# Supplementary material for: Genetic dissection of main and epistatic effects of QTL based on augmented triple test cross design
Source: PLoS One. 2017 Dec 14;12(12):e0189054. doi: 10.1371/journal.pone.0189054 (PMC5730204; doi:10.1371/journal.pone.0189054)
Supplement: S8 Supporting Information — (ZIP) [file pone.0189054.s008.zip › z4_1350_0.8_10.csv]

100.57	99.814	99.753	99.151	100.67	100.6	100.48	99.402	101.52	100.15	100.01	100.9	100.52	99.858	101.41	99.504	102.71	100.83	101.37	100.82	99.952	98.92	98.116	100.45	101.32	99.563	100.46	100.3	99.331	100.68	101.2	100.42	100.15	101.82	101.92	100.71	99.375	100.02	100.43	102.38	101.29	100.31	99.43	99.517	101.31	100.41	101.33	101.02	102.42	100.18
106.45	106.22	106.53	105.36	106.21	105.53	105.3	106.33	103.16	102.78	105.36	105.61	105.46	107.75	103.64	105.03	104.88	105.47	105.45	104.77	104.5	105.01	105.1	106.01	106.47	104.79	106.05	104.99	104.77	105.24	107.15	105.48	105.49	106.38	105.27	105.18	105.64	104.92	105.48	105.71	105.56	104.2	106.36	105.89	105.24	105.6	104.74	102.05	103.96	105.05
100.29	100.44	100.65	99.716	100.61	99.256	98.491	99.653	99.251	99.296	100.73	100.28	100.64	99.626	99.484	100.42	97.397	98.028	99.985	100.09	101.36	100.94	99.165	100.15	99.107	101.29	100.11	99.669	98.14	99.212	101.88	100.31	99.37	99.8	101.48	97.709	99.108	99.992	100.61	100.73	100.56	101.67	100.68	99.354	99.376	99.189	100.19	99.717	98.941	99.787
104.92	103.83	103.99	104.86	104.27	103.05	104.42	104.63	104.86	103.96	104.47	104.09	103.38	105.37	103.07	105.45	103.95	105.24	105.74	104.41	105.65	105.08	106.51	104.17	102.86	104.66	106.27	103.57	104.01	104.31	103.88	104.95	104.38	105.07	104.32	104.89	104.83	104.86	102.68	104.24	104.19	105.45	105.47	104.79	103.06	103.32	104.86	104.55	103.76	104.78
109.67	108.57	111.56	109.75	108.93	110.69	110.27	110.26	110.52	108.86	111.11	109.22	110.58	109.24	109.78	109.17	109.65	108.64	110.74	109.27	110.07	109.23	110.29	109.59	109.55	109.98	110.58	109.71	108.6	111.08	109.45	110.49	110.08	109.25	107.79	109.56	109.79	110.66	109	109.38	108.53	110.64	109.77	108.59	109.64	107.77	109.63	109.22	108.34	111.3
107.39	108.05	106.04	108.6	107.82	107.65	107.6	106.95	106.93	106.1	107.06	107.99	106.8	106.31	107.59	106.57	106.98	108.16	106.42	107.72	106.13	107.22	107.98	106.26	106.07	107.44	106.52	106.76	107.75	106.78	106.61	106.14	106.21	107.61	105.96	107.59	107.36	107.37	106.69	106.95	105.48	108.17	106.49	106.01	106.28	107.8	108.41	107.04	106.9	108.35
103.54	103.89	104.51	104.59	104.82	102.8	103.31	103.31	104.64	104.36	104.58	104.47	104.25	103.98	105.12	104.67	103.55	103.73	104.14	103.7	103.93	104.37	104.95	105.28	103.7	103.98	103.05	106.77	105.38	103.13	101.82	103.43	103.94	104.98	104.25	103.94	102.79	104.73	104.67	103.93	103.34	105.17	103	103.89	103.8	104.37	103.92	105.31	104.57	105.33
109.38	108.72	110.48	109.22	109.89	109.51	111.37	109.99	111.46	109.27	111.28	109.98	110.35	111.56	110.58	111.12	109.89	110.24	110.28	109.89	109.59	108.76	110.82	111	110.46	110.06	110.69	110.12	108.87	110.12	109.46	110.04	110.57	112.28	110.91	110.76	111.38	108.94	108.8	109.27	109.73	109.84	110.47	110.05	110.34	108.41	110.22	110.15	110.54	110.91
103.9	105.13	106.21	103.54	104.21	105.39	104.69	105.19	105.02	103.16	106.39	105.22	106.5	106.21	105.17	105.51	104.6	104.3	105.22	102.62	105.54	105.28	104	104.25	105.87	105.7	105.49	105.92	104.81	104.28	104.37	106.99	105.73	103.76	104.56	104.31	104.7	104.91	106.65	105.15	105.81	106.2	106.74	107.06	105	105.85	105.67	104.71	105.61	107
101.39	101.31	99.795	100.07	100.72	100.33	100.31	100.49	99.57	101.05	101.2	101.58	101	100.82	101.05	100.22	99.918	101.12	98.291	100.73	100.07	101.01	99.592	100.81	101.02	101.08	101.47	99.068	101.91	101.03	101.08	100.65	99.198	100.86	101.61	101.24	100.47	98.585	101.3	101.22	100.17	100.02	102.44	100.44	101.94	100.4	101.53	101.05	99.537	100.53
111.88	111.56	111.19	112.35	112.75	112.41	111.46	112.45	110.81	111.6	112.09	111.66	111.41	111.33	112.55	110.76	112.19	111.05	109.94	111.89	111.83	109.67	111.28	112.1	112.76	112.03	112.15	112.34	111.44	112.21	111.6	110.36	112.3	111.21	111.1	111.98	110.86	112.13	110.85	110.76	112.7	112.55	112.9	112.91	111.24	111.76	112.6	111.58	111.61	111.78
100.3	99.306	100.35	99.527	99.583	101.17	100.76	100.55	99.722	99.032	100.34	101.09	100.02	100.27	100.19	99.947	100.46	100.41	99.86	100.51	98.866	98.642	100.31	99.197	100.53	100.18	102.08	100.48	98.318	101.71	98.781	100.68	100.17	99.064	99.776	100.96	99.916	100.94	99.269	100.76	100.11	100.76	101.85	99.983	100.04	100.56	99.022	100.96	99.681	101.27
117.93	117.5	118.12	117.36	117.99	117.11	118.82	116.5	118.41	116.85	118.05	117.99	116.48	117.44	118.25	118.34	118.14	117.12	116.33	118.32	118.09	116.95	117.51	117.65	116.76	118.29	118.33	117.55	119.55	118.22	119.21	118.07	117.47	117.16	117.37	116.92	117.01	117.89	116.94	117.81	117.1	119.19	117.49	117.98	117.55	117.71	117.56	116.55	117.41	116.83
111.23	110.85	112.63	111.23	112.44	111.07	111.69	111.9	110.74	111.71	110.8	112.08	111.11	110.5	110.58	112.59	110.97	112.36	111.71	111.17	110.27	110.07	110.31	110.74	110.58	111.56	111.79	111.35	110.71	112.2	112.9	112	109.9	111.72	111.5	111.57	113.28	110.64	110.24	111.16	111.83	110.69	111.75	112.51	112.33	111.79	111.37	113.08	112.18	112.02
99.691	98.631	99.323	100.3	101.19	99.851	99.652	100.88	98.507	99.387	100.03	98.006	99.959	98.326	100.93	99.973	99.81	101.46	100.74	99.487	99.931	99.571	99.436	99.622	100.69	98.618	101.03	98.584	98.907	100.13	100.72	99.797	99.617	100.49	99.535	99.572	101.65	100.08	98.561	99.916	98.845	99.128	99.939	99.251	99.923	99.936	99.254	99.763	98.995	101.01
111.78	111.63	110.52	111.86	111.61	111.44	110.57	110.91	111.96	111.73	111.71	110.46	110.61	111.13	111.72	109.97	111.62	110.39	111.21	111.7	111.3	112.76	108.72	112.46	111.1	112.19	111.75	114.29	110.97	110.45	112.47	111.05	111.66	110.63	111.43	111.52	113.04	110.44	112.55	111.32	110.66	110.8	111.27	112.61	111.6	112.24	112.57	111.93	111.48	111.39
106.53	109.51	107.69	106.5	106.9	107.65	106.27	106.08	106.45	105.88	105.9	107.92	106.41	107.14	107.78	107.9	107.21	106.67	105.82	106.74	107.49	106.87	107.24	105.61	107.32	106.63	107.03	106.32	105.69	106.54	107.45	107	106.32	106.06	107.29	105.49	105.97	105.28	106.74	107.76	105.42	106.32	105.76	106.2	105.95	106.38	106.78	106.84	106.41	108.62
99.717	100.96	98.998	99.327	100.14	99.767	100.06	99.049	101.43	99.482	100.82	98.158	99.429	97.712	97.85	98.853	99.395	101.2	101.54	99.803	99.454	99.863	99.726	100.42	99.096	99.112	100.05	99.587	98.945	98.741	99.995	99.708	99.591	99.645	98.874	99.852	100.85	100.15	101.31	99.559	101.23	99.88	99.407	99.399	98.263	99.674	99.314	100.55	100.84	100.8
116.74	115.73	114.68	116.89	114.62	117.68	116.11	116.33	114.8	115.91	115.46	116.74	115.97	117.18	116.28	117.71	117.84	115.02	116.63	115.68	115.1	117.89	115.87	116.23	116.77	115.64	116.12	116.25	114.94	118.63	116.95	116.3	117.51	117.26	117.58	115.84	115.86	115.44	115.73	115.63	116.02	116.97	116.48	115.63	116.15	116.96	116.4	116.48	114.94	118.05
106.75	107.63	107.37	107.19	105.42	107.51	106.16	106.12	107.4	107.47	106.85	106.03	106.63	107.01	107.37	105.17	108.27	106.38	107.85	106.81	105.89	107.65	107.58	106.31	107.58	106.53	107.95	108.4	107.23	107.56	106.74	108.88	106.3	108.04	108.54	107.14	105.87	106.68	109.02	107.06	105.96	106.54	106.67	107.64	106.93	106.14	107.06	106.8	105.62	106.64
104.65	103.61	106.87	106.32	105.9	105.17	104.88	106.43	104.81	106.15	106.28	105.44	105.93	105.35	105.31	107.32	105.24	105.68	106.97	104.18	105.43	105.44	106.57	105.43	104.92	104.19	106.32	105.2	106.02	106.3	107.06	106.39	107.31	104.3	106.93	105.4	106.45	105.92	106.23	104.92	106.47	104.57	105.05	105.32	105.94	104.89	105.5	104.08	106.02	105.67
101.13	100.41	100.17	99.537	99.525	100.23	99.845	99.5	98.601	100.57	100.23	100.12	100.97	98.488	99.096	100.7	99.012	100.4	100.73	99.853	100.87	99.984	99.608	100.22	98.157	99.667	101.1	100.6	99.729	99.797	101.24	96.908	99.698	100.02	99.45	100.73	100.22	100.68	101.19	100.05	97.793	100.12	99.215	100.9	99.507	98.895	99.689	97.829	100.04	99.371
107.27	104.58	106.09	105.7	107.71	105.22	105.43	104.6	106.13	105.58	106.31	107.22	107.49	107.59	106.02	105.75	105.62	105.92	104.96	105.96	106.2	106.31	106.85	105.66	106.63	106.18	107.01	106.39	104.92	105.28	107.72	105.93	105.64	105.78	105.91	104.95	106.34	107.08	105.49	107.71	107.07	105.69	106.23	106.35	106.03	106.55	105.65	106.29	106.8	105.24
110.14	111.62	112.16	110.91	113.3	111.95	112.66	111.19	113.64	112.66	111.42	113.16	113	112.46	111.65	113.04	112.61	112.07	113.02	111.6	112.72	112.09	112.64	111.66	111.37	111.05	110.92	111.58	113	111.88	113.37	111.32	111.74	112.19	111.99	111.94	112.28	111.46	112.65	111.96	111.49	112.23	111.96	110.91	110.83	111.84	111.28	113.12	112.47	111.18
110.49	110.62	111.28	111.79	110.91	111.28	111.27	111.87	110.37	110.95	110.66	111.7	111.35	110.99	112.07	110.31	110.8	111.92	111.99	112.97	111.92	111.23	110.98	111.16	111.73	112.71	110.61	113.05	110.58	112.05	112.26	111.29	110.91	112.38	111.31	111.39	110.3	110.04	111.66	111.79	112.47	111.37	112.17	111.01	110.16	113.01	110.31	112.12	111.77	111.52
112.1	112.81	111.82	112.04	112.94	110.82	112.22	112.73	112.13	113.29	112.5	111.38	112.57	112.22	113.23	113.46	113.06	111.77	112.94	111.84	112.11	112.06	111.32	111.87	112.26	112.19	113.06	112.27	110.53	113.05	112.83	112.74	112.19	111.01	111.57	111.99	111.49	112.12	110.91	112.02	113.28	111.93	114.67	112.97	111.75	110.54	111.66	111.6	111.99	111.52
106.06	106.65	105.89	105.24	105.19	104.86	105.31	105.56	105.88	107.33	103.96	105.3	104.18	105.65	106.33	106.31	105.21	106.12	105.66	105.19	103.74	104.84	105.29	105.71	106.26	104.54	105.64	103.82	105.77	103.54	105.67	106.8	105.34	105.97	104.37	105.55	103.8	106.61	104.46	106.23	106.18	105.92	106.24	105.46	105.55	107.31	104.61	104.5	105.84	105.65
103.9	103.96	104.37	103.86	105.7	102.33	102.8	104.58	103.14	104.35	104.04	103.35	105.25	102.11	104.32	105.28	105.61	104.91	105.39	104.2	105.71	102.04	103.87	102.45	101.93	103.78	103.01	104.1	106	105.08	104.15	104.22	104.44	104.83	105.47	105.05	105.17	102.6	104.71	105.4	104.79	104.48	104.72	104.31	102.24	104.5	103.69	103.73	103.92	105.46
105.83	107.52	105.78	106.35	108.34	105.81	106.87	106.82	108.27	108.17	105.5	105.87	106.81	106.31	105.87	105.85	106.63	107.19	108.82	105.34	105.69	106.63	106.61	107.23	105.11	108.26	106.78	107.53	108.74	106.49	106.49	106.89	106.46	107.13	107.65	106.92	108.78	107.34	106	108.44	107.47	107.27	107.73	107.02	106.05	107.28	105.62	107.57	106.57	105.52
99.302	100.55	98.862	100.99	99.703	99.723	100.08	99.471	99.31	99.354	100.12	98.239	100.31	100.71	99.539	99.566	98.434	99.971	100.17	98.432	99.769	101.05	100.6	98.809	99.684	100.57	98.821	100.44	98.442	100.32	99.777	100.17	100.53	101.71	99.566	100.14	98.871	100.17	99.704	99.422	100.34	100.75	100.93	100.41	100.76	99.834	98.48	100.08	99.544	100.47
111.96	112.3	112.58	111.83	112.78	111	113.73	111.99	110.87	111.75	112.49	111.78	111.25	110.73	112	111.87	110.45	113.7	113.52	110.25	110.78	111.89	111.87	113.49	112.36	111.55	109.99	111.82	111.73	112.34	111.38	112.17	112.55	112.04	111.15	112.57	112.63	112.11	111.7	111.55	112.2	112.87	112.94	113.34	112.93	111.53	112.37	111.58	112.11	111.99
117.9	118.43	117.53	118.73	115.76	117.57	117.44	119.92	117.55	116.55	117.33	116.89	117.76	117.95	118.95	118.18	117.89	116.57	118.57	118.83	116.12	118.14	118.11	117.37	117.68	116.72	118.29	117.34	117.63	117.4	116.17	117.92	118.26	117.52	117.74	118.05	117.53	117.74	117.92	118.7	117.54	116.79	116.46	115.95	117.73	118.88	119.44	119.46	117.35	117.44
107.01	106.32	103.99	106.86	106.87	105.76	106.73	106.65	106.31	106.69	108.41	104.57	106.5	107.48	105.48	105.37	105.08	105.85	106.28	106.17	106.6	105.97	104.32	106.36	105.53	104.72	106.62	107.86	107.85	104.67	107.66	107.02	107.05	105.74	105.67	104.4	106.18	105.53	105.61	106.76	105.27	105.19	106.97	106.96	106.48	106.37	104.79	106.44	105.72	106.65
110.14	111.63	110.68	110.09	109.64	111.51	111.89	109.92	111.31	109.79	110.32	109.87	110.75	112.06	110.56	110.64	110.71	111.73	110.38	111.38	110.78	110.96	110.51	111.55	110.41	110.66	112.76	111.09	110.8	109.03	111.72	110.55	110.16	110.58	111.11	111.32	108.53	110.09	110.24	112.67	111.05	110.75	112.69	110.38	110.71	110.42	109.08	110.35	111.08	109.89
110.72	109.9	110.25	111.52	111.05	110.81	111.3	111.06	110.99	111.09	111.92	110.05	111.72	111.47	111.02	111.25	110.01	112.16	110.71	111.06	110.69	110.38	111.99	111.05	111.1	109.26	111.39	111.55	112.72	112.75	110.41	111.42	112.71	111.15	110.58	110.44	113.47	111.48	112.07	110.21	110.71	110.86	110.55	110.94	111.06	113.02	110.33	111.36	112.16	111.11
112.21	110.15	111.54	110.57	109.85	112.82	110.67	112	110.54	110.73	111.36	111.33	112.1	111.14	112.91	111.15	109.87	112.5	112.34	111.74	111.03	111.75	108.85	111.55	110.82	110.38	111.81	113.51	110.47	110.63	110.3	111.98	110.35	109.43	111.74	110.48	111.38	112.29	111.24	112.03	110.06	111.12	111.94	111.82	112.22	111.35	109.98	111.05	111.34	110.83
109.67	110.88	109.22	109.18	110.94	109.3	108.97	109.51	111.26	108.65	109.84	109.59	109.65	110.46	110.87	111.04	108.02	110.94	108.74	111.48	109.71	109.02	108.75	110.38	109.31	107.73	110.48	108.99	111.42	108.85	111.27	110.96	109.34	109.51	109.35	109.56	111.18	110.09	108.79	108.8	111.51	109.18	111.06	109.85	108.99	108.89	108.92	110.28	109.06	109.83
111.29	112.67	111.07	112.94	111.57	112.36	112.1	111.85	111.61	112.22	111.66	111.01	112.22	112.18	112.76	111.71	111.04	112.34	112.66	111.18	112.2	112.13	111.2	112.69	112.34	111.11	113.22	112.54	111.62	111.46	110.99	111.91	112.59	110.6	110.83	113.31	111.78	113.32	111.51	111.18	111.36	112.45	111.74	111.61	112.27	110.94	112.29	112.26	113.11	113.13
99.87	100.78	101.04	100.4	100.4	101.28	100.83	100.73	99.825	100.75	99.301	101.56	99.032	99.516	99.836	99.51	99.355	99.788	101.2	101.01	99.756	100.03	100.5	99.775	100.78	100.75	100.73	100.29	100.11	101.01	101.84	100.97	101.25	99.028	101.24	100.71	99.518	100.92	100.58	100.8	100.83	100.26	100.28	98.667	99.813	100.18	99.703	99.751	101.35	101.36
111.14	110.51	110	111.26	112.36	111.17	110.42	110.07	111.35	111.66	110.84	109.39	110.8	111.05	110.33	110.88	111.67	111.65	111.4	111.49	111.03	110.59	110.19	112.01	110.85	110.51	111.78	109.99	112.67	109.45	110.75	109.74	111.58	109.95	110.71	109.56	109.99	110.81	111.54	110.22	110.37	110.47	111.42	111.75	109.96	110.66	111.05	110.05	109.67	111.55
99.054	100.35	100.78	99.714	99.77	100.88	99.361	100.14	99.663	101.36	100.26	102.46	100.26	99.009	100.14	98.792	99.721	100.35	101.19	100.11	100.69	100.55	100.16	99.175	99.666	101.35	100.18	99.685	99.989	100.46	101.48	100.51	100.25	99.726	99.825	100.54	98.184	101.42	99.808	101.57	99.948	99.705	99.435	100.18	100.46	100.74	99.647	99.829	99.057	100.37
98.697	99.274	100.55	99.072	99.977	99.851	100.03	100.96	99.12	99.346	101.35	99.658	98.913	98.595	100.77	99.409	98.537	100.02	99.813	100.54	100.13	99.084	100.47	99.04	99.929	100.35	100.05	99.89	100.43	99.281	97.163	99.919	101.19	98.762	99.445	100.38	100.58	99.345	101.15	100.14	99.296	100.96	101.37	99.696	99.007	99.868	99.518	98.887	99.627	99.739
103.46	103.08	103.19	102.44	105.18	106.39	104.05	103.91	103.39	105.63	104.41	104.87	104.63	103.7	104.91	104.29	104.32	104.95	105.62	105.13	104.83	105.69	104.99	103.54	102.74	105.53	103.82	103.8	104.21	102.14	105.13	104.32	104.29	104.92	104.81	104.99	104.81	105.17	104.93	104.84	103.63	104.01	103.21	104.52	104.13	104.24	103.76	104.03	105.02	104.02
106.83	107.97	107.5	108.41	106.17	108.04	106.97	105.65	106.58	106.84	108.04	107.19	107.08	107.12	105.73	107.27	106.51	107.25	107.86	106.68	108.39	106.06	106.86	107.63	107.35	108.09	106.58	108.37	107.05	106.36	106.37	107.37	107.06	107.06	106.64	107.9	106.67	108.56	107.11	108.06	107.88	105.8	106.77	106.15	106.96	105.74	107.76	107.58	106.88	106.62
113.84	112.46	112.51	109.86	112.53	113.34	110.92	111.01	113.04	112.59	111.42	112.19	111.48	112.13	110.95	111.45	112.91	113.14	111.92	110.16	112.59	112.17	112.15	112.35	112.73	111.75	112.42	110.33	112.42	111.33	110.6	112.86	113.23	112.04	111.34	110.8	111.55	112.77	111.98	112.19	112.81	112.37	110.91	111.14	110.6	112.55	110.87	112.96	112.55	112.67
113.32	112.31	113.82	112.67	113.3	112.48	114.3	113.24	111.97	113.13	113.8	111.84	113.94	113.16	111.74	112.69	112.64	113.48	112.98	112.25	113.39	112.62	113.91	113.41	112.53	111.7	111.24	112.15	112.1	111.83	111.88	113.88	112.93	111.83	113.29	111.98	113.75	113.01	112.54	113.17	111.77	112.56	113.25	112.35	114.14	113.44	114.1	112.2	112.53	113.99
106.51	105.44	106.97	104.23	106.57	104.8	106.12	104.92	106.01	105.76	107.33	106.02	106.17	105.86	105.89	107.36	104.86	104.56	106.81	107.26	105.21	106.01	104.54	106.72	106.48	105.3	108.11	106.08	106.19	105.73	105.85	105.27	107.39	107.32	106.66	105.83	106.39	105.27	105.78	106.44	103.86	105.95	105.94	105.44	104.31	106.45	106.16	105.26	104.4	105.15
106.26	105.7	104.87	106.07	107.04	105.9	106.74	105.84	107.95	105	106.35	105.71	104.04	106.55	104.55	105.59	106.77	105.06	105.96	104.35	104.94	106.69	106.99	106.3	105.22	106.35	106.26	105.93	104.8	106.8	106.43	103.37	105.04	105.72	106.64	106.14	104.77	105.33	106.81	107.61	105.52	104.97	106.08	104.29	105.36	106.9	106.06	104.57	106	107.09
109.75	112.12	109.08	110.8	111.83	111.81	112.78	110.68	111.89	110.86	110.4	111.67	109.45	111.33	110.71	111.78	110.12	111.74	111.13	112.59	109.5	110.72	111.21	110.82	111.24	111.17	111.31	111.55	113.3	111.18	112.95	111.58	112.56	109.87	110.77	111.91	109.04	109.68	111.31	111.48	109.92	109.99	111.95	111.4	110.65	111.82	111.33	111.9	109.84	112.73
113.36	111.4	112.69	113.86	112.14	111.67	111.49	113.53	113.21	111.18	111.81	112.94	112.86	112.38	112.93	112.66	112.41	113.58	113.03	112.57	111.91	113.06	114.71	112.78	112.45	113.58	113.53	113.29	111.81	112.55	111.9	110.36	112.29	112.53	111.65	113.66	111.72	115.03	112.55	113.82	111.79	113.28	113.65	113.34	112.68	111.91	111.44	113.45	111.75	112.16
113.3	110.59	113.03	112.1	112.02	112.71	111.34	110.48	112.65	111.58	111.17	109.64	112.34	111.81	110	112.72	112.31	112.97	111.03	111.74	112.39	111.13	109.59	111.93	111.8	112.21	111.46	112.11	110.86	111.59	111.37	111.41	111.44	112.04	112.26	112.71	110.19	111.18	112.28	113.4	113.33	111.7	112.31	111.83	111.75	112.51	110.06	112.75	112.44	112.76
107.4	105.45	107.31	107.54	106.7	107.87	106.31	107.62	105.62	104.77	108.8	106.85	105.84	108.16	107.34	108.06	107.42	108.96	107.17	108.21	106.37	108.54	108.06	107.12	106.2	107.75	106.23	106.98	106.49	107.12	106.7	106.84	106.92	107.67	108.71	106.68	107.28	106.99	107.84	106.31	106.2	106.99	107.68	107.01	107.47	105.29	105.94	106.39	106.71	106.67
98.842	100.8	100.37	98.318	99.645	101.22	100.59	100.42	100.02	100.06	98.63	99.83	99.723	99.538	100.25	99.504	99.409	98.587	100.21	99.858	99.869	99.956	100.93	99.816	98.443	98.297	99.549	99.391	98.925	99.402	99.458	98.235	98.556	99.452	99.953	100.43	99.137	99.746	100.33	100.46	99.684	100.22	99.768	100.48	101.02	100.06	98.905	98.393	99.099	100.14
110.84	109.62	109.23	110.85	110.55	111.09	109.76	110.46	111.45	110.89	112.17	111.7	110.53	109.55	110.18	109.28	111.35	111.85	109.25	110.17	109.51	110.92	111.49	111.02	111.45	110.95	111.09	111.04	109.93	110.88	112.11	109.67	111.13	110.77	109.3	111.31	110.65	110.11	110.07	111.28	109.73	110.26	111.48	110.67	109.72	111.71	110.74	110.02	110.72	108.95
105.03	105.21	104.84	105.89	106	106.17	105.5	104.44	105.88	106.2	105.54	105.81	105.75	105.66	106.46	106	105.84	106.73	104.5	107.77	105.72	107.27	104.92	105.33	106.28	105.42	106.22	106.73	105.12	104.97	106.13	107.44	105.37	105.46	105.98	105.6	106.21	103.82	105.67	107.83	104.55	105.07	107.66	106.57	104.8	107.45	106.06	106.49	106.07	105.87
106.13	105.46	104.47	104.73	105.96	104.42	106.09	106.52	105.9	106.52	105.07	103.89	105.22	106.01	104.79	103.15	106.69	105.72	105.09	105.57	104.76	105.62	104.98	104.85	104.22	103.55	104.51	104.61	105.08	104.01	104.92	104.04	105.5	104.19	104.22	106.25	104.63	105.31	104.2	105.41	105.35	106.16	106.87	104.28	104.68	104.98	103.68	106.07	104.54	105.95
104.31	103.91	104.46	105.15	103.66	105.43	105.26	105.68	106.44	105.3	104.78	106.19	104.24	105.66	104.78	106.1	104.89	106.54	104.96	105.25	103.68	106.25	105.51	105.23	105.37	106.06	106.7	104.45	105.12	105.87	105.7	105.96	107.18	106.75	106.3	105.7	106.58	105.99	105.33	105.91	104.77	104.52	107.02	105.01	106	106.29	104.32	104.29	104.54	105.45
107.11	104.19	107.02	106.3	108.43	106.46	105.11	105.31	104.71	106.32	106.79	105.63	106.87	105.95	106.2	106.21	105.3	104.82	104.64	108.2	104.95	105.05	105.75	106.47	106.36	104.59	105.92	106.25	106.43	106.33	107.09	105.12	106.03	106.25	106.03	106.69	104.48	106.2	106.74	105.63	106.02	105.14	105	106.31	106.23	104.84	105.47	106.74	104.82	105.53
112.59	111.54	112.41	112.84	112.26	113.71	112.39	111.76	112.7	111.59	112.01	110.75	112.09	111.2	111.62	112.97	111.77	111.73	112.07	112.73	112.37	111.71	112.94	112.61	112.71	112.19	110.85	113.3	112	111.43	111.68	112.89	111.57	112.3	112.16	113.22	110.54	112.7	112.02	111.14	112.22	113.11	111.08	112.23	111.22	113.24	111.77	112.68	112.85	111.92
107.7	106.65	106.71	105.57	106.28	106.68	106.53	106.27	105.64	106.15	105.92	104.84	107.82	105.31	105.45	106.74	106.17	106.45	105.62	105.51	106.87	105.3	105.26	104.65	106.13	105.99	104.17	107.41	107.2	106.16	105.98	107.84	106.58	106.12	105.35	106.63	106.03	106.5	107.05	106.7	106.47	106.62	107.85	105.9	107.48	106.22	105.21	105.78	107.21	108.16
106.7	107.44	106.18	106.1	106.35	107.67	107.43	106.01	105.55	107	107.51	106.73	107.93	106.32	107.1	105.9	107.87	107.36	105.74	106.53	107.22	107.17	108.03	105.5	107.19	106.07	106.21	106.89	106.28	107.7	106.55	107.39	107.37	107.39	107.91	105.57	106.95	106.56	107.38	108.17	105.4	106.43	108.3	106.97	106.67	106.92	107.97	104.55	106.37	107.43
107.88	106.88	106.09	107.34	106.33	105.37	106.46	106.81	106.22	105.83	107.56	107.46	105.93	105.23	106.36	105.73	106.96	105.36	106.5	104.75	104.05	106.53	107.65	104.2	105.07	105.3	107.88	105.59	105.82	105.76	106.86	106.58	105.73	106.18	106.21	106.72	106.29	105.62	106.97	105.98	108.25	107.3	106.67	105.44	105.02	106.51	106.32	106.1	105.32	107.48
111.37	112.47	111.98	111.55	111.6	111.25	113.86	112.21	111.63	112.7	110.62	111.7	111.55	112.59	112.07	112.27	112.85	112.5	112.85	111.89	110.42	111.14	112.39	113.03	113.37	111.83	111.3	111.36	112.77	112.76	110.88	111.37	111.69	112.11	111.76	112.32	111.97	109.71	112.24	112.21	112.79	112.74	112.1	112.76	112.77	112.18	111.59	112.87	112.77	112.48
102.8	104.32	102.69	103.18	104.33	102.87	104.29	103.23	104.78	103.74	104.39	104.51	103.93	103.98	103.86	104.14	102.99	105.14	105.68	103.25	103.82	103.98	104.04	105.04	102.75	103.59	104.43	102.75	104.35	102.72	105.41	104.13	104.37	105.13	104.39	104.57	103.82	104.46	103.56	105.08	105.52	105.29	103.78	103.74	104.3	103.91	104.05	103.51	102.81	105.55
106.09	106.95	106.44	105.99	105.67	105.5	106.22	106.8	104.92	106.69	107.4	105.86	104.38	106.2	106.75	105.22	106	104.82	106.8	105.99	105.9	106.06	105.07	106.63	107.28	105.34	104.92	106.78	107.19	107.83	105.31	106.29	106.17	107.25	106.19	106.08	106.94	106.11	103.94	105.55	106.06	106.76	106.71	106.19	107.69	104.92	106.22	107.7	105.5	104.88
112.38	111.64	114.64	112.74	112.88	112.29	112.06	113.01	112.74	114.43	114.53	111.82	113.49	113.55	113.48	111.91	111.53	111.59	113.01	114.12	113.58	111.91	112.98	113.44	113.66	112.07	114.11	112.55	113.67	112.65	113.15	112.44	112.93	113.43	110.66	113.58	112.57	112.89	112.04	113.37	113.34	112.47	113.55	111.56	113.38	112.87	111.9	112.73	112.14	113.58
104.66	106.38	106.94	105.57	105.64	106.14	105.83	104.56	105.63	106.98	105.22	106.06	104.81	106.42	105.24	107.76	105.19	106.17	103.58	106.28	104.95	106.32	106.19	105.99	105.53	106.02	104.34	105.69	105.46	107.22	105.28	104.81	106.74	106.23	104.45	105.62	107.22	105.09	105.71	104.58	105.75	106.78	104.36	107.23	105.18	106.76	106.87	106.68	106.51	104.7
104.37	106.59	106.53	105.55	105.66	106.44	106.3	107.01	105.56	104.26	106.86	103.63	105.63	106.72	104.06	106.85	105.62	106.28	105.25	104.94	105.09	103.58	105.02	106.33	104.52	106.2	106.83	105.45	107.02	106.29	106.83	105.99	105.31	107.42	103.99	105.34	105	104.97	106.72	105.38	105.42	104.43	104.64	105.5	105.44	105.09	106.85	104.1	106.7	104.34
111.1	112.12	110.14	110.99	109.87	111.51	110.82	109.83	111.34	109.27	112	111.77	111.61	109.51	110.1	111.26	110.44	110.32	110.24	112.24	112.29	110.79	110.87	111.37	109.4	110.98	110.1	110.8	110.59	111.16	111.57	110.6	111.82	110.65	112.62	112.52	111.41	110.53	111.53	111.24	110.45	110.75	111.53	109.33	110.23	110.08	111.13	111.51	111.05	110.8
103.79	105.13	107.4	107	107.98	107	106.56	106.79	104.86	106.78	104.33	104.75	106.47	105.41	106.81	106.58	106.56	105.52	106.7	105.4	106.9	103.67	107.13	104.88	105.82	106.31	106.88	105.67	106.92	105.38	106.44	107.32	107.95	105.93	105.1	107	107.18	106.15	107.18	107.19	106.34	106.46	105.81	104.59	105.96	105.28	106.8	106.23	103.99	106.38
107.22	108.33	106.75	106.23	106.77	108.67	106.56	105.93	105.89	106.23	106.08	106.13	107.05	105.33	105.77	106.08	106.75	105.75	107.15	104.45	105.15	105.42	105.88	107.3	106.31	106.42	106.09	105.61	105.48	106.2	108.21	106.77	105.65	105.13	105.59	106.39	105.58	106.26	105.39	105.32	107.01	106.63	104.88	106.89	105.15	106.51	104.77	106.89	106.93	105.57
116.16	115.26	116.49	116.39	116.18	115.79	116.74	114.26	116.09	116.14	115.02	116.79	116.25	116.99	114.25	117.29	117.19	115.69	115.39	115.94	116.84	115.32	116.83	116.49	116.73	116.1	115.53	117.46	116.11	114.88	114.86	116.72	116.03	116.84	114.41	115.81	115.52	116.9	116.18	117.93	116.1	117.75	116.25	117.03	114.72	117.56	116.55	116.88	115.19	116.57
105.16	105.48	104.57	105.29	104.75	104.49	105.17	104.51	104.14	104.34	106.73	105.59	106.57	105	103.96	107.15	106.94	104.63	105.13	105.48	106.51	106.01	104.58	103.82	107	105.84	105.31	106.68	104.12	106.69	104.44	106.23	105.46	104.62	105.11	105.16	106.33	103.92	105.33	105.6	105.69	104.23	106.09	105.5	105.29	107.18	105.37	106.67	106.12	106.33
112.1	113.01	111.97	111.44	110.71	111.64	113.75	112.82	111.89	111.6	111.11	113.46	111.51	111.2	112.15	112.27	111.43	110.99	112.48	110.97	109.45	111.76	112.22	110.92	112.16	113.12	112.77	110.01	112.04	112.2	113.26	111.37	112.9	112.23	111.35	112.23	111.92	111.84	112.09	111.77	112.29	111.08	112.84	110.97	111.19	111.6	112.48	113.35	112.99	113.02
114.24	114.84	117.12	115.94	116.92	114.71	115.73	115.26	115.82	115.04	118.06	114.72	116.87	114.53	117.38	115.39	115.03	117.13	117.18	115.53	115.74	116	116.26	115.04	116.16	115.39	116.58	116.48	116.01	116.26	116.81	115.06	117.49	115.59	114.98	117.8	117.57	115.49	116.92	115.85	116.43	114.41	115.42	116.61	117	117.06	115.58	115.36	114.9	117.09
110.78	110.16	110.74	109.82	111.45	109.01	109.44	110.24	109.21	110.35	108.67	109.67	108.59	109.33	110.31	110.04	110.52	110.38	109.75	110.03	111.51	110.69	110.19	110.73	109.25	110.07	109.94	108.21	109.03	110.72	109.55	111.22	111.6	108.97	110.91	108.91	110.48	108.6	109.89	108.85	109.85	110.49	109.74	111.26	109.77	109.51	110.81	109.6	109.62	110
105.18	105.55	104.25	106.56	105.64	105.61	105.42	105.95	106.4	106.05	104.66	105.88	105.67	106.92	104.42	104.76	106.71	105.2	105.66	105.1	105.14	105.92	106.41	105.54	105.4	104.68	105.36	104.02	106.09	105.74	104.48	104.64	104.63	106.06	106.76	105.5	106.14	105.3	104.76	105.2	106.89	105.35	107.37	106.07	104.81	104.23	107.09	105.15	106.83	104.63
106.9	105.93	106.84	105.77	107.96	107.08	105.49	107.81	105.11	105.27	104.78	105.19	106.03	104.17	107.35	106.29	105.81	105.51	105.96	105.23	106.56	105	103.65	105.26	106.21	105.52	105.97	107.45	106.14	106	106.98	107.24	106.34	106.76	107.39	104.78	106.64	106.47	106.38	105.97	104.84	106.21	106.16	104.5	105.85	106.62	106.98	105.35	106.16	104.77
103.55	103.27	105.24	103.48	104.85	103.44	106.44	104.23	104.38	105.19	104.87	102.99	104.9	104.68	104.47	103.43	102.8	104.95	105	103.67	103.87	103.59	103.71	105.5	105.05	102.63	103.35	104.29	105.26	106.48	103.49	103.22	103.95	104.29	104.37	104	103.21	104.63	105.83	104.58	104.95	103.72	104.15	105.28	105.24	103.27	104.16	103.66	101.96	103.94
106.8	107.43	105.71	103.86	106.98	105.43	106.16	104.48	104.91	106.65	105.08	106.52	104.87	107.47	107.56	106.66	105.52	106.64	105.17	106.23	106.32	104.21	107.14	106.16	105.66	105.27	105.4	106.97	106.15	104.56	106.92	105.69	106.13	107.02	105.6	105.7	105.97	108.14	107.16	105.74	105.03	105.45	105.99	107.38	106.53	107.12	107	105.77	106.57	106.13
111.29	110.96	112.75	110.51	111.98	110.21	112.28	111.27	109.9	113.75	111.44	110.88	111.05	110.62	110.17	110.24	110.64	111	113.09	112.33	111.89	111.25	111.66	112.96	112.58	112.37	111.49	110.47	110.01	111.71	110.51	111.99	110.65	111.27	111.62	110.33	111.07	112.59	111.25	111.19	110.1	111.58	110.52	110.13	111.94	111.09	111.99	112.53	110.67	111.19
106.16	104.96	105.18	104.48	105.64	105.64	106.07	105.71	106.22	104.8	105.93	105.77	105.57	105.57	104.38	104.46	105.29	104.92	107.2	107.09	105.09	104.9	105.89	107.15	105.35	105.37	105.68	105.05	103.85	106.02	105.41	104.57	106.07	107.68	105.37	105.88	104.25	105.54	104.5	105.14	104.57	105	104.74	105.9	103.38	106.78	104.56	104.41	105.28	105.68
118.31	117.32	119.73	116.86	116.53	117.11	116.43	117.01	118.91	116.32	117.5	117.17	117.37	117.1	119.57	118.15	117.84	117.49	119.88	116.08	117.34	118.35	117.42	117.87	118.49	117.72	116.87	116.5	117.85	118.01	117.78	118.78	118.08	117.28	117.16	116.95	119.35	117.78	116.8	117.39	118.39	117.06	115.97	119.17	116.62	117.27	117.55	117.72	116.21	117.83
106.74	105.44	107.27	106.04	105.84	106.11	106.96	106.05	106.49	107.64	106.6	104.51	103.96	105.15	105.14	105.03	105.64	105.71	107.08	106.05	104.74	105.25	105.66	104.61	104.85	105.59	104.36	105.66	106.49	106.04	105.31	105.7	105.68	106.65	105.76	105.71	104.69	104.94	105.94	104.66	104.77	105.08	105.64	105.5	104.82	105.63	106.26	106.51	104.89	105.34
103.81	104.93	104.9	104.24	105.1	103.77	104.5	104.08	103.73	105.88	104.47	105.09	103.95	104.29	104.18	104.53	105.82	105.1	105.7	106.49	104.83	104.55	104.74	105.63	106.34	104.54	105.42	105.47	103.88	104.18	104.11	104.78	104.33	106.3	105.73	104.53	105	103.67	105.87	105.39	104.68	104.1	104.72	105.12	104.02	104.08	104.53	104.39	104.58	104.98
110.96	110.83	111.36	112.39	111.11	111.58	110.93	111.2	112.25	111.78	111.75	110.54	111.65	112.42	111.13	111.61	112.7	112.66	111.05	111.24	111.37	110.43	110.55	111.45	113.1	112.4	112.54	110.75	111.11	111.25	111.38	112.57	113.41	112.52	111.29	112.37	109.96	112.07	111.91	111.47	112.16	111.64	109.99	111.7	112.85	110.75	111.51	110.72	110.43	112.06
100.47	99.843	100.98	100.19	99.083	100.99	101.38	101.89	100.42	100.53	100.69	100.57	100.36	100.42	100.12	100.29	101.15	102.66	99.895	102.15	100.47	101.42	99.285	100.59	100.99	100.54	99.768	101.65	101.09	100.68	99.551	100.73	100	101.04	101.83	100.2	100.87	101.43	101.12	99.928	99.973	100.57	102.07	100.11	102.87	99.745	100.68	101.16	100.23	100.14
109.06	110.88	111.34	109.04	109.49	109	109.56	109.22	110.19	109.66	108.7	110.44	110.18	110.1	110.37	111.85	110.23	109.13	110.92	109.02	109.77	110.24	111.38	109.63	111.55	108.96	110.86	108.02	108.16	110.17	109.97	111.01	111.01	110.72	111.8	110.31	111.11	109.42	111.99	112.17	110.71	110.62	111.41	109.9	108.36	109.58	111.9	110.09	110.92	112.52
105.47	105.73	108.07	105.83	106.03	106.16	107.23	107.12	106.47	105.69	106.8	106.7	107.09	105.9	106.23	105.83	106.34	106.55	107.76	105.53	106.89	105.63	106.08	107.36	106.57	106.33	107.49	108.47	104.85	108.47	105.34	107	106.87	107.67	107.84	106.17	105.8	105.94	106.93	108.19	105.18	105.62	106.02	106.62	104.8	107.42	105.51	105.12	106.27	105.81
112.1	111.76	110.71	111.89	111.75	111.26	111.56	109.87	111.16	111.71	111.99	110.91	109.66	111.57	111.37	110.71	112.34	110.37	110.9	111.74	111.34	112.87	111.12	111.38	109.8	111.84	111.25	110.85	111.12	110.27	112.52	111.38	109.99	111.04	109.93	111.32	110.89	111.27	110.23	110.93	111.85	109.27	112.08	111.32	112.06	111.55	111.45	112.05	109.83	110.69
100.85	99.68	99.948	98.907	99.854	101.33	98.936	96.651	101.58	98.683	99.263	101.43	99.409	99.236	99.353	102.27	100.31	99.319	99.772	98.823	101.18	98.913	100.37	101.74	100.99	98.802	100.44	101.46	100.39	100.15	99.771	99.479	100.82	100.36	99.691	100.07	99.873	100.26	99.119	100.75	98.997	100.56	101	99.37	98.51	100.77	98.42	99.928	98.243	99.769
104.45	105.33	104.75	102.99	104.02	105.46	104.86	104.74	103.23	103.91	104.38	104.14	102.73	105.87	102.99	105.26	103.88	104.66	104.27	105.48	104.13	105.15	106.17	104.09	104.67	104.52	104.81	104.08	104.35	103.73	105.17	105.29	102.94	104.73	105.61	104.23	104.74	104.05	104.28	105.12	104.61	104.53	103.7	106.82	103.13	104.35	104.75	105.04	103.56	105.44
111.99	111.45	109.91	111.92	111.08	111.13	109.96	112.51	111.41	111.74	112.02	111.34	110.86	112.86	112.94	112.66	112.02	113.15	112.45	111.92	112.86	111.4	112.37	112.78	112.52	111.71	111.64	112.4	111.62	111.87	111.92	110.82	112.21	112.09	112.47	111.66	111.41	110.65	112.3	112.07	112.97	112.65	113.25	111.24	111.82	112.05	112.89	111.01	112.93	112.73
106.07	104.64	105.51	105.02	105.54	104.53	105.57	104.9	106.34	105.83	105	106.08	107.15	105.28	106.5	105.63	103.64	103.74	106.81	103.21	103.64	104.47	105.18	104.91	106.53	105.42	106.27	104.7	105.17	105.52	106.96	105.85	105.6	106.1	105.95	105.2	104.73	105.81	105.03	104.25	105.45	105.53	104.16	104.44	105.54	105.94	106.54	106.57	104.48	105.46
100.39	99.99	100.23	99.952	100.18	99.326	99.715	100.37	97.797	99.487	100.66	98.415	98.733	100.09	100.58	99.15	99.751	101.21	100.22	99.543	99.391	99.91	98.681	100.18	100.07	99.352	98.432	99.889	100.86	99.285	99.969	100.63	99.116	100.07	99.481	99.891	100.97	99.817	101.35	99.76	100.11	98.831	100.19	101.18	98.776	99.677	99.089	99.748	99.633	99.959
113	113.73	112.58	112.18	113.41	113.4	113.85	113.5	112.37	113.94	113.01	113.06	112.7	113.33	111.88	113.57	111.77	112.86	112.34	112.76	112.62	112.99	114.01	113.65	114.08	112.96	112.27	111.58	112.68	110.3	113.95	111.03	112.2	112.08	113.52	112.3	114.11	113.16	111.71	111.88	111.7	113.88	112.59	113.23	111.9	113.97	112.07	113.03	113.75	113.57
107.03	105.08	105.58	102.9	102.2	104.49	105.03	104.47	103.66	104.71	104.91	105.17	103.29	104.05	104.01	103.53	104.27	103.08	105.81	104.38	103.97	104.83	103.83	104.86	104.69	103.25	104.19	105.32	105.44	101.95	104.88	105.14	103.59	102.84	103.59	103.47	103.59	103.48	105.21	103.89	104.72	103.72	103.76	103.4	104.9	103.76	103.58	103.92	103.16	103.28
97.984	100.22	100.05	99.585	98.81	100.01	100.37	99.437	100.87	99.448	98.436	98.289	100.27	100.96	99.37	101.84	99.867	99.058	100.22	98.826	98.289	99.94	100.57	101.54	98.932	100.67	99.658	99.072	99.195	100.82	98.456	99.365	98.928	99.478	100.6	101.25	99.632	99.87	99.591	100.16	99.044	99.748	100.17	100.14	101.64	98.127	99.23	100.37	98.138	99.323
112.98	112.54	112.72	112.1	112.16	112.44	110.94	112.28	112.67	112.68	112.41	112	111.59	112.15	111.06	112.41	111.84	111.14	110.64	112	113.2	113.31	111.49	111.5	113.52	111.71	110.33	112.49	111.23	110.97	112.69	111.42	110.67	113.21	112.74	111.36	111.78	112	111.96	111.07	112.35	114.2	112.82	112.34	113.32	112.35	111.81	111.74	110.41	112.46
110.85	112	109.57	111.5	110.95	110.29	111.37	111.41	110.95	112.36	110.44	112.32	111.19	112.68	110.53	110.89	111.13	109.89	110.65	113.4	110.34	110.5	111.51	111.39	111.82	111.95	110.54	111.65	113.21	112.22	111.95	110.43	111.52	111.76	112.03	110.97	111.92	113.5	111.96	111.62	111.81	110.14	110.69	111.1	114.06	111.88	111.25	112.25	111.46	110.91
110.69	112.03	112.67	112.06	111.3	111.37	112.3	112.65	110.83	112.95	111.39	111.71	112.44	111.41	111.58	111.49	111.78	110.71	111.69	110.88	111.94	111.33	112.58	110.86	112.43	112.62	111.15	112.26	112.49	110.04	111.82	110.41	112.4	111.39	111.93	112.19	113.04	111.15	112.35	110.89	111.48	112.42	112	111.54	112.92	111.25	112.45	110.45	110.45	110.68
104.71	104.2	106.45	107.11	106.28	105.85	105.92	105.03	106.1	105.08	106.32	105.62	106.4	104.64	103.81	106.12	106.28	105.93	105.39	106.68	105.46	107.16	104.74	105.61	105.55	105.27	105.16	105.18	106.42	106.6	104.74	105.73	106.05	104.85	105.7	104.24	106.84	105.15	106.5	105.57	106.78	105.46	104.09	105.29	104.8	105.31	105.53	106.36	105.29	106.16
117.43	118.42	118.34	118.1	117.72	117.11	119.09	117.08	118.22	119.21	119.15	118.82	118.48	117.64	117.91	117.24	118.24	116.59	116.7	117.37	116.27	117.34	116.31	117.54	117.61	118.81	118.77	115.93	118.22	118.37	117.59	118.11	118.13	118.33	116.85	117.36	118.04	117.31	117.62	118.22	117.41	117.72	116.86	118.68	118.23	115.82	118.76	116.44	117.31	117.07
106.77	106.98	105.49	104.87	105.71	105.59	106.12	104.88	105.99	105	105.75	105.3	104.91	106.92	105.98	106.42	105.92	104.95	105.48	105.19	105.24	106.24	105.63	105.15	107.02	106.52	108.15	105.59	105.84	105.57	104.61	104.93	106.96	104.78	105.07	106.05	105.32	104.58	105.66	105.95	105.8	104.53	105.08	104.54	105.69	105.87	105.83	107.04	105	106.05
104.3	102.62	103.59	103.74	102.38	104.87	103.98	103.9	103.73	104.56	104.04	104.84	103.61	104.28	102.68	103.12	104.38	104.67	104.36	104.56	104.3	104.85	104.96	103.43	105.11	104.04	103.55	103.61	104.01	105.33	105.16	104.08	103.48	103.59	104.57	105.91	104.25	105	103.82	105.38	103.65	104.19	104.2	104.49	106.51	103.66	103.82	105.01	105.48	104.74
105.99	105.61	105.63	104.59	106.41	107	106.12	106.16	105.14	105.37	105.16	105.94	106.67	104.81	106	106.23	106.14	105.06	107.6	106.21	105.25	105.9	105.84	104.58	105.25	106.94	104.92	103.87	105.23	106.07	104.14	104.9	105.05	103.88	106.51	105.94	105.33	106.35	104.49	105.3	107.8	104.8	104.75	105.38	105.84	105.76	105.23	105.94	105.78	102.81
107.11	104.68	105.06	105.27	106.06	105.55	106.78	106.24	104.48	105.63	105.46	105.09	105.95	105.71	105.17	103.93	105.79	107.28	105.86	106.87	105.8	107.08	105.69	105.81	105.64	106.43	105.35	107.61	104.65	104.38	104.77	104.81	106.28	105.49	106.27	105.37	104.91	104.17	104.85	105.92	104.91	105.41	105.25	105.48	105.68	105.82	106.92	105.76	107.02	105.23
104.61	105.64	104.24	105.03	103.39	104.26	104	103.73	103.34	104.71	103.46	104.78	102.1	104.13	103.99	104.62	103.65	103.85	104.95	105.17	104.51	104.23	103.21	103.03	104.51	104.22	102.9	103.77	104.95	104.6	105.97	104.96	104.73	104.72	104.38	103.83	104.89	102.45	103.42	104.11	104.83	104.14	103.13	103.84	103.39	103.88	106.55	105.06	103.94	104.47
111.19	110.23	109.56	110.57	110.7	111.34	109.37	109.04	109.8	109.93	110.34	109.71	110.62	109.05	109.55	109.3	109.58	110.36	109.93	110.52	112.17	111.64	109.83	108.36	109.75	107.55	110.18	108.69	110.6	109.79	111.08	109.12	110.69	110.76	109.93	110.33	110.36	111.51	109.29	109.7	109.48	108.65	110.15	110.77	110.23	108.55	111.97	110.13	109.18	110.13
106.04	107.39	106.79	105.35	106.15	105.22	104.41	105.71	105.31	106.96	105.64	104.81	104.65	107.33	104.93	105.79	105.42	105.64	105.98	105.85	105.82	105.71	106.36	107.11	105.07	104.18	106.57	104.42	104.58	105.08	104.46	106.24	105.01	107.51	105.84	105.78	106.89	105.92	106.33	107.35	105.88	105.77	104.55	104.65	105.72	105.14	106.48	105.7	107.19	107.11
105.77	105.59	104.1	106.66	104.79	103.8	104	105.11	105.34	106.04	104.62	105.87	105.64	104.4	103.87	105.69	105.3	105.18	105.27	106.11	107.55	105.08	105.17	104.5	105.04	105.36	106.4	104.78	105.54	105.72	105.26	106.23	105.94	106.19	106.69	104.21	107.23	105.12	104.67	105.55	105.44	104.76	103.13	106.44	106.7	106.32	104.47	104.98	106.13	106.09
102.4	100.09	100.66	100.62	99.517	100.39	100.15	101	99.957	102.27	100.8	100	100.3	100.15	101.73	99.109	99.196	99.679	98.72	100.19	99.594	99.572	99.433	101.24	100.61	100.77	100.79	99.911	99.04	102.22	99.506	100.08	99.637	99.48	101.11	99.431	101.2	100.7	100.01	99.791	99.451	99.216	99.255	100.61	100.45	100.23	100.21	100.73	98.604	100.07
105.51	105.22	105.9	105.21	105.59	105.87	105.07	105.9	105.81	106.57	105.49	105.39	106.56	106.95	105.94	105.08	106.13	106.26	106.74	105.78	105.01	105.13	104.93	106.95	106.58	105.75	105.66	106.55	105.03	105.42	106.28	107.69	105.24	107.09	105.69	106.39	104.32	106.39	106.94	104.94	106.06	105.91	105.95	107.69	104.39	107.79	104.96	105.24	106.71	105.26
103.19	105.25	103.88	103.93	105.1	104.15	106.1	105.91	102.84	104.61	104.28	104.79	104.11	103.63	104.68	105.44	104.78	104.74	106.24	105.39	104.93	103.22	103.87	104.2	103.55	104.98	102.5	104.69	103.75	104.63	103.84	102.97	104.54	103.01	103.35	105.1	104.58	102.86	103.9	104.38	105.21	105.46	103.8	103.11	103.87	104.48	105.78	104.69	104.19	102.91
100.64	101.57	100.62	100.23	101.66	100.5	102.35	100.76	99.935	101.13	100.58	101.43	101.7	100.1	102.46	100.59	101.22	100.87	100.75	101.32	100.09	99.318	98.921	102.43	100.59	101.41	102.03	100.47	100.89	101.28	99.374	102.08	102.08	100.07	100.62	100.82	99.192	100.73	102.14	100.37	99.828	102.68	100.37	101.16	101.17	101.43	101.54	101.4	101.45	101.86
103.57	105.31	105.71	104.55	104.71	103.96	105.87	104.89	104.09	105.9	103.82	105.3	102.83	105.94	103.16	105.81	104.8	104.6	104.88	104.18	104.08	105.25	104.5	106.08	105.92	105.02	104.16	104.99	104.99	104.92	103.43	105.52	105.17	105.08	104.42	105.34	104.84	107.11	105.47	104.31	104.83	106.39	106.4	105.23	105.01	105.96	104.85	104.66	104.94	106.34
103.67	104.95	105.69	105.37	104.1	105.69	104.56	104.99	103.83	104.24	105.72	104.85	105.44	104.4	105.87	105.2	105.05	104.73	103.06	105	106.03	106.7	105.68	104.14	105.27	103.27	105.34	103.95	103.58	105.82	105.75	104.47	106.28	105.04	105.91	104.52	104.57	105.16	103.7	104.76	105.92	105.12	106.29	104.16	104.66	105.13	104.56	104.47	105.08	104.44
112.52	110.88	110.77	111.42	111.57	112.61	110.71	113.16	112.66	112.22	110.95	112.39	112.05	110.9	111	110.24	112.39	110.94	111.55	110.98	112.22	110.58	111.97	112.15	109.41	112.31	111.29	110.74	112.18	111.91	112.23	111.82	111.16	111.37	112.27	111.86	112.38	111.23	113	111.41	111.65	111.68	113.07	111.43	109.86	111.5	110.82	109.73	112.39	112.99
106.91	106.56	105.81	105.25	104.71	106.22	105.27	104.01	106.17	105.38	104.74	106.26	106.29	105.66	105.68	104.83	104.56	106.38	105.87	104.57	105.61	105.07	104.24	105.5	105.25	106.69	104.66	105.3	106.78	106.04	105.85	107.05	103.81	104.27	104.58	105.8	104.55	104.54	104.29	105.53	105.92	106.62	105.5	106.72	105.92	105.01	104.49	104.78	105.92	104.59
99.982	101.1	99.447	99.957	100.62	99.984	100.09	99.027	100.2	100.75	99.894	100.3	100.22	100.48	98.271	98.537	100.28	101.42	100.37	98.326	99.723	99.965	99.898	100.14	100.91	101.41	100.6	100.29	99.3	100.2	100.4	99.899	100.01	99.994	99.995	100.07	99.883	99.164	98.695	99.987	99.796	100.48	99.9	100.73	99.576	100.48	98.532	99.816	99.473	101.29
112.43	111.58	111.61	112.64	111.39	109.21	111.24	110.98	112.38	111.15	110.1	112.22	110.81	111.36	111.83	110.73	111.27	111.14	112.28	112.44	111.44	112.6	112.89	110.73	110.5	110.45	110.81	112.3	111.12	110.29	110.17	110.33	110.71	110.58	111.66	110.02	110.05	111.14	109.12	109.99	111.64	111.45	110.11	111.15	110.57	111.83	110.78	111.58	110.95	111.36
105.34	105.2	105.13	105.37	104.69	105.95	106.98	105.42	105.61	106.61	105.12	106.09	106.97	105.12	106.1	104.91	106.85	105.44	107.78	106.69	105.73	105.57	106.14	105.71	105.45	106.24	105.36	106.45	105.01	106.48	106.66	105.86	106.02	106.64	106.03	107.21	107.99	105.78	105.67	107.62	105.12	103.85	105.46	106.94	104.45	106.86	106.77	106.55	107.28	105.13
99.094	101.2	99.005	99.762	98.569	100.37	100.23	98.187	98.466	100.73	100.36	98.821	98.644	99.399	98.811	100.73	101.21	99.033	100.25	98.604	101.1	98.697	99.649	100.83	99.257	100.4	100.18	100.37	99.724	99.263	99.416	99.753	101.41	99.443	100.48	101.2	98.782	100.81	99.903	99.279	101.39	100.21	99.804	101.16	99.977	99.824	100.98	99.723	101.77	100.69
104.51	105.97	106.93	105.89	106.22	103.86	107.05	105.32	106.22	106.82	105.97	104.31	106.59	107.48	105.83	106.7	106.23	105.6	105.67	104.74	104.86	107.11	107.53	106.54	106.45	106.26	106.72	105.9	106.7	104.58	106.94	104.93	105.58	105.27	105.87	105.3	107.06	106.1	106.52	106.03	106.17	105.43	106.29	105.89	105.22	107.19	105.23	105.23	106.75	107.14
106.34	106.25	104.75	105.13	105.32	106.3	105.67	105.72	106.9	106.15	106.09	104.93	106.31	103.91	104.73	105.06	105.88	105.24	105.77	105.13	105.25	104.68	105.54	104.46	105.81	105.31	106.13	105.59	105.21	106.78	105.15	105.63	106.19	104.05	104.4	104.88	106.64	106.92	106.61	105.84	107.21	104.69	105.87	105.39	106.32	107.64	105.69	106.08	105.6	104.55
101.88	102.15	101.72	101.77	101.29	101.7	100.65	100.83	100.18	100.55	102.29	100.86	100.16	101.37	101.28	100.96	99.869	99.978	98.835	100.41	101.42	100.31	99.941	100.8	102.25	102.98	101.1	100.64	101.22	101.17	100.85	99.586	101.53	100.81	101.45	100.39	101.17	100.38	100.11	99.326	100.29	100.83	102.13	101.8	101.91	102.39	100.69	101.44	100.32	101.44
99.288	99.363	100.25	99.153	101.06	99.915	100.65	99.651	99.402	100.33	99.463	100.91	100.18	99.696	99.811	101.47	99.265	98.004	101.29	99.952	99.858	99.078	100.49	100.01	99.318	99.751	99.816	98.814	99.972	100.06	100.32	101.17	101.88	100.35	100.08	100.11	98.835	101.36	97.989	101.28	99.718	99.169	100.05	99.527	99.24	98.911	98.243	101.5	100.99	99.454
106.11	104.1	104.4	103.65	105.35	102.29	103.09	106.21	104.32	103.93	105.54	104.36	105.8	103.62	102.22	105.26	104.52	104.35	104.54	104.77	104	104.13	104.46	104.98	103.74	105.68	104.66	103.29	103.95	103.5	101.66	106.4	104.15	104.28	103.32	103.96	102.59	104.48	104.87	104.54	103.35	104.36	105.31	105.98	106.12	104.32	105.39	104	104.67	103
104.52	104.48	104.69	103.21	104.56	104.46	104.5	104.23	104.4	104.8	103.93	105.77	105.76	103.59	104.39	103.99	106.24	103.94	104.33	105.71	104.65	105.26	105.4	106.63	104.72	105.54	104.27	105.34	103.81	104.8	105.52	104.78	105.71	104.26	104.48	102.79	104.23	104.79	106.5	104.56	101.6	104.4	103.53	104.85	104.13	104.95	104.03	104.5	104.88	102.92
108.02	107.39	107.13	107.67	106.26	105.03	107.48	108.09	107.66	105.54	106.32	104.87	105.78	107.53	104.28	106.92	107.4	105.2	105.67	105.92	106.21	107.37	107.73	107.78	106.94	107.37	107.28	107.84	106.6	107.01	108.57	107.01	107.41	107.62	106.74	107.06	107.24	107.19	106.64	107.74	107.94	107.55	105.85	107.68	107.7	106.14	106.89	106.67	106.55	108.62
106.39	106.34	107	106.23	107.06	105.69	106.85	107.3	106.78	106.53	107.09	105.76	107.63	106.96	107.62	106.51	107.15	106.99	105.55	104.76	106.77	106.55	106.39	106.97	106.55	105.96	105.79	106.21	105.17	106.65	105.58	106.53	106.05	106	106.5	106.54	107.03	106.5	106.38	106.1	108.09	106.47	105.71	106.32	104.87	106.39	106.54	106.69	107.7	106.76
112.35	111.78	110.94	111.6	111.08	110.41	111.45	110.48	110.27	111.41	111.84	109.97	111.56	110.13	111.88	111.85	112.32	109.14	112.96	112.08	110.88	111.48	111.73	110.8	111.9	111.6	111.15	112.61	111.46	110.38	112.66	110.06	111.72	110.61	110.31	109.12	112.16	110.95	110.88	110.91	110.86	111.92	111.51	112	111.72	110.6	111.19	112.26	109.87	110.24
104.32	105.62	105.43	104.78	105.49	105.67	106.02	106.04	104.46	106.52	105.55	106.16	104.06	106.87	106.1	104.56	104.52	105.8	105.38	105.96	104.92	106.77	104.72	103.65	106.09	104.89	107.03	105.59	106.24	104.38	107.11	104.9	105.2	106.25	105.1	106.32	106.94	104.83	105.37	104.9	105.01	105.7	106.41	105.03	106.52	105.45	104.43	105.65	105.81	104.92
105.76	104.2	104.94	106.86	105.43	105.96	106.58	106.22	106.56	105.32	107.34	107.08	107.6	106.15	105.65	107.45	105.83	105.03	105.85	105.61	107.01	106.39	106.13	106.25	107.31	105.82	107.02	107.22	106.08	106.31	105.51	105.42	106.71	105.49	107.84	104.85	105.92	105.88	105.69	106.55	105.03	105.24	105.43	106.8	107.45	106.28	104.91	106.53	104.81	105.35
111.31	111.73	110.45	111.17	112.67	112.21	109.91	111.71	109.91	110.44	111.4	111.1	110.83	110.87	113.59	111.06	110.09	111.45	113.02	108.68	110.83	112.03	112.04	111.96	113.26	109.34	112.42	112.18	111.94	110.98	110.56	111.61	112.02	112.34	112.74	111.95	111.8	112.05	110.93	111.08	110.48	112.68	112	110.57	112.31	112.03	111.82	111.6	111.7	111.33
99.352	101.79	100.41	100.11	99.748	100.66	101.2	98.745	100.06	100.21	100.27	99.01	100.82	101.83	100.75	99.723	101.86	98.918	100.1	100.09	100.9	98.881	101.8	100.28	101.89	100.43	99.574	100.41	101	101.71	100.43	100.92	100.6	99.642	100.84	100.4	100.4	100.68	99.227	100.19	101.72	100.83	100.27	99.256	99.514	98.895	99.597	99.244	101.88	100.35
111.37	112.16	112.09	114.2	112.06	112.44	112.27	110.97	112.59	112	112.94	111.53	114.3	113.05	112.33	112.74	111.86	111.81	111.33	112.09	112.36	110.52	112.87	112.5	110.55	112.84	111.63	112.11	111.94	113.11	111.33	113.07	111.73	112.75	111.44	111.85	111.54	112.13	110.73	112.63	111.95	110.06	112.04	113.05	110.62	110.82	112.68	112.46	111.77	111.72
117.7	118.39	118.66	118.9	117.07	118.14	115.6	119.29	118.75	117.49	117.95	117.46	117.97	117.01	116.31	116.59	119.66	116.75	117.14	118.34	119.34	117.54	117.7	118.43	118.59	117.53	117.25	117.33	116.8	117.78	116.86	117.47	117.68	117.64	116.99	117.1	118.09	117.25	118.55	118.13	117.95	117.76	118.5	117.7	118.03	117.75	117.79	116.92	119.57	117.74
111.83	113.84	111.78	112.91	112.37	112.22	113.16	113.03	112	112.9	111.98	111.41	111.61	113.15	111.32	113.78	113.34	113.9	113.54	112.3	112.94	111.66	114.6	112.28	111.63	112.31	113.77	113.16	112.57	111.34	112.48	113.78	111.84	112.63	114.71	113.41	113.6	113.63	113.55	113.02	113.42	112.35	111.76	113.13	114.37	112.6	112.6	115.86	113.25	114.71
105.58	104.54	107.36	106.2	104.9	106.27	106.05	103.71	105.23	105.45	104.03	105.7	105.23	105.29	105.55	106.68	106.72	104.2	104.29	105.63	106.15	105.14	105.15	106.05	106.43	105.1	105.86	106.89	105.51	105.89	105.98	105.93	106.14	105.78	105.47	104.73	104.86	106.16	104.95	106.63	104.36	105.44	105.16	105.02	105.69	106.87	105.52	104.67	105.21	105.34
105.46	105.33	104.82	106.16	104.28	102.79	104.99	105.97	105.58	105.1	104.35	106.55	105.47	104.99	105.39	104.7	106.39	105.91	106.16	105.72	104.69	104.23	104.53	107	105.41	105.41	104.33	105.29	106.5	104.38	105.04	104.28	104.74	104.16	105.19	104.27	105.4	105.81	104.79	103.78	103.73	105.54	106	105.69	105.57	104.98	104.28	105.8	105.13	104.87
112.4	109.4	111.16	112.16	112.79	109.21	110.79	111.74	111.41	111.08	112.01	110.4	111.85	110.3	111.69	110.79	111.89	111.84	112.52	110.98	111.01	110.19	110.61	110.22	111.93	112	111.12	111.85	112.49	109.9	112.13	110.39	110.9	111.63	110.43	111.08	110.66	109.87	110.38	112.61	111.34	109.68	110.93	111.43	112.84	110.67	112.08	110.81	112.13	111.22
111.84	112.21	110.11	111.94	112.87	110.92	111.2	111.78	111.84	111.69	111.66	111.69	112.18	111.9	111.23	112.01	113.31	112.57	112.28	113.68	112.99	110.99	111.16	111.57	111.75	112.58	112.88	112.22	113.19	113.66	110.54	111.91	111.42	112.1	113.43	110.87	111.74	111.14	110.85	112.08	112.13	110.68	112.7	110.72	113.73	112.56	111.7	112.3	112.64	112.05
107.57	105.06	106.41	105.68	104.61	105.07	104.36	106.28	106.07	106.42	107.16	105.87	106.58	106.64	105.76	106.12	106.47	105.52	106.48	105.66	104.17	105.55	106.1	105.18	105.09	105.77	106.37	105.57	105.85	104.79	105	106.65	107.52	105.03	104.71	106.95	105.94	104.99	105.83	107.34	107	105.69	106.71	105.29	105.21	105.3	106.08	104.13	106.98	106.41
99.797	99.593	99.576	99.478	99.682	101.72	100.6	100.58	99.232	99.569	100.88	98.929	99.054	99.191	99.422	99.689	100.53	101.25	99.545	99.986	99.891	99.171	99.622	99.319	100.54	101.66	100.14	100.04	99.132	100.62	100.09	99.795	100.67	101.81	98.474	100.02	99.044	99.825	98.889	100.04	99.445	100.1	98.267	99.368	100.72	99.187	100.36	99.361	100.75	99.224
104.44	105.59	105.33	106.88	105.85	107.03	106.53	106.04	107.08	105.1	107.14	105.94	106.85	104.56	104.77	105.63	106.21	105.81	105.12	105.17	104.58	105.6	106.76	105.15	105.57	105.84	104.68	105.75	105.98	106.27	106.75	106.84	106.64	104.63	106.6	105.79	105.52	105.53	104.67	105.39	105.69	104.69	105.22	106.05	104.55	104.82	105.09	106.27	104.02	106.69
106.44	106.11	105.12	107.45	105.69	106.62	105.33	106.8	106.82	105.49	105.98	106.61	105.72	106.22	106.68	105.49	106.03	105.95	107.35	105.53	106.15	105	105.12	106.11	105.66	107.18	106.14	106.9	107.09	106.73	104.97	106.48	104.51	106.55	106.36	106.1	104.85	104.7	107.3	106.17	106.52	105.58	105.83	104.81	104.85	105.82	105.27	104.91	105.58	107.4
110.95	110.18	110.55	110.15	111.4	109.73	110.5	109.6	109.7	109.83	112.07	111.28	111.42	111.9	111.97	111.17	109.31	111.37	111.77	109.94	110.74	109.45	109.81	109.46	109.28	110.06	111.03	111.17	110.38	111.7	111.93	110.81	111.21	109.9	110.76	110.19	110.38	109.79	110.88	110.88	110.55	110.37	112.39	110.09	109.36	110.14	111.33	109.54	109.63	109.9
101.16	99.929	100.57	101.64	100.8	101.18	101.55	99.972	100.29	100.06	100.14	100.3	101.53	99.991	102.04	100.66	99.125	100.53	101.33	101.28	101.72	100.11	99.956	100.74	99.572	100.46	101.05	99.731	101.5	100.2	98.446	99.075	100.47	101.25	99.817	100.42	100.02	99.969	98.792	98.842	100.02	101.11	98.796	99.644	99.289	100.03	101.47	100.23	99.347	99.235
112.15	111.47	111.31	111.58	112.45	110.95	112.39	112.12	111.03	110.23	112.18	111.37	111.2	110.82	112.46	111.79	112.51	111.54	112.72	111.37	109.24	111.5	112.83	112.15	111.73	112.51	111.69	111.21	111.38	111.57	111.69	112.47	111.42	112.44	110.48	110.42	112.05	111.01	111.54	112.03	112.37	110.17	110.61	112.82	110.86	111.08	110.58	111.05	112.7	110.67
100.25	100.28	100.46	100.05	101.04	99.082	101.36	98.669	98.324	100.36	100.29	100.68	98.405	99.74	101.33	101.14	100.74	100.28	99.244	99.503	100.28	98.922	100.38	99.619	99.172	99.781	100.08	100.19	100.23	99.14	100.1	99.715	99.136	99.763	97.871	100.27	99.867	99.779	98.128	101.16	99.562	98.956	99.648	101.03	99.278	99.52	98.691	98.148	98.772	100.3
107.47	107.02	107.08	106.31	105.86	106.42	106.75	106.64	106.62	106.99	106.97	107.28	106.98	105.87	106.09	106.3	106.71	106	106.32	107.66	107.5	106.45	107.13	105.48	106.35	107.17	106.81	108.54	106.77	106.09	107.16	105.71	105.13	103.98	107.39	106	107.27	105.08	106.76	105.2	104.19	104.72	106.03	107.64	106.38	104.84	106.24	106.08	107.24	106.16
105.94	105.68	105.42	105.98	105.63	104.92	104.75	105.05	106.03	106.34	105.53	105.04	105.86	105.6	105.89	106.59	106.81	104.83	105.46	104.62	104.68	106.07	105.78	105.26	105.69	105.16	106.05	103.09	104.53	105.48	106.55	105.24	106.2	105.64	105.51	105.97	105.71	106.24	104.18	104.81	106.4	106.04	105.17	104.17	106.78	105.47	106.32	104.81	104.69	104.59
105.86	106.64	104.91	105.64	105.24	104.75	105.47	106.4	105.51	104.99	106.31	106.25	105.88	104.08	105.68	105.87	105.7	105	104.92	103.92	107.39	105.53	106.88	104.93	104.28	105.56	104.54	104.84	103.76	105.18	106.57	105.47	106.1	104.82	104.15	106.12	106.6	105.76	105.71	106.37	106	107.01	104.57	104.87	105.08	104.55	105.25	103.49	106.2	105.64
104.69	105.35	104.45	105.27	104.95	105.04	105	104.64	102.48	105.65	106	104.29	105.21	103.62	104.67	104.95	106.69	104.69	104.94	106.7	103.18	104.19	104.24	103.67	104.58	105.87	103.63	104.98	104.62	104.14	105.21	102.96	103.16	104.67	104.81	103.62	104.51	104.76	103.8	103.08	105.38	104.98	103.51	104.82	105.38	103.33	104.95	104.11	104.26	104.93
106.97	105.38	104.05	105.63	103.44	105.24	105.17	106.06	104.53	104.9	106.05	105.15	105.39	103.64	105.08	105.1	105.25	105.92	103.93	102.75	104.82	105.06	103.9	104.2	103.96	105.26	104.39	103.1	105.46	104.81	103.78	105.74	103.73	103.95	103.51	104.03	104.79	104.42	103.95	104.68	105.78	104.76	104.02	105.64	104.04	106.6	105.75	104.32	104.38	104.75
110.43	111.74	111.09	112.23	112.85	112.41	110.99	110.87	114.65	111.52	112.66	113.61	112.69	111.61	112.94	112.62	110.99	111.94	112.41	111.65	110.08	111.23	110.9	113.16	110.66	113.3	110.96	111.02	111.25	112.5	111.08	112.94	112.66	113.36	109.67	112.41	112.34	111.96	110.86	111.29	112.69	111.79	112.49	112.02	111.94	112.26	112.64	111.19	112.32	112.65
110.15	109.91	110.32	110.13	109.66	110.53	110.76	112.12	110.81	110.6	110.97	109.99	110.87	108.5	110.53	108.01	109.59	110.01	110.89	108.62	109.45	110.11	109.92	110.87	110.63	111.33	109.76	109.73	111.47	111.73	108.58	110.75	109.95	108.96	110.59	110.13	110.65	108.62	109.85	108.67	109.79	108.88	111.38	110.6	109.66	111.38	110.37	110.91	110.54	110.51
106.37	104.43	107.16	105.47	104.28	106.96	105.76	107.74	104.64	105.55	106.26	106.03	106.89	105.59	107.07	105.76	106.2	104.97	105.08	105.72	106.14	104.42	105.78	107.1	105.3	106.27	106.23	105.71	103.98	104.5	106.06	106.79	105.54	104.79	105.82	106.87	106.03	107.72	106.27	105.81	105.51	105.56	107.09	105.27	105.49	106.27	105.57	104.46	105.73	104.74
98.028	100.17	100.79	100.06	98.831	99.139	101.63	100.83	99.507	98.842	100.65	100.11	99.957	99.701	98.475	99.175	99.677	98.55	99.309	99.703	100.55	100.19	100.42	98.834	100.09	99.76	98.516	100.65	99.209	97.174	99.212	98.204	99.825	99.224	99.428	98.854	100.08	99.239	99.896	99.342	98.833	100.44	99.668	100.28	100.42	99.876	100.69	99.091	98.657	99.549
106.29	106.05	106.12	104.61	106.86	106.17	105.86	105.32	105.91	107.12	106.75	106.73	108.05	106.48	106.15	106.47	106.66	106.42	106.56	105.79	106.27	106.99	106.88	106.68	108.13	104.87	106.79	107.03	104.81	106.26	106.76	106.7	106.54	105.54	106.53	106.62	106.89	106.42	106.67	106.25	106.91	107.68	105.74	107.35	104.32	106.39	107.13	107.58	106.2	105.77
100.77	100.44	98.839	100.44	98.648	100.77	99.611	101.01	99.874	98.758	98.918	99.767	101.02	98.836	100.74	99.051	99.734	100.43	102.77	99.269	100.54	101.47	98.618	100.13	99.182	101.45	100.81	99.45	101.03	101.82	98.552	100.22	101.45	98.86	101.15	98.637	98.761	99.956	98.999	99.061	99.962	99.235	100.17	97.966	99	98.431	99.895	102.48	99.517	98.832
106.29	105.66	108.38	107.13	107.49	107.42	105.84	108.6	107.15	106.89	105.91	107.87	107.65	106.32	108.23	107.27	105.74	105.19	106.85	105.05	105.34	107.51	107.92	107.22	106.79	106.98	105.54	106.96	107.29	106.95	107.22	106.95	106.97	105.58	106.31	105.27	106.65	108.25	106.97	107.19	106.51	106.95	107.28	107.23	105.46	106.39	106.06	106.54	107.25	106.29
100.59	99.174	100.83	101.84	100.62	101.97	100.56	100.7	100.1	101.02	100.56	101.3	101.26	100.97	101.88	101.97	101.66	101.85	101.76	101.29	100.33	100.53	101.06	101.3	101.4	102.09	100.75	102.19	101.95	100.41	100.13	101.33	101.15	99.902	101.33	99.174	100.68	100.96	101.23	99.977	100.23	100.61	102.82	99.981	101.69	99.782	100.01	99.715	101.13	100.88
105.07	104.88	104.98	104.72	103.43	104.63	104.05	103.61	104.18	103.34	104.61	105.18	104.5	103.66	104.26	103.65	104.86	105.12	102.43	104.37	106.49	104.48	104.71	103.43	104.1	105.25	104.31	105.42	104.71	103.54	103.58	105.97	105.57	103.81	104.03	104.18	105.55	103.48	105.29	103.24	105.32	105.31	104.98	105.12	104.41	104.49	105.66	103.49	103.77	102.42
110.86	111.05	108.74	112.66	110.82	109.88	110.41	111.29	112.3	110.33	109.7	109.68	110.43	109.94	111.59	111.78	109.84	109.98	112.24	111.89	111.58	109.23	110.31	111.29	112.52	111.13	110.47	109.61	111.59	109.64	109.99	111.04	109.72	109.26	110.69	109.84	111.36	110.74	111.87	111.49	110.5	109.58	111.65	109.05	110.18	110.62	110.3	109.14	110.53	111.05
108.19	105.82	106.99	107.09	105.08	106.15	105.47	107.51	107.01	105.54	105.8	105.41	107.2	107.26	105.98	106.44	106.08	107.4	106.55	107.16	105.95	105.83	105.58	105.43	106.82	106.47	106.82	105.97	106.14	106.4	107.64	106.82	105.09	106.59	105.95	105.67	105.69	107.21	107.88	107.05	106.45	106.07	107.28	107.29	105.88	106.77	105.74	107.36	106.71	106.89
100.08	100.79	100.6	99.825	99.675	99.353	99.478	99.605	99.677	99.173	100.98	100.24	99.35	101.14	100.06	99.711	98.289	101.09	99.286	98.886	98.998	100.01	100.43	100.48	98.356	100.17	99.66	100.65	99.968	100.2	99.426	99.567	100	98.968	100.25	99.657	100.97	99.13	101.04	99.045	99.298	99.423	98.495	96.958	99.686	99.53	98.852	99.634	99.715	99.712
108.38	112.29	110.87	109.93	111.12	111.96	111.58	110.39	111.71	110.41	109.21	109.61	110.1	110.45	112.51	110.38	111.02	111.21	109.84	109.89	110.82	109.28	110.35	109.52	110.11	110.7	112.15	111.28	111.35	111.22	111.21	110.01	109.47	111.98	111.56	110.8	111.76	110.35	110.27	111.19	111.62	110.05	111.12	112	110.5	110.78	111.33	111.11	110.5	109.85
100.54	100.55	100.6	101.06	100.89	99.625	100.06	97.726	100.35	101.05	100.52	100.59	101.48	100.56	101.4	100.3	100.39	99.618	99.159	100.91	101.53	101.92	99.816	101.64	100.18	100.79	100.66	101.2	100.13	101.87	99.824	100.48	100.13	101.03	102.77	100.55	100.98	98.976	101.72	101.08	100.01	100.86	99.92	101.6	101.12	101.49	99.007	99.829	98.865	100.85
103.81	106.81	106.32	104.67	105.23	105.55	104.57	106.11	104.17	106.36	106.15	105.96	105.98	104.28	105.75	105.22	106.47	105.25	104.22	105.09	106.21	104.9	104.54	105	104.36	105.76	105.24	107.32	105.57	104.96	106.2	105.26	104	107.1	105.43	107.17	105.28	105.43	107.14	103.09	106.64	107.62	106.12	106.2	104.85	106.06	105.79	106.06	105.23	106.67
111.76	111.18	113.23	114.05	113.15	112.14	111.51	112.85	111.78	113.67	111.87	113.1	111.08	112.04	112.23	111.51	112.83	112.04	111.24	112.91	112.15	112.44	112.69	114.5	111.59	112.74	111.26	112.73	111.28	113.13	112.06	112.08	111.35	111.27	114.03	111.51	114.74	110.9	111.29	112.04	112.11	112.52	111.97	112.48	112.16	112.02	112.01	111.93	111.12	111.55
108.22	106.46	106.21	105.89	104.6	106.49	105.08	105.7	106.39	106.54	104.89	106.19	105.97	106.13	105.86	106.68	105.42	108.38	106.32	104.75	106.07	104.3	104.78	105.26	105.43	106.37	107.62	108.28	106.88	107.1	106.55	105.85	107.76	105.61	106.31	105.61	105.74	105.75	107.79	106.07	105.53	105.2	106.1	106.03	106.38	106.78	106.79	106.6	105.11	106.37
105.74	106.86	105.89	105.89	105.71	106.98	105.05	105.31	104.76	105.91	104.52	104.91	105.78	105.47	106.67	107.44	106.45	106.18	106.25	105.43	106.38	104.81	107.74	105.55	104.22	104.64	104.39	106.32	106.99	103.43	104.85	105.71	105.31	106.32	105.94	107.25	105.52	106.05	104.86	106.53	105.09	106.14	106.03	104.53	107.94	104.81	106.09	106.61	106.93	105.33
116.93	116.19	114.81	116.71	116.17	115.76	116.43	116.7	117.12	116.91	115.46	116.53	116.56	114.43	116.41	114.62	117.58	116.37	116.92	115.78	117.04	115.91	117.54	116.26	118.47	117.21	117.02	114.32	117.03	116.56	117.3	115.6	118.03	115.93	116.12	116.31	117.25	116.09	115.64	115.66	116.67	115.26	115.71	115.65	116.64	113.99	115.42	117.03	116.24	115.33
111.84	112.05	111.56	111.59	111.1	111.74	111.57	111.19	111.4	110.9	111.16	111.44	112.97	111.11	110.13	113.39	111.56	111.16	111.55	110.28	111.02	110.97	109.96	112.53	112.14	110.43	111.88	111.33	111.63	111.3	111.4	111.22	112.31	111.01	111.31	109.61	111.21	112.65	112.24	110.15	111.64	110.31	111.09	110.16	112.67	111.38	110.88	111.8	111.49	111.21
110.21	110.07	111.11	112.15	112.07	109.83	110.78	109.75	110.52	111.93	111.36	111.49	109.31	110.57	110.35	110.18	109.84	112.04	110.95	110.77	110.98	110.94	111.4	110.35	110.7	112.32	111.35	111.58	110.08	110.83	109.73	111.36	110.74	110.85	111.01	112.28	110.66	109.97	109.5	112.73	111.37	110.51	110.15	109.06	110	109.86	111.3	110.75	109.28	111.14
98.794	99.626	100.52	100.44	99.078	101.47	100.37	101.1	100.68	99.513	100.79	100.32	101.05	100.42	99.244	100.02	100.48	99.844	100.53	99.721	100.97	99.388	101.06	98.381	100.15	98.632	99.274	100.16	99.104	100.25	99.135	98.903	98.76	99.592	100.1	99.369	98.805	100.35	100.36	101.08	98.092	98.359	100.98	100.11	98.935	102.35	99.735	99.66	100.58	99.692
98.732	98.41	99.104	99.72	100.1	101.13	100.82	97.236	99.733	100.17	99.799	101.15	100.44	98.197	98.81	99.076	101.01	99.852	99.889	100.83	100.91	99.383	98.426	100.07	99.954	99.56	99.656	98.959	101.35	98.906	99.083	100.2	100.05	99.061	99.062	98.183	99.823	101.06	98.86	98.828	100.15	100.12	99.72	98.792	100.18	100.66	98.736	99.131	100.5	98.716
108.05	106.86	106.11	106.18	106.72	105.7	105.64	105.36	106.81	107.27	105.21	105.68	107.22	105.81	107.55	106.46	104.79	106.35	105.75	105.26	106.25	107.13	106.99	106.45	106.67	106.25	107.5	105.57	106.88	105.88	106.8	104.96	106.29	106.98	106.24	105.36	106.43	105.98	106.32	105.97	105.33	106.23	105.56	106.7	105.16	105.78	104.13	104.89	106.01	106.28
106.56	106.06	106.16	105.23	107.09	106.7	106.53	106.02	103.33	107.17	106.34	105.75	104.76	104.5	105.47	105.52	105.3	105.07	105.41	104.98	105.63	106.3	106.64	105.93	105.81	105.11	105.03	106.55	105.08	105.43	105.91	106.85	104.99	106.25	105.96	107.21	104.22	105.87	106.4	106.57	105.69	105.81	106.27	106.52	105.66	106.01	107.3	106.04	105.64	105.82
105.14	104.95	106.49	106.32	104.7	106.51	103.83	107.02	105.15	105.78	105.33	104.55	104.69	105.01	104.89	106.37	105.32	105.37	106.59	106.48	103.63	104.93	105.77	106.92	106.26	105.77	105.53	105.7	105.77	105.15	103.99	105.22	104.41	105.33	104.32	105.64	104.79	105.23	105.83	104.92	104.29	105.03	104.84	104.84	106.04	105.15	107.23	106.69	105.18	106.52
110.53	111.78	109.64	111.51	112.15	111.32	112.89	110.82	110.65	112.87	110.04	110.64	111.76	111.26	110.32	111.94	111.44	110.64	112.44	110.12	112.12	109.98	111.08	111.67	111.66	110.85	111.24	111.07	112.21	112.52	111.3	111.6	109.59	112.4	111.68	112.11	112.36	111.27	111.67	111.98	111	111.26	111.28	111.14	111.32	111.4	111.66	111.35	111.13	112.12
107.36	105.86	105.82	107.1	105.45	106.2	107.82	106.48	106.5	105.02	107.89	107.13	104.22	104.28	107.27	105.16	105.1	104.79	104.95	107.07	105.89	106.16	106.3	104.86	105.51	105.51	105.65	105.43	106.3	104.83	105.62	106.26	105.26	105.1	104.37	108.77	104.44	104.94	106.01	105.53	106.38	107.29	107.6	104.3	105.79	105.62	104.87	103.77	106	106.87
104.83	106.47	106.07	105.94	105.6	105.36	105.88	105.19	106.19	104.01	105.3	105.09	106.89	106.02	105.51	104.88	106.37	105.49	105.73	106.02	105.79	104.13	105.17	103.49	105.15	107.02	105.19	105.54	106.66	105.72	105.08	106.4	104.76	106.96	105.24	104.92	106.67	105.29	105.91	104.99	104.41	106.24	104.83	105.92	104.4	104.36	104.97	104.59	104.99	105.52
106.21	107.71	106.75	106.05	106.19	104.37	107.19	103.96	105.19	104.89	105.8	106.45	106.9	105.29	105.22	104.97	106.52	105.28	105.2	105.68	106.07	107.17	104.74	106.8	106.11	104.56	105.71	106.43	104.69	107.55	106.26	104.01	106.12	106.33	107.52	108.42	106.03	105.66	104.94	107.62	106.1	105.23	105.24	105.48	105.94	105.77	107.32	105.73	104.31	105.93
104.93	104.92	103.62	106.18	104.96	106.23	105.13	105.97	106.46	106.22	107.06	104.49	105.8	105.51	104.95	105.92	105.37	104.51	104.96	106.99	104.76	107.26	106.15	104.83	106.17	105.73	104.33	104.66	107.76	105.02	105.19	106.54	106.07	106.13	105.42	105.06	104.87	105.66	106.25	104.98	104.88	105.83	104.83	105.46	105.87	107.82	107.38	105.6	105.74	105.87
116.31	115.61	115.54	115.37	117.45	116.19	114.67	117.09	116.49	115.17	115.51	116.19	116.07	117.25	115.3	115.43	116.71	117.19	114.73	115.27	116.16	116.73	115.88	114.97	116.42	116.7	116.08	116.47	116.28	117.45	114.94	117.08	116.05	116.08	115.32	116.38	115.36	117.16	115.89	115.05	115.69	118.07	116.95	116.54	114.83	117.04	115.17	116.57	116.21	116.8
99.714	100.39	100.91	100.28	99.727	101.55	100.28	98.673	99.815	100.43	100.66	101.04	101.08	100.99	101.73	100.51	100.95	100.19	100.82	100.98	101.48	100.04	100.94	100.54	100.2	100.42	101.25	101.98	99.89	101.33	101.62	99.243	101.44	98.051	100.65	100.08	100.68	99.884	100.92	99.85	99.91	99.755	100.21	100.47	99.737	100.47	100.87	101.16	100.46	101.89
103.09	104.93	106.53	105.75	105.08	103.91	104.05	104.7	104.37	104.27	105.84	105.11	105.07	105.94	104.47	105.63	105.04	104.88	105.24	104.06	103.69	105.92	105.64	105.53	105.4	105.37	105.73	104.36	106.25	104.85	106.02	104.25	106.19	103.67	105.35	105.39	104.26	104.73	106.32	105.05	104.04	104.49	106.09	105.65	104.51	105.27	103.72	104.87	105.89	105.91
105.81	105.55	104.23	105.71	105.96	104.17	106.45	104.37	104.91	104.6	106.59	105.5	105.62	106.36	106.37	107.05	105.39	106.7	105.36	103.77	104.81	104.92	105.84	107.31	104.51	104.53	104.99	106.15	103.33	106.08	105.24	105.49	103.83	105.69	105.92	107.09	105.75	105.53	105.69	106.18	105.78	106.27	107.45	105.26	105.91	104.24	106.43	106.14	105.02	106.88
107.98	107.68	107.8	106.67	107.29	108.84	108.08	106.84	107.51	106.44	107.26	107.67	107.76	106.71	107.25	106.79	105.47	107.84	106.83	105.61	107.29	108.17	106.94	106.46	106.63	106.33	107.36	105.6	107.45	106.62	106.96	107.78	106.16	108.24	105.38	108.01	106.84	108.57	105.15	107.6	105.69	107.16	107.72	107.96	105.13	105.63	106.84	106.53	105.68	106.54
98.037	99.178	99.616	100.03	100.54	98.344	99.249	99.704	101.01	100.09	100.05	99.631	99.029	100.08	100.1	99.555	98.832	100.65	100.57	100.77	99.849	99.114	100.86	101.48	99.389	100.25	98.506	99.348	100.01	101.16	99.962	99.323	99.213	99.993	99.823	100.62	102.19	99.494	98.513	99.436	100.86	99.705	101.54	100.43	98.066	98.741	100.13	100.25	100.22	101.34
105.79	106.93	105.12	105.95	106.46	106.97	105.5	104.43	105.23	103.06	106.36	106.44	105.71	105.48	105.11	106.76	105.08	105.07	105.85	105.49	106.96	105.17	106.75	103.83	105.37	104.89	105.18	105.93	106.1	105.29	104.45	105.28	106.66	105.07	105.07	104.75	106	105.03	105.24	105.67	106.45	107.55	105.86	104.8	105.11	107.1	105.28	105.49	107.21	105.68
105.53	105.11	104.83	104.42	106.73	106.15	104.97	104.04	106.45	103.6	106.29	106.33	106.2	104.98	104.67	104.55	106.35	105.96	105.67	106.55	105.07	105.11	108.27	106.6	105.91	108.1	103.86	104.15	106.69	106.29	104.29	106.16	105.49	106.63	106.26	105.78	106.67	105.79	105.1	105.23	104.78	106.71	106.45	105.26	104.8	105.55	105.65	105.54	103.08	106.94
113	111.69	113.69	114.64	113.42	111.61	113.66	113.2	113.61	113.41	111.43	113.67	112.11	113.41	114.02	113.62	112.62	112.96	110.92	111.66	112.45	112.61	113.19	111.42	112.8	111.48	111.84	111.76	112.49	113.42	113.01	113.57	113.75	111.98	112.51	113.54	113.65	113.05	114.28	113.63	113.55	113.57	113.01	114.82	112.63	111.35	114.19	112.5	112.24	113.71
102.05	101.04	100.92	101.09	99.588	101.3	100.03	100.82	101.43	99.959	101.23	101.55	100.27	101.49	100.76	102.6	99.785	99.664	99.729	99.165	101.48	98.916	101.11	100.34	101.33	100.78	100.93	99.32	98.627	100.44	103.99	101.15	100.98	100.78	101.31	100.22	100.27	100.44	100.4	100.61	101.33	101.52	99.805	100.71	101.24	99.932	101.43	99.051	101.84	101.05
103.91	106.46	106.06	103.11	107.65	105.81	106.63	106.01	105.28	103.73	104.48	105.86	104.27	105.38	105.36	106.66	105.63	106.75	105.25	104.49	106.11	106.46	106.01	107.24	105.86	104.55	105.52	104.02	105.82	104.91	104.68	105.41	106.78	105.32	103.75	104.67	105.64	105.7	106.3	105.5	105.79	105.56	104.37	105.66	106.07	105.8	104.81	105.27	105.39	105.99
105.96	105.1	106.46	104.16	105.14	104.06	106.27	105.56	106.19	106.44	106.74	102.79	104.64	107.05	106.04	106.8	105.75	105.5	105.34	106.58	106.81	104.67	106.45	104.78	105.67	106.92	105.92	106.76	105.59	105.7	106.41	105.57	105.11	105.77	105.07	105.22	104.21	106.27	104.9	105.24	105.51	104.18	105.7	105.05	104.35	105.76	104.74	106.4	105.52	105.16
105.07	107.17	105.18	105.39	105.72	105.35	107.58	105.01	104.24	106.63	105.55	105.8	105.49	104.87	104.72	108.18	106.27	106.65	106.97	105.95	104.72	104.36	104.98	105.28	105.5	104.63	106.05	106.79	105.68	106.91	107.54	104.92	105.94	107.23	107.59	106	106.49	106.7	106.84	106.49	106.02	105.43	105.78	105.06	105.43	105.15	105.85	106.58	105.43	107.07
106.06	105.03	105.74	105.09	104.9	105.36	104.49	106.07	105.04	105.91	105.27	105.76	105.1	106.13	106.91	106.45	106.81	106.08	105.69	105.11	105.31	106.11	105.54	104.65	104.93	106.55	106.24	106.16	104.72	106.72	106.29	104.46	104.63	106.02	106.04	106.05	104.95	104.23	105.86	105.37	105.41	105.68	105.67	105.48	105.09	107.21	105.58	106.04	107.29	105.81
99.637	99.695	100.14	100.27	101.55	100.45	98.392	102.76	101.16	100.86	99.051	101.88	99.432	101.11	100.22	100.19	99.039	98.521	101.17	99.616	99.832	100.02	99.468	101.62	102.76	100.16	101.64	99.521	100.44	100.77	100.66	100.76	98.901	99.731	99.252	101.81	100.94	99.483	101.25	98.837	100.18	102.13	100.86	101.18	100.52	98.979	99.048	100.33	100.71	100.77
103.32	104.31	104.25	104.37	102.43	104.34	103.73	104.8	102.48	104.51	103.71	105.18	103.95	105.26	105.31	105.53	105.55	104.23	104.07	103.27	104.55	105.02	104.97	105.3	105.99	105.39	104.62	103.96	102.66	104.04	104.4	104.04	104.51	105.31	104.42	103.66	104.62	104.81	105.32	105.44	103.43	102.76	104.58	104.21	105.42	104.34	102.73	102.99	103.38	103.2
112	111.57	111.66	113.24	110.43	112.15	111.93	112.14	110.96	113.66	111.27	111.11	112.62	111.56	111.71	109.85	111.86	111.57	112.53	110.73	113.43	111.44	112.09	113.06	112.34	112.18	113.91	111.14	110.29	112.61	111.91	112.19	113.86	112.65	113.26	111.98	114.8	112.72	113.95	111.74	112.23	111.11	112.62	110.25	112.09	112.1	111.54	111.24	110.54	111.49
104.59	105.28	104.69	105.85	104.85	104.27	104.51	106.1	105.4	104.34	104.27	105.35	104.12	104.1	105.15	103.11	104.23	105.37	105.46	106.48	104.42	104.67	104.43	105.54	104.22	105.12	104.14	105.7	103.74	103.79	105.51	105.24	105.08	104.25	105	104.48	105.14	104.7	103.93	105.15	103.97	104.74	104.24	104.57	105.85	103.35	105.14	104.92	105.27	103.77
100.19	99.684	101.83	98.973	100.58	100.12	101.02	101.25	100.6	100.53	101.33	100.25	99.768	100.74	98.182	99.823	99.187	99.951	99.263	99.848	99.521	100.6	100.71	99.846	100.3	100.9	100.89	101.72	100.35	101.22	100.83	100.88	101.1	100.17	100.75	100.37	102.31	101.13	98.412	100.68	100.29	101.25	100.57	100.06	101.29	101.44	99.493	99.632	100.58	100.86
109.66	109.55	111.52	110.56	108.87	109.97	110.55	110.77	109.38	110.39	111.01	110.94	110.88	109.2	109.87	110.29	110.82	109.75	110.61	110.22	109.72	109.17	108.41	110.13	110.64	109.25	109.17	111.36	110.55	110.37	110.2	109.68	109.58	110.21	110.22	110.4	111.01	110.45	109.72	110.15	110.66	110.76	111.69	110.4	110.37	109.32	111.11	110.43	109.56	108.12
109.59	110.45	110.47	108.45	110.64	111.29	109.81	110.65	111.31	109.1	111.8	109.96	109.68	108.72	111.26	109.58	109.65	110.53	110.5	109.22	108.97	110.12	110.77	108.78	109.26	110.72	109.13	110.43	110.47	107.35	110.66	110.28	111.23	111.73	110	110.22	110.57	109.91	109.68	111.01	112.24	110.32	110.13	109.79	111.84	112.25	111.19	109.48	110.87	107.55
111.73	112.23	112.22	111.85	111.1	111.91	110.73	112.02	111.08	111.92	112.75	112.54	110.73	113.54	111.14	109.46	111.59	109.77	109.74	110.86	110.92	110.91	112.88	110.44	109.95	111.04	110.29	111.26	111.24	111.57	112	110.26	110.69	111.64	111.07	109.9	111.61	110.15	111.35	111.79	110.91	110.83	110.28	111.74	111.3	112.56	109.13	112.18	112.16	110.74
101.73	101.53	100.68	101.36	97.978	99.994	99.911	102.75	100.73	99.601	99.476	100.98	99.098	101.63	99.45	101.69	100.97	100.11	100.71	99.183	99.166	99.729	98.883	99.421	100.89	98.932	100.98	100.46	100.99	101.78	101.08	100.23	99.948	99.494	99.145	100.4	99.802	98.614	99.784	100.13	98.74	101.35	98.901	101.21	99.833	100.47	99.904	101.02	100.55	101.57
106.01	103.47	102.91	104.92	102.82	104.56	102.53	104.58	104	103.86	104.89	103.69	104.95	105.35	105.21	104.11	106.49	103.36	103.96	103.18	104.88	104.7	104.79	104.26	103.6	104.93	105.03	104.89	105.44	104.07	104.69	103.81	103.74	102.74	105.11	104.74	104.4	102.27	105.44	104.48	104.39	103.01	105.16	105.1	103.78	105.33	103.87	104.64	105.13	105.07
105.46	105.8	105.38	105.4	107.21	105.07	106.15	105.42	106.01	105.8	105.83	105.01	104.32	105.02	105.5	106.54	106	106.94	105.42	106.28	105.36	105.85	105.68	104.64	106.04	103.42	105.45	104.61	104.96	104.27	105.99	105.29	104.69	106.03	104.73	105.06	104.83	105.05	105.13	106.45	105.7	105.97	105.37	106.32	106.36	106.33	104.66	105.78	104.93	105.23
100.63	99.673	99.714	98.661	100.01	99.113	100.19	100.41	98.767	99.878	101.13	100.06	101.12	98.446	99.431	100.66	98.744	98.857	99.363	99.794	99.567	99.81	100.36	98.873	100.13	100.68	100.08	100.67	100.07	98.986	100.39	99.604	98.521	101.37	99.908	100.01	99.672	99.303	99.184	100.46	99.385	100.82	99.492	99.702	99.799	100.85	98.96	98.699	99.648	97.939
104.83	104.71	103.75	106.17	104.14	106.68	106.98	105.49	103.58	105.17	104.5	103.78	103.95	105.36	106.56	103.74	105.68	103.36	104.57	106.96	104.42	104.29	105.53	107.03	105.38	105.7	103.83	107.21	106.34	105.61	104.37	105.3	104.65	104.83	105.54	107.11	104.08	105.49	103.86	103.23	105.01	104.1	106.11	104.52	105.13	106.11	104.72	103.8	104.89	104.26
106.29	105.83	105.78	106.84	106.57	105.94	102.89	106.51	106.42	106	106.39	105.36	106.73	106.72	106.45	106.81	107.34	105.62	106.61	107.25	105.36	107.43	106.66	107.41	106.75	106.87	105.26	107.66	106.66	105.14	107.51	105.29	108.26	106.53	106.02	107.39	105.82	106.08	107.1	105.83	107.13	105.39	106.38	106.03	106.26	106.74	106.76	107.53	107.03	106.19
110.36	110.57	106.99	111.56	111.52	109.49	110.16	108.97	109.31	111.72	110.1	108.42	109.72	109.09	109.03	109.98	112.16	110.64	110.76	109.7	108.8	108.35	109.01	111.16	109.95	109.95	109.95	109.39	110.86	110.02	109.21	108.8	109.93	108.42	109.87	109.62	108.58	108.18	111.26	109.45	110.38	109.32	109.91	109.56	110.8	108.67	108.5	111.59	110.3	110.41
104.76	103.11	104.58	104.55	103.2	104.34	105.73	106.63	104.86	103.43	104.82	105.44	103.47	104.01	105.25	104.92	103.63	103.14	106.27	103.29	104.44	103.57	103.4	104.2	103.22	103.87	104.8	105.17	105.33	103.04	104.38	104.41	104.19	106.54	102.76	103.43	104.33	102.76	104.38	104.86	105.11	105.04	104.04	103.97	104.59	103.63	104.47	104.61	103.31	103.8
109.36	111.44	110.78	108.88	110.45	111.21	112.21	111.07	111.17	108.94	111.31	111.17	110.53	111.23	110.25	110.56	111.27	112.86	111.31	110.92	112.61	110.48	109.52	110.77	109.74	109.87	110.57	111.2	110.35	110.12	111.79	110.72	111.13	110.36	110.2	111.89	111.98	109.34	109.61	111.19	111	110.32	110.32	112.12	110.43	111.05	110.45	109.78	109	110.85
106.06	104.85	106.59	105.79	106.66	106.51	106.2	104.32	104.82	105.25	105.28	105.15	104.66	105.42	105.41	105.89	105.95	104.57	106.93	105.58	106.19	105.83	105.45	105.07	105.89	105.41	105.56	106.76	105.88	105.27	104.15	104.83	105.14	106.19	105.5	105.8	104.66	106.09	106.06	105.87	106.29	105.54	106.68	106.01	106.65	104.29	106.26	106.51	104.63	105.05
103.08	105.35	103.68	104.97	103.73	104.14	104.77	105.18	104.98	104.29	104.46	104.03	105.09	105.33	103.21	105.54	103.73	105.9	103.17	104.48	103.68	103.09	104.42	103.26	102.75	104	103.14	103.1	104.17	104.13	105.11	103.57	104.86	104.57	104.01	102.01	103.66	104.08	104.55	103.68	102.87	103.4	105	104.23	105.63	102.85	105.82	104.63	104.56	103.6
111.53	113.8	112.11	112.86	113.18	113.57	112.54	112.48	112.8	112.81	112.53	112.3	112.4	113.06	112.23	113.3	112.42	111.49	113.63	114.24	113.22	113.65	112.64	111.45	113.23	112.87	112.91	112.93	111.38	112.14	113.75	113.36	113.45	112.73	112.62	113.25	114.08	111.47	114.62	111.48	112.37	111.28	113.39	110.89	112.12	112.73	111.91	112.65	111.86	110.92
112.86	114.49	113.11	112.53	111.9	112.82	112.24	111.61	112.99	111.95	112.45	112.34	113.39	112.53	113.96	113.22	111.93	112.59	112.98	112.99	112.39	112.22	113.41	112.54	111.43	113.23	112.15	113.41	112.19	113.58	112.33	114.17	112.21	114.21	112.35	112.56	111.63	114.34	113.71	113.15	111.92	113.81	111.88	112.73	113.71	112.61	112.78	113.59	112.87	112.52
104.97	105.58	106.5	106.15	106.77	105.07	106.77	107.16	105.85	106.11	106.59	105.97	106.8	106.19	105.45	107.18	106.68	106.29	104.68	106.69	105.87	105.3	105.56	106.56	106.58	105.7	106.84	106.66	105.45	105.86	106.06	106.19	105.66	104.4	105.9	106.17	105.19	106.94	106.35	106.15	106.31	106.12	105.17	104.76	105.34	107.97	104.55	106.95	104.43	107.18
110.65	108.86	108.44	111.02	110.61	111.72	110.54	109.86	110.77	109.32	110.57	109.52	108.79	110.36	109.74	109.37	110.09	108.47	108.55	109.56	108.83	107.9	110.61	111.19	110.58	110.45	110.51	109.79	110.84	110.06	110.49	111.02	109.48	108.61	108.89	111.62	108.93	109.82	110.33	110.62	110.07	109.49	109.56	109.48	108.06	109.87	110.35	110.25	110.82	109.68
108.29	109.73	108.96	110.34	109.78	109.27	110.29	109.72	112.11	110.87	111.73	108.89	108.26	109.84	110.31	110.19	110.86	109.52	109.36	111.44	109.42	109.13	110.41	109.94	109.99	110.94	109.08	109.08	108.35	109.58	110.13	109.93	110.23	110.47	110.33	109.04	110.47	111.06	110.4	107.29	109.51	108.52	110.48	109.94	110.32	110.34	109.98	109.12	109.45	108.5
106.03	103.99	105.67	106.58	104.75	105.18	105.68	104.43	103.98	105.9	104.65	106.15	105.84	105.49	105.71	103.66	106.23	104.03	104.01	105.37	106.6	105.58	106.58	105.47	106.76	105.24	106.36	106.16	104.98	107.28	104.31	105.83	105.66	105.23	104.79	105.51	105.57	105.29	104.55	106.29	105.73	106.76	106.07	103.3	106.95	103.8	105.46	106.78	106.49	105.33
106.03	106.37	107.98	106.84	106.31	107.6	105.34	107.28	106.97	106.92	107.42	105.6	105.71	105.48	106.99	104.94	106.58	107.76	105.46	105.66	107.99	105.6	106.99	105.74	106.2	105.77	107.08	106.94	107.14	107.38	106.42	106.26	106.95	106.57	107.21	107.31	106.42	106.55	105.53	107.33	106.21	106.06	106.65	106.37	106.85	106.87	106.87	107.54	105.27	105.61
105.63	104.47	105.57	105.3	103.48	103.25	103.87	104.98	105.87	105.23	104.65	106.05	105.59	105.65	105.57	106.35	105.14	105.28	105	104.25	105.76	104.2	105.05	104.79	105.59	105.93	105.26	105.32	104.68	105.11	105.68	103.45	103.7	104.03	104.71	104.13	105.31	104.7	104.99	105.29	104.64	103.27	104.15	105.6	105.29	104.36	104.5	105.24	105.48	104.84
105.18	107	106.2	105.96	105.65	104.8	104.57	105.36	105.78	104.07	105.9	104.89	106.7	104.35	104.92	105.25	104.28	104.06	105.93	105.79	105.27	104.66	104.71	105.34	104.6	103.91	105.57	104.99	104.95	104.39	105.14	105.24	105.35	105.35	106.44	104.71	104.02	104.35	104.82	105.36	104.06	105.37	104.99	105.73	104.4	105.92	105.73	104.46	105.93	106.19
100.9	100.32	100.28	101.02	100.99	98.317	100.55	100.04	98.903	101.3	100.62	99.213	99.722	99.621	101.03	99.756	100.55	99.645	100.74	100.99	101.21	101.34	99.413	100.19	102.26	101.13	102.2	100.66	98.119	99.147	100.2	99.767	100.17	100.9	99.899	100.57	100.59	100.34	101.87	100.55	100.04	101.55	100.81	99.899	100.33	99.949	99.466	100.06	99.671	101.02
100.02	100.52	100.62	100.63	99.605	101.04	101.18	97.952	100.09	100.97	100.42	101.61	99.291	100.53	100.44	100.76	99.999	98.8	99.025	100.94	100.53	98.3	98.736	100.02	100.05	100.31	99.176	100.34	100.03	99.542	100.85	101.02	100.6	98.867	100.7	100.22	101.44	99.353	100.87	98.988	100.3	100.24	100.64	99.841	100.53	99.01	100.78	99.511	100.79	100.41
107.07	104.73	106.19	104.75	106.16	105.32	105.53	104.62	105.21	105.93	107.08	106.86	102.66	105	105.99	106.36	103.65	104.95	104.79	105.8	105.47	105.43	106.38	104.87	105.72	105.2	106	104.52	105.85	104.06	105.14	105.39	105.41	106.09	105.42	105.06	106.38	105.95	106.38	105.26	104.75	106.06	106.08	104.81	104.75	107.6	105.59	105.1	105.6	104.98
105.61	107.18	105.48	106.77	105.65	106.02	107.01	106.09	105.88	105.66	106.32	105.49	105.5	105.51	108.21	104.15	106.42	106.58	106.18	106.12	105.58	105.8	105.55	105.54	105.4	105.51	104.93	106.03	105.5	106.62	105.99	105.89	106.45	107.17	105.66	105.39	103.41	108.01	106.08	105.87	105.92	107.01	106.21	105.63	104.22	106.09	106.6	105.63	104.87	106.87
111.93	110.1	111.45	111.37	111.56	110.59	111.93	112.75	110.38	110.52	111.31	111.24	110.05	109.58	110.17	112.24	110.97	112.22	110.85	111.61	110.2	111.49	111.92	111.77	109.33	111.96	110.43	110.59	111.8	110.64	112.01	111.72	110.6	112.37	110.96	111.04	110.35	112.2	109.67	111.2	111.59	111.29	109.96	109.95	110.19	112.09	110.82	112.45	110.06	111.43
106.08	105.26	105.9	105.41	104.68	106.58	106.55	104.18	105.33	108	105.75	106.3	107.82	106.53	105.66	106.38	107.09	107.54	107.58	106.19	105.78	105.09	108.33	108.43	107.2	105.55	106.16	105.36	108.17	105.82	105.72	107.11	106.49	105.69	106.39	104.81	105.94	107.19	107.2	108.42	104.79	106.76	104.95	106.62	105.04	106.47	109.33	106.29	105.97	107.32
105.05	106.18	104.87	104.88	106.32	105.86	105.71	106.06	105.56	106.32	105.07	106.36	106.94	105.74	105.5	104.05	106.55	106.37	108.41	106.3	106.82	107.41	107.09	106.11	105.12	106.36	108	107.64	106	106.24	106.25	104.95	105.71	105.93	104.47	105.22	106.98	106.73	107.37	107.14	103.54	105.11	106.95	106.16	106.76	106.3	105.43	106.48	104.99	107.11
104.43	105.4	106.56	103.67	106.52	106.34	104.14	105.77	104.67	106.88	104.4	105.61	105.33	105.44	105.23	107.21	105.5	105.56	106.17	105.63	105.99	104.7	103.73	105.19	106.29	103.8	104.22	105.11	106.02	105.24	104.81	104.72	105.72	105.59	105.71	103.9	103.62	106.41	105.12	103.95	105.1	106.3	106.11	104.97	104.66	106.31	105.62	103.23	102.18	103.95
105.01	105.3	103.61	105.35	103.71	105.16	105.03	106.37	105.5	104.34	104.72	103.86	104.49	104.89	104.99	105.54	102.66	104.02	104.8	106.34	104.58	104.14	105.24	104.89	104.58	105.11	104.49	104.54	103.82	105.65	104.9	105.54	103.08	104.63	104.25	104.07	105.38	104.53	105.27	104.64	104.34	105.6	105.82	103.49	103.93	104.92	102.48	104.41	104.41	103.73
109.82	112.58	111.55	110.7	108.98	110.66	111.07	112.23	111.39	112.35	111.56	110.59	111.49	111.66	111.43	111.61	110.31	110.63	111.87	111.91	109.82	110.5	111.32	111.39	109.77	112.05	113.27	111.31	110.74	110.52	110.28	111.17	112	110.47	111.07	111.84	111.67	112.42	111.26	110.63	111.3	112.78	109.8	110.81	112.35	111.99	111.3	112.18	109.88	112.04
104.96	106.21	105.43	105.82	104.74	104.8	103.78	106.05	105.51	104.41	104.24	104.54	104.88	106.62	105.08	104.75	105.86	105.93	103.45	103.85	106.54	104.24	105.35	105.57	104.46	105.78	106.6	105.29	106.8	106.91	104.84	104.43	105.98	104.82	105.29	105.2	105	105.74	105.86	105.85	104.1	105.52	107.26	105.34	104.84	106.6	104.76	106.37	105.24	104.18
111.17	109.69	110.25	110.1	109.89	110.69	110.65	108.69	111.24	111.02	108.73	110.47	112.01	110.88	110.21	109.76	110.93	110.61	110.79	109.71	110.39	110.08	110.12	109.73	109.89	111.43	112.1	109.56	109.83	110.44	111.58	112.01	111.1	108.69	111.86	109.3	111.09	110.73	110.35	110.16	111.76	109.66	112.13	110.26	110.38	109.97	109.87	110.28	111.11	109.03
110.39	111.21	110.27	110.96	108.75	109.23	107.88	109.5	110.04	111.79	107.98	109.87	108.5	110.46	109.49	111.11	109.15	110.32	108.67	108.8	110.74	109.32	110.97	108.03	109.89	110.94	111.23	108.66	109.34	109.73	109.21	111.03	111.56	111.05	110.49	111.72	110.11	108.23	111.31	108.52	111.58	109.06	110.63	110.6	111.54	112.02	110.99	110.03	109.14	111.02
106.55	105.48	107.56	104.95	108.1	105.15	106.39	106.78	104.42	106.77	106.26	105.64	106.38	105.42	103.99	106.9	106.05	105.61	104.23	105.05	106.65	106.74	106.32	105.93	106.62	105.29	106.33	107.07	105.14	104.93	104.18	106.65	105.54	105.92	105.44	105.35	105.09	106.6	104.74	104.04	104.99	106.07	106.51	105.18	105.61	105.18	104.78	105.86	106.56	106.44
111.61	110.93	110.08	111.55	110.01	111.5	112.14	111.38	111.47	112.13	112.78	111.65	110.27	111.91	111.95	112.79	110.41	112.06	111.85	112.57	111.15	110.34	110.77	112.41	111.85	111.42	111.35	111.44	111.96	111.73	112.08	112.09	111.52	110.29	109.83	111.35	111.28	111.17	112.28	110.49	110.99	111.39	111.56	110.35	113.72	110.31	111.4	113.38	109.89	110
105.37	104.42	104.8	105.25	104.55	106.07	106.68	106.04	105.69	106.69	105.05	107.68	106.23	104.16	107.07	105.83	106.74	104.96	104.93	106.04	105.64	107.22	104.67	105.15	105.69	106.83	105.19	107.2	105.93	105.26	105.2	105.49	106.36	102.83	104.84	106.34	105.03	105.97	105.83	106.41	106.54	106.6	104.57	106.92	104.17	104.81	106.05	105.51	107.31	105.74
105.39	106.9	106.28	106.09	103.76	105.94	104.9	105.31	106.42	106.58	106.43	105.6	104.57	106.71	106.17	105.4	106.24	104.94	105.47	105.33	104.64	105.04	107.28	106.61	105.75	105.86	106.5	106.86	105.61	103.83	106.69	107.61	105.61	105.18	106.71	107.64	105.86	105.57	106.5	104.42	104.77	104.84	105.85	106.41	104.64	105.92	105.67	104.57	106.1	105.28
100.09	100.41	99.44	101.14	99.302	98.865	99.315	99.848	100.91	102.43	98.476	98.366	100.23	99.603	100.75	100.73	98.571	97.583	99.722	98.801	98.653	101.4	100.73	100.88	101.73	100.48	100.38	100.29	100.59	99.012	100.37	99.446	100.26	100.86	100.97	99.848	101.58	100.28	100.92	98.541	100.84	100.76	98.613	100.51	102.22	100	100.09	100.58	100.91	99.443
110.83	111.99	111.43	111.41	113.4	111.03	110.76	110.66	110.77	110.85	112.54	110.86	111.34	111.24	110.82	110.55	110.73	111.15	110.63	112.4	110.43	112.01	110.98	112.57	111.18	110.78	111.33	111.67	110.27	112.15	110.15	111.55	111.53	112.59	111.21	113	109.4	110.06	111.81	111.15	113.01	111.78	110.6	111.88	110.31	111.61	111.48	110.8	110.99	111.42
105.28	105.81	106.22	105.38	106.1	105.76	106.33	106.8	108	107.13	106.75	106.93	107.34	106.08	105.43	105.25	107	105.67	108.15	106.99	105.56	105.23	107.15	105.41	104.95	106.25	107	104.97	106.48	105.56	106.18	105.59	107.51	105.92	106.58	106.15	105.44	107.28	105.63	107.42	106.43	107.4	106.8	107	105.85	107.38	107.07	105.92	106.5	105.76
111.81	110.62	111.86	110.5	111.69	109.27	111.99	111.21	111.54	110.53	110.85	110.74	111.24	109.92	111.36	111.5	111.69	112.48	111.9	111.39	111.45	110.64	110.84	110.05	112.75	111.24	112.58	111.65	111.58	111.63	111.19	112.4	111.85	111.33	111.51	110.8	110.57	111.04	112.76	111.48	110.05	110.87	111.35	111.71	110.63	111.54	110.18	113.49	112.31	112.27
110.68	110.72	109.96	110.16	109.08	110.12	109.73	111.15	110.05	110.07	111.14	109.97	108.4	110.45	109.94	109.32	109.62	108.72	107.7	110.44	110.35	109.42	110.05	109.6	109.4	110.58	109.57	108.3	110.22	109.97	109.38	109.33	109.44	109.26	108.48	110.14	110.73	109.25	109.03	108.19	109.72	109.96	109.87	111.02	110.23	107.58	109.73	109.61	108.99	109.59
99.889	98.42	100.33	99.526	97.703	99.745	101.35	99.882	99.742	100.81	98.882	99.878	99.529	98.911	98.853	98.464	99.837	99.132	99.276	100.12	99.778	100.25	99.321	100.48	99.81	99.058	98.899	98.585	100.94	100.36	98.786	101.45	97.424	100.98	99.151	99.272	99.523	99.777	100.9	100.1	99.309	99.764	99.708	98.144	99.631	100.46	100.07	99.003	98.328	99.189
106.62	106.08	105.93	105.82	106.1	107.64	106.73	103.65	106.39	106.06	106.22	105.91	106.15	105.18	105.82	105.38	106.32	105.78	105.56	105.45	106.03	105.26	104.51	105.74	105.63	105.42	106.93	105.62	104.24	104.32	105.78	105.32	105.92	106.87	104.96	107.76	105.75	106.31	107.45	104.92	104.32	105.29	104.58	106.27	105.19	105.52	106.87	105.74	104.08	106.37
100.92	100.74	99.571	99.732	98.287	101.04	99.52	99.175	99.517	100.03	99.949	100.33	100.39	100.88	99.617	101.93	100.91	101.11	99.216	99.155	100.12	100.25	99.517	99.313	99.936	100.34	100.27	99.373	99.263	99.383	101.19	99.18	99.451	100.49	99.336	99.214	100.59	97.707	99.295	99.81	100.25	99.963	99.231	100.54	99.59	100.19	100.23	99.242	100.51	100.81
108.54	110.81	111.99	110.23	109.53	110.41	111.01	111.48	109.71	109.68	110.46	110.62	110.01	109.16	110.99	111.13	111.04	108.94	110.12	109.37	111.17	112	109.66	110.28	111.14	111.31	110.55	110.15	110.23	109.87	111.84	108.92	109.42	110.7	110.61	110.1	110.77	111.02	110.71	110.03	111.96	110.67	110.85	111.16	110.96	110.24	109.59	109.3	109.28	110.54
100.49	100.1	99.954	99.841	99.839	100.64	100.16	99.508	99.157	98.824	99.744	100.14	99.976	101.46	100.66	100.95	99.719	100.27	99.381	99.713	100.83	99.206	100.02	100.62	99.017	100.03	98.39	100.26	99.672	99.218	99.985	99.585	99.953	100.33	99.659	100.47	100.04	100.68	99.989	99.286	99.425	99.716	99.817	100.46	98.116	99.344	99.09	99.622	100.89	99.293
99.565	98.983	100.6	97.791	101.29	98.035	99.879	100.9	101.25	98.753	101.95	98.299	100.46	99.494	100.06	99.328	99.779	98.959	99.476	99.646	99.753	99.807	102.3	101.11	99.214	99.322	99.398	100.28	99.494	100.03	100.74	99.113	98.836	100.37	98.951	99.304	98.735	100.07	100.88	97.796	98.726	99.28	99.668	99.679	99.993	99.735	99.75	99.266	98.767	101.85
104.37	105.11	104.56	105.28	104.14	104.88	105.95	106.74	103.33	105.03	104.48	104.86	106.71	104.09	104.69	104.86	105.67	103.35	105.11	105.13	105.61	105.64	104.18	105.24	106.64	103.12	104.23	104.92	104.72	104.93	106.17	105.52	105.18	104.52	105.01	105.37	104.07	105.35	105.22	105.58	104.35	105.59	105.38	105.85	105.43	105.25	104.88	105.39	106.81	105.26
112.02	112.22	111.9	111.98	111.3	111.09	109.5	111.81	110.36	110.6	111.36	110.81	110.88	111.64	113.34	110.72	111.38	110.96	109.88	110.91	110.53	112.72	110.4	111.32	111.43	112.97	110.89	111.61	110.82	110.45	111.63	111.03	108.98	112.51	110.55	109.94	112.05	111.27	112.82	110.96	111.99	109.67	110.43	111.55	112.91	110.66	112.05	112.31	111.37	110.79
105.88	105.61	106.12	107.89	106.31	106.02	105.62	106.24	106.94	106.4	106.04	106.38	106.11	107.69	106.31	106.6	106.83	107.76	106.67	107.84	106.08	106.79	105.78	105.58	105.9	107.24	107.08	106.09	106.8	105.31	104.96	106.56	106.3	106.61	107.13	105.42	107.43	105.87	105.42	105.47	105.88	107.09	104.52	106.2	106.43	105.2	106.15	106.92	105.38	107.58
104.61	104.64	104.97	104.36	104.63	105.91	104.88	104.41	105.9	103.91	103.97	104.81	105.1	104.01	104.21	103.32	104.86	104.4	105.05	102.88	103.69	104.58	104.02	104.81	103.83	103.87	104.18	104.94	105.71	103.17	105.4	104.54	105.45	103.58	105.39	105.57	103.93	105.16	103.71	105.4	105.17	104.89	103.78	104.47	105.98	104.01	104.62	104.27	106.02	104.94
107.12	107.57	105.19	108.13	106.1	105.8	106.91	105.14	107.33	106.53	108.26	104.5	107.14	107.29	106.29	106.52	107.39	108.68	107.61	105.86	107.19	107.07	108.24	107.18	106.4	106.43	106.74	107.91	106.15	107.62	107.57	107.53	105.24	107.15	107.17	105.76	108.02	107.68	107.49	106.48	105.65	107.01	106.64	107.73	107.61	105.4	106.58	107.7	107.08	106.27
116.99	115.91	116.22	116.73	116.93	116.01	116.1	116.33	115.21	115.66	115.44	115.73	117.21	115.98	116.51	117.42	114.81	116.1	118.16	116.58	117.21	114.47	116.42	115.79	115.11	114.8	115.83	116.02	115.83	116.7	114.5	116.34	116.08	117.23	116.75	115.42	116.82	115.55	117.33	116.45	114.32	116.48	116.32	114.74	114.83	115.18	116.13	115.6	116.55	115.99
107.39	108.82	106.49	106.65	107.23	107.53	105.54	105.09	106.56	106.46	105.18	106.48	106.94	106.43	107.42	106.5	107.18	106.79	106.68	105.34	107.11	105.69	106.63	105.16	106.18	106.83	105.57	106.45	107.35	106.69	104.67	106.79	106.38	106.62	107.37	106.2	105.16	107.44	105.49	108.02	106.44	107.22	105.18	107.72	106.85	105.45	104.41	106.88	106.65	106.67
107.58	105.91	107.34	105.5	105.81	106.78	106.49	108.37	103.87	105.51	107.07	105.42	107.33	107.74	106.08	104.78	106.61	108.05	105.91	107.24	107.3	108.04	105.55	107.23	107.55	107.67	106.42	106.31	107.46	107.83	106.55	107.72	105.82	107.07	105.47	105.93	107.25	105.42	108.03	107.04	105.93	104.69	106.67	108.66	107.34	107.57	106.56	107.4	107.73	107.98
105.12	106.95	107.03	106.82	107.93	105.89	105.15	107.99	107.26	107.38	108.44	106.04	105.66	106.69	107.64	105.77	106.23	105.98	106.66	106.58	106.48	105.95	105.66	106.37	105.58	106.78	107.15	106.3	106.94	107.02	106.61	105.98	105.31	106.74	105	105.99	105.59	107.34	106.74	105.7	106.54	106.31	105.69	105.59	106.09	106.14	106.75	106.89	106.09	105.91
104.46	105.72	103.54	105.78	103.39	105.31	103.8	104.94	104.07	105.72	104.8	104.02	104.99	103.1	103.99	104.77	104.76	103.99	103.65	103.53	105.21	105.41	103.71	104.3	104.46	105.52	103.01	104.66	106.29	102.95	104.74	103.98	104.06	105.1	104.4	104.57	104.97	104.39	102.96	103.89	101.81	105.18	104.43	104.27	103.75	102.82	103.57	104.3	103.31	105.08
118.45	117.31	115.92	117.42	117.56	116.93	118.51	118.83	117.25	117.88	116.58	115.67	116.69	118.68	115.89	117.53	116.53	116.19	117.64	115.17	117.97	117.83	118.9	118.35	116.74	118.09	116.34	116.27	118.23	119.2	118.17	117.32	117.02	118.89	118.76	115.87	118.39	118.03	117.14	117.17	117.33	118.54	118.68	118.32	117.82	117.57	116.32	116.54	118.17	117.6
99.671	100.99	100.71	100.03	100.89	99.908	100.85	100.61	101.9	100.84	97.731	100.03	99.872	100.81	101.34	100.22	101.93	100.84	100.09	100.99	99.735	100.44	98.977	102.96	100.06	102.39	102.16	101.48	101.12	99.817	101.66	100.59	101.22	100.03	101.54	99.459	101.1	100.26	100.91	100.74	100.76	100.21	98.309	101.04	98.893	99.757	103.15	101.21	100.69	99.871
109.79	111.24	110.52	109.75	110.66	111.25	110.24	111.53	110.45	110.13	109.92	110.83	112.31	109.86	109.85	109.95	110.57	111.07	110.17	110	109.8	109.93	110.3	111.88	110.62	109.53	110.71	110.19	110.14	111.52	111.82	108.26	109.53	109.37	111.17	110.4	111.13	110.93	111.39	111.48	111.05	110.06	109.57	110.45	111.03	110.02	109.59	111.25	111.49	111.03
105.61	106.5	104.94	105.52	105.99	106.18	103.35	103.14	104.36	104.65	104.56	106.55	105.3	105.36	106.22	106.1	105.36	105.23	105.62	105.37	105.68	103.6	106.47	103.72	105.17	106.62	104.53	105.29	105.25	105.17	105.82	105.39	104.09	105.35	105.54	105.68	104.87	106.72	104.83	105.73	106.33	105.06	105.72	105.64	105.11	104.73	104.76	105.09	106.46	104.52
105.75	105.39	104.75	106.22	106.2	105.34	105.02	106.71	104.97	106.25	105.36	106.66	106	104.51	106.99	103.86	107.18	105.93	107.01	107.03	106.36	105.86	106.94	106.04	105.54	106.45	103.62	104.92	106	103.85	105.27	105.45	105.89	105.54	106.13	105.19	103.47	106.43	103.25	105.72	104.41	105.5	104.93	105.64	105.11	106.12	105.69	105.04	104.91	106.2
104.95	106.66	106.34	105.47	105.44	106.62	104.32	107.28	105.94	105.49	105.82	106.01	105.77	104.7	105.15	105.4	106.3	104.41	105.85	103.97	104.12	104.86	104.6	106.58	105.04	105.74	105.04	105.73	105.54	106.37	104.67	104.65	106.07	105.37	104.4	105.63	106.69	105.13	104.14	104.92	106.28	106.47	104.78	106.53	104.09	105.64	106.31	105.65	104.71	104.8
110.66	112.55	112.63	110.83	112.51	112.74	112.55	110.84	111.34	112.21	110.46	109.48	112.57	111.56	110.95	110.42	111.64	112.03	112.05	110.35	110.53	111.24	111.17	112.32	110.64	110.87	110.89	110.45	109.5	111.48	111.91	112.21	110.74	112.04	112.54	111.96	110.98	112.14	112.62	112.77	110.75	111.74	112.92	112.31	112.96	111.72	111.18	112.32	110.91	111.07
105.52	105.22	104.79	104.49	104.96	104.39	104.79	105.08	105.26	104.23	105.15	103.42	105.39	104.52	105.77	105.65	104.32	106.17	103.46	104.53	105.53	104.99	107.24	105.03	105.53	105.61	106.24	105.97	104.65	105.17	105.02	105.68	102.86	105.37	104.4	104.81	105.02	104.3	105.94	105	103.89	104.96	104.01	102.74	105.34	105.38	104.46	105.08	103.49	103.94
105.55	103.14	105.24	105.51	105.11	104.88	104.98	104.04	104.25	102.62	104.85	104.27	104.35	104.65	105.44	103.87	104.73	105.52	104.6	104.35	104.43	103.66	105.31	106.52	104.13	104.54	104.78	104.52	103.18	105.96	101.83	104.45	104.76	105.77	104.55	104.17	105.57	105.39	105.92	105.82	106.12	105.49	102.96	105.34	103.64	103.79	106.16	104.75	103.01	104.67
105.15	105.56	105.01	106.35	104.94	105.01	104.93	105.99	105.18	106.37	105.44	105.86	106.45	104.82	104.2	106	105.48	103.64	105.65	105.07	105.59	104.56	104.74	105.3	104.27	105.32	105.54	106.17	105.92	104.81	107.41	106.42	107.16	107.43	105.26	105.79	104.51	105.53	105.55	105.67	106.5	106.61	104.9	105.69	105.11	103.74	106.32	107.73	106.24	105.81
104.45	104.9	105.56	103.48	103.19	104.12	103.6	104.62	103.42	102.84	102.38	105.3	103.11	102.69	103.59	102.84	104.45	104.85	103.77	104.97	104.95	103.67	104.07	104.36	104.34	104.01	104.58	105.28	105.17	104.72	103.94	104.19	105.64	104.03	104.88	104.56	103.71	105.16	104.38	105.12	103.59	104.24	103.66	104.61	104.94	104.48	105.22	105.54	104.64	104.51
98.327	100.31	100.14	100.02	100.17	99.848	99.748	98.792	100.49	98.743	99.427	101.73	100.69	100.18	100.01	99.548	99.84	98.715	99.186	99.543	98.821	98.147	100.03	97.805	100.73	100.34	100.43	100.55	100.4	100.99	100.2	101.55	99.677	98.943	99.99	99.65	101.33	99.268	99.053	99.872	99.933	99.655	99.141	99.296	98.377	99.504	100.06	99.426	98.329	101.38
110.17	110.3	110.56	111.44	109.07	111.48	111.04	108.79	111.01	111.78	112.15	111.33	110	111.31	110.38	109.86	110.14	111.02	110.02	110.24	111.22	112.34	110.25	111.58	109.74	111.34	110.59	111.2	110.66	111.34	110.13	110.41	111.54	110.21	109.69	110.23	109.66	111.54	110.14	110.21	109.6	111.24	111.86	109.81	110.48	111.04	110.58	109.49	111.14	109.62
113.88	112.12	113.91	110.73	111.84	114.6	113.67	112.91	113.82	113.22	112.09	111.13	112.34	114.51	112.55	114.38	112.79	113.21	111.88	113.01	111.7	113.07	112.23	113.12	114.47	113.81	114.14	113.63	112.38	114.23	113.94	112.1	113.73	113.94	112.51	112.6	112.73	114.86	114.13	111.74	111.09	112.34	113.2	113.01	112.9	112.1	112	112.99	112.75	112.81
107.24	106.13	104.63	106.29	105.95	107.34	106.32	106.04	106.4	104.51	106.26	107.41	105.7	106.69	107.38	107.32	105.48	107.3	107.7	106.94	108.32	105.39	108.4	109.81	106	104.74	106.17	105.85	105.74	107.61	106.91	106.15	106.65	107.73	104.03	108.32	105.14	106.91	105.99	105.94	107.2	105.84	105.42	105.98	107.07	105.41	106.32	107.44	106.82	106.24
105.33	105.73	104.99	105.26	107.56	103.48	105.43	104.69	104.47	104.63	105.85	105.14	105.81	104.1	105.25	105.08	105.51	105.81	105.79	105.05	105.81	104.31	103.98	103.87	103.84	105.96	104.79	104.31	105.22	105.79	104.7	107	104.54	103.55	105.74	103.29	102.39	104.71	105.19	105.85	105.97	105.27	104.43	105.62	104.99	103.69	105.83	105.4	104.64	105.34
106.59	106.07	107.79	105.55	107.63	105.94	105.32	107.5	106.58	106.28	106.99	107.83	106.8	105.17	106.21	106.96	106.09	106.9	105.94	106.52	107.5	106.7	106.05	106.66	107.3	108.43	107.61	105.91	107.02	108.19	106.81	107.59	105.84	107.2	108.42	106.45	107.05	106.43	105.77	107.29	106.05	105.52	107.1	107.2	106.22	107.57	106.9	106.21	106.66	106.73
108.06	105.25	107.62	107.7	105.65	107.73	105.26	106.09	105.78	106.61	106.18	106.85	108.41	107.71	106.48	106.66	105.47	106.43	107.69	108.31	106.45	107.72	105.94	106.49	108.47	107.28	107.25	106.17	106.56	107.44	106.26	105.58	107.04	107.3	107.85	106.34	108.31	108.75	105.81	107.4	106.75	107.67	107.03	106.29	107.49	106.03	106.91	106.32	106.37	105.23
104.5	104.48	104.66	106.48	102.89	105.21	103.58	104.8	104.7	104.19	104.85	103.67	106.01	103.34	104.68	105.19	104.16	102.2	104.05	104.81	102.4	105.35	105.63	104.49	103.8	104.56	103.04	103.93	103.18	103.72	105.76	103.48	103.36	104.37	104.17	104.42	104.6	104.29	102.27	104.99	104.2	105.39	104.57	105.18	104.24	103.22	104.51	104.15	104.25	104.2
106.9	108.03	106.19	105.62	105.74	106.87	106.41	106.5	107.07	106.49	106.03	104.94	107.37	107.09	107.26	106.18	105.91	105.42	105.31	106.26	105.93	105.75	105.73	105.79	106.81	103.98	106.23	106.84	105.97	105.98	106.03	105.85	106.47	105.22	106.66	105.95	106.47	105.39	106.62	105.67	106.42	107.31	106.94	106.9	107.61	107.31	107.9	105.29	105.66	106.45
105.71	105.36	104.43	103.8	102.88	104.33	104.15	103.66	102.21	104.34	102.94	104.09	105.58	103.92	103.09	105.08	104.91	104.15	104.1	103.53	105.45	104.57	104.17	103.19	104.15	104.6	103.51	104.58	104.99	104.71	104.36	103.2	104.56	103.86	103.44	103.39	103.53	102.8	104.07	105.59	104.62	103.37	104.49	102.96	103.43	103.77	106.53	104.86	104.26	102.72
117.18	116.9	117.2	117.58	117.64	118.01	118.77	118.98	116.66	118.06	118.17	116.85	117.4	118.34	116.43	117.34	117.41	117.55	118.03	118.2	118.59	116.66	118.32	118.25	118.67	115.85	118.95	116.5	116.95	116.48	118.64	117.55	117.51	118.63	117.29	118.2	117.29	117.63	117.01	117.77	117.96	117.32	117.61	117.68	119.56	116.4	118.96	115.78	119.32	117.84
105.68	105.2	106.47	105.23	106.26	106.47	105.83	105.03	106.48	104.92	106.65	107.36	106.71	105.73	107.64	106.81	104.85	105.87	105.67	105.51	104.12	107.53	106.95	104.8	106.51	106.62	107.74	105.51	106.08	107.82	105.7	106.89	106.64	104.42	105.79	105.74	105.81	106.23	106.67	105.38	105.56	107.11	106.42	105.2	107.31	105.69	105.15	108.06	107.17	106.78
117.22	117.81	115.25	117.98	116.67	116.87	114.48	116.34	116.29	114.96	115.74	116.68	116.23	115.54	116.21	115.21	114.7	117.03	115.85	115.78	114.98	116.63	114.95	116.47	116.41	116.43	116.18	116.3	116.4	116.25	115.91	117.46	116.42	115.68	116.79	115.78	114.62	116.87	117.28	117.81	115.44	116.97	115.94	116.22	116.74	116.86	117.47	116.03	115.18	116.09
105.81	106.62	107.35	106.11	106.7	107.03	105.04	106.63	108.31	106.45	104.36	106.18	105.72	105.09	105.99	103.42	105.39	106.24	105.99	106.77	106.44	106.04	105.52	106.61	104.58	106.41	105.57	105.55	105.41	104.52	105.84	105.47	105.73	105.32	106.07	105.89	107.13	107.15	105.66	104.53	106.99	106.53	105.77	106.8	106.17	106.28	106.04	105.82	105.3	105.65
105.38	106.84	105.76	107.74	105.99	107.47	105.03	105.92	106.34	106.76	105.31	107.82	106.63	106.19	106.24	105.53	106.64	105.93	106.12	107.21	105.98	107.04	105.47	107.69	106.57	105.56	105.77	107.23	106.13	105.26	105.41	106.4	107.83	105.22	105.87	106.22	106.52	105.39	104.91	105.9	106.51	106.82	106.31	106.05	105.3	106.77	105.84	105.18	105.63	105.66
107.27	107.31	105.57	105.26	107.94	105.68	104.81	105.61	105.31	105.45	106	104.84	104.15	106.12	106.17	104.9	106.34	103.86	106.66	105.21	105.53	105.36	104.09	105.28	105.39	107.16	106.72	104.03	105.5	105.02	105.81	105.9	105.08	105.77	105.05	106.29	106.47	104.72	105.49	105.85	106.4	105.1	103.76	105.09	104.74	106.34	104.56	105.62	106.68	104.84
106.03	105.84	106.5	104.99	104.28	105.39	104.38	105.86	103.13	105.19	105.79	104.65	105.65	105.14	106.63	105.13	104.41	105.76	106	105.99	105.88	103.29	106.03	103.95	104.83	105.46	105.71	105.6	106.84	105.97	105.61	104.87	105.61	103.58	106.27	105.8	105.18	105.87	105.86	106.18	105.53	107.37	103.61	106.78	104.69	106.98	106.17	106.58	105.59	105.68
111.12	110.93	110.47	109.7	110.77	111.61	110.64	109.77	110.06	111.29	111.64	110.26	111.03	110.55	109.44	111.94	110.29	108.78	110.37	111.45	110.85	111.61	109.37	111.73	110.62	108.84	109.75	109.99	111.17	109.84	108.53	111.71	111.39	111.29	110.04	111.41	110.26	111.2	109.29	111.26	111.12	111.05	111.42	111.11	111.29	108.9	110.4	111.65	109.7	110
104	104.46	103.99	104.16	104.86	104.49	102.97	104.12	104.6	104.48	104.08	105	105.1	104.13	101.59	103.52	105.34	104.61	105.83	103.48	105.21	104.17	104.24	103.58	104.07	103.84	103.88	103.03	104.41	104.31	104.77	104.17	104.36	104.04	102.3	104.01	105.3	101.68	103.7	105.81	104.37	104.42	103.9	104.61	103.11	104.03	104.47	103.16	106.14	103.63
101.73	100.81	100.51	101.13	100.54	101.43	100.58	100.55	99.809	101.98	100.83	101.1	99.793	99.527	100.89	100.8	102.25	100.83	101.32	100.05	101.43	99.492	100.45	100.49	100.65	101.07	100.34	98.241	99.624	100.94	100.52	98.535	102.16	101.51	100.84	100.44	100.9	100.39	100.52	101.99	101.03	100.51	101.27	100.52	101.28	100.7	99.903	100.33	100.59	101.22
105.02	105.78	103.88	104.69	103.86	104.66	102.8	102.44	104.66	105.25	103.15	104.89	103.5	103.74	104.76	104.92	103.97	103.82	104.94	104.13	103.5	105.51	104.16	104.39	102.96	104.02	104.35	102.96	103.24	104.84	103.52	103.35	105.55	104.46	105.19	104.24	102.44	104.27	102.89	104.98	104.67	103.41	104.53	105.22	104.44	103.89	105.06	105.21	104.53	103.53
116.25	117.05	117.9	117.77	117.17	116.27	116.68	116.19	117.49	118.09	117.38	117.83	118.59	114.39	117.55	116.17	116.66	119.39	117.05	118.01	117.62	118.43	118.88	119.3	118.68	117.98	117.36	116.53	118.81	118.4	118.03	116.17	116.46	117.75	118.32	118.07	118.25	116.64	117.17	118.17	116.32	117.73	117.78	119.13	116.78	119.39	116.55	117.56	116.82	116.49
112.6	110.71	112.51	111.3	110.78	110.73	110.52	112.98	112.68	112.22	112.15	110.94	111.17	109.79	111.12	111.94	114.1	111.92	111.47	111.75	110.54	110.07	112.04	111.51	111.78	110.48	112.5	110.22	110.84	112.24	113.58	112.8	111.54	111.34	110.79	112.74	112.6	110.2	112.18	112.57	111.53	111.26	111.67	109.77	111.3	111.36	111.48	110.77	110.96	112.14
112.77	112.23	113.31	112.95	114.12	112.69	113.38	113.37	113.03	114.49	111.22	112.2	111.74	111.58	111.2	113.3	111.98	112.07	114.79	114.75	113.23	112.84	112.77	113.2	112.27	113.05	111.81	114.15	111.77	114.38	114.6	113.72	111.35	113.17	113.31	111.93	113.68	113.07	111.57	112.49	112.73	113.67	113.37	113.41	112.48	113.35	113.26	113.35	113.16	112.77
99.191	100.39	101.15	100.05	100.85	99.866	99.25	99.209	100.4	100.87	100.17	100.32	99.432	100.58	99.878	99.843	100.97	100.22	100.44	99.712	99.149	100.21	99.812	99.509	100.04	101.61	98.667	99.087	100.4	100.26	99.296	98.507	102.01	100.65	98.927	99.369	99.046	99.772	99.352	100.84	98.172	102.16	100.6	98.85	101.49	100.42	101.49	98.777	99.428	99.85
111.65	111.5	109.94	113.99	111.47	113.13	112.15	110.49	112.7	111.64	112.9	112.28	111.03	112.39	111.65	111.25	111.73	112.19	111.55	111.57	112.69	112.14	109.99	113.48	111.21	111.2	113.68	112.11	111.09	111.56	113	111.89	112.33	111.69	111.41	114.42	111.67	112.26	111.67	112.56	112.41	111.58	111.35	112.32	110.88	110.66	111.9	110.39	110.45	111.74
111.98	109.45	111.71	110.59	110.05	109.45	110.48	109.42	110.81	111.21	110.39	108.24	110.66	110.51	109.96	110.5	110.6	111.69	109.3	111.01	111.18	111.75	109.61	110.14	109.29	112.03	109.8	109.63	111.71	110.16	110.63	111.43	112.14	110.63	111.16	109.7	109.69	110.92	109.66	110.86	110.21	109.94	112.42	109.77	110.68	111.93	109.94	112.6	111.48	110.16
115.95	115.6	118.09	116.86	115.79	118.02	118.34	116.47	116.46	117.72	117.46	116.11	115.77	116.5	116.19	118.05	117.37	117.41	116.64	117.54	117.28	117.85	116.78	118.14	116.95	116.4	116.9	118.37	118.27	118.23	118.71	116.49	117.83	117.14	116.99	118.19	117.79	118.8	118.7	118.16	117.41	118.61	118.09	118.87	117.89	116.6	118.27	118.39	116.89	117.78
112.07	112.75	112.36	111.88	113.2	112.29	111.81	112.03	111.97	112.83	110.84	111.74	111.98	112.81	113.63	112.34	111.86	111.5	112.08	111.71	113.74	111.05	111.71	111.36	111.92	109.55	111.64	112.56	111.38	112.21	110.94	110.83	111.34	113.65	110.67	112.77	111.58	110.52	110.28	111.29	112.26	111.32	113.63	111.53	110.98	111.03	112.07	111.5	113.13	113.79
106.55	107.2	105.13	104.54	105.26	104.08	105.37	106.02	104.79	105.92	107.19	106	106.27	104.93	107.01	105.59	105.43	106.25	106.48	106.02	105.37	104.81	105.44	105.42	107.39	106.55	105.68	105.45	104.92	107.03	105.41	107.26	106.31	105.11	108.11	106.01	107.5	104.73	105.89	107.88	107.83	106.31	105.74	106.47	106.38	106.91	106.11	106.3	105.79	107
105.65	103.64	104.57	103.65	104.77	102.73	103.06	105.06	106.08	104.49	105.52	104.45	103.65	104.3	106.7	106.39	104.29	104.7	103.23	103.85	105.79	105.63	104.6	104.51	103.66	103.22	103.69	105.03	104.98	105.59	106.03	106.59	103.85	103.33	105.61	103.71	105.18	106.12	105.26	105.17	105.32	103.09	105.46	105.62	104.87	103.12	104.96	105.21	104.78	104.23
98.677	99.876	98.602	100.03	100.32	98.736	100.63	98.527	98.795	98.505	100.13	99.564	100.23	100.47	101.48	97.658	98.866	98.605	99.528	99.922	99.017	99.657	99.607	99.915	99.612	99.532	101.76	99.242	98.963	101.36	99.61	100.43	99.653	99.789	98.724	99.687	101.2	100.24	99.973	99.814	99.827	99.584	99.034	99.337	99.095	98.298	98.846	99.909	99.117	99.745
111.71	110.79	110.11	111.4	110.63	110.57	110.46	110.55	110.28	110.32	109.46	110.94	110.49	110.09	110.31	109.81	109.8	110.72	110.52	110.35	110.67	109.94	110.91	111.86	111.23	111.43	108.36	110.17	111.09	110.28	110.23	108.98	111.42	111.56	109.63	110.97	110.69	110.92	112.12	109.54	110	109.09	110.23	111.56	111.2	112.11	110.89	110.86	110.42	109.3
105.14	105.76	105.13	103.39	106.77	105.47	103.61	106.42	106.12	106.13	105.04	107.1	104.58	106.89	104.32	104.97	104.21	106.18	106.6	106.04	104.5	105.86	104.78	105.75	106.03	105.48	105.67	105.98	105.48	104.92	106.13	105.48	105.25	104.68	105.57	105.05	106.77	106.63	104.78	105.87	104.49	105.2	105.42	105.25	105.83	106.83	105.95	106.41	106.38	104.91
120.15	117.05	117.79	117.74	117.6	117.03	117.1	117.57	118.26	119.21	118.88	117.61	117.39	116.89	116.9	116.86	117.62	118.3	116.77	117.79	116.84	117.57	118.04	118.44	117.39	117.54	116.49	118.85	116.31	116.68	116.42	117.44	118.16	117.22	118.36	117.8	116.67	116.24	117.17	117.71	116.34	117.26	117.84	117.31	118.03	119.34	116.27	116.63	117.58	117.41
106.61	106.47	105.32	106.43	103.62	104.95	105.17	105.91	105.33	105.6	106.39	106.12	106.5	104.65	105.67	105.58	106.57	105.8	105.58	105.32	105.42	106.24	104.94	106.3	106.54	106.13	105.54	105.35	105.66	105.63	106.97	105.75	105.64	104.81	104.71	105.78	105.45	105.42	106.06	106.95	106.68	104.82	107.35	105.43	105.33	106.57	106.67	106.02	105.36	105.51
104.26	105.12	105.59	104.12	104.33	104.11	103.84	104.07	104.72	105.17	104.15	104.98	102.86	103.63	104.3	103.54	104.65	104.18	103.19	104.16	104.31	103.78	103	104.45	102.78	104.21	104.46	105.73	105.65	103.19	104.54	104.63	104.71	104.25	104.68	106.03	104.26	104.64	104.03	105.17	103.44	103.51	104.05	103.48	104.12	104.14	104.29	103.83	103.01	104.61
111.57	112.1	111.73	112.3	109.62	111.28	113.4	111.3	110.14	111.37	111.15	110.89	111.01	110	110.74	111.19	111.33	111.55	112.28	109.91	110.85	111.23	112.35	111.27	111.14	111.09	111	111.41	110.72	111.69	110.77	109.66	110.2	111.2	113.39	111.93	109.35	112.34	111.72	112.48	109.9	110.88	110.22	111.53	111.07	112.46	111.17	111.3	112.38	110.56
105.58	108.45	105.53	105.67	107.86	106.86	106.36	106.7	106.83	106.38	107.24	106.8	104.8	105.08	106.22	106.61	105.67	107.98	106.25	106.58	106.9	106.67	107.07	106.06	106.37	105.44	106.14	107.27	107.39	106.68	106.45	106.39	106.59	107.41	106.67	107.62	105.82	107.1	105.8	106.3	106.77	104.39	106.92	105.53	106.7	104.99	105.72	105.23	106.08	105.7
106.65	106.69	106.16	106.34	106.9	105.95	106.83	106.82	107.17	106.55	106.08	107.26	105.53	107.49	107.15	106.59	105.65	106.16	107.55	107.85	106.37	106.75	107.38	106.52	107.72	108.97	107.84	106.27	106.42	107.7	105.28	106.16	108.97	106.73	106.78	107.25	106.73	107	106.37	105.97	106.35	105.09	105.08	108	106.23	106.65	106.92	104.21	106.67	107.73
105.4	105.64	106.78	105.9	105.99	105.7	108.83	106.15	104.69	106.36	107.2	106.82	105.55	106.78	106.2	105.64	106.45	105.68	106.86	106.94	107.92	107.83	106.07	105.26	108.3	105.98	107.04	107.33	106.53	106.59	105.17	107.33	106.57	106.33	107.59	106.43	105.9	106.2	106.2	106.71	105.1	105.62	104.99	105.76	105.5	106.27	106.41	105.3	106.21	106.52
105.74	106.68	105.5	106.35	105.24	107.38	106.85	105.32	105.14	105.5	105.9	107.57	107.51	106.89	106.13	107.6	105.6	105.57	105.88	105.82	106.76	104.83	106.35	106.07	106.43	107.16	106.61	106.5	106.98	107.29	106.85	106.56	105.11	106.73	107.26	105.75	106.5	105.63	104.16	106.42	106.15	105.17	107.13	106.56	106.35	106.68	105.87	107.65	105.49	106.52
99.369	100.3	98.442	99.099	98.28	98.985	100.19	98.99	98.827	100.77	101.17	99.736	100.21	99.849	99.464	100.85	99.792	100.79	99.241	99.219	96.853	100.25	100	99.591	100.94	98.183	98.428	101.81	100.98	99.866	101.27	101.18	98.472	99.584	99.813	99.838	99.033	98.739	99.396	100.48	99.284	99.573	98.805	99.477	100.05	98.919	100.39	98.984	97.912	100.7
109.33	112.08	113	111.36	111.04	111.47	112.23	112.09	111.21	111.18	111.66	112.9	112.65	110.35	110.46	112.18	112.9	111.78	112.07	113.61	111.54	110.87	112.77	111.15	110	109.55	112.45	112.78	112.06	111.09	112.02	112.57	111.29	110.41	111.55	112.2	111.04	111.9	112.4	112.26	111.13	113.77	111.36	111.13	111.72	111.97	110.25	111.97	112.32	113.49
99.107	99.465	100.64	101.36	101.21	100.58	98.701	99.319	100.55	99.925	99.701	99.998	100.32	99.855	100.43	99.604	99.265	99.2	98.479	100.35	100.07	100.73	99.213	99.955	101.62	100.8	100.29	98.917	99.497	100.78	98.215	99.152	98.992	99.555	100.2	100.66	99.211	99.509	100.62	100.33	99.07	99.224	99.722	99.819	98.806	101.71	98.378	101.45	99.701	98.633
107.02	106.76	105.72	105.46	106.33	105.03	105.11	106.35	106.56	104.7	106.26	104.82	105.74	106.65	107.22	106.19	105.27	106.21	105.37	106.42	107.34	105.71	107.24	106.71	106.77	104.64	106.06	106.47	106.03	106.56	106.23	106.44	104.82	105.99	105.77	105.65	105.3	105.44	107.49	106.28	104.72	107.61	105.41	104.44	106.79	106.69	104.62	107.18	108.31	105.74
112.34	113.35	112.76	112.58	112.41	111.84	112.24	111.76	110.53	111.77	110.88	113.66	110.56	110.27	110.85	112.59	112.46	111.78	113.05	114.05	110.73	114.41	111.07	112.09	112.88	111.52	112.39	112.36	111.98	111.63	109.77	112.43	111.56	112.6	112.81	113.08	111.25	112.12	112.62	111.87	110.85	112.15	111.33	112.13	111.82	110.21	112.11	111.94	112.46	111.99
111.93	111.58	112.07	110.76	111.85	112.25	112.57	111.57	111.75	110.85	113.05	111.75	111.27	111.03	111.9	111.4	110.85	111.53	110.24	110.26	112.28	111.51	111.38	111.68	111.83	111.49	110.38	111.03	111.79	112.83	111.45	111.85	112.23	110.72	112.89	111.66	112.27	112	111.73	112.88	112.02	112.3	112.31	111.63	111.5	112.86	110.96	111.47	109.92	112.03
103.53	104.23	105.11	103.36	104.36	104.45	103.91	103.67	102.7	103.87	103.85	103.59	105.05	106.34	104.56	105.29	104.32	105.38	104.92	103.44	105.17	103.68	102.86	103.65	102.95	105.12	105.11	104.4	104.85	104.07	104.04	104.27	104.52	103.14	104.86	104.49	104.71	104.38	103.54	103.06	104.27	103.25	105.27	104.41	102.59	104.29	104.13	104.53	104.33	102.56
109.85	112.37	112.01	111.72	111.64	110.39	112.07	110.2	110.56	110.82	111.17	110.82	111.43	110.59	111.6	112.37	110.11	112.54	110.64	111.67	110.88	111.48	111.26	111.91	110.38	111.09	111.07	111.25	110.85	111.55	110.35	111.38	111.08	110.6	110.42	112.07	111.62	111.21	110.67	112.02	110.36	110.65	110.78	111.33	110.5	112.41	111.44	110.03	111.53	111.02
111.77	112.6	111.53	112.79	111.07	112.18	111.78	112.12	110.42	111.43	110.11	111.4	113.24	110.61	111.96	111.51	110.31	112.79	111.97	112.18	112.99	112.05	111.87	113.04	113.39	113.52	111.74	110.1	111.46	112.24	111.19	111.31	111.38	112.54	112.63	110.5	112.56	112.74	112.72	112.2	111.01	111.9	112.62	112.61	111.36	111.77	110.95	112.7	111.51	112.94
105.7	108.05	106.69	105.66	105.66	106.2	106.23	106.38	104.32	105.72	107.3	107.05	106.06	105.48	108.1	105.9	106.28	105.69	105.7	108.08	108.08	108.73	106.78	106.49	105.67	106.96	107.47	106.73	107.56	106.12	106.37	108.61	107.85	106.37	106.74	106.95	106.49	106.41	107.26	104.96	106.39	106.64	108.27	106.39	107.09	106.48	106.69	107.04	106.39	105.76
105.82	105.87	105.94	105.28	105.24	104.89	105.74	104.94	104.9	105.31	106.51	106.11	105.32	105.93	104.45	104.55	105.8	106.58	104.88	105.1	106.08	104.37	105.87	107.44	104.56	106.02	105.15	105.19	105.7	104.31	105.2	106.14	106.62	105.33	105.99	103.81	105.6	104.35	105.82	107.78	105	105.19	105	104.86	106.53	105.28	107.22	104.59	105.08	105.72
100.8	100.39	100.18	100.3	100.84	101.41	100.9	100.2	99.355	100.21	101.46	100.49	99.98	100.95	100.98	100.74	100.58	100.94	99.597	101.72	99.757	100.14	99.028	102.51	101.74	100.71	101.38	99.993	100.4	101.55	98.928	102.03	98.675	100.95	100.84	100.96	100.5	101.55	99.955	101.1	102.04	100.69	100.57	99.883	100.76	102.17	102.36	99.71	100.72	100.69
106.11	107.19	106.07	107.44	108.63	107.21	106.02	107.83	106.9	106.72	106.61	107.09	106.49	106.92	106.32	105.99	106.11	106.68	105.84	106.97	107.72	105.19	105.66	106.18	107.89	107.2	105.27	106.92	105.97	105.85	106.64	106.84	107.34	106.21	106.89	105.48	106.23	107.62	104.4	106.56	105.86	107.28	106.24	106.5	106.59	105.25	103.86	106.44	107.6	106.73
107.09	106.51	105.89	106.26	106.58	106.5	106.35	107.24	104.83	105.69	107.3	106.3	106.6	106.27	105.5	105.91	107.09	105.75	106.74	106.42	107.21	106.39	105.5	105.93	106.21	106.86	106.34	107.53	106.38	107.17	106.6	106.25	105.55	106.08	105.86	106.29	107.1	105.74	107.46	105.44	106.31	107.87	105.23	106.03	105.85	105.72	106.29	105.65	106.25	105.6
110.83	112.74	112.59	112.05	111.27	113.32	113	111.85	112.83	115.1	111.57	112.46	113.85	112.08	109.76	111.61	112.03	110.93	110.66	113.08	112.64	112.28	112.56	111.67	112.48	111.26	111.17	112.42	111.34	111.45	111.37	110.89	112.16	111.98	112.18	111.79	111.64	111.1	111	111.16	111.86	113.29	111.88	112.66	112.36	113.55	110.62	111.93	110.53	110.58
99.427	98.503	100.33	99.546	99.456	98.579	99.548	100	98.709	101.81	99.643	99.704	99.736	99.35	99.528	99.073	99.895	99.434	99.505	100.9	99.535	99.183	98.939	98.769	98.569	100.41	99.977	98.583	98.691	100.42	99.111	99.745	98.601	100.35	100.19	100.81	100.17	101.15	98.97	100.25	99.598	99.055	97.715	99.273	100.18	98.632	99.508	99.329	99.494	100.26
105.61	103.84	104.71	104.01	104.24	104.77	103.58	103.85	104.04	104.81	103.61	104.44	104.32	104.28	104.63	102.93	103.84	103.63	104.94	103.02	103.99	104.94	104.72	103.48	105.12	103.14	103.87	104.17	103.38	104.76	104.52	104.31	104.71	104.72	104.12	104.2	102.82	104.12	103.44	105.01	105.47	105.12	104.12	102.77	103	105.56	104.18	103.63	105.06	103.36
113.43	113.7	111.2	113.59	113.33	113.42	114.12	111.54	113.72	112.84	111.6	112.57	111.98	114.05	112.67	112.27	112.37	111.92	112.34	112.07	112.84	112.04	112.72	112.62	112.81	113.3	112.57	112.53	112.81	113.42	113.7	113.02	112.85	113.96	113.29	113.52	111.22	112.13	111.34	112.19	113.03	111.14	112.35	113.54	114.25	113.95	113.69	113.38	114.27	112.62
111.17	111.84	109.92	109.09	109.63	110.76	112.33	112.25	112.41	110.51	110.41	111.51	110.5	112.24	111.42	111.59	110.46	111.69	111.53	110.68	113.16	110.46	110.48	110.97	112.99	112.09	111.45	111.52	111.86	110	109.24	110.23	112	109.82	110.49	111.02	110.63	111.21	111.7	111.16	112.13	111.64	110.61	111.04	111.28	111.51	110.6	111.93	110.71	109.72
106.93	107.12	106.28	106.32	107.02	106.79	108.76	106.37	106.99	106.94	105.19	105.92	104.56	107.45	105.69	106.61	106.44	106.96	105.8	107.29	107.14	108.7	106.14	108.08	107.67	106.94	105.49	107.7	106.83	107.04	107.44	107.55	107.02	107.22	106.8	107.03	107.74	106.93	106.64	107.84	107.16	107.91	107.14	107.89	106.99	107.44	108.02	106.11	106.63	106.93
110.8	110.48	111.21	111.21	112.43	110.69	110.1	110.9	113.03	111.88	110.72	111.17	111.14	112.12	110.53	111.82	109.84	109.87	110.93	110.84	110.92	110	110.1	111.9	112.33	111.54	111.63	110.35	111.12	111.18	110.95	111.73	109.51	111.74	111.29	111.39	110.16	111.58	109.73	113.21	111.75	110.73	110.54	111.1	111.81	110.73	111.52	111.94	112.1	110.07
98.191	99.967	100.75	100.29	98.49	100.92	99.266	99.476	99.507	100.27	99.252	98.803	100.13	99.528	99.652	100.35	100.58	100.49	100.24	100.76	98.636	101.02	100.53	100.2	99.944	99.295	100.28	100.08	99.082	99.713	99.408	100.3	98.252	100.47	100.21	100.06	99.636	98.967	101.16	97.945	99.889	98.944	99.076	98.953	100.34	100.28	99.982	99.778	99.484	99.651
106.21	106.99	106	106.97	105.81	106.23	105.71	106.15	106.04	105.56	104.89	107.3	105.88	105.42	104.66	108.09	106.86	106.52	104.54	106.34	104.17	106.82	104.82	105.32	105.48	105.29	105.27	106.89	107.18	106.73	106.69	105.98	105.51	105.06	105.6	106.67	107.77	105.27	105.07	106.12	105.8	105.96	105.87	106.74	105.77	107.76	106.85	106.17	105.89	107.03
105.39	107.07	105.91	105.3	105.67	106.35	105.18	106.24	105.2	107.25	106.92	106.34	104.01	104.74	106.13	105.65	107.79	104.49	106.7	106.59	105.68	105	104.6	103.43	105.81	104.21	106.31	105.15	105.77	105.12	105.52	104.97	106.77	104.23	105.92	106.19	104.9	106.72	105.96	105.12	105.72	105.89	104.82	106.03	105.47	104.92	106.1	104.08	105.11	105.06
105.39	104.15	104.26	103.84	103.38	104.6	104.54	104.03	105.32	102.59	104.54	104.03	106.02	105.45	105.27	104.05	105.11	104.74	104.26	104.56	103.47	105.3	103.14	105.8	103.69	103.92	104.45	104.58	104.9	104.06	102.54	103.94	103.65	106.23	104.79	104.73	105.71	105.17	104.42	104.43	104.66	103.52	104.62	103.17	104.87	102.8	103.84	104.38	103.36	103.89
99.103	99.194	98.952	98.591	99.905	98.996	99.842	100.12	100.1	99.224	101.21	100.75	101.47	98.507	99.73	101.96	99.397	99.276	98.135	98.86	99.483	99.606	99.713	101.78	99.022	99.437	100.39	99.485	100.19	100.63	99.651	99.946	98.394	100.1	100.24	99.51	99.403	100	99.939	99.927	99.4	99.56	101.01	98.997	98.792	100.77	100.54	100.16	99.1	100.61
105.99	105.16	105.38	105.06	104.99	105.06	105.24	106.12	103.65	104.77	104.8	104.67	105.44	105.61	104.14	105.62	106.67	104.83	104.56	104.09	104.23	106.71	104.39	104.64	106.87	106.35	104.75	104.29	105.59	104.52	106.21	105.03	104.7	106.32	105.48	104.68	103.62	105.57	104.47	104.86	103.62	105.04	102.65	105.26	104.98	106.51	105.52	104.42	105.61	103.96
105.7	104.2	103.92	106.23	105.37	106.28	103.33	105.38	103.82	104.14	106.61	105.96	105.64	103.49	105.14	104.69	105.43	103.85	104.56	105.57	105.93	106.42	106.84	104.14	104.64	104.99	104.47	105.47	104.63	104.57	104.3	105.93	105.59	105.25	105.85	105.53	104.97	103.41	105.24	104.36	105.38	104.9	103.23	103.59	102.55	104.34	104.65	104.67	105.33	104.89
106.51	105.26	107.55	106.14	106.16	106.52	107.09	104.94	106.01	105.44	106.43	106.04	105.93	105.52	105.22	105.36	107.05	106.37	105.17	105.9	107.05	105.25	106.7	105.17	104.72	107.75	105.56	106.58	106.64	105.71	105.89	105.34	105.8	106.27	104.96	106.01	105.43	106.61	105.37	105.29	105.51	105.67	106.04	104.22	106.36	105.13	105.05	105.82	106.17	105.75
104.71	106.13	106.25	104.76	104.74	104.95	106.55	105.58	105.63	104.72	105.1	105.01	104.89	103.66	104.79	103.68	106.25	105.43	104.41	105.8	104.66	106.31	106.86	105.99	106.37	104.59	105.11	104.74	105.22	107.43	107.23	106.52	105.56	105.64	103.92	103.85	106.34	106.99	106	105.21	105.24	105.67	104.96	104.54	106.38	104.75	105.53	106.29	107.28	105.01
110.26	112.81	112.32	113.04	111.24	110.52	111.65	111.85	112.19	112.82	111.76	112.06	111.91	111.62	112.09	110.18	112.09	112.73	112.35	111.68	111.95	112.94	111.75	111.36	114.3	112.77	112.83	112.92	114.46	112.43	112.36	111.92	111.9	112.62	111.56	112.77	113.01	112.13	111.58	111.71	113.53	112.08	111.56	111.23	112.37	111.75	112.28	113.94	112.18	111.18
104.63	104.43	106.09	106.12	105.71	105.51	105.83	104.94	104.67	104.66	105.8	105.4	104.24	104.11	105.6	105.54	105.67	104.63	106.64	104.4	105.73	106.99	103.78	104.96	106.71	105.59	105.11	106.3	106.03	105.62	105.94	103.59	104.63	106.03	105.12	106.42	104.84	105.05	105.6	105.35	105.18	105.27	106.09	106.01	106.16	105.13	104.35	104.59	106.04	103.94
104.1	104.5	103.45	104.52	105.81	103.05	104.63	105.03	105.57	105.58	103.84	104.22	106.38	105.72	104.21	103.82	103.97	104.1	104.09	102.97	104.16	104.41	104.95	102.79	104.62	105.19	104.23	102.4	103.65	104.87	104.48	103.83	102.78	103.61	104.37	105.2	105.39	103.98	104.24	102.59	104.34	103.64	103.52	103.59	104.5	104.39	103.46	104.69	104.21	104.43
104.6	104.79	105.66	103.99	103.58	104.62	104.9	103.12	104.26	104.16	105.04	104.06	104.39	104.08	103.29	102.18	104.05	104.55	102.82	103.75	103.88	104.19	103.31	104	103.61	105.27	103.66	103.59	103.83	104.66	104.13	104.64	105.22	103.1	104	104.59	106.09	104.08	104.13	104.52	104.97	104.11	104.65	102.86	103.91	103.38	103.24	103.52	103.02	105.34
106.38	106.6	105.1	103.4	107.08	105.24	105.53	104.44	106.08	104.71	105.15	103.22	105.02	105.78	105.3	103.89	105.68	105.09	105.77	105.36	105.31	105.23	105.14	106.15	106.04	105.67	105.17	106.23	105.83	107.61	106.57	105.55	105.82	105.27	105.05	107.06	106.48	105.03	104.81	106.07	106.2	107.2	106.85	105.34	106.69	104.72	106.47	105.66	104.94	104.37
104.76	104.88	103.99	104.95	104.18	105.07	105.58	103.57	105.28	103.63	104.38	104.58	103.65	106.38	104.77	104.58	107.01	104.33	105.01	105.77	104.05	104.7	104.52	106.22	103.93	105.33	104.23	104.18	105.58	106.19	105.25	104.72	105.26	104.1	105.04	105.33	104.96	103.14	106.05	103.49	106.28	105.31	105.18	104.33	103.96	104.48	105.62	105.32	104.43	103.36
110.62	110.01	109.58	109.71	111.28	111.78	109.66	109.66	109.49	110.55	111.19	110.88	111.86	111.71	110.1	110.05	109.98	110.27	110.57	111.43	110.7	109.79	110.24	110.81	112.4	110.54	110.92	111.1	109.74	112.28	112.32	112.21	109.97	111.76	111.58	110.64	109.28	111.49	111.86	109.12	110.84	110.88	110.4	110.19	110.87	110.12	109.93	112.4	108.75	110.72
118.18	117.08	117.52	118.3	116.81	118.22	118.92	118.41	116.41	117.35	117.1	119.29	116.16	117.41	117.18	117.25	118.73	117.58	116.76	116.37	117.1	118.44	116.75	116.73	118.27	117.26	118.1	117.19	117.23	118.58	118.51	117.95	117.76	115.8	117.06	117.37	119.5	115.85	116.76	117.46	115.88	117.77	117.77	117.66	117.79	118.22	117.61	117.37	118.53	116.7
106.32	107.35	106.3	106.09	107	106.29	105.47	107.39	106.42	106.26	106.59	107.18	107.29	107.58	107.42	107.51	106.87	106.67	105.39	105.46	105.85	106.76	105.56	106.85	105.97	106.29	105.86	108.05	105.96	106.27	106.49	106.57	107.81	105.75	107.44	104.98	104.98	105.2	106.83	106.11	107.01	107.34	106.58	106.54	106.07	106.99	106.67	106.81	106.03	106.31
102.84	104.09	104.44	104.72	105.12	103.89	104.52	103.15	104.32	103.43	103.82	104.5	104.84	104.67	106.37	103.3	105.75	105.35	104.76	106.25	105.33	104.22	103.13	104.96	105.17	103.67	103.03	104.8	105.5	104.48	104.05	104.53	104.11	105.06	105.8	104.57	105.06	104.76	104.17	104.83	104.36	104.39	105.13	105.01	104.87	105.57	104.91	104.7	104.52	104.17
106.38	107.66	105.63	108.06	104.35	105.6	106.1	106.94	106.04	104.52	105.81	106.33	107.54	107.13	105.94	106.09	104.82	106.52	105.39	106.28	104.97	106.06	107.03	105.69	105.75	106.44	104.9	105.58	105.15	106.44	106.42	106.14	106.37	105.93	105.77	104.87	107.78	106.12	106.29	105.35	105.35	105	106.37	106.73	106.01	105.28	105.5	107.36	106.24	106.71
104.14	105.3	103.47	104.49	103.21	103.82	103.98	104.62	104.19	105	105.09	103.25	103.65	104.16	104.27	105.74	104.48	104.11	104.14	102.5	104.22	102.81	104.13	104.02	104.09	103.87	104.47	104.83	104.1	104.46	105.27	105.39	103.19	103.58	104.1	104.43	102.6	104.94	103.6	104.14	103.57	104.51	104.15	103.95	103.93	102.78	104.42	104.45	104.34	105.17
112.03	111.67	112.18	111.29	111.13	111	110.36	110.83	110.26	113.48	111.43	113.12	112.61	111.81	111.6	111.42	109.89	111.2	110.35	112.64	111.83	111.71	111.26	111.62	111.37	110.92	112.91	113.52	111.76	113.48	111.63	112.16	110.95	109.77	110.78	111.47	110.59	112.29	111.53	112.35	110.93	111.53	111.22	111.97	110.99	112.64	111.32	111.42	111.63	112.53
104.16	106.62	105.08	104.63	104.17	105.43	105.07	106.21	103.52	105.97	102.76	105.88	105.3	103.94	104.72	105.15	106.03	104.49	104.28	103.95	103.8	106.66	107.02	106.09	106.08	106.43	104.56	105.19	104.21	106.27	106.56	103.78	105.03	105.9	103.47	104.45	104.36	105.39	104.13	106.16	105.35	104.93	103.87	104.29	104.96	103.53	104.33	104.73	104.5	105.34
105.88	104.65	105.06	107.25	105.89	104.77	107.16	106.66	105.57	105.45	106.38	106.4	106.53	105.52	106.56	106.46	107.19	104.13	105.32	106.39	106.65	105.6	104.57	105.7	105.12	106.48	105.99	105.67	106.7	106.72	104.56	106.35	105.99	105.71	106.46	105.25	106.76	105.68	106.23	106.54	104.79	108.18	104.37	105.94	107.52	106.23	106.33	106.73	105.19	105.69
106.84	104.83	106	106.57	105.03	106.11	104.79	105.35	105.78	104.88	104.33	103.05	105	104.03	104.02	107.96	106.15	107.46	106.24	105.33	106.21	106.89	104.8	104.85	106.61	105.79	106.57	105.26	106.67	104.96	105.67	105.26	105.54	105.3	105.89	106.73	104.35	104.09	104.43	106.48	104.71	106.32	104.38	105.74	104.99	105.66	105.85	104.82	105.17	105.24
111.74	111.19	109.88	110.89	110.76	111.93	110.97	112.64	112.11	110.13	111.38	112.4	112.02	111.64	110.68	112.35	112.13	110.79	111.46	113.23	109	112.15	109.51	111.87	111.2	111.92	111.01	110.92	110.95	111.98	111.25	110.97	111.45	112.24	113.01	111.28	108.91	111.06	111.47	111.17	111.66	110.93	110.67	110.8	111.06	111.58	111.04	111.28	111.66	112.14
105.64	104.79	105.52	105.06	104.77	105.26	106.11	105.21	107.86	107.06	106.27	104.91	104.51	106.58	106.28	105.5	105.69	104.37	104.8	106.53	104.09	106.45	104.27	106	106.41	105.23	104.72	105.07	105.56	105.19	106.32	104.18	105.72	106.12	107.27	106.5	106.46	107.08	106.61	105.48	104.7	106.96	106.15	107.27	104.98	104.6	105.3	106.64	106.6	104.65
106.29	105.92	106.42	106	105.46	106.3	105.37	106.18	106.74	106.88	107.15	106.76	106.8	106.62	107.65	106.57	106.05	106.46	106.33	106.86	105.73	106.42	105.34	104.6	105.59	106.46	105.03	106.11	106.86	104	105.91	107.78	105.09	106.03	106.42	106.24	107.08	105.66	107	105.86	106.12	107.32	106.4	106.77	107.87	106.09	105.51	107.73	105.47	106.87
105.41	106.46	106.32	105.4	106.77	103.36	103.43	105.67	105.64	105.64	102.7	106.32	105.19	105.79	105.5	104.7	104.44	105.65	104.82	103.98	105.12	104.86	104.11	103.68	105.6	105.86	105.53	104.8	106.56	104.49	106.55	104.94	104.25	105.58	106.19	104.74	104.36	106.66	104.62	105.52	104.39	106.32	104.2	104.32	104.49	104.94	104.99	106.04	106.16	106.26
112.63	111.12	111.84	111.57	110.71	110.34	112.35	111.38	111.65	110.82	110.04	111.64	112.32	111.78	112.2	111.77	110.87	109.18	110.52	111.71	112.62	111.38	110.86	112.41	111	111.25	110.38	112.07	110.7	110.52	111.14	110.38	111.91	111.72	112.46	112.31	112.7	109.73	110.51	111.01	111.08	109.45	111.97	111.37	111.13	112.05	111.9	112.54	110.6	112.99
111.51	111.64	110.22	112.01	113.22	110.8	110.84	111.31	111.22	110.34	111.34	111.31	110.25	111.76	112.63	110.85	110.44	111.42	111.47	111.56	110.94	109.85	113.49	110.24	111.09	110.31	112.75	111.21	111.43	110.75	110.6	111.38	111.82	110.97	111.46	110.46	110.39	112.07	111.44	110.97	112.12	111.15	112.02	112.7	111.29	108.97	112.92	111.24	111.14	112.14
104.96	106.85	107.74	105.36	105.6	106.5	105.27	105.26	106.21	104.61	106.22	105.62	106.47	106.46	105.33	107.65	105.89	107.1	105.72	106.47	105.24	106.63	106.67	106.31	105.74	106.62	106.53	106.05	106.29	106.73	105.99	106.73	104.24	105.9	105.93	105.98	106.36	105.31	105.66	104.41	105.43	106.83	105.79	105.24	106.73	104.12	105.58	105.44	105.12	105.33
102.07	99.279	100.79	100.16	100.31	99.085	99.833	99.794	100.93	98.923	99.29	100.51	100.91	97.933	101.08	99.688	98.842	100.53	99.687	98.461	100.11	99.49	101.62	99.461	101.56	99.408	100.14	99.287	100.16	101.5	100.52	100.32	98.478	99.285	99.72	98.232	100.41	99.661	100.85	98.206	99.629	100.73	100.03	99.344	98.842	98.203	98.689	99.634	99.248	98.87
110.43	111.85	107.85	110.99	110.41	110.15	111.18	109.91	110.44	108.91	109.93	110.68	108.59	112.1	109.28	111.77	109.9	110.18	109.41	109.91	110.08	110.61	111.41	110.25	109.54	109.84	111.82	111.32	110.46	111.03	110.43	112.12	110.53	112.09	109.39	111.73	109.82	109.82	109.75	110.03	109.07	110.07	111.09	111.13	109.54	108.88	110.08	110.95	111.93	110.79
111.41	110.59	111.51	109.97	110.4	112.27	111.42	110.35	110.84	110.82	110.43	109.71	111.94	110.73	111.47	112.32	111.93	112.02	111.64	111.06	110.42	110.24	111.45	111.24	111.74	111.47	111.83	110.83	109.26	113.41	112.09	111.54	112.78	111.27	111.46	111.23	111.33	109.71	110.3	110.32	111.45	110.84	109.93	111.43	111.11	111.2	112.19	111.25	110.07	110.98
110.16	111.81	110.53	109.82	110.76	108.93	110.35	110.72	110.47	109.67	109.68	113.07	111.5	110.18	110.25	108.7	109.12	110.67	111.36	110.72	112.09	110.54	110.16	110.78	111.46	111.6	109.67	111.15	109.81	110.44	111.04	110.3	109.66	111.11	110.44	110.88	111.85	110.36	111.84	111	110.52	111.2	110.94	110.21	110.77	108.55	110.57	109.75	109.77	111.05
105.3	104.97	105.41	106.5	106.54	103.76	107.21	103.76	104.53	105.68	106.16	104.6	104.56	105.64	106.64	106.57	106.83	104.67	105.9	106.98	105.99	104.54	105.69	105.77	105.92	105.3	105.6	106.21	106.6	105.8	107.14	106.39	106.52	105.09	105.22	105.2	105.38	106.07	105.87	105.81	104.02	106.3	106.19	103.43	106.57	105.88	106.27	105.67	104.59	104.52
110.17	110.32	110.86	111.06	110.78	109.24	111.95	110.72	109.78	111.77	111.81	112.08	110.65	112.06	111.55	110.92	111.3	112.05	111.03	110.71	110.19	110.84	110.5	111.08	112.04	110.83	110.92	110.63	111.39	112.99	111.06	109.54	108.71	110.46	111.53	111.99	110.96	111.37	109.64	110.6	111.74	108.98	112.72	111.87	111.73	111.44	111.24	113.06	112.06	110.77
107.05	107.15	109.5	106.72	107.64	107.68	105.85	107.61	107.25	106.49	107.48	106.32	108.32	107.93	106.71	106.26	106.55	106.6	106.53	107.06	106.95	106.1	109.93	108.73	106.92	105.82	106.26	106.86	105.55	105.59	109.11	106.88	106.29	108.3	107.37	106.38	105.57	107.86	108.94	106.3	107.23	105.99	108.13	105.61	106.09	107.06	106.02	107.61	106.51	107.31
106.19	106.25	105.79	106.13	105.08	107.01	106.86	106.73	106.04	107.06	104.45	106.85	106.28	106.58	107.09	105.52	105.07	104.58	107.47	106.41	106.13	106.97	106.03	106.88	106.06	105.2	106.5	107.54	107.65	105.4	105.29	105.51	107.11	107.28	106.84	105.7	106.54	106.03	106.61	106.25	105.21	107.25	106.55	106.28	107.16	108.06	107.23	104.04	107.38	106.14
111.78	111.91	111.35	112	111.65	110.14	111.82	111.56	110.26	111.34	111.88	112.65	111.52	111.73	112.4	111.43	111.19	110.98	112.17	112.79	112.34	112.69	111.29	113.16	113.13	111.39	111.9	111.24	112.33	113.6	112.41	111.79	111.46	113.08	112.29	112.41	113.12	112.69	111.19	113.03	112.9	113.7	112.4	111.58	109.61	113.41	112.09	112.15	109.51	111.12
99.945	99.654	101.6	100.5	100.25	100.76	100.89	101.66	99.596	100.07	100.26	99.935	97.55	99.649	99.321	98.959	100.09	98.776	99.696	101	100.81	100.15	99.727	101.34	98.872	101.78	98.925	100.42	99.256	101.02	100.68	99.476	101.5	101.11	100.44	101.17	100.59	100.02	99.157	99.67	100.01	101.47	99.504	101.17	100.16	101.22	98.283	99.962	101.79	98.283
111.97	114.07	112.14	111.01	111.99	112.82	111.9	111.85	112.51	113.19	112.03	112.39	111.81	112.95	111.89	112.18	111.54	111.75	111.6	111.6	110.89	110.7	111.18	112.45	113.24	113.3	111.41	112.36	111.87	112.07	112.02	111.68	111.65	110.92	112.93	113.98	112.59	111.42	111.42	113.38	110.76	113.95	113.07	112.52	111.33	112.08	112.42	111.08	112.46	111.48
107.7	105.59	105.89	105.49	105.99	105.3	105.92	105.36	104.61	105.37	106.51	105.96	106.11	106.81	106.09	106.58	107.28	105.92	105.56	107.3	106.96	106.83	105.57	105.32	105.43	105.49	107.65	107.46	106.08	104.75	105.32	105.97	107.04	105.3	106.19	106.02	105.53	106.1	106.82	106.17	106.69	106.34	106.74	106.19	107.27	106.41	105.01	105.87	106.96	105.56
111.97	112.31	112.04	112.36	110.85	113.16	111.95	112.08	110.54	111.43	110.93	112.1	111.11	110.67	112.94	110.07	110.81	113.4	110.09	111.5	111.32	112.71	112.27	111.62	112.07	111.56	110.87	110.89	111.53	110.43	111.09	111.61	112.14	111.9	110.02	110.25	110.78	110.92	111.62	111.57	111.17	113.19	112.4	111.74	109.78	113.38	112.43	111.92	110.83	111.06
105.83	105.28	103.49	104.69	104.31	104.18	104.4	104.93	105.08	105.37	105.44	105.41	105.17	103.24	104.5	105.42	105.37	105.21	105.6	105.16	103.93	104.87	105.12	104.87	104.36	104.92	103.46	106.04	104.4	105.74	105.33	104.03	104.72	104.83	103.8	105.57	104.63	104.57	104.85	106.38	104.71	104.51	105.68	106.52	105.63	104.84	105.66	106.69	103.86	104.97
112.7	110.64	113.02	113.17	110.64	111.72	111.91	110.19	111.21	113.45	112.09	111.96	112.04	112.19	111.74	111.27	111.96	111.47	110.01	111.87	110.41	111.62	113.27	111.75	112.63	111.6	112.66	111.88	110.6	112.07	113.76	112.99	113.57	110.76	112.82	111.04	111.17	110.96	109.09	111.8	113.3	112.32	111.64	112.3	111.77	110.75	114.39	111.7	113	112.27
105.39	106.65	106.31	105.61	107.18	104.78	106.15	105.96	107.1	107.57	105.22	106.81	106.91	105.66	107.76	106.28	104.95	107.97	105.35	106.7	106.53	105.76	106.8	105.32	106.33	105.79	107.29	105.37	105.61	106.55	105.5	105.74	105.76	106.05	106.44	107.02	105.74	105.39	105.83	104.78	105.44	105.99	106.32	106.24	105.72	104.05	105.67	103.86	104.8	106.19
99.459	100.33	100.87	100.98	101.47	101.5	100.17	100.38	101.56	100.55	100.85	98.536	100.13	99.465	100.69	101.1	99.319	100.46	99.135	100.89	99.628	99.429	99.7	100.29	100.54	98.205	100.32	98.651	100.33	100.91	97.742	100.25	101.22	100.44	99.515	98.568	99.618	99.686	100.3	98.694	100.54	101.87	99.887	100.96	99.16	100.7	98.862	101.1	101.03	99.887
115.05	116.45	118.36	117.04	116.22	116.42	116.75	115.86	117.1	115.52	116.3	117.19	116.58	114.72	116.22	116.87	116.1	115.17	116.14	116.64	116.47	115.73	117.69	116.8	115.72	116.6	116.34	117.35	116.68	117.15	117.53	115.86	116.55	114.98	115.83	116.24	115.55	115.61	116.98	115.79	115.59	116.74	117.94	116.99	117.05	115.4	115.76	115.76	114.45	116.96
110.95	111.69	111.92	111.37	111.6	110.77	111.23	112.45	111.44	112.2	112.37	111.67	111.21	110.46	111.54	111.79	111.4	112.23	112.66	111.99	110.56	112.18	110.41	112.09	113.09	111.81	111.23	113.16	112.27	112.15	112.93	109.56	112.43	111.9	111.45	111.34	112.4	114.23	112.88	111.44	112.18	113.36	112.75	111.59	110.61	112.95	111.73	111.36	111.41	111.09
99.552	99.875	99.479	100.06	99.97	100.61	100.3	101.49	100.53	99.477	99.526	99.76	99.55	100.88	98.725	99.162	99.458	100.19	99.35	99.502	101.09	98.932	100.79	101.25	98.376	100.61	100.61	99.827	100.44	100.97	97.879	100.5	99.816	101.49	99.474	98.539	99.374	99.909	100.39	98.913	102.04	100.01	99.301	99.387	100.39	99.146	100.92	98.62	100.15	99.726
107.91	108.02	105.91	106.02	106.81	106.55	107.54	108.58	107.82	106.38	108.15	106.39	106.29	106.78	107.38	107.73	107.98	107.83	107.79	108.24	107.42	107.62	107.06	105.87	106.89	107.11	106.53	107.79	105.76	107.47	106.01	108.57	106.34	106.99	107.72	107.93	107.25	107.31	107.57	106.7	106.12	108	107.04	107.35	107.62	106.19	107.13	109.85	106.46	107.63
102.75	104.5	105	103.68	104.95	105.41	103.97	104.23	105.07	105	103.82	105.51	105.65	104.31	102.81	105.86	104.76	104.59	105.29	105.45	105.75	104.92	104.59	105.05	106.74	104.97	104.31	103.55	103.7	104.69	104.81	104.88	104.79	104.64	105.62	105.06	104.94	104.55	104.6	105.37	102.93	104.21	103.34	103.82	105.24	105.02	104.26	105.32	104.04	104.41
105.75	105.37	103.94	103.94	105.64	104.97	103.84	104.74	105.01	102.38	103.03	103.68	104.59	104.68	102.86	105.62	104.56	103.39	104.13	106.42	102.42	102.53	104.67	104.15	105.88	104.87	105.08	104.65	102.98	104.17	104	104.31	104.2	104.59	104.81	103.32	104.01	102.44	103.68	103.56	102.95	103.03	103.7	104.2	104.79	104.74	103.22	102.83	103.02	105.12
105.3	106.52	105.47	107.32	106.87	105.77	106.84	105.53	104.72	104.52	105.91	106.06	104.7	105.36	107.43	106.33	106.12	104.66	105.6	105.75	105.25	106.52	105.81	105.12	106.38	105.17	106.02	105.64	106.02	105.1	106.57	107.61	104.82	106.29	105.95	107.12	105.9	107.24	105.39	106.99	106.57	107.15	105.78	106.68	106.8	105.33	106.44	106.66	105.46	105.18
103.52	105.11	104.09	104.71	104.58	104.56	103.44	103.47	105.32	104.5	105.17	103.11	103.54	105.24	103.1	106.83	103.45	104.42	103.78	103.18	103.9	103.96	104.63	105.14	104.24	104.15	104.91	104.41	104.87	103.22	105.73	103.82	104.97	102.33	105.7	104.79	105.47	103.18	103.51	103.99	103.89	105.06	103.49	104.64	105.37	103.87	102.55	103.37	103	103
112.14	110.8	111.62	111.51	111.53	112.41	112.66	112.68	112.54	112.69	111.45	111.48	112.49	111.8	112.81	112.25	113.18	111.56	112.35	113.08	112.83	113	111.2	111.38	112.31	111.34	112.29	112.4	113.44	112.66	111.72	110.89	113.42	112.35	111.65	111.31	110.88	111.48	111.6	111.36	112.01	112.23	111.67	110.48	112.06	111.62	111.46	111.77	111.52	112.61
111.58	112.96	111.22	111.1	110.3	111.49	111.19	108.81	110.22	111.17	113.15	109.8	112.48	111.27	111.19	110.34	111.57	110.12	111.44	110.63	109.87	112.92	111.59	110.32	111.48	110.19	111.78	111.14	111.1	111.97	111.13	109.97	110.92	111.53	111.07	111.69	110.24	110.89	112.54	112.07	112.01	112.42	111.97	110.01	112.21	110.49	109.63	110.12	110.41	110.58
109.83	110.83	111.48	111.01	109.18	109.93	109.52	109.34	110.14	110.24	110.77	111.21	111.31	110.85	109.95	111.38	110.47	110.02	110.31	109.54	110.95	109.26	110.26	110.46	109.81	109.49	109.01	111.7	110.8	110.1	109.69	110.14	110.55	111.21	109.84	110.71	112.47	110.17	110.59	109.31	110.48	110.83	110.44	111.08	111.45	110.71	110.9	110.04	109.53	112.05
103.45	104.1	104.06	105.38	104.29	103.73	103.68	103.05	104.29	104.21	104.28	104.14	104.47	102.16	103.32	105.12	106.19	104.07	104.28	105.12	103.86	105.5	104.7	104.28	103.76	104.83	104.84	104.51	103.76	102.81	104.97	103.9	105.2	103.76	103.91	106.09	106.09	104.45	105.21	105.35	104.13	102.08	104.63	104.42	103.29	104.76	103.48	105.62	102.47	104.55
112.56	112.89	112.99	111.99	112.21	113.18	112.64	112.53	112.78	112.85	113.57	111.51	113.69	112.97	112.67	111.91	113.76	112.58	113.97	112.15	111.91	113.83	113.02	112.08	111.5	112.11	113.13	113.34	113.11	112.84	112.9	113.27	112.95	113.01	113.22	113.56	113.2	113	113.51	112.45	111.27	112.49	112.04	114.6	112.98	113.09	111.73	112.45	113.25	114.65
111.81	112.36	112.38	112.1	110.86	112.3	111.63	112.52	111.79	112.73	112.94	111.72	111.31	111.35	111.66	110.42	111.4	112.17	112.9	112.01	111.53	112.71	111.76	111.42	111.53	112.79	112.4	110.98	113.41	112.2	111.53	111.51	113.47	113.8	113.27	113.62	112.92	111.83	112.79	112.48	113.44	111.26	110.47	111.93	112.71	111.12	110.57	111.97	112.12	110.73
106.15	106.82	104.33	106.17	105.96	107.11	104.86	106.37	105.81	105.8	106.15	106.28	106.59	107.51	106.62	106.84	104.9	104.93	106.41	106.93	105.57	107.72	107.15	106.24	106.61	104.43	107.54	106.98	106.47	107.23	107.22	105.81	107.68	106.13	105.24	105.21	104.22	106.42	105.82	106.41	106.15	106.3	105.38	106.36	105.08	106.51	106.26	106.51	106.55	106.67
99.685	101.36	101.51	99.497	100.31	100.69	99.439	100.47	100.09	101.58	102.68	101.33	100.61	100.23	101.53	100.62	100.92	100.17	100.61	100.93	101.11	101.48	100.24	100.4	101.18	99.145	100.96	100.47	100.35	100.23	100.96	100.92	100.37	99.103	99.249	99.915	100.14	101.9	102.75	100.78	102.07	98.381	100.95	99.982	100.83	100.7	101.4	101.21	100.43	98.996
100.65	99.462	100.63	101.65	100.16	100.02	100.9	99.44	100.39	100.07	100.89	99.714	100.14	100.12	101.39	100.59	100.89	98.825	100.99	100.9	100.18	100.84	100.76	99.115	99.266	98.335	102.69	100.55	101.01	101.33	99.976	98.788	99.97	100.9	100.83	100.8	99.801	101.28	98.796	100.53	101.34	100.06	99.697	99.638	97.366	100.87	101.03	98.41	99.288	100.28
109.84	110.76	109.91	109.59	109.62	109.78	109.66	110.12	110.17	111.39	109.01	109.75	111.9	109.41	111.18	109.3	110.64	110.66	108.44	109.92	110.55	109.48	109.59	110.38	108.24	110.07	108.72	109.62	111.1	110.99	109.48	110.09	110.36	110.76	110.31	109.56	108.77	112.15	111.09	110.6	109.28	108.09	110.49	108.51	109.62	111.09	108.79	110.47	110.04	109.58
104.02	105.37	106.31	107.23	106.45	105.38	107.53	106.95	106.09	106	106.54	105.59	104.49	105.37	104.64	106.32	105.08	105.57	106.35	106.09	107.69	106.41	106.75	104.81	104.51	106.83	106.78	105.55	106.25	104.72	104.59	105.99	105.24	104.19	106.3	105.46	105.63	105.61	104.18	105.03	105.99	105.01	104.99	106.28	105.19	105.95	105.03	106.67	106.23	105.43
105.24	104.81	106.01	105	106.05	104.35	106.42	106.44	107.29	105.78	106.61	106.54	106.93	106.12	104.71	106.08	105.27	105.45	105.79	104.72	105.35	106.01	105.51	103.73	104.85	103.86	104.57	105.09	107.59	106.28	106.49	105.55	105.79	106.39	104.94	104.29	105.39	107.35	104.69	108.1	106.42	106.34	104.3	107.56	106.98	106.29	106.69	106.26	104.91	108.15
105.31	107.12	106.63	105.92	106.92	105.88	106.04	105.89	106.71	107.24	106.8	107.6	106.85	106.2	106.55	108.45	106.88	106.53	106.76	106.66	106.92	106.8	106.7	107.11	105.42	105.29	105.1	107.35	108.42	106.25	106.09	106.59	105.81	107.71	105.57	106.33	105.33	107.74	104.94	106.32	107.03	107.16	105.97	107	105.86	107.66	106.06	108.16	106.13	105.56
106.81	104.9	105.42	106.59	106.3	106.14	105.65	105.64	103.81	106.24	104.67	105.62	105.79	105.16	106.07	103.26	105.81	105.05	104.93	105.93	106.33	105.64	105.36	105.77	105.63	105.84	105.36	104.03	106.6	106.15	104.7	106.07	105.72	105.11	105.57	105.87	104.6	105.49	105.99	106.5	104.42	104.18	106.11	107.17	105.12	105.85	105.8	106.38	106.12	105.48
110.41	108.98	110.19	110.01	110.86	109.62	110.11	110.76	110.81	108.95	111.46	110.7	109.09	109.5	110.46	111.1	109.96	110.14	109.11	111.9	110.07	109.32	109.72	109.3	108.94	110.55	111.6	109.21	110.77	109.41	109.27	109.23	110.71	109.33	109.82	111.16	110	109.24	111.02	108.55	110.51	109.39	111.08	110.76	109.64	109.74	110.67	109.31	110.49	110.4
106.47	105.5	104.61	104.67	103.67	105.69	105.25	104.74	104.89	104.62	104.57	105.2	105.29	103.87	104.6	104.58	106.24	105.58	104.48	105.54	104.71	104.89	105.65	105.84	104.67	103.37	105.27	105.17	103.81	104.43	104.38	106.21	105.24	105.5	104.76	105.12	106.29	105.25	104.64	105.52	105.2	105.57	105.31	105.66	106.32	103.94	105.86	104.65	104.72	104.23
112.36	110.55	111.79	110.89	110.87	111.88	112.62	110.6	109.35	110.91	112.97	110.12	112.72	111.06	111.1	111.23	111	111.26	110.52	111.71	110.8	111.12	110.43	111.3	111.93	111.11	109.93	111.01	112.12	109.91	111.48	112.15	110.5	111.37	111.3	111.76	112.11	110.93	110.2	110.03	110.9	110.93	112.5	110.64	111.19	110.61	112.66	111.06	110.09	111.03
104.24	104.46	104.44	104.05	106.65	104.42	104.67	104.31	104.1	103.08	105.41	103.98	103.89	105.09	104.87	103.04	101.27	105.03	104.87	105.58	104.36	105.06	105.12	104.83	105.54	103.23	104.45	104.38	105.57	104.54	105.58	104.06	105.87	105.49	104.93	104.38	105	104.64	104.34	104.09	103.14	105.65	102.95	105.79	105.4	106.08	103.65	104.78	103.83	103.59
105.98	104.39	103.16	103.95	103.93	105.09	104.3	104.26	104.76	104.58	103.21	103.11	104.33	104.34	104.04	103.42	104.36	105.95	103.47	104.37	103.86	104.62	103.7	104.72	104.69	104.41	105.03	104.77	104.4	103.14	104.41	103.93	101.86	103.97	102.88	104.13	104.53	105.5	106.47	106.53	104.27	103.98	103.33	104.82	104.31	104.47	104.53	103.92	105.17	103.51
112.98	112.24	113.22	111.12	112.81	113.82	114.01	112.95	112.22	113.35	113.28	111.56	113.76	112.92	112.36	113.59	113.3	112.21	112.13	113.26	112.4	111.95	112.78	111.42	112.27	111.72	111.9	113.62	113.34	111.62	113.51	113.36	112.61	112.98	112.45	111.03	115.05	112.74	112.3	114.33	113.61	113.58	113.28	111.75	112.91	112.25	113.93	112.85	114.15	112.9
105.94	104.78	104.13	104.61	105.36	105.26	104.5	105.4	106.35	106.22	106.13	104.77	105.03	105.37	104	105.29	104.84	106.71	105.59	105.32	104.18	103.84	105.52	106.83	104.95	106.2	104.96	105.29	106.65	106.66	106.59	106.32	106.24	105.95	103.43	106.58	104.51	105	105.87	105.33	105.09	106.93	106.71	106.6	106.46	105.2	106.39	106.15	105.24	105.06
106.27	106.19	106.75	106.36	106.24	107.35	106.34	106.43	106.41	107.61	106.42	107.02	106.37	104.81	106.57	107.19	107.13	106.71	104.92	106.36	106.79	105.85	105.47	106.89	106.44	106.58	107.84	106.27	106.39	106.18	106.42	106.43	106.92	107.14	106.85	107.67	105.09	105.65	106.56	106.89	104.77	106.8	106.61	105.85	105.74	105.43	107.01	106.06	106.63	107.06
112.21	111.69	112.63	110.93	111.1	111.34	112.24	111.93	111.91	112.45	111.6	112.03	111.98	111.95	111.66	112.86	110.49	112.96	112.66	112.55	113.8	112.61	113.1	113.06	110.87	112.55	112.58	110.6	111.67	112.26	111.87	112.19	113.51	112.4	112.04	111.93	112.63	110.09	112.14	112.45	113.06	112.48	113.06	112.75	110.59	113.43	113.08	111.81	112.46	111.94
105.33	105.4	106.03	105.42	105.76	105.59	105.77	105.09	104.01	104.88	106.91	105.62	106.05	104.78	105.38	106.24	106.56	105.43	105.21	107.35	104.64	105.61	105.33	104.58	105.83	105.85	105.48	104.66	105	105.22	105.47	105.76	104.3	105.44	106.08	105.43	105.13	106.73	105.44	104.43	106.01	106.39	106.25	105.33	106.04	104.18	103.81	105.54	106.43	105.74
100.32	101.4	101.11	99.536	99.689	100.37	99.541	101.76	102.05	100.42	100.59	98.954	99.183	100.56	99.466	101.53	100.97	101.15	101.72	101.07	100.61	100.84	99.247	98.975	101.02	101.06	100.28	99.897	101.02	100.49	101.37	100.19	101.45	99.431	98.94	100.17	98.006	99.85	100.5	98.582	99.341	100.18	99.236	99.787	101.1	100.86	99.765	100.85	101.13	100.21
106.08	107.07	105.8	108.68	105.12	106.45	107.16	104.71	106.6	107.86	106.74	107.51	108.6	105.85	105.94	105.47	106.84	107.45	105.82	105.98	107.06	104.9	105.83	107.21	105.05	106.34	105.76	106.04	106.42	104.58	105.25	106.25	107.19	106.2	106	105.76	105.25	106.86	105.2	105.66	105.46	105.58	107.15	106.19	106.18	105.32	107.49	106.77	107.57	107.4
104.67	103.97	104.59	104.2	103.71	104.26	105.21	106.02	103.64	105.04	104.74	104.39	103.03	104.37	104.44	104.98	104.95	104.37	105.5	105.92	104.48	104.59	103.87	105.08	104.22	104.54	104.28	106.07	104.98	104.91	105.25	103.92	105.09	103.89	103.24	104.21	103.65	105.35	105.95	104.54	104.03	104.42	103.88	104.36	105.05	105.65	103.33	104.67	104.65	105.54
99.652	100	101.87	99.754	100.33	100.05	101.68	100.34	101.32	99.919	100.74	100.68	100.78	100.52	99.806	98.305	100.46	100.86	101.72	99.933	99.766	99.824	99.898	99.786	101.17	100.56	100.35	99.954	99.926	100.65	99.532	100.67	100.75	99.181	102.98	101.73	100.6	100.74	101	100.43	101.32	100.12	100.32	101.19	101.91	101.6	100.2	98.982	99.731	101.74
104.67	103.9	104.48	104.1	105.99	104.5	105.49	105	105.44	105.44	105.46	103.26	106.31	105.01	105.33	105.34	105.45	104.55	104.26	104.87	104.3	104.88	103.68	106.22	103.87	106.66	104.76	104.94	104.13	105.84	104.12	103.57	105.9	105.52	104.53	105.14	103.56	105.19	106.24	105.47	103.91	106.53	105.62	106.25	103.65	105.01	103.51	106.41	104.74	105.17
113.15	110.8	112.63	113.01	113.23	111.69	113.19	112.57	112.04	113.63	113.45	112.53	113.62	114.73	110.97	112.66	113.37	112.15	111.84	112.19	114.11	112.73	113.01	112.35	112.51	113.42	113.57	113.2	113.8	112.08	111.76	112.72	113.03	114.27	113.82	113.47	113.05	112.12	111.72	112.95	113.07	114	111.88	112.38	113.82	110.62	112.18	111.78	114.53	112.28
103.69	104.76	105.31	105.54	103.65	105.58	104.69	105.1	103.32	104.91	106.14	104.84	104.93	106.22	104.26	106.22	103.59	104.95	103.94	103.35	104.4	103.35	104.14	104.74	105.16	105.15	104.71	104.18	105.14	103.91	104.84	103.89	104.01	103.71	104.68	107.86	102.29	103.63	104.46	103.1	104.29	105.91	103.95	103.68	105.01	104.41	104.87	103.97	103.28	104.61
112.77	111.64	115.77	114.24	113.5	112.25	111.43	113.35	113.7	112.44	111.41	113.17	112.8	114.79	112.69	112.45	113.01	111.43	112.41	112.84	111.83	112.95	112.13	112.94	112.79	112.59	113.11	112.28	113.45	113.33	114.72	114	112.87	112.96	112.84	113.98	113.99	113.67	111.75	113.24	112.73	112.74	113.68	112.58	113.71	113.49	113.52	112.82	112.47	113.05
116.81	117.27	118.05	117.73	117.32	119.39	118.65	117.51	117.55	118.41	117.85	118.22	117.94	117.98	118.68	115.54	116.44	116.74	118.18	117.15	117.53	118.11	117.7	119.34	118.04	118.38	118.86	118.55	117.69	117.97	117.17	117.99	116.19	118.01	117.83	117.46	117.41	117.37	117.22	118.28	116.91	118.16	119.29	116.6	116.24	118.92	117.22	117.54	119.37	116.9
119.09	119.64	118	116.95	116.73	117.92	117.95	117.52	117.16	117.01	117.96	118.06	117.38	116.88	116.66	116.66	116.98	117.74	117.07	116.72	116.37	117.04	118.48	119.7	118.9	117.7	117.55	117.84	116.26	119.19	116.48	117.19	116.78	116.33	117.84	116.36	117.23	117.22	116.63	116.66	117.01	117.72	116.99	116.75	115.9	118.21	118.43	118.26	119.71	117.88
103.66	104.71	104.43	104.12	104.14	105.81	103.97	104.87	104.7	104.79	102.82	103.04	105.91	105.57	104.21	103.78	103.4	105.22	102.87	103.28	104.3	104.24	103.34	104.71	102.55	103.75	104.85	103.26	104.85	103.64	102.51	104.29	104.16	102.3	104.46	103.55	102.89	104.26	103.08	103.39	105.47	103.56	103.14	105.67	103.93	105.72	104.95	103.33	104.24	104
112.05	113.14	113.07	113.39	114.2	111.98	111.32	112.56	113.3	112.59	112.7	113.24	112.37	111.35	113.75	113.44	113.03	112.59	113.05	113.02	112.19	112.78	112.41	113.63	112.32	111.67	113.91	113.02	113.24	112.72	112.47	113.82	111.83	112.7	113.73	112.66	112.73	112.31	112.12	112.45	112.74	112.72	112.48	113.7	113.29	112.71	112.69	114.81	112.81	112.43
117.76	118.14	116.54	118.12	118.57	117.78	116.11	117.98	117.71	117	116.83	119.26	117.22	117.58	116.05	116.77	115.87	116.93	116.09	118.66	117.64	118.49	118.57	118.55	117.39	117.85	119.42	119.48	118.12	116.94	117.2	117.78	118.03	118.98	118.58	115.98	118.26	118.27	116.76	117.85	118.46	116.15	116.38	115.79	117.63	117.15	116.56	117.92	117.79	117.89
105.53	105.15	105.81	105.79	105.67	104.24	104.09	105.38	105.9	104.76	104.94	104.54	104.74	105.22	105.67	106.93	104.83	105.3	105.43	104.77	105.81	104.58	103.64	106.23	104.65	103.01	104.03	104.77	105.32	104.01	105.45	105.71	105.32	104.86	105.52	105.31	106.76	105.23	104.29	106.78	105.68	103.97	105.91	104.82	106.06	105.91	105.5	106.04	104.95	104.75
107.29	104.58	105.14	105.37	106.67	106.92	105.17	104.77	105.85	104.91	104.59	104.51	104.92	104.76	105.95	106.3	106.7	106.51	105.43	105.1	105.05	106.01	107.16	104.6	106.7	105.69	106.33	105.09	106.62	104.92	105.88	105.09	105.22	104.69	105.68	105.95	105.35	105.23	105.55	105.31	105.91	102.47	106.87	104.83	106.14	105.89	105.93	105.06	105.98	107.07
106.89	106.16	106.16	105.39	106.59	105.78	104.66	106.8	105.63	103.99	106.64	104.71	106.23	107.69	105.86	106.9	104.91	105.99	106.25	105.32	104.71	106.19	105.82	106.49	104.31	104.46	106.72	104.36	105.03	103.15	105.75	106.08	106.81	105.64	108.01	105.02	105.55	108.82	106.93	104.14	104.69	105.03	106.52	106.27	104.77	105.25	106.41	104.23	106.05	106.12
110.86	112.14	111.04	111.52	111	112.32	111.48	111.23	112.65	111.86	111.61	111.02	113.68	111.22	113.15	111.66	112.06	110.63	111.38	112.03	111.59	111.17	112	111.12	112.91	111.55	110.49	112.34	111.76	112.54	111.33	110.83	109.94	110.97	110.32	112.35	111.81	111.22	112.89	110	112.48	113.4	112.61	110.9	111.15	110.14	109.74	112.87	112.06	110.05
104.3	105.72	102.75	105.26	104.6	104.92	103.26	104.66	104.51	105.11	104	105.11	105.46	105.49	104.82	104.8	105.63	104.8	104.1	104.78	105.63	103.36	105.77	103.69	106.69	104.62	103.91	105.4	104.47	103.34	103.55	105.01	105.61	104.5	104.28	103.78	105.96	104.95	103.42	104.97	104.69	104.84	105.52	105.02	105.93	104.76	105.69	104.54	102.04	103.66
110.49	111.24	112.15	111.61	112.29	112.58	111.64	113.27	111.29	112.74	111.05	109.89	111.94	112.39	109.67	110.53	111.54	111.24	111.42	109.35	111.24	112.58	110.75	110.57	111.74	111.93	111.67	111.94	112.46	111.4	110.64	110.24	111.29	110.54	110.54	110.31	110.43	110.51	110.61	112.59	111.22	111.17	111.39	110.32	111.68	112.83	110.58	111.08	111.41	111.04
100.13	101.94	102.27	100.04	100.5	102.03	100.59	100.92	100.1	100.09	102.76	99.851	100.61	103.51	100.55	101.67	99.75	102.26	101.42	101.23	102.19	100.22	101.28	101.95	101.82	99.708	101.27	102.25	101	100.87	101.36	102.61	100.22	100.92	101.61	101.05	99.909	99.748	101.24	100.22	100.09	99.684	100.11	101.07	101.1	101.62	101.03	100.69	101.84	101.28
111.65	113.56	110.87	110.44	111.04	112.92	110.66	111.83	112.62	110.72	111.28	110.81	112.21	112.06	111.09	110.96	112.2	110.57	111.04	110.14	110.24	112.06	109.89	112.1	112.79	110.9	111.02	111.32	111.17	110.29	110.73	110.9	110.74	111.8	112.44	109.99	111.16	110.52	109.39	110.29	111.34	110.98	112.07	111.5	110.03	111.26	111.53	111.21	112.2	111.18
106.78	106.83	106.53	106.68	108.69	105.83	106.03	105.3	106.54	106.92	105.01	106.08	105.28	104.4	105.67	107.45	105.35	107.29	106.6	105.25	107.33	106.26	106.71	108	106.37	105.62	106.93	106.19	105.52	106.14	104.99	107.65	107.9	106.32	106.08	106.15	105.2	105.32	106.59	106.26	108.26	104.95	106.67	104.22	107.33	105.95	103.96	106.27	106.38	105.21
105.28	104.73	104.21	104.65	103.9	105.93	105.08	105	105.14	105.81	105.85	105.28	106.2	104.05	104.4	107.06	105.76	104.89	105.21	105.21	105.29	105.74	106.64	104.8	105.97	104.84	104.69	103.93	104.71	104.1	105.95	105.81	106.49	105.87	104.88	104.95	105.06	105.21	105.13	104.86	104.42	102.86	105.09	104.94	105.33	104.96	105.16	106.71	104.5	105.42
106.54	106.61	107.19	106.67	104.57	106.22	104.35	106.55	103.98	106.65	107.39	107.09	106.48	106.22	104.26	107.29	106.92	105.8	106.6	104.84	105.33	107.09	105	104.69	108.71	104.14	104.7	106.77	105.79	105.31	105.41	106.04	107.36	106.73	107.24	106.68	105.76	107.19	106.96	105.11	106.85	105.46	105.59	106.38	105.44	106.25	106.21	106.68	105.79	105.13
102.49	101	100.99	101.06	101	101.18	101.59	100.5	100.11	98.959	101.06	101.6	101.61	100.43	100.28	100.57	100.41	100.44	100.35	102.42	101	102.46	100.52	101.09	101.27	98.307	101.08	99.021	101.69	102.71	99.401	101.79	99.939	99.332	100.81	100.73	100.13	101.05	100.22	101.02	101.59	100.37	99.921	101.2	99.781	100.3	101.31	100.36	101.15	100.51
105.45	105.36	105.33	104.99	105.3	105.23	106.63	105.25	105.52	105.4	106.61	104.32	106.45	106.83	103.47	104.55	104.88	106.46	105.07	105.85	106.03	103.24	105.48	104.05	103.99	106.91	103.66	106.23	106.3	105.96	105.11	105.31	104.67	104.75	105.36	104.63	106.27	104.51	105.65	105.48	105.69	105.34	105.29	103.32	103.79	105.19	105.55	104.87	105.23	104.24
107.13	105.17	107.23	105.69	104.66	105.31	105.26	105.96	105.7	106.35	107.06	106.29	104.7	107.15	105.98	106.14	106.37	105.2	106.57	105.82	107.45	105.31	106.16	106.27	106.85	106.23	107.85	105.12	106.75	106.09	104.76	107.91	105.39	105.36	107.29	104.94	105.22	107.24	107.25	104.27	105.73	105.93	107.4	105.69	105.74	105.55	106.26	104.42	106.2	105.34
106.85	106.11	105.74	105.51	106.79	107.5	106.2	107.25	105.14	105.57	106.08	105.03	105.87	106.84	107.22	106.82	105.88	104.43	107.02	104.35	106.25	104.76	105.46	106.42	104.98	107.51	105.4	106.41	107.01	106.7	105.16	106.01	106.66	105.84	106.96	106.04	106.94	105.73	104.79	105.88	106.66	106.97	108.48	106.44	107.6	107.71	104.44	106.09	105.54	105.9
107.16	105.17	104.86	106.8	105.01	105.22	106.88	107.83	105.99	107.59	104.83	104.79	105.62	105.58	104.04	105.65	106.63	105.08	104.96	105.76	105.49	105.95	105.74	104.09	107.05	106.39	105.38	105.6	107.74	105.95	105.71	104.52	105.66	105.76	105.39	104.37	106.38	105.72	105.44	105.23	105.96	107.11	107.06	105.94	105.67	105.26	106.87	104.41	103.85	104.76
105.06	104.78	105.23	106	105.4	106.66	107.19	105.09	104.58	104.96	105.74	106.21	105.14	104.29	106.02	105.69	106.98	106.92	105.76	105.06	105.56	105.65	105.59	107.48	104.56	105.42	106.03	105.95	106.67	106.11	104.6	105.13	104.3	106.32	106.75	103.76	105.6	106.92	106.99	104.87	106.08	107.48	106.24	106.2	105.03	105.47	107.01	106.55	104.73	105.87
100.95	101.3	100.52	101.78	101.34	100.85	101.92	101.38	100.98	101.36	100.8	99.495	100.27	100.38	99.593	100.87	99.752	100.52	102.5	100.37	102.57	102.06	100.66	100.32	101.09	100.25	100.41	102.03	100.87	100.78	102.07	100.5	100.53	102.54	100.79	101.52	101.59	102.78	100.49	101.14	101.99	101.19	101.22	99.769	102.04	101.56	101.74	100.53	102.93	100.6
106.21	106.79	108.39	107.4	107.68	107	106.39	106.54	108.24	105.73	106.8	107.37	105.83	107.14	107.24	106.63	108.59	107.21	105.81	106.84	105.4	106.5	106.11	106.75	108.68	104.09	105.83	105.88	106.92	106.49	107.09	107.01	106.92	106.45	106.46	105.32	105.83	106.36	106.57	105.64	106.87	106.56	105.27	106.36	105.34	106.56	106.17	105.51	106.75	106.08
108.61	111.71	110.09	111.3	109.86	108.38	108.79	110.84	111.93	111.33	109.09	111.86	110.49	109.96	110	109.97	110.49	110.39	109.96	109.19	110.48	111.94	109.92	111.24	110.26	109.42	110	110.91	109.81	110.48	110.98	110.23	109.6	110.16	110.06	109.98	110.74	108.81	109.51	110.57	110.52	109.9	110.78	110.62	110.57	110.66	109.83	110	111.3	111
104.56	105.81	105.73	106.11	103.76	103.69	102.95	104.59	104.22	104.86	104.43	103.89	104.56	104.13	103.46	104.84	104.9	103.23	105.71	103.68	104.62	103.84	105.17	106.12	103.4	105.41	105.64	104.33	103.96	104.72	105.09	104.62	104.18	104.93	102.47	103.75	105.15	104.28	105.92	104.06	102.57	105.1	104.83	103.41	103.68	104.79	102.57	104.49	103.49	103.48
100.49	100.42	100.69	100.28	101.45	100.17	98.467	97.932	100.67	97.908	99.356	101.31	99.66	100.17	101	100.4	99.851	99.511	99.582	101.34	100.31	99.569	98.456	99.102	100.98	98.952	99.594	98.942	99.316	98.74	98.189	101.09	100.23	99.909	100.66	98.878	100.41	100.55	98.868	101.08	99.104	99.889	99.282	99.565	100.27	100.57	98.155	98.998	99.336	98.741
104.3	102.59	103.78	104.71	104.42	104.46	105.24	104.49	103.99	103.43	104.64	104.53	105.55	104.74	104.32	106.27	104.22	104.23	106.19	105.33	103.61	104.91	104.28	103.99	106.14	104.02	104.47	105.84	104.78	103.6	104.59	104.39	105.51	105.67	105.28	105.34	105.01	104.33	104.4	103.94	104.46	104.19	104.11	104.86	105.73	104.99	107.04	106.02	104.27	104.13
104.89	104.74	105.77	105.93	104.64	103.98	105.87	104.04	106.32	107	104.17	104.58	105	103.94	105.64	105.01	103.92	106.1	105.23	105.94	106.19	105.94	106.46	106.54	105.26	104.68	105.33	104.38	105.77	105.34	105.45	104.03	105.99	106.87	103.69	105.77	105.39	105.87	105.85	104.94	106.43	105.81	105.08	106.12	106.48	106.51	103.33	104.66	104.99	104.53
101.63	99.502	99.611	101	99.301	100.95	99.87	99.426	99.303	99.19	99.231	99.699	100.52	99.405	98.935	101.12	100.8	98.745	100.25	98.864	98.751	100.04	99.854	101.36	100.29	100.88	100.84	99.966	99.988	101.35	99.323	100.12	101	101.34	100.08	101.17	100.17	100.09	100.11	100.32	99.202	101.02	100.71	100.15	98.757	98.626	101.04	99.924	100.06	100
105.87	107.45	106.79	106.39	105.64	105.36	107.28	105.14	107.3	106.34	107.4	104.26	106.63	106	105.42	104.78	106.17	106.1	103.79	105.39	104.8	106.75	105.27	105.85	105.89	106.01	105.14	105.63	104.26	105.93	106.14	106.78	105.81	106.19	106.83	105.33	106.04	104.55	104.73	105.84	105.56	104.62	105.45	104.53	103.51	106.19	106.81	106.48	104.31	104.56
107.35	106.82	107.87	107.33	105.49	106.25	105.48	105.4	107.04	105.98	105.86	105.97	104.89	105.47	104.46	105.11	106.99	106.95	106.5	106.1	106.7	106.71	106.78	105.74	106.67	106.37	107.26	107.59	105.53	108	105.11	104.89	106.8	105.19	105.18	106.82	106.72	106.59	106.77	105.67	106.43	106.97	107.65	107.44	107.02	107.27	105.74	106.64	107.16	106.27
110.84	109.09	110.8	110.55	109.86	110.61	110.25	110.53	110.41	108.79	111.13	110.27	110.06	109.18	111.69	110.05	110.05	110.25	110.41	111.27	111.73	109.23	110.56	111.49	110.39	110.48	108.79	108.62	108.17	109.82	110.6	110.21	109.46	111.47	108.76	110.24	110.13	109.69	110.2	110.6	110.94	111.61	110.33	110.35	110.89	108.1	110.35	109.66	110.61	110.9
104.91	103.6	103.41	105.23	104.09	105.19	104.45	105.56	104.84	103.17	103.13	104.45	104.32	104.47	106.31	101.88	106.25	104.83	104.24	105.23	104.55	104.08	104.15	105.22	105.46	105.33	104.32	105.11	104.35	105.3	105.67	104.79	105.56	102.93	103.21	103.29	103.55	105.31	105.78	104.23	103.29	105.56	105.59	103.96	104.11	105.66	103.63	105.79	105.38	103.5
111.95	111.56	112.71	111.48	112.91	111.77	112.7	112.41	110.05	112.15	111.25	110.82	111.74	110.68	111.59	112.32	113.57	111.75	112.14	111.72	111.84	111.06	111.69	112.37	112.95	112.91	113.22	113.01	111.45	113.15	111.95	112.48	113.11	111.99	112.02	111.65	111.15	111.97	112.68	112.59	111.9	112.29	113.19	111.39	111.42	113.22	113.28	111.06	110.89	113.02
104.91	106.46	104.57	104.76	103.39	106.29	104.18	103.7	104.56	104.83	106.08	106.37	104.49	105.84	105.75	105.35	104.34	104.62	106.11	103.73	104.38	105.62	105.1	104.32	105.07	103.94	104.98	104.44	105.68	105.23	104.28	104.06	105.24	105.63	106.78	105.18	105.37	105.29	106.42	104.75	106.05	103.8	104.6	105.21	105.12	104.99	104.95	105.81	105.33	103.03
111.01	111.34	110.57	111.56	111.82	112.29	111.26	111.14	113.15	110.84	112.04	111.84	112.41	112.76	112.41	110.94	112.07	110.84	110.91	110.25	111.2	110.86	110.71	112.37	112.15	111.46	110.54	111.37	111.44	109.72	113.61	110.82	112.38	110.71	112.4	110.81	111.19	112.34	111.55	112.29	113.55	110.28	113.1	111.88	112.16	112.28	111.38	110.62	111.69	110.76
106.54	106.05	105.56	107.39	106.48	107.29	106.03	105.98	105.53	105.93	105.7	106.57	106.43	104.71	105.92	104.55	105.89	105.23	105.77	106.84	105.48	105.42	106.58	107.43	103.94	106.15	105.52	104.78	105.92	105.99	106.41	106.09	103.66	105.27	107.85	106.15	106.18	104.31	105.46	103.6	106.36	105.53	105.03	106.37	106.23	105.63	106.04	105.74	106.86	104.66
107.04	105.98	106.89	104.82	106.12	107.45	105.7	105.19	106.04	105.7	105.49	106.81	106.22	106.58	105.64	104.29	104.78	105.47	106.11	107.76	107.92	105.07	105.47	104.86	106.08	106.01	105.26	105.43	105.78	105.1	106.17	105.96	105.54	106.1	104.23	106.97	105.44	106.96	106.08	106.62	107.36	105.11	106.15	106.81	106.62	104.76	105.44	105.49	107.19	106.85
105.04	106.28	104.43	105.7	106.19	107.39	104.74	105.45	104.61	105.8	104.98	105.09	104.26	104.65	104.57	105.49	105.55	104.7	105.93	105.12	104.87	104.6	105.32	105.42	106.71	105	105.46	104.54	104.85	105.81	105.83	106.23	104.92	105.17	104.97	105.95	106.41	105.82	105.45	105.22	105.29	104.54	105.9	103.61	106.03	105.24	105.52	106.33	104.32	104.44
105.68	105.5	104.42	105.32	104.64	106.43	104.98	105.02	104.42	104.24	104.93	107	106.76	104.14	106.76	105.49	106.36	104.66	106.54	106.55	105.52	105.23	105.58	105.74	104.24	106.11	105.9	107.27	107.46	106.01	105.92	106.59	106.24	105.44	106.49	104.94	105.6	105.32	106.1	105.02	106.46	106.53	106.2	105.4	103.85	105.48	105.71	105.97	104.79	106.33
111.18	112.44	111.06	111.54	111.83	112.72	109.81	111.02	111.91	112.05	112.25	111.4	111.88	110.91	111.75	111.83	112.77	110.79	111.65	111.83	111.69	112.25	111.7	111.83	110.96	110.6	109.68	112.18	111.02	111.91	110.3	112.75	110.46	111.83	111.92	112.5	112.21	110.47	111.73	110.83	111.23	111.46	112.12	110.74	112.6	111.24	111.04	112.86	113.38	111.99
112.84	111.4	112.63	111.94	113.53	109.16	111.86	112.5	112.22	110.7	110.36	112.38	111.91	111.73	112.22	111.76	111.01	112.17	111.78	110.94	112.1	110.56	113.64	111.73	113.09	112.84	112.64	112.73	112.42	112.33	111.79	110.55	113	109.9	112.39	111.53	111.1	111.61	111.98	110.73	113.51	112.51	112.72	111.98	111.91	112.34	112.52	112.98	112.86	112.43
112.68	112.63	112.45	111.98	112.28	111.09	112.01	112.24	111.52	113.05	112.27	112.82	111.73	111.11	111.87	112.45	113.49	112.64	112.19	113.15	110.68	112.58	114.23	110.99	111.16	111.36	113.35	112.1	111.58	112.16	112.59	112.45	111.09	112.33	113.36	112.84	111.12	111.93	111.84	112.96	112.4	112.57	113.08	111.92	111.34	111.6	112.88	111.78	111.61	111.54
100.03	99.36	99.367	98.938	99.234	99.328	100.21	99.487	99.81	101.44	99.375	98.786	99.804	101.4	101.09	99.7	99.45	99.406	100.42	100.53	100.07	98.4	99.456	100.53	100.23	99.59	98.443	100.67	100.48	101.52	99.025	100.34	100.49	99.327	99.113	99.883	100.56	98.556	98.534	100.78	100.03	100.96	99.418	100.57	99.155	98.118	99.012	99.196	98.816	99.403
104.61	106.7	107.58	105.11	105.37	105.55	105.35	106.02	106.45	106.35	105.97	106.27	105.18	106.28	106.11	106.26	104.4	107.07	105.3	107.21	104.53	106.06	106.35	105.3	106.46	106.76	106.62	107.34	105.02	105.64	105.6	106.62	105.46	106.57	106.19	104.37	105.46	106	104.69	104.09	104.93	107.27	105.78	107.03	104.67	104.93	104.22	105.74	105.7	105.55
117.81	116.39	117.34	118.55	118.4	117.05	116.52	117.8	115.75	116.65	116.21	118.18	116.69	118.16	117.06	116.74	116.87	117.52	117.43	118.68	117.47	117.93	116.95	116.14	117.7	117.88	117.76	116.82	118.14	118.96	117.42	117.5	117.84	117.98	116.48	117.17	117.1	116.84	117.94	118.63	118.92	117.23	117.51	118.15	117.34	116.81	116.7	117.72	119.01	117.94
105.5	106.6	105.03	105.63	103.47	105.56	104.76	104.29	104.96	104.93	105.87	103.43	102.84	103.53	103.87	103.53	105.69	103.85	103.6	105.42	105.47	104.37	101.93	103.1	104.07	104.06	105.21	105.87	104.37	105.41	104.06	103.92	104.07	105.41	105.72	104.3	102.72	104.81	104.74	105.32	103.23	104.85	104.29	104.34	103.04	103.85	104.57	103.1	103.01	104.89
107.89	105.87	106.82	107.27	106.96	105.52	107.96	105.93	107.94	107.71	108.46	107.55	104.96	104.89	107.46	106.39	108.06	106.89	106.95	107.54	107.16	106.69	107.35	106.88	107.96	107.23	107.57	105.53	106.17	106.29	106.58	106.16	107.63	105.32	107.34	107.5	107.69	107.95	107.12	107.81	106.75	107.41	106.3	107.09	105.93	105.49	105.79	107.89	105.6	108.46
106.25	105.68	106.08	105.61	104.77	106.79	106.5	108.27	107.06	105.14	105.45	106.68	107.36	106.26	105.48	106.89	104.81	106.79	106.8	107.15	107.08	106.67	106.67	105.76	105.92	106.36	105.01	105.34	106.52	107.22	105.31	105.41	105.39	107.55	105.28	108.09	106.33	105.22	106.24	106.13	105.96	107.05	107.21	104.17	107	106.86	107.45	106.22	105.18	107.23
107.08	105.34	103.98	103.8	106.15	104.01	103.84	105.2	105.99	104.48	104.92	105.74	106.31	106.77	105.51	103.44	104.68	104.09	104.86	105.94	105.68	104.1	102.73	105.95	104.29	104.07	105.25	103.73	104	106.31	104.53	104.24	104.03	104.58	104.39	103.54	104.73	104.66	105.86	104.63	106.03	102.66	105.54	105.55	104.3	103.75	106.28	105.03	105.85	104.86
106.25	106.82	105.91	106.17	105.93	106.32	106.36	106.52	106.7	106.21	105.89	106.53	107.28	104.8	107.24	106.47	106.22	105.92	105.72	106.94	106.85	105.43	104.93	105.54	107.11	103.66	106.92	105.97	106.78	105.39	105.32	105.02	104.18	107.58	106.61	106.2	106.3	106.22	106.45	107.55	107.54	106.34	106.59	107.03	104.59	106.36	107.69	106.4	105.85	105.79
113.42	112.4	112.94	111.79	112.69	112.63	113.38	112.86	113.67	113.39	113.73	113.68	113.51	112.15	113	113.36	111.47	112.56	114.19	112.43	112.49	114.36	113.36	113.06	113.48	111.85	111.78	112.97	111.96	112.34	112.7	112.83	112.7	113.15	112.15	112.61	113.99	111.9	114.18	112.39	113.55	115	112.21	113.68	113.45	111.89	113.21	111.93	114.12	112.3
111.06	113.09	110.55	111.92	110.61	110.93	111.31	110.34	110.95	111.39	111.45	111.38	110.57	111.49	111.99	109.6	110.8	109.72	110.88	109.42	110.1	110.08	111.13	109.98	111.68	111.02	111.86	110.65	111.28	110.9	111.27	110.31	111.08	111.68	112.18	113.76	111.82	112.53	111.23	110.49	111.36	110.8	111	110.74	111.23	110.12	111.58	111.28	111.48	111.33
109.61	110.6	109.6	109.65	110.79	111.36	110.09	111.35	110.55	110.94	109.81	108.91	110.35	110.78	111.16	109.34	109.67	110.22	111.81	110.84	110.04	110.43	110.03	110.91	111.25	111.32	110.4	109.75	110.43	110.49	110.07	109.55	110.84	110.7	111.18	110.5	110.08	109.91	110.3	111.85	110.12	110.58	108.32	109.79	110.25	111.8	110.11	110.09	109.5	109.74
109.75	111.02	109.87	110.19	110.98	110.73	112.39	110.68	112.53	111.62	111.59	110.97	110.11	112.45	111.77	109.73	111.54	108.21	111.88	110.75	109.99	111.23	110.58	111.81	111.35	110.96	110.83	111.44	111.75	109.41	111.61	110.82	110.34	111.27	109.87	110.38	110.77	109.85	110.22	110.17	111.44	110.05	110.15	111.48	110.18	111.02	110.7	110.58	111.97	109.69
107.72	108.33	107.25	106.77	106.66	105.18	105.89	106.97	106.99	106.99	105.1	107.01	108.38	106.22	106.97	106.05	107.08	106.39	106.2	107.83	106.49	108.33	107.33	106.69	106.33	108.53	106.3	107.19	105.86	107.68	107.28	105.77	107.25	104.23	107.6	106.15	106.17	108.18	104.21	107.2	107.2	106.3	107.34	107.08	106.7	107.71	107.84	108.73	107.3	105.77
110.77	111.86	110.77	111.74	112	112.01	112.51	111.75	111.44	109.45	112.06	112.74	111.45	111.67	112.16	111.19	112.79	110.48	109.77	112.97	112.77	111.73	111.73	110.64	111	112.03	112.55	112.91	113.5	112.99	112.26	112.44	110.77	111.46	110.26	112.18	112.46	111.2	112.74	110.11	113.02	111.62	112.06	112.93	113.29	112.03	111.77	111.89	110.83	111.86
104.57	104.17	105.23	106.01	104.03	105.12	105.79	106.23	105.02	105.35	104.9	104.7	105.02	103.79	105.06	104.96	105.53	106.08	106.04	104.85	105.4	104.45	105.8	105.08	104.99	104.99	106.1	104.56	104.24	106.55	105.29	104.75	104.7	104.83	105.42	105.46	105.15	103.93	104.83	104.95	104.54	105.26	104.65	104.69	104.62	104.14	106.06	104.89	104.09	106.34
105.75	105.44	106.29	103.8	106.53	105.75	106.59	104.61	106.71	106.13	105.62	105.82	104.95	104.48	104.07	106.48	105.73	104.66	106.29	105.18	105.47	106.03	103.38	105.44	106.27	107.2	106.06	104.44	105	106.23	105.05	106.47	106.05	105.38	105.83	105.59	105.8	105.98	106.51	105.19	104.37	107.9	106.7	106.06	104.13	106.22	105.47	106	105	104.5
100.21	99.262	100.27	101.03	100.46	100.73	99.772	99.502	100.03	101.7	101.42	101.93	100.71	100.96	99.494	100.87	102.38	99.114	100.11	100.62	98.884	101.75	101.82	97.885	101.57	100.28	100.82	100.85	100.51	101.4	99.935	102.19	101.94	100.72	101.77	100.73	100.32	101.52	102.62	100.51	99.83	100.73	100.12	100.99	99.788	99.349	100.97	99.256	101.61	102.16
105.99	106.27	106.77	105.76	104.27	107.18	107.27	105.16	105.71	105.01	106.59	106.95	105	106.42	104.96	105.31	104.87	106.04	107.3	105.41	105.75	105.45	105.59	106.21	106.5	106.93	106.84	104.39	105.42	105.24	105.14	105.2	106.29	104.84	107.08	106.77	105.87	106.3	107.91	106.77	106.12	105.92	106.1	106.31	106.27	105.13	105.19	105.94	105.79	105.51
111.7	109.25	110.64	111.03	111.69	110.88	111.65	109.98	111.03	110.86	110.53	111.36	110.82	110.9	109.8	109.66	110.05	110.63	110.72	110.66	109.67	110.56	111.83	109.66	109.83	109.78	111.22	110.51	109	111.57	111.09	111.36	110.41	110.05	109.99	111.11	110.04	110.89	109.6	110.64	110.42	109.57	110.14	109.38	110.06	110.48	112.04	110.08	110.14	111.14
104.97	105.55	105.94	104.71	105.14	105.54	104.62	106.09	105.19	103.67	105.91	106.91	105.96	105.73	106.27	105.54	105.17	105.6	106.11	104.63	105.25	104.41	106.05	105.2	106.42	106.91	105.91	104.46	105.34	104.33	105.27	105.09	106.62	104.93	104.99	106.35	105.92	103.77	103.84	105.79	104.94	105.45	106.03	103.78	105.24	107.25	104.24	107.37	105.01	106.55
105.44	104.72	104.56	105.07	104.06	106.01	105.52	105.2	104.75	105.21	104.98	105.58	108.09	106.09	107.33	105.68	104.76	105.22	106.48	105.26	106.87	105.38	105.05	104.16	105.11	106.08	105.91	106.62	106.91	103.81	105.57	106.23	105.25	105.35	105.99	106.72	104.56	104.4	105.14	106.39	105.74	105.02	105.56	105.05	106.05	107.78	105.08	106.47	106.55	106.66
105.62	104.51	102.95	102.55	103.8	103.55	104.32	104.2	103.32	106.21	103.72	103.21	104.2	103.8	104.86	103.88	103.99	104.35	101.82	104.17	103.9	103.65	104.09	103.8	104.57	103.93	103.24	104.24	104.27	104.5	104.73	104.16	102.61	103.28	104.68	105.9	104.47	102.88	102.96	103.6	104.15	106.76	105.02	105.55	104.02	106.12	104.71	103.68	104.69	102.72
111.22	110.76	109.36	111.5	109.77	109.73	110.72	111.75	109.9	109.86	111.73	110.31	109.61	111.29	111.43	110.9	111.53	111.94	110.33	110.85	111.02	110.99	111.26	110.22	111.72	111.06	109.68	110.43	112.13	109.7	111.99	110.45	110.04	110.23	112.58	111.69	111.77	110.98	110.88	110.95	110.52	110.54	109.55	111.05	111.33	111.24	109.49	110.15	111.67	111.96
100.39	98.909	100.39	99.356	100.93	99.344	98.419	99.015	100.03	99.844	98.668	99.769	99.859	100.14	101	97.81	99.457	100.88	101.37	100.99	100.61	101.06	99.526	99.565	100.07	99.34	100.31	99.854	100.59	100.23	99.783	100.59	100.47	98.513	99.432	99.136	99.327	98.73	98.317	101.39	100.25	99.78	99.558	100.75	99.801	100.53	100.52	100.82	100.19	99.9
105.07	104.06	105.22	105.73	104.91	105.46	106.12	107.29	106.04	106.27	105.67	105.53	104.68	105.58	104.82	104.64	104.52	105.17	106.53	105.03	104.39	105.35	105.07	107.2	104.74	106.72	105.15	105.73	105.39	105.11	104.61	106.8	106.93	104.6	106.25	106.6	107.1	104.6	105.66	106.1	104.71	107.91	105.49	105.19	106.74	106.3	105.26	105.42	106.18	105.42
105.82	105.41	105.27	106.07	105.75	106.11	106.29	105.66	105.4	104.06	105.66	104.81	104.6	104.53	104.09	105.19	105.55	104.63	105.55	103.94	107.16	104.99	104.46	105.86	105.06	106.73	105.99	105.17	104.53	105.46	106.26	104.9	106.07	105.82	104.47	106.34	105.19	103.92	105.94	105.15	105.44	107.43	104.91	105.2	105.36	106.51	105.64	104.84	104.93	104.48
106.63	105.4	104.66	105.03	104.44	105.6	106.5	104.89	106.44	105.69	104	106.27	106.16	105.56	105.35	104.47	104.89	106.06	106.56	103.98	107.09	104.69	105.72	105.99	105.58	104.55	104.71	104.38	105.13	104.6	105.97	104.77	104.64	106.03	105.4	105.41	104.18	104.91	104.9	105.38	104.79	104.73	105.42	106.03	106.38	106.2	106.05	105.45	105.09	105.2
111.26	110.13	108.7	110.81	110.43	109.93	110.56	109.08	110.79	109.78	109.7	107.78	109.2	112.27	110.33	109.57	109.61	111.03	111.33	109.8	109.77	109	111.48	110.54	109.68	111.13	109.41	111.41	110.66	110.3	109.34	110.8	109.63	109.76	110.52	112.06	109.92	109.84	110.49	109.87	109.49	111.88	110.23	111.03	110.45	108.5	110.31	111.38	111.6	110.71
105.62	106.96	106.32	106.39	105.82	106.61	105.62	106.22	104.67	106.43	105.85	105.18	106.87	107.64	105.45	104.11	106.73	105.97	106.41	105.02	106.84	105.41	105.5	105.04	105.67	105.95	105.61	106.8	106.96	104.67	107.34	107.19	106.89	104.67	107.08	105.16	105.32	106.81	107.68	105.85	106.69	106.5	107.34	106.02	104.76	105.39	106.67	106.57	106.1	106.78
114.53	112.34	112.31	111.36	110.06	110.3	111.77	112.05	110.48	111.31	111.29	110.88	112.66	111.45	113.11	111.53	111.23	112.5	111.62	112.01	111.35	110.36	111.13	113.21	111.13	113.35	112.9	112.62	110.47	112.01	112.5	112.59	109.58	111.98	109.24	111.94	110.86	111.96	111.23	110.74	111.21	110.59	111.89	111.17	112.35	112.99	110.63	113.46	111.43	112.38
101.27	100.78	99.777	99.367	99.853	98.033	101.81	99.642	100.37	99.915	100.84	99.591	99.982	99.482	101.33	98.71	100.74	100.56	100.75	99.947	102.22	100.32	101.95	101.8	99.909	100.24	98.924	100.9	101.21	101.22	99.118	99.257	99.875	100.77	100.09	100.16	99.259	101.39	101.12	100.82	101.5	99.478	99.015	99.766	98.863	99.425	100.76	99.514	99.239	101.36
111.6	113.77	111.28	113.19	113.05	111.65	112.89	111.23	112.68	114.22	113.3	112.38	114.08	112.32	113.55	114.22	111.1	112.16	112.91	112.36	113.08	113.59	114.43	111.32	112.91	113.33	112.28	113.49	112.92	111.25	113.67	113.12	112.17	112	112.78	113.59	113.95	113.28	112.67	112.78	111.76	110.7	113.75	111.17	113.54	114.14	112.91	111.51	113.34	113.39
106.08	106.17	106.49	105.03	106.76	105.67	105.88	104.24	105.61	105.03	105.56	105.68	105.26	104.11	104.36	104.85	103.99	104.73	105.42	105.16	106.12	105.81	105.76	104.32	106.32	104.79	105.56	105.85	106.56	104.56	105.01	105.16	105.1	106.7	106.1	106.4	106.68	106.11	106.06	105.34	107.03	103.94	104.83	106.56	107.69	105.15	105.32	105.49	106.39	106.2
99.171	101.95	100.61	98.228	100.13	101.45	99.53	101.51	99.966	98.676	101.41	101.17	99.248	98.886	100.13	98.996	99.779	97.897	99.537	99.585	101.1	99.888	100.32	98.796	99.282	100.7	100.33	99.852	98.249	98.374	99.828	100.44	97.726	99.579	98.602	99.189	100.93	99.948	100.01	98.636	100.41	99.704	100.23	100.85	100.63	99.044	101.34	100.45	98.914	99.872
105.63	104.47	107.58	106.53	105.15	107.71	105.08	106.29	105.14	104.96	106.11	106.23	105.05	106.04	105.71	106.56	105.78	104.55	104.52	105.32	106.15	106.37	104.98	104.75	105.78	106.66	105.05	105	105.28	106.21	107.67	105.85	105.55	105.64	106.7	106.1	106.83	106.48	105.55	107.62	105.65	105.72	105.38	106.61	106.82	105.76	108	105.71	106.16	106.29
106.33	107.83	106.7	108.22	106.81	106.64	107.47	106.55	107.38	107.16	107.16	106.17	108.01	106.06	106.66	106.37	107.18	107.35	106.76	105.49	108.71	106.42	104.96	107.26	106.36	106.09	107.45	108.02	106.68	107.56	107.93	106.35	107.07	105.84	105.37	106.82	107.4	105.65	106.44	107.69	108.44	108.72	108.22	108.2	107.87	106.09	107.68	106.91	107.52	106.29
107.59	106.18	108.07	105.96	106.17	107.37	107.47	105.78	107.3	106.86	108.07	105.47	106.52	106.36	106.15	106.67	106.07	107.24	106.29	105.33	106.91	107.4	107.14	107.38	107.23	106.57	106.24	107.27	106.1	106.32	106.89	107.6	107.4	108.11	106.27	107.88	107.9	104.95	106.48	106.69	107.07	107.76	107.82	106.99	106.58	106.4	107.25	106.02	107.76	107.79
105.69	105.13	106.81	105.69	105.97	106.57	107.25	105.52	106.67	105.63	104.78	106.84	106.22	107.06	106.92	105.21	106.28	106.92	107.57	104.9	104.11	106.53	104.77	106.26	107.48	107.01	106.68	107.16	104.91	107	106.02	105.33	107.33	105.98	106.56	106.61	106.82	104.17	106.37	105.28	106.17	106.19	105.55	106.09	106.43	107.15	105.97	106.58	105.46	104.4
109.37	111.83	111.13	111.11	112.15	110.42	111.86	109.9	111.5	110.97	114.93	110.42	110.13	111.39	112.28	111.78	111.06	110.77	111.43	110.89	111.06	112.09	111.24	110.83	112.01	111.54	110.62	112.11	111.78	111.63	112.18	111.03	111.41	113.16	111.89	111.77	110.23	112.01	110.82	110.28	111.17	110.83	110.44	111.13	109.95	110.73	111.76	112.5	111.44	111.92
111.63	112.08	111.19	112.1	110.54	112.51	112.08	111.17	111.38	110.43	111.67	112.39	111.26	110.06	110.34	111.38	111.44	110.34	112.09	110.68	110.94	110.99	111.43	112.18	111.82	112.76	111.32	112.4	110.96	111.36	110.52	110.82	110.82	112.25	110.69	111.36	112.78	110.78	111.53	112.46	113.45	112.51	112.53	112.87	109.9	110.6	110.88	113.57	111.72	111.24
111.49	111.71	110.1	112.28	111.64	110.9	110.33	111.72	114.14	111.06	111.64	112.44	111.67	112.17	111.52	111.04	111.98	109.79	111.85	111.12	111.03	111.13	110.79	112.57	112.14	111.06	112.13	112.06	110.74	110.47	110.14	112.78	111.79	111.3	111.41	111.07	112.71	111.33	112.64	111.11	111.88	110.8	112.59	111.29	110.77	111.43	111.03	110.58	111.14	111.06
113.07	112.54	110.06	111.99	112.02	110.42	111.31	114.29	111.86	112.09	111.14	113.2	111.3	111.39	112.88	112.11	112.34	110.87	112.05	111.86	111.67	112.61	112.85	111.7	112.4	112.18	111.2	113.34	113.24	112.52	111.1	111.89	111.82	113.63	113.66	112.9	113.32	113.74	110.97	110.97	111.47	112.94	112.62	110.28	110.8	112.86	111.13	112.92	110.78	112.33
107.14	104.8	105.06	103.89	105.18	103.8	105.11	106.35	105.87	104.21	105.01	103.54	103.81	105.5	106.22	104.88	106.9	104.62	105.11	106.25	105.1	105.83	106.05	104.91	105.56	104.33	107.31	106.56	104.85	104.99	106.65	103.93	104.38	105.93	107.52	104.59	105.21	107.34	104.93	106.64	106.56	106.15	105.85	104.75	105.27	105.79	104.06	105.26	104.92	105.53
105.48	107.04	106.95	105.12	106.26	107.93	105.69	104.81	105.26	105.57	106.74	105.48	107.2	108.22	106.41	106.37	106.8	106.34	105.15	107.23	105.55	105.96	107.53	105.49	105.96	106.2	107.03	106.2	105.28	106	106.85	105.2	106.51	105.9	106.58	107.01	106.04	106.19	105.92	106.94	106.34	105.44	106.93	107.22	106.74	106.96	106.01	106.94	106.51	106.27
104.36	103.68	105.23	103.24	105.69	105.08	104.76	104.04	104.99	105.7	104.14	104.32	105.9	105.69	104.81	103.5	103.93	103.88	103.87	103.59	103.94	104.13	103.64	104.78	105.26	103.78	103	103.93	104.12	103.25	105.32	105.42	104.23	104.32	105.23	104.53	102.93	105.13	104.21	103	104.16	103.51	103.54	104.85	103.59	105.74	103.94	103.33	104.59	102.35
110.75	113.26	111.22	112.96	110.32	111.37	111.7	112.15	110.9	112.19	111.79	112.11	111.86	111.67	112.37	111.24	113.16	112.01	111.67	111.09	112.36	113.01	112.67	112.68	112.88	111.9	113	110.83	111	113.1	111.01	111.65	112.06	111.76	111.76	112.77	113.35	111.17	111.68	112.32	112.99	110.31	110.73	113.57	112.87	111.91	113.56	112.43	112.72	112.82
107.1	107.87	104.91	105.7	104.06	106.3	107.65	105.84	105.39	106.17	106.42	106.16	106.29	106.4	104.72	105.5	106.1	108.19	106.65	106.51	105.33	106.69	106.34	106.66	105.97	104.78	105.13	106.89	106.79	105.31	106.35	105.46	104.54	105.19	106.68	106.72	105.73	106.97	104.88	107.28	106	107.42	106.36	107.25	106.57	106.39	108.86	105.88	105.77	107.01
103.14	103.35	103.69	103.68	104.78	102.52	102.97	103.82	105.11	104.11	104.06	104.03	102.96	102.94	103.39	105.05	104.51	103.43	105.42	104.28	104.84	105.04	102.83	102.76	103.71	105.46	102.92	105.36	104.07	103.04	103.5	103.17	103.74	104.84	105.2	104.66	103.6	105.08	103.93	104.21	104.19	102.61	103.15	102.43	105.19	105.3	104.69	104.27	104.88	104.07
103.76	105.6	102.73	107.2	104.32	105.69	104.38	103.59	104.72	103.42	105.46	104.39	104.29	104.76	104.77	104.76	104.36	104.92	104.49	104.83	105.4	103.64	104.46	105.21	104.65	106.36	104.65	104.8	105.26	103.92	106.67	105.54	102.4	104.89	105.41	103.8	104.4	102.67	103.83	105.24	104.14	103.52	105.36	104.89	105.03	105.49	103.84	103.98	105.59	103.85
100.51	100.28	100.24	99.16	101.22	101.27	99.959	98.743	99.388	100.34	98.618	100.22	100.33	100.09	99.095	100.25	99.859	99.752	99.796	100.45	100.21	101.08	99.993	100.11	101.37	99.708	98.795	99.04	100.09	99.27	99.974	100.43	101.1	100.42	99.768	99.515	100.53	98.925	100.95	100.25	98.2	100.18	100.07	99.918	98.446	99.283	99.923	100.2	98.656	99.878
107.34	106.39	105.74	106.67	107.02	105.5	106.07	106.5	107.36	105.23	106.46	107.89	106.52	106.85	107.41	105.56	105.25	106.96	105.39	106.27	106.09	108.48	107.33	106.05	106.65	105.68	105.11	107.21	105.66	104.73	105.81	107.17	105.97	104.87	106.2	108.03	106.35	106.65	106.84	106.94	106.07	108.32	106.26	107.04	106.43	105.47	108.59	106.99	106.65	106.36
107.74	105.31	107.33	108.06	107.09	107.39	106.97	107.01	107.89	107.22	106.94	108.67	106.14	107.2	107.08	107.11	107.06	107.43	108.03	108.35	107.14	107.96	107.6	106.47	107.11	105.76	106.95	107.98	106.12	106.43	106.31	106.3	106.7	106.67	106.71	106.48	107.14	106.76	106.68	105.85	106.82	106.55	106.36	108.28	106.21	106.61	107.09	106.17	106.96	107.15
104.56	105.33	106.68	104.83	106.53	105.22	104.3	105.22	104.55	104.65	105.22	103.85	103.27	104.53	102.78	104.01	104.97	102.88	105.07	104.17	104.9	103.58	103.55	104.87	103.67	104.26	103.31	104.18	105.26	103.51	105.79	104.05	104.23	103.55	105.5	104.89	103.79	104.18	104.15	103.2	104.28	104.37	103.28	104.68	104.55	104.87	105.91	105.69	104.6	104.7
109.78	111.23	111.41	111.34	110.64	112.41	109.63	110.22	109.82	110.02	111.03	110.51	110.5	110.41	111.1	109.65	111.3	111.58	113.59	111.63	110.72	111.92	111.97	111.84	112.79	110.85	111.83	109.9	112.48	110.51	111.14	110.12	111.01	111.78	110.91	111.72	111.35	110.86	111.71	111.69	111.9	109.96	110.13	111.5	111.65	111.01	109.99	111.06	110.41	111.82
106.48	105.51	105.51	103.37	107.28	105.37	105.27	104.84	105.83	105.3	105.34	107.42	104.44	106.46	105.56	106.53	106.92	106.68	105.61	106.13	105.81	106.75	105.61	104.72	106.48	104.97	104.1	105.87	106	103.44	107.03	106.11	105.86	104.29	105.77	105.78	104.22	105.14	105.97	104.31	105.11	105.37	106.69	107.16	106.2	105.11	105.28	104.93	105.42	105.34
105.79	104.42	106	106.11	106.2	102.8	106.82	106.58	105.3	105.28	106.14	105.23	105.77	107.36	105.23	105.86	106.3	106.31	106.33	104	106.16	106.3	105.5	103.74	105.3	105.45	105.7	104.77	104.52	106.23	105.29	104.07	104.1	104.67	105.51	104.89	105	106.94	106.76	104.71	105.17	105.79	105.74	106.66	105.24	106.97	105.88	105.9	104.61	106.21
107.14	105.53	106.4	106.62	107.73	105.8	106.38	106.18	105.83	106.44	106.17	104.78	105.72	106.77	106.42	106.45	105.46	105.88	106.56	106.34	107.34	107.83	105.61	107.74	108.12	106.31	106.9	106.49	107.04	105.71	108.21	106.75	107.05	105.81	104.87	106.91	105.55	107.4	106.66	107.1	106.66	105.33	106.82	106.03	105.72	106.21	106.55	105.74	107.4	107.08
103.9	105.64	106.26	106	105.56	105.3	104.64	104.93	104.38	107.74	107.18	105.15	107.04	105.13	104.95	105.63	104.7	104.24	105.6	105.09	104.19	104.54	106.39	105.17	104.04	106.75	105.84	106.18	106.64	103.96	105.31	105.45	105.68	107.19	105.88	105.3	105.25	107.43	103.88	104.73	105.52	106.45	107.02	105.06	104.87	104.59	106.33	105.45	106.98	106.37
106.76	106.55	106.49	105.51	104.89	106.18	107.58	106.55	104.95	104.28	106.17	105.42	106.38	105.09	105.85	105.54	105.35	104.28	106.09	105.19	105.36	104.61	105.75	105.42	106.5	106.69	105.29	106.86	106.64	105.31	104.57	106.73	107.12	105.81	105.93	105.15	105.83	105.21	107.61	105.63	105.03	107.41	105.84	105.25	106.73	105.61	106.01	105.17	105.02	105.84
99.247	101.5	99.862	100.69	101.71	100.11	99.249	101.92	100.94	101.26	100.75	100.29	100.17	100.55	99.172	100.7	100.04	102.22	98.302	101.68	100.11	99.341	100.17	99.592	100.18	100.62	101.51	99.636	99.99	100.49	99.728	99.998	99.245	101.89	100.62	100.01	99.673	100.22	99.955	100.42	100.69	100.21	100.62	99.926	100.14	100.65	99.916	102.12	100.34	99.763
114.14	112.55	111.65	112.58	112.73	112.99	112.17	113.31	113.61	114.07	112.33	112.97	113.56	111.97	113.1	112.39	113.6	113.42	112.76	112.44	111.03	113	113.46	112	112.64	112.59	113.58	113.12	113.59	112.42	114.05	112.87	111.16	111.91	113.32	113.67	113.56	111.41	112.68	112.97	113.52	115.3	112.42	113.92	112.11	112.81	111.8	112.85	112.14	115.58
110.09	110.9	109.82	111.03	111.11	110.93	110.91	110.11	109.23	109.1	110.57	108.31	110.5	110.26	108.47	108.18	109.93	110.15	109.53	110.85	108.59	110.1	109.15	109.8	111.66	109.49	110.31	110.34	110.8	110.73	109.23	110.44	110.07	108.61	110	108.57	110.75	109.37	111.11	110.97	108.11	109.24	110.84	109.57	109.72	108.52	110.35	108.94	110.27	109.62
99.067	99.586	99.788	98.77	97.293	99.94	97.935	99.5	100.74	99.034	98.844	100.05	99.379	99.279	98.532	99.983	102.24	99.486	100.43	100.87	99.024	99.863	100.45	100.42	100.86	99.152	99.379	99.173	100.44	100.52	100.22	100.93	100.19	99.917	100.05	100.84	99.686	101.39	101.05	99.945	99.897	99.659	99.685	100.47	99.057	100.21	99.155	100.58	99.853	98.759
109.34	110.66	111.1	110.7	111.72	110.02	110.55	110.92	112.18	110.6	113.51	113.96	112.14	111.48	110.98	112.25	111.27	110.22	110.92	110.23	112.44	111	111.29	109.65	110.23	112.23	111.19	111.04	110.47	111.72	110.22	110.69	111.63	109.52	110.14	111.88	111.46	112.84	110.87	110.93	110.74	111.26	111.37	111.56	110.68	111.79	110.69	111.8	111.06	111.05
104.66	105.08	102.76	104.12	103.44	104.66	103.43	103.62	102.74	104.4	103.27	105.25	104.69	103.47	104.31	103.67	103.79	104.42	103.09	104.15	105.23	104.64	104.34	102.57	104.14	106.06	105.18	104.5	105.76	102.65	103.92	104.74	104.71	103.19	103.59	104.15	103.76	104.58	105.04	104.66	104.81	104.88	105.7	103.41	103.2	104.58	103.19	104.48	103.04	104.27
112.92	110.44	111.69	110.34	111.64	111	112.41	110.17	110.9	113.21	111.87	109.97	110.76	111.77	111.57	110.54	111.69	111.33	112.17	111.87	111.05	111.49	110.11	112.05	111.83	111.7	112.43	112.46	110.95	111.96	110.69	110.53	110.91	113.55	111.8	111.07	112.67	112.72	110.98	111.76	111.95	112.41	111.74	112.73	112.49	111.43	111.93	109.96	112.58	111.08
107.47	106.03	105.6	105	106.13	105.53	106.06	106.97	106.8	105.98	106.37	105.7	107.2	106.67	105.25	106.55	104.72	106.49	105.9	106.72	105.99	104.98	104.77	105.45	105.6	105.8	106.82	106.21	106.65	106.42	105.93	105.21	106.24	106.83	105.57	105.89	105.84	105.56	105.81	107.87	106.94	105.22	106.09	104.58	106.06	106.18	105.28	104.88	105.33	106.12
104.51	105.55	104.95	105.57	106.54	105.4	105.54	105.21	105.14	104.45	106.44	106.75	105.68	104.6	106.65	104.92	106.25	106.57	105.25	104.21	105.62	105.73	106.85	106.53	105.62	106.45	106.08	105.6	106.15	105.3	104.3	105.45	105.55	106.46	105.59	103.57	105.33	105.96	105.06	106.02	105.81	105.38	106.54	105.73	105.58	104.63	105.81	104.24	105.11	105.58
106.12	104.77	106.18	105.52	105.61	105.69	106.79	106.19	106.21	104.95	105.3	107.16	107.1	105.98	105.61	106.2	106.23	106.03	106.05	106.09	105.04	105.4	107.39	106.23	108.05	106.4	106.34	105.93	106.22	106.79	104.63	104.53	106.67	105.95	104.95	106.04	106.34	108.64	107.83	106.41	104.19	104.39	108.12	104.4	107.77	106.23	105.69	108.06	106.2	106.67
104.39	103.24	103.52	103.01	103.43	104.36	105.13	103.16	102.87	104.66	104.21	103.88	104.21	103.75	104.94	103.63	102.72	102.53	105.34	102.6	104.75	103.64	103.92	104.04	105.3	104.35	104.08	104.57	104.49	103.96	105.31	104.27	106.01	103.43	101.67	104.23	102.96	105.11	104.15	104.71	105	103.49	104.75	104.56	103.04	104.22	102.79	103.59	103.77	103.87
104.19	104.5	104.66	103	103.6	105.24	104.11	103.65	104.49	103.82	103.18	103.85	105.13	104.74	105.3	102.55	103.76	105.11	104.13	104.75	104.28	104.97	104.78	103.71	103.98	104.79	103.67	103.67	103.53	104.94	104.02	104.33	104.19	104.72	104.21	104.24	103.25	103.77	104.85	104.89	104.39	104.27	105.41	105.15	103.68	103.73	102.02	104.12	103.61	103.77
105.55	105.01	105.07	103.7	104.68	105.1	103.94	104.76	104.2	105.34	106.35	105.62	105.17	106.4	104.49	104.43	104.85	106.15	106.4	104.5	104.85	106.62	104.18	105.43	106.1	104.84	105.34	105.19	105.34	106.51	104.69	104.94	104.64	104.62	106.24	104.79	103.31	105.45	104.55	105.67	104.68	105.38	105.56	104.09	105.62	103.95	105.56	103.36	104.99	105.89
105.59	108.04	105.75	107.43	107.64	105.9	106.2	106.33	106.3	107.16	108.5	106.39	107.61	105.66	107.57	106.21	106.18	106.61	107.36	106.5	105.63	107.34	106.66	104.95	107.23	108.21	106.98	107.3	105.89	106.94	108.36	107.02	108.12	105.43	107.07	107.07	107.42	108.47	105.99	106.3	106.16	106.35	106.85	107.98	106.37	107.69	107.09	106.82	105.31	106.45
105.36	107.04	106.56	106.85	105.86	107.06	106.7	106.16	106.53	105.67	105.18	107.57	103.42	108.16	104.32	105.63	106.18	106.83	106.58	105.61	106.48	105.93	106.09	106.27	105.25	106.15	105.11	107.02	106.33	106.71	105.84	106.07	108.14	105.58	106.6	106.35	105.96	105.79	106.36	105.53	105.44	105.13	105.79	105.23	107.51	106.57	107.33	106.61	106.03	106.34
110.65	112.78	111.47	111.99	111.45	112.34	111.42	110.24	110.35	111.35	110.32	112.54	111.46	111.37	112.07	111.25	112.25	111.92	112.31	112.35	110.17	112.04	111.47	110.54	111.63	111.26	111.25	111.72	112.32	111.6	112.88	111.47	110.96	109.44	111.39	111.28	112.39	114.19	112.16	112.24	111.14	110.98	112.15	110.82	110.79	110.99	112.56	111.47	113.19	110.96
110.27	110.66	110.54	111.09	111.78	112	111.31	111.24	113.1	110.92	112.32	110.97	111.94	110.64	110.78	110.95	111.17	112.36	111.68	110.55	111.4	111.78	111.21	110.8	111.26	109.73	111.63	110.68	112.07	109.92	110.59	111.89	110.82	111.8	112.22	111.29	111.04	111.78	112.04	112	111.25	111.51	111.32	111.13	111.11	111.93	110.9	112.36	110.43	112.8
100.8	98.918	99.158	100.18	100.78	98.261	98.85	99.094	100.21	99.857	99.606	98.545	99.132	99.578	99.42	99.403	100.73	98.665	99.152	100.53	99.008	100.3	101.52	100.79	99.495	100.47	100.16	98.685	99.417	99.334	100.46	99.228	100.32	100.18	100.47	100.03	100.59	99.325	98.765	100.01	99.413	98.216	99.612	99.902	99.675	100.28	99.825	100.64	99.293	100.46
102.24	100.55	100.09	100.14	99.102	100.94	98.064	100.77	100.61	100.3	100.96	100.82	100.52	101.53	101.1	101.38	99.249	100.94	101.36	101.55	101.58	101.75	100.37	101.78	101.81	98.216	101.26	100.95	101.87	101.13	101.05	101.14	100.48	99.72	100.99	100.04	101.03	101.59	99.994	99.148	99.594	99.232	101.67	100.46	98.164	100.41	100.08	101.14	100.31	101.66
107.48	105.08	104.87	105.19	105.08	105.22	104.25	107.19	106.93	106.74	105.73	105.56	107.07	105.21	105.97	105.69	106.37	107.35	105.62	105.27	104.52	105.52	106.37	106.14	106.31	105.65	106.95	105.33	104.85	106.6	104.95	105.94	105	104.79	105.59	106.85	105.74	105.86	104.6	106.06	106.09	105.08	105.1	104.39	105.96	105.63	105.26	106.84	104.16	104.68
106.57	106.17	105.15	105.95	106.35	105.91	106.02	106.59	106.48	107.46	104.17	105.22	106.02	106.17	105.37	106.29	105.45	105.67	105.87	106.32	105.42	106.15	106.38	105.85	104.87	107.55	104.47	104.02	105.12	105.31	105.4	105.44	106.08	105.43	104.99	104.22	105.75	106.82	106.05	106.32	104.96	107.37	107.57	104.62	106.13	105.47	105.5	107.66	104.38	106.82
113.96	112.85	112.28	112.19	113.89	111.46	112.04	113.73	112.78	112.04	111.26	114.14	112.13	112.55	112.73	113.12	112.1	112.47	113.1	113.01	111.71	111.99	111.26	113.72	112.74	114.1	113.58	110.87	113.05	112.11	113.18	112.61	113.11	114.28	112.57	112.92	113.84	111.99	113.64	113.01	111.84	112.54	113.14	112.53	113.02	112.69	112.27	113.52	111.86	113.01
105.66	104.58	105.18	106.32	106.55	105.82	106.09	105.39	107.58	104.77	105.16	106.37	106.11	105.2	104.52	106.88	107	103.75	103.99	107.42	106.47	106.16	104.85	104.49	106.77	103.68	106.03	106.46	106.09	105.48	106.21	104.06	104.84	106.2	105.13	107.46	104.88	105.18	106.07	104.69	106.96	106.02	106.47	105.26	106.47	106.45	106.26	105.98	106.33	104.01
99.371	100.57	98.531	101.47	100.76	100.75	101.21	99.916	99.232	100.28	100.33	98.019	100.77	102.54	101.1	98.876	99.831	101.17	100.61	98.674	100.26	100.33	101.7	101.73	100.18	100.93	101.24	100.52	100.58	100.68	100.09	100.61	99.873	100.66	100.6	101.35	101.17	101.18	101.01	101.16	98.846	101.63	101.05	102.41	100.12	100.32	100.49	98.194	100.01	101.12
104.01	105.22	104.73	106.37	104.8	105.65	104.83	104.83	105.62	104.93	106.06	107.27	106.2	105.09	105.58	106.22	105.42	106.5	104.29	104.74	104.61	104.85	106.64	105.87	105.52	104.18	105.84	104.81	106.1	105.99	105.72	105.4	105.04	106.56	105.13	103.95	105.28	106.39	103.34	104.89	106.54	104.51	106.56	105.74	106.32	104.96	105.73	105.11	105.53	104.58
105.02	106.05	105.46	105.05	105.64	106.33	106.63	104.98	105.74	105.31	106.14	105.73	106.68	105.84	105.8	104.07	106.25	103.7	105.65	105.56	104.56	104.73	105.01	106.25	105.34	105.19	105.15	104.78	104.99	104.42	104.84	106.75	105.6	106.81	104.5	106.23	105.16	104.95	104.86	105.72	105.09	104.78	105.51	105	105.42	105.16	104.75	105.55	103.57	106.34
102.32	103.44	104.5	104.86	103.6	105.06	102.81	103.69	104.3	104.25	104.77	104.15	103.16	103.23	103.96	104.5	104.5	104.38	104.33	104.27	104.02	104.56	104.59	104.32	103.4	104.54	102.31	104.05	102.19	105.14	104.2	103.98	104.31	104.07	104.53	104.11	104.43	104.77	104.13	103.8	105.25	103.41	104.93	104.24	103.28	103.5	106.46	103.15	103.97	103.26
108.45	106.82	106.97	107.1	107.23	106.55	106.81	106.59	106.76	107.01	105.12	106.1	104.67	107.24	105.44	105.38	107.97	107.41	105.95	107.42	106.74	105.93	106.85	105.41	105.59	106.98	106.89	104.17	107.44	106.45	106.02	107.08	104.82	105.49	104.79	106.57	105.79	106.7	106.97	106.83	105.64	105.23	106.51	106.43	105.23	106.39	105.55	107.48	109.09	105.67
105.19	103.74	103.84	104.53	103.82	105.06	104.16	104.14	104.95	104.95	103.14	103.87	103.6	103.99	105.42	104.31	104.42	102.57	104.31	103.2	104.23	105.48	102.99	103.09	103.9	104.11	104.49	104.23	103.87	103.94	104.09	105.09	103.47	104.22	104.93	104.64	104.82	103.95	105	104.18	103.6	104.93	103.05	104.8	103.91	104.79	104.2	104.73	102.85	103.36
112.46	110.44	111.18	113.14	112.83	111.75	112.34	112.79	111.4	111.96	112.25	111.18	111.54	113.45	112.45	110.13	111.32	111.53	112.35	113.31	111.22	112.29	112.19	110.33	111.13	111.94	110.95	112.33	111.4	111.82	112.54	111.52	111.74	111.73	111.61	112.5	111.97	111.41	112.45	112.36	112.17	112.26	111.46	110.1	111.55	110.52	111.63	111.88	111.01	111.76
105.88	104.23	104.99	106.01	105.56	104.37	105.63	105.46	104.4	104.55	104.22	106.33	105.66	104.49	103.22	104.83	105.35	105.98	106.49	104.81	104.79	104.21	105.54	104.24	103.91	106.03	105.09	105.92	105.47	105.34	105.73	106.33	104.51	106.7	105.74	106.44	105.86	105.23	105.51	105.45	105.92	105.3	105.24	104.6	105.31	103.73	106.69	103.75	104.18	105.88
105.79	105.24	103.41	106.26	105.39	105.45	105.69	106.84	105.71	104.79	107.94	106.22	105.74	106	108.75	107.19	106.68	108.26	103.94	106.22	106.33	107.2	106.53	106.42	104.96	105.66	107.32	106.31	105.22	108.44	107.51	107.01	105.26	104.94	106.96	106.51	104.18	106.52	105.66	106.52	104.66	107.29	107.6	106.02	107.01	104.57	106.63	105.61	106.41	104.58
104.1	104.34	104.25	104.66	105.03	103.73	104.14	104.52	104.98	104.07	104.26	103.45	104	104.75	103.95	103.45	104.55	104.64	105.39	105.29	104.76	103.53	102.79	105.58	103.2	103.07	105.16	103.62	104.07	105.65	103.86	104.15	103.22	104.86	104.78	104.5	105.01	103.57	103.44	102.26	103.89	104.22	104.16	103.38	102.9	104.38	103.67	104.84	103.43	104.97
109.91	111.27	109.75	110.61	110.15	110.77	110.71	108.99	109.26	109.7	108.33	110.24	110.46	109.85	109.28	108.76	108.99	110.24	109.9	110.07	109.41	109.62	109.6	109.21	109.66	110.09	111.28	110.4	110.38	109.55	111.15	109.83	108.6	110.13	109.76	108.74	110.97	110.43	108.39	110.45	109.01	109.22	109.22	110.26	109.91	109.26	109.79	109.96	111.26	110.06
110.36	112.25	112.95	110.51	109.91	112.48	111.13	111.68	111.52	111.02	112.22	111.23	110.17	111.38	112.06	111.88	111.53	111.61	110	111.76	110.88	113.85	111.46	109.53	112.21	112.34	111.93	109.89	112.02	111.19	110.92	112.85	110.61	111.75	111.42	110.54	111.6	112.2	112.87	112.08	112.97	111.87	110.82	112.45	112.21	110.87	111.35	111.57	109.75	110.87
110.3	108.88	109.62	109.16	108.13	110.64	109.87	109.52	108.97	109.08	109.53	109.63	110.93	111.38	109.57	110.48	110.05	107.82	107.65	109.08	110.32	111.26	108.76	109.4	110.69	108.7	109.55	110.22	110.8	110.68	110.06	108.8	109.31	109.93	108.94	110.03	109.08	109.59	109.48	110.17	108.67	109.24	109.76	109.52	110.19	108.66	110.42	110.17	110.25	109.85
105.73	105.32	105.95	105.98	106.06	106.53	106.58	105.31	104.67	105.52	106.26	103.48	104.91	105.63	104.14	106.45	104.1	106.02	105.96	103.98	104.05	104.99	104.41	106.39	104.35	105.11	105.79	105.33	105.58	106.08	106.71	104.54	105.13	106.24	104.39	104.21	104.92	105.52	105.81	105.41	104.72	106.33	104.16	104.42	105.26	104.71	106.29	105.95	104.43	104.82
106.31	104.52	104.35	104.63	103.46	104.9	106.36	105.11	104.34	104.21	104.34	104.32	104.87	105.48	104.68	106.87	105.91	105.83	103.93	104.43	106.42	103.23	104.3	105.04	105.57	103.95	103.18	104.55	105.88	105.81	104.58	105.02	104.44	104.9	105.4	105.22	105.33	104.44	104.99	106.76	103.93	104.88	106.03	105.29	103.69	105.39	104.18	103.88	104.63	105.54
113.52	114.03	113.79	113.01	113.65	112.79	113.9	113.16	112.31	111.87	113.05	113.31	113.58	113.01	112.24	113.78	112.15	112.65	112.8	112.8	112.82	113.14	113.75	113.03	113.07	112.3	113.8	113.02	112.27	113.65	113.89	112.34	111.32	114.88	112.05	113.74	112.9	112.86	113.4	112.17	112.44	112.21	111.68	111.71	113.55	113.33	115.41	111.55	112.63	113.14
110.98	111.56	112.27	110.45	111.7	110.93	111.83	111.84	111.12	111.47	109.61	112.15	111.06	111.22	110.93	112.25	113.26	111.16	109.48	109.82	110.21	110.53	110.43	110.9	110.24	111.82	110.67	110.03	111.81	110.68	111.09	111.08	111.31	113.17	110.55	112.65	112.16	110.08	111.01	110.92	111.61	110.94	111.76	111.24	112.61	110.73	110.88	109.94	111.77	110.47
103.76	106.15	104.12	105.42	105.14	104.95	105.95	107.01	104.63	105.62	106.37	107.3	105.91	105.14	104.11	105.57	106.38	105.39	105.71	106.77	103.49	105.89	106.57	105.84	106.07	105.89	105.42	104.93	105.34	106.18	106.63	106.59	105.12	105.16	105.57	105.56	105.21	106.9	105.76	105.3	106.04	105.17	105.05	106.41	106.26	104.78	106.73	105.06	105.46	105.15
111.86	112.01	111.88	110.93	110.42	112.19	112.88	111.64	109.93	112.05	110.24	111.62	111.13	111.58	112.11	110.79	110.91	113.28	112.33	113.71	112.43	111.62	111.21	112.83	111.39	110.82	111.57	110.96	111.44	112.13	112.08	112.22	111.77	112.76	112.77	111.39	111.41	111.41	112.28	110.52	112.69	112.37	111.98	112.5	113.47	111.28	111.43	111.88	110.61	111.69
112.03	110.95	110.97	111.45	110.65	110.92	110.19	110.83	110.7	109.8	110.79	112.02	111.18	110.54	111.65	113.12	111.53	111.39	111.86	111.44	111.27	111.1	110.59	111.22	111.58	111.41	111.33	110.57	110.24	111.11	109.23	109.87	112.09	111.34	112.49	112.01	110.81	112.03	110.04	111.19	111.21	111.38	110.8	111.88	110.59	113.47	110.66	108.99	111.64	112.5
113.09	112.49	113.61	112.57	112.23	112.35	112.7	113.53	112.45	112.88	112.89	112.79	113.19	113.42	113.72	112.26	113.63	113.36	113.13	113.61	112.43	113.04	113.21	112.76	112.4	112.35	112.56	112.6	112.8	113.01	113.94	112.83	111.06	111.6	112.94	111.92	111.29	112.9	113.25	112.92	112.47	114.16	113.73	113.29	111.63	112.86	111.3	113.38	112.08	112.75
105.73	107.43	106.31	106.06	106.9	106.46	106.6	106.92	105.68	106.67	106.93	106.72	107.75	106.3	106.34	108.04	105.91	106.55	106.87	105.2	107.33	105.77	105.64	105.04	106.25	107.46	105.82	107.61	106.87	106.75	106.65	105.66	106.1	107.94	106.74	106.51	107.17	106.72	105.36	107.55	106.12	106.79	105.8	107.16	105.26	107.58	104.99	106.37	106	107.06
103.6	105.19	106.85	104.06	103.89	104.81	106.24	104.16	104.68	104.85	104.27	103.9	104.01	104.35	104.24	103.21	103.11	102.98	103.75	104.36	103.51	106.28	105.07	104.79	104.65	104.74	105.01	105.66	104.17	103.96	103.85	104.8	104.95	105.8	104.89	103.11	103.62	105.19	104.62	103.36	103.93	104.79	102.82	105.58	105.06	104.95	105.37	104.61	105.31	103.84
106.75	106.91	106.41	107.25	107.33	106.61	108.95	106.55	105.42	106.23	106.56	105.18	106.3	107.15	107.25	106.96	106.45	107.22	105.26	108.03	107.05	107.43	105.61	107.09	106.66	106.66	107.14	105.4	107.69	105.91	106.09	107.74	107.59	107.92	105.45	106.53	105.91	107.95	109.13	106.6	106.6	106.32	105.71	107.26	107.57	106.74	107.28	107.19	107.75	106.04
100.61	101.75	99.3	100.65	99.152	99.741	99.978	100.48	99.441	99.484	101.64	101.17	100.89	101.17	99.975	99.517	98.598	100.66	99.997	100.27	102.86	102.21	100.64	101.87	100.33	99.507	101.54	99.563	99.338	100.21	101.59	101.4	99.888	99.898	101.12	100.32	100.12	101.47	101.19	100.64	101	99.905	99.739	100.48	101.12	100.6	100.32	100.58	98.431	101.79
99.069	99.013	99.815	100.28	99.525	100.05	98.843	100.3	99.559	98.752	100.1	99.603	97.735	100.28	100.51	98.41	99.079	99.197	98.728	99.892	100.66	98.121	99.767	100.72	99.772	99.307	97.77	100.38	97.712	100.2	100.42	99.101	98.847	99.647	98.441	98.69	100.48	99.497	99.577	100.6	99.372	100.49	100.61	99.994	99.07	99.272	99.705	99.812	102.08	100.79
105.06	101.82	104.38	103.4	104.94	103.89	102.22	103.67	104.2	104.7	103.98	102.93	104.18	106.16	104.58	102.56	105.12	105.86	103.42	105.06	105.57	104.27	103.33	104.2	105.39	105.1	104.31	104.8	104.17	102.14	104.47	103.06	103.5	104.27	103.55	104.7	104.91	104.66	105.71	102.64	105.53	105.36	103.96	103.86	104.06	106.07	103.35	103.93	103.46	103.95
105.47	105.9	107.73	107.32	105.85	106.51	105.6	105.33	106.01	107.41	106.67	107.22	106.1	107.78	107.23	103.97	106.63	105.94	106.63	106.49	105.97	106.85	107.81	106.87	105.14	105.22	105.8	105.41	106.06	106.33	106.65	107.07	107.67	106.78	106.57	107.89	107.44	107.44	106.52	105.62	106.2	103.66	107.55	105.87	106.51	106.15	105.79	107.3	105.83	104.66
104.85	103.15	105.82	103.88	103.98	104.58	104.04	102.55	104.54	104.13	104.55	105.36	103.71	105.12	105.03	104.88	103.02	104.85	104.38	104.57	103.15	103.73	104.63	104.59	103.71	104.2	103.89	104.3	104.13	104.36	104.43	104.02	102.95	104.08	102.68	103.44	103.57	105.71	105.38	104.74	104.54	103.35	104.12	104.17	105.63	104.49	103.72	103.29	104.22	104.18
107.64	109.98	110.38	109.19	109.53	108.68	110.1	108	110.25	108.79	108.44	109.05	110.64	109.79	109.43	108.98	109.34	111.25	109.87	111.18	107.94	109.32	110.5	108.68	111.59	109.29	109.13	110.09	110.4	109.6	109.96	107.47	109.83	110.94	110.49	110.57	110.84	110.27	110.17	108.28	109.21	107.17	109.47	110.31	110.42	109.36	109.49	109.09	109.64	109.6
106.39	105.51	106.42	106.05	106.38	105.24	105.58	107.15	104.98	106.22	106.27	104.37	106.66	105.82	107.33	106.78	107.16	104.67	106.85	106.74	107.43	107.26	106.32	105.8	106.33	106.92	106.9	105.11	106.84	107.99	108.05	105.26	106.11	105.11	106.04	107.38	105.32	106.26	106.84	106.81	107.21	105.22	106.14	107.08	105.67	106.39	106.72	107.7	106.05	107.28
99.259	100.54	99.291	101.94	100.54	100.27	97.216	99.28	99.417	100.24	100.28	98.36	100.22	98.451	100.7	98.706	102.21	99.535	99.149	100.07	99.898	99.303	99.962	99.877	99.416	99.429	98.876	100.11	100.08	99.441	98.358	99.12	101.29	100.86	100.07	99.062	98.512	101.16	99.086	100.76	100.67	98.98	99.681	100.52	98.464	99.588	99.51	99.784	99.407	99.7
99.458	99.693	100.67	100.1	98.973	100.91	100.34	101.73	100.55	100.49	100	101.19	100.17	102.1	99.151	100.48	99.717	99.29	101.27	100.03	100.82	101.96	99.065	101.05	100.22	101.88	101.56	100.84	99.836	100.86	99.335	102.01	98.964	98.251	100.79	100.05	99.537	100.13	101.4	99.702	99.78	100.39	99.878	100.86	101.33	99.393	99.515	101.52	101.72	99.499
99.871	101.11	101.25	100.88	100.51	102.73	101.56	101.21	102	101.04	101.49	100.99	101.16	101.52	100.53	100.03	101	98.112	99.677	100.73	101.39	101.21	101.19	100.22	99.453	100.08	102.59	101.45	99.618	101.35	101.67	99.859	102.65	101.43	101.37	100.51	101.69	101.37	101.79	100.05	102.56	101.65	101.1	100.8	101.83	100.68	101.16	101.01	100.43	102.23
109.58	110.57	110.31	109.79	109.18	107.62	110.1	110.89	111.55	110.38	110.1	109.69	110.78	109.9	109.5	109.51	110.15	110.18	112.32	109.04	110.54	108.2	108.88	109.12	108.2	109.83	110.84	111.09	109.56	109.8	107.75	109.42	109.55	108.84	110.73	111.06	108.72	109.06	108.86	109.75	110	109.49	108.36	109.43	110.97	108.73	109.21	109.96	109.92	109.78
106.87	105.69	106.48	105.67	105.76	106.78	103.85	106.06	106.83	106.48	106	107.03	107.32	104.82	107.35	106.52	107.54	106.31	105.09	106.24	105.9	105.67	107.98	107.63	107.24	106.22	104.92	104.53	105.11	105.78	106.2	105.78	107.41	107	106.82	106.15	105.33	107.14	106.81	106.49	107.08	106.62	106.12	105.22	106.43	105.51	106.95	105.9	105.04	106.31
105.2	105.11	107.54	106.94	107	104.3	106.93	105.76	105.18	106.22	103.69	107.06	106.17	105.13	104.31	106.08	105.74	104.55	104.72	105.97	106.12	106.28	105.87	105.19	106.45	103.38	106.26	105.65	104.12	106.96	107.2	105.53	105.81	105.9	105.96	105.46	105.48	103.9	105.94	104.34	106.8	106.37	103.46	106.55	105.54	107.33	105.95	104.21	103.93	106.1
105.98	104.8	109.1	106.74	105.7	105.54	107.51	107.34	105.94	105.47	106.63	106.42	106.98	107.19	106.65	106.8	107.55	107.1	106.37	106.47	105.6	105.61	106.61	106.02	106.56	106.12	106.07	106.91	106.82	105.63	108.2	108.53	108.12	104.6	104.55	107.77	106.33	106.29	106.03	106.27	107.32	105.89	106.92	107.05	105.94	106.53	106.13	106.94	105.88	108.88
104.18	105.29	106.05	105.93	104.67	105.1	105.05	105.02	105.8	105.8	105.83	105.7	106.23	103.87	104.36	106.15	105.04	106.56	104.17	104.78	106.64	105.13	105.6	104.51	107.07	106.41	105.22	104.81	105.47	104.75	104.05	104.94	105.52	104.68	106.21	106.27	105.74	106.47	105.99	106.43	107.02	104.05	105.83	105.58	106.5	105.12	104.86	105.1	106.12	106.52
99.727	100.01	100.08	99.645	99.854	99.35	99.987	99.713	100.41	99.009	99.302	100.52	99.568	99.337	99.033	97.399	99.859	98.898	99.74	100.3	101.23	99.664	99.495	99.17	98.42	99.046	101.21	98.881	100.57	101.13	98.288	98.914	99.704	99.304	99.878	99.225	100.51	100.57	100.62	100.18	99.502	100.32	101.19	100.04	99.624	100.14	100.09	100.65	99.092	98.424
104.64	104.95	105.71	106.84	104.75	106.95	105.74	104.91	107.28	105.47	106.07	105.23	105.3	105.12	105.62	103.85	106.57	105.38	105.07	106.67	104.38	104.91	105.61	105.74	104.59	106.49	106.07	104.58	105.91	104.83	105.68	105.91	104.73	105.71	104.99	105.5	104.54	104.83	106.03	105.69	106.94	106.96	104.75	106.57	105.88	106.13	104.38	106.12	105.89	106.67
108.06	106.66	106.98	106.56	105.81	106.05	105.41	106.12	106.72	106.44	108.73	107.05	107.44	108.23	108.32	107.35	107.51	106.12	107.94	104.85	106.5	107.44	107	107.06	106.87	105.22	106.03	107.99	105.82	107.4	107.66	108.75	108.07	106.44	108.11	106.43	106.26	108.41	106.77	105.08	107.46	106.7	106.3	107.4	107.79	106.83	105.21	107.05	106.31	106.9
105.07	106.27	104.04	105.67	104.75	106.24	105.41	105.67	107.33	106.08	103.56	105.37	105.44	106.53	106.1	103.84	105.31	104.09	105.46	105.36	105.74	105.03	104.01	105.01	105.87	107.33	106.04	104.84	106.9	106.06	106.98	104.59	105.92	105.49	105.42	107	106.23	105.2	105.81	107.16	106.12	105.96	106.67	105.63	105.7	107.11	106.01	106.16	106.03	105.91
102.92	104.79	103.59	104.07	103.6	103.63	103.77	102.72	106.15	105.44	104.17	103.6	103.9	103.6	104.55	103.33	102.62	104.24	104.04	103.52	105.51	104.87	105.25	104.88	104.83	103.69	103.1	104.75	104.25	104.43	105.26	103.29	105.49	103.68	102.79	103.73	103.64	104.04	105.41	105.27	103.53	104.32	103.7	104.7	104.9	105.13	103.63	103.76	104.9	103.5
109.62	109.24	110.36	109.67	110.98	110.12	110.74	109.06	110.24	108.27	110.9	108.86	111.26	109.42	109.21	110.37	111.25	109.13	108.05	108.49	109.64	110.03	109.88	109.11	109.75	109.88	109.6	109.04	109.04	111.04	110.32	109.86	108.8	109.16	110.41	109.62	109.9	110.4	109.89	108.69	109.72	110.02	109.79	109.71	110.09	109.84	111.15	108.04	109.73	109.73
102.3	102.18	102.79	101.75	100.73	100.68	100.24	101.7	101.81	99.91	101.85	99.84	99.8	101.19	99.161	99.563	101.46	98.914	100.06	101.43	100.28	100.78	101.61	99.61	101.01	100.09	100.99	99.775	102.1	101.06	100.11	101.46	101.63	102.18	100.97	102.42	99.189	101.81	99.426	99.685	101.4	101.86	100.34	100.51	102.01	100.91	100.32	98.432	101.43	100.54
112.12	111.2	110.9	112.81	111.36	110.87	111.02	110.79	110.53	111.58	110.48	111.13	110.16	111.28	110.45	108.28	110.21	111.85	111.53	112.17	112.27	110.93	112.07	110.78	111.28	112.18	111.59	112.06	111.67	111.65	112.14	112.77	111.16	110.01	109.73	111.21	110.86	110.63	112.44	110.86	111.23	112.32	112.49	110.15	110.89	111.95	110.47	111.65	110.51	110.09
105.12	104.03	104.64	104.1	105.47	104.88	104.01	105.02	105.74	103.4	103.51	104.67	104.58	104.48	104.31	104.51	103.55	105.08	105.33	105.46	103.87	105.7	104.9	103.89	104.07	104.25	104.72	104.6	105.13	104.36	105.65	105.38	105.08	104.22	102.91	103.48	105.84	104.88	104.99	105.2	104.77	103.73	104.66	104.17	104.97	105.06	104.03	104.22	104.6	104.48
106.88	106.48	107.39	104.85	105.89	107.09	107.71	106.76	103.75	107.04	106.92	107.13	106.54	106.57	106.69	106.01	107.48	106.29	105.75	106.68	107.68	107.64	106.05	106.31	105.44	106.05	106.34	106.64	107.66	105.91	107.28	107.35	107.29	106.69	106.24	106.17	105.52	106.36	106.08	105.67	107.47	107.48	107.68	104.76	105.24	105.75	104.8	106.19	106.3	106.48
106.96	107.39	107.46	106.51	107.1	106.12	106.92	106.43	108.03	107.8	105.83	106.74	108.39	107.32	107.04	105.69	107.84	107.07	108.07	107.49	107.05	105.71	107.54	107.5	107.11	106.27	106.93	106.94	107.2	106.06	106.43	106.44	105.88	107.52	107.05	106.26	106.63	108.19	106.89	108.44	107.29	107.02	108.56	105.52	107.51	107.75	108.71	106.73	107.48	106.77
103.02	103.77	104.24	105.97	105.46	104.04	105.15	104.24	103.09	104.02	103.77	103	104	105.2	104.76	103.57	103.53	105.03	105.19	102.33	105.1	105.09	105.83	104.46	103.17	104.16	104.14	105.47	105.13	104.5	102.83	104.85	102.75	102.03	104.01	103.94	106.08	104.39	101.92	103.23	104.23	104.2	102.87	102.94	103.13	103.67	103.91	103.93	104.97	103.85
97.926	100.69	99.343	101.58	99.535	99.784	99.529	100.48	97.737	100.56	99.491	99.42	100.44	101.09	99.656	98.455	100.09	99.574	99.284	99.906	100.42	99.237	98.451	100.08	101.46	99.233	99.99	100.15	99.542	98.993	99.56	98.706	99.541	99.112	100.22	100.28	99.762	100.71	101.44	99.512	100.71	101.65	99.02	99.473	98.886	101.09	101.69	97.292	99.284	99.91
104.76	105.32	105.38	107.7	107.65	106.4	104.66	105.06	104.35	105.44	105.47	105.49	106.73	105.28	106.13	104.62	106.29	105.32	104.89	105.44	108.44	106.18	104.32	105.96	106.54	106.06	105.25	105.08	106.37	107.1	107.12	105.37	105.13	106.75	106.87	106.95	105.15	106.16	104.9	104.48	106.37	105.2	105.01	105.63	107.37	105.38	106.28	105.84	106.65	106.43
105.6	106.68	105.14	107.44	105.78	105.61	105.54	104.93	104.86	105.16	106.11	106.11	105.08	104.14	105.37	106.4	105.92	103.48	103.74	107.12	104.51	107.07	105.69	105.02	105.33	105.38	106.23	105.73	108.04	106.45	106.8	104.14	105.38	106.07	106.44	103.86	106.49	105.16	105.61	105.65	105.62	105.58	106.09	105.3	107.3	106.53	105.15	105.04	106.42	104.82
110.61	110.79	112.22	111.37	110.27	110.12	110.23	111.4	111.87	110.69	112.07	112.26	111.62	111.92	111.22	111.64	112.1	111.38	111.92	110.7	110.8	109.87	111.66	112.15	111.66	111.14	111.73	110.77	111.38	111.69	111.89	111.48	110.56	110.79	111.06	110.14	110.33	110.61	111.94	111.13	112.72	109.99	110.23	111.03	111.9	111.21	111.28	111.77	111.49	112.31
110.65	110.61	112.03	110.94	110.64	111.05	111.29	111.16	112.95	111.32	110.93	111.03	110.13	111.85	111.38	111.48	111.16	111.51	110.68	111.69	111.37	111.16	111.82	110.59	112.25	111.42	111.35	109.16	112.48	110.49	111.17	110.93	110.71	111.22	111.58	111.27	111.04	111.53	110.36	110.94	112.42	110.75	112.02	112.24	110.26	111.78	111.6	110.37	111.76	110.97
100.26	100.68	101.6	99.692	100.47	101.22	99.705	99.683	99.167	100.96	101.56	100.46	99.526	99.268	99.867	101.15	101	101.12	100.2	101.43	102.24	99.603	99.061	100.89	101.58	100.78	99.401	102.01	101.82	100.43	100.78	100.18	99.876	101.07	101.26	100.2	101.26	100.38	101.45	99.206	99.402	101.08	100.95	100.68	100.02	101.67	101.26	99.219	100.9	100.35
110.55	109.89	110.12	109.06	108.8	108.28	110.46	110.28	110.25	109.35	110.88	108.64	109.33	110.03	109.41	110.49	108.76	110	111.09	109.83	110.77	109.61	110.39	108.88	108.4	110.5	110.11	110.87	107.86	110.15	111.27	110.51	109.91	109.46	109.79	110.62	110.31	108.95	108.45	110.99	109.53	110.87	109.56	109.22	110.26	111.73	109.69	109.46	107.82	108.83
105.96	106.31	104.62	105.08	106.44	104.27	107.07	105.96	105.13	105.27	105.28	106.43	106.23	106.84	106.41	105.12	105.47	105.87	105.66	106.45	104.42	106.32	106.17	105.24	105.5	105.12	106.24	104.63	106.28	107.05	106.75	104.89	105.56	105.5	105.08	105.58	106.15	105.22	106.22	104.63	105.23	105.2	105.64	106.38	106.34	105.05	106	105.26	106.37	103.69
106.35	107.9	106.89	107.33	106.36	107.78	106.59	106.87	106.62	106.89	107.71	106.34	106.87	108.82	106.23	108.1	106.24	107.15	106.86	106.62	107.74	106.28	106.18	107.31	107.08	107.37	107.2	107.82	107.13	108.17	106.97	107.25	106.1	107.21	106.46	105.94	107	106.45	106.84	107.1	107.09	106.97	107.62	106.8	107.25	106.57	107.76	105.93	107.03	106.79
102.08	102.61	101.25	100.54	99.698	100.15	99.962	100.39	102.03	99.948	101.69	101.05	101.38	100.78	102.08	101.14	99.873	99.845	100.04	101.17	101.91	101.05	101.26	100.57	101.41	99.443	100.87	101.71	100.86	100.2	102.3	100.04	99.412	101.28	101.81	101.96	101.59	99.595	100.76	101.28	101.32	101.82	99.118	101.03	101	100.72	101.02	100.45	99.833	100.77
117.23	117.05	117.89	118.62	118.8	116.79	115.94	118.49	116.66	117.53	117.49	117.9	117.33	117.76	118.18	119.86	116.25	117.01	117.3	116.82	118.89	119.39	116.63	116.65	117.34	118.51	118.31	118.09	118.45	117.38	118.52	115.93	117.01	117.56	117.19	117.77	118.69	117.52	117.91	119.25	116.5	118.96	117.15	118.95	117.92	117.16	119.52	117.55	118.17	118.01
100.55	101.15	100.53	98.542	101.37	101.54	99.91	99.713	99.139	99.621	99.385	101.18	100.29	100.75	102.31	101.19	102.42	100.44	100.44	101.01	99.114	101.1	100.73	100.26	99.223	100.94	100.46	99.673	100.69	98.99	102.64	99.211	101.33	100.42	99.525	100.92	100.84	101.67	100.42	99.969	99.325	100.08	100.09	100.47	100.23	101.38	99.592	101.05	99.407	98.663
105.36	105.52	106.6	105.75	107.24	106.12	105.92	105.51	107.86	107.15	106.11	108.02	105	106.18	106.74	105.22	107.62	106	106.14	106.09	106.42	106.06	105.25	106.24	106.23	107.36	106.47	104.54	106.02	105.31	106.6	107.34	105.62	105.34	105.36	105.69	105.05	107.62	105.1	106.18	106.33	106.06	106.1	106.88	106.22	106.04	107.03	105.77	106.68	106.18
104.9	106.17	106.78	106.06	106.17	108.17	105.49	107.29	105.49	105.74	108.38	105.36	105.24	105.31	105.05	106.84	106.4	105.91	106.08	106.59	106.3	106.01	104.64	104.33	105.25	106.54	106.59	104.72	107.15	107.03	106.37	106.77	106.35	105.74	106.42	106.17	106.43	105.78	107.15	106.8	106.14	106.12	104.91	106.85	104.2	105.59	105.25	106.97	106.8	106.61
98.242	101.25	99.412	99.143	100.25	99.693	99.278	99.492	101.51	98.972	100.62	99.514	100.24	100.58	101.09	99.629	99.745	99.647	97.724	100.05	101.16	100.26	99.559	100.17	99.472	98.594	100.01	100.52	99.946	99.243	99.158	98.412	101.39	99.649	99.417	99.298	99.9	99.281	100.06	99.388	99.555	101.17	98.682	101.26	100.3	99.389	98.773	100.08	99.354	99.4
106.55	107.72	108.08	107.81	108.22	106.58	106.12	106.01	105.7	107.62	106.94	106.53	107.22	105.62	106.6	107.5	107.61	107.3	106.28	108.04	107.45	107.32	107.27	106.41	106.26	106.94	109	108.56	106.43	107.7	106.92	107.95	107.41	105.02	108.18	106.34	107.14	107.13	107.08	106.79	106.9	107.24	106.13	106.96	107.42	106.46	107.71	107.04	108.11	106.81
116.63	118.71	117.61	117.2	117.58	119.27	117.05	117.46	117.35	118.92	116.23	116.24	117.99	117.48	118.51	116.66	116.91	117.46	118.57	118.78	118.38	116.89	116.63	116.64	115.04	116.8	117.86	117.79	117.95	117.25	117.19	117.58	116.63	118.24	117.68	117.14	119.6	117.45	117.92	117.61	117.54	117.93	118.73	117.24	118.58	116.01	116.51	118.58	116.7	118.62
108.1	106.93	107.33	106.32	107.03	106.3	106.83	106.24	106.19	108.19	107.72	106.88	107.61	108.28	106.49	106.8	108.11	105.84	107.26	106.94	106.47	106.86	107.21	107.77	108.9	107.53	106.65	105.75	107.95	106.21	108.53	107.06	106.26	106.72	107.21	105.93	105.95	106.42	108.27	106.25	106.52	107.28	107.42	107.57	105.72	107.13	104.9	107.08	107.16	108.08
99.316	99.56	98.895	99.286	99.17	99.545	99.628	99.553	99.183	97.82	99.601	99.303	101.52	97.785	101.19	98.462	100.59	100.07	99.224	98.984	99.031	98.939	99.731	98.423	98.814	100.59	101.39	99.802	99.789	98.294	100.56	99.705	98.876	99.866	100.4	99.777	99.465	99.758	98.475	98.968	98.28	99.897	100.03	100.08	100.16	99.13	99.473	99.855	99.364	98.66
113.25	112.53	113.02	112.61	113.09	112.71	113.4	112.7	112.79	112.59	113.27	113.54	113.06	111.88	111.75	112.74	113.42	113.06	112.62	113.82	111.8	112.81	112.51	113.51	112.83	111.43	112.44	113.75	112.47	115.09	113.51	112.55	112.79	112.76	112.57	111.32	113.09	113.99	111.75	112.96	112.11	113.14	112.98	111.64	114.05	114.57	113.66	113.45	113.12	113.39
111.04	110.54	108.8	110.52	111.01	108.69	110.31	110.08	108.29	109.78	107.37	109.18	109.29	108.73	110.27	110.43	109.72	110.63	110.19	108.62	109.74	109.89	109.98	109.11	110.15	110.21	110.78	107.84	107.88	108.71	111.27	109.46	109.06	109.79	109.96	109.83	110.46	108.51	109.94	109.02	110.84	108.56	108.93	111.41	108.98	109.54	111.25	109.8	109.47	110.91
105.09	105.79	105.65	107.27	105.9	107.56	105.35	105.11	105.94	106.51	107.03	106.71	105.37	107.7	107.66	106.89	105.67	106.95	107.63	105.83	105.63	105.36	107.16	105.96	106.34	106.63	106.65	104.58	105.8	107.07	107.32	105.51	106.92	107.36	105.99	107.29	106.19	106.15	106.55	106.32	106	105.88	106.35	106.5	105.12	106.59	105.24	106.79	105.81	106.48
112.52	112	111.98	112.83	111.59	113.74	112.88	111.95	113.74	111.4	112.7	112.66	113.79	112.97	113.14	111.85	113.33	113.86	113.12	113.44	112.58	113.21	114.11	112.75	113.65	114.18	111.79	112.17	113.06	112.9	112.43	111.81	111.3	112.39	112.71	112.7	115.09	113.51	113.69	111.99	112.23	113.92	112.87	112.63	113.81	113.13	113.61	114.28	112.47	111.19
109.44	109.2	109.95	109.7	110.35	110.99	109.3	109.89	109.02	111.2	109.94	110.04	108.98	111.19	109.32	110.18	108.4	108.12	108.77	110.58	108.93	109.25	109.48	112	109.84	109.89	108.76	110.54	108.83	110.14	110.07	108.89	109.6	108.84	109.59	110.02	108.85	108.44	110.64	110.95	112.05	109.89	110.76	107.15	111.2	111.69	108.76	109.6	109.45	111.61
100.58	99.56	100.02	99.608	100.56	99.744	100.13	99.01	100.87	99.222	100.37	101.76	99.338	100.45	100.67	100.12	101.16	98.554	101.08	99.875	98.953	98.86	98.683	101.11	99.917	100.06	99.586	101.73	100.54	100.31	99.058	100.96	100.7	100.39	99.922	101.21	100.94	100.61	99.398	100.96	98.814	99.642	100.98	99.73	100.23	98.927	99.613	102.07	99.83	100.65
105.71	106.85	105.32	105.63	104.6	105.93	104.96	105.59	104.14	107.08	105.48	106	105.25	105.8	104.5	104.85	104.54	104.66	104.53	105.4	105.6	105.57	104.54	105.7	105.57	105.38	104.71	104.75	106.69	106.03	105.27	104.61	104.87	105.21	104.62	106.49	105.59	107.15	106.51	105.51	105.98	105.35	106.09	106.01	105.24	105.35	105.67	105.1	105.4	104.98
104.81	104.14	104.65	103.05	105.81	103.16	104.66	103.66	105	104.96	103.26	103.32	104.22	103.11	105.57	105.65	106.19	103.63	104.89	104.44	104.8	104.97	104.39	105.13	104.1	105.55	104.94	104.57	104.81	104	105.34	105	104.79	105.46	103.14	105.31	104.78	104.55	103.78	104.48	105.28	104.58	104.62	104.42	104.06	103.58	104.59	104.84	103.51	104.29
105.74	106.03	105.13	105.91	105.62	106.61	105.17	107.7	105.39	105.61	105.57	105.48	103.08	105.87	106.49	104.01	105.84	105.2	105.25	104.97	106.81	107.5	105.78	106.85	104.51	103.79	106.25	104.9	104.61	105.35	105.2	105.3	105.4	106.08	106.52	106.22	106.5	104.96	105.53	105.09	104.6	104.99	105.07	105.8	105.97	104.24	105.39	106.03	105.94	105.74
107.46	106.96	104.72	108.35	108.3	105.45	104.76	108.27	106.26	106.35	107.76	106.09	106.74	105.19	106.76	105.95	104.89	107.3	104.83	105.32	106.34	107.66	105.65	105.2	106.42	105.4	106.05	106.49	106.9	106.46	106.23	104.57	107.22	106.39	106.38	106.28	106.35	106.54	105.79	105.9	106.91	106.84	104.58	106.53	106.58	105.67	107	106.35	105.38	104.91
105.68	104.46	103.06	104.53	104.66	104.02	103.53	105.61	103.45	103.43	103.84	106.23	103.85	103.44	105	104.25	104.37	106.51	104.95	103.32	103.87	104.52	102.56	102.48	103.86	103.82	104.79	105.04	103.8	103.75	104.21	103.35	104.27	103	104.12	104.52	104.41	104.47	103.26	102.27	104.3	105.54	102.75	103.75	104.82	107.06	102.67	104.15	103.27	104.49
111.95	112.59	110.61	112.52	110.94	111.58	109.81	111.62	110.79	110.67	111.37	110.38	111.93	110.16	111.1	110.38	111.36	110.46	109.48	111.2	110.38	112.4	111.74	113.14	113.08	111.97	109.74	110.36	110.84	112.24	110.89	110.58	110.75	112.29	110.02	110.73	110.5	109.79	111.67	109.72	110.59	111.24	111.66	109.32	110.08	110.66	111.76	113.34	110.1	111.38
104.88	104.97	103.08	104.31	103.59	103.38	104.66	104.1	103.44	103.48	105.08	104.24	104.07	105.25	105.04	104.31	105.02	104.11	103.21	102.9	103.61	104.56	104.57	104.04	105.48	104.07	104.38	104.91	105.25	102.68	104.28	103.72	103.53	105.13	103.29	102.3	104.66	102.56	104.24	103.36	103.09	103.73	104.83	102.6	103.86	104.65	104.66	102.46	103.27	102.65
105.61	105.26	105.59	107.37	105.42	106.2	105.35	105.44	105.1	105.44	107.31	104.59	105.84	107.52	106.13	106.63	106.62	106.42	107.06	106.7	106.54	104.54	104.2	106.47	105.07	106.53	106.23	105.72	104.89	103.71	105.95	105.99	105.43	106.29	106.68	105.75	106.54	105.44	107.27	104.99	106.51	105.14	104.44	105.85	106.49	106	104.75	106.63	106.2	105.38
110.54	110.1	111.19	110.24	111.85	112.41	112.06	111.63	111.25	112	112.81	111.63	110.3	110.67	113.84	111.16	109.78	111.64	111.25	111.29	114.45	113.27	111.54	111.29	111.43	111.36	112.25	110.99	111.29	110.87	111.16	111.34	112.81	112.26	112.26	112.63	112.66	108.71	112.03	112.31	111.46	111.48	111.58	112.37	111.56	112.17	112.71	111.33	112.35	112.48
99.26	99.063	100.18	100.8	99.507	100.5	99.628	99.75	100.36	100.54	98.933	99.629	100.6	99.199	97.954	99.065	98.838	99.129	99.163	98.83	101.87	100.01	98.69	100.02	99.861	99.952	98.295	99.604	99.748	100.07	100.62	100.65	100.92	100.29	98.863	101.18	100.13	98.244	100.74	100.23	100.78	99.668	99.798	99.851	99.659	98.777	100.05	99.559	98.035	101.05
110.22	110.8	110.86	111.38	112.04	110.84	111.16	110.16	110.6	111.44	111.46	110.9	111.31	112.52	110.63	110.76	111.39	110.58	109.96	110.89	112.1	112.34	109.78	110.81	110.84	109.8	110.39	113.33	112.46	109.38	111.23	111.77	110.4	111.67	107.93	112.5	112.02	111.61	109.69	111.94	112.22	110.53	112.68	111.76	111.65	109.78	111.31	111.93	112.34	111.48
110.72	111.34	110.24	110.84	111.33	110.93	110.79	112.17	112.02	111.06	110.42	111.55	110.4	110.49	109.43	111.23	109.7	112.12	111.85	110.21	110.09	111.02	111.28	112.64	109.7	110.55	112.95	111.72	111.01	110.07	111.73	111.88	112.9	113.2	110.94	110.23	112.8	109.08	110.63	112.52	111.85	111.25	112.21	111.64	109.78	112.08	112.22	111.03	111.08	110.01
106.15	105.35	105.88	106.78	105.52	105.63	106.29	106.03	105.64	106.6	106.03	106.24	106.07	104.82	106.23	106.76	107.02	106.47	107.34	106.57	105.42	106.83	105.58	105.69	107.06	106.67	105.74	105.62	108.95	105.9	106.84	106.54	104.97	107.23	105.8	106.38	107.33	106.12	106.74	108.19	106.57	107.47	106.83	107.19	106.26	104.75	105.91	106.02	107.36	106.69
105.8	105.08	104.84	104.41	106.56	106.64	106.66	105.59	105.9	104.6	105.28	106.86	103.83	106.51	105.83	105.26	104.65	105.81	103.91	105.05	105.36	105.54	106.07	107.42	105.87	106.26	107.47	104.7	105.8	106.23	106.13	105.76	104.94	104.48	105.2	104.97	105.69	105.11	106.64	104.21	106.43	105.29	104.59	105.18	105.98	105.42	104.36	104.69	105.27	105.83
105.56	107.13	105.89	104.67	107.77	105.28	105.69	107.64	104.64	105.52	105.46	106.01	105.53	105.75	104.59	105.16	104.78	103.97	105.31	105.18	104.35	104.63	105.73	105.19	105.79	105.82	104.99	105.21	106.76	104.91	105.77	105.01	103.87	106.31	106.08	105.36	105.78	103.85	103.82	105.32	105.7	106.17	104.21	105.61	105.27	104.96	104.64	106.68	103.99	104.96
116.09	117.09	116.81	116.98	116.21	116.97	116.82	116.61	116.73	116.52	115.96	117.21	115.42	115.43	115.14	117.68	116.99	118.07	118.37	116.72	117.62	115.78	117.17	117.54	116.63	116.82	116.05	115.86	116.84	116.88	117.22	115.19	115.3	115.98	116.39	116.59	116.23	117.47	115.81	116.78	115.45	116.72	116.28	115.9	117.11	117.33	116.18	115.35	116.37	116.74
106.53	107.22	106.11	106.18	106.55	106.08	104.33	105.47	105.27	104.43	105.72	107.3	105.65	107.35	104.27	105.8	105.17	107.24	104.84	106.46	103.82	104.6	106.05	105.54	106.8	105.25	105.38	106.19	106.24	106.06	105.65	106.28	105.54	106.66	106.54	105.5	106.62	105.41	104.93	104.64	105.7	107.39	106.26	106.66	107.58	105.71	106.55	104.65	106.26	107.15
106.65	105.03	103.63	105.75	103.92	106.72	105.65	107.31	105.15	106.02	104.05	105.05	105.57	103.47	105.88	106	106.01	105.4	104.87	105.73	104.4	105.31	104.87	105.34	104.24	106.06	107.87	105.95	105.03	104.39	104.88	104.22	104.09	106.24	105.29	104.36	105.46	105.95	103.51	104.71	105.3	106.16	106.42	104.55	106.67	105.66	106.77	105.08	105.32	104.98
105.17	104.26	104.3	103.86	105.15	104.39	102.07	105.23	104.64	104.23	103.71	103.02	102.68	104.09	103.35	104.2	103.92	104.25	103.76	103.52	102.84	105.5	104.77	103.57	104.6	104.62	103.26	103.8	103.44	104.39	103.52	103.44	104.97	103.7	104.84	106.07	105.4	104.73	104.12	104.38	103.35	104.43	105.13	103.77	104.04	102.19	105.53	104.81	106.07	106.8
104.59	104.98	105.29	103.69	104.93	106.24	105.1	106.19	106.37	105.73	104.48	104.2	106.09	105.18	107.12	106.36	104.95	104.74	106.15	104.66	103.8	106.81	104.36	105.54	106.39	105.32	105.27	107.56	106.79	105.35	104.83	106.07	105.73	103.92	106.21	105.27	104.61	105.76	105.74	105.76	106.28	105.3	103.98	106.24	104.7	106.04	105.87	105.96	105.42	107.87
97.961	100.34	100.54	99.055	99.967	98.124	99.407	98.541	99.586	98.25	98.103	99.457	97.945	99.832	99.323	100.29	100.52	98.991	100.65	101.25	99.154	100.03	101.46	99.175	101.92	101.43	99.999	98.773	100.23	99.875	100.81	99.843	99.952	99.442	99.976	100.73	100.21	98.984	100.4	98.261	98.165	99.176	98.582	99.259	99.154	101.59	101.49	98.306	101.06	98.551
99.888	101.39	100.2	100.14	101.21	100.83	99.989	98.389	99.595	98.687	99.362	98.888	99.439	99.844	100.42	100.86	98.51	99.3	100.85	100.01	99.606	98.602	99.967	98.089	99.882	100.71	100.33	100.55	100.94	100.08	99.121	99.735	100.11	99.632	100.32	100	101.74	99.954	99.984	100.72	99.77	101.54	100.75	98.887	99.265	100	98.888	100.79	100.69	99.985
100.76	100.29	99.683	100.63	99.16	100.48	99.52	100.16	100.54	100.18	100.79	99.235	99.485	101.6	99.059	99.61	99.147	100.36	98.332	101.03	100.6	101.5	99.865	98.879	100.19	100.89	101.33	100.92	100.02	101.02	100.24	100.02	98.897	100.45	100.12	100.3	100.09	100.77	100.29	99.234	99.824	100.89	100.06	100.42	100.73	98.967	101.2	101.51	101.35	101.08
106.62	103.32	105.09	104.86	105.01	106.57	105.49	104.93	105.94	104.15	106.53	105.5	105.45	105.81	105.97	105.32	103.38	104.53	105.16	106	106.36	105.07	105.66	104.92	106	105.9	106.16	106.07	108.69	105.86	105.35	105.37	105.11	104.67	107.03	106.74	107.02	105.38	107.04	105.84	103.75	106.39	107.52	106.06	106.21	105.4	106.27	107.1	106.48	106.33
109.54	112.44	112.66	111.14	110.6	111.43	110.32	111.96	111.88	111.22	110.41	111.57	110.79	111.07	112.09	111.66	111.55	110.36	110.18	111.75	110.37	113.16	111.59	111.35	110.68	112.33	111.64	110.55	111.98	111.21	110.95	111.09	112.99	110.98	110.54	109.92	111.76	110.7	111.02	110.6	112.52	110.25	111.95	111.25	110.81	110	112.81	111.13	110.05	111.63
108.77	106.23	107.73	107.34	106.98	107.09	107.11	107.83	104.88	106.98	106.72	108.18	106.5	105.77	107.41	106.21	105.89	105.33	106.7	106.9	107.01	108.09	107.1	106.09	106.89	107.97	106.13	106.19	107.2	105.83	105.92	106.76	107.27	106.97	106.39	106.76	105.95	106.8	105.83	107.34	106.81	106.93	106.52	105.75	106.43	107.3	105.89	107.01	107.84	106.72
111.48	111.17	111.17	110.57	111.95	112.58	112.3	110.82	111.07	110.76	112	112.37	110.93	112.4	111.81	111.2	112.48	111.29	111.41	111.16	110.65	110.59	111.8	112.88	111.41	112.05	111.16	111.01	111.62	110.4	111.86	110.32	110.78	111.67	112.68	111.69	109.95	111.67	110.61	113.43	110.25	110.44	110.96	110.92	109.69	111.44	110.03	111.36	110.35	112.15
101.08	99.867	100.41	100.36	99.062	98.56	100.09	99.827	99.619	99.745	98.848	100.33	100.21	98.894	99.078	100.03	100.19	99.781	102.39	98.26	101.14	101.38	98.801	100.96	99.189	98.957	98.391	100.01	98.314	98.865	99.406	100.89	99.841	99.195	101.17	99.968	99.379	100.64	98.771	99.645	100.72	100.11	99.464	100.12	99.379	97.089	98.921	99.672	100.31	99.28
111.73	111.38	110	109.97	111.26	110.57	110.24	110.2	109.23	111.83	111.04	111.19	112.35	111.6	111.34	109.57	112.6	111.79	110.57	112.06	111.08	110.91	110.34	111.81	110.61	111.61	111.52	110.62	109.63	111.23	110.84	111.48	112.94	109.36	111.25	109.61	110.33	109.49	111.8	111.56	110.83	110.71	110.57	110.92	110.14	112.3	111	111.33	111.7	111.28
105.91	105.51	107.34	105.39	105.06	106.21	105.6	107.23	105.57	105.47	105.43	105.66	106.1	106.04	104.1	105.7	107.46	105.78	106.68	106.02	107.18	105.67	106.7	107.41	105.61	102.71	106.59	105.45	106.94	106.25	106.59	106.32	106.13	106.7	105.59	105.82	106.81	105.91	105.66	105.78	106.45	104.39	107.07	105.37	105.26	105.86	105.83	106.38	108.28	105.86
107.25	107.86	105.59	108.13	106.07	106.74	106.16	106.5	105.34	107.21	104.97	107.02	107.06	105.84	105.36	107.07	106.64	105.84	108.34	107.42	106.5	106.98	106.21	106.75	106.23	105.52	106.75	106.67	105.92	106.29	108.43	107.5	108.22	106.57	105.47	105.81	106.35	107.14	106.3	105.77	106.61	105.15	106.75	105.47	106.37	105.35	107.27	105.32	105.16	105.64
103.36	105.19	102.75	102.86	103.85	103.72	103.47	104.19	103.9	103.66	103.8	102.04	104.95	102.99	103.08	105.05	104.16	103.81	103.98	103.26	103.96	104.16	105.52	105.11	104.14	104.19	104.44	102.53	105.21	106.15	103.7	103.61	103.22	104.26	105.13	104.73	105.08	105.96	105.26	103.72	104.33	103.69	104.52	104.43	103.39	104.23	105.46	106.04	103.11	104.87
106.76	104.96	106.43	105.44	105.33	105.99	105.9	104.46	105.38	105.93	106.3	106.71	104.15	105.12	105.73	104.22	105.63	105.82	106.15	106.03	107.1	104.56	106.26	105.74	104.41	105.25	104.92	104.23	105.19	106.36	105.51	106.52	106.24	106.8	105.2	106.21	106.66	106.07	107.02	106.02	105.54	105.65	106.56	104.98	106.47	107.9	106.53	105.88	105.42	106.61
106.73	106.91	106.82	107.82	107.67	106.44	107.52	106.39	108.74	105.76	107.71	105.98	108.14	107.49	106.99	106.25	106.73	107.28	109.25	108.56	109.14	107.13	108.1	107.01	106.02	106.69	106.79	106.09	107.51	107.38	106.36	107.72	108.05	106.72	108.23	107.99	107.46	106.57	108.74	108.09	108.66	106.21	106.85	105.97	106.87	107.76	106.72	108.44	105.99	106.93
111.53	113.68	112.32	112.41	113.26	112.77	112.42	111.82	111.43	112.9	113.75	110.93	111.09	112.01	112.17	111.08	112.39	112.19	111.94	112.74	112.37	112.68	111.6	111.37	111.61	112.03	111.48	112.64	113.07	112.51	111.77	112.12	112.46	112.29	110.86	112.69	111.56	112.19	111.79	113.08	112.05	111.06	112.27	110.83	112.23	112.98	111.35	112.72	111.17	111.18
104.37	105.69	106.01	105.28	106.2	104.74	106.11	106.47	105.74	106.16	104.87	105.32	105.81	103.94	104.54	106.83	105.47	106.46	105.03	104.02	105.93	105.45	104.1	105.71	103.72	104.6	106.86	105.95	106.34	107.29	105.2	103.28	105.05	105.38	105.51	104.08	105.14	106.38	105.49	104.14	105.23	105.49	104.39	105.17	105.79	104.95	104.98	104.97	103.58	105.63
103.6	106.13	103.52	105.71	104.98	106.82	106.48	105.17	107.53	105.39	105.13	105.74	104.75	104.16	104.99	104.69	104.44	105.53	105.07	105.03	105.5	103.77	104.7	104.28	106.19	105.35	105.79	104.82	106	104.65	105.52	105.61	105.58	104.98	106.61	105.56	107.1	106.55	105.27	105.9	104.75	103.84	103.54	106.12	105.89	106.9	104.81	106.06	106.91	105.56
104.53	103.96	106.02	105.71	105.27	104.15	107.11	106.91	105.22	105.46	106.5	104.71	105.4	105.71	105.17	106.36	104.6	105.32	106.05	104.87	106.66	105.85	105.2	106.54	105.61	106.54	106.45	106.55	105.26	106.21	106.58	105.85	104.76	105.54	105.12	105.98	105.5	106.84	106.22	105.32	104.84	106.89	104.29	104.02	106.25	104.66	105.05	105.24	106.92	105.8
101.62	100.86	99.366	98.608	98.522	99.553	100.26	99.923	99.334	98.436	100.29	99.53	100.85	100.34	100.4	99.422	100.05	100.15	98.451	99.881	99.527	100.61	99.458	100.22	99.598	98.405	100.18	100.14	98.625	100.92	100.47	99.82	100.15	99.343	100.89	99.172	101.78	99.321	99.803	98.611	99.648	100.6	99.187	99.736	99.494	99.548	98.581	99.831	99.438	100.02
110.49	110.93	109.62	112.25	109.64	111.19	110.62	109.66	111.42	113.01	111.81	110.64	110.66	110.86	111.53	110.65	111.32	111.32	111.45	110.64	111.56	111.4	110.67	111.17	111.89	109.57	111.85	110.61	112.21	111.85	110.74	111.35	111.12	112.33	110.45	109.49	111.83	112.18	110.01	109.66	111.07	110.6	111.66	110.94	111.12	111.01	110.93	110.39	111.4	112.96
107.6	106.45	106.49	107.5	107.18	106.64	106.37	107.08	106.5	107.04	107.41	107.22	105.83	106.75	106.36	106.84	107.5	107.24	106.1	106	107.32	106.78	108.47	107.78	105.52	106.19	106.47	106.39	105.76	106.45	108.16	105.84	105.24	106.66	106.62	107.62	106.23	107.49	107.5	106.58	107	108.52	107.54	106.19	108.24	104.51	107.12	107.02	107.03	106.87
105.48	106.67	107.01	107.61	107.75	107.47	105.47	106.41	105.82	106.51	107.56	106.17	107.25	105.07	106.74	105.97	106.67	105.15	105.74	106.94	105.77	106.82	107.44	107.27	106.89	106.53	107.6	107.01	104.93	104.84	105.06	105.94	106.9	107.04	106.23	108.03	106.51	106.63	104.81	107.99	105.93	105.92	107.14	106.95	105.37	106.59	107.39	105.88	105.63	106.14
111.35	111.94	112.2	110.91	113.18	111.96	111.75	112.01	113.33	111.48	112.11	111.34	111.96	111.88	112.07	111.02	111.85	113.03	112.66	110.44	110.66	113.19	112.45	111.65	111.73	112.75	111.5	110.86	112.9	112.25	112.17	112.17	112.48	112.17	110.8	112.7	110.95	110.1	112.61	111.69	112.82	111.22	111.7	112.21	112.12	111.01	111.61	111.98	111.61	111.83
112.84	110.44	111.22	110.59	110.89	112.76	111.41	109.1	110.42	111.54	108.42	108.57	111.48	110.06	110.26	112.04	109.27	110.15	113.05	107.91	111.38	112.24	109.94	111.62	109.95	110.28	110.92	111.74	109.35	109.14	109.51	110.58	109.02	110.08	110.3	110.29	111.06	111.47	109.87	111.69	110.67	109.44	110.78	110.99	110.89	109.59	110.76	112.25	110.08	111.05
103.62	104.98	103.6	105.47	102.47	104.78	104.87	105.59	103.67	104.6	103.62	102.68	104.3	103.13	102.53	104.63	105.27	103.46	104.27	104.91	104.62	103.3	103.71	104.96	104.02	103.4	102.61	101.75	104.54	104.51	104.11	105.98	102.9	104.49	104.53	103.79	105.75	103.23	103.67	103.39	104.37	103.09	102.59	103.93	103.17	104.74	103.42	102.27	103.92	104.92
106.1	106.58	105.9	106.83	105.03	107.54	107.61	107.27	104.81	103.8	105.89	105.25	106.84	106.07	107.44	104.82	105.72	106	106.28	106.01	106.13	106.7	106.74	106.48	106.22	105.76	104.07	105.52	105.09	105.15	105.9	107.23	107.09	105.34	105.49	107.25	106.84	107.57	106.48	106.87	104.61	105.99	105.22	105.87	106.23	105.53	105.41	106.85	107.24	105.91
112.47	110.41	110.66	109.27	112.22	111.32	111.42	111.26	111.61	111.22	111.2	112.67	110.97	111.41	112.87	110.09	111.06	110.84	111.07	111.19	109.11	110.71	111.84	111.28	113.13	113.02	111.14	111.51	111.64	110.08	110.05	112.13	109.48	112.3	111.72	111.99	111.35	110	111.43	111.69	111.94	112.27	112.38	109.59	113.27	110.37	112.07	111.32	109.98	112.13
100.14	100.17	99.942	99.249	99.078	101.92	101.67	99.781	99.896	100.09	99.233	100.51	100.16	100.62	101	101.69	99.445	98.635	101.87	100.06	99.168	99.669	98.687	98.325	99.749	100.96	100.27	98.666	100.68	100.61	100.34	99.417	99.73	99.739	99.938	100.35	99.517	102.8	101.68	99.806	101.92	101.51	100.59	99.395	100.84	100.7	99.652	98.604	99.278	98.837
109.52	109.98	110.11	109.27	110.08	110.87	110.95	110.67	110.35	109.41	110.62	109.69	110.07	110.49	109.51	111.66	109.25	110.21	113.4	109.68	111.33	110.65	107.97	111.33	110.07	109.86	109.59	110.92	111.01	109.97	110.08	109.81	110.22	110.07	111.52	109.77	111.12	111.93	110.82	111.72	109.61	110.76	111.43	110.74	108.75	111.01	110.84	109.98	110.42	109.07
110.9	109.42	109.36	109.87	109.58	108.71	111.57	110.48	109.94	109.68	111.37	108.57	110.32	108	110.39	110.66	111.49	110.55	110.11	108.93	109.23	109.89	109.56	108.52	110.96	108.15	110.44	110.72	110.21	110.67	108.98	110.45	108.7	111.54	110.11	107.85	111.07	111.08	111.34	111.79	110.13	109.25	109.74	110.26	109	109.92	109.49	110.59	109.69	108.82
101.06	99.307	102.06	102.6	102.09	99.736	101.04	100.43	100.2	100.03	101.62	100	101.84	101.3	99.66	101.51	101.11	100.94	101.28	101.93	102.17	100.17	100.45	100.97	100.54	101.56	102.29	102.6	101.29	100.01	101.08	99.864	101.35	100.73	100.28	100.59	101.1	100.89	99.429	101.63	100.33	102.4	100.16	102	101.3	100.64	102.46	100.58	100.14	99.698
106.53	106.57	104.61	105.77	106.88	104.42	104.49	104.07	104.03	104	104.24	105.1	105.14	106.54	104.9	107.02	105.12	105.87	105.79	106.48	105.54	104.41	106.41	104.05	105.76	104.82	104.97	106.06	106.02	106.71	106.33	105.39	106.39	105.18	104.85	106.3	105.1	105.5	104.14	108.13	105.01	105.98	104.34	105.88	105.41	105.85	106.37	103.91	104.36	105.59
116.26	117.54	114.77	117.94	115.3	115.17	115.82	116.82	116.99	116.71	115.46	116.36	116.99	117.37	116.13	116.02	116.75	117.15	115.97	115.89	115.68	116.19	116.16	117.73	116.34	117.24	115.32	114.75	115.45	115.43	116.06	116.4	115.07	114.42	115.22	117.12	117.43	115.3	116.51	116.98	115.81	116.55	117.21	115.84	116.34	116.62	116.58	115.59	117.91	115.13
107.51	107.88	106.35	106.18	106.24	107.77	106.74	106.3	107.18	107.28	107.47	106.6	108.06	107.1	107.46	106.41	106.92	107.7	107.18	107.11	107.73	107.36	106.73	106.93	107.06	106.7	107.42	107.71	107.27	108.25	108.07	107.05	107.93	106.36	106.6	105.74	106.17	106.79	105.73	106.95	106.64	105.8	105.44	106.92	107.59	106.64	107.29	107.66	107.05	108.18
101.21	101.18	101.52	102.17	99.392	101.44	100.26	100.85	101.89	101.77	101.97	100.88	100.43	100.7	100.51	101.97	101.85	101.48	100.93	101.71	100.51	99.987	100.14	100.88	102.95	101.42	100.35	100.91	101.04	102.26	101.06	101.81	101.53	100.78	101.52	100.9	100.5	101.04	102.24	99.745	100.46	100.32	100.07	101.5	101.79	100.8	101.45	100.32	100.26	100.1
103.35	105.54	104.62	103.98	105.8	104.24	104.35	105.3	104.41	104.91	105.92	106	104.15	104.46	105.27	104.69	104.39	103.71	104.96	105.47	105.71	103.86	105.68	103.66	105.35	105.08	104.8	105.27	104.08	104.89	104.17	106.67	104.08	103.43	105.56	106.66	105.73	105.15	107.01	104.26	104.26	105.08	104.03	104.56	106.03	104.56	104.02	106.42	104.34	104.47
110.61	110.75	111.27	112.01	110.23	111.84	110.87	112.62	111.03	111.38	111.5	112.86	112.94	110.28	111.5	110.45	111.63	112.77	111.13	110.06	111.61	110.2	111.76	110.84	109.63	110.16	111.16	110.96	111.13	111.7	111.42	110.86	112.64	111.53	111.62	111.51	111.53	111.53	110.68	111.33	112.18	112.73	111.7	110.67	111.95	111.71	110.22	111.62	110.79	111.11
116.72	115.73	116.36	116.55	116.04	116.45	116.4	115.65	116.55	116.82	116.05	115.38	117.06	117.9	116.74	115.79	115.89	116.04	115.01	117.09	116.38	116.02	115.92	116.75	115.11	114.14	117.66	116.2	117.2	115.25	116.53	116.24	115.81	115.15	116.59	115.53	117.84	117.05	116.69	117.53	115.83	115.79	116.04	118.67	116.08	115.7	116.53	115.44	115.51	116.89
106.1	107.6	104.91	106.88	106.89	109.36	107.35	106.08	106.01	109.03	105.92	108.35	105.94	106.76	106.63	105.89	106.17	106.84	106.65	106.93	106.46	107.3	108.06	108.02	106.74	107.63	105.59	105.67	106.63	106.31	107.48	105.48	107.94	107	105.36	104.65	106.51	107.95	106.15	105.66	107.06	107	107.93	107.34	106.35	105.6	107.01	107.17	107.49	106.37
99.266	99.325	100.44	98.535	99.551	99.567	99.525	99.013	99.377	100.33	98.002	99.262	99.452	98.415	100.1	99.811	99.754	100.24	100.95	100.83	98.413	100.11	99.902	99.976	97.62	99.197	98.705	100.65	100.87	98.936	99.359	98.748	99.262	100.23	98.999	98.404	100.64	99.712	101.03	99.616	100.01	101.16	99.159	98.937	97.571	100.51	99.613	100.66	100.24	98.616
111.21	111.82	111.03	111.17	112.99	111.23	111.99	111.32	112.37	111.34	113.02	112.03	111.85	112.64	112.84	113.5	111.86	113.71	112.67	112.69	111.82	112.85	111.85	112.44	111.42	112.23	110.9	111.92	111.81	112.05	112.42	111.25	113.36	111.7	112.95	110.95	112	113.54	112.63	113.15	113.1	112.01	111.77	110.74	110.44	110.49	111.51	110.51	111.89	113.47
110.59	110.48	111.54	110.03	110.96	110.82	110.5	109.69	109.89	110.37	110.31	110.19	111	110.7	110.35	111.16	109.67	110.48	111.65	108.35	109.76	110.83	111.57	110.57	111.74	109.7	111.06	110.27	110.6	107.97	110.93	111.28	111.43	111.18	110.07	109.46	110.08	110.07	109.43	110.92	108.29	111.02	111.3	109.56	109.82	110.83	110.4	110.29	108.57	109.6
101.63	102.19	100.84	99.995	100.68	100.1	101.54	100.15	100.39	101.19	98.996	100.79	102	100.41	100.29	101.87	99.586	100.06	101.14	100.64	100.77	101.08	102.4	99.832	100.63	101.4	99.887	101.08	100.92	101.68	101.59	100.63	99.611	99.465	101.13	100.79	99.855	100.17	100.87	100.74	99.859	100.92	100.03	99.926	100.59	101.82	102.28	100.6	100.99	101.05
111.59	110.2	110.44	110.52	110.06	109.58	110.57	111.96	111.6	110.74	110.64	112.41	110.95	109.95	111.65	110.21	112.23	110.35	110.89	112.22	109.83	110.97	110.98	109.86	110.67	113.34	111.06	111.34	110.48	112.09	111.88	112.35	111.41	110.97	111.92	110.26	110.56	109.99	110.88	110.83	109.82	113.22	111.59	110.26	110.98	112.24	112.55	112.04	110.01	111.2
112.87	108.98	111.76	111.51	113.3	110.71	111.84	111.2	111.45	112.4	110.05	109.95	111.72	111.89	111.19	110.43	111	111.9	111.27	111.87	110.45	112.24	111.45	111.91	111.91	113.22	112.41	112.83	112	110.44	112.57	110.99	110.77	110.74	111.07	111.02	113.08	111.03	111.15	112.49	110.17	112.92	112.77	112.21	113.74	110.94	112.81	110.29	111.34	110.96
106.58	104.19	107.07	105.94	105.48	107	106.91	105.24	105.64	105.83	106.27	105.8	105.86	106.39	105.58	106.35	108.42	106.65	105.69	105.83	105.76	105.73	105.7	105.77	105.04	105.4	107.04	104.84	106.64	106.71	107.22	104.63	104.71	106.84	105.55	104.94	106.75	106.8	106.32	105.49	106.72	106.47	106.46	106.05	105.82	105.98	105.32	104.29	106.1	106.95
106.46	106.36	107.46	105.05	106.44	107.57	106.9	107.6	106.28	105.33	106.66	105.99	105.86	106.85	107.76	107.22	107.22	105.62	104.19	107.23	105.79	107.47	107.4	105.69	104.39	106.8	105.5	107.31	106.84	104.57	105.12	106.67	105.28	106.23	107.79	105.7	106.13	105.24	106.54	105.86	104.47	106.68	107.11	106.14	105.99	105.56	105.26	106.62	106.02	105.83
106.22	107.23	105.23	106.77	105.9	105.64	107.17	106.68	106.86	104.89	106.57	107.46	105.53	107.07	105.26	106.73	106.17	108.01	105.51	106.08	106.12	105.44	106.47	105.87	108.44	105.7	107.08	105.39	106.53	106.12	106.11	106.06	105.91	107.15	106.66	106.24	106	106.86	105.55	106.4	106.49	106.6	107.57	107.68	107.19	105.01	105.53	107.73	106.39	106.54
111.22	111.73	110.86	111.41	110.44	111.6	111.64	111.9	110.74	111.76	110.06	110.1	111.44	111.27	111.28	111.24	113.36	110.92	110.01	111.32	111.51	112.72	112.08	111.4	110.62	111.48	112.48	110.88	109.61	112.08	111.1	112.32	111.26	111.86	110.95	111.06	111.92	111.79	110.35	110.39	112.03	109.28	109.72	110.52	111.92	110.91	111.42	110.92	111.11	112.08
106.31	105.7	106.35	106.27	106.99	105.09	105.56	105.23	105.04	105.35	106.71	105.74	106.14	104.69	106.22	107.76	105.43	105.31	106.58	105.41	105.8	106.76	105.21	107.2	105.21	103.75	105.26	105.37	106.22	105.27	105.28	107.4	106.59	106.67	106.71	106.46	104.6	106.63	106.24	105.5	105.49	108.25	106.78	104.8	105.7	105.88	105.68	106.27	106.76	105.9
99.01	99.228	99.518	99.164	98.385	99.596	98.561	98.234	99.324	99.146	100.8	99.811	99.264	99.973	97.904	100.38	98.405	99.83	99.418	101.19	98.597	100.45	100.98	99.045	99.654	100.55	100.97	99.852	99.951	99.386	99.612	99.109	99.421	99.905	100.13	98.788	99.968	100.09	99.618	99.172	101.81	98.549	100.62	99.592	99.525	100.02	99.985	99.024	98.677	98.166
99.606	101.02	101.27	102.22	101.15	100.18	101.11	99.902	100.87	100.94	100.96	99.897	98.83	99.767	101.55	102.08	100.37	101.49	99.572	100.13	100.38	100.38	99.86	100.14	100.08	100.36	101.31	101.45	100.33	100.19	100.17	99.837	100.03	101.27	99.887	102.06	100.72	100.38	101.06	100.82	100.34	101.06	99.824	102.63	100.87	100.34	100.5	100.04	101.53	101.14
102.93	103.74	105.13	104.76	105.55	106.41	105.41	104.92	104.36	104.55	105.22	104.43	103.56	103.86	104.95	105.34	104.97	105.58	105.44	105.08	104.51	104.03	104.47	105.15	102.82	104.94	104.88	103.68	104.5	102.93	105.2	104.83	105.75	105.62	104.13	103.61	104.31	103.52	104.49	104.8	104.71	105.22	104.29	102.82	104.54	105.84	103.85	103.63	103.36	104.18
105.2	106.14	105.03	105.13	104.07	104.39	106.24	104.16	104.4	105.5	103.8	103.89	106.04	105.03	106.16	106.51	106.17	104.61	107.17	105.22	104.98	104.67	106.42	104.61	106.3	104.69	105.05	106.1	106.07	104.7	103.71	106.25	104.43	106.13	104.06	105.33	103.62	104.78	105.13	105.49	105.69	105.11	105.07	104.34	106.27	105.14	106.45	105.18	105.25	105.4
100.66	101.8	101.47	99.116	100.44	99.689	99.114	101.07	101.74	103.28	99.056	102.42	101.71	101.76	101.18	99.489	98.684	100.75	98.467	100.74	99.382	102.03	100.99	100.87	100.21	99.672	101.51	101.38	100.79	100.22	99.695	100.28	99.734	102.12	99.143	101.4	100.51	102.12	101.35	100.48	100.44	101.6	100.71	101.69	100.15	100.54	99.568	100.43	100.78	100.49
108.89	106.53	105.64	106.03	104.65	107.78	106.09	106	106.33	107.12	106.33	106.6	107.48	106.8	108.92	106.72	105.43	106.81	105.86	105.97	106.02	107.41	106.82	106.33	105.84	106.25	107.9	106.63	106.25	105.55	106.76	107.2	105.48	106.71	106.44	108.62	107.4	106.34	106.97	107.59	107.48	106.82	106.16	106.05	106.12	106.97	106.41	106.75	107.69	106.58
118.56	118.1	116.21	117.08	117.59	115.17	117.81	119.23	118.35	115.91	119.23	117.93	117.04	118.95	117.73	117.98	116.77	119.38	118.03	117.28	116.06	120.38	117.48	117.72	116.89	116.65	119.76	119.23	117.53	118.12	117.34	118.86	117.47	116.59	117.43	117.02	117.17	117.94	118.12	118.14	118.12	119.24	117.59	117.95	117.67	117.64	116.42	118.45	118	119.04
106.52	108.18	105.19	105.79	105.69	105.56	105.26	104.92	106.13	105.52	105.37	107.5	105.96	106.54	105.98	106.31	105.37	106.19	106.27	106	106.01	106.9	105.97	106.79	106.71	106.96	106.48	106.02	107.17	106.23	105.91	105.55	107.11	106.7	105.43	105.2	106.74	106.19	107.88	105.96	106.52	105.75	105.97	107.77	107.01	108.22	106.47	106.15	105.45	106.24
106.75	108.08	105.17	106.87	106.37	106.08	106.56	106.36	106.47	105.44	105.74	105.43	105.2	105.27	106.03	106.47	106.82	106.84	106.35	105.99	105.96	106.05	106.04	105.4	106.71	106.75	104.63	105.89	107.13	104.97	105.03	106.69	106.72	106.23	105.85	105.28	105.08	106.75	106.02	105.84	105.13	108.02	105.55	104.58	105.29	106	105.32	105.44	105.34	104.99
107.08	107.16	104.52	105.6	106.61	106.47	105.28	105.87	106.69	106.02	105.43	106.59	104.38	104.56	106.06	106.81	105	105.08	106.33	105.99	106.12	106.54	106.49	106.59	106.15	106.12	106.36	106.77	106.39	105.31	108.19	106.16	105.38	106.34	106	107.53	106.88	105.82	107.2	105.98	105.96	106.86	106.86	106.22	106.48	104.24	108.63	105.96	107.47	106.99
110.63	111.17	112.48	112.86	111.3	111.52	111.98	113.06	112.01	112.29	111.43	111.75	113.36	112.39	111.95	111.81	111.93	112.03	110.99	111.75	110.83	111.31	112.33	110.98	112.47	111.59	110.89	111.21	112.86	111.36	112.86	111.68	111.89	112.91	111.89	111.42	110.79	111.58	113.1	112.42	112.13	112.84	112.13	112.04	112.33	111.25	111.95	111.88	111.43	112.98
105.69	106.13	106.18	103.48	106.74	106.57	104.35	106.01	105.26	104.15	106.22	105.35	107.14	104.73	105.5	106.69	104.27	104.49	105.42	107.45	105.84	105.79	106.14	106.12	104.43	106	106.45	105.35	103.73	105.02	106.23	103.76	105.48	107.08	105.23	105.58	105.83	105.03	106	104.57	105.18	105.84	106.15	107.13	106.41	105.95	104.94	104.48	105.73	104.58
110.9	109.3	110.2	109.41	111.02	110.44	110.52	110.67	110.83	111.84	111.21	110.56	110.9	111.73	111	110.32	110.88	110.96	110.89	110.56	110.08	110.36	110.62	110.3	110.82	110.54	110.68	110.82	110.02	109.95	110.56	112.15	109.96	110.74	110.08	111.29	109.68	110.37	111.19	109.74	110.88	110.85	108.99	111.26	109.54	109.91	111.42	109.89	110.09	110.63
115.76	115.85	115	118.08	117.26	116.23	115.45	115.86	115.67	115.13	117.85	115.7	116.5	114.09	115.23	118.51	115.43	116.58	115.42	116.73	116.53	115.35	116.87	116.65	116.28	116.07	117.35	115.59	115.2	115.54	114.95	115.28	117.34	116.38	115.6	116.6	115.23	116.04	116.63	117.17	117.05	116.82	117.2	115.47	116.44	115.88	115.47	115.83	115.34	117.17
106.94	106.94	105.55	105.77	107.88	106.03	106.34	106.39	107.63	107.81	105.78	105.96	105.75	107.45	105.63	107.01	106.58	106.33	104.97	105.99	107.9	105.96	105.55	107.16	106.67	107.14	106.96	106.11	106.01	104.59	105.14	106.64	105.91	108.03	106.45	106.25	108.5	104.6	107.57	106.16	106.7	105.87	108.49	105.62	107.48	106	105.28	106.66	107.67	106.17
106.02	105.06	104.83	103.76	103.93	104.79	103.73	103.19	102.36	104.22	103.54	105.27	104.52	103.15	103.85	104.51	105.42	103.68	103.5	105.49	103.51	103.79	103.92	105	104.74	104.79	104.39	103.52	104.78	102.31	103.26	104.91	105.31	104.61	102.52	104.49	105.5	103.98	105.72	103.35	102.26	102.1	105.12	104.28	103.62	104.5	104.09	103.75	103.92	103.93
111.24	113.02	112.12	111.07	109.32	111.88	111.81	113.22	113.26	111.98	111.33	112.51	113.27	113	113.08	113.02	112.06	111.9	112.57	112.93	112.29	111.83	113.6	110.9	112.09	109.88	111.44	111.7	111.52	112.31	112.02	113	112.79	114.53	112.02	112.36	112.49	110.88	111.63	111.14	111.31	112.33	112.44	111.15	110.19	112.43	112.05	111.61	112.37	110.86
110.59	110.45	111.91	110.24	111.36	111.55	111.63	111.79	110.3	110.45	111.63	111.85	110.36	110.44	110.04	111.09	111.64	110.76	110.02	110.43	110.49	111	109.8	112.63	111.54	110.89	110.87	111.21	112.57	111.21	111.91	109.79	111.61	111.2	111.83	111.56	113.28	110.61	111.27	110.58	111.49	112.21	110.84	112.1	110.81	111.24	109.25	110.56	109.77	112.02
106.51	107.17	104.76	105.02	104.89	105.74	106.99	104.08	106.35	106.72	105.1	105.94	106.87	105.13	106.17	105.22	105.52	106.04	104.59	107.26	104.62	106.16	105.21	104.25	104.88	104.86	105.64	105.61	107.15	106.28	105.93	107.17	105.45	105.97	105.96	104.82	106.4	104.46	104.56	105.26	107.69	105	106.49	104.59	106.45	104.16	104.89	105.52	106.11	105.63
108.71	111.05	111.1	109.45	109.9	110.12	109.61	108.78	111.08	109.78	110.27	109.68	110.13	110.34	109.9	108.89	107.87	109.72	109.2	110.5	109.57	110.36	109.84	109.13	108.79	110.42	109.64	109.67	110.93	108.74	110.15	110.64	109.41	111.29	109.4	110.07	111	109.18	110.52	109.41	110.88	110	110.67	110.16	111.92	109.68	108.24	110.44	109.6	111.08
105.41	106.8	106.67	106.47	105.1	107.54	104.35	104.7	106.68	106.07	107.36	106.08	105.57	104.42	106.73	107.14	104.42	106.89	107.5	104.71	106.86	105.18	105.14	106.3	105.28	107.24	106.05	107.31	104.77	106.45	105.58	107.09	105.39	104.2	105.04	105.34	107.36	106.92	106.06	105.65	107.56	106.18	106.26	105.78	105.08	105.17	105.48	108.08	106.28	105.36
111.23	111.91	113.49	111.11	112.06	111.62	113.41	112.99	112.56	111.55	110.42	112.09	112.41	112.66	113.68	111.38	111.27	110.83	112.54	111.1	111.89	111.56	112.58	111.32	110.4	112.28	110.83	112.05	111.53	111.99	112.77	112.39	111.6	112.44	113.09	112.66	112.95	112.12	113.15	111.24	112.4	112.49	112.06	111.29	111.62	111.75	111.41	112.57	112.5	110.43
107.36	106.79	104.89	107.28	107.06	107.28	106.48	107.59	106.04	107.75	105.75	106.17	105.59	105.09	105.71	104	106.31	105.7	106.9	105.89	106.57	107.43	107.81	106.68	107.17	104.99	105.56	107.48	107.67	105.39	104.77	106.92	105.11	105.14	105.77	106.16	106.73	105.83	104.51	106.74	105.73	106.08	107.03	106.59	105.33	106.64	105.71	105.62	105.38	107.46
116.16	118.24	117.95	118.02	117.78	117.11	116.35	117.12	117.49	118.57	118.05	118.27	117.89	116.95	117.13	117.62	117.61	117.37	117.37	117.89	118.96	117.57	118.27	118.51	117.7	116.59	118.58	116.7	117.94	116.01	119.17	117.09	117.53	116.24	117.68	117.14	117.91	116.98	118.25	116.78	119.73	116.77	116.78	117.77	117.75	116.87	117.53	117.03	117.26	117.16
105.55	103.94	105.27	104.93	104.66	104.53	105.84	105.57	105.46	105.76	105.83	105.21	105.79	105.34	105.29	106.17	105.85	105.16	106.14	105.4	104.9	103.71	107.12	105.91	105.18	105.82	105.59	105.43	105.14	105.36	105.71	103.57	105.37	104.39	104.12	105.66	105.06	106.13	106.05	105.94	104.73	106.57	105.34	104.12	106.49	106.7	105.71	104.17	104.41	106.04
106.11	106.78	104.96	106.88	106.77	105.14	105.74	105.62	105.24	105.24	106.31	106.56	105.68	106.06	106.28	106.46	105.79	105.97	104.75	105.75	105.26	104.71	106.41	105.08	103.85	104.66	107.03	105.65	105.33	105.32	105.68	107.83	106.39	105.99	106.02	104.49	105.17	105.05	105.22	106.87	104.95	106.81	105.86	104.23	106.01	106.13	107.17	106.23	106.47	105.19
106.55	105.77	105.61	105.76	105.5	106.85	105.6	106.72	105.53	104.72	105.03	105.06	105.79	106.43	105.01	106.1	106.12	105.37	106.03	107.14	105.15	104.23	106.17	105.81	106.58	107.12	105.07	106.52	106.36	105.93	107.27	105.48	106.09	105.08	105.72	106.7	105.3	107.03	106.93	106.69	104.81	105.46	108.26	106.87	106.37	104.99	105.03	105.84	106.22	107.25
104.5	104.17	104.04	104.6	106.57	104.7	104.33	106.41	104.26	105.08	105.08	106.17	105.4	106.02	105.94	105.53	104.88	105.76	107.69	106.03	106.3	104.43	106.02	105.4	105.52	103.92	105.58	104.72	106.42	105.11	106.49	105.21	104.93	104.97	105.6	104.18	105.62	106.31	106.12	105.78	106.34	106.78	105.44	105.28	106.39	104.35	105.3	104.56	105.68	105.51
106.03	105.9	107.21	104.87	105.67	106.99	106.25	105.33	106.26	103.61	105.78	106.12	106.87	107.35	104.7	106.21	105.95	104.66	105.84	104.78	105.56	105.3	105.62	107.28	103.5	104.98	105.65	106.09	105.38	107.84	105.38	104.71	106.36	106.4	106.37	105.33	107.17	106.69	106.49	106.44	106.28	105.11	105.45	104.99	104.55	105.82	106.87	104.88	103.85	105.48
105.15	104.76	106.02	105.66	106.32	103.66	106.33	104.77	104.88	107.03	106.33	105.52	105.17	106.53	106.5	105.25	105.24	105.5	105.02	105.17	106.34	105.4	105.69	105.62	105.59	106.17	105.47	105.24	107.11	104.57	105.89	104.41	106.34	107.17	106.64	104.18	105.84	105.88	105.78	105.9	105.53	105.02	104.59	105.95	104.42	105.61	102.83	104.81	105.92	104.22
110.34	110.53	110.68	111.56	111.15	111	111.6	111.42	110.41	111.05	109.81	110.28	111.71	112.8	111.16	110.77	111.07	111.14	110.58	110.15	111.27	110.13	110.36	110.9	109.41	112.05	110.46	111.86	111.56	110.28	110.14	110.12	111.39	111.6	109.61	111.35	110.43	112.29	112.13	112.58	109.89	109.52	111.83	112.43	112.44	111.5	111.72	110.92	110.19	112.31
111.1	112.21	112.78	112.47	111.9	112.96	111.03	111.68	113.74	111.21	111.65	111.91	111.98	112.49	112.81	111.28	112.57	111.18	112.6	111.22	112.56	111.87	111.23	112.77	109.59	111.95	112.72	113.23	111.7	111.07	110.69	111.89	111.87	111.56	111.94	114.07	112.18	112.96	111.85	112.03	110.77	111.38	112.35	111.23	110.41	113.13	111.76	111.3	111.61	112.58
111.26	111.27	112.1	111.6	110.56	112.53	112.56	112.85	113.18	112.03	110.37	110.18	112.37	111.69	113.54	111.71	111.71	114.11	111.37	112.41	111.02	111.31	111.23	112.87	112.19	111.03	113.98	111.43	112.28	110.34	111.12	111.99	111.99	110.56	110.55	112.4	111.99	112.7	111.95	112.77	111.83	112.05	111.49	112.47	112.16	112	111.9	110.79	111.65	110.15
110.05	111.38	112.72	112.01	111.14	113.27	111.48	110.69	111.87	111.55	112.46	111.88	112	110.03	110.73	112.67	111.9	112.46	110.8	110.75	109.65	112.15	112.06	111.41	111.27	110.71	110.91	111.54	110.81	110.89	111.33	110.71	111.13	111.95	112.14	111.87	112.39	111.36	111.14	112.14	111.03	110.36	111.65	112.21	111.2	109.87	110.81	111.27	112.12	112.44
109.64	108.96	109	110.45	109.89	110.4	110.59	112.05	110.61	111.84	111.32	111.02	109.46	109.38	110.24	109.92	112.35	109.52	110.86	110.73	110.07	110.35	110.68	110.42	109.5	108.98	110.87	109.9	111.37	111.28	110.05	109.6	110.07	108.06	111.04	109.15	108.83	109.78	109.81	109.05	109.56	111.19	110.65	109.58	108.82	109.97	108.9	112.22	109.25	110.72
105.31	103.12	104.4	105.8	104.49	105.66	103.73	104.94	105.71	106.01	107.04	106.48	106.09	104.44	106	105.07	104.19	105.2	105.48	106.57	106.36	104.88	104.96	106.99	106.44	106.1	106.47	105.62	104.75	104.35	105.64	106.35	105.79	105.58	106.39	105.75	105.85	104.72	104.71	105.48	105.68	104.81	106.39	104.08	104.37	105.86	103.94	106.22	106.38	105.63
103.96	103.2	104.58	102.78	104.84	103.39	101.77	103.6	105.7	104.57	104.2	104.64	102.57	105.31	105.37	103.76	104.84	105.01	105	105.25	104.86	103.93	104.41	104.51	103.3	104.24	103.72	104.42	106.03	105.92	103.18	104.47	103.67	103.8	105.35	104.05	103.66	104.43	102.07	104.58	104.97	102.72	104.47	104.59	103.67	104.07	105.32	103.24	104.69	104.46
110.4	110.92	110.31	109.56	110.74	110.72	109.25	111.35	110.34	110.48	110.03	109.31	110.85	110.42	110.35	110.34	109.85	110.31	109.95	110.38	109.59	110.68	111.05	109.92	110.34	110.12	110.16	110.68	110	111.62	108.58	110.85	109.9	111.98	110.16	110.15	110.81	109.67	110.9	109.45	110.86	110.44	110.49	111.12	108.13	108.93	109.68	110.74	110.09	111.86
107.26	107.99	106.83	107.13	105.3	106.71	106.93	105.96	107.63	105.41	107.34	105.44	106.93	106.2	106.68	107.28	106.27	108.09	107.29	107.03	107.17	106.16	106.55	107.08	106.67	105.93	105.9	107.03	107.75	105.99	107.29	105.4	106.88	104.86	107.03	106.25	106.03	106.06	106.45	106.42	106.41	106.08	107.65	107.76	107.02	106.21	106.73	104.78	105.99	105.03
100.74	99.735	100.07	101.05	100.02	99.066	100.46	100.03	99.683	100.69	99.904	99.84	101.6	100.67	101.66	98.587	101.61	99.802	99.623	100.99	100.27	97.252	100.43	99.416	100.45	99.269	99.23	100.13	100.42	101.24	102.33	98.041	99.349	98.407	100.14	99.045	100.22	100.8	100.7	100.86	101.15	100.38	100.82	98.962	101.87	99.371	100.53	99.713	98.683	99.679
115.8	116.66	116.2	117.16	116.55	116.89	115.39	115.83	114.76	117.77	115.96	116.2	117.23	116.49	114.71	114.03	115.83	117.12	117.3	116.12	117.73	115.96	116.53	114.29	115.18	116.7	116.02	117.27	116.94	117.68	116.37	115.52	115.5	116.02	116	115.73	117.6	117.14	117.63	116.32	115.42	115.65	117.31	116.06	117.39	116.87	117.56	117.2	116.26	115.23
103.37	104.67	105.02	103.84	104.52	103.39	103.81	105.64	103.23	103.46	104.57	102.89	105.16	103.97	105.61	105.6	104.05	105.09	104.49	105.01	106.52	104.62	104.18	105.59	105.2	104.15	105.57	106.26	105.1	105.51	104.35	105.78	105.11	105.68	104.34	105.51	105.88	105.85	103.57	105.35	104.4	103.44	105.75	106.29	104.4	105.59	107.3	103.92	104.24	104.74
105.06	105.94	107.83	106.33	105.71	106.35	106.31	106.5	104.49	108.19	105.72	107.58	105.54	105.1	107.94	106.66	103.94	105.85	106	106.12	105.35	106.06	106.48	103.99	106.81	106.1	106.42	105.02	105.98	106.43	106.21	105.75	105.68	105.91	105.07	107.9	107.69	107.26	105.4	107.26	105.65	105.37	105.61	105.04	106.06	106.89	104.4	105.55	107.27	106.96
107.16	105.92	107.61	106.1	107.35	105.77	105.12	105.24	106.19	105.78	104.66	106.71	106.41	106.52	106.37	105.59	106.29	107.48	104.71	104.65	107.79	106.53	103.63	107.27	104.86	107.38	106.28	106.03	104.61	107.05	105.68	106.53	105.83	105.93	108.13	107	107.15	105.45	105.65	105.87	107.27	106.68	107.36	106	106.56	105.48	106.65	105.21	107.43	104.12
104.96	106.55	107.15	106.57	105.96	106.4	106.94	106.07	106.72	106.77	105.83	106.53	106.4	106.09	106.93	105.43	106.63	105.76	106.98	106.45	106.62	105.07	106.21	104.98	107.57	106.86	106.56	105.41	105.91	106.85	107.69	106.92	105.69	106.67	106.57	107.21	106.84	106.08	106.27	107.41	107.14	106.54	104.42	105.69	105.48	106.31	106.38	105.09	104.83	106.6
112.98	113.29	112.22	112.41	111.83	113.56	112.99	110.3	112.14	113.21	112.23	111.45	112.55	111	112.06	111.5	111.71	110.9	111.87	112.28	111.19	111.25	110.66	111.73	112.17	112.6	111.9	112.33	112.05	112.4	112.1	112.31	112.66	113.57	110.82	113.2	111.69	112.17	112.26	112.05	110.88	111.52	112.28	112.24	112.82	110.55	112.28	111.48	113.79	110.52
111.76	112.45	111.5	112.94	111.62	112.25	111.58	112.66	111.1	111.26	110.8	112.76	111.66	110.89	111.13	112.63	111.72	111.39	111.87	112.33	111.03	112.16	111.95	111.39	111.82	112.92	111.18	112.03	111.34	111.11	112.14	111.18	110.46	112.8	113.76	110.96	111.67	111.91	112.17	111.02	111.26	111.27	110.58	111.77	112.16	111.21	111.8	112.15	112.11	112.26
107.2	106.06	106.18	105.8	105.86	106.17	105.47	106.37	106.13	107.9	106.59	108.09	106.61	106.17	106.36	106.26	107.67	106.77	107.22	106.38	106.38	106.44	106.24	106.52	105.67	105.56	106.1	107.49	107.12	105.9	106.12	107.31	105.51	105.91	105.44	106.94	105.93	105.02	106.72	105.1	106.79	106.22	105.14	104.9	106.55	106.17	106.75	106.27	105.29	106.56
112.47	111.6	111.98	112.95	111.35	112.1	112.12	110.62	113.86	111.98	112.67	112.26	110.93	111.73	112.1	111.46	112.88	111.98	111.95	111.83	111.61	111.23	112.73	110.53	111.43	111.41	113.66	110.88	111.27	110.86	112.87	111.44	111.52	113.58	110.19	110.66	111.83	110.83	111.47	111.92	111.44	112.98	111.22	110.09	111.3	111.01	112.45	112.79	112.12	112.49
110.21	109.43	108.87	109.04	109.66	109.84	111.52	109.51	108.68	109.44	108.98	109.32	109.26	109.27	110.86	109.56	109.42	110.62	107.92	110.08	107.79	110.98	109.5	109.82	112.23	110.92	109.07	110.69	108.2	108.69	110.18	108.86	107.87	109.67	109.57	108.63	109.36	111.09	109.88	110.49	109.09	110.55	110.75	110.46	109.94	110.29	109.61	108.26	108.77	110.29
103.77	104.41	105.71	105.97	104.46	105.71	105.45	105.56	103.57	103.41	105.65	104.38	104.78	104.11	104.36	103.92	105.17	105.55	105.68	105.29	104.3	103.95	104.6	104.1	104.92	105.82	104.71	104.53	103.74	105.72	104.81	105.32	105	104.2	104.86	104.01	104.23	104.85	103.64	103.97	103.79	104.39	105.17	107.11	103.58	104.81	103.97	104.99	104.84	103.68
110.3	111.16	110.6	110.51	109.65	111.05	110.57	112.4	110.1	110.44	110.25	110.72	110.51	111.86	110.69	109.5	110.17	111.59	109.89	111.06	111.89	109.73	110.96	109.47	112.08	110.67	113.01	111.89	111.12	109.92	111.46	110.64	110.57	112.02	109.79	112.55	111.27	111.54	111.29	109.35	111	110.38	110.33	111.31	110.52	110.85	110.95	110.96	110.11	111.59
111.9	111.71	111.29	111.45	111.8	111.11	111.52	111.26	112.29	112.51	112.26	111.51	111.09	110.68	111.85	110.87	111.97	111.11	112.4	110.85	112.39	111.6	111.69	111.45	111.26	111.57	112.25	111.33	112.64	111.64	109.49	111.33	111.63	111.02	113.15	110.8	112.75	110.67	110.76	111.72	110.24	110.87	111.26	111.82	111.26	111.03	111.46	112.35	110.52	110.75
117.09	118.03	118.67	117.31	118.33	117.46	118.2	116.67	119.33	116.49	116.62	117.21	117.01	117.65	117.94	117.5	118.18	118.66	116.97	118.51	116.86	118.99	118.3	117.81	117.64	117.03	117.37	116.65	117.36	117.66	117.89	117.07	118.71	117.2	117.88	118.05	117.08	117.04	117.83	118.71	117.13	117.28	118.04	115.87	117.8	117.36	116.99	117.67	116.97	117.15
111.05	110.8	110.81	109.96	111.33	111.61	111.6	111.71	110.64	111.22	111.32	111.25	111.74	111.95	111.05	110.81	111.29	113.21	110.5	109.8	109.32	109.75	110.62	110.69	110.79	110.7	110.79	110.74	112.1	110.47	109.68	110.58	112.03	111.04	110.75	110.38	111.3	112.52	110.41	111.49	112.39	110.51	110.98	110.92	109.94	112.25	110.78	111.66	110.64	112.33
112.28	112.59	113.82	110.36	112.71	111.37	111.18	110.93	111.45	111.79	110.62	112.18	111.33	111.71	112.29	112.78	111.88	111.09	111.53	111.15	112.44	111.35	113.01	112.54	111.26	112.91	111.94	110.8	111.25	110.47	110.86	113.16	111.46	112.3	113.15	112.04	111.6	111.73	111.56	111.73	112.18	110.96	111.53	113.59	113.02	110.8	112.96	110.52	111.9	111.85
100.06	99.473	101.24	100.18	100.14	99.631	99.849	100.94	100.28	98.945	101.01	100.18	99.91	100.53	100.55	101.2	100.26	101.15	101.76	99.661	98.664	100.96	100.35	101.13	99.732	101.76	99.836	98.995	102.14	100.52	100.32	100.35	100.87	102.1	100.84	100.16	100.46	101.55	102.4	101.76	101.79	98.719	100.23	101.48	100.73	100.97	101.26	100.73	102.14	99.892
113	111.55	110.81	112.31	112.5	111.87	112.02	111.98	110.32	112.25	111.84	111.68	112.34	111.5	110.51	113.29	112.37	111.19	112.43	112.07	112.55	111.55	112.07	111.61	112.38	111.1	111.56	111.53	111.94	111.36	112.42	111.71	112.22	111.54	110.19	112.51	112.62	111.81	112.73	112.16	110.69	111.7	111.73	112.59	111.49	112.34	111.01	111.15	112.32	111.49
106.05	105.86	106.94	105.63	106.81	106.4	105.61	108.11	106.78	106.97	105.95	106.59	106.68	106.89	106.21	105.26	107.52	104.92	106.84	105.53	106.48	106.88	105.09	106.74	105.66	105.08	106.48	105.04	105.16	107.44	106.08	106.21	107.36	105.8	105.89	106.22	106.87	105.55	105.98	105.85	106.4	105.4	105.39	107.33	107.33	105.66	107.21	106.94	105.5	105.87
106.13	107.27	108.31	106.49	107.43	105.99	106.45	106.18	105.7	105.92	106.71	105.92	105.44	105.91	106.24	105.49	106.88	106.11	106.04	107.66	106.4	106.78	105.01	107.83	106.55	104.97	106.58	105.22	105.47	106.57	107.02	105.95	107.3	107.13	106.25	107.4	107.36	104.73	105.63	105.81	106.9	107.16	106.36	106.5	106.47	105.14	106.65	106.83	106.79	105.91
101.9	103.04	103.33	104.44	104.41	103.11	103.75	103.34	103.08	103.43	104.1	103.47	104.65	104.96	103.42	104.07	104.22	103.65	104.03	104.06	104.56	104.85	104.77	104.24	104.04	102.28	102.12	103.44	104.06	103.25	104.8	105.39	103.45	104.39	103.26	105.15	103.62	101.85	103.94	104.21	104.64	102.92	106.1	103.62	103.88	104.32	104.03	104.22	104.36	103.91
107.85	105.26	107.17	107.59	105	107.22	106.68	105.86	107.14	107.28	105.75	106.15	106.44	106.66	105.72	106.2	106.69	106.43	106.06	107.08	107.73	105.57	106.7	106.24	106.32	106.27	107.56	105.58	107.36	106.92	106.89	106.85	106.71	106.16	107.27	105.78	107.18	107.13	105.68	106.64	106.23	105.64	104.23	106.21	105.55	105.61	105.94	105.82	104.4	106.74
116.42	117.94	118.55	118.69	117.83	118.12	117.64	116.95	117.02	119.44	116.99	117.52	117.09	117.3	119.04	116.55	117.92	118.28	119.13	118.49	118.06	115.46	116.73	118.96	118.48	116.71	118	116.25	116.63	116.12	118.22	117.8	116.89	118.41	116.16	118.56	117.2	117.98	117.39	117.66	116.09	118.29	117.21	117.75	117.28	117.7	117.11	119.14	115.97	117.88
105.21	107	106.48	105.85	107.36	105.56	106.7	107.76	109.15	107.1	106.26	103.84	106.08	106.1	105.64	105.98	106.79	106.29	107.58	106.07	105.62	105.2	106.15	106.38	106.48	105.93	108.03	105.66	107.18	105.73	106.6	106.66	106.64	105.56	107.16	107.22	106.38	105.6	107.03	104.53	105.96	105.97	105.88	104.87	106.71	105.17	105.54	105.98	104.76	107.48
102.36	104.41	103.52	103.17	104.06	105.16	103.52	104.85	106.07	103.84	105.17	105.1	102.73	105.22	106.33	103.5	104.27	104.18	103.54	104.06	104.77	105.34	103.47	103.21	103.6	104.37	103.8	104.81	104.45	103.42	102.07	103.02	105	104.59	104.74	103.73	104.01	105.09	104.51	104.37	104.53	103.78	104.28	102.05	103.48	103.74	103.69	104.51	106.12	104.4
105.14	104.19	103.66	104.43	105.25	103.35	104.75	105.23	104.88	104.09	103.46	103.54	105.06	104.38	104.57	106.6	103.8	105.18	104.7	104.18	104.42	104.27	105.54	104.27	104.81	106.56	104.05	104.81	104.84	104.44	103	104.95	105.35	104.54	104.03	103.23	104.46	104.45	104.13	103.06	103.45	104.95	105.3	105.38	103.65	103.82	103.99	103.76	103.63	105.9
106.14	106.23	106.68	105.85	106.1	104.21	106.69	105.09	106.9	107.05	106.09	106.95	107.07	106.78	106	107.09	106.14	106.68	106.04	108.94	104.54	104.89	105.35	106.52	105.29	105.67	106.92	106.51	105.73	104.75	104.69	107.05	105.28	107.66	106.65	105.87	104.89	105.31	107.56	107.56	105.64	105.92	106.48	105.38	108.06	106.47	105.08	106.67	108.16	104.73
105.36	106.42	105.78	106.4	104.6	103.6	107.77	106.21	106.55	106.73	104.71	106.97	106.8	107.99	106.39	105.72	105.07	106.66	105.36	106.61	105.29	106.58	105.82	105.41	105.95	106.81	105.33	106.24	106.73	105.76	107.81	103.9	107.34	107.18	106.52	105.39	105.81	105	107.53	104.19	104.29	105.79	105.77	105.66	106.31	106.55	105.51	106.84	107.95	104.88
110.49	111.04	110.23	111.27	111.1	110.93	111.35	112.68	109.9	113.27	112.57	111.07	112.5	110.58	111.47	111.65	112.42	112.43	112.04	111.28	111.17	111.03	111.28	111.54	110.72	111.4	110.66	112.18	111.33	111.01	111.21	112.01	112.12	111.79	111.48	111.25	110.6	111.78	109.8	111.9	110.51	112.85	110.79	112.66	110.85	110.48	112.12	111.31	112.41	110.85
105.65	107.24	106.54	106.47	106.36	105.94	106.8	105.71	106.67	108.92	105.56	106.6	105.1	106.48	106.7	107.04	105.35	104.92	106.48	105.52	105.99	106.24	108.02	106.07	106.89	106.33	106.57	105.89	106.26	105.73	105.46	106.99	106.33	106.65	106.16	106.28	106.26	107.33	107.22	107.22	105.83	105	106.88	106.96	104.89	105.72	106	105.76	106.53	104.21
110.55	111.6	108.61	109.74	110.29	111.91	109.82	109.87	111.48	109.49	110.54	109.66	110.08	111.49	110.56	109.72	111.04	110.02	110.09	110.09	109.16	112.16	109.27	110.71	110.64	111.28	109.47	111.23	110.14	109.67	111.5	111.3	108.67	110.83	110.13	109.98	110.78	111.57	109.77	109.77	111.56	110.8	109.56	111.41	108.23	110.66	109.27	112.46	111.02	109.25
113.61	113.39	113.38	112.92	110.99	112.66	112.41	113.91	112.63	113.31	112.92	112.98	112.1	111.69	112.9	113.55	112.52	111.75	112.96	113.83	112.2	112.38	113.1	112.35	113.42	113	111.82	113.67	113.05	114.2	111.78	114.1	111.69	111.62	112.92	112.74	111.78	112.65	113.56	113.71	112.14	112.89	113.07	112.42	111.87	113.76	110.91	112.61	113.15	113.56
101.4	100.68	99.147	99.831	99.912	99.111	101.05	100.01	101.38	100.29	100.46	98.948	99.472	100.87	99.329	99.06	99.838	98.558	101.41	100.02	99.78	100.63	100.39	99.347	99.221	99.823	99.882	100.39	100.21	99.772	101.28	98.548	99.685	97.026	101.31	100.52	100.27	99.725	100.06	100	101.27	100.98	100.22	100.06	99.048	99.204	100.06	100.19	100.76	98.668
104.31	105.11	105.14	105.16	105.62	105.09	105.06	103.47	104.72	104.78	104.2	104.13	104.43	104.25	106.09	104.95	105.5	103.22	104.77	106.62	105.35	105.97	106.02	104.87	105.16	105.94	104	105.24	104.77	105.13	105.37	104.16	104.32	106.77	106.15	103.55	104.47	106.13	105.49	104.81	105.89	107.33	104.4	103.96	104.66	104.75	103.41	105.49	103.98	105.5
105.74	106.44	103.88	105.73	104.99	105.4	105.05	104.88	106.05	104.41	105.81	105.3	104.78	104.13	103.98	107.16	105.05	104.72	104.37	105.7	105.56	104.54	103.09	103.98	105.5	104.45	105.95	104.3	104.86	104.28	104.95	103.66	106.42	104.66	103.86	105.16	103.99	104.31	105.11	105.2	104.01	105.52	105.59	104.08	104.52	103.63	105.71	104.9	104.67	104.51
111.14	110.72	110.03	111.47	113.83	112.7	112.49	111.94	111.56	111.27	113.75	111.81	112.75	111.7	111.46	111.15	111.91	112.56	112.72	112.19	111.87	111.71	111.85	111.85	112.23	110.91	112.56	111.94	111.6	111.85	112.91	111.44	111.51	113.01	112.66	112.14	110.08	112.06	111.02	111.45	111.91	113.08	112.26	112.03	110.84	112.3	111.15	111.14	112.26	112.44
101.33	101.5	101.41	100.72	100.26	101.17	100.05	101.93	100.3	100.16	100.71	100.74	100.03	100.6	101.75	101.97	100.44	100.04	100.09	100.98	101.25	100.86	99.171	99.909	100.61	100.44	100.48	101.99	99.665	101.17	101.02	100.05	99.807	100.63	99.727	101.78	101.37	101.32	99.451	101.32	100.39	101.8	100.58	100.33	101.06	101.06	101.24	100.04	100.95	100.65
103.65	104.57	103.93	104.34	103.81	104.58	104.03	104.47	104.45	102.29	105.15	103.35	106.45	102.57	102.58	103.29	103.33	103.97	103.02	104.82	104.72	105.02	105.23	103.15	103.77	103.98	103.89	104	106.8	103.31	103.81	104.03	104.71	102.96	104.53	104.15	104.75	103.96	105.14	104.43	106.16	104.95	103.5	105.25	103.28	104.14	104.63	104.43	103.17	105.15
103.07	104.26	104.42	103.78	103.92	105.19	104.55	105.31	104.1	103.32	105.58	104	104.36	104.56	104.89	104.41	105.85	103.56	104.75	104.98	105.02	104.87	104.31	103.92	103.62	104.09	104.42	103.86	103.57	103.99	104.26	102.07	104.86	105.12	104.69	104.72	103.94	103.86	105.07	103.89	103.07	105.13	103.51	104.14	104.45	103.61	104.25	104.95	104.06	102.66
111.17	110.59	111.68	110.33	110.8	110.55	112.04	110.59	111.38	110.28	109.98	110.07	111.41	109.58	110.77	109.75	110.11	111.61	111.02	111.67	110.57	110.13	109.86	110.3	110.5	109.76	112.03	110.63	111.31	110.1	109.3	111.04	109.85	109.94	110.75	112.06	110.26	111.6	109.94	110.62	109.83	110.07	110.22	110.53	110.24	111.4	111.23	110.84	109.93	109.18
106.2	107.08	105.07	107.76	105.85	105.93	105.65	106.74	105.66	106.14	105.59	105.36	105.76	106.98	105.99	104.76	106.06	106.56	105.45	105.21	106.32	105.02	106.56	106.85	106.31	106.67	105.57	107.32	104.9	106.61	105.73	105.97	104.62	106.96	107.67	107.27	106.03	104.22	107.78	105.93	106.5	103.03	106.82	106.03	105.99	106.71	107.18	107.14	107.34	104.99
109.7	110.65	110.23	110.44	108.7	108.45	110.94	110.13	110.37	110.74	111.29	110	109.29	109.95	108.51	109.38	110.46	109.45	110.89	109.74	109.59	111.35	108.66	108.97	110.76	109.26	110.79	110.73	109.6	111.55	110.67	109.26	110.06	111.36	110.85	110.97	111.3	110.13	111.02	110.17	111.44	110.8	111.62	111.13	109.46	111.27	110.01	110.49	112.61	112.65
113.53	111.48	112.57	112.93	111.74	113.83	113.28	112.84	114.13	113.12	112.64	113.15	112.19	113.09	112.56	112.23	113.01	112.82	112.74	113	111.76	112.86	113.72	113.82	113.37	113.42	113.14	113.26	114	112.64	113.02	112.37	113.5	112.53	113.82	114.62	111.89	114.22	112.52	114.21	111.5	113.9	111.9	113.72	111.82	113.03	111.74	112.2	114.65	112.44
104.85	105.82	104.11	104.48	107.17	104.01	103.02	105.7	104.22	104.78	106.27	105.85	105.38	105.69	106.51	106.9	104.04	107.16	105.38	105.69	105.72	105.68	105.39	105.16	105.73	105.43	106.45	106.1	106.44	103.94	106.72	105.06	105.25	103.75	105.09	104.37	106.29	105.24	104.3	105.79	104.93	107.26	106.47	108.23	105.05	104.72	106.38	107.43	104.68	107.23
111.63	111.01	110.45	110.51	111.11	109.96	110.68	110.98	110.19	110.39	112.03	111.14	110.68	110.19	111.96	110.16	110.75	110.9	111.91	110.36	110.01	110.13	111.04	110.68	110.54	110.52	111.92	110.72	107.85	110.5	111.31	110.25	109.91	109.93	110.54	110.1	110.35	110.63	110.39	110.78	109.76	111.7	110.4	109.58	111.11	110.22	112.37	110.86	111.48	110.2
106	104.35	104.92	106.44	105.75	106.04	105.6	106.35	104.92	104.08	105.28	104.92	105.18	104.95	105.74	104.52	104.96	103.71	106.89	103.87	106.19	105.57	105.42	104.65	104.03	104.66	104.89	105.96	103.76	105.48	104.98	105.95	106.56	104.98	105.06	104.6	103.77	105.38	104.08	103.06	104.5	104.15	104.64	106.27	104.94	105.72	104.75	105.1	105.44	103.51
106.3	106.91	106.2	104.32	106.91	106.59	106.11	106.76	105.94	106.3	105.95	106.23	107.38	106.34	106.43	106.8	106.39	105.28	106.26	107.2	107.19	105.97	105.31	105.65	106.29	106.49	107.05	105.33	106.45	105.01	106.08	105.79	107.4	108.91	106.08	105.04	107.15	105.56	106.44	106.83	108.48	106.37	107.09	104.86	105.25	108.05	104.4	106.47	107.89	105
112.71	110.94	112.38	111.74	111.99	110.48	112.77	111.3	112.7	111.23	110.77	111.96	113.34	111.61	114.9	113.06	112.44	112.47	111.54	112.65	113.44	112.92	112.04	112.13	111.21	111.75	110.76	110.92	112.86	110.4	112.27	110.98	113.21	109.94	111.64	111.59	112.86	111.6	112.35	112.11	112.25	111.75	112.99	112.82	110.96	112.65	111.73	110.29	111.08	111.18
105.08	104.74	103.36	104.84	104.5	103.84	104.1	102.99	103.67	104.74	104.33	103.51	102.09	104.74	106.1	102.85	104.36	103.31	103.25	104.92	103.93	104.41	104.55	105.96	103.99	105.02	104.33	105.04	103.68	104.28	103.71	105.13	105.38	104.29	102.86	104.85	103.53	103.26	104.8	103.6	104.22	105.52	105.74	103.04	104.07	105.17	102.9	105.19	104.21	101.97
110.22	110.71	110.84	111.7	110.11	111.43	112.69	112.17	110.54	110.28	109.03	109.53	108.26	111.73	110.98	110.15	110.06	110.06	110.63	109.47	110.89	110.76	111.07	110.75	109.82	111.82	109.39	110.25	109.39	111.61	109.98	109.98	110.9	109.45	110.64	111.07	109.75	109.17	111.13	110.04	111.94	111.18	111.79	110.79	110.11	110.06	110.48	109.13	110.6	109.84
104.45	105.08	105.17	106.39	105.02	104.49	104.55	105.74	104.82	107.5	104.83	105.46	104.42	105.07	106.47	104.86	106.35	106.86	105.13	105.14	105.05	105.03	104.98	105.8	105.32	105.02	105.36	105.24	106.03	103.88	105.47	106.3	105.9	103.94	106.33	106.51	106.97	104.43	105.37	105.74	106.34	105.45	105.39	105.3	106.07	105.37	105.15	106.04	106.67	105.25
115.95	115.93	117.94	117.6	117.83	117.93	117.39	119.46	119.27	115.63	118.55	119.09	118.17	116.35	115.95	116.53	116.63	117.09	117.3	116.87	117.02	117.34	117.72	118.08	117.89	116.6	117.27	118.71	116.94	118.56	118.91	116.92	118.2	116.81	118.49	117.68	117.65	116.52	117.92	116.18	117.21	117.36	118.52	117.96	118.33	116.68	116.38	116.91	118.45	117.76
105.36	104.54	104.91	105.41	104.48	104.44	106.85	104.78	106.16	105.38	104.92	104.82	104.65	105.33	105.46	105.57	105.55	107.28	106	106.11	105.86	104.02	105.64	103.38	105.66	105.3	104.75	105.72	106.9	105.6	104.89	105.92	106.18	105.3	106.13	105.82	104.49	105.47	104.89	105.92	105.59	105.55	105.2	106.7	103.64	105.32	105.71	104.61	105.72	106.07
104.77	104.34	105.78	105.52	105.15	105.53	106.72	105.57	105.65	105.9	105.14	105.86	105.25	105.92	106.1	106.82	105.5	106.07	105.22	105.05	105.03	104.87	105.17	105.68	105.21	105.96	104.47	106.72	104.85	106.68	105.11	105.97	107.19	105.62	105.84	104.93	105.68	106.21	105.54	106.09	106.2	105.59	107.75	106.43	106.67	105.51	106.69	105.62	106.41	106.57
109.62	110.43	111.81	110.39	109.55	110.14	109.96	110.92	111.77	112.54	110.65	109.64	110.57	110.49	111.29	109.16	110.54	109.66	111.33	110.95	111.72	111.22	111.6	111.13	112.28	110.5	110.31	111.81	111.18	112.49	112.47	111.56	110.48	109.12	110.62	110.05	111.33	111.3	110.23	109.25	111.39	110.32	111.11	111.67	112.04	112.26	112.04	112.73	111.27	110.58
110.33	110.1	109.21	110.7	109.55	111.6	110.26	110.77	109.32	111.3	109.57	109.67	109.62	110.14	110.74	111.04	111.28	110.09	109.05	110.67	110.29	109.44	109.12	111.53	111.21	108.75	110.94	111.24	108.83	111.74	108.63	110.44	112.75	109.51	108.98	110.58	109.63	111.16	110.39	110.03	110	109.15	110.83	111.41	109.99	110.39	110.21	110.6	110.48	109.85
101.22	100.63	100.31	100.04	99.258	99.919	101.14	101.01	99.458	99.206	100.8	99.6	100	100.97	99.968	99.474	101.13	100.7	100.72	99.97	99.27	99.68	101.33	100.34	100.47	100.06	101.02	99.842	100.56	100.52	100.13	101.29	101.69	100.67	100.11	101.14	101.23	100.25	99.872	100.17	99.366	100.71	99.568	100.57	100.78	97.8	102.54	101.09	99.063	100.71
106.17	106.5	106.78	105.15	107.09	107.05	106.66	106.63	106.88	105.57	107.88	104.53	106.13	105.7	106.42	106.27	107.99	108.03	107.27	105.03	107.74	105.78	105.82	107.49	107.87	105.04	106.06	105.52	104.18	106.97	106.55	107.05	105.68	105.36	106.92	107.25	105.13	107.04	105.98	106.86	105.19	106.78	104.97	106.96	106.01	106.51	105.23	106.69	106.49	105.62
106.2	106.9	107.45	106.11	107.55	107.38	106.53	108.58	107.04	104.8	106.66	105.74	106.36	108.95	108.24	107.05	106.84	108.24	106.21	106.2	107.15	106.87	107.78	107.69	107.8	108.55	105.49	107.24	107.23	107.28	107.63	107.42	107.47	105.47	106.68	107.63	106.83	107.55	107.05	106.08	108.08	107.89	106.23	105.7	106.52	106.37	107.33	105.5	105.05	105.08
108.57	104.7	105.21	104.21	104.87	105	105.69	105.35	105.73	105.75	106.22	105.63	105.94	106.29	104.86	106.27	105.44	105.37	104.92	105.33	105.81	104.5	105.37	107.05	105.34	106.43	106.99	105.35	105.67	105.08	105.36	105.91	106.18	105.72	106.18	105.01	106.38	106.1	105.04	106.01	106.55	105.62	106.47	106.63	103.91	107.3	104.01	105.14	105.54	105.9
111.18	111.15	110.37	111.6	111.47	112.98	111.11	110.13	112.31	112.87	110.96	110.18	110.42	110.8	110.74	111.72	111.35	110.5	110.94	110.91	112.39	112.38	112.39	110.79	112.72	111.17	110.85	111.56	110.39	112.86	111.13	112.21	112.55	110.63	110.91	110.8	110.91	112.08	111.41	110.69	111.7	110.93	111.76	110.79	111.58	110.7	111.59	110.79	111.61	110.69
103.69	105.19	102.82	104.9	103.69	105.15	105.63	103.13	104.54	104.3	104.02	103.51	104.25	103.31	105.31	103.78	104.63	104.17	104.04	104.4	105.88	103.49	103.72	103.94	103.92	107.23	104.28	103.14	104.96	103.81	105.66	103.8	103.55	103.04	103.77	103.11	105.33	104.29	104.41	105.7	103.47	103.63	105.17	103.06	103.21	105.38	105.49	103.48	105.52	103.53
104.18	105.28	103.93	103.5	104.33	104.33	103.6	104.84	104.97	105.05	105.71	105.54	103.19	103.42	103.83	103.41	104.11	105.02	104.61	104.18	104.79	105.38	104	103.63	103.02	105.38	101.39	102.98	104.96	104.6	102.23	105.14	103.65	104.92	104.75	104.03	105.74	104.15	104.2	105.86	103.71	103.81	105.03	103.32	103.48	104.5	105.32	102.18	104.69	104.79
110.25	110.61	112.56	110.41	111.4	110.55	110.65	111.6	111.87	110.63	109.86	111.02	111.38	110.75	110.46	110.52	110.26	112	111.18	111.11	113.11	109.89	111.08	110.25	110.28	109.35	109.55	110.66	110.55	111.84	109.44	111.82	110.87	111.54	110.77	110.53	109.89	109.97	111.63	111.56	111.26	108.81	112.17	112.01	110.87	111.22	111.47	110.04	110.06	112.18
112.19	112.04	113.64	111.83	112.49	110.76	113.12	113.18	113.93	114.24	112.31	112.57	111.91	111.51	112.19	113.01	113.27	114.06	113.21	112.21	112	113.54	112.28	113.67	112	112.91	113.43	113.7	110.91	113.45	111.69	112.31	112.35	113.17	113.55	110.64	110.93	114.66	111.88	112.5	113.38	113.32	112.04	113.42	110.91	112.68	112.9	112.18	113.99	113.99
105.66	105.78	105.71	107.13	105.98	104.3	106.61	104.5	104.76	105.9	104.58	104.93	105.4	106.44	107.33	106.36	105.62	104.91	103.05	104.96	105.5	106.36	107.01	104.33	105.15	106.55	105.4	106.62	105.26	106.56	104.92	103.74	106.33	104.93	106.26	103.81	103.52	105.21	106.94	106.37	105.67	104.82	105.38	105.75	105.36	105.4	106.55	105.68	105.9	105.3
104.33	105.25	105.96	104.42	105.59	104.91	105.64	104.87	105.6	106.34	105.65	105.42	104.3	105.71	107.09	106.81	105.02	106.53	106.22	104.36	104.52	107.15	106.87	105.98	106.68	103.69	105.17	105.45	105.71	105.12	104.68	106.89	105.5	106.1	106.65	105.17	106.25	105.77	105.68	104.98	104.2	105.79	104.48	106.46	106.36	104.6	105.59	106.33	105.02	105.67
105.53	106.77	105.57	106.12	107.2	105.21	107.02	105.23	106.31	105.1	106.03	108.34	105.79	105.2	104.43	106.46	106.57	106.64	107.01	106	106.25	106.04	106.73	106.31	106.61	106.31	106.74	106.72	107	105.21	106.45	105.53	105.41	105.85	105.31	104.49	107.46	105.29	106.95	106.57	107.36	106.64	104.6	105.07	104.96	105.95	106.23	105.98	105.81	107.37
109.17	110.75	111.27	111.76	111.31	110.65	110.81	110.58	110.91	110.81	109.77	109.71	109.29	109.43	110.69	108.87	112.65	111.35	111.18	110.53	110.87	109.39	109.56	110.05	111.54	109.63	108.77	111.26	111.25	111.42	110.36	111.18	110.12	109.94	109.33	109.12	109.03	109.76	110.39	111.51	110.45	110.78	110.45	111.19	110.01	110.97	109.8	111.38	109.17	109.41
100.12	100.24	100.39	100.77	101.32	98.922	99.738	100.88	101.25	100.65	101.09	99.506	100.88	102.11	99.311	100.74	97.784	101.16	100.71	99.768	100.11	101.61	99.589	100.42	101.58	101.6	100.21	101.16	101.14	100.51	100.09	98.592	101.17	100.59	101.29	99.453	101.27	102.5	100.82	99.793	100.23	100.43	100.11	100.02	100.48	101.71	99.431	102.45	99.589	101.22
107.04	106.13	105.52	105.89	106.76	106.96	107.29	105.56	104.72	107.06	105.63	106.78	107.25	107.28	108.38	106.7	106.77	107.14	108.47	107.79	106.28	107.26	107.16	107.99	107.68	106.12	106.49	106.9	105.79	105.46	108.46	106.55	105.59	108.37	106.06	106.02	105.89	105.35	107.19	108.01	106.83	106.71	108.63	107.2	107.33	106	106.98	106.8	106.34	103.71
111.77	112.71	110.69	112.68	112.33	111.33	112.5	110.51	112.71	110.76	112.74	111.77	110.47	112.32	110.4	110.17	111.39	111.58	113.36	112.48	113.13	111.83	110.99	111.19	110.81	111.63	112.62	113.03	112.46	111.35	110.99	111.67	112.75	111.09	111.55	110.69	111.02	111.32	111.2	112.18	111.25	111.67	112.89	112.6	111.59	112.75	112.99	111.98	111.79	111.29
106.57	105.84	107.65	104.61	105.74	104.87	105.58	104.52	105.6	105.82	105.95	106.56	105.02	104.44	104.82	106.37	105.73	106.1	105.63	103.08	105.51	105.65	104.96	106.58	106.35	107.21	104.18	105.19	107.08	105.81	104.54	105.16	103.55	105.61	105.81	105.1	105.99	106.19	106.21	106.2	103.94	104.32	105.45	106.03	107.21	105.39	105.38	105.48	105.9	104.65
106.6	107.11	107.15	105.31	107.52	108.13	105.32	105.89	106.93	105.78	105.82	106.68	106.91	106.17	107.92	107.4	106.28	106.09	106.16	105.03	108.18	105.57	106.61	104.6	106.09	106.07	107.17	107.52	105.93	105.42	105.51	107.01	105.45	105.9	108.03	106.18	106.32	105.01	105.39	106.32	107.16	107.57	106.51	106.85	106.62	106.03	105.43	107.01	105.55	104.43
107.45	106.61	106.05	107.2	106.01	107.37	107.26	104.98	105.82	105.52	107.25	106.83	107.22	106.5	106.37	105.68	107.5	106.54	106.41	107.63	105.41	106.06	106.09	105.94	108.45	106.76	106.1	106	106.12	105.76	107.98	105.13	106.44	106.82	106.99	107.18	104.37	106.1	105.76	106.45	103.88	106.95	105.56	105.86	106.24	107.28	108.31	106.68	107.38	106.96
105.81	104.88	106.12	106.32	105.18	105.03	105.44	105.47	105.07	105.58	106.15	105.43	106.31	104.54	105.37	104.3	104.94	104.64	106.55	104.83	106.51	106.37	106.44	104.62	105.43	105.15	104.32	106.6	105	105.36	105.24	106.46	105.25	105.16	106.38	104.49	105.05	103.98	105.86	105.39	105.78	105.83	105.35	107.03	105.76	107.78	105.41	106.22	106.19	104.28
106.37	108.23	106.88	106.69	106.89	108.91	105.7	107.21	106.07	106.52	108.46	106.43	106.65	108.62	106.4	107.19	107.38	106.44	106.61	107.84	105.6	106.38	106.93	107.51	107.78	107.47	106.6	104.62	108.12	107.02	107.24	108.57	107.05	106.59	106.58	106.19	108.17	106.42	106.33	105.71	105.4	108.46	105.67	105.61	107.11	107.99	104.32	105.63	107.61	109.06
111.3	108.9	109.5	109.32	109.82	108.32	108.55	109.51	110.85	110.89	109.06	110.92	110.95	109.75	109.26	110.13	109.99	108.94	110.41	110.18	110.6	110.94	110.43	109.64	110.67	109.94	109.69	110.12	109.49	110.18	110.18	110.76	108.52	110.36	109.4	110.51	108.61	110.44	108.22	109.11	110.16	110.93	109.17	111.76	109.81	110.4	109.27	108.71	110.21	109.73
105.94	103.82	105.75	106.1	103.36	104.23	105.54	106.24	105.5	104.85	104.72	105.13	106.72	105.75	105.17	106.5	105.2	104.01	104.47	104.53	105.72	104.02	104.16	105.17	105.65	105.14	104.67	105.16	105.66	104.46	105.39	105.71	103.77	104.86	105.26	106.21	105.68	105.64	105.4	104.43	105.1	103.95	104.13	106.73	105.2	104.68	104.2	105.01	103.78	105.68
105.73	105.32	105.72	106.09	106.59	105.33	106.27	104.7	106.81	107.15	103.2	106.27	106.03	106.93	107.43	106.76	107.16	105.84	105.56	107.63	106.46	106.44	106.03	106.2	106.87	106.82	105.21	106.71	106.4	107.16	105.63	107.84	106.77	106.31	105.52	106.26	106.54	106.8	105.32	105.83	105.1	105.61	107.65	105.89	106.34	106.66	105.97	108.1	104.66	107.21
106.56	106.79	106.12	105.11	105.54	106.12	104.85	107.03	106.23	105.13	105.14	105.65	107.9	105.19	106.01	105.1	106.85	106.03	107	105.93	105.64	106.02	106.64	105.35	105.22	108.17	107.85	105.39	106.23	105.09	104.86	104.53	105.22	106.39	106.31	105.21	106.69	105.64	106.56	105.42	105.52	106.14	106.45	104.35	105.71	105.22	106.76	105.97	105.16	105.8
111.14	111.85	109.89	111.9	111.57	111.18	112.85	111.46	110.89	111.1	112.29	111.64	112.41	112.33	111.13	110.86	110.68	111.79	111.96	109.7	110.67	111.82	111.19	111.6	111.77	110.82	110.34	109.79	111.63	110.99	110.74	111.34	112.57	111.35	110.44	112.56	111.59	112.45	110.21	110.14	111.14	112.03	111.53	111.45	110.77	111.39	112.1	112.08	111.29	111.68
106.11	105.87	106.02	103.67	106.52	107.61	106.68	104.65	104.91	103.59	104.54	105.61	105.61	105.32	105.27	105.64	105.59	105.35	104.91	105.63	106.96	105.46	104.16	105.57	106.82	105.33	107.25	105.65	105.07	105.54	103.83	106.26	105.32	106.68	104.55	105.49	105.61	105.74	104.02	105.7	104.48	107.02	105.62	106.28	106.89	104.28	103.73	104.64	106.26	105.49
99.192	100.07	99.852	100.25	99.982	99.908	99.628	99.6	100.82	100.91	98.885	98.686	98.954	99.596	100.76	100.57	99.777	99.772	100.37	100.52	98.283	100.5	100.28	100.05	100.21	98.199	98.6	100.57	100.62	100.32	100.76	99.12	99.567	101.15	98.177	99.895	99.9	99.82	99.447	100.49	98.515	100.51	100.14	98.666	99.592	99.324	99.645	100.23	100.95	99.865
110.88	109.66	109.46	111.17	107.73	109.85	109.73	108.89	110.15	109.64	109.53	110.29	110.4	109.79	108.91	111.81	109.36	108.83	109.53	109.18	109.03	110.02	110.29	109.71	110.65	110.83	108.45	111.58	110.45	110.35	111.9	108.65	109.42	109.81	109.49	109.25	110.79	110.53	108.78	107.92	110.68	108.76	110.05	109.09	108.63	111.16	109.97	108.62	109.96	110.45
105.73	107.95	107.49	107.02	106.52	104.61	106.3	106.66	105.76	107.13	106.31	106.26	105.99	105.55	105.92	107.51	106.27	106.82	105.47	108.79	106.05	106.91	105.25	106.19	105.86	105.23	107.21	107.21	104.45	107.11	106.12	105.58	106.64	106.41	106.29	105.65	107.3	107.76	106.51	105.88	105.94	105.89	105.99	105.85	105.68	105.52	106.87	108.38	107.79	105.02
105.17	105.06	106.83	108.09	105.53	105.53	106.62	106.91	107.17	106.18	106.85	106.04	105.39	105.25	105.45	106.04	107.24	107.5	108.55	105.66	104.44	105.38	107.98	106.51	105.4	106.83	107.88	105.41	105.71	106.17	106.4	105.98	106.06	107.16	106.21	105.98	105.66	106.9	106.86	107.39	107.41	105.88	106.23	105.85	106.07	105.38	105.72	105.53	105.51	107.07
104.5	107.75	104.95	105.42	104.97	105.66	105.15	104.91	105.33	106.5	105.48	104.15	105.5	104.36	104.98	105.26	104.68	104.97	106.04	105.45	104.61	103.99	104.81	104.35	105.58	106.72	105.82	107.41	106.2	105.27	105.85	104.71	105.04	105.34	105.06	105.39	105.66	104.45	106.17	105.25	105.21	106.15	105.5	104.18	105.46	104.83	104.77	104.38	105.21	105.63
105.94	106.69	105.19	105.04	106.33	105.17	106.13	106.33	104.7	106.9	106.76	105.92	106.04	105.51	107.11	105.38	105.19	106.17	106.64	106.25	105.19	106.05	105.57	104.48	106.25	107.57	104.8	105.36	105.18	107.16	106.18	106.63	106.4	106.55	106.48	107.44	105.42	107.16	105.59	106.53	107.04	104.75	104.96	104.9	106.67	105.91	105.23	106.96	106.54	105.09
112.8	111.34	113.21	111.81	109.5	110.74	110.43	111.27	111.54	112.4	112.39	111.29	110.59	112.42	111.12	112.57	110.71	112.36	111.96	112.47	112.32	112.68	113.21	110.29	110.35	110.11	111.27	111.55	112.95	112.1	112.39	111.71	113.48	111.69	111.29	113.04	110.85	111.87	110.79	111.57	113.01	112.18	111.38	113.66	113.86	111.47	110.93	111.03	112.21	110.84
99.885	100.19	99.402	99.731	99.471	100.29	101.98	99.932	99.892	102.18	100.89	101.2	102.12	100.45	100.54	101.49	100.03	100.71	98.477	99.661	100.57	102.9	101.71	99.456	100.73	100.23	101.76	99.772	98.985	98.967	100.37	101	98.239	100.43	100.24	100.11	99.045	100.52	100.73	98.792	99.973	102.31	98.847	100.06	99.804	100.12	100.42	100.26	99.425	101.48
107.31	106.93	104.8	106.53	107.51	107.15	105.52	106.9	106.57	107.79	108.33	107.14	105.52	107.17	105.35	106.94	106.49	106.93	105.84	106.22	105.06	107.12	105.03	104.7	106.36	105.86	106.2	106.17	106.03	104.75	106.48	106.04	105.84	107.14	106.75	106.45	106.34	106.95	106.17	105.83	107.52	107.01	107.86	106.19	106.76	106.48	105.94	106.28	106.58	106.14
104.02	104.01	105.57	105.4	104.88	104.15	104.03	104.47	104.73	104.14	105.11	104.42	104.27	102.39	102.48	103.16	104.97	104.2	105.06	106.01	104.3	105.07	104.85	103.86	103.87	104.71	104.03	104.2	104.45	105.24	105.02	103.38	105.04	104.07	105.22	103.18	105.74	104.35	105.59	105.64	105.83	105.03	105.89	104.8	104.03	103.64	105.42	105.13	104.46	104.9
111.6	111.22	113	113.57	113.42	113.03	112.79	113.24	112.69	110.96	111.71	113.64	112.79	112.97	112.73	112.74	113.29	112.58	111.73	112.3	114.57	113.38	111.52	112.25	112.32	112.3	113.12	114.56	112.81	112.62	113.19	113.21	111.75	112.65	111.7	113.36	113.66	113.14	112.51	112.1	111.76	113.07	113.36	113.96	113.31	112.47	110.6	114.71	111.34	112.83
111.63	111.46	112.04	112.14	112.35	112.01	112.85	113.04	111.55	110.91	111.44	112.44	111.52	111.19	110.76	110.59	112.84	113.67	112.06	111.18	110.38	112.74	112.63	112.43	111.32	111.69	112.05	112.66	112.54	112.96	112.9	111.23	112.63	110.26	112.15	111.32	111.92	111.96	111.54	111.06	111.39	112.15	112.35	111.93	111.51	111.56	110.64	111.75	112.2	110.67
106.77	105.48	107.63	105.08	105.37	105.99	106.2	106.17	107.13	106.26	106.89	107.18	107.62	105.3	106.04	106.73	106.64	105.07	105.04	106.23	106.84	107.24	106.1	105.67	106.04	106.21	105.7	105.55	106.31	106.08	105.65	105.91	104.98	106.42	107.06	106.39	106.6	106.56	105.09	105.86	105.61	105.64	105.79	106.5	104.14	106.41	106.29	106	107.17	105.99
112.63	112.46	113.39	112.87	111.8	111.72	112.12	112.46	111.15	111.83	111.35	112.29	112.43	112.28	112.38	113.25	110.52	112.33	111.43	110.62	111.87	111.32	112.75	112.85	111.23	112.43	112.89	109.17	112.51	112.52	112.05	111.68	112.24	113.52	111.1	112.1	113.08	110.17	113.42	111.22	111.9	113.58	111.82	111.34	111.34	111.97	112.39	112.1	111.42	112.14
106.83	106.33	107.63	107.56	105.44	107.11	106.5	108.88	104.44	107.19	107.36	108.21	106.93	105.62	107.61	107.78	107.35	108.34	107.27	104.96	107.57	106.91	106.54	107.31	105.8	105.65	106.6	105.63	106.28	107.14	106.79	106.32	106.88	106.7	107.4	106.07	107.66	106.3	106.56	104.94	107.06	106.84	107.58	105.97	106.67	107.42	106.73	107.59	107.13	107.77
103.73	105.69	104.51	106.14	104.91	105.06	105.97	105.49	106.35	106.46	104.7	105.79	105.31	106.35	106.88	103.62	106.12	106.77	104.98	105.13	106.52	105.24	105.17	106.24	106.46	105.92	104	104.64	107.39	105.37	104.15	105.16	106.43	105.22	103.9	105.68	104.58	105.86	105.01	105.67	104.76	105.43	105.34	105.64	106.72	106.68	106.2	104.86	106.48	103.48
118.43	118.08	119.12	117.32	117.26	119.75	116.75	117.1	117.6	116.17	117.63	117.71	118.36	118.9	118.21	116.5	118.12	118.76	115.95	118.02	117.6	118.3	119.7	117.69	117.72	116.36	116.67	118.02	118.6	116.81	116.46	117.76	115.32	116.36	117.33	118.45	114.22	116.68	117.81	118.5	117.18	118.27	115.93	117.17	117.08	117.27	118.73	117.79	117.19	118.04
105.28	104.91	106.45	105.84	106.27	106.38	106.43	105.3	105.61	106.04	106.06	105.6	106.2	106.31	105.96	106.62	107.59	106.09	106.94	105.35	104.96	106.21	106.11	106.21	107.33	107.02	106.75	105.55	104.7	107.29	105.12	106.86	108.21	105.8	107.11	104.82	106.11	106.42	107.34	108.32	107.12	105.68	106.99	108.03	106.13	105.87	107.41	104.7	105.52	105.48
104.58	105.23	104.56	105.09	105.07	105.16	106.29	105.16	105.4	105.9	106.12	106.61	104.19	104.63	106.22	106.17	105.93	106.6	105.34	106.14	105.95	104.38	105.39	106.3	104.76	105.23	105.76	105.65	104.54	105.51	104.34	104.92	105.24	105.43	105.8	105.77	108.16	105.35	105.99	105.92	106.29	103.86	104.59	105.05	104.54	104.97	105.76	103.85	107.25	105.31
109.84	111	107.86	109.47	110.82	110.88	109.45	110.5	109.75	109.04	109.41	108.72	109.67	110.6	109.93	109.97	110.07	112.11	110.76	111.17	109.92	110.46	109.29	110.79	109.54	108.27	111.18	109.81	109.65	110.59	109.08	110.1	109.37	110.78	110.2	109.23	109.88	109.51	111.43	108.77	109.78	108.87	109.93	109.35	110.81	109.28	109.81	109.49	109.68	108.91
116.7	117.03	116.91	117.53	118.48	116.99	117.54	117.73	117.19	118.51	117.74	117.37	118.07	117.57	117.31	117.5	117	116.95	117.44	117.74	118.45	116.47	116.66	118.44	118.53	116.85	117.75	119.82	116.45	115.78	117.88	117.6	117.33	117.69	118.32	118.29	118.59	116.8	117.33	118.63	118.05	117.06	117.65	116.95	116.4	118.09	117.37	118.14	117.36	117.2
106.77	105.02	107.55	106.11	106.82	104.85	104.82	105.41	106.94	107.96	105.43	105.1	106.37	107.63	106.51	105.81	106.73	106.73	105.38	106.65	106.99	105.88	106.32	104.98	108.2	106.01	105.29	105.2	106.55	105.35	106.38	107.35	106.38	107.43	106.49	106.61	106.27	106.41	104.92	106.69	105.8	106.28	105.26	105.47	106.15	106.54	104.92	106.21	106.17	104.5
105.29	105.96	106.28	106.09	106.55	105.5	103.56	106.28	104.72	105.45	106.59	105.18	105.2	106.26	104.5	104.88	105.06	103.87	105.47	104.56	104.95	105.22	104.97	105.04	105.22	105.61	106.87	106.8	106.14	103.96	107.29	106.18	105.41	105.8	105.91	105.45	104.28	106.89	104.14	105.34	105.17	105.34	105.95	103.92	105.37	105.23	106.3	104.39	106.99	105.4
111.93	110.66	110.62	111.8	111.18	110.64	111.43	111.67	110.58	111.62	109.93	111	111.83	110.28	111.38	110.85	111.9	111.65	110.82	111.62	111.21	110.23	110.16	111.49	111.45	111	112.98	111.85	110.78	110.58	111.44	110.25	111.82	110.95	110.49	110.92	111.47	111.33	111.44	111.16	111.12	111.58	110.75	111.41	110.54	113.03	111.65	110.45	111.07	112.92
99.893	99.698	99.448	100.26	100.16	100.01	100.11	99.299	97.738	99.635	99.459	98.961	100.24	100.38	99.429	99.335	100.36	100.86	99.821	99.412	99.599	100.2	100.24	100.5	99.936	99.517	99.39	100.18	99.818	101.31	99.671	98.97	99.928	99.633	98.303	100.16	100.43	100.87	99.662	99.67	100.53	98.486	100.09	99.245	98.451	100.22	100.12	98.843	99	97.714
111.64	111.24	112.5	112.02	113.24	111.91	110.21	111.1	112.33	111.33	110.34	111.12	109.09	110.22	112.06	109.41	112.87	110.98	111.81	111.76	111.41	110.31	110.89	111.52	110.9	111.59	109.47	112.72	111.03	111.28	111.98	111.02	110.34	111.8	112.48	109.15	110.44	111.24	109.78	111.19	110.57	111.63	111.12	112.01	111.28	111.32	112.07	110.97	112.25	110.95
112.03	111.54	112.59	111.01	110.37	111.16	111.38	111.72	111.72	111.1	112.57	111.22	111.27	110.01	109.88	110.57	110.32	111.22	112.34	111.39	110.08	110.33	111.67	112.09	110.81	110.08	113.89	110.98	111.57	111.34	110.27	111.3	109.76	110.94	111.31	111.47	111.63	110.65	110.47	111.89	110.06	111.43	110.78	114.28	110.13	111.02	112.94	112.44	109.18	109.79
111.61	111.98	113.13	111.07	111.83	112.78	112.16	112.22	110.62	111.49	112.64	112.75	113.86	110.98	113.46	113.02	112.14	110.18	112.43	113.12	112.95	111.53	111.56	111.28	111.71	110.55	110.8	111.94	112.46	111.39	113.12	112.28	113.18	112.32	111.19	112.29	112.12	111.76	111.49	112.4	111.75	112.32	113.66	111.8	112.48	112.68	111.56	112.81	112.07	110.27
108.48	106.68	106.9	106.79	106.98	106.52	106.77	105.51	105.95	108.3	106.37	105.4	106.82	107.09	105.91	103.68	107.6	106.87	106.75	104.98	105.65	107.01	107	104.84	104.98	106.36	104.88	107.2	108.18	106.53	105.81	107.06	105.83	105.73	106.28	106.5	106.12	105.9	106.25	106.65	106.66	104.58	106.01	107.39	105.88	106.68	106.41	107.3	107.23	105.92
112.24	111.85	110.77	111.19	109.53	111.7	111.42	111.87	111.19	111.14	110.79	111.18	111.77	111.01	111.69	111.9	112.24	111.51	110.84	111.33	111.17	111.3	109.58	110.74	111.21	110.36	111.21	110.4	112.31	111.22	110.32	111.5	110.64	111.01	111.47	110.17	111.11	110.96	110.76	110.63	110.07	112.33	110.45	110.71	111.32	110.79	112.5	110.66	113.44	112.25
115.05	115.91	115.57	114.78	115.42	115.33	115.66	114.47	116.46	117.32	116.35	116.54	118.44	116.41	115.84	116.41	116.13	115.48	116.09	116.58	115.31	115.75	115.59	116.38	116.96	115.4	115.18	116.44	116.67	115.73	115.9	115.64	117.22	117.77	116.93	115.6	116.07	116.05	115.69	116.65	114.59	115.66	116.72	116.72	115.88	116.04	116.36	116.82	117.04	115.63
99.334	100.57	100.45	98.904	98.572	98.467	99.827	100.22	99.614	99.84	99.2	99.428	99.389	98.928	99.755	100.56	100.96	98.113	98.608	98.796	100.6	100.48	98.61	97.847	101.32	99.722	100.57	99.343	98.702	98.665	101.09	98.215	100.11	99.999	99.375	97.617	100.34	98.886	101.13	100.58	99.358	100.35	98.981	99.981	99.703	99.494	100.24	99.777	99.465	99.062
107.34	106.09	108.33	108.55	108.77	107.18	104.81	107.44	106.09	107.39	106.89	106.15	107.97	106.01	106.95	106.88	107.42	106.45	105.68	106.48	107.18	106.02	107.24	105.29	106.28	106.53	106.58	107.89	106.04	106.38	107.12	105.37	107.09	106	105.88	106.57	106.54	108	107.13	106.32	107.99	107.09	107.72	107.61	106.13	105.93	107.1	105.83	107.04	107.87
105.13	106.56	104.81	106.89	104.41	105.29	106.2	106.18	105.89	104.77	105.97	105.14	105.74	104.96	104.68	106.89	105.2	104.19	105.85	106.47	105.41	106.1	105.55	105.14	105.14	106.09	105.01	106.2	105.36	105.66	106.11	104.48	104.23	105.02	105.17	105.98	105.35	106.39	106.66	106.92	105.54	104.84	105.46	105.22	107.34	106.68	104.89	105.39	105.3	106.53
110.15	109.99	110.67	110.12	108.49	111	110.14	111.56	110.34	110.78	109.79	110.74	110.18	110.47	109.89	110.1	110.19	110.23	110.78	110.51	110.62	109.73	112.33	110.58	110.8	110.05	110.35	109.77	108.54	110.93	110.45	110.09	111.52	110.66	109.99	110.5	109.73	110.45	109.23	110.95	109.89	109.29	110.31	110.22	110.29	111.71	112.09	109.02	110.94	111.37
105.03	105.82	106.58	105.76	108.09	106.21	106.17	106.51	106.18	105.3	104.04	106.26	106.63	106.38	108.44	105.13	105.35	107.42	105.07	107.72	105.56	107.44	106	106.8	106.18	106.51	106.61	107.06	105.65	105.25	106.13	106.9	106.23	107.22	107.16	105.24	107.64	106.16	105.65	106.93	106.82	106.12	105.3	105.52	106.41	106.29	106.31	105.62	106.16	107.2
105.5	105.55	103.88	104.3	105.58	105.11	104.15	105.58	105.19	105.89	104.92	104.03	106.22	104.93	103.57	104.07	104.61	105.49	104.36	105.56	105.09	104.96	103.31	104.73	105.48	103.75	104.57	102.69	106.14	105.69	104.94	104.01	105.18	105.21	104.88	104.5	103.05	105.18	104.83	105.4	103.89	104.25	103.93	104.24	105.19	104.32	103.6	106.46	103.85	105.25
106.25	105.23	106.87	106.76	105.35	106.31	106.64	106.34	105.65	107.26	107.47	105.78	106.21	107.46	107.23	107.66	106.97	105.76	106.93	106.3	105.13	104.82	106.45	105.32	106.93	105.91	107.88	106.19	106.19	107.05	105.88	107.05	106.09	106.01	106.12	108.14	107.2	106.01	105.1	107.44	105.81	104.98	104.47	108.22	105.82	105.76	107.01	108.99	106.34	105.68
111.54	112.05	113.11	112.96	111.78	112.05	112.68	112.39	111.75	112.76	112.05	112.58	111.82	111.69	112.29	111.68	113.1	111.91	112.29	111.97	113.68	111.93	112.81	111.39	113.19	111.4	111.15	111.1	112.7	112.55	112.4	111.56	111.78	111.22	110.59	111.6	112.64	111.94	112.49	113.51	112.37	112.31	111.24	112.13	112.85	112.75	113.24	112.99	112.88	112.37
105.52	104.4	105.55	106.36	104.29	105.68	106.07	105.69	106.24	106.07	104.55	103.98	105.59	105.86	104.51	104.7	105.8	106.65	105.44	105.73	105.21	105.16	106.01	105.94	105.22	105.58	106.27	107.94	106.42	105.97	103.76	106.45	106.31	107.45	105.9	104.56	105.39	105.32	104.96	104.85	105.62	104.72	106.23	105.07	105.15	105.77	105.1	104.98	106.06	106.18
109.75	110.39	109.72	111.18	110.41	110.21	108.21	110.75	111.1	112.57	111.14	109.91	110.43	112.17	109.21	110.85	108.9	109.86	109.78	111.94	111.51	110.41	109.75	111.31	111.94	109.34	109.34	111.07	111.09	110.31	110.11	112.21	111.28	110.64	111	109.59	110.15	109.39	112.21	109.69	110.42	111.94	109.96	108.88	111.38	111.38	108.64	110.19	110.18	110.99
104.41	104.9	104.66	104.1	103.56	105.14	102.23	104.19	107.43	105.14	103.83	104.39	104	104.19	104.88	103.7	104.61	104.07	104.75	103.77	104.17	104.26	105.45	102.94	103.78	103.76	103.91	104.29	103.96	104.15	104.77	105.05	105.1	105.01	103.72	103.79	104.89	103.98	105.17	105.03	104.29	104.73	105.21	102.6	104.59	104.73	103.22	104.01	105.52	105.11
111.81	111.3	111.97	112.53	110.99	111.49	112.97	113.8	110.8	111.06	112.44	111.03	111.67	111.43	113.74	111.82	110.66	112.62	112.82	111.28	111.98	113	111.75	113.94	112.05	111.6	112.44	111.43	112.13	110.09	112.46	111.81	110.65	110.58	110.36	111.63	110.79	111.08	111.62	111.49	112.22	112.11	112.55	113.03	112.61	113.49	112.51	109.93	111.18	110.96
118.14	117.06	118.06	116.99	117.07	117.74	118	118.22	118	117.72	117.81	117.83	116.91	117.81	119.05	117.89	119.49	117.05	116.88	117.97	116.61	117.07	117.02	116.27	119.31	117.11	118.8	117.72	118.2	117.07	117.2	118.52	118.77	117.88	117.53	117.46	115.95	117.1	117.59	117.16	118.09	116.23	117.8	117.89	117.51	117.71	118.49	119.13	116.13	118.73
104.21	104.11	105.75	104.19	104.78	105.14	104.84	103.9	105.23	105.29	106.48	104.53	105.3	104.9	104.44	104.88	104.8	106.35	105.36	106.45	104.45	105.47	104.45	103.6	104.66	106.69	106.01	104.06	105.05	105.74	107.81	104.64	104.42	103.67	105.07	105.42	104.9	104.92	103.11	103.93	106.39	105.47	105.52	106.22	105.54	106.45	105.65	106.15	105.59	104.34
104.05	103.88	104.25	103.32	104.12	104.35	105.26	104.7	104.16	103.48	103.4	105.22	104.15	104.02	104.8	103.73	103.72	103.71	105.35	104.88	104.49	103.73	104.44	105.93	105.41	103.99	103.65	103.71	103.76	102.82	103.32	103.68	103.83	104.5	105.13	103.69	103.55	104.9	103.48	103.49	103.41	104.4	105.08	103.19	105.39	104.6	104.79	103.58	104.27	103.56
105.75	105.43	105.46	105.12	103.81	104.39	104.24	105.04	104.74	105.4	106.59	106.71	105.62	104.63	105.72	105.28	105.31	104.11	106.46	105.42	105.93	105.7	104.31	105.99	105.1	103.89	105.47	105.03	105.77	105.47	106.34	105.6	105.73	105.67	105.9	106.6	104.76	105.89	103.77	106.24	105.28	105.05	106.21	104.87	104.21	105.94	104.3	105.06	104.34	105.2
112.39	110.88	110.09	109.62	110.87	110.09	111.94	109.37	112.42	110.93	111.76	110.21	109.88	110.13	110.97	111.83	111.06	111.34	109.76	110.46	111.73	109.78	112.51	111.08	109.24	111.86	111.66	111.07	111.9	112.69	111.72	111.07	111.36	110.19	111.64	110.92	111.69	110.22	113.36	110.84	110.19	111.78	112.44	111.14	110.57	111.38	108.24	112.96	110.51	111.65
111.05	111.57	112.24	110.42	110.59	111.83	111.7	112.2	109.84	111.6	112.82	110.08	112.75	112.58	110.31	112.32	110.32	112.52	111.32	111.32	110.67	112.62	110.11	110.87	111.41	112.09	112.17	111.54	111.33	111.37	110.98	111.71	110.27	111.44	110.59	110.33	112.49	111.53	110.88	112.48	111.17	111.65	111.15	111.95	111.12	111.75	110.16	111.13	111.32	112.99
104.74	103.4	103.38	104.83	101.76	103.27	104.45	104.49	105.03	102.69	104.37	103.31	104.73	104.84	103.46	104.44	103.09	105.36	105.68	104.74	104.85	105.91	103.29	104.6	104.35	104.13	104.2	104.6	102.43	104.21	105.22	104.84	104.62	104.87	103.29	104.64	104.97	105.5	103.11	103.07	104.37	103.5	104.37	105.22	105.24	105.35	104.64	102.69	105.95	104.29
99.272	100.22	99.481	98.454	98.973	98.974	99.652	102.03	97.689	99.493	100.34	100.18	100.82	100.59	100.31	101.05	99.195	98.515	99.251	100.69	101.08	98.391	100.87	100.03	98.376	100.29	100.86	99.866	99.555	100.15	99.174	99.927	98.596	100.55	100.94	99.15	100.3	101.99	98.321	100.07	99.853	99.739	98.749	100.56	101.45	99.58	99.747	97.989	99.684	99.43
104.93	106.82	105.46	105.54	106.07	105.11	105.54	107.16	106.86	105.3	106.61	106.03	105.13	106.35	106.4	106.09	105.67	107.1	105.37	105.6	105.36	104.76	105.91	106.88	105.77	104.82	107.27	105.45	105.56	107.18	105.26	105.43	106.41	104.44	106.46	104.76	106.26	105.06	106.28	107.52	107.83	105.95	103.75	105.17	105.03	105.46	105.91	105.79	106.67	105.42
106.19	105.78	106.49	106.73	105.57	106.22	105.87	105.95	105.21	105.68	106.21	105.93	107.21	108.15	105.71	105.86	106.22	106.68	104.69	106.32	106.51	106.82	105.89	105.02	104.96	105.76	107.95	105.94	106.53	106.31	106.83	106.63	105.52	105.85	105.8	105.92	105.27	106.43	105.68	108.07	105.57	106.33	103.95	106.01	106.57	106.45	107.63	106.08	107.2	106.8
110.51	111.69	111.23	111.02	110.54	110.28	110.63	110.3	111.05	110.95	111.34	112	111.63	111.25	109.34	112.06	111.07	110.96	110.99	112.69	112.04	111.04	111.72	111.57	111.05	111.34	109.99	111.91	110.57	112.38	111.51	110.65	111.64	111	111.57	111.75	110.5	110.8	111.48	111.77	109.87	111.57	111.2	112.44	110.91	110.88	110.1	111.76	111.86	112.42
106.37	107.18	106.52	106.78	105.55	105.4	106.78	105.97	105.66	105.51	107.33	105.83	105.34	104.9	107.15	107.12	106.75	105.24	105.51	107.13	108.59	105.83	107	106.44	106.71	106.3	105.79	106.1	104.76	105.8	106.16	105.71	105.92	104.08	106.15	106.24	106.06	106.38	105.16	106.11	106.11	105.43	104.21	106.49	105	105.96	105.68	105.55	107.24	105.03
106.64	106.64	108.14	107.63	106.6	107.97	105.58	107.84	106.42	106.6	107.18	106.62	106.2	106.48	107.05	106.33	108.62	107.64	105.89	107.64	107.37	106.87	106.33	108.4	106.96	106.84	107.95	106.92	106.57	107.4	106.35	107.97	107.36	106.44	107.06	107.46	107.09	105.67	106.63	106.55	107.36	106.14	106.81	107.31	107.99	108.38	108.1	105.58	106.58	105.45
118.33	117.79	117.1	117.84	118.6	117.41	118	117.55	117.72	116.84	118.12	117.34	118.28	117.99	118.73	118.03	117.95	115.81	120.45	118.28	117.42	116.52	117.38	118.39	116.19	116.81	117.52	117.33	117.5	118	118.81	117.31	116.53	118.37	118.57	117.22	117.31	118.79	115.78	117.19	116.54	117.4	117.7	116.95	117.19	117.47	119.58	116.86	118.01	118.72
100.27	100.65	99.233	99.242	100.23	98.987	99.604	99.439	98.298	100.15	99.065	98.296	99.761	100.51	99.319	100.77	99.821	98.484	99.072	102.7	99.819	99.603	99.375	99.568	100.08	100.18	98.998	100.17	100.16	99.574	99.444	100.2	99.554	97.631	98.981	100.92	100.21	100.89	101	98.114	99.937	99.012	99.921	100.79	101.13	99.582	98.036	99.655	99.459	99.606
111.46	110.77	111.33	110.72	109.76	110.37	110.28	111.85	109.45	112.02	111.68	109.9	110.76	110.5	110.43	109.43	110.23	110.24	109.4	110.83	110.47	109.86	109.01	109.94	110.25	108.86	109.33	108.52	109.33	109.58	109.42	111.25	109.99	109.51	110.3	109.9	111.42	110.22	109.66	111.4	110.19	110.14	110.07	110.63	111.21	110.85	110.3	109.26	109.75	110.13
105.48	104.89	106.29	107.69	107.52	107.54	106.68	106.46	105.88	105.85	105.77	106.05	105.29	106.4	106.9	106.07	105.35	107.13	107.22	104.84	106.73	105.25	106.84	106.22	108.42	106.61	105.03	106.22	107.35	108.36	107.74	106.22	107.85	104.47	107.17	106.07	106.68	104.97	106.96	105.39	106.09	106.95	106.82	105.69	106.72	106.96	105.93	107.28	108.01	107.78
118.39	118.71	118.76	117.03	117.9	117.88	118.37	116.79	118.37	117.95	117.57	117.2	118.75	117.08	117.3	117.49	116.46	116.06	118.37	117.04	117.13	116.83	119.21	117.07	118.24	118.52	116.04	118.25	117.09	118.69	118.23	117.11	117.53	117.83	118.02	117.57	117.72	117.94	116.34	117.98	117.29	116.82	117.21	118.07	116.24	116.47	119.11	118.11	117.14	118
105.92	106.74	106.35	106.06	106.13	106.34	107.35	104.63	106	105.59	106.42	106.88	106.2	106.84	105.53	105.71	106.15	106.29	106.82	106.78	108.13	105.13	106.42	105.59	105.21	106.74	106.3	107.26	105.87	105.91	106.86	106.41	106.32	107.06	106.58	105.09	106.4	106.57	104.45	107.17	107.33	106.84	106.27	105.22	105.79	107.46	105.06	106.76	105.29	105.16
105.08	104.64	104.68	105.3	106.19	106.48	105.67	104.8	103.58	107.02	104.65	105.42	106.74	104.93	105.04	104.87	106.61	106.58	105.72	105.75	105.63	106.24	107.5	106.07	105.6	104.77	107.17	105.91	104.84	106.17	105.8	105.12	107.47	105.65	106.79	106.58	106.18	107.48	106.1	105.62	106.87	104.72	107.6	106.32	105.24	106.52	106.65	105.78	104.81	107.53
104.46	105.24	105.99	105.19	105.29	105.67	105.85	106.98	104.51	106.58	105.03	104.04	106.48	104.64	105.94	105.93	105.87	106.3	104.61	106.53	106.34	104.53	105.31	104.39	104.33	106.8	103.97	105.32	105.33	106.6	105.5	103.63	106.9	105.83	105.82	105.46	105.21	105.03	104.62	105.96	104.53	103.27	107.15	104.94	107.28	105.27	102.97	105.95	105.58	105.72
111.71	112.12	112.04	111.68	111.43	112.94	110.83	112.72	110.13	113.38	112.12	112.48	112.79	111.65	112.56	111.96	112.54	112.18	112.73	111.08	112.79	112.24	112.5	111.84	109.52	110.91	111.33	113.1	111.71	112.48	110.62	111.88	113.27	111.46	110.04	111.54	112.96	111.78	110.92	111.72	112.06	110.42	110.19	111.19	112.51	112.69	111.17	111.61	112.14	111.02
107.2	105.11	108.19	105.46	107.03	108.11	107.95	105.04	107.33	105.87	106.61	106.27	106.2	107.81	107.8	107.59	105.82	107.8	107.08	107.47	106.93	107.23	108.65	108.55	106.83	105.97	107.95	107.27	106.38	107.6	106.5	106.87	106.96	105.84	106.27	106.95	107.64	107.88	107.05	107.1	107.61	107.51	107.4	106.87	107.44	106.03	106.67	106.53	107.07	105.99
104.67	105.66	106.02	105.71	106.38	106.14	104.66	106.52	108.24	104.97	105.83	106	103.95	105.43	104.5	105.59	106.85	105.21	106.8	106.05	104.26	106.79	105.62	107.84	105.7	105.03	102.99	104.72	105.02	107.24	105.86	105.45	104.62	104.05	104.8	106.76	106.08	103.62	105.61	105.19	106.28	105.92	104.53	107.71	107.17	105.32	106.11	105.01	103.75	106.29
110.37	108.11	110.84	109.12	108.91	110.01	108.44	110.07	110.54	108.11	112.86	110.27	110.28	110.43	108.32	109.43	111.06	110.04	110.36	109.08	110.68	109.42	109.35	109.76	108.57	110.3	110.84	109.6	110.34	110.17	110.06	109.66	110.7	109.18	109.77	108.58	109.38	109.91	108.25	110.43	109.1	110.96	109.51	108.93	109	110.27	109.34	111.54	109.61	109.69
104.69	105.05	105.54	106.14	106.34	106.91	105.62	105.63	105.37	105.17	105.3	107.19	106.24	105.67	104.8	104.93	105.08	107.26	105.2	105.53	103.92	105.96	106.03	105.75	104.94	104.58	106	104.48	105.3	105.87	106.22	105.38	105.52	105.57	105.19	105.38	103.95	105.48	104.12	106.22	105.93	104.56	105.34	105.15	104.7	107.04	105.89	107.01	105.19	106.22
104.85	105.37	105.45	105.31	105.04	104.82	104.84	105.97	104.23	106.8	105.41	105.37	105.49	105.51	105.7	105.59	105.32	106.4	106.52	105.43	105.64	104.55	104.31	104.97	105.11	105.69	104.99	104.22	105.94	105.16	105.42	104.15	105.92	108.04	104.37	104.56	105.43	104.76	105.3	105.69	106.78	105.15	105.49	104.11	104.46	104.6	103.71	106.25	105.52	106.22
110.78	110.05	109.95	111.1	108.91	112.25	111.44	109.79	109.82	110.97	109.89	111.31	110.27	111.31	109.89	109.73	110.07	110.62	108.66	110.01	109.92	110.27	109.59	110.3	110.63	110.6	108.79	110.79	109.01	110.83	111.18	110.03	111.37	110.3	111.26	110.45	111.32	109.88	110.35	108.63	110.01	110.61	108.91	110.41	111.33	108.88	109.91	111.14	110.94	109.26
107.81	105.8	106.41	107.94	106.8	106.72	108.05	106.84	105.2	108.09	105.81	106.7	105.27	107.32	106.78	106.32	106.99	106.96	106.25	106.36	106.04	108.85	105.49	107.03	106.17	107.16	107.75	106.67	105.66	106.99	107.02	106.87	106.41	107.58	107.45	105.01	104.88	107.2	107.52	106.85	107.59	107.49	105.45	106.64	105.74	106.92	106.66	107.12	105.43	106.99
105.63	104.18	104.61	105.22	106.92	106.01	104.82	106.98	106.07	107.84	105.78	105.77	104.67	104.93	106.67	106.33	105.83	105.86	106.22	105.71	104.21	106.29	105.41	106.95	106.15	105.48	104.93	106.83	106.63	106.17	106.14	104.87	105.62	106.26	105.41	104.93	107.19	106.3	106.07	106.4	106.63	104.72	105.47	106.57	105.02	105.97	105.8	104.84	105.64	105.3
110.09	111.49	110.34	111.33	109.85	109.07	108.18	111.46	110.28	109.75	110.32	109.6	109.52	109.97	111.23	109.76	109.27	110.42	111.08	110.22	111.06	107.5	110.18	111.59	108.44	109.02	111.14	111.67	109.4	110.87	109.59	110.48	111.38	110.48	110.84	110.94	109.7	109.13	111.74	110.05	110.3	110.87	109.47	111.6	109.88	110.75	109.34	109.61	111.12	109.07
110.99	111.27	110.99	111.39	111.7	110.65	111.55	112.32	111.49	110.81	111.81	112.57	112.58	113.48	111.4	111.74	111.71	110.87	112.95	111.34	111.85	112.76	111.03	112.21	111.1	112.51	112.85	110.82	113.17	112.1	112.27	113.27	112.2	111.58	111.34	110.46	112.9	111.53	112.44	112.31	112.4	113.35	113.21	111.12	111.96	109.64	112.46	112.89	112.25	110.93
111.59	112.25	111.89	110.39	111.85	111.88	110.77	111.45	110.66	110.5	111.25	112.92	110.63	111.01	111.61	111.26	112.74	111.38	111.02	110.88	111.34	112.66	111.98	111.67	109.37	112.49	110.69	111.59	111	111.18	111.37	111.45	112.12	110.44	110.61	109.69	112	109.36	110.28	111.34	113.54	110.62	111.14	110.46	111.87	111.65	110.85	111.98	112.09	110.95
105.38	105.45	106.26	104.37	106.22	105.86	106.38	105.3	105.64	105.75	104.37	107.16	106.79	104.73	106.55	104.18	105.15	104.84	104.14	105.79	105.6	106.2	105.88	106.49	105.35	105.64	106.06	104.23	105.33	106.39	105.37	104.81	104.62	105.5	105.47	104.73	105.27	105.09	104.17	106.48	104.34	106.18	106.2	104.63	103.61	105.03	105.54	105.58	105.9	105.48
111.95	111.03	110.82	111.18	110.35	110.05	109.83	110.35	110.9	110.07	111.83	111.33	111.82	111.72	110.54	111.19	111.22	111.87	110.4	110.89	111.9	110.81	112.35	111.46	109.41	110.41	111.68	109.96	110.67	111.4	110.51	111.16	111.57	111.65	110.08	110.56	109.32	113.26	109.43	111.97	110.79	109.82	111.68	109.36	112.33	111.71	110.34	111.66	112.07	111.06
99.795	101	99.558	99.963	99.053	99.663	101.95	98.764	99.895	101.38	101.61	99.96	100.49	99.788	100.87	100.07	99.01	101.14	101.57	100.67	98.98	99.453	101.26	99.605	101.14	99.321	101.92	98.942	100.32	101.38	99.384	100.75	101.09	101.21	100.19	98.743	99.912	100.44	100.63	99.793	100.56	102.04	99.69	101.48	100.42	99.121	101.04	100.58	101.06	100.14
112.45	112.63	111	111.63	112.62	111.71	109.78	111.72	111.48	112.2	111	112.2	111.22	111.06	113.01	111.83	112.3	111.57	112.14	113.13	111.36	111.61	110.94	112.79	113.54	111.77	111.29	110.34	111.81	113.22	111.17	111.48	112.31	111.74	111.66	112.23	111.18	110.86	112.7	111.55	110.73	111.74	111.59	113.36	112.64	111.55	112.08	111.22	114.32	111.31
107.64	106.21	106.09	106.82	107.6	105.9	106.63	106.92	106.53	105.66	107.25	107.09	107.88	106.32	106.15	106.67	106.76	105.26	106.64	107.87	107.98	106.51	107.39	106.09	106.78	106.56	106.81	107.42	107.58	106.27	106.48	109.24	107.39	107.84	106.05	107.37	107.3	106.59	106.29	108.38	107.94	107.48	107.62	106	106.29	106.59	106.37	108.34	107.1	107.22
106.95	105.81	106.41	104.71	104.88	108.65	106.46	107.72	105.99	106.66	105.3	104.22	103.84	105.69	106.16	106.01	104.92	105.12	106.74	105.53	106.07	104.18	104.75	106.33	104.96	106.47	105.99	104.48	105.7	106.92	104.87	104.43	105.93	106	106.59	106.94	106.26	103.99	104.47	105.81	104.49	106.27	104.84	105.15	105.13	104.45	106.92	108.1	106.14	105.9
104.84	105.52	106.16	106.4	105.65	104.54	105.88	105.33	105.28	107.36	105.85	105.69	104.28	105.01	104.86	105.57	106.72	105.18	106.92	105.93	106.55	104.47	104.07	106.11	105.84	106.07	105.19	106.81	105.94	104.4	104.92	105.45	104.22	105.06	104.74	105.35	105.6	104.29	106.89	106.24	105.28	106.09	105.3	106.32	105.5	106.52	107.11	107.4	107.62	105.85
106.16	103.88	104.31	105.54	106.7	105.69	104.54	106.51	105.4	105.35	105.99	105.55	106.3	106.15	106.65	104.78	106.53	105.86	104.64	106.81	104.43	107.15	107.08	106.68	105.62	106.32	107.51	106.71	106.01	106.18	105.93	106.15	104.61	104.78	105.42	106.78	104.8	105.83	105.7	106.1	105.3	105.98	104.58	105.24	104.94	106.68	105.03	105.92	105.33	105.57
111.63	111.28	111.04	112.61	112.42	111.09	111.05	111.16	111.4	112.19	111.83	113.03	111.25	111.64	112.58	113.76	111.01	111.7	111.32	112.02	111.99	111.2	111.65	112.68	112.42	112.04	112.16	113.09	111.79	113.26	112.82	112.87	112.71	111.62	112.76	113.32	112.28	112.16	111.64	111.92	111.82	113.18	111.38	111.69	111.73	112.84	110.8	110.55	113.24	111.02
105.69	106.39	105.73	106.79	107.15	106.28	107.68	107.02	106.99	106.09	106.89	106.09	108.79	105.93	105.71	106.98	106.55	106.11	106.25	105.67	106.02	106.94	108.03	106.78	106.07	107.52	106.82	106.05	106.72	106.91	105.48	106.34	107.87	106.34	105.47	106.7	105.52	106.79	105.74	106.85	105.47	106.06	105.4	105.97	105.97	107.05	106.28	104.37	105.36	105.97
105.65	105.42	104.06	105.38	103.96	103.14	104.43	103.25	103.49	104.76	104.91	103.86	105.1	103.94	105.96	104.11	104.31	103.4	104.12	104	105.46	105.12	103.87	103.8	104.21	103.81	105.84	104.18	103.3	102.98	105.07	106.01	106.14	104.96	105.82	104.86	104.51	104.97	104.49	106.25	104.93	105.73	104.9	104.2	102.68	105.25	106.2	103.01	105.24	105.93
106.42	105.53	107.11	106.17	105.13	103.48	105.1	106.12	105.89	105.19	105.31	105.27	106.04	104.57	105.57	106.75	106.39	105.61	104.89	104.9	105.3	106.09	107.01	104.81	105.9	106.46	106.81	103.7	103.19	104.95	105.77	106.92	104.58	106.22	106.63	105.58	105.06	104.99	104.04	106.54	106.04	106.55	104.49	104.26	103.74	105.47	105.85	104.96	104.44	106.56
99.858	100.11	101.63	99.278	99.365	99.977	99.774	100.38	99.956	99.876	99.964	99.787	98.657	99.421	99.201	99.993	98.769	100.24	99.121	98.855	99.866	99.511	99.369	98.707	100.76	99.562	99.919	99.533	98.629	100.18	100.1	100.28	98.98	99.648	99.04	98.202	100.66	99.613	100.19	100.52	100.53	100.38	100.08	99.35	99.767	100.95	99.072	99.528	98.39	100.02
104.62	105.85	106.11	104.95	107.43	106.44	105.45	106.01	107.42	106.16	106.53	105.8	105.52	106.24	106.5	105.74	105.51	106.61	105.26	105.13	104.86	106.43	106.16	104.7	105.38	107.17	105.02	106.03	105.61	106.58	105.86	105.23	104.64	104.88	107.83	105.87	106.42	106.5	106.64	104.91	106.04	106.32	105.79	107.96	106.06	106.17	105.68	106.78	105.69	107.09
105.67	107.26	107.5	106.69	106.69	106.77	107.44	106.57	105.89	106.46	107.63	106.92	107.24	107.12	107.26	106.6	106.39	106.29	107.4	106.7	108.03	105.33	105.81	106.43	106.39	107.31	105.37	105.92	107	106.61	105.68	106.56	106.09	107.97	105.59	106.42	106.46	106.17	107.9	107.13	107.07	107.04	105.76	106.93	107.37	106.35	106.01	106.65	106.36	106.56
110.6	111.8	110.62	110.24	110.07	111.12	112.89	111.16	111.39	112.27	111.61	111.4	110.83	110.45	110.47	112.32	110.45	111.96	110.63	110.72	111.23	109.86	112.1	110.85	109.86	112.74	112.19	112.57	110.21	111.59	112.03	112.16	109.63	110.79	111.66	110.83	109.77	110.82	110.71	111.78	111.17	110.23	111.05	111.82	110.94	111.22	113.17	111.79	111.81	111.91
106.05	105.19	105.71	105.68	106.78	106.53	107.25	106.54	107.56	107.93	104.29	105.49	106.76	106.68	104.01	105.31	106.39	106.52	106.11	105.06	106.47	106.06	105	107.39	104.99	106.6	105.8	104.62	106.4	105.2	106.69	106.39	105.91	107.08	105.37	105.14	104.86	105.69	105.02	106.76	106.39	106.18	106.42	107.04	107.1	104.91	107.4	106.12	107.35	106.34
109.78	109.53	110.24	109.8	109.16	109.87	110.08	110.71	109.06	109.77	109.47	110.14	110.48	109.95	109.65	111.06	111.88	110.39	110.85	110.01	109.64	108.36	111.29	109.17	111.09	110.67	108.78	110.02	110.52	109.25	108.86	110.79	109.39	110.02	107.83	110.21	110.98	110.69	109.25	108.39	110.27	110.9	108.58	109.07	110.84	110.08	110.69	110.7	110.63	110.19
99.362	99.003	100.12	98.682	100.74	99.454	98.854	99.064	99.745	100.75	99.929	98.706	101.18	99.135	100	99.005	98.659	99.694	100.96	99.311	99.089	98.822	99.732	101.71	98.543	99.263	99.229	100.4	99.115	99.312	98.658	100.71	98.274	99.939	100.2	99.917	99.954	100.27	99.484	99.486	100.22	99.826	100.69	99.763	100.86	101.38	99.683	98.805	99.373	100.84
106.28	104.14	104.08	106.23	105.76	107.41	106.32	104.46	105.62	105.6	106.61	106.13	105.17	104.37	105.37	104.77	104.46	105.22	105.97	106.83	106.95	104.47	105.53	104.04	105.88	106.27	106.71	106.15	107.14	106.29	106.39	106.38	106.46	106.37	106.51	106.35	104.53	106.77	105.45	105.99	105.39	107.54	106.16	104.84	105.42	105.89	104.71	105.45	104.39	106.63
106.15	104.56	106.54	107.57	104.85	104.05	105.48	107	105.33	107.14	104.88	105.79	105.26	106.41	106.7	105.72	105.34	106.39	105.34	105.73	106.31	105.02	105.29	105.77	105.63	106.31	104.46	107.03	103.63	105.72	104.77	106.55	105.37	106.91	105.18	104.3	105.79	104.33	105.4	106.75	105.27	105.11	106.35	106.49	105.77	105.99	103.74	104.19	106.55	106.39
111.9	113.18	112.35	111.04	112.15	111.1	111.18	111.35	112.13	112.67	111.52	109.49	111.92	112.02	112.1	112.5	111.07	111.7	111.02	110.37	110.53	112.95	112.33	112.68	110.5	111.77	112.73	111.83	112.44	112.15	113.03	112.06	111.37	112.45	111.07	111.45	111.52	111.14	111.57	111.83	111.04	112.49	113.76	113.1	112.68	112.62	111.2	113.34	112.37	112.4
104.85	106.13	104.56	104.69	106.53	105.7	104.14	107.61	106.91	104.56	104.91	104.94	104.8	106.14	105.32	106.48	105.24	106.71	105.31	106.28	106.41	105.01	104.36	106.9	105.64	106.88	105.56	105.69	104.82	104.55	104.95	104.35	104.35	105.67	105.38	106.55	107.08	105.31	105.87	106.73	106.64	107.26	105.69	105.44	106.27	104.96	104.98	104.22	105.68	106.57
105.19	104.83	104.97	104.92	103.86	103.39	104.92	104.22	104.32	104.26	102.94	103.35	103.74	105.31	103.58	104.86	102.69	103.67	104.91	102.54	104.52	104.63	104.5	103.89	105.12	105.1	102.69	104.46	105.32	105.06	103.59	102.68	104.98	105.12	104.57	105.12	104.52	104.87	103.12	104.1	105.92	103.9	104.53	105.09	102.84	103.55	103.92	102.46	104.23	102.79
106.82	105.88	105.33	105.1	105.67	107.88	104.12	104.88	105.81	106.77	106.62	105.91	104.73	105.83	104.94	106.73	106.26	106.96	107.07	105.9	106.34	106.76	107.44	106.63	106.86	105.71	107.41	106.04	106.7	107.93	106.5	106.68	106.14	107	104.38	105.63	106.4	106.95	105.9	105.21	106.22	104.61	106.77	105.65	106.44	103.78	107.27	105.97	106.99	106.48
112.22	111.62	111.23	112.37	112.37	110.85	112.28	109.63	111.67	112.38	111.64	112.38	111.35	112.5	112.02	110.52	111.3	110.03	111.75	112.72	112.46	111.13	111.9	111.4	111.25	111.08	112.45	111.93	110.05	112.36	112.09	112.23	110.97	110.51	110.09	111.7	110.99	112.59	111.11	113.5	111.38	111.88	109.74	112.87	111.47	113.26	112.66	111.43	112.03	112.08
102.34	100.86	103.38	98.572	98.853	101.69	99.28	99.276	99.108	99.341	99.545	100.89	101.09	100.54	99.795	99.273	100.79	99.38	99.529	99.04	99.118	100.8	100.77	99.624	101.53	97.549	101.24	98.547	99.334	100.46	100.43	100.18	98.176	100.42	100.4	100.32	100.13	100.45	102.1	100.61	101.24	101.09	99.172	100.05	101.27	101.15	99.664	100.23	99.874	100.99
106.61	106.16	108.07	108.54	107.31	107.32	105.57	107.27	107.07	105.98	106.88	105.78	106.3	107.9	107.55	105.98	105.72	106.22	106.64	105.19	106.11	106.15	105.71	106.59	106.16	107	106.55	106.44	107.72	105.41	108.08	105.68	107.06	106.15	106.41	105.25	107	106.32	106.15	105.23	106.59	105.2	106.21	105.75	106.88	107.32	107.07	107.4	105.5	105.16
106.76	104.12	103.8	106.09	104.64	104.67	105.68	106.16	105.78	106.08	106.03	105.45	105.08	105.15	106.22	104.91	105.37	105.39	105.97	104.35	106.1	106.81	105.46	104.91	106.44	105.26	106.22	103.84	106.54	105.38	105.85	105.85	106.66	104.91	106.29	105.02	107.18	105	107.25	105.56	107.23	106.04	105.68	105.85	105.54	105.28	105.36	105.53	106.42	106.83
106.33	105.53	106.51	106.53	106.1	105.87	104.02	106.16	105.26	106.59	105.94	107	106.29	106.92	105.09	104.03	106.62	106.48	105.49	105.13	105	106.35	106.16	104.73	106.44	105.28	106.99	106.62	106.17	106.38	107.51	106.53	107.2	106.67	108.83	106.5	105.74	105.7	104.72	105.2	106.19	107.39	107.89	105.96	106.32	105.97	105.92	106.67	106.61	104.92
100.26	99.997	99.927	100.39	100.89	98.934	100.21	98.563	101.53	100	99.868	100.18	98.954	99.321	98.546	98.835	99.177	98.1	100.72	99.414	98.674	100.39	100.61	98.412	98.891	100.58	100.58	100.99	100.55	99.328	100.48	100.88	99.21	100.44	99.621	99.927	100.36	99.696	101.98	99.216	99.698	100.8	98.629	100.98	97.513	98.944	100.03	99.096	98.686	99.015
105.89	105.79	106.43	103.75	105.19	105.44	105.91	105.46	104.7	105.72	106.54	104.36	106.95	106.25	106.68	106.36	105.53	105.36	107.14	104.45	105.9	105.65	105.16	106.54	105.63	106.3	104.78	106.06	103.06	104.96	106.7	104.11	104.06	105.45	104.83	105.88	105.87	104.53	105.91	105.95	105.55	105.19	104.12	105.87	105.91	107.75	105.37	105.49	106.59	106.43
111.98	111.4	111.51	110.58	111.55	110.09	110.82	111.72	111.48	111.2	110.76	111.12	111.93	111.6	109.58	111.58	111.01	112.58	110.74	111.03	111.59	111.26	112.21	111.24	109.43	110.09	110.41	111.07	112.39	111.27	111.7	111.18	110.44	110.92	111.9	111.67	111.66	111.09	110.57	110.49	111.87	111.38	111.81	111.29	109.7	111.19	110.71	112	110.66	109.71
106.48	105.48	106.15	106.3	105.42	106	104.85	104.64	104.42	105.8	105.68	107.02	106.72	105.62	104.67	105.16	105.74	104.8	105.64	107.36	105.98	106.77	106.83	105.5	105.4	104.77	106.73	105.5	107.51	106.6	105.83	105.75	106.21	104.49	106.52	105.78	105.98	104.94	106.28	106.3	105.88	106.53	108.27	105.68	108.05	106.41	107.03	105.92	106.13	105.99
104.25	106.52	104.29	106.62	105.49	106.65	104.76	105.65	106.2	105.66	104.29	105.14	105.74	105.9	106.09	105.66	104.95	104.67	104.28	104.9	106.94	105.69	106.17	105.42	106.57	105.16	105.62	104.64	105.51	107.22	105.23	105.39	105.13	105.47	106.38	105.94	106.31	105.13	104.76	105.68	106.01	105.73	105.63	106.89	105.1	104.7	105.26	106.68	105.89	105.69
106.85	105.91	107.95	107.31	108.67	106.85	107.68	106.32	107.2	106.77	106.49	108.49	106.76	106.51	106.88	107.89	107.06	107.82	108.5	105.55	107.04	106.94	107.56	107.69	107.11	106.6	106.69	106.1	107.54	107.24	107.68	107.36	107.07	104.99	106.71	106.85	106.9	106.43	106.48	106.67	107.96	108.15	106.49	106.98	107.27	107.83	106.48	106.84	106.59	107.61
110.34	111.63	109.86	109.89	110.25	110.1	110.05	110.08	109.77	110.75	111.1	110.53	109.4	109.69	112.6	110.92	109.56	111.38	110.29	110.17	109.51	110.15	112.61	109.79	108.52	110.47	110	109.88	108.68	109.59	111.95	109.26	109.2	109.24	110.79	110.04	111.33	109.36	110.87	110.21	110.04	109.04	110.97	111.55	110.85	109.84	109.64	110.58	109.17	110.88
104.85	105.55	105.57	103.91	104.76	104.57	106.37	105.13	103.75	105.67	106.34	105.78	105.83	105.42	104.59	103.4	105.24	106.03	106.42	106.47	104.01	104.56	105.78	105.85	106.22	107.06	104.86	105.54	107	105.84	104.2	104.21	104.45	106.95	104.22	105.29	106.61	105.99	105.82	105.98	106.12	105.31	105.25	107.08	105.27	106.24	104.51	104.33	104.92	104.55
99.025	98.877	98.802	99.318	101.36	101.43	99.501	99.579	99.226	100.98	99.173	102.75	99.635	101.43	99.256	99.852	100.61	99.703	100.58	100.26	100.8	100.29	101.85	99.191	99.933	100.2	99.644	99.949	100.14	98.732	102	99.267	99.889	100.28	100.12	99.364	99.541	99.904	100.03	100.18	99.949	99.019	99.73	100.08	99.879	99.284	101.07	99.291	98.574	100.15
104.24	103.96	105.74	104.26	105.53	102.53	104.82	104.63	105.56	105.39	104.49	104.6	105.2	103.96	104.15	105.52	105.11	103.92	104.05	104.58	103.67	104.07	105.26	103.51	104.73	104.88	105.31	105.78	105.39	105.8	104.88	105.68	105.46	103.56	103.39	103.64	102.43	103.97	105.7	104.72	104.65	104.4	104.18	104.9	105.28	104.95	104.9	104.91	104.81	104.74
104.82	105.17	106.57	106.26	106.23	106.48	105.15	104.58	106.26	105.09	104.25	103.93	105.39	107.57	106.17	105.53	104.24	104.07	103.98	105.06	104.19	105.23	106.62	104.74	106.46	105.45	104.3	104.71	105.18	104.83	106.64	105.17	106.53	107.12	103.82	105.37	105.5	106.07	105.52	105.28	106.12	106.65	106.12	105.62	104.72	105.25	105.58	105.27	106.11	105.46
106.1	105.89	106.08	106.68	105.62	105.9	105.72	106.9	106.22	104.81	106.57	104.51	105.6	105.97	105.48	106.61	104.09	105.1	106.2	105.65	106.07	106.33	106.14	104.36	106.09	105.51	105.83	104.82	106.2	105.13	105.6	106.11	107.07	104.33	104.63	105.79	105.49	105.12	105.05	107.02	105.92	104.77	106.52	103.65	106.06	107.6	106.74	105.63	106.54	105.39
103.16	106.56	104.13	105.09	103.87	103.12	104.44	103.78	104.61	105.41	103.96	103.45	105.89	102.5	104.19	102.53	103.3	104.1	102.76	104.77	104.06	102.77	104.98	104.75	103.29	103.29	104.26	103.04	103.99	103.59	104.32	105.38	102.59	104.58	104.1	103.65	105.44	104.71	103.69	104.66	103.01	104.52	102.93	104.49	103.84	104.36	104.67	102.48	104.42	104.71
100.66	100.7	101.61	100.21	100.88	101.06	100.17	100.47	100.34	99.983	99.226	98.993	100.5	100.99	100.75	99.474	100.38	101.61	101.16	102.42	99.741	99.77	99.499	101.47	99.519	100.65	99.98	100.12	100.81	102.11	99.239	99.368	101.62	100.86	100.02	99.871	101.24	99.224	100.8	98.847	98.596	100.12	100.41	100.7	101.3	99.436	101.17	99.937	99.897	101.03
104.25	104.6	103.01	103.84	102.7	103.27	103.76	105.18	102.98	104.04	104.27	105.17	104.92	104.34	103.79	104.93	104.19	104.23	104.61	105.22	104.62	104.2	102.3	104.24	104.61	103.91	103.4	103.03	105.33	105.42	104.8	103.13	103.96	104.47	104.73	104.83	104.88	104.79	105.48	104.19	104.76	102.62	104.61	104.66	104.16	101.62	103.58	104.18	104.24	103.99
105.63	106.2	106.28	105.31	106.24	106.8	105.99	107.02	106.26	105.41	105.55	107.43	106.54	105.69	104.34	106.32	104.62	106.09	106.9	105.93	105.32	106.21	107.82	105.61	104.39	105.7	106.9	106.34	105.5	105.3	107.29	106.58	105.53	105.56	105.65	106.31	105.97	106.11	105.23	105.9	107.35	106.08	105.32	106.57	105.26	105.76	107.28	105.42	106.07	105.96
113.54	112.59	109.32	111.55	112.66	111.48	110.32	111.44	111.94	112.32	110.67	111.88	112.33	113.21	111.33	111.28	111.42	112.53	112.15	112.01	110.77	112.89	111.03	112.65	111.65	111.38	112.76	112.63	110.8	111.13	113.17	112.24	113.11	112.33	112.69	110.17	110.95	112.47	111.81	111.58	111.02	112.81	112.01	111.01	113.26	112.56	111.56	111.71	112.8	110.94
109.78	110.77	111.16	110.33	109.93	110	110.39	110.54	110.71	109.51	110.8	110.67	111.09	111.14	111.11	110.51	109.27	111.23	109.5	112.07	111.76	109.46	109.77	110.75	110.76	111	109.6	110.03	108.52	109.71	110.69	110.33	109.89	109.56	110.96	111.23	109.65	110.24	109.5	111	112.55	110.98	111.18	110.43	109.81	110.22	110.15	109.31	109.81	109.3
105.46	105.41	104.3	107.11	104.61	105.8	107.14	105.65	106.5	104.15	103.71	105.19	105.73	105.9	104.07	105.64	106.92	105.91	106.37	104.26	103.2	104.01	104.08	107.48	105.17	105.46	104.68	104.73	106.33	105.08	103.57	105.02	105.95	106.63	107.19	106.21	105.73	105.75	105.98	104.36	105.88	104.35	105.26	106.17	106.3	104.64	103.97	105.1	105.53	105.71
112.32	111.47	112.62	112.07	112.44	113.08	112.06	112.81	111.89	111.76	112.23	111.82	112.42	112.74	112.69	111.54	112.35	111.98	112.41	113.94	112.71	110.59	112.76	112.15	111.76	112	113.13	112.53	111.1	112.05	112.05	112.09	111.37	111.92	112.52	113.65	111.14	112.12	111.41	111.34	111.16	111.47	111.65	111.06	110.84	112.29	113.09	113.45	112.92	112.65
103.46	106.06	103.2	105.75	104.3	107.79	108.39	105.1	106.68	105.51	105.61	105.61	104.97	105.11	105.88	106.06	105.02	106.18	106.95	106.09	107.35	105.81	107.47	104.28	104.51	106.34	105.91	105.88	105.89	104.47	104.84	103.9	105.89	105.12	105.84	104.21	106.53	105.07	105.81	105.37	105.05	104.97	106.9	105.43	104.76	103.51	106.94	104.95	105.06	104.24
111.7	110.56	110.74	112.28	112.5	112.01	111.68	112.1	110.9	112.39	112.04	111.06	109.96	113.36	111.27	112.33	110.54	110.59	112.3	113.1	112.53	110.67	111.51	112.09	112.52	110.99	111.29	110.39	110.17	112.19	111.67	110.7	111.91	111.59	112.47	111.67	112.21	111.81	109.24	112.07	113.27	111.11	111.15	112.79	111.47	111.32	111.28	111.06	112.42	112.12
106.88	108.4	105.98	105.49	105.66	108.2	104.4	106.16	104.95	105.11	107.67	105.92	105.93	106.67	105.16	105.66	106.34	105.08	106.99	104.57	105.95	106.26	105.87	106.17	105.63	107.07	106.67	104.62	104.81	106.85	104.23	105.33	104.3	106.67	105.31	104.99	106.23	105.89	105.24	104.37	104.93	106.99	104.6	106.45	106.33	104.28	107.25	105.63	106.23	105.32
111.68	112.7	112.27	110.92	111.44	111.61	111.98	112.19	111.99	113.13	112.58	111.07	111.14	112.01	112.72	111.23	112.5	111.63	111.74	113.48	113.01	112.98	110.73	110.69	113.48	111.92	113.6	112.17	110.28	111.71	112.96	113.56	113.01	112.76	111.74	109.78	112.11	112.93	111.05	111.49	110.59	110.38	113.02	110.59	110.98	113.37	109.66	112.57	111.65	111.81
112.38	110.81	112.71	112.17	112.37	112.02	111.77	112.93	112.2	112.47	111.08	112.05	111.65	112.62	112.47	113.21	111.97	110.88	111.71	110.68	111.61	112.93	111.11	112.75	112.59	112.09	111.9	113.19	113.34	112.19	111.35	112.18	111.2	111.55	114.1	111.72	110.18	111.38	111.11	112.98	109.71	111.51	110.86	111.55	110.98	112.42	110.36	111.34	113.58	111.25
112.65	110.8	110.99	111.95	111.63	112.43	111.84	111.35	112.25	112	111.99	112.64	111.84	112.69	111.78	112.54	110.92	111.43	111.5	113.05	113.7	114.25	111.46	112.85	111.07	111.88	111.42	113.27	114.01	112.16	110.34	109.04	112.9	112.23	112.63	112.63	111.7	112.8	111.7	111.92	111.65	113.28	112.42	112.09	112.95	110.93	112.08	112.57	112.58	111.75
105.16	106.01	107.17	105.25	107.3	105.45	104.72	106.71	107.12	107.95	104.57	106.03	106.44	108.03	105.75	106.93	105.19	104.56	106.24	107.47	104.7	106.62	106.16	105.05	104.87	105.93	105.41	105.97	106.3	106.7	106.22	104.44	104.57	105.54	106.53	106.29	106.14	107.13	107.49	105.09	105.23	105.24	106.39	105.49	106.17	107.11	106.52	106.07	104.73	105.82
111.51	112.56	111.21	111.62	110.92	110.39	110.57	111.25	111.22	111.08	111.72	111.44	112.13	111.2	111.83	112.31	113.04	110.69	112.44	112.26	111.09	111.16	110.71	111.7	113.35	110.51	111.61	112.49	111.81	108.84	111	111.82	110.05	112.15	111.59	111.08	111.32	110.39	112.02	110.67	110.2	112.25	110.5	111.03	111.79	111.12	110.22	110.97	111.75	112.1
111.91	111.88	110.98	111.71	110.64	111.19	112.27	113.04	111.39	111.9	110.85	111.42	110.32	110.28	112.55	111.08	111.39	110.02	111.25	111.09	111.28	110.2	110.42	111.68	111.66	109.69	110.61	110.29	111.05	112.38	110.02	110.88	111.15	110.77	112.41	112.16	110.97	112.41	111.02	111.53	112.62	112.68	111.34	112.36	111.7	111.36	111.59	109.45	111.44	111.42
108.06	105	105.03	105.16	105.77	105.95	105.58	105.44	105.52	106.92	104.56	105.05	104.42	105.95	106.58	104.58	105.44	104.95	105.63	104.72	105.72	106.09	104.81	104.92	105.28	106.04	105	105.18	105.04	104.31	106.16	106.62	105.26	104.88	105.37	105.73	104.74	104.26	106.13	106.59	104.89	104.73	105.48	104.84	105.75	106.04	107.38	105.78	105.27	105.75
105.15	105.82	106.27	103.97	106.58	104.76	104.22	105.71	105.26	107.79	107.31	105.63	105.22	105.18	105.85	105.73	104.6	106.61	106.31	105.96	105.96	106.58	104.98	106.67	105.95	106.46	104.94	105.36	106.36	107.13	105.58	106.61	106.33	105.21	105.97	106.05	105.78	105.1	106.39	106.16	105.07	107.09	105.25	105.11	103.72	105.42	105.62	105.54	106.3	105.68
110.53	111.15	111.15	108.65	110.59	110.27	110.62	111.24	109.29	110.58	111.07	110.85	110.91	109.49	110.69	109.6	110.92	109.77	109.03	111.27	110.24	110.76	109.29	108.26	110.75	111.47	110.34	109.92	110.66	110.16	110.02	111.09	109.81	109.83	108.69	109.8	109.98	109.96	110.05	109.71	110.79	108.88	110.22	110.87	110.48	109.94	109.4	108.63	110.03	110.35
110.81	111.53	111.59	111.49	111.54	111.24	110.51	111.56	110.52	111.48	110.82	111.83	110.43	110.77	112.45	111.85	111.29	109.96	111.55	110.98	111.05	110.22	112.41	111.99	111.73	113.44	111.23	110.64	110.96	112.12	110.77	111.96	110.79	112.12	111.5	112.09	110.35	110.69	111.11	110.57	109.47	110.64	111.46	110.72	110.33	111.13	111.12	110.16	109.76	111.84
106.97	105.94	107.01	107.22	106.75	106.23	107.53	106.13	107.16	106.38	105.57	108.49	107.59	106.67	107.26	107.41	108.05	106.56	108.28	107.74	105.96	105.97	107.09	107.84	108.15	107.2	107.23	107.01	106.59	107.8	106.87	107.04	107.85	106.48	106.76	106.49	107.48	107.28	106.97	107.58	106.2	107.44	106.8	106.49	108.92	107.56	106.18	106.48	108.32	109.06
100.64	100.16	102.47	101.72	100.72	100.34	100.47	101.43	100.08	99.89	99.724	100.24	101.54	100.96	99.951	100.59	99.759	100.73	100.43	101.15	99.648	101.15	102.15	100.7	99.842	100.53	100.81	101.4	101.54	100.27	100.31	100.13	101.38	98.726	98.281	100.76	100.32	99.62	101.25	100.64	101.87	100.59	100.49	99.85	101.01	101.75	98.601	101.57	100.55	100.28
111.68	111.32	110.51	109.5	108.96	110.06	107.46	108.73	110.64	107.94	110.26	109.64	110.2	109.65	110.94	109.98	111.13	110.65	109.6	110.81	111.36	109.59	108.66	109.49	110.83	109.48	111.97	111.69	111.73	109.9	110.06	111.72	111.71	110.69	109.57	109.67	109.59	109.15	111.72	109.67	108.91	109.27	109.54	111.51	109.79	111.58	111.33	110.28	109.91	111.21
102.55	100.9	101.83	101.24	100.08	100.26	101.4	100.28	100.8	101.18	103	100.61	100.26	100.94	101.16	99.67	100.79	100.02	100.96	101.96	99.329	100.52	100.25	98.723	101.69	98.883	101.24	99.835	99.831	101.99	100.55	100.31	100.78	101.55	101.96	100.98	100.5	98.906	100.24	99.814	100.08	101.35	101.28	100.18	99.895	100.24	100.58	100.18	100.08	99.19
103.47	104.09	104.61	105.23	104.05	103.91	105.07	104.79	104.5	105.02	103.73	105.76	104.47	103.59	104.03	104.69	104.86	105.03	103.82	104.34	103.29	102.5	103.17	103.62	103.28	104.74	104.45	104.35	103.31	104.08	104.32	104.2	103.94	103.13	103.32	105.93	104.01	104.35	104.42	104.33	104.31	104.33	104.46	104.57	107.08	105.52	103.52	103.62	103.86	104.11
105.31	105.63	105.56	107.1	105.74	105.88	105.16	105.04	105.22	105.11	105.2	105.29	103.5	106.43	106.05	105.05	105.57	105.45	107.97	105.86	106.3	106.19	104.04	105.88	105.57	104.17	108.25	106.04	104.54	104.93	106.4	106.67	105.58	106.75	106.29	105.65	106.39	105.91	105.82	105.45	104.85	104.78	106.56	106.13	106.19	105.1	105.59	106.05	105.23	106.52
104.55	105.29	105.56	106.72	106.83	105.31	105.2	106.27	104.75	104.25	106.45	104.02	105.04	104.72	105.52	104.85	103.55	107.19	107.18	103.78	106.2	107.55	105.18	105.77	105.88	106.35	105.99	104.79	104.56	104.97	107.2	106.28	104.35	104.43	105.51	105.64	105.68	106.09	107.22	104.69	106.15	106.98	104.19	104.37	105.91	105.38	106.32	106.43	105.94	104.85
107.2	108.08	105.65	105.81	106.23	106.4	106.68	105.57	104.88	105.61	106.33	106.52	105.88	107	106.39	108.36	106.49	106.7	105.59	106.94	107.06	105.57	105.7	105.98	105.85	106.1	106.71	105.78	107.04	107.31	104.25	104.02	105.7	106.95	105.54	106.12	106.83	105.57	107.03	107.18	106.34	104.96	106.16	106.88	106.24	106.98	106.63	106.17	107.09	106.12
111.65	111.22	109.08	112.55	111.21	112.29	109.04	110.96	110.63	113.18	112.24	113.23	111.16	111.38	112.2	111.37	111.86	110.3	109.8	111.66	110.4	110.88	109.84	112.18	110.45	111.89	112.4	112.78	111.85	109.76	113.11	111.34	110.6	111.96	110.31	112.08	111.04	111.61	111.23	112.21	111.75	111.04	111.67	110.95	109.67	112.62	110.94	110.27	111.48	110.78
100.1	98.692	101.15	100.68	101.47	100.38	99.563	101.16	100.18	100.22	99.74	101.82	99.877	100.56	100.69	100.97	100.4	100.16	99.518	100.86	100.57	99.129	101.05	102	100.16	100.07	99.977	100.6	100.37	100.53	98.723	98.669	99.707	100.39	100.7	99.811	100.63	100.6	100.78	98.798	100.64	97.859	100.69	100.65	99.403	100.49	103.05	100.69	100.26	101.15
111.15	111	112.69	111.4	110.33	112.76	112.43	112.61	110.61	111.74	111.46	110.51	109.62	110.17	110.93	111.17	111.05	110.64	111.6	112.84	111.79	111.95	110.95	110.9	110.55	111.09	112.63	111.46	110.92	110.14	111.41	110.52	112.78	111.46	112.21	110.46	111.09	111.03	112.59	110.75	111.79	110.03	110.77	111.25	110.3	112.8	111.36	111.39	110.87	111.64
102.76	101.29	100.49	100.96	101.32	99.93	100.01	102.12	101.51	100.7	101.92	99.658	100.19	100.65	101.4	102.52	99.696	101.29	100.78	100.82	101.86	102.3	100.71	100.88	100.88	101.62	100.17	99.993	100.5	100.36	101.26	100.01	101.97	100.81	100.95	100.58	101.4	101.05	101	101.71	101.59	101.63	100.17	99.595	100.85	100.11	101.95	100.13	101.88	101.57
100.79	99.071	100.23	100.14	98.987	99.886	98.121	98.051	100.37	98.458	99.05	99.95	99.536	98.497	98.95	100.29	100.01	99.977	100.25	100.34	100.27	100.22	99.576	101	98.74	99.424	99.959	98.982	99.556	99.122	102.07	99.362	100.26	100.62	99.949	101.23	100.85	100.27	100.53	99.426	99.878	99.517	99.856	99.589	101.33	99.368	101.41	99.765	100.8	98.171
104.71	104.17	103.48	103.11	102.93	103.6	103.95	102.88	103.5	104.84	103.28	105.51	103.5	103.04	103.1	103.59	104.94	105.65	105.62	104.31	103.48	104	105.87	104.81	103.07	104.57	103.92	104.67	105.45	103.47	103.87	103.37	105.5	103.31	104.99	103.35	104.2	104.94	104.15	104.18	104.25	104.31	103.58	105.22	104.06	104.05	103.81	104.26	103.4	104.29
110.6	111.29	110.35	111.4	110.82	110.97	111.42	111.28	110.95	110.29	109.76	112.61	112.07	111.37	111.33	111.31	112.86	110.75	111.42	111.5	111.38	111.33	109.78	109.51	111.57	110.48	109.5	111.41	110.25	112.13	110.41	110.78	111.85	110.26	109.74	111.26	112.98	111.71	109.27	110.28	110.26	110.53	109.23	112.2	110.95	112.74	111.58	110.58	110.44	112.79
103.85	105.19	103.69	103.91	104.6	103.8	103.3	104.89	104.05	103.9	105.9	102.48	104.67	104.59	103.41	105.1	103.77	103.92	104.47	103.4	104.97	104.21	104.81	103.88	103.52	103.66	104.73	103.75	105.55	103.34	104.32	104.61	103.6	105.19	104.74	103.69	104.21	105.57	105.57	102.93	104.27	104.17	102.77	104.88	107.6	104.7	104.97	104.89	103.52	104.4
109.84	109.74	109.97	110.24	109.59	109.03	109.06	110.13	110.19	109.85	110.76	111.38	108.96	110.13	109.83	110.96	109.47	109.77	111.31	109.14	110.23	108.56	108.6	109.08	109.37	109.67	111.51	107.77	109.72	109.17	109.53	108.37	110.2	109.4	111.15	112.3	108.64	111.95	109	110.48	109.42	110.94	108.93	110.01	110.48	109.29	109.66	109.17	109.45	109.72
110.61	112.31	111.71	112.3	113.48	112.25	112.76	111.91	110.15	109.98	113.75	111.54	111.96	112.21	113.83	111.45	113.1	111.65	111.71	111.96	112.56	113.84	112.55	111.54	112.09	110.56	112.62	111.09	112.64	109.5	111.32	112.17	111.43	112.99	111.88	110.67	110.93	111.45	109.92	113.23	113.03	111.7	112.62	111.06	110.58	113.02	113.13	112.65	111.51	112.13
104.58	104.28	102.53	104.32	103.41	104.85	104.46	103.73	102.13	104.59	104.36	104.72	103.8	102.87	104.77	104.97	104.16	102.31	104.13	104.93	103.53	104.05	103.75	104.83	102.31	103.87	102.81	104.27	103.79	104.17	105.43	103.86	104.53	104.78	104.2	104.24	104.46	104.08	103.7	104.98	104.08	105.58	105.13	103.8	104.07	104.53	102.85	105.02	103.61	104.4
104.71	105.13	103.18	104.76	104.47	105.69	104.34	103.34	103.14	105.42	103.32	104.61	105.18	104.09	104.51	104.08	104.9	103.84	104.31	103.76	105.1	105.33	104.83	105.3	105.09	104.76	105.28	104.81	103.8	103.09	104.61	104.83	106.3	103.7	102.85	104.84	103.01	103.4	105.25	104.82	105.46	104.32	104.09	104.12	104.32	104.58	104.5	103.91	103.28	104.53
107.21	107.41	106.94	107	108.07	107.84	105.8	107.05	106.36	105.43	105.17	106.79	107.74	106.71	106.58	106.98	107.42	107.04	105.67	106.74	108.4	107	106.94	105.51	107.18	105.72	105.87	106.34	104.79	105.54	106.36	106.65	105.26	104.72	105.78	107.4	106.31	106.78	106.62	106.33	106.95	106.6	105.39	106.49	105.88	107.41	107.93	106.27	107.8	106.34
103.08	104.49	103.98	106.13	105.87	104.07	102.89	104.5	106.47	105.28	105.96	103.98	104	104.34	103.55	103.02	103.91	105.46	104.5	104.17	105.71	105.89	104.29	104.75	105.33	104.34	103.51	104.56	103.73	105.28	103.77	104.45	104.4	105.01	103.39	104.43	103.26	104.33	103.4	104.78	104.52	104.86	105.54	104.42	104.73	103.44	104.36	104.7	104.47	104.94
105.08	105.33	104.82	106.03	106.18	105.72	106.05	107.3	105.12	104.38	103.68	104.59	105.68	104.8	106.02	106	104.94	106.21	104.67	106.42	105.12	105.96	104.49	107.29	104.28	104.89	104.9	105.46	105.14	105.85	104.83	104.7	104.79	106.03	106.06	106.86	104.06	106.15	106.58	105.45	105.51	107.53	106.28	104.76	104.28	105.04	105.4	106.42	106.01	105.59
109.44	110.84	112.43	109.93	111.96	111.42	111.16	109.42	108.96	111.29	109.88	110.4	110.25	109.02	110.46	111.36	109.88	109.51	109.64	109.73	112.04	111.64	110.97	110.43	109.61	109.47	110.09	109.09	110.34	111.67	110.1	108.82	107.28	109.87	110.6	109.22	108.37	111.45	110.66	108.95	110.38	109.17	110.02	108.14	107.81	110.77	109.68	109.69	109.23	110.28
107.24	105.67	107.63	105.22	104.71	105.98	106.67	105.74	104.7	106.11	106.32	106.73	105.02	104.78	104.39	105.59	103.36	105.94	106.1	105.29	105.77	104.8	105.47	105.22	106.05	103.42	107.09	107.41	104.83	106.24	105.73	106.35	104.31	106.04	104.49	105.87	104.34	104.36	105.71	105.77	104.53	103.29	104.36	107.03	105.69	104.73	105.74	104.67	104.43	104.83
105.51	105.47	105.48	106.83	105.09	105.29	105.79	104.25	105.1	106.67	105.49	106.15	106.41	104.66	103.86	104.41	104.77	104.59	107.06	105.56	107.79	106.67	105.76	105.25	104.68	105.72	106.7	104.83	105.9	104.94	105.13	105.2	106.56	105.92	105.8	104.66	105.09	105.23	105.53	106.53	102.67	105.54	105.07	104.85	105.21	104.29	105.06	105.78	107.42	104.67
105.63	105.29	105.4	104.53	104.52	105.16	106.55	103.63	105.11	105.33	104.73	105.49	106.16	103.47	103.14	105.35	104.8	103.4	104.37	103.54	104.26	104.61	105.09	103.11	103.6	104.18	104.81	103.22	103.21	104.92	103.94	103.41	104.74	104.51	105.61	103.37	103.54	105.23	104.04	103.31	102.76	103.56	104.12	103.65	104.05	103.94	102.62	107.02	104.02	105.42
112.41	111.37	111.96	112.03	111.58	112.93	111.73	112.2	111.94	111.33	111.9	111.28	111.91	112.5	111.29	112.63	113.34	112.2	112.06	111.37	112.31	112.57	111.29	111.8	112.72	110.56	112.01	112	111.6	109.67	112.14	110.93	111.27	113.29	111.95	110.32	112.52	111.37	111.89	111.87	111.96	112.03	111.19	112.19	112.46	112.26	111.52	111.36	111.75	111.78
110.66	109.2	112.3	109.83	111.35	110.38	109.68	111.45	110.74	111.68	110.84	114.15	111.71	112.03	111.51	112.16	112.26	111.11	110.54	111.21	111.02	111.1	112.04	111.56	110.47	112.86	112.28	111.1	112.02	112.58	111.02	111.49	110.99	111.77	112.47	110.77	112.18	111.19	110.4	112.82	111.5	111.81	111.55	111.88	111.92	113.06	111.78	112.76	111.82	112.01
111.56	114.33	113.17	112.9	110.73	110.64	112.01	112.36	112.17	112.2	111.34	112.03	112.69	112.58	113.59	111.29	111.39	113.59	111.96	111.63	112.23	112.37	112.17	113.52	111.59	111.3	113.06	111.1	111.37	111.33	110.35	113.16	111.47	110.78	112.22	111.43	111.98	113.44	110.71	110.4	113.19	111.56	113.22	110.6	110.49	111.27	112.49	112.52	111.52	112.16
113.61	112.31	112.9	114.14	111.52	112.71	110.56	111.15	113.91	112.5	113.44	112.44	112.96	112.27	113.29	113.03	111.72	112.61	111.71	113.22	114.06	113.49	112	112.8	112.87	112.45	113.77	112.55	112.1	112.06	112.13	113.35	112.93	112.57	114.35	112.07	113.32	112.35	112.35	112.3	111.72	112.53	113.75	112.94	113.41	113.61	111.4	112.77	112.62	112.36
99.703	100.18	98.654	99.667	100.07	100.14	99.38	101.6	101.31	99.914	99.178	99.478	99.964	99.905	99.143	100.82	98.474	99.522	100.42	97.898	100.38	99.888	99.413	99.612	99.571	101.11	98.527	100.46	98.6	100.21	100.14	100.24	100.07	100.19	98.994	99.66	99.455	98.788	100.24	100.22	99.493	100.57	99.909	100.51	98.828	100.57	100.9	99.446	99.959	99.325
104.61	105.46	104.09	104.53	104.39	102.99	106.72	103.79	103.72	105.45	103.26	103.72	103.67	104.72	104.44	106	105.17	103.18	103.04	104.56	103.03	103.9	103.95	104.27	104.46	103.82	104.87	103.53	103.94	104.63	103.54	103.4	104.33	102.8	104.45	104.18	103.4	104.19	102.97	104.37	103.77	105.08	104.88	104.61	102.51	102.53	103.64	104.18	105.7	105.21
105.21	105.2	105.13	107.63	105.45	105.07	105.43	106.91	105.65	105.22	105.08	104.93	104.51	106.03	104.92	105.78	105.22	105.64	105.34	106.23	104.98	104.77	104.96	105.45	103.65	105.68	104.81	107.08	106.36	106.07	106.33	105.37	106.7	105.37	105.38	106.5	105.67	105	103.74	106.73	106.71	106.47	105.47	107.35	106	106.51	103.65	106.22	105.86	104.06
110.33	111.37	111.05	112.21	110.12	111.2	111.72	110.77	110.01	111.42	112.84	111.92	110.38	111.04	111.49	111.6	110.66	111.07	110.67	112.32	112.86	112.22	111.55	112.89	109.41	110.91	111.74	110.51	112.59	110.32	110.52	112.14	111.06	112.27	110.6	111.67	110.67	111.38	111.24	110.83	111.39	109.71	109.7	112.35	111.9	110.13	110.72	111.63	111.55	111.52
104.2	106.1	104.93	104.23	105.11	105.33	104.33	105.72	105.6	106	104.43	105.07	107.2	106.44	105.56	106.66	106.09	104.84	105.76	105.9	106.04	104.98	107.28	105.19	106.97	105.94	104.66	105.28	104.7	107.6	104.13	105.59	105.85	104.43	105.88	105.25	105.4	104.36	103.87	104.62	106.27	106.51	106.05	106.45	105.32	106.4	105.28	105.08	105.04	105.06
112.02	110.82	112.59	112.02	110.79	112.68	111.31	112.49	113.28	113.04	111.89	111.69	111.34	110.94	112.81	112.27	111.33	112.87	112.4	112.33	112.03	112.25	110.76	111.45	112.11	111.71	112.98	112.05	112.52	112.85	110.54	111.87	111.49	112.22	112.06	112.25	112.26	112.01	111.53	111.3	113.3	115.08	113.48	112.37	111.66	113.71	113.53	112.75	112.37	112.13
106.22	106.68	106.58	104.63	106.83	104.67	105.75	107.97	106.01	105.65	105.54	106.97	107.52	106.33	106.27	106.46	106.29	106.42	104.88	103.95	107.12	107.91	107.62	105.31	104.37	107.53	106.64	107.26	107.32	106.02	107.28	105.98	106.5	105.59	108.22	107.61	104.58	105.41	106.95	105.77	106.33	106.11	105.61	106.53	104.86	105.76	106.27	106.47	108.28	105.86
111.99	111.29	111.75	111.62	111.28	112.18	112.77	111.51	110.76	111.87	112.14	112.27	110.53	113.01	111.48	111.12	112.27	112.84	111.91	111.52	110.59	110.88	113.16	111.96	112.37	111.33	112.12	111.88	111.25	111.7	111.96	112.54	111.98	112.6	113.94	112.51	110.19	111.2	111.59	112.11	111.59	112.35	112.98	111.7	113.44	112.01	112.72	110.26	112.56	111.21
107.42	106.27	106.61	106.73	106.69	105.79	105.99	105.07	107.14	106.16	106.82	106.1	106.71	107.24	105.67	106.58	107.23	105.61	106.95	104.52	107.07	107.71	106.21	106	106.74	104.73	106.48	105.62	104.84	106.38	107.19	106.31	107.5	106.83	105.63	106.51	106.28	106.73	105.7	106.28	105.9	106.5	107.51	108.27	105.97	108.34	108.55	106	105.67	105.64
109.47	111.37	110.42	109.75	109.97	110.43	110.77	107.98	110.24	109.57	111.56	109.38	110.79	109.66	109.51	109.24	109.74	109.64	109.13	109.05	109.98	110.09	110.14	109.54	109.05	109.89	109.11	111.08	109.8	108.56	109.87	108.21	110.4	108.82	109.07	110.37	111.05	108.26	109.3	109.97	111.29	110.08	109.56	108.59	110.47	110.44	109.57	110.06	111.37	108.86
110.38	111.03	111.72	111.08	110.08	113.41	111.1	112.97	110.84	112.53	110.99	110.5	112.1	112.02	111.37	111.83	111.91	109.97	112.87	110.54	112.52	110.85	111.64	111.17	113.9	111.32	112.26	110.91	112.55	110.61	111.91	111.53	109.73	111.48	110.47	111.77	112.32	112.1	111.62	110.83	110.75	111.07	111.31	111.56	111.26	112.54	111.35	111.69	109.98	110.99
102.64	105.86	103.81	104.75	103.94	104.56	104.86	105.16	104.32	103.54	104.21	104.41	104.23	104.58	103.05	104.39	105.24	104.85	103.77	104.56	103.98	104.79	105.26	104.26	103.41	103.54	104.12	104.59	103.97	103.62	103.76	105.66	104.92	103.95	104.63	104.07	105.54	104.43	106.01	106.81	105.43	103.52	103.62	103.57	104.19	103.4	104.15	104.76	105.8	105.29
105.17	104.34	103.29	103.74	104.21	103.25	104.02	104.44	107.05	105.81	105.32	103.39	104.73	105.93	102.77	105.31	102.84	105.03	105.43	103.92	104.92	103.94	104.66	104.82	105.6	104.33	103.19	104.51	104.55	103.89	103.57	104.14	103.39	104.98	105.47	104.83	106.12	104.78	102.46	104	102.87	103.75	104.33	104.17	104.59	104.21	104.82	105.48	104.17	104.45
112.28	113.15	113.54	112.35	112.92	113.73	113.92	112.33	112.3	111.92	112.29	112.5	112.59	112.22	112.29	111.79	112.81	113.13	113.27	113.38	112.08	112.75	113.13	113.37	112.84	113.59	112.22	113.82	113.37	112.92	113.56	113.25	112.1	112.15	113.45	111.6	112.88	111.79	112.79	112.41	113.84	112.02	112.26	113.5	111.72	113.37	112.05	113.19	112.64	113.77
109.14	107.83	110.56	109.26	109.71	108.73	109.06	109.28	108.96	109.99	110.47	110.29	111.6	109.26	109.11	109.34	111.28	110.39	110.35	109.1	110.51	109.78	110.14	110.53	106.58	108.57	109.42	111.16	109.13	109.31	112.36	110.7	108.56	108.8	109.87	110.63	109.37	109.79	108.51	109.53	111.59	108.01	110.24	109.27	108.88	108.53	110.29	109.66	108.8	109.65
113.17	111.53	112.17	112.87	112.85	111.57	111.99	112.87	112.82	112.69	113.08	112.65	112.9	113.95	111.65	112.37	113.12	113.02	112.39	113.87	112.55	112.19	112.7	112.74	111.34	113.59	111.99	111.27	112.42	111.52	112.86	112.86	112.99	113.4	112.95	111.85	113.48	112.74	113.07	113.54	112.9	112.34	111.96	112.13	111.64	114.07	112.56	112.51	113.43	112.87
103.85	105.34	103.97	105.36	103.04	104.07	103.84	105.22	104.24	104.57	104.64	104.39	105.17	103.69	102.56	104.54	105.48	103.72	104.07	104.73	103.46	104.46	103.1	104.44	105.68	103.99	103.31	105.29	103.79	104.69	103.37	103.2	103.92	104.6	103.42	105.28	103.52	103.71	103.39	103.09	105.12	103.28	104.89	103.58	104.39	103.49	105.11	104.24	104.43	105.32
104.08	105.28	105.24	106.07	105.79	107.4	104.21	105.3	105.99	106.06	105.64	104.34	104.61	103.81	104.7	103.91	106.44	105.39	104.2	105.04	105.61	104.81	105.43	106.55	107.14	104.78	106.11	104	106.34	107.17	106.52	104.91	106.25	104.61	106.69	107.25	105.87	105.47	104.51	104.78	105.21	106.29	107.23	105.81	104.75	105.29	104.49	103.85	105.9	105
103.91	105.52	105.34	106.03	104.86	105.82	103.56	102.86	104.66	105.27	104.17	105.1	105.37	104.13	105.02	104.37	106.02	104.79	103.92	104.51	104.08	103.55	105.79	103.42	104.44	106.59	107.13	105.17	104.99	104.41	105.23	105.6	103.48	103.12	103.5	103.67	103.88	103.82	104.5	106.43	102.73	104.75	104.02	104.68	103.92	103.61	103.7	103.92	106.01	105.43
107.42	107.15	105.19	104.82	107.11	106.18	105.82	107.02	105.88	105.86	106.7	104.43	104.31	107.23	104.96	106.44	105.28	105.08	105.13	105.99	104.44	107.33	105.93	105.18	106.34	105.15	106.4	106.41	106.16	105.07	106.17	104.55	105.6	107.47	106.6	106.43	105.95	106.06	105.45	106.4	105.74	105.18	105.33	105.49	105.98	106.75	104.43	105.93	105.87	105.78
106.52	105.52	106.41	106.35	106.21	105.13	106.58	104.82	107.35	106.15	105.86	105.46	107.7	104.76	107.96	106.25	105.7	105.94	107.23	104.99	106.19	105.97	107.32	105.53	106.67	104.51	106.3	104.55	105.89	107.12	103.98	105.8	106.44	106.08	105.91	105.59	106.49	107.12	104.81	106.89	106.46	106.57	107.26	105.7	105.29	106.01	106.6	106.38	106.49	106.79
112.38	112.69	110.98	112.15	111.83	112.98	111.97	112.53	111.26	111.84	112.76	112.87	111.33	112.4	112.03	112.39	113.22	111.96	110.87	112.09	110.88	113.22	111.67	112.05	111.46	110.13	112.52	111.97	111.6	111.96	111.16	113.33	111.94	112.83	112.05	112.27	113.2	113.33	112.16	110.56	112.57	110.56	112.03	110.46	113.41	111.5	111.15	112.65	113.33	111.95
100.76	99.412	97.105	99.212	99.233	101.59	99.757	99.928	100.52	99.384	99.808	100.03	98.714	100.72	100.5	99.77	100.46	98.131	98.544	100.75	100.97	100.92	98.478	98.689	101.04	100.87	98.365	99.612	98.963	100.9	100.85	100.99	100.2	99.447	99.618	98.891	99.633	101.18	99.27	99.711	99.42	98.717	101.01	100.25	97.986	100.08	100.41	100.7	100.86	100.97
101.12	99.939	100.29	99.342	99.878	100.43	98.127	101	100.02	100.23	99.557	99.788	99.815	98.651	101.07	100.98	101.79	100.75	100.48	102.42	100.12	102.36	100.82	100.85	100.29	100.87	101.93	98.703	101.31	99.885	100.86	100.69	101.67	101.31	101.25	101.64	101.43	100.28	101.09	101.72	102.16	100.34	100.69	99.982	100.69	102.04	100.28	100.08	100.05	100.25
111.59	113.77	110.72	110.8	110.7	111.24	111.6	111.12	112.95	112.54	112.63	110.42	110.95	111.93	112.97	110.78	110.36	111.46	112.19	111.74	112.47	110.84	111.41	111.45	111.36	110.9	112.66	111.72	112.92	111.98	111.5	112.07	112.26	110.93	110.8	111.96	111.98	112.26	111.36	112.56	109.96	110.99	108.78	112.69	112.92	112.16	111.96	110.91	111.98	111.67
105.71	105.3	106.43	107.32	107.75	107.7	104.4	106.19	108.05	106.72	107.88	105.78	107.31	106.84	106.3	106.9	104.88	107.16	106.56	103.91	107.97	106.38	105.34	106.95	105.4	107.41	106.67	106.68	104.73	106.44	107.76	107.19	106.31	106.39	106.66	108.26	104.75	105.69	107.3	105.49	107.1	105.99	105.65	105.88	106.44	107.62	106.8	106.97	107.29	107.2
104.15	105.2	103.48	104.68	104.31	103.81	104.48	103.24	106.58	106.05	104.64	103.95	104.82	103.14	104.3	103.93	105.14	104.76	105.03	105.25	102.99	105.07	103.55	103.71	103.18	105.44	104.5	106.6	104.45	105.36	104.43	104.05	104.78	104.19	105.28	104.6	104.67	105.41	102.72	105.21	104.35	104.62	106.38	104.09	104.17	105.15	106.77	103.28	105	103.44
103.57	104.52	104.39	106.57	105.82	104.43	104.82	105.78	106.77	105.35	104.7	105.16	106.11	105.79	106.52	106.56	105.13	105	104.53	104.44	104.99	104.36	105.67	105.35	105.19	104.72	107.1	105.27	106.46	104.85	103.77	104.61	104.5	106.5	105.23	105.48	105.33	105.81	104.45	105.95	105.49	105.06	106.3	104.87	104.77	106.94	105.26	106.14	105.69	107.06
111.98	111.1	112.9	112.67	110.38	110.95	111.2	113.54	112.27	111.71	112.51	113.04	111.33	111.82	112.42	111.41	111.18	112.44	111.95	111.15	110.9	112	112.75	112.65	112.5	110.93	113.12	111.49	112.3	111.93	112.29	112.84	112.18	111.09	111.75	110.77	112.95	112.42	111.62	113.94	112.42	110.71	110.94	111.15	112.2	112.24	111.47	111.31	111.35	111.46
105.83	105.81	106.38	107.09	105	106.31	107.01	106.45	105.89	107.6	106.27	106.5	105.7	104.7	104.65	105.51	106.76	106.3	105.67	105.32	107	107.12	105.16	104.41	104.62	105.37	105.59	104.23	105.79	105.48	106.87	103.6	106	105.53	105.51	106.01	105.86	104.84	105.69	106.8	105.9	106.2	104.74	105.61	106.91	107.01	107.29	104.53	104.76	106.72
99.198	98.712	101.3	100.29	99.596	98.467	99.792	98.922	98.805	99.218	100.79	100.57	101.45	101.77	98.334	100.78	98.267	99.621	98.66	98.913	100.19	99.101	99.546	99.604	98.512	100.2	98.108	100.8	99.106	98.219	98.691	99.943	99.662	102.68	99.646	99.13	99.084	98.924	99.671	99.012	99.674	100.13	100.33	98.548	99.685	99.73	100.09	100.31	100.75	97.755
105.19	106.65	105.35	107.03	105.34	105.53	107	105.38	105.65	105.11	105.39	105.38	106.09	104.79	106.19	104.95	105.45	106.47	106.66	105.87	107.01	103.9	106.68	106.13	105.59	104.36	104.58	105.51	106.39	106.66	105.53	106.99	105.11	104.84	105.81	105.96	105.66	104.88	106.09	105.37	104.36	104.16	105.34	105.14	105.71	104.77	106.18	105.01	106.54	105.29
112.35	112.92	110.9	110.9	111.03	110.67	112.67	112.75	111.23	111.8	112.54	110.91	111.95	110.61	111.24	112.09	110.49	111.16	111.36	112.73	111.02	110.48	111	111.09	112.16	111.4	110.52	111.22	112.33	111.11	110.9	109.77	111.36	111.84	111.5	111.91	111.83	112	111.76	109.56	111.36	111.16	110.7	109.77	110.58	111.25	109.95	110.48	109.87	111.72
112.81	112.31	111.85	112.32	109.95	111.48	112.04	110.47	112.19	111.9	111.4	112.31	111.13	112.86	111.93	111.73	113.41	111.44	112.11	112.1	112.24	112.24	112.14	111.61	110.83	112.86	112.29	110.57	112.21	110.83	110.63	111.58	112.45	112.5	111.94	110.75	111.77	111.76	112.69	112.86	110.59	112.84	113.26	112.13	112.41	112.97	111.72	113.59	113.7	112.22
112	110.92	111.83	112.3	111.24	110.42	110.51	111.18	111.72	112.73	110.82	112.62	111.23	113.13	111.65	111.76	111.04	111.23	111.82	111.72	110.71	110.27	111.42	111.84	112.59	111.54	112.15	111.56	110.53	110.72	110.8	111.71	111.12	111.58	110.68	111.05	109.83	111.87	112.19	109.46	109.47	111.29	111.93	110.75	110.53	111.76	110.48	111.03	112.84	112.65
110.66	108.6	109.11	109.75	110.15	109.72	110.45	110.41	108.5	109.93	111.53	110.32	111.34	109.54	111.09	109.62	111.13	109.9	110.06	107.88	109.61	109.82	110.35	109.37	109.47	109.78	110.39	109.78	109.08	109.85	109.27	110.9	109.78	111.64	110.89	110.27	109.17	108.68	109	110.26	110.31	109.79	111.66	109.41	109.48	111.06	110.03	110.18	110.59	110.62
106.03	104.82	106.05	104.65	107.24	104.43	106.19	108.03	106.6	107.97	105.7	104.96	106.03	104.49	107.43	104.84	104.75	105.92	107.75	105.68	104.69	105.79	106.31	105.72	105.9	105.66	104.91	105.15	106.81	105.49	106.99	105.52	106.83	106.19	106.12	106.14	106.49	108.2	106.64	104.34	107.56	105.56	104.26	106.22	106.34	105.09	104.86	106.35	106.31	105.39
106.29	105.96	104.92	105.2	106.59	105.2	104.77	105.67	106.53	104.94	105.57	106.39	107.5	105.08	105.55	107.42	104.87	106.27	107.48	106.51	105.38	106.91	105.32	107.05	104.48	105.54	105.07	104.25	106.18	104.67	105.44	105.59	105.06	106.09	106.09	107.3	106.22	106.55	106.69	105.44	106.35	106.22	106.17	105.37	106.32	105.87	107.07	104.25	105.48	105.51
112.32	111.16	109.71	111.89	111.23	110.23	111.1	109.76	110.89	111.2	111.62	111.04	110.23	110.99	110.13	110.88	111.53	111.43	109.78	111.23	110.14	112	111.67	111.52	110.84	110.19	111.44	112.75	110.81	111.03	110.33	110.74	111	111.46	110.65	112.24	110.32	110.83	110.98	111.66	112.21	112.09	110.07	110.98	110.68	112.12	111.59	111.55	109.47	111.64
105.52	105.63	105.12	105.44	105.47	106.85	105.7	105.66	105.99	105.57	104.76	104.34	105.26	105.25	105.94	106.3	105.89	105.04	104.6	105.9	105.58	106.18	107	104.29	106.85	105.89	105.61	103.22	104.84	108.05	105.99	106.64	105.43	104.89	105.34	105.62	106.19	106.48	103.87	105.71	106.32	106.42	105.8	105.65	104.7	104.3	104.96	105.95	106.42	106.82
106.13	106.04	106.1	106.14	105.85	106.22	106.22	106.07	107.29	108.74	106.86	105.19	105.75	106.44	106	105.15	105.55	106.62	107.05	106.49	106.99	105.99	106.54	106.99	106.57	107.07	105.94	105.22	105.97	105.23	105.58	107.98	106.76	105.81	106.27	107.64	107.28	106.25	105.68	103.08	104.99	105.82	107.39	105.51	105.56	106.52	104.53	105.67	106.22	107.13
105.88	102.89	104.71	104.22	104.55	104.05	105.73	104.9	106.64	102.61	102.91	105.4	103.94	102.07	103.59	104.65	104.15	104.98	105.3	103.11	104.57	103.87	104.89	105.84	105.14	104.21	103.01	105.59	104.02	103.91	104.18	103.98	105.27	106.3	104.47	103.49	105.5	103.5	104.85	103.97	105.67	103.73	105.05	105.08	106.64	103.67	104.22	104.54	105.67	104.66
104	104.97	106.37	105.08	105.58	106.76	107.01	105.04	105.15	105.26	105.64	106.13	107.03	105.67	105.49	107.74	104.48	105.19	106.52	106.92	103.93	106.36	104.29	104.83	106.46	107.6	104.9	104.6	105.78	105.76	105.86	106.53	105.57	105.69	105.67	106.09	104.38	104.67	104.04	105.07	106.47	105.66	105.6	106.85	106.47	103.84	106.76	104.66	105.73	105.99
105.92	106.17	106.47	106.69	106.29	107.37	105.56	106.78	106.78	107.02	106.3	105.77	105.31	105.71	106.98	107.1	107.11	105.13	106.76	107.52	106.21	105.25	105.36	105.28	106.96	105.89	105.28	107.08	106.05	106.19	107.41	107.45	104.78	105.99	106.36	106.78	105.45	107.82	106.93	106.5	105.77	106.28	105.98	106.31	104.08	108.37	108.77	106.41	106.8	107.16
103.57	105.59	104.72	103.93	105.09	104.46	104.06	104.69	104.55	103.6	105.62	104.84	102.64	104.3	104.74	104.68	102.82	105.6	104.46	104.28	103.67	104.17	105.45	102.67	102.93	103.89	105.15	103.25	103.84	102.9	104.84	103.86	104.64	105.61	103.93	104.7	104.07	102.83	103.46	103.83	104.03	106.79	103.1	103.76	103.7	104.18	105.12	104.59	104.75	101.78
105.82	106.64	107.65	107.07	106.64	105.7	106.65	107.06	106.58	106.27	106.18	107.15	106.08	105.96	105.21	106.97	105.77	106.92	106.33	105.24	107.14	106.95	107.18	107.4	106.94	106.33	106.62	105.31	104.95	106.61	105.76	106.08	106.18	106.08	105.76	107.66	106.59	106.09	104.78	108.13	105.72	106.65	106.38	106.67	105.69	106.63	106.01	104.22	106.17	105.82
118.99	117.07	119.35	117.02	115.07	117.25	118.61	117.69	116.73	117.09	116.69	116.56	117.91	117.57	116.44	116.4	118.72	117.29	116.77	116.79	117.94	117.27	116.62	117.97	116.97	117.17	118.09	117.46	116.47	117.71	117.29	117.16	116.79	117.31	117.44	118.33	119.27	118.44	116.78	118.29	118.47	117.21	117.36	117.24	118.83	116.51	117.47	117.87	117.78	118.57
105.75	103.88	104.31	104.96	104.96	104.67	106.33	105.2	105.01	105.41	105.18	105.43	104.9	105.3	106.17	105.62	103.42	104.21	106.75	105.61	105.61	105.84	104.8	105.83	105.03	105.94	105.03	104.87	106.63	105.84	105.19	104.86	104.83	105.61	106.06	105.85	105.49	106.22	104.66	104.52	107.17	105.19	105.28	104.58	103.79	104.74	106.09	105.46	104.77	104.98
118	116.92	116.22	117.92	117.56	118.19	118.64	118.39	116.87	117.28	116.73	118	118.2	116.4	118.03	116.29	119.56	118.43	118.25	118.2	117.07	119.43	116.67	117.39	117.46	118.87	116.38	119.03	117.93	117	117.57	117.55	118.01	117.4	118.37	117.35	116.73	119.74	116.49	116.51	115.98	118.8	117.08	118.67	117.85	117.71	117.3	118.33	116.59	117.97
100.69	99.571	100.01	99.4	98.925	100.31	100.67	99.754	100.46	99.079	99.896	99.845	100.67	100.38	99.679	100.04	99.821	100.53	100.51	100.05	98.537	99.336	99.84	99.953	100.22	100.03	100.05	100.19	100.24	100.27	98.003	99.57	99.908	99.035	99.405	100.88	98.923	98.58	98.756	99.423	99.9	99.829	100.11	98.032	100.7	101.16	99.492	98.827	99.864	100.47
110.95	110.47	112.12	110.45	111.51	111.6	109.79	112.49	110.25	111.21	111.59	110.73	111.14	110.93	111.58	111.56	111.58	112.18	109.58	110.71	111.48	111.18	111.09	110.43	109.27	111.54	111.95	109.81	111.65	111.78	110.96	109.74	111.08	112.72	111.91	111.52	111.89	110.72	110.74	111.32	110.69	112.27	113.7	113.36	112.46	110.87	112.63	111.01	110.05	109.5
103.09	104.03	105.62	104.77	105.01	103.1	104.94	104.84	104.53	104.63	105.22	104.02	105.21	103.29	104.93	106.25	103.33	104.4	106.27	104.88	103.29	103.27	105.84	104.48	105.77	103.86	103.91	105.14	104.67	104.85	104.36	103.98	103.34	105.95	104.89	104.03	103.54	104.89	105.06	105.69	104.35	104.78	104.59	105.2	103.84	104.95	104.08	103.81	105.06	104.44
106.39	106.21	104.14	105.47	103.74	105.56	105.5	107.18	105.15	104.48	104.35	104.36	105.01	104.96	106.55	105.32	103.87	104.97	106.02	105.69	105.74	105	104.89	105.11	105.46	105.97	104.91	105.3	104.86	105.01	103.48	104.89	105.15	104.77	105.64	103.94	107.16	105.14	104.41	104.36	104.43	103.06	104.57	105.82	104.64	106.06	104.94	104.61	105.84	104.64
117.1	117.15	117.9	117.41	115.94	116.01	118.21	117.4	117.04	117.31	116.75	116.88	118.53	116.81	118.57	116.49	117.31	118.19	116.47	116.01	116.75	116.83	117.73	119.19	117.34	117.15	116.16	117.25	116.46	118.12	117.33	117.95	118.49	118.48	117.97	118.53	118.02	118.59	118.8	118.26	117.75	117.95	117.4	117.24	117.38	117.75	118.03	117.99	119.39	117.85
106.71	105.45	105.66	105.7	105.27	105.58	105.31	105.41	104.88	107.23	106.49	104.17	105.48	106.14	106.85	104.91	104.27	106.89	103.87	105.89	105.98	106.4	104.45	105.4	105.38	105.04	106.67	105.37	105.48	106.79	104.78	104.52	105.63	105.46	106.13	106.05	104.19	106.19	106.78	106.22	104.96	106.66	107.47	105.32	105.86	103.86	105.3	105.82	104.93	105.21
99.832	99.951	98.591	100.02	100.46	100.21	99.429	100.37	100.97	101.23	98.732	101.42	103.12	101.16	100.47	101.11	101.05	99.834	100.08	100.85	98.692	100.45	100.93	99.871	99.631	99.99	101.64	100.96	98.894	99.677	99.319	101.11	100.2	100.91	101.03	100.38	102.63	99.458	99.813	100.55	99.938	99.992	100.94	101.77	99.998	100.95	100.65	100.2	100.81	100.41
117.7	117.5	116.03	116.73	116.53	116.2	115.55	116.05	115.83	116.3	115.68	116.62	115.42	116.38	115.02	116.74	115.19	116.29	115.02	117.41	116.73	115.91	114.19	115.5	117.25	115.79	117.37	115.45	116.16	113.36	117.03	115.69	116.7	116.34	117.38	116.29	116.18	115.89	114.65	116.19	115.92	117.11	116.05	115.58	115.5	116.45	115.92	117.58	116.47	116.52
104.07	103.44	104.38	104.34	102.68	104.37	104.32	104.65	104.68	104.2	104.1	103.35	104.21	104.78	105.1	103.68	104.46	103.1	102.97	103.59	104.92	103.78	105.13	104.16	103.1	103.85	104.27	103.37	102.75	102.83	104.77	104.86	105.42	105.36	104.03	104.72	104.73	104.12	105.15	105.21	103.59	103.47	103.8	104.45	104.8	105.13	104.04	104.48	104.58	104.41
110.65	110.82	111.51	110.45	111.44	110.75	112.04	111.46	110.33	113.03	112.9	112.38	109.53	110.93	112.06	111.63	111.2	111.89	111.37	113.1	112.92	111.85	112.4	110.32	110.63	110.1	111.35	110.54	110.38	110.74	111.76	111.64	109.72	110.71	109.06	110.02	112.73	111.93	111.43	111.96	113.22	110.28	112.25	111.24	113.47	111.08	109.42	111.49	111.79	111.06
106.8	106.9	106.22	105.5	106.61	104.67	106.36	106.54	105.75	105.76	107.6	106.44	106.53	106.07	105.96	105.76	105.81	105.61	107.39	106.21	105.76	105.71	105.32	106.03	107.16	107.06	104.55	104.35	106.77	105.3	106.81	106.06	106.7	106.02	103.98	107.24	105.93	106.03	105.56	106.42	106.96	105.3	104.62	104.42	104.79	105.47	106.88	106.94	105.21	106.85
111.21	111.18	111.28	112.28	112.15	111.64	113.47	112.35	111.69	112.17	112.11	112.53	112.64	112.22	112.21	112.58	111.98	111.84	110.94	110.98	112.23	112.53	112.6	113.36	113.44	112.18	111.95	110.8	111.52	113.34	111.15	112.69	112.26	112.23	111.58	113.2	111.39	112.03	111.26	112.89	112.03	112.08	111.72	112.28	112.88	111.9	112.24	112.14	111.08	111.62
105.21	105.09	106.73	104.52	105.46	105.29	103.7	105.42	105.32	105.15	107.16	105.23	105.1	104.78	106.7	103.56	105.27	105.7	105.55	105.1	105.21	105.16	104.9	105.83	104.84	104.45	104.59	106.3	105.21	106.19	105.12	104.27	105.9	104.9	105.48	106.04	105.24	104.68	106.11	106.17	106.17	105.88	105.81	106.06	105.01	104.74	105.04	105.56	106.29	106.55
102.93	103.14	102.62	103.66	104.73	103.28	104.65	104.97	102.6	104.37	105.24	103.08	103.83	106.55	104.59	105.87	103.21	102.69	104.53	104.86	103.4	104.92	102.44	103.57	102.92	104.86	104.69	105.25	105.73	103.05	104.23	103.94	103.82	103.16	103.91	105.01	104.72	103.06	104.3	103.99	105.6	104.85	105.06	104.01	101.8	104.33	104.55	104.61	104.49	103.7
101.04	100.21	101.86	99.315	99.798	101.21	99.839	98.813	99.39	99.32	99.761	99.975	99.432	101.1	98.303	97.841	101.26	101.15	99.938	100.27	100.03	99.063	99.381	99.634	100.13	99.506	98.792	100.18	99.155	99.46	100.33	99.353	100.42	100.7	99.735	100.32	100.72	99.923	98.8	99.136	99.509	102.38	101.01	99.265	99.837	99.594	101.08	101.06	98.686	100.45
110.04	109.35	110.45	109.68	111.02	110.43	112.05	111.66	110.61	110.07	111.08	111.94	109.69	110.04	110.92	110.64	110.47	110.89	111.46	109	111.23	110.51	109.94	111.22	109.27	110.77	110.16	110.33	110.56	110.2	111.72	108.84	111.24	110.34	110.89	108.68	109.63	111.93	111.15	112.01	111.81	110.67	110.45	110.31	109.85	110.72	110.71	109.42	111.16	110.51
100.36	99.519	99.29	99.903	99.558	101.77	100.21	99.022	100.23	100.02	100.05	97.738	99.826	100.03	99.545	99.63	99.315	99.583	99.29	100.6	99.808	100.05	99.509	99.685	99.79	99.819	100.04	98.026	99.971	99.591	99.805	100.09	100.69	99.448	99.017	100.79	99.382	99.722	99.783	100.6	101.78	99.551	99.562	99.21	100.2	100.29	97.74	100.59	99.881	98.86
106.34	107.86	107.31	106.08	106.41	107.59	107.63	105.93	105.4	105.82	106.85	105.97	106.5	107.2	107.73	105.93	105.82	105.72	107.81	106.74	107.25	104.62	107.45	108.53	107.47	108.5	105.58	104.98	107.64	107.95	105.77	106.86	106.6	105.57	107.69	107.17	106.36	106.93	106.81	106.19	107.8	107.75	107	105.94	106.9	105.8	106.03	104.17	107.3	107.11
105.96	106.01	103.89	105.2	107.14	104.98	105.86	107.02	106.25	105.37	105.79	104.97	104.88	106.44	105.32	105.76	106.19	104.01	105.15	104.74	104.77	105.11	107	105.79	105.78	104.69	104.3	106.48	104.84	104.73	106.6	105.4	106.29	107.83	106.72	105.44	105.02	104.55	104.82	105.43	105.76	105.72	106.03	105.61	104.88	105.64	106.54	108.52	104.34	106.25
106.57	105.36	104.7	103.88	106.79	103.69	104.85	105.61	105.31	104.44	105.2	105.57	103.13	105.54	106.37	104.7	102.83	103.55	106.33	103.65	103.52	106.34	105.1	103.8	105.59	103.97	105.42	106.86	106.49	105.03	105.29	105.01	105.01	104.3	103.55	105.38	103.37	104.88	104.79	103.86	104.26	104.43	105.43	104.27	104.45	105.17	103.98	104.73	104.3	106.56
105.14	104.11	104.82	105.76	105	105.14	105.6	105.67	105.51	106.77	105.31	105.94	104.88	106.28	106.05	105.3	106.81	105.17	105.9	106.26	105.81	104.26	104.02	104.21	106.07	105.54	105.81	104.41	105.21	103.37	106.08	105.65	104.17	106.22	104.71	105.64	106.72	105.93	105.01	106.85	105.96	107.12	106.09	104.96	104.07	105.58	105.32	106.54	106.01	106.28
105.74	104.9	105.63	107.28	104.88	103.9	105.49	106.79	105.83	106.29	104.81	105.97	104.43	106.53	105.88	106.75	104.43	105.85	106.92	104.14	103.59	104.59	105.16	106.82	105.47	105.52	105.53	105.54	106.17	104.35	106.62	105.51	106.27	106.26	106.28	105.92	104.36	105.9	105.87	104.72	105.14	105.32	106.11	105.25	106.4	105.02	106.15	105.97	105.8	104.66
106.23	104.69	107.58	105.4	105.14	106.99	106.82	105.99	106.47	106.62	106.81	105.6	105.15	106.7	105.71	106.38	104.47	107.04	107.08	105.73	106.6	107.06	104.71	104.95	105.99	106.66	108.21	106.08	105.8	105.86	105.05	106.33	104.9	106.73	106.76	105.76	104.91	105.84	105.67	106.21	105.95	105.76	107.61	105.89	106.53	106.57	105.77	106.8	108.3	105.64
114.55	115.7	117.15	115.81	116.17	115.8	116.7	116.73	115.82	116.6	116.17	117.55	116.94	115.96	116.87	115	115.01	115.89	117.42	116.13	116.71	115.99	115.95	116.78	115.51	117.05	115.91	116.04	116.42	116.53	118.2	114.64	116.23	116.18	115.65	115.61	115.77	118.75	115.83	116	115.96	117.42	116.44	115.11	114.79	117.14	115.46	116.18	115.35	114.44
117.5	118.11	117.38	116.54	118.01	118.83	117.7	117.32	117.86	117.49	117.68	116.6	117.28	118.24	118.09	117.63	117.04	118.05	117.81	118.68	117.67	118.78	116.43	117.66	118.02	116.86	116.2	116.87	118.22	118.04	114.52	116.95	118.49	118.31	117.26	116.83	118.54	115.07	117.84	117.04	117.04	117.23	117.08	117.13	118.74	118.38	117.18	118.91	117.2	118.5
100.4	98.675	99.346	98.597	100.83	100.92	99.035	99.798	99.479	99.392	99.495	99.726	99.277	99.794	100.13	100.3	101.17	99.739	101.16	99.967	100.45	99.665	100.67	98.385	100.7	99.463	100.06	99.713	98.991	100.76	100.26	100.49	99.398	99.11	99.694	99.853	99.913	99.705	99.573	97.913	99.565	99.324	100.72	100.38	99.625	99.577	100.51	99.968	100.27	97.64
105.31	105.92	105.83	106.63	104	105.01	105.17	105.74	105.17	104.65	105.91	104.41	105.38	105.62	106.1	105.89	105.97	106.04	104.54	105.05	106.81	105.97	105.97	104.09	104.75	104.65	104.81	105.5	105.88	104.68	104.69	106.81	104.61	104.52	104.07	106.57	106.13	107.18	105.99	104.68	105.23	104.43	106.14	105.83	104.48	105.35	106.91	104.86	106.67	105.28
106.44	105.82	106.39	106.74	105.11	106.66	105.06	105.28	106.07	106.29	107.14	106.35	106.56	105.59	104.75	104.08	104.88	106.23	106.13	104.97	106.81	105.59	106.6	106.65	105.5	105.07	105.21	106.35	106.89	105.35	106.18	105.07	105.27	105.82	105.72	106.01	105.83	106.05	105.92	105.88	106.69	105.06	105.96	104.75	106.45	103.66	105.25	107.25	104.85	107.11
100.56	101.36	101.34	98.539	102.03	101.57	102.46	100.96	100.25	101.54	99.886	101.01	100.56	100.52	100.72	101.51	101.17	101.02	99.893	101.07	101.22	100.39	100.7	100.83	101.17	101.31	101.18	101.36	100.61	99.761	99.758	100.6	100.64	99.285	99.906	100.21	100.72	99.956	100.34	100.94	100.12	101.1	101.38	101.13	99.603	100.16	101.27	99.82	100.95	101.18
106.54	104.98	104.59	106.88	105.85	105.83	105.15	105.23	106.97	105.14	104.54	105.9	105.05	105.1	106.32	104.71	105.97	105.71	104.94	104.39	106.21	105.6	105.01	107	105.75	105.51	103.41	105.7	105.97	105.4	105.12	105.47	104.7	104.55	106.17	104.68	106.42	105.62	104.53	104.09	104.66	105.13	104.89	105.83	105.3	104.82	106.09	105.92	106.11	105.43
105.75	104.55	106.41	107.46	106.21	106.71	106.01	108.54	106.47	107.68	107.67	105.99	105.81	107.25	105.94	108.04	107.16	106.36	106.83	107.03	105.92	108.55	108.89	107.87	106.79	107.32	106.42	106.77	107.76	106.32	107.1	107.89	107.93	106.09	108.26	105.99	105.1	106.98	108.48	106.72	108.16	107.74	106.78	106.42	107.23	105.73	108.2	106.25	106.1	106.51
100.18	98.787	99.266	100.27	99.136	99.539	99.983	98.74	101.04	98.369	101.33	99.914	100.24	100.53	99.971	99.561	100.54	98.448	99.674	98.626	98.671	99.934	100.37	99.687	98.838	99.393	101.04	98.873	98.503	100.19	99.609	98.346	98.609	99.923	100.11	99.072	99.377	100.44	100.47	98.298	99.586	102.01	99.711	100.08	99.64	99.974	99.221	98.09	98.389	100.31
104.06	104.55	105.68	106.38	103.57	106.94	105.82	105.48	104.49	103.94	105.21	104.38	106	103.49	104.13	103.94	105.78	103.75	106.58	105.31	104.39	105.55	105.51	105.16	106.99	104.63	105.16	107.23	103.61	104.77	105.33	104.36	105.39	105.36	105.23	104.28	104.48	105.47	105.04	103.98	104.32	104.73	105.41	105.04	104.75	105.95	105.28	106.08	104.35	106.21
111.17	111.94	110.82	110.68	110.58	111.98	111.1	111.26	110.33	111.35	111.93	112.4	111.43	110.22	110.47	110.64	112.19	111.13	110.2	110.06	111.27	108.02	110.06	110.18	110.68	111.43	109.76	110.26	109.95	110.77	111.12	108.88	109.78	111.49	110.31	111.17	110.86	111.2	111.2	110.48	111.1	110.48	109.55	109.64	110.05	111.02	109.89	110.21	111.23	110.85
105.4	104.33	104.99	104.39	106.05	104.77	105.26	103.92	106.67	104.4	105.95	105.58	105.12	104.95	105.83	104.24	106.12	106.81	105.45	105.64	104.25	104.55	104.08	106.13	106.06	103.62	104.88	105.37	105.95	105.83	104.5	105.12	105.42	104.62	104.2	104.12	104.47	103.78	105.77	106.21	105.14	105.55	104.22	106.59	105.05	106.45	103.48	106.54	105.61	104.99
105.85	104.81	103.52	102.29	105.42	103.37	105.37	102.64	104.6	104.28	105.28	104.14	105.16	103.89	104.85	105.46	106.01	103.76	105.7	104.01	104.48	104.26	104.6	103.61	103.23	103.95	104.24	103.15	106.16	104.98	105.59	104.66	105.04	104.26	105.38	104.67	103.04	105.92	103.71	105.1	105.05	105.65	103.94	105.74	106.48	103.51	106.02	104.72	103.78	107.17
108.09	105.36	106.31	104.84	104.62	106.48	105.99	106.26	104.84	104.62	104.77	107.02	105.41	106.39	106.4	104.73	107.16	104.24	106.4	104.78	105.44	105.56	104.95	106.48	105.42	106.08	106.17	105.78	104.96	105.51	105.12	104.21	104.69	104.63	105.74	104.49	105.17	105.51	105.52	106.48	104.74	105.63	105.74	105.1	106.16	104.86	106.2	104.72	105.83	106.55
112.04	113.78	113.35	113.02	113.61	113.68	112.28	110.82	112.71	110.85	111.29	112.47	112.1	112.58	114.03	114.1	112.99	113.89	112.16	113.12	113.07	111.47	112.54	112.62	112.21	113.4	113.86	114.6	113.5	113.08	113.66	113.56	113.38	113.65	112.53	112.85	112.87	112.85	111.72	112.3	111.85	112.17	111.12	113.63	112.48	112.44	111.53	113.13	110.77	112.57
105.56	105.19	104.13	104.06	104.46	104.78	104.36	104.15	104.71	105.66	105.65	105.74	104.78	105.59	104.94	105.36	105.78	105.24	104.87	105.57	105.28	104.66	106.42	104.46	105.88	105.01	105.42	104.57	105.11	104.62	106.75	105.56	105.17	104.36	105.13	104.33	105.22	106.18	104.76	105.77	104.55	104.96	105.66	105.84	102.53	105.89	104.39	105.48	104.2	105.17
99.539	100.36	101.01	100.95	99.761	101.07	100.44	100.93	100.58	99.78	100.67	100.03	99.293	98.983	97.984	101.55	98.992	100.07	98.283	98.809	100.24	99.572	98.829	100.75	98.618	100.82	100.12	100.63	100.08	99.959	99.138	100.23	97.975	99.695	98.816	100.51	101.43	97.706	100.62	98.906	100.07	100.99	99.155	98.948	99.269	101.05	99.316	98.731	99.949	100.17
111.62	111.13	111.59	111.25	112.26	112.15	109.56	112.59	109.84	111.38	112.12	112.22	112.26	111.17	111.2	109.34	110.61	111.54	110.79	112.48	112.03	111.31	111.3	113.07	111.03	109.73	112.23	111.34	112.69	112.24	110.45	111.67	112.08	111.71	110.88	111.95	110.61	113.33	111.41	110.54	110.56	111.55	111.12	110.98	111.6	111.65	110.6	110.56	110.72	111.78
103.51	102.24	104.25	103.92	103.31	102.73	103.89	104.94	103.51	105.32	104.92	105.37	104.98	105.79	104.8	104.28	104.45	105.19	103.04	102.96	104.22	103.82	103.72	104.68	103.06	103.55	103.71	103.98	103.72	105.08	104.48	103.33	103.91	102.4	105.15	104.59	105.5	105.57	104.28	103.47	104.49	103.53	104.67	104.15	105.38	105.14	104.66	104	104.05	103.12
107.54	106.12	106.74	105.82	107.13	107.35	106.97	107.42	107.42	107.68	107.54	106.87	107.1	107.6	106.68	107.34	107.26	107.21	106.48	106.26	108.81	105.5	106.65	107.76	107.35	106.48	105.83	107.58	108.51	106.35	107.17	106.62	106.81	107.33	105.59	105.92	107.47	107.5	106.22	106.45	107.9	107.18	105.72	107.27	106.94	106.63	106.74	104.79	106.63	107.36
110.17	112.12	111.16	111.41	109.55	110.58	109.72	111.83	112.81	112.25	111.57	111.38	109.27	110.11	113.01	110.16	112.71	111.08	111.58	111.49	112.36	110.81	111.17	110.26	111.03	111.99	110.89	111.01	110.75	110.68	111.11	110.47	110.57	109.76	111.26	111.86	111.06	111.46	111.18	111.8	110.38	111.26	110.44	111.46	111.25	111.98	110.73	112.84	112.24	111.41
116.12	117.78	116.15	116.28	117.41	115.6	116.53	117.95	115.36	115.31	117.87	116.07	114.26	116.07	114.46	114.54	116.18	116.14	116.26	115.92	114.97	115.27	115.9	115.74	115.85	116.81	117.58	117.44	116.17	115.81	116.97	116.57	116.14	117.14	116.72	115.87	114.73	116.45	115.21	116.42	118.09	116.94	117.07	117.66	115.37	116.45	116.03	115.47	115.69	116.14
104.79	104.91	104.28	104.79	105.66	105.05	105.26	104.9	104.86	105.56	104.1	104.21	106.07	105.82	107.15	106.37	105.75	106.05	105.27	106.38	106.42	105.09	106.65	107.14	104.97	105.79	105.97	103	105.68	106.44	104.67	104.1	106.22	105.64	106.07	104.33	106.05	104.96	105.96	105.16	105.51	104.04	105.72	106.19	106.96	106.17	106	105.86	105.44	104.93
99.902	99.601	99.955	100.6	99.682	100.4	100.5	98.925	98.029	101.5	101.48	98.964	100.5	99.545	99.615	100.29	100.71	100.14	99.043	99.852	100.72	98.227	100.77	101.5	100	99.105	100.51	101.28	99.948	98.406	100.26	99	99.158	100.9	100.04	99.695	98.308	99.912	99.961	100.93	98.252	99.686	98.099	100.77	100.59	99.082	98.319	100.59	98.277	99.754
110.63	110.75	110.5	109.26	112.77	110.82	111.9	110.44	111.34	111.39	113.87	112.71	111.07	111.09	111.99	112.14	111.24	111.21	110.59	111.88	110.58	111.38	109.66	110.87	111.44	111.92	110.18	110.34	112.46	109.71	109.99	111.52	111.55	111.47	111.15	110.96	110.52	110.79	111.82	112.11	111.63	110.49	110.72	111.95	112.11	110.64	109.91	111.74	110.95	111.84
117.62	117.57	118.21	117.55	117.43	117.96	116.49	117.69	118.34	118.09	117.52	116.48	118.54	116.38	116.38	118.63	118.24	117.05	117.06	118.66	117.65	117.2	117.75	117.38	115.78	117.8	116.69	117.12	118.7	119.21	117.19	116.86	118.11	118.72	116.48	117.85	116.87	117.75	118.05	116.73	117.46	116.79	118.21	118.22	118.6	118.13	118.9	116.24	116.62	117.34
105.06	106.48	105.83	105.74	104.82	107.33	107.29	105.84	104.71	104.82	105.7	104.7	104.84	105.6	104.89	104.84	104.76	106.95	106.15	103.81	105.14	106.32	106.26	105.57	105.82	106.04	104.17	104.97	105.1	107.24	106.39	105.51	105.95	106.78	106	105.04	105.22	105.47	106.13	105.91	107.7	106.2	105.98	107.46	105.09	106.06	105.39	104.09	105.06	104.47
110.4	110.59	111.41	109.7	110.73	111.29	110.72	110.94	109.61	113.56	111.28	109.62	108.74	111.52	109.81	109.94	110.89	110.36	111.19	110.79	111.71	111.14	109.2	110.25	111.31	111.67	111.78	111.01	110.49	112.4	110.28	110.58	110.47	111.1	109.35	110.14	112.17	109.03	110.34	110.73	111.83	111.32	108.06	109.58	110.63	110.92	111.95	110.04	110.68	111.67
106.35	105.68	106.75	106.14	104.48	106.3	104.28	105.09	106.87	106.01	106.52	104.47	105.65	104.88	105.36	105.69	105.91	105.72	104.98	105.83	104.39	105.34	104.47	105.77	106.83	105.97	105.48	105.49	105.18	106.08	104.2	104.74	105.14	104.97	104.25	104.71	106.14	103.98	104.11	103.44	105.24	103.73	104.8	104.09	105.05	105.16	106.41	105.15	106.6	105.34
110.87	112.26	111.84	111.95	111.87	110.27	113.11	110.47	111.47	112.57	111.36	111.91	111.54	112.31	110.54	113.45	109.22	110.33	111.41	111.99	112.43	112.05	111.11	111.75	113.61	112.02	111.1	112.05	113.61	111.24	113.59	111.9	113.05	111.81	112.71	112.79	111.88	111.91	112.34	112	111.23	112.19	113.23	110.87	110.99	113.01	113.37	112.51	113.28	112.08
108.03	107.83	107.44	108.6	106.3	107.02	107.86	107.06	107.45	107.13	105.92	107.72	105.96	108.62	106.71	108.84	106.75	106.26	108.4	107.98	106.42	106.68	108.67	105.93	106.8	106.96	104.66	109.54	107.04	106.28	107.02	106.78	106.43	107.18	108.08	106.02	106.25	107.33	107.92	105.38	107.55	106.93	106.26	105.29	106.75	109.05	106.65	107.17	108.1	105
106.47	105.39	107.1	107.23	105.26	106.18	104.62	105.03	104.96	105.42	105.56	106.38	104.99	104.29	106.93	105.3	106.29	105.48	105.42	107.8	106.18	106.76	106.7	104.84	106.5	105.06	106.13	105.3	106.41	104.61	106.33	105.55	106.83	104.05	105.65	104.94	103.8	104.68	105.63	105.39	105.51	104.33	105.78	104.43	104.98	106.51	103.97	107.34	105.82	107.13
112.94	113.91	113.37	113.55	111.94	112.18	113.01	114.92	113.42	112.53	111.48	111.67	111.38	113.05	113.02	112.95	112.17	112.92	113.69	113.7	111.31	113.81	113.07	112.35	112.06	113.15	112.08	112.66	112.08	112.92	114.26	113.45	113.27	112.75	112.71	114.03	114.27	114.24	114.69	113.39	111.62	112.06	113.01	112.92	113.25	110.96	112.22	112.03	113.36	113.76
101.38	99.513	100.09	100.6	100.19	100.64	99.695	101.25	101.14	100.73	100.65	98.84	99.953	98.858	100.15	99.615	98.753	99.99	101.61	100.57	99.612	101.12	98.828	100.43	100.96	100.26	100.28	99.163	98.569	100.09	99.121	99.404	98.148	99.805	99.148	98.978	98.202	99.14	101.41	100.2	99.087	99.772	100.42	98.506	100.47	100.12	99.666	98.912	99.459	99.792
116.07	117.31	116.81	116	115.81	117.13	116.91	115.18	114.97	116.09	115.63	115.23	115.56	116.29	114.56	117.27	115.79	117.16	115.88	116.48	115.44	115.73	115.32	115.45	116.53	117.79	118.59	115.7	116.1	116.16	116.92	115.31	115.81	116.87	114.64	115	117.35	117.78	114.74	116.8	115.97	117.36	115.87	117.06	116.18	116.55	116.97	118.01	115.42	115.76
105.41	104.9	105.25	104.73	103.33	103.84	103.1	105.3	102.85	105.53	105.45	103.17	104.28	104.81	103.89	103.32	104.68	105.65	105.63	104.2	103.62	105.31	103.59	103.66	103.88	103.97	104.06	104.04	103.35	102.94	103.43	101.72	105.09	104.04	103.95	105.9	105.17	104.68	105.49	103.96	104.79	104.17	103.53	103.97	104.23	104.63	105.08	102.49	102.6	102.56
106.28	107.73	107.13	106.31	105.46	106.63	107.63	106.03	107.42	106.39	105.16	106.19	106.62	106.08	107.43	105.84	107.67	106.21	108.24	106.08	106.29	105.6	106.59	105.81	106.02	106.54	107.32	107.33	107.1	104.47	107.25	106.72	106.54	105.95	106.47	106.66	106.17	106.12	106.29	105.79	107.12	106.79	105.71	106.45	106.08	106.44	106.89	106.99	106.29	105.89
112.26	111.31	112.65	111.6	111.76	111.63	112.53	111.33	111.65	113.07	111.56	112.18	111	109.63	110.17	111.98	111.59	111.12	111.62	112.2	112.73	112.66	111.65	109.8	112.05	110.87	112.67	110.85	112.28	113.01	111.5	110.9	112.19	113.49	111.44	113.12	111.45	112.42	111.42	111.79	111.99	111.75	112.22	112.46	113.52	113.41	111.39	111.83	111.81	112.37
112.09	111.13	114.26	111.38	112.82	111.71	112.81	110.28	110.2	110.86	112.11	111.77	113.44	111.57	111.39	111.51	110.6	112.1	113.2	111.42	111	110.81	112.13	111.03	113.5	110.53	110.79	112.96	111.34	111.18	111.55	111.97	112.05	112.3	111.44	111.04	112.35	111.61	113.08	113.08	110.38	111.64	112.67	110.87	111.85	111.53	112.45	111.7	111.01	111.33
101.88	101.87	101.75	103.1	102.05	100.04	101.56	101.52	99.366	100.49	100.91	102.42	101.72	100.04	101.38	101.8	100.27	99.136	99.38	100.21	101.41	99.332	99.844	102.4	100.86	99.752	100.37	100.19	101.44	100.99	100.05	101.62	100.37	101.87	100.72	100.07	101.47	101.88	100.63	102.02	101.1	98.874	100.85	99.732	101.66	101.3	102	102.24	101.63	101.51
104.6	104.2	104.54	103.99	101.99	105.19	104.62	103.28	103.14	103.41	104.98	105.65	104.08	105.55	106.46	103.14	104.36	104.4	104.29	103.05	104.25	103.71	103.37	106.89	103.77	103.02	104.36	103.64	104.32	104.73	104.95	104.45	103.32	104.7	105.68	104.29	102.68	105.6	103.64	105.03	103.78	104.39	103.7	103.98	103.96	104.99	104.65	103.79	104	103.95
104.48	106.46	105.77	105.78	103.59	105.17	104.2	105.69	105.32	104.41	105.25	106.12	105.13	106.25	105.38	104.04	105.79	104.76	104.68	105.24	105.59	105.3	106.2	105.38	105.15	105.2	106.19	105.79	105.77	104.28	104.45	106.51	105.47	106.13	103.06	106.49	106.33	105.48	105.99	105.66	106.57	105.77	105.34	106.61	107.18	107.5	104.54	105.47	105.29	104.79
106.05	106.58	105.94	107.99	105.15	106.89	106.26	106.34	104.97	106.55	106.23	106.45	106.33	107.17	106.92	106.34	105.77	105.24	105.26	104.48	104.7	106.81	106.55	105.89	107.44	106.62	105.58	107.7	106	106.39	107.07	106.85	105.33	106.89	105.93	106.41	105.96	107.29	105.65	104.03	106.19	105.89	104.91	106.54	107.23	106.34	108.15	107.62	106.55	108.03
104.72	104.84	104.66	103.48	103.96	103.7	104.37	103.04	105.79	103.15	104.27	104.35	104.86	104.54	104.42	104.57	105.61	102.98	106.33	103.73	104.55	105.04	105.26	105.29	104.34	102.92	104.3	104.54	103.54	103.51	106.14	105.73	104.96	102.8	103.96	105.64	103.23	106.51	103.51	104.66	104.81	103.08	103.51	105.04	103.91	104.88	104.42	104.53	104.72	103.36
99.924	99.423	101.75	101.1	101.26	100.49	99.919	100.87	99.663	101.25	99.37	102.05	99.824	99.945	101.79	100.21	100.61	100.74	101.7	101.4	98.78	100.95	101.35	100.32	100.5	101.01	100.8	101.51	99.649	101.22	100.59	99.782	100.74	101.55	100.51	99.211	100.85	100.57	97.629	100.78	100.06	99.705	101.95	100.41	101.23	100.54	100.95	102	100.59	101.38
112.7	111.68	112.41	111.53	112.21	113.79	113.13	113.02	110.34	111.51	112.38	112.59	111.51	112.14	112.86	112.44	112.33	110.61	112.75	111.6	112.87	112.38	112.26	111.57	111.68	111.97	112.8	112.71	111.94	112.91	113.55	112.1	109.9	112.3	110.7	111.83	110.57	110.42	111.79	112.88	111.14	111.91	111.03	112.27	112.86	112.77	112.41	112.4	111.51	110.59
106.3	105.89	106.01	106.38	106.62	107.27	106.71	106.28	104.73	105.21	104.73	106.92	104.35	106.93	105.88	106.23	106.69	105.39	105.2	104.06	106.4	105.61	105.51	105.18	105.42	105.57	106.01	104.14	106.1	107.84	103.84	105.11	106.32	105.44	104.54	106.37	106.01	105.66	106.41	106.3	105.45	106.57	107.13	105.47	105.62	104.58	105.46	105.97	106.75	105.5
105.37	106.52	105.25	105.71	107.18	105.28	105.18	105.7	104.67	105.28	106.04	106.46	106.15	104.18	106.01	106.01	104.75	106.3	104.72	104.29	105.63	105.11	105.33	104.94	105.94	104.48	105.71	105.96	106.23	105.11	105.89	105.14	105.88	106.12	106.77	104.81	104.63	104.9	105.17	106.29	106.44	104.15	104.34	103.88	105.8	105.81	105.32	105.5	105.6	106.02
105.42	106.63	106.04	105.68	104.38	106.04	104.59	104.63	105.82	106.42	105.6	105.5	103.84	103.29	106.06	104.71	106.22	104.21	106.4	103.49	105.07	105.14	105.32	107.01	105.73	103.6	106.41	105.85	105.29	105.79	105.98	105.06	105.19	106.5	105.94	107.24	104.87	106.71	103.83	105.55	105.06	106.45	104.88	105.7	106.48	105.82	105.72	106.31	105.72	105.56
113.41	113.2	112.64	112.04	112.5	114.11	114.23	112.21	112.64	111.81	113.16	111.95	112.8	112.35	112.97	113.17	113.41	114.18	113.78	112.4	112.31	112.57	113.51	112.76	112.95	112.79	113.31	111.86	113.71	113.51	111.88	113.62	112.82	112.33	111.78	114.11	113.17	112.24	112.94	113.66	114.03	113.01	113.89	112.82	112.49	112.62	111.15	112.14	114.3	113.86
104.96	106.12	106.24	104.73	105.25	106.07	103.38	104.53	103.81	105.42	104.23	103.31	104.95	104.59	105.72	105.01	104.36	104.84	104.53	105.19	106.68	107.21	104.6	105.8	104.27	103.79	104.94	105.78	102.77	105.41	105.23	105.69	103.67	104.27	104.53	104.94	103.89	104.28	105.48	105.16	105.01	104.89	104.25	105.49	104.88	104.8	105.46	104.37	105.91	104.69
112.41	110.01	114.52	111.26	111.57	112.13	112.53	113.95	111.79	111.83	112.5	111.32	111.64	112.4	111.57	112.54	111.72	113.82	111.79	110.76	112.25	110.97	109.77	112.93	112.02	112.6	111.37	113.24	111.62	110.51	111.59	111.93	113.32	111.39	112.43	111.32	111.92	113.12	111.78	111.89	111.8	112.44	112.01	112.2	111.26	111.01	111.97	112.15	111.53	112.08
106.83	106.06	104.91	106.36	107.84	106.5	106.06	105.39	105.38	104.47	105.8	107.17	106.16	106.52	107.19	107.5	105.21	106.03	106.36	105.44	105.23	104.97	107.05	106.07	106.75	106.23	105.59	104.57	106.96	106.54	106.31	106.59	105.96	106.9	107.11	105.53	107.14	106.11	106.25	107.81	105.16	105.78	105.77	105.54	107.54	105.57	106.87	106.45	107.28	107.94
104.05	105.39	104.09	104.84	106.52	105.36	104.31	106.57	105.09	107.15	105.15	104.04	105.26	105.23	106.3	106.6	104.39	104.26	104.72	103.25	104.97	105.99	104.87	105.27	104.64	104.69	105.01	105.23	104.41	104.11	104.64	105.23	105.57	105.85	106.63	104.05	103.75	104.35	105.64	104.25	105.18	105.5	104.99	105.26	105	106.02	104.02	104.99	105.53	104.61
104.17	106.01	106.06	106.72	104.74	104.93	107.18	106.57	106.47	106.06	105.94	104.96	104.85	108.25	107.22	105.9	104.1	105.53	106.05	105.06	105.25	105.52	105.88	106.74	106.99	105.43	106.9	106.16	106.35	105.67	107.05	105.88	106.62	105.8	107.28	104.85	107.11	106.19	106.98	105.19	105.97	103.85	107.08	105.62	103.16	106.62	105.31	106.84	106.43	107.27
104.47	105.5	103.33	104.95	104.18	105.66	104.86	103.86	103.77	104.5	104.59	102.6	104.66	102.41	104.63	104.59	105.27	105.63	103.66	103.29	104.65	104.98	105.24	104.86	103.15	105.56	104.43	105.35	102.98	104.78	104.41	104.31	103.53	103.55	104.34	104.05	103.65	103.78	104.51	103.83	103.96	104.73	103.05	104.26	104.01	103.49	103.55	102.97	102.92	104.74
109.2	109.3	107.83	109.31	110.14	111.97	109.11	110.35	109.15	108.59	109.97	109.56	109.83	109.43	110.75	109.84	109.44	111.76	109.39	109.9	109.54	110.26	110.53	109.95	109.37	110.42	110.82	110.49	109.76	110.5	108.76	110.48	110.48	110.85	109.72	109.82	110.99	109.31	109.2	109.94	109.68	108.73	108.81	108.77	108.32	109.15	109.75	111.91	109.03	109.7
105.83	105.2	107.02	105.03	106	105.99	107.19	106.74	106.75	106.97	107.4	105.42	106.37	107.91	105.65	106.15	104.5	105.55	106.1	105.53	105.8	103.73	106.45	105.56	105.9	106.06	106.09	107.14	104.65	107.5	105.26	104.66	107.41	107.31	106.25	105.26	106.29	106.09	106.66	106.65	105.86	106.65	108.24	107.19	105.43	105.75	105.16	106.03	105.26	106.77
104.79	104.24	104.02	104.75	105.04	104.84	104.66	104.81	105.57	104.55	104.4	106.39	103.08	105.39	103.83	104.23	104.23	104.51	104.83	104.56	105.86	104.89	105.7	105.18	105.34	105.76	104.63	104.59	103.88	103.76	105.32	106.29	104.57	105.51	103.42	104.28	104.42	104.86	104.11	104.44	103.85	103.8	105.01	105.73	104.27	104.1	104.03	104.91	103.76	105.3
106.06	104.86	105.66	105.01	105.28	106	105.6	104.58	105.23	105.32	103.7	105.16	106.6	105.91	106.15	104.33	106.18	105.93	104.94	107.44	105.28	106.49	106.06	103.92	105.38	105.93	108.34	104.04	106.12	105.53	104.03	104.37	104.11	106.48	104.67	106.64	104.5	104.28	105.51	107.28	104.83	104.03	105.13	105.81	105.35	105.43	106.9	105.61	105.79	105.65
106.38	105.17	104.8	104.99	104.6	104.52	105.58	105	105.4	105.9	105.8	105.9	105.1	106.19	104.16	105.95	104.95	104.94	104.75	105.36	105.05	104.54	104.1	104.8	106.19	105.12	105.59	105.58	104.41	104.65	106.18	105.41	105.76	106.78	104.93	106.1	106.52	104.79	105.88	106.77	104.48	106.12	105.35	104.83	104.98	105.73	106.04	105.57	105.77	106.47
106.3	106.87	105.49	107.14	106.25	106.69	107.45	105.6	107.02	104.39	105.86	106.64	106.61	107.43	107.52	105.69	104.72	105.96	105.09	106.76	108.1	108.19	106.41	107.66	107.75	106.55	107.65	105.09	106.48	105.33	105.97	107.31	106.41	106.7	105.84	106.46	106.08	106.48	105.88	107.69	105.15	106.73	106.01	104.33	106.18	107.85	108.23	105.62	107.65	107.92
104.33	107.38	105.44	106.08	105.84	106.37	104.92	105.85	106.28	106.74	105.75	105.68	105.33	105.68	106.09	103.53	105.38	104.39	107.97	105.81	103.76	105.08	105.38	106.28	105.29	106.64	105.92	104.56	105.7	104.76	104.84	104.42	105.51	106.18	106.55	104.25	106.6	106.99	105.07	105.24	105.22	107.42	105.51	103.73	106.59	104.88	104.31	105.61	104.5	103.88
107.7	105.72	106.83	105.66	105.05	106.08	106.41	105.51	105.11	104.59	105.46	104.3	104.43	104.6	106.82	105.79	105.14	104.31	106.83	106.43	105.28	104.93	104.34	106.14	107.5	105.88	105.56	106.4	105.67	107.04	104.15	106.86	106.22	102.8	106.28	106.39	105.84	104.37	105.38	105.77	106.14	105.71	103.53	104.54	106.98	106.09	104.89	106.9	103.85	104.77
111.04	110.69	109.53	109.49	109.9	109.92	110.4	110.9	111.36	111.06	109.42	107.56	110.94	109.12	111.6	109.58	110.12	110.7	109.36	110.67	110	110.3	110	110.4	112.19	109.17	107.45	109.67	108.48	109.03	110.88	109.44	110.5	110.61	110.36	110.55	108.73	108.54	109.72	110.04	110.51	109.64	110.48	107.7	109.47	108.31	108.88	108.14	110.34	110.4
104.43	103.95	103.79	104.39	104.88	105.16	104.22	105.55	104.77	103.4	103.84	106.54	106.55	105.56	106.3	104.47	105.1	105.37	104.42	106.33	104.8	105.57	104.4	106.07	105.6	105.47	104.06	105.14	103.96	105.21	103.46	104.82	104.75	103.17	104.24	104.59	104.08	105	105	104.34	105	106.18	105.08	104.77	103.96	105.09	105.66	104.57	103.29	105.27
105.31	105.98	106.28	103.73	104.34	105.69	104.33	104.96	104.31	106.32	104.09	104.63	104.43	105.39	105.55	104.15	104.19	104.86	105.58	105.55	104.52	105.44	104.8	104.94	103.31	102.23	105.09	105.45	103.64	104.04	104.81	104.62	105.8	104.33	104.11	104.66	105.04	103.73	105.68	102.57	102.84	105.06	103.33	104.36	105.41	105.83	104.47	103.52	104.62	105.28
109.58	109.31	111.38	109.56	110.32	110.99	109.26	108.55	109.38	108.68	109.16	109.7	109.99	109.69	109.62	108.7	110.07	110.22	111.15	109.64	110.11	109.17	109.04	111.57	109.76	109.41	109.12	109.84	109.87	108.52	109.34	108.72	110.04	109.65	107.91	111.58	113.08	109.94	109.37	110.23	110.52	110.75	109.8	110.02	110.27	110	109.77	110.43	108.94	111.41
112.31	112.23	112.27	113.62	111.8	111.36	114.03	112.6	113.1	110.83	111.87	111.72	111.64	110.75	111.77	111.45	113.11	111.23	112.67	112.23	112.16	111.91	112	112.83	112.55	111.63	111.05	112.78	111.23	112.16	112.63	109.99	113.7	113.07	111.89	113.23	111.24	113.01	112.82	111.95	112.07	112.46	110.11	112.03	112.43	111.5	111.04	111.4	110.59	112.31
106.11	103.99	105.94	104.74	105.47	105.24	104.56	105.77	105.07	105.4	105.1	103.82	106.17	105.41	106.72	104.83	106.52	106.41	105.58	106.39	106.2	105.46	106.12	106.07	106.55	105.76	106.29	105.39	106	104.41	105.93	106.19	104.72	104.15	104.85	105.7	104.93	104.76	105.74	106.19	106	105.36	105.51	106.48	105.21	105.91	106.25	105.03	104.49	105.65
107.09	106.32	106.97	105.78	106.08	104.21	106.34	104.69	106.47	106.34	107.84	105.91	105.23	106.75	105.39	107.72	106.72	106.22	105.78	105.84	104.56	107.39	106.92	106.12	105.51	105.87	106.01	105.63	107.57	107.09	104.86	108.35	106.25	105.77	104.56	107.9	105.05	103.83	107.47	105.79	105.62	106.22	107.17	105.05	106.42	106.17	107.39	105.65	106.37	106.25
118.21	117.12	115.72	116.31	116.17	115.36	118.08	116.45	118.29	117.68	116.02	116.62	115.43	115.7	117.75	115.05	116.28	116.21	115.55	117.21	115.61	116.65	116.28	114.84	116.69	116.99	115.51	116.83	114.92	116.4	116.55	114.33	117.73	116.62	114.41	116.27	117.14	113.55	114.78	115.2	115.98	115.24	117.38	114.62	115.12	114.1	116.03	118.41	116.55	115.63
105.53	104.94	105.47	105.93	105.65	106.5	105.19	104.33	105.26	105.27	105.51	105.75	105.22	106.77	105.14	107.53	104.74	106.88	106.07	103.73	105.51	105.6	106.05	106.46	107	104.34	104.06	104.34	104.67	105.42	105.83	104.85	107.35	104.77	105.91	104.81	105.23	106.19	105.49	104.99	107.87	105.9	106.36	104.97	105.82	104.1	106.01	105.66	105.77	106.65
111.8	110.04	111.36	108.69	111.77	112.13	110.98	110.52	111.34	110.43	111.15	112.5	109.67	110.55	111.67	111.47	111.45	110.99	111.48	111.97	111.57	111.33	111.44	111.82	109.41	112.62	111.32	110.45	111.09	111.55	110.65	110.46	110.43	111.38	111.36	110.41	111.32	112.88	110.81	111.66	112.03	112.83	110.87	112.53	110.42	112.1	109.82	110.3	110.86	110.83
100.66	99.48	100.58	99.82	101.04	98.771	98.145	99.67	101.33	98.505	99.278	98.032	99.857	99.144	99.648	100.54	100.92	100.64	100.48	99.883	100.41	101.21	99.784	99.677	99.745	100.61	100.1	99.195	99.14	100.73	99.094	100.62	100.18	98.79	100.95	100.76	99.251	99.015	100.31	99.523	100.69	99.44	99.221	99.468	100.2	101.09	99.583	98.847	100.17	101.05
103.74	106.13	105.63	106.39	104.99	106.75	105.96	105.77	107.11	104.88	104.4	105.26	106.24	106.37	105.81	107.37	105.54	105.49	106.29	106.89	104.21	105.84	104.69	105.77	104.92	105.55	105.86	105.51	106.02	105.7	106.32	105.91	105.33	105.06	104.37	105.47	104.31	105.02	106.23	105.35	106.24	106.01	105.77	105.45	104.98	105.59	106.36	107.01	105.77	105.5
101.46	100.89	100.91	101.97	100.65	99.497	99.426	100.25	100.17	100.56	101.68	101.26	100.62	102.31	100.58	100.7	99.671	100.12	99.718	101.68	98.841	99.661	100.05	98.99	100.38	99.72	100.8	99.652	99.711	100.36	101.11	100.46	102.05	101.81	100.96	100.86	99.963	100.6	100.82	100.55	101.13	99.679	100.93	100.22	99.389	103.27	98.596	100.78	101.1	100.3
106.62	106.04	104.01	104.81	105.21	106.79	107.05	104.83	106.62	105.83	105.01	105.74	105.23	105.48	105.42	106.77	104.18	106.88	106.43	106.32	106.37	106.06	105.74	106.59	105.78	106.27	106.16	107.37	104.6	105.68	104.61	104.93	107.3	105.01	104.91	106.23	103.26	105.41	104.31	104.13	105.76	105.56	105.82	107.03	105.49	106.45	105.01	104.77	105.55	106.23
105.19	105.99	106.55	107.41	104.73	104.82	105.76	106.46	106.29	106.01	104.9	104.59	106.19	106.28	106.54	105.14	106	105.43	104.86	104.94	104.9	105.13	105.33	105.76	106.4	103.88	104.09	106.63	106.59	104.42	105.86	106.64	106.2	105.3	106.61	106.18	105.7	104.73	104.71	105.8	105.94	105.77	107.03	106.11	106.78	106.39	105.26	105.71	106.29	105.1
104.48	104.55	105.56	105.47	105.88	106.38	105.71	105.46	105.31	106.06	106.45	106.48	104.27	105.06	106.6	104.7	104.87	106.22	105.24	104.81	105.17	104.07	106.13	105.03	105.2	104.59	106.76	106.27	104.3	105.84	105.26	105.65	105.64	107.69	105.18	105.54	105.46	105.23	106.43	105.76	105.97	105.21	105.25	104.97	106.4	106.63	105.15	105.36	103.62	105.07
107.56	106.64	107.73	106.15	105.88	106.9	106.09	108.25	107.12	107.29	106.72	108.39	107.92	105.33	105.61	108.11	106.2	106.63	106.76	106.59	105.43	108.29	105.92	106.68	107.04	107.2	107.81	106.37	107.3	107	106.71	104.5	107.73	106.54	106.68	107.81	106.61	106.46	105.6	107.93	105.97	107.51	107.6	106.88	107.62	106.88	107.92	107.19	106.94	108.37
114.39	114.92	113.82	112	113.39	113.48	112.77	113.11	113.67	112.17	113.94	111.88	112.56	112.75	114.4	114.31	113.33	111.91	112.11	113.43	114.08	113.37	111.26	112.78	114.88	112.79	112.33	111.74	112.64	113.71	111.57	111.32	110.66	114.84	112.8	113.72	114.03	112.59	113.29	114.3	111.32	112.53	113.74	112.63	112.62	110.4	113.84	112.82	112.27	112
108.14	110.73	110.89	110.86	110.1	108.37	111.05	109.34	110.7	110.34	108.91	110.58	110.59	111.76	108.13	111.22	109.48	111.9	109.28	110.97	111.44	109.02	111.31	109.43	110.4	110.11	110.27	109.68	109.93	109.49	110.06	111.92	110.75	110.97	111.83	109.96	109.79	111.19	112.15	109.35	111.83	110.98	111.04	111.74	110.62	110.34	109.56	110.61	108.97	111.12
[truncated: 200 more rows]
[truncated: 150 more columns]
