# Supplementary material for: Genetic dissection of main and epistatic effects of QTL based on augmented triple test cross design
Source: PLoS One. 2017 Dec 14;12(12):e0189054. doi: 10.1371/journal.pone.0189054 (PMC5730204; doi:10.1371/journal.pone.0189054)
Supplement: S8 Supporting Information — (ZIP) [file pone.0189054.s008.zip › z4_1350_0.8_5.csv]

112.48	110.29	110.67	111.01	109.19	112.83	111.33	111.83	111.85	111.11	112.72	114.04	111.21	110.79	111.41	112.83	111.82	112.37	112.73	112.12	112.9	113.36	112.85	111.93	113.56	112.68	111.83	111.84	110	111.82	111.48	109.52	112.49	111.04	112.34	111.9	111.8	112.79	110.88	113.02	112.41	110.92	112.46	111.53	110.82	113.28	112.15	111.42	109.4	112.33
117.55	116.87	116.53	117.58	116.95	118.97	117.93	117.75	115.48	115.89	117.52	115.08	120.31	119.24	118.38	116.16	118.18	119.98	115.24	117.71	118.07	116.01	116.93	117.82	119.43	115.84	116.79	117.94	116.82	117.16	118.71	118.51	118.15	117.21	117.97	118.64	116.39	119.01	116.96	118.23	116.31	118.61	117.33	118.88	117.2	119.28	117.07	119.42	120.69	116.87
99.141	98.079	101.55	101.42	101.44	102.04	99.627	99.342	99.644	101.22	99.489	100.14	100.97	98.301	97.717	100.87	100.03	98.348	102.03	98.323	98.225	100.66	100.44	102.1	95.958	99.247	101.49	99.043	100.11	100.63	102.14	101.13	98.411	97.652	96.542	98.884	99.428	100.72	98.729	99.582	102.16	102.11	101.42	101.12	99.399	101.8	100.09	99.99	100.22	99.935
104.64	105.93	104.8	103.07	106.1	104.74	104.56	104.87	105.9	103.03	104.74	106.36	106.46	104.22	103.35	105.45	103.39	103.05	104.33	105.42	106.81	105.08	105.78	103.94	105.76	103.6	104.89	102.77	103.22	104.77	107.13	103.63	105.99	105.26	105.22	103.33	105.91	103.15	107.12	104.25	107.1	107.52	106.01	104.07	105.16	103.31	106.08	105.69	104.77	104.53
106.52	106.3	107.36	107.2	108.28	107.08	105.52	105.65	106.9	105.44	105.77	108.6	107.5	104.9	104.45	105.24	105.17	106.27	107.04	108	106.29	104.88	106.89	107.89	106.09	106.47	105.83	107.7	105.98	107.21	106.37	107.21	103.93	107.93	103.7	105.57	103.65	106.4	108.32	106.62	104.14	106.25	107.23	106.57	106.25	109.1	105.32	104.6	106.41	105.91
106.13	103.09	106.17	107.3	106.79	107.96	105.18	105.92	104.12	106.01	105.35	105.05	106.06	106.15	106.26	105.56	106.73	105.1	104.33	104.2	103.69	107.54	106.51	106.02	108.68	105.73	105.5	105.55	103.95	105.95	105.65	106.11	105.16	108.06	105.48	107.09	105.79	106.4	106.29	103.87	109.47	106.32	105.31	106.98	105.1	103.97	103.77	105.21	103.61	106.29
105.46	105.16	102.28	103.85	104.48	102.94	104.81	104.37	102.92	105.85	102.65	104.26	105.7	104.27	103.81	106.55	105.34	101.55	102.16	103.67	106.32	103.65	105.8	104.62	103.48	103.42	105.04	103.28	103.98	101.97	103.79	104.02	104.87	103.52	106.97	105.2	104.4	104.6	104.65	104.62	105.7	103.84	104.74	104.94	105.09	107.9	101.46	104.63	105.27	104.68
108.73	110.08	110.45	108.48	109.14	110.52	109.05	107.89	110.88	111.28	109.06	106.72	110.61	109.12	108.24	108.04	109.53	108.15	108.69	111.17	111.22	110.11	109.5	109.52	111.52	111.91	109.69	110.59	108.35	111.02	110.38	111.16	109.17	108.5	108.95	108.97	110.98	109.75	109.68	109.03	109.14	107.17	112.14	109.29	110.68	107.06	108.6	110.93	112.26	109.45
108.39	105.27	107.95	106.8	106.05	107.85	104.8	106.59	106.68	107.04	104.97	106.42	104.83	105.14	108.18	105.76	105.38	107.66	105.99	104.69	104.98	105.32	107.82	104	105.88	106.2	107.7	106.42	108.29	106.57	106.11	106.75	109.02	107.52	106.52	106.11	107.55	105.07	105.35	104.6	106.04	108.14	105.42	106.62	107.55	104.38	108	108.89	106.16	106.35
99.741	101.87	101.69	100.12	100.48	99.925	100.59	98.088	98.141	101.4	101.33	99.766	99.804	100.73	97.794	100	99.323	101.34	98.946	102.96	101.93	100.79	99.309	103.79	101.79	99.856	100.67	98.639	100.38	98.709	100.54	99.716	98.532	100.85	99.285	101.08	98.758	103.8	100.52	99.712	101.48	100.94	101.74	101.2	101.81	98.619	98.176	99.557	102.03	100.15
105.01	106.62	107.22	105.62	107.37	106.92	105.24	105.1	106.42	106.31	106.86	104.66	104.24	105.44	106	105.58	106.23	106.18	106.87	107.33	104.89	106.22	105.48	107.89	106.22	105.12	107.88	104.61	108.16	105.17	106.71	106.82	105.17	108.06	104.08	105.39	107	106.06	105.21	106.99	106.4	105.43	106.36	104.9	105.49	105.86	107.69	107.25	107.02	105.91
99.637	101.93	100.37	100.3	99.369	99.497	100.54	98.211	100.34	101.43	99.66	99.883	99.99	99.281	97.136	97.578	98.614	99.791	100.46	100.2	101.88	99.894	101.33	100.13	101.02	100.91	100.28	99.352	100.99	100.05	99.926	99.837	96.837	99.74	99.917	101.55	99.498	99.276	100.5	101.15	98.873	101.31	100.7	99.247	100.17	102.22	102.17	99.636	99.999	99.182
109.3	110.16	108.49	111.36	107.3	108.56	109.36	110.52	112.19	109.53	111.19	107.06	109.24	111.29	111.31	109.29	110.43	106.05	110.16	111.09	109.3	112.99	109.55	109.88	110.01	108.1	110.39	108.91	110.55	109.66	109.83	108.75	110.32	108.44	108.68	111.01	109.47	110.9	109.41	107.6	107.08	108.92	108.2	109.42	109.45	110.65	109.06	109.48	109.76	109.91
106.95	106.9	105.87	104.28	105.01	106.5	105.33	107.34	105.89	104.35	105.49	104.8	105.14	103.87	105.41	105.11	105.24	106.02	106.06	106.6	105.65	107.18	106.77	104.3	107.91	107.26	104.56	106.38	106.63	105.91	106.84	106.08	107.76	104.56	103.91	105.05	107.36	105.41	105.31	106.12	107.18	108.73	107.73	105.75	105.4	103.77	105.85	106.01	106.27	105.9
118.23	116.53	118.61	116.53	117.34	117.29	117.68	118.23	118.4	118.03	117.42	118.43	116.14	118.85	119.21	117.46	116.52	114.93	119.74	116.81	117.56	116.12	118.13	118.75	119.53	117.16	117.17	117.69	115.78	117.3	118.36	116.59	117.61	120.36	117.73	115.85	117.55	117.95	116.46	116.65	117.8	115.13	117.31	116.49	117.36	120.08	117.29	118.43	117.61	119.45
106.16	103.15	106.12	104.17	107.72	104.52	103.82	105.41	104.53	105.84	103.62	107.33	106.03	103.28	106.87	104.05	106.81	105.16	103.99	104.11	105.46	103.88	106.61	104.04	104.99	104.36	104.73	105.45	104.64	105.42	104.12	105.75	105.92	105.3	104.27	105.15	104.81	106.99	106.09	105.92	105.03	104.58	104.84	106.56	105.46	104.44	105.07	106.02	104.35	103.16
105.25	105.05	104.86	106.16	105.88	105.6	106.54	105.8	105.68	104.19	105.28	105.69	105.94	106.57	107.4	106.23	105.24	105.81	105.68	107.1	104.94	105.56	106.05	106.52	108.68	105.35	106.32	106.45	106	106.54	106.47	107.97	106.7	106.48	101.93	107.42	104.96	105.76	106.17	106.13	107.83	105.19	106.95	107.57	105.6	106.94	107.4	106.25	103.99	105.24
110.99	110.15	111.31	110.59	108.35	107.92	110.88	110.1	108.08	107.68	111.4	107.96	109.11	109.68	111.31	109.22	109.68	112.19	108.88	110.53	110.53	110.26	107.84	107.46	109.8	110.1	109.79	108.51	112.34	109.48	108.36	110.16	111.37	108.99	108.85	108.23	110.15	109.86	108.71	109.12	107.42	111.59	110.81	110	109.61	110.65	109.34	109.28	107.76	110
102.06	101.52	99.461	98.124	99.983	102.14	102.58	97.613	100.02	99.221	98.767	101.34	99.485	99.676	102.41	101.01	101.67	100.1	100.33	100.9	100.46	101.88	102.71	100.13	98.609	99.835	101.8	96.761	100.38	98.159	100.63	99.47	98.653	101.08	102.1	101.34	100.87	99.272	100.96	99.597	98.083	99.625	98.79	102.25	99.08	99.755	99.916	100.01	100.26	99.891
105.29	102.83	104.36	107.08	105.02	104.55	105.3	104.15	102.28	104.75	103.87	104.06	106.66	103.97	104.97	105.62	103.34	103.56	103.04	104.67	103.38	104.74	104.18	103.3	102.61	103.42	102.89	107.02	104.28	105.17	104.25	103.86	104.21	103.87	103.25	101.7	104.39	105.53	104.6	106.71	102.84	104.22	104.9	104.82	103.71	106.21	101.22	104.02	104.23	106.14
110.45	112.49	111.08	112.55	111.99	113.64	111.52	113.02	112.85	108.04	111.03	112.25	112.66	112.36	112.67	111.96	112.6	113.06	112.31	110.9	113.49	111.17	110.4	112.5	110.27	111.87	111.91	113.47	112.43	111.11	110.82	111.19	110.92	114.15	112.99	110.46	113.79	114.01	112.05	111.03	112.82	112.44	111.51	111.66	113.78	111.21	112.25	112.45	111.57	112.1
104.65	105.77	107.29	105.75	104.76	104.21	107.87	106.49	107.48	108.21	106.24	104.71	107.09	104.91	104.84	106.02	107.01	106.57	103.56	105.46	103.34	106.88	105.79	107.65	105.92	107.92	105.64	106.03	105.59	105.64	104.11	106.29	106.35	105.44	105.4	107.24	105.67	106.91	106.08	105.87	107.73	105.38	105.16	105.56	105.15	106.32	108.21	106.87	107.39	105.93
106.77	108.19	106.12	106.26	103.88	107.06	106.31	105.97	106.9	106.87	106.73	105.57	108.01	103.78	106.17	105.8	104.56	106.22	105.46	104.57	105.6	107.23	105.82	106.22	107.92	108.55	106.65	107.62	107.86	105.21	105.38	104.9	105.11	107.55	107.8	106.61	107.39	106.01	105.38	107.26	106.41	106.1	106.77	108.83	106.13	106.04	106.78	104.89	106.02	105.76
111.22	110.5	112.35	110.88	112.38	109.73	110.82	110.72	107.16	112.19	110.67	112.98	113.3	112.61	110.78	111.63	110.87	111.53	112.06	109.96	109.7	110.04	111.48	109.86	109.49	110.06	110.46	110.24	111.12	111.03	110.44	110.87	110.71	109.75	111.23	111.83	111.33	111.88	111.23	112.65	110.64	111.31	111.56	112.32	109.07	112.84	108.46	111.88	110.52	112.33
111.05	111.53	110.83	109.05	110.62	110.27	111.19	111.89	112.64	109.57	112.77	109.37	110.43	111.03	111	111.3	111.69	111.5	113.21	111.96	111.31	112.45	110.22	111.7	110.08	110.83	111.19	112.37	109.49	109.96	111.46	111.94	111	111.35	110.89	112.32	112.84	109.51	114.32	112.91	111.62	110.77	112.57	112.01	108.25	110.41	110.65	113.2	112.41	112.52
110.61	110.11	108.96	112.29	110.99	113.03	111.84	110.33	112.04	111.52	113.11	111.48	112.35	111.3	113.08	112.35	112.67	110.43	111.52	111.83	109.64	109.33	109.94	112.49	110.37	111.62	112.34	110.12	110.67	110.88	111.32	110.3	112.15	112.22	112.38	111.67	111.58	112.26	110.17	111.01	111.79	111.63	111.38	110.62	110.1	111.83	111.11	111.99	113.37	112.26
100.18	99.877	99.109	100.81	100.9	99.181	98.239	99.324	98.308	99.993	99.454	97.76	97.254	101.41	97.104	99.753	100.38	102.47	98.124	98.513	99.313	99.956	99.392	100.95	98.766	100.86	101.42	99.831	98.152	99.637	99.26	99.547	100.98	100.02	101.17	97.607	100.01	100.29	97.554	98.048	98.514	100.15	99.668	100.1	99.118	100.29	97.899	98.268	99.054	98.615
104.99	106.16	105.75	106.79	106.44	105.4	106.23	107.81	106.54	105.93	108.8	105.83	105.39	105.74	107.05	103.6	106.01	107.28	106.41	106.85	105.35	107.49	105.74	107.22	103.42	106.67	106.85	105.83	105.96	107.7	107.21	105.04	106.12	108.5	107.93	108.39	104.94	105.09	106.77	105.04	105.41	106.09	105.51	105.75	105.82	105.21	105.35	106.74	102.45	105.51
106.3	104.97	105.04	104.89	105.93	106.43	106.18	104.84	105.33	107.16	107.41	104.98	108.54	108.87	106.8	108.47	106.57	106.21	105.36	105.07	106.16	106.55	108.1	105.32	105.19	105.54	106.77	106.83	105.77	108.23	106.69	106.4	107.77	108.03	106.99	107.52	107.51	104.74	108.21	105.73	107.35	106.5	106.19	106.2	107.37	106.95	106.62	107.29	107.58	107.89
105.11	104.98	104.08	105.68	102.22	105.4	104.96	105.98	103.88	104.76	104	104.37	102.91	104.18	104.92	103.85	104.57	103.43	103.99	107.91	107.73	105.52	103.73	105.3	103.8	102.44	105.63	106.12	106.38	105.84	106.13	105.24	104.46	104.51	104.4	104.03	103.49	105.92	104.07	105.42	106.36	104	103.92	103.78	100.38	104.8	104.85	104.3	107.02	104.9
113.3	111.41	111.36	112.23	112.64	112.5	114.12	113.59	111.43	111.85	111.82	112.15	112.03	111.39	110.9	112.41	112.42	112.55	111.68	114.14	112.38	111.33	110.74	114.31	111.63	112.85	114.6	112.1	111.66	111.72	114.83	109.42	111.37	110.56	111.46	111.77	112.41	111.82	112.87	112.67	112.49	112.42	112.45	109.98	109.99	114.4	110.53	114.39	111.93	111.39
104.75	104.77	104.25	104.74	105.2	105.17	104.89	106.4	105.82	104.01	105.8	103.96	106.14	105.33	103.27	105.84	104.99	103.64	103.8	105.06	104.7	102.8	104.81	105.75	103.16	102.7	103.92	105.98	106.04	102.02	104.04	103.66	104.79	103.76	105.44	104.99	103.64	103.28	105.37	105.63	105.82	103.43	102.91	103.89	103.98	103.77	100.51	104.71	106.36	105.18
106.74	104.3	105.1	107.07	104.81	104.61	107.59	106.86	105.7	103.18	105.14	103.1	105.64	104.33	106.7	103	105.65	106.68	103.28	104.98	106.27	105.77	107.07	106.62	106.17	104.92	105.31	106.03	106.2	104.63	103.61	104.35	107.09	104.83	105.84	106.59	104.59	107.36	107.06	104.86	104.75	107.91	106.22	105.28	104.7	106.32	106.14	103.45	106.85	104.6
105.91	108.64	105.85	107.63	104	107.44	104.75	104.44	107.12	103.94	106.31	105.3	107.5	105.23	105.55	104.58	105.13	105.3	102.75	106.43	107	106.03	105.86	105.51	104.04	103.03	106.5	104.88	105.68	105.84	104.85	105.15	103.49	104.71	105.84	105.01	107.32	104.35	103.56	104.84	107.99	106.85	103.73	105.4	107.18	107.17	106.97	104.76	106.58	105.59
107.02	104.23	107.8	107.13	106.38	105.11	107.86	106.8	107.57	107.9	107.35	105.73	105.85	106.37	105	106.1	107.52	106.9	105.2	105.14	105.51	109.32	107.21	106.58	104.16	105.8	106.29	106.93	104.99	107.74	105.82	104.14	106.89	107.03	106.28	106.77	106.08	106.85	105.03	106.41	106.31	107.16	105.88	106.73	105.82	106.39	105.12	106.05	105.56	107.85
105.27	105.93	105.61	109.24	106.23	107.65	109.06	104.79	105.21	106.77	106.07	107.72	104.23	105.48	107.86	109.11	106.55	104.97	104.79	107.37	106.63	105.9	106.36	105.4	106.67	109.32	107.33	107.51	105	107.41	107.83	105.76	107.67	107.73	105.57	108.01	106.16	107.81	105.12	107.77	105.46	107.06	106.08	104.96	105.73	107.46	105.9	106.87	106.33	106.3
105.84	106.98	106.55	109.07	107.4	104.85	106.94	106.47	106.35	106.94	106.08	105.95	106.32	105.22	106.51	106.2	107.54	108.66	106.62	105.52	104.82	106.25	105.89	106.11	106.43	104.6	106.3	107.02	106.05	106.71	104.67	107.82	107.07	106.52	107.33	107.12	106.63	104.84	104.8	107.6	108.62	109.8	106.57	106.04	106.96	106.5	106.98	105.67	109.05	106.87
110.95	112.1	111.61	110.98	113.07	108.65	113.7	113.4	112.93	114.48	110.81	111.94	110.97	112.01	111.7	112.38	110.62	110.38	113.46	110.56	109.92	110.37	112.15	110.51	112.21	112.27	110.29	111.94	112.19	113.47	111.08	111.73	112.49	110.2	113.37	112.66	112.92	112.04	111.7	112.94	112.15	110.87	109.84	111.5	112.32	110.74	113.43	111.49	110.34	112
113.53	112.43	114.13	109.99	110.37	111.95	113.51	112.59	115.05	110.78	112.07	112.94	111.28	111.69	114.8	111.93	111.5	109.99	111.34	112.58	110.99	111.53	112.34	111.54	112.01	113.02	111.82	109.98	113.16	113.72	110.78	113.39	113.28	112.96	110.63	109.81	109.85	113.14	112.06	112.91	111.52	109.71	113.05	109.75	111.91	111.28	112.67	109.4	111.84	110.31
104.78	105.99	104.64	108.38	107.33	104.52	103.11	104.86	103.96	105.38	104.76	106.72	104.66	104.2	106.32	103.82	105.65	105.4	105.01	108.76	106.1	106.59	104.83	106.71	105.34	107.91	105.58	102.8	104.04	105.53	104.84	105.2	104.72	106.63	106.45	106.15	103.84	107.29	104.53	105.22	105.88	106.22	106.13	107.82	107.83	107.59	108.31	106.2	106.01	106.91
118.37	118.16	117.27	116.86	117.82	116.46	117.71	118.62	117.45	116.19	118.7	117.24	119.09	118.3	116.33	119.2	116.16	120.09	117.19	115.87	118.74	119.3	118.35	117.73	116.1	116.66	117.28	120.41	117.58	116.54	118.98	117.7	118.66	114.96	116.1	116.86	117.55	118.66	117.58	118.85	117.2	116.16	118.5	117.7	117.67	117.64	118.6	119.6	115.26	116.26
109.74	109.88	112.77	113.31	111.74	108.97	111.33	110.26	110.35	113.24	111.8	109.12	112.39	112.05	112.08	111.67	110.71	111.53	111.78	110.97	111.68	111.35	110.35	112.75	110.78	110.78	111.63	111.34	111.23	110.46	112.54	113.49	110.68	112.03	109.57	110.83	113.17	109.89	110.57	112.11	110.69	113.83	111.84	111.05	110.61	113.79	110.53	113.83	114.35	112.46
112.15	111.94	110.68	111.24	111.09	113.55	111.41	111.78	109.81	110.93	114.05	113.9	110.18	113.64	113.47	109.94	111.61	112.21	110.53	111.46	110.98	110.65	111.08	112.46	113.66	112.45	113.26	112.26	113.21	110.83	111.09	111.2	110.21	111.54	112.14	113.38	111.06	111.76	111.89	113.23	109.46	113.7	110.25	111.01	112.47	110.68	108.53	111.97	112.06	110.99
105.45	104.96	106.4	103.39	105.79	104.63	105.24	104.96	103.39	106.59	106.54	106.54	104.68	105.42	103.49	104.26	104.13	104.13	105.68	107.02	104.38	105.52	105.63	106.23	107.13	103.3	105.9	104.47	105.48	107.6	103.16	104.91	105.93	106.78	103.68	105.16	104.36	105.2	104.89	105.88	105.97	105.92	104.35	104.55	105.91	105.95	105.98	104.53	105.63	106.49
104.58	105.31	106.3	105.68	105.82	107.46	105.64	106.41	105.65	104.89	103.84	104.53	108.1	107.43	105.69	104.51	105.65	104.36	105.96	106.47	104.76	105.77	104.5	105.89	106.1	105.29	105.02	104.36	105.13	102.56	104.93	106.78	103.69	102.12	104.89	104.66	105.04	107.38	102.73	105.52	108.75	105.3	106.47	106.23	106.06	105.44	104.48	105.87	104.82	104.55
103.84	106.1	104.9	104.02	106.47	106.66	106.9	104.97	106.17	104.4	105.88	103.55	104.26	104.98	106.19	105.18	108	106.33	106.25	106.44	106.65	105.96	105.54	107.42	104.58	105.73	106.01	105.09	105.23	105.31	105.38	106.11	104.24	106.55	102.71	106.57	104.49	106.51	106.21	104.29	106.36	107.03	107	106.85	103.33	105.27	106.14	105.77	106.24	107.29
100.18	101.95	100.52	99.94	101.4	101.58	100.19	100.69	101.16	100.15	99.949	100.45	100.51	99.001	102.05	101.32	100.99	100.71	100.69	99.452	99.829	99.743	102.53	101.89	98.54	101.64	100.03	100.86	99.907	99.879	101.68	102.02	103.29	99.795	99.577	100.54	100.05	101.09	100.91	101.65	100.8	99.828	101.01	100.06	100.78	99.744	101.47	100.36	98.219	103.05
106.24	108.43	104.98	107.84	107.21	103.75	105.31	105.51	103.23	106.04	106.44	107.69	106.17	106.08	104.78	103.92	105.6	105.4	104.95	104.36	105.62	108.06	105.49	103.54	104.03	109.65	104.11	105.4	102.97	103.86	103.81	106.8	105.15	105.91	106.99	107.27	107.32	104.64	105.49	107.4	105.54	105.51	105.38	105.37	102.86	107.78	108.08	106.18	104.79	104.9
105.35	106.43	104.7	105.97	104.53	106.7	107.12	104.19	105.63	106.5	108.8	106.24	106.07	105.49	104.5	106.79	105.78	106.71	106.37	106.5	107.18	104.56	105.79	104.55	106.22	106.56	105.16	105.1	103.74	106.73	106.89	103.77	105.33	105.42	105.26	108.01	107.08	105.32	104.98	106.09	108.66	106.85	106.07	106.18	103.55	105.86	104.1	104.8	104.76	109.72
105.12	106.1	107.15	106.19	109.19	107.83	107.26	106.39	108.38	108.74	107.9	105.56	106.68	106.44	105.93	109.35	107.9	108.14	107.75	108.86	109.55	108.17	106.06	106.66	107.09	107.43	106.23	107.55	106.35	109.76	105.29	107.06	106.49	106.26	106.94	106.26	104.58	107.28	106.82	109.34	107.01	107.55	107.49	108.36	105.68	106.61	106.06	106.25	107.49	106.64
110.39	112.09	109.87	113.04	113	108.68	109.99	112.81	112.13	110.7	111.59	109.48	111.47	112.59	111.62	112.5	111.18	111.53	110.75	113.03	112.24	111.22	109.91	113.8	112.03	110.83	113.19	109.68	110.97	110.09	110.69	109.04	109.95	111.2	111.78	112.04	109.66	111.99	109.73	111.1	109.84	111.16	112	113.49	112.43	111.79	112.46	111.65	112.89	110.84
105.39	105.9	106.39	107.46	106.04	106.02	105.25	105.87	108.02	105.15	104.93	106.93	106.69	106.24	105.58	104.02	103.62	103.91	105.69	105.33	106.28	106.41	104.8	103.42	107.67	105.01	105.75	104.61	102.41	106.35	106.35	105.68	106.62	105.74	105.76	104.29	103.93	105.25	106.07	106.67	107.47	103.66	105.57	105.94	105.34	106.5	105.02	105.69	104.9	107.18
103.95	104.22	102.76	104.18	103.9	104.49	104.63	104.69	104.74	104.79	102.41	105.75	104.84	103.65	102.96	105.36	104.74	106.2	103.4	104.85	104.55	104.63	104.27	102.94	102.85	105.31	105.62	104.18	104.02	104.66	105.19	104.4	105.45	105.8	104.97	102.5	107.64	104.42	104.64	103.17	105.36	104.14	102.84	104.92	105.33	104.88	103.36	106.7	103.94	105.9
105.79	106.42	106.51	106.06	105.03	105.92	106.04	104.7	106.44	105.52	104.49	105.4	106.87	107.9	105.61	105.94	106.11	105.57	106.8	105.46	107.46	107.33	107.48	106.52	103.98	106.05	107.05	108.22	106.12	107.51	105.81	107.04	106.2	109.31	105.67	108.07	104.1	106.05	104.61	104.24	104.83	103.36	106.15	107.02	106.09	105.25	103.96	106.79	106.35	105.03
114.24	113.32	113.99	112.54	111.82	113.61	112.47	111.97	111.24	113.79	114.78	113.45	113.94	113.51	111.96	112.04	112.46	113.57	112.7	112.36	110.82	114.7	110.13	113.06	111.46	111.12	114.39	114.12	112.2	112.8	112.75	112.21	113.41	113.83	112.49	113.26	113.38	112.28	111.19	111.11	111.47	112.95	113.32	114.64	115.24	112.3	113.79	110.85	113.62	113.39
109.65	107.82	107.66	107.84	107.55	109.28	106.38	105.15	108.85	103.96	107.96	105.24	108.07	105.56	104.86	107.6	107.28	106.15	109.19	106.66	109.02	109.74	106.08	108.32	107.58	106.85	105.46	106.69	106.7	108.15	108.21	106.2	107.27	107.15	106.46	107.43	107.33	105.98	105.15	105.51	106.9	107.69	108.38	107.77	105.05	107.5	106.29	107.46	108.8	107.17
105.24	104.69	103.7	107.78	104.75	106.42	105.87	104.14	106.05	107.05	106.61	107.56	107.34	104.9	104.18	107.71	105.9	106.45	105.81	105.05	106.32	104.39	105.85	106.37	106.22	106.69	109.99	106.46	105.5	105.5	104.48	105.9	105.51	106.12	108.32	106.08	106.94	106.62	106.4	106.17	106.66	106.39	105.59	107.79	106.97	106.25	103.95	104.51	106.87	105.46
112.38	109.28	112.55	112.52	111.65	109.79	112.42	112.6	111.24	111.31	110.93	113.8	112.58	111.99	111.02	110.73	110.44	109.72	111.05	114.05	112.7	113.32	112.85	111.89	109.37	111.58	113.71	110.1	109.7	112.35	111.24	109.05	110.51	112.34	112.62	112.47	109.62	111.66	114.01	111.88	111.34	110.98	109.9	113.09	111.89	110.29	111.48	110.96	110.03	113.26
106.03	106.65	104.01	106.31	106.94	105.06	106.87	105.42	107.69	107.22	106.3	107.17	105.38	107.82	105.43	105.36	107.06	107.42	106.62	107	105.02	105.85	107.35	106	105.35	105.77	107.13	107.16	106.21	105.67	105.2	106.96	103.82	104.6	107.77	105.93	105.67	107.03	106.67	104.97	107.21	105.09	103.96	108.02	105.13	105.3	102.41	107.48	108.27	106.72
106.55	104.77	106.5	109.43	103.63	106.04	106.02	107.61	106.41	107.59	108.15	107.73	106.3	106.54	105.92	107.23	106.87	108.08	109.08	109.21	106.12	105.59	106.02	106.32	104.93	107.9	106.65	106.79	105.81	106.62	109.23	105.75	106.31	109.19	107.32	106.28	106.27	107.28	105.38	108.19	107.2	107.52	105.42	109.46	107.57	107.55	107.35	107.77	105.17	106.31
112.87	111.89	112.93	111.88	112.12	111.89	113.67	113.75	113.17	112.97	114	113.89	113.54	112.04	112.65	112.49	114.01	112.02	110.49	113.34	114.7	115.26	112.47	109.94	110.64	113.16	113.21	113.22	114.2	113.06	112.61	110.86	113.24	111.01	111.92	113.28	112.2	112.58	111.63	113.21	111.45	113.91	113.43	112.66	110.35	112.09	114.51	111.71	113.48	112.31
105.55	107.25	106.47	106.2	105.66	106.04	105.75	105.52	106.3	107.29	105.77	108.04	106.56	106.89	107.28	106.87	106.35	108.19	109.06	107.49	105.15	107.09	104.72	104.31	106.67	107.39	108.11	106.01	107.28	106.36	105.64	105.91	106.28	106.14	104.64	107.42	106.21	105.13	105.85	105.38	105.36	106.9	105.98	107.25	105.71	105.36	107.45	106.27	104.44	106.2
112.48	110.59	114.99	113.06	112.4	111.57	113.88	114.46	112.72	112.03	111.47	113.33	111.71	113.04	111.92	110.35	113.03	111.59	112.81	113.41	111.78	112.85	113.58	112.28	113.83	112.53	112.94	112.29	114.63	112.17	113.09	111.71	114.05	110.99	113.16	111.98	111.14	112.33	113.87	113.47	114.3	113.43	111.64	112.23	114.08	114.54	112.87	113.76	112.72	111.79
104.83	104.5	105.19	105.82	104.02	105.37	106.99	107.56	105.71	106.07	104.49	105.79	107.27	104.66	105.31	105.3	105.72	105.38	104.58	105.35	107.39	106.3	106.37	105.47	106.57	103.25	107.48	104.88	106.57	103.91	106.84	105.18	104.83	104.09	107.89	105.93	107.27	106.9	105.84	105.05	105.5	106.84	103.84	106.13	106.43	106.41	103.23	105.65	107.58	108.51
96.718	100.93	99.729	97.557	99.808	102.53	99.758	100.7	99.252	100.03	99.271	100.96	97.752	98.836	103.01	101.09	98.551	100.54	100.43	100.25	102.2	101.38	100.21	101.72	101.2	101.58	98.965	99.262	99.579	100.38	99.488	99.475	99.629	100.74	100.89	99.484	100.11	101.22	101.26	99.46	98.796	99.951	100.12	101.09	99.569	101.12	101.28	100.06	100.09	101.14
105	104.97	106.55	105.74	106.39	105.17	107.8	108.03	106.74	107.95	103.63	105.93	107.25	109.51	106.65	106.56	105.67	107.64	107.6	106.2	106.34	106.76	107.22	107	107.36	106.48	105.57	105.11	106.84	104.38	105.27	106.72	106.57	105.74	106.75	106.63	107.28	106.69	106.97	106.74	105.67	106.82	107.3	105.55	108.17	105.51	105.77	104.28	103.64	106.95
105.2	104.08	105.42	107.15	105.88	103.32	103.68	105.26	103.02	105.36	104.08	106.3	103.26	104.46	105.74	105.41	104.34	104.52	104.86	104.34	103.36	103.99	103.62	103.34	103.01	103.02	104.17	105.76	104.84	103.72	105.19	101.65	105.32	104.1	103.68	103.27	104.75	103.69	102.46	104	105.29	104.74	103.19	101.98	103.17	105.47	104.52	103.98	106.1	105.01
111.72	111.84	111.16	112.11	114.79	110.44	112.05	109.83	114.84	110.79	112.37	111.59	112.33	109.14	111.85	114.21	112.31	112.21	112	112.83	111.7	111.7	110.81	112.06	111.65	109.91	112.46	110.51	110.75	113.47	108.98	113.21	111.86	112	110.59	112.2	110.22	111.62	110.98	111.82	110.84	111.13	111.74	110.89	111.01	108.36	111.43	111.29	110.22	110.22
105.76	103.16	106.12	105.48	105.09	106.29	102.22	102.67	102.74	103.32	106.16	104.18	106.14	103.83	104.26	104.23	105	106.83	104.82	107.26	105.85	105.51	104.46	102.75	102.79	102.31	104.09	106.15	105.84	103.78	106.38	104.97	103.27	105.21	106.53	104.89	105.56	103.42	102.66	105.55	106.88	105.34	103.77	105.94	106.77	106.91	103.61	103.81	105.59	102.54
107.04	110.05	108.67	110.24	110.81	110.36	109.81	111.29	107.99	109.79	110.32	112.81	112.02	108.57	109.61	110.09	109.79	111.55	105.94	110.91	109.29	109.57	109.9	108.79	110.98	109.2	112.96	109.13	110.4	110.62	112.22	109.86	110.71	111.71	111.85	111.27	111.31	110.96	108.34	110.19	109.82	109.3	110.77	108.86	109.84	110.72	109.74	108.65	109.39	106.73
99.942	101.41	100.49	100.21	99.61	99.465	98.731	100.06	100.03	100.5	98.077	99.745	99.644	100.13	101.71	100.41	104.06	99.896	97.601	100.13	99.276	101.68	98.363	100.25	100.57	100.62	100.85	99.771	99.371	101.24	100.86	98.9	100.11	99.473	101.26	98.767	101.4	100.36	99.984	99.072	98.387	99.624	99.935	99.28	100.01	101.2	101.85	101.39	98.245	100.45
112.25	111.22	108.73	110.51	112.13	111.94	111.66	111.54	111.71	112.79	111.23	112.09	110.25	110.95	110.33	110.59	112.76	109.16	109.76	113.77	113.94	112.17	112.17	110.31	111.07	112.34	110.7	108.52	110.49	110.65	110.39	111.77	110.07	110.17	112.11	110.99	111.09	110.58	110.51	111.92	111.25	112.59	112.44	112.04	110.1	109.5	111.15	111.55	111.98	110.6
105.41	106.6	104.98	108.61	108.07	108.24	106.95	105.7	107.41	107.14	106.65	105.35	105.85	105.29	106.3	106.88	105.72	105.64	106.48	106.31	106.75	103.48	106.26	105.05	106.5	104.38	106.97	106.14	105.99	107.8	105.55	106.66	106.47	104.37	105.6	107.26	106.46	107.48	104.66	106.89	104.36	108.12	108.81	107.07	107.59	107.42	105.02	107.77	106.17	108.49
111.34	112.69	112.06	112.01	110.73	111.74	111.99	113.1	112.46	111.32	109.01	110.81	109.79	112.19	111.79	110.12	110.21	113.29	110.97	111.68	109.98	110.6	110.56	110.98	110.38	111.56	111.9	110.58	109.24	114.42	109.38	110.34	110.59	110.58	111.36	112.9	110.64	112.62	111.72	110.27	111.71	109.48	109.86	110.04	112.31	110.09	108.51	108.8	112.43	110.84
105.19	106.01	106.95	107.74	108.52	106.18	107.23	107.17	107.41	105.13	105.61	106.2	105.41	106.93	106.48	106.47	106.78	107.5	108.22	104.76	107.27	106.26	107.22	107.12	106.45	107.01	106.47	106.61	107.46	107.27	107.38	106.95	105.45	106.25	106.22	105.51	105.8	105.16	107.85	107.02	105.26	107.34	104.06	109.74	105.09	108.19	107.82	103.35	105.61	107.51
102.95	103.83	104.02	103.87	101.06	102.44	103.98	104.19	101.21	102.57	104.99	104.71	106.28	105.83	103.54	104.06	104.18	104.82	105.03	104.37	105.84	103.44	104.21	104.29	104.16	103.35	105.23	103.61	102.35	101.96	103.73	103.44	106.88	104.75	105.73	103.7	105.78	102.74	103.64	104.07	104.75	103.02	103.11	103.5	103.49	103.63	104.13	104.74	102.37	105.23
106.78	106.33	108.34	107.82	105.81	104.15	106.36	104.45	104.51	107.88	107.06	107.52	105.48	105	106.45	103.1	106.07	107.73	106.74	105.96	105.27	104.68	105.07	105.89	103.13	105.99	105.47	105.97	107.39	106.86	104.27	107.53	104.91	105.83	107.96	107.26	105.42	106.82	106.02	104.71	106.43	107.04	106.82	105.05	105.48	105.37	104.93	105.79	106.69	105.37
105.14	106.2	105.35	105.65	104.89	104.67	107.66	106.61	105.82	104.63	104.51	107.19	105.84	105.1	105.33	106.88	106.23	105	104.95	104.68	104.48	103.56	103.62	105.11	106.84	105.18	105.28	108.13	106.15	107.19	106.02	105.08	105.44	107.45	107.08	104.59	105.56	103.7	103.98	105.97	105.77	106.85	105.71	105.68	105.34	106.63	106.95	108.63	106.27	103.98
98.282	99.899	98.168	100.15	100.64	97.885	100.87	99.774	99.099	98.892	99.814	100.5	98.582	101.63	98.628	102.54	98.866	101.27	104.12	98.359	100.33	95.76	100.12	98.883	101.23	101.48	98.164	97.533	100.99	98.474	99.931	101.54	100.59	102.81	99.27	98.946	100.89	98.732	100.51	101.09	100.04	99.528	99.773	100.32	98.952	98.134	99.071	99.036	99.178	99.212
99.996	99.111	101.42	102.45	100.28	99.535	98.991	98.161	101.45	99.801	99.095	99.743	101.5	99.868	98.813	98.692	99.78	101.85	98.852	100.06	98.382	99.186	103.34	100.5	99.094	100.27	99.746	101.23	101.55	101.04	97.819	98.027	102.48	98.212	99.857	99.752	100.38	99.513	100.44	100.81	99.835	97.876	99.383	100.14	102.14	100.3	98.864	102.25	102	100.83
101.36	100.93	102.18	98.731	102.76	101.8	99.363	101.51	100.78	101.52	100.62	101.31	99.361	99.773	99.668	99.063	100.24	101.87	101.8	100.79	100.99	101.32	102.1	101.61	101.29	101.46	101.18	100.8	101	101.87	100.29	98.95	99.9	97.454	102	101.3	101.82	100.79	100.05	102.64	101.91	102.31	101.34	103.54	99.865	101.3	102.42	102.03	98.99	100.61
105.68	106.31	107.2	107.12	105.8	105.93	106.18	105.52	104.85	104.46	107.09	107.04	105.62	104.8	107.89	106.96	106.71	104.99	106.96	105.24	108.84	106	105.9	105.59	107.35	107.89	105.6	104.49	106.52	104.44	106.5	105.99	105.97	102.5	104.1	105.33	105.25	106.97	105.72	106.87	107.87	103.09	106.66	107.1	106.07	106.86	106.69	102.96	106.35	106.68
106.06	104.47	106.4	107.92	107.3	105.22	106.34	104.99	105.44	108.37	104.26	104.68	105.22	105.61	104.57	104.66	104.91	105.17	104.82	105.68	105.66	105.38	104.24	105.29	105.93	105.82	105.73	106.15	105.06	104.1	103.73	102.51	104.06	103.63	105.44	106.13	105.86	106.29	105.88	103.95	106.29	102.5	105.9	105.93	105.36	105.92	102.96	104.41	104.53	107.38
112.12	112.93	112.4	112.37	112.13	112.1	113	112.41	112.98	113.53	113.36	111.06	111.82	112.83	112.46	112.72	113.51	112.29	111.12	112.02	110.51	112.32	114.5	112.9	114.78	116.17	113.42	114.4	110.03	113.18	114.18	114.12	113.74	113.15	111.74	114.07	114.92	112.73	113.25	110.86	115.12	113.74	113.35	110.97	113.18	111.97	114.52	113.46	111.72	111.82
107.55	106.52	104	104.17	104.95	105.67	106.96	105.29	104.42	104.58	104.76	104.66	105.26	104.76	106.71	107.03	105.29	107.13	103.88	105.43	106.01	104.28	105.89	104.69	105.13	105.17	104.62	104.11	105.5	105.81	106.24	105.23	105.33	106.15	104.01	104.11	104.84	104.95	104.97	105.51	106.5	105.03	106.54	106.01	105.46	105.12	104.12	105.9	105.41	106.49
105.91	105.97	106.35	105.45	105.92	104.5	104.86	107.95	103.28	106.01	105.13	106.18	105.71	106.35	106.03	103.49	105.74	107.04	105.84	103.86	105.73	105.99	107.11	105.58	107.61	103.25	105.39	106.06	105.86	105.62	105.53	105.95	105.94	104.52	104.09	104.01	106.9	105.28	106.65	105.38	103.67	105.39	106.34	103.55	105.32	107.01	106.71	105.54	104.49	107.9
113.54	110.16	110.34	113.29	111.07	114.45	114.61	111.27	112.47	112.29	112.26	109.83	113.71	111.2	111.77	109.94	112.49	113.3	112.4	112.44	112.68	113.66	111.71	113.61	115.32	111.08	112.26	109.93	111.9	112.84	111.19	112.46	114.36	111.95	114.06	111.23	111.47	112.43	113.16	112.26	112.31	112.02	109.79	112.7	113.97	112.31	112.26	114.37	110.68	112.37
104.96	109.57	106.97	106.95	106.58	106.56	105.52	108.75	105.47	109.63	106.33	108.79	107.98	107.62	108.95	107.46	108.37	106.88	105.22	105.75	108.17	107.83	106.48	106.76	106.89	105.51	107.49	106.67	107.35	107.98	107.28	107.81	106.98	106.35	107.3	106.83	106.91	108.25	106.62	107.11	109.15	106.3	108.36	105.7	106.96	107.27	107.49	108.16	108.31	107.27
106.64	103.06	104.08	102.59	103.86	102.93	103.57	103.57	105.82	103.4	103.78	105.12	104.29	103.95	103.11	105.22	103.9	104.49	102.74	104.47	101.75	103.62	103.02	105	104.91	103.09	104.33	103.87	104.82	105.86	102.12	104.17	105.13	105.56	102.37	103.36	104.96	104.82	104.36	105.54	103.38	102.29	104.69	105.46	104.97	105.36	103.79	103.28	104.33	103.29
104.64	104.93	106.83	104.31	104.86	105.3	105.25	104.54	105.88	105.22	104.37	103.64	103.54	104.98	107.1	107.01	103.78	105.81	103.9	105.12	105.72	106.01	106.18	106.08	104.48	105.93	106.62	105.05	106.7	105.18	106.19	107.34	105.81	104.89	105.39	104.32	106.08	105.64	105.3	106.58	106.51	107.04	106.12	106.59	103.71	105.28	108.97	104.44	104.95	105.45
110.01	110.44	111.02	109.13	111.03	108.9	109.83	108.85	110.01	110.51	111.32	109.17	109.58	110.67	108.92	110.14	109.68	110.65	109.49	108.55	110.22	109.12	110.63	107.64	110.12	108.74	110.73	110.66	110.88	109.89	111.24	109.77	111.08	109.97	107.74	109.41	108.45	109.53	111.52	109.18	109.57	110.42	109.3	110.31	107.94	109.64	110.54	110.05	112.38	110
98.55	98.282	99.228	100.14	97.23	100.05	98.975	99.993	102.23	100.59	98.772	98.612	98.499	99.737	99.06	100.75	97.637	101.59	100.87	98.768	100.36	98.832	98.695	100.63	98.703	100.71	99.571	97.288	99.53	98.813	98.142	98.781	99.89	98.606	98.752	101.4	100.19	99.196	101.17	99.339	100.12	100.33	99.029	99.754	100.28	99.054	99.644	101.03	100.92	100.51
105.29	104.87	106.07	103.95	103.88	105.69	107.24	104.99	105.68	105.07	107.26	105.7	106.81	106.02	107.47	105.73	104.52	105.15	106.22	104.8	104.29	104.52	108.77	107.28	104.18	104.7	107	105.36	104.77	104.48	103.04	106.68	106.55	106.74	105.67	105.42	106.32	107.3	106.18	106.76	101.39	104.47	104.91	108.58	106.18	103.82	104.14	106.03	104.8	106.83
100.7	99.665	99.851	100.55	99.42	99.965	100.66	100.12	101.08	99.761	99.312	100.4	101.67	99.892	101.03	102.83	98.504	103.43	100.96	100.77	99.12	100.13	99.243	100.84	100.72	99.084	100.13	103.38	100.11	100.36	101.35	100.73	99.976	102.15	100.78	100.31	101.41	100.91	101.24	100.09	101.21	100.61	101.64	101.86	101.36	99.48	102.69	100.6	101.79	101.15
104.56	104.65	106.03	105.8	106.45	106.76	105.59	104.32	105.86	105.55	104.59	103.58	105.57	104.87	104.91	104.58	105.72	104.43	103.35	105.99	105.43	105.4	106.11	107.47	106.6	104.03	107.55	105.81	105.78	105.17	103.95	104.82	107.02	107.79	106.61	105.27	104.28	105.67	105.89	105.31	106.59	104.41	104.53	105.17	105.23	106.01	106.47	104.5	106.28	106.51
103.22	103.6	104.13	104.69	103.51	104.43	103.94	104.59	105.36	102.92	105.45	103.12	104.76	104.25	103.43	104.57	105.04	105.34	105.91	106.3	105.37	104.03	105.11	103.62	102.02	103.32	104.57	102.62	104.45	104.82	103.41	103.75	104.11	104.05	103.91	104.51	106.48	103.93	105.36	104.01	105.89	102.32	102.15	105.34	103.66	104.53	104.87	104.33	105.45	105.3
112.62	110.32	111.69	110.4	112.28	111.1	110.24	110.31	109.53	109.83	109.63	106.79	110.75	110.09	110.32	108.86	110.02	108.71	108.36	110.38	108.74	109.57	109.25	109.18	108.95	108.85	110.42	111.29	111.14	110.97	109.54	109.7	110.92	111.3	110.13	110.03	109.79	109.5	107.88	111.1	108.93	111.05	109.17	109.29	110.49	109.82	110.07	109.23	109.52	110.44
99.386	101.11	100.8	100.36	97.914	96.78	98.907	100.35	98.613	102.73	99.513	100.41	101.39	100.81	101.61	99.172	99.937	99.559	102.32	101.42	100.22	100.01	102.11	101.47	99.956	101.11	100.73	103.3	100.81	100.79	100.89	102.04	101.2	100.64	101.64	101.11	100.95	100.46	100.5	102.16	100.43	101.37	102.97	97.19	101.57	99.914	98.882	101.71	101.96	98.774
106.75	105.12	106.4	108.86	105.38	105.8	107.14	106.63	108.26	107.01	106.96	105.04	105.28	106.34	108.37	106.06	104.94	106.56	106.05	106.24	107.54	108.67	105.02	104.85	104.08	105.94	105.69	109.24	105.46	105.71	106	104.78	105.14	105.35	107.12	104.43	106.41	107.73	111.14	105.92	106.59	106.75	105.93	106.77	108.2	106.99	106.7	102.57	106.4	105.89
108.95	109.99	110.44	109.7	111.51	112.83	110.21	111.43	110.32	110.1	109.2	111.7	110.48	113.1	111.06	113.16	112.57	110.85	111.64	112.29	111.73	110	109.8	109.19	110.58	110.09	110.84	109.44	111.14	109.71	109.33	110.7	113.33	113.74	112.1	112.72	111.62	112.34	111.55	111.58	111.31	112.75	110.92	109.93	110.2	112.48	110.65	110.19	110.42	110.4
110.1	109.52	111.55	108.69	108.98	110.18	110.98	108.92	109.92	109.48	109.39	112.79	109.18	109.09	109.66	108.61	107.14	111.62	111.06	110.93	109.65	112.57	111.8	110.18	110.88	108.86	110.52	110.09	111.71	109.54	110.26	109.44	110.23	110.47	111.41	107.39	111.44	111.45	112.18	110.01	110.53	111.34	109.84	111.29	110.8	111.31	112.68	110.62	108.54	111.17
104.48	104.57	105.98	103.72	102.93	106.21	106.14	105.16	105.03	106.03	103.65	105.31	105.91	105.81	103.96	106.08	104.31	105.02	105.42	104.8	105.71	103.94	104.43	103.74	104.35	106.07	103.25	103.64	104.16	105.31	104.39	104.35	104.84	106.74	105.39	101.93	106.35	104.55	106.91	104.97	104.58	104.76	103.85	104.22	105.8	104.72	104.51	106.07	105.47	101.96
116.93	117.7	118.24	117.8	117.02	116.75	117.64	119.36	118.33	118.39	115.45	117.96	117	118.18	117.21	116.99	119.38	115.42	116.82	116.22	118.65	118.15	116.93	118.33	117.35	118.12	119.34	119.3	119.39	118.14	118.26	118.37	118.29	116.86	117.18	117.34	116.41	117.61	116.76	119.44	114	117.63	119.35	115.92	117.94	115.36	116.54	116.42	117.07	115.95
109.94	111.21	109.24	110.99	112.59	111.05	110.86	109.62	111.26	109.39	111.11	109.47	110.34	110.07	112.36	110.56	109.91	110.44	110.45	112.69	110.57	112.24	111.24	110.31	111.51	110.98	110.88	110.19	110.32	108.75	108.46	110.39	112.41	110.62	112.67	109.01	112.26	111.67	111.27	111.86	112.32	110.33	110.56	112.16	110.67	110.59	109.88	109.83	111.56	110.68
111.64	113.38	111.74	108.99	111.04	111.79	113.95	112.9	113.29	111.77	110.02	112.12	112.58	112.3	110	112.23	111.17	113.16	112.2	110.01	112.13	112.79	111.9	111.77	112.41	110.42	111.66	111.83	109.71	112.82	113.6	113.72	111.62	111.61	111.31	111.55	110.41	109.98	112.03	112.29	112.11	112.34	109.88	113.52	111.46	111.25	113.05	111.58	111.44	110.63
104.64	104.38	102.63	105.62	105.81	105.35	103.98	103.53	105.88	105.97	104.75	106.04	105.62	106.84	106.57	107.13	105.98	105.99	104.89	106.13	105.25	105.77	105.46	104.52	106.32	106.84	106.18	105.21	104.84	103.67	106.67	104.22	104.59	106.89	106.76	105.98	105.79	107.86	108.08	105.9	105.19	108.81	103.91	106.07	106.98	105.78	105.82	108.4	106	104.67
106.48	104.68	103.93	104.99	106.92	106.54	105.24	104.96	106.48	103.75	106.91	110.09	106.96	105.95	105.3	104.72	106.1	105.1	106.79	104.91	106.18	105.41	106.09	105.71	105.45	107.09	107.5	104.55	105.45	106.54	106.77	106.03	105.25	106.35	106.69	107.44	107.04	105.6	106.24	105.04	104.9	105.07	107.18	107.6	107.74	106.3	106.4	107.64	104.91	105.33
106.62	104.6	107.77	105.93	105.69	107.65	106.78	105.13	104.76	103.79	104.96	105.55	105.96	104.54	106.86	104.67	103.57	105.71	105	103.53	105.81	103.44	104.25	103.82	102.24	107.35	104.73	106.38	103.14	106.58	105.76	107.38	105.45	105.54	105.26	104.46	105.18	104.3	104.64	106.87	104.45	103.74	105.74	104.8	105	107.86	104.7	105.81	106.77	103.06
105.45	105.13	104.38	103.52	103.89	105.7	102.03	103.57	105.95	105.09	104.14	103.5	107.65	104.22	107.04	104	103.51	104.25	104.9	106.09	102.91	105.11	103.79	104.94	103.02	104.17	103.28	103.81	103.71	102.83	104.16	103.28	102.21	104.96	103.36	104.62	103.79	105.4	104.51	105.31	106.54	107.03	103.61	104.51	107.27	104.19	102.44	104.02	101.89	103.05
113.12	111.47	111.05	113.67	108.16	110.68	113.48	111.04	111.62	111.13	112.85	110.49	111.59	110.62	113.34	110.99	112.17	111.13	112.97	112.07	109.8	112.08	111.71	110.77	110.96	111.87	109.06	113.16	109.14	110.85	110.91	110.99	112.61	110.39	114.56	111.58	111.75	110.69	111.58	112.3	112.17	111.35	112.45	109.76	110.44	114.1	112.61	113.04	111.06	113.21
116.47	118.76	116.41	116.92	116.37	116.18	116.05	115.26	116.75	116.2	119.42	117.05	117.22	116.39	117.34	116.51	118.94	118.85	118.44	117.13	116.16	116.52	118.63	117.04	117.86	117.86	117.37	115.46	115.26	119.3	119.07	114.62	117.2	117.62	116.25	117.31	117.34	116.71	117.57	119.36	118.9	119.79	118.18	119.56	118.29	120.02	117.14	117.17	118.19	117.14
113.31	113.93	113.43	111.56	110.41	112.06	111.09	111.23	111.06	111.24	113.67	113.48	114.52	112	111.06	111.38	112.39	111.07	112.68	112.1	111.64	111.83	113.84	110.54	113.6	111.25	111.13	112.99	111.91	110.71	112.65	112.1	110.7	111.71	112.68	111	111.46	112.97	110.9	111.31	110.79	112.16	109.74	113.83	114.08	111.42	112.12	112.23	113.28	111.53
106.57	104.2	107.67	108.16	105.05	106.62	105.12	104.82	106.78	107.49	104.65	104.73	104.72	105.64	105.03	105.31	102.97	107.69	105.9	103.6	104.04	106.67	104.48	105.12	104.31	104.05	106.41	105.4	105.44	102.69	104.5	105.53	106.24	105.08	103.08	103.41	104.26	106.93	105.49	106.13	106.18	105.09	104.88	106.6	104.9	107.05	106.69	105.36	106.43	106.43
105.79	105.57	105.29	105.87	103.23	107.68	105.89	103.59	106.27	105.3	106.98	105.41	106.72	105.86	105.74	105.55	105.92	106.59	104.37	106.38	106.4	107.42	104.95	107.93	105.73	106.05	104.37	107.9	107.9	105.36	106.85	106.61	104.95	105.92	105.45	104.29	108.26	106.39	105.42	105.35	104.02	106.16	104.07	103.35	104.26	106.75	106	105.85	104.17	105.33
105.55	104.02	107.62	105.56	103.14	106.44	105.19	106.96	106.46	105.26	107.09	106.76	108.17	106.95	105.7	104.62	107.69	106.5	106.27	107.01	104.51	105.69	105.25	106.89	104.72	104.01	104.97	106.25	106.94	106.73	107.23	103.09	104.68	104.82	106.15	107.91	105.95	105.16	107.99	105.36	107.14	106.04	105.46	104.85	105.1	106.23	105.59	106.72	104.42	105.93
111.75	113.01	109.38	110.58	114.31	112.33	112.32	112.03	109.96	112.46	111.67	109.1	111.03	111.96	113.45	111.04	110.25	110.52	112.68	110.37	112.48	109.92	112.01	111.89	112.21	113.48	111.48	109.8	111.58	112.24	111.39	110.01	111.39	111.23	109.44	113.4	111.96	112.36	109.58	112.42	110.71	111.91	112.2	108.57	110.84	110.77	112.26	113.3	109.77	112.89
103.93	104.96	103.82	103.3	104.51	106.32	104.01	105.41	105.2	106.63	102.95	103.34	103.99	104.74	106.04	102.88	105.72	104.15	104.19	104.36	104.79	105.46	103.98	104.67	106.54	103.78	104.97	105.1	104.85	103.9	104.46	102.82	103.8	103.67	104.73	104.3	103.21	103.36	107.6	106.35	103.96	105.02	104.45	106.86	105.68	106.04	102.19	104.2	103.61	104
106.08	108.27	104.7	105.3	104.89	107.86	106.55	108.01	105.4	103.82	107.52	107.67	107.28	104.79	106.43	107.84	106.53	105.52	107.73	106.68	107.57	106.91	110.11	106.37	109.57	106.61	105.24	107.85	107.71	105.68	105.13	105.3	107.63	108.15	106.71	107.63	107.81	107.55	104.91	106.62	106.32	109.95	106.4	107.51	108.68	105.87	108.24	107.9	105.87	108.2
105.18	106.69	105.73	106.46	106.66	106.76	107.46	106.57	105.86	105.92	105.38	105.21	107.54	105.96	104.9	105.95	105.37	105.47	106.27	106.53	105.32	106.86	106.16	105.9	106.81	105.82	106.35	106.49	105.97	104.02	107.72	105.13	105.6	103.99	105.1	107.67	107.55	108.01	107.24	106.36	106.26	107.78	107.2	106.41	104.62	105.54	103.54	104.85	106.1	105.59
105.54	104.68	108.01	103.98	107.38	106.59	105.97	108.42	105.64	104.63	104.55	104.89	105.1	104.75	104.49	105.16	106.19	106.12	103.67	105.61	105.51	107.11	104.4	103.79	107.4	106.66	105.84	107.46	104.73	105.6	105.22	104.8	102.5	104.52	108.53	104.24	106.05	105.5	105.79	107.45	105.11	105.78	105.85	103.23	103.82	103.73	102.89	104.1	107.72	104.21
105.11	103.79	105.78	103.5	104.47	106.22	104.89	105.09	105.01	103.85	107.56	103.81	104.69	102.95	103.1	104.34	102.36	105.25	102.14	103.02	103.69	104.3	104.38	105.61	105.47	105.01	104.46	105.4	106.07	106.46	106.46	104.38	103	104.88	106.05	106.55	105.18	105.35	103.76	103.66	102.96	103.62	106.07	103.48	104.14	106.31	103.93	105.54	104.43	104.66
99.061	96.759	100.19	100.98	99.298	99.169	99.686	100.54	96.188	97.441	98.364	101.3	101.61	101.15	99.546	98.686	99.94	98.873	101.02	98.37	99.367	101.92	97.208	98.809	99.476	101.27	100.23	101.21	100.67	98.585	98.646	99.718	100.29	98.459	99.611	97.912	98.769	99.111	100.17	101.3	99.467	101.4	99.429	99.829	99.396	99.192	100.13	98.371	101.81	98.52
110.73	110.52	112.43	110.78	110.22	112.38	110.91	111.38	112.83	109.33	111.98	110.97	109.65	109.88	110.76	111.91	111.89	111.52	113.82	112.35	110.75	112.75	110.41	110.54	111.76	111.22	113.41	112.06	110.93	111.37	110.67	111.53	112.92	111.01	112.52	110.74	112.9	112.96	110.59	112.04	109.97	110.78	113.9	112.3	110.83	110.63	110.33	113.22	112.27	111.38
110.11	110.59	110.9	109.87	111.1	111.46	108.2	111.69	109.13	108.68	109.99	109.65	110.07	109.45	109.94	111.57	110.29	109.4	111.9	109.07	110.22	109.79	110.57	109.45	111.22	110.92	109.28	110.89	109.66	110.34	107.54	111.71	109.16	111	110.64	109.8	108.1	111.47	109.37	110.96	109.18	110.01	111.62	109.78	110.1	109.64	110.4	111.33	112.66	111.1
110.75	108.64	111.11	110.25	112.02	110.33	110.3	111.14	113.27	111.71	110.68	109.99	110.57	112.09	113.09	111.62	110.56	114.02	111.01	111.27	110.48	110.62	111.6	110.92	111.42	109.28	110.26	111.97	112.36	111.09	110.95	111.51	114.08	111.96	111.95	109.64	111.09	111.2	112.08	111.61	110.88	112.24	110.69	111.28	112.8	110.75	109.71	110.26	109.81	110.39
103.48	106.52	104.25	104.92	101.87	105.97	104.7	104.59	104.63	105.06	102.87	105.67	103.55	104.26	103.12	105.72	103.52	105.16	104.11	103.89	104.21	103.1	103.59	103.74	103.22	105.39	104.28	105.94	104.8	106.14	106.5	102.55	103.17	103.85	103.41	104.39	105.36	106.3	104.72	102.98	103.06	103.91	104.84	102.16	104.46	103.6	104.63	104.1	102.42	104.07
99.873	98.453	98.929	101.02	100.82	100.67	99.604	99.875	100.35	100.73	98.526	98.234	101.19	101.4	100.64	100.64	102.01	98.601	98.724	100.18	99.819	99.378	100.01	100.18	99.365	99.958	97.36	100.66	101.7	101.37	100.09	100.95	98.66	100.1	100.43	100.09	100.39	101.12	103.36	100.18	100.14	101.25	99.572	99.784	98.878	98.959	101.97	97.774	101.83	99.034
104.42	107.04	109.35	104.84	103.83	106.53	106.1	103.72	104.88	106.5	105.13	104.13	105.96	106.7	105.48	104	105.58	105.36	105.39	104.04	105.6	106.18	105.84	106.92	105.42	104.79	105.94	105.51	106.01	104.15	106.24	104.68	106.72	105.19	107.05	107.06	103.74	104.52	106.63	106.43	106.55	104.8	107.55	106.17	106.61	105.02	105.51	104.61	105.13	107
116.91	118.86	116.25	116.3	117.88	113.63	115.52	115.63	115.89	114.87	115.03	116.81	118.87	116.51	118	117.92	115.23	116.67	118.21	116.03	116.59	117.08	114.87	117.65	116.88	113.49	114.91	116.08	115.14	115.18	113.93	115.34	116.03	116.82	116.15	115.52	116.56	115.48	115.16	117.12	115.87	115.22	115.99	114.54	116.81	115.96	116.84	116.58	116.67	115.99
111.8	110.52	112.73	113.41	111.41	110.86	112.51	110.75	109.66	111.52	113.34	113.37	111.61	111.46	112.53	109.5	113.25	110.94	112.02	113.16	111.34	111.52	112.22	113.47	110.1	113.34	112.86	111.55	110.09	112.95	113.57	112.41	111.95	112.39	113.06	112.45	111.95	114.03	110.43	110.95	113.59	113.67	113.62	112.46	114.56	111.91	112.04	112.85	110.32	112.16
107.07	105.85	106.59	108.83	105.62	107.05	106.75	104.86	106.02	107.42	105.94	105.82	107.05	107.33	107.46	108.51	106.02	105.76	105.63	107.65	106.04	107.44	105.08	105.06	105.29	105.72	104.01	107.1	105.68	105.47	106.15	105.64	106.25	105.51	107.12	104.82	105.24	106.93	106.93	105.3	104.29	105.76	104.46	105.08	104.61	105.03	106.23	105.21	105.45	105.15
117.95	116.58	115.86	116.76	115.32	118.77	116.31	116.72	115.67	114.77	117.71	116.5	119.04	118.77	117.06	118.72	116.73	118.23	115.79	117.52	117.41	117.56	118.63	116.98	117.56	117.26	116.45	116	117.63	116.95	116.65	117.09	118.35	121.4	118.38	114.02	117.11	117.35	117.05	117.09	119.16	117.54	118.95	117.84	116.46	117.76	116.89	117.24	118.02	119.4
102.42	105.27	105.94	103.48	105.34	105.73	103.11	103.45	103.55	101.48	103.8	104.68	104.63	103.57	102.59	106.15	105.15	103.78	104.45	105.66	105.32	102.55	102.96	102.89	102.75	107.06	104.92	103.61	106.89	103.55	103.53	103.39	105.86	104.21	105.15	106.11	104.71	106.18	103.82	104.01	105.33	106.13	103.95	104.68	105	104.17	102.15	100.23	104.15	103.79
104.75	103.89	105.88	108.06	102.56	103.91	105.65	106.02	102.94	104.72	108.01	105.65	105.13	105.8	105.85	106.77	106.33	105.67	105.71	103.87	104.28	103.79	105.02	108.02	104.63	104.34	106.44	104.54	105.37	107.58	106.15	104.07	107.15	106.25	104.48	106.8	106.9	106.77	105.66	106.16	102.54	106.54	103.73	104.73	104.76	103.1	106.96	104.62	104.14	103
100.44	101.26	98.076	99.344	98.866	99.33	101.19	101.34	98.152	100.29	100.83	98.371	98.119	101.96	100.48	99.322	101.15	99.074	102.53	97.94	98.782	101.58	98.828	97.634	99.057	101.29	99.392	101.64	99.715	100.13	98.091	101.88	100.35	99.679	99.99	100.63	102.92	99.187	100.28	101.79	98.661	100.25	101.26	99.298	99.995	97.481	99.488	98.502	102.18	98.202
106.87	108.3	106.31	106.97	107.07	108.44	105.83	105.46	107.11	107.53	107.73	105.78	107.71	106.49	106.83	108.55	107.59	108.1	107.13	105.55	105.65	105.1	105.13	106.51	105.46	108.12	106.28	106.45	105.8	109.88	109.39	106.72	108.1	107.08	108.42	108.33	106.67	108.44	106.84	105.78	106.45	106.49	106.81	107.19	106.9	106.23	109	106.86	105.72	104.77
102.28	99.371	100.81	100.21	99.792	100.35	97.322	98.292	99.319	99.277	99.772	100.94	100.09	97.8	99.737	100.48	98.628	99.014	100.8	101.39	100.29	99.336	102.44	98.692	99.383	101.24	100.92	97.749	98.91	99.956	98.842	98.174	99.93	99.368	101.56	99.393	97.857	100.61	100.58	102.71	101.01	100.69	97.785	100.03	101.54	97.975	101.95	100.92	98.879	100.68
99.825	102.14	98.121	100.01	100.86	101.52	103.13	99.573	99.592	101.19	101.23	101.3	101.8	99.958	100.09	99.121	101.78	100.15	99.818	100.78	101.55	99.702	102.62	100.22	100.03	101.61	101.03	101.04	100.95	102.36	101.33	99.685	99.124	101.02	102.15	100.4	101.12	101.09	100	99.991	101.61	101.02	98.933	103.17	99.665	100.35	97.735	99.462	101.23	100.47
103.77	104.16	105.35	104.17	105.7	104.43	103.44	103.73	102.34	103.22	103.49	103.57	103.6	103.67	102.42	103.84	103.24	103.83	105.76	104.38	103.87	105.17	106.51	105.89	105.87	102.49	103.15	104.39	103.64	103.4	105.11	104.01	105.44	104.54	103.59	104.86	104.1	104.52	106.35	102.63	102.9	104.35	106.61	103.77	104.24	103.8	107	102.4	102.62	104
106.25	106.5	105.64	106.77	106.85	105.34	104.88	105.88	106.21	107.23	103.7	106.54	105.01	105.37	104.44	107.91	106.25	106.04	108.31	105.45	105.11	107.16	107.02	105.73	106.35	104.96	107.01	104.12	106.22	107.76	107.07	106.01	106.32	105.58	104.84	106.51	108.29	104.71	106.41	103.5	106.21	105.03	105.44	107.61	107.59	107.24	108.07	107.14	105.4	104.91
111.39	112.76	113.63	112.65	113.03	111.45	112.98	109.31	113.96	110.88	110.53	110.7	111.68	112.7	111	111.71	110.52	111.86	110.14	111.98	110.64	110.8	111.58	111.79	113.07	113.1	110.89	110.62	110.53	113.48	110.38	109.66	110.72	108.79	109.8	109.63	110.25	110.45	111.9	109.96	112	111.07	110.65	110.65	111.49	111.67	111.6	111.53	110.45	109.98
106.45	104.57	106.27	106.41	105.75	107.49	104.97	105.42	104.8	103.96	104.9	107.45	106.27	105.13	106.32	105.68	106.88	104.63	106.7	107.59	104.57	105.96	107.18	105.15	108	103.47	104.81	107.56	105.09	106.14	106.5	107.65	106.87	106.66	105.28	106.44	105.99	104.96	107.71	106.27	106.84	104.9	107.2	106.64	106.14	106.54	108.73	107.57	106.52	106.05
99.917	102.08	100.86	101.48	99.215	102.01	99.183	101.01	99.183	100.87	100.11	99.392	101.6	100	101.79	101.1	99.529	99.11	101.22	100.25	99.009	101.2	100.33	102.34	97.855	101.2	100.32	98.116	99.299	101.4	98.662	100.21	100.85	101.4	100.57	99.127	99.947	100.29	98.928	97.195	98.566	98.138	101.51	100.43	100.1	99.692	99.415	100.32	100.11	100.65
107.15	105.22	105.35	106.57	105.53	105.32	106.48	105.51	105.35	105.62	103.45	102.71	105.71	106.67	103.27	106.6	103.24	105.52	104.25	104.5	104.83	105.63	105.3	105.21	104.89	105.93	105.27	105.06	106.39	106.54	108.03	107.34	103.84	104.81	105.06	104.62	104.55	106.96	104.2	105.33	105.03	107.13	104.54	106.25	107.5	103.25	103.51	106.54	104.28	104.82
105.71	104.98	106.38	106.11	107.48	105.06	106.68	102.62	104.04	106.36	106.73	103.73	105.08	107.38	105.33	105.31	106.72	103.67	106.52	102.77	105.08	104.05	105.64	105.98	106.18	107.96	104.96	106.04	105.24	105.55	104.86	106.88	105.38	106.63	106.77	105.48	106.23	106.02	105.56	105.55	106.92	107.97	105.58	102.98	102.98	104	105.36	102.92	104.36	105.13
105.82	106.97	106.6	106.4	106.55	105.1	105.23	105.27	106.44	107.47	107.25	107.34	106.35	106.94	108.06	106.39	103.19	105.33	104.01	103.88	104.37	105.06	106.71	105.84	106.18	104.78	105.51	106.32	106.19	106.19	105.81	105.48	105.3	106.23	106.48	104.42	105.11	105.02	107.59	106.71	106.3	105.34	107.12	104.63	106.65	105.6	104.88	106.87	105.08	105.36
105.12	104.35	106.28	106.25	106.75	104.87	107.63	103.74	104.99	104.64	106.68	104.01	106.09	106.86	108.03	104.3	107.03	106.46	105.46	104.79	105.37	105.88	106.54	104.49	105.76	106.02	104.28	105.26	105.45	105.31	105.4	104.34	106.55	105.58	104.78	105.34	105.35	104.8	106.04	107.34	106.74	107.75	105.7	106.69	106.53	106.67	105.7	106.44	105.14	105.02
104.57	105.92	105.51	106.03	106.23	106.79	105.78	106.71	104.64	103.82	105.74	104	106.16	105.46	105.54	105.52	106.5	104.65	103.6	106.9	107.42	106.7	106.05	104.56	104.18	107.36	104.07	105.22	103.98	106.74	104.23	105.48	104.66	107.44	105.84	104.9	105.51	106.07	106.9	105.8	104.08	104.24	106.85	104.42	106.02	105.95	106.9	106.25	108.07	106.48
106.04	105.59	106.99	104	106.21	106.99	105.55	105.72	106.81	103.41	105.46	108	104.94	107.29	106.99	107.69	107.13	105.25	104.55	105.22	107.13	105.11	106.05	105.05	105.89	105.08	104.04	107.52	106.02	105.78	106.34	105.1	105.29	106.16	106.5	106.02	105.74	104.34	104.8	104.88	105.61	106.28	104.58	107.7	106.91	103.82	107.53	103.67	106.57	105.2
101.44	101.87	100.62	98.806	99.084	101.88	99.348	103.39	99.369	100.3	102.14	99.101	100.25	98.009	100.87	101.54	100.03	101.41	99.517	99.326	101.47	100.41	100.19	101.3	100.74	99.306	103.3	99.758	100.29	101.73	101.54	100.37	97.596	98.358	101.29	100.19	99.171	98.895	101.04	98.624	102.37	99.264	102.06	100.84	99.63	100.56	101.29	100.3	102.54	103.12
98.798	99.827	99.774	101.25	101.66	99.637	99.123	98.722	99.685	98.063	98.795	99.333	100.02	98.346	101.01	100.51	98.978	100.94	99.593	98.128	98.207	100.97	98.44	101.77	101.09	99.491	99.423	100.44	100.25	98.882	99.707	99.533	101.16	99.128	98.98	98.861	101	98.477	98.518	98.572	100.87	101.82	100.44	100.67	99.086	99.869	103.35	100.74	101.29	101.95
98.204	102.33	100.84	100.7	101.72	100.96	99.611	103.16	101.38	100.54	101.22	100.09	101.83	102.55	100.32	102.79	102.88	101.66	100.7	101.26	103.09	102.46	102.9	100.35	101.81	100.26	100.64	101.54	100.51	102.08	101.03	102.54	103.17	101.65	99.84	102.44	101.19	102.17	100.73	101.41	100.81	102.1	100.62	101.34	101.76	100.99	102.11	100.99	99.715	100.11
106.87	105.29	107.24	108.8	105.68	105.43	106.22	106.36	105.31	106.02	104.14	106.73	105.97	104.33	104.49	106.81	105.49	104.62	103.46	106.96	106.3	105.76	105.64	105.28	105.89	107.85	106.96	105.53	106.14	106.38	105.53	104.35	108.49	102.39	106.09	107.08	106.09	107.27	107.49	106.03	106.24	106.5	106.23	105.12	104.71	105.88	107.87	105.69	107.3	104.88
107.02	105.14	105.13	104.96	104.64	105	108.7	107.72	109.67	104.82	106.41	106.18	107.7	105.55	105.99	106.63	105.68	105.42	104.04	105.94	106.73	105.4	107.33	107.4	104.71	104.7	105	108.35	107.08	106.72	104.12	108.62	108.84	107.5	106.91	105.55	107.54	108.73	104.51	104.59	106.35	107.43	107.82	107.24	106.07	106.98	103.9	107.95	105.27	107.14
114.12	112.63	108.31	112.25	111.66	111.65	112.01	110.53	110.24	112.58	110.14	112.81	112.87	110.18	110.94	112.49	110.56	109.44	112.3	114.43	112.17	111.68	111.1	112.16	111.41	110.27	112.43	110.21	111.19	111.09	111.35	112.59	112.72	111.94	114.99	110.54	111.31	111.79	113.29	112.97	112.76	110.73	112.67	111.45	109.37	111.62	113	110.74	115.1	114.63
104.39	102.17	103.66	105.09	104.48	104.61	106.24	104.53	106.5	106.25	104.03	103.93	104.86	105.81	104.59	104.55	103.61	102.86	102.86	103.75	106.02	106.1	103.64	101.83	103.24	105.23	104.54	102.19	105.54	105.54	103.77	104.43	104.24	102.37	103.42	104.64	103.87	102.77	103.66	104.97	102.31	101.85	103.75	101.77	104.17	104.58	106.45	103.41	105.42	103.08
105.27	104.29	107.56	106.82	106.25	104.45	108.06	107.35	106.26	106.2	108.84	104.63	106.19	102.56	106.65	104.57	106.3	105.18	106	106.79	104.54	107.78	105.08	107.28	104.2	105.24	105.16	106.65	107.38	105.26	105.84	104.42	106.66	103.09	103.81	104.51	103.89	104.06	105.83	110.25	103.9	106.54	104.38	103.64	104.78	103.36	105.94	104.11	105.84	106.77
112.7	111	112.68	110.29	111.09	110.62	108.19	107.62	109.67	108.41	108.61	112.65	110.33	107.93	110.11	108.16	109.37	108.66	109.41	109.33	111.77	108.75	110.43	112.07	109.49	108.25	110.41	110.4	111.32	111.37	110.51	109.74	112.02	112.73	110.28	109.66	113.11	110.42	113.11	111.55	109.84	109	107.23	108.81	108.28	109.44	110.28	109.76	112.28	111.13
112.03	113.49	111.51	112.25	112.04	111.43	112.27	114.11	113.23	111.72	110.85	111.7	110.79	112.01	113.88	111.8	115.44	110.5	113.35	112.56	109.83	110.87	113.04	110.19	112.1	112.2	112.51	111.58	113.24	110.54	110.52	109.36	111.82	112.16	115.15	114.23	110.8	112.27	112.83	112.23	110.33	113.55	113.57	112.05	112.09	114.17	111.94	111.41	113.14	112.86
108.53	110.8	108.74	110.5	112.38	110.37	109.82	110.47	108.43	108.59	110.96	111.75	109.36	108.75	108.39	110.54	108.81	109.03	111.27	109.98	108.58	110.46	111.46	108.55	111.76	110.65	110.42	108.79	107.9	109.74	110.69	108.67	108.62	110.19	107.03	109.19	109.48	107.13	109.44	107.25	109.85	111.59	108.71	108.57	111.14	110.21	110.41	108.88	108.99	111.13
107.68	105.35	104.57	105.25	102.79	104.85	106.25	108.04	105.91	105.2	104.13	105.14	107.53	105.76	104.85	103.48	105.45	108.52	102.2	106.9	106.52	107.1	104.05	106.02	106.64	104.42	104.34	106.19	104.95	106.4	105.83	104.98	104.61	106.21	103.72	106.49	105.72	105.61	103.53	104.05	105.69	104.67	105.71	106.23	107.97	106.12	104.59	106.73	105.1	107.55
111.96	112.16	110.31	113.01	113.01	111.55	110.85	110.86	111.87	109.43	111.02	111.03	109.22	112.08	110.82	109.98	112.37	112.43	111.2	111.01	111.38	111.98	109.53	109.53	110.62	109.61	110.13	109.49	111.3	113.7	112.05	114.45	111.19	111.71	111.29	108.64	112.65	110.88	110.94	111.25	111.49	111.34	111.32	110.63	110.48	109.8	112.81	110.31	109.67	110.26
109.64	110.94	110.74	110.8	111.64	110.5	109.04	110.12	110.98	113.09	108.9	111.15	110.86	108.88	110.57	110.38	108.55	109.16	111.97	111.73	108.63	110.71	110.73	109.23	110.49	108.08	110.75	112.67	110.5	110.69	109.97	112.24	111.78	109.43	110.4	111.14	111.53	110.89	111.24	111.32	109.25	113.47	109.47	109.83	109.44	111.13	112.41	109.95	110.29	110.57
107.78	104.54	103.93	106.23	105.92	107.17	107.12	105.33	105.44	108.09	105.49	105.95	106.46	107.13	108.44	106.7	105.68	106.96	104.57	106.37	108.71	106.5	104.36	105.18	107.58	105.24	105.74	107.42	106.1	107.06	107.01	106.51	106.68	106.06	106.62	105.41	105.86	107.02	106.25	105.38	106.04	106.06	106.73	106.48	106.95	106.49	106.29	106.18	105.4	108.21
105.34	105.65	104.14	104.95	104.56	105.26	106.25	104.92	104.97	104.82	103.44	105.33	105.87	106.61	104.83	105.99	106.87	104.21	106.94	106.06	106.42	103.99	104.13	106.85	105.72	104.61	106.92	105.56	106.44	107.53	105.32	108.15	105.17	105.39	107.02	106.23	105.21	104.13	106.43	105.23	105.6	104.85	106.64	106.28	106.12	106.07	105.81	106.25	109.54	104.78
111.03	107.68	109.99	108.66	111.04	111.6	111.21	110.38	112.03	112.2	109.84	109.96	110.23	110.89	107.95	108.87	111.35	110.6	110.15	110.34	110.43	110.78	108.86	110.44	112.4	110.03	109.28	109.54	109.69	110.36	109.41	109.92	110.7	108.41	110.11	112.43	108.55	110.43	110.64	110.8	110.87	111.5	111.62	109.12	109.94	111.88	111.86	111.71	112.76	108.7
110.21	111.56	113.18	110.81	113.15	111.93	109.37	111.33	113.54	111.77	111.24	112.74	111.26	112.47	111.48	109.13	114.89	112.51	110.48	111.05	110.42	109.95	111.16	112.34	112.38	111.48	113.25	110.48	111.11	112.7	112.55	110.9	112.34	111.25	112.44	113.12	109.06	113.52	111.04	112.38	113.67	113.17	111.14	110.77	112.16	112.47	113.2	111.85	111.7	110.6
112.03	111.32	111.35	113.26	114.48	113.24	113.15	112.09	112.87	112.28	110.38	113.28	113.52	111.45	112.17	112.2	113.47	112.05	112.6	111.26	113.94	113.72	112.59	112.19	112.41	112.34	112.99	112.84	111.43	111.39	113.1	111.98	112.77	111.29	111.3	111.76	110.22	111.17	111.55	111.37	111.33	113.83	113.32	114.5	110.79	112.2	112.49	113.4	111.46	113.5
106.95	105.01	104.34	106.9	104.84	106.54	107.28	105.8	104.58	107.58	105.61	104.53	106.11	107.36	105.28	104.47	104.72	106.09	106.74	104.04	105.53	105.76	104.51	104.33	104.35	106.51	106.41	103.98	104.89	104.68	106.4	104.52	103.06	107.28	104.86	103.8	105.74	104.67	104.03	106.82	105.99	106.6	107.15	105.07	107.24	106.51	105.13	105.95	103.88	108.58
111.9	111.6	110.17	109.91	111.93	111.18	110.82	109.02	111.02	114.25	110.46	108.69	110.22	110.11	111.33	110.72	111.07	112.22	110.16	111.11	109.65	111.8	112.64	110.36	112.41	113.09	112.39	107.52	111.44	111.8	112.82	112.42	111.63	111.62	112.37	114.05	109.79	110.72	111.05	108.45	111.42	113.39	113.99	112.94	111.58	109.94	111.09	110.85	109.6	110.05
105.09	104.21	102.19	102.59	104.63	103.74	106.12	103.65	104.77	104.89	104.63	104.15	105.23	104.35	104.96	104.98	105.41	105.63	104.82	104.24	105.32	104.75	103.87	103.73	104.71	103.05	104.37	106.24	105.83	105.54	101.72	103.72	104.81	103.7	103.18	102.6	105.83	103.83	104.04	102.41	104.25	105.54	105.45	105.23	104.87	103.08	102.63	103.79	104.87	103.29
106.37	106.78	106.07	106.51	107.34	106.42	107.27	108.1	108.32	107.85	106.33	106.93	108.34	108.39	106.8	106.73	106.4	104.75	106.82	110.25	107.35	106.08	109.76	105.83	107.73	106.3	106.47	107.91	106.63	106.49	108.24	107.95	107.04	107.65	106.61	106	109.04	106.48	107.09	107.14	107.93	106.81	107.04	104.7	108.21	108.3	109.05	105.46	107.53	109.35
111.32	112.54	114.9	110.84	110.32	110.65	111.24	110.04	111.4	110.55	111.64	112.48	111.2	111.05	113.12	108.88	110.92	114.07	111.97	114.39	109.89	109.78	111.93	111.63	108.49	110.88	114.16	112.97	112.99	112	111.22	112.62	111.88	112.19	110.42	111.75	111.09	112.52	113.24	111.23	111.04	111.45	111.65	111.98	109.7	109.4	111.38	110.57	112.13	111.63
106.34	105.84	106.46	106.69	106.75	104.97	107.27	105.84	105.66	106.66	106.51	107.53	108.58	105.41	106.6	107.8	109.29	105.31	106.24	108.12	104.88	106.52	107.57	106.7	104.98	105.06	108.11	105.27	105.74	108.04	107.42	105.65	107.47	105.01	105.54	106.47	107.56	104.8	106.33	103.87	107.53	106.25	106.06	105.86	106.85	106.09	103.55	106.44	106.53	105.8
109.18	108.73	111.49	110.68	110.01	111.97	109.95	110.24	110.57	111.87	110.36	111.02	109.79	112.66	110.14	109.82	113.23	109.82	109.79	109.55	110.36	110.6	112.78	112.77	111.39	109.13	110.68	111.38	111.15	109.97	110.09	111.9	110.65	111.06	109.5	111.78	111.45	109.75	111.76	109.64	109.57	110.04	110.61	112.41	109.18	110.58	110.48	111.08	110.61	112.65
111.68	109.1	112.24	110.93	109.32	111.11	112.92	111.22	110.47	110.56	111.97	112.64	109.94	111.37	111.78	112.43	113.42	110.9	110.84	110.08	110.86	110.32	112.4	109.98	110.56	112.25	109.4	112.88	112.79	110.49	113.45	112.37	109.88	111.08	112.13	111.53	111.97	112.15	110.09	111.91	111.31	113.74	112.04	112.97	113.54	110.82	113.73	112.61	110.19	110.37
107.06	105.35	104.99	107.14	103.49	105.34	105.32	106	104.4	103.14	106.04	104.88	105.8	107.08	106.9	106.96	103.19	103.46	104.9	105.87	107.29	105.91	105.23	108.07	107.03	103.95	104.75	102.96	105.47	106.3	104.37	104.96	108.2	103.63	105.75	107.18	106.4	104.51	106.55	104.51	104.74	106.27	107.17	105.9	106.08	104.84	104.04	104.94	106.76	103.85
109.23	109.92	109.66	109.5	110.73	111.86	110.97	109.6	109.69	107.9	111.08	110.61	110.24	109.3	110	107.81	109.75	110.95	112.3	109.65	110.91	109.19	109.61	109.64	109.13	109.94	110.9	111.64	111.07	110.48	108.49	112.17	111.33	111.16	111.45	111.13	110.19	109.93	111	111.88	110.82	112.2	109.88	109.92	107.87	112.35	108.16	111.67	112.22	107.17
110.88	111.33	114.25	112.48	110.71	109.88	112.13	113.36	112.34	111.79	114.88	112.27	110.85	111.9	112.19	114.36	113.69	110.57	110.82	112.71	112.86	112.02	111.56	114.93	111.97	113.29	111.54	112.97	111.81	112.12	112.45	113.19	112.68	109.58	112.29	111.88	111.64	112.13	114.17	110.93	111.95	110.54	109.79	111.51	113.46	111.3	113.69	110.99	111.33	111.6
109.68	109.76	110.16	110.49	109.69	110.42	109.57	110.12	105.72	109.95	109.94	110.54	109.64	111.62	106.81	110.79	110.81	112.04	109.22	111.04	110.62	111.25	109.68	109.1	110.97	109.21	109.39	107.55	110.38	110.96	107.45	108.38	107.33	111.37	112.47	112.39	110.97	111.98	109.69	110.39	109.31	109.84	109.2	107.36	108.48	108.08	108.83	110.34	109.99	112.34
111.49	111.06	112.56	114.44	112.17	111.4	110.26	111.31	111.94	110.54	111.22	112.5	111.55	113.23	110.57	112.98	113.36	110.98	109.64	108.49	112.77	111.79	111.23	111.48	113.23	108.33	112.92	113	111.49	112.15	111.75	111.11	112.23	109.3	110.83	110.64	109.86	111.14	108.96	111.4	110.28	110.26	111.35	112.33	111.06	112.15	111.23	111.74	111.54	113.19
105.3	104.34	105.96	106.36	102.61	105.25	107.09	106.54	106.01	105.46	107.65	104.09	106.11	107.64	105.22	105.11	106.23	106.08	103.75	105.92	104.52	105.07	107.37	105.08	108.29	105.73	105.49	105.61	105.18	105.45	104.01	106.06	104.45	105.72	105.94	103.52	107.64	106.39	105.31	104.43	106.99	105.99	106.88	103.94	106.87	106.84	107.49	107.26	105.78	105.33
108.92	111.67	111.75	111.62	112.45	109.26	110.35	110.9	112.75	109.61	111.7	112.12	110.04	111.23	109.16	111.93	109.87	112.62	112.66	111.26	111.75	111.66	111.99	114.73	114.96	111.06	111.25	114.62	110.24	109.23	112.39	110.78	111.89	111.17	110.36	111.42	111.01	110.32	111.87	111.29	111.87	111.55	112.31	112.13	112.07	112.34	110.56	110.71	111.47	112.65
104.71	102.38	106.94	104.56	105.84	106.12	104.31	104.01	104.93	105	105.9	105.7	105.57	105.53	105.62	101.99	106.75	104.59	103.3	103.43	102.72	104.12	103.61	104.11	102.75	104.2	105.51	105.79	104.22	104.73	103.44	105.74	106.73	105.37	104.11	104.75	101.55	103.99	106.14	101.62	104.73	103.16	104.93	104.73	105.82	106.78	104.03	103.53	104.85	102.34
107.36	108.52	105.13	108.35	106.1	104.66	105.19	104.85	107.18	103.6	106.98	104.75	105.92	106.12	106.94	103.97	105.5	105.94	105.81	105.34	106.8	107.98	106.59	107.79	105.44	104.32	107.07	106.79	106.9	105.3	106.36	106.63	106.18	107.9	105.6	105.56	105.71	106.24	106.59	106.92	107.09	106.67	105.49	107.23	104.14	105.51	105.11	104.27	107.5	104.84
107.94	105.99	105.94	106.4	107.83	106.15	107.76	105.88	108.81	107.14	106.96	106.53	107.09	106.71	105.67	107.99	105.56	108.9	106.34	107.37	105.84	108.51	105.12	105.34	107.08	107.48	105.35	107.87	106.24	106.77	107.93	107.03	106	105.92	106.67	106.6	107.99	107.91	106.02	106.58	107.28	108.86	107.78	104.81	107.88	107.14	107.01	105.75	108.8	107.83
98.187	98.644	99.778	99.784	101.56	101.65	97.241	99.651	101.07	100.33	100.92	102.04	101.05	100.5	100.97	100	100.41	98.748	99.303	101.92	99.774	99.697	98.717	102.44	99.746	98.845	99.638	99.734	97.97	100.32	98.873	100.02	102.16	100.54	101.98	100.82	100.55	99.648	98.205	100.63	99.888	99.775	101.34	100.86	99.021	100.73	101.31	99.188	101.29	99.078
106.42	106.53	107.28	106.14	105.77	107.6	105.54	105.6	104.95	105.75	107.2	107.91	104.66	106.31	106.99	106.38	105.85	104.59	105.28	107.06	106.37	107.29	105.76	106.57	105.74	107.14	105.74	107.79	103.43	105.05	106.5	106.48	106.79	106.2	106.2	107.99	106.95	106.24	104.78	105.71	105.08	106.43	106.73	104.76	106.02	104.92	105.49	104.03	105.74	105.02
105.66	107.86	105.28	105.04	103.82	105.61	107.4	107.17	106.09	104.62	105.28	104.13	106.07	105.55	107.17	107.39	105.96	103.87	104.08	108.31	103.89	105.12	106.21	104.6	107.01	108.72	103.06	104.92	104.59	106.23	107.09	106.65	106.25	106.45	106.19	105.55	105.43	105.41	106.87	106.47	104.83	108.47	107.17	105.77	105.11	106.79	107.41	107.96	106	105.42
104.48	104.09	103.93	102.85	105.12	104.38	103.89	104.35	103.49	104.41	101.94	103.63	102.23	103.18	104.32	106.46	104.8	105.12	105.33	106.62	103.32	103.58	105.04	104.66	103.17	105.04	103.31	103.5	103.37	101.65	105.54	104.99	105.05	102.3	103.52	104.55	104.13	104.11	104.97	104.26	104.43	102.38	106.24	105.16	101.21	104.56	104.35	103.6	103.77	101.73
105.47	105.86	104.55	105.42	105.25	105.94	103.89	105.25	105.72	103.87	104.65	105.52	107.58	107	104.21	105.07	105.58	106.7	105.46	103	106.72	104.05	103.64	106.72	107.22	106.29	104.66	105.28	106.77	104.66	104.48	102.77	106.48	105.4	104.98	106.32	106.84	106.49	105.43	104.1	104.01	104.58	106.38	106.96	105.66	102.89	105.14	106.23	105.2	105.77
110.39	110.99	110.5	110.03	109.91	109.25	110.64	110.12	109.27	111.5	107.56	111.21	111.36	110.37	109.93	109.84	107.79	110.87	108.04	110.59	110.82	111.83	111.79	106.93	109.4	108.35	110.92	109.77	110.33	110.43	110.02	109.59	108.92	110.6	112.01	109.14	112.09	111.36	109.75	111.79	109.75	110.51	112.21	111.09	109.83	108.22	111.48	106.86	110.75	109.35
104.84	103.7	107.16	103.26	106.08	105.88	104.07	106.3	105.21	105.88	105.32	105.81	106.09	104.23	101.08	104.96	105.52	105.7	104.75	105.58	106.49	108.5	107.96	105.5	106.56	102.26	105.4	105.61	106.15	107.51	105.2	106.19	105.22	106.16	105.39	105.55	107.49	105.3	104.41	105.26	106.44	104.69	107.27	106.37	104.17	106.59	104.88	107.01	108.76	106.64
111.06	111.16	112.73	113.05	110.18	113.76	112.35	109.85	112.7	111.19	110.73	112.02	114.71	112.89	110.57	112.73	112.18	113.32	113.38	111.85	113.03	111.01	112.45	114.4	110.9	113.19	111.83	111.68	111.35	111.69	112.26	113.54	110.27	110.33	109.79	112.46	113.26	112.7	112.87	113.84	110.95	111.47	110.56	110.05	109.45	109.54	112.39	111.83	112.51	113.3
113.87	111.49	112.29	112.85	110.46	111.34	114.09	112.77	111.1	112.72	110.77	113.57	112.69	112.52	113.19	112.28	111.57	112.88	111.08	110.79	111.38	111.29	113.04	113.11	112.66	115.83	110.04	113.49	111.32	111.75	111.38	113.57	112.3	112.71	113.87	112.45	111.01	113.76	112.28	112.74	110.37	115	110.05	111.66	111.44	113.41	113.05	114.66	110.76	110.56
107.08	105.44	104.92	107.39	105.5	108.77	106.93	104.19	104.46	106.46	106.24	104.05	106.44	103.65	105.83	106.21	107.39	105.03	106.96	104.02	103.19	106.92	105.52	107.22	104.99	104.88	109.1	105.67	105.62	104.84	107.34	106.11	107.11	108.24	104.82	106.36	106.19	104.43	108.94	106.61	108.02	107.47	104.75	106.38	106.28	107.08	106.69	103.87	105.97	106.27
99.913	99.481	100.32	101.16	98.381	98.57	100.57	101.8	98.97	100.29	100.11	98.311	98.438	102.31	98.433	100.35	99.635	98.243	99.603	101.08	100.64	100.46	100.11	98.57	102.12	96.981	99.852	99.35	98.788	99.474	100.05	99.364	101.67	100.03	100.36	101.34	98.48	99.24	99.715	100.14	100.35	100.72	97.87	100.18	98.895	99.157	99.34	101.13	101.17	102.21
105.65	108.1	102.77	107.74	104.09	103.86	105.66	106.87	105.38	104.29	103	106.37	106.34	105.45	105.04	105.21	106.21	105.89	104.26	105.88	104.66	102.69	107.51	106.67	104.42	104.19	106.13	103.77	107.18	105.72	106.1	102.56	102.96	107.21	105.06	105.82	104.08	102.85	106.21	105.47	107.85	106.77	104.83	107.16	104.47	107.68	104.31	103.67	106.23	103.18
112.39	111.83	111.23	111.17	109.43	111.39	112.82	113.42	110.35	110.69	109.96	110.65	109.39	111.52	109.62	111.8	110.95	115.13	111.49	110.28	113	110.07	109.63	112.15	111.8	111.81	114.54	112.1	111.73	111.01	111.92	112.55	111.63	110.19	112.31	111.64	110.69	111.33	110.17	112.32	113.05	113.75	111.27	109.06	109.74	112.84	112.07	111.34	111.88	112.45
111.34	112.54	108.88	111.75	110.59	111.94	112.82	112.45	111.29	109.46	112.66	113.44	111.4	112.69	111.32	112.72	111.31	111.44	110.55	111.44	110.14	114.76	110.07	112.64	113.68	112.23	108.81	112.64	111.89	110.87	111.31	111.25	112.44	111.99	111.45	111.25	111.82	111.97	111.59	111.78	111.12	111.2	109.9	110.14	111.82	113.13	111.89	115.88	110.37	111.64
105.56	107.28	106.52	106.38	105.55	104.29	104.61	105.48	105.78	105.41	105.8	105.13	106.14	105.35	107.78	106.4	105.97	106.36	107.15	105.38	107.62	105.25	107.44	106.6	107.09	107.76	105.6	104.72	104.83	104.35	107.06	106.34	106.09	106.08	104.59	103.67	105.81	105.32	107.26	105.91	106.71	106.34	104.04	108.38	105.7	106.67	104.85	107.89	108.42	107.14
99.534	98.497	97.862	98.699	99.606	102.74	99.149	100.08	99.586	101.56	99.499	98.457	99.624	102.23	98.556	97.813	98.592	100.87	99.974	100.06	100.02	99.593	99.438	99.423	100.43	100.33	99.215	101.5	98.905	98.22	100.43	100.92	100.45	96.577	101.61	99.324	99.478	100.92	101.11	100.74	99.686	99.743	100.41	102.6	100.27	100.29	101.46	99.856	98.383	97.564
104.21	108.01	106.45	105.56	105.15	105.53	105.64	106.63	107.81	105.34	105.86	106.9	104.56	105.85	105.49	106.02	105.41	106.54	105.31	108.12	107.77	105.17	105.69	105.44	107.16	105.18	104.54	105.03	104.22	104.1	105	102.96	105.37	104.7	104.28	103.15	104.5	107.36	106.51	106.09	105.17	106.49	105.97	103.17	106.84	104.18	104.26	103.79	107.63	105.46
99.38	98.036	101.84	102.45	101.01	103.02	99.591	101.03	104.31	100.73	100.24	100.76	99.252	101.1	100.11	99.708	100.98	102.48	99.842	103.21	99.703	101.07	101.08	101.57	100.11	100.63	102.29	99.474	100.63	99.903	101.94	100.43	100.41	100.96	100.6	99.283	101.28	99.923	101.64	99.752	100.47	100.61	102.25	101.93	102.96	100.59	102.92	100.24	102.51	99.981
107.09	105.42	106.4	107.82	107.4	104.92	106.53	107.31	106.96	107.75	107.15	107.25	108.38	106.87	104.78	106.85	108.15	104.94	107.67	106.81	106.92	108.69	109.12	104.33	106.3	107.45	106.01	104.58	104.61	106.3	108.94	106	109.13	107.92	107.75	106.9	107.58	106.27	107.8	104.26	104.93	106.58	105.72	105.24	106.77	106.22	106.21	106.68	105.97	107.65
109.47	112.58	111.57	111	109.26	108.4	111.57	111.68	111.26	112.19	112.94	109.91	111.21	113.45	111.53	110.7	109.68	113.64	112.7	111.05	109.9	111.64	110.49	109.71	112.31	109.64	109.83	111.05	112.08	112.45	111.12	111.27	110.85	112.46	111.52	110.86	110.9	110.23	110.68	111.15	111.92	111.27	110.23	108.97	111.45	111.33	111.53	111.64	111.04	112.72
105.5	104.97	104.97	105.17	104.93	105.3	106.12	105.9	106.19	105.61	106.08	105.53	109.45	102.8	104.32	107.52	106.5	104.69	107.17	104.11	107.7	105.58	105.4	106.67	103.78	105.11	104.19	105.1	104.22	107.79	106.14	106.66	103.71	107.18	103.89	105.85	107.15	105.55	105.6	109.34	106.12	104.27	106.01	104.25	106.72	104.41	105.85	106.6	105.54	107.8
103.54	104.21	103.96	105.61	103.26	102.86	101.94	101.66	102.84	105.04	106.33	104.65	103.75	105.32	104.97	104.43	105.27	104.3	105.28	106.09	102.27	104.51	104.59	102.25	104.3	105.38	101.36	104.17	106.22	106.14	104.18	101.69	105.8	103.92	103.87	103.51	102.99	104.73	104.76	101.52	104.39	105.63	104.25	103.09	104.2	105.41	104.51	102.52	103.96	102.05
107.4	105.01	107.03	104.33	105.31	106.29	103.89	106.24	105.44	105.44	108.2	105.74	104.97	107.57	106.08	107.74	104.92	106.64	105.6	105.27	104.52	105.97	104.94	105.88	106.92	104.5	106.05	104.46	106.54	105.9	105.5	103.74	105.06	104.88	105.4	107.08	105.94	105.85	101.07	104.43	107	106.34	106.07	107.24	103.63	106.82	104.82	108.18	104.24	106.24
102.42	105.06	104.68	104.42	104.78	104.18	106.32	103.55	103.05	107.83	104.63	105.12	106.03	105.66	106.08	105.48	105.93	103.87	106.47	103.57	107.2	105.28	105.38	105.57	104.31	104.42	105.17	104.98	105.66	106.2	106.39	105.2	105.87	104.55	105.48	106.57	102.93	103.92	104.51	104.69	105.52	104.95	105.32	105.01	106.45	104.93	106.76	106.71	105.12	104.96
104.14	105.38	106.32	104.93	105.28	107.18	106.6	104.12	106.67	104.2	104.68	103.8	105.51	108.38	106.65	104.9	105.17	106.97	105.26	106.2	105.96	105.49	105.28	104.42	105.49	103.99	105.1	105.8	105.27	105.89	105.78	102.53	103.93	103.21	103.55	104.28	105.75	106.47	107.19	104.81	104.58	106.68	104.88	105.22	105.93	105.88	105.25	105.23	105.37	103.89
101.13	100.2	100.39	100.65	99.103	99.36	101.16	99.217	101.76	100.42	99.49	99.031	100.24	98.989	100.68	99.714	98.412	99.817	100.1	99.668	99.854	98.975	97.34	101.3	100.75	99.048	100.73	100.46	100.89	97.591	99.858	101.15	99.862	99.542	100.32	100.98	97.733	99.416	99.687	98.336	100.82	102.72	100.42	98.877	98.111	99.055	99.434	98.768	101.48	99.736
104.81	107.24	107.62	107.67	107.93	107.72	106.97	104.29	107.09	107.52	105.07	109.21	108.06	107.44	107.76	104.58	107.63	107.37	109.29	108.29	106.72	107.04	106.94	105.09	106.25	105.25	108.46	106.78	106.77	105.84	106.92	107.52	106.96	106.3	107.3	106.37	108.61	107.51	106.99	106.89	104.35	108.29	106.46	106.95	106.57	106.77	106.64	106.58	106.6	106.1
101.18	100.57	103.52	100.6	99.42	99.018	100.42	100.22	99.949	101.8	100.1	101.85	99.025	100.71	101.4	101.1	101.55	99.842	99.355	101.52	99.418	102	99.934	102.44	99.343	100.22	100.21	101.12	100.33	100.67	100.59	100.47	98.979	101.37	99.941	102.51	100.27	99.158	99.304	99.151	100.06	101.04	101.73	100.24	99.142	100.73	99.776	100.22	99.694	100.01
103.67	104.71	105.15	102.16	105.52	103.86	103.61	104.56	105.53	105.17	103.23	108.09	104.4	104.5	106.2	105.72	105.49	104.94	104.8	103.95	104.67	104.76	102.92	102.93	103.76	102.86	103.34	104.21	105.53	105.36	102.03	105.74	103.29	105.7	104.64	105.17	105.47	105.57	104.76	103.04	105.52	103.59	101.68	104.02	105.01	103.52	104.99	103.72	103.61	105.95
112.41	112.45	111.79	113.39	111.74	112.3	112.63	109.9	111.13	111.13	113.27	113.18	110.56	111.41	108.47	111.75	113.15	111.97	110.87	110	112.53	111	110.01	112.13	111.51	111.63	112.36	113.38	113.45	113.42	112.32	113.4	112.01	110.81	111.99	109.33	111.3	110.26	109.31	112.36	112.69	111.39	113	109.35	112.28	111.46	111.84	112.95	110.5	112.42
108.62	108.09	106.43	104.39	107.59	104.53	108.1	106.37	105.37	106.38	106.28	106.85	106.46	106.7	105.84	107.48	107.25	105.43	106.68	106.91	105.97	107	104.99	104.83	106.27	105.6	106.76	104.57	105.14	106.62	106.24	106.71	107.45	108.02	104.34	103.5	104.41	108.18	107.49	106.85	107.28	106.57	104.86	104.18	106.33	105.19	105.04	106.38	103.66	106.93
111.82	113.25	112.16	110.88	113.02	111.85	112.8	111.87	111.39	110.62	113.05	110.48	110.88	111.55	112.02	111.9	112.42	110.47	112.02	110.62	112.53	110.13	110.61	110.07	112.59	111.78	110.65	111.78	109.6	110.95	111.24	111.57	109.68	111.75	110.54	113.85	111.13	112.06	113.03	111.08	111.11	110.55	110.82	113.92	112.96	113.69	108.98	110.68	109.73	112.87
113.24	113.55	112.22	111.59	113.12	112.31	115.09	112.06	112.73	113.35	111.93	113.43	112.9	112.84	116.03	114.58	112.12	113.55	114.87	112.94	114.3	111.41	112.16	112.69	110.85	112.87	112.66	114.02	113.64	111.24	111.54	112.71	112.64	114.15	112.48	114.05	113.81	113.62	113.53	109.33	114.53	112.49	114.79	110.8	113.88	113.42	113.56	114.81	115.02	112.24
107.32	109	110.96	110.9	106.33	109.5	107.12	110.67	110.37	110.06	109.92	110	109.24	108.24	110.62	109.92	111.12	111.41	112.48	111.32	109.61	111.78	110.79	109.79	108.53	109.87	110.21	109.18	110.36	107.47	108.58	108.16	111.12	108.76	109.05	107.91	111.9	112.27	110.68	109.34	106.53	110.46	109.25	110.32	111.04	109.66	109.07	111.9	108.26	111.86
109.9	110.29	111.48	109.27	109.79	111.93	111.79	108.74	109.85	112.35	109.73	110.94	111.17	108.8	113.47	107.29	111.9	111.48	112.57	111.33	109.35	110.58	110.23	110.03	112.98	111.98	109.15	110.28	107.69	108.98	110.58	110.47	110.38	111.51	109.17	109.22	110.37	111.24	111.18	110.75	111.4	112.08	111.05	111.48	112	110.37	108.4	111.02	109.89	110.06
106.06	105.78	107.34	106.81	106.25	102.25	106.67	104.57	107.02	106.31	107.41	104.97	105.09	106.72	105.44	105.31	106.72	106.44	106.12	104.86	104.27	106.42	105.72	104.56	108.02	105.35	106.25	105.47	106.01	107.79	107.45	104.36	105.78	101.94	104.71	104.38	105.03	105.52	107.94	104.15	104.04	105.28	106.59	105.81	105.61	106.24	105.93	105.74	105.48	105.21
106.48	107.15	104.45	106.55	105.42	107.39	104.14	105.49	105.78	107.15	105.64	108.72	103.85	105.52	105.91	106.43	106.84	104.8	107.61	104.77	106.69	107.59	104.47	105.55	106.57	106.77	107.5	106.55	105.61	108.09	104.65	107.95	107.17	104.88	105.52	107.08	106.73	105.45	104.66	106.36	104.53	105.63	104.75	106.43	109.18	105.6	104.51	106.73	105.08	106.5
114.47	111.42	113.94	110.95	110.5	110.46	108.69	111.22	111.99	112.27	112.24	113.36	111.41	111.72	114.8	113.53	111.22	112.07	112.09	113.51	112.99	112.01	111.31	111	113.11	109.72	110.84	112.75	114.1	109.7	111.63	111.85	112.55	111.92	111.8	109.96	109.39	111.9	109.15	112.09	113.1	113.36	111.95	113.1	109.04	111.29	113.89	112.07	113.75	111.99
102.68	99.602	104.03	103.9	102	103.93	103.54	104.18	103.88	103.72	103.97	104.11	103.96	103.35	104.34	103.26	101.63	104.69	106.12	101.08	102.96	105.07	106.15	103.38	104.01	104.26	103.37	104.69	103.91	105.01	102.99	101.22	103.26	103.22	101.96	104.45	105.58	103.53	104.39	103.22	104.25	104.65	104.81	102.88	103.21	103.55	104.99	103.91	104.92	105.01
103.5	105.15	105.27	104.02	105.43	107.23	105.41	106.88	104.52	102.03	105.52	105.2	106.77	104.2	105.18	105.97	106.31	106.6	106.47	107.75	105.81	103.96	106.87	102.59	105.44	104.42	104.95	105.91	106.08	105.49	106.84	105.38	102.88	106.6	106.18	105.64	103.32	104.79	107.68	106.52	107.36	105.99	107.16	105.05	106.37	104.35	105.2	105.05	104.18	105.25
107.56	107.85	106.86	108.5	106.43	109.58	104.23	104.82	106.74	104.9	104.12	106.26	105.47	105.43	106.18	106.99	105.69	105.91	106.68	107.91	106.02	108.68	107.22	106.52	107	106.3	106.22	109.73	106.99	105.57	106.87	108.43	105.73	105.64	107.23	107.8	104.95	107.98	109.88	106.05	104.14	107.89	104.57	105.85	105.97	107.68	107.27	106.1	107.49	107.12
113.67	112.62	111.82	111.08	108.94	112.22	113.47	111.34	109	111.32	111.86	112.58	113.27	110.45	107.67	112.11	111.22	112.36	112	109.74	110.93	110.71	111.04	112.82	113.01	111.83	111.79	112.13	110.58	113.06	112.01	110.44	110.51	111.88	109.75	111.12	112.91	113.27	111.82	111.06	113.08	110.85	111.81	111.14	111.05	111.29	110.64	111.85	110.37	109.53
110.84	111.24	112.4	111.25	112.46	112.79	110.88	111.88	110.87	111.82	111.82	111.23	112.51	110.4	110.48	113.07	111.73	111.69	110.79	112.57	110.86	110.53	109.89	113.35	109	111.09	112.18	108.26	109.64	111.69	108.97	108.85	111.82	111.04	110.85	109.91	111.29	110.48	113.19	112.41	110.39	110.13	112.99	111.22	112.02	112.38	112.71	111.27	111.53	112.17
105.04	104.46	105.14	106.75	105.45	106.39	104.82	106.55	106.71	105.38	103.45	104.04	105.23	105.57	104.9	105.1	105.39	104.32	104.53	107.78	107.1	105.17	106.26	104.51	105.07	105.19	106.98	103.98	106.91	105.19	105.46	104.43	105.78	103.78	107.42	107.65	106.14	105.65	103.84	106.41	106.54	106.34	103.62	104.42	106.43	104.02	102.64	104.49	105.03	104.9
110.63	109.05	111.19	110.23	110.74	112.01	110.28	111.87	111.31	110.14	112	110.64	112.56	110.73	111.47	108.61	111.12	111.12	111.95	110.39	107.49	110.28	110.6	108.99	113.17	110.05	113.26	111.25	111.27	109.46	111.05	111.95	111.63	111.63	112.77	110.69	110.67	113.33	109.75	110.95	113.52	109.45	110.61	110.33	111.77	111.36	113.4	110.64	111.11	112
111.01	112.02	113.83	112.43	111.24	113.07	113.19	112.73	111.78	111.8	110.56	110.64	112.89	112.7	112.72	112.61	112.41	112.62	112.81	111.7	112.24	112.21	112.63	114.58	111.33	113.18	109.75	113.6	111.5	112.95	110.29	113.01	111.68	113.19	109.62	111.97	111.22	112.55	111.63	110.1	110.08	110.99	112	111.67	112.79	113.38	110.47	110.7	111.09	113.29
117.37	116.68	115.29	117.26	117.57	115.97	116.05	115.34	116.31	116.29	115.72	115.84	115.97	116.95	116.33	116.03	117.17	116.38	114.55	116.79	116.23	114.65	115.46	115.67	117.41	116.75	114.9	116.4	113.34	116.39	116.89	116.19	114.4	116.52	116.11	115.58	117.2	116.63	117.1	115.55	117.67	115.86	115.82	116.05	117.66	115.3	116.54	115.92	117.76	115.9
100.73	99.837	101.33	100.91	97.122	102.57	98.481	101.19	101.19	100.05	99.617	100.36	99.691	103.82	100.74	101.32	100.72	99.646	100.38	100.21	102.81	99.373	102.44	101.48	100.69	100.87	100.26	98.821	99.397	100.72	101.37	98.29	97.787	98.255	99.744	100.41	101.02	98.566	99.381	102.58	100.75	101.69	102.65	100.03	100.21	104.44	100.61	99.125	100.07	102.18
113.98	112.11	113.07	109.72	110.73	110.04	112.55	110.64	114.56	114.81	111.93	114.54	111.76	114.08	112.4	112.74	113.85	113.23	111.38	112.62	111.11	109.17	112.39	110.57	112.16	111.9	113.54	110.22	111.81	112.71	111.83	110.47	112.57	109.51	110.87	110.79	110.96	111.28	110.98	111.64	111.84	111.78	111.1	110.67	110.41	111.53	110.84	111.63	112.67	109.73
116.65	116.77	114.82	116.17	118.18	115.15	118.46	114.33	116.78	118.91	117.1	117.87	115.74	116.31	115.47	117.25	116.63	115.37	117.15	116.41	116.69	113.83	115.77	118.28	114.68	116.97	117.25	114.31	115.93	116.95	116.74	115.71	116.75	117.26	117.62	117.31	117.32	116.78	117	117.6	115.12	115.48	119.77	116.69	117.66	117.08	115.76	116.94	115.68	116.76
104.48	107.86	106.58	105.94	106.16	106.33	107.67	107.36	106.65	105.7	106.4	104.19	105.2	106.72	105.62	105.64	104.96	105.65	105.4	105.66	105.27	106.08	107.35	105.51	106.1	104.34	105.49	106.34	105.84	108.06	104.63	108.19	105.19	106.68	104.09	105.15	106.84	106	106.34	108.17	105.84	105.61	107.31	107.46	110.42	108.82	106.89	104.67	106.27	107.32
99.127	98.695	98.949	100.14	99.618	101.42	98.552	100.6	99.065	101.72	101.76	100.53	99.726	98.387	102.11	101.65	99.519	102.18	101.9	100.39	98.018	99.576	100.69	97.811	100.09	101.77	99.225	100.4	99.881	98.477	98.044	101.34	102.76	100.52	98.785	97.917	99.797	100.89	100.39	100.08	101.02	101.99	100.43	104.39	98.866	99.113	100.65	98.186	98.464	99.293
107.97	107.23	107.4	107.7	104.61	105.42	105.59	105.71	107.03	105.25	108.26	108.51	106.76	105.16	105.75	106.36	105.91	105.59	106.62	107.37	106.39	106.36	107.37	106.81	105.6	106.22	105.74	106.95	106.82	106.49	105.26	105.67	105.77	104.51	107.55	104.19	105.35	104.64	105.21	106.48	106.47	105.5	106.53	106.22	107.42	108.18	106.71	105.76	105.35	106.15
112.85	110.7	108.97	110.01	112.46	113.05	112.17	111.53	110.81	113.41	112.62	111.28	110	109.95	111.83	110.26	111.75	111.03	112.38	110.39	109.73	112.37	110.1	110.92	111.42	113.46	113.65	110.49	112.23	110.9	111.7	112.51	111.94	110.81	111.42	112.48	112.65	113.81	112.77	111.51	110.34	112.79	110.38	111.8	112.21	111.72	112.34	111.69	111.39	108.68
115.79	117.03	114.97	116.92	116.66	114.55	117.85	116.34	116.52	114.05	117.69	116.22	116.44	115.95	117.67	115.97	115.44	115.92	116.93	116.44	115.88	116	117.13	116.46	114.06	117.58	118.09	115.02	118.83	115.54	115.73	116.12	115.77	115.53	117.83	116.69	116.33	117	115.2	117.99	115.89	118.93	115.36	115.61	117	117.18	117.86	118.14	118.44	115.31
106.17	105.34	107.17	104.41	105.51	105.04	106.38	106.75	105.5	104.79	106.34	107.72	107.89	106.19	106.66	107.73	106.15	106	104.02	104.29	106.1	106.66	107.83	107.58	106.95	104.61	106.61	105.54	103.94	105.46	107.37	106.48	103.48	104.31	105.05	105.43	106.43	105.5	103.67	106.75	106.87	105.52	107.52	106.19	104.29	106.33	105.84	105.53	106.46	104.49
106.77	102.17	104.6	102.82	105.72	103.03	103.63	105.57	104.51	103.88	104.71	103.02	103.43	106.71	104.02	102.79	104.67	105.4	104.19	104.88	104.69	102.26	105.95	103.2	102.17	102.35	103.59	102.86	104.4	108.74	104.8	103.87	105.04	104.4	105.14	101.6	106.49	102.68	105.29	102.32	104.83	106.05	104.27	103.36	102.97	104.07	105.98	104.53	102.73	104.77
110.61	112.94	112.3	111.14	110.29	110.88	111.1	111.68	112.01	110.42	110.04	112.01	114.4	111.96	111.8	112.74	109.82	111.65	109.54	111.2	111.04	110.22	111.35	113.16	111.51	111.56	108.46	110.92	111.65	112.8	109.64	111.47	111.93	110.78	109.23	111.4	110.62	111.03	113.08	109.98	110.99	114.46	108.86	112.35	110.63	110.17	111.16	112.53	112.95	111.37
106.9	108.05	107.07	106.95	106.06	107.25	107.11	107.36	106.25	106.07	106.74	108.42	109.12	108.19	105.84	105.1	107.05	106.41	106.86	108.3	108.65	106.76	107.77	105.17	109.05	106.37	106.49	105.46	109.12	108.66	107.83	107.68	105.21	107.97	105.85	106.73	107.86	105.94	105.08	109.01	106.79	108.35	107.19	105.81	105.67	106.23	108.81	108.01	105.31	108.33
105.99	105.76	105.81	103.97	104.05	106.05	102.92	103.19	104.85	105.74	104.21	105.68	104.29	103.57	105.12	106.76	105.41	105.7	104.83	105.81	104.52	108.2	104.79	104.05	106.07	104.65	104.33	105.22	103.78	105.93	104.91	105.21	104.57	104.45	105.85	105.31	104.43	103.72	106.95	106.37	105.35	107.86	105.09	103.68	106.97	102.87	104.57	106.73	104.43	103.76
107.48	107.27	107.87	105.28	107.69	108.23	107.42	106.75	107.89	106.35	106.93	105.43	105.48	109.63	106.99	107.15	105.93	107.18	108.65	108.02	107.25	105.4	106.92	104.6	107	106.91	107.38	109.37	106.38	108.79	107.35	106.51	107.59	106.51	107.5	108.52	107.05	105.71	105.64	107.62	106.93	104.92	105.13	106.89	107.64	107.87	107.05	105.78	107.2	105.98
117.48	117.16	119.51	115.76	120.23	117	118.1	117.24	118.98	118.02	118.14	116.76	115.64	117.31	117.6	118.38	116.53	119.28	116.25	116.57	119.57	117.72	118.48	117.66	118.73	116.71	117.97	115.47	117.33	116.48	116.66	120.55	115.6	115.81	118.39	118.23	115.63	117.23	114.22	117.1	117.64	117.91	118.54	117.55	116.94	118.05	118.83	116.78	117.69	118.14
109.31	107.1	106.71	107.18	104.44	104.68	105.09	106.27	106.38	105.83	108.1	104.55	107.95	107.37	107.23	107.06	109.43	105.9	105.16	106.61	108.4	108.01	106.61	106.7	106.35	107.39	106.76	110.03	103.53	104.78	107.65	107.22	106.82	107.27	108.66	107.97	108.08	106.76	106.68	107.11	106.58	106.04	105.86	106.99	106.78	107.41	107.3	108.06	106.17	105.24
106.65	107.1	107.81	105.56	105.84	103.29	106.58	104.02	105.52	107.14	107.29	107.75	105.44	106.11	106.99	105.87	105.09	105.12	105.89	105.92	106.7	106.47	105.94	104.1	107.37	107.83	108.04	107.03	105.54	103.52	107.78	106.16	104.18	107.07	107.55	106.87	105.07	106.73	105.54	105.32	106.18	105.92	106.58	103.33	106.23	106.13	105.63	105.16	105.8	108.79
112.69	114.13	110.35	113.28	111.82	112.01	112.58	110.33	110.83	113.12	112.45	112.06	111.29	111.26	113.14	109.77	109.6	111.28	111.7	111.72	112.54	112.93	113.27	111.49	112.66	112.29	113.13	112.98	114.64	111.56	110.74	111.86	111.25	112.9	112.62	112.98	113.38	113.53	114.37	111.84	111.6	112.65	110.7	110.54	112.65	111.53	111.58	111.67	111.71	111.81
110.08	110.4	111.4	112.37	108.56	110.59	108.87	111.67	111.62	111	109.49	111.5	111.93	110.6	111.45	108.97	111.01	109.17	111.24	112.92	112.49	108.3	110.38	112.39	110.31	111.89	111.47	112.28	111.59	110.18	111.14	111.98	110.59	112.17	111.64	112.92	110.43	109.83	111.84	109.04	111.73	108.31	110.27	110.47	111.54	111.05	110.89	111.11	109.03	113.47
100.6	99.793	99.033	98.793	96.972	99.542	101.89	99.059	101.29	101.99	100.88	101.11	100.79	98.738	100	100.38	98.344	101.84	101.22	98.936	99.567	98.51	99.885	98.195	101.08	101.47	99.532	101.65	100.41	101.72	100.91	97.868	99.273	101.78	100.12	100.44	101.47	102.04	99.286	100.27	99.039	97.663	101.26	102.63	99.919	100.23	100.84	99.863	101.98	101.17
113.64	111.76	109.84	110.78	111.13	112.9	110.01	112.81	109.43	111.31	112.92	111.86	110.97	112.33	110.45	111	110.26	111.96	108.31	111.92	110.62	109.58	112.59	109.31	111.93	108.75	110.11	113.45	107.11	110.58	111.2	111.68	111	111.47	111.22	110.62	111.82	111.81	111.93	110.93	111.03	111.62	108.03	110.04	112	111.53	113.37	111.23	109.79	112.08
104.04	103.41	104.45	104.2	103.81	105.79	104.34	103.95	104.63	107.66	104.29	103.13	107.13	106.83	104.36	105.06	105.82	106.73	105.13	107.45	105.25	105.13	105.47	106.77	106.51	104.6	103.43	107.09	106.93	106.23	104.34	105.38	105.2	106.59	103.54	105.24	106.95	106.63	105.38	107.32	106.06	109.29	105.47	107.6	106.32	107.74	106.1	105.66	105.62	105.58
105.01	106.65	106.43	106.59	106.57	104.36	105.71	107.69	106.52	105.32	107.55	106.34	105.34	107.3	104.75	104.45	103.21	105.94	107.83	106.45	106.54	105.93	106.03	106.74	106.82	105.66	108.75	108.57	108.62	106.41	107.26	104.39	107.24	105.09	107.83	107.03	106.39	104.14	108.04	103.71	106.86	104.99	107.05	107.63	106.73	106.4	106.94	104.58	105.29	106.84
110.07	111.83	110.54	110.2	112.71	111.46	110.73	109.68	108.95	110.64	112.26	111.57	112.9	107.79	114.12	111.71	111.51	111.77	111.19	109.86	112.21	111.06	111.42	112.49	109.51	112.11	112.14	111.02	109.54	113.89	111.55	110.95	113.22	112.51	112.38	110.31	110.12	113	109.65	112.28	111.26	109.92	113.22	109.69	112.04	112.83	111.77	110.79	110.1	112.85
100.65	99.654	100.69	100.48	99.14	99.649	99.949	100.4	97.753	99.339	99.268	100.79	101.76	102.98	99.528	98.481	98.972	102.71	98.772	98.454	99.305	100.82	99.462	99.874	100.37	99.304	99.82	100.43	96.722	99.765	101.82	100.42	99.694	100.32	99.795	101.36	100.28	99.847	97.929	99.768	101.69	100.35	100.46	101.18	98.909	102.86	101	97.614	100.45	98.905
100.02	98.244	100.64	100.02	100.48	99.668	101.82	102.2	101.35	98.809	99.511	101.43	103.22	98.526	100.21	100.5	99.596	99.888	99.861	98.035	99.578	98.851	99.867	99.808	98.78	101.95	99.102	99.917	99.612	99.844	98.39	99.885	100.94	99.175	97.277	99.847	99.582	98.079	98.896	100.21	100.32	100.26	98.908	100.38	98.416	101.77	99.93	99.17	99.906	100.6
104.67	104.46	106.46	105.06	105.86	104.97	104.52	104.02	106.56	105.95	103.64	105.13	105.15	106.47	104.73	106.01	105.49	105.7	105.25	107.33	103.92	105.67	106.28	108.07	103.88	106.1	103.95	104.83	108.39	105.99	105.06	106.08	106.06	104.68	108.28	105.91	104.22	105.58	106.14	107.47	105.33	103.23	105.17	105.04	106.29	103.57	105.1	104.96	107.13	105.82
107.07	104.58	105.66	106.46	104.28	104.07	104.74	107.52	107.31	106.38	106.35	105.96	104.37	105.26	106.4	104.18	105.92	107.4	106.63	104.1	105.31	106.59	105.88	105.14	102.63	106.34	104.92	104.28	104.13	104.07	106.07	105.85	107.46	103.65	108.75	105.93	103.61	105.94	104.58	107.38	105.03	104.27	103.54	105.53	106.41	107.35	104.24	105.33	104.25	105.15
101.36	101.47	102.48	100.48	98.747	100.2	100.3	100.8	99.091	100.98	99.801	99.272	103.38	100.06	101.38	99.6	101.59	100.08	101.6	103.36	101.08	100.36	100.35	101.12	99.885	101.17	101.4	103.76	104.72	102.29	100.52	100.45	100.52	100.6	99.084	99.596	100.62	100.72	100.78	101.24	102.37	100.97	100.44	101.16	100.64	99.65	102.23	102.28	99.283	99.41
106.9	105.3	106.2	104.03	107.02	107.6	106.07	105.1	106.3	108.59	105.15	106.3	105.14	107.44	107.68	108.28	106.01	104.77	106.01	108.01	107.82	107.48	106.45	106.07	109.43	105.49	105.1	106.33	105.9	104.7	105.34	107.07	107.26	105.73	105.41	104.18	108	107.09	107.43	104.74	105.1	106.27	105.34	104.6	106.9	104.44	105.91	109.08	107.06	107.53
107.16	108.14	109.18	104.96	104.77	105.84	104.85	105.97	109.31	105.04	105.3	107.72	107.76	106.12	106.09	106.77	105.82	106.23	105.1	106.45	105.83	105.58	105.46	104.78	107.25	106.1	106.43	104.15	106.34	106.46	107.9	105.36	106.24	107.1	105.52	105.56	107.04	104.73	104.51	107.09	106.69	105.7	104.99	107	105.05	105.15	105.38	106.6	106.27	105.66
99.999	99.593	100.04	101.48	101.66	97.588	100.87	100.99	98.08	100.53	99.881	100.74	99.328	100.7	99.23	99.498	100.08	98.187	99.578	100.86	99.016	100.11	99.784	100.33	101.25	102.06	97.788	100.27	99.751	100.51	102.05	101.44	99.558	97.48	100.22	99.31	100.01	100.35	101.76	100.06	100.11	101.02	101.77	101.28	100.18	103.55	102.67	100.8	100.04	101.39
111.3	110.12	111.33	111.54	110.67	110.9	111.81	112.2	109.74	111.04	111.97	112.37	110.51	114.69	112.66	108.52	109.88	112.72	112.15	113.54	109.74	110.66	111.12	111.3	111.58	112	112.09	111.82	108.7	111.54	110.62	111.07	112.02	112.74	109.95	112.61	111.9	111.17	110.63	112.37	112.2	112.79	110.67	112.62	110.32	111.1	111.29	111.53	110.58	111.28
112.43	110.01	111.88	114.27	112.35	113.88	111.71	111.93	111.8	114.03	111.79	112.52	110.44	113.83	111.76	112.61	112.62	113.13	113.35	112.94	110.5	109.42	111.43	110.47	113.89	111.91	113.17	113.53	110.89	111.78	114.45	111.28	113.62	113.93	112.66	112.61	113.4	111.9	113.01	113.4	114.49	111.58	110.68	111.73	113.69	110.38	111.17	110.19	111.08	113.2
104.67	103.62	104.55	104.87	105.71	103.79	106.15	105.3	103.83	103.99	104.56	104.23	103.2	101.98	104.11	104.97	103.28	102.55	104.52	104.24	104.57	103.56	102.88	103.11	102.64	103.56	104.46	103.76	106.2	106.05	107.86	102.81	102.7	105.33	103.94	103.17	104.37	103.27	106.34	105.06	103.75	106.12	103.51	104.54	103.58	104.03	105.29	103.04	104.67	103.55
112.62	109.83	109.84	108.95	111.85	109.64	113.15	113.14	113.22	110.54	112.27	111.37	111.77	112.48	108.99	111.16	111.75	112.39	110.67	109.7	112.64	111.38	112.89	111.49	111.1	112.67	112.1	111.91	111.05	111.44	110.89	109.62	110.95	114.02	111.41	110.19	112.48	109.37	111.46	109.62	111.92	112.5	113.1	110.41	111.31	111.54	111.19	111.7	110.73	112.96
103.97	104.21	105.4	107.03	107.76	104.62	106.16	105.07	105.84	105.52	105.96	104.85	105.71	105.19	105.94	102.77	106.56	104.47	103.29	105.56	106.34	103.78	106.21	105.01	104.9	107.79	104.76	103.56	105.9	107.44	104.47	107.2	108.83	105.14	104.54	104.46	105.3	104.05	105.78	104.8	104.41	104.76	105.4	106.98	105.85	106.03	104.26	104.42	105.84	106.01
110.08	114.02	111.19	109.82	109.57	110.12	112.01	107.45	112.91	108.56	111.84	111.42	110.36	112.75	110.51	109.4	110.54	111.94	109.2	113.7	111.1	110.58	112.65	110.74	110.83	109.64	109.39	108.48	108.99	109.31	108.42	112.99	109.6	109.29	109.71	110.47	109.52	112.83	110.87	113.45	110.63	110.78	112.95	109.76	112.8	112.59	110.7	108.82	109.68	111.33
104.33	104.4	108.65	107.4	106.31	104.97	104	105.67	104.28	107.41	107.67	104.82	104.89	107.81	107.59	104.26	106.98	106.24	105.71	105.62	105.72	107.05	106.84	106.01	107.34	105.2	107.73	107.54	107.19	105.95	105.76	106.81	104.91	108.42	108.18	106.46	105.25	106.8	107.3	104.67	106.41	104.98	106.91	104.67	107.79	104.43	103.82	106.91	104.97	104.41
103.02	103.08	104.44	104.36	104.94	104.48	104.15	105.74	102.87	103.8	105.25	103.43	104.92	102.25	105.27	102.65	102.31	104.76	102.49	105.34	104.33	106.09	105.63	102.93	105.81	106.36	103.71	106.41	105.18	103.64	103.9	103.97	106.13	104.91	103.76	104.51	104.88	103.8	104.4	105.81	104.91	103.1	103.81	105.25	104.53	101.57	105.78	103.7	104.9	104.01
107.49	104.61	104.19	106.82	105.74	106.08	106.08	105.58	102.85	106.67	104.08	106.29	103	103.37	104.96	105.24	106.23	104.58	105.15	104.3	104.13	104.36	107.2	104.82	107.31	106.48	105.16	106.91	104.89	106.23	107.15	107.12	105.21	107.7	105.77	106.77	105.76	103.95	104.96	106.4	104.09	106.65	105.29	103.09	104.76	106.27	105.42	104.87	106.21	104.12
104.96	105.33	105.35	105.67	107.86	105.52	105.84	102.58	106.02	103.72	103.92	105.47	106.02	102.5	106.15	105.6	104.96	104.88	104.96	106.17	106.53	104.12	104.9	104.57	107.02	104.61	104.39	104.79	103.61	104.23	107.02	104.87	105.44	104.84	106.26	104.56	104.66	105.61	103.1	106.68	104.36	105.14	104.02	103.48	106.05	104.42	105.33	105.74	106.24	103.01
107.09	104.98	104.25	106.23	104.95	106.17	106.15	104.52	107.05	106.24	105.96	107.74	105.8	106.67	105.45	105.01	105.19	106.74	105.83	106.55	105.31	107.75	108.14	107.7	107.05	105.79	106.38	106.89	106.66	106.92	107.55	107.21	105.85	106.52	106.7	106.07	107.34	108.86	106.44	106.28	107.51	107.09	105.99	108.12	106.25	103.86	106.84	107.12	106.99	106.27
106.7	107.33	105.92	105.72	106.4	105.88	104.78	107.37	106.27	109.01	106.67	106.28	105.88	106.49	105.84	105.69	107.12	105.39	105.97	105.8	105.35	106.13	106.61	108.09	108.01	105.11	106.35	105.46	105.32	107.67	108.85	106.98	108.36	106.15	104.59	104.96	108.91	106.47	106.06	105.95	106.47	106.35	106.22	105.14	107	109.28	108.33	106.28	106.94	107.59
109.13	106.21	106.4	104.62	106.02	103.68	105.09	103.65	104.16	106.39	105.8	105.38	106.1	103.79	105.06	105.35	104.08	106.03	104.71	105.25	108.05	104.86	104.36	106.63	103.16	105.35	105.55	106.1	103.69	106.57	105.1	104.24	106.55	104.78	105.45	105.82	103.71	103.32	104.82	104.25	105.71	103.43	107.16	104.65	106.55	103.36	105.63	105.97	105.84	106.31
105.61	106.29	104.99	106.61	105.84	108.3	106.02	106.94	107.88	106.52	105.94	105.73	107.69	107	106.44	106.41	107.46	105.72	106.83	107.56	105.93	106.42	108.31	107.02	109.1	106.48	106.94	107.77	108.75	107.3	107.05	106.57	105.22	105.05	107.12	107.79	107.97	105.15	106.02	104.99	105.94	109.02	106.48	105.38	105.75	106.96	106.93	106.76	108.29	106.75
111.8	113.72	110.19	110.96	109.72	110.45	110.11	111.55	109.39	110.54	107.18	112.56	110.1	110.32	109.59	112.48	111.9	111.35	110.49	112.83	110.02	111.88	112.56	111.97	112.5	108.48	111.35	109.74	111.38	110.14	109.59	109.15	110.53	110.39	110.58	111.3	109.53	109.87	110.93	109.19	111.19	110.26	109.9	109.25	111.37	110.53	111.6	110.68	109.14	111.3
113.04	111.07	112.09	110.89	112.45	112.57	113.33	110.43	111.07	112.08	110.26	113.25	111.1	113.37	112.6	112.54	112.85	112.33	114.85	110.24	113.19	110.76	112.52	111.28	113.06	110.66	112.39	111.22	111.03	111.06	112.7	112.58	115.04	112.9	111.07	113.63	111.23	112.86	112.23	112.32	114.74	109.69	112.89	111.06	109.95	111.74	112.24	111.35	110.24	110.95
112.43	112.78	111.93	113.63	110.13	111.28	111.33	110.7	113.22	112.58	111.34	109.81	111.78	111.53	111.23	112.23	110.41	110.43	109.92	112.48	110.67	110.61	109.25	110.79	110.28	111.98	110.04	110.87	111.18	110.96	109.42	112.14	111.81	110.88	111.66	112.23	110.47	110.38	111.89	111.07	111.64	109.41	110.18	111.1	110.57	109.04	111.01	112.66	112.8	110.64
105.33	104.04	107.55	103.55	104.79	103.59	105.6	105.48	104.33	104.68	105.18	104.34	106.99	107.51	103.11	103.94	103.82	106.22	104.51	102.88	104.28	106.55	103.88	104.15	102.78	105.71	105.59	105.04	105.61	106.94	105.03	105.61	104.49	104.5	105.93	102.8	104.82	104.26	106.98	104.77	106.5	105.41	105.74	106.12	106.94	104.72	103.37	105.96	105.47	105.24
101.49	100.82	99.185	102.81	100.58	101.33	100.55	99.795	98.504	101.84	101.84	98.931	101.83	98.938	99.36	100.41	99.46	100.7	97.621	100.56	101.23	99.497	102.83	101.8	98.432	101.31	100.09	100.04	98.902	99.962	101.3	97.739	100.33	100.86	98.954	98.058	100.5	100.29	102.07	102.52	101.93	99.466	98.283	100.24	99.42	100.88	99.365	100.61	101.34	99.157
101.6	99.213	101.06	99.979	99.402	100.17	98.879	99.074	100.18	100.25	99.633	100.48	102.91	99.299	101.44	101.83	101.57	100.31	100.09	99.817	99.936	99.387	99.796	99.028	97.975	100.69	100.29	99.954	99.904	100.95	100.07	99.514	101.37	100.03	100.98	100.87	101.09	99.778	100.01	98.511	101.15	100.94	98.375	102.32	101.55	98.258	99.939	101.05	99.772	101.18
106.45	105.39	107.37	107.69	105.4	106.29	106.48	109.29	107.4	108.42	106.05	105.88	108.45	105.63	108.05	106.94	106.17	105.49	105.65	107.62	105.41	106.58	105.5	106.78	107.17	107.42	107.09	107.69	107.13	106.53	108.04	106.86	107.55	105.53	108.09	105.14	107.23	106.91	106.68	107.36	107.54	106.96	106.91	106.79	104.7	107.64	106.95	106.97	108.06	107.42
104.86	104.86	104.77	101.49	104.11	104.8	105.79	101.26	103.67	105.74	104.97	103.93	105.78	104.87	105.41	103.47	104.11	105.01	105.97	106.42	105.19	107.61	102.53	102.85	106.3	104.74	104.12	105.25	104.16	105.51	104.64	105.51	103.22	106.63	106.43	104.75	102.17	105.09	103.51	104.47	103.91	105.75	102.71	105.6	103.76	102.05	103.7	102.99	105.97	102.47
105.68	104.59	106.47	103.94	108.47	105.15	103.88	104.99	105.97	105.52	102.84	105.61	102.41	104.59	105.93	105.35	105.24	104.28	106.49	105.24	104.5	104.97	104.68	102.4	103.2	104.96	106.73	106.94	103.12	106.51	107.17	104.77	105.85	103	106.23	105.73	104.16	107.65	103.23	105.55	107.36	108.05	105.55	105.76	105.94	104.64	105.38	106.47	103.15	105.42
117.84	116.56	114.79	116.22	115.89	114.27	116.34	115.12	119.96	117.31	117.58	115.01	115.92	115.36	115.42	115.98	116.45	115.55	118.1	114.37	117.43	116.63	117.13	117.77	114.22	117.14	115.98	116.66	116.09	118.13	116.83	117.22	116.09	118.1	116.02	115.11	116.5	117.02	116.1	117.86	115.17	115.93	116.03	115.02	117.51	115.77	118.21	114.13	115.2	116.52
110.96	109.56	111.61	114.13	111.34	114.02	110.58	111.76	110.56	111.41	111.39	108.6	113.99	113.81	111.25	111.89	111.84	111.33	111.44	111.4	112.82	111.3	112.62	109.79	111.94	111.72	112.21	113.14	113.7	113.57	111.94	112.36	111.27	111.45	112.1	113.86	111.22	110.68	112.3	110.84	110.57	113.14	110.07	111.81	112.38	110.4	111.05	111.04	113.21	111.5
106.62	108.64	104.69	107.02	105.72	107.17	105.86	106.98	106.28	105.51	104.78	107.26	107.94	103.75	105.82	104.01	107.35	105.49	105.28	105.77	108	103.72	106.63	105.54	105.25	107.83	104.26	106.14	105.09	105.7	106.48	106.9	105.78	105.58	107.02	106.07	106.52	107.79	106.04	108.49	107.1	102.69	106.03	105.42	106.83	107.27	105.95	107.84	106.19	105.47
112.52	110.72	110.47	111.52	111.9	112.35	113.28	109.48	109.69	111.45	111.15	111.37	110.89	110.2	112.87	112.45	109.63	111.68	112.91	111.41	111.69	110.88	110.99	112.01	111.15	110.84	111.3	112.51	110.94	111.26	111.56	110.09	109.17	112.17	109.5	110.26	111.86	108.73	109.64	112.04	109.91	112.07	111.54	110.56	111.83	111.9	110.89	113.35	110.99	109.07
104.49	108.18	107.27	103.84	107.02	105.71	105.41	103.34	104.8	105.37	103.96	105.24	106.41	104.19	105.8	106.63	106.35	105.15	102.93	106.13	105.81	105.16	105.1	105.47	105.99	106.93	105.15	106.13	104.58	105.95	105.96	106.67	105.83	105.75	106.54	106.31	104.02	104.79	104.92	106.7	104.26	105.16	105.7	105.12	104.58	107.28	107.27	104.6	105.41	106.5
102.26	101.09	101.88	99.11	101.86	100.35	102.33	97.881	103.24	102.81	100.87	99.315	97.966	100.49	102.58	100.65	103.87	99.669	100.19	99.837	100.8	102.92	100.36	102.42	99.228	99.733	101.19	102.27	100.03	99.905	101.56	101.14	101.37	101.21	100.91	99.337	102.41	101.24	99.492	99.939	101.59	101.14	100.44	103.18	100.63	101.68	100.89	102.89	99.361	102.56
107.91	106.01	107.27	108.97	107.56	107.87	107.16	106.84	105.59	108.37	105.64	108.36	107.33	107.33	107.04	104.99	107.23	106.76	107.26	106.18	105.75	107.62	106.96	104.28	109.12	107.93	109.01	104.87	107.99	105.6	105.1	106.73	107.32	104.68	107.03	107.76	106.94	107.77	108.26	109.07	107.01	108.6	110.03	108	107.43	107.35	107.21	108.09	105.3	106.89
105.58	108.67	106.88	105.49	108.12	106.88	106.32	107.61	106.8	105.45	105.45	107.13	108.15	109.1	106.49	107.42	106.56	107.78	107.44	106.62	107.65	107.55	106.06	106.83	106.03	104.53	104.78	106.5	103.69	107.29	107.52	108.57	105.19	105.25	107.17	105.4	107.91	105.66	105.68	108.49	107.4	106.57	106.11	106.51	107.36	104.25	106.09	109	105.98	106.39
109.94	107.38	106.85	106.46	105.63	105.22	105.61	107.92	106.11	106.81	106.18	108.23	107.93	106.84	106.65	106.68	107.03	107.89	105.35	105.96	106.14	106.46	106.41	108.82	106.7	106.01	106.03	106.02	104.29	104.96	106.35	108.46	106.01	107.09	106.7	106.19	107.11	105.95	106.41	109.69	105.68	109.11	105.62	108.4	106.24	106.57	104.78	107.31	108.22	107.96
104.99	107.2	103.44	108.16	107.07	105.74	105.49	106.29	107.63	105.4	105.76	105.55	104.47	103.45	104.35	104.72	106.47	106.57	104.92	105.38	104.16	105.54	104.96	104.85	107.98	104.17	105.09	107.66	103.51	103.76	105.64	104.44	104.85	102.72	107.28	104.21	106.24	106.52	105.1	104.86	104.53	105.75	104.9	106.83	103.9	105.45	104.42	104.42	106.24	104.03
105.21	104.06	105.49	105.46	107.17	107.93	107.72	105.31	106.87	107.24	105.83	107.85	104.55	106.57	104.83	105.57	106.89	106.37	103.56	104.72	104.88	105.3	106.51	106.74	106.62	106.55	104.66	106.83	107.44	105.34	104.99	107.11	105.59	104.28	104.74	106.26	108.38	107.56	104.51	105.19	106.26	107.38	106.91	103.99	107.01	105.55	106.08	103.83	106.82	106.71
105.88	106.9	107.63	108.32	108.56	105.53	107.02	107.96	108.23	106.63	108.92	106.43	106.87	107.95	105.5	106.86	107.67	107.33	105.3	106.45	106.52	106.96	109.18	108.59	106.69	105.96	107.79	106.34	108.33	107.09	105.18	105.96	106.33	105.66	107.8	106.6	106.54	106.79	107.35	106.31	106.11	107.6	107.51	109.3	106.32	109.11	107.38	107.28	105.6	106.74
103.57	105.71	104.96	103.98	104.96	103.82	108.66	105.39	106.03	107.18	105.02	103.62	103.84	104.69	105.17	108.15	107.1	107.6	105.27	103.49	106.28	106.85	106	105.03	107.04	105.02	107.54	106.42	103.63	105.99	105.03	105.19	106.4	105.72	104.71	103.38	106.8	105.22	105.95	104.82	105.29	104.86	105.18	106.55	105.18	105.56	104.2	102.61	103.65	103.88
110.01	114.22	109.76	111.05	111.67	112.19	112.42	111.1	110.91	115.26	112.6	111.34	112.1	113.41	111.74	111.18	111.2	110.75	110.21	110.98	112.1	110.69	111.79	110.74	112.28	110.88	112.08	110.8	110.67	111.94	111.33	110.45	110.69	112.36	110.42	111.49	113.01	111.13	112.63	112.57	111.99	112.82	114.7	110.96	111.11	112.92	114.29	109.44	110.46	108.97
105.91	105	107.11	104.86	107.63	104.51	106.74	104.21	106.27	106.25	105.02	106.15	107.87	104.86	102.29	108.5	105.36	106.48	105.5	107.19	107.65	106.89	107.56	106.55	105.86	104.37	106.17	105.63	105.86	106.01	105.38	105.49	108.44	108.39	103.63	104.71	102.78	106.47	105.76	105.78	106.89	104.35	107.28	105.39	105.85	104.82	103.53	105.46	106.05	105.32
105.84	104.76	105.84	102.76	105.46	106.81	106.38	104.5	104.8	104.86	104.21	106.46	105.21	101.72	106.2	103.76	105.64	107.02	107.32	104.78	103.98	106.09	105.42	104.85	105.81	106.58	105.67	105.94	104.86	105.39	105.47	108.46	104.73	105.44	105.63	103.38	105.69	104.31	106.78	106.76	103.53	105.62	107.23	104.07	105.88	103.65	106.8	104.07	106.13	103.78
115.99	118.35	117.68	115.43	115.22	115.49	117.35	117.64	117.81	117.81	116.93	116.68	117.84	119.94	117.1	115.91	118.31	118.39	116.42	117.73	118.77	117.2	115.91	118.9	115.26	117.23	117.09	117.28	118.63	117.66	115.91	118.01	116.87	117.72	116.96	118.42	118.68	116.32	118.28	118.02	119.82	118.43	117.35	116.14	116.45	117.89	118.38	119.61	117.93	116.53
108.74	109.76	109.87	113.44	109.67	112.39	110.08	110.27	111.71	110.97	111.17	110.19	110.96	109.47	112.07	107.59	112.95	107.95	113.29	110.93	110.71	112.15	109.62	108.99	112.01	110.56	111.01	110.64	109.4	110.07	111.25	112.29	112.61	107.13	108.66	110.41	109.76	111.25	109.69	111.09	110.08	111.09	111.21	109.36	108.25	111.1	108.52	109.83	111.91	111.5
104.11	104.91	102.71	103.07	104.14	102.92	104.13	105.03	106.57	103.61	105.44	102.93	105.65	105.57	104.87	106.56	103.89	103.73	105.11	105.94	105.87	103.38	105.18	102.97	105.12	104.92	104.28	104.08	102.84	103.77	103.65	104.74	102.01	101.85	101.9	104.65	103.3	102.64	103.03	103.14	104.21	104.41	104.37	103.25	102.46	104.47	103.46	103.18	103.91	102.79
103.12	103.32	103.16	105.12	104.34	105.15	104.69	103.12	104.84	103.98	103.88	104.16	103.28	104.12	104.95	104.15	104.77	103.38	103.09	102.21	104.68	103.91	103.28	104.88	101.81	103.81	104.15	106.12	101.62	103.14	105.08	103.37	101.91	104.68	104.48	103.5	101.45	103.79	103.79	103.84	102.8	102.58	103.54	105	103.69	104.47	105.01	102.49	102.85	103.61
112.96	112.51	110.54	112.61	111.53	113.17	114.85	112.66	113.68	112.54	113.22	113.85	111.52	114.46	110.98	112.41	112.6	113.87	113.71	114	110.25	112.45	110.93	113.72	113.23	113.38	112.42	112.2	113.2	112.55	112.04	114.42	112.5	113.77	112.65	114.21	113.52	111.75	112.87	111.02	113.61	112.06	113.25	111.85	111.93	114.02	112.8	112.08	113.75	113.67
116.32	114.91	117.16	118.29	116.61	114.48	114.98	115.32	116.24	117.23	114.84	114.85	117.32	116.18	115.79	116.36	116.49	116.42	115.58	117.27	116.52	117.15	115.63	115.2	114.68	114.6	115.89	115.96	115.25	116.94	116.51	117.32	117.03	115.63	115.02	118.73	116.98	116.04	115.86	117.06	116.41	117.16	116.4	116.57	115.99	115.72	115.6	117.05	114.66	114.98
104.85	102.98	107.74	107.1	105.23	104.38	103.86	106.18	108.87	103.28	102.19	104.11	104.73	103.21	107.63	105.81	105.06	105.74	102.8	105.17	105.36	103.05	107.01	105.75	106	106.29	104.75	105.75	104.47	103.31	104.89	103.76	104.46	105.88	105.8	108.09	105.43	104.46	105.15	106.12	104.95	107.09	103.7	106.21	105.31	106.89	103.87	108.98	106.81	104.68
107.65	106.6	107.45	105.6	104.09	105.79	107.06	106.6	108.61	103.62	107.72	104.73	105.18	105.17	105.32	106.04	103.57	108.31	105.97	105.43	106.14	104.18	106.62	104.97	105.9	106.36	104.43	104.82	103.21	105.96	106.4	104.2	106.13	105.52	105.45	107.15	107.14	108.86	107.8	105.73	105.97	106.28	105.65	105.83	106.46	107.37	107.58	106.45	105.17	107.3
111.75	114.67	113.88	114.2	115.41	112.68	114.01	111.85	115.75	112.74	113.7	113.22	113.83	113.09	111.37	110.84	114.26	114.43	112.93	114.33	114.35	114.35	114.07	116.23	114.34	112.37	110.2	112.37	112.58	113.15	113.11	114.39	115.09	111.89	115.14	113.45	111.93	113.33	111.64	112.23	110.72	112.98	112.95	111.82	112.33	115.75	111.98	113.2	111.83	112.34
100.42	102.44	100.71	98.915	101.55	100.59	100.11	101.59	98.103	100.71	98.544	99.554	99.914	98.34	101.01	100.7	99.014	100.4	101.41	100.72	100.39	97.593	100.38	101.04	101.5	100.51	102.19	97.813	101.04	100.56	101.44	101.52	98.342	99.316	98.862	99.618	99.977	98.785	99.251	100.08	102.78	100.63	100.84	98.843	98.664	100.05	99.318	100.96	99.922	99.69
110.85	113.31	110.27	111.2	110.06	109.88	108.38	109.89	110.17	110.52	110.35	111.94	108.01	112.17	108.43	110.8	107.62	107.27	108.76	107.3	110.56	107.31	111.24	111.85	110.81	109.75	111.49	107.87	109.84	111.23	109.39	110.26	109.51	109.7	109.18	109.34	110.07	111.23	111.27	110.18	108.5	109.7	110.78	109.31	111.95	109.21	111.34	106.4	107.86	109.13
105.93	103.53	103.39	103.99	105.36	105.3	105.73	106.02	104.97	103.78	106.72	104.09	105.9	104.72	103.85	104.69	104.58	104.53	104.3	104.68	104.59	105.63	103.44	103.26	105.02	105.49	104.65	105.46	103.08	104.56	104.23	102.73	105.42	103.9	102.89	106.08	104.41	105.33	103.2	106.12	104.18	106.87	104.49	105.51	104.19	105.06	102.55	104.12	105.09	105.61
112.6	112.49	111.33	108.03	111.55	111.75	111.74	112.57	111.79	115.23	111.5	112.2	110.52	112.47	114.26	113.2	112.2	112.21	111.96	112.73	112.25	114.2	113.02	110.3	110.19	111.88	111.76	112.74	113.23	111.96	113.24	111.77	112.65	111.11	112.7	112.25	111.23	113.58	112.07	111.88	110.74	112.83	112.66	112.48	112.85	111.03	110.48	111.4	112.38	113.49
110.82	110.78	111.01	110.26	112.33	110.99	111.96	109.79	112.26	111.33	111.52	112.56	111.56	109.7	110.99	112.25	112.05	111.42	112.42	110.77	111.37	111.93	112.7	109.92	112.53	110.68	111.47	111.57	110.21	112.92	112.06	111.45	114.09	110.46	110.98	107.45	113.07	110.18	108.91	114.25	110.61	109.74	110.35	111.8	112.57	110.22	111.28	111.99	112.1	111.57
112.12	110.98	112.33	111.5	110.48	109.81	110.07	109.46	107.93	110.06	109.69	110.7	110.06	110.68	113.26	111.82	109.54	108.74	111.27	111.1	111.6	110.61	110.72	109.3	110.03	110.04	110.99	109.14	109.77	111.44	111.69	108.91	110.45	109.44	109.24	110	112.22	113.11	110.36	111.34	108.89	108.41	109.93	110.86	112.42	110.35	110.48	107.41	108.93	110.79
104.06	106.32	104.32	106.21	105.17	106.78	104.49	103.98	105.1	108.55	106.63	107.51	106.28	105.86	105.39	105.32	103.7	104.64	105.98	104.58	104.4	103.04	105.02	105.84	105.37	108.28	107.04	102.99	103.21	104.91	105.27	105.24	102.85	104.6	106.44	104.5	104.29	103.8	104.74	104.53	103.28	104.88	103.89	106.19	106	104.28	106.31	105.22	105.14	105.28
103.28	105.41	103.35	103.68	103.62	103.24	103.97	104.76	103.65	105.66	104.07	105	102.69	102.95	104.24	103.22	105.57	102.91	103.08	102.25	104.05	104.49	105.39	103.97	104.6	103.91	105.89	104.82	104.6	104.18	103.44	102.04	103.71	102.45	103.62	104.03	105.44	104.51	106.23	104.76	102.57	101.49	104.13	102.76	103.45	103.44	103.96	103.44	104.29	103.09
106.19	106.4	107.89	105.56	105.29	105.33	105.02	103.5	107.1	104.84	105.21	103.9	101.86	106.26	104.78	104.02	106.32	103.45	106.62	105.17	105.82	107.21	105.45	106.05	105.24	106.81	105.14	104.46	105.66	104	105.2	104.52	105.38	103.6	104.89	105.68	105.35	106.47	105.88	105.19	106.04	103.16	105.36	104.37	105.12	104.53	107.29	103.79	108.79	107.38
104.78	104.03	104.69	103.44	105.02	104.67	103.93	103.09	103.5	102.93	103.25	102.48	103.17	103.88	104.99	102.21	104.13	104.63	100.96	105.39	102.6	102.18	105.47	104.7	104.23	105.7	105.9	101.64	102.78	101.01	103.88	105.55	102.19	105.26	104.77	105.85	101.92	104.21	105.26	106.09	105.33	103.9	104.22	102.73	103.13	104.27	103.11	104.54	101.67	102.57
104.51	105.21	107.72	105.83	105.68	105.98	106.07	103.13	105.03	106.57	106.19	105.69	106	106.92	103.91	106.31	105.27	105.44	104.22	107.4	106.92	105.85	106.43	104.55	104.86	106.53	105.3	106.01	105.92	105.68	104.71	104.39	105.27	103.43	103.2	104.81	104.25	103.91	104.68	105	106.32	106.17	102.56	106.18	106.32	107.04	105.43	106.86	105.92	106.89
101.92	99.158	102.33	100.25	100.09	99.728	101.92	101.45	100.7	101.18	101.19	99.737	100.06	103.6	100.3	101.78	100.51	98.876	101.2	99.436	101.42	101.33	101.42	98.828	99.985	97.408	101.63	99.123	100.65	100.62	101.33	100.56	100.62	100.66	99.306	100.45	100.97	100.05	100.1	102.75	100.11	100.04	101.51	99.919	100.25	100.94	100.25	101.75	101.68	98.229
106.23	107.25	104.56	108.05	104.74	103.62	103.75	105.51	105.42	105.3	107.26	104.07	106.2	108.6	106.04	105.27	105.78	107.01	106.25	104.58	104.86	103.83	105.24	106.12	106.64	106.44	105.65	107.42	105.64	106.36	107.11	104.83	107.48	105.13	103.75	106.62	104.49	105.46	106.9	105.44	105.03	106	105.65	106.2	105.97	104.89	105.39	105.7	106.92	104.88
104.57	106.31	104.96	106.73	107.41	107.43	103.99	107.14	106.35	105.64	104.36	105.13	104.67	106.37	107.38	104.64	106.34	106.14	106.16	104.81	108.5	106.86	106.65	108.05	105.06	106.91	107.69	107.17	108.11	107.28	106.72	104.37	107.31	105.9	106.39	104.59	106.9	108.27	105.82	109.03	105.22	106.31	106.25	104.62	108.62	105.54	104.7	104.13	105.94	105.92
102.76	104.29	103.04	105.5	103.77	104.66	103.64	105.07	104.44	104.07	103.56	103.7	104.48	102.19	105.4	105.22	105.04	103.28	105.84	104.99	106.08	105.17	105.85	103.52	105.66	104.07	104.16	104.85	104.41	103.16	106.6	105.09	102.36	104.19	104.01	102.17	102.8	103.95	104.99	103.65	104.9	106.01	106.13	103.36	102.89	101.7	104.78	102.45	104.2	102.59
106.12	104.84	105.08	105.27	103.05	105.83	104.78	105.23	106.35	105.15	105.17	104.9	105.12	104.53	105.57	101.8	104.54	106.68	106.6	105.45	107.35	105.06	103.79	104.48	103.66	108.36	106.23	107.93	105.1	105.7	104.97	104.85	103.75	104	104.18	105.1	105.47	107.49	105.07	103.8	106.42	102.64	106.24	103.51	104.95	103.82	103.09	104.38	106.05	103.2
100.1	99.444	99.596	99.949	98.298	100.21	101.08	100.28	101.56	99.4	98.821	100.96	100.06	101.03	99.455	99.992	99.085	98.755	99.935	99.437	100.51	100.94	100.08	100.42	99.783	98.794	98.827	98.897	100.42	99.478	98.565	102.36	99.087	100.87	101.85	100.02	97.835	99.524	100.91	100	97.817	98.658	102.29	99.257	99.235	100.37	100.81	99.398	96.091	100.19
112.52	112.09	113.24	113.29	114.27	111.36	111.95	112.52	113.8	112.92	113.23	112.38	109.85	112.31	113.28	113.53	112.06	113.5	115.18	115.05	113.79	112.23	111	111.8	111.73	112.92	112.24	113.28	113.11	112.67	112	113.85	111.67	113.28	112.99	111.71	110.88	111.7	112.34	112.77	112.87	115.1	114.14	114.19	112.65	113.68	114.79	112.18	114.33	113.98
106.2	104.48	105.14	105.19	107.1	106.55	104.72	105.52	106.05	104.92	105.02	106	106.31	104.47	105.69	105.13	107.55	106.49	103.5	106.99	105.84	104.62	104.72	105.92	105.35	105.61	106.35	105.16	104.62	109.16	104.43	105.05	106.24	105.44	105.76	105.31	103.47	105.83	104.09	105.92	105.48	105.62	105.36	105.48	105.16	103.07	106.76	103.64	107.51	104.47
117.96	118.67	119.39	118.01	117.48	117.85	118.37	118.77	118.39	117.39	117.36	116.36	118.43	116.6	118.06	116.55	119.89	118.48	117.91	117.22	123.08	118.88	117.42	118.03	118.06	119.15	115.07	117.57	119.19	118.92	118.86	117.68	115.54	118.15	117.77	118.59	115.93	115.62	116.61	119.59	121.56	118.03	117.13	118.41	117.97	117.39	115.56	117.14	117.22	117.31
101.15	101.75	99.723	102.79	100.58	97.364	100.35	101.74	100.69	100.32	100.74	101.18	100.69	100.9	102.25	100.22	102.61	101.4	101.57	100.97	98.194	99.077	101.52	101.43	100.36	100.01	98.904	99.571	102.92	101.84	99.77	98.686	100.39	101.02	100.48	99.954	101.01	99.465	100.8	99.422	101.25	100.86	101.1	102.25	97.782	103.08	100.9	102.32	101.76	100.61
99.725	99.586	99.217	99.432	98.874	100.53	100.49	100.63	102.42	101.79	99.83	100.02	99.16	100.46	102.59	99.464	99.115	100.73	100.42	99.2	99.979	101.84	100.56	96.791	99.021	100.73	99.566	99.818	100.89	98.7	103.19	99.173	101.26	99.508	98.832	100.8	100.27	99.21	98.88	99.384	101.33	100.33	100.69	99.474	100.44	99.48	100.33	100.08	100.06	98.51
101.53	101.33	99.974	98.718	99.921	101.95	97.725	100.76	99.57	101.23	99.836	100.11	98.384	99.486	100.04	100.93	100.59	100.4	99.745	98.641	99.932	100.92	100.24	101.36	100.76	99.379	98.562	100.92	99.624	100.53	99.803	98.801	99.438	101.3	102.49	101.02	98.577	100.16	101.43	99.772	102.87	99.513	100.16	101.11	100.62	100.88	100.42	100.36	100.34	98.751
104.87	106.61	105.48	104.16	104.27	104.68	105.86	105.2	105.94	104.34	108.56	106.54	105.86	107.15	105.11	107.19	105.67	106.57	106.04	103.54	106.59	105.68	104.62	103.98	105.84	106.96	104.95	106.49	103.68	107.39	105.62	105.2	109.15	106.49	105.2	107.29	104.31	106.78	105.25	105.58	105.61	106.33	106.34	104.97	105.39	106.47	106.15	106.25	108.13	106.83
110.13	111.09	110.02	109.29	111.34	112	109.48	110.99	110.42	110.71	110.93	108.66	110.66	108.05	110.29	107.25	112.83	110.61	110.98	109.33	110.32	110.2	110.02	110.89	112.41	111.98	110.21	110.93	108.9	110.87	109.15	108.32	112.65	109.76	111.12	112.3	111.73	108.81	111.24	112.11	110.92	110.69	110.82	111	110.61	109.29	110.01	110.69	109.25	110.44
114.6	111.82	113.14	112.04	111.96	111.4	112.59	111.91	113.37	112.42	114.96	112.3	109.86	112.81	112.99	110.24	112.34	111.65	112.62	114.83	111.42	111.26	114.26	111.76	114.29	111.42	110.38	110.27	112.36	111.67	112.36	112.31	110.66	113	112.6	111.3	110.54	111.83	113.33	113.64	114.96	111.98	111.58	112.06	112.76	113.22	112.67	111.46	111.36	113.42
105.08	105.49	107.06	107.57	103.09	105.78	104.47	103.21	104.63	105.57	105.67	102.85	105.7	102.74	105.23	105.38	103.61	105.63	105.95	104.63	103.94	106.83	104.56	104.12	103.7	102.99	105.42	103.68	105.19	104.39	105.35	105.57	104.48	105.09	104.97	105.9	105.37	103.42	103.65	105.78	105.04	104.99	105.12	104.11	102.62	101.99	103.87	103.7	104.62	103.6
107.76	110.01	109.57	110.73	111.21	109.7	110.35	111.65	108.51	111.78	109.67	109.97	109.68	108.58	109.16	109.68	112.26	112.35	109.5	109.49	107.96	109.89	110.41	110.7	108.51	110.62	110.34	110.21	108.28	111.01	110.05	111.48	111.41	109.17	109.26	108.88	107.87	109.14	111.32	108.61	109.18	108.17	106.46	110.28	110.4	110.22	112.55	109.94	109.63	109.49
111.3	114.5	112.66	112.07	112.63	112.65	111.56	113.93	112.07	111.79	112.47	111.9	115.25	110.11	112.33	112.55	112.48	113.46	111.08	110.62	112.82	113.81	113.22	113.04	112.13	112.22	115.42	111.98	112.22	112.25	113.48	111.02	113.01	112.39	112.08	109.93	113.31	113.96	112.6	111.52	114.24	111.02	111.8	112.54	114	111.31	112.62	111.79	111.52	114.29
105.72	106.2	105.9	101.21	105.5	106.22	108.06	105.46	105.47	104.32	105.48	105.07	104.07	103.92	104.52	106.06	106.28	104.76	103.8	105.81	104.79	104.2	104.5	106.27	105.02	106.48	105.4	108.71	105.74	104.9	103.72	105.86	104.52	105.48	105.17	106.2	104.92	103.51	102.98	106.52	104.96	105.49	104.21	103.6	106.3	105.46	106.32	106.75	102.29	105.99
104.85	104.96	102.7	101.73	106.03	103.95	106.15	105.1	105.74	105.11	107.97	105.36	105.59	105.75	105.55	106.81	105.76	102.8	103.56	102.27	105.16	103.94	100.51	104.27	105.63	107.28	104.93	105.02	104.96	104.98	103.98	104.29	105.55	103.97	105.11	103.87	104.31	103.56	103.26	105.19	106.36	106.44	102.49	104.06	104.01	103.49	103.58	105.31	101.51	105.03
112.46	112.26	112.16	112.57	112.42	112.98	111.95	110.68	112.42	112.06	112.75	111.01	113.14	110.73	112.79	112.6	110.21	112.24	111.82	111.92	112.35	111.19	112.01	113.65	110.94	111.25	111.99	112.97	110.16	111.06	111.66	112.5	113.09	113.88	113.65	112.87	112.95	111.62	112.31	112.8	113.16	110.26	110.18	111.95	112.99	110.71	113.86	112.45	110.53	113.38
112.72	111.64	112.88	111.82	110.69	111.49	111.37	112.12	111.45	113.46	111.96	112.33	111.95	111.35	110.96	111.43	113.26	112.39	112.43	111.4	110.97	111.48	110.84	110.26	112.36	112.45	111.34	112.63	114.31	111.2	112.83	113.24	113.5	114.01	112.17	113.38	113.65	110.64	111.26	112.49	112.66	113.39	113.24	112.44	114.39	110.15	114.18	112.8	111.32	110.76
102.8	104.63	105.43	104.87	104.46	101.63	104.13	105.15	104.11	105.99	104.68	104.92	102.69	104.53	104.42	105.64	103.27	106.4	105.22	103.31	105	104.48	105.04	104.56	103.26	105.21	103.5	105.38	104.09	104.32	103.22	104.04	106.34	102.73	108.75	104.79	101.42	105.02	103.32	103.34	104.9	103.46	102.97	105	102.82	103.62	105.36	103.15	106.59	103.95
109.95	110.9	110.19	110.57	114.63	111	111.99	111.76	112.06	110.89	110.75	111.73	110.26	109.03	113.47	113.78	113.28	111.45	109.08	109.69	110.96	109.71	110.35	111.67	110.49	109.18	110.15	111.77	111.74	109.75	111.62	110.84	110.61	108.83	111.46	109.8	110.04	112.73	110.11	110.07	110.48	111.51	113.45	112.44	110.52	111.65	110.45	114.12	110.97	113.27
116.96	116.15	119.81	118.85	117.12	118.22	117.28	119.8	117.44	114.67	116.79	118.19	118.04	117.51	116.59	118.07	118.68	117.05	117.13	117.41	119.29	117.17	117.61	120.03	117.08	115.87	119.03	116.68	119.8	117.87	116	116.75	118.14	119.97	118.08	118.41	116.5	117.19	116.31	116.48	117.78	115.99	119.7	118.06	120.28	118.62	116.46	118.22	117.44	116.48
105.54	104.73	104.11	104.19	103.85	104.78	106.1	105.93	106.05	105.31	104.53	102.39	103.8	105.35	106.52	104.85	105.49	105.18	105.54	102.72	104.77	103.78	105.62	102.07	108.22	106.46	103.33	104.01	105.11	105.78	104.17	103.7	106.3	105.75	106.11	105.21	103.9	105.08	102.12	105.78	105.49	103.22	106.49	104.89	106.99	103.95	107.09	105.7	105.18	104.76
106.88	104.76	103.58	106.02	103.17	108.47	105.53	105.38	106.32	104.43	103.31	103.41	104.48	103.74	101.5	103.98	106.83	104.96	105.98	104.41	103.67	105.96	103.11	105.53	102.98	103.53	103.67	104.94	102.27	103.74	103.68	103.68	104.42	104.83	106.2	104.64	104.33	103.35	105.67	105.3	104.44	105.45	105.27	105.18	104.83	102.31	104.36	105.26	104.41	106.37
102.07	104.99	105.74	103.76	105.6	107.03	105.27	103.47	104.77	107.3	105.91	102.38	105.73	104.38	106.2	103.39	103.25	102.84	104.86	103.44	104.84	104.83	104.45	104.68	103.4	104.18	103.73	104.19	103.44	104.07	103.7	104.15	103.39	104.05	106.19	104.36	103.22	106.68	103.67	104.49	104.83	103.39	104.55	104.19	104.02	103.77	104.26	102.88	102.47	106.29
111.28	110.23	111.3	110.58	111.04	108.04	111.13	110.1	109.27	111.05	111.3	110.31	108.69	111.13	111.48	109.17	107.48	109.31	112.35	112.31	111.02	110.33	109.65	110.46	110.36	110.98	112.38	110.77	110.94	108.93	107.6	109.29	108.27	109.9	109.59	107.95	108.57	110.66	107.62	107.84	110.52	109.61	111.58	113.14	112.08	108.68	109.83	109.96	110.09	111.86
104.15	104.9	105.59	105.64	106.93	106.79	104.87	104.5	106.75	103.67	104.05	107.81	107.04	106.4	106.53	105.52	107.04	105.21	107.41	106.34	105.11	106.73	105.34	104.68	105.81	105.24	107.1	105.91	105.93	105.79	106.96	105.57	107.45	106.18	106.64	105.58	107.24	105.32	107.08	104.39	107.34	102.97	107.35	106.88	105.79	103.09	102.92	107.85	105.86	104.21
111.83	111.03	111.6	112	112.36	112.92	111.54	112.99	110.49	112.16	112.09	111.23	111.19	110.51	112.23	109.25	111.91	110.86	111.5	111.99	111.07	110.93	111.36	111.83	112.22	110.56	112.99	112.05	108.37	111.84	111.83	111.16	111.83	111.66	110.34	112.21	110.88	112.17	111.78	112.2	110.58	112.3	112.28	112.63	110.12	109.97	110.09	110.2	110.02	113.29
104.92	105.57	103.21	107.24	105.31	105.99	107.67	105.97	106.21	104.08	108.94	102.94	106.1	105.55	106.17	108.71	106.74	104.28	105.37	103.42	103.42	105.75	106.79	107.23	104.69	103.62	104.6	105.97	105.12	106.16	105.99	107.54	105.79	105.52	106.24	107.3	104.79	105.57	106.57	106.19	106.72	105.7	105.46	106.72	105.95	102.7	106.74	106.38	105.75	104.95
108.03	107.89	106.46	105.57	105.61	107.33	104.88	106.33	106.26	107.46	104.62	106.83	105.26	104.31	108.6	105.44	106.36	103.65	107.96	106.74	110.16	106.15	107.48	105.29	107.56	105.37	105.26	107.52	105.59	105.7	106.7	106.02	107.84	105.48	105.61	108.47	106.49	107.16	105.76	108.47	106.1	107.56	106.37	105.94	106.12	107.35	108.05	105.57	105.98	107.22
113.09	110.46	110.03	112.3	111.39	111.49	112.9	111.17	110.96	111.48	113.32	108.99	110.98	111.38	112.77	112.1	111.46	109.07	111.58	112.25	111.58	113.03	113.03	110.65	113.33	109.86	111.56	109.43	111.07	112.44	108.53	111.25	111.87	110.65	112.4	109.95	110.86	111.33	111.04	109.7	110.33	112.89	110.63	110.78	111.37	110.14	111.44	111.58	112.92	110.76
99.038	99.119	100.23	99.814	100.09	102.15	98.26	99.247	101.97	101.1	100.51	99.343	100.56	101.42	101.25	99.085	101.66	100.55	101.01	99.046	101.01	100.62	98.91	101.4	99.763	99.223	98.703	101.61	101.47	101.54	100.16	99.628	98.343	98.171	99.24	97.806	99.223	97.059	100.3	101.2	100.38	98.942	100.26	98.352	99.778	100.76	99.144	98.91	100.19	101.43
106.05	105.31	104.9	104.86	105.7	106.05	104.42	105.4	105.19	105.48	107.11	106.79	107.2	106.25	105.3	106.94	108.07	103.89	107.62	106.16	106.62	103.51	103.97	105.86	105.5	103.88	104.23	104.34	107.49	103.73	105.19	103.89	106.27	105.19	106.62	107.55	107.3	102.95	105.71	107.77	106.56	105.5	105.29	104.51	104.94	105.32	105.53	106.03	105.71	105.87
107.02	104.36	104.99	104.82	104.43	103	105.34	104.73	104.02	104.42	104.66	104.17	105.84	102.4	105.39	103.25	104.44	104.84	104.56	104.3	104.78	105.28	104.06	105.29	101.68	106.12	105.56	106.22	104.04	104.49	104.89	103.35	102.06	104.73	104.46	103.23	103.36	105.63	104.62	104.88	103.22	104.51	106.09	106.48	104.75	104.96	104.15	103.72	105.78	103.85
103.54	106.9	104.06	108.21	106.85	107.07	106.37	105.29	106.51	106.47	107.32	107.28	106.8	106.15	105.69	106.32	106.72	108.18	106.78	107.15	105.52	106.89	108.59	106.91	108.67	106.98	104.95	105.68	106.55	105.47	106.28	107.16	108.16	104.09	106.01	106.69	106.65	106.64	106.62	105.22	105.48	107.41	105.82	103.84	105.26	105.18	105.1	106.24	106.53	107.26
107.54	106.06	106.2	106.87	106.84	107.67	108.61	106.89	105.86	106.71	106.4	105.81	103.71	105.75	105.98	106.89	106.56	104.86	106.97	108.27	106.09	107.47	107.84	105.49	105.7	104.08	106.85	107.4	106.18	105.05	104.47	106.11	104.73	103.3	105.32	109.59	108.93	107.06	104.48	105.68	107.73	106.94	106.34	107.03	107.3	105.63	106.56	107.02	105.49	108.34
108.23	107.67	105.56	107.51	105.85	107.77	105.6	107.11	106.38	108.11	108.96	106.17	108.44	106.96	105.3	107.55	106.07	105.82	106.7	106.15	104.91	105.82	107.52	106.53	106.53	104.14	106.38	105.04	107.72	104.7	107.14	105.65	108.02	106.04	106.9	107.7	103.65	105.93	107.11	106.43	108.56	105.21	102.53	104.69	106.3	107.41	106.94	105.4	106.32	109.93
99.592	100.32	100.99	99.841	100.48	99.187	99.362	97.624	100.87	100.78	100.36	98.627	101.18	98.844	100.55	98.718	99.46	101.05	99.168	99.63	98.677	99.748	100.8	101.43	100.53	100.55	101.45	101.43	100.6	101.12	100.14	98.989	97.123	99.728	99.679	99.816	99.232	98.966	99.113	100.78	97.647	98.866	102.04	98.779	100.61	100.28	98.397	100.13	98.37	99.824
105.63	104.23	106.6	108.01	105.43	107.82	107.14	106.85	105.59	106.49	105.73	103.89	105.62	105.6	105.48	106.63	104.52	107.53	108.56	106.56	107.47	107.05	106.03	107.9	106.53	109	109.58	107.48	107.87	107.18	107.28	107.95	106.52	108.01	108.08	108.56	107.08	108.22	108.34	106.98	105.95	107.19	105.24	106.21	109.28	106.72	109.17	106.69	104.65	106.68
112.86	112.81	111.08	111.38	110.65	112.2	111.26	112.27	110.19	109.95	112.6	110.76	111.43	110.83	112.42	113.04	112.67	111.54	113.53	110.73	110.07	112.51	109.82	110.77	113.53	112.13	113.43	112.4	110.11	113.77	110.59	113.01	112.26	112.73	112.99	111.63	111.66	112.34	111.15	111.19	111.86	110.89	112.95	110.73	110.86	110.97	111.6	113.18	112.49	111.5
106.22	106	105.46	104.79	104.3	107.44	104.58	105.72	105.46	107.14	105.46	104.43	105.97	105.72	105.12	106.19	108.1	105.96	105.59	103.15	107.24	104.8	105.39	105.32	105.32	105.26	104.11	104.41	107.29	107.06	105.84	104.79	105.21	103.63	105.1	104.82	103.63	105.33	105.67	106.02	102.18	104.41	104.19	106.17	106.71	105.96	104.9	105.35	104.94	107.85
109.63	110.01	109.43	109.26	108.94	109.29	111.48	107.37	108.92	108.84	108.26	109.78	108.45	109.65	109.92	110.16	108.57	110.1	109.64	111.77	109.77	110.38	110.38	111.04	108.35	109.44	110.83	109.41	111.05	110.47	110.02	108.9	109.65	108.96	109.15	109.83	110.7	111	109.94	110.76	110.19	107.98	109.49	109.2	108.52	112.23	107.91	109.67	111.93	110.6
115.44	117.94	117.13	117.62	116.73	116.95	115.07	118.68	116.39	116.4	117.1	118.5	116.84	114.77	114.19	116.72	117.36	117.94	114.07	117.9	115.56	117	115.72	117.65	113.93	116.77	115.06	116.3	117.26	117.06	115.59	115.8	116.99	116.44	114.49	117.99	115.14	114.88	116.22	114.53	117.69	118.03	117.7	116.23	116.56	114.38	118.48	116.49	117.07	115.83
100.28	99.874	101.81	98.579	98.94	98.94	99.925	99.693	99.831	98.896	99.689	100.88	98.272	100.08	99.832	100.81	98.659	100.5	100.09	98.484	95.118	99.682	99.461	98.874	99.702	98.473	102.72	101.51	99.138	97.486	99.188	100.35	100.31	101.68	99.384	98.56	100.82	100.98	101.29	100.09	99.286	99.481	100.02	102.41	99.416	101.26	98.49	98.381	97.559	98.699
111.88	114.51	111.95	111.74	112.89	109.8	110.63	112.44	112.66	111.41	112.4	110.27	114.02	111.45	110.76	111.16	111.6	111.98	112.73	112.84	114	111.62	111.92	112.21	113.33	112.18	112.54	112.17	110.97	114.12	113.54	112.28	110.49	111.04	110.24	112.09	110.09	113.72	112.66	112.29	110.3	112.69	112.17	111.16	112.27	111.4	109.47	112.4	114.6	109.88
111.77	114.72	111.02	112.13	111.78	111.01	110.56	113.36	111.82	108.78	112.16	113.83	112.01	112.01	111.65	110.27	109.54	109.91	112.37	111.85	111.01	109.39	111.56	109.37	113.86	109.85	110.97	114.65	112.89	110.78	112.88	113.23	110.17	110.03	111.64	111.38	112.08	111.89	109.74	111.76	113.08	110.39	113.36	111.16	112.63	112.68	111.06	111.46	112.06	110.03
105.04	106.53	107.79	106.36	106.32	107.39	103.38	104.49	105.16	108.59	107.35	107.81	105.23	106.14	104.78	107.4	106.86	106.71	106.09	106.92	106.09	106.09	105.81	103.39	106.94	105.95	105.65	105.77	106.87	105.35	103.95	104.78	107.78	106.02	105.82	108.21	103.93	105.85	107.73	105.15	106.99	106.45	107.56	107.51	107.13	106.59	104.58	105.27	104.4	106.52
99.279	99.459	102.62	98.609	99.213	99.626	99.661	97.552	100.66	100.33	100.28	101.03	101.93	100.18	100.77	99.984	100.05	99.888	101.86	100.18	101.2	97.85	100.78	99.222	98.582	99.682	101.01	100.11	99.637	100.83	101.9	103.67	100.77	100.07	98.785	99.031	102.08	99.726	99.441	99.71	100.39	102.44	100.47	98.422	100.25	98.793	100.9	100.47	97.632	99.417
110.69	110.78	108.98	109.29	110.98	108.96	114.26	111	110.15	109.35	108.37	110.61	112.2	108.73	110.62	110.13	110.25	110.96	109.04	111	110.72	106.94	110.59	109.17	109.64	109.65	112.1	109.25	108.98	110.44	107.06	108.93	109.34	110.48	108.24	111.32	108.97	111.88	108.71	109.39	110.67	109.74	108.83	107.91	110.11	109.88	108.06	110.52	108.71	110.12
112.2	110.69	111.77	112.58	110.12	110.94	110.76	112.65	111.38	112.77	111.49	109.27	108.39	111.3	113.62	111.84	110.27	114.31	111.22	111.76	112.99	110	111.16	111.13	112.06	111.61	112.19	112.64	110.64	112.4	111.94	112.39	111.61	110.4	110.82	111.44	111.94	110.92	111.71	112.66	111.14	112.7	111.32	111.73	109.86	113.5	112.65	110.94	112.7	112.66
104.54	107.01	105.8	106.85	107.26	106.22	104.67	105.35	106.81	105.01	106.25	107.25	106.42	104.94	105.96	106.17	105.59	104.86	107.16	104.26	104.86	106.86	103.28	105.79	106.62	106.44	105	106.4	104.3	106.81	109.11	104.99	105.22	102.43	106.95	105.2	105.44	104.58	105.68	106.85	105.61	107.18	105.32	104.95	106.8	102.93	104.92	105.37	105.17	106.83
106.03	107.1	103.79	101.19	105.09	104.06	104.48	104.91	107.21	105.1	105.01	104.5	103.67	103.52	106.79	105.9	104.06	104.77	105.48	106.27	107.87	104.45	107.45	106.23	105.19	106.68	105.34	106.35	104.69	104.34	105.65	107.89	105.13	103.88	106.19	106.43	104.15	105.73	105.56	107.71	107.32	104.71	106.55	106.42	104.89	107.33	104.78	106.22	106.83	106.25
105.84	104.04	104.87	104.54	106.1	105.93	105.68	106.81	105.29	105.88	106.65	102.47	105.5	105.8	106.13	105.91	104.89	105.72	107.26	102.78	105.55	107.1	106.44	105	104.96	105.82	105.66	105.46	106.53	105.28	105.55	106.76	107.57	105.87	103.96	106.24	102.56	106.33	104.1	107.04	107.53	104.94	104.96	107.27	105.63	105.92	105.97	106.3	107.63	103.82
104.33	108.28	106.33	108.09	106.76	109.27	106.34	107.89	106.36	105.35	104.05	107.15	105.24	105.93	106.33	105.62	107.41	106.46	105.43	106.38	104.92	108.71	106.39	108	105.88	102.83	107.18	107.96	106.61	107.22	106.21	107	106	106.79	106.5	106.36	105.93	106.4	107.07	106.38	107.01	105.83	104.62	104.92	105.94	106.06	106.04	104.65	105.22	106.27
105.07	103.65	105.79	106.2	105.68	105.61	105.8	105.7	104.48	106.51	105.58	103.05	104.57	105.52	107.07	103.41	102.63	107.1	103.35	105.6	107.12	104.99	103.57	105.75	105.03	106.92	103.5	105.19	106.25	104.97	106.51	104.34	105.76	106.84	105.53	105.55	105.05	106.69	104.5	107.84	106.96	107.26	105.72	105.5	107.03	104.23	106.1	104.31	106.12	104.91
99.479	99.171	97.325	100.31	100.66	99.621	100.85	99.96	102.12	101.08	99.023	98.416	99.636	96.878	98.578	98.768	100.78	99.962	100.73	98.835	99.778	100.78	99.931	99.751	98.33	97.843	96.899	98.805	98.585	99.381	98.261	101.76	100.21	98.494	99.92	99.228	99.545	101.06	99.612	97.932	99.645	99.787	99.19	101.03	100.08	101.52	100.71	99.372	100.41	98.179
110.3	110.18	109.91	111.58	112.79	110.45	111.34	107.74	113.3	108.85	112.07	110.94	109.2	112.65	110.52	108.93	109.85	110.59	112.09	110.81	109.53	113.1	108.85	111.87	109.29	111.15	110.04	110.18	112.44	109.75	108.87	110.46	110.02	110.53	112.57	110.77	111.5	111.57	110.21	110.88	110.26	110.63	109.23	111.21	110.05	110.04	110.57	109.88	108.05	109.01
106.91	105.85	104.21	104.4	107.12	106.58	103.84	105.56	105.2	107.67	105.24	106.15	106.66	106.12	105.41	105.86	105.84	107.27	107.4	108.67	107.76	107.37	106.54	106.1	107.77	105.19	105.08	106.41	106.97	105.61	106.73	106.53	103.96	106.85	106.93	105.74	105.32	106.41	104.51	106.93	109.07	107.25	106.66	107.85	107.96	106.94	106.83	105.82	106.52	105.78
107.62	106.24	106.37	103.98	105.76	104.45	104.46	105.49	104.61	103.77	104.08	106.79	106.37	103.33	108.19	105.14	106.73	106.99	106.23	104.34	105.11	107.77	106.48	104.95	105.42	106.46	106.73	106.42	104.29	105.1	104.96	103.23	105.19	103.26	105.32	105.83	106.37	104.96	106.14	106.04	106.97	105.8	104.99	106.67	107.19	103.7	104.77	105.23	106.61	105.23
103.37	104.38	103.45	102.25	103.13	104.34	103.24	103.75	103.14	104.08	103.38	105.94	102.47	105.38	103.57	103.42	101.39	102.85	105.3	103.98	105.59	104.17	104.77	103.06	102.94	103.1	104.52	104.41	106.35	103.12	104.7	102.78	102.2	106.14	105.16	103.33	102.52	103.22	102.93	102.64	103.98	102.47	104.13	103.86	103.43	103.69	105.33	102.18	104.07	106.78
110.72	110.26	111.51	111.49	110.24	111.9	110.49	110.64	109.89	109.82	111.23	111.33	113.91	110.4	113.79	112.3	110.15	112.1	111.16	115	111.49	111.49	111.46	111.81	112.15	109.9	112.1	114.82	111.22	110.19	111.6	110.67	112.04	112.95	112.58	112.49	112.75	111.84	111.39	111.44	111.87	113.11	111.12	110.32	111.34	112.36	110.81	113.06	112.84	112.13
105.64	105.11	104.5	105.61	107.95	108.59	106.37	107.34	107.73	108.24	106.84	106.91	106.55	105.67	109.12	105.4	104.87	105.1	105.33	109.78	104.25	106.54	107.29	105.5	108.12	105.5	107.46	108.01	107.3	105.6	106.71	104.55	108.66	105.41	106.41	106.69	106.36	105.34	105.44	106.52	106.57	104.75	105.95	105.94	106.73	105.5	105.95	107.44	105.63	107.11
110.93	111.93	110.04	112.52	110.34	110.9	109.17	111.9	108.57	111.22	111.7	110.89	111.06	109.4	112.02	111.11	111.33	112.06	112.02	110.66	112.96	109.45	111.53	110.37	111.12	111	109.86	109.39	108.96	112.35	110.59	109.55	112.68	111.51	110.86	112.91	108.52	110.79	110.48	111.5	110.7	112.41	109.12	112.11	111.13	113.37	108.79	110.61	110.71	109.86
107.56	107.34	104.83	105.62	106.13	105.87	107.03	106.77	106.29	105.69	107.27	104.72	107.67	104.46	105.44	105.19	107.62	105.04	104.14	107.44	106.48	107.79	105.85	107.18	107.76	106.74	106.46	105.39	106.12	104.4	107.68	105.62	105.51	103.1	105.64	105.4	106.4	107.65	108.74	108.07	105.08	106.12	105.67	106.6	105.55	104.3	106.06	105.23	104.79	109.24
106.52	108.36	105.3	106.58	104.85	107.6	107.26	105.05	106.29	106.61	106.76	107.62	106.59	105.72	104.89	106.35	106.62	104.79	104.32	106.14	108.38	104.05	104.77	105.79	106.97	107.55	107.03	104	103.59	106.69	106.68	105.43	105.26	105.84	109.16	104.95	107.26	107.04	107.87	108.36	105.12	105.33	107.15	106.18	104.99	108.7	106.89	107.93	107.38	105.5
105.37	105.11	104.07	105.51	105.6	104.96	103.81	105.37	105.04	105.72	104.56	102.35	103.15	104.95	106.87	106.94	105.57	104.64	102.55	105.51	104.91	104.84	107.23	107.05	103.58	103.8	106.38	107.5	103.85	106.65	104.82	105.45	105.12	102.84	102.6	105.24	107.19	105.95	105	105.11	107.35	104.93	104.68	104.29	104.84	104.73	106.36	104.45	105.97	104.5
104.94	105.79	105.51	103.38	106.81	105.84	104.81	104.14	105.72	105.24	105.06	104.09	108.34	103.51	103.31	105.13	105.07	106.77	105.47	106.44	108.02	106.99	106.9	106.21	106.71	107.2	105.99	104.97	104.63	104.73	106.65	106.95	104.99	105.86	107.26	105.8	105.24	103.39	106.6	105.72	105.06	104.43	106.6	105.04	104.71	107.12	108.68	107.46	104.71	104.05
116.49	116.48	117.82	115.96	117.94	117.15	117.04	116.2	119.44	119.24	116.74	117.19	117.49	116.93	118.44	118.52	116.56	117.91	119.14	116.3	119.3	115.48	116.66	117.78	118.55	117.36	115.59	117.76	117.29	119.16	118.44	118.4	117.41	116.2	116.26	118.49	116.81	117.69	115.15	116.3	117.56	117.1	116.81	115.83	114.63	117.33	119.27	119.4	117.81	117.86
106.66	104.53	103.81	106.57	102.89	104.97	106.45	105.28	108.94	107.2	103.33	106.01	106.21	108.2	106.07	104.68	106.9	107.91	103.6	106.05	106.67	107.23	106.54	107.06	105.06	106.17	106.07	105.47	106.62	107.54	106.27	107.2	103.85	106.33	106.54	105.29	107.66	105.86	107.35	107.29	106.03	104.37	105.13	104.38	107.99	105.27	107.15	106.24	104.34	106.3
110.02	110.3	112.04	111.62	108.86	109.73	112.22	112.22	110.11	110.47	112.82	112.91	108.78	111.38	109.22	110.27	110.29	111.48	110.94	110.75	111.05	108.57	110.49	110.38	111.01	108.42	111.57	110.06	110.61	110.49	109.77	110.6	108.39	112.44	110.59	108.61	108.03	111.15	107.92	109.69	112.6	113.49	110.51	111.28	110.78	110.52	110.89	110	111.98	107.27
110.77	109.91	113.09	112.02	111.16	111	106.52	110.8	110.51	109.73	110.07	109.16	108.57	112.78	112.06	110.75	110.72	110.6	108.96	108.96	110.35	109.67	109.95	110.2	110.63	108.9	111.02	109.95	111.54	107.4	111.51	109.46	112.33	110.89	111.08	110.41	112.08	110.47	109.81	109.86	110.51	111.51	107.38	109.47	109.77	109.28	108.81	111.55	109.66	109.99
109.95	113.14	113.17	112.66	111.37	112.89	111.78	111.24	112.39	112.56	113.31	111.21	112.76	114.33	112.01	112.09	110.06	111.49	112.76	111.35	111.99	113.35	111.97	112.39	113.49	110.7	110.67	112.29	113.45	112.71	110.47	110.13	112.78	111.08	115	111.51	114.51	113.45	110.97	112.82	113.16	110.12	112.9	111.31	112.61	111.92	111.38	111.13	112.8	113.26
111.18	111.72	111.9	110.87	108.57	109.97	109.99	110.67	109.32	109.36	109.42	111.18	110.81	109.83	111.48	111.42	108.19	109.71	107.29	110	108.4	109.95	110.97	109.9	110.63	110.81	110.73	108.23	109.13	109	110.34	111.29	110.48	109.76	110.8	109.19	107.49	111.86	109.64	110.42	108.84	110.75	110.57	109.56	110.1	110.95	108.19	108.33	110.24	111.98
105.92	107.52	106.22	107.55	104.38	106.42	106.95	108.18	107.09	106.5	104.92	105.35	108.09	108.55	105.61	108.39	105.22	105.73	108.01	106.48	108.3	106.11	108.37	107.03	107.23	105.67	106.67	107.63	106.94	106.35	107.05	107.15	107.66	105.85	107.75	106.94	104.61	107.72	106.92	106.82	106.71	104.98	108.26	108.43	107.01	105.5	107.52	106.31	107.17	106.8
112.79	112.45	112.26	113.06	112.65	112.55	110.25	112.54	112.76	112.71	111.18	111.53	110.47	111.9	111.09	112.49	112.69	112.19	113.96	110.43	113.29	110.88	114.64	113.63	111.07	113.81	112.12	112.45	109.26	111.13	111.07	109.84	109.1	112.33	112.66	114.35	112.74	115.04	111.65	113.52	112.61	111.62	111.83	109.05	111.4	111.62	111.95	113.95	110.61	112.37
110.98	111.64	110.54	110.51	111.3	111.22	113.02	110.37	112.8	111.65	112.91	112.08	111.7	110.22	112.34	112.18	112.31	110.36	110.9	114.53	112.31	113.08	110.71	110.67	112.92	112.4	111.31	111.74	112.61	112.52	112.05	112.99	110.76	113.41	112.03	112.98	113.33	112.77	112.77	112.16	110.38	111.12	109.02	112.23	110.83	112.07	112.54	111.45	112.81	112.43
111.18	110.91	112.75	110.9	111.85	110.82	113.48	111.37	111.52	111.98	112.06	109.88	109.38	112.89	111.49	109.87	110.89	108.64	111.16	110.26	111.32	109.27	111.56	110.61	111.25	111.43	110.9	112.22	110.69	109.3	110.91	112.59	112.82	110.01	110.98	111.56	110.47	111.21	110.83	110.9	109.84	111.82	112.85	110.26	110.39	113.67	110.44	111.24	109.26	108.16
106.75	106.45	104.85	107.51	106.33	107.06	109.31	107.7	108.03	106.83	106.32	104.66	107.13	107	110.26	107.3	108.8	106.65	106.98	107.21	105.19	107.05	104.42	106.86	105.61	107.18	105.62	109.25	106.59	108.4	106.78	106.12	106.9	105.27	107.16	105.6	105.51	105.23	107.68	106.37	108.09	107.17	107.77	105.81	107.56	106.59	107.52	106.38	108.38	106.16
106.35	106.64	103.24	103.58	106.29	104.56	105.62	107.18	104.28	105.72	106.53	107	105.77	105.35	103.69	104.44	107.55	106.75	104.37	106.36	103.71	105.13	104.82	103.1	105.62	104.01	108.2	106.14	106.83	105.8	108.28	104.91	105.91	103.95	108.21	103.63	104.83	107.11	106.1	104.04	104.13	106.14	105.07	105.08	103.21	107.65	106.18	107.03	105.42	106.21
111.14	110.56	113.03	112.37	112.21	111.78	110.74	109.93	110.72	114.13	112.25	113.66	111.94	111.28	114.25	112.1	113.19	113.22	113.65	111.02	112.63	113.11	115	110.87	113.7	113.14	112.73	113.36	110.78	113.04	113.32	112.14	109.29	112.49	113.27	112.25	112.5	113.61	112.12	112.99	111.36	111.66	111.8	110.15	110.99	112.37	110.33	110.33	110.71	112.51
109.86	109.37	109.16	111.92	110.6	110.6	110.98	111.59	110.33	110.68	112.44	111.76	111.2	111.12	113.58	111.36	109.78	111.61	111.78	112.31	109.88	111.75	110.19	110.27	112.86	109.06	113.58	113.29	111.46	112.75	111.56	110.94	108.42	113.43	111.45	112.55	110.61	110.3	110.67	112.63	111.4	111.33	112.08	111.72	112.77	110.56	113.19	112.9	109.61	112.1
111.83	112.41	109.36	110.46	111.08	112.92	110.03	110.95	112.12	110.09	111.73	111.65	111.31	110.63	113.19	111	109.89	111.42	112.62	114.5	111.61	110.23	110.89	111.2	111.33	109.69	113.13	110.03	113.46	111.17	111.59	111.91	111.8	109.52	111.99	110.99	114.2	111.99	110.34	110.65	111.87	112.41	111.44	113.01	111.71	110.53	113.16	113.12	112.65	112.45
104.44	106.69	107.08	107.34	105.46	105.38	106.39	108.21	105.78	107.02	108.12	107.96	105.5	108.32	106.57	105.9	108.07	107.65	106.69	105.17	105.91	106.49	105.99	102.9	107.8	105.37	106.27	105.15	104.21	107.74	105.25	105.05	104.32	104.42	106.61	104.89	106.37	106.71	106.4	103.66	103.76	105.28	106.44	105.49	106.9	105.99	105.86	106.83	105.02	106.1
105.46	107.23	105.2	104.76	105.37	107.58	105.92	106.56	105.99	105.94	106.13	106.09	107.75	107.05	104.8	105.57	103.56	105.02	107.96	106.43	106.87	107.58	105.19	106.61	106.21	106.52	108.18	105.37	107.21	105.95	106.75	106.49	106.45	106.11	106.42	106.12	106.52	107.38	103.73	107.72	106.39	108.94	106.03	105.19	105.98	105.31	105.19	105.04	105.64	104.47
105.22	103.84	106.65	106.06	105.68	104.39	106.25	106.34	104.94	104.45	107.24	104.07	103.07	106.52	103.11	105.07	106.68	104.04	105.28	106.04	105.85	106.04	107.41	106.34	105.39	103.76	103.49	103.51	104.56	105.26	106.9	106.59	105.91	105.9	105.52	103.41	104.47	106.57	104.99	104.04	102.59	103.45	103.49	104.64	103.82	105.85	106.46	104.83	107.62	104.32
106.58	103.92	106.55	106.68	106.51	108.73	104.34	105.97	105.65	105.74	105.23	106.98	105.94	106.26	108.33	106.94	105.39	104.9	107.28	106.22	107.28	105.39	108.44	105.14	108.28	108.19	106.51	106.38	105.22	105.96	107.09	106.31	107	106.11	105.78	104.74	107.6	105.95	105.03	106.36	104.19	105.46	105.13	106.1	107.38	106.73	108.01	104.37	103.55	105.68
103.2	99.555	100.74	101.33	101.11	98.536	102.16	101.4	100.39	101.35	101.89	102.02	101.58	99.552	100.17	100.64	99.305	100.52	101.09	99.099	101.14	100.29	102.54	99.767	101.2	98.034	100.24	99.1	99.67	103.95	100.56	101.89	100.28	103.42	100.09	101.51	102.86	101.74	99.785	98.966	99.192	100.33	102.92	102.84	101.89	100.41	101.67	101.22	99.613	100.19
107.11	107.81	105.46	106.49	108.4	106.56	106.32	106.49	104.46	104.58	104.31	106.27	104.99	105.36	107.62	105.8	107.4	110.72	106.41	106.14	109.09	108.64	106.73	106.75	106.5	106.56	107.42	106.7	107.14	106.03	107.64	106.59	104.74	108.03	105.25	106.88	105.94	107.12	105.34	106.67	105.29	106.79	104.46	105.52	104.56	109.39	106.26	107.74	105.39	105.65
106.74	105.34	105.42	101.76	106.51	104.7	105.37	105.67	107.03	105.56	103.64	105.65	107	105.58	105.56	104.09	105.55	103.35	104.53	104.37	102.68	103.74	107.95	105.5	105.35	107.07	105.19	105.2	103.13	106.79	105.52	108.92	105.02	106.33	105.82	106.99	106.98	106.48	106.03	104.52	106.26	105.52	106.66	105.47	107.12	106.04	105.7	104.65	106	105.13
109.24	108.82	108.5	108.24	111.31	110.77	109.72	107.46	110.46	109.72	109.34	108.12	108.28	109.8	107.54	109.17	109.06	108.84	110.76	110.64	109.93	111.61	110.28	107.83	111.06	110.23	108.55	109.11	107.86	110.14	109.06	108.83	108.56	108.75	110.54	111.01	108.15	110.54	109.2	110.07	107.47	108.1	109.16	108.52	111.51	110.85	106.83	108.37	110.47	109.37
116.87	115.37	118.76	116.22	117.57	118.18	115.81	118.05	118.08	118.5	118.43	118.48	118.31	120.08	118.55	119.99	117.73	119.02	119.06	118.21	118.72	117.44	116.86	117.44	116.57	118.04	118.14	118.77	118.08	120.02	116.78	117.51	117.9	118.14	119.02	117.21	119.14	115.17	117.97	116.27	117.92	117.36	119.39	116.84	115.65	115.94	115.23	117.75	117.41	118.2
104.69	104.9	108.23	108.73	103.55	107.11	107.44	105.12	105.28	106.52	106.13	107.82	111.11	104.6	105.76	108.34	105.67	109.61	104.87	104.12	106.65	106.61	107.44	105.09	107.66	104.91	105.64	109.15	105.27	105.68	106.27	108	105.48	108.72	106.69	105.25	106.62	106.28	107.78	107.57	106.8	107.13	106.9	107.82	103.85	106.91	106.83	107.53	106.61	107.21
105.21	103.41	102.44	103.7	103.56	105.25	103.35	104.35	103.91	105.22	105.74	106.59	106.72	102.38	104.5	106.14	103.51	105.18	107.07	105.27	102.75	103.83	104.49	104.66	103.68	105.84	105.33	103.61	105.64	104.61	102.7	103.65	103.83	106.13	103.94	103.15	105.7	106.63	103.45	103.73	104.44	104.07	103.37	106.7	105.42	105.63	105.88	102.45	104.92	103.17
113.76	112.93	114.55	114.55	113.97	115.62	113.99	113.5	113.09	110.54	114.22	114.27	112.27	112.22	113.71	113.19	112.34	112.49	113.95	110.83	113.26	112.43	112.98	113.48	114.34	113.35	113.92	115.54	114	113.89	112.36	113.08	111.52	112.21	113.52	112.18	112.62	111.98	114.04	110.88	113.84	111.53	113.69	113.27	113.34	113.59	112.53	112.61	111.24	111.34
104.28	104.24	104.92	103.47	103.99	103.87	106.33	104.68	102.61	105.02	103.23	104.14	103.05	105.1	104.49	104.41	105.15	103.46	102.98	104.46	104.94	107.12	105.63	103.79	106.6	103.89	103.17	103.29	102.29	102.14	104.51	105.68	103.64	103.18	105.08	104.28	104.82	104.37	103.76	104.66	105.23	104.06	101.44	104.97	105.2	104.31	103.76	102.33	103.79	103.74
103.85	107.13	105.29	106.38	107.61	105.2	104.79	103.67	104.1	104.87	105.21	104.78	104.26	105.98	105.85	106.37	103.61	104.48	105.16	106.53	106.1	105.99	105.21	105.14	105.6	108.63	107.8	105.26	106.57	105.59	106.71	104.27	105.67	105.03	106.99	105.51	105.11	104.72	108.21	103.67	105.61	104.63	103.98	105.98	104.67	103.85	104.26	107	104.57	106.36
111.44	109.21	111.11	109.55	107.28	111.08	109.14	108.34	110.45	111.59	110.51	110.6	108.86	107.53	108.73	109.43	110.54	110.09	108.83	108.36	111.59	111.36	109.69	110.84	107.42	107.16	111.61	110.34	109.71	111.25	112.61	110.87	108.48	109.29	110.04	109.13	108.73	108.78	110.03	109.96	107.58	111.94	111.08	109.81	111.04	109.52	108.92	109.09	111.4	109.92
106.94	106.15	105.76	107.8	106.65	107.79	107.74	107.33	106.11	105.66	105.47	105.64	105.51	105.21	105.64	107.86	105.94	104.18	108.4	107.59	106.16	105.45	106.64	106.42	107.19	105.48	107.28	103.87	105.4	106.33	107.21	107.63	104.32	106.04	105.95	107.69	106.85	105.64	106.85	106.1	107.64	109.04	104.29	108.21	106.28	106.42	106.8	106.07	107.08	107.71
108.09	103.94	106.59	107.15	105.66	105.28	106.95	105.74	104.41	106.42	107.45	106.55	108.4	108.37	106.66	105.97	105.17	107.04	106.74	106.72	106.47	107	104.96	105.56	104.02	105.93	106.32	107.99	105.09	104.17	103.84	102.72	107.86	104.75	107.43	105.35	107.35	107.26	105.18	106.98	104.6	104.77	106.36	107.02	105.44	107.56	106.4	108.13	108.65	105.89
111.88	111.37	111.45	112.21	110.78	110.97	110.07	112.42	109.49	110.92	112.82	111.5	110.9	109.77	111.69	110.44	113.05	113.12	112.4	110.49	111.79	110.9	110.32	113.7	108.89	110.8	111	113.54	110.48	112.58	111.7	110.65	111.38	110.02	112.84	110.51	112.27	111.26	108.37	109.64	110.59	111.95	112.99	111.67	108.8	111.95	112.35	108.17	111.32	110.77
105.29	107.98	106.3	104.03	106.39	105.88	106.48	106.11	107.79	106.05	104.65	104.81	105.05	106.22	103.96	107.94	106.1	105.69	107.13	106.88	105.11	107.38	107.54	105.71	105.5	105.05	106.85	107.59	107.11	105.83	106.74	106.65	104.77	104.79	105.86	107.42	105.41	107.43	105.87	107.43	105.07	107.74	107.66	105.69	106.56	107.59	107.37	106.93	106	105.02
113.17	112.46	113.54	112.31	112.12	112.21	112.94	113.77	113.6	112.2	111.62	112.57	111.3	111.59	111.38	113.63	112.23	110.19	112.72	111.36	111.5	113.53	112.34	112.85	113.64	111.94	113.66	111.87	114.35	110.53	113.61	111.16	111.41	109.31	112.39	112.66	110	111.88	112.89	113.05	113.63	112.91	113.1	113.01	110.38	113.82	114.55	112.92	112.23	115.49
101.17	101.03	99.539	98.079	100.3	101.86	99.765	98.89	100.27	100.46	100.06	100.8	99.913	98.786	100.69	98.667	99.61	99.276	99.889	101.18	100.52	98.857	100.19	99.295	100.45	101.19	98.59	101.18	98.018	100.27	97.246	98.788	101.24	100.37	99.865	99.798	99.653	101.97	101.19	99.378	100.53	100.75	101.03	100.35	99.351	102.6	101.18	99.083	100.79	99.411
110.01	110.87	108.08	111	108	110.82	109.21	111.35	109.16	109.87	109.95	108.52	110.79	107.51	108.79	108.56	108.55	110.35	109.69	110.76	108.32	111.57	110.53	107.47	108.42	111.98	108.68	109.06	108.31	107.35	108.72	110.49	109.35	108.9	110.41	109.39	110.4	110.74	110.06	107.56	109.97	110.69	110.03	108.14	110.93	108.05	110.03	110.5	112.13	112.14
110.59	109.81	111.76	111.32	110.29	112.72	109.03	109.33	109.5	111.07	110.93	109.69	109.78	108.12	109.25	110.17	111.17	111.4	110.66	111.46	112.1	110.61	109.23	111.38	111.35	110.58	112.82	112.69	108.93	109.72	109.34	110.52	111.73	111.64	111.49	109.95	111.27	110.6	109.59	110.34	112.62	110.45	113.39	112.22	110.55	110.62	109.69	110.21	110.17	111.41
105.22	104.49	106.79	105.26	105.14	107.19	103.04	101.76	104.59	106.24	104.34	104.62	105.18	105.25	103.4	105.25	104.99	105.54	105.45	105.51	103.24	103.87	104.28	105.32	101.49	104.19	105.44	103.5	104.82	106.15	102.87	105.79	104.86	106.82	106.27	103.75	104.19	105.26	107.26	105.29	106.41	105.44	104.8	104.94	104.92	106.29	105.78	104.67	103.02	105.68
106.37	105.73	104.44	104.88	105.52	105.05	105.94	105.02	107.69	105.51	106.05	106.33	103.95	106.48	104.67	106.35	105.85	104.3	104.98	107.36	107.21	104.24	105.55	102.15	104.13	106.39	105.79	106.38	106.27	106.29	104.63	106.22	107.3	104.52	105.86	103.92	107.14	105.01	106.07	106.77	106.08	105.88	106.48	106.23	107.05	105.98	105.11	104.64	106.59	103.6
99.157	97.976	99.943	98.943	99.673	98.248	101.08	99.308	99.082	100.06	98.503	97.661	98.292	101.09	98.861	99.972	98.685	101.43	98.925	99.138	100.05	99.399	101.1	99.894	100.63	97.985	98.798	102.32	101.06	100.29	101.04	100.66	100.77	98.678	103.96	101.75	99.899	98.681	96.969	99.611	97.775	97.957	97.728	98.973	101.06	99.264	98.198	102.18	100.67	100.59
99.743	99.974	98.812	96.829	99.599	98.832	100.03	99.554	99.87	100.62	99.871	100.27	100.56	99.865	100.51	100.98	97.928	99.201	99.462	100.66	98.304	98.975	98.615	99.144	98.811	98.363	100.87	101.11	99.257	101.18	98.318	101.58	100.18	99.899	98.437	97.881	100.95	101.71	98.402	99.652	102.67	102.32	98.589	102.03	99.081	100.14	101.6	100.27	99.19	100.12
112.05	108.26	112.69	114.65	111.52	110.53	110.39	111.12	110.73	110.88	110.69	111.83	112.15	111.22	109.72	110.23	113.64	109.19	109.68	109.16	111.24	111.14	112.66	110.11	111.94	111.3	110.73	114.15	113.29	110.04	111.31	113.12	111.42	113.77	109.67	110.69	111.37	111.79	113.78	109.75	110.97	112.2	110.87	111.79	110.47	112.14	109.88	112.74	111.62	110.15
104.36	106.06	106.17	106.87	105.92	105.12	104.76	106.74	105.34	108.43	105.94	103.97	106.16	105.81	105.22	105.83	110.12	106.41	107.2	104.4	103.42	105.55	107.27	106.63	106.95	104.99	107.23	107.21	108	106.69	107.86	103.51	106.17	107.07	106.65	107.84	105.24	107.46	107.84	106.94	107.88	107.52	108.12	106.11	105.47	107.01	105.84	107.23	106.55	107.63
104.71	106.23	108.34	107.72	110.06	107.97	108	102.97	107.63	108.09	106.91	106.47	103.78	105.68	106.52	107.27	108.09	105.53	105.68	104.51	108.99	108.27	107.26	107.93	108.62	105.62	105.77	106.5	108.37	105.76	106.2	107.77	107	106.97	106.62	104.95	102.77	104.25	107.44	104.75	109.45	107.84	107.34	106.41	106.3	106.67	104.69	108.26	107.9	105.83
106.22	106.58	109.12	106.62	108.65	107.21	109.56	108.76	107.69	105.93	107.79	107.67	107.32	106.8	107.94	106.81	106.71	106.93	108.12	107.23	105.19	107.07	107.67	106.64	107.4	108.49	105.91	106.34	107.56	107.57	107.87	106.28	106.22	108.09	105.07	105.6	105.59	107.58	107.01	103.58	105.89	105.22	104.65	106.1	106.65	107.49	107.24	105.16	107.73	108.57
101.47	105.97	102.66	103.72	105.47	104.21	103.89	100.31	103.92	107.23	103.46	104.13	104.52	104.51	101.86	105.3	104.22	104.2	103.03	104.96	104.6	106.02	104.08	104.63	102.26	103.88	106.76	105.16	104.73	102.77	106.77	103.79	103.59	105.49	103.51	102.36	103.89	103.31	103.18	105.2	105.35	105.22	107.02	104.34	104.35	103.55	103.98	103.17	104.13	103.15
104.01	102.46	99.345	98.968	100.82	99.06	104.1	101.26	100.83	96.889	101.86	101.05	102.4	100.63	102.76	102.55	99.714	100.53	100.57	101.89	100.97	102.04	102.71	100.57	102.14	101.53	100.7	101.04	99.993	101.13	100.8	101.96	97.175	101.14	101.98	101.59	102.21	99.871	100.12	101.52	100.31	99.761	102.38	101.66	101.52	100.87	99.911	100.08	99.77	101.46
106.96	107.32	106.53	105.96	105.86	105.56	105.32	106.62	105.38	104.38	105.26	105.8	107.57	107.23	106.74	106.36	107.79	107.36	105.74	105.83	105.71	105.73	105.47	107.46	108.22	105.05	105.74	108.06	106.53	106.55	107.21	107.15	106.41	107.29	107.74	104.63	106.2	106.01	106.1	105.2	105.89	105.71	109.1	103.49	105.34	107.04	106.48	105.49	106.99	106.12
114.94	110.2	109.8	110.66	111.5	109.33	110.11	109.97	109.09	107.92	109.12	110.92	111.92	111.06	108.53	109.59	110.53	110.82	110.46	110.33	112.23	109.36	111.66	109.09	111.19	111	109.84	109.42	109.25	108.97	112.24	108.52	111.45	108.81	110.89	108.77	109.27	110.57	112.74	109.92	110.23	109.09	110.26	110.43	111.19	110.76	111.86	109.75	111.85	111.72
107.42	107.34	106.33	104.7	106.86	107.29	106.18	106.04	105.36	104.67	106.77	105.34	105.85	105.37	106.36	107.12	107.81	106.57	106.18	109.51	106.95	106.53	107.22	108.09	105.58	106.13	105.68	108.7	107.96	105.78	107.72	106.44	106.21	106.9	106.58	107.48	104.45	107.71	105.94	106.6	107.47	107.24	107.94	106.65	105.61	106.94	107.51	106.21	106.97	105.07
110.87	109.38	109.8	112.23	113.53	110.48	112.09	112.41	112.19	114.28	111.66	111.45	109.08	112.09	110.62	112.26	111.33	108.21	110.21	111.63	109.82	111.33	112	110.94	112.5	112.96	112.77	112.71	109.8	110.85	110.42	111.39	112.12	111.71	111.38	112.14	110.13	113.66	112.22	113.76	111.64	113.54	113.31	111.88	112.81	111.15	111.17	110.48	110	111.79
110.76	111.73	107.78	107.88	109.61	110.29	110.08	112.3	107.29	110.46	109.77	109.78	109.6	109.83	110.46	109.31	109.95	110.26	108.97	111.68	111.2	110.11	110.99	110.83	108.47	110.98	108.89	110.08	112.22	109.93	109.1	110.42	112	109.55	109.3	110.46	108.68	109.77	112.13	109.53	108.64	110.56	110.63	109.18	108.91	107.67	110.98	110.56	110.7	111.19
111.09	110.89	113.31	113.68	111.01	112.28	111.87	111.79	111.3	110.13	112.15	111.43	110.87	114.17	110.81	109.62	112.17	112.82	110.87	112.68	110.55	108.89	109.99	111.41	111.83	112.61	111.5	111.91	111.67	110.86	113.03	114.17	110.28	112.14	113.13	111.36	111.03	112.89	112.28	112.62	111.42	110.78	110.52	110.1	111.95	111.21	110.05	110.35	114.2	113.08
103.48	102.41	103.56	104.02	104.61	104.75	103.32	104.6	103.11	103.77	105.3	104.49	103.44	104.45	103.47	103.7	102.34	105	104.8	104.75	105.5	103.89	103.58	103.54	103.51	106.97	103.32	102.93	104.26	102.43	102.8	104.11	104.43	102.38	106.28	102.4	104.72	105.39	105.5	104.29	105.17	102.77	104.46	104.51	105.03	103.84	102.58	103.99	104.32	105.67
105.65	104.45	104.16	102.29	104.8	105.36	104.94	104.82	106.53	103.39	104.61	106.45	105.54	105.11	105.63	102.96	105.76	103.25	104.38	104.13	103.99	107.15	105.76	106.84	104.97	105.61	103.21	103.47	105.56	105.35	104.09	107.01	107.31	103.36	104.05	103.88	104.93	104.6	104.1	104.83	105.94	105.67	105.24	104.73	104.15	105.85	104.35	105.76	104.98	105.25
105.48	106.11	103.42	105.53	105.36	102.05	105.72	104.92	103.8	105.31	105.64	107.06	104.61	106.55	104.81	105.06	102.68	105.74	106.93	104.63	104.17	104.87	105.06	105.61	108.79	106.65	107.31	105.5	105.28	105.65	105.47	105	104.13	103.5	105.06	105.81	106.27	105.47	104.33	103.32	105.26	104.52	106.22	106.37	104.87	106.68	104.58	104.37	102.68	102.65
108.75	107.51	106.81	106.68	107.22	105.88	105.96	104.79	106.08	105.72	104.56	106.47	106.57	105.83	104.39	105.2	105.89	105.77	107.59	105.64	106.22	107.32	105.65	108.25	106.52	106.17	104.38	105.12	105.65	105.33	104.58	105.66	107.31	105.63	106.71	106.94	107.25	105.89	109.47	106.42	104.15	109.63	107.35	106.95	104.4	105.81	104.97	106.6	106.26	106.76
103.85	106.11	105.67	103.9	105.99	103.33	105.06	106.06	105.31	105.21	108.13	105.62	105.17	104.3	104.83	105.62	106.24	106.72	104.06	105.76	107.17	105.88	106.42	108.38	106.29	104.43	104.99	104.63	108	106.88	105.73	108.35	102.47	104.6	106.58	105.96	108.69	105.38	105.34	105.09	104.75	104.39	106.25	105.06	106.49	107.9	105.55	104	107.25	106.04
105.79	108.24	104.82	106.25	104.3	103.76	104.95	107.42	106.25	107.18	104.23	105.53	106.14	106.41	103.48	107.85	106.28	105.92	106.74	104.29	106.39	105.67	106.16	107.69	105.89	106.33	106.86	105.58	107.84	107.03	106.99	105.36	105.71	104.56	105.83	104.98	105.45	105.43	106.39	104.67	105.02	106.85	104.52	103.31	105.61	105.1	106.54	105.03	105.34	107.3
105.57	106.43	103.38	105.35	104.77	105.06	107.17	104.55	105.05	104.76	107.58	104.06	107.91	106.03	107.48	105.99	107.32	104.16	104.67	106.06	105.53	104.53	105.35	109.37	105.67	104.97	105.26	107.05	107.03	106.23	106.3	104.34	106.19	105.63	107.7	105.73	105.66	107.7	107.8	107.82	105.03	106.36	106.88	106.98	104.36	106.35	104.69	105.27	105.9	106.52
109.85	110.03	108.83	109.78	108.94	109.3	111.19	110.18	108.52	109.36	111.36	109.55	108.26	107.9	110.13	108.08	110.3	109.05	111.06	110.08	106.83	111.35	108.36	108.03	111.03	108.52	110.06	112.55	108.67	108.52	109.37	110.91	109.92	108.82	109.58	111.09	110.17	108.77	107.34	109.91	109.98	109.29	109.64	109.77	111.03	111.36	107.93	111.42	108.89	111.44
104.45	103.87	107.34	105.16	106.47	105.26	106.5	106.76	105.78	106.13	106.25	108.2	106.36	105.95	107.48	106.89	104.3	106.5	105.26	104.56	106.32	104.43	107.52	106.85	103.86	106.6	104.65	104.19	107.24	106.03	106.81	105.61	108.51	105.42	106.33	107.31	104.35	107.36	102.32	105.15	107.82	106.1	101.92	107.08	108.07	106.17	104.58	108.61	105.73	107.48
101.76	103.29	100.96	100.75	100.99	100.61	100.09	102.38	101.23	100	101.05	99.61	100.81	100.98	98.427	100.54	101.09	98.848	100.08	100.6	100.74	100.95	100.28	100.32	99.555	99.774	99.346	102.07	99.417	100.58	98.716	101.4	102.49	99.995	100.48	101.15	96.779	100.25	99.044	101.62	101.17	100.53	99.156	100.07	100.23	99.734	99.898	98.292	101.61	99.247
105.36	104.66	104.43	105.37	104.22	103.86	103.35	103.72	104.42	103.48	104.73	105.16	102.89	102.92	102.75	103.17	104.16	103.31	105.17	104.12	104.03	104.93	104.3	105.9	106.76	104.55	104.76	104.54	102.43	105.59	105.74	104.68	103.13	102.1	102.2	103.62	103.1	102.99	103.02	105.62	104.59	104.33	102.8	102.36	102.32	101.54	103.36	103.2	104.13	104.72
116.06	114.79	116.33	115.31	117.03	117.1	115.98	115.16	115.56	118.1	116.48	116.39	117.21	114.43	118.68	117.4	114.1	113.79	115.25	114.63	113.23	115.48	116.72	116.03	118.26	116.48	116.76	114.23	115.47	117.72	116.88	115.5	116.53	115.55	117.77	115.47	114.4	116.61	112.63	115.65	117.84	115.08	116.66	116.59	112.68	117.99	114.8	117.42	118.23	114.72
110.66	109.83	108.71	110.42	111.12	111.19	111.37	111.04	110.08	110.74	110.96	110.89	109.87	111.54	112.91	111.47	111.42	112.46	110.76	111.83	110.59	111.96	112.82	111.33	112.42	110.01	111.27	108.06	110.27	109.64	110.93	112.73	111.56	111.54	112.35	111.23	110.37	112.05	112.19	111.04	110.79	108.52	112.21	109.8	110.1	111.7	112.06	110.46	111.85	110.83
110.08	111.09	111.73	109.61	111.82	112.77	110.04	110.74	110.54	111.65	109.73	112.05	112.83	110.17	111.35	111.02	110.54	114.53	112.49	110.04	110.7	111.45	109.82	112.27	113.85	113.88	112.45	110.87	112.27	113.38	110.71	111.82	115.05	112.12	110.11	110.38	111.36	111.61	110.59	112.36	113.72	111.24	111.02	111.87	112.69	110.98	113.55	112.99	111.35	112.51
105.12	106.85	104.65	106.43	104.24	105.83	106.79	105.07	103.18	105.08	105.44	103.21	104.24	105.2	105.4	105.08	106.21	103.35	104.9	105.51	105.25	103.4	103.45	104.3	105.96	105.9	105.64	104.21	106.26	104.09	104.23	105.37	106.62	105.48	104.05	105.71	105.42	106.98	106.31	105.57	105.59	106.56	105.47	105.46	105.15	106.76	106.08	102.35	107.09	107.08
117.27	117.05	118.58	117.2	118.57	119.47	118.67	118.12	117.35	116.9	117.09	116.78	117.51	115.26	118.7	119.02	116.08	117.69	118.11	116.56	119.97	117.94	116.53	118.7	118.48	116.03	116.87	117.38	116.46	117.9	118.46	118.13	117.12	116.88	116.76	115.78	115.74	118.41	119.54	118.21	116.9	116.73	116.18	117.99	117.02	117.93	117.19	116.71	117.31	117.94
106.07	106.17	106.35	105.58	106.07	107.29	105.29	108.3	105.95	105.25	106.47	105.51	106.19	106.81	103.9	105.11	106.87	106.13	106.22	105.87	107.06	106.08	105.91	107.48	105.57	105.71	107.04	105.61	106.76	106.83	108.21	106.55	105.42	105.87	106.1	105.89	105.78	107.04	108.1	105.28	106.28	106.24	105.84	104.99	105.45	104.48	105.8	105.89	105.75	107.73
97.939	100.94	103.45	100.91	99.862	102.5	100.93	100.48	100.94	100.03	99.847	100.07	99.695	102.76	99.716	101.34	101.55	99.456	98.98	99.119	102.62	100.83	100.65	99.888	101.82	99.702	102.11	102.06	103.69	99.96	99.957	98.362	102.04	99.008	100.33	98.493	101.46	98.837	99.503	100.11	99.624	102.57	101.67	102.68	100.08	100.86	98.462	99.491	101.82	101.08
107.48	107.01	107.66	106.96	105.87	104.88	105.89	108.48	105.16	106.79	105.71	106.22	106.99	107.43	105.3	105.8	106.15	107.83	106.32	105.62	110.56	105.33	107.35	107.25	107.59	104.28	107.28	105.01	106.45	104.49	105.85	105.4	107.9	106.04	107.05	106.62	106.11	107.03	105.97	105.13	106.54	105.24	107.42	105.75	104.04	108.8	105.06	106.02	107.11	107.68
107.53	105.42	105.91	106.6	105.66	108.09	107.08	101.61	105.09	105.76	106.73	104.76	105.66	103.86	106.9	107.98	106.56	102.76	106.09	107.16	106.6	106.31	105.09	104.1	104.82	105.46	106.21	106.14	104.62	105.2	107.03	105.23	106.1	105.28	106.23	108.19	106.46	105.13	106.62	103.66	106.28	107.02	105.83	105.5	105.56	106.52	105.46	104.17	105.75	104.27
108.42	108.91	110.11	111.5	110.05	110.4	108.75	111.32	111.12	106.91	110.16	110.71	110.07	110.73	108.98	109.62	107.98	109.07	107.84	107.99	109.41	110.12	111.27	110.74	112.07	110.71	111.28	112.3	109.68	108.72	111.82	110.13	110.31	110.76	109.78	109.89	108.07	112.51	107.39	108.36	110.7	109.71	111.38	108.86	110.43	110.41	108.56	109.84	111.04	109.05
104.2	105.38	104.02	104.92	103.16	105.74	103.54	102.53	106.56	103.76	103.7	102.11	103.69	105.08	106.4	104.97	104.83	106.23	104.68	104.32	102.69	104.33	103.62	104.21	104.71	103.22	104.89	104.44	102.78	105.25	104.71	104.33	103.94	105.01	106.13	103.62	104.53	105.3	102.73	104.53	104.14	103.5	103.15	104.61	102.2	107.08	104.88	103.57	102.44	104.89
98.025	100.83	99.986	100.02	99.219	102.6	99.376	97.684	100.02	101.3	100.03	100.75	101.07	100.98	99.904	99.501	99.336	98.538	100.09	100.05	100.3	100.34	100.28	98.879	101.09	98.51	98.364	99.875	101.54	98.198	98.523	98.369	100.2	97.158	100.25	100.58	100.66	99.431	99.52	98.586	99.993	99.236	99.161	100.93	99.998	98.62	101.33	100.66	102.29	100.86
102.94	101.32	98.919	100.39	101.94	100.16	98.669	103.16	100.11	100.4	102.56	99.065	101.24	98.673	99.391	100.57	100.72	101.45	101.21	100.91	100.34	98.026	99.61	100.54	102.78	98.822	101.1	99.738	99.582	98.412	99.633	102.44	98.546	100.45	99.665	100.89	100.01	99.066	100.46	99.927	102.1	100.84	100.23	102.14	102.46	98.513	100.58	98.643	100.05	102.17
97.547	99.922	98.451	100.01	100.84	100.3	98.41	102.87	98.221	103.37	98.485	100.22	101.25	99.584	98.922	102.17	100.03	101.27	99.202	100.08	101.75	102.02	97.658	96.199	98.039	102.02	98.712	98.094	101.22	100.25	99.77	100.74	99.909	101.06	100.17	98.917	99.092	96.689	99.956	100.34	99.376	101.18	99.65	100.18	100.3	99.182	102.36	102.65	99.703	98.431
105.27	104.09	107.68	105.25	104.89	106.03	105.67	102.87	105.58	105.48	105.26	106.11	106.89	107.63	108.92	106.62	105.67	104.7	107.59	104.17	106	106.07	105.99	105.41	107.6	103.42	104.78	104.6	102.86	105.98	104.41	105.65	106.72	106.41	103.99	103.92	104.76	107.5	105.45	105.82	105.92	105.95	103.85	107.77	106.23	106.44	105.98	105.89	107.52	107.99
106.75	108.47	107.19	107.56	106.36	106.74	107.3	105.24	107.09	105.7	106.69	105.7	105.44	107.38	105.01	106.25	106.19	106.48	106.33	105.91	104.72	107.33	105.11	106.92	108.38	107.99	105.35	108.55	107.96	106.9	107.35	104.83	106.41	104.86	106.54	104.01	105.65	106.18	106.38	103.95	108.32	105.32	106.03	107.86	108.24	108.7	105.55	106.89	105.16	107.85
106.49	105.97	107.27	106.58	106.89	103.85	106.7	104.5	106.26	107.43	107.65	107.75	107.11	105.79	107.11	107.43	107.17	105.19	106.53	106.95	105.44	107.18	109.36	107.04	107.98	107.76	107.81	107.83	106.35	107.29	104.64	107.4	104.86	107.78	106.35	104.87	106.24	106.15	108.4	105.69	107.19	106.25	107.38	106.28	105.74	105.67	106.22	107.67	106.45	104.9
107.26	106.19	104.3	105.57	106.6	104.4	103.81	106.6	104.3	105.88	106.14	105.83	106.95	104.82	104.49	105.29	104.92	104.31	105.31	104.98	107.19	104.56	105.87	105.05	107.21	103.94	105.23	103.58	106.02	103.81	105.03	107	107.78	106.19	104.5	104.48	104.69	106.1	106.68	103.55	105.33	107	103.52	105.85	106.61	105.77	105.31	107.32	105.34	105.36
112.29	112.41	111.65	114.68	112.02	113.17	112.12	110.21	108.87	111.2	113.46	111.56	110.44	112.5	110.92	111.73	112.05	112.88	112.15	111.02	113.22	110.8	110.76	114.23	114.96	110.52	115.61	112.07	112.3	114.07	112.64	112.52	110.35	112.36	113.69	110.34	110.24	112.95	112.29	113.5	113.45	112.13	111.68	113.55	111.87	111.74	112.63	112.56	112.28	113.29
112.83	111.55	110.79	113.13	111.41	111.28	111.18	110.91	109.51	112.37	111.15	111.82	108.96	112.45	110	111.22	110.34	110.87	109.57	110.65	110.2	110.99	112.94	111.23	111.18	113.04	112.27	112.83	111.53	111.78	110.85	111.74	111.85	112.74	108.66	111.35	109.49	110.71	109.08	109.56	112.11	112.08	109.21	109.82	109.24	113.07	110.18	111.17	110.14	111.68
104.63	105.22	105.82	105.26	106.22	105.72	105.42	106.97	108.02	103.6	108.36	106.55	106.29	106.2	106.69	105.06	105.06	104.89	104.04	107.41	106.17	108.67	107.23	107.6	106.32	107.75	104.58	105.55	105.57	107.81	107.31	103.18	105.31	106.48	107.62	106.65	105.06	106.4	106.39	104.62	105.83	104.96	104.75	107.38	105.79	105.51	105.89	106.78	104.9	106.55
107.9	104.71	105.47	102.47	104.98	104.46	104.79	105.05	109.5	105.96	103.52	105.11	104.26	105.47	106.98	105.14	105.66	107.12	107.46	107.99	105.32	104.68	105.37	105.91	105.68	105.71	105.85	106.63	106.32	105.5	105.49	106.24	105.06	105.63	106.61	104.93	106.42	104.68	104.95	106.05	106.37	104.21	106.04	106.5	103.83	107.43	105.13	105.77	108.78	106.97
114.51	109.46	110.93	109.78	110.54	111.41	110.88	111.43	110.33	110.84	112.05	109.26	109.63	110.43	109.28	112.16	111.84	113.12	112.62	111.5	109.65	109.12	109.11	112.88	111.83	111.58	112.78	111.42	110.73	111.76	111.47	111	110.54	110.99	111.94	111.53	110.36	112.78	114.12	112.07	111.09	109.86	110.55	112.54	110.37	111.53	111.73	110.6	110.5	112.02
100.62	99.505	100.97	98.51	100.98	101.84	101.65	102.73	100.66	102.06	99.779	101.63	99.188	101.5	102.7	99.858	99.647	101.25	101.75	100.06	101.26	99.702	99.623	99.429	101.06	102.64	102.6	99.433	102.34	100.72	100.73	101.03	100.42	98.23	101.02	99.149	101.1	100.58	100.77	99.813	100.07	101.79	98.523	100.13	99.667	101.2	100.07	100.81	99.919	100.79
105.96	106.2	105.38	106.76	105.42	107.08	106.53	107.82	103.45	106.2	106.01	105.81	107.36	104.76	106.78	107.13	105.94	105.06	105.52	106.56	106.43	106.63	107.44	104.95	105.2	106.94	105.24	106.31	108	105.78	105.69	106.27	104.97	108.4	107.25	105.93	104.51	104.42	104.39	105.39	106	107.42	104.89	105.4	107.74	106.3	107.71	107.1	105.56	106.36
105.04	109.71	108.29	107.9	108.92	107.21	107.55	106.77	106.64	106.31	108.19	106.75	108.61	107.57	105.42	107.74	107.91	106.59	108.73	107.88	108.54	107.1	109.35	108.16	108.16	108.23	106.3	104.55	106.32	108.01	110.13	106.57	106.85	107.88	108.32	107.32	108.44	107.6	109.51	106.81	107.28	107.96	105.79	106.37	109.76	105.05	107.02	106.79	107.2	108.36
99.823	100.64	100.44	100.3	102.09	99.821	100.33	98.678	99.077	101.83	100.68	102.44	101.26	103.4	100.99	100.16	102.88	101.31	99.155	100.61	100.74	100.83	98.72	101.34	100.63	99.668	102.48	98.54	102.27	101.46	101.86	101.26	100.13	101.65	100.81	101.11	100.72	100.07	100.32	100.62	100.64	97.924	101.07	101.07	101.71	101.95	99.994	99.275	96.938	101.79
105.17	104.92	102.17	103.73	102.89	102.57	102.54	105.21	104.84	104.29	106.45	105.68	105.56	102.94	106.42	105.19	105.03	103.02	103.48	106.2	103.6	103.24	104.7	103.48	105.18	104.82	105.98	104.06	102.64	103.3	103.97	103.65	103.7	102.76	105.95	104.73	103.41	105.61	103.87	102.73	107.09	104.16	104.17	103.78	103.07	103.74	104.19	103.1	105.22	104.09
110.94	110.57	110.14	111.06	109.75	109.7	113.31	110.73	109.72	110.38	109.98	111.05	108.81	108.25	107.96	110.36	110.4	110.54	111.06	110.35	110.09	110.16	108.76	108.48	110.02	110.72	108.66	112.73	110.67	111.51	109.43	110.37	111.21	110.33	108.72	111.89	108.62	108.76	110.69	107.18	111.82	110.35	109.88	109.09	111.06	111.04	112.06	111.59	110.4	109.53
103.59	104.25	103.6	102.8	103.34	105.05	105.62	102.61	105.3	104.95	103.88	102.12	103.83	105.47	102.33	103.84	104.65	103.22	105.69	103.79	104.47	106.92	105.14	104.16	103.87	104.84	105.52	104.74	103.29	101.66	105.56	103.47	105.46	104.81	104.12	105.2	105.01	104.03	106.55	106.12	102.66	106.58	103.64	101.56	105.77	104.09	104.84	104.71	103.72	104.1
107.33	105.8	105.99	106.74	104	105.47	106.88	105.99	108.7	103.03	107.13	104.5	105.83	107.24	107.23	105.83	105.93	106.85	108.3	106.04	107.97	107.17	105.61	106.27	107.28	107.46	105.17	105.72	107.96	108.72	108.16	106.29	106.09	106.04	105.43	109.02	107.52	108.82	106.91	106.92	107.37	107.92	106.01	105.78	106.56	107.98	107.18	107.8	105.85	108.89
106.74	108.45	106.11	104.34	106.21	104.32	107.97	105.67	106.99	108.28	106.43	106.8	106.32	105.84	104.8	107.24	106.81	106.64	106.17	105.2	106.88	106.83	108.42	105.69	106.52	106.55	106.51	104.63	105.04	105.37	106.15	107.08	106.4	105.87	107.61	106.1	107.32	108.59	105.15	108.34	106.75	105.5	107.87	107.44	105.31	105.28	107.42	103.21	107.43	104.76
113.03	111.53	113.33	108.16	112.09	109.92	112.12	109.66	111.39	111.4	112.18	111.77	113.35	110.35	111.28	112.94	111.6	110.92	111.12	114.48	109.57	110.64	109.67	110.55	109.3	111.54	111.06	112.22	112.13	113.68	113.6	112.36	110.44	108.42	113.66	113.14	112.26	110.13	109.6	109.98	112.22	112.09	111.81	112.7	110.73	112.06	110.09	111.38	110.86	112.91
106.63	105.64	105.67	105.66	106.27	104.72	105.61	105.19	106.08	105.81	105.92	104.7	103.6	107.66	106	106.85	105.47	106.11	103.56	104.73	104.42	105.58	104.13	104.82	104.92	104.24	104.76	104.95	104.69	106.54	102.82	107	104.29	104.75	103.18	105.01	106.96	105.32	105.76	106.73	106.49	105.42	107.35	105.95	106.12	105.43	105.12	103.56	105.4	105.37
110.71	109.36	109.42	109.39	110.48	108.8	109.69	111.42	109.71	108.25	112.55	108.94	111.1	110.92	108.6	111.07	109.68	108.16	108.37	108.89	110.55	112.01	108.93	109.84	109.53	111.81	109.49	110.5	109.16	111.83	107.92	110.42	110.26	107.72	109.04	107.18	109.46	109.49	110.85	108.56	108.71	109.28	108.32	110.37	112.04	110.79	110.56	110.66	109.23	109.82
106.29	106.61	106.86	103.82	106.29	105.2	107.11	106.65	108.7	106.3	107.7	106.04	106.53	107.4	105.86	107.5	105.5	104.79	104.98	105.32	106.5	103.21	107.98	105.16	106.12	105.79	104.5	106.04	105.2	105.26	107.37	107.56	106.9	106.68	105.53	103.76	106.27	104.63	107.44	105.8	105.55	106.09	105.8	105.52	105.47	104.67	105.96	106.5	103.54	103.2
104.4	104.62	106.65	103.27	103.19	104.32	103.12	102	102.68	103.34	105.57	103.21	102.17	104.36	103.74	105.81	103.55	104.63	104.29	103.43	103.28	103.07	104	105.32	105.54	103.2	105.33	105.78	104.84	104.13	103.18	103.27	103.42	103.71	103.46	103.89	104.33	106.29	103.31	105.96	104.72	101.64	103.63	105.98	103.6	105.36	102.56	103.48	103.61	105.25
113.3	114.48	111.45	113.54	112.19	112.9	112.86	113.47	113.23	113.3	111.5	112.54	114.79	113.91	114.63	113.42	112.4	113.41	113.84	113.31	113.79	110.3	112.66	115.04	113.63	111.4	113.03	112.93	112.31	113.59	111.68	111.01	111.79	113.22	113.39	112.65	113.16	113.15	111.55	112.74	115.14	112.83	111.52	109.31	112.63	112.29	113.21	112.47	111.23	110.72
104.96	105.91	105.32	108.42	107.13	106.7	109.25	107.72	103.68	106.95	107.93	106.25	107.65	107	106.65	107.14	108.61	105.99	105.67	104.59	108.19	107.18	106.79	105.41	108.71	107.2	105.85	107.21	106	108.61	107.17	105.84	107.37	106.09	105.56	106.33	105.11	105.47	106.16	107.27	107.23	105.49	107.38	107.99	106.22	105.08	105.93	103.31	107.33	104.69
103.42	105.67	106.89	105.4	104.26	104.89	104.11	106.6	103.12	103.55	104.82	105.94	108.54	105.73	106.58	105.78	105.05	106.07	103	104.64	104.37	106.6	106.4	103.57	107.42	107.13	104.34	107.15	105.64	106.47	104.2	106.76	107.67	106.11	104.23	105.47	106.38	105.47	103.7	105.88	106.44	106.59	103.73	105.92	107.11	104.26	107.56	108.47	106.67	106.26
106.22	105.84	108.68	105.89	106.86	105.21	106.02	106.69	109.1	105.63	108.36	107.76	106.62	105.69	106.27	107.84	107.52	104.96	108.76	104.82	107.7	106.03	104.86	103.71	106.87	103.79	106.71	105.54	103.92	104.44	105.3	107.26	104.27	105.64	106.07	104.85	106.02	104.38	107.37	105.96	104.16	105.95	106.44	106.1	106.08	107.23	106.77	107.94	106.04	105.76
110.26	109.41	111.41	110.43	112.43	112.17	109.8	111.91	109.72	111.24	110.49	111.68	110.23	109.01	111.11	110.29	110.4	110.26	111.27	114.36	110.62	112.13	111.35	112.59	110.51	112.68	112.67	110.76	109.46	109.41	111.26	109.65	111.75	109.27	112.34	112.17	113.06	111.71	110.8	111.61	111.6	110.83	111.38	110.04	109.71	112.52	109.35	111.39	109.8	112.09
106.25	105.92	104.45	105.44	103.99	105.53	105.04	104.84	105.8	104.99	104.54	105.53	104.12	105.34	105.94	105.03	104.35	106.12	105.68	106.03	104.49	105.43	107.39	108.35	105.9	105.36	106.6	107.66	105.27	104.48	106.58	106.44	104.21	107	103.06	106.01	106.45	105.16	106.13	105.38	106.51	107.21	105.59	104.1	105.41	104.08	103.84	105.76	107.25	106.33
102.67	101.61	105.41	104.91	103.52	104.32	103.72	103.83	103.94	103.4	103.62	103.16	104.26	104.35	103.79	105.82	103.93	104.94	103.33	105.88	103.97	106.5	104.95	103.4	103.75	104.52	105.78	100.97	105.54	106.24	105.51	105.85	103.61	103.6	102.78	101.06	103.67	103.75	105.48	104.71	105.09	105.38	104.42	102.69	105.84	103.33	104.42	104.27	103.06	105.46
105.82	105.63	104.47	104.3	106.52	103.79	107.43	105.17	104.3	104.47	102.07	105.11	106.6	104.14	105.63	103.88	105.69	105.84	108.2	106.58	103.58	103.52	103.69	105.61	103.97	105.69	106.49	105.43	104.41	106.29	103.8	107.03	104.08	104.51	102.52	105.42	105	105.46	103.63	105.22	104.94	104.3	104.14	105.04	106.39	104.58	104.15	105.85	103.27	102.82
100.76	101.09	98.496	100.43	99.481	100.45	99.754	101.09	100.74	98.139	98.407	99.865	100.81	102.21	100.06	102.09	100.58	99.045	98.432	102.53	100.35	100.28	101.33	99.97	98.158	100.94	100.4	99.15	99.155	98.937	100.77	99.261	101.15	99.79	101.81	101.53	99.874	101.49	98.917	100.75	99.966	100.86	102.02	99.668	101.01	98.818	100.26	101.97	100.06	101.34
98.664	100.38	99.338	100.15	99.17	98.941	99.245	102.38	101.62	100.17	101.65	98.389	102.86	99.684	100.2	99.064	98.982	100.96	98.315	98.197	100.75	101.41	99.457	101.98	101.34	99.062	101.65	99.757	102.24	99.451	100.04	98.839	100.81	98.358	101.54	99.101	101.16	100.09	100.42	98.288	98.592	99.854	101.41	97.349	97.421	98.843	99.242	99.943	100.62	100.82
108.02	105.71	106.05	104.94	105.98	106.66	105.68	104.79	106.49	107.21	105.54	106.83	105.33	107.82	103.27	105.02	106.01	106.7	106.35	109.57	105.3	106.53	106.65	106.46	104.69	105.59	106.42	105.07	105.92	105.85	105.51	104.11	105.73	105.96	104.87	106	106.66	105.12	104.63	106.52	107.54	105.84	106.2	105.55	107.04	105.24	106.01	105.57	106.86	108.72
113.53	111.39	111.11	111.86	112.82	113.07	112.58	110.04	112.41	114.82	109.27	111.56	110.16	110.66	111.86	110.38	111.66	111.72	114.46	110.48	111.52	112.43	110.27	110.24	112.6	113.22	111.02	111.8	114.47	112.78	114.02	110.61	112.09	111.8	113.67	111.71	112.9	110.77	113.6	112.88	115.03	110.39	112.54	113.32	111.37	111.33	113.66	112.36	112.74	111.02
104.99	104.73	105.23	107.23	104.12	105.63	104.91	105.57	104.01	107	106.43	106.24	104.92	106.15	104.56	107.06	105.71	105.9	105.52	106.29	106.8	102.88	103.64	105.55	105.06	105.75	106.64	106.17	106.65	105.69	104.54	105.54	105.26	106.92	102.93	105.15	107.77	106.3	107.62	103.75	104.8	107.08	103.55	104.7	107.48	107.43	106.58	104.27	105.4	105.49
111.22	112.37	112.05	111.45	114.36	110.93	112.84	112.85	114	114.8	112.64	112.2	114.13	114.87	112.31	114.18	114.18	113.04	113.73	112.42	113.8	113.19	114.36	114.31	114.69	113.84	114.19	112.82	113.39	112.43	113.81	112.95	111.69	112.6	111.1	110.84	113.99	112.33	113.02	112.71	111.54	115.09	111.44	114.62	112.28	113.56	111.82	111.11	113.74	111.76
106.67	103.97	105.44	106.96	105.46	104.52	102.8	104.77	104.3	104.7	105.96	105.66	104.4	104.28	106.75	105.62	102.19	105.68	104.5	104.96	107	104.17	109.08	104.63	106.47	103.85	105.68	103.26	103.68	104.26	102.52	102.99	104.52	103.68	105.52	105.32	103.22	105.8	105	103.25	104.08	103.43	103.69	105.97	102.43	104.42	104.81	104.96	102.04	104.52
102.15	103.02	103.36	105.92	100.9	104.54	103.65	104.84	104.72	106.77	103.73	105.7	103.39	102.57	104.13	105.06	103.29	104.45	103.87	103.77	103.4	103.6	104.76	103.78	105.2	104.13	106.09	104.17	103.4	103	107.58	104.13	104.84	104.51	103.86	102.4	102.69	102.89	105.07	103.87	104.67	106.95	104.78	104.6	103	104.15	105.29	104.15	104.16	101.46
105.31	105.37	105.06	106.16	106.73	106.63	105.71	105.51	105.33	104.82	108.27	106.02	105.44	107.37	106.87	105.91	106.13	103.39	105.82	106.99	104.9	106.75	104.67	105.97	107.13	105.47	105.33	106.54	105.41	105.88	105.86	106.45	103.89	107.17	106.58	105.67	106.11	107.8	103.44	105.48	104.9	104.63	105.01	105.57	106.69	105.97	103.35	103.66	106.9	104.99
115.72	116.82	117.4	117.67	116.56	117.76	115.31	116.17	116.4	116.77	115.93	115.92	115.62	115.57	115.47	115.76	115.99	116.67	119.58	115.55	115.12	116.01	115.65	114.22	117	116.73	114.58	115.7	114.97	113.38	115.38	113.15	116.12	115.79	116.7	116.99	118.4	115.43	115.8	118.11	117.33	117.03	117.03	115.59	118.14	115.17	117.21	113.56	118.01	116.16
100.08	99.109	100.92	100.95	99.941	98.851	98.692	99.584	101.86	99.16	100.11	99.053	99.449	100.54	98.925	98.803	99.058	101.46	99.535	99.966	98.927	98.792	98.621	100.25	98.503	100.28	99.816	100.41	98.344	99.585	100.08	100.67	99.177	101.59	99.216	101.32	99.598	98.581	100.34	100.79	99.177	99.268	100.6	100.69	99.371	97.021	100.97	99.527	100.17	98.065
110.12	110	109.41	110.82	109.31	109.36	108.45	110.36	110.53	110.13	108.77	109.45	109.49	113.3	108.96	107.48	109.68	109.57	110.62	112.01	108.4	108.38	110.76	110.72	109.56	109.98	109.21	107.41	110.15	108.88	108.3	110.77	112.23	107.77	109.57	108.6	110.17	109.16	108.65	108.78	110.23	109.04	109.6	110.8	110.36	109.29	110.19	110.4	110.82	108.91
103.93	103.95	104.12	102.25	103.75	102.44	103.94	107.23	104.29	104.93	103.84	105.02	102.6	104.11	103.63	104	105.48	103.65	104.09	106.03	105.51	104.79	106.93	104.65	102.86	105.9	106.42	104.15	104.63	104.46	101.85	104.93	105.32	102.41	105.72	103.7	103.98	104.38	104.42	104.03	103.72	104.2	104.77	104.36	104.83	104.66	104.32	104.1	103.83	105.22
100.83	100.74	98.779	102.23	98.079	98.97	98.802	99.287	100.16	99.131	100.03	100.57	99.095	99.604	98.107	98.658	98.943	99.568	99.119	99.381	100.09	100.48	99.844	100.29	99.467	100.54	98.658	98.956	99.278	99.53	98.97	98.829	99.64	99.607	100.27	98.98	100.18	98.605	98.536	100.8	100.72	100.23	98.941	98.447	99.301	100.09	100.03	98.767	100.35	98.056
103.16	103.04	106.5	104.72	104.87	104.36	104.26	105.39	103.33	104.52	103.99	103.46	104.77	104.12	104.25	106.86	107.27	103.71	107.17	105.72	104.16	104.22	104.14	104.74	102.77	103.85	103.45	103.9	105.39	104.87	104.54	104.71	104.05	105.68	105.35	105.26	104.68	104.31	104.01	105.13	104.84	104.93	103.9	103.54	105.15	106.55	104.3	103.63	105.17	104.6
107.55	105.97	107.92	107.57	108.67	106.4	105.53	107.8	108.44	104.19	106.73	104.42	104.28	105.58	106.18	105.86	105.61	107.08	105.23	106.25	106.63	105.7	105.99	108.73	106.94	105.07	104.74	105.35	106.16	104.23	106.35	104.64	108.47	107.89	104.47	107.34	106.53	106.01	105.83	106.44	106.16	107.51	107.48	105.8	105.43	107.82	107.29	106.99	104.52	105.63
113.17	111.82	111.02	111.2	112.6	111.65	111.68	110.34	111.55	111.16	111.79	114.08	110.83	110.15	111.17	112.87	112.24	110.93	111.22	113.15	112.08	111.54	112.06	112.08	109.58	112.07	110.8	111.7	112.17	111.5	112.12	110.63	110.93	112.01	112.38	109.24	110.67	109.59	113.6	113.38	110.37	110.26	111.41	112.58	111.46	109.75	110.3	110.51	112.01	109.78
104.84	105.34	107.18	108.85	106	106.25	105.74	106.37	105.73	106.53	106.21	107.82	107.08	105.54	107.45	106.23	106.39	107.29	106.25	106.77	105.9	106.22	105.87	106.45	107.32	104.97	105.9	107.44	106.81	105.71	108.43	107.69	107.39	106.44	106.06	106.94	105.98	105.51	105.73	107.52	107.59	104.95	104.79	105.57	104.92	105.98	108.22	107.91	108.33	106.78
104.53	106.1	104.37	106.56	101.71	103.83	104.17	103.57	102.91	103.65	103.09	104.06	106.1	103.59	103.48	102.52	104.22	103.46	104.59	103.44	101.07	105.15	102.1	102.75	104.85	103.86	103.32	103	103.66	106.71	105.43	103.32	104.92	106.56	103.59	105.51	103.62	102	104.18	102.24	103.82	104.91	105.27	104.49	104.19	102.06	102.65	104.23	103.52	105.25
114.07	112.44	112.85	112.19	111.65	111.57	111.21	111.19	111.76	110.95	112.09	111.16	112.77	109.37	113.25	110.34	111.97	110.53	111.03	111.1	112.74	109.64	114.71	108.64	111.13	111.2	113.15	109.81	110.95	110.7	110.28	113.43	112.3	112.59	109.02	112.42	112.81	112.21	111.39	111.88	112.5	111.55	111.33	109.51	112.59	112.55	111.58	111.67	112.1	113.64
103.47	105.72	106.62	104.77	104.92	104.51	105.65	105.37	107.26	107.54	105.6	106.58	106.92	106.81	106.21	105.24	106.29	106.45	107.21	108.15	103.96	103.87	107.99	106.66	108.07	106.95	105.51	107.24	102.76	107.16	106.95	105.29	106.44	106.36	106.72	106.35	104.63	106.48	105.69	107.61	105.93	106.17	106.88	104.93	104.9	105.21	104.8	105.1	104.57	106.27
110.63	110.92	112.96	110.47	111.11	111.46	111.77	112.25	111.74	111.49	110.99	110.1	111.6	112.39	111.71	114.71	113.01	112.48	109.77	112.2	112.29	111.14	112.51	113.19	114.68	112.89	114.02	110.26	111.38	111.98	112.5	112.6	110.36	113.69	110.24	110.79	112.99	112.95	109.25	112.69	111.73	113.83	110.29	113.18	112.67	110.75	110.76	111.5	110.89	112.62
105.12	104.84	107.18	104.59	105.09	104.3	105.26	104.87	104.86	105.61	104.75	105.7	104.93	106.41	103.46	105.56	105.87	106.18	105.25	106.44	106.41	106.72	103.61	105.65	106.77	103.4	103.91	105.21	105.96	106.64	105.76	106.25	104.92	106.22	104.01	105.99	106.78	105.54	105.63	103.07	107.07	106.31	106.36	105.22	105.59	104.49	107.88	104.52	104.33	103.3
106.63	105.34	105.83	104.29	105.54	107.93	105.68	104.3	106.23	104.4	106	105.57	107.37	103.11	108.74	104.95	108.49	105.86	105.97	105.11	106.94	104.8	104.42	105.19	105.78	104.25	106.26	107.32	104.67	107.25	101.87	105.4	105.98	106.95	106.6	105.53	104.89	106.12	103.66	105.97	105.53	107.41	106.18	106.17	106.09	102.64	107.28	101.21	104.24	107.2
106.83	103.75	106.91	107.6	106.58	106.73	106.98	108.41	105.59	105.1	103.95	107.48	107.63	104.29	106.41	104.91	105.84	106.86	104.1	106.34	105.72	107.34	105.22	106.14	105.28	106.93	103.17	105.1	106.28	106.15	106.31	106.44	105.82	104.15	103.58	102.98	107	106.93	103.86	105.15	105.06	104.57	106	106.01	107.48	107.48	104.98	105.56	106.26	107.55
104.96	108.19	103.21	106.6	105.47	105.17	107.63	107.17	104.51	106.18	105.21	108.12	107.79	108.07	107.99	107.28	107.25	107.38	106.66	107.3	106.18	107.36	106.65	108.22	105.71	106.2	105.93	107.92	108.83	107.73	107.1	107.71	105.51	108.63	108.86	104.64	106.83	108.13	108.31	106.6	105.85	106.08	105.01	107	105.32	104.69	106.47	105.44	108.7	108.29
103.44	103.73	103.77	106.38	103.58	105.92	106.31	105.66	103.87	105.78	105.62	107.13	105.36	105.02	103.78	104.61	109.68	104.42	104.56	106.03	106.01	104.93	105.41	107.14	106.34	104.87	105.77	103.67	105.8	106.99	107.7	106.59	106.24	105.93	106.49	106.63	106.39	102.37	107.42	103.47	105.32	105.31	104.88	103.5	106.38	106.08	105.11	106.03	105.72	106.85
111.91	110.84	110.34	111.35	109.65	110.66	112.7	112.25	111.07	110.96	110.74	111.96	111.76	110.5	111.1	109.78	111.26	109.17	113.74	111.1	111.31	109.31	113.03	109.55	112.53	112.99	114.31	111.35	110.44	112.97	110.36	112.69	110.09	110.31	111.99	112.46	108.97	110.74	110.88	110.94	109.33	113.76	110.76	111.32	110.32	110	112.38	109.07	108.44	110.79
103.79	104.48	104.58	106.58	104.65	105.38	103.8	104.43	103.84	104.26	105.81	104.34	104.26	103.86	104.15	104.23	105.82	105.33	103.84	104.21	104.14	105.62	104.7	106.37	104.11	105.68	104.16	106.62	103.19	104.51	105.1	105.25	105.31	105.6	103.37	102.48	105.12	105.98	105	103.7	104.47	104.15	105.05	106.95	104.31	104.2	106.06	104.11	105.11	105.06
116.17	117.39	118.09	114.98	116.76	115.5	115.31	116.39	116.06	117.19	115.57	115.04	113.42	115.08	115.94	117.61	115.12	116.29	118	117.68	116.12	114.09	115.51	116.12	114.23	114.73	115.19	116.38	115.88	116.6	115.56	116.7	116.61	117.74	116.7	116.65	115.12	116.94	114.34	116.72	115.98	115.83	117.78	118.41	115.05	117.87	117.26	115.15	114.5	116.77
105.05	105.79	104.63	106.37	106.72	105.36	107.43	106.25	105.89	105.92	105.46	105.21	105.69	105.62	103.07	105.88	105.45	106.36	107.02	105.16	106.44	106.83	106.13	107.36	105.15	106.83	107.02	105.08	104.75	104	104.78	105.24	107.51	105.78	106.82	104.24	104.86	105.14	104.42	104.36	105.01	104.35	104.59	104.52	104.93	103.65	102	104.68	105.32	105.57
98.442	101.78	98.545	101.59	101.53	100.65	102.26	100.05	102.64	104.5	103.42	102.83	98.612	100.84	101.09	101.25	99.574	99.4	100.05	102.76	102.02	101.91	103.05	99.206	101.29	100.84	100.68	101.74	100.48	101.11	99.938	101.81	100.5	101.38	103.06	101.85	99.742	102.77	100.03	100.21	100.7	99.077	101.13	101.21	99.454	101.66	101.78	101.19	102.03	103.33
99.628	98.319	96.63	98.21	100.53	98.826	99.527	100.78	100.24	100.62	101.13	98.934	100.44	99.662	97.662	101.24	100.57	101.12	97.623	99.572	99.699	100.51	101.65	101.32	98.841	98.701	98.322	98.121	98.872	100.43	100.6	100.75	99.059	99.189	99.266	100.76	101.34	97.41	101.22	100.29	101.35	97.783	98.654	98.526	98.976	99.37	98.032	101.12	100.15	100.87
114.15	112.75	113.82	111.44	112.81	115.09	113.51	111.05	112.39	112.57	111.78	112.98	114.23	113.43	115.41	112.44	112.62	115.18	109.63	112.78	112.81	113.2	111.11	113.55	115.03	113.95	114.31	113.22	113.24	110.91	113.13	112.72	115.33	112.53	112.77	113.16	112.88	111.06	112.39	113.29	110.11	114.39	113.68	114.3	111.07	116.06	113.7	112.38	112.3	114.14
111.85	110.55	111.21	113.94	111.39	111.52	108.79	110.06	112.82	113.29	112.28	109.56	112.46	111.47	112.02	112.15	112.5	108.75	110.46	113.44	112.29	112.82	110	112.13	111.12	111.84	111.33	112.3	111.25	110.49	110.25	112.27	112.06	110.12	111	110.86	111.34	112.15	110.66	108.48	114.1	110.96	113.53	111.76	113.03	111.41	113.67	112.11	108.28	112.03
105.09	105.89	104.15	104.79	105.58	103.56	105.2	103.69	105.32	105.29	105.84	103.65	107.49	108.03	104.62	106.59	105.53	103.72	106.91	105.8	105.46	106.21	106.98	107.39	105.73	106.15	102.75	103.88	106.52	106.81	108.09	104.82	105.54	107.62	104.08	105	106.9	105.56	105.91	105.5	105.4	106.9	106.47	102.62	104.82	106.25	106.02	106.92	105.46	105.79
106.93	105.93	107.9	107.48	109.45	108.05	105.75	104.22	107.56	103.97	105.79	107.33	106.93	105.64	107.61	106.02	106.56	106.44	107.52	109.31	105.86	105.97	107.65	105.62	107.47	107.82	106.84	107.9	106.65	106.43	106.22	104.38	107.86	106.65	106.51	106.84	105.27	104.64	105.82	108.03	109.46	107	105.43	107.01	106.72	109.08	107.34	107.57	107.09	106.51
105.38	104.02	104.1	103.63	105.24	105	103.74	103.99	103.29	103.96	104.5	104.16	106.86	102.95	102.78	103.54	104.21	105.52	105.22	106.52	103.99	106.55	106.51	105.33	104.44	102.95	103.56	104.1	106.45	103.24	103.43	103.83	102.45	103.94	103.65	104.78	105.11	105.15	103.9	106.37	105.75	104.99	104.64	102.77	104.81	105.71	104.6	104.98	103.71	104.18
98.729	102.33	98.723	100.83	100.49	98.932	102.18	100.18	99.851	99.691	99.721	100.33	99.067	99.508	100.94	100.34	99.332	100.58	100.27	97.747	99.358	102.49	98.546	101.11	102.03	99.44	100.89	100.61	101.01	101.46	100.15	99.28	99.559	100.45	100.6	100.07	99.965	100.9	100.37	98.382	100.63	100.39	101.13	99.92	98.706	100.15	102.05	100.06	99.25	100.19
104.4	103.65	106.14	103.54	103.33	103.26	105.74	102.87	104.04	103.87	105.02	105.39	104.07	103.81	102.83	105.21	103.46	104.15	103.1	105.82	104.69	107.68	104.57	104.09	103.06	106.08	102.78	102.87	104.87	103.78	104.35	104.59	102.89	102.73	102.38	105.8	103.07	103.62	104.11	102.83	105.85	103.39	101.4	102.71	104.09	106.34	104.76	105.15	103.64	103.11
110.93	111.85	110.08	111.58	111.65	111.31	111.14	113.5	109.68	110.78	110.19	113.37	112.3	111.04	110.31	112.11	112.01	112.68	108.86	110.68	111.56	111.05	110.78	110.46	110.9	110.91	109.53	112.5	110.28	110.76	110.9	110.19	112.11	111.51	112.2	112.93	111.47	111.65	110.28	113.32	113.38	111.19	109.19	111.09	112.34	110.6	110.2	111.43	110.66	111.57
99.095	98.376	99.964	100.93	101.34	99.27	98.592	100.58	101.14	102.16	98.176	100.21	101.61	101.89	97.986	101.63	100.29	99.424	100.75	100.89	97.291	100.91	98.102	99.965	98.844	96.958	100.35	100.61	99.387	99.759	98.113	100.43	100.93	100.38	100.91	100.65	101.55	99.602	99.391	99.029	99.606	99.734	102.25	99.339	98.183	99.923	100.86	97.943	100.68	99.751
105.6	105.2	105.78	106.11	102.47	106.31	104.18	107.44	104.19	103.71	106.15	106.7	106.57	107.88	106.8	106.1	105.33	104.59	107.81	104.23	106.55	107.02	107.13	108.09	107.44	105.16	107.14	106.05	104.47	103.9	106.75	104.97	106.57	104.98	105.77	104.15	105.19	105.55	104.63	105.24	105.38	106.16	107.66	104.77	106.28	106.8	103.73	104.05	104.53	106.42
106.41	104.7	102.25	104.43	103.42	105.63	105.95	107.75	107.43	104.64	102.92	105.72	104.62	104.3	106.92	105.39	107.03	105.25	106.37	107.59	103.63	105.62	106.18	104.85	106.03	106.14	104.36	105.36	108.22	106.35	104.77	105.99	104.26	107.63	106.27	106.41	107.01	104.94	106.34	104.31	104.26	104.72	105.99	103.68	103.24	106.55	103.52	107.24	104.45	104.51
100.05	100.37	99.369	100.16	98.883	100.7	100.24	101.03	97.164	98.4	101.2	100.88	99.85	99.451	100.27	98.465	100.58	98.209	100.73	100.93	100.2	98.406	99.267	99.468	100.98	99.362	100.58	99.283	97.613	97.905	100.16	99.075	98.098	100.76	101.42	100.18	99.284	99.815	100.37	100.35	98.311	99.4	99.436	101.88	97.701	101.46	98.68	100.04	98.931	100.9
112.35	112.39	111.76	111.36	114.31	113.11	112.01	112.09	113.82	114.39	113.15	114.19	111.43	111	113.25	113.25	112.78	115.17	113.39	111.42	111.67	113.21	112.6	114.59	110.3	111.45	111.69	113.26	113.34	113.1	111.26	112.05	112.08	113.69	111.84	112.55	113.14	111.87	114.19	112.83	113	114.69	113.06	111.92	111.47	112.02	111.31	112.49	111.66	110.69
107.48	107.46	107.11	109.07	106.22	102.03	106.41	107.71	106.91	107.21	107.75	105.46	106.87	106.55	105.4	106.88	105.48	104	105.23	105.89	107.57	106.83	105.66	106.67	106.07	106.14	106.31	105.66	104.79	103.22	106.41	105.11	106.78	104.16	106.52	105.16	107.93	107.09	106.19	106.9	105.63	105.32	106.37	107.68	106.95	105.69	106	106.48	103.24	106.73
101.97	107.08	106.12	103.12	104.18	106.62	105.25	104.73	103.65	104.44	102.35	103.41	103.61	106.02	105.71	103.95	102.53	104.58	104.6	104.76	104.85	103.14	103.95	105.31	104.69	102.19	103.92	104.32	106.02	105.01	103.53	105.06	104.4	104.43	102.57	105.25	103.66	103.54	104.71	104.85	105.13	103.84	103.3	102.99	102.67	103.4	105.59	104.28	104.42	101.47
108.18	107.71	106.61	105.66	104.88	105.91	106.54	104.05	106.75	104.84	103.27	106.99	107.14	108.1	108.72	108.11	107.06	104.54	105.43	107.53	106.14	105.61	106.63	107.93	107.32	105.27	105.5	106.88	106.08	108.17	106.1	107.56	106.38	104.95	107.34	105.35	108.54	108.35	108.17	106.25	105.41	108.13	104.3	107.02	106.46	105.85	107.32	105.4	104.63	103.33
106.01	105.42	103.34	106.47	103.46	103.29	106.12	104.44	105.23	105.52	106.69	106.75	106.54	105.04	103.98	108.23	106.02	104.6	106.55	106.65	105.2	102.86	107.3	104.89	105.8	103.32	106.58	104.67	102.33	105.35	104.48	103.92	103.89	103.88	102.84	105.53	104.39	102.71	107.21	105.1	105.88	105.13	104.48	104.63	105.98	104.39	104.12	104.4	104.55	103.67
105.36	104.26	103.5	105.4	105.57	105.77	105.94	105.61	106.86	104.61	105.07	104.79	103.77	107.1	106.43	103.2	105.74	104.33	105.47	105.95	106.03	105.76	104.01	106.09	106.47	105.68	104.98	106.65	105.74	103.93	105.73	107.16	104.21	104.41	105.71	106.41	106.24	106.53	105.47	104.02	104.95	105.73	104.93	107.16	104.86	104.86	106.91	105.52	102.91	104.37
113.48	111.49	113.29	111.14	113.67	111.63	111.11	111.99	112.43	112.19	113	113.43	111.08	111.1	112.12	112.39	110.19	111.8	112.93	111.01	109.54	113.07	111.18	110.89	111.01	113.84	111.02	113.7	110.13	111.7	113.37	114.32	111.99	110.2	110.32	110.86	114.28	111.23	113.05	111.56	113	113.04	111.31	111.29	110.58	111.76	110.46	112.4	107.16	112.19
105.42	103.48	104.02	104.66	105.9	104.98	107.52	104.64	103.77	106.21	104.02	104.66	105.19	103.4	102.35	106.03	105.72	105.09	105.19	106.9	108.08	104.84	107.12	105.35	105.01	105.27	107.31	105.03	104.28	106.46	104.57	104.03	106.41	104.5	105.91	105.42	106.32	106.58	105.46	104.88	107.29	107.2	105.12	106.3	106.35	104.98	104.98	105.95	105.8	104.25
110.88	110.41	113.75	113.58	113.49	112.04	109.49	111.19	110.9	110.79	114.67	110.1	113.82	113.12	111.88	110.99	112.32	110.62	111.22	111.46	111.78	111.85	108.61	111.74	111.07	113.3	113.45	112.37	114.16	111.52	110.63	111.83	110.81	112.11	113.7	111.68	113.29	111.12	113.65	112.25	111.7	109.76	112.53	111.43	113.71	113.91	110.54	113.75	113.79	110.96
114.44	111.45	113.06	113.58	110.84	113.05	109.03	114.05	110.96	112.65	113.8	112.79	114.13	112.32	112.37	108.06	110.15	109.06	114	110.76	113.16	111.77	112.74	112.57	111.34	108.87	112.94	109.57	113.41	114.09	112.69	112.84	112.11	112.09	110.1	112.28	110.24	111.55	111.43	113.48	113.11	111.3	113.01	110.88	112.61	112.91	110.16	110.95	111.03	113.93
106.47	107.54	104.94	103.77	107.88	103.78	106.29	107.07	107.12	108.3	104.5	105.47	103.52	106.7	106.44	108.87	106.3	105.26	106.86	105.65	105.45	104.98	105.95	106.12	105.09	104.24	107.28	105.28	106.51	105.62	108.09	107.33	104.55	104.35	106.05	104.81	106.49	104.28	104.52	104.24	105.85	106.18	105.03	108.69	105.77	104.62	104.85	105.97	105.23	104.66
110.35	112.09	111.22	110.23	110.31	110.97	112.62	112.45	112.11	111.71	113	111.62	110.92	112.59	109.86	110.21	112.21	114.36	112.61	111.47	112.8	109.79	110.72	111.26	110.39	113.07	110.03	111.48	109.98	113.59	111.19	111.42	109.93	111.5	109.4	109.32	110.8	110.38	111.26	110.87	109.25	111.47	111.09	112.36	111.65	110.17	112.05	110.31	112.01	110.38
105.93	107.57	105.49	107.94	104.61	105.78	104.28	104.61	103.8	105.39	104.44	101.57	103.08	105.71	105.76	106.03	105.2	105.38	103.37	106.68	104.2	105.71	104.82	107.29	105.89	103.5	106.19	106.43	103.69	105.91	106.5	108.44	104.94	105.58	103.97	107.16	105.7	104.63	105.28	105.66	104.41	102.28	104.97	106.12	104.23	104.73	105.29	106.5	105.36	106.74
101.39	101.04	101.81	100.41	101.85	99.962	101.01	100.22	102.24	99.982	99.906	102.02	101.21	100.8	100.49	100.96	100.6	100.36	101.44	100.49	101.92	99.38	100.32	100.83	101.17	101.93	101.82	101.2	100.8	101.81	98.964	102.92	102.43	101.09	100.72	99.554	101.23	100.05	102.81	101.35	102	101.71	100.4	100.8	99.118	99.035	100.34	101.24	102.82	100.07
103.24	103.29	104.51	104.22	104.19	105.21	106.11	105.24	104.84	106.54	103.73	104.81	103.16	105.19	102.76	103.57	105.37	102.73	104.17	103.71	105.59	106.17	103.33	105.93	102.85	104.49	103.24	103.81	103.7	106.39	103.16	103.69	103.77	104.16	103.16	105.62	106.06	105	105.53	104.77	103.9	102.88	103.53	103.79	103.75	103.67	105.3	104.27	103.91	106.25
105.23	106.58	105.57	105.26	104.62	105.77	105.52	105.34	105.52	103.77	108.78	106.02	106.12	102.71	106.05	106.48	104.43	107.04	103.25	107.36	108.58	106.09	103.79	105.54	105.88	105.66	102.2	107.46	105.09	107.09	104.5	106.5	105.49	106.69	106.32	104.77	105.97	106.47	106.23	104.8	105.14	102.89	105.09	104.81	106.93	105.54	105.56	105.46	104.54	106.7
104.72	104.63	105.71	106.33	107.94	102.75	105.34	104.91	105.15	105.19	106.27	105.17	105.38	106.52	105.19	103.93	105.8	105.52	104.67	103.33	105.29	105.41	103.94	103.06	106.59	105.49	106.95	102.67	104.56	103.46	105.78	105.14	104.01	105.75	104.53	105.17	104.37	106.15	105.47	105.46	105.76	104.02	106.34	104.32	107.96	104.8	105.69	104.2	105.19	103.95
105.81	105.61	106.59	103.98	106.19	107.03	105.82	107.31	106.75	107.7	106.21	107.69	107.47	106.17	106.67	104.54	107.15	102.9	104.46	106.07	105.51	107.18	105.19	104.17	106.17	105.62	105.64	106.35	108.36	108.14	104.46	106.84	106.73	106.26	105.54	106.23	107.54	106.44	105.78	104.42	103.89	106.36	107.47	105.91	107.59	105.13	105.68	108.67	106.43	104.82
105.54	107.82	104.79	106.35	106.91	105.57	107.51	104.77	105.67	103.67	105.29	104.47	105.6	104.74	107.28	103.93	103.14	106.79	104.59	103.6	105.67	104.53	107.88	104.6	104.09	106.1	106.17	105.08	106.84	107	105.63	103.21	105.37	106.13	106.04	106.63	105.7	106.65	102.87	105.42	104.1	104.52	105.23	108.68	106.25	104.25	106.04	104.31	105.57	105.4
101.86	98.228	100.35	100.03	99.23	99.371	99.056	97.995	98.295	98.321	99.433	99.508	98.953	100.31	99.112	99.974	99.342	99.709	97.97	99.302	99.253	99.88	100.51	97.787	100.12	98.096	98.994	98.656	98.871	99.538	101.12	98.161	101.61	98.558	99.409	99.951	100.05	98.433	98.43	100.8	100.41	100.57	98.311	98.483	99.67	97.314	99.301	99.8	98.607	101.81
106.53	104.48	106.07	106.76	106.07	107.18	106.78	105.98	106.55	103.86	108.39	106.3	105.26	106.67	106.48	103.93	105.92	103.81	106.35	104.31	105.31	104.64	104.28	108.16	104.38	106.34	103.94	104.95	107.53	105.3	105.81	107.35	107.25	106.15	105.17	103.97	105.27	107.02	106.85	105.57	106.08	108.07	105.37	109.55	107.03	106.06	107.3	107.49	105.95	104.45
103.49	103.22	104.49	105.45	104.19	104.64	102.54	106.18	104.66	105.92	106.59	103.84	103.62	103.69	104.32	103.73	105.84	103.23	107.02	103.01	101.66	103.3	104.42	103.04	104.44	105.03	103.16	104.45	103.57	105.38	104.78	108.37	105.97	105.36	106.01	101.46	104.79	104.37	104.15	104.6	106.08	105.12	105.07	107.61	103.58	103.31	106.61	103.27	103.44	105.04
101.06	102.44	100.93	99.111	101.36	101.98	101.86	100.33	101.6	100.9	100.22	100.38	101.45	100.74	101.53	100.35	100.15	101.11	103.41	102.04	99.93	102.33	102.01	100.56	99.45	99.927	99.83	100.25	99.788	101.08	102.61	101.83	101.06	100.36	99.058	100.95	100.83	99.844	100.86	102.12	103.07	103.02	99.985	97.246	102.33	101.2	99.923	101.41	101.47	103.18
108.14	112.78	110.97	109.02	114.05	114.39	111.43	111.03	111.17	109.88	111.88	112.85	113.21	112.39	110.56	110.25	111.93	111.84	113.09	111.11	111.36	112.79	113.2	113.11	110.45	112.8	113.69	109.59	110.6	111.43	111.89	112.42	111.95	111.7	112.67	112.19	112.9	109.9	111.49	112.15	111.4	110.11	113.1	109.59	112.48	112.91	112.27	111.81	111.98	112.91
117.33	118.25	119.33	117.51	115.3	117.49	119.07	119.34	119.9	119.1	117.94	117.4	116.77	119.14	116.35	116.89	118.81	118.9	119.7	115.88	118.03	116.66	119.05	116.89	116.4	116.48	117.82	115.9	119.41	117.18	118	116.84	117.93	117.72	116	117.77	118.28	118.96	118.31	117.75	118.94	115.75	120.45	117.45	120.24	117.05	114.87	117.03	117.71	117.15
103.32	106.56	103.91	104.23	106.47	105.74	107.09	104.85	106.03	104.48	106.37	104.58	106.23	104.83	104.89	106.51	103.75	106.54	104.85	105.98	103.94	103.64	105.15	104.47	105.52	105.23	105.32	105.42	109.15	107.12	105.37	104.7	103.57	104.58	104.49	105.16	105.48	103.63	103.93	105.06	104.14	102.41	103.75	105.72	103.26	106.11	105.45	106.2	106.37	106.15
99.962	100.63	102.38	99.224	103.19	100.03	100.52	101.35	100.91	100.11	103.44	100.9	101.56	101.34	102.71	100	100.4	99.891	100.85	101.67	102.72	100.62	102.12	99.501	100.31	100.11	101.37	99.538	101.72	99.668	101.02	99.808	100.95	100.64	101.45	101.59	100.72	101.15	100.23	102.36	101.2	101.01	102.02	100.66	100.19	99.739	99.771	99.955	98.535	101.54
105.81	104.46	104.93	106.24	103.84	105.3	102.32	104.99	106.67	104.35	104.22	105.03	104.22	105.14	106.1	106.13	103.32	104.76	106.55	105.93	103.13	106.38	106.76	104.25	106.09	105.11	103.75	105.08	103.69	106.03	104.43	102.8	105.04	106.52	103.42	104.46	102.34	105.25	102.64	104.42	108.3	104.85	104.18	103.43	104.12	105.34	102.73	105.44	105.27	105.88
110.85	108.47	109.15	109.13	111.61	110.75	110.23	109.63	110.8	111.68	109.87	109.79	110.72	109.27	109.51	110.18	110.34	111.2	110.81	109.89	110.53	110.84	112.18	108.85	109.96	110.19	110.12	111.85	110.89	109.43	110.43	110.15	110.54	110.95	110.92	109.63	111.05	110.12	108.71	112.05	110.5	109.47	110.06	108.59	107.36	110.9	109.09	111.32	110.56	110.11
104.54	106.85	106.08	105.64	104.54	107.12	105.95	105.56	107.45	106.14	104.78	104.67	105.63	105.31	107.2	106.35	107.88	105.68	104.33	108.32	104.77	104.55	105.78	106.38	106.98	107.6	107.81	103.53	105.34	107.52	105.68	106.06	106.54	104.58	105.46	106.79	102.55	105.76	103.95	104.81	103.67	104.48	104.66	107.65	104.44	107.07	104.96	106.76	106.98	105.21
105.02	108.64	106.43	106.67	107.2	108.92	104.67	106.79	107.97	107.87	106.84	106.81	104.76	106.75	106.39	106.93	105.89	106.24	104.69	105.68	105.48	106.97	106.6	106.81	107.06	105.54	105.29	107.7	105.61	107.5	104.76	106.56	106.59	105.48	108	106.1	105.4	107.12	106.07	108.02	106.31	107.42	106.22	108.33	104.77	106.69	104.01	103.6	105.47	105.99
111.76	112.9	112.6	110.72	112.19	111.94	111.61	110.98	112.63	110.56	109.25	111.5	111.73	111.21	110.58	111.84	111.78	110.03	112.33	109.61	112.78	110.16	113.47	112.01	110.91	110.38	111.87	111.76	110.3	110.66	111.44	112.71	110.42	109.4	109.62	111.6	110.91	110.12	110.23	111.91	109.59	109.58	110.71	111.07	112.16	110.38	112.62	109.19	111.44	111.58
101.72	99.27	99.041	99.446	100.82	97.876	98.324	99.507	100.31	98.848	97.41	101.76	100.16	100.56	101.69	99.107	100.17	99.791	100.22	99.466	100.34	99.702	97.323	100.26	100.27	99.2	98.56	99.354	99.616	98.181	101.68	96.191	98.599	100.25	99.38	101.44	100.99	96.094	99.405	99.279	96.513	100.17	100.43	100.24	102.01	99.784	100.14	102.23	98.292	98.014
112.32	109.95	111.02	109.92	109.57	110.35	111.8	113.65	111.07	111.72	112.43	111.15	111.17	109.6	110.82	110.41	114.39	111.59	112.65	113.99	109.64	110.2	110.37	112.15	112.1	112.63	111.3	111.57	114.33	110.72	111.03	109.67	111.58	110.93	113.93	113.29	110.84	110.49	110.14	111.99	111.76	112.41	110.5	112.4	113.44	109.45	112.89	112.56	111.04	113.37
103.36	102.57	104.19	103.67	104.96	104.13	104.89	100.39	104.33	103.73	105.39	103.05	105.79	105.45	103.57	104.5	104.24	104.61	100.69	103.61	105.21	104.15	103.62	101.11	103.19	104.42	104.08	105.39	105.44	105.27	102.68	104.22	103.38	102.27	103.14	104.08	104.42	103.98	102.69	105.53	103.08	105.46	101.81	102.96	103.7	107.08	101.17	104.6	104.57	104.05
105.63	103.48	104.1	106.07	103.84	103.76	105.45	105.46	105.55	106.04	103.77	106	106.18	107.18	105.21	105.6	105.65	104.64	105.1	104.22	103.8	107.58	105.63	104.59	104.14	105.93	106.39	106.82	106.19	105.83	106.69	106.03	105.01	106.14	106.52	105.26	105.51	104.09	105.7	104.09	105.17	106.14	104.38	107.49	106.74	106.17	104.07	105.83	107.37	105.57
105.6	103.73	104.95	105.67	103.05	104.51	105.99	103.66	104.84	105.35	108.16	103.3	105.03	107.63	106.45	105.2	103.48	104.88	104.45	104.48	106.2	105.19	108.18	104.61	105.05	104.98	104.86	103.51	103.96	103.68	104	104.37	103.45	105.48	104.39	105.29	106	104.77	105.84	105.72	106.33	103.95	102.92	104.48	106.48	106.3	105.25	103.94	105.23	106.4
109.06	110.03	111.71	109.38	109.99	112.74	111.79	110.38	110.39	111.37	111.5	111.56	110.88	112.46	110.42	111.64	111.02	112.98	110.5	111.9	110.67	110.63	113.61	112.49	111.87	110.24	110.15	114.2	109.36	111.5	111.77	112.04	111.34	110.46	111.13	110.61	110.89	110.33	110.27	113.27	112.07	109.9	111.39	111.43	111.11	110.24	112.72	112.32	112.77	110.18
110.77	110.07	110.61	109.5	108.21	108.77	110.84	111.49	110.78	108.99	110.01	111.82	111.92	108.91	108.69	110.53	110.15	111.71	112.14	111.32	111.09	111.63	109.33	110	111.77	112.44	112.37	110.65	114.79	112.47	113.66	112.72	111.95	109.67	110.54	111.51	112.39	110.67	112.67	112.57	109.29	109.5	112.65	110.88	109.97	111.31	110.81	110.74	109.58	111.77
104.98	108.57	106.67	105.9	104.58	104.34	108.01	105.9	104.77	106.58	105.64	105.92	108.47	104.01	106.4	104.27	106.29	107.92	105.94	105.36	107.91	104.83	104.21	106.09	104.65	104.94	103.56	105.19	105.78	106.34	106.98	104.87	106.29	105.86	106.14	106.44	104.42	106.11	109.61	107.11	107.3	106.6	107.13	107.06	106.59	103.75	104.8	105.02	106.58	105.37
106.99	106.76	106.82	107.38	106.89	107.89	109.2	109.24	108.7	107.93	107.56	104.57	107.4	106.89	108.43	106.97	104.85	105.77	108.13	108.51	105.3	108.64	106.92	106.9	108.68	106.29	108.21	107.77	106.97	108.17	106.68	107.36	108.44	107.66	105.43	105.57	107.12	107.32	106.2	105.01	107.84	106.26	105.3	108.14	106.99	107.11	109.19	105.48	105.22	108.87
105.24	105.89	104.69	105.92	105.35	105.58	106.32	103.52	103.35	104.19	104.31	107.9	106.19	107.39	106.89	104.97	106.04	104.52	105.31	104.51	106.18	104.7	107.34	104.64	105.22	103.83	106.27	105.05	105.89	106.53	104.39	105.08	105.81	105.84	103.44	105.48	106.31	106.08	103.41	105.67	106.19	104.9	106.97	105.46	105.6	106.08	105.68	105.07	106.41	104.09
104.85	104.33	105.54	104.6	106.48	105.82	106.38	102.95	104.62	105.26	104.65	105.15	105.42	102.85	103.91	104.94	103.64	106.51	103.9	103.79	105.62	106.12	104.84	106.05	103.61	107.63	105.99	106.55	103.6	105.38	105.43	101.78	105.53	106.22	104.02	102.88	103.82	106.61	104.04	105.14	103.91	105.8	104.68	104.44	103.38	105.8	104.08	105.03	102.22	103.67
111.37	112.27	111.23	111.83	113.21	114.11	112.42	111.87	111.78	111.67	112.58	111.95	112.65	112.12	112.76	110.87	112.08	111.36	112.1	110.2	113	112.02	111.85	109.92	112	112.14	111.55	114.13	111.18	110.84	112.22	112.64	111.28	112.82	112.36	111.67	111.42	112.01	112.9	111.07	111.23	110.54	111.4	112.09	111.34	112	112.51	113.15	113.11	111.48
105.24	105.14	105.86	105.93	105.38	106.36	104.07	105.06	105.56	107.4	104.98	103.8	103.83	103.84	105.51	104.28	104.65	105.08	105.77	105.4	103.66	104.49	103.39	103.88	105.12	104.74	103.21	105.63	105.3	105.81	104.95	106.02	106.42	106.34	104.71	105.97	105.44	106.5	104.66	106.28	105.63	102.95	106.82	106.3	104.48	106.11	104.18	106.5	106.54	105.36
98.649	97.145	101.38	99.371	99.443	98.694	99.983	99.646	100.52	97.018	99.405	100.04	99.744	99.043	100.91	99.531	98.279	101.05	101.36	100.44	96.958	99.139	100.66	97.729	100.14	100.74	98.886	101.07	99.711	99.587	101.5	98.054	100.51	98.809	98.717	99.612	99.673	99.454	98.988	100.91	99.374	100.71	98.354	99.248	99.684	99.603	99.007	98.372	101.43	98.411
111.68	110.89	112.87	113.74	111.58	109.16	111.65	113.37	112.67	111.15	108.86	110.74	112.5	112.7	110.25	110.6	112.48	112.24	110.65	112.48	112.29	110.52	111.82	109.98	111.03	112.45	112.68	111.52	113.23	114.24	110.61	109.61	110.27	111.59	113.65	112.45	112.17	110.32	112.32	112.22	112.67	110.05	111.05	111.68	113.03	113.21	110.67	111.58	111.05	111.42
105.03	106.6	105.4	106.63	107.12	105.33	105.67	105.84	105.99	105.83	104.34	106.25	105.16	106.37	105.32	106.22	106.18	106.06	106.87	107.12	107.37	105.02	106.65	106.88	106.18	107.45	106.27	105.73	105.32	106.15	104.96	105.72	105.27	105.06	106.01	105.05	105.95	105.34	105.33	104.02	103.85	106.93	106.16	105.56	106.25	104.5	103.03	103.95	107.75	104.18
105.63	106.08	105.92	105.89	104.85	104.47	105.3	106.63	107.96	105.41	104.68	105.78	107.7	104.92	107.31	107.66	106.84	106.85	105.59	105.35	104.16	106.49	104.02	105.54	105.14	106.19	104.78	103.15	107.19	106.7	103.72	104.29	105.8	104.84	105.01	107.02	105.34	107.4	107.16	107.22	105.83	105.7	105.51	105.35	106.31	103.99	105.87	105.92	106.74	105.95
113.95	110.36	113.82	111.32	112.48	110.92	112.77	111.75	113.15	111.65	110.86	112.4	112.86	108.32	113.5	112.26	114.47	113.04	111.31	112.69	112.15	111.35	113.43	113.43	113	112.88	113.3	110.69	111.6	112.53	112.62	112.38	111.71	113.14	111.16	112.87	111.95	114.3	112.86	114.3	112.07	111.35	111.78	108.78	111.72	112.18	110.18	113.01	111.35	112.59
112.46	110.32	112.35	113.56	112.13	110.82	111.5	112.62	113.75	113.33	111.77	111.71	112.65	110.31	112.58	110.28	111.79	112.11	110.23	113.4	110.25	112.78	112.33	112.83	112.47	110.99	112.59	111.23	110.7	111.42	113.07	110.99	113.92	111.69	111.54	110.4	112.47	111.31	112.47	112.52	112.75	109.59	111.13	111.94	115.62	108.63	109.27	111.91	112.09	112.51
104.31	103.57	102.91	104.06	103.53	104.31	103.05	105.6	104.21	106.05	101.37	104.22	100.71	103.71	104.48	103.86	103.17	105.87	106.01	106.39	105.67	104.11	105.04	104.91	105.1	104.87	101.98	101.83	106.23	103.82	104.02	104.29	103.42	103.14	105.19	105.42	103.94	105.7	102.55	100.64	100.56	105.76	102.99	102.92	106.43	105.32	104.65	102.83	104.38	106.44
105.72	105.58	106.9	105.81	108.34	105.46	105.23	107.18	106.84	104.67	105.22	106.35	105.15	105.97	106.96	105.14	105.66	105.22	105.8	104.64	105.78	105.04	103.73	104.44	106.55	105.26	106.09	106.85	107.29	104.9	107.68	105.69	106.35	105.93	103.57	108.37	105.87	105.07	104.56	105.63	103.73	109.65	105.17	105.17	107.49	105.74	104.35	106.93	106.89	106.24
111.63	114.02	112.89	110.07	111.67	111.27	110.73	109.44	110.1	112.48	111.26	110.08	112.32	112.84	110.48	113.18	110.89	113.62	110.94	110.46	112.13	111.13	111.19	113.17	112.22	110.4	110.97	111.23	112.84	110.18	111.98	110.73	110.51	111.99	112.32	112.03	112.75	109.77	110.97	111.94	111.07	111.19	113.22	112.91	111.94	114.04	111.41	112.28	113.1	110.08
104.41	104.87	105.87	106.45	104.35	106.13	106.66	107.25	106.84	107.17	105.94	104.14	106.1	104.58	107.07	107.27	105.2	107.6	105.91	106.17	107.34	106.21	106.98	105.88	105.59	103.61	106.62	104.05	108.97	108.03	105.86	105.71	106.48	104.14	105.8	106.05	106.67	106.32	105	107.23	107.04	106.06	104.53	104.58	106.09	107.15	106.29	106.28	104.55	106.38
112.75	110.26	111.25	109.76	109.88	111.1	110.33	108.81	111.8	111.46	113.31	112.28	112.64	109.5	110.74	111.3	112.12	110.87	111.18	112.49	110.61	112.22	111.68	111.09	111.38	111.39	110.6	110.44	110.95	110.34	112.45	110.55	110.31	111.34	111.01	111.06	112.07	113.11	111.48	111.38	111.94	111.94	111.82	110.53	110.28	109.19	110.33	111.4	112.02	110.47
105.28	104.77	104.62	106.18	105.06	106.1	105.4	106.63	106.01	107.07	107.5	103.71	107.36	104.81	105.19	105.91	104.48	106.18	105.36	107	105.16	105.88	105.72	104.43	104.22	104.7	105.12	103.94	105.95	106.72	105.51	106.5	105.26	104.43	106.22	106.1	102.96	104.62	104.88	106.87	107.66	106.06	105.52	104.66	106.4	103.12	106.07	104.19	106.38	106.01
112.12	113.58	114.06	114	111.45	110.11	112.17	114.06	112.71	113.51	113.58	114.38	110.74	113.14	112.93	114.82	111.1	112.03	112.74	113.39	112.49	113.45	111.84	113.51	114.63	113.91	113.19	114.97	110.23	111.62	112.56	114.59	112.98	113.77	113.49	112.37	114.76	111.85	112.68	114.81	110.93	113.75	110.6	114.17	114.03	112.25	114.49	113.2	113.18	115.38
100.1	99.962	98.983	99.153	99.358	99.593	100.65	99.045	97.984	97.901	99.632	100.37	98.859	100.46	100.23	100.96	99.864	97.834	100.06	99.56	101.22	101.49	99.018	99.291	99.344	98.777	99.75	98.529	100.53	100.44	100.38	101.26	98.587	97.8	99.14	98.694	101.34	99.843	98.458	98.036	97.387	99.226	98.988	100.66	97.078	100.22	100.52	100.06	101.85	100.05
104.12	104.85	106.04	103	103.63	105.18	106	106.02	105.33	103.68	104.38	103.67	103.72	104.92	104.03	104.22	104.32	103.2	102.44	104.88	103.65	103.24	104.34	102.99	105.64	105.97	104.56	102.67	103.69	104.34	103.65	103.34	104.67	102.3	104.95	106.35	105.95	103.97	103.99	104.71	102.48	105.15	102.85	101.72	103.76	105.84	104.41	104.04	100.77	104.49
117.48	117.14	117.93	115.88	119.09	120.13	117.33	119.55	115.7	115.21	115.88	117.11	119.02	116.53	117.31	119.32	118.77	116.64	117.5	118.56	117.99	117.33	118.3	118.55	116.15	117.22	119.78	116.81	117.99	115.99	118.67	116.87	118.12	117.58	117.12	117.99	118.33	120.61	118.8	115.96	115.98	117.82	119.89	119.33	117.99	119.47	118.36	118.41	117.56	119.11
112.86	111.61	111.17	111.44	110.5	113.79	111.77	113.64	111.32	111.33	114.82	111.07	113.41	113.48	114.7	112.17	112.81	112.89	111.64	112.32	112.47	114.46	112.36	111.72	114.11	111.61	112.02	112.1	112.02	109.33	112.81	111.4	112.21	111.35	112.89	112.36	110.34	111.25	113.51	112.78	112.84	111.62	111.11	113.8	111.14	112.38	111.16	111.85	111.33	113.49
105.2	104.16	104.03	102.33	103.27	102.31	104.62	104.84	105.27	106.01	105.84	104.74	103.16	105.27	105.6	105.3	103.33	104.46	104.79	105.16	102.86	103.58	103	103.87	105.02	104.78	101.65	102.54	103.85	103.51	103.36	104.09	103.92	104.99	104.71	102.32	101.52	104.93	104.26	106.1	103.23	104.73	106.41	105.82	105.36	104.9	102.46	104.57	104.22	103.64
107.54	105.62	105.31	106.2	104.99	105.8	106.19	103.78	104.27	103.37	104.53	105.84	107.07	106.35	107.1	105.61	105.78	104.39	107.76	106.17	106.61	105.14	105.97	104.26	106.85	107.36	105.82	107.14	107.71	106.16	108.2	106.59	107.54	103.32	104.05	105.1	104.44	106.3	105.69	106.05	106.31	106.06	105	105.76	105.15	105.02	105.83	106.51	103.67	106.64
100.15	100.54	97.921	98.016	97.894	100.13	99.461	99.729	99.429	100.07	98.36	101.21	99.713	98.478	98.895	99.582	99.415	101.59	99.14	98	98.078	99.019	100.6	98.93	101.2	101.07	98.001	98.796	99.26	100.86	100.16	98.634	101.05	101.04	99.933	101.23	100.14	99.56	101.8	99.335	100.44	99.267	99.771	99.011	98.427	101.98	100.84	102.1	98.847	98.601
110.83	113.14	111.27	109.32	109.43	109.13	113.42	110.03	109.88	109.35	110.44	109.65	110.16	110.97	111.02	110.57	108.31	109.69	110.66	111.89	108.79	110.63	109.99	112.86	109.14	110.66	109.49	111.39	109.74	110.03	110.41	110.31	109.85	111.22	110.86	111.23	109.79	109.89	111.05	110.11	110.72	111.56	111.85	112.1	109.6	111.9	109.85	108.87	111.21	112.07
106.25	105.36	106.3	106.15	105.22	107.32	105.81	106.48	106.81	104.25	105.36	102.95	105.88	106.45	106.73	107.8	106.95	108.81	104.3	106.06	105.38	103.92	104.62	107.62	105.05	105.21	105.13	104.73	104.44	107.22	103.84	105.36	105.13	105.68	106.19	105.47	107.09	106.21	106.18	104.91	105.74	107.34	106.05	106.07	107.14	105.08	106.12	105.45	106.26	105.08
109.77	109.15	109.41	111.84	113.27	111.26	112.59	111.05	110.82	111.69	111.25	110.94	109.16	112.15	112.4	111.65	111.11	110.19	110.13	110.16	110.7	111.29	110.56	110.6	111.47	111.95	111.7	112.08	112.31	112.7	110.74	112.51	112.04	111.24	112.96	111.6	111.53	111.52	113.76	109.81	111.41	111.68	109.19	110.36	110.86	112.09	109.74	111.18	111.14	111.7
106.67	105.72	106.15	107.49	104.88	107.5	107.19	106.04	105.39	106.71	103.54	107.45	106.62	106.2	105.5	105.54	104.44	107.46	104.43	105.55	107.13	104.99	104.12	106.08	106.24	105.39	105.02	105.7	106.06	105.41	105.7	105.51	103.99	106.62	102.58	106.86	102.36	105.09	105.09	106.74	107.07	106.51	106.21	105.2	106.12	105.14	104.4	108.39	104.37	106.92
110.42	112.67	112.41	110.8	109.28	110.02	111.38	110.75	113	109.78	111.92	109.86	110.69	110.82	109.71	109.83	112.97	110.42	110.3	110.85	109.96	111.72	113.85	112.61	110.29	110.75	109.45	110.86	111.28	111.27	111.06	108.83	110.05	110.62	112.48	109.59	112.86	111.31	111.96	111.54	113.05	112.43	112.78	108.61	110.34	112.65	111.61	113.37	109.86	111.12
105.93	105.51	104.71	104.27	104.75	105.49	106.52	106.42	104.48	105.44	103.32	104.84	104.63	105.77	107.69	104.39	105.2	106.16	106.49	102.67	104.83	105.7	104.82	105.57	105.44	103.69	107.04	105.89	105.79	105.2	105.15	106.17	103.98	109.13	104.18	104.59	104.33	104.84	107.08	104.61	104.32	105.38	105.53	105.36	106.1	105.25	103.73	106.19	103.51	106.06
110.76	111.6	111.06	112.44	112	110.35	112.94	111.98	108.85	111.57	110.96	110.9	109.96	109.7	112.44	109.2	110.69	113.08	111.77	110.09	114.76	113.18	112.42	112.78	112.03	111.28	110.41	110.83	111.87	110.31	112.23	110.84	112.55	110.17	111.21	111.3	113.31	113.32	111.98	110.78	110.71	111.98	112.34	112.27	109.94	110.05	111.01	112.91	110.37	112.59
99.369	101.91	101.26	99.372	100.91	97.864	99.31	100.09	100.51	99.189	99.983	99.358	100.24	102.09	98.481	99.006	101.4	100.58	100.88	97.088	99.043	98.415	98.569	101.4	101.1	99.482	98.953	101.52	101.53	102.21	97.324	100.55	96.098	99.463	99.04	98.585	100.98	100.27	98.315	101.52	98.836	97.952	98.4	98.295	98.863	100.18	100.02	98.877	99.987	100.53
100.99	98.918	99.81	99.926	101.01	98.727	99.205	99.236	99.528	98.151	99.567	98.891	100.29	100	100.99	99.917	102.66	100.62	98.645	98.888	98.085	99.051	100.56	99.861	99.011	101.91	100.37	97.659	97.582	100.32	100.87	99.659	98.51	100.14	100.11	100.98	98.565	100.43	99.966	98.248	100.29	100.88	98.821	99.863	98.275	100.29	101.06	99.228	99.557	99.373
105.74	107.68	105.44	106.03	105.58	106.12	106.9	104.41	106.16	104.87	104.72	104.05	105.52	103.47	105.68	105.69	105.68	105.41	106.21	104.43	106.62	106.91	105.3	106.9	107.8	106.04	105.41	105.73	103.84	105.06	106.22	104.18	106.16	106.84	106.49	105.76	106.49	106.17	106.92	105.49	104.72	105.65	106.64	106.53	103.74	108.01	105.46	105.94	103.45	105.3
105.92	104.31	104.52	108.04	106.14	104.88	105.22	104.49	103.85	105.78	106.69	104.34	105.27	104.72	102.64	105.66	104.78	107.45	104.86	104.79	103.55	104.04	102.48	106.45	106.88	104.97	106.19	105.53	106.59	106.49	105.43	105.49	105.09	103.68	104.93	104.23	104.82	103.52	106.01	105.39	104.22	103.31	102.71	104.89	105.26	103.74	105.14	105.42	107.57	105.64
102.68	105.32	105.34	104.36	104.95	104.34	104.86	104.63	105.53	104.07	104.53	103.06	106.13	106.18	104.86	102.3	103.99	105.01	105.23	106.19	105.54	104.09	105.73	103.91	103.28	103.64	104.99	105.14	104.13	103.64	102.93	105.23	100.92	106.39	102.52	103.15	102.71	102.89	105.01	103.5	102.3	102.63	104.81	105.57	103.21	104.75	105.49	104.88	101.64	104.22
112.89	113.49	113.63	112.58	114.16	112.93	114.58	111.51	113.06	110.16	112.08	113.48	113.21	113.31	111.7	112.99	112.11	114.57	110.94	112.8	112.92	110.94	110.91	113.33	112	110.53	111.83	111.58	111.47	111.88	111.92	111.91	113.94	112.44	112.14	113.48	113.85	111.57	111.63	112.29	113.55	113.96	114.4	111.9	113.36	112.7	114.09	111.49	115.71	111.9
117.35	115.75	116.21	118.32	118.83	118.09	118.06	116.79	117	116.92	116.45	118.78	118.58	119.43	116.23	118.97	117.96	119.88	119.21	115.71	119.87	118.46	118.43	117.95	119.81	118.45	117.02	117.28	116.96	115.47	118.96	117.95	117.18	116.84	117.48	118.7	116.68	119.89	117.46	119	117.29	116.99	117.86	116.4	118.48	118.92	117.33	115.93	117.23	119.29
101.16	100.95	100.49	98.621	100.76	101.41	101.88	101.91	100.87	101.47	100.23	100.53	103.35	100.5	98.858	98.971	98.446	100.64	100.3	98.825	101.43	100.67	98.317	99.83	100.37	100.64	101.23	102.28	99.328	100.21	98.505	102.26	99.594	100.39	100.76	103.54	100.95	101.1	99.574	98.224	99.087	100.56	98.695	100.35	99.543	99.11	99.831	99.595	100.86	100.03
109.29	105.1	106.37	105.73	107.17	108.5	106.77	106.61	105.45	107.13	104.86	107	107.34	106.74	107.86	106.42	105.12	108.46	107.77	107.64	108.05	107.08	105.73	106.99	107.86	108.6	108.08	107.28	104.89	106.9	105.95	107.79	107.5	104.73	107.17	106.78	108.48	106.65	104.49	107.28	105.43	105.53	108.45	105.21	103.9	105.9	107.26	108.62	106.11	107.6
109.77	111.44	112.35	111.07	112.73	111.64	110.02	112.77	110.89	112.2	110.95	112.84	113.35	112.73	111.98	109.2	111.33	111.64	111.84	110.91	112.02	111.59	110.81	110.18	111.4	114.07	112.05	111.68	111.92	112.86	111.68	112.7	111.39	112.08	111.02	111.98	112.24	112.83	113.88	114.33	112.82	111.33	112.16	110.54	112.34	111.51	110.82	112.54	109.07	112.27
111.7	113.42	109.3	113.81	110.25	109.92	110.09	110.62	112.52	112.35	110.24	112.23	112.19	111.82	112.62	109.7	110.63	111.92	111.07	110.66	111.64	112.79	110.42	112.02	112.41	113.01	111.37	111.31	110.25	111.64	112.71	112.34	112.31	112.09	112.11	111.49	112.24	111.45	110.84	109.42	113.23	114.58	111.39	109.86	111.14	112.66	112.08	112.7	111.42	108.83
118.48	116.16	119.03	118.41	118.58	117.35	117.59	120.32	116.66	116.58	115.54	119.53	116.27	120.2	117.82	115.38	118.41	115.31	118.07	117.18	117.47	121.15	118.72	116.98	117.81	117.76	118.45	115.64	114.87	118.16	117.14	116.44	117.11	116.12	117.32	118.72	117.71	117.7	118.82	119.27	114.76	115.96	117.26	117.03	115.44	118.82	116.58	116.87	117.93	117.16
108.23	105.8	106.55	108.86	105.54	105.43	106.7	106.7	105.39	104.44	105.15	107.84	105.1	105.34	106.73	108.09	104.81	104.52	106.8	104.64	107.48	104.15	106	105.85	106.33	108.68	105.26	104.6	107.24	105.82	106.28	104.57	102.8	107.48	106.98	106.74	107.05	105.58	103.64	106.17	106.28	106.21	107.19	107.95	105.38	104.39	105.31	105.1	106.73	103.78
105.9	105.9	103.93	104.35	104.44	106.73	107.37	104.43	105.27	103.54	106.71	103.67	106.79	105.4	106.9	108.56	106.42	104.97	107.76	106.8	106.05	105.78	105.17	105.59	104.62	105.79	105.63	105.72	102.49	106.06	105.76	104.67	105.26	106.71	108.12	106.62	107.17	107.18	107.51	107.92	104.81	105	105.46	106.82	105.07	104.61	105.91	106.51	106.06	106.06
111.83	110.92	111.91	113.69	110.68	113.59	111.25	112.27	111	112.68	112.43	112.02	111.98	112.74	110.7	113.68	110.21	111.55	111.85	110.57	111.79	111.09	111.11	112.01	111.85	112.22	109.08	113.48	113.49	113.07	111.91	109.92	112.6	113.15	108.94	111.36	113.23	111.36	110.25	113.39	109.5	112.44	113.39	109.97	113.76	109.63	111.81	112.9	114.04	111.44
101.12	100.26	99.407	100.71	98.066	99.624	102.44	97.891	99.846	99.612	96.643	100.61	98.264	98.713	98.98	97.779	99.789	98.739	99.142	101.31	99.181	100.92	102.31	100	101.11	99.735	98.747	98.671	98.659	98.392	101.78	98.131	99.239	100.19	100.79	99.513	97.3	99.616	97.933	97.603	100.52	99.921	100.91	97.887	100.28	99.414	98.613	98.58	99.322	101.92
105.91	106.31	105.8	103.87	105.69	107	105.95	105.6	106.25	105.33	105.05	107.12	106.58	105.14	105.74	107.29	105.15	102.67	104.93	104.37	106.14	105.67	105.12	105.39	105.26	104.55	107.56	106.03	106.51	104.71	104.85	104.32	103.24	103.73	105.02	104.65	107.44	107.04	104.58	103.98	105.51	104.48	104.46	107.12	106.39	105.38	105.24	103.64	103.6	104.94
104.47	106.08	105.48	102.98	105.58	106.43	105.3	104.38	104.64	106.61	103.69	102.32	104.73	104.44	104.22	105.68	107.49	107.51	104.43	105.16	103.98	105.73	104.16	106.63	103.73	104.9	103.77	106.97	106.42	106.74	105.69	105.65	103.41	105.57	103.08	105.35	104.49	104.03	103.3	104.96	106.67	105.41	106.09	104.68	103.02	103.26	107.61	105.22	105.53	105.56
106.26	104.99	105.03	106.09	107.13	108.15	108.97	106.23	106.73	105.88	105.43	105.45	105.74	105.03	106.18	103.48	105.33	104.62	106.77	105.75	108.25	104.67	106.71	104.55	106.74	106.22	105.51	106.4	106.3	103.53	105.79	103.53	107.3	106.04	107.44	107.95	105.5	104.15	105.58	106.45	105.86	107.04	106.68	105.12	107.86	107.71	108.08	104.78	103.86	105.26
111.2	112.51	110.58	110.58	112.89	112.96	112.4	112.09	113.33	111.35	112.01	115.29	114.64	113.08	112.25	111.65	113.58	109.5	112.97	113.52	111.94	110.77	109.95	110.2	113.35	111.83	110.86	112.65	111.97	112.8	113.31	113.15	111.45	109.58	112.79	113.93	113.6	112.12	113.2	112.21	111.25	109.46	113.18	113.73	111.42	111.1	111.49	111.82	112.44	111.53
107.01	105.62	107.67	107.47	107.38	108.63	105.79	107.31	108.35	107.47	107.52	107.7	106.14	108.1	105.6	106.28	107.99	106.12	105.71	105.47	105.75	106.01	108.15	107.57	107.11	105.76	107.32	107.28	106.6	107.19	104.36	106.34	107.36	104.99	107.05	107.33	104.71	107.53	105.98	108.6	106.59	107.14	107.5	106.28	106.54	108.48	105.59	108.16	106.92	108.06
115.6	117.19	116.92	116.18	119.21	118.46	118.36	115.98	117.55	115.92	118.51	118.99	117.09	116.74	117.18	118.06	116.67	116.54	117.71	118.07	119.4	114.75	117.88	116.79	116.23	119.73	115.84	117.5	117.33	120.22	117.23	116.27	119.32	118.31	117.26	113.72	120.48	117.17	118.22	118.46	116.64	116.42	116.21	116.01	115.99	118.88	117.61	118.2	115.68	119.34
106.09	103.61	107.36	107.44	104.9	105.82	105.54	106.43	105.5	106	108.81	105.75	107.13	106.65	105.57	104.29	105.86	105.37	105.65	103.2	103.92	106.55	105.56	105.59	106.32	107.41	107.64	106.41	106.38	104.98	106.01	104.65	106.03	106.61	103.91	103.8	105.29	103.07	105.34	103.76	107.3	104.92	105.69	107.43	105.07	105.76	106.16	104.63	106.49	104.66
111.03	111.75	112.19	113.68	111.48	109.87	110.31	112.6	111.65	114.21	113.04	113.89	112.13	114.33	111	111.65	112.16	113.94	112.3	113.66	111.77	111.08	109.18	109.76	113.24	112.8	112.58	111.76	110.22	110.97	112.32	110.82	109.82	110.31	111.26	111.9	115.45	111.02	114.4	110.91	112.29	111.89	113.27	108.94	113.06	110.99	111.98	113.01	111.8	110.66
104.96	107.36	108.47	105.67	106.62	107.49	106.02	107.88	104.91	109.29	107.77	106.37	106.82	107.24	106.77	107.54	107.73	107.9	104.71	105.78	105.34	105.81	107.57	107.79	109.67	104.52	107.36	106.8	106.32	108.02	104.99	110.33	106.89	106.07	105.8	107.3	108	108.2	103.52	107.34	107.47	106.96	106.49	107.41	107.97	107.74	107.77	106.53	107.13	106.14
105.22	106.21	103.47	103.54	102.9	105.33	105.68	105.24	102.9	105.03	104.57	102.41	105.34	103.32	107.63	101.08	104.8	104.17	104.72	103.94	103.95	105	104.26	105.21	104.9	103.73	106.3	103.13	103.85	104.56	103.25	105.38	104.03	106.25	104.16	103.46	104.97	105.21	106.14	106.23	104.15	103	105.46	103	104.94	103.69	104.52	104.23	105.07	103.73
105.06	105.41	107.6	105.79	105.15	104.91	106	106.08	105.44	105.14	106.67	105.19	105.79	102.17	104.73	108.27	106.64	104.4	107.32	104.46	104.84	106.82	105.01	103.92	105.41	106.5	103.47	107.64	106.72	105.97	105.56	107.07	105.77	104.21	106.83	106.48	106.09	103.87	105.91	108.32	104.23	107.79	105.6	104.97	104.7	105.04	105.01	107.65	108.98	107.09
104.94	103.6	106.62	104.03	104.16	106.42	103.98	104.34	105.65	104.66	106.57	103.75	104.27	105.51	103.85	104.7	105.47	105.12	103.81	105.84	104.13	104.65	105.28	105.47	102.69	105.04	107	106.94	103.09	105.09	104.64	105.18	105.1	103.22	102.62	105.66	104.39	104.65	104.79	102.56	103.93	105.01	104.45	103.67	106.9	105.68	103.07	104.51	104.76	103.6
103.59	104.37	104.75	105.49	107.66	105.57	107.06	105.39	105.34	104.45	105.77	106.16	105.74	104.83	105.88	106.26	106.17	105.5	105.36	105.5	106.46	106.58	105.14	105.8	104.45	106.78	104.09	105.64	103.61	105.03	106.36	105.18	106.24	104.53	105.35	107.42	106.69	106.24	105.92	106.79	103.42	105.54	105.04	105.77	104.1	106.83	106.35	105.5	106	105
106.89	107.81	107.75	107.26	104.14	105.24	107.37	105.24	107.98	104.84	106.98	104.69	107.98	106.21	108.08	105.64	106.59	105.92	106.22	106.33	105.54	107.07	104.54	108.35	105.07	107.52	104.98	106.81	106.83	105.44	106.33	105.54	107.03	105.77	107.28	105.87	106.91	104.62	106.52	106.89	105.63	109.67	105.85	106.73	105.73	105.98	105.94	108.56	107.38	106.31
106.02	104.35	106.24	106.41	105.39	105.45	105.16	107.18	105.09	107.55	104.69	106.08	107.71	107.15	105.35	107.6	103.6	108.01	105.45	108.89	105.32	106.39	105.36	105.06	103.06	105.24	105.35	109.12	105.85	106.21	106.73	105.59	105.42	106.08	107.88	104	105.31	105.97	106.39	105.63	105.72	105.66	107.96	104.96	103.59	106.56	105.34	104.42	106.45	105.67
99.919	100.77	101.34	101.07	100.54	98.089	99.012	101.66	101.14	102.31	100.71	99.67	97.703	101.04	102.91	100.75	100.24	101.33	100.9	99.32	100.29	99.285	102.16	100.05	100.59	101.86	101.57	99.171	101.3	101.17	99.73	101.36	102.8	102.26	100.05	102.61	99.249	101.92	101.58	99.906	101.91	100.57	101.79	100.15	100.62	102.09	99.343	102.05	101.2	99.16
110.53	110.13	110.2	111.58	110.16	108.65	110.59	112.13	110.19	109.62	110.93	109.63	110.32	110.45	110.6	109.09	109.6	109.87	111.33	110.99	109.21	108.21	108.91	110.61	111.42	110.51	109.83	109.68	107.67	110.2	110.47	109.3	108.38	110.73	110.32	110.95	111.45	110.86	111.06	111.01	110.19	109.63	111.39	108.58	112.41	110.73	110.49	108.78	109.95	112.62
106.34	104	103.59	105.51	105.08	103.6	104.23	105.37	106.08	104.06	104.52	106.9	103.44	106.84	102.98	106.96	105.56	104.39	105.15	106.72	104.97	107.65	106.36	106.96	107.1	104.16	104.76	105.32	107.17	105.28	105.91	104.53	104.57	105.86	104.37	104.83	105.62	106.54	107.93	102.76	105.03	104.59	104.92	104.84	106.91	104.61	105.61	104.54	103.87	103.99
106.24	105.37	105.02	107	106.91	105.05	106.21	107.36	105.2	107.2	108.28	106.52	105.47	104.66	106.79	105.66	107.91	106.68	105.66	106.28	106.07	106.29	107.93	106.35	108.13	105.28	108.05	105.36	106.55	106.39	105.78	108.05	107.51	107.74	103.95	106.93	106.41	106.45	108.02	108.13	104.97	107.05	106.59	105.93	106.18	104.48	106.16	106.7	106.95	106.94
104.19	103.45	105.94	103.39	104.6	102.81	106.66	103.79	103.87	106.68	101.86	106.17	102.23	103.07	105.2	103.46	104.28	102.6	102.8	103.72	103.58	101.99	106.76	105.7	104.14	104.07	104.76	105.63	102.91	102.6	103.03	105.29	105.38	103.41	104.84	103.01	104.79	102.72	104.04	103.14	106.22	103.33	105.77	103.84	103.96	104.06	103.9	104.23	106.42	104.6
105.41	104.68	105.64	105.02	106.35	103.28	106.42	107.23	105.57	107.28	105.49	106.52	104.44	105.8	105.49	106.85	105.73	105.87	103.09	105.6	105.31	103.54	106.3	105.72	107.78	105.8	107.71	105.98	104.79	103.35	104.49	107.52	105.45	105.5	104.12	105.86	107.63	105.03	105.96	104.26	106.44	104.42	105.66	105.09	107.27	104.8	105.53	105.39	102.7	106.34
101.76	98.903	99.93	101.81	100.43	101.39	100.8	99.363	99.266	102.83	98.204	99.584	98.114	100.24	100.72	99.985	101.07	101.68	101.33	100.04	99.636	101.88	98.583	101.65	100.41	102.71	100.97	99.599	101.64	99.656	103.12	99.694	98.748	99.597	99.957	102.9	99.455	101.48	99.011	100.25	100.17	100.02	101.64	102.19	99.82	100.77	97.539	99.471	101.48	100.68
112.32	110.26	111.73	110.22	113	113.19	112.38	113.07	110.82	111.75	110.17	111.75	112.47	113.13	113.44	112	112.4	114.27	111.67	112.72	112.51	111.12	113.15	111.46	113.86	112.6	111.69	111.95	113.84	110.96	110.46	111.88	112.65	112.72	112.18	113.83	112.14	114.4	113.38	113.77	111.68	111.57	112.56	112.24	113.75	111.26	110.61	110.04	113.08	111.65
108.36	109.66	109.02	110.39	108.66	110.53	109.47	110.51	106.06	110.17	110.65	109.68	109.44	110.59	111.48	111.32	111.42	110.99	111.64	111.53	109.98	107.91	110.48	111.43	111.15	108.17	108.22	110.57	108.34	111.3	110.13	108.51	108.62	109.46	108.8	111.56	109.19	110.86	110.53	109.31	109.57	110.19	108.5	108.83	110.99	110.48	109.24	109.95	111.23	108.95
110.08	112.39	113.29	111.98	111.8	110.87	110.93	110.39	111.7	109.34	110.55	111.03	108.27	110.71	111.11	110.78	111.36	111.17	110.94	109.39	111.43	112.23	111.75	109.18	108.54	109.87	110.48	112.03	112.11	110.94	110.52	110.54	109.93	110.25	110.03	110.93	111.08	110.55	109.17	111.55	110.24	112.85	111.2	108.69	111.93	112.31	112.25	112.82	111.49	111.22
105.95	106.06	104.74	107.15	105.13	109.05	106.77	108.32	106.85	107.22	108.61	106.05	104.73	108.48	106.33	105.93	104.51	106.54	106.85	104.95	104.74	106.26	105.42	105.43	104.78	106.8	104.4	104.82	106.48	105.51	105.94	105.09	105.41	105.95	105.62	106.49	105.45	107.63	107.49	103.73	106.89	105.97	105.36	106.8	105.66	106.87	106.72	107.73	104.81	106.4
112.6	114.94	112.94	113.33	113.17	111.6	114.15	114.17	113.5	112.27	111.82	112.2	114.04	113.71	115.2	114.63	113.38	110.88	110.48	113.42	113.12	114.48	112.23	111.44	112.37	114.17	112.87	112.22	111.66	111.38	112.97	113.92	111.94	112.7	115.14	111.32	112.49	113.65	110.11	114	111.61	111.79	112.93	112.45	110.71	111.01	114.84	111.49	113.22	113.22
104.6	104.38	108.47	106.8	105.76	105.98	107.12	105.98	106.34	105.96	106.37	106.88	105.45	107.06	106.82	108.42	106.56	104.38	107.07	103.81	107.33	104.99	106.48	107.06	107	104.6	104.53	108.27	107.07	105.46	104.64	104.88	105.17	106.43	106.15	103.21	106.13	104.88	105.28	106.58	107.01	106.35	107.82	105.64	105.81	107.18	105.98	106.7	107.46	107.56
106.37	106.38	106.33	105.98	104.47	106.6	105.21	106.7	105.5	106.04	105.44	104.82	104.72	102.27	105.79	105.29	108.83	106.34	105.74	107.44	105.09	104.56	105.85	105.12	105.3	106.87	107.55	106.3	103.92	105.74	104.43	102.72	106.7	105.13	106.65	101.95	106.38	104.66	105.83	105.26	103.84	104.69	105.76	103.52	107.43	105.95	105.85	107.02	106.6	104.88
105.92	106.75	105.36	106.4	105.88	109.01	106.21	106.74	107.11	106.31	107.42	106.24	108.13	109.54	107.52	105.41	107.75	108.04	106.65	108.53	106.96	109.02	107.03	106.82	107.14	108.4	107.94	107.18	105.32	105.1	109.26	108.49	107.93	106.78	105.84	109.99	108.22	106.03	104.44	108.65	107.75	105.86	107.35	109.4	106.15	106.98	107.77	106.8	107.81	106.39
100.2	99.705	100.7	97.246	98.038	98.363	100.1	99.963	99.981	98.477	100.74	98.815	97.58	99.677	99.074	99.176	100.51	102.6	102.54	99.614	98.759	96.682	100.2	99.899	100.08	98.506	99.192	100.04	100.08	99.918	99.563	102.1	98.365	97.94	100.06	97.877	99.167	99.018	98.445	101.33	99.512	101.33	99.831	98.517	100.46	99.054	101.21	103.11	99.724	100.16
105.74	103.86	104.32	105.01	104.42	105.29	104.7	105.53	104.62	102.76	102.11	104.27	106.41	102.37	104.9	104.72	105.21	105.67	105.09	105.81	103.75	106.57	104.81	107.07	107.17	105.58	104.15	103.89	103.95	105.39	104.49	105.81	104.76	104.22	106.95	103.97	105.06	104.05	104.49	101.79	103.95	104.07	104.71	105.67	102.53	104.9	105.77	106.13	103.84	104.15
109.16	110.92	110.99	110.58	111.41	108.79	112.43	112.13	110.88	112.07	111.46	110.6	111.51	112.59	109.73	111.11	110.57	111.31	111.55	112.68	109.16	109.35	111.56	109.94	109.28	107.79	112.31	110.73	111.7	108.28	110.55	109.44	109.08	109.99	111.95	109.88	110.66	111.32	111.81	110.81	108.79	112.07	111.66	111.98	111.48	111.25	110.1	112.55	111	108.88
100.64	102.43	99.061	100.37	100.16	101.33	101.29	100.46	100.34	100.97	100.31	100.78	101.65	101.23	101.4	103	98.872	100.75	100.77	103.51	99.071	102.66	100.97	99.211	100.02	103.02	99.795	101.61	100.92	101.59	101.01	98.341	101.72	99.564	99.21	99.708	100.98	103.12	100.71	101.65	102.84	103.18	102.29	100.52	100.86	101.57	100.06	100.55	99.643	99.118
105.74	106.34	107.65	108.71	107.86	106.97	108.11	106.34	105.79	108.41	106.49	105.62	107.19	106.01	108.31	105.7	106.16	106.57	107.59	107.78	106.54	104.24	105.7	105.68	107.36	106.51	108.05	106.65	106.57	108.75	106.86	111.13	107.37	107.57	106.37	106.05	106.81	106.16	106.88	107.61	107.24	109.17	105.36	108.02	105.08	107.46	107.39	108.82	104.73	108.41
104.54	106.49	104.58	105.1	105.92	105.09	103.42	106.85	105.85	104.79	107.5	105.04	106.35	106.08	104.96	105.54	105.33	103.95	107.24	104.82	104.36	105.77	105.01	104.94	105.94	104.11	106.49	104.38	105.76	105.98	106.91	106.22	107.27	104.39	104.71	104.91	103.56	106.36	102.3	104.19	105.07	102.99	105.02	104.97	103.9	105.59	105.58	107.93	104.56	104.64
109.56	109.82	109.78	109.32	110.53	112.27	110.35	111.48	111.32	110.18	111.54	110.69	109.38	110.8	112.19	110.27	110.88	111.65	109.18	110.06	111.74	110.03	112.81	111.2	110.97	111.16	112.49	108.66	111.73	109.74	109.59	110.21	110.53	111.63	111.42	112.91	111.68	111.47	110.83	109.51	110.14	110.01	113.71	109.3	111.08	111.42	109.33	110.07	110.7	110.15
100.56	99.552	99.535	98.335	99.623	97.283	100.69	99.676	99.281	100.93	101.79	99.337	99.591	96.303	102.86	100.03	101.53	100.58	98.957	97.933	99.256	100.45	100.05	100.89	100.56	100.71	100.61	99.378	100.23	100.73	99.72	103.11	100.16	101.39	99.303	99.494	100.73	100.98	100.02	101.61	99.785	100.14	102.53	99.087	101.12	97.965	99.107	99.171	100.54	99.047
105.11	106.11	102.82	102.73	104.45	105.88	103.28	105.33	103.46	104.55	102.25	104.03	104.96	105.34	105.74	103.49	104.64	106.94	104.58	103.98	102.47	106.3	106.32	104.94	103.17	104.92	103.34	102.78	103.1	104.07	102.62	105.39	104.43	103.96	105.12	103.14	102.61	106.61	104.6	105.69	102.33	102.47	105.44	105.06	105	104.58	104.52	104.3	103.4	103.14
105.21	105.58	105.75	107.19	107.99	105.14	104.63	105.16	108.19	105.18	107.32	106.66	104.89	105	104.45	105.2	103.56	104.36	105.99	104.63	106.6	104.05	106.27	104.6	105.75	105.88	102.88	107.17	105.63	105.85	105.2	106.68	106.61	106.89	105.36	103.08	107.08	103.49	105.06	104.4	105.44	106.73	106	104.62	105.56	104.91	105.71	107.23	105.97	104.61
106.66	106.27	107.82	106.54	107.06	106.12	106.33	107.4	107.81	108.25	105.87	106.17	105.13	107.46	107.11	105.61	108.65	106.65	105.85	107.03	108.68	106.27	109.86	105.42	109.42	107.5	107.23	106.31	104.87	108.1	105.03	106.59	106.02	104.86	109.63	106.21	107.17	106.33	108.42	105.56	106.06	107.52	105.01	105.3	106.9	106.13	108.71	108.47	103.25	106.56
106.75	106.36	104.45	104.63	106.9	106.84	107.38	105.4	107	102.84	107.65	104.89	105.42	105.37	106.55	106.5	104.32	104.77	106.54	106.62	104.51	104.49	102.98	105.22	107.79	104.15	107.54	105.23	104.66	106.1	105.3	106.35	104.56	107.03	108.53	105.15	104.43	105.31	105.31	105.86	109.35	104.44	105.65	103.9	105.18	110.43	106.82	106.43	106.54	106.07
106.39	102.86	104.59	102.38	102.63	103.56	103.11	103.19	105.19	104.15	104.91	102.57	103.97	103.16	102.54	105.21	102.36	106.45	105	102.2	103.07	108.04	102.52	103.1	103.46	104.53	101.35	103.95	105.07	103.64	105.53	102.06	104.61	103.42	104.43	104.14	104.21	104.57	105.37	103.83	103.71	105.68	104.15	105.03	104.27	104.11	104.6	106.49	105.79	104.72
106.13	104.33	106.59	105.6	107.93	107.84	105.11	107.06	105.39	105.77	105.36	107.44	107.89	104.38	108.98	107.14	109.1	104.07	106.8	105.04	105.28	105.05	105.41	105.13	105.27	106.03	106.23	103.7	106.75	105.79	105.81	106.2	106.23	107.01	104.66	106.79	106.7	107.74	106.09	106.21	107.2	106.17	105.14	105.67	105.98	105.6	108.01	107.17	105.67	107.71
112.67	110.39	112.02	112.54	110.98	110.77	109.56	112.01	109.86	111.4	111.3	112.19	113.08	111.14	113.49	110.83	111.49	111.63	110.02	110.93	112.02	112.62	112.3	111.2	110.15	110.87	110.91	111.95	111.31	114.18	111.86	110.22	111.54	111.31	111.7	110	112.57	110.57	110.44	112.2	110.64	111.1	112.16	112.46	111.04	112.17	113.15	111.29	110.94	111.94
111.37	111.99	110.72	112.2	112.56	110.83	112.39	111.07	112.46	113.63	112.06	111.05	113.23	111.47	112.36	110.05	111.37	112.24	109.52	111.63	110.13	112.74	112.37	111.67	112.22	112.74	112.48	113.32	113.12	111.71	111.94	110.55	110.75	111.02	111.76	111.48	111.78	111.03	111.37	113.28	111.05	113.18	110.27	111.42	111.5	110.09	110.57	113.43	110.6	110.2
100.55	100.33	101.23	101.09	99.452	101.87	99.989	102.05	102.37	99.379	101.12	100.35	101.04	101.35	98.666	100.97	99.172	99.653	101.59	101.07	99.43	101.8	102.81	100.15	99.738	98.868	98.41	100.19	99.122	100.7	98.815	98.85	98.672	100.92	99.683	100.22	101.79	97.656	101.3	100.26	100.49	98.433	101.64	102.47	99.821	99.378	99.39	101.55	97.832	99.165
106.93	108.08	106.42	106.47	106.34	105.7	106.69	105.98	107.02	106.22	107.38	106.43	106.11	107.55	107.18	105.48	108.71	106.57	105.87	106.24	108.33	107.92	107.24	108.85	104.12	106.55	107.1	107.25	105.64	107.22	107.33	108.91	107.84	107.33	109.4	110.28	107.63	107.8	103.42	106.43	107.77	107.53	107.73	106.19	104.72	108.84	107.99	106.53	105.39	107.01
106	106.83	106.36	106.71	105.6	103.29	106.71	107.54	105.6	103.65	107.07	105.7	108.37	105.67	108.27	105.19	104.54	105.99	105.48	107.56	107.04	105.67	104.24	107.03	106.35	105.19	106.06	106.42	106.31	106.01	104.63	106.7	107.35	105.5	105.07	105.44	106.87	103.09	105	105.94	104.46	106.42	107.95	104.91	106.48	106.76	104.41	105.86	102.96	105.05
103.85	103.14	102.83	105.42	106.35	104.71	103.34	103.41	102.99	104.75	105.84	104.6	103.67	106.23	103.3	106.08	105.51	106.85	104.7	103.17	105.09	104.87	106.1	104.92	105.6	106.04	104.56	104.84	107.37	105.7	107.63	105.18	104.47	104.76	105.12	105.19	103.13	105.44	105.52	105.46	104.58	105.58	105.12	104.78	104.53	104.07	103.86	104.44	105.79	106.07
106.16	105.59	103.61	105.02	105.25	105.07	106.41	105.86	104.04	106.34	105.23	106.28	106.8	104.29	105.9	108.1	102.78	105.93	105.04	106.23	104.89	103.92	104.41	105.62	103.52	104.21	105.75	104.67	103.9	105.68	105.86	103.9	105.69	106.11	106.14	104.78	106.17	105.99	105.05	105.79	104.06	103.07	104.3	105.76	106.53	104.88	106.01	107.75	104.87	106.87
106.64	105.74	106.11	106.37	107.22	107.63	104.62	104.41	104.74	104.98	106.01	103.46	102.86	106.99	105.11	102.25	105.06	102.39	105.75	105.29	105.87	106.1	105.91	105.38	106.29	106.22	106.89	104.21	104.03	106.6	104.42	106.25	106.17	106.29	106.42	104.33	104.67	105.07	105.59	105.37	107.9	107.03	104.07	104.15	106.68	106.96	104.6	105.55	105.48	105.12
100.5	104.24	104.63	107.34	104.66	104.84	104.1	105.86	105.39	104.71	104.15	104.2	102.18	104.22	105.28	105.24	104.88	103.26	102.71	102.6	106.07	104.13	102.69	104.3	103.36	103.55	104.67	103.24	104.05	103.01	104.85	103.1	105.68	102.65	105.09	104.85	105.3	106.36	102.72	103.33	103.58	106.56	103.8	106.02	107.34	103.09	104.76	104.06	102.59	104.26
104.4	105.65	104.28	105.79	106.69	107.63	103.19	105.52	105.23	106.69	104.66	104.74	106.33	105.4	105.99	107.07	104.06	103.03	105.93	105.16	105.72	106.28	106.41	104.85	108.57	106.29	106.55	105.04	103.56	105.49	109.45	106.72	105.29	103.85	106.01	104.89	104.73	106.78	107.97	105.6	105.23	106.49	105.71	106.27	105.04	106.3	107.96	106.73	107.84	105.93
106.2	105.3	106.59	104.61	106.65	104.74	104.45	104.25	106.84	104.99	105.8	105.39	105.39	104.64	106.72	105.93	105.14	106.5	104.67	107.81	105.85	104.48	106.25	103.89	106.29	103.48	106.58	103.99	105.8	105.29	105.52	105.89	104.52	105.51	104.14	103.89	105.52	104.05	105.63	106.15	105.24	103.85	102.1	103.17	105.45	105.33	105.62	107.07	104.82	106.08
119.44	116.64	116.78	117.91	116.14	118.63	115.06	118.92	118.68	117.08	118.17	115.81	118.87	119.2	116.16	118.66	117.75	117.42	118.57	114.92	118.64	119.09	119.29	117.61	118.08	118.29	118.64	117.53	117.87	118.35	118.32	114.6	118.13	117.35	116.83	117.14	118.45	117.4	116.08	117.44	114.45	117.53	115.95	118.52	119.44	118.26	117.71	118.05	114.35	117.83
104.32	103.29	104.49	103.47	105.07	104.97	104.74	103.68	105.15	101.91	103.81	104.5	107.21	104.12	103.6	103.11	106.24	101.99	105.03	104.9	103.13	103.68	102.96	106.23	101.68	103.36	102.73	102.46	102.62	106.34	103.91	101.79	105.37	104.72	104.4	105.63	103.67	101	103.12	101.76	104.01	104.52	104.96	103.49	104.29	102.85	104.11	104.91	104.3	103.48
113.92	113.52	110.62	109.85	111.54	112.48	113.31	112.07	111.67	112.52	112.57	110.72	113.36	109.97	110.93	112.09	113.54	112.69	111.81	113.62	114.77	110.52	112.19	110.68	114.69	112.95	112.76	112.79	110.03	110.2	111.77	112.53	115.15	113.25	110.5	111.19	111.73	112.22	112.38	111.01	110.85	112.45	111.92	113.85	112.26	109.96	111.05	111.24	112.94	112.12
99.924	100.5	98.721	100.81	100.27	101.02	99.014	102.51	100.08	100.63	99.113	100.73	101.11	101.85	101.36	100.96	99.668	99.489	101.91	100.01	102.97	102.34	100.86	100.57	102.32	101.93	97.329	101.74	103.31	99.94	100.5	101.33	101.94	100.48	98.245	98.095	102.3	101.3	100.35	100.84	99.607	100.92	101.49	100.21	101.75	100.14	101.59	100.62	100.93	100.46
104.99	103.81	105.7	105.51	103.62	106.12	104.25	105.68	105.07	104.33	106.14	102.15	106.44	104.35	106.24	104.29	101.59	104.39	105.16	106.03	106.11	104.11	106.17	106.21	104.77	103.5	104.63	105.54	103.41	105.31	104.31	103.87	105.84	105.98	104.06	104.6	104.6	105.86	105.34	107.26	104.59	104.82	103.9	106.02	104.1	104.2	104.92	106.33	104.09	104.36
111.45	111.53	108.93	113.71	110.44	111.39	111.91	111.69	110.6	110.68	112.2	113.09	111.41	111.17	110.96	112.08	111.73	112.06	110.72	115.62	113.04	111.79	111.73	110.19	110.78	112.08	111.96	110.5	111.27	111.18	111.53	112.72	110.72	110.43	111.6	113.29	114.21	114.02	111.49	112.15	113.31	112.05	111.15	111.31	111.94	113.39	110.39	110.02	110.41	113.14
111.79	113.4	111.79	109.62	113.68	110.3	112.24	110.77	109.45	112.91	112.34	110.42	110.94	111.89	111.59	113.51	110.34	111.51	112.66	113.27	111.97	112.75	112.32	111.83	113.35	110.83	109.57	110.85	112.55	111.62	112.98	113.36	110.4	112.53	112.58	112.59	110.21	110.9	112.89	111.9	112.94	110.95	113.61	113.09	112.81	111.92	111.12	113.04	112.87	110.87
108.05	105.64	109.09	106.42	106.97	107.4	107.77	104.6	106.08	106.4	107.6	107.72	107.91	107.21	108.43	107.25	107.54	108.06	107.98	106.48	107.68	109.72	106.7	106.17	106.1	105.19	107.06	105.29	108.32	107.35	106.81	106.76	105.95	105.27	104.55	107.19	107.29	106.76	106.49	108.37	106.58	108	106.26	106.44	105.01	106.81	106.23	106.56	107.66	105.86
106.6	107.09	106.26	106.72	106.06	106.37	103.21	106.95	104.93	106.61	105.27	108.33	106.38	106.29	105.73	106.57	104.69	107.96	107.82	106.42	106.09	105.29	104.34	106.49	106.69	106.41	104.82	106.99	104.9	107.74	106.91	105.07	108.06	105.53	108.19	107.38	105.34	105.24	103.83	107.09	105.29	108.26	109.5	104.85	104.37	106.7	105.25	105.99	105.73	107.26
103.96	106.7	105.18	106.36	105.79	105.77	107.59	106.31	105.04	105.6	106.81	106.39	107.07	106.6	105.82	105.02	106.21	107.14	107.42	106.84	105.39	104.93	106.6	105.5	106.7	107.03	108.18	107.49	105.38	106.88	106.11	106.1	106.66	107.26	105.15	107.24	106.9	108.98	107.77	107.03	106.36	108.69	107.47	105.17	106.68	102.76	105.64	107.54	104.81	105.09
105.04	104.09	104.03	105.79	104.53	105.52	104.56	107.97	102.65	105.41	105.23	105.56	104.66	105.82	103.71	105.72	102.41	104.73	105.05	104.76	103.9	104.12	104.14	103.71	104.14	104.52	104.73	103.6	105.95	104.8	104.07	104.15	104.52	103.68	106.11	106.53	103.57	105.26	106.26	104.16	104.2	103.1	104.86	103.45	103.28	106.18	104.81	103.92	102.63	104.35
106.63	106.23	105.39	105.65	106.26	107.41	104.65	108.9	107.4	107.78	106.86	105.64	106.55	104.62	106.38	106.05	107.22	107.02	106.18	108.91	108	105.5	106.23	106.24	107.05	107.15	107.36	108.99	107.61	103.54	107.72	107.51	105.41	104.93	107.23	107.36	103.96	107.41	107.82	105.58	107.6	109.13	106.44	106.87	106.56	106.65	106.43	107.74	108.2	105.48
100.38	101.81	99.793	99.284	101.67	102.26	102.63	99.855	102.88	100.18	102.18	100.19	100.15	99.623	99.045	100.58	99.674	100.29	101.15	101.25	100.2	100.48	100.01	99.18	99.745	102.12	99.737	99.808	99.873	101.21	99.872	99.935	100.59	100.26	100.56	100.54	100.66	100.9	101.7	101.62	100.11	100.17	101.76	99.329	100.94	99.976	101.45	98.799	100.49	101.07
105.88	105.48	105.27	105.11	103.65	105.72	104.55	105.03	102.63	103.83	103.79	106.03	102.19	103.27	103.12	104.97	103.98	100.98	104.76	104.02	104.16	104.92	105.6	103.28	103.18	104.93	104.16	106.51	103.99	106.36	102.64	104.44	104.33	104.65	104.59	106.42	101.69	103.29	105.29	103.24	102.68	106.83	104.22	105.91	104.57	104.05	103.04	103.89	106.16	105.2
111.04	111.24	114.51	112.14	110.28	109.56	110.23	112.26	111.05	112.85	109.95	111.73	109.91	111.89	111.28	111.38	110.39	112.26	112.1	111.85	111.05	112.18	110.93	111.15	111.87	110.36	111.21	110.82	110.08	109.94	111.97	113.21	111.29	113.89	110.99	109.41	110.87	111.14	110.55	111.97	111.44	110.5	112.01	110.07	111.78	113.9	111.62	112.38	110.3	110.87
115.87	116.98	116.65	115.74	115.38	116.63	116.37	118.27	119.1	115.28	118.32	116.34	115.4	118.15	117.8	114.5	115.75	114.14	115.79	116.57	115.66	116.46	115.27	114.89	114.72	115.76	118.49	114.66	116.05	118.34	117.61	116.11	118.3	113.72	116.88	117.07	118.86	117.36	116.44	118.35	116.47	117.51	114.87	115.08	114.05	116.34	116.45	117.37	116.86	115.42
104.29	106.41	107.48	104.05	106.56	107.09	106.5	105.44	106.11	105.23	108.5	107.4	107.12	104.88	103.77	105.19	104.67	104.42	106.11	106.41	103.32	104.6	107.88	105.45	102.71	106.29	104.98	104.53	105.09	105.87	104.79	103.83	103.42	104.46	107.36	107.5	107.18	104.07	105.44	105.47	105.18	104.57	105.11	105.59	105.76	108.5	105.03	106.16	106.42	104.91
106.32	106.4	105.85	105.17	104.09	104.46	105.38	107.88	108.34	106.41	105.06	109.23	105.23	106.91	104.7	106.08	108.56	105.29	106.45	107.51	105.5	107.97	103.9	106.41	105.33	107.21	107.12	106.37	106.26	107.18	108.13	107.79	105.54	104.21	106.97	103.42	106.96	104.3	108.18	108.77	105.82	105.87	107.07	106.89	105.56	106.57	106.4	106.4	107.93	104.16
97.563	99.506	101.55	100.88	97.712	99.189	100	100.88	101.31	100.7	97.34	99.246	98.58	98.434	99.951	99.584	98.398	97.336	100.03	101.38	99.581	98.479	98.925	98.403	100.49	99.049	100.36	100.5	97.581	96.98	99.36	98.603	98.637	98.779	100.08	97.853	100.58	99.994	98.188	102.44	101.41	100.26	100.63	99.736	99.102	97	100.51	99.174	98.626	98.432
106.1	103.4	106.98	106.77	105.49	105.59	105.91	106.54	104.15	104.21	104.92	106.3	107.2	105.76	103.19	105.29	107.34	104.4	106.87	106.46	105.89	103.42	104.86	104.88	105.44	103.74	106.91	106.95	107.13	107.3	106.15	105.93	106.06	105.42	105.93	104.25	103.61	105.42	104.67	104	105.47	105.46	108.39	106.79	103.51	105.67	106.29	104.25	102.97	103.7
104.39	106.2	103.98	105.63	107.91	105.4	105.81	102.98	104.89	105.86	106.34	105.2	104.53	105.81	105.24	105.63	106.67	105.85	103.64	105.02	104.15	104.11	105.95	103.43	102.53	104.34	104.51	106.08	106.45	103.76	105.75	105.2	103.25	104.43	105.4	106.08	102.56	103.51	106.72	104.28	107.45	104.64	103.51	107.22	105.86	106.38	103.47	104.36	106.44	106.53
108.42	110.21	109.82	107.85	111.87	109.42	112.94	110.84	110.52	109.89	108.72	111.27	112.09	111.18	109.3	109.45	110.55	110.43	111.66	110.07	111.69	109.08	107.92	108.71	112.27	111.81	110.33	111.28	110.44	108.91	111.08	110.53	108.59	111.19	110.81	111.84	111.15	110.02	110.78	110.79	110.87	109.92	109.95	108.32	110.1	109.95	110.15	110.41	109.12	112.03
106.4	106.82	107.92	106.24	105.71	105.62	106.43	104.48	104.94	106.6	105.66	108.4	105.23	104.54	107.57	104.96	106.15	104.07	105.87	103.92	106.41	105.05	106.75	105.71	104.92	105.69	105.71	105.14	105.44	106.69	104.79	104.93	106.28	106.73	105.2	105.16	104.97	103.75	107.09	105.25	105.3	106.89	103.87	105.79	106.06	106.75	106.07	105.15	105.82	105.47
97.412	100.17	101.8	101.95	97.956	101.73	101.49	100.92	101.35	99.989	98.446	103.28	101.13	100.35	99.915	100.76	98.672	101.38	101	99.672	100.58	100.96	99.903	100.39	100.02	101.61	100.64	100.72	99.425	99.517	98.885	100.37	99.467	101.87	100.61	102.04	100.34	99.49	97.571	101.07	99.302	100.28	96.199	99.61	100.89	101.08	100.2	101.74	101.01	100.25
100.21	99.219	99.033	99.732	99.546	100.76	100.9	100.23	101.55	96.993	98.609	101.18	100.03	100.94	100.05	100.41	99.53	99.515	99.335	99.963	100.29	100.98	100.35	100.7	99.498	101.98	99.922	100.29	98.663	99.373	97.47	98.742	99.873	102.02	98.912	98.578	100.5	100.63	97.725	100.97	99.321	100.35	99.208	100.49	100.42	98.486	97.429	99.072	99.921	99.576
106.95	106.17	106.29	105.11	104.51	106.23	106.2	104.96	107.31	105.37	107.47	107.29	106.58	106.73	108.27	108.39	105.63	106.02	105.02	107.45	105.21	107.21	106.89	107.11	105.74	106.77	103.61	106.35	104.16	105.87	106.59	105.79	105.48	105.73	106.18	107.25	106.44	105.57	106.76	105.35	104.52	105.81	107	106.59	105.14	105.56	107.61	105.31	106.92	104.77
110.07	111.05	110.29	109.28	109.64	108.18	108.89	110.8	110.74	108.66	111.2	110.99	109.8	110.99	109.37	111.35	110.4	108.93	110.79	109.46	112.71	109.24	108.85	110.64	111.46	108.46	108.82	107.81	110.65	111.15	110.4	108.57	112.17	107.31	107.19	108.19	109.4	110.36	110.57	110.08	108.85	108.44	110.89	108.93	110.05	111.3	107.5	110.09	110.07	111.56
105.75	107.05	106.81	105.66	106.56	105.43	104.76	106.25	106.53	106.29	106.49	107.9	104.74	105.93	107.65	105.31	107.05	104.88	105.86	106.37	105.45	104.31	104.12	105.19	103.45	104.86	106.59	105.45	105.4	106.39	105.89	104.83	105.67	105.16	105.6	105.33	106.73	106.64	104.7	106.2	104.45	106.9	106.64	106.09	105.43	102.91	106.51	107.53	103.86	106.51
103.67	105.05	105.31	106.04	103.93	105.51	107.34	105.4	106.06	107.17	103.96	106.69	107.9	105.96	104.41	106.8	107.77	106.35	106	106.72	105.25	103.54	105.17	105.2	105.7	105.67	105.86	104.6	104.56	107.16	106.35	106.9	104.77	106.64	104.42	107.63	107.96	104.9	105.65	106.12	105	103.7	107.83	103.88	103.52	105.08	104.83	107.14	105.27	104.95
107.6	106.53	107.13	108.37	106.55	107.01	105.5	106.59	108.59	107.39	107.25	107.62	105	106.39	107.58	106.7	109.07	105.26	105.95	106.14	107.29	107.38	106.69	105.6	106.88	106.49	108.34	109.22	105.02	107.91	107.78	107.05	105.15	107.48	107.12	107	108.02	106.77	107.18	105.24	109.84	106.96	109.01	107.64	105.7	106.18	108.9	106.03	106.33	105.59
99.761	100.78	98.793	99.087	100.7	101.44	101.64	100.79	99.927	100.47	99.774	101.77	99.072	99.385	99.301	100.08	100.03	99.577	101.78	103.52	100.87	100.01	100.32	100.64	99.651	99.754	99.52	99.467	100.92	100.89	99.968	100.94	100.74	99.17	101.72	100.47	100.06	99.85	101.18	97.203	100.81	99.098	100.31	102.41	101.32	99.471	99.234	99.022	99.402	98.274
106.73	106.92	104.96	103.87	107.08	106.82	107.65	105.86	105.62	105.76	105.85	105.81	104.22	106.11	105.8	104.77	103.82	105.98	106.22	106.58	106.94	106.35	103.39	105.42	104.55	105.53	105.05	108.3	103.64	106.16	105.91	107.01	106.13	107.58	105.77	105.63	105.82	106.14	107.69	106.27	106.19	105.41	105.66	106.26	106.75	105.88	106.5	106.04	103.78	104.61
104.24	105.42	107.34	105.12	104.06	103.84	105.82	106.37	105.04	106.55	103.7	106.13	103.78	106.66	105.78	105.58	103.88	106.08	105.42	104.19	105.63	105.16	106.84	103.72	104.44	105.4	105.3	103.04	105.99	104.94	106.28	103.84	105.88	103.96	106.2	104.73	107.51	105.37	106.48	106.17	107.29	104.76	106.24	107.21	105.95	107.22	104.84	104.99	106.85	107.31
106.46	106.14	105.46	104.59	105.47	103.74	106.75	104.07	105.11	103.63	104.09	105.39	104.77	105.67	106.26	104.05	104.05	107.01	106.22	104.67	107.41	104.89	104.68	107.59	105.98	105.37	106.88	105.64	106.3	107.04	104.52	104.55	104.01	104.39	107.34	105.89	105.46	104.98	106.98	104.8	105.52	104.64	105.59	106.14	106.46	106.02	105.5	107.39	106.39	103.66
106.48	105.78	104.1	108.03	103.96	104.67	106.27	106.1	106.89	107.1	107	105.57	106.92	105.63	107.15	102.69	105.8	103.92	105.74	106.07	107.27	102.98	106.84	103.78	107.85	107.73	105.01	106.94	105.96	106.77	104.24	106.93	105.99	107.05	105.09	105.04	107.34	106.4	106.4	104.67	104.98	108.1	107.05	107.2	105.77	106.37	107.47	105.63	105.41	106.06
103.72	104.34	104.66	103.25	102.7	103.61	104.13	104.37	104.6	105.18	103.61	103.42	105.23	104.02	101.27	105.73	103.28	105.24	103.36	104.4	102.63	104.2	104.26	103.41	102.53	102.1	103.08	105.56	104.11	105.3	106.6	104.37	104.97	103.4	103.82	104.76	103.11	102.34	108.4	105.3	105.29	104.8	101.44	103.69	104.87	105.78	103.63	103.56	103.99	103.28
108.14	106.71	108.27	106.86	106.67	107.56	108.02	106.64	107.39	109.83	105.5	106.89	105.78	106.26	107.03	107.7	107.92	108.23	106.21	106.32	109.01	108.58	104.48	106.55	107.42	105.09	106.21	107.71	106.46	106.3	105.48	107.8	107.34	106.55	107.01	107.39	105.96	107.57	107.36	107.81	106.56	108.18	108.21	106.49	105.2	106.71	105.91	107.28	108.41	108.75
106.34	108.27	105.24	106.42	106.84	105.91	107.57	105.81	105.14	105.87	106.75	106.93	104.62	106.18	106.09	106.62	107.34	104.42	107.53	106.16	105.16	105.74	105.25	105.98	105.05	109.49	106.55	107.89	105.04	106.64	105.45	105.77	105.91	105.89	108.29	106.26	106.47	107.6	105.05	106.87	106.1	106.59	106.11	107.38	106.59	108.11	107.82	105.52	105.73	107.46
98.41	101.14	103.9	98.554	101.69	100.15	98.162	99.618	98.655	99.448	100.98	100.86	100.1	99.7	98.657	99.13	100.68	99.664	99.711	100.5	97.714	99.862	102.36	99.687	101.44	98.818	101.04	99.981	100.32	99.51	99.599	101.23	98.992	98.681	101.72	101.81	100.97	98.185	99.213	99.492	98.414	99.042	99.947	97.968	100.03	101.04	98.372	98.647	98.244	101.42
101.58	99.584	100.6	101.51	100.25	99.906	101.5	102.88	102.06	103.12	101.35	99.708	100.76	99.73	101.54	99.457	102.75	102.14	98.844	100.11	100.02	101.82	100.51	100.16	101.27	100.76	99.805	101.46	100.27	101.51	100.66	102.48	102.56	102.27	100.53	100.11	99.531	101.09	101.04	98.861	101.79	99.735	100.36	102.57	100.72	100.33	98.259	100.8	100.88	100
99.128	100.53	100.45	100.36	99.55	100.21	99.193	101.01	99.868	97.916	99.846	100.56	99.355	99.673	101.62	98.461	99.126	100.02	100.4	99.403	99.493	99.944	99.308	99.787	98.222	100.79	99.323	100.59	98.299	99.664	99.165	101.49	99.503	97.047	99.942	99.382	100.97	98.627	99.28	99.794	99.517	98.95	98.92	100.28	99.628	99.163	99.558	99.631	99.45	99.793
117.88	117.97	117.06	120.36	119.9	118.56	116.83	118.05	115.72	115.37	117.65	117.25	118.48	119.14	120.55	117.49	115.27	119.13	116.66	118.64	120.27	116.32	117.3	117.49	117.07	115.95	117.96	115.54	117.81	117.15	116.99	118.12	117.19	117.2	119.26	119.35	119.51	116.39	117.76	114.85	116.95	118.32	117.89	118.2	116.51	119.42	119.42	116.75	118.77	116.92
110.82	112.51	111.45	112.83	111.33	112.72	109.88	112.7	110.91	110.51	109.41	111.26	110.64	112.15	110.78	112.52	112.99	110.15	108.4	111.45	111.69	111.6	113.64	110.9	111.31	112.12	109.84	109.5	109.79	111.15	111.16	111.17	110.1	111.98	111.62	113.04	110.07	112.12	109.32	110.5	109.07	110.4	111.45	109.83	112.37	109.58	111.89	114.06	110.46	110.8
104.84	106.11	106.36	105.25	103.47	103.85	105.01	104.06	103.36	103.97	104.01	103.06	106.11	102	104.33	106.8	103.03	104.3	104.36	104.39	103.94	104.22	103.13	105.41	104.13	105.56	103.08	104.51	105.39	103.96	104.07	103.59	106.73	105.81	105.41	103.61	105.3	103.19	104.42	104.65	105.62	106.19	105.84	106.09	104.73	105.75	105.07	104.85	103.55	104.51
104.48	105.85	106.2	104.46	105.01	105.88	104.88	106.27	106.39	108.81	107.73	104.89	106.67	108.87	105.18	106.59	105.35	105.66	105.03	105.17	106.92	109.05	105.98	106.97	108.08	105.6	105.74	103.96	104.63	106.54	106.73	107.14	108.31	108.28	107.28	106.85	107.28	107.25	104.22	109.62	105.17	104.83	106.27	105.94	106.4	107.29	106.56	105.34	105.15	104.65
101.83	104.31	104.31	106.45	104.66	104.93	105.11	107.3	101.02	101.87	102.79	102.58	105.34	104.85	105.04	103.69	103.94	103.77	105.42	104.03	106.16	105.28	103.61	102.07	101.31	102.38	106.66	104.21	107.55	101.49	105.12	105.91	104.04	102.98	104.49	107.15	103.87	102.89	104.49	102.93	100.87	103.27	105.65	101.59	104.98	103.69	105.57	104.34	102.78	103.73
118.59	118.33	117.99	119.22	117.78	117.73	117.09	116.11	115.98	115.05	118.25	116.75	118.8	118.05	117.26	119.52	118.77	116.09	118.94	118.41	117.97	115.54	117.99	118.95	117.91	116.67	117.71	117.93	116.76	115.87	118.19	119.41	116.67	118.38	118.27	118.55	119.02	117.19	118.82	118.33	117.12	119.81	117.56	116.1	117.42	115.12	118.87	120.54	117.85	116.13
103.64	107	105.52	104.41	105.87	105.15	105.26	105.81	102.72	104.98	106.24	105.42	106.22	107.64	105.35	106.64	105.92	106.36	105.97	105.11	105.37	104.74	105.24	105.2	106.62	107.56	106.21	108.18	107.31	103.56	104.82	106.11	104.11	105.38	107.58	105.11	105.69	106.67	105.73	105	105.3	105.64	106.32	105.67	104.72	106.48	105.15	103.97	106.12	108.89
112.55	111.41	111.96	111.52	112.89	115.17	112.96	112.98	112.51	113.37	111.25	111.41	110.79	112.71	112.4	113.99	112.33	111.03	111.31	111.08	112.15	111.48	113.56	111.15	111.22	113.98	112.85	112.74	112.95	110.54	113.46	111.85	110.49	112.42	111.87	110.79	113.54	112.85	112.47	112.06	113.21	113.11	112.82	112.76	111.83	113.58	113.36	112.42	112.83	113.81
101.02	100.47	99.434	101.65	100.54	99.458	100.11	100.72	101.33	101.26	99.745	100.7	100.34	100.58	98.307	99.466	101.07	98.343	99.97	97.217	99.239	97.725	97.91	101.77	100.22	100.48	99.379	100.42	99.073	98.826	98.778	99.42	96.975	99.401	103.55	99.888	97.002	99.052	100.5	99.646	99.553	99.516	99.698	99.078	100.73	98.895	101.11	99.447	101.59	99.593
104.55	105.11	106.15	102.19	105.89	104.3	106.51	104.14	105.98	103.94	101.68	106.37	104.5	105.58	102.89	102.78	104.79	103.96	105.37	105.52	104.87	104.75	105.11	104.11	102.85	104.35	105.29	105.68	105.41	103.57	105.95	105.61	104.89	103.63	105.63	104.16	103.8	102.31	104.5	103.61	103.6	103.57	103.88	105.05	103.68	103.74	104.96	104.99	104.25	104.24
105.59	106.71	107.12	106.74	104.46	106.55	106.43	104.94	105.02	105.23	105.89	107.48	106.41	105.91	107.63	107.59	108.23	106.8	105.22	104.59	105.5	103.9	103.82	104.04	106.78	105.21	104.21	104.37	104.89	107.03	106.51	106.11	104.55	105.11	104	103.82	107.76	103.19	105.25	106.7	106.18	105.55	108.4	108.02	104.96	107.43	107.38	104.12	105.16	105.85
113.19	113.99	112.01	112.52	110.54	112.99	111.88	111.96	113.04	114.96	113.75	112.69	112.49	111.78	112.04	112.1	112.72	114.08	112.91	112.71	113.43	114.74	112.84	109.79	115.46	112.84	112.89	110.54	114.01	110.06	112.11	115.26	114.34	114	111.47	113.18	112.21	110.5	112.9	113.21	112.56	113.98	114.27	111.17	113.14	112.86	113.79	113.12	110.77	111.2
113.51	111.93	112.15	112.8	113.51	112.72	113.07	114.14	114.37	112.94	113.56	113.71	113.09	111.99	113.79	112.64	114.1	111.79	114.52	110.58	113.08	112.53	112.65	114.24	109.56	114.18	114.83	114.5	113.87	114.95	111.28	114.12	112.6	110.97	113.18	112.85	112.54	113.19	112.54	113.03	112.82	113.02	112.87	112.88	112.32	112.13	111.09	112.98	111.64	114.47
105.21	105.75	103.42	106.8	105.69	106.03	104.23	106.79	105.45	105.37	105.02	107.07	106.92	103.32	106.5	106.77	106.75	106.55	108.55	105.53	103.35	106.59	105.8	104.98	105.1	105.02	103.6	104.7	104.74	106.04	105.04	106.92	104.74	105.93	104.43	107.91	104.02	104.45	105.64	108.12	105.74	104.1	105.67	105.22	106.44	105.97	106.72	104.81	105.57	105
111.27	113.39	110.94	113.88	110.48	112.24	110.86	109.78	111.48	113.1	112.08	113.2	113.59	112.51	111.38	109.44	113.59	110.28	111.4	110.74	113.83	110.5	110.09	110.74	112.61	111.74	112.83	114.38	110.06	112.15	112.28	110.55	113.17	111.56	112.14	111.43	111.89	113.19	112.25	113.61	112.01	111.17	112.09	113.35	108.32	113.12	111.99	111.72	111.18	114.18
112.1	114.04	111.49	110.71	113.61	111.41	114.6	113.48	111.86	111.62	112.15	112.83	111.41	112.38	114.04	111.92	114.18	109.83	109.69	112.75	111.86	112.76	110.18	111.27	113.5	114.29	112.52	110.2	111.22	111.14	113.64	112.42	114.73	112.01	111.12	111.45	112.27	112.49	111.44	112.06	111.03	114.35	114.53	111.91	114.6	112.47	110.98	112.76	110.57	110.94
106.41	105.57	106.63	106.58	104.05	106.56	105.02	103.83	105.51	106.64	104.94	103.83	106.45	104.7	105.09	105.53	104.02	103.43	104.32	106.84	106.83	106.67	105.78	103.41	104.81	104.88	105.71	103.97	108.03	105.58	106.55	107.22	107.66	106.72	105.22	106.52	104.85	105.77	105.15	101.83	106.49	104	104.53	106.42	106.01	103.1	104.93	104.95	104.57	106.43
103.42	103.31	104.94	105.3	103.26	104.74	106.06	105.22	103.09	104.21	104.04	105.18	105.8	104.98	103.69	105.82	106.24	103.24	103.73	102.98	104.92	103.66	106.37	107.28	105.56	105.4	104.6	103.47	103.8	104.81	103.71	104.76	107.12	104.11	106	103.63	104.29	104.23	106.81	105.6	104.71	104.44	103.89	105.3	105.53	105.6	106.01	104.25	104.73	104.27
111.06	109.9	111.96	107.83	109.84	108.25	108.27	107.79	110.95	111.24	108.2	110.93	110.05	112.3	109.25	109.66	109.03	111.28	108.81	110.78	109.73	111.6	107.7	111.47	110.16	108.41	111.18	109.94	109.92	108.38	111.24	107.41	109.5	109.18	110.96	108.62	110.68	108.81	111.45	108.68	110.89	109.4	109.73	105.56	109.44	109.31	109.03	109.45	110.52	109.59
105.72	107.61	107.24	105.06	105.84	107.23	106.71	106.64	106.59	104.95	106.52	105.1	106.52	105.81	105.42	105.26	105.94	104.9	108.78	106.71	106.9	104.54	105.79	105.77	106.03	107.83	107.21	105.38	105.03	108.29	108.14	107.13	106.24	108.75	105.85	105.01	107.36	105.43	104.6	106.6	107.73	103.99	105.31	106.48	104.27	106.13	105.57	107.76	107.23	104.55
109.91	111.54	112.86	114.36	112.67	111.06	112.48	113.63	112.54	111.69	112.42	114.53	112.14	113.11	111.17	112.78	114.64	113.68	112.67	116.18	114.13	113.82	113.53	113.26	116.07	111.31	112.8	112.22	113.06	111.64	113.67	112.3	114.59	111.77	111.04	113.58	114.13	113.51	111.88	114.16	113.73	112.71	113.66	113.99	112.73	112.55	112.7	113.27	113.54	114.07
105.71	106.72	107.17	106.84	108.06	107.04	106.8	105.14	104.88	108.6	105.73	105.97	105.75	106.23	103.94	106.67	107.39	108.25	107.24	106.43	107.09	107.44	106	108.48	107.08	104.96	106.07	105.09	107.94	106.04	107.92	106.23	105.67	107.41	105.78	105.58	106.02	107.7	108.32	102.61	108.7	106.26	108.91	105.82	105.38	104.02	106.89	106	105.59	105.72
106.33	107.83	104.01	106.99	106.9	106	105.11	106.97	103.95	105.04	103.93	106.37	106.59	105.9	106.02	106.24	105.11	105.01	107.81	106.69	104.95	106.28	107.22	102.79	106.15	104.09	106.87	104.86	106.26	105.32	107.13	105.45	108.18	104.84	106.13	104.68	107.4	108.56	107.06	108	106.93	106.36	107.3	106.48	107.8	105.07	105.23	107.45	105.13	106.29
102.38	104.24	105.44	103.4	105.46	105.85	103.01	105.89	104.26	106.12	105.4	105.24	104.98	102.95	103.23	104.04	106.17	104.52	104.9	104.89	103.7	105.59	105.93	105.7	104.52	105.05	104.22	105.59	105.18	103.39	104.26	107.11	104.4	106.46	104.14	103.53	106.39	104.11	104.63	103.54	104.72	105.52	103.91	102.85	105.29	102.8	101.66	103.59	102.53	105.76
104.68	103.6	105.74	104.31	104.99	104.53	106.59	106.2	106.36	106.35	105.65	109.79	105.63	106.75	106.6	107.85	106.2	106.61	105.78	105.19	105.67	105.3	104.36	105.85	105.43	105.9	105.68	105.94	104.59	104.62	106.26	105.71	105.55	104.19	108.11	106.24	106.21	107.39	104.59	105.97	106.27	107.34	105.47	106.07	106.26	106.42	106.93	104.2	106.73	107.49
104.78	105.42	103.12	106.22	105.41	106.73	104.44	102.5	105.91	104.5	104.76	106.56	105.7	105.63	104.91	105.91	107.12	105.43	106.36	105.64	105.39	104.42	105.94	105.82	105.54	104.01	104.03	107.07	107.47	105.61	103.68	105.99	105.86	104.71	104.3	104.64	106.43	106.98	106.29	105.51	105.17	104.88	103.85	107.02	104.2	103.95	103.42	105.37	105.02	106.27
103.64	106.52	105.04	105.78	108.02	104.24	106.1	107.17	104.6	104.05	105.31	106.41	103.56	106.62	103.59	106.39	105.09	107.12	105.09	106.59	104.96	105.51	105.57	105.43	105.45	104.42	104.08	104.91	104.49	106.97	105.91	105.24	105.93	106.93	105.67	105.12	106.3	105.93	107.01	105.86	105.85	104.81	105.25	103.69	104.98	105.11	105.69	106.77	107.2	104.01
118.89	117.39	118.31	118.95	115.38	117.22	116.86	117.14	118.32	118.92	118.2	117.97	119.83	118	118.65	117.72	119.39	117.9	118.98	119.89	118.11	116.1	115.62	117.23	118.53	116.31	117.96	115.9	118.79	116.12	117.9	116.76	116.64	116.63	117.91	117.95	117.74	117.16	118.44	118.7	117.03	117.9	117.68	118.74	116.44	116.82	118.31	117.68	119.36	118.66
105.02	106.09	106.08	103.64	106.95	106	104.4	106.28	104.32	109.77	103.5	106.91	105.73	105.66	105.11	107.21	105.86	104.84	104.49	104.95	104.83	105.72	105.45	104.49	104.7	106.3	105.71	102.61	105.68	105.91	104.74	104.32	104.41	108.41	106.31	106.88	103.92	105.83	103.62	104.9	105.72	104.75	105.78	106.82	105.46	106.52	106.17	106.16	104.53	104.52
104.78	106.05	105.99	106.46	109.2	106.25	107.39	105.21	106.33	107.36	105.77	105.6	107.11	107.3	107.2	105.34	104.72	105.16	105.15	103.77	106.89	105.85	106.62	108.33	105.85	107.63	107.31	109.49	107.3	108.41	107.11	106.29	106.01	104.95	107.82	108.31	105.27	104.61	105.85	107.83	107.26	108.02	105.53	106.38	107.66	106.97	104.91	107.09	107.73	106.3
111.22	109.87	109.89	109.27	109.54	111.72	110.88	110.87	110.77	108.86	108.81	109.1	110.8	108.29	110.21	109.96	108.33	111.66	111.21	109.8	108.08	113.66	108.01	110	109.53	108.39	109.61	109.32	110.21	110.45	109.92	109.27	110.28	110.64	110.4	109.94	109.84	109.9	111.34	109.72	108.52	109.65	108.88	110.69	109.6	109.57	109.6	108.21	111.29	108.13
99.651	100.67	99.868	102.18	100.95	99.919	100.8	100.52	99.334	101.21	100.47	100.11	99.915	101.44	100.5	101.44	100	101.32	99.435	100.51	101.63	100.04	99.592	101.74	100.92	99.579	101.78	99.743	100.83	101.81	99.094	100.43	102.19	101	100.07	99.482	100.78	99.047	99.656	98.72	100.56	100.08	102.22	100.16	100.59	100.45	102.72	100.05	101.31	99.889
104.85	103.84	106.97	104.57	106.73	105.66	105.86	105.14	104.53	105.16	105.48	105.73	104.93	103.92	104.45	105.33	105.8	103.7	107.46	104.7	104.5	105.3	108.03	106.98	105.52	106.61	102.92	102.72	107.09	105.88	106.13	104.14	106.58	106.88	103.64	105.79	105.38	105.74	104.07	105.31	105.37	105.53	105.41	106.81	106.83	106.62	106.28	107.4	106.22	106.12
108.46	107.44	106.39	109.17	107.58	107.54	104	107.22	106.79	106.61	106.55	105.63	108.1	104.78	106.91	105.09	106.75	107.56	106.81	107.7	105.46	107.36	107.44	105.92	105.16	106.87	107.92	106.86	104.55	106.58	106.58	106.76	105.07	106.15	105.06	108.97	106.81	108.99	104.31	108.11	105.64	106.84	105.98	106.66	108.44	105.01	107.56	106.71	106.69	106.77
105.47	105.9	107.21	106.52	105.11	106.12	106.2	105.65	105.1	104.66	106.54	106.03	105.07	105.54	106.09	105.95	105.41	105.12	108.3	106.35	107.02	105.12	103.03	106.23	105.06	105.17	104.18	106.19	107.42	107.94	104.46	104.66	105.82	106.32	107.25	105.46	105.84	103.45	106.53	107.28	106.63	104.83	105.97	105.45	105.46	107.97	105.23	104.99	106.43	105.23
111.52	111.69	111.82	111.61	113.88	112.99	112.51	111.92	110.54	112.51	110.93	112.76	111.82	112.37	114.35	113.02	112.38	113.36	112.11	111.35	111.46	113.4	111.83	112.82	113.17	112.97	111.5	109.22	113.85	110.6	113.03	111.39	110.97	112.54	109.18	110.58	109.48	110.62	110.99	110.39	111.63	111.58	112.63	110.49	110.86	113.03	111.98	111.34	113.32	111.97
108.3	106.92	107.24	106.79	107.27	105.25	106.68	104.77	106.58	108.49	107.14	106.56	105.06	107.48	106.72	106.78	106.14	105.94	109.47	108.41	107.09	107.03	106.66	106.39	108.11	105.77	108.85	106.56	107.79	105.01	108.25	106.42	105.91	106.18	107.58	105.5	107.68	107.6	108.09	105.95	106.73	106.38	107.17	107.47	107.78	106.34	108.34	107.3	107.82	105.97
104.32	104.23	105.82	106.51	104.27	104.43	107.42	106.5	105.95	106.37	108.6	105.49	103.57	106.06	103.25	104.31	106.19	104.11	104.82	108.52	106.45	106.09	107.61	106.84	103.66	106.22	108.34	106.96	105.94	105.47	106.75	104.1	104.36	107.4	108.08	107.59	105.3	105.96	106.21	103.92	105.3	107.41	105.26	108.1	105.86	106.39	106.17	106.83	104.49	105.57
109.63	109.29	108.59	109.4	110.77	109.65	111.16	110.43	110.42	109.94	110.36	113.15	109.65	108.85	108.76	107.72	108.5	109	110.53	111.19	112.26	107.38	111.31	107.96	110.72	107.87	111.82	111.51	110.06	110.91	110.09	108.32	107.66	109.21	110.69	109.63	110.42	109.23	110.19	109.41	111.75	109.15	111.08	108.24	108.9	110.55	109.51	110.3	111.27	107.69
110.12	111.42	111.89	110.49	110.9	111.42	110.48	109.51	111.47	111.33	109.95	109.97	111.58	110	111.47	109.21	111.35	110.14	112.08	111	109.11	111.35	111.96	109.77	113.12	110.14	111.54	113.54	111.14	110.73	109.21	109.31	112.21	112.11	111.22	114	112.2	112.17	111.3	111.7	109.87	112.86	111.73	111.88	110.59	111.71	111.33	110.6	109.62	109.74
111.79	112.67	113.9	112.71	111.52	112.1	112.13	111.34	111.8	111.89	113.05	112.13	112.47	113.03	112.84	110.65	111.68	111.8	110.02	114.45	112.64	112.19	110.69	112.53	115.4	110.46	111.25	110.78	111.47	111.07	115.45	113.25	112.13	114.74	112.93	114.54	113.22	111.64	115.06	111.18	112.63	112.76	112.94	113.07	111.85	113.61	111.39	112.87	115.24	113.37
105.64	107.25	103.08	106.13	106.86	103.32	103.91	107.88	106.95	105.07	107.33	106.56	105.58	104.48	105.3	103.45	105.7	103.12	104.05	104.57	105.51	105.41	108.13	106.22	105.17	106.02	105.62	104.57	106.45	106.99	105.19	103.17	107.33	105.38	104.69	107.23	105.13	104.27	105.45	104.58	103.79	103.94	107.05	105.75	106.62	105.62	104.21	104.05	108.35	104.44
104.91	103.15	104.25	102.42	103.86	105.1	102.39	104.3	103.67	103.84	102.81	102.49	104.44	105.31	103.64	101.78	102.59	103.75	104.45	104.02	104.7	106.34	104.97	105.39	105.02	105.64	103.63	103.08	106.32	103.27	103.99	102.88	103.28	104.33	107	103.81	104.9	102.08	102.33	106.19	102.63	104.67	102.62	103.41	103.69	103.21	102.1	103.93	104	102.91
100.69	101.53	101.37	101.16	102.65	102.06	98.229	101.78	100.8	100.42	100.83	102.81	100.47	101.18	99.63	99.169	101.84	100.76	101.3	101.86	100.1	101.66	99.883	101.73	99.738	99.197	102.09	101.07	97.172	99.438	98.978	101.58	99.369	100.57	101.06	98.491	101.48	99.581	100.46	99.061	101.43	99.684	99.377	99.712	98.4	101.07	100.78	100.78	101.55	100.31
110.43	109.69	112.14	111.41	110.86	111.03	113.31	111.33	111.16	111.91	110.1	110.13	112.25	112.85	111.05	110.6	109.35	111.09	110.53	110.88	114.03	111.56	111.65	111.64	112.14	111.88	110.61	111.1	112.11	112.65	109.62	110.49	111.27	109.82	112.28	111.73	111.49	112.79	111.25	111.15	112.97	110.67	109.54	109.71	113.11	113.79	111.07	112.29	111.95	113.49
106.67	105.83	104.2	104.59	103.33	107.88	106.32	104.63	107.46	103.8	104.86	105.71	105.92	106.7	105.82	105.19	106.02	106.1	104.41	105.31	105.21	103.76	107.1	105.15	105.89	106.59	105.34	105.65	104.93	104.42	104.15	105.67	105.46	104.46	105.25	106.12	105.65	104.44	105.58	104.12	104.69	107.18	107.87	104.55	106.86	105.15	108.2	104.13	106.63	104.78
98.716	102.02	100.87	101.24	99.56	100.22	99.254	100.55	102.37	101.69	100.77	101.11	100.34	103.39	98.25	99.188	98.607	102.7	100.19	97.926	100.46	100.06	101.16	100.89	100.92	100.35	100.09	100.76	101.07	102.06	101.04	102.03	101.27	101.78	101.26	99.45	101.93	100.46	100.2	101.51	101.74	100.86	102.15	101.3	102.49	100.95	99.767	98.939	98.065	101.4
105.71	105.61	107.17	106.39	104.93	103.53	104.44	107.29	106	105.45	104.83	106.46	103.88	107.08	104.53	106.84	106.97	104.38	105.35	104.25	105.74	103.17	104.73	104.01	105.1	106.28	106.03	105.16	105.28	107.73	104.81	105.56	106.96	104.95	104	106.31	103.87	105.82	104.65	104.54	107.85	106.65	105.97	106.95	104.9	104.82	105.23	105.01	104.82	104.87
103.87	98.498	99.87	99.471	98.678	100.72	99.953	100.65	100.8	101.75	99.594	100.66	98.059	101.47	99.803	100.78	100.71	101.29	101	98.967	101.14	100.7	99.394	99.076	102.47	98.366	98.239	101.02	101.24	100.48	101.06	102.65	100.92	98.234	100.71	99.69	100.56	100.04	100.02	101.99	99.13	100.78	102.16	100.17	99.133	100.39	99.857	100.59	100.83	100.2
109.73	109.89	106.49	111.81	110.4	112.64	109.38	109.72	110.36	109.72	109.7	110.91	110.88	110.29	109.72	108.41	109.18	109.45	108.6	109.79	108.27	111.04	110.14	109.39	111.35	111.1	108.96	111.16	109	108.55	110.22	109.53	110.09	109.79	109.86	108.19	108.96	108.11	109.55	109.6	111.54	108.34	109.17	107.96	109.96	111.35	108.65	108.28	107.19	108.73
110.61	111.53	111.87	111.01	114.4	111.66	110.24	111.34	110.47	113.18	115.31	111.79	110.97	110.76	111.84	112.58	111.21	110.17	110.57	111.06	112.31	112.38	110.5	111	108.44	110.43	110.97	111.52	115.18	112.07	110.54	112.52	111.2	110.32	112.32	110.46	111.42	111.81	110.12	111.23	109.87	110.7	110.71	110.49	112.3	109.2	113.74	109.07	114.12	108.5
111.19	110.67	111.42	110.75	111.42	109.94	110.92	112.52	109.15	109.86	111.53	110.21	109.69	109.94	110.26	108	110.34	108.55	111.18	112.01	110.17	110.64	111.89	109.54	110.01	111.45	108.93	110.23	111.22	111.28	109.81	108.38	109.92	112.12	112.32	111.72	110.14	111.58	109.22	107.49	108.85	110.56	110.5	110.63	110.67	109.79	108.55	110.28	111.05	109.38
104.35	105.45	101.53	104.78	103.87	105.05	103.66	106.96	107.54	104.76	103.88	102.9	102.72	106.42	103.84	103.85	104.17	105.76	104.22	104.32	103.57	105.05	103.11	104.45	103.25	103.28	104.69	104.36	104.11	103.55	103.91	104.06	103.26	103.78	104.83	105.18	105.28	104.38	105.15	102.95	105.3	103.98	103.85	104.37	104.34	103.95	103.91	105.12	105.29	105
104.89	103.62	105.89	102.66	106.45	105.59	106.14	105.54	105.39	104.83	106.51	104.82	106.36	102.81	104.75	104.55	104.28	106.61	104.8	106.17	105.82	106.89	105.33	104.89	105.1	105.49	105.96	105.53	104.55	104.08	106.54	106.57	107.11	103.38	106.55	103.91	105.11	106.35	104.61	105.35	103.5	105.93	105.1	105.79	105.1	103.43	104.87	103.65	105.57	107.48
110.38	113.66	109.02	110.95	109.65	113.44	111.66	110.12	111.44	110.94	111.7	108.37	110.92	110.79	111.2	111	111.66	112.48	110.02	112.33	112.44	113.25	110.85	110.96	111	110.95	113.13	113.88	110.37	111.96	109.9	112.29	112.45	110.36	112.33	110.59	111.25	112.86	110.08	110.05	110.6	111.45	113.42	111.37	110.18	108.94	114.15	111.8	113.27	113.28
108.22	103.77	104.34	106.62	108.31	104.6	105.65	106.04	103.61	104.8	106.63	106.41	106.39	104.54	104.12	107.78	105.58	104.58	103.97	105.55	105.55	106.27	106.11	104.43	106.02	106.06	108.94	106.46	105.49	106.34	105.64	103.82	108.26	104.74	107.03	106.79	105.75	105.82	106.85	104.68	105.38	104.89	106.32	106.54	103	105.95	106.19	105.09	105.34	104.88
112.81	111.1	112.28	112.12	111.85	111.99	112.48	110.11	112.14	111.06	113.12	112.4	111.76	112.98	110.68	109.79	110.85	114.64	109.73	112.17	112.27	110.48	113.32	113.57	112.7	111.51	111.17	109.96	112.78	110.99	109.75	112.04	110.63	112.22	109.37	111.34	112.22	112.8	111.32	110.37	111.33	114.81	113.24	111.97	111.9	111.77	113.98	114.08	110.61	112.01
104.48	103.78	104.05	104.52	103.4	102.28	105.68	103.84	103.2	101.82	103.14	106.73	102.84	104.32	103.02	104.57	104.49	103.97	104.92	105.63	102.36	103.36	103.77	105.88	103.15	103.88	104.3	101.45	106.59	104.83	106.16	102.87	103.87	104.72	103.36	105.42	102.92	103.48	104.19	105.58	104.62	103.44	103.96	105.18	105.25	104.96	105.34	103.58	105.24	103.19
105.85	103.73	108.11	104.92	105.91	108.07	106.04	106.59	104.89	105.51	106.05	107.16	106.05	107.03	106.9	104.35	103.43	105.42	104.58	105.67	103.07	105.82	104.01	103.5	105.86	106.53	106.78	104.38	106.22	104.65	104.02	105.69	105.38	105.75	106.2	105.5	105.98	104.38	106.71	105.65	107	106.13	106.32	104.68	104.78	104.84	106.22	106.59	105.12	103.87
111.41	111.75	113.6	109.64	110.01	111.26	113.47	110.89	110.88	111.01	111.67	109.81	112.21	112.49	111.04	110.72	112.27	111.08	110.93	109.41	111.34	112.91	110.34	111.11	111.67	113.17	112	112.9	110.5	111.7	109.78	110.83	112.42	113.41	112.77	113.91	110.34	111.07	113.1	114.72	110.55	112.61	111.43	112.06	110.62	108.31	111.6	110.86	109.36	109.74
103.52	105.71	105.3	103.14	106.62	104.96	104.41	104.11	104.22	106.28	103.16	104.52	105.46	103.26	103.41	103.73	106.64	103.6	104.67	105.38	104.69	104.44	102.79	105.66	105.92	103.03	106.43	103.46	106.03	107.08	103.3	105.12	106.06	105.83	105.94	104.79	106.33	104.5	106.62	106.15	105.25	105.1	102.7	105.78	104.6	105.39	105.42	108.63	104.07	104.72
101.94	99.839	100.08	102.3	100.01	100.33	102	99.163	98.528	102.93	100.99	99.882	97.949	98.196	102.16	102.53	100.94	101.28	100.28	100.66	101.08	101.96	98.72	100.08	100.92	99.847	101.45	100.27	101.63	100.78	100.93	101.07	99.415	101.18	99.799	98.425	102.21	101.95	100.33	101.33	101.48	101.09	100.22	100.08	101.55	101.4	98.209	101.57	101.95	101.57
100.19	99.957	101.8	99.955	103.41	99.968	98.525	101.3	99.226	99.749	98.028	98.791	100.05	100.67	102.43	100.23	103.92	100.15	102.65	97.429	97.655	100.81	98.619	100.26	100.99	99.318	100.5	98.651	99.826	101.75	99.811	101.3	103.08	102.66	99.718	100.52	101.09	101.93	101.91	100.9	99.909	100.85	102.6	101.1	101.91	101.83	100.49	101.42	101.05	101.67
111.34	110.38	108.3	109.93	108.99	109.95	108.91	107.88	110.78	109.99	109.04	109.37	108.93	110.75	109.82	108.72	108.74	109.9	110.08	109.65	110.33	108.41	110.12	111.04	110.77	110.78	109.52	110.46	110.63	109.79	109.19	110.56	108.61	107.79	111.9	111.05	109.29	109.89	108.17	109.4	107.04	108.13	108.61	110.83	108.55	110.02	108.78	112.31	109.23	109.3
103.2	106.58	105.47	105.64	104.33	104.99	107.43	105.75	107.06	105.79	104.75	106.45	104.7	104.64	105.57	105.52	105.73	105.26	106.13	106.79	107.26	104.03	105.88	104.79	107.77	106.39	105.16	106.83	103.06	104.99	104.57	106.73	106.47	106.02	107.44	105.89	104.78	104.49	105.84	105.79	105.63	105.61	106.89	105.8	105.13	105	104.7	107.88	105.5	106.1
105.23	104.47	104.78	103.41	106.07	106.24	104.57	107.97	105.03	105.38	103.25	107.14	105.51	105.28	105.43	106.36	105.89	105	105.21	106.31	105.75	102.92	106.47	107.28	105.31	105.48	103.7	104.41	107.53	107.43	105.21	104.83	105.77	106.51	105.57	105.05	105.43	104.04	106.01	105.94	104.18	105.15	104.96	104.89	106.14	105.07	106.35	105.29	105.81	106.88
112.7	113.05	112.85	112.05	109.63	112.58	112.04	109.67	112.6	111.77	113.85	110.82	113	114.27	111.54	112.9	112.67	113.15	112.93	111.39	112.33	112.98	113.02	111.21	112.31	113.2	111.85	113.62	111.6	113.07	112.73	111.16	112.6	111.77	111.38	112.82	111.55	110.96	113.71	111.63	110.54	112.33	112.25	111.46	112.65	110.78	112.91	111.52	114.66	111.39
105.79	102.96	103.22	106.91	104.4	103.93	103.05	103.19	102.94	105.97	106.8	103.56	106.37	102.7	105.57	103.62	104.8	103.94	105.15	101.31	101.6	104.41	106.61	103.97	103.09	103.51	103.08	103.78	104.03	101.82	103.3	104.17	103.47	106.89	105.16	104.52	105.45	102.86	107.61	103.07	105.3	103.89	105.68	104.91	103.78	103.23	104.34	103.44	104.26	104.15
99.009	100.35	98.695	99.993	99.931	101.18	98.963	101.76	103.05	102.38	100.21	99.442	100.27	98.554	98.882	99.834	100.96	102.32	102.74	99.56	100.93	101.71	99.606	100.09	103.11	99.463	98.436	99.028	102.08	100.56	99.967	100.6	101.36	101.3	99.542	100.96	101.25	98.133	98.987	99.667	99.672	98.881	100.29	102.08	99.588	98.692	100.87	99.184	99.854	100.9
105.85	105.86	105.58	103.35	106.66	106.65	104.38	106.92	108.68	105.7	105.25	104.48	105.45	104.78	104.38	106.89	103.75	105.12	106.36	107.08	106.32	105.86	103.8	105.74	106	105.02	104.65	107.49	107.22	106.59	108.43	108.04	106.54	107.55	103.94	104.77	103.48	105.38	104.04	104.76	106.13	104.44	105.98	104.47	106.69	105.15	106.2	105.5	107.52	105.07
102.2	97.93	100.51	100.23	99.174	100.75	100.04	98.296	100.78	99.21	101.14	99.12	99.884	101.43	99.815	100.3	101.89	99.731	99.54	99.133	102.23	102.86	100.22	100.62	99.292	100.56	100.7	98.991	99.09	101.09	103.48	98.022	102.17	99.657	100.57	100.2	98.788	101.14	100.77	97.386	102.39	97.291	99.54	100.98	101.05	98.438	99.016	99.344	102.07	102.29
105.8	105.91	107.06	101.43	103.15	103.82	105.05	105.77	105.23	103.43	106.37	105.42	104.31	104.47	102.34	102.1	102.73	104.39	105.68	103.38	104.91	103.74	103.97	106.13	104.84	104.21	107.08	106.71	104.89	106.24	106.74	103.73	104.11	105.37	103.84	104.64	102.88	105.1	105.86	103.27	102.35	105.32	105.91	104.57	102.95	107.08	104.8	105.23	102.88	103.23
103.51	107.04	107.38	103.57	106.01	106.2	107.56	103.78	104.66	103.66	103.95	106.42	105.41	105.62	105.02	105.08	103.39	105.78	107.39	107.52	103.44	105.1	103.37	104.78	104.9	106.16	107.1	103.82	105.44	104.23	107.6	108.61	106.47	105.74	103.12	103.91	104.21	105.52	106.7	104.12	103.93	105.8	108.17	107.11	106.25	105.42	105.16	107.44	105.93	105.4
104.16	105.96	104	104.31	104.51	104.39	107.17	107.34	106.27	104.95	102.15	106.59	103.87	104.84	105.81	105.01	104.51	105.69	104.56	106.81	104.39	105.38	105.15	103.82	107.49	105.93	105.49	107.29	106.73	108.96	104.66	107.81	104.69	104	106.03	104.92	103.43	104.97	107.37	105.17	105.44	105.48	105.03	103.4	106.61	107	104.88	106.34	105.03	108.22
113.2	112.09	109.97	111.84	111.75	114.62	111.3	111.83	112.36	111.64	112.13	114.71	113.12	111.2	111.03	110.84	112.67	111.2	112.34	111.15	113.33	110.31	109.46	110.87	111.43	109.82	114.98	111.66	114.46	109.1	111.29	111.64	112.25	113.26	111.13	112.56	110.8	109.88	110.02	112.1	111.24	112.04	112.52	111.19	109.07	111.72	112.73	112	110.82	112.22
109.83	109.45	109.79	109.67	109.59	108.66	111.32	108.7	108.24	109.85	109.98	110.26	108.54	110.42	108.34	110.82	110.12	107.84	110.5	110.11	111.55	110.43	109.06	110.99	108.22	110.09	110.52	109.71	111.05	108.84	108.33	109.43	112.02	109.57	110.75	109.94	109.29	110.2	111.79	108.81	109.63	110.21	111.84	107.89	109.76	110.85	111.2	109.35	108.76	110.89
106.65	108.48	106.65	105.82	105.75	107.97	105.61	108.56	105.97	104.61	105.73	106.02	106.34	106.24	106.67	104.8	103.19	105.86	104.24	106.88	106	105.19	105.51	108.25	104.65	105.8	107.59	106.71	108.36	104.77	105.57	108.69	103.87	106.9	106.23	105.57	107.53	106.34	107.17	106.63	106.05	106.14	105.5	109.55	107.02	106.52	105.22	105.7	103.96	109.82
103.79	105.24	103.85	104.75	103.76	103.67	105.11	103.69	103.8	105.47	104.34	105.77	104.26	105.19	105.01	103.14	105.86	102.93	103.02	102.64	104.28	105.35	105.25	103.81	106.05	104.85	104.89	105.14	103.04	104.35	103.66	103.71	106.1	105.32	104.32	104.38	106.04	105.31	104.71	103.93	105	102.77	103.63	103.14	104.57	104.26	105.57	105.52	104.56	103.9
118.83	119.64	115.34	115.89	112.41	115.23	117.43	114.03	116.42	115.37	116.34	115.64	116.61	114.59	116.07	117.15	115.79	115.38	115.78	114.17	117.18	114.72	117.27	115.15	118.36	114.53	117.35	117.88	115.1	115.04	116.43	115.84	114.58	117.77	115.96	116.05	115.92	115.08	116.51	116.76	117.41	115.78	117.43	117.59	116.99	116.33	114.8	116.35	117.81	115.96
117.62	117.25	116.57	116.6	117.24	118.91	117.48	116.48	116.13	117.97	120.59	117.14	119.76	116.06	115.21	115.85	118.49	118.17	118.87	117.26	117.14	118.33	117.51	118.84	118.1	119.36	118.46	116.89	116.86	116.24	116.28	117.36	115.91	116.94	117.92	118.48	117.23	118.26	114.82	117.39	117.65	116.98	116.36	117.34	116.45	119.76	118.56	119.85	116.64	117.85
109.12	109.92	109.38	109.15	109.72	109.71	111.52	108.28	109.84	110.62	107.46	108.01	109.76	110.32	109.76	112.63	107.81	109.43	109.25	110.45	109.99	109.82	107.8	108.42	110.09	110.91	110.67	109.98	110.99	109.02	110.17	110.85	110.61	110.89	108.05	110.07	110.11	109.46	107.33	110.3	110.22	106.45	110.81	111.22	109.54	110.76	110.38	107.67	109.36	112.48
104.74	104.39	105.84	105.14	108.05	106.18	104.67	106.02	103.93	104.22	108.1	104.81	105.79	105.06	104.18	104.37	102.62	106.27	103.49	104.82	102.37	106.59	103.95	106.53	102.99	107.48	104.62	104.2	106.04	103.44	105.28	103.03	104.5	104.05	104.24	106.65	105.35	107.04	104.56	104.16	104.71	106.11	104.27	105.34	104.45	106.21	104.33	106.24	106.17	103.52
103.93	102.87	103.07	104.94	105.19	103.56	105.16	106.3	107.26	103.74	106.8	103.1	105.12	105.53	104.76	104.27	104.44	105.31	104.93	102.12	105.34	105.09	105.13	104.29	101.82	106.83	104.98	102.65	104.44	104.79	105.26	104.62	106.22	106.17	107.08	104.77	106.46	105.35	104.02	104.9	107.97	103.35	107.13	104.49	106.11	107.26	106.74	103.23	105.24	105.25
100.32	99.351	97.545	101.04	99.274	100.84	101.41	100.19	99.64	99.735	98.91	100.87	99.843	102.47	100.75	98.308	102.35	100.18	101.35	99.724	99.283	98.831	102.96	100.01	99.744	99.566	100.15	100.77	100.17	99.901	101.51	100.98	101.61	101.53	99.74	101.42	100.31	102.18	99.567	100.31	101.64	102.91	100.08	103.36	102.32	98.39	100.48	100.14	100.69	97.46
111.34	110.26	110.78	109.83	112.18	110.49	110.73	111.38	110.92	110.2	112.22	112.69	108.65	109.12	113.26	110.72	109.35	111.56	110.4	111.34	111.06	111.64	108.87	109.72	111.9	112.01	109.4	109.4	109.9	111.82	109.38	112.9	109.75	109.25	110.87	111.87	111.62	108.75	112.97	109.57	110.64	107.63	111.21	110.46	111.2	110.57	112.3	112.3	111.66	112.01
110.51	111.19	106.42	109.4	107.23	111.28	108.55	109.18	108.76	109	108.67	111.11	110.48	109.58	109.58	111.12	109.09	108.89	108.37	108.35	112.02	111.71	109.31	108.35	109.17	109.24	111.32	108.4	111.64	108.25	111	111.51	108.42	108.88	110.01	111.59	111.72	112.82	107.41	110.61	107.24	107.89	109.69	110.88	109.15	109.59	111.18	112.39	110.31	111.07
113.11	109.46	111.48	115.21	111.22	112.28	111.06	112.09	113.36	113.19	113.44	111.36	111.31	112.64	110.79	110.29	111.79	112.81	111.58	111.12	111.12	112.84	115.57	113.06	111.63	111.81	112.72	110.96	111.31	112.17	111.24	108.47	112.02	111.32	113.96	112.6	111.92	112	112.8	112.81	113.82	112.48	111.81	110.35	111.9	112.45	113.34	109	112.11	110.76
103.48	103.31	105.16	107.62	107.45	104.96	104.19	104.97	106.79	105.38	102.53	104.56	104.17	102.96	105.05	104.9	103.99	105.88	105.58	106.01	105.61	104.95	104.96	105.36	103.88	106.17	104.39	103.04	104.38	105.4	104.79	105.24	106.8	104.23	105.04	105.63	103.17	104.84	103.58	106.1	105.67	104.64	106.21	107.05	104.95	105.12	103.08	103.44	105.2	105.93
116.89	117.42	116.98	117.08	117.94	118.25	119.82	113.88	117.59	116.95	118.75	116.78	118.54	118.16	117.04	118.41	119.27	117.98	118.15	115.53	116.73	117.17	116.79	117.96	118.44	117.51	119.69	115.41	118.19	118.38	118.05	118.26	117.25	116.91	116.98	119	114.97	118.22	116.06	116.01	117.93	121.69	118.13	118.4	115.96	116.28	115.37	119.6	117.15	118.48
99.899	100.54	100.93	98.912	99.675	98.935	100.43	99.99	99.381	99.733	101.77	101.34	99.424	99.208	99.265	99.93	99.68	99.772	98.707	100.08	99.907	100.36	99.326	97.941	101.25	98.33	101.16	100.78	101.77	99.511	101.2	101.05	100.85	99.942	101.21	98.696	99.972	100.39	99.963	102.71	101.51	99.889	100.43	100.13	100.75	100.65	100.54	100.23	98.002	99.172
100.39	101.5	101.22	101.76	100.2	101.6	101.65	100.1	100.74	102.81	101.59	103.79	100	102.3	100.61	101.46	101.28	98.559	101.26	99.378	99.217	100.51	100.22	100.89	101.69	100.51	101.14	99.033	101.74	102.02	100.2	100.27	101.53	103.19	100.14	101.69	102.66	99.955	100.64	100.17	102.62	102.23	101.39	100.8	100.55	101.81	100.78	102.5	99.876	101.19
110.38	112.83	108.89	113.41	112.72	110.66	111.03	112.23	111.57	111.11	112.37	109.31	111.15	111.3	110.82	109.87	110.81	111.7	109.89	111.37	109.28	111.35	113.7	114.25	112.95	108.55	113.47	111.68	113.25	110.49	112.97	108.94	111.23	112.29	113.41	111.85	111.68	111.21	110.34	112.69	111.54	110.67	112.73	110.54	112.29	111.98	111.53	109.31	109.02	108.86
100.47	100.5	100.76	101.02	100.78	100.69	104.94	100.36	99.321	99.822	100.55	101.31	102.22	101.17	99.153	99.912	100.25	99.743	100.3	100	100.03	99.944	102.02	100.37	101.36	101.04	103.17	100.44	100.2	100.74	100.47	99.184	100.77	101.27	100.48	103.06	103.32	101.86	101.62	98.649	96.873	101.53	101.12	100.23	100.08	100.49	102.88	99.134	100.59	102.52
111.35	111.31	111.22	111.33	111.64	112.37	112.6	111.01	111.03	111.53	112.77	111.25	110.03	111.86	115.08	111.27	112	110.77	111.43	111.04	113.08	111.07	110	110.35	111.2	111.58	111.72	108.77	113.32	112.49	113.33	113.02	112.02	109.34	111.09	110.83	112.15	114.15	112.85	112.92	112.1	112.77	111.84	111.24	113.19	113.54	113.01	110.3	113.56	111.74
104.62	104.56	103.96	105.13	104.23	105.69	103.21	102.87	103.69	103.77	103.89	103.06	103.49	106.7	102.51	103.08	102.77	104.46	101.78	104.81	103.65	104	105.98	104.81	106.79	102.68	103.47	103.67	104.56	106.07	103.1	105.72	104.19	104.75	105.52	102.79	104.33	104.67	106.73	103.99	104.75	105.76	104.17	105.99	103.84	103.95	104.74	103.64	103.76	103.67
108.71	107.38	106.52	105.86	107.78	106.03	107.52	104.68	107.18	104.62	108.77	106.68	107.27	105.84	106.14	108.01	107.7	107.04	107.96	104.13	105.72	106.77	109.63	106.08	106	105.78	106.13	106.28	105.71	107.45	106.26	106.09	106.92	105.59	107.69	106.78	106.58	104.34	104.21	109.15	108.37	108.59	107.88	108.19	105.43	106.76	108.84	105.6	108.25	106.21
106.58	106.1	103.28	105.11	102.18	105.03	104.39	104.04	106.45	104.86	100.73	102.61	105.22	103.2	105.46	102.74	107.68	102.8	104.89	105.12	105.41	104.91	103.67	102.79	104.24	103.36	104.03	104.8	104.39	105.94	105.99	106.19	104.32	103.98	102.52	104.02	100.68	104.69	104.5	106.61	105.24	103.92	105.99	104.66	103.75	103.72	103.75	105.87	105.65	103.98
98.701	100.6	99.206	99.206	99.668	101.02	99.894	100.58	100.23	99.853	101.32	99.414	97.934	100.63	102.16	100.38	99.011	97.659	100.34	99.775	100.13	100.71	99.031	97.503	100.05	98.487	98.23	104.05	99.714	102.29	100.03	101.08	99.286	100.48	101.68	100.01	99.666	100.71	97.642	99.911	98.607	99.721	100.38	98.616	100.4	100.29	100.66	100.94	99.872	100.05
105.11	103.33	105.22	102.46	103.04	102.57	105.44	105.33	104.72	103.13	103.74	105.5	103.49	104.11	101.55	104.37	102.85	104.69	105.09	104.7	103.69	104.88	102.09	103.28	105.93	103.76	103.26	104.31	103.43	106.18	104.44	103.09	104.01	105.6	103.84	103.95	105.14	104.95	104.4	104.86	103.96	103.91	102.61	105.08	104.54	104.45	100.91	104.24	103.84	103.72
105.27	104.14	103.46	105.02	106.24	103.79	104.73	104.76	103.48	104.72	105.62	103.98	104.55	103.77	104.34	102.71	103.92	104.69	105.99	104.21	104.69	103.72	106.33	106.19	103.95	104.34	103.78	105.21	102.89	105.5	104.04	105.95	103.8	104.39	104.48	102.65	104.99	104.02	103.71	104.79	105.25	103.27	104.91	103.6	103.05	103.7	104.59	103.65	105.95	104.24
102.9	105.32	105.48	103.2	102.15	105.76	105.36	105.59	103.75	105.24	104.53	104.96	103.65	105.62	103.82	102.94	103.84	104.21	102.15	104.25	103.41	104.83	104.43	103.15	105.32	105.78	104	106.13	106.19	104.28	106.63	104.49	104.18	103.81	105.66	105.27	105.13	104.4	103.59	104.19	105.56	103.32	101.35	105.23	104.09	104.52	104.83	103.68	104.07	105.22
107.33	106.95	106.89	105.41	106.31	104.96	108.31	106.37	106.82	106.4	107.13	107.29	106.28	106.97	105.44	106.54	106.66	104.22	104.99	105.18	105.15	107.52	104.11	105.24	105.95	104.28	106.83	104.86	105.56	107.89	105.4	106.97	106.42	107.57	106.51	106.37	103.77	103.3	107.17	104.9	105.21	104.56	104.65	106.52	107.17	106.74	106.16	105.91	106.67	107.15
106.33	105.36	106.81	107.23	105.01	105.71	104.07	105.35	106.11	107.67	104.64	105.52	104.58	106.61	106.19	106.19	106.78	104.52	106.83	105.35	108.59	105.84	106.14	105.19	105.32	104.62	109.2	105.11	105.95	105.35	107.29	107.65	108.02	107.3	107.96	105.18	103.81	106.84	105.99	106.51	106.53	106.46	104.85	107.64	105.88	103.84	105.78	107.17	108.09	104
112.69	110.48	111.07	109.33	111.91	111.9	109.83	110.84	110.13	111.99	108.86	111.43	109.77	109.9	109.88	108.29	112.13	112.26	111.35	110.82	113	110.31	110.39	110.63	110.75	111.98	110.29	112.32	110.78	110.73	111.16	109.96	111.56	111.23	110.57	110.64	111.53	109.56	111.24	110.86	110.83	111.64	110.26	108.57	110.82	110.65	112.05	111.31	109.35	111.65
104.95	104.98	103.01	103.57	105.29	105.76	104.66	103.48	103.15	103.92	105.11	103.98	105.88	102.74	103.62	105.67	103.38	106.36	103.81	104.22	102.87	101.73	105.73	103.4	105.45	105.26	103.51	102.82	102.65	104.12	105.31	103.39	105.64	103.22	103.88	104.14	103.2	104.59	103.8	102.55	104.25	104	104.7	105.76	104.47	103.84	104.41	102.19	104.19	102.73
97.865	101.35	99.618	96.429	99.022	99.761	100.52	101.15	99.346	100.73	100.64	100.42	101.49	99.37	100.85	99.842	101.68	99.079	102.5	99.089	100.91	100.75	100.31	99.79	99.874	99.792	101.75	99.174	100.17	99.742	101.27	100.31	101.45	99.176	100.64	99.815	99.918	101.14	98.391	102.03	100.09	101.11	100.37	99.272	98.361	98.848	98.495	100.68	100.47	99.891
109.97	113.08	109.2	112.9	110.9	110.08	113.76	112.75	110.6	113.52	111.14	111.42	109.36	111.71	109.98	110.4	111.08	110.66	111.6	111.7	110.07	112.46	112.52	112.52	112.3	110.72	109.07	111.07	112.94	110.29	110.19	111.22	110.84	112.22	110.16	110.67	112.42	112.78	111.47	111.86	111.03	108.78	112.22	110.11	113.55	111.25	111.13	110.61	110.14	111.06
118.12	117.23	116.3	117.3	117.93	117.34	119.61	118.42	116.75	116.13	117.69	116.02	117.32	118.38	115.8	116.55	117.01	119.13	116.25	117.04	117.84	117.83	117.63	116.77	116.97	117.85	118.89	116.72	114.81	115.51	117.96	116.76	118.2	117.28	115.46	116.05	116.78	117.24	119.29	117.44	118.53	119.93	115.82	114.81	117.46	116.78	116.15	117.92	117.94	120.18
105.58	103.25	103.54	105.77	105.6	106.6	102.77	102.56	103.66	105.15	104.04	105.47	104.15	108.32	104.01	104.23	107.97	104.22	105.56	104.49	106.67	106.51	104.42	102.11	103.72	106.39	103.83	103.63	104.29	105.5	103.42	105.53	104.64	103.78	104.4	104.33	103.89	104.34	104.82	105.14	105.04	103.2	103.98	104.89	105.13	106.59	104.19	106.33	106.55	102.7
108.79	107.35	106.04	105.58	105.4	106.38	105.25	105.34	105.75	107.15	106.21	106.12	109.01	105.41	105.62	107.91	105.68	106.41	105.42	107.13	104.19	106.96	107.04	106.56	105.97	106.65	106.73	105.68	107.44	107.11	105.81	106.76	104.94	105.56	106.31	104.31	108.47	105.66	104.29	106	105.99	105.25	104.82	103.75	106.86	107.69	106.42	107.89	105.98	105.68
107.55	101.88	105.2	105.17	106.45	105.82	107.2	105.28	104.02	105.8	105.74	106.56	105.7	105.33	103.58	105.86	105.46	105.14	105.12	102.26	105.88	107.08	106.72	105.84	107.06	106.6	107.63	104.69	109	106.43	106.53	106.26	104.33	106.54	106.43	106.35	105.04	106.59	104.05	103.35	105.5	104.8	106.05	104.79	106.15	104.36	106.41	106.18	107.09	106.64
110.46	113.4	111.59	112.02	111.33	111.24	110.39	108.5	112.29	112.44	111.59	110.98	111.13	110.62	112.18	113.65	112.16	112.72	111.08	111.91	111.54	109.73	111.74	111.45	110.06	109.78	111.24	111.71	111.75	110.01	111.29	111.42	111.44	109.2	110.85	112.95	111.06	112.31	110.89	114.37	111.37	111.34	108.88	111.11	110.97	111.71	110.51	110.29	111.94	111.23
113.65	109.82	111.5	110.38	109.6	111.78	110.75	110.58	112.54	111.35	111.88	108.55	109.73	108.84	109.95	111.7	112.45	113.63	110.83	109.57	110.53	111.44	110.27	113.45	111.15	108.91	112.78	112.29	112.7	111.95	111.85	113.9	111.2	111.02	109.18	112.21	110.03	112.85	110.27	111.22	111.8	111.77	109.43	110.73	108.33	111.98	109.68	110.05	109.67	111.43
110.12	111.55	111.26	112.72	113.03	110.6	112.38	113.98	112.28	110.37	113.89	110.77	111.63	111.97	112.06	112.63	111.77	111.67	109.88	111.57	110.47	111.1	113.09	113.65	110.03	109.94	111.48	111.1	111.04	112.57	111.82	112.72	110.2	112.08	111.16	113.98	109.8	109.88	110.35	111.77	107.85	113.48	109.93	111.36	112.79	109.8	110.85	110.2	111.57	110.93
97.426	99.781	100.62	99.952	99.723	99.669	101.49	100.27	100.15	100.3	98.184	100.65	102.11	100.23	100.36	99.97	99.92	97.57	100.66	101.23	99.247	100.12	100.94	99.11	98.896	98.575	97.524	100.83	97.667	100.34	99.702	100.15	100.56	98.661	100.8	97.957	97.32	97.678	98.501	98.609	101.39	98.689	99.404	99	101.15	100.31	99.842	98.115	98.598	99.595
102.16	100.08	101.14	100.86	99.005	100.09	100.96	100.19	101.08	102.66	101.03	101.21	100.52	100.38	102.19	99.365	99.821	97.368	101.13	100.97	100.52	100.11	98.435	100.23	101.11	100.85	101.02	101.71	102.02	100.76	100.62	98.069	102.9	100.33	101.76	100.08	100.35	102.27	99.748	102.05	101.69	103.11	101.54	98.741	102.13	100.87	99.944	99.625	101.1	99.004
100.78	100.17	99.473	99.803	101.38	98.339	101.06	99.467	96.97	99.417	100.57	100.14	99.411	99.06	97.633	101.66	100.09	100.59	98.769	99.227	99.968	101.78	101.81	98.21	100.57	99.054	97.318	99.3	102.71	99.369	99.316	97.22	99.497	100.01	99.195	102.02	99.868	99.14	99.042	97.65	98.801	99.407	100.03	98.791	99.032	99.521	101.5	99.622	101.71	99.338
107.95	106.46	110.29	108.39	108.73	109.01	110.06	111.11	112.43	109.46	109.52	109.36	112.27	111.98	110.6	109.71	110.63	109.31	109.29	108.73	109.29	110.78	110.33	106.89	109.7	109.1	108.31	110.64	109.13	109.45	110.6	109.99	109.16	109.84	110.59	110.41	108.68	110.55	109.62	112.63	110.45	108.76	108.68	108.31	108.34	107.84	107.39	109.46	109.29	110.98
99.553	97.865	99.28	99.159	100.07	99.943	100.16	99.509	99.029	99.375	99.647	101.11	100.09	100.4	100.42	98.843	98.822	101.46	102.65	102.56	99.045	98.338	98.385	100.82	99.686	100.73	101.66	98.771	99.581	101.58	100.16	100	98.197	98.807	99.974	100.05	97.26	101.41	100.83	99.289	97.214	100.51	100.87	98.16	100.28	100.28	101.41	101.9	100.19	98.669
99.238	100.25	99.092	99.509	99.56	101.02	100.67	98.452	99.974	99.152	98.994	101.05	101.71	100.42	102.12	100.17	98.941	101.33	99.687	99.632	99.389	102.08	99.478	100.14	99.878	98.44	100.48	100.75	99.418	98.452	100.75	101.37	101.25	100.75	102.6	101.96	102.34	101.25	100.71	99.547	100.2	99.357	99.953	101.18	100.51	101.4	101.25	100.14	98.778	99.229
109.5	108.37	109.23	112.16	108.39	110.37	107.92	108.91	108.94	107.57	107.4	111.06	110.18	111.65	111.47	110.3	111.09	108.56	109.37	109.51	111.04	111.48	109.69	109.26	109.76	110.72	109.29	109.68	109.52	108.32	109.3	107.96	108.86	110.53	111.07	107.39	110.62	108.04	110.15	109.61	112.61	110.37	107.66	110.24	108.41	110.84	112.5	110.02	109.37	106.04
108.79	108.67	111.38	112.09	110.89	112.66	112.1	113.37	112.6	110.62	111.41	109.41	112.6	112.1	111.23	112.22	111.91	112	110.3	112.47	112.32	111.7	110.92	112.54	110.37	110.9	111	112.1	111.75	109.88	112.2	110.58	112.04	112.41	111.91	110.93	113.78	109.92	111.99	112.5	112.06	110.14	112.6	112.73	112.58	112.37	110.36	112.57	112.29	112.48
105.39	102.79	103.89	105.68	104.76	106.47	101.86	105.67	102.6	102.92	101.75	102.75	104.27	102.71	102.93	104.66	102.3	105.06	103.93	103.91	102.82	103.73	103.31	105	103.27	105.83	105.25	103.43	101.41	104.04	106.95	106.23	105.88	103.65	103.78	103.48	105.56	104.02	105.56	103.81	105.33	105.96	104.54	106.37	103.67	105.13	104.2	104.71	102.73	105.67
109.03	109.95	110.02	108.57	107.67	107.75	109.9	108.97	107.04	109.85	109.89	107.25	109.65	108.13	110.91	110.39	110.83	110.45	111.87	108.21	111.77	109.27	109.4	110.36	110.59	110.63	110.69	109.6	110.28	110.6	109.64	110.48	111.08	108.5	110.55	109.83	111.3	110.88	109.12	108.89	111.79	108.76	107.2	111.48	108.46	110.73	110.2	108.8	110.93	109.06
100.2	99.864	98.255	99.37	100.29	102.21	100.75	102.09	100.36	100.27	100.78	99.83	101	100.37	100.01	98.358	100.86	102.01	102.09	100.69	99.373	103.41	100.78	98.345	100.26	101.32	99.948	99.879	100.67	98.771	98.384	101.24	100.56	99.722	98.304	99.979	101.83	101.04	100.22	102.67	103.47	100.35	101.13	99.989	101.41	101.36	99.326	100.31	103.99	98.944
108.22	108.41	108.8	107.89	112.03	110.07	110.16	110.67	111.28	111.02	109.56	109.11	107.86	110.74	110.21	110.05	107.41	112.45	110.24	108.51	108.83	109.36	108.41	109.64	108.91	109.6	109.05	110.87	110.48	110.76	109.68	109.32	109.34	109.93	108.8	107.7	110.7	108.89	110.81	109.64	113.39	110.84	110.14	109.42	109.56	109.84	109.18	109.64	109.79	109.14
106.24	106.27	105.84	106.11	106.62	106.1	107.6	105.81	105.24	105.61	105.38	104.41	105.73	108.06	107.53	107.89	105.68	104.72	106.28	104.85	106.34	105.77	102.42	104.84	105.2	108.64	109.28	105.79	106.6	104.93	106.42	105.03	103.44	105.75	105.09	104.67	106.8	105.09	105.53	105.18	107.7	106.3	107.33	105.16	106.23	105.03	106.26	105.03	105.2	106.36
107.47	103.56	105.18	106.57	105.95	105.46	103.94	105.93	106.42	106.13	107.21	104.74	107.74	106.15	107.73	104.8	107.89	106.44	106.98	105.86	109.34	105.65	106.94	105.9	106.36	108.17	106.48	106.06	106.75	107.99	107.58	107.45	109.14	106.05	108.22	105.75	108.75	106	105.47	106.83	108.02	107.18	104.65	108.9	107.75	106.42	105.85	107.97	104.36	107.43
105.95	104.66	104.94	102.58	106.83	105.72	107.23	106.94	105.83	104.38	105.72	108	107.3	106.59	104.36	105.68	104.36	107.58	104.48	103.17	104.41	108.08	103.78	106.49	104.07	105.49	106.13	106.38	107.13	103.66	104.99	106.94	105.27	106.12	105.48	106.4	104.58	104.78	102.71	104.94	106.16	106.13	105.67	104.95	106.9	105.25	107.58	107.41	105.96	105.52
101.07	97.267	100.57	102.17	99.429	98.633	99.778	99.942	100.16	101.58	101.31	101.03	99.411	99.151	102.21	99.31	97.726	98.9	99.733	99.447	99.098	99.9	101.77	102.8	99.927	99.89	100.96	101.32	100.79	99.054	101.23	100.51	97.879	98.673	100.92	100.58	101.59	99.384	99.767	98.114	101.63	97.231	99.729	99.956	100.18	97.984	100.79	100.56	100.37	102.83
116.75	118.92	117.09	119.55	118.91	117.94	118.53	118.51	119.95	118.04	115.88	116.45	118.61	115.37	119.06	117.21	117.59	113.43	117.41	117.94	119.33	116.66	115.22	116.27	117.71	117.07	119	117.89	116.75	118.79	116.29	117.91	117.25	119.71	119.48	118.23	117.43	116.58	116.89	116.23	118.88	118.93	117.52	117.29	118.87	120.35	117	118.13	118.24	120.69
99.685	99.419	98.454	101.85	100.69	101.46	101.27	100.3	99.893	99.918	100.08	100.02	100.02	101.3	97.222	99.994	100.49	99.214	99.406	100.1	98.792	100.4	101.45	98.227	100.84	100.78	99.672	97.768	101.01	99.904	101.67	100.24	98.741	101.37	100.5	99.652	100.3	98.902	99.295	99.514	99.327	98.726	99.169	101.77	99.834	99.858	100.34	100.82	100.06	98.8
101.86	105.03	104.77	106.5	103.47	105.55	105.28	103.23	105.94	105.94	107.08	106.59	105	106.07	105.48	106.37	104.81	103.53	105.14	106.27	103.3	105.44	107.39	103.97	104.93	104.26	106.16	106.02	104.06	106.83	104.87	107.91	106.67	105.03	103.05	103.08	105.58	101.71	107.34	103.91	105.34	106.79	103.33	104.3	104.53	104.16	107.13	106.93	105.7	106.43
112.61	110.76	110.41	111.24	109.86	110.64	108.71	112.33	111.76	113.37	112.43	111.2	111.5	111.23	111.93	111.81	113.37	111.61	111.48	112.18	114.62	112.06	112.42	113.33	112.89	113.56	111.28	111.71	110.51	110.91	110.47	109.97	110.75	111.87	110.01	110.22	111.24	111.69	112.11	110.94	109.26	111.86	114.47	113.5	112.85	113.65	111.09	109.56	112.46	110.45
115.63	116.27	117.68	118.36	116.96	118.2	118.13	118.07	118.84	119.21	119.76	119.07	117.15	114.57	118.86	117.26	117.31	117.95	116.32	116.97	118.09	118.49	116	116.63	118.19	116.89	119.68	118.1	119.68	117.28	118.87	116.97	117.5	118.92	118.56	116.23	116.96	117.28	119.55	118.45	117.4	117.58	117.47	116.6	118.51	118.45	117.49	118.47	116.94	118.69
106.28	103.63	103.75	105.55	104.45	105.71	103.44	105.28	104.98	105.3	105.86	104.9	104.16	104.23	106.28	108.22	104.87	105.99	106.62	107.45	106.53	105.88	105.94	108.35	106.11	105.95	107.54	105.52	105.12	105.53	103.88	103.12	106.04	104.46	105.26	109.04	104.88	103.65	106.78	107.27	107.84	105.71	106.55	104.96	105.4	107.1	105.85	104.13	105.49	104.67
104.48	104.95	107.3	106.03	104.52	105.64	106.03	105.33	104.91	105.74	104.17	105.32	105.09	105.57	101.61	105.63	105.29	105.69	104.32	105.18	105.1	105.65	102.98	104.85	105.12	105.52	106.16	105.5	104.25	105.16	103.41	104.13	107.32	103.3	106.62	106.75	105.95	105.24	104.2	105.91	104.52	103.83	105.25	104.13	106.89	107.67	104.4	106.54	106.43	104.4
106.57	106.7	107.43	106.65	105.75	108.32	107.4	106.54	108.59	106.91	107.63	106.5	106.48	104.48	106.73	106.35	106.76	106.12	106.28	105.29	105.23	107.87	108.18	105.88	106.51	107.4	108.02	106.96	108.14	106.32	106.13	105.17	106.7	106.63	105.75	107.76	107.91	106.69	107.51	106.8	106.02	105.67	105.46	107.24	106.13	107.62	105.14	104.29	106.26	107.5
99.822	102.02	98.323	99.357	100	99.717	101.47	101.29	98.839	100.2	97.806	100.74	99.996	100.8	100.01	100.25	100.28	100.45	100.91	100.05	101.5	101.78	102.69	101.6	100.34	98.723	99.518	100.27	98.622	100.09	99.489	100.31	99.72	99.912	99.667	102.85	101.83	100.4	99.893	98.039	100.78	99.594	99.549	101.02	102.58	100.69	98.773	101.15	101.55	100.47
106.06	104.87	107.02	104.81	104.4	107.71	105.9	107.91	103.61	103.92	105.78	103.72	104.32	105.73	105.64	105.95	105.09	105.91	104.86	105.27	106.45	103.54	103.1	105.02	103.67	106.46	105	105.69	105.25	106.51	105.68	104.15	104.51	104.08	104.21	105.31	105.97	104.58	105.21	105.04	105.98	104.51	106.51	106.23	104.51	103.64	106.46	104.52	104.94	105.27
104.69	106.39	105	104.81	104.02	104.39	105.34	107.47	105.45	105.14	105.7	106.23	104.31	103.1	103.29	103.45	105.43	103.87	104.27	105.8	105.41	105.24	104.6	106.88	105.54	105.73	104.32	102.38	103.38	105.93	106.43	106.73	103.99	104.51	103.24	106.49	106.75	104.1	104.77	104	107.83	104.26	103.82	104.99	107.04	103.78	106.36	103.86	104.51	104.87
105.51	105.07	101.18	106.13	104.42	106.41	105.66	105.33	104.8	107.6	104.9	104.66	105.07	105.73	105.89	105.65	105.05	105.46	104.91	105.51	103.88	107.91	103.95	104.08	106.78	103.69	105.02	106.01	105.23	106.67	106.07	107.89	106.16	104	106.48	106.48	105.9	103.9	104.39	106.27	104.19	106.28	105.44	104.77	106.13	104.35	105.53	104.56	104.15	106.28
109.99	111.26	109.19	110.55	110.26	109.45	110.94	107.98	109.08	107.71	108.11	107.2	110.53	109.79	109.36	109.12	109.08	110.3	113.4	110.08	111.7	111.34	107.84	107.07	111.82	110.46	109.9	109.99	110.72	109.7	109.55	109.81	108.57	110.28	110.3	112.64	109.4	109.11	109.65	108.38	108.61	110.63	109.97	108.44	110.04	110.14	109.4	110.71	109.86	109.5
104.69	104.99	103.4	105.77	108.39	104.68	104.87	106.34	105.76	105.71	103.66	102.53	105.06	105.41	103.52	105.07	106.49	105.66	104.79	104.71	103.72	106.58	106.09	106.03	106.28	106	105.16	105.63	104.74	105.99	105.9	104.37	106.14	102.48	102.35	105.92	103.86	105.67	105.17	104.34	105.75	106.09	105.64	105.58	104.82	106.69	104.37	104.26	102.22	104.15
107.13	104.63	104.09	103.91	102.84	104.39	104.44	105.51	105.62	105.48	103.85	104.97	105.85	106.06	103.57	104.44	107.13	106.51	107	104.79	107.07	106.5	105.96	105.76	104.57	107.97	104.66	105.94	105.07	104.75	105.85	105.68	106.11	103.54	104.18	105.91	104.7	105.25	103.96	105.64	106.45	104.67	104.9	105.04	105.06	105.21	105.46	106.31	105.7	105.81
107.58	104.61	105.9	107.98	108.23	104.32	106.04	105.07	104.6	106.75	106.14	105.02	103.82	103.09	106.72	104.36	106.27	104.11	104.6	104.36	104.52	105.64	104.83	105.55	106.54	106.74	105.55	103.56	105.42	104.35	105.88	103.54	104.04	105.71	104.75	107.24	109.06	106.11	105.84	104.81	107.49	105.91	105.66	106.37	106.83	103.87	106.16	107.01	103.71	106.73
105.93	107.68	106.49	108.1	106.08	105.78	105.84	106.13	106.44	106.17	105.26	105.56	103.85	103.83	103.55	105	105.49	105.81	104.93	105.13	104.53	108.33	103.58	107.14	106.1	104.42	105.45	102.31	104.78	105.66	105.68	104.32	106.29	105.42	104.53	106.24	104.41	104.11	104.01	106.21	107.54	105.48	104.25	104.74	105.5	106.49	104.59	104.72	106.13	106.68
101.05	101.83	99.845	101.38	100.1	98.996	104.16	101.29	99.304	101.18	99.251	98.487	98.69	101.39	97.308	101.57	100.76	99.759	98.476	101.96	101.94	100.28	98.273	98.087	101.48	97.98	100.11	100.22	100.95	101.97	98.727	99.159	101.98	99.007	101.74	98.345	100.89	99.21	100.65	100.79	99.8	101.18	101.66	100.86	98.65	101.75	100	100.18	100.11	98.407
106.1	105.08	105.46	107.14	107.96	104.79	106.65	103.63	107.37	104.86	105.64	105.23	106.78	106.25	104.59	106.54	104.47	105.19	106.36	102.82	107.39	103.65	106.39	105.41	104.74	107.08	106.71	106.51	105.98	104.57	104.33	105.22	104.93	105.57	104.63	106.76	106.57	105.46	106.32	106.41	106.19	105.06	105.07	106.84	105.99	105.44	106.51	104.96	104.97	104.79
108.67	111.14	109.26	111.29	112.9	109.15	110.97	111.21	108.79	109.82	109.05	110.21	109.76	109.96	108.04	110.28	110.64	110.75	108.2	110.66	109.86	110.68	110.48	111.12	111.47	109.98	108.33	109.35	107.9	111.8	110.55	111.13	111.21	108.51	107.31	110.77	109.58	110.57	111.29	111.8	108.63	111.8	112.03	110.13	110.77	109.84	108.26	110.25	109.17	110.89
106.44	106.85	105.42	106.83	106.08	104.92	105.73	105.03	104.13	105.05	107.42	107.61	106.15	104.33	105.47	106.37	105.55	105.57	105.66	105.45	107.94	106.82	106.29	105.14	105.23	104.66	107.86	107.1	108.54	105.04	105.01	107.59	104.98	107.78	105.66	105.25	107.66	106.77	105.49	109.06	105.06	108.36	107.66	109.67	103.04	106.05	107.21	106.94	105.3	108.24
104.63	105.35	105.96	105.6	106.33	104.36	105.07	105.49	105	104.82	105.55	105.51	105.49	106	107.53	105.41	104.83	105.24	104.84	105.94	108.79	105.26	104.53	106.01	106.72	105.82	105.92	107.55	106.39	104.75	105.04	105.47	106.48	104.5	106.31	104.18	105.91	105.9	105.47	106.61	105.97	105.49	106.27	105.56	105.16	107.16	104.46	105.52	103.18	104.04
98.043	99.374	100.68	102.67	100.44	100.1	101.04	99.862	99.544	100.32	100.68	100.4	98.087	101.72	96.947	100.5	99.012	98.815	98.375	99.691	98.303	99.269	99.355	103.28	101.14	99.308	100.79	100.21	98.44	99.753	101.12	99.034	99.582	101.55	97.247	98.522	99.483	98.854	99.346	101.14	100.71	97.385	99.146	99.045	101.22	100.14	99.472	99.195	100.28	101.76
104.83	105.3	104.73	107.29	105.77	105.03	104.02	106.63	106.08	106.02	106.04	105.19	106.14	107.34	106.74	104.39	104.7	104.19	106.99	106.2	106.01	105.47	105.21	105.87	106.31	106.97	103.94	106.17	103.24	103.2	105.85	107.97	102.92	105.26	104.02	106.01	104.64	104.33	104.97	104.11	105.81	104.22	107.21	104.09	104.28	104.65	105.04	106.67	105	104.53
99.307	98.612	99.19	99.706	100.84	100.09	98.929	99.341	99.897	100.51	101.59	100.14	102.18	96.557	98.294	100.04	100.08	98.28	99.682	100.26	101	101.1	100.23	104.1	100.58	95.681	100.55	102.87	99.053	100.17	100.66	101	99.411	99.233	98.352	100.52	97.876	100.36	99.121	98.738	102.75	97.305	98.391	99.227	103.06	101.65	99.937	100.72	100.25	100.39
105.52	105.56	106.67	107.08	107.32	108.42	107.34	106.01	105.95	104.94	108.85	105.42	108.65	108.58	106.36	105.16	104.45	107.99	104.75	106.19	105.57	107.46	106.24	103.51	105.03	104.57	105.97	108.48	107.02	105.63	104.26	105.15	106.68	107.1	105.49	108.12	103.84	108.21	107.72	105.38	106.88	104.48	105.82	104.85	106.21	106.02	105.41	105.52	106.78	105.49
105.74	104.86	106.1	104.54	106.27	106.97	104.24	104.7	107.02	105.04	105.73	105.11	104.96	105.39	106.76	105.9	105.77	106.29	106.53	107.16	106.07	104.76	106.99	106.88	106.55	105.55	105.59	105.45	105.59	104.71	103.09	108.42	105.34	104.93	106.09	107.92	106.22	104.83	105.65	106.45	105.95	105.81	105.53	106.53	106.24	106.46	104.75	104.07	106.07	106.41
106.83	112.27	109.4	113.38	109.69	112.65	111.89	110.84	109.9	109.75	111.58	111.12	110.93	112.29	112.82	110.22	111.4	109.61	110.12	111.39	111.97	112.09	111.92	110.59	111.26	110.34	110.2	111.15	113.78	109.87	110.09	110.74	106.99	108.82	112.16	112.69	108.76	112.42	112.01	109.79	112.06	109.4	112.35	110.52	110.76	110.3	111.47	111.27	111.01	111.53
118.86	118.02	117.13	118.15	118.27	118	115.71	116.92	116.95	119.28	118.58	116.02	117.66	116.83	118.29	117.59	118.82	118.08	118.03	115.62	116.79	116.97	117	117	115.43	119.45	117.34	119.24	117.5	118.16	115.89	117.24	117.85	117.19	117.71	117.83	118.82	117.24	116.96	117.67	118.24	117.76	118.95	116	117.85	119.58	118.98	117.42	118.55	115.65
107.72	105.53	105.09	107.95	104.52	104.26	107.37	106.22	104.43	104.76	102.51	104.27	102.59	105.86	106.85	108.38	103.79	105.04	105.68	103.82	106.25	104.81	106.26	106.45	107.16	107.23	104.01	105.71	105	106.29	103.62	107.54	108.81	106.27	105.32	106.57	107.04	106.3	104.41	104.73	104.63	105.1	105.31	107.34	107.14	104.66	107.8	105.07	105.24	104.16
99.431	101.13	100.27	98.574	100.06	98.507	100.47	99.935	100.49	100.87	99.267	99.404	99.161	99.668	100.39	101.51	100.03	98.841	99.229	99.831	101.21	99.663	99.828	97.777	99.886	100.83	98.301	98.465	102.88	99.763	98.609	99.803	97.373	101.29	101.89	102.26	100.27	99.915	101.12	100.94	100.27	100.93	100.22	101.73	102.36	100.62	101.41	98.719	101.11	100.97
108.85	110.08	108.77	110.28	110.57	109.92	110.21	108.64	108.36	108.96	109.77	109.46	110.67	109.67	109.76	108.5	108.73	109.56	108.42	108.42	108.1	110.55	111.56	109.7	109.87	109.61	109.75	109.89	108.19	111.78	109.74	108.5	109.91	109.06	111.53	108.54	111.11	109.43	109.54	111.37	112.48	109.28	109.64	109.86	110.11	108.59	109.66	111.8	111.04	109.75
110.45	111.57	109.15	109.05	106.83	110.12	110.12	108.57	110.45	109.67	110.36	109.5	110.2	110.7	108.38	110.33	109.13	108.05	110.51	110.83	110.22	109.79	109.83	111.35	110.47	112.18	109.52	111.09	109.85	110.18	109.87	109.92	108.03	109.37	107.59	111.94	109.64	111.77	108.88	112.16	109.27	109.12	110.08	110.59	110.18	109.44	111.09	109.53	110.96	111.5
107.18	106.94	107.26	105.13	104.83	106.52	104.97	105.25	106.77	105.56	105.86	106.59	106.58	106.09	105.79	105.52	104.8	105.57	103.63	104.45	104.73	103.09	103.3	105.46	106.76	103.82	107.27	105.59	105.68	105.09	106.11	105.15	107.11	105.38	107.08	104.26	106.47	106.42	106.01	105.69	108.08	105.81	104.44	105.49	108.51	105.42	104.76	106.96	107.59	103.89
102.86	106.5	104.58	104.78	104.1	104.01	106.73	104.63	103.38	105.16	104.16	102.64	104.06	106.16	104.8	102.09	106.67	102.66	102.63	103.28	105.6	104.83	103.81	101.64	104.03	105.1	104.89	104.88	107.2	104.01	102.1	103.38	102.66	102.54	103.82	103.82	103.25	103.78	106.02	103.01	103.78	102.46	104.42	103.93	105.98	104.77	106.03	105.05	103.29	104.44
107.14	109.54	105.55	105.65	104.73	105.5	105.51	104.56	106.36	106.82	106.76	104.84	107.4	105.35	105.11	105.77	106.57	103.33	104.03	105.5	106.13	105.31	104.82	106.43	106.8	105.96	104.77	105.6	105.3	104.88	103.78	106.33	105.64	106.76	106.32	105.22	105.45	106.68	105.72	107.2	104.2	105.45	103.24	105.81	105.31	106.16	107.81	106.17	104.76	105.69
99.393	99.501	99.492	99.49	99.142	101.96	98.701	99.459	100.64	96.841	100.28	98.429	100.48	101.09	99.254	100.13	98.892	101.65	99.739	101.22	98.389	101.28	100.62	100.87	99.464	100.14	100.29	99.653	101.04	99.397	101.02	100.87	98.886	97.9	100.33	101.74	100.82	99.908	101.9	99.359	100.39	98.682	99.789	100.93	98.865	99.366	99.833	100.45	97.122	100.36
108.88	110.81	108.29	109.72	109.87	110	109.4	109.21	110.46	108.77	110.22	109.06	109.55	111.36	111.21	109.76	111.21	110.41	109.64	110.47	109.76	110.2	109.62	109.87	108.26	109.82	108.78	107.48	111.72	109.03	111.57	108.96	109.98	109.73	110.21	110.96	110.66	109.38	110.31	110.77	108.49	109.79	111.75	110.08	111.54	110.12	108.89	109.11	109.49	111.21
100.78	99.345	100.84	103.47	100.8	100.74	100.01	100.59	101.44	97.677	98.46	97.586	99.039	99.969	100.21	100.02	100.05	100.59	99.744	101.3	99.232	101.41	99.865	101.43	100.46	100.79	99.975	98.291	99.715	98.815	100.76	99.5	100.54	99.523	99.61	99.613	101.61	100.41	100.51	100.82	99.272	98.783	98.341	98.398	101.3	100.53	97.438	99.913	99.876	97.099
111.52	109.02	109.95	109.62	109.41	112	111.27	109.4	109.54	110.77	111.81	107.85	110.46	112.12	110.17	111.87	111.52	111.77	111.3	112.61	112.12	112.12	109.92	111.74	112.61	112.09	110.84	111.14	110.5	109.39	111.82	110.54	110.69	110.87	111.42	112.66	109.97	110.94	110.15	111.42	109.15	111.88	112.08	112.94	110.07	109.7	111.89	111.81	109.2	112.57
109.19	105.62	106.85	106.95	107.42	106.69	106.68	106.75	106.74	106.79	105.27	109.83	106.55	106.31	107.41	109.23	107.8	107.23	108.55	106.82	105.16	108.78	108.24	108.27	106.37	109.14	108.77	109.06	107.6	107.17	107.34	105.6	105.48	107.7	107.7	107.25	105.29	106.65	105.57	106.14	108.1	105.53	108.41	107.3	106.51	107.43	104.8	106.36	107.12	106.31
112.49	112.9	113.66	113.41	111.06	109.2	113.37	113.13	110.86	112.12	110.45	113.21	112.56	114.79	111.55	112.8	112.38	113.46	113.46	111.74	113.48	112.14	110.56	112.26	113.28	112.08	110.91	112.06	111.4	112.33	111.54	114.71	114.04	113.17	113.06	112.38	113.65	113.14	111.31	111.76	113.71	110.86	111.42	112.2	110.5	114.19	113.65	111.84	113.22	111.72
106.38	106.68	104.83	107.52	105.83	105.26	105.31	107.14	105.73	108.59	107.08	107.68	108.41	106.43	107.65	107.74	108.43	106.66	106.92	106.76	106.32	105.76	104.61	104.71	106.58	104.38	107.54	107.21	105.23	107.79	106.7	107.08	108.43	106.51	107.86	107.25	105.47	104.68	105.93	107.14	107.56	107.26	106.05	106.62	108.8	109.7	105.53	107.13	106.69	105.77
110.96	111.21	111.36	111.09	110.68	111.74	111.94	113.9	112.15	113.06	110.68	110.33	111.91	112.81	111.84	110.94	111.6	113.17	113.05	110.81	111.45	111.8	111.59	111.3	110.87	110.39	112.75	112.64	111.21	112.53	110.62	111.64	111.51	111.04	110.74	111.91	110.27	112.2	110.23	111.3	113.05	111.43	110.84	111.03	109.71	110.24	108.58	114.82	112.8	111.99
100.69	102.32	100.87	101.15	99.28	99.492	100.27	101.46	99.893	100.86	100.51	102.76	102.16	99.582	100.75	102.21	100.82	104.15	99.558	100.07	102.36	101.82	101.86	101.37	102.13	101.82	101.82	101.54	101.12	104.01	99.423	103.15	101.98	100.24	98.509	100.67	101.49	100.09	101.24	101.04	99.416	99.849	100.11	100.5	103.11	102.59	99.846	102.79	102.17	102.79
111.86	110.66	111.03	111.58	109.18	113.41	110.21	111.87	110.98	111.73	108.58	112.34	108.99	109.7	108.52	112.33	110.91	111.32	110.48	111.79	111.08	114.21	111.35	107.56	112.61	110.43	110.55	110.87	111.93	111.78	109.55	112.71	112.34	110.2	108.88	110.95	113.37	110.89	111.98	112.74	113.2	108.96	111.87	112.19	110.69	109.12	112.75	111.19	110.34	108.99
108.75	108.22	111.66	108.48	110.81	108.45	109.35	109.42	109.27	109.05	111.01	109.8	109.89	110.53	111.68	108.35	108.17	110.2	111.12	108.82	109.51	110.44	110.3	111.26	108.44	110.7	108.87	110.46	107.77	108.88	109.63	109.14	109.59	109.55	109.61	106.97	109.58	108.92	110.08	107.84	110.52	112.48	111.9	109.59	109.43	110.72	108.91	110.27	107.93	109.32
97.454	97.379	98.39	99.06	99.633	99.244	100.29	98.541	99.345	99.18	99.635	99.456	98.124	101.25	96.994	101.17	98.895	98.08	100.67	100.38	100.57	99.064	99.123	99.543	100.12	99.303	101.77	99.647	99.089	102.24	100.44	98.324	101.19	99.27	98.766	97.206	100.43	96.864	98.819	100.48	100.1	99.285	102.66	99.941	100.2	97.925	99.955	99.067	99.693	101.06
106.48	107.48	106.88	104.55	107.3	106.42	105.99	108.23	106.8	105.88	104.65	106.99	107.01	106.13	106.97	106.92	107.26	106.83	105.89	107.46	103.92	105.34	106.83	106.45	106.86	102.67	106.23	107.48	104.85	105.02	108.36	105.95	104.82	105.34	107.25	107.5	105.75	107.11	107.34	105.9	106.7	104.45	105.2	105.52	105.02	107.63	104.75	106.84	106.88	105.32
105.58	104.76	105.95	105.98	107.65	105.34	104	104.99	107.99	105.06	106.07	106.32	105.75	104.51	108.9	106.56	107.13	108.18	106.6	107.88	106.71	104.8	108.11	108.01	106.19	106.29	105.7	105.8	104.89	107.48	106.77	107.49	105.85	107.18	104.24	106.47	106.49	107.5	107.01	106.67	107.1	105.92	106.26	107.79	103.87	107.88	106.84	103.68	104.9	106.95
119.59	116.49	119.74	119.1	115.17	117.38	117.53	117.61	117.07	117.32	119.39	117.81	116.77	116.98	120.16	119.03	117.75	117.86	116.99	117.31	116.49	118.43	117.08	115.79	117.75	117.78	117.06	118.91	118.57	116.3	119.56	118.55	117.04	120.24	116.74	115.22	115.32	117.53	116.9	120.03	119.86	117.79	116.95	116.4	117.76	116.23	116.35	116.89	118.02	118.82
114.63	112.42	114.02	113.34	112.74	113.2	111.8	110.39	113.12	113.81	112.18	113.08	111.6	115.09	112.09	110.76	114.43	114.32	111.6	110.08	112.1	115.78	114.95	114.2	112.21	113.11	112.23	113.23	112.79	112.53	111.44	112.83	113.09	114.17	114.12	112.53	113.17	113.31	114.91	114.35	112.7	112.58	112.39	112.33	112.13	112.96	112.71	113.4	113.23	111.47
105.67	105.86	104.25	104.62	105.64	105.59	106.13	107.59	104.07	105.23	105.58	107.23	103.71	106.04	106.05	105.78	105.86	105.92	106.42	106.22	102.98	105.72	104.76	105.95	103.8	107.06	105.8	104.96	105.85	106.53	103.98	107.12	107.27	106.13	103.93	105.56	106.18	105.17	107.3	105.38	104.05	105.51	105.65	104.62	104.06	105.8	104.06	107.35	104.96	102.45
105.41	104.92	104.64	106.82	103.91	104.61	106.98	108.12	105.97	106.39	105.13	103.01	106.32	106.83	106.07	105.93	108.65	108.27	104.41	104.87	108.1	104.94	105.71	105.46	107.16	106.24	105.73	105.97	104.43	105.79	105.43	107.42	105.91	105.39	105	106.8	105.61	104.2	108.18	103.59	105.26	104.86	104.05	105.53	102.63	106.37	104.8	107.88	106.01	104.67
100.57	99.531	100.46	100.35	102.2	100.17	100.19	99.335	100.74	100.84	98.516	100.19	101.53	101.69	99.494	98.043	100.31	101.7	99.466	99.052	98.36	99.533	99.688	100.98	101.61	99.32	100.69	99.715	98.42	100.38	101.23	99.603	98.498	100.23	100.71	98.904	97.973	100.87	99.406	98.786	100.38	98.649	100.33	99.461	98.985	99.097	102.03	102.34	99.102	99.099
112.23	111.59	112.44	110.64	111.15	111.1	110.37	111.45	110.8	112.99	111.99	114.16	112.51	112.77	111.31	113.17	111.12	114.12	107.91	108.3	110.58	111.22	111.42	112.09	113.17	111.07	113.17	115.22	110.94	110.26	112.65	112.08	111.8	111.45	111.35	109.86	111.55	112.44	111.75	109.54	111.81	111.88	112.53	115.56	111.14	108.43	111.85	111.03	109.58	111.02
106.71	105.08	106.48	104.83	105.6	106.66	105.94	106.52	105.54	104.05	105.69	106.61	106.14	105.32	104.75	104.16	107.77	103.76	107.17	105.25	105.95	105.74	105.21	103.76	108.78	105.47	104.15	106.68	107.1	104.56	105.27	106.82	105.2	104.14	104.9	105.6	104.9	104.3	106.34	105.17	106.14	105.27	105.24	106.71	107.06	106.41	105.59	105.58	105.58	106.16
110.92	113.18	109.97	110.88	111.83	111.11	109.3	110.72	109.9	109.11	109.92	110.13	111.08	109.18	110.63	111.67	111.41	109.12	110.98	108.85	111.92	110.12	111.56	111.15	108.97	112.31	110.22	111.64	110.4	110.15	114.58	109.47	110.44	109.39	110.93	109.14	108.88	110.93	108.5	110.21	112.19	108.28	110.51	110.42	109.99	112.22	111.82	109	110.97	109.16
109.01	110.54	110.8	110.45	111.13	109.86	109.77	110.64	108.4	109.16	110.58	108.9	109.5	111.21	109.47	109.05	110.37	109.85	108.88	109.02	110.4	109.21	111.09	108.56	111.09	111.81	109.91	108.74	110.58	112.38	108.6	108.75	108.52	110.87	109.29	110.08	107.7	108.99	111.14	110.79	107.1	109.28	111.37	111.91	108.07	110.66	110.32	108.54	110.05	109.36
101.27	99.547	101.3	98.711	102.25	99.884	99.964	96.849	99.916	98.631	99.696	100.1	100.47	97.996	100.99	98.873	98.717	99.725	95.633	100.61	101.14	100.7	99.112	97.97	99.11	99.62	100.86	99.43	99.634	101.37	96.973	102.22	99.107	102.92	99.741	99.399	98.409	99.933	97.98	100	98.91	99.809	98.184	100.09	101.16	102.33	99.711	99.632	101.25	97.623
105.17	104.83	103.95	105.5	107.01	106.22	105.6	105.21	106.1	105.14	106.24	106.68	105.47	105.99	106.77	104.59	106.86	103.97	104.59	105.62	104.49	105.65	106.26	104.48	105.56	105.06	107.52	104.6	105.49	103.77	105.19	108.95	103.89	106.78	105.13	107.27	105.57	104.65	104.38	106.91	105.19	106.95	105.51	108.22	105.57	106.43	106.37	107.74	104.43	105.13
106.74	107.66	107.17	107.92	108.02	107.27	109.35	106.91	104.17	104.46	105.22	106.76	108.41	106.58	106.56	105.28	106.62	107.94	108.14	107.27	106.29	106.51	106.63	106.1	107.35	107.02	104.3	108.05	105.79	106.89	106.05	107.54	110.61	107.69	108.04	108.17	107.57	107.01	104.97	107.57	105.64	106.79	106.83	106.72	108.4	108.35	107.41	105.56	105.83	107.02
104.35	104.2	104.07	105.6	103.59	104.81	104.53	103.02	106.54	104.61	104.87	104.75	106.68	104.62	103.54	104.55	105.71	103.66	103.98	101.98	104.96	103.66	102.69	104.97	103.9	104.15	101.47	105.04	104.94	105.49	104.58	104.94	104.02	102.83	104	105.2	104.35	103.11	104.14	105.16	104.08	104.16	105.22	104.16	104.54	104.32	103.43	103.92	103.4	106.02
105.18	105.67	107.73	107.18	107.06	109.14	105.13	106.91	106.58	105.77	105.36	107.65	104.62	106.95	105.34	106.06	106.91	107.06	103.68	108.4	105.89	104.7	106.83	106.82	104.9	106.48	103.28	106.53	103.89	105.7	104.06	105.62	107.41	105.46	106.89	106.41	106.74	105.69	105.89	105.95	105.21	105.16	106.64	107.32	106.83	104.68	102.97	105.44	104.49	104.43
105.76	105.99	105.54	105.11	106.8	104.84	106.43	108.43	104.58	106.07	106.91	106.73	107.02	102.72	104.95	103.45	108.72	106.78	106.76	104.27	106.98	106.93	104.99	105.39	106.12	104.52	107.14	106.18	107.96	103.95	105.99	105.63	103.39	106.77	106.04	106.78	105.3	104.95	104.35	105.18	103.35	106.02	106.26	105.15	104.7	103.96	104.09	105.81	103.69	105.34
104.61	105.48	107.04	105.36	104.65	105.27	105.85	105.77	106.24	106.64	105.11	105.63	104.24	105.68	106.53	104.33	105.06	104.94	105.33	104.36	105.66	104.34	106.62	106.93	105.86	105.75	106.73	104.3	105.96	102.81	103.49	103.7	106.18	105.89	105.04	107.5	104.19	103.44	106.94	103.97	105.95	106.66	106.19	105.45	106.14	108.02	106.8	104.99	105.94	104.66
105.03	106.01	105.24	106.76	106.06	105.48	107.42	106.21	106.31	106.83	106.41	105.11	104.07	106.31	107.16	108.12	106.19	104.89	106.32	107.85	105.67	107.29	108.23	107.84	108.86	108.76	108.91	104.37	107.69	106.08	106.68	105.88	108.08	107.34	107.77	106.23	106.33	105.9	105.79	105.89	105.24	107.25	104.03	105.8	105.05	106.32	106.09	106.64	105.68	107.9
104.76	106	107.41	104.66	106.86	106.32	106.36	107.84	106.25	105.3	105.26	108.4	105.61	106.38	107.6	106.99	105.6	107.01	105.81	106.15	107.35	105.34	105.9	105.44	105.33	105.42	108.14	105.45	106.05	107.03	107.3	107.7	105.04	107.48	106.18	103.97	106	107.5	107.33	104.17	107	106.73	107.01	104.64	104.72	108.23	107.22	104.44	106.99	107.32
111.89	109.62	111.83	111.62	112.29	110.76	110.47	112.93	111.39	108.2	110.23	111.76	109.87	109.49	111.36	111.25	110.19	106.09	110.03	109.98	109.91	111.79	107.64	110.85	110.68	110.49	108.79	113.11	108.46	111.15	110.74	109.61	111.65	111.32	111.36	109.35	110.5	111.52	111.95	111.24	108.33	110.35	110.23	110.81	111.45	111.96	112.38	110.97	109.47	111.33
116.47	117.64	119.86	116.6	117.72	115.67	116.04	117.18	117.82	118.57	118.54	117.14	117.5	119.28	116.39	116.99	115.05	117.64	118.26	116.51	118.61	115.51	117.56	117.65	116.59	118.06	119.14	117.46	116.83	117.57	118.83	119.39	117.12	116.63	117.93	118.42	116.81	116.75	119.43	116.54	116.39	118.48	118.22	120.98	118.69	116.69	115.65	116.78	115.86	117.98
108.32	106.01	102.97	105.44	103.19	104.17	102.23	104.9	107	104.11	104.51	104.42	104.31	105.22	107.47	103.82	105.3	105.4	103.1	103.49	102.91	105.4	105.39	101.78	106.45	103.95	103.08	108.64	104.59	106.94	106.87	105.24	103.37	105.41	106.34	108.31	105.54	103.19	104.16	103.91	105.43	103.93	106.44	104.75	103.29	105.15	104.63	106.03	105.13	104.91
112.09	110	110.73	109.28	108.31	108.1	111.28	112.94	108.75	110.18	110.45	109.47	110.33	111.88	111.23	110.59	111.49	110.45	110.18	112.6	110.05	110	112.44	110.78	112.78	110.74	111.34	109.51	111.3	109.62	109.1	111.4	110.72	110.21	110.78	108.36	110	107.6	109.72	109.66	112.63	109.9	109.49	107.84	112.34	110.08	111.56	111.59	109.54	111.39
109.23	109.5	110.34	108.45	110.38	111.51	109.86	109.63	110.83	109.63	111.22	108.26	109.18	110.05	108.93	107.73	112.9	109.49	109.34	107.76	112.89	111.43	109.4	110.43	110.61	109.39	109.01	112.98	109.05	109.88	109.54	109.4	111.68	109.26	110.55	108.27	110.65	110.75	110.47	111.69	110.72	107.47	108.83	110.23	110.26	110.41	109.79	109.63	110.28	110.16
104.32	105.31	107.3	106.15	106.02	107.8	104.69	105.36	103.27	107.26	105.89	103.39	105.31	105.15	103.67	106.71	105.09	106.11	104.17	105.47	105.94	106.29	104.98	106.28	105.61	106.63	103.27	106.16	102.91	107.53	104.59	106.14	106.6	105.75	104.93	106.56	103.77	104.05	104.78	108.06	105.91	104.39	104.87	106.01	105.04	103.97	104.95	103.23	104.93	102.55
106.28	107.68	102.97	108.28	107.91	105.88	107.36	105.84	106.52	106.3	106.94	106.05	105.47	107.66	105.8	104.15	104.77	106.2	107.17	106.93	105.1	108.09	105.72	105.48	107.33	105.98	107.09	107.54	105.02	107.6	106.63	107.32	106.41	106.05	105.26	105.62	106.67	108.03	105.34	108.48	105.81	106.21	105.69	105.16	107.08	105.56	105.5	105.5	105.1	104.84
113.91	111.74	112.61	111.11	111.87	111.87	113.07	113.9	112.36	113.23	112.05	113.36	112.15	113.73	111.58	111.29	112.3	112.1	113.21	111.76	109.78	112.51	113.46	111.37	113.68	110.85	113.31	111.07	113.6	111.71	111.83	115.66	112.57	112.12	112.79	113.88	113.74	114.42	113.54	113.81	111.67	112.93	112.61	113.56	111.87	112.04	113.31	112.94	113.23	112.68
105.32	108.58	106.92	106.44	106.35	106.71	108.11	106.07	107.36	105.38	105.43	105.75	106.52	105.66	108.21	105.77	107.96	107.67	105.65	107.12	105.41	106.7	105.82	105.09	107.48	108.25	108.27	106.81	105.67	104.76	105.29	107.6	104.11	108.7	107.69	106.42	107.16	106.12	106.41	105.42	105.15	106.75	106	105.44	108.6	105.82	108.39	106.53	106.73	107.63
100.54	101.46	100.3	99.168	101.91	99.518	101.24	100.46	101.78	101.04	102.01	99.139	99.275	99.812	99.493	101.51	99.431	100.47	102.38	101.45	99.028	100.58	99.224	100.41	99.496	98.395	101.53	99.122	100.84	100.93	100.05	102.34	98.557	99.236	100.17	100.71	100.18	99.37	100.66	101.69	100.43	99.982	100.93	98.616	99.314	100.38	100.49	100.32	98.647	100.55
104.71	105.63	105.39	106.12	105.65	106.51	105.17	106.69	105.51	104.87	105.86	103.54	107.84	104.73	105.82	104.62	103.48	107.03	105.67	106.43	106.35	103.51	105.1	103.92	105.08	106.96	110.19	104.99	105.13	106.18	106.01	107.48	106.27	104.92	104.86	104.68	105.14	103.86	105.14	106.04	106.42	104.77	106.15	106.2	104.39	106.48	106.73	105.01	106.49	107.05
106.67	106.32	104.16	103.4	103.24	105.01	101.76	103.46	104.45	104.13	103.55	104.63	104.96	104.03	104.86	104.17	104.13	104.33	105.19	104.46	105.04	105.32	104	104.79	103.03	104.48	104.18	106.05	104.2	105.52	104.82	105.01	104.99	104.39	104.81	104.63	105.85	104.43	103.83	104.99	104.45	104.31	104.76	106	102.75	104.02	104.99	103.96	104.14	105.69
108.16	109.08	111.9	110.53	110.81	109.16	112.22	112.96	111.41	108.19	109.63	111.18	109.21	108.51	112.46	108.95	108.94	110	110.49	110.62	110.98	108.84	109.3	107.79	111.89	107.6	108.33	110.01	109.29	110.15	110.3	110.84	110.84	111.29	110.53	109.4	110.3	110.08	109.91	109.32	109.15	111.04	109.28	111.31	107.64	112.04	108	109.25	110.62	111.29
105.49	105.65	103.36	104.12	104.36	102.53	104.63	103.2	106.32	105.46	102.51	104.2	103.63	104.01	104.56	102.07	104.24	102.19	101.94	103.58	104.78	103.27	104.29	103.72	106.82	105.89	104.4	102.21	106.35	103.09	103.74	104.32	105.11	104.29	105.14	106.14	102.83	102.55	104.11	103.54	103.41	102.94	105.68	105.74	103.91	104.89	104.7	103.73	103.66	105.49
111.11	113.9	113.93	112.21	113.21	112.58	111.76	111.76	111.38	112.92	113.88	111.88	111.33	111.89	112.82	111.75	112.15	112.23	112.2	113.4	112.4	113.56	112.47	113.72	112.86	113.08	113.14	112.28	112.14	112.74	115.14	112.79	113.59	112.5	112.02	112.25	113.86	113.88	112.4	113.77	113.28	111.72	112.6	110.97	113.14	111.08	111.31	112.82	111.56	113.7
107.86	108.96	107.58	108.27	107.89	106.62	106.68	106.23	107.12	106.41	105.76	105.6	106.05	107.87	107.4	104.26	106.23	106.36	105.57	105.65	108.31	105.07	108.05	105.13	106.28	107.28	107.87	107.8	105.44	107.91	106.7	105.04	108.11	106.37	105.81	106.33	106.6	108.66	105.74	105.86	107.19	106.48	107.54	106.51	106.67	107.88	108.34	105.94	106.01	105.59
105.03	106.15	104.74	105.67	105.2	103.14	102.39	104.57	104.31	105.43	102.7	102.73	103.57	103.61	104.25	103.19	104.7	104.78	104.44	106.14	103.81	103.73	103.68	105.12	105.05	104.77	105.24	106.05	103.9	104.15	103.34	105.7	102.28	102.3	104.94	106.14	103.77	104.67	101.41	104.84	106.44	103.28	104.12	103.25	106.29	105.23	104.66	105.23	103.29	104.38
106.32	105.91	103.99	104.9	105.45	104.82	104.24	104.73	104.84	105.57	105.4	104.77	102.81	103.32	108.79	105.02	106.54	106.72	102.81	104.25	105.73	104.73	107.29	105.34	106.71	105.82	101.98	105.31	106.59	105.66	105.53	106.2	103.62	105.67	105.37	106.93	102.98	106.59	104.95	105.14	106.5	106.36	106.6	106.17	105.97	106.49	106.64	106.48	106.72	104.92
111.6	113.06	109.22	111.98	112.15	112.13	110.2	111.98	112.8	113.65	112.45	113.39	112.33	111.1	111.45	110.82	111.15	112.68	111.93	111.07	111.7	112.91	110.97	112.3	110.41	110.05	111.19	112.77	111.55	110.18	111.13	111.54	112.29	112.56	113.51	109	110.46	110.21	112.51	110.52	112.5	112.59	110.83	111.21	111.02	113.67	111.48	111.79	111.17	109.8
109.16	109.57	110.37	110.06	109.91	109.68	109.71	108.45	109.93	108.18	110.91	108.22	110.29	110.87	110.53	110.56	108.65	108.5	109.8	108.66	108.85	112.8	110.08	109.93	109.51	111.58	110.34	109.7	110.65	107.79	110.98	107.96	108.82	110.56	110.35	111.99	109.43	108.75	111.6	111.26	109.54	108.73	110.93	110.27	110.63	109.41	106.36	111.46	109.4	112.56
104.63	106.39	106.37	106.69	106.27	105.95	108.91	106.23	107.41	107.05	106.09	109.27	105.31	103.55	106.65	106.63	104.24	105.73	106.37	105.48	105.76	106.12	106.52	107.17	108.48	106.18	107.27	107.91	107.08	107.52	105.75	106.58	106.35	107.49	107.95	107.87	109.02	107.52	107.83	107.1	108.42	108.44	106.88	106.72	106.79	106.89	106.57	108.51	105.62	106.03
100.55	98.579	100.97	98.612	101.2	99.821	99.616	101.88	101.11	101.29	100.78	101.15	97.446	100.9	97.88	99.531	101.54	101.3	99.674	99.98	100.99	97.991	103.67	100.64	101.55	100.06	98.567	99.439	98.864	100.34	98.663	97.475	98.041	101.98	101.56	100.84	100.01	99.192	101.02	98.532	98.489	100.65	98.946	99.575	100.19	99.822	100.57	100.53	101.71	101.48
103.82	104.12	104.42	104.38	102.83	104.76	104.33	102.1	103.79	104.41	105.17	105.06	103.94	105.38	104.02	103.83	104.1	103.53	103.1	104.05	106.2	105.62	104.36	104.72	104.14	104.93	105.18	103.29	102.69	103.01	105.99	103.42	105.93	104.28	103.6	105.2	104.03	104.62	105.36	105.82	102.48	105.03	103.49	105.04	105.27	105.23	104.86	105.59	104.63	105.78
107.1	104.31	105.48	104	106.35	104.53	103.17	103.89	105.45	105.38	107.42	106.61	106.01	105.3	104.41	104.63	106.39	102.52	105.13	106.25	105.67	104.59	103.99	105.5	104.57	103.83	104.27	103.98	106.29	105.88	105.51	106.59	103.58	104.83	107.22	105.42	106.12	105.17	106.72	105.65	106.67	105.25	108.89	107.05	106.12	106.02	103.62	107.32	107.4	102.64
100.34	98.936	101.28	99.683	100.31	99.051	100.11	99.857	101.05	98.163	99.173	99.59	100.09	100.56	100.1	100.93	99.215	99.929	98.521	99.062	99.946	99.167	100.66	100.89	98.617	99.664	100.04	99.72	98.515	100.18	99.445	99.633	98.568	98.361	100.31	101.5	100.95	99.759	100.37	97.483	99.711	101.41	99.035	100.76	99.114	98.194	99.529	102.99	99.006	99.767
105.11	105.31	103.82	104.19	106.93	104.62	104.74	105.45	106.42	105.63	105.63	106.76	105.54	106.37	106.65	105.82	104.3	106.78	105.52	105.86	103.9	104.93	105	104.69	102.36	105.51	108.31	104.73	105.35	105.13	104.75	105.36	106.21	107.49	107.39	107.16	106.34	104.78	105.96	109.28	104.31	106.41	106.42	104.42	107.15	103.12	106.24	104.77	107.35	105.92
110.31	113.46	110.99	112.22	111.18	111.53	112.49	110.07	112.77	113.6	112.55	111.81	110.7	111.31	110.23	111.23	112.11	111.54	111.54	112.28	108.7	112.89	111.26	111.27	108.83	110.99	108.97	112.6	110.32	111.73	111.99	110.47	111.53	110.36	111.67	110.24	110.69	110.22	114.06	112.61	110.37	111.08	112.14	110.39	112.91	111.5	112.27	110.66	111.54	112.62
97.413	101.79	100.27	99.597	102.24	101.02	100.73	99.814	101.44	102.76	101.85	99.026	101.51	101.49	100.12	101.44	97.831	102.12	99.532	100.39	101.62	100.91	100.55	99.143	100.23	100.46	101.48	102.35	100.62	99.914	101.16	100.58	101.48	103.18	99.754	98.922	100.23	101.93	101.1	100.94	100.23	100.1	101.47	101.06	98.981	101.03	100.38	98.937	102.8	100.65
113.3	111.93	111.28	113.01	112.69	112.47	113.12	109.76	112.95	111.7	113.03	113.32	111.86	111.24	113.78	112.11	114.65	112.33	111.62	109.93	112.37	110.38	109.62	112.73	110.03	110.53	112.08	112.29	112.43	111.73	111.01	111.46	113.07	112.51	110.55	110.14	111.53	111.82	112.56	111.58	111.11	110.64	112.95	112.69	112.98	110.41	110.46	109.83	111.61	111.1
113.43	111.44	113.43	112.17	112.38	111.83	110.1	111.33	114.08	114.23	112.85	113.14	112.91	111.15	114.26	112.71	112.15	111.74	112.35	111.2	111.06	113.02	114.15	113.62	111.18	113.83	112.86	113.58	114.22	111.4	112.58	113.53	112.29	113.04	114.43	110.84	111.7	111.93	116.06	112.85	113.32	112.93	110.92	112.64	111.54	115.04	112.81	113.26	115.8	111.39
101.18	99.273	100.24	99.191	100.6	101.54	100.92	101.2	97.764	98.496	100.84	99.734	101.57	98.666	99.83	99.233	100.65	100.19	99.691	99.789	99.622	100.84	97.523	98.696	98.672	99.984	100.51	99.478	99.926	100.32	101.31	102.24	100.53	100.08	98.754	98.267	97.115	100.94	100.37	100.09	101.71	100.53	101.43	101.13	101.46	103.22	101.88	99.815	99.46	98.49
105.49	103.73	104.33	102.57	104.06	105.95	104.21	105.86	104.33	104.44	103.38	106.34	104.49	107.28	101.51	104.56	103.99	104.62	103.64	103.7	105.29	103.6	102.23	105.54	106.43	105.11	103.99	105.05	102.52	104.94	104.8	103.24	104.55	104.48	103.27	104.19	104.61	105.44	105.64	106.51	103.66	105.56	104.66	103.58	104.63	105.23	102	101.2	104.68	104.31
97.5	99.774	101.15	98.435	101.31	99.388	101.31	101.42	98.841	100.45	100.82	101.92	97.776	101.16	99.853	99.1	99.371	99.957	99.187	97.901	99.572	100.45	101.12	99.867	101.34	101.08	101.42	100.34	103.08	100.92	101.73	97.849	102.61	99.78	100.64	101.28	101.4	102.76	101.84	100.9	99.417	99.992	99.221	99.832	100.29	102.58	102.54	101.83	99.956	99.353
105.03	106.31	103.32	104.42	103.03	104.85	104.25	102.91	103.87	103.85	106.05	105.16	103.8	102.58	106.03	103.32	104.62	104.09	105.96	103.77	103.96	104.07	104.21	103.45	104.46	103.42	104.84	104.72	103.18	102.8	103.17	103.38	105.37	105.36	104.52	103.34	104.69	101.45	105.01	104.89	102.65	104.54	105.34	105.78	104.91	105.89	104.54	104.6	102.87	105.47
104.53	103.42	105.35	105.58	104.75	104.16	108.43	104.43	105.9	105.52	104.96	104.85	106.2	105.5	105.04	104.92	103.19	104.19	105.2	104.69	105.26	106.71	104.04	106.33	104.16	104.07	105.29	107.85	104.97	105.55	106.38	106.58	104.75	104.58	105.33	103.37	103.58	105.94	106.84	106.91	105.5	105.29	106.39	102.27	105.23	107.08	107.99	104.49	104.33	103.48
104.93	107.67	105.96	107.38	105.87	106.52	106.26	105.28	105.69	108.12	108.54	106.11	107.76	107.67	107.35	105.39	103.87	107.39	108.77	107.49	107.62	106.41	105.81	106.91	108.13	105.44	106.64	104.73	105.43	106.09	106.11	105.21	108.07	106.13	105.37	106.92	106.21	105.74	106.45	104.82	107.87	106.05	107.49	105.54	106.81	106.68	108.05	106.64	105.51	110.32
105.73	106.6	107.28	108.31	107.66	105.59	107.73	108.62	106.32	107.66	106.38	107.23	106.21	107.28	106.21	104.94	107.5	107.09	106.61	106.65	106.13	106.17	107.86	108.49	106.95	105.43	107.23	106.77	107.93	107.44	108.84	107.5	106.67	107.93	106.98	105.2	107.14	109.42	107.84	108.13	106.04	105.34	107.75	108.31	105.58	105.67	106.82	106.87	107.31	106.51
106.4	107.03	106.33	108.06	104.01	106.71	103.38	105.85	106.85	105.23	106.72	107.16	104.2	107.12	104.16	106.22	105.53	105.82	105.22	107.89	106.6	105.32	106.22	107.14	104.51	106.83	105.01	105.48	106.3	106.11	103.78	104.7	105.03	105.8	104.97	106.39	105.8	107.87	107.73	105.81	106.54	103.7	106.8	105.22	104.77	106.19	107.24	104.55	106.57	106.55
106.74	107.13	104.52	104.24	104.01	106.02	104.91	103.32	106.07	102.53	105.84	107.01	104.89	103.64	107.59	103.9	104.2	106.71	105.05	105.38	104.98	105.19	105.58	104.36	106.48	104.74	101.76	104.42	103.31	105.95	104.47	106.17	105.78	104.77	105.56	104.89	106.48	105.07	103.84	107.14	106.17	103.94	103.93	107.93	106.33	106.96	104.9	105.77	106.19	105.14
102.67	102.95	100.74	101.43	100.48	100.91	101.03	99.702	100.82	100.02	102.95	101.19	100.54	99.631	101.17	100.57	100.16	103.39	100.16	103.23	100.37	100.12	101.11	103.18	100.72	100.67	101.38	100.77	100.32	99.755	100.42	101.44	101.64	102.91	101.48	100.28	101.6	100.5	100.29	102.62	100.2	97.612	101.25	101.16	99.822	99.775	99.45	99.706	101.62	100.72
103.89	106.89	103.38	106.78	106.01	107.59	106.05	104.41	107.36	106.29	107.02	106.96	107.41	105.38	107.14	105.71	105.74	108.16	104.56	107.58	107.06	107.1	106.26	107.04	108.21	107.44	107.62	105.38	105.68	106.94	104.78	106.28	106.37	104.35	107.18	106.33	107.59	105.81	105.57	106.96	105.72	105.6	103.94	106.37	106.1	104.68	105.52	103.7	106.38	107.49
106.69	107.11	105.06	104.84	104.74	106.07	104.4	104.16	105.25	106.29	105.97	107.61	105	106.24	105.48	106.56	105.15	104.52	106.71	107.33	106.56	107.35	106.55	104.44	105.55	105.74	104.88	104.97	106.83	105.09	105.47	106.09	106.89	106.21	103.45	104.83	106.11	105.49	106.09	105.58	107.03	106.23	107.62	106.09	107.87	103.78	108.09	106.56	105.76	105.86
109.57	109.99	111.14	111.58	109.08	113.66	111.1	110.24	111.33	111.12	109.53	111.24	109.41	110.44	113.61	112.45	110.72	111.95	110.11	112.61	110.81	111	109.61	110.05	109.54	112.08	110.47	114.45	109.93	111.76	110.56	109.6	107.35	112.24	109.38	109.3	110.96	113.09	112.85	110.34	112.32	111.96	111.52	109.75	110.55	110.68	109.58	110.42	110.76	110.5
114.04	112.16	113.19	113.26	111.35	112.15	113.12	113.17	112.3	114.06	112.69	111.72	112.52	112.11	113.86	112.77	113.98	111.79	111.69	112.14	112.97	114.37	115.83	112.92	110.95	115.46	114.98	113.57	113.25	110.53	114.55	113.1	112.73	111.95	112.06	112.48	114.15	113.23	113.36	112.83	112.91	111.98	113.89	112.78	113.44	114.46	111.47	113.02	111.91	112.44
103.24	104.22	103.75	103.32	105.1	104.99	105.87	105.9	105.29	103.96	105.63	106.07	102.78	102.9	104.29	106.82	104.61	104.1	103.93	102.56	102.91	103.38	104.33	104.24	104.97	102.72	105.17	105.67	103.32	102.08	102.35	102.31	104.77	104.49	103.47	105.65	103.31	104.54	104.37	105.4	104.45	102.75	103.97	102.6	104.45	104.02	105.27	105.29	105.06	104.14
105.33	106.74	105.91	106.89	107.99	105.29	107.26	103.21	105.11	104.43	107.33	104.07	104.41	105.58	106.68	104.78	104.73	105.56	104.87	107.56	104.28	106.44	106.85	102.77	107.71	104.58	107.37	108.07	106.67	106.62	106.98	103.77	104.74	106.89	106.64	106.47	105.39	107.46	107.68	106.43	103.18	107.13	105.18	106.73	107.39	105.49	106.91	107.58	105.28	106.37
106.59	103.43	104.1	110.14	106.35	107.86	105.36	105.31	107.28	104.63	108.49	104.7	107.22	104.98	105.88	107.45	105.91	105.71	105.42	104.64	106.99	107.38	106.61	107.75	107.35	107.21	108.24	106.32	103.99	105.42	106.65	104.59	107.2	107.8	109.17	107.38	108.65	104.18	106.37	106.73	107.01	105.49	103.89	107.07	106.8	105.68	107.36	107.78	106.63	104.35
111.72	110.65	112.11	109.81	111.96	109.9	111.04	112.53	112.62	112.38	109.84	109.48	111.45	111.41	109.69	111.11	111.08	110.85	109.22	111.94	113.2	112.45	110.59	112.9	111.35	110.66	113.4	111.78	111.52	111.83	113.65	106.96	111.61	110.74	112.05	111.81	110.01	111.32	109.51	110.65	113.45	109.64	112.15	109.29	111.21	110.53	110.05	110.81	111.81	113.98
111.2	110.59	110.92	110.4	111.9	110.69	111.55	107.57	111.09	109.9	109.54	109.25	110.05	110.29	108.46	109.2	109.9	110.56	111.63	109.91	110.24	110.08	109.16	111.5	108.8	109.47	110.27	110.84	110.17	110.84	110.63	109.53	112.71	111.62	111.52	110.9	111.04	111.39	111.14	112.35	109.8	112.2	111.07	109.67	108.54	110.76	112.37	111.11	110.79	108.17
104.18	103.88	105.84	105.08	104.55	104.83	106.56	106.56	107.31	103.82	105.49	105.86	107.02	106.13	105.83	104.08	105.54	102.85	106.11	104.59	106.96	107.39	106.93	104.98	106.91	104.03	104.52	106.61	104.22	104.05	105.69	105.1	105.1	106.99	105.68	103.64	103.83	103.82	103.99	105.32	106.26	105.12	105.63	105.73	104.41	107.08	103.72	105.3	103.94	106.39
105.22	106.56	105.41	106.38	105.44	103.87	104.88	104.29	106.23	106.46	104.83	107.01	107.36	106.21	106.81	103.44	103.98	103.93	105.74	103.92	103.86	106.69	104.99	105.28	104.89	105.1	107.26	108.02	105.1	107.48	105.74	105.86	105.49	106.31	105.7	104.39	106.87	104.07	105.18	106.38	103.5	106.14	105.19	104.95	107.53	109.04	104.07	104.94	106.22	105.02
113.54	110.37	110.71	112.03	112.22	109.79	112.55	112.94	112.83	112.81	109.7	109.16	113.13	112.35	113.06	111.69	110.29	109.76	110.68	110.18	110.75	112.84	110.9	110.26	111.51	110.98	111.64	110.75	111.27	112.4	112.03	110.04	110.51	111.42	110.73	112.07	111.82	110.91	111.79	110.14	111.68	110.61	110.79	110.45	111.36	112.1	112.84	109.1	111.46	110.83
108.31	106.01	106.25	105.62	106.51	106.65	107.18	105.17	106.7	108.01	109.41	106.7	106.52	105.49	103.6	107.87	107.39	106.79	107.19	107.03	108.62	106.54	107.17	105.57	105.1	106.84	107.83	107.77	107.72	105.55	110.02	107.27	105.9	107.6	107.7	105.31	108	106.65	109.02	106.47	104.91	106.27	104.83	109.16	105.61	106.13	108.71	106.75	108.16	106.54
101.21	101.79	102.12	100.78	100.36	98.487	99.892	99.587	100.12	101.53	101.78	100.32	101.11	100.27	99.175	98.8	98.124	100.11	101.13	103.11	97.498	99.857	99.646	102.63	101.91	96.922	99.189	101.75	99.739	100.97	100.47	100.94	99.979	99.91	102.02	100.31	97.905	101.59	100.84	98.99	100.91	100.59	100.1	102.93	99.719	97.801	100.04	100.91	99.198	102.95
108.46	106.89	105.7	106.81	105.14	106.41	106.35	107.41	104.02	107.4	107.33	104.15	107.59	106.41	106.59	106.9	104.04	107.45	106.55	105.03	106.95	106.52	104.82	106.38	108.25	104.58	106.6	104.78	104.1	106.31	106.47	107.46	106.08	105.94	107.22	108.3	108.53	104.55	106.34	107.08	105.79	107.89	105.22	106.1	107.27	104.84	104.12	105.25	105.53	107.41
116.89	116.59	113.7	116.5	114.32	115.61	115.24	117.45	118.6	114.25	116.87	116.45	115.39	116.25	116.65	114.5	115.04	117.71	116.53	116.26	116.35	113.29	119.12	116.16	115.88	115.51	118.04	116.75	115.09	115.82	115.05	114.79	113.78	117.08	117.36	115.22	115.79	117.29	116.53	114.35	117.72	117.37	115.43	117.09	116.08	117.38	115.82	118.2	116.77	115.8
104.87	105.45	105.74	104.01	105.59	107	105.54	106.89	107.87	106.19	106.04	106.78	105.1	103.76	105.69	105.39	103.44	104.53	105.1	104.98	106.36	105.78	104.47	103.71	105.39	104.24	107.11	104.77	104.43	104.09	104.04	105.8	105	107.86	104.76	105.31	104.85	102.83	106.24	103.8	107.69	106.29	103.85	103.67	103.8	105.6	104.68	105.47	107.83	106.28
113.03	111.42	108.93	114.62	110.76	113.67	111.62	111.17	112.24	112.19	112.84	112.9	111.11	110.33	110.94	111.31	110.57	111.87	111.05	110.71	111.12	114.43	112.39	112.99	111.53	112.92	113.88	110.26	113.47	112.75	111.37	111.04	114.81	110.71	110.01	111.31	111.12	114.14	111.82	111.26	112.32	112.23	111.84	111.64	110.73	111.5	110.9	111.48	113.63	111.92
98.871	101.89	101.91	98.833	99.428	98.493	100.39	99.621	102.69	100.43	101.05	100.24	101.78	101.31	101.15	100.23	100.14	100.97	99.564	101.41	100.58	100.24	100.53	99.565	99.942	99.979	100.72	100.67	98.42	99.626	100.8	100.04	100.77	100.06	100.91	98.621	99.959	102.14	100.59	100.19	100.25	101.64	99.426	100.58	101.26	100.44	100.54	100.46	100.2	101.2
100.88	99.399	100.65	100.96	101.91	102.55	100.02	100.17	99.217	101.75	102.05	100.71	102.28	100.99	99.251	103.2	99.747	100.96	100.11	98.454	99.238	98.92	100.97	99.703	100.21	101.01	101	99.795	100.06	100.32	101.44	101.65	99.593	99.59	99.686	101.46	99.107	101.72	101.08	101.1	100.5	100.02	100.39	100.82	99.352	98.445	99.941	100.76	99.009	103
114.83	111.62	112.33	111.61	112.73	110.69	115.38	114.56	113.75	112.27	111	110.29	112.42	111.11	111.52	110.96	111.94	113.07	110.69	112.31	112.49	112.16	111.89	111.81	112.41	111.67	109.93	110.18	112.88	112.38	110.33	112.26	110.23	112.12	111.1	113.59	111.98	112.24	111.72	111.1	112.03	112.53	112.79	112.66	111.66	111.86	112.35	111.73	110.93	112.15
110.3	111.09	110.21	112.27	111.21	109.55	112.21	111.28	109.13	110.38	112.42	110.4	111.91	112.57	110.7	112.87	108.78	111.54	110.93	111.45	108.84	111.17	110.74	113.67	110.92	111.45	111.63	113.64	110.5	108.65	110.96	112.38	109.45	111.17	111.41	111.68	111.36	107.59	110.43	110.68	110.28	112.23	109.09	110.89	110.96	111.54	110.81	110.6	111.73	112.93
109.74	109.13	110.52	111.13	111.41	110.47	111.57	110.08	113.05	111.14	108	111.34	112.18	110.03	108.1	111.06	111.91	110.73	109.83	109.79	111.72	110.54	112.19	114.55	108.92	109.23	111.6	110.19	111.84	111.46	112.25	111.45	109.76	110.76	111.35	109.59	113.6	111.62	110.17	112.15	110.55	111.14	110.62	112.17	110.64	111.42	108.85	111.31	110.02	113.02
113.01	110.28	111.63	112.32	113.74	110.49	115.03	113.9	110.47	112.17	113.79	111.78	111.87	112.2	113.38	110.54	112.1	112.49	110.6	112.95	112.49	110.38	110.22	111.33	112.29	112.39	113.59	113.64	110.68	112.68	111.68	113.16	113.46	111.19	110.45	110.47	110.6	115.06	112.27	112.15	111.76	110.78	110.59	110.35	111.17	111.07	109.28	110.95	112.45	111.6
109.82	110.3	112.21	113.52	112.89	112.05	109.2	113.6	109.65	113.48	111.24	110.58	111.23	110.84	110.11	113.32	112.72	111.28	111.59	112.96	111.01	109.88	109.16	111.16	110.44	111.1	110.19	110	111.68	112.56	109.55	110.07	109.86	110.96	111.7	111.22	112.44	111.88	109	111.18	112.76	112.11	110.57	109.54	108.65	112.37	110.16	111.23	112.37	111.24
117.16	117.99	117.02	117.31	118.22	117.83	118.19	116.39	119	117.92	117.49	116.63	117.45	117.62	120.11	119.19	116.48	116.66	117.04	116.16	119.11	118.59	118.2	117.61	116.36	117.77	116.65	118.63	120.22	117.32	117.57	117.53	116.82	117.18	120.04	117.73	118.35	118.81	116.7	117.93	118.04	118.79	119.19	118.35	116.77	117.83	116.48	117.62	117.17	118.79
100.16	99.788	100.33	100.49	100.75	98.01	100.32	101.33	100.52	96.422	100.74	99.503	100.09	99.922	101.3	99.843	100.77	97.616	100.69	100.75	100.16	99.268	98.51	99.986	97.86	102	100.25	101.18	99.931	98.658	100.82	99.672	99.901	100.71	99.484	100.18	99.239	99.552	99.618	101.93	98.755	98.04	99.201	100.91	101.23	101.24	99.393	98.51	100.93	100.34
103.47	106.26	104.35	106.7	104.92	104.9	105.17	106.7	105.22	105.9	105.99	105.24	108.09	104.16	104.98	104.2	103.64	105.24	106.53	107.48	103.08	104.79	105.84	107.69	104.65	105.62	105.19	104.98	104.31	104.72	106.76	103.96	104.13	105.83	104.51	104.24	105.73	104.6	107.24	104.67	104.46	107.35	104.05	103.84	106.54	105.07	106.01	104.92	104.09	107.15
109.89	111.48	111.2	112.75	110.85	110.54	112.67	111.14	111.28	110.71	111.58	111.51	111.45	111.37	112.05	110.21	112.3	109.27	109.18	110.83	112.15	113.39	110.1	109.78	109.99	109.31	111.43	112.12	110.84	112.37	110.46	113.31	112.55	113.01	110.85	109.69	110.15	111.67	108.55	111.3	111.59	111.86	108.3	111.54	111.4	112.08	109.69	111.21	110.76	110.2
112.25	114.3	110.99	113.5	112.36	111.99	110.84	112.05	111.68	110.67	111.74	111.31	112.43	111.15	111.72	110.94	110.41	110.28	113.08	111.47	112.26	111.86	112.39	110.67	112.35	111.64	112.43	112.52	113.36	113.82	111.9	114.08	111.91	112.92	112.74	110.77	111.57	110.1	112.08	109.59	112.31	111.98	110.47	112.66	112.49	110.95	111.21	111.91	111.04	111.51
119.26	116	115.02	119.03	117.06	117.65	118.38	115.91	116.1	117.1	115.69	115.48	115.58	117.22	118.33	116.43	115.95	116.09	115.72	114.42	116.28	114.7	116.43	116.71	116.1	117.7	116.68	115.94	116.81	116.96	116.83	116.83	115.46	115.85	118.1	118.06	116.75	114.1	116.76	114.4	114.67	115.52	115.84	115.94	116.8	117.71	115.5	113.53	115.95	116.06
110.58	113.84	111.14	112.55	112.34	111.17	111.07	112.35	113.98	110.85	111.9	111.82	112.32	112.95	112.8	111.19	114.39	110.19	109.11	112.24	112.63	113.29	112.07	113.29	112.34	110.71	112.7	110.89	112.37	113.9	111.96	112.53	113.4	111.38	113.02	112.09	113.81	110.97	110.74	112.83	111.02	111.59	113.21	112.43	109.37	111.8	113.36	110.34	112.8	111.62
107.17	105.99	105.34	105.05	107.17	104.38	105.73	107.07	105.12	105.84	104.26	105.23	107.22	106.32	106.54	105.85	104.23	104.63	107.83	103.73	103.39	109.24	104.97	104.27	104.32	105.6	104.76	105.38	106.96	106.8	107	103.7	106.14	105.46	107.73	106.44	106.51	107.67	106.19	104.22	105.72	106.76	104.58	106.02	104.19	105.34	104.82	106.98	104.34	106.1
107.35	105.49	106.07	106.53	106.98	106.43	104.69	105.48	104.69	107.18	104.3	106.27	107.93	107.78	107.29	106.85	107.25	107.08	105.29	106.93	108.42	108.02	104.99	108.8	105.21	105.89	105.99	108.31	107.12	105.6	109.08	105.13	108.49	107.14	106.28	107.07	106.74	105.81	105.74	106.11	105.55	105.76	107.34	106.73	106.72	108.37	106.02	107.33	105.76	107.13
112.45	110.47	113.03	111.88	113.68	111.45	111.72	112.52	112.08	111.31	112.05	113.25	112.06	112.93	110.79	109.61	111.15	113.12	111.04	109.54	111.62	113.5	114.56	112.11	112.45	112	111.86	113.03	112.06	112.97	115.07	112.3	114.5	112.38	112.94	111.66	110.49	111.01	112.86	113	110.05	110.99	109.81	112.36	109.97	111.33	112.88	109.55	110.3	112.21
110.18	110.64	109.3	109.26	106.88	108.76	110.31	111.03	107.82	109.93	109.8	109.09	108.87	110.07	109.25	111.87	109.85	110.67	108.34	109.05	109.17	109.71	108.88	110.28	109.65	110.44	109.94	108.3	111.23	108.99	109.13	108.15	110.53	109.13	110.63	110.06	112.18	107.48	109.96	106.89	110.71	109.69	110.13	109.88	111.28	109.44	110.44	109.83	108.75	107.92
107.49	108.68	111.05	105.36	107.7	107.12	107.73	102.96	105.96	105.14	104.35	105.55	107.34	108.42	107.31	106.16	105.25	106.86	107.23	105.58	106.86	105.22	108.53	107.21	108.59	105.52	105.8	107.24	107.7	108.28	107.96	105.58	106.02	106.06	107.17	107.28	107.29	109.16	107.89	105.91	108.15	105.38	105.02	106.19	105.16	105.23	106.44	103.67	106.35	106.55
105.84	103.14	104.26	104.68	106.74	104.88	106.82	106.43	105.11	106.48	106.73	106.61	104.42	105.12	104.49	104.89	105.5	107.25	107.33	105.59	104.13	104.9	107.6	106.96	106.53	105.36	104.18	105.6	103.65	107.28	107.09	105.63	104.12	105.33	107.98	105.63	105.13	105.45	103.55	106.54	107.88	104.44	107.58	106.97	105.51	105.68	105.52	104.07	105.6	105.25
111.58	111.63	111.02	112.76	110.94	110.97	111.45	110.05	110.91	109.98	108.74	111.02	111.94	111.81	111.1	110.65	110.73	111.06	111.14	110.07	109.76	112.26	108.93	111.14	111	110.42	112.17	109.63	111.57	111.81	109.87	111.51	113.09	110.87	111.87	111.94	109.23	109.42	110.95	110.45	112.18	112.23	111.66	111.66	112.44	109.99	111.24	111.08	111.68	110.95
102.45	102.66	106.12	104.64	105.22	104.6	104.84	105.54	104.03	102.72	107.14	103.75	102.27	104.25	103.66	106.41	106.23	105.13	104.72	104.2	105.67	104.16	102.8	104.29	102.75	106.28	103.88	100.8	103.93	103.22	105.16	103.35	104.69	105.19	104.98	101.09	104.32	106.09	103.09	104.22	103.27	105.3	103.68	103.59	104.8	104.83	106.09	106.04	104.56	103.34
105.24	108.69	106.93	107.26	107.91	109.64	106.29	107.14	107.61	105.96	107.29	107.58	104.77	104.86	106.27	106.38	106.66	107.1	108.93	106.29	105.02	104.81	107.36	106.74	108.45	107.5	105.37	106.92	106.78	107.38	107.55	107.24	106.06	107.1	106.89	107.02	107.9	105.67	106.96	104.67	108.46	107.49	105.85	107.46	106.61	107.8	105.74	108.13	108	106.84
104.74	105.63	106.76	104.96	107.42	105.05	106.25	106.47	107.53	108.98	105.72	106.05	104.73	105.87	106.2	106.05	106.22	105.3	108.04	107.53	106.47	104.91	106.33	105.17	106.84	107.58	108.56	105.9	105.38	106.4	105.37	105.81	106.46	106.87	106.2	106.62	107.05	106.89	108.34	107.41	106.41	106.39	106.74	105.54	107.81	105.32	106.97	107.26	105.35	106.82
106.37	103.22	105.87	104.51	104.76	105.31	105.84	105.62	103.29	103.58	103.48	104.65	105.49	105.21	104.69	104.53	104.28	105.59	105.99	105.21	104.39	104	106.47	103.73	105.61	105.14	103.61	105.7	107.23	106.98	105.47	106.1	104.93	104.26	104.39	105.7	104.36	106.93	104.15	107.42	105.33	104.09	104.63	104.29	105.39	106.2	105.26	103.71	102.44	107.47
103.82	104.87	105.85	107.42	104.52	107.13	103.53	104.53	105.71	107.17	105.18	103.98	103.73	105.55	107.12	107.89	106.86	105.92	106.49	106.49	105.1	105.34	105.52	106.16	107.15	105.67	107.6	107.7	106.22	105.74	104.75	105.45	104.78	106.47	106.18	105.85	105.44	104.3	105.78	105.32	105.61	106.48	105.61	104.85	105.68	106.39	105.28	105.05	104.87	105.57
100.18	102.14	101.89	102	100.61	101.16	99.686	102.07	99.547	99.448	100.63	99.261	101.23	101.45	99.422	99.031	101.7	101.5	99.995	100.72	100.67	99.742	98.904	101.09	97.798	99.755	98.945	101.47	100.67	101.49	101.88	99.598	101.66	101.19	100.35	102.2	100.63	100.33	100.86	100.32	101.18	100.79	100.83	103.84	101.61	99.109	101.54	103.81	101.03	100.97
103.56	105.76	103.98	103.85	106.27	104.38	106.49	106.61	106.84	104.39	106	104.86	107.3	104.3	108.19	105.58	104.77	105.78	105.08	104.1	104.65	104.39	103.85	106.42	106.06	107.91	104.79	104.68	104.83	104.58	104.56	103.48	105.78	106.16	105.33	107.18	106.18	103.27	104.65	106.61	103.5	106.42	106.1	105.27	107.01	105.54	105.49	105.66	103.16	105.47
110.96	112.28	111.6	111.78	112.7	112.34	112.91	110.85	114	108.71	111.11	114.84	113.23	113.18	112.06	111.47	111.75	113	114.23	109.97	112.21	112.03	113.38	110.68	111.79	112.31	112.24	113.13	115.03	113.22	115.19	113.76	112.37	115.23	110.14	113.52	116.14	113.1	112.86	113.83	113.5	113.54	114.23	114.11	110.72	114.05	111.7	113.71	114	113.17
107.58	104.82	105.57	106.21	105.93	105.85	106.28	107.83	107	106.15	105.9	106.62	105.74	109.25	107.04	106.52	106.13	105.01	105.88	105.66	108.28	106.49	107.19	105.15	106.31	108.16	108.26	105.37	107	104.91	107.79	105.19	106.18	107.18	107.79	107.2	107.52	106.5	107.23	107.37	107.12	106.63	106.18	106.23	107.25	105.14	106.57	108.29	104.63	105.72
103.74	105.1	104.77	103.63	104.6	104.29	104.76	103.39	104.34	103.9	105.53	104.56	105.2	105.99	104.95	105.09	104.56	104.99	103.86	103.04	105.29	104.41	104.39	103.2	106.4	103.71	104.82	104.2	105.14	105.38	103.16	104.62	104.95	106.01	105.47	107.64	104.5	104.13	103.97	103.71	106.87	106.14	104.37	103.75	106.06	104.05	104.13	105.14	103.36	105
106.01	105.57	105.25	105.06	104.27	107.91	106.02	105.95	105.55	106.02	105.92	105.25	105.45	104.09	105.27	106.48	103.77	107	103.44	105.67	102.76	106.64	104.02	103.49	104.85	104.94	106.69	104.19	105.99	106.22	106.86	106.08	104.9	102.17	106.2	105.16	106.46	103.86	103.64	105.16	105.1	103.88	104.37	107.65	106.69	105.66	107.46	105.78	106.83	107.44
102.77	102.01	100.44	101.07	101.11	99.977	101.7	102.3	98.285	99.765	100.6	99.401	100.41	98.22	102.59	102.31	98.76	99.916	100.15	98.693	97.719	99.415	101.23	98.37	101.59	101.33	101.56	99.41	97.659	100.2	99.236	99.952	99.899	98.821	100.4	101.13	101.12	99.51	99.839	100.42	101.05	99.425	97.686	102.26	98.743	102.32	99.699	100.43	101.41	99.389
112.28	109.55	111.32	113.5	109.45	110.05	108.86	112.94	109.72	110.45	111.28	110.93	111.38	112.1	111.46	111.78	111.18	113.75	112.38	109.74	110.47	110.95	113	113.88	112.19	110.62	111.54	111.04	111.76	114.61	111.42	112.27	111.77	112.39	110.45	112.21	113.19	111.31	109.97	110.94	111.11	110.82	112.21	112.89	110.82	114.86	110.34	113.73	112.09	111.97
104.43	104.66	105.85	102.44	106.3	103.74	104	101.79	103.63	104.42	104.67	104.81	103.86	103.94	104.72	104.2	102.54	104.7	104.39	104.99	105.07	105.07	103.24	101.8	103.56	104.88	102.53	106.49	104.89	105	103.98	103.6	103.4	102.7	104.79	104.5	104.69	106.38	104.83	105.73	103.98	103.39	104.52	103.33	104.06	104.62	103.24	102.73	104.85	103.86
115.44	118.35	116.97	115.51	121.49	115.91	120.02	115.72	119.17	119.62	117.26	119.43	118.97	120.38	116.95	117.92	115.6	118.51	115.82	115.35	116.2	116.85	118.63	116.99	119.05	116.47	118.96	117.1	114.97	115.71	116.44	117.62	117.69	116.99	117.03	116.39	119.74	117.29	116.2	119.7	116.91	118	118.49	117.87	116.9	118.96	119.48	116.29	116.89	116.07
100.18	100.83	99.838	102.44	98.716	100.8	100.42	100.32	98.25	100.24	99.867	98.383	97.515	99.596	100.52	100.66	98.699	97.832	99.254	100.07	98.931	100.76	98.633	101.11	99.946	99.629	100.46	100.1	100.66	101.37	99.47	103.26	98.348	99.76	100.62	99.939	100.51	99.175	100.74	96.236	98.993	100.35	102.06	101.25	100.75	101.05	97.968	100.65	98.154	100.24
98.175	100.88	99.474	100.23	100.62	100.87	100.73	99.649	100.67	98.562	101.44	101.03	98.899	100.54	96.774	102.11	99.325	100.67	103.03	101.1	99.428	98.925	100.42	98.649	99.585	100.31	99.673	99.965	100.25	99.441	97.833	99.272	97.953	99.146	100.52	99.16	99.323	97.528	99.753	100.19	99.976	98.559	100.96	100.46	98.837	102.68	99.071	100.67	97.911	99.771
112.18	110.75	111.62	112.11	111.9	111.01	113.14	111.02	111.49	111.93	114.57	109.63	112.26	111.48	111	110.57	112.49	110.33	112.46	112.29	111.89	111.15	112.03	109.99	111.05	110.36	111.86	108.97	111.27	111.89	108.72	111.47	112.19	110.94	112.43	111.06	112.65	111.85	111.69	110.89	112.46	110.57	107.77	111.78	112.43	109.94	110.85	112.78	111.57	111.18
106.35	108.64	105.31	105.22	107.69	105.81	107.07	104.04	105.38	105.73	106.69	106.06	105.87	105.27	106.47	104.79	105.98	104.26	107.35	107.09	106.41	106.15	104.53	106.96	106.13	105.2	106.34	106.17	106.37	107.76	105.25	105.68	107.16	107.37	107.55	105.28	104.04	105.57	104.97	106.79	107.76	106.63	105.48	106.01	107.54	106.19	106.64	106.28	105.81	104.56
107.08	104.21	105.85	107.61	103.09	105.28	106.34	105.12	105.51	103.73	105.42	103.97	105.4	105.67	103.99	106.3	106.35	106.45	105.37	106.91	107.62	106.31	104.76	105.39	104.39	106.65	103.43	108.23	105.54	105.5	107.05	106.38	105.05	105.3	106.35	108.36	105.78	103.95	106.22	105.95	108.1	103.7	104.56	104.07	105.59	103.58	103.54	104.84	104.67	103.79
114.08	112.82	113	111.4	111.61	110.54	113.21	109.92	112	109.95	113.1	113.45	113.21	109.62	112.49	110.84	112.23	111.47	112.56	113.06	109.93	110.16	112.51	110.74	110.37	111.02	110.95	111.12	109.66	112.72	111.68	112.22	111.73	111.07	111.1	112.63	111.31	111.89	109.89	114.69	109.58	111.24	111.44	113.03	110.67	112.2	110.79	113.91	110.32	111.56
110.28	111.63	111.54	111.37	109.37	110.84	108.98	109.27	110.49	109.54	110.42	110.91	111.44	108.74	111.06	109.98	110.29	111.07	111.46	111.54	111.5	109.27	109.35	109.06	110.58	109.47	110.59	109.12	110.29	111.15	109.58	110.02	108.72	110.06	111.31	111.04	110.71	110.99	110.84	112.79	112.05	110.4	113.68	109.94	111.23	111.46	112.77	110.78	111.94	110.95
110.11	108.97	111.6	110.14	110.04	109.87	111.98	109.68	111.09	109.72	109.95	108.71	110.36	110.91	108.38	110.57	110.88	113.06	110.38	109.36	112.2	111.61	109.67	110.25	109.78	109.41	108.82	112.54	109.12	110.66	110.9	111.07	108.99	108.91	108.37	110.25	110.95	111.11	109.57	109.63	111.63	110.01	111.43	112.5	109.91	109.81	110.04	109.96	111.2	111.95
111.12	112.41	115.13	110.71	114.61	113.53	112.1	113.45	112.38	114.52	111.81	115.17	112.02	110.48	114.47	112.44	111.06	113.42	113.65	113.96	111.64	112.22	111.13	113.08	111.76	114.43	110.79	113.26	114.24	111.93	109.72	111.36	112.67	113.19	111.09	114.6	114.43	114.67	112	111.69	113	110.97	109.42	112.57	113.45	111.85	110.8	112.34	113.65	110.91
105.49	103.13	104.94	103.45	106.18	105.78	105.08	105.56	107.06	105.52	104.99	104.31	104.5	104.67	106.28	105.28	105.38	104.89	105.7	105.39	107.6	105.12	106.24	106.44	105.58	107.1	107.25	109.46	106.13	104.42	105.96	106.28	105.1	104.93	106.26	107.22	107.15	106.89	100.49	104.05	104.3	104.24	105.49	108.78	105.98	104.02	105.86	105.81	104.76	104.47
107.28	106.77	106.55	106.11	104.98	106.88	106.53	106.8	105.84	108.11	106.08	105.62	105.97	107.86	105.88	106.96	105.33	105.41	107.58	105.98	107.3	109.53	106.43	105.53	107.21	107.85	108.68	105.44	105.27	105.09	105.36	103.96	106.82	107	106	105.33	107.56	106.58	106.47	104.78	107.31	107.16	104.4	106.56	106.17	106.41	107.45	108.01	107.25	107.3
99.095	100.05	98.294	98.05	99.854	102.2	99.252	101.13	101.02	100.97	100.96	100.72	101.19	99.15	100.29	97.714	101.1	101.11	98.424	99.768	99.837	100.2	99.383	99.268	100.93	98.816	100.07	98.874	100.34	98.741	100.11	98.491	98.995	99.747	100.76	98.815	98.129	100.51	98.504	98.936	101.4	98.703	99.854	99.832	98.516	99.801	99.667	99.901	99.072	99.589
105.55	105.58	105.08	103.69	105.4	106.49	105.8	104.74	106.09	107.43	105.37	104.74	106.14	102.35	106.15	103.4	103.99	105.5	105.47	105.12	108.17	105.89	105.34	105.87	104.86	105.2	106.69	104.46	104.39	104.32	107.22	105.02	105.45	103.43	104.78	104.98	104.82	105.31	105.69	104.65	105.45	105.99	107.25	105.79	106.11	103.8	104.87	105.72	106.8	104.44
111.31	111.68	112.81	110.95	111.68	111.47	113.98	113.78	112.14	112.28	113.46	110.51	112.67	112.34	110.1	111.94	112.72	112.34	112.99	112.39	110.58	112.39	111.96	112.21	110.28	113.01	112.38	111.17	112.19	110.7	114.03	113.9	113.48	114.35	112.96	110.89	111.42	112.14	113.17	112.36	111.69	109.16	109.69	113.02	113.85	110.45	112.44	111.59	111.94	112.14
106.74	105.62	104.72	103.46	106.75	107.52	104.21	104.04	104.88	106.83	105.96	104.97	105.66	104.32	106.65	105.36	105.9	104.23	104.7	106.95	104.66	105.59	105.22	102.96	103.36	104.26	103.5	106.63	105.12	105.47	105.62	106.41	107.57	106.3	107.13	106.32	106.69	104.18	105.42	107.9	103.3	102.55	104.55	106.94	104.89	105.08	104.49	107.39	102.67	104.83
112.87	113.78	110.78	113.9	113.42	112.56	112.25	109.71	110.27	111.64	111.36	112.02	111.39	110.85	111.71	112.64	110.19	112.81	108.74	107.77	111.42	113.92	111.07	111.4	112.46	109.69	112.27	110.13	112.1	114.3	112.71	110.48	110.47	112.17	109.48	112.41	112.19	113.47	110.42	107.35	110.91	113.52	113.99	108.26	112.11	112	110.5	109.87	112.73	111.25
110.84	111.88	113.07	112.16	111.95	111.12	111.87	110.95	111.97	111.25	109.72	114.09	112.5	110.07	111.7	111.19	112.57	112.69	108.7	112.71	111.23	110.53	111.96	111.94	112.65	112.67	111.33	111.63	111.22	112.22	110.81	112.44	110.57	114.18	111.36	111.85	111.96	112.44	113.7	110.88	109.29	110.26	112.25	111.6	111.63	114.98	114.02	113.48	112.22	112.74
111.2	109.8	110.82	110.22	109.96	107.42	109.48	109.66	111.39	109.36	109.81	110.78	110.04	108.72	108.33	109.41	109.24	111.17	109.64	110.38	110.09	108.81	110.13	109.83	108.41	109.86	107.38	110.31	110.45	109.9	110.83	108.81	110.21	108.73	112.52	110.63	109.42	108.13	110.92	110	108.98	111.77	109.14	108.36	110.97	108.8	109.5	110.92	110.24	108.64
105.9	109.09	106.04	106.06	104.72	105	102.29	103.66	103.43	105.08	105.74	107.75	107.04	106.15	106.74	106.68	103.97	106.38	105.42	104.17	103.82	107.02	104.1	105.33	105.87	104.11	108.1	108.15	105.09	104.15	106.41	105.7	104.82	105.44	108.21	104.69	106.73	106.65	106.22	105.65	106.08	105.51	106.39	104.07	105.1	105.18	105.97	105.25	107.78	105.21
109.81	110.17	108.66	110.29	109.59	111.5	111.27	109.66	109.79	109.37	109.21	111.33	109.61	108.94	110.97	109.94	109.88	108.49	108.89	109.64	109.14	108.14	111.2	109.35	108.65	109.65	110.49	106.87	108.67	108.67	108.1	111.63	110.85	110.43	110.97	109.87	108.24	110.75	108.79	109.3	109.3	108.22	108.06	107.73	109.76	110.16	108.79	111.9	111.29	109.3
105.68	106.15	106.29	105.43	105.2	105.39	107.02	105.86	107.44	105.33	106.02	106.22	105.26	104.86	105.94	105.34	103.58	104.52	105.31	103.37	105.91	105.19	103.91	102.61	104.97	104.26	105.44	106.82	104.35	104.36	105.78	103.66	104.84	106.33	107.53	104.99	105.21	106.18	106.09	105.82	103.69	105.32	105.74	103.04	104.88	106.15	105.98	104.76	105.39	106.49
103.93	103.85	101.16	104.59	103.35	103.74	102.72	108.95	106.06	105.48	102.98	104.43	105.74	102.26	104.63	101.84	105.19	102.48	103.45	101.98	104.15	103.91	103.66	102.47	105.01	104.21	102.24	104.95	106.28	103.6	103.81	104.37	104.33	104.9	103.49	104.19	105.08	104.26	101.18	105.27	102.26	103.36	105.98	103.41	104.87	106.26	103.99	101.91	103.52	104.68
110.74	109.98	109.51	110.06	110.83	109.23	109.57	110.36	110.45	112.11	109.68	112.55	109.25	109.62	112.03	110.15	109.17	110.24	110.97	109.66	109.92	110.97	109.78	111.19	110.79	111.1	111.17	110.83	109.7	111.71	110.09	111.24	112.78	109.56	110.49	108.27	111.03	110.94	109.78	112.24	109.53	109.88	108.91	109.56	110.04	110.47	111.08	109.21	110.03	108.84
111.46	112.5	112.53	112.26	110.1	111.19	111.4	112.29	109.77	111.81	108.86	110.56	112.8	112.7	109.21	110.2	110.42	112.15	111.57	112.82	112.09	111.35	112.23	111.11	112.54	109.49	110.12	110.8	111.94	110.83	110.55	112.06	110.69	112	109.88	110.5	110.09	110.9	112.09	109.39	112.14	110.77	109.98	108.86	112.53	112.35	111.53	111.85	113.22	111.14
107.06	106.89	108.92	106.06	106.51	106.12	107.15	104.85	104.74	104.47	105.48	107.49	105.95	104.91	105.56	105.69	103.47	106.01	105.81	102.53	106.8	108.31	107.04	108.22	107.49	106.86	105.62	107.32	104.68	105.41	105.15	108.51	107.92	107.58	106.31	104.23	105.54	107.12	105.68	105.57	106.42	105.42	106.12	104.97	105.2	105.05	108.75	105.31	102.65	104.8
106.07	108.18	105.63	106.77	105.47	103.34	104.37	104.2	103.63	106.86	104.4	105.77	106.76	105.68	107.56	106.11	105.54	106.6	108.45	105.26	106.95	107.1	106.22	106.53	108.1	107.08	108.69	107.36	105.44	106.03	106.22	106.56	104.59	105.5	106.73	108.72	107.42	105.24	106.35	107.32	107.72	107.26	106.37	107.55	106.14	108.32	104.19	107.19	106.23	106.88
110.52	109.82	112.09	110.92	115.1	110.71	111.86	112.02	108.52	110.95	111.68	112.35	114.11	113.98	114.07	112.88	110.83	112.02	112.06	112.52	109.98	111.47	109.83	111.09	110.41	112.88	112.26	110.11	111.28	110.78	111.93	111.57	112.14	112.55	110.29	112.13	111.79	111.39	111.12	116.02	111.18	112.05	110.65	108.78	110.13	112.49	111.03	111.4	111.52	110.88
115.72	118.01	117.14	117.9	116.76	117.18	116.07	119.24	115.58	118.8	119.29	116.36	115.15	118.14	118.22	116.41	117.29	115.91	118.7	115.02	117.81	118.81	118.78	117.34	118.63	117.93	116.75	117.79	117.64	117.69	117.59	117.41	116.72	118.97	117.09	116.59	116.77	117.39	116.7	116.78	118.24	117.1	117.47	118.5	117.22	116.56	117.7	117.1	116.03	118.42
112.74	111.78	109.27	111.46	111.12	109.62	110.5	110.18	111.52	111.75	111.49	110.67	112.18	109.26	111.1	108.91	108.95	109.72	111.6	109.64	112.32	113.06	110.81	110.38	111.67	110.3	109.06	109.08	109.85	109.23	110.74	110.33	110.64	111.36	111.98	107.73	110.77	110.85	109.42	110.83	113.75	109.64	110.96	108.14	110.96	111.35	112.04	109.16	110.59	111.18
103.48	106.78	105.79	105.55	106.04	104.98	106.36	106.17	105.35	107.57	104.29	107.95	106.76	104.3	106.45	107.36	107.07	107.59	103.57	106.61	104.78	106.11	107.51	105.28	105.79	106.96	106.19	106.08	107.66	107.15	107.38	105.21	105.32	107.07	106.94	105.56	105.36	105.25	105.11	106.02	106.26	106.87	106.7	107.04	108.14	107.61	106.67	107.06	104.26	105.63
99.072	101.04	101.05	102.62	101.86	101.74	100.98	101.63	101.59	100.42	101.31	100.56	100.17	103.68	102.05	104.07	101.76	100.25	100.88	101.68	101.31	103.74	101.36	100.48	97.851	103.19	102.78	101.43	100.82	100.93	100.56	100.57	101.15	98.666	101.46	99.814	99.948	102.08	98.413	98.309	103.01	101.22	104.73	102.48	102.19	103.01	100.85	100.39	101.15	100.93
107.44	105.54	107.21	106.85	104.77	107.62	106.68	105.33	105.44	105.56	106.25	105.43	105.43	105.32	106.57	107.39	103.24	105.68	104.89	106.19	105.71	107.49	107.05	104.56	104.39	107.21	105.01	106.21	107.84	103.54	106.19	106.78	105.32	105.96	105.92	106.5	105.33	104.74	106.34	104.97	105.65	103.89	105.55	105.89	107.1	104.91	106.37	104.72	105.17	106.23
105.29	105.04	106.19	105.49	104.64	105.05	105.09	105.57	104.33	102.89	103.06	104.74	102.95	104.75	106.24	105.48	104.64	104.91	105.56	105.72	104.37	103.65	105.7	103.43	104.82	104.56	104.7	105.11	107.63	105.9	105.21	103.66	103.9	104.88	106.47	104.26	103.96	105.3	107.56	104.69	107.41	104.54	105.3	105.62	105.24	105.71	107.07	106.06	105.12	104.22
104.57	106.22	104	106.02	106.98	107.08	107.07	104.91	105.85	105.11	106.8	103.82	108.73	106.91	107.93	105.44	107.85	105.59	107.12	108.12	104.89	106.53	105.88	107.93	101.43	104.29	106.96	105.32	106.98	106.42	107.2	105.32	105.05	106.9	103.12	105.78	104.72	105.23	105.46	104.86	104.3	106.38	107.5	105.42	105.22	106.98	105.05	106.37	106.89	107.42
105.42	106.06	106.71	106.54	105.08	106.63	106.29	107.27	106.44	107.46	106.4	106.46	107.2	106.39	107.31	107.19	106.51	106.52	107.21	105.75	105.46	106.89	106.56	106.36	108.36	106.34	106.63	103.94	105.28	105.52	106.29	105.33	106.29	105.78	106.34	106.65	106.98	107.69	107.51	104.37	105.48	109.3	104.53	106.87	106.64	107.94	104.02	106.03	106.32	107.26
112.11	109.73	109.59	112.74	111.44	109.49	113.36	111.55	112.07	112.15	111.28	111.4	110.96	110.86	110.52	111.09	110.8	110.12	112.52	110.03	111.73	111.59	110.87	111.38	111.86	110.57	110.64	110.08	109.15	111.27	111.13	111.21	109.71	111.73	112.16	111.52	112.49	109.97	111.72	110.81	112.71	110.85	113	111.24	111.61	112.65	111.43	108.96	111.05	109.22
110.07	110.1	111.24	112.79	112.26	110.14	110.83	110.66	111.41	112.89	112.22	112.04	113.71	110.75	110.91	109.71	112.33	110.53	111.23	112.8	110.76	109.8	112.61	112.02	111.28	110.76	111.66	113.34	111.55	112.44	111.99	111.69	111.43	111.46	111.67	112.13	112.06	110.59	112.53	112.04	110.53	110.14	113.25	111.4	110.92	111.31	111.75	111.13	110.85	112.62
99.713	99.636	98.292	100.53	97.341	98.786	102.44	100.83	99.438	98.377	100.46	99.685	98.708	98.857	98.077	103.38	101.5	97.929	100.25	98.356	97.523	100.81	98.877	97.576	98.974	97.188	99.752	101.55	100.73	99.012	99.529	100.16	98.454	98.791	100.46	101.18	98.679	99.881	99.944	99.983	99.23	97.027	99.416	96.781	98.145	100.88	101.2	98.508	99.351	97.939
104.65	104.22	105.02	105.33	105.97	104.98	106.89	104.76	105.43	105.69	105.8	106.52	106.09	106.92	105.44	105.66	103.38	109.07	104.17	107.24	104.47	104.69	107.62	107.33	104.49	103.62	107	106.62	107.66	105.99	106.37	103.56	106.77	105.87	103.67	104.16	107.64	103.64	105.13	105.62	104.94	105.08	105.05	104.07	106.55	105.5	107.12	104.88	106.33	104.71
99.605	99.145	99.773	99.233	100.53	98.634	101.77	98.338	98.534	98.405	99.069	100.02	99.989	99.255	101.4	98.508	100.61	97.921	98.669	100.52	99.734	100.56	99.85	101.29	99.547	99.891	101.36	101	98.028	99.108	100.53	99.847	99.86	99.503	100.92	100.76	99.816	99.248	99.218	99.564	99.307	101.91	101.32	101.06	99.161	100.39	99.883	98.948	101.2	101.02
106.26	105.26	104.33	106.53	105.85	106.01	105.7	104.36	106.41	104.13	106.92	103.61	106.37	105.45	106.02	107.53	103.91	105.85	105.35	103.61	103.7	107.33	105.08	107.69	106.61	106.29	105.75	105.54	104.88	105.41	104.82	103.57	105.21	105.55	105.4	105.85	106.26	106.41	104.4	106.07	107.4	105.25	105.71	107.12	107.12	106.17	108.68	108.41	106.98	106.8
106.27	106.44	105.44	105.06	105.98	107.09	106.3	107.71	105.8	105.64	107.67	107.63	107.06	109.63	106.31	108.33	108.9	106.13	108.06	107.28	107.32	105.85	105.38	106.39	107.63	105.3	107.07	106.25	106.2	105.53	106.37	107.2	106.81	107.3	108.19	107.21	108.07	105.97	108.06	105.19	104.78	104.3	107.6	106.62	107.74	104.75	105.38	107.28	107.08	107.36
104.17	103.83	104.63	106.24	106.46	107.31	105.11	106.93	108.38	107.37	105.49	104.82	105.2	104.02	106.55	106.11	105.34	105	106.76	107.57	105	104.77	104.68	104.16	104.63	105.96	105.98	107.51	105.62	104.86	106.09	106.84	105.02	105.79	105.03	106.6	105.29	103.47	102.5	107.15	103.84	103.19	106.69	105.83	103.19	105.37	106.22	105.97	107.04	107.52
117.82	116.49	116.34	118.45	115.74	117.99	116.03	118.29	119.09	117.43	117.84	116.25	116.99	119.79	120.55	118.67	117.15	119.35	118.6	114.61	119.43	116.85	116.61	119.58	117.65	117.75	118.07	118.44	118	116.54	116.68	116.71	116.09	115.28	118.97	116.51	119.49	118.48	119.82	120.6	116.32	117.6	118.99	115.9	119.36	119.22	117.69	116.31	116.82	119.43
107.56	106.75	106.24	105.27	106.89	104.39	103.94	106.43	107.65	107.24	107.22	105.79	105.6	105.35	103.94	105.38	106.05	108.38	105.73	105.23	106.88	106.22	108.23	105.73	107.1	105.87	106.62	105.94	103.92	108.66	104.41	107.77	104.21	107.08	104.56	107.58	107.54	105.89	106.77	105.05	107.2	106.68	104.25	107.1	109.1	106.09	106.38	105.12	107.77	106.93
110.68	110.15	110.69	112.05	113.11	111.58	110.21	109.47	110.05	112.17	112.37	113.85	109.66	110.71	111.66	109.4	112.11	110.55	110.88	110.09	111.98	111.49	109.73	112	112.68	111.05	112.11	110.79	112.29	113.76	112.75	111.36	110.6	109.62	111.22	110.24	107.61	110.67	111.96	111.46	111.29	109.56	112.18	113.53	110.07	110.82	113.07	109.32	111.76	110.03
112.43	112.08	109.98	113.19	111.16	115.32	112.1	115.13	113.45	113.81	110.17	112.47	113.16	111.54	113.25	113.09	113.42	111.27	113.35	113.11	111.5	112.78	113.55	111.84	111.82	112.82	113.5	113.26	112.83	112.64	112.52	115.37	111.76	115.27	111.21	114.57	114.03	114.49	114.34	113.3	113.36	116.14	112.93	111.48	111.75	113.03	111.81	113.51	113.65	113.46
107.63	107.61	104.8	106.24	107.76	105.51	104.25	106.98	108.25	106.86	105.69	105.75	103.81	106.49	105.87	104.51	107.24	106.23	107.07	104.83	106.64	107	107.3	111.11	107.4	105.94	107	105.86	104.23	107.1	108.93	104.49	104.63	107.24	106.45	105.91	107.03	105.72	104.5	105.66	105.78	106.79	105.76	107.12	105.76	105.1	105.65	109.91	105.06	104.42
112.83	110.4	112.69	110.8	111.69	112.38	111.33	113.52	110.39	112.89	113.15	111.13	110.91	111.37	111.43	113.43	111.97	115.11	111.45	111.59	112.99	111.89	110.34	111.3	109.27	114.35	113.84	114.07	111.29	112.69	111.9	109.6	114.26	110.09	112.32	113.12	112.09	112.41	110.97	111.18	110.88	112.2	111.26	112.28	111.62	111.89	111.46	110.88	113.47	112.19
102.36	99.897	101.02	100.08	100.58	100.36	99.901	100.63	98.348	101.2	99.838	101.26	99.464	101.59	99.695	99.045	99.923	99.329	103.83	99.6	100.54	97.987	100.01	99.179	98.605	101.22	102.25	99.726	100.58	95.889	99.661	101.57	101.21	98.837	101.75	99.236	101.88	100.02	100.21	99.94	100.32	98.545	99.338	99.385	99.569	100.61	101	101.56	99.384	100.22
111.91	110.91	112.75	113.5	116	111.17	114	110.54	110.81	112.16	114.98	113.24	111.29	112.88	113.5	113.61	114.55	111.82	115.89	111.22	113.99	111.74	111.71	112.55	113.56	113.52	111.62	110.11	114.13	113.38	113.05	112.72	115.22	112.87	114.63	113.52	110.79	115.5	113.43	112.59	114.75	113.74	115.32	111.65	110.15	112.19	114.43	113.31	112.46	113.87
113.69	112.52	110.4	110.72	112.12	110.56	111.35	111.23	113.58	111.04	111.49	112.89	111.8	109.9	111.52	111.59	109.79	113.11	108.65	112.3	113.76	112.07	110.77	111.35	109.7	110.47	111.82	111.62	110.28	110.31	110.76	108.73	113.07	112.07	112.27	111.99	111.65	113.88	111.07	109.52	112.41	111.6	113.51	111.38	111.77	111.33	112.75	113.21	111.8	110.76
117.41	117.68	117.99	118.5	118.42	118.32	116.81	117.85	117.04	119.42	118.4	116.11	118.3	119.38	118.82	117.55	118	117.17	118.81	115.63	118.03	118.22	117.72	113.9	117.57	117.09	118.57	116.38	117.81	116.27	117.48	117.6	117.5	117.87	119.03	117.38	118.24	117.05	115.84	116.48	119.32	118.71	116.44	115.92	116.75	118.7	117.36	118.46	116.24	118.91
105.38	104.68	105.21	103.41	104.88	105.14	102.54	101.72	101.76	105.83	102.79	106.82	104.8	104.82	102.64	105.61	104.26	102.81	102.19	103.69	105.75	104.98	104.17	104.12	105.64	103.24	103.62	104.27	103.11	103.75	105.13	102.37	102.41	101.79	105.64	103.82	105.32	104.34	103.03	105.44	103.39	104.4	104.55	106.2	103.54	104.24	105.92	104.23	105.55	104.85
105.18	105.68	108.12	106.12	105.51	106.63	105.15	107.5	107.34	106.58	105.54	103.4	104.43	105.07	109.17	104.38	106.18	104.45	107.88	107.33	108.12	104.07	106.57	107.13	105.6	107.88	106.08	105.13	108.47	104.67	103.14	106.36	104.48	107.35	105.3	105.73	104.41	105.79	104.63	105.39	103.93	105.8	105.36	104.35	106.23	104.15	106	105.14	106.24	106.67
113.71	116.22	118.68	116.68	116.63	116.73	115.1	116.03	115.51	115.31	117.58	117.1	114.81	116.59	114.35	115.04	119.2	116.11	114.84	117.53	116.23	114.31	114.73	115.52	115.77	115.85	117.27	117.4	116	118.14	117.43	116.04	115.5	117.69	115.4	117.01	117.19	116.92	116.98	117.06	117.03	117.08	117.42	115.14	114.9	119.82	116.84	117.05	115.41	116
112.56	110.83	111.77	111.77	113.03	112.22	113.99	114.63	113.21	112.98	112.54	113.83	113.86	112.8	112.55	111.85	113.9	113.89	114.34	111.59	112.37	114.15	111.98	112.4	111.09	114.59	111.82	113.48	111.86	112.71	112.45	114.32	114.77	112.18	112.45	113.46	112.37	112.56	111.6	113.66	111.84	111.18	112.72	113.21	111.95	112.73	113.81	114	111.58	112.81
109.87	112.46	111.06	110.15	111.69	108.69	109.4	112.15	108.76	113.9	113.58	110.82	110.15	111.69	107.93	110.86	112.62	109.82	109.2	112.17	108.59	110.97	111.84	110.8	111.14	108.65	109.99	111.32	112.37	109.56	113.16	112.22	111.44	112.28	111.2	110.72	111.55	112.62	113.33	110.51	108.39	110.35	111.1	110.54	110.93	110.94	111.6	111.48	110.66	109.82
104.88	108.04	106.78	106.73	104.75	107.46	106.06	104.98	105.42	105.8	106.46	106.04	106.76	105.68	103.91	105.37	107.8	106.58	106.62	106.01	105.52	105.98	107.47	105.04	105.45	105.43	106.85	105.3	105.01	106.99	105.78	107.74	106.8	106.2	105.22	104.53	105.19	107.32	106.07	105.62	107.15	104.12	108.48	106.8	106.23	107.25	104.99	107.39	107.3	105.06
105.93	107.59	106.25	105.91	106.24	107.85	100.86	105.77	104.34	103.24	106.95	107.17	107.23	104.53	104.89	106.29	104.47	103.64	103.64	106.94	109.22	103.23	106.35	106.44	104.91	105.09	106.06	104.15	107.3	106.16	106.71	106.73	105.16	105.37	105.1	104.52	106.17	107.88	104.74	102.27	106.55	105.56	105.43	103.31	104.84	105.62	106.88	108.39	105.37	105.59
105.26	106.98	107.57	104.52	104.8	105.46	105.1	104.68	104.42	108.38	104.72	104.46	104.48	106.03	105.6	104.69	104.21	106.4	105.47	106.24	107.36	106.69	106.03	105.71	104.73	107.4	106.03	103.45	105.31	105.33	104.29	106.54	106.07	106.04	104.82	103.82	107.13	104.73	104.82	103.36	104.14	104.84	104.4	106.74	105.63	105.52	105.44	107.44	106.05	105.86
114.36	114.81	114.44	115.05	117.21	114.84	114.79	116.34	116.22	117.47	116.83	116.52	116.32	114.28	116.13	115.34	116.12	116.66	115.51	116.09	114.8	115.83	114.32	117.14	117.06	115.33	113.38	114.77	118.17	117.1	115.55	116.23	116.1	113.54	116.08	114.37	115.77	116.79	116.94	115.99	114.62	116.33	117.79	116.25	115.21	117.38	115.27	117.86	114.97	115.72
110.04	111.52	109.58	111.37	110.63	111.44	107.13	110.77	109.03	111.67	110.36	111.58	111.89	109.48	108.58	112.72	112.24	111.43	110.23	110.64	110.81	109.87	108.31	111.32	110.08	110.05	110.52	111.95	110.29	110.36	111.97	110.56	110.97	109.79	111.6	109.66	110.16	112.14	110.16	111.03	108.84	113.46	110.63	110.1	110.57	110.44	110.88	111.99	108.03	111.73
106.48	106.44	105.06	107.41	105.46	105.62	105.01	105.83	105.57	102.09	104.29	104.8	102.09	105.39	105.75	107.52	105.02	106.36	105.48	104.54	105.45	106.22	105.67	106.76	107.29	104.92	103.8	106.14	105.64	105	104.57	105.33	105.43	106.09	106.41	103.82	102.86	105.07	105.4	106.55	104.67	107.12	104.76	104.94	105.39	106.2	106.2	103.46	105.21	106.12
106.38	104.67	106.6	106.09	104.32	106.19	105.5	105.86	103.69	106.02	107.83	105.97	105.84	105.82	104.98	104.29	105.39	105.01	106.54	105.46	104.05	105.3	105.15	105.59	104.41	105.93	103.21	103.64	106.01	104.88	106.11	106.39	105.45	106.66	105.43	106.07	105.07	106.35	106.11	105.29	105.53	105.32	103.7	104.82	105.04	105.35	103.84	104.41	104.71	104.27
112.21	109.93	113.41	109.81	107.94	109.82	111.3	110.12	112.37	111.94	113.82	110.62	110.47	111.51	111.12	108.92	110.75	111.01	111.43	112.59	114.12	110.58	110.47	111.68	109.93	108.49	112.75	112.65	110.26	110.63	110.48	108.94	113.34	109.33	111.44	115.02	111.67	112.68	111.11	112.9	111.37	112.17	108.42	110.51	111.83	109.28	112.77	113.18	110.44	110.34
110	109.3	111.98	110.68	110.51	107.94	111.95	110.73	108.14	109.63	112.68	111.98	111.14	109.8	111.39	110.18	111.66	111.53	110.15	109.7	112.88	109.64	108.65	112.33	109.97	110.34	110.85	110.77	109.8	109.77	110	109.61	109.42	111.2	109.86	111.61	111.67	109.68	111.42	111.49	111.91	110	109.17	110.13	109.89	110.65	110.09	108.14	110.64	109.62
104	107.36	105.91	104.31	105.5	104.31	104.52	106.33	107.52	106.99	105.71	105.27	105.78	103.99	104.84	106.46	103.79	105.33	105.43	105.5	105.57	109.42	105.19	104.32	104.1	104.04	104.03	105.82	103.74	105.25	102.96	103.76	105.43	104.06	106.13	103.76	104.57	106.01	104.81	106.21	106.55	101.63	107.35	104.37	105.79	105.88	105.29	103.8	105.52	104.78
110.28	111.82	111.15	111.55	112.15	112.41	110.71	109.05	110.55	110.01	110.48	110.2	110.17	109.56	110.5	110.05	108.39	111.4	110.73	109.92	110.53	112.19	108.41	110.05	110.44	110.52	109.35	109.47	109.42	110.89	113.14	108.95	110.83	111.23	111.75	111.03	112.27	110.49	110.89	111.31	110.41	112.48	110.14	108.47	112.15	111.25	109.74	111.65	109.4	110.96
112.57	114.36	110.89	111.57	112.25	110.97	111.84	113.8	111.89	112.97	110.44	110.76	111.94	111.7	112.91	111.65	111.97	112.53	111.16	110.41	111.07	111.33	113.3	112.44	112.03	112.43	110.46	111.17	111.66	112.53	114.05	111.76	109.99	113.32	113.08	112.06	113.19	112.57	111.15	112.58	112.05	113.17	112.91	110.66	112.19	111.46	113.72	110.96	113.26	111.24
114.08	114.12	112.5	109.72	112.31	110.99	111.85	109.83	112.56	110.17	110.37	109.11	109.73	111.38	112.73	111.9	110.91	111.99	111.77	111.54	112.21	111.47	114.45	111.66	111.74	112.44	109.2	110.22	112.39	110.97	111.29	110.69	111.93	111	111.17	111.07	112.35	113.63	111.99	110.82	111.21	110.33	111.83	111.61	112.49	109.88	111.86	111.68	113.4	109.54
113.86	110.29	111.37	113.03	112.66	111.54	111.58	113.88	111.32	113.97	110.82	110.59	114.67	110.35	110.56	113.88	116.15	112.72	110.39	111.04	111.84	110.27	112.49	111.03	110.43	111.03	113.61	112.59	112.04	108.47	114.85	111.42	110.09	109.99	112.82	112.86	113.54	111.13	109.31	109.93	111.67	114.38	111.94	112.18	112.03	114.03	111.71	112.57	110.88	112.29
103.98	104.09	101.55	99.952	101.03	101.73	101.78	99.634	99.277	101	101.86	101.38	101.75	101.98	101.68	102.73	99.353	98.322	99.153	99.047	99.224	99.544	100.14	102.7	102.44	101.04	101.12	100.67	101.21	100.87	101.84	103.67	100.7	101.48	101.3	100.56	99.884	98.53	99.949	100.47	100.98	99.438	99.917	103.14	100.16	102.22	99.321	101.21	102.99	102.66
106.01	105.85	105.46	106.29	107.49	105.02	105.15	106.02	106.2	107.77	107.76	103.84	105.06	106.23	104.05	105.05	104.5	106.65	106.16	106.1	107.09	105.32	106.82	106.48	107.16	105.23	104.87	105.3	105.45	104.68	105.88	103.7	105.99	105.82	104.75	106.65	104.3	104.76	104.98	105.35	106.63	106.3	106.74	106.98	105.01	105.22	105.73	106.78	106.35	103.37
101.07	100.56	102.97	100.06	100.23	101.63	98.926	103.42	98.854	99.642	99.22	98.635	101.63	98.165	101.52	100.68	101.69	101.91	102.43	100.19	102.63	100.77	100.41	100.97	100.67	99.648	98.707	100.97	101.94	99.538	101.35	100.29	100.75	100.29	102.93	99.329	99.578	102.44	102.08	101.27	99.74	99.8	101.83	102.92	102.96	101	98.986	98.86	101.48	100.3
105.14	103.6	105.06	105.43	105.78	106.49	106.45	107.17	106.75	108.59	104.74	106.45	108.2	107.58	107.32	105.47	105.53	107.66	106.13	106.43	104.75	104.32	107.22	104.38	105.83	106.73	106.65	104.25	103.37	105.63	103.45	107.86	108.96	106.11	106.85	107.83	106.32	107.47	107.52	107.53	107.86	107.09	106.93	108.99	103.84	105.7	106.26	105.77	108.51	106.19
112.41	110.76	110.71	109.87	111.08	111.66	111.51	108.25	111.25	110.46	112.76	111.57	110.05	112.85	110.15	111.95	111.83	112.09	111.42	112.43	109.94	110.94	112.37	110.15	111.63	112.24	111.01	112.3	108.78	112.72	110.72	114.45	113.07	110.78	112	110.38	113.39	110.72	112.31	109.25	111.31	112.18	110.92	109.28	109.81	110.15	111.64	111.88	112.83	111.89
102.65	105.66	104.61	108.22	107.94	108	103.6	104.54	106.23	106.33	105.8	104.83	105.53	107.38	106.62	104.82	106.26	104.96	107.07	107.87	104.43	106.1	107.94	106.43	105.6	104.7	106.66	106.42	105.35	105.66	105.99	107.47	104.49	105.63	104.35	107.87	105.56	106.45	103.72	105.87	106.18	106.69	108.29	105.72	105.03	105.71	105.98	103.73	105.77	106.32
99.756	100.82	99.774	99.676	101.95	100.04	100.31	101.03	100.04	100.68	102.37	100.36	99.44	99.624	99.629	99.4	100.1	100.61	99.402	100.23	100.77	97.696	100.99	98.878	101.69	100.03	99.087	101.05	102.52	98.721	98.525	100.3	99.651	99.4	100.46	99.674	97.471	100.34	100.87	102.26	100.06	99.436	100.8	101.11	99.419	101.03	99.217	100.37	99.346	99.198
104.26	107.39	104.37	104.88	106.98	106.38	103.66	104.54	106.47	105.25	106.97	103.62	106.09	103.43	107.24	106.59	104.95	105.42	103.99	107.43	106.48	106.31	104.77	105.35	103.86	107.42	105.24	105.86	103.7	103.2	106.87	107.03	105.25	106.83	108	107.34	104.63	105.13	105.45	105.71	106.97	106.44	105.86	104.41	106.33	105.47	105.3	103.92	108.38	105.74
103.43	99.474	100.31	99.399	99.93	102.13	100.72	101.45	100.92	99.603	99.683	100.82	100.47	101.53	101.44	100.72	100.56	102.78	102.07	100.6	100.13	99.19	101.32	100.52	101.51	101.47	104.47	101.75	102.13	101.51	99.895	99.152	100.39	99.712	101.75	98.511	100.16	99.017	102.8	100.48	101.78	101.7	99.778	97.923	101	100.13	101.54	100.64	99.654	100.78
99.841	100.33	99.728	102.83	99.94	101.8	102	100.77	98.416	101.3	98.655	100.5	101.05	101.34	99.986	101.42	101.05	102.18	100.75	102.12	101.15	100.92	100.33	99.66	98.879	102.12	100.47	100.39	101.38	102.68	99.662	100.24	100.47	98.946	99.788	99.458	98.439	101.59	101.9	101.3	101.17	101.13	101.06	97.465	97.636	100.49	100.63	100.62	101.25	101.02
100.4	99.333	99.698	100.2	98.479	99.41	98.112	102.34	103.41	100.88	99.192	101.63	99.6	99.601	99.422	98.51	100.09	101.14	99.763	99.543	100.55	96.27	100.39	100.46	99.056	99.488	100.36	97.475	99.702	100.73	99.01	100.61	99.917	98.977	98.989	99.291	101.88	100.84	100.26	100.27	98.462	101.12	99.219	100.8	100.52	100.66	100.9	99.793	99.743	99.902
110.15	109.64	110.81	109.79	110.39	110.42	110.31	109.44	110.71	108.63	111.73	109.41	110.39	110.52	108.68	110.88	110.58	110.28	109.15	110.34	109.42	108.37	110.12	110.04	110.62	110.47	109.48	110.44	109.76	110.07	109.03	111.34	108.9	112.86	111.98	108.28	111.77	111.98	111.16	110.65	109.31	110.85	111.56	112.1	110.49	112.18	110.94	110.64	109.31	109.1
104.69	105.88	103.77	103.93	104.97	103.26	105.55	104.93	103.71	106.86	106.83	104.69	107.51	105.88	103.41	106.09	106.64	105.08	107.32	105.24	103.48	104.18	106.52	105.95	101.33	105.59	104.38	105.22	105.71	105.15	106.55	106.31	105.11	105.58	105.6	103.56	106.76	105.53	104.46	108.18	106.59	104.77	107.4	103.82	106.01	107.87	104.29	106.23	104.8	107.77
105.91	104.59	102.52	107.16	107.05	106.93	105.59	105.5	106.33	106.59	105.61	104.75	103.61	104.28	105.39	105.81	104.48	104.83	106.16	107.14	106.22	107.08	104.89	104.76	107.34	105.62	104.85	105.52	105.95	107.77	106.72	105.5	103.86	106.13	105.98	105.65	106.12	105.16	104.28	105.49	104.56	103.68	104.61	105.34	106.09	104.83	103.22	105.57	105.98	104.43
106.1	105.67	104.83	105.42	108.53	105.03	106.09	106.28	104.41	106.37	106.99	106.63	105.75	104.58	104.79	104.92	106.33	107.38	104.64	104.39	104.53	106.52	107.26	105.89	107.08	103.62	105.92	108.09	105.83	106.55	106.91	106.43	104.77	104.15	103.18	104.69	105.86	108.4	104.55	106.93	105.35	104	106	105.07	105.09	106.02	107.97	105.98	105.95	105.76
104.8	105.76	103.79	104.77	103.87	105.76	109.45	105.64	104.15	104.93	103.89	104.06	106.9	103.19	106.98	107.56	104.64	107.59	106.33	106.18	104.46	103.88	105.59	107.15	105.23	103.23	105.85	106.96	106.06	107.06	106.73	105.98	106.75	105.9	106.14	106.61	105.29	108.34	107.9	106.74	104.15	105.82	105.67	105.71	105.18	105.22	103.04	106.28	105.7	104.9
111.98	112.19	111.15	111.47	110.32	113.23	110.03	112.76	110.73	112.69	113.08	110.26	110.87	112.3	112.84	113.05	109.05	111.47	113.06	112.46	113.39	113.24	108.88	109.87	111.29	113.07	113.4	112.65	113.27	110.8	110.55	113.16	110.56	110.72	111.57	111.09	111.7	111.27	110.06	111.5	110.18	111.12	112.05	113.59	111.83	111.86	112.01	113.01	113.24	112.63
104.56	105.83	106	106.09	106.96	105.3	105.3	104.28	107.17	107.14	105.16	104.61	106.04	105.68	105.88	106.46	104.79	106.38	106.16	106.74	106.67	105.34	108.55	106.26	104.74	103.93	106.79	106.2	106.08	104.47	105.96	105.65	103.3	105.89	106.75	104.15	107.2	105.43	103.73	106.87	104.69	105.45	103.62	106.99	106.49	106.58	105.98	107.18	107.91	105.79
103.6	104.2	104.4	104.42	103.56	101.06	104.33	103.89	104.03	105.02	105.09	101.29	102.72	102.47	104.66	103.89	103.46	103.45	105.32	104.75	103.47	103.21	104.4	103.31	104.23	104.96	103.28	103.38	103.67	104.26	103.9	104.17	104.6	104.08	103.55	105.57	102.04	106.42	102.78	103.19	104.64	106.67	103.33	105.16	104.96	103.3	102.35	104.72	104.15	103.29
104.72	104.4	106.94	105.41	106.68	105.44	103.85	104.52	104.57	106.5	103.9	106.19	107.75	108.02	105.78	106.55	105.56	104.97	105.55	106.93	107.3	106.1	107.13	105.44	105.28	108.28	105.22	106.07	106.59	103.61	107.4	104.15	107.01	105.36	104.11	104.94	104.11	106.31	105.69	106.24	107.35	106.61	102.5	106.14	106.34	106.77	106.57	104.27	103.24	105.83
103.59	104.31	102.81	103.65	102.81	104.08	103.34	103.42	104.83	102.3	102.35	104.79	104.34	104.37	104.74	102.05	101.78	103.1	103.07	103.63	103.79	104.48	103.21	104.54	104.85	102.79	104.43	104.66	103.91	102.48	102.49	104.17	104.15	104.28	101.87	106.99	104.05	104.11	104.73	101.79	101.6	104.38	105.54	105.03	104.57	104.81	106.51	104.19	101.78	104.03
112.89	109.6	114.34	111.37	113.04	108.89	110.2	108.28	111.88	109.21	111.55	109.91	110.12	110.66	110.84	112.64	112.5	111.78	110.85	111.36	108.93	111.75	109.72	110.3	111.32	112.32	112.07	113.19	111.03	109.2	110.78	110.21	109.63	109.65	111.62	109.74	111.65	111.52	111.15	109.46	113.09	111.2	114.42	112.27	111.6	110.9	111.55	111.86	112.1	110.71
100.95	103.17	101.61	99.349	99.782	99.755	99.027	101.46	100.92	100.62	99.559	101.2	102.26	99.05	103.06	102.05	99.072	101.5	102	99.81	100.25	99.911	100.86	100.05	102.33	99.21	101.75	100.98	99.278	100.86	99.616	102.19	98.807	97.311	101.33	100.61	102.22	100.74	102	100.42	101.64	101.83	99.402	100.12	99.691	100.74	103.26	99.269	99.579	103.42
98.789	100.94	100.64	98.478	101.03	98.649	99.051	100.06	100.34	99.728	100.52	100.67	101.64	99.515	103.12	100.55	101.13	98.172	98.358	98.033	99.962	100.91	98.738	101.05	99.982	99.474	99.139	98.86	100.84	100.42	101.54	99.776	100.59	100.22	99.818	101.66	97.947	99.273	99.015	99.854	99.046	100.29	99.563	98.929	98.73	99.018	98.925	100.26	98.163	99.336
102.04	105.2	104.62	106.45	101.75	104.93	104.72	103.07	104.75	104.59	104.73	105.48	100.92	105.97	101.92	102.94	103.44	103.9	105.01	104.78	104.39	103.9	104.62	102.92	104.18	104.82	103.4	104.77	103.8	102.81	104.74	104.2	103.37	104.47	105.22	104.23	104.54	104.85	103.35	105.22	104.36	106.38	102.82	103.19	102.85	104.85	104.01	101.44	105.51	105.57
108.7	107.92	105.86	107.04	107.48	105.45	103.94	106.33	107.83	109.1	107.14	108.4	105.02	106.8	107.61	106.24	106.01	105.88	107.64	106.76	105.94	106.69	107.35	106.8	107.15	109.15	106.24	106	108.91	108.53	106.86	107	107.73	108.29	107.88	107.43	105.55	107.45	106.33	107.19	106.5	107.93	108.12	105.95	109.01	107.56	108.12	107.1	107.81	107.8
100.03	98.674	99.377	100.29	98.204	99.992	99.798	100.8	98.311	100.73	100.73	99.155	99.46	100.87	100.42	101.21	100.66	99.191	102.1	100.09	99.292	98.142	101.52	100.63	99.967	99.605	101.43	100.6	101.02	100.02	99.613	101.05	100.3	101.53	100.84	100.02	101.05	103.22	101.89	99.961	100.52	101.09	97.18	99.374	99.695	99.003	100.27	99.922	101.27	99.208
105.23	106.3	106.42	105.7	106.07	105.53	105.79	104.58	106.27	106.82	105.1	104.95	106.93	107.34	106.25	106.2	105.48	107.28	104.28	106.44	105.75	105.38	105.5	103.29	106.03	104.66	105.69	105.72	106.07	105.34	105.76	107.26	106.02	105.8	105.76	105.8	106.37	105.89	106.32	106.74	105.63	106.75	103.03	103.66	105.94	104.59	105.72	105.26	104.99	107.97
110.25	111.9	110.95	111.1	110.4	110.73	111.49	113.29	110.49	111.41	112.65	110.09	111.78	112.98	111.4	113.24	111.24	110.94	112.52	112.34	112.59	113.01	110.58	111.39	111.36	113.67	113.44	112.52	113.55	113.12	112.52	111.32	112.66	113.86	111.65	111.77	111.61	110.67	112.21	112.77	113.27	111.01	110.01	109.24	109.68	111.33	113.52	111.76	113.35	112.07
103.91	104.64	105.48	105.04	103.84	106.02	104.19	104.13	105.63	104.86	105.24	106.77	103.18	105.73	105.45	103.23	105.36	107.58	104.92	107.65	104.1	104.3	104.43	106.84	104.23	106.32	107.79	104.83	105.75	106.14	108.45	106.18	105.47	105.86	105.43	107.99	106.85	107.37	106.34	105.12	107.86	105.96	105.58	106.09	105.97	107.58	105.13	106.09	105.74	105.37
104.33	107.74	106.31	107.05	106.8	104.68	105.56	104.83	107.96	105	106.35	104.35	106.62	105.53	106.55	106.97	105.05	105.25	107.12	104.72	107.34	106.81	106.66	106.67	105.23	107.13	106.52	107.44	103.03	105.69	105.63	106.04	107.69	106.44	106.26	106.77	106.5	105.89	105.51	107.16	105.92	105.77	104.86	105.82	106.35	106.16	106.01	107.19	105.99	108.11
111.61	108.55	114.02	111.27	113.65	110.96	111.84	112.37	113.3	114.03	110.13	112.29	111.87	112.5	112.31	113.38	113.76	112.87	110.43	115.31	112.58	110.58	115.56	112.01	113.42	114.24	109.79	113.84	112.4	113.15	113.55	112.16	112.83	114.85	113	113.68	113.38	113.88	113	111.39	111.2	111.9	110.75	112.79	114.05	111.65	114.87	111.51	113.62	114.21
104.01	105.16	105.22	104.37	103.73	106.9	102.31	104.65	104.11	103.43	104.66	106.55	105	107.1	105.02	104.78	104.45	103.84	106.03	106.18	106.98	105.89	105.52	107.02	106.52	108.22	104.15	103.43	107.18	104.29	103.86	106.46	106.08	105.86	104.16	104.94	104.54	105.18	104.34	107.3	107.45	104.64	104.8	105.94	106.19	104.96	101.8	102.74	107.2	104.84
109.04	108.1	107.02	107.04	107.58	106.24	106.61	107.96	106.24	104.71	103.93	109.41	107.52	105.46	103.41	103.74	105.92	108.17	105.57	104.52	105.87	104.9	104.02	104.77	107.42	107.18	106.59	104.79	105.99	107.76	105.26	105.75	104.93	107.74	105.49	106.83	106.81	106.08	108.75	105.2	105.89	107.52	103.9	105.07	107.35	107.35	105.87	106.14	106.65	106.47
112.81	112.81	110.71	112.04	110.89	112.67	111.03	110.98	112.18	111.57	113.11	111.71	109.59	109.69	111.29	110.01	111.38	112.44	111.16	110.68	110.5	109.25	110.12	111.42	110.68	110.27	111.32	114.05	109.53	109.21	112.11	112.14	111.21	112.95	110.68	110.94	111.14	110.84	112.64	112.35	112.08	111.26	109.55	110.72	111.79	111.52	112.77	112.95	113.45	110.64
103.25	101.27	105.72	104.13	105.36	103.87	105.63	105.28	104.34	105.17	103.93	102.03	105.79	103.75	104.03	104.18	104.4	106	102.96	103.44	105.33	103.32	102.59	104.82	102.4	105.41	104.93	106.59	105.54	105.23	104.54	103.03	105.24	104.59	105.28	102.46	102.42	101.88	101.7	104.25	104.22	104.3	105.04	104.42	102.88	103.63	104.78	103.65	102.47	102.61
108.57	111.67	109.83	113.01	108.81	112.04	110.1	110.22	110.77	111.81	112.42	111.26	112.38	112.81	109.65	111.22	112.23	110.98	111.08	113.11	110	112.12	110.62	113.64	110.17	112.03	111.25	110.57	114.61	112.33	110.29	110.74	112.36	111.87	110.52	112.4	111.59	110.53	112.96	110.73	110.97	110.88	110.17	112.07	109.06	110.27	112.16	110.54	112.9	108.65
107.01	106.98	106.88	107.57	105.59	107.23	106.41	107.41	106.36	106.23	105.72	107.04	106.22	106.25	107.41	107.19	106.55	105.97	104.79	106.78	107.52	107.34	104.27	107.13	107.14	108	107.29	106.26	106.85	104.94	106.71	106.73	108.21	106.96	107.92	107.04	108	105.8	107.44	103.43	106.75	107.52	107.29	104.26	105.23	105.72	104.91	106.64	107.92	104.52
99.341	99.469	101.84	99.003	101.34	98.775	101.02	98.74	100.09	100.07	100.68	99.252	99.006	100.56	100.98	102.04	101.88	101.61	102.28	101.47	98.568	98.508	100.3	102.09	98.719	99.729	101.83	101.15	102.56	99.436	99.411	98.478	101.41	101.51	101.4	99.991	99.381	99.418	100.43	101.32	101.13	99.882	99.753	100.4	97.3	98.914	99.908	102.03	100.05	97.822
104.95	104.96	102.63	105.88	106.08	103.85	103.94	103.86	103.37	105.71	105.2	103.07	105.63	105.37	104.08	106.13	103.93	104.99	105.39	103.11	102.24	103.33	108.56	106.67	104.98	105.52	104.32	104.2	103.1	102.73	102.57	104.75	104.52	103.84	104.86	105.34	104.73	106.41	105.43	105.08	103.61	103.73	104.53	103.53	106.62	106.69	105.81	104.91	107.04	105.64
105.74	103.98	105.47	104.96	105.71	104.7	109.37	106.05	108.18	104.3	105.74	105.95	106.26	104.17	105.02	106.36	103.66	105.9	104.33	105.49	105.01	105.84	106.47	108.37	105.46	105.8	105.41	104.48	104.04	105.95	105.79	105.82	105.38	103.83	104.52	105.76	104.7	104.51	105.19	103.42	109.12	105.78	106.64	105.08	108.52	106.23	107.14	106.8	104.55	102.93
106.27	105.67	105.7	105.45	104.4	107.8	108.76	107.68	105.54	105.99	104.59	108.12	104.74	108.07	105.74	104.99	104.86	106.27	105.9	106.31	106.61	106.73	106.33	106.04	106.17	106.35	105.94	107.36	105.33	103.9	105.26	107.28	107	108.02	105.82	107.31	104	106.03	103.97	107.27	106.28	108.87	104	108.51	104.05	108.32	108.4	106.81	104.92	105.47
111.57	113.65	110.76	112.37	109.58	111.72	111.47	112.3	110.48	111.76	110.81	113.97	111.6	110.7	111.92	112.14	112.78	112.44	113.16	111.4	112.9	112.18	112.35	110.7	111.07	111.42	111.86	112.28	113.09	111.14	111.4	113.44	112.25	113.23	112.5	108.44	111.69	112.06	111.13	111.43	112.42	112.81	111.55	112.67	112.81	111.36	113.85	110.47	110.46	111.86
98.79	101.41	100.09	97.703	100.67	99.308	100.08	98.13	101.88	99.24	99.538	99.392	100.85	101.62	99.334	99.022	100.09	102.41	100.03	99.821	100.72	100.17	100.58	100.89	97.688	100.2	100.37	100.36	99.81	98.996	101.04	101.19	98.625	101.23	99.03	99.09	99.329	98.873	99.565	98.176	97.655	100.8	100.3	96.736	97.415	99.181	99.557	101.68	99.103	98.219
98.817	101.84	101.25	100.07	98.335	101.65	99.293	99.733	98.202	98.956	101.25	99.029	102.95	99.536	98.295	97.131	97.994	100.04	101.25	99.967	99.863	97.915	100.49	99.147	99.768	100.29	102.06	98.809	101.43	99.735	99.018	99.87	100.81	98.545	100.34	98.448	99.344	99.819	98.174	100.59	100.72	99.887	97.424	100.66	100.06	101.77	98.704	100.33	98.396	97.869
117.69	115.74	114.75	116.41	116.21	116.23	117.69	117.52	117.37	116.71	115.62	116.01	115.94	117.86	114.95	116.99	115.62	118.68	115.11	115.77	116.6	117.06	116.44	116.68	116.29	116.95	115.76	117.16	116.35	114.55	114.24	115.42	117.16	116.48	116.26	116.96	117.31	115.59	116.86	116.09	116.41	115	116.14	114.82	116.44	117.69	116.96	115.48	116.67	117.18
106.03	107.85	106.43	105.07	106.87	104.14	106.07	105.09	105.05	109.18	106.9	106.74	105.34	103.64	106.66	108.09	105.26	108.13	106.66	107.3	105.99	108.79	107.12	107.39	105.22	108.63	105.57	105.6	108.61	104.6	104.73	107.52	107.13	107.35	105.81	105.22	107.36	107.52	107.51	105.1	107.53	106.29	105.55	106.96	108.32	106.65	104.64	104.76	105.95	107.48
106.04	106.63	106.26	107.83	106.6	107.81	108.65	106.05	108.53	104.71	106.84	105.76	107.14	108.5	107.66	105.92	106.22	109.09	106.93	107.58	105.52	107.38	106.7	107.36	107.12	108.43	105.88	104.68	108.53	107.56	107.52	107.35	105.23	106.66	108.56	108.79	106.57	104.94	107.36	105.7	105.74	107.85	108.14	106.78	105.83	107.69	104.03	106.33	104.14	107.02
104.7	105.91	106.19	104.69	104.96	109.96	105.02	106.45	107.66	105.38	104.22	105.19	104.02	105.33	107.79	106.1	105.48	106.32	105.3	108.23	104.55	105.07	104.13	103.19	107.56	103.9	105.9	106.72	105.27	105.88	107.2	104.17	104.74	104.15	105.05	105.52	107.75	105.81	103.03	103.59	104.06	107.11	105.8	105.98	104.8	104.91	104.41	106.53	103.53	104.58
104.54	104.6	105.23	105.6	105.25	104.31	106.49	106.5	102.61	105.88	106.57	105.92	103.55	104.33	102.62	102.29	104.31	104.17	104.53	106.33	104.76	106.83	104.43	105.29	104.82	106.65	105.28	105.86	106.07	103.1	105.13	106.19	104.39	103.52	103.57	105.22	104.59	106.43	105.19	104.6	105.14	104.57	105.58	103.05	103.94	106.1	103.79	104.97	104.43	105.01
111.71	109.8	108.86	110	112.84	112.03	110.78	112.38	110.63	109.36	111.33	111.41	110.15	111.4	111.62	109.81	110.79	113.32	109.87	109.84	111.33	111.63	111.72	112.14	110.21	112.02	109.34	108.48	107.85	112.42	110.63	111.72	110.44	113.78	108.59	111.47	109.38	111.61	112.05	111.37	110.53	109.41	109.22	110.85	111.23	108.81	111.76	111.7	109.67	111.51
111.26	108.8	110.31	109.67	107.07	108.52	111.96	110.99	109.78	110.07	108.82	111.16	109.01	109.62	109.02	107.53	109.86	109.54	109.75	110.67	107.44	108.58	109.36	107.99	110.16	108.85	108.22	110.93	110.38	108.73	109.78	108.93	109.75	108.34	108.29	111.09	109.19	111.06	108.79	112.56	111.33	110.39	110.9	108.48	111.8	110.2	108.23	112.68	109.86	107.69
102.45	100.7	100.83	102.33	101.09	99.689	101.62	101.31	100.21	100.6	101.87	98.757	101.09	101.11	100.56	101.15	100.2	97.414	101.88	102.45	101.11	101.95	101.85	101.96	99.982	99.521	101.67	99.016	99.12	98.533	98.509	99.188	100.41	102.81	98.884	99.579	100.86	100.98	101.16	99.692	100.9	100.21	100.47	103.73	100.03	100.87	100.16	100.82	100.57	102.53
117.04	115.78	117.76	117.8	115.34	118.17	115.63	115.22	114.43	116.23	114.98	115.93	117.55	116.2	114.92	116.26	118.49	114.04	118.01	114.47	116.8	114.99	115.07	117.02	115.22	116.05	116.12	116.51	116.41	120.15	114.83	115.9	118.03	116.39	116.02	116.8	116.65	115.63	115.95	115.21	114.62	116.97	116.15	116.38	118.62	115.73	115.03	114.49	118.04	115.57
[truncated: 199 more rows]
[truncated: 150 more columns]
