# Supplementary material for: Genetic dissection of main and epistatic effects of QTL based on augmented triple test cross design
Source: PLoS One. 2017 Dec 14;12(12):e0189054. doi: 10.1371/journal.pone.0189054 (PMC5730204; doi:10.1371/journal.pone.0189054)
Supplement: S8 Supporting Information — (ZIP) [file pone.0189054.s008.zip › z4_1400_0.2_10.csv]

98.124	96.438	102.43	93.098	103.4	100.04	94.624	99.62	105.38	103.49	99.064	100.51	98.335	100.16	98.359	94.76	102.49	93.866	106.97	104.58	95.174	99.989	100.97	100.85	99.317	101.23	93.949	96.234	96.95	103.41	102.13	96.649	100.6	93.5	98.764	100.4	101.03	99.773	104.44	105.18	99.989	104.46	95.445	103.76	95.008	100.01	101.95	101.95	104.64	95.531
108.36	113.02	108.53	113.75	112.34	114.55	114.55	118.86	111.63	120.04	110.25	113.02	109.55	106.04	110.42	105.82	109.04	111.32	103.09	115.3	116.83	106.94	107.42	111.93	105.75	116.18	110.24	115.33	108.65	103.66	111.33	113.35	113.59	110.78	112.45	112.87	113.61	114.18	113.01	105.94	107.12	114.44	116.28	112.21	108.23	116.11	111.57	110.75	112.21	105.18
105.14	100.94	107.87	109.63	97.088	108.41	101.86	107.06	105.32	107.87	106.15	105.04	103.86	110.7	105.16	100.41	108.92	109.2	110.18	99.021	99.637	105.01	102.55	114.12	108.4	99.026	104.87	106.09	107.67	100.4	109.2	102.33	104.48	108.49	101.02	108.49	104.07	101.01	107.61	103.02	102.76	106.33	104.84	103.17	103.05	106.9	111.41	103.87	107.81	105.59
107.18	107.68	112.88	113.4	115.11	112.59	117.6	121.19	114.29	111.67	120.22	110.89	112.69	115.5	111.31	112.73	111.06	113.66	118.68	112.5	119.34	115.89	112.61	112.58	119.09	111.16	112.48	113.61	115.81	106.61	114.63	113.93	119.61	110.79	112.75	104	118.02	114.7	110.87	114.21	108.81	115.93	111.74	113.6	110.04	118.19	120.33	110.27	112.13	115.62
114.84	115.61	114.08	112.73	109.42	112.1	117	106.09	116.25	114	109.59	115.33	112.41	110.7	120.77	109.85	105.83	114.28	114.85	116.1	111.9	107.08	107.08	103.81	111.28	107.71	107.76	115.8	107.74	113.88	114.27	114.81	115.32	112.64	112.12	111.24	118.17	111	110.28	102.22	111.44	111.3	108.85	115.08	114.9	115.37	112.38	115.06	111.36	116.5
115.19	112.31	111.67	108.24	114.71	112.97	113.63	118.49	115.47	108.26	113.32	107.94	108.74	109.17	112.03	109.22	110.48	115.9	109.13	110.56	109.39	104.17	116.12	118.75	108.85	110.07	108.03	119.32	112.73	114.64	110.82	107.74	109.77	110.77	108.45	108.52	112.94	111.83	115.2	108.19	114.14	114.37	109.88	110.99	110.1	109.68	111.31	106.16	112.07	107.09
109.82	105.63	100.92	106.61	107.91	102.96	102.6	107.54	102.51	108.34	103.51	105.69	103.85	105.42	109.41	106.17	105.4	100.44	103.09	109.95	103.18	101.52	108.17	97.713	103.21	107.37	106.09	105.66	104.97	105.55	103.72	104.31	102.71	106.99	95.11	108.32	110.59	100.81	104.56	104.11	103.08	103.6	109.05	101.81	110.14	106.88	101.03	112.35	106.5	103.91
99.98	95.11	99.859	101.35	100.97	99.523	102.52	94.992	104.01	101.36	103.46	96.625	98.604	103.23	100.63	101.06	100.25	103.75	104.25	101.03	103.53	104.22	104.18	99.969	103.42	105.04	99.572	97.075	103.45	100.62	91.999	97.59	102.43	105.73	99.587	99.356	97.345	99.591	96.349	98.261	102.93	101.91	101.73	105.93	97.643	99.943	95.003	100.52	103.75	99.313
119.08	116.93	109.67	110.06	114.01	113.79	110.85	108.83	108.91	112.14	115.13	113.56	111.13	117.65	108.61	116.58	114.09	112.63	117.1	113	107.42	111.28	108.64	107.02	109.15	110.3	111.67	113.94	109.65	107.57	112.76	110.72	111.23	111.33	110.97	109.39	120.07	114.14	107.63	108.31	107.37	113	114.83	112.44	113.65	107.56	107.13	106.9	104.32	117.85
118.54	113.78	108.78	115.77	118.59	114.54	118.5	107.5	119.97	112.76	116.69	117.14	124.38	118.86	115.31	114.54	119.41	121.3	123.39	124.12	117.83	116.85	118.44	113.86	114.84	111.55	120.66	121.7	115.47	115.41	111.15	121.77	122.08	118.5	113.76	120.81	119.63	119.16	118.21	117.28	119.63	114.23	118.54	115.2	119.72	117.13	119.6	120.39	111.79	117.46
108.65	108.59	103.19	115.18	106.14	107.69	108.91	114.9	110.19	105.73	103.22	103.6	105.14	102.4	98.905	104.65	102.77	109.53	105.63	104.52	107.18	106.1	108.97	111.44	98.41	102.94	107	108.75	106.68	103.78	101.32	105.85	106.44	111.47	102.13	100.12	109.59	105.93	104.43	107.71	110.82	101.9	103.53	104.05	101.36	107.73	110.81	109.44	102.18	100.49
104.2	101.8	110.25	105.06	99.527	103.42	106.85	105.59	112.33	112.97	106.73	104.19	108.9	112.63	97.857	102	103.02	103.07	110.28	111.92	107.01	101.56	105.19	102.79	105.76	108.14	103.08	99.354	113.25	101.92	98.184	108.57	106.26	101.88	101.16	114.03	106.3	102.4	102.12	105.06	108.44	111.16	102.89	106.11	107.06	103.04	102.28	106.1	106.63	99.106
103.79	108.85	103.14	107.01	102.99	101.59	104.62	99.153	105.57	104.69	107.36	108.37	104.62	103.42	110.7	107.42	105.16	108.36	100.73	100.09	104.86	101.01	106.77	106.81	107.98	113.2	108.84	102.08	111.85	102	109.01	99.076	103.34	106.87	111.47	108.55	106.33	104.76	102.7	107.61	102.03	106.69	98.244	101	108.03	105.75	110.21	102.56	111.19	105.19
99.253	102.5	101.95	93.5	101.66	95.458	101.55	101.75	105.76	98.17	98.731	94.481	95.552	93.631	101.87	100.59	101.1	102.96	94.556	95.087	100.07	98.444	102.54	98.972	93.798	99.92	96.909	101.8	99.891	104.48	98.956	101.8	104.38	99.698	106.69	94.669	100.91	98.38	96.885	104.51	96.779	108.58	97.486	102.23	99.73	100.25	101.8	104.47	100.57	101.58
108.67	107.14	114.93	108.4	116.45	108.62	109.29	115.97	112.62	120.91	111.74	107.6	107.23	112.02	106.77	114.18	104.92	110.26	109.03	115.17	106.83	115.56	108.51	114.5	113.28	113.05	108.12	121.09	109.24	108.42	115.04	113.7	111.12	110.44	110.38	117.01	111.08	114.89	109.48	110.96	108.78	111.76	110.11	114.97	111.68	111.36	113.61	111.51	116.42	112.27
112.43	109.28	110.66	116.49	100.91	111.98	115.35	110.94	116.44	110.78	113.67	112.5	113.02	117.56	106.36	109.08	112.99	114.68	116.87	112.43	100.54	111.23	110.03	113.59	111.33	109.9	111.49	108.89	115.04	110.58	108.55	112.21	106.22	108.06	116.06	114.14	110.27	111.9	108.13	114.89	116.25	110.63	111.95	113.46	116.06	115.3	117.52	115.37	108.87	109.37
107.62	111.59	104.02	106.9	104.86	111.83	101.63	104.49	111.56	103.99	107.53	105.7	99.377	109.02	101.98	99.634	105.61	108.09	101.46	108.86	105.35	105.97	111.25	110.1	109.48	105.72	104.6	103.67	109.33	106.87	109.27	109.39	101.84	108.5	107.78	112.96	109.15	110.66	105.22	106.52	106.14	109.2	111.77	102.58	105.52	107.46	97.294	111.1	106	112.47
114.48	111.3	104.71	107.77	110.42	112.02	106.66	102.92	108.84	102.11	112.76	103.55	107.57	104.16	107.48	105.4	108.99	105.94	101.86	106.14	103.82	104.88	107.32	110.04	107.92	102.82	112.49	104.29	101.83	106.23	106.52	108.83	107.76	107.62	106.55	108.4	105.64	106.18	107.43	104.25	101.39	109.75	102.69	103.63	108.45	106.73	105.16	105.23	108.2	105.38
115.07	109.33	111.11	110.11	108.09	111.08	115.25	115.8	108.95	108.6	110.12	107.97	115.19	108.98	112.21	113.07	110.8	112.07	108.93	106.24	111.63	116.06	108.58	111.36	110.71	110.51	103.32	109.65	105.55	111.83	109.46	111.88	113.02	111.1	109.35	107.62	113.06	107.05	114.5	114	104.24	109.37	111.45	113.71	109.32	110.31	122.21	110.9	119.79	112.74
104.09	107.51	110.7	106.24	110.92	106.19	112.48	101.86	108.01	112.36	106.78	107.16	105.08	106.89	107.07	103.26	104.83	112.01	110.03	102.13	100.49	108.07	111.7	112.62	107.34	109.64	109.98	108.04	108.15	105.54	101.21	99.416	114.23	105.66	111.63	106.2	105.23	108.82	99.391	105.87	102.97	105.62	105.99	111.95	109.56	103.05	103.58	106.95	106.68	105.97
107.18	105.61	106.2	105.44	109.2	107.02	101.45	110.1	105.23	105.15	103.93	100.66	106.32	112.66	102.98	109.04	108.63	112.89	109.16	107.75	105.83	111.17	113.86	108.65	110.2	104.95	106.11	108.58	103.73	102.08	103.1	110.31	111.33	108.98	102.66	110.82	107.8	106.73	105.74	106.23	105.59	109.63	108.92	104.07	105.63	103.49	103.36	103.17	112.74	107.23
106.19	102.98	102.15	100.91	106.74	104.11	104.62	103.34	99.737	103.99	109.18	100.84	99.104	101.69	99.928	106.01	103.77	110.38	104.15	105.19	104.78	100.5	102.72	100.57	96.431	101.14	109.36	103.56	99.553	108.72	110.19	107.73	108.77	101.29	104.11	103.38	96.7	107.55	99.987	110.27	109.22	106.2	108.52	102.38	102.96	107.11	101.37	111.35	105.16	107.69
101.49	109.17	102.12	104.9	107.23	101.31	102.9	107.38	107.97	109.21	106.2	113.64	109.84	107.43	105.24	108.22	104.12	102.01	112.94	110.4	107.85	107.31	106.45	106.06	112.03	104.02	106.86	105.64	106.33	107.84	104.17	107.4	108.47	103.52	110.45	104.79	104.99	102.42	111.04	115.02	104.1	104.03	101.88	108.34	108.16	109.52	106.59	105.43	104.14	107.58
107.01	107.93	108.66	104.72	108.11	107.18	107.8	102.2	103.68	100.16	102	102.97	104.51	96.9	101.69	105.96	103.6	98.771	102.39	98.622	97.537	94.514	100.45	102.56	102.26	109.5	101.68	101.06	101.77	103.15	102.51	108.89	106.12	100.68	104.06	105.57	104.98	107.44	109.31	94.421	103.75	103.13	102.72	102.38	99.406	107.47	105.3	108.54	108.24	108.25
111.58	110.51	110.32	116.59	111.22	116.74	114.73	113.4	107.71	116.05	109.72	113.62	110.47	103.29	112.37	109.48	111.17	112.64	113.45	109.67	110.13	120.69	109.75	112.73	109.89	114.2	106.24	112.69	114.34	107.79	115.02	113.33	111.33	113.64	112.44	116.47	111.89	110.65	113.65	118.25	116	111.35	115.76	115.49	107.37	113.81	115.96	112.97	107.83	112.05
100.59	102.95	100.35	101.44	101.23	93.511	102.1	100.98	101.1	104.27	99.489	95.296	100.48	102.71	97.672	96.256	101.36	95.813	100.05	97.333	91.105	98.068	101.88	100.89	96.788	96.816	97.013	95.498	100.86	97.122	92.288	101.15	100.16	99.527	97.626	100.17	98.567	99.501	98.924	101.74	102.92	98.808	100.24	95.17	100.58	102.05	98.773	100.61	93.284	99.415
97.292	99.483	96.76	100.41	98.97	98.539	103.43	99.482	102.19	102.24	101.76	97.805	101.92	97.071	99.016	103.39	99.103	106.17	93.25	99.068	97.711	100.64	98.589	93.954	100.29	97.765	102.5	103.42	95.786	100.2	96.595	95.914	96.788	101.38	105.61	104.41	96.979	98.497	100.9	102.38	98.728	97.528	104.35	95.023	101.86	102.7	95.794	101.61	99.223	102.63
103.75	105.42	104.69	112.34	103.7	102.54	107.32	103.8	105.58	106.65	105.41	105.7	103.65	102.42	105.97	108.03	103.93	109.53	104.47	102.31	101.59	102	104.68	106.35	104.15	106.7	98.647	108.65	104.91	104.48	106.33	112.16	111.19	106.82	108.45	105.43	102.04	108.76	102.76	100.29	100.13	102.18	107.74	100.27	103.89	107.54	101.65	107.42	106.78	107.61
112.62	111.8	119.27	112.37	113.23	113.31	109.57	109.19	112.49	110.71	112.84	107.55	111.13	108.14	115.13	112.58	105.26	119.85	107.1	112.99	107.91	105.33	113.16	110.75	110.61	117.16	105.6	112.72	113.11	115.91	111.72	111.75	115.49	118.42	114.94	108.26	104.69	107.75	112.82	115.41	114.12	109.24	116.13	109.92	114	109.43	113.73	109.66	114.99	112.28
100.08	108.08	113.63	100.02	107.84	101.69	103.79	107.09	99.49	102.78	108.82	106.02	110.3	101.63	99.966	102.15	107.38	110.92	104.79	100.33	112.42	108.93	112.83	107.8	105.94	108.75	112.05	114.86	108.72	101.85	101.55	106.77	111.79	106.5	109.52	103.72	108.25	104.61	105.51	108.24	112.2	112.36	103.63	111.48	106.71	107.79	102.92	112.02	112.84	108.62
113.02	110.08	110.13	122.13	107.97	116.29	111.96	112.82	108.05	115.09	110.71	112.67	113.55	112.65	110.48	109.69	112.58	109.02	113.7	115.19	113.61	112.55	107.48	113.88	112.78	112.87	111.57	109.49	112.05	118.21	115.3	109.88	108.72	114.33	111.31	111.61	108.82	104.75	109.95	115.06	111.18	109.11	115.39	112.01	107.84	108.61	109.42	115.19	115.27	110.45
121.62	114.66	115.88	114.54	116.06	117.88	124.11	117.44	115.3	117.69	119.8	119.18	123.47	115.4	122.74	119.18	116.99	116.04	118.26	122.64	115.74	121.63	119.32	115.92	119.63	119.91	117.51	117.29	117.69	120.92	120.39	121.96	108.34	117.52	120.35	110.6	119.96	115.57	108.81	118.57	114.54	119.67	120.57	116.22	120.4	109.81	122.31	119.87	115.97	121.83
109.07	109.81	108.74	106.35	102.26	105.56	100.9	100.98	104.83	108.73	103.71	102.7	102	109.36	103.09	103.45	100.32	105.98	103.26	101.84	98.76	105.06	103.92	105.16	108.02	100.64	100.21	105.53	101.56	99.201	106.14	107.87	105.68	100.05	103.26	104.32	105.89	98.957	105.44	101.16	103.12	101	101.64	109.08	109.43	102.77	102.18	101.48	103.26	106.15
120.45	115.69	113.72	116	119.41	114.44	118.36	114.68	106.31	119.26	116.17	113.23	115.64	109.43	114.66	119.57	116.92	117.35	114.4	115.82	113.02	114.07	118.75	118.6	110.23	123.39	113.72	112.9	121.02	116.81	115.38	117.99	123.06	115.57	116.44	113.36	116.18	111.03	115.61	117.96	114.66	115.64	116.84	110.03	119.56	112.34	122.57	117.02	119.22	111.18
91.202	93.899	96.174	98.875	99.789	100.19	101.53	100.07	101.25	104.18	102.28	99.635	97.731	100.14	101.04	97.321	94.986	98.719	97.173	100.23	101.92	95.713	99.876	101.88	99.011	101.87	95.583	94.615	95.061	106.35	101.78	100.62	95.792	97.56	95.471	104.58	99.363	96.95	100.72	102.53	99.622	102.27	95.72	95.433	101.78	92.06	99.43	98.091	99.753	97.652
110.28	104.36	107.38	104.91	105.12	110.84	107.35	102.66	107.94	112.04	108.33	102.66	110.55	103.09	108.44	106.39	100.74	103.62	103.85	97.278	106.87	99.043	103.94	103.23	105.02	108.52	109.28	98.803	114.6	106.42	108.96	106.14	111.26	109.42	103.44	105.43	104.44	113.7	104.94	111.57	106.34	107.16	108.42	110.62	107.42	100.94	107.39	103.78	101.19	110.16
108.49	104.39	98.302	103.04	110.44	105.17	105.12	111.56	111.94	101.11	99.985	102.73	100.93	105.77	101.46	106.03	98.937	103.58	104.69	100.45	109.84	111.99	107.5	104.44	105.81	105.21	107.34	99.502	108.11	112.86	104.87	104.75	102.09	106.74	104.5	104.73	104.61	111.68	104.03	104.27	105.39	106.43	103.96	106.54	112	100.53	103.37	106.01	107.5	100.35
112.17	107.29	103.38	109.37	105.62	103.11	97.304	104.15	107.48	100.13	107.17	105.35	103.93	110.57	102.26	104.06	114.26	106.93	106.91	106.65	103.38	104.29	104.09	110.91	101	104.61	107.6	109.17	102.23	106.7	107.78	105.9	106.82	104.77	103.78	105.75	107.13	102.57	109.26	110.22	103.06	105.93	108.69	102.75	103.6	105.54	102.22	104.15	105.55	103.77
103.92	103.96	107.48	105.12	98.914	108.89	111.57	100.36	111.97	101.69	101.1	103.55	106.11	104.75	104	107.8	110.15	106.94	103.53	118.99	103.27	103.06	105.26	107.86	105.48	103.76	106.77	100.35	107.71	105.79	109.29	106.66	107.74	100.46	108.78	106.75	108.85	98.769	108.65	110.39	109.58	111.73	108.5	111.98	105.94	112.04	103.06	102.56	102.79	110.76
97.507	97.892	99.249	93.158	104.17	104.03	102.44	98.924	100.1	102.86	98.583	98.198	95.212	100.4	98.912	100.86	100.06	95.983	102.2	95.892	94.604	102.1	96.811	103.78	101.39	102.2	99.178	103.16	100.25	101.81	104.61	100.65	94.107	103.02	100.54	96.974	102.95	103.85	97.995	100.32	103.15	102.83	104.19	104.26	95.068	101.37	102.6	100.8	99.207	101.05
101.18	96.347	98.656	102.81	101.02	99.566	100.06	98.407	107.25	103.08	96.844	107.96	96.895	99.861	105.31	104.78	105.45	98.949	95.919	100.16	101.14	105.72	94.568	102.14	100.67	94.475	97.599	99.484	103.58	103.97	101.43	96.215	100.38	97.393	94.833	101.63	97.913	96.237	100.68	102.4	99.449	94.682	104.36	97.253	100.2	98.588	107.22	100.26	102.59	104.27
108.7	100.59	107.77	110.11	94.567	105.63	108.12	107.73	108.38	103.31	107.26	104.36	107.18	105.56	108.84	111.45	107.9	113.49	109.78	107.14	100.48	111.51	106.55	111.58	108.98	109.43	104.16	107.1	108.62	104.13	106.59	102.67	110.64	115.65	102.67	106.14	104.92	102.85	103.73	107.43	102.43	106.95	102.95	98.523	105.1	113.96	105.23	106.68	110.14	100.64
102.53	106.47	110.03	105.48	105.49	104.38	109.45	107.18	112.61	110.93	107.28	101.79	109.54	109.16	110.31	107.33	108.33	111.04	105.33	109.85	99.835	105.63	108.8	109.32	103.04	104.85	117.7	109.97	109.3	106.49	110.99	111.82	114.32	103.4	101.09	107.82	113.79	105.94	102.28	108.51	112.82	105.94	103.16	102.1	106.96	107.22	113.9	98.919	114.4	106.59
105.8	104.85	99.532	100.95	107.09	102.39	101.77	105.29	102.96	103.23	102.66	109.92	104.66	98.402	104.27	103.46	102.69	103.23	103.34	104.63	99.771	106.34	106.14	101.22	103.48	103.22	104.39	106.86	101.6	103.72	103.19	93.892	107.12	110.14	106.55	104.88	96.323	101.38	98.695	100.76	107.81	103.56	103.68	108.94	109.39	102.24	100.66	105.59	106.24	100.51
105.53	113.71	100.87	111.99	108.44	108.59	117.56	106.72	111.35	109.8	109.41	108.55	105.58	109.99	115.41	112.09	113.21	108.37	116.11	114.54	107.12	108.51	112.11	109.5	116.11	106.72	109.38	104.98	111.5	115.34	111.37	108.14	105.66	111.99	119.15	107.85	109.35	110.46	109.14	115.26	113.14	109.66	111.34	107.49	107.26	108.93	106.17	114.1	114.46	111.94
102.6	103.6	95.502	99.133	96.665	101.46	95.974	98.403	100.23	96.729	98.556	105.2	102.3	102.86	100.06	103.01	104.95	99.091	95.01	102.64	94.282	100.58	99.346	97.698	98.891	101.49	92.107	103.35	105.34	98.948	97.473	98.38	97.819	101.31	104.68	96.214	101.66	103.44	100.34	102.21	96.266	98.753	104.83	95.428	99.413	102.07	97.635	100.81	99.084	106.09
108.71	110.83	105.34	107.82	103.99	105.7	106.88	105.51	98.693	110.49	105.61	108.79	113.55	108.76	107.31	106.69	109.55	107.2	106.27	103.28	108.97	102.62	101.81	109.44	103.42	100.85	107.35	99.739	101.44	106.15	109.75	105.9	110.94	104.43	100.66	111.34	108.04	100.19	98.984	105.61	103.67	102.43	99.87	101.44	102.55	95.961	104.88	100.83	103.69	101.44
102.14	100.67	107.05	109.94	106.22	103.41	107.4	99.846	109.89	103.3	105.78	99.154	98.872	104.88	106.84	106.17	109.57	99.149	102.41	102.96	98.864	106.99	98.895	99.01	103.8	99.548	105.72	106.29	107.1	103.46	104.58	108.63	105.65	101.46	105.81	103.74	104.25	103.27	110.97	98.764	105.85	110.34	100.52	109.73	104.39	104.16	104.39	108.04	100.44	101.65
120.06	108.42	113.75	107.76	104.85	104.07	115.96	115.12	105.27	106.31	114.86	105.3	105.15	112.37	108.64	108.22	109.49	107.51	108.76	112.04	109.36	108.33	114.73	112.04	112.01	114.16	113.11	114.74	112.96	112.08	107.7	113.67	107.43	109.7	108.7	109.18	108.53	117.44	113.24	109.13	110.61	116.62	109.66	112.68	119.93	106.7	112.62	112.44	111.35	109.43
102.54	108.36	96.87	107.47	101.9	101.54	101.46	103.73	108.57	104.48	110.18	103.69	100.29	103.62	103.09	105.63	107.77	104.34	103.02	110.66	107.92	103.87	108.04	103.66	108.11	99.692	104.53	100.18	107.42	100.98	106.22	110.88	108.85	103.61	106.25	99.945	98.56	103.53	107.23	101.37	107.92	105.83	102	111.32	99.209	101.88	106.7	103.37	105.46	105.11
113.24	106.84	109.45	111.62	115.12	112.37	108.79	112.69	104.02	115.57	106.7	106.22	109.99	112.44	102.13	109.82	107.53	104.83	111.46	106.34	110.05	108.32	117.43	110.81	109.92	114.65	113	116.55	109.43	108.06	110.71	104.38	102.98	110.83	114.83	109.15	119.41	109.8	107.69	118.56	112.2	113.56	103.16	115.24	110.54	113.41	108.3	107.66	109.11	109.67
105.95	112.46	109.97	112.12	105.95	111.33	105.67	108.36	113.55	111.07	108.79	111.81	106.48	113.5	113.17	114.87	105.72	106.15	109.33	109.53	109.31	111.43	111.74	113.48	116.73	109.04	109.2	110.32	107.28	111.69	114.81	108.41	108.05	117.71	111.16	103.47	108.42	107.99	114.25	118.64	110.55	111.47	113.22	107.94	107	109.02	107.59	119.26	108.2	118.13
107.65	103.29	105.56	108.3	101.14	109.74	107.53	111.21	105.61	107.45	99.73	101.53	101.37	106.07	101.65	112	108.36	109.21	112.36	104.11	108.57	104.04	106.56	110.69	106.29	103.04	105.28	101.22	111.95	103.96	104.78	104.16	103.86	104.23	102.13	106.92	108.11	107.25	109.67	111.87	107.63	109.08	103.74	105.27	104	103.33	107.07	104.46	110.39	105.96
106.94	102.84	106.32	106.99	100.46	106.34	106.77	103.39	109.92	99.648	106.04	101.84	106.76	106.96	103.38	100.61	106.95	109.05	106.99	108.65	108.99	103.84	109.89	104.59	108.45	114.85	103.52	107.57	103.1	106.29	102.19	105.79	107.35	109.07	102.82	108.93	109.41	103.37	101.97	105.08	109.53	103.3	102.94	105.18	107.62	109.01	104.44	107.16	104.01	107.17
115.81	108.62	115.33	111.13	103.26	105.29	96.299	101.34	105.93	105.36	101.76	105.48	105.95	100.42	107.38	106.3	106.63	104.37	101.63	107.09	101.45	107.88	109.78	110.24	102.93	108.85	102.75	99.176	104.66	106.19	102.4	107.69	107.45	100.66	105.05	103.98	108.11	103.91	99.04	104.87	109.99	108.09	99.469	109.32	106.84	104.04	108.92	104.85	105.55	102.39
101.15	98.392	105.01	103.29	101.4	101.11	98.914	97.711	99.855	100.88	100.63	99.568	99.749	99.797	101.71	99.865	96.813	95.923	104.6	109.51	97.549	103.16	102.49	97.496	101.97	95.802	98.229	93.172	103.08	97.349	98.458	106.62	103.92	97.44	101.96	103.29	99.818	95.827	101	93.899	102.06	99.134	102.13	101.79	100.87	98.311	97.816	96.559	101.9	95.712
110.06	107.96	107.74	104.13	104.15	106.07	99.301	111.63	108.38	98.772	109.87	107.81	111.07	105.26	101.24	102.33	109.75	101.44	99.783	100.8	111.2	104.86	104.13	106.6	104.36	112.17	102.05	105.27	113.06	110.74	109.93	107.48	110.53	102.76	102.64	115.63	107.16	106.28	110.85	102.88	111.28	99.053	108.43	104.53	101.94	111.23	105.86	106.74	105.62	105.45
106.18	109.79	109.04	110.38	108.12	109.2	101.49	103.37	100.37	105.57	98.905	103.12	110.68	107.57	107.28	100.96	110.32	106.62	108.3	107.38	108.12	103.26	107.94	108.52	108.28	109.51	98.329	110.33	104.12	108.73	107.2	107.7	105.41	102.23	106.89	106.98	97.789	100.87	102.73	103.83	108.57	105.93	102.13	104.06	104.38	103.3	105.82	106.18	99.948	111.86
106.1	110.55	110.16	107.22	103.33	104.32	105.79	102.8	104.91	109.5	109.76	101.05	107.45	98.821	110.27	105.18	104.44	107.73	108.51	106.4	106.29	106.67	110.6	105.26	106.34	104.28	113.39	105.94	109.38	102.5	109.57	102.3	105.35	104.69	93.966	111.39	106.28	102.58	108.22	107.05	109.44	105.63	103.99	109.3	99.777	101.3	105.77	99.624	109.34	106.08
107.82	104.04	102.28	108.13	108.13	105.85	111.15	100.86	111.16	106.73	112.24	102.97	101.13	108.04	103.14	104.47	113.19	102.92	105.44	105.22	105.14	105.29	105.72	104.79	112.51	107.15	102.46	111.19	107.37	109.02	104.62	100.8	112.92	110.44	95.848	110.35	103.31	103.3	108.25	103.04	109.18	95.807	102.6	103.76	113.23	107.48	104.95	105.63	105.51	104.51
103.74	112.53	109.99	108.89	110.24	112.61	116.25	118.56	109.63	106.11	112.41	107.74	111.88	111.92	111.02	107.22	108.34	107.29	106.45	113.12	110.72	112.53	110.4	115.33	111.09	112.55	114.77	117.88	118.6	104.95	112.56	115.99	112.86	111.68	112.38	113.36	114.67	111.13	109.94	110.84	109.58	113.52	106.77	116.83	111.72	112.63	120.79	104.15	109.25	109.48
98.796	105.92	95.419	95.937	102.86	94.456	101.94	102.7	98.508	103.5	99.826	103.56	101.35	96.573	100.44	99.124	105.99	95.203	97.789	97.673	97.547	100.21	97.403	105.67	99.681	102.96	103.08	105.13	106.89	100.72	97.411	105.6	106.92	98.809	98.642	94.314	102.23	98.835	96.75	97.126	100.47	102.07	91.823	101.12	104.55	100.25	101.4	103.5	96.988	103.15
114.32	103.43	108.22	111.1	103.77	108.5	107.54	107.77	104.97	105.77	109.04	107.44	108.88	107.82	108.98	109.09	107.18	107.01	104.93	102.31	104.63	116.92	103.28	106.19	109.79	107.4	103.15	105.63	104.71	95.624	105.35	106.5	106.59	101.84	109.12	105.34	102.96	107.94	103.68	106.31	109.44	105.98	100.97	108.95	106.35	100.5	105.64	110.19	108.14	102.68
100.55	104.08	97.625	103.81	94.375	99.696	100.9	99.227	102.39	96.133	94.971	100.75	96.896	103.88	96.333	96.201	97.295	99.397	100.98	97.372	102.26	102.76	97.437	98.696	104.8	95.72	100.9	99.052	98.687	107.28	105.92	99.714	101.22	101.08	97.989	98.393	95.982	97.437	96.893	101.36	102.46	105.19	99.714	102.2	100.41	95.934	96.026	100.19	103.21	98.39
120.43	120.27	119.13	113.28	115.44	118.49	114.91	116.74	115.84	114.2	116.49	114.47	115.45	120.5	121.93	122.23	115	118.22	121.84	121.22	120.09	124.49	114.85	118.08	114.73	116.88	123.51	116.61	118.92	113.52	115.93	126.92	114.08	118.78	115.84	126.4	119.27	116.6	123.55	113.26	121.93	114.38	120.48	119.62	115.88	114.22	120.61	116.06	123.22	122.4
108.87	103.13	101.24	105.88	110.31	107.62	105.31	106.14	110.96	102.04	101.47	107.36	107.94	105.25	111.26	107.43	99.671	102.36	103.02	100.96	110.19	98.994	101.86	100.7	105.16	108.41	100.38	103.81	107.42	103.66	105.71	106.14	114.09	103.37	103.27	111.99	107.86	108.94	107.55	103.04	109.5	106.01	108.04	103.79	106.73	111.89	106.52	109.54	108.85	102.27
105.18	106.25	105.47	106.74	109.86	105.26	105.35	102.08	106.23	105.54	106.48	99.263	108.84	104.68	101.73	106.84	101.9	103.29	107.59	106.91	111.14	100.63	107.19	104.7	99.304	111.99	102.91	104.99	101.88	107.42	103.11	107.34	103.38	113.64	106.22	108.69	109.16	107.23	103.18	101.98	106.75	103.83	104.56	105.26	107.23	98.964	107.89	111.75	103.44	105.52
105.72	109.82	106.89	107.68	101.06	103.67	104.7	98.673	104.7	103.91	102.92	99.721	113.86	109.34	102.93	111.69	106.21	103.03	103.59	103.26	110.11	102.38	106.4	101.23	108.52	113.17	104.26	103.05	104.25	97.306	112.99	104	104.46	105.45	102.21	104.86	105.86	103.73	100.92	102.12	98.36	102.83	105.89	106.16	105.99	105.17	105.81	106.65	102.65	104.51
106.53	106.96	100.17	108.54	109.72	108.29	104.4	109.72	102.72	103.29	109.01	108.35	103.75	102.35	110.39	105.79	98.639	110.35	105.47	105.29	106.7	103.75	106.41	107.38	101.4	108.26	108.66	104.57	98.685	97.976	104.99	106.41	105.79	104.16	96.11	106.83	106.73	106.3	108.05	98.168	102.31	106.8	104.25	108.96	109.04	103.55	103.87	108.41	110.69	101.53
114.07	107.02	106.52	98.91	107.78	105.13	108.48	105.47	105.26	106.61	111.23	104.67	109.87	111.81	111.34	100.88	107.62	103.91	112.84	104.75	112.06	101.8	106.62	107.12	99.454	110.2	109.85	110.29	108.2	107.69	105.04	106.56	107.89	103.79	107.73	105.03	103.24	110.15	108.46	107.22	107.12	105.92	111.23	103.97	106.47	106.6	105.62	108.87	104.87	106.01
105.84	108.52	110.22	106.56	106.9	104.06	105.68	107.52	99.21	107.33	103.23	110.75	108.12	108.89	97.942	99.534	105.58	106.24	98.999	96.444	102.75	103.01	105.95	105.64	104.65	97.834	109.53	105.25	107	109.86	107.41	108.49	108.4	108.77	105.12	101.49	104.86	104.05	109.26	105.14	104.49	104.43	105.76	107.15	101.63	110.39	107.49	108.28	106.58	104.49
108.6	106.97	112.74	111.18	106.9	112.02	108	113.55	114.15	109.19	112.51	108.39	107.74	106.91	117.7	103.67	107.54	113.42	111	115.01	106.54	114.71	109.66	113.86	110.05	110.75	117.89	102.2	113.07	111.51	112.66	111.32	118.68	111.01	107.39	110.78	111.86	113.52	119.28	110.76	109.09	107.76	108.11	103.51	107.76	103.93	102.92	107.28	107.24	114.51
107.35	106.43	103.67	101.04	107.68	104.6	104.04	111.03	106.96	102.82	106.79	107.59	106.98	94.58	100.07	108.35	102.46	101.77	103.73	103.77	107.2	104.87	98.587	101.89	101.71	110.64	107.59	110.38	107.43	106.43	105.19	103.58	105.13	106.84	104.49	104.59	109	109.42	101.99	107.6	105.88	101.26	107.26	105.97	102.85	102.16	106.89	105.63	99.401	106.88
110.59	109.59	107.47	102.37	110.79	109.77	107.99	104.62	105.92	105.7	102.76	107.43	105.09	101.48	107.84	101.62	104.16	105.26	106.17	103.94	108.52	103.73	99.534	107.8	104.59	102.57	109.76	102.46	104.73	101.87	107.9	106.69	109.32	108.37	110.84	112.59	109.49	102.48	111.45	95.83	103.45	105.87	101.25	107.53	105.45	105.16	105.57	102.93	108.91	108.87
108.8	114.09	114.81	112.33	111.62	114.87	109.44	110.81	109.02	115.44	108.84	109.09	115.56	111.99	112.41	113.98	115.32	110.42	109.81	109.22	112.03	113.79	114.41	104.26	106.66	111.85	111.47	113.51	108.21	115.47	112.61	107.05	114.94	112.31	110.48	112.09	112.42	109.08	110.08	112.53	113.2	110.02	107.85	107.92	115.75	103.56	113.23	108.54	110.74	113.27
107.32	104.82	96.98	107.97	100.45	102.74	103.46	109.36	103.6	98.013	101.78	100.42	105.52	102.09	105.89	106.71	108.73	106.8	107.9	109.92	106.89	101.13	101.83	101.09	107	100.1	103.8	105.08	104.32	98.221	102.43	106.23	106.76	110.68	115.63	108.74	103.85	98.392	104.65	106.74	97.324	106.07	108.41	107.01	105.23	102.77	105.75	102.2	106.54	104.52
107.24	109.34	106.06	101.51	107.79	104.07	110.69	112.17	106.67	103.19	107.65	111.36	102.28	107.98	106.24	104.81	105.44	102.96	104.77	105.33	110.8	114.31	113.58	109.14	111.3	101.02	112.24	101.23	103.5	104.64	106.15	108.29	107.2	103.64	103.28	108.14	110.83	102.55	107.08	106.3	108	100.05	105	104.11	110.74	108.57	103.88	103.43	111.54	101.58
116.04	111.06	113.75	107.42	112.59	105.71	109.75	110.03	107.07	114.02	110.91	110.54	110.81	117.82	113.43	108.01	123.84	112.71	109.96	112.03	106.18	115.28	106.55	113.52	113.85	110.37	113.36	103.62	118.7	107.45	107.03	107.93	111.73	109.72	111.2	115.04	112.39	113.69	109.6	111.1	108.61	108.41	110.29	104.35	104.62	111.71	118.6	108.18	104.05	116.11
103.57	106.93	107.22	103.79	107.26	108.93	102.2	104.55	102.69	99.558	111.35	104.51	105.59	102.66	99.188	104.31	102.37	104.5	105.96	100.09	101.11	101.64	108.27	101.66	103.98	105.68	112.55	108.81	101.74	105.66	105.46	101.79	99.217	109.5	101.15	102.62	109.12	104.47	102.73	104.7	108.91	100.61	109.24	105.41	103.39	113.65	100.33	112.61	97.09	105.03
107.29	109.73	113.02	113.46	122.1	109.6	111.44	112.46	104.48	107.69	112.94	107.62	108.96	113.29	112.55	107.55	115	115.16	109.37	110.26	113.32	116.17	107.58	110.85	112.08	111.92	111.76	117.91	117.95	112.76	108.59	113.04	110.98	109.8	105.92	116.59	111.34	113.57	107.51	113.35	109.37	113.54	110.54	106.8	112.74	111.26	117.08	110.45	120.9	113.5
109.58	105.41	106.13	110.7	112.42	115.22	116.08	108.99	111.96	107.19	114.71	112.42	116.31	118.3	116.11	113.88	112.75	112.47	111.84	111.34	105.66	114.07	114.21	113.48	113.47	113.87	113.6	110.54	110.87	120.61	114.68	107.12	115.01	112.82	107.76	112.65	109.7	114.64	110.7	113.89	113.76	111.36	107.92	112.12	108.99	114.58	111.61	111.05	116.88	109.98
104.54	103.5	104.41	101.32	104.65	105.87	96.584	102.04	104.83	110.52	101.78	98.878	107.55	101.06	101.33	100.8	95.904	106.87	104.04	106.05	108.58	102	105.65	102.62	106.14	102.98	104.42	108.45	111.12	112.19	112.18	105.11	106.02	114.44	103.28	107.22	102.38	102.53	103.97	104.79	102.46	104.25	108.66	101.2	103.11	97.876	105.35	100.29	101.88	100.07
120.55	117.01	119.07	122.04	118.02	113.06	122.11	120.91	124.89	113.67	114.18	115.2	120.23	115.01	124.53	116.76	121.82	119.13	121.85	114.15	116.94	119.1	113.69	121.4	125.89	111.27	120.25	119.66	122.22	120.84	119.52	119.11	126.03	115.14	116.46	118.32	114.69	118.89	112.11	119.72	120.47	119.52	118.36	110.76	116.94	117.3	109.53	108.4	118.74	116.7
113.66	114.6	110.76	107.88	107.98	109.86	111.01	102.76	115.19	105.64	115.95	109.2	115.88	107.11	117.67	114.57	111.08	110.47	110.34	114.36	112.83	103.93	109.68	105.83	119.68	111.86	107.05	112.63	106.3	110.58	113.7	102.83	107.32	108.3	113.25	117.18	110.69	107.29	114.7	105.93	108.03	111.03	111.74	111.63	111.03	107.77	108.76	117.14	113.06	112.81
109.38	113.74	117.26	108.34	115.54	111.73	112.17	104.85	114.38	109.17	114.55	116.83	115	116.12	109.22	111.66	114.64	112	108.05	111.67	107.79	115.61	111.45	105.5	111.97	115.17	109.09	108.15	107.46	114.69	117.9	109.53	108.85	111.69	105.01	109.36	117.71	116.99	108.31	111.88	118.42	113.38	110.08	110.67	110.92	108.19	112.39	115.29	111.98	113.73
120.6	112.95	123.73	117.86	120.44	117.55	118.22	115.21	111.05	117.39	124.39	112.86	115.01	119.09	119.07	120.95	126.42	112.01	113.4	117.38	119.07	115.33	126.47	118.99	116.77	117.11	114.15	119.41	119.33	113.83	117.15	113.22	123.56	117.54	112.94	111.48	108.87	114.49	123.7	122.38	117.7	117.36	118.68	114.39	115.96	113.12	114.3	119.43	119.33	123.11
94.535	99.889	100.32	100.76	101.15	101.14	103.8	99.846	101.3	102.45	104.08	103.62	101.66	100.33	97.998	102.09	102.87	102.3	100.24	100.46	101.35	97.53	97.707	92.931	100.43	102.36	99.203	101.76	99.886	95.817	103.83	95.294	97.293	102.91	99.536	101.57	96.401	98.187	95.197	100.1	94.825	103.06	97.009	97.212	102.48	106.7	97.022	97.988	103.36	97.885
107.31	113.4	108.37	107.8	114.85	114.45	112.08	114.23	105.65	110.37	115.41	112.18	109.52	104.97	108.96	115.86	108.83	115.04	109.21	111.38	103.22	108.87	108.24	114.97	115.43	108.45	112.22	110.46	108.28	109.73	112.1	110.09	111.26	109.3	109.49	108.38	109.8	114.93	106.97	107.68	108.89	114.81	106.25	112.58	107.5	110.34	111.97	106.21	115.81	116.29
102.13	109.13	106.23	105.56	105.11	109.09	110.21	105.57	110.19	104.47	109.38	103.42	105.64	101.14	113.63	99.339	106.66	106.01	108.4	105.79	105.69	112.87	109.54	105.96	108.52	101.65	105.92	102.68	109.99	102.59	107.5	107.11	106.26	108.76	101.39	111.86	102.85	103.8	104.8	106.53	106.59	107.02	100.65	105.81	104.11	101.2	106.87	100.8	108.7	95.119
114.62	113.74	112.24	111.55	123.96	119.12	114.32	108.24	109.89	105.66	118.05	113.59	113.07	110.38	115.85	116.06	112.4	106.73	114.78	116.99	112.57	110.72	111.66	115.2	113.8	116.78	111.53	112.31	111.05	113.56	113.77	118.47	113.76	112.14	110.6	113.35	111.18	110.77	110.43	113.8	111.99	112.3	106.39	105.9	114.36	109.5	114.21	116.45	113.43	114.4
100.13	102.55	95.827	98.374	104.72	105.81	100.48	103.7	99.929	95.691	96.102	98.77	103.02	103.77	106.2	96.099	95.542	100.34	104.41	98.859	103.64	101.87	98.567	105.75	95.105	95.655	103.67	100.75	102.71	100.56	103.1	100.35	104.13	101.81	92.11	105.36	93.384	91.018	99.586	101.81	100.88	101.3	95.568	96.291	98.968	94.4	99.663	99.274	100.63	100.16
104.91	109.76	110.02	102.17	103.61	108.32	106.64	102.29	112.89	102.66	106.48	108.38	107	103.61	112	107.21	108.02	114.09	107.19	106.82	106.65	106.66	110.59	112.72	112	107.26	100.25	102.99	110.64	104.57	101.35	107.55	109.54	101.29	109.13	104.79	104.73	104.19	101.95	104.91	104.55	104.14	104.2	105.58	106.11	115.27	109.02	102.91	107.74	103.09
115.1	107.23	111.99	113.35	107.41	117.67	114.15	115.07	110.17	110.71	109.63	108.72	114.83	109.75	116.16	115	107.34	109.69	107.98	119.54	111.12	107.75	112.41	108.7	106.28	109.43	109.45	111.66	119.97	106.33	116.34	112.73	110.62	107.17	111.93	114.06	108.54	113.81	109.13	109.95	106.39	113.26	114.36	115.4	117.43	109.76	108.41	110.5	109.48	118.24
103.97	109.43	102.36	118.27	108.71	112.95	114.02	112.75	111.42	101.77	109.1	104.82	113.36	110.14	104.16	107.67	110.37	110.82	105.65	109.98	111.01	115.47	111.16	104.48	114.67	105.01	110.16	112.59	114.94	113.43	110.04	111.49	115.43	108.57	107.78	108.93	108.15	108.56	113.31	113.16	108.51	108.56	114.46	109.79	114.71	113.25	113.38	108.17	112.09	114.28
101.7	109.29	105.81	103.25	104.58	99.666	104.38	109.35	95.608	101.6	109.74	103.72	112.04	104.99	107.55	102.61	101.7	101.44	105.29	106.94	107.04	105.38	107.27	107.06	106.26	107.09	101.15	103.88	105.15	102	107.21	101.04	107.9	102.71	103.93	103.87	108.42	102.01	107.41	99.896	108.88	106.88	101.38	102.55	100.94	105.51	102.42	103.88	104.58	107.85
117.11	121.91	116.63	117.8	114.1	118.01	124.06	114.47	120.21	122.79	117.87	117.83	115.78	120.61	121	117.96	115.74	119.07	118.04	115.35	119.32	111.85	122.61	116.61	123.65	115.96	114.69	115.39	113.22	116.34	115.19	114.57	115.24	118.4	118.76	116.58	119.28	124.6	109.37	115.28	113.59	111.32	120.89	122.09	119.68	110.96	117.24	110.36	114.32	116.45
111.76	107.97	107.35	108.37	108.49	113.24	106.25	106.69	106.46	105.19	110.35	100.45	108.78	111.91	100.22	105.76	106.44	109.78	108.45	106.11	109.97	107.01	106.78	111.79	105.04	109.23	106.45	102.27	109.67	107.54	104.47	105.35	104.97	107.23	105.74	109.29	107.03	106.23	108.47	107.68	102.28	109.55	107	104.94	113.05	112	106.31	106.17	107.79	109.56
104.91	103.1	97.991	106.56	100.89	102.71	103.23	94.705	100.8	99.863	103.83	104.55	101.88	102.94	98.865	107.12	102.9	104.12	100.67	103.92	103.37	105.58	98.205	103.14	106.98	101.96	100.55	96.862	100.33	101.04	96.172	102.99	100.31	104.29	100.52	100.98	107.13	106.93	103.51	100.98	101.82	100.47	101.29	101.65	104.04	102.38	102.46	98.381	102.35	99.223
104.23	103.49	96.446	108.8	109.18	102.9	102.43	102.61	102.32	108.24	103.39	101.73	109.31	97.95	101.55	106.19	102.35	107.71	100.9	100.98	100.3	107.01	99.632	105.21	100.05	105.26	99.551	101.12	103.53	103.1	97.389	105.6	105.04	100.87	105.29	105.78	104.75	102.87	99.944	102.98	108.69	104	101.07	108.83	105.13	102.73	101.51	106.05	99.243	99.359
106.35	115.8	108.75	106.3	113.52	106.27	102.42	109.99	114.79	108.46	112.56	107.24	109.44	105.12	108.28	112.61	109.13	110.59	108.54	107.1	111.22	105.99	112.89	104.22	109.03	114.04	113.61	107.8	112.64	110.31	114.36	106.32	106.9	120.05	111.83	106.41	102.87	108.7	113.79	113.51	112.26	108.54	112.9	108.73	109.18	110.07	114.84	108.77	108.53	108.8
115.95	111.1	107.05	103.7	116.68	108.34	112.11	109.19	113.66	108.94	106.47	106.53	104.76	107.18	108.91	114.66	108.86	103.72	107	113.64	113.91	110.28	109.19	112.71	114.32	117.14	108.15	105.68	111.2	112.73	110.38	110.51	108.05	108.41	110.06	111.37	106.73	108.94	113.65	104.08	114.59	102.56	105.87	108.54	112.93	115.71	114.94	109.83	107.92	111.03
104.41	104.78	100.48	107.03	105.18	104.75	103.45	102.52	102.68	99.832	103.23	104.22	104.38	108.37	103.04	99.676	104.64	104.07	102.49	101.5	102.34	109.57	105.21	99.745	103	105.3	101.11	102.82	101.49	100.33	108.42	98.992	109.14	106.51	104.38	106.61	104.41	100.26	107.99	102.9	102.89	100.99	109.01	104.55	109.56	102.95	104.56	103.15	106.99	102.25
103.45	103.25	108.86	105.88	106.19	108.37	102.66	96.892	108.3	109.32	101.73	105.44	104.46	106.37	103.72	103.6	106.91	108.21	108.19	109.57	103	103.12	104.06	103.01	108.79	107.55	106.77	100.05	107.18	103.5	106.31	105.7	103.39	108.57	107.4	109.15	111.26	100.56	99.685	109.05	105.06	107.13	103.78	108.07	104.36	105.47	108.04	107.6	103.85	105.77
108.77	103.7	104.73	109.13	109.29	103.14	104.54	99.024	113.44	112.95	107.56	105.76	107.4	104.01	103.87	108.97	103.36	108.47	105.45	103.48	108.86	106.17	107.42	104.33	106.73	106.01	102.89	106.69	104.16	109.92	101.66	103.97	107.8	98.987	110.5	104.39	99.987	106.07	105.29	109.93	109.98	107.13	109.57	112.68	102.81	103.9	109.93	107.95	104.79	112.24
102.47	100.25	101	98.672	103.05	100.55	98.682	101.57	102.6	103.1	99.858	99.672	100.67	102.61	101.05	97.481	103.01	103.24	96.541	96.971	101.62	103.48	102.27	100.98	101.17	94.591	97.425	102.31	97.947	104.58	97.178	101.46	96.721	96.117	98.529	98.976	104.98	98.354	98.865	98.481	99.296	98.851	94.215	107.11	102.12	93.389	101	102.01	95.475	102.46
108.91	113.46	109.25	105.35	104.34	103.92	104.05	106.66	106.35	105.33	103.92	107.57	107.96	108.32	109.18	101.67	111.49	104.29	100.04	109.67	111.68	107.44	107.69	107.08	104.72	104.18	107.46	102.68	105.09	110.78	105.51	103.6	108.75	110.72	115.27	104.63	106.69	108.26	106.64	111.96	100.58	110.27	102.23	110.89	109.1	103.09	98.797	113.15	110.65	102.31
106.15	106.25	100.86	107.04	106.59	109.09	106.21	102.89	104.8	105.69	102.74	109.45	107.11	110.45	106.3	108.84	107.69	103.68	104.5	108.97	104.28	109.16	100.68	101.91	106.56	107.5	102.18	108.86	101.66	103.25	112.11	100.68	108.88	101.45	106.91	111.25	105.59	109.19	108.34	98.481	109.42	110.88	103.14	109.84	103.6	101.03	103.26	107.65	107.32	104.86
104.68	102.82	107.8	106.2	102.38	105.43	100.79	105.88	109.37	109.42	100.79	96.882	110.25	102.48	103.2	103.82	111.94	108.22	108.21	106.51	105.58	101.13	103.33	110.6	106.53	99.58	105.02	106.18	101.55	110.92	96.649	102.09	108.68	108.67	106.87	107.8	106.58	97.61	105.76	108.22	108.5	105.59	106.15	102.14	103.5	102.77	108.51	108.48	105.26	103.9
115.48	103.59	106.02	105.62	107.83	105.73	108.66	102.81	111.72	108.14	102.47	107.08	104.94	109.73	107.33	102.21	99.646	104.36	105.86	108.96	106.59	107.19	99.622	104.26	101.52	103.9	111.36	106.2	104.13	104.07	107.81	107.64	108.46	105.48	108.91	103.57	108.84	109.77	103.22	103.14	104.44	107.63	111.38	107.76	104.81	104.02	109.01	106.98	112.3	106.71
119.69	112.77	116.95	107.76	120.01	121.89	114.74	117.53	119.42	119.46	111.64	120.29	117.36	120.23	116.5	115.79	116.72	120.56	116.88	115.38	118.21	121.52	112.09	125.79	115.29	116.32	121.49	117.46	115.75	120.15	115.12	119.11	116.64	118.69	112.23	119.48	120.48	113.77	125.04	113.95	120.89	117.89	111.65	123.58	120.45	118.74	119.14	116.11	111.63	118.4
95.175	100.95	94.186	100.1	104.88	99.622	96.629	95.532	98.993	102.31	102.15	106.54	102.17	95.99	104.14	95.099	101.64	100.6	103.68	99.972	100.91	103.9	96.369	101.24	103.4	95.261	105.08	102.98	97.873	99.268	98.837	97.737	94.761	103.3	100.79	95.289	99.999	101.79	97.605	96.287	100.46	97.06	97.267	104.68	96.616	99.563	96.498	99.018	102.7	97.464
112.68	111.4	109.52	107.97	116.35	106.06	106.81	109.76	110.16	111.55	110.52	109.52	110.9	117.09	115.59	115.84	112.32	113.33	120.19	111.89	114.57	107.75	108.85	109.59	114.6	118.57	107.34	116.03	111.5	111.28	112.56	110.81	113.06	112	112.79	107.01	109.58	111.08	104.11	109.32	108.74	115.18	110.02	109.02	112.25	109.43	117.49	115.4	107.18	109.15
104.86	104.09	111.12	109.34	108.53	109.43	114.08	111.48	105.48	113.08	106.11	106.75	105.32	108.54	109.42	103.86	113.42	104.09	104.57	101.94	107.93	104.33	106.19	107.24	104.14	108.5	105.92	102.3	114.02	106.82	107.43	102.61	109.31	113.41	108.25	108.12	101.68	114.13	105.4	107.68	104.2	107.45	103.89	104.44	109.34	106.8	102.96	103.14	109.22	111.09
111.24	113.35	110.88	112.02	115.57	114.95	112.02	112.58	111.03	114.85	111.18	110.79	112.41	111.46	117.6	110.26	115.05	112.77	113.02	111.91	108.24	108.8	111.55	110.33	118.41	112.12	109.99	111.05	111.46	118.05	112.08	118.6	116.77	115.63	110.27	109.23	114.45	109.6	114.65	109.14	110.09	110.19	104.74	114.14	101.64	110.52	102.67	107.07	106.87	106.09
100.98	104.14	104.46	104.47	98.019	103.55	102.18	100.89	102.68	97.585	107.33	106.76	113.07	111.77	104.79	107.85	101.97	105.47	104.53	103.41	107.42	109.87	108.91	103.61	103.06	104.81	108.61	109.89	100.76	107.6	107.8	97.231	100.83	103.51	107.7	106.01	111.21	107.12	108.63	114.26	108.87	105.35	102.59	108.47	106.21	103.6	103.57	101.07	101.24	104.81
112.65	107.97	101.92	105.87	113.66	117.05	107.98	113.83	115.36	108.4	106.89	110.04	115.22	107.12	105.08	108.05	114.29	102.79	108.33	109.54	113.18	111.98	111.43	112.87	118.32	106.69	107.96	109.96	112.34	111.29	108.84	108.76	107.75	113.85	111.43	107.65	110	111.53	114.21	108.83	110.47	105.73	112.17	113.12	115.53	114.92	111.37	107.53	111.94	111.42
106.59	115.75	107.16	107.93	111.04	110.3	111.16	110.32	115.76	109.11	104.93	112.54	113.39	114.1	110.08	107.05	110.5	113.71	115.76	116.31	110.66	111.93	107.36	109.96	109	110.89	108.31	106.63	113.96	111.73	107.36	117.17	110.56	105.78	114.11	109.49	112.74	107.73	117.74	112.49	114.09	109.46	118.63	112.18	111.17	112.75	112.96	115.98	110.69	113.21
118.38	116.47	106.36	109.86	114.82	109.48	111.86	108.7	115.44	111.94	114.33	116.53	104.08	114.74	111.17	106.33	113.9	110.95	110.14	110.88	114.68	116.72	107.51	108.69	105.76	104.62	111.9	116.73	113.06	114.81	107.78	117.85	111.62	111.13	113.12	117.57	110.19	107.92	109.92	112.46	113.41	114.97	114.98	107.45	113.22	109.96	115.88	114.32	107.58	108.25
103.7	102.37	107.13	107.25	105.25	105.75	107.08	104.82	99.551	101.15	103.16	104.88	104.62	110.28	103.08	100.36	107.9	104.07	97.59	99.642	104.86	107.05	104.65	102.62	107.36	103.87	107.8	104.75	98.549	103.59	102.39	104.28	104.63	101.72	99.582	101.53	101.61	104.92	103.01	100.52	98.555	104.13	95.838	107.22	102.31	105.74	95.445	101.29	108.07	103.34
103.4	105.67	106	102.08	106.01	100.44	95.939	102.07	104.51	99.354	109.76	104.36	99.968	101.21	108.32	107.43	103.54	103.98	106.1	106.47	104.57	105.74	103.34	106.95	106.12	99.056	104.77	100.18	107.78	104.42	97.659	101.29	104.85	101.49	103.16	107.31	108.59	104.89	102.02	100.31	104.74	104.18	105.98	104.83	108.34	108.98	103.45	103.72	105.06	103.29
110.95	121.34	109.06	108.79	115.12	111.24	116.85	111.65	116.34	111.95	110.47	109.77	109.17	110.3	112.29	117.49	112.44	109.21	114.53	114.84	119.35	118.22	114.4	105.87	107.45	108.21	111.84	109.83	116	112.24	103.43	117.92	111.22	111.65	107.66	109.29	110.16	116.1	111.73	108.12	107.88	107.91	107.43	110.42	113.23	109.82	106.14	113.76	110.54	110.79
101.73	104.84	104.41	101.8	104.09	102.56	106.35	105.05	106.1	105.97	106.2	103.52	107.13	100.9	101.43	100.91	108.4	98.284	105.42	108.57	109.94	105.82	102.09	95.637	104.66	106.86	103.94	104.69	110.5	102.16	101.81	105.5	103.1	101.45	104.85	105.67	103.91	108.22	104.49	94.81	100.6	106.39	104.55	103.17	102.85	106.22	107.23	106.58	100.41	112.37
104.48	108.17	106.55	104.76	108.69	100.23	110.85	100.14	108.36	106.96	108.63	104.44	108.18	102.68	109.9	106.32	113.32	107.18	109.23	102.68	106.88	103.04	107.11	103.32	105.17	102.1	110.83	110.2	109.46	108.62	108.88	109.66	104.33	104.78	100.27	103.94	103.27	110.24	106.72	108.02	109.84	103.89	111.37	104.13	107.4	107.63	105.91	105.49	103.48	105.99
108.44	107.44	103.33	101.78	110.5	105.38	97.156	102.56	103.4	102.48	109.97	111.55	102.48	99.717	105.61	106.27	107.71	106.58	106.14	108.25	110.28	108.94	107.3	104.12	97.303	107.04	104.89	106.74	102.82	108.95	113.01	107.71	106.9	104.21	112.67	108.88	108.92	106.9	104.99	107.36	102.75	103.37	108.4	103.24	101.56	101.4	108.06	107.56	109.28	103.25
106.27	100.4	104.83	106.83	105.61	102.17	106.68	103.02	105.82	104.37	101.95	101.12	100.96	104.68	102.05	106.56	106.95	109.23	107.61	105.24	104.34	101.78	108.82	108.92	105.48	102.82	100.99	109.66	105.34	106.49	105.27	104.15	104.71	103.78	103.82	105.93	102.77	107.3	102.93	100.99	102.69	98.848	104.02	96.009	105.92	108.04	115.62	108.15	101.33	108.89
98.127	105.11	104.07	101.15	103.6	105.73	100.36	102.02	100.96	106.75	101.12	106.21	101.75	98.951	97.29	102.39	100.33	106.02	99.318	103.33	104.31	106.96	103.63	102.89	98.339	104.72	101.05	106.11	105.91	100.68	105.26	104.29	103.58	104.48	98.661	101.22	101.95	101.06	106.68	108.48	112.28	114.5	99.377	104.91	105.56	103.41	105.46	104.49	104.44	108.82
112.28	103.97	101.72	107.17	100.16	109.45	103.96	102.54	103.67	109.52	104.59	103.03	106.79	105.7	108.67	110.83	104.58	104.76	111.9	104.14	104.32	105.67	103.19	111.16	103.4	108.15	105.74	105.08	102.58	113.66	108.92	99.757	108.7	105.96	108.34	106.93	110	105.41	107.5	107.06	103.72	99.595	113.33	100.86	109.14	104	105.93	104.99	104.62	107.94
112.46	111.52	118.19	111.06	112.55	120.35	115.91	109.2	114.95	111.21	109.23	115.26	114.45	108.2	114.64	111.96	111.17	109.08	107.1	102.77	116.45	106.18	113.55	115.07	108.82	113.46	114.58	114.14	113.58	118.33	113.28	114.18	110.82	111.36	113.4	119.29	100.94	115	114.39	114.19	107.29	109.94	107.19	116.12	113.87	109.16	112.41	114.8	110.33	111.13
109.61	108.86	111.66	106.93	109.6	108.92	118.07	111.81	117.19	114.53	111.23	115.51	108.67	107.54	107	105.03	116.03	100.03	119.35	110.35	107.71	108.23	111.07	103.88	107.63	117.21	114.13	114.21	107.48	107.94	114.37	111.01	112.15	108.56	111.38	109.82	114.87	107.06	105.49	104.41	109.31	108.43	110.23	104.45	116.64	105.94	105.72	101.33	112.24	108.18
104.54	104.7	108.21	104.22	105.91	109.41	107.42	102.46	107.82	104.67	103.81	109.62	102.75	99.885	107.38	107.21	107.09	107.98	99.49	106.3	103.99	113.11	112	106.66	109.29	106.41	106.06	108.05	109.38	105.8	107.18	104.72	102.96	104.09	105.35	106.3	106.5	109.28	109.66	108.72	104.1	105.82	107.43	109.94	100.54	108.78	103.75	103.75	101.24	101.96
106.14	112.63	108.33	112.6	108.96	108.8	113.94	111.15	101.81	114.2	113.68	109.21	105.39	114.46	105.78	109.13	103.74	110.73	111.76	109	110.78	113.37	110.63	114.87	112.97	109.18	107.83	111.4	110.25	112.78	110.6	113.46	111.16	109.33	109.87	107.96	110.22	110.4	111.67	108.83	108.37	109.65	112.32	112.24	114.6	109.19	108.66	107.29	111.61	107.56
102.29	101.12	106.85	105.81	101.52	107.94	104.39	103.33	107.96	104.09	108.12	110.61	109.3	105.28	103.96	108.72	106.49	104.29	111.03	107.2	106.53	105.58	107.52	105.91	107.19	95.234	108.83	106.76	114.89	101.06	104.33	108.03	103.69	102.65	96.38	112.66	97.62	102.45	104	103.88	101.81	105.95	107.72	101.61	101.26	103.26	106.22	109.32	103.67	107.49
100.64	105.02	102.89	102.05	109.74	103.51	103.98	109.83	106.21	103.58	102.29	106.17	103.14	99.613	102.91	106.47	109.25	106.33	106.02	101.38	101.38	103.98	105.11	101.28	108.07	109.19	101.42	98.806	102.22	107.09	103.32	103.21	116.29	110.09	101.67	96.276	105.17	101.14	99.788	100.45	104.61	97.81	109.1	104.36	99.941	102.37	103.14	101.85	101.64	98.238
106.02	97.068	107.98	102.35	110.88	106.47	104.44	107.5	105.22	105.18	103.14	103.27	103.79	103.44	108.12	105.24	107.38	104.93	104.52	106.98	108.68	104.49	105.73	100.62	102.52	101.88	111.25	107.78	106.81	103.36	107.81	113.37	115.08	106.74	108.49	107.71	111.27	104.85	101.5	109.05	102.73	103.93	110.91	99.633	102.53	104.06	102	106.15	104.14	109.25
102.94	110.99	102.47	103.87	106.48	106.78	106.19	111.25	107.96	106.65	107.82	99.808	104.7	104.82	102.21	105.54	106.25	104.28	101.36	104.39	101.52	107.8	97.341	104.28	100.13	108.5	105.23	109.42	103.53	104.09	104.44	102.62	108.45	105.69	110.06	110.09	104.66	103.62	110.09	112.15	108.55	101.8	108.53	97.357	102.11	104.92	100.28	101.57	110.79	105.47
107.44	117.89	111.24	112.93	109.83	110.13	108.2	115.9	114.54	115.81	116.09	114.73	106.39	112.35	113.56	108.06	109.02	112.94	107.74	112.05	114.47	112.22	114.46	111.9	110.56	101.52	111.93	109.99	114.94	111.67	109.76	109.71	116.97	107.39	112.58	113.15	111.19	113.6	110.65	115.62	106.3	111.13	118.24	109.79	109.86	114.75	109.24	109.08	111.1	112.76
114.07	106.52	112.94	111.6	117.29	110.87	113.98	111.01	115.57	114.85	117.7	105.02	113.58	110.31	118.04	111.19	114.62	114.06	109.46	106.81	107.23	114.69	113.05	109.19	105.27	113.48	109.23	110.9	110.07	109.8	110.22	111.93	121.23	106.85	105.41	107.8	109.29	112.59	116.43	108.9	112.42	115.89	116.29	109.11	110.54	115.87	106.97	112.07	115.23	115.28
103.71	109.32	103.37	104.66	102.96	107.48	105.99	107.31	113.52	103.74	106.92	104.09	104.2	101.56	106.96	103.42	107.74	103.41	108.33	103.5	105.99	111.34	104.73	109.07	105.2	109.81	113.64	108.14	106.15	105	104.3	112.23	108.41	107.5	109.16	108.63	106.46	102.3	108.49	113.79	105.72	105.04	109.95	106.96	110.04	101.85	100.59	111.2	105.98	107.95
99.919	101.73	96.228	102.87	103.13	103.18	110.04	103.77	105.3	106.85	97.139	103.55	103.7	102.2	102.82	103.94	106.97	107.74	100.93	107.08	102.65	99.087	100.8	106.32	103.43	102.81	104.86	106.24	104.64	103.29	96.303	103.71	101.85	111.5	103.13	109.75	105.75	107.24	107.37	103.45	105.31	103.71	105.5	103.6	110.2	100.06	109.2	108.49	108.33	105.74
104.99	107.14	103.76	98.365	107.68	103.73	106.77	105.83	104.1	106.04	106.46	97.009	101.22	106.71	105.69	102.38	103.8	103.18	106.07	105.61	106.71	100.68	103.17	108.89	105.44	105.68	109.64	108.42	107.05	106.81	109.03	101.76	101.92	109.35	104.06	102.74	101.34	107.86	107.52	101.21	100.9	106.85	104.44	105.29	105.25	100.05	108.9	110.86	104.27	106.34
110.24	99.057	97.374	100.77	105.01	100.36	106.03	103.02	103.91	105.98	102.36	100.28	111.6	99.468	102.79	103.7	102.13	95.242	106.34	103.06	97.068	107.45	109.07	105.68	103.47	108.57	101.22	107.73	104.35	104.91	102.96	108.26	109.52	100.25	95.663	104.04	105.8	102.27	107.54	103.72	101.54	106.47	107.41	102.5	101.99	103.25	104.75	102.04	104.22	106.24
105.81	109.98	103.29	100.62	106.9	107.06	107.33	97.317	100.01	101.56	103.86	104.32	106.84	108.4	102.61	100.26	100.2	106.38	102.08	107.97	104.76	109.46	112.05	105	98.536	109.34	100.62	103.11	105.14	100.22	106.05	105.88	97.396	110.57	102.72	102.99	98.785	103.98	99.268	105.78	101.8	100.32	106.74	103.91	110.02	105.79	100.58	102.87	110.04	102.2
107.81	104.08	105.34	102.71	99.746	108.84	101.38	100.95	103.12	100.08	100.58	107.5	105.17	106.62	106.03	110.78	105.38	103.61	101.98	104.58	112.95	106.68	103.37	104.51	107.83	104.63	106.38	111.31	100.5	104.64	99.372	96.623	109.89	102.49	107.24	114.3	101.69	113.62	106.59	107.02	102.76	107.06	103.31	105.38	107.12	104.95	101.92	113.6	100.86	107.25
100.87	107.06	100.45	105.28	102.48	103.09	105.34	107.4	106.93	104.19	104.48	100.15	110.88	108.89	106.97	111.63	108.91	108.89	105.36	106.28	105.22	102.6	102.99	109.24	112.02	106.14	102.66	108.86	105.67	105.55	108.45	101.56	103.37	103.83	107.68	108.2	108.23	105.62	104.23	105.44	103.11	100.46	104.92	104.47	105.78	103.8	111.34	105.96	107.25	110.18
99.287	94.955	97.837	103.83	99.683	97.372	105.75	98.093	98.765	105.28	95.984	97.815	96.885	103.56	100.78	96.275	97.807	103.92	97.923	99.788	99.351	101.9	106.82	100.9	102.21	98.669	103.8	100.99	98.915	96.505	111.02	99.877	97.121	100.67	104.25	93.694	92.188	100.14	101.61	104.29	100.89	105.57	98.896	94.453	97.863	101.16	97.875	97.576	99.851	106.35
101.06	99.453	100.45	98.771	96.256	102.73	97.154	99.181	98.549	101.35	96.283	94.843	98.012	98.026	103.93	99.923	97.587	98.925	103.13	97.995	97.01	104.57	102.54	103.18	99.669	106.56	101.88	108.33	104.33	101.75	100.6	97.986	103.59	91.241	100.09	107.47	100.87	101.8	98.843	105.84	104.48	104.14	98.43	103.25	108.62	87.761	103.31	97.61	106.25	95.582
117.14	109.71	108.68	99.831	115.42	113.84	114.03	102.87	108.53	113.86	108.61	114.78	112.03	116.27	106.71	110.25	106.81	102.96	111.29	108.38	107.92	114.71	111.92	105.08	117.99	110.87	107.61	108.45	108.48	113.72	112.15	113.36	109.37	113.19	104.39	111.57	103.75	110.91	109.64	120.05	105.01	105.84	111.31	106.52	108.32	106.26	113.13	106.26	109.07	109.99
109.24	109.91	111.52	112.77	111.71	108.95	105.44	118.35	114.66	110.68	116.13	107.93	113.06	110.53	108.58	111.05	113.13	112.35	107.11	110.08	110.97	117.65	104.71	113.07	111.04	111.94	112.49	109.77	114.86	110.57	110.69	113.26	109.03	113.49	113.18	104.16	111.04	110.34	111.02	115.29	112.18	111.83	114.71	115.86	116.34	113.51	111.65	110.91	110.81	111.25
105.88	105.72	107.03	104.89	104.67	109.71	102.83	101.85	100.61	105.37	104.06	102.92	111.21	104.76	101.68	101.91	109.55	106.86	104.55	107.75	110.56	105	103.3	105.76	105.99	101.5	103.76	106.74	102.46	107.41	106.63	103.69	109.05	104.32	99.498	105.64	104.13	108.73	108.76	105.23	110.27	110.16	104.59	101.82	101.85	100	106.64	106.36	103.88	101.41
107.94	111.7	110.3	110.16	111.61	108.58	111.29	109.56	107.17	109.02	109	112.23	109.51	107.22	111.95	107.56	116.55	113.63	112.74	115.13	113.21	112.43	105.66	112.95	113.27	116.67	114.54	102.69	113.75	113.39	111.06	114.63	114	114.99	106.52	115.52	108.2	103.12	114.68	112.31	103.45	111.42	115.72	113.56	107.83	113.7	116.03	109.49	112.01	113.37
117.03	106.8	113.06	110.24	109.39	115.73	107.43	117.1	113.39	111.1	111.25	111.8	117.1	112.52	109.58	111.88	109.25	115.22	105.61	116.4	109.55	121.93	111.96	115.32	118.77	108.35	114.8	112.25	115.25	117.05	105.94	114.47	108.03	112.02	114.66	111.6	110.69	105.73	110.32	111.16	109.12	113.07	113.63	113.22	112.25	109.8	118.04	107.1	112.57	118.4
100.45	104.03	99.255	102	101.94	100.47	99.572	100.92	100.32	100.4	102.29	102.39	99.647	98.958	102.1	95.231	96.845	111.56	92.866	97.566	100.88	103.01	98.725	101.48	100.35	103.94	101.72	102.22	102.96	96.016	102.58	104.02	98.355	97.834	99.169	102.95	100.34	102.72	99.717	102.87	100.25	101.41	97.378	99.011	97.873	104.27	101.96	105.44	99.972	94.107
102.47	104.58	111.87	105.63	111.07	102.69	113.3	97.828	108.18	104.61	105.05	102.33	106.98	108.3	104.05	107.19	106.92	100.47	111.61	106.45	112.47	106.27	107.32	108.13	108.47	103.38	97.501	101.97	103.94	106.63	101.83	109.1	109.47	110.06	113.84	108.37	105.6	103.46	102.32	106.11	109.25	106.56	104.04	104.51	106.67	111.2	106.33	105.98	101.56	103.14
106.86	107.51	109.36	102.32	111.06	108.19	105.04	105.43	100.7	97.052	104.82	108.04	101.7	105.32	103.83	105.76	109.45	105.71	108.56	103.88	103.38	112.24	109.15	105.31	104.08	105.35	107.34	101.95	103.09	108.26	100.27	100.18	105.36	107.11	108.49	98.275	106.95	110.47	102.9	102.17	107.38	106.35	106.37	107.94	101.36	102.1	104.24	102.12	105.84	100.33
119.12	110.64	112.13	110.71	114.26	113.8	115.61	108.58	108.35	111.56	113.21	115.58	114.56	119.19	111.13	114.15	108.7	111.22	111.12	117.96	111.82	118.13	107.07	120.14	108.58	123.15	111.56	113.11	110.11	113.59	109.84	114.87	109.98	112.14	110.6	109.75	111.1	105.1	110.73	117.29	109.85	107.92	111.33	106.95	110.67	113.04	113.52	108.25	108.08	108.25
114.54	107.13	114.63	114.52	110.22	114.02	106.74	111.98	106.76	117.49	113.62	114.69	111.3	108.65	114.19	116.01	114.09	110.45	113.3	110.32	112.11	110.42	112.82	109.68	108.85	113.72	111.99	108.02	114.18	110.49	106.91	108.18	109.5	112.09	118.07	114.9	109.34	111.51	119.02	107.48	111.15	114.01	113.04	115.39	114.51	110.83	107.29	110.69	111.36	112.44
107.31	117.22	110.92	114.49	113.34	113.83	110.73	113.72	116.99	110.75	109.78	115.23	110.07	116.46	109.07	108.52	114.67	113.39	111.29	112.68	113.27	114.26	112.43	115.56	112.32	116.96	112.26	113.89	113.03	106.93	106.56	113	112.77	106.18	107.76	107.02	111.46	122.02	106.34	108.65	108.66	108.44	113.31	110.36	112.3	109.52	113.43	112.27	109	118.74
108.74	107.48	101.32	99.75	111.46	105.51	110.11	106.35	108.91	98.669	107.88	115.76	105.97	105.9	107.83	106.52	106.75	104.37	107.77	106.02	114.1	98.866	100.43	110.84	105.06	107.47	99.59	105.72	105.71	105.04	101.71	102.53	108.65	104.02	113.03	103.79	101.1	109.2	104.55	107.25	109.77	106.13	108.88	110.21	112.54	103.65	99.3	104.1	106.71	99.989
107.53	116.58	108.25	112.92	109.11	112.39	110.16	114.83	116.68	112.97	106.17	118.37	107.75	113.18	110.32	117.04	112.56	114.18	112.08	106.41	116.52	117.76	116.41	112.08	104.36	115.95	113.67	110.22	105.43	110.02	112.04	110.21	108.75	111.06	106.94	115.6	108.22	108.81	115.62	114.78	111.54	111.75	114.94	114.39	113.37	108.16	109.25	107.17	109.15	109.89
108.03	102.25	104.07	101.81	104.42	102.94	96.048	105.4	108.42	109.87	100.66	109.87	107.62	111.12	101.92	112.1	101.01	102.66	101.46	100.08	103.21	106.16	101.68	106.68	106.97	102.42	104.31	107.99	103.59	103.43	102.84	107.36	102.78	100.94	105.13	104.23	105.32	99.43	103.21	102.67	110.93	103.5	108.86	108.43	109.7	105.58	106.15	110.35	106.39	110.47
115.08	111.65	113.49	110.2	110.72	116.99	114.66	109.97	111.74	112.03	106.44	110.4	109.04	108.22	115.32	112.29	112.64	109.47	105.57	111.99	114.69	118.03	114.72	113.29	107.35	106.48	116.9	115.34	101.46	107.27	108.01	109.9	115.45	114.78	119.23	108.74	108.58	109.14	109.4	109.31	109.41	109.21	105.23	114.48	112	113.8	114.37	108.28	108.12	107.8
111.88	104.06	102.87	104.96	104.19	103.11	104.64	104.35	97.723	106.65	103.18	109.82	108.31	106.23	102.39	107.71	105.96	104.6	99.167	101.91	102.8	103.08	105.92	110.21	107.96	105.96	101.5	102.35	104	105.03	106.41	100.37	104.89	100.81	100.12	98.856	103.28	107.26	106.52	99.766	105.7	102.73	99.03	106.19	111.51	106.76	104	99.005	104.06	103.68
119.8	113.03	117.51	113.16	121.81	112.78	116.49	121.28	116.65	118.6	119.15	122.86	113.35	122.15	111.96	117.84	127.54	117.7	116.49	119.89	122.51	116.39	112.45	118.15	116.69	114.65	112.26	115.03	116.66	118.96	114.04	116.98	113.98	115.18	117.52	120.82	119.3	116.19	116.96	115.39	118.56	110.8	113.47	116.53	116.15	120.43	110.98	121.34	120.8	115.65
109.16	107.02	112.11	114.7	111.47	110.14	107.8	114.26	114.21	118.3	113.71	112.89	109.07	107.68	108.74	107.37	111.49	110.86	109.11	115.06	109.34	112.41	110.54	116.65	106.07	110.77	111.3	117.41	107.09	111.28	112.49	111.19	104.82	110.63	107.87	113.6	110.04	107.83	119.86	112.39	109.58	117.46	117.45	117.14	115.93	108.55	104.6	108.57	113.54	113.49
109.41	113.01	107	111.68	106.89	109.74	106.73	110.91	112.07	112.3	106.09	106.74	107.57	114.65	112.35	111.32	111.84	113.14	121.71	113.02	111.25	112.69	107.3	109.43	111.41	106.26	106.8	107.89	103.06	112.32	118.02	115.78	106.16	107.77	118.81	107.98	113.52	112.18	110.03	112.57	112.02	115.67	117.6	109.97	120.67	111.71	104.99	115.2	114.09	110.76
103.49	107.96	106.86	110.62	105.03	111.03	104.2	99.781	107.88	110.46	108.89	109.77	104	105.05	107.99	101.55	104.88	105.65	109.22	108.31	104.29	110.58	106.21	100.41	105.75	105.22	107.51	103.42	105.08	107.19	113.06	106.82	104.81	103.3	106.27	107.18	107.47	99.739	104.43	103.48	109.91	104.29	101.85	106.57	106.99	103.45	105.93	102.78	106.71	104.35
111.99	109.37	120.92	113.24	119.18	113.05	114.41	110.07	116.91	108.99	117.17	110.73	109.51	112.8	112.36	107.42	112.74	115.14	107.09	103.45	104.72	103.82	106.09	108.74	110.04	105.73	110.59	112.28	119.54	112.46	109.22	112.53	106.71	114.64	116.93	111.93	107.86	110.16	112.05	110.36	112.39	108.49	111.46	116.64	118.92	115.28	109.94	111.8	114.24	112.94
102.41	105.06	103.65	105.93	96.139	100.65	101.68	102.24	109.08	112.69	96.828	111.09	103	111.66	100.9	111.51	104.39	101.48	104.63	103.36	100.34	99.919	104.36	102.17	104.16	102.61	97.924	102.45	104.99	100.72	106.59	107.59	101.78	107.63	100.53	108.22	107.26	103.41	109.58	109.8	104.37	107.53	107.27	100.65	98.57	102.61	99.471	111.22	113.31	103.47
118.42	115.58	111.16	110.19	108.65	108.93	112.05	111.81	113.46	107.89	115.47	116.05	103.85	108.56	110.73	111.16	107.95	107.1	111.59	114.36	114.43	116.25	114.04	110.17	112.05	115.07	110.79	111.73	109.48	114.25	108.84	114.1	111.41	108.13	113.49	106.85	114.04	111.42	113.52	113.74	109.01	115.63	113.55	108.32	107.39	113	112.75	111.6	107.54	116.6
96.184	99.539	95.398	99.587	97.898	96.633	104.32	98.749	98.686	92.021	100.32	102.25	97.844	98.765	103.84	100.76	102	102.19	102.19	97.094	103.16	97.044	97.374	99.954	94.791	108.52	100.34	100.88	88.808	101.05	100.64	98.659	101.09	102.17	99.307	96.873	101.94	106.6	100.38	101.55	99.198	98.75	100.64	103.88	100.85	102.19	94.662	100.86	105.11	102.64
94.869	98.955	99.083	103.49	100.66	100.76	99.307	99.023	98.2	98.402	99.599	93.822	99.184	100.7	102.06	100.73	94.794	101.02	96.631	106.07	99.68	100.01	100.22	94.874	98.084	102.29	104.6	100.83	102.15	103.5	98.018	105.45	102.33	100.55	98.76	103.02	100.07	95.269	97.701	101.72	100.23	97.557	97.782	102.13	97.052	102.2	98.723	91.723	101.67	98.579
113.4	114.41	112.55	107.87	110.86	109.5	112.2	116.18	111.3	113.23	110.87	110.15	113.24	119.18	109.59	110.65	105.54	110.16	113.11	107.9	107.58	114.88	111.32	115.06	109.02	106.77	109.43	110.41	114.61	106.32	116.53	108.04	116.48	110.72	112.77	104.11	111.74	117.66	115.92	112.34	120.59	103.29	107.15	110.53	107.83	107.8	114.46	112.73	104.96	111.01
104.87	106.51	105.58	110.48	105.55	105.13	106.64	103.98	106.92	108.26	101.62	103.21	106.82	106.55	108.54	109.15	98.753	108.49	101.01	105.65	103.85	109.06	105.34	104.09	99.2	105.8	105.2	101.21	105.38	103.49	105.78	98.819	104.52	102.01	105.03	105.25	103.94	109.55	104.3	108.62	107.53	102.32	104.33	101.76	106.21	98.284	104.89	105.91	104.37	108.63
113.68	111.58	115.51	107.21	112.56	109.89	116.34	106.5	115.55	113.82	109.41	113.1	116.75	112.61	113.63	111.06	111.69	111.74	112.24	109.9	115.45	113.46	118.1	114.78	113.81	104.66	113.51	113.05	113.25	113.24	113.15	116.71	116.44	108.89	112.44	113.36	114.38	115.62	111.27	112.1	112.8	105.85	114.09	112.31	115.71	114.82	111.15	117.13	107.39	118.26
114.68	109.32	118.75	116.44	108.8	110.67	109.6	116.65	112.49	111.31	108.21	114.29	111.98	110.99	110.65	114.43	111.5	116.27	116.23	108.5	113.4	113.15	108.01	116.7	109.18	112.48	110.02	111.15	107.28	114.5	113.27	108.77	106.41	112	113.73	112.56	110.44	111.59	113.66	111.27	111.71	120.25	112.37	113.42	109.96	101.74	107.32	112.69	108.56	110.3
109.59	112.95	105.69	111.81	109.29	111.72	105.82	114.11	108.39	105.15	113.59	107.67	108.91	109.37	112.16	105.6	108.46	107.6	113.74	108.08	111.9	113.82	109.25	109.44	107.57	111.8	111.49	114.39	115.6	119.65	111.64	113.83	114.27	100.19	110.89	113.19	109.86	109.23	109.57	121.13	111.39	109.91	108.85	109.55	111.37	105.83	108.25	110.54	110.68	108.15
104.26	112.54	115.71	106.5	116.81	107.27	112.89	110.67	110.91	115.29	108.28	113.15	108.5	108.64	109.37	116.9	106.68	110.64	112.16	118.42	106.08	116.58	114.89	113.08	114.16	113.21	108.02	111.15	115.28	117.42	110.36	109.45	108.91	109.64	109.32	112.78	111.47	112.82	108.45	110.3	109.22	115.66	113.37	113.99	116.01	116.78	107.02	110.49	107.8	115.1
116.1	114.33	111.79	111.53	113.67	114.9	113.03	108.91	110.2	113.79	109.37	117.16	110.79	109.95	105.63	109.22	120.55	106.82	109.28	112.96	112.77	112.67	116.39	109.56	112.67	111.47	108.61	117.65	113.1	106.41	110.58	107.35	115.79	113.93	113.44	113.68	110.24	105.5	118.51	111.92	111.02	114.39	116.46	117.44	114.39	104.15	109.22	105.71	106.56	114.72
106.75	96.495	107.77	99.178	104.5	111.65	110.37	101.2	106.34	114.87	108.43	101.56	101.1	104.88	104.32	104.05	112.1	110.87	104.27	101.57	110.97	104.39	109.01	102.47	103.75	106.72	105.07	108.28	113.43	104.96	102.78	107.47	111.22	105.78	111.48	111.72	109.33	107.69	111.66	102.68	103.37	105.56	100.89	103.95	106.91	111.56	107.57	105.43	107.51	104.79
113.95	105.03	103.2	104.33	100.32	105.69	112.54	106.44	103.89	111.2	108.06	106.32	107.06	115.44	111.46	111.42	109.15	104.59	107.69	103.25	105.67	104.11	104.6	107.4	109.62	107.05	100.71	102.18	104.88	109	111.66	105.1	106.98	100.23	102.8	109.67	106.55	110.78	104.69	103.33	105.96	107.11	113.42	106.48	106.03	100.32	106.81	109.33	109.71	106.63
104.75	106.73	111.83	112.4	106.93	106.51	103.89	106.05	104.9	114	104.58	109.7	106.6	109.43	107.21	110.52	106.99	108.86	108.1	100.67	105.72	108.13	108.15	103.05	107.55	110.62	109.15	103.58	112.57	102.82	102.9	115.67	106.14	105.16	105.45	109.88	105.35	106.88	106.5	108.14	106.15	97.984	111.39	106.45	101.14	102.42	115.19	107.28	106.19	109.95
113.71	108.25	105.17	114.06	111.99	109.7	108.13	108.92	113.13	112.71	109.83	112.13	112.05	109.75	111.72	116.98	112.84	116.45	105.03	111.17	109.93	115.09	106.75	111.54	110.22	110.74	113.33	113.4	110.27	107.31	105.93	116.5	110.55	110.07	107.19	112.91	107.99	120.92	105.01	109.77	109.68	116.35	114.56	112.1	111.83	110.47	109.48	111.07	112.72	110.31
102.19	109.8	109.99	102.1	101.96	102.5	109.84	103.63	103.65	104.72	110.03	102.26	104.98	102.99	100.01	107.34	101.24	102.78	103.15	107.65	106.49	102.96	102.37	106.97	111.66	106.6	108.5	107.59	105.99	106.5	103.88	109.96	105.27	103.18	104.8	109.63	110.14	112.22	105.9	111.82	105.98	103.7	103.55	110.52	104.31	106.11	111.62	109.82	106.78	108.64
102.73	102.73	100.07	98.188	101.63	96.455	94.034	96.78	99.003	102.22	97.159	101.75	105.61	101.19	96.927	96.376	102.26	95.041	95.528	101.81	100.36	103.3	101.02	94.315	104.19	103.46	99.087	94.789	102.65	98.625	99.86	97.94	105.97	98.256	103.81	98.682	101.72	102.72	104.96	106.08	103.64	103.36	104.09	102.38	107.74	105.35	95.861	98.125	98.845	98.258
117.44	114.21	117.66	117.95	114.96	122.34	118.45	117.77	115.54	123.77	118.15	116.44	114.9	119.44	121.47	112.54	110.21	116.38	118.79	116.45	118.65	119.55	122.31	115.36	113.59	121.65	111.52	117.32	116.88	119.59	116.76	118.67	116.32	114.12	119.86	117.74	113.57	117.75	120.26	111.57	115.58	118.74	118.62	118.71	118.08	119.3	121.97	116.23	121.27	118.06
112.55	119.03	104.9	108.16	112.27	109.15	110.92	110.57	107.78	120.64	104.28	108.26	106.41	108.67	112.62	109.09	116	117.37	113.17	115.33	114.41	111.12	109.02	117.42	106.42	114.62	111.39	109	114.06	110.06	112.46	115.41	112.64	115.05	111.17	105.46	103.63	112.44	116.29	106.94	109.18	107.51	108.48	107.83	114.24	109.46	113.92	114.95	102.38	112.9
107.16	107.3	99.708	106.2	109.14	110.24	105.22	108.22	101.39	104.51	100.99	109.97	106.08	110.2	105.46	109.08	106.44	102.99	109.63	109.64	104.57	103.67	101.7	103.98	104.07	106.85	108.21	107.1	108.25	111.19	103.69	100.99	101.52	106.07	108.79	98.586	106.28	105.57	112.93	110.82	104.49	110.68	106.77	105.56	104.94	101.61	102.7	109.02	107.18	102.55
106.01	106.16	104.49	103.75	103.62	101.17	105.42	106.82	104.24	107.8	102.46	106.09	103.47	100.63	110.35	110.19	103.24	109.37	108.25	100.34	105.19	107.28	109.32	103.81	107.86	109.2	100.49	102.58	107.1	103.17	106.47	104.69	107.4	99.968	103.99	114.18	104.62	106.91	107.65	105.07	102.28	104.29	105.28	103.07	102.26	104.96	101.98	103.52	107.77	104
101.1	106.07	108.07	104.02	105.55	110.09	110.66	106.51	100.77	105.18	104.7	107.43	103.67	108.64	108.41	99.106	106.84	99.221	103.38	101.19	106.51	97.659	102.68	106.9	107.32	106.75	100.63	99.728	103.12	106.43	103.65	105.58	103.19	105.27	105.51	110.95	105.81	109.73	102.98	107.92	105.98	109.57	107.61	105.21	109.19	110.87	106.52	102.51	110.19	103.11
107.48	106.1	101.32	103.1	99.447	104.7	109.19	108.15	99.808	101.6	101.91	103.95	102.43	102.98	102.47	108.92	101.12	103.68	110.71	108.6	104.38	106.17	106.59	99.915	113.9	111.09	108.51	107.2	104.15	100.96	101.55	112.61	110.7	105.1	102.89	110.71	108.41	99.851	107.77	115.65	100.45	108.94	102.56	98.049	106.97	104.04	108.69	105.23	99.348	113.01
104.53	109.51	108.05	99.646	108.36	105.88	102.66	112.33	106.61	110.2	110.36	100.34	108.1	109.75	108.24	106.61	106.9	109.86	104.08	105.41	102.19	105.53	109.19	107.56	108.49	108.58	107.82	103.01	102.47	101.45	106.24	101.68	104.6	107.54	105.3	100.77	104.46	98.904	107.07	105.27	104.35	109.68	100.84	106.53	107.29	108.8	103.48	109.51	114.72	101.27
111.13	109.33	115.76	117.89	99.73	111.89	114.19	110	106.05	109.73	109.87	110.28	108.6	119.4	110.98	110.57	105.83	109.16	112.93	110.18	108.09	115.92	109.39	112.65	104.31	108.89	108.04	114.7	102.65	112.52	105.29	108	105.61	107.12	112.64	112.89	111.45	109.91	116.41	104.04	105.13	109.94	107.06	111.62	111.93	114.06	112.11	110.43	111.44	105.69
101.53	112.99	106.78	108.32	107.3	105.69	105.16	107.84	105.58	104.17	105.27	108.67	111.54	106.23	107.39	103.27	103.96	98.667	112.76	105.59	96.63	100.87	101.63	103.24	102.59	106.45	104.87	106.44	99.122	108.93	104.46	103.26	106.67	103.58	99.562	108.46	111.63	108.66	102.3	102.6	107.01	109.57	104.84	106.35	109.03	105.79	110.27	103.52	103.79	98.702
97.433	100.4	101.26	100.59	91.906	100.42	94.253	99.002	97.818	98.254	96.118	94.09	99.376	99.006	102.35	100.61	98.838	100.33	98.735	98.463	100.99	98.554	101.07	105	99.771	96.995	98.901	100.35	101.46	97.613	104.81	95.011	106.85	96.993	105.32	100.22	103.99	102.84	101.82	99.192	96.016	98.013	102.86	97.633	94.95	102.87	99.602	103.58	100.09	94.492
102.84	102.89	104.43	101.63	104.37	104.13	107.85	98.756	110.71	103.65	103.41	103.92	107.44	105.99	105.48	102.13	105.05	108.18	110.57	98.241	104.86	103.26	106.77	103.64	109.54	105.41	100.42	107.16	106.09	102.48	104.76	101.99	98.69	107.14	104.39	103.45	100.43	102.08	100.02	108.73	100.79	102.29	105.32	105.92	105.13	101.33	105.46	104.96	108.32	99.319
103.04	106.69	98.233	108.17	98.479	106.77	97.901	104.89	107.73	105.85	105.41	102.1	101.76	106.87	109.1	108.74	101.38	101.41	109.41	101.74	105.64	106.93	102.16	102.97	102.78	101.26	110.32	105.48	110.35	102.23	103.02	102.74	107.66	106.95	103.32	102.75	109.49	104.07	106.56	100.23	105.69	102.99	95.82	100.59	103.14	98.513	108.19	99.305	103.36	103.33
97.417	102.93	103.59	96.403	98.763	101.94	107.61	102.61	94.816	105.75	102.07	100.44	97.09	100.48	101.92	105.14	101.12	100.62	97.812	100.01	94.107	100.65	99.432	99.69	105.49	108.43	105.37	101.08	104.94	98.109	98.837	99.931	103.56	94.295	102.21	96.455	103.89	101.52	104.14	103.2	100.36	101.63	101.01	102.78	93.048	99.042	99.348	101.93	101.01	107.08
108.3	109.96	107.3	113.6	116.12	114.99	110.99	114.25	113.14	111.85	116.67	114.4	109.45	111.99	114.47	111.25	113.34	111.09	114.26	114.48	114	116.95	112.55	111.13	110.23	118.29	110.01	113.25	115.18	114.88	113.23	110.18	116.11	116.24	111.92	110.45	109.41	115.04	112.98	119.33	119.16	113.19	115.34	108.78	111.29	112.08	112.18	110.92	115.33	113.83
105.64	112.56	104.9	110.1	113.51	106.53	101.97	112.36	109.49	99.676	109.08	107.88	109.15	109.72	106.57	107.58	104.12	109.6	105.68	100.06	106.09	103.64	107.73	107	102.5	105.72	103.27	104.52	107.21	99.319	101.31	110.82	105.89	109.66	105.77	105.42	102.99	107.43	107.77	110.55	97.338	109.73	107.65	99.21	108.48	106.57	103.88	99.759	106.01	102.36
110.35	109.44	107.1	107.98	106.94	110.65	112.81	113.64	114.3	112.46	110.77	110.16	109.33	111.16	108.74	120.71	110.91	112.73	109.27	112.72	115.06	113.31	113.7	116.4	109.18	102.67	116.21	111.38	110.24	109.9	109.86	110.69	113.68	109.92	112.23	115.79	109.08	111.19	111.07	112.98	110.02	110.36	112.02	115.35	112.83	107.73	112.11	107.77	110.11	107.36
115.99	113.51	111.59	115.41	107.34	113.86	109.81	110.52	106.95	112.06	116.69	109.27	105.37	108.27	115.75	111.23	111.66	109.95	118.91	111.28	104.98	109.34	110.1	115.08	111.88	110.28	109.08	110.31	115.08	105.52	108.81	107.01	109.95	103.59	112.82	116.15	112.77	109.56	114.54	111.51	113.57	114.8	107.85	110.06	114.38	111.88	119.51	113.12	121.3	114.26
99.855	109.26	103.6	103.6	103.17	104.07	101.06	98.152	107.98	101.64	109.91	101.17	95.485	105.55	104.16	107.59	102.55	108.03	103.63	104	105.74	108.01	103.31	101.05	101.38	105.05	107.47	110.34	101.3	103.6	100.01	106.54	107.66	103.99	104.96	104.71	104.42	101.4	99.089	100.82	99.174	101.87	94.271	104.05	105.29	103.99	107.77	106.96	106.01	98.281
112.6	110.83	112.54	113.15	110.17	109.37	112.6	111.85	112.01	109.44	114.29	116.89	111.8	114.83	108.4	110.58	110.13	112.01	109.37	107.23	107.92	113.88	111.4	114.62	110.66	104.15	111.66	109.88	109.2	108.67	109.31	112.58	110.5	108.64	104.75	106.56	115.16	106.42	110.45	108.34	113.93	115.22	119.65	113.61	115.16	113.35	113.97	108.03	113.17	112.34
109.79	105.18	110.55	106.09	106.82	106.05	107.14	106.49	100.96	101.1	98.954	107.79	101.21	101.55	103.53	101.39	109.76	100.86	109.19	103.93	109.39	101.15	102.74	102.38	107.37	105.11	107.11	105.09	105.14	102.53	104.44	100.78	111.19	106.13	102.58	110.5	101.72	108.8	111.32	110.05	108.91	108.55	109.34	103.01	106.87	113.35	113.86	110.51	108.52	111.58
97.648	104.16	97.892	94.584	100.96	97.114	99.939	99.011	98.041	100.76	98.602	98.985	102.14	103.07	100.52	101.48	99.352	102.04	92.411	99.117	97.073	98.667	96.997	95.669	100.63	93.851	96.981	99.63	96.268	97.419	91	96.145	95.884	105.43	98.548	101.74	95.357	100.44	93.494	103.6	93.675	97.581	97.046	103.2	102.34	100.11	102.46	91.122	99.381	90.983
115.58	110.82	116.89	102.54	113.65	111.39	113.69	108.54	109.82	112.43	112.29	119.96	111.52	113.59	108.35	109.38	111.82	102.2	109.7	106.27	107.42	115.63	107.09	114.36	111.69	108.38	109.9	111.15	111.38	105.28	110.09	109.39	109.92	110.87	117.62	111.97	110.92	109.12	114.28	106.91	109.83	115.78	111.77	111.42	113.36	109.28	119.27	111.75	105.98	110.49
108.43	107.08	105.16	108.4	106.58	105.94	109.81	111.2	99.629	102.23	105.97	98.72	100.81	106.56	105.89	102.64	102.12	107.42	110.13	107.06	105.51	114.61	103.56	104.85	106.25	106.52	106.77	106.36	107.99	111.93	110.82	110.16	102.84	103.04	102.85	111.21	107.81	104.38	104.1	109.03	106.75	108.95	105.84	103.04	106.5	106.13	97.431	102.91	106.64	108.67
111.68	111.9	112.24	110.25	115.11	103.98	115.56	111.23	108.85	105.49	108.69	116.15	115.63	111.48	113.31	110.12	107.88	116.32	114.08	109.94	110.59	109.17	111.84	118.36	113.54	110.45	111.7	115.67	109.07	113.77	100.99	111.7	110.65	111.78	117.98	113.33	111.59	111.53	103.88	113.43	108.62	113.34	107.9	110.3	108.02	109.63	115.97	115.64	114.98	105.01
100.21	102.74	104.44	98.687	99.826	97.607	98.795	101.47	92.696	95.9	97.803	98.944	97.561	94.866	100.19	96.11	100.74	96.781	102.14	102.71	100.83	98.976	100.81	106.13	100.95	98.733	98.722	106.48	95.769	96.388	104.26	101.97	98.768	101.18	97.985	103.92	98.891	100.7	99.05	101.52	100.56	97.021	97.176	101.84	97.252	89.77	103.73	98.961	103.55	96.118
116.03	112.37	104.75	111.04	112.1	112.01	108.6	113.95	110.52	116.32	112.81	107.31	114.26	115.85	108.38	111.55	112.91	110.28	106.6	122.88	110.49	112.35	112.79	117.44	110.69	112.6	107.26	109.9	109.59	119.69	112.18	115.02	115.07	110.46	115.26	117.3	107.19	117.2	115.98	110.9	116.48	111.98	115.03	105.97	112.67	108.56	108.8	110.17	108.94	115.77
99.407	104.74	104.26	105.63	105.09	105.61	109.14	110.06	104.62	104.64	101.94	102.99	101.57	107.91	106.38	104.12	100.08	103.04	100.88	99.593	106.82	110.94	103.88	102.65	106.15	98.464	102.53	103.33	107.26	108.92	105.67	107.01	103.24	110.53	110.39	105.56	112.04	100.93	106.41	103.64	97.974	107.08	110.13	106.64	111.14	102.46	102.13	107.65	102.12	99.725
111.43	106.62	102.67	108.47	107.91	110.78	104.7	109.64	108.02	101.98	101.85	106.21	102.18	108.4	103.44	106.86	105.82	107.98	109.03	103.42	106.68	111.19	109.96	109.43	109.25	110.67	104.62	106.23	106.43	107.92	103.87	104.33	106.86	107.47	106	106.17	109.41	108.51	107.83	110.82	108.17	107.07	104.64	105.29	107.41	100.76	105.5	102.3	109.25	104.32
104.8	108.54	109.72	110.03	116.06	113.91	112.49	107.2	107.36	113.8	110.12	107.21	116.2	112.37	112.35	118.55	109.27	115.02	111.3	106.54	116.33	111.9	111.05	109.89	110.62	110.38	112.02	113.38	116.08	107.73	110.06	112.62	111.31	107.87	112.42	115.22	109.79	112.64	108.79	111.64	110.89	111.36	112.4	111.3	110	111.11	111.41	115.46	105.69	111.65
104.54	110.41	106.05	102.19	106.13	104.61	104.61	107.66	106.17	103.75	110.43	102.77	104.24	106.86	107.34	105.96	105.56	110.62	108.5	107.01	105.58	111.21	100.95	104.48	102.15	105.56	104.84	106.2	107.51	107.37	110.33	109.75	103.11	99.832	107.52	107.75	102.64	106.93	104.06	106.52	104.54	101.88	103.37	105.69	105.27	107.81	97.723	100.29	103.86	103.7
108.19	104.23	102.44	107.8	103.4	105.89	106.92	104.09	105.66	100.53	106.03	105.99	109.65	108.31	102.14	104.58	104.11	109.65	104.19	107.54	108.13	99.526	103.86	106.82	104.19	103.44	109.22	110.95	107.68	101.88	96.948	102.98	106.59	104.05	106.93	97.805	110.97	104.66	104.95	105.34	106.78	100.61	104.45	106.99	110.28	105.51	102.73	99.681	106.67	108.15
109.56	109.77	108.07	118.09	111.24	109.7	108.22	114.01	107.39	106.92	111.92	107.43	110.59	118.19	108.48	109.31	105.99	114.73	114.31	116.89	113.37	114.06	110.46	112	112.69	106.97	112.91	110.04	108.36	112.1	111.43	118.75	117.28	112.42	108.42	114.07	112.39	113.03	111.85	113.57	114.2	106.22	108.2	112.39	113.82	108.49	109.1	114.3	114.21	114.01
107.57	107.24	112.13	104.54	100.62	100.28	99.981	106.05	101.23	109.52	107.77	104.81	105.53	105.66	100.27	106.91	103.17	103.9	104.12	104.65	98.797	111.45	104.54	103.22	104.56	109.08	107.74	103.62	104.88	108.15	101.13	108.82	103.38	107.39	106.43	103.45	103.34	104.73	104.13	103.44	104.01	103.62	104.57	108.57	102.26	107.95	104.33	106.42	105.15	107.65
115.94	125.4	112.68	118.21	119.05	116.49	117.87	119.2	111.2	121.34	109.51	112.31	120.37	111.31	114.68	116.45	117.2	112.03	116.37	109.32	119.69	115.42	119.3	112.94	119.54	115.32	116.12	113.33	118.16	115.58	117.95	119.73	113.14	115.94	113.59	112.73	116.47	116.65	118.38	115.43	119.2	115.34	120.86	119.45	116.66	115.81	117.35	115.36	120.1	118.78
112.32	114.82	117.83	114.1	103.84	115.68	114.75	114.74	117.2	106.33	113.85	119.2	108.97	103.7	106.62	108.67	109.32	112.39	108.92	109.17	112.31	105.47	109.92	111.09	110.87	113.97	104.07	110.62	106.26	113.73	107.08	110.72	114.03	111.96	114.54	112.05	110.18	110.19	110.43	114.56	114.58	107.74	117.75	105.65	111.85	113.52	105.4	109.1	107.29	107.91
109.83	114.32	114.12	119.2	108.74	118.36	110.84	109.58	108.05	111.75	115.47	110.01	116.53	113.01	111.15	113.53	112.83	109.55	111.55	116.74	119.03	112.2	118.63	113.82	112.87	112.81	116.98	114.38	117.87	107.88	107.74	111.44	113	111.66	116.05	109.29	113.22	112.78	108.85	121.4	111.56	109.06	109.45	119.67	111.63	113.12	111.64	120.36	115.31	113.9
107.73	112.56	108.53	102	105.6	107.85	109.33	113.82	109.61	116.56	110.91	112.4	115.42	108.7	115.05	110.86	107.92	107.81	101.14	115.26	109.5	114.33	113.74	105.86	109.37	111.87	111.94	112.23	115.54	112.16	111.31	114.01	108.48	109.28	107.93	109.17	112.15	109.64	108.07	107.88	117.44	113.97	114.82	111.3	106.86	107.59	107.27	112.15	115.84	107.63
102.7	106.09	108.84	102.11	114.56	102.93	106.99	103.39	104.37	106.85	103.7	107.47	99.609	108.31	105.16	107.62	109.19	104.61	109.64	109.59	105.61	110.99	107.77	111.85	102.38	106.52	104.57	111.96	107.81	112.84	108.64	105.21	101.71	113.59	101.88	110.17	98.815	103.87	105.86	101.69	104.81	108.4	105.55	96.975	107.43	105.98	107.25	102.71	100.77	107.95
96.774	110.16	96.366	94.762	98.406	106.8	98.477	103.07	94.845	106.86	103.28	99.563	99.802	91.978	99.445	100.91	98.827	100.23	93.059	100.27	96.71	99.492	108.16	98.089	97.868	101.22	96.265	100.1	98.814	96.645	101.13	102.68	102.19	96.271	102.46	99.472	96.712	100.13	98.533	98.85	102.55	102.74	100.32	102.98	101.3	103.47	107.2	102.31	97.324	102
100.39	95.901	107.16	98.392	89.859	99.523	94.311	99.617	103.11	107.55	92.25	104.09	95.572	101.25	107.23	103.45	105.07	100.66	98.606	103.53	106.79	107.45	102.78	104.11	104.11	93.77	103.41	97.88	102.76	98.065	107.99	102.65	102.2	106.15	96.129	101.47	98.481	100.02	97.883	102.71	109.9	98.909	101.75	107.22	97.144	98.846	97.67	105.05	96.77	99.862
115.16	114.27	104.93	109.92	113.33	109.78	114.39	113.31	117.61	113.95	115.89	111.6	112.65	117.69	115.36	109.74	106.74	116.46	112.78	109.69	111.38	114.85	116.88	111.27	108.94	113.22	116.68	103.39	112.39	114.83	112.9	117.88	114.05	118.8	115.24	113.86	114.7	108.27	115.86	111.1	105.9	115.33	112.44	114.59	120.29	113.16	112.55	113.65	115.37	108.37
107.97	109.95	110.48	113.92	114.36	113.2	116.19	111.81	110.13	115.42	116.48	114.32	111.43	108.55	105.5	107.98	110.53	108.95	110.33	112.52	117.15	115.28	115.81	113.99	112.36	112.54	108.93	111.8	114.92	106.08	110.14	110.6	105.33	114.44	113.82	111.71	115.73	115	113.67	108.84	110.06	115.55	110.83	107.19	105.62	108.68	113.4	114.78	104.77	115.5
104.4	108.66	107.84	107.24	110.21	104.19	103.23	107.08	108.36	107.72	106.69	99.942	110.58	102.14	100.4	104.19	101.29	101.14	105.65	101.18	106.1	110.94	100.75	104.72	107.04	100.84	101.04	98.875	105.5	107.73	108.14	105.36	104.93	103.17	107.21	104.58	104.4	106.64	110.06	109.04	102.68	101.07	95.082	102.23	101.99	104.07	101.68	103.43	101.71	103.28
105.52	108.03	106.17	104.12	113.33	106.05	112.49	103.72	105.93	108.73	106.79	106.47	103.97	102.79	104.52	113.17	107.07	110.23	106.69	98.76	104.83	109.12	112.34	110.29	107.72	101.42	105.98	101.63	101.91	107.75	103.83	106.77	107.14	103.77	105.84	109.44	109.82	109.43	108.95	101.16	103.15	104.03	102.13	107.77	102.98	107.84	106.51	105.68	106.25	107.21
100.65	99.756	94.483	101.25	100.86	102.6	99.536	100.42	101.79	95.969	100.49	98.477	96.51	102.96	100.37	104.11	102.74	96.189	106.4	104.28	93.942	103.21	107.61	100.32	99.46	100.66	95.852	98.547	101.5	106.77	100.61	101.99	99.619	101.85	102.37	101.74	99.041	93.268	110.53	95.629	94.053	106.7	97.826	99.943	97.523	99.879	104.92	103.42	99.726	99.738
102.2	112.34	110.39	100.84	111.28	109.22	101.24	113.82	109.91	100.69	115.22	98.934	106.72	109.86	105.91	104.46	105.26	106.18	105.45	103.51	109.13	108.55	103.81	107.49	104.73	108.17	104	102.34	98.867	106.14	108.91	107.1	113.12	108.17	109.8	108.56	105.18	105.85	106.32	111.95	105.23	103.73	110.01	110.14	101.72	101.54	101.9	103.41	104.93	106.17
108.86	117.5	112.95	114.18	116.53	113.98	108.32	108.69	113.56	111.51	108.56	111.08	108.05	122.09	114.34	111.92	110.07	111.78	110.68	108.95	107.59	114.77	111.82	110.33	113.71	114.04	115.8	110.48	106	111.29	111.91	107.22	112.51	105.18	113.12	109.91	104.77	115.03	110.04	120.19	117.08	108.23	108.61	108.73	119.34	109.87	113.04	115.9	114.94	105.25
102.72	101.34	111.61	106.21	105.44	103.12	110.98	107.02	101.82	102.41	106.63	105.08	107.62	105.22	101.01	100.48	105.97	111.05	107.78	103.71	99.99	102.22	103.02	100.74	108.41	100.74	103.34	106.63	107.56	105.21	103.76	104.4	103.43	100.46	104.73	102.2	100.89	105.56	97.339	101.75	107.58	105.44	103.28	103.91	99.912	103.76	102.27	110.27	98.676	108.21
115.51	111.63	111.06	114.88	114.67	108.75	108.69	113.23	111.36	114.89	109.48	108.44	113.13	116.85	116.12	107.22	119.05	111.34	114.04	112.47	110.99	113.95	114.38	109.49	114.18	108.59	113.09	112.56	114.24	108.3	113.47	114.86	105.79	109.77	112.63	111.23	112.38	109.79	109.83	115.07	114.61	113.12	119.47	116.26	114.81	108.34	120.41	110.99	113.98	110.93
116.65	110.88	112.02	112.15	113.44	111.05	108.93	114.17	116.63	108.09	110.84	112.79	113.81	111.81	117.73	106.54	113.36	109.35	113.14	105.01	114.77	114.06	118.56	116.03	113.2	115.07	119	108.18	111.18	106.96	113.3	107.58	107.88	118.63	113.36	112.31	115	113.7	106.2	116.49	114.92	116.04	106.88	113	113.2	115.05	110.67	113.67	117.95	116.66
109.95	106.3	102.35	107.89	111.77	101.04	102.99	107.58	100.65	102.85	109.78	105.82	102.78	111.13	103.74	97.637	101.59	105.5	105.86	108.36	103.63	112.88	107.66	105.59	106.45	103.36	104.16	109.75	111.67	108.9	113.4	108.83	106.45	105.44	113.18	101.25	107.03	103.64	106	102.89	110.01	103.59	102.95	109.11	105	104.33	100.49	111.1	104.64	104.45
103.52	104.43	104.46	107.05	106.87	107.06	106.72	105.71	102.62	105.26	104.81	107.29	107.34	109.46	107.97	108.2	102.41	108.46	99.958	107.46	102.81	106.12	104.95	105.12	114.6	111.05	106.06	108.94	106.5	110.39	107.54	107.53	115	104.37	106.93	109.61	110.01	110.5	108.37	104.29	107.2	106.45	109.26	104.46	110.96	110.13	102.82	102.92	107.27	101.47
111.62	113.91	109.81	111.94	114.91	117.28	116.68	111.24	111.17	116.27	111.65	110.65	116.55	112.6	110.33	113.31	111.55	106.45	112.64	112.26	115	110.34	108.85	112.77	112.4	117.88	106.96	111.54	110.11	115.79	116.47	120.99	111.07	109.95	106.76	115.38	113.28	109.81	116.86	111.05	112.63	107.16	109.56	111.56	115.18	112.95	113.44	112.37	113.99	116.95
109.79	116.38	109.37	115.58	114.68	113.7	112.46	118.8	112.11	111.21	111.62	110.1	113.46	102.6	118.43	109.56	113.34	105.25	115.66	116.13	112.68	119.23	111.46	104.21	112.2	111.75	114.67	113.22	116.29	111.8	116.58	112.39	113.38	110.63	115.59	110.4	108.55	113.42	108.09	113.05	108.67	110.9	111.05	112.38	113.2	115.01	112.21	112.88	109.23	115.39
108.6	111.71	109.65	113.27	110.07	112.16	111.55	108.43	112.65	106.81	105.91	115.67	107.57	114.54	109.3	111.39	114.41	113.56	111.6	112.48	110.01	112.53	111.36	108.7	101.32	112.14	112.01	113.3	109.77	119.44	113.23	110.18	117.33	118.18	109.74	113.33	110.97	111.63	112.68	109.62	112.35	113.04	115.93	113.49	116.21	115.93	111.81	109.89	110.14	108.02
99.344	95.174	100.37	98.822	97.686	100.36	99.448	98.645	97.411	94.905	100.08	98.659	96.54	98.737	99.331	106.66	99.227	95.722	101.17	102.95	98.695	105	100.43	105.76	103.76	91.836	97.975	102.64	101.61	101.93	102.13	104.06	101.84	101.67	99.128	105.11	98.862	98.748	101.33	96.766	100.16	95.99	98.039	104.48	103.27	99.014	96.99	103.15	101	99.404
110.6	108.21	111.72	101.52	100.61	101.22	104.52	103.72	101.71	102.74	103.43	105.09	99.138	103.29	110.76	105.76	113.35	100.85	102.24	105.09	104.8	99.301	103.55	102.68	102.3	107.38	103.99	104.31	102.14	100.27	110.2	104.41	104.99	107	103.56	107.05	104.25	106.42	105.28	108.4	100.94	94.751	101.94	105.62	107.35	109.97	106.65	108.74	100.52	107.1
102.86	101.58	101.8	102.12	105.65	106.92	104.49	110.05	102.73	110.64	100.54	103.57	103.32	106.78	104.13	100.56	105.63	109.15	103.67	105.02	104.03	106.73	105.07	108.24	108.28	105.18	107.03	104.24	108.48	106.84	111.51	104.44	99.696	104.08	103.44	106.67	104.65	106.73	108.56	105.44	104.92	104.49	109.62	113.01	103.68	107.76	104.12	106.37	104.67	104.73
95.541	95.276	100.9	103.64	100.59	97.858	103.17	103.17	96.981	96.117	101.7	108.86	95.609	100.89	102.59	96.38	101.65	97.227	99.281	98.93	95.422	101.48	95.759	102.96	102.74	95.831	98.169	101.75	101.83	94.43	95.073	100.27	101.89	100.16	101.08	98.878	104.07	96.947	98.017	101.11	102.52	102.03	99.682	94.748	97.128	97.712	101.36	104.81	100.01	101.05
100.22	105.8	99.666	103.78	99.57	103.36	105.87	97.415	96.205	103.66	96.147	96.708	102.7	98.996	97.251	97.333	104.33	102.36	97.676	98.941	109.08	97.875	95.374	105.3	101.88	102.49	97.742	95.756	96.122	97.056	99.318	97.859	94.184	100.6	96.028	98.731	104.02	98.415	98.616	101.31	104.98	97.473	98.774	104.69	102.95	99.298	99.844	101.03	102.15	97.565
110.11	111.32	107.53	113.12	115.18	111.05	114.68	117.49	109.4	111.25	116.42	108.24	108.91	113.09	114.13	113.81	114.35	111.16	111.3	109.28	112.91	110.45	114.52	108.8	115.81	117.57	114.57	111.25	111.2	110.44	114.28	113.66	110.95	110.78	108.55	115.77	120.9	111.97	113.98	114.57	110.65	112.87	112.17	112.57	110.17	108.95	115.46	108.71	112.15	113.47
105.18	109.44	104.43	110.5	100.9	101.64	102.76	105.13	106.39	105.01	101.77	105.48	100.1	111.01	108.84	108.28	102.82	106.28	107.6	103.48	109.53	105.02	105.38	108.18	102.44	104.1	106.28	106.38	101.77	102.21	108.93	111.13	107.61	108.18	98.277	105.99	104.86	103.46	103.84	100.52	110.02	102.06	101.13	102.67	105.9	103.69	108.87	106.48	103.43	104.18
97.863	104.59	102.95	101.5	111.89	105.46	105.38	102.73	108.32	105.66	102.4	101.14	107.83	107.51	107.8	103	103.52	101.55	101.43	100.72	101.91	110.38	105.78	105.18	101.47	108.14	105.91	101.48	103.72	105.71	106.8	108.96	97.524	102.62	109.09	101.36	109.89	105.86	110.29	107.76	106.33	107.65	100.15	102.69	99.818	102.09	102.51	108.69	101.85	109.81
113.3	112.63	108.93	111.17	108.65	112.52	114.37	112.03	109.34	107.29	108.2	114.15	107.72	112.64	111.24	111.29	108.28	111.23	110.3	110.14	111.01	123.86	111.09	104.54	113.05	117.52	112.72	106.16	111.29	109.2	107.8	116.63	110.02	111.57	115.4	108.37	108.87	114.05	111.67	112.57	110.73	115.45	112.92	111.91	106.25	111.92	112.05	111.1	108.22	110.44
110.11	107.53	111.31	114.3	114.38	116.42	110.06	114.86	109.22	117.37	111.05	109.82	114.87	113.84	114.36	111.56	110.45	115.27	116.18	110.91	116.57	119.91	114.15	111.72	115.44	112.78	115.25	114.22	115.05	104.8	113.72	114.27	110.77	116.84	113.45	118.2	108.98	108.25	109.84	122.25	114.31	109.76	118.59	113.54	109.72	112.71	112.04	118.64	111.26	113.06
107.57	99.048	105.86	100.98	95.142	100.2	100.28	100.56	106.87	104.02	100.6	101.47	97.792	102.8	97.778	100.94	102.56	97.115	103.51	102.37	98.792	98.757	98.434	94.081	98.761	101.3	103.29	97.426	106.77	101.54	97.89	101.15	103.96	99.847	104.81	100.05	104.82	112.3	104.48	96.048	95.442	100.14	97.06	103.77	99.748	94.09	108.01	98.912	96.325	104.99
105	114.37	113.83	111.67	111.46	114.39	111.34	115.56	111.31	117.31	110.72	115.19	120.62	109.26	117.75	117.59	107.55	110.15	110.2	112.5	112.91	110.1	112.53	115.05	114.07	112.6	113.79	108.98	109.67	110.83	108.13	110.24	113.11	113.87	110.08	105.21	110.57	112.64	119.63	116.32	117.21	114.72	111.85	109.78	115.42	111.71	111.83	104.04	114.5	105.42
101.8	112.82	100.27	105.54	107.29	106.68	110.97	99.743	102.8	101.03	107.7	104.56	110.21	102.11	110.11	105.03	101.28	111.2	102.37	105.6	101.31	101.04	107.41	96.249	108.71	108.98	99.689	100.79	107.33	103.36	107.04	105.33	100.22	103.65	107.88	100.95	104.84	108.62	114.27	104.22	100.26	100.36	104.68	103.62	102.4	105.77	100.77	103	109.43	100.17
107.7	99.71	110.27	98.215	104.47	105.05	106.82	102.28	108.85	101.97	104.42	99.493	106.48	103.67	104.38	97.546	103.46	110.62	107.65	100.18	106.55	104.61	104.56	105.41	110	104.09	98.378	103.24	104.79	103.34	106.49	112.62	108.94	101.95	101.73	104.59	99.936	102.46	107.08	107.96	104.84	107.94	101.84	98.562	104.8	113.27	97.222	103.89	113	107.37
103.66	109.25	102.24	103.51	106.57	109.02	112.91	102.62	108.07	106.95	112.57	103.9	106.71	103.29	104.63	106.47	108.78	107.05	103.98	100.52	111.83	110.92	108.15	107.46	106.81	106.81	106.71	104.18	103.8	105.76	103.31	107.11	108.03	102.86	107.93	104.79	107.41	104.1	106.31	105.23	109.99	110.66	104.35	104.33	106.26	98.521	104.11	107.71	103.51	106.23
116.55	116.12	111.93	112.68	113.12	106.63	108.91	116.44	109.19	109.37	111.32	110.34	117.36	109.51	112.32	109.2	114.75	110.45	114.26	111.45	117.77	107.15	110.21	113.51	112.32	113.04	111.58	119.09	111.63	116.66	104.52	109.71	110.16	107.35	112.27	117.83	105.72	112.36	114.76	109.81	107.87	108.58	109.96	115.2	113.4	114.77	112.4	117.34	114.74	111.88
112.73	107.41	100.29	106.54	107.71	107.8	104.15	108.21	109.93	106.21	101.88	103.54	108.18	110.1	107.68	104.77	100.07	106.37	110.41	104.4	103.47	100.45	104.84	106.08	103.88	105.99	110.86	111.64	102.12	110.33	108.72	104.62	107.88	101.41	104.95	101.72	106.15	104.37	104.43	106.44	106.74	106.97	104.92	107.11	107.11	99.091	105.93	107.9	110.04	102.24
113.14	109.85	118.64	112.79	109.33	109.03	106.58	108.04	109.23	109.2	111.09	105.16	113.64	110.71	117.47	105.88	110.22	111.49	110.25	111.39	110.73	107.1	117.08	113.15	105.93	106.04	114.32	110.86	108.7	108.24	111.29	112.44	108.93	107.49	109.47	113.28	112.61	114.19	110.97	115.68	108.19	109.66	110.55	111.34	111.83	114.35	118.31	115.7	108.87	110.11
109.33	107.93	112.89	99.925	109.84	108.98	107.74	110.91	110.8	103.95	110.84	105.57	104.8	108.61	109.98	108.07	104.76	104.51	104.76	106.18	107.04	104.21	107.5	103.81	106.15	106.73	110.77	108.17	107.25	105.6	106.81	110.34	106	112.17	106.56	108.8	110.1	100.85	104.11	108.43	113.84	105.05	108.12	107.76	109.64	105.58	104.49	113.52	104.54	111.36
106.86	103.77	110.48	106.91	102.23	107.54	108.16	105.3	111.82	106.29	103.98	104.58	101.65	109.34	102.25	98.87	107.08	105.29	102	103.59	105.5	109.58	106.61	105.91	99.923	104	107.61	102.84	103.54	102.09	109.46	102.96	104.73	105.84	108.87	101.33	102.72	103.43	104.54	106.55	109.61	107.93	106.97	109.61	106.3	104.96	103.48	107.34	106.51	106.48
102.46	102.98	108.11	111.22	105.62	110.49	110.15	111.39	102.11	101.36	107.55	107.58	109.16	110.55	103.06	107.46	107.63	104.14	110.12	108.8	114.79	105.7	104.56	101.12	111.83	110.13	108.57	107.55	101.85	109.75	105.02	103.01	105.86	103	103.97	102.18	107.71	108.98	109.4	110.05	109.35	105.11	105.28	104.86	103.73	104.21	100.53	101.81	107.12	105.34
106.6	106.67	102.36	106.49	99.394	100.22	109.32	103.54	103.01	105.09	108.69	100.34	97.979	107.45	109.44	106.69	99.829	103.03	106.71	103.55	101.67	99.336	104.53	106.35	96.818	95.758	101.38	100.02	102.25	106.18	107.79	101.33	100.21	108.63	103.43	104.81	105.1	106.33	107.54	103.95	102.75	112.33	106.28	106.98	102.04	108.39	104.2	105.65	111.1	102.54
106.13	105.46	106.28	108.27	102.35	105.98	101.15	104.25	107.97	105.82	106.69	101.16	102.54	109.33	104.75	103.98	101.35	103.18	100.15	108.57	106.96	101.03	105.94	101.77	105.81	104.15	111.85	104.89	106.15	109.47	111.97	105.96	102.81	105.97	107.23	104.04	104	101.06	101.42	107.32	104.45	109.28	104.3	107.95	108.69	103.05	107.56	101.07	104.58	106.53
107.77	112.47	100.88	108.53	109.33	103.7	102.92	106.28	102.74	110.46	102.7	105.85	102.69	106.88	104.13	110.15	98.926	99.669	108.79	103.95	108.35	102.42	104.93	101.29	107	105.39	111.01	99.749	99.216	101.91	110.81	102.86	99.004	108.48	102.87	99.953	105.21	104.51	103.77	103.57	109.69	101.32	106.25	100.73	107.73	103.74	101.77	107.69	106.99	103.05
105.43	99.924	97.883	108.18	102.73	101.13	107.27	104.52	114.98	109.1	105.75	104.16	106.35	106.65	104.21	106.39	109.35	104.81	103.33	108.03	108.47	99.697	101.63	102.7	101.77	100.85	102.35	99.968	104.7	101.01	103.63	105.21	99.663	100.08	107.93	100.63	103.58	111.82	101.51	103.84	103.13	100.23	105.13	106.14	107.25	107.29	108.14	102.95	106.8	106.98
102.92	101.98	106.1	110.47	104.7	100.14	103.93	101.17	102.64	108.86	103.68	109.05	103.99	108.84	104.51	104.08	103.05	99.892	100.98	105.22	99.815	102.76	104.37	102.94	106.6	111.33	103.14	110.48	103.71	106.34	103.52	110.5	102.87	105.73	103.3	111.67	103.58	110.37	102.31	103.27	99.774	101.52	105.15	106.06	106.78	107.69	102.82	101.7	102.96	111.67
108.53	106.03	110.3	101.22	107.21	106.05	105.37	108.84	112.04	97.857	101.43	101.79	104.98	102.92	109.77	103.37	105.75	101.59	100.91	106.11	100.51	109.96	111.79	111.28	102.67	104.04	102.07	106.84	108.9	108.64	109.04	109.4	110.64	106.46	102.7	108.05	107.43	107.01	107.6	107.66	100.93	105.61	98.901	98.996	107.1	104.42	105.82	106.97	107.51	109.16
115.99	115.49	111.37	115.28	115.93	104.34	112.98	108.57	113.57	114.7	107.42	118.14	116.8	113.3	113.16	114.47	114.36	113.01	110.31	113.33	114.36	114.97	106.09	112.24	107.22	112.28	111.4	112.72	108.44	115.3	107.82	111.69	113.3	108.81	112.79	117.5	116.05	111.71	111.58	113.99	112	111.97	120.5	108.09	111.03	117.32	105.91	116.85	117.96	111.5
104.63	102.16	98.034	99.047	99.3	99.47	95.501	104.21	95.861	98.809	101.34	103.15	99.124	101.83	102.19	98.684	97.608	104.63	90.978	101.01	104.41	105.35	97.627	98.746	105.14	101.23	100.67	100.98	95.955	101.73	92.174	96.703	104.88	99.235	101.05	97.702	100.65	105.17	103.62	100.97	91.14	97.747	97.524	102.69	100.95	95.843	99	98.373	102.66	103.67
106.17	98.879	109.3	113.22	98.012	100.86	109.1	101.17	104.34	106.64	106.18	103.43	102.77	103.19	107.74	97.122	107.76	104.14	108.9	103.37	101.59	107.03	106.99	106.48	104.42	108.67	111.29	109.61	110.64	106.58	104.27	113.31	98.326	107.61	106.87	105.74	107.16	107.05	106.11	108.03	102.95	107.77	105.63	99.468	102.2	98.38	103.62	110.99	114.59	102.87
110.92	110.32	114.95	108.05	112.77	112.14	114.8	110.96	107.46	106	117.06	118.46	116.57	106.61	117.47	116	115.37	112.17	111.64	112.27	114.9	118.71	118.8	110.3	118.07	104.75	113.29	108.74	114.42	104.44	114.11	115.07	108.61	113.75	114.87	113.05	105.38	114.72	119.21	114.26	114.53	113.2	110.46	109.1	112.31	112.73	123.77	109.68	109.66	113.08
108.91	113.68	108.36	110.59	111.72	108.89	111.03	105.59	110.44	111.32	112.59	110.23	106.34	112.41	113.49	109.63	114.34	111.46	109.52	107.38	110.31	105.87	108.78	109.44	118.3	117.54	113.5	106.63	107.52	108.45	107.47	106.92	112.53	108.68	106.11	111.08	103.3	108.67	109.53	112.97	102.18	112.31	113.41	109.21	111.06	110.26	107.89	106.13	108.79	108.63
112	110.46	110.68	113.58	114.96	114.98	108.38	110.08	112.04	112.78	108.9	114.63	107.18	111.16	113.49	111.81	107.76	111.09	109.83	111.4	109.88	108	108.57	109.22	110.34	111.4	110.05	119.44	106.22	115.66	105.55	109.79	107.35	108.59	114.73	108.27	107.08	114.17	116.13	109.46	114.05	112.5	109.52	112.18	109.66	111.95	110.96	117.27	112.87	110.64
104.43	98.824	105.89	99.737	101.24	98.218	102.35	100.93	107.29	100.23	98.139	102.86	97.918	96.865	101.98	101.41	102.53	111.06	102.07	96.126	98.589	103.37	100.98	98.147	100.59	105.09	98.848	99.97	105.62	96.266	104.68	93.636	104.2	96.417	101.84	105.44	101.78	98.48	109.4	102.26	93.183	101.3	98.637	101.01	107.49	96.857	102.73	101.61	99.088	92.849
103.87	102.69	109.82	104.99	104.55	105.73	102.6	105.84	94.8	104.55	103.81	109.73	107.33	99.335	105.69	103.59	106.36	107.3	108.02	98.898	107.6	109.06	106.94	102.82	103.46	102.88	108.08	109.65	99.432	107.86	110.14	103.71	97.548	107.02	108.29	103.31	109.79	102.02	109.08	108.29	112.23	110.19	107.16	104.2	103.92	104.88	100.66	101.37	102.65	103.05
106.33	111.4	106.07	102.35	106.69	105.01	108.4	113.64	105.14	111.22	111.79	107.04	112.94	104.46	110.07	115.08	107.76	100.6	108.7	106.7	98.732	97.73	101.81	108.79	104.05	101.14	106.12	105.72	104.92	107.73	107.05	102.58	105.26	110.6	101.34	106.19	104.4	108.92	99.601	102.28	108.27	107.54	106.25	101.79	99.425	107.1	101.57	105.67	107.87	102.83
98.224	99.504	98.978	98.38	105.77	103.15	96.622	98.121	100.85	102.99	94.316	103.7	93.6	99.175	94.178	96.305	95.534	97.64	99.989	103.35	100.76	100.83	101.64	102.49	95.992	101.71	97.041	97.74	99.528	99.783	103.61	97.002	94.464	107.57	97.825	100.44	97.91	101.69	104.67	104.06	96.676	100.04	102.3	98.1	99.707	99.496	104.32	104.82	98.795	98.65
109.51	106.18	107.26	111.23	108.43	105.91	112.82	101.78	108.92	108.06	106.04	107.64	111.48	108.21	103.26	107.13	108.74	110.09	104.89	106.14	110.67	108.19	105.54	108.55	111.84	112.02	105.18	105.78	103.85	106.51	103.04	113.24	105.6	111.66	108.33	105.63	103.39	104.48	103.46	104.97	106.55	105.65	104.73	109.83	110.63	107.54	105.68	107.12	106.56	109.53
108.48	105.49	109.3	103.41	103.97	104.42	110.15	110.94	104.24	104.18	102.2	103.5	105.65	111.02	105.76	104.24	108.7	105.82	106.21	103.7	108.32	109.61	105.88	105.98	113.92	107.09	100.1	107.69	106.31	104.43	113.14	102.54	101.81	102.54	104.95	111.11	108.89	102.79	101.65	103.54	111.87	113.05	106.95	107.14	103.81	108.1	101.08	105.24	108.14	108.09
106.84	106.16	106.28	107.44	106.69	108.84	104.73	104.14	106.2	101.92	102.74	105.34	112.76	96.377	112.43	100.67	109.45	98.585	102.86	106.62	100.71	112.49	103.06	111.72	107.58	105.17	105.49	103.63	100.54	105.97	103.78	98.99	108.23	101.7	105.2	106.19	109.22	102.71	107.03	102.58	105.15	107.43	111.06	103.56	105.96	106.05	103.86	105.75	109.56	108.39
120.36	119.56	115.76	115.79	115.35	116.12	111.25	113.83	117.57	113.07	120.33	118.58	118.09	123.61	117.2	120.54	117.1	117.34	120.75	113.3	112.13	117.26	118.82	118.54	118.86	123.31	121.28	113.44	115.17	116.52	115.55	121.11	123.85	113.66	114.78	115.32	115.84	119.8	115.22	120.42	117.15	125.9	119.22	120.13	115.28	117.95	119.36	114.56	113.2	123.44
108.44	107.11	110.34	113.03	113.63	111.5	115.67	113.84	109.29	114.3	106.95	111.33	114.37	110.29	111.32	113.29	111.57	110.84	108.37	110.56	116.98	107.02	110.96	116.91	113.64	109.57	113.93	113.88	107.05	115.98	108.05	109.61	116.63	106.68	109.74	113.22	111.84	112.87	113.82	107.05	114.41	115.61	113.75	109	112.3	110.25	114.88	109.08	112.81	113.04
99.868	100.83	112.24	107.84	102.92	99.248	111.31	108.11	102.49	99.115	99.511	101.77	106.55	100.27	108.67	106.32	110.59	107.1	98.304	109.9	109.18	103.33	98.138	107.1	107.05	106.49	101.73	99.159	101.33	107.26	98.628	108.03	109.71	110.36	102.01	106.59	111.6	107.56	105.09	101.57	107.72	105.78	99.823	100.56	104.84	106.2	102.09	101.76	101.32	100.51
109.93	106.41	99.474	105.61	111.54	106.72	110.03	110.06	109.62	111.41	108.05	104.69	101.8	108.06	104.33	108.21	97.524	105.89	103.56	101.14	106.22	102.34	108.88	112.33	106.12	102.66	107.53	103.97	108.23	103.7	102.87	105.49	101.4	107.58	102.48	102.09	104.57	106.77	110.85	107.4	110.55	104.77	107.46	103.54	104.56	103.59	104.53	106.18	108.3	106.16
106.04	104.35	102.03	100.76	103.29	102.07	112.28	109.41	109.49	108.25	103.82	102.16	111.06	105.61	101.48	105.91	110.86	101.8	113.99	101.43	108.73	102.64	106.04	103.17	109.4	99.189	106.93	104.09	106.93	101.2	105.39	104.02	110.63	103.59	108.82	102.95	107.31	109.7	101.63	107.12	108.56	102.76	107.37	110.45	102.73	98.449	111.49	107.1	108.29	109.47
103.93	110.04	108.59	97.111	111.39	111.89	107.09	102.38	99.124	105.39	110.15	107.76	112.73	100.05	108.41	105.24	109.67	102.45	108.89	98.077	103.74	101.15	107.66	108.76	110.04	106.49	108.68	100.77	105.51	107.07	105.75	106.66	102.31	107.05	106.6	109.24	101.45	105.11	114.21	111.45	112.44	107.41	103.5	110.66	104.87	110.66	115.81	109.24	111.1	106.03
114.42	114.4	115.21	109.82	109.74	112.95	110.15	111.62	111.46	112.4	112.81	109.46	115.72	114.7	111.51	107.95	111.8	112.7	114.81	115.26	113.51	110.45	114.09	113.85	105.72	112.46	111.89	110.81	112.14	108.98	107.29	113.13	108.89	113.46	117.12	111.99	110.88	112.47	107.5	115.53	111.73	117.67	111.09	112.45	107.67	116.29	112.1	106.34	112.34	117.37
114.44	111.06	108.05	108.57	111.82	117.04	112.7	109.49	115.41	111.89	105.55	115.92	114.66	111.3	111.89	110.23	106.76	118.36	110.88	112.86	112.54	121.27	108.14	111.96	113.63	109.91	109.46	106.31	115.8	106.97	116.89	109.86	116.79	108.63	105.67	109.38	116.32	116.54	116.85	119.31	113.13	107.44	113.86	106.87	109.71	110.52	112.27	114.79	109.95	116.7
114.23	114.33	109.52	111.81	117.38	106.95	107.61	108.26	109.06	114.19	117.45	111.27	108.98	113.14	107.68	110.4	109.16	113.83	113.05	118.16	107.44	111.95	101.88	115.86	114.58	112.04	120.33	107.5	108.13	113.71	113.08	112.03	117.51	114.99	115.99	110.51	110.76	109.1	114.54	116.68	117.6	111.24	114.76	108.98	107.67	110.72	109.19	108.63	109.74	113.42
124.57	120.29	114.81	119.95	118.89	121.17	117.12	116.76	117.83	116.15	117.92	121.65	119.71	118.03	111.31	117.89	111.05	107.34	115.46	114.42	122.02	115.95	119.37	117.27	110.19	114.53	118.94	119.93	123.06	116.63	118.46	114.46	115.49	119.37	116.19	118.03	114.49	114.91	117.06	119.3	118.7	118.71	120.1	115.88	122.91	119.89	115.14	120.01	109.67	121.55
108.12	111.79	103.96	109.01	106.29	108.8	105.62	113.38	112.45	108.97	112.74	109.78	109.52	103.5	108.13	108.24	107.44	109.07	113.03	109	110.1	107.84	103.82	112.16	112.7	112.99	104.56	110.85	105.8	104.89	107.66	111.41	111.53	111.03	111.5	108.73	112.96	113.46	110.16	107.43	109.4	113.53	112.19	110.13	115.89	111.56	109.48	107.43	113.37	115.17
101.94	107.58	98.225	100.67	100.44	111.42	106.67	108.07	112.75	104.84	108.59	98.944	109.32	105.19	102.23	104.36	104.3	111.47	111.73	106.97	106.06	106.68	109.19	97.471	103.16	109.31	100.56	102.96	102.63	107.77	108.8	102.78	110.29	108.11	104.69	107.2	106.86	103.13	104.18	103.04	106.32	105.99	103.85	102.93	109.82	102.9	113.01	106.76	108.67	104.27
104.02	103.11	105.81	106.1	106.38	105.3	102.31	105.4	108.75	101.93	102.39	110.64	106.57	105.8	108.06	105.94	114.15	113.95	104.78	102.21	110.5	114.48	107.98	104.27	107.38	106.27	104.88	99.023	104.95	108.43	99.019	111.16	100.07	110.67	110.54	103.4	109.59	107.07	106.22	111.06	106.85	110.55	107.43	99.905	106.7	101.35	112.95	105.45	111.53	107.38
106.82	111.51	107.33	110.67	109.45	116.93	109.33	106.99	109.74	101.74	110.66	112.04	112.6	102.19	113.64	106.76	110.01	110.71	109.93	113.11	109.41	110.85	111.82	111.7	109.2	111.52	112.96	111.53	106.08	114.4	114.21	110.42	110.79	112.12	111.11	109.64	110.37	109.49	115.97	111.39	111.6	112.01	117.01	112.74	111.29	116.15	112.22	101.85	113.71	118.04
96.532	102.17	100.76	100.26	107.43	97.176	99.376	94.789	103.34	98.646	99.985	100.08	106.68	98.304	97.604	97.557	101.35	97.106	105.1	108.63	102.44	101.16	98.012	99.387	104.31	99.658	103.05	96.375	103.68	100.82	96.915	104.98	108.12	102.59	100.64	98.938	94.315	100.74	104.65	101.24	103.95	106.45	98.402	102.27	99.713	99.019	100.18	103.09	101.99	99.673
97.483	102.16	104.2	106.78	105.49	106.32	97.091	108.87	101.81	106.71	104.87	97.722	106.02	101.81	104.65	105.61	99.773	101.3	102.16	104.71	97.584	106.75	109.83	102.67	109.21	106.73	100.89	109.73	101.12	102.19	112.16	107.37	101.23	105.75	101.13	103.21	103.79	105.96	103.93	98.214	105.29	104.93	106.61	99.497	106.03	101.06	101.55	101.6	104.74	104.72
106.81	107.4	104.1	102.24	101.14	107.37	112.01	111.19	108.47	105.84	100.76	113.31	107.35	106.9	98.479	108	102.31	106.41	106.13	101.68	105.03	105.93	106.43	106.18	104.62	106.42	105.69	107.41	107.84	104.4	104.78	108.78	105.62	101.34	101.24	106.79	101.49	111.71	107.78	102.29	111.13	110.54	105.49	105.44	112.01	105.02	108.28	101.19	108.96	109.46
104.91	103.1	104.59	105.59	110.69	105.04	100.11	111.72	102.99	108.24	105.31	109.91	110.6	105.84	104.06	104.39	103.81	108.1	102.45	103.16	110.44	105.69	106.49	102.71	102.43	109.74	104.55	106.82	105.66	107.32	105.18	101.62	102.88	105.95	107.85	104.84	102.31	104.43	106.43	107.01	103.94	105.73	106.95	105.15	109.43	109.41	100.15	110.19	109.91	102.51
93.462	96.964	99.402	100.73	100.24	100.16	92.476	95.017	100.05	102.85	94.079	102.39	102.03	101.62	101.79	99.15	103.78	99.666	100.17	95.855	96.928	103.57	95.812	103.2	99.622	101.02	94.329	101.48	97.71	99.703	99.701	99.839	98.905	103.49	110.68	99.432	98.951	105.81	97.119	90.899	102.25	110	105.72	101.71	103.81	99.187	99.951	105.13	102.56	99.799
108.88	106.89	104.25	107.66	110.19	114.41	112.47	106.7	108.85	112.99	120.89	113.88	110.53	112.9	112.93	113.41	112.38	108.28	107.77	110.55	111.97	111.73	111.48	108.72	114.42	109.88	109.88	113.1	114.8	113.24	111.14	115.55	107.06	110.29	115.43	109.95	109.38	116.63	112.48	111.05	110.17	114.51	108.45	106.1	109.29	110.12	112.3	112.87	109.04	106.82
118.55	115.85	120.63	114.74	117.79	118.22	114.33	119.87	116.35	115.1	118.13	121.23	116.86	117.96	119.42	117.37	114.4	121.19	116.46	124.64	116.36	114.1	113.85	118.88	118.19	115.69	120.73	118.04	112.67	120.23	110.94	115.14	119.23	119.02	119.02	116.03	122.3	116.11	123.39	117.43	119.79	117.11	123.77	114.91	118.1	113.93	121.52	124.38	121.39	116.98
116.26	118.6	104.99	109.55	107.41	112.71	113.84	113.24	116.59	115.84	119.98	114.04	112.54	116.43	115.17	112.89	106.3	109.86	117.12	116.47	116.55	113.24	118.34	109.41	111.91	111.34	108.66	114.29	116.29	108.41	111.98	112.05	109.27	105.46	113.01	112.31	117.71	110.24	115.64	111.51	104.2	115.21	110.61	114.32	112.66	105.73	113.8	117.49	111.31	105.92
99.252	98.342	99.617	103.9	100.59	102.13	99.374	98.897	95.055	93.05	97.116	94.56	102.93	98.244	95.972	103.7	99.428	103.59	98.492	100	106.27	91.6	100.55	92.861	100.4	95.067	97.387	102.84	95.401	96.196	98.801	97.904	100.75	100.47	107.53	99.291	97.917	103.13	103.38	103.67	100.16	103.5	96.057	97.806	97.585	98.591	99.564	99.879	95.019	98.629
105.59	95.978	105.7	97.758	99.54	101.33	97.598	98.636	92.602	97.219	100.38	95.967	93.022	98.366	103.51	103.08	100.77	99.721	99.53	98.46	101.45	101.23	98.139	96.806	95.99	97.713	100.87	99.576	101.57	102.65	95.626	98.785	101.61	102.41	101.97	100.86	100.74	97.759	97.414	96.802	96.907	94.758	102.95	96.348	94.631	98.547	103.28	92.802	92.8	100.22
109.11	113.26	111.67	113.32	110.59	108.42	109.47	111.67	113.97	112.95	112.8	108.1	111.54	112.72	114.1	114.83	105.96	116.86	114.2	114.6	110.14	118.64	102.69	113.96	116.66	111.11	107.34	110.8	117.6	111.24	111.68	112.27	110.89	115.57	117.88	114.8	108.99	113.01	106.34	113.7	106.11	111.37	107.53	116.06	113.73	112.29	106.66	113.98	112.19	106.6
101.45	113.3	106	110.29	108.53	103.83	99.419	105.15	102.13	110.53	98.887	104.13	104.32	107.09	110.85	105.3	110.51	98.742	100.76	99.992	97.065	104.21	104.54	96.302	102.82	103.24	101.58	112.95	99.249	103.54	101.79	102.81	110.99	107.09	106.85	105.05	108.5	103.69	116.32	103.61	104.64	103.27	100.57	97.638	105.72	107.46	108.37	110.1	108.36	112.07
115.4	120.26	110.79	113.09	108.45	107.93	118.4	114.47	111.04	104.62	111.76	111.51	110.08	119.39	116.67	108.63	112.97	117.69	114.47	109.64	111.44	108.41	111.32	108.49	107.65	107.16	109.79	113.56	108.59	122.29	113.17	112.02	104.55	114.82	113.89	111.41	106.65	112.76	113	108.83	112.2	118.95	115.42	108.73	106.31	106.85	113.36	114.28	118.28	117.97
119.96	113.65	107.85	112.96	110.33	113.33	112.74	111.83	112.92	113.02	116.67	112.28	109.52	112.98	112.82	110.11	109.75	112.5	108.41	107.02	105.97	115.36	105.62	113.78	108.56	113.93	107.91	110.64	116.59	108.45	111.52	113.49	120.76	110.97	119.4	114.66	105.83	103.62	112.5	110.27	115.12	115.28	109.93	107.97	111	113.07	111.55	112.1	111.66	111.08
107.51	111.26	110.78	106.58	101.63	107.47	103.24	107.91	106.68	102.93	105.52	107.14	109.38	110.55	105.91	110.55	106.67	110.84	103.13	104.05	105.83	108.25	107.87	104.98	108.45	105.57	108.08	103.61	112.98	111.98	105.37	105.39	103.9	107.35	104.79	108.33	107.04	101.53	107.64	108.36	99.809	107.65	108.77	102.21	104.73	104.55	105.34	103.87	102.78	105.55
109.38	108.56	105.9	105.12	105.48	105.48	111.74	107.71	109.15	99.48	106.68	101.51	105.85	107.84	106.97	108.9	107.33	106.82	107.63	107.17	112.54	106.87	105.34	109.62	104.42	100.94	109.9	104.3	109.1	102.23	112.65	110.73	105.72	103.92	107.9	100.91	105.19	109.75	106.73	111.48	106.82	104.04	107.78	107.22	106.93	105.58	110.83	108.64	108.46	99.188
119.85	120.92	116.91	119.65	114.27	112.65	119.19	119.76	112.6	113.34	119.46	117.87	118.25	122.05	125.06	114.79	114.58	119.43	118.09	122.03	120.65	120.28	119.88	119.89	125.17	115.91	115.4	118.55	121.17	114.2	120.38	120.57	121.25	116.04	116.32	110.23	115.07	116.1	116.54	112.29	118.47	109.4	118.54	115.83	112.15	117.53	116.52	109.1	119.75	122.29
101.04	103.79	105.99	112.47	107.55	104.63	105.87	102.97	109.48	106.48	100.4	99.836	109.34	109.85	103.1	108.65	107.78	106.63	106.91	107.5	107.36	105.96	107.53	105.06	104.51	109.05	100.73	108.48	103.66	104.38	102.58	109.03	101.68	104.06	104.94	108.57	103.99	106.74	107.64	102.55	101.97	107.93	104.14	98.748	107.98	113.63	106.61	119.53	105.18	103.26
109.54	105.17	106.01	108.92	108.39	107.05	97.766	101.53	109.08	101.25	101.62	100.76	109.52	107.07	102.22	101.36	106.89	107.26	109.33	107.64	102.17	103.53	112.57	105.76	100.2	109.02	108.57	102.79	102.65	110.04	109.48	104.58	106.21	103.72	100.45	112.45	103.26	107.76	111.63	109.44	105.22	109.57	103.22	106.11	102.15	104.65	106.81	107.68	107.56	110.49
100.69	108.93	92.592	96.161	102.04	107.05	99.82	101.78	101.54	101.32	99.649	99.567	101.23	101.44	103.71	99.817	104.73	97.303	98.728	94.395	103.51	98.277	103.71	98.296	95.141	102.47	100.65	100.95	100.24	102.13	94.588	98.149	100.46	102.54	101.2	95.377	99.582	95.345	104.43	100.59	101.09	94.801	101.22	97.526	98.634	101.2	104.33	98.392	100.71	105.57
111.94	113.67	110.26	112.9	111.95	109.99	116.02	117.15	113.43	113.4	109.38	110.05	114.76	112.18	116.53	109.52	119.83	114.74	111.39	112.55	110.93	106.49	110.88	114.24	109.63	109.01	120.74	107.12	111.34	113.1	114.62	114.62	109.07	109.19	111.37	107.98	114.43	108.82	107.51	114.27	114.3	112.46	114.84	116.67	113.71	110.43	110.89	114.24	112.51	107.87
117.56	110.55	119.67	115.87	111.27	111.43	108.08	110.29	110.04	106.9	115.09	117.81	117.52	108.63	115.29	108.27	107.77	112.37	102.72	120.84	111.68	102.69	116.08	111.43	109.48	112.73	113.84	107.35	111.59	106.94	108.87	117.54	111.18	110.07	112.55	110.73	111.33	111.88	111.53	106.41	113.99	109.54	112.79	102.19	116.64	114.99	112.01	119.11	115.41	112.62
106.21	105.96	107.44	111.95	110.01	107.22	106.89	109.18	106.37	102.67	102.43	108.31	103.5	109.81	108.67	106.53	106.79	105.59	108.52	105.27	108.19	105.83	110.26	105.25	107.77	106.45	105.65	112.24	104.51	104.81	109.19	112.71	108.61	105.42	108.09	101.52	103.95	98.707	110.12	107.92	105.42	108.43	111.15	102.78	112.99	106.38	103.73	103.97	109.68	107.57
101.35	105	105.36	108.41	111.27	100.93	107.03	105.84	106.88	104.06	97.103	104.97	107.37	108.28	112	108.76	100.06	100.43	107.95	111.46	107.6	105.28	105.3	103.35	101.87	103.14	103.29	110.87	103.92	100.98	107.04	113.4	101.03	104.35	107.82	100.5	110.46	105.1	102.71	104.77	98.069	100.65	105.48	105.18	102.1	95.515	97.075	104.65	108.73	102.35
117.4	106.22	105.85	102.55	107.29	105.79	107.59	106.77	103.82	108.48	110.8	108.26	105.02	104.12	102.32	110.76	116.5	106.4	104.38	109.15	104.94	109.65	106.73	108	107.66	104.06	106.23	106.88	108.16	108.33	103.57	105.47	108.33	101.76	106.51	99.104	105.98	100.5	104.47	111.62	106.97	106.72	111.67	108.53	108.59	106.1	105.66	103	111.07	104.73
107.02	105.42	107.71	106.67	105.73	101	109.13	109.91	107.33	106.54	107.23	104.66	105.89	105.1	100.42	110.6	111.79	102.49	102.96	102.03	113.08	106.23	105.63	105.81	109.1	104.52	115.21	104.28	111.83	103.16	108.39	102.79	107.47	106.99	104.91	101.61	110.36	103.94	105.59	102.11	106.55	106.81	105.48	107.02	100.28	104.75	105.65	109.13	112.65	112.18
99.09	96.939	102.17	98.115	97.588	101.45	94.233	101.88	102.95	97.246	104.12	100.01	101.04	97.477	96.596	104.62	101.63	98.128	102.39	96.031	97.623	100.22	99.921	100.3	96.292	95.577	96.244	101.78	97.789	106.58	99.476	93.918	103.51	101.8	98.087	100.42	98.786	99.935	95.282	98.782	94.538	99.866	104.67	99.251	96.517	98.761	100.63	96.043	103.5	97.572
103.63	103.89	103.11	109.18	103.34	108.65	102.31	108.98	107.58	100.07	98.947	107.06	100.14	104.07	102.83	108.09	113.04	108.75	104.3	103.61	103.91	104.89	102.65	107.53	111.65	99.12	106.98	102.42	107.35	105.02	103.08	108.4	99.829	105.66	108.15	103.77	107.2	105.13	107.81	99.297	108.75	104.09	99.654	99.689	105.96	112.41	100.77	110.2	106.97	104.38
106.81	96.75	112.09	103.07	102.04	102.34	99.69	104.08	104.39	107.08	109.21	104.99	106.62	100.11	102.48	111.28	104.75	108.01	114.28	110.76	110.15	107.13	105.66	108.24	105.19	103.54	107.58	97.482	105.12	110.07	109.97	102.85	103.39	109.38	106.14	100.92	111.6	107.94	102.11	103.79	106.63	108.7	109.85	103.49	105.61	105.97	106.88	108.67	109.23	98.096
109.21	117.23	111.84	113.65	118.18	111.09	112.54	114.02	111.76	104.25	116.7	117.28	116.07	105.32	114.15	111.05	110.93	108.86	115.5	108.69	111.87	113.98	110.74	111.9	112.47	113.81	113.36	109.66	117.41	114.18	118.02	110.58	113.51	110.39	104.73	107.31	116.18	112.87	113.72	108.85	112.61	103.6	110.61	122.09	110.12	111.18	111.87	112.43	113.55	108.8
107.69	100.12	103.16	104.44	105.43	102.22	101.52	107.69	99.826	111.02	103.93	108.91	106.26	104.34	103.62	101.91	107.54	105.3	102.55	112.53	106.75	102.41	104.68	106.77	104.65	110.45	108.12	104.04	107.77	110.33	108.09	108.88	105.76	104.15	100.9	103.79	110.22	99.303	103.61	104.26	105.94	103.47	104.04	101.03	110.08	104.32	106.99	111.66	101.96	104.97
112.85	108.34	103.07	110.37	108.84	109.55	115.41	113.2	112.5	104.16	109.2	108.62	116.31	114.64	108.23	110.74	107.2	111.33	106.87	111.05	105.4	110.24	108.71	109.5	103.67	107.21	108.84	117.03	108.05	108.92	110.43	112.74	111.69	111.37	110.78	107.24	108.47	112.15	108.37	109.39	112.87	111.77	108.61	112.36	112.65	107.68	113.98	113.18	107.46	108.86
105.97	101.22	94.125	101.18	98.133	106.57	97.786	100.82	102.65	103.55	100.43	103.11	99.099	102.35	96.758	101.37	95.344	94.358	95.201	99.125	91.624	98.647	101.53	99.522	100.7	99.33	93.479	101.79	100.75	102.97	94.883	102.38	101.06	106.29	99.895	102.87	101.86	94.27	102.12	106.13	104.15	101.98	107.39	102.82	104.01	99.267	102.76	96.915	96.247	104.56
104.48	106.97	107.02	107.91	98.928	106.5	106.72	100.94	107.08	106.03	105.5	108	100.37	102.72	103.26	106.46	106.87	100.96	104.39	108.82	103.18	109.59	104.87	104.64	105.15	102.47	113.61	105.16	105.02	97.752	104.55	104.86	105.99	105.68	107.36	106.03	109.43	100.52	105.74	98.931	109.03	108.93	105.35	103.57	104.45	110.38	101.03	113.88	101.76	103.15
103.24	104.35	98.339	99.946	95.323	101.37	95.882	100.34	102.29	98.776	104.57	98.23	94.367	103.28	102.19	96.092	105.05	102.26	96.998	103.71	106.96	102.31	102.35	104.82	96.532	99.074	97.534	100.42	103.37	100.41	98.057	103.47	102.62	90.522	102.09	102.34	97.715	98.637	102.12	105.05	102.45	100.71	107.17	98.827	102.17	95.849	109.98	102.52	101.19	100.98
97.846	99.699	103.85	103.7	98.684	102.44	103.25	96.42	102.17	98.098	103.39	99.725	101.57	101.1	101.94	98.436	101.08	100.65	97.446	101	97.749	96.365	101.59	96.048	107.11	102.66	97.903	97.933	100.18	98.563	101.23	97.883	102.9	104.06	102.14	100.37	94.388	97.079	96.535	101.94	94.446	106.89	103.03	103.87	100.98	99.447	101.86	101.15	99.607	98.472
107.29	101.04	112.49	105.65	102.64	107.58	102.12	110.69	95.498	100.26	102.67	106.44	107.11	104.46	100.53	101.16	108.45	103.57	103.43	98.716	103.62	111.4	110.53	107.26	99.081	102.59	108.99	109.39	95.27	105.76	105.68	110.12	106.13	108.72	109.12	96.558	110.99	99.934	111.46	107.22	104.17	106.6	107.18	104.74	107.51	102.26	105.56	103.82	104.32	102.78
104.42	98.108	111.59	102.93	102.69	98.288	104.39	108	110.51	104.18	110.23	106.63	100.28	108.03	109.08	105.63	106.86	105.27	112.98	103.88	101.06	106.78	107.09	101.59	106.58	104.75	107.21	101.34	107.81	108.59	102.99	105.41	103.3	106.28	114.5	99.463	103.39	107.59	111.22	102.76	113.55	105.2	102.54	105.45	99.749	109.36	108.12	100.85	102.96	107.49
98.689	103.65	106.45	112.05	102.78	103.65	101.92	106.87	100.62	107.31	104.59	109.05	104.89	107.23	104.83	105.94	103.72	102.69	108.01	105.14	110.34	103.05	104.6	104.1	101.41	104.53	107.5	105.79	103.04	104.96	106.68	103.06	104.71	103.15	105.45	104.22	107.41	103.14	101.69	107.14	107.33	101.33	100.91	97.274	102.15	104.49	102.28	108.16	105.66	105.71
110.8	108.51	108.06	112.9	110.88	113.95	112.04	113.17	112.44	111.89	109.39	112.36	110.33	113.65	108.26	109.99	111.53	112.09	112.48	108.13	117.39	109.34	108.39	109.77	108.5	104.51	107.77	113.03	109.55	109.04	105.78	116.8	107.7	107.21	104.87	115.31	113.49	109.44	108.05	112.62	118.96	106.49	110.58	115.75	107.25	107.08	112.25	111.08	113	115.73
101.05	108.83	109.08	94.163	108.4	109.18	105.03	109.46	102.35	102.15	111.23	102.26	106.78	95.05	102.84	105.25	109.4	103.18	107.72	102.49	99.165	107.02	107.88	103.78	107.22	100.86	106.57	103.15	101.79	100.43	104.05	108.86	101.66	107.06	107.01	105.56	106.07	98.772	108.22	100.25	106.79	100.34	108.79	107.01	105.66	98.065	106.55	106.71	102.81	106.08
99.278	95.805	100.06	103.75	101.83	102.96	98.577	101.6	95.911	102.02	102.75	106	102.74	100.24	99.613	98.956	102.05	105.93	105.63	98.271	97.277	98.823	96.85	101.47	97.642	99.71	97.348	103.79	94.596	102.99	97.285	100.65	101.35	93.599	100.55	93.747	98.514	101.36	96.386	95.171	97.168	104.17	97.994	101.34	101.48	100.49	96.189	91.515	91.457	104.01
98.458	100.84	102.35	98.026	100.52	99.842	102.83	104.73	104.34	100.4	99.036	97.821	102.87	109.6	94.1	102.89	97.494	100.32	105.35	101.63	105.66	105.27	102.7	100.15	101.23	100.52	97.645	104.54	103.79	99.12	104.28	93.423	103.24	103.77	104.86	106.79	102.18	104.35	96.801	107.04	97.849	96.554	102.1	94.649	94.045	95.954	99.237	101.83	105.59	99.86
111.19	111.53	122.39	117.77	113.53	113.56	120.38	120.07	114.01	120.06	119.29	120.18	120.03	116.93	117.7	119.79	121.7	120.05	121.2	123.69	120.82	117.13	112.1	119.84	118.48	113.68	115.4	116.1	112.83	119.41	123.07	116.19	120.62	114.61	123.6	117.67	113.81	117.65	117.08	118.91	114.91	113.12	115.62	117.8	110.57	117.04	119.11	122.36	119.05	122.84
113.63	106.01	111.11	118.34	101.65	109.17	113.32	113.5	112.51	107.06	103.88	111.75	108.18	106.66	112	111.8	108.74	106.78	112.2	112.01	110.06	113.68	106.54	108.02	108.84	104.85	110.17	106.29	114.45	106.67	110.62	107.85	115.63	106.54	111.05	112.08	110.17	112.87	112.5	118.58	114.83	106.88	114	110.91	113.72	109.22	110.98	108.01	109.39	113.85
106.33	101.47	104.96	103.03	106.09	103.48	107.54	100.34	107.67	105.56	113.18	110.25	107.85	103.16	104.52	103.34	111.09	106.24	107.35	102.2	103.32	106.15	102.67	99.407	107.49	105.83	102.22	102.58	104.5	99.135	108.46	110.34	104.15	106.84	108.37	105.82	101.03	106.7	100.33	100.72	103.69	110.1	107.37	103.36	101.32	98.848	103.14	100.99	105.81	106.09
106.55	98.801	111.72	109.56	107.73	109.31	98.649	104.66	107.48	110.12	100.61	102.11	103.44	100	99.285	102.6	103.04	107.59	102.53	104.78	104.15	108.13	105.31	104.02	108.72	104.77	104.77	106.14	104.36	109.39	107.13	108.05	104.9	105.03	107.69	102.51	107.6	109.32	103.09	107.76	105.07	105.97	104.31	104.5	108.79	109.53	108.41	102.76	98.549	104.17
117.07	115.44	106.88	111.34	108.69	112.65	108.97	111.07	113.02	109.17	112.54	112.48	112.99	115.55	115.25	112.78	109.45	107.82	108.61	109.14	114.79	106.03	115.77	109.25	109.14	112.19	118.72	113.25	117.19	112.19	109.8	110.46	112.47	110.2	110.03	116.16	108.18	106.75	110.03	114.69	110.72	111.6	112.46	107.96	114.07	110.84	111.61	113.41	110.12	117.81
113.71	107	106.47	106.97	110.72	112.9	113.65	111.57	111.51	111.13	106.53	110.97	106.38	108.5	109.03	117.59	106.65	108.46	111.43	105.78	109.64	109.94	108.73	109.86	109.57	110.68	110.23	107.33	106.24	112.36	107.8	108.44	112.28	116.91	103.38	109.96	109.97	116.11	105.2	112.7	111.69	109.97	111.9	114.83	109.45	108.45	107.68	106.71	112.14	104.11
106.18	104.98	103.03	99.75	106.95	102.12	103.1	101.8	110.82	103.99	103.56	112.82	108.19	109.29	107.45	109.51	108.74	106.26	103.98	103.56	105.14	106.95	110.9	103.18	103.56	104.94	102.04	108.51	112.87	105.71	106.64	105.79	109.97	104.93	114.15	104.31	104	106.29	110.51	104.91	105.44	102.3	111.39	106.35	110.22	103.06	104.24	105.57	103.17	111.85
104.75	107.73	106.47	110.05	103.83	104.86	102.8	104.54	103.21	105.72	105.12	106.47	111.32	104.2	100.82	106.52	103.63	105.79	108.48	103.77	102.09	98.673	110.08	103.13	108.25	111.7	102.19	106.5	107.23	103.15	111.64	106.33	105.14	106.53	104.71	106.5	106.6	105.62	104.61	104.33	104.92	107.33	102.77	109.13	107.77	101.73	107.8	106.02	103.98	106.43
119.89	111.97	122.42	124.71	116.99	116.19	119.49	120.89	121.31	115.31	120.28	120.21	108.28	122.18	115.16	117.78	121.43	115.83	117.75	116.47	118.45	120.53	115.95	120.26	118.14	116.95	115.74	120.86	118.21	118.01	115.76	118.77	120.65	117.12	118.82	118.2	122.94	120.79	118.74	114.37	113.35	120.93	112.04	115.17	118.25	118.8	112.78	117.44	119.84	120.3
110.92	111.86	118.45	112.28	111.19	111.17	115.36	112.25	115.24	114.12	114.71	107.62	110.51	107.44	110.29	108.81	108.66	109.72	114.33	109.23	105.9	110.09	104.3	107.62	104.75	110.66	108.5	112.59	109.09	113.15	107.92	114.49	110.21	110.73	111.06	110.17	110.79	103.55	105.44	103.8	110.37	114.06	111.19	112.16	112.97	109.27	115.37	118.36	112.18	111.43
109.65	104.96	103.17	109.82	108.52	114.85	106.48	111.34	108.48	102.29	108.5	106.85	107.75	104.36	110.85	105.13	105.01	105.56	107.16	100.36	105.52	105.74	104.17	109.05	106.65	99.288	106.47	106.03	108.63	110.83	110.16	104.91	108.53	108.26	110.71	105.42	110.85	108.31	108.17	102.32	111	106.28	103.88	111.37	108.78	110.74	106.57	103.8	103.07	103.74
105.53	99.497	94.173	101.73	108.46	100.02	100.95	95.915	99.8	101.55	101.64	97.089	100.19	102.55	99.453	97.397	99.898	96.823	99.187	100.78	97.971	98.459	100.39	95.998	102.46	96.519	102.03	102.09	94.725	97.69	99.484	101.23	102.44	103.45	97.978	100.52	104.08	101.38	95.433	100.09	100.01	97.785	96.398	99.297	106.69	95.248	98.333	100.88	102.4	99.386
96.892	104.05	103.03	103.82	106.71	103.06	103.56	106.16	102.12	109.56	102.92	103.14	107.63	103.78	104.47	106.71	100.59	104.66	106.77	99.692	103.33	100.54	101.61	103.55	104.47	105.58	104.69	103.97	105.88	101.88	102.25	100.46	102.9	107.15	103.5	103.95	99.799	101.84	103.9	98.3	106.03	96.574	103.58	100.53	103.92	105.18	105.4	104.43	106.39	102.87
107.86	105.3	104.58	113.56	107.7	100.85	99.465	102.67	100.48	108.55	103.04	107.33	103.93	99.249	102.73	106.24	103.18	102.61	107.49	102.96	103.51	101.76	108.15	102.95	104.15	106.37	103.09	105.38	104.44	99.091	105.88	106.25	107.7	104.47	103.65	109.17	107.78	104.02	104.89	101.49	115.8	105.71	104.45	107.45	106.68	99.532	96.777	104.81	105.21	101.99
108.74	106.43	109.88	105.75	107.37	105.71	109.8	112.96	107.13	106.67	109.76	106.44	110.75	104.79	108.34	104.12	103.47	101.44	107.64	108.38	107.61	103.76	98.359	106.98	107.68	110.25	111.13	104.94	105.08	107.65	105.4	102.19	108.38	105.08	100.28	105.35	94.748	105.68	104.16	107.45	107.7	110.4	110.42	102.13	102.12	104.91	109.71	99.459	113.05	106.86
110.29	106.1	107.04	110.66	106.94	110.19	117.93	105.88	116.06	115.92	112.43	112.53	109.12	109.35	104.55	113.93	108.51	107.74	111.06	108.38	115.85	111.56	110.86	109.39	112.82	111.8	117.19	106.27	113.39	111.99	108.9	114.15	110.34	111.53	113.66	113.51	107.09	111.41	110.91	116.86	112.36	115.81	108.77	112.02	114	112.26	117.55	115.6	113.76	116.56
103.69	105.31	102.08	105.54	106.47	109.28	110.29	104.05	108	104.12	105.38	104.95	109.41	102.34	105.63	110.03	109.04	98.114	104.68	97.454	102.95	102.12	110.69	108.89	108.89	108.01	108.23	108.13	107.82	109.59	105.18	101.45	110.7	98.687	104.26	99.283	104.12	105.57	101.82	102.42	111.73	104.92	112.27	106.42	107.24	111.95	101.54	111.6	107.77	101.12
108.32	110.05	106.49	107.07	99.515	107.23	112.21	105.85	109.08	103.01	110.09	105.04	107.82	109.24	102	105.63	103.75	104.93	104.72	104.32	105.7	109.85	100.62	108.42	107.29	110.03	106.92	107.92	110.96	106.25	105.28	109.1	108.29	101.8	103.81	107.18	110.97	108.21	110.83	101.67	104.79	100.57	108.59	109.37	101.71	105.77	110.11	104.76	113.96	106.34
97.102	105.23	104.2	103.39	100.34	94.829	99.868	103.26	93.955	103.71	104	101.82	97.242	100.41	102.97	102.84	99.286	102.6	98.48	94.439	104.02	99.129	94.938	101.52	103.43	98.967	99.006	102.68	100.55	103.81	101.52	97.9	91.235	91.466	96.588	104.98	96.718	94.315	100.59	99.858	95.053	96.531	95.653	98.306	100.28	100.1	98.987	104.22	94.29	97.036
106.52	117.03	113.43	111.72	116.16	107.97	109.8	113.7	110.26	106.36	114.94	111.73	108.82	114.31	111.5	107.91	113.09	113.49	112.34	113	107.02	108.01	109.72	110.37	109.38	111.96	111.91	110.94	111.4	110.47	108.03	108.95	112	113.05	108.81	110.24	108.82	109.32	117.43	110.19	110.85	109.55	109.61	109.98	113.21	108.73	104.48	110.25	112.61	114.34
105.08	108.41	104.46	107.64	103.88	110.29	107.54	99.592	106.36	104.05	108.56	101.45	111.1	107.99	102.78	105	107.67	102.6	100.75	104.62	107.45	107.7	108.24	103.6	104.52	104.62	102.16	102.17	109.88	111.15	104.77	104.67	106.39	103.42	109.01	98.684	111.76	108.82	106.61	107.09	98.481	105.11	109.55	102.49	98.487	103.42	111.23	105.45	101.01	106.03
116.02	119.39	112.7	116.13	121.19	108.4	114.76	115.65	113	122.05	116.34	120.04	120.32	110	120.61	112.8	120.05	117.32	113.41	116.77	122.25	120.71	118.39	113.87	119.45	114.99	120.37	115.55	121.33	112.54	117.47	117.73	114.52	118.97	109.2	112.55	122.72	122.48	111.52	118.76	118.74	119.83	119.34	116.52	122.18	121.78	122.57	112.62	119	121.84
111.34	106.6	109.29	106.22	100.43	106.24	111.9	99.555	102.92	105.61	103.58	107.81	106.55	103.35	104.52	104.69	102.69	102.47	110.03	107.91	104.6	103.83	111.76	103.06	108.47	105.19	105.42	103.94	100.54	102.86	104.3	104.07	105	105.81	101.6	108.94	109.37	105.96	104.88	111.83	105.28	109.26	107.35	110.93	105.41	111.61	111.76	104.23	105.69	108.27
96.812	105.01	100.72	104.01	94.051	102.6	100.18	96.866	106.02	99.845	97.531	97.105	98.908	106.31	93.562	105.73	100.04	106.57	94.081	98.107	104.96	93.587	100.74	106.43	98.689	99.658	102.53	106.76	101.04	102.25	99.333	100.26	103.97	105.55	105.26	99.235	96.567	103.23	100.44	101.61	105.64	104.73	113.19	103.79	97.986	93.775	103.71	98.159	95.989	105.33
114.04	113.92	109.08	120.63	117.54	113.46	113.47	106.76	106.72	111.45	114.66	113.79	108.46	113.64	111.76	112.87	118.09	104.96	106.66	109.42	105.82	113.62	115.31	117.42	114.1	114.8	118.41	116.74	112.32	104.03	113.65	105.2	110.81	109.95	109.14	113.83	114.31	119.05	104.63	110.79	112.27	115.95	111.04	114.4	116.24	110.47	117.81	108.78	108.93	110.53
108.02	102.93	103.19	108.36	108.92	104.27	112.16	111.67	106.86	109.15	103.24	116.06	107.4	107.16	108.78	111.5	113.91	106.15	102.9	109.25	108.08	105.97	105.12	106.8	102.58	111.38	107.3	106.37	107.72	101.59	100.58	108.16	114.67	105.44	105.01	108.82	103.43	103.91	104.86	110.58	109.36	108.46	102.22	112.48	106.07	112.51	106.84	99.792	100.17	107.99
91.139	98.285	111.23	102.75	100.68	103.78	106.95	93.568	98.056	103.54	99.761	95.547	99.065	103.15	104.9	97.57	104.55	101.05	100.68	93.002	103.4	97.463	101.48	96.296	104.57	97.733	99.526	96.73	102.16	104.67	99.899	99.946	99.847	96.107	99.134	98.985	96.734	103.96	100.19	101.54	101.45	104.45	99.058	100.95	94.101	99.764	105.95	99.444	99.555	104.92
104.54	106.53	109.1	103.9	101.11	107.53	105.54	108.44	108.47	102.97	106.25	105.91	100.42	106.24	108.16	104.95	108.49	111.79	107.84	107.23	103.13	109.61	103.13	107.68	112.38	100.78	106.09	100.12	104.2	109.88	104.6	102.16	102.79	105.4	115.59	103.23	107.33	103.76	104.97	110.96	105.47	104.66	107.86	109.1	102.35	104.45	106.72	108.06	110	104.47
114.54	116.17	118.33	114.15	114.48	122.84	121.05	121.55	119.52	118.23	113.15	113.26	116.89	121.22	110.9	117.61	122.42	118.98	123.17	124.64	116.52	116.78	112.17	113.34	113.5	123.14	118.48	119.01	120.65	114.23	118.27	115.29	117.82	117.22	115.49	122.36	114.04	119	115.2	113.14	114.05	120.22	119.83	126.28	122.39	118.06	119.4	117.83	114.38	118
100.99	105.33	102.43	106.07	96.696	104.33	100.35	102.49	97.415	99.931	104.17	103.36	106.16	108.86	113.44	103.32	106.38	111.52	107.57	104.87	104.03	107.22	98.132	101.56	105.21	106.02	109.51	97.322	104.85	105.68	110.46	107.01	109.49	107.9	101.7	102.14	107.52	107.38	105.72	98.15	104.8	105.09	103.95	104.02	106.58	105.32	108.68	101.9	100.74	104.25
103.88	100.11	104.52	107.62	101.43	98.324	102.32	99.621	98.497	97.333	98.812	100.91	99.515	99.723	103.93	99.43	98.834	99.771	99.302	99.976	102.33	95.023	98.938	98.142	95.503	93.232	98.014	97.532	98.005	103.01	96.083	103.53	97.52	96.053	101.06	104.66	100.49	97.077	101.45	100.73	107.36	99.805	94.213	103.63	93.96	100.85	99.972	99.672	98.065	107.18
104.88	105.32	105.47	107.54	105.17	106.8	107.88	107.96	105.62	112.64	112.59	110.65	108.51	103.59	106.15	106.58	107.1	108.84	110.8	107.42	103.05	107.29	108.93	106	106.78	105.85	112.28	105.8	103.08	104.57	105.56	109.63	106.18	107.17	107.1	112.64	106.26	110.77	110.56	101.38	107.48	105.19	99.807	110.25	110.67	105.34	108.9	102.71	105.01	106.46
114.21	110.43	110.04	105.85	109.11	107.23	108.4	116	110.51	108.97	112.75	106.39	114.97	113.69	107.3	116.41	109.99	109.83	117.82	110.65	111.36	110.73	108.91	110.7	112.26	110.28	113.04	106.34	115.51	110.87	110.66	110.11	105.46	108.87	115.97	108.68	109.97	111.62	106.66	115.82	103.01	116.18	116.46	110.54	105.29	110.88	106.85	111.52	112.04	110.18
104.2	99.959	98.066	95.723	100.16	99.624	100.17	100.97	100.98	99.506	101.39	106.02	99.938	103.94	96.566	104.93	100.31	101.97	102.53	98.721	105.67	94.714	102.91	103.3	104.25	103.99	104.51	98.662	103.23	103.6	102.66	96.849	96.139	95.364	97.383	97.916	101.18	98.892	106.61	90.275	99.916	104.05	95.321	102.23	98.575	98.564	101.27	94.44	101.45	101.52
107.83	118.99	114.95	111.23	124.84	119.61	115.87	114.59	115.72	115.91	117.54	118.84	121.33	117.85	112.2	121.66	115.16	117.36	115.23	116.2	113.98	118.77	115.31	115.37	112.34	113.82	124.2	112.34	119	113.99	116.93	120.46	118.59	112.83	111.84	121.85	116.9	109.76	113.64	115.21	117.82	116.66	113.13	112.29	118.42	116.88	112.28	118.02	111.83	114.52
103.8	107.95	112.87	104.85	102.11	102.95	104.2	106.94	101.29	109.15	105.38	107.78	104.19	105.82	100.91	102.91	110.4	104.32	105.25	101.31	101.94	106.96	105.64	106.83	109.27	106.64	107.49	106.93	108.39	105.17	106.65	103.83	103.25	104.09	107.83	103.33	106.3	109.89	102.92	102.26	105.53	106.17	100.25	100.21	113.03	104.29	111.24	105.72	109.17	104.58
110.33	113.92	111.15	111.51	114.56	111.43	114.12	118.15	112.48	112.58	106.67	113.94	105.31	109.78	113.23	110.62	102.95	106.76	111.07	111.39	111.53	107.8	113.25	118.99	116.41	109.68	110.09	113.17	110.8	108.94	112.02	114.27	106.48	110.43	110.31	111.88	111.94	114.3	111.6	108.37	107.14	112.74	112.61	112.97	110.93	120.19	114.67	113.48	107.72	111.97
104	99.071	99.02	106.27	108.55	105.43	110.22	102.27	107.59	103.47	104.4	106.58	101.91	105.5	102.09	104.15	104.07	100.73	107.64	103.95	100.85	102.36	103.46	103.11	108.85	103.73	104.23	98.745	105.89	99.971	105.86	106.57	99.416	109.23	102.7	104.39	107.76	103.19	108.63	99.054	108.9	102.74	107.46	96.036	107.95	110.05	106.84	107.91	105.13	105.28
105.08	99.465	97.723	99.734	97.804	105.02	100.02	103.61	103.12	104.44	91.082	98.797	105.26	101.74	92.934	98.624	106.69	103.55	103.65	102.39	94.59	100.57	108.86	98.669	109.1	101.26	104.19	105.54	104.99	102.77	94.888	95.178	93.696	104.42	98.693	98.686	100.95	96.857	99.225	100.95	102.15	95.258	102.89	94.91	107.89	96.683	96.481	103.16	94.604	102.26
107.65	105.15	108.47	108	106.13	107.62	106.95	106.18	105.87	112.69	105.1	107.76	103.55	110.76	110.12	104.15	103	103.15	101.57	104.35	102.25	107.12	104.44	106.74	99.046	104.02	103.56	113.46	104.57	106.12	107.74	104.12	105.8	106.43	111.17	110.27	105.26	110.63	107.92	105.71	113.15	100.6	98.185	107.55	108.75	106.07	98.84	110.35	103.7	104.02
91.128	89.954	103.39	100.74	105.11	99.299	104.42	92.14	98.695	94.424	110.25	95.535	100.16	93.072	103.95	107.54	102.32	95.085	103.68	100.29	97.776	104.69	99.365	101.78	99.18	103.32	100.05	95.147	100.85	103.22	104.5	98.95	92.175	101.13	105.57	98.918	105.71	98.426	96.339	99.956	92.715	101.94	97.561	100.17	104.55	94.745	95.942	101.73	100.13	103.94
104.28	105.73	109.96	104.79	100.57	102.06	100.34	102.54	103.99	107.22	105.42	106.64	108.65	96.108	107.57	106	104.26	107.64	103.77	101.97	110.37	103.54	108.58	101.69	103.72	101.32	104.54	102.76	105.28	102.01	107.58	107.69	100.58	104.54	109.91	106.57	102.98	102.88	100.59	103.43	111.39	108.69	105.8	109.63	105.53	104.33	103.67	98.888	106.18	106.49
107.88	110.22	108.58	114.81	108.64	118.65	111.73	111.09	118.03	112.91	110.94	110.4	110.88	111.08	112.97	113.03	114.43	118.05	114.27	116.64	101.19	115.94	111.88	110.1	111.12	112.38	113.62	103.29	110.88	112.63	113.32	115.12	118.38	110.88	112.69	110.31	110.92	110.65	108.32	114.43	114.06	109.45	119.74	109.79	114.94	117.97	113.5	113.17	116.62	109
101.29	108.35	106.84	106.39	108.25	104.93	102.74	105.39	106.33	110.52	101.72	110.15	104.72	104.39	104.3	100.14	104.31	112.76	108.43	106.66	112.8	102.9	101.25	104.36	106.56	103.57	102.51	110.09	109.71	102.86	105.3	107.08	99.415	100.71	108.59	102.81	104.47	108.16	103.16	105.86	105.1	102.13	106.88	103.28	100.44	109.95	107.1	108.04	107.9	108.48
106.73	110.91	107.25	104.22	104.7	102.24	109.68	110.65	104.36	110.66	104.19	110.84	112.16	100.15	104.4	108.02	106.8	100.62	102.31	106.12	112.66	103.89	107.69	104.22	102.21	103.28	108.95	111.54	105.54	103.27	107.77	97.053	104.43	106.54	104.31	106.37	98.782	101.2	109.53	105.52	108.76	107.36	106.08	103.92	102.72	102	109.69	109.24	108.56	107.12
113.96	109.52	110.48	114.72	112.53	118.08	117.09	116.74	111.03	112.02	113.01	111.91	110.5	110.68	110.17	115.51	108.44	106.58	115.35	106.85	113.07	120.88	115.55	110.61	108.82	113.73	108.61	109.41	106.55	114.22	115.52	111.76	107.78	114.12	116.87	108.46	116.53	113.47	115.85	116.45	108.22	115.58	111.66	118.12	113.24	118.89	112.32	110.21	107.59	112.69
107.16	123.07	118.35	109.71	114.1	109.75	109.5	113.55	112.25	107.51	115.36	115.59	115.76	116.18	114.48	116.73	111.52	114.49	117.66	112.76	110.53	109.64	105.23	111.05	115.01	114.44	114.49	108.85	114.15	105.76	116.92	110.12	112.69	112.66	112.99	113.59	114.85	115.38	116.66	110.66	112.72	116	113.89	120.36	114.94	110.94	110.54	107.22	109.46	111.7
111.93	110.51	108.57	113.74	106.74	114.16	117.27	114.11	110.97	113.98	112.43	111.66	119.49	105.51	103.97	108.76	115.07	113.67	113.98	112.57	109.61	110.22	110.14	115.97	109.14	108.38	110.39	110.78	108.4	110.53	114.9	111.56	117.76	113.32	109.16	111.77	107.26	114.83	106.22	114.02	112.57	105.46	114.7	110.76	113.6	106.97	110.93	110.03	113.26	113.06
108.46	108.29	103.5	108.89	107.43	100.28	101.67	106.93	105.55	111.25	102.38	106.6	104.69	109.07	100.39	109.31	106.41	109.22	104.58	110.46	106.26	107.08	105.63	101.45	99.974	100.1	106.97	100.56	105.93	104.58	105.68	105.28	107.35	105.74	98.786	103.96	105.89	101.31	105.68	108.29	105.15	96.859	115.18	104.29	101.69	104.71	103.29	108.31	110.04	108.87
113.97	115.61	117.96	113.64	112.51	110.98	112.47	108.21	114.97	106.14	110.04	111.23	115.66	110.92	114.38	109.58	109.11	112.74	106.09	116.71	112.78	110.42	117.05	111.64	115.65	112.07	114.31	106.5	112.24	109.92	114.53	110.31	114.62	110.28	113.18	112.66	109.74	113.72	109.1	113.79	112.74	110.82	109.44	110.99	107.91	110.25	112.09	114.97	119.67	105.75
112.96	105.08	106.62	113.75	110.08	109.58	112.26	111.03	111.23	112.48	112.96	107.9	110.53	110.29	111.84	106.87	108.57	110.16	112.72	108.01	109.72	104.45	115.68	111.63	107.95	112.49	114.24	109.44	111.35	111.5	110.02	112.61	112.23	110.98	105.76	111.14	110.02	105.36	114.65	109.97	112.71	110.62	113.69	107.88	115.93	109.91	110.75	110.06	106.26	104.27
98.388	100.77	105.39	97.866	100.93	106.89	98.618	95.415	102.41	97.152	96.277	102.7	102.19	105.14	95.918	104.6	100.14	99.892	97.306	106.49	94.824	98.983	100.02	100.6	99.635	102.21	106.56	101.11	101.1	97.861	95.304	103.68	104.72	100.64	107.84	100.95	92.525	100.3	94.174	99.116	101.83	95.452	98.104	98.159	105.02	102.51	100.99	102.03	103.46	99.395
117.38	114.86	121.23	115	124.92	114.88	118.82	116.64	121.83	118.1	116.8	109.1	124.86	115.78	115.77	116.91	113.56	116.74	113.99	113.96	117.75	116.44	113.9	119.88	115.74	117.45	118.93	117.96	119.26	116.35	112.73	118.16	117.66	117.53	118.82	118.22	115.05	121.28	120.31	114.04	113.81	119.52	116.13	118.96	115.46	117.21	111.27	112.39	123.32	114.99
101.3	100.46	97.745	101.61	102.61	97.462	102.91	95.564	104.29	102.18	109.45	104.07	92.97	100.05	94.686	99.129	100.52	101.5	92.293	102.74	99.265	103.52	97.148	101.3	97.347	98.711	101.72	99.091	107.17	96.894	101.18	96.789	97.609	106.92	99.243	102.04	100.22	105.24	104.84	97.691	97.84	102.45	105.32	99.846	99.983	96.934	100.87	105.04	100.26	100.67
99.461	99.589	101.19	102.33	110.33	102.38	101.96	95.047	108.68	108.56	108.85	109.77	102.64	107.95	104.15	104.89	109.7	109.38	109.95	105.59	104.62	108.05	106.89	107.84	105.51	107.92	112.26	102.96	104.63	104.84	104.13	100.67	102.41	100.16	108.14	104.05	105.29	102.46	106.85	98.638	103.53	107.97	100.95	107.58	109.58	107.02	107.78	105.46	104.29	105.12
116.03	109.85	104.77	113.77	110.17	101.79	111.16	112.01	110.06	118.38	108.81	112.28	109.56	115.43	110.65	115.93	113.13	115.92	112	109.48	117.22	114.36	110.45	117.58	112.04	114.62	106.13	114.31	125.02	110.13	115.9	116.65	118.25	114.29	113.15	116.12	112.56	106.39	106.4	115.27	114.89	114.94	115.68	108.68	107.22	115.33	110.48	111.7	104.74	117.3
116.13	112.99	109.86	115.56	113.58	114.61	113.37	110.58	111.56	103.47	103.56	117.19	110.4	109.76	104	110.5	112.72	113.65	113.64	105.68	118.14	109.43	113.78	111.77	117.51	112.19	113.6	105.3	116.06	112.55	116.92	110.65	113.31	109.84	108.28	109.36	106.94	109.57	115.2	114.71	109.81	112.19	114.52	113.76	109.42	112.97	121.05	111.84	116.76	120.37
109.66	103.58	107.14	104.31	102.47	102.93	107.38	103.22	109.66	104.02	109.41	103.2	100.71	107.88	108.2	108.23	106.62	107.48	104.04	109.51	109.4	106.36	107.12	104.56	104.61	113.82	105.42	105.99	102.05	105.05	106.72	106.22	106.05	100.44	103.26	103.06	103.52	108.72	99.142	103.06	102.33	109.2	102.03	109.81	103.26	108.49	101.5	106.29	106.8	105.28
103.86	110.06	104.51	104.35	103.09	107.64	110.1	111.82	99.329	109.81	101.51	104.64	105.8	104.96	104.57	106.52	106.61	104.9	109.34	98.317	106.76	101.84	105.52	105.88	108.55	107.47	101.62	109.01	109.09	104.4	110.28	105.36	106.49	98.49	101.78	105.7	102.77	103.52	111.57	110.13	104.27	108.01	106.99	107.73	104.99	100.46	105.26	103.77	103.33	113.75
110.98	111.22	114.81	113.81	109.88	106.11	113.51	113.52	111.63	115.51	117.41	112.44	115.85	113.77	110.97	108.67	116.23	104.59	113.71	108.53	110.27	109.26	112.6	111.81	114.82	117.25	113.42	107.12	115.52	111.58	108.2	111.99	111.97	111.72	108.42	109.26	114.57	116.36	103.34	117.42	115	114.68	109.85	116.17	114.11	117.67	116.28	106.22	111.33	114.13
112.54	101.3	102.43	107.45	99.828	105.31	105.02	107.18	112.77	102.76	104.98	106.11	107.01	109.74	106.9	105.28	99.72	109.97	101.77	102.69	104.23	106.17	107.46	104.57	112.97	107.05	104.8	110.26	109.54	103.26	102.98	109.1	105.53	102.42	105.81	107.91	104.89	109.42	105.71	105.32	103.18	105.23	97.521	99.425	107.28	105.47	103.5	102.95	107.91	106.3
104.14	101.68	100.83	100.07	98.82	104.96	106.53	101.32	106.07	104.04	104.24	98.306	106.28	103.7	98.407	114.09	100.01	107.6	101.53	104.56	101.44	104.18	102.84	110	105.68	96.802	103.55	100.68	102.78	101.4	101.53	106.21	103.36	101.71	102.44	102.92	102.69	100.65	99.13	100.43	101.92	99.011	104.6	104.02	104.45	103.14	99.079	104.79	102.42	103.96
108.02	109.12	102.07	100.41	107.43	97.181	103.71	101.83	103.04	99.766	106.56	107.27	105.08	101.74	101.28	109.85	103.22	108.07	106.5	105.74	103.37	101.12	106.48	103.68	100.31	100.57	112.06	110.03	105.34	106.2	101.16	110.79	108.25	104.98	99.686	110.01	104.64	102.54	108.46	102.22	109	105.09	103.02	100.96	105.84	104.19	111.02	103.46	107.74	103.66
116.07	107.87	110.62	113.1	120.79	115.53	116.02	109.2	112.01	108.68	114.1	112.95	114.88	105.92	112.95	106.37	112.87	108.71	112.33	107.33	113.47	108.42	107.43	113.04	112.49	104.77	109.88	111.44	107.48	108.73	114.09	109.86	116.57	115.61	108.79	110.95	113.54	114.99	100.59	116.97	117.27	107.34	107.68	112.17	113	111.05	112.03	115.39	111.13	105.91
101.72	99.18	103.56	105.06	102.07	102.11	101.62	104.11	105.61	101.88	107.76	102.84	105.42	99.5	105.91	102.71	103.91	107.67	102.26	102.06	112.1	103.73	104.65	100.85	100.24	110.9	105.68	104.43	105.48	106.09	103.84	98.597	105.71	104.16	103.23	100.99	100.34	108.01	104.29	100.68	106.77	104.11	101.34	106.61	97.408	104.22	104.3	97.984	98.723	102.01
98.163	104.47	97.688	96.528	96.528	101.46	96.219	97.805	106.66	97.053	100.28	97.713	98.32	108.22	104.55	98.722	98.953	100.87	96.606	97.098	103.98	98.366	100.73	100.42	101.81	100.29	102.3	101.67	95.807	106.93	100.29	94.898	102.6	102.66	107.71	104.33	100.89	101.96	102.57	94.925	102.99	98.418	103.55	100.04	96.932	103.51	97.018	100.55	104.4	110.71
106.93	111.91	108.39	103.12	110.17	105.16	106.18	104.69	106.47	109.07	104.32	103.22	100.66	106.8	97.784	100.64	104.94	104.22	101.55	108.77	102.78	107.27	103.89	102.96	107.56	108.83	107.93	105.29	106.63	107.3	102.42	101.88	98.925	106.12	108.78	105.57	104.66	109.27	101.33	100.31	104.67	101.95	102.53	102.74	108.28	109.21	100.37	108.69	103.82	97.631
97.222	99.117	96.749	97.774	103.97	98.888	95.623	107.71	98.05	106.22	97.386	97.087	97.727	95.057	101.04	106.37	100.43	99.49	98.66	100.54	101.85	101.72	102.84	106.33	103.19	102.64	102.29	95.7	103.3	96.77	95.199	99.716	103.8	103.95	99.461	100.89	95.11	97.987	95.779	100.37	102.87	103.31	101.93	104.64	102.59	102.59	101.07	99.39	101.13	96.013
112.38	106.12	109.36	111.27	114.11	110.24	115.27	112.66	113.63	106.17	112.32	114.88	109.33	111.48	105.09	113.86	109.53	110.28	109.59	107.72	105.59	112.57	103.33	109.92	112.1	118.49	100.46	112.16	114.55	113.22	114.94	110.4	112.96	116.7	105.84	110.6	108.01	114.52	113.6	117.29	111.1	115.74	112.82	118.03	112.85	115.93	109	106.91	106.2	107.91
110.27	105.51	106.65	106.98	106.81	105.43	106.92	113.41	106.13	111.18	107.75	109.35	105.54	110.38	101.74	112.93	109.89	108.56	110.38	105.21	102.5	102.94	104.45	110.96	109.24	108.32	111.28	109.66	108.68	105.51	107.51	105.55	104.03	98.734	107.47	109.13	112.22	101.81	102.03	111.46	105.64	114.21	104.19	102.66	104.75	105.64	102.88	101.33	108.27	106.03
116.44	117.01	116.98	115.76	118.11	115.28	120.58	130.42	122.97	109.81	122.96	118.59	119.11	114.49	116.52	111.18	116.31	120.58	110.63	111.93	122.49	121.56	115.9	117.75	115.41	113.69	118.51	116.5	121.57	117.96	122.68	107.76	120.86	113.86	119.56	115	121.31	113.73	119.79	113.15	114.78	117.89	115.94	118.55	122.74	120.33	118.49	125.45	121.15	116.62
110.63	102.42	106.45	113.93	115.22	108.75	108.86	117.13	113.65	110.28	108.86	110.98	111.27	113.47	114.98	110.48	111.24	113.17	115.34	108.29	109.37	112.24	113.87	115.31	115.05	113.6	111.26	115.51	115.02	113.22	106.02	110.42	112.02	111.95	114.19	110.29	105.73	110.44	114.54	104.08	112.65	108.38	105.78	114.86	109.32	108.66	108.87	109.87	114.44	112.3
104.38	102.07	106.63	104.45	106.62	108.04	109.15	102.56	103.1	104.7	103.04	106.76	107.53	113.22	102.89	102.7	110.59	106.83	109.4	111.95	107.88	105.01	109.06	106.12	103.31	103.58	108.03	110.53	107.03	99.086	102.48	113.03	104.04	110.14	108.91	101.41	110.92	104.52	104.71	101.19	104.12	111.83	102.28	100.83	108.53	106.21	107.28	103.67	107.27	112.46
99.194	100.8	102.14	103.14	109.05	111.55	109.79	98.768	108.21	109.11	101.55	106.89	107.29	103.75	108.23	100.54	101.24	103.98	102.01	101.75	111.28	105.24	105.87	103.16	107.69	104.96	102.12	108.54	101.22	101.88	103.24	95.703	111	106.19	102.47	107.26	103.32	104.47	108.56	100.95	110.25	108.62	105.12	109.84	103.81	105.63	114.02	101.23	101.54	108.64
95.731	104.44	92.449	100.84	91.859	101.06	100.03	96.08	102.53	98.881	90.681	107.64	98.009	99.583	101.44	100.82	97.154	99.973	98.754	95.966	103.76	101.2	104.59	100.83	90.995	104.18	98.512	101.26	94.326	95.558	100.5	98.487	100.92	92.491	99.509	97.335	93.178	96.257	94.487	98.505	101.88	98.649	100.68	98.853	95.187	100.66	97.448	95.764	101.91	102.75
111.64	109.65	106.46	104.57	105.04	105.42	110.39	103.13	110.61	107.07	107.88	110.42	110.43	105.58	109.93	112.36	100.74	107.46	106.61	103.04	102.6	113.37	109.39	104.15	109.63	107.11	102.96	109.33	107.04	102.38	102.05	105.04	110.53	103.19	103.21	109.48	105.95	109.95	108.37	103.35	109.68	112.65	111.04	110.56	104.92	109.1	106.91	110.05	107.58	103.22
103.74	112.03	104.12	109.57	113.66	108.85	101.68	110.81	111.5	109.48	105.48	107.72	110.66	105.4	106.87	102.77	109.69	99.247	110.02	105.09	101.64	106.88	110.6	99.62	104.38	105.75	105.02	101.21	112.99	102.06	100.68	111.78	103.49	101.29	105.79	99.757	103.72	104.71	108.65	108.9	102.88	110.17	114.4	108.46	102.48	108.04	104.52	108.33	104.07	101.7
99.405	90.092	101.88	95.157	100.97	98.76	97.111	99.644	105.94	103.96	104.39	95.274	104.94	103.13	99.147	97.265	101.3	99.494	98.153	92.713	98.197	100.71	98.592	97.775	106.85	105.89	95.801	99.475	97.867	102.92	103.29	99.755	101.45	102.79	101.96	100.26	104.63	104.04	93.064	103.25	100.83	100.89	97.555	98.331	104.3	101.65	103.68	96.507	104.8	101.46
114.97	110.64	117.41	114.42	114.73	117.23	119.65	121.14	114.98	117.76	112.32	121.14	115.37	112.45	110.83	113.79	121.11	112.12	111.88	119.17	119.5	124.7	109.02	123.13	109.92	114.05	113.25	116.37	116.55	118.74	117.55	118.98	117.31	117.53	116.95	115.82	119.51	118.27	112.5	114.83	109.27	116.34	116.81	113.44	118.02	115.55	109.97	114.16	118.35	116.17
103.19	106.99	105.95	106.35	107.66	103.92	103.22	102.37	103.09	102.36	110.68	105.76	109.81	108.63	110.7	107.43	102.96	103.07	105.83	103.94	108.1	107.11	112.42	107.6	109.22	106.65	105.23	103.8	101.56	109.62	108.61	107.96	105.09	110.42	107.74	97.937	107.19	110.19	103.25	109.15	107.14	108.02	104.27	101.71	106.21	108.06	100.22	103.7	105.13	102.19
105.65	103.44	105.56	110.82	111.91	105.25	111.09	106.49	107.1	110.42	109.4	110.88	109.82	107.59	113.35	109	105.77	111.58	109.07	107.44	100.71	104.79	109.72	99.305	112.62	111.28	108.3	106.16	100.71	110.3	112.87	104.68	110.67	109.1	110.35	115.26	107.25	104.59	104.96	104.43	104.13	100.52	105.3	101.3	100.03	109.26	101.92	111.31	113.44	103.94
101.2	105.43	102.18	108.04	97.374	107.38	109.76	106.76	102.65	108.6	108.67	106.59	108.88	105.31	109.11	110.44	102.65	101.74	103.42	103.43	108.04	107.16	103.35	101.68	108.84	108.21	104.37	111.24	113.35	105.41	106.64	107.92	104.83	105.04	101.97	106.78	105.7	108.19	103.24	107.31	102.32	108.72	102.09	104.76	102.37	106.52	106.89	108.96	100.11	104.46
103.61	103.06	108.73	103.24	105.42	103.9	105.92	104.03	98.033	108.84	101.39	107.09	101.59	99.625	102.61	110.16	108.35	106.53	105.47	104.85	103.61	108.74	108.73	110.42	101.68	104.72	105.97	101.88	110.04	111.71	99.193	106.96	105.55	108.27	109.82	104.05	103.77	105.61	100.98	101.12	105.5	110.17	106.25	107.57	105.07	105.85	105.23	109.17	112.32	106.51
94.073	105.94	102.3	101.4	97.614	93.261	102.09	99.733	101.18	99.362	91.358	102.35	99.19	97.972	97.548	103.78	99.633	101.95	98.216	98.232	97.311	102.8	100.6	99.343	102.28	89.576	88.539	95.605	105.98	103.83	96.657	98.624	101.57	102.29	96.339	106.15	94.683	99.794	98.831	100.38	95.961	98.671	97.477	99.993	94.253	99.451	96.319	98.732	100.93	106.52
110.77	109.38	113.35	106.65	110.13	113.26	107.05	107.86	108.51	105.06	115.42	110.37	110.07	114.11	117.39	111.71	107.39	106.33	106.87	115.51	107.92	113.22	114.55	105.59	108.01	107.45	115.69	113.65	106.11	112.43	110.87	108.11	105.25	111.7	115.25	111.22	110.98	109.85	109.03	109.87	113.52	105.52	111.87	112.42	116.17	111.97	117.44	115.14	103.15	111.5
110.98	113.88	113.09	116.66	110.35	117.73	114.44	112.14	112.21	108.61	113.33	118.57	108.17	110.24	111.04	110.18	111.7	121.51	117.16	106.2	109.76	113.8	114.15	109.01	109.18	112.49	112.03	114.71	113.58	110.29	110.81	114.67	113.68	112.89	113.77	112.37	115.38	111.02	116.72	115.48	121.49	113.66	108.03	113.65	106.16	111.39	113.57	118.17	117.69	116.23
106.05	109.43	106.56	107.42	109.14	103.69	107.09	112.59	112.58	108.87	112.97	112.93	112.15	103.07	107.71	106.72	108.02	108.35	105.2	109.68	116.15	113.82	105	112.95	112.2	114.19	110.83	109.44	105.87	111.63	111.02	113.05	105.34	114.28	112.95	114.24	116.38	113.46	108.83	105.77	107.36	107.19	109.64	104.95	110.94	109.77	107.2	111.73	110.79	106.12
115.32	109.03	115.57	115	104.53	111.02	106.99	120.34	106.78	113.61	115.51	110.22	105.68	108.36	111.68	110.44	117.11	111.42	111.81	114.09	104.86	110.93	115.82	110.3	113.04	116.76	112.17	109.74	108.37	116.3	112.56	112.6	113.95	110.32	111.05	112.69	111.42	110.52	111.19	109.59	110.39	113.07	112.77	105.95	108.6	113.47	111.21	113.13	116.26	115.11
104.32	103.08	105.59	104.35	105.29	98.026	100.15	103.73	107.41	103.46	100.8	100.14	107.22	99.589	109.31	100.87	106.71	107.63	109.74	107.08	104.77	101.36	105.48	101.71	103	102.99	110.09	109.95	112.66	104.82	113.1	99.903	104.05	106.74	105.89	108.97	106.32	103.4	102.49	104.49	108.17	105.11	102.96	105.06	102.52	109.02	100.53	109.72	108.1	109.11
99.738	97.717	100.29	100.9	105.08	98.943	106.15	102.83	94.465	108.55	96.405	98.161	99.3	99.294	104.01	100.69	98.314	96.382	107.11	98.981	100.39	102.03	100.53	102.8	107.47	101.6	101.59	96.2	100.47	98.285	99.529	101.96	101.21	100.49	106.04	100.59	103.68	100.76	95.422	97.809	99.723	97.971	112.67	99.741	100.98	101.23	95.382	101.12	107.27	98.798
105.83	107.35	111.4	110.76	105.6	111.25	112.99	114.31	109.08	105.41	108.77	115.1	112.45	111.13	109.4	110.25	111.31	112.02	107.01	108.36	115.77	104.2	105.26	110.04	113.62	108.68	112.55	107.1	106.38	108.79	116.27	106.37	113.18	114.07	109.7	115.18	110.86	112.49	111.88	108.81	112.82	109.93	111.18	106.32	109.85	112.05	109.17	111.62	110.58	111.51
114.16	116.33	112.06	109.95	111.51	113.24	115.73	113.93	112.52	118.58	116.47	107.34	109.7	109.51	110.68	112.29	108.63	115.51	113.91	110.51	114.34	110.34	115.5	115.75	114.44	112.05	121.52	109.39	112.2	113.4	114.1	124.5	108.99	114.33	112.92	107.72	108.93	108.81	111.09	111.16	107.96	109.48	111.52	117.08	109.36	113.46	109.75	109.79	114.8	105.34
107.68	98.173	102.51	100.05	103.77	107.79	109.25	106.98	103.38	97.697	103.4	103.83	107.75	107.06	108.56	96.899	108.86	107.16	108.58	108.85	102.72	107.35	102.1	105.68	102.97	106.61	109.34	107.28	105.3	107.45	106.03	99.789	104.05	109.62	104.99	102.67	109.4	98.57	100.66	108.53	108.92	108.07	111.54	108.3	112.06	114.12	104.27	107.63	107.55	104.16
97.111	97.682	101.55	102.15	101.19	94.606	102.14	104.6	98.693	106.44	104.61	101.13	101.67	102.57	103.46	103.76	100.77	111.24	102.68	97.876	106.18	104.4	99.741	104.87	100.74	101.18	97.916	101.43	101.89	95.127	103.55	98.06	94.499	102.7	102.14	103.1	103.06	103.61	101.27	100.55	101.77	102.56	101.32	92.122	96.5	106.99	95.266	102.15	99.355	111.75
105.49	106.64	101.18	104	106.9	111.09	106.45	102.23	105.99	98.579	105.68	109.52	107.49	112.29	98.308	106.56	106.84	108.9	98.651	108.29	102.17	97.661	109.23	106.53	99.782	106.18	105.64	106.68	103.41	100.5	111.61	104.81	104.76	100.73	102.57	106.3	103.38	107.21	106.52	101.94	101.74	104.45	106.78	104.81	106.31	106.45	107.65	101.81	110.69	102.23
112.79	111.76	106.02	115.08	112.77	117.28	108.71	113.86	102.6	113.81	113.49	112.79	111.46	110.55	104.11	111.19	112.15	109.81	109.05	104.18	113.53	114.05	113.87	111.92	110.78	110.04	109.59	114.68	111.08	113.53	105.23	112.28	107.22	116.01	112.61	107.08	110.56	112	112.89	108.6	111.57	109.68	111.05	110.82	110.78	110.92	112.86	110.48	111.82	113.36
114.17	115.62	116.61	118.49	115.32	119.28	118.32	116.57	112.54	106.81	114.93	110.09	112.98	123.45	115.01	120.76	116.06	115.75	122.46	118.97	114.77	116.41	113.92	119.84	121.06	113.9	118.56	113.03	121.85	113.43	110.51	116.13	116.68	112.06	115.77	116.21	112.47	115.6	111.91	118.73	115.88	119.97	114.3	111.78	111.41	116.02	119.28	118.91	104.3	117.93
117.17	110.91	111.07	105.58	115.99	107.47	106.38	105.97	110.02	111.3	109.59	112.39	110.97	108.89	105.96	115.13	113.69	106.51	111.1	112.25	119.52	114.46	112.15	109.33	110.82	113.04	108.81	112.95	112.17	108.68	110.59	112.94	114.74	113.76	103.86	107.21	110.69	111.05	108.5	105.74	111.39	109.72	109.58	115.14	106.64	112.89	107.83	107.58	113.91	118.8
103.98	117.8	112.85	107.07	107.73	104.05	106.83	105.67	109.28	111.25	117.49	109.04	113.08	105.7	107.97	113.85	110.37	109.4	111.55	105.47	108.42	106.53	117.03	106.26	104.73	104.03	111.97	110.46	107.25	110.95	106.61	107.29	106.92	102.98	108.24	106.58	106.45	105.61	112.4	110.37	104.64	113.72	110.5	110.99	104.65	110.33	112.86	110.87	114.58	110.19
110.68	106.88	115.54	106.57	112.3	106.28	110.81	109.08	111.05	106.96	110.01	106.93	109.72	109.96	111.56	106.89	117.44	113.33	107.01	106.13	103.76	100.66	110.19	110.92	112.97	111.27	111.54	115.58	105.3	105.49	112.99	105.15	106.23	116.79	112.99	104.23	109.82	114.45	110.81	114.55	108.54	108.08	113.42	110.16	111.45	108.89	111.55	101.63	106.91	109.01
108.8	112.24	116.83	117.99	114.48	111.05	108.37	112.56	108.79	113.23	109.71	109.9	107.91	109.37	109.33	112.75	110	114.51	114.37	113.66	112.99	115.88	111.87	112.2	111.72	114.59	106.55	111.87	114.13	112.46	110.73	112.75	109.96	111.63	116.02	111.64	112.21	110.87	109.99	112.49	111.94	109.45	105.97	113.02	108.44	111.17	106.21	110.52	115.15	111.31
101.3	102.55	99.395	109.01	106.85	102.7	111.54	107.21	99.947	105.53	98.564	101.97	99.518	101.92	107.95	101.69	99.778	103.17	105.7	104.44	102.79	105.22	102.46	106.91	107.38	102.68	104.92	104.28	106.68	105.37	109.86	103.07	103.3	105.06	105.54	106.28	104.74	104.25	106.01	110.27	107.38	110.79	103.99	101.82	105.75	104.31	102.1	102.5	103.06	106.82
105.06	103.34	107.38	109.28	106.01	105.69	101.93	102.34	105.06	99.753	101.8	107.23	107.94	102.46	107.52	104.74	104.03	107.81	104.48	101.98	105.93	104.95	101.96	99.55	106.72	112.1	98.325	104.82	105.39	102.67	101.14	102.58	108.52	107.44	108.66	109.77	103.48	108.4	103.97	109.73	100.32	105.57	100.56	105.79	104.22	101.19	105.17	104.8	107.06	101.96
101.15	103.06	98.814	105	104.95	99.002	101.97	101.45	104.44	106.94	100.07	106.9	100.7	104.92	103.97	100.88	104.7	106.8	109.64	103.76	105.42	106.52	103.87	101.69	102.79	100.45	106.68	101.75	111.53	101.47	102.75	100.28	105.01	106.9	101.52	108.7	105.5	102.11	100.85	104.98	102.56	103.07	103.05	113.1	101.66	106.7	103.24	105.43	110.88	104.31
117.87	113.79	111.36	113.02	117.51	116.06	115.98	108.49	115.79	110.9	116.83	114.6	113.52	116.91	114.85	115.31	115.14	113.17	117.31	116.41	109.06	111.83	115.97	116.63	110.58	111.72	121.37	114.08	111.52	108.63	116.14	120.58	104.52	110.99	104.1	110.85	110.38	116.1	113.69	109.06	109.25	111.51	113.62	115.64	117.43	116.37	113.2	109.95	114.11	117.57
102.32	103.42	104.35	106.85	108.58	107.2	104.53	108.42	97.546	104.33	105.67	103.07	112.54	105.55	108.58	107.22	108.46	107.26	104.45	102.16	107.66	104.52	106.51	105.51	108.54	108.42	108.17	102.57	102.17	102.39	103.85	106.81	107.5	101.5	95.849	107.24	105.9	104.11	112.1	103.54	103.09	113	103.87	105.88	106.24	98.837	102.17	105.3	106.22	105.75
111.9	114.87	108.77	120.71	110.07	112.19	111.96	113	109	113.61	106.86	115.92	113.86	114.91	110.56	109.82	107.08	112.79	115.79	105.04	115.66	108.4	116.29	110.51	112.4	105.27	116.03	117.57	111.51	107.16	109.93	113.07	105.04	112.42	113.37	108.63	115.34	113.24	112.08	112.59	110	117.02	110.63	111.98	118.53	112.97	112.65	108.86	108.21	114.01
96.557	105.59	109.03	107	112.01	105.68	99.376	106.2	109.05	102.88	99.851	105.58	106.56	99.324	105.75	103.34	100.87	108.59	105.91	108.64	108.03	109.64	106.39	105.91	108.81	100.43	107.43	110.9	100.83	108.67	105.71	107.93	112.57	100.77	105.2	103.23	104.41	103.17	111.06	103.48	110.52	108.43	105.03	104.19	111.66	112.04	108.75	108.29	101.17	114.29
108.51	112.18	116.15	106.75	107.63	110.66	108.89	107.7	110.81	105.98	112.02	109.15	100.76	104.44	102.25	105.74	113.53	109.22	103.53	106.58	105.51	112.26	107.12	107.14	106.85	111.92	107.34	106.41	107.69	102.44	107.93	107.29	105.22	105.38	104.89	108.53	103.99	107.95	104.49	106.22	104.87	104.53	104.86	109.52	109.59	106.82	111.41	105.28	104.8	108.26
108.23	108.7	111.19	108.58	115.96	109.02	118.19	107.75	108.65	113.83	114.08	107.41	114.28	110.85	105.23	108.97	105.16	117.79	106.33	106.16	109.56	115.62	111.05	115.15	112.99	111.54	110.64	115.28	111.65	112.81	109.48	107.92	106.79	118.5	114.84	107.32	115.98	116.86	111.23	115.65	106.29	108.94	113.32	113.49	112.42	108.33	119.33	113.09	114.51	109.31
112.57	110.86	111.31	108.43	112.99	109.43	108.35	111.81	113.64	114.78	110.58	107.84	105.95	107.71	112.09	108.35	111.38	108.09	111.61	108.31	106.86	116.23	111.72	111.88	112.03	110.12	118.59	109.55	113.21	112.41	110.91	114	109.49	115.59	121.8	106.87	107.03	108.65	115.57	120.41	107.7	110.2	112.55	118.91	117.3	113.23	110.51	109.97	112.2	112.61
113.16	110.46	112.71	111.94	112.87	110.1	108.58	112.76	115.75	112.77	108.35	115.69	107.76	109.61	116.2	106.89	110.99	109.64	108.54	114.21	110.91	107.19	109.34	107.58	117.89	106.09	110.15	112.68	117.28	119.05	109.03	114.77	107.72	109.53	112.32	110.6	111.52	110.54	113.45	112.72	114.45	107.22	114.37	105.59	108.42	110.66	109.51	107.11	114.63	107.43
110.78	104.61	107.69	102.1	104.41	107.06	102.28	110.57	102.27	105.25	104.4	104.2	109.95	108.72	107.49	95.033	110.15	97.075	110.79	105.33	107.37	107.36	104.91	109.3	105.47	108.29	101.92	105.46	103.84	99.665	100.75	112.68	106.93	105.62	107.5	104.53	99.789	104.07	106.12	108.45	103.5	107.6	106.46	112.09	103.78	102.69	106.7	103.08	110	100.7
112.92	111.35	112.43	113.66	114.65	110.27	110.25	115.68	110.39	112.31	108.37	116.59	112.08	113.73	111.23	111.99	114.51	111.91	111.99	110.81	109.99	108.57	110.22	106.54	112.26	109.27	109.78	114.92	107.78	104.92	108.13	103.76	109.64	108.42	118.37	113.6	106.43	111.75	107.92	110.89	110.75	104.15	117.15	107.76	118.33	111.09	106.27	108.97	107.25	109.98
104.95	108.04	105.25	103.14	105.62	107.85	100.83	102.22	107.1	103.78	106.05	103.27	109.32	104.34	111.34	106.73	107.29	105.27	105.15	105.8	112.93	112.02	96.635	111.81	109.8	103.42	102.01	106.3	106.27	108.32	103.59	105.95	108.19	104.97	104.58	111.15	109.26	105.44	108.8	108.11	104.67	108.8	107.33	109.13	100.86	107.09	99.7	105.34	108.98	108.09
110.73	118.46	104.94	107.96	104.92	105.1	116.07	108.18	111.73	110.22	111.76	107.21	109.83	120.59	109.25	114.5	112.73	106.51	108.05	108.33	113.88	115.82	113.15	106.59	110.23	112.28	109.55	107.89	112.43	111.57	115.74	108.8	110.97	115.24	108.15	110.37	111.55	113.43	113.79	114.4	109.83	114.88	115.09	113.34	117.18	114.13	114.78	110.59	101.41	106.3
105.16	103.61	99.578	105.69	107.57	103.68	113.75	103.33	97.801	107.75	105.15	108.34	107.7	103.7	103.32	106.59	101.27	109.67	108.39	102.06	106.95	100.04	100.49	104.22	99.902	100.77	106.23	112.98	101.8	111.69	104.44	98.71	107.26	104.62	106.87	104.97	106.38	102.47	101.25	104.15	108.81	103.29	105.06	104.7	108.44	99.915	106.2	107.62	96.18	97.397
106.93	116.86	110.89	114.89	111.07	109.53	112.83	108.67	109.19	105.71	114.58	105.24	113.97	105.83	106.11	119.19	113.43	116.63	118.23	112.55	115.98	110.53	112.96	107.78	111.47	108.27	114.27	108.64	110.22	107.93	108.48	112.66	120.58	113	111.3	113.84	115.2	111.06	116	105.94	110.83	110.08	110.53	111.22	116.89	108.78	103.15	105.27	106.91	113.35
106.57	106.22	106.47	102.35	113	108.49	105.62	109.53	99.991	106.06	109.61	109.52	102.93	106.96	99.054	106.46	109.71	98.91	107.49	108.23	107.96	102.89	103.44	103.26	102.87	106.12	104.45	109.36	106.12	99.405	107.76	105.26	106.09	105.69	103.34	104.86	105.27	108.67	105.31	99.126	108.87	111.73	109.69	111.07	99.244	106.67	105.33	108.47	105.99	103.4
109.77	118.26	108.42	110.78	115.68	110.43	108.69	110.36	114.29	113.87	106.47	113.64	110.84	111.92	115.18	116.27	113.27	110.46	114.24	113.62	111.28	110.38	116.78	117.49	110.36	118.21	110.68	113.35	112.71	110.54	108.9	109.28	109.55	113.11	110.87	111.88	108.13	109.43	111.16	112.37	110.62	112.71	113.41	114.15	112.72	113.7	117.88	114.69	105.47	111.25
102.33	98.462	96.267	101.58	102.73	102.74	103.48	93.339	96.998	95.727	104.56	101.01	98.889	101.18	97.816	101.96	96.323	99.66	100.79	100.18	106.06	87.246	100.99	104.04	100.57	98.908	100.76	101.41	103.67	105.74	98.11	98.12	96.05	96.302	96.5	102.7	103.47	101.94	97.511	91.028	96.404	103.28	98.818	101.66	100.36	101.09	102.14	97.511	102.02	100.56
95.437	100.96	97.255	108.54	101.05	98.554	96.38	96.528	99.849	96.764	100.42	101.15	101.57	103.36	104.13	107.63	105.49	95.281	102.11	99.835	104.9	102.23	102.23	100.5	106.82	99.808	107.86	108.08	94.935	94.934	104.68	99.199	100.23	99.691	101.62	99.96	103.32	101.84	105.04	103.3	100.58	97.086	105.8	106.28	103.04	102.49	101.46	97.695	95.244	100.42
107.38	103.57	104.29	102.98	104.9	111.47	107.87	105.37	106.46	104.09	104.8	104.79	105.59	110.57	110.72	107.68	108.84	112.96	105.65	103.64	106.8	102.11	107.18	103.91	101.13	105.3	99.765	106.82	107.09	103.97	102.43	102.88	104.18	102.59	102.48	106.47	104.51	102.01	104.26	103.59	109.81	110.09	106.52	103.41	101.91	107.03	105.49	101.04	107	100.53
105.81	106.28	111.07	108.07	105.43	100.62	111.6	104.79	105.73	108.39	103.81	110.29	105.87	108.82	103.49	108.55	108.76	104.1	107.36	112.41	107.61	106.6	109.11	109.17	101.93	104.44	104.79	107.36	110.9	106.5	100.55	108.76	110.61	107.7	105.77	104.79	105.62	104.26	111.35	102.48	104.24	107.47	110.98	110.24	108.72	103.63	104.23	102.97	99.855	114.79
104.52	97.604	94.867	102.25	99.442	95.244	96.042	103.81	101.92	99.893	99.579	98.901	101.4	106.4	102.15	101.96	100.91	103.26	97.939	105.74	96.751	101.63	100.86	103.11	101.45	101.9	91.339	100.31	108.95	97.178	103.34	102.72	104.22	103.42	106.24	96.901	98.09	95.885	96.819	103.33	100.87	95.153	98.551	95.953	99.979	100.88	102.48	98.598	102.01	98.925
98.759	100.18	97.427	100.4	99.716	99.855	96.029	99.52	102.07	98.413	99.148	102.03	103.41	103.14	97.435	99.676	99.358	102.31	99.279	99.305	91.929	99.696	99.187	99.567	99.698	97.739	95.382	93.988	108.49	103.76	97.989	96.426	99.689	105.16	95.185	100.95	98.75	100.7	98.656	95.356	98.314	99.521	102.62	101.95	99.123	103.69	95.838	100.78	98.008	93.372
111.3	114.59	118.73	113.16	112.39	109.45	110.13	107.6	112.25	111.32	117.65	105.49	112.77	109.46	105.16	111.03	111.5	105.61	108.18	112.56	104.33	108.23	116.87	111.02	113.6	109.53	113.33	107.51	117.68	111.17	105.16	112.15	109.26	107.82	106.06	112.48	115.85	106.81	110.85	108.83	109.05	113.57	107.57	104.31	109.1	109.34	106.57	111.13	113.81	110.3
107.24	114.79	113.66	107.51	114.08	113.45	107.31	110.06	119.29	110.08	109.6	118.32	112.79	111.2	114.92	114.38	109.55	114.56	109.67	123.73	112.8	111.78	111.55	117.64	115.65	110.9	114.26	112.38	118.59	108.04	113.44	111.42	112.48	110.48	110.28	106.94	109.68	110.55	109.56	113.88	106.83	116.41	116.05	113.97	108.01	112.67	109.59	111.85	110.54	107.76
101.4	101.47	108.7	102.95	102.65	99.277	109.73	100.98	103.1	105.95	106.52	99.654	109.69	105.01	102.03	106.75	103.16	98.963	103.77	103.23	101.05	108.8	108.02	105.66	104.2	106.81	106.73	103.52	107.55	103.64	107.88	101.76	99.659	104.95	107.1	111.22	106.78	95.197	103.99	104.84	98.497	106.93	101.73	103.03	110.66	105.12	101.74	110.65	112.53	100.43
102.26	104.18	107.43	111.15	103.8	109.58	102.37	107.14	109.95	102.19	105.46	104.28	104.09	107.55	101.35	106.45	103.03	112.8	105.7	107.76	97.655	106.36	104.95	114.95	110.76	103.78	100.74	107.35	103.13	102.16	109.96	113.21	102.98	112.7	106.49	107.15	105.39	100.68	103.3	112.4	102.9	107.97	105.09	102.98	104.97	102.36	110.43	111.09	102.66	111.96
106.33	105.79	104.06	105.47	99.87	102.49	104.86	108.24	104.53	102.03	105.6	111.67	103.34	109.44	111.45	104.74	110.26	108.62	102.43	108.96	108.49	111.37	109.39	102.79	107.9	112.14	101.2	111.29	101.43	108.04	107.85	108.22	108.19	108.79	105.82	101.39	105.4	105.33	109.61	105.93	107.13	107.27	103.26	103.34	102.44	100.92	104.68	101.31	109.05	100.5
104.62	113.07	100.51	102.2	101.19	108.22	101.17	100.97	111	105.55	105.65	96.401	107.04	103.95	94.956	103.02	98.235	107.04	102.24	104.76	108.59	104.26	108.03	106.54	104.83	102.96	102.55	109.06	101	105.87	105.72	102.81	111.44	108.45	101.36	105.71	104.69	96.681	105.84	106.65	103	103.24	101.33	104.47	110.31	107.96	107.95	114.46	108.63	102.36
106.09	101	104.22	109.29	103.49	103.74	104.11	104.45	101.59	107.41	102.96	99.132	106.65	109.63	102.73	103.85	103.93	104.65	104.71	105.74	106.51	106.67	106.69	105.06	100.96	102.29	105.52	103.67	104.52	96.888	105.4	105.35	104.39	105.61	105.52	106.49	105.42	101.12	109.31	102.47	111.75	108.96	107.41	106.51	104.17	103.92	105.66	114.06	100.17	101.78
103.21	106.59	103.32	104.23	109	102.24	101.23	107.46	107.93	106.71	100.19	108.69	108.23	98.433	104.87	102.77	102.55	112.4	102.11	103.73	109.26	106.8	111.89	106.43	100.55	104.58	105.13	105.25	106.93	110.56	105.6	102.95	104.49	108.38	109.71	103.78	106.17	106.68	103.17	101.87	105.29	106.47	105.8	104.64	101.78	103.96	108.65	109.45	107.39	110.58
107.29	113.09	102.75	103.05	106.48	111.9	100.98	110.98	100.42	99.234	101.36	104.2	107.71	102.52	107.49	101.9	105.57	109.34	102.51	102.36	105.52	108.87	104.8	104.72	107.83	105.45	99.994	107.83	103.74	101.46	98.805	105	101.3	104.41	109.04	98.971	107.55	110.66	107.94	101.59	97.622	110.52	108.38	101.24	105.87	103.26	107.76	104.03	100.15	103.77
102.71	106.21	106.35	105.43	95.742	107.39	105.4	110.91	103.01	104.45	108.99	104.69	106.24	100.81	104.58	107.09	101.93	108.01	99.671	109.71	102.55	103.48	106.44	104.02	102.89	105.3	99.669	97.203	106.29	112.55	107.11	108.21	107.07	108.31	106.01	100.68	106.16	105.43	100.21	108.58	104.23	98.909	102.87	103.25	104.83	103.65	102.91	107.59	97.968	103.53
101.33	98.499	99.2	106.07	102.29	99.605	97.305	104	101.22	98.98	99.711	97.257	102.18	98.211	102.51	99.551	101.25	100.85	98.197	106.07	96.239	102.24	97.624	104.3	101.38	103.26	96.961	102.75	106.04	101.34	95.481	100.57	97.961	98.396	96.497	95.833	105.53	104.97	104	99.359	100.55	98.848	98.812	102.75	98.565	94.581	98.253	103.17	104.48	91.403
100.32	101.01	108.29	103.98	106.24	104.99	101.96	106.02	98.648	96.589	107.01	102.33	104.2	109.18	105.31	107.1	96.831	100.98	105.21	99.758	104.23	104	104.22	97.883	102.07	105.9	95.283	103.41	107.86	106.02	102.68	103.96	104.08	99.289	103.44	105.96	102.08	99.172	102.09	95.624	104.83	106.37	95.814	102.75	104.69	102.63	97.836	103.09	99.494	108.3
100.49	109.34	102.81	103.89	107.47	109.41	106.08	107.25	107.89	103.16	105.97	100.72	100.21	105.28	103.4	96.293	104.08	101.43	104.49	98.902	108.6	102.42	108.21	97.655	111.47	110.11	100.27	108.2	106.09	105.92	106.07	108.59	107.25	101.63	105.92	106.68	105.83	101.91	104.84	102.78	103.67	104.04	98.125	107.92	106.63	106.22	103.75	107.61	97.542	110.35
97.391	101.92	106.2	98.16	101.32	107.02	105.2	103.57	102.98	102.38	108.08	106.32	102.43	103.29	106	108.96	106.28	105.12	102.41	105.23	103.3	104.27	104.9	98.847	104.12	109.23	99.596	106.26	104.98	103.63	107.27	105.38	108.56	99.862	105.48	106.16	104.34	108.04	106.44	103.02	105.96	106.83	110.23	102.18	106.6	102.12	111.05	103.61	98.849	102.09
104.24	112.64	106.74	100.62	107.67	109.38	102.49	107.46	101.49	106.57	107.49	111.9	101.09	106.03	104.4	106.74	102.32	104.29	103.63	104.68	104.96	108.36	101.74	114.64	106.01	117.27	105.24	111.12	109.23	106.36	108.4	97.086	107.66	104.01	108.48	109.47	104.05	103.65	107.66	107.62	107.99	109.33	109.37	102.19	105.95	105.59	106.93	110.93	107.33	104.63
111.33	114.44	105.07	114.17	110.21	115.27	114.1	110.36	113.28	112.23	115.71	109.28	111.95	114.53	114.59	112.99	113.33	111.88	109.04	113.38	109.2	114.53	115.69	109.36	107.57	110.17	118.12	112	116.44	115.08	106.86	112.87	109.62	108.26	106.64	109.99	111.5	113.75	113.23	116.88	114.61	112.34	115.66	112.85	113.25	111.57	115.96	118.74	108.15	106.8
104.96	104.48	104.88	100.38	101.96	105.38	101.59	101.28	106.53	105.73	108.58	102.47	108.54	106.67	101.75	101.54	108.15	108.98	106.95	105.64	104.26	98.606	98.723	104.98	103.35	104.51	101.35	97.371	104.91	102.84	99.183	106.4	104.02	108.87	107.48	105.37	108	103.26	109.59	101.07	108.86	100.73	108.76	109.41	105.18	103.8	110.11	104.93	109.5	109.6
105.81	108.33	100.79	109.54	110.14	106.4	104.95	100.24	104.16	103.81	112.7	104.23	107.95	106.93	107.9	102.35	109.33	105.69	108.2	104.26	110.98	107.37	107.3	98.218	107.61	105.86	104.28	111.12	108.21	105.99	106.66	106.12	110.58	102.62	101.18	106.08	108.32	106.65	108.1	110.92	102.85	104.95	110.25	107.55	104.2	102.22	111.29	103.23	105.33	102.83
106.8	103.33	104.41	99.703	107.23	102.26	105.5	105.79	110.71	110.12	105.75	102.04	106.7	104.9	101.68	101.88	102.45	102.43	105.36	110.05	100.36	104.78	103.25	105.16	103.51	107.53	102.41	103.25	104.81	95.092	104.47	99.951	106.02	108.17	100.81	101.44	102.51	105.74	105.55	106.71	102.51	98.756	98.914	105.29	106.09	103.2	108.83	107.48	104.27	114.18
107.28	113.91	112.6	109.36	112.81	118.69	115.29	113.81	111.87	103.75	112.09	110.97	117.31	115.93	113.45	117.6	114.19	113.33	109.7	106.27	105.64	117.05	115.69	107.84	112.54	110.21	113.71	118.9	114.54	110.01	108.54	108.69	111.97	111.07	107.19	118.4	110.77	114.1	106.56	111.98	113.72	115.13	110	104.04	113.98	109.75	109.98	118.7	110.54	109.77
110.76	108.35	108.94	111.29	108.17	114.66	110.5	115.3	110.92	117.37	108.97	109.98	112.7	109.45	107.39	115.92	107.91	116.18	113.88	110.46	123.2	112.87	114.49	117.92	112.15	116.2	112.71	112.78	114.04	114.57	118.81	115.02	112.82	112.99	107.41	113.7	117.13	113.14	108.34	110.83	118.68	120.2	116.56	116.16	110.2	109.91	111.89	115.23	113.85	111.05
103.22	103.17	103.49	102.12	97.822	104.54	103.84	104.33	104.31	105.16	103.42	113.52	101.94	100.6	107.25	104.43	107.37	108.7	104.89	102.89	98.779	107.56	112.53	109.28	99.372	108.27	108.57	108.75	103.38	103.25	101.39	101.36	102.47	105.05	100.07	101.7	104.36	101.33	104.39	107.5	105.7	108.73	93.404	99.708	106.41	101.9	102.87	104.02	103.17	103.66
100.61	93.258	100.81	94.995	94.271	103.28	108.26	102.78	96.166	95.211	102.36	103.9	103.73	97.755	100.53	94.833	103.6	93.576	107.92	91.912	98.161	97.213	102.16	99.684	95.332	104.41	102.95	98.915	100.04	106.01	109.13	97.483	94.305	105.57	94.901	99.8	101.68	93.798	104.29	100.39	101.89	102.28	99.496	96.46	97.591	97.03	104.44	99.531	96.688	100.43
102.81	98.617	97.115	101.37	94.776	104.81	103.2	97.511	95.963	98.521	99.876	100.16	99.66	97.309	106.74	100.94	100.33	102.67	107.83	99.254	95.083	104.47	104.77	104.4	95.292	99.046	96.758	99.63	102.61	102.45	93.849	101.77	99.56	104.6	99.758	101.33	96.902	94.551	102.73	100.97	105.65	101.59	93.695	103.49	100.24	100.65	98.611	100.71	98.409	97.513
106.34	101.58	107.06	104.37	107.83	106.75	108.42	106.5	110.69	110.44	107.51	103.55	111.24	107.58	108.71	101.76	103.63	108.31	106.03	106.81	104.16	104.63	101.71	108.14	107.93	113.04	102.51	102.86	111.31	105.6	109.99	98.14	102.9	104.43	108.3	103.43	106.34	107.62	104.47	103.8	105.22	105.27	105.61	102.87	103.18	105.38	103.18	108.73	109.22	106.89
108.95	115.54	114.49	110.71	117.34	118.47	109.86	113.94	111.28	110.97	113.32	106.63	106.91	113.51	112.43	116.85	112.18	107	119.06	101.81	108.06	116.48	111.69	109.92	121.79	109.48	118.75	114.48	108.93	108.54	113.24	106.94	105.45	106.57	110.98	109.96	112.75	113.06	115.82	103.13	113.48	114.89	106.55	114.5	109.38	109.57	109.93	112.84	108.43	118.69
99.492	105.77	97.307	97.803	99.096	103.6	94.087	102.12	101.04	93.041	94.029	99.79	105.68	99.153	102.02	94.736	98.23	100.22	99.666	107.6	104.7	97.23	98.44	95.852	99.928	102.51	103.98	99.138	101.73	103.06	98.826	99.441	103.66	100.88	107.98	106.65	96.033	106.19	92.884	103.8	98.628	99.358	107.4	101.61	106.12	102.52	102.98	98.582	108.01	96.227
103.98	107.88	107.67	102.92	108.72	104.22	102.36	102.21	104.79	103.55	102.47	108.42	107.05	105.84	114.77	103.35	103.1	96.313	108.5	112.21	105.36	112.08	104.07	104.94	109.98	104.4	108.7	98.005	103.29	104.92	108.16	103.56	102.96	104.03	101.8	103.7	106.92	105.71	105.25	101.9	106.89	102.09	108.31	104.9	98.48	109.89	104.53	109.25	109.33	103.08
106.64	113.07	110.15	111.93	108.78	107.22	112.07	111.68	109.06	104.65	109.2	110.96	106.12	110.19	112.53	103.21	111.22	110.62	109.78	113.25	108.99	110	116.33	105.13	111.03	108.57	104.94	107.23	110.71	110.28	107.57	115.11	110.32	111.23	109.8	116.16	112.23	106.36	106.16	115.21	114.2	118.65	108.27	114.88	110.17	109.09	105.48	112.13	108.73	113.99
101.61	99.474	106.95	101.19	97.211	105.29	97.656	99.443	97.901	100.28	98.523	104.09	101.16	99.438	99.873	101.41	99.88	103.2	89.959	100.97	108.23	103.18	101.95	97.715	99.003	100.66	97.636	97.615	99.271	97.829	92.187	96.947	97.796	93.959	96.975	100.25	104.4	101.24	100	97.503	97.924	105.22	98.167	92.146	99.996	100.76	97.499	104.59	102.35	99.408
105.14	107.56	109.04	109.27	108.92	98.788	104.46	98.087	106.59	110.69	104.53	105.64	103.67	100.71	106.97	107.46	108.02	103.77	110.42	115.26	110.96	107.98	104.06	102.88	108.13	107.5	103.41	113.87	111.88	106.91	106.15	110.81	108.6	105.04	103.96	105.16	104.65	112.54	105.05	106.48	106.44	113.6	99.399	102.72	109.87	107.29	104.78	105.87	101.14	107.88
101.31	106.01	101.78	110.75	102.32	109.6	107.02	104.21	102.28	109.47	104.61	108.06	101.39	103.42	105.72	103.95	101.62	103.73	99.308	103.33	105.84	105.3	101.18	106.27	104.78	109.02	104.41	108.83	104.53	112.35	104.8	111.81	103.51	103.52	106.92	105.2	107.52	106.21	106.9	106.02	109.94	108.78	99.66	109.49	107.9	106.04	103.79	105.27	111.08	103.82
100.99	107.88	99.492	106.05	99.756	100.83	101.15	99.161	107.49	98.056	99.793	98.532	104.64	100.84	102.67	95.699	102.63	104.27	91.938	101.5	100.17	100.6	104.58	99.25	101.74	98.447	102.66	98.522	101.16	102.65	102.32	100.4	104.47	103.76	101.85	101.49	98.893	96.401	97.557	101.35	92.991	101.28	97.074	97.255	98.66	92.118	91.572	94.207	97.463	98.029
97.784	99.185	90.708	100	104.73	102.15	105.49	102.56	96.382	105.39	105.87	104.39	105.12	93.915	96.599	98.521	100.62	97.503	101.36	107.98	98.498	100.09	103.28	104.2	102.99	102.55	98.962	94.345	96.857	96.535	99.77	96.314	102.19	104.72	95.035	94.237	99.406	97.273	96.489	107.27	97.948	97.17	101.06	100.39	101.73	94.692	103.21	99.451	104.51	100.37
107.89	100.53	107.82	102.2	101.56	107	102.82	104.59	105.3	104.5	106.2	103.16	101.17	102.61	113.9	111.51	108.89	103.4	103.71	109.39	104.05	107.09	110.86	101.65	104.45	109.35	103.08	104.18	104.58	107.09	107.52	107.31	101.2	108.82	110.87	105.65	107.91	105.37	105.31	105.04	107.55	105.02	105.5	107.07	106.12	99.154	102.23	105.42	102.1	102.7
107.91	108.13	109.06	113.57	115.74	109.98	109.02	113.26	121.41	105.78	113.31	107.38	117.24	106.52	111.42	109.53	109.84	113.43	110.55	108.73	111.32	109.59	112.09	118.27	106.93	112.62	111.73	108.48	113.82	110.1	111.67	107.02	113.3	104.98	112.27	107.34	115.86	111.79	106.98	113.75	112.65	110.64	105.46	106.83	111.97	113.21	114.8	110.74	106.21	109.97
103.57	106.54	105.73	99.782	112.49	102.54	109.24	105.75	110.55	109.62	109.68	110.14	103.67	105.37	111.18	106.07	102.01	107.89	101.71	103.9	110.78	108.33	103.26	108.6	104.72	105.63	103.94	104.78	99.203	104.84	105.99	109.24	104.59	99.701	102.79	107.56	100.69	105.46	107.12	100.67	106.84	106.04	100.91	110.87	102.69	110.31	105.43	103.67	102.77	103.72
115.19	110.15	109.3	109.19	110.97	103.8	103.08	104.54	108.24	101.03	106.83	99.89	111.44	103.66	103.67	108.02	110.44	109.66	102.11	100.37	105.12	101.87	108.48	111.43	106.36	107.36	103.75	110.5	113.67	106.07	110.27	107.73	103.33	105.81	106.31	106.8	112.47	110.37	105.47	103.96	100.75	108.01	108.68	105.35	110.74	108.6	108.88	104.28	108.05	109.91
111.81	110.95	107.51	111.18	110.95	116.8	110.17	111.39	107.49	109.85	105.96	110.47	104.7	109.61	109.04	117.61	110.38	104.81	111.67	108.97	107.93	116.09	114.4	109.5	113.08	115.79	115.89	112.18	108.69	115.36	109.57	115.83	109.01	115.46	112.99	105.6	110.63	116.46	112.66	110.89	111.86	112.66	113.94	108.95	113.15	117.11	114.84	111.2	110.24	116.17
113.02	108.83	114.32	115.75	111.11	110.72	115.4	108.9	107.78	105.56	113.28	123.03	113.53	114.17	112.84	111.14	117.12	115.96	110.81	106.07	113.29	116.21	107.6	106.81	113.36	113.44	111.59	111.1	110.98	109.21	110.87	112.27	111.38	109.54	109.59	111.99	115.08	111.84	116.77	109.9	109.34	111.52	106.24	110.4	112.91	113.89	112.34	108.37	110.28	107.51
98.735	100.2	102.75	102.59	101.07	98.814	103.72	95.698	101.44	98.712	101.23	97.505	97.38	98.984	104.85	103.39	100.5	105.05	99.044	105.73	100.45	97.573	100.02	105.04	105.8	102.61	99.767	96.647	99.634	98.643	102.17	100.41	98.178	91.754	96.42	101.3	101.8	100.13	101.54	95.014	96.094	99.228	99.593	108.42	103.78	104.24	90.804	105.54	105.46	102.55
115.65	105.71	107.57	101.96	110.63	103.27	104.64	113.99	103.23	105.65	108.71	111.46	105.82	109.61	111.09	100.44	112.53	105.52	108.01	104.41	103.3	112.41	105.62	108.99	109.66	104.56	110.19	108.01	108.8	99.927	99.312	108.45	109.64	104.34	114.52	116.05	106.13	101.14	108.27	105.83	106.42	110.66	109.23	107.64	117.4	110.04	109.29	102.6	108.96	105.84
109.01	105.07	103.4	108.52	104.59	109.12	107.81	106.28	103.67	110.31	106.24	102.95	103.85	99.64	102.44	103.72	108.68	111.95	95.383	108.76	104.83	108.6	107.48	106.02	99.671	104.98	108.67	110.27	105	100.91	97.745	104.32	99.735	105.79	108.73	102.91	105.14	100.96	103.24	106.54	104.22	106.85	108	103.45	105.95	105.08	101.1	103.34	109.43	101.77
108.62	103.9	109.61	107.09	106.73	101	104.1	106.19	101.78	109.04	109.01	103.1	104.52	108.3	108.36	103.56	109.54	108.16	108.21	104.49	101.86	100.19	112.7	108.18	111.02	104.56	110.29	106.86	100.28	105.49	108.4	103.99	106.61	102.71	103.78	108.21	106.22	102.06	109.12	102.92	103.53	105.16	103.13	105.77	104.49	110.01	105.69	111.34	104.09	105.07
105.39	101.3	98.156	96.722	100.39	96.494	105.07	95.695	105.07	95.422	99.946	103.3	103.18	100.04	93.457	98.066	106.52	99.529	103.31	100.9	96.91	103.96	100.26	96.789	101.9	103.66	100.85	98.929	100.58	95.521	98.229	102.78	100.52	101.3	100.1	98.663	94.411	105.19	103.9	103.22	98.2	99.871	105.61	98.045	96.031	91.389	98.635	103.68	101.06	101.78
102.53	104.79	101.17	110.12	98.067	104.31	110.15	102.66	105.14	111.86	106.9	105.85	108.51	106.94	100.65	102.58	105.48	103.32	103.18	105.79	101.33	103.64	99.937	98.111	102.59	96.193	102.47	101.33	97.486	103.45	104.51	102.82	98.084	103.28	99.94	96.196	104.91	102.52	105.11	107.28	107.68	108.04	105.6	108.02	103.26	108.81	100.07	102.05	99.74	103.11
104.89	108.51	100.85	103.62	113.37	109.51	110.92	114.19	99.451	104.08	106.4	108.43	99.793	104.14	104.66	112.07	106.48	106.75	103.48	108.51	103.07	111.13	106.94	110.04	102.7	104.04	107.7	101.78	107.44	114.78	102.52	108.61	101.2	104.3	105.17	110.33	101.36	110.11	106.99	109.62	107.15	110.26	105.08	101.49	103.67	104.86	106.82	105.24	103.39	107.56
105.04	110.5	103.37	102.84	111.46	97.494	104.31	104.11	106.59	99.087	99.937	101.84	100.93	103.44	106.17	105.96	100.72	106.57	101.76	106.14	101.57	106.16	106.44	104.37	107.68	108.38	106.63	107.25	106.91	109.52	100.7	106.65	101.23	105.72	109.53	103.38	102.14	99.669	112.52	103.26	110.61	100.87	105.82	108.02	108.7	100.23	105.6	110.53	103.22	108.41
96.121	96.171	98.447	96.542	101.46	97.052	104.74	102.62	97.954	97.501	96.316	105.75	100.43	101.27	100.68	96.411	94.589	95.282	102.08	98.983	104.81	97.607	96.995	94.7	102.08	97.727	100.51	104.32	97.279	98.75	103.23	98.978	105.8	105.9	96.328	100.26	100.36	103.74	94.195	99.627	96.328	100.07	92.78	110.24	100.34	102.85	103.73	102.13	98.909	103.3
105.6	101.79	105.39	101.51	99.969	103.89	108	102.5	107.87	107.75	103.46	106.02	104.86	106.26	111.72	107.91	103.67	103.65	101.78	108.6	104.62	103.08	101.02	99.188	105.03	113.11	104.07	112.8	106.24	105.9	104.98	103.77	110.6	102.81	109.77	104.87	110.2	105.3	108.87	103.6	104.77	105.67	102.59	105.14	106.09	111.43	108.55	104.83	104.87	104.64
110.63	108.4	102.07	107.13	109.93	105.64	102.08	104.9	105.97	108.77	106.06	102.89	105.28	104.51	106.66	114.2	107.22	110.68	106.03	107.68	109.67	108.32	105.46	104.27	113.82	107.04	105.21	106.1	105.65	106.56	101.91	109.12	104.07	102.13	109.24	115.8	109.87	104.96	109.22	103.63	101.53	100.47	107.95	104.99	105.16	102.95	106.8	103.43	106.68	106.62
105.66	101.38	102.24	108.91	101.12	107.8	108.86	108	106.28	101.74	110.24	111.83	106.15	102.57	105.2	112.28	101.95	105.02	101.81	109.23	105.11	109.06	104.42	105.32	105.06	104.86	105.02	100.42	101.8	109.51	107.33	103.48	106.68	108.99	99.448	102.92	105.83	104.43	102.93	103.29	103	97.42	105.19	106.61	110.27	111.04	101.48	106.98	103.28	105.78
111.9	112.95	111.43	111.64	113.79	107.11	108.85	108.22	110.95	111.31	113.46	111.94	113.03	114.49	106.54	109.98	110.13	115.98	109.16	118.07	109.18	109.3	108.93	112.32	112.28	118.42	115.64	110.51	112.65	110.69	110.29	115.77	112.76	111.63	107.87	105.8	110.34	110.76	112.28	111.5	109.33	116.14	110.19	108.79	109.78	107.41	104.44	114.97	117.83	111.72
114.15	111.19	112.63	114.75	116.17	114.94	113.56	114.3	105.72	117	110.66	109.89	110.82	115.44	113.14	100.89	114.05	112.21	109.29	114.27	112.45	113.06	110.92	112.42	115.16	113.69	116.53	110.03	114.4	108.94	112.39	113.11	113.96	114.16	107.59	104.43	113.99	113.26	115.84	107.9	107.23	115.65	113.15	111.19	112.95	110.38	114.92	123.39	116.83	113.29
108.02	106.35	100.72	104.1	110.11	105.26	109.27	109	107.35	100.24	110.32	105.64	108.19	102.62	104	102.54	107.61	100.87	111.36	107.83	106.04	103.63	104	105.86	109.05	106.37	107.74	105.26	103.32	105.71	108.87	111.22	103.67	98.98	102.26	102.23	101.16	103.77	104.86	110.92	106.34	105.33	102.93	104.07	101.96	102	107.99	105.09	105.23	102.68
106.23	105.05	106.5	101.89	105.45	107.01	98.962	107.02	102.08	99.194	106.13	108.31	99.268	108.59	106.32	108.73	101.88	105.43	105.93	106.42	103.21	106.22	107.63	102.32	107.17	110.27	103.91	102.29	109.89	101.98	106.13	103.79	105.14	106.63	104.39	106.48	103.39	105.69	104.94	107.86	102.51	108.14	98.888	105.16	106.35	109.93	108.77	103.86	101.92	108.54
111.91	109.61	113.15	118.6	114.32	116.22	107.55	116.61	101.76	114.01	106.61	115.25	110.97	110.07	112.73	112.68	112.56	105.89	126.14	114.1	111.21	108.88	111.19	110.25	111.94	114.02	107.29	109.55	109.04	111.51	116.19	114.39	111.55	110.21	107.93	110.7	107.87	110.69	113.38	109.96	110.53	109.07	116.89	114.01	108.15	113.71	111.67	115.76	113.45	113.18
106.78	106.08	101.67	109.08	106.4	111.48	106.74	104.99	103.63	110.06	104.85	102.61	102.96	99.648	105.84	105.9	104.49	100.78	105.39	110.09	104.34	105.44	103.42	106.37	107.78	107.52	98.684	103.8	105.89	111.5	104.73	106.68	101.03	109.51	106.46	105.69	107.42	105.44	105.12	108.2	107.37	103.14	101.95	102.82	105.96	109.22	105.62	106.14	106.7	107.35
103.84	109.44	108.07	102.47	107.75	107.1	108.65	109.36	111.56	102.53	106.28	113.37	103.84	110.62	106.57	102.37	105.75	108.48	110.21	101.47	109.03	109.36	107.98	104.45	104.24	105.38	100.33	108.23	107.92	104.28	97.934	102.79	108.6	105.11	111.09	102.47	107.7	104.55	103.96	103.36	107.84	109.96	112.2	107.26	105.41	103.68	101.05	107.05	101.33	101.2
102.61	102.01	97.054	107.39	102.78	105.03	107.58	109	105.51	105.49	114.48	109.62	105.78	110.54	104.23	101.18	111.79	99.99	105.08	105.78	107.59	109.78	109.21	105.6	104.24	103.81	104.08	105.73	109.47	104.53	109.55	105.97	105.81	107.28	103.05	108.54	108.28	105.6	101.93	102.87	108.53	107.57	112.19	105.87	101.7	104.15	104.27	104.72	100.84	105.61
99.153	95.427	90.812	99.46	99.458	98.831	99.767	106.08	97.454	103.11	98.67	105.94	99.476	97.029	93.494	103.54	107.29	102.61	97.6	97.7	102.1	95.691	102.88	91.925	101.34	103.62	98.692	103.3	101.47	98.149	97.382	101.23	93.729	103.12	99.667	104.78	96.312	97.111	105.37	106.79	101.52	103.98	101.73	102.79	97.224	103.81	100.14	108.02	111.55	97.05
107.95	101.65	102.13	99.214	106.88	101.6	105.5	97.17	104.96	102.99	107.59	110.8	107.25	106.33	111.23	107.86	104.19	103.16	104.52	106.92	112.54	107.14	108.87	113.01	110.31	103.18	111.48	104.45	105.55	100.82	109.23	110.12	104.65	106.22	107.14	108.81	113.59	110.38	106.57	109.56	110.13	101.4	95.238	109.27	100.99	104.41	106.75	101.42	103.98	99.977
106.23	106.33	105.82	105.29	104.36	103.74	108.81	106	99.547	103.01	109.44	106.92	106.09	107.82	111.6	99.861	107.35	100.14	108.45	104.95	104.55	106.99	106.31	99.19	104.19	110.91	105	108.22	102.34	100.92	96.278	109.21	107.03	102.34	103.81	106.56	104.87	109.31	103	105.41	107.78	112.89	100.71	100.67	109.12	103.26	103.02	112.88	110.78	104.47
103.49	103.96	108.31	106.54	104.39	105.68	109.95	104.11	106.85	103.57	107.55	103.88	108	107.69	103.63	102.99	101.33	102.62	107.75	102.16	105.89	102.12	98.154	106.83	107.53	103.51	109.36	101.61	103.95	95.271	108.11	101.82	103.02	104.16	103.04	106.69	108.43	110.79	108.19	100.24	102.11	107.17	98.239	106.57	102.34	101.37	108.46	104.06	107.57	104.12
98.069	103.74	101.02	105.92	104.19	103.48	101.71	108.57	105.98	110.33	106.78	100.57	106.98	105.59	105.86	103.75	107.29	100.67	100.22	102.32	104.99	102.31	105.42	112.82	102.9	103.52	103.05	108.01	104.42	105.62	107.01	102.61	102.1	107.03	101.53	100.73	105.69	104.85	96.18	105.24	109.88	112.98	100.67	111.83	102.18	107.7	95.048	98.825	104.24	101.89
110.08	113.41	111.88	113.69	113.28	110.92	112.52	105.73	110.73	118.63	110.79	106.18	106.68	103.37	115.08	113.32	104.11	114.15	111.41	113.34	114.44	116.4	114.01	110.14	112.86	116.59	109.33	110.93	107.53	105.22	114.18	113.33	111.47	112.89	114.04	111.34	107.26	110.16	111.25	114.93	116.15	109.05	107.7	120.96	109.14	112.06	104.63	112.77	108.08	110.41
105.34	107.75	102.48	106.78	108.3	105.86	102.72	106.03	107.8	101.77	106.05	104.14	105.42	109.27	106.22	110.85	105.14	105.14	110.01	103.59	107.12	108.36	103.76	102.38	105.3	108.3	110.6	106.44	103.34	102.65	103.47	109.74	103.82	103.25	113.16	109.67	107.4	109.06	105.67	110.31	110.88	109.05	110.61	107.26	108.32	106.9	108.07	111.76	101.91	102.38
108.48	107.67	99.87	103.25	102.27	108.26	103.27	101.67	110.66	107.42	104.07	101.21	103.98	104.76	107.07	110.43	100.81	109.48	105.5	104.32	108.98	99.322	103.04	99.26	110.18	102.02	106.04	104.93	104.44	102.58	109.71	105.57	109.78	103.53	107.45	113.35	108.08	103.81	105.87	104.23	110.07	107.62	107.05	114.15	108.85	108.21	108.73	105.35	104.81	105.89
94.707	99.298	103.41	97.809	102.71	104.62	99.411	98.088	99.878	101.5	109.76	103.3	97.054	101.49	101.79	102.07	99.915	104.51	95.671	99.797	98.347	97.187	102.77	99.466	95.305	99.876	100.32	101.73	101.21	97.512	101.03	95.84	102.95	98.1	99	105.07	107.52	98.62	97.377	97.289	99.711	94.946	102.84	99.553	101.81	104.02	96.517	99.723	100.02	93.936
109.12	112.03	111.08	117.98	115.9	109.44	108.79	110.76	111.88	117	113.53	111.21	112.73	110.53	113.73	108.53	107.47	111.52	114.44	114	113.89	112.44	113.36	113.3	112.25	108.1	107.12	113.89	110.06	115.39	109.82	112.55	117.1	106.99	105.22	107.35	106.38	106.7	107.39	108.26	110.28	110.33	106.96	108.15	112.7	112.96	115.55	112.43	110.45	105.59
109.01	107.03	110.42	106.93	106.28	111.03	107.96	105.77	110	108.92	103.75	100.81	104.84	105.6	112.58	102.21	108.43	108.06	106.27	106.15	104.94	101	107.31	108.33	107.36	107.18	110.3	102.1	114.01	111.06	104.23	106.82	106.43	102.87	108.07	111.02	106.04	104.16	104.81	104.09	108.06	104.04	107.48	103.41	107.06	101.47	104.08	108.19	103.16	103.21
113.21	114.27	113.79	113.33	115.97	111.46	114.68	115.5	111.61	107.91	120.23	108.83	114.81	116.03	114.84	109.21	115.74	111.26	112.58	108.8	105.24	115.03	115.53	109.69	115.36	117.95	113.97	108.48	109.11	115.02	105.41	107.06	108.52	111.76	111.43	112.3	107.61	105.77	116.86	114.09	107.48	110.76	106.99	110.1	109.04	110.53	106.11	113.67	112.21	110.87
103.69	98.88	105.53	94.786	105.13	105.64	98.869	103.87	107.65	104.15	105.62	100.01	96.434	103.17	101.92	111.09	105.84	100.18	100.35	109.62	104.54	104.19	102.99	94.918	99.868	100.15	108.24	106.75	102.68	101.3	104.62	103.26	104.64	105.09	106.47	104.72	110.4	106.86	108.64	103.57	99.434	107.39	107.6	106.55	102.45	101.18	102.36	103.78	108.92	102.12
107.08	101.25	101.72	98.816	96.825	103.41	110.38	99.5	106.6	101.21	110.9	104.23	112.55	106.48	105.14	114.37	106.38	99.843	97.312	103.14	103.67	100.9	107.29	103.35	108.21	102.41	109.29	105.9	103.46	100.63	103.13	100.79	106.62	102.46	106.1	106.46	101.16	106.5	108.25	107.02	99.28	110.35	107.3	104.46	104.15	102.3	108.09	99.803	101.65	108.02
102.78	100.72	103.93	101.55	107.1	100.6	107.84	99.277	98.034	101.62	102.12	97.91	100.26	99.624	98.206	102.46	97.831	107.58	100.12	99.503	92.764	96.571	108.25	98.143	97.026	102.73	102.29	102.21	101.87	103.57	101.72	102.81	102.13	97.982	101.69	104.86	97.51	93.822	105.6	98.281	99.22	106.29	100.34	96.846	99.411	106.07	105.99	98.312	94.778	100.83
109.26	100.68	103.67	99.752	107.7	106.51	112.07	110.51	111.15	110.23	97.452	109.44	110.13	100.73	103.42	104.91	107.99	107.5	103.07	104.11	108.96	107.75	104.39	107.71	105.86	113.13	106.87	108.26	107.36	105.15	108.08	109.16	110.2	107.21	103	107.68	106.54	100.54	109.22	113.67	107.27	100.55	105.68	106.72	112.19	96.311	100.37	106.66	103.88	101.38
117.01	105.89	107.88	100.78	109.83	106.55	99.874	112.96	109.47	101.47	104.49	110.36	105.44	110.4	111.51	114.54	105.8	110.57	113.06	103.68	99.116	98.3	108.61	103.58	108.66	105.79	105.58	103.59	106.57	105.09	107.9	118.49	112.14	102.41	110.06	109.48	112.09	101.34	109.17	102.9	107.92	114.05	104.57	107.69	103.68	110.18	102.3	105.46	107.52	106.77
98.143	102.33	97.492	103.81	97.957	96.855	104.32	101.42	101.19	93.152	105.82	99.575	101.16	97.577	96.66	102.48	94.589	103.52	98.196	100.29	93.907	99.782	99.343	97.104	102.03	103.59	100.76	102.38	102.45	96.899	97.542	102.68	101.62	97.242	98.657	96.244	101.76	97.785	89.627	105.21	100.94	102.65	101.1	93.032	94.275	97.445	104.79	102.04	99.728	101.91
108.93	99.237	100.25	106.63	114.78	102.67	100.13	104.01	104.54	108.68	105.43	104.13	105.39	102.71	100.91	108.89	108.7	101.27	107.09	105.73	108.66	111.82	106.81	103.97	107.49	103.88	100.7	101.57	115.31	103.54	99.131	112.96	105.01	103.25	108.43	100.29	101.47	107.37	102.76	105.18	108.57	109.85	106.8	107.16	104.9	107.02	100.73	103.34	105.3	104.57
111.65	114.25	112.69	114.61	112.03	108.02	105.18	108.67	104.7	118.26	109.26	111.13	111.87	111.67	109.53	108.99	112.26	117.04	107.96	112.89	112.45	117.83	114.33	108.47	108.29	105.02	114.28	106.5	112.58	109.93	115.96	111.58	112.66	113.74	110.01	115.64	109.1	111.48	116	112.95	111.54	113.01	111.31	112.01	113.15	116.2	112.47	107.82	113.39	110.63
89.917	103.16	106.13	100.76	103.73	98.354	96.572	95.08	101.64	101.82	94.69	96.271	98.982	96.902	95.402	98.752	95.897	102.73	100.15	96.233	103.43	99.709	98.954	89.658	99.183	98.067	91.294	96.947	102	93.878	99.833	101.74	96.805	104.37	94.159	101.93	102.44	102.65	105.42	103.19	96.159	102.52	97.994	104.38	100.5	93.914	102.41	99.729	93.081	102.72
106.65	110.5	105.8	106.99	108.13	101.74	108.39	106.82	99.135	108.12	101.98	107.38	106.19	115.88	109.25	104.19	112.77	107.63	102.38	108.27	103.47	99.537	105.55	106.55	111.38	107.44	103.56	107.39	103.72	107.26	106.51	107.39	104.28	105.96	100.82	107.17	105.31	103.31	105.09	108.23	103.57	105.72	103.13	106.95	102.53	111.24	104.93	109.79	111.9	96.953
116.73	105.13	111.23	109.49	111.28	103.42	110.58	108.64	110.02	109.5	113.37	106.85	109.91	109.93	110.67	108.73	114.93	107.16	109.3	114.93	109.71	108.56	102.65	112.21	106.07	115.8	115.63	109.37	105.52	106.34	107.55	109.94	114.37	107.02	113.6	114.5	109.81	113.68	110.62	108.59	106.05	110.09	115.91	112.78	112.73	110.5	115.53	110.17	109.77	104.75
105.22	105.65	103.23	99.705	105.17	107.32	104.38	101.18	108.02	104.46	101.28	109.27	111.76	105.27	105.73	111.03	102.98	100.68	106.08	108.4	108.66	103.72	99.648	101.62	108.03	111.76	104.3	109.1	107.47	109.28	104.68	106.85	109.11	105.52	106.62	105.31	102.41	102.79	110.25	103.24	108.82	103.44	103.19	107.36	106.07	108.22	106.35	98.685	103.99	108.59
107.71	105.04	103.72	111.68	109.4	109.14	113.72	108.44	107.81	116.01	112.16	100.94	110.73	113.64	108.29	109.68	113.19	109.92	116.55	111.61	108.9	113.5	110	103.6	115.3	116.08	107.22	113.21	110.04	107.66	111.17	114.4	110.9	108.49	117.04	108.95	107.06	111.84	108.72	101.23	112.34	111.32	111.17	112.21	107.55	107.28	114.34	111.8	109.12	105.23
114.14	104.36	109.95	108.68	112.27	114.21	111.94	109.62	113.58	112.96	105.59	114.37	111.88	113.48	114.88	112.89	109.29	109.69	104.96	113.04	115.08	110.21	111.22	106.32	110.95	114.52	105.15	113.18	107.27	113.54	111.7	112.49	106.18	112.92	115.29	109.84	110.12	111.96	114.15	115.56	113.36	112.71	112.98	104.17	111.08	116.22	119.29	112.15	114.21	109.33
105.38	110.13	111.78	113.3	109.54	110.48	105.62	111.6	108.34	115.58	116.97	111.16	110.37	106.44	104.63	111.8	114.92	107.93	111.89	112.22	111.74	110.88	115.45	104.75	103.31	109.5	115.43	112.9	110.19	108.39	111.06	109.77	109.47	106.19	108.38	112.66	109.54	108.52	113.65	108.32	111.76	111.76	111.77	109.86	115.43	111.2	114.1	112.39	111.58	109.59
110.27	109.3	107.61	101.71	98.99	100.59	110.1	110.52	104.28	103.24	107.75	97.907	105.1	100.06	107.33	100.95	107.26	102.37	98.119	108.3	109.93	102.87	109.23	102.78	106.63	109.18	111.52	98.503	105.8	103.52	104.93	106.39	100.85	103.12	103.24	106.38	103.15	106.21	104.55	105.78	102.33	104.1	105.46	109.1	102.32	112.05	110.79	105.33	106.76	105.69
113.14	112.77	111.84	108.22	107.88	112.67	108.75	109.95	111.62	108.29	109.48	112.96	116.3	114.19	105.6	104.12	106.61	114.81	114.22	108.23	111.86	112.42	114.02	113.53	114.44	109.9	111.38	109.59	109.48	111.75	113.45	116.54	115.38	104.96	110.49	106.92	112.62	109.41	113.43	112.89	118.93	109.02	113.7	110.5	120.6	112.83	108.45	106.55	110.64	116.12
106.35	105.66	106.68	106.28	105.15	107.11	97.781	104.5	107.48	103.59	97.741	106.85	111.55	103.83	109.99	107.28	108.64	104	105.09	97.825	106.68	102.81	109.85	98.015	102.77	102.53	104.14	101.9	105.66	108.04	101.07	101.62	104.28	108.5	100.38	109.36	109.73	103.89	108.77	107.02	111.62	105.66	103.01	105.46	107.84	100.58	105.11	109.35	103.62	104.91
108.9	106.61	102.23	110.92	103.59	104.91	103.94	100.34	101.41	109.77	101.6	106.5	104.37	104.37	103.89	105.38	102.59	106.94	105.53	105.29	105.9	108.3	103.34	107.85	106.69	102.03	100.6	99.791	102.05	103.58	109.82	103.79	103.78	104.58	107.35	113.38	108.81	107.74	105.17	108.59	108.79	105.35	108.43	105.41	106.06	107.68	103.14	107.95	102.54	112.08
104.61	102.3	109.7	105.87	105.26	105.43	101.47	105.65	106.28	106.78	112.12	105.39	103.84	100.62	107.96	105.48	98.758	104.7	110.32	110.32	105.23	100.7	99.761	103.73	106.43	106.89	112.92	104.58	109.13	98.938	102.5	101.46	108.35	102.47	106.79	112.28	108.26	107.93	108.84	106.83	109.65	103.88	104.24	105.45	105.07	105.99	103.22	104.91	112.29	102.78
99.824	107.45	111	106.35	103.72	103.25	103.1	105.31	105.02	105.8	103.51	104.05	104.39	106	101.96	107.97	110.52	101.21	103.36	108.54	110.04	99.494	108.21	103.05	99.915	110.11	108	104.02	102.65	103.37	99.815	102.91	106.81	107.05	103.62	106.25	100.08	107.56	102.39	106.38	104.52	103.49	103.81	101.62	104.88	97.877	105.85	105.52	101.4	109.33
102.29	116.24	108.11	100.37	106.93	103.49	107.07	103.99	101.27	102.68	109.62	100.4	105.88	108.98	104.64	105.35	102.15	107.43	103.48	108.59	100.58	104.51	106.51	108.41	106.55	105.07	112.35	105.6	104.4	107.36	111.68	106.03	110.35	113.77	105.37	108.21	102.51	106.27	109.49	107.31	117.63	103.46	106.74	107.07	106.58	113.43	110.54	104.95	105.73	101
109.4	109.55	114.34	110.72	105.32	111.63	109.85	104.91	115.2	113.92	111.71	111.32	110.32	106.17	109.76	114.77	112.2	113.91	108.18	112.45	110.49	118.13	116.64	114.22	110.41	106.79	111.68	117.68	111.22	112.24	115.05	112.67	106.53	116.14	112.54	116.41	106.63	114.69	107.58	113.5	114.17	110.7	114.86	110.7	113.1	109.99	115.73	112.2	116.28	108.57
98.801	105.3	109.71	104.51	96.636	105.24	102.49	101.2	105.08	97.842	99.12	95.384	101.23	101.15	96.016	102.21	99.527	99.018	103.16	101.97	102.16	101.68	101.85	98.407	106.36	99.046	96.235	101.67	107.83	99.74	100.1	102.32	106.8	99.86	101.35	101.4	99.02	99.134	97.258	99.444	104.55	101.52	97.448	98.246	99.176	99.616	97.627	96.636	101.75	101.01
110.37	108.53	106.4	112.27	107.17	107.94	105.63	110.67	113.25	101.98	111.47	109.12	104.42	100.55	105.81	106.03	104.36	109.5	106.6	108.19	108.11	106.53	106.99	101.34	104.34	109.46	103.13	101.05	100.92	110.02	110.61	104.64	103.76	102.73	110.26	102.95	108.44	103.41	108.6	107.82	109.87	111.89	113.78	105.26	103.99	107.31	104.76	106.72	109.94	105.09
112.15	106.75	106.9	108.79	101.64	106.96	108.49	108.46	106.22	106.76	106.93	103.56	99.867	104.49	108.31	111.88	108.07	102.84	106.19	104.15	101.97	103	103.37	105.74	101.92	98.495	106.89	106.99	109.51	111.34	100.44	106.31	103.6	95.715	109.12	99.16	109.3	106.51	108.22	107.58	111.44	100.65	107.16	108.5	106.11	110.09	102.19	107.28	106.23	109.73
105	105.59	109.82	113.05	107.58	106.21	116.48	107.8	111.4	107.33	109.58	106.51	113.45	111.26	105.09	107.03	105.41	107.46	107.1	108.52	106.02	98.596	107.46	104.52	107.55	109.01	104.37	114.16	109.99	109.3	107.36	107.87	105.91	105.17	101.44	107.26	107.4	111.81	97.911	98.329	110.72	99.057	102.73	109.43	105.63	107.89	105.82	103.66	111.4	105.49
104.68	115.85	104.4	103.45	109.54	110.72	104.72	107.25	106.2	106.51	99.99	110.31	108.37	109.38	105	105.21	108.5	110.39	109.37	99.94	108.91	105.3	102.96	109.36	109.33	106.36	106.28	110.58	95.664	102.48	103.47	104.1	112.73	107.09	107.61	105.06	104.18	110.58	106.64	107.81	105.11	108.93	101.29	105.35	108.14	104.95	108.34	108.82	106.81	103.27
107.67	112.9	112.43	110.1	111.39	108.16	111.38	110.22	112.42	115.45	109.27	111.71	107.05	112.3	116.18	112.23	109.6	108.62	106.1	110.69	114.61	114.27	111.33	113.9	108.72	111.97	110.27	115.65	115.24	111.84	109.08	109.05	108.43	111.92	112.91	116.76	114.91	107.08	120.78	110.76	106.82	110.69	108.73	107.21	108.13	107.68	112.01	110.54	113.52	112.41
112.05	114.05	111.4	110.88	113.95	112.87	113.62	113.47	110.37	111.27	112.55	108.69	113.03	113.8	112.42	110.45	103.89	110.57	110.7	112.94	113.86	114.87	118.82	114.17	108.08	111.81	112.89	117.61	112.32	113.69	114.09	111.58	119.49	105.34	107.83	115.36	108.97	108.43	108.8	109.57	109.58	114.78	112.82	115.13	110.07	109.28	111.01	111.27	106.29	109.02
109.5	113.71	108.23	109.18	107.45	112.78	109.75	117.81	109.09	113.8	105.01	113.35	115.05	106.25	109.46	111.74	113.21	114.65	106.03	105.72	112.51	108.9	111.14	105.38	103.98	109.39	112.08	108.85	108.39	109.68	112.18	104.4	107.49	113.45	111.69	114.34	115.52	106.53	109.39	111.79	111.21	109.72	105.9	116.72	112.5	113.42	114.58	110.69	106.05	109.7
110.17	102.75	105.19	109.09	112.69	108.15	105.36	104.37	104.09	107.23	106.9	108.48	106.45	104.42	103.41	103.81	108.95	107.4	105.5	109.53	108.97	110.11	103.44	106.76	110.5	105.41	100.67	101.51	105.63	111.62	105.7	103.84	102.48	103.55	107.98	104.93	100.52	98.454	110.96	115.88	98.27	108.71	107.51	106.88	104.65	112.85	111.67	108.32	97.95	107.72
100.52	98.124	98.673	98.105	104.67	99.873	97.957	99.773	98.724	109.61	106.81	96.417	100.6	102.76	98.839	97.034	101.64	96.838	99.491	104	95.323	96.709	97.838	98.768	98.841	99.204	96.757	103.13	93.456	101.96	96.381	100.04	92.668	102.5	100.6	107.03	103.49	99.712	102.89	103.78	99.705	103.84	104.16	99.968	103.51	99.528	99.352	103.36	99.672	106.15
101.13	101.48	96.479	96.783	99.407	93.457	103.53	104.53	101.54	101.18	104.88	100.43	95.909	103.4	99.493	104.08	105.68	100.99	103.72	98.112	99.71	100.2	95.684	103.02	102.29	100.22	103.13	100.26	103.79	99.162	97.086	101.18	98.976	107.76	97.296	96.642	100.13	100.15	100.08	98.876	95.346	102.08	98.437	97.718	100.65	98.355	99.315	102	101.66	93.282
107.58	109.21	110.41	101.4	108.59	107.41	108.01	106.49	103.97	100.83	102.01	106.49	101.77	104.04	102.05	107.34	111.68	103.75	106.41	100.53	108.81	104.71	110.82	110.3	105.82	104.71	111.03	106.56	102.21	107.28	101.31	97.682	103.26	108.62	102.77	107.9	107.89	107.92	101.46	104.99	104.03	105.36	102.69	101.59	104.33	109.42	103.82	100.55	103.86	107.9
107.82	110.08	112.98	105.22	120.41	115.27	115.79	118.93	115.36	116.18	109.8	101.01	102.05	110.17	110.4	107.3	112.3	112.29	111.48	109.03	112.27	107.42	112.5	115.14	110.61	111.73	109.92	109.44	106.85	110.08	117.15	108.52	107.34	110.29	115.26	108.26	108.68	112.48	114.36	109.37	106.68	107.24	102.9	113.18	107.15	111.15	109.99	106.18	103.78	108.12
106.08	111.83	101.93	114.9	107.08	107.88	102.15	109.96	109.32	111.42	104.64	110.01	102.05	104.63	108.92	106.83	107.1	105.51	103.96	109.92	107.08	103.05	104.35	111.36	105.72	104.43	107.61	113.83	97.395	104.83	111.06	105.41	104.93	112.84	105.96	102.54	107.44	110.05	102.31	110.46	110.04	106.66	104.54	106.51	107.08	108.28	103.97	107.67	106.41	103.65
115.15	107.63	114.52	115.15	117.62	112.7	115.92	111.15	111.17	111.67	113.92	114.48	116.4	112.54	107.82	113.92	112.46	107.93	102.89	117.27	113.85	110.46	118.25	119.2	111.61	116.99	109.74	110.11	116.72	120.15	112.69	110.34	114.86	113.61	110.28	112.54	108.58	106.73	105.82	110.88	111.68	110.65	112.28	108.91	111.11	112.38	116.12	113.73	112.86	107.9
99.077	103.5	105.05	104.42	107.38	103.91	101.55	104.87	101.82	108.89	100.1	102.58	105	103.55	98.89	108.56	100.02	107.63	108.53	105.87	103.97	103.11	103.4	101.56	105.85	108.38	102.84	105.82	106.89	98.975	97.111	104.92	104.34	104.52	109.52	105.07	101.77	104.18	102.81	111.44	108.57	103.85	97.701	100.44	101.13	108.97	103.76	103.21	99.675	103.59
104.06	108.54	106.99	104.93	98.978	103.4	101.78	105.66	105.61	104.4	104.52	100.88	102.11	109.85	106.58	109.2	102.61	109.59	109.04	105.19	107.89	101.89	106.55	100.26	105.72	103.08	104.42	100.87	101.85	103.68	101.06	99.974	107.4	102.45	103.35	102.69	109.59	103.3	105.34	102.21	103.19	105.12	98.038	108.41	103.53	103.22	105.81	107.4	108.83	111.07
105.28	107.28	104.89	106.75	108.26	109.49	108.44	102.93	105.3	103.99	106.39	100.66	110.26	110.74	100.75	106.79	107.06	110.63	103.75	104.93	108.33	106.99	112.13	111.53	109.36	114.17	107.63	110.91	104.19	111.13	104.31	109.91	115.16	109.16	108.63	111.73	104.07	109.59	105.89	105.23	105.91	110.05	102.24	107.23	109.88	102.23	108.22	110.97	106.64	115.13
112.27	118.81	109.99	108.63	110.53	112.73	109.56	113.63	112.7	109.8	106.36	111.76	109.34	109.58	115.17	109.37	108.63	111.87	109.71	109.42	106.97	113.35	112.37	108.45	107.94	113.15	109.71	113.21	108.35	111.58	111.79	115.66	112.92	106.83	102.79	107.37	111.82	112.91	113.53	113.34	109.76	109	111.18	113.52	108.9	112.44	107.43	113.07	113.13	124.2
107.67	96.369	101.61	100.72	104.12	98.72	98.308	99.598	101.91	95.822	97.751	95.704	96.46	99.176	104.74	102.15	96.556	96.618	100.43	103.37	96.791	103.41	98.934	97.182	98.131	94.408	101.22	99.511	97.241	99.659	96.49	99.991	92.223	99.686	98.406	95.698	95.161	95.808	104.88	100.91	103.73	98.984	101.7	97.649	98.757	91.333	96.713	97.507	99.302	98.14
105.16	106.25	105.64	109.95	106.57	103.21	112.16	108.08	105.23	108.84	108.23	99.003	105.07	105.73	102.08	109.17	104.7	104.88	113.18	110.47	103.11	110.54	102.65	102.36	109.21	106.1	108.2	106.85	109.77	99.042	104.26	105.73	106.37	103.19	109.79	107.67	108.64	104.84	111.43	103.51	100.71	106.04	99.468	108.64	105.68	108.12	104.79	112.08	99.553	103.25
112.75	115.77	111.15	108.72	113.71	111.66	112.57	111.31	109.86	111.54	118.78	111.81	113.31	114.14	115.13	108.98	116.35	110.73	119.38	116.91	113.86	111.33	115.36	108.47	111.64	116.51	111.73	113.72	114.44	103.75	113.88	111.24	114.9	111.62	116.91	111.34	116.17	119.75	110.77	118.4	111.08	113.35	115.48	107.82	115.15	109.59	107.9	113.41	113.73	116.87
111.12	115.01	111.58	106.96	108.3	111.65	108.64	100.42	108.88	107.45	113.57	105.45	107.15	113.17	116.99	108.91	110.29	123.19	106.81	115.46	109.49	107.99	111.73	110.14	104.84	111.74	107.7	110.98	111.83	114.55	110.87	108.33	109.23	109.03	104.45	111.62	107.59	101.65	112.63	114.32	111.34	115.27	110.62	108.01	108.24	111.51	108.5	116.9	107.39	109.47
107.99	102.53	100.37	108.21	108.61	100.98	108.58	107.29	109.35	106.89	106.93	105.33	107.01	103.68	107.64	108.47	110.19	104.99	112.48	106.09	103.05	99.765	105.84	109.39	106.33	106.5	104.94	108.81	106.67	102.42	103.72	106.4	107.88	108.45	106.52	105.64	110.28	107.4	106.19	110.44	109.2	104.9	103.69	104.45	104.75	110.79	105.36	108.56	104.2	102.13
105.41	112.9	103.8	108.57	103.54	104.31	110.28	99.161	105.4	101.4	103.96	103.95	98.266	97.06	98.899	106.98	100.62	105.38	103.82	106.02	102.39	106.9	107.98	102.8	102.87	110.91	107.56	103.46	103.48	100.52	101.04	99.323	104.36	104.72	102.11	111.32	106.91	99.028	107.94	108.61	109.23	102.7	106.1	107.78	101.29	100.71	103.39	105.73	102.95	100.23
113.03	111.51	110.99	115.16	110.17	113.86	114.43	109.39	111.1	115.91	109.36	109.99	109.48	113.4	115.11	108.2	112.77	113.65	111.29	111.64	112.02	100.43	110.09	110.16	109.57	112.23	108.66	111.75	110.16	107.86	112.52	111.08	107.43	104.48	109.55	114.04	117.32	112.22	110.45	110.77	116.78	113.13	106.76	111.85	109.68	110.75	113.39	114.92	113.23	113.2
110.07	114.18	109.83	117.76	113.62	110.36	105.79	116.06	112.31	112.16	113.31	106.69	108.89	107.07	112.01	108.18	113	108.54	114.51	115.22	115.68	106.99	107.85	113.84	109.26	107.07	112.54	114.78	108.28	106.41	109.6	104.65	112.92	114.2	111.24	116.92	111.23	111.19	116.46	108.94	111.6	112.15	110.11	115.43	113.47	106.8	112.44	111.87	115.29	111.39
96.484	96.049	98.478	104.09	89.945	97.761	96.995	98.342	100.09	94.535	100.32	100.41	98.502	95.801	104.49	92.507	99.598	98.548	99.93	102.56	100.26	100	97.4	100.18	102.72	104.65	98.881	94.291	97.925	100.17	102.15	102.86	98.697	99.962	98.738	99.85	96.605	102.16	102.71	103.57	99.749	96.234	100.44	99.676	103.14	95.761	95.048	101.28	98.934	95.436
111.66	109.41	105.6	103.61	112.86	106.73	105.41	107.81	99.373	104.43	102.84	102.21	107.61	110.25	98.792	105.96	109.48	106.81	102.61	101.42	101.69	107.79	102.25	113.35	108.44	104.12	109.95	114.24	104.8	106.61	98.187	105.05	106.94	104.71	108.5	108.07	112.81	112.88	106.93	105.77	99.242	102.04	111.91	99.622	105.02	102.17	109.31	112.24	102.55	102.47
104.88	101.6	99.191	98.352	102.33	99.71	97.048	98.014	97.563	100.98	99.018	96.623	97.842	98.391	105.04	96.915	96.148	104.71	99.898	101.81	92.449	95.056	102.07	99.111	93.386	103.48	96.719	92.426	104.44	102.02	95.321	100.05	102.19	105.91	99.334	102.4	97.36	98.9	100.18	102.47	99.063	97.329	96.089	101.66	100.18	104.79	96.921	97.823	101.96	98.993
112.76	111.66	108.79	115.95	115.35	106.09	109.67	104.23	110.24	109.04	108.23	108.18	111.03	111.65	102.5	108.32	105.56	104.22	107.44	103	105.95	106.17	103.76	108.47	108.36	105.11	104.73	109.17	101.18	110.04	108.92	102.16	107.08	109.65	102.8	109.24	106.19	109.94	105.25	106.36	106.53	106.45	110.82	111.83	107.25	110.68	108.33	113.47	105.5	102.1
112.94	110.52	109.55	111.61	115.09	109.08	113.58	114.01	110.77	113.66	112.03	109.36	110.79	115.56	112.91	109.14	111.1	113.49	114.05	108.64	106.55	108.76	107.63	111.53	107.47	112.24	102.35	110.43	114.06	118.06	104.73	110.14	112.15	106.7	113.13	108.59	111.58	109.8	114	112.07	115.49	111.02	112.55	114.24	115.59	109.27	109.25	107.22	106.32	114.11
103.78	101.51	104.19	100.94	100.64	110.53	104.34	104.68	113.45	107.96	107.14	106.87	106.72	104.52	109.55	106.91	107.56	106.29	105.76	109.91	103.67	107.55	104.94	105.29	106.2	101.13	101.96	105.49	102.82	99.784	102.54	105.45	101.14	104.92	97.8	108.34	103.52	104.62	104.79	103.77	103.48	99.393	104.9	107.24	97.033	106.68	102.53	113.22	110.59	111.71
115.43	119.26	118.04	120.55	115.9	113.44	114.23	122.72	114.97	116.26	117.88	119.07	119.43	119.15	113.86	120.27	119.94	112.2	114.8	119.52	116.96	110.63	119.66	123.58	113.68	115.37	113.9	118.17	120.28	113.83	116.08	115.25	115.19	118.05	115.45	113.13	110.67	118.32	118.16	115.8	116.81	116.71	115.36	117.22	116.43	115.33	119.97	110.64	115.7	113.99
103.09	94.95	99.998	101.21	98.926	102.4	100.91	99.786	101.04	94.805	97.727	101.55	104.28	99.415	100.17	99.731	100.81	107.57	99.418	103.92	106.26	103.82	104.7	98.212	102.68	99.653	97.033	100.72	97.274	97.328	100.17	101.27	98.366	99.073	101.19	99.23	100.2	104.56	97.475	98.779	102.08	97.428	96.5	97.375	99.383	106.91	102.7	103.08	102.21	96.767
100.9	114.15	111.02	114.29	112.42	112.71	106.49	110.79	110.13	116.84	102.63	112.06	108.96	109.37	115.32	106.58	112.57	110.49	108.06	107.66	110.45	114.24	110.04	117.74	111.07	106.13	116.05	110.75	108.42	109.92	108.66	111.02	107.75	113.66	115.86	110.92	108.5	111.93	108.8	109.56	111.43	110.26	101.86	114.56	108.04	106.65	116.08	112.3	105.26	114.86
115.04	110.56	106.12	108.96	103.37	118.31	106.01	118.03	111.37	113.45	109.24	100.21	112.58	117.04	113.41	110.99	112.82	109.82	117.16	109.75	111.9	104.72	104.67	115.25	108.73	109.17	110	111.67	105.58	111.15	105.3	107.94	110.08	110.67	109.96	109.01	110.69	104.84	113.55	116.13	110.67	112.56	117.15	106.71	115.7	117.31	108.55	108.97	112.86	112.77
112.54	108.91	119.45	116.48	112.06	108.68	103.58	110.34	112.72	112.42	110.02	106.86	109.43	107.71	112.04	111.04	114.22	110.24	108.08	110.72	109.43	113	109.69	104.34	108.87	113.29	117.1	115.01	106.46	110.14	108.81	111.27	111.38	113.51	116.43	106.55	112.54	107.5	111.21	107.46	109.36	112.37	114.63	109.42	108.92	115.11	106.47	112.34	110.5	104.33
109.12	110.82	117.66	114.29	107.37	113.68	108.64	110.79	117.24	109.33	107.91	113.41	112.82	106.26	110.64	108.77	114.67	107.8	115.5	106.93	106.19	109.07	99.971	107.78	115.85	117.73	114.07	113.32	113.59	111.05	109.3	111.06	107.21	113.71	107.39	107.62	112.54	103.77	109.73	116.88	109.35	109.67	106.83	111.23	108.99	107.78	107.99	112.48	114.09	112.82
106.28	109.31	103.11	103.16	103.46	112.3	106.79	105.18	103.32	109.67	101.2	104.84	101.56	106.99	99.805	102.4	108.48	100.4	105.28	110.46	108.26	109.71	108.22	104.02	103.11	104.53	100.38	101.78	108.17	109.47	106.27	103.59	99.875	108.16	107.67	109.42	105.96	109.78	109.83	109.9	105.5	106.13	104.83	103.26	100.06	103.74	102.54	101.43	104.47	109.42
108.73	111.61	117.27	106.85	113.88	112.06	109.53	115.33	115.32	110.35	110.82	109.4	112.91	110.31	117.78	109.11	113.67	111.31	117.73	114.94	104.37	113.97	115.27	113.51	108.16	104.54	114.1	113.78	114.71	116.06	113.37	106.72	107.64	115	108.02	111.61	109.52	106.16	106.27	107.87	111.33	110.07	114.18	109.97	110.64	114.51	112.35	113.73	110.19	111.27
103.51	99.835	107.92	105.27	99.065	96.512	96.375	101.05	93.905	99.842	101.35	96.729	95.064	97.805	101.34	101.3	97.77	99.169	94.938	96.013	100.45	102.07	96.507	100.17	102.06	105.49	104.22	98.109	101.02	101.5	95.173	97.032	97.383	96.064	103.74	98.863	100.47	96.678	101.01	106.87	101.77	95.607	94.448	97.921	101.91	95.666	99.448	98.979	103.79	98.983
102.58	108.47	106.56	100.32	101.24	107.82	102.95	103.43	108.37	109.33	101	102.79	106.91	100.48	109.3	104.56	106.7	113.22	108.93	108.18	108.8	101.94	108.23	109.76	106.65	108.27	109.18	105.3	106.97	108.7	102.16	101.55	103.17	106.94	105.04	103.06	105.63	111.01	103.4	104.32	105.11	107.4	101.25	109.03	102.72	107.75	111.35	104.53	107.09	112.48
113.23	106.22	108.59	111.45	109.93	113.46	113.27	106.26	118.32	109.15	110.44	108.21	118.12	114.76	119.83	117.98	115.12	106.92	113.64	112.14	111.98	109.77	109.05	116.43	113.33	105.13	117.44	112.82	117.07	109.54	112.24	104.69	110.22	109.25	119.94	113.9	111.48	113.91	111.64	104.94	107.59	107.07	107.18	115.48	111	107.33	112.78	112.74	115.45	117.82
105.29	101.01	106.54	105.77	110.96	106.07	111.64	103.63	103.74	111.65	111.69	105.95	102.06	108.05	106.35	105.99	104.42	101.26	109.26	105.88	105.14	105.33	103.54	106.74	102.26	110.23	104.59	108.44	113.03	108.6	100.75	112.83	111.11	100.72	106.9	106.37	107.82	108.74	110.5	109.29	113.69	107.42	108.24	105.12	102.06	103.46	107.98	109.33	104.03	100.96
110.69	117.31	107.63	104.42	110.89	98.662	98.165	109.89	111.99	101.46	104.77	112	109.04	107.68	100.54	109.94	105	105.12	103.5	103.26	108.82	104.72	103.88	104.3	105.04	105.61	104.09	107.29	102.37	111.44	101.03	108.82	107.02	106.89	110.05	106.59	112.26	112.32	109.09	99.976	104.29	108.95	111.35	106.44	105.52	105.7	105.81	107.27	108.01	104.84
105	111.66	102.04	110.14	102.93	100	105.15	105.21	107.74	101.24	107.2	105.54	105.87	105.83	105.86	112.21	109	105.1	111.42	113.81	110.36	100.46	102.74	107.75	110.7	108.3	102.39	108.02	105.48	105.08	108.42	110.66	102.24	106.83	103.38	104.08	109.3	108.77	114.85	106.14	106.92	101.36	102.7	106.76	110.38	106.96	102.08	111.7	107.54	110.47
109.91	102.02	106.85	102.67	107.09	109.28	107.63	109.81	105.73	107.62	98.514	103.43	111.35	105.11	106.14	105.42	107.83	106.7	102	102.86	101.11	109.4	101.45	104.68	105.79	107.1	106.96	106.11	98.336	103.24	102.54	105.7	102.97	103.65	106.57	104.71	103.89	101.4	105.65	99.683	109.88	107.75	110.44	106.08	100.73	105.73	99.888	101.02	110.49	102.44
103.2	104.76	105.52	109.58	104.58	104.64	104.11	107.43	111.89	110.24	107.32	104.21	104.47	104.94	103.14	102.09	106.08	103.66	111.82	110.37	103.53	102.05	109.3	111.41	102.47	102.27	108.27	108.8	106.21	108.83	100.85	101.86	111.7	103.31	108.74	104.32	106.39	108.45	102.19	108.03	103.31	104.03	102.21	110.86	105.32	104.52	108.69	103.47	103.92	103.82
101.23	102.73	108.26	101.73	107.56	103.64	100.08	106.96	105.32	106.79	107.19	105.52	114.08	102.17	108.14	103.5	106.61	103.51	102.33	106.91	104.4	101.32	100.51	106.11	108.48	100.67	106.54	108.13	111.87	109.4	109.17	104.51	106.3	104.68	108.12	104.02	103.28	106.21	105.42	104.65	107.68	106.28	107.76	104.49	103.95	105.59	99.565	108.38	102.19	104.45
108.9	104.69	102	108.54	108.88	103.58	101.02	107.25	96.264	107.78	112.28	103.52	107.94	110.47	107.94	107.52	108.13	97.061	106.09	103.11	108.73	108.59	103.12	100.29	106.58	98.658	109.74	107.98	105.39	103.95	105.64	108.58	110.28	109.41	108.62	106.54	100.18	105.99	107.17	104.39	108.54	112.72	113.5	107.2	106.44	112.29	106.86	102.22	106.23	106.18
109.89	102.15	107.27	104.22	103.77	105.46	112.8	104.5	110.88	105.72	105.97	108.71	102.59	107.6	108.86	100.8	106.62	108.47	104.09	104.05	105.22	105.3	111.61	109.94	105.27	104.62	104.35	109.57	107.18	100.92	106.88	108.51	110.19	111.76	102.24	111.06	107.01	109.97	106.19	107.48	107	105.26	104.24	110.36	106.21	107.8	111.01	106.12	106.72	106.16
110.08	109.96	107.89	108.11	108.11	109.3	111.67	110.2	111.36	118.75	114.7	108.49	108.44	106.98	105.42	108.03	107.29	109.89	112.07	109.42	103.37	110.55	106.75	109.96	110.39	109.22	111.21	109.55	107.96	112.4	108.17	109.12	108.66	111.81	103.75	110.32	114.61	115.36	110.54	113.02	110.33	112.93	111.89	113.58	108.86	103.03	108.22	114.02	111.71	111.04
105	103.93	99.671	100.91	102	98.86	99.144	94.899	97.258	97.215	100.95	100.03	98.575	94.234	110.28	96.616	103.24	103.52	93.848	99.61	94.597	109.07	97.986	98.328	101.83	99.07	96.68	97.38	96.759	101.82	101.76	100.62	100.67	97.126	97.88	102.15	99.284	99.542	100.57	107.73	103.23	102.27	99.23	103.33	97.881	91.272	92.925	105.26	101.57	99.879
97.483	101.99	100.74	102.74	101.62	101.36	101.56	101.32	97.976	103.78	103.35	103.32	101.98	96.598	102.04	98.964	94.15	96.171	99.21	99.022	101.96	105.83	97.871	97.087	96.831	104.47	102.04	101.97	102.37	99.132	97.672	99.739	96.197	104.43	97.538	99.637	100.04	104.88	98.819	100.63	98.733	100.78	100.02	100.05	98.68	96.971	99.83	103.55	92.087	98.6
101.38	105.82	105.14	109.25	100.19	108.64	103.74	100.95	106.45	109.79	106.21	105.67	108.06	105.42	107.61	105.25	106.46	102.92	99.741	103.6	99.411	100.94	107.7	106.2	103.59	103.67	105.81	102.94	101.88	115.08	104.86	107.45	103.73	107.34	106.88	103.16	106.15	101.88	100.64	104.91	101.33	106.6	110.37	107.66	105.34	103.93	107.71	105.27	111.14	105.05
109.5	97.527	102.93	104.74	102.87	111.55	103.9	106.54	101.05	104.89	105.92	105.87	108.19	104.96	107.01	110.32	101.48	103.73	110.32	102.17	107.34	111.52	107.61	107.86	103.16	99.979	110.24	108.43	105.36	107.96	109.13	99.443	111.75	102.7	108.14	106.81	105.17	105.13	107.06	104.8	97.335	109.8	105.11	103.49	104.86	103.52	104.76	103.87	102.52	104.9
107.21	105.34	107.27	101.31	102.75	95.435	102.8	109.03	102.23	108.82	110.41	107.13	108.36	98.767	110.63	106.95	103.31	110.07	108.48	109.18	106.86	111.16	110.68	112.74	107.64	103.42	106.07	108.83	100.14	103.31	105.41	103.11	98.102	104.39	102.17	102.87	106.03	108.1	104.18	101.96	108.28	105.58	101.42	107.92	106.36	106.76	110.45	103.69	101.77	111.12
103.19	105.58	99.753	107.39	102.59	108.18	106.69	107.77	105.92	107.07	100	104.65	102.92	111.64	105.1	101.43	98.801	105.17	103.82	101.62	107.79	106.28	112.7	106.57	110.57	107.6	106.35	110.09	108.4	107.92	105.62	108.66	103.7	106.88	104.08	104.66	110.01	108.44	98.829	106.91	100.97	107.8	101.51	107.59	107.38	102.28	112.69	105.5	101.23	103.47
102.77	108.17	109.63	105	106.86	100.13	108.57	97.981	97.463	106.98	104.9	114	106.96	103.32	106.94	109.03	106.56	104.05	108.51	108.7	107.09	106.94	109.88	103.63	106.62	107.01	109.26	102.69	105.65	98.632	105.24	107.92	107.7	104.62	110.16	103.59	107.65	99.32	103.11	105.39	104.1	107.65	111.05	103.31	101.28	106.07	101.4	103.94	105.91	110.94
108.84	108.97	106.82	104.45	106.61	103.18	105.22	104.99	104.65	107.36	106.14	107.57	110.61	103.09	104.08	110.67	105.41	103.59	98.265	113.24	106.48	96.453	108.76	106.27	107.58	101.88	112.84	108.45	110.17	106.67	100.51	112.46	105.33	108.96	106.71	105.67	106.26	106.34	101.79	102.99	104.11	112.47	109.69	105.75	107.4	105.84	108.63	105.29	107.04	102.21
105.75	110.19	111.17	103.15	107.09	104.16	99.61	107.77	105.81	105.37	107.11	108.9	109.44	106.37	107.7	105.92	103.05	103.68	106.3	103.73	108.74	102.24	111.64	110.62	104.16	104.54	101.34	105.45	107.88	109.12	108.41	102.74	106.4	111.07	103.53	110.13	112.14	102.28	104.04	112.82	103.65	98.898	108.14	106.81	106.89	107.46	102.42	107.64	106.06	102.31
102.58	104.62	105.41	104.45	97.116	109.57	104.64	102.86	105.36	106.07	105.07	105.63	106.61	106.7	101.43	100.9	109.08	103.25	106.09	108.83	96.057	107.02	107.95	104.88	102.59	109.43	105.55	106.62	100.89	106.41	95.73	102.6	107.23	104.6	105.45	106.17	104.46	104.18	101.57	101.6	103.47	105.03	103.28	104.69	100.77	106.49	101.55	104.23	100.27	110.36
106.32	108.87	104.63	102.19	103.36	103.22	111.43	106.02	105.42	107.26	108.41	107.19	106.81	114.52	108.75	103.75	112.66	108.45	108.47	104.78	108.9	108.37	105.25	107.36	108.44	110.69	108.11	105.83	102	110.38	108.42	101.79	102.93	106.71	106.66	103.77	104.99	109.09	106.73	101.05	107.86	108.3	103.89	105.56	108.5	108.5	108.78	109.27	107.43	113.19
117.79	104.91	108.16	112.35	110.37	123	114.44	115.38	113.14	120.8	120.45	108.92	108.17	110.59	107.46	115.26	116.01	111.25	111.19	108.28	114.47	112.72	115.58	108.49	110.29	107.34	111.44	107.74	115.79	111.52	106.66	112.29	109.32	111.06	113.73	113.67	111.27	112.78	113.13	108.66	105.74	112.73	109.7	113.64	112.55	108.09	112.02	103.69	118.27	106.82
114.44	106.11	106.51	106.45	111.16	104.64	102.66	106.38	107.44	111.02	108.68	105.78	101.12	107.51	108.53	101.22	103.82	101.4	103.09	108.3	102.19	105.78	108.15	105.96	108.01	100.27	108.26	107.45	103.14	106.39	107.37	104.87	114.34	104.13	99.015	106.82	110.66	101.66	105.69	106.35	109.66	110.47	97.765	104.86	103.79	108.18	99.78	110.35	99.787	104
102.47	102.76	105.89	98.08	101.01	98.737	98.127	103.41	105.12	102.71	104.85	103.96	108.22	104.67	102.66	104.08	102.73	106.36	106.18	107.46	99.431	106.73	98.923	105.82	105.11	105.95	103.4	104.82	105.78	101.77	104.26	102.59	107.15	102.25	102.43	101.48	103.53	106.76	106.98	108.61	102.76	104.55	105.95	106.69	106.81	98.251	104.15	103.97	98.146	99.757
105.73	102.1	113.72	110.07	114.14	106.38	108.46	111.67	104.43	111.72	102.33	104.04	103.71	108.53	105.8	112.67	107.19	103.53	107.58	106.41	102.03	98.847	100.84	106.71	107.5	105.96	105.11	108.53	108.72	113.41	109.84	103.74	115.7	104.8	103.77	111.84	110.09	109.58	102.91	102.62	101.16	107.58	103.55	104.44	104.67	105.54	105.16	106.05	104.52	112.3
100.41	108.67	100.85	114.86	112.04	100.17	105.43	102.93	103.33	106.71	105.94	100.05	111.8	100.59	108.24	105.87	102.64	102.71	104.91	110.87	108.67	117.03	108.48	107.47	109.95	104.53	109.62	104.41	113.21	104.09	105.03	113.15	108.46	109.53	110.76	102.7	104.37	104.76	104.43	113.79	100.86	107.69	101.71	106.38	110.77	109.58	106.17	107.44	104.33	106.34
98.889	102.78	95.396	103.4	98.208	100.31	99.988	107.16	97.519	103.14	101.88	100.51	106.51	100.08	96.118	96.269	103.74	99.344	98.117	101.93	100.84	103.47	97.024	98.116	97.794	97.344	94.468	105.49	97.022	103.75	99.585	106.81	94.299	101.16	99.879	98.199	102.11	99.867	101.84	103.62	96.678	99.289	101.39	106.8	95.384	97.393	99.902	105.17	90.819	103.46
94.171	101.58	101.34	95.457	104.33	97.205	104.31	108.02	97.063	96.156	108.03	99.407	97.789	98.427	99.54	103.59	97.608	101.46	96.85	91.382	101.25	92.732	102.51	101.54	101.75	102.92	104.18	99.298	102.68	99.094	97.301	97.995	103.1	107.31	103.3	96.324	94.925	101.71	103.27	102.01	94.784	103.8	94.474	102.27	102.39	97.394	96.049	96.633	99.794	96.676
104.03	106.05	109.25	106.45	107.12	102.86	102.54	105	112.05	104.59	102.78	97.264	110.11	106.97	110.1	111.51	105	108.44	111.97	109.6	112.95	104.46	103.64	101.41	104.2	107.99	105.22	109.72	109.46	106.49	112.09	103.3	106.82	108.42	108.7	100.37	102.47	107.36	102.09	110.83	110.78	111.89	102.54	110.47	112.38	107.2	109.18	110.82	108.87	93.507
104.54	100.92	103.86	105.75	106.4	112.02	101.92	106.63	99.154	108.13	108.07	103.39	106.32	106.42	107.27	102.1	104.76	103.13	106.02	106.24	105.09	101.5	106.48	105.01	107.04	104.43	105.59	98.706	103.06	100.94	100.5	101.88	107.07	104.04	105.13	104.29	106.64	102.2	106.24	106.75	104.7	100.03	107.86	105.48	107.44	103.19	105.57	98.013	105.83	99.823
112.37	115.91	109.51	110.04	110.92	107.85	110.43	113.79	105.45	109.23	119.35	111.45	115.8	105.61	107.22	109.57	105.68	105.44	106.69	107.18	109.06	111.64	105.56	115.62	104.64	117.43	109.63	108.17	111.24	107.74	111.39	115.78	113.78	118.2	115.5	110.35	113.72	109.57	105.46	113.6	111.53	114.13	104.84	107.83	104.48	113.97	116.28	112.58	115.16	113.05
105.56	112.5	106.98	115.4	112.46	115.4	111.88	109.8	113.82	112.77	108.81	111.79	114.18	113.13	111.77	113.95	107.49	117.85	113.33	105.74	111.91	111.14	110.05	112.15	110.53	110.35	111.49	112.61	113.02	109.1	112.79	114.55	110.3	115.65	111.63	110.9	109.3	108.25	111.74	106.71	113.42	107.55	104.06	112.91	110.79	111.82	115.55	116.64	114.13	108.01
109.47	108.18	112.95	112.85	116.03	108.08	107.74	106.82	104.07	104.76	107.34	104.61	106.08	107.08	111.91	117.49	112.7	115.37	109.76	112.6	114.3	109.41	110.74	108.89	113.1	107.8	109.51	106.83	107.77	114.02	113.62	112.29	113.11	115.71	113.21	107.49	103.54	110.49	115.75	112.28	105.94	112.54	112.23	110.5	107.97	106.42	114.55	113.69	111.05	111.81
109.44	103.29	103.26	104.14	107.44	107.22	103.71	107.72	109.59	108.82	102.82	105.78	110.54	104.83	110.26	107.81	112	106.71	105.75	98.978	113.56	106.67	106.01	101.49	109.28	104.15	103.62	107	109.98	108.5	102.48	105.91	106.57	111.46	112.32	103.78	110.73	100.54	105.86	105.39	109.26	114.31	106.51	105.44	103.5	109.59	105.94	108.76	104.7	108.14
108.46	113.53	114.93	117.19	114.02	106.18	110.65	116.15	117.59	118.25	110.56	108.85	116.98	108.01	111.8	113.52	115.49	109.09	115.51	114.49	113.89	110.68	110.42	110.02	112.1	117.58	111.35	111.96	107.12	116.39	108.68	112.64	109.32	115.4	108.02	112.68	109.58	116.31	105	116.97	113.87	109.12	109.56	111.99	116.18	110.3	117.65	110.21	115.2	111.54
107.99	108.24	103.95	110.81	117.05	116.33	108.81	110.34	114.36	111.99	109.6	116.37	109.73	110.72	112.34	110.68	107.04	105.59	110.01	97.98	109.64	109.31	106.69	112.15	111.29	107.85	109.72	114.48	120.51	111.99	109.55	111.12	107.22	110.92	108.19	107.44	112.25	112.2	111.36	105.35	105.81	110.61	116.27	114.25	111	109.44	112.9	106.08	117.18	110.73
105.1	104.16	105.37	102.88	102.1	106.97	110.57	98.358	107.48	101.2	108.01	108.63	104.76	104.07	105.54	105.83	103.15	104.33	100.44	106.16	103.06	104.42	102.78	104.62	106.52	99.53	101.21	108.75	105.04	108.28	105.57	105.58	102.41	104.91	99.922	104.47	111.78	106.89	104.86	118.72	106.35	102.41	103.3	103.04	108.28	101.11	103.86	107.95	107.02	109.72
114.73	107.56	109.96	106.88	106.85	113.51	108.22	108.5	114.6	111.77	110.73	110.5	111.14	108.6	113.02	114.16	109.4	103.65	107.04	113.39	115.75	120.77	112.77	112.8	112.69	106.67	110.24	119.09	109.19	107.48	115.32	110.19	109.58	110.43	120.19	114.14	110.79	110.32	114.03	109.24	116.07	116.99	114.87	118.07	112	114.85	116.99	111.86	108.45	109.42
110.57	110.8	111.92	115.24	116.13	104.08	109.98	109.49	111.23	111.2	106.52	106.75	115.56	107.76	115.54	105.28	112.16	111.85	110.11	107.03	113.63	111.48	112.71	122.19	118.61	109.19	108.22	111.7	122.63	102.75	113.76	107.49	111.5	109.26	105.84	111.67	107.11	112.58	112.43	110.09	110.21	111.74	110.2	107.01	108.7	113.1	106.98	109.6	111.7	109.32
109.98	111.33	108.15	112.07	117.28	109.45	114.39	111.51	110.58	115.81	114.54	103.12	112.13	112.07	115	109.55	112.64	115.06	109.63	107.07	111.83	107.67	108.88	108.68	109.8	109.57	109.64	111.56	117.96	111.75	107.05	109.05	109.78	104.9	113.23	114.89	113.4	110.97	108.36	113.82	112.96	118.71	107.4	110.32	112.79	109.42	110.42	110.21	115.73	112.7
98.773	100.68	99.857	100.31	109.13	101.48	97.605	101.25	98.056	102.34	99.502	95.024	98.012	100.31	95.802	97.23	98.636	103.18	89.354	98.138	100.91	99.649	99.764	101.46	101.08	103.36	100.81	97.539	98.704	103.78	100.65	101.12	95.278	92.214	97.894	102.43	91.912	110.77	104.04	95.004	98.754	99.775	99.739	101.09	99.16	104.2	102.68	105.48	95.503	100.58
113.51	110.78	111.44	111.05	114.51	106.42	111.82	114.85	114.11	111.18	109.95	110.39	105.01	109.03	107.37	113.12	118.67	112.39	111.99	108.14	108.9	116.03	116.87	114.95	106.9	113.17	117.73	107.03	113.86	107.45	111.66	111.46	111.41	110.04	108.12	107.83	110.95	114.64	105.44	111.9	112.17	110.64	102.91	113.14	107.42	107.48	104.8	116.18	110.48	108.31
106.62	106.1	108.96	108.4	105.79	102.44	106.44	109.59	107.6	103.31	103.6	99.899	108.7	104.58	110.17	103.01	102.88	102.04	107.55	101.89	111.29	106.13	111.48	109.18	97.51	102.49	107.9	109.96	104.6	104.28	105.62	97.879	110.55	98.86	105.01	106.06	103.18	100.43	109.52	105.48	105.16	101.22	105.84	104.68	98.15	109.32	109.15	106.52	105.57	102.3
112.38	101.6	104.42	102.93	101.33	101.83	98.496	105.94	110.61	103.75	102.51	105.13	105.4	108.63	108.8	109.09	107.34	101.64	110.1	107.04	98.155	105.3	105.05	104.47	109.55	107.78	108.18	102.22	107.62	107	105.38	107.85	100.07	104.14	104.15	104.56	103.94	112.29	99.857	110.33	106.59	103.7	102.98	101.96	103.26	101.45	104.7	107.04	98.616	105.75
111.74	111.97	109.34	115.57	108.75	108.18	112.76	110.63	114.88	113.05	111.13	112.38	104.7	114.78	107.17	110.98	110.66	114.67	115.44	118.67	113.25	115.11	108.97	109.38	107.61	107.34	109.66	114.52	109.53	113.31	109.29	110.85	112.14	108.4	110.56	112.04	112.88	106.2	110.11	108.79	112.91	112.22	116.41	112.97	113.19	113.54	115.29	106.05	112.46	117.79
105.14	97.38	101.96	104.86	104.52	100.26	108.31	105.47	104.46	99.935	100.05	105.43	101.92	102.45	105.36	102.67	103.44	100.9	103.94	105.69	104.94	99.559	106.52	111.82	100.28	103.04	110.54	105.3	109.53	103.7	101.53	98.464	113.98	97.739	104.3	106.14	105.44	107.04	102.76	102.78	96.441	102.1	102.99	103.68	98.053	102.83	105.68	98.406	99.275	105.09
103.07	102.22	100.99	97.427	98.038	103.72	104.23	102.3	101.43	99.823	102.27	106.7	106.35	104.17	96.177	102.3	105.18	102.22	97.524	101.91	96.583	98.933	101.77	99.362	95.271	98.295	97.52	104.73	99.189	103.97	101.68	98.18	100.66	101.93	98.696	99.332	102.74	100.31	103.84	96.534	104.25	103.99	103.04	103.5	105.99	104.88	95.238	103.3	99.924	101.27
111.26	112.31	109.61	107.83	112.94	106.15	109.24	117.11	110.15	111.02	113.01	107.63	107.78	113.6	105.04	115.52	106.6	109.93	111.21	109.67	106.21	112.15	111.38	111.23	106.01	109.75	105.59	113.05	115.88	108.86	108.81	111.68	105.05	114.38	113.72	114.23	106.47	104.05	104.1	108.74	107.25	109.77	108.09	115.76	120.37	112.53	108.56	116.01	106.74	109.73
114.07	111.52	113.26	105.98	111.74	116.12	112.27	114.08	117.08	113.89	115.44	109.52	117.06	107.83	111.73	115.28	116.95	114.12	109.8	113.34	107.33	112.25	112.36	109.51	108.25	112.37	113.52	115.61	110.52	110.85	110.77	108.17	112.6	108.7	115.06	116.72	107.09	113.14	120.86	113.34	112.02	109.03	109.77	108.86	112.89	110.52	111.34	108.48	115.06	112.54
107.54	104.83	105.31	107.15	110.27	107.05	110.06	113.16	110.83	105.64	107.27	107.02	99.994	107.54	107.43	107.26	105.16	106.82	104.73	108.84	115.77	100.81	109.64	104.59	106.47	98.234	100.63	103.85	114.13	104.27	109.27	111.31	104.38	99.975	110.15	106.77	115.13	101.69	103.84	107.78	105.44	107.38	105.9	110.36	102.7	109.48	109	104.27	108.31	102.53
104.6	109.32	105.76	101.57	100.45	106.77	105.81	106.14	108.5	103.54	106.61	106.45	113.34	106.8	102.17	102.12	101.63	106.65	107.11	108.28	105.79	106.77	102.33	99.452	106.82	107.09	98.755	108.9	104.51	111.54	105.09	112.56	105.29	100.37	104.88	110.65	112.92	107.78	99.958	101.85	107.08	105.62	105.48	99.781	103.07	99.795	102.9	106.15	100.89	104.46
108.14	111.89	110.43	103.41	114.38	109.4	113.99	105.14	118.01	108.76	110.65	116.97	107.17	109.05	107.98	108.48	111.29	112.28	118.05	115.75	113.73	105.76	106.49	113.61	107.76	114.67	110.44	113.26	115.68	116.94	107.13	113.81	112.09	104.63	113.61	113.16	110.3	111.03	110.77	120.96	112.43	114.85	109.49	115.31	113.51	106.72	106.95	108.59	109.7	106.39
103.3	111.17	106.49	102.33	99.661	105.75	106.39	97.932	101.39	101.23	103.93	104.43	101.89	101.61	106.98	107.23	103.49	99.488	103.01	106.18	106.62	109.53	102.95	103.46	100.82	100.83	98.515	100.33	99.773	96.634	102.76	102.5	105.02	101.22	102.59	107.96	107.75	101.81	106.31	105.57	104.05	97.772	107.91	99.831	101.78	107.05	104.83	103.83	102.19	104.53
107.93	102.68	113.09	110.31	104.98	109.13	107.33	107.88	105.16	103.82	102.85	111.23	105.4	107.57	108.1	101.47	104.67	106.76	106.89	105.51	104.42	102.79	103.87	110.67	108.43	104.23	107.96	109.87	108.81	106.22	104.44	102.5	103.23	105.62	105.26	106.53	106.13	101.46	102.81	104.73	112.67	107.26	105.14	106.16	110.82	100.61	104.01	107.36	103.55	108.92
111.76	109.11	112.44	115.02	109.07	112.14	107.7	105.01	108.3	108.1	111.7	112.94	106.53	105.35	109.29	115.61	109.07	116.09	111.6	103.5	105.44	108.98	109.41	111.26	115.29	108.09	106.24	110.81	112.3	111.69	115.92	113.78	110.1	106.84	110.75	111.53	110.88	115.49	108.85	114.13	112.74	115.56	115.73	109.38	114.65	108.31	114.72	111.02	112.14	100.43
108.93	105.66	113.64	101.78	105.91	107.59	106.94	105.04	103.46	104.34	114.07	103.35	103.84	103.04	103.33	103.91	106.44	107.3	106.77	99.813	104.74	101.79	109.28	105.89	101.5	103.25	102.84	107.13	112.75	102.63	107.4	108.62	103.4	107.65	108.9	104.39	106.5	105.79	106.35	104.19	108.67	105.92	109.52	109.27	103.93	104.52	104.29	108.07	108.5	110.27
108.22	113.88	116.83	114.09	116.65	118.98	117.72	112.62	115.64	112.6	112.14	111.72	113.73	114.8	109.98	115.64	107.06	115.57	111.46	115.94	112.29	111.69	111.75	111.91	113	116.76	109.6	111.54	111.41	109.78	104.79	111.87	114.85	109.92	108.46	112.14	114.35	117.99	106.21	107.63	112.24	112.05	108.94	112.23	113.02	105.28	112.09	113.05	114.12	111.83
101.35	110.86	103.22	98.318	107.58	110.38	110.83	105.06	110.65	103.11	106.46	103.24	109.99	104.2	100.42	99.207	103.6	106.57	103.26	104.97	98.059	106.13	107.91	100.77	108.51	104.13	101.97	99.042	106.15	100.56	103.81	103.82	101.32	104.78	107.8	104.78	105.64	105.15	100.41	101.1	103.5	106.17	104.96	106.49	103.82	103.78	105.75	103.04	108.58	102.85
100.92	104.5	106.49	108.55	113.81	105.36	107.2	104.5	106.03	104.23	107.59	107.67	103.36	105.95	102.75	113.28	106.37	106.25	106.51	102.36	107.63	109.59	107.95	107.18	108.42	105.99	107.83	105.78	102.41	106.26	112.13	108.27	107.18	100.77	106.93	109.84	107.96	100.29	110.13	109.16	109.78	104.12	114.09	104.12	104.52	109.54	101.68	100.4	103.56	106.14
106.03	109.94	104.93	112.47	107.33	107.45	110.42	104.32	108.02	108.97	103.47	108.2	104.37	106.71	112.23	112.16	99.473	104.53	103.58	100.22	103.51	106.43	101.61	105.48	105.07	109.04	105.68	112.19	108.41	108.15	105.47	111.35	95.619	113.05	103.6	94.397	108.43	101.39	106.74	110.14	106.15	101.31	108.93	107.46	106.46	108.53	105.06	107.39	106.93	103.32
110.31	107.99	116.86	119.81	105.86	115.07	109.19	110.38	107.24	111.77	111.92	111.52	106.28	106.56	109.77	109.8	112.69	107.8	112.68	113.5	108.89	106.1	111.53	116.39	115.66	117.93	105.65	108.9	111.8	110.3	101.96	110.39	107.38	113.2	104.26	113.28	109.78	110.71	111.84	109.91	108.94	110.38	109.88	107	109.89	105.25	106.38	103.53	105.61	109.61
116.77	110.17	114.99	109.98	112.93	113.63	117.91	109.37	105.38	109.22	113.9	114.29	118.43	118.33	117.06	104.29	115.73	112.12	118.86	111.17	112.56	112.94	115.82	113.9	116.43	107.96	114.71	107.26	109.77	116.66	112.93	111.04	114.41	104.83	117.13	114.82	108.38	113.41	112.32	110.34	113.49	110.49	118.82	111.41	118.86	117.13	114.39	110.35	112.69	107.68
107.6	107.85	107.48	102.25	107.14	109.24	109.99	102.08	104.72	108.62	104.03	106.56	103.17	109.51	108.78	108.15	105.87	108.38	104.61	104.6	100.08	110.8	112.97	103.54	110.9	104.38	109.64	109.44	110.32	107.2	101.97	99.576	106.53	114.35	109.96	109.17	106.26	107.15	100.16	103.6	110.32	109.61	105.45	105.1	108.28	107.12	109.33	105.12	105.46	110.18
100.31	106.32	101.51	99.233	102.71	112.25	105.28	102.05	100.51	105.54	109.69	105.21	108.35	107.11	101.76	109.25	104.06	105.32	106.75	109.22	102.53	106.3	108.72	107.22	106.23	100.61	109.81	102.64	101.53	112.69	108.56	106.16	108.07	107.84	107.9	104.25	115.04	105.85	101.43	101.21	110.51	105.37	99.876	104.66	116.65	105.07	106.95	104.45	103.52	102.82
111.21	114.09	108.45	112.31	109.5	115.52	104.94	105.89	112.21	104.49	109.47	109.32	111.23	107.48	107.31	108.06	111.08	108.48	108.56	110.8	110.91	114.44	111.81	109.03	114.87	109.82	112.4	109.48	103.1	115.02	108.79	111.04	104.65	114.29	113.23	113.47	113.99	109.53	116.24	107.91	108.07	119.14	113.5	107.56	111.32	116.48	105.87	109.08	109.82	110.32
105.58	101.29	104.09	104.5	106.4	112.68	102.28	105.11	104.58	106.89	109.13	101.38	110.48	112.47	103.11	110.09	110.61	111	103.45	108.47	102.15	107.81	103.05	107.22	103.79	102.23	109.65	104.46	112.62	111.16	108.7	106.65	101.97	104.48	103.1	103.42	105.37	107.28	102.67	107.05	110.01	103.84	102.2	107.01	106.15	106.01	107.18	103.22	111.37	102.81
109.81	113.64	113.61	108.74	103.72	106.56	102.68	101.28	108.75	108.69	106.34	104.84	104.34	108.11	102.2	103.33	104.51	101.67	106.71	110.34	105.05	101.59	103.19	101.23	107.77	103.69	106.13	110.8	107.63	106.02	104.49	110.41	107.33	104.41	106.17	104.18	97.594	111.66	108.94	104.69	101.65	104.42	113.86	109.34	106.52	109.05	106.12	110.72	105.09	103.8
108.2	115.15	115.17	111.18	115.72	108.43	114.67	111.69	115.48	113.83	113.9	108.68	113.31	115.33	115.12	113.57	111.13	110.55	111.01	111.06	109.9	112.26	113.22	119.81	107.99	111.96	112.27	108.14	113.52	114.98	108.71	108.4	109.96	109.28	114.35	117.68	108.58	109.54	118.46	113.96	111.02	113.12	112.32	116.16	110.26	115.24	114.82	109.93	112.6	111.78
125.85	114.35	127.27	122.74	119.54	117.15	112.24	118.78	122.56	117.84	111.77	114.13	111.61	128.45	111.75	116.59	120.17	117.42	118.27	115.01	113.21	123.86	120.58	118.03	111.53	110.16	122.48	113.7	117.44	125.67	122.38	111.92	120.88	116.49	116.57	123.37	116.77	115.83	114.75	117.82	115.86	118.02	118.64	113.62	115.12	118.15	116.46	112.35	116.79	119.17
107.16	111.79	100.64	107.08	110.78	103.92	107.24	107.99	104.1	106.63	107.39	103.42	107.73	106.27	100.4	110.82	111.6	108.75	108.49	106.37	103.26	103.33	111.08	104.38	109.61	111.53	112.3	104.66	103.22	107.55	116.1	109.09	103.01	107.2	103.31	105.32	103.89	104.44	109.59	107.99	106.35	105.56	104.96	107.2	106.75	105.75	106.83	109.39	106.69	106.94
105.27	102.32	97.319	100.16	96.956	99.485	95.923	102.28	99.645	94.543	89.44	103.25	106	101.36	108.42	102.12	97.165	100.94	104.18	107.85	98.95	97.045	98.459	102.44	94.534	99.484	99.725	100.19	100.51	101.02	101.87	99.21	94.542	96.725	98.515	96.038	106	104.98	100.8	107.15	94.564	104.66	100.89	99.574	99.356	106.03	103.19	105.41	104.45	103.77
96.859	107.1	102.69	108.08	105.09	106.12	106.24	103.02	101.71	109.3	106.65	101.74	111.84	99.452	108.05	106.18	101.69	107.59	104.4	104.4	102.01	103.93	101.41	109.44	107.36	105.4	105.83	107.43	107.38	111.72	106.9	101.35	112.54	108.51	101.7	101.37	100.96	100.44	104.85	109.59	109.47	105.59	101.17	106.95	104.34	106.17	103.97	105.08	113.87	99.258
103.83	104.18	110.35	108.11	107.68	106.26	103.15	100.17	104.05	102.99	107.85	107.78	108.08	104.96	102.37	106.39	102.68	106.28	103.46	103.21	100.36	104.2	112.95	102.59	103.47	109.91	103.09	106.44	98.313	101.83	99.82	113.07	102.27	108.16	110.54	101.83	104.96	105.36	97.994	109.06	104.52	106.57	110.81	105.41	106.74	107.6	100.86	100.98	109.96	103.71
104.99	100.31	106.14	109.35	105.47	106.53	102.54	105.93	108.2	112.31	104.75	108.3	106.2	102.93	102.88	100.77	103.63	102.19	107.48	106.86	107.7	99.217	103.91	105.03	97.805	107.49	103.35	108.88	96.986	98.031	106.05	106.28	102.75	105.25	105.14	109.04	106.45	108.74	100.42	102.94	105.8	111.07	109.75	104.2	108.6	104.76	104.75	105.12	109.56	103.03
111.2	107.41	101.77	104.73	107.4	106.41	105.94	108.32	102.06	105.83	111.49	110.44	106.24	109.38	107.98	108.14	111.32	108.79	102.52	102.15	109.49	105.3	113.67	105.26	104.57	102.22	109.03	109.72	104.84	112.49	109.15	103.47	107.02	105.67	101.08	101.65	103.61	109.82	103.79	102.97	104.8	110.52	113.95	100.48	108.32	106.21	112.44	102.7	108.47	108.57
102.35	101.86	97.15	97.169	95.692	97.642	100.66	108.46	101.09	105.62	100.54	102.73	100.04	98.64	104.02	104.62	98.862	109.41	94.617	101.86	94.158	94.926	99.095	100.51	103.01	96.569	102.1	94.457	93.437	99.241	100.26	99.946	103.4	99.761	99.617	103.22	101.89	94.736	98.19	96.854	104.8	98.813	102.13	98.577	97.797	99.989	104.43	96.628	102.49	97.84
107.64	115.79	112.07	113.57	112.37	110.05	104.93	106.81	108.2	101.16	105.78	107.48	108.28	106.66	106.81	102.26	97.344	111.44	111.45	109.36	111.44	113	106.63	108.23	108.81	111.78	104.25	113.03	112.42	116.41	110.28	110.98	105.72	107.15	113.54	112.87	110.13	105.69	100.27	106.84	111.69	110.74	111.98	107.49	110.86	110.65	109.42	106.63	107.6	103.84
113.39	111.42	106.14	114.49	114.94	109.3	108.22	109.81	112.22	106.27	112.55	103.41	106.55	109.49	111.23	107.9	110.76	106.09	108.5	111.22	114.99	110.99	103.35	106.24	111.37	112.75	116.14	115.37	116.04	106.93	110.35	117.24	105.94	106.01	113.41	105.24	113.26	112.41	106.78	117.06	110.37	111.44	112.18	108.83	115.19	112.63	118.31	112.59	106.73	111.79
106.34	106.47	99.203	104.14	109.74	110.11	103.39	101.58	105.77	107.95	106.74	108.12	111.28	106.71	102.6	103.32	99.847	101.41	98.825	103.17	101.72	100.22	105.38	112.64	105.56	104.27	109.42	108.09	101.02	107.85	103.96	102.69	111.65	108.67	107.08	104.48	107.4	104.22	111.96	97.67	108.61	103.2	107.81	104.04	105.95	100.27	109.89	110.25	104.57	105.13
100.09	108.92	102.8	110.78	112.31	101.25	105.37	112.14	102.02	103.26	108.25	103.41	107.18	101.49	103.9	101.6	107.9	105.68	110.88	106.32	109.91	107.96	104.54	103.38	103.27	105.91	111.95	101.97	107.29	110.61	108.7	104.68	107.71	103.64	109.83	104.13	106.29	110.21	107.15	103.87	103.31	108.04	105.81	108.99	109.67	108.4	105.37	108.77	105.41	108.89
119.5	113.26	106.57	115.13	107.65	113.42	112.75	109.3	116.24	115.33	115.68	107.24	114.3	109.51	111.04	112.9	113.97	111.48	113.37	108.95	114.18	110.47	113.98	115.68	110.86	118.9	118.45	112.06	113.4	112.47	117.64	111.87	103.79	114.18	116.98	114.31	107.63	112.94	113.26	114.84	113.46	106.56	113.52	112.93	113.57	114.96	116.04	112.18	108.35	110.38
103.21	102.41	102.5	93.624	95.928	96.507	105.6	98.613	99.122	101.28	98.495	105.66	98.508	97.505	104.5	101.66	103.77	101.88	99.388	97.287	95.08	103.82	101.73	102.66	103.05	102.24	102.58	105.23	105.77	97.963	99.797	103.23	96.063	104.61	106.51	104.1	102.76	102.91	101.15	102.72	97.503	106.18	102.88	97.711	98.975	101.19	96.094	97.437	104.89	106.19
103.83	100.55	103.58	102.74	105.45	104.14	106.31	110.1	109.72	106.4	101.5	100.81	106.83	104.96	105.37	99.735	109.01	105.19	102.71	104.57	104.78	106.1	106.3	108.71	110.36	100.17	101.71	106.66	106.61	100.5	103.74	108.24	105.5	104.68	101.77	109.58	103.69	111.84	106.08	107.6	111.33	108.37	100.02	99.515	107.13	110.68	111.55	100.51	109.68	99.647
103.95	103.14	100.95	109.07	104.36	109.75	105.96	101.05	110.76	106.24	104.92	108	111.68	104.78	103.37	105.36	105.11	104.59	107.86	112.49	107.15	109.71	104.92	108.32	108.49	105.06	106.04	104.03	107.08	109.68	108.16	109.35	106.59	109.39	107.58	112.89	109.53	108.36	112.12	107.56	108.59	110.43	103.54	103.79	112.44	108.34	103.42	110.2	104.66	104.82
106.41	101.62	103.47	100.93	106.73	106.86	110.3	102.12	108.68	101.14	110.96	108.04	105.64	108.33	98.867	104.18	108.69	107.84	104.18	101.23	103.98	105.55	105.67	102.17	110.41	103.8	104.41	109.58	113.24	109.43	105.91	105.1	104.76	107.67	107.29	107.47	105.93	95.62	108.38	107.42	106.7	102.88	104.28	105.66	108.53	102.42	107.47	106.42	113.55	104.25
118.83	116.63	113.44	110.21	107.73	113.51	107.68	115.47	111.61	111.74	114.69	115.38	111.64	115.54	112.82	109.72	116.06	112.29	115.92	118.5	110.72	113.69	111.3	119.01	106.56	119.46	122.05	112.87	107.93	112.01	115.86	104.5	111.07	111.87	113.2	108.29	114.92	117.48	110.75	104.68	114.51	117.34	120.32	108.54	113.59	112.82	111.71	115.1	109.86	110.73
104.36	108.6	111.12	111.67	106.2	101.7	105.52	112.97	108.08	105.77	104.24	105.66	103.7	100.07	104.33	105.32	106.15	100.35	104.3	106.86	107.57	113.46	107.75	106.24	106.8	109.9	104.89	107.11	106.8	104.38	107.15	105.94	102.27	108.86	108.79	108.27	104.94	103.53	114.15	108.51	111.19	106	110.34	105.62	109.44	104.24	103.82	110.13	107.42	102.7
107.82	111.3	108.99	108.01	110.47	108.34	109.91	107.2	100.3	110.81	105.8	108.59	104.48	110.82	106.92	106.17	104.84	107.68	107.03	109.42	105.5	105.74	99.131	108.55	106.95	102.95	109	101.49	109.59	105.27	107.43	107.14	112.39	100.47	108.17	102.12	109.75	105.48	104.8	102.83	107.68	109.37	105.66	104.85	109.75	106.02	107.55	106.85	103.9	105.5
101.55	103.19	99.257	98.828	104.6	100.04	97.097	102.5	89.538	95.952	97.361	98.323	95.698	99.023	106.53	96.189	104.43	99.836	104.56	101.49	94.617	102.53	100.55	99.296	102.52	94.643	97.423	106.12	98.249	105.48	104.42	101.12	104.22	98.301	106.99	109.48	102.68	93.616	92.79	99.409	103.2	97.747	97.352	106.01	100.42	102.09	96.936	95.147	102.96	96.717
108.72	112.97	111.31	117.56	119.28	113.46	115.75	112.31	103.67	109.3	109.45	112.92	116.23	109.97	116.31	116.29	114.58	109.56	106.02	109.25	114.38	111.2	112.14	112.47	119.55	109.73	106.64	112.49	114.01	115.53	113.85	119.04	111.11	112.8	109.17	111.08	117.92	114.57	111.85	112.02	107.74	113.02	110.87	110.77	114.05	114.21	111.32	113.29	111.55	110.85
110.5	107.17	101.83	110.64	105.79	107.8	108.26	105.69	96.088	101.07	104.5	108.86	104.9	108.79	103.16	109.56	108.06	107.99	101.73	105.29	107.28	112.43	104.22	101.66	104.09	105	99.871	100.84	105.93	98.235	102.73	107.47	106.34	104.63	109.3	103.53	102.86	102.7	102.23	106.26	101.72	97.61	108.31	112.43	107.96	108.1	106.56	110.29	101.83	102.59
101.72	106.03	103.94	98.341	101.7	108.45	103.64	103.41	101.18	104.21	109.34	101.41	105.21	98.315	105.11	111.17	103.52	107.34	107.74	102.69	107.53	105.66	98.706	107.65	103.99	107.28	104.26	109.01	109.25	103.09	102.95	103.88	106.1	102.19	97.446	92.622	100.95	102.35	104.48	102.47	104.07	107.52	103.09	104.94	111.7	105.99	102.72	103.6	103.95	107.55
105.32	104.87	103.06	103.96	105.25	103.01	103.92	107	104.02	101.82	107.77	101.25	105.03	106.4	106.12	106.61	109.02	103.48	104.27	110.81	104.08	107.05	101.13	101.75	105.07	104.34	106.71	104.85	101.3	103.82	108.1	107.6	109.61	103.7	105.2	100.91	104.19	105.74	101.29	104.25	107.74	106.85	105.8	109.19	107.63	103.83	106.4	106.73	106.05	106.51
107.82	104.74	101.17	107.36	98.118	101.97	104.79	102.69	108.96	106.27	104.84	104.05	106.05	105.32	106.83	106.82	103.54	99.864	105.93	109.33	105.39	109.46	96.116	108.27	101.28	107.51	106.43	105.47	106.65	104.74	104.12	107	101.91	106.02	105.14	108.6	107.01	98.566	106.17	99.657	105.56	105.47	106.7	101.6	108.22	106.22	107.87	106.29	100.65	110.22
105.98	105.74	104.51	101.75	108.4	109.15	110.86	109.54	107.41	100.61	108.7	99.401	103.65	105.58	109.64	111.13	106.82	110.93	108.34	105.61	104.22	103.02	107.2	108.15	108.74	104.44	104.99	111.73	104.52	109.25	104.99	102.62	107.82	102.82	106.51	106.16	108.37	106.66	108.52	101.56	105.97	100.68	111.24	106.11	110.29	102.84	109.16	99.675	103.75	106.63
101.98	103.17	102.74	101.13	104.07	102.93	111.08	107.62	106.07	109.02	102.28	102.4	107.36	106.06	99.503	105.65	105.32	107.25	100.82	103.42	104.5	104.88	102.7	104.8	108.04	105.43	103.97	101.31	111.49	107.18	104.72	108.3	105.45	102.14	104.74	106.91	103.99	103.3	104.16	99.789	105.03	99.565	108.97	96.975	103.36	104.93	102.99	107.12	110.31	108.72
108.27	108.29	109.18	104.7	108.4	118.02	116.21	111.86	105.69	116.42	107.81	115.46	112.46	107.87	107.56	105.48	107.41	108.15	114.6	107.98	108.84	108.16	107.44	111.76	115.29	107.22	110.82	107.69	109.46	108.62	111.21	113.13	109.25	110.38	110.59	116.46	106.83	110.91	112.74	106.71	113.7	104.5	115.94	107.6	114.57	116.26	112.35	110.87	112.07	108.63
110.54	107.68	114.51	109.7	105.87	110.23	110.71	107.99	102.16	110.52	107.95	112.88	108.72	110.47	108.95	103.93	108.42	100.53	114.48	107.93	111.48	115.81	117.77	110.96	112.19	106.78	109.51	112.19	107.36	106.23	118.55	106.62	114.48	107.71	110.81	106.7	108.2	107.35	114.21	108.19	109.78	114.55	109.46	113.7	105.56	106.28	108.44	106.63	109.39	107.96
98.813	103.26	99.55	97.034	99.983	104.02	93.653	103.42	97.681	103.03	99.507	101.04	103.71	100.28	97.44	92.779	97.087	96.298	102.89	97.527	102.24	97.052	95.335	101.11	96.225	98.52	107.05	100.28	106.15	102.25	99.412	106.1	99.779	98.468	102.96	99.187	107.28	102.77	97.839	101.55	96.565	95.089	102	97.519	100.79	95.366	105.54	104.07	103.47	104.54
112.63	119.3	125.39	110.43	123.55	121.6	115.51	117.19	119.91	118.43	117.46	119.02	116.83	118.45	117.06	117.21	115.41	117.51	115.53	115.61	116.73	113.66	119.22	114.2	118.95	116.34	116.56	115.73	122.92	113.5	116.24	116.06	120.51	117.68	115.6	123.56	117.85	117.96	123.3	118.67	119.23	120.1	120.99	124.82	114.92	114.92	116.79	118.2	121.48	116.95
107.81	107.5	102.35	109.03	105.05	110.51	110.18	106.36	106.14	104.68	105.79	106.51	104.63	105.32	102.36	105.46	103.44	108.52	108.78	108.34	104.06	106.49	114.04	106.97	106.32	103.5	101.75	102.18	107.94	106.65	104.05	102.91	105.09	108.28	109.86	106.62	103.53	104.5	107.2	104.7	104.65	106.74	104.94	111.06	110.8	103.99	104.85	101.91	116.06	108.94
100.23	101.7	103.07	100.54	102.33	100.6	99.915	99.905	97.844	105.21	102.69	100.52	98.763	99.122	100.22	97.953	99.175	101.71	98.661	92.239	97.392	100.74	99.25	101.92	99.045	94.458	101.98	97.855	105.73	97.343	99.61	94.57	99.471	104.22	101.21	98.829	92.541	104.39	103.55	91.905	103.11	105.53	106.7	99.756	95.26	102.95	100.62	98.364	105.51	102.76
96.196	97.407	103.6	105.08	102.78	104.99	99.972	104.36	103.32	100.06	102.28	100.04	95.795	105.11	106.13	100.94	101.84	95.36	97.974	95.869	104.13	101.15	99.715	101.6	97.039	95.532	97.872	104.2	98.918	96.975	98.714	92.259	91.26	94.888	99.539	101.91	98.737	105.6	94.93	99.963	98.122	101.51	102.21	103.44	106.36	98.014	108.23	97.167	98.823	94.351
103.3	103.18	109.57	112.66	111.64	110.61	105.7	105.78	106.88	106.76	99.611	103.31	109.09	106.86	98.734	104.19	108.79	100.34	106.66	97.805	110.49	106.48	104.85	105.28	104.73	107.42	106.41	99.606	106.47	103.94	97.595	109.57	101.03	97.12	98.58	106.67	110.31	109.31	104.45	106.87	106.25	107.16	105.91	107.25	101.04	107.28	105.71	108.55	105.9	103.05
108.71	108.37	112.33	98.617	104.79	103.79	101.87	109.59	100.97	101.4	112.91	97.446	107.21	99.545	107.35	107.25	97.996	105.67	107.26	105.56	102.52	104.53	103.96	102.39	100.95	108.87	104.95	105.44	103.38	99.551	104.19	108.68	101.48	104.36	100.28	106.73	104.33	99.72	109.04	105.64	112.88	111.17	106.3	106.59	106.27	108.77	109.22	112.82	106.22	115.72
108.63	107.52	103.82	108.62	101.74	95.562	102.79	103.01	106.02	105.75	103.34	113.07	104.34	109.41	104.01	100.58	114.17	103.02	109.32	103.65	105.82	110.24	101.32	101.51	99.363	103.01	105.84	101.25	103.19	111.62	105.76	105.07	103.86	105.38	112.63	105.3	102.78	111	109.27	104.62	108.13	109.79	112.39	104.53	106.88	106.83	108.38	103.49	106.77	101.84
99.092	99.711	104.89	110.67	111.39	106.88	101.85	115.99	107.16	106.37	102.54	107.25	97.905	101.88	104.76	102.56	107.48	109.04	104.79	105.74	115.06	105.02	101.64	106.69	106.5	103.29	108.12	109.05	111.59	109.49	106.04	105.07	113.08	100.37	107.07	106.04	107.72	109.52	108.58	105.95	104.87	104.49	111.09	98.088	100.16	106.99	97.456	108.06	109.95	107.46
96.949	105.07	100.72	95.033	99.918	99.695	97.668	102.06	98.822	96.223	102.93	100.23	98.778	103.37	101.94	102.29	101.06	98.706	99.909	92.17	103.1	98.721	104.8	103.99	102.32	96.637	98.834	99.296	101.34	102.51	98.223	97.363	96.731	98.852	93.918	100.57	101.31	96.062	96.748	97.178	97.047	104.18	100.64	95.317	101.72	104.91	96.585	96.858	95.98	100.38
107.02	103.08	104.76	107.31	111.27	103.72	107.17	106.6	100.46	105.23	108.05	103.13	108.34	109.96	109.37	101.31	104.82	103.9	105.96	99.83	110.48	102.05	100.97	99.604	104.25	111.09	104.31	108.78	104.62	109.56	112.22	108.87	105.19	103.4	106.58	103.46	105.89	109.33	106.93	105.66	105.03	104.61	105.51	107.87	101.89	98.728	104.91	106.48	106.92	113.44
108.27	106.18	119.47	112.04	102.19	108.14	111.48	112.43	109.23	106.99	107.89	105.83	109.37	104.04	111.75	112.48	112.53	107.32	108.15	109.05	103.63	116.56	109.22	112.29	110.13	110.66	105.42	107.61	106.5	110.15	108.68	111.56	111.59	107.33	113.33	114.08	112.36	107.99	112.08	107.79	106.13	103.05	108.89	106.74	112.45	105.25	102.54	104.51	110.56	109.51
113.56	110.45	116.84	116.77	109.8	111.96	111.94	116.32	110.92	113.28	113.92	117.04	112.42	113.99	117.35	110.55	112.24	117.35	109.11	110.54	109.04	114.7	114.62	105.96	112.85	112.69	109.33	114.94	111.08	111.93	110.41	109.96	115.72	111.57	114.9	110.62	115.28	113.73	119.36	112.07	113.24	109.68	111.02	115.73	110.22	118.19	108.03	108.78	110.81	109.46
100.97	108.28	99.739	102.57	102.51	103.77	104.99	106.48	104.56	106.35	108.37	112.71	104.09	110.07	99.678	103.26	102.81	107.32	100.66	106.98	106.78	107.72	105.76	107.64	108.02	104.73	103.55	100.97	99.739	104.18	105.01	110.75	107.05	101.73	102.22	104.31	103.89	101.75	108.5	106.69	98.576	101.51	104.86	99.891	106.4	101.74	105.91	107.04	105.4	106.98
112.6	117.52	113.68	114.26	112.77	114.04	108.67	105.29	115.49	108.47	115.75	114.71	114.04	111.44	114.42	115.49	114.17	111.46	112.17	115.24	110.38	118.61	120.79	112.08	110.95	113.76	108.72	113.83	112.03	112.11	112.04	108.86	108.1	113.46	109.47	110.14	113.59	115.66	104	110.8	114.44	114.12	109.61	111.67	109.54	113.49	115.4	109.68	103.95	105.67
109.48	104.93	107.87	103.38	105.43	103.12	104.55	105.13	100.15	108.53	106.66	108.17	105.84	100.8	103.65	105.68	102.25	105.55	108.93	103.51	107.14	108.22	99.71	107.48	108.14	102.23	108.46	102.08	113.16	107.36	107.8	107.62	104.3	103.61	102.54	104.38	99.061	104.48	100.59	103.51	103.13	108.2	104.72	101.39	103.02	97.814	110.05	105.41	99.33	104.89
104.53	109.12	100.98	103.57	108.35	107.99	103.65	113.55	101.84	104.09	111.02	105.44	101.94	105.76	109.63	101.76	108.63	103.02	100.52	106.66	111.78	109.01	101.87	109.55	100.25	102.49	109.6	109.1	102.19	105.85	107.61	106.49	106.05	104.34	107.13	101.98	106.13	99.51	95	101.03	113.53	109.42	102.81	108.07	106.44	106.71	101.04	107.33	102.53	103.95
116.48	111.44	116.24	111.33	109.91	110.8	112.18	109.79	109.34	111.03	113.65	113.72	114.11	107.17	109.78	111.36	115.18	110.2	110.27	113.41	110.14	108.97	108.51	117.3	117	112.59	110.82	111.69	111.32	115.62	113.84	108.79	112.04	108.94	109.99	116.53	108.88	117.2	113.9	108.23	109.52	112.96	115.23	112.08	110.89	107.49	111.26	112.28	108.5	111.07
102.69	104.08	99.657	106.09	98.647	104.9	104.41	103.06	113.1	110.24	107.82	98.621	108.56	106.32	105.45	111.23	104.44	112.94	107.82	107.57	111.29	104.78	108.46	103.42	111.1	105.07	111.17	100.89	107.82	103.64	104.25	108.14	108.91	106.24	104.55	106.24	107.68	110.65	103.2	109.39	108.11	111.6	106.67	104.98	108.53	102.1	106.12	106.59	107.54	104.38
105.44	116.38	99.626	99.694	109.22	108.29	102.24	106.58	96.331	103.08	107.84	111	102.36	104.27	107.12	107.48	105.63	104.41	110.15	107.35	102.33	102.57	103.53	103.58	113.48	108.29	109.01	109.89	102.78	103.51	102.49	109.54	110.48	110.7	111.67	106.28	110.97	100.78	106.53	105.72	103.66	107.22	108.56	106.31	107.2	108.8	107.51	100.83	102.34	106.22
107.26	100.74	106.25	104.23	106.65	107.53	107.15	103.88	102.99	113.55	103.84	110.74	108.46	100.6	104.28	103.29	105.4	109.08	102.28	106.37	106.82	105.98	108.37	108.81	104.02	109.63	109.5	104.56	103.62	104.17	108.4	105.72	106.33	109.81	107.8	105.96	109.13	107.33	107.67	109.97	111.05	107.8	103.24	102.02	106.72	101.34	102.54	101.55	110.72	113.1
101.39	105.43	109.98	102.91	108.75	107.62	110.78	107.4	101.48	102.27	98.134	103.85	99.049	106.25	108.53	108.75	101.28	106.42	102.28	109.55	103.11	113.2	104.98	104.09	104.26	112.03	102.63	105.43	106.3	99.993	100.91	104.57	108.36	99.933	108.95	106.58	110.86	98.795	105.83	101.31	100.15	107.9	109.43	99.725	102.95	102.78	102.74	104.58	109.98	109.94
102.85	106.15	101.03	105.42	107.67	97.508	101.3	100.37	109.67	96.371	102.7	102.18	100.53	102.06	105.55	103.85	106.92	105.23	101.42	104.04	99.822	102.12	97.524	104.16	107	104.11	110.11	107.48	107.4	100.15	109.63	100.48	109.19	105.21	105.8	99.599	108.9	106.44	105.44	101.15	103.62	109.93	107.27	100.3	102.23	111.06	103.75	107.67	100.08	100.8
108.79	107.25	112.04	108.15	105.67	113.19	121.43	112.36	112.51	105.96	105.56	106.04	110.21	103.04	101.69	116.58	105.76	113.89	108.4	110.21	117.18	108.36	108.77	116.32	110.79	111.43	109.5	112.25	115.63	108.18	109.76	106.03	108.34	110.81	109.86	105.23	110.57	108.12	107.86	113.75	107.94	107.69	111.1	111.69	108.18	108.87	102.66	109.28	109.56	108.66
108.99	101.73	95.08	103.81	95.54	95.371	102.86	107.02	105.8	105.8	103	104.83	105.67	107.83	106.62	110.74	104.76	106.62	103.94	109.52	106.42	103.37	103.99	101.27	101.34	107.72	104.05	99.589	106.18	100.16	107.68	103.7	101.05	108.7	105.75	102.56	105.82	106.39	103.59	104.77	108.6	104.18	100.82	103.27	104.09	103.11	108.25	104.77	105.97	109.5
107.12	113.81	110.92	101.61	109.68	105.34	107.99	103.88	110.24	104.04	98.88	109.91	102.04	105.37	111.62	110.43	99.446	99.729	103.44	106.81	107.64	107.51	106.68	106.74	105.48	102.52	101.17	102.56	104.19	102.21	106.92	104.24	113.72	107.43	107.89	97.896	109.99	101.16	108.47	110.58	106.1	104.55	106.92	105.03	102.01	101.12	107.76	105.97	102.28	109.99
103.14	106.23	108.95	102.47	112.62	103.06	102.17	112.52	108.55	104.75	110.39	104.96	103.36	108.79	110.31	103.48	110.81	103.84	99.592	108.27	100.4	105.33	104.6	101.67	108.05	111.57	104.07	100.43	109.22	104.25	104.99	104.4	105.95	110.02	104.8	102.42	108.48	107.71	99.642	98.728	105.33	107.87	102.82	104.78	105.74	103.94	106.77	104.14	103.89	104.97
112.31	116.97	109.56	114.43	114.42	108.43	109.01	112.31	110.17	113.65	114.24	111.37	114.22	109.22	107.71	105.85	106.25	112.81	114.15	117.88	111.69	111.46	111.83	113.41	113.19	108.57	113.39	111.55	106.46	116.82	110.95	112	111.92	119.38	112.77	112.8	115.98	109.33	116.15	119.36	108.58	108.86	112.56	105.93	117.49	116.25	111.07	108.16	110.82	116.19
106	101.24	105.09	106.03	109.54	102.4	102.5	106.71	104.17	100.96	106.66	104.43	108.06	107.27	108.92	108.35	102.3	109.85	105.67	106.33	104.06	99.025	100.4	108.86	102.94	102.68	102.93	109.97	109.86	103.29	102.56	108.92	106.99	107.18	105.41	107.23	105.4	104.9	105.58	103.25	105.07	106.27	96.425	99.947	98.216	106.64	106.31	108.41	102.79	107.65
101.65	102.33	107.5	101	105.38	103.62	106.12	112.35	110.67	103.26	99.775	106.16	106.55	105.41	104.58	107.95	108.29	106.15	107.28	104.3	102.94	105.56	106.28	102.12	106.57	100.68	109.88	105.73	107.7	109.37	109.02	109.19	105.55	106.3	99.593	108.47	103.66	105.08	107.39	105.8	106.31	101.58	109.22	104.43	111.43	106.88	104.23	106	107.67	101.79
112.71	108.04	100.78	104.15	100.79	103.14	107.99	103.83	114.84	103.64	104.24	101.1	106.96	109.51	107.34	105.57	100.17	110.66	110.88	107.25	99.011	104.64	102.43	102.97	110.89	98.636	106.32	104.08	106.3	105.04	105.97	103.56	96.795	109.06	103.92	103.1	109.66	105.36	107.67	105.76	106.99	104.81	99.788	107.42	103.16	103.77	102.24	107.69	106.13	106.53
114.12	114.59	108.74	105.2	110.27	111.56	109.46	111.39	110.19	111.27	112.22	113.53	113.44	111.54	108.54	111.61	108.14	116.19	114.84	112.33	112.85	106.29	111.37	109.11	114.47	112.24	107.44	115.45	114.49	109.9	111.57	110.7	113.04	113.19	114.35	108.98	109.52	113.66	115.29	116.12	110.9	111.92	113.41	115.47	108.83	111.36	109.75	106.53	114.58	104.39
105.93	106.29	117.23	112.66	113.55	108.13	112.33	110.75	103.49	113.2	110.89	110.32	115.28	109.98	110.03	115.78	111.7	112.02	111.6	109.6	112.09	115.63	112.82	111.31	109.54	114.43	115.64	113.71	113.67	110.65	117.43	102.67	115.68	113.03	113.6	109.06	112.61	108.52	117.05	109.01	115.41	105.37	116.54	107.54	104.75	108.5	114.09	109.91	112.19	106.59
105.25	102.77	102.95	100.48	105.72	101.73	105.91	100.16	112.16	99.473	103.86	105.23	107.29	111.1	104.38	108.99	107.79	107.94	104.39	106.61	108.05	108.24	99.201	100.39	103.37	107.37	105.8	107.42	111.66	109.59	102.73	110.52	98.78	109.76	103.54	105.93	104.46	109.22	109.32	103.29	97.655	104.58	105.85	103.12	106.95	106.45	111.03	103.52	111.47	102.37
92.025	96.166	102.15	102.57	98.776	94.553	102.96	99.847	102.18	102.76	98.852	102.75	101.95	99.353	98.486	103.23	100.88	104.59	95.267	94.709	101.87	105.81	100.4	100.36	99.111	103.55	94.585	98.023	102.86	98.018	96.313	101.65	95.195	103.54	93.57	107.71	100.79	97.594	101.39	102.22	102.07	98.33	94.026	98.796	105.72	100.28	107.61	97.908	99.762	100.49
108.51	102.09	109.43	105.1	104.49	106.74	106.93	112.37	107.71	106.03	107.45	104.61	101.91	108.61	105.24	107.95	111.21	103.15	103.73	102.66	106.78	107.41	105.66	108.71	105.57	111.3	104.5	107.89	109.29	115.53	103.2	106.29	110.44	105.23	112.49	105.04	103.37	105.03	103.14	99.642	108.25	105.8	102.66	104.69	104.84	106.17	95.515	109.81	104.05	110.98
107.34	100.19	107.37	102.54	106.64	104.47	108.59	107.84	107.56	108.98	104.51	103.39	100.34	107.55	108.16	102.83	109.72	104.93	109.29	108.7	104.75	104.8	103.53	112.2	113.55	107.67	101.99	102.15	102.69	97.982	111.52	103.92	107.6	110.37	105.32	105.07	109.61	105.68	104.59	102.26	106.48	110.93	104.45	106.45	103.76	106.25	112.33	107.71	102.16	107.1
107.38	108.78	107.05	100.41	109.48	105.33	104.85	111.24	109.17	102.93	104.74	107.92	104.62	106.58	108.9	102.15	105.81	104.18	110.91	101.25	103.47	106.28	107.69	113.38	104.81	109.31	106.5	105.45	111.94	103.43	108.08	105.22	102.91	108.18	105.03	102.48	111.53	105.01	102.41	99.18	100.88	97.41	112.45	106.3	107.65	100.52	110.11	112.54	101	105.31
100.1	93.998	98.27	97.854	99.735	97.882	97.624	101.59	99.479	103.98	100.57	99.075	96.782	101.19	104.81	99.741	103.01	99.927	96.088	100.84	100.3	100.67	101.21	103.57	95.573	101.5	101.24	100.91	93.274	98.715	95.974	100.14	99.616	97.179	101.7	103.85	103.52	101.92	101.28	100.42	94.077	96.828	95.363	105.58	102.29	97.508	103.86	96.925	100.16	93.414
96.5	100.67	102.24	97.519	103.28	103.01	98.198	105.97	99.022	99.614	96.954	102.11	98.293	102.39	103.45	97.076	96.746	98.356	100.04	99.935	99.207	101.59	104.42	100.01	99.217	98.315	103.8	101.86	95.978	97.806	98.866	102.12	98.311	98.898	97.965	101.6	100.56	104.14	107.54	99.929	97.034	95.864	93.618	98.518	105.29	103.62	100.8	92.247	104.58	105.8
102.6	101.78	101.56	106.01	100.43	101.46	102.81	101	105.5	94.423	100.86	97.456	103.87	102.33	99.151	102.14	92.036	100.51	99.22	104.11	92.178	100.55	105.03	97.515	100.26	99.701	103.99	107.05	97.743	101.87	96.495	96.977	100.37	100	97.629	96.538	100.36	93.855	104.25	97.109	103.28	100.35	94.431	105.7	100.69	101.57	97.819	97.455	103.9	103.09
109.18	104.8	110.01	106.73	106.73	100.9	109.54	107.3	110.52	102.19	102.9	103.44	108.93	110.26	102.54	104.92	101.73	102.94	99.539	106.15	106.35	111.05	103.75	104.45	107.94	107.87	108	103.45	110.06	103.35	104.98	106.32	104.43	109.33	109.09	105.79	111.77	104.76	110.76	97.639	111.18	106.6	107.77	107.9	99.418	104.88	107.14	107.17	103.16	100.01
113.08	105.57	104.63	107.39	105.45	107.14	111.86	112.76	108.77	103.54	110.74	103.69	101.24	101.52	107.93	104.93	107.07	108.53	109.26	109.45	102.42	107.27	106.89	104.41	101.23	102.72	108.76	106.71	100.11	108.09	107.05	101.21	105.03	104.92	106.5	112.2	106.44	104.72	104.99	103.98	102.57	112.97	105.01	103.31	102.88	108.81	105.69	111.44	111.9	107.89
109.05	105.38	115.47	106.61	106.63	103.59	109.11	104.03	108.39	101.37	112.24	103.38	106.48	104.02	107.94	104.94	109.41	101.85	100.43	107.41	109.25	103.07	104.16	104.25	109.56	105.99	101.32	108.86	108.26	109.39	108.89	106.95	106.7	103.79	102.97	103.74	111.37	102.55	106.9	105.27	106.67	100.72	106.48	109.5	105.34	104.94	108.65	105.78	107.4	113.71
107.33	106.71	106.67	110.54	105.87	105.4	101.12	105.98	106.1	103.77	109.44	106.44	101.37	101.63	106.84	103.63	105.35	108.64	107.23	103.11	105.9	108.25	108.72	103.97	108.15	104.12	107.31	103.77	102.14	114.07	106.03	104.8	109.51	108.69	106.1	105.35	106.36	104.86	105.63	106.89	103.9	100.64	105.03	105.52	114.04	108.46	103.51	110.39	105.07	104.34
107.77	107.75	106.53	107.34	108.2	112.62	98.528	108.35	105.67	99.74	104.2	105.81	102.09	106.86	101.28	107.91	106.1	102.86	108.89	105.71	109.72	98.062	108.3	103.56	104.88	106.72	107.05	100.32	104.43	107.87	105.35	110.02	107.7	105.68	100.81	112.04	108.69	105.04	101.44	107.68	107.9	110.42	106.85	108.79	100.02	106.69	99.1	94.353	108.32	106.19
104.76	106.36	109.1	117.08	114.9	109.15	108.41	114.12	118.65	112.95	101.6	112.81	107.75	108.04	109.47	114.12	112.47	109.63	106.97	109.3	105.71	110.62	115.37	108.17	112.97	106.39	114.44	112.88	110.96	110.16	113.36	114.29	110.36	105.66	112.8	107.73	112.77	110.81	109.97	113.8	115.55	109.21	114.35	115.24	105.38	113.92	109.67	108.76	110.52	107.64
108.03	109.86	111.81	108.77	106.17	107.82	109.87	116.77	115.38	112.02	110.6	109.56	109.3	116.19	110.73	108.72	109.56	115.97	109.8	109.35	109.64	115.94	115.99	116.75	107.45	109.31	108.75	108.54	105.07	108.15	114.2	115.79	111.67	110.4	110.98	111.9	111.85	112.07	111.13	112.72	115.9	112.68	115.65	109.31	106.97	111.11	111.12	112.25	111.96	113.64
104.92	111.48	112.89	106.47	106.57	110.4	108.32	102.95	110.47	106.34	107.08	104.69	100.59	104.92	110.72	112.58	104.86	110.05	105.25	108.57	108.09	105.9	105.54	109.29	104.34	104.57	106.79	103.66	115	102.96	104.11	108.57	103.09	101.97	108.68	105.07	106.26	105.61	111.51	105.49	114.54	106.27	102.78	105.72	106.93	107.45	105.62	106.58	109.7	105.19
108.72	105.94	98.629	101.77	100.89	105.77	107.22	101.9	108.49	107.41	102.36	103.84	100.51	107.38	94.933	108.48	109.79	108.55	103.79	109.03	109.54	103.67	104.93	107.28	105.73	98.636	112.37	103.92	102.22	99.057	109.23	104.17	102.62	102.53	103.52	103.25	109.4	102.89	101.88	107.67	106.7	106.72	110.34	104.92	100.73	95.537	101.45	100.79	104.28	106.57
107.05	103.5	106.16	106.7	107.63	96.612	103.08	102.11	104.29	107.58	107.9	100.49	108.97	103.55	105.08	110.39	107.86	105.49	104.85	104.1	97.793	99.199	105.68	102.24	103.86	101.54	93.509	103.59	104.09	108.4	99.26	101.73	108.29	107.22	102.25	107.02	94.508	113.13	106.2	105.58	102.22	100.97	110.79	104.36	106.74	103.94	100.53	103.77	102.6	103.11
101.91	99.597	99.838	110.42	111.93	110.55	108.14	102.47	99.455	103.93	106.75	103.77	108.35	105.63	98.447	116.9	109.5	109.83	105.85	106.15	103.61	105.4	101.34	107.24	107.54	104.99	108.21	109.35	106.88	101.97	105.35	102.74	104.2	108.01	105.02	110.26	109.22	94.063	104.95	113.33	106.64	103.72	107.86	102.9	105.54	106.62	108.9	110.93	100.16	102.66
114.22	104.55	106.08	103.65	109.48	111.45	106.92	109.63	100.56	105.21	109.5	109.28	105.93	106.77	100.96	107.26	108.7	117.78	107.89	107.6	104.38	105.1	109.69	110.49	109.96	105.12	110.8	102.01	103.79	108.37	102.2	107.1	106.9	108.24	106.53	103.16	108.08	102.08	104.65	110.31	106.45	104.92	110.35	101.67	101.82	109.88	110.71	104.2	103.89	101.9
104.05	101.13	103.59	104.23	106.61	102.35	108.86	110.15	109.53	101.59	104.92	108.77	111.23	103.05	106.19	110.94	104.76	103.55	108.6	102.81	106.17	107.73	106.53	109.79	105.1	104.7	106.12	105.07	101.98	107.93	100.95	109.41	108.51	105.04	101.17	101.87	104.31	108.83	98.953	107.44	104.29	107.3	101.98	106.06	103	104.46	102.85	106.67	112.46	103.52
111.64	110.14	115.64	112.5	119	119.3	114	118.55	122.84	116.61	108.23	119.32	119.03	119.64	117.5	104.47	121.54	117.27	119.18	116.1	115.46	117.48	111.56	114.98	112.6	117.14	115.39	120.47	110.44	115.49	110.63	108.71	117.62	116.97	113.46	116.76	112.71	114.33	117.49	118.23	123.61	115.19	114.54	108.99	110.15	113.29	117.78	114.11	113.71	115.9
117.52	113.01	117.85	110.03	114.26	107.13	108.96	109.46	106.66	114.69	108.35	112.41	110.44	113.56	114.83	111.98	112.06	109.98	108.01	114.59	109.08	115.91	107.86	109.51	106.01	111.12	108.44	115.87	109.24	114.26	111.5	111.45	111.51	112.77	120.2	113.01	107.08	109.28	110.41	112.05	109.89	107.05	110.85	108.69	109.57	112.61	111.04	109.09	107.59	109.53
100.86	108.07	95.448	95.808	95.758	103.07	92.13	99.391	93.418	98.613	101.29	107.58	101.02	100.07	101.53	97.304	94.634	100.37	101.8	95.14	101.12	95.687	98.97	98.085	97.984	103.11	102.71	88.657	95.094	100.74	103.85	103.28	95.046	97.934	102.05	99.232	95.439	101.67	107.02	89.266	101.31	97.704	109.8	103.34	98.06	99.388	97.004	104.29	96.869	97.967
114.51	107.55	115.37	111.88	106.35	112.47	107.39	107.63	115.73	103.56	108.16	109.16	107.14	111.3	115.25	107.92	112.18	108.28	109.06	115.57	106.8	110.07	115.25	118.72	114.03	110.87	110.1	111.26	108.1	115.81	109.93	110.31	108.14	115.93	111.12	116.41	110.16	112.47	106.26	108.58	105.95	112.19	111.51	113.48	116.14	108.24	111.47	113.47	109.93	111.33
103.66	105.29	103.16	108.05	109.33	107.83	104.71	100.33	99.016	110.35	106.8	106.88	108.68	108.77	104.48	101.43	100.88	106.79	103.95	102.18	113	106.58	101.02	106.47	105.99	111.39	107.68	107.12	98.326	111.33	111.69	110.8	104.17	97.247	103.65	103.25	105.37	102.7	112.54	103.92	107.84	101.82	103.69	106.32	100.39	99.599	104.61	107.62	105.55	106.94
105.94	107.77	111.62	106.48	109.08	105.61	102.65	109.62	106.93	105.53	104.79	97.882	102.02	110.34	104.92	103.38	105.91	105.51	106.42	104.46	104.94	104.77	105.98	107.4	104.24	110.05	113.17	106.14	108.08	104.48	107.13	115	112.2	106.16	104.47	109.55	105.06	106.25	109.43	106.89	104.06	109.41	109.55	106.38	109.84	98.195	108.78	107.39	98.241	106.1
104.15	106.49	107.87	108.42	107.06	98.708	105.04	106.95	100.53	105.67	106.55	106.82	112.38	105.64	102.52	117.64	102.73	101.52	105.81	108.22	106.33	103.57	102.44	98.38	110.48	104.82	106.39	107.37	105.63	105.87	107.39	102.83	109.33	103.42	102.03	102.12	112	101.65	105.2	101.96	108.84	107.02	102.75	107.74	103.29	108.98	105.1	107.54	109.51	103.68
110.1	102.61	99.673	104.85	110.72	109.95	103.4	102.37	106.53	105.61	108.92	102.25	95.485	107.77	104.39	110.27	104.23	108.41	106.12	105.41	100.68	96.467	94.485	104.68	101.94	106.87	105.2	106.94	109.01	102.67	104	106.01	106.99	110.49	107.86	110.41	105.54	103.33	108.13	109.75	108.23	106.13	99.509	108.9	103.62	111.67	111	107.76	107.27	99.491
103.3	107.13	109.3	110.5	114.31	109.87	113.81	109.5	106.16	112.74	115.31	109.09	115.39	110.56	109.35	111.69	116.22	112.74	109.02	110.43	117.53	108.33	107.24	118.06	111.91	110.56	106.83	111.05	111.19	109.19	109.82	110.74	114	104.16	105.84	111.37	110.31	114.64	111.96	114.51	113.53	113.72	108.46	111.51	113.62	108.7	106.91	117.55	117.83	108.88
120.48	118.59	115	118.03	113.37	115.02	124.94	115.6	115.94	113.93	115.02	110.8	117.79	118.01	115.26	116.26	120.11	121.73	113.69	120.66	119.12	114.3	121.68	106.35	115.05	115.17	118.92	112.92	121.44	114.51	111.66	123.47	115.32	111.9	115.53	115.41	117.68	115.08	122.16	111.59	113.51	121.34	117.19	113.06	116.51	112.6	117.18	116.4	118.37	120.3
114.23	112.32	112.76	107.49	111.31	115.28	119.87	109.18	111.76	115.98	110.67	116.88	107.47	116.73	105.34	115	111.64	105.98	117.16	109.96	107.03	114.57	116.65	109.86	108.84	112.25	110.44	112.34	114.7	113.22	116.04	115.65	112.65	111.77	109.78	113.38	115.66	107.65	113.77	112.39	105.24	104.36	107.23	111.26	119.99	103.6	110.43	108.23	108.83	111.85
108.58	109.81	108.82	96.213	103.47	109.1	104.5	106.86	102.65	102.22	107.8	106.95	108.07	110.78	108.68	103.22	99.925	104.86	105.78	108.07	101.94	105.5	109.84	108.59	116.84	110.62	101.92	104.1	99.633	108.94	97.906	108.29	106.47	103.25	108.89	107.57	110.63	109.31	109.79	111.73	104.4	101.4	104.84	109.46	107.85	100.1	114.76	98.967	108.27	104.93
103.35	111.97	107.35	110.41	112.7	112.48	107.77	110.94	108.06	109.58	107.86	106.78	110.23	109.02	106.83	108	102.66	111.54	112.07	110.44	106.96	110.96	107.76	114.61	108.74	108.91	109.55	111.32	106.21	108.7	115.38	107.69	105.12	104.9	107.28	111.92	105.47	112.38	107.74	112.24	104.17	111.22	112.7	115.7	109.06	111.77	110.75	112.32	116.3	103.58
107.29	107.3	103.7	110.48	104.11	108.51	105.47	104.42	105.74	101.39	109.63	105.23	106.04	94.612	102.38	103.71	107.05	108.66	103.91	103.76	103.6	105.52	104	107.04	108.2	103.73	103.23	111.58	100.99	102.18	111.56	102.95	104.72	103.81	105.41	106.71	106.73	106.8	106.56	98.507	104.59	107.65	96.903	103.13	107.82	102.62	101.69	101.51	106.71	106.77
102.7	104.14	100.73	106.44	107.8	103.26	105.64	105.43	108.48	100.95	107.66	102.85	104.94	108.74	105.5	105.14	105.73	102.22	104.5	106.54	102.43	98.423	96.376	105.87	106.19	103.98	104.67	106.88	105.82	105.02	107.98	107.9	108.32	101.7	106.27	109.23	99.045	109.05	107.22	102.62	100.68	104.78	106.47	108.4	107.26	101.33	104.15	110.65	100.25	112.63
110.8	110.05	108.73	105.15	112.61	107.91	113.87	113.21	117.15	113.39	111.31	104.14	106.14	111.91	107.39	113.65	110.31	109.42	109.37	109.49	109.95	109.73	110.12	105.86	107.24	111.76	106.42	109.7	112.11	106.73	111.01	105.9	112.56	104.33	112.3	114.33	116.1	106.62	113.14	113.13	110.28	108.72	118.88	103.27	108.6	112.86	113.36	109.1	112.2	114.59
108.69	109.87	111.9	110.53	108.67	108.95	112.39	105.22	117.68	109.73	108.93	106.89	111.03	111.33	108.91	111.79	106.3	104.92	113.38	107.33	112.09	112.07	106.56	110.77	108.13	109.95	111.08	106.94	109.56	110.43	109.26	109.57	105.77	110.52	115.32	111.03	116.73	109.38	108.21	114.58	106.44	103.07	110.71	116.93	111.13	112.69	100.9	112.26	110.81	108.45
119.86	109.46	115.08	116.8	117.5	107.51	111.36	107.06	105.86	115.17	113.55	111.22	122.25	109.9	113.45	111.88	119.3	109.84	107.31	108.62	107.96	104.4	112.37	113.78	109	113.07	116.44	113.21	112.63	111.18	110.91	112.81	111.75	108.85	112.75	112.85	111.32	114.54	112.44	114.93	115.26	108.55	110.46	113.75	112.63	105.5	112.49	106.05	112.1	112.51
104.73	101.17	107.79	104.67	100.46	104.67	99.376	104.95	104.33	98.831	103.7	111.56	106.1	106.97	102.88	99.342	102.93	102.19	101.71	103.93	103.21	99.806	104.27	103.48	97.567	104.43	102.8	105.97	105.53	108.1	104.27	105.96	102.19	105.69	106.35	108.6	107.39	99.552	108.87	101.15	100.15	107.33	107.32	104.15	107.94	104.38	103.06	107.64	102.03	104.59
115.64	109.39	101.99	111.63	107.84	105.3	112	108.99	107.2	114.89	110.74	115.87	111.61	109.56	109.65	110.78	103.94	111.27	106.83	105.11	110.44	110.18	113.76	108.94	108.01	106.68	108.2	107.94	113.36	104.25	111.85	107.49	115.75	110.69	108.66	110.18	106.84	114.63	110.16	107.3	103.09	109.71	105.47	105.17	110.23	107.78	109.64	112.56	110.63	111.49
113.25	110.4	115.45	109.71	115.25	113.5	110.96	106.62	113.08	111.88	112.84	110.07	108.13	113.86	111.85	114.62	107.61	110.87	109.97	111.39	109.98	116.17	113.79	115.97	110.42	122.14	108.93	112.47	114.73	111.22	116	109.53	110.68	113.34	116.84	112.21	113.9	109.92	107.46	106.63	111.53	112.21	111.43	112.68	113.61	108.8	113.53	112.52	110.17	106.46
110.29	120.6	116.96	120.2	121.8	116.3	115.61	110.38	113.7	117.13	117.25	116.95	120.38	124.69	119.43	121.13	121.89	121.42	118	113.46	118.88	109.03	117.29	119.58	117.83	116.15	118.88	123.2	114.28	120.67	116.84	124.65	113.32	116.88	114.04	114.58	115.66	119.21	120.56	115.16	117.57	111.17	112.24	120.11	120.55	114.74	112.73	120.87	120.67	116.26
99.331	103.52	100.71	97.694	107.15	104.01	107.72	101.69	111.9	110.38	98.401	102.04	106.43	101.73	105.16	97.545	106.03	109.21	106.37	103.47	104.71	105.37	107.34	106.35	109.7	100.31	98.281	102.45	105.88	102.87	99.172	99.367	106.44	99.846	102.93	99.528	100.07	102.99	104.34	104.24	107.81	98.715	103.03	101.89	103.61	111.23	103.03	102.23	104.22	98.737
109.82	121.55	107.17	113.08	111.6	112.09	109.52	107.75	108.93	109.84	108.37	113.75	116.65	107.26	106.44	109.18	112.75	104.82	99.841	108.16	106.65	109.19	106.88	107.17	112.98	113.19	110.6	108.96	105.82	110.84	106.18	109.85	107.49	111.4	114.12	114.41	112.86	108.63	108.61	105.05	112.2	106.81	110	107.45	104	111.14	111.15	113.21	108.63	110.72
106.01	104.45	102.92	108.39	107.73	106.74	103.22	107.9	108.73	105.81	103.65	105.58	104.31	100.45	103.81	105.26	101.18	107.54	101.11	102.65	102.04	103.21	111.57	97.694	97.762	105.84	104.37	111.07	106.85	103.14	102.33	109.36	104.62	112.01	104.11	108.79	98.033	110.51	102.76	108.73	104.26	105.31	103.85	104.62	110.6	106.93	102.4	106.06	108.74	105.57
109.48	115.16	114.24	106.71	115.85	105.13	104.95	112.62	113.73	112.42	110.03	108.37	112.14	110.49	116.2	114.81	113.38	113.36	116.6	113.26	116.56	114.72	111.29	117.48	111.79	107.22	116.06	113.64	112.95	108.38	114.79	111.37	112.62	114.14	109.79	114.58	113.96	117.25	115.59	115.11	114.63	110.35	112.44	116.1	103.34	111.54	108.41	113.26	109.7	108
103.07	104.92	102	104.89	103.41	114.32	104.97	103.67	108.5	104.31	108.81	105.21	100.9	110.67	105.43	104.62	104.93	105.6	109.39	106.69	100.67	103.78	103.52	102.74	107.68	101.35	105.8	109.66	114.77	102.52	108.64	108.91	104.99	111.56	102.79	107.59	107.72	108.56	108.58	108.66	104.17	100.08	106.74	102.96	107.39	115.04	104.69	107.39	108.09	100.28
106.02	111.36	104.07	104.11	104.16	102.28	110.42	107.55	109.18	108.37	100.89	109.25	109.39	106.52	111.39	105.31	107.19	107.5	105.16	108.67	107.66	109.37	96.225	114.26	110.09	106.8	112.22	106.52	110.71	106.48	101.51	102.17	107.96	110.52	104.57	106.55	106.11	101.89	106.28	104.84	110.05	107	109.04	103.39	107.64	106.13	110.61	106.22	106.24	104.3
107.81	102.38	100.89	110.37	109.84	101.96	105.79	105.93	106.29	105.86	108.87	106.55	99.68	106.66	107.13	102.96	108.13	107.13	103.04	104.63	103.04	107.38	101.85	102.63	106.89	102.12	103.79	101.6	102.32	113.09	105.44	102.17	104.38	100.87	110.73	107.65	103.43	100.91	100.3	100.1	105.06	104.77	108.55	106.73	105.68	101.71	99.259	107.71	101.55	113.56
106.34	110.09	108.7	105.74	104.81	106.73	108.64	105.86	112.24	104.97	105.74	103	106.1	105.23	104.71	108.08	112.52	102.17	102.82	101.72	98.251	105.91	106.42	114.77	99.847	105.31	107.98	106.1	108.76	104.17	106.16	104.63	106.62	105.4	98.848	103.81	102.2	114.54	103.37	111.43	107.61	105.11	98.47	105.41	105.87	106.21	109.95	103.06	106.17	105.15
106.05	108.19	102.81	102.51	101.51	104.41	107.76	103.95	101.41	104.65	102.8	103.95	105.46	104.96	109.28	100.92	108.18	114.5	104.61	101.35	105.33	111.28	105.79	106.21	102.91	102.24	111	105.64	102.97	107.29	108.08	108.77	105.54	105.95	101.78	103.77	104.5	108.72	103.8	111.65	106.18	105.47	106.85	112.59	106.41	108.13	108.72	108.47	108.96	98.876
108.13	105.46	110.28	104.32	101.14	100.91	107.33	110.61	104.79	104.42	104.53	105.6	107.24	110.28	107.94	107.63	103.53	108.97	110.1	111.65	104.81	102.98	103	103.27	110.1	104.54	109.31	110.02	107.78	109.14	103.74	96.847	108.18	108.03	103.52	104.24	101.64	99.434	106.73	106.39	108.13	106.3	102.02	106.04	107.03	106	102.55	105.49	110.79	104.21
98.311	103.74	107.11	106.81	109.74	105.53	102.31	108.36	104.59	104.51	108.99	102.59	105.66	104.46	106.57	108.48	102.37	109.78	105.35	100.76	106.22	101.31	101.64	109.66	107.32	108.32	103.63	97.651	106.8	107.25	108.79	103.24	102.52	107.33	106.72	108.44	108.01	102.29	105.4	110.24	107.28	102.43	104.8	104.69	107.21	104.76	107.55	102.19	108.3	102.48
105.17	108.4	108.2	107.19	102.11	103.52	99.269	108.55	106.83	109.8	109.79	102.55	103.48	107.87	102.68	106.16	99.824	100.82	113.86	98.772	100.04	108.16	105.05	102.96	100.97	106.45	107.69	103.76	104.6	111.63	99.181	102.2	102.47	105.3	98.774	106.4	106.99	103.24	96.524	105.4	108.31	104.12	102.54	106.55	103.27	109.55	104.17	102.89	99.683	102.91
110.64	110.93	105.89	113.78	112.18	113.57	113.93	110.13	117.75	108.61	102.74	114.96	110.83	119.09	100.28	113.3	115.93	105.31	105.22	109.93	109.69	108.84	116.41	113.04	113.72	110.93	117.01	113.82	106.9	108.54	109.12	112.48	111.26	112.89	115.45	114.45	116.89	106.78	106.97	113.89	104.33	108.66	113.98	107.75	113.49	108.27	112.83	106.24	107	114.04
110.8	108.22	113.43	112.77	114.55	111.96	116.58	110.2	109.18	109.09	111.58	106.63	115.52	115.89	112.93	114.35	111.24	111.32	105.06	115.79	109.9	109.94	110.49	117.21	115.32	109.2	105.27	111.71	114.66	104.47	106.87	108.2	111.75	109.44	116.31	109.33	111.37	107.39	110	111.75	105.97	113	114.04	113.48	111.68	107.44	112.08	112.38	113.7	110.28
101.28	105.75	100.88	106.1	109.57	108.65	111.08	102.87	106.47	107.03	106.04	110.6	106.8	100.39	100.11	103.17	102.28	102.68	107.21	99.496	111.07	106	105.53	110.87	101.02	101.72	103.65	104.81	105.06	104.23	106.25	110.44	104.65	106.5	108.8	108.41	112.79	104.29	103.62	108.02	103.9	105.55	101.75	110.93	102.95	107.98	103.06	107.58	105.39	102.93
103.88	102.19	100.91	109.01	110.43	108.62	115.31	99.869	106.27	113.25	105.93	110.13	108.8	109.96	109.49	105.45	104.83	110.33	111	105.63	106.72	107.04	107.21	111.49	111.64	105.32	106.59	105.82	100.59	109.26	112.4	106.24	106.28	107.29	102.29	106.58	106.72	111.64	106.75	106.28	101.67	111.03	106.3	103.77	111.39	105.83	103.54	108.98	107.83	98.828
102.68	109.38	101.79	103.12	100.54	106.11	105.61	104.25	105.08	106.79	103.37	103.44	107.71	104.17	99.056	100.65	110.44	109.51	112	102.39	114.51	105.58	106.23	108.84	107.17	106.8	102.86	106.49	102.56	101.78	106.49	103.39	103.31	110.59	107.47	102.19	109.72	110.79	110.71	101.95	107.86	107.39	109.1	103.78	106.16	101.06	109.29	104.58	105.39	100.86
110.07	110.03	111.61	113.21	106.84	113.86	105.14	112.58	114.19	112.8	111	113.88	114.91	109.54	111.2	118.65	110.99	107.78	104.09	106.99	115.74	105.15	110.63	117.56	110.09	104.66	112.49	112.23	108.54	112.55	110.91	108.73	109.34	112.12	115.9	114.7	109.68	111.15	109.6	111.39	121.15	114.66	107.23	106.78	113.07	109.38	108.35	119.97	112.36	113.2
107.95	104.68	103.1	102.38	106.81	108.8	106.98	109.67	111.17	106.75	105.21	100.21	105.7	107.71	108	107.21	101.55	104.48	106.79	107.61	100.28	103.11	110.47	104.83	104.1	104.34	102.35	102.37	106.09	99.73	106.6	107.88	104.17	99.299	103.97	110.75	107.04	105.29	106.18	104.77	106.72	104.96	109.43	106.96	99.095	105.06	102.13	105.18	107.75	104.43
103.64	108.46	103.33	108.11	106.68	111.39	104.85	108.4	99.27	107.74	109.47	100.52	108.02	104.75	104.32	109.99	104.6	105.21	113.05	105.78	111.97	100.21	108.68	110	107.33	109.28	110.19	105.8	104.56	106.14	108.59	108.43	108.08	106.73	102.96	106.52	101.7	106.77	105.61	106.47	111.29	105.99	104.78	106.68	98.113	110.49	102.06	103.55	108.26	103.78
103.39	106.25	103.99	104.06	106.05	102.78	109.08	103.13	102.49	104.27	103.6	102.86	108.4	104.52	102.91	104.11	105.73	104.43	106.8	106.03	110.19	102.13	103.27	109.43	106.05	103.23	104.94	106.07	107.77	103.34	109.31	100.83	101.52	110.18	104.05	103.77	109.41	105.63	104.01	97.834	106.06	114.6	109.58	102.73	112.87	107.2	107.59	103.27	106.82	105.97
105.69	108.68	114.84	108.14	108.76	113.18	105.41	112.65	102.69	112.4	110.88	108.01	110.11	110.57	113.48	113.72	113.87	110.28	112.36	113.37	109.66	104.62	114.74	113.68	112.2	106.69	112.03	111.73	110.18	111.47	105.09	114.09	107.67	109.22	107.98	112	107.83	113.5	107.48	105.5	102.6	118.11	118.01	107.89	111.18	113.9	110.19	117.31	113.01	116.4
109.34	110.65	111.44	109.57	109.28	109.98	105.33	115.51	114.15	115.01	110.31	114.41	112.46	113.57	109.01	119.24	112.95	108.87	116.05	110.48	109.32	110.85	115.17	112.16	112.09	104.88	116.78	114.05	118.8	108.04	107.3	108.32	110.54	114.5	109.62	114.51	112.57	110.64	106.91	111.94	116.5	115.77	113.83	108.84	107.75	110.51	119.48	111.67	111.56	115.28
114.26	114.71	109.65	104.49	112.88	113.21	106.44	110.19	112.58	111.05	110.89	112.03	114.3	112.08	107.63	110.29	107.14	113.33	113.99	118.59	108.23	111.16	117.79	122.87	111.53	113.39	110.58	110.95	121.5	108.78	111.01	114	111.88	114.56	115.26	108.55	114.21	112.89	119.65	108.55	107.41	115.66	111.76	109.72	113.34	107.72	108.88	112.95	108.73	112.08
111.08	114.21	121.23	104.11	112.1	116.25	112.68	110.75	111.59	112.37	112.9	109.46	111.06	107.86	117.45	113.05	110.71	115.2	114.19	115.5	109.18	109.04	114.12	106.47	112.96	107.88	108.26	107.19	108.89	115.43	116.24	115.66	110.86	105.95	114.07	109.1	112.46	111	109.58	110.2	111.2	103.05	119.62	116.14	111.27	113.28	113.67	102.11	108.68	110.4
97.461	99.401	105.28	94.874	95.495	101.97	105.61	104.3	98.484	96.794	99.22	102.37	96.518	101.96	105.66	97.263	99.625	97.887	95.765	102.18	106.88	94.924	96.797	100.78	99.254	97.509	107.31	94.7	106.88	95.519	100.77	99.461	97.598	97.05	98.514	101.12	103.8	101.52	94.838	95.495	99.283	100.72	100.12	95.081	100.37	98.032	101.34	104.3	99.984	98.945
106.96	98.627	103.23	109.91	104.96	101.13	109.74	113.58	101.27	108.77	103.78	106	101.3	102.29	105.42	103.42	107.26	101	105.96	106.47	106.26	103.97	102.1	107.82	102.79	111.66	109.65	103.41	102.91	105.4	104.83	106.84	107.3	106.27	102.51	104.61	104.81	104.29	99.575	108.71	104.17	107.35	110.82	103.13	104.18	103.56	110.43	103.3	103.82	107.2
109.96	111.79	113.25	112.57	107.47	115.26	108.2	115.41	109.79	108.33	109.58	109.24	110.76	114.31	120.38	117.34	108.31	113.99	117.03	112.76	109.37	113.23	117.03	112.49	106.93	115.47	108.26	116.75	109.2	106.58	104.06	111.97	115.02	113.08	109.09	109.47	112.85	107.29	113.26	114.33	110.25	113.29	114.76	113.52	107.91	120.26	108.88	114.06	106.16	111.95
115.85	115.86	119.75	120.68	117.91	120.52	118.51	112.5	120.24	118.24	121.34	109.16	117.08	117.73	116.97	116.41	115.74	119.21	117.43	118.17	121.56	114.66	118.51	120	120.8	115.07	117.23	114.77	120.02	115.57	113.59	122.23	120.06	117.44	112.62	115.6	108.17	110.01	120.91	115.65	121.82	115.66	111.4	119.66	122.63	122.18	119.97	123.14	121.2	117.24
101.15	106.19	107.4	99.675	106.6	100.65	103.67	108.91	99.92	96.952	107.02	108.31	108.28	112.12	105.94	104.75	104.44	110.1	105	104.72	107.08	106.47	109.11	102.13	103.63	107.13	102.39	102.6	108.31	106.6	104.83	100.15	106.77	108.42	100.64	105.76	109.66	112.62	105.33	105.51	105.54	103.46	105.77	104.34	100.65	101.75	106.55	107.05	101.22	110.8
103.61	106.43	106.1	106.5	110.25	108.18	100.39	109.36	105.48	108.85	99.841	107.92	109.18	107.46	104.62	104.04	102.78	105.46	104.82	103.83	104.04	106.59	107.88	103.52	100.5	107.92	109.33	109.83	106.84	101.11	105.7	101.56	103.61	105.67	110.48	107.31	105.48	101	101.34	99.825	104.88	104.45	105.87	104.01	112.75	109.52	104.08	107.34	107.24	104.39
99.62	99.287	100.11	98.248	98.555	107.98	95.387	99.758	104.42	109.89	101.34	104.9	102.51	105.46	107.3	100.88	102.25	106.86	102.25	96.473	107.69	103.95	99.508	97.053	104.37	97.885	100.2	94.924	95.539	97.484	101.63	96.213	98.731	102.85	98.81	98.597	95.803	103.45	103.5	97.701	100.65	101.72	98.454	98.936	100.28	93.497	95.21	103.63	101.88	98.698
101.84	92.413	102.32	100.6	100.36	107.31	101.56	100.07	99.347	97.023	98.355	97.512	100.46	103	96.639	100.22	98.018	100.14	101.66	100.11	99.474	98.755	97.792	96.259	101.17	100.8	94.971	97.156	99.717	95.973	100.39	102.92	102.16	96.373	96.082	104.6	101.5	99.158	96.829	104.67	96.496	98.68	98.586	100.63	98.932	101.96	98.977	99.336	107.94	101.86
109.17	103.81	104.04	116.52	105.93	108.84	108.28	110.11	99.484	106.69	107.16	105.64	106.93	105.36	104.86	108.45	102.61	105.5	110.92	109.11	108.79	107.4	101.32	112.42	107.63	105.64	103.52	109.67	105.36	111.71	103.49	109.8	105.15	105.85	102.61	107.81	103.04	107.5	100.43	109.07	108.11	110.04	107.07	104.24	107.46	102.31	104.46	98.688	114.05	111.04
112.75	108.25	108.82	114.71	113.79	109.61	106.79	112.98	110.58	114.66	107.8	111.99	110.65	109.45	107.68	108.35	102.45	104.61	108.5	108	110.94	112.29	112.83	109.34	108.47	108.7	110.02	111.62	112.86	105.89	107.06	104.42	107.5	106.83	113.69	103.18	108.37	107.41	109.63	104.2	109.54	109.1	113.16	108.98	103.8	116.63	111	115.04	107.41	108.83
104.76	110.55	106.82	108.49	106.92	104	102.88	107.23	100.96	95.652	110.6	104.52	104.38	105.36	107.75	98.858	103.44	106.62	110.18	99.784	103.47	102.55	103.35	104.24	102.59	106.33	110.97	103.1	111.98	108.81	98.065	112.98	109.04	108.81	103.91	106.52	103.73	104.24	108.71	104.18	102.35	102.71	104.42	103.09	109.08	104.63	108.74	104.05	108.22	107.09
110.76	107.56	107.68	107.86	104.09	106.03	105.22	111.34	106.12	110.92	106.57	109.07	107.93	110.58	106.91	103.69	110.92	104.21	105.43	102.61	103.22	111.59	106.11	106.76	109.31	107	105.58	107.82	108.5	109.03	110.18	107.95	106.06	101.61	103.06	103.29	103.98	103.25	102.24	106.95	105.8	109.14	106.62	103.79	102.17	103.86	102.04	104.56	112.82	109.67
113.36	114.08	113.46	113.3	112.55	116.24	108.33	113.31	114.76	112.66	111.11	115.66	113.1	114.71	110.81	110.1	121.23	116.51	116.54	115.53	104.75	113.4	115.01	113.26	110.66	109.08	110.7	107.35	109.04	106.04	114.55	114.53	105.41	111.8	104.04	115.07	113.21	109.36	111.52	107.06	107.04	109.63	110.7	114.35	113.27	106.75	110.44	115.2	113.83	108.02
107.69	108.62	103.37	100.57	106.14	104.01	108.44	106.54	101.78	106.59	102.73	104.7	104.43	104.88	108.41	111.97	104.55	102.33	101.79	105.54	108.82	111.57	102.33	104.16	97.169	102.35	111.59	98.661	101.2	103.87	98.963	106.02	113.56	105.7	109.35	103.2	102.98	103.56	105.17	96.527	104.07	104.3	104.84	102.66	102.88	106.31	107.03	100.12	103.2	101
101.32	101.1	101.43	97.956	111.66	103.44	108.8	103.9	105.02	101.53	106.56	105.06	105.26	103.46	100.91	106.43	106.19	106.74	106.25	105.33	108.19	112.54	109.86	102.67	109.34	109.91	103.51	108.95	104.85	105.73	105.62	101.62	109.09	107.35	110.48	107.53	111.28	108.66	103.42	110.01	108.08	113.19	108.54	113.02	105.45	100.33	107.13	104.84	107.1	108.7
102	107.75	97.436	102.14	100.88	110.14	103.67	99.754	108.21	100.9	105.47	105.42	97.022	99.98	104.74	114.88	109.09	101.86	104.97	103.66	101.21	103.49	100.26	98.016	102.09	99.322	101.6	102.38	103.5	98.432	102.23	107.72	103.24	105.38	101.66	101.54	109.18	104.48	100.96	102.7	102.76	107.24	98.175	107.6	99.015	106.75	110.87	103.78	108.17	110.19
113.41	113.38	109.76	110.96	111.22	109.32	108.14	117.03	109.94	107.38	111.87	120.65	114.45	112.19	109.19	113.79	106	113.02	111.05	116.5	112.71	111.68	111.37	110.09	105.35	108.61	108.06	112.22	117.42	115.23	113.17	118.04	109.47	114.96	115.23	111.72	110.62	117.03	109.21	117.21	108.9	113.24	116.07	114.16	108.74	108.96	114.02	110.78	115.03	114.55
100.45	100.65	101.96	93.905	101.02	101.91	106.71	103.02	96.863	103.28	105.28	100.35	105.35	95.793	99.528	102.86	103.76	96.648	104.04	95.977	97.128	100.65	105.23	97.197	102.59	98.674	97.099	104.32	102.47	98.317	98.225	98.409	103.88	101.98	99.103	100.48	104.04	98.966	93.562	100.42	105.9	101.72	104.55	95.812	101.66	96.6	103.18	103.03	105.13	103.54
107.12	104.6	102.7	101.34	100.02	99.656	108.6	111.66	108.7	102.66	105.1	107.93	100.03	100.86	108.84	104.9	110.59	108.64	107.81	106.62	104.89	104.63	110.54	109.84	107.87	102.75	105.11	106.26	106	104.27	102.02	107.16	102.81	105.32	109.23	110.66	104.74	103.09	104.36	103.17	102.3	100.85	104.25	103.81	105.12	104.82	109.85	111.45	108.84	102.98
104.6	99.405	95.865	98.036	102.15	97.521	100.02	98.277	98.675	98.449	98.919	91.089	101.14	97.142	106.44	97.823	99.963	100.87	99.421	102.01	98.189	92.747	98.451	100.05	100.72	92.427	98.273	97.451	107.07	103.73	105.32	101.18	95.972	93.625	99.36	99.541	105.45	99.666	100.73	95.564	98.82	104.45	101.48	99.83	97.049	94.469	102.34	98.281	100.09	97.912
105.2	104.32	112.6	106.81	96.132	107.65	105.68	106.99	106.63	104.91	102.07	109.08	103.76	100.07	110.01	99.016	105.39	109.88	104.88	99.802	106.52	105.77	106.89	100.43	105.3	108.13	110.39	103.12	102.13	106.58	100.16	105.59	105.51	104.34	108.23	102.17	100.94	103.52	101.58	100.41	104.99	101.05	106.24	106.54	105.03	107.55	102.68	102.47	105.39	104.49
105.8	106.17	102.91	106.42	110.53	110.63	105.01	109.04	108.71	107.89	113.25	98.758	108.79	104.98	108.28	102.54	104.56	107.56	106.75	107.96	102.67	111.61	102.37	105.93	106.93	100.38	109.79	105.62	106	104.58	107.74	102.31	110.53	107.04	104.88	107.71	105.54	104.31	103.85	107.84	107.99	106.01	101.53	107.24	106.95	103.5	106.65	105.08	102.33	104.87
102.14	92.952	97.87	103.17	98.638	95.947	95.614	99.626	101.18	99.035	99.776	105.47	103.26	97.075	103.04	96.676	103.72	99.317	100.31	104.33	96.867	100.21	101.66	102.02	101.2	102.2	105.86	105.23	102.12	100.57	108.27	93.778	97.337	102.12	100.32	96.997	101.88	104.79	102.44	93.924	94.227	94.923	104.02	101.96	104.51	104.24	105.57	100.26	102.15	104.97
106.97	107.68	106.27	109.77	109.29	103.32	108.93	105.95	107.77	110.12	108.87	105.9	119.89	109.33	110.31	111.76	106.53	113.82	105.53	110.73	113.85	104.55	111.07	107.4	114.66	109.16	109.95	104.92	110.93	109.33	109.57	109.84	106.74	114.44	112.6	109.05	108.41	113.22	109.75	112.72	107.36	111.74	106.06	107.55	112.34	113.79	105.68	102.56	112.32	104.57
95.56	106.05	101.55	109.42	106.2	108.87	102.65	108.8	107.97	105.87	105.41	109.93	100.84	105.51	103.82	107.57	104.94	103.13	103.17	102.9	109.56	110.64	106.75	109.45	100.34	108.59	106.08	108.48	104.17	105.85	98.159	107.67	107.8	108.72	111.81	102.93	107.43	102.44	107.65	103.25	107.53	100.19	106.39	102.89	107.15	109.38	109.12	102.55	104.07	105.65
113.55	112.88	117.08	112.96	115.58	111.34	112.74	113.94	111.81	108.85	111.33	109.66	107.69	109.72	115.2	116.16	115.04	109.65	113.64	113.3	112.99	113.79	109.48	114.59	110.74	106.18	108.06	106.77	106.96	113.75	110.91	112.78	107.72	116.24	109.77	111.01	107.14	111.42	107.32	111.92	108.9	108.69	112.3	109.99	115.63	116.08	113.09	108.39	106.8	105.23
114.97	117.28	111.41	109.6	107.55	116.41	112.89	108.09	111.12	109.78	112.11	109.18	107.44	111.04	108.25	113.89	109	111.41	110.62	114.72	113.54	111.06	114.32	115.21	116.17	114.22	113.08	108.95	112.95	117.32	107.13	105.67	114.56	116.07	110.26	113.45	118.45	112	110.27	108.07	109.98	111.19	114.65	115.21	115.3	111.18	110.66	109.34	106.59	111.34
106.32	111.91	109.19	111.54	104.89	107.43	110.31	104.09	112.95	104.47	112.44	110.42	112.68	109.89	102.63	108.74	106.72	108.49	107.92	118.69	111.49	114.01	111.64	104.12	108.24	109.65	104.92	114.99	103.99	115.15	109.77	106.87	105.57	117.46	109.45	111.81	120.55	106.93	117.01	116.22	108.71	115.46	109.69	118.85	114.08	110.21	113.14	116.26	109.6	121.82
111.66	108.33	112.26	110.89	114.11	113.44	111.53	109.99	107.42	107.34	120.67	104.91	107.89	113.84	108.72	106.61	110.64	113.54	109.8	111.18	109.45	110.82	110.64	109.34	112.14	113.38	118.2	105.86	113.27	107.46	116.01	104.02	110.73	110.52	109.83	109.29	107.72	113.81	106.06	118.79	110.09	112.01	111.06	111.44	114.62	110.71	111.45	111.24	117.26	109.01
108.19	109.2	109.01	106.11	104.83	113.01	102.24	99.961	105	102.3	106	108.19	107.05	105.33	102.62	105.57	108.86	113.33	107.49	101.27	108.31	109.3	104.94	105.08	113.49	102.67	101.55	102.35	108	110.04	104.28	102.82	103.77	108.1	104.16	109.31	104.41	104.95	104.01	110.17	101.52	99.848	104.06	101.76	104.57	100.85	102.97	101.95	104.38	108.01
112.78	115.48	114.47	117.96	117.1	114.1	110.93	106.81	118.12	110.79	112.05	114.3	115.45	111.41	114.01	109.72	109.03	110.96	115.19	118.9	106.46	110.97	108.71	116.11	104.46	112.36	114.62	110.91	107.94	112.73	105.59	105.89	109.67	105.61	113.07	111.6	115.95	115.37	111.34	114.44	107.69	113.32	111.83	110.85	111.74	108.09	114.18	113.63	120.44	115.44
102.62	102.11	103.41	96.314	98.471	101.84	95.873	92.693	107.12	99.814	105.75	98.369	97.727	98.109	102.31	97.122	101.5	106.12	96.292	92.677	98.71	103.32	102.75	98.068	99.812	97.124	103.46	100.92	101.86	93.258	100.94	100.23	106.24	105.9	101.18	96.613	106.7	93.802	103.91	101.05	104.43	98.718	104.5	102.15	98.394	94.247	91.698	102.29	97.483	97.424
110.37	106.5	107.8	109.21	116.31	114.01	109.59	111.55	107.98	112.42	110.97	104.72	112.51	114.18	114.95	111.2	112.57	107.52	110.22	112.99	112.16	113.87	110.83	107.78	115.05	112.12	112.05	108.77	114.08	110.71	111.29	109.29	108.76	116.5	110.49	114.59	113.22	107.42	116.36	112.8	117.24	117.71	105.87	110.92	108.82	109.29	110.64	115.56	112.07	109.5
95.762	102.14	101.94	99.284	100.77	97.783	100.3	94.791	98.529	101.82	100.14	100.48	99.82	99.656	100.09	97.347	96.743	100.53	102.77	102.67	99.244	102.02	96.311	96.69	96.702	97.622	95.805	98.675	96.087	104.08	96.606	97.217	101.25	100.8	98.359	97.453	98.625	103.54	102.09	106.46	99.088	102.75	102.44	103.63	103.09	98.938	109.44	99.623	97.994	96.184
103.77	110.13	102.66	103.49	97.58	100.17	107.58	107.52	101.37	100.84	103.51	103.66	105.01	104.25	99.831	107.02	107.75	108.11	104.25	104.63	105.21	102.91	103.39	103.68	108.96	103.54	112.19	107.63	100.48	109.02	104.19	106.07	108.15	102.34	101.37	100.59	105.35	107.64	102.46	106.31	104.09	101.23	106.14	100.82	106.5	104.22	102.45	107.05	102.52	101.18
92.846	99.894	101.68	100.43	97.028	100.04	94.817	96.615	96.619	102.81	100.87	92.506	100.85	104.77	98.214	95.123	92.15	95.486	105.47	94.9	96.792	95.99	101	99.865	101.92	98.396	97.289	97.111	107.41	100.16	102.6	96.958	98.303	98.544	101	105.42	101.3	103.92	103.41	98.712	101.14	97.934	103.3	99.054	91.979	101.74	106.83	103.34	107.57	94.476
100.85	106.26	102.96	101.45	103.68	109.02	104.16	109.66	104.84	97.827	108.23	106.52	101.43	113.66	108.09	99.266	106.91	98.284	105.37	103.72	104.24	106.32	104.7	100.8	110.47	106.68	105.29	104.68	104.64	108.95	102.59	103.06	106.83	102.59	104.42	98.398	106.18	104.32	111.68	107.2	107.26	99.539	107.17	104.16	104.17	106.37	107.13	103.26	103.62	105.02
116.59	116.36	111.16	111.43	110.62	114.66	120.93	114.13	106.04	115.12	112.71	110.71	108.15	113.66	116.61	107.6	109.41	109.35	106.26	114.06	109.47	105.29	116.72	110.25	112.99	115.44	112.77	109.95	111.75	110.45	117.18	109.46	112.59	113.44	103.85	109.92	108.74	105.97	110.65	107.57	112.78	106.69	115.51	110.08	112.79	110.32	111.4	111.8	112.58	112.23
110.74	108.07	105.43	107.38	110.03	105.69	106.49	103.96	107.67	104.34	105.18	113.13	100.75	100.07	102.46	104.22	107.03	102.05	103.29	101.58	93.299	107.68	108.6	98.953	99.756	106.84	102.32	103.1	103.92	106.9	100.95	110.95	106.46	100.17	103.14	104.81	105.2	110.04	100.47	103.74	107.77	110.57	106.72	107.21	108.23	107.72	106.44	106.58	110.67	109.81
109.79	112.09	105.76	114.25	111.89	109.57	106.54	113.51	114.68	109.34	109.42	110.22	110.22	110.21	115.81	108.82	116.2	114.94	114.13	114.59	111.79	112.73	108.4	111.14	111.61	112.75	115.92	112.11	111.87	107.87	115.05	117.19	107.92	112	112.56	116.56	101.74	108.19	109.64	116.42	115.25	118.62	115.16	113.29	116.14	111.93	114.24	108.89	116.01	114.3
100.96	112.59	98.045	103.79	107.93	105.89	102.49	112.8	103.88	96.778	105.94	104.25	110.44	111.57	100.56	102.46	108.59	107.1	104.9	105.94	108.6	105.05	105.96	104.08	106.61	105.24	107.89	104.19	93.848	96.909	108.62	104.08	107.87	102.36	105.89	106.26	104.57	101.06	113.64	102.65	100.6	110.37	101.25	105.01	102.72	102.37	101.27	108.16	100.89	107.22
113.3	111.49	108.7	112.62	112.32	116.18	108.13	108.22	116.02	108.12	105.21	114.66	108.12	114.25	107.14	102.97	115.57	115.67	113.4	113.44	116.26	111.3	111.01	106.28	111.05	109.68	110.56	109.55	110.97	106.17	114.63	102.32	111.05	120.35	110.76	114.03	111.71	112.64	107.62	113.63	115.95	109.01	110.48	107.13	114.21	107.09	111.07	109.77	110.96	111.25
107.32	109.79	111.93	105.63	114.16	107.18	107.86	119.01	106.11	101.94	110.07	107.77	107.81	111.22	115.99	113.08	108.97	113.65	108.19	110.62	111.91	107.96	109.27	110.5	110.48	115.09	104.09	109.89	113.42	108.29	111.16	103.56	111.48	115.79	110.04	110.87	110.4	107.28	110.87	106.23	109.46	106.68	113.34	110.05	106.85	112.88	113.96	118.3	105.56	113.71
105.67	109.08	105.18	107.71	108.32	106.25	103.67	101.55	106.17	106.97	107.82	108.33	105.24	109.19	110.05	112.65	107.53	106.31	109.14	109.73	107.84	105.85	107.5	111.75	105.96	101.32	111.92	101.75	109.93	103.49	107.19	103.63	107.08	108.99	111.46	112.21	102.44	112.71	101.55	104.71	110.22	104.11	107.23	109.25	110.71	101.04	103.99	104.52	104.96	112.36
113.32	108.41	106.2	107.6	108.72	102.71	103.8	102.44	108.99	106.1	107.35	107.7	103.83	106.21	114.13	102.14	110.99	100.39	101.33	109.03	107.22	106.88	104.77	98.478	109.84	103.05	104.83	106.7	105.99	109.81	104.59	114.5	105.01	107.11	104.81	99.697	99.461	107.01	111.79	112.05	107.39	100.3	102.85	104.13	106.42	104.58	104.2	108.27	101.72	109.2
113.96	104.09	111.05	108.52	107.23	102.86	101.22	105.21	103.47	107.9	108.16	106.79	106.57	109.89	103.92	103.91	112.76	101.81	112.18	109.44	107.81	101.99	102.23	109.2	97.433	104.15	104.66	103.52	99.488	104.39	102.04	102.36	102.13	112.59	102.47	102.84	106.56	105.1	100.68	104.23	104.7	106.57	110.74	106.92	110.56	107.45	101.54	105.44	107.55	105.49
101.5	106.98	105.27	110.34	102.57	107.59	103.24	111.92	109.72	110.61	107.72	104.93	111.26	105.75	107.46	107.92	106.77	105.68	102.84	98.438	107.54	111.72	102.61	104.61	106.93	108.19	101.16	108.1	102.57	100.69	107.51	107.12	105.48	106.97	105.34	101.64	105.58	102.72	107.92	103.19	112.66	108.04	109.22	104.31	110.24	100.84	109.93	105.79	106.06	100.23
103.36	108.57	111.98	102.04	108.71	106.98	105.93	104.9	109.12	104.84	106.91	103.48	104.23	102.69	108.44	111.45	107.64	113.41	102.36	109.64	102.55	102.84	101.63	104.28	101.68	106.66	107.37	109.98	103.43	102.92	99.652	109.06	106.81	111.13	103.82	107.37	105.41	103.42	108.08	113.45	107.49	98.867	108.13	111.63	97.426	105.87	101.58	106.6	100.08	108.19
105.23	98.787	106.8	104.06	104.76	104.2	101.32	105.89	108.56	99.766	106.77	109.83	105.46	102.17	104.54	106.8	102.09	97.298	106.5	101.67	104.44	108.71	101.8	107.5	102.79	101.56	105.9	102.76	101.17	102.68	105.17	100.44	106.08	109.72	98.212	109.03	104.8	108.44	107.24	105.57	103.96	101.69	106.51	106.04	102.42	102.62	103.8	100.94	108.94	103.53
102.19	104.97	104.16	109.48	104.41	110.26	100.31	104.2	104.37	103.55	105.58	108.3	105.08	105.31	101.96	105.96	104.17	111.69	103.47	105.66	108.24	101.79	104.4	104.86	107.4	102.4	105.56	107.74	107.37	106.86	108.56	99.326	111.53	104.68	102.89	98.098	106.11	103.11	106.72	109.1	109.36	103.08	104.34	105.48	104.68	103.42	107.43	99.103	101.96	104.91
106.03	106.69	99.516	99.178	108.08	100.6	105.64	100.58	107.09	108.87	106.35	111.13	108.89	99.068	103.5	109.87	111.31	102.94	106.42	104.89	100.17	107.03	104.16	108.31	109.36	110.15	99.937	102.33	108.69	103.27	101.23	106.18	110.03	102.28	102.35	103.05	102.82	103.35	105.55	105.84	99.973	106.88	112.61	103.1	106.45	103.86	101.01	106.42	112.28	106.03
98.011	100.93	97.939	97.528	103.03	98.592	99.542	104.52	99.1	98.703	100.98	104.18	94.486	97.351	99.723	100.66	95.958	101.77	96.339	99.849	100.53	92.067	101.25	100.75	101.75	107.7	96.799	100.21	105.79	97.372	104.58	92.96	103.9	101.84	106.45	99.452	94.805	106.56	107.88	103.84	101.83	99.11	98.362	103.08	98.169	96.176	97.617	101.13	100.79	105.6
104.43	109.61	112.2	113.45	112.79	112.76	107.69	107.67	109.37	105.17	120.34	112.67	109.6	115.25	109.68	105.29	112.32	114.32	113.69	114.69	108.93	114.09	113.33	109.29	108.31	116.58	113.78	110.88	113.44	104.57	105.7	112.84	112.47	108.18	107.05	117.78	112.59	112.62	114.22	112.35	112.48	116.86	110.72	113.5	112.39	109.44	108.99	113.36	111.84	115.21
96.543	92.132	101.83	99.425	102.09	102.2	102.95	102.48	110.29	91.973	97.301	106.38	104.23	98.613	100.4	100.82	103.56	99.603	99.057	101.7	100.84	97.478	102.01	100.01	97.996	103.6	95.102	100.47	100.05	108.86	92.175	102.98	103.02	96.893	102.53	97.562	96.931	99.822	99.403	99.509	98.894	97.71	99.742	90.187	103.24	97.114	108	97.401	101.52	100.17
109.7	115.75	110.08	109.98	115.13	111.85	109.04	109.71	109.31	104.94	113.89	112.54	112.65	109.4	114.27	113.24	116.87	109.77	115.41	118.77	108.69	112.34	109.15	113.5	111.43	109.7	115.32	113.66	109.3	104.02	113.4	111.67	110.71	109.03	108.06	110.64	106.75	111.32	116.45	114.03	113.04	108.28	107.73	113.69	115.69	108.16	107.84	114.73	106.44	103.5
103.19	106.26	110.94	100.22	102.35	102.95	106.43	109.55	104.54	104.93	105	102.77	101.01	105.16	106.01	105.83	105.54	108.13	107.57	102.01	101.24	107.41	100.89	98.448	107.23	102.7	104.07	104.95	104.39	106.44	108.08	105.2	108.56	107.25	103.18	99.846	111.57	101.12	101.72	106.28	106.99	108.3	106.92	107.16	103.82	101.27	104.19	102.67	100.31	109.36
105.12	103.63	107.86	105.58	108.27	104.44	95.378	104.05	100.14	101.86	101.1	105.37	108.57	107.25	111.77	101.86	107.06	100.35	100.26	109.78	105.72	106.16	105.75	108.74	104.58	105.72	99.773	99.578	107.22	98.329	111.62	98.315	101.75	105.84	103.4	103.82	102.93	102.33	104.88	101.12	106.33	104.51	108.09	106.51	112.08	104.81	104.92	96.104	104.83	92.809
102.48	107.49	108.32	107.26	109.17	106.99	107.43	102.43	102.04	103.76	106.4	105.99	100.22	106.17	106.8	105.49	108.71	106.56	108.46	102.29	107.07	108.03	104.6	107.28	104.27	109.1	107.39	104.57	105.95	99.421	104.23	106.08	103.34	108.94	105.97	97.209	106.78	102.35	104.35	105.25	104.4	105.59	107.58	111.01	98.421	107.7	104.27	109.48	106.04	99.144
103.55	115.95	108.55	107.95	107.93	108.93	115.88	107.76	97.745	108.66	104.51	105.78	108.87	105.09	106.2	104.73	97.491	96.717	107.14	107.11	104.88	100.75	109.17	107.04	108.5	106.89	102.53	105.75	110.45	109.77	103.64	112.68	112.96	106.43	105.88	107.86	108.2	102.18	105.09	105.98	106.89	109.08	107.79	106.86	110.31	104.07	103.58	101.21	109.12	100.92
100.84	103.05	103.04	102.94	104.73	101.97	106.02	100.3	99.867	104.74	99.036	103.22	108.98	104.4	104.95	106.95	103.28	102.65	108.52	97.56	110.86	103.81	105.86	105.61	98.319	97.72	108.25	104.87	102.31	103.58	104	103.87	105.52	102.36	106.07	110.98	107.97	107.15	99.808	101.06	108.23	110	100.43	106.29	101.55	111.51	103.43	100.86	104.97	104.58
108.24	111.16	104.65	107.78	105.02	105.23	105.48	103.1	115.65	110.97	107.21	101.07	108.39	103.97	102.07	99.066	111.1	93.945	105.54	105.87	103.42	102.63	102.72	101.39	107.06	104.89	100.83	100.7	103.11	108.09	106.11	103.44	106.89	103.37	102.35	109.91	103.46	105.48	100.1	98.497	97.735	101.97	103.7	109.27	99.242	104.51	100.54	101.1	104.59	106.41
113.98	102.95	102.05	101.96	106.94	105.68	100.68	104.81	108.94	105.87	111.25	107.05	101.34	102.33	114.1	104.79	107.87	107.06	113.15	97.261	110.02	105.91	109.17	104.02	108.05	111.57	103.63	101.75	104.38	114.93	100.72	98.068	108.29	109.1	107.84	108.56	114.95	111.23	108.85	103.26	112.99	108.68	101.74	102.96	103.42	98.34	107.02	106.29	106.06	108.54
101.29	99.444	100.98	104.23	103.15	105.96	102.98	111.81	103.76	105.87	104.87	108.45	108.9	100.04	105.09	97.996	104.93	113.1	105.32	110.04	105.5	107.94	105.74	104.92	100.35	101.18	103.99	103.42	103.88	109	109.68	109.1	104.82	107.07	104.91	106.63	102.06	100.23	105.79	102.11	103.3	110.5	110.28	107.25	104.24	102.99	106.89	103.4	101.74	112.04
100.31	100.62	104	107.53	105.02	103.19	102.25	102.27	103.88	110.9	113.83	104.47	108.87	105.63	100.98	104.53	105.49	105.23	101.84	105.67	100.03	104.81	112.71	105.52	103.79	101.82	105.84	99.317	109.08	108.3	104.18	103.17	103.03	102.36	111.41	105.61	108.34	106.75	104.4	104.53	107.46	105.52	104.33	108.24	100.73	104.19	103.45	106.21	103.45	108.25
105.85	104.45	104.95	109.72	103.83	109.41	104.2	106.46	106.5	102.44	104.12	111.23	110.09	104.98	106.87	109.15	105.97	108.72	101.21	112.44	99.252	107.61	108.56	103.42	105.66	104.17	113.95	106.69	104.63	108.51	105.36	107.19	109.54	107.19	97.067	112.18	105.5	107.27	107.32	106.99	103.31	108.99	106.46	107.74	105.2	106.6	101.51	100.43	108.38	107.87
99.229	107.78	98.807	110.66	106.23	104.43	104.39	102.98	107.41	109.03	99.114	104.34	107.87	105.2	101.88	107.78	96.578	98.218	108.69	99.367	97.775	103.95	104.5	110.06	101.08	110.62	109.47	110.87	100.67	107.07	102.71	108.33	101.39	102.41	105.07	104.32	102.51	105.95	99.942	107.2	98.607	98.222	98.543	108.95	107.2	96.764	104.69	101.23	103.61	108.52
106.99	98.988	108.86	107.77	104.94	106.76	113.93	108.04	112.69	105.65	104.11	100.05	106.25	103.59	99.716	108.41	105.58	103.74	106.99	101.65	101.97	96.936	111.67	110.21	109.05	101.34	108.61	104.95	102.14	104.07	109.17	113.88	105.89	104.65	102.74	107.38	103.55	98.616	102.97	110.72	104.09	105.27	104.26	103.52	108.34	112.51	99.353	102.71	102.19	105.07
104.81	99.809	105.2	107.08	108.81	113.87	100.9	98.63	108.17	106.44	106.23	107.87	100.14	106.36	112.01	105.1	104.23	103.52	106.43	107.83	99.49	103.8	111.63	103.89	102.91	106.36	103.73	103.72	110.32	99.922	112.09	99.363	111.16	104.01	100.73	105.44	105.64	112.55	107.96	103.92	114.38	104.87	104.62	100.97	107.62	107.07	109.21	112.07	107.03	102.46
103.26	107.59	112.89	109.97	114.96	112.9	108.46	114.79	106.29	115.52	108.58	107.63	116.72	109.1	107.23	109.39	117.77	113.98	112.71	109.64	109.98	111.94	104.06	112.77	117.44	117.46	103.33	111.26	113.92	112.07	107.65	109.88	113.48	112.02	104.05	115.5	113.47	119.13	111.77	112.6	111.75	111.03	111.84	103.1	109.62	113.6	114.59	107.27	113.23	108.91
101.98	105.23	105.47	96.903	99.954	109.21	105.19	101.51	105.31	101.06	107.68	103.9	110.88	107.41	103.22	96.487	105.2	100.18	105.7	102.96	97.372	99.969	106.02	103.98	102.05	103.67	105.41	101.98	100.96	105.65	101.93	108.17	106.46	100.64	99.518	105	104.11	107.6	110.51	107.83	102.31	101.64	102.99	108.77	102.25	100.43	106.64	104.28	104.93	99.275
102.95	103.38	103.13	107.4	107.61	104.57	99.86	105.1	107.81	105.78	100.59	108.76	101.6	106.51	109.01	106.87	105.95	102.72	111.35	104.48	108.11	106.73	106.27	101.23	101.81	103.03	98.134	103.19	106.94	103.32	102.87	101.37	107.55	104.49	103.46	103.62	102.1	106.54	105.42	109.58	110.5	99.311	103.97	102.21	106.67	99.582	103.15	103.6	109.27	104.46
104.05	109.41	109.02	108.13	103.19	101.23	106.89	104.6	106.23	107.83	109.62	106.29	107.24	108.63	104.16	108.32	109.89	104.77	109.1	104.07	106.73	107.39	109.21	104.12	101.84	110.37	108.62	112.17	112.14	107.16	107	97.721	101.34	101.46	104.52	104.59	110.81	104.31	101.39	103.88	108.02	103.08	110.21	109.31	104.58	111.48	113.12	105.01	102.62	107.67
102.69	102.75	110.25	100.35	104.69	106.01	108.44	103.44	110.97	104.65	112.83	105.75	107.85	109.14	113.04	102.8	100.17	107.35	108.33	107.2	105.55	112.17	103.04	106.34	105.07	103.92	108.28	105.42	105.44	105.13	111.68	105.28	101.87	104.49	104.57	110.3	106.95	99.627	108.76	99.533	108.64	102.1	106.96	115.57	107.78	102.75	103.82	101.69	102.16	115.99
106.72	103.9	108.02	106.52	108.17	97.796	102.46	105.81	107.37	104.31	108	104.46	103.38	103.91	109.73	108.21	107.47	105.62	101.25	104.62	108.98	113.65	105.35	104.86	111.33	108.33	104.22	103.24	108.38	105.82	107.58	104.86	101.62	107.14	102.99	107.09	107.59	105.19	113.12	102.03	97.819	102.2	103.96	108.63	108.84	99.039	105.98	106.04	102.33	103.83
103.77	109.6	98.57	106.94	101.34	104.42	103.58	101.14	104.15	101.7	106.42	108.27	100.52	107.44	101.71	101.49	105.36	103.31	108.65	111.68	109.73	109.07	101.9	106.85	102.76	101.86	108.13	106.73	109.43	100.22	101.92	108.99	105.74	111.06	105.55	105.33	104.3	99.926	105.77	104.16	98.803	109.06	106.67	107.83	100.49	100.28	102.89	99.569	109.1	99.142
106.64	99.914	107.85	107.6	112.59	103.3	114.03	112.18	106.27	106.59	99.659	104.51	105.04	108.97	113.55	106.11	103.66	104.02	100.87	108.32	107.43	105.99	109.46	103.93	101.44	102.69	113.63	103.05	104.88	102	102.17	113.14	98.148	112.26	112.13	106.49	104.37	104.71	105.94	102.07	109.71	109.9	109.78	100.98	103.26	101.73	108.75	111.07	106.72	110.77
105.33	101.88	99.836	106.3	103.36	103.64	108.5	104.9	104.14	105.31	105.39	113.23	103.96	100.57	98.272	106.7	103.49	105.51	105.05	99.143	104.02	113.03	106.89	103.94	105.55	96.721	102.79	103.67	103.4	105.18	101.22	101.09	102.09	105.32	108.41	100.64	102.82	102.16	106.1	104.38	115.12	99.293	100.69	101.75	103.97	106.9	108.74	107.05	101.77	106.41
112.41	112.07	116.91	115.57	116.58	117.34	119.91	110.47	118.55	116.87	119.36	112.26	115.57	116.66	115.6	114.86	115.45	111.39	117.3	115.84	117.31	109.16	119.39	109.08	121.05	111.3	118.12	119.32	116.27	116.67	116.71	117.01	116.86	111.83	117.36	108.94	113.93	117.61	110.52	116.83	113.59	117.74	120.98	114.59	120.95	110.42	120.87	113.3	113.55	109.96
109.29	105.24	101.2	102.04	103.51	105.26	103.76	110.87	111.06	98.292	107.19	111.13	95.557	108.12	106.05	107.51	108.26	108.66	100.28	103.95	103.77	104.45	113.21	112.92	119.41	112.41	106.24	103.47	109.03	109.86	107.37	106.47	105.65	109.51	102.23	106.17	107.25	107.9	102.7	110.05	112.33	100.52	110.2	104.02	100.94	103.93	105.33	101.22	110.8	106.23
98.732	104.39	105.88	105.66	98.88	100.75	105.27	104.66	103.8	102.15	104.46	109.78	100.76	103.48	111.02	103.66	102.12	105.31	109.87	104.36	105.55	103.12	104.87	107.84	107.62	99.588	104.65	105.09	107.78	108.68	103.06	109.73	109.77	107.11	110.31	106.98	103.58	105.59	102.77	103.7	98.441	104.78	102.81	100.27	103.21	105.29	106.02	98.953	104.77	106.07
106.94	98.588	103.32	105.36	101.78	104.24	108.39	113.23	106.58	105	107.7	104.62	112.79	106.69	105.41	104.4	103.99	106.35	102.87	105.35	105.63	106.09	108.58	108.25	107	105.86	107.51	109.18	113.57	103.54	99.483	108.28	111.21	110.62	106.55	105.91	103.04	107.33	105.03	101.86	106.11	101.86	106.97	101.04	102.5	103.21	105.92	101.72	103.34	108.17
98.316	105.26	102.69	107.1	101.24	104.14	103.21	102.84	105.14	99.156	106.97	103.58	95.794	98.571	94.182	97.897	106.76	101.66	102.28	102.1	105.87	100.57	99.194	101.13	99.148	107.66	100.32	103.61	94.38	101.42	101.18	95.299	104.94	103.43	99.712	102.83	103.11	104.9	105.78	101.8	100.03	97.976	101.3	101.71	100.68	99.337	101.71	92.882	98.76	96.162
101.9	104.08	102.95	101.3	102.59	100.69	108.12	95.532	105.25	94.169	103.53	100.3	97.105	100.43	100.08	98.82	102.47	96.681	97.103	99.214	105.4	99.943	98.44	98.115	102.65	101.12	109.14	104.98	95.268	94.725	95.553	98.887	102.31	99.54	103.59	109.48	101.27	99.649	106.03	99.127	102.48	100.81	100.72	100.15	93.221	99.551	98.969	94.984	97.809	96.064
102.53	96.546	105.35	108.7	102.12	110.35	101.83	105.88	94.785	96.898	100.39	101.61	104.24	96.828	100.83	102.14	105.17	100.2	100.03	96.901	105.46	101.06	102.75	94.953	97.847	100.71	104.61	102.13	94.837	105.69	100.68	105.21	94.014	100.36	93.811	101.3	103.56	96.302	99.209	99.521	103.44	104.84	100	93.349	100.57	106.04	100.11	107.08	96.098	105.06
106.22	103.3	102.93	108.91	108.76	106.12	104.46	109.99	104.53	108.47	109.35	108.62	103.05	106.62	103.01	108.29	105.83	107.13	106.61	106.09	103.96	106.4	108.18	97.828	105.76	98.1	104.86	113.34	101.37	105.22	104.56	103.6	103.26	101.56	113.6	108.24	103.18	104.93	106.84	107.32	106.24	102.17	110.43	104.61	102.32	111.41	103.83	105.32	100.87	108.81
102.82	110.22	106.03	107.13	106.43	111.5	105.2	105.06	105.57	106.99	102.4	108.28	115.53	109.52	101.61	100.64	101.13	114.13	105.08	110.93	106	106.58	106.71	108.8	102.25	106.94	107.76	109.62	104.74	109.35	105.55	104.94	108.54	101.68	110.56	102.56	100.06	104.61	101.41	106.17	107.1	104.63	102.09	109.42	103.51	101.45	104.68	98.65	103.34	108.72
105.7	110.88	106.93	114.99	104.15	107.15	98.751	108.31	102.27	108.48	105.68	110.44	103.14	109.39	114.22	110.75	110.4	103.96	101.32	108.39	107.58	111.67	102.66	103.1	108.4	109.23	99.56	99.971	105.74	112.06	107.64	108.04	108.07	102.26	103.11	108.72	108	102.76	108.61	109.55	106.57	103.38	111	104.52	107.96	107.68	105.99	98.723	106.64	106.26
114.07	112.22	115.17	112.8	117.08	118.35	113.78	116.32	118.38	119.22	117.64	115.08	112.76	115.14	112.91	110.1	111.32	102.71	119.23	114.83	115.41	114.68	109.77	116.32	116.81	114.15	119.04	121.7	117.19	113.43	116.27	118.71	116.99	116.53	118.76	113.4	117.69	118.04	116.62	118.95	108.55	119.31	118.19	116.9	113.87	117.66	110.74	114.17	118.11	109.54
112.24	103.44	105.43	102.22	104.13	109.15	107.81	103.82	105.68	105.64	107.08	101.9	106.62	106.12	106.15	105.86	108.92	107.33	110.46	106.13	102.2	109.29	104.91	107.24	106.11	105.47	105.07	110.98	99.433	106.61	106.67	101.09	103.08	107.81	102.28	109.1	106.93	113.05	105.86	110.2	110	108.71	104.94	108.86	107.02	106.38	100.01	107.72	100.79	109.44
105.25	96.488	110.16	106.39	106.53	107.61	105.48	106.29	106.63	111.18	103.98	105.52	104.56	104.2	106.63	107.46	107.49	103.02	110.28	108.43	104.84	102.18	109.65	101.82	101.74	104.4	109.21	107.45	104.35	105.18	106.07	102.32	101.34	116.67	114	106.8	105.29	103	102.78	112.8	105.11	106.71	109	101.22	106.04	108.62	101.92	105.48	103.37	110.4
105.04	104.22	97.477	107.59	106.79	105.6	102.97	104.02	106.62	107.53	105.89	104.25	103.03	99.96	109.31	101.76	106.56	110.21	101.4	106.93	109.68	102.57	109.33	100.07	106.3	109.73	109.45	106.89	100.53	108.96	99.968	98.468	107	101.81	103.14	101.73	106.8	104.11	110	101.33	111.2	105.75	101.75	113.12	106.79	102.38	102.18	109.59	102.92	108.25
104.61	105.36	106.21	107.04	96.985	99.902	109.57	101.97	98.778	100.54	107.44	101.16	106.89	108.62	103.22	105.75	101.35	109.72	104.83	105.77	103.99	97.646	99.603	103.28	104.55	103.16	112.44	103.38	108.03	103.91	101.83	111.77	104.05	111.31	105.9	106.45	103.26	100.13	113.38	106.17	109.38	106.84	101.83	105.86	107.22	106.07	107.61	103.7	105.5	105.49
109.35	104.38	110.67	103.97	105.34	106.93	111.7	114.03	105.72	104.85	108.6	113.95	101.61	102.98	103.58	104.54	110.83	111.42	98.326	101.53	107.43	107.91	103.71	108.32	117.29	105.29	105.97	109.51	107.52	110.98	102.52	108.11	103.93	114.12	107.05	106.7	98.524	107.98	104	105.92	102.55	102.37	108.62	99.619	102.2	105.12	101.26	101.1	109.89	100.74
111.31	119.91	111.56	110.81	112.92	118.59	113.27	111.2	112.22	115.2	107.07	117.34	107.47	103.92	109.37	104.65	114.63	104.36	110.64	111.85	111.62	109.71	111.78	114.5	103.38	110.6	109.25	104.99	108.35	110.88	111.28	104.78	115.64	114.5	118.08	110.49	117.12	111.15	117.68	113.45	107.65	110.18	119.31	108.84	113	105.06	113.86	113.85	111.01	112.57
110.44	114.2	109.84	106.7	112.39	111.44	107.23	117.47	114.53	113.36	107.14	112	110.9	113.68	111.07	115.12	104.86	110.03	105.16	112.85	113.34	111.31	108.21	112.63	106.29	111.59	114.65	113.55	110.14	104.35	114.32	109.74	107.35	109.17	109.86	106.08	113.75	107.46	115.64	114.91	110.02	108.08	110.33	108.16	110.4	106.06	113.03	110.92	106.99	113
109.62	101.53	107.59	107.13	107.1	101.98	107.69	106.7	106.24	108.66	108.1	102.2	95.717	101.24	102.91	112.29	107.74	102.99	102.43	105.55	104.54	102.57	103.42	100.75	103.67	99.936	105.42	106.35	105.09	105.53	103.39	112.37	103.87	112.84	105.01	104.96	102.39	104.93	104.48	110.03	109.87	105.96	103.45	108.93	112.22	109.37	107.78	106.82	108.74	107.91
108.32	107.46	109.91	106.86	115.4	107.83	106.88	106.76	102.97	102.51	109.1	108.59	112.83	109	108.96	105	106.49	113.92	105.45	107.28	108.49	114.04	115.22	108.32	114.24	109.16	111.73	103.18	107.39	108.59	107.71	103.58	111.27	105.38	112.18	114.23	114.22	103.77	107.95	111.22	110.05	110.41	108.94	111.76	106.17	107.19	107.73	111.75	115.05	106.23
105.74	106.9	109.25	110.4	106.57	104.3	102.47	100.74	104.37	110.2	113.02	111.92	109.52	111.21	109.06	110.68	99.016	107.24	108.86	101.69	104.68	101.96	104.45	104.84	105.2	103.9	103.12	107.29	106.98	104.72	107.7	101.69	107.55	107.58	108.42	104.85	107.85	103.05	102.76	103.87	110.51	108.73	99.833	104.79	105.15	100.34	107.7	106.1	102.2	105.83
113.7	111.29	118.34	114.79	110.29	114.55	113.03	118.58	110.01	108.94	107.77	109.22	110.91	108.41	115.62	112.3	117.14	111.51	111.5	114.67	116.13	114.6	110.39	114.6	120.93	108.48	109.08	110.41	108.9	114.8	111.57	111.08	114.07	126.77	117.4	113.72	110.03	116.29	112.75	114.06	107.38	113.13	104.06	114.61	113.89	115.01	109.22	112.4	113	113.63
107.76	105.46	106.2	116.05	106.3	113.16	108.23	101.48	113.4	114.81	103.01	103.55	110.31	113.43	111.71	108.3	100.45	111.59	104.22	104.23	105.85	106.5	104.75	105.73	105.92	109.99	107.26	113.24	107.51	105.37	106.5	108.46	103.43	102.83	103.32	105.23	105.93	117.53	111.19	103.58	104.49	112.31	106.6	99.982	107.74	105.02	106.01	108.31	107.18	110.05
107.13	106.7	103.08	104.17	104.6	108.06	105.5	103.66	102.53	109.59	109.17	106.81	107.22	110.01	106.22	101.93	103.23	106.41	104.12	98.437	109.05	108.14	102.15	102.9	101.95	105.03	111.34	105.73	106.89	111.57	105.97	108.3	105.88	102.56	105.68	99.682	105.69	99.879	109.2	104.88	108.47	101.43	107.06	102.69	104.66	106.2	105.34	101.84	108.6	106.57
106.5	99.496	108.55	110.45	96.623	108.36	105.28	109.64	104.92	101.15	108.4	101.49	104.81	107.38	107.57	104.56	102.64	104.88	108.54	103.58	99.423	110.47	108.55	107.12	107.18	102.92	107.37	105.75	105.44	106.02	110.67	104.32	107.07	106.52	106.83	102.44	107.4	106.28	103.34	110.56	105.79	108.49	109.6	106.11	99.337	103.22	107.73	100.53	107.87	109.82
112.8	109.23	116.12	112.19	115.28	110.91	110.63	117.53	116.72	109.52	107.88	110.74	109.24	110.08	111.65	116.49	111.55	111.08	112.48	120.83	117.59	113.58	115.23	116.19	119.51	111.97	107.16	111.53	111.87	114	112.35	106.82	112.16	111.1	110.54	112.75	111.76	105.75	107.26	114.35	113.34	114.42	106.26	110.95	116.45	116.23	118.56	112.95	108.91	111.86
105.74	104.44	102.05	105.71	107.17	98.801	109.61	104.33	106.04	98.55	101.02	109.07	101.8	101.95	102.89	103.59	101.76	101.93	108.07	107.6	109.83	106.63	101.38	108.67	103.46	112.3	102.95	107.31	99.683	105.71	109.56	105.31	101.38	108.65	102.49	114.13	106.1	105.57	103.69	104.5	107.63	100.79	110.51	99.786	106.9	101.78	96.827	111.99	107.33	108.28
108.2	108	109.88	109.92	106.79	105.94	100.88	106.52	106.42	104.17	107.92	100.91	114.13	109.17	105.97	108.64	100.02	103.26	109.13	106.07	104.53	107	113.72	112.46	106.69	102.88	109.8	104.45	106.29	107.26	105.88	114.11	111.2	110.38	103.88	108.39	104.33	103.27	109.99	106.37	96.078	110.68	110.97	109.64	98.374	112.62	112.43	102.37	111.37	101.09
103.86	95.404	98.074	101.4	101.77	96.19	99.437	101.42	102.32	102.51	97.013	100.38	102.21	94.752	104.36	106.03	104.38	97.048	102.84	98	98.2	101.9	101.89	102.68	95.69	100.97	98.877	100.79	97.849	96.014	98.86	102	97.316	98.767	102.64	96.59	107.04	100.35	101.44	95.875	94.358	96.972	105.37	103.68	98.862	97.434	103.7	97.136	102.32	102.12
100.36	97.444	95.323	99.051	101.17	101.6	95.345	102.04	93.516	96.705	96.946	102.1	97.689	96.605	98.782	97.733	96.326	104.55	101.09	99.497	97.064	100.15	94.329	97.542	101.82	99.168	99.46	97.333	98.164	98.841	93.996	102.06	99.784	102.89	96.383	101.42	96.711	98.301	94.678	99.765	99.518	102.09	95.891	105.87	97.197	105.62	97.811	107.34	94.696	100.11
105.45	95.302	103.76	99.208	97.409	99.742	107.14	101.15	106.65	98.457	97.026	100.4	95.917	99.086	97.193	97.334	94.193	100.81	106.15	99.096	101.79	100.39	102.28	96.686	101.54	103.09	103.44	103.57	102.22	99.676	97.334	92.58	96.489	102.28	97.446	97.938	106.15	95.622	94.271	101.5	101.25	94.997	99.22	96.327	101.76	104.7	96.104	96.95	98.677	95.625
113.76	110.53	104.84	109.14	115.89	110.3	113.62	110.86	110.94	110.92	109.33	117.07	111.69	109.2	115.16	107.99	109.47	111.95	108.38	110.3	114.87	108.12	105.64	113.93	112.85	113.13	115.35	115.19	111.86	112.41	117.29	114.51	116.71	112.11	113.89	112.8	112.75	115.04	111.34	114.43	118.86	119.33	109.05	115.71	113.19	113.42	108.41	111.61	115.39	119.17
107.25	108.28	111.65	103.13	108.55	101.47	108.65	108.89	103.08	104.32	104.52	107.08	103.25	103.88	105.09	105.44	104.58	106.79	107.96	100.56	107.12	108.89	107.95	101.07	102.12	105.12	105.04	102.14	106.35	100.29	100.55	102.06	109.29	109.86	107.99	104.14	107.73	111.98	104.2	107.87	105.87	107.87	108.82	108.86	111.68	107.19	98.526	107.99	104.48	107.29
96.777	106.26	104.49	110.04	91.257	103.35	102.87	103.33	111.43	102.19	106.91	101.77	98.593	107.55	103.31	104.28	101.08	103.38	110.81	105.37	103.24	105.48	102.86	107.16	105.29	106.73	110.61	104.7	100.63	100.41	102.85	99.681	102.97	97.256	105.55	114.76	101.47	108.63	101.85	102.46	106.72	108.72	99.198	104.24	104.43	108.08	110.07	109.11	110.04	108.31
103.94	106.23	103.18	110.02	107.18	99.452	109.02	95.688	107.93	104.66	101.13	103.29	100.38	105.7	99.739	100.96	106.48	99.297	108.72	107.77	105.51	100.39	106.96	105.38	103.84	103.25	102.1	104.18	104.67	101.32	103.42	105.86	109.63	103.58	108.57	108.35	102.41	104.11	100.49	105.54	102.3	100.54	104.11	103.86	103.34	105.51	98.463	102.01	105.88	108.57
106.18	104.63	113.41	113.75	109.93	109.08	105.23	105.91	109.14	111.81	112.59	102.52	110.31	113.5	112.63	111.35	107.02	109.25	107.24	110.4	109.8	108.37	114.96	108.74	110.65	112.38	107.15	108.13	112.18	112.62	113.57	112.02	110.88	106.78	114.92	115.56	107.38	107.35	112.29	113.63	103.15	116.37	113.14	109.21	111.49	109.7	106.49	110.28	110.12	110.06
103.56	108.44	104.42	105.88	112.53	108.75	109.9	101.53	101.62	108.88	110.68	102.01	107.37	105.4	100.89	107.02	104.72	109.57	98.949	110.1	105.63	106.75	108.96	102.41	101.2	96.834	105.25	102.86	102.69	111.97	101.15	111.58	100.4	109.27	109.98	103.86	102.84	100.3	104.14	106.57	105.42	109.98	114.86	109.82	104.87	103.05	111.97	109.88	109.35	105.11
105.25	107.36	103.66	103.09	104.32	99.413	104.33	104.01	105.79	107.06	107.68	103.31	114.13	105.41	109.31	106.46	109.35	93.89	103.47	103.24	109.66	104.32	110.02	106.87	110.01	107.43	104.41	104.24	102.87	108.42	102.36	107.86	107.99	99.787	110.38	108.87	99.551	98.827	104.94	107.36	104.92	107.38	98.302	107.68	109.01	100.47	100.07	101.34	109.43	97.256
109.01	104.82	104.7	103.94	104.01	106.88	106.08	105.76	99.673	107.19	104.05	99.66	103.71	103.99	101.28	108.82	100.41	101.27	99.299	101.66	114.55	102.2	105.51	106.96	98.993	102.98	110.71	105.55	109.04	102.73	107.77	107.25	106.87	103.04	109.29	111.89	105.68	111.97	105.25	114.97	110.16	106.06	109.2	108.62	107.71	107.1	106.87	111.49	107.34	103.98
106.04	108.32	113.08	105.02	113.67	114.99	110.37	116.54	105.08	109.2	106.66	112.38	108.62	106.41	112	111.96	105.5	107.16	111.83	104.02	108.85	109.89	108.44	109.58	110.29	112.41	114.66	114.24	104.68	116.91	115.4	108.41	121.67	112.96	118.46	115.12	117.82	110.9	110.37	109.76	106.71	113.87	108.32	117.42	114.22	110.46	115.04	109.82	115.15	110.72
110.29	104.72	108.43	108.8	106.26	107.25	108.51	107.66	113.36	111.59	109.73	109.4	104.36	116.26	109.06	105.98	102.95	105.5	105.31	113.91	107.3	111.19	104.15	103.63	107.4	107.19	104.03	112.55	106.56	110.12	103.99	111.22	104.29	107.87	113.15	111.14	105.49	107.82	108.14	104.12	106.74	102.8	108.03	113.41	103.16	110.8	105.39	116.79	104.49	110.01
110.84	108.67	114.29	115.79	108.01	108.53	115.39	110.48	107.04	110.69	112.49	114.74	110.13	105.06	111.59	115.94	109.21	111.2	106.21	109.87	107.73	114.64	113.73	106.78	108.57	109.34	107.79	114.26	108.59	111.1	117.39	106.16	112.28	107.59	108.65	111.89	110.78	113.1	109.41	109.39	108.63	113.61	109.65	111.42	105.29	109.6	107.1	101.9	107.61	117.66
119.94	106.5	115.86	113.41	111	116.47	112.03	108.22	113.93	104.29	113.33	115.83	112.96	106.47	109.1	108.09	111.43	115.19	117.04	112.82	112.24	115.04	110.86	114.83	107.35	106.97	112.76	103.52	107.38	109.34	106.68	107.52	104.3	114.33	111.66	115.77	107.35	116.35	111.46	105.39	115.28	109.94	116.16	115.6	113.86	110.09	115.34	112.9	111.99	108.97
113.52	118.16	118.01	123.6	112.24	113.98	116.33	120.75	124.17	120.21	121.68	115.97	115.53	118.85	117.02	118.32	119.69	117.98	114.59	119.95	125.63	121.13	115.32	112.8	111.9	119.37	121.13	117.59	120.97	118.62	117.54	112.39	116.28	116.76	113.15	113.8	121.24	115.17	116.52	117.31	111.32	118.88	118.85	115.24	121.14	114.54	122.98	119.88	121.51	120
100.08	101.39	96.305	98.553	96.639	99.911	103.41	95.953	99.448	99.938	97.174	103.74	97.844	97.192	99.999	102.49	99.364	103.83	100.33	105.72	92.853	100.66	106.45	100.62	101.45	97.9	101.29	93.841	100.07	92.543	90.956	97.856	103.36	102.5	101.85	106.11	97.11	100.63	99.534	101.87	99.777	102.13	99.882	99.12	102.11	93.751	102.83	104.74	102.29	93.962
102.47	101.11	104.42	102.16	108.52	104.77	106.44	112.77	107.7	110.22	109.83	110.75	109.51	103.39	101.29	104.41	106.39	101.99	107.12	106.68	101.87	104.84	106.45	101.03	104.66	108.15	108.1	110.58	100.23	108.79	108.15	107.65	111.27	108.33	106.87	100.19	105.91	106.75	101.69	106.78	110.62	103.19	105.33	100.64	106.11	105.84	98.587	110.03	105.58	107.72
112.3	109.88	111.99	113.37	112.72	110.47	106.63	117.11	109.02	112.28	110.66	112.66	112.51	110.11	111.32	110.71	111.37	110.49	111.65	115.63	111.26	110.37	110.26	103.32	115.71	109.83	113.95	107.5	105.02	111.92	105.62	113.81	107.41	105	116.82	115.25	113.89	112.93	112.12	111.46	105.19	111.93	108.09	109.8	112.28	104.23	110.72	110.64	108.98	112.67
108.81	103.33	104.36	110.48	103.69	101.75	104.26	110.14	97.417	100.85	108.29	107.25	100.6	106.73	109.26	105.14	103.26	112.72	103.74	95.54	109.94	103.36	104.8	105.41	101.48	108.32	107.92	103.5	105.76	103.89	101.13	108.19	100.56	105.07	106.88	108.5	106.6	103.1	106.34	106.3	102.49	100.66	100.81	106.95	104.48	110.02	104.68	106.08	106.06	101.54
107.4	101.22	111.2	104.93	110.93	105.12	100.97	109.2	107.55	107.67	103.94	104.58	104.6	99.926	113	98.879	109.89	103.65	98.067	100.46	107.83	100.79	105.47	95.832	114.49	106.65	106.89	103.96	106.37	109.24	107.2	101.06	107.53	105.46	108.32	104	101.83	104.8	107.56	104.91	106	106.1	102.51	106.09	103.43	105.57	103.77	108.56	102.26	113.51
108.76	115.52	114.2	111.64	110.75	113.86	111.9	113.93	111.86	110.79	111.49	106.12	108.13	114.68	104.39	108.27	111.66	104.38	106.32	111.01	108.3	109.9	115.96	109.52	105.19	113.71	115.29	113.65	111.11	107.06	116.67	111.94	109.13	110.44	112.69	107.77	112.94	108	112.36	113.02	107.15	112.99	112.7	113.9	114.05	107.57	111.13	107.51	110.54	104.86
108.03	105.19	110.92	102.19	113.77	111.14	105.46	107.33	111.35	115.32	110.88	112.67	104.81	109.52	109.86	109.52	106.76	114.42	110.02	114.67	109.02	111.71	109.86	108.79	108.54	112.52	111.79	107.67	114.53	110.16	110.38	111.93	109	105.48	109.12	109.89	107.25	110.34	108.17	105.89	109.93	109.21	106.74	102.3	114.3	112.84	114.78	112.74	118.95	110.22
104.23	102.77	102.63	100.48	104.22	103.26	102.92	105.9	108.82	108.97	101.09	104.93	100.73	107.37	102.86	106.76	105.12	101.74	97.274	94.144	107.13	98.77	102.76	103.98	105.42	106.29	104.91	107.43	104.62	103.45	104.25	106.42	107.45	104.62	104.66	107.34	104.87	104.03	96.366	100.69	110.04	107.77	106.2	105.88	107.44	104.81	101.97	107.21	103.8	115.18
106.77	116.81	115.18	115.82	111.32	120.35	118.4	115.6	118.79	118.62	114.43	116.91	116.62	116.56	120.78	120.17	125.46	126.44	112.4	118.89	119.73	118.66	120.58	121.1	112.21	123.76	113.63	118.24	118.47	120.17	124.2	114.2	124.35	112.6	114.69	117.05	120.69	122.67	117.62	113.88	119.91	118.26	119.24	123.86	119.16	125.32	116.94	123.19	114.22	116.41
101.8	111.55	104.21	105.85	106.66	110.92	104.1	102.45	107.39	108.51	101.57	111.07	105.83	103.89	95.151	101.38	109.09	105.13	101.44	105.43	104.34	108.14	104.89	100.46	107.92	104.86	105.32	103.49	107.36	106.78	105.47	101.82	104.58	101.95	107.92	104.74	107.05	102.52	108.34	101.86	105.2	108.6	105.18	112.07	108.49	105.38	105.93	104.36	105.16	104.22
104.05	108.93	99.824	104.14	105.5	108.71	106.96	105.36	107.86	103.85	106.37	105.21	103.96	113.73	110.37	106.08	112.24	110.41	101.77	103.11	104.01	108.15	106.91	108.43	107.21	117.86	107.99	100.57	103.21	102.13	105.4	107.27	110.35	100.75	101.42	105.77	107.27	107.29	108.62	109.71	107.91	103.94	101.26	104.34	101.06	108.12	103.88	102.51	110.04	109.56
101.91	104.03	107.72	103.79	106.69	101.07	108.37	104.37	107.35	102.48	104.07	103.94	106.06	100.67	104.75	102.78	110.34	104.04	102.21	95.044	100.38	105.26	97.643	103.25	105.62	105.69	100.96	108.33	103.39	103.8	100.74	105.94	103.12	107.21	96.567	109.59	103.25	99.698	113.82	99.941	102.01	110.4	105.94	96.857	100.17	102.71	111.54	100.71	99.648	98.284
109.7	111.76	113.21	105.53	113.29	116.05	116.85	113.92	109.72	112.81	113.4	118.94	116.24	113.35	115.83	115.86	109.82	113.96	109.74	106.41	108.49	116.07	117.56	116.31	119.15	110.68	112.69	112.34	114.28	105.41	100.92	115.61	106.8	114.68	117.29	115.75	114.72	111.35	116.35	108.61	114.08	110.44	111.32	112.37	114.07	105.75	115.27	115.19	109.51	109.25
110.07	105.49	103.1	101.98	111.34	99.314	103.43	105.41	106.35	103.13	104.25	106.44	103.94	108.26	102.93	107.55	96.977	106.09	106.83	107.93	108.31	105.03	107.38	105.85	106.5	103.74	107.45	106.67	103.85	109.45	101.64	102.65	109.33	111.28	105.51	103.09	110.04	105.83	105.66	99.08	105.69	111.14	107.37	108.23	109.64	103.38	106.77	101.05	106.86	105.27
108.46	114.25	110.77	115.52	113.18	111.35	111.74	111.5	116.5	104.73	112.6	109.21	108.16	114.06	111.84	106.46	108.85	109.52	116.14	109.12	107.57	111.22	116.8	108.97	116.73	113.95	109.53	110.33	113.06	113.6	105.04	105.33	114.83	107.19	107.02	114.97	113.98	108.21	110.69	112.41	105.1	112.29	106.03	108.27	105.42	111.98	111.36	104.75	110.04	110.8
103.84	93.434	100.14	96.911	96.637	103.16	106.74	98.21	99.217	99.449	102.9	97.988	101.33	99.6	101.18	104.09	102	95.145	101.16	99.309	104.44	100.32	94.137	95.811	103.93	109.74	107.8	101.21	100.51	106.91	103.02	98.859	98.528	101.82	100.68	108.59	102.49	103.11	102.13	98.328	103.74	99.787	101.54	111.54	99.754	95.195	104.82	101.68	104.11	98.047
95.172	102.14	101.03	103.58	104.72	100.19	96.287	103.51	101.46	99.114	100.17	94.905	104.59	103.6	102.93	98.16	103.85	103.15	95.391	104.01	102.13	102.48	101.52	103.51	102.74	102.31	96.86	98.92	95.69	99.986	102.04	100.26	97.073	104.83	104.85	101.01	105.26	102.19	99.39	102.37	98.886	106.4	102.47	96.136	100.05	97.595	102.36	97.44	93.018	95.658
99.611	107.07	99.272	98.627	101.62	107.63	103.7	102.71	101.64	97.141	105.34	103.51	105.04	107.63	98.381	99.135	102.51	102.14	102.38	100.08	106.26	103.25	96.88	102.46	103.11	107.49	99.149	105.98	100.92	99.813	102.75	100.09	97.202	101.19	100.12	99.455	103.8	97.152	103.6	98.875	101.07	104.62	106.84	97.928	98.601	102.6	99.749	103.78	100.72	99.392
106.87	100.32	106.4	105.39	103.35	109.2	115.58	105.96	99.239	99.376	103.59	100.16	112.2	102.62	110.05	105.51	97.147	105.53	109.22	108.61	108.06	108.3	106.56	106.76	104.66	110.57	101.97	103.25	106.03	97.48	109.62	104.78	108.52	105.7	106.29	104.06	106.72	102.81	106.21	105.39	108.27	107.79	106.7	110.99	106.41	107.76	115.11	108.91	104.38	107.4
111.91	107.78	108.12	108.46	105.81	105.09	105.28	101.64	103.74	111.65	100.96	109.75	109.75	107.98	109.66	106.45	103.67	111.4	107.3	111.2	100.9	107.6	113.07	105.09	108.96	105.45	106.21	107.42	106.75	103.53	108.19	111.99	107.42	107.78	102.92	110.36	101.72	107.56	106.03	104.45	101.92	108.04	108.56	102.46	106.02	105.35	104.8	106.35	104.53	110.61
108.35	103.62	109.13	102.89	100.07	106.75	109.36	105.37	101.84	100.96	104.98	108.22	110.21	104.43	109.13	108.36	104.63	99.186	100.57	105.85	109.44	105.34	102.4	105.91	105.84	102.14	100.21	103.45	106.84	105.15	108.71	102.31	104.77	102.7	101.82	99.789	110.52	110.84	100.77	108.6	100.31	111.06	103.18	108.87	102.79	104.37	105.93	101.6	103.11	102.74
115.81	106.57	110.33	114.35	113.21	107.24	114.02	107.85	109.13	116.15	101.64	115.6	111.47	113.34	110.75	111.15	113.75	112.03	117.29	108.06	113.72	109.43	111.76	113.44	109.02	107.46	115.74	104.99	109.01	109.56	106.08	109.9	108.45	121.49	110.73	118.43	116.82	106.14	113.08	113.34	104.74	119.01	111.67	110.04	109.76	106.13	106.87	107.95	106.6	111.11
112.05	114.08	116.85	104.16	118.25	110.46	111.09	112.79	113.09	104.3	115.88	114.73	110.82	113.52	111.23	108.47	109.18	106.39	110.32	116.69	109.95	115.64	111.2	112.83	108.36	108.74	112.97	114.66	114.3	109.14	109.01	109.07	110.82	113.11	115.07	111.44	114.95	109.69	110.43	114.94	115.7	111.46	115.1	108.56	113.97	106.84	112.72	108	108.9	107.92
97.683	100.01	100.02	105.01	100.27	98.429	105	101.93	98.794	103.17	100.08	106.76	92.89	99.514	99.438	106.71	99.795	98.085	96.095	101.61	97.467	99.422	102.82	100.58	103.68	99.351	98.046	98.851	97.939	97.802	102.34	98.831	107.28	99.761	101.58	97.003	101.92	97.288	97.754	100.3	100.94	93.681	99.658	102.25	93.666	101.95	95.575	102.25	102.21	101.42
105	96.441	104.72	105.13	106.04	103.99	108.75	105.73	104.94	101.15	106.24	100.38	106.96	107.82	97.162	109.17	99.572	106.19	101.46	102.89	96.869	104.66	100.9	105.11	104.36	108.14	101.75	107.98	99.225	106.39	104.78	104.8	108.16	97.463	103.18	107.65	102	106.79	97.578	106.75	102.81	103.62	104.71	99.308	103.65	108.04	104.58	107.37	101.64	108.15
97.881	108.48	110.88	109.11	105.5	103.38	112.04	107.35	103.08	102.74	100.61	110.95	104.14	110.68	111.65	104.49	106.56	103.22	102.08	107.49	110.37	105.02	104.67	103.18	109.14	107.66	111.33	102.04	102.44	99.347	111.28	109.92	106.17	107.92	108.65	112.86	103.51	109.51	99.606	106.01	108.38	100.88	109.99	103.11	108.68	112	105.04	115.71	106.84	113.61
101.4	103.97	104.34	99.305	101.77	101.63	106.43	98.273	104.82	97.139	91.518	102.67	101.93	100.56	93.199	95.701	100.27	103.56	106.13	97.64	97.888	103.62	100.41	93.558	100.26	93.929	99.471	102.91	93.977	101.05	98.893	102.01	96.538	103.45	100.86	102.17	104.43	91.304	95.565	101.03	100.9	101.11	103.91	95.483	97.251	100.24	100.76	103.85	96.324	95.777
119.22	115.47	118.56	116.54	115.2	117.6	117.19	123.27	118.76	115.69	114.67	117.56	113.87	106.14	118.43	112.41	115.13	114.06	116.74	121.02	120.7	116.15	109.77	113.37	111.96	113.01	116.23	121.07	113.26	119.9	119.32	119.51	117.33	116.83	118.22	123.08	116.92	120.22	110.74	120.85	119.97	116.91	116.49	118.45	115.57	112.99	121.76	121.19	116.14	116.15
96.998	105.46	102.9	107.29	108.16	103.12	103.89	106.48	104.03	99.396	108.32	101.67	108.41	101.35	102.15	105.25	105.2	106.07	115.85	106.07	105.48	104.26	105.33	106.48	104.09	100.3	107.68	106.06	103.73	103.35	105.21	106.02	106.23	106.64	106.07	105.81	105.78	104.81	106.7	105.43	111.56	103.87	104.8	111.94	104.45	105.81	100.4	108.22	104.11	103.15
110.92	114.07	119.57	110.8	113.32	117.11	110.83	111.99	104.39	108.55	106.86	102.85	108.82	110.64	108.11	106.84	114.13	106.5	110.79	107.96	109.78	110.02	116.35	115.44	107.33	113.64	101.87	107.47	106.16	109.02	109.43	120.89	107.92	115.67	106.6	112.09	107.71	111.23	110.24	119.82	113.05	108.09	113.37	113.64	110.3	111.13	108.57	108.03	112.39	106.28
117.13	113.57	113.94	110.99	110.01	108.41	105.09	114.55	115.41	107.13	117.67	116.6	113.91	110.75	120.31	109.4	108.45	110.2	112.35	109.3	115.14	111.88	112.38	109.54	118.08	124.15	104.46	113.43	112.76	110.91	112.87	108.93	112.48	110.73	112.3	110.4	111.12	118.78	112.43	110.58	111.28	117.25	108.46	113.02	116.35	109.65	113.55	111.77	108.68	113
95.602	98.731	103.85	90.591	98.943	103.54	98.208	102.86	99.229	102.55	94.587	99.138	102.21	99.452	98.256	100.97	97.465	99.913	96.533	91.384	99.782	94.824	98.92	98.376	100.64	102.13	102.85	99.802	97.483	95.981	103.22	97.336	107.31	104.97	102.53	99.647	98.047	99.045	105.1	97.333	97.575	100.94	99.85	98.945	100.15	98.052	109.54	102.81	99.304	104.32
102.64	100.91	104.7	102.05	106.21	99.239	106.63	105.52	105.59	102.41	93.739	104.66	99.429	99.279	108.45	104.39	108.48	110.32	104.58	106.16	105.52	107.46	106.74	106.66	101.33	109.24	97.015	103.39	107.64	97.749	101.85	111.19	108.71	104.82	100.69	109.12	105.89	102.85	109.48	107.57	104.71	116.02	105.14	104.95	103.2	104.81	110.54	104.33	99.921	105.95
98.631	100.43	93.105	96.096	95.731	102.62	99.394	96.321	100.32	97.017	97	100.45	103.99	93.752	102.85	104.04	95.532	95.673	101.3	95.779	107.86	98.983	98.001	98.593	97.765	96.063	96.113	94.778	97.232	93.601	98.807	94.521	102.02	102.86	100.77	99.043	101.16	100.21	99.088	96.767	102.16	94.076	95.061	97.133	108.19	99.121	105.6	96.343	101.9	98.965
102.1	103.31	102.9	101.37	108.57	103.61	109.43	104.45	102.39	108.56	106.29	106.41	104.56	107.38	106.37	101.69	107.44	103.87	102.86	104.34	99.818	108.95	103.85	107.9	108.22	107.62	100.2	109.17	103.64	105.46	101.02	106.03	103.51	107.11	107.17	103.6	109.82	108.61	110.05	105.34	100.05	105.94	102.74	100.87	109.15	110.88	104.07	98.275	107.12	108.85
97.228	102.06	104.9	105.85	110.08	106.46	103.53	101.7	105	111.49	105.54	101.71	100.26	109.97	103.71	106.72	106.03	104.98	104.99	101.95	97.571	103.95	99.256	101.92	106.17	104.61	110.1	102.22	108.03	105.41	107.81	106.15	101.21	107.64	108.51	101.83	104.82	105.69	105.87	99.356	106.37	104.83	106.11	102.12	105.2	110.07	103.53	106.07	110.21	103.46
107.82	100.32	102.55	104.36	102.33	107.08	108.74	102.8	108.4	100.22	104.18	104.52	111.15	103.83	105.94	108.52	105.34	107.42	111.76	102.8	105.5	107.42	109.04	102.21	114.22	104.1	105.33	106.87	105.21	103.14	110.35	107.78	104.61	107.97	104.92	111.52	106.71	106.48	105.92	106.15	112.47	107.63	105.21	102.29	108.3	102.02	100.96	110.99	110.1	107.18
104.19	112.53	103.18	110.11	104.8	103.05	103.84	106.1	100.76	108.87	106.71	109.93	111.34	107.5	109.09	106.12	106.45	106.04	110.2	110.28	103.39	105.95	111.85	106.79	109.3	111.91	103.81	108.91	102.03	109.34	109.64	105.23	111.83	109.61	105.28	103.65	102.93	106.72	111.26	114.04	112.09	114.47	106.16	102.01	107.6	108.27	112.98	102.23	108.21	102.95
113.26	100.53	103.67	105.56	108.79	104.35	104.66	99.953	104.52	109.63	106.22	109.11	104.56	110.92	103.63	99.818	105.69	108.48	108.15	102.35	103.18	112.45	108.16	101.58	105.56	108.45	107.79	115.07	96.587	101.08	104.52	97.761	102.95	102.15	111.52	97.936	108.09	107.57	103.36	97.404	108.92	100.4	102.35	107.34	103.55	108.92	110.64	110.78	108.58	107.05
104.32	108.82	99.418	106.79	99.733	106.59	107.44	103.03	101.74	101.44	105.98	97.792	98.028	103.22	104.65	107.09	104.32	107.5	103.86	104.74	104.89	102.35	101.92	104.98	102.52	105.46	103.27	105.78	102.37	108.57	109.12	100.17	101.35	104.36	98.325	102.13	105.46	102.64	103.76	102.81	104.65	110.78	98.729	102.84	102.59	102.5	110.17	102.68	110.97	107.23
101.85	105.76	107.21	98.848	104.6	101.17	106.81	105.83	112.32	109.25	101.96	102.09	101.18	100.87	109.14	105.51	103.4	109.96	104.22	103.07	110.14	109.54	105.8	110.43	106.56	108.29	113.83	103.84	106.63	108.66	106.18	103.18	104.64	102.59	107.18	107.09	111.51	105.77	105.53	107.27	104.48	101.02	102.33	105.85	105.03	107.74	104.98	102.28	100.42	109
115.27	121.24	115.51	111.39	126.53	111.53	110.25	117.53	117.05	118.02	116.24	116.25	114.47	112.71	120.77	117.15	116.21	113.02	123.01	113.84	113.52	122.52	115.2	109.35	117.1	112.43	111.77	120.84	115.36	118.84	115.03	114.89	118.25	110.59	114.86	113.89	112.84	116.49	116.43	117.46	115.26	111.86	120.99	121.97	115.93	118.37	119	119.72	109.79	120.83
105.44	108.92	103.85	100.21	110.74	99.309	102.92	110.43	104.92	102	98.707	106.16	108.81	98.839	100.86	99.436	107.32	105.32	101.47	103.09	111.85	98.918	103.33	102.51	99.036	100	105.43	104.09	110.05	107.65	107.85	102.94	99.094	105.47	106.19	104.25	100.46	105.27	102.46	102.99	105	108.93	109.29	100.27	101.72	103.53	102.31	108.04	107.02	103.19
108.88	110.94	109.07	104.31	115.31	114.25	110.77	112.14	111.2	110.38	109.64	113.01	107.86	110.75	114.92	115.05	108.57	111.18	108.98	109.11	115.36	107.65	111.48	108.07	109.66	111.98	116.84	110.91	109.92	107.45	112.52	111.33	106.35	113.31	104.98	106.9	112.04	104.81	109.81	106.64	118.37	112.88	115.27	114	110.3	106.32	107.63	115.12	109.18	113.98
107.2	110.29	112.87	111.23	106.1	110.84	107.6	116	113.96	108.26	110.32	109.97	104.07	113.1	109.93	118.17	109.11	115.04	108.51	107.14	104.04	105.25	106.68	103.12	111.89	111.9	109.26	108.95	106.52	108.33	109.13	104.22	106.6	111.89	112.89	109.31	107.26	107.7	104.43	108.49	111.64	113.6	116.79	110.72	114.68	105.5	107.61	111.79	112.13	108.73
102.59	107.15	99.565	111.19	104.43	101.12	103.85	108.09	106.14	108.36	108.75	105.95	103.39	95.454	108.12	104.11	106.27	104.01	107.64	104.2	105.31	98.803	105.92	107.6	96.66	104.54	107.88	101.52	105.18	113.8	104.75	106.07	112.76	108.79	106.15	106.53	107.99	105.48	105.8	107.12	104.75	104.8	107.87	110.11	107.45	109.11	101.74	100.16	104.07	108.66
97.948	103.17	102.8	103.07	97.534	98.223	102.91	105.87	96.03	93.894	96.595	99.099	97.268	100.41	102.72	97.684	94.748	97.719	101.12	103.89	101.44	98.364	98.653	108.24	97.053	97.133	102.77	97.666	101.86	96.042	99.899	100.36	98.348	98.021	99.922	104.91	100.22	98.747	89.983	95.682	98.217	102.74	96.353	101.21	96.058	100.36	93.283	96.678	98.512	96.277
104.15	99.454	101.9	97.352	97.079	102.19	103.85	103.52	102.13	100.25	100.12	96.332	99.91	99.046	90.901	97.278	98.71	106.17	98.782	98.422	94.049	95.16	95.602	103.83	101.41	103.05	100.09	94.665	104.25	98.33	100.13	102.26	98.992	93.652	101.69	99.749	98.688	101.3	92.646	97.956	99.975	100.54	100.47	99.442	101.69	99.168	99.676	100.44	98.617	98.577
106.96	106.57	108.05	105.23	100.69	104.87	103.8	102.31	106.73	103.89	99.041	103.8	104.96	111.8	112.2	103.65	98.313	100.74	97.632	105.41	111.71	110.52	111.02	105.61	110.48	103.31	100.7	114.21	107.45	104.23	107.72	105.31	101.99	106.44	103.57	104.18	101	109.34	105.49	108.3	102.3	102.99	110.56	112.87	110.13	108.32	105.26	105.36	110.52	108.94
116.36	110.5	107.33	111.53	116.79	112.26	112.35	108.99	118.64	110.94	113.92	112	111.24	109.58	108.3	112.74	110.7	112.19	109.76	114.08	111	107.54	111.02	110.73	109.37	117.31	111.96	113.29	118.63	112.77	102.97	108.69	114.72	109.15	106.3	108.93	109.96	115.67	115.93	108.09	114.44	108.51	112.35	110.66	106.13	119.58	115.13	113.17	106.17	105.62
109.95	117.05	106.92	109.31	107.37	113.56	105.91	108.42	106.64	108.8	101.33	104.07	98.854	106.58	103.54	105.8	104.22	102.53	101.97	108.3	105.91	102.37	103.3	103.09	97.102	95.421	100.53	103.67	114.2	103.97	105.89	105.63	100.47	104.31	97.1	106.06	106.99	105.83	103.36	103.59	106.82	105.93	98.523	107.81	99.824	105.64	105.42	114.19	107.61	104.24
111.62	103.06	100.49	101.02	96.438	102.91	95.405	97.401	104.5	104.91	101.68	99.059	102.42	98.912	101.9	100.76	100.92	109.02	93.926	99.749	105.57	95.732	103.69	99.648	99.325	99.516	104.26	100.88	104.37	104.68	109.02	109.3	98.565	102.18	97.602	97.772	99.514	97.945	101	101.58	101.38	101.47	96.73	102.98	103.32	107.84	100.1	103.95	95.712	97.608
107.1	106.64	103.43	106.69	104.72	104.62	99.482	100.84	100.95	104.37	104.22	111.87	101.33	108.39	112.22	109.74	111.94	109.98	105.83	105.78	103.73	106.83	116.6	104.92	107.14	106.89	103.1	103.31	106.89	101.1	110.1	102.93	108.48	107.54	106.48	104.6	106.45	102.62	105.85	102.69	108.25	112.42	111.01	107.26	104.22	107.18	100.3	99.289	100.76	105.05
103.98	107.14	105.13	103.66	108.25	103.35	105.86	102.24	105.76	103.64	105.56	111.12	107.54	105.8	102.31	103.08	102.79	109.75	102.09	103.02	108.26	107.56	104.26	112.55	109.51	105.59	103.6	102.77	109.51	105.29	105.38	104.51	107.59	107.2	102.07	104.4	108.62	101.6	105.72	105.82	98.125	103.93	103.73	100.84	108.81	108	109.9	102.28	100.26	106.74
106.22	110.14	115.33	109.62	107.41	102.77	107.78	116.04	99.449	103.85	106.37	106.23	106.46	113.42	105.36	103.14	107.52	109.43	103.11	106.32	109	102.58	108.63	109.49	103.18	108.81	106.46	98.693	107.63	104.93	103.36	104.86	98.331	98.343	105.61	104.53	101.6	103.97	109.11	105.41	106.1	103.07	109.32	108.89	112.92	108.42	102.13	109.67	104.76	109.23
114.15	111.84	106.39	108.13	120.12	108.77	116.18	111.02	112.22	113.89	111.18	109.62	111.89	112.4	109.78	115.38	116.24	113.07	113.81	115.12	108.2	112.68	116.04	111.38	110.52	114.83	110.68	111.04	108.69	112.12	119.85	112.07	107.52	110.33	115.47	113.85	110.11	112.85	114.35	120.39	114.6	108.25	119.5	111.87	113.74	116.18	107.69	113.02	113.42	112.84
119.62	113.23	117.09	115.13	115.73	119.6	116.6	115.64	108.47	113.18	112.08	123.27	115.32	115.34	121.26	117.23	121.15	122.97	122.37	122.05	118.02	112.82	117.84	112.35	114.72	119.58	112.25	118.27	117.08	118.2	116.96	116.54	120.52	116.71	119.98	118.95	117.74	118.62	116.26	117.65	119.96	119.41	120.53	116.73	117.82	114.21	112.93	117.73	118.14	122.96
109.05	109.22	104.75	105.06	106.41	104.64	107.29	105.27	109.07	101.15	107.52	103.57	109.76	104.82	100.3	99.696	106.76	103.85	104.01	103.14	106.58	105.66	108.14	106.1	103.53	106.91	106.99	109.35	110.26	107.29	107.78	105.57	105.74	103.71	104.74	109.48	102.53	112.35	107.72	102.61	108.47	108.33	106.03	108.38	105.21	102.39	102.34	107.18	98.324	106.98
103.74	110.34	104.57	112.58	104.04	101.58	101.01	107.44	101.31	109.27	105.94	107.9	105.52	102.48	104.87	108.29	109.98	104.29	107.77	106.6	110.67	107.64	104.67	97.976	109.23	110.87	104.57	109.09	100.95	104.03	106.21	98.43	107.3	106.04	106.33	103.68	108.92	104.3	103.33	110.19	110.95	103.67	104.51	103.84	100.94	108.37	111.54	97.257	108.81	99.251
106.48	101.24	104.61	109.98	104.36	107.05	108.51	109.83	104.09	112.63	113.1	102.05	105.79	98.131	111.34	106.1	112.55	101.66	105.88	104.35	108.74	106.06	114.34	106.22	108.84	106.93	111.69	108.24	103.14	107.98	102.87	108.19	107.63	106.29	103.81	101.78	105.8	107.85	108.04	105.59	105.2	109.53	105.84	106.44	101.97	99.26	108.54	101.54	108.67	112.26
110.81	104.02	101.53	102.75	103.35	107.61	106.89	104.89	108.85	101.97	104.52	100.67	101.1	102.83	106.5	105.61	106.49	101.35	102.87	99.47	106.85	103.88	114.53	103.97	107.11	99.971	104.84	103.18	104.45	104.19	106.56	112.38	110.14	106.12	106.76	105.86	104.13	106.82	106.88	106.34	103.54	102.52	109.45	108.36	108.18	101.79	109.51	106.29	103.35	103.71
109.84	115.72	107.83	112.41	112.12	107.17	103.42	104.48	109.01	103.01	101.13	106.23	116.45	113.09	117.25	117	111.31	107.33	108.19	110.83	108.95	114.74	104.48	113.81	112.1	108.9	116.35	112.28	115.91	108.03	106.7	116.08	110.76	109.09	111.68	114.6	114.73	106.74	107.59	108.45	115.89	114.84	113.84	109.81	109.39	109.64	114.52	110.23	116.39	111.12
114.98	111.68	107.3	113.79	108.91	113.59	114.54	108.14	115.34	109.29	107	108.09	109.22	113.78	106.14	113.69	106.26	108.83	113.58	107.2	114.02	110.41	111.66	103.23	110.39	109.99	113.44	108.94	111.73	109.13	103.52	110.86	108.73	112.95	110.48	105.48	105.25	113.39	112.76	114.8	111.93	105.82	113.26	114.96	104.35	105.97	110.33	107.17	110.83	111.45
109.53	115.87	114.77	114.55	107.51	112.86	107.39	103.61	114.26	113.52	101.87	110.9	109.01	112.05	108.71	113.72	109.46	115.05	112.91	108.82	110.83	105.56	115.06	114.35	108.65	109.23	101.52	109.43	107.64	110.43	110.47	111.61	115.04	108.58	112.21	108.53	115.18	113.49	113.38	111.4	109.97	109.17	114.23	111.75	105	114.66	114.87	104.99	113.21	106.01
120.84	112.46	119.4	115.46	120.5	110.43	118.42	119.88	112.73	116.37	115.27	117.47	123.13	113.08	117.33	110.78	120.93	128.11	116.28	115.62	116	118.14	116.33	118.44	112.71	116.19	122.51	118.26	114.1	114.69	115.72	117.52	115.19	111.29	112.94	123.09	118.93	117.97	123.17	118.28	111.54	116.01	111.5	106.57	117.51	115.17	111.86	125.5	115.6	118.6
111.11	106.1	105.55	104	108.23	99.621	111.6	108.47	106.96	104.34	109.76	105.13	109.21	106.65	103.52	108.01	104.63	106.88	106.33	110.2	109.18	106.66	102.33	107.44	107.83	102.95	107.64	109.03	110.27	103.39	106.14	102.88	111.19	113.77	101.98	116.2	114.63	108.6	110.46	108.08	104.38	106.27	113.08	106.21	109.13	110.15	107.15	105.91	110.28	105.25
95.311	101.51	101.44	95.699	96.31	97.501	97.388	92.531	90.685	97.22	97.156	97.111	99.036	95.392	102.08	100.55	102.13	101.33	101.08	97.778	99.027	102.19	106.64	101.09	100.8	100.35	96.025	95.34	103.43	103.28	101.09	100.55	102.32	97.418	99.906	98.208	96.271	94.075	103.8	100.54	100.73	99.474	102.14	108.71	107.32	92.36	98.573	105.26	99.087	97.386
101.08	95.003	98.938	103.78	103.51	98.342	101.23	105.23	102.7	103.03	103.25	109.36	97.538	100.29	97.845	97.742	98.563	105.75	96.736	95.473	101.68	100.28	104.79	102.49	107.6	104.91	99.027	101.35	102.26	100.25	94.491	101.42	98.537	100.34	104.04	100.7	102.01	100.27	103.04	104.17	102.59	104.34	98.212	104.99	93.907	96.396	94.335	97.558	99.922	95.588
107.54	114.93	106.35	104.52	111.14	114.3	104.14	106.16	107.17	110.69	107.64	115.15	109.13	111.89	114.41	112.39	112.05	103.41	108.54	107.97	115.82	116.39	111.54	113.65	108.68	107.13	115.13	109.54	112.73	113.19	113.49	107.24	110.64	105.94	113.18	114.28	105.51	110.28	109.01	108.16	108.81	106.32	114.26	112.59	106.26	118.47	109.37	107.82	104.74	111.36
106.45	100.07	101.94	105.63	102.26	104.07	103.08	99.536	105.4	105.74	109.03	103.97	109.86	107.8	106.29	107.07	113.66	106.83	105.63	103.73	108.89	102.56	112.89	104.18	107.44	107.15	105.2	109.19	114.2	107.37	111.75	113.04	99.926	105.6	105.51	106.79	98.272	105.21	110.12	104.83	110.05	112.65	109.16	105.4	108.69	107.97	102.84	109.78	101.73	108.97
106.75	99.54	106.91	101.7	104.36	109.91	107.78	105.89	102.45	106.32	107.07	113.94	104.16	106.98	102.46	104.47	106.88	104.99	105.78	108.85	103.34	104.97	112.05	110.28	111.55	97.015	100.99	110	106.55	103.7	104.88	106.04	108.41	103.39	104.97	101.05	112.58	102.44	107.7	104.53	105.07	110	109.87	107.85	108.72	106.24	104.85	105.99	104.06	102.94
107.96	114.94	105.44	108.71	114.63	109.04	116.11	115.19	105.14	106.09	109.59	107.99	114.65	115.08	115.28	111.16	111.22	112.53	110.52	114.19	117.38	109.94	111.63	108.42	114.49	108.76	113.03	116.51	111.94	116.04	112.97	112.39	104.13	113.21	112.11	110.75	113.02	109.21	109.08	111.15	110.86	114.14	114.94	113.26	111.83	113.51	110.22	115.57	107.75	115.29
107.4	107.5	108.36	105.06	100.96	106.94	103.82	101.78	98.319	101.7	109.06	107.13	106.66	101.98	105.2	106.39	108.97	109.63	104.11	105.43	103.95	106.83	109.64	107.48	109.12	100.57	108.52	106.3	101.54	107.03	103.93	104.36	104	108.16	108.34	104.47	102.66	103.06	105.17	106.2	103.2	109.42	119.03	105.63	103.07	103.67	102.67	103.99	107.71	109.79
105.53	101.37	107.85	105.87	109.4	100.64	107.14	111.83	107.36	104.06	105.48	109.01	108.82	104.46	102.96	103.86	106.23	105.88	110.39	107.32	104.44	109.69	107.26	103.08	101.6	105.15	100.45	98.895	103.62	106.09	106.77	108.86	103.21	113.66	100.12	109.16	111.9	101.8	109.55	100.04	106.08	102.88	104.79	105.07	107.94	103.39	105.36	108.62	102.71	98.367
99.279	101.75	97.051	101.02	95.501	104.57	99.798	92.893	94.724	100.48	105.54	99.811	100.65	100.09	94.699	105.6	95.866	105.64	97.492	105.19	100.5	99.927	105.58	101.81	99.462	101.54	100.11	98.808	99.442	94.351	99.769	97.57	103.84	103.72	94.192	105.22	99.683	102.05	100.75	101.26	95.346	100.9	96.665	100.09	99.871	101.84	103.89	97.452	99.14	100.3
109.2	111.59	109.94	112.67	113.95	113.94	119.35	110.1	110.71	119.2	114.96	107.36	112.83	118.88	112.82	116.97	115.73	123.54	115.66	114.62	117.72	116.58	116.11	113.37	110.96	106.97	114.8	112.52	114.77	109.71	111.94	114.93	114.67	112.26	111.29	108.95	111.24	120.81	117.75	110	110.89	113.19	107.97	113.75	115.42	110.76	110.23	112.79	118.18	113.37
110.89	98.599	106.37	100.67	105.11	105.19	110.59	105.42	107.31	102.9	107.39	101.81	109.22	103.1	106.38	109.8	99.547	104.99	105.77	109.06	105.6	113.36	103.88	110.41	103.57	101.61	100.38	100.9	106.44	109	100.06	110.43	106.73	104.83	104.82	105.24	106.43	104.61	100.79	104.4	108.11	104.51	107.96	103.54	103.9	107.61	110.99	108.44	107.43	105.02
113.01	108.89	111.67	110.21	104.88	107.93	115.57	112.67	109.29	108.06	108.65	104.87	110.09	106.59	109.91	112.52	114.25	109.1	109.71	117.57	110.5	114.62	113.38	115.62	110.7	108.65	111.15	112.86	114.47	117.67	114.13	106.58	109.94	115.03	109.45	117.74	111.63	112.69	109.48	113.93	108.4	119.02	108.24	111.31	113.22	111.59	106.45	105.64	115.18	114.32
118.37	114	116.32	102.89	116.86	113.45	113.98	110.86	118.49	114.13	108.02	119.74	109.52	115.38	113.76	117.6	116.71	120.1	116.02	112.22	112.75	112.91	119.72	112.86	120.38	109.88	109.21	116.07	112.39	108.98	118.42	111.83	107.48	113.96	116.61	115.13	112.54	115.6	111.73	114.87	112.98	116.43	117.02	111.98	115.08	117.69	110.56	111.05	117.77	114.71
103.89	101.05	105.05	107.75	108	107.28	109.7	109.28	105.62	104.07	104.52	100.17	106.56	109.77	110.49	103.72	97.402	106.15	102.95	106.44	109.15	110.68	108.63	104.93	103.79	109.77	102.36	107.07	111.8	108.1	105.66	104.47	109.66	104.28	105.84	100.68	105.65	112.64	102.88	110.11	104.27	108.77	111.47	106.33	102.2	106.21	108.95	108.07	102.98	111.6
118.17	115.52	115.13	110.6	113.27	110.78	111.09	109.85	112.01	116.93	114.25	108.96	113.57	107.92	111.67	115.71	113.41	114.78	109.09	107.34	117.83	109.53	108.69	113.93	111.41	106.63	108.8	113.56	109.39	109.2	111.43	108.9	118.08	111.98	110.12	109.67	109.02	114.37	113.81	109.15	112.12	112.6	114.95	114.46	113.3	113.35	112.95	105.14	118.08	110.68
101.04	97.257	101.69	98.403	96.771	95.839	99.195	101.81	95.39	101.49	100.3	100.79	100.15	98.947	100.11	100.79	103.52	103.43	100.69	101.27	94.728	96.441	94.521	100.73	98.202	102.56	95.647	97.795	102.23	99.546	101.03	99.341	105.71	102.29	104.76	98.236	105.61	103.36	95.469	95.418	98.043	103.21	95.291	106.61	104.73	102.83	98.468	101.89	104.23	97.639
105.07	98.065	101.65	96.463	95.494	94.896	101.74	100.01	102.36	102.44	99.72	95.194	100.51	99.067	100.04	101.78	96.488	96.175	97.399	102.82	98.301	99.983	102.6	94.104	104.09	104.61	97.416	91.74	109.38	99.285	102.9	105.47	101.15	110.53	93.238	96.669	104.08	106.31	100.5	93.046	101.54	96.983	101.27	102.99	98.336	101.85	96.833	98.496	102.58	99.314
103.16	98.216	107.27	105.42	110.19	102.97	105.78	99.693	100.6	101.15	104.84	100.5	104.62	101.67	111.9	98.822	99.991	102.27	107.29	101.33	108.69	103.38	100.41	109.92	108.1	106.51	109.94	103.71	103.32	113.31	104.95	99.249	105.74	103.62	104.49	101.22	107.17	111.62	102.27	114.04	104.98	106.79	104.83	110.71	104.73	105.49	108.78	105.77	108.44	103.33
106.74	101.75	105.37	109.31	102.63	109.1	101.36	104.39	101.59	114.05	98.817	101.55	101.03	108.95	104.96	109.96	103.51	105.19	106.06	104.45	103.32	107.78	105.9	107.82	103.28	103.63	106.26	114.78	102.78	106.83	103.26	105.11	104.46	111.28	102.48	102.86	102.5	109.49	106.92	106.73	107.57	103.46	101.04	109.35	108.75	110.98	104.67	99.422	104.25	106.41
106.97	101.51	111.07	104.07	105.86	105.73	109.44	103.39	109.33	107.84	109.45	101.94	106.23	102.93	107.69	102.34	103.15	109.6	100.48	108.69	103.81	97.821	109.26	105.27	108.09	106.67	103.76	104.92	102.99	103.97	108	105.57	105.21	108.76	108.3	99.851	104.37	112.18	103.42	104.24	100.81	109.11	101.73	103.3	104.79	105.74	108.47	106.13	103.58	102.58
108.05	106.23	104.96	105.28	113.24	104.6	107.45	98.792	108.29	108.06	105.55	108.22	104.97	99.238	105.72	108.27	101.11	109.51	109.63	100.54	103.5	106.62	100.06	103.64	108.94	106.48	98.72	110.6	106.15	110.97	103.73	105.53	104.81	102.81	102.41	100.24	101.49	108.34	103.48	101.27	102.58	106.54	101.67	108.66	103.78	104.56	106.17	99.431	109.34	109.08
120.65	118.52	115.33	108.22	117.15	119.11	122.63	118.48	116.81	113.23	113.4	113.96	123.98	116.75	118.01	128.57	118.86	113.83	117.91	120.94	110.38	121.92	114.79	119.31	117.71	114.02	116.26	114.98	114.47	120.16	116.82	116.75	116.59	119.72	121.71	113.68	119.95	117.94	118.4	117.2	118.68	106.72	118.03	117.26	116.42	117.39	115.64	116.68	118.69	112.53
108.53	112.42	112.26	108.87	119.13	111.18	110.48	116.1	107.28	115.3	112.41	110.69	106.72	119.37	110.52	117.71	116.8	110.33	107.59	106.91	112.98	115.85	112.82	113.7	113.85	118.59	114.23	114.16	106.47	118.25	114.47	112.03	112.25	118.13	118.62	111.49	116.16	108.99	119.17	112.11	111.89	114.68	112.97	114.97	105.78	115.68	111.01	107.28	112.02	110.25
118.6	116.37	108.85	115.54	118.35	120.2	121.11	118.43	120.28	120.8	115.65	120.44	119.29	114.06	112.85	115.48	115.93	117.97	109.19	116.3	109.28	115.74	115.98	110.63	116.19	122.52	116.77	115.05	115.3	114.47	114.61	111.23	113.58	120.46	115.36	120.93	111.73	115.11	108.7	116.74	110.51	114.44	119.95	108.13	107.73	119.5	120.71	113.76	112.89	121.61
101.16	113.92	111.19	101.7	108.44	103.01	99.352	109.88	108.62	112.9	109.96	104.21	104.36	106.28	110.7	110.04	103.34	107.2	104.56	109.16	110.77	100.79	108.7	101.39	105.91	108.13	104.58	109.67	100.48	109.78	109.51	110.13	99.647	105.18	101	106.65	105.01	106.8	103.62	108.63	103.84	107.13	105.13	110.89	106.38	103.97	107.62	101.31	105.2	106.14
107.81	102.78	107.43	106.72	100.09	98.985	104.89	103.16	105.23	107.6	106.96	104.98	105.76	104.89	103.2	102.9	105.69	103.51	101.78	100.1	101.71	107.57	102.28	103.27	108.15	103.08	104.95	104.87	105.31	109.02	105.47	107.51	104.06	107.83	106.92	104.38	101.16	109.49	102.56	102.25	109.03	106.75	110.44	99.207	103.93	104.9	102.68	101.47	104.85	110.05
99.941	102.75	97.465	95.523	96.733	102.98	101.75	100.41	96.834	97.484	95.079	97.431	101.47	107.47	102.93	102.26	104.4	99.74	99.338	105.46	99.135	97.425	95.481	108.76	100.96	96.432	98.503	95.931	101.18	98.192	96.077	99.781	105.63	100.79	102.36	95.652	103.36	95.024	102.84	103.89	98.859	100.26	98.351	95.61	93.818	104.35	97.563	92.713	108.76	103.59
104.49	105.46	106.77	106.62	102.78	108.37	102.71	105.83	105.24	108.18	104.19	106.49	99.505	100.59	105.16	108.27	109.15	107.37	97.383	100.35	104	108.6	100.08	113.43	106.74	109.98	107.85	109.67	105.07	108.4	109.32	106.38	105.04	113.84	100.48	100.52	103.59	107.91	106.35	102.99	100.46	107.74	109.53	98.634	104.65	103.49	104.27	104.68	103.33	100.92
105.37	108.94	100.16	110.21	102.38	108.87	104.76	107.63	107.77	109.25	109.1	102.12	106.91	101.72	100.61	106.24	110.45	103.63	108.64	106.66	108.32	99.62	100.55	104.83	108.36	107.8	100.02	105.96	107.33	109.05	105.75	107.05	102.18	106.27	101.29	107.77	104.72	99.821	102.11	101.93	107.17	102.98	121.77	104.24	96.049	106.29	102.77	105.02	107.33	106.8
107.36	104.68	110.33	105.52	104.04	111.17	105.77	114.23	107.89	107.39	107.96	100.48	106.67	110.6	106.41	100.24	111.8	99.238	103.17	104.21	109.26	108.52	106.32	108.94	105.76	110.09	106.14	106.95	100.67	104.57	109.49	104.34	104.46	106.84	105.03	100.52	110.3	109.24	101.44	105.15	108.47	107.27	104.09	101.81	109.77	104.34	109.47	104.82	106.88	104.08
104.07	109.82	109.3	104.41	106.38	112.28	100.92	109.1	105.7	105.08	102.79	108.48	104.45	107.53	108.89	108.94	105.9	107.82	105.36	106.92	107.9	104.95	105.29	99.077	106.64	106.59	103.92	113.06	107.97	106.99	105.57	108.91	103.43	107.54	105.86	106.52	112.98	103.72	104.03	107.05	105.26	102.95	108.75	105.53	113.04	107.82	105.54	109.47	103.54	107.87
107.53	103.75	102.02	103.6	108.25	107.27	103.43	104.47	110.86	110.5	105.41	104.44	99.191	110.52	107.07	104.69	106.5	107.4	105.95	110.69	105.08	108.21	106.79	100.64	103.07	103.48	100.91	100.41	105.8	99.718	111.08	103.61	108.79	109.78	103.49	107.28	107.51	105.41	106.87	111.41	106.15	105.03	107.72	102.21	110.51	105	102.63	111.52	107.17	107.95
100.15	110.2	101.11	107.94	113.12	113.02	116.01	109.24	116.95	103.72	109.9	111.54	111.51	113.46	114.51	112.61	113.08	111.01	113.23	109.29	118.3	112.7	110.73	115.76	111.65	116.5	111.35	108.68	112.86	113.66	106.02	109.98	109.98	113.99	114.2	108.97	112.89	108.39	108.96	110.23	113.24	113.77	115.58	112.72	111.47	110.49	112.34	104.48	115.45	113.67
109.86	105.26	109.06	108.11	106.73	105.9	104.23	113.35	107.06	98.062	107.38	108.07	104.26	106.11	102.73	108.23	105.71	104.94	103.01	99.733	106.75	101.92	102.43	104.52	109.53	95.735	103.12	105.12	108.74	110.44	105.53	104.91	106.81	103.78	103.66	105.53	107.37	109.54	101.98	107.59	106.72	108.14	103.71	108.8	102.03	106.31	102.07	101	107.44	105.87
101.7	105.41	102.34	109.5	106.14	111.11	107.67	97.128	102.89	111.6	103.5	102.19	108.4	107.5	104.94	108.27	112.59	105.97	105.14	104.01	109.71	101.4	103.48	105.54	106	113.01	106.73	106.75	101.8	108.44	104.95	106.37	105.69	103.89	108.99	107.82	109.17	101.32	105.81	104.71	101.85	108.34	106.34	109.44	110.36	108.58	104.88	105.09	105.43	108.52
113.06	108.25	114.86	115.68	112.42	109.35	106.15	108.93	114.38	108.69	112.27	109.52	105.59	112.99	110.9	112.63	104.49	108.62	109.83	114.58	115.44	109.83	114.49	112.18	116.45	109.48	116.25	111.52	113.32	111.27	114.26	112.56	109.57	121.21	111.67	110.84	106.37	108.62	113.81	116.47	107.43	108.98	113.74	108.98	107.79	111.06	119.31	115.76	115.92	111.76
104.62	102.33	109.22	99.176	103.07	104.34	100.59	104.3	102.86	106.77	105.66	105.61	106.18	107.83	106.88	103.15	102.39	109.48	111.98	105.06	110.16	101.51	108.41	107.44	106.92	113	104.83	106.21	111.71	105.99	106.49	102.11	103.42	105.1	106.82	110.33	110.8	103.19	103.74	109.23	105.68	106.97	110.52	107.91	101.65	105.48	100.73	99.049	100.26	109.17
104.4	107.39	104.76	107.7	99.257	108.99	108.51	105.85	109.66	105.18	100.79	109.35	107.26	108.68	100.84	99.789	99.806	105.78	112.21	107.19	107.98	105.39	109.89	106.67	101.12	113.09	106.89	108.04	108.47	109.9	111	107.14	103.87	110.29	106.82	103.24	103.06	107.8	110.06	102.62	105.68	99.554	106.96	108.42	101.93	100.52	109.84	100.62	102.46	110.5
103.16	102.08	109.09	100.48	108.4	108.05	102.4	110.51	109.79	111.42	104.25	101.25	96.191	103.97	103.62	103.59	108.96	105.89	104.48	113.3	108.01	107.97	103.27	102.32	109.61	106.2	105.91	107.98	107.17	108.04	110.25	113.29	99.545	103.63	104.46	108.3	103.49	104.26	104.02	105.19	99.96	110.57	105.87	98.454	101.93	99.071	109.81	101.78	104.19	102.06
104.81	107.92	113.22	114.39	107.77	113.23	110.17	111.64	117	115.22	109.33	103.73	111.99	109.41	105.96	111.74	112.21	105.43	111.52	113.97	111.95	113.52	117.61	114.45	112.24	106.14	106	114.4	113.04	108.2	108.37	109.04	116.04	110.58	107	107.68	109.88	113.75	109.47	112.43	110.34	112.3	112.67	112.92	108.92	113.31	109.49	108.32	111.8	105.31
102.14	108.76	103.33	110.22	111.17	97.822	109.54	103.92	111.77	106.57	106.55	109.3	109.35	107.65	111.11	106.4	109.51	107.31	99.247	103.82	105.08	110.34	109.96	106.83	108.95	106.4	104.17	105.21	104.73	107.15	103.96	98.738	108.95	116.01	109.02	107.92	99.446	104.41	104.88	104.2	105.96	102.86	114.03	102.73	111.08	101.08	106.74	105.77	100.98	101.84
117.53	110.78	105.83	112.84	118.04	106.29	110.08	114.1	109.61	112.56	104.3	110.14	110.02	110.69	112.71	111.39	111.33	114.35	113.23	116.12	115.34	113	110.87	112.8	114.95	104.31	114.05	108.99	108.86	109.59	111.96	117.06	111.39	112.72	113.64	115.83	112.24	109.57	111.7	113.44	113.66	120.48	110.51	115.6	111.07	109.21	118.53	113.59	107.43	111.08
106.86	115.3	106.79	105.49	104.76	105.64	108.51	103.7	108.31	107.65	104.82	104.58	105.66	106.22	107.1	107.77	104.35	107.27	108.84	111.41	105.61	106.66	103.61	110.34	105.97	109.75	100.94	109.51	100.27	104.7	103.19	106.56	106.95	103.2	102.02	110.33	101.28	111.89	107.07	108.81	106.61	110.02	104.8	106.75	108.44	105.74	103.49	105.56	102.22	104.38
93.588	102.12	93.026	96.576	94.33	102.53	97.098	102.52	99.201	97.548	103.57	97.904	98.238	104.81	102.4	96.568	102.9	98.216	102.59	101.2	97.162	97.566	102.13	98.754	100.1	101.45	99.647	97.244	97.488	100.68	97.077	99.133	96.803	111.18	94.946	98.381	102.47	101.1	96.401	95.545	99.845	98.914	102.66	101.76	102.19	98.086	100.64	98.278	108.67	98.579
104.35	102.46	107.48	101.93	104.97	98.148	107.96	107.51	99.68	112.02	102.09	107.52	98.179	109.23	108.26	108.24	103.03	108.82	100.63	113.82	104.55	106.93	110.73	106.36	103.09	100.62	106.53	106.76	100.84	99.588	104.53	105.33	109.36	105.33	106.81	107.87	103.73	106.77	109	100.96	109.86	105.47	107.34	104.59	110.07	103.83	106.94	106.12	103.76	106
102.18	101.5	99.858	98.733	92.232	106	107.14	100.87	105.15	103.23	96.865	97.86	104.93	98.808	100.29	99.275	96.447	105.92	99.77	96.457	95.394	98.429	96.731	99.168	103.62	100.18	101.86	103.71	99.853	102.68	101.99	99.812	94.067	98.63	98.249	101.71	98.838	102.31	100.52	106.37	103.71	100.6	101.19	97.082	100.59	103.03	99.56	95.408	100.26	98.615
104.77	101.97	106.39	105.68	109.98	101.85	99.427	110	105.9	112.08	112.98	107.7	108.29	101.34	98.773	104.91	115.79	105.39	112.27	103.09	101.03	99.028	108.72	103.89	106.73	106.33	104.25	108.27	106.98	106.12	105.86	109.97	109.03	110.84	105.32	108.3	106.27	105.85	105.59	109.72	108.67	107.01	109.11	109.04	110.04	108.11	100.91	110.36	104.52	111.24
97.588	110.48	108.26	103.63	107.7	105.31	111.05	113.91	99.917	105.78	105.62	101.56	108.26	108.09	104.59	106.88	98.996	108.84	100.25	103.76	102.89	104.58	107.98	99.633	96.849	104.45	103.5	106.43	108.46	106.47	107.91	107.36	110.45	104.73	106.62	110.34	112.34	102.31	109.75	100.55	101.41	111.22	111.67	104.77	108.17	111.94	105.01	104	110.64	101.43
111.52	109.14	117.36	115.01	111.97	109.59	113.27	104.26	115.81	105.41	113.39	108.31	112.3	108.05	111.28	105.36	106.64	110.52	106.9	112.76	105.47	106.59	110.59	106.04	109.89	105.67	117.02	109.86	106.1	110.43	103.47	108.08	111.98	111.41	107.18	110.08	112.38	116.03	112.57	111.48	104.2	113.89	106.65	111.97	103.15	111.04	107.83	110.2	113.12	109.63
101.1	99.529	107.6	103.4	103.13	106.25	103.31	113.75	101.96	102.33	101.56	106.32	102	99.741	108.75	109.51	105.18	99.446	101.51	100.53	106.73	106.57	107.65	106.2	104.87	99.602	110.92	108.8	103.28	104.57	105.36	109.15	103.85	105.54	109.19	106.42	106.44	99.772	105.61	106.43	104.67	107	105.8	98.427	103.73	101.5	105.44	106.86	107.52	104.53
110.29	111.25	109.82	110.26	110.41	112.75	118.47	108.4	114.99	112.06	106.45	111.85	113.02	117.55	120.13	111.78	111.37	109.44	114.26	110.64	110.48	108.52	112.8	115.06	110.6	110.86	116.41	115.04	111.96	107.73	115.1	113.43	119.9	115.55	107.55	104.8	114.06	114.85	105.43	116.52	111.33	115.83	112.3	111.58	115.98	112.14	118.91	114.3	116.46	110.39
97.973	97.086	93.499	100.65	96.841	106.27	100.65	100.35	97.079	94.127	104.64	92.426	95.83	93.91	97.002	97.526	101.02	97.96	99.285	99.646	100.63	99.076	96.649	99.242	93.054	100.86	97.092	98.253	96.257	99.161	94.937	103.66	101.29	106.82	98.74	93.246	107.01	94.682	106.34	100.34	101.05	101.32	101.98	104.41	94.881	102.67	100.06	99.991	96.322	100.92
99.857	107.01	104.9	111.28	110.3	107.3	102.84	111.75	106.97	104.6	105.97	105.34	106.25	99.257	109.29	103.9	108.9	106.88	110.96	111.44	98.798	107.07	111.69	104.1	104.61	109.69	107.63	107.53	105.12	108.18	110.14	105.5	108.14	106.57	104.43	104.25	106.49	103.92	102.64	104.48	98.678	106.61	103.48	112.96	105.39	108.96	105.27	95.772	106.57	96.329
102.9	99.844	104.76	106.04	108.76	107.94	101.84	110.08	105.58	101.67	103.59	108.66	105.03	106.39	102.84	107.83	99.031	111.19	102.13	102.76	99.981	104.83	107.43	101.67	108.44	102.78	105.9	102.91	103.93	110.99	110.04	108.47	106.09	109.71	102.39	100.71	103.02	101.51	101.7	104.99	108.27	102.48	101.02	106.25	99.536	108.64	101.42	106.29	103.6	97.308
99.017	103.38	100.76	104.55	94.556	102.77	103.11	103.89	104.68	104.44	100.95	99.541	97.491	96.261	101.22	95.812	99.598	107	102.85	99.202	103.84	105.63	101.79	106.47	99.361	102.33	99.983	106.24	100.9	91.703	99.914	95.277	107.47	95.38	103.34	104.13	96.564	99.196	97.707	100.81	97.721	93.686	101.57	97.1	103.5	98.475	97.678	103.53	101.69	98.4
125.79	116.83	118.35	115.89	116.19	110.85	123.34	116.45	123.63	118.94	117.46	115.53	121.93	119.32	111.84	114.79	109.34	114.44	113.87	117.35	112	116.21	115.86	115.35	119.2	122.37	119.33	113.11	115.59	114.77	118.19	118.63	119.16	120.56	110.43	120.17	122.51	118.21	120.55	117.44	121.01	119.39	120.59	112.17	116	115.96	115.94	116.89	111.39	116.9
98.823	110.68	107.59	112.26	106.32	100.1	107.31	110.67	107.75	103.43	107.3	103.65	104.05	107.13	102.76	106.3	103.9	108.91	104.53	106.65	110.21	109.72	111.22	107.15	103.99	104.35	110.36	112.09	106.34	107.03	108.27	111.22	107.35	105.27	107.21	105.8	113.26	110.93	105.58	111.92	105.9	112.07	109.58	106.25	109.97	106.22	105.35	109.3	104.78	109.05
105.21	106.64	98.26	106.53	101.72	109.64	102.15	104.68	112.47	111	100.12	104.84	103.85	108.51	101.4	105.62	100.51	111.36	99.577	110.73	99.326	102.73	102.76	100.81	98.238	108.74	107.81	110.04	107.36	97.297	106.57	103.49	103.69	104.46	103.47	103.16	102.72	103.27	106.67	105.87	108.33	105.07	101.87	105.62	104.72	104.95	111.26	105.24	109.3	104.08
98.17	95.835	99.942	95.623	92.623	104.5	103.65	96.198	96.444	102.04	96.871	92.869	102.91	96.384	103.04	99.294	104.14	103.18	108.21	95.455	102.41	98.942	98.955	100.95	100.02	99.644	98.707	108.29	100.39	99.703	101.9	92.312	100	108.02	94.208	100.09	100.47	103.55	98.659	106.48	97.157	108.81	98.257	93.248	101.12	97.87	100.33	95.59	102.52	105.41
111.93	105.45	111.29	116.76	109.35	110.78	111.7	112.81	110.41	107.11	113.66	115.54	111.35	114.41	117.58	113.89	110.46	111.38	115.91	111.23	110.69	109.78	117.36	107.92	108.61	115.91	108.87	114.01	113.77	117.29	111.77	108.5	109.82	109	109.9	109.84	110.84	109.45	108.82	115.26	108.03	106.75	109.94	113.77	108.65	114.46	111.61	113.8	113.7	111.22
104.49	100.12	97.726	101.03	99.691	107.14	102.69	95.628	97.929	101.81	101.04	97.611	100.31	100.68	97.867	99.79	98.93	96.146	100.88	98.485	97.141	99.585	106.77	100.03	98.735	95.381	93.85	100.03	98.548	94.286	103.11	97.223	98.317	100.53	105.41	99.976	98.12	99.799	102.57	99.116	101.83	102.56	100.97	105.94	102.73	99.621	101.8	103.95	101.51	98.281
106.4	100.73	107.52	106.91	108.59	107.24	111.81	107.29	109.06	110.79	111.55	102.11	109.63	110.79	108.98	102.16	102.52	105.68	99.522	103.86	101.8	104.58	104.09	108.74	101.19	110.44	110.56	106.76	101.19	104.72	108.75	109.59	106.93	102.35	108.18	103.9	109.16	108.46	107.61	105.94	109.32	109.92	107.24	105.03	101.6	101.96	109.35	106.39	109.35	110.23
109.75	107.54	102.2	106.13	110.32	106.51	99.601	103.6	104.89	109.57	109.61	104.45	110.18	97.104	106.64	101.09	104.99	104.44	105.82	108.11	98.463	104.88	105.81	110.05	106.63	103.64	108.02	107.65	106.97	103.72	107.08	103.32	100.9	100.75	102.75	108.43	106.33	108.09	102.71	102.23	102.91	100.21	97.029	102.87	106	100.78	99.83	106.63	97.456	99.066
111	108.13	110.45	118.32	108.43	112.75	106.7	117.81	114.26	110.92	111.07	120.24	106.52	110.97	113.8	111.08	114.62	113.6	120.11	111.43	106.36	110.63	109.17	106.23	113.17	113.73	113.14	113.54	113.62	109.3	111.32	109.82	111.42	105	107.62	108.94	113.48	112	110.82	111.46	106.67	110.1	109.5	114.63	111.65	113.34	106.82	106.62	111.67	107.7
101.22	101.06	96.836	100.41	100.99	100.92	104.84	90.697	102.64	99.086	101.38	98.072	96.54	103.22	102.76	102.28	103.37	100.45	99.185	104.61	100.08	103.06	105.9	100.78	105.14	104.72	95.972	107.4	96.854	100.11	96.003	99.34	97.067	102.82	98.09	99.521	99.517	102.93	105.19	103.3	105.3	103.13	105.44	103.01	108.5	100.62	108.47	102.32	104.29	100.49
115.36	118.06	121.63	113.88	114.46	115.85	115.96	118.64	116.54	122.83	116.1	122.23	117.88	121.91	118.18	120.25	114.35	123.26	112.27	112.36	119.57	110.85	118.65	123.74	111.17	117.51	117.89	112.5	116.44	115.49	121.93	119.33	114.27	115.62	122.72	120.13	115.11	113.94	114.29	119.63	119.07	119.48	118.98	116.35	116.22	124.54	118.62	111.22	120.4	119.91
111.1	121.38	108.65	109.5	108.89	113.1	115.56	107.66	110.77	110.69	116.62	120.31	115.36	111.04	114.87	108.28	110.87	112.54	113.53	110.16	116.6	114.89	111.91	116.82	107.95	115.77	113.41	107.54	113.17	102.8	116.59	110.47	111.1	105.78	117.25	113.24	113.86	108.94	113.33	111.94	113.44	114.23	113.66	113	106.06	114.12	106.77	108.82	117.47	112.99
104.76	109.78	103.36	105.4	107.78	108.33	107.76	107.21	112.3	115.08	108.1	107.07	109.08	105.98	111.79	102.57	106.57	99.711	105.54	101.57	109.33	103.77	106.32	109.23	105.95	107.24	101.08	107.11	103.12	108.04	107.33	103.78	104.3	101.14	101.72	109.57	106.74	106.6	104.36	112.8	101.65	110.91	113.06	110.38	104.77	100.24	116.47	103.38	111.24	103.37
110.97	114.47	111.18	111.2	111.95	113.84	110.25	109.75	103.4	110.39	112.14	104.51	105.76	110.35	112.23	108.53	118.65	116.57	108.54	115.16	101.38	106.01	110.7	103.65	111.64	103.88	108.92	107.01	112.8	107.58	102.03	108	107.56	107.63	107.76	104.71	117.59	109.46	103.57	114.18	115.96	110.31	110.67	112.55	102.06	108.85	107.92	112.59	108.05	104.32
111.39	112.57	109.99	112.86	108.63	114.52	117.56	108.17	119.18	112.19	116.94	114.36	118.66	110.03	109.26	107.81	108.4	114.75	113.09	114.32	111.97	110.52	119.86	114.38	105.19	115.96	110.58	110.06	117.49	109.14	108.61	114.23	112.69	116.43	120.16	112.3	114	117.74	110.79	115	115.06	115.4	111.76	110.21	110.32	111.12	111.16	121.87	106.12	114.01
104.34	107.96	111.74	106.01	106.76	99.021	108.15	102.01	104.07	104.34	109.02	101.79	103.69	96.877	112.1	115.81	111.3	106.29	105.64	98.049	109.46	107.45	102.45	100.82	105.98	108.74	101.55	104.16	105.25	102.2	105.27	101.99	106.29	104.9	105.18	101.18	100.59	108.45	104.1	104.39	103.1	104.96	104.63	103.25	103.74	106.23	102.84	106.52	104.08	102.61
111.43	107.08	103.48	106.99	107.25	104.13	108.69	109.58	108.4	103.76	111.78	108.45	103.95	108.33	104.54	104.74	104.47	96.336	105.14	106.53	105.44	109.59	109.7	105.86	103.14	108.54	112	110.76	106.97	106.92	107.94	100.61	107.64	103.11	106.16	106.74	99.382	104.1	106.99	102.48	102.96	101.56	107.3	100.5	100.13	103.77	110.27	105.03	105.63	103.47
106.64	116.26	112.44	107.37	103.77	107.37	111.06	105.62	114.01	112.02	105.99	112.44	108.92	108.9	108.17	109.62	107.65	106.83	107.59	109.84	110.67	107.45	111.67	105.2	99.495	109.89	106.31	109.43	108.15	109.77	112.63	108.11	112.09	105.7	113.45	106.06	107.25	110.37	112.76	108.48	109.34	118.09	106.12	104.57	112.91	108.11	101.61	111.25	111.77	117.55
112.82	118.79	115.29	111.09	114.67	106.96	110.01	114.06	117.03	117.04	110.81	106.72	110.83	111.11	113.63	113.04	106.06	111.8	109.42	110.52	107.98	114.57	118.26	113.36	118.57	110.89	103.76	112.21	116.36	115.67	113.46	114.44	107.67	109.23	107.33	112.33	113.67	111.34	111.27	111.46	116.88	113.7	110.42	114.59	111.77	113.67	105.74	103.98	114.57	110.75
99.904	106.12	110.51	101.91	108.06	105.7	109.52	109.15	106.17	99.938	104.65	111.26	97.811	113.98	112.9	104.16	112.43	111.32	109.98	105.29	106.02	108.12	107.88	100.89	104.69	106.92	98.157	111.88	101.95	112.01	108.29	99.168	106.89	104.93	107.6	101.33	108.68	114.71	102.05	103.31	108.93	104.31	111.13	111.42	103.61	102.89	106.63	101.64	101.4	100.51
103.26	110.72	104.32	110.32	111.14	99.372	109.76	107.84	102.02	105.95	103.75	106.55	108.47	102.88	103.42	108.06	108.8	106.7	101.08	112.56	106.62	102.3	104.93	108.93	105.49	106.93	102.6	106.06	106.23	112.78	112.12	102.84	97.628	108.1	107.42	100.87	105.38	102.68	111.64	109.15	102.62	104.38	101.99	105.39	114.08	109.9	108.16	107.69	104.93	103
106.31	99.945	110.94	106.29	105.89	97.518	110.91	111.39	102.66	108.74	103.59	102.02	111.59	106.36	111.07	105.79	106	101.8	110.58	104.99	103.13	102.82	101.91	107.61	103.04	107.45	107.22	106.55	105.39	104.43	100.29	108.43	103.05	104.92	101.65	107.66	104.3	105.29	109.91	106.07	107.64	111.2	108.02	107.46	110.9	106.16	111.81	108.15	107.23	102.31
105.13	103.48	104.28	100.45	105.22	109.05	105.8	105.61	108.05	106.17	102.21	107.48	105.94	111.52	106.43	111.7	103.82	108.81	104.98	104.52	105.42	106.05	106.13	105.64	98.205	99.103	106.97	103.98	95.286	105.54	104.65	102.41	98.785	103.22	106.83	108.61	109.02	105.66	100.6	107.3	101.01	104.31	103.1	106.88	112.11	106.45	108.7	108.48	113	109.26
113.76	113.3	109.92	103.5	109.91	104.5	106.18	113.12	111.15	107.37	114.9	109.72	113.41	113.63	110.68	109.18	107.91	113.14	114.87	113.62	113.29	113.74	117.74	112.2	109.71	114.13	113.07	112.23	107.21	109.42	110.79	112.48	114.34	109.28	114.33	106.6	115	108.01	116.67	113.78	110.44	113.04	106.97	110.62	106.65	109.31	110.2	117.32	110.9	106.39
112.4	103.17	105.3	109.75	106.93	112.02	111.57	110.61	107.4	108.52	112.33	105.38	108.87	115.21	105.14	109.09	113.57	108.92	113.79	107.65	111.99	108.68	116.29	112.25	113.19	110.83	116.56	109.85	114.12	104.48	111.53	108.64	109.36	110.18	111.46	112.25	112.21	108.06	115.38	110.05	102.93	109.79	114.66	114.85	109.61	113.5	110.34	112.69	113.03	107.49
98.687	107.8	106.22	113.42	105.36	108.29	105.75	103.22	104.25	108.63	104.84	101.76	109.45	107.18	109.46	103.87	106.81	108.93	109.03	105.21	106.88	105.25	106.61	106.42	104.31	109.49	112.84	110.53	102.19	108.02	104.35	108.77	102.11	104.01	107.96	108.01	109.26	104.94	106.39	110.96	104.87	109.15	101.78	102.21	109.21	100.71	103.22	104.15	109.28	102.17
108.42	115.05	114.33	110.25	105.73	110.3	112.49	110.78	107.92	109.1	109.65	110.69	111.89	107.37	109.4	110.76	105.34	111.82	109.6	107.57	108.26	110.45	107.2	112.83	110.65	108.5	109.65	111.21	113.28	113.05	119.48	109.03	114.9	108.54	108.87	102.32	110.27	111.23	108.16	113.75	108.52	114.25	109.64	102.5	108.95	105.82	108.55	113.46	113.11	110.32
97.158	101.43	109.36	100.2	95.206	102.17	101.92	102.62	97.119	102.72	102.29	98.543	101.36	106.08	100.67	98.771	102.58	101.1	105.44	104.28	105.93	100.31	105.26	99.864	105.94	103.84	101.84	99.216	98.449	102.22	98.215	99.2	101.12	104.28	100.78	100.01	95.553	98.178	99.078	107.1	104.19	98.068	94.471	99.455	100.83	101.33	100.72	100.55	97.487	98.462
106.77	104.19	110.36	111.66	105.1	105.03	107.78	102.54	100.66	107.75	105.96	107.55	107.94	107.3	109.44	103.02	108.19	104.07	109.95	102.9	108.05	111.39	107.36	108.12	107.65	104.59	104.75	101.26	102.22	103.72	103.84	107.81	109.95	107.75	107.14	111	105.98	103.68	107.01	103.1	104.49	109.02	104.73	97.675	107.05	109.26	99.529	113.51	105.66	104.1
110.48	103.57	112.68	106.18	104.41	109.53	107.98	102.83	97.77	101.87	109.42	104.38	107.38	102.28	107.78	109.84	108.63	106.91	112.32	109.9	104.59	109.73	101.85	104.92	99.96	104.83	110.02	113.53	104.83	110.53	102.01	103.99	97.43	105.18	106.82	110.21	105.6	107.32	107.53	104.55	108.81	108.87	106.07	112.05	105.96	106.79	110.27	106.91	112.68	103.81
97.367	102.57	98.72	104.29	95.303	101.58	105.47	99.455	109.3	107.24	97.358	101.43	100	105.79	93.212	102.01	102.14	103.16	104.45	99.729	96.832	99.203	101.16	101.35	98.844	106.42	104.34	105.06	104.84	102.06	104	103.03	104.08	95.577	95.797	103.41	102.47	100.42	105.95	103.86	102.5	94.652	100.3	99.991	99.239	100.69	100.61	98.713	98.392	98.966
97.671	110.59	110.19	103.34	106.92	108.57	103.66	108.01	114.75	102.67	106.72	105.32	100.44	102.34	108.23	110.58	100.87	109.99	106.82	108.64	103.34	101.91	107.02	106.14	107.63	111.42	106.63	106.59	103.76	104.63	105.52	108.59	106.85	104.45	104.64	103.98	102.75	103.33	104.23	105.71	109.35	110.57	103.37	105.07	103.36	105.24	104.87	109.41	100.49	106.27
108.31	104.46	105.65	109.09	103.32	107.63	107.29	106.75	109.72	102.96	96.705	108.18	105.58	98.246	108.57	107.76	103.92	101.62	109.6	103.05	103.28	101.68	103.56	109.74	102.86	104	106.61	109.74	98.48	102.05	107.77	97.765	108.17	108.11	106.22	108.8	100.63	104.15	100.8	106.12	104.23	101.76	106.13	102.86	107.8	103.79	113.52	106.54	101.05	106.05
103.4	107	108.35	107.21	100.86	104.24	101.5	106.88	97.335	103.45	107.9	104.93	104.14	104.97	103.35	108.25	110.02	104.37	104.58	102.06	113.22	102.79	105.49	112.88	110.46	104.17	97.682	106.93	111.78	108.69	104.26	106.28	103.14	109.12	101.08	100.96	107.23	104.72	100.55	110.32	103.88	104.49	101.7	104.78	101.94	102.54	105.17	108.17	103.56	97.749
111.51	112.12	112.53	112.85	114.07	105.25	110.78	106.63	112.57	105.8	110.05	106.28	110.25	112.97	112.74	115.11	113.7	111.73	110.8	109.92	111.77	110.7	113.89	113.91	107.05	110.17	112.67	111.22	111.06	110.62	108.81	112.8	111.83	110.13	108.56	105.99	110.22	102.47	120.62	109.19	110.91	118.02	113.05	113.88	112.78	112.16	106.17	114.51	120.03	119.7
114.38	107.82	108.37	115.15	109.43	117.32	116.03	115.68	118.87	116.91	106.29	112.37	110.6	105.32	113.71	113.91	113.65	107.99	111.98	114.78	113.06	109.56	114.19	117.56	109.21	113.24	113.58	103.58	109.36	109.96	113.25	112.25	116.88	109.63	111.97	113.39	108.03	114.47	110.25	114.04	107.48	114.38	109.47	120.09	106.31	105.44	111.99	109.36	107.94	108.39
109.28	108.2	107.81	107.67	103.89	109.77	101.44	106.74	106.01	107.74	105.31	104.45	102.81	104.42	110.04	104.11	106.87	108.66	108.6	111.17	107.29	107.55	103.93	106.42	108.39	111.49	112.04	103.44	102.9	105.11	103.32	107.83	106.3	107.96	107.48	105.43	106.87	110.99	100.62	106.39	104.42	113.71	114.92	103.98	105.65	103.25	107.59	107.71	111.67	111.62
115.44	113.84	120.18	115.98	110.38	113.7	116.55	112.8	112.98	113.13	114.13	111.63	112.94	110.39	110.59	105.55	115.03	106.32	115.34	112.58	118.59	111.87	115.69	108.16	107.96	106.79	114.56	115.84	112.85	110.42	112.09	106.74	113.71	114.23	111.69	111.87	110.95	109.71	114.55	112.76	108.81	108.82	117.95	117.03	107.02	118.19	114.66	117.2	108.58	115.37
112.35	109.35	113.84	114.31	108.21	115.44	110.16	108.85	109.01	117.62	116.83	115.81	117.34	111.9	114.11	109.9	113.49	116.07	115.66	115.1	110.03	108.56	113.21	107.01	110.81	111.64	108.62	106.61	114.79	106.71	111.96	104.44	109.25	111.32	112.4	108.97	114.94	110.47	111.45	116.68	110.88	112.46	110.03	112.84	111.15	114.39	114.92	111.38	114.67	106.17
105.28	102.17	104.82	106.29	105.72	110.77	102.21	103.5	101.71	104.04	104.65	103.91	102.1	110.73	112.58	107.37	108.3	98.803	109.58	103.07	106.19	102.63	103.75	103.16	109.56	105.97	107.94	102.77	103.43	107.68	103.45	96.632	99.257	105.74	104.04	106.56	105.14	104.86	103.06	110.53	102.83	104.97	107.24	103.75	101.7	104.96	105.67	103.65	98.484	103.74
103.19	111.88	106.23	107.39	102.37	106.87	103.52	99.876	108.85	108.78	107.62	105.3	108.39	104.39	98.014	106.58	113.52	105.61	103.93	104.75	109.29	110.09	102.75	110.22	105.67	113.95	110.02	110.42	104.72	108.86	109.68	101.67	103.51	108.01	111.38	112.59	104.93	108.37	104.74	99.704	105.78	109.99	104.43	101.55	106.19	107.22	112.63	99.823	112.43	108.75
103.95	104.43	109.2	106.59	107.14	108.75	109.24	106.16	103.9	105.2	104.11	111.24	100.33	106.18	104.95	103.4	107.63	106.23	100.56	98.274	102.25	100.99	108.09	110.47	100.28	103.55	101.49	97.128	103.38	103.33	103.12	106.63	112.85	105.02	109.81	104.62	105.79	111.73	105.53	105.38	102.36	107.87	108.88	109.76	103.49	104.54	102.51	98.954	110.94	103.18
103.37	106.45	99.033	101.63	96.854	105.81	107.18	107.98	107.6	104.58	106.41	107.26	101.05	104.37	97.336	97.612	105.84	102.59	100.43	105.25	103.35	105.71	103.33	105.91	109.78	103.91	115.17	108.7	113.34	102.27	108.24	108.75	104.99	106.36	102.16	108.76	103.18	105.79	110.19	105.14	105.4	108.9	104.18	104.25	103.62	101.86	102.72	101.95	107.42	111.61
109.08	105.21	108.36	111.61	102.81	109.56	106.29	105.32	100.04	103.88	110.12	112.24	106.27	104.45	108.53	107.76	106.75	108.92	106.32	105.67	105.85	105.74	109.45	107.33	106.05	102.57	105.58	104.69	106.72	103.04	109.52	107.75	109.32	108.05	105.08	105.28	111.94	106.84	102.09	108.94	114.91	108.7	105.56	107.59	107.89	108.73	107.32	105.23	100.66	106.05
113.38	113.05	112.12	111.82	113.84	113.74	106.69	113.52	110.24	109.17	109.03	108.08	111.13	110.43	116.21	116.76	114.4	115.27	108.95	109.91	110.02	107.56	114.21	108.74	109.2	111.83	107.26	117.99	107.55	104.84	112.31	115.02	110.14	109.46	108.76	111.21	107.66	108.7	111.69	109.96	111.4	110.81	113.16	113.49	109.64	108.56	109.65	105.39	107.8	114.67
106.33	113.45	110.03	111.8	113.22	119.53	106.78	109.57	105.23	117.76	109.58	114.22	111.26	111.79	114.62	110.51	110.12	113.88	109.34	112.9	112.71	110.19	110.73	108.47	110.62	112.86	106.05	112.96	115.69	114.06	109.35	116.17	108.78	111.35	110.07	106.84	111.85	109.79	114.25	113.26	116.63	116.11	113.8	109.93	109.03	111.71	111.81	118.49	109.83	111.6
101.38	95.154	95.596	106.6	104.75	91.361	100.76	99.064	96.068	96.783	102.26	101.64	99.216	103.23	99.938	95.294	100.09	98.57	102.91	99.382	108.06	102.43	106.35	99.005	95.957	101.82	96.311	100.95	101.71	92.267	105.43	94.415	94.21	100.84	105.69	100.73	102.83	100.19	100.96	107.29	99.357	102.49	99.625	96.697	95.066	105.16	101.3	102.96	103.34	95.868
106.98	111.41	105.95	109.42	104.66	107.47	106.42	100.52	106.17	101.87	103.94	103.88	106.41	110.84	104.85	105.5	104.92	100.25	102.17	107.29	106.64	105.7	108.85	105.79	107.75	108.95	104.94	104.54	101.47	100.68	108.3	104.37	104.11	110.77	103.45	105.55	105.32	104.16	104.66	110.55	107.3	107.91	109.9	101.6	105.66	107.35	112.63	111.5	102.23	104.51
109.78	113.21	108.64	113.1	106.87	108.96	110.27	113.59	118.67	105.69	109.73	113.22	115.07	110.88	114.86	108.22	108.28	111.24	112.8	110.11	109.15	116.24	106.91	111.03	115.03	115.19	110.8	109.83	112.79	114.94	110.37	118.35	112.45	109.61	109.12	109.79	104.74	110.91	103.96	112.69	109.39	108.65	108.67	111.82	108.04	114.11	111.75	116.16	112.61	110
107.27	106.89	109.44	102.79	107.14	105.55	104.1	109.76	112.1	106.28	108.02	109.19	102.03	104.28	105.84	100.07	104.37	110.57	107.93	104.2	107.66	103.08	108.83	105.15	109.8	106.58	106.25	97.579	109.29	110.23	107.75	109.45	113.87	104.75	108.16	108.15	108.21	111.7	105.34	104.26	108.33	105.34	104.09	100.03	104.93	105.45	106.14	110.74	103.13	106.79
101.88	104.11	108.56	112.53	103.05	110.41	105.04	103.42	111.99	107.24	109.54	108.09	105.88	113.07	105.02	107.96	105.51	104.97	111.34	114.35	101.22	108.51	114.53	104.55	106.45	108.39	112.4	107.58	105.13	109.99	113.9	106.42	103.85	100.66	111.95	106.27	104.93	109.73	114.75	106.65	106.42	106.6	108.25	106.42	104.53	106.28	104.59	106.36	102.66	109.38
100.27	100.57	96.526	104.25	98.952	102.17	97.655	95.002	94.978	93.751	100.86	96.757	106.43	99.262	98.968	99.43	97.15	100.67	102.05	95.457	102.26	97.488	97.058	97.684	98.58	92.827	100.87	95.738	101.04	101.38	101.22	98.314	105.57	97.454	101.61	102.53	104.52	98.507	100.72	97.545	93.095	100.75	103.08	104.1	101.49	102.48	103.7	101.68	103.6	102.5
107.39	105.52	114.04	113.18	102.72	108.23	113.25	110.34	109.09	111.18	110.09	104.73	111.81	108.2	105.07	108.34	104.43	110.74	104.46	102.47	103.75	107.72	107.22	102.25	105.95	104.2	103.26	104.22	103.86	110.06	108.7	107.5	112.92	110.87	103.82	102.11	106.07	106.44	100.05	99.027	108.42	105.33	104.03	101.19	106.17	101.05	104.65	96.503	109.05	109.97
118.18	115.73	106.67	110.54	114.59	113.03	106.11	118.57	110.99	111.64	109.79	113.37	107.44	114.63	106.42	115.43	112.31	114.67	114.63	121.95	109.98	114.54	114.43	112.37	115.33	114.91	116.38	118.49	113.23	118.13	111.87	110.28	118.71	118.02	110.11	113.54	114.39	111.7	114.8	112.34	113.51	109.9	114.61	115.08	109.18	108.3	115.39	108.68	112.37	114.93
103.42	104.86	109.07	105.84	99.442	107.21	106.92	111.16	111.78	102.56	106.13	102.68	105.83	100.43	108.16	110.53	100.19	105.32	110.6	108.09	103.5	102.04	97.66	105.99	105.65	109.1	106.3	96.326	107.45	110.44	103.18	102.59	101.53	103.48	106.97	106.23	105.63	112	102.95	108.15	99.681	109.17	108	102.74	100.35	102.78	104	103.76	100.11	107.01
107.7	107.85	100.76	108.08	108.51	100.62	102.18	104.06	104.84	99.67	105.18	107.59	108.47	102.41	99.692	108.75	102.39	105.12	106.06	98.358	101	100.52	104.19	100.58	106.32	99.933	103.51	104.77	104.6	100.06	104.82	102.38	105.87	100.83	101.22	100.05	102.22	103.26	106.72	111.52	101.23	100.86	102.09	100.05	111.65	103.47	105.02	104.03	108.74	101.46
102.06	98.034	97.575	104.11	100.16	100.14	102.05	102.42	98.421	99.752	102.51	102.1	104.44	95.653	102.95	107.68	93.992	100.57	101.8	104.06	101.33	95.116	99.527	101.38	98.148	103.11	97.884	103.08	99.232	97.005	99.958	101.04	103.45	98.541	103.72	98.44	100.59	101.65	96.992	97.824	108.09	102.64	104.14	100.34	93.629	104.16	105.69	105.04	99.009	98.345
106.18	101.8	104.54	104.84	102.03	110.16	104.37	109.49	109.88	104.36	106.85	105.8	107.78	104	110.32	108.24	100.11	109.08	108.92	101	106.11	114.1	107.53	102.66	107.23	105.41	102.17	106.74	107.22	107.05	100.51	107.29	106.8	101.37	100.19	104.32	104.94	109.2	105.96	108.01	106.61	100.31	105.91	107.48	106.88	103.46	108.55	95.572	110.11	97.194
103.54	102.39	100.33	107.24	105.11	96.383	98.845	98.418	103.73	110.45	103.32	100.12	101.73	102.76	104.24	101.84	96.505	100.27	100.74	99.709	107.22	97.472	104.91	102.95	100.31	98.355	104.29	96.811	99.973	101.85	96.436	101.75	102.7	105.55	104.12	100.5	99.687	103.34	105.08	107.07	98.947	100.85	92.434	100.43	99.912	103.14	101.88	102.9	101.16	106.56
105.43	111.56	103.47	101.01	108.29	105.29	96.662	109.34	106.33	104.11	95.527	100.33	108.73	103.85	105.35	107.69	101.75	105.52	104.11	110.45	106.78	104.24	105.61	106.11	104.7	104.69	106.91	103.5	107.1	100.62	105.98	106.41	104.93	105.67	100.97	97.36	103.57	106.82	103.27	103.43	100.91	102.68	109.11	106.65	102.75	108.67	102.55	108	103.82	105.5
102.91	99.062	108.41	101	105.43	98.614	104.96	103.04	95.585	100.81	99.941	105.85	103.7	94.148	106.21	97.45	104.69	101.05	101.21	104.45	102.1	100.91	102.07	99.811	102.89	97.274	101.3	96.319	108.32	108.7	98.804	104.14	104.58	99.343	99.014	102.43	97.031	96.468	104.69	101.19	107.13	99.312	99.674	98.312	100.63	99.291	104.76	97.515	96.609	99.786
117.5	112.25	120.83	108.22	111.91	113.47	114.47	109.21	115.31	108.01	103	108.82	112.77	110.86	110.41	111.58	112.11	109.48	109.85	110.06	112.7	114.93	108.24	113.57	111.74	114.05	107.21	106.46	105.44	108.22	107.24	116.25	117.62	112.72	114.83	101.07	111.4	105.87	117.97	116.56	109.13	110.41	101.38	107.87	114.7	110.24	114.54	116.02	111.51	109.86
111.45	116.17	111.65	114.15	107.43	115.4	107.88	119.91	111.33	104.18	112.95	112.08	119.4	115.77	111.8	113.79	113.68	118.5	119.12	110.01	114.14	109.69	113.92	109.5	116.72	110.76	113.55	105.69	111.02	109.08	105.41	114.18	115.64	111.58	114.5	107.7	112.51	116.5	120.08	111.82	112.13	114.45	107.94	110.25	113.04	115.3	115.42	110.24	114.34	116.13
112.45	108.35	119.67	109.29	110.65	107.67	116.05	109.27	116.32	112.37	108.81	111.93	116.74	111.7	112.44	110.2	107.26	106.15	113.93	111.43	113.47	119.03	115.37	115.78	113.97	116.14	119.53	107.42	113.91	113.55	111.49	110.03	108.79	113.29	113.37	117.97	112.97	113.81	109.42	112.16	114.75	108.67	108.81	104.06	113.44	113.31	111.62	112.29	115.94	113.58
108.04	109.95	111.98	109.97	108.31	109.91	111.71	107.14	116.76	112.5	114.45	109.5	106.08	115.8	114.41	112.48	108.7	112.17	113.68	111.82	114.84	109.17	110.37	111.96	112.87	106.41	112.55	110.86	113.7	106.98	108.62	104.77	112.76	117.59	113.61	117.12	112.01	114.7	114.4	111.8	112.66	109.98	115.59	113.19	113.91	108.8	104.74	112.45	104.13	115.6
109.7	108.98	110.33	109.91	111.9	107.32	112.13	113.89	103.59	107.72	107.28	109.4	115.74	115.6	107.85	109.02	111.27	113.74	109.34	101.71	105.77	108.84	110.93	108.9	110.88	111.78	111.61	110.79	110.15	109.07	106.84	109.18	109.84	113.9	111.98	109.89	113.23	112.96	106.91	103.82	109.65	108.54	108.09	107.5	110.42	107.87	106.57	115.18	103.86	107.77
105.78	99.713	109.02	111.8	102.36	108.56	101.1	98.519	106.28	102.83	107.16	107.26	108.68	100.88	110.18	98.316	107.76	108.74	101.36	106.8	107.52	114.33	104.59	96.694	102.82	112.34	112.73	103.04	107.22	105.8	105.61	105.33	111.94	101.69	105.26	98.779	106.58	107.01	103.42	97.765	106.11	107.05	106.28	101.46	105.35	112.64	103.43	103.06	109.56	102.47
99.329	103.47	101.77	107.22	106.07	108.96	104.94	109.03	107.1	111.44	103.06	99.019	110.3	104.54	103.8	108.32	101.79	103.65	105.22	105.99	105.15	109.04	98.67	105.85	112.34	100.16	103.46	108.91	111.06	107.2	103.7	113.8	111.53	108.68	102.87	100.29	100.93	105.98	111.55	106.13	102.09	109.49	101.25	108.34	106.21	106.27	102.68	101.94	108.06	108.76
112.09	121.65	117.4	115.64	116.17	118.07	122.08	116.15	113.47	113.65	119.18	121.44	117.95	110.75	115.11	113.28	111.49	118.38	114.96	117.12	119.43	111.59	118.3	121.86	118.15	119.95	107.33	117.94	122.27	112.97	111.34	118.34	113.54	116.76	113.06	116.38	120.08	116.66	122.31	116.55	120.37	113.72	115.53	123.75	117.56	116.28	120.1	115.36	123.07	122.01
107.42	106.06	107.89	109.38	106.93	103.79	103.35	108.07	103.62	106.41	96.785	105.1	103.37	108.02	103.56	101.57	103.66	107.07	103.23	103.17	103.74	101.92	107.46	108.21	105.67	104.39	101.76	106.04	101.05	105.28	104.21	99.505	102.9	104.11	104.1	105.02	103.92	108.15	98.189	101.59	102.93	104.77	107.28	101.16	105.21	103.45	104.53	108.73	101.62	105.07
101.2	107.52	107.32	97.834	100.18	103.58	105.95	108.8	103.58	108.59	107.56	105.38	100.99	110.61	110.88	109.21	106.69	110.06	107.67	106.41	106.79	106.55	109.42	112.31	105.07	109.49	108.46	101.08	101.97	101.19	102.71	104.2	107.17	100.1	111.3	105.43	114.32	100.76	100.57	109.06	111.38	104.42	106.73	103.71	104.1	105.94	103.64	102.25	111.6	106.02
109.34	101.11	103.88	100.39	102.6	101.81	104.49	99.229	103.26	107.07	109.57	97.098	101.94	107.98	100.97	100.77	103.01	101.86	103.97	106.17	95.836	111.57	104.64	100.02	103.98	98.743	109.45	103.7	107.41	102.42	105.81	102.75	104.23	103.83	106.16	100.45	105.44	104.22	102.71	106.88	106.31	106.87	112.58	100.97	106.56	99.589	103.44	105.52	105.05	101.05
112.9	105.79	106.32	103.03	100.89	108.6	106.75	106.52	102.73	108.55	102.09	110.55	102.21	106.85	100.53	108.41	111.69	110.01	111.75	105.32	100.08	99.499	106.81	106.45	107.81	107.25	111.4	102.81	106.93	101.85	106.65	109.51	100.5	107.29	103.47	109.65	107.74	105.91	115.66	113.78	111.33	106.37	110.35	110.39	104.47	108.87	101.92	102.44	114.87	103.29
108.9	112.24	108.04	111.36	106.4	109.11	111.22	108.13	110.81	104.19	114.24	107.91	107.69	109.28	110.75	98.808	106.34	117.89	115.59	117.91	104.5	111.07	111.79	108.48	112.56	111.9	106.89	108.77	113.23	106.95	110.18	114.66	109.18	112.7	106.08	107.22	112.99	102.45	103.73	109.23	110.48	104.9	115.65	106.63	108.05	106.47	114.24	108.9	113.54	103.93
107.99	112.55	115.16	115.14	117.1	115.68	116.3	112.69	110.99	114.12	110.97	108.26	105.45	112.14	110.6	113.66	117.99	111.41	112.87	113.75	109.59	111.57	117.02	114.41	112.05	111.12	104.32	113.37	111.63	110.83	116.36	112.28	114.53	115.89	117.12	112.67	111.95	105.23	112.4	107.82	108.24	116.8	118.69	118.59	107.63	104.88	111.89	109.07	108.81	104.74
105.44	104.29	108.79	110.79	106.08	106.47	111.54	109.67	105.75	111.34	104.94	104.89	107.89	106.66	107.6	111.29	105.51	110.17	102.1	104.98	114.44	104.28	103.85	101.18	112.43	107.45	105.07	107.07	107.13	109.01	106.79	103.22	106.82	110.49	108.32	107.56	103.01	107.72	106.82	107.53	110.26	103.03	101.7	101.73	109.66	108.19	107.37	107.43	108.09	111.06
105.96	101.02	105.3	103.79	102.57	106.13	107.53	106.92	110.96	105.9	104.65	103.54	102.91	103.94	107.57	107.43	105.32	116.19	106.54	107.23	103.22	111.92	99.715	106	99.805	112.93	108.65	106.59	105.27	104.02	104.36	104.04	103.65	104.48	106.33	110.86	100.14	104.58	108.98	104.46	101.76	103.03	107.33	109.65	106.05	101.2	105.08	105.96	108.84	106.49
108.15	113.4	106.88	109.25	107.12	108.99	107.87	112.72	112.6	106.72	110.16	112.18	113.24	115.11	105.46	101.52	115.51	115.48	107.53	114.43	112.6	105.07	110.39	113.55	105.6	111.71	109.56	109.55	108.26	115.31	109.78	111.35	109.6	110.08	105.87	105.33	111.54	105.58	106.95	111.44	113.94	116.61	113.43	116.15	107.56	108.65	117.47	106.96	108.87	110.24
105.56	112.97	117.69	100.04	111.06	112.77	101.9	108.84	107.41	113.98	115	120.64	109.17	109.49	112.36	108.61	110.24	110.76	109.28	104.33	114.15	107.55	110.23	112.25	110.69	110.54	119.37	107.72	107.49	110.34	111.39	113.07	111.08	114.08	112.19	113.71	111.93	107.55	104.39	106.29	110.75	106.87	109.25	111.17	116.21	111.56	113.22	111.15	105.96	108.51
115.19	111.86	116.28	114.13	112.43	107.55	115.52	117.83	114.31	113.2	114.89	115.55	111.21	115.6	113.22	112.93	109.4	117.51	115.43	110.3	114.14	111.98	114.28	108.8	110.79	113.13	117.8	118.25	120.32	110.3	114.11	107.72	108.81	117	113.17	115.22	113.54	111.36	117.85	112.76	113.48	116.69	109.66	118.23	116.38	113.79	111.97	110.54	110.18	113.38
107.64	107.43	112.18	114.81	114.2	109.21	109.54	113.47	111.71	107.84	113.26	113.64	113.73	110.3	111.97	107.21	114.86	106.6	104.84	108.19	112.96	112.72	108.58	111.11	104.13	105.5	111.51	109.22	102.99	110.62	107.31	108.46	110.26	110.37	112.89	105.9	116.97	108.62	112.24	110.33	123.39	116.44	113.55	110.87	115.63	115.82	107.08	108.22	108.6	115.6
105.97	107.25	106.7	103.67	104.24	110.95	107.43	106.73	103.11	109.21	106.56	105.53	107.56	109.23	102.51	112.08	102.86	105.36	104.87	106.72	107.09	106.59	109.85	111.23	100.57	111.05	110.69	112.89	103.98	102.07	107.75	103.95	103.22	111.15	111.56	107.41	110.7	104.19	100.42	108.76	103.91	108.46	108.4	101.72	104.01	108.75	105.99	108.43	107.43	107.54
118.01	110.64	111.8	106.85	109.05	113.43	109.67	109.78	112.6	106.89	102.31	107.25	109.22	103.59	109	109.35	108.79	106.12	108.53	115.47	104.37	110.82	106.17	103.97	110.31	109.47	108.82	109.72	114.73	107.13	108.5	107.27	108.7	107.36	112.56	108.13	114.56	114.74	110.96	109.84	112.68	107.89	109.17	109.06	125.92	114.15	116.29	107.57	108.37	108.49
111.1	105.71	102.63	111.33	106.77	103.47	104.7	104.09	102.71	113.01	106.73	102.13	103.43	101.88	107.21	112.01	107.05	108.21	108.45	107.96	108.03	114.69	97.905	110.2	108.29	105.82	101.33	104.8	103.91	109.85	108.48	102.24	103.82	110.86	108.28	104.93	109.03	113.08	101.93	100.72	109.75	98.348	107.27	105.97	104.35	106.32	102.64	112.95	103.95	111.49
112.93	113.57	115.07	117.25	119.36	117.9	116.34	114.5	111.83	119.66	112.57	124.26	114.82	113.13	121	113.91	119.75	110.17	111.79	113.83	121.65	125.89	110.99	113.95	122.59	113.09	113.04	117.4	115.33	121.12	117.1	112.77	111.74	122.59	116.51	115.26	114.75	114.31	117.27	119.4	115.55	115.53	116.72	109.99	111.79	115.29	114.88	113.8	117.93	113.53
96.039	99.86	100.84	103.17	100.5	95.548	104.62	99.375	103.13	101.13	100.95	98.578	99.449	99.423	102.78	99.539	93.886	98.846	95.347	101.33	102.76	102.2	99.387	103.84	104.43	98.273	105.99	94.835	101.54	101.01	98.029	102.92	101.19	98.706	103.02	96.398	95.371	96.422	103.42	103.46	102.12	98.495	103.18	101.58	104.85	103.19	107.36	103.57	97.405	94.029
103.24	95.49	92.734	104.33	96.767	101.59	102.66	96.038	104.79	96.283	102.53	102.23	99.283	102.17	98.718	97.365	93.2	93.568	102.74	93.384	97.617	99.296	99.362	94.565	94.383	98.945	97.046	103.73	95.552	106.73	102.45	107.79	102.09	101.03	91.598	105.67	98.575	102.36	96.262	100.53	100.89	97.825	99.135	94.638	101.63	96.337	98.56	100.04	99.957	96.02
105.83	102.18	103.49	99.814	104.69	105.78	105.3	109.41	108.91	109.65	105.95	107.63	97.45	105	111.38	102.13	105.23	109.69	105.85	111.28	110.24	98.214	105.19	104.74	101.98	105.32	105.94	104.09	105.13	97.687	99.855	108.34	107.74	108.1	104.18	107.2	106.81	101.19	107.22	108.89	98.213	112.06	109.04	103.22	106	99.476	104.04	99.815	107.08	107.67
101.11	107.56	105.91	106.63	103.86	102.61	97.656	104.17	101.01	108.81	107.02	104.94	109.15	97.721	106.96	106.15	101.07	109.87	104.66	103.89	107.18	107.29	112.45	104.88	103.49	100.45	107.42	107.19	105.18	108.77	103.75	109.27	110.11	101.85	106.99	102.4	112.16	108.71	100.4	106.1	105.07	100.5	106.92	98.282	111.28	108.32	112.87	106.08	107.57	106.15
106.07	105.18	103.47	103.32	108.58	103.7	110.25	104.76	104.06	104.51	108.08	111.87	106.8	107.09	107.36	108.48	103.31	102.77	103.48	104.72	97.842	103.23	97.562	101.78	98.696	98.962	104.72	98.397	101.49	108.19	107.37	110.73	104.58	108.71	100.01	106.12	112.32	102.64	108.12	105.29	101.08	105.54	106.48	102.99	101.28	99.109	103.27	105.73	103.43	99.053
104.88	106.82	103.86	101.94	98.924	104.63	106.67	103.29	104.56	106.77	101.36	99.545	106.17	102.78	106.27	107.32	108.05	106	102.25	110.62	102.93	108.05	106.55	106.11	97.504	104.58	109.2	105.73	108	107.85	104.89	102.91	103.88	101.34	105.32	107.59	106.98	100.91	103.57	99.027	105.7	105.66	100.98	106.21	104.53	107.78	105.46	109.17	103.21	103.3
106.48	102.22	117.78	108.23	104.59	103.4	103.93	108.79	104.33	109.74	107.98	108	104.22	105.06	109.34	106.51	102.95	107.93	110.97	99.664	99.034	101.81	109.65	104.87	111.04	108.72	109.14	104.39	104.57	110.65	102.71	103.34	102.3	111.05	109.89	103.92	102.04	101.72	107.14	96.51	98.987	104.5	106.96	106.12	101.5	99.174	107.75	101.54	108.01	104.75
105.64	103.77	104.98	108.87	102.66	107.33	106.48	107.82	102.65	107.73	105.27	111.08	101.18	108.1	106.84	101.8	109.59	102.35	105.65	111.81	101.62	99.68	104.94	107.69	104.43	99.346	107.19	104.71	106.59	107	105.44	103.78	109.07	103.33	107	99.722	104.52	100.55	107.67	96.241	106.42	110.03	103.39	100.47	115.5	111.6	102.46	109.84	105.99	106.19
108.18	105.06	105.61	109.29	104.34	102.03	95.343	104.74	111.71	104.37	104.1	102.35	103.21	106.61	105.58	100.23	103.53	108.82	102.57	106.28	99.678	109.97	107.16	102.11	106.7	105.04	108.73	106.83	101.99	101.56	106.71	100.67	104.94	105.03	108.44	99.983	101.59	94.172	100.69	104.18	109.08	106.07	111.82	104.44	112.93	110.62	104.37	100.16	102.11	102.92
120.58	114.32	113.86	115.86	115.33	116.47	116.32	119.32	115.96	120.85	116.91	114.94	113.84	112.18	116.12	115.08	113.16	108.57	122.5	117.52	118.49	109.19	121.16	115.05	117.1	118.6	121.74	110.9	115.98	122.99	119.91	117.87	120.4	113.9	113.73	118.06	116.75	118.25	116.67	118.07	116.71	120.15	114.74	113.3	117.81	112.79	111.82	117.98	121.13	114.73
105.66	110.52	101.05	102.52	105.27	105.18	109.87	113.59	112.75	105.24	100.47	107	94.526	105.24	104.5	103.47	103.27	110.26	102.27	99.372	104.18	104.72	108.99	104.06	102.15	104.28	104.89	105.84	111.11	105.53	102.07	107.23	108.81	105.64	105.93	105.43	105.54	103.29	104.16	104.66	101.96	109.23	103.16	103.66	101.03	96.879	107.08	97.837	99.918	102.17
112.09	110.12	121.14	117.06	117.18	108	112.12	114.44	103.51	114.9	111.51	106.34	108.88	108.5	112.86	108.09	107.37	111.08	110.55	114.24	110.66	107.97	109.57	109.2	107.53	115.91	111.13	110.57	117.82	111.79	102.43	106.38	119.49	109.59	111.97	115.07	111.24	114.46	110.7	111.4	112.11	107.19	114.06	111.28	109.52	107.54	110.88	104.45	111.27	110.31
101.39	97.643	101.18	95.475	102.8	96.623	101.34	96.805	97.326	96.671	101.77	102.41	99.902	100.9	95.719	96.579	95.752	110.38	103.55	97.538	104.31	105.96	94.764	105.6	106.96	107.02	91.374	103.03	104.23	98.357	104.04	104.29	101.93	102.36	93.663	100.52	102.4	101.2	100.38	105.86	99.595	97.842	102.41	104.29	102.03	104.13	101.48	104.91	104.86	96.019
105.45	105.26	107.16	106.71	113.83	108.43	108.4	107.67	103.29	109.04	109.49	105.61	102.6	105.33	102.72	94.451	108.82	104.11	107.2	102.11	106.53	102.57	103.35	105.17	105.24	105.48	103.01	110.14	106.82	98.923	101.64	106.5	101.18	106.19	102.55	107.53	102.87	105.14	111.67	105.37	104.07	107.78	112.78	106.73	103.14	100.54	103.63	98.307	100.15	104.06
105.33	104.53	107.91	100.92	108.58	110.04	106.89	106.39	103.62	111.3	106.35	104.15	110.23	110.63	107.98	106.22	107.12	112.55	112.12	98.751	106.11	99.544	99.933	104.85	104.36	110.33	108.39	108.9	105.31	105.26	105.23	110.02	101.49	108.65	106.49	109.73	101.49	97.393	103.71	105.59	103.12	105.08	102.61	105.73	101.91	104.09	112.02	106	107.37	106.23
103.47	98.011	104.77	101.87	104.41	100.6	96.061	97.558	106.69	104.2	95.889	98.596	100.49	103.25	102.19	101.74	102.84	104.65	95.834	98.04	100.88	92.343	97.526	99.353	101.36	98.754	108.82	103.9	104.15	100.12	98.909	102.79	104.96	96.427	95.635	103.92	103.87	93.191	93.81	100.01	95.275	105.15	97.382	102.48	101.19	106.78	103.78	97.685	99.095	97.493
100.66	96.464	104.31	93.199	103.43	98.676	95.289	99.642	105.6	104.21	104.22	101.23	96.819	98.542	95.922	99.282	100.42	98.428	96.092	101.89	106.56	100.53	96.525	100.63	99.996	97.326	99.349	104.88	104.82	97.645	96.03	106.16	101.69	99.423	102.15	99.025	103.78	107.3	102.99	98.572	102.06	99.161	95.95	96.758	98.284	99.278	99.371	95.762	102.35	98.942
99.726	106.61	111.25	108.94	107.36	113.15	112.41	105.81	115.01	107.05	105.38	110.29	99.337	107.88	109.78	106.65	107.57	110.56	109.31	110.58	106.33	100.82	108.85	108.09	100.65	108.3	97.615	105.36	101.24	109.52	102.14	108.31	108.44	103.22	107.65	109.62	110.43	105.69	110.11	109.85	109.87	106.3	107.77	108.06	105.33	109.56	99.888	113.92	105.02	105.71
106.88	103.6	105.89	105.75	103.12	105.38	109.67	113.07	103.44	104.88	103.5	98.132	103.6	103.43	97.713	100.93	105.41	108.77	101.67	105.81	104.49	105.42	99.237	111.34	99.077	102.33	105.36	100.9	100.73	103.07	100.49	106.99	104.99	99.686	107.52	103.42	101.08	103.94	109.99	106.14	101.25	101.5	103.18	99.768	97.336	106.03	107.63	101.31	99.474	101.38
90.846	99.944	101.16	106.74	103.07	96.587	100.42	96.291	96.198	102.2	98.298	104.29	102.25	96.004	97.531	100.28	103.51	104.19	106.6	104.92	99.18	97.659	100.24	98.024	98.908	98.411	97.221	98.579	95.561	94.737	96.69	99.632	96.731	97.187	100.65	99.169	99.004	101.31	96.805	100.47	97.898	101.01	101.7	100.51	101.44	101.14	98.527	95.709	98.77	103.83
95.504	98.488	103.58	95.558	97.725	103.61	93.166	94.917	93.952	95.725	101.21	97.999	102.19	97.532	102.95	101.87	98.836	100.96	98.493	94.395	98.958	94.053	107.46	96.728	97.49	99.055	101.59	98.326	98.499	99.2	97.878	98.486	100.88	103.69	99.247	99.13	99.34	95.918	103.61	102.47	101.35	97.559	100.07	97.083	99.904	105.61	97.905	104.12	100.31	91.213
111.78	120.41	117.43	114.85	121.77	119.34	114.48	119.46	124.84	118.29	119.33	121.04	119.12	112.77	113.95	113.21	115.56	115.14	123.65	115.35	122.91	121.33	117.82	114.93	116.35	120.33	118.88	117.82	117.41	111.28	113.37	118.44	118.22	114.18	119.56	120.29	112.99	116.13	117.79	121.2	114.22	116.25	122.47	117.16	114.14	122.08	113.72	121.83	117.34	109.41
112.35	108.36	111.26	118.23	110.72	113.4	109.4	112.09	113.05	111.75	106.12	112.06	104.32	111.17	112.75	109.47	112.68	111.06	111.85	113.32	106.16	116.93	113.63	110.17	109.14	106.23	112.07	103.45	111.1	107.97	115.52	114.7	110.79	115.52	111.34	110.96	108.73	112.04	110.65	107.04	107.52	114.86	109.05	110.73	106.7	110.12	112.43	112.04	108.73	109
105.02	103.76	106.8	106.52	101.88	106.55	110.78	103.07	108.63	105.44	107.48	100.83	102.85	100.8	104.14	99.405	110.75	102.49	105.72	107.83	106.9	101.65	101.72	104.75	99.946	105.15	108.05	106.2	106.75	104.64	102.61	98.198	98.58	108.77	102.71	102.82	110.6	109.54	103.18	101.31	103.85	103.1	95.224	98.243	104.17	107.04	100.53	100.05	101.72	105.99
[truncated: 250 more rows]
[truncated: 150 more columns]
