# Supplementary material for: Genetic dissection of main and epistatic effects of QTL based on augmented triple test cross design
Source: PLoS One. 2017 Dec 14;12(12):e0189054. doi: 10.1371/journal.pone.0189054 (PMC5730204; doi:10.1371/journal.pone.0189054)
Supplement: S8 Supporting Information — (ZIP) [file pone.0189054.s008.zip › z4_1400_0.2_5.csv]

101.63	97.043	96.926	101.63	99.677	100.58	98.967	102.24	98.497	97.882	94.84	102.17	92.557	100.69	100.64	93.718	98.841	97.441	98.231	103.53	98.965	107.8	100.65	109.67	92.849	94.747	93.633	93.819	104.71	92.801	104.06	103.25	92.943	100.24	93.962	94.578	102.42	98.762	104.05	92.108	95.654	94.962	97.331	98.941	102.42	95.68	96.491	108.15	99.432	94.372
111.9	109.61	105.35	105.36	103.9	118.32	107.63	113.08	110.33	115.95	111.34	112.13	114.51	111.3	111.39	108.29	115	126.79	115.09	112.01	111.96	115.99	122.26	116.79	113.86	108.91	105.25	119.28	121.72	113.96	115.76	111.23	113.88	104.79	115.42	114.8	108.16	116.99	111.86	107.24	103.53	111.4	119.61	106.32	113.36	110.56	109.25	105.98	116.5	117.74
102.03	104.82	101.8	109.21	105.74	107.64	106.24	115.51	107.3	96.708	108.14	119.32	101.16	106.09	104.99	105.35	101.08	110.5	107.3	105.91	104.69	100.24	100.52	115.08	105.3	105.87	110.85	100.77	98.626	107.59	107.63	109.54	113.28	102.62	107.27	107.2	93.679	103.88	101.72	98.372	100.02	110.39	102.25	117.38	92.234	105.39	111.74	101.1	99.842	100.62
99.506	112.94	98.6	112.9	109.21	109.57	112.13	104.45	100.96	104.1	110.7	97.608	97.132	104.35	109.22	110.81	120.12	105.24	101.01	103.69	103.12	112.28	104.42	108.99	98.407	95.81	107.47	105.6	106.99	106.93	104.9	112.7	104.89	106.38	111.23	109.56	100.14	109.97	107.76	104.3	107.93	112.99	110.42	110.13	104.89	107.65	107.8	109.57	96.29	102.44
106.31	102.91	109.17	115.37	116.29	115.35	102.28	116.62	119.86	118.65	113.84	110.54	105.62	114.93	106.31	107.17	109.96	114.12	122.4	109.29	111.7	111.66	113.99	112.75	101.74	117.67	113.58	114.3	107.83	112.16	113.89	103.24	117.19	115.52	117.11	111.04	110.94	109.38	117.97	110.78	110.28	115.58	102.53	118.25	108.64	114.18	116.14	108.77	107.71	115.35
112.42	106.26	101.62	101.36	110.26	118.16	100.4	106.7	107.61	107.15	102.46	107.26	104.02	96.929	109.54	101.22	107.39	95.137	101.43	101.77	111.21	105.18	97.895	117.76	106.56	111.56	102.91	107.49	113.69	102.49	111.47	99.435	106.04	105.96	105.59	107.18	107.14	114.48	103.85	103.54	106.06	110.14	105.3	111.78	101.67	114.12	105.51	108.26	105.19	109.34
105.3	104.15	107.38	103.74	101.94	105.06	108.4	105.24	105.7	104.12	105.92	105.21	100.25	108.04	109.98	98.871	109.42	106.9	109.69	113.69	106.27	102.9	101.57	102.51	109.96	99.405	91.704	104.02	95.898	100.49	104.07	105.68	100.21	101.04	94.308	96.281	108.93	106.77	107.85	91.79	111.5	102.56	108.08	113.52	99.733	113.69	103.05	103.19	102.68	97.387
112.4	117.11	107.44	104.36	109.03	104.53	111.84	104.69	119.47	107.73	107.83	100.56	114.79	101.79	113.5	105.44	117.72	119.8	107.42	114.4	103.39	108.79	100.19	109.07	120.55	107.26	112.95	107.26	101.82	105.69	103.16	103.68	112.35	101.61	106.14	111.62	112.17	111.73	105.18	106.89	113.52	111.36	106.92	107.56	113	117.74	110.2	109.75	106.74	111.54
116.59	100.44	105.39	104.25	105.93	104.78	99.53	111.56	98.007	115.59	103.34	105.96	103.45	105.04	103.52	109.43	113.34	112.63	100.1	99.404	111.84	97.987	108.62	106.11	105.5	109.57	101.98	103.69	105.56	111.11	102.76	110.4	100.05	100.44	99.35	108.53	104.34	108.47	108.48	101.63	109.44	111.36	111.95	107.92	104.16	106.11	104.09	108.16	102.8	103.84
104.28	95.617	115.42	103.01	107.26	98.452	107.41	97.436	112.22	108.96	110.78	103.68	102.36	108.56	107.58	105.31	103.74	109.38	108.42	118.57	113.35	103	107.82	101.39	104.34	110.65	96.657	104.96	109.01	102.98	108.43	103.96	117.46	102.16	106.98	108.93	104.05	111.15	99.003	114.21	108.64	123.54	96.236	109.81	105.67	95.106	97.764	97.643	110.21	100.41
94.882	103.64	103.76	114.35	97.826	102.43	93.351	116.25	104.66	103.83	104.68	100.96	103.51	111.25	106.84	107.73	105.57	99.409	101.26	101.38	105.95	112.26	100.67	97.089	101.47	98.294	118.11	106.23	102.17	111.6	107.98	106.19	106.17	99.853	101.2	107.81	104.98	101.66	101.61	113.18	109.34	98.75	107	100.7	103.29	113.56	110.6	106.5	107.84	104.2
105.26	105.02	99.138	103.36	108.74	108.81	103.76	99.802	98.739	106.32	108.66	111.79	103.66	109.42	114.75	106.82	109.03	99.499	101.87	107.59	105.7	107.39	117.66	102.15	102.29	109.83	98.58	97.251	110.77	103.99	118.16	103.66	107.73	105.86	112.49	100.1	100.45	98.06	103.18	108.66	110.04	106.98	107.45	97.737	100.32	106.46	102.59	104.22	99.483	104.03
120.19	117.74	117.84	110.6	122.9	122.11	110.13	111.95	118.42	113.09	111.47	117.5	127.66	117.71	124.23	114.98	119.55	108.62	118.13	112.81	119.27	107.47	119.06	127.88	117.01	119.23	118.3	117.5	121.49	116.58	127.07	117.78	114.27	112.57	113.24	113.25	118.08	113.73	116.85	123.9	117.29	116.29	116.76	118.46	109.62	112.72	116.91	111.45	118.22	112.73
106.32	100.3	117.96	117.53	109.32	110.32	106.14	103.17	119.01	110.25	113.49	108.5	112.82	112.17	121.93	113.82	105.18	105.72	115.65	113.58	113.86	117.36	102.21	111.64	104.95	110.72	103.86	116.93	104.91	111.87	111.96	111.8	110.76	111.75	119.62	118.1	110.83	112.98	103.11	102.47	110.99	112.31	114.35	110.51	121.43	122.78	113.28	109.86	116.94	105.87
102.87	95.854	106.68	98.827	99.916	104.18	98.402	108.36	101.43	97.11	103.11	98.094	110.55	100.21	100.16	112.98	92.769	107.68	104.39	97.4	99.477	97.185	110.35	103.82	104.26	100.22	106.81	102.01	107.87	101.92	94.936	98.956	95.15	106.26	102.35	99.98	104.37	91.999	102.22	98.729	106.38	105.17	100.07	95.893	96.517	95.62	99.044	98.189	103.69	109.53
100.35	102.7	97.519	102.04	112.77	106.2	98.944	96.622	105.71	103.6	97.763	102.01	97.45	99.156	101.71	108.61	102.55	102.23	101.41	98.901	98.238	104.87	92.45	91.962	105.94	97.615	104.75	109.29	103.42	99.494	100.95	108.78	99.43	103.62	103.68	94.563	105.09	100.02	105.41	99.055	104.17	105.07	95.04	98.92	100.35	107.23	104.33	109.67	107.82	100.61
96.559	93.995	105.69	106.22	104.7	106.68	105.19	96.544	109.51	108.79	100.29	111.14	107.13	105.84	110.54	105.06	108.12	113.51	100.58	112.93	100.5	109.62	116.26	110.6	106.18	103.17	107.7	102.71	106.06	97.261	106.77	101.27	97.894	99.674	107.2	108.44	112.74	113.95	100.7	111.6	104.76	103.26	111.31	106.81	108.13	101.53	114.49	102.88	97.72	105.89
105.77	107.04	113.47	111.84	103.61	111.5	106.25	102.92	101.21	114.9	95.574	112.44	101.13	111.28	106.79	111.67	104.66	107.02	103.49	108.93	102.05	109.23	114.11	102.46	107.43	113.82	102.17	103.13	114.25	105.49	104.51	102.58	104.51	92.53	109.8	103.44	111.58	103.42	107.56	105.25	101.65	95.845	104.41	97.122	102.99	100.32	105.36	106.9	114.28	111.49
115.62	117.14	117.65	123.05	110.33	119.14	109.52	120.95	126.57	119.81	116.32	109.42	113.39	105.38	120.09	106.66	112.66	121.77	109.69	120.79	118.02	113.39	121.47	112.98	120.42	120.65	115.46	116.87	117.18	127.13	114.58	110.72	117.13	120.52	118.97	119.67	119.79	107.84	117.64	113.92	110.53	118.93	119.79	112.55	120.06	125.62	121.96	117.74	115.79	115.46
101.84	98.613	98.113	94.398	105.99	106.8	111.65	101.75	103.26	105.59	111.9	111.58	101.91	103.19	104.99	110.81	114.76	109.06	99.563	99.414	99.99	106.88	106.89	103.32	110.08	104.45	109.36	98.07	109.44	106.01	112.45	92.538	98.671	100.56	107.17	98.044	109.62	105.6	106.93	104.41	103.2	101.89	106.56	109.26	109.55	110.08	110.59	97.099	105.37	111.36
110.55	109.86	102.57	105.87	104.75	99.351	95.768	99.897	106.15	107.99	101.37	112.29	100.64	100.38	105.22	104.76	104.19	102.87	106.93	104.56	109.17	106.96	101.05	95.958	101.3	112.37	104.81	103.67	101.96	102.06	105.16	101.65	99.383	110.76	99.817	105.07	106.71	96.142	95.529	116.81	112.01	100.54	106.32	115.34	100.01	103.7	106.66	105.23	108.22	105.52
93.058	104.54	90.285	104.29	101.52	101.83	97.553	103.42	101.04	98.727	100.82	104.63	99.945	94.369	107.1	94.636	100.02	105.59	102.39	97.921	106.94	97.733	90.866	106.28	102.05	96.899	100.91	101.9	113.16	99.646	95.604	105.44	104	88.758	101.9	92.732	101.49	96.69	104.84	105.5	90.308	96.453	93.998	91.686	107.02	99.14	89.914	101.59	97.227	93.349
97.013	105.9	106.53	99.613	109.43	103.45	102.43	99.988	107.09	103.44	106.84	98.194	102.58	108.41	102.05	102.86	108.52	114.13	94.332	106.04	105.66	110.13	103.34	103.27	113.99	106.93	105.6	108.19	110.92	108.21	115.69	100.73	102.9	112.92	107.11	110.49	105.92	99.725	107.04	107.27	103.01	113.23	115.82	113.58	109.88	100.4	115.61	106.57	102.12	111.54
117.95	117.85	107.2	105.52	115.24	108.9	109.64	113.54	114.52	101.01	110.76	105.08	113.81	118.56	109.64	111.52	116.26	104.68	110.63	105.99	120.58	111.91	111.21	110.28	109.95	111.27	112.87	105.75	110.29	113.4	110.49	104.25	108.23	114.53	98.174	110.09	106.64	108.75	114.49	103.74	106.9	113.82	97.696	110.15	109.93	106.8	112.05	115.39	115.48	104.37
121.54	109.06	108.85	119.52	106.76	116.29	117.67	106.67	110.7	107.99	117.13	109.31	111.62	110.16	108.53	110.92	115.68	110.6	111.36	110.32	105.29	113.86	121.14	112.71	119.84	113.88	112.91	112.88	116.21	105.32	113.51	119.45	108.01	107.12	104.67	113.12	113.13	108.64	105.08	113.68	106.85	123.06	108.81	109.91	110.25	109.9	114.79	112.01	110.69	113.92
105.12	105.48	113.28	110.04	98.72	109.15	103.31	106.17	104.17	101.52	104.51	101.42	113.03	112.73	107.01	105.89	112.07	114.21	110.17	114.99	100.78	109.86	93.855	108.53	100.64	107.25	109.42	105.58	110.45	99.929	109.2	114.12	100.06	111.34	100.44	106.18	107.69	113.22	105.01	105.45	102.01	104.21	106.99	98.897	102.65	103.34	112.1	98.641	109.95	106.91
102.69	103.28	97.193	100.28	105.55	101.27	114.23	111.69	99.881	98.956	106.39	99.894	103.18	105.16	109.36	103.75	101.62	104.38	111.3	115.32	100.72	105.84	102.48	102.13	108.94	104.96	97.838	98.469	114.65	102.51	103.55	111.72	103.24	104.25	103.38	112.01	104.41	110.68	105.96	100.86	106.8	95.099	110.32	108.58	105.75	108.83	108.1	102.72	119.07	101.87
112.76	98.233	98.177	100.67	124.02	104.89	110.91	101.11	99.831	95.72	113.4	117.42	115.06	104.45	105.12	112.37	111.48	99.244	112.13	97.903	111.08	100.3	114.95	96.659	106.1	105.85	109.29	100.21	112.3	98.191	113.95	100.21	105.55	106.59	102.7	109.59	113.94	102.92	107.3	104.96	109.4	108.34	110.36	114.48	103.46	99.319	98.503	108.26	95.958	103.68
113.88	112.74	107.59	111.57	120.25	110.63	110.18	111.82	104.13	115.33	113.59	107.4	121.41	108.96	116.91	113.46	107.75	113.63	117.33	114.01	115.36	105.54	117.77	117.8	110.63	105.95	96.976	111.36	116.2	109.52	111.4	100.65	110.28	117.94	104.49	110.5	113.62	115.78	113.07	105.49	116.1	119.76	111.12	110.45	114.69	113.86	109.74	108.52	114.9	107.9
97.589	108.06	105.54	100.99	95.725	105.52	114.25	103.76	104.37	101.89	110.89	110.12	104.46	105.35	96.44	108.12	105.58	99.776	101.92	115.66	104.82	103.12	89.859	109.45	107.23	113.48	105.28	105.03	99.697	108.89	107.58	94.42	108.22	104.7	105.76	107.34	99.014	102.28	104.15	106.55	100.99	109.03	106.24	105.02	106.18	106.72	101.59	107.28	105.72	100.38
106.59	104.88	113.65	103.98	100.92	109.97	103.89	104.16	106.39	114.08	110.43	104.5	103.08	107.62	101.04	101.17	98.75	111.34	110.81	103.66	107.63	104.79	110.89	98.584	113.96	108.18	97.192	105.74	116.29	102.39	110.64	103.74	112.76	110.45	105.01	107.54	110.98	100.92	103.24	107.19	107.63	105.29	106.08	102.97	107.91	117.78	100.69	103.54	113.9	109.4
110.58	118.39	114.09	112.03	119.21	111.76	103.35	113.7	115.67	116.84	113.45	105.07	108.7	112.3	105.37	113.27	110.88	107.91	113.12	111.54	114.28	110.33	106.33	108.71	116.3	107.53	123.19	111.49	105.72	105.79	104.69	119.38	108.88	109.64	108.5	114.86	111.84	119.93	118.58	118.96	109.64	111.55	112.08	107.94	102.87	110.69	116.26	112.23	114.47	114.56
109.95	110.19	106.53	107.32	101.37	110.25	106.86	107.64	109.77	109.51	110.57	118.56	110.25	113.86	117.66	113.68	110.75	109.11	118.79	113.19	110.04	109.97	111.37	112.06	112.51	120.5	107.82	114.39	111.01	119.37	112.98	104.82	118.95	117.75	113.31	118.11	117.81	114.34	100.94	105.77	113.08	106.04	113.33	98.262	112.7	108.51	114.29	115.53	107.01	117.68
104.52	104.02	105.96	109.64	103.69	109.25	107.41	106.36	106.32	104.15	100.52	107.07	107.77	108.75	111.43	101.28	106.84	99.351	108.07	102.04	106.75	109.21	105.72	96.061	111.67	98.392	106.34	103.81	104.83	92.622	108.27	105.34	110.66	99.759	104.73	110.38	107.73	95.638	107.97	102.2	113.48	95.621	102.52	100.81	102.29	100.88	104.95	107.41	112.68	121.13
116.14	109.88	111.86	113.73	118.85	111.84	118.87	112.67	112.91	109.63	101.34	115.8	119.02	108.02	118.09	116.07	112.3	120.38	103.77	116.39	114.86	109.7	118.02	100.5	118.76	108.07	108.37	106.75	108.58	105.72	108.27	110.74	113.91	115.62	112.44	120.12	110.88	109.51	110.13	107.74	114.66	116.1	109.18	114.81	114.76	109.42	116.67	120.23	106.69	112.72
120.91	104.48	114.49	123.48	116.17	113.32	114.21	118.63	118.91	114.26	109.48	103.57	113.87	111.43	117.79	107.72	111.58	115.97	110.08	109.58	113.75	106.98	111.98	109	117.69	110.25	117.93	103.63	113.04	108.03	104.66	109.21	111.35	107.03	106.8	113.13	106.92	121.58	117.06	108.38	102.52	114.67	120.32	97.926	116.79	112.18	111.77	110.27	116.65	112.87
107.93	106.07	102.02	104.49	101.49	102.97	112.97	108.82	95.858	93.248	109.94	114.52	112.27	99.214	110.11	112.81	99.979	105.3	99.946	101.32	101.48	105.45	109	113.34	111.97	106.73	105.05	99.259	103.5	102.3	109.76	96.4	110.36	103.79	104.05	103.35	104.21	98.438	108.86	106.11	106.72	111.84	104.28	107.63	112.94	104.58	106.48	104.96	102.29	106.55
107.95	115.99	104.21	106.62	120.98	108.79	115.49	116.57	113.92	109.93	110.29	107.95	106.81	108.57	112.74	105.64	125.32	104.96	115.99	112.02	114.22	114.22	103.44	109.36	99.523	116.54	110.63	113.46	111.85	118.52	114.85	107.82	107.31	117.77	102.05	115.59	121.59	106.74	105.75	112.24	123.77	109.95	110.36	114.28	108.39	115.66	115.08	109.1	111.56	104.9
100.8	110.08	107.38	100.89	96.213	111.61	104.95	99.051	97.024	97.568	117.34	108.7	105.26	106.62	109.73	100.89	98.289	99.75	106.64	101.98	101.08	106.84	104.03	104.2	107.19	98.819	108.73	100.48	104.03	93.186	97.003	103.86	104.66	112.67	107.97	99.719	105.11	104.95	102.5	103.47	95.816	114.49	116.7	105.35	97.004	104.27	107.88	102.82	112.72	102.25
124.1	112.56	105.62	117.78	109.52	111	114.56	113.66	107.23	111.61	114.87	108.87	113.9	108.72	107.91	117.99	116.85	111.7	114.8	109.53	110.82	104.52	118.52	111.29	115.76	115.02	114.73	108.37	113.55	111.05	102.81	109.74	111.7	109.03	113.13	100.58	111.86	105.73	119.98	110.47	106.67	115.04	114.27	110.61	119.77	106.27	109.79	118.96	108.19	113.08
101.51	114.13	111.18	110.65	100.61	97.273	104.82	118.48	114.69	105.99	105.03	110.33	108.69	112.83	115.15	117.71	112.54	112.28	108.64	105.83	109.45	109.69	103.45	116.63	105.76	103.85	103.06	119.55	122.21	111.01	109.93	117.62	117.86	110.22	109.38	117.04	115.11	118.35	109.72	113.26	118.02	112.34	112.68	114.48	114.16	108.25	111.47	107.25	115.77	114.3
101.66	107.64	105.94	110.19	108.5	107.58	102.58	108.87	102.59	111.79	108.16	109.86	116.38	109.43	107.34	107.16	97.721	102.82	100.91	104.44	108.78	93.767	97.997	107.22	108.07	94.558	98.731	97.383	113.33	106.53	101.4	100.2	109.98	105.4	112.63	102.95	110.73	111.33	103.19	108.09	109.04	101.01	114.23	105.82	106.81	101.42	110.5	101.57	106.77	104.13
107.83	96.216	101.41	106.3	101.16	95.241	97.756	104.34	97.161	100.05	104.5	93.181	94.251	90.637	91.582	107.68	103.87	99.947	98.867	106.49	105.72	105.11	100.1	94.309	101.29	102.91	111.04	104.51	109.12	104	107.56	101.06	97.856	98.656	103.14	100	101.12	94.612	102.39	104.86	96.723	109.13	96.405	99.454	91.967	108.7	96.218	103.61	102.7	96.751
108.37	114.22	113.74	106.51	115.66	116.17	119.08	105.17	108.53	105.65	103.11	112.01	107.15	104.88	120.75	111.05	111.56	121.12	117.77	115.81	104.88	116.28	124.39	114.36	118.1	102.86	110.96	112.37	111.57	109.31	118.86	110.24	112.11	115.99	113.87	116.5	110.5	114.6	103.67	104.67	110.42	109.68	109.59	114.53	105.38	105.24	111.53	112.17	107.45	105.82
103.43	111.15	107.97	95.522	108.22	109.92	101.97	105.15	110.8	106.22	101.15	99.09	99.062	103.57	110.19	101.94	105.68	113.98	107.22	105.86	110.07	105.38	102.81	102.92	101.55	111.2	103.87	98.527	98.27	106.83	109.34	106.78	99.95	110.95	110.78	107.82	100.38	116.6	98.858	103.38	109.3	117.91	101.41	108.18	101.39	112.04	110.49	101.65	103.65	108.02
109.47	114.77	113.63	111.49	108.34	108.41	116.51	111.97	98.854	115.26	108.2	114.32	103.1	116.38	112.54	116.04	107.63	110.89	110.48	112.82	110.87	109.61	100.63	107.66	99.166	106.52	106.46	109.37	116.8	102.94	107.57	106.65	110.89	107.75	120.34	112.93	113.18	105.61	102.15	116.64	107.46	105.92	111.47	105.58	111.31	115.01	112.65	105.09	113.75	117.22
104.84	109.63	105.63	101.77	113.6	98.686	110.92	102.22	110.08	103.95	111.9	111.98	107.43	115.05	106.61	112.59	109.99	111.3	100.38	106.09	104.99	94.382	106.51	102.62	91.796	112.01	102.37	114.4	111.74	105.51	101.38	104.54	108.28	91.723	106.37	106.28	103.24	97.135	102.7	103.69	110.95	110.4	112.53	106.79	92.679	111.3	106.68	102.45	103.99	103.72
115.59	115.06	114.95	117.78	115.63	110.96	104.61	107.8	115.56	105.97	116.23	108.69	118.8	113.06	108.55	115.47	117.04	112.19	113.88	115.4	107.7	105.35	107.88	109.52	114.26	109.33	110	114.7	117.24	120.94	105.26	117.09	110.93	109.9	113.57	107.17	108.41	104.82	116.33	109.33	110.72	112.56	113.85	111.25	105.63	112.45	111.36	112.28	112.28	109.76
112.23	110.69	109.38	109.04	112.96	111.62	108.24	110.84	103.95	109.36	108.69	102.34	111.58	114.08	105.07	110.11	110.59	114.66	117.08	108.26	116.72	112.39	117.36	109.74	114.41	111.5	117.04	103.96	109.46	105.98	110.85	106.79	101.21	111.57	117.38	112.72	111.01	106.92	118.2	112.73	114.73	121.13	117.13	109.83	115.21	122.43	105.76	114.87	114.01	113.88
110.33	108.63	104.75	106.09	102.14	102.03	102.13	98.556	101.61	90.58	105.33	99.977	102.98	92.323	94.315	102.34	100.97	101.75	111.15	101.13	99.275	101.23	99.026	98.82	94.317	95.94	96.117	98.569	101.99	94.839	90.602	95.211	94.436	98.376	99.49	96.493	103.84	99.015	103.92	104.2	104.8	99.67	93.795	94.426	85.441	96.825	88.259	98.462	99.067	96.755
103.18	110	111.75	109.52	103.57	107.67	119.6	111.72	108.25	112.62	111.58	114.98	111.87	115.23	116.07	116.87	110.64	112.38	105.83	110.14	103.74	112.1	119.01	105.79	115.64	103.92	110.32	113.78	115.76	109.75	112.4	105.12	114.94	110.61	106.71	105.54	116.98	112.51	111.68	119.2	108.97	116.93	109.13	113.95	113.71	116.06	108.71	108.1	106.35	116.53
103.73	107.01	99.693	105.35	105.25	103.1	107.62	111.61	101.42	98.038	104.63	105.7	115.77	107.7	109.45	97.786	108.68	111.88	115.3	103.61	102.54	114.3	109.6	100.08	103.68	105	99.068	104.58	105.95	103.53	108.03	114.37	105.59	103.56	112.41	107.47	103.94	111.49	111.34	102.42	104.14	106.22	103.54	99.244	108.51	95.752	104.09	104.61	102.86	113
119.71	115.03	105.41	108.43	106.74	115.35	110.6	111.3	106.41	116.24	106.78	117.84	110.61	110.27	111.46	114.78	111.35	108.34	108.15	117.39	109.42	110.32	101.65	114.28	113.62	108.4	110.06	112.1	103.87	121.46	105.38	107.56	110.17	114.39	106.78	110.92	101.98	109.19	116	112.71	112.49	112.44	109.76	108.6	114.86	117.34	105.74	113.3	117.02	113.21
108.08	126.7	106.69	116.51	111.98	117.71	112.7	115.8	103.73	112.36	117.28	112.89	107.51	113.65	114.7	120.57	108.69	112.43	124.78	122.9	120.47	119.29	117.93	114.99	110.9	112.53	112.43	110.5	120.57	120.61	113.83	111.15	109.18	115.65	123.22	116.84	119.11	113.43	110.75	114.21	111.37	110.52	103.13	113.69	119.68	115.1	124.48	120.54	112.31	119.43
106.66	106.32	101.09	109.35	103.3	104.63	104.81	109.79	108.94	103.69	105.41	106.51	108.47	100.39	106.47	108.82	112	110.14	102.14	106.22	106.68	97.655	111.42	100.74	105.16	101.71	107.76	101.52	102.3	105.29	108.68	113.12	106.98	104.23	109.66	113.53	108.4	107.26	104.25	109.25	105.42	98.508	107.25	100.62	105.83	112.2	113.83	100.83	101.2	94.25
105.17	121.01	103.87	110.5	108.1	105.86	106.17	114.94	113.06	114.07	107.7	106.5	117.95	108.94	114.9	122.06	109.33	111.34	107.61	112.09	104.71	105.34	115.75	115.45	120.88	111.99	118.57	103.01	111.65	111.71	114.04	109.76	98.863	100.39	109.6	116.42	108.65	110.74	108.99	107.44	118.16	106.98	112.39	111.83	119.89	110.38	120.84	109.37	104.12	109.97
104.11	109.5	103.82	108.13	110.65	109.99	106.66	100.4	103.54	104.27	105.71	108.52	107.81	108.75	115.2	101.55	102.89	101.52	115.47	104.39	102.61	111.2	112.92	98.031	107.59	110.03	110.38	107.27	104.58	110.18	106.72	105.87	106.68	110.99	105.36	92.112	107.48	109.35	104.62	103.92	117.77	105.29	107.86	102.61	107.28	110.17	110.28	110.08	107.85	106.35
101.5	110.81	92.984	95.459	107.38	97.089	102.93	104.08	96.657	97.168	99.406	87.139	98.581	102.57	95.276	103.24	106.62	99.827	99.203	106.2	120.04	109.25	100.69	104.8	95.524	102.81	101.7	99.269	102.37	93.411	94.486	112.32	96.186	102.26	113.29	93.278	104.69	101.03	100.77	98.875	103.1	109.75	109.18	105.63	102.02	97.904	109.98	97.669	112.14	105.4
100.18	102.94	104.76	98.128	105.31	107.65	97.464	99.564	108.8	107.75	104.99	99.575	98.953	101.41	101.33	102.13	108.77	107.53	106.99	102.65	100.29	99.221	107.45	102.01	114.53	112.61	112.98	109.08	114.71	104.02	103.44	103.47	107.28	101.84	106.28	102.57	104.41	100.39	100.92	101.69	106.8	114.9	104.26	101.91	110.71	110.67	101.46	101.39	103.83	103.83
106.27	103.73	101.01	98.628	94.659	104.67	103.2	99.584	100.77	103.65	96.404	98.897	99.169	88.255	97.129	95.741	97.065	95.74	96.907	95.356	99.382	101.53	95.673	94.663	93.621	92.973	103.34	101.23	103.08	90.572	94.596	101.92	105.74	97.147	109.34	98.58	107.44	100.6	91.694	109.54	96.387	100.09	99.349	101.84	95.739	97.694	103.96	95.214	106.57	91.72
109.23	112.53	112.38	99.086	97.756	105.4	106.74	102.05	111.36	104.17	110.72	97.103	113	104.44	111.61	108.85	107.95	100.01	107.01	104.58	112.11	103.86	103.96	119.7	115.43	101.11	110.76	102.08	93.112	103.44	102.64	107.35	113.04	107.22	111.03	94.637	110.03	102.67	101.78	102.26	112.27	101.47	109.52	107.97	99.856	105.35	107.76	103.59	109.31	111.61
104.34	100.49	98.648	96.546	102.59	104.3	105.23	104.89	97.353	100.75	102.03	104.77	108.51	103.21	110.47	107.89	100.4	104.7	101.73	103.02	107.19	113.93	104.55	107.73	102.9	101.22	100.44	100.86	105.62	103.63	106.05	101.55	102.81	112.05	102.96	101.43	105.62	112.47	98.84	107.76	106.44	103.16	108.05	108.08	108.46	101.45	105	110.1	104.32	107.74
119.11	109.82	102.28	114.01	104.28	105.12	119.77	98.65	111.82	109.49	114.4	108.92	111.85	106.27	111.31	115.69	108.76	110.53	105.48	112.85	116.32	115.08	102.27	116.35	115.02	121.32	107.85	107.35	111.64	118.25	110.14	114.09	104.41	98.483	108.79	105.82	103.81	114.78	102.2	112.48	109.1	112.24	119.68	120.47	107.72	112.99	114.77	109.16	105.5	113.2
97.757	114.11	103.37	99.826	108.5	97.472	94.814	95.341	100.92	105.59	102.59	95.917	95.704	98.698	94.5	100.32	99.997	90.968	107.55	96.809	99.673	96.15	104.35	94.786	98.342	93.364	101.06	97.969	103.2	89.686	104.67	109.17	110.93	99.212	105.18	99.139	101.17	103.85	111.8	99.344	98.541	100.43	90.985	102.12	91.56	92.366	104.21	101.33	102.03	101.68
102.99	101.86	101.92	97.84	102.3	105.91	97.773	107.64	113.81	97.27	111.36	103.28	100.67	105.43	102.89	105.86	105.37	110.28	110.99	106.48	111.1	94.239	105.45	107.87	106.71	99.726	103.48	102.16	98.382	109.13	103.79	107	110.33	104.81	99.931	104.48	105.81	112.92	94.558	108.11	101.83	107.75	103.43	110.34	98.94	109.16	102.83	107.11	108.81	100.02
102.18	110.67	108.32	112.15	102.91	107.95	119.52	107.18	114.53	116.77	119.32	108.87	119.39	109.75	129.05	111.82	117.9	109.45	114.58	110.04	105.14	112.15	115.94	104.28	120.66	123.36	116.56	104.61	114.08	118.39	117.23	112.27	114.47	124.72	110.95	111.87	107.1	111.4	114.64	114.06	112.68	111.27	114.24	122.77	115.42	113.58	117.55	118.98	104.37	119.17
108.82	110.38	100.6	106.1	110.87	106.01	105.47	112.31	114.08	107.84	103.05	107.67	105.61	109.6	106.2	105.67	109.88	108.76	112.54	108.37	111.3	112.1	105.03	109.29	102.04	108.3	114.37	94.686	108.46	108.88	108.04	105.78	108.43	99.242	99.082	110.67	103.06	101.14	117.08	102.99	102.28	116.67	107.44	106.9	106.12	114.43	97.651	106.39	108.93	105.14
99.868	104.28	106.99	102.4	98.917	99.096	100.44	96.913	97.223	107.22	93.755	95.105	86.653	98.729	106.65	103.59	100.88	106.93	100.07	98.83	100.4	97.408	95.52	100.87	93.488	92.074	100.14	106.76	103.36	97.866	91.564	106.05	102.88	108.23	94.263	99.577	104.62	101.99	99.377	105.94	116.24	104.08	101.52	97.686	99.166	102.77	106.15	98.668	87.246	94.321
113.27	113.48	111.72	103.6	116.28	113.31	109.55	109.8	109.48	116.56	109.91	110.24	115.65	108.07	106.19	118.26	108.75	115.21	108.27	116	109.59	111.77	115.21	110.34	103.61	105.41	102.99	106.93	113.77	111.61	117.37	107.12	107.74	106.73	106.08	103.17	108.98	113.93	106.67	111.08	110.8	116.99	105.58	110.61	103.53	108.22	116.15	109.22	104.71	116.44
117.24	108.62	102.48	115.31	114.52	97.159	106.38	110.03	105.69	110.4	104.33	106.57	111.45	99.119	100.07	105.27	98.203	106.54	111.28	105.81	111.24	108.46	110.7	107.76	99.494	106.24	106.2	106.73	100.94	107.35	108.61	113.53	106.23	104.54	104.93	109.73	111.06	105.21	103.91	110.51	105.22	108.62	100.41	105.43	104.46	107.38	98.208	109.68	107.76	102.42
108.34	100.29	108.1	108.05	107.62	104.82	99.624	99.895	102.55	104.27	110.84	102.06	110.51	96.959	106.33	100.76	107.54	112.44	96.461	102.64	111.32	109.86	101.26	94.722	108.75	107.25	107.95	110.83	107.98	104.4	99.423	103.59	113.51	105.09	103.93	112.93	109.37	93.367	98.557	106.29	105.84	103.35	106.69	106.85	98.615	109.25	105.99	101.08	104.89	109.25
108.34	117.46	112.26	107.22	103.68	114.34	114.01	106.94	113.13	107.86	110.2	116.27	107.71	107.77	103.9	110.25	118.65	98.18	111.13	114.68	110.42	105.72	105.61	110.86	115.57	108.38	121.68	107.43	113.23	119.96	121.95	107.99	111.12	113.7	105.83	110.09	116.44	110.43	114.86	106.34	120.44	112.84	105.12	114.04	121.25	112.8	112.91	107.79	107.73	111.08
104.5	97.652	101.51	111.76	101.92	113.79	99.061	107.92	104.39	107.19	106.16	105.67	102.64	100.09	104.05	113.14	99.185	111.79	106.83	103.74	105.85	102.94	97.938	89.846	109.1	100.33	105.73	101.3	106.67	106.24	106.1	112.68	104.3	98.058	103.9	111.79	98.062	103.71	105.66	100.94	105.09	104.33	104.08	103.17	100.51	102.32	102.14	100.5	110.6	106.33
94.883	100.65	97.876	100.82	104.79	105.25	98.618	104.25	94.439	90.234	99.761	100.6	102.14	103.47	105.9	102.31	96.594	97.692	94.053	101.19	103.39	104.29	105.36	97.921	93.139	100.82	97.246	100.75	102.95	104.25	104.35	92.195	98.555	93.984	89.382	100.31	107.42	98.066	93.828	97.33	99.858	97.807	105.6	98.875	97.292	95.08	103.82	103.54	92.377	107.22
120.46	103.04	111.82	105.13	98.779	106.91	117.32	107.58	101.52	97.603	106.13	106.03	101.65	104.75	101.97	104.23	108.32	98.724	110.6	108.23	106.63	111.09	105.61	101.23	94.331	107.66	102.93	97.477	94.683	105.46	98.567	110.81	104.53	103.15	108.25	103.91	102.62	108.86	97.413	102.88	109.46	112.53	108.2	115.94	111.06	113.98	105.19	113.25	107.45	103.39
101.26	99.772	94.471	106.53	116.4	108.56	103.27	106.87	108.45	112.19	106.35	103.36	102.78	111.67	106.56	106.6	108.45	115.75	104.34	98.963	111.97	95.575	105.42	101.83	101.16	102.96	106.4	106.01	109.49	113.94	114.64	95.949	96.695	98.759	108.08	104.13	104.15	98.9	103.14	113.49	113.92	103.79	122.04	107.57	106.98	92.08	104.89	90.108	105.65	102.42
112.89	112.94	103.42	116.79	105.41	112.41	111.93	110.84	116.14	118.33	118.2	102.66	109.14	111.03	108.22	115.12	108.27	113.79	113.29	109.87	107.28	115.18	116.29	117.14	107.98	114.76	112.54	119.99	112.28	106.04	117.66	107.57	114.26	113.36	115.94	116.83	115.38	116.9	114.46	103.68	102.49	112.37	107.19	119.76	120.89	111.47	116.41	110.04	115.01	108.44
111.33	113.06	111.74	106.31	109.48	108.47	113.6	115.36	113.6	109.56	107.09	110.11	112.63	101.65	117.39	111.27	110.04	106.68	121.75	112.61	117.91	107.25	114.86	120.81	113.05	113.76	104.83	113.01	102.03	110.12	103.29	108.66	107.71	113.97	115.55	102.13	117.96	116.79	118.05	114.37	107.06	121.22	110.72	112.92	107.52	122.65	114.98	125.83	113.94	102.86
116.08	98.683	106.03	101.08	94.275	105.5	107.17	100.24	108.63	111.16	110.99	107.89	98.402	106.4	104.79	93.273	102.24	104.92	110.4	108.15	100.86	102.73	111.45	105.82	111.66	110.86	102.31	112.24	103.63	104.23	104.63	101.41	108.69	101.86	100.37	107.04	100.71	108.66	101.69	110.76	103.35	109.26	108.06	110.09	110.72	107.4	108.07	113.18	98.821	95.993
107.38	110.66	115.78	110.55	111.69	113.63	109.68	112.35	105.53	116.22	112.36	108.24	115.43	104.26	122.75	105.03	112.01	108.99	107.24	102.45	102.25	114.89	118.21	110.85	113.72	116.07	102.37	114.67	107.98	110.84	122.69	107.15	105.52	115.66	115.09	101.32	108.29	107.37	113.76	104.15	110.97	103.94	111.03	105.79	104.26	110.75	103.95	103.86	110.08	117.46
115.33	98.955	123.78	115.17	109.14	112.44	111.56	106.16	114.56	108.95	114.96	111.42	101.57	111.48	110.83	112.4	116.32	112.45	110.14	109.99	116.51	110.19	114.33	122.93	113.48	104.89	105.29	108.01	113.3	108.33	103.97	106.02	104.89	102.01	104.77	107.76	103.08	114.19	108.2	115.85	117.33	112.74	104.21	110.11	113.17	108.26	108.7	112.8	115.85	119.98
113.92	103.08	115.37	118.46	120.28	116.26	104.43	121.17	114.44	109.81	108.45	116.73	113.74	118.29	117.84	109.88	117.99	102.16	108.63	113.85	120.79	116.46	107.75	116.49	113.94	108.87	114.29	120.28	109.39	112.32	116.06	119.17	116.09	118.63	122.92	111.89	111.53	112.09	111.32	110.36	109.98	114.8	113.57	106.06	116.93	118.34	108.67	110.9	109.93	107.8
109.57	114.98	115.26	113.06	112.31	107.56	111.39	112.17	115.05	108.98	110.76	115.82	114.96	113.62	119.96	122.61	112.97	111.59	107.96	112.15	111.85	117.41	116.68	125.51	106.49	106.62	114.39	122.09	113.62	110.64	121.78	117.24	122.15	115.03	105.68	117.65	110.66	110.29	102.59	116.36	112.16	114.26	108.17	110.47	100.22	109.86	110.06	121.88	116.6	113.99
105.74	106.12	107.46	99.719	118.56	100.4	105.68	110.97	100.48	110.41	112.34	101.77	108.9	103.29	109.22	103.49	106.71	111.77	104.6	108.62	103.1	104.43	98.181	110.86	104.26	104.23	109.19	105.51	109.45	103.37	107.14	101.95	108.48	114.53	101.4	113.04	99.505	104.5	111.97	107.9	101.69	109.46	100.41	99.175	107.12	106.5	108.21	103.82	92.899	111.7
110.86	116.2	115.51	117.72	124.4	116.74	126.76	115.05	116.42	110.65	110.93	115.46	118.29	112.62	110.4	121.16	122.54	123.01	121.63	122.67	109.77	115.24	116.8	121.28	120.88	118.92	123.69	133.13	111.45	116.86	112.79	119.84	117.56	119.27	127.86	112.73	120.09	121.78	116.96	117.42	117.63	121.74	124.18	123.37	117.01	116.71	106.8	114.66	117.45	107.16
101.53	100.96	108.01	106.42	110.16	103.01	106.37	104.59	105.72	103.78	116.2	104.32	108.45	107.27	109.63	110.66	101.1	100.22	102.92	96.962	105.14	98.108	102.72	110	99.124	102.17	96.257	99.003	104.1	112.56	105.52	104.51	101.04	110.36	100.43	105.27	110.69	106.02	99.088	101.73	103.73	106.7	94.887	109.26	103.31	102.23	108.46	102.72	92.279	112.23
121.25	105.53	111.34	118.04	112.2	103.35	102.03	118.64	108.13	109.55	113.22	111.08	115.26	109.81	111.12	110.94	111.98	111.67	116.19	119.21	109	113.49	118.19	110.27	105.61	113.5	115.42	110.08	120.97	120.27	107.69	114.3	110.53	112.38	104.51	109.67	112.42	119.15	102.1	106.25	105.09	110.45	111.56	114.38	108.03	109.68	105.79	114.34	112.72	114.07
107.17	109.95	110.2	111.36	112.88	106.47	113.78	105.67	107.81	110.59	116.32	107.17	111.07	116.21	121	118.89	110.95	102.72	122.17	112.54	118.06	105.29	103.04	112.1	116.24	112.16	111.25	97.82	119.9	117.76	115.01	107.81	117.24	116.68	117.34	111.8	119.11	103.15	114.33	117.74	105.33	114.48	115.31	113.86	111.21	112.03	107.88	112.85	116	111.65
107.54	107.56	106.01	115.99	112.31	107.66	109.49	113.54	117.7	117.8	112.79	104.94	116.29	104.67	113.62	115.93	113.07	118.49	116.52	108.68	117.77	109.58	107.65	109.71	111.37	106.73	110.66	106.97	113.91	113.06	104.44	115.55	119.39	107.32	110.18	113.62	122.5	121.89	117.23	112.6	112.61	110.37	102.83	115	110.53	102.79	114.69	114.86	111.32	119.49
104.01	110.56	107.06	108.28	103.12	103.23	111.11	110.64	101.14	104.68	95.477	115.5	102.43	106.59	106	100.88	111.28	109.28	105.12	108.54	109.61	100.91	110.69	109.99	100.42	101.21	108.65	105.01	115.47	106.28	107.19	106.42	101.81	115.33	103.24	104.6	115.53	97.866	115.1	97.87	104.2	98.061	109.97	102.25	107.39	107.69	111.59	103.74	110.67	107.08
99.161	102.13	105.66	102.13	95.225	102.45	115.4	102.07	110.85	103.13	93.617	112.77	105.74	109.6	121.56	108.37	96.755	109.35	101.15	103	110.86	103.91	94.883	113.01	107.38	115.04	101.77	109.73	113.07	105.89	110.47	113.22	102.09	108.47	98.889	104.26	102.29	107.04	105.11	113.44	96.558	105.57	107.92	105.11	107.85	105.99	106.7	102.45	110.93	105.82
115.04	108.67	105.23	107	114.68	107.14	116.4	101.24	108.55	113.61	111.51	100.51	103.52	107.32	100.34	102.05	109.59	102.1	102.22	112.57	105.25	109.43	111.39	103.6	101.8	101.22	109.16	111.24	105.15	104.83	101.93	107.53	99.667	107.82	106.16	106.86	88.242	115.48	106.48	111.01	106.93	113.89	107.36	105.82	109.82	103.21	112.36	100.47	98.689	109.8
111.02	107.74	109.37	94.081	114.33	116.85	107.48	112.58	102.62	105.47	111.46	108.07	98.935	103.66	109.86	96.71	105.47	109.65	104.91	95.462	104.85	105.86	106.26	102.92	110.44	103.25	103.68	106.48	106.45	110.82	102.37	108.92	113.63	112.7	113.79	105.42	111.06	118.88	106.14	99.247	93.565	115.77	102.8	104.47	105.02	111.14	98.704	111.94	111.57	110.73
107.06	107.7	112.65	110.56	113.45	101.76	106.93	103.26	102.18	110.02	102.44	107.3	103.3	110.27	106.97	101.51	107.93	112.1	108.16	115.97	102.13	96.008	109.1	99.309	99.525	106.16	109.49	106.35	104.25	115.64	99.874	107.43	113.89	104.13	99.948	114.23	105.95	98.386	112.92	101.28	102.31	105.74	105.85	102.1	106.91	108.1	97.432	110.13	111.06	105.03
104.42	114.59	110.94	104.55	100.53	102.95	109.54	106.08	108.58	93.325	96.692	112.24	107.25	102	108.1	103.32	104.68	97.663	107.88	107.85	103.35	104.41	104.34	117.58	109.26	100.31	106.64	96.88	104.15	106.88	110.9	107.08	97.337	106.47	100.3	98.372	106.85	104.69	100.42	104.92	99.581	110.57	102.04	103.1	111.43	109.56	107.84	95.044	104.13	105.69
107.04	100.32	114.66	100.08	111.21	95.421	109.19	100.79	107.23	106.5	108.07	95.335	105.68	112.14	109.84	103.51	109.85	111.84	115.11	111.29	108.05	101.95	110.56	105.28	100.77	96.028	101.28	95.166	95.954	100.01	116.28	105.78	108.08	108.39	111.33	113.34	109.71	100.64	102.84	113.08	110.16	107.03	99.712	107.08	100.55	111.23	107.09	97.032	104.86	114.05
106.88	114.27	110.96	111.71	117.08	113.54	104.86	107.12	109.25	110.55	102.97	120.68	115.72	110.56	110.32	112.84	110.07	111.08	108.35	119.79	111.15	114.48	108	106.89	114.14	122.64	114.94	109.15	101.87	106.29	111.01	113.94	111.5	110.88	113.58	112.17	109.7	116.8	114.04	112.11	116.36	108.75	115.24	111.02	116.76	114.97	105.2	110.17	113.26	112.16
108.01	102.55	112.03	100.99	108.32	111.73	104.28	111.58	101.3	101.31	106.08	99.323	102.1	109.27	109.04	97.119	106.79	108.13	109.37	98.201	106.34	98.79	96.505	111.13	104.87	108.61	98.509	100.6	100.91	106.56	99.812	108.87	101.26	105.19	101.96	109.36	108.76	103.31	108.63	106.3	100.91	105.9	108.93	106.33	102.63	108.49	110.09	107.07	99.819	109.2
104.92	105.68	111.33	112.62	108.33	105.34	107.31	108.52	113.05	97.109	108.69	97.02	106.49	112.57	99.929	105.25	107.66	108.56	105.87	104.63	112.18	105.01	108.84	103.85	117.81	111.59	115.01	112.42	100.98	109.29	101.4	112.4	109.13	105.25	111.48	104.61	100.3	95.515	104	112.52	109.95	106.89	101.69	103.74	112.35	109.73	107.16	115.46	110.98	108.59
103.26	99.805	104.45	108.8	114.67	111.83	102.07	99.432	95.978	100.12	105.08	103.65	113.75	104.18	108.77	101.17	109.16	102.63	111.79	107.9	98.964	105.78	111.19	105.77	108.65	110.87	111.9	104.5	103.05	101.05	108.76	100.03	104.5	108.57	111.05	105.46	101.72	106.46	102.35	110.36	102.8	102.15	102.67	105.86	98.104	100.25	105.36	105.08	105.14	107.19
111.73	106.56	104.93	107.03	107.02	109.51	107.84	107	104.96	110.71	107.69	108.24	101.96	106.89	117.08	96.54	103.94	100.4	112.54	100.07	114.5	108.36	108.8	116.33	106.88	116.94	111.37	101.61	103.89	97.486	100.56	97.962	103.82	109.84	104.09	94.088	98.476	105.67	110.36	107.83	99.329	105.58	103.84	105.32	106.48	100.64	109.02	103.57	112.16	102.57
108.28	107.1	108.45	104.78	101.38	104.17	101.06	95.831	106.41	106.04	105.85	105.25	100.65	103.94	106.42	101.63	98.649	102.28	104.03	108.28	110.32	103.47	104.24	106.56	102.56	103.16	102.67	98.861	106.08	97.278	100.84	106.75	104.28	113.05	103.35	108.43	97.92	99.174	101.71	108.18	102.94	98.558	97.57	104.28	113.3	108.43	106	109.09	107.84	100.4
103.53	107.24	111.68	113.23	105.81	114.37	116.66	110.27	104.13	105.95	106.25	108.82	103.74	112.27	103.72	106.42	109.63	103.48	93.545	109.36	99.081	110.81	112.61	107.28	103.32	101.45	103.81	103.52	102.41	100.51	101.95	102.95	100.5	113.17	96.624	108.13	105.81	106.91	104.99	115.47	108.23	102.41	97.927	110.98	101.23	101.36	110.44	102.88	105.6	107.78
111.9	122.78	115.02	113.72	118.18	113.06	118.71	127.74	109.18	116.05	113.83	125.23	114.84	119.3	114.23	113.38	111.11	129.49	117.29	118.62	113.31	112.28	114.77	109.18	120.88	109.77	114.83	114.62	118.91	108.91	119.7	114.9	117.47	123.97	118.2	107.75	109.41	105.05	117.3	120.69	113.72	122.54	118.12	118.99	119.58	122.6	121.61	124.07	122.8	112.81
107.22	116.78	109.92	110.38	107.89	115.01	119.56	104.46	105.63	104.61	115.64	107.35	109.66	117.31	105.27	111.34	106.21	107.54	106.58	97.701	109.4	106.67	91.278	99.028	105.39	107.29	105.13	103.77	115.33	103.45	104.38	104.15	112.72	104.96	104.13	109.24	105.34	104.11	97.204	106.93	103.61	103.69	109.67	108.52	103.04	105.79	106.31	108.54	107.46	109.59
102.23	112.8	98.68	111.45	109.82	114.62	110.49	110.55	113.24	111.76	113.43	105.72	92.938	101.46	103.98	108.05	108.69	106.43	100.12	105.36	102.56	104.24	101.85	98.851	101.99	94.772	95.156	98.507	102.08	106.65	107.72	105.6	112.72	107.81	115.3	105.36	107.34	108.13	109.72	108.5	98.833	102.72	110.77	105	97.869	108.22	113.12	114.69	99.681	116.16
117.15	129.22	117.07	115.74	117.03	108.3	108.71	119.72	117.1	115.81	119.95	128.43	114.95	121.41	112.07	111.6	122.29	107.43	117.15	122.4	127.1	114.73	120.55	114.81	120.62	117.33	119.97	114.64	123.64	115.55	114.75	116.61	121.88	123.33	112.67	115.68	102.62	123.2	119.26	114.2	111.89	120.12	120.84	111.12	119.2	117.07	116.66	114.05	117.78	119.81
118.64	102.79	107.8	106.47	118.75	109.84	106.03	105.28	109.2	111.35	115.86	116.15	102.44	112.75	114.24	104.43	105.02	102.98	106.73	109.35	117.47	119.74	114.66	121.5	110.9	109.54	103.76	105.98	105.33	106.62	114.72	125.94	113.8	107.48	115.51	107.31	104.16	113.52	116.43	108.83	109.39	109.32	101.71	102.58	107.94	104.46	117.27	112.04	118.64	107.38
110.01	103.8	119.3	107.6	98.848	105.14	101.24	102.64	112.62	114.08	104.12	103.91	104.65	110.09	101.31	97.212	101.89	105.81	93.973	106.78	98.805	102.09	91.123	101.65	108.52	101.36	110.59	108.33	112.32	103.38	102.81	108.83	107.5	114.27	106.4	101.95	106.78	92.288	103.8	110.41	109.39	104.38	102.15	114.14	96.495	107.07	104.71	104.6	112.4	111.23
110.98	117.73	113.33	118.98	108.54	112.34	108.41	119.92	125.09	112.73	110.08	116.41	115.4	121.44	120.24	128.08	111.28	107.02	114.24	116.74	114.47	110.33	120.97	113.01	116.27	114.67	112.75	122.47	110.79	122.08	124.92	111.85	112.46	115.8	115.64	124.1	115.06	106.53	130.08	118.38	112.68	115.06	106.58	108.83	114.88	114.69	113.7	121.22	113.24	119.61
99.543	103.06	111.23	97.569	107.92	110.77	106.85	108.63	98.764	104.06	95.568	102.95	107.69	109.69	104.19	109.67	102.85	107.81	99.506	104.97	108.19	107.01	112.55	99.527	102.66	102.82	115.12	101.58	99.488	98.891	89.447	107.66	111.34	115.46	105.22	101.36	106.57	90.701	103.81	89.974	102.8	106.25	100.52	103.39	108.87	110.13	103.91	96.511	108.63	98.569
109.24	103.83	106.85	111.6	101.37	98.21	110.89	111.5	107.26	105.88	101.25	109.43	100.55	108.76	113	112.97	103.77	108.74	114.62	105.63	103.93	107.96	106.09	111.49	109.32	110.19	96.937	97.355	105.08	97.287	98.799	111.88	96.305	114.98	109.22	102.91	110.58	106.73	107.58	92.608	108.06	118.27	109.69	103.89	101.41	104.42	101.8	106.95	105.12	97.88
101.85	99.868	107.34	98.683	101.82	110.88	103.23	99.289	108.8	116.77	97.579	105.27	101.1	110.16	114.88	108.33	111.39	99.117	108.77	101.62	112.82	96.234	94.591	111.52	114.24	111.79	100.6	107.17	111.89	99.492	98.596	103.08	97.687	110.11	105.01	99.517	102.31	98.155	108.79	104.23	99.523	99.016	116.16	108.56	94.236	106.03	109.85	102.28	104.33	110.13
109.1	106.38	106.39	109.96	101.76	102.14	109.97	111.33	116.17	108.02	104.42	104.52	118.02	105.79	102.58	104.59	106.43	103.5	100.01	99.403	111.94	106.97	102.63	103.18	110.04	110.17	99.723	99.446	106.38	107.8	108.98	93.933	108.78	107.47	113.69	112.74	106.96	105.58	106.94	104.47	104.86	102.19	107.82	99.94	108.42	112.55	104.48	106.76	103.68	106.27
96.922	100.3	109.31	111.36	106.91	95.058	117.71	99.918	107.94	117.71	106.06	109.49	103.73	109.41	109.29	104.57	101.99	107.99	108.25	105.83	112.22	102.45	110.09	96.138	102.78	102.1	107.56	102.66	102.59	110.9	113.58	108.02	118.12	110.28	99.378	112.31	95.718	113.28	114.76	105.09	105.96	107.25	106.84	113.76	102.19	101.22	104.08	109.79	110.58	100.78
100.01	114.62	105.96	105.09	106.99	111.77	106.9	106.53	100.52	112.91	109.39	110.87	107.1	103.76	100.48	101.57	98.396	105.28	119.88	102.51	96.002	106.64	103.37	114.22	108.44	103.62	102.64	102.08	103.19	98.877	99.753	103.61	112.74	101.55	103.32	104.69	106.08	97.127	102.95	105.1	101.22	103.03	95.96	102.19	111.75	104.84	106.72	98.022	101.78	107.55
109.07	107.02	107.14	110.61	119.62	117.83	115.07	110.41	109.49	109.27	117.86	108.42	111.83	124.59	114.17	109.84	112.39	104.68	119.64	110.41	111.28	118.94	113.38	116.54	105.54	109.66	114.59	105.39	103.54	114.57	106.48	120.94	108.11	117.42	110.9	114.29	115.83	119.54	112.41	121.31	116.88	113.08	104.3	104.78	116.31	100	102.21	110.89	113.26	107.58
109.07	97.261	107.59	100.2	94.313	105.68	112.7	100.76	105	106.07	99.631	107.96	105.42	98.612	105.84	106.57	106.23	114.8	105.13	106.41	105.55	101.75	103.03	102.65	103.09	100.68	100.29	108.1	107.98	105.54	106.03	98.97	100.55	98.691	109.87	103.58	102.44	98.191	107.67	104.95	106.6	113.33	101.91	111	106.66	97.604	95.423	97.647	103.06	108.72
102.21	102.33	106.68	109.96	110.68	107.94	111.31	110.16	107.33	106.28	105.48	102.77	110.22	100.87	107.22	107.58	103.4	109.52	103.99	110.84	110.46	112.98	102	108.84	96.49	109.96	102.05	104.27	102.56	107.98	99.222	103.76	110.05	113.31	109.13	101.65	109.15	101.96	110.85	102.82	108.36	107	105.59	100.37	103.86	103.95	110.84	109.89	106.43	108.88
115.09	106.77	103.86	111.83	109.38	119.45	122.8	114.56	108.87	110.19	115.01	123.39	114.85	119.68	118.13	109.38	118.82	114.99	119.81	105.34	116.28	106.81	115.23	117.23	112.73	115.05	117.63	116.81	121.55	111.89	111.56	116.66	107.39	113.19	110.71	112.43	115.33	100.72	104.9	119.69	111.82	108.95	114.92	114	106.79	111.67	106.66	113.02	112.87	116.74
111.42	103.92	117.37	104.92	114.33	99.815	106.07	106.88	104.89	107.49	96.463	104.03	104.61	106.57	102.26	103.54	106.76	102.98	105.91	103.9	104.24	112.53	103.02	102.07	104.88	106.95	103.56	113.71	110.12	101.92	106.56	110.62	113.07	105.42	116.27	93.412	106.94	97.566	113.87	104.31	101.1	105.71	108.1	105.8	100.1	104.31	100.51	111.57	101.2	112.25
97.778	102.29	106.69	92.491	99.574	97.956	91.177	92.793	98.781	100.6	96.245	90.68	107.37	101.28	105.09	103.95	88.489	96.175	95.927	109.52	97.723	107.5	111.46	105.72	96.962	94.99	95.09	106.47	105.47	98.228	98.861	101.59	103.83	92.027	92.859	104.35	100.26	94.766	96.676	110.95	94.24	93.021	104.52	96.984	93.426	96.244	99.12	106.54	104.12	107.27
111.54	105.75	109.9	102.69	114.54	106.37	106.2	110.71	102.33	99.205	105.52	105.83	100.38	104.93	112.79	112.95	102.71	102.93	117.22	116.87	103.41	109.83	115.05	113.97	107.37	98.348	113.06	105.15	99.553	106.9	111	106.35	108.28	110.04	106.92	111.88	115.17	109.92	104.09	108.71	101.72	108.53	105.86	103.4	102.8	101.88	116.5	103.05	100.7	100.67
102.97	106.94	103.41	105.96	108.07	105.4	104.67	99.322	107.25	102.97	103.75	105.24	101.95	102.42	108.37	97.12	105.05	105.92	102.98	108.35	106.82	106.18	101.19	110.06	99.661	100.78	99.488	104.73	111.7	104.07	121.17	106.61	100.5	98.12	107.2	110.1	102.76	103.35	107.81	110.27	100.8	105.95	105.48	101.7	99.987	110.6	107.43	101.62	107.24	112
108.3	111.28	109.85	110.4	114.53	110.24	104.84	102.66	105.79	106.18	110.99	112.27	109.01	90.428	103.11	106.31	99.744	101.44	105.95	100.83	105.71	98.319	98.423	102.62	101.56	109.19	101.89	92.418	96.055	99.815	100.4	101.97	110.32	105.18	112.62	95.07	111.49	93.912	107.75	112.43	110.06	104.81	102.57	91.733	104.92	107.26	110.01	94.954	102.58	110.69
98.677	101.77	96.627	103.45	94.094	100.38	103.37	100.5	99.113	97.763	102.85	111.45	97.431	100.68	90.062	99.745	96.44	101.25	107.46	89.604	85.638	98.9	100.52	100.66	102.23	103.98	105.37	96.39	99.258	98.811	96.584	97.503	104.3	101.04	104.28	94.238	97.758	93.784	96.274	85.6	98.155	98.149	99.469	98.312	93.955	94.262	101.68	96.344	109.03	109.19
110.81	101.11	101.7	108.22	98.445	101.98	99.109	110.19	107.49	102.93	107.11	104.67	109.52	108.27	108.15	111.8	96.771	98.787	102.18	105.59	105.38	106.28	100.92	107.33	103.91	109.56	111.83	106.98	105	108.67	103.03	102.9	107.4	105.17	105.17	101.89	110.6	119.18	108.12	109.42	109	107	108.39	105.78	107.26	105.4	112.17	110.72	106.09	102.11
120.4	115.4	113.37	114.87	108.29	116.56	104.12	105.45	97.727	117.43	109.23	124.54	115.08	111.41	112.16	114.45	116.53	112.9	115.74	116.08	117.68	107.76	119.49	108.14	116.83	110.81	114.85	113.3	110.2	107.7	114.42	114.46	113.45	108.92	124.35	105.52	113.55	118.58	120.06	112.46	114.78	110.23	108.68	119.92	107.99	126.17	125.8	106.14	106.24	111.52
112.89	102.36	98.769	104.23	106.76	100.34	113.26	111.02	107.68	108.48	105.69	105.01	114.27	105.15	107.46	108.01	102.03	104.28	106	114.68	108.06	106.72	108.93	106.33	101.03	96.072	113.08	110.03	102.66	105.65	104.47	109.05	101.03	108.06	103.02	108.64	110.58	110.94	108.29	111.61	103.08	98.628	102.61	105.94	102.5	108.18	112.98	119.27	113.7	103.71
110.74	111.15	108.1	103.52	106.12	107.97	107.35	97.006	104.11	110.24	103.33	109.02	108.76	103.5	107	109.6	114.14	108.73	104.65	116.38	113.82	107.23	110.55	105.75	104.51	106.52	110.89	107.42	116.49	106.98	105.89	117.35	108.18	116.77	106.4	110.82	110.36	105.79	110.18	111.88	108.95	102.87	110.64	109.96	105.71	116.79	108.3	109.6	104.02	104.08
105.96	111.46	111.2	113.12	103.91	113.37	110.29	118.22	105.59	112.98	104.5	112.97	109.89	109.62	111.72	104.6	111.14	108.43	121.79	112.64	117.17	122.84	103.81	111.26	115.65	106.88	113.58	105.24	116.68	108.37	108.75	111.34	103.49	102.44	119.26	105.66	110.6	107.5	117.34	107.76	104.36	98.881	106.34	110.44	115.3	111.7	113.91	104.86	120.17	103.82
109.46	120.9	117.82	113.97	117.62	106.29	112.58	114.01	117.45	117.91	102.5	112.23	112.98	116.91	120.29	111.8	116.2	111.54	107.61	121.36	112.99	109.28	107.79	116.72	118.71	114.95	114.83	125.14	108.04	109.54	108.58	114.99	111.62	102.9	111.7	112.63	113.98	104.34	113.76	120	111.07	108.83	116.1	108.71	114.55	115.27	101.98	114.64	113.24	110.49
107.66	105.99	108.87	103.37	100.35	111.42	103.95	105.76	107.02	103.5	111.28	113.65	106.8	109.48	102.97	97.051	105.4	113.29	104.98	92.899	108.41	104.63	99.934	99.242	108.02	109.16	109.68	101.15	106.96	117.2	110.22	110.11	100.39	106.91	93.558	103.37	99.924	103.27	99.085	105.08	105.64	104.35	107.86	98.783	106.47	105.88	102.24	111.44	104.22	101.98
115.62	110.82	107.21	110.91	108.84	100.95	116.37	112.51	120.03	105.31	107.84	111	122.47	107.7	112.02	107.04	114.41	113.74	113.39	112.96	121.18	114.06	112.74	106.09	118.18	117.05	109.19	110.76	116.14	116.17	111.32	106.33	106.6	108.45	106.93	113.16	115.62	108.72	112.44	105.46	107.05	111.38	104.69	114.1	110.77	119.13	109.58	109.88	106.48	116.83
89.904	96.366	88.204	98.421	98.102	97.925	99.824	104.61	93.864	95.746	98.738	96.162	101.06	97.141	97.577	93.756	102.1	101.23	100.01	100.52	104.02	97.322	105.54	99.16	98.126	99.891	96.036	108.59	95.457	101.44	105	99.648	103.11	96.989	100.51	102.52	100.13	104.9	104.03	99.984	112.31	97.158	111.05	94.154	105.53	92.544	98.034	100.65	93.47	97.018
94.49	108.81	110.34	113.58	109.49	96.632	113.18	103.61	102.2	101.17	105.72	106.74	100.38	108.42	101.62	96.536	104.34	105.18	103.92	101.66	100.25	109.34	107.1	108.37	113.43	115.22	96.893	113.38	108.08	111.39	105.62	113.64	108.49	96.761	110.79	100.46	103.7	105.55	109.18	105.03	109.29	108.82	100.33	111.78	105.64	110.41	105.54	109.05	106.39	101.86
96.651	98.558	96.811	113.66	100.65	93.384	103.61	101.18	93.333	104.44	94.97	97.707	108.72	96.954	94.234	104.8	97.306	100.06	106.85	99.157	105.67	98.854	93.836	102.84	95.337	99.14	101.31	103.48	102.85	100.45	112.1	108.55	97.137	104.22	91.834	103.99	99.407	95.493	100.3	101.29	103.37	94.519	90.639	98.212	96.363	100.78	91.196	91.13	108.03	98.959
111.59	103.15	105.02	112.04	104.9	99.769	106.72	102.15	100.28	110.03	99.877	108.74	104.84	102.19	105.33	112.54	112.63	116.71	109.44	108.63	117.3	95.566	113.01	111.36	105.37	98.257	112.07	111.07	103.36	98.51	110.93	104.84	105.02	111	109.88	106.39	115.39	105.21	107.33	103.58	100.56	105.98	106.67	105.16	111.99	104.8	100.29	111.09	107.48	112.34
110.2	106	117.22	105.05	117.79	111.11	108.67	113.25	110.2	111.73	108.45	121.08	110.9	121.52	121.39	112.91	109.4	122.93	109.02	119.52	110.76	110.99	116.62	114.16	112.03	113.24	110.89	115.21	107.11	114.38	108.32	110.04	122.31	113.04	115.24	117.65	109.66	113.57	115.19	107.59	105.96	111.41	107.9	109.22	110.06	102.1	118.11	115.82	124.2	111.4
92.744	91.922	107.83	100.76	94.919	97.715	90.133	104.98	96.075	99.387	96.009	103.05	103.79	94.08	97.363	99.473	110.28	104.58	94.51	96.867	99.989	102.35	110.25	94.653	100.93	98.55	104.56	98.509	97.152	95.088	101.15	102.36	97.303	94.448	102.92	89.636	97.042	96.236	93.412	96.459	99.419	97.517	102.34	98.312	99.676	101.77	97.885	103.67	104.5	92.044
109.48	114.5	116.9	107.49	105.24	112.32	104.73	112.06	109.02	124.09	107.49	99.932	117.18	106.97	104.65	113.31	109.61	115.14	115.48	105.69	106.03	110.77	112.77	109.76	108.28	112.44	116.09	114.01	107.85	112.65	111.24	106.65	118.71	109.39	112.11	113.07	114.63	110.78	107.03	111.33	116.66	103.42	105.57	110.14	108.34	112.44	107.38	113.36	114.43	110.46
98.375	96.885	102.84	111.64	99.84	98.356	96.219	86.456	95.396	100.55	112.49	100.81	105.42	106.33	92.784	111.85	99.209	105.52	105.17	95.564	99.838	96.759	95.079	100.5	98.265	99.313	99.502	97.663	102.55	94.988	100.14	98.615	93.528	105.38	95.567	90.674	98.751	101.51	103.24	96.799	98.523	96.646	94.645	100.19	96.793	97.947	88.952	100.22	94.985	111.55
121.78	108.49	110.23	122.05	122.07	115.35	112.6	110.85	108.48	108.66	110.33	114.3	111.41	108.44	114.4	119	109.35	113.84	116.44	109.97	111.42	107.46	108.46	115.05	114.77	112.18	106.64	117.33	109.39	110.91	111.49	115.53	120.23	110.9	110.91	114.89	109.56	117.78	104.45	123.32	101	107.03	106.16	120.54	110.28	108.58	112.04	105.9	111.17	119.02
100.02	110.68	111.36	105.44	103.93	112.75	111.35	102.4	109.02	108.64	94.778	114.48	98.967	108.02	117.47	109.99	94.817	107.59	103.2	99.758	101.99	109.33	105.93	105.22	100.36	113.01	105.87	112.63	108	99.776	106.91	101	108.76	100.64	103.11	111.44	105.45	110.14	99.918	105.98	108.3	103.87	112.98	104.7	109.4	103.25	107.07	112.48	103.49	111.27
104.04	116.27	94.938	111.43	104.73	102.47	104.85	108.67	100.92	104.1	101.99	98.801	111.8	106.58	106.59	109.82	109.14	114.13	114.15	109.63	110.63	107.98	98.981	109.54	107.62	98.133	99.763	105.49	116.17	103.15	114.22	114	100.51	111.02	115.42	107.73	113.87	106.17	108.94	103.76	102.39	102.63	107.34	108.32	106.81	110.92	113.21	106.13	104.64	110.56
106.51	96.328	102.95	105.15	94.763	100.76	113.73	107.36	118.73	97.08	100.9	106.37	108.25	98.377	97.451	108.64	97.659	105.21	101.61	104.33	110.98	108.6	104.89	106.06	110.9	112.53	103.76	110.08	106.05	111.8	113.09	95.157	114.39	101.06	112.67	104.66	106.39	114.12	111.07	108.23	111.97	104.35	97.652	115.1	112.52	100.74	107.33	109.51	99.654	98.448
105.02	100.05	100.09	102.47	92.584	113.72	101.32	97.63	111.23	101.15	96.852	106.69	104.43	100.38	103.07	102.48	107.24	108.36	99.292	107.86	98.859	106.2	110.29	104.21	101.8	105.28	109.11	111.09	103.63	114.22	112.06	101.12	95.207	104.78	101.77	113.4	93.587	112.36	107.9	100.06	106.97	95.785	102.24	99.811	106.28	103.43	97.696	107.53	105.91	111.23
119.61	116.61	109.13	109.47	109.75	112.67	104.71	108.6	113.54	110.85	118.2	105.34	107.66	113.34	109.86	101.72	106.82	105.03	104.63	100.3	119.39	112.76	111.8	109.63	112.88	115.97	110.83	108.01	110.6	109.25	106	117.34	101.52	108.01	103.8	97.214	108.84	109.39	107.68	109.21	115.45	109.66	116.81	117.32	117.98	107.38	106.25	112.42	117.32	112.06
105.2	102.8	106.87	99.133	103.51	100.63	112.61	112.47	108.01	106.75	107.62	98.119	103.3	103.27	101.09	103.68	110.46	103.3	105.84	104.66	100.64	104.98	105	98.766	106.71	101.44	106.71	104.78	105.48	107.88	106.33	101.14	103.25	105.24	109.09	107.73	112.9	101.99	108.27	107.08	98.564	108.6	106.41	108.01	95.08	108.93	107.19	112.71	110.15	98.6
95.672	102.68	102.12	102.08	100.25	100.87	91.565	97.605	99.732	97.601	99.471	92.325	91.331	99.648	97.522	112.02	102.73	102.32	99.155	116.49	93.693	99.2	104.51	111.7	98.104	91.745	112.29	108.22	105.91	106.47	96.952	105.82	90.711	95.745	100.1	107.83	95.562	101.31	99.426	107.42	99.955	96.857	100.96	98.455	104.86	100.78	101.67	109.12	97.181	99.093
92.757	103.25	102.72	104.98	94.829	109.63	109.03	109.13	103.06	102.75	108.79	101.46	108.91	94.628	107.16	106.48	96.543	115.2	98.762	106.71	105.42	107.91	94.638	104.67	106.85	102.26	100.48	106.04	107.77	100.43	97.634	102.02	102.83	112.71	108.43	102.6	111.31	113.89	102.08	104.54	102.89	101.33	96.586	103.12	106.99	102.03	99.822	108.19	108.71	104.06
108.49	100.48	91.96	100.51	103.34	100.19	100.94	98.899	98.128	97.535	95.899	97.732	97.107	97.575	94.408	98.696	94.144	99.289	104.72	101.26	94.282	91.696	96.184	95.743	96.12	99.231	104.23	99.984	100.04	100.34	99.148	101.39	94.053	101.97	95.63	98.893	101.4	100.03	108.1	106.54	100.72	105.45	102.31	100.16	108.1	96.383	104.17	96.711	94.027	105.51
107.3	107.12	110.2	105.65	108.78	111.59	103.45	110.97	106.11	114.65	104.57	110.51	106.38	111.01	104.46	115.2	105.84	113.33	108.75	110.39	110.24	111.21	110.05	106.43	118.69	112.04	110.83	115.95	112.2	111.26	125.42	107.97	115.96	113.64	108.34	106.11	110.87	111.68	112.07	108.86	111.65	113.02	111.69	107.24	117.21	117.07	121.45	112.23	122.29	102.06
99.486	109.17	113.28	99.074	116.92	102	108.77	102.21	110.16	110.35	108.62	101.29	101.86	98.982	101.03	107.03	112.17	102.6	105.25	98.246	115.73	109.46	109.67	109.47	116.26	109.19	104.22	97.612	105.18	92.961	120.45	114.91	113.57	105.73	114.32	100.95	97.933	105.41	108.14	103.09	110.75	106.24	100.15	118.86	105.16	103.12	108.2	108.15	108.65	106.61
110.17	109.62	112.52	108.52	107.95	102.58	117.6	102.99	103.82	110.81	117.85	118.17	109.73	114.03	117.72	110.45	113.32	116.27	113.88	112.64	114.6	100.7	106.28	104.11	115.66	102.15	108.23	106.23	115.79	113.17	105.67	99.128	110.45	110.58	113.36	109.9	108.31	108.55	107.29	104.77	107.78	106.84	115.15	108.97	112.89	118.65	107.04	107.12	110.92	109.55
96.297	106.29	112.42	101.3	103.31	109.63	99.867	102.83	106.2	112.14	107.12	104.53	100.27	105.37	105.23	102.97	104.26	91.943	106.64	110.95	111.28	111.84	105.1	101.71	100.11	90.673	108.26	112.26	98.168	95.685	105.98	107.5	105.9	109.59	118.3	102.08	102.81	109.42	105.93	100.83	106.11	102.14	98.454	104.69	112.89	98.324	112.1	102.15	105.66	97.865
106.45	107.48	99.322	108.15	109.41	102.04	113.15	105.82	99.502	101.89	103.95	103.09	96.945	107.1	112.98	107.85	104.41	104.22	108.26	104.03	108.08	98.448	113.38	106.86	108.51	110.19	100.98	112.8	105.23	95.201	104.68	105.11	113.14	97.692	104.75	106.98	105.59	103.35	108.53	109.78	102.61	108.15	103.58	107.52	98.029	110.1	101.26	102.24	106.91	101.83
109.16	103.38	105.08	109.18	105.27	116.61	106.39	106.69	109.75	102.85	109.06	106.37	101.28	101.14	107.81	107.17	108.17	107.34	105.67	104.09	94.36	104.3	104.1	107.96	108.62	102.95	108.43	111.9	121.32	108.84	96.209	115.55	102.34	105.17	104.71	102.04	108.99	109.89	113.76	106.3	109.62	105.43	99.671	110.77	108.28	106.78	103.74	89.978	102.66	106.18
108.61	103.48	104.31	97.494	103.51	102.73	100.15	102.04	108.51	101.59	97.611	98.946	99.817	101.91	103.92	101.01	99.139	99.732	92.117	101.87	108.44	100.33	91.675	92.435	106.87	97.145	99.602	101.64	95.921	102.19	103.09	105.82	107.11	98.208	96.88	93.995	102.8	104.65	101.46	106.71	93.413	99.325	102.23	97.662	98.272	106.66	99.68	98.778	102.34	100.77
105.13	109.01	109.41	98.858	101.71	113.33	96.772	100.78	107.92	103.03	97.213	101.89	101.76	109.85	108.09	113.65	104.53	108.5	105.95	99.92	115.93	108.5	105.73	109.7	101.58	97.305	101.44	105.04	112.43	95.699	105.15	106.91	101.99	111.05	104.41	105.01	100.54	107.06	108.09	116.81	102.9	114.7	101.15	101.04	103.4	108.13	104.74	109.18	107.99	108.17
104.74	109.19	114.65	105.26	105.32	103.09	101.86	110.19	109.33	104.39	98.167	115.45	109.38	108.54	100.58	103.98	113.06	109.45	98.831	104.94	106.33	96.869	113.05	105.03	108.4	110.21	105.67	98.822	106	102.94	101.54	108.48	97.085	110.28	104.53	108.57	109.53	101.59	112.05	96.555	108.19	104.83	104.99	109.98	99.804	101.13	104.68	109.38	107.81	106.16
93.666	98.085	103.37	113.9	91.322	99.049	105.99	98.109	105.43	101.51	111.77	100.25	97.706	101.07	102.2	110.57	103.16	90.461	105.65	94.785	103.64	99.66	103.75	102.98	104.54	91.678	106.09	105.95	96.74	98.908	100.31	107.47	102.6	94.335	100.19	99.861	95.384	100.59	102.96	102.28	96.703	94.053	93.519	95.578	102.43	99.872	97.201	98.907	97.407	110.47
104.2	106.79	101.63	109.03	113.4	100.74	108.45	107.42	109.4	118.78	109.29	112.07	108.42	107.67	110.49	100.26	114.42	103.36	114.68	106.63	104.9	112.75	103.49	100.59	102.47	108.19	104.15	99.756	105.01	110.49	102.63	109.17	106.22	103.94	115.35	101.24	107.12	100.31	105.19	113.68	101.68	110.03	104.04	103.22	114.66	114.73	102.49	102.55	102.48	107.91
101.21	99.064	105.01	107.54	101.22	110.17	94.602	105.64	110.46	112.75	101.68	107.7	101.56	107.25	113.67	105.65	101.36	104.19	103.84	100.12	99.387	100.52	102.58	113.87	100.08	106.26	109.78	100.87	105.68	105.82	105.2	108.25	101.75	98.26	114.99	100.95	107.41	106.15	105.16	103.97	102.6	98.629	105.99	99.388	106.29	102.39	106.94	107.41	106.31	95.967
101.95	104.24	106.33	96.086	114.34	110.85	100.67	106.37	105.8	103.99	104.7	106.54	104.82	101.62	104.49	106.1	97.315	101.37	102.62	102.2	105.49	101.32	98.031	105.95	96.374	108.55	100.99	99.447	106.44	105.28	96.335	104.95	113.42	107.19	107.99	108.4	102.85	105.55	110.03	101.95	95.49	97.999	99.403	105.33	98.927	100.25	114.17	106.06	110.36	101.8
114.96	115.28	121.07	117.86	117.45	114.9	117.22	125.75	114.58	118.64	121.18	122.92	123.44	120.89	123.58	118.9	117.14	117	118.39	115.76	118.03	113.64	117.39	114.38	117.24	116.56	110.44	114.75	112.99	108.92	118.62	116.13	110.52	114.89	116.69	115.33	104.25	118.61	121.13	117.99	119.64	120.51	115.37	121.75	118.93	107.93	114.15	112.6	117.27	113.92
107.36	116.88	110.4	119.42	107.71	110.7	114.86	115.54	111.91	116.82	105.58	112.72	113.35	112.33	112.31	102.03	103.65	107.64	106.98	108.09	118.07	107.5	107.78	108.39	110.59	122.89	106.64	120.65	112.77	96.423	115.53	114.34	115.96	103.67	106.76	109.06	106.22	107.38	115.19	114.14	104.43	116.45	104.94	109.84	108.16	101.24	119.64	108.76	106.44	107.17
114.78	115.01	115.91	112.57	112.29	116.12	118.03	111.75	104.71	110.78	110.3	110.05	111.02	116.48	107.87	106.75	112.75	111.26	117.56	108.97	102.44	109.78	108.36	108.83	110.14	106.96	115.49	118.12	104.87	104.04	105.08	118.12	114.14	113.7	110.67	110.23	103.41	106.67	113.11	102.79	103.57	116.52	114.6	107.53	121.03	114.39	104.47	110.66	102.14	111.4
108.18	108.4	112.19	102.72	113.43	112.84	116.22	110.43	107.49	105.41	113.56	112.65	112.07	118.04	110	110.44	123.63	113.73	99.629	112.75	117.38	102.74	112.91	109.96	114	115.89	114.95	120.31	106.99	109.15	117.31	109.09	111.66	109.24	117.13	111.34	122.72	107.01	114.03	110.15	115.31	107.4	109.49	114.16	108.33	101.39	109.29	110.4	109.83	112.38
104.28	107.93	102.51	105.48	100.77	99.287	108.67	109.7	105.39	105.98	106.83	110.73	98.988	101.37	110.7	97.396	102.12	99.556	96.383	110.36	105.49	103.61	104.56	109.36	107.63	116.16	108.62	103.73	107.81	106.74	95.895	112.12	108.27	106.08	104.53	102.67	102.36	100.32	105.33	108.81	101.16	103.69	102.96	106.06	105.37	109.74	95.894	97.644	114.51	108.36
104.22	112.65	113.25	120.41	105.24	100.97	117.12	118.3	108.36	114.19	111.37	112.23	111.66	111.88	104.92	108.33	115.35	113.13	113.48	110.02	112.23	119.99	113.35	112.9	109.62	105.17	111.96	114.86	111.97	112.61	121	102.46	105.69	116.47	119.09	109.08	113.39	112.65	108.93	110.43	109.85	104.91	117.54	116.38	106.75	107.1	108.57	111.55	111.89	104.98
115.95	107.92	99.809	103.3	104.91	107.51	102.05	113.68	104.06	98.718	104.99	103.74	108.79	97.405	103.61	105.68	108.69	113	93.707	109.95	111.48	107.84	107.03	104.43	103.28	102	108.45	107.48	96.917	109.79	106.91	102.5	112.38	103.88	103.62	100.68	111.43	105.94	103.14	115.62	103.92	104.55	107.63	102.25	102.18	102.14	108.76	103.34	110.64	108.62
116.42	103.42	104.84	117.2	95.593	98.748	104.42	93.382	97.174	96.818	107.99	104.58	106.78	97.337	105.11	106.93	117.48	95.341	103.8	114.16	110.39	97.178	113.52	109.45	108.93	102.19	106.8	111.21	108.01	96.082	98.019	107.39	106.52	108.42	106.83	99.962	108.11	102.09	113.71	99.417	99.54	115.76	103.12	104.82	102.57	106.02	105.59	112.99	107.05	115.51
103.79	106.15	99.444	95.159	98.676	97.702	90.382	92.32	98.83	94.779	95.382	107.9	93.426	96.687	102.86	90.472	100.58	104.35	108.95	93.62	97.795	99.424	99.228	96.472	103.18	94.987	90.007	105.95	94.416	90.793	93.144	97.435	99.852	95.343	105.83	97.87	99.738	98.756	102.54	98.997	103.61	101.27	98.954	94.117	102	100.05	95.89	97.943	101.89	99.689
98.688	115.69	108.25	109.93	108.75	113.09	109.98	118.24	122.4	118.4	111.75	109.55	113.7	108.71	108.68	116.61	113.28	106.35	112.75	104.56	106.75	105.79	114.92	104.03	111.71	115.19	112.73	115.44	110.4	108.66	106.55	112.47	104.04	110.54	103.18	105.16	111.15	110.37	113.32	109.37	119.47	115.2	103.9	111.3	116.03	103.67	106.58	104.89	118.66	118.22
101.99	108.49	101.16	106.11	115.3	86.2	106.32	96.42	98.814	97.384	108.17	114.24	114.13	98.636	105.43	107.95	97.471	103.58	103.15	107.72	104.69	107.51	109.13	98.848	107.25	105.71	117.08	101.27	110.26	109.59	105.18	103.4	100.89	112.78	104.69	103.82	105.84	99.143	107.75	109.82	105.93	107.66	109.26	106.65	106.8	103.98	102.97	105.93	108.4	107.35
114.18	105.18	104.99	97.514	105.31	106.16	104.08	100.37	103.94	101.31	108.97	99.047	107.06	101.83	104.83	107.61	113.52	103	110.92	101.2	100.66	110.12	114.15	108	104.9	110.35	109.28	104.77	96.285	106.89	106.62	94.294	108.54	113.35	119.85	102.62	104.9	104.48	105.33	116.09	110.21	109.98	103.32	94.963	103.41	104.18	97.902	117.16	106.77	100.51
109.83	97.226	105.44	102.79	103.26	101.38	101.32	107.66	98.634	106.16	105.01	102.65	100.49	108.9	108.4	99.271	98.604	109.42	105.69	103.21	106.68	102.23	102.54	106.3	98.577	114.67	100	102.85	108.07	99.417	111.35	113.43	111.2	106.61	105.51	105.76	108.37	98.741	97.378	109.93	115.62	107.65	107.63	100.19	107	95.898	106.19	101.1	114.83	108.16
110	114.91	105.76	108.82	115.94	115.64	105.73	109.56	105.72	105.89	106.52	100.65	109.83	105.49	113.5	115.87	115.11	102.08	110.06	114.45	110.69	110.63	114.72	108.06	111.2	110.86	103.24	111.21	115.74	109.77	111.15	107.24	108.91	106.1	113.17	111.46	107.9	104.72	107.79	105.47	104.42	117.69	102.56	109.2	117.42	97.477	102.32	122.67	118.09	104.77
106.26	92.474	99.989	105.87	107.72	101.89	105.22	103.42	108.37	106.37	102.54	108.53	109.49	95.756	99.353	102.85	102.12	104.94	104.49	106.96	110.7	104.35	97.963	108.7	105.19	106.93	110.36	107.7	107.27	112.65	118.23	103.96	104.66	111.02	107.91	105.01	95.964	96.795	108.92	99.391	100.79	103.63	102.99	104.25	97.084	108.49	105.19	110.63	101.13	107.02
115.21	117.73	109.26	107.13	115.41	110.41	112.28	112.13	110.52	112.36	111.99	107.96	109.2	118.19	112.38	102.73	113.7	121.42	117.17	110.28	112.18	112.49	109.1	113.64	113.88	106.5	111.53	101.82	110.92	110.08	109.85	118.32	112.54	109.64	112.23	109.76	109.29	108.58	107.55	114.29	107.66	115.95	117.62	116.35	104.49	112.77	118.09	110	106.23	99.785
99.748	99.326	97.381	97.819	88.01	105.66	104.08	102.43	100.82	95.145	112	99.53	99.841	98.138	110.36	106.61	106.84	99.293	98.91	106.76	90.567	102.98	98.812	100.55	100.84	86.023	97.628	102.6	93.931	93.135	92.722	98.315	106	98.463	107.39	104.61	90.316	91.896	101.03	108.55	110.36	110.02	96.323	93.27	107.54	96.066	101.25	105.67	109.8	101.53
113.4	112.19	112.38	111.13	116.15	106.97	116.6	108.68	111.82	108.57	113.6	110.57	109.12	107.2	113.91	111.46	119.01	110.75	116.47	108.65	111.02	112.43	117.17	106.03	118.69	114.1	113.65	112.65	110.59	107.69	116.92	103.63	112.03	111.36	109.63	118.5	113.12	105.7	104.28	112.18	111.91	109.13	106.31	123.4	105.67	108.66	120.16	110.7	114.57	116.23
114.07	114.31	114.1	114.59	130.68	115.1	120.29	118.58	118.97	120.12	117.53	113.64	120	116.98	118.9	124.82	116.11	118.83	112.09	112.31	119.09	113.55	116.6	120.52	127.87	120.02	107.48	121.58	132.61	123.14	120.75	126.12	128.35	122.91	119.57	117.27	105.75	110.73	121.78	111.25	122.61	120.71	121.67	123.13	117.78	124.55	125.19	121.67	109.13	126.55
100.1	101.12	99.344	92.478	95.567	97.013	104.96	98.576	102.67	100.41	97.42	97.589	96.421	97.239	100.63	105.75	104.62	99.926	100.87	102.18	104.86	98.292	96.038	100.71	103.79	100.85	107.92	102	96.913	99.246	106.35	101.12	104.55	104.7	99.556	91.655	92.359	100.58	97.803	101.23	97.044	100.48	100.04	94.788	98.176	104.1	107	101.2	103.34	102.53
101.91	102.77	99.286	102.04	112.15	98.665	101.21	102.13	103	100.31	104.41	109.74	107.99	100.94	107.23	105.66	111.25	102.12	111.38	104.47	97.093	100.04	105.08	103.82	106.34	100.03	103.36	104.37	102.57	103.96	106.84	103.85	105.87	93.433	102.14	97.741	103.43	105.85	101.77	92.614	102.4	110.53	104.88	105.4	99.569	98.637	103.09	100.54	95.62	108.15
119.43	120.09	110.87	107.66	109.61	111.84	116.01	113.91	104.51	109.93	112.88	115.04	117.71	119.72	116.39	113.13	114.23	108.44	103.02	112.79	115.46	115.59	120.74	117.73	111.38	110.95	112.99	105.11	109.48	118.34	105.57	111.53	108.19	109.76	112.14	118.34	113.42	117.88	120.88	118.12	113.2	114.01	108.18	118.58	106.17	105.09	117.74	117.97	110.59	101.62
105.39	103.62	99.665	105.6	114.79	103.55	94.66	104.32	104.16	109.36	107.2	98.139	101.98	104.47	106.01	101.27	95.777	103.53	112.19	104.92	97.173	102.08	97.189	103.33	108.71	102.19	104.65	106.87	100.05	113.99	111.16	104.6	113.67	96.215	108.31	110.25	100.35	104.54	105.06	105.11	104.96	109.33	113.37	100.83	105.94	103.16	107.61	100.34	108.39	98.306
116.19	107.27	110.02	117.55	113.39	107.63	103.71	113.3	105.4	114.15	109.7	108.11	113.19	109.59	110.49	111.24	102.87	122.5	111.74	109.65	111.4	109.83	109.48	118.03	108.97	111.82	117.87	110.48	119.37	110.68	109.51	111.43	105.45	117.2	110.86	112.31	116.21	107.9	109.29	109.11	112.39	119.29	105.42	102.04	107.01	108.62	108.75	111.46	118.12	115.64
120.27	104.09	123.55	117.19	121.68	122.32	107.65	128.64	116.68	118.88	119.24	116.35	119.66	111.2	121.97	110.48	123.27	121.54	112.52	115.82	119.27	124.78	115.81	126.12	115.58	121.23	115.17	115.35	120.99	125.27	129.71	128.34	121.29	115.36	116.18	119.37	120.09	113.14	116.89	119.15	108.43	121.11	109.11	118.13	121.15	119.15	116.69	119.67	117.42	120
112.92	116.06	105.02	103.17	111.87	112.26	117.39	112.14	107.33	102.72	108.12	113.74	112.64	113.24	107.52	112.29	114.39	110.25	113.43	110.6	115.16	118.25	111.8	113.41	116.2	106.24	113.15	109.65	112.57	107.33	113.22	112.24	119.65	112	113.28	113.65	101.98	109.95	111.39	112.3	115.07	107.75	116.46	114.69	110.03	117.57	107.68	111.1	112.22	102.73
114.36	109.6	108.52	111.84	103.27	109.76	102.34	101.43	102.95	105.41	112.88	109.7	109.32	106.49	104.1	108.99	94.588	105.82	104.06	112.17	98.801	105.17	99.08	114.95	103.56	99.679	108.09	103.43	106.15	105.01	107.52	104.78	111.45	101.81	104.45	105.57	116.32	115.7	98.898	96.548	100.46	106.33	103.7	115.49	106.84	100.88	110.97	100.6	110.25	94.943
108.07	107.14	104.58	102.19	105	92.177	105.84	105.89	112.39	99.888	107.31	106.3	111.45	108.4	106.81	106.55	96.253	103.7	103.18	107.17	109.05	103.28	104.16	113.95	105.14	104.23	106.44	115.2	104.24	103.2	92.012	115.82	111.37	98.413	105.15	101.17	100.44	98.456	107.1	112.21	101.4	107.26	101.72	94.373	97.763	109.75	97.185	105.7	109.21	105.92
115.26	111.57	116.09	116.01	118.54	111.98	116.81	116.21	116	113.61	114.8	116.18	112.94	113.3	108.06	110.98	115.8	110.27	111.14	114.15	117.58	110.97	117.08	99.273	108.82	119.3	113.24	111.44	107.78	118.89	110.96	109.89	103.84	108.16	104.81	111.6	111.74	115.72	110.52	117.16	106.38	111.07	102.53	111.96	110.04	107.92	110.8	114.76	100.9	104.64
103.58	115.22	119.84	121.13	113.24	110.33	104.45	114.51	107.86	110.84	108.35	119.08	113.48	107.73	112.51	110.1	118.51	110.98	113.71	116.29	115.7	109.37	122	114.68	115.42	114.8	113	115.15	114.38	110.42	106.73	113.34	114.04	117.15	108.91	112.56	107.74	115.69	105.43	101.54	111.86	105.53	108.05	109.75	110.67	107.5	118.58	108.4	110.24	112.78
98.594	103.44	104.39	104.91	101.97	99.772	96.141	102.65	102.59	98.08	101.56	97.87	104.55	94.957	100.21	105.7	99.417	105.35	101.43	108.39	96.514	99.718	102.47	95.101	96.399	98.994	95.542	103.81	97.517	106.24	99.567	98.634	102.13	107.41	99.93	99.198	103.23	97.668	104.83	98.032	115.94	95.488	105.54	87.189	103.47	99.477	101.66	102.68	99.955	94.548
104.96	113.19	105.24	113.41	117.92	105.46	106.22	118.06	114.54	114.28	109.77	115.52	115.66	114.11	110.32	110.42	104.6	110.51	110.81	110.14	108.17	113.09	109.1	114.7	112.31	99.329	101.22	115.95	106.94	120.92	104.64	110.03	107.96	110.2	114.79	105.69	109.75	117.63	125.63	117.61	102.09	110.63	126.25	110.06	104.04	103.92	115.06	118.51	110.35	111.81
97.903	106.56	107.32	104.81	104.71	110.14	101.41	108.89	110.45	99.279	110.93	99.83	108.79	108.21	114.4	112.75	110.25	98.371	94.21	105.57	105.53	104.26	111.7	97.758	101.43	98.742	103.43	104.52	97.102	100.12	101.83	103.44	108.13	96.861	93.778	114.3	106.35	101.51	95.279	105.05	96.711	107.2	104.9	113.54	101.04	105.13	108.49	98.776	110.67	105.8
104.95	116.42	113.28	107.52	116.29	119.8	107.89	116.89	112.48	114.38	106.77	102.28	114.59	118.99	108.76	112.53	110.61	119.06	115.18	112.6	118.68	118.9	114.04	103.92	119.62	110.76	111.25	115.32	117.45	105.7	113.64	120.48	121.23	100.69	109.42	112.2	109.38	121.95	118.48	109.61	112.82	118.2	112.08	115.88	119.99	121.98	113.95	117.17	126.68	113.08
102.39	106.27	106.07	108.74	105.27	101.41	100.4	106.1	110.64	104.52	94.712	106.69	107.57	104.86	111.29	114.67	109.95	113.95	104.12	109.09	103.93	112.22	106.07	104.7	110.82	104.01	96.873	102.9	103.35	108.39	98.517	112.81	102.8	103.69	97.447	109.68	110.34	114.66	105.49	108.67	103.59	117.67	99.798	101.07	105.59	100.71	104.18	112.52	114.13	103.83
107.39	99.981	109.03	112.51	105.6	105.96	101.07	104.98	108.99	112.25	105.93	101.23	102.51	104.02	108.27	111.53	100.08	115.77	100.6	104.02	108.67	109.38	106.3	100.37	104.21	104.47	101.74	108.09	114.6	111.55	103.22	102.1	110.75	100.26	101.06	110.09	105.46	110.31	106.5	107.24	101.84	109.62	99.477	119.35	103	107.66	105.79	101.61	101.22	113.31
102.1	116.81	103.74	105.75	107.87	111.75	113.81	104.85	105.34	106.94	104.26	110.42	110.64	110.02	107.19	117.38	107.57	103.42	114.65	108.86	101.88	108.53	105.63	102.53	121.93	100.45	109.66	96.821	102.79	113.69	109.56	108.68	101.68	108.79	113.07	101.89	108.19	109.05	109.43	113.38	107.94	109.65	106.68	117.33	96.826	109.68	114.31	111.73	112.7	92.683
96.223	104.34	99.806	97.725	103.66	103.1	94.815	105.26	96.494	102.13	98.875	101.05	100.9	108.33	102	98.092	99.137	96.078	88.543	98.022	104.5	104.4	105.11	100.02	96.545	100.85	98.292	110.77	95.628	100.32	100.04	103.6	98.91	95.996	97.402	108.59	90.211	103.88	94.531	102.36	104.72	105.58	104.04	112.21	103.53	103.72	103.94	94.512	95.082	92.663
105.78	106.44	112.2	108.25	107.12	106.37	116.03	117.23	110.08	115.84	110.37	99.522	102.94	104.89	107.01	101.13	103.62	102.78	112.11	106.86	105.38	106.02	102.32	105.75	107.1	112.78	106.82	112.24	108.26	105.61	107.13	114.84	108.34	110.98	110.85	105.52	102.51	105.27	109.78	110.31	110.16	104.61	103.65	108.1	104.11	115	111.2	105.19	98.791	111.46
103.37	102.22	97.119	102.93	101.4	101.83	98.81	107.48	111.3	106.92	94.251	99.601	101.49	111.03	109	95.833	89.948	109.24	90.935	101.78	102.28	96.25	92.779	98.508	101.69	94.315	100.56	101.34	96.766	112.21	91.305	101.15	104.85	95.658	102.74	103.87	94.458	96.95	102.85	105.46	95.923	108.78	97.146	100.06	108.79	94.413	107.14	100.41	97.473	95.697
110	110	107.75	111.52	106.5	98.316	99.437	115.64	109.63	94.625	110.93	110.1	106.47	116.06	106.3	106.2	98.579	103.61	98.529	102.8	107.86	104.35	101.09	109.91	104.41	100.07	107.35	107.27	101.84	107.29	113.26	111.55	102.34	114.61	114.17	100.01	109.84	103.55	107.78	109.49	116.27	103.05	112.02	100.85	105.98	107.27	115.15	105.14	113.88	106.21
102.5	101.44	96.702	98.534	91.738	105.03	97.486	105.54	101.96	108.28	104.25	91.73	111.48	109.4	96.433	96.834	96.96	90.888	92.024	102.29	102.38	98.552	94.079	93.054	90.122	99.309	99.839	92.29	101.83	99.798	88.27	101.57	101.62	93.614	99.442	100.08	97.516	98.771	102.67	103.02	96.202	99.38	92.181	103.91	104.5	95.917	99.579	103.81	93.269	97.838
96.682	106.54	100.21	103.22	96.419	107.7	97.509	105.05	105.78	103.65	101.19	101.06	99.519	100.13	105.25	92.728	104.42	98.969	95.427	106.86	97.433	104.22	102.45	96.078	97.106	97.22	100.46	94.13	92.096	89.626	94.137	93.112	94.34	105.03	109.4	103.71	98.615	94.137	107.37	107.23	107.81	107.31	98.293	97.712	103.55	104.84	104.19	104.5	93.015	101.82
94.588	106.66	109.67	97.024	105.81	95.98	103	99.144	103.19	92.538	103.06	106.28	97.573	90.694	103.81	97.871	103.83	98.314	97.163	101.94	97.219	104.49	105.92	94.4	101.46	101.67	103.24	102.62	97.561	107.02	100.05	99.937	103.91	99.118	103.81	93.072	100.34	100.09	104.65	99.411	105.14	97.096	95.855	96.617	96.411	98.294	97.701	105.6	101.04	94.107
102.08	105.81	98.953	116.94	105.84	110.26	111.14	113.5	111.01	119.78	99.308	107.95	120.75	116.87	123.28	113.14	111.76	112.35	110.12	115.21	105.69	112.01	105.68	115.97	111.74	110.2	115.55	103.22	107.57	104.16	117.27	116.68	104.83	112.66	107.43	107.71	112.98	101.04	118.96	112.47	111.81	115.3	117	109.37	106.04	110.77	111.45	116.62	104.86	111.97
111.38	115.55	107.05	101.7	106.12	103.29	113.36	105.02	105.6	107.89	113.72	109.34	105.02	102.21	114.41	99.769	96.277	104.49	110.15	107.8	105	99.901	103.55	101.64	108.14	113.79	107.88	96.239	104.01	102.83	113.83	105.56	113.05	109.44	101.48	104.45	108.4	95.051	102.41	108.91	106.24	98.705	104.34	107.93	107.4	101.45	104.62	104.84	108.84	108.04
116.25	107.13	112.06	113.56	120.3	115.04	120.05	114.62	108.7	116.55	122.17	114.38	112.24	108.35	112.85	116.9	124.27	119.86	118.97	116.5	121.41	123.02	113.83	118.87	111.9	105.57	116.79	125.18	112.49	115.48	110.94	114.17	117.37	110.71	123.06	118.12	126.93	115.12	118.38	118.97	107.68	111.37	118.87	114.32	114.27	114.7	100.55	115.67	121.32	112.38
105	114.7	111.62	118.35	110.73	108.44	115.04	107.48	106	110.14	112.19	113.57	110.72	105.21	117.45	113.87	108.97	115.19	112.42	107.56	109.31	110.36	105.75	108.93	121.35	111.98	110.02	109.03	104.95	109.08	115.55	113.01	112.03	110.61	112.02	106.52	110.36	111.32	107.83	119.59	113.1	115.38	111.79	110.78	106.12	106.37	114.6	112.46	116.26	113.18
99.209	107.56	100.82	108.45	103.58	106.95	109.03	100.59	122.08	111.93	103.11	103.67	110.05	103.32	99.881	103.7	100.06	106.74	113.2	106.7	106.93	102.49	101.24	104.23	114.68	110.56	103.29	101.44	109.57	104.92	89.606	110.41	107.33	106.83	103.69	104.99	108.06	107.89	102.62	104.34	98.264	112.95	104.04	105.71	100.21	105.1	88.854	97.744	110.32	105.24
110.59	102.1	100.34	108.41	110.71	102.33	102.54	99.432	101.03	104.29	110.38	108.67	109.04	108.24	116.42	110.32	113.52	100.51	107.83	108.48	100.89	97.503	110.72	109.2	99.365	109.85	117.87	107.54	110.3	100.37	105.32	104.84	100.76	109.88	101.45	97.824	104.02	105.83	107.31	102.16	110.37	112.24	100.89	100.27	104.04	95.641	111.01	102.58	105.51	109.36
108.79	110.02	110.62	108.52	117.75	113.97	117.37	110.87	108.89	113.11	113.39	116.4	117.4	117.96	113.28	107.97	120.45	116	109.41	113.64	110.3	118.72	112.97	116.2	116.72	114.51	114.74	116.75	110.21	109.69	107.92	113.83	111.77	105.76	118.41	106.59	114.08	115.86	110.33	121.48	116.04	110.27	110.14	112.13	108.49	107.23	106.33	119.58	108.09	104.6
129.49	113.92	110.55	115.57	115.34	112.41	119.47	116.86	110.06	120.37	121.36	114.57	107.33	110.64	115.29	112.99	112.48	111.53	106.57	112.38	119.8	113.67	116.16	119.49	103.61	104.14	119.36	113.18	118.68	114.93	104.07	111.62	114.81	104.82	116.22	105.86	106.19	110.47	119.2	108.43	115.68	118.24	108.67	115.76	105.15	118.52	103.17	117.07	120.14	122.89
97.568	99.391	93.792	100.41	102.64	111.37	110.49	102.9	100.27	94.029	99.532	98.871	97.217	93.909	101.34	99.541	96.147	103.06	102.28	95.33	95.141	97.887	106.3	100.61	100.89	105.54	105.59	104.88	98.109	101.01	98.11	97.848	105.33	100.87	100.21	94.579	102.38	104.46	94.655	95.283	104.97	107.98	106.15	103.66	95.606	109.29	101.04	98.077	97.117	96.709
104.69	108.13	119.91	106.61	102.72	97.799	111.91	103.22	102.44	98.12	102.23	109.18	98.035	91.868	113.24	105.82	107.94	109.49	102.9	98.333	105.91	94.032	106.49	94.884	108.48	101.8	99.18	116.83	114.01	106.22	105.75	112.47	105.39	113.22	103.49	113.08	106.01	99.89	112.36	107.32	106.77	109.05	108.68	102.35	111.44	114.24	111.03	110.38	98.507	108.09
108.65	110.8	112.09	103.34	108.57	115.24	112.45	114.68	106.92	112.39	114.36	112.47	105.72	113.02	111.16	111.32	116.32	117.01	104.16	119.83	116.79	110.15	111.26	124.26	101.06	107.51	109.03	112.17	109.55	109.87	110.4	109.24	105.14	106.54	105.67	121.75	115.25	105.88	114.82	107.94	114.3	111.26	105.88	113.08	104.94	108.67	113.45	111.26	106.76	114.2
105.9	99.007	109.81	113.13	106.72	95.148	107.86	105.59	97.086	110.11	108.12	107.32	98.06	107.26	111.3	95.058	106.37	110.1	100.09	105.47	112.37	117.8	105.72	104.54	110.45	111.38	99.828	90.231	104.95	112.46	108.41	97.512	101.38	105.14	100.79	102.86	105.92	106.2	106.9	99.558	104.41	98.637	102.17	108.28	107.47	98.003	108.9	104.44	102.09	109.46
105.4	111.31	101.31	106.24	117.51	117.73	115.43	108.54	111.67	114.14	103.42	107.06	111.78	118.91	110.78	114.29	111.58	121.88	113.41	106.3	111.49	115.11	115.27	107.29	118.78	108.34	119.33	100.28	111.35	123.21	110.81	102.84	112.61	104.49	110.26	113.59	106.83	117.47	116.01	109.74	115.22	119.44	112.41	113.39	102.77	116.6	114.05	120.64	115.44	104.18
98.564	101.83	99.833	104.18	103.22	104.96	106.5	98.905	93.936	100.9	104.48	111.21	103.2	110.55	98.448	105.02	102.07	101.22	96.529	109.57	101.29	107.21	108.48	98.998	104.52	110.8	105.5	105.51	96.615	105.29	103.11	100.71	105.9	110.17	110.57	107.68	102.85	101.97	102.81	103.86	100.4	102.32	102.56	95.104	97.587	98.885	100.16	106.38	94.064	104.69
101.46	96.639	103.69	103.34	108.06	108.19	105.63	110.44	107.96	107.18	105.89	109.39	111.74	104.15	103.64	111.4	106.9	111.6	110.44	111.41	112.31	94.934	107.49	107.14	110.92	100.02	119.47	101.71	104.1	100.94	111.83	106.7	108.26	106.72	118.6	97.331	99.471	102.34	99.364	108.97	109.12	108.46	101.23	102.57	106.15	100.66	108.52	109.63	107.38	110.38
100.59	94.642	104.06	97.999	103.19	108.27	95.943	100.87	95.501	93.148	100.8	101.51	101.87	103.56	101.03	92.5	111.26	109.47	102.29	109.29	98.605	100.13	94.145	102.44	100.68	94.847	98.57	104.57	114.33	100.88	98.38	109.41	97.708	99.947	97.263	106.82	101	105.7	102.89	99.537	96.362	100.14	100.34	104.51	103.62	102.43	100.41	102.2	92.437	93.101
103.23	106.83	104.15	101.45	100.35	99.213	107.41	111.34	103.54	97.892	106.47	104.58	118.22	106.11	100.31	102.3	105.84	102.42	111.04	102.79	104.16	102.1	107.1	110.56	98.99	101.14	106.8	97.257	95.374	103.68	107.69	97.165	109.13	112.02	102.94	112.52	102.74	103.55	112.37	105.15	105.83	92.555	101.7	101.49	103.2	98.247	100.36	105.97	104.8	98.319
113.91	119.96	113.03	109.38	113.88	100.82	109.89	113.69	113.88	112.5	107.64	103.8	105.26	109.99	113.99	118.77	112.85	104.68	100.85	99.939	104.24	117.87	104.08	113.57	106.14	109.44	102.84	106.95	118.72	117.07	107.19	106.93	110.05	103.8	112.7	116.32	111.28	112.99	104.85	114.72	109.02	103.2	113.97	107.21	108.49	114.8	108.07	105.64	110.84	116.47
115.4	107.81	115.44	106.78	109.98	112.1	120.82	114.7	117.56	108.88	112.99	113.15	110.62	105.25	107.86	107.77	104.49	115.24	113.45	108.43	115.01	109.47	98.847	116	109.73	117.04	110.57	110.86	104.04	111.69	114.24	113.49	116.43	114.44	113.79	105.62	111.79	110.62	102.49	112.42	106.44	106.57	107.59	111.03	110.44	111.48	110.51	119.6	101.45	117.07
97.275	103.54	102.61	103.31	101.05	97.117	117.36	98.662	106.22	106.75	105.86	98.515	114.85	109.82	109.87	107.19	111.81	103.58	109.04	104.73	110.22	110.65	107.34	95.537	106.77	102.34	104.21	108.8	113.59	109.77	98.865	104.72	98.015	96.469	109.62	101.09	103.08	119.26	110.31	105.99	115.25	107.47	112.32	105.55	93.601	110.02	110.78	104.79	103.62	103.23
115.65	105.52	104.72	98.414	109.04	104.76	106.23	115.35	108.4	100.91	103.58	104.67	99.352	101.7	88.973	108.34	104.71	95.87	100.39	114.42	102.02	107.32	110.71	102.67	108.92	99.723	116.41	107.61	99.107	104.19	111.25	106.74	108.25	100.08	106.62	107.04	119.21	105.82	109.73	100.67	107.45	103.32	99.618	99.976	99.702	111.85	109.67	110.69	103.58	108.03
112.07	114.32	110.34	117	113.3	116.1	112.72	109.05	120.38	114.64	108.07	103.46	118.55	115.89	120.25	118.72	104.08	112.19	115.4	113.92	109.23	115.45	108.59	106.46	115.51	106.38	111.45	107	119.49	109.36	105.3	111.68	119.54	114.67	114.43	105.5	115.58	113.98	116.27	109.02	107.58	119.09	118.75	116.27	97.849	108.39	111.91	107.05	117.47	109.51
107.02	105.88	106.66	122.28	117.84	111.25	121.94	111.71	123.04	106.45	107.11	109.12	112.45	111.96	115.94	108.57	116.35	104.66	118.34	115.61	125.35	118.82	115.69	113.13	113.53	102.14	106.75	118.44	115.46	116.29	120.53	101.02	114.7	120.83	118.61	104.95	114.57	118.27	116.47	116.5	117.18	117.17	117.11	107.75	110.3	112.43	109.82	102.94	113.98	111.01
109.67	108.48	92.576	104.35	109.63	97.25	99.896	102.76	104.37	105.89	108.97	106.91	108.37	110.6	100.2	112.4	105.34	114.72	110.45	103.2	104.14	107.67	101.82	102.04	96.259	111.13	105.67	105.36	98.614	100.23	102.42	99.061	109.78	110.68	113.87	108.1	105.67	109.04	109.84	106.73	108.16	105.51	104.31	106.33	111.92	105.33	103.59	94.7	106.7	101.73
113.21	100.7	111.73	101.01	100.8	111.23	102.59	107.66	102.1	105.08	113.75	109.42	96.17	106.83	102.3	97.313	120.6	103.87	104.29	109.44	105.69	117.89	114.43	100.1	111.31	109.45	103.5	105.5	103.32	113.58	109.54	103.56	107.15	108.03	100.63	101.84	117.14	111.99	111.28	103.56	101.62	104.57	108.34	99.704	103.78	107.9	114.61	107.76	107.09	112.3
87.224	111.75	100.41	101.49	103.6	93.576	101.54	108.1	114.98	104.6	104.63	99.474	107.78	101.6	105.46	103.05	97.441	94.498	91.416	96.364	99.636	97.173	105.64	102.44	101.62	100.39	97.2	100.73	96.71	104.79	101.92	105.09	106.22	99.984	92.655	109.44	98.341	91.42	100.44	101.75	97.615	111.67	96.401	89.881	99.426	105.55	98.505	94.478	93.983	96.743
99.843	106.52	120.19	103.08	104.16	115.18	113.96	113.67	107.35	102.17	99.368	105.81	98.83	115.99	112.74	107.07	109.27	110.5	109.27	119.07	116.12	105.86	99.332	109.45	107.96	106.9	106.69	101.36	105.5	108.58	109.09	108.53	105.34	97.956	116.06	109.9	109.42	101.28	110.15	108.49	107.17	112.58	106.12	109.35	101.61	113.67	107.9	107.72	103.75	116.2
105	99.976	109.53	104.28	100.44	109	99.913	108.37	107.3	112.11	109.63	103.56	99.777	99.104	97.616	109.45	115.66	107.11	110.1	120.95	101.75	111.1	111.41	103.23	112.55	100.01	110.2	108.53	107.67	116.91	104	107.29	104.64	96.866	106.74	105.39	104.97	103.88	109.14	97.229	111.74	109.67	111.67	101.23	103.43	107.68	104.12	107.74	98.457	107.62
105.26	100.58	102.52	101.99	105.7	115.36	110.95	104.64	102.24	104.55	102.69	102.38	108.23	111.83	108.66	105.69	105.25	96.678	110.8	98.585	106.61	105.27	101.88	107.64	106.97	113.56	103.35	104	96.453	104.25	103.8	106.28	102.53	100.8	96.782	105.1	104.66	103.85	97.869	116.31	99.09	108.21	110.36	106.38	99.171	107.35	102.49	104.28	112.39	106.78
117.18	113.19	113.64	115.59	107.25	120.24	113.01	115.3	109.18	110.75	105.47	120.35	108.91	110.9	116.44	117.82	112.93	114.06	109.4	116.25	106.46	122.45	102.35	116.76	118.35	114.38	110.54	111.08	116.77	116.71	117.36	112.19	117.6	115.39	109.33	119.76	118.41	108.29	108.8	120.19	113.9	112.73	107.44	113.46	119.42	110.36	108.77	106.37	107.65	110.85
115.24	110.64	105.11	105.14	105.48	103.14	99.727	101.85	110.19	104.26	107.73	114.1	106.84	106.67	104.31	111.5	115.45	105.02	107.37	101.68	100.64	107.98	101.14	107.67	106.79	111.21	106.07	106.25	108.47	110.1	116.92	105.17	109.38	110.17	108.26	106.04	98.287	109.65	101.5	109.23	108.66	104.77	103.78	109.83	109.1	107.59	102.84	100.07	99.724	99.554
105.3	104.93	107.41	97.609	115.93	118.04	108.46	107.22	105.71	113.15	104	116.01	113.33	116	115.34	106.31	103.39	113.46	107.26	108.62	106.49	107.72	110.35	108.55	104.36	108.41	107.45	107.13	109.13	114.93	108.8	110.51	114.38	110.4	107.25	106.81	111.24	107.01	100.68	113.83	106.24	107.35	109.58	107.92	111.06	110.42	108.25	115.27	107.64	110.8
108.17	112.19	109.12	102.52	107.72	106.63	98.806	112	103.78	102.24	111.68	103.65	104.12	106.19	106.08	105.06	106.86	103.35	98.526	112.99	100.56	102.97	99.987	108.15	109.95	107.83	103.54	107.64	102.7	104.61	107.36	105.42	98.453	100.08	99.519	109.59	106.17	101.88	103.22	100.4	107.02	101.21	98.062	104.76	105.75	107.1	110.47	107.88	115.6	101.78
103.89	95.354	108.35	86.489	100.9	99.693	103.45	96.88	97.676	102.86	99.607	100.19	98.796	95.689	103.15	94.749	100.74	95.91	105.08	101.45	96.407	106.29	104.29	97.845	97.333	94.105	96.408	96.075	97.47	101.04	95.701	103.38	89.516	97.474	97.494	97.489	95.834	97.001	86.297	98.06	101.43	92.029	108.09	96.47	99.985	102.73	101.07	98.378	105.31	104.76
114.48	108.57	117.77	109.46	112.63	107.01	111.85	113.23	115.76	113.73	109.17	108.73	116.39	100.6	119.72	110	117.81	113.81	111.23	114.17	112.04	115.5	108.97	106.11	103.24	113.47	121.96	112.38	119.21	113.89	106.88	114.13	118.04	125.82	114.47	106.16	103.22	113	105.28	112.75	114.55	107.55	112.71	117.66	111.91	105.23	98.235	117.42	113.5	115.36
114.86	106.66	101.59	111.32	106.13	103.62	107.03	109.68	97.763	108.9	105.79	103.76	104.57	101	104.07	113.22	105.39	97.505	105.03	113.01	114.26	110.67	110.22	109.6	94.476	98.707	107.01	118.31	111.28	107.24	103.61	102.21	103.51	107.82	108.16	105.88	111.3	110.83	100.89	111.76	112.81	96.521	105.32	120.69	101.82	107.31	108.5	107.94	109.09	108.66
104.62	105.44	108.53	104.09	104.61	100.19	111.71	104.67	98.457	111.74	99.175	107.32	105.34	105.02	110.37	103.01	105.27	104.32	105.88	107.68	101.17	104.1	102.27	99.14	106.23	104.27	100.34	104.63	105.87	112.54	109.78	108.53	98.687	104.01	103.02	112.61	106.83	108.74	114.1	106.03	104.48	106.36	110.69	113.21	102.5	100.52	109.88	113.06	110.83	105.67
101.68	104.94	94.86	93.265	92.655	100.83	100.92	105.99	98.053	101.29	97.485	99.421	90.581	95.679	93	106.32	95.271	94.973	100.61	98.608	106.84	97.31	106.89	93.238	100.47	110.19	105.09	93.75	107.57	108.27	100.36	94.231	103.84	102.24	106.78	101.23	100.26	92.795	88.808	97.016	96.801	96.822	102.53	109.29	91.474	98.726	105.83	104.15	108.4	106.32
104.68	111.26	109.31	109.78	110.68	110.61	116.04	108.48	110.08	110.37	112.61	105.74	121.21	106.89	108.62	115.25	107.33	111.32	117.4	110.93	106	105.21	112.69	118.26	110.2	115.64	106.36	107.45	108.25	112.21	116.08	107.21	112.4	121.69	114.79	115.86	121.57	123.68	106.21	107.1	103.78	104.74	106.28	122.86	113.09	102.55	110.3	115.81	101.12	111.57
106.22	103.65	97.464	113.3	108.73	109.26	108.92	113.22	105.33	106.31	103.17	99.84	98.847	102.78	111.79	102.67	100.62	106.51	104.58	105.06	107.79	105.69	100.73	104.67	107.61	96.141	106.62	101.11	112.21	105.49	102.69	104.66	108.75	100.96	106.15	105.2	101.31	110.37	111.72	104.75	110.12	109.68	109.92	107.23	113.81	106.6	104.99	104.57	107.49	109.16
112.96	108.07	102.33	104.68	106.24	111.92	102.8	109.13	100.88	106.27	110.38	103.51	110.31	103.72	93.63	102.46	101.53	104.62	107.41	98.948	117.48	101.41	111	97.679	95.905	105.42	105.65	97.052	112.5	110.97	109.51	104.91	106.84	110.57	100.3	101.1	100.35	102.06	108.35	101.91	110.9	104.31	106.56	105.41	98.605	109.35	103.01	100.34	110.23	104.04
103.12	103.48	109.19	103.21	107.06	102.81	109.04	106.4	108.46	101.25	104.98	108.17	105.58	106.29	104.09	102.14	105.25	110.02	115.89	104.83	109.65	105.02	112.22	105.57	101.3	108.04	96.77	102.99	102.71	103.24	112.51	110.46	103.29	104.86	108.82	103.17	110.05	101.77	97.295	108.32	102.72	104.23	106.7	107.15	101.32	102.63	113.1	105.77	107.31	103.01
108.89	118.18	114.79	116.54	115.48	109.78	108.81	101.55	118.17	116.05	113.96	106.07	116.09	120.46	111.7	117.84	115.82	109.83	108.67	113.94	108.84	112.06	110.89	113.81	115	118.36	111.1	112.92	112.61	107.62	110.76	113.07	110.87	104.38	111.97	114.17	112.11	112.47	110.13	113.72	118.96	122.41	114.59	115.28	112.8	110.38	110.02	106.99	110.63	116.08
99.779	105.54	102.59	98.811	106.24	113.69	111.34	107.4	100.2	102.16	107.83	98.82	108.31	98.619	99.863	106.76	112.55	110.63	102.25	95.879	98.454	103.9	103.46	102.47	100.91	105.41	96.438	106.65	107.65	108.85	102.84	104.42	98.431	105.53	107.76	99.758	102.31	98.463	105.24	104.48	101.87	109.14	114.33	103.1	108.27	105.27	100.17	98.307	102.01	104.25
111.5	100.93	102.66	105.67	108.88	102.21	111.19	106.62	99.556	101.15	103.48	107.99	98.776	108.13	107.32	113.72	111.08	99.228	106.56	103.74	111.24	110.81	104.33	103.19	113.11	102.2	98.549	113.08	104.5	109.17	97.53	105.09	107.97	111.18	109.74	105.47	108.18	104.79	103.54	95.25	104.6	107.3	101.85	96.342	105.11	109.31	104	105.49	115.59	102.87
113.38	114.66	103.54	120.74	103.73	105.82	102.4	101.16	110.26	97.081	97.521	106.06	100.99	112.42	110.46	110.31	107.09	105.28	111.7	104.95	107.92	108.28	99.547	105.07	108.48	113.75	99.513	112.68	95.873	107.9	97.312	109.43	102.4	110.8	99.436	103.52	114.29	96.996	101.78	110.71	104.61	98.872	103.74	111.87	98.992	100.93	109.92	105.57	105.16	115.73
112.52	115.49	112.16	110.84	107.37	108.88	101.97	109.19	115.81	109.96	101.81	109.05	112.21	104.83	105.47	105.68	113.38	117.04	103.18	107.04	109.46	106.21	105.36	114.24	108.82	109.1	114.23	105.85	105.1	107.28	104.37	111.98	113.56	110.35	106.44	104	108.4	110.07	105.42	104.63	103.16	103.32	111.77	116.9	109.84	107.98	104.32	109.89	106.5	113.66
108.32	106.1	110.42	101.33	112.27	103.61	109.3	112.8	108.21	114.16	100.91	109.5	100.42	99.366	107.49	107.21	107.73	111.96	112.73	112	105.02	104.15	102.99	107.92	102.93	101.41	106.98	108.53	108.22	105.56	108.56	102.17	106.92	113.52	107.08	102.77	106.51	106.02	105.49	109.22	101.96	104.33	102.77	108.58	107.41	98.355	112.97	106.11	102.69	100.52
110.05	99.338	109.76	105.47	108.85	101.04	109.05	105.24	110.54	99.605	104.82	105.46	103.68	110.04	104.13	100.5	104.48	112.29	113.82	100.19	107.41	104.86	105.66	107.08	112.92	98.383	107.07	105.04	110.11	111.54	111.92	108.4	101.23	112.52	103.1	100.54	103.72	112.38	104.11	104.69	110.04	114.2	104.11	104.49	110.52	110.83	96.734	98.295	110.74	105.77
101.76	107.94	99.028	87.519	96.872	109.54	95.995	100.55	93.846	100.35	88.92	102.99	95.252	93.88	95.982	100.35	105.11	102.45	106.57	94.619	100.12	110.28	100.28	100.49	103.73	95.136	101.83	103.55	99.003	101.46	98.822	102.3	101.53	98.384	109.03	96.824	95.414	102.24	102.1	98.491	102.03	99.754	95.219	99.699	105.99	104.78	93.587	99.409	103.95	106.8
113.16	115.96	98.648	108.68	105.18	106.89	109.11	110.03	106.56	108.46	94.657	113.32	101.14	98.102	104.38	98.139	108.67	109.1	109.21	96.395	114.59	97.858	110.23	111.59	100.83	110.89	102.67	109.99	104.61	93.936	108.75	115.4	106.57	93.982	112.69	100.45	110.14	102.04	109.64	116.36	101.37	111.06	100.37	102.67	105.99	105.96	110.12	97.534	109.95	105.35
106.3	113.17	104.64	112.74	106.38	110.66	102.84	112.46	106.71	103.23	109.83	106.29	106.16	101.65	109.33	111.56	98.065	102.2	100.62	104.16	98.363	107.54	109.75	101.23	99.109	104.46	100.58	112.4	101.32	109.12	107.96	106.06	104.06	121.52	103.42	101.86	104	110.53	109.11	102.97	117.96	118.22	100.63	107.81	108.15	102.81	92.992	99.894	107.52	97.766
104.19	106.49	110.4	112.57	113.17	107.8	109.85	107.36	106.9	105.47	115.24	107.73	106.61	98.761	94.872	106.62	103.73	112.49	107.92	102.02	104.81	113.32	103.94	101.28	107.18	104.68	111.18	103.39	101.72	115.7	105	112.41	100.98	104.83	105.02	102.94	106.94	105.82	121.52	99.995	102.35	116.47	116.17	103.28	99.651	103.11	110.81	102.96	105	115.96
93.362	100.62	99.786	100.88	103.86	88.71	104.22	97.131	100.34	93.79	95.455	99.613	99.17	106.32	93.985	96.889	110.14	89.869	103.19	98.226	105.92	110.42	98.543	102.75	99.419	101.14	100.13	93.877	100.09	98.043	92.324	105.1	97.594	93.864	105.69	106.17	89.925	104.25	99.062	100.46	94.843	97.569	102.43	99.43	101.39	108.18	98.281	88.615	97.583	103.67
110.77	104.94	97.95	117.15	113.25	115.77	111.37	101.51	121.68	112.74	114.16	120.76	116.53	111	118	105.92	104.58	111.21	111.59	108.99	110.02	113.27	115.07	108	101.59	113.68	112.52	116.63	107.14	114.02	115.84	112.78	102.16	115.64	113.38	107.41	112.77	109.44	101.86	106.21	115.96	111.74	103.31	119.26	108.08	118.1	104.43	113.22	104.43	119.18
115.17	119.49	118.17	111.06	127.87	110.2	129.11	118.5	116.26	114.97	114.33	115.5	116.96	126.72	116.8	122.33	111.7	127.7	122.91	111.79	109.92	122.08	117.75	117.85	119.5	117.34	126.89	124.1	118.64	118	117.94	118.03	127.19	127.34	111.61	100.79	121.87	114.29	112.2	111.83	111.97	121.4	117.09	118.76	120.88	116.81	120.51	123.29	118.46	116.15
105.54	112.04	109.16	112.22	104.57	100.8	100.79	99.014	102.6	104.14	107.68	102.03	107.75	103.51	107.34	100.61	105.89	104.47	89.745	100.17	106.48	93.758	104.53	104.52	103.05	103.25	110.95	110.94	103.2	101.8	106.04	102.6	111.54	103.65	97.336	98.648	110.95	103.19	102.05	105.44	110	108.53	109.51	111.25	105.07	106.29	102.24	107.43	106.82	99.853
98.516	102.46	102.01	94.502	108.5	91.272	107.83	96.858	97.341	104.38	107.04	106.29	96.895	105.93	99.331	99.056	99.759	96.233	105.8	103.2	100.04	96.222	97.064	99.72	98.378	96.204	99.989	95.533	96.921	99.791	105.85	101.19	96.781	106.03	109.71	100.41	90.5	98.159	104.35	106.67	101.45	96.385	103.15	99.772	103.12	99.41	95.228	99.028	96.982	103.57
114.7	105.39	101.55	109.29	110.35	109.71	101.96	100.73	99.387	103.55	106.19	101.36	104.85	105.04	105.81	104.09	99.598	108.46	105.17	100.57	106.6	103.14	110.05	114.53	102.93	111.57	99.703	103.57	110.01	93.927	107.54	108.04	100.15	111.8	111.16	109.35	110.88	104.19	110.55	110.31	101.49	108.3	106.49	107.23	98.599	104.13	111.78	98.392	100.99	106.81
92.367	107.34	106.16	111.65	101.19	104.28	107.02	103.47	100.65	113.09	105.2	110.34	109.07	102.42	101.07	100.86	96.585	107.01	105.46	107.51	105.4	106.02	113.51	100.34	110.28	110.83	106.82	103.45	110.7	105.63	101.74	110.28	113.6	111.86	104.14	112.35	103.75	105.41	104.69	108.14	100.87	111.41	109.83	102.86	108.5	112.01	102.98	113.11	101.51	105.9
105.96	102.1	101.23	104.73	101.29	98.941	108.46	101.19	104.27	93.404	111.58	113.59	105.13	107.83	101.99	102.86	107.41	105.64	97.809	106.88	107.17	102.29	103.35	113.6	109.78	108.62	114.83	106.28	105.18	111.89	93	104.87	108.84	97.271	103.94	101.4	108.54	101.32	100.44	106.95	99.112	97.185	99.147	113.55	108	107.45	104.51	98.565	116.02	102.39
103.29	103.32	109.86	98.788	92.639	109.34	102.92	102.28	108.2	99.921	105.79	100.54	103.59	103.56	106.14	104.54	99.083	108.32	105.68	113.27	107.76	109.59	90.178	104.07	105.39	106.01	96.8	105.26	104.32	103.36	100.87	102.2	105.01	105.98	105.93	102.72	101.99	114.48	115.28	112.98	106.22	119.24	106.8	99.175	106.53	113.57	110.47	107.27	99.141	99.052
106.54	104.14	113.21	115.08	106.23	111.83	118.77	118.28	123.8	102.01	103.95	104.64	106.91	112.58	115.55	111.85	108.37	112.34	119.84	104.95	106.59	106.75	116.76	113.84	114.7	114.68	105.05	104.96	103.32	114.21	120.71	116.95	112.2	112.21	105.24	107.12	108.49	117.32	115.87	115.23	109.84	111.84	106.12	113.84	124.34	103.44	116.44	112.47	107.14	105.33
103.92	107.94	101.92	107.67	108.08	101.43	106.73	101.31	110.65	95.883	98.317	112.27	97.543	108.98	115.51	108.02	104.67	115.78	98.167	103.57	114.9	101.49	112.37	101.97	104.93	98.974	102.94	111.99	103.98	104.15	102.37	111.15	103.29	109.24	106.68	104.15	104.25	104.28	102.4	100.55	97.025	109.77	107.33	105.24	112.54	105.99	105.39	97.804	105.01	105.98
100.06	100.38	96.872	97.21	101.19	105.72	104.84	100.87	103.81	102.07	106.57	102.43	106.56	97.084	106.54	101.03	107.69	104.5	103.03	102.68	103.42	106.5	110.31	100.2	113.02	105.3	104.84	100.82	108.96	105.61	107.73	96.296	100.92	106.98	96.373	100.97	106.83	101.64	101.66	105.04	107.45	100.74	104.74	95.606	97.281	105.28	109.8	104.64	105.81	104.74
107.89	119.79	107.85	109.85	116.5	112.58	106.77	110.99	114.99	123.28	118.4	106.34	108.68	112.96	113.94	111.55	104.38	115.44	106.69	111.23	102.58	109.5	114.9	117.01	107.02	116.17	105.05	122.75	100.39	109.83	101.03	112.53	117.78	106.16	111.79	105.53	110.97	107.32	113.69	106.74	115.77	106.27	113.14	111.39	113.09	121.05	117.35	114.43	110.41	109.26
106.01	116.04	108.83	107.46	110.5	102.66	108.75	100.47	107.63	105.58	106.15	105.32	107.38	100.73	100.82	107.22	96.433	99.105	104.43	108.22	102.25	105.37	103.07	106.43	104.15	106.97	105.1	106.69	104.48	112.54	112.48	102.72	108.14	102.26	107	103.13	102.99	105.95	100.03	111.68	95.725	94.151	107.54	109.75	101.5	99.373	104.24	108.71	105.38	104.69
119.86	113.72	115.02	129.01	127.53	122.61	108.35	116.88	124.91	123.83	123.44	118.52	118.89	119.51	121.3	117.71	109.58	120.62	119.44	124.37	117.85	113.97	122.7	122.44	118.86	129.13	112.15	117.94	109.16	119.78	125.73	123.15	116.27	113.89	115.32	111.85	117.27	121.47	112.56	123.97	128.37	119.12	120.48	119.95	117.37	127.1	113.62	132.59	118.62	116.99
100.72	109.01	102.38	100.43	102.13	96.635	108.08	95.775	100.54	107.41	104.68	102.21	95.758	103.27	105.8	101.4	95.909	96.741	99.765	97.562	98.769	104.67	101.9	100.58	103.81	101.54	105.45	99.602	102.39	100.73	102.66	103.08	102.18	105.51	100.15	101.07	97.78	101.06	99.258	105.5	101.04	103	96.532	98.456	99.504	101.31	100.77	93.641	99.912	93.742
103.92	107.23	95.25	102.89	110.66	110.02	107.55	114.4	101.43	102.01	107.46	108.46	101.55	101.19	109.23	101.73	115.12	101.18	112.21	104.17	101.36	102.84	111.08	106.33	104.44	108.09	112.33	107.32	95.608	114.12	110.54	101.62	100.97	108.19	103.7	110.24	108.04	108.01	109.68	97.838	97.497	98.857	96.505	111.25	101.5	100.56	104.06	106.65	102.72	98.653
101.08	107.23	101.06	101.67	102.73	107.98	107.8	108.79	114.17	111.1	116.9	111.17	119.48	106.5	109.14	114.37	113.68	111.49	107.15	110.13	108.82	105.42	109.02	103.79	113.74	112	107.36	109.65	114.6	119.62	122.29	119.63	110.21	117.74	108.4	114.77	109.49	105.41	106.47	112.59	103.76	107.89	119.22	116.11	108.84	114.18	105.27	119.98	117.99	110.3
105.86	112.59	106.11	113.76	106.8	105.08	108.49	103.18	110.92	101.17	116.5	109.08	100.48	110.88	103.07	108.39	105.94	112.38	101.84	103.47	112.6	110.32	112.58	104.38	112.77	104.57	108.96	111.68	109.14	101.85	109.22	107.85	107.08	109.97	115.19	112.92	103.1	103.47	99.308	117.88	105.32	103.33	107.06	105.28	103.58	106.03	115.61	115.26	101.33	99.597
115.36	114.15	113.06	110.6	114.96	119.33	113.2	111.96	111.25	122.85	99.79	111.47	113.58	117.66	120.01	110.21	106.75	119.48	107.23	115.09	107.35	115.35	101.43	117.97	106.53	116.6	111.09	110.75	115.92	112.27	112.65	109.22	103.26	108.19	109.87	114.72	112.97	108.66	111.72	104.96	109.86	118.17	112.18	100.92	113.06	113.88	104.37	116.49	106.09	105.06
101.49	109.81	96.506	112.82	107.23	99.683	116.18	102.39	103.21	107.73	103.42	107.38	105.83	103.11	98.278	109.43	109.92	107.26	109.78	111.7	107.23	113.17	103.94	106.1	105.05	112.88	106.65	114.87	118.4	118.99	103.01	112.34	103.6	100.4	98.583	112.05	107.29	99.187	93.587	109.18	111.1	105.92	116.53	109.23	114.77	112.55	100.27	105.49	109.38	116.46
109.43	113.41	115.41	115.72	109.38	119.88	118.4	101.59	106.59	106.57	108.14	113.11	101.06	109.3	107.47	115.08	106.22	97.804	105.07	109.4	101.26	113.61	111.21	114.92	105.67	112.97	113.23	114.7	102.55	96.417	114.92	110.14	116.78	105.1	108.24	112.76	109.26	111.41	106.08	107.02	112.37	109.56	109.39	107.21	107.15	112.82	101.22	106.84	108.14	110.54
112.95	110.77	108.89	104.14	97.33	97.465	105.27	98.908	104.42	108.03	110.14	103	104.78	104.65	100.26	103.82	97.616	106.47	102.69	107.51	107.4	100.05	97.851	116.52	111.51	108.37	102.45	113.78	111.64	103.55	107.31	105.09	108.17	108.28	111.57	99.125	111.46	100.33	103.86	106.49	105.99	107	113.03	101.48	111.39	95.093	113.7	103.24	108.29	109.37
103.65	101.13	106.27	112.51	108.56	107.86	108.22	104.76	103.28	107.66	109.56	98.664	99.201	100.33	105.23	104.28	99.747	104.91	106.43	105.93	104.46	103.69	100.28	111.73	107.12	106.81	105.58	101.25	100.69	93.387	114.68	101.42	106.38	103.77	106.58	102.65	113.29	104.66	107.77	110.26	99.934	110.27	106.04	106.12	102.52	100.63	102.09	110.48	114.35	98.052
108.69	99.913	95.159	97.215	102.41	103.19	102.74	88.87	105.12	99.516	99.197	110.89	100.53	107.73	109.78	93.181	96.879	98.718	92.565	101.31	96.752	93.225	98	100.84	109.12	97.56	98.916	101.24	93.961	106.44	93.149	103.9	102.01	98.976	99.71	95.709	95.981	93.769	95.824	102.74	110.5	93.396	105.4	102.3	95.317	112.52	101.93	94.542	105.94	99.774
106.42	115.21	112.49	112.85	110.9	103.89	111.04	109.44	113.05	105.75	108.24	96.263	105.7	103.51	109.02	102.93	114.29	105.46	108.73	104.42	101.67	108.43	103.09	105.02	113.24	115.9	103.35	114.91	101.09	111.2	105.93	99.686	105.85	104.27	108.12	104.91	103.24	116.73	99.997	95.289	110.31	107.58	109.91	106.4	111.78	103.68	107.45	112.91	106.76	91.18
102.94	105.41	97.06	107.38	100.71	96.97	99.219	107.66	100.03	97.136	107.41	105.7	107.09	105.99	96.259	107.21	110.91	98.915	117.87	103.55	106.09	105.25	102.75	104.93	101.98	100.37	99.406	98.33	103.59	115.61	108.17	94.772	99.661	103.29	100.16	108.75	108.46	111.83	99.104	111.39	103.41	114.27	98.584	104.11	97.912	103.12	114.55	94.5	111.93	105.94
96.649	103.7	99.941	100.72	109.06	106.43	100.33	104.2	102	105.77	104.77	99.757	110.7	104.62	108.42	105.16	105.14	98.322	97.72	100.81	110.68	108.89	101.69	105.34	110.38	94.431	111.44	94.268	109.8	112.71	99.585	106.96	102.99	100.72	101.33	106.42	102.67	106.81	109.01	100.96	109.72	97.873	99.101	105.76	110.27	100.98	114.05	101.87	107.77	110.74
103.59	102.36	107.28	107.3	108.84	99.998	111.81	102.46	108.79	102.19	101.76	99.696	102.29	95.814	95.978	98.788	103.31	108.79	111.54	107.3	107.1	107.24	108.41	110.2	103.38	108.92	97.741	111.8	107.85	105.2	102.08	103.3	112.92	93.239	96.959	109.41	98.661	105.16	104.31	101.77	103.83	102.78	98.793	101.19	113.13	108.83	93.478	100.36	105	108.29
111.29	97.692	108.1	103.83	102.61	99.813	92.485	97.019	97.628	103.45	96.808	107.04	98.017	102.06	103.08	100.94	102.81	101.31	104.04	112.53	107.68	105.55	111.76	109.59	106.79	104.44	116.22	104.77	109.76	102.33	107.6	101.81	104.4	112.63	97.676	99.982	102.8	93.653	112.3	105.26	99.379	105.9	106.24	98.555	110.82	111.34	105.2	113.75	95.858	95.813
108.53	114.72	111.58	105.29	109.44	105.74	114.43	118.55	111.43	114.58	107.89	111.22	110.01	100.59	105.01	107.12	108.76	105.73	129.84	108.79	112.98	102.93	112.6	112.03	119.82	102.3	112.11	109.87	113.56	118.61	111.8	109.94	110.46	118.27	116.57	105.54	108.08	111.01	110.63	113.97	129.48	105.33	109.49	113.15	104.43	116.14	108.28	112.18	107.42	111.39
103.16	113.09	106.31	99.385	110.42	102.45	109.29	104.56	104.91	95.906	108.94	110.33	112.61	109.89	101.39	104.81	101.49	103.04	108.58	100.44	108.04	103.42	108.68	92.708	104.02	98.967	101.03	104.23	104.37	111.39	106.55	115.63	93.165	108.55	102.17	111.25	111.9	112.11	112.23	103.52	107.87	112.61	100.71	103.71	105.55	103.84	107.54	111.99	109.07	98.91
104.33	107.66	108.97	97.635	105.75	116.12	99.889	110.96	102.07	107.94	102.69	104.74	105.04	112.6	103.95	107.48	97.337	110.01	106.44	100.39	116.36	108.27	104.53	114.81	102.16	99.985	107.98	106.84	104.21	111.02	101.59	110.31	97.478	95.583	106.93	103.95	106.86	100.07	105.81	107.91	108.75	103.83	107.14	104.7	109.36	107.52	101.55	106.97	97.946	103.9
102.7	98.791	98.741	99.685	101.82	96.505	104.2	102.53	103.5	98.69	108.01	105.18	97.754	105.26	99.129	105.81	91.724	91.688	103.03	93.274	103.86	106.07	91.42	98.667	101.67	94.184	102.46	106.05	112.55	102.9	98.967	101.27	96.77	97.667	106.8	107.96	98.683	100.39	105.81	96.585	103.46	91.917	96.063	114.21	99.823	99.933	102.61	96.5	102.66	97.425
107.74	104	110.77	101.38	110.55	97.26	96.051	119.58	113.61	101.01	103.7	110.08	97.74	116.68	100.68	105.56	107.45	115.3	109.41	101.8	100.57	109.41	104.34	110.8	107.04	110.05	105.66	104.74	102.89	114	103.47	115.35	105.95	101.75	97.729	112.36	107.96	103.4	107.46	104.92	106.7	115.34	109.02	108.16	102.68	105.65	103.34	107.24	108.72	115.1
109.85	99.392	104.72	100.19	105.14	111.6	114.55	106.94	106.82	110.27	107.57	106.72	104.41	113.93	109.05	103.63	100.42	105.81	118.76	100.79	91.706	106.14	105.03	109.4	98.704	107.47	106.94	107.71	103.86	105.58	110.63	108.69	104.83	107.71	113.8	104.96	104.4	108.38	106.95	120.42	104.61	112.53	96.795	99.793	106.48	103.65	112.95	107.6	104.67	110.52
114.48	122.33	108.91	113.43	113.61	112.37	107.76	122.49	113.73	111.94	113.4	115.02	110.57	111.66	109.7	109.54	120.82	108.5	112.97	111.88	119.88	112.55	109.56	106.13	114.43	116.77	114.25	111.3	106.93	116.98	120.14	118.74	112.29	113.84	114.82	114.69	112.5	110.06	118.6	113.58	109.89	115.52	109.99	117.09	110.59	116.16	110.65	115.84	123.44	119.12
102.92	106.33	100.07	104.12	101.7	108	103.05	94.133	110.74	104.07	104.07	106.64	102.57	109.26	100.38	107.84	99.402	89.763	87.33	91.556	97.634	97.131	96.293	93.885	92.9	102.54	103.05	96.796	97.189	102.59	94.715	97.884	99.678	97.622	92.869	93.327	108.89	96.583	95.271	109.29	98.737	101.45	99.702	94.36	101.98	97.411	92.811	99.305	98.903	103.02
112.93	118.04	111.35	112.17	112.52	109.6	102.7	111.48	103.28	107.01	93.773	107.39	97.548	111.56	110.3	107.07	106.66	112.87	103.49	102.37	110.02	104.41	110.68	104.02	100.54	99.455	100.51	110.14	106.88	100.68	108.08	105.06	108.86	110.07	108.88	91.356	111.99	109.98	103.03	97.746	111.84	103.87	106.46	99.204	106.96	105.01	107.07	109.08	113.27	109.07
110.04	110.63	105.94	107.54	111.12	115.06	111.24	114.32	117.39	115.28	107.11	119.68	109.02	115.97	112.72	110.57	112.97	116.91	119.78	124.34	103.32	111.19	111.81	112.69	116.48	110.72	105.45	114.41	112.27	107.87	126.66	109.76	114.28	117.13	119.95	116.05	113.86	108.82	110.29	107.24	116.89	109.34	109.96	108.41	113.05	115.26	123.41	111.67	109.51	116.93
106.63	122.84	118.44	109.39	111.68	112.82	110.71	101.23	119.34	112.73	113.6	115.63	112.18	110.09	111.41	114.79	113.12	112.21	109.5	106.9	104.63	113.49	107.19	121.99	108.83	113.54	108.68	107.99	105.59	113.04	107.52	109.1	108.06	104.92	102.12	105.09	114.07	112.02	105.99	107.98	119.11	110.57	110.37	121.38	105.91	123.56	111.1	104.17	112.66	116.75
100.94	113.49	96.422	102.75	98.811	101.81	104.4	102.49	96.426	105.24	104.16	101.27	106.22	111.36	108.85	103.13	108.77	113.56	113.7	110.93	103.44	105.85	100.62	107.09	103.24	107.03	110.85	107.76	108.7	106.66	107.11	100.55	101.12	114.91	102.04	102.2	102.23	111.42	104.56	110.86	103.08	97.456	107.41	103.16	111.26	108.99	101.32	109.74	98.715	104.2
100.7	107.82	106.73	99.093	105.34	109.39	104.01	109.85	106.66	110.31	105.82	103.46	110.22	111.74	102.81	103.76	106.69	111.74	100.22	112.26	110.06	103.22	100.67	113.46	103.5	103.24	109.4	110.2	99.379	112.75	109.24	107.91	111.32	95.2	103.08	110.65	112.72	109.96	115.27	108.72	104.18	102.67	107.61	112.67	98.399	109.43	105.01	107.13	104.52	107.61
104.6	108.71	101.45	104.58	105.3	104.24	109.35	100.86	102.84	103.01	101.66	100.87	101.65	107.26	105.82	104.09	109.22	100.43	99.635	122.16	100.33	118.28	112.65	112.82	107.06	109.82	105.58	111.87	113.55	105.23	101.48	115.45	94.768	109.08	95.371	108.41	99.771	104.99	104.17	106.42	107.06	98.163	102.18	109.92	102.82	114.1	95.402	101.08	103.23	104.83
96.727	96.542	108.4	99.958	107.89	98.94	105.63	102.25	99.041	96.961	92.695	102.96	95.263	100.59	104.13	97.127	111.2	101.71	98.016	102.75	91.353	90.387	102.02	97.999	98.137	98.034	97.397	99.713	102.26	94.145	95.624	107.27	97.622	106.02	99.949	100.63	101.64	96.849	93.979	106.15	94.465	105.63	102.33	96.151	90.109	94.041	100.32	104.57	104.14	95.699
119.94	114.17	117.95	116.87	107.81	118.41	111.99	114.32	115.98	127.61	120.95	124.16	115.46	120.06	125.51	116.68	119.51	114.57	116.88	112.35	110.22	110.45	114.11	112.48	116.11	115.81	112.8	110.8	113.88	113.8	117.36	115.5	118.02	117.52	101.76	112.47	112.47	126.52	113.12	116.44	120.22	122.29	120.46	117.32	107.55	118.03	107.2	103.85	128.84	115.44
101.37	93.646	111.05	105.78	100.83	101.46	105.6	102.37	95.971	109.48	88.561	98.756	99.353	104.46	100.06	101.42	99.34	93.381	102.61	100.33	97.879	104.16	97.478	94.07	102.39	100.79	95.71	97.86	107.72	93.637	96.923	100.34	97.96	96.065	99.962	104.35	104.63	97.16	99.024	92.248	102.6	92.098	101.01	102.26	99.011	95.061	94.219	95.337	91.478	92.658
98.882	105.63	106.62	101.52	103.58	100.29	96.6	107.07	106.75	99.6	107.12	100.33	104.15	103.76	108.15	105.55	108.3	109.17	112.11	101.64	101.25	107.35	97.588	104.01	105.86	112.51	101.22	106.78	104.93	101.23	100.83	102.81	105.37	109.61	98.568	103.13	97.148	105.05	111.25	103.05	96.823	106.18	104.71	109.2	102.76	105.98	113.42	106.84	111.88	101.43
113.97	110.74	117.75	106.97	113.45	105.74	100.78	108.81	112.51	107.26	113.19	116.31	104.97	109.27	112.41	105.3	118.92	108.19	112.66	112.5	106.4	120.76	102.57	116.89	110.34	113.34	121.49	119.97	107.84	112.78	103.5	113.73	111.83	115.03	114.04	105.03	111.78	101.41	110.99	111.49	105.19	121.2	102.78	112.27	120.08	101.69	114.55	106.93	109.22	117.02
107.82	110.42	95.618	106.74	111.9	105.3	109.57	112.31	107.87	108.35	95.692	105.96	112.96	106.53	107.51	111.76	107.23	97.905	101.15	109.66	100.46	104.63	104.63	100.46	102.67	103.23	109.82	102.71	106.39	100.44	104.34	105.59	114.81	104	108.67	103.31	106.7	110.12	102.59	107.94	103.79	100.62	107.97	105.76	94.838	113.34	109.13	109.34	108.78	103.81
97.368	103.02	95.585	106.01	103.5	106.13	108.25	109.22	100.66	101.97	96.523	106.87	100.95	97.089	105.76	109.22	100.95	113.97	102.23	108.49	108.87	106.81	102.37	97.663	109.92	95.738	96.491	95.34	108.91	115.65	100.49	104.52	110.19	107.84	98.892	104.94	105.45	97.36	99.944	110.93	111.87	110.42	107.41	101.41	106.87	109.14	107.79	100.63	99.663	101.82
108.01	96.418	104.78	108.38	108.82	110.11	106.97	113.06	101.01	108.44	106.84	111.09	101.99	105.38	97.918	100.99	104.45	100.62	109.96	114.04	103.09	107.95	105.93	98.934	110.82	110.78	106.77	103.74	106.58	106.87	102.17	112.48	97.293	110.92	104.51	108.97	107.82	100.65	102.15	108.77	103.71	101.15	98.138	111.86	109.77	101.17	111.91	98.527	107.19	112.2
109.94	103.26	113.33	106.57	108.46	108.3	99.024	105.2	110.24	108.38	105.59	105.36	103.57	111.48	113.48	103.75	104.74	104.72	100.21	99.166	111.38	105.68	100.29	118.65	104.19	107.32	109.59	113.56	106.78	108.03	98.094	108.39	101.97	107.28	108.63	111.37	106.87	107.7	104.28	106.87	102.89	104.82	104.23	110.81	102.15	100.13	95.02	112.09	109.93	108.02
107.43	110.55	106.72	117.1	108.02	114.8	113.56	103.43	106.27	122.09	117.91	116.03	122.52	127.35	113.37	111.82	112.75	109.78	120.28	107.46	115.29	120.94	109.12	108.83	119.59	116.95	110.82	109.68	111.1	112.74	117.88	111.04	117.33	110.59	115.4	107.43	114.39	107.5	107.77	102.69	102.62	112.95	111.53	109.96	120.34	115.5	124.82	109.95	109.02	105.15
101.56	106.75	103.69	105.23	107.32	103.81	96.653	98.401	105.84	93.786	114.17	102.64	101.44	112.09	102.02	107.94	112.57	106.33	108.63	103.74	105.13	101.5	105.52	106.61	99.792	104.96	99.8	98.393	103.56	104.77	100.27	108.92	112.13	100.43	102.58	111.32	102.94	98.49	98.373	101.05	106.51	112.06	114.93	107.32	103.54	110.86	100.88	105.79	108.1	101.34
107.52	102.67	100.92	101.94	101.43	104.71	102.91	105.85	97.217	96.741	113.57	100.32	104.6	106.1	107.04	105.56	108.11	99.796	105.2	103.66	110.45	95.387	106.6	100.03	104.41	101.03	108.96	106.91	109.28	103.51	102.44	109.83	102.76	101.18	102.29	111.06	102.49	114.62	103.19	101.24	98.949	102.75	103.42	108.53	104.33	104.06	96.045	105.68	111.6	108.18
110	114.31	119.47	109.27	102.27	118.02	108.2	119.48	117.18	115.38	110.93	120.67	114.01	103.27	112.78	108.67	112.59	116.07	111.64	105.28	113.37	114.85	107.21	109.74	123.36	121.85	111.16	108.49	123.59	109.64	118.2	119.47	121.26	110.13	114.3	111.91	115.13	104.81	108.14	113.26	108.23	113.57	112.87	122.42	110.97	112.3	111.4	116.82	111.65	116.51
102.92	96.003	98.628	102.03	95.28	108.97	103.31	102.05	100.43	107.05	107.83	100.31	112.54	110.61	98.841	99.772	103.19	105.23	106.25	114.26	105.37	110.95	111.11	109.8	105.97	105.88	103.54	99.521	108.14	107.41	100.35	103.97	92.739	107.85	108.05	96.549	109.44	96.297	105.5	109.9	110.91	108.15	101.3	109.97	110.83	104.66	104.76	109.02	106.99	104.93
105.34	107.41	101.17	97.958	105.92	107.41	105.03	106.87	108.43	102.69	107.25	107.98	96.014	107.66	102.86	110.49	100.71	106.53	106.69	110.76	102.01	105.95	110.26	106.52	102.15	99.071	103.02	105.93	101.01	101.68	102.92	110.6	96.111	104.54	101.89	112.87	101.82	108.26	114.34	108.33	112.44	101.24	112.99	100.96	109.27	107.77	101.26	109.71	114.42	108.37
100.58	93.547	103.63	94.149	95.581	95.724	99.974	97.857	100.85	101.82	95.708	90.354	87.673	93.682	95.082	101.96	100.3	100.66	104.84	103.85	104.64	95.388	101.76	86.956	95.895	100.2	98.949	100.79	99.725	95.867	87.776	91.333	95.64	96.664	107.74	98.174	98.338	100.39	104.87	104.5	97.826	100.96	95.695	97.145	101.07	94.719	92.029	98.164	93.238	100.72
101.21	96.011	102.31	105.73	98.135	103.79	94.967	104.32	93.626	102.19	105.2	99.897	99.647	106.83	103.15	104.69	100.48	106.13	106.08	103.44	106.57	105.21	102.34	107.11	105.91	99.709	101.77	105.93	96.749	97.902	110.81	100.65	104.07	94.115	95.894	105.77	106.34	105.34	101.42	106.88	91.031	100.57	95.271	92.724	98.033	99.98	99.746	98.769	100.53	92.567
110.32	119.68	109.83	107.01	122.55	110.32	103.31	120.32	107.19	109.6	116.34	100.83	108.94	116.64	117.62	115.1	106.23	113.37	115.3	111.61	107.79	111.7	113.91	108.68	109.86	115.25	111.64	108.28	102.1	115.57	106.31	106.65	106.93	113.81	110.48	110.2	106.06	112.73	110.02	108.4	114.37	108.73	113.95	110.5	113.76	105.63	113.33	115.88	116.22	106.89
102.3	103.71	112.03	101.51	107.77	104.29	102.85	103.45	114.26	104.73	105.69	102.55	96.94	106.26	109.57	106.98	112.02	104.88	102.04	111.61	102.42	105.83	100.64	101.47	110.99	109.94	102.74	107.59	89.282	106.99	102.35	106.85	109.53	105.9	99.147	103.37	101.17	98.217	115.64	110.34	113.91	110.93	104.93	105.04	109.26	117.16	106.04	106.03	104.86	114.34
112.99	111.87	110.67	110.87	115.49	106.4	114.32	107.55	110.05	99.404	107.4	115.39	104.13	117.88	98.891	110.87	104.05	114.57	111.03	122.71	110.28	112.33	109.07	112.73	114.36	104.56	105.82	107.17	112.27	114.52	115.57	105.44	105.79	115.19	106.77	112.2	107.9	110.78	104.89	111.69	103.71	115.28	115.45	105.9	111.36	107.79	109.2	114.59	108.88	111.18
116.33	115.5	116.11	111.06	97.226	112.75	108.61	112.35	112.09	110.91	115.49	122.55	112.94	115	108.47	111.58	108.69	106.63	108.5	109.15	105.14	111.79	113.26	114.92	119.18	109.39	114.15	117.41	111.29	111.13	122.48	112.43	113.78	104.13	102.55	105.75	115.08	113.44	107.35	113.32	104.16	113.46	112.6	112.41	107.66	107.52	113.2	116.65	105.33	121.71
112.06	106.99	111.38	109.24	105.7	108.97	113.36	103.77	105.63	108.1	108.42	101.24	107.55	107.39	107.01	101.94	105.8	115.09	96.709	111.35	101.61	96.682	99.368	100.98	92.445	105.61	111.61	97.835	103.69	102.42	101.76	104.53	108.06	105.46	106.88	99.776	105.82	107.36	109.16	107.46	99.107	108.28	109.17	94.619	104	105.71	108.18	101.61	106.37	101.56
108.26	107.97	118.28	109.01	103.95	111.15	102.85	106.52	113.15	106.06	103.57	96.272	108.98	111	111.71	112.4	100.03	108.64	99.284	103.7	94.796	109.93	111.24	103.96	102.55	109.09	107	105.25	113.82	118.31	115.31	109.98	105.37	101.22	102.82	103.54	103.27	104.92	110.41	95.348	99.177	95.846	105.22	113.71	111.94	106.7	109.71	108.29	106.04	104.92
115	124.08	121.67	109	117.34	116.94	117.52	121.68	119.01	119.8	122.45	119.86	122.29	118.03	128.94	105.89	119.17	112.68	120.99	115.45	124.94	115.22	114.01	115.34	115.8	119.81	120.04	110.38	113.62	115.84	112.86	116.28	123.68	112.8	126.33	120.96	132.88	115.17	115.19	118.02	117.91	117.51	109.33	110.42	113.11	117.23	115.94	122.67	113.43	118.26
106.4	117.72	120.85	119.1	119.28	107.53	108.52	120.99	118.24	122.6	110.01	112.85	113.92	107.54	104.83	104.82	108.39	110.53	105.01	106.41	113.79	107.97	105.83	112.67	111.67	118.28	104.22	103.73	102.3	123.01	115.28	114.07	110.18	111.69	113.95	109.24	116.92	108.85	117	113.43	115.47	120.87	116.65	117.7	118.58	112.91	117.44	112.71	111.76	117.02
114.5	104.45	109.65	108.38	104.2	97.682	97.814	106.69	111.08	110.52	103.28	107.91	106.11	97.58	110.83	99.249	107.46	117.95	114.02	102.82	96.227	100.74	106.36	97.801	109.17	99.848	102.66	105.72	103.15	108.28	111.37	113.88	105.88	103.85	101.46	106.98	110.49	106.64	104.53	99.244	91.2	104.01	108.13	106.44	97.029	106.05	110	102.92	116.32	94.438
110.52	97.568	100.37	99.16	97.785	99.572	103.66	102.63	109.44	97.454	93.265	97.549	99.753	98.38	100.09	98.096	96.596	94.119	98.982	102.43	102.56	95.798	92.556	91.087	99.317	100.44	104.34	92.7	104.09	101.87	103.19	92.058	92.388	102.62	101.42	87.939	98.221	93.448	98.048	102.53	93.987	102.72	108.37	95.694	110.14	94.813	99.762	97.129	101.08	96.631
105.82	99.273	103.35	106.04	100.82	105.15	110.14	96.538	99.722	101.56	102.82	102.97	110.94	100.85	112.95	99.974	104.41	103.47	105.66	110.14	115.07	101.85	92.979	97.464	109.35	106.17	114.11	105.1	106.52	101.75	103.72	110.21	108.65	97.86	102.95	106.67	113.57	99.144	110.86	103.31	107.03	103.13	107.1	111.47	104.04	98.182	112.37	106.4	100.56	106.93
99.886	95.62	89.273	103.85	98.435	101.64	107.07	94.148	112.03	92.059	91.146	108.89	96.605	100.82	87.609	102.53	96.453	112.15	100.94	100.43	96.462	99.959	99.756	98.572	102.58	102.36	103.98	92.299	105.82	97.302	110.07	101.77	99.93	109.77	97.153	98.967	102.4	101.81	90.984	97.306	101.62	103.08	98.34	105.47	103.19	101.88	92.712	103.81	94.35	103.56
96.418	106.15	98.305	107.81	91.764	93.543	97.611	94.103	99.086	101.36	104.06	99.476	100.28	100.86	101.01	100.58	89.445	98.624	105.92	93.688	102.74	101.17	92.161	98.915	91.761	99.429	101.5	100.33	100.85	108.77	97.454	105.31	98.001	99.696	95.435	93.406	99.261	92.103	102	93.316	104.02	104.72	106.13	100.34	97.731	100.04	98.239	96.477	94.274	98.941
105.78	109.98	112.83	105.09	104.79	107.51	111.74	101.88	111.9	112.13	99.71	102.86	102.89	114.38	99.064	97.582	97.917	106.42	105.24	110.21	100.97	99.584	109.45	98.489	107.13	105.82	102.03	101.81	105.54	111.75	104.15	110.28	99.949	106	107.16	110.76	98.009	97.493	105.33	110.51	100.5	105.46	102.74	107.39	102	108.47	89.874	105.93	97.868	99.689
107.25	105.06	117.41	115.83	113.66	121.65	111.72	114.52	118.56	107.49	108.75	110.41	109.66	110.73	105.88	115.18	114.01	110.52	104.55	120.98	116.89	118.87	103.78	116.96	112.42	110.69	115.82	114.17	113.21	112.43	127.62	114.16	116.09	110.41	115.79	115.03	118.48	116.78	110.23	117.01	121.91	114.4	109.52	114.82	105.6	110.46	112.2	105.61	115.08	110.95
106.77	108.24	106.28	110.48	112.75	109.73	111.68	111.58	112.23	111.11	117.5	117.03	117.99	107.53	114.02	107	106.33	106.53	108.9	108.06	110.59	109.99	102.23	115.96	104.7	104.67	107.67	110.53	110.94	113.19	114.1	106.36	108.74	113.92	110.82	117.64	117.98	114.08	111.76	105.02	110.89	117.73	114.14	113.2	109.27	101.71	117.74	110.82	115.47	109.53
100.92	107.53	107.03	107.29	112.12	107.63	110.65	104.04	98.817	107.16	103.62	101.94	106.34	106.51	109.19	104.95	102.65	103.9	104.46	108.89	99.273	108.15	105.98	105.1	103.91	99.248	113.68	107.85	100.9	107.54	101.52	102.87	99.469	114.44	109.41	101.28	97.826	103.89	102.7	102.98	101.87	100.32	114.36	100.79	103.69	108.07	102.69	105.4	104.83	101.59
101.19	108.88	112	112.47	104.05	107.81	117.07	105.8	99.906	108.49	107.2	119.43	104.38	111.25	111.66	113.88	117.07	109.39	108.89	113.45	111.33	119.45	107.58	108.5	106.82	107.02	114.33	121.02	114.3	107.47	113.7	103.39	106.68	105.71	111.5	116.55	111.49	113.08	101.14	112.4	112.12	117.11	106.52	107.21	109.38	119.84	114.6	112.61	108.87	118.22
102.79	104.61	104.66	104.34	105.18	107.88	104.31	100.37	94.541	101.62	104.2	104.32	110.82	99.255	111.79	108.53	98.952	106.86	105.34	108.51	105.24	107.76	114.55	101.89	108.08	107.18	105.62	101.94	103.24	97.887	104.44	103.2	112.89	112.18	112.96	103.92	99.356	98.824	92.487	114.09	107.78	113.94	104.29	102.92	107.56	100.54	116.06	108.06	103.03	103.93
113.37	106.55	110.9	107.68	96.923	100.43	96.236	96.03	101.39	112.87	103.88	101.88	104.29	103.88	110.71	108.99	100.31	102.94	104.48	102.84	93.975	105.53	99.715	117.32	103.75	101.26	106.87	103.98	98.346	102.6	107.91	108.11	101.76	103.35	107.95	108.79	113.71	103.71	100.79	104.75	110.5	102.64	108.57	106.64	96.973	104.12	109.12	100.09	107.73	105.39
106.03	112.49	111.79	105.72	112.79	120.47	108.82	109.57	114.63	109.97	109.23	108.89	106.23	118.51	107.89	110.98	121.07	113.81	112.36	114.67	110.5	104.11	111.58	107.91	116.38	107.34	115.94	101.68	103.6	109.34	115.62	113.17	116.14	121.52	114.2	112.01	111.34	118.25	116.97	115.98	110.4	118.87	109.04	116.66	116.1	117.52	112.84	114.63	114.09	109.06
103.6	97.003	96.504	88.575	96.484	106.44	103.09	102.4	107.76	92.31	95.66	99.824	96.633	93.154	111.45	98.132	90.541	100.15	108.31	105.91	99.074	103.38	98.269	108.94	97.625	100.25	100.32	96.658	102.51	96.471	103.78	97.146	97.292	104.01	96.382	95.905	98.268	92.557	96.274	91.077	101.4	95.711	107.36	104.31	105.82	106.94	95.199	107.63	103.21	108.21
112.73	99.125	101.34	106.02	96.634	100.76	100.29	102.8	103.22	96.404	96.01	103.21	101.87	105.71	104.2	103.36	96.263	93.937	96.483	102.61	97.957	101.55	98.053	102.83	99.707	92.08	101.13	106.05	103.05	106.55	101.1	92.308	104.65	93.784	106.3	97.261	100.29	100.16	98.539	99.297	92.832	99.224	92.603	95.987	100.38	100.41	103.95	105.13	100.09	103.15
119.55	107.2	102.03	109.4	118.57	114.48	120.62	114.47	103.64	115.44	114.49	114.98	113.31	114.59	117.05	109.97	109.8	112.09	116.03	111.48	108.71	112.89	105.96	103.88	109.57	107.22	109.35	111.85	107.8	117.25	108.32	109.5	109.67	103.9	107.05	111.25	105.43	110.52	118.52	109.03	112.81	107.01	105.73	114.11	115.05	118.89	114.25	116.06	110.31	112.51
107.74	100.81	113.91	103.35	92.843	108.32	107.42	99.67	99.716	110.74	104.43	93.802	105.37	93.245	109.78	111.94	100.88	97.994	102.41	108.53	103.89	94.55	98.844	104.29	100.68	95.86	106.1	94.07	100.9	105.33	107.6	115.81	108.33	100.77	99.431	108.19	110.46	109.66	109.86	101.97	101.3	105.95	112.8	108.37	101.69	105.27	106.33	105.01	109.31	109.7
119.62	103.78	108.14	107.21	111.75	105.21	101.03	103.45	108.45	98.32	96.27	109.24	100.94	102.27	105.33	109.78	104.18	105.03	99.415	109.93	108.09	102.66	112.94	104.34	112.21	102.72	105.29	104.53	97.395	104.07	98.773	107.62	105.16	108.13	111.97	104.11	111.77	98.913	108.83	104.52	102.49	104.11	106.56	112.44	113.49	109.35	100.79	108.03	103.35	96.402
101.98	107.78	95.603	97.947	95.409	97.572	95.596	92.817	101.81	101.26	102.54	96.325	105.95	106.05	92.994	100.67	104.92	93.215	97.659	98.646	96.468	100.29	104.7	103.96	96.624	107.93	94.056	98.553	92.42	97.078	96.93	99.336	98.86	97.173	100.43	93.923	103.05	109.46	93.609	98.69	103.35	103.5	108.54	102	99.703	101.15	103.98	98.755	95.41	102.81
110.28	106.62	105.34	113.4	115.02	109.23	108.92	107.74	117.03	106.31	116.67	118.61	110.12	105.54	112.71	105.78	110.75	107.58	111.17	100.47	106.11	114.91	105.31	111.35	109.77	106.55	107.85	96.187	119.27	108.96	110.89	107.03	108.94	112.08	111.26	112.69	109.67	99.731	116.93	108.72	102.93	111.29	107.03	108.17	105.13	114.73	105.91	110.77	113.51	113.47
99.769	110.22	107.27	111.78	114.87	107.89	111.84	104.91	107.67	112.89	109.94	105.4	109.21	108.38	114.86	110.5	106.57	108	107.49	105.55	107.18	105.22	117.26	117	109.91	114.71	111.57	112.4	106.48	110.14	108.39	106.94	108.92	103.83	112.79	100.85	110.75	106.45	99.4	110.35	110.24	117.12	110.36	107.24	106.33	106.88	109.69	116.38	117.72	110.76
104.41	106.89	101.5	98.871	91.846	86.989	94.479	99.477	99.322	97.462	100.84	100.92	103.01	104.19	102.56	98.506	102.68	105.67	101.11	99.615	99.082	106.28	94.822	97.601	98.516	103.83	109.71	103.16	97.028	107.06	102.39	98.41	101.05	102.95	104.79	102.92	97.233	95.942	101.97	102.84	89.966	106.21	92.562	108.21	107.74	97.633	98.964	101.65	95.79	107.04
109.5	98.225	112.3	108.92	107.38	107.03	105.34	102.21	104.77	103.66	105.85	111.61	114.54	103.82	109.96	95.836	104.66	108.77	103.65	101.8	103.22	102.09	102.71	115.42	110.6	111.53	105.53	107.97	103.18	101.4	96.724	105.3	110.23	98.391	110.67	103.56	104.43	100.23	108.63	104.41	106.17	99.673	95.672	96.252	106.33	112.08	108.69	102.08	114.32	102.22
108.7	97.143	98.346	99.886	114.37	105.74	108.28	107.69	98.418	101.38	111.65	108.9	106.57	109.45	100.58	109.22	105.91	118.11	99.821	94.258	103.99	104.46	103.93	104.48	104.31	109.18	102.97	112.75	108.15	99.296	91.697	103.21	108.92	106.99	105	106.25	102.51	112.84	101.77	110.37	112.02	104.7	106.47	108.89	107.16	102.68	108.05	106.54	95.534	111.5
112.1	115.37	111.82	110.41	106.63	103.7	104.37	104.35	105.89	105.92	101.57	93.108	109.53	105.8	111.94	105.24	110.42	106.91	109.85	99.746	110.53	105.39	96.909	107.65	111.14	109.08	98.827	99.669	111.12	100.14	112.07	101.34	108.47	107.83	106.62	104.27	108.63	109.61	105.69	101.71	115.87	99.602	108.78	111.24	101.43	101.92	106.16	105.54	101.23	109.91
112.93	120.58	124.15	121.75	117.57	116.99	126.52	120.76	116.33	111.26	103.35	116.21	117.49	111.45	120.85	114.63	102.09	120.84	114.05	112.69	107.98	114.91	113.82	112.72	113.25	122.95	114.71	123.88	115.34	111.72	117.58	115	124.14	121.2	115.27	115.58	122.03	110.93	111.57	106.51	121.15	119.68	121.82	116.31	103.47	116.89	122.76	115.87	111.98	111.98
114.02	108.05	111.64	110.15	105.14	110	102.24	100.94	104.87	103.69	104.38	110.58	117.18	108.39	106.2	107.23	102.03	104.41	110.88	102.32	108.04	110.67	109.16	97.886	109.26	104.04	101.61	98.661	106.51	112.64	108.74	100.02	104.98	103.17	108.74	95.005	109.03	105.77	107.22	104.8	104.5	94.009	103.77	105.35	106.54	108.79	104.9	105.84	111.12	109.35
92.457	91.706	102.58	99.394	100.29	92.408	94.298	97.986	96.166	94.491	97.382	101.71	95.068	99.369	97.687	86.818	98.009	95.968	97.306	107.15	105.57	95.586	93.27	95.224	107.56	101.57	100.77	92.494	103.7	105.42	98.298	103.64	103.57	102.75	96.65	105.86	105.23	94.887	100.63	99.898	102.76	100.85	93.013	106.04	87.132	99.401	103.24	100.64	110.8	98.496
113.52	119.37	112.73	110.39	115.9	115.94	115.51	102.12	109.83	103.07	106.93	115.29	111.01	118.99	105.53	122.08	115.14	112.47	114.25	115.43	112.19	117.09	116.33	119.12	120.68	115.31	108.69	119.74	109	111.33	110.07	112.78	118.9	106.49	108.91	110.98	112.29	113.35	115.72	107.2	111.23	110.93	112.73	112.56	119.13	117.18	111.97	109.56	109.28	111.03
101.19	96.84	99.517	108.39	100.07	108.01	90.724	110.37	96.69	114.03	107.32	107.4	99.122	99.355	112.08	107.74	105.47	111.53	106.44	96.936	102.2	95.878	100.55	108.77	110.81	98.668	98.287	100.29	108.42	101.27	112.5	103.96	94.339	105.41	99.174	101.44	108.64	103.51	103.32	104.61	114.54	107.95	107.24	106.43	111.18	103.49	103.39	102.03	105.41	96.081
117.59	110.79	108.51	111.22	117.88	114.81	113.91	107.38	118.84	109.84	114.55	99.953	107.23	109.09	104.98	115.75	112.26	110.4	125.14	109.05	117.68	105.98	100.18	112.34	104.2	107.68	108.96	115.88	112.24	119.23	114.18	113.77	109.37	108.86	112.42	109.99	115.75	111.02	106.94	105.97	114.32	117.29	103.49	114.17	115.39	109	103.6	115.88	104.32	107.61
106.93	106.56	108.83	108.62	113.83	100.08	106.74	101.16	110.74	108.35	101.97	112.57	106.82	108.79	109.01	105.3	99.769	106.86	105.51	94.357	118.71	103.64	108.18	99.339	103.1	102.07	110.16	108.28	118.9	106.31	115.33	117.97	111.26	115.91	108.84	100.95	104.5	98.562	103.63	109.39	110.41	113.91	114.83	101.19	103.69	111.64	104.86	104.82	105.86	103.35
95.742	100.48	111.27	96.892	103.8	97.198	104.04	106.36	103.27	99.619	114.55	104.96	108.03	110.21	106.7	108.76	101.17	100.03	106.05	102.43	105.11	104	109.05	104.41	115.98	107.04	104.29	117.34	104.12	112.84	115.92	106.42	98.032	101.43	93.759	109.45	102.13	108.03	110.6	91.476	104.4	100.83	98.26	110.74	108.69	108.67	98.643	106.98	108.05	109.81
107.31	119.05	114.95	110.31	106.23	107.38	107.07	108.25	111.28	111.72	109.62	103.45	112.83	119.73	114.34	116.57	113.01	109.29	109.9	111.69	107.46	106.08	111.48	117.27	109.68	111.88	113.08	115.3	110.81	117.27	115.42	107.17	113.11	107.27	113.08	109.11	114.27	117.88	115.15	101	107.28	115.99	100.75	119.73	110.79	108.69	97.36	121.43	109.1	116.2
111.19	104.95	111.39	112.96	116.22	113.93	116.55	110.76	118.07	115.67	113.66	114.09	110.82	121.6	110.44	111.55	101.39	113.42	118.26	110.96	118.13	108.6	114.44	107.62	121.56	102.96	116.29	103.87	103.59	114.68	115.08	112.89	106.43	106.93	108.1	103.53	107.55	113.19	112.21	117.44	112.68	113.36	111.32	115.25	116.01	109.84	121.13	125.39	110.23	108.4
104.65	109.49	105.08	101.79	108.41	115.15	104.41	98.413	107.33	104.5	107.25	102.96	104.22	112.6	108.66	104.38	100.79	104.17	99.916	103.25	102.85	101.63	109.55	100.49	100.93	99.703	99.506	101.26	107.96	102.36	107.36	106.59	106.9	109.81	113.13	109.07	93.457	113.26	103.01	103.74	103.47	107.51	105.05	108.3	108.42	107.85	106.62	98.977	109.82	103.48
111.91	115.09	114.38	104.94	115.91	110.54	116.17	103.54	109.45	111.26	114.67	114.06	117.1	109.31	113.46	104.04	115.65	106.27	110.9	114.51	114.1	115.37	108.38	114.09	100.33	113.98	115.95	119.43	108.02	113.58	114.8	104.84	111.4	107.31	106.7	111.83	119.46	105.72	116.13	107.83	103.14	109.24	113.54	110.72	112.84	107.26	107.16	114.93	108.42	107.49
100.69	110.03	111.82	105.5	104.45	99.719	110.9	103.84	103.29	108.9	101.46	102.11	106.32	104.85	105.14	109.23	112.07	103.5	113.13	103.73	110.77	106.3	106.41	110.67	108.55	97.24	103.26	107.16	107.57	100.93	110.68	111.51	101.94	104.22	114.4	107.88	113.34	99.366	100.56	108.31	101.31	97.952	96.197	107.39	100.28	103.58	107.91	105.45	106.24	102.18
116.3	103.33	90.515	112.71	111.79	108.63	100.92	112.18	102.46	106.29	104.13	104.4	117.7	106.67	113.06	108.78	106.59	108.4	102.29	111.89	113.48	109.16	108.27	104.8	108.95	118.57	107.46	104.91	107.06	94.635	91.614	106.11	101.07	105.27	108.66	105.54	110.1	107.38	104.95	106.87	105.71	106.96	98.297	110.8	114.8	98.791	106.82	105.75	103.46	108.78
103.2	106.96	106.74	101.7	103.46	105.96	103.61	104.31	102.79	105.44	104.59	105.48	108.22	111.18	108.14	110.94	105.45	109.49	109.01	106.03	108.99	118.3	107.27	108.44	105.71	109.53	99.503	112.28	107.11	99.113	114.28	107.21	104.15	97.843	106.36	101.91	105.89	118.33	108.5	108.92	96.017	101.42	107.21	103.51	112.36	111.77	106.42	104.28	100.61	110.65
106.29	102.79	93.57	109.43	104.73	102.01	106.05	99.748	101.98	106.88	110.23	108.63	110.04	106.69	114.33	111.39	113.51	112.05	106.64	114.91	104.49	109.2	99.673	106.62	89.598	109.51	98.098	110.49	100.16	110.95	107.94	104.43	110.06	111.32	109.01	105.9	113.3	112.68	106.44	108.31	105.73	111.89	109.41	105.59	100.05	99.812	104.88	107.19	99.377	107.21
110.2	101.03	97.082	108.78	102	94.172	103.92	99.443	98.576	104.15	104.57	105.13	115.08	101.53	104.82	101.02	104.75	103.56	106.15	106.33	103.2	104.44	109.81	106.83	108.12	103.95	107.84	108.84	107.65	105.5	103.41	102.21	108.09	106.18	97.509	107.38	110.37	108.64	104.27	96.326	112.24	107.44	104.57	102.99	102.16	111.59	98.2	99.931	99.721	100.13
108.61	111.24	119.41	117.7	120.62	111.51	112.35	104.79	112.68	103.26	111.37	119.89	102.7	113.01	111.63	106.57	115.93	110.45	113.46	114.41	109.57	113.87	116.51	105.46	105.23	109.07	110.5	112.1	114.15	108.95	107.47	120.63	105.19	112.61	112.48	118.77	113.32	108.79	112.64	102.46	114.68	111.65	107.62	114.14	105.56	111.95	115.51	106.09	114.29	113.47
106.3	104.54	112.5	113.27	111.04	110.88	99.05	113.26	118.75	106.39	110.92	103.08	107.48	100.76	106.6	99.898	106.33	114.15	113.85	108.61	105.24	112.18	108.36	101.39	109.48	100.41	108.82	106.35	108.31	102.57	110.18	110.04	104.18	101.5	102.62	97.155	105.14	107.36	108.51	100.29	122.19	107.9	100.62	106.53	101.11	94.676	110.24	108.57	99.373	106.7
115.32	109.38	107.21	113.32	103.58	103.85	104.5	113.34	109.43	112.76	104.14	114.25	117.3	116.98	115.55	113.33	107.84	111.5	106.13	101.04	115.4	104.22	108.74	109.74	107.8	119.97	112.4	103.44	110.36	106.69	111.98	111.25	116.17	110.9	116.12	109.74	108.14	110.56	106.86	110.34	114.26	118.01	113.4	116.21	112.85	115.4	106.94	106.4	113.56	108.86
111.63	100.78	102.96	106.82	100.02	100.16	116.03	106.28	112.59	103.56	106.61	98.35	105.76	113.16	116.77	113.5	100.3	101.15	109.84	100.96	105.52	101.86	113.34	105.2	100.77	100.42	103.02	107.25	106.28	107.35	101.29	108.77	102.56	103.67	106.66	107.08	107.71	105.24	107.27	98.137	109.59	107.34	106.8	110.29	101.96	107.07	107.76	104.74	91.957	105.52
114.26	113.34	117.59	118.57	112.53	120.65	129.07	115.44	121.6	120.29	115.7	117.81	117.36	117.01	121.78	120.25	122.79	109.04	117.3	122.52	112.86	120.4	110.78	108.23	112.94	117.28	114.98	113.31	123.52	117.16	118.5	124.02	122.89	122.12	112.93	115.41	119.71	121.83	116.78	108.04	120.25	120.42	112.55	122.08	119.32	123.43	120.75	117.41	120.32	123.71
100.91	105.37	104.81	99.658	108.38	107.38	101.61	106.58	100.91	104.85	112.69	111.52	112.11	110.47	116.66	100.38	99.57	113.14	109.66	96.45	107.57	113.95	104.76	112.64	102.11	103.86	110.67	107.46	110.04	108.21	103.19	103.16	103.84	110.47	105.35	101.45	107.36	104.82	110.03	105.47	104.12	106.82	103.58	114.74	98.059	100.3	106.69	105.4	107.34	97.331
113.4	110.98	99.336	108.24	110.07	108.67	112.76	107.73	96.859	116.58	108.65	101.71	106.86	113.63	104.26	104.56	108.96	114.14	108.88	112.64	103.78	102.17	104.17	104.54	97.351	97.978	109.27	111.77	101.82	96.05	113.72	100.44	106.5	108.17	104.67	102.4	103.95	110.75	106.7	110.81	108.57	105.94	103.72	105.54	98.553	118.78	107.83	107	115.31	104.6
107.83	103.99	106.71	105.6	105.41	109	111.9	103.59	104.32	109.78	99.819	97.505	104.81	98.695	101.28	108.21	100.67	109.34	99.211	110.71	105.77	100.94	115.18	106.01	103.93	109.98	99.36	107.58	102.89	99.775	102.82	103.68	108.36	103.7	111.59	111.66	104.82	111.07	102.65	108.04	108.86	105.97	107.51	106.45	110.91	106.41	105.67	109.4	101.1	107.31
101.52	100.18	105.78	107.06	103.57	100.55	99.502	109.94	110.44	101.89	105.52	107.98	96.294	103.19	112.29	113.08	104.21	100.62	106.47	104.77	100.42	104.84	104.42	111.32	105.06	105.29	110.38	111.02	91.877	108.57	106.13	97.809	96.702	103.38	101.96	109.56	104.61	99.2	114.45	104.66	106.49	108.71	101.71	104.14	101.99	94.385	103.52	100.84	104.68	102.42
97.293	100.94	112.36	107.55	102.36	111.14	104.03	108.61	113.15	107.75	100.82	107.86	107.17	103.33	112.2	108.46	107.85	102.45	104.46	105.44	105.31	102.83	103.93	107.29	105.57	106.49	115.56	99.78	110.92	108.17	108.8	106.98	110.17	107.13	104.42	119.18	109.13	108.17	104.13	107.73	108.46	102.2	106.77	97.922	114.14	102.06	105.34	111.76	105.87	108.69
101.93	91.498	103.06	95.443	96.187	98.02	97.883	97.627	101.02	98.423	88.478	102.64	103.26	101.66	104.04	97.515	103.69	106.97	97.368	101.56	98.439	97.394	100.04	91.549	94.516	103.43	106.53	100.43	107.34	103.85	98.755	98.832	90.273	101.26	97.254	99.281	97.692	101.66	102.87	104.18	96.984	96.906	89.909	105.87	105	97.955	104.6	93.91	97.364	93.269
108.63	105.43	112.33	107.31	111.48	101.12	100.5	106.54	110.76	100.17	105.5	106.97	108.93	102.55	112.41	111.42	99.255	106.88	108.64	115.34	103.33	106.67	100.94	107.41	104.64	106.44	100.46	103.7	103.17	108.62	113.73	104.25	106.78	103.74	105.92	103.01	110.98	112.6	103.02	104.3	100.87	101.66	105.45	103.42	103.85	110.24	108.1	97.984	105.5	104.53
122.2	116.35	112.3	124.95	116.29	116.15	116.75	109.64	117.98	109.77	119.46	99.083	108.86	107.46	113.78	99.069	117.36	116.27	110.72	111.04	113.3	104.81	113.52	104.83	111.7	109.72	112.19	107.56	121.52	123.61	110.29	116.78	117.87	114.81	114.49	106.36	118.2	113.45	116.75	111.19	118.71	121.37	108.99	108.54	114.7	110.24	114.81	115.99	116.53	111.06
103.07	95.561	100.66	103.16	104.2	99.597	101.32	89.961	90.375	110.48	98.066	92.99	97.966	108.76	88.572	96.957	100.3	96.841	107.59	105.97	104.25	98.521	108.12	100.74	93.999	110.1	99.146	102.89	106.47	98.33	103.61	98.173	96.996	100.28	97.409	96.056	99.765	102.63	95.316	100.5	100	102.11	97.587	97.126	95.352	99.475	103.69	103.57	111.29	97.115
121.4	108.39	107.92	119.82	114.21	113.51	107.65	99.947	110.58	109.93	122.02	120	108.67	121.86	108.92	118.59	104.68	104.88	121.54	111.1	116.61	103.74	117.05	106.37	115.65	107.94	110.85	108.24	109.35	115.11	119.33	120.48	105.6	113.39	116.93	104.61	110.38	111.7	112.07	108.09	108.95	109.27	121.08	120.31	110.93	105.96	110.39	115.29	108.7	108.48
116.77	112.76	110.33	119.56	114.26	109.89	113.51	114.77	121.56	108.69	113.1	113.39	111.16	111.23	113.15	106.26	114.01	114.35	115.88	118.25	116.33	113.9	112.2	114.27	112.65	118.99	115.23	110.98	113.48	100.96	115.88	108.57	111.6	116.99	112.19	119.5	115.88	118.84	111.86	113.24	99.785	104.47	110.25	109.7	105.6	109.06	116.71	107.64	102.39	114.99
107.11	93.607	102.34	105.34	104.59	107.29	116.08	104.09	102.51	98.766	100.54	100.85	109.85	110.81	100.75	101.94	110.97	106.43	98.741	107.26	99.009	111.34	104.61	96.862	103.61	99.246	106.92	111.48	102.55	98.651	105.91	99.356	106.22	102.38	102.67	103.56	94.178	102.73	101.4	107.73	100.75	100.84	104.43	103.55	106.22	99.147	106.89	109.27	102.12	98.118
106	100.44	108.72	103.78	99.478	98.576	111.45	101.65	104.49	102.01	105.82	112.81	111.4	101.15	103.09	109.68	106.4	97.636	103.78	101.78	112.1	103.47	102.27	103.29	101.46	101.18	108.76	103.65	111.53	93.7	109.98	108.43	98.684	96.216	113.76	102.62	113.61	98.497	108.97	100.47	114.01	106.89	102.51	108.85	110.22	108.41	100.14	101.19	95.54	106.79
102.75	102.61	107.94	104.39	102.89	109.89	103.81	104.93	103.31	100.98	105.97	114.6	101.53	100.47	103.55	108.05	103.48	102.85	107.12	102.9	99.036	109.26	99.332	109.11	106.69	109.77	106.4	109.15	111.89	105.73	100.55	100.61	106.34	111.99	108.09	108.97	99.681	112.65	103.53	110.75	104.93	108.56	104.76	106.34	104.21	107.12	99.513	108.23	107.2	110.86
101.13	113.14	101.67	115.61	105.04	111.25	109.02	107.57	107.33	104.31	109.83	109.57	104.69	111	106.91	112.44	103.34	100.23	109.82	116.14	106.62	107.58	111.38	115.23	102.26	99.161	101.18	109.8	103.42	106.16	108.91	103.72	100.74	107.07	109.38	107.94	107.59	108.15	106.18	99.85	112.24	116.53	102.46	101.48	108.06	103.51	104.97	116.1	102.98	109.78
110.56	111.24	106.77	104.9	103.58	102.76	110.75	108.97	101.03	107.03	103.05	105.27	112.24	108.49	101.38	94.705	101.55	112.37	104.34	110.35	109.95	110.99	100.59	101.9	106.14	109.01	96.942	99.704	97.969	103.9	112.38	106.47	102.89	108.31	102.4	105.49	98.16	99.129	103.75	106.98	108.39	98.656	110.56	100.35	102.56	101.26	109.27	98.865	105.78	98.732
104.55	116.52	108.75	109.21	108.62	108.23	114.74	101.04	105.47	106.37	110.19	116.87	104.9	110.44	111.58	104.84	101.97	111.07	111.52	105.69	117.12	118.24	112.76	107.26	111.61	101.29	115.89	118.22	111.04	111.05	111.94	110.14	107.63	105.32	103.53	111.8	114.72	114.99	103.52	105.32	123.72	107.98	111.1	106.92	108.9	103.28	111.97	113.22	102.66	103.25
101.78	110.49	122.39	110.14	116.09	111.97	97.631	115.24	103.84	112.23	109.75	104.56	109.56	113.18	112.1	105.63	111.35	108.58	105.96	113.81	112.72	103.76	108.2	114	103.41	111.45	107.91	106.2	106.5	100.11	111.78	115.15	105.6	117.84	104.13	108.73	104.42	106.1	108	106.86	108.41	112.99	110.55	106.78	112.3	114.43	107.09	99.119	113.15	115.8
99.924	100.67	106.34	101.63	111.55	112.7	108.78	107.91	106.65	103.3	109.61	105.86	112.21	98.701	105.22	104.81	109.57	100.36	106.27	109.52	99.298	110.74	102.23	102.02	101.18	110.79	102.42	106.39	110.41	108.37	107.31	101.51	100.45	108.68	110.82	103.02	104.65	100.02	103.4	96.118	101.38	97.267	116.28	107.15	99.829	106.35	105.44	112.47	121.11	106.02
101.55	93.246	92.477	112.24	95.653	97.857	97.237	106.24	107.91	104.48	96.066	110.78	107	101.29	89.87	104.44	102.18	91.377	101.05	103.68	96.892	94.955	102.23	104.89	104.72	89.212	93.302	105.57	97.517	104.59	102.9	108.41	102.59	105.11	97.492	99.938	107.82	93.586	107.64	101.29	93.627	92.311	103.54	104.04	112.35	94.86	99.957	104.39	103.28	103.41
103.01	102.32	102.17	108.93	115.89	109.97	111.64	106.27	110.99	97.344	106.44	100.63	110.7	102.62	109.09	107.23	106.22	108.2	96.282	104.5	93.272	114.74	103.98	108.86	99.843	100.38	108.24	109.63	103.93	108.31	103.09	105.26	103.3	108.66	105.63	108.78	99.306	99.994	105.68	102.02	94.14	96.779	100.78	103.79	109.49	105.39	108.81	103.79	110.04	100.07
108.51	116.03	102.1	111.74	110.8	114.9	103.48	116.47	111.51	107.25	104.08	116.91	107.02	111.23	114.45	108.21	110.89	110.62	115.34	114.46	109.47	102.29	109.6	110.85	113.52	110.94	101.49	113.02	116.56	99.867	110.52	106.5	112.02	114.55	107.69	114.45	116.18	123.26	109.19	105.56	109.6	108.01	115.08	107.8	111.61	114.09	106.75	112.29	109.6	109.91
100.05	100.67	109.89	102.28	108.01	107.67	99.303	112.55	95.448	106.75	100.25	104.82	101.39	108.01	102.81	100.76	108.27	113.58	106.81	101.65	108.51	103.83	109.18	110.73	107.83	106.38	105.91	105.24	106.37	99.075	107.92	113.51	100.61	107.77	101.84	109.53	96.697	92.293	108.07	106.79	100.7	106.97	114.37	107.41	117.48	115.3	96.181	111.67	100.83	104.58
105.57	105.46	110.65	117.4	103.3	102.23	104.63	107.24	106.73	107.12	100.78	107.33	100.97	105.14	101.18	109.73	113.13	102.29	99.132	109.37	118.85	107.2	100.94	98.905	101.94	109.17	103.74	107.8	108.78	100.17	110.46	100.65	101.04	102.63	115.04	101.55	106.65	108.42	114.51	109.28	102.42	98.473	105.63	95.473	106.09	112.33	103.13	110.23	115.22	111.24
98.461	101.79	116.01	98.597	106.8	100.18	102.08	103.97	110.05	101.45	97.534	105.19	102.47	99.217	105.96	103.43	101.25	102.88	104.13	92.671	103.26	99.488	100.92	102.31	106.78	103.96	98.405	107.61	108.79	109.48	108.15	105.6	101.56	96.76	110.62	108.08	102.15	104.06	106.4	102.25	106.02	109.88	110.54	100.38	104.64	112.97	109.24	111.27	110.97	104.47
119.88	112.29	111.8	116.41	105.64	111.77	115.16	115.59	107.75	112.38	119.25	111.52	110.92	122.83	111.87	105.96	112.89	120.22	123.86	106.03	113.37	117.1	115	105.41	116.39	105.62	115.61	103.49	107.01	115.71	111.47	109.37	116.32	102.43	109.09	113.24	107.51	117.4	113.73	114.91	109.03	120.13	115	110.64	113.48	111.64	111.14	106.22	116.43	102.89
110.75	109.86	112.1	97.131	107.75	102.19	109.57	104.04	107.45	99.63	108.76	107.2	104.42	102.25	108	106.17	109.9	110.74	103.65	108.83	107.21	105.83	107.37	100.31	102.69	107.37	104.48	109	108.11	112.86	104.8	106.13	108.06	106.41	102.3	110.8	103.36	107.97	106.72	101.64	102.73	108.59	104.58	102.43	111.98	110.63	103.22	100.22	102.57	107.86
98.612	108.66	100.54	100.24	110.45	101.36	101.17	98.488	106.27	101.72	105.31	101.2	97.638	100.06	103.96	104.43	100.18	106.82	101.56	103.64	100.71	105.61	105.26	103.54	103.19	102.54	115.59	103.01	101.42	115.51	105.11	103.21	108.15	111.2	104.49	109.18	106.38	100.66	106.37	98.166	101.12	100.17	113.42	109.37	100.88	108.34	92.637	105.65	104.96	102.54
107.05	97.143	106	104.72	99.38	104.15	107.15	112.45	109.07	110.16	98.519	105.58	105.98	108.89	107.87	108.55	101	98.489	110.1	110.72	102.16	111.06	111.65	105.78	102.41	106.7	94.294	107.65	96.542	105.13	103.48	116.34	109.75	109.47	114.19	107.48	105.4	116.06	108.43	107.49	103.28	105.97	117.69	106.63	104.71	110.1	107.79	109.26	109.19	107.73
114.86	123.41	109.71	117.87	105.43	110.08	110.71	113.82	113.65	110.43	109.84	111.05	112.39	106.34	104.61	107.83	106.47	107.46	109.29	118.64	103.87	108.39	116.15	113.37	110.67	115.74	111.31	112.95	111.84	113.48	111.86	107.57	114.73	101.71	105.4	106.95	113.44	107.71	116.22	111.85	100.28	107.6	111.14	104.53	110.47	107.45	107.36	118.9	111.49	111.51
98.671	107.71	96.168	110.36	96.44	104.59	104.75	106.17	102.43	103.78	100.78	108.2	102.65	104.6	102.13	98.755	108.99	104.12	104.66	111.05	109.01	104.22	104.02	117.54	107.16	106.26	98.57	102.27	103.74	108.34	110.99	99.868	100.56	100.82	98.354	94.704	109.86	108.71	109.02	97.536	106.41	108.56	104.22	99.742	100	111.06	104.21	102.9	99.992	94.631
99.996	89.985	105.85	109.28	107	107.58	95.779	97.538	103.42	99.072	88.915	99.088	102.64	102.09	95.345	109.33	98.007	93.888	102.61	103.01	98.703	96.739	95.133	102.33	97.042	101.64	103.34	106.78	96.821	103.68	109.15	104.78	99.003	96.714	96.69	107.6	98.038	96.43	101.17	99.075	97.887	101.15	103.44	95.607	102.02	104.38	98.113	105.86	97.814	99.681
108.1	120.1	116.62	106.97	115.88	121.05	113.17	121.96	121.84	122.35	115.18	113.99	119.45	116.58	117.07	114.96	120.68	123.31	128.89	111.35	122.37	122.14	117.44	121.22	123.4	106.51	115.84	118.24	123.13	118.41	120.62	117.27	119.34	112.24	119.22	119.3	116.04	104.94	118.29	113.58	122.42	116.92	117.04	112.84	118.08	108.93	117.3	108.8	110.44	120.6
98.418	113.07	110.97	112.7	112.71	110.08	105.23	109.88	114.29	108.99	114.05	118.76	101.85	114.97	111.48	110.3	103.16	106.41	115.93	117.12	108.41	107.17	109.3	113.95	115.82	122.07	114.11	120.33	112.69	108.53	110.72	115.12	107.89	112.01	113.43	112.67	110.91	110.84	100.97	110.04	116.92	107.06	106.35	107.27	114.39	113.83	115.09	101.8	102.61	112.97
112.07	103.6	110.38	104.72	107.37	110.62	112.29	107.64	105.23	106.57	104.88	102.7	109.55	106	107.85	98.64	109.38	103.39	107.2	105.93	109.81	110.46	102.91	108.84	111.39	100.24	103.04	109.18	117.36	97.84	109.76	96.653	103.88	112.86	103.2	106.66	105.45	107.09	113.19	104.58	102.01	107.9	98.656	112.38	100.86	101.67	100.76	103.3	105.4	107.14
105.43	108.21	106.8	120.53	106.92	114.26	110.92	98.714	106.86	101.75	115.71	106.14	113.34	110.19	99.18	106.07	106.98	100.51	109.64	100.09	111.35	111.86	103.81	107.66	112.37	107.07	110.2	100.65	115.08	112.94	112.42	108.81	102.36	114.57	107.85	105.66	102.85	104.82	104.04	101.62	113.94	109.15	98.676	110.86	102.88	103.43	104.22	112.42	112.36	91.805
105.48	108.57	108.32	102.69	107.54	105.84	107.6	105.13	104.67	105.07	104.92	99.017	104.85	109.32	108.22	104.36	109.26	99.482	106.28	105.83	113.18	111.42	106.44	101.94	102.8	105.77	110.03	103.41	100.7	111.88	89.447	119.48	108.26	100.74	112.37	109.83	105.29	117.02	108.76	96.666	112.52	111.37	104.62	107.94	110.79	97.056	101.2	103.1	92.392	108.3
107.68	112.55	109.53	108.49	107.54	114.57	95.522	104.5	105.58	106.53	114.65	108.46	114.15	113.27	112.22	112.17	107.08	106.52	109.86	116.38	106.85	116.06	120.41	112.24	114.98	109.23	100.38	121.16	107.43	107.05	103.28	102.19	111.24	112.01	123.02	113.08	107.08	112	102.25	106.49	109.58	116.63	116.4	112.07	111.91	108.68	112.68	107.69	106.72	108.66
113.56	112.56	113.54	115.5	107.05	108.11	115.92	110.51	115.9	101.35	113.98	112.19	105.2	118.37	106.83	105.32	107.37	118.85	110.08	109.88	115.35	116.2	106.04	107.39	113.59	107.16	113.95	120.63	114.13	117.78	121.55	111.16	116.46	105.73	115.09	111.61	111.86	106.97	104.6	107	119.66	116.72	114.36	110.3	107.18	107.06	108.56	103.49	110.81	105.57
111.82	108.28	109.35	113.38	101.35	109.39	113.73	112.83	113.39	109.18	112.62	106.77	110.97	114.42	108.9	118.98	113.82	110.57	114.23	111.85	108.51	108.44	108.52	116.58	109.93	115.98	111.21	111.15	113.01	107.58	108.41	112.04	109.65	112.66	111.13	106.8	112.8	111.09	111.5	115.45	113.7	119.45	118.4	112.11	108.63	113.55	114.12	107.97	112.36	115.19
104.32	97.955	111.85	108.56	93.122	97.977	104.6	105.23	108.03	112.99	104.53	111.7	99.265	114.63	112.93	102.7	113.7	104.51	106.29	111.08	116.91	104.05	112.32	104.84	106.07	99.577	97.965	109.29	101.55	103.89	115.69	110.13	107.53	104.38	105.29	99.574	96.522	110.62	111.67	107.47	105.2	102.36	109.51	105.63	113.4	107.03	114.4	104.37	106.85	109.91
102.82	113.53	106.89	112.1	107.25	119.04	104.78	110.01	104.29	111.4	95.117	108.77	103.82	109.66	106.25	110.79	111.94	104.58	95.595	106.14	108.02	100.63	106.27	110.22	110.63	109.27	103.98	111.63	105.09	113.75	104.69	115.19	109.13	106.42	114.41	103.64	105.05	105.26	100	103.38	105.23	109.15	102.84	105.7	117.64	96.676	117.59	97.541	101.09	106.63
117.3	112.28	116.64	102.65	109.92	113.13	107.18	117.17	113.8	111.11	116.49	113.61	103.08	110.53	115.57	104.47	111.67	108.49	112.11	113.11	99.391	110.18	106.89	114.42	118.72	111.46	111.88	107.81	108.99	116.57	117.31	110.07	107.55	107.8	109.32	103.69	106.68	108.45	110.16	110.25	110.76	111.19	106.24	110.92	118.46	108.59	118.22	122.68	115.41	117.6
103.61	104.9	105.05	95.954	101.31	101.98	99.633	102.02	105.13	101.94	100.18	101.15	93.721	98.899	101.76	98.208	108.27	100.2	102.93	93.013	96.619	103.77	100.82	100.05	101.96	99.621	95.512	104.8	104.3	105.92	106.77	105.07	100.21	101.83	103.31	107.22	96.913	103.23	102.67	92.825	99.401	97.382	110.34	90.951	87.278	108.25	104.39	98.579	99.547	109.91
114.3	109.85	116.3	114.77	117.59	112.48	111.08	111.92	113.17	105.56	112.05	113.81	108.18	111.24	108.9	107.81	110.02	110.28	111.66	118.17	110.41	117.69	116.49	116.65	115.89	108.57	112.25	105.93	113.76	109.18	113.92	112.08	116.43	108.96	114.58	115.06	120.13	114	113.86	104.82	109.98	117.37	102.15	113.52	106.8	109.79	105.41	107.68	114.48	105.95
104.79	103.59	107.16	110.61	103.84	101.46	103.65	102.11	108.03	101.51	102.82	109.48	103.29	99.112	96.995	110.05	109.8	100.37	111.57	104.4	104.66	100.76	102.09	111.64	111.12	108.16	108.96	111.51	100.4	107.8	113.4	102.55	99.963	109.27	104.43	115.46	108.16	105.18	104.9	98.237	104.25	109.79	108.45	100.24	106.19	109.31	107.42	112.18	109.91	112.71
114.68	123.72	124.23	119.8	115.9	125.14	118.56	124.05	115.15	119.58	125.42	121.93	109.79	125.09	128.51	116.74	110.03	120.12	120.04	116.63	114.42	122.42	127.15	105.9	114.78	114.45	113.43	112.75	121.46	119.51	115	116.01	123.72	123.81	123.38	112.34	110.97	117.01	124.03	118.34	116.9	106.35	118.55	117.67	106.81	118.86	114.58	116.55	118.2	120.43
111.54	114.94	114.15	114.6	109.53	119.74	115.96	112.34	105.79	119.82	119.68	115.32	120.47	115.12	118.86	114.85	111.25	108.55	105.75	114.08	113.24	114.65	110.32	116.15	115.28	112.2	118.11	108.97	102.66	118.4	106.38	104.51	122.66	114.99	119.77	114.11	116.76	116.18	113.71	119.03	118.6	112.54	116.16	107.84	117.45	111.82	112.63	111.15	116.16	115.9
106.03	109.29	103.24	112.27	115.92	106.48	107.44	96.504	102.31	114.31	105.4	99.407	96.038	107.65	103.3	109.72	106.48	111.97	111.06	106.97	96.891	99.853	105.15	106.35	102.37	112.73	108.9	103.75	108.7	96.685	103.1	100.64	100.11	114.81	102.24	111.3	103.09	107.83	111.28	102.22	99.604	101	102.81	115.16	93.969	105.4	108.94	102.26	102.73	99.664
107.02	98.582	102.79	102.03	99.718	88.391	107.15	105	100.2	114.12	90.832	105.11	103.64	93.582	108.89	106.77	100.06	105.84	100.23	92.271	102.86	105.09	100.41	101.25	101.67	109.9	102.35	113.35	108.11	103.91	92.434	107.61	102.33	96.944	92.365	97.626	101.7	97.884	107	103.3	107.62	107.46	100.64	105.86	102.21	94.333	107.17	104.93	103.91	104.74
100.46	112.41	97.925	112.31	99.148	113.81	114.86	102.92	104.52	107.02	112.22	104.89	109.17	99.613	102.3	109.63	102.79	105.41	111.54	107.47	107.65	103.76	110.81	100.41	111.72	110.63	102.93	103.71	110.61	102.49	111.95	108.31	100.94	106.75	117.55	111.78	103	103.19	106.44	97.299	113.29	106.24	114.71	109.54	115.35	102.45	110.5	101.04	118.23	98.293
111.23	108.3	100.92	104.97	108.73	102.97	103.87	117.83	112.32	93.297	106.64	97.024	104.67	99.858	106.57	109.01	117.19	104.38	95.359	102.8	108.86	97.191	106.02	103.68	101.79	102.83	108.34	105.01	106.41	111.32	102.92	110.51	94.365	104.29	103.87	107.8	99.222	107.22	110.36	112.18	109.43	95.868	103.73	111.34	109.83	101.25	97.63	113.48	100.96	108.65
108.05	116.73	104.28	117.5	112.15	97.471	108.78	120.45	110.7	107.85	110.2	107.29	113.62	117.74	111.93	111.71	107.28	105.18	111.61	108.98	119.27	99.474	106.98	112.48	111.9	110.83	104.36	111.81	122.43	111.59	116.23	104.92	106.13	116.09	116.3	106.28	117.78	115.43	107.35	104.12	109.01	107.7	103.97	115.23	117.61	114.85	112.2	115.08	109.37	115.82
109.72	105.53	114.15	108.74	112.55	109.73	111.78	115.09	120.65	118.55	108.06	117.67	111.76	110.29	113.38	107.35	113.71	110.69	111.78	114.29	110.22	116.93	104.03	108.19	115.56	119.83	104.85	118.65	114.9	119.35	119.92	114.01	111.79	111.99	102.48	117.07	122.49	106.95	104.65	108.81	107.68	117.53	114.38	112.51	112.15	114.54	109.61	111.01	108.92	117.41
102.1	105.12	101.63	108.72	104.87	100.58	102.55	103.33	102.9	104.6	108.32	111.21	101.45	105.5	109.1	106.08	105.48	106.13	99.726	102.17	93.538	106.85	94.664	104.45	112.95	101.67	112.29	114.33	97.008	114.93	104.19	112.45	107.59	110.82	101.66	103.64	99.941	107.45	112.32	101	100.2	108.92	102.88	117.39	111.76	107.23	107.31	109.81	100.15	115.23
104.81	115.21	105.64	110.9	113.99	109.82	100.29	111.82	116.72	104.05	110.61	119.2	118.17	118.19	102.34	114.44	110.37	105.22	114.07	115.91	110.17	105.85	114.69	103.28	114.59	114.89	108.73	114.5	114.96	97.924	104.02	103.33	102.1	104.26	116.34	109.89	117.34	116.25	104.03	102.66	114.34	104.99	98.312	107.62	112	106.57	105.15	110.41	115.27	114.76
111.72	111.37	111.28	114.39	102.98	112.53	108.05	106.45	112.58	113.92	106.92	105.63	107.16	107.99	114.45	105.1	117.43	110.62	110.35	98.654	117.23	112.16	112.86	110.82	115.08	112.96	99.263	105.21	106.31	109.38	115.68	108.47	114.24	103.57	115.53	115.58	104.66	116.06	110.16	111.89	112.96	108.33	105.33	109.38	113.97	106.06	109.87	115.23	118.41	109.94
112.53	125.97	115.95	104.08	109.35	111.3	117.99	115.61	118.85	115.31	118.39	120.25	102	105.23	114.82	108.66	107.77	102.75	112.17	111.38	113.63	117.11	110.02	107.6	110.5	117.17	114.93	108.41	114.78	116.11	108.21	105.96	115.21	110.48	117.3	109.66	113.24	116.79	105.31	110.11	107.59	104.3	107.06	109.62	111.3	116.36	107.38	116.92	111.5	106.67
109.64	112.42	109.68	113	113.43	111.62	108.15	109.65	116.15	107.61	108.75	113.74	106.74	104.21	117.21	107.87	113.33	114.06	114.32	108.62	123.33	110.1	113.27	114.65	103.37	108.02	104.75	109.56	114.21	107.66	105.27	121.97	113.59	112.67	104.2	107.59	112.38	122.49	109.39	113.16	107.18	102.04	108.6	106.21	116.82	117.49	111	119.2	111.41	110.32
112.27	118.29	104.36	109.84	102.99	105.82	105	105.36	107.61	105.16	108	96.488	108.72	112.02	112.93	118.17	112.11	114.05	116.8	113.22	116.89	112.38	108.29	107.42	116.02	110.54	106.68	114.05	109.7	113.35	105.02	106.1	111.91	109.85	115.17	108.93	103.56	105	106.73	114.2	105.43	107.33	108.98	116.45	112.79	107.73	111.5	109.48	106.12	111.09
97.383	107.43	95.156	105.15	98.031	99.096	112.4	99.601	97.781	101.61	109.15	101.87	104.25	101.16	103.2	104.64	99.31	99.396	109.78	91.336	106.8	99.307	106.23	105.5	103.43	94.039	97.041	97.587	96.417	98.17	99.75	99.163	105.12	92.568	96.395	89.795	98.137	101.78	107.84	104.42	106.52	102.08	99.812	99.57	104.19	94.409	99.627	98.375	99.268	93.673
107.18	102.38	101.36	115.2	105.68	107.79	101.8	117.52	109.08	108.6	109.95	110.11	104.78	111.88	101.35	106.27	98.222	104.85	103.5	104.75	107.27	105.76	104.17	107.66	105.85	101.29	106.65	102.94	112.13	106.64	101.23	103.96	111.6	102.61	104.33	113.93	105.41	112.77	107.18	107.04	104.26	102.67	112.14	104.9	106.36	105.14	98.103	107.29	104.19	102.32
116.74	101.12	112.22	102.03	110.2	103.37	99.882	109.32	100.08	104.77	108.8	97.484	104.93	102.96	98.969	107.21	115.84	104.67	111.89	100.71	100.81	110.89	112.81	103.55	105.76	106.71	106.08	104.14	98.858	109.84	105.64	114.74	107.56	107.02	100.57	98.701	101.18	98.013	105.04	102.02	106.41	112.15	110.72	109.25	103.95	110.91	115.07	105.17	112.54	98.768
106.18	111.27	121.8	102.46	111.66	112.09	108.89	106.14	118.09	101.9	99.889	115.23	111.99	116.37	108.26	111.19	105.08	108.56	110.9	105.61	108.04	109.44	116.97	116.5	110.84	107.8	116.33	106.7	120.15	114.16	111.19	111.68	118.73	107.68	118.85	111.51	110.4	100.69	110.07	110.5	109.17	107.21	113.62	102.75	110.06	102.15	102.67	102.39	116.48	109.97
98.312	96.812	104.02	100.03	106.76	96.596	97.54	96.584	109.23	100.02	103.83	101.99	100.22	105.99	90.851	101.91	102.99	100.33	106.92	105.37	97.709	96.299	103.08	107.23	96.035	96.148	97.525	106.5	104.04	100.33	96.852	106.2	106.62	99.076	104.93	96.105	103.57	107.52	108.62	100.06	104.84	105.8	100.92	94.119	99.061	104.38	106.46	107.02	101.85	103.6
106.48	106.54	100.63	102.37	112.07	105.34	108.04	101.51	102.09	109.55	106.85	108.96	106.87	105.6	101.39	106.24	107.3	108.76	104.82	106.42	110.38	103.48	102.72	111.88	104.22	109.97	111.09	108.48	115.47	104.15	111.93	102.15	100.41	103.38	105.5	109.2	98.445	96.749	110.84	97.317	101.29	106.83	105.79	115.02	106.29	101.65	109.45	101.6	104.99	95.96
113.09	102.28	113.78	113.31	117.05	114.37	112.13	112.8	108.82	100.83	116.84	102.4	107.56	100.84	117.31	102.58	112.72	110.03	112.27	108.06	107.86	109.75	109.49	115.11	113.26	110.6	109.65	113.67	101.66	107.03	113.33	108.16	111.71	110.23	107.55	103.84	109.51	114.92	112.19	109.66	111.15	111.13	100.89	106.57	108.86	111.31	104	99.709	116.72	108.73
106.65	113.02	99.041	109.83	97.289	106.59	103.05	102.21	108.2	94.367	108.04	104.1	104.84	105.54	103.97	99.581	103.55	111.04	103.59	115.05	104.28	111.97	99.823	102.59	103.34	111.52	107.85	101.97	107.65	105.13	104.64	122.68	101.83	96.972	92.983	101.42	104.23	105.42	102.84	111.27	104.34	99.896	101.39	108.3	101.92	105.17	102.93	112.29	110.95	104.08
111.66	104.86	102.66	107.39	106.8	102.16	103.22	110.95	102.86	111.02	100.28	100.74	109.16	106.18	102.56	109.24	95.534	102.29	104.97	110.13	103.77	102.01	106.5	104.66	105.15	108.15	113.98	103.93	110.85	105.74	110.97	106.66	103.02	116.04	108.95	95.997	115.28	101.5	108.78	108.37	110.26	105.67	107.93	114.96	103.96	109.77	95.971	112.86	108.59	107.03
104.66	104.22	107.38	102.3	97.595	109.59	101.07	112.59	106.87	103.69	103.52	105.49	112.51	106.55	111.77	103.16	99.951	110.27	110.92	105.05	106.2	114.84	105.82	110.78	107.45	114.96	104.43	111.63	98.684	98.943	114.21	106.19	103.19	113.97	99.829	111.08	105.28	105.57	107.37	107.47	111.88	105.84	105.36	113.18	102.81	98.905	105.36	104.69	111.26	106.5
115.02	106.09	93.222	111.57	100.38	113.1	100.62	103.16	102.2	110.05	111.39	105.87	115.2	104.36	111.25	102.97	104.1	103.6	110.79	108.85	102.73	98.548	110.51	107.52	110.54	106.69	94.354	102.99	107.1	103.25	88.238	108.07	106.75	107.67	113.92	99.31	105.76	104.51	102.17	100.47	113.35	105.66	104.35	108.1	108.87	104.6	99.73	106.86	107.78	106.27
113.92	104.25	110.38	113.01	118.54	106.87	105.12	108.4	108.76	115.18	107.22	106.11	109.64	105.73	98.448	112.74	108.68	116.41	102.2	114.67	105.21	106.63	115.18	113.78	109.51	108.4	106.88	101.36	106.64	116.69	107.55	115.87	114.29	121.2	97.8	118.22	102.87	115.02	116.38	107.5	115.71	113.17	111.04	107.97	108.11	107.67	104.16	109.21	105.68	112.31
106.33	99.484	104.51	104.43	113.06	108.47	108.11	100.85	102.02	112.27	106.57	103.21	114.09	105.01	103.18	101.42	101.14	101.91	100.1	111.33	114.79	96.761	107.4	106.27	100.52	106.96	108.47	107.06	103.58	109.23	104.59	110.51	112.13	112.01	112.07	103.22	102.75	108.92	108.55	114.87	109.1	104.17	100.81	105.31	106.91	110.35	104.52	109.03	101.18	106.57
99.314	101.06	105.14	100.57	106.77	95.017	97.803	97.85	98.839	103.12	111.42	98.354	106.07	100.16	100.24	102.12	93.463	100.79	101.26	101.83	107.88	101.68	93.32	95.65	104.75	100.06	99.787	97.302	101.54	92.694	97.217	97.857	108.94	109.89	98.594	97.609	111.02	95.922	98.416	104.54	104.94	103.44	109.65	95.68	97.905	110.56	105.68	103.99	99.311	105.63
106.3	109.78	106.96	108.1	103.51	102.99	102.74	104.02	99.5	114.14	107.02	108.41	93.352	106.05	116.8	103.97	102.57	106.19	107.68	100.88	119.09	110.91	102.69	112.59	109.87	106.93	107.98	97.405	101.79	102.83	114.56	109.38	108.17	103.86	110.54	98.125	110.73	103.58	107.47	116.77	97.681	104.27	102.19	115.41	102.9	115.16	101.47	106.75	100.87	110.38
105.57	110.48	104.56	111.26	119.6	101.85	118.07	107.97	112.86	114.5	107.54	111.55	112.66	120.39	120.76	111.23	104.51	104.06	110.51	115.38	116.63	109.25	110.59	120.58	120.88	112.23	107.87	109.62	108.27	106.89	118.45	119.77	122.72	114.87	109.22	104.42	109.81	110.01	113.18	114.42	108.15	113.81	111.01	110.82	118.22	113.28	113.64	108.79	109.37	108.9
110.59	108.97	102.96	108.6	117.23	103.1	113.42	100.65	104.58	100.77	102.48	113.35	104.54	110.85	105.65	101.58	105.75	104.15	110.89	106.87	101.41	98.839	112.66	100.1	108.67	106.41	107.15	101.17	109.76	106.59	108.43	103.96	99.696	102.13	112.38	112.57	103.52	105.76	104.41	114.72	102.22	97.116	102.88	107.45	104.43	104.95	107.15	101.08	104.18	110.8
100.7	109.58	112.26	109.11	110.24	107.18	113.18	102.36	108.76	107.74	100.53	118.22	104.07	103.52	100.56	107.12	113.7	101.92	111.1	97.862	106.6	109.7	107.04	116.61	96.183	106.58	105.55	105.76	107.34	113.54	101.04	97.006	110.85	111.79	104.43	106.29	104.92	100.6	120.01	102.51	114.99	105.19	105.29	114.16	104.91	102.62	103.28	100.82	108.56	108.64
104.98	103.11	110.36	97.441	106.77	108.57	101.31	102.16	100.85	110.66	105.53	103.46	105.78	99.023	105.55	108.46	97.899	101.5	105.23	111.09	106.01	105.3	120.01	105.23	111.72	103.05	112.68	107.46	104.3	110.03	97.68	110.44	109.43	105.75	98.789	109.34	104.16	106.56	105.18	109.96	111.9	101.28	110.92	108.37	110.81	102.22	109.45	99.253	106.1	108.18
90.494	102.75	102.78	91.649	97.406	96.691	90.867	96.115	96.186	94.374	98.164	91.44	92.82	99.044	97.908	93.816	90.729	100.61	97.281	102.65	107.06	97.336	105.26	108.89	103.97	99.475	93.502	93.411	98.708	100.62	106.98	105.49	92.878	96.526	104.64	105.51	96.638	102.99	107.02	98.912	96.352	100.33	99.193	99.291	109.32	89.847	106.41	108.28	101.67	94.831
118.15	111.27	108.19	106.26	98.255	102.44	105.32	112.37	104.16	108.33	104	106.12	104.73	108.16	109.52	111.34	108.19	107.88	98.75	100.19	100.94	118.57	101.84	106.16	107.07	113.89	109.46	97.219	106.29	102.81	101.02	103.55	108.45	111.97	97.368	96.375	104.46	108.36	105.81	107.31	111.37	107.3	110.27	109.26	110.59	103.64	111.79	93.5	111.95	106.62
98.985	104.56	104.15	107.93	114.2	111.03	113.82	112.21	106.3	110.48	110.97	111.89	111.95	116.39	109.4	109.49	112.48	120.59	117.97	116.04	112.8	119.19	104.43	107.25	110.32	111.14	109.77	101.66	119.8	112.74	105.56	109.2	118.97	112.54	105.31	104.54	100.46	116.68	106.16	105.72	103.43	116	106.41	109.86	104.26	111.66	113.98	109.01	102.84	112.19
108.83	105.82	102.83	108.26	106.83	111.4	106.55	103.51	107.15	106.19	108.25	104.42	100.45	111.95	112.91	104.45	117.84	107.52	106.97	111.78	95.481	103.65	111.31	104.06	105.01	109.7	101.47	107.49	105.5	97.811	103.31	105.22	105.5	112.32	102.08	97.331	99.133	102.22	102.97	112.51	115.04	108.62	102.57	114.43	108.89	97.743	94.66	106.57	114.49	109.41
100.21	102.15	104.79	112.68	102.11	103.91	103.79	109.77	99.986	106.65	106.62	98.535	103.56	97.653	99.139	109.89	102.7	106.84	107.75	104.36	103.92	108.75	108.27	109.17	96.182	105.56	101.82	106.41	105.91	101.64	99.572	102.59	109.04	104.85	107.12	99.534	106.26	100.36	100.59	102.18	106.47	107.37	106.71	99.868	111.66	97.878	103.92	98.906	104.81	108.73
111.21	107.72	110.26	109.09	107.41	110.55	100.46	121.8	111.83	116.2	114.96	116.33	114.79	99.255	116.76	97.467	104.94	104.21	114.26	111.08	107.69	108.23	100.12	116.74	107.22	112	106.64	109.78	112.62	105.89	112.83	108.42	106.81	110.77	110.9	115.32	104.46	113.19	104.21	111.63	113.27	114.02	116.76	107.3	105.38	113.44	104.39	109.98	110.93	112.34
117.85	123.03	112.67	111.84	119.06	124.89	115.93	119.61	117.78	117.14	115.99	117.33	111.31	113.91	110.26	115.3	122.76	118.8	117.18	119.27	122.37	112.75	116.83	111.89	116.69	119.42	115.72	117.03	114.65	121	126.3	121.16	121.29	119.59	110.54	109.08	120.47	118.58	117.71	121.5	108.33	113.45	114.66	116.29	121.18	117.59	113.77	125.36	114.23	113.22
96.389	101.22	93.425	97.048	99.496	95.926	103.45	95.035	103.36	101.83	101.72	102.12	102.33	100.21	95.266	101.41	96.811	98.745	96.729	92.482	93.996	101.12	98.625	99.908	105.16	96.346	101.3	104	107.58	105.12	104.85	104.11	101.06	104.59	95.756	95.843	94.117	101.99	98.321	96.991	105.36	106.56	96.142	98.763	96.216	95.465	96.185	98.609	99.337	97.62
110.08	106.95	114.32	107.43	107.3	110.07	113.19	113.54	109.35	117.2	105.31	117.2	115.41	116.54	105.04	111.96	114.65	117.63	113.98	110.86	105.13	117	114.18	105.98	112.94	114.76	111.42	108.27	112.09	99.914	105.34	112.68	106.58	109.38	111.99	109.28	109.16	107.72	109.24	120.77	104.63	106.66	112.03	109.46	108.08	109.53	121.99	104.34	116.81	105.41
106.19	115.77	106.86	108.77	108.74	104.07	104.61	106.93	110.71	115.16	108.9	112.6	104.79	106.28	103.02	106.51	112.09	99.206	103.35	103.58	108.19	102.51	105.97	107.22	103.27	105.79	103.16	102.94	110.55	105.41	100.19	102.2	113.54	109.93	100.09	114.43	109.14	103.73	109.64	116.13	113.27	114.54	109.81	107.49	107.73	97.776	108.77	111.05	105.87	118.52
104.82	98.41	102.39	105.41	106.2	106.02	111.16	103.17	104.95	106.5	106.52	99.501	104.01	104.91	107.1	108.82	98.445	109.2	108.74	112.41	107.59	102.27	104.84	104.39	111.32	111.78	110.26	103.38	102.1	99.905	106.14	110.31	105.71	112.65	110	105.59	113.92	110.64	108.29	93.758	105.16	97.632	109.01	102.5	107.75	105.76	98.476	99.071	112.8	103.07
110.99	111.01	114.76	128.15	119.96	111.59	112.55	118.08	106.95	117.11	113.23	108.83	115.05	107.88	105.45	112.23	121.1	110.13	115.23	108.62	115.68	109.64	117.3	120.41	120.52	105.16	114.08	109.69	112.49	107.97	114.67	105.16	103.93	109.64	99.502	120.73	116.7	111.04	124.87	111.81	111.1	117.16	113.57	123.94	121.88	111.17	113.2	114.98	116.4	108.2
97.493	97.814	103.31	95.167	97.455	94.94	102.19	100.65	100.4	98.994	112.23	94.085	93.324	96.47	97.944	91.711	93.811	95.801	103.61	93.497	101.94	95.047	91.813	102.79	99.338	102.08	106.05	84.622	99.985	101.92	92.977	101.25	102.9	104.98	91.133	97.997	97.155	112.66	95.637	100.19	99.839	97.8	103.9	104.77	102.42	98.665	113.44	91.5	86.18	102.19
94.396	110.02	110.6	99.958	104.44	102.52	105.77	108.15	103.59	101.24	109.24	109.24	106.62	104.2	108.59	111.02	98.61	110.21	99.609	102.05	110.23	110.68	106.78	107.06	106.43	100.97	103.64	96.795	110.15	110.31	104.15	107.6	105.24	112.79	107.98	102.5	99.083	103.24	97.873	105.08	106.85	100.06	97.996	106.22	108.64	104.25	99.224	102.76	93.306	107.29
108.54	100.11	108.63	106.49	111.35	104.5	99.931	97.66	109.16	98.645	102.94	106.77	108.68	111.51	106.26	101.86	97.021	101.73	100.08	109.3	102.16	105.35	115.69	103.08	98.71	99.171	106.97	110.91	107.32	112.11	106.29	102.15	101.59	108.6	115.2	100.53	115.27	108.2	100.49	101.82	104.3	98.218	111.3	101.8	117.52	106.2	100.11	115.87	105.23	111.33
104.22	106.18	102.33	95.682	110.64	107.57	99.202	104.85	105.24	109.64	103.77	101.69	105.46	102.63	99.593	101.52	104.33	116.41	103.73	106.62	107.91	99.102	109.79	111.82	111.1	105.57	109.43	115.38	96.523	105.77	105.39	100.53	109.34	106.12	105.53	107.68	101.24	106.44	102.28	102.14	103.76	101.06	106.87	106.33	111.82	103.46	111.55	114.61	108.41	106.49
113.67	97.178	108.66	105.38	110.36	108.29	106.74	106.44	116.47	108.61	109.82	110.49	112	108.03	109.81	110.74	107.35	102.1	117.83	111.43	114.74	117.97	120.45	104.99	106.51	106.71	116.98	113.74	112.24	117.02	105.16	109.6	108.23	110.62	117.38	107.75	114.57	113.12	100.79	108.97	111.68	108.39	110.71	105.14	108.82	113.37	116.99	107.55	102.14	102.66
112.85	102.99	106.5	108.94	106.43	106.68	110.51	94.069	102.58	110.93	110.51	103.22	111.84	96.51	108.7	111.53	114.06	98.973	104.58	112.46	108.77	104.62	106.85	96.02	97.836	101.09	105.92	108.25	109.95	111.18	101.01	106.7	106.13	103.46	100.99	98.065	108.3	102.9	106.82	108.32	106.78	104.87	102.83	102.47	105.48	101.87	109.84	100.84	104.32	96.636
112.85	119.01	118.23	114.64	117.29	113.6	100.76	119.07	116.04	107.19	126.84	114.23	105.79	116.32	116.93	110.57	107.01	109.67	121.9	118.84	111.44	117.73	114.61	102.8	108.33	117.47	118.33	118.89	107.17	122.53	121.77	121.49	114.29	110.16	108.86	116.16	108.48	105.24	111.06	112.53	106.29	111.37	105.04	111.18	120.01	114.04	105.79	114.39	115.08	114.79
107.97	114.59	119.18	110.89	105.12	107.34	112.31	112.08	113.45	111.43	107.13	106.51	111.99	115.57	108	113.7	109.74	109.59	100.19	109.69	105.92	103.23	107.68	107.58	106.9	122.08	109.93	107.47	104.72	107.75	106.5	108.57	103.09	105.04	103.76	104.71	109.52	106.57	114.93	106.64	113.12	104.89	117.75	109.96	115.17	109.47	108.75	110.27	114.03	117.97
102.23	110.95	112.12	116.14	101.79	109.49	102.16	108.09	110.66	109.33	100.36	105.28	107.69	111.14	107.14	109.42	103.7	99.938	93.324	100.23	106.23	100.52	105.19	107.47	103.04	108.38	103.74	109.33	101.13	113.45	101.09	105.87	110.77	104.78	103.76	103.93	101.33	94.59	109.85	104.16	102.2	110.99	107.76	102.25	109.62	114.46	110.27	112.66	107.57	102.94
104.2	109.21	104.93	89.935	103.84	101.17	107.03	112.55	99.229	98.209	103.41	104.29	103.03	87.966	104.85	104.93	107.75	104.75	109.06	95.704	110.7	112.26	106.59	107.1	106	110.77	103.91	99.544	106.93	105.41	105.29	109.55	104.12	100.66	101.48	100.59	104.53	98.084	101.21	104.79	96.304	107.38	98.028	107.26	98.5	101.86	104.4	105.01	97.977	114.02
113.02	111.13	107.78	119.24	119.34	101.68	111.36	110.04	109.43	105.49	114.02	115.69	114.17	109.66	113.13	109.29	111.6	105.54	114.3	111.58	114.89	115.09	106.83	108.45	113.78	108.63	112.99	115.63	118.86	109.64	113.35	115.51	103.93	113.74	121.26	109.76	114.01	111.62	110.77	93.904	113.48	116.28	115.7	113.2	115.04	110.41	110.74	109.05	117.85	113.54
90.123	111.37	109.17	113.64	105.58	104.9	106.15	107.38	101.73	100.81	100.85	100.97	91.493	101.53	101.63	99.392	109.73	102.54	104.2	110.77	104.57	101.71	110.53	96.048	101.19	106.45	105.52	103.85	108.11	93.146	103.86	107.01	103.82	108.25	93.091	104.97	102.85	98	101.77	95.888	105.86	107.81	97.626	98.67	109.59	110.45	110.18	103.41	108.54	105.86
107.11	121.42	113.22	119.28	111.78	108	112.52	109.67	105.46	114.88	114.71	117.23	111.17	109.69	106.24	106.71	116.06	112.28	110.67	110.7	105.6	110.4	118.86	108.21	108.88	108.12	117.65	114.8	109.68	112.8	113.15	117.2	104.29	107.61	117.84	105.38	109.21	112.84	120.14	119.05	109.38	107.99	109.65	108.93	112.32	104.34	103.59	111.65	106.52	106.36
115.72	116.17	119.79	120.2	112.68	123.77	117.01	111.37	111.68	125.47	120.57	118.43	115.34	113.95	110.42	114.68	121.2	118.52	120.29	121.59	123.99	121.11	115.21	117.28	118.44	124.05	113.54	118.23	118.93	128.93	113.2	112.74	113.33	113.21	114.81	127.36	113.59	110.93	108.09	122.71	123.52	115.4	112.96	121.81	112.84	113.5	118.59	117.25	119.28	116.14
104.49	105.69	104.72	103.29	105.34	109.23	100.51	110.89	108.16	114.31	108.92	100.6	102.72	104.79	111.79	106.29	108.52	104.62	107.74	100.2	102.09	101.83	102.83	93.806	109.08	111.78	112.03	106.23	112.82	105.14	106.36	97.728	110.48	103.18	106.26	108.49	113.95	111.5	101.72	104.15	112.56	101.81	102.33	109.92	115.11	103.14	102.93	105.96	111.6	113.41
118.14	106.6	108.53	114.04	113.92	109.87	116.33	108.73	99.402	116.01	105.19	117	106.89	109.69	109.01	116.56	102.61	106.74	111.34	110.1	113.44	114.8	111.76	104.11	107.53	111.12	114.45	112.41	112.62	106.19	110.59	104.43	119.39	119.72	115.54	112.61	122.65	101.52	111.86	103.64	106.22	109.96	111.74	105.5	104.62	103.21	106.95	110.45	104.48	103.91
108.12	113.11	110.6	114.97	118.82	109.02	112.17	113.08	106.53	114.93	102.39	117.69	102.61	120.27	107.19	107.49	110.54	113.07	106.72	111.24	112.12	109.24	108.73	106.74	109.78	103.32	112.55	116.47	103.07	108.72	110.6	109.24	111.28	108.68	119.94	110.6	113.96	109.28	115.03	118.06	103.65	111.17	118.23	106.52	108	104.8	114.34	119.75	110.01	108.37
110.12	107.22	107.58	103.08	113.38	104.74	118.5	109.92	118.03	112.42	110.52	111.01	115.82	117.2	118.02	112.2	122.74	111.54	114.56	121	117.74	114.53	109.2	114.47	113.48	113.87	102.67	114.96	118.65	107.97	112.94	114.35	113.08	123.99	109.61	118.49	113.59	110.32	112.18	108.36	114.1	119.84	107.09	100.82	116.89	128.5	107.7	117.53	105.78	110.53
109.25	108.57	100.28	120.22	115.09	106.28	120.14	114.76	116.46	109.66	105.94	114.94	110.08	114.91	113.98	113.79	114.17	110.26	119.22	115.49	112.54	118.23	110.17	111.37	107.49	109.41	107.53	106.73	111.99	108.99	110.34	112.77	108.1	112.09	122.41	109.55	111.88	104.67	114.19	114.08	121.83	110.36	110.42	108.04	115.9	115.26	109.7	111.19	118.77	111.79
105.09	121.84	113.15	108.86	122.53	117.9	115.66	105.61	103.54	111.81	107.16	117.54	105.86	113	117.07	114.78	116.04	108.33	110.11	117.84	111.41	118.06	108.41	109.09	115.11	111.06	110.94	115.31	109.65	107.85	110.69	115.56	115	106.07	111.32	115.51	108.05	114.02	113.59	112.5	109.59	105.29	120.09	122.57	110.97	117.19	115.14	110.14	116.79	112.55
117.92	112.06	110.17	116.44	109.55	114.93	105.89	108.11	112.59	105.24	102.62	110.03	111.74	105.69	111.35	116.55	113.93	107.08	112.57	112.29	105.76	113.07	112.13	109.98	111.6	109.34	113.63	103.12	113.12	106.43	115.3	103.1	104.86	107.4	122.29	128.55	116.83	110.13	118.29	115.04	116.4	117.96	105.04	110.91	121.73	98.735	108.82	113.64	109.36	120.52
119.53	119.78	119.88	114.21	113.81	118.5	123.02	115.41	116.94	119.97	107.87	119.9	110.34	119.08	115.96	118.61	115.33	116.09	108.15	122.27	117.32	120.43	118.4	115.11	119.47	121.13	115.35	121.64	122.1	113.7	115.25	115	118.27	114.89	115.05	124.66	113.81	116.69	115.68	117.73	119.82	110.36	123.24	108.1	118.19	104.59	108.73	124.67	118.74	121.38
111.21	102	109.67	105.03	104.99	107.24	107.03	108.61	106.96	107.39	110.62	112.69	108.14	105.69	105.76	103.94	105.12	112.07	107.85	94.045	114.31	99.267	105.39	107.17	102.37	110.96	106.01	109.82	107.02	106.9	117.41	109.74	106.06	104.45	102.93	110.82	107.66	103.48	105.41	110.69	99.475	108.71	107.1	114.07	105.38	103.51	103.98	112.42	106.84	106.81
106.48	110.37	105.08	96.929	107.16	111.92	108.43	115.91	97.968	102.07	113.16	97.926	99.904	108.28	103.49	114.3	104.96	108.33	105.78	102.46	104.04	98.426	110.57	107.27	103.7	106.9	108.51	97.228	106.86	104.74	118.65	103.3	107.6	105.78	104.41	122.09	107.78	113.49	109.35	103.02	99.659	113.61	109.36	106.64	104.58	101.84	104.83	106.7	106.64	98.32
109.68	110.1	106.83	97.83	109.54	97.131	109.56	110.02	99.908	107.36	95.777	98.527	102.6	110.36	105.99	100.61	106.37	109.59	111.15	107.38	104.54	104.72	103.2	103.96	107.82	106.04	112.45	106.52	107.28	101.9	97.65	94.106	106.16	108.36	98.661	106.44	111.01	103.78	101.23	112.92	97.282	111.92	97.744	109.81	103.95	95.476	97.292	107.89	99.848	107.23
110.18	111.65	116.33	117.11	114.94	115.84	108.17	115.06	102.66	108.52	105.78	112.14	111.69	116.56	108.75	113.15	111.05	113.36	117.38	110.57	109.91	112.01	108.56	120.53	104.23	111.8	113.4	113.54	118.31	119.75	113.53	108.22	111.12	110.68	122.45	108.57	111.43	119.59	117.16	116.75	109.42	107.8	122.6	113.12	113.14	106.06	117.73	109.73	106.15	112.49
109.02	112.82	103.74	111.77	108.96	97.53	104.87	104.26	108.36	104.46	97.62	105.57	112.67	111.3	108.7	104.12	101.25	106.94	113.81	97.168	105.96	102.66	108.65	106.6	103.88	92.871	101.5	109.74	110.42	98.936	103.35	100.06	109.82	105.63	107.73	100.49	103.09	102.01	108.77	106.09	96.698	110.57	103.21	96.703	99.42	112.07	103.5	102.61	107.91	110.55
120.49	108.51	116.7	106.41	114.09	103.62	106.86	103.81	103.72	108.05	101.33	99.25	113.61	115.27	106.48	102.86	102.95	107.05	106.63	110.03	109.89	113.36	114.38	114.81	106.56	110.64	106.85	110.2	110.22	118.49	108.15	112.11	103.33	101.81	102.82	110.94	97.074	102.36	111.74	104.99	103.9	105.92	102.99	112.08	104.02	112.62	107.85	109.63	107.04	107.12
108.77	104.87	111.38	99.483	98.496	110.86	105.15	101.31	100.29	110.78	102.51	99.507	114.03	94.853	102.64	100.03	112.74	103.9	100.17	101.43	96.507	115.44	105.6	93.091	109.61	105.47	103.81	112.73	103.26	104.49	114.73	109.07	102.98	100.31	102.66	101.35	103.21	111.54	109.41	105.72	97.496	114.34	101.22	98.205	107.91	108.19	103.47	99.967	106.76	100.91
110.2	112.75	102.16	109.22	110.55	114.27	105.1	107.25	110.92	107.27	103.6	111.56	123.57	112.15	108.71	123.42	99.183	113	108.53	107.97	112.68	103.09	111.14	112.13	107.41	103.99	114.69	112.43	116.5	115.73	100.33	107.63	117.59	117.12	110.56	118.58	117.12	117.07	106.44	113.47	105.16	114.35	106.52	112.88	123.16	107.21	96.047	111.48	114.53	114.03
96.161	98.56	105.69	106.53	103.09	102.7	113.98	103.87	105.25	105.29	108.91	106.53	112.46	111.38	111.81	103.96	104.85	101.48	105.36	103.5	99.699	101.6	113.6	105.29	107.47	111.44	93.325	109.97	102.13	107.26	107.32	115.06	107.88	107.72	115	102.13	113.32	108.21	101.28	101.87	102.74	99.295	101.91	105.42	107.45	107.83	103.95	105.67	108.83	113.98
107.58	113.85	120.49	110.46	119.26	118.38	119.53	111.69	112.17	106.69	110.65	113.74	109.3	106.06	105.71	103.39	105.17	114.39	111.74	105.07	108.43	104.38	114.08	115.47	116.53	112.24	113.93	120.33	111.79	107.54	116.31	103.77	108.84	114.01	116.22	110.13	102.4	107.83	113.01	114.52	117.8	108.71	119.03	106.27	107.35	122.67	107.18	115.69	104.03	108.38
101.54	99.972	94.608	103.64	100.13	106.47	103.89	105.99	114.85	111.13	111.58	104.93	99.786	96.295	109.15	100.9	103.04	104.55	104.28	101.76	104.44	95.832	105.03	109.02	110.52	112.11	112.65	109.64	102.56	107.09	104.57	109.99	102.91	113.66	109.64	107.42	95.665	108.78	112.99	105.11	108.06	106.64	101.99	112.28	107.41	94.373	104.49	94.527	102.31	108.43
109.2	116.15	111.82	112.64	116.56	112.88	111.02	122.55	107.93	114.94	115.8	117.69	111.47	106.58	114.87	108.58	112.96	119.37	117.57	103.29	113.61	106.62	111.87	108.97	111.29	109.86	105.19	111.46	107.32	111.27	115.15	115.37	108.56	114.77	117.64	105.52	111.24	114.51	107.4	115.45	98.349	110.26	107.39	112.01	118.47	114.13	112.8	112.03	108.66	109.76
114.53	117.76	116	113.45	116.02	114.1	109.5	113.55	120.23	112.15	107.89	110.08	117.81	117.43	112.7	117.23	111.99	107.48	118.07	108.95	117.1	112.57	114.91	102.08	112.09	113.11	108.72	114.19	101.31	112.06	116.54	108.56	114.19	115.07	102.69	111.29	107.56	110.53	110.76	110.75	110.45	114.07	116.75	105.59	114.37	119.15	114.24	104.63	115.96	103.91
99.888	101.2	101.46	107.55	94.954	99.082	106.94	99.476	100.44	100.38	104.74	98.281	102.2	110.28	103.7	105.28	108.98	105.6	98.725	104.39	106.06	107.37	100.31	103.73	108.62	99.493	108.26	93.745	110.32	107.79	110.4	101.05	100.84	103.07	104.83	107.47	99.338	103.73	111.71	110.87	102.33	99.851	104.93	108.39	95.513	99.443	100.12	99.837	94.403	105.66
100.35	99.987	99.086	105.24	106.48	97.785	103.72	114.94	104.7	100.39	103.75	99.779	100.41	110.89	97.503	98.557	107.11	99.194	111.52	109.78	107.01	109.22	106.32	107.62	104.58	106.91	115.15	104.49	103.81	105.24	111.75	103.38	100.64	108.22	110.69	103.7	103.61	106.12	105.4	107.18	100.88	100.58	110.42	109.49	114.41	110.14	108.76	103.86	107.27	101.52
102.81	111.01	108.84	100.88	105.56	110.22	117.19	105.01	91.786	104.46	105.11	107.16	108.46	98.673	103.43	107.59	103.55	108.41	107.72	107.39	109	106.82	107.96	105.04	114.01	112.87	97.194	103.21	111.85	121.2	102.78	101.92	103.07	110.97	114.98	103.73	102.17	111.65	105.51	105.24	109.46	104.24	109.4	109.06	104.04	107.37	106.26	102.92	103.55	111.87
95.639	109.04	100.33	109.94	99.541	106.41	105.41	99.819	106.06	102.09	108.73	105.86	108.52	106.06	97.868	99.449	106.71	109.03	94.59	102.83	98.601	105.29	111.26	110.15	109.08	110.61	99.241	98.238	105.8	108.56	108.64	116.17	102.78	107.02	108.08	107.97	106.7	106.87	104.15	99.282	106.51	98.429	105.08	105.37	104.15	98.173	107.94	109.16	113.12	109
105.49	97.175	110.43	108.82	113.02	107.52	104.82	112.75	95.57	104.57	105.42	103.45	109.48	105.88	111.23	110.56	103.43	101.27	109.15	115.17	111.5	103.17	104.93	101.57	102.39	110.67	97.063	106.96	100.4	105.26	106.43	113.83	100.6	97.703	105.09	104.49	99.381	102.38	107	114.63	110.57	111.91	107.59	100.74	104.74	109.38	107.8	109.14	112.07	100.53
96.629	95.655	102.69	106.49	104.44	104.36	99.181	97.761	104.35	93.264	108.18	92.153	99.953	97.517	103.78	99.693	109.01	108.18	93.569	104	98.547	88.744	102.56	96.067	94.44	92.576	94.426	101.83	95.875	100.6	97.577	101.35	97.931	98.922	94.197	107.51	98.082	93.991	114.34	102.89	107.85	104.9	92.232	95.069	98.876	95.045	94.157	92.811	93.238	98.231
103.03	105.98	95.754	109.18	114.87	104.91	107	100.25	98.267	106.96	108.09	109.08	104.75	105.24	96.945	113.19	110.09	112	106.01	103.6	108.05	102.91	104.18	104.29	105.9	109.66	98.772	96.066	108.5	112.38	106.15	114.05	107.02	100.19	108.49	122.18	114.56	104.91	99.41	109.98	98.934	103.29	105.06	104.34	104.66	108.79	100.91	108.23	102.03	102.4
109	107.79	109.73	103.57	107.52	101.07	108.94	98.559	105.22	103.42	100.25	99.258	114.6	107.76	105.32	103.02	103.27	107.14	101.49	105.38	115.99	94.548	105.11	96.392	98.204	97.249	108.72	109.06	97.375	99.838	103.96	110.79	105	107.01	110.51	101.39	112.29	110.57	110.2	109.14	110.8	104.97	97.001	104.39	107.24	103.76	100.04	102.28	101.24	100.69
110.56	109.78	108.76	112.89	112.41	113.89	111.46	106.05	114.35	103.9	108.69	117.28	105.48	103.31	97.53	109.38	109.49	112.24	110.89	101.38	97.998	109.18	102.62	109.03	103.77	113.2	104.38	105.94	104.82	89.28	107.19	103.14	100.44	115.95	101.7	103.95	102.27	108.32	109.75	101.38	105.8	107.27	114.04	112.02	107.84	106.16	109.78	106.89	101.26	105.91
122.31	101.77	107.81	100.92	109.65	102.39	107.69	109.34	107.22	100.35	107.21	106.23	106.71	106.64	97.655	110.66	106.48	107.6	114.89	102.62	106.63	114.45	109.55	107.19	104.21	111.67	109.68	102.48	101.82	107.46	107.72	96.399	115.55	103.49	108.04	101.72	103.96	115.77	103.51	110.11	112.4	105.12	107.16	101.82	98.825	110.13	109.83	107.87	104.08	100.58
100.95	95.476	98.143	94.301	94.566	104.12	100.26	97.965	95.505	96.809	107.93	106.1	105.86	100.08	98.452	100.8	98.704	106.9	99.547	107.05	104.93	111.73	102.24	100.45	104.44	100.27	103.45	94.297	101.88	102.19	100.96	99.57	97.227	103.23	99.862	95.977	102	98.401	104.62	101.04	104.25	108.45	105.81	98.103	102.01	103.45	98.917	105.04	101.37	99.258
111.57	114.44	112.03	104.35	112.22	112.2	106.57	123.39	110.55	106.7	103.8	121.19	112.98	114.97	119.09	108.96	117	105.25	100.32	113.19	109.88	114.33	114.96	107.06	108.14	113.06	115.88	112.18	107.48	110.92	104.43	111.53	104	111.67	112.94	104.78	113.65	106.02	102.76	115.45	112.24	102.43	106.7	109.27	107.84	107.73	104.96	116.37	106.37	108.64
107.29	116.49	103.97	106.8	109.05	110.92	111.3	102.73	114.59	104.48	101.68	108.36	102.11	103.47	107.89	100.84	112.28	104.7	96.634	108.92	108.77	101.9	105.49	98.464	109.27	111.89	106.21	100.39	102.65	111.22	101.94	109.02	116.52	109.13	107.6	111.6	107.44	101.06	104.09	112.72	106.81	101.74	106.92	109.84	111.75	108.62	103.36	114.87	104.29	103.65
113.19	118.71	114.17	112.43	116.84	119.01	115.19	131.23	113.72	124.02	109.06	116.21	115.64	111.7	116.8	117.19	114.08	117.81	108.84	125.16	116.32	119.22	113.06	110.04	113.63	113.86	117.63	114.24	115.4	119.38	117.69	123.15	112.74	110.93	109.51	114.33	113.43	120.57	112.59	112.89	122.18	121.07	108.24	130.44	117.63	116.88	119.77	113.58	113.34	115.75
98.123	102.3	97.609	103.59	92.607	99.543	104.08	95.695	98.799	97.69	101.48	93.864	97.703	104.04	97.239	106.02	95.514	103.88	104.34	98.305	93.583	105.75	102.05	102.38	107.46	92.404	95.564	103.31	101.86	96.62	94.246	98.307	99.338	102.57	93.33	94.834	100.86	107.9	105.75	102.64	99.392	96.333	99.656	94.974	92.651	104.89	101.57	95.449	94.614	99.055
99.135	96.459	106.67	110.16	104.95	109.26	100.88	101.53	92.472	99.651	103.93	103.31	103.44	94.083	98.087	87.839	110.1	103.5	96.42	97.664	99.435	97.459	99.245	101.57	88.208	97.775	96.655	97.961	102.97	109.65	99.116	102.81	104.1	100.47	99.907	98.262	95.376	95.552	97.364	106.26	93.024	93.581	97.816	98.882	112.31	107.33	98.841	93.136	106.06	106.13
114.86	111.64	111.67	107.94	100.9	112.6	110.87	110.16	114.73	110.4	98.214	111.64	107.26	119.66	113.67	110	104.48	113.14	108.96	105.93	112.88	115.14	107.01	110.13	103.97	106.58	107.61	105.99	114.5	106.73	109.83	110.12	108.81	104.19	111.72	114.33	114.91	109.23	109.76	122.92	107.35	99.134	111.77	109.34	108.9	118.07	110.36	103.65	111.62	103.18
103.43	113.37	112.34	104.15	106.05	106.2	100.84	112.54	104.61	105.61	110.27	107.89	117	104.7	104.74	108.99	110.8	107.99	99.265	105.9	107.25	106.33	104.03	106.08	100.54	97.626	101.99	108.27	100.58	104.96	112.39	116.73	98.139	94.228	109.67	108.72	100.09	112.92	101.47	105.28	104.67	101.16	110.81	103.68	107.55	106.61	109.9	107.76	108.26	105.15
109.95	94.745	107.24	106.22	110.22	103.51	106.43	110.93	112.19	107.86	93.434	106.77	112.63	102.14	112.26	105.76	104.1	121.05	107.4	102.96	98.399	106.48	106.44	104.38	106.27	120.39	120.16	106.99	107.35	108.23	102.92	108.62	94.109	106.83	110.93	102.58	93.919	107.16	111.4	108.78	108.51	110.02	105.28	102.2	98.421	102.07	102.29	108.62	93.448	112.14
119.22	111.43	97.996	105.2	108.4	107.85	111.89	104.62	103.2	111.74	107.91	104.66	105.64	107.43	107.51	110.38	94.862	95.852	107.86	110.03	111.01	105.91	106.74	114.62	95.926	99.612	111.06	98.024	99.747	106.51	104.49	102.65	109.98	114.48	115.1	100.41	97.148	109.97	100.03	107.54	105.19	107.77	109.34	105.37	98.104	103.47	103.55	102.34	110.15	114.29
112.02	120.16	113.41	117.24	113.25	121.61	114.66	121.41	114.6	119.64	121.35	107.76	111.54	116.4	116.14	118.2	118.47	117.53	116.61	111.63	119.98	115.77	108.7	121.97	115.85	112.43	119.79	112.48	110.4	122.82	119.63	119.19	106.46	119.26	123.25	112.56	109.67	119.5	120.84	118.14	106.53	114.36	119.84	125.55	122.74	121.55	114.1	124.36	115.45	119.29
107.63	121.53	112.28	111.19	114.67	117.71	111.01	110.08	107.7	114.73	113.23	110.31	104.82	115.41	113.93	107.88	105.43	110.8	108.83	114.08	106.5	110.02	112.13	116.59	116.57	107.84	117.31	107.4	113.61	115.83	110.17	118.66	118.03	114.47	128.56	111.1	103.01	104.68	118.38	112.97	108.57	105.8	111.49	114.14	115.63	117.01	115.8	115.57	114	114.57
118.82	113.48	108.99	113.19	118.43	122.8	111.67	118.85	119.83	112.96	113.3	110.03	115.52	110.27	111.44	115.26	111.69	104.88	119.25	115.23	120.82	117.7	117.72	110.02	119.99	121.23	116.67	106.66	117.39	121.13	115.22	125.11	110.26	117.35	111.99	111.42	119.49	107.99	121.98	110.15	123.55	117.09	119.5	116.33	115	126.77	110.21	117.23	120.76	118.02
110.5	110.89	106.34	119.36	115.05	112.31	106.89	115.7	104.19	117.62	110.75	107.32	111.59	110.19	105.14	114.22	114.76	112.51	122.81	110.4	108.43	114.18	117.77	105	109.67	104.8	109.57	115.64	108.2	108.66	110.68	106.01	118.01	99.778	99.917	102.31	106.53	105.91	106.91	111.22	105.41	109.77	107.99	110.16	107.44	109.15	110.85	113.7	114.63	106.84
116.85	118.51	107.39	99.108	111.03	117.1	113.64	115.86	117.46	107.9	113.69	110.16	103.1	108.22	116.19	116	112.85	104.93	111.67	113.15	115.77	107.86	108.77	111.39	107.84	112.73	114.22	115.79	107.68	113.93	111.18	110.95	112.82	110.64	112.22	119.92	111.62	113.34	113.64	115.83	123.78	104.81	108.03	127.67	104.88	112.31	105.19	108.37	116.31	111.17
106.38	121.01	115.24	111.02	112.55	105.84	109.29	109.41	102.49	111.04	112.99	117.39	118.52	108.23	108.49	107.9	106.15	107.98	117.55	113	106.05	121.41	111.71	112.36	106.32	106.14	109.03	115.79	125.12	105.41	112.8	111.14	115.45	106.97	116.66	105.34	120.11	113.65	124.4	114.88	111.32	118.32	108.77	110.98	105.21	115.68	114.44	117.15	108.71	107.44
97.251	109.25	110.54	99.349	97.617	114.96	106.3	111.06	109.2	113.44	109.11	104.91	100.51	108.69	100.95	117.62	114.45	103.21	103.7	105.09	99.931	110.24	104.68	108.26	110.88	103.7	100.95	100.28	109.23	102.48	108.38	102.37	113.5	108.04	107.32	97.066	102.12	104.9	108.61	104.38	105.19	101.31	108.53	101.44	104	101.87	106.45	114.95	113.51	99.99
106.22	107.6	101.98	90.731	100.56	99.838	104.14	104.63	94.592	99.907	101.8	103.64	98.796	94.041	102.76	99.619	99.052	96.113	96.492	100.92	96.478	97.135	91.774	103.87	90.37	89.814	108.95	104.84	89.348	89.343	98.219	99.2	105.74	98.776	105.69	106.63	92.812	108.33	102.35	99.039	107.18	104.06	92.408	101.76	107.85	95.035	96.811	100.87	97.044	106.55
109.42	106.33	101.73	104.3	110.6	105.71	104.98	104.46	108.41	104.62	109.35	98.722	106.4	111.46	103.01	109.3	113	101.42	106.56	114.17	98.772	107.38	99.87	101.01	112.39	105.37	95.386	106.65	114.12	105.55	106.78	106.27	101.55	105.42	103.63	99.721	105.8	107.7	107.01	98.932	105.51	100.13	101.15	100.37	110.25	97.27	108.38	107.58	99.216	98.487
110.2	100.15	107.91	103.46	102.85	100.72	109.86	104.43	110.28	102.65	107.34	101.11	104.34	96.413	103.97	103.57	103.08	102.57	104.64	100.45	99.255	109.77	94.451	102.29	94.447	109.55	118.38	105.63	99.425	93.727	93.755	105.85	102.02	105.51	99.573	99.88	110.45	105.36	107.21	111.52	105.4	106.27	100.8	102.11	104.85	95.948	97.573	100.32	110.52	105.12
108.32	100.03	101.63	104.69	114.22	98.18	105.93	107.58	105.96	113.94	102.94	97.16	112.9	118.85	111.48	112.52	103.73	109.28	109.87	109.54	107.64	102.31	110.56	119.88	109.18	103.85	103.51	112.93	118.61	107.77	102.94	105.42	113.26	116.27	105.26	109.41	115.7	107.59	117.22	119.29	100.63	105.47	103.46	112.86	110.7	107.4	103.41	107.05	118.56	107.73
101.32	106	100.31	103.6	101.79	98.685	101.48	95.954	88.055	101.65	102.45	101.35	102.52	93.708	105.11	107.84	101.48	105.4	96.622	95.999	95.302	107.34	104.81	94.835	100.92	99.328	101.37	94.137	96.305	97.709	96.443	106.06	104.3	98.278	90.393	96.3	90.216	108.77	96.31	98.06	101	100.7	101.97	101.78	101.9	101.43	106.99	93.082	98.277	107.14
118.86	115.06	107.37	115.89	115.67	113.46	113.8	113.49	110.29	108.42	111.36	122.26	120.53	112.74	111.27	115.69	111.74	111.32	114.68	108.36	110.22	109.48	115.55	109.74	115.88	113.38	116.79	118.44	117.64	124.4	107.38	113.45	112.58	110.89	113.22	113.1	109.46	116.64	113.13	114.8	113.7	108.44	118.96	122.3	113.85	113.47	116.74	119.53	112.75	107.86
123.85	121.58	120.21	126.23	116.32	112.94	108.35	125.31	118.23	117.99	120.37	113.98	114.48	117.73	115.07	108.92	117.78	118.01	118.27	124.62	123.28	120.45	111.21	119.74	112.14	121.73	111.98	117.03	105.2	116.42	115.6	126.79	114.77	109.17	110.1	116.36	117.06	123.37	122.71	116.51	125.28	125.36	116.72	122.45	115.82	103.61	112.29	121.4	114.35	120.58
108.23	106.38	103.09	106.95	105.44	102.16	106.8	106.39	111.53	101.69	106.8	107.69	109.5	108.95	98.251	104.12	105.62	107.93	114.54	95.942	108.94	103.91	107.3	100.18	108.07	98.853	112.47	103.5	103.7	108.52	117.28	114.92	101.54	111.12	99.268	109.27	114.29	112.13	103.01	107.25	104.34	106.97	100.61	112.62	99.458	99.564	117.83	110.7	112.8	101.63
113.2	105.15	100.46	105.42	102.2	107.74	103.16	104.81	111.26	104.62	107.57	108.59	103.77	108.03	101.91	99.784	111.23	105.51	102.44	110.2	95.89	100.66	107.73	115.75	101.38	108.83	104.06	96.94	115.5	107.4	100.41	115.29	120.16	102.47	116.36	117.7	96.351	116.06	105.07	109.33	115.12	108.3	118.42	107.26	103.06	109.94	108.32	98.101	100.39	109.08
95.958	105.46	103.06	105.32	121.46	95.423	110.48	101.48	97.305	94.946	109.86	102.23	104.07	96.937	114.08	112.32	104.91	102.89	104.17	105.64	98.336	108.37	101.65	107.13	114.06	105.13	106.4	108.32	99.971	115.36	98.386	111.72	109.73	96.661	106.95	102.61	109.74	111.88	108.86	120.06	108.78	93.262	101.13	103.11	101.11	105.15	98.298	99.771	109.17	101.49
105.8	99.433	110.91	103.42	107.76	105.42	111.49	110.96	101.25	110.16	102.82	110.77	106.34	112.42	107.9	97.277	108.18	104.98	113.18	102.74	118.37	112.96	97.938	109.39	108.62	108.54	98.064	104.64	101.2	99.815	104.35	101.81	108.24	103.13	105.03	109.22	101.63	109.54	110.91	102.78	103.55	110.36	100.41	101.83	100.25	109.38	106.88	107.14	101.94	107.47
102.74	100.79	102.25	96.354	104.99	97.421	102.41	98.567	102.9	98.17	96.656	106.41	99.213	101.46	107.23	100.8	92.462	103.69	97.149	106.25	105	97.331	103.76	107.3	102.36	104.55	93.533	94.266	101.69	90.409	96.224	106.85	97.23	106.24	104.89	97.723	96.391	104.76	88.953	99.431	100.8	104.58	100.24	97.824	104.87	103.32	93.165	97.467	101.42	93.727
99.32	97.311	114.4	102.85	103.17	101.03	98.156	112.52	101.95	104.37	114.99	113.34	104.48	105.13	112.24	107.39	105.59	102.97	110.49	105.85	116.77	95.594	104.37	116.33	97.174	107.09	105.66	115.49	102.15	106.16	112.35	100.72	106.28	99.444	104.18	112.9	102.98	104.95	97.888	99.841	99.205	107.22	109.15	115.83	89.923	106.26	102.41	104.37	100.92	104.79
108.2	88.006	112.52	89.265	102.41	95.591	105.53	96.286	98.023	100.4	98.269	98.258	99.05	101.7	100.25	107.68	94.714	101.71	98.755	100.59	96.277	98.817	94.306	98.023	95.921	94.542	104.9	99.469	96.785	92.998	99.691	95.312	98.872	104.1	103.28	102.05	97.674	107.33	97.376	105.61	87.419	98.136	91.927	100.52	102.59	108.88	100.32	83.04	103.13	104.78
96.057	93.138	101.01	105.72	101.6	101.37	99.971	96.524	97.3	101.89	96.488	102.69	99.755	102.25	107.79	101.97	100.6	97.051	101.77	92.411	104.07	96.928	101.75	99.639	99.548	100.36	107.23	109.57	100.59	106.66	100.29	105.41	100.1	99.187	99.839	99.819	97.718	96.565	92.833	94.538	100.42	88.135	93.095	89.357	98.608	105.56	101.72	102.5	95.364	103.27
101.72	113.18	110.55	101.72	108.08	99.138	107.56	107.98	98.707	101.55	108.07	101.42	107.66	107.25	106.28	103.79	108.23	104.24	106.51	110.59	99.151	115.2	103.04	101.03	113.99	119.64	111.21	104.85	107.4	106.23	111.06	97.106	108.17	109.06	103.67	107.46	102.56	107.89	105.9	115.28	108.38	100.34	117.08	98.807	106.64	107.87	103.61	107.2	112.07	99.031
113.34	119.78	119.51	118.35	114.1	114.95	117.39	119.5	124.35	122.95	107.5	114.59	115.33	124.08	114.03	120.48	124.49	110.18	118.71	115.2	116.62	113.7	117.22	126.31	117.76	126.26	112.21	120.42	115.16	126.83	121.55	109.74	125.4	109.57	118.9	119.65	115.25	124.4	117.9	128.56	120.55	118.7	114.7	129.07	121.11	110.25	119.57	121.71	115.79	116.59
105.45	105.1	106.95	106.62	108.53	109.25	109.31	108.32	108.24	114.93	105.71	107.66	108.59	98.242	105.94	109.9	104.2	98.421	105.67	107.43	112.14	105.89	108.82	108.56	107.77	114.38	102.57	105.9	95.906	110.64	107.3	113.63	108.09	100.17	110.45	109.3	107.37	101.56	107.91	101.84	107.7	107.78	102.16	109.3	103.48	109.98	109.32	100.61	116.29	97.927
114.99	113.58	116.06	116.74	109.88	108.99	116.25	106.4	103.52	111.38	106.69	102.77	112.83	108.05	106.35	107.17	111.74	114.56	115.29	104.38	116.9	110.55	113.43	110.22	111.22	109.62	113.69	104.16	106.11	109.4	115.07	103.01	113.93	106.39	112.03	113.27	112.22	116.9	117.9	115.66	112.31	115.55	121.64	102.43	108.53	102.69	111.06	112.51	109.65	121.16
94.343	93.567	97.345	95.493	97.394	98.394	98.844	103	95.158	93.377	109.12	98.714	103.72	109.75	101.11	95.192	100.89	101.9	98.369	100.3	106.32	104.14	103.88	94.205	93.853	105.27	91.275	102.19	104.26	101.73	106.81	102.6	103.41	92.797	98.988	106.67	102.51	108.76	104.03	89.832	96.925	102.19	104.72	99.463	101.1	96.702	95.901	102.25	88.898	99.079
106.69	109.28	103.93	103.58	87.716	104.77	98.846	106.04	111.23	116.75	111.43	104.85	106.26	102.51	114.8	99.847	98.576	103.81	109.41	104.18	97.852	101.54	108.03	106.71	107.96	91.229	99.446	104.22	97.634	101.4	106.21	109.2	98.066	106.74	105.79	107.54	105.39	111.49	100.3	100.49	105.4	102.03	109.64	105.45	105.06	98.983	106.38	108.34	108.58	103.34
121.45	118.13	108.69	109	111.96	107.75	115.93	103.08	116.06	108.53	101.75	115.22	114.95	106	118.25	108.88	112.1	110.34	113.5	110.56	111.62	104.35	113.95	112.56	109.83	108.29	109.96	106.38	101.95	114.13	111.07	115.9	108.8	108.9	105.05	113.05	117.58	108.01	105.43	117.06	102	108.17	111.06	102.17	106.51	104.19	109.73	114.2	115.71	109.19
112.99	107.71	116.03	118.52	112.64	117.45	115.72	109.2	101.49	112.85	106.68	115.07	115.92	115.03	121.54	112.12	113.8	108.85	117.55	105.72	115.29	112.41	118.63	102.54	113.38	112.14	107.91	108.81	114.3	107.1	113.85	113.66	112.88	106.92	118.88	108.41	114.68	123.86	109.68	110.53	116.67	117.81	104.41	116.54	112.9	114.69	122.19	117.47	113.98	114.26
115.13	108.06	113.02	102.69	109.45	116.94	105.24	104.06	117.91	110.66	103.79	108.22	106.51	107.77	109.18	111.1	110.74	110.85	116.83	114.31	110.73	116.07	116.13	106.55	115.48	112.49	117.64	111.47	116.2	107.16	114.77	108.9	122.05	103.79	117.95	105.5	112.03	115.72	107.23	106.42	105.81	116.71	112.76	109.46	110.79	113.53	107.79	123.13	109.58	112.47
104.12	108.45	101.28	108.88	116.26	115.47	98.286	98.512	108.02	100.48	103.92	104.74	100.96	107.93	100.29	99.389	104.57	111.75	112.44	103.75	106.47	118.95	107	108.1	104.59	103.71	99.852	98.516	103.18	107.62	95.79	96.462	101.34	111.87	112.45	102.76	101.16	99.139	113.02	111.53	109.58	117.37	100.97	100.51	108.98	107.61	105.62	116.54	105.69	104.25
104.44	110.26	103.75	107.96	109.9	109.22	110.12	105.96	106.29	101.31	107.05	100.95	102.81	107.72	104.59	112.21	105.46	101.82	100.3	110.57	108.27	102.93	104.02	106.98	98.71	106.52	97.892	110.84	105.22	105.53	106.32	98.717	104.17	105.89	109.47	111.04	101.67	88.226	101.04	104.02	104.09	94.765	112.86	94.941	110.56	110.16	98.812	108.06	108.3	103.16
103.57	96.58	105.74	108.87	106.35	108.56	105.07	111.24	103.95	103.42	110.1	101.87	105.11	94.024	106.08	109.63	108.56	104.52	91.768	103.48	93.9	105.57	111.35	104.21	99.643	92.528	101.08	100.36	111	109.95	112.27	104.75	97.405	111.57	99.76	106.22	105.83	111.15	102.49	105.62	106.94	99.933	108.23	104.63	112.79	102.99	99.46	107.95	96.485	101.3
103.27	101.39	110.32	100.11	104.77	96.969	97.516	106.34	99.915	104.51	98.432	104.04	89.022	102.23	101.43	109.62	103.78	106.35	109.02	104.13	95.501	99.058	97.026	94.821	98.417	89.773	95.687	94.747	95.295	101.34	101.62	100.13	94.418	96.408	103.36	104.52	106.77	99.3	95.732	96.902	104.62	105.09	93.497	98.578	100.1	96.763	96.927	96.339	95.466	104.43
100.66	114.5	114.37	121.82	109.98	108.51	107.39	116.88	111.94	98.496	117.02	114.49	114.36	104.17	124.82	107.86	113.02	114.16	109.07	114.6	115.74	115.16	115.29	122.06	110.56	116.94	117.42	119.56	118.12	106.67	117.67	115.22	112.04	110.55	122.52	109.2	110.63	108.6	113	105.05	119.77	112.59	114.25	108.58	111.26	113.07	108.11	114.8	113.75	115.27
106.22	109.14	114.45	105.41	115.07	112.79	123.05	114.59	107.54	116.16	111.79	103.2	120.64	113.35	113.14	110.87	110.28	100.74	114.78	118.21	110.77	111.72	119.71	113.02	110.39	118.41	114.29	113.21	113.59	112.58	115.93	109.13	115.03	104.61	108.41	114.74	111.76	123.38	116.2	106.03	110.23	106.62	115.46	117.53	111.45	112.05	120.42	103.25	108.7	108.51
99.823	108.02	94.221	108.93	102.53	103.03	102.32	106.79	109.76	103.88	102.96	104.23	101.79	113.94	99.891	113.05	106.76	97.231	102.75	103.68	109.46	105.49	104.61	104.74	100.03	96.776	107.1	106.03	100.06	104.71	99.117	108.64	103.58	103.14	94.571	98.341	107.8	94.152	106.69	113.47	105.84	114.64	94.544	105.6	117.6	102.75	105.54	104.32	104.32	100.82
108.71	102.24	111.54	111.23	100.44	112.14	106.14	111.57	111.86	92.734	107.51	110.77	112.6	98.716	100.96	110.19	106.96	104.61	107.5	99.907	108.32	104.21	107.65	104.05	104.53	106.36	121.34	100.65	110.39	105.24	110.61	108.1	97.911	108.01	109.29	97.798	106.34	105.32	121.69	106.76	105.5	102.88	101.04	103.84	105	109.73	100.67	114.35	105.61	105.02
102.84	110.27	107.05	109.57	100.84	108.46	101.16	106.85	110.87	108.93	98.727	110.65	112.71	99.948	115.2	103.23	101.14	107.24	99.56	95.831	106.61	104.49	111.28	104.59	110.16	108.87	96.768	106.23	104.56	106.4	113.2	104.57	105.47	103.25	105.98	112.84	108.73	102.4	109.86	112.08	108.02	108.55	102.54	112.66	110.32	107.85	116.09	101.49	101.25	107.02
107.39	98.53	101.55	100.9	103.06	88.902	92.841	94.719	94.959	93.166	109.32	92.939	99.887	104.01	105.13	105.95	99.978	95.938	98.759	97.065	95.982	96.636	102.7	100.58	100.83	101.91	99.577	95.978	101.05	95.054	98.299	102.4	108.05	97.346	99.112	99.36	107.76	103.9	100.77	95.066	98.954	96.78	92.911	86.975	98.122	104.06	110.68	97.083	93.748	107.42
107.78	99.321	90.405	108.83	108.37	100.04	108.85	101.96	103.5	105.92	102.3	96.676	106.53	106.44	98.537	98.049	103.51	99.085	103.79	117.19	96.707	102.03	108.78	106.69	103.16	102.35	112.56	100.03	103.17	111.62	103.14	108.42	103.53	106.79	116.35	96.784	109.14	106.14	104.56	112.3	96.822	97.45	103.25	103.66	108.24	109.58	109.61	109.26	106.44	91.282
108.96	107.49	111.47	110.93	117.98	108.65	116.37	110.29	117.75	114.8	114.01	109.43	113.46	116.93	108.53	109.44	112.31	112.36	108.84	113.92	111.36	102.99	102	121.69	122.4	108.86	107.18	114.92	116.93	113.19	107.5	106.04	108.88	105.78	119.72	113.28	105.79	112.35	113.95	111.87	114.91	100.75	116.84	106.08	111.6	112.42	111.74	113.91	112.08	112.2
112.78	114.48	102.63	105.14	116.74	111.87	109.48	107.88	107.12	112.2	110.44	108.32	108.82	111.72	108.18	117.67	117.61	117.47	119.19	106.44	109.94	110.31	112.52	114.67	111.87	100.57	112.81	109.41	114.64	105.73	106.89	104.38	115.87	110.33	109.02	107.85	104.21	113.54	101.85	108.63	115.82	111.12	100.23	117.25	113.21	117.36	106.54	105.29	110.45	106.63
101.69	105.33	109.44	107.75	98.463	103.39	108.55	102.32	106.23	104.59	106.28	105.79	104.58	106.48	112.45	101.45	111.72	104.84	108.09	100.81	106.06	102.51	99.011	99.107	103.98	107.07	103.27	109.91	113.56	117.84	99.125	95.687	107.62	100.12	113.51	99.401	110.66	100.29	108.12	101.43	105.26	103.81	109.27	103.47	112.87	100.26	106.76	103.63	104.11	111.25
93.959	103.04	94.27	102.41	92.322	113.61	105.45	109.97	109.09	100.66	109.48	102.74	97.006	103.81	106.37	96.96	98.831	107.66	104.91	111.04	108.98	100.8	106.8	102.26	105.82	105.22	117.24	106.53	101.46	115.28	105.75	108.63	112.24	108.61	104.64	105.14	104.56	108.91	105.18	102.69	117.11	104.72	100.96	103.94	112.2	100.87	109.53	111.05	101.2	103.14
110.11	109.73	114.15	105.24	107.69	108.59	103.89	101.83	108.88	112.58	110.29	101.61	110.78	106.84	108.43	107.69	99.68	102.99	109.02	104.16	105.69	100.42	108.4	110.69	108.16	109.3	101.58	104.42	104.06	108.44	99.959	99.481	117.65	100.9	108.42	102.09	101.86	95.944	111.84	114.97	104.14	105.99	102.65	109.49	102.27	106.63	105.1	103.86	107.4	107.51
114.72	117.66	112.51	116.63	116.03	117.28	115.77	113.71	103.11	103.84	105.51	116.61	105.71	113.86	108.29	106.7	121.56	108.35	115.14	116.44	128.07	110.91	114	110.13	117.56	109.29	108.73	110.35	112	105.81	113.04	117.92	115.58	117.14	111.62	112.67	111.84	117.34	111.67	105.67	108.91	118.87	112.1	106.22	112.47	107.6	120.45	115.58	114.48	103.2
95.764	99.861	103.21	105.07	111.53	105.16	96.964	101.02	99.09	102.25	95.478	102.64	105	110.07	101.18	105.9	99.131	100.99	89.646	96.979	100.5	102.95	100.88	94.505	90.987	100.4	100.98	108.42	95.514	101.63	94.042	103.34	89.918	102.38	106.72	109.72	99.873	98.179	96.909	92.826	97.999	104.93	97.887	98.346	96.613	95.437	104.15	101.34	101.85	97.479
119.67	123.95	106.54	117.57	115.91	120.09	107.28	114.93	118.89	114.58	120.22	104.1	111.5	111.31	120.77	119.93	111.44	109.55	115.31	119.53	111.78	129.33	125.86	115.96	119.13	111.65	122.88	114.25	126.77	120	117.09	118.08	115.32	115.47	117.26	114.01	113.88	120.11	115.12	115.86	115.97	120.99	120.57	116.81	115.15	114.67	114.36	121.25	115.23	124.92
103.27	111.02	104.85	113	106.56	97.254	96.241	95.492	108.8	108.81	111.67	110.58	114.44	104.39	111.74	97.366	106.33	101.7	103.05	111.39	113.83	109.92	103	115.55	101.8	105.6	100.06	106.9	106.82	114.11	103.4	105.88	108.88	105.56	110.96	111.29	109.14	96.791	114.08	120.52	103.68	100.3	106.7	108.64	106.35	104.18	111.18	106.97	102.98	106.79
109.85	102.1	115.22	114.19	100.91	118.95	121.97	120.08	117	108.48	108.11	101.31	115.48	108.36	100.54	103.72	117.55	110.74	103.85	110.11	108.06	117.1	121.47	103.47	108.6	113.67	106.01	109.4	109.94	110.24	121.13	110.9	116.37	108.63	117.96	108.96	109.01	109.03	113.04	112.15	108.8	106.91	110.34	105.72	110.3	109.67	108.94	113.22	110.44	110.33
113.73	108.3	112.18	108.28	102.24	101.96	105.48	111.49	111.03	101.42	108.28	111.25	101.15	98.078	110.24	104.33	113.55	100.42	97.262	103.02	104.01	112.91	107.24	98.742	102.29	96.4	113.55	107.64	98.793	113.65	108.56	108	113.91	96.639	103.3	113.68	100.87	108.75	99.284	108.66	102.39	103.19	108.57	104.7	103.68	102.11	111.88	103.01	99.6	104.39
109.98	109.29	115.74	112.4	113.4	109.99	102.34	109.81	114.87	118.36	108.34	105.41	113.44	120.61	112.05	113.26	107	112.15	109.72	107.66	111.55	112.66	107.12	113.32	115.48	112.7	109.44	113.65	117.98	109.21	112.47	115.79	102.4	116.92	106.74	111.28	119.84	113.46	104.8	97.513	98.516	106.62	107.65	100.1	103.79	107.41	111.83	118.18	125.35	116.64
103.51	97.463	107.85	105.45	98.679	103.92	106.39	104.33	107.69	108.56	112.3	100.92	101.38	116.86	106.18	108.39	99.743	106.38	106.85	102.4	108.66	110.89	114.57	102.55	110.64	103.72	109.45	100.34	113.42	99.717	112.77	106.58	115.3	102.87	99.509	101.36	107.52	110.02	102.04	112.48	98.88	97.543	105.37	106.29	95.631	111.31	108.76	106.99	99.846	105.79
109.51	97.684	108.99	109.5	98.008	109.84	107.11	100.43	110.22	99.282	101.06	109.14	101.44	98.914	108.22	107.36	104.95	114.57	116.62	104.36	109.18	112.43	108.25	108.63	101.51	98.49	111.39	99.028	106.75	105.87	108.38	102.14	103.04	106.16	93.251	102.86	102.17	102.95	96.918	113.65	102.6	109.19	112.45	99.63	104.71	107.07	104.69	107.36	111.26	102.9
102.31	103.05	96.192	102.73	106.75	114.04	114.49	95.598	110.14	108.96	116.91	108.92	101.46	115.07	114.57	107.08	102.67	104.74	100.83	100.75	109.37	116.77	108.49	107.08	103.84	102.56	103.89	105.23	105.73	114	105.6	103.91	115.05	105.93	98.5	108.03	101.95	102.33	109.74	103.33	116.36	102.69	110.98	99.186	114.74	93.082	103.04	108.79	100.69	105.25
111.15	107.54	97.512	99.605	113.89	106.96	117.59	108.87	104.82	118.89	101.38	109.9	104.2	99.477	105.61	114.38	104.03	103.73	111.64	102.96	113.78	104.8	109.02	98.764	108.29	100.36	105.01	106.02	93.488	106.95	106.72	108.1	102.6	109.6	117.61	109.96	98.961	112.26	96.148	100.06	110.43	117.79	115.76	103.52	102.74	103.66	103.7	102.18	99.966	105.83
112.82	103.61	100.44	104.22	110.64	99.059	109.28	104.33	113.7	112.36	110.96	104.29	97.402	104.37	105.75	110.47	108.12	106.02	108.07	99.478	113.46	105.83	104.89	104.29	118.8	109.31	109.22	105.85	109.23	108.01	111.67	115.61	115.9	100.26	102.3	111.16	111.78	94.259	112.48	105.54	106.23	112	110.08	99.379	105.24	114.1	111.29	115.3	106.05	101.74
115.6	110.36	109.07	110.8	109.01	105.36	107.57	117.69	108.12	119.84	103.33	105.25	103.9	105.59	104.72	106.34	102.68	111.86	98.569	106.93	98.246	104.38	102.05	111.33	101.39	109.55	102.55	101.38	98.937	103.61	107.28	101.21	110.05	114.5	108.32	108.57	91.16	103.73	107.85	103.84	102.38	109.94	107.97	105.94	105.07	112.46	99.943	103.56	109.44	102.04
99.672	101.19	107.35	107.13	92.506	104.53	102.6	99.786	91.503	98.966	97.066	111.62	103.27	108.75	93.357	93.843	94.116	98.448	101.04	100.28	100.17	108.14	97.267	96.134	98.563	97.176	93.974	96.871	93.554	106.68	98.331	102.76	100.95	97.615	99.898	98.574	95.657	100.82	106.74	103.6	103.44	97.78	94.78	102.2	102.5	106.42	98.657	104.37	95.197	107.64
103.41	104.73	108.68	105.91	109.64	106.11	110.26	95.333	104.4	105.75	108.64	114.14	106.76	101.17	96.984	108.6	101.3	98.906	103.82	102.53	104.56	105.8	102.91	103.64	105.16	107.81	104.42	104.48	107.09	104.29	107.78	109.07	113.48	97.572	103.95	100.72	96.511	115.69	103.45	103.11	99.885	114.25	104.73	109.55	101.02	106.74	106.61	99.123	113.3	105.79
106.24	114.51	118.51	117.07	113.06	106.1	103.83	106.34	108.97	119.13	111.27	102.57	108.15	112.52	116.09	109.65	119	117.25	111.08	112.17	105.32	115.22	108.74	110.07	104.26	112.77	115.22	113.95	114.35	112.86	109.02	106.29	111.02	97.854	107.58	111.06	115.27	113.08	114.8	109	115.27	108.4	107.21	119.99	113	104.43	110.22	120.87	110.04	108.43
99.877	108.12	112.52	103.06	109.69	113.56	111.15	99.084	106.92	106.17	109.47	103.52	105.54	102.78	109.19	113.88	108.28	103.06	104.77	114.75	107.07	99.574	102.95	108.43	108.2	97.173	110.12	103.59	108.23	104.31	109.29	109.5	107.72	105.14	114.78	102.83	100.96	105.1	111.53	114.01	108.5	102.9	102.3	100.98	107.35	105.47	99.832	107.23	110.07	109.94
105.23	103.58	101.4	104.11	107.1	107.9	103.26	101.18	104.69	101.64	110.67	103.6	101.87	104.53	100.36	108.92	101.32	107.8	99.722	105.49	102.12	104.9	111.95	107.65	109.02	101.42	104.98	106.88	111.2	104.19	111.15	103.36	101.59	105.05	105.75	108.54	108.9	112.3	104.69	103.83	107.67	101.22	104.15	111.19	101.72	103.4	105.09	109.98	100.02	99.88
114.93	111.26	111.13	107.3	114.29	107.02	108.75	107.47	119.82	106.37	109.97	121.56	112.19	121.93	109.28	112.6	113.06	116.63	115.59	115.58	106.48	100.43	108.14	112.36	115.48	106.41	115.21	114.07	118.71	107.21	118.63	112.22	108.1	115.18	105.92	117.69	114.82	113.6	115.5	114.81	100.89	109.43	108.93	113.29	118.27	105.57	106.67	111.96	115.41	106.92
96.235	107.25	99.993	100.62	99.341	103.22	111.01	99.369	109.35	112.59	111.54	114.51	105.3	99.214	102.91	100.83	103.18	107.84	96.381	107.39	103.49	107.93	116.42	113.47	101.82	104.8	107.49	106.74	108.97	101.86	105.6	105.93	109.23	104.77	104.34	107.6	103.89	101.72	108.19	110.21	99.376	113.24	101.79	108.99	106.18	112.08	108.26	114.79	110.96	106.11
105.88	104.77	111.91	105.8	103.5	105.88	110.75	108.53	111.81	111.45	110.93	104.2	111.5	105.28	108.53	110.2	106.15	110.02	99.636	104.82	106.54	108.08	100.68	99.505	108	110.65	112.74	101.65	105.77	109.63	97.783	113.61	109.98	103.97	105.62	106.24	113.59	105.31	107.1	107.4	111.08	106.52	115.66	114.07	104.9	101.26	103.96	106.65	97.166	97.431
107.65	106.99	100.22	108.21	107.53	105.86	104.65	104.45	106	104.75	97.909	106.43	112.58	102.11	98.695	104.61	104.23	111.37	105.47	98.986	99.643	108.54	111.16	96.802	103.27	101.61	104.37	105.67	99.455	102.32	100.4	101.36	96.09	106.63	100.02	94.262	118.99	104.3	96.765	101.65	98.114	109.23	109.81	104.55	105.06	105.7	105.06	103.15	100.91	104.74
86.851	112.28	107.41	114.85	97.747	100.48	112.14	98.232	98.367	101.98	103.68	110.06	101.59	112.41	105.18	97.629	110.13	107.31	100.22	101.63	108.07	104.34	105.46	107.82	105.33	105.33	110.84	115.96	110.18	105.4	108.61	107.9	107.56	102.46	104.95	108.12	107.96	100.78	104.81	111.56	107.21	111.33	102.07	106.92	103.52	103.96	112.48	103.7	104.83	90.95
112.1	113.01	100.36	108.06	102.86	101.42	113.3	113.66	111.59	104.37	105.34	103.11	105.51	112.79	105.84	111.98	103.29	108.28	98.251	109.07	103.68	97.522	105.69	111.97	112.78	113.27	98.863	93.739	109.84	108.28	112	110.59	99.599	101.92	108.89	101.53	98.223	106.78	112.73	104.16	104.05	108.44	103.58	106.19	102.96	103.71	93.219	101.95	98.983	108.57
113.52	109.9	116.71	109.9	113.8	114.95	105.95	107.26	111	113.71	109.86	112.01	105.98	108.52	113.35	113.43	112.74	102.39	116.76	106.42	113.89	113.02	114.12	121.1	115.22	113	118.77	117.54	107.81	109.86	118.29	114.87	109.54	100.39	103.64	105.26	112.55	109.16	119.12	110.65	113.86	111.15	108.28	107.04	110.91	107.07	110.31	106.69	120.1	115.17
99.31	110.42	109.33	101.41	100.99	112.76	103.25	108.11	111.45	107.44	116.99	100.88	102.95	98.701	110.16	110.02	104.28	106.4	110.78	102.56	106.02	100.47	103.45	109.43	104.55	103.58	108.13	108.51	114.21	99.875	104	101.16	114.28	104.27	117.98	104.45	105.34	106.6	108.38	111.22	102.13	103.84	104.34	113.29	106.26	109.65	102.87	107.95	110.74	110.19
108.04	109.01	107.01	114.69	112.35	118.06	113.84	114.41	119.41	112.04	113.86	104.71	108.35	114.16	109.55	106.58	112.62	105.94	113.05	111.27	108.16	111.18	111.5	112.94	111.46	114.16	111.85	111.69	112.03	118.33	118.4	114.94	103.68	118.98	104.32	114.64	107.32	113.26	113.92	109.86	108.03	109.49	117.23	109.93	107.86	113.4	109.36	110	112.8	112.69
108.75	107.15	109.06	100.7	108.78	105.26	98.834	93.38	107.1	107.84	108.73	108.01	109.19	104.91	102.14	102.16	106.58	108.92	96.476	105.94	113.24	100.57	103.1	103.49	98.63	105.65	107.52	97.12	101.72	111.06	107.55	110.23	103.66	97.493	106.77	104.42	98.531	97.7	108.22	94.822	107.36	96.39	107.11	104.18	97.539	108.03	106.47	108.5	104.28	112.81
123.54	117.13	112.43	115.31	113.44	110.19	102.53	115.16	130.09	117.05	117.02	110.75	107.79	119.99	118.38	105.73	112.97	113.35	110.18	110.79	115.16	114.66	108.28	111.93	111.84	110	108.05	103.72	112.8	112.85	112.87	117.32	113.51	116.38	109.2	113.82	120.17	119.12	110.29	109.15	111.65	106.89	116.88	108.12	113.79	112.01	108.41	114.37	116.1	117.98
111.31	99.891	97.646	98.863	98.333	97.524	102.96	104.87	108.86	99.128	98.48	111.1	98.561	97.76	100.4	105.79	103.35	107.53	97.572	88.103	103.7	104.67	99.663	106.2	104.44	103.21	107.44	94.784	97.379	92.276	110.26	105.37	90.786	105.01	103.47	89.045	109.84	100.47	99.851	99.75	102.39	99.855	102.54	107.02	99.07	101.3	102.06	96.214	106.2	93.004
113.16	108.79	110.06	109.03	113.15	100.67	102	109.38	105.83	110.43	110.61	104.07	123.54	115.03	109.79	112.64	112.68	107.79	116.34	117.1	107.92	113.25	100.69	111.23	108.85	112.91	122.91	109.39	104.67	118.59	107.79	106.68	111.63	98.849	114.65	105.71	106.19	113.48	99.814	105.28	111.35	103.63	107.17	121.93	99.195	106.74	102.33	107.33	116.75	104.1
107.48	103.37	111.8	116.74	109.53	107.91	100.24	102.65	110.16	106.74	104.98	107.73	121.34	103.63	107.2	104.67	100.94	104.52	111.97	109.18	104.49	110.01	99.189	102.8	108.99	106.49	115.71	108.63	116.38	102.03	102.6	94.912	103.63	99.07	108.36	104.19	103.19	114.53	102.42	95.301	107.06	109.12	102.71	100.22	112.1	99.495	97.893	111.67	108.12	100.03
105.28	102.84	109.15	102.22	110.29	97.296	99.823	104.51	105.84	92.734	104.25	103.95	108.75	101.86	102.19	101.98	107.28	108.77	97.56	97.964	109.66	97.299	101.86	113.61	99.136	103.11	102.94	103.24	109.09	99.692	106.71	101.77	102.46	102.95	110.06	98.823	98.824	107.66	104.31	108.11	101.32	108.82	105.51	103.23	108.08	105.25	102.23	107.22	101.8	114.13
94.793	100.03	99.054	101.78	97.569	99.874	95.375	100.34	102.31	100.59	97.002	104.25	96.258	105.91	107.95	98.237	98.222	107.48	96.858	104.82	103.05	98.89	103.08	101.08	101.13	97.59	103.69	103.89	108.01	100.1	102.62	96.945	101.53	107.81	98.919	100.4	103.89	106.27	96.233	97.776	106.69	99.912	101.06	99.923	97.185	100.02	101.13	106.7	93.68	105.63
103.47	102.58	97.769	100.19	103.88	103.25	96.194	95.872	94.923	102.05	105.31	98.299	95.273	98.013	95.39	99.965	100.24	91.474	106.84	98.918	93.341	101.46	107.86	108.49	96.525	102.06	97.035	104.52	103.93	107.81	92.023	91.071	96.168	95.997	99.353	106.29	95.796	96.516	97.898	96.077	104.68	85.506	91.154	103.53	104.2	97.379	100.4	108.98	104.3	107.76
107.71	112.98	111.37	122.59	108.51	111.61	109.6	111.88	111.8	110.99	111.13	117.63	115.11	116.95	110.75	123.6	104.86	114.76	103.06	107.67	107.41	124.92	109.82	110.55	105.92	106.59	112.57	114.95	108.46	106.12	117.03	113.76	112.08	112.47	115.73	113.61	114.63	123.04	112.04	111.91	123.75	112.68	111.28	116.64	109.87	105.57	111.03	119.27	113.06	113.12
102.82	98.205	100.37	88.306	111.24	102.13	103.27	120.86	109.11	100.05	107.27	106.32	106.67	107.11	109.64	110.43	109.25	110.03	108.2	106.97	96.819	101.69	104.44	114.96	104.93	108.46	108.97	111.99	100.98	105.09	96.348	103.36	96.112	106.89	110.01	110.22	106.84	103.4	103.12	108.76	103.74	115.41	100.66	97.126	108.24	104.67	105.06	111.52	108.61	96.343
108.24	110.31	116.07	107.08	107.94	102.05	102.48	105.72	105.14	112.32	97.842	112.33	104.44	103.62	108.24	104.72	104.22	103.71	98.585	111.16	109.14	105.33	100.71	105.92	107.95	113.47	111.13	108.26	95.295	108.15	102.97	108.25	103.03	100.76	105.94	108.34	111.31	92.69	97.186	114.37	111.47	110.53	101.64	106.91	105.74	114.09	100.69	102.66	98.312	107.61
111.61	104.96	106.67	111.26	107.98	106.33	113.59	118.08	108.96	100.65	110.2	105.27	110	109.58	107.67	112.66	113.08	108.96	106.99	108.14	103.61	111.55	108.19	105.57	113.32	103.78	113.45	111.42	103.56	113.8	105.61	113.76	101.77	114.88	114.21	111.16	107.43	95.461	106.44	106.81	107.36	103.41	103.26	100.02	103.45	105.72	109.55	100.08	98.633	98.949
98.355	105.97	99.927	100.43	96.197	98.007	105.47	100.8	106.32	106.83	103.14	99.325	108.59	96.918	103.34	103.7	104.36	101.95	98.9	98.547	104.44	102.02	102.45	113.06	103.56	102.27	111.89	106.59	104.66	111.84	103.2	102.39	108.5	107.91	100.41	104.06	115.66	107.98	105.46	100.73	110.94	105.15	99.778	99.043	106.52	94.91	106.26	100.91	102.8	104.49
118.5	115.76	109.65	104.66	115.4	114.68	102.15	112.96	112.45	110.54	111.69	105.62	111.32	107.85	107.32	101.84	107.29	109.74	103.82	112.65	109.68	121.09	103.76	105.74	106.16	108.76	105.41	111.01	114.48	102.22	108.56	106.63	114.59	102	108.33	107.89	102.8	110.78	115.32	110.55	108.2	118.24	102.17	108.81	106.57	109.02	111.48	108.66	110.82	108.21
100.85	111.14	108.76	99.53	103.43	106.25	103.39	101.88	91.681	94.04	112.7	107.26	107.42	97.701	99.886	108.91	115.37	98.381	110.98	107.43	112.33	107.05	102.95	105.01	102.63	108.32	101.49	106.45	97.561	97.764	98.548	104.3	104.5	105.34	111.66	110.38	101.71	108.66	103.35	98.524	110.11	109.23	102.81	110.89	107.34	98.432	102.88	108.41	95.952	99.741
115.18	117.89	115.9	108.44	110.76	112.76	116.71	103.41	119.58	108.71	111.35	114.74	113.86	109.57	107.45	108.81	113.61	113.12	106.34	109.25	113.08	104.42	110.45	114.34	107.82	117.78	108.13	121.02	119	104.11	109.58	109.09	116.57	115.39	110.94	113.62	111.45	117.69	106.05	110.68	107.21	115.27	112.18	110.26	111.99	107.1	110.54	106.2	114.12	111.95
111.97	110.68	102.09	106.6	108.67	110.6	106.57	113.31	115.53	112.76	115.09	103.73	107.05	103.02	107.47	106.67	117.21	109.24	110.1	107.34	107.26	108.08	105.89	104.46	103.67	104.06	112.21	112.78	109.69	104.13	108.12	105.68	103.62	104.48	102.55	107.01	108.68	105.04	102.37	104.84	99.126	98.879	105.29	103.46	105.49	111.99	109.2	100.42	104.11	103.07
102.82	117.6	107.47	102.6	116.41	104.45	103.82	109.7	111.28	116.09	113.15	108.82	114.32	114.21	106.77	106.88	109.04	114.58	113.5	113.24	106.99	110.53	120.65	112.71	110.46	111.95	114.91	112.47	112.9	116.42	118.59	114.14	112.89	113.92	111.51	115.1	113.43	112.18	116.06	117.81	108.89	104.46	102.59	112.62	115.55	123.33	111.36	109.1	115.1	114.48
107.64	106.98	95.293	97.676	104.65	102.86	107.33	95.958	95.816	95.345	101.39	106.42	108.15	97.133	103.74	101.45	97.922	94.654	110.56	102.45	102.02	101.86	102.33	92.529	105.92	104.5	105.71	97.306	105.97	109.32	112.66	95.789	100.54	97.672	96.87	101.01	103.37	97.58	105.96	99.031	102.92	99.407	99.11	96.458	108.25	92.257	98.104	101.73	96.235	105
102.48	113.07	99.953	97.33	105.07	99.97	110.68	107.97	117.07	98.997	108.06	106.12	109.24	106.34	106.18	108.86	100.81	103.93	107.05	101.56	103.29	108.9	110.58	99.412	108.82	99.714	102.63	107.08	108.94	97.236	112.76	108.24	107.92	108.3	110.85	117.65	106.48	111.17	107.88	113.18	100.26	106.38	101.5	108.02	102.22	110.74	107.5	99.651	107.25	116.56
106.42	105.94	114	103.03	105.25	107.54	111.88	119.72	101.78	105.57	97.938	112.49	105.18	102.62	105.18	110.38	109.03	111.54	102.87	102.9	106.44	98.124	110.63	99.721	93.818	111.11	104.92	110.28	107.77	103.51	110.04	110.74	104.49	111.39	105.29	108.22	95.018	101.38	101.7	105.43	110.44	93.876	105.87	101.3	110.95	102.23	107.58	107.71	103.57	98.654
107.87	110.99	113.34	110.86	113.69	103.64	109.26	114.2	106.37	109.18	118.67	101.13	112.7	112.22	109.07	115.44	111.13	111.96	112.56	111.94	106.57	112.6	107.54	99.689	104.41	115.59	113.3	115.37	114.39	115.23	104.35	111.63	105.92	106.26	113.43	109.79	125.78	121.42	105.9	111.11	105.83	111.6	111.65	107.55	114.57	115.09	124.17	110.58	122.95	116.51
103.9	108.37	105.29	102.32	104.95	112.39	102.57	99.071	113.06	115.04	103.78	110.85	114.71	105.04	108	113.68	103.85	106.49	111.99	110.55	112.42	114.09	104.75	88.842	99.682	92.403	100.05	104.14	104.12	112.89	101.34	104.49	106.43	107.02	104.82	103.61	98.042	110.45	93.657	107.27	109.62	110.17	110.89	112.52	97.369	110.32	108.14	105.7	109.54	103.18
106.87	109.39	98.735	103.98	104.48	107.48	104.48	105.25	110.25	111.08	108.2	109.68	108.35	114.21	108.5	107.08	103.64	104.76	109.04	102.24	96.943	98.244	110.2	106.75	101.85	103.78	106.92	103.61	100.59	108.48	97.516	97.577	104.51	108.07	98.795	106.03	101.9	108.62	109.72	109.49	103.9	107.83	109	113.33	109.41	95.149	107	110.87	105.06	103.24
106.75	104.74	101.21	104.62	99.3	120.49	111.64	107.56	108.97	98.819	104.56	102.02	93.066	108.21	107.24	98.295	95.787	105.22	112.84	107.84	105.77	117.01	97.853	104.6	110.4	111.38	101.29	103.88	98.179	101.59	101.23	112	107.63	111.06	102.99	107.1	104.79	107.45	104.65	107.97	111.62	94.849	102.75	108.6	101.85	105.2	108.52	105.92	107.09	103.95
108.73	108.25	113.96	109.55	117.15	121.3	109.95	116.1	107.95	108.61	108.53	109.67	105.45	107.21	101.23	107.78	112.92	103.5	109.94	111.66	104.58	108.87	107.77	113.05	114.54	108.45	109.86	122.95	114.82	117.35	100.76	113.65	119.09	111.78	114.63	114.99	116.37	107.47	115.84	119.29	110.53	115.96	109.47	107.28	105.01	106.43	112.58	115.26	109.38	108.42
100.96	108.83	106.78	97.944	113.16	102.88	105.46	107.37	104.36	106.04	104.53	98.274	98.613	98.377	107.8	98.581	105.4	103.58	106	107.19	101.9	99.353	104.34	107.4	114.96	108.86	105.52	107.23	98.997	107.32	108.57	105.86	100.28	97.815	103.16	106.58	106.55	101.44	99.106	104.31	109.69	104.69	109.76	108.08	107.07	110.14	109.11	108.53	104.91	97.097
119.55	121.98	119.97	118.87	113.24	122.41	120.36	122.31	109.95	108.16	115.24	111.77	114.57	114.95	112.77	109.87	109.88	112.22	109.84	116.07	105.13	115.65	108.58	112.8	107.08	115.76	109.24	105.11	110.92	107.66	114.83	117.57	109.72	120.41	110.8	108.12	120.11	111.47	117.6	113.84	116.87	110.87	117.77	112.85	105.25	111.57	109.72	114.67	102.79	120.4
100.32	110.01	99.542	92.45	98.013	96.706	103.77	102.75	104.87	99.926	91.872	92.656	107.72	91.737	94.375	92.859	97.437	101.8	106.72	105.57	102.1	97.346	96.024	95.185	99.875	99.717	102.37	102.84	101.09	105.28	109.67	105.69	103.12	94.582	102.82	102.44	96.378	94.449	100.63	93.182	108.3	95.762	102.83	105.91	104.49	101.34	98.213	99.605	102.47	102.72
99.286	105.13	105.75	107.45	106.93	101.64	106.63	105.8	108.06	104.2	96.984	103.27	100.6	101.17	107.38	103.36	108.01	94.694	98.514	111.37	103.59	109.21	105.32	102.38	105.18	101.97	100.75	109.19	104.02	105.23	101.87	105.56	106.17	107.03	106.09	109.33	112.54	94.152	107.87	106.73	102.2	102.15	96.558	104.91	107.91	112.14	110.41	112.14	115.08	109.06
111.18	102.57	112.25	112.43	103.24	106.77	103.01	105.44	108.21	107.36	107.91	105.32	111.81	109.12	97.482	105.8	105.9	109.17	108.76	106.98	105.48	104.09	118.72	98.193	109.4	115.8	107.28	111.29	100.72	110.93	106.58	102.52	108.72	111.75	105.16	104.16	102.46	100.63	104.4	109.55	110.52	110.03	103.12	104.24	106.07	96.049	104.54	114.56	103.23	109.1
119.85	118.25	116.9	116.16	113.77	111.6	117.05	110.14	106.51	114.54	114.29	113.2	107.39	114.77	118.49	109.51	106.78	105.1	110.04	113.44	115.06	116.06	110.33	115.86	114.05	118.98	110.05	114.48	122.07	111.08	106.51	111.48	115.76	108.97	110.68	109.12	114.66	105.54	118.92	112.72	108.35	107.24	113.35	103.01	111.03	115.1	116.64	113.66	110.35	106.78
123.82	109.73	107.5	115.46	117.44	98.239	121.51	114.56	108.66	109.24	107.18	112.42	99.368	111.08	105.21	107.41	109.03	103.29	114.97	110.48	102.33	105.63	121.62	114.2	107.8	114.62	111.32	107.13	104.76	111.18	104.69	108.27	112.32	115.26	114.64	105.28	107.51	106.78	106.68	117.79	114.99	107.38	108.57	99.319	104.28	113.82	104.23	111.57	110.65	110.26
105.78	109.33	102.48	113.12	109.52	103.5	109.63	106.19	113.15	108.13	101.46	103.1	109.66	100.42	112.85	105.75	101.03	109.32	105.39	105.47	106.67	104.04	108.92	102.08	106.12	105.49	105.33	103.98	110.75	103.98	114.43	103.48	94.372	111.45	112.17	105.99	104.99	96.82	104.57	105.76	104.16	104.8	103.87	106.03	110.69	113.66	100.43	105.76	111.78	103.08
106.46	105.21	110.87	117.69	112.91	111.48	108.09	121.69	103.89	110.88	111.33	112.83	108.11	99.188	115.84	108.8	114.76	115.32	111.57	111.7	105.79	112.57	111.77	108.79	107.61	117.41	115.6	113.92	105.69	110.22	115.28	109.68	102.07	108.04	112.5	113.31	105.51	116.72	118.51	118.18	105.21	108.6	107.7	101.85	113.98	111.61	111.42	111.27	108.93	112.44
110.54	115.46	115.09	113.02	115.07	114.74	109.29	120.69	110.46	109.58	105.1	113.58	112.28	107.61	110.15	111.23	115.08	106.57	108.16	115.81	112.02	120.1	120.94	107.11	114.44	108.48	108.35	116.6	107.53	109.97	111.86	102.3	113.91	110.08	116.88	112.8	118.47	122.13	120.07	116.23	106.84	112.12	108.5	114.4	114.54	111.84	108.7	109.77	113.15	108.41
113.09	126.01	115.4	110.5	118.03	116.85	118.13	116.76	114.04	114.83	122.31	120.74	115.93	119.54	122.66	112.35	120.66	121.81	118.24	112.96	111.17	112.27	123.31	117.46	116.97	123.01	98.408	123.49	127.17	113.91	124.04	116.98	115.08	112.31	112.82	113.71	121.37	111.61	121.69	115.32	108.58	111.65	112.04	116.16	123.8	129.24	114.9	110.82	117.71	116.54
109.38	97.422	108.99	101.2	107.32	107.05	109.48	110.16	107.22	107.5	115.34	98.625	111.09	98.175	107.37	108.28	113.18	96.188	103.41	100.98	115.84	100.65	94.413	103.6	103.52	104.95	95.632	106.61	110.63	109.11	109.67	101.43	106.19	102.76	104.84	99.662	105.97	106.66	106.55	104.6	115.88	107.88	104.08	95.448	107.1	115.61	111.75	109.59	109.68	104.27
102.05	93.907	105.8	99.603	98.023	97.753	100.87	91.719	95.759	103.47	94.235	103.22	97.837	104.98	97.589	107.21	92.761	109.64	97.676	94.13	102.33	100.16	88.773	102.55	96.241	104.45	98.457	97.87	88.577	99.629	101.7	99.215	97.363	90.873	105.93	100.97	97.829	103.83	107.57	102.99	96.058	98.29	101.46	94.991	90.978	96.308	94.315	90.347	101.74	97.729
119.61	109.73	104.62	114.45	112.06	103.68	106.4	103.52	112.91	109.81	100.78	113.79	108.9	117.02	115.99	111.65	113.92	105.58	114.52	117.43	113.18	114.43	108.13	111.87	118.57	110.73	108.74	112.89	124.09	115.65	107.55	120.05	111.32	116.74	109.15	112.05	112.65	114.41	112.75	106.39	121.48	111.27	118.02	108.99	112.02	118.7	106.22	116.54	104.72	116.07
103.14	109.83	107.73	105.82	104.59	112.46	115.5	93.756	102.43	100.35	103.97	105.56	103.5	98.604	110.36	109.76	111.44	112.26	98.334	96.28	108.86	103.77	105.27	116.11	114.26	104.09	108.12	106.81	97.336	106.82	105.34	103.09	100.72	106.91	102.61	98.78	107.41	109.84	97.227	104.67	101.06	101.06	100.3	99.25	109.45	95.862	99.841	97.685	116.28	118.97
111.78	110.05	107.23	101.95	106.75	117.22	107.31	108.39	117.19	116.01	111.5	110.48	109.72	114.78	113.31	110.18	104.4	110.12	111.24	102.22	100.1	108.02	105.89	111.69	102.11	109.97	116.7	114.63	107.51	111.32	107.34	111.87	107.77	105.9	110.86	103.53	109.89	112.25	114.67	112.36	104.85	108.26	112.74	106.72	105.89	110.91	117.46	111.18	107.3	109.2
110.48	105.42	99.371	105.1	109.47	103.27	108.13	104.84	107.61	109.07	100.12	105.81	112.23	104.58	99.754	106.4	106.82	101.37	112.79	97.031	106.71	101.49	95.99	111.45	105.26	102.54	108.18	109.04	98.509	105.44	107.4	103.98	109.7	112.19	102.85	97.778	110.2	119.61	102.31	97.428	103.85	103.89	103.37	110.1	109.68	93.177	102.3	101.9	110.89	96.857
107.26	115.22	100.43	104.67	110	108.23	105.01	101.52	110.69	105.85	104.82	99.77	108.5	106.38	106.28	107.74	102.19	109.25	102.36	110.81	114.69	109.93	103.43	111.41	97.99	109.72	106.37	103.45	104.12	104.42	103.85	108.85	110.05	101.97	110.22	100.16	97.199	109.74	98.107	106.05	107.46	98.958	98.995	106.92	99.978	97.571	101.09	111.25	99.019	106.22
103.88	108.83	111.08	108.77	102.51	108.29	99.572	100.2	100.71	101.76	109.35	100.74	108.42	105.15	102.94	108.24	98.782	103.14	108.41	98.185	105.09	118.19	103.44	106.96	109.48	101.01	100.28	104.16	103.5	102.62	104.66	116.76	108.15	110.31	105.98	102.38	96.879	98.089	102.21	112.42	105.54	103.27	102.96	98.716	103.57	104.7	106.22	101.81	97.215	100.95
102.18	104.73	107.32	103.69	96.295	112.73	113.25	113.14	109.41	113.63	107.93	97.204	118.45	106.78	117.84	107.41	108.48	102.44	97.188	115.12	103.26	118.48	99.816	99.182	98.251	100.66	113.12	105.12	115.94	97.463	106.57	116.94	111.08	95.912	104.17	107.96	114.7	102.36	106.9	116.47	108.93	111.43	108.69	108.03	105.65	111.14	108.35	99.954	101.72	93.694
110.13	114.4	108.85	112.02	114.66	113.67	106.18	104.92	106.25	105.26	107.84	105.97	101.01	109.24	105.44	102.42	111.28	109.84	118.83	105.41	104.63	96.124	102.85	100.8	107.73	101.85	104.38	112.74	114.88	111.91	113.67	110.49	96.715	105.15	108.73	105.5	109.64	100.31	105.84	107.6	111.05	111.24	92.869	103.5	101.94	107.83	111.47	106.25	115.38	112.86
102.41	110.06	119.65	114.17	104.49	109.08	106.81	109.8	105.77	112.31	110.16	104.88	116.59	99.889	106.2	103.48	112.14	112.08	106.88	104.49	105.58	99.7	103.03	110.93	112.53	107.85	111.63	100.34	108.76	99.646	110.87	105.66	103.88	107.29	115.13	105.98	106.05	107.82	111.1	103.6	99.136	109.13	105.72	101.28	95.11	101.49	106.81	107.09	108.8	102.85
114.73	120.33	113.08	99.421	110.43	111.18	107.33	109.35	111.6	110.71	111.22	103.73	102.79	104.11	116.96	107.81	117.35	111.24	110.22	114.84	108.65	106.12	117.98	107.36	109.52	107.7	111.59	108.49	119.95	115.7	116.09	120.27	111.8	116.11	107.31	117.66	116.78	115.06	110.3	104.38	107.23	112.11	114.62	104.79	113.67	109.58	107.43	118.3	117.61	108.56
103.95	110.03	100.43	102.85	110.23	108.65	107.43	115.73	117.65	107.15	104.12	104.23	102.42	99.305	109.41	113.03	113.59	104.12	112.64	108.99	112.91	106.64	108.73	112.11	104.65	116.2	110.32	109.05	105.16	106.63	102.9	103.5	103.99	108.65	104.93	119.24	105.57	104.48	100.87	108.25	102.3	103.35	106.26	103.48	110.76	108.48	103.83	105.27	101.28	108.56
101.53	99.114	101.93	98.627	92.326	94.365	103.44	101.2	103.69	94.636	108.6	104.57	104.23	111.26	104.93	99.305	94.105	100.95	97.859	92.561	99.344	108.6	101.06	111.37	93.913	95.903	101.68	99.846	101.76	102.43	98.281	105.8	101.41	105.64	109.5	88.48	103.22	109.75	98.101	99.156	100.59	106.27	107.22	87.723	102.32	110.56	100.79	101.47	96.393	91.331
105.52	106.74	112.25	112.3	110.28	107.62	107.29	104.69	105.41	109.93	99.42	109.19	104.62	105.55	103.99	116.12	107.67	108.23	107.96	106.05	99.471	104.43	104.6	107.04	110.88	99.457	104.95	106.17	93.75	104.78	110.29	100.79	106.6	114.72	100.3	104.58	116.65	105.05	101.66	110.13	117.03	103.04	95.739	108.39	107.91	100.81	118.51	110.7	100.59	102.75
114.97	116.54	111.35	111.93	116.69	108.2	113.84	115.94	110.42	108	106.89	110.52	102.19	121.98	108.21	103.61	122.63	113.06	110.77	114.57	108.55	110.26	111.74	113.67	108.74	110.67	107.19	115.07	111.32	121.98	104.98	115.69	109.93	118.51	108.76	105.62	110.9	114.85	108.93	109.16	101.77	105.6	112.51	112.31	111.56	111.1	113.4	103.38	111.11	110.41
112.04	98.472	109.4	100.27	101.94	106.66	111.58	103.34	112.94	115.4	109.91	102.77	112.19	105.42	97.489	103.02	102	107.64	102.82	108.57	102.28	87.34	108.29	103.15	107.55	103.35	111.89	103.45	95.64	104.42	108.89	102.32	109.06	101.79	103.6	96.974	101.75	101.23	104.08	105.26	99.995	105.78	98.908	101.23	103.12	101.36	103.19	91.903	104.75	108.16
98.698	101.86	98.939	101.35	110.26	105.59	94.746	102.39	94.724	92.731	95.47	89.621	94.505	91.632	102.18	103.4	108.99	94.491	97.371	99.133	101.65	110.65	105.22	106.28	95.505	89.84	108.41	90.696	96.099	105.09	104.63	102.19	103.14	100.53	94.002	106.18	104.63	103.39	94.52	101.27	100.63	101.28	105.02	103.99	95.805	96.915	102.6	94.289	103.15	107.66
101.31	106.9	101.39	119.03	108.96	111.26	100.87	114.94	101.59	109.01	101.74	120.77	100.56	103.13	102.71	92.927	105.07	100.89	110.32	107.14	104.16	97.595	104.06	105.7	97.668	106	104.74	106.53	112.17	111.14	102.19	109.51	110.89	113.07	105.47	105.69	103.91	100.48	108.86	103.12	104.83	102.83	110.58	110.42	111.4	105.57	109.21	105.52	110.13	111.3
111.68	112.86	101.92	106.73	114.38	109.2	111.02	107.61	112.73	107.08	110.41	100.83	106.67	107.89	114.32	113.5	113.43	117.55	107.43	111.51	116.14	113.31	116.32	105.58	113.15	107.92	112.74	113.93	119.54	116.62	106	102.37	119.96	112.1	120.12	117.27	120.54	115.29	118.27	103.25	113.42	110.24	112.5	114	118.7	116.02	112.84	104.74	115.96	115.94
99.517	115	98.565	100.66	115.86	104.06	114.34	112.07	103.75	100.56	108.29	112.41	100.55	98.426	100.19	113.15	105.92	107.44	106.67	108.32	107.73	108.91	99.625	103.92	112.41	111.75	106.92	107.99	109.11	104	108.69	106.88	113.18	107.05	110.09	96.888	111.81	102.94	109.72	106.04	105.13	97.796	113.04	95.81	110.65	111.62	110.71	108.1	96.062	113.19
112.8	111.8	104.35	107.49	107.9	103.37	110.19	102.58	112.26	110.84	104.16	102.75	108.54	108.04	99.812	101.86	97.372	97.233	104.58	98.708	110.14	108.69	105.66	97.893	98.45	101.51	98.733	110.15	97.503	108.39	113.66	100.34	107.76	107.02	102.7	114.06	102.88	111.81	104.23	105.84	102.83	101.96	111.85	105.9	99.971	108.94	107.29	105.12	107.34	115.47
101.14	107.92	104.73	101.57	102.76	104.16	99.171	110.96	105.63	105.13	104.43	110.88	109.39	100.23	106.82	108.71	107.44	104.33	103.8	97.749	101.9	101.7	109.48	102.05	105.1	104.52	103.32	110.37	116.25	100.92	102.39	108.17	98.255	100.38	101.03	102.38	109.05	110.77	102.98	96.265	111.15	102.81	104.04	106.33	104.51	94.916	111.25	109.75	103.87	108.26
99.908	94.054	107.91	98.515	105.25	101.52	96.626	109.5	104.35	106.21	104.95	100.51	98.191	101	107.81	105.57	95.581	92.855	94.238	103.28	102.33	96.313	111.93	100.47	100.95	97.542	99.969	99.82	99.511	100.82	105.2	101.32	102.96	99.439	103.51	108.77	93.858	105.56	97.469	90.6	91.3	109.06	101.44	90.455	94.375	104.16	100.08	98.408	106	101.06
113.5	104.76	108.84	115.18	109.2	106.15	115.38	105.28	104.09	114.63	111.65	111.44	113.4	117.4	103.22	107.95	119.66	114.95	115.25	120.57	109.89	102.83	107.73	110.92	103.74	109.48	113.53	115.61	104.64	118.31	103.49	112.16	112.99	114.64	111.42	112.26	117.6	120.5	114.83	114.06	110.29	115.4	115.23	115.47	107.51	120.15	111.88	108.3	109.54	111.25
106.81	94.587	104.98	99.503	102.32	104.64	98.435	104.37	102.3	98.487	97.878	100.78	97.206	111.19	99.804	101.64	107.47	91.659	108.73	92.329	95.411	97.168	88.417	102.48	98.432	99.605	95.826	94.257	100.45	105.52	99.342	101.66	89.578	108.13	89.773	99.437	99.203	101.79	100.97	99.243	93.675	102.55	98.974	102.88	105.9	104.06	99.438	98.364	96.208	100.69
99.71	101.02	110.98	107.97	112.11	97.475	97.089	110.91	100.53	101.49	112.97	107.35	112.18	100.55	99.389	107.04	106.23	99.802	100.31	106.89	109.05	101.09	99.374	104.67	109.34	108.03	114.19	108.63	105.1	101.85	105.21	106.22	102.06	108.87	110.03	101.23	109.45	106.16	109.93	104.66	96.941	102.91	103.17	91.19	102.73	97.626	110.29	106.79	103.52	108.17
117.62	115.56	112.87	116.8	116.8	113.35	103.27	123	112.15	114.89	113.72	100.31	105.5	117.19	109.18	116.38	115.25	105.2	118.36	121.47	112.9	118.05	114.07	112.41	116.15	119.83	112.85	107.89	112.74	115.54	112.27	114.24	113.2	109.21	110.15	116.1	115.6	110.54	108.57	113.73	118.33	117.96	107.74	117.35	109.89	105.9	118.14	100.33	123.49	108.37
108.26	114.42	110.59	110.38	99.485	91.162	105.22	105.55	105.1	106.07	106.94	112.17	111.35	109.05	104.65	103.56	102.89	99.597	109.25	103.27	100.96	101.47	106.16	105.64	97.812	91.731	106	101.99	104.44	112.11	98.037	110.8	105.08	99.78	104.12	104.93	103.95	103.06	101.79	102.51	109.33	112.89	110.64	110.3	111.2	106.22	91.979	113.72	99.864	94.423
107.65	101.44	106.05	112.83	100.12	115.29	107.07	106.54	108.3	105.59	99.867	114.25	106.18	99.555	95.742	100.23	107.02	102.48	100.68	108.47	104.96	103.1	110.16	108.32	99.775	108.64	106.69	102.93	101.72	112.51	110.23	105.84	111.36	112.89	104.21	109.19	107.21	121.44	109.5	97.725	114	97.208	102.87	97.172	116.46	110.09	102.46	102.6	109.42	103.77
96.352	113.34	105.81	104.52	96.911	102.62	107.11	100.39	98.628	105.63	96.431	102.97	98.38	111.27	111.76	107.17	106.03	95.722	106.49	103.42	107.64	112.01	108.49	99.308	117.13	100.46	101.76	102.58	101.23	106.9	110.4	109.96	106.7	105.03	98.579	110.81	111.92	100.44	97.127	115.7	105.04	103.32	105.26	103.31	97.66	101.47	109.04	111.69	107.73	109.91
114.43	122.19	122.83	114.2	110.81	108.78	114.45	120.25	101.69	115.05	104.71	119.53	108.57	113.1	115.71	109.62	118.76	116.49	114.48	108.38	117.2	107.98	119.46	124.03	111.91	112.37	116.07	104.13	117.2	114.42	122.61	118.04	110.89	117.7	118.44	119.4	116.01	116.03	114.3	119.81	118.05	106.27	121.73	123.18	113.89	117.48	111.61	116.85	122.45	116.15
100.41	95.417	104.92	104.94	111.51	102.54	106.51	108.13	95.87	98.842	94.057	103.69	94.507	97.998	104.95	104.28	111.95	100.53	105.45	102.44	102.76	97.495	97.916	100.94	89.86	101.81	97.44	108.34	99.361	110.07	100.46	97.014	108.73	92.902	103.84	101.18	103.68	99.403	106.02	96.825	95.922	105.14	106.22	102.93	92.967	98.538	97.649	87.826	102.61	89.175
102.72	113.61	92.123	100.99	99.952	102.68	105.81	107.46	101.98	113.78	104.25	104.93	101.25	111.86	109.51	98.643	104.3	112.96	107.46	108.7	97.711	103.32	100.36	113.45	107.51	110.22	109.31	103.73	96.5	99.816	97.309	107.53	108.56	104.65	100.13	107.23	106.14	105.14	102.65	105.38	99.975	102.19	102.97	97.094	95.11	91.875	101.02	99.263	103.85	105.2
107.19	108.51	107.11	99.97	107.67	112.26	102.04	102.48	103	104.02	111.41	106.36	99.972	115.35	101.69	100.59	99.054	103.76	107.9	97.079	99.232	103.56	105.11	112.29	100.53	103.26	99.956	99.298	107.12	104.03	96.268	103.16	116.77	102.89	96.618	97.097	101.3	101	102.69	103.55	105.3	109.6	100.25	107.32	110.78	102.99	105.54	104.42	102.97	104.47
105.5	111.75	105.44	102.39	99.949	115.58	98.739	104.88	111.99	103.6	106.61	113.02	107.02	109.46	105.92	97.714	109.21	104.99	94.876	111.41	103.69	107.94	114.62	119.1	111.47	102.18	97.818	109.63	101.88	106.87	108.92	113.2	112.99	105.4	103.94	105.95	106.42	110.71	103.25	103.37	113.57	112.91	93.079	111.72	109.21	100.11	104.65	99.432	113.6	99.921
95.705	97.598	92.984	104.24	103.77	99.819	107.58	96.927	105.18	98.88	91.047	93.152	103.81	98.117	99.705	95.282	100.69	95.345	96.572	99.662	103.61	94.879	102.46	112.6	94.174	92.353	108.77	95.781	104.29	106.1	96.098	92.32	108.75	90.962	100.11	103.85	99.523	98.201	95.962	98.691	96.312	98.723	99.879	96.059	98.703	97.902	106.78	93.224	101.87	92.566
94.804	110.04	110.5	102.97	102.64	106.37	100.03	116.09	101.75	95.928	105.64	106.24	103.48	96.702	102	107.83	105.87	107.48	114.5	109.38	109.95	112.73	109.76	110.85	107.41	106.28	104.51	109.26	105.16	109.41	106.48	105.64	103.8	112.18	114.12	104.75	110.65	89.028	99.721	99.254	105.28	104.42	106.49	110.67	110.72	106.95	105.52	106.97	97.07	108.52
115.72	115.62	108.89	107.19	116.5	110.36	118.93	115.3	99.132	112.24	106.17	113.88	118.62	121.85	109.42	113.8	114.05	122.14	114.14	114.11	107.71	118.99	104.78	112.43	114.06	112.89	113.42	111.02	116.57	119.96	114.45	114.41	111.87	112.41	113.72	115.31	106.2	119.07	116.67	114.67	121.22	114.59	115.58	112.15	112.03	114.27	117.3	107.05	104.85	111.31
109.43	111.36	113.23	119.84	123.92	115.72	119.23	106.59	113.59	108.99	106	111.53	113.03	117.78	123.34	112.96	126.21	108.52	112.07	119.4	112.43	108.23	109.85	110.73	114.29	107.67	112.7	119.29	114.89	109.05	103.08	112.65	111.8	109.8	113.42	114.04	122.22	111.05	117.49	110.01	119.43	105.86	112.07	112.18	113.66	112.51	123.48	109.96	108.58	103.81
122.29	117.19	105.89	106.33	110.04	104.8	114.97	111.89	109.38	106.94	98.676	121.26	108	106.84	107.39	113.11	103.54	114.69	115.87	111.49	110.38	111.58	111.46	111.74	101.89	115.73	112.95	106.7	119.38	105.48	104.63	116.43	114.51	113.57	113.02	111.57	113.14	110.48	108.56	112.59	115.67	115.65	108.48	117.65	113.71	109.76	108.9	105.23	114.72	114.16
113.01	105.98	110.38	102.35	106.1	102.74	102.23	106.44	98.35	98.153	114.65	106.46	100.05	108.61	103.69	106.82	102.98	105.54	110.27	109.6	104.71	107.85	111.42	108.7	100.75	102.5	111.02	107.77	96.72	96.481	106.61	104.37	99.431	113.91	108.86	116.14	103.55	104.37	100.45	116.65	102.67	100.35	105.18	99.07	108.03	102.06	112.16	100.88	101.75	104.32
109.07	109.97	108.32	108.96	102.83	112.13	114.7	107.24	104.35	107.23	112.85	117.61	114.3	123.38	113.4	112.09	118.25	116.74	114.19	114.41	114.75	105.89	111.87	103.88	113.02	115.28	111.87	112.83	107.51	123.07	115.8	111.27	117.76	107.47	108.4	112.99	111.44	114.45	109.58	110.42	115.33	108.85	104.78	103.63	108.16	107.22	101.6	110.02	111.52	106.65
110.98	112.23	108.11	110.27	99.945	104.82	101.06	105.8	105.03	113.04	116.1	102.08	100.42	113.5	99.251	108.23	106.34	106.68	112.12	108.68	114.81	98.789	106.86	104.25	111.82	96.621	98.543	93.022	97.947	111.88	103.41	103.41	107.21	99.572	103.18	104.2	101.15	97.908	96.853	103.13	113.39	100.6	105.28	100.14	99.076	107.03	103.35	105.38	103.02	109.84
107.54	103.14	100.3	101.95	108.56	115.41	104.4	108.36	108.16	109.52	104.96	113.49	102.53	100.18	98.589	103.54	114.05	102.15	107.96	110.15	101.65	104.02	105.35	104.8	100.12	107.25	113.23	96.838	105.8	104.73	106.99	109.83	102.3	112.8	105.15	102.32	111.83	108.73	107.52	99.968	101.73	106.39	105.06	101.01	104.76	97.289	100.11	117.91	115.09	108.43
111.53	109.42	106.54	117.26	104.78	107.65	113.26	112.86	106.39	108.69	108.6	112.94	115.85	107.63	114.63	119.79	114.92	112.23	114.12	112.45	121.18	104.25	106.74	114.12	109.79	110.99	110.76	114.24	115	103.26	108.54	112.55	117.18	110.95	102.79	118.1	116.7	112.46	111.9	110.81	116.2	112.64	113.81	110.78	118.01	110.86	115.39	113.28	113.2	120.46
97.762	89.964	95.934	95.948	97.392	102.75	94.213	97.991	95.03	98.515	103.3	106.11	108.77	103.84	100.41	96.548	107.37	103.26	101.96	92.161	98.915	100.67	105.41	107.66	100.15	105.31	102.67	101.39	104.62	101.02	94.543	96.203	97.511	104.76	93.631	99.348	101.2	96.369	97.229	91.098	97.257	104.23	100.55	107.09	96.776	95.162	92.968	100.98	99.604	99.104
99.601	110.08	101.45	105.27	102.28	102.13	103.55	112.21	103.72	104.36	103.99	94.99	101.34	102.64	105.56	115.78	102.24	110.65	104.99	100.58	111.81	109.82	102.29	103.84	108.44	105.78	107.63	106.32	110.29	100.97	108.36	102.12	109.55	106.4	100.1	95.118	103.24	108.57	102.93	103.81	105.1	103.67	110.44	100.96	111.36	105.2	108.99	99.833	105.51	100.96
107.28	104.6	105.76	114.7	106.13	97.295	117.93	107.41	104.97	116.28	109.64	109.32	106.52	115.38	111.72	108.02	108.01	101.38	109.12	115.8	111.65	105.82	99.461	107.5	107.55	113.41	117.93	111.8	110.85	99.982	111.85	121.56	101.52	108.94	110.32	112.11	121.13	108.23	114.38	112.33	109.45	106.68	107.72	104.27	106.71	115.31	106.06	106.22	114.23	109.54
114.52	104.85	107.91	106.51	101.85	110.05	103.27	98.821	112.28	109.2	111.3	100.8	105.85	99.416	102.53	101.44	112.39	103.06	116.2	107.11	113.46	111.8	104.98	110.95	99.642	115.68	113.95	101.22	106.36	108.05	112.38	107.43	104.45	108.54	119.33	104.27	97.996	110.3	101.75	100.91	103.17	107.5	97.93	103.35	97.252	109.34	104.91	110.27	103.03	99.646
111.21	106.81	103.03	100.33	106.42	114.09	101.87	107.98	108.52	106.74	115.79	105.28	94.682	96.93	107.28	101.4	112.44	114.5	109.75	107.18	122.59	94.441	99.938	103.89	101.33	95.26	98.064	112.14	102.54	112.85	118.38	101.98	109.06	100.54	111.28	105.27	108.05	115.6	103.29	112.21	102.84	100.91	105.43	113.21	103.57	104.19	104.29	101.9	114.35	99.834
104.12	99.617	98.77	110.76	112.53	98.103	108.74	111.1	101.3	104.33	106.99	109.02	105.07	108.58	110.72	105.21	98.006	103.54	118.9	102.27	106.17	104.71	106.28	98.047	107.38	108.46	104.68	100.12	101.63	104.69	107.17	105.77	99.085	103.83	104.46	113.28	105.89	111.39	104.63	108.07	115.58	98.231	119.42	112.11	106.97	111.35	109.03	107.2	98.427	103.05
108.96	109.89	97.897	104.59	105.63	102.72	108.85	108.22	103.62	106.43	102.49	114.59	117.8	109.54	107.23	121.71	108.96	101.73	119.83	114.48	117.03	109	110.53	113.37	102.07	113.81	103.29	107.82	103.13	101.83	118.1	104.36	105.53	102.79	108.27	97.606	105.96	106.13	105.34	111.68	106.57	105.42	105.14	108.13	109.32	100.8	106.31	109.23	114.42	104.66
102.19	97.835	116.82	100.49	112.86	97.63	107.2	103.9	106.2	105.93	101.28	102.22	108.12	105.72	107.94	101.7	97.136	107.17	106.54	108.27	109.03	114.49	96.749	107.9	111.89	105.9	115.95	111.26	111.13	98.878	100.56	106.51	99.369	100.19	109.76	108.32	98.999	111.83	104.36	107.32	103.35	100.54	114.43	100.89	94.202	109.66	106.06	111.08	113.37	102.2
111.08	112.25	110.29	109.33	110.17	123.35	111.71	112.37	113.33	113.55	112.53	110	113.35	112.19	105.06	114.46	109.58	115.39	107.65	112.89	115.07	97.797	118.39	109.29	118.18	107.58	107.67	113.58	108.05	100.53	111.52	105.38	108.51	112.96	116.33	109.13	116.4	103.16	111.73	106.18	105.82	120.31	107.2	107.68	106.61	105.32	110.79	109.39	106.83	114.2
109.53	107.43	107.55	99.508	110.98	102.44	106.58	103.99	104.51	100.66	108.76	108.66	104.82	102	101.54	117.68	99.629	97.476	106.45	103.36	112.64	104.9	106.63	106.57	109.97	104.27	113.72	104.41	104.35	101.43	114.68	105.32	103.44	102.19	108.57	103.48	105.48	109.5	105.28	109.27	107.21	97.951	111.22	107.73	108.03	108.31	106.67	102.58	97.341	103.52
99.92	98.262	99.299	110.6	110.92	107.95	112.63	103.91	109.17	102.14	107.77	103.66	98.364	110.84	105.31	118.1	112.8	102.54	108.41	108.99	100.95	106.04	104.76	116.26	111.2	103.84	105.36	114.71	104.62	109.39	105.35	102.75	101.14	118.52	108.8	110.24	113.25	99.705	110.27	108.15	106.92	99.6	96.169	109.44	110.85	102.33	100.97	112.25	106.97	105.28
112.45	97.435	103.87	110.12	105.1	109.01	108.48	114.01	111.43	110.76	101.75	102.61	98.627	102.56	101.45	100.38	109.24	106.86	94.904	97.93	107.47	109.03	99.568	109.84	95.284	106.69	108.46	100.89	96.94	100.57	112.99	112.79	109.34	107.48	104.7	105.92	104.11	96.74	99.71	102.75	114.36	107.86	115.07	103.69	110.3	103.93	102.16	101.16	105.64	104.88
98.763	105.4	103.65	103.06	95.584	106.47	98.16	97.526	106.5	97.06	94.308	103.04	99.525	101.01	101.59	96.625	107.38	103.1	94.835	97.411	112.08	96.105	102.33	103.81	105.67	106.67	98.093	99.453	102.36	102.9	105.21	98.748	103.64	95.565	96.827	98.191	100.67	112.04	98.44	95.939	97.506	99.447	99.649	104.44	98.46	96.219	97.582	92.932	97.345	102.39
99.295	96.418	105.65	102.85	103.84	105.92	107.9	97.402	108.95	106.69	100.97	107.65	106.24	113.51	102.1	109.72	101.77	119.67	99.981	100.74	100.53	111.21	103.65	108.17	94.032	103.34	105.05	111.36	96.598	104.39	107.64	109.2	107.74	100.06	99.959	102.74	100.31	101.42	106.22	102.63	114.71	103.22	107.87	96.732	109.71	113.42	104.6	106.96	100.96	102.72
100.2	110.52	107.51	105.01	101.91	109.71	106.73	115.44	107.39	93.097	105.11	106.59	104.21	104.01	102.17	106.76	95.414	107.1	110.94	101.98	109.48	105.84	106.25	102.27	101.51	115.08	98.234	97.817	105.08	109.06	101.03	104.91	117.46	114.24	106.28	102.3	106.18	103.07	100.64	103.91	104	111.68	101.46	118.92	102.68	109.78	109.32	101.56	101.02	112.28
117.52	112.08	105.48	108.02	111.04	111.01	106.6	111.05	117.66	108.42	113.38	117.29	112.5	122.11	113.38	116.61	115.36	107.68	114.16	106.64	108.87	107.37	111.26	118.46	107.56	119.52	106.94	106.92	108.22	115.78	108.74	99.263	105.19	103.33	111.09	115.09	110.75	116.13	107.21	119.19	112.7	117.51	109.79	113.58	108.14	100.9	111.34	100.43	106.13	108.83
107.1	114.4	115.93	109.99	101.22	105.62	115.46	105.36	109.3	110.41	88.977	103.29	113.85	116.34	105.45	119.07	98.118	108.67	106.25	101.21	99.381	103.72	103.12	100.81	101.19	105.17	105.54	94.603	105.47	105.26	107.72	107.94	105.1	107.58	112.43	110.47	113.37	108.76	110.4	111.49	109.48	103.61	100.3	110.79	98.484	110.9	102.73	105.44	108.5	107.59
103.85	102.54	98.721	98.422	106.61	98.258	104.58	107.87	113.11	90.79	106.54	102.24	111.34	99.342	110.37	102.3	107.47	105.92	101.28	106.65	108.35	94.516	98.686	109.64	105.19	109.91	100.58	108.66	97.841	105.47	111.52	103.29	111.41	111.89	109.17	111.16	107.52	98.583	112.07	106.09	108.91	108.8	105.77	102.63	114.73	105.55	113.05	110.99	98.395	110.58
103.26	106.59	96.336	101.63	107.47	105.2	97.867	109.78	107.28	107.99	102.3	105.37	102.06	101.79	100.92	90.452	99.316	104.61	114.76	104.96	107.09	108.55	106.48	95.304	106.5	109.76	94.861	91.248	93.404	94.294	102.56	93.176	106.45	106.1	103.29	99.997	106.52	102.31	104.55	105.68	103.77	100.26	106.65	107.16	114.96	105.45	113.11	101.57	105.88	106.17
108.86	104.9	93.324	99.549	111.29	109.02	104.68	107.65	109.49	103.91	117	97.863	107.62	98.994	110.25	103.61	99.489	96.629	111.84	101.13	110.62	100.45	107.97	107.05	95.637	101.36	106.36	95.881	106.02	100.47	108.07	107.91	92.214	103.18	114.12	94.899	106.07	103.99	105	104.35	107.6	106.96	104.17	100.36	113.62	109.94	107.33	101.05	108.86	109.41
108.74	108.22	105.67	120.19	103.58	112.94	103.21	114.49	112.25	110.7	109.16	105.27	107.04	110.84	109.14	110.23	125.36	114.27	112.87	99.369	117.21	114.12	110.09	117.39	110.37	116.33	103.9	118.85	105.72	109.23	102.86	108.37	110.4	105.64	109.06	103.32	114.86	117.69	118.11	108.33	114.52	108.98	116.2	110.27	102.91	119.61	110.73	106.52	119	111.27
115.04	116.27	116.48	104.86	110.26	106.92	118.41	112.76	106.51	120.43	107.33	107.4	110.32	115.58	111.05	110.58	119.27	117.46	112.72	119.26	115.27	109.06	108.64	117.57	111.2	103.33	102.38	104.56	112.09	113.11	104.58	111.7	124.96	119.43	112.62	111.67	114.02	107.84	110.43	104.02	92.619	110.29	104.62	111.52	106.65	110.62	112.06	109.23	114.81	109.22
111.93	109.66	105.38	117.63	104.07	111.59	103.26	106.68	106.01	100.56	99.139	106.61	104.59	104.59	104.8	108.62	100.36	110.2	106.67	109.45	99.869	106.89	105.79	105.82	104.63	102.66	115.58	106.45	109.19	110	101.87	94.718	100.35	99.747	103.41	107.85	102.26	104.19	105.25	108.69	118.42	105.14	108.12	107.64	106.5	104.94	103.84	103.35	111.11	104.88
110.1	106.79	113.02	109.69	109.6	100.15	106.52	109.08	97.822	106.65	106.82	97.222	103.84	115.05	104.01	107.28	107.74	97.829	95.443	101.22	112.1	105.4	113.42	103.78	108.61	104.72	102.74	102.78	113.28	114.92	106.33	101.03	100.5	108.81	105.84	109.07	103.69	105.4	100.5	104.98	100.16	115.89	101.65	104.1	102.79	108.96	108.51	108.47	110.49	108.84
111.07	114.5	109.24	112.93	109.9	112.41	109.89	112.69	107.96	119.77	121.54	121.4	103.88	105.3	109.88	109.92	109.8	116.76	111.39	115.68	117.3	106.98	112.35	114.5	116.98	115.38	102.66	110.65	116.15	109.97	112.08	108.04	123.54	122.82	111	110.15	121.45	106.69	110.7	118.34	111.82	100.72	108.23	112.28	115.14	112.04	110.15	111.37	109.83	121.64
109.95	119.11	109.27	115.72	111.97	114.33	120.8	111.52	107.61	109.05	115.39	108.24	106.61	109.13	107.41	108.25	119.68	119.5	112.03	117.4	118.38	116.26	104.67	114.43	116.83	116.36	105.08	114.1	107.71	109.87	118.51	109.84	106.17	111.64	112.57	114.5	116.93	115.85	118.86	109.71	111.66	118.24	113.43	106.48	108.6	109.91	106.93	119.6	110.27	110.99
121.04	107.81	106.13	105.41	118.72	110.53	109.63	117.5	111.24	118.86	103.45	113.62	110.86	112.97	107.28	111.32	118.99	110.93	103.25	108.35	103.69	106.54	116.21	121.72	108.16	110.1	112.62	107.39	114.57	109.44	129.07	107.39	119.65	112.45	109.34	107.6	114.83	102.78	115.77	113.84	117.84	119.05	113.14	119.08	124.07	110.33	105.31	114.24	115.41	111.25
115.41	103.5	103.99	109.76	114.52	109.34	101.46	101.95	107.24	101.08	104.82	105.03	111.07	108.81	106.16	95.444	102.77	107.65	101.82	100.5	96.639	102.4	107.66	117.05	100.65	104.51	110.14	108.67	113.45	108.17	111.92	99.026	101.73	108.91	97.671	118.16	102.97	110.1	110.1	99.973	108.02	101.57	105.14	102.96	105.24	112.97	105.03	103.38	116.52	95.704
103.2	94.898	105.63	102.49	101.73	109.34	111.83	111.68	106.29	109.45	105.44	93.9	114.96	106.94	110.54	101.79	105.57	95.047	104.83	97.702	101.59	104.48	107.39	112.12	106.26	96.86	100.75	105.57	113.54	108.06	112.57	95.194	104.5	93.755	105.57	115.2	107.04	103.1	112.24	112.09	109.44	106.7	98.592	111.47	107.92	104.77	109.26	107.39	107.47	99.531
108.45	105.47	115.95	116.77	109.76	111.11	105.99	113.79	97.169	104.65	115.54	113.09	107.32	108.58	108.5	113.78	110.32	104.56	110.43	108.46	108.79	107.8	111.69	115.94	102.19	105.61	110.57	120.35	112.09	111.39	111.15	115.52	103.11	111.5	106.7	108.23	111.66	116.33	108.51	104.64	109.48	104.89	109.42	111.27	106.31	117.59	113.07	108.53	91.284	105.86
110.33	118.52	109.51	109.43	113.24	114.07	109.77	110.73	109.19	115.49	111.06	112.31	108.35	120.03	110	101.34	104.72	114.56	114.46	113.75	113.74	113.14	100.76	109.78	107.59	114.88	113.99	114.88	117.6	108.65	115.24	112.88	109.5	116.53	115.35	103.59	112.42	123.03	113.29	115.98	94.592	114.44	116.01	114.1	112.96	112.74	115.24	113.6	117.67	99.2
107.69	112.29	108.11	106.73	110.62	105.66	109.55	115.84	102.31	108.52	111.3	107.58	111.9	106.45	118	108.7	111.68	112.31	108.54	114.98	112.55	116.75	117.5	107.42	118.45	106.27	106.85	116.13	108.67	101.76	107.77	107.67	112.89	110.39	101.84	109.98	111.72	111.21	108.99	109.94	112.74	125.95	111.86	105.27	108.75	112.17	112.6	107.73	118.74	118.8
101.31	93.255	102.81	89.301	102.47	110.84	97.134	95.452	94.697	92.829	105.64	92.483	95.253	100.56	104.22	106.82	96.727	102.79	104.22	87.455	101.45	91.682	104.54	103.26	111.38	98.106	106.21	96.44	101.63	102.82	98.181	96.921	99.622	92.441	102.74	107.08	93.406	105.48	102.4	91.056	107.39	105.79	114.12	106.31	96.128	103.78	101.88	96.274	91.755	94.572
115.46	108.74	100.87	98.86	104.11	109.17	109.97	105.54	114.29	111.66	104.59	102.03	108.72	101.42	108.66	109.63	108.82	108.44	105.4	99.263	111.8	100.93	97.663	110.2	112.3	110.32	104.76	106.11	116.97	96.809	105.45	106.86	117.24	109.02	104.78	103.54	107.32	98.123	103.93	96.074	111.7	113.84	112.2	107.37	106.92	112.73	108.67	101.67	105.55	98.105
108.06	109.26	104	101.34	106.05	109.24	102.3	99.682	105.41	101.57	103.74	105.29	104.8	103.21	104.64	101.67	97.713	106.17	107.85	109.87	95.29	113.73	108.24	103.41	103.8	101.93	97.304	99.701	109.31	114.85	108.25	95.181	99.045	102.27	107.68	107.12	102.9	108.95	104.93	111.57	97.244	110.71	110.82	116.47	101.83	102.99	103.73	115.7	104.48	100.6
105.45	101.95	101.23	111.72	103.6	109.17	107.14	103.62	105.88	105.01	105.44	107.8	103.43	113.24	106.04	103.76	108.04	100.29	112.39	95.775	109.1	100.95	110.27	111.21	108.63	112.67	114.68	106.44	108.06	104.33	101.99	107.88	108.53	114.25	103.74	109.43	114.16	103.27	105.99	99.955	104.02	112.08	110.2	112.8	108.1	104.06	101.29	103.55	102.17	102.13
106.09	103	104	111.63	108.1	101.69	102.6	104.02	109.5	96.658	111.28	102.18	101.61	104.34	108.26	99.229	104.73	100.67	122.63	105.9	111.08	102.55	114.6	109.61	108.12	96.478	102.86	104.53	115.9	109.45	101.07	104.1	109.96	105.1	108.59	105.28	104.59	107.64	109.28	106.27	108.16	99.359	104.96	101.23	108.34	114.39	107.75	105.77	104.48	103.77
104.07	114.24	110.62	111.26	97.956	107.67	97.275	103.68	102.35	104.3	101.95	109.19	116.03	104.72	103.84	104.47	107.38	113.66	112.12	110	96.417	108.57	111.27	98.597	107.96	110.88	104.38	107.83	102.3	114.56	104.9	105.22	112.36	102.52	102.27	104.58	112.03	107.07	109.04	106.67	103.65	101.48	104.54	116.13	103.61	103.28	97.127	109.97	107.72	110.37
105.36	115.61	106.14	106.13	101.67	108.48	101.09	110.41	99.319	114.32	108.8	109.02	101.27	115.66	115.67	108.58	107.09	97.511	103.54	103.04	105.35	107.98	98.394	108.88	102.11	97.791	109.84	108.58	109.62	105.14	103.8	116.65	102.17	111.55	101.22	112.17	100.96	111.6	103.61	102.28	101.19	106.49	106.17	99.253	107.06	112.68	111.39	109.48	100.38	108.11
103.97	99.307	102.33	104.17	108.77	106.51	97.826	92.243	102.66	99.363	98.067	104.1	98.843	93.683	98.69	101.67	99.919	93.708	96.534	96.255	84.847	103.47	103.55	105.3	98.634	102.33	94.243	95.638	95.518	92.931	96.269	93.115	100.04	99.613	107.12	96.415	97.057	94.731	94.467	97.617	97.901	93.41	105.16	94.044	100.44	102.67	99.475	104.7	97.398	89.052
102.24	101.61	99.508	92.047	101.08	94.948	101.83	97.565	107.66	100.42	87.503	94.31	108.6	107.18	99.481	106.94	93.531	108.11	105.7	102.93	98.028	88.918	106.76	100.37	96.4	92.126	106.64	99.775	99.143	94.863	100.61	101.43	97.549	93.66	105.97	111.67	97.98	109.87	103.48	94.236	95.264	95.547	102.25	95.025	100.93	103.05	97.278	96.525	102.72	102.6
108.18	107.94	106.15	105.44	104.97	116.51	109.61	102.38	116.34	108.7	114.48	96.158	114.74	109.43	107.72	107.81	108.21	111.17	111.36	94.867	110.15	108.76	108.59	101.76	116.83	105.58	108.15	104.01	113.71	104.46	96.835	104.38	102.43	105.74	107.69	107.98	104.71	101.4	114.83	116.34	110.42	101.73	111.84	109.03	107.28	100.47	103.89	105.53	111	105.3
97.006	109.91	104.17	106.91	112.62	103.37	112.53	101.37	98.01	98.73	104.4	101.67	106.53	99.001	105.38	104.71	107.75	98.453	108.33	104.17	109.5	93.088	94.744	107.22	99.525	99.629	106.22	111.66	116.92	97.308	102.08	110.46	103.82	104.69	97.287	104.94	104.77	100.04	105.95	103.19	95.658	103.11	106.23	106.18	105.98	105.39	102.63	122.09	112.84	107.54
107.03	106.32	109.18	109.11	104.61	101.84	104.67	111.65	112.11	114.04	106.78	104.07	107.63	105.89	106.31	102.44	115.88	99.68	113.25	112.28	105.83	108.49	99.362	109.61	103.42	98.408	105.82	99.03	102.37	112.25	98.206	103.22	103.74	103.7	105.7	109.39	106.68	105.76	105.81	104.37	106.56	112.26	105.01	93.882	109.1	105.42	111.8	95.327	111.21	104.52
104.96	106.7	105.52	109.58	109.09	106.18	105.58	105.87	110.77	106.18	115.83	104.29	103.3	104.44	103.19	101.93	109.24	102.27	107.18	110.03	99.042	110.63	108.89	109.43	117.7	95.28	112.33	103.07	104.49	110.67	104.14	111.87	111.84	100.35	105.48	105.44	116.09	110.3	108.59	104.75	121.13	101.65	110.67	102.85	101.02	115.26	102.62	102.05	110.46	113.59
98.116	106.85	101.72	88.019	101.72	101.55	104.42	103.15	99.775	106.48	95.422	98.997	98.663	97.066	98.342	110.99	98.405	93.333	91.307	98.563	94.085	100.34	94.301	95.909	99.661	93.892	102.43	103.74	97.315	101.77	91.782	104.62	98.242	88.9	91.803	95.524	103.23	104.64	96.081	102.64	98.135	94.417	95.47	100.26	103.93	98.67	104.21	113.6	94.113	91.688
101.25	102.49	96.565	105.24	102.92	98.92	100.39	105.92	103.3	106.53	97.706	97.974	101.35	96.274	94.374	98.636	110.26	98.587	103.91	102.12	91.703	96.006	104.29	96.78	97.493	95.883	98.975	104.46	94.08	109.65	96.391	102.93	102.77	106.44	106.95	93.1	101.95	100.06	96.675	96.157	96.876	102.35	99.899	101.15	94.24	91.356	102.65	102.99	96.235	101.51
105.59	108.31	105.57	116.14	117.68	106.27	117.05	115.16	104.63	115.75	120.09	112.55	109.74	109.82	118.75	114.07	110.07	120.97	108.41	105.26	117.39	113.79	107.47	113.85	103.66	111.28	117.71	112.57	114.5	103.83	117.46	111.19	109.12	120.87	109.13	113.86	114.19	118.35	110.7	97.013	116.41	113.93	109.26	117.08	111.65	106.98	112.95	106.14	109.94	126.99
107.45	118.03	112.2	113.47	109.82	112.18	120.81	111.45	107.89	114.1	115.5	114.81	103.97	109.85	120.54	111.73	105.81	113.83	106.59	105.5	115.25	115.14	120.66	108.95	113.75	118.12	110.85	116.29	102.65	104.2	107.37	119.48	108.76	104.53	110.68	115.02	114.8	109.62	116.79	102.52	112.49	111.78	107.41	110.75	117.01	114.41	107.42	109.12	103.04	109.91
122.2	124.1	121.86	107.85	122.71	116.2	114.65	124.49	118.92	118.45	118.48	114.94	110.44	114.35	122.02	111.19	111.32	120.39	119.87	119.28	121.22	113.44	122.29	118.8	114.4	109.63	122.6	113.69	109.51	117.39	111.64	108.38	121.33	114.58	116.08	121.06	116.78	108.48	119.32	123.22	123.01	117.3	110.01	119.17	121.28	117.57	114.73	114.92	122.15	112.53
103.19	118.79	113.51	121.02	106.27	109.83	104.8	116.58	110.16	116.02	113.8	112.75	114.79	116.58	109.47	107.69	110.82	105.14	117.73	103.11	111.15	115.08	106.34	116.66	111.15	110.72	119.03	113.66	110.31	116.29	112.34	112.49	112.49	113.83	116.51	106.74	121.85	108.8	110.15	118.66	114.01	110.93	112.01	110.28	121.78	111.32	109.12	111.16	114.98	113.5
104.48	99.903	93.085	101.21	95.573	108.05	97.224	104.69	97.26	113.4	100.03	108.71	102.31	112.43	104.86	102.71	105.14	101.44	108.73	109.79	106.92	97.698	108.59	100.09	104.89	104.8	102.09	103.99	104.6	95.113	103.8	106.13	109.01	100.53	101.39	109.2	100.84	106.73	98.114	96.65	104.6	103.4	96.306	100.08	106.34	108.54	104.2	100.01	98.637	111.6
108.4	115.67	120.34	108.03	110.65	113.25	109.57	106.66	111.32	103.06	114.81	108.89	105.61	110.1	111.39	105.14	112.08	113.33	120.17	112.2	107.09	111.38	107.66	115.54	105.38	114.34	109.4	102.8	114.22	114.76	104.85	115.67	105.51	100.97	113.27	115.97	108.78	102.87	98.641	105.95	108.87	112.41	111.01	106.88	99.763	106.04	104.9	120.22	109.69	103.54
110.01	100.4	100.23	95.876	107.44	105.68	113.14	109.19	108.61	111.11	106.53	100.54	109.96	104.8	113.79	107.7	98.317	98.529	109.68	104.95	114.03	101.13	101.01	102.14	104.56	100.38	105.41	106.18	106.2	110.89	107.7	109.64	111.52	109.21	113.13	103.85	106.45	99.799	109.63	101.9	102.53	105	101.07	113.46	106.35	107.84	103.86	102.26	100.11	102.56
108.92	101.91	117.1	105.43	109.86	106.21	110.91	115.6	110.2	121.06	111.35	103.47	114.77	111.85	118.75	107.8	104.59	115.64	110.47	111.5	102.78	120.74	116.27	104.38	114.85	112.44	117.47	106.48	119.02	117.33	114.78	116.23	108.62	105.95	111.03	110.21	101.75	109.08	105.81	114.01	112.98	105.2	118.48	105.01	115.82	113.64	97.611	109.58	103.78	104.14
116.06	98.91	115.37	102.96	105.46	119.35	123.34	111.69	115.17	110.77	103.72	114.35	113.24	117.11	112.65	114.33	116.58	113.12	106.99	104.54	106.62	102.21	118.06	103.12	105.1	119.9	104.97	106.37	108.59	112.55	106.42	104.24	115.51	108.98	104.73	111.06	105.24	108.37	104.06	105.34	103.09	110.23	111.95	107.23	119.94	109.93	115.48	107.04	117.14	108.7
94.309	94.465	98.162	94.411	103.25	107.93	107.7	98.729	101.41	95.696	85.363	104.5	101.69	105.44	104.85	105.59	96.412	99.6	97.851	98.087	97.016	98.17	104.31	95.957	105	91.343	94.753	103.31	100.1	91.576	99.128	102.17	97.506	99.979	95.476	91.326	97.157	95.896	106.53	93.614	96.065	93.889	106.62	103	95.757	105.68	104.17	114.2	97.808	103.09
103.32	102.62	108.13	102.71	106.91	120.53	111.95	111.68	106.39	104.23	106.32	111.16	114.03	101.88	104.66	114.28	109.46	120.75	111.44	111.44	110.42	106.86	118.92	113.47	110.36	107.51	111.9	113.67	114.66	104.91	106.62	109.42	110.86	109.02	114.62	110.85	104.41	112.76	113.5	115.07	119.92	104.82	113.38	103.23	108.77	107.5	99.115	116.92	108.28	115.98
121.03	126.79	132.76	116.69	113.63	123.65	118.87	113.63	113.22	127.23	107.61	111.92	123.64	122.51	113.72	117.76	117.35	117.08	110.31	118.2	115.68	121.07	114.72	115.31	114.24	111.02	119.62	114.51	123.42	117.72	112.38	117.44	122.72	126.74	116.41	119.42	110.97	120.16	114	119.41	111.62	118.8	129.21	117.32	116.83	114.03	119.74	114.9	119.76	116.36
106.34	101.04	108.67	100.38	108.88	106.4	101.01	108.08	106.71	101.14	109.99	107.49	98.249	106.65	102.75	107.57	101.07	97.439	107.67	111.12	103.55	106.1	111.06	103.28	102.51	105.8	104.91	106.89	108.71	102.73	109	117.02	100.93	104.01	103.8	106.48	92.148	103.71	100.48	105.18	103.99	111.56	103.51	113.41	110.25	103.55	111.55	109.11	106.6	102.1
107.29	112.02	109.49	115.34	110.97	111.41	103.75	110.56	113.87	108.84	109.12	111.31	108.11	116.55	115.65	107.36	121.83	115.39	113.5	112.37	114.41	108.47	112.14	112.26	119.42	99.107	116.53	109.82	106.84	109.8	117.34	114.64	115.03	109.58	112.31	114.37	118.9	119.17	109	111.77	112.08	113.44	109.11	108.91	116.66	118.76	112.76	110.87	110.11	113.52
108.04	102.86	111.55	107.05	110.61	114.89	105.53	106.4	117.95	109.47	107.58	108.43	98.756	110.14	100.12	107.94	108.58	104.02	108.55	106.7	100.32	105.24	109.38	108.52	102.55	100.25	102.48	105.71	94.466	101.62	114.26	106.23	119.46	103.46	100.98	107.65	104.83	115.7	109.76	106.72	110.09	105.43	108.1	108.95	109.22	107.4	118.12	108.66	110.89	108.06
110.98	110.57	111.86	115.53	119.81	118.7	112.46	103.05	104.13	119.32	109.69	110.29	100.93	109.65	108.34	113.66	113.24	117.07	115.23	121.02	108.49	115.32	113.68	115.45	115.15	113.38	113.4	113.07	107.91	110.31	98.299	120.93	105.7	108.77	106.47	118.2	116.46	114.63	104.93	124.37	113.31	119.42	112.38	112.01	106.64	107.42	108.35	117.29	106.53	110.95
99.796	101.59	110.33	107.97	102.19	101.68	105.25	99.783	104.17	104.17	100.77	101.53	102.93	94.777	102.14	102.11	100.75	91.571	106.15	98.676	98.517	100.35	104.47	97.099	106.03	100.55	98.229	92.655	103.01	112.54	102.09	100.87	99.099	104.16	100.26	99.857	94.245	94.605	94.212	103.43	92.628	97.062	97.192	113.67	107.21	104.41	108.92	109.34	107.55	99.56
100.59	101.78	104.83	100.07	100.32	106.92	101.43	107.82	111.51	111.22	101.6	106.86	98.011	101.61	101.78	102.96	110.16	109.58	98.667	101.43	104.46	109.09	102.43	102.45	100.99	110.03	101.44	103.47	107.08	97.726	105.65	107.61	106.26	108.74	98.826	99.955	99.063	115.36	97.987	100.6	107.94	103.22	105.05	103.18	103.78	94.846	103.08	105.89	112.2	98.817
109.63	121.79	116.35	105.69	108.5	111.04	103.12	109.29	99.043	112.65	102.48	112.61	111.88	112.87	109.56	108.5	114.17	111.93	105.27	115.84	111.21	105.94	111.95	112.95	109.13	114.18	107.73	104.91	109.62	111.62	108.33	121.54	111.49	112.44	112.83	116.26	110.25	112.33	119.28	114.68	109.55	115.59	105.09	115.99	111.05	110.02	109.56	107.47	112.98	116.42
99.128	98.888	104.4	102.12	108.54	109.18	104.79	112.77	110.58	105.78	98.473	115.39	113.13	111.06	102.77	113.46	104.83	103.71	100.15	104.48	101.11	107.04	100.14	103.64	98.545	103.59	106.21	104.67	99.275	104.63	97.29	95.343	116.95	105.84	108.04	103.24	109.46	108.39	113.82	108.96	109.48	111.23	109.07	106.45	104.96	109.32	108.51	108.4	103.61	104.34
109.72	109.08	119.04	112.4	115.01	109.2	110.26	111.11	111.51	112.29	113.22	112.56	117.85	118.76	114.41	113.73	106.15	112.34	111.91	106.72	113.12	102.85	106.92	109.78	115.38	114.36	116.76	110.37	109.53	119.78	107.09	110.23	108.81	106.62	105.37	111.2	114.37	121.11	107.67	114.32	117.12	106.83	116.32	108.45	100.71	110.38	111.2	112.02	108.79	112.24
113.12	114.49	110.05	112.16	106.33	99.017	104.03	105.41	112.1	108.63	102.04	106.98	113.17	98.472	99.957	110.2	104.91	107.66	105.44	107.62	96.624	106.43	98.768	102.91	99.341	103.32	104.87	116.92	112.55	111.37	107.72	107.91	109.82	110.85	103.04	104.33	102.57	110.56	107.94	99.296	106.16	97.405	111.5	104.16	110.18	110.2	102.98	108.91	102.21	106.21
107.76	106.78	110.73	109.82	112.64	118.52	109.37	114.66	116.77	106.2	117.14	109.59	104.74	116.36	112.23	106.88	114	115.51	113.48	116.93	117.8	114.02	117.44	109.19	113.94	111.73	110.08	111.84	103.71	111.17	115.06	104.44	112.81	106.62	117.48	103.18	116.06	111.8	109.48	103.45	105.85	106.29	112.08	115.68	109.39	105.13	109.7	108.15	113.58	106.27
108.94	107.65	114.02	110.69	112.21	109.07	106.88	104.97	110.72	108.61	113.1	116.21	119.3	108.68	114.83	111.28	103.02	108.68	111.37	120.39	110.21	111.76	107.56	108.83	107.37	115.15	106.98	118.83	112.66	106.98	120.47	109.94	109.41	111.43	105.38	116.49	106.3	111.4	112.26	111.51	113.38	104.14	109.2	124.68	115.55	115.22	108.23	109.97	107.85	114.48
107.89	116.03	116.04	108.78	107.76	122.29	110.46	114.26	110.82	114.7	111.19	114.96	108.54	120.68	114.46	118.55	114.59	111.21	115.54	110.07	123.14	103.74	106.42	121.93	108.93	109.45	122.34	117.6	110.21	108.88	121.24	106.1	101.94	114.79	111.3	114.29	116.35	111.1	112.61	120.27	106.94	118.55	116.89	119.56	109.13	105.09	115.92	104.34	114.55	115.83
103.68	105.31	101.67	107.12	104.46	109.79	113.35	101.55	106.3	104.45	100.73	112.36	104.14	109.29	107.78	109.83	111.04	101.4	106.12	99.226	108.32	106.22	104.32	105.09	109.6	104.98	102.08	105.97	110.97	107.11	113.67	99.055	112.88	97.592	106.16	103.72	108.16	107.26	117.46	104.78	99.567	108.07	103.84	113.18	105.74	102.47	105.26	104.02	100.35	111.32
110.57	109.03	111.72	107.96	112.05	106.13	102.23	114.29	103.9	107.68	104.59	106.65	110.65	106.07	106.16	108.04	116.13	111.07	118.97	107	109.42	103.57	103.11	108.36	103.48	112.1	117.41	101.51	105.53	113.54	99.65	104.9	112.13	104.93	113.11	106.73	107.66	107.94	109.92	109.09	105.65	109.61	94.503	113.99	111.79	111.3	103.7	103.03	107.71	104.56
106.62	106.89	110.8	104.49	103.06	100.27	106.29	100.14	95.659	103.15	103.4	99.347	108.95	103.86	96.277	98.853	100.64	112.3	100.57	100.22	114.5	101.78	106.65	100.58	99.528	102.75	111.01	97.637	108.3	102.99	102.08	106.55	107.77	106.83	103.32	109.5	107.08	99.969	97.983	112.38	110.49	97.336	101.33	99.098	102.78	106.54	108.94	106.04	107.14	108.07
103.13	104.67	115.54	122.16	109.33	98.228	113.31	107.88	106.72	111.16	111.88	115.38	116.21	116.75	114.51	117.35	113.27	110.41	111.71	106.69	108.25	110.45	111.31	111.38	117.17	119.54	111.44	106.3	114.5	114.79	112.74	106.85	109.42	115.2	107.83	118.06	105.95	113.11	115.84	110.49	109.84	109.96	114.53	102.44	109.23	112.56	114.2	109.65	117.31	120.03
102.74	93.355	98.424	94.109	91.312	101.45	102.42	100.38	97.519	101.38	100.33	107.56	96.217	108.66	92.269	102.08	98.892	95.236	101.85	103.65	100.45	96.597	96.332	97.311	95.326	98.814	106.92	96.94	94.442	107.55	98.858	93.882	93.765	96.433	103.22	100.88	88.981	99.737	96.583	100.08	89.119	95.212	91.429	95.855	100.37	98.024	100.8	107.85	99.067	100.56
110.41	118.84	107.42	112.18	115.33	116.24	112.37	113.89	113.28	103.7	111.31	106.68	112.43	103.73	111.91	112.52	117.46	107.86	111.71	111.37	109.7	112.63	111.11	112.3	117.41	117.46	118.44	114.76	110.13	113.79	111.79	104.63	113.65	117.16	109.41	114.05	113.33	117.74	106.16	113.09	118.14	113.52	117.12	113.26	109.37	106.27	107.91	112.38	114.73	114.28
118.37	127.56	114.67	106.89	110.24	115.1	119.14	111.62	104.7	118.67	108.22	118.77	114.29	120.75	112.73	109.74	111.29	118.46	117.66	110.75	119.62	112.9	110.94	112.99	108.99	105.25	110.21	123.54	104.52	112.67	114.39	116.77	110.8	112.69	109.46	113.78	103.21	116.24	108.63	112.26	109.09	110.05	108.71	121.65	115.52	111.29	118.85	106.07	108.15	118.19
114.56	112.89	112.42	107.81	109.32	105.36	109.97	114.22	112.18	112.53	110.5	103.35	107.02	105.41	110.29	109.93	104.98	105.07	108.86	109.61	112.51	93.327	95.973	109.71	105.62	112.6	108.51	119.18	105.51	114.16	115.91	113.44	113.94	105.6	108.38	112.51	105.67	104.48	112.29	107.36	101.29	110.88	110.63	111.92	106.73	103.32	103.71	109.32	105.41	107.71
111.14	111.66	118.27	108.46	103.5	114.88	106.14	108.72	118.28	112.83	113.07	105.95	118.15	110.08	103.56	108.24	112.49	104.52	112.87	103.3	111.5	101.51	108.52	107.72	119.27	103.56	114.62	115.1	113.6	111.48	109.13	107.24	113.53	113.65	115.62	119.94	115.31	112.77	111.81	121.84	110.72	107.21	113.01	105.62	114.81	106.52	111.32	112.03	107.81	109.42
102.85	105.42	109.35	104.12	110.6	109.08	116.51	107.87	112.39	107.24	106.82	105.97	108.69	109.05	108.83	108.8	109.66	115.21	103.67	105.74	110.87	114.99	106.32	110.56	100.5	100.56	120.86	107.25	105.58	110.74	109.18	101.92	105.21	109.44	107.45	106.62	104.17	115.68	107.72	107.94	115.62	103	102.93	106.9	100.93	106.39	101.87	102.03	96.824	110.12
111.82	108.87	111.27	115.79	108.66	114.37	116.71	109.82	111.34	109.52	115.13	107.12	104.25	115.06	113.22	110.78	113.46	101.07	105.31	116.64	111.44	112.92	103.58	106.06	112.63	114.22	106.4	113.43	112.67	113.06	112.87	105.95	111.11	118.23	118.15	105.59	105.64	108.96	108.55	119.03	107.41	111.46	113.86	104.9	116.08	104.08	112.78	110.85	110.83	108.86
108.62	108.62	106.23	100.79	110.97	97.672	103.42	107.39	109.2	107.17	108.73	95.985	107.7	109.96	113.86	100.57	108.42	100.64	107.05	105.8	118.05	109.02	103.44	95.298	106.1	104.35	98.175	112.35	109.41	110.32	99.358	105.17	112	98.049	109.81	117.3	102.63	97.878	106.7	104.63	100.44	103.81	112.67	100.93	102.96	106.75	100.58	104.09	103.03	103.87
100.14	99.448	107.08	104.07	96.95	109.11	109.55	97.131	108.74	114.06	102.32	101.6	111.14	110.53	108.13	102	103.08	106.9	110.56	116.09	100.03	97.723	103.38	103.05	104.96	95.124	107.85	94.43	106.5	111.9	100.91	106.32	103.56	103.89	99.657	103.03	108.5	110.13	102.95	95.719	107.66	101.41	101.86	110.75	104.61	101.82	103.77	108.87	103.59	106.49
116.39	114	116.23	121.07	116.52	110.42	112.93	114.58	113.36	109.69	118.52	116.77	108.53	106.74	117.2	112.38	112.81	114.03	109.14	116.01	111.49	120.92	110.65	111.57	105.69	107.73	107.95	113.95	112.23	109.43	113.63	109.55	107.86	114.45	106.03	110.01	121.65	103.33	110.72	116.75	118.22	115.47	105.28	108.57	120.36	105.4	114.14	106.47	101.63	111.8
114.57	117.17	107.14	101.04	112.09	109.55	111.58	110.95	109.09	109.36	119.22	101.26	112.23	111.04	108.89	108.52	113.74	115.93	117.24	111.19	113.4	109.52	109.63	115.58	108.49	120.55	108.9	115.63	110.93	111.77	112.62	114.27	110	113.87	115.47	113.54	105.36	102.34	110.19	111.64	114.69	116.82	112.37	106.39	112.4	112.27	113.93	102.02	108.41	110
94.01	105.59	98	95.726	108.93	102.96	99.933	91.588	105.3	100.06	100.6	104.16	103.75	109.98	99.582	108.41	104.33	104.54	101.98	103.22	104.48	107.97	94.179	99.278	96.324	97.141	96.053	96.259	102.86	91.065	95.627	93.898	96.374	91.358	96.811	101.47	109.55	103.09	97.328	102.66	100.08	103.98	98.947	101.32	94.804	105.41	102.31	105.36	96.044	95.634
94.321	108.61	119.52	113.05	114.74	107.35	113.11	114.98	105.61	111.31	108.97	116.32	113.9	108.42	124.85	118.76	92.229	109.63	116.03	111.55	110.61	115.48	115.22	105.16	116.77	112.47	114.9	117.33	100.97	122.23	114.78	117.7	114.03	110.72	111.64	113.85	106.72	113.02	107.71	109.28	109.34	110.97	110.31	109.83	112.62	108.32	116.13	115.93	115.57	117.98
106.52	104.42	103.5	114.55	104.46	110.43	105.49	100.55	102.54	97.764	107.67	114.46	106.14	105.46	97.387	116.57	109.61	113.5	99.687	112.39	108.54	99.27	101.05	100.43	105.53	102.76	100.54	107.55	110.8	98.333	107.92	113.84	101.71	112.11	107.46	114.33	100.03	103.88	104.49	97.111	106.56	106.29	107.52	106.62	97.216	100.2	105.2	108.34	111.02	102.91
105.74	113.72	116.93	100.45	96.793	101.88	108.38	107.82	106.14	113.42	115.06	100.91	105.83	105.7	118.28	104.11	107.25	111.4	99.736	111.09	97.849	110.44	107.37	113.19	104.24	102	111.06	101.11	107.06	115.74	106.54	110.1	108.66	111.52	112.65	110.91	110.35	105.91	117.87	109.37	106.37	115.79	98.213	109.8	108.85	109.7	111.9	109.9	105.42	110.07
99.444	101.73	101.35	103.49	100.04	106.06	101.61	99.256	110.15	102.77	102.92	103.5	99.411	92.005	113.18	105.3	97.593	104.24	105.41	104.21	97.085	98.415	103.05	94.383	94.961	104.28	99.907	94.857	114.14	96.421	98.283	101.91	96.8	97.548	101.83	107.19	104.67	104.02	105.14	111.54	107.02	102.93	103.14	101.22	113.87	106.18	101.71	108.83	95.995	105.06
114.15	116.15	108.45	120.23	113.71	111.95	100.72	112.83	119.03	108.8	112.12	110.26	107.43	110.4	113.36	117.3	122.66	122.43	114.01	118.47	99.676	107.18	113.9	116.58	109.65	110.15	111.3	114.15	113.95	117.66	107.62	110.29	102.6	116.45	107.99	118.23	109.37	106.56	114.61	117.58	97.561	120.22	119.94	112.62	104.51	120.83	118.44	123.13	120.7	115.26
105.19	101.53	105.87	96.34	107.41	111.12	106.17	102.12	104.91	89.568	109.06	103.31	107.57	99.67	110.63	104.84	107.97	99.373	95.41	110.94	109.75	103.03	105.54	114.56	98.847	107.8	107.32	113.71	103.57	108.13	108.59	101.59	106.54	109.03	110.42	110.55	117.45	103.26	108.39	110.36	106.66	100.47	109.51	102.2	103.83	99.773	110.18	109.43	110.16	102.25
113.49	116.19	114.45	106.12	101.73	115.95	121.31	107.44	109.5	116.35	103.16	102.78	111.62	107.49	109.67	115.17	115.16	115.51	100.94	107.18	117.57	106.21	116.24	114.54	110.23	113.24	107.39	104.57	109.95	112.66	109.37	105.8	108.06	108.4	117.66	106.01	99.04	113.98	100.03	110.08	110.36	104.22	108.76	108.87	103.49	106.63	110.35	110.91	111.79	125.63
117.92	117.62	109.95	100.69	126.08	124.27	123.7	109.48	122.69	128	115.53	121.57	117.06	115.36	121.83	122.62	117.43	114.73	121.15	119.14	119.62	126.44	118.98	118.57	123.58	127.01	120.14	126.38	114.58	126.18	120.17	112.37	123.61	115.09	118.95	113.28	119.57	120.35	119.52	123.57	115.74	114.82	115.29	109.36	107.39	123.32	110.77	111.8	118.73	114.43
120.46	105.15	114.78	109.66	111.7	106.84	111.55	110.32	106.92	113.52	117.38	113.06	114.66	108	117.32	115.8	106.03	108.62	111.12	111.33	116.15	101.36	103.23	113.32	117.34	107.08	103.1	108.24	109.38	114.34	105.24	115.85	116.98	108.71	112.93	115.37	109.45	113.86	111.22	114.51	114.41	109.22	111.54	120.25	112.71	111.56	117.66	117.14	109.12	108.58
122.16	120.95	116.09	117.37	117.47	105.49	109.13	121.55	120.86	115.67	114.01	118.87	119.03	122.55	109.64	115.07	110.44	126.4	111.38	112.94	121.8	120.05	121.73	116.25	113.18	116.01	129.21	116.62	127.2	109.73	109.47	113.13	122.57	117.78	113.92	108.93	115.44	119.75	117.44	122.02	114.46	112.31	116.81	114.93	124.5	120.1	115.89	112.37	109.64	115.63
92.577	88.653	96.312	101.88	94.515	98.024	93.773	104.43	108.66	102.77	103.71	92.657	101.39	95.139	103.52	93.072	98.261	100.71	99.909	92.135	101.33	97.979	108.36	100.11	95.283	99.543	97.8	90.046	104.01	101.94	102.3	104.77	103.76	100.59	99.06	96.947	102.77	100.59	97.033	96.523	102.3	100.22	100.12	96.588	101.32	100.88	101.13	101.61	102.3	99.356
99.319	97.92	103.35	95.652	103.3	98.291	100.74	99.225	98.718	95.452	96.125	100.52	107.1	103	88.383	101.07	103.88	100.69	94.845	101.69	95.969	103.22	99.751	95.838	108.07	94.948	99.389	92.95	97.242	100.23	90.859	97.878	94.085	103.48	101.37	102.35	106	99.888	108.85	93.625	95.187	94.504	103.55	98.876	97.189	102.13	98.85	105.99	100.36	96.057
107.11	108.37	103.89	99.489	106.75	102.28	108.04	102.96	101.91	117.6	101.07	114.96	112.36	103.29	104.49	94.376	110.78	102.34	98.867	102.59	104.84	103.17	93.636	111.81	106.88	109.41	94.689	107.78	106.32	109.42	106.48	108.37	101.55	100.56	100.7	100.71	93.945	113.32	109.37	104.53	100.94	109.27	106.94	101.82	98.73	113.16	105.87	111.68	98.565	97.816
113.47	111.27	109.16	101.78	106.78	97.982	110.66	105.06	107.31	110.15	109.07	115.66	109.47	105.08	106.47	112.65	107.69	107.13	108.23	103.71	105.9	110.2	107.2	99.766	102.9	105.77	101.51	112.95	104	114.76	110.32	100.75	107.51	103.57	108.15	110.38	110.67	102.91	112.86	97.586	101.79	103.81	96.245	105.06	98.598	105.4	105.84	108.74	107.88	107.49
106.2	109.16	104.71	106.65	103.92	104.46	104.82	112.76	106.91	109	105.15	107.71	108.88	107.91	99.739	117.63	110.18	102.5	112.45	100.39	103.24	105.2	109.87	99.187	103.21	103.53	109.46	99.868	95.991	109.92	103.99	102.08	108.19	97.708	99.457	97.739	102.34	97.195	108.1	109.05	107.12	101.97	95.434	100.12	105.15	106.51	106.13	106.61	99.707	102.78
105.54	111.44	112.58	106.59	106.95	107.28	110.73	100.46	105.3	115.79	108.28	113.59	108.8	113.27	107.69	106.95	110.34	105.44	104.32	104.23	106.93	105.58	103.79	102.91	105.31	106.9	109.35	108.51	107.05	112.9	108.42	109.38	109.14	105.52	107.92	109.17	103.62	102.94	111.8	115.26	102.74	96.943	104.87	105.49	96.931	108.36	104.63	102.43	104.63	106.7
115.15	107.43	117.9	113.85	109.04	116.02	107.31	113.19	117.76	119.49	114.04	114.75	121.93	118.1	112.44	114.99	121.77	112.07	111.92	105.97	116.94	103.1	114.92	113.04	107.64	107.84	111.74	110.46	119.42	107.57	115.27	114.79	111.98	112.65	105.04	98.162	114.23	109.45	109.64	98.639	108.87	106.21	125.43	104.75	104.82	109.26	113.72	112.79	119.53	110.91
106.54	104.46	111.58	96.727	110.4	100.14	97.414	100.55	102.06	113.68	106.88	98.112	98.961	108.61	101.4	107.53	112.21	102.11	105.82	99.918	110.38	112.15	115.9	102.33	101.81	105.77	99.91	101.64	117.97	94.141	104.32	98.898	97.769	111.6	101.86	103.04	107.85	105.22	103.94	105.68	101.74	102.35	107.38	114.52	105.42	106.65	99.952	105.41	115.5	108.63
106.68	105.36	99.768	110.16	104.52	104.88	101.57	104.79	93.833	101.77	110.02	97.55	102.61	105.42	98.359	109.48	104.55	111.34	106.89	108.55	115.64	103.95	95.846	103.1	108.4	99.527	100.53	113.94	103	103	102.16	110.82	105.29	110.28	109.93	103.82	101.43	115.8	102.5	118.26	103.77	110.09	111.47	118.01	108.25	109.68	96.768	110.86	106.17	101.57
113.41	116.53	105.68	111.83	107.47	108.09	119.96	114.98	114.94	109.57	102.32	111.22	114.9	108.28	110.21	112.94	112.79	104.59	114.83	117.52	117.35	106.52	109.33	116.65	112.96	108.26	108.39	111.77	118.96	115.04	106.54	111.09	110.1	117.93	120.83	116.13	112.15	117.17	111.51	110.45	120.97	123.14	114.18	119.57	111.68	112.87	119.64	112.94	110.52	108.57
96.583	96.335	100.02	111.44	104.26	96.774	110.14	104.3	97.735	106.89	108.88	103.07	100.34	104.63	104.18	107.51	94.803	104.26	94.763	102.14	104.68	110.09	102.58	91.624	101.08	105.89	107.35	98.724	99.011	111.27	104.11	108.94	106.45	104.98	107.34	105.41	98.754	88.837	101.09	105.99	101.9	106.84	107.67	105.64	100.53	105.39	111.77	100.77	99.588	106.52
103.35	108.82	114.78	116.66	110.5	109.97	110.35	112.34	104	110.77	111.56	111.72	110.44	109.2	110.9	110.35	111.09	113.9	108.48	112.5	112.54	111.81	113.3	113.06	105.16	109.84	110.32	115.22	109.31	111.94	114.19	112.47	117.32	113.3	115.29	117.9	108.93	107.83	108.55	117.08	103.12	106.45	114.17	114.29	114.21	111.41	112.72	108.02	120.49	105.58
101.76	100.96	111.49	99.046	110	101.52	98.864	100.75	105.75	91.928	102.79	100.38	106.08	104.93	97.599	102.26	102.58	102.5	103.38	109.55	106.55	108.42	98.985	105.18	102.36	106.25	107.09	100.13	102.31	109.46	110.62	105.47	101.47	107.41	101.23	104.65	95.601	112.34	107.81	111.67	103.66	105.18	98.664	110.93	103.81	97.172	106.76	101.7	111.03	96.708
109.44	104.42	100.52	106.41	104.91	103.95	104.09	106.76	93.749	102.23	97.631	101.38	106.06	100.17	108.07	106.29	98.486	106.41	108.18	112.45	115.34	114.82	93.784	101.89	109.74	101.99	111.11	113.66	106.7	104.88	117.79	107.01	98.629	97.084	107.43	101.16	98.486	110.58	104.15	107.92	103.53	106.26	108.93	105.89	98.242	108.25	114.99	112.45	102.55	100.59
104.54	95.762	93.768	107.86	104.99	106.41	100.8	109.78	103.75	107.65	108.37	104.57	106.75	100.39	103.29	99.711	109.51	101.74	123.68	101.84	119.25	107.92	110.8	104.36	111.67	105.68	111.62	103.7	107.19	112.27	111.23	107.52	99.43	111.35	104.01	98.563	110.48	103.75	98.983	106.87	98.606	102.75	101.17	106.13	109.85	108.01	100.18	102.67	107.26	102.87
97.623	100.9	108.97	110.13	108.76	104.04	94.275	103.68	110.09	95.128	105.85	102.51	102.69	101.66	107.47	106.38	107.12	107.16	100.21	107.01	102.03	99.331	108.13	110.78	105.05	108.94	105.99	96.267	108.11	110.31	99.923	100.85	108.08	107.51	104.97	104.73	108.55	101.87	99.162	115.5	98.568	101.83	113.78	102.18	113.95	111.94	101.49	103.31	107.86	103.02
119.45	108.68	111.62	105.64	103.22	109.76	113.15	105.81	118.43	105.65	118.16	108.26	116.3	108.27	104.98	121.03	102.72	107.49	104.32	97.841	111.84	108.47	100.34	108.46	105.79	103.38	107.93	115.79	106.51	109.41	110.71	108.69	99.744	115.48	106.66	113.31	113.98	110.76	116.63	108.73	106.59	117.7	109.32	113.91	105.97	111.43	108.64	102.24	111.24	118.82
114.52	106.64	100.82	102.64	100.07	113.95	111.43	104.06	104.1	109.65	104.73	112.77	110.09	111.14	111.18	104.68	106.51	103.68	106.15	99.475	110.07	112.91	98.844	109.86	108.5	110.26	110.3	97.141	107.09	110.54	103.91	108.81	111.87	103.89	116.05	108.6	98.137	100.53	107.25	101.8	102.81	107.29	114.33	107.34	102.43	117.01	105.29	102.68	101.37	106.81
105.02	101.15	103.35	102.38	105.88	99.898	104.2	110.62	110.04	112.2	101.31	107.21	106.04	99.347	100.87	107.71	101.83	112.16	111.61	101.58	99.129	100.16	107.36	101.65	109.15	106.8	106.93	109.95	106.21	104	100.24	105.9	103.07	111.33	110.13	112.82	111.87	106.73	103.45	102.07	111.54	102.34	97.08	92.047	102.88	110.14	109.18	99.259	105.72	109.96
106.53	107.43	113.48	110.05	112.2	107.6	98.968	111	108.15	105.22	110.15	108.59	101.92	108.65	103.5	92.639	118.11	102.56	100.86	96.578	104.25	101.76	117.13	101.13	113.89	113.02	105.51	110.44	102.96	111.61	99.728	108.7	110.21	104.24	104.95	109.23	100.94	108.61	104.67	104.87	103.95	96.353	95.576	101.05	110.58	106.09	104.86	107.47	106.92	109.72
120.61	121.11	110.69	114.55	114.35	109.97	99.011	109.28	103.78	113.43	112.51	103.45	111.06	118.53	101.77	113.28	110.06	115.7	115.93	108.34	113.37	119.97	108.03	115.88	112.63	117.33	109.37	110.69	109.83	118.45	104.12	108.54	113.26	107.48	112.44	117.04	113.84	109.92	118.26	121.63	117.03	112.9	116.51	114.15	114.77	108.34	114.92	112.31	123.93	121.66
114.25	111.37	112.95	109.05	113.8	109.66	105.45	111.64	114.29	120.62	106.92	112.27	112.2	108.33	106.57	102.13	104.91	115.74	99.819	108.93	111.87	108.4	101.2	107.2	110.35	109.34	111.54	109.48	107.41	116.55	114.51	105.88	108.42	101.84	111.67	104.65	115.61	122.94	113.99	109.18	109.52	110.88	116.94	108.07	109.26	112.21	109.27	121.15	118.85	119.48
109.23	103.64	110.72	104.39	107.33	108.81	104.29	103.38	95.427	98.417	107.73	106.34	102.5	100.33	100.77	108.52	100.15	113.52	105.02	102.76	103.92	105.9	97.215	114.97	97.132	99.549	102.13	100.42	105.19	109.32	102.3	104.33	104.45	106.07	110.21	101.31	103.53	102.79	104.22	108.04	104.67	103.29	111.27	103.48	110.9	107.33	106.76	114.15	101.86	101.48
107.87	114.27	114.82	119.5	114.88	112.62	123.92	116.96	112.1	123.12	113.49	120.05	115.14	112.89	117.37	117.77	123.36	118.63	116.36	120.68	122.01	111.75	117.97	116.2	116.75	117.72	118.92	111.71	115.03	123.59	116.73	110.68	106.91	113.1	117.25	125.47	110.18	105.88	116.67	109.36	116.73	117.37	117.11	114.94	118.04	117.25	114.23	118.72	123.76	123.67
108.07	109.45	96.363	102.75	115.01	107.9	102.5	107.16	114.67	102.77	104.21	107.52	101.59	105.8	107.32	101.57	112.98	112.8	103.19	108.49	102.49	95.498	99.786	107.91	111.71	107.85	100.68	107.69	106.26	99.648	112.84	103.21	108.78	116.92	94.546	112.86	102.3	106.23	117.98	104	109.86	113.46	106.76	105.96	98.729	106.95	110.41	104.98	114.71	111.11
107.44	105.85	107.88	106.65	107.37	111.15	109.8	113.92	107.89	108.69	116.22	94.881	109.61	106.31	113.95	105.81	106.78	114.43	113.35	111.21	112.01	103.78	92.914	107.37	98.159	99.028	108.54	90.8	104.51	105.75	108.84	111.94	108.26	106.06	101.15	117.54	109.78	108.77	106.54	99.452	98.618	103.91	105.38	104.65	99.934	106.76	107.4	105.53	98.665	99.317
98.202	111.03	104.94	100.28	95.668	94.186	98.693	103.22	100.5	107.77	105	92.208	103.12	93.605	97.93	91.949	98.071	98.543	99.775	101.77	105.9	97.49	96.727	98.493	101.82	94.154	101.92	96.747	99.337	93.173	91.21	97.531	94.829	95.367	85.778	99.056	96.834	101.01	97.266	106.4	103.9	96.863	108.54	116.1	108.67	107.75	95.159	103.19	103.11	113.68
106.15	108.09	109.79	113.58	109.37	101.22	102.19	99.666	101.65	110.98	98.149	97.375	102.69	96.734	98.307	101.61	110.11	103.06	102.86	99.346	99.963	107.92	106.63	112.63	109.61	101.53	101.18	103.63	116.79	106.98	106.63	104.96	97.274	101.34	110.38	107.57	107.76	101.93	106.22	105.09	112.76	103.5	114.72	112.42	105.18	102.23	98.239	105.29	108.06	107.91
116.49	103.7	115.2	116.86	111.67	117.89	109.16	111.26	111.21	111.67	111.6	113.33	109.97	105.09	106.68	96.793	112.07	110.95	103.4	111.63	111.65	111.77	106.1	114.89	109.33	123.99	109.74	107.06	105.76	112.49	110.76	106.96	122.66	107.77	116.37	103.96	107.39	104.84	102.22	114.13	111.02	109.1	121.84	120.11	108.74	111.21	118.39	111.84	121.05	111.54
111.39	93.684	106.84	107.61	96.804	101.8	103.8	103.18	98.957	95.862	109.61	107.53	106.35	107.42	104.5	108.98	110.35	88.805	108.3	103.21	100.51	98.073	97.043	108.02	108.54	104.78	105.65	98.914	103.5	104.74	104.51	103.61	101.81	108.25	105.02	101.52	108.48	102.89	104.33	105.75	108.55	102.9	97.603	100.83	107.62	109.15	104.71	110	94.679	108.44
107.71	111.26	110.6	103.9	108.93	110.35	111.84	104.59	108.4	100.94	102.73	105.1	104.85	103.15	100.85	105.62	102.85	103.13	99.95	106.29	111.88	115.23	104.44	111.86	98.133	104.04	93.657	113.07	109.8	111.69	108.98	104.16	115.59	104.17	108.07	102.69	109.24	96.343	103.15	101.25	112.29	104.31	105.69	116.07	102.25	105.94	102.25	114.82	114.84	112.66
109.02	104.89	105.58	106.94	105.13	115.22	109.51	100.25	106.75	115.26	99.304	101.16	115.22	111.39	105.55	107.86	116.09	111.3	105.27	106.75	106.64	107.95	115.17	108.01	107.21	114.34	98.283	105.19	111.28	109.96	116.45	102.72	100.09	102.21	106.77	103.63	109.3	105.7	103.39	112.36	109.42	99.715	109.94	108.54	105.22	112.15	112.94	117.12	120.55	115.23
106.14	109.78	110.54	108	120.45	105.17	101.92	113.03	105.14	120.88	114.71	111.46	107.6	109.17	113.43	104.31	111.78	120.97	106.5	109.31	119.76	115.76	100.56	116.02	113.39	113.47	108.66	106.33	112.52	105.95	108.71	113.11	109.64	109.87	109.62	119.82	108.97	110.68	104.11	109.68	113.13	115.4	95.341	111.7	107.33	108.97	106.45	116.38	102.89	109.06
111.53	122.03	111.29	111.17	111.71	112.88	110.94	110.3	113.46	100.25	111.37	116.28	105.05	109.7	103.82	111.1	110.98	115.72	109.73	116.69	105.2	108.73	115.13	110.17	121.57	112.02	119.61	107.22	106.31	115.47	109.06	110.87	117.33	111.5	111.24	110.34	107.75	109.76	106.25	110.16	102.86	113.1	105.7	109.26	105.97	112.47	110.82	103.67	101.95	108.29
106.29	110.06	100.99	97.436	107.38	99.426	92.476	100.34	102.18	94.398	105.33	98.689	102.52	93.527	101.4	102.04	99.212	101.65	97.562	105.89	110.34	97.385	87.834	108.22	103.37	94.347	108.92	106.35	95.28	104.52	90.01	109.89	97.185	109.52	100.36	96.423	90.953	107.38	92.735	105.26	99.312	99.846	99.73	101.06	95.21	103.47	95.05	101.79	97.287	106.99
94.172	97.88	97.618	101.21	101.28	104.23	103.72	103.06	100.29	103.07	103.59	91.793	106.95	107.77	93.072	109.64	101.51	102.87	104.97	104.74	102.79	96.298	98.407	97.262	101.99	106.08	95.807	104.09	104.98	101.75	101.42	105.7	104.42	103.93	101.38	96.411	96.232	99.852	92.421	98.202	99.516	103.11	97.262	108.29	108.41	100.12	105.15	85.816	101.8	106.99
114.47	112.31	123.72	119.16	116.45	126.24	112.45	109.84	118.57	123.14	118.05	119.68	120.75	121.96	120.53	121.19	120.39	120.53	124.49	121.33	121.09	122.01	119.21	119.86	118.08	116.48	107.24	118.56	119.67	111.35	116.42	115.93	121.42	118.72	120.41	120.93	117.69	116.57	122.45	104.74	119.7	116.33	119.27	123.77	118.97	116.99	110.99	112.7	121.09	119.44
98.043	112.72	106.48	106.32	117.79	109.91	110.27	103.24	104.12	109.19	106.41	108.94	105.19	109.25	106	116.18	101	108.07	114.6	111.87	111.06	112.93	113.06	112.38	122.96	114.98	109.38	103.53	117.04	108.67	112.75	105.43	119.99	112.64	105.38	115.32	111.59	107.63	105.4	110.97	114.24	113.17	109.66	107.1	119.11	110.11	113.98	121.18	115.96	108.47
107.44	111.85	115.98	110.97	114.61	115.12	114.97	111.67	107.74	108.18	111.36	110.77	117.54	115.05	114.01	125.03	107.93	98.459	102.14	106.12	105.4	105.31	110.51	114.7	107.98	103.13	106.33	118.92	102.62	106.04	123.5	114.47	119.39	112.49	110.09	109.76	121.1	119.79	109.52	117.1	108.66	118.33	116.97	106.34	110.09	106.88	118.72	113.41	116.07	118.05
114.95	102.61	118.35	104.75	112.67	111.91	115.18	97.423	98.621	112.6	109.7	109.65	104.93	116.77	106.85	105.48	108.4	106.24	103.03	106.52	104.16	101.66	101.1	104.19	108.04	113.93	103.75	104.77	108.05	107.28	107.77	109.35	113.13	111.06	116.74	105.03	108.14	106.2	108.76	100.87	113.43	105.47	108.06	110.33	99.769	103.66	106.93	106.64	110.81	103.75
112.18	104.51	114.97	111.26	108.11	118.76	112.88	113.61	119.07	115.46	111.98	110.32	111.04	109.68	113.73	113.85	105.57	121.22	116.08	106.15	105.96	111.18	112.66	110.36	102.47	94.251	107.24	110.36	109.97	120.47	111.92	113.88	111.39	114.03	109.82	111.94	113.67	103.33	121.19	106.26	105.75	114.35	109.02	111.25	108.93	116.35	115.73	112.6	101.8	111.05
105.79	103.84	105.5	114.84	101.75	113.12	104.63	106.03	109.81	100.93	110.06	107.29	104.4	103.09	107.32	104.21	105.05	105.36	99.32	105.95	115.46	107.81	106.08	101.42	107.46	102.07	101.39	108.73	107.87	108.92	104.81	104.46	105.14	97.445	106.02	96.671	109.65	105.06	106.94	110.4	98.143	105.72	104.12	107.81	99.037	106.81	106.34	107.35	101.75	107.16
117.89	116.92	113.37	119.26	114.87	123.09	115.07	108.16	124.18	115.69	119.45	109.28	116.2	116.7	119.44	126.84	122.93	120.74	122.35	120.02	123.28	119.04	119.91	118.59	107.08	113.14	116.64	115.35	111.25	116.01	105.02	107.38	119.79	116.99	115.65	114.46	122.09	117.56	110.69	125.1	123.81	122.45	116.65	119.25	113.48	120.16	117.39	112.98	115.42	120.09
108.95	114.32	109.58	117.66	114.33	113.46	116.93	116.36	105.13	116.06	115.93	114.58	109.8	112.9	114.5	108.69	107.48	106.24	100.64	109.9	109.63	108.37	112.82	114.29	105.61	114.3	111.25	103.44	115.1	110.55	113.46	113.03	102.24	111.68	117.43	115.36	106.37	111.54	115.8	114.85	122.59	111.32	112.88	113.43	118.04	119.11	111.32	109.51	108.04	115.17
103.04	103.4	94.415	104.44	106.97	109.88	106.94	105.56	102.54	99.983	103.65	101.66	111.29	107.45	105.43	110.98	109.14	110.9	102.78	102.8	111.38	102.16	106.95	111.05	101.92	99.815	107.09	107.37	105.3	98.603	103.37	112.88	105.44	98.241	111.99	94.947	109.52	119.93	99.498	99.822	97.378	112.33	105.5	103.26	100.1	103.25	103.97	103.05	96.716	101.93
95.714	103.38	104.96	114.42	106.31	105.41	105.73	109.2	107.1	105.98	95.077	103.27	106.96	107.93	113.14	108.28	100.75	106.94	110.22	112.2	106.25	112.4	109.6	102.88	95.628	104.41	114.73	108.89	106.5	106.1	104.03	103.79	106.24	107.51	100.54	100.99	101.02	104.78	107.21	103.18	109.93	107.69	96.353	99.866	96.196	105.55	100.24	101.23	111.55	102.34
111.56	109.01	112.42	104.68	117.15	103.4	105.2	97.765	104.04	106.23	108.53	110.72	109.61	104.7	110.69	109.61	100.41	107.96	108.27	106.63	101.6	102.14	104.75	114.09	108.38	100.47	104.28	102.33	102.64	105.94	100.71	104.89	114.04	96.339	109.91	99.882	114.4	109.75	117.86	116.33	101.46	109.09	108.52	98.024	96.864	118.54	96.295	104.31	101.47	102.86
118.5	108.35	106.27	104.7	113.4	117.1	123.45	111.96	113.23	120.51	109.03	106.31	118.33	109.78	110.88	106.66	99.599	113	114.01	115.57	108.56	115.3	115.27	108.51	102.85	112.61	107.61	113.24	108.16	109.54	116.76	107.95	117.6	107.32	106.91	106.17	103.15	108.75	115.29	116.91	110.58	108.79	108.89	115.63	118.23	112.8	103.66	102.73	105.16	103.18
104.74	105.29	103.9	102.81	109.39	116.82	106.46	106.34	111.16	101.58	96.006	100.21	108.47	111.22	109	98.04	102.16	108.65	107.71	106.21	112.63	109.09	104.58	104.68	104.69	107.7	104.02	104.23	104.61	109.27	107.63	104.79	101.23	106.92	102.21	113.65	91.269	106.64	106.24	101.45	112.54	102.06	101.62	102.24	106.79	107.56	99.742	105.78	110	109.86
103.01	110.18	103.53	102.77	103.51	104.22	111.93	108.93	101.21	112.12	107.77	111.25	102.16	102.39	106.73	106.18	114.35	105.8	106.47	103.7	108.48	99.114	112.07	98.127	105.83	105.17	100.99	106.32	99.959	109.72	110.27	109.21	98.93	104.64	106.81	102.34	103.94	101.14	107.84	104.17	99.566	95.114	103.85	106.58	112.63	97.669	103.96	111.26	99.025	108.31
107.7	94.398	98.375	95.325	102.85	101.82	93.611	98.09	104.05	89.451	103.58	107.48	100.57	106.91	100.7	96.953	95.997	102.82	93.452	94.63	101.54	100.37	95.985	101.8	94.142	92.131	101.71	102.67	96.185	90.711	100.3	94.994	98.891	98.776	104.81	98.17	95.257	107.37	102.59	102.28	94.791	95.186	100.89	98.951	97.154	108.5	100.41	102.13	103.28	98.877
102.58	98.306	110.89	117.98	106.85	100.2	102.27	103.29	101.37	94.07	114.41	108.91	104.34	104.79	102.18	101.01	109.86	105.87	100.84	110.97	98.561	97.679	104.13	106.56	102.06	106.49	100.11	99.543	104.93	101.19	101.37	104	98.689	112.75	110.11	95.43	107.48	111.02	109.74	112.88	106.37	106.94	114.14	111.07	109	112.48	104.68	102.17	98.348	89.751
100.5	105.68	106.64	103.84	106.07	94.145	102.08	106.53	105.74	113.35	112.39	106.6	98.682	105.75	106.85	98.76	107.32	100.6	112.47	105.08	104	111	99.755	114.28	109.43	103.8	106.3	105.39	107.16	112.32	110.15	104.61	111.54	104.77	101.85	106.25	103.55	123.4	110.72	105.3	99.915	101.33	104.63	111.39	108.42	104.55	102.67	108.5	99.449	101.09
98.085	108.52	107.17	107.51	115.61	103.53	104.12	102.89	109.48	110.55	110.07	107.08	112.96	107.37	109.38	113.28	108.64	108.52	114.47	111.87	101.93	106.54	110.75	104.24	107.1	112.52	104.01	108.09	105.86	108.91	114.51	116.13	104.8	106.52	99.685	108.45	103.1	107.18	114.71	113.19	111.45	109.85	109.24	110.42	123.03	109.99	111.22	111.78	113.85	111.92
102.64	109.54	99.849	102.81	100.57	109.62	102.11	100.37	98.982	114.88	101.49	107.68	99.332	103.24	107.82	100.42	116.63	105.83	105.31	97.969	104.95	105.55	98.553	102.77	115.98	100.13	105.84	105.97	97.081	100.48	112.01	96.779	114.59	94.539	103.77	99.399	113.49	105.49	103.51	103.16	103.24	106.09	108.27	95.61	110.49	110.09	108.41	112.54	108.47	104.09
103.38	111.45	99.539	105.33	116.82	97.448	105.32	102.37	103.91	102.04	109.88	101.89	104.46	104.14	100.31	103.62	108.2	107.37	102.59	106.79	103.82	107.19	107	104.99	117.43	94.561	107.03	103.59	104.34	107.05	100.5	103.71	99.727	109.29	91.874	102.81	104.35	104.71	113.08	107.02	107.32	110.6	102.94	94.688	102.77	98.372	89.835	100.04	101.76	112.24
114.98	115.24	102.78	102.78	112.18	114.22	110.08	105.27	107.36	118.07	108.02	105.46	108.76	112.93	110.37	102.78	110.06	113.02	105.18	98.82	113.78	112.13	98.633	101.75	110.3	93.598	102.36	103.73	100.54	115.38	105.5	98.144	104.11	107.25	111.91	108.16	109.6	100.1	103.7	104.14	109.16	100.2	102.69	97.844	105.16	107.37	99.386	107.66	105.65	111.27
106.61	104.64	102.09	101.63	104.66	114.12	96.373	107.23	102.92	105.93	101.24	101.55	108.33	98.199	101.14	109.03	103.63	104.24	102.92	109.32	105.29	104.24	103.35	102.73	100.34	103.44	110.6	108.22	109.96	101.31	102.11	100.59	103.54	101.16	106.56	111.64	109.02	109.75	100.87	95.322	99.755	96.218	108.89	108.22	115.39	111.79	100.21	104.5	107.23	101.4
104.59	110.68	114.36	103.24	107.4	117.47	107.45	113.94	117.61	112.77	111.69	110.38	107.47	115.42	106.75	113.84	107.83	119.08	109.49	109.89	110.53	112.26	104.15	113.4	120.96	115.37	120.04	111.59	112.88	109.79	109.3	112.23	103.69	115.97	111.75	109.1	111.07	108.44	104.72	113.49	107.89	118.16	112.27	106.94	112.33	108.5	109.17	106.6	117.41	113.01
96.65	103.91	104.89	111.65	104.46	104.86	103.35	113	112.79	107.88	105.61	110.05	105.87	93.266	104.01	112.85	110.45	99.448	105.6	106.79	103.23	100.34	106.01	114.34	105.78	100.16	107.61	105.1	103.15	108.89	106.86	107.79	110.76	102.6	101.91	118.46	101.48	112.47	101.87	100.26	107.46	108.52	102.47	111.59	109.4	102.67	102.79	105.01	111.31	105.13
107.47	107.37	103.25	102.29	97.145	87.277	107.68	107.83	112.92	103.95	102.22	104.45	106.12	102.68	106.87	99.105	103.44	99.103	92.963	103.03	119.66	102.17	109.75	106.93	97.987	102.91	104.75	109.97	103.59	109.43	98.278	106.65	106.44	91.796	95.428	94.784	101.99	99.506	104.17	92.223	95.597	99.583	102.17	102.87	104.62	100.98	99.679	101.89	105.27	98.108
107.83	107.16	115.72	101.73	107.54	101.3	99.153	109.62	109.97	98.913	107.58	108.44	101.78	109.17	97.832	110.33	112.13	114.63	115.96	114.63	102.74	113.71	106.87	104.01	100.13	105.46	113.94	107.43	103.92	114.23	106.43	101.81	115.01	101.73	118.24	100.24	104.51	112.59	111.19	103.17	108.35	116.27	104.65	108.97	103.41	102.79	101.15	101.48	105.04	105.37
112.32	119.5	128.22	109.08	113.52	106.34	115.97	107.78	104.95	112.17	111.27	114.15	117.64	105.22	112.8	116.34	101.53	112.55	112.44	116.85	118.27	115.69	103.4	110	103.16	111.45	122.97	105.2	117.23	106.12	115.46	114.31	113.53	110.77	111.87	106.52	119.11	113.37	114.61	116.7	108.93	112.85	105	115.42	111.25	117.18	108.56	120.42	101.38	111.19
107.41	119.19	110.6	122.07	104.66	112.62	120.24	123.26	111.11	107.89	108.52	116.45	116.93	118.46	113.54	108.69	111.34	107.73	112.71	106.63	108.94	107.71	107.59	118.54	108.21	114.13	111.73	104.78	114.34	113.41	106.53	106.67	120.99	113.93	111.55	107.81	115.95	112.03	107.49	113.44	111.93	115.67	111.01	109.58	106.64	103.74	116.36	113.12	115.55	112.36
110.28	107.02	106.2	107.64	101.36	105.57	98.787	102.69	111.54	103.86	102.16	103.85	103.76	98.183	111.43	108.6	105.32	99.926	108.59	103.24	106.34	112	98.075	99.819	106.84	97.171	101.53	101.99	100.72	99.842	99.001	106.76	100.23	118.48	107.43	104.23	99.358	110.93	106.07	107.75	108.33	102.41	108.72	106.4	102.99	107.51	107.66	107.49	102.44	108.38
117.11	107.16	105.2	109.04	106.98	116.78	113.31	111.86	118.86	110.44	115.11	104.14	119.14	107.28	110.67	103.18	115.43	113.7	118.39	105.94	109.9	116.58	111.89	105.45	110.35	109.06	121.85	106.27	119.49	117.69	111.37	114.1	113.56	109.82	112.88	113.36	117.46	118.95	117.89	109.02	106.87	116.99	114.19	108.77	114.19	112.14	115	122.27	104.69	112.51
116.33	109.73	99.92	113.68	115.48	97.824	112.79	98.645	110.39	113.99	100.68	93.318	102.58	108.61	109.28	113.05	107.43	103.12	93.576	105.18	106.33	108.45	97.398	105.45	113.66	107.27	106.66	108.31	105.16	98.062	106.62	104.23	110.69	106.86	103.92	105.7	105.93	104.05	96.29	103.95	109.06	107.96	106.94	101.7	99.122	101.88	101.04	106.47	97.155	108.15
108.61	107.86	106.63	96.802	101.15	107.5	107.96	107.54	104.9	112.73	104.96	101.62	117.43	116.09	95.18	107.1	105.42	99.193	106.25	108.78	109.51	111.03	115.88	109.29	96.061	105.67	102.19	101.23	109.52	111.48	101.4	101.82	100.67	100.98	104.25	99.599	113.13	106.01	110.52	101.6	107.92	117.87	105.59	104.85	110.35	106.08	114.42	108.87	112.37	104.81
111.88	104.51	113.25	106.96	109.54	103.03	108.54	101.58	108.95	108.44	101.17	103.27	102.22	99.913	116.02	106.03	103.78	91.734	103.83	110.63	100.47	99.909	104.07	109.03	106.1	110.51	109.07	101.78	104.39	99.662	112.14	104.62	106.37	107.39	97.981	102.42	97.498	114.18	103.55	97.391	103.31	102.3	107.44	103.01	111.79	106.56	102.36	104.71	98.647	101
110.2	112.98	115.06	104.95	103.71	109.95	109.77	106.87	112.54	100.59	112.77	118.56	109.95	112.54	124.73	117.31	114.52	104.63	116.08	120.67	123.05	116.9	111.06	111.52	111.32	106.12	116.71	116.22	114.45	110.86	106.92	112.26	112.95	112.57	112.93	106.02	113.93	108.26	115.32	103.76	103.86	113.1	116.08	119.67	115.25	109.69	101.72	116.69	106.7	110.36
115.16	105.64	99.394	104.2	96.946	108.09	104.71	107.18	107.43	103.66	103.99	101.16	114.45	106.26	109.15	112.52	107.37	109.38	107.05	101.06	106.09	108.8	107.27	106.77	103.3	99.201	103.4	117.88	102.85	108.29	109.02	101.36	104.03	108.8	100.2	105.05	110.58	121.81	104.95	108.07	100.43	108.46	105.68	105.5	98.482	120	107.23	90.55	99.101	114.26
102.42	113.3	107.37	108.56	106.71	105.73	103.46	96.866	113.49	108.61	100.72	105.53	106.74	104.51	97.035	109.82	111.21	108.08	100.72	112.03	112.76	114.93	113.32	105.09	110.18	107.47	97.653	101.27	93.011	107.58	102.81	98.092	103.83	103.34	104.14	111.65	108.67	107.06	115.43	100.88	105.45	107.53	105.87	108.45	115.53	109.48	108	103.23	115.88	113.38
115.89	114.38	109.05	106.14	117.4	106.66	113.98	108.11	109.85	114.31	114.58	118.49	110.88	109.65	108.53	117.28	113.15	119.82	114.58	107.83	112	106.92	113.23	111.7	113.14	108.57	116.45	113.74	106.94	107.67	110.01	107.25	117.05	120.64	107.35	104.18	106.47	115.35	112.38	115.53	121.23	107.63	117.76	111.96	124.91	116.13	115.68	108.17	112.83	117.19
114.99	109.36	107.43	114.1	116.07	108.56	107.21	110.65	107.79	115.68	107.76	113	110.27	107.89	109.12	108.22	109.51	109.53	104.89	104.45	113.89	110.97	108.46	105.96	100.82	114.76	109.79	118.82	110.24	111.95	114.07	112.41	109.97	113.75	110.9	116.47	111.09	108	113.03	107.04	112.6	113.36	109.89	112.6	105.39	119.3	110.95	120.39	122.05	113.13
107.92	111.45	108.44	120.78	117.2	109.96	113.43	109.3	112.89	109.54	99.019	121.1	110.52	109.05	113.86	115.09	116.8	110.84	113.38	110.32	110.53	115.77	105.83	116.01	111.56	106.67	105.04	114.83	110.62	118.43	116	110.27	113.2	115.75	114.06	114.87	112.36	119.17	113.94	112.89	108.84	114.39	116.5	109.09	118.98	114.02	106.74	109.92	104.36	114.28
104.26	101.63	96.86	111.2	111.45	105.8	117.39	103.77	105.04	97.603	113.03	105.27	103.35	102.92	92.487	113.73	108.99	104.4	105.93	110.46	113.25	104.03	107.11	109.04	108.92	101.83	99.75	113.1	100.79	110.2	109.35	106.71	103.93	101.13	101.99	110.88	105.76	101.64	97.299	108.86	105.57	100.83	99.472	101.37	102.08	106.73	102.53	98.786	105.54	104.97
104.9	99.674	110.1	99.747	106.13	94.874	104.14	114.76	114.81	105.7	112.2	112.67	109.1	103.87	106.86	103.55	103.23	101.45	108	110.99	110.83	109.96	104.16	105.01	104.46	116.6	110.64	101.77	108.14	98.253	100.38	106.71	104.67	103.8	109.95	103.28	104.98	113.89	96.085	106.6	99.607	115.33	108.61	115.05	103.63	98.574	103.14	114.35	105.91	109.57
108.21	101.96	112.22	106.26	109.91	103.94	117.86	106.44	110.07	110.02	107.02	102.41	104	107.14	109.57	100.04	110.18	103.52	115.94	104.18	107.41	108.3	114	113.97	100.48	106.15	96.062	104.63	108.33	108.19	106.8	105.93	106.35	102.72	109.07	101.57	110.81	106.9	113.59	95.153	107.55	102.54	101.79	106.16	109.21	102.67	111.03	106.29	112.21	106.99
109.81	108.04	107.03	111.74	115.18	107.29	105.47	105.76	104.5	105.59	107.6	112.02	105.68	106.74	107.54	108.38	104.07	116.11	110.99	102.81	112.86	102.48	108.87	105	101.2	111.85	104.45	103.31	101.01	105.14	104.86	102.09	106.57	109.73	97.483	103.55	116.1	105.79	100.03	96.682	103.18	104.7	109.9	103.84	107.89	113.66	109.14	106.68	101.59	105.62
107.26	111.5	109.01	110.62	118.52	108.04	112.87	100.35	111.86	117.91	112.07	121.59	105.05	106.11	110.73	112.03	121.83	112.08	124.41	115.3	105.12	111.63	109.96	120.16	112.35	116.73	108.86	119.33	119.05	105.85	113.55	113.07	113.29	116	118.42	117.11	103.71	112.14	109.14	115.39	116.16	109.91	111.74	119.26	112.19	108.63	109.85	108.62	111.2	98.038
110.42	114.97	96.775	119.67	110.33	110.39	114.93	111.04	107.58	109.38	113.41	115.1	109.15	112.45	109.99	126.17	116.72	117.08	109.76	113.07	104.97	111.25	109.22	114.53	110.43	111.89	109.74	110.68	114.03	106.74	121.36	107.21	111.33	107.51	105.87	107.33	104.69	115.27	107.05	115.43	106.63	111.58	103.77	118.53	115.49	111.49	121.7	116.52	108.31	115.03
105.2	116.65	106.3	103.68	101.51	106.42	97.214	106.74	101.63	108.94	101.59	106.05	92.358	111.14	98.441	101.26	111.86	96.794	107.14	104.78	112.25	105.1	104.49	110.1	92.535	94.951	98.832	102.52	101.68	107.54	113.13	102.64	109.6	99.208	106.5	103.19	103.53	104.49	97.313	99.178	105.71	103.72	99.095	107.25	107.61	98.307	97.113	111.57	104.2	115.72
111.08	113.87	108.79	106.25	112.52	102.3	113.88	109.83	101.81	115.86	114.58	104.51	110.63	104.41	108.32	109.52	107.45	115.87	101.94	107.34	101.28	113.48	120.29	112.23	112.57	111.3	114.87	110.66	105.44	115.93	121.53	106.48	111.84	110.14	108.22	111.49	115.56	111.39	118.21	104.4	114.34	116.34	105.61	111.29	120.5	105.85	114.72	110.31	118.28	108.32
112.87	104.99	122.87	111.83	108.07	116.28	113.86	124.45	113.6	111.09	115.85	117.12	109.29	108.45	119.17	111.18	112.09	108.99	112.09	107.14	126.22	102.42	107.76	108.69	111.14	109.59	128.73	107.19	112.61	114.9	109.49	117.87	110.64	113.1	110.03	119.53	120.61	127.31	110.61	119.44	109.09	114.21	123.41	116.14	110.94	109.76	123.44	105.04	109.19	107.33
109.15	95.386	101.71	106.49	103.18	99.13	97.998	102.64	102.64	93.205	96.886	105.83	92.598	101.17	108.51	103.87	107.88	101.91	102.25	102.81	101.25	87.418	111.57	91.552	106.42	108.31	113.63	99.096	88.92	103.28	94.136	102.58	102.53	94.756	102.82	100.56	95.579	92.163	99.062	95.155	91.97	104.27	95.924	97.211	90.474	103.28	100.41	102.65	94.911	99.869
107.79	102.85	106.85	104.95	112.84	101.06	98.736	103.16	105.89	112.61	105.53	112.96	98.027	111.47	100.99	93.199	100.74	114.01	95.75	105.85	110.25	99.321	103.67	106.13	97.858	108	112.69	104.55	106.55	98.632	106.48	103.49	104.01	101.87	107.4	110.24	110.99	105.01	100.6	105.26	103.89	96.848	95.129	95.969	114.55	110.18	111.76	102.85	103.51	107.59
102.11	88.306	107.63	95.821	96.232	96.441	94.275	100.99	100.28	99.186	100.18	103.8	104.91	99.281	103.49	98.296	101.42	102.75	105.89	103.8	96.97	93.591	91.178	96.771	104.66	100.92	98.856	103.42	105.94	98.601	100.46	95.215	100.42	100.56	107.78	93.996	96.386	94.878	92.427	88.909	94.564	108.45	100.35	98.465	96.418	95.101	101.75	104.28	100.77	103.92
105.53	109.01	100.25	106.18	101.66	101	113.13	108.9	107.47	110.8	101.8	95.443	106.33	101.31	103.83	108.3	104.73	102.88	105.77	113.11	107.06	99.603	105.14	108.43	97	109.13	103.82	101.43	108.29	110.36	104.88	102.04	115.13	109.76	102.11	110.74	112.5	104.09	98.149	100.42	98.934	115.82	110.75	99.017	108.09	100.24	105.84	99.372	93.029	106.46
105.71	105.37	106.71	104.1	110.64	102.5	104.19	105.67	109.11	117.64	108.21	106.62	113.47	105.42	102.73	105.71	105.54	102.25	110.45	95.767	104.88	109.86	105.33	105.22	107.57	102.98	102.61	107.98	106.88	107.33	101.97	103.52	97.456	105.83	111.51	105.58	116.81	111.06	100.65	106.88	105.97	105.7	100.5	101.45	103.11	110.55	99.214	93.635	108.33	100.04
104.47	97.441	100.44	107.35	95.928	98.367	96.24	103.08	102.45	94.944	101.08	97.022	102.54	109.97	97.734	99.241	97.164	101.43	106.53	98.131	100.48	99.204	109.78	100.13	98.232	98.554	109.13	100.49	99.255	97.843	103.97	104.39	92.642	88.586	95.305	99.407	94.584	99.678	93.486	97.891	100.12	111.1	85.889	96.082	101.2	92.927	104.6	94.979	97.123	106.82
112.35	97.08	105.51	106.19	104.09	105.3	110.45	103.76	97.112	109.03	102.8	103.37	103.35	101.64	101.78	105.73	100.26	104.94	106.29	102.52	110.74	99.422	106.67	102.76	101.06	102.29	100.19	94.954	101.09	109.42	105.64	104.27	106.28	102.93	94.529	101.31	111.18	105.94	99.293	103.53	100.56	99.076	105.39	102.69	98.898	102.11	107.01	102.39	103.73	104.59
106.6	99.816	108.06	98.209	99.619	103.64	110.04	92.629	106.61	106.69	109.94	98.645	101.72	101.19	96.607	97.243	98.281	100.79	100.98	98.868	100.01	96.863	98.227	99.64	107.9	97.559	93.981	91.104	96.205	96.092	100.2	97.123	107.86	101.62	93.221	97.732	100.2	99.775	99.165	98.793	104.22	96.246	95.034	99.219	93.137	101.07	107.6	102.32	103.99	103.11
100.12	113.4	107.1	106.38	110.85	107.8	106.03	105.66	108.19	98.522	106.3	104.72	101.81	102.05	107.21	110.2	105.37	99.512	107.71	112	114.84	114.12	103.81	103.08	106.28	119.8	106.29	109.03	106.56	101.87	109.37	96.154	108.43	112.39	120.9	110.51	95.14	106.94	98.998	93.391	100.14	101.14	98.832	107.1	104.72	105.76	103.36	115.58	100.69	96.754
108.63	111.28	101.4	103.75	104.03	105.47	99.876	101.66	108.87	109.52	107.46	97.671	105.1	98.223	104.59	102.32	92.064	110.78	105.72	105.22	109.73	97.927	105.43	102.14	95.021	104.98	101.46	99.561	105.88	103.81	98.502	106.45	115.93	100.91	94.809	104.46	102.32	104.66	96.678	108.68	110.94	110.05	100.39	92.258	95.341	104.22	102.38	114.62	109.61	106.74
103.01	98.113	101.66	93.438	102.81	97.14	102.81	103.22	104.66	108.66	100.61	101.1	95.374	103.59	97.705	103.52	103.64	100.52	96.866	104.8	99.388	97.053	103.25	99.969	96.978	104.42	102.75	92.934	94.503	100.29	90.525	104.81	93.998	105.92	99.611	100.62	102.34	101.33	95.612	93.364	98.088	102.04	94.803	98.367	104.56	105.93	102.92	105.63	105.15	106.76
107.33	102.96	115.8	113.17	110.87	109.11	115.16	103.17	107.29	106.41	113.11	102.88	104.86	101.33	104.13	107.25	112.35	102.71	104.32	94.245	105.43	101.24	111.03	100.52	96.636	113.79	106.56	102.67	95.905	108.57	111.52	110.73	104.54	101.45	109.44	107.81	101.91	107.47	109.98	102.65	102.4	106.62	108.61	107.32	106.45	101.84	114.6	112.38	96.349	102.55
118.62	111.72	105.15	105.41	104.88	108.67	104.37	103.91	111.37	104.27	110.33	110.08	107.17	106.49	109.3	112.07	108.76	110.44	107.83	112.24	103.13	102.07	107.05	102.79	109.79	105.99	106.41	111.35	110.74	101.72	114.17	116.61	109.73	104.82	110.91	104.15	100.09	105.99	110.29	112.05	112.22	110.85	112.31	108.37	114.47	108.18	108.56	114.4	108.89	117.25
110.9	103.78	99.219	101.55	109.52	114.75	100.09	103.09	101.5	107.41	99.882	100.84	102.48	95.841	106	104.17	112.58	99.941	103.99	108.14	105.31	108.66	105.97	104.92	107.83	100.58	106.5	98.227	101.71	106.7	101.62	101.24	108.73	105.23	98.457	105.66	108.49	106.51	107.84	105.04	97.642	106.25	103.8	103.99	103.88	99.109	106.46	105.46	109.3	105.16
115.12	124.08	117.24	123.54	117.14	105.05	123.08	133.01	128.23	114.99	117.76	124.18	126.49	117.77	111.97	117.07	115.92	115.36	115.42	123.61	122.79	124.14	120.46	119.65	118.19	116.89	108.34	116.72	116.61	123.38	119.9	114.72	117.6	115.74	124.9	122.46	118.07	119.73	107.43	131.22	113.7	119.14	113.77	121.55	121.04	115.98	112.06	126.09	116.66	124.92
98.643	108.59	103.8	110.25	113.66	104.62	101.81	92.74	98.893	106.91	96.14	104.01	104.7	105.25	106.81	103.21	111.17	101.98	97.798	97.785	103.44	103.68	98.735	107.23	107.25	101.39	98.458	99.891	113.68	102.94	98.397	98.738	107.34	97.592	110.07	102.09	108.19	96.798	110.53	99.874	109.89	99.784	112.82	107.67	103.03	96.527	101.08	104.18	104.38	96.953
109.53	93.793	104.47	96.811	96.724	106.02	106.81	99.38	98.936	99.707	104.63	94.83	104.3	95.543	98.608	99.659	101.66	102.14	103.34	94.231	104.43	98.987	97.962	105.85	96.192	101.42	94.03	103.63	99.755	101.88	98.487	107.2	94.115	104.32	100.33	104.43	99.955	107.5	97.531	105.35	104.37	96.958	105.11	93.637	105.72	95.733	99.515	95.877	100.83	108.23
102.36	112.54	105.89	117.99	113.51	112.38	111.93	114.5	111.7	101.94	111.18	114.87	112.21	114.77	101.79	102.35	110.49	120.76	108.79	107.08	112.7	118.78	117.42	109.62	100.86	116.3	113.49	104.3	115.92	114.76	113.09	118.62	106.71	109.66	109.12	100.49	115.75	108.68	109.6	115.79	119.14	113.4	117.71	110.59	113.41	116.13	109.23	109.61	111.9	102.92
117.13	105.35	105.23	110.51	114.63	110.58	110.37	116.79	104.23	119.6	104.9	105.81	110.37	109.13	109.68	114.16	107.36	114.65	107.74	104.46	112.77	112.85	108.72	132.01	115.23	106.89	113.39	105.76	103.7	106.06	110.11	121.21	110.5	116.3	116.25	109.79	114.11	109.59	118.16	111.82	115.95	102.74	116.67	115.8	110.38	115.99	114.73	106.25	123.53	104.53
112.17	101.9	108.98	106.8	111.98	108.36	103.02	114	103.13	98.812	106.32	107.68	99.888	113.72	113.33	104.69	108.58	103.7	111.16	110.22	108.39	112.01	98.089	104.54	107.95	104.55	95.761	96.853	104.73	105.05	105.72	104.97	107.84	109.69	105.96	105.95	107.04	109.08	107.58	106.93	100.37	113.42	101.96	104.12	106.84	102.61	101.5	108.67	108.8	107.96
110.54	110.85	108.89	120.37	107.08	108.23	111.69	110.74	109.4	117.76	108.78	113.95	113.31	112.71	111.35	107.19	114.47	116.85	111.75	115.5	111.33	108.71	116.72	121.2	122.21	116.6	109.73	111.93	115.91	111.73	111.05	115.13	109.46	112.92	109.69	120.97	96.596	113.24	107.84	115.63	102.87	110.61	111.26	121.56	110.6	112.31	104.35	109.25	115	117.11
102.64	98.331	103.69	105.69	101.97	96.663	104.24	96.987	103.02	103.07	99.402	103.38	96.919	108.3	99.057	103.17	96.455	107.87	100.48	100.25	104.87	99.162	100.66	99.18	98.224	105.67	92.826	90.817	108.36	93.118	103.18	105.74	99.313	97.823	97.649	92.235	101.77	102.74	101.28	102.72	100.34	89.435	96.144	102.02	92.529	92	98.112	96.688	93.784	108.01
100.65	112.15	101.72	114.84	111.34	113.06	111.1	107.74	101.16	109.1	100.83	105.45	109.77	102.43	106.06	106	99.187	109.23	104.79	102.12	108.22	116.14	112.18	102.56	103.85	106.42	109.74	108.92	105.66	110.85	108.76	112.27	111.95	98.65	106.01	109.43	111.38	108.59	111.42	102.98	102.25	105.3	110.88	111.94	100.89	99.365	114.08	104.04	103.16	103.5
106.83	105.24	105.68	113.11	94.665	100.28	109.18	98.563	110.85	113.16	105.32	109.68	105.27	106.33	107.32	107.58	105.3	103.18	108.62	103.01	107.58	120.06	109.31	100.46	104.08	109.03	105.36	106.77	108.99	99.548	98.161	105.6	110.47	103.85	111.97	111.55	106.7	104.04	112.66	104.46	101.64	110.09	101.91	103.38	112.41	102.77	111.22	96.332	98.526	99.831
115.53	105.74	113.58	106.65	118.15	110.19	112.44	115.99	112.42	116.6	109.56	113.58	114.37	110.57	119.64	113.16	115.26	109.05	124.53	116.11	117.59	105.06	114.48	113.46	118.01	118.93	110.69	103.53	111.64	108.21	113.32	110.29	106.28	103.88	104.7	104.31	112.85	113.59	112.08	112	115.44	108.4	115.52	104.24	111.91	110.74	121.15	116.1	106.3	108.67
115.47	90.805	112.81	105.11	105.3	105.26	107.48	98.832	104.35	103.2	104.36	102.7	110.02	110.05	103.16	99.604	107.63	106.04	101.17	117.46	101.85	100.78	106.13	109.52	105.94	103.52	109.24	110.01	103.82	101.71	104.26	108.94	99.486	110.85	109.5	104.64	109.25	113.67	109.61	101.93	100.6	98.705	107.33	94.85	108.17	101.21	104.73	105.51	103.15	108.74
101.68	92.751	114.89	112.01	114.92	109.79	105.4	105.67	116.55	113.91	105.83	109.13	101.03	109.22	107.03	106.21	120.59	108.07	110.66	110.52	108.04	114.96	107.75	108.38	107.59	105.78	115.7	101.2	109.67	107.35	110.71	108.62	103.99	103.68	104.4	98.358	109.26	100.02	105.53	112.11	107.1	104.24	108.79	108.14	99.064	104.29	112.5	101.94	104.23	107.21
101.41	110.25	102.15	103.55	99.234	110.13	111.8	99.795	99.436	106.55	107.3	108.02	110.27	104.01	110.74	106.82	106.81	107.22	107.28	106.37	111.3	108.36	102.95	110.81	103.58	104.72	110.35	110.61	97.918	101.88	105.97	108.44	103.91	102.98	107.76	100.73	95.158	107.55	99.395	113.19	105.78	108.51	107.12	103.31	104.08	104.12	105.28	103.49	106.01	98.308
112.1	121.61	111.9	116.48	116.43	111.84	116.46	110.59	113.39	109.69	106.25	114.4	114.69	113.27	119.42	113.8	110.06	111	114.17	111.34	102.16	117.48	116.03	107.32	116.45	109.01	111.1	110.59	109.69	104.34	113.01	118.53	103.67	108.74	110.79	109.25	108.78	111.37	108.4	114.63	106.79	114.33	117.14	113.3	118.01	108.73	115.02	113.34	114.02	117.9
112.99	106.11	111.6	103.18	106.91	109.79	97.021	110.92	101.47	102.11	100.87	106.06	103.76	99.009	106.76	105.4	97.607	97.827	106.69	107.78	101.23	103.45	101.5	101.22	97.968	110.57	103	104.8	101.12	102.22	98.034	103.25	105.62	101.54	100.48	107.7	103.03	93.557	109.68	107.9	111.59	101.86	110.08	114.09	110.12	108.88	107.23	100.81	98.74	98.072
117.77	116.57	119.03	110.91	114.66	117.03	118.38	118.23	116.06	122.14	118.65	128.62	115.43	113.83	113.55	121.1	118.21	116.81	107.71	120.33	110.24	111.71	113.93	119.24	120.84	117.92	123.44	123.75	109.12	119.23	105.86	122.19	115.42	122.64	123.03	117.87	116.8	120.79	127.42	117.62	119.68	117.07	119.74	113.88	114.68	112.06	119.33	115.84	125.1	123.35
105.34	113.44	109.14	109.57	103.77	107.73	111.08	114.32	121.8	109.95	114.64	120.77	119.49	114.62	115.15	113.8	111.43	111.24	120.68	112.2	115.91	109.9	113.64	109.68	114.69	116.7	117.92	114.94	98.53	104.95	113.47	116.79	112.26	110.08	116.55	114.79	109.43	109.46	118.16	110.41	107.85	108.48	107.28	112.18	104.64	109.66	114.16	113.16	107.82	112.36
97.157	110.48	103.14	116.97	124.53	112.13	107.49	118.17	118.26	114.41	115.32	105.01	105.26	113.03	117.23	115.87	115.12	114.94	110.93	112.79	111.81	115.29	117.72	104.93	112.11	120.92	113.5	105.92	109.53	106.67	105.6	106.54	103.42	103.57	106.66	117.7	119.36	102.9	109.44	117.17	109	116.68	116.09	103.83	108.6	111.43	109.9	115.42	112.06	109.64
115.91	119.25	104.07	121.69	123.37	121.79	122.78	121.81	113.52	116.13	115.39	121.06	119.43	117.35	119.67	120.38	110.85	114.8	105.88	123.62	128.01	119.5	117.54	119.91	121.43	117.9	116.84	116.37	112.79	119.03	117.94	128.22	124.22	117.7	120.32	120.59	116.8	115.31	115.51	108.09	118.84	119.11	125.84	118.89	116.49	121.24	121.2	117.41	119.22	115.39
96.154	100.12	109.81	100.82	99.104	107.92	105.8	98.67	97.581	97.721	96.729	99.043	99.834	112.06	107.32	103.21	98.076	105.42	99.988	103.72	98.587	109.52	101.71	106.45	104.59	106.01	99.869	100.19	103.12	103.77	107.58	102	98.379	97.654	110.76	92.115	106.37	96.963	101.78	103.01	99.631	103.81	103.89	100.41	96.599	98.336	99.425	98.18	91.916	101.78
104.84	98.65	99.1	94.653	99.865	103.36	104.13	101.46	111.97	101.39	101.82	98.785	106.86	110.14	119.68	103.42	97.884	100.09	105.91	112.19	108.92	99.333	100.91	115.64	104.09	114.22	106.19	101.04	99.786	97.215	104.52	106.22	106.09	101.02	109.86	102.75	106.73	102.94	99.388	96.445	111.58	103.68	111.89	103.48	102.45	90.462	105.28	106.44	102.17	103.83
106.27	100.3	105.59	108.43	103.82	108.71	109.64	106.14	107.38	101.55	108.78	113.41	106.28	111.89	104.97	97.698	105.97	108.22	103.81	112.11	101.59	106.12	108.88	108.63	109.57	111.8	99.435	106.49	92.238	109.27	105.35	98.321	109.64	99.659	113.08	97.063	105.22	100.79	111.4	106.9	109.22	107.08	111.33	106.8	110.39	104.93	100.13	105.17	107.97	104.48
95.869	99.168	111.49	111.23	110.46	104.64	98.009	106.15	104.68	115.06	102.04	115.68	109.06	107.25	111.99	103.62	108.72	104.83	107.92	107.18	111.45	118.23	106.92	104.76	102.75	107.99	103.56	103.64	101.4	103.77	113.11	108.6	110.11	102.92	105.2	107.23	112.72	114.77	111.94	98.792	108.28	114.04	95.597	109.33	105.6	95.421	108.8	99.624	99.268	97.953
102.75	108.05	109.32	99.229	107.72	104.5	99.084	105.27	104.37	95.926	103.35	110.1	106.8	96.262	101.99	108.92	106.45	101.41	102.43	106.84	97.693	105.13	114.88	101.65	109.81	99.271	110.36	102.3	102.26	109.87	104.71	100.86	111.67	104.75	108.86	115.65	104.97	101.1	101.99	100.19	105.69	98.885	99.947	104.21	102.31	95.907	108.69	104.16	105.95	96.048
101.55	98.829	101.76	110.68	113.62	104.21	103.16	100.07	105.93	101.58	100.96	105.43	103.64	100.78	111.45	108.92	113.67	111.04	107.72	112.88	115.09	106.39	98.091	96.899	104	107.88	111.83	108.74	108.84	113.59	103.49	100.26	114.15	94.317	112.71	115.67	112.51	101.01	105.97	105.69	107.15	111.87	104.27	107.58	113.36	108.13	107.36	101.01	106	105.44
117.2	111.73	104.32	115.22	102.54	103.2	112.91	106.49	115.95	107.72	114.93	118.1	110.22	108.1	113.83	111.21	112.72	115.46	111.32	102.13	115.97	110.84	117.47	110.06	119.92	114.67	105.89	109.83	117.11	113.63	119.42	112.37	106.14	125.52	116.21	118.44	106.45	115.13	114.7	114.76	107.84	116.2	116.67	110	109.19	109.23	108.27	109.63	118.03	116.69
109.11	108.92	113.76	105.13	103.8	104.92	109.4	102.78	104.28	106.05	117.38	103.25	109.66	106.48	112.24	116.87	106.92	109.01	104.27	104.6	100.17	106.58	109.2	113.39	99.505	107.28	106.62	104.38	107.24	105.79	113.89	101.47	104.04	106.1	100	103.07	106.51	113.18	114.3	103.87	115.57	109.2	105.24	107.04	103.5	109.53	103.01	105.93	103.99	118.96
99.945	113.04	108.9	109.84	102.37	108.22	111.85	107.86	95.551	106.11	106.72	99.466	112.39	106.74	108.6	96.741	106.28	101.47	110.5	108.83	108.67	109.46	111.73	104.93	99.097	113.09	108.65	110.22	107.31	101.54	104.14	91.578	117.06	104.78	111.85	106.25	95.662	107.22	101.15	106.92	91.113	100.63	103.12	100.46	104.26	100.11	95.58	113.2	105.72	109.15
118.18	114.56	120.15	116.42	110.2	117.58	107.72	115.81	110.36	109.44	111.84	113.59	107.25	118.45	120.06	112.71	121.53	121.74	120.92	119.62	109.56	120.74	113.65	108.51	115.72	109.12	120.47	130.77	115.07	112.48	112.21	118.06	126.73	117.66	122.24	113.51	109.57	118.04	120.56	111.23	118.28	106.31	119.54	108.63	115.62	115.02	119.85	107.47	108.51	106.89
100.56	101.63	103.59	104.79	93.127	100.76	97.864	102.9	100.11	100.63	98.609	96.179	99.763	107.3	91.813	107.42	99.016	98.506	111.35	104.66	104.28	93.902	99.989	107.48	94.138	93.48	95.541	106.96	100.35	97.3	99.942	105.13	104.7	95.528	102.37	108.59	110.84	101.59	109.21	94.389	105.1	96.65	101.91	107.67	96.712	105.13	99.579	95.968	90.971	102.91
110.49	113.22	121.22	111.38	111.41	121.06	110.33	118.45	113.43	115.21	117.21	118.93	119.59	109.46	122.72	125.88	109.12	119.28	115.46	123.14	110.79	117.39	116.54	114.94	118.24	120.99	115.75	108.99	117.05	115.54	116.89	105.95	110.76	113.13	108.34	120.79	110.48	118.01	109.43	117.03	116.47	129.7	107.55	114.26	110.65	116.05	114.75	121.27	113	116.1
111.06	106.67	109.42	106.17	106.79	116.56	115.08	111.33	111.98	117.91	118.85	115.5	111.21	125.94	108.11	109.62	105.23	110.97	116.49	104.2	108.92	112.77	101.96	120.23	103.08	104.69	100.67	120.21	106.16	106.65	116.73	113.9	110.24	107.42	119.11	109.31	105.67	112.11	117.41	117.72	122.64	109.18	106.3	103.28	120.05	113.87	123.33	106.31	115.5	114.53
106.57	114.19	105.72	109.78	107.88	106.01	99.175	114.85	114.35	106.26	111.32	106	106.32	107.93	107.93	100.05	107.53	98.01	105.4	110.96	114.14	119.35	116.35	107.32	108.98	109.71	113.91	102.61	105.23	110.65	108.75	110.84	111.44	117.67	108.92	112.63	110.65	103.92	115.95	107.74	110.74	112.84	114.51	114.48	117.16	112.68	108.64	103.13	110.4	108.39
107	105.34	91.348	104.23	97.163	100.1	109.89	97.418	110.43	112.19	97.344	95.135	98.659	106.71	102.07	106.52	107.7	109.04	106.18	101.9	102.19	104.5	112.32	106.99	99.737	112.49	105.22	103.47	106.6	104.27	104.2	105.7	110.33	105.03	103.9	111.31	98.774	105.04	90.282	105.6	105.43	102.15	100.61	98.335	104.39	105.03	102.37	106.87	105.67	103.01
116.6	110.03	100.83	98.228	103.69	96.846	104.02	94.637	114.39	103.59	96.888	99.714	103.66	103.96	103.37	110.8	106.71	103.09	102.58	98.568	99.462	101.49	102.82	105.77	109.8	101.89	100.96	109.78	103.89	98.593	104.01	116.27	98.77	95.148	106.72	105.64	100.99	102.5	103.96	113	92.3	104.51	107.19	106.05	104.11	101.5	105.18	104.85	104.23	105.18
101.86	111.85	103.74	111.31	101.55	107.28	103.28	98.311	104.09	106.94	114.78	106.01	105.33	111.46	109.07	108.81	102.52	105.19	101.84	114.25	101.45	107.38	100.62	97.993	109.8	100.18	103.66	110.32	109.67	114.67	106.56	103.08	103.99	110.8	106.41	105.87	103.59	108.45	105.52	109.25	108.7	103.62	107.66	104.24	111.72	111.46	108.63	107.6	107.38	93.43
108.24	115.54	107.73	110.44	113.1	124.92	106.12	112.48	110.44	114.36	115.99	109.87	117.99	123.08	117.22	115.1	118.73	113.32	121.6	114.07	125.33	112.53	111.62	111.26	116.62	118.3	114.11	114.82	111.24	109.68	123.45	105.08	104.49	107.38	109.15	112.13	97.385	115.58	115.83	117.27	106.66	105.62	106.82	116.76	112.83	113.64	112.2	112.64	110.06	106.62
109.04	110.91	109.38	106.05	112.61	101.47	112.58	112.38	104.31	94.733	103.09	101.99	103.71	106.7	100.53	110.34	116.79	99.221	106.59	110.13	113.78	109.88	110.09	114.86	108.33	106.62	111.64	100.05	105.65	101.25	107.46	103.02	108.54	104.36	104.76	115.03	112.77	109.25	108.26	105.8	112.86	114.59	99.731	97.621	113.44	103.82	111.27	96.375	105.38	106.46
118.79	121.37	117.05	116.46	114.34	115.55	117.01	115.67	116.65	109.87	119.23	118.12	122.84	116.23	115.62	112.61	115.58	120.68	123.97	119.7	123.56	113.89	119.77	113.8	127.49	115.64	120.91	117.99	116.61	115.25	112.77	116.51	119.07	126.1	126.01	111.22	115.87	119.75	113.85	124.14	120.02	121.17	118.34	127.61	101.94	112.43	116.99	114.12	122.52	113.26
110.07	104.85	103.32	106.26	103.17	111.22	98.34	107.46	108.54	105.79	103.87	113.41	110.51	99.599	105.22	107.79	103.21	99.993	100.09	109.11	110.65	92.936	112.03	113.02	109.88	99.031	104.6	105.72	99.612	111.44	107.11	111.19	93.539	111.83	106.15	110.05	107.54	111.16	107.22	92.596	102.56	107.99	99.413	96.502	102.36	106.17	107.33	103.24	94.079	111.81
112.16	99.441	108.17	105.31	111.94	110.97	102.89	109.84	109.03	101.79	102.22	109.18	111.47	100.22	102.37	109.95	107.98	110.35	111.35	107.83	105.47	112.39	98.582	110.03	112.06	101.64	100.82	108.23	108.09	98.102	108.61	103.8	108.38	104.94	110.99	107.96	106.35	113.34	100.46	108.57	92.172	112.55	109.95	106.79	98.716	111.16	110.56	100.82	106.25	111.92
104.2	101.49	111.01	111.92	104.57	107.32	112.93	112.43	109.19	113.89	108.66	111.49	107.25	108.76	105.02	109.8	102.46	118.8	117.4	105.34	113.6	106.86	105.86	103.76	101.78	108.24	109.8	112.47	112.35	106.95	111.14	111.68	105.23	113.91	108.04	117.79	117.06	104.38	107.51	101.96	115.07	118.32	116.14	111.03	104.26	115.41	112.3	110.9	108.76	112.53
100.8	94.949	103.04	107.31	102.26	104.51	106.14	117.55	107.41	101.04	104.48	102.26	104.43	100.58	89.213	98.061	109.23	102.48	107.57	105.62	98.338	108.64	109.09	105.73	96.635	95.257	111.32	111.46	110.2	103.08	110.73	108.58	97.411	107.31	106.42	96.228	94.794	98.935	103.72	92.006	112.53	97.486	104.31	102.35	100.66	113.84	100.2	103.14	104.36	112.77
105.79	97.416	107.54	102.79	100.19	111.02	111.8	99.876	108.62	105.68	107.9	102.39	102.58	112.08	105.55	110.11	107.07	115.01	97.84	100.18	104.12	108.69	109.62	107.62	106.56	100.81	111.22	109.42	103.31	109.75	105.11	102.39	114.92	102.56	90.882	103.89	107.86	100.27	111.01	108.13	108.8	103.46	95.479	108.65	110.72	105.83	112.22	111.57	104.87	107.83
97.743	105.72	100.64	95.774	104.16	107.46	104.78	107.08	98.768	107.72	107.61	99.054	104.82	100.31	104.08	104.32	103.13	108.53	116.33	106.29	100.61	102.73	99.558	108.87	116.31	106.04	106	104.2	103.79	111.17	106.66	102.79	103.31	106.55	105.39	112.01	105.7	100.63	93.229	108.46	102.06	100.79	95.669	106.03	98.56	94.947	100.17	105.76	108.83	102.21
115.72	114.88	107.93	104.64	105.66	114.05	115.8	103.98	112.86	112.28	111.33	120.93	105.92	114.58	104.96	115.07	106.4	103.16	109.94	119.95	98.504	109.15	112.21	118.69	105.9	113.16	113.34	111.27	113.3	105.44	114.31	109.67	112.15	114.19	111.93	113.04	102.17	107.94	113.65	107.46	114.35	114.8	110.36	111.88	113.2	119.15	106.07	106.75	116.88	112.98
106.95	101.39	103.9	98.668	100.46	105.39	117.42	111.1	102.58	95.083	104.8	107.3	104.29	107.4	106.7	109.29	113.56	95.14	102.3	98.25	105.85	110.48	107.88	106.09	102.74	107.8	109.31	100.59	104.17	100.49	104.75	105.12	104.37	123.4	107.51	111.98	110.91	105.13	108.17	104.38	104.65	100.48	105.54	104.42	111.19	102.19	101.05	101.68	108.18	106.65
107.04	101.4	103.99	117.73	110.53	106.24	101.03	118.41	105.88	109.23	110.1	109.08	101.06	106.96	100.04	114.82	105.47	104.43	106.76	105.59	112.4	104.39	104.88	103.35	99.804	103.34	103.05	110.32	108.66	116.79	109.55	104.53	111.38	111.28	111.39	108.55	97.005	106.99	109.43	108.85	109.83	111.11	100.89	95.977	107.16	103.02	100.14	112.06	107.55	109.63
108.39	101.96	112.23	104.77	103.69	102.82	100.16	115.22	109.05	111.16	101.69	104.81	108.2	104.46	103.7	110.91	107.71	103.58	106.52	113.23	112.24	103.44	114.64	100.22	113.44	103.47	101.29	104.61	104.79	113.46	101.78	102.71	111.07	114.11	112.74	109.74	102.19	104.27	124.07	100.88	96.51	105.45	112.43	104.35	104.63	107.68	112.81	110.54	105.62	108.11
102.67	117.42	108.85	115.58	112.34	116.18	110.35	114.42	125.61	113.46	106.53	112.69	111.25	99.291	106.93	119	103.59	108.49	106.95	114.87	112.06	110.91	108.47	110.22	109.8	111.06	111.3	110.21	107.08	115.68	112.59	110.73	106.03	101	115.93	112.45	109.11	107.89	112.58	106.92	118.02	120.06	116.14	108.66	125.65	105.86	105.32	107.14	104.48	111.91
106.82	107.03	100.59	102.69	106.42	107.86	102.53	92.481	105.78	94.815	111.23	101.45	98.189	93.735	93.881	97.829	108.71	99.106	99.977	89.525	96.505	107.01	103.56	107.56	96.918	104.8	99.018	101.74	108.7	92.66	103.9	106.15	98.325	101.15	97.375	95.267	107.19	93.589	100.61	107.8	100.82	91.908	95.862	102.89	94.983	104.1	103.6	95.6	107.95	104.57
103.63	104.84	104.11	99.211	102.08	103.89	104.59	110.86	104.1	100.26	112.52	100.11	101.83	108.18	112.17	107.4	107.39	105.85	103.11	109.3	110.75	106.62	117.26	103.15	96.634	102.04	104.12	110.72	97.192	109.36	106.84	107.23	107.04	108.6	102.63	103.72	100.03	105.38	109.17	99.017	94.893	107.9	106.93	104.12	104.71	98.432	104.05	109.88	104.45	100.78
105.86	108.22	106.12	102.45	110.78	110.13	108.45	107.54	110.45	106.04	103.82	101.84	107.72	114.52	102.85	105.45	118.77	107.98	106.84	102.06	110.32	103.07	114.79	105.57	113.21	103.43	101.06	101.64	107.5	107.67	107.83	100.29	111.34	111.05	118.44	111	102.44	106.66	105.86	118.64	111.9	113.06	102.83	103.87	104.89	99.895	108.4	107.16	102.57	109.42
103.45	107.2	112.62	100.71	105.03	98.006	106.51	99.634	104.5	101.99	114.98	96.696	104.89	116.62	115	95.716	104.66	100.47	102.02	104.08	104.61	110.61	110.04	107.39	107.03	105.73	97.078	103.52	105.08	106.04	101.06	98.789	111.27	104.21	106.9	101.76	103.51	111.1	103.35	110.15	100.38	99.435	106.71	101.5	107.46	100.42	99.477	99.081	108.22	98.353
114.67	114.04	107.14	120.61	115.35	118.18	121.11	125.71	119.43	114.46	120.11	129.8	124.68	115.45	121.46	120.31	113.06	116.44	115.14	119.98	121.12	125.38	123.74	117.53	111.15	116.51	133.46	119.13	122.63	119.27	120.05	116.94	119.94	120.91	116.7	113.57	113.23	114.99	123.23	126.97	118.24	119.74	120.34	119.68	114.87	117.45	113.02	115.97	118.87	122.45
107.07	106.6	97.29	107.64	110.71	102.55	105.27	105.68	108.8	92.02	110.95	107.26	110.57	108.9	103.6	112.21	104.66	104.02	107.45	107.83	109.83	98.257	107.61	117.72	99.925	105.54	99.95	120.23	117.55	100.32	104.4	100.52	113.12	108.81	101.46	114.79	106.44	106.04	111.2	103.96	114.72	110.45	107.03	106.15	103.26	93.657	104.17	99.378	101.11	104.33
100.39	101.11	104.23	110.56	106.08	102.16	108.21	112.56	108.67	98.078	102.81	107.49	113.46	108.42	103.22	97.292	108.12	103.29	107	107.18	107.2	99.717	108.66	99.181	97.777	100.2	111.77	108.88	107.1	115.13	101.7	111.64	102.26	102.61	112.97	116.16	103.38	110.83	97.251	111.46	107.51	105.1	103.18	107.35	110.17	108.8	106.66	107.85	111.93	110.68
105.57	108.53	109.52	113.42	114.23	110.82	106.81	108.63	100.57	103.96	106.05	104.35	108.45	104.73	100.85	113.68	104.2	117.14	106.58	111.62	114.07	104.08	109.07	106.2	104.27	107.04	107.67	103	104.06	110.65	109.74	109.4	102.34	103.11	104.18	109.49	97.058	110.01	105.43	96.432	104.3	100.56	106.7	103.5	113.11	105.91	108.83	102.43	97.032	103.54
110.73	108.62	102.84	109.15	109.11	107.14	106.42	107.28	106.38	103.95	94.751	106.82	107.67	97.943	106.86	99.461	109.35	108.6	104.33	104.8	110.48	109.64	111.46	97.52	109.91	111.16	114.68	100.47	109.54	108.14	104.79	111.01	106.41	106.73	115.19	113.25	105.41	107.11	116.06	101.19	109.12	100.66	110.07	106.96	111.84	101.76	106.8	105.76	111.2	112.36
113.62	103.7	105.75	115.69	97.069	105.41	108.29	107.19	102.03	103.24	104.73	112.44	105.97	108.5	109.87	118.03	101.78	108.3	105.57	111.5	109.6	111.11	102.47	112.92	103.74	109.14	106.81	110.58	106.17	100.55	104.71	117.16	106.7	115.29	104.56	111.42	108.83	108.15	109.15	104.59	115.89	108.61	99.596	112.55	98.653	111.5	95.916	101.32	106.16	118.68
107.2	89.445	93.973	112.52	96.823	97.787	98.017	97.77	100.33	98.961	96.727	90.928	95.354	103.25	101.6	101.14	101.68	103.91	95.308	104.84	89.541	98.277	97.408	101.88	99.433	105.86	111.55	93.159	110.6	101.92	95.998	102.66	94.745	98.387	97.811	103.05	109.71	96.798	101.74	111.67	101.28	102.25	108.4	107.15	106.42	102.39	98.384	98.937	100.68	104.72
108.5	99.405	104.08	111.72	107.1	110.02	101.12	103.5	118.01	104.55	107.72	103.32	106.19	106.56	107.68	102.45	101.55	110.11	110.8	110.12	103.09	106.68	109.26	106.23	107.27	110.9	105.71	112.09	111.37	109.13	100.54	109.24	109.15	112.1	101.95	93.701	112.24	106.31	101.88	113.72	104.83	101.8	98.167	106.52	97.71	110.86	107.11	96.2	112.35	100.85
107.42	114.11	108.81	104.51	117.34	122.18	118.16	104.73	111.69	115.62	112.55	106.13	115.06	107.06	112.2	99.627	108.39	113.26	117.44	108.27	109.89	120.68	105.84	116.24	117.21	117.97	114.83	112.11	117.4	119.91	111.06	109.43	107.67	118.35	109.96	106.6	113.28	104.81	110.42	107.3	110.46	101.2	110.97	113.7	107.17	104.02	118.76	109.5	114.02	117.51
106.61	119.9	107.56	113.93	117.39	106.84	106.89	103.56	112.63	122.22	115.31	107.86	110.88	115.87	112.4	103.27	106.11	107.9	111.51	106.89	110.11	118.51	102.85	105.2	111.58	108.97	110.9	115.09	111.99	105.97	107.96	110.95	101.54	105.01	103.49	120.85	109.45	104.31	114.03	110.02	118.24	113.84	118.93	108.87	118.73	108.04	111.05	100.63	109.74	104.23
114.92	110.29	117.97	112.05	105.45	115.32	116.6	105.02	115.71	103.18	109.25	98.279	117.19	116.49	114.88	115.77	108.39	113.58	117.39	114.18	105.31	103.1	98.403	110.01	116.21	113.43	112.17	111.29	112.9	100.57	110.4	113.83	118.56	112.51	108.99	117.2	97.33	117.56	113.29	105.73	120.11	106.97	113.02	113.47	116.04	121.35	108.93	116.26	116.43	113.17
103.48	91.843	116.46	105.12	109.22	105.59	102.83	106.4	95.769	113.02	108.08	114.68	100.56	100.58	96.822	104.77	108.48	102.11	105.68	107.31	100.03	108.71	108.25	102.85	102.74	100.03	103.95	107.12	110.08	107.68	105.95	108.18	98.359	98.923	112.27	104.83	100.33	103.57	101.66	105.89	106.75	113.49	118.24	110.88	102.81	95.738	99.77	105.06	110.49	106.3
111.87	109.13	104.45	103.55	110.46	113.99	98.365	111.75	108.11	111.07	106.62	113.9	113.97	106.15	104.66	113.69	107.39	111	102.39	102.04	110.02	113.81	108.87	111.95	112.71	115.05	107.06	107.72	104.39	109.36	115.69	104.97	110.4	109.58	107.5	103.47	113.24	114.4	106.85	111.21	115.03	110.53	102.58	111.89	111.3	119	110.25	119.22	107.93	115.56
107.59	103.78	111.06	111.37	104.24	105.16	106.24	107.95	115.4	108.48	107.69	105.33	117.19	102.62	96.542	105.41	106.6	101.73	111.61	108.04	96.481	105.64	97.521	99.078	106.38	104.31	104.5	104.7	98.726	102.5	108.79	98.356	100.92	105.18	107.53	103.71	104.63	109.04	107.89	106.66	101.87	109.79	96.128	94.842	111.58	105.17	106.72	103.81	106.16	106.57
113.46	109.42	116.3	113.86	114.24	117.21	112.15	105.27	109.23	114.25	104.99	105.02	109.42	108.32	113.43	114.66	106.59	125.36	119.35	113.85	110.65	108.19	120.66	111.7	113.85	107.76	123.1	110.46	114.15	121.15	110.5	101.26	110.99	113.01	117.09	108.68	108.29	108.33	103.82	112.27	116.2	119.05	109.14	106.46	100.63	108.78	112.99	105.31	117.2	105.82
104.98	100.91	100.35	99.157	98.805	109.49	101.6	109.41	116.67	111.45	114.84	103.05	106.62	105.45	115.03	103.93	95.706	105.09	101.05	100.63	98.862	104.46	98.637	106.5	114.19	97.152	109.71	105.77	112.65	96.559	111.19	112.31	105.31	109.81	113.09	110.75	105.02	103.8	116.92	96.742	114.95	100.22	108.15	107.13	108.04	99.98	106.34	97.392	105.03	108.76
95.954	96.036	105.95	95.757	103.15	101.07	104.99	102.77	98.365	97.696	99.868	97.125	94.325	102.68	102.26	90.898	106.83	100.61	103.42	99.641	95.368	94.063	100.11	101.82	87.264	98.084	90.36	89.989	92.22	111.65	106.31	89.399	94.507	98.59	103.03	101.69	98.621	99.554	100.64	96.976	96.1	96.084	95.444	104.83	106.35	102.4	99.812	105.13	95.562	91.154
104.01	107.59	116.63	111.6	106	105.1	117.75	110.86	99.686	108.49	104.61	104.99	101.39	113.73	105.37	113.26	105.67	103.51	108.8	99.559	107.55	111.08	109.38	101.84	106.87	104.52	104.04	100.4	106.26	99.402	102.65	106.36	108.07	99.407	112.93	110.44	105.12	102.12	97.689	105.87	110.9	103.76	110.21	105.27	102.05	100.59	107.41	99.711	111.98	106.77
103.11	107.76	111.58	109.35	106.64	103.51	115.27	125.39	108.84	116.46	113.58	120.07	115.86	110.93	115.82	111.58	109.76	108.73	107.65	112.77	116.03	111.44	124.67	117.98	116.28	118.68	112.94	109.98	114.77	105.53	106.77	109.64	102.72	116.74	104.8	114.18	111.96	120.99	115.99	114.26	110.82	108.74	115.82	106.99	110.29	109.89	107	112.19	108.81	110.64
107.01	103.39	106.48	109.87	101.39	107.32	109.93	107.18	107.65	99.928	113.79	97.694	118.51	106.92	96.45	106.34	112.38	116.39	115.12	96.546	107.87	110.3	103.45	102.8	101.64	105.69	101.33	101.9	122.99	115.86	104.39	109.54	117.02	106.69	119.58	103.9	103.72	112.32	122.22	105.39	105.15	100.62	106.97	101.99	110.9	110.41	101.45	103.01	100.36	99.303
93.629	102.97	106.7	100.31	111.77	112.2	102.84	107.2	105.08	110.91	110.08	107.76	101.74	111.8	108.76	104.51	111.26	108.59	114.84	95.011	112.34	114.59	103.23	104.79	95.433	110.33	107.93	104.05	108.53	112.01	117.1	103.82	96.523	109.45	107.29	110.94	111.15	104.29	106.87	109.6	106.29	107.51	108.18	109.59	102.65	103.72	102.17	104.75	110.31	104.4
120.52	110.38	107.03	108.85	107.08	112.55	100	111.08	104.91	107.36	108.31	108.92	104.26	111.83	99.937	117.21	107.75	111.12	111.03	105.57	105.05	105.07	113.15	113.09	114.21	108.72	109.26	98.299	110.95	104.45	115.65	115.38	109.35	105.41	102.04	115.46	111.62	114.66	109.55	109.93	114.47	102.44	107.21	117.75	115.3	109.14	106.18	109.82	104.42	103.11
107.68	109.56	114.63	96.522	107.56	104.96	102.42	105.8	114.91	105.21	111.43	106.23	110.09	109.46	107.21	103.58	100.84	100.76	107.06	99.173	110.51	98.393	105.11	109.25	110.35	97.541	108.06	113.56	105.15	102.97	108.82	111.31	101.17	107.23	100.15	107.56	111.68	105.15	105.5	104.83	115.26	109.57	110.8	113.06	106.37	110.45	102.89	105.68	101.9	100.7
104.4	103.33	105.92	110.54	106.43	107.22	105.24	101.44	108.25	120.09	109.81	106.61	113.91	105.76	101.51	108.68	107.39	101.51	109.85	110.53	112.69	109.28	108.16	97.146	102.86	113.33	99.997	103.06	109.15	106.82	103.52	114.15	103.29	101.24	92.595	98.07	105.48	101.55	113.19	105.91	106.8	110.88	101.31	111.57	111.46	103.47	106.42	120.34	106.4	106.63
104.99	97.038	103.66	108.63	110.07	93.223	104.1	105.15	107.02	101.05	98.148	101.88	99.013	98.614	102.88	97.643	100.83	93.73	102.66	104.03	105.78	102.94	104.47	84.095	104.72	91.452	102.74	99.57	104.43	89.748	96.016	98.209	100.25	111	96.463	92.674	96.21	100.56	104.53	104.18	102.08	100.04	102.35	94.935	98.629	103.69	104.22	96.463	107.18	106.04
93.015	106.59	96.564	98.847	98.71	99.646	99.839	105.43	98.188	93.073	101.3	102.39	92.869	97.039	110.42	96.232	100.84	95.292	89.232	102.72	96.903	96.492	100.3	99.065	108.95	100.55	100.14	98.71	94.163	97.859	97.501	109.21	105.35	111.1	108.75	101.97	107.33	93.429	96.908	101.8	101.67	106.53	94.325	100.13	93.612	103.07	99.82	101.37	94.489	93.759
106.9	114.81	102.96	105.96	107.56	109.76	117.55	112.83	110	107.09	109.51	114.67	104.48	109.09	114.05	110.1	112.88	104.81	107.18	104.67	106.82	105.26	107.6	106.17	99.632	107.64	104.95	102.48	116.53	98.774	107.97	114.84	107.2	93.299	104.64	104	109.01	110.34	97.493	100.07	106.87	106.7	112.69	100.91	99.494	105.38	105.8	106.28	103.43	106.23
119.36	110.28	101.9	119.8	111.36	108.01	105.29	115.29	118.87	105.27	115.34	105.82	107.45	117.61	122.68	115.91	105.17	113.55	110.07	115.87	104.37	102.14	112.84	113.4	119.03	116.64	112.03	111.24	107.49	112.84	104.81	111.79	110.94	104.8	120.11	109.26	103.67	105.88	114.68	111.54	112.42	107.79	120.41	109.1	105.16	113.49	116.57	111.61	104.67	113.84
103.17	103.05	109.02	112.53	110.37	103.52	106.13	106.27	107.82	108.76	102.14	99.725	104.02	96.984	110.28	106.68	115.02	102.83	103.63	102.51	105.74	101.63	100.35	107.21	106.84	111.13	117.12	105.5	104.27	94.89	103.12	92.741	101.39	96.909	103.42	110.69	103.88	99.084	108.7	97.265	107.66	109.65	105.6	109.29	107.59	121.19	100.46	108.89	103.28	103.83
102.61	99.234	94.114	98.447	106.59	106.62	101.69	109.65	99.675	103.06	106.66	99.671	102.58	113.48	112.69	107.34	101.77	101.31	103.59	96.767	100.03	114.85	114.5	104.39	105.76	98.12	105.81	103.35	109.99	99.807	109.8	104.04	100.68	107.02	110.89	105.98	109.46	99.22	99.014	106.29	98.966	100.34	105.12	111.88	104.56	103.36	106.67	110.85	108.4	102.74
104.64	106.54	109.1	105.63	98.319	111.84	105.69	104.25	102.54	107.8	103.26	103.23	110.44	108.52	105.09	103.31	111.78	107.96	100.05	107.57	110.52	114.42	109.77	107.64	101.47	111.16	103.98	106.44	99.295	106.36	101.51	108.89	103.96	105.75	107.48	105.95	103.43	110.48	103.14	99.705	102.74	108.18	99.73	109.21	107.21	99.565	99.164	103.65	108.02	99.626
102.09	103.32	107.42	99.235	108.12	109.07	101.12	93.767	102.83	105.37	109.66	108.03	108.07	99.551	100.59	110.87	99.786	100.82	104.15	102.59	111.63	108.55	109.26	106.8	106.28	91.179	107.51	98.89	102	111.32	102.15	105.93	107.4	117.16	111.54	106.97	107.37	107.41	102.62	107.32	103.13	108.79	99.48	105.15	105.96	101.03	111.65	109.52	105.96	111.07
116.82	105.71	110.62	109.63	116.63	111.31	113.5	110.07	109.53	113.48	117.6	115.7	116.03	123	108.74	111.08	112.5	107.47	117.13	109.87	108.71	111.04	118.56	111.38	113.9	117.58	106.22	112	107.3	114.67	116.49	110.83	113.92	120.07	107.77	116.14	116.55	114.8	112.97	105.06	106.5	106.03	105.3	112.63	107.29	102.83	106.36	109.12	99.841	116.23
102.74	103.51	90.996	107.06	108.44	112.36	100.2	106.58	106.96	106.22	107.06	108	101.17	101.67	109.68	102.92	108.58	101.59	105.91	106.54	102.34	103.4	113.98	107.19	95.74	103.85	110.19	99.302	106.37	113.09	110.83	104.84	101.87	104.56	96.701	111.72	106.08	94.903	95.396	114.98	103.43	105.08	104.16	109.76	96.13	112.24	100.67	108.22	108.51	103.67
99.345	114.74	96.445	112	105.48	103.96	113.33	100.25	105.95	106.48	104.25	111.77	111.51	102.71	102.57	102.31	106.99	99.923	105.45	106.51	100.32	109.07	93.961	102.97	93.42	109.33	106.25	105.08	107.61	106.68	104.44	111.44	106.67	105.88	105.7	97.898	96.392	111.77	116.45	108.27	105.33	99.788	120.94	114.71	104.79	110.71	104.32	97.443	93.122	103.31
113.57	108.71	105.13	101.15	100.91	104.53	103.7	106.2	113.63	114.1	110.67	91.098	103.91	107.25	113	112.36	100.59	102.21	99.141	111.62	108.42	107.48	111.03	109.37	104.74	104.88	109.35	113.33	110.55	111.22	106.92	101.25	113.56	115.54	111.9	110.53	112.75	114.97	100.32	113.52	104.52	110.22	105.82	112.01	95.134	109.24	106.74	114.83	107.3	104.95
108.55	104.62	104.23	107.49	105.12	111.83	107.41	103.72	104.29	111.99	102.09	116.95	103.91	108.96	101.3	98.833	104.26	108.33	97.112	113.15	95.746	112.08	94.452	101.79	104.14	111.07	108.14	96.972	100.34	105.23	105.99	93.17	107.25	98.733	103.47	103.28	100.02	93.629	98.794	105.36	104.59	105.13	99.953	102.69	96.641	109.48	97.901	112.63	102.14	104.77
111.31	105.28	103.24	108.3	111.02	101.93	102.49	97.307	102.13	105.9	97.799	98.796	95.871	107.68	93.201	105.25	109.23	94.887	105.08	103.66	104.91	102.29	111.15	103.86	104.21	103.94	95.928	112.4	99.125	95.004	106.14	106.02	100.17	105.56	104.62	94.595	106.4	102.31	109.72	112.43	104.58	111.7	105.41	104.54	108.62	106.06	100.94	109.22	106.42	109.67
106.16	101.24	105.13	106.77	101.26	111.01	111.72	111.6	105.85	107.63	104.73	103.53	107.2	104.26	101.43	107.15	96.67	102.62	98.208	106.3	104.62	110.63	107.38	101.6	93.292	111.82	92.719	96.704	98.996	102.64	103.14	107.71	104.47	107.21	104.04	103.08	100.47	99.935	97.894	105.03	103.52	101.58	102.54	102.22	110.67	104.46	108	107.42	104.39	113.06
102.8	93.528	93.798	101.1	98.852	101.92	97.427	99.692	97.031	88.155	100.63	104.89	110.84	110.85	100.18	104.32	106.78	105.11	89.721	93.746	104.27	105.56	104.07	104.99	100.97	102.7	94.619	97.356	94.361	107.84	96.689	104.13	109.95	110.16	102.43	93.797	108.42	92.226	103.1	98.242	96.786	96.002	101.49	103.75	106.3	102.57	102.02	113.37	95.737	101.29
105.51	109.13	97.545	98.911	105.44	109.21	109.71	94.506	96.786	109.99	101.95	98.168	101.7	104.09	102.36	106.4	98.484	101.16	95.98	106.71	102.15	102.85	101	96.777	97.899	108.68	97.893	105.68	97.086	96.005	99.767	110.14	109.41	103.22	94.795	94.907	103.59	100.92	104.26	96.02	107.78	101.17	96.177	96.918	107.34	96.074	95.89	94.357	106.08	99.585
102.73	98.131	108.92	103.56	114.61	105.51	110.99	111.47	109.09	112.14	104.62	117.77	110.75	113.92	95.069	105.8	114.59	114.06	105.43	97.688	102.47	108.77	94.69	106.54	101.41	102.67	110.25	108.73	114.43	106.24	108.89	108.4	115.22	103.41	110.49	114.94	121.89	109.96	109.06	109.68	113.72	103.86	105.84	115.66	108.86	98.996	109.08	109.2	96.603	109.3
114.43	120.13	122.49	117.67	117	123.15	122.36	114.76	117.76	129.37	111.52	128.9	111.85	117.43	108.51	115.4	121.9	119.43	115.72	125.17	112.93	119.47	119.76	112.01	118.46	111.92	118.25	109.4	107.47	123.96	113.8	113.82	114.64	121.2	111.12	119.69	120.23	122.96	121.36	115.13	110.17	119.44	118.68	126.04	108.23	116.81	130.68	117.87	110.81	116.03
99.657	108.93	111.94	108.41	109.07	103.96	107.14	103.81	113	94.447	111.98	108.79	101.15	106.14	106.92	101.76	102.15	107.71	97.956	100.39	109.38	102.21	102.05	109.45	101.92	110.11	102.08	104.66	110.34	109.36	112.67	112.13	111.21	106.91	104	106.89	106.59	118.89	107.16	115.7	108.35	108.27	113.38	107.54	101.21	96.801	101.56	105.43	107.64	106.64
103.65	114.69	112.01	111.74	115.49	101.42	110.93	108.77	104.85	108.56	110.35	103.03	112.98	104.08	111.75	119.71	108.97	107.44	110.91	106.65	106.92	111.07	100.81	107.74	105.54	110.68	106.74	107.72	107.69	106.98	108.92	112.16	107.23	115.31	107.23	110.19	119.29	110.13	113.52	113.6	115.04	116.01	108	120.08	108.72	108.07	113.74	109.21	107.38	105.06
105.83	105.64	101.21	97.08	98.001	97.242	99.83	103.57	106.5	95.231	105.85	102.01	105.85	97.132	96.171	94.505	95.041	98.158	106.78	98.172	100.96	101.71	98.333	97.964	95.786	86.388	104.27	91.559	97.751	100.12	94.222	95.745	90.904	97.572	95.191	96.25	97.911	102.9	108.06	102.32	99.161	92.147	106.76	107.46	107.52	98.057	90.645	104.17	102.41	92.086
108.12	106.96	106.71	98.99	114.41	106.86	108.26	90.603	103.15	97.066	111.76	107.06	99.601	99.344	96.149	107.67	109.36	106.4	108.43	105.05	104.13	99.799	103.24	108.8	105.96	107.14	106.36	102.77	106.73	100.1	97.02	98.07	102.83	102.25	112.02	98.994	105.96	108.2	115.32	109.76	115	106.11	98.502	107.46	104.43	101.22	102.02	103.37	102.08	98.382
107.31	117.08	105.11	105.87	116.17	116.82	107.77	112.74	112.71	108.93	108.59	115.86	119.4	116.31	111.38	108.96	109.16	108.64	118.59	118.21	103.65	109.25	103.17	110.39	112.35	107.34	105.43	111.48	100.04	113.89	112.79	110.41	119.27	104.4	114.93	109.11	108.55	111.54	112.6	111.77	108.03	115.19	115.42	111.32	106.75	116.19	118.97	105.3	114.88	117.49
114.34	107	111.38	111.12	122.55	104.53	108.2	109.32	107.12	110.07	107.78	107.8	110.28	108.68	110.11	107.29	104.42	110.98	113.24	112.33	101.5	118.93	109.52	104.19	111.97	106.21	104.94	113.03	102.09	105.93	112.57	123.1	99.544	116.28	111.18	113.49	105.27	110.67	113.88	109.12	112.94	113.12	101.66	112.28	104.59	105.58	107.18	109.13	115.35	112.93
107.48	108.04	115.03	106.68	110.98	112.47	104.86	115.49	101.39	108.81	99.201	112.22	100.14	97.395	105.6	112.2	101.12	99.844	100.46	99.395	99.806	110.61	109.19	101.03	108.64	105.91	90.821	104.05	100.06	102.71	100.81	108.44	115.89	108.98	106.29	107.57	114.57	99.637	109.02	104.62	104.37	114.26	108.85	100.59	103.75	106.71	107.08	106.32	100.78	102.41
115.44	115.83	118.64	114.8	111.73	102.33	112.39	111.37	111.15	116.3	114.41	111.64	109.74	132.18	112.97	103.36	111.48	110.44	106.38	116.5	112.86	111.79	114.75	106.67	113.49	115.81	114.12	99.622	114.68	104.47	122.48	117.59	114.64	108.87	105.91	106.88	109.31	114.45	108.28	109.78	112.56	112	110.34	109.19	114.33	122.8	112.45	110.43	110.24	105.89
112.74	110.49	122.44	102.06	114.51	110.75	115.74	105.24	111.76	112.71	109.78	114.09	112.26	123.28	109.19	107	113	110.48	103.59	102.56	109.72	117.01	118.72	122.66	119.35	109.24	114.31	122.06	115.75	110.77	111.93	113.01	109.01	115.65	109.97	113.75	111.82	108.62	119.45	107.97	119.07	112.62	108.84	114.86	113.17	113.55	117.27	110.65	113.84	102.31
94.417	99.935	93.896	104.63	99.514	107.42	109.18	102.76	106.03	105.43	108.9	107.1	116.78	106.69	95.806	107.79	105.48	99.538	107.54	106.6	111.5	99.56	103.44	108.22	110.67	99.231	101.28	108.73	99.813	106.14	102.55	103.42	102.23	118.69	94.411	96.484	102.96	107.17	111.52	102.64	105.45	100.54	98.347	101.58	103.36	108.55	106.51	105.05	95.435	109.21
105.33	101.92	107.72	100.54	112.52	107.36	113.67	104.46	110.79	107.28	104.77	110.13	102.23	98.691	101.91	96.447	103.59	109.14	100.79	110.51	106.81	106.44	108.34	108.29	117.84	106.62	107.44	97.225	102.44	104.68	109.01	101.88	107.11	108.99	102.68	113.27	102.14	99.966	113.7	106.24	109.17	102.81	103.15	108.35	103.14	105.32	103.66	114.22	104.02	109.15
101.66	101.38	104.29	95.908	101	105.54	99.303	94.568	91.552	100.97	93.329	91.913	98.96	102.82	107.27	100.93	101.69	96.954	99.329	103.84	99.47	97.453	100.56	93.741	101.68	96.935	108.29	97.89	95.674	106.77	92.81	92.044	97.672	106.67	102.43	96.933	109.39	94.65	97.793	102.73	88.575	101.76	97.763	107.19	96.385	110.15	93.358	96.716	90.125	95.881
107.68	114.53	101.29	116.42	108.24	113.14	118.46	107.25	108.19	114.97	113.11	112.19	114.2	114.1	115.09	107.86	112.71	110.23	116.78	105.96	109.81	110.61	118.69	105.36	116.43	100.71	116.08	106.41	117.31	110.56	103.45	109.85	116.13	114.13	107.5	106.87	111.87	109.21	115.39	125.4	115.25	111.9	114.63	112.85	119.31	116.15	106.08	114.33	109.23	123.25
111.19	117.23	106.99	106.48	104.7	107.33	117.27	111.55	107.53	113.39	116.12	90.032	97.971	104.27	103.84	104.94	102.73	102.54	113.82	111.36	92.828	112.91	104.1	105.85	102.91	105.98	104.76	103.25	105.49	106.57	116.81	104.07	101.72	100.2	107.56	102.96	103.84	108.32	103.93	101.98	100.63	108.05	111.43	108.53	110.54	111.5	112.32	107.21	108.01	98.589
113.88	107.29	109.72	115.62	101.76	112.55	116.3	118.03	106.72	113.96	112.04	108.88	112.12	121.16	121.22	100.92	114.18	123.54	103.35	98.333	114.46	119.56	115.67	109.58	102.07	109.23	112.34	115.84	110.89	104.96	114.1	112.27	112.02	106.39	115.84	94.559	113.32	108.58	121.02	123.93	111.04	104.8	111.9	113.72	103.79	99.027	103.52	103.13	114.71	120.97
113.14	113.35	118.37	116.99	122.35	112.67	121.7	112.8	117.83	129.01	109.57	108.01	110.05	114.82	117.93	110	111	113.4	123.31	111.39	115.47	105.85	113.99	114.91	118.37	115.9	123.45	103.39	115.9	114.67	119.58	112.81	110.49	112.44	112.14	107.06	114.06	113.21	104.97	114.84	106.3	109.73	117.66	111.6	119.45	106.83	112.55	108.75	110.33	116.67
119.28	107.61	116.12	119.99	121.23	111.06	117.53	127.25	118.99	117.25	117.7	116.5	116.3	123.82	120.52	121.73	116.92	120.94	117.6	114.85	112.89	115.11	108.39	122.88	111.66	118.35	112.06	114.26	119.79	109.92	109.28	118.28	113.33	112.56	110.2	117.61	119.02	122.36	116.08	114.97	109.96	119.74	114.22	112.78	110.19	111.17	122.28	118.85	116.8	124.65
98.574	104.18	99.262	108.91	97.537	109.4	104.01	108.64	97.235	107	112.89	114.42	105.06	98.776	105.02	104.68	113.37	107.52	105.02	102.41	102.84	101.63	107.99	106.22	111.69	104.03	102.29	110.14	102.16	107.5	109.11	105.84	106.96	100.95	101.57	113.58	95.58	100.76	107.88	100.36	102.71	102.36	105.92	102.29	109.81	109.01	103.37	105.84	106.05	114.51
108.45	107.67	103.09	103.79	111.14	110.41	107.02	103.08	106.14	103.78	105.4	107.65	107.1	105.95	104.16	103.83	105.65	112.51	107.73	105.62	110.55	104.62	105.23	111.03	103.13	102.13	108.32	99.077	105.75	104.67	98.433	105.44	102.59	94.736	107.51	105.25	106.11	109.99	106.04	106.73	109.46	109.29	109.46	107.84	104.67	102.15	104.82	105.17	105.09	113.62
109.48	110.41	104.99	100.41	103.42	95.333	101.45	111.71	100.39	109.6	110.14	106.54	99.541	105.85	105.08	107.04	111.91	111.68	107.51	108.43	100.23	107.11	100.77	99.547	104.57	106.67	102.05	106.49	101.8	103.23	106.62	105.95	101.19	113.63	106.6	110.65	102.73	114.59	105.68	100.61	105.48	101.54	104.11	109.7	103.63	111.42	99.307	110.12	104.65	109.14
113.39	116.79	110.01	104.34	110.78	110.47	109.26	114.69	109.13	106.4	109.75	113.5	106.63	105.21	110.19	113.07	118.54	107.84	113	111.12	114.64	100.93	110.59	122.55	112.56	107.09	112.58	113.83	107.03	114.23	109.13	121.3	106.24	104.69	113.05	104.23	106.83	116.01	116.04	113.44	113.18	108.38	110.73	115.35	110.79	107.03	108.68	118.38	108.92	102.98
106.93	114.5	101.67	107.27	103.79	111.92	106.5	105.9	104.85	109.28	110.23	108.12	108.76	100.63	100.66	109.42	110.25	101.64	107.69	115.04	109.33	106.24	104.56	103.8	108.1	102.79	106.82	112.84	100.42	108.41	109.73	108.68	102.57	113.76	107.01	114.36	103.39	111.25	116.75	112.38	105.41	103.19	105.15	105.02	103.43	100.87	104.87	102.39	101.34	104.89
105.66	110.85	99.318	103.76	106.87	106.38	100.25	109.25	100.79	106.46	105.07	108.98	103.65	109.37	99.402	109.51	103.1	109.3	107.32	98.406	111.82	112	101.09	98.741	103.52	102.53	106.42	95.181	98.37	104.74	110.23	103.2	100.91	96.148	101.87	97.658	111.88	95.889	103.98	113.53	106.22	107.02	107.66	107.66	102.65	110.33	106.33	105.6	101.97	103.26
103.95	104.13	108.38	106.5	107.69	106.91	114.65	101.48	105.57	111.31	108.17	104.29	96.416	107.56	107.94	112.11	104.44	104.99	105.27	94.851	99.171	102.87	108	101.59	104.91	105.67	97.481	108.99	97.029	108.02	97.724	109.25	117.82	99.177	110.11	97.574	99.118	107.76	116.41	108.98	110.42	104.92	107.8	105.13	99.574	107.81	102.15	95.402	102.39	95.131
106.92	112.05	100.72	102.23	100.58	105.8	106.71	97.489	100.86	111.33	110.37	107.1	97.05	111.45	107.44	108.3	106.15	95.604	107.95	103.83	118.63	109.53	105.69	105.12	104.11	100.94	107.05	94.012	101.06	110.17	99.768	109.42	116.79	113.23	106.77	98.319	98.012	111.79	108.33	115.3	106.95	104.83	109.25	106.71	111.55	98.674	105.69	106.81	101.03	104.67
105.22	106.7	97.235	118.3	95.644	106.09	111.63	111.18	108.32	104.18	109.19	108.62	114.47	102.04	103.37	96.49	100.26	106.68	104.59	104.27	100.63	103.66	115.04	101.09	104.16	104.75	102.22	105.2	104.82	99.274	108.21	112.77	98.652	105.44	105.71	105.93	108.62	103.41	103.26	101.43	109.05	102.57	107.67	114.19	106.24	113.95	102.87	94.942	108.99	116.25
97.014	103.65	95.87	101.78	97.921	99.714	100.81	99.276	97.084	107.21	95.943	95.195	96.18	97.3	90.796	91.462	103.92	106.24	102.34	106.07	104.51	104.03	101.03	92.284	97.929	105.71	100.82	97.506	95.811	103.33	109.15	94.129	111.93	110.34	103.26	107.33	94.482	98.575	100.3	97.573	100.51	93.681	95.187	102.37	105.52	105.28	95.938	105.48	94.776	103.8
107.42	110.8	107.97	100.21	110.84	110.4	98.244	114.25	107.71	110.35	105.21	102.44	104.68	108.59	95.265	101.04	113.6	109.48	106.66	110.46	98.521	106.15	101.9	104.75	107.12	105.28	105.82	96.286	102.56	104.07	106.91	101.54	114.55	106.74	98.02	101.17	109.46	117.03	107.83	101	108.24	119.77	102.22	97.554	111.34	95.687	101.74	112.64	103.85	108.93
122.24	109.72	115.34	115.91	124.29	111.02	109.11	121.79	116.96	120.25	121.77	122.24	116.87	114.82	118.12	115.98	116.97	117.2	121.53	116.66	117.73	119.79	109.48	117.35	119.14	120.3	116.88	119.64	115.23	119.12	117.2	110.85	112.57	117.72	120.93	118.47	120.57	120.36	122.53	114.81	118.66	119.97	116.1	114.37	118.9	119.21	116.61	113.54	117.89	115.02
118.54	107.22	104.6	109.65	112.86	116.72	112.04	116.72	108.87	104.2	118.38	106.88	112.79	103.01	105.75	98.579	110.79	113.91	116.96	112.62	117.3	116.19	115.43	108.62	109.08	115.65	106.19	110.51	109.92	108.92	107.49	115.17	107.15	107.08	118.34	110.41	112.92	112.04	112.94	114.29	111.41	101.69	119.04	117.77	106.18	117.43	104.35	111.53	116.92	105.38
105.42	98.364	104.74	110.05	102.53	91.219	101.44	97.455	101.44	93.153	102.47	98.899	94.963	104.02	105.77	101.09	95.82	103.13	103.6	102.64	96.955	97.401	105.89	93.522	97.962	99.329	100.39	98.304	105.62	104.87	97.616	92.017	99.145	99.678	106.74	100.16	111.91	105.58	100.61	86.546	90.68	100.14	99.126	95.913	97.306	105.42	112.83	97.403	110.4	86.128
109.93	110.76	114.27	117.11	118.07	114.03	114.96	123.86	103.25	114.14	118.84	98.273	112.98	96.869	109.18	109.07	109.5	113.77	109.74	108.6	119.81	115.93	106.2	109.83	111.57	101.15	105.7	105.54	119.34	109.16	120.25	120.29	110.18	115.17	108.65	110.58	109.74	118.86	110.24	112.97	112.99	116.84	111.84	104.2	119.91	116.17	110.34	109.72	104	110.16
106.12	106.4	111.69	104.19	112.02	108.28	104.6	101.9	100.29	102.57	102.75	106.01	109.71	104.76	110.4	104.54	104.06	98.652	103.69	107.6	106.47	111.85	96.247	106.73	101.03	97.344	98.892	101.2	108.87	109.17	105.37	107.83	106.65	115.04	107.76	102.88	112.1	108.97	104.63	110.61	98.285	103.94	113.21	100.62	103.73	109.87	107.15	106.04	108.25	110.18
111.86	104.59	110.38	107.92	106.84	110.87	106.88	113.89	105.56	113.43	104.79	105.48	113.2	112.92	111.4	111.46	110.35	114.44	122.57	107.37	116.35	105.42	108.65	103.57	112.26	117.42	109.48	117.79	108.32	110.53	114.49	111.08	99.872	116.69	110.09	107.27	108.02	113.55	105.04	111.8	110.81	107.58	115.82	114.42	110.92	115.83	107.79	111.08	113.21	108.22
109.67	117.19	106.05	115.07	111.56	123.79	106.53	115.16	117.41	111.27	110.1	108.44	107.68	105.56	112.88	117.68	111.51	110.83	113.85	122.87	116.51	111.41	115.19	102.97	109.69	112.47	106.01	104.62	106.13	118.29	115.96	118.97	113.63	111.13	107.67	105.45	106.17	120.43	107.61	113.22	109.06	114.68	110.07	102.34	108.25	104.56	112.01	110.68	110.48	108.9
112.24	106.93	109.21	108.49	123.67	108.7	113.52	113.56	98.032	112.24	104.17	106.26	110.48	117.29	111.81	115.4	113.34	111.16	113.62	109.53	112.85	108.1	110.25	108.42	109.94	104.39	112.57	109.67	109.9	116.87	112.43	122.48	112.38	117.39	117.22	111.49	115.23	112.31	115.38	112.36	109.97	114.72	110.99	110.55	124.31	116.54	117.92	107.33	106.48	116.42
100.59	111.7	111.74	111.19	110.94	112.83	115.26	120.81	103.76	114.51	100.59	112.75	105.28	102.34	109.49	116.49	104.78	110.38	106.62	112.33	108.33	112.23	114.21	109.4	112.18	104.63	111.78	110.01	100.2	103.92	111	111.78	109.03	110.2	116.39	106.53	106.93	104.57	106.91	105.21	106.82	116.25	117.22	105.64	110.42	109.78	108.46	106.18	124.09	112.04
92.301	100.09	94.85	103.77	96.144	100.05	93.187	102.7	102.12	105.17	93.643	99.387	103.26	100.29	104.59	99.048	105.94	88.478	102.93	92.775	101.34	103.18	106.15	103.4	98.315	103.11	95.368	97.689	97.801	104.23	96.948	104.26	93.445	97.038	101.65	96.538	100.08	98.622	103.64	102.76	96.696	95.262	102.38	101.82	101.27	94.088	99.61	97.062	98.52	106.87
102.43	100.27	100.79	101.95	106.68	103.94	98.333	108.87	102.95	103.27	110.21	117.66	104.49	98.641	103.29	108.13	106.13	101.48	102.41	108.68	107.97	107.08	113.92	93.616	109.06	116.85	105.18	103.62	106.63	111.26	106.61	105.61	113.94	102.22	102.86	113.28	109.03	103.39	110.48	105.08	106.74	107.79	99.721	106.95	106.64	108.31	106.46	108.2	102.9	99.958
102.67	110.93	107.63	105.06	105.1	106.32	102.89	111.11	103.77	105.9	105.35	98.936	106.92	107.06	108.63	95.589	106.98	108.52	112.12	98.848	93.757	110.39	107.81	111.67	100.12	112.28	111.98	106.81	95.332	107.87	102.37	107.93	108.13	105.23	97.83	99.695	104.1	107.5	103.97	104.03	104.29	107.77	106.75	106.37	102.68	98.361	111.7	108.57	103.83	100.19
110.96	100.44	102.3	118.93	109.15	108.37	103.23	107.87	108.85	111.88	97.715	104.03	110.47	108.03	108.69	102.28	113.24	105.45	119.55	110.3	109.59	119.61	101.64	97.098	104.1	100.48	102.32	107.12	112.04	101.76	104.47	104.6	100.89	118.24	103.68	111.63	101.53	112.12	111.65	114.57	109.95	111.86	111.99	114.51	101.56	106.93	101.58	111.22	103.42	114.07
97.418	113.13	108.66	112.47	104.49	106.55	92.086	102.51	102.92	101.72	110.82	104.27	109.32	99.066	99.508	105.24	98.98	101.37	110.53	108.57	104.03	105.5	103.42	106.31	99.209	111.93	108.98	112.41	110.66	101.46	109.85	104.06	105.79	104.53	107.62	102.53	112.33	108.02	106.95	120.82	102.32	112.93	95.976	107.5	111.11	107.39	102.45	107.7	120.52	103.24
108.97	109.48	99.563	103.58	97.205	108.04	101.97	104.15	101.83	103.45	94.098	96.257	96.643	92.683	105.26	105.66	91.896	103.46	115.45	99.347	97.201	99.454	108.11	100.13	92.464	97.782	98.672	97.799	103.85	107.3	96.341	104.02	94.368	96.53	101.09	90.865	106.22	94.248	98.892	98.806	104.43	99.321	101.64	97.105	99.909	105.17	109.81	95.801	103.94	101.67
104.49	108.78	111.55	113.78	100.69	105.64	106.65	105.69	103.56	102.57	105.67	106.16	101.67	112.44	103.51	99.43	105.62	108.63	98.131	98.053	103.88	102.26	102.84	117.12	110.98	100.1	99.375	109.04	109.17	119.12	110.36	103.41	99.854	102.83	116.55	110.99	105.33	100.77	102.03	101.66	98.492	104.84	101.27	116.07	107.3	111.8	110.97	104.16	110.64	108.32
110.03	103.37	99.822	111.5	106.21	100.54	99.907	104.47	101.74	111.41	109.82	103.66	104.52	103.91	101.65	101.6	110.65	111.55	106.84	100.62	110.13	111.25	95.839	107.09	102.13	103.03	104.96	95.767	102.3	101.17	103.91	98.425	98.494	114.84	93.14	102.76	109.53	113.17	100.67	111.09	107.62	94.498	102.27	99.819	107.58	110.25	107.07	101.07	100.44	102.55
108.93	112.32	113.62	103.87	109.58	119.53	110.98	107.82	112.09	124.27	107.23	119.32	114.19	107.01	103.84	114.58	117.58	115.99	111	113.09	117.91	107.83	111.33	111.58	112.62	107.62	106.28	114.85	113	110.88	110.26	113.2	115.27	113.89	102.64	110.39	106.82	110.81	111.03	121.4	119.39	117.15	114.99	114.52	105.89	122.32	116.38	120.5	119.66	106.11
110.71	103.32	117.5	112.39	115.06	110.74	109.8	111.22	109.76	108.7	102.93	108.94	105.58	118.12	110.74	107.83	109.64	113.43	114.84	120.4	115.13	103.98	105.14	106.59	108.64	112.12	109.12	114.64	104.87	112.91	112.25	112.23	113.15	117.94	113.12	108.78	116.81	107.65	112.09	113.11	122.05	113.17	103.46	108.64	104.32	106.92	115.38	112.47	112.96	119.12
123.42	122.36	124.04	115.32	115.2	114.91	118.85	125.48	125.24	109.49	113.21	119.61	117.03	116.72	122.95	119.88	115.52	120.5	105.12	109.2	119.28	114.57	117.28	124.02	109.15	120.74	115.65	117.52	113.58	113.71	128.25	109.59	105.31	121.06	130.99	114.81	121.04	122.41	117.13	119.16	124.15	116.81	124.8	114.74	121.45	121.68	115.74	113.02	111.52	116.62
94.07	108.73	98.966	108.29	95.892	102.93	107.33	112.15	100.07	98.672	102.27	105.79	110.07	107.05	103.07	98.38	103.74	105.83	105.78	98.666	109.39	104.05	110.79	97.256	102.31	107.06	104.39	109.84	101.04	114.02	95.067	100.72	102.94	106.5	106.16	100.33	99.854	107.62	103.09	113.42	99.434	109.16	109.22	102.6	100.34	112.42	106.59	104.66	101.58	105.79
104.11	100.1	99.265	93.004	104.11	100.69	99.998	93.544	106.71	94.436	94.476	98.088	102.38	90.831	101.19	106.68	96.601	105.95	96.235	99.629	106.11	101.07	105.73	106.55	102.98	102.29	100.72	104.92	103.96	92.514	97.91	91.135	107.58	96.432	109.26	98.445	97.963	106.9	98.322	105.45	94.677	96.946	107.61	101.74	101.89	109.89	100.66	106	110.78	107.74
92.149	104.96	104.9	97.087	105.31	99.848	106.63	106.09	99.536	105.95	107.82	110.63	108.03	106.45	104.66	107.85	108.05	103.98	108.1	105.02	114.54	100.29	107.71	110.88	104.3	109.79	104.74	114.43	101.57	94.024	105.77	104.67	114.18	98.117	110.41	98.738	101.3	106.63	107.71	101.83	98.08	107.47	106.11	105.68	102.23	102.38	102.54	100.45	109.29	110.43
98.091	110.19	93.862	103.43	104.24	109.64	93.86	103.48	89.236	95.797	107.49	99.657	90.077	104.93	98.152	96.82	102.22	101.03	94.314	102.81	90.611	100.09	88.552	107.18	96.091	100.21	100.69	104.72	107.18	93.644	101.02	105.67	104.83	95.547	96.464	100.31	94.656	107.03	94.288	96.031	95.277	101.42	86.304	101.05	102.61	109.71	96.107	100.23	100.56	96.723
114.24	102.04	102.11	107.91	101.67	103.67	104.54	111.95	109.22	104.06	103.03	100.11	104.69	97.896	97.363	111.33	102.19	103.28	105.51	108.78	101.84	105.65	104.64	100.52	103.37	104.51	115.83	103.39	103.19	103.61	100.74	114.42	114.61	100.23	104.52	94.699	101.09	105.55	105.22	107.09	103.29	103.68	101.97	101.6	101.94	113.44	106.35	106.16	111.52	109.01
116.71	123.56	120.24	111.42	113.71	118.99	116.55	121.89	123.27	117.9	123.21	112.56	129.37	119.97	117.64	115.81	118.95	113.47	121.22	115.15	118.89	120.75	119.31	122.52	110.58	114.61	107.62	118.11	115.95	105	125.02	113.87	123.14	123.89	120.94	115.27	117.24	121.17	127.08	128.05	118.69	118.37	120.54	114.89	128.78	116.48	116.86	126.84	120.07	117.55
107.1	112.12	122.72	117.22	109.12	116.51	114.07	110.3	109.9	109.08	113.19	106.43	104.04	112.4	110.13	106.05	114.75	116.39	102.41	112.32	110.87	112.63	112.74	120.02	108.9	115.49	103.91	110.29	116.59	99.878	118.86	108.09	108.44	112.22	113.97	110.27	106.86	104.95	105.86	111.7	108.64	114.21	114.6	112.65	104.59	117.84	108.65	106.11	113.59	105.15
102.48	104.62	96.952	103.89	96.333	112.54	109.89	102.6	114.62	107.89	105.71	118.29	104.52	103.5	103.32	107.11	106.47	111.04	101.96	97.256	105.41	103.98	111.72	99.98	105.18	111.54	114.71	104.87	107.62	108.17	111.52	108.41	100.98	106.06	107.98	100.29	102.29	95.08	113.11	107.99	95.969	101.91	115.96	111.32	115.11	106.34	105.62	103.51	97.966	102.86
100.12	98.955	95.133	100.17	102.12	104.85	100.95	106.57	94.025	91.636	104.18	101.72	106.43	96.245	99.782	101.03	96.155	93.85	99.675	105.08	93.001	99.652	102.16	103.24	103.51	98.232	93.956	106.36	97.967	91.934	94.932	105.28	101.18	100.25	99.768	95.217	105.59	100.93	96.522	106.31	103.64	107.08	98.162	101.77	98.188	95.807	102.89	96.169	99.614	105.44
114.81	101.15	107.82	109.54	107.97	108.61	105.31	111.46	110.74	106.39	115.12	110.23	100.97	125.4	102.37	111.07	114.89	113.58	107.76	113.69	116.82	105.03	109.84	118.08	114.18	115.07	110.8	109.97	101.96	115.54	111.37	109.86	109.88	104.57	113.85	111.32	110.71	109.8	107.78	118.39	106.81	118.62	112.03	113.59	109.75	108.45	114.53	116.38	112.17	107.02
93.845	98.073	108.12	96.523	98.744	99.641	99.793	97.326	105.88	99.977	104.35	101.41	89.587	98.105	99.389	103.4	95.999	98.347	95.192	104.27	98.748	100.54	98.295	87.839	107.44	94.52	105.33	99.566	98.493	106.53	92.225	93.353	104.97	96.912	96.752	106.67	98.752	97.582	100.77	105.27	107.08	99.7	110.49	86.503	102.75	96.57	107.57	107.25	108.11	103.81
110.6	104.74	110.54	102.53	105.27	104.68	110.41	109.15	112.93	113.98	104.46	100.46	102.17	107.63	107.67	108.3	114.54	108.58	106.66	104.14	113.62	105.66	103.08	99.673	94.529	105.52	106.5	109.67	108.98	105.58	110.92	109.11	109.29	105.87	114.22	100.81	106.79	105.37	107.74	106.7	101.96	100.01	103.83	102.39	106.69	110.12	108.61	115.75	111.07	97.97
114.13	111.55	116.48	104.64	104.86	108.6	106.3	96.507	105.7	110.79	115.54	109.69	100.76	107.04	109.24	98.699	111.27	103.09	110.99	100.92	109.36	105.37	114.05	106.86	107.34	110.42	101.19	103.05	110.08	118.58	110.77	100.46	103.19	109.93	101.25	99.385	103.93	111.35	108.3	95.491	105.8	103.69	94.707	99.39	96.71	100.59	118.96	110.67	100.38	102.98
118.61	105.73	101.39	110.1	114.17	115.31	105.85	109.06	100.96	109.88	110.56	116.89	107.08	111.21	118.39	115.18	117.89	109.21	108.21	110.98	113.92	96.767	111.03	113.11	110.19	108.55	108.83	122.17	106.51	100.07	113.68	106.22	108.69	110.26	113.69	111.04	101.37	110.39	107.81	113.29	103.54	109.06	114.26	109.61	109.54	110.36	112.08	106.07	111.8	107.61
109.31	103.61	116.34	114.49	105.29	113.77	113.05	103.09	126.51	109.5	116.31	111.53	107.67	113.31	115.69	102.61	104.61	116.37	114.69	122.73	106.73	108.43	116.59	116.61	123.15	115.33	107.25	113.58	116.5	109.81	99.569	106.36	109.36	113.57	117.89	108.71	114.63	110.69	104.22	110.68	109.4	122.43	109.06	117.25	114.8	115.95	116.07	115.86	102.22	113.24
104.57	118.54	119.65	114.02	106.92	111.93	105.32	112.78	120.21	101.36	110.59	120.23	109.12	106.44	114.94	114.4	111.64	111.75	115.74	114.54	117.12	112.27	107.86	123.21	114.08	113.09	117.39	112.97	112.05	108.97	109.77	116.53	102.54	109.62	105.56	109.83	111.18	114.88	110.8	107.4	118.55	109.82	110.79	109.07	109.22	117.06	109.1	111.39	115.2	99.481
103.14	103.36	105.75	99.743	105.03	92.978	94.552	103.5	107.27	99.567	102.17	108.61	101.31	106.1	106.93	106.28	104.51	107.89	94.933	108.8	104.59	103.97	104.03	97.436	98.554	104.17	99.402	107.15	90.304	105.72	101.62	108.93	115.46	102.53	100.93	103.29	112.1	101.62	96.838	104.54	97.557	103.94	99.036	103.74	108.23	107.19	101.85	103.27	115.3	106.66
104.89	101.42	99.449	98.047	102.44	102.58	98.965	115.24	104.72	98.922	110.34	97.562	99.578	107.41	105.7	106.96	104.68	102.88	100.54	105.22	105.79	109.11	102.53	98.851	104.39	87.777	102.82	106.29	104.92	91.645	102.07	111.79	102	111.73	108.53	97.385	105.66	107.54	112.56	108.95	100.04	102.73	111.54	106.9	108.47	106.45	97.653	100.35	106.91	98.755
104.5	110.57	100.57	102.21	110.45	115.51	103.9	96.637	103.91	117.93	105.11	109.64	104.84	108.02	100.54	106.71	104.27	111.75	99.373	111.9	110.64	110.88	111.82	102.41	102.58	101.29	110.23	102	106.02	117.36	102.05	102.14	110.73	107.49	102.12	112.95	109.63	103.87	102.71	108.26	103.66	100.1	105.09	103.99	114.64	110.59	108.45	105.73	106.9	100.71
96.689	109.02	106.24	101.97	111.21	114.74	105.09	110.15	99.28	101.14	109.42	96.357	99.847	114.24	111.95	105.9	106.15	111.15	101.63	104.12	99.295	101.49	109.2	111.04	106.48	105.95	110.54	106.42	100.25	107.36	104.22	91.636	104.83	110.09	107.29	109.88	108.53	100.59	104.94	104.74	100.25	95.752	109.4	104.56	99.863	104.67	108.41	104.94	102.45	104.98
113.94	107.52	117.21	105.8	110.31	111.15	109.19	117.52	113.32	112.33	106.75	116.8	111.48	121.21	111.72	117.94	112.42	106.33	112.9	115.41	110.86	108.63	106.58	112.67	109.73	114.22	112.31	116.42	113.3	104.27	116.31	105.98	102.23	114.54	116.86	109.34	112.2	112.21	116.58	105.89	115.51	105.71	118.95	105.86	119.85	108.92	113.1	118.7	112.73	111.93
118.52	116.69	110.18	108.99	115.64	106.81	115.1	114.02	114.5	114.18	101.41	112.63	114.41	110.94	108.37	112.71	109.16	94.381	112.86	115.54	115.48	114.55	112.52	111.04	108.17	114.58	107.19	112.32	123.73	110.47	113.23	111.9	113.71	107.47	107.09	112.97	113.98	114.68	109.29	103.8	111.26	101.14	109.04	110.77	109.18	111.79	115.96	111.27	110.34	111.73
104.94	98.622	105.33	101.89	105.25	107.27	103.08	102.81	106.24	104.59	98.443	99.276	100.53	112.28	105.05	96.366	110.85	105.66	102.37	92.559	96.963	97.604	105.78	107.36	102.03	108.2	105.72	100.47	102.74	104.05	95.989	95.587	98.058	101.71	114.92	101.6	106.18	101.67	107.16	94.975	97.799	95.65	107.55	99.597	104.16	95.266	99.963	105.27	101.81	98.3
115.22	116.62	115.43	118.46	117.17	114.88	117.54	115.17	113.12	128.03	113.33	115.7	112.34	120.04	118.76	115.88	116.87	107.73	123.44	124.87	118.43	118.69	104.84	122.81	114.01	124.95	110.97	123.8	116.45	115.89	107.24	120.78	109.77	108.98	121.84	111.18	119.14	115.78	123.32	107.42	118.32	111.28	120.72	113.15	112.37	116.43	121.46	123.82	113.75	115.04
96.348	108.23	94.919	107.02	106.99	107.12	103.99	97.593	105.84	100.15	104.85	109.31	103.83	103.28	113.07	103.06	102.52	109.4	107.61	101	107.66	98.584	104.58	108.91	104.26	106.95	101.23	102.37	110.7	100.49	112.25	110.25	112.67	103.72	101.47	105.62	106.19	104.68	109.36	106.1	106.04	94.646	105.39	106.32	100.81	113.96	105.17	104.34	102.03	99.509
122.59	114.22	113.62	113.71	107.81	121.5	114.23	109.5	113.4	111.64	118.88	110.84	109.57	108.25	122.04	112.53	112.68	108.12	122.3	107.95	112.88	119.5	106.39	118.69	114.1	114.08	107.05	114.56	105.44	112.77	115.35	120.66	99.81	113.37	108.75	110.3	111.58	114.04	113.04	113.53	115.27	121.09	113.59	102.56	97.951	115.22	126.69	114.96	105.97	107.25
102.05	109.75	94.702	106.56	109.47	98.346	103.6	98.143	115.51	110.16	107.92	103.27	115.13	107.12	115.8	104.29	105.59	92.365	107.16	93.217	109.27	102.46	103.92	104.97	102.15	109.99	97.819	102.11	109.42	102.39	103.7	97.309	107.63	103.2	104.7	107.2	105.06	104.73	111.39	104.83	98.206	118	100.44	109.86	102.58	101.99	109.1	103.53	106.26	98.384
106.63	117.42	116.28	118.8	116.34	112.59	118.58	107.87	102.13	107.92	121.84	113.99	116.39	116.87	118.05	109.66	123.32	119.79	107.04	115.92	119.76	112.18	111.63	109.71	115.21	114.34	104.16	108.92	115.38	115.04	118.55	102.85	109.83	118.97	112.33	106.71	107.43	111.93	113.02	113.89	116.84	111.86	108.9	119.71	105.17	102.81	107.78	118.93	116.28	106.86
104.29	105.33	104.12	111.41	102.24	106.3	95.559	102.83	96.526	112.32	105.29	103.62	107.73	108.77	108.11	107.1	111.32	113.39	94.469	104.3	105.02	110.44	111.52	114.83	107.67	112.14	107.11	96.685	97.348	112.49	101.05	101.49	109.48	111.18	106.02	110.82	109.03	106.95	111.67	107.63	107.67	108.47	105.71	107.4	95.965	109.23	110.97	113.83	112.89	112.83
106.27	103.31	113.4	103.72	103.33	104.07	108.21	107.42	98.125	106.85	105.51	110.61	109.72	111.51	98.589	110.63	101.22	106.49	100.86	101.78	100.21	110.12	107.5	102.73	108.04	119.63	96.578	103.43	111.37	112.84	103.69	105.11	103.54	107.38	104.5	112.6	108.09	114.62	101.99	101.86	107.79	109.67	94.049	101.39	107.2	102.57	99.361	121.38	110.25	109.27
105.5	104.05	102.34	94.019	103.17	101.07	101.69	103.71	97.335	96.777	108.26	111.04	100.37	103.16	101.57	106.13	100.22	97.851	97.544	99.587	98.814	104.05	108.31	101.71	100.96	93.412	101.18	96.684	92.555	102.25	107.52	96.675	98.502	99.226	105.49	107.76	96.267	91.592	105.57	102.11	101.55	94.149	103.63	101.39	108.92	99.328	97.931	110.8	97.828	105.25
102.55	102.03	98.338	98.832	99.227	98.736	101.36	105.49	102.85	106.3	102.43	110.84	99.792	99.601	104.49	100.1	107.06	113.21	103.72	93.899	105.35	100.43	102.87	106.21	110.44	103.73	105.28	107.67	99.918	103.52	102.29	113.54	103.79	108.73	105.48	113.57	101.05	106.19	104.34	110.92	99.485	105.11	98.389	114.75	111.57	110.38	108.88	97.548	102.37	99.604
93.747	111.94	111.44	113.91	105.52	105.98	107.83	105.18	106.62	112.39	110.7	106.19	120.93	102.2	100.73	103.19	108.63	107.14	106.82	107.84	111.3	107.5	96.695	109.37	113.82	106.12	113.87	107.82	100.01	115.93	104.36	92.703	115.36	103.2	108.72	109.87	102	103.53	105.3	112.85	101.7	111.67	115.61	105.35	107.97	104.21	107.51	114.68	101.69	110.25
106.02	104.13	109.64	106.7	100.98	97.722	100.74	97.745	106.57	96.002	103.37	100.16	106.46	106.88	104.9	105.06	96.494	98.854	97.986	94.139	95.002	107.19	101.64	97.854	93.115	105.99	99.523	98.804	106.39	96.873	98.468	95.915	101.32	96.353	94.857	100.78	102.38	99.417	95.241	107.77	96.965	109.29	95.425	96.862	93.468	105.94	99.716	95.693	95.033	102.66
112.35	102.03	107.7	99.96	114.51	110.2	103.65	109.27	100.48	103.26	97.736	105.97	100.07	107.54	111.32	109.85	106.27	106.94	97.491	104.29	99.273	95.982	105.73	103.14	103.24	107.52	108.76	108.63	110.42	102.79	103.29	109.83	102.89	102.98	104.71	101.42	106.4	105.23	104.45	104.44	104.81	99.944	108.76	107.45	96.935	105.41	106.22	109.33	104.61	101.67
115.09	116.29	104.25	102.08	109.6	117.35	106.45	99.403	111.84	112.11	115.81	124.34	107.81	110.53	112.25	107.23	108.72	115.02	112.96	113.1	112.02	107.32	111.44	121.67	106.87	109.79	113.7	103.7	109.13	107.51	108.72	111.08	111.6	112.38	108.37	103.69	105.16	121.81	121.26	116.28	118.01	110.36	118.32	115.49	112.78	101.86	119.39	112.92	108.54	115.68
104.94	109.75	109.32	113.66	109.95	111.99	106.12	103.93	104.52	114.25	106.75	112.86	103.46	103.52	115.4	114.09	105.66	103.79	105.52	110.74	102.83	113.56	101.44	106.27	102.88	107.27	111.29	103.33	105.57	106.43	102.72	106.47	112.5	111.01	106.33	115.31	106.23	112.24	106.15	111.48	111.24	111.89	109.36	104.57	107.41	98.13	98.98	107.31	104.46	107.48
108.92	116.15	112.27	108.85	101.98	107.84	106.67	112.59	102.02	111.3	100.07	105.14	108.02	101.52	104.05	119.8	109.82	114.87	108.73	98.079	110.1	113.05	100.24	105.45	98.465	111.42	103.34	111.74	106.09	106.27	105.17	113.7	112.27	106.86	109.97	113.65	102.36	97.985	110.67	106.68	106.08	118.13	108.61	100.91	111.71	104.13	96.075	113.52	100.85	94.543
102.28	90.019	103.22	95.053	92.498	100.93	97.989	90.907	92.89	94.192	108.62	104.89	96.826	106.58	105.45	102.49	108.8	103.55	97.203	107.91	96.303	96.918	91.324	98.744	105.21	102.47	92.665	98.305	95.497	96.901	87.757	102.58	111.27	105.42	100.08	101.43	101.79	100.14	95.422	89.945	93.147	102.27	107.51	106.05	103.82	90.663	106.68	100.04	100.32	99.768
95.716	105.7	100.43	101.22	104.38	109.78	108.75	106.95	108.09	108.58	108.42	103.89	99.693	99.822	95.16	106.23	99.796	109.19	105.83	103.69	113.32	107.09	98.579	115.07	105.21	106.01	108.51	114.52	101.17	114.73	104.69	104.57	104.81	105.13	104.07	105.89	109.5	108.03	101.49	110.73	106.94	99.335	107.91	109.58	103.44	102.92	99.084	107.83	104.35	111.22
99.54	97.805	107.06	99.157	100.71	97.277	105.93	102.46	90.711	101.11	93.136	101.3	95.431	95.641	100.32	92.302	99.679	100.69	102.39	101.68	97.085	102.91	101.78	108.93	98.116	103.21	105.54	96.402	87.073	100.79	97.814	96.264	95.788	98.718	99.568	105.61	98.417	94.738	97.831	90.406	103.64	97.579	99.676	107.78	97.495	94.533	99.595	118.67	99.428	98.114
102.68	108.35	102.04	108.87	117.7	113.47	105.05	97.448	107.38	108.03	107.99	113.3	119.48	101.92	108.63	110.66	116.86	111.44	109.13	111.38	100.14	99.527	104.88	111.8	106.5	109.32	106.96	108.81	112.28	111.94	110.34	99.632	106.68	110.81	112.72	109.67	116.05	108.35	117.45	116.13	104.25	114.41	113.11	108.45	108.21	113.14	105.59	117.37	109.55	106.51
106.91	113.05	111.06	101.54	108.83	101.12	108.48	101.43	110.13	105.68	101.99	107.13	105.79	111.01	108.34	99.687	103.23	107.58	100.9	99.467	106.72	96.508	108.22	100.59	106.55	109.21	105.78	110.82	103.54	98.212	99.549	107.47	104.51	107.74	104.24	109.81	100.46	104.48	107.75	104.27	104.32	96.971	111.95	104.89	112.88	107.02	98.422	109.11	95.883	102.31
104.1	103.47	101.5	103.42	93.553	103.41	104.44	100.8	102.56	107.34	107.13	103.62	89.667	84.231	97.721	109.68	98.923	99.821	113.21	106.54	95.981	107.7	108.43	110.66	96.962	105.92	102.31	98.299	105.85	105.58	93.477	95.705	92.108	96.362	97.351	93.552	95.089	99.675	93.677	104.47	103.6	104.61	99.15	103.94	102.14	94.122	93.586	99.031	107.43	98.647
107.54	110.17	112.51	107.76	108.27	108.67	104.21	106.88	112.25	113.62	116.28	110.45	102	109.43	109.19	106.58	109.32	104.06	98.296	101.59	112.25	101.43	106.83	103.68	109.92	112.17	104.3	109.62	108.18	103.7	112.31	106.81	115.59	109.14	118.41	103.4	106.5	102.22	105.06	107.66	105.37	110.34	109.29	96.797	101.01	105.66	105.94	111.33	105.46	105.4
108.4	116.71	108.55	114.11	116.22	112.84	110.57	118.43	122.33	114.8	108.47	109.34	111.12	117.62	117.04	116.84	117.88	114.64	111.85	105.92	115.44	106.98	115.8	107.24	116.26	115.1	117.21	107.9	105.75	111.91	125.93	104.38	110.21	117.32	117.62	102.2	108.31	105.77	111.21	107.04	115.13	110.32	110.67	109.81	121.5	121.06	108.36	118.73	119.68	117.41
106.02	105.16	109.23	112.22	108.26	114.26	102.11	105.72	105.94	109.87	105.97	113.85	109.31	112.38	107.58	101.13	96.938	116.89	100.54	106.06	118.36	108.3	108.98	99.615	111.3	103.54	110.48	104.68	109.51	104.7	107.84	106.56	106.9	106.71	104.33	112.07	112.8	103.5	109.47	106.64	108.04	111.95	109.55	103.85	111.71	106.86	109.18	107.47	103.98	114.57
106.71	103.79	103.04	105.7	107.18	103.54	103.75	104.69	107	116.87	106.59	114.54	116.69	109.2	113.8	104.62	109.54	109.43	107.1	108.08	103.4	109.98	101.08	114.58	103.24	95.335	95.612	113.4	98.097	101.63	110.23	99.973	101.9	108.04	109.61	88.262	105.68	97.07	106.79	103.09	106.77	94.04	98.113	109.85	105.26	107.05	104.23	106.18	98.444	97.178
96.382	96.612	92.013	93.255	101.03	104.9	107.91	100.95	95.391	99.28	95.341	97.963	103.16	103.63	102.61	104.57	101.67	112.08	98.964	99.435	96.921	102.17	100.72	94.206	95.966	101.74	97.667	97.809	100.47	95.953	105.38	103.58	101.6	102.78	101.3	100.73	108.66	101.04	92.39	97.558	102.52	103.05	107.26	96.91	93.811	107.23	101.45	92.164	97.637	100.75
110.89	103.1	101.14	101.16	110.67	104.36	103.49	105.15	106.63	109.88	106.36	105.09	97.811	105.05	96.913	105.56	113.3	111.65	99.863	110.06	112.77	106.11	113.42	104.17	110.4	108.85	106.2	100.44	109.1	107.22	103.46	105.96	107.16	103.69	110.54	106.01	116.23	105.79	96.626	107.33	102.66	103.06	111.04	97.294	104.99	104.89	107.79	102.5	109.64	103.97
109.5	119.53	104.07	116.98	113.4	119.34	107.51	117.87	105.83	108.95	111.89	110.88	109.91	102.49	104.05	106.36	106.23	109.45	113.41	116.39	110.39	108.29	113.88	118.96	109.65	115.23	117.79	112.77	117.37	114.78	114.48	113.48	113.01	113.63	116.8	116.82	113.97	115.09	106.54	109.8	104.95	111.38	111.31	111.18	116.84	118.38	109.41	110.26	108.9	114.55
108.1	110.78	100.23	102.83	110.26	109.61	110.37	108.35	110.7	115.88	106.23	101.63	104.69	100.04	108.16	111.26	105.93	108.59	112.46	110.89	104.03	108.65	109.82	104.9	100.37	109.46	109.62	108.06	107.9	104.74	106.37	104.89	105.54	103.55	108.54	111.09	106.46	97.987	105.95	109.11	108.74	120.94	100.89	110.75	104.81	113.68	96.726	102.09	106.78	110.16
108.79	123.32	110.12	116.56	112.38	117.81	116.97	110.25	113.31	117.94	118.61	112.32	112.31	108.44	95.678	116.47	106.15	110.58	111.21	114.94	103.15	108.26	117.77	113.11	106.41	111.83	109.14	111.28	105.83	112.23	107.46	115.03	105.91	108.85	119.77	108.38	116.58	115.89	118.4	111.98	113.11	107.44	103.62	103.48	103.86	111.64	112.17	109.35	114.22	116.21
103.19	101.86	111.07	111.06	113.9	103.15	109.4	102.94	97.354	105.77	96.622	99.66	98.954	104.19	113.05	111.1	106.47	107.99	99.125	98.335	109.65	106.58	96.916	110.79	112	107.81	107.02	103.71	105.91	102.15	112.62	102.14	99.775	105.19	100.53	101.04	105.16	108.42	104.25	108	109.72	108.94	104.34	102.26	103.4	102.8	107.95	97.822	110.87	97.377
97.804	106.55	110.28	100.8	106.01	102.57	107	102.92	99.369	116.59	112.05	106	102.62	107.82	105.18	111.05	100.91	104.98	108.81	117.69	104.27	103.55	103.3	93.412	105.67	109.7	101.33	97.946	107.37	106.34	104.06	96.74	97.938	97.549	109.83	98.686	102.29	99.027	105.32	98.574	107.75	100.86	101.51	106.24	106.48	103.07	107.26	104.07	105.21	104.58
97.565	97.15	104.02	106.57	106.52	92.618	99.798	101.59	116.65	109.27	102.93	110.69	110.33	105.2	116.84	105.06	109	106.7	99.194	100.93	95.937	104.77	106.84	104.94	108.44	103.9	112.03	107.48	99.928	96.668	107.57	103.78	102.23	107.52	106.03	100.98	107.06	101.57	110.16	101.34	113.34	107.26	107.88	107.35	102.46	112.99	103.63	97.752	105.09	99.768
108.05	117.64	112.98	107.55	109.4	110.31	126.75	110.86	114.9	115.85	115.48	121.4	116.44	117	107.54	111.52	118.36	110.88	114.03	108.04	103.94	108.61	111.32	114.28	110.08	112.48	111.32	115.98	101.67	113.09	111.17	109.57	115.5	114.59	107.56	110.65	116.81	107.29	106.15	105.06	115.81	103.49	109.4	112.35	110.78	123.41	108.17	108.94	108.55	110.18
109.28	106.03	104.94	100.16	107.14	99.953	107.05	119.16	114.97	103.07	103.5	113.81	110.13	105.82	105.54	97.816	99.854	99.322	102.13	104.29	109.14	103.99	106.44	112.49	102.39	100.24	100.69	112.87	110.99	108.24	105.59	97.622	113.57	105.55	111.89	110.18	106.56	108.02	100.41	107.63	110.32	109.77	107.79	105.71	107.31	103.94	103.41	99.64	107.1	100.87
105.11	113.64	99.948	101.23	103.06	102.01	102.49	108.34	102.88	103.29	107.83	108.89	100.58	95.482	111.5	104.03	107.33	117.51	95.245	111.96	108.02	95.75	99.859	92.737	107.62	109.86	108.39	109.7	106.54	111.21	103.17	100.22	101.78	101.6	95.846	96.988	108.65	101.17	103.17	101.9	109.8	99.831	108.72	104.97	98.401	108.98	106.78	102.64	102.6	96.731
101.37	110.4	110.05	111.4	96.735	103.14	107.21	96.825	109.45	105.87	101.63	111.93	98.783	101.46	104.97	103.52	104.33	105.45	112.47	100.37	107.47	95.175	97.141	111.49	99.632	105.75	106.26	96.563	114	107.14	105.97	97.678	93.194	106.92	98.413	112.9	100.01	109.96	106.86	103.07	97.581	110.33	105.29	108.11	102.55	105.75	101.15	105.2	99.766	105.8
106.42	112.21	109.24	111.63	107.29	108.25	110.76	90.553	112.2	104.74	103.27	108.51	107.84	107.87	103.27	112.45	117.98	111.75	101.46	110.56	107.03	111.72	112.8	111.17	117.07	113.55	108.11	107.51	109.85	109.59	111.42	112.81	112.56	105.42	101.43	125.28	114.64	100.87	114.81	110.26	113.39	114.88	114.39	109.52	111.88	109.03	117.64	113.1	108.56	101.47
101.72	96.182	110.65	100.04	101.09	106.16	92.871	102.6	108.8	94.238	107.73	105.48	116.17	107.85	94.473	95.462	101.98	100.72	108.69	95.894	109.13	103.75	96.604	99.849	92.274	100.47	93.952	101.26	99.067	97.574	108.16	104.8	93.174	103.4	99.169	101.31	98.342	94.22	86.984	97.665	95.685	97.669	100.87	98.443	103.95	96.563	100.99	96.957	107.93	106.83
110.33	110.56	105.46	103.7	103.64	108.58	107.85	103.6	103.55	107.38	109.1	96.177	104.42	104.57	96.496	99.997	105.26	94.334	105.02	101.18	106.74	106.77	112.38	99	102.21	109.44	111.06	106.52	111.95	110.02	98.757	106.47	102.64	113.99	113.16	104.55	109.48	104.13	103.98	113.31	104.9	105.49	107.87	104.89	112.62	103.91	112.11	112.99	114.36	103.02
105.21	101.6	104.59	112.53	103.79	102.41	109.99	105.41	106.07	112.27	101.05	101.9	101.92	113.95	104.13	97.49	110.79	103.86	113.74	102.7	101.02	113.1	100.45	103.84	100.9	101.39	104.71	104.53	113.96	105.13	109.54	104.99	108.69	105.88	109.67	94.22	109.41	109.25	109.18	112.46	107.71	101.02	103.02	107.98	110.13	98.639	113.42	103.67	112.39	98.989
109.3	114.54	113.02	108.14	109.85	108.27	124.3	109.62	114.67	108.48	114.66	104.95	121.1	109.12	108.16	110.48	114.94	115.28	111.31	103.76	118.48	107.15	115.64	116.47	123.29	123.4	111.74	113.86	111.82	117.88	120.45	112.18	111.32	109.28	115.32	114.26	117.08	121.37	113	114.15	112.29	118.36	112.84	113.52	119.99	108.84	111.55	112.35	118.47	105.42
107.37	108.16	121.68	97.76	102.44	112.49	103.37	102.96	106.95	106.5	106.75	99.728	109.43	111.89	105.32	110.31	102.32	112.21	103.54	104.42	110.66	100.42	105.77	100.62	107.48	112.87	111.29	100.01	105.78	106.64	103.76	109.67	102.49	109.35	109.88	112.46	104.28	102.49	105.99	101.32	108.48	102.32	106.04	103.25	96.962	96.656	105.46	101.89	110.32	101.25
89.805	100.27	102.67	92.497	94.435	94.717	94.79	94.65	94.097	99.557	95.839	97.343	102.88	97.687	88.106	105	101.06	98.087	108.02	102.02	102.3	102.74	105.77	102.06	104.44	111	102.38	102.04	103.25	96.993	102.69	94.807	101.63	97.194	106.7	102.45	107.3	96.272	98.886	103.82	105.26	91.96	103.55	100.99	92.83	93.748	87.552	107.73	105.67	97.23
97.98	105.65	110.89	102.99	103.48	96.383	104.92	107.83	105.88	99.343	112.41	99.85	98.436	100.24	100.7	110.06	110.51	102.38	102.88	103.68	108.35	99.237	108.46	107.92	106.48	100.99	99.536	104.78	107.89	103.64	103.34	105.48	100.28	113.52	105.75	107.06	114.79	111.25	102.62	108.75	101.9	98.396	112.26	110.29	109.37	101.01	108.11	112.63	111.25	120.67
104.42	117.27	112.43	113.99	113.8	116.62	102.25	114.47	114.73	116.65	111.79	105.08	115.13	104.92	104.99	114.92	120.3	114.38	113.44	108.94	121	112.85	105.65	111.32	108.38	122.08	119.22	111.77	118.38	115.56	118.51	111.24	108.45	107.72	123.78	118.49	109.17	116.61	105.81	117.44	108.01	115.94	120.66	108.69	104.7	123.47	112.94	106.68	106.46	108.99
115.78	115.45	118.57	112.6	106.52	115.47	113.32	107.72	104.02	112.93	107.33	119.6	113.59	116.63	110.9	102.73	112.2	105.83	107.55	98.136	109.57	111.56	110.63	107.93	106.96	110.13	111.22	110.08	108.39	102.73	113.84	112.32	106.85	105.7	116.05	113.14	114.85	116.14	109.37	109.4	103.57	113.51	110.81	109.46	108.1	116.15	111.81	118.18	105.66	113.79
108.46	106.79	104.07	106.92	114.21	108.92	112.71	103.4	109.16	100.36	98.996	115.77	108.93	107.92	110.84	116.34	109.01	113.56	103.3	106.78	102.42	105.03	111.38	104.42	113.5	97.972	107.28	111.09	96.253	103.68	104.66	103.76	106.98	105.3	99.07	103.04	104.18	107.42	108.59	102.92	105.01	104.09	103.39	99.558	107.95	113.29	118	104.37	104.93	111.48
98.175	106.17	107.76	101.05	112.85	105.88	112.22	99.731	104.74	109.55	101.13	109.63	103.32	103.65	105.23	95.917	98.704	104.98	111.51	104.37	102.69	99.988	102.78	106.26	102.98	102.19	104.31	106.52	110.96	111.03	108.57	113.21	99.049	96.404	99.076	105.82	103.68	110.85	101.79	100.05	114.46	112.33	107.48	99.502	98.232	110	105.24	111.24	98.137	102.59
117.64	102.22	105.76	104.13	105.54	110.19	108.82	104.45	102.46	95.283	108.23	96.421	107.97	99.357	100.84	102.69	103.24	102.59	99.28	108.35	104.98	108.22	105.08	101.37	105.06	109.74	105.59	103.27	106.82	106.08	113.97	105.78	101.77	112.26	104.42	86.2	109.96	100.76	99.888	101.8	104.64	104.53	99.177	103.16	108.04	108.06	107.73	105.84	107.38	106.63
99.828	96.451	108.58	98.331	98.216	100.21	108.61	104.49	90.649	100.88	102.39	99.187	103.2	95.259	96.888	101.66	105.31	101.42	104.81	96	99.098	99.858	89.787	94.315	94.809	103.04	109.83	99.568	102.13	98.415	100.43	101.31	98.076	106.8	102.68	99.432	95.676	105.13	105.18	89.363	106.73	99.021	110.23	88.606	98.105	98.133	100.03	105.72	95.695	111.82
98.266	103.75	105.92	105.15	113.02	105.84	101.93	112.34	103.33	102.53	101	110.46	113.31	101.35	105.73	99.541	104.61	116.36	110.56	101.19	104.15	101.52	110.7	106.92	98.705	101.18	100.73	111.47	101.82	99.194	104.56	116.84	108.7	108.72	103.1	103.45	100.15	99.702	97.596	99.308	106.74	102.1	113.34	102.14	96.206	103.57	104.07	107.59	98.645	105.09
112.69	100.74	105.66	111.45	114.47	110.33	106.13	108.44	120.44	111.02	117.58	108.14	107.6	104.72	103.3	108.57	113.82	106.66	111.66	114.23	104.4	115.26	100.65	108.05	108.18	104.84	109.24	104.78	110.11	116.15	110.92	107.45	110.99	111.35	114.89	109.36	103.04	111.07	110.16	111.72	111.75	106.32	114.91	117.29	107.1	108.18	117.06	113.98	107.66	109.62
117.86	115.59	113.25	111.91	112.6	118.34	117.99	115.99	113.28	109.35	107.35	109.38	106.5	109.31	106.12	121.87	111.22	113.71	106.06	104.32	111.29	111.5	110.86	100.9	114.5	108.1	113.8	115.81	113.21	115.81	108.97	118.79	107.07	114.45	113.85	114	111.07	117.45	112.42	112.22	111.81	109.64	109.26	108.4	119.43	109.64	108.52	114.34	112.22	119.8
103.9	107.95	105.15	101.66	108.15	109.06	103.64	100.85	103.49	108.75	100.63	96.707	111.94	108.27	100.2	101.88	99.244	109.42	102.44	104.75	108.36	102.45	95.41	101.28	105.98	106.72	109.04	98.183	96.633	106.41	103.3	101.58	98.006	100.61	104.05	104.73	116.09	99.285	95.533	110.8	108.05	108.08	105.24	101.42	103.63	101.51	103.94	106.53	107.99	109.8
113.54	112.62	108.12	110.11	105.74	103.35	108.59	108.8	109.61	108.03	108.03	105.66	113.4	105.69	99.885	109.51	108.62	95.794	112.88	106.91	106.76	110.03	110.47	108.18	112.06	104.56	106.69	104.72	101.02	115.29	104.95	109.44	94.786	103.02	98.189	102.41	106.76	107.68	115.15	98.337	104.38	106.77	107.12	96.052	105.2	113.89	99.762	106.74	102.5	101.94
96.076	91.777	98.831	100.98	95.649	102.73	91.782	105.51	99.462	94.622	99.271	101.74	100.58	103.52	106.62	105.91	102.05	101.69	110.41	95.21	104.84	91.234	95.682	102.66	98.364	97.307	93.894	92.619	99.545	96.743	101.58	89.496	108.61	107.14	104.03	105.3	104.14	101.12	95.259	89.219	104.88	96.911	98.499	98.454	105.18	107.04	105.08	102.45	96.053	103.09
105.36	107.43	104.8	97.313	104.31	107.22	102.01	105.55	109.15	106.79	108.89	107.55	102.24	108.42	102.66	117.72	104.85	111.67	102.38	104.89	104.31	105.7	115.08	106.53	100.22	98.469	105.95	113.25	107.61	103.26	110.18	111.05	105.19	106.85	103.46	102.47	107.63	107.82	101.18	107.7	99.395	102.41	103.13	106.73	116.7	107.05	106.6	104.92	100.84	108.81
105.41	95.553	97.092	99.193	95.515	104.52	106.19	92.545	104.47	108.3	101.01	102.5	99.823	104.02	109.82	95.831	96.106	104.09	90.608	98.515	107.05	97.922	89.255	96.224	107.91	95.894	93.415	105.26	91.555	100.75	93.177	97.509	106.55	105.82	107.55	103.01	95.219	99.157	92.685	97.224	97.636	94.366	111.15	107.83	97.239	102.36	111.65	92.211	91.704	103.77
97.999	100.61	108.95	98.658	98.418	101.5	100.85	97.799	103.78	104.68	97.228	94.319	87.091	90.015	102.76	106.2	99.045	100.03	93.442	109.77	99.222	104.74	98.081	100.77	92.493	101.98	101.38	98.482	101.95	106.99	94.227	87.975	90.027	105.8	100.56	94.585	95.666	103.01	100.22	98.577	104.77	97.047	101.1	108.69	93.044	94.86	104.38	102.56	108.26	99.656
112.87	116.27	107.81	96.251	108.53	100.09	108.71	108.96	118.63	109.29	104.33	104.24	111.88	106.1	102.92	110.05	98.848	99.568	103.6	109.19	110.7	106.4	98.723	104	109.8	103.72	107.21	113.99	100.22	105.03	107.09	107.98	107.65	101.01	103.69	107.16	101.28	102.76	101.32	107.53	108.11	105.61	105.16	108.92	116.24	110.05	110.94	107.04	100.64	97.743
123.81	118	117.91	110.62	114.69	113.95	108.86	106.1	122.95	113.39	122.09	114	106.33	125.76	110.89	110.05	106.57	112.43	117.78	115.2	119.26	115.22	119.99	125.42	113.41	122.71	115.68	108.82	115.16	113.08	109.75	113.87	118.36	119.87	107.42	119.34	110.49	122.89	117.38	115.99	123.8	127.2	122.51	119.05	108.72	109.47	113.4	117.43	117.38	111.88
99.396	109.01	106.72	99.412	100.48	100.99	105.46	104.39	101.65	97.962	109.73	105.53	103.93	104.94	108.11	109.03	104.91	104.05	106.25	103.7	107.46	101.73	110.22	110.82	105.86	100.39	107.77	103.02	99.678	107.2	103.2	104.26	101.52	112.64	95.929	112.89	95.528	106.83	102.59	105.15	102.64	95.474	98.207	112.9	97.931	108	103.54	109.16	108.83	111.83
111.89	107.58	105.62	98.623	106.06	98.636	116.97	102.64	113.68	102.95	106.37	94.99	104.3	104.96	95.71	109.58	115.73	104.36	99.478	108.36	105.83	107.1	114.83	107.56	101.53	104.34	102.98	103.5	105.7	101.37	103.02	98.824	106.61	102.47	117.73	105.56	112.9	108.02	113.27	108.06	105.55	106.06	83.033	102.16	103.12	106.07	111.38	106.3	100.56	105.8
105.54	115.37	103.83	102.87	100.45	104.39	111.74	103.9	111.87	104.26	106.38	108.51	107.01	105.76	100.34	106.24	119.78	101.87	105.34	106.19	101.75	103.82	112.08	109.64	95.725	109.88	104.71	102.18	107.95	112.92	95.371	103.9	99.527	101.53	99.256	105.69	104.18	106.21	109.54	106.26	98.559	104.93	101.23	105.95	99.294	110.06	107.11	106.67	104.56	104.45
109.55	113.73	108.74	107.51	111.02	112.7	118.49	117.09	108.93	114.24	111.61	109.84	113.82	109.88	124.12	120.46	110.57	107.47	112.79	117.34	120.43	114.23	116.46	112.68	115.65	110.35	115.12	111.48	113.76	109.42	110.77	114.71	108.32	102.85	120.64	106.59	109.42	110.33	122.54	107.42	115.19	113.1	110.07	111.55	117.81	110.53	110.05	122.97	106.97	118.55
106.72	115	96.01	109.11	105.58	102.34	105.52	104.38	103.54	105.3	97.672	102.94	99.695	106.47	110.95	105.75	108.06	96.423	104	111.71	110.87	110.7	103.72	106.08	107.76	93.289	108.6	101.3	103.58	101.15	106.29	105.77	112.45	100.37	106.78	104.51	101.59	105.94	104.62	109.29	102.94	107.18	103.3	100.3	101.56	95.888	99.603	105.01	103.52	105.04
105.6	98.084	106.26	107.15	104.01	106.48	108.42	94.234	101.62	107.83	104.96	103.8	103.15	98.228	106.53	110.02	110.73	105.6	103.32	108.54	106.95	110.26	108.9	101.52	110.7	108.13	108.5	111.95	104	101.91	108.92	102.78	109.77	110.37	105.24	113.29	102.19	114	103.3	107.61	106.9	101.14	109.39	105.39	109.16	104.1	106.42	106.5	110.31	109.13
111.4	109.6	114.42	116.2	109.44	117.39	113.63	107.95	117.8	110.44	113	120.94	120.03	112.54	108.8	116.58	116.8	100.96	112.7	109.41	125.15	109.69	107.84	116.22	106.62	107.15	105.14	114.38	114.79	119.77	107.95	112.16	113.84	120.76	105.73	101.09	118.98	115.29	112.56	116.63	118.49	113.72	123.45	111.01	119.14	112.63	115.8	121.66	108.34	108.5
102.43	93.397	91.886	104.99	103.44	102.71	102.41	94.241	89.71	102.01	103.21	89.848	106.08	103.08	105.09	92.247	101.99	98.948	102.62	97.936	100.18	97.713	89.837	105.8	98.729	100.44	95.311	99.774	95.162	99.642	99.259	100.11	105.32	94.978	102.4	96.331	93.406	105.53	94.394	101.08	99.229	110.58	101.8	101.82	88.499	97.232	105.07	97.275	102.64	105.62
106.68	115.22	108.05	110.8	120.37	108.71	110.75	108.27	118.21	112.77	109.36	114.31	105.58	109.88	113.99	102.38	111.59	113.73	113.69	113.89	110.62	107.32	112.67	115.4	118.44	112.88	110.6	108.35	107.46	118.73	117.85	118.41	109.39	110.01	116.81	108.28	110.78	115.58	111.39	107.76	120.13	106.44	106.26	119.41	109.17	117.85	116.02	100.27	113.75	110.16
114.35	115.44	116.23	120.95	120.63	125.71	107.52	122.24	116.32	119.24	120.17	114.9	117.56	122.32	120.88	121.36	124.72	117.87	109.01	120.78	129.23	120.29	115.65	126.06	116.1	118.81	116.58	120.89	119.38	125.91	118.22	125.68	116.37	121.16	119	122.67	121.3	122.47	118.28	117.27	112.98	118.93	123.34	117.5	120.83	124.32	107.69	111.41	114.54	118.18
115.21	97.177	103.5	109.88	103.35	105.29	99.763	107.18	101.91	107.16	108.03	112.24	110.09	100.03	107.89	103.56	98.039	107.14	110.92	106.89	100.24	108.24	107.65	114.32	107.75	108.29	102	105.48	108.71	104.71	93.801	100.32	104.15	105.18	107.03	103.72	102.93	116.57	107.9	105.59	118.51	104.79	113.68	101.51	109.76	116.44	102.43	110.18	100.26	108.35
101.23	104.75	102.13	105.54	98.411	105.12	101.8	106	107.63	105.82	110.28	97.282	99.892	103.25	97.236	109.33	102.5	96.863	103.38	106.69	106.39	103.29	108.76	101.57	103.97	99.59	99.87	101.42	104.57	100.54	104.04	111.44	104.21	102.47	93.871	103.08	101.1	109.88	105.65	97.924	97.71	100.58	94.581	100.62	107.59	108.66	108.55	105.38	108.38	106.94
117.49	113.59	101.84	114.18	111.04	108.37	108.41	102.91	117.92	108.52	109.15	117.13	116.14	106.88	106.25	117.52	112.33	108.55	113.41	123.36	114.32	118.34	115.42	109.59	112.76	113.83	105.03	116.83	113.51	114.51	107.03	113.78	98.526	108.71	114.4	103.12	112.86	118.8	112.21	108.5	109.86	102.81	110.11	108.66	115.49	115.67	122.26	113.86	111.58	113.38
109.05	108.98	94.581	102.82	110.82	101.58	96.543	107.23	98.772	100.81	93.261	104.9	90.722	105.2	96.926	99.145	97.29	104.25	108.65	106.62	105.28	100.86	97.467	103.96	105.32	101.3	99.446	91.861	100.12	97.266	100.76	107.99	99.581	102.92	102.75	108.89	102.82	102.97	99.082	97.009	98.448	94.384	104.61	96.545	103.04	107.13	105.45	108.59	92.478	100.78
112.15	103.15	106.49	107.15	107.99	102.09	108.68	107.76	108.58	92.9	109.76	100.96	102.92	103.66	105.13	109.92	111.68	109.34	100.44	99.82	104.03	107.92	108.99	101.61	106.33	103.08	103.89	104.82	105.47	104.36	105.53	104.52	102.45	108.47	98.752	108.99	107.41	110.48	106.44	104.9	108.56	94.756	105.51	114.6	106.82	107.5	108.86	103.16	105.83	99.306
109.97	100.94	101.19	107.15	105.2	114.49	109.28	101.07	108.21	108.57	107.26	107.7	92.621	100.01	108.88	106.27	107.17	91.22	101.59	98.967	107.08	104.66	100.46	104.85	102.56	106.82	109.62	108.7	101.82	103.27	101.65	101.46	110.13	106.07	101.05	106.95	108.52	107.67	105.17	106.65	108.81	107.11	107.25	95.186	105.41	105.34	95.267	107.1	110.01	101.27
99.264	102.93	102.22	99.524	103.59	101.18	98.115	101.4	100.8	109.03	101.13	106.59	103.91	100.28	94.374	106.66	107.78	105.07	104.66	106.6	106.23	104.3	106.42	111.28	106.47	111.27	104.73	106.57	106.08	109.65	98.423	104.05	107.61	98.599	101.38	101.11	105.61	99.575	111.1	101.29	99.312	100.22	100.19	97.752	102.85	102.19	101.63	115.51	105.4	101.21
108.78	105.54	105.77	103.77	106.05	109.32	97.74	103.81	103.86	107.58	102.28	111.86	114.62	100.55	103.94	104.05	108.87	112.52	108.21	101.49	103.31	103.54	106.44	114.29	110.22	106.53	110.57	100.85	102.29	112.24	110.27	110.45	117.02	103.95	98.886	113.16	102.21	95.562	99.026	108.04	106.15	105.87	103.34	100.92	118.03	107.53	98.109	103.24	107.33	104.74
104.91	116.25	104.19	108.83	109.36	109.69	113.95	128.1	105.64	110.99	120.02	109.17	117.46	116.16	107.59	112.82	114.44	113.28	106.82	108.12	115.37	118.55	112.57	115.42	102.38	116.45	112.82	108.63	111.85	110.15	109.1	109.19	109.3	103.17	115.64	122.34	116.47	106.97	109.23	113.62	105.37	111.21	112.97	106.24	108.27	107.39	110.79	114.45	113.23	110.46
109.59	104.07	112.65	115.08	110.78	108.91	112.42	104.68	98.051	104.19	113.16	100.12	101.19	107.95	109.42	109.9	110.48	107.88	103.97	102.86	103.6	109.48	108.24	102.74	95.954	104.41	106.51	100.5	103.57	109.77	107.18	105.13	104.32	106.44	103.94	113.19	103.26	100.55	106.06	108.45	113.95	110.68	102.47	101.03	107.94	116.79	101.52	113.81	104.16	103.53
108.57	114.34	121.38	110.59	110.03	117.75	109.46	105.21	104.67	109.06	109.38	119.42	113.16	121.09	105.1	110.42	110.56	111	107.61	122.46	110.35	120.54	115.37	106.22	116.92	103.35	108.16	117.56	105.91	119.23	111.87	113.19	114.64	101.1	115.17	111.25	112.2	112.61	111.15	117.31	115.69	112.16	117.69	113.07	113.11	100.73	114.47	106.94	102.22	112.92
116.72	118.57	107.37	102.21	117.05	96.217	116.72	99.865	104.46	106.58	115.36	112.11	114.8	103.47	110.12	114.25	107.95	111.65	102.35	108.72	115.87	108.54	108.35	112.71	114.55	108.74	112.42	107.29	107.19	114.59	96.64	109.5	110.71	110.13	108.35	112.53	106.22	112.29	105.86	111.73	109.76	102.48	103.59	107.51	123	107.64	114.92	113.72	110.22	104.03
104.61	103.99	109.46	106.33	111.75	100.08	112.97	100.83	108.28	102	107.85	112.97	106.28	104.37	112.23	111.96	109.77	113.92	101.17	104.56	96.329	100.42	101.27	107.23	106.89	101.97	100.22	109.48	102.49	104.8	113.92	100.9	104	95.277	103.55	94.654	94.277	107.07	106.6	100.89	105.47	108.4	98.583	108.33	97.966	99.53	104.15	111.67	110.84	110.99
101.61	108.37	116.61	114.38	97.635	111.2	102.54	99.928	101.91	102.91	104.96	104.88	105.79	106.64	105.6	114.51	107.12	116.96	99.651	96.674	118.03	108.65	101.48	103.21	115.08	102.74	103.68	103.81	108.15	102.54	99.103	108.62	103.93	101.05	101.4	106.51	99.363	101.74	97.93	106.31	109.18	111.25	101.73	104.89	104.82	104.02	107.98	102.83	107.93	106.16
110.18	102.99	112.29	113.14	111.61	111.74	118.99	120.87	116.22	115.31	112.38	107.52	111.2	114.46	113.04	109.1	103.98	113.65	108.43	103.87	113.41	113.48	110.71	114.69	115.46	118.65	120.69	121.06	111.58	109.14	109.52	113.97	114.33	106.97	109.01	111.33	115.43	104.55	103.51	110.56	109.77	111.22	103.59	115.45	114.74	102.47	109.39	114.51	102.46	111.15
107.15	114.63	117.49	117.63	113.73	110.83	118.05	116.49	102.67	93.172	111.78	110.5	112.51	111.97	109.46	109.5	105.19	116.74	99.666	114.57	109.73	112.43	110.17	114.75	110.8	102.28	109.81	113.9	116.84	113.89	110.87	113.87	111.74	113.59	112.93	114.44	106.78	110.07	99.459	107.49	109.89	106.55	110.49	114.12	105.95	119.6	111.33	114.28	116.64	114.63
114.15	114.45	116.85	113.69	112.67	116.19	99.939	104.89	110.41	114.86	112.46	105.49	107.72	106.26	119.46	115.3	112.52	115	114.44	114.6	118.65	110	112.14	107.68	112.63	103.61	117.03	110.78	111.24	106.7	117.58	114.04	107.03	111.33	118.89	118.27	109.97	109.2	113.24	111.71	111.56	112.03	106.32	115.9	111.74	109.68	118.71	109.37	116.42	113.55
108.17	108.62	105.09	101.39	101.9	93.805	112.9	96.417	102.21	109.18	96.955	105.05	107.06	106.56	95.693	110.87	107.05	105.43	103.41	101.57	106.68	115.66	96.06	107.21	108.42	117.75	105.17	106.69	101.43	106.13	110.13	98.664	102.72	104.37	108.63	100.49	101.19	106.34	106.63	99.812	101.16	108.71	102.67	109.5	105.13	106.16	100.91	102.55	110.47	109.04
104.54	106.51	107.98	104.08	97.069	108.97	106.28	99.989	107.96	108.16	113.82	104.96	98.613	102.67	99.71	101.73	107.85	106.25	103.61	108.16	107.41	105.55	102.11	104.69	103.57	113.48	110.46	100.71	104.43	101.55	106.71	108.21	104.77	103.11	103.99	99.932	105.67	98.006	107.81	103.22	93.546	103.2	109.21	105.22	99.46	112.13	104.83	94.212	107.63	106.08
104.59	101.67	104.29	103.95	117.53	110.37	114.78	107.15	110.34	110.66	100.41	96.094	108.04	109.61	102.12	109.82	108.52	109.83	106.7	98.414	111.12	108.28	100.12	102.81	103.8	107.68	107.21	112.94	102.53	106.75	103.07	106.46	101.82	102.39	107.1	97.111	105.79	113.1	99.25	114.14	100.65	100.53	103.07	102.79	104.24	108.9	102.24	101.36	101.08	109.39
105.99	105.5	100	111.83	106.38	98.902	111.78	106.87	105.38	111.23	104.11	102.48	103.9	100.12	101.48	123.6	104.89	104.49	101.49	107.6	101.75	105.57	105.01	106.01	99.391	97.798	101.81	103.85	106.79	100.23	100.3	106.43	113.42	104.2	113.77	114.54	107.26	104.55	106.44	106.33	109.85	104.56	103.49	109.32	101.08	98.467	115.63	115.07	110.75	101.39
108.9	105.12	101.79	104.98	99.443	94.53	95.308	91.793	99.872	94.094	95.024	100.77	95.88	101.24	108.82	106.97	99.152	94.954	102.49	99.181	97.094	102.92	93.272	98.457	87.443	102.36	102.36	107.11	93.097	99.522	94.727	101.33	97.921	104.19	103.48	96.886	103.5	96.168	104.82	96.628	104.66	96.706	105.53	102.96	105.65	98.895	98.609	87.714	100.18	104.45
106.76	112.82	104.07	111.7	110.39	100.71	108.51	99.406	114.58	110.17	108.07	103.48	110.39	102.05	114.49	111.38	102.43	106.15	99.281	109.52	105.73	105.27	103.96	96.731	96.624	111.11	106.68	107.72	113.8	105.54	108.89	100.31	105.99	108.5	101.63	105.92	113.14	116.78	106.53	97.801	100.48	104.2	108.9	111.39	109.28	103.41	102.41	114.85	111.09	107.14
99.011	106.27	114.17	99.041	106.15	114.63	111.05	104.91	98.125	102.66	94.286	105.5	99.828	100.31	104.25	107.44	96.575	100.92	106.22	102.45	96.894	101.28	104.17	108.35	105.91	102.03	106.87	102.6	96.224	112.54	101.65	105.42	110.87	99.532	102.83	106.85	104.59	96.046	94.666	100.28	105.05	106.39	97.965	103.68	100.9	99.886	102.43	110.54	97.405	102.25
108.01	108.57	117.28	111.24	110.2	110.28	113.42	116.29	110.39	111.64	110.88	103.09	118.73	120.43	112.28	110.28	103.91	113.22	122.27	107.5	107.22	112.71	109.11	108.16	110.84	114.61	106.3	114.34	115.64	113.18	110.52	112.06	99.516	108.41	111.74	122.93	107.36	116.33	108.21	118.69	112.6	105.44	110.24	112.67	111.25	109.02	118.56	111	105.01	113.65
103.14	98.633	108.99	111.07	105.91	101.34	105.56	106.06	101.09	107.55	116.13	110.15	97.775	100.71	117.34	100.68	103.8	106.54	105.11	108.55	100.59	103.16	110.41	103.8	108.32	114.4	101.13	111.03	105.99	108.14	98.89	101.37	106.46	105.35	102.18	110.64	101.92	112.71	106.46	108.83	98.957	114.07	106.02	106	103.52	98.561	98.015	113.12	103.3	110.53
95.352	111.51	110.73	104.57	100.24	109.47	112.04	99.967	106.6	97.652	96.918	113.25	101.32	103.98	97.773	107.36	103.84	107.26	104.24	108.02	109.38	111.05	107.24	107.98	111.09	102.74	111	114.65	110.54	110.72	103.12	102.07	111.8	115.76	103.92	100.35	105.76	104.87	113.99	108.38	111.93	101.21	100.13	97.237	102.88	103.91	107.83	105.01	118.19	101.84
112.73	122.25	116.63	105.36	107.33	105.78	121.9	109.76	113.51	109.16	120.18	120.75	110.01	104.45	107.9	116.42	121.43	110.8	114.77	116.8	118.39	111.79	105.36	106.12	113.93	103.7	114.59	105.02	109.93	119.96	105.88	109.43	113.71	108.96	117.48	112.48	116.88	117.65	113.88	117.73	118.41	116.49	114.58	113.89	115.85	110.44	113.43	119.74	118.35	107.63
109.43	106.17	110.65	102.28	114.36	113.66	108.63	109.35	119.95	117.43	111.28	109.85	115.34	109.11	118.81	112.1	122.49	120.13	105.11	114.24	111.3	114.97	111.66	110.96	105.57	119.8	111.6	112.01	116.39	117.26	114.36	109.84	114.69	121.53	110.46	109.29	109.79	116.09	111.7	104.22	112.15	110.62	121.59	106.94	106.45	103.26	116.93	107.17	111.28	115.68
104.96	108.04	107.87	105.67	104.17	107.38	103.45	104.92	107.12	107.42	96.013	103.89	111.21	98.132	102.46	98.639	102.12	110.53	113.62	107.89	111.99	107.53	105.43	104.4	108.17	98.396	106.85	108.29	99.253	108.97	110.71	106.54	102.96	107.33	108.84	108.31	109.48	111.5	101.11	110.34	97.276	104.34	102.97	106.07	104.12	104.14	94.483	107.7	96.84	99.021
106.25	106.51	108.75	108.41	101	101.01	102.76	107.79	116.08	106.28	109.22	116.99	103.73	99.325	111.37	104.19	111.8	106.01	103.1	104.53	112.73	107.84	106.23	112.96	111.28	106.8	117.69	106	110.36	103.83	103.91	102.57	104.77	111.25	107.88	98.61	106.24	107.29	107.59	101.54	107.73	109.63	108.01	98.035	115.29	104.87	100.88	98.753	110.62	107.03
101.42	103.37	103.5	111.58	110.13	105.9	95.138	98.451	102.86	106.24	112.47	106.72	101.01	107.18	101.28	107.46	108.16	93.285	101.31	111.42	99.136	107.62	101.71	108.58	102.98	111.3	105.57	107.32	113.52	101.55	104.31	104.25	101.72	106.85	100.52	110.38	103.98	112.68	93.485	98.119	95.744	104.64	105.37	113.35	103.08	106.39	112.59	110.44	99.249	101.04
[truncated: 250 more rows]
[truncated: 150 more columns]
