# Supplementary material for: Genetic dissection of main and epistatic effects of QTL based on augmented triple test cross design
Source: PLoS One. 2017 Dec 14;12(12):e0189054. doi: 10.1371/journal.pone.0189054 (PMC5730204; doi:10.1371/journal.pone.0189054)
Supplement: S8 Supporting Information — (ZIP) [file pone.0189054.s008.zip › z4_1400_0.5_10.csv]

109.76	105.72	103.87	108.12	103.36	107.75	106.26	104.73	104.52	107.45	106.13	106.79	105.06	106.92	104.23	103.45	106.45	107.2	107.26	104.73	103.15	107	107.78	106.98	106.61	106.22	107.73	108.47	107.41	104.63	105.65	105.58	107.27	107.1	106.14	106.62	105.68	105.83	106.64	105.7	107.83	103.13	105.13	105.32	106.4	107.72	106.66	105.94	103.18	108.54
106.39	104.42	106.08	105.99	104.43	106.08	105.68	103.33	105.13	103.22	104.36	107.89	107.55	108.35	103.84	106.51	104.7	105.9	106.56	108.27	107.07	105.72	104.7	103.84	104.91	106.85	105.41	108.46	106.74	107.01	102.5	104.98	103.3	102.53	105.99	105.99	110.13	104.44	104.82	104.6	106.74	106.67	106.74	106.72	103.09	106.95	103.77	109.87	107.71	105.68
107.37	104.88	111.36	106.08	104.55	105.78	109.13	109.14	106.84	106	108.75	110.53	105.83	108.53	110.39	103.56	106.81	103.88	106.72	107.46	109.28	107.37	105.76	108.68	104.9	108.37	103.72	107.51	108.54	106.63	105.31	106.27	108.4	109.73	105.34	105.97	105.11	107.75	109.08	108.94	105.69	106.3	108.62	103.9	103.37	105.7	107.63	105.05	110	107.54
102.47	106.45	102.69	104.08	105.65	106.14	106.46	105.17	106.09	105.7	103.65	102.33	104.55	105.09	105.5	104.7	106.01	107.3	103.1	105.39	104.61	102.28	108.24	105.47	105.49	103.5	103.04	109.88	104.64	107.09	106.58	104.3	108.15	104.04	105.17	104.89	104.57	104.96	107.31	103.05	104.86	106.7	106.13	104.44	106.86	104.22	105.36	104.28	103.26	103.32
109.4	108.76	107.31	102.45	108.43	101.78	107.06	105.86	108.02	106.1	104.04	105.01	108.07	106.18	107.25	108	106.36	109.34	104.15	104.19	105.3	103.76	108.73	107.44	104.58	107.24	107.34	107.82	107.07	106.35	109.2	105.53	107.12	108.3	107.24	107.71	104.65	102.72	107.22	105.75	103.27	105.4	107.25	106.11	105.89	104.64	107.56	103.32	107.75	102.46
108.19	109.33	106.44	107.02	107.95	104.93	107.18	106.6	105	107.68	106.08	104.37	108.39	109.52	106.11	106.58	106.38	108.8	105.78	104.22	105.3	108.05	105.26	104.46	106.17	109.74	104.34	106.72	107.42	106.9	105.1	107.77	105.69	105.71	105.15	108.81	106.8	106.71	108.7	106.24	106.5	104.67	103.5	107.97	108.31	105.23	106.88	107.47	108.97	107.57
104.87	102.55	104.32	103.53	106.41	103.74	100.02	103.39	104.81	101.29	105.65	103.59	104.1	101.55	102.83	104.07	103.14	103.43	104.51	105.06	103.8	102.65	103.14	104.07	102.44	102.78	104	103.7	103.27	106.46	105.38	104.06	105.23	102.23	105.27	106.37	105.9	103.59	106.11	102.13	104.54	105.95	104.49	105.28	103.65	103.44	104.78	103.52	107.19	105.47
101.31	103.21	108.94	106.52	107.67	104.51	105.54	108.07	109.09	108.6	106.16	106.88	109.56	106.26	104.72	106.34	102.46	104.76	106.72	107.1	104.7	108.59	105.42	106.28	106.29	105.88	106.84	105.78	104.75	106.24	106.33	106.27	105.28	105.43	108.45	107.27	105.6	105.13	106.74	108.8	108.12	103.2	107.31	106.06	108.15	106.72	105.99	104.71	106.49	107.1
106.06	103.28	106.55	106.4	102.95	103.77	104.61	104.27	101.73	102.23	104.81	104.54	105.83	103.49	103.41	104.85	103.8	103.56	104.13	107.26	105.37	103.6	105.33	105.29	106.16	107.3	102.81	103.59	104.8	101.84	106.81	108.12	104.35	102.84	103.24	104.35	104.69	104.57	104.07	107.45	105.68	105.4	105.35	106.11	109.82	105.95	105.46	105.97	104.37	102.68
115.14	113.19	116.34	110.31	111.1	113.56	108.62	109.77	116.17	114.05	112.79	108.57	114.48	113.23	110.77	114.05	109.8	113.22	112.3	115.43	109.95	113.29	111.58	110.95	113.33	110.16	113.38	114.04	112.03	110.83	111.7	110.9	112.05	112.04	112.98	113.36	110.56	111.03	112.14	111.86	109.52	110.47	114.65	109.52	116.44	108.66	112.87	111.53	109.55	114.19
113.3	108.52	111.14	113.88	111.77	112.07	113.64	110.69	114.14	109.34	109.99	111.03	115.61	112.67	108.49	114.51	110.19	111.77	113.93	108.21	112.65	111.6	111.75	109.39	111.98	112.39	109.68	112.9	113.15	107.42	109.34	112.04	110.9	112.18	109.23	114.04	112.61	106.01	113.83	108.88	109.43	107.85	111.41	113.16	112.83	111.96	112.1	108.35	109.32	112.31
101.11	98.841	101.14	99.962	98.269	102.1	98.761	99.042	100.83	100.32	98.778	97.593	101.74	100.66	100.69	100.69	99.75	98.52	101.64	102.32	99.807	100.53	100.33	98.776	101.59	99.453	99.88	99.928	100.25	96.433	100.59	98.82	97.213	98.44	104.77	103.59	101.65	99.309	96.977	98.035	100.84	100.24	101.58	102.22	100.34	99.485	97.237	99.57	100.63	97.737
111.99	115.34	113.34	111.52	106.8	112.64	114.72	111.71	110.85	112.36	111.6	110.66	113.16	111.29	113.17	109.35	114.16	110.6	112.69	110.07	113.33	110.15	115.44	113.03	110.99	112.95	110.15	112.4	112.83	110.16	112.6	111.01	110.65	108.67	111.09	108.94	110.29	111.31	115.03	111.72	111.71	110.31	114.12	111.7	112.3	107.13	112.46	114.7	110.97	112.28
115.61	116.48	114.56	113.97	112.72	114.33	112.94	114.5	110.21	114.17	112.11	111.42	113.33	111.51	108.39	113.01	111.36	110.83	113.94	111.53	115.47	110.27	113.22	110.74	111.85	115.02	110.19	114.38	110.71	112.05	110.19	111.86	112.32	112.3	115.33	114.74	110.67	111.41	114.54	112.9	112.83	112.92	117.21	111.75	116.65	113.5	108.44	111.33	112.61	112.44
106.31	108.63	105.47	107.82	102.64	106.99	104.8	106.74	107.5	106.33	105.07	107.06	105.81	107.4	106.65	108.25	108.58	103.4	104.36	105.98	107.32	104.76	102.7	107.29	104.56	105.37	105.3	103.02	105.87	102.23	102.55	108.25	103.53	104.37	104.94	109.05	105.03	106.55	107.17	103.79	103.81	106.38	105.55	106.34	104.78	105.36	108.16	107.35	102.89	109.16
106.31	108.15	105.99	103.12	106.33	106.25	108.51	107.21	108.04	106.97	109.41	105.94	106.59	109.01	106.84	110.12	104.18	103.92	106.19	107.45	106.76	109.73	106.15	107.18	104.54	107.04	105.9	104.56	104.68	105.02	102.95	106.58	104.52	105.31	105.8	106.41	107.88	106.86	104.31	104.35	104.98	105.58	107.9	105.34	106.86	108.77	104.7	105.36	103.75	107.59
111.8	113.1	114.25	111.74	110.16	112.34	113.46	112.67	112.57	115.37	111.98	113.26	113.51	108.83	111.8	110.92	111.46	110.19	109.1	110.35	111.82	107.94	110.47	116.47	111.91	112.07	111.99	112.6	112.37	112.07	109.74	108.03	111.69	109.89	109.51	111.52	113.97	111.42	108.81	115.03	112.31	108.8	115.65	111.2	111.92	112.4	111.08	113.76	111.71	109.71
107.59	111.36	110.61	111.67	113.18	115.04	112.11	110.12	112.46	111.32	113.47	113.36	112.56	112.68	111.64	110.99	112.32	109.73	110.22	110.79	111.69	112.15	112.81	111.92	111.57	112.44	109.04	110.58	111.57	114.02	110.94	112.56	111.19	114.55	113.13	110.42	111.74	113.12	112.19	112.22	114.49	112.83	111.77	111.82	111.92	109.38	116.72	112.49	113.42	112.41
120.5	117.29	115.52	119.43	117.87	116.88	116.92	117.08	116.65	120.73	117.5	116.84	116.61	116.01	119.56	115.62	117.35	117.58	113.38	119.08	119.05	116.59	118.67	116.96	115.08	119.23	117.2	120.01	117.65	115.16	116.99	119.45	117.92	118.78	118.67	121.05	118.6	116.99	117.68	116.81	118.09	117.73	117.58	116.36	117.29	118.65	116.58	119.23	118.24	117.79
105.59	106.52	104.6	107.64	106.2	106.48	104.7	105.34	106.79	105.79	106.37	105.15	105.46	104.24	105.83	107.04	104.23	105.09	105.54	104.36	104.61	106.61	106.64	104.86	106.05	102.74	105.01	105.9	103.79	104.64	104.65	104.23	104.39	104.1	108.67	105.48	104.02	107.97	106.29	105.74	104.81	104.03	103.48	106.93	107.74	107.64	108.42	104.12	104.43	105.61
105.73	106.94	105.76	106.43	109.38	105.89	104.01	105.35	105.88	106.74	110.27	99.062	104.98	104.74	106.06	104.45	104.68	106.27	104.65	103.27	104.33	106.03	106.94	104.81	103.78	107.68	105.91	107.19	106.03	106.33	107.6	104.01	108.23	107.88	103.87	106.08	106.59	106.5	107.34	105.09	108.26	106.28	105.44	108.1	105.64	105.75	105.12	103.94	106.58	106.13
101.64	106.95	103.56	103.87	104.07	103.49	105.76	103.93	104.52	106.11	105.56	101.97	106.51	102.21	107.08	103.4	108.05	106.5	105.6	104.58	101.94	106.78	104.9	104.22	104.97	104.57	102.18	104.46	106.35	105.4	103.56	105.5	105.56	106.03	106.84	106.17	102.28	102.3	106.3	105.74	101.56	104.95	102.86	102.66	104.34	105.69	104.05	103.95	105.04	104.61
112.27	112.7	110.86	108.94	110.78	113.09	113.92	112.27	111.06	108.71	110.28	113.62	110.57	111.72	109.33	111.84	114.54	110.34	110.72	106.53	111.54	112.16	111.21	112.67	112.32	110.26	111.92	109.37	109.67	110.78	114.39	114.22	111.98	113.86	109.58	113.74	114.3	114	112.76	109.12	111.56	107.94	115.43	109.12	110.21	112.85	112.24	109.48	111.68	109.8
105.8	109.12	107.44	106.44	109.27	107.14	105.79	103.89	106.91	106.15	105.54	104.97	105.91	104.66	105.7	101.88	106.12	106.08	104.28	106.67	108.39	103.46	111.11	105.38	104.38	105.32	103.42	106.45	107.74	104.54	107.8	106.42	107.95	107.56	105.71	108.31	107.31	106.48	103.98	103.69	107.55	106.85	103.74	107.4	106.61	105.01	104.46	106.86	109.16	104.27
106.09	107.48	103.26	105.49	106.81	105.68	107.56	104.62	105.45	105.55	103.63	112.14	104.84	107.44	105.72	106.27	105.2	104.89	102.38	103.52	103.31	105.56	101.27	105.29	106.22	107.98	104.99	103.28	106.76	108.32	104.29	107.41	103.22	107.52	106.76	105.75	104.39	101.56	108.9	104.21	106.46	104.94	108.58	104.78	107.04	104.31	103.96	105.98	104.34	103.38
103.45	105.12	104.39	103.49	105.35	105.3	104.74	102.58	104.05	104.28	104	103.93	104.35	103.65	103.9	104.29	106.87	101.88	101.37	104.25	103.05	101.31	102.21	101.5	102.79	105.62	104.87	105.11	102.95	105.27	106.49	104.59	103.24	105.73	105.23	105.46	104.78	101.86	104.27	106.2	103.77	106.41	103.25	104.4	106.49	108.06	103.86	102.73	103.54	102.58
114.46	110.06	112.91	113.4	112.15	113.96	115.53	111.38	111.32	113.26	112.06	110.28	112.33	109.37	112.25	113.22	110.03	115.22	110.73	111.59	112.35	110.86	113.97	112.99	111.1	111.8	111.2	113.02	112.16	109.56	110.62	110.93	110.92	108.98	110.07	112.12	115.32	110.99	106.55	113.13	111.91	114.8	115.52	110.77	114	110.11	110.67	110.73	110.67	111.8
110.57	111.02	112.63	113.05	111.65	114.31	110.79	111.33	109.87	113.73	112.3	112.77	112.19	113.09	111.15	114.44	108.17	110.25	109.67	108.44	112.71	110.68	110.07	111.13	111.99	112.52	111.52	113.19	113.63	107.79	113.3	111.84	107.25	106.77	109.82	109.64	110.26	111.79	112.47	113.88	108.32	111.56	112.45	110.87	110.08	111.7	113.05	113.87	111.79	108.68
107.42	104.94	104.58	107.23	105.54	105.14	103.62	105.44	106.48	104.94	104.75	105.86	102.67	105.62	108.66	105.73	109.01	105.7	105.41	102.86	107.16	106.09	107.45	108.54	108.06	104.41	103.9	106.94	107.51	107.4	108.16	105.74	107.09	110.39	105.4	107.6	106.68	106.49	106.89	103.91	106.13	105.28	104.98	106.82	105.03	104.53	105.23	107.39	106.54	106.11
101.93	102.24	105.33	105.38	104.51	106.01	104.57	103.96	105.91	107.8	107.32	105.11	108.71	109.17	105.94	105.88	104.35	106.87	104.32	103.4	107.67	105.73	105.32	103.73	104.79	103.58	102.34	102.18	105.09	106.97	101.5	105.09	102.85	102.51	103.27	104.44	106.32	105.95	105.09	102.33	101.98	103.1	102.51	102.54	107.35	105.14	106.82	106.14	106.76	105.34
107.73	105.13	106.68	104.01	106.87	104.56	108.81	105.32	108.03	105.08	105.32	104.35	104.8	110.01	110.25	106.16	105.27	107.38	106.29	104.57	106.07	108.6	106.32	107.14	106.92	109.48	102.33	106.66	102.06	107.03	107.44	109.65	106.5	106.19	105.56	106.54	103.72	108.06	106.61	103	107.36	103.44	103.8	105.33	107.65	106.73	103.95	105.13	106.53	108.26
102.67	104.05	106.48	105.01	104.14	106.78	107.29	106.59	106.31	108.36	106.17	107.32	106.05	105.7	106.08	105.51	107.62	104.45	107.11	106.97	109.17	106.94	106.85	104.21	105.71	107.88	106.41	104.58	102.22	106.36	105.99	106.42	106.59	102.04	105.41	105.32	104.16	106.82	106.53	108.18	104.74	107.05	107.38	106.51	104.98	107.77	106.32	106.96	105.37	105.47
115.79	121.26	120.6	118.84	117.2	116.56	118.02	119.53	120.59	118.33	116.41	115.88	118.26	118.93	120.44	115.98	117.09	118.03	122.17	116.03	117.21	119.18	117.16	119.04	115.56	118.02	117.91	116.98	114.89	118.12	120.46	118.17	119.68	115.31	117.25	119.11	117.14	114.78	119.59	119.6	116.17	117.85	119.14	118.11	116.43	118.22	120	113.82	116.91	119.06
110.35	111.66	112.02	112.32	113.7	109.43	108.36	111.34	112.42	112.76	111.61	111.24	110.33	110.46	111.85	111.26	110.69	114.74	113.91	112.89	113.47	111.63	111.28	111.73	114.65	111.58	111.19	109.81	112.92	109.2	113.67	111.86	112.54	110.06	109.57	112.46	110.48	109.36	113.87	109.71	109.81	108.87	111.57	113.44	115.28	111.48	112.8	111.91	111.63	111.05
107.63	106.09	106.55	105.83	106.64	109.01	107.18	107.35	108.47	105.83	106.64	108.68	105.95	106.68	105.71	106.34	106.46	105.96	106.35	105.11	105.04	105.18	103.44	107.4	106.17	104.53	110.58	106.75	107.51	107.36	105.23	108.05	108.75	105.39	105.97	106.57	104.36	104.82	108.11	108.67	103.65	106.06	105.32	107.18	108.69	106.19	107.06	105.19	106.56	111.03
112.98	113.92	111.71	110.62	113.33	110.87	109.93	116.01	111.86	113.45	114.86	109.88	113.03	112.26	113.76	110.59	113.44	112.85	112.66	112.72	113.38	109.97	113.71	110.63	113.05	115.87	114.42	113.71	112.92	110.01	112.7	112.3	113.35	113.12	109.7	110.96	114.89	111.68	113.59	109.63	113.98	112.28	112.12	113.88	111.41	116.03	114.19	112.05	109.49	112.95
112.67	109.65	110.87	107.57	110.6	112.67	114.48	114.61	111.52	109.38	110.51	111.25	110.85	113.64	109.96	110.12	109.29	111.34	114.19	110.51	111.04	112.53	109.25	112.92	110.81	110.93	112.55	113.32	112.51	108.67	112.26	112.26	111.91	116.07	111.23	112.29	107.19	111.1	110.22	109.8	111.78	112.41	109.98	112.06	109.37	109.49	107.6	111.39	111.42	112.94
106.58	105.5	103.18	109.34	105.41	104.45	106.99	105.02	103.49	104.07	103.7	104.87	108.04	102.86	106.18	103.45	103.97	105.06	103.85	104.03	106.01	103.93	104.58	104.12	104.66	106.23	105.44	104.83	102.63	106.77	104.37	108.92	106.42	109.27	106.63	106.33	104.2	106.81	105.73	103.83	107.52	105.55	103.87	105.57	102.99	104.24	105.8	107.3	103.18	105.14
110.02	111.26	112.04	110.35	111.07	113.63	113.88	110.72	109.99	111.81	112.38	112.19	110.96	112.45	110.71	111.56	113.11	115.6	111.12	109.63	110.64	113.49	109.22	113.81	113.16	112.29	111.53	114.61	110.4	109.2	116.22	110.43	111.83	109.03	110.09	111.98	113.97	116.11	111.59	111.4	111.95	111.21	111.71	114.78	113.29	110.52	110.49	109.92	109.01	108.72
105.86	103.89	103.38	101.56	104.72	104.64	108.03	103.91	104.78	103.78	104.4	101.54	105.77	105.21	104.37	104.65	100.53	105.84	103.39	107.05	102.58	106.69	105.26	103.11	103.61	106.61	104.96	104.65	103.71	103.5	102.35	102.31	107.52	101.81	105.29	103.83	103.3	103.49	102.5	103.06	108.07	102.59	102.57	101.67	104.65	100.19	102.27	104.11	107.75	107.74
103.21	106.12	105.1	106.56	106.41	104.31	104.88	102.82	102.73	104.66	103.43	105.17	106.64	105.96	98.876	106.49	108.52	108.04	101.83	106.36	103.49	105.57	105.96	104.28	102.95	108.07	106.77	105.8	102.32	101.49	105.02	107.83	105.49	105.27	103.39	104.08	106.85	105.96	108.06	104.88	105.41	104.52	109.79	104.44	109.85	106.33	106.41	102.77	105.05	105.7
107.48	104.57	108.71	108.49	104.32	106.51	105.31	106.69	106.79	105.26	107.05	110.51	107.61	109.29	105.4	105.22	105.28	108.12	105.16	108.28	106.54	104.3	107.1	103.35	106.7	108.94	105.24	105.62	106.25	105.61	108.37	106.04	107.73	104.28	105.61	106.09	107.14	108.19	106.57	106.58	103.11	104.58	107.09	108.09	103.94	105.13	109.5	108.74	106.35	104.32
102.7	102.19	101.41	104.84	106.19	107.16	108.23	105.66	102.34	105.03	103.82	108.47	105.35	106.45	106.03	106.39	106.81	106.53	106.34	102.87	104.24	108.65	106.53	104.61	105.07	104.27	107.21	106.85	107.18	106.11	104.18	107.14	107.99	105.84	104.01	105.62	106.16	104.27	106.34	106.07	106.66	106.91	103.87	103.73	105.3	106.84	107.3	106.38	105.78	104.81
106.8	108.41	104.74	106.83	108.25	107.72	104.79	107.19	104.5	105.04	110.33	110.04	107.88	106.5	107.14	104.88	110.43	103.47	107.85	106.45	105.91	108.04	106.92	107.66	106.33	108.86	106.24	107.17	106.94	107.68	107.8	103.19	107.38	109.23	106.44	107.26	107.12	103.87	107.2	107.68	107.86	109.69	107.18	105.34	105.59	106.45	104.42	106.68	108.05	103.04
115.04	109.81	111.55	113.04	110.29	114.95	113.65	114.45	110.24	112.06	112.42	110.51	112.85	111.09	112.58	110.19	111.98	112.44	109.85	114.37	111.35	110.07	113.15	111.73	112.76	111.66	114.62	111.47	110.63	114.97	112.11	111.45	113.15	111.66	115.03	112.27	109.11	113.59	112.18	112.42	113.01	110.77	110.35	112.82	113.36	111.84	111.39	112.13	111.81	113.38
107.25	106.66	104.6	104.22	103.66	108.07	103.79	105.84	103.24	107.16	107.07	107.27	105.63	106.79	105.97	106.63	107.08	106.22	105.94	109.6	103.32	103.81	108.44	104.11	107.09	106.27	107.38	108.98	105.55	105.65	106.62	104.59	106.78	105.78	106.46	104.78	107.14	105.92	104.77	107.58	108.25	104.11	106.41	105.57	105.08	107.64	107.87	109.78	105.18	106.76
120	118.27	115.96	118.53	120.29	120.17	120.04	117.03	119.52	119.62	119.29	112.82	120.86	117.46	117.84	119.59	119.3	114.31	114.65	118.06	115.88	119.74	119.54	112.43	118.91	117.27	117.12	117.88	117.29	116.62	115.28	116.47	119.59	115.88	118.23	117.91	116.07	117.21	114.88	113.86	118.94	117.02	117.07	118.3	119.56	118.4	118.06	116.15	118.91	116.19
105.49	104.69	104.93	106.73	105.35	102.67	106.05	105.02	102.58	105.77	106.99	103.05	103.59	107.82	106.02	106.38	105.52	106.01	104.76	103.42	108.18	106.34	106.64	109.53	105.91	104.34	107.41	105.77	106.8	106.01	108.2	108.66	106.58	104.29	104.01	105.32	103.93	102.32	104.15	106.17	101.17	105.69	106.39	102.89	103.53	105.18	105.7	105.18	107.26	102.51
111.58	111.42	112.41	114.36	112.12	111.8	112.3	113.14	113.13	113.3	115.57	111.45	110.87	111.08	109.91	114.22	115.15	113.73	111.36	112.87	114.97	111.83	114.8	111.34	113.29	114.64	112.86	116.42	112.43	114.08	111.11	112.98	113.52	111.2	112.59	111.25	115.51	110.12	114.11	114.29	112.55	112.05	113.05	110.97	111.44	111.36	112.73	114.71	112.8	113.48
112.59	109.85	108.34	112.53	112.17	114.15	111.9	112.82	111.4	112.57	111.4	110.94	109.44	111.24	110.93	111.69	108.7	111.33	110.88	113.43	112.88	111.52	113.6	110.52	110.82	111.76	115.62	109.04	110.48	113.56	113.07	110.78	108.16	110.71	109.93	114.52	111.29	109.61	115.03	111.85	111.02	113.19	112.78	112.43	114.04	110.15	111.57	109.59	111.6	112.32
108.55	105	105.87	105.08	106.8	106.58	105.13	106.31	102.7	103.4	104.2	108.09	105.5	103.58	104.17	104.86	106.4	104.18	107.35	103.99	106.77	104.27	102.54	107.1	105.19	105.55	106.81	103.5	105.83	103.63	107.41	109.36	103.91	106.84	105.25	105.56	102.78	106.33	106.21	103.8	106.88	106.96	105.8	103.22	106.85	107.03	104.66	105.04	102.88	101.35
103.43	107.37	105.05	105.74	105.9	104.87	103.49	105.82	107.97	104.8	107.23	104.91	106.09	106.22	102.94	104.07	104.4	104.38	103.43	107.48	102.44	106.62	103.39	103.1	104.3	107.3	107.95	107.3	106.45	104.68	106.54	102	106.79	106.34	104.37	105.07	104.07	104.6	109.01	104.99	102.23	105.42	107.29	103.56	105.18	105.99	107.25	104.2	107.58	101.59
107.19	102.78	106.98	106.48	105.21	103.84	105.77	106.35	108.19	106.28	107.25	105.49	104.03	106.52	107.04	106.77	106.2	103.93	106.69	106.84	109.33	106.56	106.2	106.75	105.35	104.35	103.56	107.08	107.3	103.79	102.84	104.42	105.29	104.24	106.86	104.64	104.45	103.34	107	108.27	104.24	103.26	106.11	106.05	104.28	104.63	108.84	106.12	104.15	108.11
108.74	107.21	104.59	103.7	106.33	108.04	106.06	106.19	106.7	105.87	107.15	108.64	109.44	106.08	106.45	109.17	106.21	106.45	103.81	106.97	108.4	108.5	105.44	108.03	105.62	103.68	107.68	107.93	110.39	107.52	106.52	105.03	107.8	107.4	105.4	106.18	110.55	103.55	106.61	105.14	105.98	107.95	107.96	108.27	109.52	106.7	103.69	107.03	106.8	109.26
100.62	97.986	100.05	101.15	101.03	100.51	100.73	99.052	102.62	102.33	102.01	102.92	101.39	101.95	100.9	99.647	101.13	100.76	102.94	103.77	100.07	98.882	99.447	102.51	103.86	102.89	104.13	100.86	101.81	99.294	103.21	100.14	101.11	101.73	99.552	101.25	100.58	101.44	102.63	103.41	100.83	101.03	100.07	98.124	100.9	98.565	98.085	101.33	98.308	102.17
107.67	104.37	103.66	106.03	103.54	105.35	105.41	105.67	101.71	104.73	104.91	103.88	103.05	103.58	105.48	103.69	103.46	106.01	106.19	103.35	103.77	103.25	104.27	109.37	104.96	103.95	103.16	105.72	102.15	105.02	102.2	100.65	103.64	105.79	107.73	108	104.36	105.01	108.18	105.95	104.5	104.08	107.35	104.81	103.07	106.38	105.51	101.27	104.39	102.86
107.47	106.4	104.39	103.92	104.13	104.51	101.61	104.25	103.6	101.03	103.15	106.07	102.8	105.01	103.3	101.69	104.28	104.86	104.66	106.24	105.28	101.49	105.19	105.87	104.76	107.94	102.41	101.72	103.33	104.68	104.44	103.23	103.45	102.95	105.26	106.16	107.05	102.32	103.82	102.64	104.35	101.35	102.2	101.82	105.63	102.55	101.64	105.84	105.88	107.16
101.74	103.13	105.22	103.17	103.31	104.86	108.44	104.45	105.8	107.55	99.479	105.83	110.76	104.26	105.35	106.37	107.7	103.62	108.77	104.12	105.68	105.7	104.65	108.32	106.68	104.23	105.58	109.39	108.64	103.8	106.49	107.61	106.22	105.15	103.15	105.75	105.01	104	107.16	106.12	104.19	104.64	105.54	105.55	107.5	105.83	104.48	106.82	106.39	107.4
104.38	105.09	104.72	104.48	107.09	104.42	106.63	107.65	105.15	107.14	104.69	104.8	105.65	103.39	105.54	106.49	105.58	105.62	102.8	107.25	102.82	105.6	107.61	104.46	107.53	102.61	105.92	103.96	100.82	106.22	104.71	103.25	106.57	103.79	105.44	105.98	103.96	102.03	106.15	104.55	105.4	106.16	104.85	105.12	106.32	106.08	106.62	105.1	102.3	102.57
107.79	106.4	109.13	103.64	106.35	104.59	106.76	108.53	104.81	101.94	103.91	104.62	108.72	106.89	106	104.62	106.77	103.7	104.55	106.47	108.59	108.86	105.97	107.68	105.59	105.6	106.2	104.35	104.88	103.59	103	106.29	102.66	105.17	104.37	106.87	103.28	105.72	103.99	106.83	106	105.02	108.73	107.85	105.35	106.89	103.15	106.32	107.1	107.77
112.99	109.84	111.76	109.43	110.71	112.02	113.3	113.32	108.47	110.19	110.5	109.18	107.58	109.72	109.68	112.85	108.09	111.1	110.45	111.08	110.02	113.06	110.28	110.64	109.46	113.31	109.06	107.8	109.36	112.64	112.2	108.89	111.88	111.26	113	109.89	111.36	113.88	107.9	111.01	108.14	106.54	110.98	110.81	110.09	113.47	106.77	108.51	112.45	111.06
112.14	111.64	111.69	111.23	112.09	114.19	110.95	114.43	112.09	108.12	112.45	111.71	109.68	111.59	114.71	114.18	111.27	109.9	110.27	112.72	111.86	111.09	111.66	112.23	113.46	110.68	112.41	107.61	110.8	109.83	111.61	110.42	109.9	109.82	110.06	113.76	108.79	115.25	107.96	109.97	110.89	110.85	109	114.24	109.44	108.5	109.08	111.8	113	112.99
107.81	111.44	109.26	110.48	112.11	108.54	112.79	111.14	111.79	109.87	111.04	113.56	113.45	107.94	110.7	109.54	110.89	110.57	110.08	111.85	113.02	109.07	109.56	109.14	108.86	110.76	109.61	112.34	111.84	112.19	110.64	111.94	107.89	109.71	112.22	110.23	112.82	112.97	112.34	112.54	114.3	112.49	115.43	110.77	111.57	106.83	110.8	112	113.22	111.66
105.48	107.4	107.39	105.1	103.44	102.48	102.38	106.67	105.6	103.85	104.38	106.25	103.44	108.26	105.18	103.47	107.94	105.54	105.77	104.43	104.69	105.6	104.53	107.56	105.09	105.69	105.26	102.37	105.14	106.52	104.51	104.16	105.1	107.09	104.15	106.76	104.68	105.83	105.05	109.98	105.21	106.93	106.02	105.64	106.28	102.41	106.02	104.79	107.81	108.08
114.78	110.61	109.26	112.14	112.88	113.66	113.21	113.65	113.95	112.77	112.72	109.94	112.66	111.92	114.46	111.78	112.02	113.06	109.98	110.73	111.36	114.05	112.6	107.39	110.57	111.43	111.54	113.57	111.19	111.5	110.3	109.55	110.6	110.91	108.58	113.07	113.49	113.59	111.7	112.87	110.7	111.71	110.3	112.27	109.8	110.19	110.4	110.93	112.95	111.64
105.74	105.3	103.56	105.22	105.68	107.22	105.12	103.34	103.96	105.88	107.78	104.64	106.69	106.68	104.63	107.51	108.25	106.56	104.99	110.52	103.91	106.27	104.19	105.53	105.98	104.44	105.98	104.46	106.41	108.46	103.41	105.17	103.35	106.84	105.18	105.89	105.24	102.85	108.07	106.44	107.28	103.92	104.45	105.1	104.78	104.68	105.74	106.94	105.45	104.04
99.241	102.52	102.86	100.47	99.647	100.82	98.622	103.28	101.86	101.88	98.17	99.007	98.896	102.75	99.588	98.451	102.89	99.301	100.07	101.87	100.36	99.401	100.14	98.14	100.89	101.97	98.917	101.34	97.567	103.02	101.93	98.227	98.716	98.197	98.32	101.19	98.436	93.917	98.879	100.97	100.06	101.44	99.771	100.2	98.027	102.66	97.847	97.767	102.61	98.964
105.25	106.67	106.79	104.67	104.85	105.49	108.46	107.17	104.89	105.7	109.21	103.9	106.87	105.71	104.74	106.51	107.62	107.2	104.48	110.62	105.09	104.12	106.73	104.03	103.04	105.64	103.79	105.71	103.53	104.86	110.68	104.17	104.75	106.22	106.24	103.65	109.22	106.05	105.44	107.53	106.52	104.19	110.27	105.86	108.03	100.51	106.97	106.87	104.34	105.83
102.48	102.48	106.76	104.8	106.26	103.85	106.92	104.44	106.47	101.89	104.63	105.11	103.44	104.59	106.5	103.65	107.19	103.61	104.4	106.52	105	106.05	100.78	106.06	101.69	100.35	106.98	101.57	103.34	103.86	106.16	101.01	104.19	104.97	102.96	102.67	105.35	106.13	107.73	103.04	103.87	103.42	101.87	103.86	105.61	104.06	104.06	105.49	104	105.04
118.88	117.69	116.86	120.65	117.65	118.56	115.3	117.85	120.12	118.2	115.04	118.44	116.52	114.95	117.14	119.59	117.43	117.87	120.05	115.45	117.04	118.14	120.09	115.22	119.47	118.12	115.4	116	116.17	115.67	116.53	117.37	118.72	119.21	114.84	114.85	120.9	119	115.68	117.35	117.15	116.86	117	118.09	118.55	114.26	114.93	115.05	114.64	114.42
103.35	102.11	100.46	99.963	100.35	102.48	100.24	102.04	103.75	102.54	103.07	104.05	99.047	100.73	104.81	100.1	101.39	102.58	102.86	99.817	102.44	101.49	100.26	101.01	100.55	104.68	98.853	102.33	100.53	102.8	101.22	99.83	99.84	101.72	101.23	102.18	99.452	100.38	102.77	96.993	102.16	100.66	101.07	104.25	100.17	103.2	98.236	100.97	100.64	105.32
103.38	106.83	102.67	103.19	105.28	103.41	103.99	107.75	103.23	104.05	101.52	103.2	103.07	106.14	103.35	104.67	106.45	106.46	103.86	104.72	105.75	104.01	104.52	100.4	104.95	105.63	100.93	107.35	104.33	109.04	104.58	106.17	101.45	106.06	100.52	103.81	104.42	102.42	104.18	105.04	104.77	105.71	103.16	106.41	103.54	103.65	103.73	102.29	105.68	105.02
105.02	106.88	104.84	105.37	108.92	106.16	103.82	106.36	110.51	106.43	107.75	104.94	104.65	106.84	106.89	103.83	110.75	107.23	103.15	107.51	104.78	104.21	109.29	104.31	102.11	106.98	103.94	106.47	104.26	104.92	104.21	104.04	105.09	107.8	104.84	101.01	107.8	103.85	102.33	106.57	103.15	103.49	105.1	108.41	105.87	104.55	104.99	105.33	106.3	105.74
107.32	103.84	107.55	106.76	104.94	103.08	105.13	104.32	104.04	106.02	105.18	107.17	106.84	105.72	104.03	105.57	104.01	105.84	108.04	104.05	106.23	105.86	101.63	104.44	105.91	104.55	105.69	109.02	105.17	103.87	99.983	107.13	105.5	104.55	104.56	107.78	105.69	106.56	107.62	104.54	106.27	103.58	106.28	106.15	102.44	106.74	104.51	106.54	106.64	106.29
100.83	104.25	103.49	105.65	102.67	106.71	105.08	104.61	104.86	105.72	102.98	105.48	106.03	106.76	104.84	107.31	103.6	106.56	107.14	103.09	105.79	104.7	104.57	105.43	102.94	104.7	107.28	106.99	103.37	106.96	105.42	105.67	110.35	104.59	105.36	106.48	103.91	104.39	102.93	104.53	105.13	105.79	103.41	104.98	102.82	104.21	104.84	104.46	103.2	105.12
113.21	114.7	114.39	115.48	115.23	110.77	115.02	111.96	110.74	110.06	113.92	112.27	111.05	114.2	114.16	109.64	112.73	112.44	114.69	114.09	113.85	113.68	116.37	115.83	112.13	112.26	112.65	112.55	109.85	109.94	114.83	112.31	112.47	112.93	112.09	112.24	114.13	111.81	112.83	113.68	111.38	112.01	114.73	114.36	111.27	112.44	112.39	113.51	112.19	109.37
107.6	109.01	107.13	109.17	102.04	104.51	107.92	104.08	104.16	107.99	103.7	104.61	105.33	107.45	105.07	107.36	106	106.26	103.39	105.36	104.55	107.72	107.19	107.46	103.45	107.66	105.82	105.17	105.22	105.75	103.9	102.28	104.05	106.94	104.6	108.05	105.66	105.28	104.38	106.22	104.86	103.54	103.75	107.22	106.98	105.68	108.29	105.74	106.43	104.18
101.25	101.89	104.78	105	104.4	102.81	103.1	103.85	105.73	102.65	105.96	104.47	102.93	104.63	104.27	104.37	101.72	104.2	105.75	102.44	106.46	106.5	106.46	104.32	106.11	104.72	102.34	103.88	101.36	107.22	105.21	104.4	108.29	102.51	106.28	103.25	105.47	107.62	104.94	104.6	103.63	105.74	102.49	103.07	102.99	102.02	106.26	107.47	103.35	104.11
105.18	107.74	105.12	105.3	105.73	106.13	107.72	106.98	103.97	101.79	107.42	107.82	106.95	106.35	106.03	105.09	107.14	107.12	106.21	107.26	103.54	108.5	107.27	107.83	106.25	103.96	107.18	106.64	107.35	106.82	108.73	107.66	106.97	106.37	106	105.03	104.37	108.35	108.67	106.98	105.08	109.57	108.68	108.22	108.68	110.68	107.21	107.11	106.76	107.08
105.37	105.81	105.28	110.19	106.04	105.9	106.99	105.65	106.84	105.08	106.86	107.14	105.59	103.02	106.15	107.17	105.61	104.89	108.32	106.58	110.49	103.72	104.92	106.14	107.02	106.87	104.42	107.24	106.16	105.4	108.28	106.16	105.49	106.06	106.6	104.75	107.19	106.34	109.05	103.3	102.08	107.57	105.68	107.06	109.19	107.64	105.01	106.43	106.54	105.84
97.608	99.009	102.3	99.825	102	98.403	104.52	98.978	97.888	98.538	100.46	96.475	99.736	99.839	100.18	104.83	98.665	101.05	103.21	98.817	98.952	99.814	101.29	97.982	95.495	100.01	101.63	98.935	101.05	98.73	102.61	101.15	98.385	101.42	101.8	97.343	101.11	97.687	100.18	100.33	100.14	102.44	99.534	98.679	100.51	99.379	98.567	101.86	102.3	104.86
105.38	104.67	103.2	105.54	106.69	107	108.77	109.5	106.59	106.78	108.81	108.46	105.84	108.92	107.36	108.55	105.43	107.14	109.87	108.25	106.28	106.66	106.02	105.89	104.16	106.71	107.79	103.46	108.1	108.74	105.75	107.22	103.66	106.08	104.51	108.11	108.05	107.88	105.05	106.65	103.85	107.03	110.52	105.01	105.59	104.63	106.86	105.58	104.71	104.3
111.65	112.12	109.96	111.86	111.86	114.13	111.02	113.1	110.6	109.71	115.52	114.25	111.48	112.48	110.69	110.92	109.4	111.05	111.24	115.22	113.48	112.51	114.09	111.39	110.44	110.54	110.45	112.96	109.62	111.37	111.32	109.24	110.29	110.22	110.79	110.11	109.96	110.6	111.6	112.04	114.08	111.35	110.71	110.68	111.54	112.61	111.5	110.2	111.79	113.61
111.03	113.46	113.05	110.99	109.24	110.2	110.67	108.15	111.31	109.29	110.68	110.52	112.85	112.63	110.73	109.73	112.53	112.43	112.77	109.12	113.06	112.85	112.58	113.45	111.87	110.86	109.18	109.68	112.54	112.2	109.35	110.12	109.5	112.43	110.69	110.88	114.51	106.23	109.31	111.4	108.38	110.58	111.39	112.91	109.51	112.32	111.72	112.93	111.92	110.15
105.58	104.66	106.1	104.81	103.05	105.09	103.48	104.14	102.44	105.09	105.74	106.45	103.89	106.64	106.95	103.87	105.36	105.83	108.93	106.13	104.87	105.76	104.74	105.55	106.09	106.92	108.71	104.79	107.8	107.78	105.84	107.74	110.25	108.48	104.27	108.18	105.06	105.21	103.75	104.14	106.43	108.48	103.86	107.2	108.53	105.18	105.22	106.29	106.09	105.83
105.01	108.02	103.87	106.4	102.47	108.59	108.75	106.51	108.34	107.33	105.54	105.6	109.24	106.93	109.44	107.79	107.38	106.5	103.87	105.13	110.98	106.98	107.54	106.1	107.51	109.65	111.83	103.98	105.76	105.17	106.93	104.11	107.84	107.95	107.31	107	107.84	108.6	110.1	105.84	106.64	105.89	106.32	108.58	109.54	106.09	108.5	104.41	106.44	104.73
112.39	113.88	109.76	111.72	110.04	111.03	111.41	114.06	108.24	112.74	111.54	110.14	112.3	113.84	110.88	109.89	116.43	109.98	110.05	112.67	110.9	110.98	110.8	110.88	114.04	111.33	111.16	110.9	112.18	110.38	108.56	111.11	111.95	110.12	113.64	112.29	111.47	111.68	112.1	110.22	114.24	112.82	113.7	111.01	111.23	111.64	113.21	113.34	114.15	113.92
110.91	109.88	115.41	110.92	113.35	111	109.2	111.7	111.1	112.03	111.49	113.62	111.63	111.23	112.26	111.41	112.7	109.56	112.93	110.61	107.55	114.16	112.04	108.36	111.9	110.34	112.11	113.39	110.87	113.87	112.39	112.4	112.36	112.07	111.29	110.44	111.8	115.58	113.12	114.58	114.05	112.89	111.29	114.89	109.4	111.98	113.56	110.15	110.3	114.49
106.17	109.3	107.18	107.05	106.99	106.45	106.24	104.35	104.53	100.92	104.58	106.66	105.71	107.26	106.27	106.91	105.17	107.09	106.96	108.31	104.89	107.5	105.1	110.09	104.78	103.25	109.04	106.46	108.97	106.93	105.81	107.43	105.15	105.6	103.07	103.66	106.46	106.87	107.34	105.51	106.79	103.43	105.78	103.71	103.41	104.8	104.47	107.26	106.92	105.76
110.52	108.18	109.91	108.22	109.75	111.39	112.23	110.21	114.35	111.86	109.71	108.77	110.55	114.96	107.92	110.76	111.9	112.86	109.12	111.3	111.63	110.92	112.88	111.72	108.64	110.99	111.06	111.98	111.62	109.76	113.06	109.04	113.19	108.67	108.51	111.62	110.18	109.54	108.84	108.31	112.73	110.52	110.54	112.98	110.42	108.92	111.45	110.68	112.84	112.24
111.13	113.09	113.94	113.65	114.51	113.63	111.37	114.43	110.35	113.47	112.41	113.26	111.42	112.65	111.57	109.23	113.29	116.57	109.55	111.34	112.09	115.1	111.52	110.27	113.11	111.92	112.39	110.95	113.23	113.36	111.1	110.9	110.75	110.54	109.83	109.72	111.63	112.9	110.11	109.75	109.39	113.61	113.11	110.3	111.52	109.73	110.57	111.66	113.81	111.57
108.85	105.58	104.46	105.36	103.31	104.64	105.63	104.24	106.58	105.79	103.17	106.82	105.52	107.55	107.42	108.37	103.92	103.93	104.34	104.86	106.71	106.99	104.17	105.69	103.93	103.9	105.13	104.49	106.28	104.3	107.22	106.04	106.09	108.61	102.69	106.92	105.04	103.53	102.65	107.45	105.78	106.05	107.36	108.97	106.72	103.23	106.11	103.74	105.19	104.25
112.55	109.08	107.26	109.21	110.17	109.58	110.86	112.56	110.96	107.32	109.29	111.16	110.99	108.99	110.59	111.9	114.53	111.32	109.75	111.05	111.81	112.82	109.74	108.65	109.57	107.9	111.52	110.5	108.79	109.65	109.4	112.77	108.57	112.07	112.24	111.26	111.05	108.59	110.78	111.37	109.4	109.77	110.73	112.69	111.16	108.32	111.49	110.22	111.74	114.64
98.815	98.135	98.089	101.39	97.639	99.5	96.392	99.741	100.73	98.392	100.23	99.639	100.32	98.231	98.496	103.03	98.482	100.9	97.64	99.413	98.528	100.02	98.322	99.72	101.23	99.838	101.6	99.284	98.553	98.334	96.667	100.01	98.931	101.46	102.17	100.33	101.26	102.29	98.961	99.521	98.306	99.18	99.94	102.53	100.28	101.07	98.921	101.16	94.588	99.208
101.36	97.56	104.48	100.59	102.66	101.82	101.12	100.2	103.04	99.603	101.86	98.46	98.679	101.83	100.19	100.78	102.34	101.29	100.74	99.78	98.913	100.21	97.687	102.53	102.5	101.64	100.14	99.396	97.937	102.04	99.474	98.417	100.38	100.72	96.498	97.186	101.64	99.618	99.983	99.842	100.24	97.437	97.295	99.92	97.561	99.445	100.08	99.983	95.076	98.291
100.9	96.919	101.01	99.931	94.745	100.57	100.29	100.46	102.24	99.561	100.64	102.53	100.97	102.6	101.88	99.127	98.078	99.567	101.66	100.37	100.49	99.558	101.73	99.216	99.404	102.18	97.164	99.873	97.107	102.63	98.525	101.26	96.329	98.018	97.895	101.64	101.45	101.08	99.633	98.429	103.4	99.136	100.46	97.566	101.21	100.14	100.42	100.07	103.34	95.461
103.46	102.56	107.07	101.99	104.74	106.99	105.11	104.1	105.78	101.43	103.03	106.61	106.39	102.54	103.87	103.08	103.83	106.39	102.48	102.74	104.91	105.12	103.18	104.07	107.99	104.05	105.25	105.65	108.56	107.42	105.75	104.04	106.08	103.83	106.09	103.84	104.38	101.38	105.22	103.21	104.06	104.61	106.86	105.46	106.21	101.37	106.48	105.01	106.45	105.01
104.17	105.26	105.48	105.65	103.8	105.27	106.36	105.21	105.38	104.32	97.406	104.21	103.94	105.82	102.27	105.88	106.78	105.56	107.03	104.47	106.83	104.51	101.88	104.49	105.31	104.84	102.55	105.03	104.44	102.52	104.29	104.65	107.52	106.05	105.39	103.29	104.5	104.61	106.23	103.72	105.79	104.24	104.14	102.5	103.94	104.11	104.32	106.13	108.71	105.15
100.58	102.43	101.52	102.33	101.68	102.17	100.01	99.97	101.1	98.961	102.29	99.534	100.71	99.065	100.17	96.77	94.939	100.51	99.46	100.98	100.6	99.44	102.92	97.183	98.05	99.993	103.32	99.443	99.247	100.2	99.843	99.856	102.21	102.85	100.49	102.17	102.04	98.455	101.71	101.15	101.32	97.934	103.49	102.18	98.85	96.658	100.17	105.7	101.17	99.2
112.21	109.82	113.09	109.36	110.88	111.02	113.43	112.78	112.71	112.11	116.31	105.86	113.3	114.97	114.51	109.17	114.24	115.1	112.79	113.44	110.41	113.53	113.06	114.39	115.08	111.88	110.07	111.15	110.83	114.89	116.02	112.97	113.21	114.02	111.71	109.89	116.41	115.13	114.88	110.71	111.14	115.3	113.11	109.69	114.46	113.3	112.77	113.36	109.3	112.38
111.34	111.21	111.99	112.29	109.74	113.09	111.62	113.39	112.29	109.31	110.45	115.89	113.36	111.2	112.97	111.85	115.39	112.8	111.9	111.14	112.25	112.56	111.01	111.78	111.71	107.83	108.95	114.43	111.78	107.64	113.88	114.74	112.67	112.43	112.23	110.64	114.56	112.71	111.34	112.63	109.96	114.34	113.07	112.05	114.67	110.42	109.53	115.14	116.15	110
100.29	107.2	106.93	105.58	106.8	106.61	109.22	105.54	105.21	105.1	103.91	104.01	106.91	102.77	104.68	106.58	105.52	106.66	102.71	106.01	106.55	106.51	105.22	107.34	108.3	104.95	108.93	105.67	106.3	107.08	106.06	106.47	107.49	107.64	102.9	108.39	104.66	105.57	109.3	106.81	108.14	103.56	108.65	106.65	103.54	105.36	108.08	107.04	105.88	106.53
108.55	106.9	107.44	106.85	105.87	108.12	109.3	110.05	106.85	110.4	105.33	107.09	107.43	109.58	110.66	107.85	109.12	103.99	105.37	105.45	107.86	109.1	105.7	105.45	106.97	106.65	106.75	105.86	106.82	104.55	103.41	106.57	107.41	108.18	105.4	107.05	106.46	105.21	107.82	109.07	108.32	104.65	105.53	105.81	108.31	108.09	107.5	104.72	106.27	105.92
104.94	104.82	106.82	107.04	106.61	108.19	106.33	105.97	106.01	102.36	108.49	106.99	105.87	106.32	104.08	104.62	106.75	106.83	104.39	103.02	108.25	104.17	102.04	107.75	105.3	107.87	103.49	104.52	106.12	105.39	105.53	107.3	104.62	104.82	107.6	106.35	104.84	107.09	107.29	104.96	105.89	104.74	107.06	107.47	105.36	108.26	108.32	105.43	104.48	108.17
107.91	107.21	103.94	105.92	107.24	108.27	108.36	105.63	105.83	106.85	108.22	104.17	108.4	107.44	107.5	104.41	105.2	104.93	109.94	106.93	105.36	105.57	105.92	107.73	107.52	106.54	105.99	105.22	106.8	106.16	106.73	104.64	104.39	105.47	105.5	106.46	105.29	107.91	103.15	105.78	106.17	107.12	104.02	104.67	108.97	108.7	104.61	103.44	105.8	105.51
108.84	110.05	109.49	109.31	112.09	111.44	110.67	110.34	111.75	106.47	111.88	110.22	109.93	110.88	112.75	108.53	110.26	108.37	111.98	109.28	109.6	109.52	112.09	109.61	106.43	113.37	112.63	111.19	108.03	110.6	112.11	111.57	109.37	109.68	109.52	109.23	109.42	106.33	112.01	110.85	109.76	110.27	110.47	110.86	110.26	114.5	109.86	108.36	111.74	111.47
104.6	102.77	100.41	105.82	102.63	104.66	102.7	102.88	103.93	104.38	100.54	102.57	101.92	103.57	107.13	104	105.18	103.22	104.54	106.02	102.48	105.17	104.73	104.63	104.51	102.97	103.33	105.18	102.74	103.96	101.72	103.84	106.17	104.24	106.36	106.92	104.16	101.22	103.68	106.79	103.52	104.08	106.03	105.47	105.87	104.39	104.13	106.1	106.68	103.41
108.32	103.16	103.07	107.13	104.72	106.38	103.89	110.54	103.06	106.8	105.11	106.46	106.67	106.39	105.68	104.5	104.86	103.98	106.26	107.28	103.95	104.12	104.18	106.55	106.24	103.65	106.78	106.61	105.23	106.26	108.12	104.66	102.99	106.26	104.44	105.63	106.43	103.04	109.21	103.54	107.8	108.53	104.85	104.92	106.18	106.2	108.86	104.6	102.6	104.81
106.62	103.44	105.17	102.76	102.39	101.21	105.82	100.62	104.58	106.02	105.16	105.18	103.42	103.88	104.04	104.28	104.93	105.65	103.42	105.13	105.73	101.44	103.18	105.53	105.38	98.128	105.38	107.35	106.43	104.27	105.74	105.02	103.11	102.43	104.92	104.3	105.08	103.86	103.24	101.98	106.23	101.57	102.52	103.26	101.38	106.83	105.34	107.84	104.28	103.47
109.33	110.59	112.22	112.17	112.81	113.4	111.89	111.09	110.49	111.59	114.21	111.63	110.01	115.85	111.82	112.42	109.51	108.68	109.42	110.75	111.04	107.26	110.79	112.79	110.44	112.36	111.57	110.62	109.78	111.32	109.47	109.19	111.79	107.77	112.93	106.88	114.86	114.27	110.48	111.98	112.81	111.24	108.56	111.42	110.83	108.12	108.63	112.64	113.94	110.48
109.48	111.23	110.18	110.18	112.36	110.05	110.26	113.61	113.29	112.78	111.58	109.92	108.42	108.79	108.48	111.52	108.28	112.54	110.4	109.33	109.32	110.59	110.6	111.08	108.61	111.95	113.52	112.73	112.94	110.65	111.14	110.45	112	110.07	108.44	115.42	109.77	115.76	111.13	113.91	112.03	112.63	106.96	109.84	109.68	109.49	113.54	112.66	109.62	112.75
104	105.51	108.52	106.31	104.93	107.73	105.75	107.84	103.98	106.25	105.21	105.64	106.56	107.81	107.56	105.16	107.86	107.44	106.33	105.98	107.33	101.94	104.61	106.45	104.25	106.58	104.39	104.09	108.23	104.92	105.23	103.86	107.13	106.93	106.34	104.8	105.38	106.73	106.45	107.37	105.49	104.63	107.44	103.38	107.34	108.35	103.63	109.09	106.93	102.85
112.69	111.11	113.56	112.19	112.56	111.88	116.86	111.15	111.84	110.6	114.27	110.12	110.98	110.3	110.9	111.46	109.05	110.94	114.26	114.56	114.15	110.92	112.45	112.69	110.87	111.72	111.42	114.1	109.36	110.6	112.49	109.65	110.37	110.39	113.55	109.74	112.49	111.99	110.86	112.5	110.86	110.52	115.29	111.61	111.93	110.66	111.02	113.81	111.3	110.86
105.93	103.8	106.3	103.96	105.06	107.34	105.35	107.29	105.75	105.96	106.33	108.62	107.69	104.27	106.17	106.67	106.46	106.5	105.35	105.09	103.06	108.57	104.38	108.6	101.8	105.9	101.29	104.55	104.69	105.02	105.14	106.81	105.4	106.67	104.83	108.95	109.41	105.49	103.49	105.04	104.95	104.86	104.41	108.37	102.56	108.07	105.68	106.23	108.08	104.52
103.99	107.71	106.18	105.7	107	104.75	106.72	107.83	107.38	107.46	106.06	106.44	106.68	103.39	106.82	105.51	109.68	108	105.47	109.93	106.21	104.69	109.69	105.66	104.02	104.68	105.41	104.91	103.87	104.23	103.77	104.86	106.45	108.55	106.55	103.16	111.04	105.81	106.26	103.88	105.41	101.47	102.71	104.12	102.8	103.77	105.07	106.84	104.44	106.29
108.59	111.88	110.4	108.42	108.69	110.61	108.8	108.71	112.56	111.79	113.8	110.88	109.72	111.83	112.46	110.61	110.24	110.23	110.81	108.7	110.53	109.77	111.86	110.78	110.68	112.23	112.03	109.57	109.94	107.86	108.86	110.1	111.31	109.57	110.11	111.32	112.37	110.62	114.66	109.97	113.17	109.67	110.49	111.25	110.82	109.09	112.1	108.41	108.88	108.02
97.919	99.362	98.084	102.34	98.681	98.337	100.44	99.528	100.32	97.377	98.177	101.06	96.065	100.99	98.822	101.87	98.524	101.62	100.28	99.863	96.811	103.91	101.93	98.471	99.531	99.707	101.12	99.856	97.608	97.192	98.699	99.215	100.69	100.61	100.33	98.224	97.483	102.49	100.18	97.691	98.889	101.33	98.355	99.853	101.39	100.94	101.23	100.7	101.82	100.27
108.5	112.06	112.21	109.6	111.5	110.54	111	111.19	110.8	108.52	109.69	108.21	109.49	111.56	109.56	113.36	112.28	109.35	110.26	110.34	113.16	112.24	110.06	111.64	111	110.21	108.76	108.06	112.93	109.57	110.31	111.17	111.79	109.88	109.97	107.43	110.86	108.89	111.28	111.11	110.84	110.78	107.36	109.72	107.45	108.1	112.95	109.36	108.58	110.19
100.43	102.83	105.78	105.38	101.55	102.83	101.96	104.94	107.49	104.56	101.18	104.69	105.2	105.4	103.25	103.55	103.1	103.8	103.19	105.75	106.09	103.94	102.75	102.18	104.07	105.49	104.19	104.68	104.36	102.45	104.33	106.69	104.99	105.38	102.59	101.65	104.73	105.2	105.76	105.84	102.45	102.14	104.32	104.12	101.27	103.11	103.87	106.19	101.44	102.49
106.16	107.11	103.57	104.93	101.96	104.94	103.2	107.1	104.3	103.95	105.14	105.75	100.67	105.36	106.04	105.3	102.15	102.77	103.54	103.46	104.97	104.51	104.15	103.51	104.85	105.69	104.19	106.58	104.68	106.98	106.73	103.12	100.88	103.22	106.69	103.57	105.56	104.93	103.2	102.84	104.21	107.59	101.43	103.43	103.75	104.24	105.22	103.77	103.23	105.95
104.91	109.24	105.89	105.2	103.84	105.47	105.11	104.41	103.45	106.81	104.48	105.02	104.86	105.48	108.04	103.33	106.5	103.65	103.16	104.4	109.02	106.92	110.78	104.86	107.11	106.64	104.43	105.55	102.19	107.36	104.41	105.7	106.84	103.56	105.03	103.8	107.03	104.79	106.36	102.03	108.74	104.21	105	106.38	102.41	105.42	106.96	106.54	105.32	107.45
107.17	105.77	107.98	107.2	104.18	102.08	109.88	102.98	109.8	103.17	110.99	105.72	108.19	104.52	105.46	105.04	106.34	105.7	106.16	104.63	103.97	107.22	104.2	104.87	104.32	106.2	106.15	104.21	108.17	106.92	105.75	104.82	105.26	106.41	106.46	107.8	107.97	105.47	104.59	106.55	106.8	103.99	107.39	105.97	107.36	106.63	106.97	105.19	103.93	107.75
109.78	115.65	112.73	112.57	116.79	113.89	111.45	114.47	112.99	113.01	113.53	112.83	114.28	112.6	112.48	113.93	114.19	117.61	111.88	112.7	117.06	112.67	115.21	111.02	114.84	112.53	115.55	112.28	114.07	112.44	114.3	112.83	112.74	116.27	113.54	113.9	111.33	110.1	113.15	111.56	112.58	112.11	111.02	112.07	110.06	114	110.79	111.81	113.21	113.66
108.18	101.56	106.5	105.48	102.42	107.64	105.76	100.37	104.17	101.24	108.37	103.22	105.91	105.05	107.04	101.83	103.58	107.27	101.73	103.92	106.34	104.22	107.14	105.61	104.58	105.63	104.99	101.18	105.19	109.48	105.29	107.7	102.84	107.84	105.45	107.81	104.94	103.66	103.92	105.17	105.28	105.33	105.16	105.72	106.05	106.15	103.73	103.35	103.68	105.09
108.53	108.38	113.76	107.88	111.24	110.28	109.74	111.74	110.24	111.34	112.75	110.19	116.2	110.73	112.67	107.74	108.37	113.31	112.1	109.9	110.19	114.03	109.9	114.63	111.68	108.98	114.21	111.89	110.54	113.01	113.27	108.19	112.98	112.11	109.77	113.79	116.49	113.26	109.26	107.72	109.02	110.71	112.33	113.01	107.43	113.76	110.79	111.06	108.59	107.94
104.26	102.85	101.92	104.56	105.53	106.6	104.79	104.97	103.72	104.75	104.32	103.16	103.35	108.36	104.59	106.86	102.78	102.02	104.02	105.12	105.65	102.25	103.14	103.88	106.17	108.76	98.883	104.08	103.62	104.08	104.06	104.05	102.78	104.53	104.63	102.55	104.16	104.17	104.66	101.37	101.71	104.76	103.09	107.79	105.64	102.72	103.93	104.44	105.52	106.56
95.22	103.97	96.462	99.242	100.4	99.081	98.55	99.425	104.32	97.598	98.061	101.42	99.786	101.02	100.88	104.09	101.24	101.7	99.387	102	101.06	103.05	100.19	99.938	99.553	100.99	99.497	101.51	96.28	101.83	100.07	101.9	98.415	99.378	101.15	101.13	101.82	99.554	97.683	101.46	97.687	100.68	100.28	103.47	99.856	97.711	100.36	102.33	99.129	96.901
109.59	111.82	113.17	112.18	111.66	110.07	113.04	112.6	115.26	112.79	109.09	111.29	109.31	112.31	111.86	113.35	110.49	111.82	114.86	109.9	112.37	111.08	112.02	112.14	114.2	114.71	114.81	111.59	110.88	112.34	114.95	115.13	112.32	113.67	112.82	116.16	108.35	113.2	111.54	113.45	112.36	110.47	111.81	115.86	112.36	111.2	113.67	116.66	112.94	112.5
103.7	104.38	104.05	105.95	106.27	106.98	105.85	107.13	107.76	106.24	106.37	107.97	105.63	102.72	107.04	104.22	102.83	103.29	104.31	105.44	104.07	105.4	106.14	107.43	107.43	104.22	105.91	103.18	106.69	105.78	109.2	105.56	105.85	106.2	105.67	105.96	105.33	105.91	106.46	105.92	107.39	105	105.74	103.85	105.88	106.61	105.37	105.24	110.25	105.68
108.7	104.92	108.13	103.44	105.87	109.06	103.14	105.37	104.57	106.35	107.3	105.79	105.95	105.33	107.72	106.96	104.83	107.63	104.47	104.75	104.57	110.9	107.1	108.13	105.32	105.29	105.52	105.57	107.06	105.2	106.18	105.27	107.22	106.19	105.67	102.29	105.22	108.06	104.51	104.19	107.26	106.71	107.82	105.65	106.53	104.32	106.49	105.78	108.23	105.16
106.96	104.92	107.88	107.78	107.07	105.33	106.01	104.61	108.96	104.18	105.41	104.12	107.53	106.93	104.57	105.28	106.12	104.71	110.2	108.6	107.14	104.47	102.99	106.44	104.85	105.14	107.73	104.85	106.15	105.51	104.94	104.59	106.29	104.87	105.12	107.82	103.39	105.86	105.98	105.51	105.38	106.85	106.75	107.65	105.84	107.25	110.13	108.22	107.38	105.57
98.193	98.712	96.606	101.51	98.294	98.037	98.41	98.841	100.4	97.783	101.04	100.72	99.976	98.4	98.701	96.501	99.634	101.44	98.152	100.8	98.94	99.321	101.22	100.37	99.358	99.584	100.71	99.761	99.425	101.63	97.886	100.15	95.425	99.097	97.414	97.77	100.08	101.71	99.855	101.63	100.27	99.625	98.322	100.79	102.9	99.392	100.02	102.16	99.476	101.23
104.84	106.17	104.63	105.04	104.89	105.56	107.01	108.91	106.19	104	106.96	108.48	103.38	107.54	107.84	103.84	102.54	106.71	103.52	105.98	107.58	108.11	107.16	106.92	105.93	102.14	104.07	106.56	105.07	103.88	104.13	104.1	99.695	105.04	105.78	107.21	103.52	103.92	103.04	106.98	103.11	104.92	106.16	103.8	107.1	105.56	102.76	101.9	104.95	103.73
106.88	103.6	108.47	105.01	110.1	107.8	106.68	105.62	106.38	107.13	106.28	103.33	107.02	108.45	107.95	105.54	107.92	107.08	106.29	104.37	107.15	107.88	105.05	107.9	104.63	107.85	105.58	106.94	109.54	108.67	108.07	108.95	106.58	104.47	107.7	107.53	106.54	107.25	108.41	104.78	105.64	104.35	106.32	105.75	109.37	103.53	108.14	106.66	107.88	108.44
111.25	113.33	115.96	110.17	112.31	113.42	108.82	112.2	112.17	110.59	111.52	109.94	112.37	112.41	111.23	115.27	113.61	111.5	113.17	112.14	113.02	107.27	111.2	108.2	112.13	112.01	112.41	108.94	113.17	112.72	111.14	110.23	112.27	112.23	111.22	109.22	112.03	110.6	112.18	108.02	111.35	110.75	110.78	114.14	110.82	112.08	112.96	110.52	113.68	111.64
113.2	114.54	113.97	116.72	112.21	108.15	108.23	109.08	113.81	111.26	110.45	110.73	114.84	109.84	114.74	112.87	113.17	114.78	109.76	113.01	112.22	112.17	114.21	111.13	112.73	113.73	111.49	111.3	110	113.5	110.82	114.19	114.03	111.8	114.87	113.57	114.62	113.15	114.36	112.93	109.67	113.24	113.22	112.48	113.02	111.88	113.96	115.27	110.99	110.11
102.86	108.16	102.37	105.06	105.21	102.91	106.21	106.68	103.93	103.39	103.05	104.8	105.45	104.24	104.82	102.03	103.3	103.94	102.81	106.15	104.15	104.47	103.84	105.68	105.91	105.44	103.34	105.72	102.75	104.86	108.02	102.53	104.86	105.74	106.06	102.3	101.5	102.52	107.15	104.02	102.88	103.19	102.57	107.68	105.59	103.61	105.67	105.77	106.81	104.69
100.69	103.24	95.021	99.598	103.67	99.354	101.89	99.804	97.723	99.822	98.664	99.134	97.259	100.34	98.865	102.07	96.509	98.24	97.818	100.32	98.045	99.132	100.17	104.47	99.847	98.621	101.01	99.476	98.226	100.38	98.76	100.29	101.62	96.139	100.4	100.94	97.19	99.391	98.822	100.2	101.69	100.59	101.36	100.94	100.46	102.52	100.07	99.605	101.33	100.12
108.21	104.81	104.21	105.13	104.38	106.29	105.94	105.84	107.4	107.8	108.6	105.76	106.44	102.59	106.25	103.5	106.58	104.99	107.97	103.74	108.04	104.54	108.13	105.84	108.11	106.48	104.07	106.88	105.96	106.96	106.72	107.1	107.93	104.65	104.84	104.99	105.36	107.27	103.26	106.51	109.11	108.66	104.78	109.75	106.44	105.08	104.73	105.66	102.83	101.38
111.01	112.59	112.19	112.1	110.3	112.61	110.06	110.86	110.13	111.65	110.46	109.39	114.29	110.54	109.43	112.41	112.71	112.32	108.22	112.08	112.18	111.8	112.53	112.82	113.83	112.53	111.99	114.83	110.1	109.69	113.13	111.66	111.79	114.83	110.81	107.72	113.94	114.47	111.2	116.07	116.46	112.61	113.55	112.2	110.54	113.6	110.92	112.58	110.92	111.04
106.43	104.46	106.16	105.36	104.1	106.09	106.17	106.66	107.89	105.23	106.63	107.21	103.06	105.07	109.52	103.94	108.78	108.33	106.15	106.48	103.71	106.27	104.95	107.27	105.06	106.47	104.27	103.38	107.19	106.56	107.66	106.16	104.81	106.41	107.31	105.91	104.81	106.25	105.04	108.18	107.99	105.74	104.65	103.01	102.38	101.35	105.9	106.12	110.19	107.13
104.71	104.48	105.4	102.6	105.57	105.44	104.45	105.21	108.9	108.38	104.95	105.88	105.69	106.41	109.81	106.16	108.17	105.8	102.65	107.92	105.32	105.12	103.23	102.61	102.13	99.635	110.41	106.54	106.13	107.01	106.29	105.49	104.92	108.9	104.85	103.62	102.9	106.48	106.95	107.43	103.41	108	108.52	104.73	105.97	104.01	105.21	107.09	107.13	104.87
104.1	104.41	107.54	105.99	104.4	103.7	107.1	101.97	107.48	106.6	106.89	107	107.58	107.92	106.56	104.06	106.05	105.87	106.89	105.28	105.05	108.28	105.7	102.89	108.91	107.61	107.39	105.99	106.41	109.68	105.92	106.25	103.9	109.25	108.41	106.91	105.82	106.97	105.61	105.29	103.98	106.43	105.92	107.24	106.45	106.95	103.74	108.74	105.31	105.27
103.22	102.31	99.226	99.585	99.009	97.981	97.714	99.72	99.67	98.004	99.057	102.21	99.328	102.83	96.463	100.68	100.56	99.492	99.116	98.724	102.61	100.85	101.93	98.84	98.036	102.81	101.02	98.989	99.563	98.089	98.502	95.641	101.02	99.122	98.279	96.185	98.921	100.91	98.584	102.19	98.599	98.201	101.99	99.348	99.359	100.35	103.03	99.211	97.998	100.57
116.73	112.64	114.88	113.91	109.45	112.58	112.62	114.61	114.82	110.49	113.3	111.08	114.96	115.84	113.73	110.08	114.47	113.19	110.21	110.52	113.69	114.25	111.37	113.46	114.62	113.44	111.85	112.21	112.72	112.76	114.46	113.19	112.28	115.29	114.03	112.14	111.25	114.26	111.81	115.01	113.89	110.73	112.29	108.19	112.9	111.56	112.82	112.05	114.91	113.53
99.248	99.575	97.757	98.216	98.675	97.193	102.96	100.67	99.141	100.49	100.55	99.855	98.823	98.431	101.58	98.864	102.38	99.525	99.119	102.01	101.07	96.477	101.03	98.924	98.676	100.78	98.804	99.797	101.4	99.732	101.28	98.976	99.543	99.417	95.665	98.195	99.534	100.91	101.04	99.812	101.34	99.423	98.584	98.448	101.43	102.74	100.27	100.92	102.9	99.075
98.561	101.36	96.938	101.81	102.06	102.52	103.8	100.73	102.02	101.25	99.506	100.74	101.5	102.58	97.991	102.4	101.76	100.68	104.03	101	102.1	98.755	101.07	99.723	100.75	101.56	97.596	99.85	100.79	99.047	99.491	102.31	100.16	101.69	102.79	100.64	100.96	101.95	101.25	101.11	102.19	105.9	101.49	101.08	100.23	101.26	103.35	103.05	101.43	102.02
105.88	104.1	106.69	107.63	105.73	105.15	104.6	108.28	106.25	105.47	106.67	106.63	105.26	106.36	105.42	105.48	106.73	102.63	105.55	106.91	104.59	104.01	106.37	105.09	108.51	105.22	106.38	104.93	103.34	105.24	104.24	100.99	102.72	106.78	109.31	106.11	104.46	104.94	106.88	102.54	107.26	104.41	106.78	104.36	106.7	104.46	104.42	105.32	104.32	100.53
103.29	99.6	101.87	100.19	101.98	101.76	98.054	103.9	98.981	102.45	102.77	101.73	101.66	103.63	98.501	100.86	101.7	101.68	100.12	101.41	103.73	99.889	100.27	99.725	99.398	98.489	104.9	101.41	101.11	104.82	97.123	99.204	99.817	102.76	99.288	98.613	104.57	98.945	102.29	102.53	99.905	98.972	103.96	100.5	101.7	102.42	100.25	99.792	99.098	100.43
105.58	104.15	106.58	106.34	103.47	111.06	105.18	105.05	104.02	106.75	103	107.97	102.97	106.21	102.78	102.37	106.85	104.49	107.26	105.48	102.96	102.82	102.81	103.61	104.53	104	106.44	103.78	103.03	103.91	105.56	106.15	102.14	102.79	101.49	105.77	106.55	99.984	105.79	105.76	106.32	105.85	103.53	105.38	102.91	103.82	100.03	104.09	103.86	104.3
106.77	105.68	110.2	107.53	106.68	106.72	106.48	105.61	104.81	107.87	107.05	107.57	106.62	107.47	103.98	108.23	104.66	111.68	109.59	104.59	105.36	106.46	107.84	104.84	106.09	104.89	106.44	109.59	106.97	109.39	109.19	105.88	104.62	102.96	104.21	106.12	108.5	105.76	106.86	105.91	106.21	108.38	104.91	104.18	107.71	105.19	107.76	107.61	107.4	105.77
104.78	107.71	108.61	106.73	106.86	105.31	107.11	106.65	106.26	109.73	108.21	107.19	104.44	104.26	103.24	106.9	108.51	108.04	108.25	105.45	107.05	108.59	106.85	108.13	107.49	105.23	106.52	107.68	107.78	104.65	104.93	108.71	105.03	109.56	104.88	106.11	106.18	110.09	104.88	109.96	108.86	104.61	105.83	108.45	104.06	104.28	106.39	107.24	107.12	104.63
99.909	102.58	100.98	100.49	95.636	100.97	100.84	102.41	97.429	98.494	99.383	99.669	97.61	99.163	99.663	99.911	97.482	99.165	101.94	97.329	99.035	98.139	97.216	101.13	101.38	99.62	100.61	101.36	97.786	101.26	101.51	104.49	101.9	99.281	100.13	100.95	100.08	99.822	100.42	99.31	98.438	97.135	98.093	96.989	104.67	101.4	100.19	100.22	97.293	101.45
116.94	113.58	110.86	114.02	110.41	113.58	113.88	114.24	110.93	111.99	109.46	114.31	114.08	114.14	113.57	109.91	114.85	110.22	114.93	113.38	117.99	116.23	112.6	111.49	112.09	113.56	112.23	112.9	113.07	112.03	113.6	112.16	111.64	111.42	113.05	116.23	114.13	113.05	112.89	111.48	110.89	110.68	116.71	113.66	116.34	112.18	112.04	110.59	113.09	113.01
103.57	102.64	100.26	103.08	103.81	106.81	107.04	101.18	101.99	105.98	106.21	103.45	104.78	103.19	103.68	99.997	104.85	104.24	104.71	105.05	103.03	103.49	106.55	104.43	103.27	107.36	102.28	106.61	101.37	102.51	103.4	105.08	105.9	105.3	104.03	106.42	103.65	103.49	103.31	106.65	103.78	106.17	103.36	105.53	102.45	105.46	104.67	105.97	106.31	107.11
103.42	105.44	107.89	105.07	107.83	106.07	105.67	108.16	109.91	107.46	103.02	105.31	104.62	106.61	108.15	105.59	107.26	107.39	107.34	105.93	106.21	109.81	107.49	105.56	107.96	104.84	105.03	105.51	105.04	107.03	103.48	107.23	108.08	104.31	105.47	108.43	110.25	106.66	104.82	106.16	102.63	108.54	104.72	105.12	103.76	103.79	107.68	105.47	104.99	106.02
114.19	109.38	110.3	109.45	109.06	114.15	109.13	111.1	113.05	111.34	107.75	111.34	112.69	108.71	109.3	110.15	109.69	111.35	110.11	110.15	111.36	110.23	113.46	111.79	112.17	112.69	112.5	110.68	113.09	111.47	114.77	114.54	111.45	110.32	112.14	107.2	114.79	110.31	113.86	110.43	114.08	111.15	111.97	111.21	115.1	112.38	109.97	110.25	113.24	110.46
111.28	111.99	114.47	111.93	110.66	110.7	113.27	112.27	110.65	110.55	111.74	110.13	111.43	110.88	114.2	114.08	110.74	110.72	112.38	110.4	110.94	110.32	111.37	110.03	112.06	111.06	109.04	108.2	114.05	113.41	112.1	113.61	112.91	111.93	109.53	113.16	108.29	110.74	109.38	113.91	112.4	113.15	108.87	109.55	112.38	112.65	113.09	114.22	111.2	113.78
106.09	106.86	105.93	103.8	106.31	106.32	103.65	105.92	105.85	104.91	106.34	104.42	106.96	105.85	105.17	106.39	106.04	103.59	106.34	106.74	105.72	102.51	104.92	105.96	102.98	107.16	104.15	107.44	104.54	108.83	103.78	106.1	104.81	105.97	107.88	104.4	104.28	103.08	106.34	106.27	106.32	103.2	104.47	105.61	107.85	105.43	106.41	106.96	103.5	104.7
105.79	105.63	107	109.25	104.01	106.37	103.87	107.03	105.65	105.02	107.52	105.26	106.97	108.36	107.95	105.47	106.62	105.35	106.72	107.89	104.91	107.01	109.41	106.47	106.11	102.89	106.75	107.05	110.02	106	104.73	106.56	108.3	105.37	106.88	106.2	106.7	107.41	108.81	109.99	109.25	108.84	107.93	107.59	106.93	107.98	105.14	106.77	105.88	105.85
110.01	112.92	116.44	110.77	113.71	112.17	112.26	112.01	113.11	110.47	112.9	111.39	111.65	111.95	113.92	115.32	111.62	110.95	109	109.76	112.16	112.68	113.85	110.27	111.39	112.29	110.92	108.76	114.94	112.73	109.67	111.29	113.13	110.67	112.32	114.66	114.82	110.85	109.37	111.84	112.42	112.67	111.07	112.66	111.64	111.47	112.03	111.54	113.76	113.7
104.01	105.5	108.68	105.9	107.08	104.74	105.44	104.26	112.73	107.82	106.95	106.29	106.94	106.18	106.64	108.27	107.31	105.67	105.52	109.27	109.26	102.86	107.7	106.98	104.68	104.75	109.4	105.42	106.07	104.36	104.06	105.91	105.73	108.05	106.73	106.51	108.05	103.44	106.38	104.69	106.94	105.3	105.88	105.53	103.6	105.86	107.15	106.43	106.75	109.78
102.26	102.75	99.316	101.29	102.63	103.27	98.656	102.43	99.917	97.054	98.656	100.82	100.81	102.51	102.53	98.581	100.54	101.11	101.4	99.967	100.43	102.03	101.86	100.8	101.26	99.535	98.057	98.389	103.25	100.71	101.3	103.04	100.9	102.84	101.64	99.373	99.406	96.017	100.42	98.879	100.34	104.08	101.36	101.07	102.77	101.2	99.677	99.31	99.184	100.58
105.5	102.37	104.59	104.19	102.49	106.83	102.34	104.79	99.503	102.17	106.1	101.94	103.71	105.1	99.777	101.83	104.07	107.78	104.14	102.22	103.17	104.61	106.06	103.97	103.25	105.59	105.21	105.28	103.47	107.8	101.44	103.7	105.04	104.04	102.6	106.86	104.32	103.51	102.95	106.85	104.07	102.17	105.4	103.91	105.44	104.16	105.39	101.68	105.5	105.01
100.43	101.11	100.77	97.822	101.71	101.54	99.939	101.78	99.391	99.091	99.611	98.605	100.14	101	99.288	100.23	97.482	101.97	96.861	97.281	102.38	100.12	99.617	97.915	98.759	99.081	102.71	103.09	96.605	100.46	103.55	100.11	99.827	96.761	99.603	100.64	99.954	96.752	98.624	101.43	99.669	98.432	100.7	100.23	100.62	101.93	97.933	99.052	100.95	98.048
110.39	111.31	109.38	110.09	109.53	109.54	114.68	111.07	111.4	110.78	109.22	114.17	113.08	110.33	113.64	112.83	110.55	112.95	110.13	110.48	111.77	110.11	110.64	108.29	110.12	111.73	111.91	112.66	109.95	110.23	109.82	111.25	109.62	111.51	108.85	107.14	110.03	112.88	114.09	109.91	109.59	111.63	105.41	111.91	108.86	109.01	112.6	112.81	111.18	108.21
98.88	101.69	99.683	100.61	99.182	100.34	100.98	98.733	98.875	97.794	102.24	97.413	99.505	99.975	103.04	101.9	101.63	104.43	100.96	101.94	98.12	97.559	100.38	101.39	100.29	98.893	101.08	100.42	100.66	101.94	100.12	103.32	98.219	96.642	102.19	98.902	100.36	99.718	99.529	98.758	103.15	96.171	98.204	101.65	101.84	100.06	99.438	98.446	97.806	98.573
106.12	107.18	103.48	103.84	103.96	101.16	106.26	106.09	105.65	104.42	104.76	105.72	102.27	105.59	104.15	107.07	103.31	102.43	102.82	104.93	103.54	105.93	103.78	104.44	107.62	103.9	103.71	104.73	103	101.49	107.6	104.28	106.72	106.66	104.53	102.58	106.85	104.63	104.86	104.73	102.43	105.15	102.74	107	104.55	104.68	105.79	104.06	99.811	103.77
105.3	105.9	107.07	105.95	105.67	103.38	109.05	106.36	107.9	104.66	106.89	106.77	104.53	106.67	106.07	106.13	105.3	104.89	106.43	104.33	108.48	107.64	107.72	106.07	102.08	106.2	107.92	104.35	106.75	107.54	103.02	105.1	105.57	107.62	106.48	105.63	105.91	103.95	106.89	102.55	103.61	106.29	103.57	106.03	105.24	106.44	105.92	106.01	104.1	106.07
107.05	110.69	106.52	106.6	109.19	105.19	102.77	105.54	106.23	105.44	103.43	109.13	104.92	108.06	106.25	103.57	103.96	105.44	103.92	106.31	105.21	104.49	110.04	106.91	103.15	105.07	107.98	105.54	105.9	104.47	107.53	110.64	105.42	103.72	105.01	107.36	105.27	109.59	105.09	105.46	107.58	105.31	106.58	106.67	105.25	105.16	105.79	106.83	103.95	108.27
103.16	108.34	107.21	104.61	104.14	106.32	106.95	105.85	107.49	105.36	106.3	108.48	107.7	104.3	108.14	108.24	108.57	107.36	107.16	106.42	104.22	105.85	105.44	104	108.56	106.46	105.89	109.89	106.45	103.56	106.79	106.58	105.21	107.77	105.74	105.74	109.4	104.23	105.16	107.18	111.04	107.69	109.65	107.65	104.16	101.63	107.35	104.18	108.96	106.55
105.33	103.26	107.08	101.65	107.7	104.81	104.23	105.7	105.55	104.23	106.53	105.23	105.78	106.59	108.56	104.5	103.25	105.05	105.77	105.53	101.4	104.51	104.82	105.81	104.2	106.55	106.45	106.54	107.85	107.59	105.36	107.99	104.32	105.62	107.3	103.29	103.15	103.17	104.08	104.7	108.82	103.9	106.96	106.14	104.86	105.02	106.09	105.95	105.75	103.98
102.61	106.13	101.8	105.71	102.63	104.95	106.26	105.78	103.64	101.93	105.5	107.65	104.07	103.55	106.4	101.56	103.52	101	106.31	103.43	103.02	105.28	100.62	108.5	105.1	101	105.48	104.42	104.33	104.97	101.55	104.04	104.58	102.85	104.07	102.24	106.75	103.66	104.77	103.64	103.77	103.31	103.98	107.42	103.32	102.99	105.24	104.68	102.86	102.76
105.49	109.84	106.84	105.25	105.3	105.31	107.96	110.63	109.07	106.02	102.8	105.35	107.68	104.45	105.54	107.05	107.69	104.51	108.16	106.45	107.81	109.99	108.07	108.36	104.67	108.31	105.68	106.62	106.64	108.84	108.42	106.48	103.99	107.45	104.73	104.99	106.05	106.39	105.5	106.16	105.6	108.47	108.7	107.48	105.55	107.73	107.44	107.97	106.1	106.25
109.16	111.08	111.42	109.73	110.97	108.16	108.7	111.28	111.16	110.27	108.88	110.65	108.16	108.09	107.11	109.4	109.79	108.84	109.65	110.24	109.83	110.19	111.48	109.33	105.69	104.95	108.12	109.47	109.2	109.61	108.21	111.27	110.12	110.25	111.67	113.58	109.68	109.5	110.53	111.33	111.87	112.64	110.33	109.58	108.67	109.95	110.37	110.16	106	109.7
109.74	106.45	102.12	107.83	107.35	105.53	106.24	104.68	99.615	103.78	106.45	107.54	104.69	103.88	110.22	104.24	105.38	105.63	107.14	106.53	106.81	108.08	105.27	109.26	100.78	106.8	105.62	106.9	104.95	106.98	107.67	105.22	108.85	107.41	104.23	102.86	105.3	103.96	104.82	102.96	105.97	105.19	106.57	105.7	104.97	107.07	105.31	105.91	104.66	103.7
111.5	113.54	113.26	108.9	113.51	114.3	115.99	111.68	114.46	108.77	111.32	112.91	111.04	118.07	116.02	116.5	111.99	111.49	114.48	114.16	111.67	112.2	114.21	113.71	111.88	112.65	113.92	109.89	115.6	108.76	112.68	114.79	113.26	112.52	114.57	116.96	113.77	112.89	111.38	114.01	115.57	113.75	112.21	114.46	113.53	113.18	112.14	112.39	109.6	112.92
104.85	101.95	104.99	105.3	104.9	105.29	104.96	105.46	101.03	104.02	105.88	102	106.85	100.77	106.97	104.69	103.66	105.61	105.2	104.07	106.13	104.46	103.1	104.52	107.93	107.18	103.66	101.24	103.83	106	103.73	103.7	104.91	106.16	104.8	105.09	106.2	105.46	102.49	105.42	104.16	104.32	105.56	101.57	105.7	103.98	103.62	106.48	104.85	103.72
106.15	108.38	107.3	108.12	105.15	105.85	104.6	106.17	107.59	103.8	104.65	105.93	104.83	105.66	104.82	108.93	104.23	104.67	109.28	107.08	102.04	108.17	108.63	108.82	105.13	104.85	105.69	106.63	103.91	107.07	107.03	104.36	104.5	105.19	106.08	107.23	105.59	106.3	102.8	106.66	105.75	105.93	103.83	108.8	103.12	106.47	109.25	106.34	105.11	106.15
106.29	102.3	101.54	104.21	101.51	106.21	104.96	104.57	107.05	104.29	103.34	107.33	103.02	103.72	104.79	103.49	102.85	102.01	102.89	102	104.81	107.67	104.52	102.15	103.99	101.76	106.27	108.99	105.52	108.01	104.26	105.47	108.67	103.75	106.42	105.28	106.38	106	103.37	104.64	105.57	104.83	106.86	102.81	103.44	102.72	102.92	102.43	102.49	103.54
98.414	100.63	100.07	102.52	99.715	101.48	98.915	100.89	100.84	102.22	101.15	97.271	100.46	101.42	100.61	100.76	100.22	97.902	98.223	99.884	100.58	101.16	102.26	101.16	102.03	100.12	99.524	97.494	98.495	101.41	98	100.57	99.126	99.039	100.45	97.639	99.021	103.09	101.44	101.74	99.216	100.68	99.464	99.532	99.443	100.35	100.46	100.65	101.11	99.603
107.97	102.4	103.81	109.72	107.62	104.99	108.39	106.72	105.09	105.85	107.11	105.43	105.69	105.64	103.58	104.85	106.77	106.79	105.74	105.4	105.49	105.71	103.25	103.42	106.53	106.17	104.25	103.22	104.8	105.05	107.94	107.38	104.1	105.25	107.94	101.62	104.65	106.56	108.8	105.66	105.47	107.49	105.14	103.73	104.42	102.5	105.48	104.84	104.15	102.2
106.65	102.59	107.36	108.6	104.27	106.55	104.09	104.08	103.32	106.98	103.66	106.15	108.21	108.32	103.4	108.05	103.47	104.96	107.46	105.29	106.69	109.51	106.22	104.54	104.72	102.71	103.7	109.04	105.14	106.82	103.74	108.11	103.85	106.14	107.29	107.44	109.6	106.5	104.47	106.61	104.63	105.09	108.2	107.34	104.74	106.37	106.73	105.63	106.34	107.38
106.38	103.34	105.36	106.7	105.1	104.6	106.26	103.25	105.59	101.85	107.53	103.65	103.55	105.51	104.86	105.19	104.72	102.94	104.11	102.62	103.86	107.01	105.97	108.98	106.75	107.18	103.67	105.71	106.15	105.43	107.1	105.23	108.37	107.91	104.78	104.46	105.27	106.19	106.33	104.39	107.11	107.15	105.34	106.38	103.05	103.04	105.44	105.7	104.45	107.61
109.76	108.8	109.33	110.57	112.06	108.74	106.17	108.45	108.97	108.37	110.82	108.48	108.94	112.41	108.77	109.65	110.4	110.12	112.14	112.97	111.46	111.14	110.12	107.71	110.41	106.78	108.43	110.77	107.48	109.93	111.17	106.84	109.22	107.43	108.93	108.21	111.2	111.81	111.5	109.76	113.52	111.48	108.73	109.33	112.67	109.87	107.13	108.77	110.46	110.69
102.87	107.31	103.77	103.72	105.22	105.29	105.13	101.39	101.79	103.6	105.54	104.52	104.62	104.05	104.17	106.02	105.34	105.42	103.75	105.21	104.4	106.49	105.95	103.64	105.39	104.18	106.15	104.19	103.85	107.03	105.9	102.88	103.82	103.66	106.64	104.65	101.32	109.19	106.08	105.16	102.92	105.28	107.97	104.81	107.04	105.5	105.14	103.45	102.88	102.86
100.33	100.42	102.79	99.117	99.346	103.1	99.546	99.641	99.731	102	101.1	102.82	100.33	103.46	101.9	101.06	101.5	102.72	103.16	100.03	99.944	101.76	99.811	101.11	98.723	102.05	99.199	102.12	101.62	99.923	101.22	101.61	99.553	98.112	104.56	99.638	102.57	97.35	100.59	101.08	99.02	102.77	103.93	101.89	99.242	104.26	99.484	100.47	100.05	100.97
106.8	106.24	105.98	108.62	102.87	103.13	106.95	104.44	106.39	103.14	108.96	108.39	104.11	104.1	104.84	105.57	104.67	103.62	104.17	106.09	104.9	107.2	102.93	107.74	108.1	105.23	105.54	104.29	103.61	106.68	105.47	107.88	104.52	105.24	104.41	106.13	106.02	103.54	104.81	105.01	108.97	106.11	105.4	106.95	103.82	109.16	103.28	108.72	107.96	105.39
101.31	106.89	104.74	104.55	101.5	105.67	106.29	104.3	103.64	103.97	102.6	100.44	105.78	103.07	105.58	105.22	105.77	104.71	105.49	105.9	102.6	105.74	102.52	104.04	103.79	106.48	102.7	104.29	103.16	104.18	103.16	104.7	102.78	106.28	105.18	107.16	105.68	104.7	104.85	105.14	100.96	107.18	104.58	104.51	103.88	105.45	103.36	103.94	102.29	105.46
117.26	116.19	114.86	116.81	115.84	114.97	112.91	113.95	119.24	117.56	114.27	112.81	116.95	113.47	120.13	116.46	118.04	114.37	115.76	114.98	116.38	113.97	115.32	114.58	115.15	114.46	113.67	117.11	118.19	113.51	117.9	113.44	118.31	115.85	117.02	111.5	117.59	114.81	119.07	117.28	115.25	116.48	117.51	117.96	116.2	116.45	116.48	118.19	115.03	116.28
104.97	109.74	105.77	105.1	105.99	105.94	103.81	104.26	106.35	106.39	104.99	105.95	104.06	104.88	105.94	106.94	105.86	108.94	106.03	104.77	106.81	108.71	104.84	106.49	104.37	101.44	102.98	104.52	106.28	105.06	107.11	104.02	106.66	105.99	101.78	103.01	103.96	106.46	106.71	107.2	106.21	102.53	102.56	103.33	104.01	107.46	104.53	104.42	104.28	108.01
106.39	102.03	108.92	101.8	108.96	105.94	104.42	105.97	106.54	108.31	104.92	108.35	104.99	105.42	104.42	104.99	109.01	103.79	107.87	104.36	105.29	108.08	105.94	107.47	104.99	102.22	107.24	103.56	108.28	106.57	107.28	104.99	106.15	103.33	106.3	103.6	108.01	105.77	104.66	104.1	103.67	107.89	105.69	106.26	108.77	106.16	108.89	105	105.41	104.11
107.05	105.25	107.88	103.75	104.01	105.4	104.64	105.93	104.09	109.12	105.65	104.98	105.08	105.57	107.35	105.36	108.81	101.3	104.33	104.49	107.22	105.32	108.58	106.27	106.23	106.79	105.89	106.23	107.96	106.27	107.02	103.79	106.24	106.33	106.75	106.82	105.24	104.42	105.74	107.53	104.89	106.19	107.74	104.99	110.31	107.26	106.36	107.62	102.25	105.01
109.87	111.3	112.75	111.93	113.16	112.86	112.24	115.08	110.39	111.9	114.74	113.99	111.23	114.44	112.6	115.17	112.45	116.56	114.39	113.36	114	113.53	110.16	112.34	110.66	109.78	112.6	110.69	113.09	111.9	110.99	112.23	111.78	110.89	112.42	113.71	112.17	113.29	111.18	114.22	112.09	110.86	111.62	112.54	112.87	112.51	108.98	110.83	113.91	113.27
110.14	110.76	110.06	107.17	111.85	108.73	111.71	110.55	108.25	108.64	111.01	108.54	109.51	109.39	111.63	109.11	109.14	109.47	110.63	112.1	110.61	111.59	110.06	107.6	108	109.3	112.67	108.47	111.55	111.19	110.63	113.02	108.86	111.24	110.06	107.6	109.3	111.04	111.97	108.93	109.76	111.53	111.34	107.98	110.76	107.29	110.86	109.51	111.55	111.15
105.69	105.82	107.1	106.67	103.57	104.72	103.47	106.79	106.06	105.2	107.16	107.22	104.17	106.3	105.08	105.38	105.42	105.15	104.92	106.2	103.63	107.1	106.78	104.05	103	106.26	107.56	105.75	106.26	105.61	106.35	107.22	102.31	104.53	105.07	105.6	106.53	107.94	110.54	105.39	103.72	103.96	108.47	108.85	103.06	105.99	106.15	104.85	103.89	107.65
112.46	109	111.8	111.72	112.47	112.22	112.85	111.66	110.88	110.38	112.07	111.32	111.98	112.7	111.32	112.1	110.95	107.59	113.41	111.39	111	111.9	110.2	110.05	111.73	112.37	112.33	111.87	113.35	111.59	112.57	108.04	110.26	112.52	109.81	114.61	113.15	112.19	110.18	113.97	115.45	111.27	111.24	109.62	113.66	111.16	113.34	113.07	112.43	113.86
112.77	109.11	111.72	110.91	110.11	110.89	110.8	110.56	112.74	114.59	111.31	111.76	109.76	108.6	110.31	111.2	113.34	111.38	110.23	112.43	113.43	110.55	110.14	110.52	113.51	112.37	111.02	108.56	111.68	111.34	111.68	112.15	110.38	113.4	113.57	112.17	110.63	109.24	109.42	107.95	111.14	109.09	111.38	108.32	111.16	107.81	109.01	111.96	111.11	110.34
106.46	104.51	108.77	104.02	103.29	100.74	105.63	107.62	107.45	104.35	105.33	105.13	107.23	108.24	105.52	105.16	105.63	107.49	105.11	105.86	107.03	106.42	103.31	107.07	106.31	109.53	108.24	105.48	103.84	101.66	104.29	104.36	104.65	104.37	108.06	105.34	105.67	99.971	109.01	107.53	105.98	106.24	107.74	105.8	104.94	102.5	107.88	105.81	104.77	106.02
103.1	101.71	108.14	104.55	107.76	102.61	103.41	105.19	103.1	103.35	104.22	103.32	101.25	102.57	103.49	104.26	104.16	104.2	105.01	104.32	103.75	105.4	102.9	104.89	105.84	103.03	103.69	105	100.08	104.2	104.05	106.29	102.92	105.67	98.753	103.59	105.1	107.12	103.74	104.26	103.57	102.59	103.09	108.87	106.2	102.32	106.61	100.7	104.99	104.27
110.15	112.2	109.44	111.97	112.29	113.07	109.71	111.57	113.54	108.85	110.84	112.6	110.73	114.35	109.34	114.26	113.13	111.08	112.3	112.69	112.47	113.15	111.59	111.84	115.01	111.4	112.49	108.36	109.45	111.58	112.36	110.02	111.9	112.84	112.04	111.25	112.55	111.99	111.44	109.75	110	113.6	107.85	112.02	109.68	116.23	107.85	112.64	110.26	112.87
106.95	104.69	110.22	106.11	106.59	106.59	106.23	108.52	103.59	105.77	108.5	107.15	105.85	105.8	107.84	104.71	105.37	105.39	106.87	104.53	106.68	104.83	107.69	104.25	105.86	106.08	108.33	107.53	106.97	104.77	106.24	107.1	104.83	107.86	107.29	110.32	103.2	105.25	106.54	106.54	108.61	107.2	107.89	104.45	104.9	106.9	106.87	103.39	106.84	104.09
107.89	105.22	103.71	107.94	107.62	102.53	106.68	106.36	104.74	106.88	103.32	106.13	107.08	104.23	109.28	104.7	108.36	105.35	108.5	107.92	104.18	105.95	109.69	107.74	105.45	104.03	105.83	104.97	108.14	106.66	104.67	106.06	104.56	103.66	105.38	104.58	106.66	104.92	106.07	105.47	106.43	107.93	105.94	106.8	104.42	108.97	108.28	108.5	106.67	108.08
115.64	114.88	118.05	116.23	116.69	117.92	117.02	117.3	117.61	119.4	117.86	118.64	117.83	116.78	118.22	115.92	116.12	117.45	117.82	118.2	118.88	118.08	117.9	116.83	117.3	118.48	118.92	118.73	118.13	118.36	115.82	116.42	114.95	116.82	119.04	117.82	117.1	113.89	116.64	118.92	118.94	119.88	114.88	116.35	116.97	117.65	112.43	120.81	117.44	117.77
107.79	105.63	104.72	106.45	107.88	105.07	103.82	108.04	104.85	107.79	106.27	105.55	104.86	104.27	106.95	109.12	102.65	107.91	106.21	107.92	106.84	105.6	107.57	106.8	101.57	109.35	102.19	101.9	108.61	103.36	107.55	108.11	104.03	104.63	106.43	105.32	104.91	107.97	104.89	102.56	106.64	108.89	105.46	104.71	104.71	110.45	105.75	109.5	104.9	103.27
97.81	101.88	100.85	100.02	102.5	101.48	101.44	102.16	102.19	100.55	101.36	102.21	101.88	101.25	101.16	102.12	100.79	101.74	101.16	101.83	98.267	100.7	103.95	100.25	100.08	99.678	97.141	101.9	101.03	97.916	99.806	96.252	99.627	102.42	102.4	101.64	102.83	100.63	99.411	101.02	101.18	98.151	99.768	98.95	100.96	97.475	101.28	101.26	101.48	98.926
106.84	105.59	106.82	103.57	106.9	104.69	106.33	107.84	103.96	102.76	105.29	106.61	107.84	108.39	107.48	110.19	107.96	108.65	107.88	106.36	105.95	103.91	106.15	106.06	107.02	107.86	106.85	106.63	106.53	102.83	105.65	108.77	107.96	105.67	106.92	108.5	105.54	106.88	105.84	106.64	105.88	108.7	101.14	108.85	108.72	106.37	106.42	104.03	105.58	106.92
105.94	106.23	108.38	107.6	105.72	104.97	104.39	106.59	104.35	107.23	105.89	103.99	107.12	106.93	103.2	105.5	105.06	107.2	104.37	106.25	104.76	105.45	106.53	105.04	106.98	105.41	104.97	106.92	105.74	105.22	104.43	105.3	104.12	107.78	105.07	103.27	107.58	105.13	105.59	104.41	105.78	105.38	107.01	105.4	107.9	103.86	105.52	102.79	107.94	106.73
100.14	98.185	104.2	101.91	98.066	96.86	98.322	101.49	101.64	102.94	102.35	97.794	100.12	102.69	102.26	101.17	99.597	102.64	103.34	101.51	102.28	101.56	100.88	102.23	98.095	98.578	100.91	100.35	98.381	101.15	100.33	101.9	98.305	99.385	100.55	100.79	100.56	100.92	101	99.239	101.86	101.65	97.686	100.32	97.036	100.32	102.83	101.51	105.68	98.745
108.01	106.14	109.43	106.48	104.03	109.6	107.58	110.73	107.61	108.21	107.35	106.53	106.05	107.74	106.22	104.52	107.63	102.85	105.06	105.91	104.49	107.43	106.86	108.82	104.18	104.5	106.66	106.83	107.53	106.42	106.13	107.33	103.24	102.22	107.06	107.25	103.51	104.55	104.61	110.09	105.78	108.47	106.33	108.49	107.43	104.89	106.88	103.22	108.49	107.08
113.26	113.49	110.02	112.65	112.23	112.25	111.75	110.17	108.53	109.03	113.2	112.23	110.72	107.63	110.81	111.18	113.79	111.13	110.49	110.19	110.56	110.42	110.19	110.1	110.51	113.04	109.02	111.99	111.97	110.32	110.56	110.51	107.02	111.9	107.94	112.75	111.74	109.72	108.18	108.71	110.36	109.89	112.36	108.42	107.75	111.52	113.3	111.79	108.66	109.36
98.176	97.644	97.903	99.142	98.873	102.67	100.75	99.634	100.33	99.663	100.41	101.06	101.04	102.99	99.765	99.822	101.72	103.89	101.36	100.96	101.72	98.371	98.178	101.05	100.91	100.86	100.15	99.017	99.417	97.691	98.126	100.55	103.25	102.05	101.89	98.851	98.548	101.51	100.78	99.176	103.68	100.99	97.485	101.08	103.73	101.61	99.677	98.825	102.93	104.22
103.55	104.48	103.16	101.38	105.9	104.6	104.26	102.66	102.63	106.72	103.38	105.01	106.22	106.59	104.78	102.45	104.55	108.6	107.56	105.04	104.55	104.84	103.55	105.61	105.57	102.18	106.62	104.79	105.69	103.68	108.72	101.43	102.7	106.19	103.48	102.43	101.07	104.48	105.1	104.91	105.14	102.93	106.27	102.19	104.92	104.27	103.98	105.24	105.26	100.35
115.53	114.39	117.21	116.52	115.17	115.95	116.7	115.9	116.08	114.95	117.04	117.22	113.88	116.73	118.19	117.25	117.59	116.42	115.4	116.64	113.99	118.17	114.52	118.86	113.87	115.05	115.55	116.26	116.74	115.06	115.62	117.56	116.38	119.03	112.87	117.25	119.52	118.58	115.45	114.1	114.81	117.67	114.28	117.06	116.03	118.81	120.78	111.13	116.03	116.29
108.7	104.71	104.45	105.98	108.24	108.04	110.25	107.06	106.54	104.69	106.03	105.46	104.08	107.75	106.66	105.68	105.89	105.82	105.23	105.34	108.67	105.76	107.19	107.6	106.33	106.03	109.03	108.27	104.55	104.7	105.44	105.43	105.78	108.04	109.15	106.97	107.5	105.04	103.62	103.44	104.83	106.78	106.23	104.04	108.23	105.19	103.92	104.46	105.78	108.2
110.87	110.57	109.09	112.48	112.19	112.62	110.68	106.58	108.28	111.92	109.82	109.96	111.9	110.31	109.04	110.35	109.64	108.71	111.09	109.71	111.11	110.79	111.01	108.28	111.28	109.87	110.31	110.52	111.23	111.98	113.56	111.18	114.07	110.38	111.25	111.99	110.13	109.12	112.3	111.55	109.29	106.52	111.16	108.47	109.73	111.2	110.58	110.09	114.37	111.36
106.78	103.65	105.24	104.69	105.87	108.16	106.77	104.9	105.69	104.22	107.6	102.67	105.76	105.5	104.06	108.14	105.05	105.45	107.59	106.31	106.28	106.8	106.1	105.04	105.72	105.16	106.76	105.84	101.8	107.79	108.15	107.99	106.82	106.81	108.04	104.52	107.08	106.37	105.4	104.45	110.41	104.6	106.62	105.82	106.04	105.92	108.45	106.36	105.01	102.89
110.09	116.86	115.04	112.57	115.02	112.68	115.16	111.96	111.52	113.56	112.69	112.03	109.4	108.77	112.51	116.21	111.47	111.16	113.2	113.53	112.05	115.19	113	114.6	111.65	111.65	111.6	114.06	117.43	112.68	112.16	112.45	117.4	112.73	111.74	113.57	111.18	116.44	111.8	113.84	112.55	113.35	111.65	114.66	117.41	112.4	113.18	112.26	112.9	115.77
112.22	113.14	112.88	113.48	116.71	112.26	114.91	114.7	114.5	113.79	114.06	114.79	113.38	111.87	112.98	114.34	112.11	110.54	110.85	114.16	115.6	112.65	113.05	113.46	112.66	109.73	112.79	114.16	113.47	112.15	111.34	110.89	111.48	112.93	112.97	112.6	109.46	113.26	113.7	112.58	113.44	111.06	115.1	110.85	115.63	113.37	111.79	112.44	111.33	112.37
97.485	100.52	99.396	101.94	96.556	102.85	100.78	97.847	99.896	97.806	101.2	98.999	100.24	101.11	97.826	98.124	103.7	100.58	99.567	100.38	99.412	98.811	102.51	98.268	96.697	101.15	99.507	100.26	100.31	99.201	99.235	101.4	101.75	96.678	98.179	100.48	99.237	97.654	101.41	97.061	100.21	102.89	99.745	98.663	99.273	98.554	100.63	99.494	100.49	99.489
115.89	111.2	111.66	113.18	112.22	111.76	111.31	114.61	113.53	116.34	111.23	109.86	113.42	112.85	111.06	109.42	109.03	111.23	113.47	109.9	111.86	112.28	108.71	109.03	113.24	111.63	113.36	110.5	115.87	110.21	112.49	114.47	109.29	110.31	109.94	112.18	113.19	114.13	113.48	109.1	112.21	112.78	108.51	114.91	114.57	117.86	110.64	111.84	112.46	111.86
105.57	105.66	105.73	103.26	104.75	105.86	106.25	107.31	106.79	104.28	103.24	108.68	106.43	106.35	108.56	107.67	107.87	105.66	107.13	105.2	106.25	107.17	104.85	105.07	104.96	104.69	106.26	108.67	105.99	105.98	105.29	106.27	108.08	106.64	105.45	107.69	106.95	105.72	106.61	103.33	103.73	108.08	107.17	105.85	109.83	109.57	107.69	103.98	108.21	106.02
104.17	101.33	105.28	105.82	103.79	104.43	104.54	106.59	106.34	106.12	105.61	105.01	104.76	107.07	104.22	104.56	105.46	106.32	110.66	108.21	103.51	107.88	106.14	104.02	103.56	107	103.8	104.21	104.51	107.81	105.56	105.92	102.94	103.34	104.83	106.11	106.02	103.92	105.53	101.6	101.57	105.77	107.78	105.15	105.04	106.96	104.2	105.06	104.64	104.51
105.9	101.88	104.84	102.16	103.83	103.48	103.4	102.25	104.28	103.2	103.83	105.17	104.42	105.34	100.46	103.72	104.33	102.09	102.05	101.99	107.02	105.45	104.76	104.01	105.38	102.93	101.03	103.97	104.88	105.57	102.93	104.71	103.39	101.42	102.33	101.2	103.25	105.65	100.28	106.35	102.75	108.15	106.6	104.72	104.93	101	105.37	105.3	102.43	103.71
114.76	112.01	110.23	111.39	110.98	111.07	113.75	112.99	112.3	109.7	111.22	109.95	114.05	112.66	111.96	111.49	110.17	111.69	114.04	110.94	109.17	111.9	110.79	114.06	112	110.33	112.68	112.07	111.54	111.65	110.78	110.7	109.26	114.14	111.07	108.19	111.66	110.58	110.47	112.4	114.31	110.83	109.21	113.22	110.19	115.43	110.71	112.7	112.1	110.74
117.06	114.98	118.84	115.63	117.07	116.71	114.75	117.7	113.25	116.57	117.62	116.69	118.65	117.07	118.48	116.27	115.29	116.25	113.2	115.7	116.24	118.53	114.07	116.41	118.48	114.96	115.37	114.46	117.61	118.84	113.96	117.2	115.77	116.92	116.35	114.79	113.67	115.57	118.35	119.25	117.95	114.77	117.23	116.06	112.48	119.32	113.72	115.68	115.94	117.75
110.46	111.1	113.61	110.49	115.7	109.35	113.16	115.32	108.79	109.38	113.57	111.89	110.71	111.6	109.5	111.82	111.54	114.13	109.38	111.1	111.94	111.95	112.9	115.7	111.12	111.38	110.56	110.03	113.94	116.34	110.02	111.87	111.77	112.8	114.64	113.37	109.07	110.52	109.16	111.88	111.27	112.52	116.06	112.44	115.88	110.31	112.56	111.76	111.01	113.18
100.1	101.89	103.2	100.31	99.351	103.9	100.48	99.063	101.55	102.62	100.65	102.89	98.71	98.944	102.26	100.54	102.22	99.706	103.24	102.44	100	102.49	102.68	102.58	104.85	102.13	98.081	97.611	101.45	101.63	102.21	101.44	100.43	103.94	99.082	100.78	101.48	98.418	102.38	101.7	99.21	100.68	99.718	101.51	100.39	99.263	101.98	105.53	101.21	101.04
106.5	106.28	111.25	103.36	109.61	107.9	108.42	107.21	106.28	107.62	106.97	105.63	105.95	106.26	105.57	106.7	111.24	103.18	104.38	107.22	107.27	108.56	108.24	108.27	106.87	107.36	107.41	107.58	104.48	106.88	106.58	107.37	106.94	106.88	105.77	107.8	105.67	106.64	104.34	103.59	106.73	103.9	104.48	109.04	108.26	107.83	108.43	108.53	108.16	106.6
106.64	102.69	105.73	106.11	105.04	107.13	106.29	103.68	106.5	106.8	107.21	106.15	104.61	106.64	105.85	103.9	104.18	103.25	104.08	105.15	105.64	107.68	109.57	103.6	106.69	105.34	107.9	106.45	102.53	101.35	106.53	106.35	105.27	103.38	107.69	103.75	104.48	108.06	106.07	102.35	104.13	104.36	104.14	105.31	104.5	106.01	103.83	106.08	104.09	107.12
110.64	111.47	110.5	113.55	112.09	112.89	110.01	111.95	111.66	111	109.86	107.88	109.74	109.89	110.06	113.49	113.53	109.87	110.51	110.35	108.52	113.52	111.01	112.13	111.75	113.22	114.5	111.61	113.83	113.7	112.34	108.51	111.72	108.62	111.3	108.59	114.12	112.69	112.76	110.98	110.91	110.92	112.28	114.15	111.64	113.26	111.18	112.17	112.72	111.42
109.57	110.4	111.17	112.88	111.99	111.35	115.11	113.06	112.31	109.17	113.8	111.4	112.05	110.34	112.56	111.41	111.29	112.08	113.63	109.78	114.24	112.85	108.62	112.33	111.95	110.83	110.07	109.83	111.74	108.72	107.55	112.66	110.82	112.13	109.83	112.93	113.3	110.76	116.13	112.87	111.71	111.74	111.96	109.39	114.71	111.44	113.12	111.44	112.3	109.4
106.07	111.27	106.86	105.91	106.25	104.14	108.42	108.26	108.93	107.32	107.05	109.54	107.29	108.71	104.46	109.35	108.27	105.42	106.37	104.89	105.43	106.91	106.13	104.52	107.55	110.56	107.63	106.07	109.23	106.8	110.72	107.15	107.05	107.39	107.46	102.38	106.2	107.21	105.8	109.52	106.84	109.58	108.6	105.73	100.83	106.46	105.54	105.96	106.66	106.88
105.06	107.55	103.59	107.47	105.94	103.95	105.65	107.89	107.09	103.08	106.81	104.32	104.22	106.12	104.55	107.39	105.84	106.35	106.39	107.85	104.52	105.26	103.55	105	103.79	105.87	107.4	106.59	103	108.05	108.66	103.97	105.34	107.53	104.26	106.16	107.1	105.19	105.96	106.74	107.98	108.95	104.4	107.54	107.14	106.44	103.88	104.37	107.72	107.75
106.53	105.76	102.91	104.36	104.13	99.754	103.51	101.85	106.15	102.96	101.06	103.19	104.94	105.63	103.68	104.42	106.17	104.91	103.25	104.08	103.56	108.04	104.8	102.8	104.4	101.91	105.72	106.09	104.53	104.61	104.48	106.57	101.27	105.17	104.88	102.35	106.63	104.9	105.05	101.71	102.08	102.12	105.08	104.54	104.95	101.24	101.95	103.24	107.19	100.07
109.16	107.59	107.12	110.65	109.21	107.58	105.62	107.17	105.07	108.3	103.64	103.9	106.4	105.83	110.65	105.71	107.51	105.9	108.29	110.05	106.62	105.94	104.48	107.67	108.44	107.41	105	102.72	102.1	106.45	108.82	106.62	105.14	104.82	101.7	104.09	107.82	106.8	108.81	108.3	111.7	108.05	105.48	106.21	105.19	105.51	104.93	106.84	108.5	107.95
102.96	101	98.19	99.61	101.22	99.35	99.534	102.11	100.88	100.79	103.69	97.016	99.565	101.38	97.689	100.79	101.42	100.95	100.61	100.23	102.19	99.721	101.63	102.35	99.191	100.13	101.29	100.15	101.6	97.604	99.604	103.59	102.54	103.67	98.781	100.63	102.9	104.11	101.18	102.55	99.539	101.27	100.63	102.09	102.19	100.4	98.496	103.2	98.933	103.58
114.88	111.77	111.39	114.27	112.42	112.75	109.21	111.68	112.46	107.58	114.21	110.79	108.44	112.16	114.29	110.79	111.83	113.41	113.12	112.24	113.01	110.37	111.45	110.76	113.46	111.08	114.67	110.3	110.54	110.23	112.36	114.14	110.74	106.38	112.14	110.55	112.23	114.31	111.81	113.21	110.27	113.97	112.43	111.48	114.63	113.76	112.69	111.33	113.02	113.94
112.36	108.06	113.08	112.7	111.17	114.87	110.25	109.51	109.27	109.19	109.7	112.46	112.97	107.87	112.18	111.21	110.65	109.81	113.06	112.08	108.09	114.17	114.15	110.84	111.28	108.88	112.64	111.58	111.02	112.59	109.9	110	109.93	109.05	111.69	108.06	110.99	113.33	110.33	111.54	112.38	109.59	110.01	109.93	111.24	112.5	111.47	111.79	110.73	112.12
107.68	107.28	104.59	104.92	103.96	104.31	104.07	101.12	104.86	99.007	105.12	105.58	108.64	101.15	102.01	106.34	106.36	104.59	103.95	105.32	103.48	107.32	103.87	105.6	103.69	105.5	105.09	102.55	107	104.4	106.72	104.38	99.905	107.29	105.68	108.34	105.34	106.91	107.71	104.31	105.56	105.17	101.97	106.14	108.12	101.28	99.585	104.29	105.48	107.25
107.28	106.61	107.15	107.37	107.1	108.05	103.65	103.89	110.28	105.04	104.51	107.64	105.68	105.94	109.44	105.84	108.35	105.14	107.72	105.62	106.46	106.67	109.43	104.34	105.69	105.49	105.08	107.08	107.89	108.73	107.29	107.35	106.97	108.57	108.56	104.47	108.26	104.79	107.54	107.49	104.15	106.51	107.38	104.94	106.4	105.69	105.64	106.83	106.55	102.82
107.67	106.35	104.32	105.28	104.32	108.09	105.99	104.99	109.05	105.91	105.1	107.1	107.96	108.41	104.66	108.3	104.36	105.9	102.72	104.55	104.01	106.58	104.6	106.8	106.9	104.71	106.62	104.79	107.47	104.85	104.4	105.69	106.66	108.52	106.43	104.74	105.68	104.2	104.03	106.3	101.88	105.36	108.43	105.72	102.35	101.7	104.74	106.83	104.15	106.75
104.92	108.34	106.21	107.68	103.48	105.27	104.92	103.58	106.43	106.82	105.42	105.89	101.62	106.41	104.83	105.03	105.74	105.14	109.29	105.79	102.35	103.78	106.26	105.53	104.07	104.65	107.58	106	107.69	104.18	105.66	103.18	103.52	101.61	107.81	105	106.96	107.11	107.36	107.97	108.42	104.61	106.18	104.7	104.27	105.49	106.21	107.75	104.64	105.7
104.24	105.83	102.32	103.19	103.83	105.45	107.44	105.13	107.89	104.01	102.19	107.86	106.13	104.81	106.3	106.33	107.03	105.89	106.01	106.61	106.2	105.99	107.77	104.03	104.79	103.78	106.21	105.53	103.98	106.46	107.62	106.6	104.45	106.67	108.65	104.45	107.18	103	106.15	106.73	106.41	108.81	106.98	106.11	108.31	103.32	107.25	104.96	103.32	103.92
103.34	104.99	109.35	106.77	103.12	107.04	107.04	102.65	109.11	105.88	103.23	106.75	106.09	108.88	106.67	103.42	103.13	106.55	109	106.68	105.16	104.65	105.26	105.16	105.27	105.48	108.22	107	108.15	102.73	102.88	103.71	106.06	106.78	105.02	101.52	109.29	106.46	109.14	105.58	106.66	105.66	103.12	106.97	106.25	100.67	104.48	104.21	105.43	105.31
105.87	107.15	106.46	105.78	103.95	106.62	102.65	106.38	104.54	106.83	103.82	107.01	107.28	105.21	100.86	104.91	105.83	103.92	104.61	105.97	106.08	103.8	105.86	102.22	105.06	101.74	105.02	104.96	106.66	104.41	104.01	103.31	105.95	105.74	107.6	103	104.6	107.83	104.17	107.1	105.39	104.13	102.48	105.27	105.8	103.28	102.42	104.38	104.48	105.1
110.02	112.46	111.88	108.78	110.98	109.29	110.08	110.52	109.25	107.53	108.95	108.58	112.02	110.64	107.94	108.39	108.39	114.19	111.61	110.89	109.31	112.47	112.13	109.96	112.58	110.49	109.22	108.91	110.73	108.37	112.26	111.98	111.34	114.35	111.86	113.7	107.56	107.83	109.08	109.59	109.75	111.04	110.16	109.89	110.21	109.99	111.16	114.39	109.21	107.5
115.94	113.25	111.15	113.3	109.7	111.55	109.49	113.9	114.38	114.06	112.77	113.39	112.87	112.79	111.78	113	111.49	114.39	109.17	110.95	112.26	111.57	112.77	111.7	114.34	111.93	113.19	113.71	110.62	113.72	110.51	112.11	111.82	111.97	108.62	114.63	114.42	113.1	112.92	112.56	113.12	114.82	112.54	114.62	111.67	111.78	113.75	112.75	110.04	110.26
108.97	105.28	107.03	103.88	105.83	105.94	106.81	105.2	104.86	107.5	105.22	107.07	106.12	105.35	105.96	105.88	108.09	109.46	106.71	104.01	104.79	104.59	105.48	104.99	108.52	104.81	108.97	109.25	104.1	105.56	106.84	106.2	105.81	107.19	108.91	106.36	103.02	106.17	106.96	108.11	107.58	108.16	107.63	109.53	105.41	111.15	103.7	107.34	107.39	104.87
105.44	102.6	102.95	104.81	105.73	101.26	106.7	104.65	103.83	106.65	103.75	102.84	101.91	103.45	103.52	105.7	107.17	105.13	103.33	103.12	103.73	106.72	105.33	102.74	108.63	104.39	102.82	103.17	103.63	106.37	104.54	103.07	109.04	103	105.38	103.74	104.74	105.59	104.19	104	107.84	105.59	103.82	100.43	103.55	101.96	104	105.98	105.71	104.23
111.53	109.85	110.87	111.06	111.55	110.87	112.24	110.53	110.74	111.34	110.43	111.51	109.65	109.32	111.04	111.27	110.61	109.55	110.76	110.72	109.15	112.29	110.83	111.96	111.29	113.85	113.69	110.86	115.29	111.07	113.57	109.66	111.98	110.57	111.23	110.87	112.9	112.67	109.57	110.87	113.78	108.27	111.43	113.46	114.73	109.91	112.6	112.13	113.2	115.48
115.12	110.68	110.18	114.98	110.12	112.98	109.86	111.56	109.19	112.48	107.55	112.04	108.86	108.2	113.19	111.08	107.47	110.4	112.96	111.49	108.79	112.15	112.72	111.69	107.79	111.68	111.94	108.98	108.58	114.15	109.01	112.08	112.96	110.39	111.76	111.01	113.7	113.63	109.99	109.94	113.57	110.42	109.46	107.2	109.83	112.02	111.68	112.9	109.86	110.67
105.18	106.23	107.38	107.38	101.68	104.98	103.15	106.64	105.74	105.82	105.46	105.09	103.29	104.25	104.93	105.49	105.32	106.9	106.7	104.54	105.67	103.57	102.3	106.9	105.59	102.48	101.42	105.65	105.39	103.15	105.43	102.35	105.39	107	104.19	102.8	107.06	104.25	106.95	105.29	105.66	105.49	106.3	103.1	104.73	106.76	105.16	108.92	101.9	108.98
108.12	110.55	109.84	112.3	110.11	107.71	107.36	110.86	111.34	105.16	112.65	111.27	110.37	112.04	107.67	107.08	109.44	106.88	107.18	109.86	108.57	111.07	110.27	111.02	108.16	107.87	113.02	108.83	107.38	106.49	113.01	110.56	106	112.51	109.54	110.21	108.94	109.56	108.3	107.25	110.16	106.12	108.97	107.96	107.94	106.06	110.38	111.42	110.49	112.25
104.58	106	108.99	103.55	110.21	108.4	105.75	109.07	107.53	105.97	105.19	104.2	106.36	108.06	104.78	108.85	107.1	104.64	105.87	105.58	106.4	107.94	107.67	110.69	109.18	104.33	107.24	107.55	106.52	106.18	107.81	105.25	103.94	105.99	106.9	105.77	106.48	106.95	103.58	107.08	108	104.98	105.73	105.5	104.04	105.56	105.5	107.59	107.13	103.44
113.34	109.93	112.62	112.59	109.83	112.14	112.11	110.7	112.79	111.51	110.94	111.56	111.89	117.08	113.44	110.74	115.33	110.67	114.4	110.14	111.06	109.57	109.33	109.39	112.32	110.95	111.49	111.01	110.44	109.74	113.59	111.85	113.98	112.76	111.74	112.59	112.13	110.97	111.13	112	112.64	109.27	110.98	115.2	110.01	110.61	113.58	109.93	114.61	111.42
112.14	108.79	110.03	111.73	111.27	113.13	109.45	110.72	109.29	109.08	115.59	112.18	111.08	115.19	114.94	115	113.63	114.4	111.86	111.24	111.42	110.92	112.33	111.64	109.2	111.76	109.11	110.96	111.94	111.6	111.88	111.63	110.55	112.32	110.56	111.05	111.64	115.39	110.68	111.7	111.24	112.37	111.67	108.94	110.53	111.96	110.88	111.47	111.67	111.71
106.59	102.92	102.7	104.56	107.32	108.3	104.53	109.47	104.66	104.68	104.9	102.98	104.11	102.26	105.7	108.01	105.73	104.48	104.81	106.15	111.11	108.49	101.58	104.81	106.59	109.44	105.76	106.32	103.45	107.3	104.22	102.99	102.18	102.99	107.29	104.88	104.78	102.15	103.45	103.44	108.59	105.3	104.87	106.92	107.49	108.08	106.95	104.08	106.18	106.55
106.75	106.23	106.39	103.89	105.8	103.98	104.38	105.81	106.1	107.79	104.06	101.56	104.31	107.74	106.98	103.5	107.38	104.81	105.72	107.95	105.54	106.85	106.21	107.78	104.43	105.94	106.27	106.83	107.2	107.26	103.6	106.88	103.13	107.6	102.46	104.27	108.58	108.21	105.39	104.84	106.68	105.3	103.46	103.73	106.92	106.83	101.75	105.91	105.9	108.92
110.19	108.62	108.39	111.72	115.23	111.65	109.96	108.53	109.54	110.91	106.37	109.49	109.8	110.66	110.78	110.64	111.95	111.95	109.06	107.67	110.79	108.94	112.14	109.24	108.61	112.32	109.75	106.83	112.9	111.48	109.01	111.32	109.57	109.82	112.56	109.26	107.46	107.04	109.72	111.71	112.23	110.48	106.55	111.05	110.77	111.65	108.96	109.54	110.98	109.44
103.94	101.51	106.24	106.85	104.45	106.31	102.79	105.73	105.7	100.35	100.71	106.88	106.17	103.75	104.14	104.56	103.81	102.88	102.79	99.078	104.06	105.5	102.32	100.36	103.93	106.48	100.77	103.78	106.04	104.51	104.63	102.85	107.95	101.96	103.85	106.81	104.34	102.57	104.77	105.05	102.84	104.73	103.17	104.57	103.53	102.94	105.13	107.08	103.75	106.24
109.63	112.12	110.02	109.5	109.31	112.51	111.61	110.94	114.28	114.38	109.48	112.07	110.31	110.94	107.58	110.95	109.58	111.63	110.8	109.74	113.22	110.8	112.34	110.95	115.01	112.5	109.84	111.47	114.44	110.34	112.01	112.95	111.41	110.72	109.35	110.21	109.44	111.46	114.88	112.13	111.57	116.73	114.35	110.18	113.68	111.07	106.84	110.91	110.4	110.67
105.31	103.94	103.81	106.24	108.13	105.39	107.55	102.93	104.61	105.76	106.23	104.22	103.36	105.38	103.14	108.14	103.62	108.38	108.05	108.31	107.83	108.3	106.65	105.4	103.75	102.44	107.58	106.64	105.59	105.18	107.68	105.76	107.43	107.74	106.56	108.78	103.99	108.33	104.01	105.46	101.59	105.62	106.71	105.15	106.56	105.36	104.52	106.38	106.52	102.81
113.39	108.75	114.03	109.95	111.93	110.05	110.51	110.05	112.46	108.27	111.29	110.82	109.06	108.91	110.71	110.64	110.35	110.33	110.52	109.6	110.12	109.57	108.99	107.96	110.5	108.47	110.48	108.99	113.5	108.84	107.38	112.69	110.74	111.78	111.64	108.27	110.14	108.98	106.78	109.29	113.13	110.27	109.55	106.55	111.9	109.31	106.1	110.74	108.85	109.68
111.17	114.58	113.22	110.34	112.64	110.51	110.66	112.7	110.05	112.41	115.37	110.04	113.8	113.14	113.37	110.12	113.9	114.18	110.82	110.29	110.79	110.94	112.29	115.06	113.47	113.04	113.04	111.73	115.19	112.86	114.43	112.89	110.95	113.54	113.25	116.22	111.95	113.69	112.53	112.75	112.74	112.73	117.41	111.39	111.2	113.5	109.3	113.39	112.72	114.56
103.64	105.14	103.99	105.63	104.23	104.38	104.18	103.6	103.52	104.84	104.65	104.33	104.62	103.3	102.07	105.05	101.93	103.09	105.53	107.34	106.34	104.35	104.46	103.28	106.63	100.81	103.7	106.59	100.88	104.13	103.61	102.23	101.94	101.61	107.58	104.25	103.43	103.38	102.71	100.02	102.42	102.29	103	104.57	104.71	104.13	105.55	104.33	102.3	105.88
114.81	108.82	112.56	111.88	109.5	111.11	116.36	112.92	110.92	114.57	113.85	106.74	113.92	113.25	110.74	114.49	110.84	110.74	110.35	108.21	112.24	112.81	112.86	112.66	112.2	111.35	112.52	115.32	109.14	115.41	111.89	112.61	113.97	113.45	109.54	111.54	109.63	111.14	113.91	109.87	114.45	112.75	111.47	111.95	110.71	109.94	112.2	111.1	109.56	110.18
117.11	116.84	117.28	120.05	118.69	118.25	119.26	117.85	118.89	116.29	116.84	117.72	116.47	120.63	117.99	120.22	118.09	115.43	120.49	117.95	115.66	119.33	118.88	116.62	115.33	120.53	116.23	119.53	114.82	117.66	119.65	116.17	118	118.01	116.5	119.69	114.6	115.59	118.59	119.14	117.68	117.06	119.6	118.21	115.57	116.87	121.71	118.71	118.03	118.52
110.75	113.41	112.54	111.41	111.08	109.86	111.69	116.44	113.53	110.57	113.58	110.2	114.39	112.12	111.07	112.92	109.44	112.64	110.56	115.95	112.61	114.62	110.26	109.92	111.07	114.42	111.46	113.28	112.58	111.61	110.64	111.25	110.4	114.13	112.99	109.02	112.11	110.3	111.2	113.77	111.95	111.3	112.24	107.39	113.54	111.85	110.76	111.85	109.18	113.6
106.84	105.66	108.28	108.63	106.67	105.76	105.91	108.19	109.32	106	105.97	108.28	104.97	104.67	106.3	106.04	101.99	103.59	103.07	106.27	106.57	105.81	104.13	108.51	108.38	104.24	106.61	105.64	106.15	104.26	102.21	106.44	101.41	104.67	106.26	103.69	102.43	106.82	101.33	104.5	106.08	103.3	105.75	103.15	106.07	106.96	107.1	108.68	106.23	104.32
107.72	103.71	103.8	107.12	105.98	103.36	105.43	104.32	101.96	108.42	105.6	108.35	107.43	107.11	106.47	104.58	104.28	106.91	102.65	107.31	104.6	103.08	102.68	103.91	108.13	104.68	105.66	104.76	106.82	106.64	106.56	105.38	109.77	107.96	104.66	106.82	104.49	103.91	108.49	104.77	104.62	107.88	108.97	109.31	106.91	103.2	107	109.51	104.26	105.42
106.82	101.58	105.44	107.41	104.49	106.49	107.81	109.37	106.41	109.5	104.15	104.27	104.96	103.55	105.51	106.9	108.64	106.99	107.41	104.91	104.37	108.88	104.7	105.3	106.28	109.05	104.54	106.08	105.98	108.29	103.49	106.91	105.74	106.59	106.77	108.25	105.84	107.26	107.03	110.58	109.18	104.88	104.88	105.97	106.84	106.1	105.83	108.2	108.04	107.91
101.4	103.32	102.5	104.6	102.02	102.5	102.13	102.68	99.69	101.1	98.242	99.702	101.47	101	102.84	103.11	100.43	100.8	103.34	98.492	97.747	101.26	100.41	100.97	97.669	102.53	102.19	102.16	102.49	98.067	103.32	102.02	102.79	100.84	100.54	99.165	99.797	102.26	101.18	99.534	99.73	101.6	101.76	101.75	104.65	103.06	101.7	103.07	100.05	102.71
105.77	109.36	108.4	107.3	109.58	103.13	105.66	108.14	106.75	105.46	103.39	106.73	106.42	109.18	106.03	107.41	105.34	108.06	105.88	106.08	110.42	106.09	106.74	105.29	110.82	105.77	107.4	107.88	105.02	108.07	106.64	109.15	107.82	107.91	106.13	106.37	108.03	107.17	108.08	107.34	106.89	109.02	106.37	107.12	107	109.71	109.34	107.92	106.05	103.73
111.32	112.61	113.07	109.62	111.48	110.64	114.8	110.83	108.39	107.96	110.17	108.71	112.39	109.01	109	107.83	112.13	111.82	112.47	112.06	110.08	110.72	111.96	112.45	113.83	108.12	113.96	111.03	111.88	113.3	109.31	113.12	111.32	110.54	111.4	114.36	109.74	112.08	109.8	108	112.03	112.09	109.23	112.73	109.8	109.01	108.85	110.47	110.31	113.41
107.66	110.01	110.09	108.76	109.42	112.35	110.22	108.77	112.47	110.99	110.89	108.84	108.42	108.53	109.87	109.92	110	109.45	109.18	107.82	109.56	108.52	108.92	107.99	110.22	110.75	112.26	107.83	109.08	110.17	111.9	111.24	109.52	109.44	108.65	108.42	112.2	109.39	112.27	109.22	106.09	106.36	110.66	107.89	109.1	109.54	108.77	111.71	107.82	112.52
111.08	109.58	111.93	108.89	110.18	107.13	111.17	109.36	109.62	108.83	111.4	107.78	110.77	111.08	110.54	109.49	108.24	110.49	107.45	112.19	110.61	109.88	113.5	110.99	110.27	111.52	111.31	109.93	112.54	108.15	108.82	111.57	110.78	111.01	110.79	109.65	112.05	109.02	111.65	111.53	110.4	111.29	111.09	110.3	110.62	111.82	110.16	110.58	109.89	108.34
103.87	107.8	107.95	107.47	110.22	107.06	108.9	104.05	106.6	111.08	104.84	105.56	106.85	108.65	108.45	106.12	108.85	106.83	104.91	105.99	108.61	107.85	107.24	105.31	106.52	107.99	105.11	111.58	105.79	109.06	104.7	107.58	105.92	108.24	106.26	102.7	106.23	108.51	102.99	105.94	106.91	107.26	109.12	101.9	108.83	105.16	106.88	107.14	110.13	107.18
105.45	106.93	105.39	102.08	104.7	104.2	108.71	104.97	105.88	105.24	106.68	103.88	104.33	101.91	106.1	107.54	105.3	105.56	105.84	103.3	104.85	106.67	102.48	105.31	106.07	106.06	108.24	101.95	103.9	104.6	105.17	107.19	105.69	100.26	105.49	103.5	105.48	101.76	105.3	104.57	105.86	108.17	105.66	106.92	104.38	105.95	100.81	101	106.04	105.71
99.266	98.486	103.24	101.44	101.03	101.83	101.82	100.15	100.58	101.75	98.796	101.74	100.71	100.44	101.47	99.25	101.61	98.126	101.33	101.52	101.54	102.14	100.16	95.517	97.704	98.573	98.969	101.03	99.344	100.04	98.221	98.885	98.065	99.404	101.95	101.18	98.787	97.149	98.801	102.43	99.912	98.654	102.06	100.84	99.782	102.16	98.332	96.751	98.606	99.11
107.2	105.52	106.72	106.29	107.54	105.55	103.49	108.73	105.68	104.78	108.03	103.66	107.54	107.9	103.46	106.19	107.99	108.34	105.52	105.98	108.89	105.57	107.19	107.5	104.26	106	106.86	104.67	105.5	108.09	107.43	105.97	105.88	105.59	107.09	105.51	105.95	104.78	109.91	105.94	106.88	107.79	104.5	106.53	107.26	108.55	107.21	106.59	106.51	107.85
113.32	115.9	108.48	112.59	109.8	111.16	111.01	110.5	111.16	107.66	107.34	109.25	106.53	108.08	107.27	108.69	109.26	111.91	108.77	115.19	111.07	109.64	110.69	105.69	112.85	110.03	109.17	110.85	108.33	111.22	108.83	107.35	107.93	111.37	105.66	107.99	110.25	111.73	112.06	107.8	109.42	109.34	108.57	108.13	111.91	108.89	109.57	107.97	107.57	108.4
105.93	108.25	107.75	105.28	103.36	109.63	107.27	102.56	104.5	106.86	102.45	105.79	106.06	103.52	107.93	105.27	104.44	105.21	104.77	104.57	107.82	105.38	103.77	106.02	101.75	107.19	103.99	105.79	106.35	105.85	104.45	104.37	107.87	104.55	105.29	105.07	103.69	108.24	103.1	105.79	102.79	105.52	106	107.52	105.82	106.89	103.11	104.43	103.55	102.68
102.4	105.74	106.13	104.64	102.58	106.31	106.93	104.78	104.95	105.72	104.79	106.49	107.25	106.3	108.28	102.66	108.81	105.15	105.08	104.41	104.32	105.97	105.64	104.52	105.63	105.28	103.69	104.31	104.89	104.66	103.82	106.44	105.7	103.62	105.08	108.17	102.73	105.49	105.21	104.56	102.2	106.45	103.9	104.65	103.26	107.6	102.77	104.55	105.71	107.96
102.41	108.66	102.15	105.91	104.51	104.27	104.87	104.23	105.25	105.53	107.07	105.62	107.76	105.9	106.19	102.02	107.41	104.97	106.86	105.15	106.49	106.3	103.24	104.59	106.73	106.94	106.46	105.95	103.31	108.22	106.23	108.22	105.07	108.64	106.35	107.87	106.96	107.2	106.93	105.94	104.81	103.19	106.88	106.54	105.63	107.24	103.68	105.16	107.21	106.7
119.1	114.01	119.8	117.49	120.78	120.59	116.59	119.87	116.94	116.89	117.07	119.87	117.89	117.18	116.64	117.6	119.38	117.62	115.56	117.22	118.83	118.74	115.86	117.92	120.93	117.05	117.64	114.71	114.87	118.2	117.25	119.01	117.61	116.49	116.87	117.86	117.25	117.84	119.43	116.96	119.79	116.85	113.59	116.22	117.59	119.16	118.77	116.11	117.93	121.21
109.81	111.84	108.88	112.16	111.36	108.67	109.22	112.58	111.6	112.93	110.72	109.17	109.69	113.63	113.13	109.22	110.22	111.03	107.66	110.56	111.26	106.9	109.03	109.25	111.56	113.24	111.45	108.7	109.68	113.02	108.15	111.52	112.09	111.23	109.68	112.01	110.25	110.34	108.89	111.98	112.1	110.13	110.71	111.83	109.74	110.36	108.54	114.13	109.58	111.77
107.63	110.81	110.8	108.01	112.58	110.09	105.29	111.12	107.37	107.42	107.1	107.38	107.89	108.67	112.41	108.24	111.19	111.37	111.36	111.39	108.5	110.98	111.72	113.02	107.81	108.85	108.94	109.42	111.2	110.21	110.25	110.47	111.02	110.43	109.24	109.76	109.5	110.05	110.57	108.61	112.07	111.04	108.37	111.18	111.78	108.55	112.12	111.63	109.06	111.78
102.91	104.99	104.96	103.62	103.06	104.04	105.79	104.76	102.74	104.33	104.42	100.95	102.63	105.59	108.47	105.83	105.95	102.69	103.19	105.34	102.09	105.25	104.66	102.44	106.11	103.33	99.569	103.4	103.2	105.56	101.23	102.95	103.82	107.44	104.03	104.63	104.69	105.69	107.13	100.27	103.67	107.37	104.05	102.04	103.12	106.53	102.86	105.14	102.24	103.06
102.04	100.93	100.29	99.441	98.328	101.56	96.89	97.969	100.33	95.411	101.56	100.02	99.803	102.35	99.568	99.313	101.44	102.56	99.656	97.556	102.61	100.33	99.645	99.713	97.463	101.39	100.02	99.096	99.832	99.359	99.436	101.74	99.804	103.18	101.65	101.51	99.655	100.69	100.39	98.631	103.77	97.96	102.14	99.134	98.574	99.44	99.345	101.33	100.06	99.415
106.43	106.52	104.37	105.49	105.11	105.77	104.01	104.94	103.46	109.21	105.03	108.55	106.74	102.18	105.8	103.5	104.07	106.87	106.02	103.26	104.13	102.25	103.12	107.62	106.12	103.74	107.02	104.51	105.83	104.06	104.3	107.57	103.56	105.89	106.32	107.3	104.82	103.2	105.05	104.35	103.49	104.95	105.58	105.11	106.9	106.02	105.66	108.87	103.41	106.3
104.54	102.37	107.79	107.12	104.28	107.18	107.32	106.48	102.04	105.16	106.75	107.31	106.18	108.49	105.73	105.73	104.95	108.6	107.78	106.18	109.08	106.27	106.09	104.5	103.08	105.76	104.2	105.7	106.14	107.62	108.1	109.02	103.16	105.19	110.19	103.77	105.31	102.65	105.06	107.94	105.6	107.97	105.69	107	107.42	106.13	107.12	104.88	105.73	106.15
105.76	108.59	107	104.7	104.86	106.74	108.66	106.97	105.29	107.02	104.64	103.28	105.63	106.31	108.68	104.97	105.14	105.32	103.86	106.03	104.67	108.42	104.8	105.89	105.73	106.07	107.52	108.35	106.69	104.93	106.28	106.68	108.47	103.48	106.45	104.52	105.23	105.16	106.6	104.42	110.73	106.78	107.87	103.74	105.28	106.09	108.2	103.5	106.25	104.72
99.348	101.9	99.362	99.91	101.31	97.789	99.928	99.42	101.14	101.43	101.38	95.297	99.575	101.89	100.98	101.36	100.97	101.73	101.46	97.568	96.342	101.57	101.73	99.97	98.083	98.139	98.35	97.862	98.064	99.62	98.731	98.52	102.64	99.383	99.178	101.74	102.17	104.3	101.72	97.547	99.67	97.964	98.803	101.2	99.422	98.414	99.571	100.6	100.18	103.33
109.54	108.22	108.59	110.39	110.67	110.59	111.77	111.89	110.94	109.7	113.87	112.58	108.68	111.69	108.52	109.13	113.68	111.9	111.96	111.24	110.11	108.38	111.52	110.76	113.03	112.02	109.14	110	109.84	112.43	109.65	109.75	111.15	108.95	111.48	111.27	106.55	112.59	111.86	108.88	107.71	112.96	112.11	110.22	109.86	107.19	110.83	110.75	107.44	111.84
100.8	100.14	98.987	102.65	100.71	95.253	100.41	99.696	99.778	100.74	103.54	104.02	98.458	101.7	103.47	101.59	99.373	98.002	97.428	98.539	99.671	99.677	101.25	97.585	98.515	98.475	101.72	99.062	99.733	102.19	100.04	101.09	102.69	100.22	98.51	100.64	100.37	101.91	98.267	99.193	98.348	103.47	101.45	103.36	100.63	101.57	100.7	100.45	98.671	98.526
100.15	102.05	100.45	96.507	101.78	99.902	97.756	100.24	99.655	100.74	98.004	98.68	103.21	96.64	102.15	102.89	98.391	100.59	100.29	98.663	98.747	101.66	100.21	102.01	100.54	100.5	101.85	101.17	99.835	100.05	100.9	100.53	98.837	100.74	101.92	98.241	99.755	99.335	97.847	99.32	98.738	100.27	99.35	99.652	101.05	100.29	95.881	101.85	99.626	100.31
105.55	104.36	103.79	105.28	107.01	105.16	106.42	102.73	106.48	107.74	108.93	109.77	103.91	102.36	103.94	104.05	107.98	104.66	107.35	101.34	104.83	104.48	103.2	106.68	105.14	106.3	103.33	106.5	103.26	107.01	106.41	105.61	107.34	104.85	105.16	109.2	105.45	105.88	105.18	107.44	106.14	105.97	104.77	103.82	106.43	106.11	101.67	107.23	107.03	109.58
105.76	104.85	103.37	106.33	104.59	103	106.92	108.28	105.86	106.97	106.56	106.26	107.32	108.57	104.24	106.18	109.67	105.66	106.67	105.85	105.9	104.74	105.2	105.83	106.21	106.07	105.68	108.31	107.63	106.82	107.52	107.41	103.14	105.53	107.47	104.14	103.72	108.77	104.03	104.24	106.49	108.22	108.06	105.13	106.45	105.88	106.02	107.57	106.98	106.14
106.64	107.28	107.71	103.75	103.01	106.24	105.32	108.42	106.3	104.79	104.82	108.55	108.15	107.16	103.97	106.8	108.16	110.46	105.78	106.96	107.87	107.16	105.29	107.54	104.77	108.79	107.67	105.6	105.74	109.02	109.56	106.22	106.57	104.15	105.34	106.77	108.58	108.54	107.88	105.9	104.18	104.07	107.35	105.65	106.79	109.2	103.48	104.58	103.79	106.45
110.21	109.89	111.86	113.42	112.76	109.9	109.25	108.57	111.07	110.84	111.22	109	111.81	108.8	114.07	113.28	111.84	112.34	113.29	109.03	113.54	110.44	111.86	110.44	112.79	110.13	111.15	108.84	112.98	111.93	110.93	110.57	111.44	115.28	113.86	110.28	115.1	111.95	108.62	112.38	109.66	111.95	109.32	110.58	113.01	108.84	108.79	111.5	112.26	109.5
107.85	105.95	106.65	107.59	105.89	109.13	107.26	105.32	104.1	107.44	104.79	109.97	106.68	105.52	109.21	107.38	105.05	107.11	104.55	108.81	108.71	106.23	105.49	105.19	108.08	102.3	105.58	105.66	105.25	105.07	106.99	105.54	107.48	107.34	104.91	104.24	104.59	109.34	104.02	107	104.58	105.78	106.96	104.53	104.6	104.75	108.34	105.34	105.47	109.06
112.73	113.62	112.62	116.59	114.84	114.08	110.98	109.38	111.58	113.76	113.76	111.73	114.21	110.73	113.92	110.95	111.95	114.74	111.05	111.89	111.84	112.3	114.04	112.74	112.63	112.57	112.8	115.02	110.98	109.57	110.19	113.71	116.03	111.1	114.08	111.6	110.88	112.1	112.08	112.35	111.39	114.06	110.11	113.2	113.36	116.08	113.06	111.13	112.11	114.53
110.02	112.31	108.58	110.99	112.89	110.61	112.72	111.32	113.36	114.69	110.65	110.1	109.66	111.03	110.94	111.92	112.57	115.16	112.57	108.31	111.42	111.97	114.5	112.6	111.21	112.59	110.05	108.68	108.83	111.19	111.09	110.76	111.95	114.5	109.35	109.94	109.33	111.96	111.05	115.27	111.12	113.54	114.22	111.98	111.56	113.86	113.56	107.67	109.23	112.51
99.612	100.96	100.5	99.226	98.518	102.29	96.858	100.95	98.737	98.649	99.566	102.81	99.893	101.54	97.194	97.962	98.79	98.84	99.93	99.185	99.514	99.873	98.464	98.567	100.59	99.124	100.11	102.46	102.15	100.8	99.283	97.753	101.39	102.05	98.993	101.52	101.63	99.677	99.809	101.27	103.31	98.43	100.53	96.883	101.57	95.913	98.654	98.876	102.18	98.492
109.02	102.73	104.8	106.32	105.2	103.67	104.94	104.65	108.21	102.86	103.93	106.33	104.97	106.55	107.67	108.35	104.24	107.34	107.37	107.5	105.16	108.06	108.52	105.26	105.43	106.71	102.2	107.17	105.57	104.97	107.27	105.95	105.6	104.37	103.43	106.39	104.86	106.09	102.96	104.48	107.72	106.68	106.25	103.84	104.99	105.63	108.66	108.96	105.92	108.7
101.74	104.94	105.61	104.48	107.46	104.61	105.02	107.29	104.39	106.28	104.55	105.74	107.57	105.05	107.04	106.3	108.15	106.55	111.33	107.16	107.54	108.01	108.8	105.11	106.23	107.6	106.76	104.26	104.23	102.97	104.55	106.33	104.46	104.85	105.37	104.29	103.96	105.76	107.3	106.71	106.92	105.98	106.67	105.24	107.16	104.64	106.79	105.78	106.24	107.69
105.21	103.55	105.1	106.57	108.86	106.89	107.89	108.51	103.83	104.65	103.93	105.53	109	104.52	105.79	105.98	104.34	107.22	105.75	107.23	107.56	104.31	107.37	107.24	107.42	109.24	105.94	106.07	104.74	106.36	108.67	103.58	105.71	108.42	105.35	109.01	104.29	108.79	103.68	104.07	103.31	102.44	108.02	105.9	107.93	104.57	106.18	102.03	105.76	108.65
104.51	107.21	105.62	110.51	105.08	108.05	105.35	107.07	106.56	108.25	106.72	105.74	107	106.85	103.52	109.02	105.75	105.75	104.96	104.57	107.15	104.82	104.63	107.19	106.65	106.97	104.41	104.4	104.76	103.46	105.54	108.26	107.7	103.96	104.57	107.87	106.9	108.84	107.69	109.29	104.92	106.93	107.22	106.92	103.24	106.78	105.79	104.61	104.74	106.06
111.39	109.98	112.48	111.47	108.93	113.71	109.68	111.84	110.55	110.73	110.56	110.09	112.27	110.21	114.36	109.43	110.93	108.55	110.64	112.66	113.17	109.97	113.66	112.01	110.9	112.52	112.09	110.87	110.93	113.91	110.23	111.57	113.08	107.9	111.19	113.95	109.88	112.09	109.25	110.6	111.1	109.52	107.92	113.11	111.64	109.83	111.02	112.09	111.35	114.35
108	104.8	106.32	107.87	105.74	107.47	105.88	107.6	107.92	104.9	106.44	104.35	106.36	104.84	107.27	107.17	107.83	104.93	105.41	105.89	105.81	107.19	102.79	106.24	106.48	103.32	106.22	106.85	110.14	103.87	104.5	106.59	105.44	108.32	105.58	105.27	107.66	106.1	106.77	105.42	106.18	109.88	105.35	104.97	104.9	107.51	104.17	105.03	104.48	106.75
103.72	105.25	106.83	106.19	105.27	105.58	106.98	106.69	107.15	104.44	104.91	106.64	104.26	107.4	106.12	107.65	105.4	107	105.39	107.77	106.99	103.82	105.74	107.67	105.06	106.86	105	109.36	106.54	105.18	104.4	106.6	106.89	103.27	105.21	106.01	107.26	105.6	107.72	103.89	103.73	107.33	108.79	105.59	107.66	103.26	104.87	106.57	109.5	105.73
106.93	105.85	101.89	102.38	106.69	106.85	102.62	103.25	102.09	105.15	103.02	106.98	104.93	102.15	106.32	105	105.94	107.46	103.14	106.66	105.62	104.32	105.25	104.35	108.02	106.79	106.83	104.99	104.9	106.93	106.94	103.47	103.45	104.84	103.93	103.67	105.06	103.61	104.96	105.65	105.49	104.39	103.61	106.98	103.41	104.9	104.41	107.19	105.05	104.3
106.06	107.79	106.57	105.03	106.21	107.06	103.37	103.64	107.97	103.76	109.52	107.64	105.66	107.16	106.6	106.94	104.51	105.81	108.42	103.06	107.44	104.6	104.07	108.69	107.09	108.17	107.06	104.61	106.41	104.08	108.92	107.09	108.32	107.06	106.42	104.62	109.43	104.42	106.8	107.17	107.53	106.95	106.11	107.94	99.848	108.48	109.06	109.14	105.04	103.41
106.85	103.79	101.7	106.15	104.39	102.93	104.22	103.96	107.55	104.87	106.09	104.99	106.07	105.2	103.86	104.86	104.48	104.6	107.9	104.66	107.67	107.53	104.71	103.48	105.8	105.54	103.05	106.36	103.29	107.62	108.28	107.83	104.24	103.91	103.01	106.56	102.16	101.33	107.79	102.3	106.18	108.96	106.57	104.82	107.17	104.85	102.91	107.85	106.79	107.14
112.35	112.47	115.42	111.6	112.26	109.73	112.27	113.09	111.68	113.59	113.49	114.67	116.35	111.15	114.42	111.49	111.22	116.88	113.24	111.17	114.19	113.62	113.1	113.59	112.71	117.31	113.07	111.59	113.45	115.24	109.93	111.64	111.65	111.62	113.33	113.15	114.27	115.56	110.71	111.6	110.9	107.98	114.49	112.68	113.82	111.37	111.53	111.96	114.68	113.69
102.06	106.42	103.95	102.81	104.31	103.19	102.87	106.05	103.58	104.26	105.78	107.04	104.64	105.7	104.8	110.39	104.64	105.58	106.77	106.64	106.44	105.16	103.77	105.47	105.71	104.85	107	105.28	104.4	104.12	104.52	104.41	105.37	106.61	106.65	106.37	107.61	105.85	107.89	103.01	105.92	106.78	105.82	107.02	105.14	104.87	105.7	105.65	108.72	104.51
100.92	95.711	100.72	98.86	100.14	101.14	100.29	101.83	99.661	100.66	100.84	100.39	98.977	97.605	98.728	101.07	100.65	99.223	98.224	99.701	97.585	101.68	102.71	100.17	101.4	99.4	103.94	101.31	98.802	99.502	101.35	96.819	100.36	103.03	97.266	98.893	101.52	99.799	102.44	101.96	100.9	99.641	101.18	100.42	97.126	100.06	95.104	101.31	99.508	97.221
104.58	105.62	103.69	106.27	106.31	107.15	108.97	107.15	103.48	110.36	106.37	105.95	106.53	111.36	104.67	106.38	105.2	105.51	105.76	103.42	106.45	105.4	105.09	104.35	103.98	105	103.98	107.95	105.72	106	106.15	104.14	101.81	103.52	105.25	102.91	105.32	103.32	108.26	104.88	107.86	104.98	107.05	106.72	107.3	103.78	109.29	103.71	105.95	106.37
108.46	104.18	105.86	107.6	108.54	107.41	105.07	106.14	103.79	108.1	106.11	106.44	106.93	103.92	106.32	106.84	106.89	104.05	104.36	103.8	106.6	105.53	106.83	106.98	106.26	102.4	107.3	104.32	104.04	105.22	107.47	106.49	105.57	106.3	105.51	106.12	108.72	104.89	103.21	105.17	105.19	107.66	106.53	106.79	103.5	105.37	107.77	107.03	102.32	102.91
108.5	108.87	114.51	110.95	109.97	111.41	110.97	108.66	112.54	108.76	111.48	112.26	114.29	111.23	109.69	112.69	112.57	111.74	110.21	113.28	109	108.08	111.84	111.09	109.69	112.43	112.5	107.02	114.36	110.52	108.62	108.22	112.38	113.45	111.6	108.92	112.73	113.92	111.6	111.92	111.2	112.94	109.72	112.85	112.05	111.96	111.52	110.56	109.88	113.02
116.2	118.93	117.56	117.73	116.62	114.78	118.11	117.32	116.89	116.5	119.37	117.12	117.1	117.76	115.45	118.99	117.69	121.32	118.14	117.02	116.73	115.09	119.89	114.82	115.56	119.48	118.05	117.61	116.04	120.27	117.96	116.7	118.73	114.47	117.21	119	116.11	114.78	113.46	118.78	116.53	119.44	116.39	114.82	114.51	118.31	117.48	118.25	120.42	119.58
104.56	101.97	103.43	106.79	102.87	104.95	104.31	102.41	106.15	104.54	106.75	104.85	105.3	104.5	102.65	102.94	103.49	104.17	105.69	105	105.38	105.72	103.42	103.05	103.76	104.25	106.12	102.97	102.59	104.06	103.79	106.52	100.77	103.69	105.32	101.61	102.85	104.11	103.8	107.35	102.95	102.48	105.92	104.93	102.75	104.74	108.56	102.86	103.84	100.76
105.76	105.73	105.9	107.53	104.78	103.86	107.46	106.35	104.83	106.99	103.01	104.47	106.43	105.17	104.39	108.93	105.91	104.32	106.29	108.92	102.24	108	105.67	105.71	107.35	107.55	104.69	105.14	106.61	103.47	106.13	104.5	106.61	105.7	101.93	103.14	105.09	103.23	108.6	106.58	103.99	106.64	108.83	105.52	106.9	101.85	104.54	104.7	105.18	104.75
105.82	106.21	105.57	105.04	106.37	107.59	107.27	106.95	102.58	105.56	106.59	104.71	107.13	106.02	106	106.71	109.68	104.58	107.45	107.77	105.03	105.6	105.95	109.45	105.4	102.95	106.61	110.88	103.96	111.11	102.96	104.21	108.46	108.12	107.27	103.79	104.51	108.01	107.74	107.39	108.21	109.93	105.81	107.12	106.38	108.35	105.98	107.6	106.07	109.12
109.23	107.47	103.24	107.5	104.89	106.87	108.8	106.81	102.37	103.51	104.22	107.56	105.86	106.46	105.22	105.2	104.67	109.2	107.97	105.26	106.46	108.74	108.98	107.69	106.78	104.94	107.69	108.68	109.15	103.49	106.78	106.57	107.15	106.98	104.57	104.33	109.11	104.47	107.09	108.57	104.95	102.66	104.3	106.27	107.32	105.1	106.67	106.97	107.51	106.62
107.95	112.53	111.98	110.13	107.49	112.11	106.38	107.57	109.5	110.74	112.62	109.52	112.94	110.87	109.96	110.91	109.9	109.41	111.31	112.29	108.46	109.37	110.26	109.44	110.74	106.67	113.54	110.41	112.61	112.83	111.83	111.06	113.74	111.68	108.95	110.19	111.98	112.85	107.51	110.64	109.04	107.5	109.59	111.22	111.72	109.41	111.79	114.62	107.42	111.44
105.54	104.99	106.72	106.55	107.68	105.11	105.87	106.07	105.53	106.99	104.17	106.19	102.71	107.85	106.09	105.9	108.39	109.64	107.29	106.84	105.98	105.75	109.11	107.15	105.7	106.56	106.14	107.69	107.85	103.77	108.35	107.22	106.32	103.27	104.58	105.18	103.97	106.59	106.79	106.75	105.97	105.33	105.47	108.2	110.18	104.91	108.1	105.52	108.58	106.78
107.76	105.74	106.39	108.58	110.21	108.95	107.37	108.73	109.9	108.93	107.57	107.55	109.87	108.17	110.28	109.87	108.64	107.47	112.42	111.8	111.03	109.79	110.01	109.5	108.93	113.08	113.21	109.5	110.42	112.31	109.04	106.41	109.88	111.27	106.27	108.46	111.05	108.27	112.07	112.2	110.2	109.61	110.84	113.32	110.23	110.83	110.46	107.13	111.25	108.34
105.76	103.5	108.22	103.66	105.58	102.48	105.54	104.87	104.53	104.21	107.56	104.58	108.87	106.26	106.02	104.53	107.05	106.86	105.58	105.46	106.26	103.23	104.33	105.19	104.29	107.43	104.29	108.12	106.66	105.45	106.48	105.62	103.9	106.07	108.18	102.74	106.71	105.51	104.27	105.12	106.41	105.38	103.86	106.07	106.15	104.31	107.68	107.67	104.26	105.49
109.26	112.63	107.61	111.45	113.22	112.58	115.12	111.18	109.68	112.51	113.77	115.09	108.61	113.93	108.85	108.59	112.99	110.03	108.39	112.54	112.32	112.17	112.94	109.63	111.65	108.14	109.91	111.83	112.49	112.79	112.24	113.91	112.32	112.91	112.95	112.09	108.71	108.22	112.08	112.33	111.04	112.73	108.74	110.9	112.15	113.36	112.18	110.84	111.41	111.6
108.25	103.42	103.86	102.71	108.7	104.72	105.74	105.94	105.64	103.74	106.08	108.09	103.1	107.69	107.09	105.98	104.18	105.81	103.96	109.04	102.26	105.66	104.99	107.11	108.31	106.6	108.92	106.13	106.66	109.26	106.63	106	104.46	106.9	106.52	107.02	105.77	104.41	103.63	103.53	107.54	104.51	105.29	104.6	106.19	104.82	103.7	105.6	105.12	106.31
120.37	119.68	115.05	115.14	116.69	116.76	118.47	114.89	115.35	114.86	118.61	120.91	117.54	117.28	116.7	118.32	120.1	117.57	119.03	117.41	118.77	116.32	115.91	115.27	116.02	118.09	118.1	115.77	120.71	118.78	118.4	119.87	117.76	118.55	118.84	117.15	117	116.99	116.62	118.5	114.54	117.56	120.66	114.18	117.21	116.35	117.15	116.61	115.25	115.11
109.71	114.03	109.65	109.77	109.16	110.48	111.48	108.7	111.82	109.85	112.89	110.93	109.28	111.54	111.51	107.39	108.69	113.52	107.91	110.26	110.19	110.04	108.01	110.04	112.87	106.07	108.61	112.6	109.5	109.63	110.73	107.48	107.83	112.27	107.22	111.91	109.39	109.76	109.88	113.02	111.46	111.62	108.44	111.07	108.9	109.1	106.63	111.26	108.81	110.93
111.28	114.53	114.92	111.67	113.32	112.44	112.8	113.8	113.21	112.98	114.46	112.53	115.11	112.08	111.4	114.1	110.45	113.08	114.5	114	112.81	113.84	112.35	112.47	113	113.85	111.77	110.12	113.49	111.15	114.56	112.9	110.12	115.36	114.15	113.08	115.09	113.98	114.43	111.38	109.88	113.2	114.7	112.93	107.97	109.37	114.74	113.34	109.8	113.41
119.09	119.49	117.1	114.49	115.29	116.33	117.28	116.34	113.05	117.36	116.38	114.76	117.55	118.07	116.3	116.64	114.73	115.79	117.76	116.27	117.57	115.32	116.33	116.16	115.44	119.99	112.57	117.63	115.4	113.42	118.89	117.95	117.19	118.24	115.61	115.5	117.56	117.85	115.8	116.43	117.1	116.5	116.73	117.95	119.43	110.99	116.16	116.97	114.66	117.98
107.01	106.89	104.51	108.96	103.19	107.22	109.14	102.33	104.18	104.54	102.67	107.43	107.16	104.71	104.1	106.87	106.16	106.4	110.79	109.99	104.33	105.74	105.53	108.51	106.11	108.83	104.12	103.7	104.87	105.9	105.97	109.32	106.94	107.04	103.74	105.2	106.17	103.88	105.96	107.86	104.61	106.99	104.46	108.1	103.42	107.62	106.43	106.96	107.7	105.2
106.73	103.96	108.42	108.09	106.61	104.6	104.03	102.39	109.31	102.23	106.77	109.06	105.57	107.74	105.78	106.85	105.94	108.42	104.87	110.46	107.85	105.61	105.56	103.14	108.15	106.23	105.36	106.02	108.63	106.3	105.59	108.57	107.2	107.42	106.72	107.19	106.97	106.32	105.45	110.28	105.08	105.74	107.83	106.29	107.55	105.37	105.26	105.47	105.4	106.16
104.97	103.89	104.73	103.61	103.86	103.56	106.04	104.57	102.35	105.17	104.9	103.93	103.42	106.98	105.35	104.94	102.1	106.12	103.72	103.59	105.22	103.93	107.84	103.64	101.84	104.75	103.28	105.27	105.33	102.56	105.53	103.36	102.92	110.53	105.3	103.26	104.09	102.7	104.78	105.86	109.41	104.69	104.5	106.63	105.73	105.83	105.24	104.5	105.1	102.93
105.08	105.89	105.34	104.02	105.03	104.56	106.36	103.02	102.69	102.65	104.36	103.89	106.56	104.47	103.59	103.32	105.61	108.43	103.06	102.19	103.22	103.55	106.83	102.92	104.7	103.61	101.08	105.56	104.65	103.13	105.02	102.13	107.72	106.15	104.59	105.65	103.31	103.27	105.87	105.67	104.06	104.27	102.5	101.11	105.3	103.56	104.58	101.99	103.32	104.67
103.1	104.74	105.88	105.61	106.06	104.85	106.39	108.16	105.22	105.55	105.61	104.89	104.32	103.61	102.35	104.99	103.91	105.11	104.69	107.21	108.14	105.11	106.57	106.02	104.95	105.86	104	105.44	103.19	108.81	101.54	106.08	108.48	105	105.36	103.72	105.42	106.01	105.54	109.11	104.54	105.3	103.71	106.18	105.6	103.28	105.45	103.9	109.06	104.68
104.37	106.82	103.43	107.8	106.17	106.8	106.79	104.43	104.62	104.86	107.7	104.69	105.87	105.1	103.85	107.89	104.47	106.72	107.49	107.77	104.39	109.09	103.87	108.01	105.28	106.15	108.26	106.98	104.59	108.35	105.65	106.06	107.74	105.79	110.18	108.27	108.44	106.28	103.01	108.26	111.55	105.64	104.32	105.51	106.11	105.84	109.54	105.82	106.02	104.39
108.23	106.43	106.86	108.06	108.86	104.37	104.88	106.73	107.56	106.76	106.28	103.31	102.62	107.5	106.23	107.25	108.67	104.98	108	103.22	105.95	106	106.86	107.97	107.62	106.28	110.47	104.13	106.79	104	105.74	108.3	103.43	103.95	103.76	104.76	106.99	109.42	104.06	103.07	107.31	105.99	105.73	103.92	108.49	105	105.36	101.98	105.68	108.2
108.23	108.51	107.09	108.2	105.4	105.11	107.88	106.96	106.55	106.06	107.01	106.65	105.42	102.08	106.48	106.37	107.41	104.35	106.49	104.8	106.96	108.08	107.03	106.19	105	105.95	107.58	106.74	106.86	106.13	109.72	105.83	109.06	102.46	106.23	107.92	104.78	105.79	106.07	106.37	105.32	105.85	107.86	107.61	106.6	103.56	106.31	105.22	109.04	107.15
118.49	117.68	115.66	119.63	117.32	117.73	118.44	117.19	115.21	116.87	114.63	118.97	118.47	117.45	119.7	118.58	116.76	117.01	117	117.1	118.59	116.22	116.1	120.3	119.19	117.9	114.85	116.27	116.44	115.83	118.2	118.74	115.42	118.06	117.32	119.92	117.09	119.38	118.34	120.99	117.37	119.78	119.52	120.14	118.15	117.22	118.44	115.74	118.22	117.42
107.2	107.06	105.86	106.49	106.75	105.91	107.61	106.57	108.02	103.56	106.59	106.75	107.67	105.58	105.07	104.44	104.46	106.75	107.54	104.04	106.84	107.21	105.37	107.76	105.59	104.98	107.13	109.84	106.28	102.91	105.57	106.5	109.16	103.49	105.23	104.58	109	107.8	105.17	104.89	107.09	105.13	104.78	102.95	107.48	104.56	106.14	107.21	105.25	103.59
103.55	106.94	105.08	104.95	103.71	101.93	104.63	104.84	99.981	108.42	104.67	102.69	105.05	102.35	102.98	108.32	106.52	103.51	103.35	106.07	102.04	106.43	100.85	103.66	103.44	105.65	103.21	105.08	105.23	103.9	105.44	105.32	104.51	102.53	103.88	101.8	107.55	104.41	103.39	103.4	105.11	100.83	105.46	109.37	101.12	106.72	107.69	107.01	103.69	103.63
104.6	107.8	105.29	109.05	106.4	105.93	107.7	108.57	105.56	108.2	109.47	107.45	108.46	106.21	103.65	107.91	107.48	105.68	107.56	108.99	106.91	108.96	104.65	109.82	106.23	106.87	105.79	107.38	108.74	105.21	105.61	107.36	107.54	103.21	106.45	105.72	105.98	106.42	106.04	105.68	106.65	108.88	107.21	104.23	108.2	108.65	105.57	104.01	110.02	110.06
101.44	105.4	102.65	103.51	106.77	107.55	107.43	106.51	103.24	104.57	107.38	105.49	103.27	107.39	109.63	105.68	104.16	105.23	104.85	106.19	101.37	104.18	104.92	105.15	102.47	105.74	105.36	103.55	105.01	106.1	105.61	103.48	104.51	105.35	103.8	105.82	102.77	104.97	105.47	103.92	109.1	105.89	107.53	104.25	105.83	107.5	106.08	103.28	106.19	104.62
108.94	110.58	109.71	114.48	110.4	110.02	108.94	112.55	105.87	110.03	114.29	110.96	113.14	109.79	108.95	109.77	112	111.31	111.98	110.43	112.56	112.73	111.87	113.06	111.49	110.28	110.89	113.14	110.89	113.54	110.74	111.98	110.86	110.67	112.49	111.49	109.87	113.36	110.86	112.94	111.98	111.62	109.69	110.62	111.72	111.39	111.29	111.36	111.2	111.69
118.39	117.59	120.25	119.56	117.84	116.15	120.88	117.14	118.62	117.92	118.09	119.63	116.65	119.86	116.27	117.53	116.79	114.86	117.23	118.96	117.58	116.45	119.27	116.35	116.08	118.36	116.84	117.96	117.23	115.71	117.08	116.4	115.26	118.54	118.16	116.31	117.84	117.65	120.26	117.8	116.84	119.6	117.83	121.71	119.49	118.98	115.92	116.92	116.79	115.47
115.5	116.89	119.3	117.79	118.11	113.19	116.28	121.45	117.29	117.74	117.42	119.61	118.81	120.86	118.03	119.25	117.79	120.12	116.01	118.38	115.42	118.98	119.11	118.16	118.46	116.45	118.39	118.34	117.98	119.12	120.46	117.31	116.8	118.81	117.14	118.25	118.97	116.32	115.25	114.75	116.81	119.3	116.28	117.1	116.23	115.49	117.16	118.37	116.57	120.93
98.239	102.46	96.696	98.322	101.33	102.95	100.31	102.91	102.46	103.54	98.508	101.24	100.8	100.75	101.34	98.135	98.473	103.67	102.31	99.441	105.49	101.51	101.11	102.38	103.09	103.01	101.38	102.59	99.782	100.98	101.16	100.74	101.59	100.76	99.457	95.714	99.756	103.63	100.98	102.26	101.15	102.34	100.01	99.803	102.07	101.45	98.912	97.936	102.94	101.3
110.02	106	106.59	109.87	109.42	111.67	111.24	109.02	107.82	108.41	112.9	109.59	111.93	108.07	109.8	110.52	113.79	109.72	110.64	107.59	110.29	107.63	109.5	106.72	109.68	112.59	110.35	110.06	112.33	107.54	109.93	110.7	108.27	110.53	106.99	112.03	110.62	110.87	107.81	110.06	110.36	111.9	109.67	110.27	110.61	110.82	109.47	113.4	110.13	111.74
103.52	104.79	104.03	102.43	102.76	104.38	104.77	101.71	104.79	102.06	103.69	105.32	105.5	102.93	102.45	107	103.11	100.54	104.36	102.93	105.57	102.65	103.36	102.39	107.18	104.98	104.16	104.94	104.3	102.54	106.84	104.51	102.34	103.95	106.88	105.6	100.3	103.95	106.32	105.68	103.16	102.87	104.25	103.28	106.11	105.16	102.48	101.29	104.45	104.22
103.02	107.41	106.13	105.58	105.44	105.64	104.46	105.98	107.41	104.75	102.19	107.31	106.21	106.62	107.67	106.15	105.71	103.45	106.23	105.83	105.64	108.82	105.72	107.58	105.5	109.5	104.64	102.31	109.54	104.92	105.19	109.49	105.43	105.98	104.89	103.32	107.19	103.61	106.14	108.78	105.18	105.63	102.11	108.59	106.59	108.87	104.49	105.72	105.89	105.39
112.72	109.43	112.89	112.46	111.9	116.48	113.49	114.6	110.5	115.71	112.5	115.22	110.9	112.7	115.59	113.03	112.57	114.55	114.62	113.69	113.96	110.65	112.21	111.92	113.41	112.96	115.49	111.96	108.04	113.83	112.58	111.55	111.39	113.29	112.95	115.09	113.25	115	112.56	115.26	113.39	111.48	114.13	112.42	113.7	115.05	114.84	113.84	115.89	115.45
105.59	107.63	104.47	106.44	106.78	105.68	108.12	103.62	105.2	104.07	107.18	105.52	105.49	106.29	107.1	105.97	109.81	106.79	104.46	104.71	103.92	107.1	106.59	105.75	106.09	105.46	103.78	103.71	105.81	103.98	103.2	103.86	103.75	105.99	106.5	105.67	104.47	107	105.13	104.58	107.79	106.09	105.93	104.78	108.31	107.45	105.08	107.05	105.52	106.07
110.92	112.52	111.62	115.07	110.7	110.31	110.86	110.75	110.92	110.51	111.84	110.61	107.39	113.15	108.85	111.62	106.42	110.58	111.26	114.25	112.7	110.16	112.06	114.38	110.75	112.27	110.64	113.62	109.5	113.89	111.36	111.4	114.45	110.55	110.41	109.41	111.82	109.17	110.23	115.81	108.86	109.82	112.21	112.36	110.31	111.31	110.9	112.55	111.46	110.99
103.74	107.26	105.52	105.85	106.11	103.72	105.82	106.5	103.78	106.45	103.59	107.09	104.41	104.79	106.69	108.69	104.37	104.76	106.86	106.08	102.44	106.07	105.48	105.87	102.85	104.56	105.35	103.64	105.88	104.38	106.87	106.26	106.52	107.26	103.12	104.25	103.84	106.29	101.02	105.72	106.4	103.53	106.3	108.93	104.48	103.65	105.05	106.07	104.7	102.26
105.08	103.28	110.2	105.2	104.19	104.25	104.71	104.96	101.83	106.32	102.59	105.57	102.63	106.42	106.68	101.75	106.44	102.95	105.14	104.41	105.06	104.29	104.17	104.03	102.87	104.85	104.14	102.75	102.27	101.09	102.69	105.21	103.08	103.14	102.76	102.2	102.43	106.19	105.02	105.06	104.44	106.92	104.54	105.59	107.44	102.25	105.81	106.9	104.54	103.96
109.18	109.89	110.6	111.31	112.78	107.72	112.83	109.82	107.9	110.78	110.65	109.41	112.94	110.63	109.5	112.76	110.72	114.66	110.46	112.2	112.5	109.6	109.84	114.08	112.04	109.41	109.88	111.5	110.72	111.74	115.74	109.77	109.75	110.31	108.62	109.66	110.23	110.04	111.75	110.92	110.72	111.29	113.26	114.34	111.31	112.02	112.18	108.24	107.37	112.09
107.04	102.34	107.2	108.35	104	104.38	105.68	102.31	107.27	106.07	106.75	104.8	103.52	103.66	106.5	104.84	105.43	104.54	102.64	103.34	107.9	104.18	107.37	106.94	106.56	103.69	110.87	107.35	105.08	105.59	102.19	103.34	103.38	102.3	105.39	106.81	106.26	104.93	104.3	106.5	105.74	104.42	103.88	105.99	106.68	105.52	100.28	106.54	99.232	107.1
102.36	100.58	100.14	99.826	99.353	100.2	99.328	100.12	99.762	100.01	102.85	99.654	100.41	98.762	98.834	98.661	98.788	99.649	97.977	97.788	98.789	102.63	100.59	97.705	99.297	101.61	101.99	101.01	100.37	98.912	101.09	99.852	96.351	102.32	100.59	99.022	97.799	98.012	98.204	100.33	100.16	98.276	98.407	99.606	97.719	100.49	102.32	101.26	100.53	101.9
112.5	115.21	111.34	114.36	112.32	112.5	113.28	113.04	110.99	111.76	109.93	114.35	115.08	114.16	113.05	114.48	112.23	112.12	116.54	112.25	113.15	112.82	111.14	110.46	112.99	114.23	112.06	112.73	114.22	114.24	110.97	110.47	112.39	115.37	110.23	112.23	112.39	110.21	112.29	110.99	110.85	114.64	112.47	110.99	115	112.55	113.07	110.77	111.43	112.01
98.109	104.44	105.78	106.71	103.65	107.36	104.87	103.93	104.64	104.04	104.3	105.51	105.18	105.28	103.93	106.42	108.33	101.52	102.32	106.89	102.08	105.81	107.53	105.71	108.32	106.12	103.33	105.21	105.86	104.79	104.87	104.74	102.85	105.87	107.73	106.1	105.75	104.82	103.83	105.91	103.24	108.57	105.52	106.24	105.95	108.13	104.03	106.49	102.17	106.67
114.9	112.48	115.55	110.62	114.33	112.2	109.27	108.37	113.94	112.95	109.7	115.48	112.51	110.99	115.06	111.23	114.83	114.96	112.15	114.04	110.84	111.85	112.17	112.56	112.47	114.46	112.1	111.03	113.88	111.5	114.4	113.6	114.58	111.59	112.08	108.76	113.68	111.39	116.93	113.28	108.93	113.13	108.25	113.37	108.58	110.92	113.02	113.71	114.7	114.32
115.24	120.61	118.56	118.91	116.37	115.92	116.25	116.23	117.83	117.92	117.81	120.9	118.79	115.2	119.81	117.48	116.51	117.82	115.21	117.1	118.34	115.23	116.5	115.18	117.68	117.34	116.79	118.58	118.62	119.89	117.91	117.07	115.09	117.95	115.57	119.88	119.54	117.86	117.06	118.29	120.85	114.05	117.99	117.5	118.32	115.75	113.36	116.29	119.95	116.81
106.07	104.54	102.7	103.34	107.87	109.7	102.85	106.32	106.99	105.81	106.34	107.73	108.16	105.73	106.07	103.65	105.58	103.01	108.08	105.86	107.87	106.24	105.27	105.35	108.06	104.99	106.25	105.42	103.41	107.83	108.49	104.59	104.49	104.92	106.88	104.82	106.88	106	106.31	108.45	106.47	105.91	105.63	105.32	107.64	106.21	107.68	105.47	106.15	104.75
109.41	105.96	109.49	109.75	107.82	108.72	106.96	107.51	104.56	103.89	108.26	104.93	107.14	105.39	108.57	107.64	107.51	105.91	105.25	104.68	106.37	105.81	104.95	104.72	106.17	104.58	105.02	104.63	105.71	103.75	105.87	104.88	107.43	105.51	108.22	110.21	105.11	107.4	104.38	104.92	107.72	106.28	107.75	107.57	106.09	109.18	108.94	106.36	107.83	108.05
104.73	105.87	105.78	107.73	105.08	102.42	105.66	104.62	107.83	103.47	106.11	108.02	104.29	103.19	105.04	104.81	103.12	106.37	106.52	107.76	104.68	105.65	107.44	101.39	105.53	110.84	103.04	99.975	107	103.46	107.44	103.73	106.39	104.93	104.92	105.7	104.83	102.56	105.28	101.88	101.16	104.77	105	108.23	105.66	106.54	103.82	101.52	103.08	105.31
106.55	106.52	106.62	107.06	106.68	103.11	106.17	102.27	107.48	103.98	108.01	102.89	110.44	105.76	105.79	105.93	106.43	106.49	106.3	105.18	106.05	106.54	102.68	109.18	106.31	107.74	104.54	105.3	105.23	108.13	107.27	104.42	108.54	100.19	106.44	107.24	104.54	107.02	106.69	105.26	105.39	106.67	105.12	106.81	103.59	106.44	104.54	104.56	106.44	104.47
99.454	99.252	100.05	98.691	96.883	100.56	103.08	97.927	101.84	99.738	100.52	101.15	98.08	98.953	100.65	100.02	100.62	103.56	102.62	98.869	100.04	103.03	100.64	101.02	98.185	103.55	102.35	101.89	102.28	98.784	97.391	103.54	104.82	102.41	102.01	102.55	101.38	99.808	99.772	101.99	103.59	101.01	100.05	100	101.78	96.08	100.43	101.25	99.66	102.78
103.83	104.97	105.62	104.65	102.85	104.88	106.77	108.05	105.72	106.76	108.4	103.37	104.11	105.46	104.25	106.24	107.29	110.17	104.44	105.13	104.57	104.92	105.21	108.16	107.21	108.29	105	101.83	106.56	107.56	107.95	105.3	104.82	105.26	107.17	105.91	103.4	104.96	103.55	109.42	107.02	110.24	105.14	105.57	104.46	105.29	106.39	106.92	104.93	106.29
106.02	106.48	107.64	104.4	103.43	105.02	102.93	106.84	106.03	105.05	106.64	104.48	105.01	104.14	106.61	107.01	104.75	107.08	106.52	106.49	105.85	106.26	104.01	103.53	104.15	104.74	107.12	109.02	107.25	105.68	105.16	106.13	107.97	103.14	107.34	106.87	103.6	105.14	103.13	103.51	102.93	106.41	107.49	105.1	107.58	103.8	107.57	103.49	105.05	108.15
105.24	106.22	108.42	105.95	104.61	108.96	108.55	106.92	104.79	106.05	103.45	106.23	105.45	105.1	106.66	107.25	106.06	105.75	100.88	108.05	103.9	107.44	105	108.73	104.14	104.63	108.51	108.09	103.83	105.52	106.11	106.62	106.73	107.43	107.62	109.17	110.24	108.66	104.86	110.2	107.54	109.35	109.24	105.29	106.36	109.41	104.1	107.04	107.41	106.15
102.2	100.17	100.13	98.64	99.038	99.951	101.33	102.54	99.199	100.04	100.02	98.876	100.79	100.46	98.533	98.097	103.1	102.71	98.602	97.035	97.759	99.599	98.944	99.153	100.54	101.56	99.085	100.6	101.72	101.04	100.76	99.602	101.49	97.874	98.675	101.71	100.03	100.45	97.996	96.249	102.3	102.67	99.108	98.254	97.557	100.17	97.984	100.18	100.23	100.22
108.48	111.84	110.93	111.53	112.36	110.71	116.05	111.35	117.61	111.12	109.09	111.47	111.56	112.28	111.56	111.02	110.65	110.1	111.62	108.53	109.69	109.92	112.08	112.66	107.85	111.88	112.01	109.89	110.43	112.39	112.2	112.03	110.95	111.49	113.66	105.72	113.2	112.2	111.63	110.17	110.98	110.23	113.64	110.44	109.53	109.64	111.88	111.31	109.87	111.64
103.9	109.37	108.18	106.21	106.93	109.63	110.23	106.21	103.33	106.99	106.28	105.05	102.79	107.89	106.7	108.02	106.28	105.87	105	108.38	105.98	106.21	104.61	105.1	104.73	105.54	103.96	110.75	106.99	107.4	104.05	105.77	102.41	109.02	106.95	107.56	105.24	107.17	106.86	104.76	103.27	103.63	109.26	106.1	106.29	108.06	107.48	106.82	107.27	105.54
112.37	111.95	113.36	110.17	110.81	112.22	112.29	118.61	112.33	114.97	113.26	114.87	114.25	114.79	112.04	114.2	108.9	114.51	114.11	115.47	112.35	112.79	115.17	113.29	113.55	112.78	111.14	113.11	110.46	112.16	111.04	113.28	112.37	114.92	112.24	114.93	113.82	111.26	113.34	114.88	113.41	113.57	108.99	115.39	114.54	114.09	110.74	113.93	114.94	109.44
112.68	109.69	112.03	111.76	113.53	114.2	108.62	113.3	114.19	109.87	113.54	108.32	110.92	110.27	116.39	114.37	111.38	110.03	111.83	112.46	113.83	111.9	114.39	112.51	112.1	115.04	112.44	112.96	109.86	108.33	108.87	113.25	115.54	113.39	115.79	109.6	114.04	111.44	111.51	113.2	110.76	108.72	112.96	113.3	111.77	115.5	109.92	110.79	111.18	113.84
106.15	104.86	107.62	106.91	108.14	105.39	103.55	102.51	101.78	104.67	108.23	103.32	105.52	103.18	101.14	102.08	103.87	106.7	102.76	102.8	106.02	104.23	100.89	102.15	104.02	106.39	105.1	106.13	102.89	103.57	105.92	104.66	104.95	104.69	104.12	105.79	105.77	104.42	104.72	103.46	104.04	105.95	104.78	104.66	105.03	106.85	102.65	106.72	103.37	103.94
107.59	105.44	104.94	108.04	104.68	107	102.8	105.87	102.87	107.42	106.34	105.84	105.36	103.36	106.76	104.25	103.23	104.73	104.93	106.09	105.97	108.29	102.48	103.92	104.13	106.56	108.7	103.67	108.97	106.01	105.97	104.93	106.7	107.63	104.47	102.02	106.01	107.27	103.38	105.38	107.76	107.84	105.82	103.97	101.96	104.03	104.85	107.21	106.32	105.05
106.87	106.55	106.35	106.3	104.97	106.92	106.45	107.99	105.9	104.98	106	105.13	109.07	104.99	107.37	108.54	106.52	106.61	106.33	108.85	106.07	106.79	105.24	104.87	106.11	107.68	106.28	104.17	105.17	106.43	104.72	106.71	107.94	104.99	109.91	110.09	106.3	103.94	110.32	105.07	109.86	104.15	105.81	107.18	104.42	104.07	109.94	105.5	108.26	106.23
109.14	107.16	105.99	103.74	104.39	105.74	106.22	107.27	104.42	107.19	104.85	105.4	109.22	102.82	105.46	105.32	102.43	105.99	107.63	107.61	104.03	106.25	109.15	105.85	107.14	106.85	103.84	109.87	107.63	107.28	108.97	105.17	106.23	104.95	104.65	104.27	106.9	107.66	105.64	102.64	106.27	107.59	105.19	108.71	100.9	107.49	105.91	105.26	107.48	107.07
112.51	110.18	115.29	109.62	110.58	112.39	110.28	108.99	109.93	112.5	111.76	111.99	109.97	111.32	111.71	110.65	111.74	110.97	111.81	111.81	108.79	112.09	111.97	113.89	112.38	109.96	111.58	111.97	108.99	109.19	114.42	110.49	113.12	107.62	109.8	109.34	114.51	108.1	110.6	111.09	111.65	110.15	110.92	112.37	111.19	110.31	111.6	110.59	109.66	113.11
104.63	103.57	105.2	104.91	102.69	102.28	104.59	105.68	103.56	101.35	106.81	105.34	107.33	107.04	108.95	105.85	104.46	101.7	104.56	106.42	107.59	105.09	104.28	105.94	110.47	105.08	105.35	103.99	104.4	106.31	104.63	106.11	102.86	107.35	104.87	102.71	106.93	108.73	108.54	104.67	106.37	103.98	108.57	106.88	107.02	106.2	108.06	105.62	103.19	108.25
104.25	107.28	108.18	103.01	108	106.19	106.98	105.5	105.98	108.46	103.93	105.57	105.21	104.43	104.12	104.41	103.84	104.09	104.31	103.54	105.33	106.33	104.52	110.79	105.35	106.24	106.32	104.34	106.98	107.3	107.06	106.39	106.04	104.37	104.76	108.99	104.58	109.63	104.94	105.53	105.97	106	105	105.71	106.53	105.15	107.16	107.1	104.6	105.12
99.402	100.89	100.41	101	99.128	101.64	99.593	101.97	100.21	97.87	102.62	100.58	101.8	99.74	100.29	99.74	98.988	98.341	99.138	97.307	100.05	97.586	100.75	101.64	100.61	98.646	100.76	101.06	100.95	101.51	98.753	102.89	98.736	98.359	99.032	100.85	103.62	100.77	101.91	100.18	100.37	100.71	99.082	102.96	100.53	98.722	98.949	98.805	100.03	99.272
111.66	109.39	111.75	109.47	110.22	112.19	109.21	110.14	112.77	108.21	112.91	111.29	111.11	110.5	111.21	108.35	112.89	111.3	109.31	110.15	111.31	109.58	111.27	111.35	110.6	111.59	108.38	110.58	114.42	110.69	112.51	110.46	113.86	111.77	108.68	113.87	110.66	109.74	113.52	110.53	110.97	107.65	112.45	110.05	108.83	111.14	112.99	113.3	109.93	113.14
108.22	105.13	102.85	105.26	108.44	104.98	104.27	103.14	104.47	107.22	104.56	103.97	104.9	104.83	104.68	108.1	107.5	107.04	107.54	105.35	106.57	107.3	102.33	105.84	107.15	109.73	102.35	104.84	102.11	105.47	102.84	105.97	103.81	103.81	104.41	99.959	103.04	104.95	104.23	104.96	105.5	109.52	102.62	104.65	108.49	108.19	105.54	107.31	105.61	101.84
106.13	107.71	105.91	108.26	108.33	105.25	107.55	106.56	105	107.3	106.7	105.21	109	105.72	106.07	103.24	105.34	108.57	110.46	105.69	102.81	107.2	103.95	108.06	107.48	107.79	107.21	105.01	107.26	109.19	105.21	104.29	106.73	105.04	107.66	104.83	107.43	106.53	105.03	106.7	106.59	105.39	109.82	107.58	107.1	105.7	105.91	111.35	107.51	104.27
109.93	110.31	107.95	113.12	110.07	108.36	108.07	107.18	111.45	109.08	111.99	107.9	109.72	108.75	112.44	109.71	108.84	105.66	111.26	110.1	111.02	111.52	107.31	109.47	111.43	108.4	107.33	109.95	109.66	109.35	107.66	111.2	109.91	112.01	109.64	111.35	108.14	110.47	109.35	110.36	107.4	109.32	112.37	109.01	115.5	108.25	114.11	112.32	107.96	110.36
111.02	113.23	115.35	111.13	113.58	111.73	110.5	110.66	115.56	113.1	109.39	114.29	111	109.49	110.64	111.57	112.8	111.9	111.89	110.87	111.95	109.79	113.86	113.38	108.36	112.1	111.23	113	110.98	110.66	111.6	112.91	111.04	109.46	110.75	111.45	114.36	110	113.86	113.09	112.12	112.18	110.68	111.98	111.54	111.5	111.84	113.93	111.06	109.92
114.97	112.91	112.39	113.16	114.71	113.39	112.63	114.05	110.96	113.9	112.52	110.14	109.32	112.91	112.32	109.4	110.14	111.5	109.45	111.08	114.52	113.64	110.57	112.26	110.04	110.06	111.38	114.75	114.67	111.76	111.47	115.43	111.02	109.47	112.48	112.34	111.7	114.25	112.07	110.45	111.58	108.23	110.62	113.28	110.58	114.12	112.76	108.63	113.18	113.57
104.36	104.77	105.39	103.57	110	103.47	101.52	101.95	104.19	104.81	104.55	102.66	107.37	103.31	106.47	105.86	105.84	104.55	105.76	104.12	104.4	104.72	106.17	106.04	105.25	106.61	107.98	102.61	103.98	104.15	100.62	106.05	106.46	98.797	102.93	101.74	104.03	102.82	106.89	104.7	103.07	106.5	101.95	104.13	104.27	102.61	104.22	104.47	104.11	106.14
111.34	111.68	113.78	109.5	113.42	112.16	110.62	109.95	112.11	112.56	112.69	112.29	112.4	113.72	109.69	110.66	114.61	112.17	109.32	114.1	113.29	108.53	111.84	112.69	115.77	112.31	113.24	111.18	113.85	111.79	109.71	112.37	111.62	111.07	107.51	110.57	112.11	112.4	109.63	112.96	109.97	114.55	107.12	112.78	113.09	110.65	110.86	108.92	111.92	110.48
105.05	104.44	103.39	106.1	106.13	107.17	109.86	103.97	104.69	102.72	107.47	102.86	103.23	105.14	104.78	106.6	104.36	106.96	103.88	106.23	110.44	103.97	105.29	107.66	103.89	104.73	105.17	104.5	102.27	106.63	100.78	102.88	103.53	108.78	103.94	106.25	106.3	104.9	101.38	103.62	107.54	103.41	106.11	106.78	106.08	107.53	102	105.31	106.72	109.18
102.13	103.88	101.07	101.41	99.94	97.793	97.266	100.12	97.833	100.25	100.5	101.06	100.41	99.398	97.883	99.711	100.31	99.178	99.987	98.509	101.17	99.101	98.38	101.27	98.138	98.353	100.84	99.251	100.54	98.192	99.465	99.145	99.974	96.568	97.393	98.437	101.25	100.17	98.39	98.713	97.74	103.17	103.72	101.99	98.527	99.447	99.477	98.606	99.731	100.93
112.43	112.51	110.52	109.65	113.51	113.85	110.59	111.84	113.74	114.64	108.38	113.52	112.61	111.13	114.31	108.67	112.37	110.38	111.16	110.92	110.77	111.47	109.38	110.66	109.43	109.62	110.25	112.86	112.34	112.92	108.25	110.41	109.7	109.23	109.59	113.82	108.7	112.54	112.89	110.37	112.14	113.25	113.49	108.58	108.56	113.89	110.04	112.75	114.94	112.92
106.86	104.93	102.39	103.88	102.04	101.41	101.7	106.41	102.93	100.88	103.71	102.97	102.64	104	106.28	105.42	105.96	107.29	103.51	106.67	101.6	106.71	103.28	102.57	102.55	104.45	104.78	101.74	108.05	100.43	105.98	102.44	108.08	103.89	104.73	101.76	107.35	104.93	103.94	103.9	102.5	104.75	107.63	105.54	102.59	104.68	103.08	104.83	104.21	100.12
110.74	110.62	110.01	112.32	109.44	113.26	109.43	111.66	110.34	108.34	108.08	110.12	110.45	113.07	110.91	109.78	113.95	111.77	111.51	113.36	109.88	112.45	112.01	110.15	111.77	112.07	109.47	112.16	112.03	110.38	110.17	109.31	111.03	112.36	111.9	110.13	114.96	109.84	112.36	107.24	112.89	110.35	114.35	108	113.02	108.18	112.52	113.96	112.97	110.79
104.29	108.66	104.62	104.82	109.47	105.8	107.38	103.89	107.46	103.3	104.04	104.7	104.41	104.86	106.03	106.55	105.39	101.67	103.51	103.04	105.49	106.18	106.59	103.51	108.13	103.43	105.45	104.21	105.62	103	103.43	107.6	104.16	103.7	107.62	105.22	107.9	105.99	105.48	110.23	104.46	103.7	106.53	105.35	104.11	103.54	104.51	106.66	104.58	104.4
106.01	106.26	107.08	108.17	108.82	106.84	106.38	105.75	106.25	107.18	106	105.36	107.75	106.89	107.78	106.24	107.35	107.41	106.46	105.35	105.52	105.88	106.39	103.33	107.66	107.47	107.87	106.72	105.01	106.08	109.22	107.71	103.16	107.89	104.81	108.1	105.87	104.18	104.91	105.84	105.85	110.25	105.56	110.28	108.96	109.08	107.97	104.44	105.12	106.05
109.3	108.84	107.91	105.35	108.63	102.29	107.84	108	104.68	104.37	106.15	106.69	102.63	107.01	106.48	106.48	104.28	105.73	104.64	104.99	105.57	105.26	105.89	105.08	102.55	103.36	105.22	106.7	107.93	103.85	105.37	105.58	104.19	105.91	106.44	106.6	107.17	106.6	105.69	104.96	106.43	107.72	108.09	104.61	105.44	105.2	106.08	107.87	108.15	104.65
103.59	106.46	105.18	105.46	103.77	104.99	104.96	102.07	103.97	101.74	104.09	105.81	104.1	105.12	104.79	104.47	106.92	106.79	107.65	107.37	106.22	104.97	105.27	106.39	108.28	107.49	106.18	105.98	104.06	107.1	103.12	105.59	105.62	107.52	106.21	103.91	103.77	105	101.39	106.87	105.16	103.27	107.05	108.39	101.85	104.19	106.1	105.92	105.95	105.7
101.17	103.61	98.969	104.43	103.72	99.447	99.716	100.42	103.26	100.43	100.35	103.08	100.22	102.29	101.75	100.7	103.51	99.374	99.59	99.212	102.53	100.23	101.4	103.62	103.34	102.78	98.943	99.867	101.42	99.728	103.03	101.56	99.613	101.28	99.857	99.055	102.85	101.68	100.54	100.28	100.94	100.86	102.96	100.69	99.836	97.521	101.66	102.81	99.941	102.48
110.15	111.24	113.23	111.7	112.39	111.5	112.49	113.88	112.29	109.58	112.83	108.61	111.12	113.6	111.1	108.38	115.58	111.84	111.01	109.68	112.68	116.2	109.62	110.88	110.9	113.21	113.33	110.72	111.43	110.1	112.12	112.3	110.76	111.07	112.47	115.7	115.75	113.5	111.07	114.26	111.4	111.43	110.58	111.31	111.77	112.48	110.84	112.94	109.62	111.39
111.42	109.2	108.44	111.61	112.04	110.49	109.88	109.15	111.92	108.8	110.16	107.63	111.37	111.95	108.57	111.21	112.78	111.43	106.7	111.72	113.29	113.41	110.67	109.59	108.72	111.34	110.6	111.03	107.96	109.18	109.99	107.94	110.58	110.08	111.67	115.04	111.04	112.02	110.12	110.72	111.48	109.29	105.78	110.4	111.27	109.08	110.36	109.82	112.38	109.29
106.29	104.49	107.61	107.39	109.21	105.89	108.76	107.73	106.69	103.41	105.72	101.49	102.92	105.88	106.27	105.82	105.29	105.32	107.74	105.74	105.09	105.13	103.09	104.43	103.84	105.14	104.67	104.52	104.5	106.02	105.89	101.22	106.02	106.64	104.61	103.54	107.24	105.92	105.84	106.3	101.36	105.27	103	104.86	104.95	106.05	102.13	104.67	101.18	104.33
111.01	113	110.41	113.93	112.5	114.33	115.77	113.34	113.82	112.25	112.5	112.67	116.03	111.9	114.9	114.02	112.49	112.09	114.3	110.91	115.27	113.41	113.21	112.41	114.1	111.79	114.24	113.46	110.06	117.22	113.81	115.88	113.93	110.53	112.58	113.13	113.1	113.37	108.79	112.95	113.28	112.25	115.75	110.87	114.08	109.48	111.31	113.15	112.35	113.12
107.04	105.83	107.4	105.74	105.66	107.03	106.94	108.22	106.31	104.2	103.79	106.07	106.73	108.2	106.33	101.69	106.43	103.91	106.22	105.47	106.18	109.06	106.48	105.16	105.62	105.43	107.7	106.64	106.65	105.43	107.05	106.85	106.33	106.05	105.52	108.71	108.48	103.91	104.43	109.6	104.98	106.95	105.24	105.3	106.64	105.76	106.24	105.84	103.16	103.71
117.3	113.95	112.09	116.45	116.95	115.76	114.13	116.7	118.65	111.97	116.05	116.41	115.98	117.02	116.4	115.34	116.72	115.79	114.47	115.15	117.88	118.22	118.33	118.2	113.84	119.19	115.5	116.36	114.23	118.63	115.66	117.32	120.14	117.41	115.4	119.04	113.92	116.78	114.79	116.64	115.83	116.85	114.99	116.5	114.48	117.33	118.29	117.31	120.2	114.4
104.61	103.71	106.69	104.1	101.97	106.83	105.03	103.42	104.55	103.95	104.15	101.13	105.87	103.21	104.95	102.9	107.7	103.87	103.85	102.11	103.82	107.05	105.44	106.91	104.52	106.24	104.66	104.64	105.36	108.71	103.24	104.94	104.08	101.95	102	107.06	105.26	104.46	103.5	106.77	103.98	103.7	103.24	106.87	104.35	105.17	102.36	105.1	108.15	101.96
113.98	117.39	120.29	117.71	117.68	117.04	115.16	117.05	115.33	118.75	117.34	116.8	115.13	114.98	115.58	118.9	118.54	118.94	115.71	120.17	118.11	119.79	115.33	118.27	119.13	118.98	116.31	118.54	117.54	115.53	115.53	116.69	116.41	118.02	115.86	116.65	113.82	116.67	116.56	116.29	116.91	119.76	116.57	116.2	116.91	117.84	115.06	115.63	118.06	118.75
102.11	105.95	106.5	102.54	104.12	105.39	103.85	104.45	106.42	103.93	104.86	106.71	103.8	105.26	103.32	103.17	103.64	101.5	102.5	105.5	101.85	105.12	102.67	105.46	103.9	106.1	108.87	100.74	102.56	107.46	106.97	105.07	107.66	106.84	106.27	103.78	106.76	105.62	103.26	105.2	104.86	103.76	108.02	108.23	105.61	103.52	102.19	106.52	103.41	103.53
111.6	115.77	110.39	113.25	112.18	111.39	113.25	108.97	112.12	112.84	113.69	109.27	108.98	108.84	109.44	111.04	109.4	113.35	111.98	113.92	112.89	112.27	108.15	111.4	112.97	108.6	113.46	111.2	110.49	109.39	113.6	111.31	112.55	111.35	113.32	111.74	108.73	114.11	113.56	110.45	111.22	111.33	109.82	111.09	110.71	110.94	111.74	114.3	112.73	113.23
103.44	104.83	100.85	104.33	101.3	104.56	104.18	106.47	103.24	107.89	105.7	107.21	106.28	106.23	108.07	103.81	105.18	105.7	107.22	105.33	103.56	105.15	103.33	108.63	106.93	105.94	107.63	105.62	106.68	103.48	105.61	105.34	104.49	103.64	105.41	108.19	105.9	107.28	108.47	107.2	107.23	106.62	106.56	107.13	106.95	103.77	104.93	104.3	103.97	104.13
110.05	114.95	110.73	111.35	112.85	112.73	107.69	108.68	112.31	111.65	111.21	109.35	108.18	113.83	108.63	112.15	113.07	109.06	111.44	109.77	112.62	111.34	108.48	112.82	110.94	110.4	110.49	111.62	111.92	112.11	110.93	112.78	112.17	111.28	111.12	110.32	110.8	109.17	112.28	110.02	112.46	110.55	111.45	110.89	111.55	110.22	112.43	112.73	110.35	110.75
110.52	109.81	110.77	111.48	108.55	109.61	108.59	111.46	111.12	107.16	110.38	111.92	116.03	110.85	114.72	112.1	108.8	108.95	110.01	108.9	111.47	109.85	109.9	110.25	112.55	108.99	111.42	112.59	114.02	111.41	112.22	111.25	111.17	110.84	110.76	111.58	110.79	109.04	113.91	111.63	111.66	109.36	111.4	110.4	107.62	112.61	113.21	111.37	115.51	108.59
106.58	106.29	106.18	104.33	106.78	108.3	103.89	106.1	105.36	106.79	108.89	106.84	104.94	106.88	107.41	107.89	105.93	103.75	108.49	103.6	108.5	108.09	103.73	104.76	105.95	104.55	103.41	104.36	108.76	103.77	105.8	105.82	103.71	106.16	106.11	107.08	107.57	105.9	107.65	106.5	107.14	105.85	106.7	105.32	105.02	105.7	108.49	103.91	105.37	107.82
100.82	106.99	102.41	107.38	102.79	103.96	103.05	104.65	106.84	103.76	105.77	106.62	107.52	106.66	101.3	103.76	103.18	108.21	105.47	105.39	105.76	102.33	104.61	102.99	103.19	104.33	102.22	105.24	106.59	105.57	105.92	106.62	103.31	104.37	102.06	102.78	103.41	105.37	103.95	104.78	104.93	103.68	101.53	101.68	101.6	104.04	103.54	105.34	106.99	103.86
109.03	110.3	110.47	111.57	111.87	108.58	111.88	110.59	113.52	112.11	113.02	109.36	111.11	110.65	109.37	110.62	111.74	110.98	110.28	111.74	110.84	112.29	113.97	110.49	111.29	109.94	111.26	109.06	110.59	108.72	111.06	112.2	113.22	110.72	110.04	110.92	109.85	113.01	109.71	111.83	111.1	110.12	109.98	112.88	112.23	111.76	111.08	110.06	112.1	108.77
105.36	106.82	104.42	105.75	106.74	104.03	104.65	103.06	102.42	103.86	106.25	102.24	106.3	101.49	104.17	103.95	105.26	106.82	105.05	106.89	105.46	105.96	106	103.67	106.91	105.08	103.4	102.87	104.14	105.02	104.31	99.008	104.13	104.37	103.24	103.29	105.29	102.59	103.83	104.59	107.31	104.04	103.98	101.71	106.12	102.92	101.68	103.88	102.72	106.57
106.08	107.75	106.34	107.41	105.07	108.42	106.02	108.42	107.06	109.71	109.5	105.07	106.41	106.76	103.99	108.47	107.66	107.36	107.57	106.32	103.74	106.94	107.45	108.07	106.62	108.65	107.73	106.1	104.06	103.43	106.81	108.37	105.07	108.11	106.76	105.18	107.34	108.14	106.46	104.58	108.96	108.43	108.28	107.55	106.92	104.22	108.65	106.63	108.4	106.75
117.65	116.05	118.44	114.85	115.44	115.23	115.99	113	118.57	116.59	117.39	116.38	115.83	119.2	115.45	117.08	119.96	118.67	118.04	114.86	115.22	116.39	115.58	117.44	117.84	116.63	115.85	117.71	117.87	113.5	116.98	112.62	114.74	118.06	113.06	118.59	117.28	116.65	117.01	116.79	117.26	115.55	117.84	116.78	117.89	114.57	116.79	115.96	119.36	114.6
109.77	103.73	107.31	105.74	104.23	106.5	106.84	105.49	108.82	105.01	104.63	105.54	105.16	106.49	109.62	105.72	105.18	105.9	104.52	107.49	106.22	107.99	106.91	106.09	104.43	105.83	108.07	110.49	106.99	110.13	109.07	104.92	107.78	106.26	107.24	105.69	106.58	106.66	110.55	105.59	109.12	104.04	102.76	106.5	106.91	104.92	105.65	104.19	108.23	104.79
105.96	103.36	102.09	104.83	105.29	106.75	104.65	109.2	105.7	106.16	106.54	103.2	106.75	102.56	104.8	104.35	107.07	105.11	107.05	107.61	104.38	108.02	106.01	105.25	107.65	107.49	107.03	108.55	105.5	107.23	106.8	106.48	105.99	104.68	104.95	109.62	108.58	105.51	106.57	106.72	107.18	105.27	104.91	109.53	107.22	104.73	106.68	107.08	106.5	104.92
115.51	113.11	114.57	114.49	116.1	117.37	117.67	113.71	115.36	115.69	115.32	112.5	116.45	116.98	114.72	116.6	118.16	118.44	116.14	119	116.54	111.88	116.64	118.4	117.58	113.63	116.72	117.83	117.55	116.57	114.4	115.34	119.87	115.17	117.06	112.55	113.2	116.52	115.81	122.88	117.05	116.16	118.16	115.83	116.81	114.28	116.78	114.68	118.9	114.82
98.905	98.849	101.06	98.758	97.682	100.81	100.3	97.011	97.675	97.136	99.308	101.46	99.601	100.08	101.56	98.263	101.46	98.876	98.426	101.41	103.19	101.17	103.12	99.6	102.42	97.668	101.87	99.677	102.11	97.314	99.917	100.7	97.786	100.18	100.78	99.364	97.607	100.09	99.942	101.34	98.008	104.81	99.857	100.47	102.39	102.25	96.928	101.86	98.286	99.743
110.8	113.79	110.77	112.03	111.01	111.41	109.91	109.48	113.73	112.9	112.81	111.68	112.02	110.38	115.01	112.89	113.1	113.79	110.14	110.17	112.22	114.56	110.71	110.94	115.45	111.67	111.3	112.65	106.42	112.36	111.02	112.69	109.82	112.46	115.04	112.77	112.23	113.17	114.36	113.54	112.57	111.5	109.39	114.65	110.47	116.11	113.2	111.16	115.76	114.06
107.21	107.66	106.43	106.05	104.68	104.79	106.16	107.25	106.64	108.2	105.76	109.4	108.19	105.92	109.17	108.22	105.22	104.94	106.94	103.92	110.4	104.82	107.67	110.48	105.96	105.94	104.15	107.18	106.91	106.44	105.26	105.45	105.77	107.68	105.4	105.55	108.21	106.98	104.44	105.36	108.2	108.69	107.58	106.62	107.85	107.82	106.39	108.63	109.87	104.3
103.85	104.26	104.34	106.71	107.99	108.89	107.77	105.73	108.31	106.58	106.61	107.88	109.09	108.72	106.76	106.72	106.54	105.94	105.48	103.65	104.63	103.7	105.5	106.28	103.6	109.12	109.03	104.48	107.61	107.65	103.01	105.5	105.46	105.12	108.43	103.88	107.41	107.11	108.19	107.78	105.65	105.28	105.15	106.39	104.55	104.92	103.41	104.38	108.59	104.96
107.59	108.24	105.92	108.3	105.71	107.15	105.4	105.92	108.8	105.85	107.24	106.7	106.4	106.86	104.24	107.47	107.34	108.39	104.27	108.93	106.92	108.55	105.37	105.21	105.75	106.16	105.89	107.23	109.18	110.06	104.41	105.79	108.29	105.07	108.4	105.89	107.01	106.98	111.81	104.25	105.09	106.04	107.99	103.98	108.49	103.58	107.6	107.63	105.47	106.42
114.5	115.86	112.52	112.25	111.84	112.03	112.75	113.41	112.41	118.62	112.61	113.9	114.74	113.47	113.19	114.49	114.85	112.48	111.17	111.97	113.56	113.14	110.89	111.28	112.02	113.78	114.36	110.67	114.87	113.24	113.6	108.35	109.56	113.03	113.57	113.97	112.23	111.56	112.63	113.14	116.12	110.95	113.35	110.69	112.44	112.5	110.27	111.63	113.24	114.53
107.72	106.64	109.33	103.01	106.32	105.57	101.9	104.33	105.21	105.39	102.43	105.69	107.53	103.46	104.53	104.58	107.17	106.87	104.76	107.37	106.17	105.09	108.84	107.46	103.78	105.84	108.9	107.65	106.33	106.78	106.74	103.84	107.09	103.71	107.88	106.22	107.32	107.57	103.65	107.25	108.91	102.94	107.91	102.53	103.66	108.1	106.89	106.39	109.44	105.33
107.93	108.93	108.4	107.09	112.53	110.63	109.73	110.93	107.32	110.89	110.82	107.5	107.9	108.38	109.66	108.95	113.96	109.31	110.39	107.57	110.48	108.33	109.54	109.49	111.94	109.32	109.9	106.31	110.91	106.5	110.29	112.28	110.34	109.94	109.64	110.79	111.45	109.75	113.36	110.11	108.69	113.31	109.47	109.23	110.07	108.39	108.34	110.28	110.62	107.78
106.77	105.05	105.13	105.52	105.03	107.29	105.77	106.65	101.73	107.04	103.81	105.43	105.68	107.72	103.14	106.48	104.27	105.09	106.6	108.35	102.17	109.36	108.39	105.76	104.36	106.84	105.49	106.79	103.37	104.69	106.83	107.79	104.28	103.81	107.68	106.98	103.99	103.77	104.44	103.35	103.22	104.42	105.4	105.39	106.16	104.17	101.16	104.27	106.05	106.99
102.94	102	103.41	107.9	106.02	105.44	107.47	103.89	101.14	100.41	102.53	105.93	103.61	103.98	100.63	103.15	103.7	104.68	106.38	103.22	106.71	105.03	102.7	107.04	103.23	101.7	105.86	102.95	103.95	99.905	106.39	105.85	105.99	105.58	105.59	105.58	104.74	100.27	105.33	104.7	104.02	104.46	105.55	103.68	106.05	104.75	105.84	104.85	106.28	102.84
105.86	103.58	103.88	103.5	103.77	104.3	103.39	107.1	103.52	105.38	108.69	104.95	103.32	106.35	105.73	104.51	106.5	103.99	102.32	106.5	104.06	104.19	104.21	104.2	106.7	103.59	104.35	106.03	105.88	103.08	103.36	103.88	106.83	104.56	102.02	108.19	106.03	103.34	105.86	106.72	103.6	105.27	105.64	104.28	102.39	104.23	104.77	105.61	104.33	105
111.23	106.62	102.44	106.02	105.65	103.49	104.05	106.22	105.65	103.8	105.3	104.99	104.46	99.991	106.69	108	103.66	108.09	105.11	106.06	106.37	106.04	101.72	107.47	104.19	108.04	106.02	104.79	104.98	105.97	105.5	104.24	104.55	104.21	109.49	104.83	105.63	103.54	101.75	106.57	105.12	104.96	104.16	102.69	107.39	104.93	106.47	104.58	103.3	105.1
102.8	105.27	103.17	104.18	102.95	104.23	104.98	102.37	101.97	103.04	103.72	106.89	104.44	106.4	103.84	103.94	103.08	103.13	104.19	102.9	104.29	103.15	106.54	103.63	100.5	105.67	102	107.06	105.61	104.03	106.17	105.76	101.11	105.46	105.92	103.74	101.97	102.04	103.12	105.84	103.15	101.98	106.2	105.7	104.91	103.32	105.67	102.42	104.91	103.61
114.24	111.29	109.08	111.3	111.32	110.27	111.92	112.4	111.41	111.81	112.47	114.72	111.41	110.46	109.74	111.49	111.28	110.91	113.52	110.82	111.54	114.91	114.11	111.66	110.95	115.86	111.78	108.96	112.25	113.67	112.21	115.22	111.41	111.88	110.71	112.09	112.91	111.63	112.44	109.61	114.65	109.39	110.01	112.9	112.91	111.41	111.74	111	110.85	111.45
105.52	105.6	102.79	104.52	103.35	106.06	104.36	104.42	106.51	104.28	104.28	105.76	104.59	103.27	104.53	102.07	104.24	105.87	107.54	106.64	102.74	106.32	103.18	106.03	102.56	103.82	102.29	104.31	105.38	102.83	106.48	102.19	104.26	105.3	103.72	106.53	105.92	103.41	106.55	107.34	103.61	102.64	100.94	102.95	104	104.5	102.36	102.32	103.38	102.21
105.73	105.89	104.63	107.21	105.68	106.18	104.75	105.27	105.21	107.72	102.28	104.27	105.49	106.53	102.35	106.55	106.47	103.31	106.1	107.55	103.66	106.5	104.55	105.25	104.56	103.99	103.85	105.1	104.6	104.93	101.52	106.15	106.81	105.68	105.62	103.17	107.51	107.58	103.28	103.74	106.82	104.14	103.06	105.02	106.86	104.1	104.28	106.16	104.07	103.19
100.21	98.813	100.67	99.497	98.48	104.1	98.968	100	101.33	99.69	101.52	101.87	102.91	98.841	100.72	100.66	100.85	99.058	97.236	101.32	100.49	99.283	100.58	101.43	102.21	97.32	100.6	104.12	100.94	100.32	95.956	103.93	98.101	98.367	101.19	97.889	103.01	100.4	98.384	100.05	101.41	100.41	98.311	99.921	100.54	97.592	101.46	95.772	99.127	99.806
98.719	98.501	99.513	100.16	102.11	100.53	102.03	99.518	99.425	100.85	100.52	99.494	99.143	98.599	96.995	99.531	99.073	102.56	101.72	99.538	101.16	100.17	98.726	100.07	101.33	102.73	101.02	99.51	100.45	101.7	102.26	100.4	101.59	101.32	97.804	100.96	101.31	101.93	98.738	99.701	102.3	99.066	97.742	99.115	101.2	99.831	100.03	101.47	101.79	102.18
112.78	115.04	113.35	114.92	114.84	108.15	114.83	112.04	114.96	115.18	111.29	113.24	111.78	114.94	115.28	113.72	112.45	111.26	113.6	111.35	116.49	113.77	109.58	113.18	113.39	112.5	114.46	113.02	114.42	116.71	111.47	114.86	112.87	110.18	110.94	113.91	111.79	114.27	112.74	115.85	109.33	110.86	112.4	111.14	113.92	111.35	112.34	112.14	109.1	113.18
113.22	111.31	113.6	111.79	111.74	108.36	111.68	109.2	109.48	108.39	113.94	108.01	110.68	112.01	108.61	111.27	110.97	108.22	108.86	112.66	111.68	108.87	113.04	108.71	109.57	107.76	108.14	111.95	109.2	111.98	109.42	111.79	109.07	114.01	107.33	112.88	112.43	110.15	114.45	110.87	108.34	111.15	110.34	113.18	108.47	112.25	110.76	109.06	111.08	111.76
113.79	112.85	111.67	112.53	114.04	113.11	112.04	111.45	110.16	112.57	112.76	112.5	109.89	110.71	111.92	108.17	109.5	112.92	110.84	113.97	111.31	110.77	109.81	113.44	112.72	109.91	110.2	113.8	111.01	112.06	109.03	110.09	109.62	111.63	109.97	110.65	111.65	108.89	108.95	111.93	109.12	111.1	104.97	109.51	108.78	112.2	112.54	110.58	113.74	111.9
104.83	106.25	106.51	105.39	105.19	104.99	104.49	104.2	103.08	105.12	106.17	106.94	107.98	106.52	106.97	105.04	108.79	103.5	107.39	107.46	103.72	107.53	101.69	102.96	107.03	104.79	107.15	105.15	107.27	107.24	105.63	106.67	109.02	105.24	105.01	103.81	105.66	105.75	104.79	104.47	106.16	107.52	106.52	104.71	104.51	108.54	106.19	103.24	105.55	102.77
99.918	96.829	99.876	103.16	96.798	102.03	102.88	98.71	100.2	101.05	98.675	99.056	101.4	99.7	104.79	98.162	98.667	101.99	103.04	101.54	101.16	98.738	98.496	97.199	100.84	101.41	98.912	101.73	99.954	102.79	101.65	103.49	99.105	100.62	101.36	97.31	98.24	102.31	98.556	97.79	99.043	100.3	98.934	102.53	101.95	103.18	96.525	101.01	100.11	101.35
107.79	111.46	107.1	107.82	106.07	108.45	106.61	106.14	106.47	107.94	109.63	107.43	108.29	106.85	107.2	106.83	107.29	110.6	107.82	106.23	107.7	108.35	108.77	104.83	109.01	108.3	106.8	105.69	107.69	105.04	108.95	107.82	105.38	111.22	106.6	104.56	105.62	107.93	109.16	110.88	108.87	106.69	106.76	103.76	106.86	108.85	110.52	102.82	104.66	106.61
105.55	108.71	106.71	102.63	103.53	105.26	106.97	105.8	105.29	105.99	102.97	105.09	106.61	105.75	106.37	103.47	108.48	105.77	103.17	107.38	103.98	106.11	106.13	104.49	105.63	108.61	106.13	104.87	106.09	107.68	107.45	104.17	105.69	105.51	107.86	108.59	110.04	108.78	106.02	105.3	106.35	108.27	107.89	105.88	104.87	105.1	107.69	111.29	108.06	104.65
107.3	106.08	107.77	109.02	109.48	106.01	104.76	105.97	105.2	108.3	108.15	106.86	106.99	109.37	106.27	107.58	109.19	107.18	108.47	104.64	106.58	109.04	102.2	104.33	103.97	106.66	107.13	108.99	104.99	106.74	106.87	109.15	109.33	107.87	108.57	105.54	107.13	105.8	107.27	108.49	106.06	108.64	107.7	106.32	105.21	105.63	105.72	108.69	109.79	108.06
107.58	106.98	105.79	105.78	104.93	105.8	104.62	103.63	107.22	107.45	105.51	103.33	107.61	104.65	105.6	105.22	107.1	106.42	104.78	103.39	104.52	103.77	104.97	109.06	107.72	104.9	104.18	105.81	105.92	107.03	103.07	105.38	105.59	107.19	106.16	108.3	105.34	106.16	105.06	104.56	105.73	105.09	106.67	104.94	104.11	103.83	105.51	106.04	103.35	104.02
108.69	103.85	106.44	103.75	108.7	107.5	108.3	104.13	105.39	103.91	105.58	105.28	107.67	106.41	103.36	106.26	106.15	106.27	105.87	109.05	101.83	102.43	105.4	107.06	106.51	110.62	107.35	103.05	105.7	108.38	102.64	109.14	104.79	106.76	107.8	106.63	105.36	107.19	110.09	104.19	105.93	106.29	105.7	105.66	107.66	109.14	105.71	105.88	107.53	106.27
115.98	115.29	116.78	117.56	115.81	117.44	119.51	115.71	116.05	117.42	117.23	114.67	117.93	116.24	118.43	118.65	115.44	120.45	119.6	117.13	118.38	115.01	117.73	117.21	118.57	120.79	115.4	116.27	120	116.17	119.21	115.95	114.76	118.79	115.79	115.29	118.04	117.41	116.56	114.58	118.27	113.76	118.39	115.74	121.47	114.79	118.66	118.21	115.42	118
120.56	118.4	118.94	117.47	116.8	118.57	116.32	119.36	115.7	118.05	116.69	117.59	119.8	119	119.87	120.26	117.25	119.3	120.12	115.6	118.36	116.2	116.44	116.2	118.77	116.4	117.39	114.76	117.5	116.62	117.84	115.56	116.15	117.43	116.17	120.51	117.41	119.15	116.72	115.35	116.56	114.18	117.18	120.27	118.15	118.07	117.97	114.21	119.55	116.42
111.97	111.73	113.96	112.83	114.94	115.42	110.79	113.33	109.55	115.62	114.44	110.68	112.01	111.74	109.53	111.37	109.33	109.24	113.2	108.56	113.26	111.74	110.28	111.47	111.87	110.62	112.16	112.01	112.94	114.29	110.03	109.94	110.26	108.08	113.75	111.75	109.88	115.23	112.44	114.43	111.29	108.62	112.5	109.41	110.6	109.75	109.86	110.93	112.87	111.7
105.8	104.74	105.72	107.16	104.08	104.01	106.45	107.45	109.56	108.85	106.45	107.8	105.93	104.45	104	103.61	105.28	107.69	105.94	108.24	107.47	104.94	107.97	107.48	107.33	106.64	106.63	109.02	107.75	105.84	107.95	105.35	106.59	106.25	104.66	106.77	105.7	104.28	104.95	104.64	107.21	102.45	105.02	103.62	106.04	105.8	107.23	104.68	102.85	105.94
110.9	112.08	110.77	111.78	112.37	110.94	110.3	110.3	111.66	110.99	112.42	105.25	110.37	110.26	108.91	112.5	107.35	110.6	110.44	113.46	110.28	112.25	110.75	113.94	108.12	110.68	110.83	110.77	111.88	110.6	107.22	111.8	109.83	107.94	112.16	112.36	110.2	110.05	108.19	110.83	112.07	109.7	112.89	109.62	109.84	108.28	110.13	108.8	109.23	110.67
101.41	98.367	98.363	100.66	99.284	103.23	100.15	98.524	98.636	94.905	100.85	102.86	99.582	100.93	99.32	98.869	98.911	99.372	100.49	96.545	99.937	99.368	99.074	98.874	102.16	101.07	98.002	98.249	99.492	97.453	103.31	102.83	98.672	100.01	100.67	98.802	98.803	97.046	100.64	99.97	97.845	97.849	100.98	99.539	94.507	101.29	100.53	98.956	99.607	102.62
107.94	104.85	109.69	106.55	107.07	103.27	108.83	103.42	105.24	104.65	105.88	104.8	105.2	109.33	104.81	105.56	106.15	106.36	104.9	107.35	108.53	106.14	106.2	106.05	105.18	104.81	105.84	103.37	107.68	106.43	106.31	108.26	109.05	107.14	105.59	106.69	105.61	108.43	106.38	108.16	108.2	107.29	104.75	104.51	108.99	106.22	110.01	109.94	106.29	103.51
105.02	109.01	103.07	104.89	104.62	103.47	100.83	102.39	101.98	103.06	105.16	106.07	106.17	104.61	104.55	102.69	106.5	107.05	106.49	102.29	105.58	105.04	102.75	105.88	106.04	108.17	104.91	106.01	108.09	101.74	106.05	104.83	102.81	107.83	103.98	102.79	98.652	106.21	101.96	102.27	104.44	104.83	105.34	105.63	104.27	102.89	102.42	105.64	103.9	105.89
104.1	105.61	103.06	107.43	104.21	102.24	105.11	105.59	104.38	103.47	105.36	107.68	105.07	104.75	103.88	106.09	105.47	106.44	102.46	103.05	104.92	104.54	104.72	104.82	108.12	106.77	105.04	104.87	107.36	104.92	105.77	103.4	104.1	107.04	104.67	106.22	104.52	106.34	103.63	105.34	103.88	105.19	103.05	104.77	108.39	104.48	102.9	105.03	104.64	103.59
103.6	107.03	103.92	107.77	103.84	108.53	105.51	106.2	104.34	109.83	106.81	109.24	108.23	105.64	106.29	109.9	107.52	102.61	106.97	105.96	105.8	103.5	103.14	109.89	108.03	105.36	108.03	105.49	107.38	110.62	107.58	106.76	105.68	107.79	106.41	104.59	106.64	107.31	103.73	106.52	106.04	104.05	108.65	105.17	104.64	106.09	103.91	104.87	106.99	104.58
104.18	105.77	105.77	103.61	103.23	106.2	105.17	102.22	104.29	105.48	105.67	106.65	104.84	104.16	105.19	106.4	101.83	104.66	104.26	104.11	104.26	104.68	102.99	104.05	105.17	102.06	108.66	104.24	103.19	105.79	108.13	102.17	102.98	105.01	103.9	107.98	106.61	100.93	104.71	103.08	108.71	105.81	106.25	105.95	107.02	107.16	104.72	104.78	102.26	104.83
105.58	104.4	108.67	105.95	106.13	108.06	105.7	105.69	105.85	107.45	108.15	106.12	105.8	105.82	105.01	102.29	106.36	106.21	103.81	105.09	105.98	103.96	105.88	105.7	104.79	103.42	106.96	107.69	107.55	104.54	102.06	104.12	105.85	106.58	105.13	106.47	106.91	109.23	102.94	107.85	103.87	101.85	106.74	108.53	102.05	104.64	105.78	102.11	106.8	107.36
105.7	105.11	106.53	106.14	108.8	108.43	105.57	103.74	104.6	107.26	102.66	106.76	104.96	106.56	102.54	107.53	109.39	103.24	106.53	107.6	104.9	105.13	104.16	107.84	106.96	108.82	105.33	105.2	107.33	106.89	103.97	105.33	107.94	105.09	103.58	104.86	105.04	108.58	108.71	105.18	106.92	107.67	107.62	109.15	106.87	104.36	108.25	106.73	105.31	109.23
109.39	104.06	106.87	105.05	106.37	105.11	104.09	102.56	107.45	106.73	107.64	107.82	107.93	107.29	108.68	103.95	106.64	105.38	104.51	109.21	110.35	107.71	109.66	108.33	104.96	106.73	105.38	107.85	106.08	108.15	108.98	105.33	108.01	106.81	105.73	106.56	106.61	107.4	107	107.49	107.79	108.09	107.39	105.67	110.62	109.09	107.18	108.68	108.48	105.86
110.17	111.9	111.5	112.06	111.72	114.65	110.38	108.21	112.6	114.83	110.27	110.37	110.94	112.93	112.29	113.14	111.35	111.72	110.18	110.4	112.86	109.45	114.38	110.31	113.43	110.27	109.67	112.51	109.73	111.9	111.96	116.12	110.19	113.03	113.01	112.6	109.15	108.68	110.24	114.61	110.02	111.79	109.24	110.04	110.14	110.92	111.38	107.63	110.26	111.2
103.38	103.87	106.26	106.03	102.64	104.46	107.99	107.88	104.75	105.11	104.79	104.08	106.74	104.05	104.6	104.42	103.85	102.22	104.47	108.38	105.86	104.79	104.17	107.14	102.6	102.94	104.54	104.8	108.06	103.8	105.56	104.19	105.29	106.03	102.02	104.08	105.22	104.28	107.09	104.98	103.76	103.9	103.5	103.38	104.01	102.66	107.03	106.83	104.84	104.95
101.45	105.94	100.84	102.49	102.2	103.93	106.48	104.01	106.51	104.52	105.21	105.09	105.07	106.05	104.47	107.94	103.07	103.39	103.99	103.08	105	102.37	102.68	104.63	108.86	105.91	104.86	105.74	105.69	104.46	104.57	105.35	105.76	104.7	104.05	103.88	105.63	104.91	102.53	104.98	101.86	103.36	104.59	101.44	108.44	105.32	103.37	108.36	106.94	102.65
106.9	107.09	108.66	107.86	106.07	104.05	106.05	103.2	106.49	104.46	109.85	105.57	107.06	104.76	105.41	107.2	106.35	106.4	101.54	105.38	106.54	104.19	105.97	106.45	105.54	107.19	104.78	105.62	105.7	106.21	103.66	106.87	101.98	104.63	102.63	104.19	104.19	106.71	103.47	104.63	105.18	106.61	104.57	102.65	104.49	106.53	104.62	104	106.72	106.68
116.23	113.78	114.95	115.08	115	115.38	115.37	116.23	113.74	114.96	115.65	111.62	116.27	118.36	117.11	119.02	115.99	115.63	118.46	114.81	115.93	119.46	117.92	115.84	114.69	116.73	113.69	115.79	114.27	115.65	114.44	114.02	117.14	114.57	114.49	116.14	116.73	117.98	118.89	116.64	116	117.46	114.91	115.86	113.98	118.27	116.69	113.99	116.79	113.42
111.63	112.86	109.3	110.26	111.37	109.64	113.09	107.89	110.72	110.27	110.43	111.39	114.63	110.92	114.31	111.22	106.77	109.84	109.12	111.83	112.15	110.96	110.6	114.89	110.86	114.59	110.47	108.13	109.58	108.72	109.23	112.37	112.51	112.18	113.2	112.26	110.5	110.71	113.99	113.32	111.5	112.62	108.64	110.91	113.81	111.04	111.67	112.97	111.62	112.3
104.9	105.54	104.79	104.93	103.32	101.81	105.25	102.48	105.6	106.93	108.94	107	106.62	104.59	105.61	103.83	106.22	107.72	107.31	107.07	106.66	104.59	106.5	105.51	105.28	107.52	105.63	105.12	102.58	103.64	105.72	104.65	106.76	106.45	109.42	104.66	108.14	102.83	104.39	104.97	109.82	108.41	105.26	106.28	106.77	105.33	104.1	104.29	106.89	104.18
105.55	110.06	106.36	106.94	105.89	106.98	108.17	104.14	106.54	108.43	105.8	103.96	104.55	106.77	106.09	107.97	106.92	109.33	107.32	105.47	107.38	106.27	105.62	107.29	105.89	106.71	107.19	105.08	105.68	108.18	105.46	110.6	108.44	104.77	105.27	107.34	106.22	106.14	105.14	107.15	106.77	102.89	104	106.16	106.94	106.19	110.54	106.25	107.84	105.69
110.42	109.84	114.96	113.54	112.26	113.83	114.22	111.26	109.91	111.45	113.25	111.72	110.96	107.87	110.95	111.72	109.83	116.01	113.48	110.74	110.86	110.14	111.77	109.52	110.7	112.44	112.1	109.91	112.14	111.38	114.25	110.9	109.76	111.37	111.13	110.89	114.23	110.32	110.26	111.78	114.35	111.8	110.22	112.15	111	114.65	110.19	111.01	109.63	109.84
110.05	107.28	107.23	107.91	106.48	107.74	108.6	106.96	107.93	104.91	106.87	106.81	106.18	107.69	106.48	104.5	105.32	104.7	106.33	106.8	107.87	107.61	105.43	105.45	106.52	109.16	107.53	102.91	104.27	105.37	103.78	106.25	106.55	108.59	109.81	107.15	104.89	105.56	108.04	105.98	105.73	107.32	108.84	106.6	104.45	105.03	106.21	106.61	107.95	106.25
110.65	109.74	106.36	110.91	113.6	112.41	112.99	112.58	107.19	110.09	112.19	114.63	110.2	113.51	112.43	112.8	109.21	111.46	110.72	110.9	112.48	112.26	110.5	109.19	108.85	110.38	109.81	110.3	110.31	113.64	108.31	109.98	109.05	110.68	110.95	109.13	108.4	111.97	109.24	111.3	107.41	110.32	111.65	113.34	111.01	112.74	112.43	109.94	111.09	112.65
111.45	110.41	110.27	110.59	111.8	110.75	114.18	111.44	111.36	107.62	114.22	114.66	113.47	111.64	114.3	111.82	112.91	109.61	108.54	112.12	111.21	109.93	112.78	115.19	111.75	111.38	111.3	111.81	112.64	110.69	111.22	110.77	113.02	115.19	113.03	112.61	115.78	111.51	111.91	113.08	110.94	112.28	110.76	111.35	112.08	111.9	111.7	111.65	111.51	111.09
112.89	112.21	111.71	111.62	111.73	111.36	110.1	110.2	111.54	112.76	111.56	111.1	113.09	110.95	112.81	108.31	111.81	109.49	109.25	110.28	110.28	107.27	108.26	112.27	112.49	111.18	113.69	110.45	109.73	109.29	111.54	113.62	112.16	114.83	107.29	111.83	111.84	107.76	109.33	109.97	112.37	108.2	112.71	113.75	110.42	113.62	110.54	112.61	111.83	113.56
109.16	108.12	108.52	109.41	111.23	106.47	107.54	108.11	110.24	108.65	108.42	112.78	106.27	110.16	111.97	109.27	108.65	108.99	111.6	111.29	110.24	107.53	107.97	109.02	111.75	110.44	110.34	107.59	108.4	110.25	109.75	109.87	113.67	110.93	110.35	110.46	110.65	110.99	109.85	111.36	109.27	111.9	107.97	107.3	108.5	110.57	112.36	114.63	109.35	111.82
100.25	99.983	101.34	97.889	97.419	101.09	101.12	99.802	98.719	100.81	100.47	101.79	100.62	99.066	100.91	101.14	100.06	100.38	99.507	98.468	96.79	96.82	97.331	99.784	98.042	100.48	99.554	100.46	99.264	102.38	100.8	98.958	98.796	102.2	102.85	99.711	99.69	100.31	101.99	103.36	100.17	98.541	98.403	98.106	100.52	97.854	98.721	97.114	98.644	99.016
111.98	113.07	110.38	113	111.98	109.45	109.98	109.32	112.74	111.43	109.84	109.29	111.55	110.47	112.67	110.51	110.13	110.61	109.21	110.57	114.2	114.27	110.85	112.57	112.28	110.01	113.26	111.69	114	112.44	105.73	112.39	108.96	113.58	112.01	113.24	112.02	114.87	109.47	110.66	112.55	110.97	109.01	106.54	114.12	111.31	113.81	113.28	109.67	112.68
109.36	108.93	112.11	111.59	110.66	107.56	111.53	112.8	107.73	112.27	111.54	112.74	109.61	108.93	112.07	105.99	113.55	107.47	108.71	106.41	111.59	108.34	110.17	112.47	109.28	112.17	113.23	108.06	111.3	110.22	111.04	112.1	109.18	113	111.53	110.82	109.74	112.94	111.18	113.16	111.78	106.9	109.98	112.13	111.57	110.33	110.23	108.15	109.59	110.68
110.94	112.22	106.22	109.06	109.04	108.3	109.92	110.28	111.95	111.87	106.4	109.21	109.66	107.87	109.39	111.39	112.15	107.78	110.85	110.81	110.45	111.26	110.92	107.77	107.52	109.22	113.47	111.56	111.69	113.55	111.42	110	112.16	111.29	110.43	108.18	111.7	111.32	110.35	110.6	109.26	106.62	109.41	110.45	110.02	109.88	111.59	113.84	114.95	110.01
102.46	106.38	107.73	103.57	106.5	105.48	105.97	103.09	104.81	105.77	105.74	105.94	101.65	106.19	104.87	108.4	104.83	103.12	101.19	103.72	108	105.11	104.52	104.78	105.08	108.32	105.38	103.77	104.46	104.95	105.9	107.79	105.03	105.46	104.26	107.42	103.95	106.11	105.87	109.36	107.23	104.49	105.26	102.22	106.95	104.62	106.69	104.13	102.35	106.85
106.07	103.93	105.72	105.12	104.8	106.03	102.8	106.32	104.54	103.77	104.37	103.98	106.3	108.56	103.31	104.7	102.69	103.54	107.22	103.91	107.48	103.81	105.83	106.35	104.53	104.86	104.8	103.78	105.65	103.1	104.38	107.15	104.41	103.31	107.04	103.87	106.4	108.01	103.56	106.89	107.28	103.95	104.67	103.55	105.08	104.91	103.78	105.69	103.8	100.31
105.46	104.72	101.49	104.66	104.2	103.65	101.92	103.53	100.98	106.1	105.38	104.61	104.85	109.61	103.91	105.64	105.98	105.95	105.63	104.8	106.37	103.95	106.9	104.76	105.3	103.85	103.38	105.1	103.11	103.89	104.18	102.4	103.6	106.39	104.28	105.22	103.54	102.31	103.97	103.66	105.23	102.82	104.66	106.7	109.87	107.32	104.3	106.38	106.38	105.36
102.45	103.25	100.56	101.59	99.646	101.14	98.7	99.178	103.13	99.245	100.55	99.821	100.36	100.24	102.39	103.56	98.009	102.26	97.478	100.2	101.54	98.927	101.8	100.62	101.24	97.329	101.59	98.459	103.05	102.12	100.23	101.49	99.418	99.497	105.52	100.19	99.878	102.28	101.37	102.2	100.2	102.13	98.725	101.04	101.2	99.403	103.68	98.143	98.509	103.46
105.68	105.2	103.62	107.49	102.97	105.85	106.77	104.28	103.12	105.33	101.88	100.58	104.76	105.79	104.79	106.72	103.34	104.17	103.15	105.79	101.46	106.07	103.8	103.64	104.22	102.31	102.82	102.61	105.13	105.38	104.44	102.58	104.64	102.77	103.62	105.73	103.65	103.05	102.29	104.07	102.73	105.32	103.08	104.29	102.93	103.85	104.35	106.47	105.73	108.62
106.03	106.07	105.15	104.72	108.54	106.99	105.19	106.55	108.5	102.86	103.02	106.04	101.91	106.34	106.27	106.68	106.22	104.01	108.26	104.37	107.2	104.49	103.79	106.36	104.47	105.81	105.75	106.55	105.75	108.52	107.96	105.73	107.77	107.53	106.46	106.56	104.05	104.7	106.94	104.42	104.51	108.07	103.76	108.72	104.6	105.22	106.71	103.99	105.38	105.22
101.76	104.09	104.23	104.95	103.89	105.1	104.59	106.2	106.5	109.24	105.35	106.3	103.41	105.73	108.05	106.4	105.87	104.29	104.86	104.85	105.62	105.91	105.59	106.39	106.02	105.59	104.34	108.02	103.49	103.68	106.81	105.45	107.91	101.48	105.63	105.47	108.5	104.87	106	104.81	107.52	108.3	107.91	105.96	104.76	102.23	104.22	106.2	104.13	104.86
111.75	111.02	114.09	114.41	109.81	107.1	112.31	111.36	109.12	110.27	109.87	109.88	110.16	109.39	109.04	114.15	109.56	107.79	111.3	108.74	113.34	110.08	109.91	109.76	111.78	109.52	108.83	111.19	110.92	110.28	109.19	111.47	113.44	109.33	106.93	111.57	112.83	111.37	112.15	111.84	111.29	106.85	111.93	108.33	109.75	110.03	110.59	110.84	110.89	108.9
107.1	107.23	106.84	104.81	108.18	107.01	105.35	106.08	106.7	106.48	105.31	107.43	106.61	105.68	107.05	105.18	101.1	108.34	107.39	107.48	105.35	103.75	104.46	102.5	104.97	106.68	106.66	106.47	103.65	102.86	109.07	103.2	106.55	105.85	107.47	106.61	107.14	107.66	106.6	106.6	105.75	106.12	103.27	102.17	105.85	107.88	103.63	104.14	103.06	105.44
108.11	106.19	105.84	106.05	105.19	106.65	104.47	105.34	102.94	103.35	105.37	105.33	105.65	103.21	105.89	102.53	104	105.79	105.69	106.91	104.13	101.5	106.29	104.04	108.81	104.56	103.76	103.75	107.24	105.64	103.1	107.85	102.69	104.22	106.79	105.56	103.97	104.14	105.57	104.08	105.45	104.65	106.41	105.66	107.28	105.09	106.84	106.8	106.56	107.57
111.27	111.38	112.73	110.06	112.19	109.67	113.58	111.57	114.34	112.66	112.43	115.06	113	112.01	113.58	109.79	114.04	110.34	107.28	111.47	112.42	113.13	110.22	115.4	113.62	112.5	107.84	110.65	111.47	107.64	109.44	112.93	110.38	109.74	114.3	108.65	109.46	113.09	109.81	112.66	115.5	115.08	113.99	110.62	114.2	114.03	110.86	108.18	112.93	112.52
113.81	111.6	113.29	110.37	114.36	111.81	110.08	114.25	113.14	112.27	112.45	114.63	112.13	111.41	112.08	112.05	114.71	113.59	114.65	114.53	113.48	110.6	113.88	111.47	114.14	114.94	111.62	111.84	112.37	111.84	112.43	113.09	112.72	114.24	113.15	111.17	110.5	114.02	112.9	116.37	110.85	111.91	113.85	112.49	112.52	115.23	114.14	113.95	110.7	113.08
112.16	108.74	108.88	112.64	111.03	110.06	112.64	115.13	111.38	108.73	110.54	109.04	111.03	112.58	112.06	115.08	110.79	112.88	111.44	112.12	114.57	108.56	112.35	109.95	109.81	112.15	111.84	110.38	109.39	110.17	110.39	116	113.16	115.06	113.15	110.34	112.41	110.93	108.06	112.73	110.53	111.02	111.2	111.33	114.47	113.4	111.92	114.44	111.3	108.82
108.79	105.59	104.19	105.76	104.48	108.86	106.48	106.77	105.46	104.01	104.56	105.38	106.6	105.64	104.42	106.29	104.73	105.24	107.17	107.75	107.17	105.52	109.08	102.5	107.01	107.83	103.49	104.52	105.67	105.08	108.33	105.17	107.42	108.18	109.15	104.2	108.94	105.37	107.84	104.35	107.45	104.72	102.45	105.61	108.91	105.2	104.02	105.99	109.51	107.73
110.32	111.96	109.11	109.75	111.24	112.27	111.52	112.83	109.37	109.8	111.97	106.92	110.92	114.77	112.84	107.47	111.66	111.88	110.53	108.99	112.08	113.77	114.04	108.63	109.26	110.06	112.25	111.5	107.43	107.49	110.54	106.92	110.44	110.24	110.02	113.32	108.55	111.3	111.17	107.59	110.65	111.25	113.08	110.75	110.36	110.35	109.97	108.99	110.3	111.97
116.63	117.41	119.3	117.35	119.15	118.03	120.15	118.97	115.78	116.24	116.59	118.85	116.92	118.5	117.59	118.13	118.41	116.3	117.65	117.8	119.11	117.53	117.19	116.64	116.4	119.48	116.1	116.8	117.55	117.39	115.82	119.67	119.83	119.44	113.05	116.97	117.62	116.43	116.63	117.95	117.07	118.48	114.73	115.43	114.67	116.62	117.07	115.77	120.79	120.25
103.61	106.43	107.55	105.22	108.11	107.1	109.4	106.44	107.62	105.65	105.97	106.23	106.07	104.76	104.63	105.78	105.62	105.41	106.02	107.35	106.31	104.79	107.69	108.71	106.41	104.87	109.35	106.63	109.68	108.05	106.74	105.13	104.73	107.27	103.82	101.34	106.04	108	105.3	109.25	103.11	108.03	103.12	104.32	107.08	106.77	104.62	105.18	105.51	104.98
104.78	106.12	107.27	104.73	105.73	103.8	104.83	108.48	102.48	103.92	103.34	103.73	104.58	101.83	105.68	104.64	106.84	105.14	105.84	105.46	103.68	102.85	106.45	104.91	108.81	104.43	104.37	107.01	108.01	105.42	101.73	107.76	106.68	105.46	105.39	105.81	107.2	106.47	104.45	105.33	104.04	106.67	107.7	105.56	105.35	105.94	102.62	106.25	106.56	103.3
107.8	112.27	110.27	108.77	112.32	110.62	109.54	109.79	109.68	112.03	110.84	113.39	108.73	110.69	110.99	112.06	111.22	113.35	109.94	112.51	108.68	112.3	109.73	109.68	112.07	108.36	109.76	112.44	111.08	110.68	109.98	110.89	111.03	111.02	115.28	110.28	111.53	111.26	110.36	111.38	111.88	110.23	112.94	112.8	110.81	111.1	109.67	111.56	110.07	107.88
102.41	99.656	101.97	99.297	100.43	96.202	100.19	101	100.86	97.736	100.83	99.641	98.413	95.603	99.557	99.952	101.48	98.204	100.51	100.63	100.81	99.893	102.48	100.85	99.125	100.21	101.49	97.69	99.878	100.86	99.96	99.796	99.873	99.106	99.087	99.834	100.32	99.206	101.13	101.05	100.29	97.789	100.24	101.39	99.109	97.268	98.217	101.99	98.763	101
103.54	98.954	100.32	99.821	102.28	100.97	103.76	102.07	102.22	101.33	99.388	101.17	98.048	102.43	104.77	100.08	100.94	100.2	98.456	101.85	101.36	98.712	103.64	104.31	99.784	96.648	101.32	100.12	101.25	100.41	101.14	103.89	101.81	99.897	100.63	99.317	99.739	98.902	102	99.911	101.56	102.67	99.103	99.571	101.48	101.48	99.508	101.72	101.03	98.056
112.15	112.39	111.54	114.9	112.24	110.56	113.08	111.54	109.71	110.6	112.41	109.08	111.39	108.68	112.45	110.08	112.97	112.73	109.62	110.4	111.45	112.68	112.26	111.4	107.72	110.39	111	112.7	107.72	114.07	109.2	109.2	110.32	110.65	115.17	112.76	110.89	113.92	113.51	111.65	109.53	109.58	110.7	112.37	111.99	109.13	108.34	108.91	110.22	110.96
109.51	103.45	107.44	106.62	106.64	104.12	107.3	110.88	105.72	105.14	103.45	106.23	104.22	107.29	107.92	103.85	106.69	104.99	107.29	105.96	103.64	104.78	107.03	104.11	104.92	103.85	105.43	106.51	107.46	106.59	102.57	102.19	106.93	109.1	105.94	104.53	105.77	106.04	104.59	104.16	104.54	106.28	107.54	107.85	105.68	106.59	106.13	105.24	105.76	106.99
99.207	101.1	97.937	100.92	101.01	103.4	102.95	99.105	99.201	102.22	101.47	98.625	99.24	98.979	100.04	96.596	99.346	98.587	98.91	95.923	100.79	102.7	101.16	101.01	101.07	100.81	97.507	98.904	102.22	98.105	100.93	96.987	99.578	103.45	99.274	100.56	100.54	97.474	99.586	103.3	100.7	98.15	102.05	101.99	99.987	101.14	102.4	98.11	100.3	98.627
101.48	105.34	104.99	104.94	106.82	98.711	106.28	106.29	102.58	104.7	103.45	108.29	106.15	104.26	106.7	105.55	104.18	103.51	104.63	103.07	105.17	104.16	103.98	103.7	102.59	104.53	104	105.25	103.97	104.03	106.22	105.06	101.34	101.13	104.37	103.27	107.76	105.39	102.36	102.39	109.5	102.48	106.67	104.38	101.99	105.48	102.17	104.59	101.24	106.01
107.05	104.69	109.01	106.13	106.07	101.75	103.98	105.18	106.66	106.24	104.98	106.86	106.9	105.3	106.51	105.88	107.02	107.23	106.62	104.47	105.47	106.23	106.51	105.64	107.4	104.84	105.54	105.62	103.97	106.8	106.4	108.28	105.63	108.28	103.6	106.17	106.45	104.79	105.07	104.8	106.7	104.01	109.77	104.14	103.82	104.77	106.62	105.09	107.31	101.81
105.82	102.7	103.9	109.78	105.89	103.1	107.41	105.6	106.11	107.03	104.91	104.97	109.31	105.51	106.51	106.33	109.72	104.41	106.5	103.28	104.66	103.77	107.24	108.24	108.75	103.23	105.65	108.03	107.72	105.12	104.74	106.86	104.33	109.23	107.42	108.23	104.36	106.69	107.39	106.13	106.98	105.65	105.5	104.85	105.08	108.14	106.44	103.73	103.65	105.6
115.81	117.61	114.32	116.52	115.38	117.06	118.36	117.64	116.36	117.8	117.6	113.75	120.19	116.76	115.68	117.51	116.12	115.68	118.01	118.3	115.53	117.46	117.87	112.43	117.69	118.97	117.29	115.88	117.94	117.78	118.62	118.83	121.14	113.44	115.06	119.66	115.06	119.32	119.42	116.73	117.7	119.88	118.07	117.86	117.97	117.77	117.82	114.37	113.43	115.57
104.24	101.43	100.84	101.51	102.01	102.31	101.83	100.73	100.72	103.2	99.483	100.63	99.212	98.27	99.965	97.574	104.34	102.66	97.59	98.895	99.506	99.839	101.51	103.15	98.055	99.275	98.626	101.65	101.29	98.068	99.698	100.62	101.72	100.42	101.2	99.286	100.81	102.28	101.49	103.65	101.76	101.07	103.89	100.96	97.765	100.69	98.737	100.65	98.503	98.35
112.77	107.84	109.35	108.72	112.62	112.97	109.14	109.81	112.18	112.27	111.95	114.75	113.71	111.74	108.38	114.93	108.63	110.94	109.53	112.64	104.96	111.63	109.85	109.86	110.82	109.73	109.56	111.53	107.9	110.1	111	108.52	110.9	110.49	111.53	109.1	108.97	110.84	110.81	113.12	112.44	112.85	108.85	113.56	107.95	107.04	110.07	111.33	109.92	110.31
113.53	112.29	115.67	112.03	111.38	113.78	114.05	113.78	113.92	110.1	112.9	111.91	112.11	109.97	112.28	110.91	112.44	111.02	111.07	113.98	112.27	111.26	113.24	113.84	111.74	114.31	112.6	112.03	109.06	112.54	109.41	112.6	113.37	112.06	109.9	112.12	113.72	112.93	112.4	115.46	110.73	111.52	113.42	110.72	114.42	113.18	110.26	113.38	112.19	111.96
111.6	111.52	111	112.87	112.19	113.73	111.8	108.7	112.74	111.12	109.05	112.89	114.32	108.08	112.6	112.28	109.02	111.47	114.16	112.57	107.89	112.54	111.36	113.55	112.85	111.81	113.41	111.29	110.22	112.57	113.16	108.03	112.82	107.76	107.65	108.44	109.19	111.75	110.07	112.01	111.18	115.68	110.53	113.23	111.97	111.97	109.04	110.32	113.03	110.46
102.98	99.944	102.59	101.09	100.77	99.134	98.946	101.28	103.55	101.11	96.595	103.82	99.014	101.06	101.26	102.35	101.38	101.79	100.57	101.74	101.26	100.64	101.43	96.929	102.63	101.19	99.493	101.74	96.717	103.88	98.003	102.44	100.07	100.66	100.13	101.45	98.232	102.85	97.326	100.66	99.255	100.86	98.809	99.2	100.81	102.93	103.78	100.62	99.97	101.62
102.06	107.68	104.82	104.85	106.99	103.08	105.96	105.04	104.71	105.2	104.25	106.49	106.13	104.28	103.88	105.14	106.86	104.34	105.51	105.59	105.33	105.3	106.77	103.9	105.94	108.21	102.94	103.99	102.54	107.62	106.58	105.24	105.24	104.19	104.72	106.04	103.37	102.48	106.53	103.41	106.46	105.21	105.06	106.57	103.89	105.61	106.85	106.57	106.86	105.56
112.73	112.4	111.82	113.47	109.28	113.69	112.42	108.96	114.23	111.38	111.68	111.98	111.52	111.63	114.88	113.59	112.37	113.46	114.03	111.73	110.08	112.69	112.03	111.8	113.46	111.69	110.64	112.34	114.36	110.11	109.47	110	111.95	110.87	109.79	109.59	110.55	112.22	110.87	112.39	112.6	111.47	111.15	109.41	109.47	110.78	114.53	110.46	113.19	113.28
115.91	119.93	116.01	117.78	119.21	118.49	117.11	117.13	116.3	116.61	118.47	116.69	119.52	118.97	116.9	115.89	115.6	114.12	119.03	119.48	118.57	118.21	117.31	117	114.49	116.84	117.86	114.83	119.55	117.4	119.33	120.79	117.05	117.17	118.22	117.03	118.25	113.94	117.77	119.85	119.93	118.01	118.73	116.38	114.84	117.95	117.31	120.38	117.33	115.76
109.17	109.05	110.94	109.14	112.86	111.28	110.1	111.02	112.79	115.46	113.4	108.66	108.41	111.15	111.87	107.53	111.2	109.34	109.79	110.9	110.39	109.09	112.42	112.06	111.3	111.89	114.81	114	112.42	111.45	111	112.93	112.05	111.54	112.86	111.86	108.99	113.35	111.39	110.25	110.34	110.84	112.32	112.56	112.82	110.72	109.43	111.14	110.48	108.51
100.78	97.462	102.16	100.19	99.463	97.954	94.818	99.47	101.26	97.689	104.06	100.41	97.77	102.74	101.12	100.85	103.34	99.454	100.86	98.887	104.66	103.69	104.47	101.26	102.17	102.31	98.61	100.02	98.564	101.12	100.78	101.04	99.77	100.46	100.39	100.79	96.745	103.09	102.02	100.62	101.57	99.319	102.21	99.198	98.964	97.131	101.81	100.5	103.49	103.9
99.512	99.304	101	101.48	98.041	99.324	100.37	99.911	101.19	98.45	97.855	100.4	96.814	100.63	101.95	101.99	101.53	100.7	98.391	101.72	99.398	98.87	101.83	100.42	99.306	99.522	98.909	99.632	101.36	102.01	100.24	99.184	102.55	100.7	99.301	101.23	98.486	99.417	100.34	100.56	98.834	98.662	97.928	97.388	101.57	98.094	99.895	100.46	101.98	100.09
99.622	98.898	101.5	101.32	99.359	98.766	96.913	99.005	103.8	99.511	100.39	98.492	100.31	103.12	100.79	98.303	101.81	100.5	102.86	97.825	100.52	100.7	100.78	97.566	103.28	99.896	103.36	99.856	101.41	100.62	101.18	102.89	100.48	98.66	99.97	99.84	101.99	98.752	99.185	99.793	97.33	102.39	99.112	98.984	100.98	97.786	99.615	99.065	100.71	100.29
108.38	100.17	106.21	103.45	105.82	103.24	105.19	103.89	106.28	105.32	104.59	106.35	105.04	106.29	105.16	105.75	100.87	105.41	106.76	104.71	105.5	103.67	101.68	105.42	102.94	107.2	104.43	101.65	103.08	104.23	109.19	103.05	103.02	104.11	104.75	104.56	105.52	105.4	105.3	105.15	106.13	107.73	103.58	104.96	103.15	102.41	105.7	101.51	104.44	106.94
106.74	105.13	105.14	103.55	103.29	104.89	105.39	105.1	105.16	104.56	101.58	101.39	105.26	105.69	106.25	106.55	102.43	100.43	103.74	102.18	105.07	104.07	103.08	103.71	106.52	108.84	103.34	107.04	105.83	104	100.77	103.12	103.32	106.41	103.29	104.32	103.96	104.23	106.03	103.49	105.99	104.42	104.47	103.27	103.9	106.19	105.38	105.33	101.26	108.37
110.61	111.06	112.08	111.85	112.65	111.7	113.1	111.23	110.61	111.02	112.73	112.02	112.71	112.78	111.66	109.96	114.83	111.89	111.56	112.25	110.48	112.63	112.07	111.77	111.32	109.24	107.94	112.23	108.48	110.85	111.63	111.36	111.96	109.54	109.8	108.06	111.28	106.31	111.38	112.43	113	110.62	110.84	109.04	110.44	111.35	112.87	110.75	107.63	108.31
96.661	99.122	100.3	99.8	99.8	101.34	99.427	100.37	98.942	102.3	102.3	100.71	104.5	102.02	101.48	104.84	102.52	97.635	102.58	99.865	102.86	101.29	97.946	100.18	99.663	101.2	103.38	97.66	100.71	102.69	99.663	99.498	99.747	102.01	100.98	101.46	101.06	98.357	97.88	100.32	100.09	95.537	100.86	103.2	100.52	97.868	99.995	103.69	98.776	100.83
101.99	101.99	105.37	106.52	105.33	105.94	107.67	106.73	102.92	106.87	106.37	104.94	105.25	102.49	106.27	105.65	103.3	104.76	107.12	104.09	106.7	105.05	106.6	105.05	104.7	106.29	104.82	107	106.31	105.76	103.28	106.14	106.74	104.18	104.99	102.94	107.8	105.9	104.18	106.01	106.04	103.24	102.73	103.86	106.02	107.19	99.709	106.26	103.85	104.64
109.26	108.63	105.55	109.01	109.01	104.18	109.96	108.62	106.62	103.8	109.87	108.29	102.86	108.12	108.53	106.37	104.11	107.78	104.44	107.76	107.53	110.17	107.43	103.23	109.74	107.66	105.85	105.26	106.71	109.05	108.71	106.62	105.05	107.97	107.22	104.65	106.18	108.45	105.63	109.55	110.69	106.65	109.8	106.57	108.91	105.26	108.39	107.77	107.09	108.78
114.22	108.52	112.75	108.37	110.16	110.6	108.7	112.51	114.06	108.43	111.25	112.96	112.56	109.42	113.93	107.59	109.04	110.75	111.08	111.63	109.71	112.01	107.36	111.28	108.76	109.43	109.57	112.29	108.95	113.9	114.54	111.74	113.14	108.87	113.43	112.15	110.93	113.57	111.21	107.87	107.73	111.28	113.26	109.6	110.11	112.63	114.53	112.68	109.61	110.89
100.74	100.62	103.73	99.017	103.73	101.32	98.538	98.445	98.587	100.05	101.89	100.09	97.972	99.507	99.551	98.73	100.36	100.42	101.09	99.784	95.853	98.268	101.13	98.308	99.637	101.48	99.545	96.537	98.144	98.459	100.07	101.65	100.47	101.59	100.6	102.05	98.471	97.359	99.075	100.98	98.641	98.892	102.18	99.022	102.88	100.89	101.97	100.75	97.564	104.16
110.71	110.5	112.53	114.28	109.87	110.47	111.6	113.49	108.86	111.44	111.39	112.09	111.61	114.7	113.1	110.68	112.74	112.72	112.73	112.8	110.86	112.05	111.78	110.18	109.42	112.29	109.71	109.75	109.89	112.18	110.25	110.42	110.33	111.3	110.4	108.56	112.79	110.9	111.5	108.47	110.1	111.97	110.44	108.73	112.82	111.67	111.01	111.76	111.62	110.24
106.81	108.32	111.2	110.63	110.24	109.65	111.3	112.12	110.42	109.84	113.02	111.2	112.76	111.21	111.2	109.8	110.77	108.12	111.01	108.71	109.31	110.56	111.54	110.34	111.28	107.06	110.7	108.31	111.03	111.95	110.5	109.34	108.23	110.12	111.84	109.08	109.66	111.53	110.55	109.08	108.2	107.08	111.64	110.76	106.79	108.48	112.42	111.78	109.85	108.81
106.57	107.19	104.08	104.81	106.44	106.97	105.36	103.15	105.05	105.37	105.05	109.24	108.29	106.54	105.08	106.49	108.58	104.07	106.73	105.32	109.91	107.43	106.79	104.22	106.72	106.21	107.52	106.96	105.56	108.38	105.09	104.58	105.54	106.86	105.93	107.63	105.54	109.49	106.35	102.25	106.17	103.61	107.25	102.14	104	104.89	108.94	105.94	107.43	105.7
115.6	111.15	110.96	111.38	112.95	115.05	112.85	113.97	114.03	112.41	111.75	113.3	114.42	112.21	114.39	110.64	113.05	110.86	112.19	113	113.51	113.4	111.87	115.97	112.4	113.12	113.03	112.73	114.26	111.86	110.22	108.39	111.2	111.1	113.12	113.53	114.03	110.46	111.58	111.72	113.4	112.97	111.45	109.55	112.42	110.19	109.26	111.25	113.58	111.98
110.34	110.24	110.74	110.37	110.08	107.97	109.7	111.36	110.79	110.99	107.78	109.26	110.12	110.88	109.18	111.51	110.63	107.7	108.13	109.73	109	109.93	111.38	112.49	111.8	108.74	107.81	110.51	105.5	111.35	110.46	109.49	110.45	109.02	111.11	111.4	106.45	111.2	112.73	110.92	109.78	109.53	107.45	109.6	110.31	107.48	110.66	110.2	109.56	110.85
102.59	101.23	104.82	104.33	102.42	101.36	105.29	105.12	102.48	106.16	106.16	103.09	108.16	101.88	102.78	103.94	104.32	103.08	105.43	101.85	105.89	107.18	103.29	102.56	104.81	104.16	101.33	106.54	103.44	105.77	106.37	103.16	106.15	104.76	103.9	105.68	105.42	103.66	104.45	104.57	102.62	102.63	105.21	108.07	105.1	105.71	103.04	104.43	106.83	102.08
99.758	100.6	99.963	99.162	100.47	101.49	100.31	97.687	102.59	103.13	97.8	100.6	100.69	98.298	97.664	99.257	98.982	98.578	100.56	99.704	101.74	97.385	101.43	100.3	99.445	102.31	102.99	99.627	96.022	100.98	98.918	100.39	98.959	101.29	101.57	101.63	98.598	100.17	100.55	100.06	98.289	100.95	102.86	100.94	98.82	100.45	96.926	102.27	97.227	101.49
105.24	107.33	102.85	105.96	108.82	105.38	103.57	110.01	102.84	103.61	102.4	104.6	108.79	107.6	107.39	107.13	106.02	106.82	99.643	104.78	105.07	104.48	106.78	108.53	107.18	104.39	108.15	105.91	104.81	106.11	106.32	104.68	109.27	105.65	106.85	104.02	103.58	106.69	109.04	110.55	106.97	105.42	107.04	105.36	104.24	108.66	105.8	105.91	106.59	107.22
105.07	104.68	101.59	103.85	106.71	106.64	102.35	106.94	105.61	106.51	106.27	103.48	107.23	106.64	106.09	105.13	107.82	104.88	108.35	107.07	104.7	107.5	107.16	105.8	102.73	105.73	107.88	105.82	103.98	107.95	104.17	105.47	105.89	108.96	106.44	110.39	106.14	105.21	107.82	103.18	108.5	105.25	102.39	106.09	105.22	105.43	107.19	105.79	106.25	106.24
119.6	116.05	115.07	117.8	118.47	116.89	119.11	117.21	118.83	115.15	116.46	119.01	120.82	115.56	116.82	116.14	117.35	116.98	116.96	117.97	116.08	119.19	116.72	117.85	117.64	117.86	117.06	116.44	115.74	119.43	113.47	118.57	118.28	116.78	121.7	117.04	119.07	118.06	116.66	118.89	119.55	118.23	121.01	119.02	120.3	115.53	115.52	118.27	115.62	119.51
108.46	108.42	110.92	113.3	107.5	111.47	112.35	108.97	106.8	109.7	109.58	110.32	111.58	106.51	112.61	109.51	110.65	108.85	107.63	111.01	109.44	107.07	110.04	108.83	108.09	111.05	108.93	112.58	109.97	110.96	113.72	110.3	109.57	110.62	112.32	110.23	110.95	108.52	105.93	109.36	110.88	107.89	108.79	110.37	109.63	109.12	109.94	107.62	111.32	110.45
105.87	108.68	102.18	105.39	105.42	105.23	104.28	104.1	103.67	103.42	103.6	103.34	107.74	105.02	104.23	103.81	105.29	103.51	104.49	108.1	109.55	102.24	105.26	103.76	106.59	105.6	106.11	104.2	106.13	102.43	105.35	104.56	103.13	104.59	106.59	103.86	106.33	102.93	105.54	107.66	104.54	105.63	102.86	105.93	106.47	109.37	103.2	105.73	102.39	106.33
113.92	114.9	114.25	110.24	113.5	111.28	114.42	110.59	112.39	111.45	111.61	112.76	110.11	114.26	113.48	115.17	110.1	107.46	109.43	108.76	109.62	108.32	111.15	111.62	111.36	113.8	107.69	112.5	111.33	108.17	112.25	113.32	112.49	111.56	114.24	113.88	112.52	110.48	110.05	109.35	113.26	110.08	111.39	109.59	115.41	108.78	110.89	111.18	111.09	112.95
106.18	107.27	107.49	107.73	106.57	103.68	105.01	105.87	104.9	104.69	104.55	106.68	108.58	107.06	109.9	104.71	105.31	108.75	104.34	108.59	106.03	105.95	105.64	107.86	108.92	107.28	107.36	106.64	106.18	107	106.34	101.51	108.3	105.15	102.51	108.93	109.56	104.2	105.67	104.46	104.41	105.18	102.88	107.89	105.03	105.82	104.34	106.26	105.85	107.4
111.73	112.56	111.45	111.97	110.64	110.54	112.99	112.33	113.11	110.18	116.49	110.6	117.09	114.73	113.77	111.4	112.8	112.77	112.53	109.89	110.5	111.37	111.1	112.41	115.07	112.2	114.57	111.38	113.05	112.37	112.18	114.2	115.17	113.04	114.26	111.61	111.23	114.56	111.74	113.79	109.92	113.95	118.39	109.26	115.47	114.42	111.22	114.17	113.26	107.36
110.35	108.33	108.49	111.82	111.7	111.89	110.89	111.76	108.49	111.38	110.35	114.45	111.46	112.68	113.81	114.16	111.21	108.92	111.7	111	110.9	112.79	112.9	109.71	109.71	113.24	111.15	112.32	109.14	109.61	112.14	108.83	111.22	113.81	110.4	106.62	110.13	111.68	110.31	111.35	109.6	111.19	112.48	110.93	109.68	113.63	109.56	112.35	109.47	113.34
114.64	112.64	114.02	110.61	109.72	112.26	116.35	112.66	109.84	114.87	114.63	112.38	111.24	112.2	110.19	112.17	113.49	110.79	111.1	114.53	113.93	113.69	114.01	112.78	111.98	112.6	113.18	110.09	111.44	115.65	111.47	114.24	109.59	117.43	117.38	112.46	111.88	112.47	112.82	114.47	111.23	112.23	111.93	113.82	112.54	107.98	113.46	112.03	110.08	112.01
113.23	112.6	114.66	112.42	115.93	111.12	111.36	113.4	111	112.82	113.76	111.84	114.97	112.49	116.2	111.54	112.06	111.61	117.9	111.12	113.2	108.47	113.02	111.21	111.99	111.26	113.92	112.58	113.24	108.88	114.92	116.18	112.49	113.66	111.69	112.06	114.7	115.4	114.02	114.49	112.76	112.21	113.56	112.61	112.04	112.18	112.41	112.53	114.51	113.09
105.69	107.08	106.32	106.26	107.6	107.52	105.22	107.88	105.15	104.44	107.28	105.86	105.02	103.67	104.88	105.25	107.51	103.54	106.62	108.71	104.34	107.31	107.62	106.58	106.14	107.87	105.97	99.497	104.06	105.78	107.37	108.19	107.14	104.71	104.22	108.05	105.24	104.73	107.03	106.31	107.25	105.53	101.94	105.84	104.66	109.39	104.56	102.93	108.2	103.98
104.14	104.04	103.96	104.25	106.99	103.35	106.44	106.8	103.71	104.69	103.74	104.89	105.92	107.18	104.37	106.92	103.09	103.85	105.92	105.18	105.64	101.4	104.44	105.54	106.11	101.76	102.58	106.49	103.4	103.39	100.57	104.33	104.27	102.66	107.6	104.57	106.3	101.41	104.57	102.66	106.29	106.19	103.82	102.8	100.43	103.69	101.84	106.64	106.34	107.48
110.94	106.74	113.36	112.86	112.45	112.65	110.36	111.21	112.48	112.84	113.28	112.98	114.89	114.6	109.29	113.16	111.04	111.35	109.25	111.86	110.18	109.23	111.98	110.11	110.99	115.17	110.42	113.08	111.28	111.65	111.82	111.18	112.13	112.16	111.83	111.47	113.55	110.29	116.6	109.97	108.6	112.34	113.56	108.77	110.36	116.2	111.34	109.25	114.19	113.54
106.27	107.68	105.54	101.62	109.34	106.24	104.4	105.99	105.6	100.72	105.96	106.05	103.57	103.23	105.24	104.72	102.72	103.18	104.49	101.67	104.3	104.57	104.34	104.45	105.2	104.93	105	106.5	106.22	105.83	103.02	103.08	103.71	106.11	105.32	107.81	106.61	108.25	103.96	106.52	106.64	105.66	105	106.88	106.11	104.92	104.29	106.22	103.68	102.74
111.01	112.48	111.91	113.28	112.31	112.41	112.13	111.12	114.1	112.68	109.53	112.58	110.29	109.5	110.79	114.08	112.56	113.16	111.67	110.74	111.26	111.95	109.88	114.27	109.75	110.67	111.22	113.6	111.07	109.24	111.05	111.65	114.73	110.75	113.6	112.47	112.66	110.33	111.87	106.71	110.22	108.24	112.92	114.52	107.12	109.45	112.14	110.1	112.18	112.94
103.68	103.55	104.62	106.52	104.1	106.12	104.71	103.79	105.99	104.34	106.01	105.64	100.78	103.14	102.25	103.88	106.04	107.42	104.24	104.04	105.35	104.34	103.67	103.87	106.04	100.35	105.18	103.31	101.94	107	107.27	105	103.77	102.78	103.47	106.15	104.9	104.94	104.19	104.3	102.44	102.85	104.16	100.82	106.09	103.27	105.24	101.01	106.43	104.66
105.81	106.42	103.69	107.18	104.66	102.1	106.61	109.06	106.32	107.54	105.15	105.24	105.5	106.26	106.54	103.98	109.03	104.65	107.49	106	107.96	105.66	110.04	105.07	106.73	103.31	107.61	108.97	104.62	110.75	102.8	108.3	106.71	105.18	107.12	105.67	104.85	104.99	103.77	102.6	110.37	106.84	104.86	103.79	103.33	110.53	106.55	104.67	101.66	108.08
108.41	105.5	105.65	103.97	108.85	106.39	105.29	104.65	109	103.04	106.01	106.71	103.15	105.64	104.95	105.76	107.72	106.61	105.98	106.46	101.5	103.63	104.25	104.66	103.01	103.97	106.57	106.4	108.29	108.37	103.32	106.45	105.56	104.69	102.77	107.15	106.15	106.56	105.41	104.27	105.61	104.04	107.62	104.76	105.49	110.12	107.92	107.69	106.48	107.61
99.541	99.124	100.5	100.22	99.466	98.348	96.867	97.486	99.356	98.996	101.86	99.372	101.31	99.787	98.426	102.29	97.374	98.179	101.57	100.08	101.57	99.484	98.209	101.9	98.925	98.343	102.41	98.881	99.084	102.71	101.76	97.439	99.441	101.39	100.74	99.873	102.64	100.41	100.08	100.41	96.678	99.056	100.44	103.83	100.73	97.798	99.632	99.911	102.19	99.679
111.34	111.76	112.17	111.29	109.67	110.11	110.15	111.97	110.97	112.2	111.87	110.84	109.48	115.24	113.16	111.97	113.33	113.81	113.54	112.92	110.51	112.62	113.68	112.72	113.26	111.88	113.5	108.86	115.02	109.8	111.53	116.44	110.54	110.1	112.34	108.57	115.35	111.33	115	111.3	110.58	113.16	108.31	110.17	112.99	108.88	115.23	110.92	112.81	110.95
104.57	105.36	104.55	101.7	105.89	104.94	104.64	106.93	103.13	106.91	103.58	102.84	102.97	108.27	106.13	105.25	104.74	105.56	104.49	105.75	108.18	105.76	105.45	103.9	105.99	103.65	107.02	103.58	103.1	106.58	102.84	104.23	106.35	104.3	106.94	104.48	107.54	105.31	107.27	106.86	103.69	105.56	104.92	105.87	104.29	106.19	105.56	103.62	104.22	105.06
106.61	108.37	105.59	104.1	108.03	105.24	107.42	107.56	108.43	103.94	102.49	106.53	105.66	109.27	104.95	106.98	105.87	106.47	108.32	105.04	106.93	108.78	105.45	105.51	105.68	109.16	108.26	104.76	104.05	106.76	106.98	108.94	107.5	105.65	103.11	103.33	104.44	108.2	105.07	107.29	105.42	106.11	107.05	108.84	108.98	106.72	108.83	105.07	108.5	106.63
117.49	113.29	116.06	115.69	114.74	118.6	120.94	117.62	116.86	117.49	114.74	118.33	117.07	120.97	115	119.99	118.23	116.57	116.11	116.39	116.03	120.67	118.81	117.64	118.91	117.84	120.3	120.4	116.04	116.17	118.5	117.34	114.42	118.35	117.73	119.9	113.95	117.86	118.91	116.97	116.06	117.83	117.15	115.66	116.73	116.77	114.94	111.63	115.65	116.6
114.47	112.57	110.98	109.94	112.9	112.63	109.53	110.43	109.38	111.52	111	115.75	111.44	113.65	111.91	113.88	110.99	110.54	109.97	112.42	111.82	110.87	109.48	109.52	110.55	114.71	111.56	112.14	112.22	112.14	112.4	114.52	110.76	111.24	109.9	108.94	110.01	115.24	110.62	111.12	113.59	111.91	111.34	113.04	108.87	112.66	113.06	110.89	111.92	110.45
104.08	107.7	109.38	109.6	106.31	105.52	106.41	107.2	107.66	108.6	108.03	106.44	107.16	105.32	107.39	107.17	106.34	105.79	107.64	108.14	108.01	110.47	105.97	107.47	112.21	105.43	107.95	103.76	105.95	107.15	104.25	108.17	107.39	107.21	111.72	106.03	110.22	108.87	108.11	104.22	107.54	106.24	110.21	107.49	105.49	109.15	108.03	107.83	107.1	107.22
112.59	108.96	111.44	111.44	110.49	111.04	109.98	113.27	112.12	116.39	112.54	113.63	111.55	111.33	110.86	113.06	108.67	109.88	109.62	111.85	109.46	110.56	110.78	111.52	111.47	113.05	112.92	109.9	113.91	110.8	109.34	111.28	115.86	110.74	111.4	114.73	109.66	109.68	108.89	110.57	114.65	110.26	112.56	111.16	111.06	114.33	111.3	111.31	114.67	109.96
117.05	115.78	117.37	117.36	116.02	115.09	116.57	117.3	117.68	118.44	116.17	114.96	120.36	114.14	115.78	118.07	115.16	117.26	116.43	113.94	116.36	115.26	114.82	116.02	115.67	114.59	117.91	115.94	116.83	118.03	117.27	118.32	115.15	114.4	112.99	116.14	114.82	117.53	112.6	115.47	117.93	117.54	119.89	118.37	118.72	116.29	116.71	113.54	116.05	114.21
101.91	107.91	104.32	100.69	101.68	103.74	104.68	104.39	105.12	103.87	104.3	103.49	103.87	103.25	110.32	101.21	103.58	106.2	106.24	103.07	103.59	103.56	106.02	104.71	104.42	108.22	101.42	103.53	104.62	105.68	107.42	104.42	103.58	103.6	108.46	103.43	104.1	105.97	105.57	106.19	101.05	105.27	108.03	101.92	103.61	107.02	106.97	102.23	102.79	105.92
112.06	112.87	108.23	108.49	107.86	110.45	112.34	110.15	112.87	107.75	110.83	106.27	110.64	110.71	109.68	106.42	112.02	107.37	112.35	106.59	111.41	107.18	110.05	112.13	105.75	111.64	107.34	108.91	108.05	110.41	108.43	108.47	113.52	111.08	112	111.3	110.83	111.07	112.17	109.12	110.38	107.37	111.94	108.79	106.96	108.43	114.06	110.11	109.83	106.45
105	105.8	104.37	105.3	103.36	106.28	105.14	104.62	104.42	104.24	103.51	107.61	104.14	107.57	100.27	106.44	106.37	106.71	103.48	106.42	101.54	105.32	101.9	106.51	104.38	103.61	105.14	104.26	101.86	105.11	104.87	104.66	100.83	103.17	105.28	102.61	104.97	103.72	107.52	102.75	104.65	104.12	102.56	103	101.81	103.8	103.44	105.83	104.04	107.61
117.3	116.5	117.29	115.55	112.86	115.55	117.95	119.17	116.71	114.06	114.27	116.79	116.4	114.39	116.71	115.77	115.66	117.57	114.87	116.52	115.35	117.91	113.46	113.06	116.24	113.29	114.59	113.58	116.94	114.15	116.53	115.59	118.74	121.57	118.42	117.01	112.74	115.05	119.8	112.3	116.98	119.8	116.83	118.78	116.25	116.03	114.17	114.96	117.25	114.17
102.29	101.91	96.401	102.02	99.208	100.64	101.09	103.61	100.3	102.21	100.5	97.897	100.64	100.29	99.522	100.23	98.226	99.561	96.537	100.9	101.09	99.67	99.127	101.11	99.998	100.87	101.28	100.8	99.554	100.96	101.76	98.864	98.788	101.82	102.47	100.04	102.04	100.08	99.877	99.015	98.814	102.68	96.282	101.28	100.65	99.293	99.384	99.779	99.186	103.95
104.83	102.76	103.55	104.47	107.22	104.44	104.7	104.71	104.59	106	101.32	105.46	105.37	105.46	104.23	103.68	104.41	104.03	103.59	102.93	103.76	101.8	102.97	106.35	105.96	102.96	105.14	103.32	106.06	102.25	102.25	104.62	105.1	104.78	103.85	104.47	105.29	106.17	103.36	105.51	105.18	103.16	103.31	104.88	103.94	101.76	103.17	110.99	107.43	101.72
105.71	108.15	108.05	108.72	107.36	102.63	103.47	107.72	104.46	105.2	106.95	106.06	104.74	108.03	103.72	104.37	108.72	108.16	107.7	108.97	103.36	108.72	107.93	108.29	105.68	103.53	109.43	104.47	107.12	105.6	106.78	109.22	106.91	104.55	108.33	106.62	105.57	109.18	103.67	105.32	104.96	108.17	107.12	106.92	106.99	108.72	105.01	110.19	105	106.04
106.23	105	104.34	100.47	105.06	103.83	105.78	97.987	106.12	106.41	104.03	107.32	104.04	105.01	102.2	104.59	106.27	105.59	105.15	105.4	103.56	107.66	105.16	102.71	103.91	102.6	104.08	103.69	104.1	104.85	104.28	101.51	102.6	104.03	106.67	103.17	105.56	105.15	105.38	102.95	104.8	106.69	102.71	102.57	105.3	102.31	103.77	104.5	103.82	104.68
105.16	103.38	108.65	107.81	108.48	103.52	105.25	106.07	104.31	106.83	104.31	106.07	107.5	103.08	105.09	104.75	105.65	108.61	104.82	105.9	105.92	109.94	103.17	106.66	104.76	100.68	103.55	106.44	105.52	107.4	106.97	107.76	105.1	102.96	107.04	105.09	105.91	102.93	104.23	108.11	106.55	105.89	105.49	104.93	104.69	102.61	104.43	107.42	107.32	107.58
101.28	100.64	100.19	99.999	100.27	98.623	100.46	98.778	97.931	97.86	98.42	102.23	100.2	97.821	101.39	98.342	101.28	96.555	99.353	100.74	103.68	100.86	100.48	97.059	97.815	96.718	97.934	102.51	100.03	100.02	100.62	100.21	97.363	97.051	100.36	98.767	99.566	102.73	103.01	98.419	95.868	97.177	98.04	99.543	99.485	98.255	101.09	99.609	100.63	102.07
97.74	97.953	101.83	100.84	94.828	100.67	101.32	99.392	99.874	101.87	103.54	98.133	100.01	102.54	98.929	101.96	100.45	100.28	100.68	100.15	99.996	100.76	96.204	99.319	101.11	97.813	100.95	99.188	96.667	97.673	100.31	98.449	96.777	99.471	98.807	99.43	98.622	98.906	102.45	98.65	97.617	97.221	101.72	99.612	99.619	102.82	101.41	103.56	98.784	102.21
108.65	110.05	112.26	111.86	114.48	115.21	113.77	112.96	113.62	110.18	109.1	110.59	109	109.36	112.22	110.04	112.12	111.88	109.59	111.99	113.62	112.03	108.27	108.77	111.81	111.77	111.39	112.49	111.68	113.99	111.18	111.52	109.46	110.4	111.01	110.6	109.85	109.28	114.55	109.78	110.56	112.99	111.86	112.13	114.11	113.05	110.08	112.69	112.23	107.16
107.74	110.23	111.35	112.48	108.07	113.12	109.74	109.37	112.09	112.76	109.69	109.25	111.86	105.97	107.43	110.47	108.23	111.09	110.35	109.72	112.25	109.63	108.46	107.24	109.89	111.43	112.52	108.06	107.66	112.03	110.11	109.89	107.53	113.59	109.61	113.11	108.42	112.17	111.78	111.89	110.14	109.82	112.88	108.63	110.96	109.52	109.6	107.28	107.85	113.53
104.98	104.73	103.79	104.88	105.67	106.71	103.63	105.99	104.08	109.46	106.28	105.78	104.93	105.18	105.19	106.48	107.43	106.23	106.59	105.3	108.43	105.4	105.71	106.48	106.77	106.75	107.91	106.66	106.22	106.12	102.6	106.2	104.37	101.87	106.16	104.91	105.78	104.28	103.96	105.2	106.76	105.74	107.67	104.9	101.92	106.51	104.11	106.31	106.57	106.98
113.01	110.33	110.94	114.9	111.38	109.41	110.35	108.02	110.58	110.52	108.53	110.83	114.11	106.68	110.01	110.1	111.11	110.05	114.74	110.12	111.33	112.69	111.19	110.59	110.83	113.83	112.1	110.2	108.68	112.99	115.05	108.79	114.32	109.56	111.79	108.91	111.39	109.09	110.03	110.19	111.48	109.78	110.25	107.14	110.37	108.14	110.97	107.73	111.02	112.89
105.78	103.63	105.77	109.8	106.07	106.93	105.14	107.11	104.44	101.72	106.52	107.69	105.84	109.67	108.82	107.39	108.79	107.02	111.25	104.28	103.71	106.51	105.44	105.36	105.39	106.12	109.25	108.26	104.73	108.33	107.47	105.86	107.21	109.49	108.42	105.75	107.93	107.13	110.11	108.12	108.4	106.02	108.1	109.04	106.34	108.33	104.09	105.44	106.12	106.78
103.8	106.13	107.64	106.87	106.49	104.34	104.68	104.73	103.29	102.31	104.76	104.48	107.72	103.87	103.76	104.57	106.19	105.49	105.07	104.21	104.04	105.06	104.78	106.09	105.8	105.31	107.63	101.53	105.3	107.37	106.56	105.49	104.42	103.95	106.24	108.66	105.68	105.82	105.24	106.18	108.99	107.24	105.84	102.58	104.5	105.44	105.93	108.89	108.56	108.31
107.14	105.67	106.77	107.55	106.07	106.84	104.87	106.17	103.83	106.37	104.66	104.97	102.63	105.03	105.99	105.9	108.13	106.63	104.89	104.97	107.66	107.75	104.82	105.52	104.23	107.76	102.08	108.07	103.28	105.96	105.11	105.52	108.19	106.73	108.7	104.52	105.8	105.77	107.36	106.28	105.59	104.1	106.58	104.26	107.54	107.86	108.93	105.88	106.07	108.35
108.26	109.24	109.26	108.74	107.8	111.19	107.77	109.4	107.72	109.49	110.56	112.81	108.3	109.7	109.61	110.4	112.75	110.05	108.28	108.17	110.23	110.63	110.33	111.57	110.32	110.05	110.76	108.76	110.09	108.81	108.29	110.08	107.1	110.31	111.05	113.47	112.64	110.64	107.84	111.55	110.46	107.71	111.67	108.43	110.26	107.53	111.63	110.2	111.61	110.48
107.57	103.95	108.52	102.68	105.56	106.52	101.47	104.68	103.51	105.34	105.74	103.48	107.07	108.23	108.6	107.52	105.19	106.99	104.18	107.71	106.06	105	106.43	106.21	106.26	105.91	105.16	104.53	105.16	106.02	108.47	100.82	106.87	107.3	105.91	106.08	107.03	103.87	106.65	102.07	104.37	108.11	104.31	106.39	105.76	105.71	100.39	106.72	107.84	106.78
105.6	105.78	106.44	109.77	105.47	103.26	105.36	104	104.66	104.99	108.29	103.92	104.86	104.19	103.03	102.95	104.13	105.8	102.59	106.03	105.24	105.53	106	104.8	107.7	105.57	103.75	105.55	103.28	103.96	104.29	106.98	104.87	104.28	103.68	102.98	105.67	106.77	105.43	109.47	107.88	104.74	107.18	107.19	109.32	104.77	106.22	105.73	105.13	102.05
106.96	109.46	106.09	104.12	105.05	109.97	103.07	106.47	106.37	106.36	106.63	105	105.18	107.45	106.48	104.97	105.76	104.79	104.71	106.03	107.08	106.28	104.91	104.63	106.59	104.5	103.68	105.98	105.42	110.07	106.25	103.98	104.46	107.46	101.88	107.81	104.5	104.21	106.71	107.36	107.93	105.18	109.13	104.97	107.83	105.77	106	106.84	105.25	106.34
109.92	107.13	106.08	103.86	103.93	105.55	105.58	103.03	103.93	107.09	110.08	105.74	107.7	106.36	103.07	105.31	104.6	106.14	105.32	103.9	105.46	107.6	106.61	103.63	109.52	103.58	107.24	105.88	103.43	104.13	106.29	107.88	104.03	105.28	108.99	103.11	105.43	104.89	103.71	104.7	105.8	105.33	106.52	107.76	105.43	106.62	104.74	103.25	105.28	104.7
115.19	114.84	110.73	114.31	113.24	111.08	111.83	109.54	112.62	112.58	108.78	110.68	113.94	113.41	111.98	110.7	109.65	114.78	111.38	109.39	111.82	108.9	112.41	111.18	110.84	112.36	116.65	113.74	112.4	114.37	112.04	110.36	111.74	114.87	116.66	113.65	113.66	114.69	113.86	114.63	115.9	111.53	113.01	113.97	115.87	112.61	111.4	114.34	113.28	110.83
105.55	109.64	107.68	108.35	107.16	107.28	107.47	107.1	107.94	103.36	110.83	108.04	106.45	109.37	107.74	104.79	109.2	103.92	107.44	107.12	106.58	107.12	104.4	107.24	104.23	105.14	108.25	106.65	109.36	105.08	108.27	107.43	106.27	107.29	107.87	108.3	106.9	106.45	105.15	107.33	106.36	107.18	108.89	108.99	107.87	106.83	106.14	107.36	107.74	105.35
104.17	103.98	104.91	106.7	108.09	105.94	109.11	105.59	106.16	105.56	104.45	105.46	106.39	106.24	103.86	106.44	108.67	106.54	105.44	106.45	107.52	109.19	105.9	106.93	106.06	105.31	103.89	105.84	104.94	104.76	105.12	103.87	106.76	104.63	107.66	104.48	104.31	108.03	107.46	107.87	105.54	104.63	107.74	106.28	105.47	104.53	102.88	105.45	102.62	106.52
106.47	105.71	105.58	102.15	104.17	103.12	106.73	103.59	104.26	102.52	106.26	107.1	100.98	107.48	105.44	105.97	103.89	106.2	103.44	101.53	108.21	104.16	103.05	104.46	104	102.08	105.46	101.9	103.19	106.38	105.84	103.75	104.17	104.01	102.39	106.07	104.92	103.98	101.53	107.09	105.48	105.17	104.31	104.05	105.7	104.22	104.86	106.39	107.07	101.46
98.615	100.11	99.101	99.104	99.878	97.697	102.61	100.9	101.61	99.743	99.653	97.543	99.197	99.802	100.69	98.61	99.722	99.117	97.609	98.049	98.849	99.58	98.487	98.896	99.962	97.972	100.71	100.47	97.821	101.85	100.97	98.377	98.633	97.996	98.317	102.06	100.33	101.83	102.41	98.642	100.66	100.34	100.03	99.49	99.278	99.764	95.288	99.199	99.892	101.02
102.59	106.87	105.59	102.36	105.43	105.68	105.83	103.32	104.74	108.25	108.59	104.46	104.26	106.22	105.72	104.43	103.81	109.17	104.9	103.46	106.08	102.29	105.01	103.18	104.48	104.16	105.3	106.87	104.13	109.36	106.72	107.21	109.03	103.09	103.79	104.92	104.59	104.9	107.47	107.82	107.34	103.63	102.94	105.86	106.32	104.62	108.39	106.18	107.28	107.42
108.28	112.68	111.97	112.75	111.14	113.99	113.06	112.19	108.32	110.71	107.74	110.01	110.05	116.34	113.24	110.55	112.21	113.58	112.34	112.45	114.33	109.94	111.47	113.55	109.09	111.03	113.07	115.06	111.42	110.77	110.17	111.36	112.09	112.85	110.8	110.94	110.91	112.31	109.03	108.64	112.32	110.01	111.19	109.76	113.98	112.83	113.64	111.82	112.11	109.81
105.59	106.86	106.29	106.36	105.61	108.78	108.04	107.33	105.48	106.76	101.61	104.25	105.86	103.2	104.59	106.72	107.53	104.55	109.32	107.89	104.52	106.35	108.48	105.86	106.35	104.29	106.41	102.4	106.47	107.15	107.77	105	107.72	106.78	104.91	104.62	105.85	106.2	108.46	105.15	105.95	108.14	105.9	103.79	106.02	111.16	105.46	107.86	104.93	105.65
104.22	106.38	105.19	105.58	104.02	105.18	106.02	110.68	101.71	105.51	103.53	102.6	104.93	103.24	105.45	103.61	105.29	102.41	101.31	100.08	104.32	103.12	105.93	102.19	103.54	105.38	106.55	103.13	106.53	105.67	104.56	105.06	108.29	102.88	106.36	105.12	104.19	105.42	107.9	103.84	107.23	106.67	103.8	105.34	106.84	101.52	106.75	105.47	105.71	104.01
111.52	113.11	114.18	111.55	113.85	111.01	110.45	111.24	110.48	108.97	109.9	110.39	116.14	114.5	112.77	107.73	110.59	110.08	111.54	109.13	113.19	111.42	112.31	114.98	112.51	114.92	109.92	110.8	112.88	113.32	110.55	109.28	113.18	110.09	110.94	108.13	110.59	114.65	112.11	113.11	111.29	115.08	111.03	111.92	112.51	113.74	112.43	111.08	108.36	110.29
103.57	102.19	100.06	102.08	98.42	99.079	100.54	98.516	100.04	102.35	102.1	100.77	101.24	101.26	102.56	98.49	102.61	101.16	103.38	99.45	100.23	103.36	101.33	100.68	100.56	105.84	98.94	100.63	102.33	101.4	101.34	103.58	101.54	103.02	100.95	103.5	103.54	101.14	99.618	101.74	98.246	102.64	100.06	101.16	102.12	100.18	99.489	103.03	100.01	100.46
112.02	112.03	110.9	113.29	111.49	113.36	113.85	115.39	113.57	108.31	111.21	112.61	110.8	110.45	112.74	110.86	112.68	111.53	111.06	110.87	112.28	111.1	111.58	113.58	112.1	113.37	109.44	111.85	109.38	108.91	111.69	113.66	112.21	115.07	111.24	112.16	111.52	112.45	110.42	114.99	113.37	113.42	108.77	111.68	113.84	111.59	112.43	114.72	112.49	111.96
103.98	104.69	103.88	106.67	103.44	106.42	103.75	104.9	106.2	104.44	105.24	105.31	104.29	107.67	107.44	103.28	107.11	104.48	105.51	102.77	104.6	107.14	103.86	104.53	105.06	104.99	105.86	105.92	103.68	103.27	103.71	105.34	107.14	105.94	104.86	104.73	107.91	105.65	104.83	104.88	104.62	105.26	108.14	102.46	103.74	104.42	106.51	103.51	107.01	104.87
98.275	99.726	99.833	102.62	99.79	100.84	101.76	102.05	100.64	101.54	99.369	104.45	96.312	102.21	101.29	99.398	100.95	103.06	101.64	101.04	101.83	100.81	99.639	100.6	100.61	100.07	102.57	101.78	102.86	104.99	99.836	98.226	104.01	100.94	101.47	102.07	101.75	103.52	96.796	101.05	102.98	102.18	98.314	100.34	103.46	101.42	101.75	104.65	102.62	99.428
108.83	108.04	105.46	106.25	109.04	104.08	109.81	103.72	104.23	107.74	107.62	107.28	106.42	105.38	107.12	106.59	106.51	106.33	106.87	102.58	107.26	106.91	105.39	107.63	107.86	105.94	107.2	105.89	106.1	107.94	106.06	105.55	107.85	109.2	109.87	104.1	109.36	108.53	103.92	103.69	109.3	106.74	104.45	108.17	107.94	107.75	105.4	107.58	104.75	107.93
106.03	106.64	105.67	108.03	103.64	106.78	105.8	105.75	100.3	106.38	103.29	106.66	107.24	106.06	104.17	104.05	103.5	106.29	103.78	105.99	106.35	105.45	101.78	103.51	99.921	107.44	103.79	106.58	107.43	103.44	102.46	105.74	102.91	105.35	105.89	106.55	106.08	107.18	105.31	105.03	103.13	104.61	106.48	103.22	108.75	102.56	105.51	105.49	104.74	106.57
103.36	104.08	105.51	100.92	101.42	105.78	104.04	101.75	106.88	106.03	103.83	103.52	106.22	104.27	102.79	106.92	107.98	103.03	102.37	105.68	104.42	104.87	101.61	103.77	105.56	104.74	102.54	104.54	104.3	106.72	105.46	103.91	100.26	101.78	102.74	104.95	103.32	107.19	103.31	104.91	104.55	106.97	103.02	103.95	106.79	102.91	105.21	104.94	104.45	104.42
103.05	107.87	104.98	107.1	104.16	103.4	107.01	105.27	103.76	107.53	104.5	105.81	105.91	103.35	104.25	106.86	104.85	106.21	103.93	106.55	106.62	106.78	106.91	105.18	107.03	106.34	104.99	108.08	107.4	107.1	103.49	105.75	105.12	105.58	103.71	107.41	104.49	108.82	107.09	102.3	106.19	105.54	105.77	105.74	105.58	103.4	104.59	105.18	105.14	104.47
102.38	101.03	104.84	103.15	106.47	104.65	105.95	103.95	103.46	105.37	103.37	104.64	100.36	105.3	106.17	103.67	104.08	101.91	102.75	104.15	102.82	106.47	102.62	100.17	104.67	102.51	106.06	106.18	101.13	104.74	104.95	107.47	104.11	105.32	103.05	103.78	105.82	106.14	102.7	105.62	107.12	104.79	104.17	103.91	101.29	102.88	105.43	98.469	102.98	104.92
99.648	102.06	98.782	101.84	97.054	98.199	97.938	102.19	102.01	100.02	100.64	100.42	101.95	95.307	102.26	98.511	101.31	99.715	102.13	100.88	101.07	99.582	96.063	99	102.12	102.17	100.19	99.422	98.314	100.37	101.12	96.958	99.608	99.265	98.592	96.706	97.674	101.59	98.562	100.65	103.36	101.2	102.27	98.588	98.464	101.56	102.63	97.755	101.14	97.969
103.19	106.65	104.92	106.04	108.35	107.09	107.08	106.04	109.18	107.08	104.48	107.71	110.83	110.18	109.45	106.9	105.65	105.86	106.87	108.95	108.68	104.66	109.74	108.05	109.16	105.5	107.37	105.29	108.17	106.14	106.5	108.64	108.01	107.3	106.38	106.36	108.9	103.86	105.77	106.39	108.18	107.24	109.4	107.57	105.59	104.87	104.6	107.88	105.99	105.11
103.02	107.06	104.4	105.47	106.52	104.96	106.81	102.8	106.2	104.62	107.03	106	107.17	108.5	105.84	105.48	104.83	107.96	107.82	105.96	103.8	105.88	104.06	105.32	104.25	103.57	103.4	105.69	105.29	108.21	106.07	104.66	104.88	109.36	107.16	104.09	104.49	106.64	104.74	102.74	104.79	102.87	102.16	104.39	105.55	107.02	109.36	104.21	103.12	104.57
105.71	106.61	104.87	107.59	104.84	104.67	107.27	107.23	107.57	104.01	103.95	108.62	106.14	105.53	103.97	107.93	102.24	106.22	105.25	105.77	104.03	106.35	104.31	106.2	104.95	102.9	105.46	105.04	106.51	107.98	105.7	107	108.78	108.03	104.26	104.69	107.05	105.21	101.51	103.09	107.17	105.47	104.53	105.25	106.25	108.58	106.46	109.06	106.56	106.22
101.93	98.594	99.702	96.847	97.25	100.2	98.869	98.56	98.708	98.021	97.445	101.94	98.74	101.58	99.514	96.413	97.879	98.946	100.47	98.319	99.012	99.571	100.62	101.7	101.28	99.015	102.13	98.579	101.06	100.62	101.84	97.722	99.389	100.27	100.63	97.856	100.78	102.87	101.28	98.611	98.705	97.674	99.346	98.606	96.514	101.15	101.47	98.624	101.33	100.43
118.42	116.43	114.79	116.55	118.73	116.68	115.05	116.19	115.99	118.67	114.92	116.87	117.77	117.77	115.84	118.37	118.59	115.54	116.42	119	114.37	119.98	116.63	114.29	116.78	116.74	116.19	117.45	117.15	117.19	114.76	117.34	116.6	115.64	117.8	118.04	117.17	117.71	114.19	119.22	117.01	113.85	117.36	117.01	117.6	117.81	117.5	116.28	117.99	116.54
105.81	105.21	101.42	105.77	105.13	102.88	106.34	106.27	106.58	105.06	102.41	102.29	106.2	106.93	106.48	105.07	107.67	101.74	103.43	101.69	106.52	103.8	105.99	104.1	101.34	103.68	104.89	105.55	103.5	106.24	103.87	102.84	101.2	104.41	102.89	104.52	103.05	106.27	104.57	105.21	103.67	104.3	104.5	105.59	102.01	103.86	102.82	105.96	103.61	108.4
101.43	100.12	97.958	95.727	96.395	100.35	99.207	100.06	103.2	103.6	101.98	95.114	101.7	101.26	99.767	97.86	100.25	100.83	98.866	102.14	98.577	98.704	100.62	98.022	99.028	97.293	96.036	100.78	98.742	100.57	103.57	100.82	101.88	99.446	101.6	98.299	102.96	99.706	102.49	100.79	100.23	100.49	99.964	95.64	98.948	96.899	98.409	98.929	102.76	101.12
117.7	117.13	117.45	115.44	117.2	120.37	115.72	116.29	116.14	115.65	119.4	113.85	118.62	123.66	114.84	115.7	120.57	115.68	117.54	116.45	118.57	117.59	118.27	116.67	117.91	118.05	115.98	119.95	114.2	116.96	117.94	119.02	118.9	113.37	118.81	116.79	118.67	118.37	118.36	117.96	120.83	117.07	115.12	114.41	118.27	120.11	115.39	120.14	118.71	121.74
110.72	108.11	109.05	111.16	112.07	110.44	109.6	111.63	110	109.68	110.86	110.31	111.19	108.56	112.64	107.9	110.32	108.98	109.36	110.08	109.48	108.6	108.44	110.28	107.59	108.99	109.69	110.31	111.87	109.29	109.79	108.08	109.55	106.49	108.13	108.8	113.06	110.03	111.17	111.4	106.89	108.82	107.81	109.05	106.29	109.11	109.39	109.46	106.89	110.71
109.98	111.06	112.69	111.8	110.03	110.59	110.03	109.9	111.39	111.17	110.19	110.1	110.95	111.01	110.84	112.2	112.54	109.17	112.98	111.58	112.75	110.61	109.39	109.48	108.46	112.24	112.41	109.28	109.03	108.42	113.04	111.59	112.4	111.58	111.32	112.25	113.71	110.83	110.16	109.69	110.75	112.26	108.23	112.05	110.99	112.35	114.16	108.76	112.33	111.47
106.99	106.2	105.2	107.63	105.78	107.01	104.44	105.01	106.91	106.4	104.07	107.67	105.28	104.99	101.51	102.77	106.77	105.99	104.99	102.98	104.87	103.73	107.75	106.44	107.66	106.5	107.66	108.56	107.83	106.86	105.33	103.44	104.55	101.79	102.15	105.9	103.58	106.58	107.36	105.25	107.49	103.94	103.43	105.94	107.61	106.52	108.79	104.68	105.51	107.96
106.22	104.08	105.85	104.93	103.98	104.46	102.03	104.92	102.14	106.12	105.52	107.23	104.18	106.24	106.92	106.57	105.64	104.38	108.08	102.36	103.97	102.66	103.04	100.89	105.87	105.74	104.44	106.44	104.78	107.19	105.87	104.28	104.28	102.98	104.25	103.62	104.89	104.73	105.63	104.3	104.28	105.24	104.01	102.83	106.09	103.34	103.04	104.72	104.45	103.77
109.45	110.17	112.41	111.71	110.69	110.2	111.45	111.42	110.99	110.81	109.39	113.2	113.12	112.02	110.21	110.18	112.55	113.01	113.81	111.29	110.65	109.94	112.23	110.92	109.45	109.79	109.22	113.34	112.81	113.23	112.88	110.73	112.3	111.89	109.33	110.51	110.91	111.24	108.1	114.28	113.74	114.07	112.1	111.29	111.47	110.34	109.64	111.08	108.39	111.59
103.1	108.04	105.94	104.78	106.63	102.24	104.9	103.23	105.35	104.45	101.9	104.26	101.73	104.93	101.58	105.03	107.54	104.48	100.69	102.75	104.56	103.69	103.98	101.98	104.69	104.48	106.17	105.38	102.76	101.74	101.83	104.43	104.01	100.69	107.31	103.4	108.28	104.62	103.51	103.03	102.13	106.94	106.2	102.18	102.02	100.64	103.34	103.88	104.76	104.88
97.446	101.38	101.75	95.905	98.188	98.376	102.57	98.572	98.629	101.32	96.279	98.712	99.511	101.13	100.21	99.605	100.43	99.035	98.226	103.72	99.149	100.54	97.68	100.8	99.786	101.4	99.916	97.574	103	101.4	99.962	99.382	100.2	100.58	97.876	97.131	104.77	102.83	98.261	101.61	100.27	99.171	99.128	97.855	101.61	97.387	99.873	100.66	95.502	99.004
112.46	111.45	109.84	111.66	115.2	111.6	110.3	110.84	108.32	110.04	108.47	112.82	111.6	114.8	111.25	112.22	110.28	111.88	114.6	112.53	115.94	111.66	108.71	108.79	116.04	112.28	109.91	109.25	112.16	111.43	106.99	112.13	109.21	110.12	109.21	110.91	114.7	112.73	110.67	111.28	109.49	109.4	110.06	110.38	115.59	112.73	110.27	111.33	107.61	114.34
120.44	115.63	120.23	117.69	117.25	119.67	114.8	116.52	115.95	120.31	115.79	117.35	118.45	116.06	118.28	116.26	118.4	119.65	118.22	116.51	117.01	114.68	117.28	118.17	119.36	117.81	118.83	117.95	119.93	117.07	119.26	117.37	121.7	116.9	116.71	118.64	117.32	118.47	116.62	118.51	120.46	114	119.1	120.21	115.6	118.26	115.52	119.61	117.76	116.72
108.6	107.48	111.94	110.85	112.09	112.9	110.61	111.54	112.92	112.29	108.28	111.39	114.29	109.82	111.25	112.25	111.48	108.02	110.91	113.93	112.13	112.2	108.29	111.44	103.8	109.97	112.33	114.6	113.47	111.99	109.48	111.45	111.54	112.62	111.1	108.57	109.88	110.79	109.94	111.3	112.95	112.19	108.57	113.05	109.87	110.85	111.71	108.18	111.64	112.32
106.71	105	106.56	103.76	104.79	105.94	105.85	106.21	103.04	107.01	105.99	102.87	105.23	104.86	106.06	105.16	106.65	103.79	105.12	107.94	102.08	103.79	105.94	105.89	105.37	106.85	105.6	104.35	104.35	104.39	104.71	105.91	105.37	107.41	103.17	105.27	104.85	103.32	105.65	107.26	107.16	104.67	105.81	104.78	103.9	107.69	102.68	104.91	106.69	105.02
101.87	106.86	105.95	102.65	107.26	105.91	100.91	107.66	105.01	107.25	106.05	107.28	106.68	103.95	104.58	108.09	104.02	103.76	105.93	102.59	106.96	105.83	107.92	105.28	108.12	105.52	103.55	106.2	105.84	108.99	105.07	107.71	105.6	107.91	104.44	104.99	104.12	107.87	104.96	102.38	109.6	103.28	105.57	107.58	103.72	107.71	105.85	101.98	104.01	102.13
103.56	108.23	105.49	106.54	104.67	109.13	105.7	105.23	105.5	106.7	107.37	107.25	108.02	105.55	106.35	108.43	101.51	107.81	105.44	108.14	108.55	106.75	107.3	104.1	105.18	104.63	104.91	106.86	104.07	104.9	107.44	107.64	104.55	106.03	105.67	109.88	105.5	108.65	104.77	106.32	104.43	108.23	110.28	107	105.91	104.03	100.32	106.77	106.48	104.75
106.65	102.48	107.66	104.65	102.24	102.84	105.14	101.71	103.65	102.93	108.18	102.93	106.65	107.52	102.6	104.96	104.26	104.17	102.73	105.46	105.31	104.28	108.55	105.98	104.82	106.47	104.6	105.28	102.65	104.26	104.6	104.77	103.5	104.08	102.97	105.09	108.27	102.86	105.61	105.56	108.04	104.31	102.82	102.51	105.87	106.61	106.66	105.2	104.86	105.44
102.39	106.4	104.95	106.05	107.34	106.35	104.85	107	105.83	104.08	103.76	104.16	103.42	102.48	104.36	106.66	103.89	104.85	107.85	107.71	106.27	105.81	103.32	105.73	106.55	106.17	104.88	106.35	107.33	108.45	107.9	100.83	107.07	104.84	104.21	103.87	105.98	107.1	107.86	105.44	106.44	105.78	107.43	105.51	104.17	104.33	107.02	106.95	104.69	105.95
105.13	106.37	107.29	104.74	104.32	106.73	105.1	104.87	106.19	102.5	105.1	106.08	105.38	108.01	103.73	109.31	106.45	108.71	103.09	103.56	105.27	105.05	103.95	106.21	103.15	105.78	105.32	103.39	104.53	101.86	106.04	106.72	104.51	106.36	106.93	105.4	104.11	103.71	104.48	103.69	107.25	103.84	107.11	108.77	106.22	106.63	108.85	104.01	108.29	107.12
107.89	110.55	114.08	112.2	114.18	111.35	114.61	110.58	111.16	109.58	116.07	116.2	111.86	110.89	110.22	114.32	112.46	114	107.5	109.47	111.42	111.85	112.7	112.7	109.85	111.03	113.03	110	109.47	110.68	113.04	110.5	111.71	112.5	110.32	113.75	110.49	111.43	111.76	113.3	113.02	112	111.3	114.82	112.8	111.66	108.82	112.51	112.64	113.12
100.43	99.838	102.83	101.88	102.22	101.31	101.35	102.38	100.14	97.924	99.297	102.29	101.56	100.38	101.87	100.11	100.33	100.54	99.403	99.376	99.469	100.81	100.69	98.887	98.736	101.26	102.77	102.92	103.53	100.57	100.71	102.48	101.14	101.75	100.7	101.17	95.685	99.072	100.03	103.06	102.2	101.33	104.24	102.87	100.38	97.974	102.22	101.19	101.55	101.22
106.82	109.4	105.63	107.76	108.11	107.4	108.19	107.59	108.73	107.23	107.73	105.66	109.2	109.37	104.71	108.45	105.49	105.08	107.44	106.49	106.95	107.78	106.67	106.12	107.68	108.62	105.72	110.05	107.04	106.7	106.67	109.21	106.37	104.42	106.75	106.88	106.8	106.94	108.61	107.25	106.81	109.75	106.96	105.53	107.55	104.31	104.05	105.74	107.03	106.37
111.89	112.72	111.42	109.14	111.51	108.53	110.64	114.41	110.69	113.34	111.45	110.62	110.54	108.13	110.59	111.12	111.99	111.11	112.45	111.32	110.96	110.78	109.46	112.41	113.42	110.92	108.68	110.9	111.36	110.32	108.52	110.64	112.66	110.47	109.59	110.45	112.17	112.1	110.91	112.01	109.1	109.95	110.6	111.57	109.15	108.17	112.9	107.77	110.33	111.16
109.9	112.59	113.48	113.79	113.04	113.87	110.02	112.51	114.98	113.72	113.59	110.41	112.69	115.86	113.91	113.37	112.28	111.92	110.03	110.98	111.8	109.84	110.44	113.13	113.73	111.78	112.08	106.7	110.57	115.15	112.11	108.62	111.88	112.16	112.52	114.14	111.56	109.91	111.13	110.75	110.88	110.6	110.97	114.92	113.59	114.05	112.24	110.49	111.86	111.26
106.2	108.33	107.91	103.65	107.9	104.78	106.5	106.36	109.33	106.23	106.8	106.57	108.13	107.16	104.08	105.91	108.02	104.65	105.85	106.69	106.12	107.25	106.41	106.28	110.7	104.48	105.46	106.73	104.94	106.07	106.82	104.31	104.47	106.97	106.11	105.6	104.37	107.28	106.94	106.74	106.73	105.64	105.45	109.45	106.32	108.9	104.26	107.3	104.15	108.77
111.39	113.8	110.43	108.11	112.23	114.22	111.25	112.77	112	111.25	110.58	111.25	113.5	113.98	111.74	111.99	111.96	112.3	112.56	109.91	114.25	110.79	110.61	110.7	111.06	109.44	113.43	112.34	109.24	112.93	110.64	109.1	109.08	115.89	113	111.22	108.87	113.92	110.84	110.06	108.48	110.46	112.28	109.7	115.63	113.31	114.14	108.79	111.29	110.68
105.55	107.86	105.04	103.39	103.8	102.59	108.23	107.39	107.33	108.23	106.87	106.72	103.62	106.58	106.39	104.8	106.01	105.43	106.12	104.09	109.46	108.09	108.02	107.17	105.96	102.43	105.8	104.54	104.29	105.53	102.46	103.54	106.29	105.89	103.03	105.69	104.23	107.96	105.22	104.64	106.47	106.18	106.93	103.73	106.25	109.84	107.86	105.1	106.91	105.73
107.78	105.67	105.88	107.56	104.16	105.77	106.04	106.44	103.14	103.99	107.02	105.07	102.9	108.51	103.43	107.92	106.53	108.02	110.26	104.21	104.29	107.98	102.8	107.78	105.89	106.02	105.61	105.28	106.47	104.07	104.03	106.62	104.11	103.73	103.01	104.6	105.59	109.21	102.8	106.75	102.88	104.61	107.28	105.58	100.7	106.13	105.66	103.99	108.27	103.44
108.62	105.06	101.43	103.76	103.97	103.21	106.49	106.13	106.01	102.18	104.43	104.42	105.34	103.33	101.68	103.21	104.53	104.8	105.16	104.73	104.9	100.03	103.45	106.71	101.91	103.8	106.13	102.07	101.46	101.83	104.89	105.2	102.61	105.64	105.95	101.94	104.95	104.46	107.22	105.36	102.27	101.63	102.35	106.76	102.87	102.07	104.14	103.91	103.49	104.47
101.75	103.58	104.5	105.24	107	103.69	106.38	104.35	106.09	103.57	103.82	107.85	106.11	106.44	105.01	107.32	104.89	106.4	105.42	106.18	103.7	106.94	107.92	104.71	103.34	107.02	104.88	106.04	106.43	107.06	103.94	105.41	104.45	105.85	105.96	106.04	102.11	107.1	105.68	108.43	108.51	107.77	105.25	106.48	104.96	107.88	104.95	108.12	105.47	105.79
107.03	109.1	104.15	106.07	104.76	106.21	108.09	108.52	104.81	106.73	105.66	105.18	105.73	108.64	107.09	102.7	104.69	107.6	103.39	102.14	105.26	104.59	104	105.12	105.08	102.41	105.79	103.62	105.83	105.92	105.94	104.05	107.75	102.96	104.26	105.4	106.66	105.36	105.98	104.71	106.32	107.19	101.39	103.52	104.85	102.24	106.22	106.46	105.56	103.76
101.86	106.12	103.84	104.39	105.01	104.98	107.03	105.79	106.39	103.37	106.57	104.95	107.19	105.14	103.87	103.95	103.75	105.06	105.6	102.59	104.46	104.36	105.15	106.22	108.85	102.99	104.4	104.73	101.82	109.46	104.05	103.18	104.64	102.76	105.74	102.64	105.9	103.3	104.79	105.04	106.18	106.38	104.8	104.75	104.84	107.52	108.85	104.03	103.16	105.8
106.24	103.97	105.99	107.28	109.48	107.2	101.23	105.3	104.7	103.09	108.43	107.41	105.78	107.51	104.75	104.33	104.11	105.5	107.96	104.62	105.62	106.63	107.73	105.71	106.01	106.65	106.86	103.42	110.61	106.76	104.85	105.05	106.95	105.58	107.79	103.26	104.97	103.79	109.14	105.86	103.36	105.38	107.64	108.03	104.4	104.02	107.18	108.31	107.75	109.36
106.99	104.94	107.35	103.61	104.04	104.53	105.08	102.64	104.69	107.87	104.63	103.83	104.55	104.37	106.9	107.53	103.6	104.85	103.95	106.16	105.8	106.62	103.54	103.82	107.1	104.29	105.65	107.48	105.5	104.05	107.56	106.2	104.99	107.31	104.73	107.41	104.56	106.32	100.89	108.13	106.02	105.45	106.14	103.1	105.17	102.79	106.18	104.6	103.97	103.45
106.07	106.49	105.73	105.67	109.41	111.04	108.25	113.7	111.09	108.01	106.73	111.17	108.9	109.19	109.7	111.99	109.84	110.52	109.24	110.04	107.27	108.17	109.24	108.58	110.49	110.28	111.66	108.68	109.84	107.99	109.08	109.46	107.95	110.69	109.45	110.83	111.17	108.58	110.73	106.88	110.01	109.76	111.53	107.98	107.85	109.35	109.6	108.56	108.67	110.28
103.36	100.51	101.12	97.791	99.235	100.71	101.79	103.17	101.23	98.844	101.56	99.827	100	98.693	101.24	99.482	100.58	100.82	98.597	98.986	97.949	99.35	99.456	102.67	101.5	99.221	96.593	99.524	97.87	97.83	100.95	102.51	99.606	100.22	100.44	101.12	99.523	102.19	103.33	100.81	99.889	101.56	99.078	100.81	101.75	100.93	98.67	104.67	98.55	103.24
107.61	106.7	108.27	106.9	105.86	106.58	102.29	106.88	105.5	104.98	109.5	111.39	108.51	107.89	106.74	107.77	105.27	107.03	104.46	104.38	105.9	106.83	105.55	106.55	107.48	104.38	105.67	106.59	106.65	105.92	106.37	107.6	103.9	106.62	109.1	103.88	103.95	106.81	110.65	104.36	104.1	106.75	108.12	106.11	105.21	109.67	110.64	106.65	104.41	104.87
104.76	104.26	104.31	106.96	104.37	105.45	105.33	104.29	104.27	108.68	105.94	107.83	107.78	107.67	104.6	107.23	103.2	105.07	106.27	106.92	106.27	107.28	107.57	106.53	103.98	105.31	106.25	104.65	108.01	106.89	108.25	104.18	107.77	105.29	106.98	107.06	105.83	108.22	104.8	99.913	107.84	107.21	102.03	106.07	105.97	101.97	107.97	107.08	107.43	106.04
108.51	107.37	107.45	107.51	109.49	105.36	106.15	104.25	109.47	103	105.78	105.54	109.27	104.33	106.14	105.84	105.19	103.92	106.82	106.14	108.43	110.46	103.68	102.76	107.38	105.68	104.84	104.87	106.11	103.66	107.03	102.62	104.41	103.73	104.64	105.32	105.25	102.44	106.25	105.74	105.19	105.75	102.43	103.52	106.15	104.04	106.39	105	108.33	106.27
107.85	110.74	112.72	110.64	110.28	110.85	110.98	111.7	114	114.14	110.02	110.16	112.76	108.15	111.03	107.38	108.3	106.33	111.1	107.21	111.41	108.16	112.4	109.53	110.18	108.03	108.49	112.2	112.68	110.06	110.57	109.69	107.55	111.65	110.36	109.69	110.51	109.94	109.35	108.67	110.02	109.64	111.44	109.96	108.59	111.86	107.11	111.33	107.28	111.12
115.24	110.87	112.76	113.01	115.11	115.15	111.36	110.94	112.86	105.73	111.63	110.65	110.55	115.77	111.52	112.6	112	114.48	111.21	112.98	109.1	113.14	112.46	109.95	114.17	114.4	109.81	111.71	112.83	110.99	112.41	112.67	111.55	114.41	111.59	115.39	111.18	110.4	110.76	112.03	115.66	115.41	110.36	112.89	108.74	111.85	109.32	113.27	111.05	112.52
107.74	102.24	104.05	105.92	105.35	107.34	107.92	104.62	106.81	100.99	106.81	101.8	108.05	105.55	105.73	105.2	107.68	105.61	106.42	103.75	107.68	107.85	102.55	101.58	106.95	105.59	104.99	104.56	103.26	106.89	104.85	104.45	104.68	107.24	104.36	102.21	106.68	105.3	106.26	104.65	106.9	103.65	104.73	106.01	106.55	106.85	105.73	106.44	106.62	105.61
107.5	105.25	106.32	108.16	106.36	103.24	103.97	106.62	104.5	104.02	103.06	104.82	108.82	107.78	103.78	105.6	103.5	107.43	106.99	106.81	103.97	105.91	102.96	104.04	105.86	105.22	104.5	106.01	105.61	108.55	107.36	106.57	107.63	104.61	106.7	104.46	104.94	105.7	109.72	107.2	103.23	107.88	107.72	104.74	104.67	104.71	107.85	105.29	105.02	105.99
108.06	106.49	106.5	107.89	107.15	105.76	107.77	106.85	105.93	104.79	104.34	106.53	109.13	107.55	107.34	108.77	109.05	106.99	106.91	102.59	107.27	104.83	105.31	107.1	109.49	103.74	107.61	106.4	109.85	105.49	106.82	108.92	107.27	106.31	107.3	106.67	106.09	109.66	107.17	107.85	107.44	107.01	106.15	105.96	107.15	107	107.46	106.75	105.43	110.13
108.88	111.84	111.95	108.32	113.28	114.28	111.09	110.32	109.5	110.83	107.89	111.9	111.41	112.93	111.67	109.37	112.28	114.24	110.16	111.07	110.57	110.19	110.99	111.09	113.05	109.97	113.45	111.92	110.7	112.3	112.16	112.77	110.57	112.19	109.07	110.49	111.98	113.87	109.44	113.19	111.09	107.48	110.47	111.73	113.33	110.34	111.95	109.87	111.81	111.29
107.06	106.19	107.16	110.69	105.35	108.83	106.27	105.13	104.18	104.65	103.71	109.3	103.73	104.25	106.26	106.2	105.74	105.83	105.77	109.05	106.09	106.07	103.83	108.23	106.63	105.24	105.64	105.57	106.18	106.96	105.29	107.58	106.83	108.11	105.09	105.42	104.81	107.51	105.64	108.38	104.97	107.31	106.26	106.57	108.08	104	105.01	105.25	106.8	107.03
110.92	109.83	108.04	108.88	109.81	108.53	110.05	108.04	107.64	109.91	109.26	109.16	108.32	109.9	109.41	108.11	113.67	110.59	111.19	110.8	111.31	111.92	108.36	109.55	111.53	112.36	106.78	110.73	109.21	111.64	109.01	111.01	111.51	109.74	107.88	110.33	111.5	110.5	107.11	107.39	109.22	110.06	113.33	113.04	110.31	110.73	110.36	108.22	108.88	108.82
104.87	106.68	104.62	104.15	105.68	105.44	104.09	105.87	106.23	106.02	106.45	104.91	103.84	108.07	108.47	102.46	107.29	106.22	106.92	104.9	104.42	108.73	107.3	107.54	107.44	107.28	108.61	104.11	106.01	106.49	105.98	110.56	103.89	104.99	108.24	106.25	107.24	107.69	105.57	107.51	105.21	104.33	103.7	106.72	108.63	108.44	106.19	105.43	107.09	107.5
105.96	106.82	107.67	109.54	102.16	106.78	105.12	105.08	104.28	105.03	103.19	104.65	103.85	105.31	105.18	107.25	104.59	108	106.52	104.3	108.47	104.61	104.44	102.53	102.15	106.65	109.22	105.51	104.19	103.55	102.77	107.3	106.57	106.04	106.79	104.76	106.99	107.72	103.76	101.53	103.35	108.71	106.24	104.06	106.54	104.3	108.37	106.13	109.78	107.14
104.68	103.61	102.11	103.29	104.23	103.15	101.51	102.94	104.99	101.69	103.85	105.38	104.4	106.46	103.18	102.78	105.68	106.77	102.93	103.74	106.11	105.38	101.77	101.5	103.23	107.05	104.18	106.62	103.41	100.71	104.87	103.5	103.9	105.59	106.17	102.63	102.89	103.92	102.71	106.1	104.06	104.27	103.93	107.63	105.63	102.2	102.35	102.38	101.84	105.3
109.68	110.94	104.68	111.83	108.11	111.8	111.47	111.04	113.48	109.05	106.92	110.32	107.29	109.38	106.22	111.99	111.13	110.44	112.53	109.53	109.19	111.54	109.6	107.56	111.35	112.56	109.81	104.91	109.24	109.64	108.25	109.49	109.93	107.72	106.01	109.34	107.48	112.35	108.08	108.11	108.48	113.93	110.75	107.82	109.86	109.75	109.79	108.8	109.81	110.32
108.45	107.38	107.08	104.43	109.29	107.62	106.78	103.59	106.14	104.47	105.01	102.67	105.94	106.59	104.08	108.79	103.35	108.1	107.8	109.34	107.69	105.04	107.39	108.2	105.77	105.54	104.01	104.13	110.96	105.45	107.12	105.91	105.02	108.56	107.06	107.79	105.58	107.28	104.76	108.56	107.05	108.77	108.22	103.69	103.87	108.02	106.41	103.94	101.08	107.15
107.75	105.54	105.75	103.42	109.3	107.46	103.12	104.82	107.37	104.43	106.67	106.98	105.69	108.97	104.77	108.56	107.36	105.06	106.02	105.95	109.61	105.43	108.22	105.93	106.73	106.2	102.21	104.61	108.25	108.07	108.61	102.9	106.47	105.54	106.82	106.09	105.88	104.28	109.84	104.46	104.67	109.79	103.26	105.14	105.2	106.13	108.38	105.47	105.76	108.49
106.45	101.71	103.38	103.45	101.5	101.92	105.98	103.16	105.69	104.51	105.73	104.92	103.37	102.91	103.91	101.47	103.76	104.15	100.7	105.34	102.55	105.28	104.85	101.05	104.09	103.05	104.04	103.71	105.73	102.87	105.33	105.27	104.84	108.07	107.6	103.76	101.59	101.76	102.59	104.05	105.2	105.44	100.61	106.38	106.22	101.74	104.16	103.65	102.87	105.57
114.11	109.15	113.89	112.12	115.55	111.25	111.09	113.13	113.97	114.03	111.74	110.11	107.88	112.2	110.25	110.47	113.08	111.99	109.46	113.7	113.06	117.36	114.3	111.32	110.58	111.63	108.9	112.49	113.76	107.98	112.89	108.08	112.53	111.24	112.05	112.68	115.22	111.83	113.2	114.95	112.96	110.52	115.19	109.12	110.95	108.59	112.71	113.11	109.17	110.86
100.01	102.3	98.842	103.12	105.88	99.229	98.587	98.631	100.65	100.09	99.872	99.01	100.24	101.76	97.628	100.1	99.216	101.82	102.19	100.47	98.386	101.03	100.06	100.82	99.609	97.363	97.685	102.57	96.663	97.557	101.83	99.902	99.901	98.085	101.9	99.662	100.63	98.177	100.48	99.775	101.01	96.474	99.41	99.545	97.018	99.343	99.928	97.545	100.5	97.304
111.13	111.9	111.08	109	109.85	113.08	111.33	114.27	112.36	110.71	111.74	109.9	108.67	113.14	111.6	113.09	114.33	112.4	111.07	109.12	113.75	111.87	114.77	112.25	110.88	109.76	113.15	112.89	110.42	113.25	111.83	111.73	113.1	111.15	110.41	115.6	113.32	112.68	111.03	112.72	112.03	108.48	108.58	109.77	110.93	113.53	107.66	112.92	111.61	110.14
114.57	115	114.43	114.56	112.38	115.52	114.76	112.69	112.86	114.18	112.56	114.37	113.93	111.79	113.61	112.82	112.86	109.35	112.07	112.95	112.13	109.92	114.22	113.77	114.54	113.18	113.6	112.88	112.19	111.78	116.69	112.56	113.7	112.51	113.43	110.86	113.54	115.12	111.89	112.72	111.35	111.17	112.13	111.87	112.79	115.15	112.51	114.5	113.08	111.64
111.43	108.32	108.68	113.48	109.5	111.63	111.91	108.45	113.07	112.34	110.48	109.95	107.87	109.52	109.77	110.83	113.37	110.58	110.31	109.95	112.58	112.34	110.8	109.08	111.61	109.48	109.93	111.31	109.32	108.3	110.61	111.84	109.65	113.29	111.05	112.15	112.05	110.14	111.65	109.66	110.8	112.79	111.04	106.43	110.01	110.41	108.14	111.53	111.42	109.11
111.37	109.69	109.54	112.56	112.69	111.53	110.24	111.28	110.87	109.55	111.76	111.18	108.98	109.31	110.69	109.25	108.89	110.66	108.27	109.5	109.76	111.04	105.92	111.96	108.95	113.09	109.65	111.89	112.07	108.54	107.96	109.33	111.3	111.2	110.59	110.56	111.51	113.15	109.64	109.3	112.92	107.98	111.86	110.04	110.77	112.76	111.04	110.8	110.67	113.75
98.741	101.92	98.86	98.024	99.329	99.302	104.49	102.69	100.15	98.734	100.47	97.882	99.258	100.05	97.967	99.117	98.185	99.479	96.369	98.2	98.192	102.67	97.644	98.733	97.902	98.667	99.295	100.66	98.871	100.12	100.86	99.999	95.151	99.85	105.24	101.9	96.262	99.709	100.66	99.641	101.34	101.43	99.44	98.479	97.52	98.305	98.405	100.42	95.912	98.329
115.01	113.08	115.26	116.35	114.89	113.08	116.62	115.03	118.19	114.69	116.41	114.84	121.25	116.98	115.5	115.71	117.76	116.02	116.43	115.01	116.22	116.26	114.21	114.41	114.51	114.56	116.45	116.76	115.89	110.83	115.72	113.33	114.28	116.19	117.34	118.22	117.53	116.2	116.02	115.41	115.18	116.76	112.61	114.52	112.35	116.73	117.9	116.82	117.04	119.48
105.4	109.48	107.45	108.06	106.61	110.06	107.56	107.17	108.04	106.61	110.07	105.79	105.74	107.28	109.09	104.64	105.56	105.4	105.31	107	106.17	104.26	106.41	108.11	105.66	104.98	106.92	106.86	105.86	107.88	103.08	108.43	108.56	106.9	106.97	106.96	103.26	107.2	104.12	105.24	107.46	105.19	108.43	106.62	106.41	110.8	105.26	107.22	105.2	105.7
110.78	112.26	110.39	109.92	110.31	110.41	108.76	112.28	110.5	112.73	110.74	108.55	108.75	111	112.38	111.32	110.62	109.16	112.39	110.55	112.17	112.65	108.88	113.49	109.46	113.36	110.71	112.43	107.61	111.3	111.56	110.19	108.84	114.52	109.39	110.28	113.18	111.69	107.54	109.23	109.71	109.44	109.53	109.85	111.56	112.28	110.57	108.28	110	113.51
112.89	110.19	106.65	112.57	110.11	111.57	110.77	111.55	113.28	108.41	109.3	109.38	106.91	108.73	112.04	109.38	111.26	109.61	108.87	112.09	110.93	109.22	110.64	110.93	112	110.47	109.45	113.86	109.7	111.93	110.43	110.2	109.03	108.35	110.02	108.46	109.92	113.26	109.47	111.37	113.82	111.28	111.99	110.37	113.68	108.54	109.33	112.77	111.79	109.21
104.38	105.44	104.54	105.02	106.27	105.64	106.12	105.35	107.65	105.52	104.65	108.45	99.9	109.48	106.38	106.7	106.16	105.35	107.8	107.69	108.35	104.34	107.46	106.87	106.35	103.11	103.73	106.6	103.31	101.59	103.99	103.35	102.21	105.23	106.56	100.42	103.47	105.66	103.54	107.97	106.84	108.85	105.4	103.93	108.74	106.79	105.93	104.43	103.53	107.9
99.915	101.17	102.15	98.87	99.131	102.03	98.967	97.827	98.821	103.65	98.212	100.41	99.804	102.22	100.1	103.33	102.48	100.29	100.33	98.844	100.63	99.476	102.25	100.14	100.17	98.083	103.5	102.97	101.08	99.862	100.26	101.11	99.439	100.62	98.426	100.35	101.36	100.1	101.51	99.383	100.85	100.76	99.957	100.62	99.148	100.51	102.39	101.97	102.94	102.13
107.32	107.18	110.57	108.52	107.14	107.03	106.74	108.62	106.91	108.46	105.27	107.04	104.89	104.32	108.93	109.33	106.78	108.05	105.23	109.6	106.21	107.63	106.97	107.53	108.18	102.12	107.33	103.73	108.35	107.81	108.35	107.81	108.49	106.72	104.41	107.16	109.63	104.8	104.4	106.85	106.24	107.49	106.53	108.89	105.99	107.47	105.9	104.59	105.25	107.78
108.47	106.67	105.5	103.23	105.22	102.81	105.87	108.33	104.55	106.81	106	107.85	107.21	111.79	106.32	104.19	104.86	106.61	108.19	109.38	105.1	105.22	107.9	106.84	106.02	107.27	104.71	106.61	106	106.84	106.21	107.14	106.87	107.11	105.35	106.72	105.73	105.03	108.06	105.35	110.85	106.55	107.95	107.12	106.45	104.86	106.04	104.72	106.5	106.77
106.9	105.61	105.03	106.54	104.03	104.14	106.25	106.49	105.71	106.43	106.63	104.09	105.62	104.9	107.31	107.45	104.45	103.27	106.85	105.16	103.42	105.22	104.78	108.5	104.01	108.41	106.53	106.75	105.51	109.41	107.32	104.88	109.37	103.86	106.07	102.95	104.97	106.96	104.57	103.45	104.12	104.93	104.86	107.39	104.71	106.63	107.82	103.61	106.72	106.58
116.28	115.08	118.14	118.96	117.54	116.72	119.42	118.24	119.84	117.66	120.09	119	116.39	115.05	116.31	112.9	116.62	118.9	116.3	116.57	117.45	115.02	117.83	117.88	117.52	117.99	118.9	117.43	115.54	115.39	116.46	117.6	119.63	119.01	115.33	115.53	118.03	115.58	118.1	118.59	118.8	118.79	115.76	117.48	120.13	121.25	120.55	116.8	116.84	119.01
112.35	113.53	110.46	113.73	111.1	110.26	112.44	109.56	112.4	110.9	112.08	113.73	110.47	115.13	111.62	113.24	114.99	113.18	113.37	110.21	113.08	112.97	117.24	114.77	112.62	112.57	111.36	111.77	111.88	109.88	113.36	113.79	114.95	113.29	108.88	112.1	113.29	111.85	113.78	114.63	110.3	108.93	110.71	111.77	113.2	112.54	113.92	114.5	112.11	110.81
110.5	111.3	109.68	110.41	111.2	111.78	111.5	108.79	109.02	106.73	111.66	110.27	113.92	111.13	109.82	112.94	111.08	109.99	112.65	111.26	112.35	108.55	113.18	109.28	110.27	109.23	111.57	110.55	113.66	110.86	113.3	112.47	111.06	109.45	111.65	111.82	112.29	108.97	110.19	112.31	111.88	111.69	114.34	109.89	109.99	109.16	110.26	113.19	110.64	112.76
113.31	108.87	113.85	111.13	112.56	111.38	112.8	112.58	110.02	111.98	112.28	113.89	112.96	112.94	109.75	106.13	109.99	111.42	111.44	109.72	110.25	113.33	112.91	108.96	111.83	112.09	112.55	112.83	112.18	113.86	107.55	109.42	111.19	111.26	112.56	110.65	113.11	110.48	109.53	110.44	111.09	110.08	110.59	113.33	110.71	109.05	111.04	113.51	109.88	112.66
106.98	105.01	106.01	105.39	105.47	104.69	105.61	107.1	103.75	106.02	107.07	106.4	106.69	108.22	104.21	104.93	104.18	107	106.05	106.06	102.17	106.15	103.17	105.31	105.63	104.54	102.77	106.65	108.35	104.83	106.46	107.77	104.82	104.9	105.63	103.71	102.89	103.4	108.44	106.35	105.15	108.38	105.94	103.21	108.21	105.86	102.33	105.76	104.76	104.36
112.6	110.79	109.9	113.75	111.86	108.43	111.17	112.04	112.42	111.63	110.68	110.71	113.84	110.25	111.6	112.22	111.48	110.18	111.63	107.87	111.45	109.65	113.96	115.08	112.27	109.65	110.79	107.23	110.81	109.29	109.27	111.17	112.11	111.71	110.7	114.45	113.4	109.98	109.11	107.21	114.72	106.16	109.97	111.13	110.66	113.15	113.81	113.68	113.94	109.18
108.89	104.87	104.32	103.14	104.16	103.22	102.84	103.02	105.02	104.77	103.21	105.56	105.71	106.67	105.47	106.59	104.1	106.14	106.42	106.85	105.66	106.18	102.81	104.25	105.02	105.67	104.31	105.99	107.55	106.01	105.79	109.22	105.54	105.42	102.97	106.48	108.87	105.6	105.72	107.75	104.61	107.52	105.36	101.97	107.72	105.15	105.76	103.89	104.95	103.95
105.01	103.93	104.84	105.34	105.8	107.1	105.78	107.87	107.54	104.53	106.28	108.06	108.16	106.59	105.73	106.67	107.04	104.42	106.28	106.3	108.23	104.91	107.36	107.56	105.17	109.6	104.33	106.6	103.11	105.46	107.96	104.8	103.36	107.6	105.83	102.57	104.04	106.89	107.75	106.03	107.32	109.43	103.93	106.83	105.9	103.29	105	104.25	109.96	105.56
105.37	105.97	103.56	104.42	108.7	106.2	104.47	104.31	105.74	105.66	103.63	105.11	103.19	104.21	103.97	104.27	103.5	103.14	105.91	108.54	105.76	108.33	104.86	105.94	101.18	107.32	104.17	105.89	104.78	104.49	105.87	104.81	105.72	103.56	106.71	107.77	104.97	105.33	107.08	110.35	107.78	106.74	105.47	102.76	107.5	104.01	107.18	108.92	104.58	105.68
101.76	105.18	104.55	103.53	104.84	101.41	106.36	103.19	103.07	103.3	103.5	106.86	104.45	102.77	104.64	104.54	105.44	103.19	104.59	104.05	103.35	102.18	101.9	105.61	101.65	103.04	105.2	102.32	104.62	104.82	105.26	104.39	103.42	104.96	103.16	102.1	101.89	103.34	104.64	104.5	104.8	103.41	103.82	106.37	103.83	102	100.14	104.83	105.08	104.69
104.36	107.66	104.72	105.02	105.53	102.02	100.28	104.31	104.68	102.72	102.56	106.57	105.42	104.39	103.28	103.43	103.72	107.69	106.46	106.63	103.1	106.35	104.5	106.71	104.62	105.32	108.8	105.25	105.41	104.85	107.04	102.22	105.56	104.09	107.29	107.6	105.78	107.25	106.59	106.6	102.82	103.77	103.9	104.56	105.13	101.69	106.17	102.5	103.46	105.55
102.35	100.9	99.988	104.47	102.54	99.605	101.66	101.8	99.716	101.16	99.886	96.865	99.385	99.065	100.53	103.81	99.796	98.18	100.77	100.24	100.39	100.98	100.57	100.29	100.63	98.504	100.17	101.14	98.367	100.07	97.937	103.54	98.548	98.845	99.447	102.93	95.679	101.21	101.75	99.598	99.129	99.74	101.73	98.546	101.13	100.84	101.32	100.2	96.626	98.54
108.34	106.51	107.62	107.85	104.04	104.28	104.25	107.55	106.25	106.35	107.33	106.58	107.92	106.78	107.79	105.77	108.71	107.72	106.65	105.95	104.23	106.42	109.95	108.06	104.59	108.68	108.4	107.43	105.06	109.61	106.83	106.37	108.23	105.56	106.21	102.55	107.49	108.05	105.3	107.78	106.47	104.4	107.1	106.62	108.4	105.79	104.07	107.32	109.47	105.35
109.86	105.44	106.32	103.87	105.18	104.98	109	109.42	103.52	106.7	105.92	105.54	107.46	105.46	107.64	109.49	107.19	105.27	106.58	108.13	107.56	108.1	107.81	107.43	106.55	108.5	108.5	106.83	105.9	104.54	105.52	107.39	109.35	103.14	106.68	104.94	107.42	106.17	106.27	103.78	105.04	107.62	108.54	108.13	107.43	104.04	107.09	106.3	106.05	103.68
107.26	106.1	105.73	110.34	110.51	109.33	110.71	106.48	110.44	113.09	107.88	109.15	113.29	112.04	108.93	109.8	106.37	111.19	111.15	110.52	109.81	112.64	110.49	110.36	109.76	109.31	110.25	110.53	109.06	109.2	107.88	110.16	108.69	107.36	108.33	109.58	109.63	108.57	108.68	111.21	110.47	112.1	110.58	110.49	107.33	108.54	108.58	107.77	110.03	107.27
104.19	102.93	103.6	104.07	104.21	104.54	105.22	104.38	103.97	104.01	102.02	105.57	104.43	108.42	103.64	103.85	105.96	104.75	106.7	103.18	102.48	107.93	106.61	103.16	104.72	104.17	106.06	104.35	105.01	106.05	106.28	104.69	106.13	103.04	102.71	105.41	103.51	106.01	103.42	106.49	106.14	100.96	104.48	105.65	105.14	103.91	100.79	102.92	104.26	104.53
107.48	103.11	103.83	103.08	104.1	104.54	107.56	105.37	104.54	103.14	102.68	101.83	103.73	108.07	104.09	102.71	102.54	106.78	104.64	104.11	103.26	103.53	104.97	101.94	105.28	103.01	102.49	104.41	101.81	100.29	106.95	104.81	103.49	104.33	106.11	102.59	101.55	102.38	103.31	104.31	102.47	105.52	103.35	103.08	103.59	103.18	103.88	104.18	105.79	103.82
115.35	109.5	109.52	112.06	112.83	113.34	110.92	112.94	111.92	111.42	109.68	110.42	112.98	113.61	110.45	110.42	107.98	111.5	111.01	112.75	110.12	112.36	110.08	111.04	109.75	111.2	109.74	109.86	108.2	114.33	111.06	113.06	112.06	112.2	109.05	112.12	109.2	110.01	107.07	111.87	108.66	107.41	110.91	112.8	110.88	111.51	113.1	112.85	108.91	108.46
100.46	99.224	100.74	99.818	98.918	101.71	99.87	98.167	102.19	103.19	98.316	100.19	101.85	99.354	103.07	102.79	101.12	101.04	98.111	97.905	101.87	102.89	98.995	98.868	97.994	99.527	100.05	99.262	100.71	97.247	98.285	100.66	96.37	98.586	100.51	97.668	102.34	97.51	99.655	101.34	97.762	100	103.48	99.47	101.45	98.05	100.22	97.896	100.83	99.71
99.328	100.23	103.13	100.07	101.03	98.324	97.566	101.75	98.9	100.69	100.73	99.475	102.43	98.676	98.943	98.462	98.942	98.116	101.11	98.429	100.43	97.99	96.697	99.254	103.31	99.372	100.59	99.153	100	103.74	103.29	100.73	99.974	97.909	101.41	101.49	99.031	99.597	98.584	102.19	95.118	99.536	99.298	100.16	96.998	100.21	101.49	102.52	99.306	98.179
107.42	105.17	104.41	106.49	105.04	105.6	108.33	107.17	105.18	104.06	106.73	103.79	104.61	108.18	108.08	103.59	106.3	103.16	104.05	103.18	108.92	106.61	105.2	105.19	103.58	108.53	104.12	108	106.92	104.26	104.59	101.14	105.31	105.91	105.45	104.95	106.66	105.32	106.57	105.95	108.01	105.67	109.37	105.82	105.07	107.27	108.36	105.06	105.43	103.86
102.87	106.92	104.91	102.51	104.11	103.18	106.07	101.37	104.72	101.87	106.21	105.3	104.29	102.96	104.38	104.88	103.09	106.72	107.13	106.41	106.27	102.83	105.66	103.14	101.81	103.51	103.92	101.28	104.61	103.27	103.52	101.38	105.27	103.74	104.3	106.36	103.08	104.49	103.78	105.45	104.34	102.11	104.84	105.29	102.02	103.98	104.99	106.9	102.3	102.64
116.34	112.03	111.29	110.86	112.24	112.19	113.08	115.6	111.66	112.01	110.96	113.29	111.65	107.81	113.98	110.66	114.38	113.33	114.91	115.97	112.49	110.28	114.35	111.44	114.05	110.14	110.1	110.05	111.72	112.87	112.08	108.15	112.23	112.3	111.25	111.56	114.93	110.66	112.95	113.29	111.19	110.71	108.4	110.46	111.19	109.61	110.87	111.65	112.42	111.12
103.68	106.79	103.94	107.98	104.97	104.43	106.11	104.25	106.39	111.33	109.03	104.23	105.13	103.92	107.59	105.4	105.46	106.56	105.93	104.39	107.7	107.25	107.74	107.27	109.14	107.52	108.16	106.39	103.84	106.52	102.85	106.56	104.14	108.1	105.67	106.14	109.89	108.22	104.34	107.1	106.11	107.27	106.64	108.18	105.59	105.94	107.15	107.71	104.8	106.2
117.29	119.21	115.97	115.88	117.1	117.46	117.73	120.36	116.99	118.78	117.68	119.17	120.84	112.65	120.4	121.02	116.84	118.56	119.01	116.97	116.9	118.59	117.62	118.2	120.26	118.4	118.66	119.26	119.19	117.88	117.54	116.08	119.99	118.61	118.27	118.78	115.04	118.91	116.5	116.74	120.8	118.62	117.39	120.9	117.33	115.86	115.57	117.98	116.24	116.93
105.91	106.88	107.12	108.62	104.9	105.7	106.26	109.17	106.13	106.27	107	106.86	105.68	104.14	103.11	108.83	107.35	105.32	105.58	103.3	105.59	105.76	103.15	108	108.5	105.03	102.72	104.47	105.4	105.22	103.17	104.39	105.1	106.16	106.4	107.44	105.35	107.72	105.97	104.66	106.85	107.07	103.63	102.65	103.06	105.67	103.5	106.06	105.72	107.82
105.67	107.62	105.3	104.4	106.71	108.1	105.76	105.16	105.97	104.48	108.1	106.52	105.05	108.36	107.71	106.49	108.9	107.33	108.94	106.9	106.69	105.64	107.77	105.28	108.46	106.33	106.92	105.57	103.68	109.65	106.86	107.69	103.04	108.59	108.71	107.51	103.68	106.63	104.61	108.52	109.42	105.5	105.49	107.23	109.71	104.78	107.21	104.96	107.79	109.03
106.7	104.2	102.63	106.09	103.55	105.13	102.61	105.23	105.65	106.62	104.63	104.43	105.58	104.64	107.24	104.41	108.54	105.72	104.55	108.12	108.65	105.68	103.23	103.68	105.54	110.88	106.5	105.18	103.29	108.27	107.15	103.28	108.41	108.82	102.56	105.88	105.81	106.54	107.9	106.19	103.69	104.18	108.05	104.73	100.63	107.68	104.41	104.27	103.19	103.74
112.11	110.4	111.75	114.66	113.93	117.05	113.37	109.69	110.97	111.41	110.73	113.46	111.6	111.78	109.85	109.75	113.34	114.72	110.18	113.55	111.42	110.7	108.21	111.32	112	110.1	109.96	111.93	109.26	115.41	110.37	109.66	111.83	108.48	111.06	110.67	108.37	112.32	112.27	109.78	113.84	111.43	112.12	109.96	112.73	109.15	112.4	111.1	111.54	112.23
110.17	106.64	109.31	107.52	104.57	109.9	106.37	109.47	108.35	106.02	107.81	106.49	108.6	105.33	106.49	107.64	103.34	109.33	106.8	108.76	106.37	104.45	109.84	107.55	106.39	105.49	105.6	104.29	107.5	105.73	108.55	104.48	108.32	104.48	107.62	107.23	108.12	105.48	105.64	105.32	110.02	107.56	107.8	107.61	105.35	106.38	107.5	106.49	108.6	105.34
113.04	111.77	111.74	109.72	113.76	116.82	112.2	113.86	111.77	112.16	110.82	111.85	115.54	107.46	112.23	113.34	111.97	110.23	111.9	113.04	113.2	109.01	111.8	110.71	110.43	111.6	111.8	113.74	114.55	109.59	111.22	112.05	112.74	113.06	112.01	112.52	109.59	112.41	112.13	110.22	110.92	108.97	111.59	111.66	110.8	114.64	112.87	111.98	109.73	110.88
107.68	107.44	104.38	106.5	108	106.33	104.51	108.07	106.45	105.58	106.37	104.86	105.52	106.2	105.97	104.73	109.05	111.49	106.67	107.02	109.98	105.07	101.82	105.67	107.21	107.42	104.79	103.14	105.72	105.54	106.7	105.09	107.3	105.99	108.81	103.69	108.09	104.59	108.88	105.47	107.9	106.74	106.27	107.3	104.39	103.75	103.9	105.26	105.99	103
110.55	110.58	110.75	109.28	110.9	110.05	112.88	109.81	110.34	111.86	111.72	108.26	108	110.64	107.55	107.88	110.46	111.96	109.61	109.38	111.33	113.64	109.55	110.5	110.67	110.09	110.97	111.79	107.74	111.48	110.21	112.95	113.51	110.81	110.87	110.15	113.28	110.29	111.11	110.34	111.59	110.01	110.1	113.15	109.6	111.75	108.02	110.95	110	112.65
103.65	104.15	110.42	108.2	105.85	106.12	107.09	109.35	105.34	106.13	105.91	108.08	106.32	104.38	107.18	106.09	109.71	104.35	103.99	105.71	103.68	105.61	106.45	104.93	104.71	106.63	104.57	103.58	104.78	103.13	106.22	105.77	103.61	102.78	107.19	106.62	103.01	102.55	107.58	105.36	106.11	105.15	106.35	106.08	103.71	104.77	106.78	104.08	105.84	104.7
107.41	107.11	106.3	104.45	108.13	107.93	104.62	105.53	104.45	107.11	103.5	103.41	104.53	105.7	104.77	101.42	103.48	102.68	103.87	104.65	103.64	105.27	104.29	104	104.54	104.74	107.21	106.24	103.8	106.79	106.76	104.2	106.51	105.73	104.21	104.66	102.31	107.2	104.94	106.26	105.04	106.38	107.06	103.41	103.34	105.28	105.66	101.74	104.61	102.77
104.32	104.75	103.51	100.42	104.44	103.04	106.73	100.74	102.9	101.47	106.75	103.35	101.61	103.2	104.52	104.97	103.25	104.47	103.17	102.2	103.03	110.9	106.22	103.92	104.31	102.68	102.98	105.25	102.72	101.85	99.11	108.48	105.55	105.34	105.31	105.05	107.5	108.78	104.43	104.79	103.7	104.58	105.39	102.09	106.97	104.81	106.42	105.59	106.79	105.45
106.6	106.25	102.85	103.38	103.61	104.2	103.89	103.65	104.2	104.78	104.71	108.71	105.08	106.86	105.37	103.54	105.17	103.5	110.16	106.53	104.68	108.14	105.68	103.15	105.77	104.22	104.55	103.33	104.98	103.8	103.31	105.56	104.18	105.24	106.03	107.5	105.07	101.74	103.66	106.67	105.32	104.86	106.04	101.16	104.91	106.09	104.75	107.07	103.08	107.7
94.8	98.094	101.46	101.03	102.04	100.1	97.798	102.39	103.91	103.15	102.16	97.763	100.9	98.888	100.46	100.99	99.612	100.51	98.857	100.75	100.31	100.3	97.315	98.283	99.675	101.96	98.191	99.636	103.36	100.22	99.294	99.711	102.3	102.08	99.525	98.553	99.032	98.609	103.57	99.652	100.21	101.67	97.129	100.21	101.84	99.484	98.303	101.8	102.56	99.763
107.94	109.27	103.1	106.06	102.22	106.47	107.12	105.91	106.51	105	102.63	103.38	104.8	110.7	107.08	105.74	102.2	106.94	106.04	107.48	105.6	104.89	105.21	101.76	105.55	106.37	106.85	103.17	105.54	106.11	105.05	105.42	107.65	105.7	104.19	106.09	105.1	107.61	102.59	103.91	105.17	107.19	105.35	105.84	106.34	107.07	107.31	105.13	105.11	106.13
108.47	109.03	109.88	108.39	109.85	113.13	111.67	112.99	112.36	110.41	110.77	109.8	108.77	112.47	112.97	112.09	114.66	112.13	112.17	107	109.8	107.82	112.3	109.38	114.26	112.37	112.32	113.34	112.29	112.2	109.92	111.93	110.69	109.31	111.78	115.09	109.16	112.25	109.24	109.64	112.2	110.7	112.62	116.61	111.31	111.59	109.94	112.8	111.61	110.88
104.54	102.05	104.6	104.36	103.31	102.35	105.04	102.36	101.76	104.8	102.78	108	103.81	100.79	100.31	105.66	106.23	101.91	102.08	105.63	106.28	104.84	105.5	104.02	102.73	105.33	102.26	105.75	103.41	105.51	106.2	104.1	104.93	106.56	101	105.55	103.66	107.29	103.41	105.04	104.03	105.56	100.16	103.42	104.24	106.69	103.35	105.98	102.51	106.02
108.72	113.1	112.53	111.58	109.14	112.1	112.65	109.94	109.91	110.83	112.43	114.87	112.45	110.87	111.75	111.17	109.51	111.49	110.28	112.27	110.2	109.51	113.29	110.8	112.7	110.4	110.22	112.13	111.51	109.43	107.71	110.75	111	110.69	112.49	111.26	112.84	110.17	112.52	108.69	110.75	112.01	112.39	110.53	111.86	113.72	112.27	110.96	109.16	112.74
112.79	110.9	110.48	114.08	111.35	111.1	112.48	112.26	111.25	108.74	113.26	112.96	109.89	111.07	109.96	113.41	110.95	109.98	113.88	112.38	114.78	110.15	108.9	109.52	112.75	110.17	109.03	109.56	108.27	112.22	111.44	110.2	106.76	109.85	112.49	110.12	111.08	111.39	110.98	111.04	111.12	109.54	110.69	108.51	110.05	111.16	111.66	115.78	113.67	113.63
98.956	97.965	101.6	100.52	100.08	100.22	100.21	100.02	99.844	101.86	103.08	98.861	101.55	101.3	100.86	99.28	96.513	102.55	99.854	100.05	99.499	101.67	101.83	101.66	100.46	100.98	100.13	100.8	99.406	100.12	100.08	94.915	101.92	98.632	100.42	100.16	101.13	98.063	102.3	100.26	98.216	99.707	97.44	99.58	98.419	101.62	99.776	96.607	97.882	99.562
103.72	106.8	105.94	103.6	106.12	104.78	104.85	103.87	106.5	107.9	102.55	105.23	102.23	106.66	105.14	102.62	104.8	106.33	102.81	106.49	104.42	105.51	101.25	107.23	106.93	108.04	105.16	108.4	105.44	106.17	104.38	103.22	105.76	106.4	106.32	104.45	103.17	104.15	106.37	105.69	109.45	104.24	107.34	104.23	105.27	104.46	105.81	105.69	104.83	106.42
106.66	104.4	103.52	110.7	103.6	107.96	108.34	108.48	107.5	108.98	110.7	104.64	110.21	109.42	108.37	106.73	108.27	106.23	104.64	102.87	104.86	107.54	104.73	107.91	105.83	107.56	105.15	109.85	108.58	107.57	105.82	106.16	105.68	107.95	107.71	109.17	106.77	105.87	103.94	104.97	108.02	110.85	108.26	105.92	106.14	108.21	110.62	108.15	105.73	104.88
114.21	110.55	109.9	111.5	113.55	109.1	110.32	114.02	112.51	114.11	114.67	112.36	111.92	111.8	113.39	111.76	111.87	113.79	113.47	110.71	112.83	111.54	113.07	112.16	112.04	113.72	108.28	112.2	111.4	114.16	108.69	111.72	111.01	111.89	111.43	114.25	113.37	114.9	110.56	110.13	111.57	110.17	111.86	110.53	113.56	112.52	111.54	110.58	113.9	112.23
108.48	108.06	107.01	103.53	109.62	107.13	107.59	106.96	108.32	107.23	105.74	106.9	110.35	107.01	106.55	108.1	105.3	108.05	107.36	107.72	106.43	105.67	108.82	108.68	109.7	108.09	107.88	104.59	110.8	110.1	106.65	105.78	107.48	108.3	109.16	108.26	104.96	108.17	106.19	108.23	107.93	108.2	105.43	106.4	104.13	108.14	107.78	108.53	105.98	104.92
111.68	112.67	111.15	110.49	112.45	112.05	110.22	112.06	111.84	110.15	111.49	112.62	110.96	111	111.59	111.09	111.86	112.24	111.88	113.95	109.93	115.08	114.74	112.97	113.27	112.6	111.35	110.27	112.52	113.22	114.54	111.2	112.77	115.67	111.62	112.59	114.3	113.23	110.52	114.49	110.57	108.64	111.38	109.63	113.36	111.3	114.47	114.97	113.62	113.66
105.47	106.21	107.61	106.49	106.32	107.82	106.18	103.31	107.76	107.73	108.01	107.17	104.48	110.6	105.14	107.1	105.68	109.83	107.19	103.95	109.26	106.81	105.17	110.37	106.17	107.96	105.99	108.75	106.11	110.62	108.71	109.89	105.79	103.89	107.64	108.46	104.92	104.97	107.77	105.75	105.88	106.59	104.19	108.55	104.22	107.69	103.8	108.25	106.07	106.04
103.01	107.6	101.81	104.86	104.63	102.85	105.77	103.87	105.48	101.89	108.01	105.81	103.57	102.09	102.91	103.88	100.7	101.71	104.64	104.13	103.45	104.11	103.93	106.66	105.4	101.83	106.08	105.18	107.87	105.58	104.71	105.77	103.77	101.13	103.98	100.9	107.19	108.12	103.98	108.07	103.26	106.09	103.16	104.52	103.68	107.4	103.74	105.9	107.07	103.48
106.55	104.99	110.29	106.41	108.04	104.76	107.79	106.65	105.37	106.07	108.12	108.24	104.88	103.03	107.95	106.69	108.38	108.94	107.36	104.94	108.67	111.01	106.84	108.22	106.31	107.03	104.39	106.08	104.78	106.01	107.42	102.34	109.7	107.68	105.17	107.05	104.69	106.14	105.31	103.41	108.32	105.73	107.48	104.64	105.7	104.15	108.58	105.18	108.77	105.59
105.25	105.32	105.92	103.4	104.69	106.7	104.94	108.18	106.52	102.25	107.51	103.12	104.06	106.55	103.59	104.81	106.58	104.56	103.54	102.91	106.05	103.91	106.2	107.81	105.66	106.43	106.92	109.19	103.03	107.27	104.15	103.3	104.31	107.46	106.13	103.19	106.21	104.17	104.45	105.34	108.18	104.92	103.1	106.67	104.55	106.93	103.32	104.5	106.56	106.39
107.55	103.34	106.61	103.53	108.62	104.97	106.34	106.33	105.61	103.43	104.26	104.57	105.43	106.74	105.73	109.5	106.05	105.35	106.76	102.98	104.67	105.43	101.96	107.51	105.49	103.66	105.56	103.88	107.29	105.52	107.16	104.23	106.68	106.87	106.5	104.45	106.18	103.66	110.69	109.04	110.86	105.46	104.09	106.87	105.11	107.42	105.27	105.82	104.14	107.05
104.72	107.97	105.15	106.41	105.48	105.65	103.81	109.4	107.58	104.59	105.7	107.41	106.63	105.55	103.72	108.22	109.37	106.24	106.91	107.65	106.73	103.43	108.37	105.2	105.8	103.2	106.3	108.32	105.32	104.65	104.77	106.22	103.24	105.12	104.57	102.89	104.47	107.35	105.89	104.99	103.39	105.75	107.87	106.23	109.33	105.85	109.16	106.4	102.19	107.25
105.66	107.71	106.86	104.26	111.26	106.83	106.67	108.26	106.09	104.9	104.4	106.72	105.56	108.07	107.07	106.94	106.19	109.63	108.45	105.19	106.32	103.87	107.16	107.68	110.12	105.89	103.07	107.22	106.49	107.07	109.07	108.5	105.4	106.6	105.54	109.03	109.79	105.37	105.06	108.14	106.36	106.8	103.63	107.71	108.63	108.41	106.33	105.44	108.68	107.12
96.751	102.35	99.368	103.78	101.23	101.78	101.82	100.84	100.34	98.991	100.23	99.63	99.677	100.47	103.12	101.82	100.85	102.42	99.703	100.01	100.27	100.73	99.879	99.304	100.07	99.095	99.988	99.022	95.934	98.458	100.2	103.62	98.655	102.86	97.345	99.623	101.32	104.75	97.803	98.44	99.031	97.066	99.797	99.576	98.8	99.191	102.26	100.12	98.72	98.611
110.22	113.89	112.08	112.54	112.03	113.19	108.39	110.12	109.65	115.22	111.46	114.61	112.87	107.16	110.35	111.74	113.83	110.97	112.8	111.45	114.74	113.41	113.56	111.4	114.02	112.34	110.03	112.4	111.93	111.4	112.93	113.01	111.9	110.3	115.46	113.46	113.89	115.22	112.57	111.43	112.28	111.63	115.29	111.93	113.56	116.03	112.04	110.09	111	111.49
103.1	106.39	103.81	105.83	103.05	104.69	104.22	104.36	108.11	106.9	106.53	107.92	108.1	107.39	108.86	103.84	106.23	106.09	102.01	104.29	106.66	107.88	103.86	103.75	102.75	105.67	106.01	106.39	105.91	107.51	106.87	107.75	102.9	108.25	104.48	107.7	106.29	108.13	107.88	109.8	103.57	106.46	106.7	105.71	103.84	108.44	106.44	103.19	103.56	100.48
112.87	108.19	113.19	111.34	112.5	115.24	112.43	113.38	115.56	114.65	113.17	111.76	108.81	110.82	109.79	112.59	110.04	112.46	110.69	110.23	112.15	110.87	112.88	113.51	110.75	111.1	112.75	114.51	110.08	112.03	110.18	109.7	114.57	113.71	110.84	112.8	111.83	112.38	110.63	112.45	110.25	110.8	110.4	113.39	112.64	111.65	109.17	111.35	111.37	111.69
101.18	95.822	101.07	95.136	97.708	98.784	98.859	100.99	97.605	96.13	97.021	100.94	101.52	100.18	98.642	99.808	102.31	102.95	100.82	98.828	95.764	94.75	101.49	96.139	99.73	95.787	98.283	97.703	97.628	100.33	97.104	99.991	99.669	102.36	99.508	102.22	97.975	101.6	101.02	101.34	98.205	101.87	97.752	97.057	100.76	99.194	101.78	100.01	99.67	99.601
106.82	108.94	103.77	107.62	106.85	106.47	109.65	107.34	105.22	106.77	106.98	107.02	105.24	103.94	103.78	104.36	106.99	106.57	108	109.23	107.37	104.01	107.8	105.02	108.18	105.03	105.11	106.17	107.58	109.04	108.58	106.19	106.2	108.23	106.88	105.82	107.99	106.17	107.26	105.37	105.94	105.59	104.78	105.46	104.4	103.55	105.08	105.68	106.87	104.8
104.62	107.92	104.49	107.4	105.59	106.38	107.16	105.82	104.58	109.59	104.97	108.3	105.64	103.82	107.88	109.24	105.68	107.73	105.63	105.14	106.51	109.44	104.31	106.41	105.5	103.16	106.27	107.05	105.21	105.85	105.8	104.2	106.89	109.16	106.13	107.39	107.12	104.26	106.62	108.16	107.55	105.39	105.41	104.64	104.97	104.54	108.29	103.23	107.81	102.56
115.18	119.29	115.93	116.01	116.68	117.4	121.51	116.38	116.1	118.27	118.49	120.31	118.6	118.11	115.52	120.38	116.81	118.81	119.3	119.65	118.24	116.98	117.56	118.71	115.3	117.71	118.78	120.59	119.11	119.41	118.65	116.34	120.26	116.77	116.6	117.64	117.05	117.33	118.05	115.38	117.37	118.81	115.03	116.28	117.2	115.5	117.18	114.46	118.47	114.69
100.7	99.167	99.569	100.58	99.354	100.92	101.06	97.802	101.14	100.59	98.109	100.63	96.386	99.774	99.65	100.67	103.77	99.807	100.27	98.951	100.02	98.808	99	98.785	100.9	100.05	97.968	100.54	97.186	102.16	96.015	101.46	101.21	98.863	101.98	99.328	99.695	102.24	96.65	98.264	99.977	97.258	99.834	98.796	98.329	96.732	95.779	99.038	100.33	100.22
110.94	110.94	110.15	112.39	111.58	111.3	113.46	111.4	114.45	109.75	114.45	109.9	109.69	109.09	111.08	113.31	111.84	108.75	111.99	110.74	112.39	110.29	115.08	112.05	112.71	110.94	111.07	111.52	110.79	111.93	110.5	110.13	107.83	109.95	114.43	108.96	111.67	111.27	114.15	109.2	109.46	112.24	112.27	111.49	109.71	111.76	110.17	112.11	111.57	109.69
104.79	105.21	106.39	109.39	105.99	103.36	103.62	104.46	107.57	107.84	107.04	104.72	105.89	109.1	105.76	105.13	105.16	107.46	104.43	106.24	106.05	104.93	105.38	107.57	104.9	105.36	106.43	107.62	107.65	101.41	102.81	103.7	105.34	104.35	106.79	104.9	105.29	106.84	108.97	104.78	103.95	106.46	106.4	105.99	109.01	107.72	103.36	109.67	104.41	99.084
104.36	103.76	109.21	104.83	102.7	105.69	105.49	106.43	107	106.44	102.96	102.81	104.92	103.71	106.62	106.55	105.73	106.11	106.3	105.32	104.57	104.92	105.38	106.07	100.39	106.29	106.71	104.45	102.92	106.68	105.4	106.28	104.36	104.39	103.99	105.35	107.19	104.09	107.28	103.6	107.3	104.01	105.71	103.4	105.02	104.37	105.78	104.42	105.21	106.01
108.28	110.54	107.61	110.75	109.97	110.65	110.02	107.03	111.23	110.33	108.62	107.32	109.91	111.06	110.69	110.86	106.47	111.06	108.84	107.4	112.69	109.87	109.24	109.93	112.42	112.54	109.7	110.5	113.58	108.71	109.68	111.03	107.68	109.29	111.23	109.53	109.74	110.34	108.99	109.81	105.9	108.41	110.72	111.55	110.42	109.96	111.31	109.26	108.68	107.1
108.44	106.39	107.29	108.58	108.88	108.25	106.9	105.18	104.31	104.94	105.37	106.85	106.63	106.56	107.14	105.58	107.69	105.81	106.64	102.74	108.37	105.93	105.72	108.32	107.42	106.43	104.45	104.98	109.58	104.95	105.67	105.97	104.98	105.42	105.13	107.29	106.39	105.68	105.23	106.52	105.43	106.67	105.45	105.32	108.3	103.39	108.27	106.6	105	102.95
108.81	108.18	103.82	105.69	104.03	107.13	106.18	105.33	104.97	107.07	106.6	108.66	104.08	108.71	105.38	107.71	104.27	108.98	105.19	106.94	106.48	108.18	105.63	105.63	106.76	103.73	107.17	108.05	104.48	105.68	105.45	106.32	107.5	106.13	107.92	105.1	104.73	107.29	108.85	109.63	105.98	106.82	105.32	108.47	104.72	108.21	108.61	108.09	107.14	106.78
112.63	111.15	113.89	109.38	110.99	113.3	111.36	110.29	114.78	113.26	111.48	114.48	109.32	110.76	109.62	112.99	114.35	110.99	110.36	113.52	113.18	111.41	110.81	113.88	113.31	112.8	115.24	113.12	111.27	110.09	114.55	109.46	111.14	108.75	110.88	113.09	113.18	111.39	110.16	110.72	112.02	115.09	111.02	113.86	111.83	113.98	111.76	113.3	113.19	112.43
105.27	106.28	105.39	104.96	106.9	106.94	105.55	105.51	108.1	107.07	109.51	106.58	103.04	105.33	109.51	104.03	102.8	107.39	106.55	104.33	105.24	106.85	109.2	107.71	109.42	106.91	107.62	105.13	108.3	105.98	105.54	107.57	106.17	104.32	106.18	106.07	104.61	104.03	105.54	105.78	108.88	108.61	106.77	107.94	107.55	104.41	104.7	108.15	105.42	106.33
104	106.49	106.47	106.51	104.17	103.88	103.28	103.61	105.81	107.76	105.01	105.93	105.49	104.83	104.78	107.24	106.61	107.31	103.9	103.65	107.19	106.59	104.03	104.09	106.68	104.98	105.43	105.39	104.37	107.9	108.26	107.12	105.51	107.96	105.98	106.73	104.5	106.38	104.4	106.47	104.27	103.11	102.11	106.26	105.29	102.99	105.78	103.16	102.21	106.32
105.03	102.74	105.3	105.38	106.09	105.67	103.51	102.91	102.57	104.89	103.66	104.79	107.15	104.34	106.42	106.17	103.97	106.82	105.7	104.21	105.3	103.43	105.81	102.73	104.62	106.45	105.35	103.52	107.51	105.53	102.36	104.84	109.1	106.33	105.8	102.33	105.12	108.43	102.85	104.51	106.27	105.78	102.65	108.09	106.18	104.32	107.2	101.33	109.14	104.98
101.75	98.156	98.536	99.791	99.654	98.172	97.87	99.514	100.68	102.76	99.254	99.89	101.14	101.3	100.54	104.37	96.777	102.58	100.29	100.13	98.372	98.38	98.518	99.1	97.53	99.343	100.53	96.188	97.475	101.07	96.83	100.7	102.04	99.177	99.431	101.55	99.992	97.307	99.415	99.954	99.119	100.21	100.12	101.27	98.679	99.432	97.591	103.7	100.44	98.654
108.08	105.13	105.36	108.95	102.45	107.08	104.24	106.66	108.43	105.09	108.76	105.13	103.94	102.67	106.81	104.94	103.79	103.75	104.25	104.8	105.38	104.55	100.73	106.88	105.81	104.83	104.91	105.82	107.17	103.68	106.56	105.79	101.58	107.73	104	108.16	106.39	104.14	103.85	105.65	103.15	106.5	103.41	103.12	104.82	103.38	104.86	104.84	107.2	104.41
104.88	106.69	105.89	105.98	101.84	104.19	106.12	108.6	105.32	103.78	104.88	105.5	108.52	106.23	105.28	106.2	106.59	104.44	105.57	102.61	107.37	103.43	104.07	101.73	106.77	102.69	106.07	104.89	104.91	105.98	105.64	105.96	104.08	107.51	106.04	105.79	103.17	103.24	106.64	107.37	104.64	105.59	106.72	104.21	104.75	106.85	102.99	107.55	106.72	106.47
101.64	100.25	101.96	99.363	99.592	100.85	98.826	101.68	96.75	99.556	98.13	99.929	101.59	99.806	100.56	99.25	98.635	100.74	102.1	99.891	102.13	98.988	96.807	99.885	99.79	100.08	102.3	98.36	104.28	99.906	97.757	96.619	101.92	102.97	98.572	98.779	100.36	98.259	99.064	101.06	99.23	101.07	97.715	100.12	99.285	103.72	100.6	103.21	101.38	99.984
101.27	99.335	104.31	98.056	99.502	99.374	97.695	102.49	98.598	102.05	101.14	102.4	99.039	98.274	101.55	101.09	100.33	99.225	100.2	104.16	101.9	100.11	99.314	104.17	101.38	101.43	100.26	97.788	101.08	100.88	103.04	101.84	103.93	100.26	100.16	99.344	104.81	101.17	96.83	99.544	100.15	98.995	99.523	101.7	99.535	102.81	99.537	97.362	102.07	100.79
104.26	105.46	105.26	104.62	108.26	107.97	107.84	103.66	103.46	102.1	107.12	103.34	107.83	104.44	106.04	105.78	101.24	105.73	108.07	106.36	107.51	109.14	105.97	104.64	106.04	107.51	105.33	104.88	106.68	108.37	103.49	110.49	109.79	106.71	105.41	104.32	106.67	103.99	107.14	106.26	108.78	105.7	104.83	105.67	105.07	106.05	106.38	104.39	102.63	105.32
107.12	106.85	106.74	110.3	106.36	108.64	106.97	107.19	106.5	107.5	102.7	103.03	106.99	107.59	104.98	105.14	108.13	109.2	101.79	104.59	105.15	103.18	103.23	106.33	107.27	107.28	109.89	105.91	105.87	106.01	107.58	106.32	107.05	106.54	107.08	107.22	106.34	106.31	103.49	102.91	106.45	105.11	107.44	103.16	107.16	106.61	106.12	105.23	106.26	105.39
114.89	109.79	109.83	114.12	111.31	109.76	110.47	111.42	108.4	109.62	111.1	111.61	108.91	110	112.56	108.29	110.85	112.66	109.84	111.29	115.83	109.52	112.61	113.09	109.51	110.86	111.42	112.31	112.34	110.95	109.74	112.38	111.95	112.72	112.27	111.99	110.73	112.83	108.65	116.02	113.05	111.21	112.4	110.47	112.13	114.58	113.41	111.98	113.4	111.4
101.62	100.47	97.113	97.778	102.8	98.724	96.793	99.858	100.26	99.076	95.726	100.5	100.62	106.36	101.53	102.5	99.695	100.63	100.68	101.06	100.93	99.976	100.77	102.54	96.989	100.18	101.16	100.75	96.054	100.02	102.36	100.03	101.13	105.12	100.97	96.932	99.929	102.2	99.38	99.614	99.702	101.87	98.839	101.55	98.59	99.275	98.507	100.73	100.55	101.11
104.38	103.48	102.37	103.32	101.78	104.58	105.65	103.67	104.91	104.15	103.26	105.33	103.99	102.24	104.28	106.33	102.71	104.25	107.82	101.3	104.03	106.63	100.86	106.86	105.16	107.02	105.38	106.46	103.23	105.27	103.66	104.33	103.8	103.05	103.19	103.88	103.21	106.65	105.53	104.61	102.48	104.87	104.93	104.42	102.85	105.09	107.08	103.85	100.74	106.17
114.73	111.2	110.37	113.84	112.02	111.74	109.99	112.29	108.42	112.41	108.73	113.27	113.63	111.98	112.43	112.26	112.74	113.75	111.78	108.58	112.8	109.98	108.93	111.33	112.75	114.16	113.15	110.94	112.39	112.36	110.3	109.31	110.06	111.56	110.83	109.07	109.23	112.48	111.02	112.09	112.49	109.19	112.16	108.26	110.4	112.49	110.35	113.48	111.05	113.84
104.16	103.72	105.37	104.24	107.58	104.35	108.23	105.13	105.68	101.47	104.78	106.64	105.24	103.2	106.58	106.85	104.99	106.96	106.39	103.68	104.05	104.31	105.39	103.99	109	101.58	106.39	104.79	106.92	105.33	105.25	105.97	105.19	104.42	106.57	104.88	105.69	106.92	105.93	107.52	103.55	105.09	104.45	104.17	107.52	103.77	106.54	104.5	106.53	103.65
111.34	113.11	111.78	107.81	111.45	106.94	113.02	113.54	115.36	112.71	111.43	111.72	113.4	113.3	111.7	110.95	110.56	113.37	110.64	111.2	110.54	114.73	109.99	113.17	110.84	111.92	111.3	110.8	110.39	109.07	108.5	111.69	113.75	111	111.17	111.69	112.65	110.38	114.05	113.62	109.47	114.28	113.13	112.91	109.21	110.97	113.14	115.99	111.1	111.16
105.33	103.26	107.25	103.91	105.61	108.6	105.9	106.07	108.9	106.1	107.74	109.23	103.96	107.88	102.15	105.82	106.09	108.34	107.22	106.28	107.66	106.22	106.8	108.68	105.3	107.5	105.33	106.41	108.18	108.71	104.45	103.36	107.23	107.23	105.15	104.36	105.58	105.32	104.55	106.38	106.28	105.38	107.17	106.95	108.55	111.71	106.65	110.11	106.77	109
105.26	104.06	103.19	102.23	107.7	106.64	104.2	104.99	105.22	105.27	106.19	104.53	101.39	105.25	103.66	101.19	105.56	107.44	106.57	109.3	103.31	106.96	105.24	103.38	102.28	108.32	105.05	103.34	104.92	108.15	103.66	106.01	105.06	100.09	106.64	103.19	107.93	105.79	104.56	105.17	107.2	104.7	107.21	105.62	107.18	103.38	105	107.54	103.11	103.46
109	109.01	112.46	109.3	106.89	107.1	110.38	108.45	111.76	108.67	108.36	108.21	109.42	110.6	110.18	109.86	106.9	108.51	112.75	108.48	111.37	111.15	108.97	109.16	106.67	109.32	109.51	110.82	109.93	108	108.6	110.84	110.66	110.18	109.99	111.75	112.74	111.81	107.83	111.69	108.48	110.21	110.63	111.45	109.46	108.15	108.31	110.53	109.64	108.12
109.69	112.06	107.78	110.3	110.21	113.7	113.49	111.97	116.31	108.61	110.77	110.94	111.91	108.63	109.76	111.59	108.75	112.66	111.16	112.65	112.4	111.23	110.75	109.78	110.46	110.03	113.36	114.11	114.73	109.12	110.92	113.14	111.32	109.83	110.59	111.03	109.08	110.4	109.07	111.88	109.9	109.46	109.73	110.66	111.52	109.45	110.2	110.7	113.6	110.96
108.19	107	107.04	105.12	104.71	106.93	106.49	105.29	106.16	105.56	108.02	104.02	104.54	104.39	106.53	104.98	107.46	108.1	107.95	104.67	104.75	105.88	105.22	106.53	105.26	108.99	106.99	104.54	108.03	103.86	106.16	105.44	106.9	104.41	104.09	104.62	104.21	108.21	106.69	107.17	104.69	106.7	105.68	107.32	105.87	106.48	106.04	108.09	108.27	107.54
102.71	104.33	101.65	107.23	105.53	103.96	105.69	106.62	104.92	106.68	104.27	103.9	101.47	107.35	104.77	108.21	107.54	106.54	104.18	103.49	102.23	106.77	109.07	104.83	103.23	106.45	105.93	104.68	105.14	102.56	109.77	106.6	103.87	104.86	107.32	103.29	105.78	108.35	109.11	103.2	102.54	105	104.27	106.5	108.68	105.36	104.62	109.04	105.35	107.01
105.62	104.9	106.92	104.63	102.92	106.66	103.24	102.6	105.73	104.94	102.42	106.85	107.26	103.03	103.96	104.35	105.71	106.45	107.84	109.99	105.8	106.56	106.13	103.31	105.36	106.12	106.74	106.57	104.74	105.17	102.76	104.43	103.9	103.18	107.15	104.8	105	105.4	105.34	102.96	106.12	107	106.71	104.99	106.14	104.82	105.88	106.87	104.71	101.54
109.58	109.28	106.87	109.95	105.67	103.86	105.58	106.54	104.32	106.79	107.35	103.89	105.8	107.18	106.78	108.11	110.13	105.68	106.62	104.85	107.77	109.08	107.67	108.58	106	107.44	107.57	105.19	106.45	105.48	107.82	106.41	105.09	108.43	105.61	105.55	104.09	104.91	106.05	105.86	105.65	106.65	104.16	107.62	102.88	105.06	108.47	104.92	108.24	105.64
101.03	102.29	103.12	96.411	103.34	102.84	105.6	102.64	99.635	99.287	102.54	104.32	99.607	101.38	100.54	101.52	99.227	99.025	103.14	99.174	100.76	96.718	102.96	98.888	102.7	102.84	100.18	101.74	99.407	101.55	102.75	98.958	101.89	100.82	98.443	99.009	101.25	103.82	102.49	102.29	104.36	101.12	101.16	100.24	101.61	102.59	100.15	101.48	100.16	100.88
107.54	107.47	101.78	107.93	105.82	101.78	106.27	105.87	106.38	105.08	103.96	106.09	106.32	107.32	107.53	105.77	105.89	104.25	104.87	107.55	107.1	106.19	106.66	102.13	107.48	105.33	102.83	104.62	105.48	106.16	105.43	107.35	106.93	105.29	105.73	104.92	106.66	105.14	106.23	105.14	104.32	103.32	109.15	108.11	106.26	102.09	107.68	104.62	108.27	106.29
104.07	98.571	102.76	99.245	100.68	100.07	97.585	98.577	102.47	102.58	97.981	100.55	102.61	98.934	100.47	100.19	99.288	102.62	102.73	96.627	97.708	101.47	99.672	99.141	101.27	101.01	101.77	98.023	100.88	101.81	100.29	96.51	100.33	101.77	102.04	99.311	101.91	96.333	97.395	98.083	102.24	98.471	101.76	100.73	101.3	103.57	100.08	101	97.792	98.483
108.05	105.95	103.48	103.92	106.13	106.26	102.28	106.17	101.75	105.52	105.17	104.07	106.71	104.02	105.87	105.07	102.21	107.02	105.03	106.66	103.95	103.98	101.72	102.7	101.16	101.42	103.3	105.21	102.2	105.74	106.03	105.35	104.86	105.12	106.2	101.59	102.18	104.43	103.74	102.39	101.48	105.7	104.33	103.16	104.57	105.31	103.97	101.47	102.01	103.57
99.949	101.25	99.109	97.598	100.34	104.85	99.922	98.238	98.077	97.36	101.85	98.634	99.749	98.912	98.322	99.106	101.5	100.64	99.503	103.23	100.37	100.68	100.84	101.4	101.12	100.78	97.965	97.587	100.68	100.12	96.343	101.52	100.94	102.97	99.896	101.96	101.94	101.06	99.361	99.321	96.611	99.372	99.871	97.994	101.92	102.68	101.59	101.17	99.346	99.073
110.62	109.76	111.46	110.83	108.88	112.37	111.3	108.95	109.15	111.63	112.08	110.76	112.09	110.32	108.84	108.47	111.62	108.55	110.46	111.55	107.99	111.19	113.02	107.66	110.24	109.75	109.57	110.93	110.28	108.21	110.49	109.23	108.48	112.14	110.78	110.68	109.9	110.83	105.92	107.19	107.94	110.17	110.54	109.94	109.48	110.95	108.21	110.97	107.35	109.74
101.65	105.3	102.5	104.99	105.08	105.01	105.99	102.97	103.34	101.38	101.57	105.96	103.93	102.88	103.5	109.04	100.61	106.23	104.29	103.89	104.14	106.66	103.62	107.66	105	101.89	102.71	103.18	107.6	106.52	105.67	102.6	101.28	107.62	106.76	102.74	107.33	105.99	104.85	104.12	103.43	105.31	101.52	102.96	105.02	102.09	105.36	106.41	104.85	105.72
112.46	109.86	111.25	111.86	112.88	112.46	110.31	111.75	113.77	111.46	109.41	114.33	111.05	108.99	115.73	111.84	112.52	111.56	112.11	111.36	110.96	111.12	110.8	112.69	110.23	112.14	113.04	110.39	112.23	110.49	113.34	114.62	115.47	109.14	115.17	110.53	113.91	112.18	112.48	112.08	111.23	113.39	107.31	109.52	113.13	114.06	111.75	112.44	113.45	111.89
112.24	107.92	111.08	112.28	114.61	110.99	112.73	109.14	112.89	113.11	111.45	110.58	113.17	111.92	113.33	108.35	110.68	112.28	113.12	111.4	110.63	110.64	110.98	110.35	115.59	111.23	110.19	109.45	111.54	112.52	110.46	106.81	110.73	111.14	113.86	111.41	112.4	112.74	110.01	111.46	111.39	110.53	112.56	112.09	111.82	109.31	111.4	113.34	112.25	110.26
105.95	107.48	104.24	107.84	107.01	106.5	107.03	104.72	104.83	108.84	108	105.81	108.76	105.35	103.21	109.97	106.18	106.52	104.95	106.96	104.6	111.11	102.28	107	107.31	108.27	105.62	110.1	107.17	108.95	109.32	106.37	104.77	104.79	108.42	107.65	107.42	108.42	107.78	104.58	107.63	104.77	105.19	106.06	105.53	107.45	107.89	107.3	105.51	104.42
97.407	100.03	99.127	102.2	100.52	103.77	99.006	100.22	99.381	101.05	103.18	98.921	100.78	101.55	99.871	104.44	102.57	99.371	97.145	99.258	101.97	100.8	99.304	97.573	99.44	98.301	103.11	99.615	100.8	96.932	99.469	98.563	98.504	98.679	100.13	97.287	100.26	102	101.29	97.863	101.82	99.235	97.101	100.02	97.769	99.839	101	101.86	102.74	102.33
112.84	114.19	112.68	112.46	109.63	112.25	110.96	111.96	110.47	110.19	110.89	112.25	109.81	111.78	109.33	114.38	111.94	113.29	109.83	111.32	110.13	112.69	109.67	110.45	112.15	108.8	108.58	112.18	112.74	112.37	110.55	111.38	111.72	111.6	107.99	110.22	109.18	113.35	109.65	113.52	111.35	108.46	109.34	114	112.02	111.42	109.74	108.8	109.28	110.03
106.16	107.88	109.23	108.01	106.01	109.74	108.97	103.96	106.31	110.03	107.46	108.06	105.69	108.41	107.31	105.92	104.23	107.82	106.07	104.41	103.85	104.34	104.94	105.91	106.26	106.23	104.95	104.15	107.54	105.74	108.63	108.5	105.98	105.56	106.12	107.28	106.54	106.88	104.99	106.2	103.53	105.25	107.37	106.01	106.38	108.6	109.94	107.84	104.73	106.36
109.6	112.1	109.08	110.54	107.39	111.54	109.95	111.8	114.01	108.38	110.84	111.43	110.78	110.07	108.14	113.14	112.74	113.7	109.56	107.35	110.3	108.41	107.37	108.71	109.79	109.21	107.59	112.08	108.94	109.18	112.83	110.41	110.39	111.26	110.72	110.08	107.58	111.16	112.07	110.73	110.64	110.38	107.28	111.26	110.39	109.23	109.56	110.13	108.04	109.61
114.63	111.19	113.24	114	110.18	113.95	111.46	110.12	111.24	113.57	112.08	111.07	111.8	109.93	110.26	111.75	112.06	110.17	112.24	114.54	109.61	109.54	109.98	110.92	112.89	112.72	109.52	112.62	112.92	113.77	110.55	110.28	110.97	111.3	112.21	108.37	113.61	111.22	112.45	110.45	113.08	109.78	113.21	112.85	114.43	112.18	109.7	113.14	112.69	112.19
109.79	110.82	111.43	110.84	111.35	113.19	108.05	111.1	111.2	111.45	111.11	109.73	111.71	108.79	110.57	112.32	110.3	111.31	110.42	112.33	111	112.17	109.63	114.26	111.74	114.02	112.03	113.67	107.38	112.32	111.97	112.92	109.05	111.28	110.19	113.16	110.75	109.69	109.94	113	113.97	108.39	113.71	110.26	113.11	111.43	109.59	114.26	109.53	114.51
106.02	105.88	108.85	105.02	105.59	109.08	106.04	105.76	111.16	108.92	107.28	106.54	108.62	106.85	107.77	108.63	106.01	106.96	107.09	105.16	105.25	107.26	108.95	106.63	104.27	106.67	108.49	106.59	105.38	109.13	107.16	108.88	107.44	106	107.3	108.73	106.71	105.84	107.61	106.14	104.71	107.35	106.12	106.93	103.92	105.7	106.69	106.15	108.46	107.51
100.91	104.32	100.8	98.828	100.9	101.76	102.47	99.043	101.11	101.4	99.077	101.06	99.105	100.83	101.86	99.888	102.02	99.616	103.33	102.13	98.811	102.17	101.59	99.068	99.012	102.99	99.488	101.69	97.703	101.57	98.063	99.607	97.422	97.27	100.62	102.58	100.15	101.91	99.149	99.51	101.48	95.75	101.49	100.41	102.69	102.27	103.36	102.48	102.58	104.05
115.2	119.39	114.72	117.96	118.9	118.87	116.41	116.06	118.52	117.92	118.32	114.53	114.92	114.86	116.91	119.16	111.85	117.24	115.87	117.92	117.41	119.54	117.77	116.06	118.68	118.69	120.64	116.4	115.85	119.91	117.93	117.84	114.07	117.66	115.72	115.65	117.09	117.52	120.9	117.39	117.6	119.01	116.9	115.2	115.75	117.63	118.22	116.81	119.09	116.64
97.356	99.86	99.812	102.75	100.26	102.64	99.258	103.13	99.377	98.229	100.3	101.43	98.038	102.17	97.481	101.92	101.92	99.766	100.55	101.08	98.974	101.46	99.775	100.67	101.83	100.58	101.29	101.15	100.49	97.983	98.503	101.16	97.818	100.39	101.08	97.752	100.61	99.835	95.882	101.21	101.03	101.15	101.65	99.991	102.12	99.551	97.589	97.072	99.904	99.38
107.45	109.1	104.35	106.21	106.17	104.63	105.43	109.96	104.27	108.35	107.32	105.14	105.29	104.52	105.85	106.53	104.15	104.19	104.51	107.14	104.37	105.74	105.24	105.89	105.33	103.63	110.5	106.58	111.03	103.84	109.17	105.79	104.42	105.32	107.72	109.97	103.44	107.96	103.99	107.53	105.68	105.17	109.73	108.71	107.39	108.16	104.36	105.69	109.16	104.19
104.29	102.53	109.24	104.58	106.65	108.16	105.04	106.88	106.67	111.44	106.14	105.53	105.75	110.16	108.78	104.4	108.77	105.32	102.28	102.89	104.35	107.17	106.51	108.98	106.67	104.53	108.18	101.87	104.43	108.31	108.83	105.82	108.12	104.98	105.05	106.22	105.13	107.66	107.27	105.06	105.65	105.85	106.72	105.71	106.82	105.03	107.65	104.96	107.33	107.97
106.32	103.91	104.48	105.23	102.57	105.98	104.86	104.44	102.9	103.92	106.73	107.64	106.7	104.74	106.73	109.24	104.1	106.56	103.29	105.95	105.19	109.95	106.16	106.25	104.97	102.94	105.48	106.49	105.88	104.57	104.23	106.53	105.9	103.89	105.99	103.4	104.14	106.27	103.08	106.56	101.97	105.93	105.77	105.47	109.77	105.13	106.38	104.65	106	107.32
111.32	112.56	110.01	108.81	110.39	106.47	108.83	111.2	108.03	110.69	110.03	111.67	110.97	113.02	110.41	109.05	109.01	114.46	109.56	109.43	109.69	109.88	108.03	113.31	108.43	112.24	106.74	108.5	108.61	105.91	110.1	109.38	111.93	112.24	112.55	107.88	105.96	110.18	111.24	104.46	108.91	111.65	110.62	109.93	112.89	106.55	108.61	111.32	110.41	109.05
109.72	110.5	110.46	109.05	111.1	110.76	114.66	109.92	110.1	107.53	112.81	111.85	108.55	112.14	110.6	110.81	109.75	110.38	108.41	113.09	112.54	112.52	111.59	112.37	113.33	111.8	114.04	110.93	112.09	112.01	113.83	112.47	113.13	113.25	110.28	111.52	111.11	113.6	113.2	111.26	111.32	113.22	109.88	112.19	110.91	110.25	111.75	111.24	110.68	111.57
105.43	104.83	101.63	104.69	104.62	105.57	104.62	105.56	107.61	103.44	104.95	102.98	107.1	104.3	106.19	103.31	105.08	103.96	106.8	102.79	108.67	102.67	102.46	105.65	102.39	105.74	107.42	105.1	107.2	103.81	107.47	107.1	107.91	102.38	106.12	103.31	105.39	107.49	102.49	103.89	103.27	105.59	107.07	102.55	102.15	104.43	106.53	101.09	105.83	105.27
106.47	103.81	105.1	104.86	104.74	106.31	102.83	104.81	105.49	103.57	106.5	105.03	105.33	110.02	104.08	108.28	106.08	104.32	103.37	106.99	103.42	103.71	104.34	104	106.62	109.92	112.3	108.79	106.29	107.42	106.4	104.71	108.63	107.17	107.28	106.19	107.14	103.89	104.9	107.57	106.98	106.83	106.65	103.83	102.83	107.38	106.05	102.03	103.82	105.24
111.24	109.18	115.87	112.6	111.39	110.81	110.27	112.74	111.15	107.41	113.14	113.42	109.15	110.29	114.76	110.46	109.62	111.66	110.3	111.36	109.27	113.74	111.36	108.2	112.64	111.12	108.71	108.65	111.87	111.64	109.98	110.55	112.8	109.9	113.8	110.04	112.84	111.52	113.4	112.33	112.77	112.14	111.21	114.43	109.46	111.12	112.87	113.33	110.87	113.22
107.37	106.25	104.75	103.23	105.84	106.28	106.36	105.84	108.41	105.51	106.28	106.57	102.29	109.35	103.42	106.84	107.2	103.36	107.73	104.96	104.31	106.06	108.54	109.06	109.29	104.23	106.63	104.75	107.6	106.61	106.62	107.71	106.92	107.9	107.92	108.82	106.09	111.38	108.28	108.87	103.88	104.58	103.43	105.01	106.44	105.81	108.08	107.24	107.81	105.12
107.8	106.89	104.92	106.48	104.71	106.85	104.94	107.66	106.41	105.3	105.4	107.63	105.96	106.88	105.76	107.04	106.59	104.71	104.09	104.76	103.38	105.72	106.26	107.56	107.1	110.19	106.72	108.78	108.16	107.82	104.6	106.64	105.88	106.28	107.72	103.95	107.14	108.24	106.13	107.37	107.69	107.84	107.89	108.38	107.02	104.75	107.31	106.45	106.03	105.49
103.5	107.44	101.1	105.92	103.92	106.5	106.54	103	102.14	104.28	105.24	103.63	104.76	102.93	102.95	103.66	103.28	108.24	106.13	103.22	102.23	104.03	104.6	103.46	103.38	105.77	101.05	105.16	104.52	102.7	103.25	104.3	104.68	101.78	100.58	106.88	105.33	103.77	103.58	102.1	109.37	104.54	103.44	105.65	104.81	100.92	105.73	107.69	106.13	104.75
106.51	106.32	106.27	106.77	107.57	106.7	106.97	103.84	106.5	103.79	104.13	107.15	105.2	108.43	103.09	105.96	107.11	108.81	103.14	109.59	105.93	107.41	105.86	108.78	103.43	108.31	107.79	104.47	104.66	104.73	102.33	106.2	105.47	108.46	104.89	103.33	104.85	106.05	107.23	106.21	103.19	107	107.39	105.73	105.23	104.1	105.51	106.64	106.14	103.74
107.1	107.4	105.18	104.82	107.24	105.21	108.11	110.38	109.57	107.35	106.8	105.98	105.52	109.01	105.32	108.02	108.98	106.29	107.34	105.29	105.96	103.15	108.38	102.34	106.63	106.53	107.16	103.67	105.66	103.77	105.17	104.44	105.78	108.17	107.35	106.61	106.42	107.44	105.84	106.7	108.5	106.21	107.94	104.95	109.4	106.55	106.42	106.69	108.5	107.7
106.74	104.68	103.76	103.28	103.61	105.25	104.17	102.28	104.67	103.17	101.79	104.87	106.54	105.18	102.51	101.76	106.36	104.17	104.56	105.46	107.04	107.67	106.66	102.14	107.74	104.31	104.64	105.14	101.19	103.47	103.67	103.97	103.99	104.3	102.28	104.91	102.21	102.89	103.49	103.32	105.43	103.65	105.31	104.45	105.38	102.68	105.1	104.68	101.25	103.97
104.02	104.13	107.86	105.37	104.83	104.36	110.39	105.44	104.19	108.89	108.39	102.9	108.28	106.37	107.92	103.35	106.85	105.83	103.61	103.6	106.54	109.36	104.82	104.69	105.6	108.25	105.45	108.07	104.56	105.66	106.56	105.92	108.3	106.02	107.93	106.29	106.61	105.1	107.31	108.48	105.76	104.42	105.67	106.16	105.55	106.36	105.72	103.99	107.33	106.02
113.12	111.55	112.25	112.66	114.92	115.55	115.47	114.02	113.05	112.61	114.26	109.8	111.48	111.18	115.35	113.02	113.26	114.52	110.5	111.22	112.97	110.82	112.88	113.5	111.15	112.72	111.13	111.39	110.74	108.94	110.77	112.65	112.34	111.73	109.97	112.64	114.08	112.87	111.02	109.74	109.38	112.96	110.42	110.84	112.77	112.39	112.32	113.45	116.95	111.27
107.1	107.67	109.76	107.9	107.93	105.53	105.97	106.76	106.32	105.59	107.02	107.28	105.28	106.55	107.01	106.12	107.11	104.89	106.77	106.99	106.84	108.25	106.95	105.93	104.76	107.51	108.4	105.96	106.36	102.37	106.47	107.49	104.7	109.1	106.58	105.21	105.98	106.93	106.46	106.9	105.15	106.18	104.33	106.93	106.45	105.45	105.53	106.68	108.54	103.92
104.94	105.66	104.58	103.38	105.29	106.84	106.49	102.75	105.95	104.44	102.02	104.84	105.37	104.61	105.73	104.52	107.2	106.03	103.67	103.31	107.94	104.37	106.04	104.73	105.91	101.02	104.68	103	107.28	105.07	103.19	102.14	105.76	105.99	103.73	104.33	105.9	103.29	102.98	102.77	104.79	106.92	107.03	107.29	103.03	103.77	104.39	104.88	105.88	106.63
104.13	107.8	106.33	107.18	109.01	108.9	103.19	104.95	108.35	104	108.08	105.83	107.73	104.01	104.43	104.02	105.97	104.59	104.96	107.87	105.15	106.03	106.07	106.55	107.28	106.15	101.78	107.74	106.14	105.56	105.73	107.3	106.55	105.14	109.86	107.69	104.06	105.32	105.39	109.04	107.56	107.05	107.14	105.52	101.95	106.07	103.84	106.26	108.1	106.51
105.68	105.52	105.84	104.96	106.87	103.69	108.37	108.98	105.47	104.74	105.97	104.94	104.32	105.03	105.31	106.47	108.23	105.64	103.49	106.02	104.77	108	105.49	107.89	103.83	104.71	105.08	106.42	102.52	104.49	103.78	106.44	107	105.75	104.02	104.63	106.28	103.78	103.77	104.15	104.38	107.02	103.97	105.71	104.39	102.45	108.74	108.08	106.39	103.81
107.68	103.45	105.55	104.82	105.4	108.07	109.51	105.33	104.54	106.77	105.52	105.3	109.11	106.97	108.85	103.98	107.56	105.83	105.36	104.52	103.63	106.07	104.83	103	107.62	107.04	105.25	107.15	104.74	104.8	103.94	107.18	108.07	105.73	105.52	105.08	104.48	106.04	102.48	107.59	109.84	105.5	105.01	104.51	106.02	104.32	107.41	106.66	105.37	106.14
110.94	107.94	108.6	110.8	111.12	109.07	107.95	109.48	114.43	111.41	106.6	110	112.66	110.14	108.15	109.66	110.31	109.47	111.94	108.18	109.61	110.86	108.5	108.24	113.09	113.04	109.3	112.21	111.56	108.46	109.84	107.25	113.84	107.14	110.71	107.87	107.25	108.95	110.56	107.92	109.34	109.07	110.06	111.6	114.37	109.24	107.23	108.22	108.38	113.54
106.62	101.78	107.25	104.24	104.34	108.8	107.14	106.93	106.18	109.62	105.97	106.62	107.2	104.65	104.8	106.98	105.72	106.74	106.21	105.87	108.36	109.68	105.6	105.54	106.65	105.72	107.71	106.1	107	105.92	105.35	103.85	105.62	105.36	107.43	104.73	106.25	104.37	107.98	105.43	107.23	108	104.7	108.84	106.18	102.23	106.82	106.54	105.8	105.66
108.34	112.1	113.52	110.89	110.33	113.39	110.37	114.06	112.32	110.34	109.89	109.64	113.16	113.86	112.74	116.01	111.45	109.4	113.26	111.27	112.1	110.93	109.8	114.35	112.24	109.82	112.91	112.17	112.07	111.4	111.84	112.56	110.32	111.5	110.93	109.85	110.76	112.49	114.08	115.79	112.51	115.17	112.19	112.26	111.99	113.64	112.98	114.87	112.23	113.81
107.49	107.58	104.84	106.61	106.17	106.39	108.8	105.05	104.59	107.1	106.31	107.69	105.29	105.84	105.14	102.94	107.82	105.28	108.79	105.36	104.81	104.5	105.76	103.58	107.44	105.64	105.18	104.37	104.53	106.26	106.5	105.88	103.96	104.66	107.13	105.71	106.01	104.89	104.03	105.55	106.1	107.73	105.05	105.99	107.64	103.44	104.51	104.35	106.2	103.33
110.86	109.58	109.67	108.72	106.19	115.38	108.62	111.14	112.94	110.96	109.66	112.47	109.75	109.85	107.86	111.53	108.59	109.96	112.53	110.47	111.06	109.95	110.31	111.99	112.82	109.85	109.34	112.74	108.78	114.56	109.41	111.59	113.88	113.14	109.45	111.46	111.97	110.83	113.53	109.8	111.04	111.66	108.79	110.04	112.28	105.01	110.8	106.25	108.11	111.33
99.603	102.07	100.68	100.42	102.55	99.86	97.696	98.228	101.46	100.46	95.873	101.59	100.99	101.99	99.298	95.662	100.1	101.58	102.46	99.907	100.46	97.353	100.26	99.066	97.315	98.026	99.011	98.897	100.29	96.268	101.28	98.699	99.438	101.65	102.35	101.42	96.431	99.68	100.63	100.38	102.17	100.93	97.041	103.68	101.26	96.96	102.06	98.619	100.33	99.014
109.09	113.49	112.65	112.89	112.18	111.25	113.88	113.93	110.14	111.53	108.76	111.59	112	114.05	113.05	113.08	110.22	113.61	114.74	112.33	115.92	112.32	111.44	112.95	112.54	114.27	114.71	114.49	111.72	112.81	116.83	113.46	115.88	111.75	113.52	110.33	113.55	111.66	109.68	111.08	114.03	111.33	110.72	116	111.59	111.86	110.62	114	111.62	114.93
106.97	107.94	109.65	106.02	104.51	107.01	108.29	104.85	103.36	109.74	105.11	104.91	108.94	107.06	109.13	104.47	103.44	110.29	106.44	106.74	109.7	108.28	105.62	108.02	108.55	105.32	109.83	109.17	105.84	106.82	108.41	106.25	107.24	106.5	108.68	108.45	106.54	104.78	104.93	104.54	106.66	105.96	105.67	110.73	106.66	105.21	106.43	106.19	105.32	110.5
113.23	109.1	109.54	109.34	111.76	111.64	111.77	110.31	109.75	109.86	106.67	110.96	109.51	111.93	110.74	111.11	112.17	109.13	111.51	109.35	112.44	111.23	111.42	106.91	106.49	108.46	110.12	106.79	111.12	109.04	110.64	109.26	109.83	109.58	109.13	109.55	110.92	112.98	108.04	112.41	109.56	108.98	108.04	110.57	108.26	107.81	110.52	111.27	113.44	107.97
105.01	104.34	103.74	106.22	104.98	108.15	103.29	107.87	106.38	105.63	105.93	103.54	104.66	105.18	107.29	106.85	109.01	105.41	108.44	105.1	107.52	108.22	102.37	110.74	104.24	101.26	104.39	105.34	105.83	105.09	101.71	105.41	107.27	106.89	106.66	107.33	105.78	108.18	104.96	107.01	105.92	107.1	104.45	105.72	104.57	105.65	106.6	105.98	107.83	105.44
114.15	112.18	112.54	113.33	114.12	110.77	110.47	112.69	114.78	112.62	109.23	116.07	111	112.91	110.74	108.07	112.41	112.49	115.02	112.59	112.95	112.35	112.97	112.35	109.4	110.86	109.44	111.91	112.23	110.37	112.85	113.19	116.49	112.02	112.72	111.09	113.06	113.48	114.81	113.4	115.24	110.94	111.85	110.49	112.17	113.95	110.03	113.7	110.32	112.25
106.55	104.22	104.88	105.19	105.01	104.39	106.63	109.1	106.49	103.75	104.26	105.43	107.39	104.98	104.26	105.71	104.45	102.48	101.76	107.24	102.9	105.85	105.41	104.42	103.89	106.49	105.62	105.67	104.27	102.79	105.83	104.55	105.12	104.45	102.31	104.24	104.03	105.42	104.74	103.34	103.78	106.04	105.44	104.96	105.43	107.13	105.47	108.64	105.24	105.62
111.03	113.88	109.14	111.86	114.81	110.89	112.24	113.48	116.13	111.96	110.85	110.94	110.45	113.82	110.64	109.96	108.59	111.43	113.13	111.94	111.9	109.95	111.57	110.27	113.77	111.88	110.87	112.86	112.02	111.58	113.13	112.91	110.25	112.5	111.11	108.4	112.13	111.87	113.81	113.05	111.95	108.42	111.79	114.87	113.84	111.16	112.93	112.12	113.19	111.13
112.36	108.54	113.6	111.68	110.16	110.51	112.26	112.45	109.02	109.81	111.5	110.95	112.88	110.47	113.93	114.32	113.02	112.85	112.59	111.49	113.9	111.19	110.29	109.08	112.49	112.55	114.38	114.6	112.59	113.25	112.91	113.98	112.26	112.07	107.89	111.56	111.75	109.03	110.3	111.13	114.53	113.13	112.26	114.37	113.04	111.42	108.1	110.38	112.86	109.36
106.18	101.43	103.02	105.91	106.56	103.22	106	103.52	107.51	104.58	108.13	105.62	101.76	106.03	102.67	105.83	103.8	105.68	103.64	104.15	107.2	103.31	106.51	105.39	101.9	104.36	105.66	107.63	106.02	103.65	108.29	106.73	105.06	106.97	105.85	104.86	105.65	105.43	108.52	109.23	106.4	106.11	105.71	106.14	106.77	103.74	108.64	106.48	105.47	104.68
107.8	104.49	106.61	106.61	105.97	104.52	106.32	108.62	105.89	109.28	106.82	109.73	109.09	104.16	106.91	107.36	109.71	107.49	108.06	107.58	105.26	106.61	107	106.27	105.99	106.55	109.08	109.26	108.34	108.19	106.39	110.53	107.17	107.04	107.24	105.65	107.03	108.5	107.38	106.18	110.49	105.82	105.56	105.52	103.57	103.96	106	106.36	106.37	106.64
104.32	104.95	102.98	107.26	103.7	102.21	105.66	103.33	102.9	105.17	105.71	105.29	104.36	100.71	104.17	103.26	106.04	103.28	104.43	103.69	101.8	101.92	105.14	107.1	105.9	101.59	104.67	101.46	104.24	103.5	105.55	103.47	106.6	102.75	102.94	103.96	105.81	103.2	106.68	102.42	102.96	101.56	104.36	107.85	105.48	102.18	103.19	104.05	105.11	100.86
111.77	110.87	113.34	110.21	110.38	114.86	111.68	111.27	109.74	109.34	112.78	111.8	108.43	112.43	113.36	114.26	111.61	109.23	111.46	114.9	108.8	111.34	113.33	112.17	112.21	109.45	111.86	113.67	113.09	112.49	112.04	115.46	109.66	112.16	111.37	114.68	111.71	109.12	112.45	112.15	110.18	111.55	111.94	111.12	113.82	113.74	112.88	111.57	112.1	111.4
98.892	101.93	101.54	100.55	102.24	103.13	98.295	96.236	98.103	99.471	100.9	98.685	100.55	100.02	102.05	95.749	99.629	102.19	101.82	100.52	100.27	98.734	97.806	99.188	98.187	98.326	100.12	100.36	97.436	99.026	100.2	98.31	99.799	98.283	101.36	98.787	97.813	99.948	101.19	103.82	98.847	99.842	99.596	99.838	99.759	100.3	99.598	100.58	96.145	102.07
113.86	109.91	110.81	109.97	103.55	108.58	109.49	110.08	111.41	108.84	109.5	110.84	113.96	113.14	111.8	112.36	111.45	111.75	112.04	112.88	110.69	109.01	112.42	111.03	111.83	110.87	111.14	112.89	110.95	111.64	110.52	112.19	111.83	109.93	107.96	109.23	111.26	107.46	108.25	114.54	111.15	110.73	109.82	109.19	110.16	112.32	112.08	107.68	110.49	109.01
109.83	110.66	111.49	109.99	111.63	108.67	107.73	108.52	109.69	111.17	107.31	111.6	109.18	111.16	111.91	107.91	112.31	110.22	107.63	110.84	110.97	110.01	108.45	110.62	111.51	111.46	113.04	113.05	108.23	108.58	109.73	110.26	110.32	109.81	111.29	109.64	108.58	113.39	109.42	106.97	109.84	106.71	108.82	109.38	109.94	110.56	110.05	110.97	110.63	109.09
112.11	113.48	112.55	113.34	113.65	112.07	113.36	114.94	113.63	112.92	113.24	114.54	109.01	114.17	111.37	112.8	110.12	112.99	113.34	113.02	111.12	112	114.19	115.26	113.15	110.82	112.34	111.12	114.18	111.28	112.64	109.71	111.37	113.82	112.12	113.82	113.71	114.47	113.5	115.91	110.84	108.97	116.16	113.7	111.48	113.98	111.25	114.4	110.76	112.4
118.1	120.87	116.13	117.75	116.77	118.41	118.96	115.12	114.93	118.64	120.24	116.09	115.74	120.99	118.32	116.32	117.56	118.59	119.05	116.85	118.88	119.25	115.29	117.64	117.83	118.24	118.64	117.66	116.26	120.9	115.13	118.23	116.2	118.01	117.3	118.3	117.34	117.84	119.45	118.39	117.06	116.49	120.18	120.55	116.85	117.27	117.09	115.92	119.2	119.2
104.67	104.63	103.83	105.73	106.75	103.39	104.16	105.89	107.07	105.76	104.87	108.12	103.66	104.96	106.49	104.06	105.33	105.04	108.34	105.25	104.78	104.53	104.06	103.96	104.64	104.32	106.4	105.24	107.01	104.05	104.38	109.2	107.51	105.62	107.26	104.97	104.49	106.33	106.59	103.67	105.97	102.87	103.08	106.54	105.51	106.94	103.36	103.28	104.07	107.46
101.84	101.74	102.16	101.82	101.72	99.533	103.24	101.94	100.69	97.744	101.39	100.72	99.807	101.35	96.254	101.01	98.673	100.95	99.524	104.67	102.44	101.93	100.16	101.03	99.273	100.97	102.42	103	101.8	105.38	100.52	102.12	104.03	102.43	99.837	103.82	99.647	100.11	99.693	101.24	99.649	101.05	97.409	102.66	100.79	100.83	99.605	103.24	100.04	98.442
113.47	114.53	108.83	112.99	113.64	112.62	110.64	112.65	108.33	110.2	108.99	107.28	109.38	111.64	105.61	112.86	111.13	111.11	108.16	110.37	107.8	109.32	111.58	110	112.62	113.91	109.5	110.83	111.21	109.78	111.78	109.79	111.99	107.74	109.81	109.56	112.37	110.72	109.78	110.42	106.49	110.61	115.56	108.61	108.62	108.71	110.52	109.64	112.65	110.04
103.61	106.47	106.37	106.87	106.91	106.09	104.17	105.48	107.17	102.26	102.69	104.22	101.63	106.15	104.61	105.04	101.15	105.93	107.38	105.15	102.69	104.91	102.29	107.96	109.02	101.98	102.86	105.2	103.9	105.68	103.79	102.36	102.97	104.23	105.17	104.61	102.48	103.45	107.01	105.23	103.47	102.86	104.08	102.51	105.18	108.59	104.5	107.48	107.28	103.81
108.15	106.29	107.61	108.83	102.67	105.89	105.89	105.9	104.24	107.65	105.44	106.5	105.57	107.02	104.24	106.34	107.8	105.73	103.04	104.14	105.2	101.95	105.67	107.39	107.4	108.69	105.96	105.54	106.34	107.34	106.06	105.06	104.59	106.67	104.29	104.59	104.52	107.64	104.45	106.62	105.45	105.04	103.63	107.35	106.36	107.23	106.23	104.76	105.8	105.83
105.03	104.02	108.09	106.65	105.83	106.26	104.54	106.41	108.32	107.6	107.76	103.06	105.41	105.76	106	108.58	102.87	107.03	105.35	106.26	107.53	103.52	103.61	105.32	106	103.5	103.54	106.56	108.39	105.82	107.32	102.77	109.51	103.63	104.61	103.5	108.94	105.93	105.33	101.44	104.98	105.77	106.53	105.98	106.15	103.78	103.99	100.81	107.74	103.83
105.09	110.71	113.6	108.29	105.54	111.41	109.39	108.43	113.54	112.31	109.36	111.95	111.05	109.41	110.09	109.08	111.79	108.25	107.24	112.81	111.63	110.34	108.17	110.13	111.52	109.93	111.24	111.14	110.8	109.87	109.86	108.8	111.11	109.26	107.61	108.88	108.39	109.43	108.49	109.56	110.38	110.06	110.84	112.17	110.2	112.91	108.58	113.07	108.67	112.63
108.22	108.5	106.45	108.42	105.98	107.37	106.63	105.69	107.16	103.79	105.95	106.33	103.9	106.21	105.66	110.39	103.84	104.82	103.68	104.66	102.85	103.8	107.34	107.25	103.69	104.94	106.96	109.35	106.02	105.7	106.38	104.36	108.54	108.04	109.18	107.51	103.74	103.35	107.24	107.05	100.96	105.93	108.76	104.6	105.89	109.23	107.7	103.72	106.08	105.38
106.57	105.04	106.67	105.77	104.19	107.48	103.89	102.93	106.96	107.31	105.41	105.24	103.58	107.49	105.87	106.29	105.49	103.37	108.51	106.42	103.64	103.42	104.84	105.7	105.57	105.05	107.76	107.64	108.65	105.17	108.52	105.77	106.62	108.84	108.53	104.09	103.25	100.95	108.48	101.9	104.62	105.28	109.24	104.29	103.37	106.91	106.14	106.58	106.73	103.94
102.93	104.07	103.95	105.07	104.31	106.22	103.54	101.04	105.42	105.05	105.79	107.2	106.96	105.71	104.89	106.39	105.88	106.97	105.99	106.09	105.69	105.68	104.41	104.6	104.15	107.17	107.03	108.4	107.92	106.95	105.54	105.84	104.09	107.54	105.56	108.06	106.8	105.16	103.35	102.7	103.25	109.13	109.25	108.92	104.95	108.24	106.17	108.19	107.08	105.01
101.45	101	102.72	100.25	100.3	98.047	99.323	100.12	100.64	97.44	100.33	99.972	101.84	100.26	101.03	99.041	100.29	98.738	100.44	103.4	99.488	96.435	103.86	96.332	98.227	102.21	102.51	98.191	100.97	101.47	99.904	100.56	101.45	100.82	102.87	101.42	98.525	98.364	97.885	100.93	98.111	99.597	101.4	101.15	101.15	100.16	100.55	100.2	99.896	100.19
106.42	107.33	110.14	105.76	106.65	105.99	107.48	106.21	105.9	105.36	106.09	106.39	106.9	110.01	105.88	104.76	105.44	103.81	107.37	108.17	106.9	109.17	110.13	109.05	107.56	109.25	105.28	107.11	107.84	104.1	106.13	110.94	105.54	109.76	106.85	104.91	103.65	108.39	108.18	109.34	105.56	105.75	105.84	108.4	106.61	105.48	109	104.4	106.71	109.87
111.18	112.48	111.36	112.37	108.65	112.75	107.49	110.19	114.78	110.6	110.05	111.92	112.57	113.02	114.37	110.18	109.53	110.79	109.83	110.59	110.9	109.93	111.27	108.89	109.34	110.17	112.07	111.12	111.78	113.45	112.32	109.44	113.7	107.2	114.12	109.78	110.71	108.34	113.55	110.55	111.45	113.05	108.36	111.39	113.64	110.19	112.57	113.92	112.41	114.73
102.81	106.48	104.65	107.44	103.02	106.35	102.12	102.19	104.09	103.59	106.82	105.68	102.83	102.95	103.46	105.07	102.66	102.58	103.68	101.11	107.23	103.59	100.3	104.65	103.5	100.57	101.91	107.93	105.12	103.73	106.13	105.29	100.76	104.28	104.42	103.62	100.71	104.5	105.77	102.9	105.69	105.15	101.76	106.53	103.46	103.64	105.92	102.48	103.45	104.46
102.76	102.11	101.37	101.84	100.31	98.388	99.13	103.17	100.66	100.14	104.81	102.21	101.47	98.807	102.55	98.95	101.08	103.34	99.89	103.29	99.563	99.957	103.45	102.3	103.06	100.59	98.292	99.88	100.45	99.651	101.15	100.18	102.94	101.83	101.51	102.86	99.622	100.01	95.97	100.53	101.39	101.99	99.948	98.711	102.03	101.53	101.86	101.19	102.59	99.085
107.88	104.06	106.89	105.24	103.85	104.46	106.11	106.27	102.89	102.91	106.13	107	105.02	105.04	101.4	104.98	102.47	102.36	106.49	104.04	106.29	105.43	102.25	104.19	101.12	105.41	105.52	107.45	105.12	103.41	106.77	103.32	106.1	101.81	103.6	102.78	103.41	100.44	104.54	105.58	103.52	107	104.19	103	100.58	104.03	105.25	105.2	103.73	104.33
115.42	117.76	116.07	116.69	117.47	117.24	117.93	117.13	117.14	119.51	118.04	116.56	119.67	117.79	119.64	119.13	116.24	119.39	119.87	115.96	113.99	116.69	118.32	120.82	117.02	120.15	117.39	116.5	119.63	117.95	117.36	117.04	118.86	117.95	118.47	117.67	117.45	113.06	116.18	115.12	116.04	118.86	117.57	114.13	117.87	115.66	117.22	117.24	120.86	116.16
114.25	111.54	112.39	111.51	111.35	111.89	110.27	111.25	113.1	116.33	111.58	109.92	114.76	114.35	112.12	111.77	113.66	110.13	111.34	112.61	112.73	108.78	111.33	111.5	111.54	107.15	109.26	110.01	112.6	114.15	113.52	110.76	112.5	112.53	108.6	112.92	112.29	112.19	111.9	112.07	112.91	109.38	111.16	113.34	112.98	111.29	110.34	112.94	111.32	109.87
110.82	110.09	111.49	109.94	110.09	108.96	112	109.18	113.8	112.86	110.14	110.02	110.28	110.82	108.92	108.41	108.93	109.2	113.2	111.8	108.24	110.1	108.74	111.77	110.01	115.27	110.43	112.68	108.15	111.51	109.4	113.55	109.56	109	109.99	107	110.77	109.25	109.08	112.16	113.7	108.25	106.24	108.79	109.09	108.96	111.21	112.45	109.09	112.99
105.43	108.97	106.93	104.77	106.71	106.45	105.7	107.34	108.77	104.01	105.84	106.18	105.18	110.82	106.18	107.66	104.28	103.41	107.99	104.56	110.28	106.49	105.07	106.88	105.55	108.25	109.08	103.76	107.51	105.97	104.64	109.62	105.59	106.33	104.52	106.08	106.81	107.38	106.04	107.33	103.71	108.62	105.38	104.74	109.23	103.31	107.41	106.99	108.38	107.28
111.48	107.76	111.1	114.91	108.18	111.44	112.55	113.64	111.47	113.81	111.13	110.91	111.09	110.1	112.22	110.82	108.47	112.64	109.51	111.41	111.47	111.16	110.83	111.35	111.97	111.96	111.28	110.31	110	111.85	109.64	110.41	113.83	111.44	112.72	111.66	112.25	113.11	111.36	113.12	111.54	115.24	110.18	113.02	112.12	111.61	112.41	112.43	113.83	113.84
104.17	102.72	104.57	103.47	105.55	104.21	104.33	105.07	106.37	105.92	107.9	106.97	104.17	105.25	103.15	106.04	106.01	103.04	105.1	104.96	105.1	102.98	105.87	104.58	103.96	105.48	105.18	101.67	102.88	104.18	103.44	107.81	104.55	105.41	104.63	106.65	106.15	103.56	106.18	103.88	106.74	107.14	101.94	107.94	106.76	103.51	105.8	107.26	107.96	103.35
116.2	110.76	110.52	114.3	112.06	111.23	113.47	113.32	112.43	114.77	109.93	109.23	110.71	108.97	112.78	112.41	113.11	112.11	107.3	113.19	112.8	109.41	112.27	114.17	111.87	115.25	111.66	111.03	114.2	112.56	111.99	114.5	114.7	112.61	111.12	113.25	111.39	114.2	114.27	111.75	111.51	112.76	111.76	112.24	114.45	113	114.66	113.26	112.65	111.31
101.74	98.308	101.34	98.578	102.89	103.82	100.58	101.74	99.176	98.627	101.1	102.3	99.972	100.86	101.91	96.825	99.044	102.36	102.71	100.09	101.41	99.302	101.26	102.39	98.433	100.95	101.86	101.37	101.34	102.23	101.67	100.33	101.89	100.44	101.98	101	103.78	101.68	102.46	102.05	101.3	99.439	101.87	100.2	100.8	100.34	101.26	101.83	101.43	99.967
111.37	111.8	111.6	114.74	109.76	111.28	114.65	111.3	111.17	114.15	113.84	109.88	112.29	111.54	115.42	112.48	112.61	109.77	114.15	111.95	112.76	110.56	110.94	111.33	112.2	112.52	112.62	112.41	112.24	108.29	113.93	113.28	110.1	114.56	110.78	111.42	112.7	110.15	111.96	110.38	110.96	111.79	113.06	113.88	113.31	113.71	111.57	111.4	113.67	109.78
110.96	112.59	113.01	111.38	113	112.72	111.61	111.81	115.91	112.13	113.02	112.34	113.39	112.14	111.8	113.69	112.14	113.59	110.01	113.54	111.63	110.35	111.48	113.38	109.67	113.05	113.77	110.54	111.83	112.35	111.89	113.82	112.69	113.29	112.8	111.47	114.25	113.69	110.42	111.28	110.75	109.4	111.99	109.83	110.95	112.24	110.99	112.34	113.49	110.07
116.34	117.28	118	117.08	116.95	118.6	115.52	114.81	115.88	115.12	115.83	117.91	114.7	117.03	117.41	117.04	117.73	114.85	114.78	114.64	115.41	117.38	113.16	116.73	116.8	115.75	117.03	117.61	114.78	118.68	116.12	116.11	116.37	114.58	113.44	114.47	117.17	111.66	114.74	115.21	114.31	120.5	118.58	114.81	119.89	115.09	116.4	118.88	114.42	114.77
112.48	113.76	110.1	110.42	112.05	110.5	111.79	113.86	109.73	112.24	114.26	112.62	111.81	110.99	111.19	110.37	114.72	112.81	113.37	110.4	114.3	110.05	111.6	108.55	111.87	113.62	112.59	112.01	113.8	115.03	110.08	108.64	112.77	109.33	112.07	113.86	111.46	114.36	110.83	111.58	114.65	116.38	113.25	113.73	114.08	117.5	110.85	110.96	109.62	112.43
99.775	99.075	100.09	100.84	98.805	98.045	101.39	102.16	102.54	98.702	99.873	99.828	99.91	97.491	100.66	98.938	99.185	100.51	97.697	100.53	98.742	102.91	99.554	98.978	99.217	99.207	101.67	102.9	100.07	99.866	100.91	98.71	101.59	98.617	99.516	97.228	99.338	97.989	101.17	102.64	96.861	101.38	98.208	98.599	101.2	100.42	101.4	99.345	96.891	100.62
111.76	111.95	113.49	110.43	112.37	111.85	110.35	110.68	110.87	113.41	112.1	111.87	109.71	111.37	112.04	114.36	113.65	114.27	112.05	110.16	114.55	107.95	111.2	111.67	114.24	114.39	112.27	115.05	111.03	112.69	110.58	112.04	113.8	113.36	116	115.66	109.43	114.52	114.7	114.02	112.15	109.55	111.76	113.54	111.69	114.69	113.34	112.82	111.9	114.03
112.12	112.16	111.75	108.88	111.12	108.92	109.31	110.28	110.27	109.45	110.9	111.67	112.31	111.53	112.07	110.97	108.65	112.6	111.09	109.23	110.12	110.25	109.77	110.26	111.12	113.61	111.31	110.05	110.16	111.09	112.63	110.68	110.98	110.14	112.52	108.32	110.66	110.24	112.48	113.15	110.04	112.27	110.51	110.11	113.32	109.27	110.64	112.52	108.76	109.35
105.91	104.68	104.23	105.65	106.23	106.95	106.68	106.52	106.71	107.71	106.58	105.37	105.25	107.95	104.3	105.31	104.21	106.91	103.51	104.66	105.21	104.22	108.5	103.63	107.32	106.99	104.14	105	107.59	105.06	108.77	106.47	106.61	106.16	107.35	106.18	105.19	104.74	105.71	106.98	105.96	104.57	106.88	104.61	106.83	107.13	109.26	107.38	108.03	107.09
109.29	114.25	112.75	110.14	113.95	110.88	107.49	112.6	112.75	111.74	110.79	109.91	111.42	108.86	110.27	111.6	108.64	112.62	110.14	110.96	109.31	110.15	111.5	112.73	110.63	110.86	109.96	111.69	112.66	112.17	110.15	110.17	111.1	110.03	111.7	107.89	112.87	111.06	111.27	109.86	110.78	108.82	112.02	108.14	110.05	111.59	110.88	111.73	112.42	113.34
109.43	113.24	108.48	111.27	108.83	111.86	113.78	108.47	109.29	111.38	115.31	108.05	110.09	111.96	110.39	110.05	112.05	110.57	113.49	109.78	110.83	111.44	110.45	107.78	113.93	108.05	110.92	106.82	110.28	110.5	113.12	108.04	109.67	108.37	110.49	110.88	108.66	111.73	108.59	108.57	108.91	111.67	110.47	110.71	109.04	111.57	109.09	109.77	112.03	111.16
105.69	105.19	103.55	105.49	107.15	104.51	102.21	103.86	108.3	105.97	106.76	104.56	101.71	103.5	103.79	106.97	105.91	107.43	106.9	102.56	106.51	106.88	105.72	105.08	108.2	108.55	106.54	108.31	104.85	104.2	104.84	105.25	103.83	104.95	104.73	105.62	105.13	105.08	106.7	104.32	105.8	107.32	105.55	107.65	105.25	106.98	108.31	108.42	104.61	103.96
108.96	108.22	107.95	108.16	113.05	109.5	110.48	110.19	111.98	110.2	109.66	111.22	108.19	111.03	111.54	112.27	111.53	110.08	112.79	114.68	111.03	109.29	111.17	110.64	111.17	111.29	113.4	112.14	107.63	111.95	109.68	108.83	112.19	111.44	111.85	108.79	111.77	104.67	107.95	113.32	111.47	107.88	111.76	113.18	109.27	109.72	113.93	112.11	110.12	112.47
112.93	109.53	112.25	112.17	111.71	116.5	114.23	112.79	110.72	112.03	110.15	113.28	112.21	110.54	112.94	116.26	113.79	109.62	110.76	112.98	116.35	111.31	113.84	113.16	111.77	111.88	109.24	109.47	113.17	112.74	113.26	113.95	110.74	112.9	112.92	112.97	110.84	112.58	111.9	113.65	110.1	113.06	111.72	110.7	111.77	112.59	109.66	112.3	110.45	110.59
110.96	111.44	110.72	112.4	110.36	110.75	109.44	112.83	112.17	112.34	113.13	113.46	111.96	110.2	111.48	111	110.88	110.37	109.7	110.82	109.83	110.32	112.31	112.48	113.29	109.1	111.45	109.76	113.37	111.24	110.54	113.91	112.5	108.9	113.52	110.77	111.31	107.05	112.55	109.79	110.44	108.46	112.92	111.57	111.22	113.53	109.5	110.17	110.36	110.85
102.34	106.44	102.59	102.9	106.67	109.25	103.93	105.48	105.94	103.3	103.61	105.4	106.46	105.14	106.3	106.24	104.71	103.69	105.98	104.29	105	105.99	106.1	106.85	103.06	104.35	108.06	101.78	104.69	105.13	104.67	105.21	104.41	104.6	102.54	106.17	106.31	103.16	104.93	103.11	106.19	105.16	104.48	103.59	104.64	105.12	106.25	104.26	107.41	105.54
106.74	103.4	102.05	106.09	102.98	102.41	104.12	103.58	102.47	101.81	104.78	107.74	103.45	104.75	104.12	104.21	104.56	103.66	104.98	102.6	102.27	101.27	104.18	103.36	104.78	102.99	106.09	104.97	104.94	106.13	102.1	104.99	103.7	99.366	106.8	103.84	104.72	102	104.21	104.13	103.21	104.57	104.32	103.54	104.54	104.24	102	103.1	107.77	104.94
105.73	107.11	108.77	107.45	101.47	104.93	106.15	108.25	102.9	108.7	106.46	106.03	106.63	105.25	106.48	105.65	105.85	105.75	104.1	105.15	106.53	105.82	108.65	108.92	108.61	107.41	108.51	105	108.19	107.38	107.13	105.19	106.81	104.98	103.29	106.44	104.14	104.94	105.49	105.37	103.16	106.08	107.31	107.4	106.54	104.88	105.86	104.72	105.57	105.26
107.68	106.18	106.61	107.76	104.04	108.02	107.21	104.42	107.04	110.29	110	107.83	108.58	107.72	106.28	103.47	109.13	108.31	105.16	106.13	106.92	105.19	103.97	104.08	105.85	110.52	105.02	105.71	105.63	110.94	104.18	103.49	106.43	105.65	107.33	106.33	105.4	108.01	108.21	103.09	107.09	101.71	105.95	106.17	107.16	107.87	104.3	108.06	106.84	108.77
113.64	107.3	111.03	108.23	109.86	110.33	111.92	108.26	108.8	113.54	112.8	111.28	114.91	109.57	112.05	110.58	110.9	111.24	111.82	113.79	109.17	108.42	111.89	111.32	108.23	109.74	109.69	112.52	110.26	111.92	110.39	110.05	110.05	109.95	110.78	110.87	110.56	108.04	110.56	110.63	109.23	111.76	112.67	112.54	111.64	107.65	111.36	110.48	112.37	110.31
103.81	105.82	108.67	108.78	105.85	108.2	104.5	107.12	110.68	102.93	106.84	107.48	107.22	106.43	106.24	109.4	108.46	106.11	111.23	108.32	109.61	106.7	106.17	109.81	107.45	105.83	105.52	108.93	105.33	107.2	106.74	107.09	104.36	106.03	108.41	109.27	106.68	108.56	108.78	106.58	105.36	105.47	106.47	107.18	104.86	106.63	104.83	108.53	106.37	105.78
100.19	100.8	97.533	101.12	102.14	98.508	98.745	101.47	102.52	98.919	102.21	100.62	98.722	102.14	101.75	98.881	101.86	98.772	96.646	100.2	99.295	102.12	99.711	100.58	99.818	102.81	100.04	97.061	95.498	96.175	97.164	99.634	101.49	98.148	105.33	98.856	97.385	102	100.34	102.48	98.9	96.554	98.641	100.17	97.647	102.54	100.24	101.24	98.639	99.041
101.91	98.276	100.24	103.81	101	101.93	101.55	98.956	99.811	99.395	102.94	100.4	97.116	99.283	98.918	102.58	100.27	101.4	98.491	95.488	99.874	100.74	101.91	98.413	98.524	98.939	97.06	98.863	99.277	98.712	98.909	99.062	101.54	99.149	99.261	97.908	98.946	100.03	98.517	98.25	95.986	99.38	98.76	103.11	100.91	100.04	101.77	99.268	99.629	98.877
105.57	107.31	106.9	103.02	106.03	104.63	103.86	104.15	108.69	106.97	105.61	106.25	104.55	107.82	106.95	106.16	106.57	105.84	106.85	104.27	104.29	103.71	105.04	106.54	107.91	106.22	109.33	104.67	102.41	106.81	108.47	106.71	106.82	106.88	105.55	106.36	103.46	104.99	107.54	108.73	107.86	107.71	103.48	106.46	106.73	101.69	105.36	107.84	106.89	105.31
106.94	109.54	115.64	109.91	108.52	110.31	106.53	112.58	111.46	112.06	110.4	110.05	114.69	105.99	111.99	108.13	112.25	112.2	109.99	108.78	110.34	109.08	108.32	110.82	109.96	108.15	110.51	111.42	108.54	110.3	107.89	108.59	110.42	110.78	105.3	110.27	107.85	110.04	108.63	110.64	112.31	111.85	110.9	109.45	111.49	109.22	111.66	108.24	110.23	109.57
109.08	105.57	104.48	102.06	108.19	106.98	106.22	109.97	105.96	105.21	105.92	103.19	108.1	107.11	108.02	106.1	105.49	106.36	104.96	106.67	104.58	105.23	107.29	106.79	109.63	107.46	107.18	105.63	107.02	103.76	105.03	107.34	104.99	105.49	102.77	106.19	107.22	106.96	106.92	105.07	109.32	104.72	109.42	103.44	105.57	105.1	109.07	105.99	105.37	106.74
115.85	112.67	112.7	110.03	114.83	114.77	113.57	109.98	114.05	111.73	113.1	113.99	111.09	111.42	109.36	115.09	112.95	111.71	112.67	113.64	118.41	115.83	113.92	115.29	114.91	113.08	112.61	111.12	108.61	110.97	113.48	109.99	113.1	114.34	111.33	111.38	114.33	114.62	114.38	117.08	110.67	110.93	112.8	113.35	111.82	112.9	113.78	117.16	115.84	116.57
104.24	104.39	102.08	101.12	101.76	107.71	106.57	105.71	103.69	105.93	106.16	104.83	106.24	104.59	106.37	104.15	105.55	100.48	107.19	103.53	103.71	105.62	103.88	106.7	102.25	103.9	105.66	107.38	104.59	104.46	108.22	105.6	105.33	104	101.87	107.95	104.48	109.51	102.64	107.49	107.38	105.77	100.78	107.11	99.902	107.83	103.54	106.12	105.1	106.01
108.57	106.33	109.4	103.39	104.43	107	104.93	106.67	103.97	106.68	107.26	106.96	105.12	103.04	103.6	104.59	105.33	107.95	105.94	106.42	105.76	102.56	104.97	107.15	108.92	107.23	104.68	107.03	104.29	106.09	106.27	103.18	106.64	108.61	107.72	105.53	103.18	103.75	103.18	105.74	105.73	105.27	104.94	106.12	105.35	101.84	105.1	105.73	107.42	105.54
115.17	114.87	110.05	111.81	110.34	112.32	114.73	116.29	111.56	114.94	106.87	110.61	112.33	113.73	113.56	110.02	114.83	115.51	111.96	110.61	113.65	113.47	114.69	116.12	113.03	111.05	112.99	111.63	112.21	115.02	114.16	113.23	115.73	111.53	112.63	109.4	114.23	111.77	112.64	112.75	112.14	112.08	111.43	114.22	113.07	110.73	112.21	110.04	114.83	114.5
116.27	115.6	116.95	117.89	117.47	118.82	119.05	115.2	116.71	115.79	119.88	118.54	115.51	120.45	117.1	117.33	118.55	114.72	117.72	116.12	119.74	118.08	116.83	117.75	118.6	119.41	116.07	116.64	117.79	117.9	117.58	119.02	115.83	116.24	120.34	118.64	116.54	118.91	117.88	121.03	117.07	117.45	117	118.68	117.34	120.51	119.06	117.23	115.22	115.43
106.1	108.5	107.46	105.24	104.25	103.59	104.15	105.53	104.86	105.55	106.96	108.75	106.79	105.02	107.5	103.91	103.81	104.7	104.52	105.41	105.94	105.58	105.64	104	105.43	105.19	105.57	105.44	105.29	105.59	106.54	107.72	107.16	104.48	105.12	106.36	108.77	108.4	108.5	106.6	104.99	104.96	104.92	106.6	104	107.48	107.02	106.27	109.08	107.09
103.2	107.89	106.1	107.86	108.47	105.39	106.83	104.26	106.89	107.21	105.15	106.14	104.02	107.79	103.06	105.48	104.79	105.44	105.07	101.95	104.99	106.57	106.44	102.64	104.35	104.88	104.72	105.27	107.99	103.15	104.44	107.09	104.49	102.77	105.24	103.22	105.76	105.8	107.01	104.13	108.53	103.63	104.59	107.85	107.67	104.96	105.55	104.11	102.25	106.04
105.75	106.26	106.26	106.63	104.49	108.26	103.74	104.27	107.08	107.17	105.35	105.59	107.02	106.7	105.19	105.67	104.8	103.7	108.52	105	103.5	106.84	106.57	107.07	107.14	106.35	102.15	104.58	105.61	106.41	103.46	105.18	107.01	107.06	106.79	105.12	105.08	107.78	103.15	107.64	106.06	107.43	106.87	106.51	106.46	106.95	102.57	108.2	105.01	107.66
110.46	110.58	110.52	113.65	110.57	110.55	109.77	109.59	112.01	112.99	113.49	110.4	112.79	110.51	112.66	109.14	108.78	108.62	111.75	108.03	111.26	113.08	112.15	114.14	111.94	113.2	114.33	111.99	111.29	111.67	109.31	108.87	113.54	110.41	109.97	114.36	108.4	109.49	111.77	110.21	112.54	111.77	108.99	110.57	112.85	111.35	109.47	110.55	108.72	107.21
109.45	112.8	111.43	111.92	110.24	110.34	110.08	110.42	111.36	112.53	111.92	110.23	112.45	110.39	111	110.41	109.5	111.95	112.97	109.62	110.27	112.39	109.26	110.13	112.45	111.48	109.07	111.12	112.7	113.74	112.48	111.89	110.48	113.19	111.03	111.16	109.36	110.11	111.51	113.21	107.3	113.31	109.7	111.77	112.33	108.98	108.1	112.22	112.1	112.35
110.57	111.72	110.42	112.42	111.11	108.32	108.53	110.14	111.68	111.65	109.6	113.97	110.85	110.85	109.74	111.47	109.85	113.83	109.78	107.51	112.33	110.68	111.54	111.67	112.13	110.74	111.13	111.9	107.88	110.45	107.79	111.37	109.65	110.85	111.49	110.98	109.93	108.06	108.25	111.58	113.98	110.63	107.79	110.05	109.5	111.42	111.38	112.13	111.7	112.14
105.8	99.983	103.83	107.36	104.37	104.19	106.46	104.93	106.23	105.75	104.39	102.54	105.12	102.91	105.91	103.47	107.34	109.56	103.12	104.78	103.94	101.77	107.08	104.1	106.55	109.42	107.4	108.03	103.99	102.71	102.96	105.47	104.49	105.18	107.16	105.89	104.52	104.53	107.48	103.92	105.36	105.44	107.35	102.79	105.13	104.45	105.72	105.93	107.44	104.05
101.07	97.691	102.2	100.82	99.371	102.78	99.824	102.89	100.09	101.08	99.379	101.33	101.99	102.39	100.92	99.513	103.36	100.83	102.85	101.88	103.42	102.13	98.743	102.95	98.098	99.929	100.46	102.54	100.02	99.97	102.3	100.39	101.51	101.29	100.41	100.27	101.06	101.29	102.3	103.04	101.13	99.973	99.255	100.84	101.52	98.305	101	98.541	100.63	99.099
106.17	105.86	104.69	104.17	107.61	107.99	104.63	104.32	106.06	106.26	106.24	99.554	104.37	102.25	104.3	107	105.58	102.5	103.16	105.23	104.93	105.99	107.03	99.388	102.52	102.85	103.91	105.48	106.16	105.97	106.13	102.09	101.66	104.09	106.17	104.99	104.29	105.54	105.82	102.99	105.07	103.9	103.97	106.39	105.94	105.84	105.59	106.55	101.82	104.35
109.48	109.37	110.25	109.88	114.84	111.3	111.7	112.88	111.7	109.17	113.68	112.31	110.28	108.41	111.72	108.16	111.7	108.36	108.34	113.87	114.41	109.9	107.81	108.85	109.73	112.8	109.87	111.31	109.78	109.34	108.98	106.99	112.18	108.47	110.03	108.49	108.27	108.08	116.43	108.97	107.24	112.66	112.68	116.06	111.79	111.05	110.98	108.53	112.98	109.14
111.88	109.24	116.35	113.63	115.39	111.61	109.46	113.28	111.53	114.56	114.51	110.56	114.67	112.27	111.86	109.18	112.6	115.66	116.05	111.89	113.22	112.24	112.03	111.91	112.27	111.02	112.18	115.55	110.48	115.93	113.69	113.42	111.24	111.54	110.24	113.97	115.31	110.74	109.51	111.99	110.13	110.84	113.85	114.46	114.62	109.79	111.11	111.37	114.63	110.09
104.66	102.16	99.209	100.55	103.67	101.22	98.886	99.87	102.6	100.85	100.51	98.619	97.93	98.356	100.34	101.51	100.36	99.932	101.21	101.05	102.38	100.06	99.641	98.599	102.72	101.47	100.35	98.076	100.63	101.42	96.35	99.911	98.78	102.52	102.02	99.585	97.399	96.989	101.49	103.39	103.92	97.001	99.694	101.8	99.71	101.03	99.572	98.848	99.778	101.72
113.15	108.04	113.08	111.21	110.45	110.25	105.95	111.3	107.68	110.94	111.77	112.54	113.15	111.95	111.61	113.16	109.07	113.97	111.79	112.3	111.83	112.23	111.37	111.28	110.93	111.98	112.21	111.27	114.15	111.13	109.95	107.82	112.32	110.96	115.08	113.74	111.36	112.9	111.25	110.74	110.33	115.14	111.77	113.88	110.18	109.97	110.18	110.12	109.84	110.91
104.5	106.36	103.16	103.29	106.91	105.87	105.54	106.9	106.49	107.26	107.07	103.01	109.99	107.93	102.74	108.11	103.49	107.32	105.51	102.72	103.98	103.21	107.04	108.04	106.38	104.6	108.23	105.81	105.23	105.39	103.94	107.23	108.39	105.11	106.09	106.43	102.33	106.93	103.26	108.98	105.96	105.53	108.06	106.54	103.1	105.56	104	106.86	106.08	104.1
98.036	98.899	100.43	103.27	101.77	100.93	98.938	99.189	99.598	99.155	100.67	97.234	98.926	101.44	98.713	101.88	99.272	99.702	101.08	101.59	98.311	98.005	99.602	101.08	101.97	100.48	99.201	100.3	100.75	99.704	102.28	98.63	98.753	99.761	102.54	101.56	100.03	100.44	97.246	99.947	99.545	97.447	105.49	101.42	101.67	96.427	98.592	102.71	101.42	102.44
100.2	100.03	101.42	100.6	98.435	99.024	101.28	99.022	99.348	99.347	97.195	99.613	97.751	98.173	98.407	99.21	96.164	100.95	101.35	98.869	98.2	98.439	100.53	96.45	98.81	99.933	102.88	97.62	96.517	97.536	103.88	99.105	98.874	99.482	103.05	98.814	101.59	100.62	99.801	100.81	101.32	99.026	97.797	99.78	103.31	101.89	95.914	102.2	100.75	100.42
106.28	103.37	101.9	105.99	106.63	107.96	102.51	101.87	102.1	106.57	103.13	101.54	108.02	106.9	102.63	106.77	106.41	104.09	104.64	104.35	106.49	105.79	105.44	106.33	105.48	102.62	103.81	103.83	106.68	107.83	106.61	102.81	104.99	104.72	106.99	103.97	102.2	105.04	105.06	106.05	106.47	108.16	104.48	106.06	104.67	106.35	105.37	107.03	107.24	106.15
100.31	101.49	102.84	100.83	101.34	99.665	100.83	100.07	100.13	100.48	100.43	97.784	98.94	97.493	97.73	97.565	99.705	101.04	100.68	99.306	99.515	101.28	100.23	96.555	101.01	98.344	99.538	97.901	99.584	102.06	101.45	100.44	102.81	99.193	98.873	99.064	100.34	99.363	101.3	101.17	99.798	102.19	104.31	97.846	100.86	98.571	100.81	101.07	100.43	99.572
108.81	103.84	107.68	103.38	105.82	105.88	106.66	107.8	104.86	104.99	103.54	105.29	104.69	105.23	105.66	101.04	107.05	102.78	104.89	105.54	103.83	104.71	103.55	105.29	104.21	105.68	104.88	103.16	106.44	106.15	106.47	106.2	104.67	105.91	103.9	105.46	103.54	108.43	103.99	107.6	107.94	102.69	102.78	102.99	106.84	104.92	107.32	106.83	103.01	106.39
109.61	109.93	107	106.38	107.11	110.06	106.81	104.57	104.73	106.5	105.7	105.66	105.74	104.31	104.34	108.88	103.18	106.08	105.66	106.08	105.18	106.23	107.44	109.53	107.6	107.31	107.78	105.76	105.51	106.75	105.48	107.12	107.55	106.14	104.49	104.31	104.31	108.09	106.19	107.86	106.8	105.73	107.84	106.41	108.93	106.96	105.73	104.55	108.56	105.76
102.97	105.31	108.61	103.36	107.7	108.67	108.13	105.97	105.23	108.4	104.43	107.73	106.09	105.56	106.63	106.02	104.86	105.62	107.3	106.17	103.32	107.07	106.62	107.99	107.02	106.42	104.66	105.6	109.18	105.77	108.14	104.94	107.54	105.27	105.9	106.32	106.24	104.28	104.78	108.98	104.81	107.43	107.37	107.48	110.04	107.27	104.48	106.21	104.22	104.32
103.8	105.48	103.71	105.62	102.99	104.68	107.91	103.83	105.19	107.93	102.9	104.64	106.2	102.33	103.56	106.99	103.6	103.76	105.08	102.61	103.73	106.87	103.51	103.66	105.47	104.98	103.3	102.87	101.19	106.71	103.17	105.59	101.84	105.1	107.23	101.23	106.6	103.94	100.29	105.56	103.44	105.96	105.94	101.96	103.04	103.37	104.49	105.74	103.59	103.12
114.31	112.62	110.98	111.31	111.27	113.61	110.61	111.53	113.95	109.6	111.04	109.24	111.54	111.36	111.64	112.74	109.55	111.11	112.96	111.71	112.38	113.47	111.05	110.91	113.96	109.51	110.85	110.12	110.33	112.56	111.05	115.02	108.37	111.2	108.25	108.82	111.46	111.86	115.09	112.05	115.49	110.49	113.24	110.14	112.46	112.79	113.39	110.02	112	112.37
108	105.57	105.08	104.67	107.62	105.75	105.68	103.38	103.2	106.29	102.7	106.03	108.92	108.64	104.15	107.88	106.42	105.82	105.16	106.9	105.67	103.54	106.07	109.66	107.51	107.86	102.35	102.61	104.87	107.05	109.35	107.25	107.2	105.3	106.24	105.15	103.09	103.85	106.03	107.5	107.96	108.35	106.79	108.63	106.2	106.09	105.63	106.08	107.23	102.82
98.332	101.09	101.76	98.786	98.67	99.842	104.1	100.85	97.015	100.86	100.67	101.01	100.82	98.756	99.174	100.23	100.75	101	102	98.547	100.52	100.98	100.35	101.05	99.619	98.519	96.492	103.88	98.506	98.724	100.88	97.409	101.03	100.3	100.3	101.67	101.08	102.69	99.835	101.92	99.261	101.13	98.36	99.21	100.08	99.385	98.676	101.32	98.148	99.075
103.14	101.41	100.39	97.672	99.777	102.6	100.97	101.01	101.17	105.04	100.49	98.917	101.45	98.119	99.495	99.411	97.708	99.389	99.87	103.17	98.821	98.295	101.63	99.754	97.356	99.408	95.668	100.97	100.34	103.2	100.84	102.97	98.606	101.7	102.34	99.642	98.206	98.379	98.331	102	104.33	97.442	98.875	102.71	97.604	100.23	106.9	100.29	101.57	101.27
114.77	111.75	111.22	111.25	112.17	111.96	111.86	110.34	107.31	113.18	115.24	110.14	112.5	109.92	110.69	112.65	110.15	111.51	112.35	108.65	108.55	114.25	110.71	111.86	113.52	112.96	111.26	110.67	110.17	111.15	111.17	112.82	110.3	113.34	108.79	112.17	112.83	111.31	113.55	110.71	112.02	111.54	113.11	110.29	113.83	108.18	110.42	114.1	109.8	111.5
100.29	99.622	99.852	97.628	101.12	99.956	97.731	103.03	99.73	100.88	100.49	97.137	101.11	98.19	100.18	101.1	100.14	96.439	101.83	97.259	101.91	97.189	100.29	102.55	99.165	98.453	96.775	98.935	96.555	97.587	99.466	97.976	99.473	98.211	100.09	99.793	99.743	99.107	103.23	96.638	101.41	99.46	98.612	100.57	98.362	100.29	98.98	96.841	101.95	100.22
101.02	98.184	101.79	100.44	99.703	103.93	98.711	99.993	99.033	100.21	98.328	100.75	100.5	97.288	98.136	100.15	101.38	100.78	101.1	101.06	98.132	97.757	97.982	97.956	98.35	103.31	100.29	100.11	99.429	102.01	101.4	98.529	100.45	100.2	97.509	99.24	96.907	97.325	100.67	97.394	100.25	101.24	97.92	100.97	104.29	99.623	100.77	98.517	101.8	98.64
102.9	101.26	102.11	98.482	100.93	104.39	100.81	105.3	99.512	100.24	103.9	99.468	103.05	100.7	99.221	102.49	102.33	101.23	103.9	100.19	100.72	102.22	102.77	99.992	102.05	98.032	103.85	99.603	101.28	101.46	102.83	98.842	102.02	101.77	98.57	101.59	101.04	102.15	100.64	100.73	96.838	99.707	99.188	100.85	100.28	100.15	100.88	101.9	99.887	104.3
107.04	103.65	102.42	104.54	103.67	105.1	103.18	104.37	106.11	104.46	100.97	105.24	102.95	104.01	106.56	102.5	102.42	102.5	104.65	103.67	103.84	105.13	102.45	106.38	105.01	104.54	105.04	107.72	104.65	103.99	104.18	107.7	103.51	106.17	104.14	107	106.52	106.1	103.42	105.91	104.54	97.853	102.71	107.59	104.86	102.96	102.84	106	101.84	106.33
104.85	102.13	105.57	105.86	105.41	103.7	104.57	105.2	105.02	103.51	105.67	106.43	107.6	105.26	104.27	106.49	103.27	106.5	102.54	107.3	105.55	106.31	105.99	106.12	105.54	105.64	103.88	106.36	108.97	107.7	107.79	107.29	106.47	107.27	103.98	104.71	105.53	103.88	108.39	106.35	103.47	106.13	105.69	107.08	106.43	103.56	105.43	102.17	105.37	104.84
98.394	99.279	100.43	99.61	102.7	100.74	100.17	100.4	101.81	102.49	98.407	96.189	99.404	102.55	102.53	97.602	103.17	98.017	102.2	102.95	104.99	102.3	99.219	103.42	99.79	102.77	100.01	100.8	102.34	100.73	100.11	98.783	105.94	97.879	97.17	99.478	102.17	98.931	98.914	99.631	103.23	99.436	99.231	101.73	101.29	100.96	97.861	99.981	100.43	102.24
103.78	106.55	107.53	108.22	105.59	107.97	108.35	108.94	107.81	104.53	104.43	104.05	104.18	107.52	106.52	103.88	108.29	103.32	104.38	103.12	103.13	105.26	105.57	102.87	107.57	106.51	105.83	105.22	100.6	103.85	108.17	102.73	105.42	102.51	103.93	105.17	106.86	106.1	105.79	105.24	103.06	105.12	109.89	103.79	105.61	105.51	105.26	104.58	105.01	104.41
113.95	113.53	109.94	108.93	111.06	107.86	111.64	114.18	111.02	109.57	111.16	113.39	111.49	111.99	112.14	110.82	111.98	110.12	112.85	112.76	113.43	113.07	110	109.35	114.46	107.79	109.14	111.69	110.36	111.12	111.26	109.52	113.24	112.54	110.08	112.31	114.14	110.88	112.67	109.51	111.28	112.86	108.65	109.48	112.4	110.71	111.92	112.26	108.68	111.5
98.835	99.639	99.822	102.25	100.58	98.399	99.727	98.529	98.808	100.86	101.01	98.436	100.23	99.399	94.979	100.67	99.159	101.66	96.228	101.78	100.21	101.35	100.93	99.83	98.054	95.59	98.232	102.32	100.35	98.826	98.343	101.95	100.13	98.061	100.87	95.378	100.55	100.54	99.694	99.956	102	98.844	100.48	101.86	101.99	99.507	101.31	100.44	99.563	98.215
106.47	105.27	102.74	105.87	102.79	102.7	107.18	102.83	102.62	104.5	105.74	101.97	104.87	103.91	105.48	106.63	102.62	103.53	103.03	103.62	105.34	105.14	107.96	103.89	103.27	105.34	106.27	104.74	108.08	106.96	104.11	102.37	103.94	107.52	105.19	104.13	104.84	103.27	104.58	102.09	106.52	101.78	104.83	105.18	103.36	103.45	104.3	102	102.56	101.99
106.08	102.2	104.68	103.65	102.75	105.47	107.78	103.27	104.47	106.59	100.97	103.78	104.99	104.73	104.89	104.68	105.92	103.48	102.88	103.18	102.8	106.62	106.58	107.11	101.23	104.25	104.73	105.68	106.27	102.56	108.3	106.01	104.1	104.37	108.74	106.55	105.69	106.03	107.1	105.91	105.78	104.39	105.69	104.11	107.33	104.79	109.09	105.68	110.28	105.38
109.05	111.2	111.92	111.51	111.7	110.8	111.05	111.15	111.17	111.83	110.58	111.6	113.02	113.33	111.7	111.52	110.79	111.43	110.96	107.9	111.01	108.86	111.25	112.87	111.5	110.97	111.04	111.51	110.55	112.38	110.01	111.74	111.86	111.06	110.76	110.72	108.61	111.1	109.36	110.14	112.05	106.7	110.65	109.54	109.42	110.01	112.45	109.1	112.3	113.11
102.96	101.29	102.83	102.68	102.33	100.44	103.13	98.947	98.645	99.14	99.371	103.94	98.434	98.263	100.2	99.735	99.892	98.92	101.5	98.265	101.04	100.02	100.76	99.294	100.63	101.32	100	98.958	100.73	98.878	99.958	103.38	101.54	100.07	100.58	103.28	102.79	101.66	100.49	100.28	100.19	101.25	97.07	101.41	99.356	98.69	101.76	98.276	101.67	99.921
107.47	106.18	106.45	106.85	104.75	106.52	105.2	107.02	103.39	107.24	104.77	106.73	105.25	107.22	105.92	105.33	107.79	105.8	103.66	104.96	103.1	104.45	109.44	105.06	107.16	103.65	106.3	108.93	107.48	108.36	104.49	102.73	104.99	108.47	106.57	105.63	103.68	109.94	108.41	108.28	104.64	106.72	103.73	107.28	105.56	110.62	106.57	108.24	106.08	107.42
111.82	109.48	111.74	114.8	111.52	108.5	107.47	115.25	112.91	110.29	107.77	108.61	109.47	112.35	108.88	112.51	113.17	109.39	111.57	112.72	110.96	111.9	112.12	110.4	110.53	109.38	108.95	113.86	111.22	112.4	112.33	111.18	111.39	111.45	111.64	111.22	111.6	111.06	112.01	112.78	111.75	112.82	113.67	108.9	109.25	112.73	107.18	111.97	109.39	109.71
98.775	101.03	101.15	98.035	99.207	98.966	103.87	102.23	100.14	101.58	100.47	102.24	102.57	100.53	100.14	100.03	101.91	101.43	100.58	101.65	100.3	100.77	99.756	99.276	103.2	102.07	102.41	101.1	98.378	97.909	100.94	95.84	101.26	102.1	101.5	102.84	101.6	99.084	103.89	100.1	99.118	101.86	105.18	99.515	102.58	101.13	102.46	99.611	103.36	99.65
99.748	101.05	95.48	101.65	99.265	101.24	103.13	101.63	99.712	99.963	98.991	102.93	100.34	97.956	98.931	100.64	102.6	99.123	100.59	99.914	99.433	97.468	101.23	99.37	100.54	96.923	99.974	100.73	99.627	102.07	100.16	97.098	103.1	101.32	102.37	100.78	99.721	98.725	99.889	98.581	99.677	98.339	103.22	102.2	99.357	102.39	99.7	98.87	100.58	102.25
108.67	103.18	105.66	105.85	105.6	105.88	105.05	105.89	106.24	103.83	104.74	105.66	107.04	103.96	102.15	103.84	103.52	103.86	106.11	104.4	105.59	107.48	106.3	105.51	104.92	106.22	102.1	104.93	106.56	106.39	102.18	106.23	107.28	103.3	104.4	107.2	105.47	106.86	106.36	106.24	105.59	109.34	107.01	104.49	106.53	108.37	105.85	103.36	105.05	104.74
111.19	113.06	110.09	114.12	109.75	108.96	110.61	111.06	110.09	111.42	109.56	112.41	114.79	114.08	114.09	116.34	110.3	110.47	113.81	110.32	110.92	109.92	111.37	109.86	110.23	115.33	109.94	110.05	111.76	107.43	108.93	112.15	110.85	114.67	110.47	112.7	111.57	109.83	111.5	110.44	112.33	113.08	109.7	112.67	110.32	112.46	114.26	111.1	109.51	111.49
104.96	110.23	106.26	103.96	106.48	107.02	105.8	107.07	103.04	105.26	101.37	111.84	106.06	107.01	103.82	106.5	107.54	104.56	105.14	103.88	107.19	106.94	103.55	103.4	108.17	106.14	105.48	108.1	105.6	108.03	106.11	105.5	107.11	103.95	106.1	105.16	104.74	105.67	104.91	102.77	103.25	104.69	105.61	107.2	105.94	106.52	104.93	106.17	104.58	107.15
103.3	107.05	108.27	106.18	105.63	103.87	103.95	104.28	106.4	105.3	103.62	104.18	105.99	103.53	106.1	105.82	104.1	108.09	109.23	105.41	105.65	105.73	105.84	105.05	105.16	104.96	103.74	102.45	106.91	105.73	105.51	104.11	106.26	106.53	104.7	105.85	108.1	103.69	103.54	104.68	104.57	105	107.51	105.95	106.36	106.76	107.61	103.94	110.53	105.05
107.48	105.12	106.63	106.5	104.6	104.02	106.1	105	108.53	107.51	105.16	101.72	103.07	106.26	106.7	105.95	103.07	107.18	108.54	106.88	107.67	107.23	103.9	105.05	104.51	103.57	106.35	102.55	109.09	105.37	103.35	105.66	101.55	102.02	104.76	104.88	103	108.55	107.53	105.59	104.02	103.89	106.98	108.41	106.46	105.38	105.49	107.08	108.29	108.44
112.43	111.63	110.4	108.77	112.69	111.41	111.84	112.17	113.91	108.59	109.25	114.42	109.65	108.67	110.43	112.25	108.96	113.24	109.59	114.34	110.22	113.88	114.35	111.54	115.15	112.84	111.77	113.62	112.5	112.02	110.31	113.77	114.73	114.2	111.27	112.08	110.95	110.45	110.78	111.03	110.57	111.36	110.61	112.89	113.08	111.65	114.02	112.76	113.01	113.14
100.46	103.75	101.51	101.44	102.29	100.77	102.72	100.17	101.3	97.829	101.35	99.651	100.72	103.13	97.904	100.54	99.567	100.32	103.64	97.52	101.86	98.832	99.909	97.857	101.66	102.02	98.753	101.08	100.39	101.41	98.692	104.32	99.231	100.37	102.49	99.888	101.58	99.759	101.79	105.38	99.667	100.21	102.45	104.27	98.837	98.664	105.02	104.53	100.01	99.883
107.17	105.46	103.45	104.81	109.44	104.92	107.19	106.76	104.24	106.42	103.07	107.17	107.05	106.43	104.67	103.26	103.11	107.93	107.37	105.56	105	103.61	104.99	103.63	107.5	108.38	108.14	109.62	105.59	104.39	108.44	107.21	107.37	106.04	104.6	107.65	105.58	109.85	108.03	103.33	106.12	108.22	107.67	104.07	106.25	106.11	105.4	103.08	103.5	104.68
99.4	98.623	100.96	103.7	99.28	101.76	101.99	100.98	99.981	101.58	103.08	99.677	100.03	100.93	105.17	101.7	101.66	98.682	104.65	103.43	104.22	99.551	102.3	99.102	102.63	101.71	101.87	102.11	100.25	100.5	101.34	100.8	101.4	101.24	100.9	101.04	104.01	103.05	103.83	101.58	104.06	101.16	100.99	104.06	102.32	104.18	105.99	102.05	102.38	101.83
104.01	104.37	105.05	106.24	106.59	104.25	109.3	104.43	106.36	105.81	108.34	104.9	108.12	101.21	105.61	107.7	103.25	104.12	107.63	105.85	104.11	105.71	105.34	105.85	106.9	106.16	105.23	105.4	104.18	106.6	104.76	107.98	108.75	103.72	105.82	108.75	105.47	104.06	108.03	106.3	106.02	105.61	105.41	104.47	106.99	107.32	105.93	106.3	102.51	105.43
116.87	116.75	117.76	116.36	119.38	117.35	118.78	115.64	118.02	118.87	119.42	120.4	120.1	114.98	117.87	117.46	119.36	118.87	116.71	117.99	119.29	121.73	116.87	116.82	117.74	116.5	117.26	119.16	116.85	118.65	118.47	115.48	115.7	118.49	116.97	115.71	116.44	117.06	117.97	119.24	116.13	117.92	117.04	121.37	118.6	113.72	118.47	117.15	119.83	115.89
108.81	110.2	115.63	114.33	113.45	111.72	109.05	110.66	110.71	108.99	110.63	108.38	109.16	108.74	112.13	107.54	111.23	110.98	110.85	114.05	112.55	113.38	109.14	113.11	110.63	111.07	110.37	109.48	110.22	112.5	109.61	111.26	110.46	111.3	114.1	113.2	111.11	110.25	112.79	111.83	110.51	113.35	111.77	108.51	108.91	110.42	111.83	110	110.81	108.72
105.45	103.74	103.3	103.51	106.86	107.62	102.21	104.19	105.1	103.31	104.36	103.76	103.67	105.87	103.74	106.64	103.98	107.79	103.5	106.16	105.05	100.74	105.12	104.88	106.12	105.11	104.48	108.67	104.34	105.35	109.48	104.1	102.92	106.15	104.34	107.07	104.74	105.51	106.69	103.09	107.51	102.02	103.98	103.52	110.22	106.7	106.56	106.19	105.15	106.09
113.79	120.09	117.56	118.4	113.99	116.52	119.35	118.62	117.97	115.39	120.01	119.38	117.58	115.45	117.7	117.4	119.54	117.55	120.26	115.97	120.22	117.48	118.29	119.44	116.17	117.55	117.1	118.19	117.99	116.2	121.67	118.32	118.01	118.81	118.12	117.79	117.9	120.8	113.72	119.67	115.21	120.74	119.24	118.18	119.4	120.71	117.62	121	117.07	114.58
107.93	105.09	106.8	105.18	106.27	106.25	102.29	105.75	104.95	105.96	103	103.63	106.24	108.59	104.06	107.39	108.44	103.83	106.91	104.91	104.1	106.79	103.51	107.48	104.99	105.52	104.38	105.42	102.47	104	106.11	108.7	107.45	106.08	106.11	106.91	104.98	104.83	106.82	109.35	106.63	105.03	107.83	105.96	105.82	103.47	108.34	105.88	105.6	104.95
106.45	105	104.79	107.1	104.3	107.81	105.38	105.4	105.55	107.39	106.83	105.26	103.24	107.85	108.07	106.32	104.41	106.22	102.59	105.66	104.16	105.91	106.39	107.9	104.81	102.59	103.18	106.49	106.08	105.99	106.17	102.27	105.66	105.15	102.58	102.16	104.94	105.82	106.85	108.12	102.55	105.78	105.09	104.39	105.09	101.71	105.69	106.03	104.14	106.54
103.41	102.07	108.47	102	108.34	108.5	104.13	107.4	105.4	106.56	104.98	109.94	105.47	102.21	105.12	107.12	109.41	106.41	106.19	106.96	103.82	105.89	106.22	106.67	104.86	106.38	104.73	106.16	108.06	105.75	105.68	102.97	105.82	104.55	106.3	105.67	104.41	102.5	105.18	106.67	106.8	106.47	103.58	106.65	107.15	107.23	108.68	107.38	104.49	106
110.11	112.4	112.67	110.77	111.34	114.36	111.14	109.72	110.86	108.85	110.17	110.38	112.28	108.58	110.52	109.04	112.67	108.77	111.2	112.48	108.42	108.16	111.72	112.26	108	109.49	109.88	111.7	109.02	114.72	114.84	106.83	110.99	105.09	106.68	111.55	109.16	110.83	107.04	109.83	112.65	110.67	114.28	108.64	108.91	113.07	109.29	108.09	106.17	109.11
104.41	102.99	105.39	103.65	102.12	105.64	105.68	101	105.89	104.2	107.53	106.4	103.4	106.99	102.86	106.75	102.98	103.53	108.72	103.26	107.02	104.58	102.8	103.01	102.3	105.89	108.45	106.39	107.77	103.39	105.16	104.59	102.28	104.17	111.07	104.51	104.97	103.73	107.78	103.18	103.98	103.59	104.01	101.26	104.21	107.13	104.36	104.77	102.8	105.62
111.15	108.41	112.72	108.57	110.6	109.28	110.12	114.57	113.13	108.67	108.7	113.14	109.17	115.96	111.13	108.87	107.06	110.2	110.08	111.7	111.68	112.36	111.21	110.13	110.06	109.02	108.75	108.77	110.61	113.37	111.68	110.75	110.03	108.89	111.61	111.39	109.29	113.03	110.91	110	109.49	110.5	110.36	112.02	110.23	108.4	108.06	113.97	110.05	110.98
103.94	105.44	109.06	105.48	106.56	104.6	103.94	109.49	107.06	106.04	102.44	106.29	105.42	108.98	108.83	108.69	107.37	106.54	108.89	109.47	104.06	105.9	105.49	106.44	104.84	107.6	102.33	108.69	109.23	103.78	108.99	106.51	104.13	105.74	108.73	109.16	106.22	107.12	108.37	107.51	104.26	106.02	108.31	108.29	104.25	107.09	106.79	104.91	106.15	105.96
105.18	104.61	104.95	107.84	106.17	103.68	108.86	106.09	105.25	109.04	106.85	106.39	103.92	107.67	104.48	105.86	104.79	104.79	106.72	106.49	106.98	109.62	105.91	106.3	107.73	103.36	107.38	106.26	104.71	105.8	106.92	107.5	106.73	107.56	106.88	105.99	109.07	107.32	108.44	104.64	105.11	105.04	104.43	107.48	107.74	106.64	104.91	103.78	103.44	107.45
102.97	103.26	104.73	105.11	107.24	108.69	105.06	107.37	105.38	105.93	105.46	104.77	104.25	107.44	107.25	104.75	104.64	104.89	105.87	102.36	106.07	100.81	105.33	105.63	109.04	108.15	105.6	104.56	104.87	107.97	104.49	104.45	104.75	102.93	103.45	104	107.35	106.28	104.24	103.25	103.37	105.69	105.61	108.55	108.47	107.71	105.13	108.8	105.39	106.81
97.471	103.04	97.254	99.648	99.849	99.767	99.386	101.23	100.55	99.833	97.339	101.13	99.943	101.43	100.7	100.6	102.98	101.12	100.04	99.624	101.16	99.601	101.3	101.82	98.995	102.49	102.67	101.61	99.161	99.818	96.263	99.876	100.59	97.315	101.51	99.876	101.23	102.71	99.511	99.794	100.71	99.335	103.06	98.288	99.535	97.537	100.89	97.7	99.01	104.37
111.87	110.59	112.32	110.4	112.54	109.97	111.56	109.59	112.07	114.07	112.01	115.22	112.45	112.87	112	114.15	112.62	111.31	111.82	111.6	109.58	113.56	110.53	109.54	110.45	111.16	115.53	110.49	109.14	107.66	111.87	107.96	114.57	111.99	113.31	112.2	115.08	110.71	111.65	112.57	110.36	109.45	112.12	111.7	114.45	112.43	112.98	111.61	112.91	112.82
107.12	106.63	106.04	107.27	107.88	105.58	109.11	106.75	108.59	105.41	106.21	103.72	103.57	106.41	107.27	107.81	106.66	108.25	107.11	106.87	109.13	106.84	110.6	105.59	106.75	108.75	105.07	107.27	106.84	106.72	108.52	107.36	103.32	107.79	108.72	105.15	107.37	107.96	105.27	105.57	111.15	108.01	108.21	103.86	105.09	107.77	104.46	105.45	104.47	106.59
116.7	116.38	114.65	116.1	117.29	117.35	115.46	116.46	114.16	115.11	115.91	115.95	117.42	116.24	111.91	117.72	114.74	116.16	114.7	120.73	118.5	116.85	116.78	114.22	116.12	116.43	114.56	117.73	111.34	115.89	114.45	116.53	116.03	115.08	117.25	117.75	117.64	117.26	117.46	115.95	118.54	117.92	118.06	115.92	116.51	115.89	116.31	120.49	118.85	113.04
108.21	105.57	107.98	105.06	108.28	107.15	106.94	107.5	105.99	108.55	107.19	108.16	108.7	105.78	108.57	108.32	108.95	108	107.6	105.47	109.12	107.28	109.2	108.31	107.01	108.83	105.16	107.14	105.92	104.29	106.23	107.79	107.56	107.33	107.34	110.35	109.7	106.92	107.13	108.41	106.54	107.31	105.72	108.16	104.53	105.9	105.89	106.18	107.33	105.7
107.04	105.86	104.77	106.23	108.8	105.35	106	106.88	107.11	105.13	106.18	105.34	108.15	109.31	105.58	107.9	107.21	108.34	107.05	104.23	102.8	109.53	107.91	108.89	107.27	106.59	105.37	107.96	105.81	108.04	106.92	107	104.54	106.37	107.3	104.01	107.32	107.28	103.75	106.92	105.63	107.81	105.31	107.8	106.51	106.01	107.44	108.51	106.99	105.94
111.79	108.05	110.89	109.54	112.24	110.69	109.13	109.92	110.94	111.15	110.89	111.89	110.45	109.37	108.79	113.1	114.8	110.37	110.23	111.75	113.91	108.32	110.72	109.97	110.68	110.63	109.77	111.97	113.8	111.41	110.6	111.05	108.78	109.97	108.96	109.26	110.71	110.42	112	109.41	110.75	112.54	110.77	108.84	112.21	111.14	110.09	112.76	112.81	108.29
106.14	110.59	108.27	108.29	110.19	109.39	111.38	108.86	110.34	109.68	107.79	111.48	111.4	108.98	108.14	107.96	106.11	109.33	109.72	109.04	109.58	108.44	113.37	106.59	111.79	111.2	110.71	109.65	108.67	106.55	109.47	109.25	113.45	106.84	111.48	112.02	108.65	109.94	109.1	107.72	108.81	109.79	107.79	107.97	109.75	111.11	109.18	109.92	110.46	107.98
110.95	111.62	111.77	110.73	112.36	109.99	112.89	112.63	111.58	113.38	110.43	111	112.16	111.97	111.48	109.21	108.35	111.91	113.13	114.49	110.71	110.68	109.56	113.76	108.74	109.64	110.49	112.19	111.41	111.25	112.37	109.68	113.58	110.27	114.57	112.36	111.92	111.88	111.18	113.46	111.94	110.31	109.34	111.59	108.84	110.79	110.33	111.43	112.54	114.86
99.51	101.82	98.828	102.48	100.35	101.46	102.14	100.17	99.608	104.01	102.55	97.951	101.1	100.37	100.86	101.82	102.92	102.07	101.5	100.58	101.3	100.38	102.42	100.79	101.51	102.11	101	100.47	100.96	101.23	99.335	100.32	98.885	102.59	99.448	98.322	102.16	101.66	101.39	101	102.68	99.349	104.46	102.29	103.92	101.64	99.852	101.5	101.27	101.42
107.09	110.26	107.64	108	109.16	104.71	108.3	102.38	104.05	107.6	107.55	106.45	104.97	106.28	103.84	107.69	106.91	105.46	105.15	106	110.15	106.11	104.94	103.37	107.86	106.43	107.19	109.05	105.17	106.74	106.73	103.31	105.33	105.56	104.64	108.12	105.93	106.8	109.51	108.22	103.92	106.97	104.08	107.71	103.82	104.26	107.06	107.14	106.95	107.5
107.06	103.55	105.29	106.6	105.38	105.75	106.12	103.73	106.63	105.35	105.4	108.4	109.8	105.33	105.72	104.49	104.5	105.93	106.23	105.95	108.68	106.6	101.81	103.98	107.66	106.55	106.66	106.81	107.35	103.65	106.74	103.2	109.38	109.19	104.76	104.39	108.19	106.15	103.29	105.43	108.48	104.75	103.77	104.62	104.5	108.22	107.16	107.91	107.18	109.12
106.13	105.11	105.23	105.01	101.65	104.41	102.24	102.61	105.9	106.82	107.27	105.71	105.74	109.09	103.31	106.01	103.96	105.24	107.06	105.58	107.64	105.37	105.96	104.86	104.99	106.34	104.93	105.49	104.87	107.26	107.18	107.82	107.85	103.62	103.81	107.31	106.65	107.02	103.57	105.8	108.08	105.94	103.08	106.17	102.61	104.36	103.65	103.36	103.05	108.93
106.06	106.91	106.81	105.94	106.15	106.96	107.76	103.84	106.94	105.39	111.11	107.36	104.64	104.21	108.01	105.72	106.6	106.34	106.57	106.51	108.29	106.08	105.79	106.73	105.72	103.06	105.47	106.92	106.67	106.36	107.73	105.32	106.8	107.36	109.21	105.59	104	105.13	106.11	108.45	104.12	103.35	106.68	105.84	106.31	109.02	104.51	108.38	105.05	104.2
112.58	111.23	112.4	109.68	111.3	111.68	114.31	111.39	111.08	108.27	112.66	111.26	110.64	117.14	111.72	112.58	112.52	112.99	110.7	110.96	109.76	111.29	115.51	113.19	111.31	109.24	114.33	110.28	112.63	110.65	110.81	109.52	113.02	110.57	110.12	111.61	112.16	107.25	110.73	111.59	108.88	110.71	111.61	108.46	111.6	110.46	108.26	110.29	113.89	112.41
117.08	116.73	115.1	115.71	116.97	113.66	114.5	117.43	116.77	117.66	120.11	115.56	118.47	118.47	118.15	115.35	120.09	115.93	115.61	116.42	119.65	113.59	113.87	113.82	113.82	118.56	117.31	117.17	114.88	116.29	115.88	117.18	118.15	113.81	116.25	115.87	112.21	114.22	117.08	116.12	115.12	117.38	114.93	116.52	116.45	115.33	116.23	118.85	116.25	116.19
104.63	103.19	105.34	105.61	104.79	104.26	101.99	106.77	109.11	105.41	105.39	106.17	106.3	104.49	101.28	107.55	102.43	105.69	106.46	105.63	105.31	105.71	107.62	104.97	107.48	104.08	107.89	107.24	106.6	103.4	106.87	105.15	103.98	108.08	102.57	105.85	109.26	103.59	104.2	103.1	105.36	107.35	104.48	106.52	104.14	103.2	103.36	103.8	108.47	103.31
99.373	98.59	99.354	99.706	102.93	104.37	100.11	103.44	103.34	98.132	101.65	103.1	103.98	97.414	103.4	100.03	99.568	102.93	97.181	100.36	97.103	100.28	102.54	97.868	100.61	101.91	101.92	99.68	98.359	101.65	100.82	103.58	100.71	100.47	102.16	101.84	98.047	101.66	101.96	100.56	99.097	101.72	101.6	100.02	99.689	99.518	101.23	100.97	100.14	100.94
107.55	105.53	105.28	106.48	108.84	105.64	110.72	106.98	111.26	107.91	107.2	105.16	106.36	108.42	105.15	106.16	106.46	111.66	105.48	108.96	110.43	108.24	106.04	106.91	104.78	107.05	108.67	107.84	108.54	106.88	106.09	106.14	108.9	106.18	105.37	102.96	105.12	105.48	105.68	105.34	107.35	107.76	108.65	106.21	106.69	105.66	106.14	105.64	109.25	105.63
113.56	111.19	111.72	108.6	113.35	109.47	110.36	109.32	113.94	107.78	110.78	112.85	109.14	110.49	109.15	113.19	109.28	112.53	110.58	110.37	112.26	111.5	113.47	111.62	107.09	109.08	107.28	110.95	112.43	111.95	107.69	111.16	113.27	110.3	111.66	108.15	108.68	108.58	109.6	106.27	111.2	113.16	108.17	109.03	109.29	109.9	110.98	111.06	108.13	112.62
100.2	98.648	99.546	97.418	103.37	99.472	97.97	98.778	100.8	99.27	102.11	98.866	102.03	100.9	99.209	99.887	100.93	98.515	101.06	99.411	99.257	100.57	103.24	101.2	101.33	100.42	97.51	100.87	96.851	102.58	96.279	98.907	100.92	100.65	100.74	99.779	97.574	101.37	98.228	99.087	102.07	96.07	101.1	99.539	98.184	99.632	101.19	99.932	99.088	98.08
106.41	106.48	106.96	104.61	104.59	108.14	108.31	106.55	108	104.33	104.72	106.56	106.61	107.11	107.71	104.63	106.32	107.27	103.6	105.89	108.83	105.2	107.36	109.83	104.32	105.86	105.81	104.64	107.21	105.69	105.68	107.67	106.59	106.53	105.83	104.17	105.59	108.36	105.33	104.06	107.66	107.21	105.96	106.86	101.73	105.02	105.34	105.47	106.75	104.97
107.96	109.64	113.59	108.4	112	109.5	110.79	112.07	112.09	110.26	110.62	111.17	112.94	110.42	110.37	109.62	113.47	112.31	110.9	110.25	107.38	109.83	109.38	115.08	111.81	109.01	109.39	112.55	111.13	111.79	111.52	108.93	107.32	108.44	109.89	111.25	110.37	114.12	111.32	111.6	110.68	111.24	110.66	113.18	108.99	113.8	110.54	112.3	112.06	109.94
104.77	107.48	106.04	106.57	105.85	105.8	104.49	105.14	103.88	104.9	105.54	105.44	101.56	103.94	102.78	102.61	103.68	107.37	103.85	107.09	105.91	106.6	106.83	105.59	105.26	106.57	104.34	105.03	105.86	105.43	102.61	103.37	106.47	103.47	104.65	106.53	106.1	107.41	106.47	103.11	103.79	106.4	103.68	106.58	106.23	107.14	107.34	106.32	104.2	102.97
112.86	112.72	111.08	111.56	111.7	108.65	112.93	113.28	111.91	108.43	111.54	111.09	110.24	114.1	110.07	111.09	110.66	109.97	109.59	111.4	107.91	109	113.34	111.88	109.12	112.12	110.14	113.83	114.34	111.18	114.13	110.39	109.76	111.17	112.23	111.49	112.65	112.04	109.27	111.34	111.24	110.86	113.03	109.38	106.43	113.62	114.05	110.32	109.9	111.98
106.3	108.14	104.92	107.43	108.41	107.06	106.15	106.47	109.56	106.87	106.52	106.47	106.07	106.84	107.89	108.7	108.67	109.75	107.94	106.46	108.7	107.29	105.88	105.29	103.94	105.38	106.79	104.22	110.44	109.14	107.16	106.7	107.4	107.02	105.96	108.49	109.08	110.12	107.52	107.47	107.21	103.91	106.38	106.4	107.85	109.71	106.73	109.18	106.92	103.34
103.87	108.3	108.39	106.7	104.86	103.04	106.62	106.81	107.01	104.53	109.36	104.49	106.46	105.13	109.29	104.27	105.91	104.27	103.54	106.06	105.27	105.5	103.97	103.95	105.06	105.77	106.42	108.91	103.72	109.58	104.94	109.39	101.22	105.83	104.99	104.3	103.6	104.58	106.29	106.1	104.25	106.43	107.19	107.51	105.79	105.37	106.2	106	107.61	103.48
106.84	103.73	108.57	102.5	105.66	102.64	102.37	102.8	105.82	106.7	103.73	106.56	103.38	103.34	102.41	105.25	102.03	105.25	106.09	107.24	105.8	106.69	104.42	106.22	107.12	108.53	104.62	103.1	106.29	106.49	105.25	101.7	107.68	104.81	107.98	102.18	103.98	107.26	101.2	106.3	107	105.93	106.6	105.75	105.54	102.8	107.16	104.11	106.04	102.37
112.12	109.28	109.75	112.24	110.73	110.12	112.74	114.23	108.35	112.26	112.99	111.3	113.01	110.2	112.38	110.5	109.5	113.01	115.14	110.18	111.69	110.74	110.41	112.35	112.63	113.99	113.17	113.25	110.47	110.1	109.27	113	112.14	112.99	110.41	113.3	111.62	110.88	111.63	113.66	112.83	112.17	112.58	110.43	113.1	110.88	112.07	110.31	112.93	110.18
97.738	99.546	100.14	100.92	101.58	97.634	100.92	100.81	94.686	100.12	100.92	100.09	101.91	101.1	103.73	99.791	98.342	102.86	98.692	99.509	100.79	101.4	99.436	98.962	100.23	99.768	100.64	99.995	100.02	99.969	99.706	98.613	98.143	99.521	101.72	98.887	98.487	99.527	101.08	103.18	100.71	102.58	96.351	100.37	101.73	102.59	99.598	99.92	99.778	99.672
116.64	116.23	118.83	118.75	116.61	119.87	115.28	117.59	117.42	115.99	118.29	117.33	120.52	119.27	114.08	116.35	118.52	114.87	116.56	118.95	119.2	118.03	120.13	120.16	118.15	116.92	119.21	114.89	121.25	117.84	116.28	114.91	120.63	115.39	117.17	120.76	114.92	119.12	117.35	117.91	118.63	118.78	114.13	117.13	119.62	118.4	119.49	120.65	115.74	115.22
106.49	106.96	106.88	105.01	103.01	105.52	105.94	103.75	107.7	106.52	105.71	107.89	106.44	110.1	107.88	104.58	104.22	105.59	104.52	104.94	105.2	106.98	106.95	108.45	105.05	107.95	106.2	106.59	109.85	106.28	104.55	103.2	105.7	104.52	102.45	104.43	105.68	105.18	104.93	107.08	105.7	105.97	104.56	102.58	109.62	106.81	108.14	103.71	108.5	109.74
110.23	109.26	106.57	106.34	106.12	107.37	107.84	107.88	106.49	106.81	111.11	107.12	106.22	105.42	105.7	106.18	105.35	106.99	107.1	108.4	107.95	108.87	103.32	105.03	105.25	107.79	105.66	101.88	107.9	106.89	105.64	108.09	107.64	103.13	106.07	106.77	107.53	103.25	107.4	107.75	110.37	106.1	107.16	106.47	107.54	109.72	107.57	107.3	111.19	105.97
107.27	109.36	108.11	106.59	107.08	102.19	111.28	104.66	107.85	106.93	107.45	107.28	104.33	107.69	110.73	107.28	107.34	107.26	106.27	105.75	104.16	107.22	105.66	105.24	101.6	106.06	103.77	108.35	105.03	104.97	103.98	106.75	108.19	107.3	106.07	105.27	104.39	106.14	107.39	108.53	106.88	104.5	106.25	105.64	107.04	106.89	106.83	106.73	107.58	104.47
107.18	103.86	106.2	104.74	104.52	105.27	106.11	107.3	105.64	107.55	103.11	103.77	106.28	102.71	105.45	108.25	107.89	103.13	105.63	105.15	106.43	103.83	106.16	107.42	105.31	102.88	103.37	105.98	107.1	107	103.42	105.64	107.08	104.63	109.01	103.64	103.39	104.71	107.34	107.14	105.6	106.23	105.44	103.97	106.16	105.31	106.86	104.39	106.4	102.29
103.99	102.57	101.06	100.2	102.3	100.87	98.338	97.922	98.029	101.59	99.424	98.098	99.785	101.4	102.02	102.21	97.031	97.892	99.02	97.458	100.97	98.814	97.441	99.877	94.541	102.22	99.777	97.991	100.42	99.283	97.207	101.96	99.082	101.56	97.744	102.44	100.95	99.566	99.678	100.9	100.68	99.809	97.297	98.67	97.653	101.62	100.12	99.301	98.063	99.162
100.79	103.47	107.01	107.37	102.43	106.16	102.76	100.55	104.11	105.02	105.97	107.53	104.6	103.26	105.87	103.57	104.84	102.67	103.72	105.17	103.71	104.54	102.93	102.34	103.82	107.24	103.42	104.68	101.85	105.37	106.51	101.03	105.37	104.02	103.66	106.77	101.91	104.25	105.57	102.59	101.44	103.52	102.65	101.99	103.81	107.4	103.1	103.89	102.07	103.9
105.99	108.78	107.9	106.62	106.25	107.38	109.04	104.18	110.44	109.89	104.38	104.8	105.42	107.43	105.34	105.11	104.29	105.19	104.91	103.83	107.83	107.2	106.94	106.75	105.47	109.32	105.84	107.68	108.58	105.68	107.68	107.92	106.84	108.11	107.96	102.95	106.2	109.36	106.98	105.51	105.63	106.65	106.82	107.24	107.23	105.46	109.55	104.01	106.1	106.47
109.63	110.73	112.35	108.45	109.88	112.18	110.52	108.78	111.48	109.69	110.89	110.27	111.28	114.78	113.02	113.77	107.3	108.66	110.12	111.98	111.68	110.42	112.39	112.79	110.27	112.33	110.81	111.87	112.59	116.15	112.42	109.92	113.27	113.23	110.09	111.04	111.83	112.69	109.57	112.64	110.74	111.52	113.21	111.12	111.54	112.45	111.99	111.98	113.21	112.69
114.9	113.42	114.35	112.68	111.74	115.16	114.47	113.91	113.97	115.22	112.74	114.8	113.4	114.14	114.02	112.14	115.98	113.97	110.73	113.45	109.4	110.54	112.37	114.41	110.34	112.8	110.94	111.16	115.43	112.01	112.84	111.04	113.8	113.11	113.49	111.95	116.38	116.92	113.07	109.72	114.07	111.78	115.48	112.78	114.24	115.35	112.82	114.45	113.09	110.72
109.19	111.71	113.91	112.05	110.62	108.38	112.31	110.67	114.4	111.75	109.98	114.63	110.54	110.51	110.3	113.32	111.15	111.14	108.72	109.95	110.85	114.11	114.25	113.73	111.82	111.65	109.91	110.5	113.34	110.87	112.67	111.91	111.19	111.3	111.82	111.12	111.47	109.03	112.23	112.42	111.72	109.7	112.66	113.51	110.76	109.71	111.41	113.91	109.26	107.91
112.97	113.99	108.82	113.44	108.41	110.38	109.77	108.42	107.9	112.48	110.2	107.96	110.08	109.23	110.74	110.92	109.19	112.37	110.9	110.22	111.07	109.12	110.96	112.05	114.37	110.01	109.74	111.51	106.97	110.09	109.92	112.47	108.5	111.16	111.91	111.91	110.14	108.77	110.47	111.01	113.25	108.01	113.27	112.89	111.62	111.3	108.1	112.55	111.05	109.58
112.62	115.13	111.57	111.71	111.99	110.62	111.51	109.5	111.29	109.26	110.92	112.66	111.17	111.55	111.53	113.63	110.96	114.26	111.18	108.4	108.95	111.15	109.93	111.76	108.87	110.6	109.73	111.11	109.2	112.14	112.91	110.83	112.53	112.34	109.59	113.15	109.5	110.74	109.45	112.53	111.19	111.24	110.39	109.01	108.92	113.92	111.23	113.53	111.44	110.62
105.87	109.06	107.77	105.48	106.96	106.93	106.51	106.65	104.43	103.65	105.89	102.26	103.79	104.09	106.07	106.33	103.79	103.06	107.17	108.95	105.03	104.82	103.35	105.83	104.03	105.69	104.62	106.58	107.15	104.73	105.99	106.41	105.61	103.95	105.81	106.16	105.53	106.42	109.05	108.37	103.5	106.16	104.68	105.14	103.08	106.45	101.9	102.97	103.65	105.33
115.19	113.18	113.67	112.02	114.01	112.82	112.13	112.27	113.32	112.12	112.64	112.75	109.86	111.16	112.05	111	108.34	113.44	113.14	113.22	111.27	111	111.18	110.87	112.66	111.9	110.64	111.21	112.17	111.03	110.45	111.1	112.92	114.56	110.8	109.26	110.2	110.82	110.57	111.73	110.69	112.47	113.6	112.95	111.28	113.02	112.2	113.83	111.77	113.81
106.71	107.45	102.43	105	105.98	106.64	106.69	103.88	104.99	104.84	105.75	103.83	107.27	103.43	104.56	103.51	107.22	109.41	106.95	106.65	102.32	103.28	105.09	106.42	107.62	104.83	105.42	106.03	105.93	104.96	108.94	104.26	102.53	104.82	103.06	109.92	103.7	107.46	107.03	107.46	107.91	105.13	109.11	110.02	108.97	104.08	107.63	106.5	104.36	107.07
105.69	107.88	101.9	105.83	108.66	106.58	107.66	107.42	108.44	106.18	106.15	108.59	106.67	106.19	106.32	105.66	107.9	106	106.66	107.38	105.7	107.43	105.79	103.19	105.55	107.39	106.01	103.64	102.47	108.6	104.96	102.94	108.85	108.11	105.21	105.84	102.89	107.76	105.08	102.65	104.82	105.26	107.35	106.58	107.69	109.56	109.08	105.49	106.24	107.62
111.4	111.91	113.5	108.41	113.24	114.99	112.87	116.38	109.89	111.21	116.79	112.75	113.52	108.89	113.99	114.07	116.44	113.06	111.6	112.14	114.17	115.43	113.48	109.39	115.16	111	113	111.41	113.85	115.45	108.57	113.16	115.59	111.96	113.43	115.66	113.91	108.93	112.48	117.17	113.34	110.62	115.95	112.45	115.03	113.11	113.12	110.89	111.85	112.05
118.81	114.85	117.72	118.85	117.36	118.82	118.88	115.71	118.69	115.29	115.14	115.85	117.77	116.93	119.25	116.97	116.99	121.76	116.97	117.66	117.34	118.09	112.97	117.25	116.59	118.46	117.9	115.67	117.53	117.98	116.82	123.25	116.74	117.93	117.25	116.46	118.69	116.92	116.65	118.43	116.93	116.12	117.09	115.11	117.39	115.52	116.77	116.29	115.77	117.35
103.42	105.32	97.217	102.44	101.12	100.2	101.77	101.27	102.33	101.35	101.58	99.864	101.41	101.16	99.738	99.886	101.38	102.33	99.343	102.91	101.55	100.82	98.908	101.37	99.988	100.89	99.068	100.06	102.13	102.31	101.3	101.13	105.43	98.656	101.89	101.02	103.06	103.01	98.292	100.56	100.53	102.25	101.49	98.531	102.41	101.17	98.26	99.148	101.3	102.24
106.02	104.7	106.82	106.53	105.61	104.02	103.39	106.6	107.06	104.18	105.65	107.35	107.59	107.9	110.09	103.45	103.75	107.35	105.98	104.47	105.84	107.02	104.83	104.65	103.92	106.72	106.29	105.18	105.01	106.35	107.9	103.96	106.08	103.27	107.03	105.42	107.53	106.75	108.08	106.47	107.37	106.79	107.95	106.27	103.04	107.74	104.8	105.76	107.22	107.41
102.16	107.63	104.77	105.28	105.59	107.88	106.93	102.95	104.09	103.35	108.97	105.01	104.24	102.05	103.65	104.48	99.951	101.76	105.24	103.63	106.53	104.54	103.45	104.38	103.83	105.05	104.48	104.85	109.19	104.47	106.75	102.57	105.08	104.18	106.21	108.28	108.78	105.23	102.68	106.45	106.86	106.77	105.08	106.03	105.18	105.03	104.56	106.73	104.51	105.69
100.36	100.09	99.823	98.243	101.96	97.686	98.346	99.231	98.297	101.63	99.503	99.435	99.328	100.57	98.146	100.54	102.2	102.59	98.556	97.81	98.29	99.543	100.24	100.06	100.12	97.975	95.064	99.841	100.17	102.61	101.49	100.6	100.29	102.61	98.698	100.05	100.11	99.18	100.02	97.914	97.137	97.092	103.35	98.462	100.77	102.12	99.835	101	99.584	98.473
109.06	111.55	114.08	110.94	110.59	110.02	110.47	110.88	109.75	110.39	110.78	109.64	111.61	111.65	111.53	111.55	111.61	111.28	106.39	109.38	108.38	111.73	114.34	108.71	113.09	112.65	110.49	108.46	111.92	110.04	110.45	109.52	112.9	108.09	111.58	109.48	110.55	108.7	111.55	109.22	108.78	113.17	112.75	113.1	111.31	107.87	108.73	109.38	109.14	110.8
109.1	109.89	113.23	110.49	114.85	110.89	111.03	112.08	113.27	111.21	110.9	111.93	110.98	110.36	109.89	112.43	112.82	110.86	112.83	110.29	111.77	111.3	110.59	110.17	112.15	112.09	112.83	110.68	109.51	111.21	112.14	113.39	113.05	110.66	109.25	110.02	112.99	109.97	111.92	112.86	111.01	111.2	106.83	111.11	112.1	112.18	111.3	110.72	109	112.73
106.17	102.28	103.06	104.76	106.59	106.83	104.29	104.5	105.42	104.35	101.93	101.82	106.89	106.33	101.71	107.33	105.08	108.17	102.25	104.36	105.83	108	104.15	104.51	102.17	103.73	104.36	105.37	101.75	103.23	104.87	105.19	103.72	104.24	102.99	103.46	104.4	105.79	102.29	104.91	106.52	104.29	106.05	104.12	104.56	103.93	104.59	104.87	103.01	103.01
111.89	114.2	111.33	112.02	113.19	111.03	114.81	110.2	115.94	113.44	111.87	110.22	110.86	115.82	111.9	109.02	113.33	114.31	109.81	115.26	111.28	113.74	116.05	113.13	113.02	112.35	109.55	114.28	109.97	108.7	113.06	111.91	111.56	115.64	113.54	112.83	111.87	113.25	111.35	113.54	112.97	113.14	111.69	113.58	111.48	115.36	113.93	111	112.34	113.66
109.69	109.12	106.97	106.67	106.42	100.46	107.48	105.12	105.44	103.96	103.85	107.56	106.27	108.78	105.23	102.01	103.74	102.82	105.33	106.27	106.77	106.91	104.57	107.02	105.66	107.19	102.37	105.22	104.17	104.56	106.65	106.87	107.81	105.88	107.37	102.42	104.58	105.38	108.59	105.02	103.47	104.19	106.84	103.69	107.18	107.46	106.33	104.17	106.62	102.58
99.898	100.12	100.13	99.994	105.66	99.78	102.89	100.94	102.41	102.86	101.17	103.23	101.48	99.925	102.8	103.98	99.138	101.03	100.41	102.79	98.705	101.57	101	100.26	100	102.53	100.33	100.53	99.925	100.66	99.57	97.702	99.505	105.06	100.75	102.97	100.24	99.426	100.93	100.66	100.79	99.644	98.944	101.49	101.06	101.47	99.65	102.31	101.77	102.4
105.7	109.52	106.84	105.63	107.43	108.75	108.42	105.48	105.02	105.89	107.03	105.6	104.73	111.51	105.08	107.58	106.06	105.18	107.29	106.75	106.01	109.03	107.62	105.98	109.57	106.87	104.41	110.08	108.01	104.7	107.84	104.1	107.84	106.46	106.97	106.27	101.57	106.39	106.19	108.67	107.43	106.62	103.42	106.48	110.14	103.76	104.46	105.47	106.31	106.34
111.3	111.21	108.59	108.48	111.68	108.95	110.28	110.08	110.29	112.01	108.6	112.06	112.34	113.57	109.01	112.36	112.31	110.15	109.79	114.22	109.73	112.21	111.44	112.9	109.39	109.31	112.82	111.59	110.83	110.9	111.86	109.32	110.96	112.83	112.38	112.82	107.8	113.14	108.66	109.81	111.54	108.04	108.94	109.16	112.81	110.72	111.97	112.21	110.92	111.96
109.41	111.55	109.9	108.07	106.25	110.82	111.44	108.32	109.33	112.6	113.38	112.25	112.49	110.53	110.5	112.59	111.15	113.09	110.8	110.81	111.71	111.06	109.43	109.51	110.94	109.27	109.84	109.84	111.45	109.51	108.77	111.39	110.5	112.15	111.55	110.34	111.58	110.91	107.98	107.54	114.88	112.96	109.47	109.36	110.44	107.84	111.07	112.25	109.81	109.37
106.93	105.01	106.32	103.82	103.87	104.22	105	104.82	103.63	106.08	102.83	108.38	106.01	106.95	105.23	104.16	105.67	109.44	106.64	104.23	103.83	105.5	105.16	105.9	107.79	105.07	107.06	105.61	107.51	104.65	106.71	102.43	107.11	105.01	104.72	106.88	103.22	106.54	106.26	102.01	102.61	105.39	104.83	103.68	105.96	105.1	105.43	107.68	105.6	105.75
100.94	100.27	104.55	102.88	101.68	101.32	102.35	99.901	100.98	101.53	100.38	102.29	98.754	102.84	101.4	104.3	100.52	103.5	103.73	99.665	95.466	102.53	100.23	97.6	100.2	101.06	101.42	101.84	102.08	103.25	101.19	101.86	100.36	97.913	101.34	101.42	98.663	100.77	104.01	98.893	99.1	103.54	100.87	101.59	103.31	102.87	100.1	100.18	100.14	99.34
106.8	106.12	106.33	106.98	104.41	105.7	106.26	103.73	99.777	107.81	107.62	105.39	106.05	107.35	107.85	102.87	103.68	106.92	107.62	103.47	104.47	105.82	103.52	105.36	107.04	106.93	102.77	105.92	108.44	105.48	108.15	104.16	106.66	108.81	105.02	105.88	106.58	106.65	103.76	103.85	101.7	106.14	107.2	105.03	105.22	105.79	105.46	105.84	101.67	105.45
105.44	105.07	101.36	104.87	106.79	107.57	104.39	108.67	105.33	107.26	106.84	107.01	102.23	105.57	105.25	105.53	104.09	106.09	101.5	102.87	107.34	104.5	105.15	106.11	105.92	105.2	104.39	106.61	106.48	104.9	105.45	103.89	107.36	101.63	106	103.59	104.23	105.99	106.77	102.47	104.29	108.11	105.25	105.97	107.25	106.06	105.42	103.84	105.06	104.29
105.12	105.3	107.28	105.47	105	107.74	106.82	110.82	106.81	108.31	103.66	106.38	106.17	106.52	106.49	108.4	106.23	104.59	107.07	108.89	105.38	106.54	103.08	103.95	106.2	106.9	104.27	104.55	107.74	107.01	104	105.93	104.23	104.32	102.06	104.23	107.57	108.15	107.04	107.81	107.62	106.43	105.82	106.95	102.96	105.34	105.84	107.05	106.14	103.73
102.05	97.989	100.22	101.64	98.555	100.55	98.755	104.03	100.64	101.84	101.03	103.57	102.95	100.37	100.47	97.8	100.03	100.93	100.49	103.9	99.382	99.944	98.262	100.79	99.213	99.708	101.7	100.16	100.76	102.44	101.22	105.04	103.37	100.98	98.525	101.86	104.99	100.9	97.7	101.74	101.5	101.4	101.88	102.82	97.415	103.03	98.566	103.14	103.09	100.64
113.41	114.42	112.71	113.71	109.49	110.85	114.02	112.87	114.08	113.36	113.27	112.34	110.89	112.01	108.59	111.36	112.87	112.62	109.68	106.37	110.12	113.9	109.73	111.16	111.13	109.93	111.03	111.85	111.21	114.06	111.19	112.24	113.99	112.62	111.36	110.98	113.72	110.78	113.1	113.62	114.16	112.24	114.38	112.06	111.49	111.69	111.7	113.82	112.93	110.37
117.14	119.73	117.58	117.47	117.66	115.75	116.64	114.08	116.92	120.55	114.75	116.95	118.3	117.03	115.51	117.68	117.32	115.99	117.41	119.89	116.99	117.73	117.2	117.43	116.59	118.21	118.73	117.6	119.81	116.97	118.12	117.82	118.19	121.05	117.6	116.25	117.35	114.07	115.36	115.57	114.66	118.89	120.26	119.01	119.16	117.42	118.95	115.89	116.37	117.46
110.29	111.08	111.49	109.32	107.96	114.62	110.97	113.77	113.77	116.38	112.86	111.1	112.68	113.19	110.84	111.69	110.36	110.05	114.39	110.79	112.2	108.8	109.22	111.53	110.87	113.61	111.1	112.86	110.26	110.87	109.64	111.88	112.34	112.11	113.34	117.21	113.24	110.12	111.1	111.27	111.51	110.68	110.35	112.51	112.8	113.2	111.66	111.4	108.77	109.47
109.98	110.31	111.99	110	109.46	110.88	114.71	115.66	115.58	111.81	109.85	111.21	110.46	110	112.15	108.63	108.66	112.7	112.64	112.72	112.98	111.31	113.8	114.9	110.63	109.47	110.37	112.74	110.56	110.86	108.8	110.73	112.31	112.16	113.58	109.25	106.45	112.88	111	115.79	112.54	108.32	109.64	108.17	110.18	113.49	110.7	111.59	108.27	108.82
110.43	108.16	108.95	110.93	110.12	110.94	107.54	111.18	116.4	110.34	111.26	112.1	111.02	111.54	112.26	110.36	110.74	111.95	111.02	112.42	108.9	112.8	114.34	109.04	111.77	113.24	112.63	108.45	115.55	112.08	109.1	111.09	109.08	108.8	109.43	111.2	111.78	110.19	109.31	110.58	109.34	111.28	110.02	110.98	111.62	113.58	111.53	112.01	108.93	110.38
108.59	112.8	112.3	109.73	111.49	109.16	109.06	111.15	109.05	109.3	111.56	112.33	111.01	113.19	109.17	110.44	111.03	111.97	111.34	107.43	108.63	111.44	112.06	109.28	110.66	111.44	111.69	107.65	109.79	109.7	112.63	110.15	107.68	110.67	107.89	111.25	110.77	107.27	109.18	112.03	110.36	107.69	112.95	115.04	109.49	110.25	109.57	108.99	107.06	106.9
99.277	99.072	99.921	103.4	99.363	99.738	99.557	98.054	99.558	99.394	98.233	98.58	99.153	105.02	100.94	99.353	102.04	99.723	100.08	101.4	97.929	98.511	96.373	96.918	102.27	100.85	100.67	99.188	100.23	101.74	98.114	97.477	97.995	95.335	99.107	99.269	101.32	103.01	100.22	97.864	98.5	99.524	104.04	99.39	100.12	97.466	105.44	94.611	97.926	98.945
113.15	110.78	113.79	113.67	110.46	112.65	112.06	112.04	109.69	111.33	109.25	111.37	110.05	109.83	111.09	113.48	111.77	107.56	109.19	110.31	111.39	111.3	112.81	110.39	104.93	110.77	111.64	112.16	109.32	111.87	111.52	109.18	111.97	114.13	111.57	113.96	112.22	112	112.46	109.52	113.44	113.19	113.59	110.23	112.89	111.71	108.65	112.39	110.68	111.54
108.56	103.49	103.21	106.44	108.38	109.04	107.47	107.87	104.65	106.72	104.37	106.41	102.94	106.47	105.78	104.26	104.35	107.62	102.89	110.43	106.77	108.37	108.46	103.84	103.74	107.12	103.27	105.73	106.25	107.2	101.9	106.25	104.71	105.69	105.59	106.7	106.29	105.79	107.08	106.79	108.94	105.24	107.36	107.25	110.4	104.56	109.3	104.68	109.04	107.52
103.67	104.75	103.43	105.43	100.48	107.44	106.16	104.28	106.59	105.78	107.4	106.47	106.48	105.05	103.66	109.2	106.84	104.69	107.44	106.28	103.77	108.8	103.05	106.94	105.92	105.44	107.77	104.66	106.71	106.45	107.7	103.69	107.22	106.55	104.88	106.77	107.44	106.48	106.24	107.44	102.58	106.88	102.84	104.67	104.5	108.22	105.85	107.88	109.32	102.51
108.41	110.46	110.42	110.02	109.26	111.65	110.9	111.95	108.54	107.07	110.7	111.06	111.21	108.51	110.11	107.26	111.79	109.2	110.61	108.64	105.24	109.93	110.01	111.04	110.68	109.09	109.51	109.48	111.46	109.9	107.12	108.87	109.41	107.94	108.96	110.9	108.36	111.38	108.14	107.94	108.73	110.07	110.47	108.43	108.3	110.73	112.57	109.34	111.28	109.54
111.93	111.38	108.95	109.28	112.4	111.04	112.17	112.61	111.97	110.13	113.71	111.57	114.19	109.26	112.57	107.75	110.63	109.7	108.31	110.55	108.1	114.36	113.23	109.88	110.94	110.26	110.7	107.06	109.86	111.08	111.37	112.06	111.02	110.76	112.07	110.5	111.55	113.84	110.8	111.75	109.86	107.75	112.08	114.34	110.84	109.87	110.54	113.67	111.72	112.22
108.97	107.18	112.96	114.6	112.97	113.42	113.96	110.42	108.59	109.19	113.92	110.71	113	110.7	111.59	111.99	113.06	113.49	111.26	111.1	110.69	112.87	113.26	111.37	109.64	110.41	113.54	111.96	108.96	110.95	114.4	109.64	111.13	110.29	110.2	109.36	109.17	112.15	110.83	112.89	110.67	109.78	111.03	108.08	111.69	107.76	111.4	112.64	113.51	111.24
108.04	105.56	105.54	105.27	104.35	103.57	106.74	105.79	107.11	104.85	106.08	103.37	108.65	107.69	106.48	108.97	106.22	106.12	105.6	106.91	103.65	105.25	105.85	106.18	106.05	107.1	104.25	106.34	108.17	103.49	104.4	105.83	109.4	108.81	107.92	107.49	104.05	106.88	103.94	108.95	107.66	108.02	108.42	107.36	108.13	109.03	106.97	106.69	109.13	105.06
104.99	105.71	104.92	103.16	107.19	106.78	101.13	105.18	102.88	105.97	106.62	103.1	103	108.75	107.06	106.48	104.75	102.07	101.32	105.54	108.06	102.71	106.79	106.63	105.11	106.23	105.58	103.37	107.96	104.44	103.51	101.96	105.25	106.84	105.63	107.66	104.56	100.68	107.18	105.43	104.32	101.51	103.38	102.23	105.48	107.28	104.88	101.43	105.41	103.21
97.444	102.67	100.3	98.211	101.65	100.79	99.015	98.817	100.9	101.9	100.73	101.2	99.835	97.41	97.695	98.736	101.95	97.949	103.13	99.621	98.976	101.29	99.829	99.373	98.523	101.7	100.97	102	101.44	97.939	104.31	97.156	98.449	101.23	98.63	100.33	100.43	98.079	101.56	98.381	98.632	99.035	98.453	101.3	98.333	101.61	98.912	100.2	99.814	98.16
110.4	109.49	112.79	110.87	109.45	110.83	110.4	110.13	111.09	110.22	110.4	111.24	110.27	110.86	110.4	110.01	111.96	114.37	111.78	111.67	108.56	111.5	110.97	110.99	109.78	110.71	111.13	110.71	107.79	108.07	111.54	108.52	109.67	109.53	111.08	107.54	107.12	106.2	112.51	109.64	108.15	110.7	108.53	107.37	107.21	111.82	110.25	110.91	109.42	108.83
99.556	100.64	98.838	99.346	100	100.73	102.48	96.172	99.741	101.29	100.39	100.32	101.35	100.11	100.03	98.351	98.875	100.03	101.15	100.14	102.47	98.678	98.843	100.38	100.92	100.7	101.61	98.746	101.09	97.467	99.786	102.14	96.181	99.777	101.24	97.633	98.284	99.313	98.175	98.469	98.531	97.88	104.25	97.412	101.09	96.664	96.55	97.838	99.231	100.05
107.81	106.98	108.96	111.28	111.98	109.9	110.2	114.03	107.35	111.66	110.85	108.88	112.27	108.65	107.29	113.92	110.16	109.3	108.2	109.37	108.69	110.63	111.88	111.06	109.58	109.79	106.71	109.78	110.5	109.94	109.24	111.82	111.64	108.34	107.1	110.43	110.42	110.01	108.09	112.42	110.82	109.18	114.46	109.81	110.23	109.98	110.19	107.5	113.61	106.63
108.79	106.93	104.2	103.01	103.73	105.11	103.09	105.16	103.2	103.09	104.45	103.54	104.17	103.91	106.06	106.63	103.29	104.4	105.27	107.85	105.81	105.59	106.32	107.27	103.4	105.32	103.37	103.17	103.12	106.87	106.73	104.83	107.07	104.32	107.72	105.39	103.7	106.48	105.83	106.3	104.54	104.44	105.28	106.59	107.11	107	108.23	105.89	106.33	105.15
106.82	107.98	113.31	111.45	112.26	110.02	111.08	109.85	110.35	109.13	108.19	110.42	107.1	109.57	106.88	109.92	108.51	112.69	108.21	108.51	110.88	110.79	110.47	111.42	107.61	110.55	109.43	110.56	107.99	111.41	109.52	108.08	112.04	111.48	109.34	106.63	111.79	113.77	108.34	111.53	107.15	111.3	109.16	108.41	108.45	108.05	109.5	106.61	108.54	109.24
111.12	111.11	111.95	110.09	110.4	109.42	112.17	113.84	113.52	112.08	109.8	107.12	111.9	111.83	111.91	112.35	113.42	110.16	107.44	109.25	114.95	110.81	110	110.76	112.4	113.99	111.59	112.77	113.22	111.91	110.1	110.31	112.42	109.81	108.76	110.75	112.37	111.64	110.43	109.98	109.06	111.82	110.19	109.72	114.71	110.88	111.65	111.13	113.49	110.85
103.58	105.63	108.44	106.76	103.79	104.74	106.52	105.7	104.22	103.73	109.1	104.64	106.91	106.66	106.31	107	106.29	107.03	106.56	106.13	102.79	107.45	106.9	107.78	103.97	104.45	109.51	103.42	104.97	106.53	104.94	105.66	105.05	103.9	104.35	105.75	106.08	105.19	106.57	106.02	106.41	104.73	101.15	100.51	104.1	105.81	105.38	105.38	107.15	105.27
104.63	107.91	106.21	105.37	103.77	104.91	106.45	104.09	101.2	104.05	103.74	104.38	104.81	103.77	103.51	105.5	105.69	105.65	104.07	103.96	107.34	105.45	103.35	108.52	104.63	103.81	105.17	105.57	104.18	104.56	105.52	104.66	105.54	104.68	105.69	105.26	103.41	106	104.74	105.96	105.51	103.56	104.1	107.08	101.27	101.49	105.66	102.79	101.68	105
106.95	103.8	102.35	104.81	103.17	106.13	107.42	105.31	105.97	107.92	104	108.42	105.99	104.62	105.11	105.49	108.98	104.63	104.97	108.61	104.7	107.08	108.44	108.16	104.75	101.63	104.9	109.05	105.34	105.96	105.5	107.26	107.81	103.32	107.88	105.64	107.41	108.33	106.38	106.83	106.84	104.98	106.84	105.53	106.15	105.23	106.43	107.53	104.71	107.25
102.73	98.75	99.251	99.389	102.15	100.83	99.315	100.25	99.711	106.15	98.283	99.138	96.984	101.03	102.26	101.16	101.88	99.98	102.4	103.94	99.808	100.72	96.243	98.727	102.56	99.732	98.795	104.39	101.35	99.899	99.082	98.962	101.12	99.885	97.779	96.08	100.25	99.379	100.17	101.54	101.2	101.16	104.02	101.22	97.527	103.57	99.642	99.424	100.71	94.989
108.95	102.46	104.72	106.03	104.59	104.84	107.72	105.46	105.91	105.78	106.74	105.26	103.48	106.55	104.93	105.61	105.41	107.51	105.99	102.31	103.64	107.4	107.21	107.54	103.77	106.28	105.54	104.01	106.57	104.8	104.56	108.64	107.99	103.89	107.98	104.17	103.85	104.73	104.18	105.18	104.54	104.94	104.39	103.15	104.14	105.16	106.81	104.86	104.53	106.05
106.48	106.36	107.85	103.83	104.46	104.57	105.58	107.71	102.82	104.94	104.63	105.62	106.61	104.96	104.5	106.38	106.36	103.27	107.9	106.88	103.06	104.2	106.21	103.68	103.7	106.58	106.39	104.63	107.37	103.06	106.5	105.35	105.7	104.02	106.89	105.75	106.59	104.68	105.2	104.5	103.66	104.56	102.68	107.14	104.04	104.9	104.06	105.12	104.52	104.05
105.67	106.55	107.57	108.43	106.88	101.71	105.79	100.52	108.17	104.22	107.44	104.04	106.83	107.12	105.6	107.58	107.64	108.63	107.41	105.6	103.53	104.51	106.14	106.75	103.08	106.77	112.73	103.12	105.24	104.69	107.33	108.8	104.19	106.41	105.98	104.46	106.7	103.59	105.01	104.24	105.77	105.53	106.44	107.63	106.95	106.14	107.07	103.46	107.14	106.88
108.34	103.15	105.47	107.1	104.19	106.79	106.88	106.53	105.09	105.07	108.17	106.36	106.91	105.51	106.46	103.75	108.55	109.28	104.05	106.33	108.39	108.38	106.18	105.97	108.19	110.2	106.35	108.21	110.87	105.47	105.86	107.05	106.69	105.48	103.19	109.48	106.71	107.45	105.03	105.26	104.97	108.11	106.45	102.65	106.37	107.34	106.93	106.26	104.89	106.59
110.21	112.03	110.28	115.38	110.81	110.97	111.81	112.8	110.62	112.07	113.13	113.35	110.17	111.15	112.97	112.52	109.91	112.22	112.49	111.51	110.71	112.58	107.84	111.68	111.32	110.44	113.4	112.61	113.42	116.28	112.5	110.38	112.37	111.16	111.74	113	109.45	110.75	113.89	111.14	114.99	113.3	109.51	112.3	112.76	112.63	112.81	112.93	112.72	110.4
103.44	106.01	106.64	106.35	106.89	104.32	106.51	105.43	104.37	104.55	106.93	105.4	105.98	107.41	102.37	107.59	105.44	104.84	106.74	105.87	105.84	103.23	108.27	106.21	102.42	106.29	109.61	105.87	106.33	107.3	105.06	102.88	105.31	106.42	109.16	107.17	108.2	105.18	107.62	108.94	101.88	106.94	106.34	103.16	104.52	105.98	106.39	107.72	104.43	104.98
105.61	104.44	103.94	103.79	104.49	104.18	107.75	107.5	104.14	105.67	107.2	105.93	106.97	104.16	102.04	106.61	108.58	104.08	104.71	106	108.87	106.91	108.88	106.51	105.37	106.87	106.16	104.54	105.67	104.68	108.31	104.2	107.25	107.58	106.41	108.85	107.96	106.89	108.55	106.48	110.25	108.72	104.22	110.25	107.54	107.14	106.85	108.21	106.75	108.78
109.41	112.65	112.12	113.09	114.34	109.44	110.51	111.97	108.91	112.41	111.01	111.17	109.36	109.29	110.35	112.24	111.15	112.45	110.54	115.26	112.36	110.84	111.78	111.43	112.07	110.2	108.94	111.83	110.38	113.31	110.56	113.36	110.54	116.05	109.66	111.23	112.96	112.86	111.54	109.22	108.85	109.13	109.98	112.74	113.7	111.54	110.21	113.54	114.52	112.18
105.82	108.19	106.14	105.9	105.16	104.17	108	103.44	106.76	106.47	101.77	106.83	106.76	103.54	107.86	105.52	105.19	106.11	105.25	106.33	105.71	110.9	102.61	107.42	107.58	103.23	106.29	104.25	104.32	106.38	107.25	106.82	106.55	104.82	105.25	106.43	106.65	105.03	104.53	107.14	106.28	107.07	107.83	105.39	104.35	107.03	105.86	104	106.03	105.3
106.43	105.46	107.67	106.34	103.95	106.4	106.4	106.92	106.38	105.63	107.16	103.46	108.96	105.43	105.65	103.6	107.84	106.85	107.69	104.53	102.09	109.04	108.31	104.95	106.23	107.38	104.95	106.89	108.23	104.96	106.01	109.14	105.28	107.36	102.44	103.7	104.4	107.76	105.72	105.82	106.47	103.54	107.29	106.33	104.53	105.41	102.7	105.58	106.85	107.82
108.91	110.52	111.16	112.88	112.73	110.51	110.51	110.15	110.2	110.3	114.37	113.7	108.1	113.27	109.84	112.32	114.21	110.92	112.7	110.97	110.87	113.97	110.82	111.58	110.99	110.63	110.45	112.19	114.9	111.81	112.32	109.68	112.72	110.67	113.52	113.5	113.56	109.19	114.54	110.7	112.71	110.1	107.57	112.74	112.91	112.5	112.63	109.23	112.78	112.52
103.35	98.91	99.413	98.675	97.897	97.218	102.62	100.57	102.3	100.6	99.043	99.915	99.521	100.02	100.9	99.734	98.839	98.727	100.05	98.006	96.517	97.779	102.49	101.03	102.89	100.11	100.48	101.26	99.807	102.82	101.65	97.311	101.51	96.674	101.12	101.33	101.08	101.11	101.8	99.941	101.44	101.32	100.6	102.58	99.729	101.43	100.03	100.46	99.05	101.47
115.93	113.18	113.75	114.29	118.02	118.56	119.33	118.07	117.6	119.92	115.99	116.58	119.89	117.87	117.33	117.35	117.5	119.17	115.46	116.07	118.76	117.73	121.44	120.44	116.48	115.04	118.94	118.37	116.85	116.14	121.03	118.08	119.12	115.21	117.98	116.46	118.11	116.3	114.64	119.28	120.85	116.08	115.98	117.69	116.67	114.1	118.26	114.9	120.24	116.94
111.12	112.06	111.33	109.25	109.06	110.19	112.16	109.03	111.73	113.08	112.39	110.63	109.66	108.24	109.49	111.83	109.22	111.57	112.01	113.77	115.05	111.06	108.93	113.33	110.71	114.15	112.86	110.3	109.05	111.72	111.39	111.56	111.02	113.25	109.57	113.26	111.64	112.28	108.34	114.29	115.59	114.86	111.42	111.6	110.98	111.36	113.28	109.04	111.49	110.93
107.18	110.13	106.17	103.39	103.47	105.97	104.72	106.35	105.26	105.75	105.13	106.12	104.03	108.24	107.88	105.15	107.19	105.94	106.4	108.43	106.95	107.32	105.31	108.58	106.62	105.46	104.89	107.42	106.47	106.61	106.16	104.71	108.44	107.38	107.51	108.1	107.37	108.58	105.26	107.52	104.51	104.94	103.7	104.08	108.86	108	112.79	103.95	106.72	106.35
106.08	105.81	107.07	101.94	106.33	106.27	106.95	106.22	103.24	103.64	103.85	105.34	103.95	106.04	104.89	107.24	107.67	105.14	103.27	106.75	103.53	107.93	102.03	103.77	108.52	104.35	104.98	107.48	106.79	107.48	105.16	105.66	108.36	107.34	104.11	107.74	110.78	103.81	104.37	105.74	106.68	103.61	106.6	104.52	105.67	106.78	105.91	106.58	104.05	108.04
105.09	104.19	106.79	105.37	107.95	108.76	108.29	102.66	105.36	105.97	108.4	104.3	106.21	105.41	103.16	103.79	107.01	106.47	106.35	104.75	104.71	104.81	104.43	106.13	108.63	104.9	106.2	107.92	103.34	104	107.33	107.33	104.82	106.4	104.83	107.25	104.37	105.52	108.04	104.66	105.8	106.06	105.61	105.19	106.52	104.91	108.66	102.59	105.62	104.57
105.36	105.11	104.27	103.85	104.19	99.94	104.39	105.66	105.46	106.56	107.02	108.5	108.02	104.9	105.55	103.64	105.2	105.31	104.76	103.42	104.27	107.13	109.1	105.08	104.99	104.38	103.2	101.39	104.94	102.83	105.37	104.65	103.36	105.06	106.33	104.58	106.59	105.64	104.4	107.17	106.17	106.93	102.41	107.82	106.81	106.03	104.93	105.03	105.66	103.74
102.8	104.55	102.45	103.81	102.32	100.9	104.71	104.14	100.13	105.66	104.09	103.32	105.56	109.53	104.06	103.17	104.49	108.96	106.48	103.58	105.67	103.37	103.72	103.65	104.24	107.13	104	104.45	107.21	106.77	103.93	104.36	106	105.86	104.1	104.53	104.31	109.46	104.01	105.21	105.21	105.12	101.23	101.95	103.69	107	105.05	105.22	103.72	101.34
105.61	106.25	109.1	106.26	104.32	105.85	106.61	103.78	107.61	107.34	107.66	107.61	105.73	105.5	105.27	105.07	109.71	105.62	106.98	104.42	104.12	108.81	109.27	107.19	104.67	108.02	107.01	106.67	108.2	103.16	104.67	106.72	105.07	107.07	106.56	110.45	104.1	109.65	105.93	104.69	104.49	105.08	105.41	109.43	103.08	106.91	105.72	107.13	108.28	106.42
110.53	113.26	111.73	111.29	107.91	113.45	114.57	112.31	113.77	111.6	113.54	111.93	112.9	113.69	111.02	111.32	109.38	111.54	109.96	110.56	110.55	110.61	115.32	111.34	110.97	112.58	106.87	110.87	108.76	110.89	114.76	113.17	115.29	110.34	110.7	112.19	107.4	114.6	112.48	112.98	109.43	112.9	112.2	110.44	107.66	110	109.61	112.65	111.36	110.55
97.436	101.98	99.405	98.948	104.54	103.75	99.99	102.87	100.49	101.05	101.27	99.106	98.661	99.852	97.434	102.34	100.9	102.18	98.049	97.953	96.796	100.96	96.322	96.576	100.12	100.31	98.046	97.783	99.187	99.16	100.43	102.02	101.89	97.45	98.876	97.883	99.195	101.79	98.807	99.576	99.495	101.14	102.91	98.201	101.2	100.36	98.685	102.1	103.51	101.7
110.82	111.47	108.19	112.99	112.52	113.71	111.8	112.84	111.28	112.95	111.82	110.24	109.61	114.61	113.77	111.99	112.02	112.1	112.67	113.43	113.69	115.32	112.58	112.75	115.38	111.64	112.71	111.08	113.45	111.41	109.23	109.79	112.44	111.83	114.29	110.17	109.21	111.84	113.73	114.08	113.25	112.1	113.25	114.25	113.21	114.91	111.34	112.01	114.24	115.51
107.78	112.28	110.99	114.18	108.21	112.88	109.36	111.88	114.17	112.31	111.46	109	113.21	115.05	111.38	111.5	109.62	113.04	113.21	112	111.12	111.84	113.07	110.86	109.57	110.82	112.28	113.46	112.97	110.85	110.85	113.14	111.37	111.44	109.21	109.86	115.62	111.47	111.57	113.76	109.28	107.85	111.46	112.13	113.17	112.38	113.67	111.76	107.46	111.74
113.3	108.71	109.61	105.98	110.39	110.99	109.92	109.2	109.14	111.93	113.56	106.73	107.78	108.41	108.19	109.73	110.65	109.87	111.11	108.73	111.7	108.71	112.64	109.4	110.71	109.92	111.74	110.56	111.35	112.69	109.68	110.28	111.11	112.52	111.36	110.03	110.91	107.13	110.15	112.04	110.32	109.37	111.34	109.88	109.23	112.19	110.89	111.98	108.68	110.13
98.333	102.3	99.848	99.789	97.929	100.26	101.44	99.627	99.969	100	98.949	101.66	100.42	101.21	102.72	99.508	103.06	98.882	102.4	101.66	101.4	102.86	99.556	105.16	102.15	99.991	101.44	101.82	103.59	104.78	100.26	99.497	100.98	100.78	100.28	101.13	100.36	102.49	99.081	100.27	102.48	100.67	100.85	102.19	98.392	100.18	101.6	98.157	96.829	100.74
105.81	104.3	103.58	104.92	105.47	105.75	109.06	102.65	106.16	103.9	107.55	104.48	105.99	106.72	99.878	110.6	106.57	105.55	109.66	105.26	107.03	107.32	104.8	106.13	107.51	104.64	104.61	105.94	105.78	105.45	102.96	106.57	106.13	104.79	103.67	105.16	106.7	105.48	106.65	105.8	109.87	105.31	103.09	107.21	107.55	106.95	107.09	104.95	106.71	103.35
106.48	104.67	105.93	107.55	104.23	105.07	105.07	106.49	104.74	102.45	105.49	106.87	105.93	106.3	103.17	107.56	103	105.87	103.39	106.81	107.57	106.96	105.76	107.22	106.36	107.77	105.36	105.71	107.09	107.44	106.85	101.75	108.59	106.4	105.05	109.26	106.66	105.16	105.45	104.46	104.58	106.92	106.8	105.26	108.77	106.35	104.91	107.37	105.63	103.2
113.74	114.9	114.27	115.4	113.23	115.38	111.78	113.09	110.97	115.67	113.81	114.1	112.96	112.43	111.45	111.37	113.25	115.49	113.85	110.53	113.45	108.53	111.2	110.85	111.42	110.24	114.78	111.02	112.95	115.12	110.95	114.23	113.83	112.23	113.05	111.7	115.08	112.72	113.21	112.39	113.84	114.52	113.72	112.18	111.07	111.71	116.53	111.62	115.58	112.69
98.465	101.42	100.52	102.37	96.237	103.59	101.03	101.58	100.75	99.743	103.12	102.53	104.92	102.99	100.08	99.567	104.62	100.78	102.68	104.54	100.69	101.41	100.77	99.888	101	100.57	101.95	99.853	101.55	98.548	101.59	98.582	100.97	100.6	102.89	101.79	101.75	101.91	102.54	99.945	101.91	100.7	99.455	100.48	99.795	103.1	101.6	102.6	100.79	100.19
109.31	113.4	108.13	109.91	111.31	109.36	110.45	109.62	112.2	112.35	110.16	110.67	110.37	112.88	112.27	108.73	112.08	113.22	112.9	109.82	114.97	112.68	111.61	110.31	113.06	108.84	113.07	111.82	110.89	112.31	109.44	109.76	107.94	110.07	113.46	110.85	109.75	115.08	111.43	110.96	108.49	108.79	109.86	110.31	110.15	112.2	111.49	109.12	111.52	110.8
109.83	111.93	108.1	107.34	109.81	109.94	110.93	110.82	110.63	109.58	110.65	108.91	108.24	112.35	111.12	107.87	111.68	108.9	110.66	109.3	109.93	109.97	111.61	110.72	109.45	112.38	110.75	109.39	110.3	111.67	113.12	112.62	108.75	111.15	108.81	113.72	112.68	108.86	113.98	109.27	107.4	109.33	112.27	109.6	109.64	111.76	111.71	108.88	112.74	110.52
114.3	110.97	111.54	113.27	113.99	111.01	112.87	113.01	112.21	114.54	111.22	111.34	112.41	112.5	110.09	111.75	112.9	114.39	112.87	112.2	113.09	113.52	114.91	112.87	112.21	116.42	112.49	113.49	116.06	112.42	109.21	111.9	111.3	113.46	114.77	114.75	108.5	112.27	114.32	113.66	111.2	111.09	113.83	113.4	112.53	113.34	113.3	114.2	114.07	111.98
107.21	106.69	107.35	104.96	105.15	102.79	104.99	105.47	106.52	107.53	107.71	106.02	106.15	103.83	106.93	103.52	106.36	103.77	103.3	106.32	105.64	104.57	103.25	103.25	106.71	104.98	101.61	102.57	104.64	106.79	104.46	102.26	106.79	103.14	106.61	107.21	105.8	105.27	107.24	106.37	106.89	105.66	102.96	106.47	106.93	107.2	105.48	108.43	107.2	103.69
99.959	101.76	100.12	99.969	100.45	101.18	101.41	102.85	100.11	101.12	98.976	105.79	103.32	101.32	100.13	101.48	100.15	99.879	99.084	101.85	99.634	101.74	100.19	99.685	99.615	99.949	99.848	104.38	97.075	96.583	101.79	96.54	98.673	100.47	103.12	101.43	100.54	100.55	102.2	100.6	100.35	100.92	99.523	99.347	102.28	96.476	101.18	101.29	100.91	101.2
105.55	104.39	105.07	103.55	104.94	106.59	106.86	104.17	107.04	104.36	107.44	105.08	106.14	103.42	103.56	106.28	105.82	103.63	107.05	107.08	106.67	109.1	107.84	107.26	109.49	106.34	107	104.6	104.93	108.2	105.8	106.01	104.38	104.12	108.53	102.28	107.39	105.12	107.19	105	106.2	107.57	104.74	105.85	107.44	107.15	106.71	109.52	109.96	104.73
106.92	107.1	106.79	103.47	105.53	104.72	107.52	104.75	105.94	106.69	105.73	106.81	106.24	103	105.45	106.53	107.48	107.45	106.85	105.1	105.64	107.94	103.27	107.41	108.4	106.94	110.3	107.1	104.59	108.23	103.33	106.32	107.02	105.75	107.44	106.8	106.96	110.29	102.4	107.32	108.25	110.42	103.39	109.7	106.47	107.56	103.75	107.18	106.15	108.03
102.56	106.66	102.79	105.35	107.51	104.26	105.19	104.74	106.05	103.17	102.48	100.75	106.37	104.28	101.91	102.18	104.87	103.6	102.43	103.78	105.91	104.42	104.77	105.11	102.6	107.42	103.68	105.5	101.43	101.69	103.64	102.03	101.91	103.5	105.15	104.48	105.22	102.71	104.67	102.77	103.44	102.09	106.05	103.94	106.58	102.99	102.89	106.31	103.16	104.06
104.26	107.06	104.01	104.21	102.91	104.93	107.35	104.45	104.7	107.85	107.05	108.19	105.51	104.48	106.83	105.09	107.55	108.08	103.71	104.77	106.6	105.08	107.41	106.02	105.42	106.42	104.46	105.41	102.78	107.21	106.07	103.1	106.94	104.83	108.06	103.16	106.36	108.98	104.79	108.32	102.26	105.31	106.53	107.32	104.42	108.9	104.94	107.35	107.04	104.07
114.28	113.56	114.48	113.94	115.51	114.12	115.57	114.83	114.4	113.05	112.43	112.74	111.49	113.51	111.14	112.46	114.14	114.71	111.17	113.06	111.9	112.71	112.53	114.23	109.61	113.26	114.61	113.76	111.91	112.19	110.58	111.88	111.79	112.02	112.48	113.74	113.35	112.41	111.77	111.28	114.85	113.91	111	112.25	112.9	113.52	110.48	112.06	113.86	115.48
115.46	118.83	115.54	118.36	115.54	115.23	117.64	114.91	115.86	115.37	117.65	117.09	119.2	120.02	118.7	118.66	118.96	117.46	114.38	118.18	118.37	118.66	118.62	117.63	120.6	119.62	115.95	116.19	119.38	117.03	114.69	118.4	116.41	115.28	117.81	117.39	116.79	118.96	117.55	119.91	118.39	121.42	118.62	115.87	117.8	118.53	118.5	117.96	118.63	119.96
101.47	104.81	105.92	104.49	102.24	101.99	102.74	104.78	100.7	103.98	105.56	106.61	106.99	108.75	101.64	105.82	106.04	103.67	105.21	105.71	103.31	105.22	102.46	106.55	104.55	104.44	101.87	102.48	103.07	105.54	102.29	105.13	104.82	106.42	102.28	106.1	102.57	103.37	104.69	104.89	107.12	104.34	102.66	101.69	105.8	104.32	104.68	101.79	104.71	101.77
105.81	104.1	107.81	105.91	108.16	103.05	106.53	107.8	107.23	106.89	102.93	105.3	104.16	108.2	108.42	104.89	105.19	105.61	104.44	105.89	106.93	108.06	105.64	104.28	104.42	101.59	108.46	105.62	104.84	109.44	107.12	106.35	105.14	105.17	105.15	103.52	102.71	104.36	104.02	108.13	106.89	108.43	103.43	105.88	103.29	107.56	104.39	106.68	105.78	107.64
100.91	98.302	100.68	100.62	98.594	97.506	99.57	103.06	96.718	101.05	99.59	100.32	100.01	101.08	100.74	100.1	100.95	98.877	98.612	100.78	102.58	99.75	98.174	100.14	102.37	102.73	99.8	102.66	99.279	102.29	103.63	101.65	100.61	99.546	100.09	98.648	99.977	99.628	98.284	99.098	100.04	104.01	100.6	99.145	99.37	100.94	96.598	101.02	100.73	99.959
107.05	103.42	105.05	102.03	107.99	106.45	104.97	106.01	103.19	105.88	103.79	104.71	104.05	105.81	103.74	104.99	106.35	110.51	106.84	105.99	106.04	104.74	103.72	102.1	106.03	105.65	108.26	107.39	105.66	106.64	107.11	104.85	104.01	104.15	106.85	106.49	104.39	105.26	105.32	106.17	105.32	109.18	106.14	104.33	103.46	107.61	105.84	106.81	107.7	104.73
106.3	105.95	106.45	109.92	107.53	106.57	105.61	105.11	105.66	107.2	107.19	104.02	106.65	105.84	105.34	104.89	107.84	109.43	104.36	104.97	105.08	104.93	104.28	107.81	107.57	103.65	105.34	103.03	104.76	103.92	105.68	106.91	105.28	107.64	106.34	106.81	104.92	107.68	102.54	106.83	107.63	103.26	108.57	105.11	102.78	106.22	106.19	107.29	108.2	105.72
106.75	104.95	103.32	106.46	105.31	105.43	107.04	103.13	105.01	101.67	104.36	106.76	105.35	108.67	106.24	106.22	105.07	104.87	103.85	104.39	104.63	100.94	103.33	104.85	102.95	104.99	106.67	105.88	106.3	106.86	105.08	104.41	103.62	102.43	104.56	101.14	106.98	105.31	104.59	106.3	105.26	102.81	105.53	106.64	106.96	105.26	106.25	108.94	104.68	106.33
112.75	111.89	111.3	109.21	113.07	111.32	113.27	111.89	108.91	113.11	111.35	109.45	110.18	110.79	113.33	112.4	109.27	112.72	110.83	110.74	110.03	111.14	113.16	111.16	106.19	111.26	111.74	112.85	110.82	111.74	109.11	108.27	111.37	111.74	113.35	114.37	112.04	110.16	107.85	110.08	113.16	108.71	110.37	108.22	111.62	112.76	110.36	110.17	110.88	115.83
103.04	106.91	105.89	103.91	103.34	104.66	106.79	100.28	104.14	102.03	104.41	104.24	104.9	104.75	104.82	102.61	105.16	106.88	103.99	106.89	105.46	105.81	106.3	105.18	104.82	105.71	107.42	106.33	105.16	105.68	103.54	105.67	103.64	102.01	103.49	102.54	104.51	103.64	102.44	105.14	103.76	107.21	109.66	103.08	103.88	103.96	103.79	105.53	103.82	106.97
105.07	111.76	103.94	107.02	106.13	108.86	104.74	104.91	105.66	106.56	104.52	107.36	107.72	105.52	105.25	104.77	104.79	106.82	105.19	104.7	107.91	105.27	105.47	105.62	105.85	103.69	110.32	103.69	107.48	107.4	105.55	104.07	104.46	107.33	103.18	107.35	104.94	104.92	102.44	105.44	106.54	103.81	109.21	107.66	106.93	108.6	105.86	107.72	102.84	108.2
117.26	114.25	114.89	116.47	117.37	120.36	118.95	118.53	115.72	117.44	122.73	117.4	115.38	118.79	114.85	117.14	116.48	119.31	116.22	116.7	118.54	114.31	118	116.67	116.91	120.04	117.24	117.95	117.52	119.12	117.93	116.88	115.05	119.12	119.38	117.49	117.64	116.52	116.55	120.45	116.86	114.97	118.4	117.27	117.35	120.57	115.01	116.25	120.25	119.72
102.87	104.34	102.99	105.96	107.33	104.88	105.18	104.45	105.1	108.06	105.13	106.39	104.86	105.82	105.06	105.51	104.78	103.85	106.42	106.88	104.3	104	108.12	103.22	102.8	104.01	106.52	102.74	105.41	106.72	105	107.24	103.73	105.17	105.97	103.22	103.73	105.59	105.84	101.12	105.25	105.18	104.61	104.46	105.29	106.87	105.8	106.75	103.56	105.59
112.43	112.5	113.08	110.58	111.62	110.76	111.59	114.19	113.87	113.37	112.97	112.5	112.21	109.63	113.59	112.45	110.28	109.89	115.33	109.97	109.88	113.57	112.65	111.47	113.14	110.64	112.35	108.28	112.96	112.41	109.62	112.01	115.61	111	111.5	112.63	112.72	110.38	116.38	113.15	111.06	110.68	113.14	111.97	110.38	111.84	113.95	111.21	112.05	110.96
115.99	118.92	117.66	117.37	121.92	123.65	119.74	119.78	115.6	116.57	119.66	116.06	117.24	118.83	116.33	114.44	113.6	116.86	118.21	115.05	117.6	115.59	117.5	116.14	115.22	117.55	116.47	113.69	117.45	116.22	116.76	115.83	118.47	114.94	114.88	114.53	116.97	114.44	114.55	120.51	113.34	118.21	119.15	119.19	117.92	116.97	119.44	115.62	118.27	119.06
99.337	101.68	101.37	97.211	102.28	96.99	99.687	98.191	99.488	102.83	102.72	97.87	98.385	98.846	101.55	99.737	102.23	100.5	100.75	98.736	100.64	100.71	101.5	100.16	98.007	101.45	99.976	97.981	100.09	102.04	100.33	101.5	98.239	103.13	99.813	98.711	98.583	100	100.76	95.468	99.52	102.21	102	99.055	96.555	97.121	99.624	100.41	97.397	101.07
111.09	109.9	110.25	112.05	113.91	110.74	113.03	113.68	111.48	112.77	111.66	112.54	112.58	113.74	111.59	109.83	111.86	115.5	107.86	115.8	111.93	110.16	113.44	114.62	114.13	110.67	112.92	110.63	115.15	112.56	110.13	110.7	110.35	114.18	113.09	111.8	115.07	113.49	112.05	111.39	113.27	110.96	111.34	111.2	112.73	112.43	116.89	111.61	111.03	110.73
117.2	117.31	118.1	118.34	117.38	114.49	117.48	118.26	117.07	118.15	117.09	119.1	117.94	114.81	119.84	117.24	118.47	119.5	115.17	119.1	117.51	115.68	116.73	114.54	117.87	118.4	118.56	118.2	119.03	117.38	118.06	120.54	116.08	119.75	116.13	116.32	119.87	116.51	118.81	121.18	114.28	120.2	115.58	117.25	118.65	122.64	118.75	114.44	113.72	120.4
105.67	103.66	102.44	106.5	108.24	106.45	103.1	105.29	107.08	105.68	107.08	102.39	107.37	101.7	105.91	107.43	105.23	103.63	106.95	107.88	105.43	106.32	105.98	105.08	105.76	103.03	105	102.07	105.35	101.91	103.88	103.49	104.42	104.72	107.29	104.33	106.27	107.09	106.28	107.98	106.42	105.05	108.4	106.19	105.53	108.23	104.52	104.86	107.43	107.07
109.33	111.51	108.91	114.76	110.56	110.99	111.57	111.76	110.71	110.51	110.79	112.04	111.99	116.18	112.85	109.58	110.52	112.05	113.42	112.52	110.52	112.19	110.34	109.48	112.25	110.42	113.42	110.65	109.29	111.37	111.69	110.41	113.12	110.63	108.95	105.91	111.26	109.03	110.82	111.37	110.81	109.68	108.93	110.22	110.09	108.89	111.62	109.54	112.23	114.71
110.7	111.74	112.82	107.64	110.6	112.59	114.12	109.42	109.57	114.35	110.47	111.16	113.39	111.88	110.84	112.64	110.02	112.96	109.52	108.88	113.16	111.83	112.78	111.72	112.99	113.57	113.35	110.98	108.84	114.64	109.69	110.91	112.68	110.5	113.61	111.17	110.56	111.58	113.77	108.92	111.57	112.57	111.47	113.82	110.09	111.6	110.4	109.4	109.43	110.47
114.09	111.86	112.99	111.73	112.12	113.03	111.53	115.65	109.9	108.4	111.12	110.54	112.93	108.95	111.39	112.57	113.53	113.07	109.19	109.97	111.05	111.78	111.93	109.72	109.43	115.82	111.17	109.51	113.32	113.19	113.19	111.15	116.02	111.59	112.27	111.46	110.23	109.9	112.08	112.04	113.65	114.13	110.73	108.82	110.5	109.72	112.43	112.36	114.73	115.44
107.87	104.98	102.28	105.03	107.58	103.55	106.51	105.12	108.99	104.65	107.84	104.09	106.27	104.91	105.71	103.69	108.8	104.88	106.75	107.57	106.34	109.7	105.99	105.39	108.79	104.7	105.07	104.49	104	105.25	104.78	101.73	104.77	102.54	107.31	105.47	104.75	103.78	107.41	105.65	104.2	103.94	107.47	105.15	107.22	105.69	102.72	103.69	105.07	105.81
116.01	118.83	119.48	116.53	116.2	117.78	121.77	116.7	117.65	116.19	118.14	114.53	119.08	116.22	116.17	118.64	119.22	118.12	118.19	117.64	115.37	118.11	117.98	115.36	117.56	115.96	116.26	116.52	113.72	120	115.07	115.4	115.72	119.82	119.27	117.57	117.34	114.25	115.24	117.86	117.68	117.76	118.55	116.31	119.36	119.43	116.56	116.93	115.7	115.84
103.08	107.79	107.63	109.95	107.43	106.47	104.95	109.8	105.91	110.15	104.2	106.62	108.68	105	108.23	107.37	107.23	107.08	107.83	109.53	108.05	110.04	106.27	105.44	107.31	107.79	104.9	106.2	106.62	104.61	108.26	103.87	106.1	109.08	106.26	106.44	108.7	105	105.44	107.95	105.35	108.99	106.92	105.29	109.66	109.04	103.97	105.8	104.41	106.15
104.74	107.27	104.54	104.66	105.42	106.32	103.52	106.1	108.43	104.03	103.24	106.48	105.73	105.89	104.79	102.93	109.22	105.51	107.92	108.08	106.43	109.19	107.25	106.56	105.81	104.93	110.49	103.36	107.82	106.17	102.56	105.28	108.5	103.88	110.08	106.44	106.22	104.65	105.76	107.16	106.36	107.42	103.67	105.78	106.97	109	106.7	103.29	105.47	106.06
117.3	116.3	119.31	120.12	116.14	116.39	114.92	114.22	119.18	116.1	115.49	112.59	118.9	113.08	115.64	116.14	117.73	118.05	119.96	119.14	120.16	120.4	115.02	116.96	116.96	118.4	117.41	115.77	115.64	119.3	117.7	117.75	116.2	116.68	118.57	117.96	113.8	117.91	115.85	117.56	117.45	117.09	118.93	118.32	118.58	114.12	115.74	115.06	115.99	115.5
104.44	104.48	99.999	108.69	103.36	105.9	106.52	102.78	100.1	106.5	103.09	104.72	102.89	104.81	105.72	106.51	105.95	104.07	103.67	104	104.51	103.15	103.23	104.37	102.69	103.64	103.86	103.74	105.3	107.37	101.93	105.16	103.18	105.97	105.26	104.47	104.42	103.22	100.14	103.38	102.47	103.9	103.03	103.86	104.07	105.17	99.478	102.05	102.63	103.3
112.14	108.85	111.89	109.18	112.1	111.72	113.68	111.24	109.36	112.43	112.9	110.68	108.21	109.85	113.3	110.9	114.41	110.75	110.55	111.64	110.45	113.93	109.88	112.69	113.07	113.13	111.9	108.12	108.83	110.54	110.09	111.64	110.75	112.46	112.36	113.14	112.6	108.87	114.87	112.43	108.7	111.4	109.84	109.27	112.98	112	109.5	109.11	110.01	109.68
106.27	103.96	105.7	107.86	105.34	102.3	105.42	107.95	107.87	103.91	102.74	105.14	106.17	108	106.53	107.05	106.49	103.32	104.27	102.61	106.45	106.54	105.42	106.37	107.09	103.3	105.29	105.7	105.34	107.82	104.09	105.87	104.2	103.3	103.54	108.2	103.39	103.96	105.32	108.53	105.12	105.79	104.29	104.37	108.82	106.13	104.12	103.66	106.14	108.23
96.883	99.189	97.768	101.32	98.513	101.19	100.18	98.17	102.05	98.55	100.18	99.007	101.44	100.36	101.21	99.193	99.72	101.34	99.016	100.98	100.08	100.87	99.037	101.06	101.58	101.53	103.35	97.28	99.178	98.7	101.43	100.43	98.114	101.2	103.77	99.269	101.36	101.94	104	98.522	97.601	99.478	100.84	103.33	98.724	100.61	101.78	99.917	101.6	100.99
110.55	108.53	108.16	109.19	109.92	110.41	108.07	110.87	110.01	108.26	108.58	107.41	108.79	109.96	108.57	110.02	109.37	111.65	110.18	109.15	111.06	110.58	111.73	111.74	110.85	108.94	110.27	109.94	108.92	106.42	109.12	110.33	107.51	107.1	111.92	109.46	108.2	108.29	112.54	107.3	110.21	109.08	112.17	111.65	108.71	111.07	108.97	110.16	112.41	110.72
108.48	112.91	112.54	110.14	110.5	111.18	112.32	113.31	110.1	112.76	113.99	112.27	108.19	109.88	112.01	110.88	112.46	113.35	113.9	113.19	108.83	110.72	113.98	111.85	114.31	110.85	111.8	112.29	109.73	111.3	111.58	109.79	115.05	115.03	110.86	112.39	116.12	111.12	113.72	110.77	111.57	114.94	111.3	111.18	112.8	111.48	114.85	111.25	115.02	107.85
99.21	100.16	100.77	97.323	98.876	104.42	97.928	101.67	99.817	97.588	99.24	102.16	99.025	96.229	100.14	100.74	100.83	99.57	96.561	97.291	99.479	100.09	98.79	96.96	96.217	98.665	98.576	100.46	95.791	102.5	98.201	102.3	99.273	97.178	101.16	98.246	102.82	100.96	100.26	97.244	99.53	102.79	98.734	98.204	101.21	98.047	99.352	100.5	99.503	101.07
100.27	100.31	100.47	98.338	99.613	98.592	100.14	101.78	99.176	101.28	96.863	96.71	98.739	102.05	98.503	99.593	103.33	99.916	98.7	101.99	99.997	100.16	101.16	97.587	99.358	100.07	100.16	96.604	101.93	96.001	99.005	101.14	98.903	101.89	99.927	99.081	100.78	99.489	98.447	97.676	102	100.17	100.41	97.456	101.51	101.67	101.06	101.89	100.65	101.83
111.21	108.98	113.65	111.62	109.88	113.81	113.78	110.82	113.73	108.74	110.2	110.53	112.76	112.07	113.01	110.1	112.26	108.82	111.75	109.2	110.06	110.21	110.66	111.35	111.39	112.39	108.61	116.18	109.8	108.97	114.24	113.89	113.6	109.91	109.75	112.38	110.06	112.23	110.82	110.65	112.39	111.53	111.45	108.66	111.47	110.88	110.33	107.66	111.42	111.21
112.07	112.37	115.27	108.08	112.64	112.62	111.15	108.41	111.75	111.4	106.51	109.7	109.34	109.46	112.26	110.55	113.62	110.42	110.31	108.42	109.99	109.62	109.65	114.02	112.52	110.13	113.23	111.91	111.03	110.95	110.83	108.29	108.73	113.81	112.65	113.5	113.5	114.19	110.55	110.67	110.5	111.7	111.74	113.56	114.78	110.27	109.78	111.16	110.15	110.09
102.38	106.13	105.8	105.21	103.16	106.22	108.41	108.06	104.09	105.15	111.12	104.87	107.02	105.77	105.13	106.77	107.21	104.56	104.2	104.39	108.39	106.34	105.29	108.62	106.33	104.89	106.89	104.57	104.52	108.03	106.37	108.29	108.17	107.44	107.81	107.94	105.09	105.78	109.58	105.86	102.28	104.61	106.28	108.58	103.74	103.74	108.28	108.57	106.22	105.1
112.59	112.24	113.1	111.74	111.2	111.31	113.14	111.92	111.99	113.37	110.9	111.25	114.28	108.57	111.45	112.91	112.02	111.92	114.22	111.09	114.24	113.53	112.65	114.47	112.69	111.07	110.25	111.73	109.4	112.1	111.16	110.92	111.18	108.59	110.21	111.25	110.16	112.77	110.25	113.13	109.82	112.07	111.42	110.12	110.79	110.2	111.05	111.38	114.15	114.82
106.85	110.84	103.86	105.37	105.53	105.18	107.33	107.99	106.33	102.84	105.68	104.51	104.85	103.04	104.54	106.31	103.71	105.76	104.53	105	106.27	107.66	106.91	106.68	106.13	103.26	106.28	105.01	106.05	102.2	104.54	106.72	101.05	105.55	104.63	107.25	107.22	105.08	104.56	105.35	106.94	103.3	108.22	103.9	103	105.8	104.04	105.22	104.27	105.77
109.74	115.48	110.82	109.42	112.04	113.1	109.2	116.19	111.57	112.45	112.02	112.68	112.01	115.84	112.26	111.61	113.91	110.43	110.26	110.94	110.65	113.4	110.36	108.48	111.38	115.87	110.81	113.1	114.39	111.81	110.34	109.31	112.74	112.77	109.78	113.06	114.72	111.45	111.22	109.71	108.36	111.76	112.12	112.19	110.3	113.65	111.08	110.37	109.56	111.33
99.148	100.17	100.29	101.53	97.519	100.1	103.57	101.84	98.162	98.974	98.289	101.16	100.5	101.44	98.828	100.8	100.01	102.04	101.5	101.66	99.715	99.798	100.22	102.04	101.19	97.852	100.48	98.68	99.785	99.583	99.459	101.68	97.544	97.963	100.74	100.83	101.48	100.45	98.522	97.943	99.907	99.086	99.581	102.39	99.229	100.17	102.31	98.167	100.6	100.09
108.85	109.41	111.11	113.42	113.01	111.47	113.97	112.73	111.54	111.2	112.75	111.81	111.35	112.31	110.49	113.16	113.16	109.08	112.12	110.7	112.55	110.85	111.18	113.11	115.01	110.96	112.36	110.57	110.47	111.59	112.75	107.13	110.26	112.58	111.05	109.86	109.14	109.73	111.68	110.18	113.03	110.54	113.23	113.48	115.05	109.96	114.56	115.2	112.35	109.27
105.41	104.41	105.8	104.4	106.85	107.54	109.4	104.64	103.78	108.65	106.75	106.32	109.65	105.45	105.65	105.05	106.22	104.21	108.68	110.33	102.67	104.46	104.64	107.55	108.03	107.9	107.35	108.32	109.62	104.86	107.05	107.04	106.12	108.11	107.74	107.21	104.01	101.69	105.73	106.58	106.79	105.39	108.07	107.92	109.41	102.81	105.74	105.15	104.72	106.71
106.25	104.84	104.74	108.06	108.6	105.84	105.63	107.51	108.14	106.75	105.77	106.01	107.79	106.87	106.57	106.39	104.4	101.21	105.47	109.21	102.53	107.33	106.86	105.5	108.04	103.61	105.34	105.59	108.61	104.48	106.61	103.89	107.89	107.41	104.41	104.64	107.56	105.22	106.32	107.22	106.09	106.54	106.51	105.11	106.76	105.35	106.11	106.59	108.57	106.34
105.41	106.12	103.06	105.2	107.89	103.23	108.45	108.64	105.27	105.9	106.26	107.41	105.45	107.75	104.69	103.63	105.55	108.2	104.64	107.25	104.15	106.08	104.04	104.65	106.49	105.27	104.84	105.6	107.17	103.85	106.93	106.06	109.3	104.91	104.64	106.91	108.91	106.26	105.43	107.38	103.5	104.28	104.56	104.83	107.51	103.63	105.24	104.06	105.26	108.45
[truncated: 250 more rows]
[truncated: 150 more columns]
