# Supplementary material for: Genetic dissection of main and epistatic effects of QTL based on augmented triple test cross design
Source: PLoS One. 2017 Dec 14;12(12):e0189054. doi: 10.1371/journal.pone.0189054 (PMC5730204; doi:10.1371/journal.pone.0189054)
Supplement: S8 Supporting Information — (ZIP) [file pone.0189054.s008.zip › z4_1400_0.5_5.csv]

114.18	118.76	117.23	115.47	116.62	116.49	116.82	114.54	112.37	119.81	120.31	117.47	119.94	116.07	119.19	118.04	118.8	110.97	115.06	117.73	119.7	117.33	118.88	112.67	116.87	118.91	114.55	114.91	112.3	116.52	119.3	115.65	111.55	118.82	121.56	119.3	116.6	118.98	116.47	116.48	118.19	118.35	112.82	117.28	113.73	117.7	120.58	115.28	113.43	115.81
105.26	104.75	105.54	110.14	103.24	104.81	104.46	100.69	103.21	104.39	109.18	107.86	108.78	105.66	107.76	101.66	108.12	105.81	104.83	107.34	105.52	107.05	105.42	104.97	103.81	109.11	104.03	103.98	104.97	105.25	106.24	105.84	104.58	109.17	109.25	104.18	106.07	105.76	105.91	106.05	106.59	106.72	106.77	105.7	107.99	104.84	104.02	107.12	107.32	110.47
103.69	100.91	100.95	98.565	100.18	99.336	103.51	103.68	102.43	103.42	103.25	96.778	99.59	99.298	102.22	99.188	103.33	101.12	98.473	101.56	99.032	99.886	98.614	101.69	101.14	99.898	98.775	98.112	102.38	100.31	101.76	102.34	100.82	102.19	99.36	101.28	100.7	100.46	99.128	102.44	94.872	99.295	96.602	98.315	99.699	104.52	99.541	98.25	102.3	100.67
114.08	112.59	114.52	113.71	113.41	111.04	111.47	117.34	115.98	111.52	111.72	112.34	114.37	111.48	110.43	109.84	111.89	110.6	113.14	110.29	109.21	107.07	106.35	109.27	108.82	112.29	113.63	115.78	107.47	115.42	111.49	113.97	111.26	113.08	114.57	107.67	112.84	109.24	112.42	112.86	112.42	112.33	113.13	110.56	116.76	113.13	111.98	109.04	111.81	113.94
110.23	111.05	110.08	110.47	109.05	109.87	109.51	106.42	109.4	107.24	112.36	111	103.85	106.21	107.19	110.18	112.49	111.96	108.15	113.33	107.35	111.09	111.81	111.47	110.09	113.23	112.27	108.05	110.41	103.88	112.67	115.1	111.03	114.97	115.12	110.66	110.59	105.29	110.54	109.59	112.72	111.35	110.74	108.87	111.95	113.24	109.72	110.01	115.34	114.34
115.3	110.92	110.58	106.16	109.51	108.42	110.72	107.99	114.16	114.98	109.5	108.11	114.68	113.32	112.51	109.26	114.28	112.74	107.67	111.35	111.1	108.42	113.75	110.38	113.09	107.9	110.38	109.45	111.23	107.86	112.06	112.08	113.01	113.47	112.44	109.14	112.32	113.44	111.08	112.12	110.8	108.19	106.02	108.98	107.45	114.55	114.26	114.72	111.13	111.35
106.82	111.74	113.65	111.49	111.06	114.65	107.38	114.21	112.32	112.95	111.11	114.99	112.59	110.35	113.51	113.97	109.93	113.67	111.83	111.37	111.42	112.49	117.29	111.01	115.19	111.67	109.47	113.5	112.13	112.64	114.96	114.22	111.03	113.37	109.96	111.69	114.43	115.76	112.23	111.5	116.62	118.16	115.26	111.13	116.2	113.13	112.96	114.71	109.86	114.68
111.94	113.27	108.56	106.86	109.32	110.46	113.18	113.11	113.24	114.02	109.2	114.5	110.67	111.42	110.86	112.04	111.44	112.15	112.93	107.87	108.93	110.04	104.59	111.26	111.21	115.03	112.17	111.53	109.47	113.25	113.94	119.9	112.46	111.71	112.38	110.41	114.6	114.35	116.29	112.44	112.82	113.51	107.88	110.59	107.52	110.07	109.99	112.86	109.3	113
97.755	104.95	105.75	104.93	104.96	106.01	103.61	100.89	104.27	103.95	101.67	105.5	104.26	100.49	103.8	102.35	105.79	102.4	106.23	103.05	101.98	100.94	102.58	100.38	103.15	103.42	103.56	106.73	109.46	101.33	104.34	103.07	104.45	102.61	104.29	106.7	102.3	105.84	103.03	100.98	102.21	100.43	106.24	100.09	107.66	102.3	105.3	106.61	104.02	106.95
109.4	103.52	100.43	106.41	108.65	104.8	105.62	102.96	108.86	106.74	105.51	106.38	105.82	105.94	108.53	106.27	109.51	106.79	105.64	106.8	107.52	103.39	103.82	105.9	105.23	107.81	105.52	106.06	105.53	108.42	106.31	107.39	108.41	105.64	108.24	109.55	105.58	104.49	106.07	106.94	108.6	101.35	108.03	105.34	103.92	103.21	106.47	109.58	108.11	107.92
102.97	105.31	102.57	105.05	105.84	103.03	105.03	105.18	104.94	107.17	106.4	106.52	104.19	106.97	101.63	101.42	103.02	104.58	101.57	104.09	102.67	102.05	103.03	103.86	101.59	105.49	105.27	105.75	103.63	104.11	104.85	104.46	102.17	102.02	98.907	100.94	105.92	103.17	103.17	100.74	99.807	105.98	103.62	107.21	105.02	107.01	101.42	101.29	100.45	103.78
100.97	108.2	107.29	106.14	108.19	107.65	108.43	105.51	103.42	102.13	108.73	103.17	112.37	107.13	105.4	108.6	108.16	102	102.18	108.62	109.49	106.71	106.58	105.41	106.13	107.29	103.37	108.23	106.55	106.78	104.86	103.65	103.79	104.84	105.37	105.39	108.43	108.68	104.19	105.04	104.61	105.02	101.94	105.72	111.81	104.05	102.41	107.34	113.45	102.81
105.48	107.56	104.74	105.66	104.2	106.44	103.25	106.7	106.74	107.38	105.59	103.4	106.32	104.86	106.86	100.91	104.98	105.98	101.16	106.62	106.13	106.26	103.2	102.58	108.33	107.98	107.25	108.15	103.84	105.16	108.86	106.92	105.88	109.82	109.95	104.68	106.16	105.84	111.75	110.33	107.87	103.02	106.99	102.63	104.45	111.35	108.71	102.14	107.22	106.37
104.15	106.94	104.92	107.59	106.93	101.95	108.06	108.08	103.54	103.01	104	105.92	102.34	108.81	105.77	103.72	105.93	103.03	105.3	105.2	103.84	102.07	106.7	105.45	106.26	108.07	102.86	107.77	105.08	105.82	108.28	108.65	110.3	106.82	105.24	106.77	107.06	104.08	105.41	104.12	110.55	106	107.31	109.83	106.74	108.67	103.14	105.53	109.25	108.01
111.03	112.37	111.6	109.64	109.89	110.4	107.4	114.74	108.67	112.3	112.4	113.34	111.08	112.52	109.42	112.6	111.45	107.25	107.97	105.75	111.99	114.53	108.9	107.73	109.74	112.2	107.18	111.47	107.6	107.29	114.31	115	113.8	110.58	111.97	112.46	106.6	108.08	113.62	110.84	110.57	110.87	114.36	113.44	108.31	112.18	109.54	112.68	108.57	106.41
109.96	111.41	112.2	110.84	109.39	108.53	108.56	111.19	111.65	113.65	109.32	106.46	111.18	112.82	109.1	113.29	110.36	111.31	112.36	110.53	111.89	115.33	108.29	111.77	109.14	112.38	113.88	109.07	111.6	110.93	109.44	113.26	112.75	106	107.98	107.97	108.98	106.45	106.84	111.6	109.65	111.19	110.81	109.94	110.38	108.48	109.1	106.28	109.25	110.99
110.42	116.1	115.63	111.33	105.95	112.94	115.87	114.63	112.8	112.46	110.17	113.49	113.33	113.58	112.56	111.26	106.47	111.92	113.4	114.07	111.2	115.47	109.05	112.67	114.03	110.2	112.38	111.52	114.88	115.06	113.88	115.11	112.98	116.67	115.3	113.24	112.78	111.19	116.45	110.62	114.05	112.7	112.96	113.95	115.97	115.15	113.44	116.22	109.47	111.37
105.24	102.94	106.93	104.01	110.26	100.78	109.14	102.58	103.91	102.87	104.49	108.43	105.74	100.22	103.12	103.02	102.48	104.2	105.44	102.62	105.09	103.19	102.86	103.32	105.32	105.2	107.87	107.2	100.48	106.94	107.12	109.53	105.73	102.48	104.93	101.96	102.35	105.24	105.94	104.22	100.75	106.76	108.31	104.54	105.49	99.624	104.04	102.79	103.34	105.71
102.32	104.84	107.85	105.58	106.54	104.91	104.9	104.45	103.42	98.099	100.57	104.23	109.09	107.73	107.4	104.53	102.59	100.69	106.39	104.9	103.4	106.21	105.57	102.78	106.07	108.71	104.62	102.23	102.52	102.75	108.72	106	107.18	107.23	111.17	101.78	110.77	104.08	102.2	105.32	108.46	102.2	104.18	104.69	107.69	105.66	99.79	102.68	105.66	109.2
104.62	107.99	104.94	105.94	110.97	106.03	106.92	109.09	107.28	106.73	106.06	108.26	108.16	101.77	106.6	109.16	108.36	102.85	105.59	104.23	106.99	103.86	105.73	106.21	110.34	108.05	105.61	107.05	108.38	105.18	106.8	105.78	106.73	111.24	105.97	108.5	111.54	108.81	109.41	107.66	105.16	106.02	102.6	106.35	107.73	103.54	104.46	107.01	106.84	108.99
105.53	102.21	101.45	99.771	97.399	101.38	100.32	100.18	99.574	99.708	104.66	101.35	99.164	100.1	100.45	99.438	99.009	98.627	100.78	98.091	98.448	101.44	97.59	100.94	100.34	97.751	100.33	104.19	97.972	102.82	101.99	102.61	99.826	100.2	97.395	99.204	98.469	108.6	97.235	102.79	101.08	99.36	99.007	103.87	100.98	99.78	102.43	102.13	104.65	99.067
117.48	117.96	113.9	118.2	122.54	121.32	117.97	114.06	119.82	114.56	119.46	113.85	116.43	115.01	118.86	120.51	114.71	114.82	112.54	117.75	114.13	113.89	115.16	113.51	115.22	119.31	114.74	117.04	115.03	115.39	114.19	114.17	117.99	118.01	114.32	122.84	120.9	116.99	119.55	118.51	118.73	116.43	118.86	113.35	117.27	115.1	114	115.65	115.79	120.17
107.07	110.31	107.77	107.86	106.58	109.4	109.44	104.33	105.21	107.11	107.75	106.99	109.06	104.6	108.12	106.38	106.32	112.23	104.64	104.87	109.94	106.04	104.16	108.93	105.66	107.13	106.54	107.53	102.99	104.75	110.61	107.07	103.59	105.29	104.63	107.32	109.59	107.34	109.12	106.92	109.88	105.63	102.94	109.34	107.2	106.84	105.57	104.63	108.06	105.25
115.96	113.26	119.53	114.38	118.04	117.04	115.93	115.04	117.52	115.37	118.54	116.58	116.89	113.04	119.4	115.75	119.34	111.96	116.52	113.67	116.59	114.71	119.75	117.74	117.66	117.48	117.22	113.83	113.47	120.25	115.54	117.79	117.37	112.41	116.13	119.75	114.3	113.69	112.11	120.36	117.5	117.17	118.71	113.41	116.46	116.81	116.18	113.17	117.1	118.19
113.2	109.54	111.35	110.65	108.04	109.66	112.13	111.09	107.53	114.11	109.38	109.83	112.25	113.38	109.22	108.33	110.35	113.06	106.18	112.69	113.76	113.85	108.7	116.53	110.56	109.67	106.3	109.98	110.39	115.71	111.05	112.14	110.04	110.08	108.46	112.68	107.53	107.61	111.34	108.14	112.86	106.51	111.82	110.34	113.09	110.92	104.08	111.29	110.11	110.07
114.48	111.82	113.33	112.57	115.58	110.57	117.61	113.53	115.08	115	114.26	107.27	116.87	111.02	114.08	112.52	113.38	112.1	115.81	114.79	114.01	111.77	112.52	111.77	111.38	114.11	110.94	111.82	111.65	115	111.59	112.93	112.05	114.28	113.11	110.45	114.47	114.23	112.64	111.44	114.03	114.62	116.11	109.43	114.67	115.29	112.15	115.74	114.73	108.1
108.77	104.7	107.06	105.38	101.2	110.7	105.9	104.65	106.7	107.03	110.85	106.83	105.82	104.32	106.64	106.21	106.51	108.89	108.92	106.67	102.61	105.01	106.12	108.35	110.87	107.96	106.44	105.21	111.76	106.3	107.99	104.66	108.27	108.19	107.37	104.19	102.11	98.883	106.23	105.66	106.72	106.77	106.88	109.8	105.65	111.32	104.31	103.7	106.76	105.97
100.6	104.02	103.99	106.19	106	101.71	101.03	106.27	105.03	104.79	104.08	105.13	100.83	105.52	102.37	104.35	104.98	104.83	105.68	102.29	106.01	107.01	105.62	107.49	104.25	105.71	106.83	102.79	100.94	108.33	105.15	106.56	107.99	107.67	106	105.77	108.27	107.52	106.09	102.12	106.47	105.82	108.38	102.83	104.77	103.45	101.46	102.58	105.07	103.93
105.5	109.47	108.61	102.37	106.8	105.91	106.34	105.23	106.04	107.07	105.1	108.01	103.23	106.06	107.58	105.4	102.53	106.47	109.74	108.13	104.72	105.58	105.15	104.28	105.74	101.56	103.95	102.02	107.11	107.81	106.01	104.05	106.35	107.68	110.49	107.17	106.22	102.28	104.87	105.57	105.38	104.25	101.48	108.52	102.14	104.78	104.39	109.37	108.2	105.74
106.39	106.86	110.13	101.34	105.67	102.17	103.21	108.16	107.44	105.19	106.01	107.31	109	105.32	108.4	103.38	106.99	109.14	106.94	105.57	105.48	108.61	103.62	106.67	105.21	102.89	102.09	105.03	106.36	107.04	105.42	104.77	106.11	101.16	106.16	105.31	106.36	106.24	102.95	106.28	109.35	103.13	107.84	104.95	107.71	105.57	106.44	107.12	110.48	108.02
104.99	107.88	104.49	106.07	103.17	101.78	105.84	104.31	100.87	106.01	105.9	106.41	104.15	105.6	104.84	110.29	110	102.94	104.96	109.05	100.43	102.77	102.33	104.1	106.35	103.53	108.11	105.58	106.98	104.34	106.21	110.64	108.52	103.13	106.13	106.53	103.97	106.03	105.29	108.95	104.69	107.08	106.66	110.91	107.08	104.65	105.52	108.34	105.61	106.06
104.55	105.45	104.5	100.49	101.1	102.34	110.08	103.01	106.5	105.82	103.07	105.76	108.61	105.08	106.46	104.58	103.76	109.37	109.83	104.15	103.36	110.26	108.98	105.18	104.36	101.07	108.95	104.48	103.75	103.32	101.01	105.96	101.67	103.78	104.34	102.05	107.46	105.03	106.02	105.35	104.19	105.83	106.88	111.14	107.22	104.18	105.96	105.23	105.9	104.73
106.88	104.72	108.06	107.2	104.86	107.89	108.99	107.88	102.36	109.45	104.14	109.16	105.8	107.62	107.24	105.54	109.7	101.58	108.07	104.41	107.57	107.45	110.6	102.68	107.32	106.62	106.06	108.25	106.09	109.52	106.63	105.62	108.32	110.71	111.17	103.92	101.56	105.42	107.14	105.92	105.52	103.61	104.56	106.76	107.38	99.599	105.84	103.48	106.13	103.19
113.86	112.71	112.15	109.47	107.4	113.96	112.35	107.99	113.09	112.41	113.06	110.23	111.3	110.53	110.84	110.12	108.63	110.48	111.16	112.16	114.65	110.1	111.2	113.46	111.69	111.93	108.66	114.2	112.16	113.26	112.55	112.27	111.66	111.12	111.26	107.87	110.91	111.71	108.74	111.69	113.56	113.03	112.6	108.75	110.4	106.01	114.2	110.78	113.21	115.9
113.93	109.18	108.51	108.21	108.62	111.77	113.24	109.03	106.95	111.36	109.97	110.43	106.41	110.59	109.25	113.89	109.81	111.57	108.19	108.92	112.7	110.94	108.96	111.22	108.72	108.73	112.49	106.29	111.14	111.31	111.33	110.29	109.11	108.52	106.5	114.4	113.45	109.46	110.76	109.37	112.22	108.61	109.57	107.77	110.9	112.27	114.19	112.6	109.69	112.17
104.61	105.62	104.26	106.39	105.21	109.78	107.93	105.27	102.41	106.62	102.16	101.3	102.27	106.48	108.29	106.11	104.53	105.83	106.96	103.17	108.11	106.92	104.84	101.69	106.98	102.69	106.96	99.817	104.86	101.78	104.31	108.64	108.19	105.14	106.95	101.64	104.51	103.54	106.82	107.76	103.29	108.69	107.32	109.84	104.67	106.05	105.83	109.12	107.67	105.43
111.7	105.71	101.01	109.94	106.59	105.95	108.04	105.41	102.84	106.89	104.33	107	110.64	102.96	106.86	103.63	107.49	102.64	105.29	106.9	106.21	106.21	106.08	107.08	110.25	105.17	102.09	108.26	102.17	105.89	104.26	106.92	103.9	105.21	103.63	104.83	107.39	105.91	101.8	103.85	102.41	105.27	105.26	109.49	101.68	108.22	107.01	107.74	106.14	103.16
107.67	105.32	109.72	108.82	105.52	110.83	102.66	107.3	112.82	112.39	113.97	109.6	113.24	108.04	110.32	110.96	112.29	108.25	107.35	115.07	109.13	108.65	111.76	112.35	108.63	112.6	106.65	111.53	114.9	109.22	107.3	109.73	112.21	112.79	109.48	114.8	108.72	108.98	114.43	109.84	106.87	110.46	114.3	112.61	112.58	112.22	108.92	112.24	104.09	109.98
98.869	104.09	101.06	96.668	105.78	98.477	101.63	98.567	100.48	101.13	102.57	101.65	102.61	106.08	100.58	102.15	103.58	99.486	98.747	105.94	103.48	100.57	103.42	103.15	106	99.075	101.01	100.71	104.3	97.389	104.74	100.03	100.73	102.62	98.682	97.672	101.25	102.03	101.2	102.15	98.937	102.09	104.94	98.952	100.19	102.82	102.94	102.37	104.05	98.177
111.91	109.99	113	111.69	115.32	114.89	111.64	107.27	108.31	111.01	107.6	110.44	109.21	111.39	108.88	108.22	110.59	110.89	115.58	113.85	107.44	113.28	111.67	110.32	107.24	108.69	107.37	110.95	109.57	109.15	109.29	113.68	110.28	110.18	110.83	109.27	111.34	108.03	108.73	109.02	110.05	115.17	107.98	108.88	102.03	112.37	109.08	115.61	106.92	106.53
107.95	105.96	104.56	105.75	104.54	109.63	105.56	108.06	107.67	101.76	106.56	97.61	105.07	105.58	109.78	102.19	107.84	103.34	105.82	106.15	105.12	103.92	109.61	100.34	107.66	106.09	100.66	104.34	107	98.948	103.31	102.61	103.61	102.28	104.21	106.62	101.04	99.31	104.84	101.19	101.49	104.05	104.48	106.91	107.52	105.84	104.55	107.03	101.45	104.03
98.282	102.95	99.155	101.38	99.959	98.643	105.8	99.978	99.727	99.794	105.02	99.981	97.545	102.12	101.12	100.66	99.896	100.03	101.1	98.832	98.622	99.712	100.74	100.16	100.92	100.2	99.071	100.87	100.65	100.17	99.336	102.03	98.965	100.18	100.19	99.743	101.29	100.56	100.71	101.25	101.03	97.922	97.861	100.05	98.336	98.219	97.244	100.54	97.134	101.08
115.11	113.94	111.53	113.8	113.81	111.63	110.28	109.04	111.9	112.87	111.16	109.37	111.15	111.02	110.61	115.92	109.62	108.56	109.18	107.71	111.8	110.56	111.97	112.19	112	107.63	112.6	114.38	107.5	113.7	111.76	110.29	108.83	112.44	109.63	117.25	109.07	112.93	109.14	107.68	110.64	112.48	108.01	114.15	110.96	112.7	105.31	113.14	112.22	110.12
108.71	113.6	115.72	105.76	106.46	112.01	115.36	112.23	109.53	110.25	109.8	107.76	114.99	105.89	109.85	113.13	109.99	113.63	108.62	111.84	110.83	112.54	110.84	106.64	108.56	113.14	110.72	111.63	109.87	112.37	108.68	111.26	112.38	113.12	107.07	107.27	112.3	111.04	113.12	111.69	106.38	107.55	108.59	111.79	110.11	112.05	109.06	108.46	111.13	113.91
105.72	103.05	104.6	102.56	106.77	101.5	102.57	107.3	105.67	101.75	102.16	105.72	105.79	105.65	105.12	101.76	102.92	99.939	104.69	101.52	103.44	100.9	102.25	104.34	106.41	102.33	107.07	100.53	108.93	110.25	102.73	106.5	105.67	107.09	102.61	100.41	105.97	101.6	104.26	102.1	101.23	108.72	101.74	101.99	100.91	103.81	103.1	107.09	106.22	103.17
98.196	99.323	96.93	104.04	101.68	98.686	100.42	101.63	96.896	99.405	96.346	100.24	96.78	99.657	100.96	100.6	97.527	99.453	98.751	102.65	99.584	95.53	97.716	100.22	100.02	97.926	100.47	100.45	102.37	102.87	95.966	97.603	94.116	95.921	101.03	100.29	97.967	101.31	100.11	101.96	105.26	99.47	97.676	99.455	103.71	98.514	100.25	94.45	100.09	97.6
111.04	109.07	108.91	109.58	113.04	108.64	113.92	110.46	108.78	105.07	110.04	107.56	110.56	106.23	111.19	108.72	104.98	112.98	109.74	110.35	109.14	111.81	106.99	110.35	111.91	107.64	112.94	109.41	106.74	111.74	105.48	107.02	113.37	106.49	115.27	110.07	108.57	110.67	108.06	105.12	116.4	106.06	112.84	105.94	110.39	112.73	112.44	110.3	113.82	109.03
105.46	104.35	109.02	104.34	105.44	107.03	107.28	106.82	108.13	102.7	106.56	101.17	107.81	106.19	105.97	107.35	106.34	104.92	102.98	107.05	107.63	106.32	104.2	104.6	106.58	105.12	111.31	110.32	109.21	107.71	110.61	109.7	106.6	106.09	105.51	111.56	108.78	107.96	109.71	110.03	102.94	107.09	107.43	105.59	102.42	109.8	105.24	108.67	106.7	105.59
98.191	99.311	105.86	103.03	97.545	98.817	104.47	99.487	101.78	99.351	100.52	100.78	98.72	103.89	102.41	96.538	101.68	99.523	102.01	103.5	103.82	104.48	103.87	97.039	101.14	98.345	102.93	103.66	102.04	97.005	98.734	97.912	105.22	100.58	97.019	99.783	106.94	100.51	102.23	97.98	99.65	102.8	105.23	105.14	99.625	102.56	97.864	99.767	102.77	95.621
113.02	108.03	112.9	110.37	103.85	114.13	114.51	113.06	114.9	110.49	110.25	106.91	106.72	114.03	111.55	110.87	113.49	113.95	110.81	107.66	110.52	110.6	112.23	110.99	115.03	117.09	107.76	111.44	114.56	111.19	114.17	107.92	107.91	111.21	112.38	110.36	112.75	109.94	107.44	114	111.22	111.08	109.52	107.95	110.8	110.86	112.87	111.43	109.66	108
102.74	102.75	103.79	94.707	99.17	98.464	94.953	99.558	100.47	98.93	99.146	99.959	104.19	96.742	93.01	99.992	101.07	100.78	97.42	98.206	103.49	95.582	99.672	98.502	98.179	102.93	99.713	101	97.891	102.5	100.42	97.272	101.97	101.91	99.769	97.208	101.98	97.649	98.954	98.62	102.02	100.55	101.17	101.65	98.492	97.521	99.976	96.791	101.79	103.79
112.15	110	112.06	113.06	110.25	113.65	112.6	112.78	113.78	109.5	113.36	111.42	110.61	112.35	112.48	107.57	111.73	110.02	110.13	112.4	113.15	112.9	111.52	113.1	108.92	114.67	110.33	110.45	116.69	114.76	108.8	110.83	111.15	109.32	115.96	108.75	113.61	111.78	115.15	111.78	110.16	114.37	109.6	111.57	117.06	112.05	106.79	111.17	110.5	107.21
105.55	105.46	104.08	98.011	100.42	102.79	105.39	100.49	104.28	107.49	104.04	100.9	104.3	106.09	104.41	104.98	109.28	104.39	102.97	102.97	103.71	107.97	105.81	102.24	105.25	99.19	103.77	107.89	105.46	102.12	107.45	105.17	104.03	104.66	104.21	106.1	101.5	107.83	101.89	105.42	106.27	107.69	102.73	105.92	104.68	102.31	101.03	103.18	101.89	102.33
112.83	108.04	114.93	114.35	114.16	114.94	114.33	112.7	109.83	114.18	113.6	115.37	115.57	112.28	107.72	110.54	114.08	112.31	113.44	112.74	112.09	114.09	112.44	111.93	114.42	112.38	114.37	112.28	116.72	108.5	109.67	107.2	113.08	115.44	115.11	113.39	110.49	109.08	113.75	117.41	111.75	109.96	106.16	112.55	113.21	110.57	109.54	119.31	108.5	111.66
109.94	105	104.4	104.89	108.37	107.78	105.68	106.16	106.04	106.78	104.66	105.46	106.54	108.24	106.19	108.34	105.42	109.58	109.32	108.34	102.31	106.74	106.77	107.91	102.31	106.08	107.38	106.7	108.18	106.21	105.55	106.09	105.27	105.78	103.02	108.85	108.64	108.17	108.28	104.4	106.78	107.42	105.51	106.48	108.96	110.56	107.54	106.2	105.39	104.03
112.41	112.32	111.28	118.1	108.64	110.04	113.52	112.52	115.71	110.93	110.71	116.58	113.62	112.71	111.66	113.12	107.91	110.07	109.76	109.49	112.56	110.25	112.7	106.39	108.73	110.88	113.54	109.12	110.25	115.38	108.88	111.4	110.67	109.25	109.8	113.3	111.71	115.27	108.93	113.28	109.77	112.43	111.83	107.59	111.68	109.05	106.15	107.75	114.18	111.36
113.94	113.35	111.35	114.24	114.08	114.78	116.83	107.4	108.9	110.22	113.72	115.95	109.45	112.77	110.72	114.16	114.13	106.7	113.49	113.81	108.87	109.14	109.31	109.17	112.99	114.56	118.01	110.35	108.34	113.55	113.5	107.66	113.76	109.37	114.29	109.04	109.8	110.81	113.25	112.16	110.59	109.34	113.12	113.44	112.03	114.64	111.55	114.12	111.33	112.49
104.9	103.03	106.98	106.38	103.87	104.02	105.15	107.2	104.21	103.82	106.21	104.55	102.94	107.9	108.2	108.78	104.45	104.33	104.94	108.68	104.21	104.88	105.59	104.88	104.3	107.26	103.74	103.46	102.93	107.27	104.93	107.49	111.49	107.57	107.88	105.3	103.94	104.12	106.57	104.56	109.45	104.31	103.95	108.39	106.55	108.18	107.48	102.78	102.28	104.34
105.6	107.21	105.69	103.9	109.26	100.78	109.1	105.07	105.49	105.35	106.97	105.37	104.62	103.34	109.69	108.02	108.32	106.58	104.54	104.98	107.35	105.03	105.78	106.34	105.29	108.88	108.55	103.21	99.74	105.63	99.977	106.5	106.26	98.074	109.64	105.72	103.31	104.6	105.24	106.77	101.85	103.58	106.55	106.52	101.9	106.09	103.85	107.1	101.64	106.48
100.21	100.8	101.51	98.927	96.966	97.22	100.17	102.08	102.65	104.53	102.12	100.94	103.88	101.58	103.29	101.11	98.122	99.586	99.79	102.11	101.65	97.089	97.162	99.729	98.283	100.25	101.55	97.502	104.25	98.954	103.73	102.99	101.16	100.61	99.907	102.54	100.74	99.988	98.579	100.09	101.68	101.47	101.52	102.84	102.15	105.95	97.422	96.345	103.66	100.26
109.15	109.65	110.51	105.89	112.25	112.59	105.81	110.5	112.03	112.96	109.67	107.94	107.75	110.12	112.14	111.64	109.38	107.31	106.51	109.88	109.5	105.58	116.2	110.71	114.33	113.26	106.84	105.82	111.89	110.12	111.69	110.41	110.63	110.35	112.79	115.99	111.19	108.25	113.08	108.88	109.4	111.39	112.05	114.39	110.18	110.86	109.61	112.38	112.65	106.68
114.57	118.39	115.94	119.4	120.09	117.31	116.21	122.55	114.31	120.23	119.05	118.57	116.62	119.35	113.2	118.44	114.11	114.86	118.57	117.87	116.51	119.86	117.82	117.03	119.04	116.9	111.64	120	115.72	113.44	114.99	121.22	117.01	116.11	120.29	118.92	120.72	114.12	117.34	116.58	115.87	115.31	115.53	118.69	117.31	117.1	115.41	113.1	111.78	115.27
100.31	96.883	97.059	97.387	101.81	97.355	100.19	101.59	103.29	99.838	100.31	101.63	99.479	102.74	97.521	98.943	103.3	97.133	97.146	97.35	100.53	98.371	99.905	96.074	100.77	99.815	100.19	101.87	100.91	102.19	100.68	97.737	101.36	102.19	104.03	100.32	97.41	101.69	98.865	99.279	98.276	99.53	97.182	100.8	100.17	101.34	100.46	101.79	100.17	100.61
111.4	112.76	111.08	114.07	112.24	106.62	112.64	113.45	107.98	114.42	112.88	112.6	113.13	114.23	112.62	109.26	105.98	114.33	110.84	111.09	111.23	111.44	114.08	111.05	113.66	110.96	110.57	109.61	107.54	110.4	110.45	111.68	109.15	109.54	108.95	110.16	110.76	110.2	109.15	116.63	113.62	112.45	108.32	115.53	108.93	113.53	111.32	109.7	110.41	114.54
104.17	105.36	108.26	112.35	101.85	107.23	107.28	107.29	104.63	102.98	102.82	106.1	105.77	103.92	109.92	105.8	103.29	107.86	105.43	106.08	108.02	102.76	106.12	108.46	105.12	105.64	104.45	104.25	105.15	105.75	104.47	107.59	108.44	105.77	106.54	106.65	101.47	104.48	107.19	108.28	104.9	98.348	109.37	104.85	105.53	107.02	106.79	107.25	106.58	107.73
101.36	102.77	103.29	105.51	98.368	102.9	102.63	106.86	109.42	104.12	104.55	105.28	97.886	106.24	107.51	101.79	106.58	106.64	100.68	102.64	105.27	102.55	101.21	106.93	102.95	106.22	103.6	105.5	107.72	101.92	102.56	105.05	104.62	97.61	105.41	103.24	106.08	108.39	105.75	104.45	106.58	106.66	105.96	110.24	100.92	101.58	100.33	100.01	101.91	106.71
101.73	111.88	107.6	104.56	103.74	103.97	104.72	105.58	102.17	103.19	110.3	106.14	104.98	110.91	106.18	106.2	113.02	101.87	112.2	112.06	108.12	105.92	106.39	104.77	109.7	109.96	99.932	101.7	106.41	110.54	104.68	104.41	107.03	109.39	106.84	109.09	102.67	108.94	107.07	103.03	103.34	102.77	108.77	106.72	107.97	106.5	104.64	105.6	101.62	108.93
105.56	107.05	106.6	105.02	113.81	109.98	111.47	110.85	112.42	109.37	105.74	111.14	110.3	111.51	112.86	110.49	110.18	106.12	114.11	110.45	111.43	113.35	109.46	113.01	112.72	112.5	109.14	112.16	113.19	111.44	114.16	112.38	106.89	112.53	111.88	111.78	102.77	108.74	107.65	110.94	111.67	112.07	113.07	113.28	110.8	107.84	110.54	105.38	113.45	108.26
103.65	105.84	101.29	105.71	97.844	102.69	106.48	104.24	107.91	104.43	103.33	103.62	104.3	109.16	102.79	105.57	100.63	105.14	102.36	106.25	104.47	104.79	103.86	105.8	101.63	105.4	109.79	103.94	106.51	104.86	104.12	103.72	102.57	105.88	104.32	103.35	103.09	103.2	103.56	107.66	107.82	104.15	105.59	100.32	101.43	104.27	107.93	105.75	104.42	104.97
107.19	107.54	110.35	112.3	113.75	110.88	110.42	112.55	111.38	112.18	110.32	114.11	111.55	109.59	116.58	109.47	106.61	112.3	111.01	109.23	113.45	115.83	108.48	107.88	114.74	113.41	109.11	111.99	113.34	115.23	110.56	111.19	114.39	111.06	110.04	114.09	108.14	114.29	108.51	111.17	112.03	115.96	112.64	111.7	111.55	111.34	110.5	111.84	111.9	112.29
104.57	109.51	104.76	111.44	103.86	103.69	103.6	106.18	109.48	109.05	103.81	104.66	110.15	105.23	105.66	102.92	102.97	104.19	104.04	110.43	105.15	104.23	106	105.07	105.11	103.66	107.04	101.16	106.52	102.8	101.71	107.17	104.21	102.47	106.89	102.54	108.11	109.02	103.61	98.27	105.05	107.98	103.62	106.04	103.01	107.35	107.08	104.63	104.75	102.71
111.14	110.2	108.97	112.05	115.17	111.71	109.86	113.13	107.65	115.57	115.08	113.8	113.6	111.55	113.89	114	115.42	107.4	107.19	113.22	112.52	115.43	112.06	118.97	115.51	116.47	108.06	112.05	109.63	111.48	110.28	110.42	114.87	113.88	111.9	112.23	112.81	114.03	111.29	110.06	111.39	109.54	117.63	108.05	111.59	112.1	112.87	109.18	118.38	117.42
101.74	96.34	105.22	99.349	103.37	103.54	102.65	100.9	103.44	96.844	98.063	101.67	99.002	103.55	99.737	100.73	103.33	102.01	100.96	100.44	100.55	101.01	99.043	105.38	100.06	100.32	102.75	99.192	99.562	98.469	102.66	96.346	99.246	100.73	103.77	99.471	102.03	98.164	95.708	101.91	98.812	100.92	100.37	100.78	103.87	99.48	98.233	102.13	103.77	101.89
101.27	104.34	106.43	104.88	107.5	108.65	105.3	108.3	103.63	107.07	107.75	104.01	106.99	103.22	105.84	107.77	97.684	102.82	105.33	102.74	109.85	104.69	104.31	106.58	101.81	103.89	107.53	103.57	98.92	108.38	112.41	105.87	104.55	106.2	101.39	102.68	103.64	105.06	105.43	104.15	104.24	104.27	102.46	104.96	108.54	106.79	99.793	102.93	107.52	101.53
111.23	105.71	107.96	104.82	105.37	107.92	105.04	105.71	108.51	107.35	100.34	105.22	107.89	108.59	104.94	104.33	105.67	105.12	107.27	108.95	106.1	108.42	103.72	107.43	105.82	106.7	107.32	106.8	106.63	105.65	107.53	107.65	109.48	103.89	101.76	106.33	106.21	106.89	108.25	107.16	107.12	105.91	106.72	107.75	106.98	109.32	100.53	109.36	104.75	104.02
100.97	101.44	99.464	103.35	105.3	99.53	100.59	99.688	103.24	105.17	101.56	100.19	97.54	105.8	101.73	105.05	99.338	101.62	96.261	97.386	99.076	99.077	96.981	102.24	98.741	97.949	95.438	98.37	94.652	101.53	98.5	92.523	99.419	101.05	94.977	101.16	103.31	97.836	98.533	100.85	105.34	99.427	100.43	104.5	99.237	98.253	103.74	104.37	101.33	98.608
100.88	99.264	93.269	98.558	102.68	96.727	98.309	98.356	97.895	103.28	97.292	98.399	104	100.35	97.741	100.5	99.319	99.648	96.59	101.81	99.187	99.534	100.02	95.81	97.789	100.29	98.555	102.58	102.88	105.1	98.852	97.683	106.25	100.01	97.897	103.5	96.235	101.1	101.19	99.362	97.484	96.046	98.546	102.02	96.901	99.131	102.79	100.85	100.94	101.18
116.33	116.29	113.43	114.9	114.43	113.46	113.43	111.67	108.23	112.04	116.1	111.94	112.35	112.92	107.78	112.23	112.27	109.63	114.1	106.47	112.32	108.95	109.47	107.24	111.52	106.98	109.7	107.93	108.67	117.58	112.96	113.74	110.26	112.99	110.41	111.25	108.28	106.87	113.53	114.5	109.56	115.57	113.57	111.65	112.58	109.85	114.24	110.41	111.66	112.32
106.97	102.21	108.4	103.02	101.75	106.58	106.16	102.19	109.92	107.55	109.15	110.61	107.67	106.32	106.18	106.88	109.18	106.16	103.23	107.39	107.3	112.14	107.32	103.36	102.08	104.6	107.95	106.61	102.05	107.5	103.12	104.67	107.09	105.9	100.95	102.23	106.54	109.04	106.61	109.33	102.3	103.58	104.29	104.95	101.97	107.97	106.75	106.71	109.28	105.03
105.62	106	105.46	108.29	106.46	108.65	107.73	104.77	103.96	104.2	104.09	105.38	111.4	104.29	105.12	104.4	106.05	106.95	108.08	101.85	109.45	106.88	104.94	110.46	106.38	110.02	106.08	105.34	103.5	108.9	108.56	106.4	107.3	108.33	106.98	107.53	102.61	108.38	104	111.76	103.88	106.65	114.34	104.13	110.6	104.06	105.64	107.76	111.16	109.84
99.069	98.299	104.26	104.29	100.54	103.56	98.163	98.911	100.61	97.659	102.67	96.682	100.6	98.454	100.37	99.483	101.11	102.16	98.248	98.503	100.76	97.768	100.17	98.842	103.35	98.164	99.534	102.25	99.756	103.76	104.72	99.525	97.527	99.486	97.682	102.38	99.438	101.95	96.827	99.527	100.16	98.398	99.117	100.25	98.158	98.557	95.069	100.15	98.544	96.553
98.692	103.09	101.53	101.02	100.96	98.352	102.2	100.56	101.32	98.086	100.45	101.07	105.28	98.863	102.74	100.43	98.816	105.46	98.496	100.37	100.72	101.74	100.78	101.37	102.23	100.5	98.8	98.571	101.64	101.96	106.7	99.339	98.031	100.36	98.931	104.64	100.76	102.06	106.22	98.425	103.74	102.19	100.44	97.404	99.612	100.23	98.489	101.77	99.582	103.32
104.84	109.1	105.95	104.47	106.32	103.29	108	107.02	104.46	107.82	108.02	107.85	104.39	104.3	109.35	105.38	107.29	106.37	105.81	106.69	107.53	105.92	104.93	109.76	108.05	109.76	107.67	104.14	110.36	106.39	108.23	105.56	109.03	106.41	103.31	100.76	109.22	111.09	107.85	108.48	106.55	111.01	104.39	109.05	103.01	108.84	108.7	107.04	110.36	108.82
112.05	111.68	108.62	109.89	112.02	111.69	113.46	111.09	107.77	114.86	106.47	112.81	108.02	110.88	109.89	111.6	110.86	108.27	108.05	110.64	111.48	111.1	107.24	106.5	111.94	109.24	105.51	107.59	110.12	111.15	114.61	105.5	107.59	111.61	106.44	112.24	108.22	110.51	108.86	108.03	108.07	108.2	116.76	111.15	112.5	109.87	107.81	111.98	105.45	110.7
102.87	100.44	103.55	103.35	101.67	107.09	104.36	104.75	102.97	101.16	105.92	108.63	107.31	102.68	106.3	102.95	107.89	106.04	105.07	108.92	105.05	105.46	100.64	105.26	102.88	102.59	104.1	102.44	101	104.2	104.78	102.74	102.16	108.53	103.17	105.21	108.7	103.15	103.96	102.27	101.17	102.3	100.05	104.47	107.14	102.87	104.19	103.77	101.66	101.81
105.61	101.21	102.72	102.38	109.57	106.85	105.74	104.95	104.76	105.75	101.38	103.73	106.96	105.76	105.11	113	107.58	102.94	108.74	113.31	105.67	107.22	103.85	101.46	102.35	104.43	106.21	108.67	110.59	103.42	104.79	110.66	106.91	108.44	109.37	105.39	103.45	105.26	110.73	103.87	108.59	109.14	110.07	107.8	108.33	105.53	108.56	111.2	109.43	104.13
106.43	113.75	112.16	113.68	118.2	114.15	111.09	106.97	103.7	114.76	111.03	108.66	107.34	106.61	113.6	110.79	111.99	109.11	109.43	110.96	111.75	109.17	107	107.16	110.86	111.73	107.91	110.69	106.95	110.59	112.21	108.82	112.66	111.17	109.43	113.32	109.58	110.2	111.92	107.59	111.67	106.71	109.47	108.79	112.94	107.49	116.86	109.21	112.47	111.21
104.34	106.5	106.34	107.09	104.1	101.02	106.93	106.91	104.73	102.65	104.37	105.3	107.9	105.38	107	103.51	106.42	104.23	104.61	105.8	104.4	102.04	103.31	107.66	106.18	106.08	101.15	108.17	102.68	107.11	107.33	104.12	104.63	107.95	106.75	103.67	101.55	105.19	104.21	105.2	101.23	104.89	106.22	107.17	103.12	104.7	103.72	105.69	105.41	102.22
104.23	107.78	104.39	104.57	104.48	103.81	104.9	112.33	108.98	106.32	109.8	108.33	103.19	106.61	107.69	109.94	107.32	104.28	107.15	103.88	105.92	106.76	105.92	105.16	107.24	107.41	106.91	109.28	107.72	110.36	105.63	103.44	107.58	104.91	109.07	107.44	104.89	106.26	107.92	104.37	106.4	105.5	105.82	107.19	109.16	109.01	104.64	103.75	108.61	109.42
101.91	103.36	101.06	103.3	107.81	104.43	106.43	107.41	102	104.73	99.663	109.16	100.51	103.99	107.26	106.09	104.68	107.27	109.01	104.77	102.67	100.52	105.76	105.58	102.13	106.81	104.54	101.69	102.84	103.97	105.55	112.27	107.12	105.84	103.24	102.39	106.95	104.01	100.1	101.53	103.89	109.88	105.7	97.668	101.6	108.01	103.58	108.54	109.2	105.29
113.52	108.2	105.37	114.32	112.19	111.78	108.67	110.91	108.89	109.22	117.28	112.42	110.8	114.29	111.36	110.38	114.94	111.2	112.73	107.49	114.08	109.68	110.91	110.65	112.81	108.24	106.86	107.48	113.35	112.17	113.42	113.28	107.77	111.96	111.9	114.37	110.8	108.94	110.89	110.86	113.45	111.78	110.21	109.41	111.28	115.29	111.19	109.52	108.7	113.44
107.67	107.79	104.15	106.55	109.35	107.03	108.76	102.97	105.28	106.78	107.42	108.22	98.68	107.01	105.64	103.53	107.44	107.02	107.02	101.95	104.04	103.59	104.33	109.21	107.33	99.638	109.15	105.58	105.37	107.85	103.54	106.53	108.65	107.92	107.03	108.47	102.6	102.68	105.37	104.51	103.8	103.59	107.36	108.63	106.38	104.59	107.88	108.07	101.69	105.22
104.74	104.05	106.12	110.35	103.14	105.44	106.52	106.15	110.41	107.25	100.89	108.37	106.52	108.24	105.79	105	104	110.38	109.53	103.57	104.83	101.76	107.12	109.02	104.25	110.14	104.88	107.25	103.33	102.32	101.5	98.606	104.96	102.7	103.54	108.35	110.59	105.82	111.42	107.8	101.86	107.23	105.75	103.39	106.27	106.72	108.63	105.6	104.39	103.8
114.02	113.44	111.66	112.41	112.1	112.62	111.83	112.54	114.27	111.23	110.38	115.24	113.26	111.82	115.46	110.58	111.84	113.31	113.97	106.05	109.76	117.8	109.92	110.06	106.63	110.19	111.14	110.47	111.32	109.16	111.67	108.1	114.69	110.64	110.49	112.57	114.55	109.98	110.64	112.17	115.4	112.69	109.9	112.66	113.23	115.14	113.92	111.8	108.63	110.81
100.03	101.3	96.269	102.28	97.779	98.934	97.348	98.247	103.56	100.08	96.966	102.92	100.6	100.14	94.736	94.703	101.73	98.998	97.555	102.64	102.12	98.183	103.09	101.62	102.36	101.97	99.962	103.75	101.17	98.308	96.897	95.432	94.56	99.356	101.79	98.617	100.96	99.561	94.408	98.724	99.482	98.804	100.42	100.16	102.73	97.639	102.27	102.21	98.454	97.724
113.06	111.71	115.13	116.18	111.26	110.65	108.49	116.4	111.83	114.19	110.41	113.53	105.4	109.69	115.44	113.04	115.03	110.92	110.7	103.28	114.93	111.4	106.06	113.72	110.86	115.25	109.23	105.24	115.18	107.2	113.91	111.71	110.35	112.22	113.31	111.99	111.86	108.59	107.31	112.92	111.81	109.6	115.81	113.12	107.88	111.76	111.89	112.25	110.24	114.17
114.74	116.8	118.34	118.88	116.85	121.19	120.09	116.64	119.7	119.23	121.43	120.95	118.98	118.3	115.95	119.88	119.87	119.18	117.91	116.36	116.1	119.65	117.96	120.89	113.57	121.28	117.31	118.93	113.35	117.99	118.42	117.31	115.39	116.66	118.53	116.82	119.91	120.16	120.47	117.44	118.72	118.04	116.62	117.33	118.64	117.91	120.78	118.15	118.04	123.27
101.94	97.055	99.238	102.71	106.17	99.312	103.33	98.436	97.347	99.132	108.33	102.8	100.77	102.72	99.313	98.445	102.53	99.38	100.85	101.96	101.4	100.84	101.3	101.06	99.159	100.21	98.595	100.78	98.639	99.992	105.22	101.6	99.09	103.83	98.702	99.029	97.729	95.311	95.762	102.12	104.88	99.625	102.69	102.44	102.38	102.2	104.6	104.12	98.048	101.49
101.29	103.33	103.68	102.69	104.56	105.45	106.25	106.07	105.45	110.03	106.68	105.08	107.25	102.48	103.22	105.75	106.33	108.56	103.63	111.4	103.86	106.81	102.42	105.51	103.96	105.71	103.7	106.81	103.19	103.27	103.52	107.42	103.46	102.87	101.85	106.31	103.55	108.6	105.51	106.93	107.12	106.75	103.61	105.48	103.66	108.98	105.73	105.48	100.12	105.39
96.198	96.44	102.69	101.2	100.75	100.97	101.62	99.754	97.637	102.8	99.05	100.21	100.35	105.91	103.29	97.556	98.833	99.045	100.36	98.58	100.36	99.042	93.833	99.29	102.54	100.42	103.42	99.35	99.532	95.92	98.731	99.308	99.968	96.963	101.2	102.28	98.656	99.72	102.33	99.329	98.733	102.27	98.754	100.56	100.31	96.774	102.26	102.61	99.923	97.908
104.5	103.34	109.4	108.08	105.97	105.45	106.06	105.57	104.23	104.3	107.14	107.68	108.63	109.62	103.89	103.77	106.18	104.98	106.19	108.63	109.67	103.29	108.45	104.92	106.59	109.6	105.94	107.13	106.7	101.53	108.04	103.91	104.49	107.1	103.43	109.03	104.19	105.87	104.58	107.5	105.21	102.72	109.61	104.94	104.79	108.86	108.28	103.84	106.39	106.75
114.96	108.85	111.2	110.77	115.68	110.63	112.23	112.66	108.98	108.67	113.6	110.7	111.82	111.62	110.03	112.51	108.78	111.2	111.15	110.09	113.98	108.99	115.59	108.94	113.93	109.37	117.38	114.36	109.48	109.63	113.24	111.64	113.42	113.96	109.88	107.41	112.9	113.31	112.16	111.41	115.13	112.98	115.11	109.95	112.16	107.94	110.52	112.83	114.28	109.04
102.2	102.74	104.29	104.16	102.33	103.74	107.61	106.56	107.48	104.25	104.31	106.6	99.245	104.64	106.05	107.76	108.22	104.85	102.5	105.26	105.74	104.67	107.47	100.17	102.38	109.14	105.78	108.05	107.04	105.09	102.05	106.35	109.21	102.69	104.34	105.1	107.51	107.2	104.7	108.58	104.59	105.71	104.61	102.53	105.76	105.03	110.64	105.6	106	106.99
99.017	95.83	106.31	100.88	98.134	100.94	98.296	101.76	99.325	96.821	98.768	100.43	102.46	98.036	98.088	99.667	96.644	101.83	98.871	101	102.34	95.518	98.167	99	101.14	101.15	98.867	103.25	94.424	102.88	97.887	98	98.578	99.486	105.05	100.84	96.84	102.66	97.417	98.37	102.52	103.67	98.781	98.527	99.063	100.85	99.077	97.28	99.726	94.743
116.09	112.95	108.9	110.14	112.76	110.63	112.15	110.37	107.63	112.58	110.99	107.05	112.76	110.53	108.51	111.61	113.79	113.63	110.09	112.29	117.22	108.82	111.38	115.2	107.78	119.11	112.5	112.75	115.11	119.38	108.91	109.98	110.97	109.16	113.18	108.39	113.79	111.86	109.8	107.21	114.81	113.72	111.3	110.73	111.04	109.88	108.82	115.53	113.7	107.24
122.77	121.94	116.61	119.7	120.87	120.26	118.05	119.72	119.94	113.28	119.82	116.98	120.86	120.37	115.57	118.02	118.46	119.24	115.62	115.79	116.44	117.83	118.69	116.12	115.45	120.55	112.68	109.95	121.17	117.63	118.33	118.5	116.19	119.09	113.93	114.82	114.97	114.55	112.26	119.09	113.61	118.99	119.42	117.33	118.11	118.23	116.45	118.07	115.36	120.48
106.53	107.46	108.21	110.3	109.88	109.47	104.96	104.43	107.03	110.11	107.02	102.36	106.6	109	107.81	104.79	105.89	106.14	108.75	103.9	106.56	101.85	104.39	107.72	106.72	104.81	108.43	107.14	102.72	100.49	111.11	104.65	108.09	104.76	107.54	108.7	104.79	105.29	107.55	107.58	108.99	104.57	104.79	109.44	106.27	106.17	106.31	108.3	108.86	106.23
99.329	97.399	101.99	100.03	104.15	104.16	102.66	103.57	99.93	98.884	97.381	104.7	97.855	98.679	102.3	100.06	104.62	100.86	102.36	100.28	99.078	99.547	97.031	97.662	99.021	96.2	98.122	93.627	97.789	99.197	99.088	102.31	103.53	98.069	97.901	106.01	98.647	98.874	99.926	101.5	99.16	101.5	98.263	98.848	98.185	99.564	102.93	97.707	96.742	105.74
108.24	104.19	105.4	108.29	108.17	107.96	106.1	106.18	109.14	107.63	109.53	105.45	102.23	109.1	104.42	106.86	104.8	111.84	110.47	102.32	109.1	101.99	104.26	107.18	108.88	108.56	107.1	108.88	102.33	104.77	110.47	106.95	106.74	104.47	104	107	108.87	107.42	107.54	99.687	107.92	110.76	104.61	103.45	109.54	102.86	110.56	106.83	105.79	111.05
109.77	111.53	111.95	109.03	110.14	111.89	112.21	116.2	108.68	109.48	108	112.25	117.16	108.29	107.02	115.69	111.05	110.96	110.67	114.87	115.03	110.86	108.36	108.58	107.73	110.19	110.09	106.11	111.76	114.09	116.97	108.81	115.42	111.58	110.78	113.57	109.98	113.01	113.05	112.62	113.56	110.67	112.13	109.41	110.16	111.68	118.74	107.28	111.58	107.92
103.2	104.4	102.2	101.89	103.14	110.22	104.09	103.8	102.22	107.33	104.8	111	100.14	108.42	108.67	109.23	105.49	106.61	102.31	104.4	108.93	105.1	102	105.87	105.04	106.19	103.63	104.85	105.74	103.16	108.84	102.45	106.6	101.55	107.42	102.43	113.18	106.94	104.7	105.58	107.36	107.36	104.02	102.71	106.48	106.3	106.11	104.24	106.54	105.62
106.27	108.06	105.71	107.96	104.48	103.76	107.43	108.05	102.49	105.65	104.24	107.93	108.48	102.99	107.48	108.86	105.73	106.08	108.97	103.76	106.46	108.1	108.55	102.88	107.04	102.72	104.08	108.78	111.45	110.46	107.96	105.66	105.82	106.06	108.92	108.26	102.39	104.32	105.5	110.86	106.56	107.29	104.87	104.25	106.25	106.71	106.87	107.46	108	107.48
111.15	107.99	114.05	111.58	115.35	116.84	114.82	111.18	115.02	108.24	112.03	110.66	112.61	113.46	116.82	114.32	110.52	113.27	113.34	111.17	114.18	109.86	111.76	109.98	109.35	112.94	110.83	111.81	111.35	111.08	112.7	113.74	111.8	111.5	107.68	114.08	105.77	115.97	112.4	113.11	114.04	111.94	114.63	107.95	114.69	112.18	111.59	111.37	114.51	109.7
115.63	112.82	113.39	111.83	112.24	115.46	110.96	113.09	113.89	113.68	115.65	113.58	107.22	109.36	114.52	111.69	117.01	114.76	112.26	113.62	112.75	112.63	107.55	109.13	113.43	120.19	117.78	111.91	114.12	115.32	109.99	109.08	113.11	108.68	109.03	112.04	112.99	116.69	113.06	111.56	108.76	112.73	111.46	109.85	113.21	111.93	112.21	118.01	110.08	111.73
109.25	109.72	111.31	115.76	111.51	112.82	112.98	109.24	111.59	116.04	111.36	112.56	111.58	114.57	114.22	116.25	112.29	114.06	113.25	110.18	116.26	118.89	110.74	111.12	115.56	110.31	112.19	110.51	114.59	114.41	110.14	112.39	112.31	113.53	112.24	109.75	111.26	116.07	113.44	112.28	113.8	112.37	114.79	111.17	109.87	110.87	113.5	113.9	111.95	107.97
104.32	101.19	115.11	106.22	104.47	105.21	105	108.09	106.95	101.2	106.15	104.53	106.83	108.36	106.46	105.82	105.63	108.61	107.09	103.28	107.64	105.54	110.46	106.35	105.1	106.01	108.21	106.9	104.33	106.91	106.95	107.03	102.26	104.77	103.79	101.53	106.05	107.32	106.29	102.66	108.21	110.01	108.63	107.48	104.97	109.08	104.39	107.38	103.92	104.13
112.77	115.4	112.86	112.22	111.08	112.63	108.35	114.01	110.7	116.93	107.91	113.86	110.04	111.12	111.36	112.1	111.88	110.62	107.75	110.61	113.15	111.23	110.6	108	115.73	110.7	108.23	111.25	107.02	110.09	114.63	115.77	110.57	110.48	111.12	110.77	109.34	110.52	112.43	115.56	116.73	113.72	113.23	112.6	110.76	112.64	107.5	110.99	112.83	113.34
103.75	98.342	96.881	98.242	95.197	100.62	104.09	105.19	101.68	104.03	96.822	97.793	102.93	100.39	97.93	100.75	103.11	102.89	102.83	104.65	99.974	103.62	100.1	102.81	102.04	97.875	100.66	97.835	103.29	100.4	97.032	101.87	98.256	97.326	99.722	100.66	99.169	100.47	105.38	102.44	99.654	99.43	102.71	98.714	96.888	104.36	101	102.61	96.031	104.93
104.26	103.68	108.17	105.52	108.76	102.8	107.13	104.35	104.28	105.66	101.64	107.13	105.43	102.22	106.7	110.29	102.75	105.8	106.02	102.19	103.26	104.76	103.7	106.56	109.3	107.04	106.79	105.2	105.45	107.25	105.45	110.94	103.45	106.02	104.49	109.39	103.54	104.64	105.6	104.26	106.85	105.13	103.9	108.04	102.82	106.76	103.91	103.03	100.7	108.19
107.89	112.4	114.65	110.21	114.04	109.37	111.23	111.25	113.86	106.81	111.05	110.44	107.51	105.5	110.51	110.84	109.93	104.86	107.65	106.84	106.46	111.63	109.4	107.47	108.95	108.49	108.46	110	110.45	105.73	113.53	105.87	107.17	110.59	110.21	108.3	108.87	112.25	113.02	110.44	108.88	104.16	104.24	110.93	109.87	106.54	109.51	110.93	107.3	114.13
103.65	101.92	98.151	101.96	101.63	102.16	98.24	102.31	104.57	102.81	99.446	100.78	97.61	97.318	103.05	101.97	102.94	102.22	99.272	100.62	103.18	97.231	101.95	104.1	97.944	100.46	98.846	103.21	100.71	98.131	95.78	100.01	98.604	103.62	103.31	101.41	98.882	94.136	100.51	100.38	99.347	101.66	101	103.68	101.1	99.396	100.3	97.797	98.181	100
95.992	106.32	102.53	105.25	100.65	103.54	102.83	105.24	104.93	106.16	101.25	104.2	104.79	105.4	98.711	105.68	103.8	100.84	104.13	100.96	107.19	102.23	109.28	104.57	104.46	104.05	106.04	104.32	105.16	103.24	108.02	105.42	106.35	109.34	103.03	101.64	105.68	107.67	100.41	101.4	105.65	106.73	104.33	102.81	106.61	99.367	101.38	105.2	102.99	108.26
111.56	116.82	115.21	120.39	112.15	118.4	113.58	117.06	117.55	118.38	119.94	116.1	117.51	114.66	117.36	117.83	115.24	114.51	118.27	115	115.93	121.49	117.04	119.71	116.74	113.98	119.01	119.36	120.17	115.34	115.07	117.73	118.88	119.52	115.5	118.85	114.72	114.24	117.43	115.22	118.57	114.02	115.49	116.47	113.55	120.59	114.39	116.81	116.45	110.98
110.76	113.56	111.28	115.94	115.2	119.14	109.49	106.93	112.35	119.35	113.96	113.46	109.15	111.84	112.79	116.33	114.81	109.82	109.46	114.32	114.08	114.73	112.24	114.78	112.47	113.21	114.96	115.33	112.61	113.15	114.29	115.65	112.12	114.68	117.67	115.65	110.5	116.43	115.5	115.31	117.63	113.99	114.42	113.72	113.73	115.98	111.62	116.04	117.58	112.09
108.48	110.52	106.49	109.39	106.76	107.24	110.36	110.45	111.66	112.55	112.03	114.41	109.77	112.08	107.91	109.52	110.4	110.93	107.52	113.24	114.01	110.13	107.39	111.93	109.96	108.34	109.88	108.9	112.02	108.21	111.42	107.51	111.83	112.83	104.67	109.72	111.45	106.51	109.72	104.98	109.32	107.64	110.1	106.69	111.74	113.06	109.87	107.48	112.44	114.27
108.39	109.85	112.32	110.88	107.84	107.7	107.36	108.26	114.23	106.82	108.43	108.29	109.93	112.31	112.91	107.02	108.88	109.94	111.65	107.06	106.18	108.73	108.84	109.52	109.28	108.9	108.81	106	106.74	107.39	110.74	108.02	114.92	111.77	110.6	110.06	109.22	114.17	111.2	112.96	107.58	114.35	112.45	109.34	113.5	111.38	111.86	107.12	111.63	108.87
105.94	103.69	107.81	105.49	103.97	102.36	105.94	101.66	103.28	105.38	104.11	105.21	106.41	105.29	108.18	106.32	99.78	105.65	105.79	105.7	107.44	100.51	107.92	103.05	100.37	102.53	105.28	106.46	110.68	105	102.18	99.679	106.2	102.08	100.32	104.44	103.01	105.18	100.55	100.19	105.82	102.99	102.51	108.12	104.94	104.55	102.89	108.27	107.23	105.84
113.26	110.37	116.39	107.94	107.27	107.68	111.01	109.95	108.23	111.92	106.53	106.24	111.2	113.27	106.54	107.67	105.08	109.17	114.22	108.92	107.24	108.58	107.82	110.04	109.69	110.8	113.14	113.06	110.22	114.92	106.39	108.43	108.72	109.78	111.15	106.32	109.57	108.34	108.17	109.09	110.18	113.24	107.4	109.87	116.75	107.81	113.22	110.3	103.92	111.13
109.99	110.11	112.02	111.91	115.9	109.57	110.43	111.07	115.82	106.01	110.81	110.07	107.08	114.87	110.75	108.83	113.45	112.16	111.4	108.73	106.5	108.69	108.79	115.42	110.69	115.14	110.84	114.21	108.84	108.49	111.79	113.7	111.02	112.59	111	116.18	112.04	108.15	111.63	107.75	114.36	107.7	113.5	112.04	109.99	115.75	112.86	113.23	111.88	110.1
110.22	107.44	110.16	113.07	108.61	111.27	106.96	113.38	110.94	112.5	109.33	112.01	108.86	106.93	109.09	113.51	115	104.34	110.57	112	111.17	109.78	111.42	114.54	109.78	114.03	111.87	113.2	110.1	111.3	113.13	109.5	109.36	110.76	114.33	103.5	113.03	112.79	111.42	107.46	108.16	111.18	108.41	110.92	112.13	113.7	112.78	112.54	109.54	107.29
106.56	108.17	104.97	110.38	111.57	105.49	107.76	107.97	105.12	104.6	107.3	106.81	108.83	108.93	110.1	102.28	108.93	104	105.64	104.81	107.72	103.61	108.02	106.1	108.97	103.36	102.87	105.26	107.22	102.1	105.36	106.91	110.6	104	106.21	107.57	109.99	105.6	108.09	107.71	108.35	107.78	106.68	105.71	107.69	110.52	108.3	107.13	104.08	107.35
113.37	105.6	111.26	112.51	112.02	108.51	115.13	107.9	112.92	108.02	109.41	109.98	106.78	114.33	109.34	111.8	112.56	116.02	114.43	112.42	112.11	109.42	111.91	112.31	111.81	108.12	107.65	111.19	112.29	109.98	110.79	111.97	109.11	111.21	113.21	114	107.3	107.25	108.82	111.59	111.72	104.5	107.91	112.28	113.6	111.32	114.53	107.25	115.94	111.17
103.03	102.63	102.23	106.11	102.54	102.76	104.48	107.33	104.95	105.18	103.33	105.87	107.39	102.71	108.19	107.35	109.28	99.01	102.76	103.13	106.05	106.35	104.66	109.68	101.67	105.63	104.37	101.95	102.66	104.19	104.37	103.71	103.7	103.52	104	100.42	104.12	102.66	104.58	101.6	101.14	106.68	102.69	99.959	96.317	103.87	105.52	108.47	109.51	105.43
112.19	113.52	113.55	112.27	110.37	110.23	114.5	112.86	113.46	110.86	111.01	111.96	110.53	112.91	114.98	109.09	108.06	112.13	107.99	109.23	109.99	109.61	111.3	109.82	110.22	115.93	112.69	111.84	114.67	110.37	114.76	112.06	110.08	112.91	111.56	116.92	109.5	111.41	113.55	113.67	113.62	110.91	114.46	113.74	111.12	112.24	108.77	110.21	113.45	109.41
108.23	108.47	107.38	104.72	109.86	104.34	105.15	104.88	105.31	105.7	106.84	109.86	105.22	109.54	102.57	109.88	107.12	106.94	103.46	110.92	105.1	104.24	110.72	105.77	109.74	105.5	105.14	105.92	108.76	108.52	106.75	107.93	102.49	102.18	106.19	106.25	109.59	108.07	103.72	105.05	105.64	108.56	111.48	106.11	106.34	104.71	106.59	107.91	103.23	104.58
113.33	112.96	111.39	106.85	111.34	108.63	115.06	110.87	111.95	111.96	111.56	107.39	109.97	107.67	113.64	112.01	106.76	110.7	108.69	108.33	115.47	117.35	113.77	111.24	109.81	114.77	112.13	112.87	108.43	112.83	109.37	108.23	111.42	114.12	109.77	113.48	110.72	109.13	111.67	113.86	110.19	111.07	115.86	109.86	113.19	111.48	110.21	109.87	112.97	109.13
108.26	109.28	102.36	107.85	106.1	106.69	107.74	106.68	107.28	105.2	105.35	105.02	105.16	108.69	102.35	106.18	106.94	101.3	104.76	104.51	101.44	106.99	105.25	104.22	102.01	108.94	105.48	105.49	101.93	100.13	107.08	106.22	105.46	109.51	107.34	104.59	108.69	99.419	106.21	104.9	102.45	101.84	110.65	106.2	105.56	103.44	103.14	108.89	107.38	108.93
105.72	108.89	110.36	112.62	114.68	116.6	115.5	113.06	112.44	113.96	113.04	113.18	113.52	110.85	113.25	110.43	110.22	110.51	113.9	111.42	115.49	110.72	115.17	110.21	109.93	106.81	108.03	109.33	113.47	108.66	113.31	114.58	104.16	113.71	112.32	115.38	107.21	112.41	112.98	106.64	110.33	114.57	106.52	108.38	111.15	114.64	111.63	114.55	108.96	111.56
116.04	116.54	114.14	118.18	119.12	119.94	116.74	114.82	111.53	115.51	120.85	117.1	118.67	115.63	116.47	115.41	115.4	118.07	114.47	119.37	113.85	119.53	116.88	112.05	112.64	118.62	111.5	114.59	113.26	116.01	115.86	113.63	117.33	118.21	120.75	115.77	119.51	114.95	115.34	113.19	116.57	112.97	115.75	113.85	117.5	118.4	115.13	114.36	123.24	116.29
102.79	107.22	103.39	103.17	103.61	104.46	102.84	108.75	107.22	104.69	108.99	104.11	105.87	102.07	110.09	104.6	106.47	101.28	106.08	105.46	107.3	106.47	105.15	104.97	107.04	106.55	108.26	100.96	107.03	103.24	104.92	103.29	105.66	102.89	104.97	108.04	105.23	110.92	104.43	103.94	107.08	101.36	105.87	108.49	106.23	100.22	102.44	106.94	101.76	106.69
109.43	110.56	114.46	111.53	110.75	110.61	112.1	107.81	113.48	112.39	111.31	110.42	113.85	107.81	112.67	113.33	117.53	112.99	107.3	114.71	112.24	115.97	112.67	112.12	110.4	113.68	113.17	114.81	111.67	112.35	105.89	110.51	109.89	111.49	111.42	109.62	108.76	110.68	118.36	117.32	111.21	115.55	115.1	111.88	115.05	113.1	110.38	113.78	115.91	106.05
107.14	112.28	110.26	108.52	108.64	113.34	110.55	111.93	109	106.69	108.28	113.35	112.78	105.49	109.46	111.83	109.86	104.99	110.71	112.54	104.26	113.74	110.91	109.88	115.04	111.29	112	109.59	113.67	109.86	109.82	110.46	112.96	108.46	116.55	108.07	106.2	109.78	111.84	108.88	109.27	111.49	116.47	108.51	112.27	113.05	109.55	111.06	109.33	109.7
108.27	106.93	105.49	105.83	108.02	103.23	105.74	103.59	106.53	109.29	101.89	104.83	101.41	104.85	107.86	103.02	107.51	102.09	110.55	110.16	104.06	103.5	104.18	103.52	105.19	107.59	109.58	105.34	110.78	106.33	102.6	107.88	105.21	104.27	104.91	103.34	105.52	106.66	102.46	103.75	105.55	108.32	109.12	107.79	109.97	108.14	103.38	105.06	107.08	103.81
103.51	104.31	100.69	106.45	104.4	102.43	104.26	105.26	109.37	103.12	103.77	109.35	109.57	103.39	96.137	105.42	104.74	108.09	110.41	102.81	107.65	104.23	102.56	102.09	105.3	99.398	107.7	105.14	104.99	102.61	106.07	103.81	104.89	109.11	108.31	98.883	110.52	106.64	104.08	106.3	105.46	101.86	101.11	105.12	105.87	109.03	105.55	104.06	99.778	105.86
104.02	105.6	109.33	107.23	106.95	108.86	104.91	105.13	102.51	105.33	109.21	101.6	105.59	105.66	104.1	103.68	105.66	103.13	109.08	107.31	106.53	105.25	106.81	103.55	106.64	101.16	109.89	108.08	105.45	105.29	107.55	103.22	100.86	105.09	107.16	103.31	108.53	102.25	104.85	106.95	106.42	107.22	100.39	102.16	105.41	104.46	103.7	104.78	105.03	108.73
107.36	108.71	109.7	117.37	112.69	108.28	109.21	112.11	110.27	115.05	109.85	114.59	108.6	110.62	111.96	110.49	113.09	111.65	112.88	112.65	112.57	112.58	114.9	104.43	112.79	109.24	111.62	108.33	113.1	111.75	108.14	108.56	114.28	115.01	110.08	109.36	109.91	110.47	115.63	111.26	116.77	112.12	114.37	113.5	113.07	114.85	110.38	114.17	106.31	112.17
104.06	106.99	101.41	108.81	102.33	104	110.32	103.95	107.26	106.66	104.52	106.26	100.31	104.52	109.21	105.8	104.48	109.27	104.81	104.24	102.69	105.4	108.92	102.98	105.31	107.33	109.75	103.22	105.06	107.45	102.87	104.75	105.61	106.04	108.88	100.42	107.45	103.97	108.4	103.79	102.3	106.14	102.9	104.71	109.35	107.19	105.04	101.53	107.72	106.12
104.61	105.79	103.5	104.79	100.76	108.29	103.73	108.64	108.2	108.33	108.3	107.79	101.75	105.97	102.35	106.46	108.71	103.8	109.29	102.48	103.78	103.56	105.6	103.67	104.89	109.12	110.34	103.18	107.85	109.46	101.45	106.85	106.15	106.17	103.08	102.01	104.64	108.29	101.72	102.29	100.09	103.42	103.78	101.91	104.1	106.33	103.82	105.71	102.7	105.94
112.82	115.36	112.76	112.79	111.63	111.2	117.62	115.24	113.75	112.66	111.53	111.65	114.83	107.56	108.39	112.6	115.09	113.71	108.61	112.77	110.81	112.03	116.26	108.33	117.39	110.93	114.48	111.76	109.86	108.49	108.71	109.71	110.81	120.4	109.52	108.6	113.09	109.53	113.28	118.75	108.73	110.54	117.08	108.29	114.25	113.13	114.79	110.99	112.98	115.63
107.75	109.86	107.45	105.91	105.78	102.78	106.75	107.51	104.62	104.64	101.94	106.27	107.46	106.66	104.68	106.07	105.32	102.53	104.33	108.06	106.59	107.34	106.85	107.35	104.16	107.76	105.82	107.92	106.34	104.59	105.53	107.21	106.86	111.6	102.54	105.6	104.89	104	106.07	106.77	105.82	109.45	108.34	104.18	106.02	104.2	106.22	106.11	102.36	109.2
98.152	102.73	103.9	102.16	103.35	99.258	99.745	101.37	98.957	104.5	99.255	100.51	97.717	100.73	100.34	100.63	99.315	100.34	98.396	100.82	99.726	99.723	98.947	101.09	100.08	103.05	101.2	96.97	102.69	100.91	97.453	98.14	99.555	98.663	100.41	97.817	100.74	101.59	99.604	96.529	92.934	101.04	99.455	97.978	100.93	101	99.344	96.509	99.031	101.96
107.8	104.44	106.9	102.64	107.67	104.2	106.28	106.03	102.87	106.24	104.04	105.85	105.11	106.46	106.53	104.58	103.9	104.37	102.24	107.86	104.14	107.84	105.13	107.71	106.53	103.62	103.24	105.27	107.92	106.88	103.94	103.53	102.75	107.55	105.86	108.01	105.87	105.58	103.96	109.7	103.13	106.91	106.6	106.28	102.9	106.29	110.79	109.43	104.57	108.28
110.6	113.14	112.13	107.73	110.3	110.93	111.83	110.41	112.11	108.34	113.09	113.45	113.81	106.35	107.98	109.93	108.15	117.56	111.8	113.04	113.68	114.35	110.88	110.89	112.69	113.28	111.53	111.53	115.24	111.74	109.88	114.84	109.65	112.19	113	114.46	109.71	110.79	113.53	111.72	111.93	112.36	111.19	108.61	111.33	106.21	109.26	112.58	112.21	111.21
109.53	102.77	105.41	101.03	104.46	106.86	104.46	106.31	107.31	103.53	109.53	103.81	107.19	104.47	102.41	103.72	105.89	106	106.19	109.12	106.59	103.04	108.91	108.54	106.23	105.84	107.48	106.87	108.6	106.52	107.73	105.72	102.26	107.92	107.66	104.43	108.28	108.19	105.1	105.58	104.54	106.73	102.55	110.23	106.98	103.73	106.49	105.29	108.34	105.73
110.02	115.48	108.22	106.67	114.89	111.54	112.81	111.38	111.58	111.38	111.49	112.88	109.34	112.93	109.56	111.21	108.49	112.55	116.74	109.42	112.7	112.48	113.39	110.86	107.8	111.93	111.05	117.52	112.09	110.93	106.92	114.27	113.04	106.87	113.83	114.82	110.32	110.18	114.27	110.41	110.8	111.46	113.68	109.34	106.24	113.85	112.56	111.12	114.12	111.03
101.68	97.666	100.57	97.212	99.629	97.093	98.252	100.32	98.048	104.99	102.62	98.305	105.17	104.52	101.22	99.621	97.971	101.59	101.92	100.44	101.38	99.477	100.62	96.042	103.87	97.384	97.986	97.963	98.896	100.8	101.5	100.42	96.66	105.31	100.69	98.339	96.13	96.801	99.343	99.735	95.697	102.55	100.17	98.959	95.336	100.89	96.197	104.57	99.57	101.22
106.49	106.39	105.48	106.37	104.54	106.95	107.1	102.42	111.07	109.77	106.38	104.3	103.64	108.1	109.45	104.12	104.96	103.94	106.75	108.29	105.75	105.41	105.91	101.74	104.16	106.29	107.43	104.9	105.24	102.9	103.42	102.97	106.75	109.24	106.8	106.16	105.36	110.57	107.19	104.38	107.4	107.73	104.02	106.01	106.55	109.37	106.94	105.68	110.3	105.97
106.2	100.85	107.04	107.99	100.85	106.1	104.61	104.09	104.54	109.18	104.93	102.84	104.02	104.75	107.61	102.7	101.06	105.22	105.44	103.23	104.83	101.83	105.64	107.42	108.07	109.32	105.05	105.14	104.67	106.05	105.01	102.72	104.57	106.45	104.27	108.23	103.28	105.95	101.8	103.43	102.02	104.39	102.96	101.47	103.93	104.76	105.68	101.89	106.01	106.99
102.76	104.58	107.35	102.89	103.27	108.4	107.96	105.13	104.39	100.94	109.54	103.93	109.53	101.37	105.12	103.05	109.93	106.05	103.76	106.12	98.711	103.71	107.05	102.82	100.2	109.93	100.19	105.5	109.08	105.97	108.74	104.43	107.51	107.66	106	103.96	105.34	100.84	108.27	106.88	110.2	105.74	104.37	104.21	106.24	104.33	103.58	101.71	102.68	105.32
106.1	104.52	103.47	105.55	105.88	106.94	104.23	104.05	109.11	101.84	106.71	103.07	104.28	106.58	109.32	104.08	109.15	108.84	107.32	107.33	102.92	110.76	102.59	106.71	106.69	108.3	110.93	104.09	107.78	110.76	106.58	106.29	105.51	109.95	103.75	106.24	109.47	106.58	104.33	110.19	108.92	110.07	103.21	108.74	108.81	103.36	102.86	107.75	107.86	104.99
115	109.95	107.87	112.31	108.76	107.94	107.22	110.09	110.5	113.57	110.94	108.02	111.58	111.11	104.17	111.42	114.32	105.33	108.67	107.72	107.79	111.66	111.95	111.25	108.73	110.28	107	108.36	111.1	107.19	113.22	108.1	110.15	111.52	108.12	114.29	114.58	109.62	109.94	112.68	112.49	105.96	110.21	112.12	108.83	105.46	109.16	109.71	108.11	107.14
104.86	109.97	106.74	106.29	103.33	107.86	108.75	103.17	108.25	103.59	100.72	105.89	100.05	112.6	110.78	105.24	108.71	107	109.96	106.15	104.08	104.08	111.06	107.21	108.92	107.65	109.15	102.99	111.56	110.33	105.82	106.29	103.68	106.9	109.42	110.24	103.3	106.85	106.12	104.24	109.66	106.62	106.13	105.84	105.18	108.94	106.54	102.71	107.7	105.99
104.59	104.5	104.86	102.95	105.81	104.11	103.06	103.38	106.42	104.52	105.84	104.55	109.53	102.69	109.15	103.38	106.54	103.05	106.64	102.43	101.77	101.61	105.74	105.08	102.95	102.97	103.01	100.97	107.55	106.5	108.27	105.57	104.49	101.29	103.65	101.78	105.56	104.18	100.83	108.54	100.2	109.16	106.72	103.57	106.11	103.46	106.84	106.63	105.55	104.85
111.99	110.37	111.39	112.25	112.31	110.68	110.71	111.23	109.43	108.93	113.09	104.38	110.79	113.26	109.54	109.6	109.65	109.57	109.79	107.62	113.59	117.21	104.72	113.55	107.97	115.82	111.76	109.3	103.2	111.74	111.5	113.29	110.35	113.71	109.98	107.87	109.07	111.7	113.09	108.2	110.88	114.73	112.6	109.79	103.81	110.39	113.4	109.43	112.36	111.72
98.852	98.983	101.91	96.047	99.871	101.94	103.1	104.21	102.2	104.01	97.028	100.2	100.13	96.396	101.56	101.75	98.165	104.18	97.203	101.72	102.23	104.31	97.353	105.64	100.61	100.09	99.616	97.934	98.987	100.02	103.25	102.37	97.269	96.9	102.06	100.39	104.9	97.679	99.15	97.164	101.27	96.193	104.04	98.787	99.627	100.09	101.71	103.37	99.978	97.795
106.84	100.9	106.71	104.36	106.4	105.78	107.77	106.11	103.62	103.91	104.58	108.91	102.2	101.74	109.45	107.55	103.29	106	105.05	109.81	110.54	106.67	105.22	107.06	104.87	105.81	104.87	102.73	104	109.97	110.23	103.42	106.84	103.95	109.37	106.02	106.58	113.17	102.91	105.73	108.56	107.78	109.16	105.91	106.06	109.09	108.04	108.38	104.59	107.72
105.55	104.63	99.981	105.67	101.17	107.47	108.66	104.11	109.09	102.38	108.72	106.96	102.81	105.82	107.54	108.4	104.39	105.69	105.83	102.98	108.82	103.62	106.25	107.56	104.91	106.12	103.06	105.57	106.68	104.93	105.17	108.22	103.17	101.71	111.66	101.64	107.75	105.31	105.82	104.21	104.96	104.73	104.86	110	105.61	106.15	108.67	100.48	101.36	103.55
103.89	96.531	97.762	103.07	98.326	98.226	100.37	99.743	97.34	98.903	98.135	100.44	97.675	101.99	98.69	97.616	97.193	99.019	96.115	99.873	102.47	96.971	97.599	96.131	98.773	99.542	99.106	96.826	101.57	103.07	105.82	95.088	93.062	98.992	97.433	97.899	100.2	94.75	102.05	104.75	99.12	98.226	104.14	101.37	97.876	95.989	101.6	100.42	101.18	98.508
101.69	103.24	97.781	106.89	101.77	109.22	106.67	103.99	104.96	99.91	104.48	108.66	105.04	106.88	103.08	104.58	109.96	105.13	109.67	103.8	108.15	102.3	110.77	106.92	106.95	101.77	103.3	108.58	102.62	102	103.5	103.39	105.94	109.15	108.53	103.21	100.58	101.47	105.95	108.52	103.19	103.09	107.11	106.47	104.56	107.24	106.38	105.29	107.59	106.9
107.12	107.03	100.7	101.8	109.89	105.52	106.57	104.87	102.38	104.82	105.98	108.12	108.92	102.38	106.37	109.21	102.17	107.01	102.05	112.66	103.98	107.28	103.42	104.87	106.43	104.84	104.39	105.68	107	103.16	102.08	105.47	103.17	102.84	107.94	107.15	106.19	109.83	105.12	105.16	105.49	101.35	102.93	103.66	112.25	108.18	106.62	105.52	105.43	107.06
105.31	103.05	101.74	108.37	106.8	108.12	105.91	106.98	110.54	105.97	109.39	107.61	105.78	104.31	103.69	111.51	102.9	105.77	108.11	105.06	104.23	111.44	101.07	105.83	104.34	106.16	105.84	103.89	105.09	104.81	106.79	106.99	102.85	105.29	106.5	109.12	106.16	103	106.2	108.51	110.01	105.2	106.97	109.19	105.4	107.38	105.01	105.87	103.58	107.65
99.293	101.49	100.62	98.843	105.53	97.592	100.02	98.104	98.392	105.53	99.706	98.204	100.7	102.52	96.858	98.72	98.97	99.796	101.64	101	102.54	98.344	100.88	96.708	95.649	97.503	100.36	100.39	101.26	99.937	101.41	103.46	101.89	99.697	102.34	104.59	97.178	100.46	95.549	95.964	104.46	99.331	99.649	97.44	97.534	103.47	101.06	98.719	101.94	100.37
112.19	111.3	110.66	116.97	110.17	112.94	109.98	115.71	113.56	111.5	113.73	112.27	109.97	117.48	115.49	116.12	108.79	113.89	114.67	117.08	116.05	111.01	112.83	116.86	110.04	111.14	107.76	114.16	113.87	110.68	118.27	114.84	110.95	115.55	111.41	111.76	111.3	110.69	114	110.13	115.85	117.8	114.87	110.7	113.02	115.71	116.09	113.27	113.69	110.55
101.85	100.5	103.53	98.486	100.32	102.74	101.95	95.854	93.639	103.84	102.69	101.56	99.723	99.601	104.42	99.099	100.07	99.985	101.84	99.168	98.469	100.2	100.55	101.4	97.219	95.301	100.46	100.9	99.597	102.69	99.247	97.68	96.218	99.125	101.18	100.59	101.08	99.102	100.64	103.68	98.952	99.516	99.315	97.022	99.661	104.22	104.03	100.96	101.56	98.546
114.42	107.85	114.04	108.62	110.49	112.82	114.75	108.43	115.2	109.72	110.75	109.06	111.83	110.35	110.64	112.71	112.29	113.1	112.86	108.69	110.17	110.9	113.15	114.13	106.5	111.49	107.03	107.69	112.66	109.49	107.93	107.47	107.09	109.53	110.05	113.26	108.14	110.1	108.78	107.29	110.02	110.9	113.21	110.55	111.82	108.55	113.38	113.68	106.76	108.56
109.77	104.57	104.38	105.97	106	102.67	108.01	100.95	105.09	102.97	105.22	103.26	101.76	110.56	106.71	103.31	107.41	105.61	105.99	107.69	104.78	110.23	106.13	109.42	108.17	105.13	108.65	106.21	104.65	109.5	103.75	102.02	105.88	105.94	105.89	100.44	107.13	102.33	101.26	106.54	101.92	102.51	104.63	104.39	105.46	106.18	103.65	107.03	104.25	108.91
107.56	108.13	108.69	109.23	107.64	102.99	107.56	105.81	106.43	110.46	103.5	107.68	109.31	102.66	108.41	104.67	107.82	103.04	104.28	99.77	105.14	107.23	106.25	102.21	106.16	107.84	103.82	104.65	108.12	103.52	109.56	107.56	104.3	106.08	111.63	108.49	105.16	109.36	107.43	108.62	105.72	109.25	109.22	108.33	105.11	106.55	104.74	106.61	106.63	102.48
113.89	112.09	110.79	114.91	113.77	106.54	113.59	115.06	108.58	112.06	115.09	113.44	118.53	110.6	113.29	113.76	110.35	114.3	106.43	111.58	114.58	112.45	108.44	114.92	111.27	113.41	113.32	111.41	112.99	114.06	109.42	114.37	110.12	112.86	109.73	109.71	115.5	114	115.31	108.51	114.96	113.25	111.74	114.62	113.94	113.95	109.01	119.52	113.47	114.23
112.11	107.87	112.72	112.21	113.89	112.7	112.47	113.47	109.53	114.29	108.99	113.84	115.36	108.94	112.46	114.11	107.68	111.55	116.39	111.47	114.12	112.06	112.8	113.55	116.71	113.57	107.78	113.96	109.35	113	111.14	110.39	111.09	106.73	113.15	111.72	112.88	110.63	109.79	109.79	109.23	111.71	107.58	108.57	115.92	115.79	111.85	109.13	114.27	113.79
97.253	98.654	98.085	100.22	102.03	102.01	98.362	101.87	103.75	100.9	101.33	97.259	100.18	101.55	99.533	101.52	99.585	97.846	99.711	98.453	99.796	96.401	100.96	99.47	101.34	98.524	102.5	103.77	94.887	102.94	100.64	101.8	92.114	99.484	102.5	102	104.02	98.356	97.211	98.911	97.852	100.29	98.241	102.13	97.851	108.88	94.529	100.4	100.31	102.94
109.96	113.13	109.06	114.69	110.49	107.95	107.11	113.09	113.11	111.88	112.76	105.57	113.23	112.04	107.36	111.38	115.24	108.07	112.26	107.25	107.48	111.7	114.47	111.81	109.58	111.12	111.71	108.53	115.08	110.53	111.54	112.1	113.09	110.9	110.66	111.04	109.23	109.07	105.97	112.88	114.19	109.07	111.43	115.89	112.09	111.44	111.75	110.87	109.27	110.3
117.12	113.03	116.56	116.48	121.94	118.82	119.17	117.53	115.59	116.58	116.37	114.45	116.1	116.13	112.19	115.19	114.81	115.46	117.02	114.95	120.49	111.75	113.53	116.67	119.27	118.9	113.18	119.1	115.53	117.15	116.45	114.01	119.79	115.91	118.52	113.14	114.65	115.31	120.57	117.16	115.32	117.09	124.57	118.49	118.1	114.48	112.97	117.97	117.12	113.6
105.29	107.31	108.99	106.79	107.03	106.8	100.79	99.985	110.76	104.02	107.67	105.75	106.43	104.41	102.68	109	102.31	102.04	97.322	105.1	103.29	100.6	102.9	101.95	110.73	105.61	102.58	105.83	109.14	107.97	102.75	107.58	105.44	105.98	105.92	106.65	108.55	101.21	103.11	105.14	106.64	104.76	108.13	102.28	102.07	104.08	106.12	104.5	105.16	103.96
103.53	106.74	103.16	104.31	105.54	102.24	104.86	103.34	104.46	105.09	103.72	106.71	101.14	103.53	103.07	104.62	105.93	100.13	108.78	107.33	105.58	104.85	105.06	97.715	100.8	107.94	105.56	107.07	106.01	105.48	101.99	105	105.51	107.4	105.07	107.11	102.08	106.11	102.32	103.04	101.78	106.2	100.09	104.36	101.63	102	105.35	107.26	106.46	106.16
107.11	105.57	106.23	104.76	103.86	101.38	101.56	104.22	103.38	102.2	106.97	105.19	99.736	99.528	101.92	105.48	102.94	103.39	112.1	107.98	105.07	102.86	107.71	104.83	108.6	105.92	103.32	106.17	101.56	110.05	103.46	106.93	102.63	98.672	108.77	102.83	103.43	103.3	101.8	104.23	102.7	106.59	101.8	103.77	105.65	99.723	104.78	103.15	106.13	106.67
109.48	107.93	108.61	117.07	112	112.17	110.06	109.01	113.24	111.76	111.6	112.95	113.86	106.56	114.84	111.29	108.07	116.07	111.88	110.46	111.23	110.85	109.75	109.61	110.37	113.26	108.7	110.19	103.95	113.89	106.93	111.67	113.83	112.39	109.61	113.59	116.73	109.35	110.2	114.86	110.39	118.28	110	108.11	112.72	113.47	112.52	111.8	112.77	113.9
103.01	103.07	102.34	103.44	104.1	107.57	103.51	103.58	101.45	98.387	108.72	107	105.96	106.63	106.08	107.08	105.96	105.45	106.06	106.44	99.071	102.65	103.46	105.72	103.2	105.57	103.63	103.88	104.56	107.52	104.16	107.99	106.14	105	103.58	103.19	103.47	102.78	102.54	103.07	107.16	104.26	102.15	109.18	101.77	98.648	102.39	107.02	104.81	108.83
109.34	110.89	112.02	116.7	112.52	114.25	114.21	111.65	110.26	113.21	113.52	119.58	113.82	112.4	114.53	114.59	114.49	113.06	113.31	115.79	111.98	110.92	110.68	113.37	111.35	110.78	107.6	112.06	116.38	116.62	109.07	111.63	117.64	113.92	117.09	112.17	108.7	111.13	110.47	111.03	114.11	111.85	110.5	115.52	112.73	118.94	113.23	112.16	110.05	113.45
112.76	112.82	114.62	112.2	112.14	111.07	106.71	112.19	111.63	108.6	109.14	112.22	113.01	111.64	111.34	112.81	112.59	112.93	113.47	109.95	111.37	106.66	109.62	113.31	109.74	115.98	112.32	112.94	112.07	110.19	112.09	112.53	107.42	110.71	111.27	109.77	108.78	108.67	110.35	111.41	105.73	112.67	109.14	110.42	110.21	108.53	112.42	109.28	111.09	115.39
110.01	109.42	108.81	110.87	110.39	112.6	105.2	111.18	115.45	111.39	109.3	110.26	114.14	104.21	110.33	111.88	114.83	105.38	109.48	112.31	107.76	108.95	110.7	113.21	111.8	109.39	111.43	111.41	111.43	106.62	109.46	109.02	107.22	112.27	110.8	110.37	112.32	109.95	105.94	109.1	116.37	107.82	107.79	111.25	110.38	111.45	113.91	103.56	112.61	109.4
96.411	102.24	101.86	102.55	101.66	103.88	98.172	104.05	104.7	103.09	99.632	100.03	97.489	98.422	99.47	100.29	98.686	98.513	102.9	99.914	100.4	104.53	96.806	97.944	100.48	98.518	100.4	97.107	101.63	105.51	98.925	97.489	102.24	98.618	95.677	101.72	102	99.106	97.573	103.32	100.34	99	100.63	94.56	102.22	100.64	102.18	99.222	101.43	97.085
112.86	112.69	116.21	112.13	114.96	109.72	112.87	117.08	110.94	112.5	110.38	110.24	112.47	115.46	110.95	113.89	113.74	112.2	112.71	113.7	111.55	114.47	108.66	113.09	110.23	112.08	111.01	109.89	111.92	114.55	112.28	113.71	109.87	113.34	111.61	116.9	109.99	111.74	116.56	109.44	108.33	109.37	111.56	110.98	111.71	110.59	109.02	112.27	112.35	112.89
111.13	108.26	112.12	109.62	112.62	113.43	113.99	108.63	112.02	109.43	112.02	112.3	109.41	106.33	113.23	116.52	110.98	117.14	114.26	111.61	114.92	109.01	110.87	109.98	113.58	107.94	110.52	109.05	109.89	108.2	110.1	108.85	110.85	109.28	110.87	109.64	109.64	112.85	111.68	112.26	106.66	111.39	109.2	107.77	111.12	117.84	112.92	113.04	112.45	114.34
105.26	104.67	107.89	106.92	104.15	103.57	110.68	108.69	106.87	107.22	106.03	112.15	102.9	107.1	106.25	106.62	108.08	106.03	105.17	106.93	101.55	100.46	108	103.11	103.44	103.42	110.56	110.69	104.1	105.84	109.51	106.47	105.6	103.74	105.8	105.51	106.53	103.52	107.38	108.23	103.21	106	106.81	102.61	106.75	108.07	102.63	106.53	101.72	103.07
110.77	111.81	115.41	111.8	111.31	110.28	112.61	108.22	112.52	113.41	107.52	107.62	110.51	108.47	109.91	109.34	115.47	116.14	108.67	112.36	108.47	112.76	110.2	115.53	110.31	109.31	113.96	111.21	111.16	108.67	115.5	112.51	111.62	112.31	112.61	106.82	112.12	114.29	111.85	110.92	110.51	112.96	111.93	107.75	110.55	112.17	112.54	109.66	112.77	108.91
118.69	118.13	118.68	116.14	112.37	116.64	116.34	117.54	116.67	120.24	116.93	119.47	117	116.32	113.58	116.33	119.45	118.98	115.32	115.52	112.86	115.65	116.06	119.6	119.93	118.93	123.41	119.62	115.24	121.65	117.49	117.46	119.25	118.62	118.82	114.84	122.08	119.22	115.76	119.2	115.46	116.9	122.25	115.66	119.26	114.82	115.08	117.75	117.53	116.35
103.53	101.55	103.24	103.06	102.71	99.942	100.65	99.528	101.59	102.68	104.23	103.74	102.69	105.08	105.55	107.3	105.2	100.26	103.63	105.21	105.17	103.02	105.59	103.7	102.4	103.53	103.9	101.05	101.43	105.98	104.57	100.35	100.28	100.32	102.41	103.33	100.12	104.72	106.31	102.28	102.54	101.27	102.78	103.4	101.41	96.52	102.36	106.22	101.58	106.69
114.25	112.61	109.39	113.79	112.76	111.9	107.92	110.54	113.45	110.29	110.72	112.26	117.76	108.67	110.42	108.17	112.39	110.57	113.93	108.95	109.65	111.28	114.41	114.73	114.79	113.24	110.96	113.12	108.26	114.04	112.39	115.69	106.89	118.85	112.61	113.26	110.61	112.67	112.8	108.89	111.04	114.28	111.71	110.61	111.23	111.96	110.19	112.11	112.75	111.21
101.85	105.84	104.34	105.11	101.96	105.69	106.43	106.83	104.97	102.78	101.5	106.21	103.75	110.83	104.58	103.72	109.91	104.95	107.93	107.31	105.88	106.59	105.41	104.13	106.76	107.45	104.46	102.31	100.44	104.43	109.28	103.34	105.62	105.07	102.91	104.45	104.27	103.91	98.792	108.28	107.72	109.52	103.8	105.98	103.16	105.03	105.51	106.76	104	105.3
112.83	109.15	112.75	113.52	106	114.92	108.66	108.91	114.5	108.31	114.64	105.25	112.22	112.72	111.99	110.86	109.54	114.28	114.58	109	112.72	107.42	111.5	109.96	110.19	106.4	106.78	112.11	112.73	114.37	110.76	108.9	107.17	107.8	117.21	110.24	111.37	107.88	112.01	110.63	109.23	111.08	107.37	110.36	111.33	104.09	108.8	111.91	112.45	111.56
106.57	113.01	110.57	110.49	110.29	113.23	112.54	117.61	115.06	109.7	111.82	115.06	114.27	114.49	113.14	115.8	111	117.71	115.31	120.67	112.25	113.69	114.86	112.24	114.38	114.15	113.66	114.19	111.45	108.91	110.15	113.26	115.99	111.28	114.38	111.31	116.06	113.75	106.92	114.45	109.12	109.12	114.34	115.54	114.93	114.89	115.01	113.41	118.01	109.34
104.35	94.518	99.924	98.221	100.44	102.08	98.588	99.03	99.995	101.06	99.488	100.16	99.825	98.303	95.568	101.87	99.57	97.751	98.665	100.31	105.7	100.68	95.381	92.87	102.33	102.31	98.219	100.08	99.51	98.113	104.38	102.09	99.676	99.536	100.21	98.525	99.115	103.39	103.57	97.585	98.877	104.33	93.152	96.916	101.8	98.297	99.979	100.29	102.15	94.61
104.84	102.6	103.95	108.98	106.31	103.33	105.87	108.16	103.86	105.91	107.72	104.2	102.49	106.73	106.52	101.44	104.1	104.38	106.87	110.49	100.55	110.82	102.03	106.27	102.95	106.99	99.385	106.35	105.42	109.21	107.23	108.06	106.72	107.78	105.58	102.61	107.41	105.09	104.33	104.66	109.11	102.66	102.61	107.34	107.8	104.88	107.28	103.95	105.97	101.11
114.25	109.08	110.27	109.7	109.97	105.02	112.22	108.86	115.01	109.21	107.64	112.48	104.28	117.73	110.9	110.43	108.46	108.38	106.82	107.4	107.63	114.83	115.31	114.55	103.97	111.14	112.82	105.08	109.28	108.25	111.21	105.55	109.78	111.81	111.53	107.64	109.69	111.73	109.56	109.74	109.51	111.78	111.73	114.41	111.07	110.06	113.58	112.04	108.18	108.99
100.88	97.869	100.75	104.08	98.774	99.003	102.01	100.68	100.29	99.223	101.68	99.442	100.54	101.73	99.811	100.49	96.827	91.109	98.396	101.34	97.221	99.979	96.429	101.25	97.233	97.893	102.95	94.901	96.864	98.362	96.712	99.528	96.598	104.12	101.38	96.167	103.3	98.358	98.907	102.98	103.65	98.215	102	96.582	98.136	96.949	103.73	99.461	94.079	99.759
109.7	105.7	117.18	104.85	112.78	114.76	113.28	111.21	113.03	108.84	110.85	112.11	107.73	112.15	110.01	109.84	113.91	113.67	112.51	107.49	112.21	110.01	114.59	112.95	109.65	108.72	110.77	110.6	111.6	113.63	106.62	111.29	109.95	112.09	107.72	111.9	108.18	114.09	110.57	114.9	110.19	111.93	113.59	110.98	111.36	111.47	107.34	107.68	109.88	113.08
105.86	109.5	106.5	106.21	101.67	101.32	109.54	103.49	106.83	103.61	109.41	106.54	100.6	105.91	103.1	108.39	107.53	109.14	104.16	104.09	105.66	106.77	106.43	103.11	105.9	105.57	104.8	111.63	107.92	106.1	107.19	104.31	110.09	105.9	107.58	106.22	104.84	111.32	103.75	105.88	100.4	107.59	106.5	104.36	106.47	106.73	104.96	110.09	105.36	105.06
109.5	108.69	113.89	109.34	111.3	113.65	113.66	112.74	110.91	115.47	112.57	110.88	112.68	110.47	111.55	110.72	111.07	106.93	114.21	110.99	112.23	112.3	111.62	107.39	116.65	107.66	113.07	113.75	108.17	115.61	107.32	113.48	112.45	110.56	112.58	110.65	116.37	112.26	111.11	111.12	108.65	113.99	107.15	109.52	108.79	117.18	111.88	109.41	109.8	112.03
111.91	113.53	110.08	110.81	111	114.96	111.49	113.01	112.19	111.92	105.78	114.03	108.66	113.48	110.72	111.76	111.06	117.26	108.84	107.91	110.42	112.6	110.34	114.21	109.41	107.91	108.38	114.31	111.26	107.89	113.78	110.71	113.91	115.81	110.24	111.21	110.64	108.27	113.22	112.14	110.69	115.52	108.44	109.95	111.64	113.17	111.89	114.71	113.46	116.3
97.438	98.272	104.01	103.31	103.59	98.171	97.934	98.989	99.507	99.262	102.59	105.48	100.09	97.512	100.42	100.78	100.97	99.714	101.05	97.947	96.541	100.91	101.85	98.307	99.948	101.88	99.817	101.32	100.76	100.87	102.26	96.202	98.194	104.65	103.14	105.32	99.643	100.4	96.4	98.823	99.742	103.87	105.06	99.652	104.32	105.09	97.376	97.585	101.49	97.961
106.07	103.23	106.5	98.559	104.39	105.14	105.95	103.65	108.59	103.88	107.47	107.58	111.44	102.75	109.74	106.56	106.23	107	108.99	106.68	106.8	107.03	103.46	105.4	104.56	103.86	104.79	106.33	105.41	109.41	104.18	105.3	103.8	110.64	104.31	104.92	105.62	105.02	105.29	105.27	106.05	107.4	106.13	104.88	103.03	105.21	99.76	107.8	105.63	108.52
102.14	105.49	102.67	104.28	106.36	105.23	107.79	107.76	102.53	105.96	103.06	105.5	107.57	105.68	101.46	99.461	104.86	101.71	102.53	104.31	106.02	105.35	101.55	106.27	101.6	101.78	104.11	107.96	101.25	108.28	104.39	108.2	105.7	106.08	106.54	100.78	100.66	101.26	108.13	109.72	103.47	108.69	105.47	105.67	104.3	107.06	106.03	104.33	101.66	98.853
106.72	104.79	107.3	100.15	105.5	103.62	106.05	109.18	105.42	107.52	103.94	103.67	106.86	104.82	111.31	104.49	107.4	106.29	109.88	111.58	108.68	104.82	104.36	104.87	109.77	107.35	111.03	103.92	107.2	108.45	107.13	105.88	110.41	106.97	105.53	104.1	107.36	105.14	105.65	106.98	108.57	106.55	106.73	106.26	103.76	110.39	103.72	108.99	103.48	104.62
108.87	113.66	112.75	110.87	112.99	112.08	108.99	112.49	108.01	117.11	112.27	110.77	108.94	110.65	108.97	116.22	115.02	106.75	111.4	108.94	109.2	108.54	113.83	108.04	106.27	112.75	107.65	108.69	112.74	111.8	112.1	107.28	113.38	110.17	110.9	115.08	109.52	109.93	114.33	111.27	111.55	110.7	108.69	109.97	111.07	112.92	113.71	108.1	113.97	110.3
115.58	111.53	112.32	116.76	109.27	114.81	111.66	110.57	109.28	116.44	114.33	115.18	112.11	116.03	109.76	110.25	113.5	116.07	115.27	112.97	109.37	109.32	110.95	113.89	117.05	111.29	114.12	112.73	115.75	113.01	111.35	110.59	112.12	116.3	116.31	116.97	112.53	111.83	113.49	110.54	108.21	111.07	112.72	115.81	111.16	111.62	114.75	108.58	107.42	112.62
107.58	106.56	109.84	103.84	106.01	110.97	103.6	109.6	108.34	104.63	104.9	107.94	107.02	103.53	107.39	107.5	107.98	103.76	110.53	106.25	108.68	105.4	105.94	101.99	102.12	106.36	106.98	104.15	107.77	106.05	107.22	104.16	108.08	104.92	104.75	101.8	109.98	109.7	106	106.14	107.08	105.6	105.69	108.09	106.9	107.27	113.05	103.77	103.09	110.5
110.84	107.65	110.52	111.68	110.53	108.62	112.28	111.24	109.02	107.92	110.04	110.73	109.51	108.46	107.84	111.25	110.16	106.63	112.77	110.06	107.57	111.81	109.9	108.65	112.06	108.56	111.36	110.04	105.04	111.67	110.4	110.32	106.21	108.17	107.67	109.44	110.67	106.4	111.1	108.62	107.65	111.4	115.2	111.58	107.73	106.83	105.2	112.77	110.37	114.43
99.626	104.42	102.13	100.34	99.063	97.507	95.154	100.74	101.28	102.59	101.94	97.99	102.4	101.09	102.88	99.432	96.484	101.07	99.384	99.686	94.95	98.141	101.81	100.87	96.32	101.44	96.747	98.798	103.25	100.34	100.41	97.761	93.753	100.96	100.23	99.235	103.61	98.5	100.26	99.148	101.61	94.345	100.66	99.396	96.101	102.35	98.329	101.81	102.89	105.5
111.09	113.33	106.64	104.83	114.66	110.52	107.39	116.67	112.42	109.63	114.07	107.34	107.98	110.9	110.95	109.28	113.46	107.22	107.63	105.97	114.31	110.57	111.84	108	106.55	109.98	114.78	109.11	112.74	105.26	107.07	111.15	110.09	110.61	109.88	108.76	111.46	110.09	113.4	108.23	109.51	107.16	110.83	111.4	113.69	111.86	109.28	110.3	110.1	108.97
98.572	101.43	99.269	99.506	99.386	101.43	97.116	103.59	96.341	100.24	102.82	101.18	97.296	100.27	102.19	98.397	96.181	101.75	105.71	101.08	97.695	98.235	101.46	100.08	96.131	99.883	98.145	101.81	100.25	98.821	94.992	101.26	96.748	104.31	103.29	100.39	97.487	98.085	95.431	97.416	100.9	95.942	100.79	100.54	99.27	100.77	100.88	96.059	99.627	100.42
106.39	100.73	106.28	107.87	112.67	107.38	109.9	103.86	105.75	103.93	101.93	102.2	103.72	104.62	105.02	104.91	107.06	103.15	107.11	104.68	102.93	106.33	111.11	109.7	105.44	110.69	104.24	108.26	105.28	106.14	106.74	103.99	106.7	108.03	106.55	107.24	103.85	104.38	104.1	104.93	108.88	107.89	103.96	108.6	108.43	109.35	101.02	107.23	107.78	105.89
108.11	108.43	104.24	105.54	104.26	107.26	110.22	107	105.03	106.79	104.33	106.39	106.35	106.03	107.66	100.49	101.64	102.48	104.99	105.14	106.94	102.56	103.59	104.76	104.93	107.97	106.47	110.4	106.62	102.86	105.59	106.85	103.61	107.07	105.62	101.96	108.85	103.61	102.42	107.31	109.6	103.81	112.5	108.46	105.69	105.27	105.45	105.34	108.62	108.1
107.24	107.66	109.8	111.44	109.02	109.05	107.68	112.54	110.83	109.65	111.89	112.16	110.4	107.69	112.95	111.62	108.59	106.22	110.35	109.59	110.9	112.97	112.73	115.88	110.52	109.12	106.94	111.42	111.64	109.91	111.1	110.76	109.84	112.33	111.09	109.75	111.26	104.67	108.29	107.75	108.9	110.52	111.09	108.14	107.11	109.48	110.42	109.48	112.47	113.3
110.09	113.2	106.76	111.97	110	113.13	111.67	110	114.69	110.31	115.81	108.67	111.64	116.32	115.54	107.11	113.63	113.7	113.59	116.25	114.08	112.68	114.76	111.08	109.77	112.08	115.89	111.57	113.57	114.05	107.46	114.42	108.3	110.27	114.03	114.2	110.08	111.18	113.55	109.71	112.44	114.49	112.38	114.38	111.02	111.35	112.66	108.83	113.88	113.93
110.43	103.77	105.92	106.37	104.35	107.52	108.48	108.13	104.84	107.75	111.1	102.82	102.85	110.18	107.36	108.17	105.37	105.76	104.66	107	105.48	107.69	109.04	105.85	108.56	107.46	109.62	107.05	103.08	104.61	107.83	104.94	107.98	107.49	102.9	104.36	103.53	109.06	105.02	105.96	102.13	102.15	106.11	105.98	108.01	105.54	105.73	102.67	107.38	105.03
106.7	116.83	109.91	109.72	110.98	112.12	110.1	111.6	109.28	114.61	110.79	112.25	112.74	118.8	112.96	111.43	113.98	114.26	113.26	111.46	109.34	112.05	112.56	112.89	113.58	116.35	115.28	112.07	108.65	109.55	109.49	116.12	111.89	113.84	114.17	116.66	112.25	116	111.49	111.59	115.11	108.46	114.36	112.12	111.62	106.16	115.65	107.6	115.48	113.66
101.64	101.81	100.83	102.74	102.23	102.61	108.7	105	107.76	107.5	106.55	106.32	103.08	105.78	107.44	103.16	104.39	108.44	106.48	108.86	103.84	103.74	106.27	107.46	107.62	103.92	106.87	108.96	107	104.5	105.41	106.35	103.53	107.91	109.04	108.34	107.72	101.53	104.89	108.92	106.09	104.86	105.07	103.54	108.46	104.95	104.48	105.25	103.22	101.3
107.4	101.68	100.64	101.92	103.39	100.39	106.05	105.1	104.56	100.51	104.88	104.77	108	107.2	104.66	103.7	102.84	104.51	103.22	104.83	102.76	103.23	106.52	104.41	101.26	103.21	106.65	103.69	103.97	106.98	105.81	103.04	96.59	106.71	109.44	101.27	104.66	105	103.74	102.46	106.11	100.52	107.88	105.61	106.95	105.08	106.34	101.39	101.91	101.9
113.07	111.63	112.89	112.6	110.29	109.25	111.62	117.37	109.19	111.17	112.02	110.84	113.55	112.26	108.46	114.75	114.17	111.4	115.97	110.31	116.29	118.16	114.15	114.33	115.96	117.1	115.31	113.35	114.89	110.74	111.23	112.01	111.97	112.28	110.49	111.93	112.74	113.09	110.59	112.31	110.8	113.47	105.55	112.3	111.91	108.96	117.27	109.05	108.83	110.52
108.27	116.61	112.46	115.52	110.04	109.45	110.94	109.14	116.2	111.36	106.41	109.27	113.99	111.89	113.1	107.99	109.78	111.68	111.64	106.39	114.69	106.9	113.73	111.99	110.38	111.75	110.03	108.34	109.53	114.72	109.36	113.6	111.82	114	113.45	111.39	110.09	108.36	112.83	111.29	106.38	111.63	111.4	110.59	116.66	109.7	112.57	112.94	112.88	108.28
106.12	111.14	110.92	106.26	103.65	104.15	108.47	102.64	101.69	106.25	104.48	110.17	101.26	107.1	110.34	101.47	105.16	107.64	102.8	103.86	99.813	108.41	103.84	107.81	105.3	107.16	105.48	106.89	107.49	104.29	105.83	108.42	105.14	104.7	105.52	108	104.74	104.68	103.65	104.68	102.13	108	105.33	105.28	105.26	106.38	105.31	98.231	104.18	103.58
105.86	103.48	101.91	104.85	105.95	105.25	104.33	103.52	103.01	101.52	105.46	104.96	102.25	104.43	102.58	104.23	107.94	102.75	104.27	105.59	100.26	107.74	102.45	103.93	106.11	105.08	103.57	106.87	104.96	101.1	107.5	102.43	110.62	103.51	104.34	100.21	108.43	106.35	104.47	101.7	105.52	102.05	107.51	101.96	107.41	103.28	102.74	107.43	103.04	105.84
102.02	103.12	104.18	108.14	103.57	105.71	107.43	107.08	108.57	102.7	105.01	104.82	105.4	106.28	106.8	106.19	102.1	107.49	104.55	99.428	108.84	105.89	106.63	107.71	101.99	108.98	103.69	105.65	109.9	104.27	109.56	101.1	105.37	105.05	107.46	103.68	109.6	104.79	108.5	104.77	106.77	108.2	103.06	104.82	104.56	108.56	99.911	105.85	101.71	107.67
110.59	109.01	109.9	108.41	109.83	110.44	110.42	111.39	113.25	111.71	112.47	111.39	109.31	110.96	109.05	111.22	114.65	109.36	108.33	109.11	109.31	111.22	111.89	113.34	112.45	112.11	115.98	108.62	115.27	116.7	113.88	111.89	109.68	109.23	113.54	114.42	114.57	110.19	110.27	114.74	120.19	113.54	112.09	114.24	110.97	110.21	113.94	111.4	112.67	109.53
105.23	107.03	107.84	110.09	109.27	108.39	109.16	113.69	110.37	105.88	106.3	108.85	112.74	102.54	106.63	107.85	106.57	105.03	104.37	107.74	105.32	104.91	101.85	104.03	104.87	107.93	107.17	107.01	102.68	105.52	106.14	108.6	106.47	106.32	106.43	108.1	103.84	106.67	105.36	103.38	102.49	102.43	111.46	107.16	101.69	110.43	110.53	108.24	107.17	105.04
103.36	105.51	100.38	101.94	101.2	103.41	107.18	104.51	103.89	105.08	103.31	106.23	107.31	103.72	103.74	105.62	101.23	104.91	104.18	106.04	104.48	100.04	107.34	103.77	104.15	103.57	101.77	104.03	104.82	102.42	107.18	103.77	105.83	103.62	105.35	109.64	102.43	107.5	105.62	103.89	101.16	106.43	104.3	103.16	104.7	106.37	105.37	102.95	104.12	107.17
112.77	111.73	109.8	112.57	111.47	111.02	113.52	114.24	112.28	111.24	110.64	108.94	114.72	109.54	114.58	109.57	112.9	107.14	115.86	109.37	107.22	109.59	115.18	115.24	110.06	113.87	111.48	110.28	119.91	107.33	112.81	113.4	110.26	113.58	111.2	117.36	111.62	111.39	110.35	109.76	113.32	107.29	111.63	113.92	113.55	110.82	112	113.6	111.85	110.67
104.07	107.45	102.81	108.49	107.69	112.36	104.51	106.83	108.19	107.54	108.52	107.53	106.79	105.65	102.77	109.84	105.56	108.55	110.67	101.65	108.38	104.77	102.81	108.53	108.44	109.19	102.44	109.66	108.64	107.82	105.3	106.86	104.38	103.13	104.38	102.58	104.45	104.65	102.72	103.01	106.15	111.09	103.85	105.39	106.06	107.05	102.88	108.91	103.77	101.81
104.29	105.7	106.12	104.22	105.65	106.9	104.93	108.01	105.75	110.88	108.72	102.89	104.04	102.25	106.41	106.24	106.57	106.32	105.21	102.84	106.5	99.937	107.79	104.94	104	104.66	102.56	109.36	108.72	104.72	107.75	104.28	99.11	107.22	101.93	106.19	100.28	108.62	107.26	107.84	105.23	102.31	106.6	102.58	103.51	105.52	108.22	106.72	106.06	106.67
105.69	99.927	102.52	111	107.11	104.08	103.7	104.17	100.42	103.64	106.25	102.7	110.79	108.01	103.17	102.33	106.47	103.28	107.11	104.69	111.64	106.06	104.99	102.23	102.96	106.56	102.02	106.12	104.84	103.89	105.13	104.26	102.99	102.07	102.58	109.05	104.37	103.78	103.06	105.09	102.79	104.72	103.38	106.37	105.49	103.71	103.19	104.98	100.59	103.12
114.58	110.9	112.1	113.65	110.32	111.89	111.34	109.46	110.08	115.54	112.84	107.83	111.48	110.4	109.6	112.57	105.38	111.54	107.35	113.32	114.16	114.27	112.47	116.32	112.13	110.88	109.07	117.79	108.51	110.74	106.87	109.31	106.78	111.3	113.39	107.71	111.14	113.4	117.28	109.07	111.45	113.78	109.28	111.13	111.85	110.25	109.73	111.03	112.05	113.2
104.59	109.28	103.87	104.53	103.58	105.3	109.03	108.03	102.74	110.99	99.07	106.92	107.76	104.81	108.85	107.34	104.08	104.79	98.148	107.37	105.84	105.56	105.43	103.47	103.88	105.86	106.94	105.11	102.14	108.38	107	106.04	101.92	107.91	103.72	105.26	105.54	104.83	108.56	108.53	107.04	105.26	107.15	109.4	107.08	108.84	104.9	103.81	106.27	105.14
109.7	107.65	110.34	114.66	114.07	111.47	111.11	112.02	111.8	116.8	112.02	110	109.9	115.33	110.32	111.96	114.26	107.99	113.59	113.66	114.41	111.86	114.5	111.72	108.48	109.06	114.16	116.12	116.05	112.81	110.19	111.62	112.6	107.31	115.21	110.89	113.87	108.04	113.83	112.88	106.51	111.04	114.11	116.4	111.72	107.96	110.02	111.68	109.87	110.19
106.16	105.8	103.99	100.76	101.28	106.02	102.49	105.08	104.97	105.47	106.43	109.25	103.6	102.12	105.15	104.62	105.05	102.05	102.09	101.06	98.276	106.04	107.53	105.42	105.87	103.72	105.11	102.21	106.28	105.45	101.53	106.85	103.96	103.09	103.03	102.44	106.05	99.534	107.34	106.13	102.58	105.75	105.97	101.14	100.44	105.41	102.68	102.56	102.64	106.8
105.32	104.66	105.08	109.62	103.89	110.15	104.52	105.63	103.82	105.8	108.93	103.28	107.05	106.59	104.43	104.91	104.97	106.52	103.38	98.324	109.23	107.94	104.04	107.27	106.3	103.55	103.04	102.6	107.54	102.25	108.49	105.46	101.95	103.45	103.25	113.24	106.6	106.97	100.9	105.36	106.22	107.84	105.4	105.11	106.09	103.96	109.7	101.99	104.65	104.72
107.46	104.92	101.47	102.62	102.93	109.55	107.78	104.68	103.59	107.26	103.37	103.58	101.38	104.02	107.14	102.66	108.65	103.89	101.99	108.26	103.42	101.78	106.06	99.68	103.67	105.3	107.74	107.73	103.43	105.18	109.89	108.25	106.48	105.85	106.42	107.58	104.69	108.24	104.11	106.22	105.46	108.24	107.33	101.25	105	105.87	107.29	104.11	102.75	104.15
113.17	112.8	106.96	113.46	112.96	107.93	114.96	112.63	109.84	110.97	110.47	111.93	109.89	111.97	113.4	112.22	109.33	115.27	108.54	110.44	108.14	113.1	108.95	111.42	112.26	110.5	115.12	110.99	109.27	111.8	113.13	114.02	112.78	110.44	111.48	109.99	113.59	108.07	108.36	112.35	110.34	111.17	114.85	114.13	116.22	113.24	112.39	109.6	111.16	106.18
99.524	97.449	98.647	98.222	100.57	99.156	99.164	99.816	97.53	95.98	103.98	98.066	104.49	98.95	98.914	100.12	101.83	104.3	99.515	97.769	101.44	103	102.29	102.27	99.312	99.778	96.049	97.982	96.546	104.6	99.529	99.002	97.523	100.69	103.83	97.027	98.809	102.26	97.099	98.474	98.362	98.133	97.949	99.948	100.59	103.14	101.5	92.736	99.607	98.842
107.04	104.91	109.29	105.77	109.71	102.96	107.88	103.13	108.3	107	106.02	105.74	104.46	104.76	105.71	109.59	105.09	108.85	109.93	109.37	104.91	104.35	105.99	105.84	107.84	108.81	106.54	103.27	102.88	108.8	108.93	105.49	106.78	109.53	104.27	106.81	108.54	107.36	110.34	105.86	100.82	109.83	105.99	105.21	110.15	109.14	107.15	109.17	107.06	107.89
110.54	116.52	111.38	114.14	112.76	114.25	116.27	108.51	112.77	108.75	115.34	111.24	111.1	110.91	112.46	109.82	113.42	110.69	114.01	112.29	115.31	113.64	112.61	107.62	109.79	111.29	112.14	111.09	109.85	109.84	115.01	116.33	114.93	110.3	111.01	115.23	112.54	111.47	112.9	117.29	112.76	108.67	110.67	111.99	111.36	109.94	118.1	112.21	110.38	112.37
106.49	101	108.94	107.39	107.48	106.14	101.76	104.39	104.49	104.65	104.83	107.55	104.39	103.18	107.43	104.76	105.65	105.54	106.7	101.87	110.83	105.4	108.65	104.96	108.23	102.48	106.19	102.55	104.33	106.48	104.66	103.95	104.05	105.21	99.396	104.39	104.58	103.03	108.02	103.26	109.22	108.19	105	109.69	106.36	103.4	109.35	104.31	103.43	107.57
103.2	101.83	108.84	109.01	105.93	99.496	105.24	103.81	100.21	102.27	105.46	103.08	106.53	99.521	101.38	100.71	104.63	105.25	105.78	106.56	104.49	101	103.32	105.99	105.07	105.26	101.37	100.81	103.68	105.03	104.52	102.64	102.92	102.18	105.11	107.35	106.63	104.55	99.321	104.75	101.46	107.16	105.99	103.25	104.55	104.74	104.82	105.54	101.38	100.85
100.19	107.49	102.63	102.64	101.78	104.78	103.22	104.33	102.31	101.97	100.36	105.46	101.59	104.1	105.44	102.79	108.69	104.14	106.38	106.95	109.53	105.79	102.03	103.71	104.58	102.86	112.17	106.67	102.96	103.86	105.94	105.6	107.08	102.56	103.05	103.82	101	104.2	105.53	101.69	106.82	103.86	106.36	105.09	102.81	108.03	104.75	108.53	107.68	103.27
105.27	106.59	108.06	103.68	104.3	109.01	105.56	108.38	109.41	104.12	107.63	104	107.34	109.11	103.35	106.28	109.31	107.21	103.74	103.31	111.2	99.269	107.24	104.5	104.65	110	112.27	110.71	105.58	100.65	106.71	104.99	106.34	108.71	101.47	109.57	107.78	107.97	106.07	103.71	103.16	104.12	104.02	107.36	105.71	106.74	105.62	104.11	104.93	106.35
110.56	108.05	106.68	111.43	112.35	109.85	112.81	110.91	115.71	110.4	110.92	111.22	107.83	114.26	110.59	110.91	113.36	108	111.61	112.88	113.13	112.21	112.27	111.08	112.2	113.06	107.15	115.33	107.38	109.81	113.71	108.79	111.78	111.27	112.19	112.01	106.03	114.72	110.08	115.49	113.52	111.53	108.81	112.42	110.75	111.96	111.61	113.39	111.38	109.99
107	114.13	108.89	106.87	108.16	110.75	112.09	105.31	108.89	112.22	112.43	116.93	109.27	115.26	110.48	107.9	111.87	107.74	109.76	110.52	114.02	108.03	110.1	108.71	112.26	108.05	109.47	113.46	107.89	111.65	109.4	112.87	108.31	111.97	109.28	110.75	110.08	112.79	112.24	112.53	115.71	106.93	109.93	110.17	115.42	107.87	112.83	114.89	111.96	109.13
102.84	104.19	106.1	106.68	107.43	107.84	100.2	105.16	105.83	104.02	106.27	104.67	108.94	103.25	102.28	108.72	106.05	104.29	103.27	102.95	102.5	104.97	104.01	102.16	108.04	103.48	103.52	108.79	106.15	105.66	108.7	105.67	109.66	105.93	105.77	106.47	106.09	104.89	105.26	104.84	103.32	105.99	104.83	105.38	103.97	105.5	107.88	108.87	108.26	106.1
104.36	109.31	108.55	103.29	107.47	106.88	106.35	105.4	103.07	104.9	105.64	105.7	103.53	107.52	111.18	106.75	103.67	108.5	103.37	107.11	103.86	106.97	99.843	103.92	103.17	106.57	108.56	111.65	110.59	109.34	105.01	105.83	106.18	107.14	105.25	109.59	108.25	106.03	106.1	104.51	105.14	106.22	106.61	109.61	106.17	105.46	108.46	105.42	104.17	105.07
95.791	104.34	101.12	100.02	100.07	103.34	97.238	102.66	104.83	98.371	98.829	98.277	98.822	102.13	102.07	102.8	100.2	101.95	101.31	100.7	104.05	97.707	99.78	99.469	98.823	102.69	98.459	101.59	101.7	104.2	97.314	98.712	102	99.12	100.53	100.86	99.974	100.4	103.91	98.679	98.15	101.37	101.99	104.85	101.03	100.34	97.696	100.92	99.368	103.73
103.95	104.27	109.9	101.34	106.15	103.17	106.3	109.75	107.62	104.51	107.36	106.74	106.64	106.21	109.77	103.26	103.03	102.35	102.01	104.76	106.92	109.78	102.08	104.66	102.79	108.85	104.04	105.94	108.11	106.09	108.79	104.01	104.27	106.09	108.37	103.35	107.89	102.42	102.42	103.07	103.89	106.36	108.64	105.48	108.79	107.28	105.28	103.51	102.33	108.57
107.25	105.42	104.38	107.06	115.54	113.29	112.75	107.99	107.54	108.62	103.83	110.06	101.55	105.76	106.66	106.69	109.78	100.77	108.07	106.6	106.13	104.69	104.28	104.77	107.39	109.4	105.24	108.3	106.79	110.17	105.22	109.86	107.62	104.93	103.41	106.21	100.46	104.02	108.1	105.43	104.87	107.3	110.07	105.85	103.84	108.98	103.39	107.9	108.63	108.26
116.68	118.28	117.75	114.02	115.78	115.48	119.36	118.19	120.32	118.45	119.63	121.66	116.93	119.61	122.05	122.04	125.61	118.15	116.92	117.05	116.11	119.08	117.74	117.39	117.71	118.74	118.53	116.48	117.14	114	120.65	115.14	118.86	116.79	114.13	118.97	114.78	116.92	117.37	118.09	120.68	118.44	120.34	113.93	114.6	114.64	119.86	115.76	120.99	110.89
104.41	108.48	100.97	106.13	106.65	105.14	100.14	106.6	106.66	110.08	105.62	108.74	102.36	101.03	109.68	101.73	106.36	105.29	107.39	105.07	102.1	109.02	104.77	109.24	107.32	101.95	102.95	105.15	104.84	107.96	100.43	106.14	105.64	105.87	107.12	103.24	102.97	103.92	103.54	108.12	102.83	102.77	101.45	103.29	104.43	103.04	109.58	102.78	107.55	104.19
104.33	101.16	100.5	100.01	101.95	98.162	102.58	96.799	100.05	97.572	97.609	97.601	101.83	96.095	100.25	99.031	93.766	100.5	101.08	99.687	104.09	101.22	99.354	99.663	100.89	96.013	94.629	100.72	99.748	102.37	107.68	102.35	98.351	98.562	102.07	98.744	102.81	102.14	98.995	101.75	98.563	104.04	103.05	98.562	96.939	97.194	98.044	101.43	102.05	99.453
102.78	100.13	98.812	95.126	98.205	99.099	103.65	100.07	94.96	99.535	101.75	96.022	102.35	99.192	104.61	102.31	99.819	96.329	97.229	100.31	97.506	103.59	95.658	101.22	98.239	101.48	95.919	100.24	101.59	96.657	101.02	100.9	103.28	99.113	96.85	100.58	97.833	98.739	102.36	95.552	104.04	100.96	99.689	101.9	100.43	100.6	99.292	103.2	106.04	106.16
110.17	109.23	109.52	113.88	110.48	112.45	115.09	110.77	115.03	113.33	109.27	110.42	110.55	112.73	111.61	110.69	114.38	112.15	112.18	107.56	113.01	112.23	110.85	111.66	114.7	115.92	111.99	109.01	108.18	114.34	109.71	105.24	108.43	111.66	115.61	112.16	111.46	112.17	107.86	113.29	113.5	111.54	114.1	109.17	109.15	111	115.68	110.21	108.51	116.57
110.18	111.38	113.1	108.41	109.55	113.41	113.34	112.87	110.68	109.07	114.99	112.73	113.6	105.59	104.68	114.41	112.47	113.88	111.51	111.52	113.35	114.99	108.99	113.38	108.71	112.79	110.58	112.19	109.42	109.5	113.04	109.63	109.81	111.79	109.8	113.12	114.25	108.6	110.61	106.69	108.93	107.42	111.39	108.03	110.43	108.94	109.86	111.72	109.38	111.1
112.11	106.08	111.18	110.04	110.02	108.36	111.27	111.38	112.54	115.55	111.62	109.81	109.32	110.13	112.24	110.08	111.33	112.64	111.35	116.68	112.85	114.17	112.2	107.84	111.28	111.43	108.85	115.2	108.81	116.24	108.85	110.05	112.75	111.36	112.05	114.45	111.35	108.36	109.23	111.26	109.12	113.51	112.29	114.61	111.54	109.84	106.21	111.31	108.34	112.06
113.51	115.83	110.49	115.5	115.06	112.83	109.83	113.94	116.55	109.66	115.93	109.47	117.1	114.84	112.2	114.59	108.52	112.88	113.38	110.35	112.2	111.03	113.2	115.48	114.61	113.44	116.81	113.44	109.98	112.95	114.97	115.7	112.75	110.4	113.47	110.99	113.38	110.92	115.73	114.76	116.16	111.17	112.64	112.6	118.62	113.34	113.15	113.79	114.7	113.34
104.51	109.47	110.79	105.3	105.24	106.56	103.38	109.74	106.86	105.67	109.09	109.09	108.81	103.71	105.19	105.72	104.67	110.13	106.6	107.63	104.62	103.23	106.99	105.65	109.12	105.36	106.49	101.95	103.47	106.23	109	110.62	109.49	106.98	104.85	106.15	109.09	110.19	103.77	107.28	106.15	103.77	107.07	108.43	102.35	106.02	108.15	106.58	107.84	105.38
102.45	108.1	103.73	104.54	109.15	102.99	102.9	104.27	100.37	108.58	101.93	105.74	105.72	102.52	103.88	106.06	107.05	106.87	106.56	103.54	107.82	104.33	108.9	106.43	98.617	105.39	105.64	105.5	104.67	101.76	106.16	102.72	105.4	103.79	104.51	106.31	111.53	104.6	101.23	108.71	106.59	102.26	104.94	105.72	105.45	104.75	108.21	101.77	105.59	106.82
112.4	110.64	113.7	114.37	115.03	111.42	112.92	111.33	115.25	116.16	110.21	107.7	108.72	115.39	106.99	111.23	112.98	115.37	108.5	110.23	114.51	116.54	115.71	110.58	113.32	107.88	112.85	109.48	109.76	110.66	115.25	109.22	112.36	112.97	108.33	113.83	110.33	110.9	114.78	114.93	112.92	115.38	110.64	107.52	112.81	110.23	111.14	114.81	110.95	111.43
109.35	104.81	107.16	103.34	104.53	110.31	106.34	100.8	105.45	102.41	108.69	105.57	105.65	102.88	108.37	111.34	105.43	107.86	105.94	104.19	107.12	103.21	106.4	104.57	103.78	101.9	108.15	105.72	107.63	105.88	105.13	109.59	105.84	102.39	108.94	103.87	104.59	107.87	107.86	108.91	102.69	106.66	104.62	103.69	104.96	103.59	106.44	110.37	105.37	110.11
107.05	108.92	105.57	104.6	104.79	100.6	106.65	112.67	103.56	103.74	112.9	107.01	107.94	108.19	108	106.4	107.08	109.4	109.34	103.87	101	105	102.78	109.19	103.01	109.56	105.73	100.86	108.1	106.87	103.04	101.82	106.24	103.4	106.63	103.3	109.28	100.69	107.97	101.9	107.44	105.44	110.91	104.24	105.67	103.34	104.51	103.76	101.52	105.35
107.37	104.31	100.46	110.11	105.12	103.22	103.55	106.28	103.74	100.94	110.22	104.3	106.39	100.11	105.54	107.37	103.55	108.69	106.51	106.56	102.45	105.73	103.4	108.16	103.75	103.52	101.98	108.25	102.17	103.42	104.46	101.34	104.6	110.19	104.3	101.48	98.838	104.84	105.59	104.32	100.69	103.52	104.99	103.33	99.679	106.89	108.18	102.54	110.5	104.19
104.85	97.916	98.209	103.04	100.35	99.843	101.59	98.893	107.23	98.08	99.165	102.36	96.156	101.47	101.58	100.95	96.842	101.25	101.12	105.19	102.79	98.218	100.87	97.427	97.644	99.668	105.72	97.84	96.377	98.614	99.23	100.96	99.187	100.4	102.6	101.25	101.17	101.83	99.569	101.31	103.25	98.287	97.005	103.12	99.981	102.3	94.793	102.35	101.49	100.08
103.41	105.99	103.36	103.18	105.32	104.82	102.08	107.74	94.642	100.25	104.95	107.39	107.48	104.82	102.32	107.08	105.73	101.59	108.79	107.88	103.64	101.94	105.04	106.83	107.12	107.22	108.67	105.98	105.29	103.1	102.72	102.94	105.98	105.84	103.25	108.32	109.29	104.97	106.48	100.14	106.12	102.67	108.49	99.73	100.69	108.45	106.14	103.5	99.079	104.12
109.26	109.04	106.62	103.54	106.85	106.08	105.44	105.06	109.52	106.84	107.7	106.5	110.48	107.2	106.31	107.45	104.11	104.7	103.69	103.17	108.06	109.06	109.08	110.2	102.02	103.52	110.34	108.6	107.71	109.88	105.88	107.54	106.37	112.12	105.36	114.89	106.6	109.32	108.37	106.81	108.57	108.84	110.26	108.22	104.43	112.56	108.32	104.5	106.97	106.46
110.72	109.22	105.09	103.61	110.7	106.16	99.99	106.14	106.22	107.84	106.15	105.12	99.119	104.04	107.05	105.48	107.2	105.97	103.01	103.71	106.39	102.55	109.22	109.09	106.32	108.09	105.34	108.42	103.76	107.18	105.3	110.02	102.95	108.35	105.72	107.52	103.42	102.01	103.54	104.44	100.35	101.57	103.15	108.11	103.05	103.74	106.98	104.64	104.23	107.61
103.12	102.28	98.289	100.39	95.005	100.59	99.582	98.636	100.76	94.337	99.042	98.222	99.427	104.23	99.117	97.55	100.38	101	95.682	102.52	100.98	102.18	99.991	96.497	100.3	96.626	98.247	101.06	99.785	101.1	98.594	99.237	98.191	102.86	97.961	100.38	95.924	99.831	98.614	98.885	95.88	99.512	100.75	102.57	96.32	103.41	99.904	95.367	97.027	98.828
97.434	98.494	104.69	101.32	99.557	98.549	98.919	99.199	102.75	93.859	103.75	98.982	100.4	101.69	97.061	103.88	100.08	97.515	97.124	101.41	96.092	102.33	93.349	99.618	96.836	103.76	103.61	101.35	98.678	99.026	99.562	100.83	99.75	97.207	97.334	99.373	97.929	101.79	97.944	102.33	102.4	101.36	100.29	103.83	101.2	97.865	97.873	96.311	100.17	105.28
108.03	107.32	105.51	110.05	111.3	110.23	108.33	108.75	108.82	110.57	113.88	109.58	115.58	108.51	108.3	109.78	109.44	108.29	110.96	112.62	109.38	115.27	111.99	113.72	106.43	107.27	112.06	113.3	106.07	110.1	110.3	105.29	108.51	107.92	110.3	110.24	110.18	111.92	106.79	110.65	110.52	108.88	110.59	112.69	113.53	112.45	107.8	110.85	112.68	107.37
100.22	100.75	100.68	99.221	100.25	98.606	99.822	98.823	98.581	101.77	100.97	104.18	97.753	96.662	97.131	96.713	100.11	98.334	101.17	99.271	104.43	102.45	98.065	99.807	98.985	99.595	99.583	100.07	97.873	97.77	100.3	102.66	95.787	102.06	97.208	100.23	100.27	102.73	97.526	99.081	96.565	98.52	98.968	94.966	103.37	96.378	104.04	101.03	101.37	106.41
102.83	102.22	102.57	108.06	108.64	103.46	104.85	105.87	99.968	106.65	109.14	109.85	109.5	102.17	106.09	108.25	107.91	107.11	102.29	108.6	102.03	104.6	100.77	109.03	100.81	104.72	101.7	100.4	104.97	109.24	104.44	103.48	108.38	102.6	102.06	102.78	108.62	99.712	106.07	104.14	101.13	103.35	103.03	102.34	105.09	105.56	104.85	104.87	101.23	107.62
115.01	107.36	116.41	112.42	116.8	115.24	115.93	112.92	114.18	115.63	111.36	112.96	111.65	110.73	114.3	115.38	119.21	115.95	112.9	113.7	116.11	113.15	116.62	113.34	111.64	111.48	111.27	109.82	114.32	112.45	112.62	113.09	116.81	111.91	112.24	119.62	112.62	117.43	114.82	118.01	116.03	113.52	112.29	111.08	109.4	112.36	116.07	111.2	110.59	111.52
112.14	112.21	109.71	119.94	115.52	110.94	111.92	115.12	111.09	108.73	111.18	108.76	110.58	109.61	109.15	108.74	108.18	113.03	112.73	109.91	111.79	109.85	110.96	108.17	110.01	113.45	109.26	110.87	108.45	108.85	108.28	114.69	113.29	112.51	109.86	110.78	116.39	109.78	116.18	113.25	112.25	117.56	113.9	108.94	115.87	114.47	108.54	115.04	109.13	108.74
110.1	111.73	110.39	112	110.24	109.89	115.58	112.55	109.46	110.69	110.7	112.6	111.16	112.85	109.57	109.52	107.96	111.27	109.31	109.94	114.45	114.38	107.62	111.48	110.87	113.46	114.01	108.73	112.44	111.95	110.44	111.42	111.3	109.48	113.61	113.63	114.81	111.32	113.09	110.19	112.98	112.21	104.46	116.73	113.76	107.83	113.07	109.06	107.15	110.04
114.25	109.77	110.97	115.38	112.18	116.23	111.04	117.46	113.15	112.42	110.35	107.53	112.04	113.33	114.19	109.67	111.56	111.69	113.65	111.53	109.69	114.25	118.73	109.84	112.85	109.08	111.08	111.07	113.54	110.89	108.03	109.5	111.27	114.21	112.01	112.65	106.72	113.53	110.04	110.68	115.22	113.79	116.37	110.82	111.09	110.87	114.49	113.56	114.51	112.93
114.14	110.23	104.57	108.46	110.09	106.76	109.09	111.91	110.12	111.09	108.85	104.05	115.12	108.4	108.73	107.05	108.98	110.97	107.9	111.85	110.61	106.61	111.72	110.91	108.82	112.86	111.38	111.28	111.4	111.38	109.55	114.25	112.76	106.05	107.04	111.48	109.65	111.7	107.23	110.37	114.15	107.48	110.33	111.97	112.07	108.11	113.88	103.61	109.62	110.9
111.87	107.98	114.46	109.81	113.78	110.17	114.12	109.99	107.87	108.75	110.86	109.8	109.44	108.5	110.95	111.6	108.9	108.36	108.73	109.04	112.18	110.75	105.1	109.72	108.42	115.02	109.35	110.37	113.48	111.34	109.07	112.39	116.37	110.12	106.96	110.99	111.19	116.99	110.23	111.99	112.52	108.37	117.35	107.44	115.02	108.11	110.56	109.69	111.61	111.89
108.79	107.99	107.3	111.2	111.91	110.08	113.46	110.07	109.29	111.71	108.96	109.2	112.31	109.94	106	112.8	108.88	107.81	114.43	109.61	109.92	108.35	111.06	111.36	114.69	110.98	113.64	108.41	109.77	111.93	109.59	110.69	110.71	110.08	108.69	108.89	105.45	111.06	107.88	111.69	110.42	109.72	106.47	110.39	109.29	111.94	107.39	112.87	109.67	109.38
101.97	103.52	109.66	103.92	102.23	101.21	102.78	102.52	103.94	102.45	105.64	101.97	101.24	107.06	103.03	104.57	104.11	102.66	103.91	104.29	99.541	103.96	103.64	104.23	102.83	104.79	105.69	105.29	102.61	101.38	105.46	105.49	105.01	105.28	102.69	107.09	107.92	102.54	106.61	102.8	101.04	103.86	104.32	103.44	106.31	103.2	101.98	103.65	102.95	106.54
109.24	109.9	112.38	112.74	111.21	111.89	107.65	112.05	112.8	111.23	114.78	109.64	110.88	111.13	111.87	114.85	110.76	111.16	113.3	111.1	111.72	106.61	112.83	112.26	109.87	108.78	114.53	113.28	107.66	113.53	110.48	112.68	104.44	113.23	111.24	114.03	107.89	112.21	112.53	111.93	111.83	108.83	110.83	108.74	110.79	115.09	110.59	111.23	113.85	108.85
103.54	106.98	108.63	103.62	110.85	105.51	106.54	102.48	103.42	103.9	102.65	104.25	108.16	104.92	108.33	107.73	105.25	105.95	106.9	108.07	107.52	105.25	107.28	109.77	109.64	104.18	107.57	106.92	104.5	102.59	103.48	105.63	106.72	103.08	103.55	110.24	106.22	103.91	102.16	103.78	105.65	103.79	102.28	111.29	102.61	104.33	105.41	104.69	105.89	106.37
103.54	105.61	106.13	100.78	108.48	103.49	108.95	103.67	105.65	110.92	105.32	102.2	105.94	107.52	106.07	109.02	104.21	104.72	106.15	111.7	105.94	103.89	104.21	106.3	102.15	104.33	104.3	106.57	103.99	103.73	106.81	100.79	105.75	106.25	105.68	107.46	103.67	103.89	102.17	106.06	107.09	102.71	106.16	102.83	104.71	108.65	103.47	109.4	102.27	110.97
101.4	102.76	105.79	104.88	104.96	107.56	104.74	110.16	101.93	104.48	100.03	108.37	101.84	102.26	104.86	98.414	106.22	104.74	106.48	102.4	101.4	100.21	108.39	106.13	103.88	104.46	105.12	105.41	104.83	106.54	105.03	102.67	108.21	108.44	104.01	107.98	107.3	107.03	108.27	106.91	104.24	106.65	102.47	107.3	107.95	101.16	105.7	105.52	108.32	103.29
103.91	105.43	105.91	103.95	102.57	103.06	105.76	103.17	102.71	100.7	106.58	104.74	104.82	103.2	104.61	96.484	103.73	105.89	105	106.7	103.04	104.9	103.79	105.22	105.82	104.34	105.08	103.43	104.76	105.06	103.5	102.37	105.49	103.91	107.57	106.95	102.56	107.12	107.51	105.72	103.93	106.39	105.81	105.06	100.87	108.9	101.38	102.82	106.96	104.07
99.95	99.264	98.788	101.94	103.95	100.24	99.882	100.67	102.63	100.43	101.08	100.53	101.43	96.557	100.29	102.28	99.916	93.605	98.913	100.74	102.42	97.648	101.89	100.38	102.4	97.61	104.69	97.28	96.644	95.188	95.806	101.44	102.71	100.17	100.38	102.16	99.95	98.496	96.231	101.3	96.907	100.69	100.87	97.498	100.27	98.866	99.732	96.129	97.769	99.636
108.82	103.16	99.444	100.97	106.68	105.12	102.57	104.87	104.81	102.22	106.64	102.31	104.28	105.53	105.69	104.18	107.23	103.72	107.31	103.02	103.39	102.28	102.43	103.65	109.92	106.33	104.1	105.55	107.1	106.61	106.21	103.83	105.52	104.88	105.74	101.17	105.91	103.68	104.78	105.62	105.56	108.72	103.56	100.99	106.48	104.43	104.61	100.22	105.16	106.95
110.2	104.61	104.35	108.32	106.83	105.29	103.25	104.03	104.66	105.8	108.48	110.93	101.74	104.4	109.52	106.21	107.12	107.07	101.86	104.67	103.56	106.76	105.54	107.86	109.12	106.36	110.64	106.88	102.23	104.21	109.28	105.19	109.25	104.07	108.17	104.31	105.67	109.58	108.41	107.56	107.08	106.29	107.77	106.93	104.75	108.68	101.32	107.96	106.54	104.64
105.23	100.97	100.77	99.715	101.21	99.698	105.02	104.79	103.72	101.4	101.05	102.96	103.61	102.65	103.65	104.15	96.809	103.67	107.09	102.84	97.61	101.29	100.95	102.23	100.97	103.91	98.741	99.639	102.23	97.335	101.14	103.33	100.32	98.511	102.99	99.889	101.24	101.55	98.234	97.415	98.58	97.58	97.484	98.773	105.46	99.358	96.474	102.38	99.614	92.998
104.19	104.92	105.37	108.25	107.45	105.96	98.629	110.09	105.58	104.75	107.67	101.76	105.33	109.37	107.59	106.78	107.24	109.22	103.44	107.93	104.66	103.38	108.64	109.85	104.66	108.93	103.99	106.47	108.66	108.32	102.93	108.95	105.28	110.34	99.949	101.84	103.38	106.37	106.31	102.73	104.59	107.28	107.84	102.78	107.14	104.71	109.84	103.15	104.26	107.62
103.91	103.51	105.16	108.35	106.3	102.65	106.24	100.86	104.58	105.01	101.94	99.866	107.01	104.56	106.36	106.2	103.78	100.01	108.54	105.02	105.97	102.36	105.29	108.25	104.31	101.16	103.97	101.54	109.19	105.97	102.22	106.41	100.11	101.88	103.7	104.85	103.85	107.4	107.7	102.4	110.57	107.6	103.79	102.06	105.99	106.14	107.69	103.59	105.61	100.66
109.77	108.18	114.04	110.13	109.09	113.31	108.4	108.94	110.32	109.56	110.11	109.09	113.74	112.04	110.54	108.14	112.54	113.01	110.12	111.39	106.45	107.97	110.1	112.28	112.59	106.63	111.28	113.25	113.05	114.57	109.02	114.58	114.4	111.32	107.95	108.35	109.98	108.99	111.69	110.67	109.51	114.33	113.44	112.87	109.83	111.09	106.13	101.55	112.26	111.74
101.22	100.31	99.062	102.77	100.02	99.563	102.17	99.679	101.4	103.02	97.245	101.65	97.109	97.165	102.54	101	100.2	95.365	104.65	99.895	100.84	95.805	101.72	97.823	101.13	98.683	99.914	102.44	100.96	98.615	102.63	99.275	104.1	100.69	99.693	100.04	98.672	96.46	101.19	105.55	105.76	99.679	100.72	95.147	100.82	97.145	97.98	104.13	104.81	96.817
107.76	111.91	111.63	108.71	113.67	111.71	109.86	107.73	111.49	113.21	112.06	114.21	112.83	111.33	109.32	115.88	116.1	110.16	108.66	112.84	116.9	111.4	112.8	109.15	112.11	107.02	116.56	112.22	114.32	110.96	111.53	113.52	114.54	111.14	108.93	109.68	112.27	113.1	114.08	111.75	112.71	109.79	111.24	111.83	107.53	114.87	106.66	113.5	112.29	109.35
108.52	106.39	111	106.72	106.33	112.51	108.31	109.25	107.46	107.74	108.86	109.57	110.48	107.86	109.45	111.04	110.76	111.14	107.09	110.06	110.14	106.29	105.89	112.49	107.61	106.76	107.73	110.97	110.05	109.62	109.74	109.86	106.06	110.94	107.94	112.99	109.44	108.86	106.56	107.87	108.64	107.52	106.91	108.06	109.75	107.03	109.99	109.78	106.08	107.18
112.8	110.62	110.7	112.83	114.43	108.84	114.69	112.03	110.34	113.92	112.84	110.81	107.81	113.51	112.41	110.09	112.01	111.71	113.07	110.09	108.89	113.14	113.4	109.85	114.91	113.56	109.19	111.34	115.01	111.37	111.02	110.51	114.31	113.77	110.4	113.53	110.9	111.48	111.76	114.02	109.23	111.21	112.83	111.82	115.2	111.91	109.72	111.77	111.91	115.94
109.13	105.77	108.15	105.46	103.21	105.8	105.56	110.95	108.26	108.63	105.9	105.38	106.1	104.13	108.15	107.9	104.07	108.37	107.41	104.02	103.87	107.47	107.39	103.98	105.97	110.37	104.82	106.52	106.38	103.42	107.35	104.62	108.73	108	108.68	106.13	106.92	104.79	105.19	103	104.3	104.26	110.48	108.47	108.13	102.16	101.16	107.89	109.53	107.03
113.01	108.93	114.46	112.78	112.67	111.31	114.74	111.71	112.26	113.14	113.95	110.65	111.37	110.57	111.35	112.32	115.21	111.8	114.22	112.04	110.86	113.26	111.23	111.47	112.64	113.03	113.9	112.57	116.59	115.87	111.03	112.13	114.5	115.03	113.16	109.18	111.07	111.93	116.14	108.22	112.54	111.51	113.44	112.51	112.1	110.24	113.21	113.5	112.54	116.21
100.58	101.51	101.73	103.13	106.38	106.18	104.18	102.79	104.78	107.29	104.88	101.31	106.32	104.94	102.72	98.211	104.38	106.78	107.99	104.28	101.35	106.79	105.08	100.23	107.13	99.43	100.35	107.12	103.3	109.21	105.09	102.96	103.28	105.8	111.41	102.98	100.38	106.74	101.21	102.6	100.41	104.4	103.81	105.08	105.04	102.45	103.95	103.91	103.53	98.407
106.01	104.69	105.21	101.11	105.25	104.68	105.99	104.05	106.28	104.97	106.54	108.4	105.53	108.32	107.8	106.7	102.08	106.95	107.63	103.7	108.8	102.23	108.79	107.3	100.81	103.84	105.69	107.35	106.28	101.49	107.32	108.26	103.9	105.61	104.96	103.37	102.69	105.48	108.06	108.79	105.14	106.17	107.52	109.29	104.28	107.65	100.86	105.76	106.51	104.93
105.76	110.72	110.54	112.16	111.49	112.77	113.22	110.48	110.92	109.18	107	109.35	113.94	109.29	107.36	112.98	113.53	110.36	112.75	110.88	108.46	112.21	112.39	108.53	106.34	106.85	112.51	111.24	109.68	108.25	114.42	109.39	103.18	114.59	112.37	110.47	107.84	110.82	111.49	109.12	107.09	111.22	108.5	111.26	113.04	108.97	109.67	109.82	111.07	111.44
95.622	98.913	99.127	100.68	98.191	101.51	104.84	98.292	102.67	100.15	99.149	101.3	98.982	98.104	100.79	97.532	102.02	104.64	101.6	100.73	97.987	99.128	101.7	101.1	100.7	100.17	97.695	100.83	105.49	100.45	97.851	99.353	98.928	100.55	101.26	98.284	102.7	100.08	99.883	95.41	102.12	98.448	103.42	103.39	98.339	101.06	97.326	103.18	101.08	101.77
122.91	116.85	117.62	119.3	117.74	118.97	115.4	121.31	117.77	122.07	119.09	119.36	117.92	119.84	114.99	116.33	120.71	114.57	117.41	119.67	121.53	113.8	119.59	117.25	116.6	120.22	115.69	116.18	117.1	116.11	120.52	114.43	116.74	119.38	117.89	114.8	123.72	117.12	119.94	113.31	118.44	114.8	116.13	113.57	119.52	111.99	117.86	121.82	123.22	120.13
104.64	105.13	105.34	106.13	108.49	107.93	103.24	106.67	102.99	105.28	105.66	106.14	105.81	107.54	105.61	112.19	104.1	108.83	109.25	104.44	109.53	108.29	107.43	109.45	108.01	108.61	108.23	106.8	108.44	107.7	107.61	106.35	107.35	107.07	102.32	103.23	107.16	106.03	107.16	108.23	103.52	106.9	106.06	108.42	104.92	105.53	106.38	107.2	105.64	108.62
104.51	103.67	106.42	105.06	108.56	101.42	105.47	108.59	111.77	106.87	108.5	104.85	104.55	105.26	104.91	109.67	108.39	103.86	104.49	103.35	108.83	107.86	106.78	108.98	106.55	106.43	102.26	103.71	106.05	104.86	104.94	108.57	108.61	105.29	111.99	108.68	105.08	103.2	106.39	107.75	106.47	106.86	107.42	105.94	104.44	106.67	105.58	105.7	104.57	106.84
113.89	119.89	117.65	115.34	116.32	113.98	112.53	116	118.43	117.46	112.97	119.14	114.09	116.4	118.85	117.42	115.65	112.4	119.01	113.22	120.15	112.21	120.41	118.61	118.29	114.35	115	118.08	113.77	116.1	113.1	115.21	116.89	112.39	113.99	115.43	114.19	120.57	114.59	115.51	112.69	114.44	121.7	119.08	115.57	118.29	111.73	114.44	120.39	115.93
110.28	110.05	111.86	113.31	112.15	110.29	107.96	106.49	106.64	105.12	113.42	109.03	108.85	111.34	110.4	107.55	112.27	107.39	114.6	109.39	111.08	113.97	112.58	113.66	111.42	112.59	111.68	112.6	108.27	109.08	113.17	110.39	114.06	112.28	115.4	112.61	109.27	112.41	111.68	113.66	109.4	111.42	116.2	111.01	115.51	111.52	109.09	111.93	112.27	113.72
105.85	106.29	111.39	104.72	110.06	106.44	107.91	105.68	100.06	110.32	110.21	107.1	100.1	103.9	102.16	110.28	106.46	109.15	106.52	110.29	104.04	107.65	109.92	106.46	105.85	106.2	105.08	106.36	104.33	108.95	106.07	108.9	103.79	102.19	104.34	109.72	104.11	106.5	108.42	105.11	107.41	103.37	107.13	107.75	104.45	106.66	105.33	109.62	104.94	106.25
100.82	109.37	104.99	106.06	101.56	101.73	109.75	100.51	105.16	108.89	106.37	104.5	104.32	102	103.54	106.84	104.36	106.58	106.05	104.79	105.09	103.58	104.46	108.42	101.02	106.44	107.44	107.83	102.49	104.86	102.53	104.92	108.99	100.65	108.3	106.54	101.93	107.69	105.42	104.34	101.96	106.18	104.93	104.29	105.29	102.08	102.74	104.44	107.56	103.27
108.34	111.68	116.39	107.79	112.81	113.67	111.38	109.83	113.44	110.81	113.8	107.77	114.23	112.94	111.03	108.33	113.15	109.89	114.51	111.55	114.94	111	115.7	109.73	111.95	112.77	111.02	109.85	110.61	105.62	114.81	112.15	109.63	112.04	111.87	111.88	111.67	114.26	111.17	112.8	109.82	110.51	105.94	115.13	109.02	113.37	116.96	111.62	118.47	113.15
104.81	104.91	102.24	104.49	103.26	99.788	100.22	107.66	97.667	98.29	100.53	99.114	99.787	99.018	97.751	98.834	105.55	98.396	101.6	97.122	98.051	103.19	97.08	101.53	105.5	99.704	103.42	100.77	101.36	98.952	101.19	97.521	104.22	104.8	104.38	101.87	103.75	103.38	105.35	98.404	102.1	100.06	95.473	100.58	102.2	99.664	103.11	101.56	96.323	102.78
96.716	99.538	96.929	99.989	95.101	102.61	99.756	100.57	100.87	96.932	99.947	99.348	101.68	95.507	103.06	97.62	97.81	99.422	99.526	96.158	101.78	101.61	98.864	99.042	97.277	96.1	98.543	102.72	93.729	94.972	96.131	97.042	99.967	100.21	98.75	99.117	100.79	100.2	100.27	97.975	99.738	98.254	98.608	98.593	101.99	100.7	96.882	98.078	99.415	98.173
112.78	110.68	118.67	111.74	111	113.48	111.23	111.18	113.64	115.38	108.51	114.08	112.37	111.91	107.12	115.74	111.34	112.3	115.94	113.58	112.77	113.25	114.39	112.09	109.48	109.05	115.36	110.3	107.67	112.77	116	113.66	110.29	112.37	117.49	115.57	110.41	112.01	111.31	113.43	114.02	115.49	112.94	110.21	110.6	111.18	111.65	115.36	111.74	113.39
110.37	110.78	110.47	115.5	111.19	108.79	111.12	114.7	109.14	111.86	111.07	112.9	110.97	111.28	107.27	109.2	110.6	111.5	109.41	111.34	107.72	114.09	111.32	112.76	107.37	112.27	112.53	111.1	113.45	112.92	112.1	107.41	108.47	106.5	111.35	108.77	110.68	114.83	111.04	112.34	115.72	112.77	107.67	111.78	112.88	109.45	114.5	109.58	107.85	110.57
97.74	102.24	98.953	98.407	99.515	97.853	99.519	104.05	99.245	104.58	105.01	100.59	99.056	101.97	94.931	100.82	99.057	96.628	101.1	99.647	96.657	99.723	99.625	100.71	100.95	100.49	101.97	102.87	96.453	102.14	95.448	95.918	100.8	94.021	101.09	100.59	97.2	102.82	97.421	103.46	99.728	102.91	97.235	101.24	99.232	98.75	102.7	100.26	100.88	102.03
97.585	101.12	99.441	99.23	98.286	93.955	100.6	100.68	96.717	104.08	104.83	104.01	103.74	104.26	100.34	103.79	100.19	98.495	102.29	102.24	100.14	100.33	105.47	97.6	102.77	99.765	105.08	103.63	96.873	96.705	102.01	99	100.52	101.92	97.42	101.91	99.321	100.8	95.36	100.77	96.747	102.39	101.41	102.53	97.632	96.904	98.201	102.75	98.664	101.7
98.317	104.01	97.466	97.804	99.011	99.499	102.23	95.434	96.102	99.451	101.66	97.786	100.03	97.868	99.406	101.57	98.231	97.764	98.432	102.41	101.95	99.438	98.533	95.986	99.2	102.23	98.531	99.8	99.917	99.749	99.933	97.464	98.941	103.5	102.09	101.85	101.55	106.24	100.24	98.308	101.44	99.646	102.84	97.454	99.113	99.432	97.809	97.798	97.827	98.132
116.27	116.62	119.19	122.29	113.54	114.5	114.85	122.78	117.29	118.42	115.91	117.38	118.53	120.07	120.24	118.21	118.76	115.79	116.76	118.79	117.42	115.28	124.25	119.35	116.76	116.55	121.2	114.64	116.25	119.44	113.67	115.84	114.73	118.21	117.36	116.68	117.51	116.62	112.31	117.35	112.13	117.12	117.13	121.09	112.31	117.87	116.3	116.18	120.44	115.66
111.6	110.93	112.91	109.33	109.4	108.57	109.8	107.87	110	110.5	109.14	107.84	110.76	109.62	109.87	110.51	113.62	110.12	102.15	113.07	110.95	110.91	110.4	111.95	114.68	109.19	114.37	109.84	114.95	109.81	115.68	115.01	109.64	108.18	115.52	109.33	109.77	107.93	111.01	110.8	112.29	113.12	109.43	112.38	116.44	105.81	108.53	112.57	111.24	110.89
109.5	107.93	106.72	107.97	102.32	105.8	107.5	108.73	107.05	107.39	105.89	103.21	105.47	107.62	104.3	105.12	102.97	106.34	107.89	104.88	107.46	103.64	106.93	101.28	105.62	100.24	106.82	105.36	104.83	104.61	105.6	100.67	103.98	102.87	106.11	104.96	106.09	104.72	106.69	105.43	103.72	103.2	108.34	105.64	103.91	102.05	106.81	104.68	103.49	105.05
106.25	105.95	104.58	104.98	108.91	109.12	109.7	106.82	104.16	109.33	104.84	107.76	105.77	103.66	106.46	105.66	99.865	108.6	110.4	101.77	106.54	104.32	104.8	103.64	105.45	108.18	106.7	106.81	106.95	105.38	108.83	109.69	102.01	107.35	105.38	111.33	103.27	104.6	108.73	105.06	105.22	109.39	110.02	110.08	105.41	109.87	104.39	103.67	112.51	108.33
101.44	94.672	98.421	101.96	102.5	99.646	96.905	96.586	102.54	99.231	100.09	100.4	99.591	103.23	102.58	98.045	100.18	99.176	98.053	99.282	101.67	104.98	95.792	99.692	96.72	94.094	100.25	98.219	99.914	103.62	97.241	102.45	101.95	100.23	100.16	100.56	97.157	98.821	99.042	102.63	93.775	103.05	99.846	98.961	98.874	94.122	102.3	105.25	100.3	101.75
108.76	98.282	103.26	103.55	103.62	99.63	103.04	106.48	104.18	102.64	101.86	103.08	103.69	107.09	103.43	102.66	106.79	102.8	103.59	98.414	106.39	102.25	105.32	104.11	102.68	104.72	107.63	99.664	105.71	105.1	104.71	104.88	101.8	103.63	104.14	102.92	102.17	104.81	107	105.5	101.2	106.8	101.47	105.16	105.75	103.29	107.2	107.53	103.61	106.99
103.66	108.3	103.15	103.65	101.93	106.13	106.44	105.57	104.79	103.84	106.4	105.24	108.02	102.37	106.24	100.91	105.72	103.43	102.82	102.59	106.1	100.6	107.96	108.8	106.46	104.21	102.76	102.14	105.01	103.23	98.42	102.65	104.86	106.69	104.59	102.61	108.62	103.1	103.9	108.82	104.07	106.48	107.41	106.47	103.99	103.12	104.46	102.28	102.34	104.08
111.7	108.67	108.67	109.87	113.35	109.57	117.51	112.58	112.37	111.99	111.73	111.08	110.37	113.37	111.36	114.64	106.67	113.97	106.06	112.35	114.33	111.31	112.57	117.08	113.66	111.03	111.23	112.23	108.94	113.19	108.78	108.98	115	109.04	110.25	109.09	113.2	114.1	114.21	110.18	108.83	113.8	111.52	112.03	108.22	112.77	110.15	111.17	112.6	112.77
110.95	110.9	112.03	110.4	116	109.2	109.39	113.26	105.92	112.26	112.39	108.64	115.79	107.51	112.32	108.34	114.75	106.91	108.89	111.04	110.93	111.19	110.16	108.46	112.9	116.33	114.81	109.31	110.33	110.62	112.5	109.43	108.03	109.88	117.3	109.63	112.41	110.59	112.01	108.66	113.72	115.4	110.04	110.91	112.52	109.48	114.86	112.36	111.44	112.18
113.07	115.66	109.14	111.74	113.96	107.42	112.23	111.02	112.57	108.81	115.55	108.02	108.83	108.59	110.09	113.86	109.83	115.21	114.41	111.81	111.18	107.27	110.58	113	115.94	110.28	113.34	116.26	109.11	112.46	108.55	109.49	116.01	112.07	109.67	106.46	109.64	110.69	110.52	108.43	113.03	107.61	114.3	108.82	112.72	111.62	114.13	111.36	114.11	111.98
101.61	102.03	106.59	104.42	103.77	100.07	98.819	99.258	94.827	98.998	99.083	97.844	102.56	101.34	100.26	99.994	96.673	101.08	102.18	100.64	100.11	97.574	100.3	100.55	97.055	105.49	102.12	99.664	97.686	95.494	102.24	98.702	100.63	98.45	99.209	99.457	109.95	101.56	99.23	100.62	100.43	101.9	102.54	100.15	101.45	97.781	101.52	98.712	97.176	102.32
109.37	102.22	105.27	108.18	107.81	103.43	103.17	106.22	105.87	103.77	105.32	105.88	109.07	104.23	108.47	103.87	107.22	103.89	107.45	110.93	107.64	109.75	111.22	110.17	99.87	106.05	104.37	105.14	109.47	104.22	105.66	104.89	101.09	105.58	108.74	105.44	103.37	105.79	104.7	106.73	102.24	105.97	110.41	109.26	105.93	108.39	105.93	108.44	105.5	100.81
104.79	106.24	102.77	104.05	103.2	104.17	101.35	104.53	104.51	100.41	108.33	105.02	105.88	106.65	110.01	103.07	108.71	103.08	105.77	98.871	105.14	106.35	108.22	102.76	104.5	104.08	103.92	107.36	107.87	108.73	106.8	101.65	103.64	107.49	100.88	105.49	106.55	106.82	97.708	103.83	102.32	105.11	103.49	102.46	104.99	109.66	105.93	106.36	101.76	106.16
101.89	105.37	106.42	104.95	105.3	100.75	109.55	107.81	106.56	102.82	105.58	103.93	105.32	103.49	106.13	107.99	104.14	106.19	105.89	101.78	112.33	102.15	106.6	101.51	108.34	105.08	105.43	106.09	102.57	106.12	106.38	108.09	102.98	106.24	105.92	107.95	103.68	103.38	104.79	109.01	107.76	107.32	109.57	105.87	103.04	103.95	101.99	104.17	108.43	102.48
107.34	104.39	108.41	104.13	105.18	105.51	101.98	108.78	102.29	105.8	106.96	106.4	106.41	108.88	104.68	105.27	108.44	105.22	107.03	106.06	106.92	104.48	107.28	102.19	102.23	106.32	105.39	104.64	106.91	105.17	105.88	105.39	105.89	105.45	102.96	103.5	109.66	105.35	108.84	105.44	104.41	102.9	108.63	105.62	106.53	103.26	105.05	107.79	109.79	108.13
106.76	105.81	107.73	105.9	107.85	103.34	108.1	107.85	107.99	108.28	103.27	103.77	108.7	108.58	107.75	99.454	109.48	103.56	100.25	105.68	104.39	107.54	104.34	104.4	110.43	108.38	101.24	104.66	107.91	103.44	107.36	108.19	104.77	103.37	105.73	109.11	107.9	103.34	109.46	102.68	106.72	102.34	107.12	104.32	107.18	105.7	103.61	103.84	104.29	108.01
101.01	99.118	96.432	101.12	106.24	98.577	96.217	98.314	96.48	103.05	99.703	101.02	101.75	101.45	103.67	100.71	100.36	98.91	96.113	100.06	101.25	96.606	99.51	101.55	99.365	102.07	101.96	101.37	99.704	102.35	101.1	95.502	99.09	104.2	97.87	102.54	100.33	100.71	97.758	98.995	94.097	97.781	103.51	99.659	100.81	99.02	98.091	97.773	99.695	104.3
99.067	110.38	106.56	105.91	101.44	102.41	110.45	104.42	105.5	99.954	106.11	105.46	106.1	105.42	104.09	104.13	105.76	108.66	102.16	105.93	104.77	107.86	105.23	107.85	106.4	105.15	100.04	106.48	106.31	103.03	105.38	104.12	99.622	107.64	105.55	104.12	101.36	106.84	103.76	107.41	104.65	100.38	100.41	104.67	109.12	101.98	107.86	104.16	103.11	102.3
113.55	111.68	111.2	109.87	114.41	110.87	110.09	105.82	111.73	109.34	110.77	112.64	110.49	113.05	106.67	112.24	112.61	114.99	109.43	108.53	107.66	109.13	111.31	116.74	111.51	109.59	115.97	110.03	117.05	113.1	116.92	105.91	105.93	110.2	109.62	108.69	116.58	115.11	112.67	115.59	111.99	113.4	110.1	113.78	107.93	113.33	104.95	107.32	109.68	112.63
107.65	112.89	111.56	108.72	111.59	109.16	108.43	115.51	115.37	109.6	105.44	110.22	111.33	107.29	108.71	113.92	111.91	108.62	105.64	109.73	108.21	109.06	114.29	106.7	109.55	111.96	108.87	112.58	108.41	109.95	111.17	114.54	105.89	112.81	107.46	109.69	115.84	106.94	102.93	107.73	111.28	110.45	108.13	107.52	106.16	113.02	112.15	108.9	112.92	110.74
106.07	106.47	102.3	109.02	108.2	104.77	107.19	99.894	107.55	107.07	103.89	106.44	110.49	104.39	104.88	105.04	103.86	105.88	102.71	108.02	108.94	109.64	103.82	108.74	101.15	109.22	106.04	100.74	106.52	106.42	105.43	109.04	105.54	108.69	106.83	105.01	102.47	103.44	106.07	106.29	106.29	103.46	107.86	101.17	108.05	110.5	106.44	105.2	111.12	106.23
96.892	99.103	101.41	94.28	100.63	97.681	100.27	95.917	101.92	103.65	98.89	99.246	98.286	92.151	97.382	97.541	101.74	97.773	102.37	99.193	101.69	101.9	102.21	97.411	99.233	101.55	100.92	98.474	101.89	100.07	97.389	99.796	100.38	98.416	100.68	99.9	102.39	103.01	98.692	97.327	100.64	99.764	97.2	99.078	102.56	101.41	99.653	97.667	98.239	95.917
106.79	106.15	109.51	110.67	108.49	109.16	107.28	107.83	105.98	110.64	106.96	105.61	105.35	107.76	109.57	107.21	102.23	105.01	108.46	106.57	100.2	106.07	110.31	106.69	109.44	106.48	105.49	104.34	107.2	107.23	105.6	105.9	103.5	110.16	104.58	105.62	107.77	106.25	105.02	104.53	109.08	99.316	108	103.92	104.74	106.28	105.42	107.55	106.38	109.35
101.96	108.38	101.07	105.39	104.94	99.978	102.8	105.97	106.11	105.82	104.49	108.54	101.1	106.62	107.96	106.74	107.02	100.83	101.4	101.9	102.98	105.41	105.27	108.05	104.89	105.47	105.13	108.28	109.02	103.14	104.15	108.35	105.07	105.53	105.55	107.74	104.12	106.86	107.49	106.12	102	108.09	105.25	105.21	105.26	101.35	103.95	110.33	100.69	103.29
112.06	108.13	108.03	109.41	110.16	108.58	108.47	113.47	110.52	108.61	108	105.11	108.06	107.52	110.89	111.67	112.86	113.26	107.01	110.36	109.12	108.05	109.07	107.25	108.71	109.15	112.1	111.31	111.7	113.75	110.11	105.2	109.23	107.5	105.89	109.04	113.53	107.6	111.31	108.68	110.1	108.46	105.43	108.28	111.89	107.5	109.55	109.13	112.68	108.84
105.17	105.4	107.19	109.29	103.55	103.59	108.1	104.52	104.11	107.33	104.63	103.73	105.33	101.88	104.32	108.63	104.41	106.17	99.256	102.3	104.03	107.33	105.38	105.82	106.34	100.06	106.73	103.94	106.14	103.29	107.75	108.63	104.59	104.81	102.55	104.45	99.884	105.77	105.17	104.43	106.33	106.6	104.08	104.69	104.73	104.64	106	107.75	107.33	104.09
103.31	105.63	97.884	108.63	103.86	103.16	99.247	103.75	101.47	105.63	109.19	107.21	103.13	106.61	106.04	103.33	104.04	104.39	102.87	100.25	104.99	102.15	110.21	106.95	100.73	103.01	104.46	106.57	99.691	107.44	105.22	106.24	101.75	103.31	104.43	97.622	105.67	104.17	102.86	107.41	105.24	103.63	106.99	101.68	104.07	104.41	105.99	106.35	102.65	104.94
103.66	112.06	99.104	112.68	111.47	111.86	105.77	107.07	102.02	107.3	103.21	108.58	105.9	102.45	102.08	105.84	102.45	102.04	108.14	105.35	101.08	106.58	103.97	103.35	106.38	105.87	103.66	108.09	106.34	107.86	104.83	105.59	102.48	107.31	103.93	107.89	109.9	108.41	104.48	110.33	102.83	105.83	105.24	104.58	103.56	102.22	105.22	107.54	103.96	102.99
113.71	113.03	110.11	112.91	112.43	111.42	111.86	115.99	111.17	115.75	111.02	111.43	109.84	114.3	113.17	117.04	112.89	111.71	116.66	114.86	114.76	114.62	113.92	114.44	113.79	111.63	113	114.01	113.9	114.1	116.84	113.06	109.88	111.92	113.65	111.81	110.23	112.69	113.66	110.15	110.9	112.08	115.71	112.04	109.46	110.38	115.49	111.88	114.58	108.22
107.75	113.42	112.81	115.41	107.76	108.88	118.92	113.65	111.06	112.53	118.89	114.96	115.18	112.05	113.65	109.25	113.07	109.13	111.19	113.57	116.42	112.99	112.33	112.5	111.19	112.98	111.64	111.58	113.6	112.16	113.36	111.25	113.34	113.83	112	114.98	110.98	112.46	112.47	110.82	112.25	113.23	111.24	113.92	106.48	109.97	115.79	110.35	103.53	108.04
115.56	122.38	121.98	117.1	118.4	118.79	118.01	118.5	116.07	113.73	115.49	118.81	120.45	117.18	112.65	110.47	116.81	118.37	117.58	117.46	115.72	114.68	114.41	116.08	117.84	119.56	118.89	117.92	118.48	114.05	117.98	115.42	117.09	115.32	121.39	114.42	117.37	117.55	116.06	118.29	114.41	117.59	117.64	118.76	119.04	113.8	114.19	119.83	118.58	115.73
102.67	107.87	107.99	107.24	105.78	109.31	103.29	106.55	104.73	103.21	110.73	105.7	109	103.05	104.42	106.51	103.69	107.46	103.47	109.63	108.59	102.7	107.34	107.24	109.54	104.84	104.22	106	108.03	101.54	104.21	102.36	102.68	107.27	105.42	111.81	105.49	100.84	110.9	108.15	107.34	111.12	102.5	106.92	106.5	106.59	106.99	109.57	106.85	103.79
111.15	111.25	108.92	112.84	113.45	108.57	111.15	108.87	111.24	111.15	112.36	111.29	113.28	107.23	109.21	109.42	107.71	115.44	108.75	113.28	110.48	115.05	115.68	111.72	111.02	108.84	112.06	108.69	110.57	111.51	113.68	111.45	115.4	108.3	112.17	110.6	111.67	112.88	114.74	112.1	109.18	113.6	112.62	113.06	114.51	113.64	110.9	117.6	115.88	109.79
109.8	105.35	104.33	109.18	101.23	105.73	106.49	106.37	105.67	105.79	103.59	105.61	106.76	102.08	106.41	100.67	109.85	104.66	104.09	104.84	107.76	106.56	103.84	103.29	105.11	106.36	100.46	101.78	106.72	100.55	106.51	105.05	105.65	103.51	104.93	108.42	101.34	111.37	104.63	105.88	104.16	105.56	103.95	104.2	103.28	107.07	109.45	106.44	104.26	102.41
100.57	96.759	100.14	99.897	96.431	98.524	97.055	99.414	101.38	104.81	98.018	95.485	101.11	95.454	101.67	103.78	99.837	100.73	101.16	101.81	99.477	100.55	103.72	99.655	97.36	99.606	96.407	99.057	99.666	97.159	98.292	96.592	101.72	98.715	104.79	98.989	98.041	97.866	96.829	104.49	101.11	98.859	95.275	101.12	102.44	96.844	96.337	98.351	98.172	98.577
105.8	104.87	103.84	106.49	107.99	103.85	108.76	103.94	103.94	106.04	101.89	108.32	104.43	99.597	99.392	105.4	101.21	103.23	106.74	103.27	105.99	104.33	107.76	107.33	102.31	100.6	106.32	107.84	102.51	102.85	100.68	107.09	104.83	106.41	104.4	105.34	106.23	103.56	110.33	105.52	108.55	104.6	107.42	108.14	104.62	107.61	101.49	107.03	103.04	110.38
107.34	104.65	103.58	107.25	110.87	101.81	110.71	103.72	103.57	99.18	108.25	104.09	104.94	105.15	107.76	104.19	107.13	108.58	98.196	106.35	104.26	108.72	102.62	104.73	107.07	101.81	108.18	108.86	107.42	102.96	104.11	108.12	108.23	110.14	104.53	105.11	105.77	104.47	104.25	105.09	103.48	105.99	103.07	105.73	100.52	103.92	107.41	107.56	106.07	105.18
105.85	107.84	101.76	108.67	105.08	100.55	103.48	105.73	103.21	99.737	102.18	101.65	109.67	101.59	102.87	109.04	105.13	101.76	106.59	100.46	103.73	101.22	103.37	104.95	103.87	101.37	101.39	106.6	101.95	107.71	101.84	98.548	103.22	101.63	107.87	111.24	104.18	102	101.88	101.18	106.66	105.06	105.78	103.89	100.05	100.75	106.83	100.08	105.57	106.18
98.218	102.64	98.095	106.14	101.69	100.78	99.056	100.48	97.657	97.978	96.288	95.309	97.187	97.142	101.6	98.765	102.85	98.121	100.73	104.85	99.484	100.26	99.975	100.73	94.176	101.51	94.687	101.2	99.136	102.39	102.07	101.6	101.47	97.439	99.755	104.49	99.765	102.84	99.425	101.91	93.91	99.956	99.337	99.173	99.629	98.251	98.177	102.35	98.852	100.81
105.89	103.63	104.54	101.86	105.64	100.22	104.56	104.7	105.92	104.17	103.16	102.93	107.01	99.616	105.34	94.871	104.49	101.89	104.69	103.95	104.32	99.827	101.14	104.72	106.78	103.89	105.67	101.85	104.17	102.43	103.31	105.86	107.72	110.35	102.42	102.89	107.03	105.05	104.38	104.75	102.46	103.85	100.65	104.06	100.08	102.85	106.25	109.25	104.88	103.32
112.17	110.09	109.11	112.44	110.61	110.62	113.69	109.65	103.28	108.99	107.68	110.36	111.93	107.64	109.02	112.21	112.22	107.45	110.99	109.9	114.07	109.1	115.04	115.08	111.28	110.96	112.91	109.26	115.4	108.82	117.55	114.54	107.33	109.21	110.83	112.13	115	110.97	107.85	109.49	114.12	112.04	108.8	108.91	111.45	113.98	110.47	111.07	109.19	113
102.68	104.01	105.03	102.54	104.39	102.85	108.56	104.72	105.38	111.7	106.53	106.11	107.52	108.28	106.31	102.31	102.55	102.84	106.75	103.12	99.834	107.5	105.87	108.71	107	108.22	106.01	107.1	104.12	102.71	106.09	104.6	101.94	107.72	105.5	106.57	103.83	106.81	109.12	108.62	110.37	110.05	102.64	103.21	107.94	99.471	113.06	107.28	106.14	108.7
101.93	99.934	99.35	101.89	105.99	97.626	102.49	105.26	99.454	101.46	97.103	98.385	102.59	98.57	101.92	97.531	98.435	101.93	104.67	102.99	101.97	98.249	102.68	101.05	101.33	103.6	96.924	99.875	102.07	106.07	99.116	101.11	103.39	99.867	97.963	99.83	102.91	99.686	99.864	104.28	100.9	102.31	104.82	101.78	97.224	101.65	104.77	100.75	103.9	105.82
109.56	113.11	114.85	110.19	113.76	109.4	114.2	110.57	107.91	109.69	109.92	106.51	107.86	109.36	109.24	112.99	111.68	108.48	110.31	108.18	109.88	110.8	105.94	112.04	109.55	107.92	111.45	112.73	110.66	112.15	110.51	109.82	107.04	112.58	105.43	109.84	111.34	109.81	107.55	113.11	111.5	105.73	109.74	113.39	112.36	109.3	114.49	109.13	109.67	110.25
110.53	112.78	107.22	110.96	112.28	111.18	112.36	108.72	110.96	108.53	111.16	105.95	109.14	106.57	108.15	111.6	106.92	110.26	111.6	112.79	110.36	107.86	115.68	114.13	114.03	112.53	113.3	111.35	109.17	112.26	109.51	112.14	111.34	114.49	109.8	109.01	111.14	108.55	110.72	112.94	107.54	114.07	106.33	111.81	110.68	111.51	111.31	106.96	111.79	110.55
103.79	107.58	105.51	106.64	103.95	101.65	110.33	107.07	106.33	108.13	105.24	104.05	107.01	109.35	104.06	107.44	102.15	104.94	103.34	105.45	108.52	106.82	108.4	111.76	104.74	108.79	104.36	103.29	107.94	105.65	106.27	102.85	107.7	104.05	105.09	107.5	103.62	106.21	103.22	103.93	108.49	107.81	103.89	105.03	106.54	102.4	109.64	102.2	103.11	104.44
105.38	106.22	102.32	103.08	101.07	102.88	100.02	101.96	109.53	100.96	105.76	104.04	100.26	103.76	101.31	103.13	106.54	109.54	104.24	108.45	103.56	109.17	101.48	105.12	104.88	106.42	106.98	102.11	101.07	106.29	111.06	103.49	108.31	105.57	106.9	104.57	101.74	106.42	104.87	99.245	104.11	105.27	103.73	103.99	103.59	101.19	108.87	101.48	105.97	99.306
110.62	108.95	101.53	109.03	105.74	111.01	108.86	107.85	109.82	106.2	107.1	110.24	108.38	106.95	106.6	109.29	108.93	108.44	109.79	105.8	107.8	104.08	105	105.79	104.36	106.65	105.04	101.31	104.76	101.84	104.36	109.55	107.06	107.48	110.69	106.27	105.96	104.98	104.96	105.76	106.43	110.05	103.18	111.82	107.61	111.64	103.2	107.15	105.75	105.57
107.14	109.39	103.95	111.86	110.41	107.56	110.52	110.03	114.6	109.03	114.62	106.19	108.84	112.32	110.97	106.84	108.04	108.37	108.62	112.05	110.99	111.99	108.64	114.56	106.76	111.98	115.77	108.01	111.41	104.76	107.06	107.08	110.77	110.46	105.39	109.18	108.73	112.54	108.63	110.13	110.27	109.75	112.61	108.12	110.3	115.47	106.82	108.5	106.89	112.84
106.94	108.37	110.14	106.37	114.96	107.24	109.72	115.59	116.92	108.88	106.82	112.72	112.57	110.28	109.52	109.49	110.34	103.69	108.69	111.34	108.46	114.58	112.55	112.72	106.21	103.59	103.96	107.64	111.05	109.36	111.37	112.72	104.21	110.62	107.04	107.97	104.96	110.86	111.66	109.42	107.18	108.8	109.33	110.57	106.14	107.61	106.83	109.43	108.44	108.91
109.83	101.92	103.6	102.91	102.61	108.48	103.08	107.27	106.91	104.14	103.49	103.97	104.96	104.94	103.36	106.2	107.02	104.95	104.34	105.03	105.46	111.95	102.01	107.75	108.89	106.37	106.82	109.19	107.61	102.16	104.4	102.68	107.58	108.5	105.09	102.41	105.98	104.11	108.08	105.71	104.88	109.01	103.73	109.31	105.29	105.75	108.59	107.63	104.14	105.26
101.53	99.657	110.53	104.99	108.02	104.56	107.83	111.56	104.42	106.85	107.06	104.94	103.65	105.61	101.59	106.04	107.6	105.78	100.65	108.24	105.8	102.22	107.29	103.25	105.16	98.762	108.06	107.25	107.13	105.31	102.26	105.56	105.3	104.59	110.74	105.83	104.15	106.56	109.79	105.59	101.95	106.52	104.35	107.56	105.41	110.81	104.4	106.23	105.86	104.93
110.04	110.07	108.97	110.05	111.72	114.98	111.84	107.62	107.76	113.48	108.83	108.94	111.8	112.39	109.12	116.39	107.76	110.1	108.97	108.46	110.62	106.76	112.19	108.41	111.32	110.35	109.57	109.92	111.05	109.37	112.29	111.17	113.99	111.63	112.66	110.7	109.53	110.54	111.16	111.85	109.23	107.57	110.72	112.04	107.03	111.61	113.19	112.18	109.41	112.73
114.82	112.16	108.07	112.21	117.04	116.98	110.48	108.97	114.78	110.98	113.31	111.68	114.09	112.27	109.76	110.19	111.1	110.54	113.95	111.81	113.59	107.32	113.49	111.3	112.33	112.1	109.86	113.78	113.68	120.15	113.27	111.47	110.67	110.67	113.73	112.77	113.17	115.18	114.63	113.23	110.06	114.19	109.64	111.89	117.33	112.19	110.55	111.06	115.23	114.44
106.37	103.17	107.53	109.73	109.4	105.56	103.68	107.05	105.62	103.36	102.56	104.61	102.15	106.61	105.37	105.81	104.23	105.87	106.46	101.67	105.39	106.6	106.72	106.67	101.99	108.19	106.69	103.66	107.57	105.53	106.7	105.12	107.79	104.59	107.51	104.79	112.04	102.29	110.57	106.33	104.82	101.76	106.89	109.75	107.37	106.22	104.75	102.78	102.5	102.53
112.19	113.49	111.47	115.33	109.53	110.65	111.96	113.74	110.77	110.2	112.75	115.72	115.39	112.21	111.6	113.45	113.19	107.53	113.34	112.33	113.57	117.85	113.96	110.57	117.14	113.27	110.32	111.08	114.6	112.7	113.61	109.9	118	110.95	116.3	109.07	116.23	107.69	113.62	110.69	116.86	112.04	109.67	110.72	117.59	115.3	118.91	113.99	113.21	115.72
106.91	107.9	101.08	107.16	104.49	105.6	107.69	104.45	105.56	99.808	103.14	103.63	105.81	103.31	106.03	100.57	103.85	104.8	103.47	105.83	102.01	105.57	106.37	107.16	98.768	100.38	105.84	104.14	107.18	103.39	107.31	104.27	103.05	100.61	101.96	103.15	104.14	104.44	105.81	103.83	101.75	103.32	102.54	99.383	104.77	103.08	103.66	104.77	103.8	104.75
108.49	101.05	105.29	104.84	107.95	105.14	102.97	105.04	103.57	104.11	106.86	106.86	102.79	105.9	102.73	101.23	104.62	108.81	106.94	105.62	104.59	103.86	105.72	103.77	108.07	103.55	101.22	102.1	106.56	105.38	106.27	100.66	98.348	103.2	103.57	103.75	107.57	108.19	102.97	103.67	103.85	108.3	103.47	110.34	104.64	104.02	104.15	107.4	101.44	102.45
109.41	100.59	108.84	105.53	107.89	103.57	106.64	104.75	105.84	107.45	110.44	104.28	104.54	104.18	108.02	104.87	107.89	112.21	107.52	102.8	104.79	102.63	110.75	107.87	107.05	106.72	109.21	104.95	108.86	108.09	111.68	105.05	111.12	103.94	110.01	105.83	107.33	106.53	106.69	108.16	105.78	106.55	102.98	104.19	105.11	109.12	108.14	105.95	102.34	108.43
103.68	101.43	106.13	106.44	103.92	110.64	105.1	105.67	107.77	103.35	106.92	100.77	107.52	102.38	105.59	103.55	104.54	105.24	104.14	102.36	103.26	102.09	106	105.88	100.65	101.84	99.84	106.09	101.35	106.36	99.572	101.07	104.36	102.5	107.73	104.43	105.65	107.43	104.47	103.33	104.56	104.78	111.88	105.97	106.36	104.16	106.47	104.59	101.93	107.07
107.2	106.41	105.15	105.32	103.57	105.85	104.26	104.62	105.92	106.62	105.6	106.97	106.66	106.96	106.04	104.34	109.65	106.38	107.47	106.88	104.75	103.74	102.43	104.21	103.23	110.22	105.38	105.7	109.85	103.6	105.92	111.12	106.61	105.25	106.93	106.85	106.33	99.761	105.09	107.07	107.31	107.08	108.16	103.85	105.22	103.13	101.79	102.98	106.17	102.44
117.53	118.35	116.85	122.26	115.04	120.14	119.89	115.69	116.39	113.88	119.11	116.93	118.98	116.32	117.14	116.17	116.71	119.13	117.92	121.99	118.18	116.23	122.46	119.73	116.1	118.65	116.68	115.24	120.2	118.2	120.16	115.43	113.96	116.82	120.84	119.3	118.24	116.83	117.62	117.15	119.49	118.49	117.21	117.8	119.42	113.8	117.54	114.76	119.7	116.43
107.57	104.95	105.22	103.92	105.82	101.66	104.98	108.4	103.18	109.88	104.59	105.71	102.14	109.38	103.98	102.26	106.63	103.25	103.89	104.65	106.4	107.1	106.04	108.71	108.53	108.67	104.95	105.46	107.91	103.85	105.95	104.57	107.32	101.82	103.88	104.3	103.52	103.28	108.48	105.67	102.98	106.42	103.14	101.86	104.79	106.81	99.574	106.84	108.2	109.42
105.08	100.2	104.58	102.79	103.62	103.55	108.31	103.88	101.1	102.6	99.306	104.78	106.01	101.81	102.87	105.55	108.13	101.56	104.02	101.66	103.78	101.4	105.63	101.28	103.22	105.34	105.76	104.35	103.92	106	105.47	101.64	105.29	100.87	104.66	105.37	101.73	106.37	103.98	102.01	104.85	101.05	109.36	100.55	104.57	101.96	105.29	103.11	102.37	104.98
116.94	111.59	118.55	117.01	119.35	115.83	116.04	115.44	122.53	116.69	116.24	121.36	119.96	119.13	114.28	120.55	120.04	119.28	117.87	117.81	114.27	116.91	111.51	116.94	117.35	115.32	117.46	117.58	118.3	116.94	116.89	114.62	120.1	118.85	119.55	115.98	115.05	117.64	118.97	118.7	116.46	111.2	114.78	117.45	118.04	114.89	118.72	119.14	120	116.94
97.717	103.43	99.797	100.17	101.27	103.54	101.19	96.964	102.82	98.153	102.57	100.07	100.17	102.68	100.29	103.86	103.86	104.78	101.53	101.15	99.51	100.01	96.484	97.888	100.76	104.04	99.582	97.186	102.46	101.59	99.611	95.178	100.04	101.48	99.658	97.864	99.221	97.149	97.981	98.997	100.17	99.952	100.64	99.536	98.752	99.212	100.5	102.97	95.469	98.427
102.76	99.866	98.414	96.794	96.082	102.38	101.97	101.3	103.26	103.41	100.45	100.25	99.163	97.451	104.68	97.03	99.582	100.35	100.81	95.812	100.92	103.16	96.769	99.543	101.43	99.823	96.806	99.324	100.47	102.98	94.181	101.95	103.78	102.3	98.917	99.385	102.23	106.78	102.14	98.43	104.46	102.85	95.965	97.949	99.7	102.6	98.71	101.69	99.643	102.06
106	98.368	103.56	97.199	101.26	97.444	101.23	97.914	98.418	97.079	103.09	101.02	102.56	96.801	96.44	100.08	97.183	98.833	99.692	98.578	104.54	98.32	95.616	98.984	103.58	101.42	98.548	102.36	97.625	98.229	99.07	101.06	98.062	100.93	98.404	102.61	100.66	99.699	100.54	99.62	101.62	97.189	100.62	100.72	99.66	99.964	98.351	101.07	96.695	101.85
104.68	104.92	106.32	107.8	104.62	104.62	105.06	106.69	100.68	105.5	104.88	104.93	107.19	107.53	106.49	102.69	105.51	103.52	108.65	103.88	103.56	102.95	105.63	107.52	107.87	106.98	104.19	105.93	105.52	106.29	103.58	106.69	105.61	104.74	106.11	106.16	102.97	105.32	102.36	111.49	109.5	102.71	105.04	105.22	108.56	105.42	110.98	106.89	102.86	103.23
106.46	105.8	105.75	104.92	102.23	109.81	102.75	102.27	106.9	106.72	105.09	103.87	108.08	108.91	105.52	109.48	109.9	101.8	105.96	105.35	110.82	106.58	104.09	101.35	109.43	107.49	107.5	108.26	101.97	103.07	104.04	104.01	103.1	103.21	102.24	106.45	111.54	103.9	108.77	108.36	104.49	102.35	109.83	105.05	108.45	107.25	102.25	104.81	105.22	102.89
103.83	103.88	107.24	107.82	106.08	107.08	109.89	106.14	105.09	103.19	106	104.19	104.54	109.14	102.41	111.05	108.58	105.37	105.91	107.96	108.8	109.8	107.66	103.04	106.42	103.85	110.75	105.75	107.34	109.18	105.81	104.27	108.02	108.38	105.39	107.16	106.09	104.25	105.67	104.99	108.84	105.03	104.37	111.18	105.9	103.45	104.41	102.79	109.64	105.41
106.18	107.12	104.66	112.64	107.61	103.69	107.28	105.4	109.4	105.17	107.83	106.61	107.18	103.81	104.39	108.13	109.03	105.07	105	104.37	111.37	105.24	110.8	112.31	108.68	105.59	107.76	106.68	103.62	107.84	104.67	108.12	107.62	107.5	104.41	112.77	106.83	106.17	111.28	108.69	106.49	105.67	110.65	109.82	104.92	104.28	101.68	103.48	102.83	107.62
108.16	109.79	105.8	107.76	105.32	104.99	108.06	102.91	105.04	110	106.85	106.91	108.57	103.13	108.53	110.66	101.09	103.94	108.55	105.71	104.31	103.41	109.27	104.26	99.041	108.72	104.32	107	108.72	107.4	106.39	105.91	103.01	108.54	107.49	103.98	107.83	107	106.4	105.51	104.62	105.71	102.9	105.45	107.14	103.74	107.53	108.56	104.67	105.74
113.43	107.01	111.64	110.56	109.11	110.46	115.43	112.16	117.58	112.49	110.84	108.3	112.12	111.25	114.35	117.69	112.89	114.65	109.41	111.86	114.2	108.61	112.75	111.7	110.57	112.65	106.09	117.38	110.25	108.75	112.55	111.38	115.9	113.79	114.59	107.9	109.06	106.58	113.68	116.93	110.65	108.31	115.37	111.9	115.08	111.83	110.5	111.2	107.4	111.66
100.15	96.397	101.09	103.46	98.211	101.78	95.006	97.492	98.959	99.609	99.27	98.358	101.33	100.47	99.917	97.33	101.34	101.54	99.426	101.53	98.467	99.976	96.184	96.9	103.06	100.28	98.46	103.26	98.756	101.39	105.44	103.58	102.73	100.96	97.56	103.22	98.452	94.458	103.64	104.52	100.85	99.217	97.837	101.43	103.58	103.66	101.54	100.04	100.73	100.16
98.354	101.76	96.361	94.88	105.06	99.162	96.518	102.74	98.486	96.882	105.75	101.6	100.63	98.557	98.249	100.7	100.72	101.88	100.44	96.02	97.368	98.461	96.123	98.334	100.43	98.441	97.91	103.59	97.47	100.14	96.515	99.449	98.261	101.21	96.288	99.819	97.898	98.185	97.119	97.53	95.054	98.515	94.366	100.8	97.698	101.66	95.831	96.598	97.321	100.12
106.32	108.75	103.95	105.08	105.91	105.84	108.28	109.47	103.51	111.85	107.9	109.08	103.76	104.07	103.13	109.72	109.78	105.22	103.94	103.87	106.26	106.87	104.15	109.18	106.17	105.98	103.77	108.16	102.06	102.74	105.98	106.94	105.21	99.052	106.56	104.9	102.17	102.34	103.14	103.44	107.5	110.79	105.16	106.18	107.37	106.39	104.33	102.2	101.79	105.37
116.21	116.2	116.93	115.32	114.75	120.7	115.22	118.03	116.2	113.67	117.73	113.71	116.1	116.5	111.64	118.74	117.66	115.29	117.24	118.95	111.02	115.61	120.44	119.48	115.2	116.18	117.35	117.96	115.83	114.72	113.79	114.68	112.29	116.22	113.56	111.93	119.1	115.49	122.48	114.65	119.44	117.84	119.09	116.98	113.21	114.37	115.14	117.61	113.63	117.02
105.94	106.23	109.27	105.09	107.18	112.42	106.38	106.31	109.95	105.28	107.31	101.85	103.9	107.14	105.01	104.67	101.5	105.41	103.27	104.72	104.75	102.97	107.98	103.04	108.9	107.89	109.23	106.01	103.6	105.02	108.63	102.58	99.935	106.53	102.53	107.19	108.41	108.91	108.49	109.4	107.72	102.89	107.26	107.54	101.82	104.21	104.03	101.39	104.77	107.66
106.89	105.12	106.96	103.14	107.21	102.77	109.14	104.18	105.58	104.7	104.72	107.82	104.85	108.46	103.46	102.65	108.32	109.36	101.74	109.63	105.68	105.72	108.77	109.22	109.48	110.21	107.38	105.08	107.82	105.16	110.09	105.53	106.58	106.58	104.89	110.31	107.41	111.67	103.78	105.42	107.37	102.21	110.49	104.32	109.04	106.87	105.01	107.02	107.45	103.7
102.32	99.818	103.13	101.38	101.7	97.155	106.23	100.7	99.053	101.22	96.562	99.857	101.44	98.502	99.111	97.852	104.11	96.424	103.07	101.51	98.507	97.2	100.76	105.2	96.461	100.3	101.55	101.3	100.69	96.663	98.583	102.23	100.79	98.59	102	96.81	100.49	102.77	100.51	98.862	103.83	95.11	99.428	98.897	99.791	102.86	99.931	93.399	102.21	101.66
107.16	109.29	104.79	107.42	104.4	108.42	108.59	110.62	105.36	106.05	104.38	100.33	109.33	105.66	108.54	109.13	101.99	104.7	105.97	108.15	104.93	105.97	107.83	102.62	108.2	107.88	106.86	107.14	104.75	105.51	106.35	107.1	105.86	105.34	102.78	104.71	105.16	103.19	105.65	110.36	107.76	107.25	108.65	103.79	106.9	105.86	105.21	102.93	106.42	106.44
106.43	107.4	104.63	101.83	101.68	103.85	103.28	103.78	105.91	105.71	104.69	100.91	102.16	102.56	106.04	101.36	104.69	98.508	104.83	105.53	101.23	102.67	101.77	105.25	104.11	103.41	99.05	107.8	104.99	103.01	104.47	102.5	105.5	104.54	104.7	101.44	102.54	103.43	93.951	103.62	102.58	108.29	105.74	99.67	110.2	105.44	101.99	101.88	104.66	104.1
113.32	110.27	111.38	113.29	111.71	113.03	111.62	109.86	111.41	109.83	109.86	110.38	116.37	115.59	113.13	108.75	113.38	114.57	114.71	116.47	114.09	111.86	113.63	115.05	112.56	116.09	112.4	114.89	112.77	109.78	114.46	107.96	110.71	108.5	112.23	112.23	113.33	110.68	110.57	117.03	113.27	119.5	117.77	109.93	113.66	109.98	110.27	115.07	111.06	114.38
107.77	110.38	110.72	108.55	111.38	112.74	114.96	110.29	110.14	113.24	110.52	109.25	109.93	112.27	118.72	108.63	110.08	113.77	109.55	112.74	114.59	112.52	112.28	111.51	110.96	114.21	112.06	111.49	110.18	112.02	111.2	110.29	111.03	105.04	108.89	109.43	109.74	112.12	112.69	108.1	111.66	114.13	114.03	111.89	112.53	114.93	108.11	106.6	112.07	105.64
106.43	101.16	105.01	107.68	100.87	103.01	106.69	109.17	102.79	103.74	104.64	100.42	108.03	106.55	102.91	108.71	107.72	106.02	100.88	106.45	105.57	101.46	102.57	101.37	104.24	104.53	107.13	107.98	109.04	103.43	102.98	103.09	107	104.45	109.79	110.16	104.01	105.01	108.45	108.9	109.09	106.52	106.17	103.54	109.34	107.91	102.37	106.58	106.38	107.37
98.902	101	99.433	100.87	103.42	97.881	97.82	106.69	97.867	101.97	97.999	106.43	102.13	97.713	103.49	101.61	98.607	98.752	99.812	101.45	101.55	100.49	102.55	100.28	97.113	101.06	101.64	103.63	101.21	102.55	98.131	104.27	101.32	99.137	99.511	99.738	100.17	97.106	103.69	99.523	101.91	99.601	97.296	103.52	98.272	101.45	99.507	97.948	101.98	99.631
109.37	102.27	108.38	110.95	112	109.78	104.92	108.58	105.3	103.02	106.92	104.83	104.73	113.34	104.33	107.56	104.21	108.37	109.37	107.1	111.59	107.03	108.56	109.84	103.89	102.82	109.05	104.84	106.57	102.67	108.7	105.26	98.721	104.13	109.31	104.54	107.58	107.5	106.56	107.13	105.96	108.64	105.53	108.62	107.11	106.76	107.57	107.2	107.41	107.16
112.93	109.55	113.31	111.58	112.02	112.92	109.32	112.31	114.1	112.37	113.74	114.25	108.69	110.44	110.45	111.02	104.95	114.96	110.27	114.35	107.5	106.5	115.24	110.31	110.89	113.39	110.16	108.03	114.17	110.8	114.38	110.55	108.67	111.42	111.1	113.97	110.34	108.68	112.75	108.64	109.56	109.09	115.88	111.84	112.62	105.36	115.77	110.86	111.8	107.81
104.38	102.08	102.94	105.95	106.36	101.67	98.446	103.45	104.83	108.89	99.803	109.47	102.55	101.31	110.98	102.08	105.31	104.99	108.19	108.16	103.96	106.89	110.38	104.52	100.51	106.99	108.79	101.21	107.43	102.23	107.78	106.11	104.47	105.41	105.28	102.6	104.05	109.84	105.49	99.933	103.83	109.01	104.71	102.8	103.99	109.08	101.72	103.38	103.84	108.16
104.11	102.09	102.88	101.59	105.81	103.34	105.79	106.7	106.89	103.35	109.13	109.41	102.09	104.2	107.85	109.24	105.78	106.16	103.89	104.09	101.42	104.24	103.27	105.43	106.97	107.09	102.09	104.61	102.45	106.46	109.01	108.51	107.55	100.84	102.95	107.51	107.14	108.74	106.6	104.23	98.441	105.94	109.34	107.11	107.55	103.98	104.37	110.7	102.39	104.99
122.73	122.25	121.69	122.78	117.15	118.01	122.57	118.79	115.39	114.91	118.21	119.63	115.54	112	116.37	117.02	121.24	118.81	121.8	116.39	117.45	115.97	114.07	118.74	119.91	117.23	119.28	120.49	117.85	116.43	119.3	115	119.02	111.65	118.36	117.08	115.16	120.09	118.33	118.45	119.12	117.09	121.05	122.8	117.04	108.09	115.31	119.29	112.66	118.51
107.47	109.65	106.98	104.89	108.11	109.19	105.89	105.61	102.32	105.61	111.82	107.34	106.94	106.13	102.63	104.49	108.3	104.23	102.66	104.45	108.62	107.63	104.32	106.25	116.65	107.54	101.68	105.27	107.55	101.4	106.7	106.9	105.12	100.47	104.81	104.59	105.78	106.77	107.62	107.18	110.69	105.82	108.27	106.31	104.94	110.15	107.44	106.32	104.66	106.93
108.49	114.03	115.38	108.65	108.6	114.57	115.26	112.4	103.27	117.13	113.9	118.07	113.83	105.97	111.15	109.82	113.94	112.39	107.47	111.62	111.37	112.67	114.44	109.17	113.81	109.7	112.39	111.26	114.24	108.68	111.01	109.1	113.19	108.54	109.15	110.68	108.14	110.5	108.85	112.28	115.09	112.2	109.12	112.11	113.67	115.57	113.9	112.82	107.72	117.36
109.5	107.08	116.32	104.42	110.56	109.44	111.04	110.73	113	112.31	108.02	107.61	108.29	113.95	114.11	108.89	115.5	110.32	113.53	114.17	111.27	113.78	110.31	114.89	111.62	110.75	113.1	113.69	111.5	112.57	115.5	111.07	115.52	109.94	111.15	110.25	115.1	111.67	111.68	110.03	108.39	106.87	107.76	113.38	109.57	110.48	109.21	112.85	111.62	110.88
101.87	100.62	105.38	106.18	104.42	107.15	110.63	101.77	107.04	110.51	107.19	108.69	106.98	108.07	107.43	99.366	106.59	106.43	107.53	103.45	107.21	103.09	101.86	108.34	105.17	108.06	108.12	105.33	105.87	107.1	100.86	108.55	106.77	110.45	108.85	111.53	110.63	108.68	108.22	104.29	110.27	109.74	104.35	108.11	103.14	109.59	108.82	105.42	104.82	105.94
113.37	111.93	112.38	111.4	106.83	111.38	111.81	109	114.85	112.76	108.47	113.2	112.52	113.52	113.14	115.13	112.05	112.21	110.45	113.71	110.17	109.57	111.83	111.66	110.91	113.22	111.11	109.31	113.09	109.89	112.85	105.74	116.32	114.26	109.54	115.68	113.71	109.6	112.53	113.84	109.42	113.38	114.73	112.84	115.72	112.03	114.37	110.65	112.62	112.51
110.23	101.44	107.39	108.22	105.34	111.85	104.34	104.56	108.14	106.77	108.57	109.44	99.243	106	105.22	110.57	105.76	108.58	107.64	109.98	103.33	110.03	105.4	107.49	109.21	105.59	105.52	107.19	104.26	105.67	108.78	110.08	113.63	103.99	110	103.98	107.25	105.25	109.93	106.43	104.5	107.24	108.94	108.73	103.53	105.2	105.9	108.41	104.04	106.84
104.69	97.938	107.3	110.12	105.02	104.34	109.85	108.99	103.7	109.66	105.64	105.67	105.61	105.41	106.29	107.52	106.5	106.23	106.18	103.2	103.52	107.71	109.96	108.12	105.32	102.05	108.87	108.86	100.92	105.57	108.34	110.14	104.12	106.5	105.9	110.08	104.19	106.51	106.47	109.1	106.11	105.1	104.99	106.73	107.73	106.79	109.72	108.58	110.73	103.85
110.61	108.27	110.51	113.06	105.09	113.74	112.61	113.36	112.6	111.03	111.03	110.56	113.54	108.96	112.06	108.93	114.7	114.35	112.17	104.98	110.72	108.52	113.4	109.21	115.29	109.11	110.89	115.54	110.16	108.2	114.1	110.25	109.3	113.61	111.94	110.23	110.06	112.13	110.92	109.95	106.09	110.78	108.77	110.49	108.03	111.28	112.23	112.73	114.71	109.6
117.63	117.41	119.1	122.77	111.41	116.87	120.02	117.37	118.17	118.78	120.76	113.06	115.95	118.43	117.96	117.3	119.73	116.31	117.1	118.07	118.69	116.08	122.51	117.89	119.39	115.3	116.25	114.57	119.95	116.89	114.78	116.31	121.26	115.83	116.32	119.21	118.7	116.7	114.63	119.38	117.38	122.59	118.98	116.13	121.63	120.43	117.7	117.7	117.75	115.65
110.48	106.15	101.14	105.18	106.17	104.04	105.79	107.89	106.68	104.14	104.44	98.5	107.34	109.86	107.93	102.67	106.25	105.47	107.67	108.26	101.29	103.31	104.71	106.39	105.58	106.03	104.2	102.27	105.08	103.59	108.22	103.76	106.69	104.25	106.83	108.44	107.71	105.41	109.3	104.88	107.35	107.24	104.58	110.52	103.4	106.06	105.59	102.57	109.66	104.9
113.6	112.88	111.35	111.93	115.64	113.35	112.18	107.46	108.86	108.97	115.57	109.88	111.38	111.12	114.37	114.73	108.01	112.46	109.22	110.94	110.72	111.83	112.1	109.78	114.27	110.5	110.14	110.98	115.79	114.02	112.61	105.74	112.35	114.32	112.55	113.74	112.68	112.82	110.64	110.11	113.31	111.81	106.4	114.21	112.13	109.6	111.17	112.17	109.03	116.13
115.15	117.25	118.61	118.15	123.87	117.57	117.66	118.69	118.84	119.34	113.94	119.38	116.9	118.63	121.98	114.3	112.53	115.66	121.25	118.17	116.68	117.76	123.98	118.2	120.45	115.55	113.61	117.65	117.38	114.8	116.73	120.95	115.53	115.58	118.89	117.32	116.79	118.24	118.23	118.82	117.34	117.42	111.99	115.97	117.37	115.27	121.63	118.21	115.06	118.17
113.86	111.49	109.3	110.99	112.27	110.69	113.38	113.18	109.47	112.38	109.2	109.07	112.49	115.44	115.03	115.38	114.27	107.23	115.48	114.47	113.26	108.65	111.36	114.44	114.85	111.49	112.26	110.41	113.16	109.39	111.12	112.53	108.67	112.82	109.02	110.68	109.45	113.73	110.49	110.42	110.82	113.63	115.67	109.61	110.27	113.67	113.12	111.36	107.85	112.03
102.52	105.21	103.55	101.88	111.9	106.05	104.38	103.4	103.56	104.87	106.79	103.87	104.56	103.56	104.29	103.09	104.81	110.32	103.22	107.75	104.69	106.17	106.21	106.51	107.22	104.95	105.04	105.91	108.23	104.41	110.07	104.89	104.09	99.655	106.67	107.18	104.72	106.12	104.84	102.78	106.64	107.08	106.27	103.03	111.14	105.66	112.21	108.57	107.52	107.62
108.66	110.75	107.17	106.39	109.73	111.49	111.13	111.93	108.47	112.35	110.31	108.5	108.96	111.21	115.39	110.67	111.72	110.91	110.17	109.75	113.69	116.7	114.29	107.65	111.58	107.44	109	109.33	112.12	111.24	112.68	107.55	107.73	111.76	111.28	106.05	110.6	114.87	107.05	108.44	113.11	113.48	115.3	113.22	112.48	109.03	106.4	110.08	112.13	105.05
101.76	100.6	98.168	98.747	104.1	98.796	101.89	100.35	102	99.37	97.818	97.271	97.226	100.11	101.56	102.66	104.1	97.343	96.542	99.162	96.742	99.794	100.44	99.982	105.77	101.7	100.09	99.587	98.488	105.43	102.08	94.617	99.529	95.851	97.502	102.5	99.846	95.029	94.846	99.184	97.797	97.935	99.02	98.979	102.5	97.657	102.43	97.982	101.79	99.276
114.42	114.76	112.46	112.89	112.49	110.8	113.89	112.82	109.48	108.63	113.82	113.2	114.89	112.48	115.64	115.4	111.28	116.09	113.83	113.87	113.35	115.05	111.59	108.81	110.67	110.95	115.36	110.57	108.32	111.88	114.39	111.54	113.96	116.3	113.45	110.55	113.96	110.6	111.9	113.35	114.18	111.06	111.38	112.53	109.38	117.01	114.03	118.62	116.91	107.9
113.59	107.39	110.85	110.06	109.69	111.87	110.38	111	111.02	110.05	112.41	112.25	114.06	107.76	111.01	110.21	114.72	108	110.78	110.85	108.48	110.23	111.37	115.21	112.31	112.76	111.97	109.62	116.49	113.95	114.01	110.15	107.39	108.55	112.87	110.36	116.83	111.01	111.69	108.82	111.37	111.52	109.93	114.38	110.06	112.07	114.31	110.7	110.48	112.66
105.16	104.97	104.67	109.98	105.77	105.47	105.18	102.49	108.14	104.68	108.05	107.49	110.34	99.575	107.7	105.56	104.88	105.05	105.7	107.63	104.85	108.01	105.06	102.89	106.32	101.37	103.43	104.88	109.25	106.84	103.62	105.88	109.67	109.39	107.4	104.41	104.74	105.49	107.8	100.81	101.52	105.25	105.72	102.94	101.78	100.77	106.84	103.67	104.74	101.71
109.51	110.9	109.42	111.49	112.01	108.36	113.71	111.07	114.6	111.76	112.14	107.63	113.17	110.8	113.1	112.4	114.57	113.83	109.18	107.82	110.8	115.01	108.46	111.92	112.26	112.2	111.45	111.71	112.19	113.66	110.31	110.17	112.19	113.07	111.06	104.7	109.12	114.23	106.77	110.88	109.51	107.23	112.37	108.25	111.85	113.12	109.45	113.25	108.69	112.56
106.42	104.95	104.6	107.89	106.53	110.38	106.39	105.19	108.25	105.57	102.2	102.9	111.54	109.62	104.74	106.03	105.52	106.68	108.65	102.58	102.3	107.74	105.31	114.76	108.01	106.01	113.2	104.88	106.13	105.88	105.71	108.02	110.31	105.34	103.53	102.96	103.75	107.72	108.24	104.29	109.27	108.75	105.41	107.8	101.28	103.13	103.53	101.46	108.05	107.9
120.32	113.8	110.24	112.47	108.93	109.41	115.07	109.09	111.69	113.96	112.58	112.64	109.63	113.83	110.33	112.57	111.66	111.24	110.52	109.18	114.02	112.65	117.52	114.1	113.23	116.1	113.78	113.3	114.85	107.81	108.42	110.21	109.02	113.04	112.31	111.9	110.99	112.5	111.69	110.12	112.47	109.43	110.94	110.64	115.45	110.93	114.54	111.86	115.39	111.83
107.16	105.52	105.21	102.92	108.35	106.54	106.41	104.63	109.15	104.04	106.21	106.49	106.3	110.71	106.85	104.69	103.74	103.38	105.96	108.92	105.31	104.35	104.97	106.6	107.13	102.6	105.36	107.57	104.31	105.33	104.31	102.42	110.24	106.53	108.86	104.65	106.11	103.97	105.66	110.2	103.83	102.63	104.44	99.75	103.23	106.41	106.48	108.4	102.92	107.4
112.85	108.37	110.5	117.66	110.78	114.28	108.03	112.11	108.73	112.45	110.65	109.66	110.54	110.89	107.84	114.22	114.22	111.14	108.3	106.75	112.24	112.57	109.69	112.74	112.24	109.55	104.85	113.24	109.59	114.36	112.7	110.37	114.87	114.47	114.85	115.2	113.86	108.91	111.23	109.93	112.1	110.91	112.53	111.29	104.56	112.51	109.65	108.31	109.93	109.9
103.64	99.245	96.633	98.563	102.75	96.262	103.4	99.108	99.24	98.95	99.656	102.91	102.37	99.967	98.865	101.09	99.371	97.039	102.68	96.577	97.775	96.309	99.829	96.547	95.561	98.492	99.285	106.69	102.42	100.15	100.04	106.07	101.58	96.83	99.8	99.799	101.87	100.69	102.1	99.978	98.707	95.387	95.664	102.36	102.29	102.17	106.73	98.934	100.41	100.96
98.956	97.356	99.246	104.48	100.34	100.15	102.89	102.71	96.909	95.966	101.6	103.3	98.136	98.63	102.69	101.28	100.55	100.68	99.257	100.04	100.22	98.96	100.51	99.227	98.149	102.96	100.88	96.68	99.225	102.63	103.64	94.365	96.747	98.696	99.984	100.17	99.241	102.12	99.031	100.2	102.32	102.51	95.28	99.854	96.304	100.31	97.758	101.44	103.62	100.57
99.072	98.592	98.926	99.754	99.833	100.31	103.66	100.3	97.129	99.598	97.283	100.14	102.05	100.1	100.19	99.227	102.24	98.08	100.26	96.534	96.118	99.833	101.65	101.4	99.464	97.348	95.178	102.8	100.08	97.945	95.828	98.756	98.831	98.456	103.4	92.915	100.21	99.213	101.2	101.92	99.964	98.756	99.187	96.904	103.73	101.85	97.352	99.705	96.766	102.24
97.851	98.38	102.05	102.48	101.62	97.827	101.68	103.41	99.072	102.3	100.5	104.88	98.027	100.23	99.34	100.8	101.5	99.718	103.92	97.176	98.837	98.132	103.37	105.21	102.45	95.718	97.12	101.06	99.344	100.02	96.999	101.95	98.664	101.66	97.089	103.32	102.72	99.21	97.819	100.8	104.82	98.061	99.78	98.236	97.267	98.34	108.54	97.794	95.763	97.417
109.53	107.47	111.7	109.99	111.52	105.99	109.74	108.44	109.99	107.41	108.5	109.47	108.35	108.57	116.02	110.25	110.65	109.22	105.28	109.51	108.86	112.2	106.4	111.31	112.41	111.96	111.05	114.36	108.09	110.34	109.05	108.37	107.82	114.45	112.99	108.48	114.49	110.78	111.95	110.24	107.75	105.52	110.68	108.46	109.11	112.17	111.76	112.88	107.45	111.69
100.89	106.14	104.41	100.59	107.51	106.91	100.22	104.04	103.38	107.82	110	105	107.53	106.07	102.78	108.21	109.28	104.2	103.97	110.13	104.25	100.24	104.13	107.07	106.99	105.4	108.39	105.83	104.87	105.82	107.52	107.08	106.09	101.69	103.49	103.92	106.68	102.69	106.97	109.84	106.55	108.02	106.43	99.985	106.49	105.36	103.1	111.24	106.47	111.57
108.44	106.5	108.47	108.78	107.28	104.84	107.58	104.2	106.83	105.6	105.77	102.61	104.74	104.03	106.81	106.38	104.63	109.12	107.56	107.65	105.03	108.84	108.04	107.32	106.7	106.98	109.03	106.01	104.2	109.21	109.72	107.66	108.46	108.69	105.17	105.24	103.94	107.46	108.61	108.2	111.25	104.61	109.51	101.78	111.07	103.73	111.31	106.67	105.57	106.75
109.65	111.27	111.36	113	104.98	113.9	108.51	106.73	107.8	114.98	107.27	112.28	112.62	108.99	114.53	107.77	112.73	105.34	110.18	110.89	114.31	110.5	109.85	110.89	112.24	109.94	109.32	108.76	112.09	109.16	113.84	114.64	111.34	110.49	107.01	112.05	112.46	110.68	111.6	107.68	107.94	109.08	107.56	109.08	108.96	102.44	109.55	111.21	111.41	116.05
110.79	108.12	110.4	113.86	111.86	108.9	115.15	110.62	110.57	108.61	113.21	107.41	109.38	108.48	112.53	110.66	110.33	106.01	107.78	112.7	104.23	108.59	108.49	111.66	108.77	110.66	112.58	110.61	113.09	109.34	111.82	110.93	109.16	107.48	107.71	109.17	113.59	109.27	107.59	110.93	111.48	112.27	104.69	107.84	113.56	113.24	107.32	112.42	109.19	105.46
111.16	109.06	115.28	113.55	107.15	108.64	110.31	110.95	115.8	109.34	111.19	108.98	115.48	109.14	116.99	110.81	107.31	106.6	108.46	110.26	113	114.91	114.65	116.02	106.58	114.42	109.24	110.7	111.74	110.92	107.01	109.89	106.99	113.49	114.51	108.79	112.37	115.56	110	113.83	111.68	113.54	111.78	109.55	109.7	112.62	115.96	109.48	108.79	115.36
103.48	105.52	109.59	107	103.9	104.79	106.88	108.23	110.4	104.11	106.04	106.19	109.98	101.99	104.6	106.48	109.03	102.52	107.2	104.53	105.49	105.04	103.88	102.07	109.43	102.48	104.3	105.87	105.35	108	107.76	104.52	104.02	106.72	109.75	108.52	109.81	108.42	105.93	106.91	102.14	103.55	105.02	108.89	108.67	109.24	106.23	107.24	105.63	105.11
105.93	108.2	111.45	102.88	105.75	103.85	108.08	105.81	101.71	113.13	105.26	107.81	103.82	104.93	108.25	107	103.06	105.76	106.73	104.43	107.19	103.42	106.68	106.74	103.69	103.47	106.98	102.54	105.66	103.29	103.83	105.94	107.93	107.76	109.13	105.98	103.57	104.45	105.44	103.34	107.3	99.669	105.61	105.73	104.68	107.63	101.57	105.59	104.62	106.41
102.81	104.37	106.03	103.3	105.6	104.76	103.46	104.42	109.86	106.26	101.08	106.94	107.32	108.13	102.41	100.28	105.8	107.72	108.69	105.89	103.31	105.69	108.12	109.87	105.78	103.97	108.56	108.59	103.06	102.92	102.19	111.31	106.65	105.78	100.82	105.23	112.71	106.6	104.6	111.05	106.39	109.9	107.45	108.54	101.81	105.22	107.01	110.56	107.22	105.83
110.33	108.21	113.27	112.28	113.5	110.78	112	106.11	113.15	105.55	110.81	111.42	110.84	109.06	109.6	110.04	107.48	110.72	110.83	108.9	111.59	108.47	112.46	111.13	113.23	114.7	107.33	110.37	110.75	105.89	110.54	112.2	108.29	110.28	108.38	115.16	112.09	105.9	112.63	107.34	110.32	109.23	106.09	109.93	106.92	108.34	110	114.03	112.48	109.46
120.77	119.04	119.7	115.26	115.65	115.57	117.37	118.33	119.62	113.01	114	120.64	116.92	115.98	114.39	114.97	116.23	118.9	117.41	120.2	119.21	119.99	113.82	113.82	118.93	116.73	116.79	115.35	116.87	115.84	119.08	121.77	115.9	116.01	115.98	124.61	118.26	114.07	116.81	119	121.57	115.01	122.35	117.65	120.59	118.71	118.66	117.28	119.85	125.46
112.67	111.92	107.36	112.89	112.19	111.06	112.69	108.41	107.63	109.51	105.73	104.68	110.46	111.07	109.69	111.44	109.21	110.26	109.1	111.13	111.46	113.53	114.81	107.6	110.46	106.42	109.87	111.65	110.21	108.52	111.05	106.57	110.28	115.53	111.72	105.75	109.66	112.29	108.41	109.09	110.99	112.77	110.24	106.45	111.08	108.82	109.78	108.46	109.34	108.31
113.44	107.94	112.03	110.54	113.69	113.97	111.48	110.73	112.33	110.79	108.38	109.84	111.31	110.67	112.62	113.19	114.41	113.19	108.5	110.55	114.41	108.38	107.17	110.49	114.56	110.81	112.9	108.24	111.52	115.98	112.98	112.04	107.74	112.73	112.12	105.41	110.82	106.87	112.43	115.25	111.63	111.29	112.55	113.3	113.92	112.65	113.49	109.96	111.09	113.75
101.67	103.3	104.86	102.52	107.41	107.21	108.06	100.57	104.11	107.23	106.12	109.39	108.58	106.95	104.67	103.57	102.53	105.99	102.23	107.38	106.17	103.56	102.43	101.5	103.48	106.27	108.28	100.16	104.83	106.05	110.72	100.67	108.14	107.45	105.53	106.84	101.87	106.97	108.62	101.71	102.57	99.669	106.56	106.99	99.391	105.64	106.3	101.95	106.05	102.09
110.04	110.72	112.61	107.28	109.44	112.24	109.85	110.62	112.02	108.73	106.61	113.95	113.64	112.15	113.69	110.46	111.86	108.35	116.67	107.79	111.57	110.87	112.82	108.62	108.35	112.58	108.25	109.54	114.67	112.23	109.03	111.44	112.38	111.86	110.96	110.56	112.95	109.31	108.61	115.2	110.52	109.06	114.52	112.28	105.57	107.1	110.61	114.33	112.69	109.59
102.84	106.8	103.16	106.32	106.1	106.13	107.21	107.69	103.52	107.4	105.63	104.83	105.29	104.88	109.92	105.57	108.26	104.26	106.88	106.75	100.75	108.18	107.06	105.39	104.51	105.63	107.95	105.18	107.83	102.99	102.86	110.01	107.4	103.82	103.45	105.26	104.14	103.81	109.14	106.49	103.59	105.69	111.56	105.22	108.98	105	102.63	104.9	101.09	107.29
119.87	116.85	119.7	115.88	113.87	114.54	116.48	119.16	115.35	114.94	118.15	118.7	114.3	114.95	118.6	116.46	116.13	115.63	116.89	117.62	119.49	115.38	114.14	117.77	114.51	114.3	120.41	112.37	114.76	119.02	115.29	116.18	119.79	114.09	119.15	115.06	117.65	114.58	115.33	118.16	114.62	117.29	116.17	113.82	114.82	116.54	115.41	116.93	117.57	118.88
105.81	102.41	107.69	104.87	105.17	106.21	104.92	109.02	109.97	103.25	107.6	106.38	111.21	110.89	102.26	107.77	104.98	104.95	97.762	109.16	104.7	104.98	106.56	110.16	112.09	100.33	102.11	107.74	109.7	104.67	110	108.54	103.32	105.29	107.14	111.33	105.26	104.54	104.43	106.81	99.053	108.8	105.43	103.39	107.03	104.33	108.01	106.72	102.01	106.83
109.03	102.81	104.4	106.79	103.5	109.64	106.9	106.15	107.97	107.93	108.78	105.24	100.03	106.11	102.14	105.56	106.17	107.79	105.87	104.25	106.83	103.34	107.21	107.01	107.09	104.94	107.24	106.3	102.35	104.83	100.23	103.47	108.31	99.989	106.75	110.45	109.5	105.87	110.26	105.2	106.42	105.2	106.64	108.67	102.41	106.54	104.04	104.73	108.5	109.85
109.95	109.58	112.87	108.13	113.97	114.91	105.84	111.92	113.38	109.87	107.49	109.5	109.49	113.39	113.04	109.87	110.18	111.56	111.7	107.85	111.89	112.95	116.37	109.79	115.68	111.78	110.03	111.74	112.67	108.18	113.68	113.02	112.46	115.06	114.93	112.62	112.18	114.05	112.92	111.64	114.08	113.22	116.4	112.23	112.31	114.06	111.3	107.4	114.17	113.62
103.45	102.81	99.103	104.38	99.864	95.009	102.67	97.392	103.41	97.646	97.602	100.35	100.95	102.15	101.11	98.874	97.619	100.97	98.112	103.3	99.746	103.25	99.506	100.31	97.662	96.204	101.27	101.5	103.3	95.403	97.476	96.207	101.13	101.58	100.05	102.44	100.08	101.02	102.71	101.63	100.26	97.538	101.5	100.06	98.728	98.074	101.69	99.358	104.14	97.84
102.02	98.964	98.851	103.03	101.6	97.584	96.701	97.674	101.26	96.946	96.277	101.77	99.15	100.74	95.037	99.053	99.528	100.27	94.384	98.952	102.31	97.069	103.79	99.926	99.737	102.22	100.06	100.68	95.152	101.44	98.098	102.35	97.783	99.394	99.17	97.298	98.386	99.467	98.28	98.781	97.763	103.07	98.621	98.455	102.48	94.339	102.99	95	96.387	101.72
100.81	102.1	102.39	108.46	102.55	99.149	101.88	101.11	98.756	104.92	100.67	97.65	104.7	100.17	106.47	98.805	101.83	101.43	102.31	101.16	103.84	104.35	104.43	99.983	99.27	99.162	100.66	100.33	103.1	101.4	102.4	103.34	103.2	101.48	102.1	101.38	102.95	100.09	100.62	104.03	98.897	105.73	103.41	104.27	96.953	102.58	99.588	101.05	101.88	103.42
116.91	122.83	117.64	113.1	118.42	114.13	113.72	116.71	113.56	120.26	119.27	116.38	118.09	112.68	119.43	115.67	118.75	122.82	115.24	113.71	114.34	114.68	115.12	118.35	116.03	117.92	115.58	114.04	120.02	117.52	115.49	116.63	116.78	118.4	121.31	119.38	120.3	117.27	114	116.54	117.08	117.06	122.24	116.23	113.75	115.38	120.37	117.7	115.46	119.77
102.42	102.35	106.4	107.28	104.27	103.68	101.66	105.96	104.36	102.53	101.03	103.78	102.04	103.56	106.68	104.72	103.84	104.33	109.32	107.8	101.09	109.37	104.31	107.47	106.37	105.22	106.03	107.37	102.72	108.18	104.35	104.54	107.34	107.83	111.15	109.09	103.13	108.63	103.07	105.89	105.3	108.28	108.67	101.51	108.74	109.97	105.04	105.91	110.17	104.67
105.78	106.74	109.01	110.6	104.92	104.29	108.56	105.03	106.64	106.71	107.17	110.96	104.61	102.45	105.84	107.14	105.1	103	104.01	105.27	106.39	104.83	104.78	108.99	106.46	103.3	103.78	106.88	106.29	106.14	107.08	106.33	103.07	104.9	100.91	103.38	102.89	109.68	104.6	103.72	102.04	105.43	101.09	108.94	101.64	99.047	102.97	105.81	108.2	103.35
111.73	114.21	107.14	110.48	110.1	112.85	113.44	110.66	110.86	115.75	113.65	110.81	115.21	110.5	113.96	113.91	111.97	108.17	113.58	112.24	109.71	109.9	109.07	112.94	113.4	115.1	108.56	108.78	109.63	112.59	110.7	111.88	111.53	110.86	110.78	114.72	110.24	113.29	115.72	112.72	113.36	112.21	110.62	108.72	114.94	108.71	115.87	114.37	113.77	107.67
102.28	102.31	103.22	100.44	109.17	99.215	103.3	100.85	101.01	101.76	101.36	104.16	101.72	98.166	97.356	104.58	94.853	106.95	97.002	101	103.18	101.55	102.76	105.2	98.707	101.23	102.42	101.65	99.976	99.296	105.53	97.589	99.291	105.64	98.185	97.179	102.02	102.01	98.097	101.62	101.87	100.26	101.59	102.12	101.99	98.984	99.356	105.26	102.21	98.42
110.12	110.8	115.78	113.94	111.61	112.58	105.39	108.92	109.26	111.31	113.86	111.2	112.49	108.42	112.94	110.43	113.34	110.14	110.38	107.7	111.74	113.13	110.7	108.99	108.81	116.47	113.35	111.55	109.84	113.07	110.3	109.02	108.31	111.12	114.66	111.08	107.55	107.98	107.23	112.13	108.86	114.1	114.91	110.3	113.01	114.86	114.49	110.03	110.93	112.17
107.26	104.91	109.02	107.21	104.66	104.87	104.4	104.6	104.07	105.68	105.64	107.71	108.54	108.77	106.36	106.49	106.98	104.17	108.09	101.96	105.27	108.52	107.63	108.45	100.95	102.78	106.53	107.96	106.4	105.5	103.13	106.26	106.47	109.01	104.7	103.79	105.86	105.41	106.1	104.64	104.55	108.1	103.32	103.04	107.38	102.55	102.8	109.42	107.88	111.06
100.56	108.45	101.77	100.81	102.61	103.44	107.76	105.83	105.88	103.7	102.3	101.95	106.44	107.66	104.96	104.68	107.13	106.61	108.22	99.855	104.64	104.8	104.77	102.76	102.19	105.47	105.15	101.24	102.4	105.01	103.47	103.86	100.47	99.8	104.99	103.4	103.09	102.92	99.423	109.56	103.67	104.7	111.51	107.33	103.08	106.34	106.02	105.42	104.21	107.57
108.88	105.89	105.91	104.53	105.44	108.54	108.36	105.01	107.58	101.03	104.45	106.95	111.14	104.85	107.3	104.69	103.77	101.54	105.27	101.62	105.51	105.71	110.92	102.31	105.02	107.14	106.57	110.2	106.24	110.44	106.24	110.47	103.68	101.94	108.28	105.41	106.25	106.98	100.16	102.26	107.22	108.43	107.94	106.71	101.08	105.95	109.99	105.15	103.56	105.92
114.24	112.25	107.81	110.36	113	114.91	114.26	108.25	110.15	114.36	113.04	115.35	113.93	111.27	112.71	111.92	112.22	112.86	108.13	114.71	107.57	109.83	113.44	106.59	116.14	111.54	111.13	111.55	113.12	108.95	111.72	113.73	111.21	113.93	111.61	108.8	112.55	111.61	110.68	111.82	108.7	111.74	108.51	113.5	113.81	112.08	113.68	112.72	115.86	107.81
113.03	110.94	112.75	112.71	112.9	110.08	109.01	113.27	113.58	111.49	107.11	108.3	111.73	110.52	114.19	110.24	116.44	115.29	111.93	109.97	111.92	110.27	109.89	109.63	113.25	113.85	114.7	113.81	114.64	107.2	107.98	110.99	112.65	112.34	110.12	109.81	112.83	114.11	113.89	113.95	112.57	111.23	111.25	111.13	110.94	107.97	114.56	107.14	113.8	112.41
112.3	109.95	107.75	113.25	106.48	110.78	113.92	110.11	110.71	109.95	108.96	111.53	111.9	112.79	112.45	107.96	109.63	109.03	108.79	114.02	109.62	111.15	110.69	109.8	106.33	109.1	106.85	111.72	110.71	108.54	109.9	108.42	111.3	112.44	111.1	112.46	113.89	110.18	110.99	112.86	107.94	114.78	116.56	108.82	112.16	113.97	108.06	114.9	114.24	112.54
105.17	107.71	104.49	106.67	107.33	102.01	107.56	107.92	105.3	106.9	109	106.86	109.93	104.62	107.83	113.32	104.39	105.54	107.61	105.63	105.77	104.34	103.9	107.39	106.07	111.01	102.85	106.73	106.4	108.8	107.36	108.54	105.08	105.46	108.63	103.6	112.73	105.94	103.08	107.91	108.43	105.84	104.84	105.95	106.44	111.02	109.11	106.02	110.36	107.34
106.17	106.9	107.58	105.25	106.31	109.15	110.1	106.39	105.59	105.99	107.76	105	109.72	109.12	111.3	105	107.07	102.91	103.51	108.13	106.72	104.7	104.47	105.22	107.2	108.99	108.64	104.89	108.84	108.69	107.34	104.02	104.94	106.11	107.9	107.49	110.78	106.01	107.21	108.71	110.15	107.93	107.92	107.39	103.05	104.36	104.58	110.23	101.46	105.83
101.92	105.62	105.02	107.13	105.07	104.84	110.4	103.66	103.78	109.9	103.84	112.48	109.35	103.54	103.6	103.15	109.84	104.31	105.82	111.11	107.84	107.05	105.13	105.57	103.52	102.43	104.94	105.61	111.45	104.67	108.58	105.26	106.48	105.47	107.53	106.79	105.54	106.58	107.68	108.54	101.15	106.33	104.08	104.5	103.74	105.44	106.47	104.3	104.36	107.63
106.42	103.32	103.58	105.36	105.64	105.89	108.07	105.1	106.19	108.44	107.06	105.73	110.13	107.63	107.2	109.36	110.03	103.56	107.97	109.65	105.55	106.17	106.34	100.24	109.44	108.35	107.34	108.73	103.15	107.47	104.33	105.95	106.1	105.6	104.76	103.23	104.49	109.52	106.22	106.33	103.86	110.58	110.05	108.71	106.91	107.93	103.4	106.22	103.7	105.9
114.26	113.04	113.6	113.81	111.61	111.76	108.36	109.82	112.03	112.47	112.92	112.14	109.55	111.34	115.41	110.63	111.6	111.06	115.08	110.26	113.1	113.03	110.71	113.86	104.55	109.68	112.45	106.17	108.89	114.58	115.78	109.5	112.16	110.87	110.45	113.95	111.74	112.61	108.76	114.44	109.54	111.65	110.45	110.25	109.49	111.08	108.76	112.97	108.82	111.09
95.375	97.941	97.024	99.803	99.243	103.06	103.13	100.61	98.376	103.2	101.24	98.228	103.17	101.23	106.24	98.438	99.593	97.121	103.12	101.74	99.266	102.34	101.93	99.138	100.73	98.113	103.35	99.78	99.822	106	101.03	95.956	103.31	100.24	98.412	104.53	100.65	99.659	99.174	96.894	101.31	103.62	104.14	99.867	101.06	100.96	101.34	98.597	96.168	100.59
101.64	105.61	104.23	106.52	105.29	104.21	103.89	103.48	107.13	104.81	106.18	108	104.73	106.84	106.11	104.36	107.13	103.21	109.68	105.1	104.01	102.96	106.94	109.75	102.12	107.68	105.38	107.01	107.27	109.42	103.85	107.12	106.38	110.26	105.34	103.76	103.43	101.58	108.05	103.66	103.68	106.29	107.36	106.27	103.47	101.63	107.12	108.7	105.79	105.42
114.33	110.31	106.94	114.37	116.25	110.44	108.74	113.32	112.26	109.28	112.68	109.71	111.73	111.97	113.94	107.75	113.15	110.18	112.06	111.91	116.88	113.04	116	105.93	113.57	112.59	110.46	113.3	110.74	111.96	108.24	111.41	111.5	108.18	112.84	114.89	111.46	111.49	112.47	111.4	109.42	117.35	112.28	113.69	113.92	113.43	109.62	113.52	115.06	111.21
100.78	99.24	102.72	99.345	102.14	100.76	104.13	99.828	102.93	98.419	93.952	99.751	99.166	101.51	102.96	99.576	97.556	102.48	105.31	101.67	100.86	100.01	101.07	100.75	101.79	100.2	99.761	97.089	95.319	97.307	100.47	100.53	100.21	98.14	99.481	96.864	98.864	99.594	98.962	100.69	101.92	99.003	96.726	101.67	100.52	97.494	96.688	102.14	98.537	99.194
108.95	112.43	108.79	104.21	112.14	115.17	108.39	106.96	111.15	113.56	109.93	111.15	114.95	109.74	110.36	109.64	110.61	111.2	108.94	111.46	113.04	109.38	108.35	109.87	111.51	110.04	112.02	109.86	112.79	114.91	115.55	113.08	109.34	116.62	113.78	108.87	109.95	109.82	107.36	108.8	111.23	110.44	111.05	113.74	113.91	106.65	108.85	112.06	110.5	107.43
111.67	111.94	113.78	113.13	109.18	109.39	108.98	116.69	114.12	113.73	111	115.53	110.79	116.57	110.26	117.28	114.75	112.24	111.42	112.48	113.64	111.75	114.14	111.71	110.69	115.61	116.32	107.82	109.93	111.59	112.84	115.66	112.35	110.5	112.6	115.81	111.46	115.49	110.88	109.71	111.32	110.32	114.73	115.79	109.34	110.12	115.26	114.51	109.18	112.37
107.26	102.18	102.6	107.85	107.34	106.02	103.04	106.4	106.83	103.89	106.84	104.46	105.78	100.99	107.73	108.56	103.75	103.21	105.42	105.75	106.92	103.08	104.86	103.6	105.91	106.71	110.6	106.56	105.11	108.2	108.84	106.38	107.4	106.38	102.92	105.3	104.24	102.78	106.13	107.5	103.95	106.57	107.81	105.82	110.88	105.26	104.09	106.11	109.13	106.04
110.29	109.37	106.87	112.82	108.89	113.67	106.53	110.82	112.94	112.45	113.12	112.3	115.92	108.09	108.62	113.69	110.5	111.04	109.65	111.06	110.38	110.02	105.98	112.39	111.26	115.81	107.71	112.86	112.26	108.75	113.23	109.44	112.36	111.37	113.99	110.09	112.85	111.06	111.23	110.64	115.97	112.97	113.95	110.82	110.78	113.77	113.66	111.57	110	110.51
100.27	103.47	102.04	103.7	101.25	107.42	105.47	107.51	99.995	103.76	104.3	103.04	105.6	105.01	105.93	108.81	103.66	104.26	105.51	103.74	105.6	102.79	107.24	102.72	101.01	105.94	99.811	106.55	98.65	104.49	106.12	107.74	106.09	103.4	105.74	99.461	110.15	107.95	108.5	102.11	104.12	104.75	104.56	101.8	101.88	99.759	102.83	102.54	105.99	103.49
99.374	97.631	100.6	97.842	95.33	100.57	99.082	100.42	102.45	101.78	95.586	101.19	97.028	99.796	106.21	104.81	99.581	100.51	97.466	102.05	100.25	99.123	99.954	98.411	101.8	97.99	98.303	101.41	102.14	99.918	98.129	97.992	102.12	97.213	99.503	94.153	99.52	98.973	98.344	98.967	97.742	99.587	100.28	97.869	94.814	100.73	100.2	99.321	104.82	103.57
107.89	107.36	103.55	108.02	104.13	106.91	106.15	104.03	108.99	110.83	104.43	110.58	107.69	104.11	103.13	105.06	109.98	106.8	113.18	106.68	104.25	106.25	110.33	105.33	105.87	105.91	108.34	106.78	106.73	108.99	101.63	108.76	101.47	102.34	109.3	109.59	106.6	108.24	107.29	105.38	106.01	105.15	105.62	105.6	104.25	111.53	103.64	113.61	105.71	105.66
113.39	119.25	113.91	118.72	121.55	117.1	117.31	114.92	116.75	126.47	113.98	115.52	121.09	121.47	117.84	119.1	115.43	117.78	121.82	115.62	117.8	119.84	116.55	115.55	116.36	117.77	122.13	121.4	117.84	115.72	119.25	118.19	120.29	118.7	120.8	119.54	114.8	118.29	120.81	120.24	118.06	116.27	120.89	112.3	117.88	116.98	113.47	115.44	116.85	118.89
115.5	113.05	112.26	116.09	116.89	113.95	111.58	111.49	110.62	111.39	111.49	110.26	111.31	113.54	111	114.49	114.24	111.04	111.45	111.13	111.5	109.57	114.41	107.77	109.03	110.61	107.74	115	107.66	107.41	111.34	110.22	116.37	111.27	114.48	112.85	113.15	108.48	112.27	111.9	110.66	110.97	110.96	111.34	111.11	107.83	110.12	113.02	108.75	111.29
105.14	108.54	105.3	105.51	108.48	109.47	109.79	106.34	107.97	108.29	106.45	106.85	106.99	108.02	104.73	102.41	105.84	102.19	104.14	103.08	106.01	110.08	105.62	111.05	104.37	106.15	103.47	109.19	105.41	108.52	103.77	106.7	105.04	104.63	101.71	103.49	109.97	104.88	108.66	103.6	105.11	106.47	104.63	105.41	104.2	109.31	105.79	107.08	105.94	102.43
108.21	105.93	104.5	106.56	102.48	107.76	107.92	100.05	105.51	103.56	101.33	104.15	111.89	112.87	108.31	105.14	97.759	104.96	108.14	107.17	97.511	103.92	106.15	108.6	109.98	108	107.11	104.6	106.5	101.37	105.19	107.14	102.47	108.47	106.6	106.76	104.02	107.08	111.51	106.53	104.49	104.26	109.74	105.81	102.95	103.56	105.98	106.49	105.59	107.48
106.3	103.75	106.02	103.96	108.33	113.14	106.89	108.64	108.92	108.79	110.86	99.189	113.99	108.81	110.99	109.22	104.63	105.52	105.67	109.48	104.99	109.47	105.15	104.66	105.22	110.33	104.09	108.73	104.25	102.58	108.91	100.8	110.07	110.47	106.29	110.56	106.61	107.92	106.5	106.39	109.26	109.92	105.67	113.49	108.54	104.91	105.8	104.96	105.59	110.73
107.22	101.67	101.69	103.37	101.9	106.51	104.05	101.2	105	106.3	101.95	102.51	103.3	105.9	104.83	108.78	104.7	105.87	101.79	106.64	105.04	101.34	104.71	106.67	104.27	105.37	102.76	106.64	108.08	105.84	103.31	102.8	103.01	102	101.78	105.7	104.2	100.9	106.08	104.04	99.595	106.83	105.25	104.92	104.65	104.37	106.89	101.09	105.82	109.34
106.45	104.99	104.17	103.66	103.44	109.56	106.98	105.64	107.2	106.76	103.61	105.62	102.83	106.02	103.16	107.4	104.06	108.51	107.29	108.97	105.62	105.04	106.94	105.93	111.25	103.85	99.441	103.34	110.38	104.92	107.65	107.35	101.19	105.97	107.79	107.83	108.74	106.96	110.32	100.37	103.52	104.92	106.51	104.47	101.95	103.29	100.98	105.34	104.26	106.37
109.93	108.69	109.76	109.3	107.99	111.17	112.31	112.14	110.17	106.98	107.67	110.79	108.44	108.83	112.3	108.3	110.53	109.18	107.16	111.8	108.4	112.09	109.37	111.22	114.76	107.21	111.09	108.9	109.76	109.4	112.11	112.58	105.67	111.05	109.51	112.78	107.35	106.89	105.25	111.64	108.87	111.11	111.52	106.17	112.31	107.2	114.18	109.41	107.9	107.2
111.75	111.33	115.66	112.35	113.36	111.38	110.93	112.26	113.06	108.87	113.68	114.2	115.02	111.88	109.8	111.3	114.97	113.52	111.17	115.67	110.46	113.75	107.32	111.35	111.52	110.56	111.65	111.28	114.49	113.11	118.97	111.88	114.35	111.17	113.65	113.12	110.9	113.34	113.33	111.6	110.02	114.75	113.97	111.04	115.24	114.43	112.89	109.8	110.27	114.12
109.62	109.26	106.53	113.92	106.51	109.43	113.26	111.37	111.37	113.49	110.66	108.36	111.77	115.42	110.41	114.47	110.57	110.81	113.18	111.38	109.93	109.84	107.76	109.78	109.62	116.53	114.53	116.02	110	110.39	110.54	117.28	109.87	112.14	116.16	111.88	105.91	109.78	112.87	110.45	107.47	111.72	113.75	110.3	111.1	113.13	112.91	110.36	109.9	107.63
102.43	100.83	100.17	105.64	103.89	101.87	97.051	102.58	94.744	99.812	100.17	96.358	103.12	99.235	104.26	100.45	99.586	105.9	98.721	97.316	97.463	99.776	100.98	101.47	103.09	97.299	96.738	100.24	100.48	101.96	101.94	100.4	106.19	100.6	103.85	99.586	102.65	96.699	102.3	99.454	98.713	106.5	99.189	105.26	101.44	100.26	103.09	101.29	100.06	101.08
109.97	109.84	112.96	112.08	111.48	111.22	109.32	106.73	115.22	108.33	112.12	106.62	111.05	108.74	111.25	110.08	108.53	117.28	112.19	106.81	109.04	107.66	109.63	112.42	107.86	107.03	112	111.03	110.57	112.89	110.23	110.04	110.86	111.31	112.4	114.26	108.62	115.48	109.19	109.95	110.58	107.56	110.75	115.11	114.93	109.88	108.85	111.73	110.99	116.34
111.57	113.17	109.05	112.73	113.93	111.2	113.07	110.42	108.5	115.37	112.88	108.25	108.38	109.02	115.46	112.44	114.27	108.97	113.4	111.25	111.01	112.88	114.84	114.84	114.55	112.71	111.63	110.86	108.72	112.05	109.16	107.69	111.92	110.16	117.08	111.4	112.19	111.24	113.93	109.25	111.19	110.36	116.83	111.18	109.78	113.19	113.16	105.68	107.97	112.52
115.68	109.09	116.34	111.66	112.75	107.35	112.07	111.91	111.14	113.56	108.56	113.53	113.77	112.09	112.24	110.92	109.68	111.8	111.28	113.51	114.55	108.22	107.52	116.01	106.97	113.47	115.02	115.19	118.16	114.28	113.83	113.28	105.54	111.99	111.29	112.17	114.13	111.42	113.98	113.39	109.54	107.43	120.73	107.4	110.91	110	107.78	112.23	111.86	105.08
110.09	112.51	110.69	111.22	111.8	109.95	113.92	105.6	109.58	111.95	114.19	112.9	107.45	112.99	111.1	112.67	110.02	108.9	112.01	110.52	114.56	109.48	113.82	112.91	110.61	110.31	110.9	111.97	113.69	108.88	111.71	113.44	112.72	115.45	107.4	109.8	110.34	112.72	112.99	111.85	111.64	107.88	110.87	112.91	114.45	116.96	111.18	110.53	112.74	112.16
104.55	106.44	109.69	103.84	107.35	104.75	107.28	108.08	107.77	106.13	107.87	108	107.6	106.83	103.38	103.96	109.33	106.77	106.18	104.05	106.9	108.02	104.21	103.68	103.29	107.71	105.28	105.88	109.32	105.26	105.91	107.11	106.26	106.74	107.52	100.32	99.041	108.27	107.22	105.84	108.36	102.66	109.16	103.39	108.35	105.34	105.1	104.5	107.14	107.82
105.69	107.03	107.13	104.53	109.04	105.74	110.82	106.79	107.08	107.34	106.73	111.45	109.77	106.76	109.92	108.03	105.61	107.84	107.65	101.16	104.72	107.41	104.35	106.24	107.63	105.23	106.55	107.46	102.64	105.11	103.85	105.77	108.77	105.75	109.05	107.89	105.8	110.5	109.33	106.19	103.22	103.78	103.36	107.1	106.56	104.56	102.92	107.3	106.34	105.83
110.44	107.14	111.23	105.91	108.2	108.23	108.01	109.23	106.06	109.49	109.7	113.52	109.82	108.8	108.82	112.49	111.69	109.19	109.18	108.72	112.29	109.63	109.74	111.83	107.18	114.56	109.92	110.82	110.33	109.86	110.96	104.95	103.74	109.21	104.97	108.44	113.58	110.81	108.65	110.65	108.31	109.81	108	109.5	106.62	109.38	111.19	105.34	107.19	107.2
102.87	106.56	106.09	102.55	102.52	106.33	107.34	103.97	100.31	102.85	106.57	108.38	103.75	98.856	110.36	107.1	105.85	106.94	108.15	105.87	105.64	104.88	101.36	104.81	98.948	108.18	104.48	99.209	101.94	106.5	110.92	106.51	105.8	106.12	106.84	108.5	106.25	104.01	106.26	107.7	105.04	102.85	103.21	102.7	103.82	103.9	107.07	107.23	107.03	105.83
111.41	111.88	113.92	110.47	113.94	111.39	110.89	110.97	115.73	113.4	111.81	113.56	116.78	113.46	110.53	114.07	110.71	108.61	106.78	115.1	114.1	114.56	112.44	110.56	112.46	111.96	109.35	113.64	114.92	112.19	118.94	115.18	105.7	108.26	113.3	107.65	110.51	112.62	110.35	111.92	110.19	108.19	110.2	109.38	113.24	113.39	110.65	112.09	110.83	113.21
103.5	98.706	103.97	104.3	105.25	103.76	100.84	109.64	108.7	105.09	108.53	111.28	102.26	106.37	106.6	107.66	107.08	106.02	106.42	107.92	109.51	105.41	106.01	101.33	103.59	106.02	109.54	105.35	106.49	103.46	105.5	104.07	104.73	102.58	105.6	107.44	108.27	103.82	110.54	111.36	104.26	103	106.03	107.98	103.21	105.44	108.71	106.93	103.46	106.18
113.25	108.38	112.27	112.37	111.06	109.46	105.48	107.27	105.75	112.63	119.55	113.7	112.45	110.64	112.32	112.61	110.61	110.01	113.28	113.51	110.69	106.87	112.12	108.46	114.72	109.54	112.36	112.72	112.79	112.66	111.77	112.77	115.19	112.01	110.5	111.67	112.86	112.73	110.42	110.45	111.54	111.92	109.56	107.96	111.67	109.52	109.22	114.68	116.05	109.8
103.75	102.93	97.415	103.51	102.8	102.06	99.156	101.37	96.158	101.74	104.02	97.6	103.53	101.13	100.7	101.71	98.646	98.81	99.609	100.25	97.988	97.719	103.59	101.09	102.02	103.38	104.43	98.69	101.73	102.95	105.14	100.21	100.02	98.589	104.13	98.895	98.537	104.53	99.755	102.44	99.529	100.99	98.274	103.96	97.764	103.34	96.238	103.82	101.09	100.51
106.2	109.99	104.5	100.29	110.17	107.69	104.29	102.14	105.75	105.9	107.49	102.68	108.72	107.17	102.14	106.87	107.02	105.77	109.93	107.65	102.34	103.54	105.27	103.69	104.71	105.77	107.34	104.11	102.37	101.13	100.29	110.71	104.27	102.4	101.76	105.65	100.05	108.72	108.67	103.63	106.57	102.9	104.36	105	103.63	105.66	101.62	106.89	105.22	106.52
106.26	104.67	101.36	109.06	108.19	101.13	111.13	103.45	110.42	101.89	108.04	106.58	104.44	104.71	107.44	106.52	105.64	104.03	104.39	104.87	103.66	106.31	105.69	105.05	101.59	106.18	106.44	104.67	107.46	103.8	104.95	104.79	103.08	104.83	104.45	106.15	108.81	103.63	107.97	102.59	103.83	104.1	103.27	106.41	103.95	109.59	108.49	105.84	104.4	105.98
114.32	109.79	108.89	109.65	105.33	110.92	108.94	112.42	111.61	113.02	108.99	113.99	114.32	109.36	111.26	109.14	111.54	113.59	108.42	112.69	110.27	107.5	108.45	109.33	114.5	111.46	107.26	106.97	111.27	113.03	113.6	111.4	110.97	111.12	112.41	107.04	108.12	112.4	109.13	109.75	111.16	111.8	110.2	114.19	111.46	114.58	112.99	107.31	108.55	106.32
102.25	108.96	107.33	105.6	105.06	106.58	105.43	102.69	107.64	106.21	107.19	101.83	101.52	107.76	102.83	101.25	105.89	111.66	106.83	110.52	106.28	104.93	108.9	106.27	107.81	108.13	105.58	104.31	104.88	105.94	108.57	109.29	105.92	108.62	107.57	110.3	109.49	105.45	103.67	107.14	108.82	106.89	106.64	101.21	102.72	106.12	101.44	103.72	108.17	107.61
108.91	103.47	105.97	106.78	107.8	107.77	108.99	101.73	105.38	103.45	106.24	102.61	106.89	106.3	104.76	109.29	107.65	106.52	108.8	107.8	109.63	110.22	106.01	105.59	111.03	109.84	110.48	104.67	110.22	107.64	100.8	108.55	106.34	111.46	102.67	104.17	107.38	105.6	106.53	105.76	108.99	102.8	111.98	108.9	105	102.51	109.3	108.56	105.14	108.85
102.42	105.82	103.79	106.66	102.83	106.84	105.66	108.42	102.1	104.35	107.75	102.87	101.89	106.99	106.4	104.25	105.37	101.39	103.86	100.93	105.95	107.81	105.81	107.76	104.38	105.03	104.39	103.86	100.11	105.27	102.84	109.11	106.93	106.32	106.76	107.63	100.91	108.68	103.79	103.58	107.67	107.7	102.4	106.99	106.18	103.43	107.61	107.12	103.96	106.35
106.12	108.8	106.82	105.35	105.6	112.86	107.58	105.45	106.86	107.19	107.8	107.98	103.3	107.23	106.2	108.13	111.07	109.78	102.91	102.23	109.48	102.99	107.37	103.37	102.44	107	107.13	106.53	106.8	105.03	107.67	103.8	104.44	106.91	103.54	103.77	106.12	104.8	105.99	106.29	104.89	104.41	101.8	106.65	103.92	103.09	103.77	105.92	108.98	110.08
102.28	103.96	105.6	102.63	105.78	105.99	104.95	103.21	105.2	110.16	104.79	110.8	99.817	108.23	104.26	108.09	104.16	103.48	104.5	103.24	102.12	102.65	105.52	105.42	106.03	107.64	104.25	106.89	105.96	107.37	108.83	103.63	104.96	108.82	104.77	103.86	107.57	103.85	106.85	102.87	98.976	109.52	104.78	109.52	104.54	106.89	107.73	108.4	104.5	101.3
106.59	102.09	111.39	108.96	103.56	104.21	103.51	107.25	104.83	105.33	101.74	104.15	105.12	107.63	107.69	102.11	106.65	104.79	105.67	107.51	105.48	105.24	108.44	103.34	106.98	106.07	102.97	105.25	103.64	106.16	109.43	103.3	107.02	104.15	103.08	103.6	106.77	103.73	105.91	103.26	106.29	107.92	107.47	103.93	106.36	105.3	110.26	111.62	105.49	103.74
112.02	113.29	109.8	106.68	114.05	114.79	111.45	107.95	105.68	110.8	115.39	112.2	114.05	111.97	107.93	112.98	115.46	113.97	109	112.9	110.26	114.45	108.26	111.21	115.22	110.23	109.33	112.32	113.15	112.6	111.69	111.3	109.63	114.42	112.64	112.31	115.39	107.66	109.49	112.46	111.68	110.06	115.79	116.25	112.07	111.08	114.39	111.1	111.76	114.86
102.13	99.982	98.536	97.623	97.368	98.777	101.49	95.391	98.554	99.546	98.001	98.799	98.465	97.421	97.973	99.708	95.684	99.072	104.64	98.98	98.4	99.419	102.41	100.33	100.28	100.8	97.129	100.41	94.666	98.407	99.104	98.043	96.766	102.38	103.32	100.99	97.833	101.36	97.996	101.39	96.81	97.188	101.87	101.14	102.7	103.22	103.58	100.38	98.059	102.21
113.41	114.11	109.72	113.72	111.79	112.89	111.91	110.07	112.02	110.78	110.75	109.14	110.2	113.37	114.55	114.68	110.06	111.75	110.98	114.18	111.86	112.43	108.98	111.48	109.11	111.09	112.04	114.16	109.89	110.34	114.47	113.26	111.3	114.38	110.3	118.49	112.59	112.12	109.67	114.49	110.43	110.73	114.71	111.23	112.23	112.38	112.16	111.25	111.91	107.85
104.89	106.86	102.09	105.12	99.073	109.39	104.84	102.51	107.67	106.49	104.33	102.84	106.19	105.62	102.1	105.08	107.51	105.47	108.03	105.86	102.78	106.06	112.14	103.27	108.87	104.84	106.3	100.32	110.06	106.91	105.87	104.28	106.74	110.36	101.75	108.6	106.88	104.63	104.78	107.94	104.04	102.21	107.28	103.99	109.25	104.97	102.67	102.28	106.11	104.58
115.76	111.89	112.47	108.46	108.39	113.93	116.69	109.59	108.82	114.88	109.57	114.05	115.21	116.51	110.99	114.11	112.48	112.66	115.19	117.26	104.33	112.88	108.17	110.21	114.9	107.47	113.79	112.87	113.25	108.14	109.24	113.29	107.3	109.29	110.45	111.19	108.35	111.85	109.51	112.16	114.69	111.69	112.33	110.38	113.63	112.7	112.2	107.73	114.61	112.09
106.75	107.8	107.26	112.92	109.22	101.7	106.76	108.53	110.12	101.16	108.75	108.1	106.61	101.64	105.34	107.26	105.12	109.16	103.44	104.82	104.38	109.14	110.55	106.62	107.42	105.41	104.75	107.35	107	107.71	105.6	103.03	106.2	108.78	106.75	110.75	101.88	108.47	107.91	106.58	108.68	110.39	106.48	108.9	103.57	106.1	105.42	106.8	105.66	106.43
105.8	107.78	108.02	106.27	108.02	102.54	104.72	104.24	108.02	104.29	105.93	107.45	104.85	109.61	109.45	104.42	102.1	107.12	107.1	109.47	108.6	106.44	104.3	112.01	100.97	103.24	104.53	109.76	102.24	106.96	109.02	106.62	106.81	107.72	107.19	107.49	101.9	106.59	98.931	105.72	104.82	106.85	103.51	101.82	105.25	102.39	107.11	102.32	109.01	101.71
103.15	103.44	103.25	109.41	106.16	102.59	98.116	105.27	101.27	103.88	107	105.73	101.9	105.62	105.19	103.37	102.3	103.52	101	103.56	106.06	105.93	106.23	105.71	105.41	108.27	105.6	103.27	107.24	106.81	101.06	104.81	106.75	104.9	104.23	104.31	104.08	109.81	107.01	106.06	103.62	105.45	103.52	106.38	104.79	104.12	101.98	100.06	100.98	105.87
114.82	117.34	116.94	115.92	121.47	118.36	116.09	115.88	117.17	114.58	115.21	114.7	114.37	114.9	115.34	115.53	114.1	115.46	113.51	112.14	118.95	114.47	118.76	121.76	116.5	114.61	114.49	118.56	114.72	112.91	116.4	117.7	115.87	115.29	114.21	123.07	119.53	117.16	119.18	118.41	118.99	113.23	113.29	116.65	117.31	115.9	119.06	116.25	120.3	116.74
102.52	106.7	105.35	107.93	105.96	107.17	104.46	100.72	104.01	104.62	104.57	104.92	101.83	103.46	103.91	105.24	106	104.05	105.13	103.86	108.61	104.2	104.06	102.2	102.81	99.66	104.75	105.37	100.6	108.16	106.26	106.4	103.86	104.87	104.77	107.26	100.75	102.17	102.73	103.86	100.86	105.15	104.99	103.94	105	105.15	104.91	100.82	106.65	103.19
103.33	102.69	100.96	104.11	98.941	100.5	98.078	101.61	98.078	103.51	100.22	98.2	95.311	102.99	98.563	99.769	102.03	105.87	96.414	99.946	99.746	103.11	101.09	100.54	101.38	96.992	101.11	99.095	100.55	100.28	100.04	97.708	102.48	99.745	102.52	101.51	99.284	97.357	104.19	103.35	100.51	100.92	98.769	91.375	103.34	105.18	100.5	98.266	102.77	101.15
112.18	115.67	111.1	112.71	111.6	111.36	113.1	107.95	112.95	105.02	110.69	113.55	110.32	109.4	108.97	108.51	112.58	109.63	113.09	110.59	114.5	108.63	116.94	112.31	107.71	108.19	113.26	112.91	114.11	109.99	112.13	112.85	110.51	115.54	109.16	114.1	108.47	113.36	111.89	110.12	114.19	108.85	108.42	113.7	111.61	111.76	114.09	113.29	111.88	114.17
97.464	99.029	98.359	100.98	100.26	99.028	100.94	98.836	102.23	102.82	96.2	98.885	103.05	100.18	103.96	103.22	101.97	97.607	99.222	99.634	101.27	101.17	103.42	104.59	98.955	98.207	100.06	102.63	99.176	100.4	100.04	98.112	103.95	100.59	100.16	99.755	98.835	106.75	103.43	101.53	101.06	98.529	100.29	93.597	104.05	104.14	103.45	102.06	100.37	96.151
104.71	104.41	104.36	108.51	108.51	102.75	104.28	106.59	112.46	109.04	106.81	103.38	105.96	111.5	104.3	105.38	108.55	105.05	104.48	106.26	108.18	108.52	102.85	108.46	107.09	104.93	106.76	106.94	102.9	110.77	103.08	111.64	105.96	108.32	108.85	106.57	105.78	106.68	105.44	98.793	106.63	103.93	106.94	103.58	107.52	109.48	107.33	103.68	104.81	106.32
110.11	117.76	118.15	123.66	116.78	116.72	115.52	120.2	123.27	120.54	118.04	116.21	121.78	113.04	121.44	120.84	114.78	114.05	117.68	119.26	114.23	118.92	120.86	117.78	113.5	115.82	115.61	118.86	116.97	114.38	121.13	119.96	118.86	116.28	113.98	115.51	116.61	118.65	117.12	114.74	117.23	115.65	116.36	118.1	116.02	112.81	114.13	116.45	114.52	116.98
115.06	112.2	115.31	109.34	111.99	113.14	111.93	118.22	113.77	114.59	112.93	109.25	110.63	109.22	109.54	107.39	111.34	115.13	110.43	108.72	110.42	109.42	112.99	114.32	112.81	106.81	114.04	110.4	108.82	113.93	113.16	112.62	112.78	117.28	112.56	112.22	112.88	114.34	106.93	114.47	108.73	111.39	110.91	115.65	112.34	108.46	112.99	118.8	113.52	112.47
104.06	107.59	102.81	108.15	104.69	104.08	103.84	104.37	104.89	103.95	104.11	99.705	103.47	105.92	106.01	103.31	107.33	104.12	104.55	107.05	103.83	111.47	109.31	107.89	105.9	104.01	105.35	108.87	104.88	105.36	106.27	108.76	103.54	108.26	106.04	107.24	103.95	103.34	106.13	104.02	103.45	103.43	105.03	106.95	101.4	105.03	104.48	108.4	106.8	107.41
101.56	105.94	106.26	106.66	99.582	104.28	102.28	97.287	105.16	101.66	103.59	102.46	106.38	103.02	107.58	104.62	103.45	108.25	106.58	101.5	102.59	105.66	102.85	106.96	105.18	105.21	106.39	98.463	101.1	102.49	99.579	107.19	103.59	106.44	102.34	105.51	102.79	102.2	104.81	109.3	105.73	106.18	100.98	105.56	104.3	103.7	106.66	106.18	105.41	105.54
109.39	109.38	105.93	107.58	108.08	107.36	105.87	107.8	105.05	104.76	108.99	110.88	106.13	108.38	113.88	106.34	109.24	105.7	106.83	106.25	109.86	105.65	106.86	102.12	106.24	104.49	107.58	110.15	107.45	108.95	107.35	111.17	106.17	105.74	107.99	109.67	104.01	108.76	109.69	106.8	107.27	106.2	108.87	109.67	107.08	104.09	105.25	102.95	108.51	108.05
96.966	94.154	97.093	101.01	99.581	102.23	99.045	96.994	103.12	98.35	103.14	99.64	97.399	101.91	96.732	98.684	96.576	95.191	100.69	96.693	101.57	99.534	99.366	94.389	104.59	99.197	96.157	100.44	105.06	100.7	95.131	99.093	99.514	102.64	98.74	99.175	96.268	105.88	98.142	99.463	99.665	100.14	98.175	100.05	94.639	101.37	104.29	99.713	99.683	96.221
96.156	100.92	102.72	98.712	99.629	94.955	103.28	103.25	99.011	96.939	100.45	97.536	101.25	101.18	100.81	99.689	104.53	100.2	104.44	95.93	100.68	97.886	104.42	100.58	100.57	96.989	101.56	100.18	100.54	99	100.83	97.717	102.22	101.53	98.547	100.79	105.62	102.78	96.142	101.73	93.014	95.361	96.801	99.328	104.8	103.78	101.81	98.907	98.667	99.923
106.33	102.76	105.77	105.17	105.37	104.28	102.1	103.17	108.64	104.66	100.25	106.41	104.21	103.87	107.03	102.58	106.03	106.23	104.96	98.081	100.63	107.34	107.93	105.59	103.63	103.19	108.88	101.93	104.65	106.84	103.61	104.62	103.25	105.39	104.17	106.56	106.21	105.39	106.65	110.04	108.32	107.31	111.62	106.24	108.1	106.34	104.46	109.45	106.76	105.93
98.375	96.894	101.49	98.773	101.29	100.56	96.81	98.041	98.346	98.475	100.83	101.19	97.369	98.571	101.04	103.54	96.481	96.402	96.545	96.731	102.12	97.292	99.195	104.32	101.02	99.484	103.2	101.15	98.105	96.364	101.82	96.943	98.691	98.662	102.16	101.59	105.02	100.76	98.047	100.42	98.353	100.59	93.671	100.45	103.8	94.607	97.302	100.67	100.24	103.14
111.54	110.5	110.45	108.42	113.13	108.79	115.04	110.78	111.54	118.31	111.05	107.23	114.2	106.9	112.09	114.61	108.34	112.59	112.73	109.85	111.5	107.92	110.69	109.31	117.31	112.62	109.07	110.96	109.52	107.96	109.43	105.54	107.77	114.11	110	113.4	108.37	108.31	108.88	109.6	111.72	112.84	114.16	108.68	109.95	112.91	108.6	110.03	111.02	109.92
104.01	101.46	102.25	95.913	106	104.18	102.04	96.6	95.89	95.751	99.183	98.786	100.94	95.825	100.76	103.74	101.01	98.032	99.571	94.926	94.237	100.58	101.35	97.467	96.877	95.387	108.69	99.566	100.41	95.522	96.926	100.12	98.34	97.178	95.783	99.16	98.813	95.488	94.797	104.18	99.458	91.639	100.57	94.448	101.55	102.27	100.98	101.31	97.188	96.945
110.11	111.93	105.78	107.64	107.08	106.77	104.21	107.4	108.05	106.01	104.6	107.31	104.8	104.93	107.48	105.57	105.72	108.38	106.67	104.45	109.39	105.99	106.41	109.92	108.51	106.03	107.13	104.71	108.1	109.27	112.07	105.14	112.04	104.13	105.54	109.95	101.81	109.79	107.98	101.39	108.61	108.89	105.23	107.19	109.38	103.47	106.29	105.67	106.89	102.35
111.74	107.43	110.81	109.35	110.66	114.52	112.35	113.16	109.94	112.24	113.11	114.68	111.58	113.82	108.98	110.31	106.5	115.8	111.4	108.72	111.42	113.93	114.07	111.08	109.38	110.6	107.93	107.14	106.53	111	111.61	110.29	113.27	111.76	112.27	111.05	112.74	109.8	109.86	112.62	111.47	108.68	114.55	112.36	111.73	113.56	110.36	106.13	113.44	114.71
105.06	106.98	107.1	108.37	103.06	106.65	104.49	105.54	102.75	109.99	107.89	106.08	106.44	107.37	110.47	106.23	104.08	106.37	105	103.69	102.76	107.16	107.21	109	102.97	103.81	103.46	106.38	109.55	109.42	105.19	104.59	109.62	106.14	104.37	104.38	108.14	104.79	106.29	101.01	107.41	105.37	104.78	103.82	103.74	108.19	107.99	104.7	106.19	106.08
110.16	111.08	111.55	112.71	108.52	110.3	111.65	110.09	108.85	112.6	111.55	111	112.66	110.72	117.75	113.86	114.57	112.4	113.96	116.43	115.45	114.63	107.37	114.71	107.52	112.26	112.13	109.78	114.77	110.22	109.02	115.28	111.12	110.21	116.09	108.33	111.41	110.18	106.86	112.32	107.83	111.23	108.76	111.56	109.91	110.8	112.08	114.27	113.78	108.79
101.3	106.87	108.38	102.67	101.58	101.65	101.75	107.43	111.64	107.71	103.29	106.16	107.24	106.26	110.21	104.36	106.96	106.56	106.19	104.04	108.33	107.01	105.71	102.49	105.67	104.35	104.59	105.69	104.1	105.66	107.25	111.99	103.85	101.86	102.5	105.18	106.78	106.27	107.32	105.49	104.58	101.08	110.55	103.75	104.07	105.95	105.91	104.84	102.26	105.81
103.1	109.14	108.12	107.95	106.77	103.61	104.86	105.83	105.52	102.36	108.08	100.91	101.06	107.14	104.51	106.28	105.91	105.43	104.3	103.81	104.42	105.43	105.88	107.37	102.29	108.57	104.9	101.96	107.91	110.45	108.77	105.39	100.41	103.92	106.61	102.18	106.37	106.45	104.86	99.728	104.29	102.36	107.4	106.3	105.32	108.57	102.86	103.9	109.07	102.68
105.84	105.78	104.28	109.89	107.59	98.673	108.64	104.73	100.39	106.17	105.87	104.12	109.57	101.51	107.36	109.51	106.89	102.62	105.24	101.66	107.58	105.54	109.77	105.07	105.91	105.58	105.52	107.01	105.89	105.26	104.7	110.71	104.35	101.6	105.71	103.46	101.63	104.08	108.17	108.63	104.66	103.26	105.43	108.56	108.17	105.23	102.7	105.05	108.05	104.84
115.85	117.91	120.23	114.67	120.49	114.49	117.76	115.03	119.02	115.86	121.01	117.24	115.88	121.11	117.65	119.23	118.64	117.39	114.12	119.95	117.33	115.02	120.7	117.85	118.51	112.5	118.92	123.34	118.32	114.83	118.06	119.32	117.23	117.63	116.86	117.96	120.07	119.78	116.41	120.99	117.57	114.25	119.52	119.28	118.12	119.9	119.64	117	117.7	118.5
108.94	115.58	110.73	112.96	111.38	115.33	109.81	107.32	112.87	108.44	112.36	115.31	113.59	112.4	111.89	111.48	110.34	110.71	113.79	110.8	111.62	107.87	117.39	111.47	113.03	114.93	108.15	112.42	113.31	111.42	112.22	107.58	115.73	114.32	113.33	110.29	108.21	114.22	111.64	116.34	109.73	109.67	115.07	110.32	113.44	112.72	106.71	109.95	112.05	113.62
110.35	107.05	111.3	110.03	107.22	110.05	107.96	107.9	116.3	111.44	108.02	108.89	112.05	111.58	109.05	109.16	115.72	110.71	109.25	108.82	113.35	112.1	107.3	113.79	108.14	112.82	108.83	108.05	114.65	108.94	111.32	111.47	108.84	112.46	112.41	112.91	116.55	108.69	112.27	111.85	112.68	112.9	109.06	109.55	108.32	113.92	110.41	114.26	114.74	112.97
106.72	110.16	111.24	108.45	109.93	109.08	110.66	107.21	110.23	114.26	105.71	110.82	110.37	111.05	106.89	109.98	114.44	106.55	108.17	113.79	104.96	110.13	110.59	110.04	110.15	106.28	110.71	114.09	107.85	110.73	107.77	111.57	110.3	108.16	111.24	104.87	106.16	110.33	105.97	110.47	109.78	108.33	111.57	118.57	108.8	107.69	110.58	112.24	111.61	115.03
109.76	109.81	112.67	115.86	112.13	108.09	110.56	110.77	112.98	103.31	109.53	114.68	111.51	112.78	110.68	114.48	113.24	108.06	115.67	111.14	111.98	110.85	113.28	109.33	111.73	106.31	114.17	110.1	109.09	108.67	111.89	111.4	107.44	108.97	113.37	109.33	113.76	111.09	110.31	110.97	110.43	106.75	108.95	112.7	109.21	113.21	111.01	113.35	110.46	110.11
112.55	110.62	111.44	114.42	110.03	111.72	111.78	108.63	112.57	114.38	110.8	113.71	110.14	113.37	114.45	111.53	113.36	112.2	112.51	110.58	113.33	113.23	112.66	110.93	114.43	108.4	108.76	111.49	111.85	106.92	110.48	110.22	111.84	109.38	106.71	116.27	110.04	118.33	109.9	114.55	113.96	112.48	116.67	110.15	112.97	114.78	113.66	114.24	114.75	113.45
98.153	105.51	108.14	106.91	104.03	102.77	111.05	101.71	107.68	104.85	109.07	104.35	102.63	105.49	105.97	108.64	104.78	104.88	110.91	100.31	105.83	107.85	105.07	105.3	104.6	107.63	104.77	103.83	104.68	106.01	107.78	108.91	106.05	105.17	106.26	106.85	106.54	105.68	109.11	101.98	108.97	106.93	105.26	103.92	107.29	105.94	105.5	104.18	103.47	102.52
109.73	104.24	109.53	105.27	108.05	106.55	109.06	107.08	109.04	105.18	107.08	107.5	108.39	107.33	108.97	107.04	105.95	102.83	106.14	106.2	103.52	106.15	105.31	107.42	104.89	107.95	104.39	110.26	105.71	109.14	105.01	107.42	106.43	104.99	106.66	111.12	107.27	103.08	105.62	104.32	109.25	108.13	110.43	109.27	106.4	100.42	105.5	106.07	102.57	100.75
113.05	112.05	114.18	113.26	117.18	116.92	111.98	109.71	110.49	112.79	109.27	109.21	113.53	116.59	111.24	108.16	112.46	113.56	111.84	108.39	112.71	109.19	112.48	113.93	112.8	110.58	113.8	108.18	112.3	110.98	108.02	108.76	111.31	111.9	115.37	115.86	111.38	109.35	113.46	115.14	110.58	111.82	116.17	111.4	120.13	112.36	112.84	109.59	110.71	113.14
104.77	104.02	107.22	111.55	103.81	100.76	107.32	107.9	107.26	109.66	106.37	104.8	108.23	108.06	108.01	103.34	109.1	101.28	106.97	103.4	105.24	110.05	104.2	108.89	104.57	108.12	105.57	103.17	109.12	107.06	105.81	104.89	109.64	107.8	102.7	106.1	107	103.03	104.4	104.8	107.21	104.57	105.61	108.54	105.21	106.9	109	105.95	100.36	100.89
116.01	113.41	113.05	119.53	118.07	117.14	119.9	114.09	115.75	113.74	117.87	117.79	121.59	115.98	118.08	117.01	120	115.83	119.61	115.53	112.7	121.43	119.13	120.99	118.55	116.69	117.54	116.36	117.05	117.36	114.7	113.43	112.58	117.8	118.13	117.57	118.02	117.6	117.37	117.18	115.42	110.02	120.48	115.78	117.09	115.53	115.65	120	117.66	119.97
120.04	116.28	118.21	115.41	112.96	122.36	110.86	119.25	116.49	117.51	115.45	117.87	121.11	116.9	114.21	117.66	117.39	120.3	117.52	118.2	116.72	117.05	119.74	117.59	117.79	119.3	120.18	119.98	115.37	123.41	112.99	119.29	117.6	122.16	117.56	115.46	118.83	118.64	115.55	116.74	120.34	119.02	115.71	117.5	115.14	114.27	119.12	118.76	116.27	114.8
99.777	100.77	101.32	101.51	98.497	101.81	97.402	99.83	100.63	99.607	101.1	98.864	99.488	99.169	96.625	99.435	101.19	97.532	102.55	97.68	98.98	97.391	98.383	97.728	97.938	95.27	99.712	101.44	94.43	97.82	103.94	99.123	103.57	98.413	100.01	103.12	98.093	96.797	97.949	102.23	105.33	103.17	103.91	97.013	99.42	98.576	98.86	103.01	100.35	101.66
102.08	104.22	109.63	106.1	108.53	104.97	105.99	107.7	100.75	104.47	111.56	107.07	103.42	106.39	104.6	105.61	104.62	105.08	108.04	103.96	108.91	99.291	106.52	106.49	104.81	110.16	110.84	106.15	104.14	107.39	105.88	107.88	109.52	103.07	106.19	108.71	100.68	105.88	107.66	109.99	104.41	106.84	103.49	107.88	106.15	109.45	105	106.87	106.17	105.05
97.377	100.32	98.873	97.374	101.01	100.17	97.542	106.84	105.82	102.14	103.31	104.25	100.51	102.33	98.929	103.45	99.207	104.46	98.688	102.7	103.86	99.773	104.9	102.6	101.76	100.64	99.726	95.216	102.51	103.04	98.108	100.35	103.19	100.21	96.779	93.225	98.183	101.52	98.677	102.46	97.345	96.521	100.17	96.273	98.473	97.225	100.52	105.02	99.421	99.87
105.72	107.69	105.83	106.07	106.48	107.79	107.03	107.88	103.69	104.33	103.7	107.01	103.74	105.01	109.71	104.21	110.21	105.94	104.72	106.16	104.61	102.78	101.7	107.31	102.92	105.08	101.33	105.28	104.37	107.46	108.42	103.35	105.55	112.95	106.31	110.64	107.33	105.94	108.65	101.91	102.96	106.19	108.6	106.14	103.54	107	107.71	105.77	103.18	108.86
112.06	106.77	116.22	111.77	113.04	111.45	109.98	112.76	111.51	110.75	109.73	115.74	107.27	106.99	107.75	107.39	111.52	109.23	110.93	108.63	109.85	114.48	112.88	110.74	110.66	109.36	111.81	109.43	113.85	113.54	107.76	112.99	114.04	109.99	112.26	112.32	114.9	112.64	112.36	111.56	112.44	108.53	107.43	109.02	111.6	113.77	111.82	111.98	109.28	112.12
116.72	115.45	114.95	118.75	121.86	120.65	115.81	116.21	114.13	116.61	119.89	120.61	113.86	118.3	120.28	119.36	115.87	114.28	115.4	117.73	115.92	113.29	115.06	112.52	115.46	119.02	113.13	115.84	113.24	115.59	118.65	115.49	120.43	118.02	117.83	113.95	117.29	115.1	118.08	122.03	116.53	119.42	115.16	117.5	114.34	118.6	118.23	115.46	114.47	115.1
104.39	108.34	103.85	101.53	104.85	103.92	108.63	110.35	102	110.66	105.63	105.57	105.15	113.34	107.26	103.74	109.17	105.88	104.75	103.17	106.07	108.16	105.12	108.4	104.31	103.1	105.15	104.75	108.85	108.5	104.25	107.78	108.92	102.69	106.95	103.6	104.15	104.47	104.55	101.38	107.71	105.29	106.12	102.51	102.29	105.59	104.96	107.16	105.14	106.73
108.89	116.06	109.66	108.14	114.8	111.6	110.24	107.24	111.91	113.9	107.78	107.02	110.24	110.38	111.64	110.51	104.48	105.24	114.15	109.42	113.01	116.51	107.03	105.65	108.14	105.9	110.5	107.98	111.29	107.12	111.08	108.16	110.89	109.61	111.14	110.15	108.82	114.63	104.93	108.31	106.12	110.6	109.61	112.13	107.82	113.11	111.14	110.75	115.14	109.99
105.57	102.38	103.5	101.94	101.06	101.47	105.46	103.64	103.28	102.7	109.9	104.14	102.16	105.19	104.82	100.71	107.34	106.68	107.38	106.7	100.91	104.48	107.22	101.04	107.78	103.53	100.5	103.04	105.72	99.988	106.88	106.33	103.99	108.63	101.67	107.65	103.77	100.88	101.04	104.73	100.25	101.81	104.66	106.36	104.02	102.58	103.75	100.24	104.59	106.49
103.06	102.63	102.01	103.97	109.64	107.23	101.01	102.67	109.14	104.58	105.9	106.53	106.02	107.24	100.14	98.31	105.01	105.63	101.3	107.18	108.09	104.07	100.47	102.16	102.64	104	102.72	105.35	106.1	101.95	104.55	104.99	103.43	101.67	106.1	102.87	103.39	107.79	104.41	107.87	104.11	109.49	103.12	102.9	103.14	104.38	99.031	98.575	106.76	109.81
111.77	108.94	113.88	110.05	113.64	113.72	108.91	105.51	108.18	112.39	110.25	110.24	114.49	107.96	110.55	109.76	110.38	112.43	108.44	110.17	110.21	110	112.56	110.26	105.16	109.26	114.27	114.33	110.38	111.92	110.54	113.78	113.09	110.18	115.66	109.82	111.15	114.01	109.98	111.13	114.28	114.84	112.95	104.95	109.19	114.16	114.75	112.79	111.02	109.21
112.38	112.52	113.19	114.3	111.67	106.75	112.19	112.96	113.29	111.04	112.01	112.58	109.45	106.2	112.15	113.01	107.76	112.58	114.59	112.27	113.11	112.54	106.29	112.31	108.94	113.63	112.55	107.14	115.43	112.54	114.02	114.22	114.24	111.55	111.13	113.04	112.06	109.47	113.34	109.11	111.16	108.67	111.95	113.13	113.86	110.16	111.54	107.79	115.04	111.93
110.27	109.07	115.4	112.35	111.96	117.19	110.18	114.47	115.94	118.05	113.45	111.27	114.58	113.8	114.92	106.2	114.83	110.31	114.63	111.15	113.25	113.93	111.8	113.96	115.07	114.64	110.38	106.43	113.22	112.87	111.42	108.14	106.79	113.74	111.08	110.27	116.96	116.99	109.51	112.99	111.45	111.67	110.01	109.64	106.95	109.92	114.48	112.51	117.96	116.66
117.19	113.92	111.1	107.75	115.65	114.36	111.59	112.42	117.12	115	114.79	109.39	109.9	111.72	110.15	107.03	108.89	109.09	111.85	110.85	108.6	111.29	110.94	113.1	108.6	117	118.99	108.92	111.73	111.61	112.56	113.62	108.91	111.05	108.09	110.7	114.63	111.73	110.42	110.24	112.87	111.57	112.8	112.13	114.83	113.73	108.26	106.82	109.83	115.59
105.59	106.16	108.76	100.75	102.22	111.47	102.89	100.81	101.91	100.38	102.69	104.48	99.625	100.57	106.73	107.88	101.81	110.31	105.96	106.86	106.27	106.5	100.32	102.07	109.68	104.58	106.25	108.92	98.911	104.94	103.12	100.08	104.9	104.82	100.08	111.23	106.87	104.82	99.947	108.1	104.17	103.89	107.86	108.87	104.19	103.65	100.33	104.27	104.12	105.2
108.91	98.773	105.87	104.02	109.81	105.73	109.57	106.62	109	105.22	109.4	104.41	105.08	112.18	104.67	106.67	106.97	105.32	104.01	106	104.77	103.9	108.22	112.1	104.97	105.05	105.14	105.91	107.39	105.85	102.39	107.34	109.54	107.77	108.49	104.37	101.98	104.37	102.02	107.16	106.31	107.93	107.72	104.62	101.65	103.16	106.96	104.37	106.21	102.8
115.25	113.42	116.44	112.42	110.59	108.59	105.16	110.65	112.03	107.78	109.23	111.09	110.8	110.19	110.39	111.38	108.2	112.21	109.66	109.98	110.29	108.19	109.62	106.88	113.65	112.83	111.98	112.68	107.3	110.54	112.61	108.78	112.37	110.31	107.41	114.29	110.18	112.43	107.54	111.16	110.86	111.47	107.36	110.43	111.99	104.82	107.34	110.16	106.15	108.3
112.32	112.93	107.42	110.97	110.24	106.39	113.09	112.1	107.5	112.09	109.54	111.38	115.97	111.2	112.07	112.95	108.3	108.45	109.42	108.81	113.22	109.15	107.52	111.6	108.06	110.79	108.66	110.77	111.27	113.95	112.71	106.42	108.4	110.31	107.11	108.59	112.67	107.54	110.72	109.93	113.5	108.43	111.99	109.79	110.06	110.3	108.76	106.92	109.22	114.62
106.22	101.77	109.78	107.12	110.67	104.69	110.38	107.81	104.91	100.81	104.18	106.87	107.71	107.31	105.88	106.22	107.76	110.2	106.2	109.18	110.14	107.58	107.88	105.2	112.8	106.6	99.956	104.11	105.56	105.07	103.6	109.12	104.96	103.14	105.21	108.03	106.78	105.84	109.22	106.32	108.12	99.376	105.36	106.77	104.77	111.81	108.97	104.14	104.31	102.59
105.48	101.1	104.22	109.48	107.67	101.78	104.43	101.9	108.45	101.1	106.96	100.37	108.62	106.44	106.54	101.26	107.06	108.95	103.21	105.91	108.63	107.59	103.65	103.33	102.48	102.34	105.27	107.99	108.85	103.5	106.72	105.94	104.34	105.94	107.01	104.37	107.2	101.76	101.76	101.52	101.15	104.59	107.9	100.51	107.79	106.41	104.87	104.07	106.87	104.7
109.21	114.22	106.45	112.52	108.83	109.67	111.3	111.66	111.45	113.92	110.38	114.08	118.74	104.24	110.02	109.37	109.37	109.99	114.03	115.09	114.05	111.38	108.06	112.22	108.28	109.35	119.13	114.99	110.03	111.67	111.11	112.22	112.86	110.33	110.53	101.98	108.01	116.4	111.84	111.54	108.38	116.24	110.51	116.21	118.68	111.04	115.12	112.57	116.03	114.36
103.97	108.64	102.14	100.68	103.6	105.28	106.89	102.72	105.26	102.95	100.77	102.4	102.92	104.66	104.07	105.83	98.888	105.87	106.99	104.63	106.01	103.82	108.03	100.31	104.25	104.17	103.97	102.11	101.49	103.7	109.69	105.1	104.55	100.44	108.21	103.46	106.5	104.56	108.04	105.55	107.73	104.46	106.11	101.25	106.65	105.02	104.03	106.16	107.9	105.77
110.47	111.05	116.67	108.83	110.32	111.29	114.03	112.35	112.83	116.01	113.34	110.5	112.65	112.66	113.1	112.76	114.4	109.5	112.71	110.18	111.62	106.61	113.99	113.99	105.82	113.25	114.18	110.25	114.89	107.28	109.37	115.02	110.92	113.13	112.51	115.67	110.78	110.84	113.55	113.77	107.44	110.69	108.75	110.94	111.77	115.17	110.05	113.39	113.66	116.21
103.91	109.03	107.48	110.82	104.08	108.23	108	104.38	108.44	106	108.42	108.26	102.86	102.95	100.92	106.45	108.75	112.61	108.36	105	104.16	103.24	106.15	106.82	106.97	111.28	100.29	105.4	105.13	105.7	100.94	105.26	104.06	110.13	106.08	103.3	102.85	105.59	107.7	105.99	107.88	107.88	110.12	109.86	106.08	111.16	103.75	105.92	107.53	108.51
114.47	116.32	112.34	113.72	111.48	113.83	110.95	115.59	112.39	115.93	115.86	112.99	108.37	111.03	114.52	110.3	112.95	114.73	109.73	112.89	111.56	114.46	110.9	112.72	112.31	114.03	108.8	112.51	113.27	110.46	111.07	111.39	113.16	111.54	115.23	114.36	115.28	115.25	114.06	110.65	116.67	109.86	112.74	110.69	113.23	114.68	114.14	109.6	116.15	113.32
102.74	105.68	106.56	102.41	98.333	107.04	107.31	100.88	104	103.66	110.2	105.4	108.79	107.91	102.49	105.7	106.03	102.33	107.01	107.14	105.16	108.2	106.97	105.57	104.52	100.87	102.47	110.66	104.1	103.94	102.87	106.68	108.51	105.35	105.41	106.96	106.34	102.68	108.31	107.76	106.58	103.75	102.73	106.93	103.59	108.76	107.4	106.66	106.72	110.23
101.02	102.78	105.83	99.682	100.58	100.23	103.85	102.66	101.53	96.576	98.983	103.11	99.137	98.607	98.289	103.27	100.86	102.27	99.802	100.89	101.77	98.816	101.84	100.25	97.242	99.986	100.98	98.058	98.877	103.7	100.5	99.351	99.688	100.56	95.952	100.51	100.66	99.879	98.411	100.31	98.063	99.917	100.5	100.08	98.678	100.53	98.719	96.015	100.23	96.874
115.28	115.93	108.73	116.92	113.2	117.72	113.65	116.62	117.92	118.84	113.94	120.62	112.3	113.91	115.08	117.62	113.61	115.82	115.92	116.92	117.11	115.69	113.95	116.9	118.01	117.24	112.88	116.67	116.33	117.11	115.79	117.94	113.14	116.13	117.67	115.44	117.75	117.25	116.82	114.95	116.31	114.52	116.11	115.9	112.62	116.19	118.15	119.37	114.27	112.25
97.137	104.48	103.06	102.68	104.57	101.27	107.05	104.33	105.35	101.84	104.15	102.04	107.93	106.91	107.32	103.7	104.58	106.65	106.26	104.08	105.86	105.52	106.79	104.69	105.74	109.58	107.56	106.14	105.18	104.05	102.61	103.14	103.05	105.51	104.83	103.79	102.44	101.26	101.53	106.65	104.07	107.62	104.82	102.11	106.29	104.78	102.11	104.05	109.08	103.32
103.35	105.85	104.76	108.42	103.28	107.03	102.54	105.45	108.3	106.85	108.7	103.31	102.67	101.94	105.35	104.94	105.68	108.08	107.43	104.23	107.2	106.14	106.01	106.41	103.73	103.72	104.4	108.07	101.88	104.2	106.13	101.59	109.89	103.91	105.35	108.75	101.77	104.36	104.72	106.21	105.2	104.88	106.3	104.87	102.7	108.86	104.71	107.63	104.39	110.62
107.37	109.16	104.7	102.15	103.64	99.333	107.95	101.18	109.39	105.25	107.16	105.49	109.52	107.49	103.58	103.38	108.79	113.18	106.56	108.51	105.59	107.73	104.89	106.74	105.15	103.7	105.56	108.71	105.84	102.59	106.03	104.3	105.31	109.32	108.09	105.44	106.37	106.39	107.93	104.13	102.76	106.08	104.27	102.61	107.03	107.07	106.83	103.98	105.2	102.51
106.38	102.09	103.68	105.67	101.36	105.56	108.48	103.83	110.05	105.14	103.24	105.2	107.17	101.98	102.85	106.53	105.58	105.81	104.41	103.07	105.41	105.37	109.79	107.07	107.71	108.33	105.76	104.82	104.72	105.96	103.47	104.99	105.1	108.54	105.24	107.49	101.84	112.11	109	106.56	104.84	104.75	102.64	104.97	102.06	106.42	102.3	105.66	106.79	105.07
105.44	104.73	103.08	107.18	112.63	109.71	107.39	105.14	107.29	106.14	101.6	106.24	106.51	104.67	106.51	107.87	103.16	111.49	104.2	107.24	110.05	108.23	110.03	101.91	101.49	104.25	103.35	109.92	107.42	107.26	102.55	110.66	101.4	105.94	105.6	104.63	105.96	106.6	106.11	100.46	105.42	104.23	103.83	105.83	99.539	105.25	104.38	101.03	101.72	106.23
123.1	120.7	119.62	114.45	116.45	117.06	119.22	116.99	119.04	117.2	118.64	112.68	118.76	118.38	118.45	115.51	119.77	119.12	122.11	114.33	122.19	118.06	113.94	112.8	118.15	116.69	113.28	117.48	118.14	116.84	117.1	119.6	114.24	114.61	115.12	115.1	114.48	117.28	118.38	119.89	120.69	117.62	119.97	116	116.54	116.95	114.8	116.98	109.6	112.17
105.24	104.9	103.95	107.62	108.35	109.17	108.54	104.5	105.35	104.63	110.37	106.29	105.58	108.09	107.96	107.84	108.74	109.89	108.28	106.89	109.8	104.1	103.64	107.52	107.04	105.82	103.45	103.95	111.43	109.72	105.98	105.3	103.17	109.25	105.69	104.93	103.98	107.25	105.43	107.66	109.13	108.66	109.53	103.51	106.74	104.02	106.57	103.15	105.89	111.26
114.66	109.6	109.92	112.18	110.81	109.36	109.63	111.01	118.68	112.97	113.15	109.66	110.86	113.08	110.65	115.9	114.48	111.81	112	111.47	116.15	104.23	111.62	110.96	117.21	110.64	112.11	107.74	115.06	115.26	110.46	112.92	110.67	113.61	114.29	109.97	115.47	110.18	113.65	115.24	113.52	113.77	111.12	106.51	108.58	112.29	113.36	115.74	110.55	110.77
108.47	104.32	105.12	102.22	106.59	107.15	106.01	106.2	105.2	103.25	106.84	108.95	99.567	103.08	107.9	111.25	99.244	101.5	109.36	105.67	104.46	106.33	108.09	110.67	105.3	108.23	105.32	106.52	107.04	108.19	105.75	106.38	106.85	109.43	107.63	103.73	105.1	107.97	105.31	104.74	101.36	104.57	108.21	111.26	104.41	107.02	106.48	109.03	106.39	108.43
101.78	98.064	99.865	97.744	100.75	99.624	99.914	101.07	102.41	98.95	100.7	97.021	104.4	98.269	103.59	100.29	99.989	100.64	96.014	101.39	97.288	101.04	99.618	102.62	102.17	98.232	99.552	104.18	101.67	93.86	102.49	104.42	100.3	102.38	97.76	99.357	100.05	99.187	98.459	102.78	97.514	96.855	100.36	97.81	101.04	97.175	97.313	96.79	101.46	101.05
111.08	111.72	109.75	110.86	110.92	105.48	108.83	108.27	109.7	104.78	109.16	112.05	112.72	113.03	112.11	115.33	106.53	111.35	111.55	111.54	113.66	107.16	111.13	107.43	116.36	114.92	110.13	109.26	111.44	112.81	110.67	114.1	114.14	112.79	111.96	112.92	110.54	108.16	113.36	110.68	111.98	110.3	116.04	112.04	107.56	107.67	115.74	111.95	112.74	111.21
111.01	109.17	109.35	111.18	109.93	110.72	108.99	113.9	111.75	112.06	114.54	107.43	109.13	108.23	107.5	111.86	107.56	110.2	110.77	105.09	113.98	111.56	112.72	104.22	113.45	111.72	111.16	110.99	112.64	114.6	111.42	116.34	111.54	108.74	105.39	112.66	108.74	113.75	104.6	112.96	109.3	107.39	109.07	108.81	112.76	112.08	111.11	114.02	106.39	110.19
106.74	110.16	108.2	111.05	107.44	109.75	113.52	105.7	109.09	110.2	114.25	110.15	110.14	106.3	110.1	107.27	107.39	113.91	109.88	106.72	109.41	110.17	111.39	110.21	108.25	114.35	111.17	110.22	114.38	110.98	112.06	110.47	112.26	109.86	109.99	105.38	107.75	109.63	109.71	108.61	108.44	111.02	110.87	106.61	112.16	110.3	108.59	106.1	108.97	111.4
103.08	107.9	102.56	107.67	105	100.71	104.76	107.1	106.57	103.85	105.39	107.87	103.8	105.22	101.49	105.11	105.4	103.63	110.35	102.37	104.04	98.015	101.08	107.26	105.51	109.05	105.98	103.09	107.56	106.9	104.47	110.12	108.11	109.82	106.43	103.6	103.08	105.35	105.83	107.33	98.236	102.01	104.96	98.313	104.93	104.37	102.37	106.79	102.97	100.46
102.88	106.63	105.38	104.12	107.39	108.36	107.51	107.86	104.42	103.12	102.33	105.16	104.48	102.71	103.41	107.7	105.91	100.42	107.37	104.73	103.4	103.77	104.03	106.47	106.82	103.1	105.62	103.3	102.37	105.19	104.99	107.99	107.87	108.43	104.85	102.08	109.33	101.27	109.04	107.6	103.7	106.27	105.93	106.08	105.64	106.61	106.12	107.22	106.28	103.59
118.58	119.47	118.87	120.8	116.94	115.04	121.91	116.23	113.92	120.9	118.4	118.37	121.25	116.78	118.33	121.91	122.18	113.39	117.98	114.62	120.75	115.12	117.38	117.24	116.25	116.93	115.03	119.23	117.31	114.39	118.06	116.74	116.48	111.41	119.13	115.49	118.66	118.11	121.1	121.27	112.94	119.87	119.77	119.46	116.36	114.95	118.55	117.79	116.75	119.43
111.25	111.99	109.48	110.54	110.54	113.11	107.88	111.1	112.02	109.08	107.71	114.42	108.16	112.21	112.01	110.61	113.47	112.9	107.55	109.7	111.87	106.15	114.21	109.18	110.48	109.78	113.35	115.79	115.41	114.57	111.02	114.6	108.38	112.6	111.63	111.48	110.16	109.75	109	112.43	114.05	113.55	109.53	108.95	111.56	113.74	108.51	110.49	114.79	108.6
108.16	110.57	113.26	109.52	113.51	104.42	108.71	113.77	112.22	114.75	111.31	110.5	112.86	111.4	113.55	105.79	109.75	106.11	112.51	108.92	108.1	106.89	110.8	111.35	109.87	105.08	115.24	113.18	110.85	110.67	109.09	113.47	107.64	110.5	108.8	109.1	115.07	108.93	114.45	113.79	110.17	111.61	113.69	107.69	109.8	112.24	113.63	113.43	112.56	112
110.34	106.8	104.64	105.35	111.61	108.71	102.32	102.23	108.52	102.62	105.64	107.29	105.08	105.87	108.19	105.98	103.38	104.69	102.94	109.57	109.39	105.49	108.53	105.83	100.29	106.42	104.08	103.1	108.09	109.33	107.11	103.8	104.2	108.52	103.19	112.43	107.83	106.98	106.33	106.23	106.42	105.74	106.33	104.95	107.68	108.37	108.56	105.48	107.19	109.19
100.01	100.89	100.78	100.99	97.916	99.221	97.538	104.95	100.7	98.224	100.82	99.66	97.601	100.9	99.636	99.951	101.58	101.72	101.63	96.026	102.06	104.59	95.522	100.71	100.98	96.394	97.962	100.95	98.707	99.99	105.66	99.802	101.49	98.498	98.474	100.09	101.51	99.285	102.33	95.434	99.228	98.979	99.997	99.427	99.441	98.2	98.35	99.362	104.98	99.41
109.29	111.9	113.16	114.7	109.2	111.69	108.83	108.75	106.99	113.35	114.42	113.83	113.04	111.35	114.96	106.85	109.5	111.61	106.93	109.45	111.75	106.15	107.96	109.71	112.05	111.73	113.21	109.48	113.96	110.35	113.73	108.84	112.42	112.57	108.01	109.97	110.53	112.96	113.14	115.25	109.1	114.77	112.67	113.57	109.3	114.34	110.23	115.47	111.89	108.82
114	110.44	110.51	115.06	110.81	109.21	111.91	114.11	113.29	112.28	112.1	114.11	114.65	115.67	107.46	104.76	113.35	112.01	114.95	112.35	112.06	107.91	110.59	115.56	110.35	109.76	112.41	110.7	115.63	107.52	113.56	114.4	111.74	115.71	112.36	114.77	112.73	112.49	113.5	111.76	109.89	108.31	110.75	113.29	113.68	109.05	112.94	117.53	114.31	113.11
101.73	101.24	104.95	102.38	97.165	100.82	101.71	102.52	103.98	96.506	98.598	97.752	100.08	103.05	94.456	103.23	103.96	101.77	103.21	105.7	101.56	100.66	99.234	101.41	103.68	105.57	104.7	106.14	100.16	98.596	101.41	102.17	100.56	105.19	105.83	99.9	100.03	100.88	97.977	102.98	103.54	103.44	102.96	103.81	98.07	103.61	102.74	98.588	100.19	98.936
105.06	102.72	103.64	104.6	107.82	107.7	105.07	106.44	105.75	110.78	102.34	101.03	105.28	107.89	100.11	107.28	109.44	100.91	107.74	104.8	107.53	106.32	102.73	106.62	106.65	105.86	104.92	103.89	106.91	106.48	105.06	103.24	106.65	110.32	103.47	102.58	103.82	102.72	108.83	106.26	103.66	105.12	109.67	110.09	110.04	105.16	107.75	108.42	106.72	105.76
106.34	101.59	108.12	107.1	105.62	109.38	107.89	105.04	107.27	107.49	105.51	102.75	106.85	107.31	103.63	107.59	101.11	100.83	105.56	103.21	106.3	103.23	108.24	105.07	109.45	110.08	106.3	106.33	108.2	109.53	102.19	105.6	107	106.92	110.56	105.36	107.36	105.95	103.87	98.909	105.45	107.13	107.17	106.22	106.94	107.43	109.4	111.77	106.39	105.74
100.94	101.42	100.28	101.76	98.948	101.32	100.23	101.34	101.3	101.23	100.14	100.89	100.57	102.38	105.1	97.448	101.01	105.16	101.77	100.97	97.507	105.96	101.83	101.92	102.84	107.1	101.15	101.51	97.055	99.946	103.28	102.12	100.97	98.815	102.62	99.702	99.202	98.82	100.08	102.35	99.842	103.28	97.043	94.972	98.583	104.13	104.69	98.873	101	100.74
103.95	98.19	99.808	99.722	104.68	100.14	106.32	101.87	99.919	102.65	101.66	101.11	100.44	100.84	103.4	103.57	102.93	96.086	100.37	99.128	98.777	102.13	97.751	98.445	97.64	105.25	102.35	98.618	96.774	101.35	97.134	98.714	104.54	102.16	98.982	101.71	96.875	101.68	101.01	101.68	103.32	101.97	97.527	98.423	99.66	101.48	100.46	96.322	102.27	100.16
107.24	111.32	109.48	113.01	111.19	110.76	111.14	112.44	106.42	110.21	110.54	109.73	114.24	112.99	110.01	110.29	110.62	110.22	111.03	116.99	111.83	111.64	111.35	109.56	116.51	113.78	118.36	111.3	111.4	109.61	109.52	110.37	112.42	108.88	114.78	113.67	111.1	112.19	110.73	115	109.72	112.17	116.23	112.37	110.98	107.63	112.19	113.31	108.24	110.82
115.38	111.04	112.88	108.66	110.24	110.96	111.09	113.81	112.91	112.62	111.03	109.93	111.08	113.48	113.54	116.31	112.8	107.15	111.9	115.26	111.07	113.27	112.56	107.63	113.91	113.7	112.2	112.38	109.6	107.42	114.28	111.82	116.74	110.75	112.57	110.34	113.65	111.59	112.87	113.93	110.65	112.39	113.29	109.02	110.97	109.95	111.79	110.38	111.26	113.21
101.9	103.69	101.61	99.432	93.981	100.22	98.559	98.515	98.781	100.92	98.255	98.654	97.244	98.343	102.86	99.737	98.45	100.88	99.187	103.3	100.68	98.096	100.83	97.081	96.961	95.897	99.185	95.919	102.98	104.49	99.914	98.077	99.502	98.971	100.36	98.534	101.15	101.72	99.632	98.696	98.131	98.881	99.826	99.258	97.945	95.3	97.879	97.976	95.631	97.577
112.49	116.61	107.73	114.73	113.24	113.48	111.77	112.51	113.96	114.22	111.27	113.51	115.17	109.45	115.88	113.31	113.24	113.75	112.85	112.56	108.87	114.34	109.54	113.6	113.1	116.17	112.53	117.49	114.9	111.67	112.23	115.52	115.88	110.94	108.44	115.22	115.18	118.46	111.56	111.01	108.89	111.23	111.8	111.2	111.02	111.28	114.4	111.92	110.79	115.38
103.52	104.85	104.17	107	104.49	107.04	104.31	108.17	107	105.9	107.92	105.35	105.9	105.97	104.91	107.46	106.91	103.88	105.31	105.87	103.78	104.19	109.13	104.73	103.87	105.59	107.9	106.03	105.2	102.84	103.31	107.19	104.55	106.6	102.92	106.23	107.34	110.42	105.78	103.31	104.94	101.56	101.69	104.9	102.84	104.24	107.09	106.44	104.97	104.54
104.38	103.46	101.03	93.491	95.314	101.15	101.86	99.894	99.175	99.394	100.98	100.56	100.57	103.62	99.204	92.784	100.46	98.391	99.175	101.01	98.393	104.44	101.36	95.423	97.632	100.72	99.229	98.97	101.44	99.247	100.39	104.45	99.981	96.901	102.66	99.01	96.367	99.579	101.82	101.79	101.68	102.26	101.4	98.324	99.596	101.32	100.63	102.77	96.734	95.743
113.36	110.44	110.02	111.61	113.67	110.01	110.4	111.88	115.42	114.27	114.95	109.03	112.87	114.03	109.05	111.92	115.04	110.03	108.81	115.65	105.87	112.07	109.48	115.08	110.24	110.41	111.16	112.67	114.12	112.04	111.01	112.03	110.49	116.53	115.97	114.24	113.06	108.94	111.68	110.08	114.64	108.11	113.17	113.33	112.82	108.36	107.62	115.45	113.26	109.96
102.61	99.889	101.79	103.55	99.003	100.28	97.749	98.841	102.82	99.189	97.179	99.397	94.34	96.921	105.53	99.274	98.311	100.23	97.022	98.21	98.947	99.312	96.057	101.9	96.624	99.325	100.79	103.39	101.41	100.78	97.619	99.588	98.555	100.76	99.901	99.058	101.66	97.731	99.487	99.446	101.49	100.16	97.423	99.146	101.99	101.95	102.51	100.33	100.37	98.537
102.46	103.66	105.08	108.16	105.28	109.39	106.08	109.17	106.5	106.55	103.29	109.27	104.77	108.24	107.32	106.26	106.66	108.57	105.41	109.57	107.71	104.88	105.31	103.69	98.538	105.76	106.42	108.54	107.01	109.43	104.88	103.7	104.77	107.57	103.17	102.3	108.18	101.61	105.67	104.57	108.93	107.73	105.76	104.48	109.13	106.82	106.95	105.54	107.2	100.35
102.25	104.17	101.02	107.83	108.18	102.95	104.52	107.03	102.69	100.26	102.69	106.95	107.09	101.07	107.41	104.49	104.16	99.42	103.92	100.55	104.28	104.42	102.41	105.06	99.623	102.08	104.44	104.88	100.82	104.68	102	106.83	106.42	107.68	102.78	108.31	106.01	105.79	103.96	103.48	102.22	104.13	103.67	105.75	107.26	106.41	107.26	104.84	103.88	106.36
114.19	114.85	111.36	108.11	107.73	107.64	112.92	115.26	112.56	108.83	110.87	109.71	113.59	109.2	114.91	106.82	113.87	116.15	113.98	112.61	110.12	113.87	110.08	110.85	113.06	117.35	112.1	107.98	107.46	113.33	112.92	109.73	116.45	114.11	114.68	107.34	117.45	113.69	109.06	113.5	110.03	110.21	112.38	107.87	111.31	116.24	115.53	112.26	109.63	111.51
100.24	106.23	109.21	106.04	109.16	106.24	105.76	108.83	103.72	102.67	107.44	104.58	105.12	108.92	106.42	106.94	110.02	106.22	108.87	109.19	103	107.47	106.17	106.29	107.43	105.77	103.71	102.05	101.72	110.82	106.39	106.99	106.03	104.9	107.37	104.28	104.82	107.88	108.38	103.33	107.3	103.56	104.67	107.33	106.38	103.91	104.4	101.38	104.24	104.13
104.15	105.5	101.89	103.89	103.26	103.74	102.27	100.7	100.99	101.09	107.51	103.51	102.69	102.81	103.65	106.88	104.77	100.55	103.24	107.57	107.39	102.35	109.34	108.02	102.06	105.45	105.6	105.07	104.91	103.16	105.05	105.31	103.42	102.92	102.76	108.8	104.91	107.45	111.58	102.19	104	106.64	108.49	100.51	103.39	102.35	105.46	102.79	102.5	104.55
117.26	119.42	109.55	116.8	118.2	120.51	118.52	116.75	113.55	122.23	113.82	115.53	117.46	120.98	117.07	117.05	117.47	117.37	118.95	116.34	118.4	118.69	118.99	117.08	116.35	121.62	117.67	118.09	117.46	118.29	113.75	123.73	118.73	117.21	115.29	117.59	120.59	114.61	116.74	120.99	116.93	120.49	118.33	115.96	116.54	120.48	124.86	115.76	116.78	116.19
112.93	112.95	114.51	112.41	115.44	108.74	113.22	114.19	110.11	114.98	112.57	113.86	113.99	112.27	115.74	112.2	114.15	109.67	115.55	113.99	115.84	114.02	112.28	112.56	112.93	118.21	112.87	113.4	111.62	110.19	110.49	106.19	112.07	111.87	111.62	114.95	117.11	116.33	110.99	112.77	112.09	109.06	111.75	109.41	117.53	113.98	113.63	114.96	113.67	111.6
117.03	112.59	111.59	109.41	109.55	113.74	107.93	109.51	111.19	112.9	112.21	113.98	112.73	110.67	111.04	116.45	114.18	114.23	109.63	110.32	116.18	114.01	114.13	108.7	111.58	107.85	110.7	109.99	115	111.99	115.05	113.51	111.76	109.93	113.54	107.75	113.03	113.04	110.52	112.01	112.64	115.27	111.4	110.38	115.59	112.6	112.49	114.79	116.06	113.55
103.58	110.51	105.87	108.18	112.63	109.27	110.88	109.09	107.98	109.68	112.26	111.56	110.51	109.25	111.8	113.22	111.04	111.08	114.26	108.45	110.79	107.26	105.39	105.37	109.22	107.52	108.82	111.02	104.93	108.5	114.9	104.63	111.49	109.72	106.15	108.54	108.45	107.5	107.93	107.5	109.53	111.91	114.68	112.9	115.92	106.87	105.13	110.36	108.99	107.13
107.93	108.03	104.51	109.56	108.14	102.79	101.28	107.13	103.99	104.12	108.82	105.34	103.76	108.85	106.85	105.34	108.78	103.22	106.64	104.23	104.22	104.91	105.89	105.1	105.33	106.66	107.25	107.68	101.2	108.91	107.05	110.74	107.66	103.66	108.34	105.85	105	107.57	104.08	104.13	108.63	106.4	105.07	105.35	105.46	108.24	103.78	106.16	105.92	102.98
115.89	115.15	122.27	123.42	116.09	114.72	118.6	120.08	117.47	117.35	117.12	119.62	117.85	112.68	117.04	117.26	119.45	114.59	119.58	116.54	118.01	116.2	121.64	117.06	112.71	117.41	114.4	117.26	118.99	117.16	117.05	116.56	118.86	119.63	116.12	116.42	118.85	124.11	116.58	114.25	118.52	119.24	117.03	119.06	114.08	120.04	114.22	120.3	115.74	117.42
107.85	105.91	108.49	105.95	104.88	105.92	103.62	101.23	106.55	105.55	111	105.08	104.35	104.25	105.44	100.92	105.93	106.65	102.7	112.2	106.16	105.24	110.23	103.69	104.09	108.83	104.77	105	105.9	110.7	104.97	108.44	105.66	105.85	96.396	107.01	105.02	104.62	105.84	110.33	105.82	103.74	101.3	107.1	103.95	104.02	106.67	103.79	106.76	102.78
96.766	99.621	99.73	98.37	101.06	97.393	99.303	100.88	104.22	101.98	103.19	97.484	103.53	101.76	103.09	98.258	101.38	96.268	93.336	101.75	98.028	103.23	104.8	101.48	102.65	105	97.649	97.252	98.655	97.385	100.69	99.849	108.4	99.489	97.347	102.68	102.67	100.75	95.677	97.346	101.66	100.84	103.81	97.97	100.67	96.703	95.984	101.84	101.76	102.07
102.74	102.77	108.4	105.65	106.37	105.34	108.2	108.91	105.7	102.5	111.32	109.92	106.24	108.78	109.37	110.62	103.16	107.58	106.18	108.63	112.25	108.32	109.35	105.98	105.91	105.79	106.24	108.95	109.97	107.55	107.5	105.91	111.11	106.72	107.22	108.85	105.61	106.03	109.75	106.14	107.83	107.52	106.9	102.85	111.88	108.01	108.46	104.86	107.81	105.61
110.77	109.75	108.54	110.12	110.5	107.91	114.62	113.72	114.09	112.5	105.84	107.88	111.51	108.95	101.47	108.25	111.99	109.1	113.07	112.07	112	110.7	111.74	112.54	105.97	110.37	113.63	111.44	111.53	112.13	108.04	110.19	106.37	110.18	110.76	105.6	115.14	105.27	104.33	114.2	107.92	107.33	112.58	110.52	109.75	114.24	109.84	110.8	106.63	109.28
111.14	106.94	109.7	105.79	106.09	104.39	105.07	111.65	103.96	106.84	102.79	104.77	104.07	107.17	105.14	102.39	102.96	105.53	106.36	102.16	108.61	107.46	105.15	104.45	104.56	102.36	106.65	110.85	109.01	107.63	104.91	106.85	102.73	104.06	111.3	102.52	106.97	107.28	104.01	104.15	103.89	106.35	102.36	104.02	110.74	108.26	106.15	104.29	105.53	112.59
115.46	115.87	117.65	115.47	119.89	114.21	118.25	118.47	119.02	120.12	121.26	118.31	116.47	118.53	120.26	117.13	116.73	112.09	117.19	115.83	115.76	113.89	121.3	115.54	116.37	120.08	116.98	117.29	119.16	114.86	119.91	119.02	119.51	115.13	116.85	116.53	116.82	117.64	124.16	115.32	112.63	118.34	121	117.97	120.28	119.78	113.51	122.06	116.59	120.38
106.73	99.361	104.07	107.48	101.41	103.58	101.57	105.77	109.93	106.25	103.45	108.54	102.61	107.59	102.9	101	102.15	101.19	107.41	105.71	107.35	108.15	106.66	103.74	104.87	108.41	104.39	104.48	108.93	102.75	107.51	105.55	101.6	101.72	107.88	108.76	105.32	107.14	106.6	104.94	104.93	105.6	104.59	102.8	100.57	103.83	103.09	103.61	104.92	103.9
101.28	100.06	98.768	100.68	100.98	101.08	99.722	103.99	100.53	98.3	99.173	97.041	99.672	96.635	100.27	97.089	99.227	99.876	101.82	99.423	102.94	101.41	101	102.2	98.738	99.021	99.256	100.84	101.71	94.594	101.54	98.351	97.131	99.015	98.143	99.165	101.89	101.29	102.56	99.199	97.325	101.44	95.306	100.84	98.296	97.98	100.87	99.503	98.83	100.99
105.84	102.74	110.91	102.67	104.98	106.98	106.67	102.99	106.93	108.99	108.08	107.62	103.23	104.41	111.09	103.1	109.78	102.89	110.19	104.54	107.38	100.9	106.12	103.89	103.55	104.66	102.33	105.95	106.02	109.93	105.23	106.97	107.02	104.16	108.9	104.74	105.89	108.65	104.45	105.87	110.48	108.47	107.83	102.12	107.11	103.21	105.29	107.87	102.92	109.45
109.84	110.47	117.04	114.47	113.65	116.42	111.8	113.92	113.98	114.81	106.59	111.62	112.18	111.62	117.58	111.38	114.69	112.28	108.95	112.02	117.28	108.34	114.83	111.2	110.02	109.54	109.53	114.49	107.79	107.33	110.81	119.92	113.36	114.28	115.72	110.05	112.16	114.33	112.34	111.66	112.1	119.32	107.21	116.02	114.72	115.76	112.31	108.83	111.57	114.42
101.38	95.376	98.177	97.572	100.62	100.39	99.539	101.84	102.91	102.06	97.819	99.381	100.83	103.93	99.084	100.76	99.819	95.811	97.973	100.54	104.3	97.892	99.5	99.123	98.694	98.012	99.357	98.221	102.01	101.42	95.155	97.307	99.343	96.186	97.27	105.55	100.26	99.875	99.737	105.01	99.518	106.18	104.52	93.953	102.18	96.541	101.5	105.62	98.298	104.04
106.55	106.25	106.23	104.08	104.92	111.3	107.17	103.31	106.27	108.81	106.08	107.1	104.59	107.32	104.25	106.58	106.3	105.45	103.78	103.9	107.33	106.96	106.54	106.79	105.37	105.7	109.66	109.42	105.99	105.38	104.94	108.68	106.59	104.1	105.72	110.33	102.34	105.96	101.31	107.43	104.51	104.54	109.61	105.9	105.22	110.93	108.66	105.45	104.57	110.37
117.94	118.91	117.2	121.07	119.48	114.39	120.62	118.68	121.03	122.4	120.11	115.35	120.23	117.1	116.95	119.63	116.07	119.04	114.8	118.35	117.7	116.51	117.25	116.17	116.91	115.95	120.32	116.91	117.93	115.12	120.91	119.72	115.42	119.87	120.1	118.49	115.61	113.43	121.1	118.75	114.11	116.89	113.13	117.68	119.7	121.98	117.68	120.1	115.23	119.62
109.99	103.58	107.21	104.58	109.75	106.45	106.74	102.23	110.3	103.85	110.7	110.87	106.09	109.16	104.05	112.5	99.617	106.57	102.33	106.44	104.36	104.36	110.64	108.5	103.73	109.87	106.27	104.27	105.54	103.19	105.48	105.93	107.28	104.86	104.21	106.52	105.79	107.8	105.79	107.45	108.16	105.1	105.81	110.3	105.27	104.72	108.42	107.49	105.6	110.15
104.02	111.58	109.24	105.04	108.16	108.03	103.49	106.91	105.84	104.9	104.86	102.86	100.72	111.77	103.01	102.54	107.09	104.93	106.48	105.28	105.18	107.24	101.4	106.95	109.39	106.37	105.07	103.86	104	103.97	107.81	104.95	103.73	106.94	102.75	108.46	105.55	108.89	102.55	103.6	107.44	105.06	106.03	107.56	103.99	104.62	105.58	104.39	101.57	106.06
100.93	96.731	98.754	96.792	98.617	102.54	103.9	103.54	100.6	103.72	101.85	104.51	101.06	98.839	95.756	101.25	97.184	96.156	99.756	101.87	94.97	100.84	100.87	101.58	102.43	103.95	101.89	101.87	100.02	98.833	101.79	104.02	98.428	102.31	98.25	101.1	103.28	98.75	98.917	101.11	98.941	98.266	99.382	99.878	95.733	100.28	99.758	97.006	105.62	100.57
100.9	98.46	105.04	98.827	99.981	98.717	103.8	98.138	100.41	100.62	105.43	99.048	98.009	97.827	99.784	100.35	100.04	104.32	98.727	97.847	96.922	99.255	103.1	101.27	103.73	99.816	99.055	102.68	102.99	100.65	98.589	100.89	101.58	102.62	107.04	103.04	105.15	104.86	100.61	97.732	100.77	102.24	104.75	104.17	98.264	103.08	96.24	104.31	97.028	100.92
111.33	111.15	105.04	102.65	107.53	103.27	109.3	108.11	104.73	103.3	109.11	103.69	106.7	107.03	105.58	106.54	104.1	104.2	105.37	109.41	110.43	103.39	107.78	108.11	106.07	109.45	112.44	102.68	102.51	104.11	111.73	102.38	103.86	108.2	105.51	109.59	106.88	113.9	109.05	101.21	101.44	102.65	104.64	107.51	104.98	102.54	107.89	105.36	103.4	111.55
107.52	104.53	103.83	109.29	105.43	108.38	103.29	104.19	103.94	107.76	107.16	107.21	109.35	106.06	101.47	103.51	103.04	105.07	106.31	103.39	105.04	104.24	105.52	103.77	107.01	106.55	104.15	107.1	104.45	105.55	106.3	105.05	103.34	107.72	103.17	107.59	109.77	105.84	104.64	111.75	102.24	106.69	103.32	111.35	102.72	104.96	104.18	107.82	107.6	105.04
112.66	115.86	109.66	112.11	113.41	110.33	110.26	111.86	113.32	112.11	109.69	116.42	113.14	115.4	114.39	109.44	113.46	112.25	113.8	113.61	108.92	114.9	110.76	108.72	111.16	112.18	106.07	109.17	110.36	111.54	110.27	114.28	114.03	106.11	112.68	112.5	110.37	118.94	114.51	109.8	112.6	117.53	112.31	108.1	106.91	109.84	109.79	112.63	105.51	110.63
103.98	103.42	105.08	102	104.55	107.6	106.36	102.98	106.13	104.1	105.72	101.43	105.78	103.78	105.29	108.75	102.49	109.12	107.51	105.64	106.17	108.72	105.06	107.68	109.85	103.58	101.22	105.64	105.76	105.43	106.75	102.44	105.1	104.97	101.63	103.3	104.09	104.24	101.7	105.61	108.55	106.2	104.41	108.03	104.33	105.37	106.86	107.9	107.35	110.97
100.81	107.44	104.03	104.95	101.85	108.91	109.52	110.51	105.7	100.53	103.22	105.84	105.61	104.62	106.32	108.22	102.26	104.03	100.99	102.83	103.59	108.93	104.71	102.33	102.95	107.98	103.22	108.25	104.62	109.58	107	104.76	104.71	108.17	106.28	107	107.1	107.54	106.94	101.82	106.98	110.63	102.69	106.56	108.83	106.58	104.08	104.69	106.85	105.11
101.72	97.671	101.13	97.798	96.762	98.826	101.27	101.68	99.836	100.23	101.73	99.811	105.32	99.535	99.103	101.51	101.11	98.418	100.77	103.86	97.541	95.733	100.51	100.36	97.623	101.46	104.88	97.646	97.802	103.2	100.46	93.061	102.74	100.32	98.76	101.81	99.918	100.75	102.74	101.01	100.75	94.372	101.61	102.79	101.18	100.3	97.494	100.81	98.717	99.447
102.71	109.74	114.18	117.76	110.99	106.11	109.34	107.21	109.37	109.46	112.74	108.77	111.29	111.32	112.21	109.26	112.57	109.21	115.29	116.12	111.74	109.81	114.44	111.95	112.68	111.19	110.04	110.13	110.06	104.82	113.88	109.53	115.43	110.4	115.6	112.92	111.71	112.68	108.66	116.13	110.61	115.67	112.08	111.18	113.51	112.17	110.92	111.61	113.64	112.56
114.33	108.09	109.25	112.86	112.9	108.72	112.78	108.21	111.27	108.89	108.63	104.44	114.16	110.5	106.83	112.01	113.38	109.05	108.01	110.98	113.87	114.79	109.43	111.61	116.93	112.06	113.89	113.22	113.33	108.61	103.77	109.16	109.79	112.49	112.85	108.07	110.56	108.55	111.3	113.83	112.43	111.48	108.6	114.12	113.7	108.68	108.99	114.57	112.72	114.15
94.992	102.18	98.959	96.266	97.141	106.39	100.97	104.01	97.425	102.04	103.19	98.297	99.346	103.65	97.339	97.113	99.728	101.15	101.33	103.46	99.683	97.83	97.905	99.638	100.84	96.468	99.373	97.416	105.09	100.93	100.49	98.875	98.669	103.92	99.148	100.81	95.213	97.44	97.469	96.382	103.58	103.29	104.34	94.809	96.697	101.7	98.195	101.34	97.067	102.09
101.02	102.7	104.81	105.75	105.27	104.57	104.63	104.97	104.62	106.01	105.6	104.83	106.64	111.82	102.75	105.04	106.19	107.7	104.69	106.7	107.33	102.98	108.02	111.85	103.42	104.64	105.5	103.01	108.1	107.69	103.63	113.38	105.5	107	106.44	107.26	107.85	105.71	105.8	104.23	109.92	106.14	108.8	103.94	105.96	102.34	107.92	109.77	107.73	103.42
108.55	107.83	104.42	104.31	97.803	108.43	110.42	103.76	103.92	101.78	106.12	107.89	101.22	108.7	104.89	101.54	104.96	104.06	105.63	102.9	105.5	103.05	106.16	102.14	102.89	112.41	104.37	105.81	102.39	98.229	106.31	104.19	108.92	105.05	110.8	102.15	106.44	101.74	105.69	106	109.48	106.01	104.57	106.64	102.12	103.51	108.72	104.87	103.59	105.67
107.47	109.31	110.18	110.27	111.93	109.39	112.06	107.76	108.17	109.81	115.9	112.34	111.4	111	108.61	111.65	109.24	115.32	111.09	112.44	112.82	110.72	116.18	108.08	112.36	104.9	112.05	112.36	107.85	110.06	108.09	107.2	108.11	108.69	111.1	114.85	110.17	111.76	108.85	107.18	111.36	112.06	109.84	112.21	114.93	109.87	111.45	115.04	110.72	107.03
105.48	104.24	102.07	106.01	109.37	108.17	100.86	105.72	104.91	106.87	105.55	101.64	111.32	103.18	107.36	104.58	109.1	99.587	102.5	104.69	106.33	108.57	102.54	104.1	103.87	104.49	101.87	104.21	104.76	105.74	99.872	102.37	107.9	105.44	102.79	105.4	107.79	108.58	104.2	103.61	104.53	104.83	104.95	106.89	101.39	100.08	104.17	106.96	104.71	104.29
105.33	102.71	101.31	103.1	100.45	104.59	111.41	106.35	105.76	101.26	105.88	108.32	104.58	103.05	104.31	104.88	105.41	110.94	103.58	105.56	101.57	102.29	107	105.71	104.21	103.22	107.24	103.08	103.27	98.589	104.74	103.93	105.12	102.96	107.35	105.23	104.34	100.33	103.93	107.05	103.85	103.45	105.71	106.81	104.87	103.84	103.34	104.52	102.95	108.35
106.68	103.91	103.41	107.64	104.32	105.31	100.3	103.02	106.42	104.39	101.31	104.21	106.27	103.85	103.98	107.65	110.92	104.98	102.24	102.61	104.7	103.82	103.41	102.69	107.95	105.45	106.3	109.45	104.15	104.97	103.61	103.24	109.06	107.55	102.45	107.89	105.55	103.86	105.18	106.41	102.43	104.8	99.962	100.39	104.2	104.06	106.04	104.13	109.39	109.05
114.81	113.62	113.65	112.42	113.26	112.65	112.88	112.99	109.22	112.65	110.78	115.16	112.63	112.87	109.63	110.93	116.18	111.32	115.26	112.2	111.16	112.67	112.31	115.39	111.38	107.18	118.87	112.64	108.71	113.27	111.78	109.6	113.8	117.28	115.47	111.21	109.71	116.08	108.96	111.24	113.69	113.09	111.41	112.62	116.36	107.38	111.69	115.88	115.04	111.36
111.33	109.62	115.73	113.96	111.69	109.69	111.33	112.79	109.08	113.75	110.98	113.94	112.63	111.42	113.74	109.51	108.49	113.72	116.42	108.34	110.54	113.01	110.63	111.45	113.08	110.03	114.75	108.13	111.64	110.2	112.99	116	111.84	117.95	112.68	113.39	111.97	113.96	109.12	109.55	112.52	112.64	108.89	115.98	111.37	110.04	113.78	110.71	108.56	113.94
106.5	107.02	106.04	109.09	105.19	106.42	104.24	105.22	109.41	106.06	110.77	105.33	100.91	102.55	103.91	104.56	106.26	102.62	105.54	104.46	102.16	110.08	104.04	107.51	108.96	108.18	111.56	108.74	107.62	106.97	108.34	106.19	109.3	110.05	103.46	106.05	105.11	103.29	105.49	106.76	109.28	105.22	109.35	110.2	109.03	105.41	112.12	108.28	106.56	106.48
95.719	99.112	97.349	98.907	98.875	100.57	96.872	99.482	101.02	107.38	106.37	97.208	99.303	99.397	99.031	102.82	99.822	104.39	99.294	99.28	97.485	97.011	100.53	104.64	101.57	102.07	100.23	106.19	99.552	99.24	98.813	103.25	102.03	98.767	97.908	102.92	104.22	102.02	102.44	100.72	102.3	101.5	98.953	102.35	105.71	101.3	99.793	101.52	100.28	101.12
109.87	109.96	111	107.44	109.3	109.1	107	108.15	113.51	112.53	102.77	109.84	105.63	108.54	109.31	104.91	112.45	111.92	113.3	113.88	112.91	110.07	112.41	112.28	109.98	112.02	109.41	111.58	111.59	111.61	112.47	107.09	107.76	109.49	107.45	108.78	111.58	113.57	113.88	111.25	106.6	107.84	107.6	110.39	112.23	110.02	106.15	113.97	109.6	105.9
109.79	111.94	114.63	105.64	112.11	106.98	109.6	110.47	108.72	112.79	110.47	111.23	108.59	109.79	107.84	111.58	114.36	110.32	109.91	106.73	109.85	112.45	112.05	100.86	109.83	109.76	109.82	109.49	108.36	108.87	108.73	111.15	110.79	113.43	110.09	109.79	104.49	110.57	114.66	108.48	106.17	108.77	112.87	112.1	111.79	110.75	112.2	112.6	106.9	112.13
102.32	101.49	103.32	111.99	104.58	106.43	107.88	104.32	103.28	104.28	103.31	104.86	104.71	100.96	105.58	103.62	106.72	102.86	103.95	100.14	105.4	102.23	105.13	101.03	104.59	104.59	103.46	105.82	106.72	107.57	102.79	101.22	106.84	103.2	103.36	108.71	104.11	106.18	104.57	105.45	101.51	105.25	102.65	100.58	104.32	101.59	105.21	111.71	105.7	105.99
108.73	113.7	113.51	103.73	115.86	108.75	111.18	115.24	107.47	107.78	109.18	108.27	114.29	114.43	109.36	114.77	107.94	114.38	114.44	110.31	113.21	111.53	112.09	113.64	108.26	111.12	115.24	109.02	113.2	112.13	111.53	105.5	113.12	114.81	110.92	108.93	109.53	111.33	111.49	113.25	110.3	112.76	107.27	113.23	109.56	110.73	118.1	109.41	112.8	110.2
103.62	106.23	103.11	105.37	105.43	107.61	106.62	103.45	108.59	107.76	104.45	103.64	104.18	105.11	104.43	105.78	106.53	108.02	111.73	103.23	107.52	106.79	108.15	108.24	104.9	102.29	105.42	102.92	107.37	101.82	103.54	106.86	105.96	103.49	107.21	107.15	104	105.16	105.68	108.4	102.57	108.95	102.12	101.05	105.25	101.63	102.83	107.56	106.75	108.18
108.82	104.04	109.78	106.78	104.9	102.32	107.95	107.61	107.98	103.38	106.72	107.11	109.94	107.8	110.53	107.55	100.26	103	107.79	111.27	107.11	103.03	108.53	106.09	106.97	105.98	109.35	104.33	104.62	109.15	100.5	106.69	104.12	106.83	107.66	109.51	104.93	109.44	110.57	105.65	104.15	104.38	108.7	107.09	107.72	106.09	100.67	105.48	109.19	108.2
113.69	115.35	114.38	116.34	110.41	112.27	113.32	108.3	111.55	112.56	110.25	111.41	113.48	109.84	116.07	111.54	107.55	111.24	105.74	112.66	112.87	108.16	110.26	107.59	112.2	105.92	110.48	111.85	113.99	110.61	109.84	111.98	108.57	108.06	112.25	110.15	111.18	105.83	109.5	114.1	111.72	107.64	109.4	112.78	109.84	111.38	110.88	107.65	112.36	114.99
101.47	101.53	99.502	95.991	98.557	96.624	97.523	100.09	99.739	95.816	100.86	99.687	94.78	100.46	102.22	98.15	100.04	103.53	101.5	101.66	93.922	99.804	100.11	97.929	99.952	97.953	103.8	97.503	97.747	94.931	99.71	97.021	99.648	97.027	98.806	101.36	101.65	104.65	104.01	95.051	99.866	98.771	100.41	102.4	105.14	95.089	100.53	101.15	97.029	102.14
109.51	106.4	104.54	106.12	107.36	106.71	107.49	109.72	104.79	109.88	103.96	104.52	104.99	108.36	110.43	106.35	112.83	106.33	111.43	111.89	105.7	105.35	107.82	108.84	105.99	105.01	109.46	107.68	103.7	106.37	104.51	108.07	105.53	107.44	105.2	102.37	109.29	109.45	100.45	105.84	105.4	106.33	107.49	105.03	104.52	106.62	107.14	107.27	108.46	105.11
106.67	103.37	106.64	107.91	108.31	104.41	106.06	109.49	102.62	106.47	104.93	106.18	105.1	109.67	104.52	103.3	105.24	107.08	109.29	105.19	103.33	105.15	103.68	104.57	107.76	102.39	105.75	106.65	106.43	112.24	105.79	105.03	108.17	103.98	108.25	106.84	106.02	103.12	106.67	108.18	107.61	108.54	101.08	107.43	108.95	107.77	107.24	103.49	105.93	100.06
107.6	104.39	108.7	112.32	102.89	101.65	106.14	106.36	104.78	104.75	105.29	109.07	106.3	110.14	109.33	108.47	104.79	107.03	108.1	105.44	111.72	100.97	106.58	108.22	106.37	109.73	108.97	105.49	104.65	102.69	104.71	106.86	110.44	108.9	105.71	107.67	100.89	109.52	110.06	103.61	101.74	101.99	105.89	107.39	106.21	106	107.99	104.38	109.62	102.76
104.69	103.67	107.35	107.27	104.5	103.06	105.26	102.44	106.5	108.59	103.56	106.18	101.08	110.33	105.84	108.98	104.17	103.64	100.21	101.08	107.84	102.03	103.72	106.19	102.51	103.23	108.95	103.8	104.19	104.93	101.9	102.28	105.97	105.08	109.88	103.99	101.14	109.21	104.44	105.66	105.33	103.5	104.08	106.19	103.73	100.93	107.28	107.89	104.88	103.52
110.81	112.29	112.6	111.43	115.13	110.62	108.2	112.2	111.29	109.69	109.39	106.66	109.68	109.64	110.79	113.33	114.49	109.42	112.04	110.75	111.5	109.78	110.98	111.05	112.72	108.27	104.52	110.26	112.41	111.9	109.73	108.92	111.94	112.15	110.13	111.77	111.62	116.85	112.83	109.62	112.08	111.74	105.86	108.3	107.97	106.62	112.52	108.53	111.04	112.93
119.9	112.6	110.94	112.52	115.06	109.15	112.76	108.29	108.81	106.86	112.95	113.56	105.82	114.24	108.24	108.47	107.8	108.72	109.79	109.67	111.83	107.88	112.06	109.77	107.61	113.97	115.84	111.25	111.86	109.67	109.69	110.2	107.89	112.02	118.37	109.42	109.84	110.9	108.68	113.7	111.3	113.8	110.05	111.13	111.16	113.39	112.15	112.18	115.03	112.94
105.87	106.94	103.55	103.6	108.03	105.77	106.15	106.43	108.2	100.95	109	100.5	107.44	105.91	104.13	104.45	105.45	107.66	104.45	105.51	105.6	104.65	107.67	108.17	109.92	106.88	105.98	102.67	101.37	102.36	101.6	109.4	108.38	103.61	103.97	105.9	106.29	106.71	104.06	103.59	104.86	104.3	103.61	105.26	107.32	107.89	108.64	104.92	105.88	106.05
110.25	104.07	108.89	106.43	109.35	106.05	106.17	100.19	106.95	110.91	108.6	107.28	104.05	101.45	106.5	109.15	107.16	109.75	107.13	107.47	107.52	105.75	101.52	104.54	104.75	109	109.35	103.94	105.53	111.02	107.74	105.34	107.15	105.68	101.5	108.41	105.08	114.21	109.56	108.23	104.57	107.85	108.7	105.67	107.9	105.01	106.12	107.01	101.34	106.31
102.75	98.797	104.82	108.94	101.56	106.65	104.58	103.06	109.57	100.97	104.93	104.41	105.78	103.2	102.66	101.27	104.17	99.093	104.89	106.55	104.24	110.4	102.86	98.951	104.63	106.74	105.84	107.38	104.84	106.77	103.6	107.21	103.25	108.84	108.36	108.19	101.87	105.78	104.63	102.72	104.62	102.18	103.76	103.16	105.05	105.71	105.12	105.95	101.44	105.13
99.83	103.71	101.23	105.03	106.39	100.38	102.52	110.14	102.15	104.33	102.28	102.76	98.619	98.924	100.46	98.469	107.44	104.81	102.22	106.52	107.21	106.86	108.94	102.76	106.39	103.7	106.85	106.99	106.75	100.04	104.84	103.35	103.68	106.15	104.62	105.23	103.71	100.95	106.56	106.45	101.83	105.28	103.73	103.24	104.29	103.81	107.77	101.6	102.77	103.12
104.72	101.73	103.37	105.89	106.31	104.76	103.73	109.43	110.25	107.66	109.36	107.02	106.98	107.39	103.15	106.17	107.14	99.356	105.17	103.87	106.95	109.76	107.7	104.22	104.11	108.7	104.98	100.66	100.93	105.09	101.42	107.72	106.79	110.06	108.4	106.33	107.75	105.2	111.65	109.39	102.3	108.45	104.51	105	103.45	106.69	106.64	110.8	106.69	105.41
107.36	110.33	104.35	104.07	104.55	104.21	103.07	102.73	106.86	100.88	103.68	105.55	106.21	106.81	105.13	106.21	100.97	104.49	104.07	103.9	106.25	108.76	105.8	102.11	103.95	106.12	102.04	105.73	104.42	103.28	104.91	104.1	103.87	100.22	102.82	105.86	105.2	100.24	100.88	101.19	104.18	107.34	103.91	108.21	108.5	106.31	105.01	102.23	102.6	107.18
108.54	113.82	112.78	109.22	106.89	111.05	111.5	111.83	108.98	109.21	111.89	110.63	111.98	112.43	111.49	111.49	109.07	113.17	112.78	111.6	113.25	114.93	110.24	109.37	111.91	110.2	110.31	115.19	110.98	115	111.16	112.66	108.56	111.08	110.15	107.04	105.81	113.92	110.12	112.78	110.61	108.43	110.15	110.37	113.04	115.09	111.3	117.7	111.55	107.66
103.93	109.44	109.54	105.75	106.03	106.33	108.28	103.91	107.87	104.66	107.51	104.86	103.52	103.14	105.91	106.24	105.44	105.68	103.89	104.41	107.33	105.07	101.12	108.6	99.294	107.6	106.17	107.83	103.83	105.69	102.99	103.86	103.27	106.69	109.41	104.26	103.76	108.43	106.95	106.01	107.33	104.34	101.29	107.03	106.28	110.82	107.31	106.51	106.16	105.78
106.76	103.13	104.25	106.17	107.45	104.27	109.83	104.88	107.51	109.82	104.55	102.02	106.71	108.33	105.3	106.54	106.54	108.01	105.3	106.8	107.99	104.91	104.89	105.74	103.82	107.93	107.44	106.11	104.23	102.49	105.42	104.61	107.15	107.7	101.48	106.5	104.33	109.9	105.11	101.82	107.06	104.86	107.29	105.03	106.64	108.88	107.97	105.26	109.01	109.15
106.6	106.23	101.74	104.11	102.13	101.7	110.31	104.88	105.11	99.348	106.76	102.35	103.12	101.99	106.94	104.59	101.9	104.48	97.893	102.58	103.55	105.45	102.92	104.87	100.78	98.308	104.34	108.58	103.24	105.51	100.53	106.67	103.31	102.37	101.76	103.14	100.65	104.84	101.7	110.92	103.64	107.05	104.35	104.61	108.06	101.93	101.86	105.97	105.47	102.97
114.09	110.58	111.28	110.06	104.92	107.78	110.5	111.1	112.67	106.07	107.98	113.28	113.98	110.76	105.01	108.27	108.93	107.95	106.87	110.77	112.1	111.31	108.59	111.28	110.78	111.75	111.57	111.97	108.94	112.05	110.16	110.9	111.36	108.81	111.26	106.5	112.33	112.31	110.29	109.25	108.33	112.32	110.49	114.91	108.89	107.16	110.8	108.31	109.2	114.59
99.606	100.5	100.01	99.314	105.82	98.804	98.435	103.64	101.35	99.614	100.43	95.744	99.562	98.451	101.34	102.55	103.36	101.25	99.764	98.802	105.32	101.45	100.98	102.76	101.45	97.852	99.341	103.84	105.8	99.388	104.54	96.884	101.09	103.98	100.88	106.01	99.301	99.975	102.8	101.73	99.026	102.84	94.976	100.6	99.405	99.798	102.11	98.605	101.71	96.639
112.62	105.87	111.73	112.1	109.15	113.42	108.38	111.78	105.7	107.05	107.29	109.82	111.5	112.72	108.36	111.21	112.22	110.69	112.05	107.73	109.56	107.11	110.89	109.94	108.36	113.74	109.48	107.53	109.69	108.38	107.88	111.27	110.96	110.86	107.66	105.38	113.17	107.56	109.41	111.48	105.46	113.39	112.03	110.63	111.13	109.33	115.28	106.65	113.31	111.71
101.26	103.2	103.17	104.04	107.15	104.99	101.07	107.99	107.14	106.68	106.49	110.94	101.67	108.12	105.48	101.41	106.35	107.59	107.41	106.76	105.88	106.15	101.83	106.35	99.102	100.56	101.63	105.26	106.06	105.2	102.84	100.06	108.44	103.63	106.16	105.42	104.46	104.05	100.72	100.47	104.09	105.91	104.89	108.42	106.61	108.29	104.07	102.42	102.48	107.16
100.66	100.11	95.028	102.32	99.558	103.46	105.67	103.7	102.26	101.85	100.65	96.276	99.475	100.39	103.58	99.93	102.89	102.93	95.663	97.802	97.638	98.502	96.908	99.417	102.09	97.728	96.09	102.77	103.17	101.5	99.867	103.22	101.48	107.03	104.15	101.26	100.11	99.619	102.65	101.24	103.86	101.56	100.86	95.996	98.583	99.005	98.781	98.917	102.99	100.57
106.33	105.47	104.14	107.09	107.59	108.34	112.71	104.18	105.81	105.61	108.16	105.58	103.02	109.73	104.88	101.81	103.88	109.87	107.13	103.06	108.36	105.71	104.81	107.95	105.76	105.22	104.1	103.31	102.04	102.33	102.63	107.75	105	107.84	104.64	107.78	107.69	104.42	105.99	105.33	102.35	106.07	106.38	107.98	103.04	107.5	106.06	106.32	104.77	101.95
111.38	104.55	108.03	106.65	105.87	106.58	108.76	107.32	109.73	104.98	105.71	107.31	102.6	107.74	105.85	105.72	110.67	106.49	111.88	104.87	105.99	104.59	103.29	107.12	102.02	104.49	107.71	108.27	105.79	110.6	109.74	106.46	107.19	106.67	104.59	107.03	101.77	110.13	110.1	106.93	101.8	108.74	104.09	104.69	108.71	105.09	108.58	105.88	105.1	107.26
99.887	100.76	100.56	102.63	96.475	101.9	100.28	97.966	98.722	103.82	102.63	97.743	98.525	97.013	103.41	100.53	95.407	99.853	103.13	98.529	104.15	99.309	97.725	104.15	99.281	100.76	98.558	99.852	100.1	101.01	101.03	107.44	101.59	100.12	101.62	101.42	99.005	98.119	99.265	103.94	100.37	96.396	105.35	102.74	95.805	103.22	100.62	97.252	99.692	94.354
99.688	101.24	99.914	99.563	100.94	103.03	102.08	96.595	99.492	101.94	93.716	102.16	96.36	101.19	97.161	103.29	99.967	101.77	100.86	99.393	97.935	98.698	100.3	99.068	98.986	98.618	98.16	100.55	101.78	103.84	95.224	101.86	99.901	100.89	100.37	100	98.099	96.385	105.24	102.98	95.54	99.489	101.86	97.669	95.22	95.098	104.74	97.509	99.344	102.66
112.91	111.11	110.15	111.69	110.59	110.86	113.12	112.68	115.95	113.13	111.1	105.35	111.16	108.89	110.45	109.9	113.68	109.93	111.25	112.04	113.18	111.04	111.73	112.65	109.75	111.54	105.22	112.9	111.07	112.21	110.04	110.63	111.39	107.51	110.92	108.65	112.99	114.29	112.87	108.46	110.39	111.06	115.28	113.33	113.63	107.89	116.28	109.24	110.93	111.29
111.19	112.29	112.94	111.44	114.92	112.78	115.41	112.8	110.12	111.14	113.74	110.44	112.08	111.31	110.92	109.32	113.5	113.77	109.65	113.62	110.49	113.47	114.84	111.6	108.75	114.36	116.61	111.8	116.71	111.6	111.54	110.99	109.82	109.62	110.4	114.67	111.2	110.73	114.41	109.87	110.8	111.74	114.69	114.58	108.47	108.01	106.51	111.91	115.68	112.28
106.1	104.19	103.53	103.55	105.06	108.89	103.74	107.5	106.56	107.52	104.3	106.27	103.02	105.46	106.42	107.83	105.35	108.18	105.19	108.01	105.2	101.46	111.78	106.12	108.15	104.41	101.73	107.07	104.03	106.6	107.66	105.43	106.6	104.17	106.4	106.94	103.34	104.41	101.72	107.67	105.38	115.24	106.84	106.76	104.52	102.89	101.33	110.41	107.59	109.93
108.62	111.21	110.76	111.46	111.24	113.12	110.1	112.58	110.75	113.64	112.09	107.57	110.25	108.77	111.8	118.23	110.3	112.46	108.33	114.47	109.28	113.84	111.23	117.32	113.71	109.37	112.96	112.82	108.36	108.77	107.47	117.22	111.91	115.43	111.96	113.33	110.01	111.71	114.54	110.44	112.24	111.26	108.53	110.75	110.98	112.5	110.97	110.98	115.51	110.57
103.12	103.53	103.1	106.47	109.62	107.82	102.56	109.45	106.09	107.37	106.39	106.16	106.42	110.03	107.55	106.24	113.53	109.02	105.97	107.08	107.32	111.87	103.88	110.51	107.96	106.5	107.37	108.58	99.888	109.52	109.38	105.54	108.77	103.05	106.79	110.04	106.66	105.93	103.59	105.7	106.84	100.55	109.54	107.13	108.89	105.67	105.97	104.05	106.49	109.67
106.03	102.89	104.41	109.11	106.63	107.09	107.72	107.22	103.16	106.41	102.91	109.23	105.15	107.82	105.59	103.28	99.228	105.03	106.88	101.31	108.52	102.08	106.75	100.2	101.33	107.54	103.38	107.43	106.72	104.63	104.71	105.58	109.51	108	108.93	108.76	108.26	106.57	106.18	112.34	103.81	102.21	102.15	105.33	107.48	111.61	108.07	105.63	111.6	105.38
114.35	107.29	115.19	115.37	113.39	106.81	109.9	114.5	111.89	113.18	107.97	111.15	109.28	114.31	110.86	110.55	110	111.66	108.39	112.04	110.78	112.2	116.63	112.96	117.17	109.47	115.42	110.63	106.8	114.01	112.8	114.66	105.51	116.87	106.4	112.2	112.25	109.22	113.71	111.58	111.63	108.08	110.37	112.47	107.64	111.34	107.61	111.5	114.45	113.14
102.98	103.22	97.73	100.65	101.35	102.89	100.58	102.12	98.786	100.79	95.533	102.34	99.376	101.37	99.908	101.46	102.69	97.376	103.54	101.82	102.33	100.93	100.54	101.1	102.38	102.14	100.88	96.773	100.69	103.62	101.11	101.71	100.33	96.411	100.7	97.027	104.02	99.946	98.206	101.98	105.44	102.27	103.11	97.549	97.476	97.279	101.39	103.56	102.71	101.09
108.14	108.09	103.36	104.09	104.8	104.29	104.41	104.29	109.09	106.98	108.59	107.72	107.85	105.79	107.9	105.87	109.13	107.2	109.08	106.21	108.12	103.53	106.06	104.78	106.09	106.75	104.47	106.42	110.62	106.13	107.61	109.71	104.96	105.64	107.2	103.53	105.62	106.72	106.64	110.02	108.43	103.85	100.84	98.971	107.49	108.79	111.12	105.12	104.55	107.1
106.23	105.01	103.3	104.43	103.65	111	105.09	105.04	107.74	103.42	104.15	108.85	105.96	108.28	108.66	108.7	103.53	103.22	103.33	107.87	105.84	104.03	104.19	100.41	103.77	109.89	100.92	106.5	104.99	104.84	107.94	107.14	102.11	101.94	106.82	110.32	102.85	108.41	103.37	105.13	105.95	105.42	108.52	105.55	104.82	103.06	109	100.22	105.86	101.99
115.86	109.07	110.24	114.79	107.98	110.58	116.1	111.98	115.75	108.6	112.08	116.38	114.63	111.75	110.57	109.73	112.1	111.26	116.19	109.37	112.26	111.48	110.39	118.53	109.79	107.3	104.37	111.77	109.71	113.77	110.59	109.37	111.37	111.33	112.8	117	112.14	111.68	109.46	109.1	110.74	110.82	113.65	106.06	113.69	109.84	108.99	109.45	113.93	110.1
105.91	107.34	104.78	105.77	107.86	110.5	106.3	106.29	113.25	107.92	105.92	107.42	104.89	110.2	104.38	107.69	108.06	105.95	106.06	105.35	104.58	101.57	106.99	106.97	106.14	108.89	108	104.42	104.54	104.68	103.82	109.39	107.28	105.52	107.09	107	100.68	105.31	106.93	101.77	102.98	107.02	109.02	109.97	107.02	105.88	111.66	111.22	110.87	109.76
99.319	98.205	101.28	101.08	101.17	96.84	101.99	102.4	102.61	98.464	97.946	99.444	105.69	101.06	98.004	99.186	102.94	97.899	99.086	96.433	97.688	102.19	101.83	99.716	100.37	101.63	100.15	102.29	97.854	99.197	105.28	102.41	99.585	100.78	101.99	103.14	98.326	97.727	101.67	99.338	100.61	101.95	95.89	100.19	101.36	93.739	101.46	101.33	100.94	100.73
110.25	110.56	112.42	110.43	113.91	114.81	110.73	112.7	107.99	111.98	113.73	112.25	109.73	112.39	112.68	110.15	110.74	110.74	106.92	110.25	116.61	113.46	113.17	113.27	109.54	115.49	111.49	115.34	112.37	111.9	110.25	112.37	109.8	108.19	106.47	109.27	110.4	109.1	110.13	112.83	112.95	109.48	111.25	107.86	111.15	113.59	111.95	112.9	115.56	108.64
105.98	108.87	104.5	107.79	108.07	106.03	104.79	107.02	106.62	108.97	104.86	104.83	106.57	108.16	101.99	109.3	104.84	105.54	108.98	110.68	103.77	105.01	110.32	109.08	104.38	104.6	105.87	104.19	104.42	107.09	112.41	103.39	110.3	109.63	107.94	101.34	107.2	110.46	106.72	106.73	106.58	104.28	108.41	102.36	107.57	106.55	106.61	105.83	109.19	107.81
115.67	112.04	114.91	111.28	116.46	109.83	111.23	113.41	112.45	111.64	113.36	109.31	109.28	113.25	110.81	110.99	112.58	109.44	111.9	106.33	110.57	112.62	113.33	109.35	112.41	109.28	107	111.69	107.08	113.22	112.41	113.4	111.61	106.42	112.91	111.6	112.72	115.19	110.42	111.66	113.24	117.66	110.71	114.11	110.11	110.02	112.77	109	114.7	108.93
104.38	108.9	104.25	105.11	102.4	106.4	106.33	99.435	108.29	101.32	103.69	104.64	105.16	104.8	102.47	108.11	106.28	106.77	107.02	106.01	108.31	111.22	108.35	107.73	104.68	105.31	103.91	107.12	103.85	110.35	110.42	105.91	107.31	111.2	106.34	107.68	109.71	110.83	108.2	109.15	105.43	105.05	100.42	105.04	102.09	106.16	107.96	107.83	109.97	103.86
116.97	115.82	109.82	111.83	109.28	112.5	115.36	111.09	111.03	115.46	112.58	108.65	111.12	107.29	115.95	112.4	107.74	114.11	112.5	112.42	115.12	111.76	114.48	111.25	109.43	116.02	107.12	110.42	114.2	106.33	113.45	113.07	111.33	109.59	111.27	118.95	108.63	114.46	113.35	113.57	111.4	115.36	111.86	109.04	115.39	108.82	113.9	111.22	112.46	116.57
104.35	101.67	112.29	109.66	111.51	103.15	102.93	104.92	110.91	109.02	101.49	106.32	104.31	103.05	109.19	108.96	105.93	102.04	106.86	103.71	104.96	102	106.96	106.58	105.55	107.21	107.43	103.42	102.66	101.82	107.89	102.98	106.09	103.11	106.02	106.52	106.61	105.94	109.88	104.7	106.05	104.49	105.91	106.16	105.61	108.33	103.24	110.61	106.07	106.19
98.811	103.12	100.42	100.9	101.81	96.469	100	99.958	101.15	102.41	103.17	99.618	97.617	102.14	102.24	101.43	103.32	100.25	97.749	101.49	101.19	99.67	100.94	102.87	100.06	102.29	100.82	100.07	104.7	101.95	97.207	99.326	96.911	102.77	100.75	96.544	101.67	101.25	99.051	101.93	99.451	95.743	104.36	98.672	97.13	97.809	95.522	96.66	105.88	98.273
102.88	103.76	104.28	108.17	104.58	101.15	106.95	105.92	105.25	105.53	105.52	103.38	99.739	106.82	109.82	100.32	102.37	106.18	105.21	105.02	103.9	106.36	103.98	108.81	105.26	101.26	100.63	106.61	109.11	102.76	103.18	100.37	102.93	102.93	107.63	107.52	106.07	103.06	107.54	105.05	107	108.6	100.45	107.69	103.25	105.79	100.94	103.14	106.94	106.81
112.12	108.95	111.06	111.55	109.02	111.97	110.95	111.32	115.27	106.14	112.96	109.64	113.41	113.25	107.87	116.43	111.32	115.41	111.91	111.73	112.3	108.61	112.85	112.28	109.38	112.63	114.93	116.57	111.4	107.01	112.96	114.3	111.77	113.75	112.73	110.49	109.33	114.34	114.14	116.08	111.27	110.04	112.74	108.45	114.56	107.53	112.48	112.05	108.95	109.52
95.243	98.913	97.03	99.418	103.53	102.04	98.833	103.94	100.6	102.58	100.44	102.95	101.04	97.583	99.643	100.27	98.797	100.13	93.863	99.378	96.123	96.95	102.19	101.42	98.807	101.9	93.388	98.459	97.745	101.81	96.881	102.34	101.78	99.229	104.66	100.74	98.739	98.48	103.38	101.3	101.23	97.728	96.706	101.85	103	97.53	100.52	100.88	100.21	98.739
108.17	107.45	112.72	114.03	114.16	113.1	111.25	112.57	105.84	112.11	112.66	111.19	107.75	111.61	113.94	107.41	113.11	112.69	113.37	115.28	113.23	108.71	109.57	110.11	110.63	111.3	109.63	111.19	111.43	111.81	109.87	109.19	112.28	113.63	109.71	110.41	106.9	112.37	107.12	108.96	111.75	112.45	113.24	111.16	113.1	112.05	110.68	108.89	116.07	110.38
111.06	110.85	110.93	110.17	114.52	113.33	110.84	112.04	116.04	106.71	113.17	107.99	111.99	114.86	113.45	110.08	113.51	110.4	108.66	111.3	114.28	108.67	108.83	110.67	114.59	111.24	113.88	115.35	113.36	113.43	110.33	109.65	113.39	109.35	116.24	110.66	113.58	111.86	107.72	110.02	111.39	112.27	104.36	110.65	115.29	107.74	113.64	109.07	107.93	112.64
108.51	106.6	108.99	109.47	108.38	106.41	107.57	106.89	101.13	105.07	105.29	102.09	108.55	106.46	111.18	111.65	107.24	108.54	104.52	107.49	108.79	103.11	109.15	107.7	109.24	107.08	107.73	112.72	110.99	106.64	112.02	108.64	111.3	107.41	107.76	111.93	106.69	105.54	107.48	104.79	110.07	110.21	106.34	105.29	106.1	105.18	107.95	109.1	107.84	107.45
111.27	108.34	108.78	111.19	107.98	114.13	115.2	112.26	113.83	106.65	112.5	112.84	107.99	109.94	109.34	105.42	113.26	115.01	115.92	114.38	109.89	111.88	109.72	111.18	107.89	111.14	113.67	113.67	114.22	112.11	112.29	113.88	109.53	111.92	110.08	114.01	112.87	113.74	113.66	113.83	109.09	111.5	120	113.44	107.24	117.02	114.61	117.13	112.51	111.43
111.71	112.8	113.8	110.9	110.52	111.93	108.21	109.58	115.76	109.77	106.29	112.23	113.22	117.05	112.47	111.27	112.24	112.53	113.01	111.94	108.96	115.57	107.04	113.81	109.47	109.77	114.31	114.11	110.41	111.69	109.5	111.65	116.65	109.04	112.5	114.87	113.75	114.4	114.12	108.68	107.75	111.41	112.98	112.88	114.18	110.44	114.3	110.51	115.7	110.02
97.802	99.754	98.329	102.96	100.56	96.815	97.069	98.778	99.254	102.36	100.94	100.45	97.711	102.57	98.617	98.189	99.183	98.439	97.991	99.141	103.01	97.778	99.668	100.15	98.746	105.59	95.555	100.08	98.661	101.4	100.95	99.717	102.51	99.089	102.88	102.58	96.862	98.862	97.559	97.162	99.791	98.961	100.31	103.59	96.804	98.401	100.81	103.44	102.14	99.615
111.71	109.59	112.64	110.14	115.62	111.99	110.03	109.98	111.34	116.25	112.68	115.45	108.76	115.87	110.6	114.74	107.13	112.55	116.5	109.92	113.11	113.87	112.16	110.28	113.53	113.83	109.36	112.5	112.32	111.61	113.96	111.71	111.52	115.9	111.76	113.72	108.35	110.96	116.41	112.53	108.83	109.59	112.94	114.89	110.97	110.34	112.32	118.24	109.48	113.29
103.78	106.36	110.09	108.65	109.8	105.27	103.89	105.04	104.46	103.22	108.24	104.91	104.08	101.06	109.74	100.56	108.82	111.44	103.66	107.84	104.46	102.81	103.91	110.6	106.1	104.94	105.55	104.14	102.44	105.87	102.38	106.18	103.16	106.08	105.51	105.47	105.62	109.21	106.95	101.46	104.5	102.21	109.32	105.75	110	107.85	107.03	105.45	106.93	103.4
101.14	109.08	105.64	103.38	100.57	100.73	109.27	109.65	102.51	107.71	104.63	106.1	107.76	107.44	105.56	106.11	111.27	104.33	108.96	108.72	107.57	104.13	104.91	105.31	106.91	101.68	109.39	102.59	106.29	108.4	102.66	106.91	108.14	103.21	100.46	102.15	107.66	102.76	108.63	110.03	102.73	103.85	104.63	101.55	107.81	101.54	104.24	105.04	103.39	104.99
107.08	106.4	106.49	106.09	110.1	104.64	110.49	109.41	108.45	106.65	105.47	108.35	108.35	106.26	108.96	109.05	105.29	106.03	106.61	106.38	110.97	107.46	110.67	106.58	107.21	109.63	107.79	102.11	102.72	109.18	108.31	102.94	104.43	107.09	106.05	104.07	103.81	103.96	103.94	110.33	108.44	106.39	103.06	104.8	101.65	105.68	105.11	108.61	108.97	108.34
109.76	110.75	107.18	109.57	109.67	112.21	109.84	110.86	113.3	111.41	110.53	112.46	106.96	105.29	110.44	110.03	107.55	110.75	107.65	112.11	108.81	114.02	114.43	106.86	112.6	111.69	109.45	108.79	109.53	113.22	112.09	110.52	108.96	105.56	111.47	111.21	106.7	108.51	109.63	112.08	110.17	111.68	112.79	112.21	110.55	108.33	111.24	107.9	113.26	110.45
111.35	110.17	108.23	113.22	111.87	114.04	107.05	110.43	108.2	111.04	110.35	108.74	110.01	109.68	111.55	113.15	111.51	107.64	110.32	110.92	110.59	110.64	109.38	101.42	109.17	105.23	107.33	112.97	107.38	108.63	111.09	107.65	108.06	107.19	108.74	107.77	109.64	109.41	110.24	109.12	111.26	111.36	112.4	113.1	111.5	114.36	110.9	113.17	108.7	109.24
112.5	112.35	110.36	116.69	112.18	118.81	113.63	112.36	114.78	113.54	112.74	108.98	109.06	110.16	115.88	111.46	110.99	109.44	111.06	114.92	112.16	112.04	109.28	111.2	113.64	114.07	113.12	108.22	112.19	109.84	106.87	111.08	112.1	112.08	110.67	110.56	110.06	109.22	109.77	107.63	109.83	112.49	111.34	111.07	105.04	112.57	111.68	110.69	110.84	109.54
104.72	105.37	98.477	96.71	107.37	98.985	97.62	104.46	98.006	98.381	102.33	98.951	103.1	97.197	99.044	98.828	102.09	99.773	99.563	101.51	104.62	97.237	99.438	100.02	101.11	99.277	97.305	97.2	101.47	100.45	102.63	96.939	101	97.333	100.93	97.995	98.035	100.5	103.07	101.13	99.193	97.959	101.48	95.616	99.763	101.14	98.904	100.24	96.785	100.2
110.24	111.84	108.66	116.12	113.52	112.46	110.92	116.13	115.34	112.41	114.13	112.33	110.89	111.65	112.53	110.92	113.32	115.62	109.39	110.85	113.25	112.72	108.68	111.53	113.44	112.07	111.92	113.84	112.1	111	110.79	112.55	111.88	109.55	114.02	109.99	111.11	112.22	110.9	111.8	110.31	112.23	111.98	115.24	110.01	112.33	112.45	112.63	109.2	112.68
102.25	102.53	108.25	105.6	107.3	104.27	107.61	108.45	105.23	107.62	103.03	105.45	106.62	103.77	107.55	109.07	106.83	106.84	106.33	100.26	105.42	106.09	105.29	102.28	104.75	102.03	106.29	105.77	109.21	108.34	106.38	106.36	105.82	106.13	105.03	106.83	100.93	103.21	104.33	104.29	108.95	110	103.67	104.37	103.18	105.77	108.39	107.99	101.61	106.6
105	105.65	102.62	107.87	107.21	105.72	106.17	105.18	104.49	110.18	101.77	109.71	100.18	106.7	104.45	104.19	106.74	109.06	110.87	108.84	106.67	105.77	105.3	104.22	104.29	105.25	105.54	104.1	106.97	105.08	109.33	108.13	111.74	104.76	106.1	108.07	106.39	106.52	106.88	106.97	106.22	104.18	106.67	102.45	105.16	105.09	103.64	110.18	109.87	107.01
105.52	107.1	110.52	104	109.43	113.84	108.44	106.69	107.91	105.37	106.1	111.79	109.3	105.27	107.86	105.77	111.4	108.17	108.27	104.38	106.71	105.52	103.88	106.5	105.21	105.92	108.72	109.38	109.01	107.23	105.39	108.73	108	107.05	110.38	101.91	106.35	100.35	106.44	106.85	110.57	105.55	104.14	110.24	110.09	108.23	108.71	103.11	103.84	109.98
113.77	114.03	106.44	107.1	107.99	109.97	116.75	108.91	106.17	115.58	110.11	113.97	114.65	115.06	114.1	111.16	114.43	112.95	111.14	109.17	111.7	109.35	110.93	107.48	113.12	112.42	109.96	113.46	110.24	114.26	113.96	105.66	112.9	110.46	111.75	113.28	111.16	111.01	111.92	110.39	112.64	112.86	110.47	108	117.32	111.15	108.31	113.93	115.96	109.57
100.91	102.3	101.84	97.881	101.02	97.448	96.572	96.773	99.135	104.21	103.46	101.22	103.82	98.284	92.72	102.92	101.16	99.292	99.757	100	97.034	100.25	97.024	101.71	100.64	99.116	100.45	102.98	95.013	96.197	101.93	98.412	103.66	99.456	99.18	100.02	101.77	97.563	98.167	103.24	99.969	97.954	99.23	101.57	97.865	97.453	102.52	101.68	100.25	100.53
108.05	111.07	104.49	108.22	108.94	111.49	109.82	108.15	106.68	109.66	109.17	108.92	110.06	112.17	114.64	109.77	112.87	112.01	113.31	109.34	107.76	108.38	112.65	108.24	108.69	113.64	117.34	113.74	108.7	110.94	112.93	106.24	108.47	115.33	115.76	108	110.61	108.94	107.61	112.8	111.82	112.5	110.3	107.99	113.85	108.55	108.89	110.69	110.53	110.65
115.24	114.02	112.85	112.38	110.54	112.89	116.95	112.93	109.93	110.8	113.75	112.66	111.31	112.79	116.08	107.24	110.4	109.94	114.13	110.79	112.41	107.55	111.4	106.73	110.77	113.25	112.44	116.77	112.95	109.87	113.96	112.15	115.86	111.14	113.34	113.86	113.27	115.41	109.17	111.88	114.11	113.47	114.23	111.53	113.62	114.98	109.92	115.01	112.19	112.01
104.95	107	104.42	105.45	105.19	109.93	102.93	105.16	103.99	108.92	107.2	105.57	105.84	103.71	104.82	104.83	102.05	102.97	107.78	110.47	101.91	107.05	103.23	107.16	101.46	104.77	101.46	105.63	108.41	106.84	105.79	105.66	106.35	109.31	106.69	105.02	104.95	107.04	106.12	106.26	107.32	101.32	103.26	105.18	106.62	102.53	104.13	108.55	108.45	106.72
105.84	104.35	110.35	105.76	105.55	105.64	105.78	104.12	105.65	108.85	108.52	105.71	107.95	106.7	105.28	110.96	102.18	105.26	102.84	102.93	102.21	108.08	107.56	106.31	107.98	106.01	109.31	105.82	110.25	109.84	104.76	108.34	105.54	107.7	107.54	106.44	107.22	104.22	104.68	103.68	110.71	103.97	111.38	103.94	108.15	103.57	109.71	108.03	100.92	107.47
105.12	107.87	105.34	106.02	108.55	106.32	109.04	106.57	100.58	106.71	105.92	108.57	101.83	106.11	104.1	105.26	106.13	102.98	103.91	109.99	111.43	108.14	104.43	106.8	103.38	101.58	105.9	101.42	112.62	100.84	106.32	107.19	107.63	106.7	106.67	102.72	104.85	101.99	105.32	102.07	103.02	105.67	104.54	103.57	105.55	105.85	107.3	106.83	103.27	107.51
99.345	104.66	105.14	107.61	107.69	102.73	101.92	105.21	108.64	103.58	104.78	107.4	108.48	103.56	106.54	108.97	103.51	103.6	102.13	106.34	104.27	101.85	105.77	104.87	108.74	105.4	104.73	106.3	110.08	103.04	101.84	106.29	107.72	104.91	108.41	100.88	99.517	107.51	102.17	108.96	102.14	107.88	106.6	101.86	109.39	99.819	107.43	105.14	107.44	108.69
107.56	106.98	100.18	106.11	102.17	105.77	103.38	102.4	109.21	108.79	104.18	106.37	108.35	106.27	105.49	104.29	108.59	109.87	108.96	107.18	102.57	111.04	107.34	104.68	106.53	108.09	106.12	107.3	102.6	107.01	102.54	105.08	107.77	106.31	101.72	105.35	105.03	103.17	108.47	99.534	108.24	103.79	110.89	106.86	107.86	101.04	106.29	105.07	101.5	104.2
106.75	103.85	104.72	103.88	106.96	110.4	111.18	102.64	105.84	104.83	104.05	105.34	106.72	104.16	106.79	103.68	105.53	108.78	100.54	101.85	104.38	103.95	98.126	108.72	101.14	108.5	100.17	104.57	105.03	102.03	107.07	104.59	103.45	108.96	103.42	102.02	104.94	106.75	102.68	104.41	99.856	102.27	100.91	108.64	107.46	103.97	107.04	106.36	105.57	102.17
105.19	106.76	107.24	103.7	106.3	104.92	104.58	105.33	103.9	104.82	102.8	104.75	103.5	106	105.3	106.38	104.48	105.13	104.4	101.28	104.62	105.83	105.05	101.14	104.67	110.15	104.44	107.27	107.61	105.53	103.27	104.52	106.73	105.39	106.52	105.74	101.97	103.5	105.8	103.89	108.91	105.73	103.83	104.08	103.93	103.79	108.74	103.03	102.02	104.21
113.77	103.57	105.39	109.32	106.82	105.29	107.57	106.5	105.71	108.93	106.76	103.86	109.24	106.73	104.78	102.53	104.18	108.55	108.31	106.03	104.8	107	108.76	104.46	107.31	105.38	111.52	106.71	106.57	106.63	106.04	108.8	108.24	109.12	108.74	106.22	102.99	105.81	107.79	106.93	106.78	107.71	106.2	107.62	107.99	107.26	105.19	105.02	106.08	101.98
108.12	103.13	107.71	110.53	102.39	106.7	105.58	109.06	107.61	111.14	111.88	107.4	102.29	106.43	107.49	107.14	100.9	107.92	109.15	107.29	107.95	105.8	105.29	105.84	104.61	106.71	101.31	107.86	108.53	104.56	104.09	108.56	105.21	105.4	108.15	106.8	108.87	103.42	110.92	106.4	110.01	103.29	105.22	106.37	108.24	104.06	103.7	111.36	105.02	103.43
110.32	116.04	112.45	108.74	113.83	107.71	110.03	111.43	113.52	110.34	117.84	110.67	111.68	112.52	111.39	111.16	112.5	109.32	110.37	109.91	111.22	108.13	110.28	114.79	104.8	111.17	105.59	110.51	112.28	114.88	106.5	111.18	116.42	111.29	110.15	115.25	112.12	110.69	114.35	112.05	110.72	113.95	112.48	113.13	119.45	108.84	109.65	110.6	110.73	104.87
102.12	101.07	108.69	108.9	107.99	109.71	106.52	110.25	104.86	106.57	107.57	106.5	105.42	106.56	107.55	105.64	106.23	107.22	102.12	103.22	108.18	104.47	104.92	102	104.91	110.26	104.1	108.47	102.9	104.9	104.88	109.58	104.5	107.87	104.15	107.93	105.8	100.9	107.08	109.9	107.5	100.56	110.68	104.92	108.29	109.39	110.53	108.54	108.33	103.95
102.78	101.25	100.61	99.713	102	99.319	100.11	101.96	100.22	97.557	101.15	101.35	104.16	102.46	101.62	101.5	108.05	98.538	102.28	102.07	99.541	104.89	99.954	99.892	97.869	97.566	98.502	102.12	98.224	100.07	98.26	96.906	100.77	103.92	97.09	98.817	100.02	102.04	101.66	93.109	92.442	94.619	100.28	97.739	100.32	94.191	100.44	102.43	98.82	100.13
109.77	116.03	107.1	111.8	111.31	112.13	108.57	111.21	108.92	111.25	110.93	111.53	110.46	113.27	107.14	113.11	107.69	108.16	115.43	114.38	110.79	108.89	112.09	111.3	110.18	111.51	116.46	110.06	110.54	114.54	110.57	110.25	109.78	110.43	113.34	110.89	107.93	109.34	113.7	112.71	112.02	110.44	110.05	113.77	108.79	112.92	114.25	111.76	111.75	109.46
114.05	109.08	110.32	109.33	117.2	112.72	110.56	115.38	113.13	110.99	109.98	108.13	114.08	110.87	111.7	108.95	113.24	117.46	111.17	110.93	112.03	110.14	109.07	112.28	111.15	115.72	108.64	110.97	111.92	112.93	108.92	114.45	112.52	110.5	113.15	109.84	111.76	111.01	110.29	107.35	114.79	109.81	110.75	111.72	113.98	113.34	113.95	110.35	111.43	109.95
117.93	117.13	116.13	118.07	118.93	118.73	118.76	119.47	121.47	115.53	118.57	116.99	118.28	120.62	112.11	121.24	120.54	115.5	118.29	116.4	119.6	117.76	116.5	117.79	115.76	121.08	117.92	113.94	115.01	119.14	121.09	117.6	119.85	112.73	111.47	117.35	115.28	116.63	120.48	116.59	119.7	114.52	120.79	119.03	116.33	119.53	117.6	114.4	119.47	117.05
110.3	110.26	111.88	111.07	108.32	115.23	108.76	106.03	113.53	107.29	117.18	111.9	108.52	113.45	108.07	113.83	113.01	109.62	113.7	108.09	109.4	110.19	111.72	114.52	110.05	109.22	108.24	107.43	110.18	112.51	108.22	111.01	116.03	113.28	112.92	110.05	111.72	108.78	111.6	110.84	105.49	110.67	109.9	111.69	109.7	111.42	109.44	113.72	112.38	111.65
110.13	112.49	109.73	109.44	111.67	111.55	111.79	109.14	108.91	109.99	110.91	114.66	114.22	113.16	110.25	109.55	111.52	106.79	111.21	111.67	113.79	110.79	111.89	110.99	111.78	110.25	109.65	109.69	109.44	112.32	110.58	110.23	109.32	112.91	111.18	113.3	112.46	112.41	107.17	110.69	109.63	112.55	113.12	109.77	113.55	110.39	108.99	117.02	108.57	112.42
102.52	102.73	102.63	109.91	102.6	110.16	104.59	106.09	105.99	102.23	108.49	109.32	102.22	102.63	105.44	104.19	102.95	103.87	104.81	105.89	104.39	105.76	103.84	107.62	102.78	102.27	102.21	104.37	103.54	101.14	101.38	102.62	103.4	104.61	102.37	102.89	108.24	102.04	102.3	104	103.76	105.32	105.24	102.54	103.82	102.93	103.83	102.46	102.65	102.13
107.36	106.16	105.9	105.66	103.1	104.87	104.72	104.98	107.76	103.86	107.13	101.23	107.87	105.71	100.7	108.13	106.69	105.3	106.26	104.48	105.06	103.85	108.48	105.23	103.46	105.5	108.17	103.96	99.878	105.37	107.16	104.6	103.25	104.59	106.6	106.03	109.49	102.83	106.77	100.36	104.28	107.61	104.69	107.22	101.88	104.19	102.84	103.04	104.11	102.68
110.84	110.1	109.65	108.94	112.23	106.17	110.33	109.72	108.28	111.49	109.93	109.25	113.59	106.16	109.94	109.72	112.19	111	114.56	111.29	111.31	112.77	111.6	104.96	112.3	112.68	106.02	115.94	105.83	111.9	110.8	111.37	111.63	108.14	112.76	110.24	112.45	111.28	110.84	107.44	109.79	110.11	108.31	109.04	107.14	111.78	109.63	112.07	111.41	109.19
110.57	110.18	110.62	112.1	108.38	111.61	106.17	108.82	105.45	109.1	110.73	106.46	109.82	106.57	108.01	108.11	111.71	116.87	109	112.23	108.37	113.52	111.29	108.92	112.78	108.25	109.32	115.77	109.17	109.01	112.19	107.67	105.05	117.73	112.5	108.42	113.08	112.6	111.18	108.09	109.41	107.15	108.57	112.71	111.11	109.86	112.05	109.84	112.09	112.67
109.43	110.27	107.13	109.7	105.65	108.78	105.63	103.31	105.43	108.94	105.84	108.01	99.799	107.88	107.09	106.84	105.73	107.29	107.1	108.6	107.61	103.89	107.87	108.72	107.63	107.3	109.28	107.25	103.35	108.54	104.52	105.81	106.23	105.13	102.69	103.21	104.55	104.38	105.67	108.49	108.18	107.26	109.77	105.63	103.7	109.59	105.49	103.87	110.34	110.54
113.07	109.96	112.02	106.72	118.74	110.85	112.09	109.47	108	110.02	111.72	112.17	108.26	113.44	111.04	110.14	110.54	111.74	116.57	113.35	113.37	110.95	115.73	113.09	111.39	116.32	110.82	111.97	111.3	108.53	116.05	109.42	108.36	109.33	112.22	112.5	107.81	110.14	113.28	111.72	111.85	109.49	107.8	110.83	109.14	112.9	113.97	112.28	110.78	111.43
106.13	107.56	106.59	99.702	106.01	107.68	110.21	109.11	106.5	108.94	104.93	105.8	109.45	107.85	106.79	103.87	105.14	104.18	105.03	101.99	104.57	107.72	108.91	110.1	108.36	108.09	103.51	107.36	107.46	103.98	108.82	106.85	106.88	107.14	107.4	107.36	109.14	110.55	105.35	111.93	105.36	105.65	107.49	105.51	103.93	103.67	108.78	100.63	105.36	102.35
107.16	100.89	98.956	101.52	104.47	105.58	104.74	99.723	102.33	100.84	104.98	105.54	106.21	106.23	107.43	107.69	105.73	104.71	107.66	104.76	106.72	103.94	109.56	106.81	106.56	105.97	107.45	101.05	103.38	99.942	105.01	107.92	99.512	101.08	103.65	105.02	104.78	100.82	102.31	103.6	106.24	110.08	106.23	102.79	101.07	102.27	102.71	104.65	103.82	109.23
114.34	111.9	112.22	114.9	111.66	112.51	111.16	112.24	111.29	110.49	118.04	112.53	116.9	111.21	113.98	115.14	110.66	112.33	107.91	110.9	111.9	112.86	109.89	107.98	115.41	109.98	111.19	110.64	110.64	113.8	113.42	115.01	111.8	108.2	111.13	110.47	109.28	108.1	112.62	112.55	111.6	109.03	107.44	112.33	111.45	113.25	115.91	109.79	110.98	111.43
103.49	104.82	104.28	108.29	104.97	106.43	106.55	104.33	101.92	104.15	104.09	101.05	105.75	101.79	100.33	106.61	101.86	103.42	104.71	106.79	103.42	107.77	104.11	106.91	102.36	108.35	104.77	104.8	101.85	107.35	105.66	102.85	101.14	104.42	102.31	101.44	104.92	105.5	102.68	101.23	104.62	102.58	107.63	105.91	110.26	101.7	105.21	106.58	104.07	103.38
106.82	100.29	101.29	102.97	99.335	99.588	102.32	102.39	104.23	97.679	103.26	100.27	98.33	103.56	102.85	99.636	98.457	103.61	102.63	98.985	99.373	102.18	99.011	99.135	93.963	102.9	99.902	105.65	104.91	100.3	99.434	104.64	103.84	101.33	102.02	99.232	99.066	97.621	101.23	101.36	100.35	100.44	102.38	103.26	99.411	98.181	99.152	102.08	100.94	99.926
103.65	102.88	107.29	100.2	104.58	106.9	101.11	108.47	103.93	100.16	102.89	102.52	101.09	103.81	101.33	105.8	100.71	107.47	99.901	103.86	103.53	104.62	102.93	102.47	102.99	103.61	101.2	101.66	104.99	104.34	103.47	104.99	103.28	105.23	104.13	101.15	102.52	100.61	105.3	103.96	109.03	106.28	107.1	107.23	103.35	101.35	105.27	105.15	108.99	100.23
112.47	114.93	117.22	115.88	115.29	117.06	114.57	115.65	113.44	117.57	120.24	115.37	118.66	117.39	114.95	115.41	118.04	115.96	119.91	114.69	119.48	118.67	118.76	115.65	114.88	115.59	113.42	114.29	117.52	115.43	117.82	116.1	113.61	119.79	116.7	123.57	114.54	116.22	118.26	116.77	116.66	115.76	118.4	119.21	118.83	116.48	117.31	114.03	112.77	114.31
104.68	108.6	105	107.39	103.64	102.53	104.96	105.87	106.67	102.66	100.45	104.88	97.604	104.02	104.08	103.93	100.22	105.06	104.21	99.65	105.95	101.98	106.72	102.91	107.2	103.74	105.68	103.18	105.72	105.25	105.5	103.57	105.36	106.07	105.48	101.7	104.72	108.52	101.34	103.94	99.246	102.36	106.09	105.77	104.25	102.58	107.34	98.873	105.72	105.74
111.8	108.93	111.17	113.82	108.33	112.08	113.63	108.72	108.91	109.61	109.69	108.38	115.07	113.45	107.99	115.19	112.81	108.2	112.09	111.38	110.68	111.8	107.48	111.97	112.57	109.32	110.17	114.17	106.23	107.65	111.98	110.1	107.75	113.69	111.32	111.71	108.09	112.99	108.38	112.79	108.29	111.08	111.35	108.09	109.16	111.43	110.66	109.85	109.14	106.79
107.68	103.98	103.58	106.75	102.67	102.47	107.32	106.26	103.19	101.12	109.59	102.83	106.62	108.16	103.67	107.87	104.43	103.14	103.98	102.81	107.78	107.08	100.99	103.19	106.14	104.7	108.92	105.09	106.6	101.62	99.665	102.88	104.55	104.49	100.5	100.89	101.12	100.72	106.05	104.12	107.01	106.2	104.93	100.92	105.85	106.28	105.71	110.8	104.38	106.67
101.62	104.81	105.84	100.48	98.92	95.776	98.26	99.912	104.26	100.31	100.44	101.46	98.661	100.12	102.19	99.795	102.88	100.65	101.63	99.856	99.676	99.15	104.89	97.583	98.234	101.14	100.93	99.688	97.322	100.03	98.218	100.78	100.71	100.2	98.931	97.721	103.13	101.01	98.293	106.69	93.584	104.46	97.76	100.81	101.05	98.379	103.7	99.124	97.906	99.384
106.05	108.98	106.15	109.4	101.91	107.1	107.5	100.57	104.61	104.73	103.99	107.98	105.77	108.02	108.37	104	104.24	102.05	107.97	102.18	106.75	107.64	102.11	103.45	108.77	104.31	104.82	106.41	104.34	102.97	107.9	105.97	101.23	106.43	108.11	101.41	107.18	106.42	112.86	103.07	102.95	110.45	102.67	105.44	105.82	103.7	103.32	102.91	105.18	103.26
102.04	109.76	108.27	106.14	102.98	102.09	102.67	106.23	107.28	100.76	107.54	104.45	107.81	103.82	103.77	103.21	107.18	106.36	107.98	107.62	103.62	106.17	108.12	110.22	102.9	110.72	105.8	102.57	104.99	105.17	104.39	106.98	108.85	110.29	105.51	106.65	109.65	102.98	101.62	105.81	106.17	105.72	106.04	103.96	105.12	108.51	104.51	103.92	103.49	106.55
106.61	105.08	106.87	105.86	101.49	108.25	103.78	103.78	106.78	106.91	107.58	107.28	107.98	107.2	107.08	109.45	108.62	102.17	109.43	106.01	104.78	101.79	103.17	105.45	101.76	107.03	104.52	106.05	112.19	106.24	104.67	107.54	107.68	101.73	107.19	106.16	108.18	106.3	105.68	106.2	109	107.7	107.12	104.02	108.4	105.88	106.94	110.37	101.21	104.55
104.34	104.99	105.59	102.11	105.87	105.85	100.16	104.39	111.98	108.34	108.62	103.21	107.07	103.76	104.03	105.87	107.68	103.9	107.73	106.55	106.48	103.75	104.09	106.69	105.39	103.39	106.94	106.84	106.01	105.14	109.06	108.73	105.53	107.18	106.3	104.48	109.05	107.22	103.99	104.14	108.18	104.17	106.31	105.51	109.85	106.34	106.73	109.91	107.01	106.36
112.67	107.84	116.09	112.01	115.03	115.62	114.12	113.59	113.64	111.74	111.13	111.01	115.52	109.5	114.11	111.9	114.04	113.29	113.69	106.23	109.91	113.28	110.81	111.26	110.97	110.56	116.47	113.59	109.78	115.92	108.17	115.82	113.96	107.96	116.31	114.61	112.57	113.12	112.08	113.49	118.06	113.44	111	112.52	113.23	111.97	109.65	113.35	111.82	108.47
107.73	105.57	107.02	103.52	108.18	107.77	106.69	107.77	107.35	104.94	110.23	110.97	98.121	108.96	108.34	105.08	108.32	110.07	109.52	109.37	106.37	105.37	105.11	106.44	107.18	105.84	103.27	104.57	107.87	110.62	103.94	109.04	108.77	104.41	108.78	107.23	105.03	108.05	106.08	108.57	113.1	109.37	105.17	103.15	103.15	102.42	105.8	109.91	105.95	105.22
111.88	113.1	104.2	115.83	109.39	114.3	108.64	113.13	116.31	112.01	110.81	108.45	111.66	114.14	110.59	112.16	114.02	110.62	112.99	105.86	112.61	115.73	112.69	110.79	111.15	113.27	112.24	112.67	108.73	112.27	109.44	108.76	112.19	115.27	111.36	111.22	110.68	113.33	114.67	113.55	109.2	111.9	108.78	109.23	112.46	110.68	111.52	111.71	111.42	111.23
108.54	108.66	110.94	115.18	107.95	108.08	111	111.23	113.81	109.9	116.54	114.1	106.51	111.37	116.25	109.61	115.07	108.28	110.73	111.61	108.41	106.85	109.02	111.12	106.19	109.8	112.76	104.04	111.29	111.85	107.93	112.63	110.07	114.1	109.04	110.64	115.81	106.89	112.33	108.86	107	115.56	103.79	107.27	110.86	108.84	109.77	109.63	112.51	107.4
108.58	107.26	108.5	110.01	109.68	104.12	105.66	108.99	105.91	105.11	112.41	103.55	103.72	107.28	108.39	105.71	108.8	105.6	109.94	112.36	110.28	105.35	103.27	106.72	107.57	111.15	106.11	102.77	109.58	110.09	106	106.97	109.85	112.4	106.04	107.61	108.69	112.25	104.12	109.43	108.65	108.44	106.55	107.27	110.94	106.08	106.14	109.09	106.14	106.91
108.54	110.56	111.74	109.3	112.13	111.01	113.66	111.72	111.2	115.35	114.65	115.78	109.19	112.11	107.79	111.51	110.05	112.24	112.29	111.7	114.41	111.72	112.96	112.78	114.19	113.77	111.4	107.1	113.17	111.3	108.06	111.38	109.3	110.97	112.29	117.35	115.79	107.03	113.21	113.59	107.16	118.67	114.81	111.37	111.71	112.81	112.13	108.57	108.5	113.29
103.92	106.8	108.71	105.51	105.62	102.53	102.95	106.25	106.92	104.07	104.57	103.36	108.12	108.04	105.5	103.74	103.17	103.73	100.6	103.31	98.651	104.44	100.87	105.09	109.25	104.95	104.34	106.04	100.3	101.93	107.65	104.58	102.71	101.45	104.83	102.81	108.16	104.25	108.33	103.49	97.639	98.512	107.2	103.49	108.22	104.52	104.58	103.21	101.59	105.45
108.38	116.76	111.24	116.02	104.74	107.74	110.47	111.95	113.87	111.63	109.63	116.66	111.02	110.16	113.58	109.63	113.45	112.38	114.82	111.49	108.41	109.1	113.87	110.35	117.43	112.12	112.68	112.27	104.91	116.19	111.03	112.5	111.04	106.59	111.25	112.62	116.6	107.89	111.5	115.75	114.74	111.79	110.65	110.77	109.23	110.34	110.43	109.03	110.38	109.45
104.33	102.35	104.8	106.74	106.66	103.53	105.37	100.54	109.12	103.97	109.33	108.23	101.69	107.45	103.73	104.17	108.8	107.35	106.79	101.53	105.23	105.82	106.55	104.45	103.2	107.65	107.97	112.03	105.35	103.36	105.42	108.1	109.02	104.61	105.78	109.54	106.22	104.09	108.91	110.34	108.71	103.64	108.07	104.83	107.79	110.48	106.51	106.81	107.01	109.5
101.67	99.053	99.015	98.317	98.276	100.68	101.12	96.658	99.37	100.56	99.591	95.703	97.424	98.198	94.734	100.06	99.61	98.539	101.25	95.897	98.166	99.11	99.451	100.48	99.875	99.591	99.474	97.016	99.966	99.62	103.75	99.307	101.69	99.801	99.049	97.749	95.185	101.75	100.25	98.999	99.965	99.521	101.44	102.3	98.314	96.538	100.14	98.024	97.86	101.78
106.47	107.3	105.87	111.65	109.83	103.12	105.01	107.01	103.72	110.21	107.73	107.11	106.53	107.1	101.47	104.75	105.11	100.54	103.98	101.03	105.47	100.74	104.79	110.15	105.99	101.35	101.81	108.84	109.53	107.71	109.37	104.75	108.52	105.07	101.34	108.03	104.72	109.81	106.01	110.6	101.43	110.28	108.74	102.45	105.38	109.04	102	107.3	101.62	104.34
104.59	106.69	106.65	104.51	106.26	105.88	106.06	103.64	103.18	107.39	107.78	105.22	102.24	104.85	104.77	106.49	108.36	107.67	102.13	109.64	106.6	106.79	101.97	102.6	106.7	107.29	106.63	108.62	103.64	109.15	103.83	102.37	106.92	106.41	104.56	103.09	104.01	102.07	104.98	104.02	107.84	103.92	105.87	103.94	105.44	106.77	106.54	103.52	104.55	108.69
102.16	110.47	107.14	103.88	102.12	105.91	103.57	108.18	106.59	104.71	107.36	106.06	106.14	103.37	102.49	103.88	104.6	107.12	107.57	100.45	106.63	107.85	104.1	105.42	103.77	106.09	103.3	108.93	103.85	104.38	105.92	106.8	107.57	107.66	108.91	106.41	103.99	106.47	104.6	107.91	107.41	102.25	104.6	105.09	108.08	103.82	102.63	102.29	108.32	109.59
106.29	105.38	105.76	106.49	110.27	108.52	105.93	110.56	105.51	105.56	109.01	103.79	105.47	112.13	106.44	107.91	106.84	110.58	106.22	104.05	108.43	103.43	108.97	107.83	102.72	106.87	104.91	109	105.56	105.42	104.36	100.95	106.73	107.51	108.43	102.87	104.12	107.26	105.74	105.37	107.71	105.04	105.91	108.6	104.87	100.09	105.88	110.1	107.49	108.7
107.28	110.57	110.5	107.37	114.05	112.38	109.74	109.84	110.22	114.15	111.22	109.85	108.18	110.84	110.61	112.18	110.79	108.04	110.97	115.24	111.34	114.48	110.64	112.94	108.12	111.07	109.19	110.93	113.56	107.87	114.61	111.79	112.02	113.54	108.05	106.93	112.04	114.31	108.72	113.21	105.96	108.12	113.01	112.81	106.31	113.92	110.77	114.07	113.35	112.81
102.01	100.47	108.63	103.99	106.64	107.16	101.18	104.19	104.99	106.75	108.33	104.65	105.68	106.55	108.78	106.01	107.28	107.72	107.25	104.12	108.72	107.67	105.56	107.94	106.4	103.63	110.52	106.5	105.44	107.68	104.58	105.57	104.71	105.96	107.58	103.17	105.59	100.78	105.37	105.86	103.37	101.54	107.85	102.94	106.88	102.03	104.44	106.93	105.29	107.7
110.64	109.33	113.73	111.62	107.64	115.73	111.52	112.88	112.92	117.72	111.84	111.62	110.53	109.91	111.71	114.96	110.19	112.38	109.45	110.43	109.99	116.92	114.48	114.86	115.69	111.78	112.89	115.96	112.56	109.5	114.31	112.93	113.75	108.84	112.85	111.32	113.85	109.76	114.9	112.43	110.97	112.27	110.52	111.71	110.35	108.93	111.53	112.59	113.61	110.91
104.68	107.71	99.934	107.54	102.89	107.45	105.18	107.24	103.48	105.75	102.21	102.74	101.49	105.59	107.16	102.29	102.2	102.88	106.16	105.39	100.63	109.02	103.84	105.18	103.08	105.51	103.46	105.09	107.38	102.08	104.06	102.73	106.26	105.29	103.59	101.19	102.68	103.29	105.34	103.04	100.18	102.8	101.29	105.06	107.63	106.6	102.69	106.22	101.7	100.09
107	107.14	108.71	108.67	107.86	104.59	104.36	106.09	104.45	105.54	102.71	112.72	107.76	109.14	104.31	110.52	108.25	104.27	104.66	106.79	102.91	110.32	105.54	101.95	109.49	110.49	107.02	104.35	104.09	103.36	105.05	110.73	105.14	106.83	107.64	106.33	108.39	106.77	107.85	105.61	111.2	109.19	106.85	107.05	108.4	109.03	105.9	103.45	106.85	107.71
108.71	105.73	103.38	109.09	105.85	105.43	105.97	106.02	104.75	102.77	102.09	104.19	107.23	101.29	104.52	105.63	101.01	105.02	107.17	103.46	104.35	105.38	104.89	101.46	105.04	106.8	103.93	105.92	107.31	104.1	104.98	105.47	105.47	104.07	104.18	103.76	106.37	103.83	102.41	103.55	105.21	103.23	101.52	106.16	104.23	101.75	108.46	108.71	103.7	106.77
106.78	98.273	101.66	105.31	98.211	100.93	105.15	98.263	97.988	98.231	106.62	100.62	100.76	97.357	99.361	96.017	103.62	96.49	104.91	93.695	104.12	100.5	99.998	99.939	101.94	103.28	105.16	99.14	101.39	103.38	100.39	98.46	102.08	103.39	101.55	99.389	98.124	104.74	98.942	99.716	96.893	102.41	98.789	98.465	97.811	100.12	98.786	100	97.076	98.035
113.33	111.25	111.01	115.78	110.5	110.74	107.22	113.93	109.62	112.26	115	111.44	109.93	105.92	111.79	112.76	110.04	111.82	108.74	110.07	111.19	111.55	107.03	112.74	111	113.28	113.13	108.96	111.66	110.16	110.55	110.18	110.35	107.58	114.84	109.24	108.39	114.27	115.58	111.01	106.93	112.54	110.81	113.7	109.16	110.59	112.31	106.38	109.55	114.16
108.2	105.2	105.52	105.55	103.48	108.43	104.62	102.21	102.26	110.57	105.15	108.26	110.98	107.36	106.06	107	104.5	110.53	106.34	106.72	108.63	106.1	105.48	102.91	112.73	105.32	109.21	103.43	106.32	108.03	106.2	103.29	107.09	101.72	107.58	106.79	105.34	104.08	108.6	106.37	112.57	106.63	106.62	108.75	108.41	104.26	107.92	109.41	103.83	109.42
108.33	103.93	106.7	104.07	104.71	104.95	105.4	109.05	110.36	107.28	105.22	102.68	103.1	104.56	108.73	107.91	104.95	103.08	106.48	107.01	105.42	104.13	107.96	104.31	101.2	105.54	103.33	106.05	103.6	111.8	106.17	107.03	107.27	103.91	107.93	104.93	105.92	108.96	105.31	107.06	106.82	107.8	105.31	106.77	108.96	105.95	104.76	104.84	105.69	101.53
106.47	107.78	104.09	108.98	110.54	106.2	102.32	105.1	109.69	102.39	109.03	104.23	106.68	107.47	104.15	105.16	105.39	103.98	110.14	107.21	108.15	104.02	106.51	105.98	106.36	104.58	106.61	104.68	107.25	106.62	109.29	106.58	109.69	107.13	103.77	108.22	103.63	109.68	109.47	108.25	107.37	106.9	106.17	106.62	107.08	109.03	109.84	106.57	106.23	106.27
106.98	107.49	104.15	108.63	107.64	105.8	102.21	105.42	108.21	103.24	107.65	104.34	103.83	103.95	103.11	106.19	108.75	104.66	106.02	101.93	107.6	111.44	105.96	110.11	110.08	102.8	104.05	104.86	106	109.21	109.46	106.65	106.06	103.32	104.62	105.69	106.62	108.45	106.61	107.09	104.03	109.47	107.42	103.32	105.54	106.66	108.9	109.88	109.87	102.92
102.85	104.49	104.95	102.69	105.99	105.59	100.88	103.51	101.82	100.53	104.63	106.64	101.66	106.49	103.76	103.3	100.43	101.8	106.23	106.77	100.29	104.65	102.54	102.87	102.41	104.56	96.448	102.83	108.19	104.93	104.79	103.19	109.82	103.69	106.11	108.91	104.62	106.24	101.64	104.98	106.34	108.12	103.96	104.44	101.6	107.35	107.15	105.23	106.44	106.62
103.7	99.133	103.56	105.76	105.84	101.39	102.88	104.21	106.06	108.39	108.79	102.9	105.17	105.85	104.8	106.61	105.42	108.34	104.31	103.49	104.13	105.95	106.47	101.97	105.15	104.48	108.99	104.89	110.01	105.82	106.26	105.77	107.9	104.62	107.42	102.14	107.08	109.38	104.5	100.12	103.07	105.06	102.57	106.99	108.02	106.8	106.92	107.39	109.57	105.72
109.19	109.15	110.64	102.41	103.95	102.74	104.9	108.05	109.07	109.89	105.98	106.64	103.89	107.51	105.69	107.65	101.62	107.43	107.65	104.54	106.47	102.12	104.1	110.15	108.2	103.54	102.84	102.6	101.77	104.32	109.09	103.62	100.89	105.05	104.49	101.8	98.638	106.85	106.01	107.34	104.7	102.26	106.28	104.56	102.52	105.65	103.65	106.55	108.35	107.7
112.74	112.47	113.44	108.97	111.95	110.01	108.54	110.96	111.84	111.03	112	113.61	110.99	111.58	114.47	113.05	111.79	109.68	112.2	110.22	109.16	114.37	112.74	111.97	110.51	108.76	112.69	105.92	110.12	111.31	107.36	111.13	113.45	111.57	113.77	112.43	109.11	114.63	114.22	113.97	112.37	112.14	107.06	109.94	111.57	109.19	111.73	115.37	111.29	109.7
105.17	104.52	104.7	106.67	104.06	106.96	105.82	110.18	108.61	104.97	104.13	102.79	103.91	106.61	103.9	107.05	108.97	106.7	106.42	103.97	105.74	107.34	102.48	107.27	106.75	103.51	106.76	100.9	106.66	105.12	104.55	107.21	106.93	107.97	107.36	103.21	108.56	106.8	105.19	107.39	105.21	108.03	104.22	107.69	103.67	104.24	102.32	99.648	106.57	108.74
102.53	100.61	102.08	97.647	101.56	97.996	101.8	94.586	104.59	98.226	101.05	100.93	101.33	99.147	100.64	98.886	101.09	98.87	100.92	97.651	101.56	99.612	97.233	98.202	102.33	102.15	102.54	105.89	100.71	100.67	98.069	101.45	101.57	99.127	103.89	103.22	92.613	101	103.08	100.62	102.62	99.637	105.09	98.029	97.553	100.59	100.81	101.4	97.636	100.9
106.1	103.9	106.25	101.8	106.9	106.18	106.48	107.44	110.12	105.69	106.2	98.616	101.49	101.07	99.355	101.98	104.96	102.63	103.38	100.53	103.63	103.58	104.99	107.09	103.78	105.48	102.94	100.27	102.46	105.1	101.98	105.55	107.58	110.31	107.78	104.82	105.97	97.19	107.16	105.66	106.47	101.14	104.19	100.72	108.79	102.55	107.63	97.829	103.39	105.23
116.4	118.2	118.44	117.88	119.74	115.31	114.81	118.53	120.73	117.88	120.74	117.87	118.75	120.41	120.36	118.53	114.6	116.01	116.67	118.04	122.6	112.35	112.78	117.41	116.77	114.87	120.23	121.92	121.31	119.38	116.65	113.32	117.93	116.03	118.63	115.44	116.37	117.42	120.15	114.75	120.08	119.89	118.54	121.01	121.78	112.6	120.93	117.9	118.98	118.52
105.36	107.92	106.27	102.86	106.82	106.68	102.89	105.27	104.61	102.16	102	100.8	99.048	99.272	107.55	107.48	107.28	104.69	108.27	107.14	103.46	101.87	106.45	104.48	106.05	105.4	106.09	108.08	105.76	104.52	110.13	104.38	106.55	105.9	107.04	109.38	100.62	101.51	108.42	100.87	102.37	102.46	108.64	103.56	107.41	101.06	107.34	104.59	108.77	103.61
103.46	107.82	102.05	102.72	101.92	102.23	101.72	105.59	105.64	105.73	104.21	106.91	101.88	103.11	105.46	99.717	108.98	105.18	105.06	106.72	103.82	106.06	105.25	102.9	100.63	104.05	107.39	105.77	101.73	100.03	111.23	103.36	104.09	104.38	103.03	105.19	106.97	105.75	99.477	101.7	109.37	100.49	100.81	104.84	106.71	104.98	101.41	104.32	102.97	105.8
107.65	106.45	105.71	106.89	105.13	107.75	108.31	108.84	104.68	102.65	105.17	103.2	102.34	101.64	108.54	107.8	105.13	109.08	110.87	106.11	115.16	106.74	109	107.66	106.7	105.5	105.27	108.49	107.27	106.48	105.38	102.22	109.03	106.3	105.1	105.54	108.02	110.49	106.76	105.23	102.14	108.38	107.72	107.77	109.32	107.5	108.33	105.44	106.5	109.73
100.71	102.71	105.76	102.82	102.41	101.45	104.59	106.2	106.13	106.13	100.79	108.58	103.19	100.89	97.111	107.93	105.1	107.79	104.05	107.87	99.521	106.85	105.21	105.16	98.444	102.41	104.78	104.94	105.15	104.46	106.97	102.66	103.28	105.94	101.88	102.28	102.79	106.97	101.2	107.05	102.1	106.03	105.74	104.7	105.42	109.41	102.97	104.66	107.88	107.67
108.87	113.23	110.79	111.93	108.73	114.35	111.22	114.05	111.54	113.51	113.67	114.8	114.98	116.22	113.19	112.28	117.09	110.24	109.57	108.08	113.91	114.91	110.95	109.59	112.09	110.88	112.35	110.41	111.84	110.48	113.02	110.41	111.91	114.34	109.51	110.68	113.12	109.76	112.49	113.2	111.84	116.75	110.82	112.71	115.47	112.86	110.28	109.72	111.72	114.21
108.22	103.48	107.67	102.41	105.26	105.02	104.7	103.02	103.91	104.46	107.51	109.34	105.99	104.39	106.96	102.69	101.17	103.34	104.1	108.11	105.54	103.58	104.38	109.44	105.03	106.6	103.63	101.9	103.51	103.22	104.93	105.71	105.41	105.28	98.684	107.84	101.17	104.46	104.33	107.28	105.51	106.33	104.95	105.05	108.45	106.51	105.79	105.94	106.18	105.18
103.83	107.21	106.14	101.03	108	104.19	100.64	102.29	103.18	102.29	101.01	104.41	106.06	104.2	104.32	107.71	106.95	107.12	106.22	109.04	106.07	102.86	102.8	108.26	106.02	107.02	106.3	105.59	100.38	106.01	101.2	102.85	106.6	107.57	102.54	103.32	102.81	101.03	98.73	103.88	107.88	100.65	105.17	106.57	102.72	99.654	110.38	104.42	106.97	109.41
115.42	110.91	108.88	110.95	115.25	110.07	113.28	110.62	111.14	110.95	115.11	114.38	112.38	110.76	108.69	110.66	114.93	112.34	113.05	115.59	110.86	109.21	111.85	113.37	110.37	113.17	117.78	118.36	111.98	113.16	112.84	110.75	110.08	114.53	108.43	109.52	114.59	113.56	110.01	109.77	113.9	114.4	109.42	109.54	110.08	114.37	110.63	112.36	107.3	114.29
107.9	109.06	107.67	104.15	103.85	104.78	102.54	102.58	105.5	101.6	103.53	104.11	111.94	103.59	106.28	100.68	104.2	103.88	106.93	104.07	105.36	105.63	102.92	104.68	109.47	102.14	104.92	107.69	106.68	106.69	106.1	109.39	108.32	107.48	105.73	102.75	103.23	104.39	103.24	112.24	102.66	110.89	109.58	108.44	107.02	110.41	104.58	103.22	106.93	101.63
96.804	100.12	97.509	98.222	104.25	97.884	98.615	99.172	103.48	103.85	101.05	100.89	99.662	99.133	101.31	97.601	101.33	100.21	98.645	100.58	103.69	103.99	98.748	96.563	100.87	103.74	99.309	103.87	100.21	99.891	100.1	100.15	98.669	100.15	102.41	97.863	99.633	97.353	98.569	100.35	102.18	98.164	99.528	103.68	100.75	99.077	100.08	101.8	102.89	100.99
105.86	102.63	101	102.03	106.97	101.19	103.29	103.78	106.84	103.81	106.25	106.86	101.7	107.35	105.3	101.48	102.66	103.47	104.74	105.84	106.29	101.7	101.72	103.85	104.99	103.63	108.52	103.12	101.71	106.14	99.769	104.28	104.94	105.4	104.52	108.31	106.05	101.03	103.25	104.02	110.78	103.46	103.57	103.93	104.3	101.97	109.63	103.54	103.94	108.73
112.53	112.39	113.19	114.72	110.66	113.06	111.55	109.78	111.5	113.12	114.39	115.44	108.4	110.21	106.1	113.05	107.14	110.91	110.81	108.68	112.15	107.49	109.06	110.13	111.9	113.16	112.27	115.22	109.95	109.87	113.09	112.71	109.3	115.08	113.26	113.87	110.58	109.3	113	111.4	111.06	110.67	111.61	114.53	108.14	115.1	111.85	113.06	110.38	111.17
107.28	110.69	104.72	105.02	106.68	103.79	108.94	104.99	107.29	108.39	106.06	106.78	108.7	101.05	99.676	104.81	105.9	107.78	107.96	104.67	102.97	101.63	104.82	103.82	103.42	105.78	102.49	107.13	107.06	106.19	107.77	106	107.26	106.09	104.82	103.5	104.37	107.19	107.9	104.86	103.22	109.38	105.01	105.04	102.1	107.05	108.14	107.95	109.22	108.17
104.57	105.01	107.67	107.31	104.35	110.91	103.38	108.53	106.58	106.94	103.27	107.25	103.65	106.86	107.72	105.5	108.34	106.5	106.9	105.5	107.12	107.59	103.85	107.88	107.4	104.67	105.26	106.82	106.68	109.6	109.95	106.48	104.65	111.21	108.09	105.36	105.03	104.25	108.22	103.3	111.6	104.67	104.92	111.18	103.89	105.83	104.2	107.04	102.1	107.02
97.53	102.35	103.48	102.31	104.32	93.493	94.926	101.32	99.052	103.36	100.15	95.322	101.4	101.36	97.642	101.53	97.46	99.589	98.403	98.906	101.76	99.866	98.744	100.61	99.169	98.37	102.79	100.12	101.76	104.16	99.373	102.47	99.723	97.979	97.658	97.862	101.34	99.422	102.61	95.375	94.89	100.11	97.757	96.922	94.214	98.986	99.977	99.025	100.45	96.848
102.79	101.08	98.837	100.36	100.48	107.97	99.947	106.13	101.8	98.429	100.48	98.147	102.41	99.963	97.833	98.511	102.74	96.007	97.77	100.39	98.431	99.922	104.02	102.98	94.53	102.56	101.41	97.195	97.056	101.54	101.86	102.63	102.17	103	104.68	100.04	98.331	102.54	97.582	103.18	102.87	101.88	101.39	101.8	103.51	100.67	99.058	98.308	99.657	102.75
105.96	104.52	106.11	104.31	105.27	104.26	101.76	104.84	111.45	105.41	104.82	103.5	110.38	101.9	98.951	109.88	107.29	104.31	106.54	105.25	103.82	103.47	103.17	107.58	103.17	105.7	110.56	103.09	104.18	106.2	103.08	105.03	105.03	108.21	107.85	102.75	104.96	107.11	105.98	105.8	101.22	104.81	104.96	104.13	101	105.09	104.31	109.11	101.98	106.77
104.18	105.74	110.48	111.4	107.43	111.23	107.6	103.83	110.56	106.03	107.74	104.08	105.87	110.43	106.25	104.05	107.43	106.72	109.5	105.9	107.58	111.14	106.33	105.68	107.63	111.31	106.65	105.83	103.69	105.85	112.78	108.81	110.51	106.85	107.05	104.31	108.16	106.54	108.13	110.77	109.15	107.37	108.14	105.85	112.03	106.62	108.22	105.56	110.99	106.71
102.96	102.69	99.265	97.926	103.61	102.65	99.669	101.37	99.974	96.812	101.07	99.599	101.75	99.56	102.66	101.42	97.076	103.9	101.94	103.82	100.41	101.2	101.31	95.219	104.82	98.377	101.59	100.73	99.234	100.39	97.191	104.03	102.86	101.52	102.21	98.58	103.16	102	99.16	96.779	99.773	100.89	101.84	104.14	101.39	98.296	105.88	100.13	96.513	100.16
95.304	102.47	102.61	100.55	97.974	98.093	104.91	99.167	102.94	99.812	95.91	101.66	97.225	96.109	101.01	94.284	98.205	98.188	101.06	95.844	105.67	101.14	104.65	99.041	105.11	96.847	101.26	100.41	97.439	102.96	95.455	96.29	96.42	97.727	97.891	103.03	94.207	102.49	99.167	98.143	100.76	99.453	102.74	97.244	101.38	101.14	101.13	100.75	102.28	100.3
108.34	103.13	105.82	106.92	102.57	106.25	109.07	107.35	101.89	102.78	109.4	104.4	106.49	108.32	108.43	108.18	104.73	107.82	106.25	110.29	106.01	106.4	107.92	108.26	109.59	105.82	102.41	103.03	107.22	99.861	108.52	106.14	105.77	108.57	103.58	101.96	104.31	104.23	105.33	108.15	106.23	103	108.98	100.84	108.31	110.87	105.87	106.17	108.09	103.25
109.58	104.76	104.14	107.85	104.87	110.8	106.28	104.97	108.01	109.24	109.41	107.17	103.75	109.01	106.87	101.89	104.39	106.15	108.48	106.97	104.43	106.12	105.54	105.82	108.72	102.62	107.72	106.7	101.11	108.18	102.16	103.74	105.34	109.3	105.32	109.08	106.66	103.69	109.49	109.23	107.4	110.05	107.2	111.65	107.49	103.75	106.72	105.45	106.88	110.44
108.15	110.36	106.16	108.41	105.56	108.97	105.64	110.18	108.31	100.98	106.29	106.49	103.1	103	103.61	107.1	107.98	102.38	106.08	106.69	106.75	106.49	105.15	106.73	100.16	107.44	106.97	109.98	104.86	107.32	109.07	108.26	106.73	105.51	103.58	106.65	105.98	103.54	108.08	104.29	99.154	107.85	103.72	106.53	107.04	103.32	107.48	101.12	106.77	102.69
105.68	105.78	103.28	106.76	107.57	102.59	105.72	105.7	99.689	105.17	111.98	108.8	97.156	104.35	109.03	106.49	104.79	104.86	103.43	108.58	101.9	103.5	105.75	104.44	106.38	104.58	106.9	104.11	101.09	102.34	103.43	102.99	104.1	101.05	110.35	103.22	100.69	102.99	102.99	110.51	104.19	110.02	104.87	105.26	105.94	108.16	105.1	104.19	106.17	105.8
107.49	113.39	115.25	112.69	106.47	110	112.53	109.6	110.52	107.81	107.74	108.37	103.5	109.32	112.48	105.26	106.4	112.05	108.53	107.96	108.88	105.23	109.38	112.09	110.12	107.27	114.48	107.91	108.2	106.76	105.28	111.45	108.8	109.88	112.67	113.15	106.87	111.8	109.07	114.47	107.4	115.83	109.48	109.78	107.11	112.66	113.67	109.56	105.99	108.89
116.2	118.12	115.62	118.06	122.37	114.21	117.24	121.3	119.05	111.42	119.01	118.34	118.78	118.45	119.55	116.6	121.45	116.85	115.56	114.47	117.44	116.65	118.78	119.12	117.84	118.37	115.85	115.21	119.3	120.72	117.25	114.47	113.48	114.89	115.46	117.53	118.62	117	119.03	118.17	117.61	119.26	116.36	119.44	118.92	119.87	118.88	114.27	117.52	113.92
103.07	104.86	107.65	101.27	106.21	108.5	109.27	104.14	107.89	102.8	107.13	105.22	104.98	110.88	107.2	103.4	105.66	102.65	104.6	103.8	108.67	107.86	103.78	103.49	105.23	103.3	105.39	104.53	105.86	106.32	101.75	105.61	104.66	104.04	105.58	106.21	107.69	105.96	107.49	105.82	105.99	101.96	106.82	105.15	104.42	104.43	108.05	103	103.48	104.7
105.81	111.89	110.91	111.6	112.67	114.09	115.54	116.55	109.78	105.11	113.02	112.92	109.79	114.06	104.15	110.56	110.21	110.08	113.74	112.97	109.88	112.44	114.42	110.54	112.26	117.21	111.07	107.43	105.58	113.3	110.16	110.84	111.84	117.22	113.76	111.61	111.24	112.04	114.12	112.15	111.54	113.86	114.51	108.09	111.74	111.15	110.92	111.54	109.73	109.57
106.45	102.08	110.75	106.99	108.41	103.87	106.04	108.58	109.17	107.7	107.56	106.41	105.74	105.5	105.01	105.7	106.13	110.95	107.03	104.55	107.9	107.2	101.38	108.09	107.56	102.1	103.64	105.81	108.86	108.32	104.55	110.86	97.765	108.07	111.18	109.35	101.82	104.18	105.26	104.37	102.21	106.51	103.58	103.27	107.46	106.44	103.97	98.993	103.22	103
103.79	106.95	103.04	108.35	104.16	106.58	109.08	99.809	105.8	103.29	103.4	105.41	106.9	104.93	106.8	105.9	105.83	109.45	108.08	105.63	109.97	106.46	107.29	104.99	101.24	110.05	105.62	103.04	105.35	108.44	102.39	107.73	104.34	101.78	108.62	107.46	105.46	100.2	104.62	102.74	104.38	109.55	107.66	106.36	109.54	104.36	107.16	110.11	108.43	108.29
100.78	103.04	106.59	105.31	107.32	108.99	104.6	106.77	108.95	112.25	109.46	101.4	107.67	109.81	104.33	108.38	110.91	107.03	106.95	107.12	106.19	107.73	105.15	103.25	108.67	103.07	105.29	103.04	104.33	98.355	108.8	106.16	109.51	104.13	105.03	104	103.8	105.19	111.15	109.77	101.79	103.82	104.17	105.43	107.28	100.87	106.91	108.25	106.36	105.28
110.77	112.43	112.35	110.42	109.81	110.13	108.37	109.67	114.41	111.18	112.28	108.81	111.28	111.71	110.19	111.48	109.94	111.66	111.43	110.97	113.22	109.96	113.83	110.86	111.03	112.91	108.96	108.94	108.88	110.58	107.53	110.51	107.27	106.58	114.49	113.44	110.49	109.08	109.15	111.95	115.29	111.21	113.32	113.72	109.86	107.87	112.31	115.31	109.29	110.9
114.03	113.96	117.09	119.89	119.22	110.72	119.59	111.45	116.36	114.19	116.78	114.94	117.62	115.75	115.29	117.07	119.13	109.73	117.12	117.07	117.4	115.01	113.61	117.26	119.15	115.42	111.14	114.34	114.37	115.67	119.3	115.97	119.43	112.45	113.35	114.24	117.67	116.91	118.08	117.77	114.18	114.63	117.04	110.83	119.97	118.74	116.52	119.7	118.41	110.79
114.07	112.83	111.58	111.53	112.25	112	111.61	115.77	109.91	109.19	108.12	112.74	109.16	112.47	108.06	108.87	113	112.19	114.89	114.69	112.72	114.28	114.66	107.76	112.88	112.42	107.64	117.88	110.7	107.8	114.33	110.8	111.5	113.51	113.54	112.34	112.37	111.89	115.58	109.73	111.77	115.24	110.16	111.78	113.9	113.17	113.77	116.22	109.98	114.25
111.49	108.2	114.48	113.07	111.59	114.29	110.83	110.18	114.92	112.08	111.03	111.83	112.11	115.71	111.16	110.16	112.47	112.07	112.34	108.64	114.83	113.83	112.33	114.42	113.33	109.35	108.69	111.04	109.68	116.06	110.94	110.73	109.84	109.58	105.56	107.13	112.95	114.91	111.26	116.17	112.11	114.2	110.35	115.62	105.37	114.85	111.23	113.14	111.12	109.64
104.15	104.69	108.36	102.82	104.52	105.84	103.29	103.58	103.47	105.79	107.05	109.8	108.31	107.59	109.17	107.18	107.33	105.8	102.51	106.16	105.15	108.05	106.71	106.35	104.58	102.94	108.89	111.26	104.89	102.92	105.75	104.77	102.74	103.85	105.84	103.42	105.39	106.46	109.13	110.03	104.91	107.98	101.67	106.27	108.45	103.81	106.61	105.07	108.19	103.33
98.919	98.996	95.985	98.861	101.41	99.138	99.566	96.763	101.53	97.775	98.509	103.54	99.759	96.24	100.26	97.937	100.17	102.43	97.632	98.153	107.09	98.117	99.089	100.47	95.663	98.072	99.076	102.67	98.899	96.832	101.44	100.56	101.89	98.656	96.866	97.923	100.11	98.945	99.791	95.972	102.91	103.04	97.886	92.602	103.04	97.845	98.051	100.19	99.81	99.073
100.98	104.61	108.79	104.43	107.37	100.86	101.45	103.83	101.84	103.26	104.22	108.74	106.64	109.25	104.46	106.33	102.35	107.83	106.99	104.27	105.86	102.48	102.49	113.2	110.05	109.23	103.59	108.07	105.39	107.89	106.25	102.16	101.17	106.36	108.27	105.93	103.64	105.44	105.16	104.78	105.01	109.86	103.53	104.21	101.06	105.94	102.56	103.18	105.41	104.93
107.7	108.32	103.61	111.55	104.09	106.75	104.31	103.95	109.94	103.43	106.97	111.53	104.62	103.49	107.94	105.88	104.65	106.57	107.32	107.96	111	104.69	107.33	110.73	101.94	106.57	107.12	103.24	103.13	106.69	104.68	104.86	111.71	109.56	106.4	108.97	107.53	109.48	110.89	107.07	107.7	109.33	108.23	103.71	109.04	109.11	109.07	104.87	111.44	106.01
101.43	97.652	102.13	95.642	103.08	101.21	98.025	96.931	99.106	102.9	100.37	102.03	98.498	98.377	103.3	102.97	99.531	97.794	100.93	99.04	99.559	106.01	100.04	100.01	101.49	97.024	98.384	99.262	97.883	103.03	99.369	96.351	95.995	97.524	98.657	97.607	99.85	98.958	96.241	97.27	101.68	98.238	99.025	103.83	97.744	102.07	101.73	98.453	96.585	103.49
115.18	114.22	115.45	108.29	107.77	112.81	111.63	113.78	108.97	109.99	113.57	110.85	110.61	112.57	109.18	111.85	110.04	109.2	112.43	108.14	111.15	109.09	112.47	113.01	113.54	112.37	112.84	109.73	110.38	117.38	113.19	112.34	105.18	113	109.29	111.75	111.57	107.09	107.51	110.66	111.71	111.72	116.33	113.16	112.39	112.27	109.39	110.77	112.88	115.94
113.62	108.36	112.58	114.19	111.99	114.96	114.5	116.74	107.48	111.06	111.35	111.94	109.83	109.18	111.74	111.11	115.21	114.09	113.84	113.19	111.14	117.19	113.2	111.77	111.52	113.63	113.69	115.16	114.02	108.59	110.84	114.3	110.31	110.8	110.64	107.69	113.56	112.93	110.88	114.19	116.32	111	112.75	115.22	110.89	110.01	113.52	107.42	111.8	111.92
108.48	114.24	107.94	102.2	107.7	106.04	103.53	106.6	109.6	103.97	105.28	108.27	106.4	104.48	106.13	108.19	111.92	104.41	104.51	108.01	108.46	105.84	100.16	104.79	105.78	105.37	109.36	110.47	106.53	108.74	104.5	108.86	107.24	106.8	107.19	104.06	107.65	107.07	103.85	104.29	105.19	108.46	107.41	108.23	107.36	108.78	107.56	111.42	107.14	105.73
116.68	114.17	114.05	114.4	115.32	112.18	116.85	118.34	117.68	114.78	114.56	113.21	122.27	118.07	117.27	121.07	111.42	118.32	109.83	113.81	117.61	119.65	124	123.12	111.46	115.48	119.25	116.93	115.18	119.15	113.61	112.33	119.22	113.21	114.03	113.04	117.35	116.6	114.16	120.32	117.19	115.28	116.86	113.26	116.7	123.33	116.05	115.55	115.37	119.57
102.45	103.93	101.17	109.36	104.29	102.75	104.31	108.34	105.92	106.56	107.31	101.34	104.28	106.84	105.75	107.09	102.48	104.47	106.32	103.93	102.86	107.24	100.56	110.82	103.52	99.621	107.97	104.65	106.68	100.71	109.01	107.95	109.56	107.19	104.05	108.32	108.42	108.28	107.43	108.53	100.84	104.98	107.72	105.77	103.93	111.24	102.31	103.65	104.31	104.44
111.32	115.53	114.16	114.34	111.42	106.94	111.58	112.64	110.46	111.19	109.66	110.5	113.9	116.03	114.29	117.09	109.52	112.43	110.89	110.29	112.86	111.88	114.71	117.09	112.62	115.98	114.18	112.67	113.9	117.13	114.14	109.69	113.79	109.92	112.27	111.97	114.64	114.23	112.35	112.86	114.68	115.07	112.06	107.66	113.45	110.94	113.63	113.64	112.31	113.35
107.59	103.94	107.41	104.81	106.62	106.75	106.49	103.58	106.14	108.07	107.5	108.23	102.71	105.38	103.26	104.82	106.84	109.8	102.32	107.84	106.17	110.27	103.75	107.19	105.18	104.5	110.12	100.38	109.95	108	106.72	108.11	107.69	102.48	107.17	109.49	106.65	106.23	101.72	106.64	106.58	111.58	105.25	101.72	106.96	105.39	103.91	108.48	111.22	105.07
110.35	111.85	116.24	115.63	111.13	111.54	110.17	110.15	108.64	112.54	113.71	112.19	111.27	116.11	118.14	113.25	112.75	111.7	110.46	113.29	111.42	113.56	114.59	109.53	114.27	107.32	108.51	111.49	111.65	110.92	117.95	114.43	115.22	116.29	109.63	114.21	110.61	115.11	117.22	109.22	109.6	109.85	109.09	113.38	111.55	109.42	117.92	113.95	112.92	113.62
104.84	106.32	99.449	107.53	100.46	104.1	102.32	104.74	102.96	101.24	97.71	102.84	102.37	102.23	102.85	107.92	103.38	105.03	106.63	103.91	104.65	108.99	101.07	101.39	105.76	100.92	104.73	105.21	103.93	104.66	108.26	100.76	104.78	105.79	107.24	103.83	104.84	108.04	102.12	102.16	104.97	104.95	101.95	106.12	104.29	103.58	107.69	102.48	101.61	109.79
101.85	102.06	104.62	104.61	104.33	102.37	105.53	105.85	104.84	103.2	102.48	103.69	105.09	104.88	108.77	101.65	106.57	103.24	105.65	101.84	99.709	105.38	107.53	106.77	107.48	104.33	101.52	102.73	105.23	104.99	102.77	106.09	106.94	97.417	106.33	103.01	104.54	100.74	102.9	103.69	106.65	103.1	104.12	101.68	98.099	104.71	104.4	104.62	106.24	109.32
109.47	115.31	109.84	107.92	112.29	108.25	110.85	107.9	107.76	104.09	108.03	109.61	117.2	111.87	110.99	108.39	113.05	111.57	111.77	112.95	112.41	108.49	114.29	111.09	109.11	105.96	112.36	112.32	114.13	110.23	106.57	110.04	104.41	108.68	107.5	109.44	112.24	106.44	112.31	109.23	105.65	103.82	115.19	111.34	114.59	110.34	107.8	105.7	108	112.53
106.29	106.16	106.88	107	105.44	104.99	108.45	106.4	105.66	106.37	107.23	106.05	104.88	107.91	106.01	102.45	104.15	106.9	104.71	105.64	104.44	107.69	110.36	103.71	103	106.84	104.94	103.59	106.86	106.04	106.61	106.11	104.04	107.09	105.86	104.36	101.06	110.04	103.64	106.23	105.4	105.51	108.52	108.12	106.61	106.63	108.14	104.84	107.96	101.05
106.47	107.74	110.24	108.27	111.02	106.2	109.13	106.74	105.51	109.85	109.73	103.51	111.16	107.88	106.13	106.16	105.77	104.92	106.71	104.79	106.41	102.61	104.31	106.26	110.18	105.72	104.08	107.55	106.86	104.57	105.19	107.6	108.81	108.47	107.57	104.84	108.93	104.87	105.77	107.24	107.42	104.29	110.09	105.95	111.42	108	107.44	104.42	112.21	107.65
115.19	109.35	109.42	109.52	116.37	109.94	114.42	109.62	107.51	110.79	111.58	109.56	111.85	113.08	111.22	114.43	112.59	109.91	109.2	113.76	112.14	112.51	112.27	110.4	114.06	113.47	111.31	111.1	112.66	113.05	109.62	112.26	108.93	104.93	114.08	110.52	111.86	108.86	106.13	111.16	108.81	108.94	111.17	114.19	114.76	107.89	115.25	111.73	112.55	110.77
103.03	106.66	109.99	103.5	103.26	105.99	104.2	107.35	101.89	106.45	105.89	106.04	107.9	105.24	107.34	102.6	105.43	104.64	108.25	105.01	103.88	105.3	102.89	109.35	100.37	105.39	112.18	102.95	108.88	104.32	103.74	104.63	110.28	103.57	100.65	107.21	105.08	100.24	106.63	103.04	101.72	104.05	100.68	105.69	105.41	103.52	102.94	103.55	106.5	104.65
111.06	113.79	107.86	113.59	109.84	114.28	117.39	112.08	111.11	111.3	112.43	117.79	110.44	108.46	111.18	110.47	112.54	111.13	110.51	107.35	110.7	109.97	109.09	106.82	111.38	109.03	107.71	118.49	112.05	110.55	110.6	111.07	110.53	114.67	105.71	117.9	114.2	115	109.27	114.03	111.67	110.66	108.28	113.3	109.55	117.68	112.07	112.57	113.38	116.73
106.11	104.52	106.57	109.53	106.05	104.56	99.359	104.8	103.14	101.37	102.82	102.74	106.5	103.3	103.23	101.69	103.93	105.97	104.06	102.29	104.35	104.72	106.96	103.21	102.77	105.34	104.02	100.61	103.88	104.56	101.62	103.82	102.3	104.83	103.11	100.64	102.24	108.78	104.99	102.84	105.82	101.97	98.82	100.33	101.63	106.66	102.84	106.77	106.63	105.3
114.79	114.4	113.76	113.39	112.11	117.49	107.51	115.53	115.17	115	111.18	112	116.55	111.91	112.07	110.34	112.5	115.43	110.54	112.26	111.85	111.94	114.2	117.45	115.46	110.36	109.37	110.14	110.78	114.78	110.15	113.67	115.7	114.12	115.95	111.34	112.95	110.19	112.56	110.4	113.44	112.51	110.53	112.63	111.01	112.83	116.23	112.99	115.67	115.95
103.2	106.48	104.51	103.96	104.67	108.12	106.87	104.33	103.28	108.84	107.48	103.07	102.78	105.05	110.18	107.1	107.96	109.29	103.86	102.87	101.81	106.52	105.24	107.02	105.16	106.22	104.53	106.99	107.34	100.27	108.91	101.85	104.48	106.54	107.13	108.68	104.12	105.19	103.05	104.66	105.11	107.98	104.8	107.39	105.76	109.24	105.8	105.51	104.01	105.25
102.27	100.89	105.46	104.57	105.65	106.77	102.16	107.17	107.93	104.59	107.99	107.52	102.72	102.66	103.13	101.57	104.46	102.7	104.87	101.17	102.44	105.57	103.92	100.28	104	104.26	109.55	102.96	106.4	105.65	103.9	107.54	105.86	99.635	106.07	103.6	104.98	105.25	105.79	106.62	105.28	100.37	104.22	106.99	101.6	101.85	99.603	103.6	102.27	101.51
105.39	104.27	104.52	107.94	106.37	105.37	104.7	106.52	102.41	103.03	102.57	105.84	107.35	104.66	104.82	105.71	103.28	106.1	103.2	102.4	105.55	107.66	106.99	105.48	105.97	108.2	102.56	104.79	109.42	105.39	107.72	108.76	107.4	102.08	107.66	106.93	102.2	99.452	108.59	108.4	105.55	107.53	106.16	108.96	104.57	105.9	110.53	105.77	103.95	108.21
113.13	106.85	113.84	108.25	112.07	111.71	115.76	112.74	111.68	112.94	110.83	113.89	111.45	117.08	109.36	109.34	109.93	110.11	112.84	107.36	111.29	109.56	113.15	115.79	108.46	113.67	114.12	110.02	111.22	110.53	109.4	112.12	112.84	109.75	113.57	113.24	108.71	111.55	113.26	113.76	114.19	116.16	110.15	115.18	116.57	115.33	109.32	111.89	113.15	112.66
99.894	104.03	101.63	102.46	101.02	102.76	99.463	98.506	102.31	97.378	99.857	101.47	101.63	103.3	100.45	100.37	99.924	100.66	97.961	103.22	100.85	104.04	101.21	101.36	100.92	100.79	100.94	102.22	101.07	100.52	98.263	101.31	96.979	98.363	99.73	100.1	97.523	100.23	99.346	102.34	103.21	102.28	97.755	102.16	104.38	98.978	99.816	97.258	98.761	102.53
109.77	103.62	105.24	108.96	107.33	110.85	107.9	110.61	100.54	108.02	105.23	103.73	106.18	102.59	102.78	108.75	101.59	108.05	107.48	106.37	112.51	106.63	107.9	109.86	107.97	109.86	106.89	107.53	107.54	104.22	106.41	107.19	106.22	108.51	108.07	106.37	108.09	108.66	108.43	105.55	108.79	101.19	105.87	111.42	107.22	107.96	116.01	104.97	109.75	110.89
110	112.62	112.74	112.45	108.49	110.16	113.14	112.81	113.66	114.87	113.72	109.71	112.6	112.07	115.14	114.6	111.72	113.23	108.91	107.3	112.82	109.14	109.98	112.33	111.24	108.48	111.78	117.16	111.19	113.26	108.94	115.22	111.92	115.91	116.2	116.13	112.81	111.34	112.51	116.28	116.16	110.43	110.16	114.37	110.21	116.65	106.33	113.15	112.4	111.48
102.96	99.721	99.268	102.32	103.56	102.63	102.23	101.17	96.399	100.86	99.795	99.632	103.25	103.22	100.69	101.47	98.904	101.09	100.52	100.78	100.47	97.87	104.26	102.29	103.58	101.88	96.309	106.33	102.29	101.28	101.38	99.213	98.204	98.333	96.268	103.51	99.249	102.15	100.73	100.82	94.586	100.03	101.7	100.47	104.7	98.095	105.18	101.15	98.303	100.7
111.11	114.98	115.49	114.65	112.08	109.14	118.72	109.62	113.03	112.31	112.69	112.61	111.01	114.46	114.58	107.51	114.4	109.85	116.4	109.7	113.2	109.89	110.56	114.15	112.73	114.39	116.89	112.02	110.72	112.88	111.43	113.54	115.5	115.01	114.24	113.3	115.31	109.98	109.55	116.84	114.82	111.14	114.4	111.82	116.14	109.31	110.67	112.33	111.95	112.01
98.51	98.219	99.933	102.19	100.97	97.582	99.592	99.357	101.22	104.17	100.82	102.3	94.346	96.726	99.443	102.52	96.95	101.05	101.95	101.72	100.59	100.58	97.571	104.19	101.62	104.67	100.67	97.241	99.598	100.47	96.92	96.895	99.218	99.22	103.27	101.33	103.18	100.23	101.69	103.8	97.543	97.877	99.702	99.562	97.927	103.53	104.19	100.09	97.046	103.43
106.77	110.78	102.82	109.81	107.52	108.93	108.15	101.7	106.37	103.89	108.42	105.91	102.39	107.68	109.43	103.38	105.04	106.13	108.63	104.98	107.97	105.42	104.87	103.31	107.13	106.32	108.61	109.11	106.15	105.77	107.97	107.71	108.06	109.85	102.4	108.98	107.43	109.83	106.1	109.63	103.63	104.96	106.81	105.29	104.03	106.07	107.22	107.75	106.98	105.59
107.4	109.13	104.72	106.59	101.33	106.83	112.32	103.48	107.26	103.29	102.91	105.99	106.79	105.96	104.15	109.3	106.06	103.73	105.09	105.04	106.57	106.38	106.21	100.83	106.06	103.55	101.96	105.48	108.6	106.49	106.81	105.98	104.8	105.32	104.96	103	105.59	103.91	109.35	104.15	108.18	103.62	105.34	103.6	109.85	103.66	107.68	105.46	111.86	109.17
107.99	108.12	105.21	109.51	102.96	103	106.3	101.58	103.87	106.65	106.73	104.06	103.36	105.77	102.45	105.14	104.15	107.49	104.52	104.23	102.29	110.8	111.77	104.21	103.65	102.87	105.48	105.05	106.13	106.79	104.75	106.27	105.1	105.3	106.67	105.44	103.47	98.301	104.66	107.82	106.4	105.63	108.4	101.68	102.69	108.3	105.01	105.91	110.3	102.77
110.23	103.81	107.99	102.76	108.35	108.17	104.72	100.6	101.56	108.41	108.05	110.65	101.92	108.21	110.41	106.73	105.2	108.12	104.77	106.88	104.5	104.95	99.402	105.2	102.11	103.57	107.51	104.73	105.78	102.91	107.59	108.98	111.97	104.19	104.43	104.59	103.4	104.85	109.26	101.97	102.2	108.89	104.13	104.01	102.09	104.34	107.18	107.01	103.52	107.32
102.7	107.55	107.03	104.12	102.79	103.24	98.42	104.71	111.55	105.06	104.26	101.68	106.67	106.26	104.86	108.74	106.22	106.63	107.2	108	106.94	104.72	107.26	108.21	107.05	104.58	104.31	105.13	105.52	104.04	106.38	104.41	106.05	103.64	101.51	106.61	104.12	103.5	103.75	106.35	103.88	106.43	106.32	104.25	107.85	104.41	100.87	105.73	103.24	103.98
111.92	113.73	110.26	113.35	109.55	111.85	107.4	109.14	112.42	112.03	108.93	108.21	109.2	113.19	113.85	113.44	113.8	109.95	110.89	113.73	105.63	108.92	111.9	113.74	111.15	107.61	113.36	112.13	108.97	111.46	111.71	106.37	112.79	115.45	115.3	112.48	112.68	112.43	115.13	118.38	111.87	109.57	112.07	111.07	109.69	111.38	107.15	109.9	110.18	108.6
105.97	106.41	108.41	108.24	101.24	108.26	111.48	101.43	110.3	105.09	108.34	108.92	109.25	103.34	107.68	105.32	109.53	104.18	106.4	110.06	109.24	108.07	108.27	108.31	103.75	104.92	106.33	103.4	104.19	103.27	106.34	111.98	104.07	106.14	102.12	102.73	107.5	106.61	106.91	106.59	109.66	105.8	107.67	104.53	104.2	109.71	105.65	107.06	102.87	106.01
95.069	101.48	98.465	98.667	99.026	98.312	100.19	96.716	101.85	96.968	99.972	99.696	97.585	99.157	99.672	101.14	101.91	101.7	101.65	99.38	100.43	99.548	100.53	101.13	96.439	94.609	101.97	103.78	98.433	102.47	94.975	98.245	98.671	102.64	99.339	99.468	102.39	99.698	106.36	95.831	97.938	98.73	101.86	102.59	100.65	97.683	91.998	96.349	98.77	101.67
101.25	108.07	100.06	102.59	105.8	102.35	104.06	104.69	107.06	104.86	103.64	101.37	103.75	104.77	108.07	103.34	105.58	108.16	100.78	106.42	107.37	102.29	107.92	101.26	102.12	106.65	102.73	105.07	104.28	108.94	111.99	104.47	107.63	106	103.58	100.19	110.62	104.4	106.13	106.78	106.87	105.17	105.61	104.2	104.34	103.05	106.41	100.13	110.58	112.23
104	103.35	108.78	104.49	106.26	103.8	99.004	104.94	107.78	103.52	109.11	105.53	103.95	103.52	106.02	107.45	105.5	104.07	104.86	107.52	104.73	102.75	104.17	104.57	104.85	107.43	106.46	106.07	97.628	106.62	106.5	103.74	103.85	102.61	105.91	103.69	107.9	104.84	103.81	105.19	104.14	106.46	106.65	106.02	109.6	101.54	104.53	103.68	107.75	99.549
105.46	99.093	109.78	108.82	108.05	110.53	102.58	105.67	109.4	102.68	105.4	107.47	106.06	106.79	107.71	98.652	106	104.61	105.78	108.76	108.25	100.12	103.23	102.05	102.16	102.28	104.41	106.13	107.71	105.88	103.86	103.68	104.29	107.35	103.85	105.46	102.87	101.68	104.28	111.05	106.11	108.74	108.24	102.24	103.94	99.948	106.12	105.7	102.33	100.87
102.39	107.38	106.04	104.37	103.67	106.53	109.47	105.38	103.3	101.78	101.76	106.47	106.22	106.53	104.58	105.12	103.87	104.12	107.51	100.06	108.12	106.2	99.933	105.02	101.95	108.7	105.12	106.42	107.53	108.18	102.79	106.66	105.7	101.74	108.29	106.48	114.03	109.02	107.45	105.37	106.39	106.05	109.21	105.97	107.3	106.62	104.47	106.62	103.51	107.98
101.84	105.97	107.52	105.16	105.5	113.7	104	103.92	106.88	106.49	102.11	109.93	100.81	105.83	99.252	106.57	102.58	102.45	102.82	105.05	101.4	103.29	102.54	106.06	101.77	104.55	107.6	105.58	100.49	109.84	104.72	107.81	102.59	103.74	107.69	106.69	100	99.547	104.97	101.18	103.07	104.83	105.65	105.36	100.76	109.63	102.52	103.65	109.76	103.98
111.93	113.56	111.36	106.77	111.51	108.81	108	111.08	115.18	109.65	111.19	109.82	113.91	110.09	118.83	110.91	106.06	113.05	115.61	109.48	109.69	113	113.13	113.11	109.87	115.17	111.61	112.69	110.78	110.11	111.64	113.71	109.15	112.41	111.84	113.12	115.02	113.09	110.92	108.86	110.53	116.22	103.49	112.52	116.12	110.95	115.29	111.79	114.11	111.55
117.5	114.74	119.67	114.92	117.9	116.27	114.13	118.13	119.54	118.23	115.33	114.99	114.25	117.74	118.18	114.24	119.07	117.99	117.81	116.58	114.37	112.32	112.15	117.22	115.68	111.06	115.21	114.77	121.62	119.85	114.78	115.21	114.23	116.63	118.72	118.07	116.94	116.31	118.86	117.27	119.31	116.56	111.82	116.52	116.35	117.9	113.55	118.15	114.52	113.07
107.41	112.66	115.22	111.07	113.2	106.92	116.92	111.83	112.11	105.89	108.95	108.5	111.96	109.37	111.11	108.63	109.24	105.14	111.62	107	108.47	112.61	109.29	109.25	112.79	110.86	110.32	110.29	110.28	112.49	112.47	109.07	108	106.38	109.67	107.57	104.61	111.89	108.58	106.26	108.33	110.92	114.34	109.42	110.95	113.66	111.78	109.8	109.33	111.05
106	98.564	106.97	110.25	107.71	98.864	106.68	108.8	102.48	101.7	102.76	103.2	103.34	105.14	108.43	103.47	102.83	106.34	103.49	107.13	100.94	103.91	104.38	107.93	112.2	104.24	102.89	101.26	101.4	108.46	107.97	105.99	104.71	107.69	105.72	103.5	104.35	100.8	106.77	103.97	108.65	105.08	107.57	99.196	106.68	104.57	104.18	105.56	105.59	106.86
109.21	108.11	112.27	110.77	111.48	112.44	109.89	114.4	110.75	107.75	110.95	108.42	113.03	113.16	111.07	114.66	114.24	112.45	116.94	110.29	112.4	111.36	112.3	111.15	108.34	107.96	108.14	106.31	112.72	110.18	107.15	112.89	112.49	108.1	112.26	109.6	111.16	110.31	114.84	108.42	113.77	109.84	109.1	107.66	107.77	111.63	115.15	109.82	111.73	110.14
114.56	112.05	110	113.85	113.58	110.11	118.42	116.4	115.15	110.16	115.73	113.45	110.22	110.11	111.22	114.88	111.21	115.19	113.87	109.65	114.19	110.74	117.94	114.02	113.47	116.81	112.34	114.45	110.96	109.21	110.48	111.2	117.49	110.9	115.88	114.02	111.86	109.95	113.96	113.7	109.19	115.06	113.23	107.31	113.75	111.63	111.75	109.8	114.88	104.84
107.33	104.24	103.41	103.67	110.83	106.01	103.03	107.24	106.32	105.02	103.65	105.7	107.67	107.3	106.16	101.52	106.01	105.49	108.49	103.36	105.96	109.12	107.23	105.18	107.12	108.25	106.2	103.71	105.72	101.53	105.3	108.88	102.92	104.49	109.77	105.75	106.7	110.27	106.95	109.51	105.49	105.52	108.67	107.53	108.8	109.12	103.81	110.36	101.46	107.77
113.7	111.19	110.98	111.67	107.76	112.27	112.27	105.31	110.56	116.19	112.31	108.72	109.86	113.64	105.75	113.54	110.38	106.78	114.66	110.89	110.82	105.63	108.75	110.95	115.2	116.2	110.76	112.89	111.84	106.39	106.35	110.35	110.02	111.18	114.73	108.48	110.65	113.36	111.43	112.06	110.22	110.45	115.08	110.07	111.78	113.74	110.75	107.46	111.58	110.32
104.48	105.53	110.49	103.41	104.2	103.79	103.33	108.32	107.35	106.17	106.51	105.27	104.04	104.02	107.98	103.13	104.45	106.03	106.41	105.16	106.78	103.78	104.38	105.4	106.12	103.84	106.81	106.67	110.6	102.98	106.82	109.61	105.06	101.3	106.18	106.71	105.95	101.19	110.06	100.16	104.67	104.19	106.08	108.15	106.06	104.25	103	109.8	105.84	109.4
107.57	107.72	104.36	106.48	111.26	102.5	101.12	110.43	106.89	103.75	104.94	105.42	109.06	107.92	105.74	105.33	102.14	103.35	111.65	106.38	104.54	108.77	110.13	104.13	107.35	105.65	107.47	104.01	108.51	106.51	106.33	104.82	108.88	107.05	104.87	103.47	102.97	107.77	109.46	101.17	103.65	106.97	107.38	104.21	108.64	108.12	105.17	107.41	111.36	100.31
102.69	106.14	108.03	110.13	104.63	107.31	105.87	104.71	106.94	102.43	106.89	107.29	98.581	100.41	101.72	106.18	106.87	98.442	105.7	108.83	105.7	99.848	106.07	104.55	101.53	108.62	105.89	100.9	100.85	103.22	104.82	103	103.89	104.16	101.1	105.59	105.88	103.58	103.67	102.16	104.13	106.18	105.25	105.09	106.41	107.1	108.1	103.88	105.21	102.96
105.49	106.36	105.97	107.5	111.16	106.33	103.09	108.42	109.28	105.88	107.56	105.3	104.33	110.35	109.77	108.01	102.7	106.46	105.69	98.952	105.23	103.66	105.09	107.42	105.52	108.86	107.62	111.06	105.98	107.54	108.1	99.855	103.33	105.46	105.85	102.34	107.66	106.11	106.14	108.23	110.77	106.1	106.28	107.03	104.67	102.5	101.71	103.23	106.92	99.563
110.01	107.21	105.06	110.11	109.26	107.13	110.96	112.37	112.99	106.6	105.81	105.69	114.23	111.47	107.79	109.08	110.41	106.37	111.56	108.14	109.61	105.95	110.15	109.49	110.4	112.6	110.38	110.49	107.64	105.41	111.64	116.39	108.85	108.81	109.21	110.82	111.22	113.75	107.92	110.2	109.9	109.44	113.15	109.62	108.05	111.6	110.03	107.77	112.16	108.52
114.7	113.88	117.59	118.56	119.54	117.21	116.02	113.88	117.41	118.32	112.2	117.97	109.01	117.81	116.78	112.76	117.19	117.86	115.17	120.4	114.34	118.11	116.61	116.78	114.72	115.52	120.57	117.13	120.49	111.23	116.64	115.85	115.4	112.93	116.47	116.23	114	124.58	120.7	117.25	114.89	114.18	116.63	117.5	118.21	113.81	113.51	115.62	113.28	117.19
98.006	102.58	99.649	98.146	98.903	101.11	99.905	101.97	101.2	100.59	100.62	99.63	102.87	95.821	100.06	101.18	98.276	98.774	99.335	100.71	97.154	105.56	101.51	100.13	96.206	106.14	99.559	98.017	100.68	96.015	98.999	100.67	95.773	103.79	99.952	102.36	97.826	104.46	102.8	100.79	100.38	95.902	95.782	97.935	96.573	97.627	101.07	101.94	100.75	95.103
106.17	105.95	107.98	101.63	105.28	104.38	105.61	103.78	106.94	108.23	105.88	106.4	110.11	103.88	105.61	105.79	103.1	103.91	104.72	105.13	104.84	105	101.1	103.79	104	106.43	106.09	107.37	106.73	105.5	106.82	101.39	106.3	106.61	105.24	104.58	103.91	104.89	107.64	109.01	105.49	104.48	105.13	103.04	106.11	105.88	106.41	107.16	106.02	103.69
109.66	112.66	115.66	110.3	110.42	111.14	113.23	113.83	110.48	114.13	110.26	113.47	111.2	108.82	111.03	113.07	111.63	118.02	112.71	111.63	116.6	110.95	109.32	111.22	112.52	116.05	115.33	117.34	111.84	112.85	113.97	114.42	110.38	114.61	114.34	110.49	117.22	115.62	113.8	109.33	112.64	112.48	107.77	110.76	118.86	113.88	115.28	114	114.83	109.01
115.04	107.06	105.81	109.47	113.28	105.97	111.13	108.13	112.73	111.26	111.86	109.95	113.29	112.86	110	111.38	111.55	110.3	109.52	112.17	110.13	104.65	109.17	108.15	109.03	112.04	114.71	111.79	111.8	109.02	109.91	107.11	107.83	109.48	110.61	111.43	107.94	108.66	108.23	111.66	107.57	108.24	106.81	113.46	113.7	107.49	109.87	112.04	112.49	104.6
114.69	111.25	113.88	114.38	108.37	109.24	117.15	114.66	113.57	112.15	113.12	112.55	110.78	112.19	113.87	109.53	112.68	113.02	110.44	109.09	110.41	111.29	111.31	116.81	116	110.31	108.91	115.24	106.9	111.93	111.99	109.43	112.99	113.34	110.32	112.6	113.87	108.85	111.43	113.59	111.67	108.7	111.09	113.82	115.35	111.09	109.56	116.48	115.29	113.66
104.53	99.015	108.39	102.87	106.65	104.6	101.68	102.73	104.44	108.13	101.6	103.53	103.86	106.15	107.46	101.55	106.67	105.78	108.01	104.03	103.96	107.68	110.11	100.38	107.49	106.11	103.93	101.79	107.46	105.01	106.79	100.93	108.46	105.5	103.16	105.64	105.37	107.54	105.76	105.71	106.37	107.41	101.27	104.68	103.67	102.73	106.98	107.25	105.34	101.22
110.8	110.21	110.54	111.58	111.57	106.89	114.03	115.52	111.31	112.76	116.17	110.76	110.42	108.98	110.34	109.09	110.06	111.6	112.6	107.7	112.24	109.47	109.68	115.41	113.88	112.49	112.37	114.32	109.04	111.72	114.18	108.66	105.64	112.31	108.74	114.42	108.35	114.53	111.73	113.76	110.14	108.62	112.33	114.58	111.38	114.96	114.92	106.47	111.27	104.77
96.421	97.437	100.31	98.137	103.07	99.445	96.364	104.59	98.751	101.88	98.412	98.279	102.13	99.694	99.921	98.899	98.97	105.62	98.224	96.073	98.362	98.567	105.17	100.69	97.628	102.06	98.787	99.812	97.484	99.532	98.62	94.292	97.165	98.486	101.42	100.73	97.639	97.186	95.904	95.847	98.715	98.773	94.163	100.01	101.97	99.471	100.6	99.853	96.199	97.592
110.22	105.9	107.2	102.21	103.25	104.91	104.11	103.39	105.74	109.18	109.76	102.57	102.73	113.57	111.35	107.8	111.83	106.57	105.54	111.17	103.65	107.03	103.61	108.71	105.94	102.26	102.6	107.81	104.7	105.49	106.85	106.28	106.81	108.14	100.68	109.34	108.87	104.92	108.34	108.68	109.4	110.25	108.12	109.2	107.05	104.54	106.51	108.02	110.05	107.07
106.65	110.22	106.04	99.517	104.36	105.89	105.08	108.86	103.5	106.48	101.62	104.42	102.82	103.73	105.73	103.53	108.48	102.36	101.51	106.51	103.05	109.11	106.47	105.37	105.25	106.03	103.81	101.68	105.67	104.32	109.69	104.63	104.87	107.84	107.38	105.57	107.92	102.28	107.38	101.8	109.04	100.76	108.06	104.54	110.02	101.85	105.25	104.47	106.56	107.54
101.69	99.253	98.832	99.207	102.21	95.916	101.66	98.14	100.23	98.788	101.86	97.656	101.39	100.03	100.36	100.24	101.48	100.39	97.933	102.88	97.449	95.429	100.86	99.405	101.49	99.187	104.05	97.755	99.074	99.582	100.2	104.28	101.22	102.31	100.17	99.644	100.68	103.06	98.578	106.18	102.91	108.44	101.31	103.05	104.68	101.29	99.549	100.29	103.49	98.696
101.9	97.802	102.52	102.22	107.89	103.49	101.74	107.06	104.93	104.96	106.51	108.32	108.75	108.32	102.68	103.27	103.61	103.88	105.49	101.88	104.66	102.39	103.67	102.45	104.59	106.57	102.35	101.3	103.75	106.13	99.985	105.36	100.67	103.33	107.63	108.59	102.47	106.81	104.62	104.84	100.84	104.5	105.46	103.67	100.53	106.48	106.7	104.59	101.88	107.46
113.19	112.07	115.57	110.62	114.11	116.26	114.16	111.77	111.76	113.81	116.47	108.38	115.82	112.62	113.52	109.32	112.87	107.91	111.1	113.27	113	113.27	113.82	114.94	113.4	116.04	111.47	113.27	112.57	117.06	112.38	110.25	114.92	111.08	113.37	113.56	115.23	114.41	113.13	113.02	111.09	113.36	112.3	113.04	110.82	112.41	113.9	113.69	116.18	111.57
104.27	106.37	103.99	107.6	106.06	102.72	105.61	103.63	108.48	100.67	108.78	102.81	108.21	108.29	101.91	103.28	110.22	109.82	104.19	105.67	105.17	105.29	108.84	110.09	105.44	107.1	104.35	109.81	101.41	109.58	105.48	105.11	110.31	107.08	108.91	107.39	107.59	107.37	105.43	105.51	109.75	109.88	106.11	108.16	107.02	104.03	103.13	108.48	103.44	108.56
106.01	102.26	103.03	105.74	105.13	109.35	106.39	109.08	105.63	108.62	106.78	108.59	105.53	104.41	105.13	104.51	109.56	105.86	103.9	110.71	109.72	102.29	105.67	107.73	107.1	103.03	100.98	103.45	105.45	108.11	107.71	109.4	106.89	105.63	104.53	105.12	105.29	105.89	108.33	106.8	103.44	101.75	98.774	108.72	104.07	104.19	107.99	101.71	103.83	106.64
106.2	103.31	106.34	106.14	107.14	100.58	106.07	106.29	99.743	102.28	108.41	105.89	108.79	106.33	105.48	103.69	105.84	103.87	108.07	105.7	106.58	105.08	107.11	105.34	105.03	109.17	105.35	103.51	102.6	101.38	103.79	101.12	108.13	109.06	103.65	105.45	106.11	100.93	109.09	106.26	103.18	108.6	101.46	106.03	101	103.78	109.23	101.68	104.64	104.13
108.97	108.85	111.95	108.11	108.64	107.91	107.02	105.56	111.54	111.32	108.69	111.22	109.99	109.46	108.96	106.37	108.28	110.63	104.08	111.75	108.66	111.64	110.03	110.05	110.13	106.93	113.84	108.05	108.44	112.73	104.97	114.63	110.88	109.97	111.57	111.16	109.33	108.48	110.68	111.81	110.22	107.6	110.68	107.26	109.89	108.76	106.19	105.43	108.24	109.15
111.17	111.13	112.96	118.52	108.01	109.18	109.86	114.16	114.95	112.93	111.88	114.45	109.93	110.86	109.49	113.28	113.08	115.2	109.18	111.01	107.47	116.63	115.24	111.73	111.8	114.56	113.12	111.91	110.52	110.33	110.2	113.04	116.39	113.81	111.83	113.12	111.24	112.82	113.62	113.9	112.64	113.89	109.11	111.91	111.22	117.17	112.12	115.09	110.31	113.62
101.68	104.32	100.83	107.25	105.02	107.75	107.27	100.94	106.26	108.59	106.84	103.99	107.97	106.12	104.64	105.23	107.71	107.89	104.89	106.79	103.68	105.85	105.32	104.96	104.21	104.08	100.01	107.66	105.99	105.03	105.99	103.92	104.94	106.52	102.62	104.94	103.24	102.43	107.73	105.45	102.74	106.33	107.78	102.05	106.66	102.9	110.85	105.94	107.52	106.31
111.96	110.53	115.49	114.24	108.33	112.48	111.59	111.52	114.55	113.15	111.72	109.04	110.32	111.97	109.15	108.92	110.14	109.71	109.2	112.04	112.05	113.27	109.82	110.82	111.26	109.34	117.23	113.99	108.31	110.78	111.56	106.06	112.04	109.55	113.18	111.78	112.09	112.64	111.93	113.01	115.83	112.41	109.6	112.69	113.5	116.34	110.93	114.79	111.49	111.78
101.96	100.03	103.57	100.52	98.44	101.88	99.028	99.375	101.29	101.55	102.14	98.4	99.023	101.91	96.42	99.173	99.977	95.975	98.624	102.79	98.447	102.14	101.14	105.72	96.741	101.75	102.29	96.937	98.513	92.404	99.681	98.642	103.87	101.39	100.26	99.521	99.785	100.58	96.382	100.07	97.927	104.06	99.448	102.38	97.607	100.97	99.851	98.905	97.878	102
114.85	120.99	117.22	112.31	117.83	113.43	116.02	120.18	119.64	113.6	119.18	118.69	117.69	116.8	117.45	116	115.8	117.5	110.82	119.33	119.78	117.16	118.62	113.92	115.45	116.83	117.91	118.53	121.54	114.43	116.99	118.07	115.25	116.39	119.45	118.11	116.47	116.89	116.06	121.65	118.72	119.74	120.91	117.08	113.89	118.54	118.89	122.39	117.57	118.85
106.48	107.13	109.43	112.37	111.68	112.33	111.53	107.7	105.54	106.77	110.63	111.26	114.53	109.3	112.25	112.1	113.34	107.27	111.78	112.22	108.06	111.09	112.15	108.72	108.01	108.49	115.06	112.83	107.67	114.89	112.1	107.94	107.5	110.86	110.4	111.51	111.7	108.77	110.86	111.34	115.78	112.83	110.2	113.62	112.23	113.62	109.77	114.46	111.05	110.6
104.8	105.66	108.62	103.19	105.46	109.01	107.31	108.74	105.57	104.24	103.71	107.77	104.69	107.16	105.39	103.86	107.45	111.25	110.42	105.57	112.01	108.36	107.28	104.94	107.4	109.01	109.07	107.56	103.41	101.73	105.92	106.97	109.02	106.41	111.89	104.6	103.44	112.15	105.42	106.06	106.5	106.32	107.43	106.91	104.59	102.68	105.99	106.96	103.73	103.35
112.59	112.21	104.19	111.66	109.68	108.66	105.05	108.95	108.64	109.93	107.33	110.31	107.62	106.99	109.17	110.93	110.83	111.38	108.97	108.13	112.01	111.87	110.32	108.29	108.91	111.67	113.22	109.81	108.68	107.36	109.51	112.17	111.38	106.26	108.17	106.78	103.94	111.45	115.98	112.88	105.94	108.37	110.25	107.01	108.1	112.76	110.31	105.65	113.84	109.11
107.45	107.24	110.71	108.2	101.26	101.13	106.4	104.2	109.01	108.72	100.99	111.99	102.43	105.28	107.43	103.65	107.19	108.68	107.59	104.76	106.42	105.03	103.12	106.53	105.25	109.56	104.5	101.8	106.31	101.51	106.63	101.83	108.64	105.42	106.44	106.85	105.57	105.56	105.42	105.14	113	106.05	104.63	109.29	108.6	108.03	105.41	102.18	108.31	108.95
104.91	107.59	105.1	107.95	107.64	104.49	104.21	105.88	105.37	109.72	107.16	110.95	106.22	105.26	110.47	104.76	106.84	110.47	107.96	104.96	103.24	103.91	106.91	107.27	106.94	106.55	105.72	106.45	111.25	109.46	107.13	106.66	105.04	104.41	105.16	107.71	108.33	110.62	108.21	107.31	111.59	108.95	105.59	102.5	106.67	106.22	106.02	106.29	108.2	107.45
108.67	106.62	108.15	105.77	108.24	110.92	105.66	107.49	109.36	106.45	105.34	110.17	107.9	104.23	107.83	106.05	109.43	106.82	104.2	108.33	107.01	108.32	109.64	103.34	110.02	106.16	106.35	107.22	107.93	102.36	101.55	109.49	107.6	107.13	108.02	108.04	105.75	106.5	109.27	105.75	105.91	106.44	107.17	105.17	109.02	105.35	110.53	106.28	106.62	108.22
109.89	104.32	107.16	103.71	103.71	109.31	107.12	104.23	108.55	108.7	106.38	107.5	107.44	107.65	108.05	104.75	104.92	109.94	109.1	101.2	106.92	110.47	104.79	105.91	108.94	105.65	108.23	109.43	104.06	105.54	109.26	104.63	107.65	106.15	101.44	110.21	104.46	103.76	107.29	108.79	109.14	109.81	106.46	110.14	106.74	103.94	106.85	103.2	105.93	105.16
107.42	105.56	104.61	108.62	102.96	105.21	103.07	103.72	106.33	107.3	103.38	107.24	108.89	102.67	108.53	105.43	104.72	102.88	106.08	105.3	106.52	104.94	107.3	105.75	102	101.37	106.57	106.15	109.85	108.23	103.13	106.22	107.27	104.13	105.51	105.9	105.83	102.63	102.78	104.44	107.98	105.96	104.61	106.61	106.03	108.54	105.65	106.83	107.38	104.01
105.67	104.46	106.33	106.1	105.49	101.77	102.54	106.74	105.5	104.68	103.84	107.21	102.98	107.62	107.46	111.53	104.33	108.55	106.44	107.95	106.91	104.87	106.55	110.43	107.85	109.81	104.41	108.17	107.32	108.32	106.75	103.74	104.04	104	105.58	107.66	104.18	104.8	108.17	105.83	106.9	101.38	111.1	107.21	106.71	110.28	106.99	104.92	104.38	102.81
104.85	103.16	103.12	105.2	107.24	106.98	101.84	106.75	109.06	104.61	103.96	101.67	102.71	106.7	103.23	105.88	104.06	100.76	106.11	102.07	102.19	107.22	105.39	107.05	102.13	106.57	104.92	105.48	102.52	107.16	106.48	108.61	101.54	106.3	105.59	102.33	109.51	104.88	104.62	106.19	105.44	108.45	107.55	107.84	104.18	107.93	108.05	110.08	109.08	109.49
100.91	100.56	99.367	102.4	99.181	94.957	105.68	99.77	102.01	104.23	96.934	99.172	96.346	99.349	99.732	102.23	97.374	97.268	100.07	101.5	102.69	93.386	97.906	101.63	98.58	102.5	103.99	98.402	98.51	102.04	101	99.642	99.855	102.23	97.247	101.38	100.6	100.25	101.95	100.14	101.65	98.965	103.45	103.2	98.332	100.97	100.25	99.076	98.45	96.104
112.37	108.69	114.3	111.78	111.74	110.2	110.82	113.49	115.41	112.01	114.51	113.5	109.44	114.32	114.52	107.04	111.77	108.8	114.71	114.65	111.58	110.16	113.25	112.74	112.71	107.62	110.64	110.77	110.78	113.62	113.34	110.31	113.32	115.93	113.15	113.83	114.55	113.07	113.69	113.2	114.18	114.03	110.91	111.95	111.78	110.18	111.09	114.86	113.8	110.27
106.92	107.31	106.19	107.72	103.51	104.97	108.6	108.19	102.21	106.7	104.78	104.49	108.13	104.48	104.17	106.35	104.09	103.8	100.44	107.09	104.78	107.41	106.01	105.2	106.77	105.81	107.38	100.04	106.7	104.35	108.31	103.1	111.85	107.36	104.74	104.64	104.54	105.12	106.42	106.05	104.43	108.69	109.42	108.21	107.37	103.43	107.77	102.39	105.9	108.17
106.52	109.59	106.22	110.45	105.11	106.97	108.98	105.39	106.39	105.51	104.14	106.04	109.36	108.47	103.01	107.72	110.5	108.36	110.32	108.38	103.91	108.21	114.63	105.16	103.32	104.33	108.62	109.77	108.36	104.1	106.64	107.09	106.71	109.42	110.81	105.55	102.13	103.57	107.84	106.06	111.69	106.01	105.31	107.1	106.59	113.08	109.81	111.61	108.29	109.15
105.91	109.55	104.67	103.69	107.02	107.5	104.03	107.43	106.74	105.09	108.72	103.25	109.71	102.91	105.77	107.37	108.99	103.46	103.83	102.28	106.92	105.6	108.65	103.87	109.3	108.36	105.9	104.36	104.35	104.26	102.07	105.78	105.2	110.95	103.07	108.42	104.61	98.074	103.72	109.2	100.78	106.55	102.75	106.81	103.75	107.37	110.58	108.32	105.35	108.7
105.63	106.33	109.29	105.8	109.71	107.75	101.91	105.41	105.58	104.39	104.89	105.16	106.52	104.48	107.59	103.92	104.02	103.19	106.84	107.48	109.25	104.58	103.16	101.88	105.77	104.38	109.04	99.314	107.04	105.44	103.48	104.56	107.6	106.86	105.01	105.36	106.46	111.24	107.28	104.64	103.58	108.2	99.267	102.74	108.76	105.62	106.58	106.2	108.77	105.63
111.26	110.05	112.21	117.9	110.88	114.59	110.42	108.46	113.73	113.52	110.4	114.01	105.85	111.38	106.7	110.48	111.21	112.48	116.35	110.6	113.37	114.85	113.64	114.53	111.1	112.53	113.19	110.93	115.3	106.37	112.39	110.06	113.99	114.06	114.84	108.2	110.3	113.24	107.95	112.26	107	110.22	119.11	112.45	116.71	111.25	113.42	108.04	112.69	111.3
112.02	112.48	113.13	114.24	110.01	115.35	112.22	107.72	113.64	110.64	113.34	108.95	109.84	111.03	107.44	110.54	111.46	114.98	110.1	111.63	110.79	106.65	112.25	110.99	116.15	108.41	109.46	110.69	112.67	111.91	110.35	109.37	113.57	112.04	110.57	115.45	115.09	109.34	110.89	113.16	112.06	113.1	116.84	111.67	114.4	112.19	106.36	110.68	108.96	112.25
105.33	109.77	105.22	109.43	104.3	104.34	104.76	111.01	111.44	104.95	105.29	109.45	109.86	104.45	103.69	106.92	102.46	102.26	106.8	110.19	105.13	112.89	109.71	103.42	109.1	109.39	104.7	109.26	104.77	104.57	106.53	106.03	107.47	106.47	107.76	107.99	112.26	106.43	109.52	107.97	102.51	106.08	106.52	104.78	106.04	105.49	107.31	105.29	100.91	113.91
99.817	100.85	104.32	103.89	107.37	110.55	106.44	101.82	104.04	102.51	104.92	104.06	102.08	105.34	104.42	105.59	106.66	101.83	106.79	104.2	104.44	101.38	99.746	104.37	105.66	106.44	102.77	104.11	107.06	106.96	102.15	106.1	104.64	101.04	106.23	108.02	108.1	103.71	108.12	97.335	101.6	107.99	105.1	102.25	103.61	105.92	108.23	106.99	104.22	105.62
107.19	101.52	107.74	107.58	107.23	103.53	107.45	104.63	111.03	110.01	106.42	104.46	103.42	105.07	104.9	103.5	102.51	103.75	108.6	111.69	106.03	111.65	109.51	105.22	106.92	102.49	105.37	105.89	98.923	105.92	103.12	109.61	100.63	105.06	108.97	105.65	109.84	107.14	105.69	107.07	105.46	106.99	103.79	101.55	108.01	105.7	104.61	106.11	103.32	106.96
110.69	110.1	111.13	111.09	107.25	108.65	108.5	114.76	111.51	111.09	111.17	109.61	110.24	108.66	109.8	109.48	105.04	106.38	105.89	108.45	104.4	116.72	108.66	106.64	114.39	109.49	112.67	111.09	108.43	109.75	110.79	110.59	109.98	112.11	115.82	112.17	108.18	108.84	108.44	113.5	107.2	110.5	111.27	110.46	110.36	107.68	108.73	110.14	112.06	111.24
112.91	114.86	107.79	110.59	105.17	107.13	111.95	112.95	108.8	107.56	107.82	110.55	109.05	109.19	113.68	110.4	113.43	109.26	112.98	109.35	109.04	112.06	109.77	112.23	113.23	112.4	111.54	110.89	108	109.11	110.54	116.11	111.76	111.34	112.51	105.88	108.87	107.48	111.51	113.79	116.1	112.33	109.04	107.43	115.3	110.16	112.11	110.92	107.94	107.95
103.03	100.97	102.7	104.94	103.2	107.91	104.11	107.9	107.36	98.927	103.43	105.65	102.41	101.87	106.02	100.48	108.46	104.68	106.67	100.37	103.17	103.13	102.58	103.53	105.65	102.08	100.44	104.37	103.72	103.79	105.54	106.68	104.34	103.99	110.19	105.96	100.56	102.95	105.46	104.02	100.58	105.53	106	99.742	102.82	107.6	107.61	103.27	102.65	101.52
100.47	104.17	104.25	103.27	101.59	104.5	104.92	99.1	104.73	104.73	103.18	103.34	102.96	105.26	101.95	105.27	106.72	102.48	102.21	106.15	102.29	108.89	107.77	104.12	104.58	106.7	100.95	105.37	100.68	104.49	103.7	105.52	104.24	98.482	103.81	103.54	101.49	100.04	105.26	104.9	102.91	103.66	105.02	106.65	104.36	107.75	106.11	106.69	105.73	104.37
108.87	106.18	105.32	108.92	108.4	110.93	107.21	105.77	107.12	105.11	102.72	104.67	105.36	106.87	105.43	105.45	103.3	106.9	106.63	106.18	107.39	104.86	103.65	103.57	104.17	104.4	106.09	104.41	105.24	103.03	104.71	102.7	99.299	104.12	107.5	106.24	106.55	101.87	106.48	105.22	112.14	109.13	106.69	102.98	107.03	105.36	104.01	104.58	105.82	102.65
109.66	109.51	108.7	114	111.03	109.35	112	112.39	113.13	113.38	113.14	111.2	110.31	112.35	109.98	111.08	114.46	111.75	110.85	113.06	110.22	113.48	108.28	113.74	109.07	111.13	110.73	113.67	111.13	109.05	116.62	110.94	113.3	110.3	113.69	113.82	110.85	109.81	110.95	111.39	108.61	112.48	106.44	110.47	115.15	108.67	111.8	115.39	112.73	113.02
101.91	101.19	107.02	106.98	104.43	104.98	106.12	109.42	107.11	101.86	102.56	103.92	103.94	107.09	105.54	104.11	101.51	102.82	105.76	103.39	103.69	105.11	104.79	104.67	105.73	101.85	106.02	107.39	105.41	103.4	104.14	104.74	107.52	102.31	102.44	108.72	107.33	106.09	104.25	103.98	106.28	107.43	105.64	106.52	105.35	106.32	109.14	100.74	109.67	107.18
99.623	102.3	99.571	102.25	104.76	100.37	98.402	98.968	97.204	102.63	102.64	101.98	97.562	100.29	99.511	101.86	97.272	101.52	93.855	96.824	100.8	104.44	102.43	104.26	101.98	100.72	98.513	100.94	99.946	96.931	102.19	96.945	102	97.773	102.15	98.54	99.955	101.21	104.29	99.652	96.682	95.876	104.7	99.227	98.199	100.66	100.18	100.7	100.81	101.07
107.22	105.67	105.36	103.68	104.46	108.73	102.08	102.65	105.2	107.96	103.61	106.85	106.66	102.42	102.09	107.06	106.24	102.48	102.77	105.19	106.19	106.86	104.12	107.45	99.193	105.08	103.82	103.07	104.85	105.06	103.7	101.88	107.26	103.84	103.48	110.47	103.95	105.79	103.76	108.59	103.82	103.79	104.31	106.48	107.44	99.6	103.95	102.72	106.33	101.58
105.9	102.04	101.12	109.43	109.01	111.4	109.58	109.21	109.8	111.73	105.27	104.1	108.45	114.54	106.98	106.55	107.99	102.35	105.56	107.84	105.03	103.58	106.94	109.48	110.51	104	107.47	107.91	107.53	106.74	105.22	104.79	103.29	108.58	109.17	106.85	106.55	106.29	107.77	107.63	103.19	102.39	106.88	106.64	101.41	107.5	110.21	108.57	112.22	107.7
102.22	97.349	93.46	99.522	100.99	102.71	101.67	102.21	99.637	99.703	100.43	97.55	100.92	96.671	98.053	100.46	101.48	103.36	97.251	97.534	99.452	99.582	99.278	100.54	98.118	99.517	104.14	102.58	102.44	99.541	103.53	101.62	101.35	96.78	101.42	100.26	96.295	96.301	103.25	99.52	101.65	98.315	98.927	102.49	104.14	101.54	98.248	101.24	97.784	104.23
109.27	102.2	104.34	110.49	109.45	105.69	104.45	105.05	103.92	104.17	108.96	108.72	109.72	103.69	108.69	101.46	103.79	106.43	105.27	103.09	104.52	108.51	104.31	106.79	104.07	104.51	104.75	105.74	106.5	107.56	105.69	108.35	103.68	103.76	105.1	105.78	105.55	103.66	112.15	108.46	106.36	104.96	102.6	104.87	105.02	106.46	103	108.07	106.2	106.97
106.97	106.71	104.1	106.8	107.93	104.9	106.44	109.36	108.58	104.46	105.76	107.7	105.2	100.34	107.97	100.78	107.13	103.45	104.19	108.44	105.88	105.27	104.12	111.84	105.68	105.84	108.22	107.04	106.22	104.15	106.38	108.49	102.57	111.74	101.65	107	106.96	112.91	113.16	107.69	109.21	109.64	103.13	100.73	108.02	108.79	105.68	109.36	109.12	108.1
101.18	100.95	99.198	100.14	97.575	96.215	104.35	98.056	99.626	95.2	101.6	98.279	99.947	100.39	96.639	99.781	102.45	96.266	102.06	100.43	101.6	101.7	103.28	99.044	97.839	96.988	98.118	98.611	97.13	100.1	103.04	108.38	99.723	101.8	102.63	95.421	103.16	102.95	98.714	101.81	100.86	99.351	99.823	96.965	100.39	101.69	100.24	98.865	98.969	103.13
105.03	100.14	107.61	107.98	107.12	106.98	107.55	105.6	105.46	105.62	106.1	108.87	108.16	109.5	105.84	105.93	109.99	104.16	105.62	106.49	106.23	103.5	104.09	105.05	102.55	106.47	101.94	108.57	108.19	108.09	107.91	98.888	106.58	109.1	107.45	105.74	107.4	103.37	103.97	106.27	110.02	108.06	106.06	103.74	103.76	108.93	104.31	106.56	107.48	104.49
110.9	114.19	112.94	110.86	107.57	109.26	115.86	112.96	113.97	110.38	112.1	110.32	108.45	111.65	113.34	114.31	112	112.09	110.43	113.63	113.35	106.91	107.67	110.94	115.11	112.26	111.96	111.59	113.13	111.59	113.72	108.08	105.82	112.23	115	113.2	113.85	115.16	111.95	108.01	112.56	109.59	109.39	109.35	107.13	116.45	110.57	110.65	114.29	112.87
110.6	109	109.31	108.26	113.58	110.1	114.83	111.29	111.58	112.13	110.24	112.07	110.87	114.02	110.79	114.71	114.11	115.43	114.19	108.04	110.24	107.62	109.54	113.47	112.08	109.16	115.16	115.01	117.68	113.62	110.99	109.07	113.32	112.18	110.91	111.47	111.9	113.59	109.74	113.52	114.43	107.22	111.44	111.79	113.43	107.19	116.14	112.85	111.62	110.98
106.22	97.736	103.04	107.28	109.94	106.03	105.13	104.83	110.6	112.14	103.13	104.69	104.52	105.97	104.39	109.5	107.59	105	100.95	106.34	109.38	105.15	105.72	109.62	107.11	104.49	102.5	111.16	104.76	105.42	105.53	110.43	103.95	105.63	107.31	106.13	104.05	107.8	100.8	107.51	106.57	108.03	107.97	102.15	104.71	109.35	107.21	109.97	108.71	109.4
106.1	108.06	106.31	109.88	103.27	106.48	104.68	108.99	105.12	107.89	107.6	108.08	102.4	106.31	104.41	99.374	105.02	106.9	105.73	106.24	107.75	104.23	100.71	102.49	104.79	107.25	105.25	107.81	106	108.25	109.03	110.37	105.01	107.77	104.7	105.62	105.98	105.69	107.56	105.99	107.03	106.72	112.74	104.96	108.94	103.82	102.72	110.87	106.68	106.14
107.01	106.09	107.35	109.47	108.35	103.36	106.08	104.31	105.98	104.95	108.13	109.46	106.79	103.41	106.94	109.62	106.86	113.24	106.41	104	105.62	106.15	106.94	107.29	103.75	109.2	109.88	106.68	110.71	102.4	108.82	104.02	101.41	109.08	108.32	107.35	102.28	107.88	108.71	106.76	104.76	108.22	106.99	108.85	106.19	110.68	109.31	104.85	104.46	110.81
110.93	115.37	108.86	112.8	109.97	107.4	110.13	112.78	114.33	112.5	107.58	109.22	107.12	111.81	108.07	111.4	112.36	112.19	113.47	111.1	108.84	114.35	107.52	111.05	113	107.71	112.11	108.06	116.25	110.22	113.7	115.73	106.02	114.08	112.04	109.11	114.24	109.52	112.48	109.91	112.15	111.43	111.77	115.7	111.3	103.04	108.48	106.83	111.16	112.91
108.24	109.82	111.4	114	113.02	111.11	114.67	112.92	111.21	108.27	112.82	108.56	109.15	108.4	108.53	107.98	109.95	112.32	111.68	109.74	109.47	112.3	107.81	113.19	109.97	107.66	109.45	108.18	111.27	108.25	112.75	114.13	106.3	110.1	108.9	105.71	110.96	109.95	111.24	112.64	112.01	110.39	107.94	111.59	112.95	108.35	109.28	106.25	113.14	111.14
111.84	116.2	112.64	116.75	112.79	111.49	113.71	110.3	108.36	114.37	110.45	111.14	111.32	112.21	109.84	116.8	109.58	113.57	114.76	112.16	115.66	115.53	112.42	110.97	117.07	113.2	115.35	112.19	108.09	116.15	111.36	110.15	109.56	115.14	115.03	108.31	113.57	112.77	111.39	111.05	112.83	112.52	113.88	114.6	116.74	115.1	111.29	115.88	110.61	113.05
112.1	115.7	112.32	110.48	110.12	111.95	109.34	112.66	110.62	110.58	113.64	116.84	109.36	107.13	111.84	114.48	109.19	112.73	113.9	110.98	115.93	110.67	108.77	115.62	110.88	110.48	117.16	109.89	109.63	111.91	109.98	113.11	111.94	111.79	108.49	110.36	115.85	108.77	108.32	110.6	113.98	111.05	113.44	109.62	110.04	113.5	113.68	110.73	112.16	106.01
108.8	104.95	103.78	105.41	107.3	105.18	105.01	107.41	104.23	107.46	105.33	109.62	105.7	106.79	107.87	105.26	109.16	104.99	105.49	104.4	104.79	105.72	103.53	107.38	102.13	109.27	108.93	111.19	110.58	107.3	110.83	101.24	107.13	104.55	106.03	108.75	108.85	104.67	102.73	105.91	105.46	100.85	104.75	103.23	104.85	111.11	111.67	101.2	108.64	107.15
107.15	102.78	105.79	107.93	107.79	106.73	105.54	104.49	101.84	104.58	104.12	108.38	103.03	102.7	106.04	103.52	104.77	104.62	104.69	107.95	103.31	107.43	108.38	106.08	107.11	105.2	105.82	99.472	104.06	105.01	103.08	103.57	102.79	102.26	104.81	104.65	103.55	106.56	105.19	106.18	104.04	106.74	108.07	103.43	104.39	105.27	106.01	102.92	101.27	105.75
110.66	112.01	110.61	112.45	112.06	112.6	108.88	114.54	114.85	111.69	112.97	113.46	110.06	116.11	114.09	110	111.07	116.94	106.01	114.24	111.07	106.77	108.38	114.41	111.35	110.21	110.95	110.88	107.85	111.93	107.96	111.91	107.09	111.7	112.28	113.26	113.41	110.18	112.74	109.04	110.09	112.7	108.25	115.21	112.66	111.94	107.52	114.67	111.52	112.1
108.64	116.24	112.01	111.66	111.54	108.22	113.97	108.81	110.11	110.81	109.44	110.77	112.67	114.41	112.68	110.82	108.48	112.37	112.15	107.57	114.62	113.74	113.91	110.66	111.18	111.21	112.34	105.52	115.37	112.9	109.77	112.4	109.51	114.08	117.51	112.34	110.52	108.67	111.38	108.14	111.8	111.73	107.82	111.73	109.02	111	111.32	112.58	108.61	111.51
108.75	104.3	106.3	107.82	111.21	107.73	108.33	108.2	104.82	98.935	105.98	106.92	98.753	103.9	106.01	102.46	107.42	105.14	106.48	107.17	108.03	104.33	104.44	103.58	108.88	107.82	103.18	103.02	108.17	101.17	104.23	106.37	106.37	100.6	105.33	104.26	105.71	104.29	101.83	106.17	104.74	105.65	103.93	108.39	106.16	104.83	109.65	107.15	106.71	101.77
104.91	98.87	103.73	102.45	98.217	93.46	98.709	102.04	97.77	95.965	100.51	100.62	99.835	98.992	98.699	98.259	102.49	100.24	100.23	100.63	94.704	99.257	103.59	94.798	100.43	105.64	100.91	93.252	104.82	99.406	97.455	108.26	99.854	100.37	98.346	99.442	100.52	102.32	98.83	102.46	102.52	96.037	98.495	97.45	97.614	100.56	97.29	98.065	98.907	100.6
109.53	107.89	107.8	107.34	103.2	109.37	108.54	109.57	108.22	103.03	107.67	99.669	108.24	105.75	100.59	108.07	107.18	102.42	109.87	106.78	104.69	110	106.86	103.68	110.14	103.21	105.61	105.5	105.97	107.06	106.13	107.5	108.46	105.64	103.49	105.37	107.41	108.31	105.95	105.06	108.9	106.24	109.93	109.12	104.61	107.97	101.67	103.97	108.49	106.44
105.01	107.69	109.8	103.77	100.17	104.18	104.68	105.77	105.09	100.9	107.06	106.75	103.39	102.94	110.78	104.23	101.95	103.52	105.98	103.15	100.2	104.57	109.4	104.03	100.8	104.79	106.36	104.04	103.36	103.28	108.35	105.45	103.28	102.66	104.1	103.88	104.79	105.48	101.74	110.14	101.38	106.24	103.31	106.16	110.07	103.18	110.47	101.84	106.38	100.46
98.371	99.25	99.404	95.892	96.504	101.5	100.31	98.05	102.21	106.44	104.3	106.77	102.99	97.085	102.6	99.159	103.6	100.24	102.27	100.51	97.004	100.29	97.223	96.371	102.66	96.965	101.84	98.235	98.622	101.38	101.89	97.685	104.28	99.445	97.542	100.17	101.35	104	101.63	100.87	99.636	99.747	101.15	97.691	96.694	96.967	99.883	101.35	105.4	98.494
109.25	109.54	112.47	113.04	110.85	110.16	114.05	109.96	110.91	108.08	110.47	111.36	108.82	106.47	111.7	109.41	111.29	112.41	108.33	111.91	110.94	111.61	108.87	107.3	107.8	109.92	107.05	108.8	109.2	110.43	105.83	110.01	109.36	111.66	109.39	104.7	111.14	105.91	112.17	112.55	109.98	109.45	109.68	107.12	112.05	111.6	104.34	111.25	110.06	111.49
105.72	104.98	106.19	104.97	106.93	101.23	105.41	103.66	106.6	107.15	110.54	106.92	108.19	110.67	103.54	106.88	110.59	102.7	109.07	109.12	103.49	105.46	109.43	101.08	109.28	104.84	106.38	102.69	104.9	103.48	106.56	105.11	104.89	104.77	103.19	105.15	108.17	105.14	104.98	104.76	103.12	104.57	112.2	104.71	101.62	103.29	101.49	112.1	105.96	108.44
113.95	107.67	112.99	110.88	111.09	110.33	111.41	110.13	110.15	107.75	111.45	108.65	112.15	113.1	109.18	113.39	112.6	108.81	112.67	112.42	112.81	110.84	110.21	114.42	109.68	113.83	110.4	111.01	112.55	108.33	109.87	106.59	109.1	106.56	110.38	113.9	110.73	113.72	110.08	108.05	112.01	110.2	111.59	113.11	108.76	106.19	110.19	111.42	108.95	113.32
115.36	113.6	113.64	109.74	112.91	110.04	116.22	117.65	113.6	112.74	112.77	110.1	111.14	111.18	110.41	114.63	112	111.12	114.14	114.21	113.78	112.92	115.48	114.07	112.07	113.88	112.04	108.78	114.73	114.23	114.99	119.19	106.49	112.11	114.41	112.8	112.7	113	110.91	110.49	114.26	111.52	107.81	111.47	112.27	107.47	107.88	114.41	112.17	110.26
109.6	114.36	114.58	112.54	112.3	108	110.03	111.6	112.35	109.76	111.89	114.27	102.36	115.57	113.24	109.72	107.71	116.39	112.24	113.31	116.33	112.1	111.7	116.06	113.39	109.65	108.26	110.04	111.41	108.19	110.2	106.44	113.01	112.57	112.58	114.45	112.06	104.85	112.27	112.19	111.62	111.72	111.68	108.47	114.86	109.43	107.02	112.54	110.92	111.49
107.61	106.13	108.15	106.17	102.61	104.12	104.83	111.06	103.52	104.03	109.58	104.32	106.99	105.1	106.01	106.09	104.18	103.65	104.74	103.3	108.82	102.74	104.74	108.78	104.03	106.65	103.76	105.86	111.64	105.5	109.04	106.26	109.55	107.28	107.62	102.78	107.66	108.8	108.42	108.51	105.75	108.83	108.21	105.17	108.44	105.97	107.07	107.56	107.62	108.18
107.17	111.75	115.02	111.81	108.79	110.95	110.06	111.21	113.19	109.89	112.91	110.53	112.78	108.17	111.95	109.02	110.14	113.14	110.99	111.66	111.71	109.28	108.57	107.78	111.4	105.25	110.38	109.16	112.09	109.07	113.56	110.03	110.4	113.82	111.85	111.03	113.36	112.37	110.71	109.49	114.84	113.93	113.03	111.48	112.72	108.27	111.78	113.99	110.72	112.98
108.37	106.17	106.05	107.36	104.96	104.84	110.01	103.34	100.73	106.29	105.57	105.8	109.42	105.65	100.62	106.87	102.28	104.54	105.53	105.67	112.79	103.82	110.19	109.93	107.18	97.622	105.37	102.04	105.26	102.7	104.93	103.41	105.27	105.31	106.21	105.73	108.42	106.11	104.96	106.35	109.13	104.84	103.69	111.17	107.21	103.94	103.97	106.14	103.17	110.95
96.866	97.268	101.77	103.14	100.62	95.328	96.969	99.605	101.49	99.366	98.147	101.84	100.41	103.67	104.03	99.775	98.834	101.77	95.05	101.77	96.601	101.68	97.382	98.441	99.048	100.15	100.55	98.54	100.15	98.304	101.5	99.94	103.71	98.601	98.062	99.881	97.873	97.811	98.679	99.825	99.354	100.04	100.09	104.08	96.003	100.54	99.639	98.47	96.996	102.51
107.2	114.23	107.63	112.38	113.19	106.93	113.16	110.06	111.42	105.83	110.58	114.53	113.82	110.79	110.74	109.45	109.58	112.35	106.34	112.6	111.8	113.45	114.64	106.99	108.58	104.98	110.37	110.8	111.1	105.45	115.28	111.38	108.97	110.39	110.32	110.32	107.29	107.63	111.55	111.77	110.05	115.52	110.76	112.34	112.13	110.73	107.71	113.84	113.57	112.64
108.11	106.74	106.51	107.73	106.74	111.89	107.28	105.48	105.4	108.4	103.72	109.84	102.28	104.38	108.76	106.83	106.07	102.53	102.06	101.23	105.79	107.42	104.38	105.33	103.94	100.64	106.5	105.24	107.37	104.13	106.05	105.49	105.07	106.05	105.23	103.43	104.58	103.54	102.25	102.83	102.42	107.16	107.61	107.75	103.44	106.28	105.11	103.59	107.21	97.897
104.91	105.77	103.98	104.6	104.76	106.65	109.31	106.89	102.51	107.75	104.59	107.18	105.82	105.83	107.51	105.83	104.49	109.43	105.13	105.54	111.82	106.01	102.45	107.06	106.6	103.42	109.48	106.55	108.64	110.05	104.09	103.47	105.27	109.39	106.6	104.05	105.51	108.35	104.81	110.84	108.39	108.09	103.59	108.84	99.911	105.02	105.71	107.64	101.79	104.33
106.09	107.04	105.81	109.75	107.85	106.25	107.46	108.2	106.2	105.63	108.86	110.15	107.77	107.82	107.35	104.87	107.94	105.14	103.38	107.86	107.6	107.28	107.36	109.19	104.46	105.7	106.99	106.04	107.34	106.23	111.15	106.72	109.08	103.62	107.24	111.14	106.02	107.31	106.1	110.72	103.96	108.36	107.68	105.76	107.82	107.02	106.13	102.44	105.42	106.33
103.92	99.091	106.12	100.44	99.941	100.35	98.028	99.764	100.92	96.939	98.842	104.65	100.13	99.049	97.666	98.149	98.89	101.25	102.74	103.74	100.65	98.297	99.832	101.16	100.79	100.82	98.947	102.47	101.04	107.31	98.184	98.578	97.319	96.35	101.91	98.303	104.98	102.06	99.252	100.57	101.87	99.87	103.63	99.41	100.4	98.321	102.18	96.234	102.29	104.26
101.46	106.11	105.15	104.69	104.36	102.27	108	108.97	104.14	104.72	108.27	108.59	102.67	107.61	104.72	105.4	106.09	105.8	106.61	105.13	105.69	110.58	107.48	106.84	108.3	103.75	105.92	105.11	106.11	103.96	107.37	104.7	106.09	105.51	104.86	104.69	104.8	103.73	99.82	104.98	107.61	108.05	106.91	99.605	108.88	104.76	107.78	111.44	104.38	104.73
102.22	107.9	105.79	108.77	105.43	106.74	102.36	104.94	106.85	103.15	103.89	104.9	102.3	103.2	106.06	108.34	104.22	104.27	100.96	107.29	100.18	105.25	101.88	102.97	99.775	101.56	104.98	101.3	104.61	102.84	101.77	103.79	99.758	103.43	102.79	107.08	103.03	105.9	104	103.72	104.53	103.74	99.129	102.89	101.81	105.19	102.98	104.16	101.48	102.74
103.08	100.86	104.23	100.44	109.6	101.47	104.94	103.2	105.69	104.15	103.15	100.29	108.72	110.54	104.57	106.47	103.98	98.238	105.57	105.24	104.1	102.64	106.82	103.59	102.37	103.72	107.17	105.07	103.45	104.62	103.15	98.595	107.72	105.31	102.28	103.93	107.45	101.73	105.28	103.39	106.9	103.51	106.95	100.72	107.33	98.652	103.27	104.07	106.46	106.62
102.52	102.34	107.1	109.37	107.42	108.79	102.88	107.38	110.97	105.09	100.87	109.09	104.36	103.79	105.99	104.1	105.07	105.55	104.57	107.03	108.39	104.03	105.16	109.15	105.36	106.34	103.8	105.32	106.71	107.15	104.97	107.67	102.16	103.14	106.56	100.49	101.25	110.29	103.2	101.11	108.86	106.29	107.02	107.21	104.82	103.89	106.84	109.23	106.6	103.71
116.92	114.66	113.44	117.01	112.38	119.16	116.05	114.52	117.2	115.84	115.85	112.76	111.78	118.99	114.03	120.24	120.03	114.98	113.6	116.26	118.65	112.33	117.14	119.79	113.74	119.09	116.76	116.59	116.38	115.32	114.51	114.55	112.49	116.5	120.29	110.99	116.95	112.83	115.46	119.87	117.13	116.44	115.02	115.29	118.95	118.89	113.65	116.2	118.11	114.22
104.88	105.64	106.01	104.65	103.81	104.52	106.13	104.26	104.95	104.38	109.68	105.91	104.78	109.79	103.33	103.28	106.88	104.22	109.3	107.43	103.3	106.1	103.63	107.98	104.9	104.03	100.69	107.14	108.68	108.33	105.43	109.29	106.41	104.94	108.2	104.15	103.75	106.54	101.7	104.36	106.58	105.31	102.61	108.04	104.54	108.23	106.94	101.76	105.7	101.75
103.26	102.91	103.37	104.59	106.03	101.07	99.909	106.28	103.55	101.51	105.12	106.91	102.7	103.35	109.74	107.12	105.25	103.49	101.03	104.01	110.04	108.15	102.79	103.18	106.46	102.39	107.79	105.98	106.87	102.99	105.45	106.93	101.67	105.93	109.62	107.06	104.02	103.02	105.7	107.1	104.48	106.81	105.49	100.44	105.66	102.97	100.28	104.97	102.28	104.08
113.25	110.12	106.67	111.36	110.89	110.69	110.23	111.26	114.36	115.58	112.55	112.18	111.34	112.26	110.8	115.55	114.56	106.21	110.69	109.84	108.94	117.79	115.81	112.53	114.6	111.67	112.68	113.95	113.98	112.68	108.87	111.48	109.7	109.72	109.49	114.61	113.7	107.29	111.54	108.08	113.07	116.08	110.16	108.99	107.7	107.29	107.84	109.53	115.35	113.8
105.38	109.36	104.7	102.95	105.61	102.47	105.68	105.13	108.41	109.97	103.25	101.33	102.34	101.24	107.79	104.09	106.84	106.26	103.18	107.71	102.97	99.844	102.73	103.2	103.5	101.81	106.23	109.16	103.02	106.64	103.02	107.66	106.3	103.94	104.17	101.63	107.16	103.76	103.63	105.34	105.42	103.66	109.45	104.14	104.15	100.6	102.55	102.83	106.64	102.44
105.65	105.19	102.44	104.79	106.8	104.85	107.71	99.368	108.68	112.64	103.09	107.47	102.7	106.28	106.96	109.21	105.92	109.42	107.23	100.69	104.93	107.33	106.8	108.73	107.15	106.73	107.06	105.36	105.47	102.98	99.143	111.26	101.22	105.5	102.97	104.85	108.64	101.87	109.21	106.78	102.7	105.46	105.54	107.76	109.52	102.89	102.31	105.4	104.77	107.42
102.5	106.52	103.88	109.96	105.81	105.48	104.34	106.89	103.97	105.06	104.97	105.86	107.2	107.34	105.05	106.47	108.29	106.07	107.7	106.99	107.74	103.2	105.51	109.02	109.02	105.5	110.78	101.43	104.62	103.46	100.64	104.92	107.36	103.92	103.59	109.08	108.1	101.94	102.26	104.93	107.84	104.86	100.75	104.17	105.87	104.15	104.84	104.37	103.73	103.67
106	106.59	106.82	108.58	103.76	103.2	104.76	105.46	108.53	106.92	106.67	105.57	102.7	103.54	105.88	104.23	101.58	109.51	103.97	105.84	106.11	106.05	109.58	111.17	110.24	107.68	108.15	105.81	104.24	105.94	107.38	101.05	103.4	107.15	109.54	106.31	98.955	108.44	104.27	104.8	108.39	105.9	107.98	108.19	105.96	102.74	110.89	112.52	108.34	106.9
108.16	101.78	108.29	105.62	105.69	102.99	108.68	108.32	98.632	102.8	107.32	103.66	105.79	108.78	104.68	105.92	103.27	103.06	115.01	103.98	103.79	105.26	107.54	104.41	107.14	103.26	104.09	111.05	103.71	109.99	108.97	105.1	103.83	103.5	105.29	100.43	101.53	107.84	101.36	103.44	105.57	106.94	103.5	106.41	106.53	107.02	101	107.71	107.27	105.09
116.09	113.07	113.17	109.32	110.86	108.06	113.32	116.27	113.39	112.74	113.57	108.6	113.27	112.04	114.13	119.66	113.11	111.13	114.62	115.82	108.79	112.79	115.21	114.63	119.36	112.19	115.76	113.5	110.95	110.31	109.97	116.06	109.42	110.8	116.32	112.27	115.23	114.12	111.37	113.52	109.81	113.03	113.91	114.56	109.26	112.41	113.02	111.15	114.55	110.67
99.855	107.33	103.4	101.91	106.11	102.76	96.334	104.17	102.75	104.22	103.2	103.44	105.16	108.22	101.99	104.35	108.2	104.47	107.03	102.85	103.96	108.01	105.63	101.7	105.05	102.8	107.48	105.32	105.33	101.62	97.108	102.46	103.92	103.4	102.89	101.21	106.22	107.07	107.43	104.75	103.75	108.09	107.16	104.88	106.63	106.26	101.35	99.373	101.29	104.26
102.99	104.49	102.94	105.14	102.39	104.31	106.34	105.4	102.25	105.22	108.92	104.1	101.19	101.94	104.81	105.99	103.17	103.03	104.94	105.14	109.41	100.92	106.6	107.67	102.62	103.84	106.44	106.23	106.81	106.46	108.24	103.01	102.61	104.45	103.4	101.31	102.55	98.272	106.34	104.67	107.85	103.57	104.07	100.49	104.39	103.54	104.1	108.09	102.22	103.35
110.46	104.71	109.57	104.44	105.08	108.23	106.92	104.3	104.93	106.11	106.66	108.09	106.81	108.35	105.4	105.62	103.35	102.33	106.39	102.96	104.21	105.26	101.08	108.78	104.55	106.04	106.37	107.52	103.14	108.87	104.63	105.89	107.13	107.29	103.23	108.28	105.98	107.24	109.38	104.48	102.24	111.39	108.45	108.7	105.09	105.28	101.26	110.64	109.2	105.31
105.52	106.03	104.93	99.776	103.48	101.43	104.61	102.18	106.2	103.87	103.81	102.81	109.86	106.98	102.54	105.67	105.22	102.36	105.72	107.17	100.6	103.32	107.92	104.38	102.78	106.99	105.77	107.75	101.32	106.3	104.36	105.88	105.38	105.23	106.47	102.91	107.59	105.2	108.13	104.46	107.75	107.99	109.09	104.16	105.82	104.88	102.37	103.85	104.99	102.44
100.89	102.66	103.36	100.3	101.26	104.99	101.43	99.834	101.82	102.35	100.54	104.29	99.272	105.22	98.409	98.367	100.76	102.18	101.43	100.89	103.73	102.05	98.176	99.748	99.049	99.49	103.56	96.732	100.89	107.13	98.761	99.51	98.848	102.44	105.02	102.94	100.31	97.45	98.9	98.226	104.21	100.88	99.876	101.15	106.4	100.94	102.32	97.972	103.06	108.66
115.44	115.97	114.97	116.11	120.43	115.11	116.14	114.5	120.79	116.3	118.37	113.86	120.49	117.8	116.31	119.36	116.01	114.05	119.53	120.01	114.87	115.54	121.15	119.01	113.87	117.66	114.49	119.62	116.96	113.81	114.37	114.39	115.33	114.45	113.91	116.1	117.97	110.72	117.7	115.26	116.14	116.29	115.77	114.47	114.94	115.2	116.82	121.17	113.94	114.58
106.77	104.36	106.95	102.18	104.81	105.97	105.51	108.86	101.46	104.55	103.67	105.17	103.02	105.07	103.96	106.14	103.99	107.62	105.03	101.31	107.3	100.3	105.84	107.51	103.15	102.11	106.07	101.1	102.47	103.87	106.35	104.82	108.18	101.42	105.07	100.94	103.03	104.11	98.609	104.97	105.93	104.66	108.02	105.3	105.11	103.68	106.66	100.78	106.01	104.6
105.19	105.02	103.39	106.53	109.42	103.54	106.54	108.63	102.86	108.6	106.7	109.21	107.42	103.52	102.07	106.66	108.96	108.39	112.19	104.1	106.77	104.28	104.2	103.84	107.97	107.51	106.02	106.72	106.3	106.55	106.63	105.6	105.46	110.07	110.23	102.54	108.69	111.49	101.56	107.86	103.65	104.7	107.84	101.65	102.06	101.96	108.35	104.25	108.14	106.6
105.58	103.71	107.52	103.12	109.15	105.75	104.43	106.35	102.49	102.7	106.79	105.85	103.21	103.86	108.93	103.13	103.88	106.23	102.43	109.99	107.45	112.11	102.23	104.14	107.48	102.44	109.82	109.22	108.57	103.54	105.81	103.88	101.07	104.62	104.92	106.3	102.61	101.43	109.2	112.81	104.51	106.49	106.49	105.65	103.94	106.2	104.02	101.27	103	105.34
112.04	111.48	113.04	110.07	113.18	112.06	109.32	109.12	111.63	108.85	115.36	115.51	105.09	110.75	109.64	111.47	112.35	106.44	115.2	110.84	119.11	112.85	114.55	111.64	113.18	112.51	115.65	106.14	115.65	109.74	113.72	110.11	112.93	114.93	111.85	108.27	114.2	112.19	108.73	114.29	110.88	112.49	115.18	113.59	112.66	114.9	110.39	115.03	109.6	111.24
103.39	103.71	104.71	106.7	104.52	106.13	106.63	109.65	108.05	102.61	107.21	106.54	104.25	102.7	103.79	107.13	107.94	106.12	109.29	107.3	107.9	108.88	112.55	104.02	104.24	103.53	103.06	107.59	101.88	103.26	102.92	105.56	103.74	101.82	102.09	105.11	105.14	105.92	104.66	106.11	110.72	103.94	103.23	105.83	107.46	105.89	102.79	101.71	107.12	108.53
106.41	108.14	106.76	104.1	109.26	104.15	103.24	101.98	105.35	103.96	103.57	104.93	106.99	103.84	103.94	103.32	105.96	107.3	100.9	106.55	103.52	106.04	105.17	105.4	110.95	107.64	109.53	105.46	105.45	105.01	105.48	106.51	108.89	108.43	107.51	108.95	105.38	104.14	102.5	104.19	99.809	102.83	111.15	108.25	104.51	105.18	108.7	107.41	106.11	106.47
102.04	102.32	106.06	103.08	103.94	105.49	103.45	106.1	105.21	107.39	104.95	102.58	106.14	102.61	103.88	106.28	104.08	103.04	103.44	105.74	101.82	103.13	104.12	103.29	101.43	103.99	101.02	108.28	104.07	106.7	106.27	105.6	105	105.97	102.71	104.96	105.97	106.67	99.544	100.97	103.37	104.08	104.8	105.8	103.09	105.48	104.64	103.75	103.53	103.28
113.37	113.99	114.97	110.33	113.2	111.69	112.15	115.16	111.36	115.04	107.68	108.82	112.56	110.22	111.07	111.11	106.21	110.33	110.86	114.35	115.35	112.17	109.84	112.99	109.74	115.3	110.7	111.38	114.14	107.63	110.47	109.53	111.41	115.22	109.85	107.16	110.53	110.32	110.39	110.17	109.27	112.08	111.4	108.89	107.24	111.51	115.69	112.27	112.27	113.09
116.75	116.55	115.37	115.12	114.36	116.4	116.38	120.1	118.63	117.25	117.09	116.3	112.51	115.39	114.38	117.9	113.67	116.71	113.45	119	111.9	113.31	115.07	117.93	114.68	114.07	114.85	114.27	116.66	114	115.13	114.95	119.49	116.71	109.41	117.67	116.62	112.48	116.65	117.69	123.05	115.63	115.84	112.98	116	114	113.12	118.39	118.22	112.35
109.38	109.95	108.94	112.86	108.44	108.57	115.06	113.07	108.05	109.23	111.44	109.91	108.87	111.13	107.25	108.57	107.32	108.03	110.64	108.02	111.54	112.02	108.13	109.3	110.68	110.49	111.77	109.18	111.36	108.8	113.74	111.04	108.79	111.61	109.57	110.79	108.25	112.1	111.75	113.68	112.95	111.22	112.24	115.56	108.61	108.63	112.66	109.06	109.83	107.43
109.26	109.48	112.26	108.6	112.21	112.67	111.83	110.54	112.49	109.23	111.06	106.58	113.28	107.72	112.27	111.63	107.57	109.32	111.65	112.17	109.5	114.44	109.61	111.35	111.11	108.8	108.47	116.63	113.68	109.4	107.31	111.85	112.65	110.64	109.43	107.31	110.13	111.62	113.28	108.18	109.96	110.01	111.83	112.81	109.89	105.59	110.49	108.34	109.92	112.39
105.58	104.32	108.56	103.34	106.44	109.8	113.04	107.2	103.95	108.62	111.65	104.92	106.26	106.72	106.53	104.75	106.4	103.44	111.17	108.33	108.59	105.2	102.43	106.66	109.41	104.52	108.02	106.55	109.01	106.48	112.7	112.38	107.77	104.48	109.75	105.41	106.54	105.27	105.52	110.89	107.68	104.34	110.18	109.24	105.29	103.56	105.16	107.36	106.86	106.07
95.619	101.98	99.843	94.222	97.942	100.63	102.1	99.185	100.34	104.1	104.51	105.73	99.227	102.73	100.52	99.037	96.365	105.05	100.43	102.54	98.584	102.39	97.021	101.83	99.603	98.032	101.77	98.223	100.9	99.679	100.85	100.69	100.58	101.78	101.92	97.449	98.705	100.81	98.9	95.484	103.72	98.98	104.09	102.61	99.764	99.966	100.36	98.754	103.21	100.53
105.04	102.56	105.46	106.94	102.68	102.4	109.12	106.43	103	106.62	103.14	101.09	108.21	101.74	101.03	98.784	103.57	108.82	103.94	105.6	107.51	107.01	106.51	109.9	105.14	102.64	101.57	107.03	107.37	97.693	104.65	104.27	105.9	105.47	105.35	103.33	105.98	107.05	106.44	105.93	105.15	105.76	108.62	106.66	108.88	106.34	102.61	103.66	105.04	105.9
109.15	109.19	103.99	106.53	103.84	109.03	109.3	109.81	103.12	108.09	107.21	108.12	104.32	109.58	105.45	107.11	106.91	102.9	106.09	107.14	106.11	105.79	106.38	102.67	105.42	109.27	109.74	105.13	108.06	107.45	105.47	104.87	106.93	110.92	104.49	111.55	115.62	99.385	112.73	107.61	106.75	109.13	107.53	108.02	109.24	105.75	107.66	110.43	106.24	105.59
102.3	103.42	103.19	99.036	102.87	97.195	105.64	97.495	100.56	98.936	97.865	100.27	96.527	97.645	97.736	103.86	101.02	98.618	103.26	103.94	102.02	100.76	101.52	100.61	97.809	97.106	100.96	99.14	104.54	102.04	99.577	95.188	99.353	97.79	101.86	99.941	97.877	100.39	98.884	101.54	97.398	105.5	99.631	100.68	99.564	101.84	97.775	95.357	102.98	100.84
103.07	102.33	99.297	99.614	103.8	101.05	106.84	102.32	100.67	105.61	100.89	96.977	97.187	100.05	99.021	99.216	100.23	103.77	101.73	100.84	102.84	99.679	100.22	103.44	96.556	102.02	101.38	101.93	103.28	99.251	100.58	103.8	100.68	96.628	97.976	102.04	103.58	100.08	99.476	98.697	99.71	99.843	105.42	104.89	100	97.671	99.008	98.069	102.27	102.26
103.71	105.22	108.01	103.83	106.26	101.14	105.27	103.45	106.69	104.8	101.8	104.96	103.57	106.02	102.9	102.57	100.05	104.21	102.38	106.63	105.55	109.25	103.95	104.36	100.18	101.11	104.05	105.28	100.18	104.3	102.61	104.34	98.97	104.56	98.734	105.47	106.38	107.21	103.59	104.34	100.77	106.37	101.21	98.472	104.82	107.48	106.4	109.1	108.65	104.25
102.09	101.06	103.05	98.687	98.784	101.73	94.948	96.234	102.33	99.578	96.47	99.272	101.89	103.86	100.32	100.69	101.5	102.69	99.937	101.29	97.826	102.45	97.686	98.848	98.347	102.29	100.87	101.15	99.601	102.41	99.22	98.77	101.89	101.99	98.312	100.87	100.64	98.09	100.76	96.841	102.7	100.71	97.489	95.229	98.378	99.219	105.53	100.36	96.93	101.6
105.73	105.14	105.65	101.3	106.57	107.77	108.73	107.29	103.66	109.34	106.14	104.83	108.34	103.27	103.28	105.94	102.65	106.84	103.77	105.92	104.4	101.91	101.64	105.81	102	99.856	105.6	105.32	103.09	99.655	103.4	104.1	105.81	104.47	106.29	104.89	101.57	102.42	98.486	102.64	107.08	106.26	105.94	105.59	104.64	104.81	102.62	105.82	102.36	105.51
110.74	108.3	113.87	115.01	113.62	116.44	111.18	113.57	112.36	111	108.64	111.64	115.21	115.73	113.17	109.8	108.94	115.28	115.7	113.01	111.92	105.69	108.96	114.67	111	113.23	107.78	116.44	106.88	103.66	114	112.52	111.95	116.27	107.98	109.13	113.63	112.86	113	108.78	109.7	111.68	110.24	112.91	111.75	109.59	114.97	106.47	110.6	107.38
104.17	102.37	107.89	106.85	105.9	106.55	102.76	104.73	103.1	101.85	107.44	107.58	100.33	104.03	106.73	104.07	101.96	109.36	105.18	102.69	107.31	110.55	107.93	105.35	105.89	108.88	108.72	101.31	105.49	105.68	107.84	103.1	103.25	104.47	105.01	105.28	109.47	107.06	104.01	107.61	106.02	104.06	107.14	106.27	109.43	109.67	102.67	102.84	107.62	109.04
106.66	106.72	106.84	105.8	105.27	110.01	105.3	101.84	101.42	105.66	105.44	108.59	100.56	107.59	105.1	107.5	105.11	107.97	102.82	106.38	99.996	103.82	107.06	100.77	106.48	104.47	107.2	105.22	105.58	104.03	102.55	108.39	105.76	103.03	102.45	105.65	105.58	106.32	104.48	102.8	101.65	102.84	104.21	105.7	108.74	102.19	104.81	105.95	104.12	103.6
102.66	112.34	102.75	102.97	102.17	104.87	104.49	111.64	105.08	105.16	106.97	106.97	103.03	108.3	102.2	108.76	107.67	101.04	107.91	104.74	107.72	107.09	107.36	109.17	103.06	106.58	102.99	103.91	105.82	108.66	105.55	106.91	108.03	105.82	103.56	105.39	103.92	105.05	103.25	106.25	105.02	108.65	102.41	111.34	105.94	105.81	107.66	102.43	104.25	98.56
111.89	111.8	111.42	109.61	116.96	115.57	109.71	111.09	109.4	112.57	111.82	112.07	113.8	107.6	106.79	113.07	110.52	113.31	111.47	113.09	106.93	112.58	113.74	109.13	110.2	115.08	112.32	117.59	110.71	108.66	113.6	112.8	113.33	112.49	113.34	111.43	111.57	120	108.79	108.21	112.21	112.29	110.9	111.33	106.34	106.04	115.97	111.73	113.32	111.68
105.82	115.53	114.09	109.11	111.19	118.1	112.16	111.65	107.52	105.94	110.51	109.88	111.44	112.84	107.19	108.52	114.98	112.63	110.57	112.26	111.93	109.36	114.29	114.48	109.77	112.19	108.92	111.03	113.53	112.11	103.84	111.5	111.64	114.55	112.46	111.19	112.44	110.81	111.64	111.95	111.27	112.52	111.37	113.69	107.03	109.08	114.25	113.29	110.76	112.74
102.83	103.54	102.37	106.35	106.1	104.65	106.34	107.02	104.74	103.38	104.28	107.99	104.77	106.28	103.19	105.81	108.64	106.46	107.93	101.89	103.7	105.32	101.19	105.08	107.67	110.54	102.1	103.74	107.22	103.03	105.4	105.44	109.53	106.22	107.78	102.13	106.94	101.86	103.24	105.6	107.55	104.67	100.33	105.99	107.28	107.57	109.33	103.77	104.56	108.98
109.45	104.59	108.57	101.52	111.76	105.76	108.65	107.58	103.95	104.55	108.8	108.23	106.11	108.25	104.74	107.38	105.63	106.36	107.47	109.08	110.13	102.79	103.18	104.2	107.62	104.96	106.43	105.59	106.29	103.44	110.62	109.36	102.24	104.12	111.06	104.05	103.52	106.97	108.88	106.89	107.7	105.5	106.82	110.84	108.22	106.57	104.86	104.22	109.96	105.09
107.41	106.91	109.53	107.99	101.78	106.93	107.04	103.22	105.57	102.22	105.89	107.17	104.79	102.55	109.74	106.15	109.7	102.42	110.46	105.58	103.22	106.32	106.16	105.11	105.29	108.04	107.06	106.77	106.62	102.63	105.73	103.8	107.96	106.66	105.53	107.23	104.18	104.61	106.25	107.18	107.15	107.3	103.73	105.42	105.55	104.64	104.73	103.69	104.9	105.96
109.26	106.38	103	112.36	103.36	107.61	107.7	108.94	104.09	102.72	108.15	102.24	103.24	107.08	109.6	112.35	104.32	106.02	104.64	104.4	108.17	105.43	104.04	106.36	103.92	107.7	106	101.52	102.16	104.98	102.09	104.81	107.87	110.62	107.41	105.34	108.78	100.71	101.82	101.56	107.26	106.94	106.13	106.61	106.76	103.11	107.53	106.45	105.44	110.06
102.31	110.41	104.57	107.88	107.7	106.76	107.34	107.64	108.59	108.59	107.27	103.49	107.92	108.52	107.08	107.86	109.21	103.33	107.42	103.05	108.96	103.97	107.97	108.81	106.27	110.38	111.87	109.58	107.05	109.53	106.18	103.71	105.94	105.99	105.98	102.09	104.06	109.85	104.16	107.49	110.28	110.05	105.54	104.22	110.52	104.95	104.49	103.82	102.65	108.7
100.83	104.33	99.588	109.06	108.44	99.895	98.144	104.16	103.25	105.48	100.2	100.05	103.59	105.03	105.13	103.6	103.97	107.39	104.82	105.45	103.06	106.49	105.5	104.36	105.39	104.98	102.68	107.42	102.76	107.37	104.02	105.24	104.14	103.02	105.86	105.72	102.4	102.53	108.01	109.2	98.893	105.24	107.45	103.52	105.28	103.39	106.86	103.62	101.34	104.34
108.39	110.02	110.27	109.75	113.38	114.76	107.72	114.85	111.24	108.66	107.76	113.79	111.76	112.69	113.26	112.24	108.93	108.19	113.08	113.42	111.16	113.47	113.89	114.28	113.58	111.46	109.56	115.95	110.62	111.88	111.2	113.06	107.42	109.04	116.65	113.59	110.22	110.85	114.47	107.45	112.89	109.19	114.59	113.56	111.95	111.01	111	109.79	110.21	114.3
114.1	111	112.05	107.82	110.25	112.27	113.16	106.4	110.34	108.36	108.64	112.62	113.51	111.68	112.29	112.05	105.42	112.67	113.42	111.58	114.31	113.81	109.36	109.31	111.25	114.29	113.43	110.98	115.09	110.56	105.83	107.2	113.11	109.91	109.51	110.73	107.13	109.58	107.2	111.24	110.72	114.03	108.63	111.6	111.61	113.22	110.63	113.2	112.14	109.42
106.29	108.29	109.28	109.73	107.87	111.41	111.65	111.95	107.97	119.04	113.08	111.87	113.49	113.33	109.55	107.5	115.69	115.55	109.42	109.47	111.07	109.17	108.83	112.63	111.44	109.7	115.55	112.57	109.7	110.26	115.08	109.05	110.76	115.64	109	113.32	112.07	116.01	116.22	108.44	112.24	110.39	113.6	116.96	109.25	113.74	114.02	109.42	113.68	111.69
107.17	108.41	109.05	111.92	108.14	110.51	109.01	104.81	111.41	110.38	108.15	111.55	109.9	105.44	109.28	111.4	112.56	110.06	113.49	107.85	109.56	108.37	115.51	109.88	107.85	110.44	113.57	113.93	108.69	108.09	109.12	111.39	108.7	112.83	107.99	107.59	107.69	112.75	111.86	105.83	112.21	108.63	108.8	113.11	110.6	110.54	108.25	109.16	113.26	106.07
96.07	99.365	98.867	99.729	100.76	98.731	98	98.367	100.38	99.407	96.228	98.905	100.84	103.45	95.001	100.26	98.141	96.581	100.8	100.16	100.96	102.1	101.66	96.966	97.569	102.04	102.11	98.479	100.43	98.129	101.15	100.45	99.813	98.285	100.2	105.62	98.298	101.15	99.467	99.22	101.96	104.3	99.115	101.82	99.567	97.118	102.67	101.69	98.065	101.59
109.65	104.15	107.99	110.79	106.12	107.01	105.14	108.52	105.57	108	103.17	108.36	106.86	108.72	108.1	104.08	107.17	105.4	105.71	102.6	104.99	105.56	103.94	110.27	111.61	108.95	104.43	106.45	105.47	104.87	104.29	104.42	106.95	105.33	108.6	106.79	101.83	105.78	106.82	106.21	104.19	110.06	103.64	104.53	107.72	105.75	103.73	103.86	109.6	106.39
113.56	110.51	111.32	115.57	111.31	113.54	109.12	106.66	108.13	110.9	106.02	109.18	110.5	115.65	113.56	109.54	112.99	113.05	110.52	110.27	109.87	109.41	112.23	111.79	113.79	113.11	112.06	113.45	108.85	108.86	116.14	110.98	111.42	111.56	110.16	114.3	111.98	112.96	111.27	112.7	111.83	113.99	114.28	114.04	111.46	112.37	110.08	113.55	109.02	114.11
108.59	108.23	107.47	110.54	102.01	107.56	105.97	106.91	107	106.19	106.7	104.24	103.85	106.86	107.65	104.19	107.37	109.07	105.3	110.09	111.09	104.96	106.32	107.96	107.26	105.28	107.08	110.36	110.02	107.19	106.59	104.18	109.89	106.78	106.33	105.94	109.89	104.69	101.02	109.85	104.52	104.75	108.17	108.12	106.75	109.97	108.34	109.09	109.78	110.46
106.08	106.64	104.7	101.61	104.44	110.1	107.13	104.1	104.58	104.22	108.17	107	105.29	104.78	106.19	105.13	104.21	107.02	103.51	105.18	102.26	102.39	108.82	101.52	104.7	99.988	104.41	102.33	106.53	106.75	105.52	107.29	105.15	109.48	105.61	104.47	105.44	108.06	104.7	106.21	104.6	107.49	103.8	105.18	104.49	106.05	104.2	108.37	106.92	102.76
112.29	107.3	110.61	107.53	107.81	107	107.55	103.6	106.72	104.75	108.53	104.97	104	106.19	103.36	105.58	99.605	102.44	107.66	109.43	103.18	112.23	107.67	105.36	105.79	108.16	106.61	108.74	106.76	114.61	110.94	105.66	105.73	104.37	104.59	108.87	106.72	109.5	103.26	107.37	105.13	106.35	108.15	110.48	106.21	105.34	105.87	108.57	108.97	108.05
106.64	103.35	101.17	105.76	106.15	103.21	106.68	107.15	104.76	104.05	105.04	104.41	106.14	109.62	103.94	105.42	101.74	103.36	101.99	104.14	105.17	106.62	102.61	102.19	104.68	103.71	105.95	101.43	104.5	106.14	101.81	99.088	101.49	105.29	101.58	109.64	104.39	102.8	103.33	108.91	109.52	105.71	101.78	104.67	100.24	103.65	105.36	106.32	104.71	103.1
104.05	108.93	103.82	108.71	107.49	104.81	105.86	104.95	108.97	102.58	104.29	107.2	107.83	106.2	107.1	101.16	102.16	105.61	103.47	107.5	107.82	103.23	102.81	107.85	106.46	106.56	109.01	109.86	106	105.44	107.43	105.48	106.66	105.41	110.55	108.92	103.94	108.22	103.97	109.48	100.7	105.88	105.23	103.41	113.38	106.64	104.33	100.66	107.18	102.74
103.59	102.07	99.416	100.21	100.28	98.389	100.13	96.209	101.76	102.77	99.591	96.366	98.05	97.66	96.688	102.82	101.36	103.58	99.973	101.65	99.092	101.52	106.81	99.669	102.31	98.48	103.44	104.96	99.933	99.865	101.32	99.963	98.604	97.688	101.58	97.872	103.81	99.565	101.01	103.11	100.61	100.52	98.423	100.85	102.39	96.035	100.94	98.577	98.029	100.22
109.41	106.27	106.61	110.71	108.56	109.36	108.37	111.54	106.43	104.81	108.98	107.42	104.89	112.41	107.45	104.87	105.63	106.15	106.99	108.59	111.28	105.48	110.44	105.25	110.72	109.13	107.21	108.38	105.66	109.54	107.07	109.83	102.39	105.08	104.74	107.77	101.95	101.56	109.13	107.09	111.57	110.89	105.3	103.85	106.79	104.24	110.46	106.37	109.08	107.14
103.85	106.33	104.95	104.7	101.53	103.54	106.44	108.55	106.31	100.68	104.5	102.77	107.22	104.46	99.182	102.98	110.8	106.51	106.94	101.92	109.21	105.28	102.44	110.84	102.02	105.07	107.56	106.54	106.72	99.491	104.39	102.65	100.56	103.87	109.52	106.07	103.56	103.73	102.49	103.85	103.87	104.93	108.28	104.69	103.35	107.5	107.38	101.21	103.16	104.99
108.05	109.38	113.21	110.65	110.85	115.08	114.27	110.48	110.38	113.42	113.92	108.99	110.38	109.95	115.25	109.02	107.38	113.52	109.71	108.64	115	111.65	110.86	110.95	108.05	104.46	112.48	111.72	109.53	112.55	108.87	106.76	113.65	117.07	110.87	109.43	109.99	109.62	110.27	111.24	109.19	104.31	107.24	111.98	113.38	114.19	112.64	110.91	113.22	113.54
115.84	120.53	122.43	119.79	116.95	111.94	115	116.27	116.54	115.17	116.27	114.96	124.17	114.29	111.29	118.87	112.97	116.24	119.56	120.86	112.82	108.52	114.42	113.85	117.78	116.42	119.26	114.67	116.8	114.76	116.59	116.33	115.05	114.98	118.05	117.36	115.97	115.39	119.95	120.32	116.94	116.74	113.45	117.73	119.75	113.34	115.45	116.63	115.87	118.5
104.61	102.94	103.83	104.59	108.68	107.84	107.81	103.13	106.56	106.33	102.38	109.08	104.83	107.79	106.47	108.51	106.78	107.23	111.73	105.96	108.87	108.43	104.71	109.63	104.15	110.69	104.65	100.59	106.83	109.07	102.3	105.04	100.8	111.13	108.35	106.67	102.94	103.54	102.51	100.53	104.01	100.75	104.22	104.41	107.96	107.04	109.55	105.21	111.53	107.04
108.92	112.24	106.21	112.95	109.82	109.01	107.81	106.53	112.03	107.78	107.76	114.02	109.78	109.89	108.59	106.74	107.94	107.76	104.62	109.74	109.35	108.92	110.95	110.1	105.92	105.29	110.32	109.77	110.9	107.59	110.52	108.67	110.82	111.4	111.27	107.45	105.54	112.24	114.19	112.26	110.5	110.78	109.21	109.34	108.33	110.2	111.49	108.77	114.82	108.73
104.4	99.491	102.65	102.47	99.732	102.84	101.82	104.26	103.83	103.81	108.43	108.76	105.66	105.98	103.52	102.49	109.76	104.12	106.04	107.63	108.21	106.65	106.46	107.05	105.47	109	104.56	107.22	109.07	106.16	104.9	103.86	101.94	105.77	103.47	105.9	102.87	101.65	101.9	105.18	108.66	104.58	106.5	102.6	104.95	105.08	104.78	109.83	107.27	105.59
112.07	111.86	111.84	105.18	112.29	110.02	113.62	110.6	112.63	113.05	111.38	111.7	111.66	110.1	110.48	112.53	110	110.82	109.48	112.01	115.54	110.34	112.04	112.11	112.08	108.57	107.9	107.72	109.42	109.01	111.8	109.14	110.46	108.83	116.57	108.41	116.51	109.69	111.83	112.54	107.17	113.76	111.89	115.54	111.91	111.25	105.32	113.34	115.99	111.86
108.71	106.49	108.2	107.05	110	107.95	110.22	102.17	107.89	111.46	109.62	109	110.25	107.25	103.23	103.93	109.02	108.19	107.16	105.91	108.31	104.67	106.44	111.05	107.75	109.63	104.66	107.46	108.76	108.48	103.77	104.15	106.06	108.35	104.63	106.59	108.42	109.56	108.05	105.98	107.55	107.96	109.7	108.59	107.9	106.11	107.18	111.52	105.25	111.18
107.27	105.6	107.49	107.6	107.98	107.36	110.39	108.04	100.45	108.6	108.92	104.11	109.26	105.47	105.73	105.19	107.85	108.34	103.44	106.98	107.78	105.34	107.96	108.54	108.57	105.9	109.32	107	111.7	110.03	108.33	110.34	108.84	105	100.56	111.37	111.54	106.53	105.28	113.46	107.22	109.21	110.23	104.83	101.3	107.28	105.55	110.12	107.35	107.75
102.07	105.77	97.992	107.84	104.8	103.68	105.88	103.64	100.08	106.18	105.75	103.73	102.57	106.12	102.3	102.98	103.02	105.13	104.38	102.93	105.71	106.61	104.57	102.43	102.51	102.52	103.61	101.91	107.05	101.67	104.58	104.38	105.09	100.12	101.95	108.43	103.23	102.01	103.02	102.32	106.41	101.96	103.69	102.72	104.48	109.98	104.39	105.63	107.29	104.09
104.32	105.3	107.32	106.78	106.08	106.34	108.21	107.36	105.46	107.19	103.12	110.82	105.31	103.75	107.7	107.55	105.39	110.44	106.53	102.85	107.47	110.75	106.07	107.11	111.24	111.08	105.37	106.83	103.97	107.22	104.78	109.77	105	106.29	109.73	103.77	103.9	106.21	104.65	104.05	109.7	107.46	105.67	102.99	105.41	105.03	111.64	109.01	109.48	105.25
106.69	106.06	101.47	105.36	104.48	104.71	112.08	107.24	106.21	103.51	103.57	109.98	106.01	109.12	108.74	107.84	106.05	104	104.31	106.82	104.65	106.76	110.05	108.92	110.44	101.55	106.94	105.32	103.47	109.09	104.98	103.83	112.62	104.25	103.71	106.05	106.04	107.56	105.41	106.21	106.85	106.19	108.13	106.81	102.63	107.77	105.62	102.78	106.95	108.33
102.09	106.36	105.74	108.57	102.81	106.61	108.76	106.54	104.97	106.14	109.33	106	106.14	106.67	100.97	101.46	104.18	109.6	105.99	101.39	107.73	106.89	108.14	99.374	107.18	112.45	106.54	110.96	103.51	108.36	97.893	102.28	100.58	108.29	106.12	103.8	104.61	109.97	103.66	104.54	103.73	104.55	107.56	109.17	111.14	106.69	106.31	105.71	109.21	105.55
110.4	112.64	109.63	112.04	107.18	112.73	108.82	104.53	108.91	105.83	115.58	108.45	108.06	107.84	107.56	109.56	113.03	113.05	112.1	107.92	110.26	107.37	109.35	107.9	111.02	107.92	106.3	113.25	104.1	109.73	113.06	108.42	107.22	108.64	111.75	111.54	110.95	107.92	111.31	111.32	112.12	104.62	108.45	103.9	110.92	106.99	111.77	107.14	110.51	110.6
106.49	101.72	110.86	105.79	109.17	107.77	105.04	104.01	106.69	105.65	103.59	105.43	106.72	108.81	105.43	105.78	106.64	108.82	105.54	105.24	105.1	110.57	106.61	109.42	105.38	112.88	106.03	103.19	107.49	105.03	103.15	104.05	105.76	106.76	107.6	106.94	107.75	107.02	107.57	106.97	106.24	103.31	107.39	107.01	105	107.84	107.28	107.84	106.65	105.28
105.05	106.1	107.14	105.37	105.99	103.42	104.35	106.83	104.81	102.7	104.3	103.32	107.93	108.95	101.82	102.59	107.42	107.63	102.53	104.71	110.66	105.63	104.73	109.32	102.94	103.4	104.5	103.59	108.76	103.17	105.41	102.92	107.55	103.3	100.22	107.53	105.96	108.47	106.27	104.85	102.39	105.49	101.85	103.18	102.5	105.38	104.13	104.29	104.23	104.38
106.85	105.63	108.46	108.8	112.87	115.56	113.11	111.18	114.59	114.77	111.36	109.21	111.05	108.73	105.73	114.25	116.63	115.18	109.43	112.24	110.06	110.31	112.94	116.88	114.27	113.66	107.98	112.23	112.55	114.44	114.6	113.72	112.62	112.13	113.17	110.16	111.95	113.64	111.57	112.38	113.14	116.5	109.34	111.93	114.68	112.7	115.43	113.07	109.4	110.91
105.73	106.49	102.21	99.679	102.46	104.32	102.17	102.59	103.68	104.04	100.94	104.35	106.56	104.59	103.49	101.36	103.7	101.57	105.6	101.77	103.85	108.82	102.71	102.1	104.92	102.43	110.55	108.15	103.01	101.78	104.58	98.726	104.34	104.65	107.45	99.439	104.1	104.69	105.48	103.83	107.08	105.75	102.23	104.67	102.02	102.76	99.955	101.29	106.98	107.3
104.08	102.62	103.3	107.04	102.57	104.75	106.43	103.46	103.72	111.11	104.41	105.1	108.52	104.66	101.62	104.38	98.542	104.5	105.66	104.57	103.25	101.69	102.25	105.25	102.04	103.69	102.24	103.85	108.53	103.56	102.41	103.11	103.4	103.99	104.47	101.59	104.58	103.45	100.31	103.16	96.546	103.84	102.75	101.01	104.15	103.1	100.13	103.39	102.01	99.681
108.38	104.88	105.35	106.72	106.68	105.14	107.18	108.7	103.31	103.55	103.8	109.81	103.61	104.62	106.18	104.49	105.53	105.2	103.77	106.45	105.2	103.68	103.63	97.81	103.35	108.8	103.74	106.79	104.66	106.06	104.22	107.16	100.89	104.81	105.14	106.89	107.43	103.55	103.55	101.47	102.17	110.88	108.5	105.32	107.43	104.43	104.4	106.28	105.44	105.01
118.18	110.69	106.12	116.89	112.84	107.92	109.09	110.72	111.07	112.29	113.93	110.39	111.94	110.55	111.96	114.72	112.51	112.99	114.05	111.73	110.8	113.8	112.59	113.74	113.41	115.46	112.04	111.52	109.87	116.13	107.54	109.94	111.6	110.23	110.55	111.85	108.86	110.12	113.33	111.09	116.51	114.59	110.79	112.06	108.72	110.31	115.24	109.93	112.21	110.56
109.55	112.92	108.9	112.35	108.14	110.28	111.79	113.15	111.2	107.35	109.77	109.6	113.34	111.29	107.96	111	108.27	109.1	109.13	109.16	111.01	105.44	108.43	111.12	106.16	107.55	111.38	112.75	109.62	112.97	112.45	109.5	114.09	111.9	114.08	108.31	110.98	111.82	109.1	110.72	111.7	115.19	110.13	107.57	111.45	108.36	111.28	109.5	106.12	106.12
110.54	113.27	112.84	115.21	108.98	112.87	108.3	112.29	111.92	110.66	114.09	111.25	108.94	112.82	114.91	110.31	113.03	108.29	106.54	115	114.17	109.03	106.79	112.21	112.55	113.61	107.27	110.16	112.23	110.55	108.72	113	106.17	108.28	107.77	112.83	106.73	110.31	110.06	119.77	116.35	111.69	109.44	113.43	113.52	109.1	112.17	118.4	111.34	108.23
111.68	105.74	109.76	110.06	109.13	112.13	109.03	109.62	109.9	108.61	110.25	113.99	110.7	110.6	112.21	106.38	106.33	113.19	110.4	109.68	110.35	109.38	108.62	106.9	115.44	111.41	110.62	104.72	110.7	106.59	106.97	109.18	107.19	109.64	109.65	112.51	105.84	111.26	105.36	104.37	114.1	111.37	112.53	108.63	112.52	112.04	108.9	109.46	114.2	107.47
111.65	107.18	113.64	106.89	107.27	108.04	109.91	110.8	113.94	111.62	112.31	110.14	109.87	113.49	108.97	112.52	111.18	109.9	109.86	110.81	111.8	114.31	107.78	108.05	109.58	109.44	114.56	111.34	110.48	108.49	110.89	109.81	107.38	110.36	106.42	110.11	111.09	107.71	109.02	108.15	105.74	108.26	105.95	108.74	109.34	113.06	110.23	110.09	110.3	110.52
111.3	109.22	111.55	113.3	111.11	113.95	110.86	112.25	112.54	113.55	111.96	113.12	114.97	113.01	111.72	108.96	113.39	110.7	111.52	109.7	111.78	112.17	110.57	112.27	110.46	111.18	117.98	110.48	116.8	111.08	116.74	106.26	111.11	114.19	112.82	108.23	108.49	113.12	110.7	115.25	109.72	110.78	114.61	112.26	112.21	110.76	118.34	109.75	114.08	113.95
117.89	117.08	118.53	118.41	118.15	115.6	117.28	119.79	116.28	117.75	116.8	118.12	115.82	116.41	120.57	114.82	119.14	113.99	119.77	118.72	114.56	117.92	123.5	118.49	120.46	123.48	119.11	117.87	116.59	119.86	113.52	120.14	118.74	114.16	120.54	113.92	117.79	121.84	115.59	116.03	115.17	118.11	119.19	125.76	116.27	116.16	115.46	115.68	115.07	115.28
100.14	96.956	95.9	98.108	103.44	96.044	97.43	99.648	100.41	99.78	98.735	104.41	101.7	100.57	99.456	101.87	101.4	97.55	97.984	98.135	103.1	96.939	99.364	105.88	100.34	102.53	104.96	95.11	96.596	98.234	99.173	98.029	98.669	99.788	99.609	97.746	104.96	100.32	97.172	98.253	102.19	94.282	99.075	97.188	98.775	99.348	100.08	105.73	99.557	98.587
111.64	107.54	104.11	110.19	105.03	105.99	108.91	105.42	101.66	104.36	107.47	105.92	110.06	105.12	107.67	109.2	104.61	103.47	105.78	105.6	104.45	104.38	104.84	104.45	106.13	108.11	106.21	102.91	108.51	105.17	108.2	108.63	102.06	103.62	104.88	106.54	105.49	107.13	104.48	107.25	103.45	107.82	100.71	102.67	103.63	104.03	109.25	106.18	108.37	105.92
106.54	107.13	104.9	105.6	103.48	107.67	108.34	107.87	102.23	102.96	110.33	107.87	107.86	105.96	104.98	106.18	103.18	104.11	100.89	106.31	106.24	100.94	107.95	106.71	109.6	105.15	109.22	108.58	105.94	101.96	103.52	107.91	107.44	107.82	102.92	104.78	109.67	107.19	101.64	106.87	106.67	108.53	103.42	106.17	108.59	112.57	106.05	106.2	106.56	109.55
102.26	98.637	101.17	101.32	103.36	101.28	102.92	100.23	102.13	96.725	101.53	100.79	98.776	108.2	96.155	96.109	97.875	95.246	103.46	101.39	98.021	105.22	103.69	103.69	98.02	104.83	99.689	103.5	102.51	101.6	99.357	99.797	98.052	105.83	100.47	99.753	104.08	101.31	101.27	100.47	97.464	98.806	96.55	100.03	103.61	104.37	96.062	101.24	100.37	101.89
107.14	112.52	112.33	109.69	110.99	109.73	110.55	113.58	107.87	110.93	111.09	114.82	107.76	111.5	115.79	110.83	110.96	110	109.75	110.97	111.16	110.58	107.56	110.95	113.68	113.27	114.66	110.64	112.52	110.6	110.71	110.18	103.37	112.97	109.35	118.7	106.91	116.37	112.05	115.98	110.15	110.4	110.43	110.04	108.7	110.08	110.27	113.19	111.8	112.12
108.18	112.04	110.75	105.34	111.09	112.84	109.14	112.92	115.69	108.57	108.5	109.5	112.55	112.31	107.76	108.14	106.11	114.67	106.07	112.16	107.78	107.86	108.77	109	108.96	107.78	110.74	110.12	110.76	110.51	111.6	108.6	113.98	105.15	113.45	110.36	109.47	113.79	108.05	109.44	107.69	113.41	109.49	106.77	114.57	110.79	107.84	111.44	106.31	111.78
109.87	105.64	112.91	110.04	114.09	115.01	113.98	107.67	112.18	108.59	111.44	108.35	111.29	112.64	112.78	110.98	111.96	115.86	112.71	111.69	110.81	108.27	112.64	109.58	114.64	115.08	109.34	109.4	112.05	109.47	109.25	113.67	111.82	108.84	112.19	107.42	107.5	112.24	108.59	110.89	110.72	113.62	110.23	109.3	114.82	110.76	116.15	112.23	108.76	109.94
107.38	107.35	104.73	107.12	107.96	103.89	107.42	112.13	108.27	104.5	107.38	104.25	105.91	103.93	105.93	106.09	106.61	106.67	105.95	107.79	108.19	107.97	107	103.56	106.95	107.24	103.59	110.49	104.84	108.06	105.75	104.44	106.81	103.88	109.77	109.38	106.85	106.36	106.46	104.27	106.94	106.04	111.87	102.57	105.92	104.3	106.49	106.73	103.99	104.35
108.87	103.85	107.26	105.8	107.67	101.63	104.46	104.55	102.87	104.21	103.69	102.37	101.77	101.75	107.14	105.77	104.31	104.94	102.86	106.78	104.35	104.98	110.56	104.53	107.07	104.78	106.84	101.72	103.71	111.85	103.19	105.75	102.71	106.54	105.51	105.73	108.7	103.03	106.99	103.49	105.29	96.745	96.96	106.35	105.93	102.71	106.16	103.14	102.15	99.8
97.738	100.03	98.105	99.041	98.713	99.678	103.31	100.55	101.42	105.02	99.139	102.78	101.88	101.17	96.994	103.26	104.17	98.364	96.581	100.35	99.565	100.96	104.42	101.32	96.447	98.874	100.67	94.547	102.7	99.689	101.19	98.716	100.78	92.686	98.881	97.485	98.735	97.082	97.931	104.11	100.83	102.58	97.714	94.674	99.974	98.296	95.647	104.04	95.249	100.59
108.27	105.23	108.27	106.47	105.84	111.93	105.68	107.09	104.46	107.93	109.25	109.86	102.06	107.5	107.49	108.14	108.66	108.34	106.17	103.5	101.82	109.29	103.3	111.89	106.12	106.85	104.33	107.02	103.15	103.36	105.25	101.27	103.31	108.26	106.36	104.66	107.25	102.86	107.47	104.75	107.49	108.27	106	102.75	106.6	109.31	106.56	109.58	106.11	110.2
108.49	103.84	105.12	105.51	107.34	102.34	106.9	102.14	103.81	106.85	107.85	103.63	108.41	105.03	106.47	103.8	102.83	107.81	99.695	101.47	102.45	107.29	103.53	103.75	107.56	109	103.41	105.74	106.07	106.42	107.5	102.49	101.33	101.87	104.06	108.21	105.45	102.05	106.77	106.05	103.75	104.46	104.82	105.77	103.06	104.38	104.45	104.09	98.463	100.74
112.06	109.32	110.44	113.26	109.32	113.01	108.26	111.6	113.16	110.09	115.21	112.11	112.59	110.46	114.42	112.84	110.78	112.8	109.96	111.3	112.56	104.27	111.15	113.57	114.13	113.68	112.73	112.01	113.04	115.87	109.72	110.9	116.58	113.42	112.34	113.33	107.79	113	112.13	111.25	114.73	111.23	105.01	111.81	108.95	109.9	114.39	110.98	109.48	113.39
113.51	113.39	114.07	116.71	116.74	116.75	112.58	111.98	113.48	108.53	116.9	114.89	113.6	115.24	114.24	107.47	109.73	107.91	114.34	119.54	114.18	114.25	110.52	117.3	110.58	115.93	110.61	113.04	113.68	112.75	117.12	110.9	112.2	109.78	113.51	113.6	117.27	111.68	110.87	113.07	115.42	114.57	110.36	108.51	110.36	111.81	112	116.46	112.92	113
108.48	105.1	105.68	109.14	108.88	99.968	106.22	107.63	106.37	105.06	104.28	100.71	104.29	107.37	107.65	106.41	104.36	103.76	102.2	105.45	105.44	105.83	100.05	107.9	106.83	106.98	107.32	106.84	101.71	105.42	106.62	104.92	106.33	103.22	102.83	107.61	110.31	98.453	103.81	107.21	105.71	107.56	105.5	101.76	103.03	107.43	107.33	107.39	106.91	104.52
104.09	100.29	107.88	105.72	99.174	108.16	101.49	105.44	106.64	106.24	105.99	108.24	105.14	104.81	107.95	107.56	111.25	103.09	108.85	105.87	106.32	107.03	108.2	105.48	106.41	106.54	109.63	104.14	100.56	105.49	106.48	108.1	104.44	106.51	105.77	103.77	104.62	106.9	104.15	104.56	101.58	103.15	106.21	106.45	104.15	102.51	102.7	103.31	103.68	110.81
101.19	97.514	99.591	102.98	101.04	100.88	101.02	101.3	101.83	99.529	100.17	100.93	98.549	99.14	97.171	99.078	100.76	103.09	102.71	102.92	100.83	97.652	102.08	98.888	99.87	93.343	98	99.489	93.949	102.68	98.694	100.31	96.816	97.968	101.78	99.935	100.79	103.35	101.59	99.504	101.31	98.04	98.796	102.33	100.86	99.552	98.735	99.272	103.67	97.223
107.29	102.7	108.77	104.08	103.88	105.07	108.06	107.15	106.8	108.77	105.79	111.84	100.56	108.55	107.97	104.45	108.18	106.55	109.93	102.54	108.6	108.79	106.24	100.42	104.67	109.22	106.44	105.72	109.83	105.05	104.43	105.92	111.89	108.06	104.54	106.98	105.78	104.5	101.87	104.75	102.12	109.96	107.34	107.58	109.05	106.19	106.78	107.42	108.5	102.04
105.55	103.77	110.68	105.2	102.15	104.98	107.74	108.77	103	108.31	106.27	106.3	104	105.04	104.87	106.54	105.1	108.11	108.14	104.88	107.44	108.35	108.28	99.901	108.99	107.1	105.6	107.59	107.93	105.03	104.65	106.98	101.65	106.49	106.22	99.76	105.55	106.75	109.7	109.39	104.19	106.8	104.69	106.98	105.17	108.05	105.12	105.21	107.62	103.77
110.31	111.55	107.63	111.61	113.81	113.42	111.31	111.64	108.1	107.04	113.69	108.81	112.22	110.98	112.09	111.53	108	112.36	112.04	110.92	114.84	112.59	114.07	106.88	113.89	108.16	112.98	112.72	110.4	110.46	108.94	113.91	110.28	114.93	112.72	111.73	111.64	110.87	110.97	108.92	111.65	105.8	111.1	109.91	114.05	114.79	108.77	107.67	110.27	112.58
107.5	106.11	103.57	103.08	108.89	105.03	101.73	109.41	105.76	109.12	107.01	105.95	105.25	105.81	106.7	107	104.85	106.14	104.59	105.58	106.69	104.16	103.17	104.12	107.74	105.94	109.42	105.47	105.19	103.43	105.83	106.99	103.49	107.69	102.52	106.62	105.53	106.4	108.85	106.45	101.22	104.08	109.03	107.88	107.8	110.22	103.65	101.26	103.39	109.95
102.66	100.93	109.14	102.6	105.14	106.45	102.34	104.38	108.94	98.99	106.05	105.28	102.3	105.86	103.95	107.5	107.79	107.67	104.21	104.5	101.96	107.36	107.24	104.75	107.37	105.59	108.39	105.11	106.48	101.64	105.9	105.25	106.5	104.47	104.51	105.1	108.71	106.35	108.48	101.58	109.98	108.72	109.23	107.64	108.46	106.86	103.74	106.67	104.86	106.92
111.51	111.95	110.8	111.34	113.63	109.37	109.53	111.2	108.89	112.47	111	109.83	111.94	107.22	110.3	107.26	110.56	112.22	115.53	105.95	114.25	110.61	108.5	110.37	112.62	109.93	110.09	111.14	106.63	106.49	108.32	115.27	110.8	109.39	105.22	107.5	110.21	112.15	105.15	108.71	108.63	109.95	111.47	112.9	108.68	109.7	107.64	106.51	110.96	107.38
107.07	110.16	103.62	106.65	101.22	106.6	111.47	109.09	103.84	103.98	109.06	106.49	107.29	107.88	106.23	108.31	107.02	112.76	107.59	107.57	99.02	107.99	105.21	108.16	107.22	104.13	103.86	102.23	105.62	104.93	106.41	104.11	105.33	104.7	106.12	104.02	106.7	109.51	102.24	107.38	104.82	104.72	106.05	106.62	104.33	106.51	103.76	105	106.58	103.32
107.44	105.15	108.93	109.64	105.6	104.4	107.05	103.68	103.02	104.35	104.27	107.03	106.86	103.45	106.23	106.03	106.2	104.79	106.72	109.64	103.2	107.02	104.87	106.09	107.8	103.59	103.98	107.59	105.43	100.08	106.84	102.83	106.81	103.97	101.93	104.71	107.52	99.162	102.76	105.67	102.66	109.77	107.9	103.97	105.58	102.43	104.86	106.28	102.31	102.54
108.88	108.16	106.15	102.16	103.82	107.95	110.4	107.12	106.43	104.4	106.03	109.76	104.14	107.1	106.33	105.58	107.63	104.6	105.39	104.86	105.63	108.44	104.38	109.06	109.73	108.58	103.41	104.17	109.72	101.43	105.21	105.48	103.77	106.33	107.74	104.49	107.45	105.3	103.78	106.46	102.95	102.04	100.75	103.93	103.62	106.26	106.29	107.34	107.56	108.1
109.27	106.73	104.53	105.3	109.56	107.37	102.72	105.11	107.3	104.58	103.46	104.12	109.16	108.27	106.89	102.69	109.9	110.66	105.38	105.75	99.553	104.06	105.3	103.62	99.257	102.99	103.04	103.01	105.9	107.14	105.87	106.18	106.07	101.76	102.05	102.71	103.89	102.64	102.41	107.26	103.41	103.13	104.4	104.78	104.78	105.16	103.67	105.42	104.34	107.18
100.45	106.7	102.14	104.61	104.16	101.57	97.073	107.23	106.66	106.69	108.94	105.92	108.58	108.36	105.8	102.06	102.67	111.3	102.88	100.65	108.47	107.18	102.55	105.43	109.71	106.13	102.96	110.13	103.25	103.06	111.76	108.62	108.28	107.5	106.48	106.67	105.4	107.76	106.75	107.15	102.35	105.95	100.12	103.1	104.06	107.5	104.96	105.37	101.4	107.7
105.3	106.35	112.19	110.9	105.69	102.93	107.31	101.26	107.03	109.7	105.5	108.72	106.03	109.92	105.67	105.48	111.65	105.53	103.13	105.82	105.17	108.42	108.98	103.86	108.53	106.33	104.79	103.83	107.06	108.46	106.75	107.66	104.05	108.43	102.81	104.93	107.2	105.97	107.58	104.72	102.13	111.26	104.27	107.62	105.72	107.27	109.69	108.16	104.74	103.86
113	110.12	112.88	111.48	111.23	107.2	113.55	109.03	112.36	112.98	108.75	108.97	110.24	110.38	109.91	112.72	110.46	110.31	111.27	107.33	108.48	114.51	111.3	114.97	110.43	114.97	110.44	109.21	111.26	113.42	110.5	108.26	110.48	109.07	112.56	109.64	113.43	115.77	112.2	112.84	115.58	116.96	108.5	111.96	118.64	114.93	112.14	113.33	109.16	111.38
110.4	115.24	112.07	113.57	113.96	111.7	111.09	114.2	112.43	114.51	111.52	109.83	112.1	115.48	113.95	111.34	111.7	109.12	111.04	111.88	113.34	115.32	113.39	114.86	108.47	113.55	114.2	111.8	111.06	114.56	109.74	107.14	111	112.34	111.69	109.68	115.13	112.06	112.78	110.71	112.59	110.85	112.69	111.37	109.91	115.74	112.26	113.06	113.78	117.08
106.57	102.55	107.42	109.66	105.53	107.92	106.15	104.42	106.97	104.32	106.06	110.27	105.45	108.39	106.84	104.27	103.24	102.97	110.79	108.43	108.59	106.83	104.98	106.99	102.12	107.38	104.53	106.16	107.33	103.65	103.32	105.09	109.47	105.16	101.9	107.14	107.97	107.94	105.48	107.43	101.42	109.36	104.97	104.94	101.35	103.05	109.39	105.6	104.64	101.13
107.47	106.38	106.13	102.94	107.24	107.55	107.52	106.03	107.03	103.69	106.01	103.38	104.3	104.82	101.94	106.73	104.34	105.56	106.5	105.77	107.39	105.03	102.23	105.72	104.93	103.71	100.4	102.14	104.83	105.32	103.62	105.97	103.47	103.66	105.64	102.89	105.73	103.74	104.85	104.58	104.37	107.94	102.38	101.99	102.49	102.44	105.45	106.41	102.38	107.95
103.62	99.905	97.684	97.576	100.67	101.8	102.55	98.251	99.652	100.75	106.4	102.88	102.56	101.58	98.744	102.95	102.05	100.44	97.791	99.585	99.38	95.356	100.32	97.238	99.083	101.29	103.96	96.731	97.817	100.07	98.031	99.639	97.464	101.35	105.75	101.69	99.256	100.45	99.152	103.4	99.183	101.34	102.43	94.329	101.72	106.37	99.203	101.01	99.614	100.89
120.02	119.15	115.97	117.31	114.81	120.28	113.98	117.24	117.34	119.42	115.51	113.05	117	116.96	113.19	117.29	115.57	117.47	115.98	114.49	114.39	115.26	118.55	122.7	119.03	117.11	119.84	119.98	116.19	115.13	119.28	120.48	115.88	116.64	122.31	113.72	117.44	115.82	119.72	118.66	115.78	117.48	117.98	115.72	118.51	113.74	112.33	117.85	116.1	117.56
118.14	120.1	114.21	119.48	116.59	117.05	120.81	116	121.06	109.77	116.87	116.14	120.48	116.64	115.77	114.18	117.75	114.82	120.09	114.05	114.54	115.56	121.93	116.26	113.47	121.36	122.25	114.63	118.2	116.92	112.45	114.79	116.24	119.79	115.61	122.85	121.8	116.94	116.4	121.88	114.03	116.52	119.75	118.9	119.74	115.61	114.82	118.77	120.32	120.17
[truncated: 250 more rows]
[truncated: 150 more columns]
