# Supplementary material for: Genetic dissection of main and epistatic effects of QTL based on augmented triple test cross design
Source: PLoS One. 2017 Dec 14;12(12):e0189054. doi: 10.1371/journal.pone.0189054 (PMC5730204; doi:10.1371/journal.pone.0189054)
Supplement: S8 Supporting Information — (ZIP) [file pone.0189054.s008.zip › z4_1400_0.8_10.csv]

98.904	99.591	101.4	101.08	99.734	100.64	100.53	100.92	99.705	99.99	100.21	101.69	100.41	100.55	100.31	100.03	99.633	99.498	99.885	99.23	99.317	100.32	101.04	99.607	100.34	102.04	99.762	99.328	100.42	100.06	100.13	99.761	100.6	100.58	100.56	101.25	100.61	100	99.908	100.1	100.35	99.289	100.98	99.546	101.88	100.37	100.63	99.829	100.32	100.56
106.89	103.93	105.07	105.44	104.9	106.3	105.56	104.39	106.77	105.64	105.42	106.03	105.85	108.23	107.04	104.9	104.78	105.77	106.37	105.81	106.46	105.17	106.61	107.19	107.4	106.97	105.42	106.61	106.44	105.93	106.25	107.25	105.78	107.01	105.6	106.26	108.09	105.74	105.48	107.67	107.2	104.78	108.02	104.84	106.03	106.42	106.67	106.75	105.98	107.66
112.98	111.06	111.99	110.47	109.56	110.75	112.17	111.48	111.58	112.47	111.67	111.79	110.79	111.73	110.41	111.6	111.6	108.81	111.18	112.47	112.06	112.17	111.67	111.76	113.12	113.8	110.66	110.76	113.07	111.71	111.16	111.45	111.01	110.87	110.67	111.15	111.69	112.4	112.44	112.4	111.11	112.6	111.23	111.62	111.48	110.78	111.19	112.44	111.27	112.57
109.8	109.68	110.56	110.49	110.36	111.66	110.83	109.51	111.56	110.94	111.58	111.79	109.79	110.48	108.53	110.59	111.23	108.78	110.49	111.77	110.55	110.71	109.77	110.4	109.52	110.27	111.6	112	110.33	109.34	109.53	109.29	110.72	110.7	109.58	109.48	111.33	110.89	109.2	110.55	110.95	109.82	110.53	110.36	112.53	110.37	111.21	110.32	111.75	109.81
107.74	107.62	106.75	107.45	107.49	106.59	106.2	107.19	105.42	106.19	106.78	107.13	108.01	107.67	106.91	108.83	106.29	105.97	106.59	107.49	106.74	106.91	107.28	106.86	106.59	107.67	106.84	105.15	105.89	106.55	106.7	107.75	108.84	107.67	108.12	107.91	106.7	106.75	108.06	107.59	106.42	107.13	106.79	107.64	106.15	106.62	107.32	108.04	106.09	105.97
111.73	110.15	112.17	111.2	113.43	110.56	112.34	112.18	111.28	110.2	111.08	110.38	110.04	111.92	111.78	111.32	111.04	110.94	113.53	113.39	110.53	111.9	111.58	110.85	111.5	110.38	111.13	111.35	110.13	111.95	112.65	110.94	111.95	111.64	110.79	110.72	110.84	112.35	111.28	112.59	110.67	110.82	111.4	109.7	110.47	111.66	110.69	110.98	111.71	111.34
117.37	117.99	116.73	117.06	115.55	118.06	116.96	118.15	117.19	117.07	120.09	116.58	118.42	118.8	116.51	117.31	119.48	118.25	118.09	118.44	117.16	117.34	117.27	116.84	117.37	117.35	116.62	118.04	116.95	117.54	116.27	116.52	117.51	117.55	118.08	118.65	117.02	116.12	117.3	118.91	117.42	116.85	118.65	117.83	120.33	116.72	117.04	116.12	118.85	117.14
106.67	106.53	106.83	105.38	105.73	106.38	106.02	105.86	103	106.1	106.31	106.85	106.02	106.14	105.48	106.47	106.4	104.83	107.52	104.68	106.68	105.56	104.65	105.24	106.77	106.75	106.18	106.48	105.26	107.37	105.3	105.88	106.33	106.54	105.39	106.72	106.96	105.04	106.29	106.99	106.45	107.69	106.83	106.74	105.11	105.75	105.51	105.66	105.53	105.71
99.991	100.55	99.001	99.51	98.932	100.03	100.51	100.77	99.225	101.82	98.838	99.477	100.89	98.87	99.289	100.1	99.052	100.51	100.35	100.52	98.214	100.09	100.79	97.953	99.048	98.836	99.798	98.611	101.03	98.324	98.832	100.2	98.973	98.997	101.19	101.43	99.318	100.58	100.7	100.64	100.54	100.41	99.151	99.892	100.85	99.215	101.16	99.376	100.71	100.98
103.65	104.08	103.91	102.31	103.45	104.46	105.05	104.97	102.93	103.61	106.13	102.09	105.16	103.45	104.7	104.95	103.34	105.25	104.97	104.14	103.84	102.86	103.97	103.92	103.96	103.6	103.53	103.72	104.19	105	103.14	104.62	106.08	103.67	104.28	103.25	103.26	102.48	103.52	104.89	105.61	103.64	104.25	103.79	103.78	104.55	104.85	103.86	102.51	103.65
104.58	105.2	106.14	105.06	104.48	106.1	105.64	106.24	105.45	106.11	104.51	104.57	105.38	107.63	107.19	105.24	102.83	105.84	106.27	104.21	105.18	105.59	105.36	107.42	104.82	106.21	103.74	106.18	104.17	105.97	104.59	103.92	105.89	104.73	105.59	107.52	105.33	106.06	105.09	106.31	105.14	105.68	106.79	105.56	107.1	105.39	106.08	105.09	105.27	106.78
104.02	102.77	105.89	103.8	103.59	105.45	104.32	104.88	103.65	104.1	105.21	104.31	104.54	103.44	103.46	104.48	104.57	104.33	104.65	104.46	106.18	104.97	103.62	102.41	103.54	105.3	105.62	105.55	103.59	104.66	104.3	105.6	103.27	105.19	105.44	105.22	106.24	104.56	103.67	104.48	105.08	104.29	104.25	105.45	103.51	104.75	105.4	105.46	103.85	104.46
104.03	105.81	105.29	105.58	105.3	104.72	104.45	105.81	104.2	106.02	105.95	106.47	106.92	105.74	106.84	104.17	105.61	105.81	106.92	103.98	104.32	104.7	105.38	107.7	107	106.89	105.3	104.92	105.54	105.51	106.63	104.92	104.53	104.82	105.65	104.04	105.82	106.02	106.36	106.2	106.4	106.25	106.78	104.1	107.96	103.79	106.75	107.3	105.47	105.81
106.15	107.37	107.16	105.11	105.6	107	107.06	106.73	107.3	106.02	106.01	107.84	106.39	105.98	105.11	104.73	105.14	106.66	105.02	105.58	105.66	107.55	105.78	105.44	105.41	105.73	107.38	105.93	106.95	106.86	106.83	106.06	108.13	106.86	104.47	107.47	105.98	107.27	105.68	105.41	105.79	104.76	105.13	106.07	105.18	106.08	104.95	106.55	105.77	106.33
104.76	104.31	104.4	104.33	102.67	105.38	104.54	104.17	102.88	103.6	104.11	103.23	104.99	104.71	103.61	102.88	104.23	104.03	105.17	102.99	103.94	105.06	104.7	105.27	103.34	104.09	103.89	104.18	105.82	105.17	103.44	104.16	105.03	104.32	103.59	105.2	103.05	104.33	103.67	103.93	105.64	103.82	103.81	104.26	105.5	103.85	105.09	104.36	102.97	104.33
110.96	109.93	111.93	110.63	111.09	111.79	111.78	112.08	110.76	110.3	112.42	111.81	112.19	111.71	110.87	111.9	110.27	110.83	112.84	111.17	110.68	112.67	110.83	111.03	111.37	110.58	111.99	110.76	110.14	111	111.14	110.07	111.32	111.73	110.18	111.95	112.01	111.93	111.04	112.54	110.97	110.77	112.84	111.02	111.83	110.52	111.93	113.06	113.27	110.93
111.27	111.33	109.8	108.88	111.65	112.36	111.72	110.99	110.02	110.65	109.7	111.11	112.37	111.89	110.98	109.61	110.21	110.62	111.6	111.43	111.93	110.91	112.41	109.91	112.08	110.92	111.82	110.06	110.93	110.9	109.67	111.91	111.49	111.86	110.92	112.86	111.08	110.01	110.63	109.83	111.19	110.65	111.56	112.42	110.21	110.72	110.05	109.36	112.09	112.65
111.78	111.94	111.29	112.11	110.74	110.86	112.54	110.06	111.82	111.65	112.53	112.54	111.07	112.45	111.65	111.7	112.79	112.95	110.67	112.81	111.78	112.33	111	113.47	113.1	112.23	111.9	112.56	112.23	113.3	111.08	112.33	110.74	113.51	113.21	112.66	111.05	112.44	111.78	111.53	111.31	112.55	112.77	111.4	110.92	111.57	112.24	112.08	112.12	111.69
98.713	100.87	101.39	100.75	100.56	101.02	99.746	101.42	100.6	101.79	100.76	101.44	103.15	101	100.76	102.05	100.47	100.96	100.51	100.8	99.319	101.68	99.925	100.43	101.68	100.94	99.688	100.9	101.05	100.48	101.48	100.21	100.47	100.32	102.44	101.55	101.45	100.47	100.52	99.982	100.39	100.86	101.88	101.91	102.31	101.23	100.61	100.89	101.58	101.15
106.28	106.17	106.68	106.71	107.29	106.59	106.61	106.27	106.75	106.8	107.59	106.58	106.49	106.86	108.28	108.97	106.96	106.21	105.99	105.79	105.8	106.27	107.67	108.34	107.98	105.12	106.14	107.66	105.34	106.47	105.91	107.79	106.89	105.53	107.85	105.98	106.68	106.69	105.41	107.15	106.06	107.97	107.79	106.85	107.17	108.18	107.5	107.63	107.42	107.1
106.27	106.15	105.15	105.23	104.96	105.4	105.31	105.56	106.12	105.44	106.94	106.27	106.05	106.06	105.63	106.56	105.94	105.63	105.68	105.68	105.04	105.1	105.97	106.71	106.14	107.12	102.88	103.89	104.81	104.52	105.08	105.29	105.57	106.29	105.1	106.55	107.22	106.03	105.69	105.16	105.37	106.34	104.7	105.68	105.29	104.52	106.25	105.25	105.38	104.92
110.72	111.82	109.88	110.64	110.51	112.37	110.66	110.78	112.27	110.58	111.1	110.85	111.99	110.8	112.4	111.88	112.12	111.02	111.04	111.49	110.35	111.72	110.91	112.67	110.67	110.92	111.77	110.26	111.6	112.79	112.57	111.68	112.5	111.74	112.6	111.43	113.55	111.76	110.74	112.04	111.15	113.33	111.28	110.08	111.35	112.61	111.24	112.16	112.17	110.39
107	105.45	106.2	106.06	104.71	106.27	105.18	105.42	105.11	105.17	107.17	104.71	107.76	107.6	106.99	105.29	105.45	104.87	106.23	106.2	107.05	104.96	106.08	105.46	105.58	104.22	105.55	104.96	105.85	106.04	106.55	104.53	105.38	106.33	105.05	105.79	103.97	107.2	107.66	105.4	105.21	104.7	105.38	105.19	105.25	106.64	107.46	105.7	105.93	105.17
106.38	107.66	106.25	106.39	107.93	107.7	106.65	105.52	106.38	107.2	106.53	107.49	109.09	108.89	107.36	106.38	108.22	105.85	106.12	107.18	107.26	106.7	106.96	106.57	107.9	106.47	107.06	106.65	107.08	106.36	106.13	107.5	106.55	106.07	105.64	107.07	107.97	107.96	106.53	107.45	106.53	105.4	107.83	106.4	105.84	107.3	107.2	107.57	105.64	107.82
111.36	110.85	111.36	111.13	110.8	113.14	110.57	110.99	111.16	112.08	110.14	111.63	109.91	111.59	112.8	110.95	110.96	110.56	111.27	112.1	111.43	112.14	110.6	111.34	111.03	112.27	110.42	112.96	110.12	110.28	111.48	112.34	112.33	111.01	110.94	110.5	111.44	110.14	109.41	110.13	111.33	110.63	110.42	111.52	113.01	110.84	110.78	110.9	111.13	108.89
106.06	107.14	104.57	106.71	105.14	106.67	105.52	104.68	104.44	106.37	104.77	106.06	106.56	105.14	105.47	106.07	106.78	104.5	106.14	105.73	105	105.53	105.44	105.54	106.21	106.74	104.54	105.17	104.83	105.38	107.41	107.82	106.3	105.3	105.16	106.27	106.32	104.54	104.62	104.45	105.21	105.15	106	107.55	104.09	105.02	103.33	105.19	105.71	106.28
111.35	111	110.86	111.55	109.81	111.69	111.59	112.18	112.04	111.7	111.02	110.43	112.91	110.57	111.81	111.95	110.85	112.23	110.17	110.46	111.58	110.02	111.47	110.81	112.29	110.77	110.12	111.26	110.63	112.53	110.33	112.26	110	110.44	111.83	112.31	110.78	112.07	112.04	110.85	109.2	110.28	111.28	111.36	112.34	111.35	110.88	110.59	110.51	113.13
106.36	106.69	107.94	105.52	105.73	107.22	107.08	105.88	106.42	107.55	106.17	106.18	107.78	106.55	106.11	105.42	105.46	106.75	104.61	106.26	106.24	106.08	106.84	106.75	106.88	107.44	104.95	107.69	105.87	105.42	105.21	105.98	106.91	105.37	105.53	107.67	108.31	106.33	106.7	107.27	104.9	105.36	105.9	105.81	105.6	105.2	106.43	106.68	106.63	106.96
99.649	99.394	98.683	101.23	99.79	101.14	100.3	101.92	102.11	100.52	99.964	99.922	100.76	99.4	99.344	99.64	101.4	98.934	100.71	99.553	101	99.542	99.211	100.24	99.725	101.24	100.68	99.137	98.121	99.606	99.91	100.48	100.01	99.451	101.13	100.48	99.663	101.59	99.419	100.21	98.941	99.678	100.76	100.03	100.39	99.27	101.03	101.27	99.495	101.75
111.08	110.58	112.01	111.43	110.97	112.36	111.97	111.38	111.54	111.47	110.9	110.18	111.32	112.35	111.02	110.52	109.61	111.05	110.12	112.16	110.29	111.51	112.39	111.68	110.36	110.4	111.74	112.82	109.57	112.64	111.08	111.35	110.58	110.19	111.39	111.94	112.27	112.6	112.64	110.75	111.27	110.65	110.71	110.8	112.6	110.07	111.04	111.44	112.18	111.72
106.26	106.89	106.21	107.16	107.48	106.28	105	107.11	106.67	106.05	107.1	107.65	107.58	105.64	107.58	107.86	107.44	105.67	107.59	106.38	105.58	106.66	105.63	105.2	105.66	108.05	106.93	107.58	106.52	106.4	106.56	107.27	106.51	105.71	105.94	106.74	107.01	106.83	105.9	107.29	106.44	105.52	106.47	106.92	107.04	105.37	106	106.68	106.76	109.07
104.44	104.45	104.48	105.08	106.11	106	103.86	106.04	104.76	105.92	104.33	105.27	106.6	107.11	106.22	105.7	106.5	105.05	105.79	104.68	104.33	106.28	105	103.61	105.37	105.22	104.4	105.01	105.64	106.8	106.3	105.3	105.65	106.25	104.92	106.79	105.82	104.61	105.29	104.04	106.57	106.17	104.82	104.76	107.12	105.85	105.75	107.7	107.37	105.81
106.59	105.28	106.28	104.66	104.12	106.19	106.81	105.41	106.62	104.14	106.23	106.35	104.97	105.96	105.93	105.15	106.29	106.05	106.54	104.81	105.06	106.38	106.31	106.83	105.55	104.58	106.83	104.86	106.9	105.72	105.02	105.23	107.26	105.62	104.38	104.93	105.98	106.01	105.26	105.8	105.37	104.81	106.8	104.98	105.81	105.69	105.6	105.05	104.78	106.14
105.1	105	105.85	106.65	105.67	106.13	105.25	106.7	106.08	105.42	106.19	106.53	104.82	105.93	105.58	107	106.2	106.52	105.61	104.64	106.88	105.11	104.99	105.92	105.64	104.83	105.9	107.17	104.96	105.89	106.67	105.15	106.2	105.88	105.69	107.41	106.08	105.94	105.43	108.07	105.09	107.49	104.69	105.34	105.42	105.21	106.52	107.64	106.15	105.86
101.47	101.1	98.816	100.29	99.333	99.728	99.385	102.55	99.97	99.737	99.159	100.43	100.76	99.229	99.325	99.181	101.37	99.361	101.42	100.86	101.11	100.35	100.4	100.61	101.51	99.228	100.06	100.02	101.23	100.34	100.61	101.09	101.72	100.3	99.492	100.16	100.02	99.043	101.31	99.629	101.09	100.6	101.57	101.17	99.515	101.39	100.62	101.8	99.867	99.644
105.03	106.92	105.93	106.3	107.89	105.52	105.19	105.29	105.47	107	105.48	106.08	104.42	106.34	106.75	105.44	106.85	107.5	105.84	106.26	105.56	105.91	105.97	106.8	107.27	106.5	105.41	106.57	107.33	108.11	106.44	105.9	105.57	106.37	104.93	105.16	106	106.71	106.56	104.65	107.92	106.06	106.23	107.12	104.72	103.67	107.17	105.46	105.96	105.68
107.24	106.86	108.98	107.6	107.36	105.59	107.1	108.69	107.19	106.55	108.52	106.64	106.89	106.75	107.47	108.07	106.42	106.04	106.32	104.55	106.65	107.03	107.78	106.08	107.89	107.72	105.87	105.85	106.35	106.07	107.64	107.11	107.97	107.06	107.55	107.64	107.12	108.11	107.76	104.63	107.35	108.66	108.22	107.42	106.49	107.21	107.19	107.34	105.4	106.19
104.42	103.62	106.35	105.41	105.47	104.72	105.14	105.11	107.09	105.82	103.5	106.23	105.53	105.06	106.49	105.71	106.99	105.97	105.18	105.24	104.91	105.23	105.79	106.62	104.9	105.83	105.92	106.6	104.97	102.88	105.36	106.59	105.26	106.49	105.35	105.51	105.18	105.59	104.8	105.37	106.12	106.8	106.88	105.3	105.99	104.06	105	104.61	106.76	104.26
107.63	108.32	106.98	105.61	107.09	106.56	106.63	106.13	108.7	107.96	106.11	106.44	106.66	106.8	107.28	107.13	107.18	107.09	107.09	108.48	108.31	105.51	106.6	107.19	106.31	108.24	106.35	106.87	108.62	107.71	104.34	107.37	105.94	106.01	106.88	109.02	107.69	107.88	106.49	105.23	107.2	106.55	107.15	106.81	108.02	105.66	107.34	105.11	105.58	106.57
111.18	109.48	108.34	109.67	110.98	109.54	111.81	110.34	112.43	110.49	110.48	110.11	110.71	110.98	109.6	109.79	111.56	110.38	110.8	111.23	111.05	111.69	111.51	110.67	110.18	111.36	110.75	111.45	110.01	110.77	111.1	111.76	110.2	110.25	110.34	110.5	110.05	110.32	110.92	110.63	110.98	111.51	110.1	109.56	110.25	110.72	109.05	111.61	110.33	109.38
105.71	107.27	105.52	106.4	105.63	105.59	107.12	106.01	104.79	107.66	104.93	106.06	105.63	107.19	107.38	106.11	105.79	106.51	105.72	106.39	106.27	106.52	105.96	106.35	105.68	105.99	106.74	105.74	105.99	106.83	105.79	106.76	104.68	106.13	107.28	105.47	104.93	106.12	104.83	105.95	107.2	105.94	105.88	107.83	107.41	106.4	106.82	106.38	105.6	107.12
110.93	111.03	111.5	110.51	111.74	111.16	111.52	111.66	110.78	112.28	112.21	111.94	110	110.61	110.44	111.2	111.16	111.12	111.32	111.65	111.08	112.79	109.65	110.99	110.81	110.74	111.59	111.53	112.26	111.14	110.4	111.73	110.89	109.88	109.3	110.18	111.59	110.99	112	110.5	112.1	110.24	109.04	109.13	109.14	112.78	110.27	110.42	110.58	110.65
111.83	112.67	112.61	111.45	111.91	111.79	110.7	112.68	113.51	112.93	112.45	111.13	111.71	113.43	112.62	112.43	112.31	110.65	112.24	111.23	112.15	111.35	110.3	112.24	112.21	113.31	111.76	112.7	112.08	111.55	112.25	113.05	111.82	112.43	113.01	112.07	113.83	111.86	112.45	110.61	113.5	112.82	113.72	110.6	111.93	111.32	111.49	112.61	112.79	112.22
99.962	100.52	100.16	100.32	100.36	101.18	99.615	101.19	100.37	101.28	100.76	99.653	99.807	100.52	98.299	100.67	100.34	100.88	101.56	102.71	102.53	100.63	101.18	100.49	100.94	99.664	101.22	101.58	99.229	100.15	101.17	99.691	99.868	100.04	99.318	101.89	101.35	101.03	99.085	100.53	100.07	99.789	99.666	100.99	100.89	100.01	101.06	101.27	100.76	99.896
111.77	110.45	111.57	110.28	111.13	111.95	110.61	112.15	111.56	110.58	110.44	111.81	110.27	110.84	109.39	111.01	110.3	110.84	111.19	111.88	111.89	112.61	109.59	111.5	112.62	110.18	110.4	112.79	111.15	111.06	110.52	112.93	110.8	111.73	111.67	110.8	111.29	111.65	110.15	111.14	112.1	110.56	111.48	111.36	112.18	110.47	111.98	111.57	111.43	111.55
105.73	105.62	104.18	105.63	105.52	106.1	105.15	106.11	107.86	105.65	104.66	106.12	105.83	104.36	106.07	105.08	105.13	105.22	104.4	103.51	104.94	105.1	105.79	106.26	104.91	106.68	105.4	106.61	104.11	106.37	105.43	106.25	105.7	104.9	105.57	104.52	105.71	105.14	106.17	104.84	105.75	105.66	106.33	106.15	105.01	107.07	106.49	106	103.8	105.59
110.81	111.34	112.92	109.57	110.7	111.56	112.16	110.26	110.7	110.13	111.12	112.29	111.37	110.47	110.81	110.78	110.53	110.36	110.48	112.11	110.28	110.3	112.3	111.03	110.7	111.25	110.58	111.16	111.76	111.98	111.23	110.5	111.74	111.34	112.35	112.21	110.68	110	112.76	110.7	111.76	111.57	111.37	111.39	110.12	112.02	111.2	110.42	110.55	111.97
105.4	104.97	106.43	106.65	106.96	104.3	105.48	105.46	106.92	106.38	108.37	105.19	106.32	106.15	107.44	105.8	105.06	105.67	106.49	106.14	103.71	105.52	106.25	107.44	106.75	107.06	105.51	107.07	104.92	105.36	105.47	105.38	107.49	105.96	105.17	106.39	105.17	107.17	106.58	106.76	105.32	106.25	107.08	105.31	105.65	105.31	106.63	105.05	105.72	107.06
110.67	110.43	111.47	109.22	110.03	111.54	110.99	112.03	110.13	111.4	108.71	110.22	110.99	111.2	109.04	111.02	109.83	109.86	110.75	110.75	110.05	109.19	109.65	112.09	110.22	109.79	110.82	110.31	109.42	109.62	109.15	110.2	109.65	110.24	109.91	110.05	111.16	109.81	111.07	111.48	109.63	111.6	110.51	110.89	110.16	109.6	111.52	111.53	110.9	109.45
108.42	107.82	106.94	106.85	106.52	106.35	107.41	105.28	106.5	105.97	105.73	106.65	105.19	106.85	106	106.92	107.55	105.87	106.36	107.6	105.48	105.12	104.55	105.77	105.81	107.94	105.19	105	106.56	106.94	106.5	106.07	107.1	106.56	108.19	106.33	106.66	105.59	105.54	105.59	106.42	107.62	107.83	106.11	105.54	107.68	104.84	103.65	106.95	106.42
106.5	106.92	106.22	106.91	106.41	104.14	104.99	106.22	104.48	107.04	106.2	104.87	103.95	106.41	105.09	104.48	105.42	106.1	104.93	107.84	106.33	106.96	104.81	105.79	105.18	105.79	106.26	106.29	105.52	106.61	105.63	105.78	107.02	107.28	106.53	104.37	106.08	107.24	104.67	105.49	105.41	105.6	106.64	105.46	104.38	106.09	105.98	106.37	105.81	105.42
104.13	104.95	106.07	104.89	103.63	106.56	107.08	105.54	104.36	106.05	106.67	106.46	106.08	105.86	106.98	107.04	103.08	105.23	106.8	103.59	105.41	103.85	105.55	104.23	105.13	105.08	103.74	106.5	106.79	106.15	106.36	104.79	106.11	106.38	106.82	107.93	106.26	105.98	106.8	104.16	105.57	106.43	106.65	106.92	106.29	106.8	104.66	105.94	106.08	106.11
105.97	104.69	105.76	107.27	105.08	104.78	105.13	105.82	104.61	106.12	103.38	105.58	105.31	106.49	104.96	105.24	103.72	105.24	104.75	105.85	106.65	105.83	106.32	104.43	106.28	107.65	105.31	105.71	106	107.01	105.31	105.55	106.44	104.05	106.43	106.32	106.04	105.55	105.54	106.34	105.79	106.17	106.98	106.38	105.92	105.46	105.59	104.52	104.36	106.59
101.71	100.93	99.614	99.511	101.18	99.735	102.58	101.6	100.06	100.4	101.84	99.198	101.66	101	101.1	101.62	100.61	101.22	100.96	101.24	100.33	100.59	100.26	101.89	102.21	100.66	100.36	101.32	99.962	100.08	100.58	101.31	99.771	100.63	100.17	100.19	101.44	101.6	98.46	101.59	100.16	100.43	100.41	100.79	100.43	101.65	99.092	100.5	100.13	100.76
105.87	105.12	105.61	106.48	105.83	107.79	106.41	106.64	105.84	106.43	107.27	106.06	105.14	107.4	104.38	104.96	105.62	106.51	107.38	106.12	105.77	106.59	107.27	107.74	106.46	106.85	104.48	105.28	106.49	105.65	106.24	107.45	107.09	106.24	107.06	106.77	107.26	106.9	106.21	105.93	105.01	105.89	105.52	108.15	106.11	106.2	106.82	107.6	106.15	105.99
111.41	111.02	111.35	108.9	110.83	113.49	110.83	111.09	110.29	112.34	112.31	109.64	112.09	110.84	112.67	111.67	111.59	110.55	110.95	111.26	112.18	111.88	110.26	112.16	112.01	111.11	111.71	111.6	111.36	111.31	111.11	109.74	111.51	111.95	111.67	111.25	110.27	111.77	112.1	110.64	110.17	111.51	111.33	110.24	109.17	111.49	111.98	111.87	111.05	111.91
104.3	104.47	105.98	104.56	104.04	103.9	104.05	104.76	103.68	103.31	105.36	102.99	103.87	104.38	104	103.27	104.3	104.04	105.1	104.05	103.66	104.32	103.57	104.36	103.95	102.67	104.91	104.02	104.51	104.28	103.92	104.12	104.4	104.8	104.64	103.26	104.86	103.35	104.27	105.33	105.95	105.15	105.35	105.58	103.21	104.36	104.39	103.6	104.28	104.06
111.64	111.97	111.67	111.48	110.77	112.12	111.67	110.74	112.08	109.69	112.42	108.42	112.92	111.6	111.65	111	110.86	111.4	111.16	110.36	110.37	110.82	111.57	111.64	109.41	111.13	112.02	111.71	110.76	111.39	110.67	110.77	109.97	110.58	112.61	112.63	112.44	111.61	111.27	111.93	112.67	110.9	110.09	111.35	111.18	111.12	111.2	112.26	109.79	111.38
112.52	112.68	112.25	111.4	113.03	110.31	112.38	112.73	112.02	112.43	111.77	113.38	111.75	111.17	112.92	111.41	109.69	112.29	113.47	111.4	111.03	110.92	111.6	111.68	113.38	110.99	112.48	111.73	110.49	110.45	111.66	111.63	112.74	110.9	110.17	111.45	111.92	111.98	111.95	112.05	111.57	111.81	111.75	112.82	112.94	112.75	113.25	113.32	113.02	111.95
115.77	116.76	116.17	116.34	115.95	117.63	117.07	116.55	114.31	117.94	115.54	116.48	117.4	118.32	116.61	116.62	116.73	115.65	116.75	118.55	117.95	116.18	115.34	115.64	115.34	116.53	117.1	117.06	115.98	116.33	117.36	116.48	115.52	115.16	117.3	117.02	117.38	117.54	117.95	115.98	116.37	116	116.96	115.17	115.64	116.75	117.78	117.15	115.81	115.45
105.52	106.71	105.86	107.12	106.64	106.74	106.51	106.28	107.32	104.47	107.44	107.05	107.3	105.03	106.48	105.75	106.55	105.91	105.78	105.2	106.72	106.39	105.66	106.93	104.42	105.96	107.55	104.97	106.29	105.74	106.72	107.73	106.41	107.98	105.99	104.32	106.63	105.56	106.81	106.45	106.77	106.13	106.51	108.02	105.43	106.13	106.33	106.6	106.37	106.9
100.99	99.789	98.707	99.85	101.24	99.833	99.74	100.71	100.6	99.074	101.19	98.563	99.276	99.728	101.1	99.988	98.902	99.855	99.887	100.74	99.012	101.13	97.804	100.34	99.338	97.553	99.845	100.19	98.094	99.752	98.632	99.811	98.846	99.185	99.942	99.706	98.448	98.778	100.01	98.658	100.83	99.758	99.474	99.64	99.537	99.478	99.095	99.098	99.674	99.932
106.07	105.77	105.67	105.16	105.27	104.09	106.24	104.23	103.53	105.25	106.46	105.1	106.12	105.52	104.86	105.17	103.05	107.36	104.81	106.56	105.39	104.43	105.91	105.05	105.45	105.03	106.41	106.39	104.28	105.52	105.31	105.32	104.6	106.3	106.93	103.82	104.99	107.22	106.82	104.54	103.78	105.92	105.22	105.34	105.75	104.47	105.18	106.37	105.19	105.45
112.01	113.41	113.24	112.11	113.97	112.78	113.32	113.31	112.97	111.69	112.75	113.45	111.8	113.07	112.12	112.2	113.2	113.66	112.81	112.2	112.78	111.62	113.07	110.93	112.61	113.74	113.06	114.15	112.61	112.32	112.37	114.21	114.59	113.06	111.58	113.65	113.54	111.87	111.93	112.19	115	114.59	113.14	111.41	111.73	112.66	112.97	114.3	113.76	111.99
110.57	110.31	111.79	110.86	111.96	110.75	110.08	109.84	110.38	112.41	112	109.97	109.51	110.96	111.51	111.59	112.36	112.18	111.69	111.92	110.26	109.95	111.18	110.81	109.71	110.5	111.36	108.98	110.76	111.31	112.01	111.47	111.58	111.92	111.7	112.24	111.47	111.89	110.36	111.22	112.21	110.7	111.02	111.47	111.42	110.53	110.61	110.38	111.12	110.65
101.36	99.776	101.07	101.62	100.64	98.793	100.27	100.35	100	101.75	101.7	99.894	101.81	100.55	99.979	100.2	101.51	99.621	99.704	100.93	100.68	99.943	100.46	98.731	100.19	99.955	101.99	100.3	102.09	101.02	101.93	101.13	98.768	98.93	100.86	101.38	99.728	99.079	102.42	101.16	100.07	100.52	101.07	99.923	98.938	101.05	101.83	99.958	100.97	100.18
105.34	106.67	106.77	105.78	107.62	106.09	107.31	106.79	107.48	105.67	105.9	106.97	107.37	106.96	104.45	106.72	107	106.2	106.94	106.96	106.76	106.92	106.04	106.26	105.25	105.44	106.21	104.66	106.86	107.44	105.66	107	106.67	106.46	106.02	106	104.84	107.01	106.43	106.56	106.24	106.71	103.62	106.62	107.09	105.52	105.69	107.16	104.22	105.95
105.09	104.89	106.7	104.98	107.1	105.22	105.35	105.63	106.8	105.28	105.12	106.76	107.09	106.73	106.94	106.12	106.13	106.21	107.46	105.62	105.78	106.95	104.91	106.34	104.72	105.98	106.37	108.68	107.7	104.45	105.54	107.66	107.42	108.11	106.93	106.44	107.76	105.6	105.14	105.77	105.48	106.34	106.23	106.46	105.86	107.01	106.55	107.04	107.08	105.57
112.75	111.45	112.59	112.58	112.57	112.2	114.43	113.43	112.67	113.34	112.98	112.31	112.9	112.84	111.56	111.31	114.46	113.95	112.96	112.83	111.74	111.82	112.93	113.3	112.65	113.59	112.72	113.08	112.86	112.95	111.76	113.35	112.5	112.65	112.83	112.87	112.77	112.83	113.99	112.8	113.52	113.51	112.02	113.62	110.94	111.42	112.3	112.26	112.41	114.17
105.86	104.48	103.52	104.53	103.91	105.2	105.56	104.31	104.98	103.43	104.65	105.19	104.93	102.47	104.2	104.88	103.44	103.86	103.51	104.35	104.78	103.77	104.46	103.66	104.98	105.35	104.64	104.31	104.96	103.28	104.39	104.6	105.9	104.15	104.85	105.57	105.42	103.9	103.2	104.46	103.09	104.21	105.5	104.39	104.47	103.34	103.84	102.9	104.9	104.44
104.58	104.48	105.69	104.69	105.28	106.3	106.33	105.1	105.71	106.74	106.46	105.13	106.26	105.24	104.93	106.22	105.59	106.6	106.44	105.63	105.72	105.92	104.33	103.8	105.85	105.03	104.95	105.96	104.79	107.27	105.69	104.64	104.97	107.08	106.28	106.32	105.53	105.55	104.58	105.1	105.87	104.08	105.31	106.89	106.31	106.5	107.63	107.55	104.64	104.85
106.69	106.93	107.14	109.12	106.37	105.25	105.81	107.11	106.1	106.53	107.05	106.09	106.68	106.51	104.8	107	107.23	109.01	106.64	106.71	105.7	106	106.4	106.29	106.79	107.81	106.44	106.42	106.48	106.96	105.45	106.72	105.13	105.88	105.34	106.85	107.87	106.41	105.73	106.3	105.32	105.86	107.35	106.9	106.56	106.94	104.57	106.58	105.95	106.72
106.02	105.72	107.78	107.92	106.34	106.46	106.85	105.97	106.81	107.29	107.28	107.16	106.39	106.97	106.5	106.41	107.78	106.86	106.48	107.51	106.27	105.67	107.72	109.41	105.46	106.38	106.58	106.51	106.9	107.25	106	105.51	107.24	105.84	107.17	106.27	107.49	107.2	106.36	106	106.15	107.33	106.91	107.22	107.06	107.62	106.62	106.1	106.72	108.34
100.71	101.17	102	99.78	100.05	101.07	100.79	100.49	101.8	100.53	101.16	100.18	99.486	102.13	101.91	100.69	99.925	99.654	100.19	101.36	100.98	100.48	104.52	101.95	101.37	101.41	101.64	101.73	101.62	100.51	101.46	102.27	100.44	100.93	100.98	100.52	99.33	101.31	101.41	99.312	101.42	100.82	99.599	100.45	102.17	100.67	100.53	100.37	100.25	100.91
104.71	105.06	104.42	106.29	105.44	105.88	105.76	107.33	105.15	104.95	106.17	105.4	106.89	105.58	106.45	105.27	106.57	103.25	105.55	105.03	105.05	106.46	105.9	104.6	106.01	103.97	106.6	103.95	103.88	105.27	106.04	105.59	105.29	104.49	106.24	105.33	105.56	105.28	104.37	105.99	104.66	103.55	105.63	107	106.96	106.3	105.2	105.47	105.73	106.42
105.09	106.65	105.41	104.64	104.45	105.85	105.39	106.68	107.03	106.14	107.34	105.51	106.23	105.64	106.11	106.62	106.09	105.26	106.53	106.44	106.09	104.45	106.32	105.78	105.94	104.7	106.56	107.01	106.94	105.24	104.97	106.3	105.68	107.64	105.68	106.3	106.25	107.71	105.02	106.45	105.7	106.18	105.09	105.7	105.88	106.91	105.29	107.32	106.67	107.31
106.62	106.99	106.35	105.57	106.89	105.13	105.25	107.41	107.61	106.65	108.04	105.81	107.31	108.66	105.74	106.42	105.38	106.61	105.44	106.01	105.31	106.06	106.57	107	105.29	105.81	105.92	105.51	106.85	105.49	106.43	106.09	107.4	106.34	106.04	105.61	106.03	105.91	105.69	106.24	106.24	106.34	106.17	107.04	105.04	105.81	107.63	106.15	104.3	106.26
103.62	106.48	106.19	103.73	105.48	105.53	104.79	104.28	106.6	103.75	104.81	104.59	105.67	104.47	105.88	104.73	105	104.67	105.28	104.59	103.97	104.01	105.43	104.95	102.67	106.14	104.18	104.69	105.09	103.81	103.92	104.92	106.02	104.37	105.56	103.27	104.57	105.95	105.82	103.39	106.38	107.36	104.1	104.16	104.96	103.26	103.38	105.79	104.01	105.25
111.47	111.54	111.78	111.33	109.9	111.92	111.24	110.94	111.52	110.52	111.35	112.97	113.16	111.16	110.43	113.45	110.8	111.99	111.7	111.78	112.12	112.84	112.27	113.6	111.89	112.41	111.38	112.46	111.63	110.48	111.26	112.37	113.32	111.16	112.13	112.43	111.1	111.55	111.8	110.07	112.29	110.01	110.73	110.4	113.21	113	112.05	111.08	112.22	111.38
110.38	112.04	110.59	110.78	113.39	111.47	110.95	111.35	110.66	111.84	112.22	109.48	112.71	111.3	111.31	109.51	110.13	111.45	112.3	108.98	111.5	110.05	113.18	110.86	111.52	110.28	111.44	113.08	110.86	111.72	110.75	111.7	111.72	112.55	111.76	111.02	110.28	112.31	110.78	111.21	111.4	111.6	111.42	109.76	110.21	112.37	111.79	111.8	111.78	111.42
105.54	105.31	105.74	106.28	105.35	106.73	105.33	106.9	105.4	104.36	103.92	103.42	105.53	105.79	106.19	105.78	105.87	105	105.25	104.94	105.05	105.76	107.1	105.7	103.94	106.13	105.75	104.06	105.88	105.84	108.12	106.89	107.27	105.61	106.7	105.75	106.35	105.88	107.16	105.56	105.14	105.9	105.25	104.45	106.44	106.61	106.54	104.97	106.6	105.93
106.29	105.83	107.1	105.12	104.95	105.24	107.85	106.35	107.24	107.45	106.22	105.91	105.19	107.42	104.08	106.54	106.17	104.96	104.5	104.8	107.17	105.95	106.39	103.98	105.52	105.53	104.71	103.97	105.13	106.09	106.59	109.14	106.5	105.27	105.5	106.94	104.53	106.61	105.85	104.28	105.91	106.4	106.65	105.51	105.5	106.28	105.25	106.44	105.48	107.1
106.82	106.78	105.04	105.8	105.76	104.82	106.04	106.06	105.58	105.5	105.49	106.5	107.34	106.37	106.93	108.42	105.83	105.67	106.07	106.03	105.56	107.78	106.61	105.24	104.92	107.2	105.32	105.59	106.3	107.01	108.35	104.32	106.72	106.81	104.95	106.79	105.07	105.16	106.52	105.08	105.93	105.39	106.53	104.71	107.22	108.55	105.33	105.54	105.75	104.83
112.06	113.85	112.23	111.57	111.57	111.15	112.08	111.92	111.75	113.42	113.43	112.73	113	112.8	111.69	112.32	113.65	111.54	111.21	111.73	111.72	111.75	110.77	111.59	112.07	111.08	111.42	113.02	110.33	111.93	110.83	112.12	110.7	112.49	110.38	113.14	111.75	110.7	111.59	113.48	112.62	113.38	111.57	111.6	110.41	112.45	112.39	112.25	111.36	111.36
109.28	108.5	110.52	111.38	111.46	109.43	110.05	109.17	109.87	109.33	108.27	109.83	109.86	109.53	109.92	110.83	108.33	110.18	109.36	110.36	110.92	109.98	110.19	109.77	110.82	109.92	110.21	110.86	109.35	110.26	110.7	108.9	110.79	111.14	109.44	110.69	110.32	109.16	109.89	110.52	110.31	108.49	110.55	110.79	109.63	109.92	109.61	110.31	109.96	108.41
106.26	105.81	104.81	106.22	105.66	105.79	105.94	105.36	104.57	105.38	106.01	105.86	105.58	105.73	106	104.57	106.21	106.6	104.95	104.84	105.73	105.11	104.91	104.39	105.6	104.65	105.06	104.32	105.63	106.07	104.78	105.28	106.38	106.88	106.01	106.15	105.79	108.74	105.31	105.06	105.58	104.47	105.66	104.45	104.76	105.48	105.69	104.54	105.63	104.87
104.58	106.74	106.26	106.67	105.67	106.15	106.25	105.59	105	105.41	105.8	104.5	104.06	104.89	105.48	106.93	107.46	104.95	105.65	106.39	106.32	104.4	106.22	105.83	104.29	105.44	104.88	105.9	105.6	106.18	105.4	106.02	105.57	106.04	107.13	104.9	105.22	106.48	106.29	105.48	105.38	105.05	106.29	106.89	106.75	105.93	106.14	105.93	105.86	106.34
105.17	104.51	105.33	105.3	106.64	104.98	107.08	105.52	104.99	108.02	106.07	105.15	107.13	107.42	105.43	105.87	105.21	104.65	106.4	106.15	103.6	106.46	104.4	105.2	105.36	105.3	106.64	105.97	104.79	106.39	105.8	105.67	106.48	105.3	104.53	104.05	104.46	105.02	106.46	105.25	107.56	105.45	105.92	106.22	105.19	105.91	106.02	105.46	106.48	105.77
103.61	103.96	104.21	103.4	105.2	104.51	105.15	104.48	102.8	104.84	104.38	103.72	104.65	105.65	104.74	104.41	104.63	104.26	104.68	102.9	104.4	105.42	104.41	102.58	104.59	104.26	103.8	104.4	103.2	103.7	103.39	102.98	103.88	103.75	104.65	103.96	104.09	104.75	105.13	104.5	103.56	103.91	102.93	103.31	103.55	106.29	104.5	102.76	103.66	102.59
100.17	100.69	102.07	99.488	98.428	99.515	100.69	99.837	99.984	99.658	98.572	99.283	97.825	99.392	98.913	99.786	100.31	99.883	100.86	101.96	100.17	99.45	100.33	99.515	98.062	99.997	99.184	99.08	100.08	100.29	98.352	99.514	100.65	99.307	100.33	100.58	98.448	100.37	99.147	98.869	100.36	100.05	98.464	99.255	97.766	99.588	100.05	99.925	98.357	99.64
110.97	111.96	112.71	110.55	109.54	112.57	110.47	110.51	112.26	109.86	109.28	111.02	109.91	112.14	113.02	111.49	110.64	111.8	111.38	111.01	111.89	111.13	111.27	112.41	112.03	113.68	112.75	112.02	110.73	112.46	111.48	111.96	111.01	109.84	113	110.25	111.33	111.62	110.5	111.15	110.86	111.53	111.87	111.1	111.58	110.21	112.01	111.63	110.74	111
100.91	100.21	99.95	100.17	100.09	99.876	100.77	100.78	100.84	99.403	101.05	100.25	99.341	100.85	100.14	100.14	99.633	99.766	99.068	100.2	100.3	100.23	100.21	99.231	99.182	99.572	100.6	100.89	98.942	99.892	100.59	100.49	101.06	101.1	101.29	99.741	100.7	100.34	99.353	99.767	99.329	100.17	101.09	99.233	100.04	98.805	100.42	98.252	98.881	99.594
105.67	106.11	106.37	107.6	105.41	106.12	105.81	108.02	106.43	106.83	105.78	104.19	104.84	105.19	105.28	107.89	107.8	106.36	106.47	106.29	105.89	106.43	107.13	106.77	106.41	107.19	106.46	107.47	105.45	106.3	106.33	105.47	106.01	105.3	105.88	106.27	106.2	105.9	105.79	107.91	106.46	106.79	105.64	107.74	104.65	106.49	105.08	106.55	105.65	106.15
105.59	106	105.71	104.56	105.64	105.26	106.86	104.93	107.47	105.76	107.44	104.89	105.3	106.42	104.05	105.14	105.68	105.23	106.07	106.6	105.33	106.81	106.83	104.84	104.99	106.47	106.13	103.52	105.86	106.24	106.36	106.83	105.8	105.82	105.92	106.45	104.73	106.46	106.55	106.73	106.54	106.69	104.76	106.64	105.15	106.62	106.81	105.52	106.05	106.85
111.77	113.74	113.32	112.62	113.19	112.65	112.2	110.62	112.22	112.29	110.63	111.04	112.38	111.92	111.33	111.27	111.57	111.91	110.09	111.69	112.02	112.67	110.65	111.82	110.33	109.94	112	112.63	109.75	111.7	110.15	112.65	111.09	111.91	111.95	111.32	114.17	111.38	110.55	111.75	111.84	111.65	110.82	112.84	112.12	111.87	111.31	112.36	112.03	109.82
112.14	112.62	111.89	112.93	112.13	112.74	113.79	109.88	112.25	111.87	111.25	112.73	111.98	113.06	113.81	110.98	113.22	111.59	112.26	110.82	111.33	113.56	111.47	112.03	112.21	111.88	112.45	112.46	111.66	112.22	111.4	111.51	111.87	110.69	114.89	111.14	112.6	111.72	113.24	112.76	112.29	111.7	112.26	111.39	111.49	112.28	111.25	112.18	113.36	112.32
117.46	116.57	117.05	117.07	117.9	118.53	117.98	117.43	117.7	117.03	118.54	118.08	116.68	116.23	116.62	117.23	117.03	116.78	116.26	116.91	118.75	117.78	118.47	116.83	117.14	118.2	118.59	118.69	118.26	115.21	117.39	117.74	115.49	118.52	118.29	117.76	117.41	117.9	118.29	118.72	118.73	117.86	116.74	117.84	118.29	118.35	117.28	117.69	117.03	118.43
109.36	111.26	111.85	110.25	111.66	110.37	110.16	110.46	110.72	112.88	110.38	110.3	109.51	111.9	110.95	110.97	109.64	111.67	112.03	111.66	110.4	111.21	110.68	110.29	111.38	108.3	109.99	109.88	111.8	110.42	109.77	109.53	111.72	110.05	110.14	110.8	110.72	110.71	110.93	111.08	110.85	110.52	108.79	110.07	110.65	109.38	109.31	111.26	109.89	109.33
109.48	111.83	110.87	109.34	111.11	111.77	110.8	112.01	111.28	110.18	111.47	110.76	111.18	111.59	111.24	109.04	112.18	111.84	111.93	111.93	111.09	111.24	111.16	111.82	111.36	113.5	111.59	111.58	111.94	111.54	112.39	111.09	111.18	111.51	112.28	112.04	112.45	111.19	110.8	111.3	111.65	112.58	111.89	111.36	111.25	111.88	110.98	111.27	109.9	112.81
112.99	111.31	111.13	110.63	112.33	111.25	110.53	110.87	110.05	109.98	110.76	110.81	111.93	111.22	111	111.81	112.56	111.37	110.55	112.03	112.27	112.09	109.38	112.95	111.61	111.51	110.9	112.32	111.22	112.7	111.77	111	111.48	110.28	112.28	110.36	111.96	111.99	110.21	111.93	111.3	111.31	111.24	112.16	111	110.75	112.29	110.79	112.76	111.3
107.17	105.47	106.85	105.63	106.19	106.16	105.14	105	105.72	106.01	104.7	104.09	104.53	107.75	105.34	106.69	106.14	105.81	104.93	104.63	104.35	105.13	104.84	105.96	104.73	106.07	106.75	104.85	107.58	106.61	105.42	105.23	105.01	106.54	106.82	106.04	105.01	105.69	107.1	106.36	106.36	106.61	106.25	104.66	105.4	105.81	105.51	104.04	106.96	106.18
101.32	100.52	100.81	102.15	101.53	101.06	101.77	100.84	100.46	101.38	100.53	101.46	99.532	102.77	98.929	99.955	101.48	100.83	101.54	102.3	101	100.86	101.22	101.12	101.46	100.14	103.61	100.91	99.97	99.621	101.25	101.29	100.96	101.04	99.892	99.927	100.64	101.28	101.56	102.79	100.74	100.99	100.76	101.3	99.733	100.87	100.38	101.35	101.21	102.07
105.22	104.72	104.8	105.21	106.68	104.82	105.21	106.16	106.33	105.23	105.88	106.19	106.06	106.26	107.7	104.16	105.32	105.36	104.41	106.01	107.35	105.45	103.72	106.08	102.97	105.87	105.51	104.3	106.92	104.6	105.03	106.12	105.21	106.5	106.34	106.03	105.64	105.68	105.28	104.63	103.84	104.75	106.18	106.54	104.86	105.31	106.56	105.4	105.46	105.23
117.38	117.81	118.47	117.56	117.98	117.82	118.4	116.99	118.87	118.08	119.42	117.85	118.14	117.87	117.62	119.02	117.52	118.7	117.64	118.78	118.26	117	117.28	118.43	116.92	118.03	118.79	118.01	117.04	116.76	118.86	117.19	118.06	118.15	117.37	119.03	117.64	117.82	117.32	117.41	118.53	116.34	117.81	117.55	117.55	119.76	117.02	116.78	116.67	119.57
105.34	104.57	106.07	105.98	106.3	105.7	106.88	103.94	105.94	106.28	105.56	105.47	105.17	107.05	105.11	103.87	106.39	106.17	103.93	105.15	105.05	104.3	104.33	102.95	105.05	104.92	105.62	104	106.84	104.44	105.54	103.43	104.68	105.01	105.51	105.05	105.34	105.09	104.19	105.03	104.05	105.93	104.89	105.81	106.63	105.54	103.34	105.34	106.7	104.69
115.51	117	117.81	118.02	117.74	117.77	118.15	118.24	116.57	117.23	117.39	118.33	117.77	119.15	116.72	118.87	117.72	117.15	117.38	118.15	118.49	116.09	116.71	116.49	117.82	116.45	117.82	117.46	116.69	117.36	118.75	118.53	117.68	117.19	118.61	118.53	116.74	118.74	116.93	117.68	117.69	117	118.44	116.77	116.83	117.77	117.25	117.47	117.52	117.49
110.52	111.25	111.46	111.74	111.71	109.55	109.7	109.41	110.82	111.64	110.63	110.94	111.54	111.27	112.12	110.57	111.71	110.55	110.99	110.23	110.35	112.4	112.25	110.8	110.99	112.14	109.57	110.94	112.29	110.79	112.37	110.36	110.39	110.12	111.13	109.89	111.91	110.78	110.26	111.64	111.53	111.71	110.25	111.85	110.16	109.69	112.12	111.27	110.22	110.13
104.94	106.87	105.61	106.79	106.16	106.38	104.96	105.51	105.46	106	107.27	106.03	105.36	105.63	105.63	106.2	105.33	106.83	105.7	106.72	106.65	107.18	105.58	107.79	105.69	104.9	105.08	106.55	106.42	106.34	106.13	107.62	107.81	103.75	106.35	106.47	106.39	106.19	104.77	106.72	105.2	105.39	107.39	106.09	106.84	106.07	106.78	105.78	106.8	106.35
105.99	105.1	105.91	106.48	106.81	106.18	106.83	105.8	105.88	106.05	106.08	104.94	105.49	105.32	105.2	106.01	106.25	106.52	106.97	107.63	107	106.6	107.19	105.64	106.93	106.88	104.3	105.17	106.47	106.12	106.2	106.66	105.88	106.08	106.58	106.97	105.85	106.84	107.41	106.24	106.26	104.02	106.77	105.51	106.06	106.84	106.12	107.53	105.71	106.77
105.34	108.43	106.76	107.46	106.72	108.09	106.66	107.59	106.84	107.44	106.65	106.01	107.5	107.95	108.67	108.04	105.66	107.46	107.38	107.25	108.43	106.78	107.06	108.05	106.65	107.54	106.43	106.26	106.7	106.82	107.6	108.54	106.56	106.78	106.48	107.55	107.43	107.66	106.91	107.31	104.79	107.36	106.56	107.73	105.47	106.87	106.16	105.3	108.22	106.41
104.82	104.06	103.48	104.34	103.24	104.59	106.37	106.32	103.72	105.84	105.23	103.86	104.58	104.17	103.79	104.2	103.24	104.48	103.2	103.97	103.94	106.07	103.65	103.19	105.8	104.79	105.68	104.33	103.38	105.58	106.15	104.74	104	104.04	104.55	103.15	105.04	104.4	104.26	102.42	103.49	103.64	103.76	104.41	105.12	103.39	105.28	104.24	104.14	105.52
104.88	106.07	105.71	106.76	106.41	106.44	105.28	105.49	106.83	105.95	104.51	105.59	106.55	106.47	104.54	106.1	105.55	106.13	105.14	104.92	105.57	105.35	106.18	105.64	106.54	104.75	105.13	104.01	105.59	106.38	106.36	106.52	104.76	105.38	104.29	106.83	106.38	106.86	104.39	104.8	106.6	105.12	105.44	106.25	103.91	104.27	106.99	105.96	106.43	106.6
99.463	99.847	99.336	99.738	100.41	99.014	99.451	98.21	100.1	99.685	99.268	98.517	97.704	99.978	99.719	100.43	101.09	99.11	99.047	99.236	100.35	99.85	102.29	99.401	100.23	99.021	99.006	98.788	100.57	99.966	99.58	100.52	98.206	99.812	97.916	99.31	100.45	100.36	100.88	99.876	101.07	100.66	99.368	100.85	100.38	100.46	98.978	99.79	98.925	101.3
109.98	110.09	109.69	109.86	110.74	109.76	112.29	110.45	110.56	111.52	109.97	110.32	109.81	110.67	110.34	110.19	111.26	110.35	110.25	108.8	110.63	110.72	111.1	109.77	110.96	109.95	110.76	110.09	109.75	110.53	109.85	111.54	111.26	111.09	112.05	109.95	110.17	112.33	110.85	109.32	110.04	111.16	109.62	110.77	109.49	109.17	109.96	110.51	109.76	112.01
99.252	98.655	100.63	99.764	100.02	100.73	100.68	100.39	101.17	99.215	99.91	99.904	101	100.84	99.602	100.99	99.971	99.673	101.05	100.04	101.15	100.31	100.11	99.755	99.729	99.892	99.913	98.632	99.379	100.55	100.9	99.53	99.873	100.83	99.454	100.97	98.579	99.211	100.72	100.19	100.95	100.36	100.77	99.493	99.787	100.34	100.93	101.44	99.279	98.65
110.78	112.74	112.64	111.75	112.26	110.58	111.48	111.8	111.53	109.84	113.15	112.93	112.3	111.6	112.5	111.57	110.29	112.97	113.23	112.41	111.15	111.3	111.55	112.82	110.95	111.92	112.62	111.91	110.91	111.66	110.94	111.72	110.87	110.8	110.17	112.71	111.07	110.63	110.6	112.68	113.6	111.33	110.81	112.54	112.29	111.69	111.43	114.64	111.23	111.66
112.43	112.34	110.82	112.44	112.22	112.13	112.84	113.02	112.3	112.4	113.46	112.79	113.62	112.99	112.33	112.23	113.23	112.07	112.4	114.19	112.1	113.1	113.28	111.69	112.53	110.32	113.59	113.29	113.47	113.7	112.93	113.12	112.47	113.2	112.9	112	112.86	111.78	113.63	112.08	112.62	112.13	111.73	112.51	111.98	113.99	112	114.1	112.06	112.42
111.31	109.44	111.38	112.65	111.95	109.71	110.27	110.95	111.06	111.8	112.53	110.04	113.82	111.3	111.06	111.28	111.61	111.66	110.64	111.55	110.49	111.1	111.26	112.58	112.23	111.69	112.45	111.48	112.46	111.12	112.04	111.1	111.81	110.79	111.65	111.2	112.04	111.42	112.74	111.2	111.12	110.1	110.75	111.13	111.9	111.6	110.94	110.13	110.3	111.62
112.23	110.33	111.43	110.74	110.91	113.09	111.84	112.32	112.4	110.82	113.13	110.99	113.4	112.39	110.6	111.31	112.99	111.77	112.48	111.74	111.49	111.7	110.99	111.74	111.41	111.64	111.88	111.75	110.39	111.92	112.38	111.48	111.35	112.63	113.16	111.73	110.78	113.24	111.58	112.11	112.34	111.26	112.55	112.24	111.61	110.94	111.41	110.94	111.47	112.22
107.14	107.4	106.34	107.11	106.53	105.65	107.24	107.2	108.61	107.09	106.76	105.05	107.17	106.57	106.1	106.82	107.62	106.25	107.45	106.65	106.02	107.94	106.09	106.62	106.73	107.11	107.53	106.06	106.12	106.86	106.82	107.61	105.27	107.68	106.07	105.88	106.97	106.49	104.94	105.01	105.98	104.76	107.3	106.35	106.96	106.52	106.8	106.4	107.05	106.29
106.13	105.7	106.43	104.98	106.3	104.42	106.06	104.86	105.56	105.54	104.9	106.35	105.31	105.77	104.52	106.37	105.81	106.08	105.78	104.96	104.19	105.41	104.9	104.92	104.05	106.19	105.7	106.82	106.02	105.09	106.41	104.59	103.78	105.71	107.4	105.13	104.64	107.35	104.83	105.98	104.75	105.4	106.15	104.2	105.46	104.34	106.54	105.62	107.01	104.75
106.43	105.91	105.43	105.5	106.47	106.87	106.52	106.1	104.29	105.72	105.13	106.38	106.29	107.16	106.61	106.37	105.66	104.9	105.61	105.98	105.65	106.04	105.56	105.14	106.13	106.66	105.93	106.25	105.8	105.46	105.87	105.78	106.22	105.09	104.95	104.31	105.37	104.21	106.2	107.25	104.23	106.73	106.08	106.01	105.12	106.81	104.95	105.64	106.4	104.68
105.76	106.54	106.17	106.51	105.9	105.56	106.91	107.12	106.5	105.9	105.47	106.22	105.91	106.89	107.47	105.2	106.04	105.44	105.53	107.54	105.38	105.96	106.71	106.23	105.28	107.36	106.26	104.8	106.2	106.19	104.71	105.49	105.91	104.73	105.32	106.47	106	105.94	105.8	106.42	106.55	105.41	106.27	106.24	105.28	105.72	106.63	106.08	105.15	105.75
111.03	111.68	112.84	110.93	113.17	112.23	110.84	112.11	111.3	112.63	111.89	112.81	112.66	111.66	110.92	110.4	111.43	110.42	111.78	112.51	110.93	112.53	112.53	112.09	112.04	110.51	110.44	111.63	111.29	112.68	112.26	111.83	111.66	111.02	113.05	112.03	111.8	112.06	113.5	112.2	112.32	111.68	111.28	111.91	112.42	112.3	112.37	111.01	112.38	111.73
117.38	117.55	117.26	117.75	117.59	118.64	118.3	115.94	117.85	117.28	116.2	117.65	117.05	116.3	117.58	116.81	116.11	117.4	117.89	118.17	118.4	116.76	117.37	118.13	117.63	116.58	118.49	117.13	118.39	117.08	116.36	117.86	115.9	117.17	116.34	117.71	118.27	118.34	117.98	117.5	116.67	117.68	117.71	117.47	116.91	117.91	117.09	117.05	117.17	116.96
110.42	110.01	109.76	110.98	111.1	111.27	111.34	110.53	110.62	109.35	109.66	109.75	110.66	110.08	110.92	110.87	110.32	110.17	109.18	108.56	109.15	110.29	108.66	110.15	111.65	109.3	109.12	110.52	109.49	110.9	110.55	111.82	109.55	110.2	109.8	109.06	110.01	109.6	108.54	110.43	110.39	110	109.47	110.17	109.37	110.88	109.47	109.69	109.71	110.87
106.3	103.59	105.67	106.74	106.55	106.47	105.26	106.16	106.94	106.76	105.73	106.43	106.5	105.85	104.76	106.26	105.68	105.62	106.47	106.7	105.24	107.15	106.54	105.16	106.39	106.23	105.47	106.53	105.97	106.18	107.82	105.57	105.6	108.11	104.7	104.68	106.28	105.69	106.66	104.94	106.94	104.93	105.21	107.49	106.08	105.19	105.94	107.59	107.4	107.33
112.65	111.78	112.17	111.14	111.89	111.84	111.42	113.64	112.4	112.9	109.7	112.6	112.58	111.81	113.64	111.58	113.14	112.21	111.57	112.19	111.11	112.01	111.4	111.66	112.11	111.52	112.37	111.89	111.35	111.27	112.35	111.24	112.58	111.74	110.9	112.11	112.83	112.29	113.26	112.46	112.94	112.36	113.66	112.67	112.16	112.49	111.29	111.31	111.99	111.4
105.08	106.51	105.52	105.28	104.64	106.1	107.11	107.2	104.02	105.13	107.41	107.37	105.59	106.92	104.7	106.52	105.74	106.97	106.98	104.65	106.09	106.48	105.53	105.4	105.81	107.17	106.5	106.78	105.82	104.94	107.07	105.95	106.24	106.1	106.11	104.36	106.6	105.28	105.74	107.34	104.21	105.81	107.51	107.21	105.24	106.87	106.41	104.7	105.99	105.97
99.153	100.1	98.684	101.26	99.486	99.525	98.459	99.975	99.349	100.18	98.722	100.09	99.222	99.79	98.43	100.28	98.99	99.528	98.957	98.947	99.322	99.662	100.68	100.73	100.94	100.47	100.17	100.56	100.19	98.164	98.363	99.601	99.811	99.734	100.82	101.16	100.76	100.78	99.004	102.28	100.48	97.385	99.477	100.66	99.966	100.59	100.65	99.848	99.848	99.957
103.63	106.03	105.7	104.85	104.83	106.09	106.37	105.34	106.38	105.81	104.88	104.44	107.23	106.18	105.07	106.63	106.14	105.57	106	106	105.82	104.39	105.04	106.44	106.11	105.71	104.95	104.61	105.48	105.53	105.6	106.3	106.21	105.19	106.88	104.16	106.28	106.9	106.26	106.01	105.56	105.18	104.78	107.07	105.04	106.35	105.46	106.28	105.44	105.64
104.57	106.66	106.07	105.31	105.77	104.95	104.33	105.74	104.76	105.3	105.81	106.49	104.97	104.44	106.81	105.37	105.01	105.37	107.65	105.48	106.19	106.37	105.25	105.14	105.03	106.22	105.74	105.76	105.59	106.5	105.45	105.59	105.38	106.54	106.06	104.27	105.46	105.23	106.79	105.94	106.23	106.01	105.38	104.82	106.21	106.31	105.56	104.73	104.75	106.36
106.79	104.11	105.38	106.32	104.88	104.69	104.56	106.15	105.79	105.89	103.18	106.18	106.15	105.42	106.8	105.23	105.57	106.16	105.88	106.51	106.4	104.52	106.68	105.25	104.36	105.9	106.82	105.13	104.15	106.69	105.93	105.73	105.68	105.93	105.71	104.78	106.86	105.74	107.11	104.44	105.98	106.28	105.72	104.68	105.04	106	106.15	106.93	104.69	104.8
105.71	105.35	104.99	105.9	105.88	105.58	106.86	105.08	104.56	105.43	105.24	104.62	105.01	106.17	105.87	105.11	105.47	104.77	104.43	105.8	104.64	106.13	106.25	105.22	106.24	104.35	104.4	106.07	104.95	106.3	106.79	105.13	104.64	104.96	104.89	105.51	105.74	105.42	105.57	105.5	103.25	105.83	104.32	105.14	106.24	105.1	105.16	104.72	104.87	105.63
111.71	111.53	111.53	112.44	112.16	110.87	110.86	111.1	110.92	109.51	110.15	109.71	109.33	110.78	111	109.75	110.46	112.06	109.5	111.5	111.75	109.51	112.53	112.21	110.32	111.39	110.52	111.31	109.97	109.87	110.25	111.53	109.92	108.92	110.38	110.56	110.05	110.69	110.27	110.67	110.01	110.19	109.4	110.35	111.57	111.19	111.02	110.25	110.45	110.28
105.04	104.76	106.16	106.08	105.89	105.38	105.45	105.69	105.39	105.83	106.8	106.21	107.16	106.45	106.46	105.64	107.58	107.04	106.53	105.93	103.75	106.82	106.76	106.9	106.39	106.04	107.91	107.72	107.07	106.19	106.25	105.59	105.83	105.46	106.85	104.59	105.62	105.64	106.65	105.26	106.12	104.98	106.73	105.58	106.15	106.71	104.95	106.75	105.04	104.8
104.06	103.71	105.22	103.85	104.36	103.92	104.53	104.24	104.44	105.11	105.46	105.38	104.29	104.76	103.18	103.84	104.07	103.45	104.34	103.39	104.76	103.95	104.57	106.16	104.95	105.04	105.6	105.29	103.02	103.46	103.35	103.36	105.39	106.92	103.74	104.54	104.47	102.35	105.24	104.46	105.2	104.1	104.13	105.17	103.94	103.13	104.85	103.74	103	104.29
111.99	112.4	111.07	110.95	110.9	113.62	112.5	111.84	112.96	111.51	111.44	111.79	113.88	112.66	113.18	111.56	111.74	111.33	112.12	110.99	110.92	112.09	112.72	111.67	113.36	111.18	111.77	112.16	111.87	111.31	113.6	111.01	113.84	112.28	110.9	111.58	111.09	112.24	112.1	112.49	111.79	112.37	112.18	111.86	113.47	111.83	111.08	113.21	109.77	112.81
111.67	112.16	109.96	111.19	111.12	111.22	112.42	111.56	111.9	111.13	111.06	110.84	111.88	111.61	111.74	111.35	111.37	112.22	111.12	111.32	113.43	111.71	112.51	112.73	112.47	110.41	111.6	110.88	111.31	111.51	112.18	112.85	111.41	110.25	112.2	111.1	112.11	111.46	111.54	113.78	111.54	110.46	111.3	110.99	112.8	112.38	111.03	112.29	111.88	110.43
105.54	105.28	104.63	104.88	107.1	105.88	105.76	106.93	106.03	105.69	105.13	106.26	105.62	106.24	104.6	106.65	105.49	107.04	104.87	106.33	104.38	106.95	106.56	105.64	105.79	105.78	108.06	107.83	105.91	104.72	104.83	105.26	105.25	105.05	107.05	105.34	106.29	105.54	105.36	104.84	104.97	105.12	105.9	105.6	104.97	108.49	106.67	105.52	105.81	105.93
106.75	105.62	105.16	106.19	107.18	104.78	106.63	106.21	103.55	105.38	105.85	104.15	106.28	105.73	105.76	105.48	105.08	105.18	106.92	106.59	105.8	104.73	106.02	105.89	105.96	107.03	106.46	106.35	104.75	105.76	104.81	105.51	105.98	105.2	106.91	105.11	104.75	106.94	106.51	105.99	104.37	105.31	106.68	106.94	104.39	105.42	106.25	104.83	106.15	104.95
110.32	110.94	110.07	110.04	109.28	110.03	109.02	110.04	109.99	107.83	110.52	109.1	109.78	109.27	111.16	110.1	110.18	109.6	109.31	111.09	111.68	110.78	108.73	110.35	110.57	109.51	109.95	109.4	110.3	109.75	111.29	110.67	110.38	110.12	112.17	111.23	110.31	109.06	108.62	110.98	109.57	110.23	110.37	110.98	110.76	109.36	110.83	110.96	109.62	110.28
104	106.33	105.88	105.08	105.57	104.34	107.36	105.05	104.81	104.51	106.69	105.16	104.69	105.06	104.61	106.34	105.87	104.9	106.14	104.42	105.9	106.77	104.98	106	105.07	104.61	105.7	105.45	103.94	105.95	104.47	105.71	105.73	105.79	104.82	103.79	104.9	106.45	106.26	106.99	107.08	104.04	102.87	105.98	108.2	104.01	105.85	106.33	106.15	104.13
103.97	106.04	104.27	104.78	104.47	104.7	106.11	105.86	105.63	106.08	106.83	105.13	105.56	105.32	106.63	105.43	105.53	105.69	106.03	107.38	104.65	105	105.38	106.6	106.62	104.14	106.36	105.25	105.63	106.29	104.78	105.99	106.04	105.39	105.82	103.39	106.67	105.55	106.04	105.16	105.07	105.23	105.7	105.91	105.02	105.49	105.42	104.91	104.15	103.35
105.3	108.59	106.37	107.57	106.63	107.15	108.17	106.55	106.79	107.79	107.15	107.32	106.86	107.83	106.44	105.93	107.43	106.68	107.3	106.07	106.69	108.32	107.89	106.76	106.15	107.3	107.67	107.16	106.62	106.38	105.44	107.17	106.19	107.24	106.31	106.64	106.09	108.47	107.61	108.45	106.58	108.38	106.23	108.3	107.14	107.64	108.68	106.06	108.56	108.94
105.9	105.87	107.13	107.34	105.94	105.66	106.29	106.15	105.34	104.68	104.78	104.58	106.19	106.02	106.36	105.15	106.79	104.58	104.98	106.12	106.9	105.09	104.76	106.87	104.96	105.77	106.59	104.13	105.46	105.52	107.83	105.14	106.2	105.75	106.32	105.56	106.67	104.95	105.93	105.4	104.07	103.97	105.29	105.78	106.65	106.58	105.64	105.29	108.36	105.28
105.08	105.59	106.02	105.04	105.92	106.83	106.54	104.36	105.26	104.99	105.31	104.86	105.81	105.44	105.57	105.14	106.19	105.84	104.62	107.38	104.18	106.4	105.04	105.81	106.28	105.33	104.5	104.51	105.7	106.55	105.06	105.2	106.13	105.12	105.39	106.53	104.43	105.37	105.12	105.53	106.11	104.83	104.6	105.23	105.81	105.64	105.12	106.39	105	105.52
111.71	110.52	109.91	112.02	110.27	112.2	110.05	109.53	111.49	110.14	111.78	110.92	109.39	111.75	112.8	108.43	111.23	111.52	112.3	111.49	110.57	111.61	111.57	112.64	112.31	110.14	109.1	111.54	109.98	112.04	112.91	111.33	110.84	109.96	110.3	109.27	110.78	112.17	109.44	112.39	112.28	108.95	111.36	110.16	111.93	111.16	111.23	112.01	111.11	110.94
106.25	107.2	106	108.37	108.18	105.98	104.15	107.5	107.41	104.73	107.47	106.63	106.74	107.66	105.87	106.03	105.85	108.92	106.14	106.08	105.57	107.99	105.29	106.55	107.22	106.22	106.45	107.73	107.33	106.44	106.88	105.62	107.37	105.82	105.88	105.48	106.73	106.9	107.96	106.92	106.5	107.8	107.21	107.62	105.23	107.66	106.28	107.42	106.67	106.06
99.815	97.724	99.987	100.26	99.518	98.587	99.219	99.808	99.466	100.13	99.557	99.95	100.12	100.15	98.932	100.41	101.15	100.76	100.82	99.623	100.08	101.28	100.18	100.72	100.94	100.48	99.949	101.36	100.95	100.81	100.79	100.78	100.41	100.2	100.07	99.771	100.63	100.32	100.06	100.17	102.19	98.738	100.85	101.23	101.09	99.327	99.304	99.555	100.12	101.14
110.46	112.69	113.46	110.48	111.87	111.7	111.28	111.04	111.76	110.61	111.5	111.53	111.75	110.96	109.72	111.22	112.18	111.88	111.89	113.11	113.7	111.28	110.63	110.97	112.57	112.24	112.69	111.9	111.65	112.62	110.56	111.98	112.26	112.99	111.54	111	112.28	113.62	112.35	111.1	110.69	112.04	112.29	112.25	111.6	112.88	113.91	112.15	113.01	112.9
103.71	103.33	103.72	105.55	104.48	104.27	103.98	104.89	104.45	104.98	103.84	104.19	103.12	103.13	103.6	103.41	103.93	105.24	103.55	104.16	102.87	104.43	103.35	105.5	104.17	105.15	103.69	104.06	104.88	104.93	103.61	104.88	102.79	103.49	103.68	104.55	103.91	104.21	104.53	104.02	104.97	105.5	104.29	104.46	105.02	104.57	105.64	104.44	103.74	105.15
106.63	106.54	107.1	106.88	105.88	107.16	105.8	106.58	105.5	106.68	106.2	105.51	105.78	106.7	107.44	106.2	107.6	107.66	107.32	105.89	104.12	107	106.21	106.87	106.49	107.42	106.08	106.48	104.47	105.44	105.45	106.55	105.62	104.77	108.17	105.42	106.53	106.14	107.87	106.85	106.79	105.46	106.93	106.61	106.04	107.2	106.46	105.66	104.92	106.58
110.74	109.49	109.93	109.86	110.76	109.14	110.26	110.23	108.66	108.82	109.93	111.04	110.05	110.74	109.35	111.67	108.89	109.11	110.32	109.75	111.34	110.92	107.88	111.03	110.41	110.2	110.26	109.41	112.46	109.03	110.23	108.82	109.58	111.63	110.28	109.11	111.12	109.32	108.97	109.04	109.81	108.82	111.34	109.26	108.95	110.36	108.99	109.87	111.02	109.83
107.18	104.88	105.8	106.76	107.65	105.76	106.15	106.46	106.73	106.8	105.36	106.14	105.78	105.68	105.3	107.61	106.86	104.3	105.5	106.37	104.52	106.21	106.52	107.34	105.79	104.58	107.31	106.33	105.72	106.04	104.36	106.08	107.14	106.27	105.27	105.41	107.1	105.34	105.27	104.18	105.86	107.27	107.79	106.43	105.82	106.6	106.33	106.34	107.26	105.87
110.34	111.15	111.52	112.18	110.88	111.64	111.87	111.97	111.69	112.01	110.09	113.72	111.44	111.78	111.68	113.01	112.46	111.36	111.16	112	112.25	113.15	111.02	111.82	110.57	112.94	112.39	111.49	110.89	110.32	111.68	112.41	112.98	110.05	110.84	113.01	112.28	111.19	111.95	111.36	112.37	112.31	110.95	111.29	111.8	112.47	111.03	112.51	111.73	110.63
106.37	105.56	106.47	106.04	105.49	107.24	106.8	105.58	105.45	104.27	105.56	105.79	105.5	105.92	106.18	106.89	105.48	105.77	103.69	105.57	106.24	105.35	106.22	106.69	105.83	105.22	106.22	105.46	106.39	105.91	105.72	105.7	106.39	108.65	106.59	105.63	107.13	105.54	106.43	106.11	106.1	107.19	105.24	106.05	106.57	106.42	106.99	107.23	105.43	106.84
100.46	100.61	101.59	101.29	99.329	99.965	99.888	100.4	100.27	99.811	98.402	100.38	100.97	101.24	100.54	97.773	100	100.55	99.406	101.39	100.57	99.463	101.5	102.14	98.68	101.34	101.72	99.706	100.93	98.882	100.34	99.247	101.65	99.001	99.015	100.3	100.14	99.496	100.37	100.13	99.846	99.721	100.69	99.352	99.67	100.29	99.177	100.58	99.106	99.941
107.17	107.87	108.36	107.75	107.6	106.46	106.75	108.54	107.14	106.57	107.33	107.47	105.83	106.35	104.55	108.31	108.2	106.24	106.52	106.79	107.18	106.86	107.43	108.36	106.75	107.04	108.34	107.16	106.89	107.07	107.37	106.5	107.82	106.1	106.9	105.74	106.45	105.37	107.05	106.77	106.72	107.49	107.68	107.16	106.69	106.95	108.26	107.39	107.31	107.44
105.45	105.91	106.73	106.39	104.2	105.97	105.25	106.9	105.34	106.75	105.09	105.28	103.92	105.51	106.04	105.18	105.06	106.03	105.85	106.12	107.18	104.68	105.89	106.63	105.82	107.64	105.11	106.18	107.55	105.55	104.67	104.9	104.36	106.88	105.37	106.97	105	106.16	106.32	105.65	105.77	106.4	106.01	106.43	104.01	106.11	106.02	105.19	105.27	106.56
104.66	104.3	104.66	104.24	105.81	104.83	105.07	103.38	104.81	103.95	105.54	104.6	105.85	104.67	103.98	105.93	103.82	103.92	103.91	104.29	104.76	105.07	105.19	104.09	104.51	106.77	104.73	106.11	103.89	107.31	104.44	104.25	105.16	105.76	105.26	107.27	103.2	106.3	106.87	104.9	103.98	104.81	105.34	105.19	103.37	103.89	103.04	104.63	106.38	105.99
111.69	110.73	110.29	111.94	110.68	111.81	111.44	111.57	111.34	113.2	110.14	108.83	112.41	112.65	111.04	111.46	111.69	112.84	111.88	109.91	111.02	111.42	112.95	112.57	113	110.82	111.28	110.87	111.55	111.04	113.13	111.09	111.11	110.36	112.5	110.18	112.3	110.64	111.61	111.38	110.26	110.79	109.27	109.49	110.44	111.06	113.4	112.28	112.48	112.24
112.72	112.43	111.5	114.24	112.69	110.1	112.22	112.23	113.09	112.2	111.68	113.17	111.71	112.22	111.58	111.35	111.1	111.18	111.47	112.64	112.12	110.19	112.85	113.31	112.82	111.7	110.12	112.8	111.58	111.07	114.08	111.43	111.46	111.78	111.92	110.52	112.32	112.61	111.59	111.15	112.49	112.82	112.03	111.14	112.61	113.07	111.71	112.81	112.13	112.35
105.67	106.19	105.12	105.97	105.2	103.68	106.32	105	105.44	105.9	107.53	106.45	105.9	104.71	105.38	105.61	107.25	106.15	104.82	106.32	104.4	106.52	106.36	105.03	106.09	106.17	105.84	105.23	106.23	107.39	104.48	106.61	105.61	106.72	105.9	105.22	105.8	105.67	106.39	106.47	105.85	105.92	106.37	106.48	105.53	105.38	106.82	106.48	105.7	106.31
105.76	105.37	107.07	103.63	105.08	105.49	104.35	104.38	104.7	107.52	105.49	105.8	107.34	106.6	105.78	105.43	105.86	104.71	105.31	106.59	105.78	106.4	104.8	105.45	107.53	106	106.66	107.18	106.54	105.33	105.16	106.68	106.29	103.84	105.05	104.39	104.36	106.1	105.19	106.41	103.68	107.44	104.91	106.35	104.97	105.91	104.65	104.61	107.17	105.21
106.89	105.23	106.75	107.28	106.93	105.32	106.4	104.78	107.27	106.18	104.89	107.48	107.46	105.94	106.41	107.33	106.63	105.36	107.73	105.96	105.72	107.11	106.45	107.31	107.04	105.5	106.46	106.7	104.93	106.03	107.2	106.2	106.47	105.61	105.6	106.35	105.11	106.62	106.96	107.03	104.8	106.47	106.65	106.28	105.82	106.15	105.88	108.03	106.4	105.33
112.23	112.78	111.62	112.17	112.8	112.05	112.96	112.04	113.22	111.41	110.66	112.6	112.48	111.51	111.35	112.12	111	111.81	110.73	112.31	111.24	111.46	111.28	111.56	111.11	111.49	112.01	112.49	112.82	112.19	111.72	112.07	113.77	112.61	110.94	113.02	111.8	112.93	111.17	112.62	111.7	111.49	111.52	113.63	110.86	112.71	111.84	112.01	113.27	111.45
110.16	110.53	107.55	109.87	109.17	109.63	109.98	110.13	110.39	110.71	109.8	110.79	108.87	110.67	110.17	109.94	109.78	110.84	110.26	109.01	109.76	109.42	107.99	110.28	110.51	110.84	109.58	108.36	109.61	109.74	110.81	109.8	111.38	110.57	109.38	109.68	111.07	110.52	109.47	109.39	108.36	109.92	110.9	110.37	110.25	107.65	111.33	109.49	110.31	109.31
106.99	106.72	105.58	107.36	107.46	106.07	107.41	106.31	107.21	106.96	107.76	106.13	106.26	107.17	107.02	107.21	106.22	105.69	105.94	106.83	107.87	107.65	107.09	107.02	106.59	106.85	106.56	105.63	106.88	107.84	105.93	107.25	105.32	107.79	104.66	104.84	107.07	106.81	108.26	106.97	106.65	106.25	107.31	107.14	107.17	107.45	106.16	107.03	106.34	105.49
103.77	104.25	104.18	103.75	103.3	105.3	103.98	104.5	106.1	103.73	104.89	106.65	104.34	103.04	102.88	102.27	103.99	103.53	104.27	103.93	102.96	105.56	105.87	105.07	103.77	103.31	105.44	105.16	104.67	103.03	105.5	102.54	105.31	102.87	105.85	103.83	105.09	105.14	103.82	105.32	104.59	104.06	103.25	103.08	104.94	105.16	103.31	105.28	105.09	105.08
109.69	111.18	110.26	111.79	110.12	110.69	110.28	111.39	109.7	111.61	110.42	112.48	111.78	111.7	109.99	111.04	111.53	111.04	111.05	112.3	111.02	110.74	111.95	110.58	110.33	110.62	110.25	111.21	111.46	111.55	112.14	111.25	110.01	110.19	111.56	109.9	111.41	111.43	111.54	110.83	112.56	109.64	111.35	111.96	110.91	110.97	112.21	111.97	112.02	112.09
105.79	104.64	106.34	106.06	105.07	105.01	105.99	105.99	104.5	106.22	105.68	105.54	106.24	106.82	104.65	105.42	106.2	105.9	106.11	104.34	105.63	105.16	106.21	105.54	104.59	104.37	104.83	105.33	105.71	104.61	104.63	106.26	105.29	104.65	106.01	105.72	104.49	106.01	104.51	105.78	105.32	104.55	103.99	104.3	105.32	105.84	105.15	107.89	104.87	105.95
113.15	111.19	112.08	110.13	111.52	110.98	111.5	110.85	112.64	109.65	111.51	111.29	112.54	110.67	113.05	112.11	110.4	111.36	112.96	112.9	111.32	109.94	111.63	111.01	113.16	111.64	110.12	111.54	112.75	111.87	109.86	111.11	113.26	111.24	113.11	111.8	111.7	111.4	112.81	112.76	112.18	110.84	112.05	111.76	110.04	112	114.61	111.59	112.68	111.61
99.974	100.84	99.066	100.06	99.828	100	101.6	100.06	102.01	100.06	99.709	99.215	100.24	99.042	100.15	100.08	98.355	100.05	98.992	102.4	100.18	101.13	98.695	101.75	98.723	101.37	100.48	100.97	101.2	100.57	99.694	101.4	101.05	99.803	99.602	101.82	100.45	100.04	100.23	100.19	100.5	100.63	100.62	100.23	100.71	99.332	99.845	99.712	99.154	100.49
104.85	105.67	105.82	105.74	105.98	105.46	105.57	105.06	105.63	105.56	105.93	105.96	106.02	105.2	105.89	105.97	105.87	105.61	106.47	106.28	105.18	105.05	105.72	105.88	105.67	104.77	105.46	104.98	106.35	105.81	105.91	104.58	107.98	105.59	104.93	106.97	106.17	104.11	105.05	106.79	105.51	105.32	104.8	106.8	106.31	105.21	105.7	106.34	105.86	105.86
105.57	106.16	104.82	106.86	107.22	106.28	106.22	108.03	104.26	105.69	107.01	105.97	105.75	107.14	106.11	104.59	104.12	107.44	106.98	105.93	106.41	105.29	106.54	109.04	105.74	104.32	104.76	107.42	106.18	107.24	106.62	108.07	108.16	107.72	106.88	106.06	106.31	106.15	107.01	106.7	106.26	105.07	106.91	105.09	105.65	107.24	108.25	107.4	105.15	104.94
99.551	98.057	99.445	101.03	100.2	99.176	98.902	100.29	100.02	100.17	99.278	98.826	99.057	98.748	101.09	98.492	100.3	100.27	99.487	99.933	100.09	99.122	98.003	98.339	100.17	102.15	101.24	98.385	99.102	100.23	98.735	99.78	100.13	100.85	99.991	99.263	100.02	98.398	99.23	100.34	98.785	100.64	100.56	98.706	100.4	99.409	100.51	99.511	99.788	100.26
109.02	109.25	110.49	108.96	110.71	109.98	109.62	109.33	109.38	109.19	112.09	109.45	108.54	110.89	110.98	108.52	110.48	108.99	111.96	108.24	108.65	111.07	111.32	109.56	110.94	110.04	111.21	110.5	110.35	110.14	108.61	108.59	109.34	109.48	110.59	110.45	108.25	109.79	110.69	109.95	109.72	108.88	109.66	109.45	108.13	109.52	109.4	109.73	110.06	109.86
105.57	104.48	104.99	104.83	103.72	104.91	103.8	106.93	104.28	105.07	104.37	104.28	104.54	104.94	105.56	106.56	105.64	106.42	104.56	106.5	106.83	104.65	104.59	104.48	104.84	104.82	104.33	103.53	105.94	104.61	104.28	105.05	105.35	105.2	104.71	105.98	104.56	103.68	105.17	104.32	106.66	104.33	105.15	104.35	104.68	105.39	104.51	106.14	105.05	104.68
107.35	105.11	105.56	103.73	104.61	104.86	105.09	105.83	105.31	104.5	104.86	106	106.48	105.74	104.91	106.68	105.22	105.61	105.92	105.78	106.11	104.67	104.18	105.31	104.54	106.06	107.93	105.91	105.68	107.11	105.02	103.07	105.93	106.94	105.05	105.52	104.7	105.3	105.53	104.75	105.8	103.7	105.2	107.26	104.9	105.24	104.59	105.87	104.59	104.65
103.32	104.19	105.07	105.27	104.64	104.72	105.36	106.4	104.07	104.92	105.43	106.09	104.21	104.15	104.43	103.49	105.16	103.82	105.09	105.76	104.84	104.15	105.67	104.46	105.07	105.45	104.89	105.2	104.33	104.52	104.86	105.5	104.26	104.89	103.36	104.1	105.51	105.17	105.8	104.93	104.79	103.99	104.11	103.85	105.61	104.86	104.47	104.6	106.21	104.53
112.72	112.39	111.19	112.81	112.85	110.83	112.14	111.9	110.12	111	111.23	111.63	112.53	112.37	113.25	110.02	112.23	112.59	112.49	111.44	113.18	112.53	111.49	111.85	111.62	111.76	112.61	112.22	111.91	112.43	112.24	111.95	111.98	112	112.22	110.36	111.95	113.14	112.11	111.27	112.15	112.51	112.26	110.9	112.98	111.72	111.6	112.33	113.52	113.79
113.75	114.52	111.99	112.7	112.14	112.61	110.48	112.83	109.86	113.69	113.06	111.38	113.14	112.01	113.01	113.11	112.74	111.59	113.87	113.17	114.13	113.12	113.74	113.91	112.71	112.59	113.45	113.24	112.88	112.19	113.46	112.49	112.78	111.6	111.68	112.35	111.97	114.66	114.08	114.13	112.53	113.63	113.08	113	113.3	112	112.32	112.19	113.06	112.78
110.49	107.56	111.37	110.02	110.86	111.4	111.51	111.06	110.69	111.06	111.37	110.33	110.62	111.7	109.39	109.53	110.71	109.44	109.74	110.87	110.37	110.72	109.89	110.34	112.9	110.37	110.25	110.03	110.52	109.91	112	109.91	110.96	110.33	110.66	111.77	110.16	110.4	109.27	110.43	111.21	111.12	111.39	110.98	110.2	110.52	111.18	109.09	108.94	110.9
111.02	113.04	111.51	112.87	110.41	109.62	111.09	110.73	108.83	112.76	111.55	111.58	111.63	110.64	111.32	111.21	110.39	111.17	111	111.38	111.84	110.74	111.25	110.5	110.19	111.27	112.08	111.98	111.21	112.22	109.89	111.71	111.62	111.19	110.27	112.04	111.44	112.42	112.93	111.8	111.98	112.13	111.25	111.63	110.73	111.13	110.69	111.59	110.74	112.75
105.28	104.63	103.8	105.18	104.53	104.95	103.89	105.18	104.62	105.15	104.49	104.02	105.45	104.33	105.71	105.09	104.59	104.78	104.56	104.81	103.98	104.05	104.28	104.86	103.37	105.76	104.79	104.77	104.84	105.51	105.02	102.63	103.45	103.69	104.19	105.09	103.22	106.42	106	106.04	104.27	105.57	105.85	106.68	106.17	103.07	104.82	105.28	104.06	105.5
112.63	113.42	112.47	113.3	112.4	112.63	112.21	112.39	111.47	111.87	112.36	111.94	112.5	113.6	113.01	111.93	111.05	112.26	114.59	112.17	112.89	112.87	112.47	113.75	112.32	111.75	112.07	112.93	113.27	112.11	112.21	111.19	113.53	112.27	113.24	112.88	112.67	113.45	112.99	113.73	113.31	113.08	112.56	114.32	113.08	112.42	112.75	112.72	112.64	112.21
111.5	110.97	112.22	111.98	111.57	112.66	111.19	111.32	109.82	110.37	109.39	110.53	111.53	110.26	111.13	111.32	110.55	111.37	111.29	111.83	112.19	111.52	112.6	112	111.75	111.9	110.46	110.54	110.87	109.92	112.08	110.2	111.76	110.91	111.37	110.15	112.72	111.25	112.03	110.45	110.18	111.63	111.69	113.13	111.32	109.35	113.48	112.47	111	111.51
112.81	112.15	112.64	111.52	113.18	112.56	113.03	113.24	112.76	112.93	113.29	111.79	113.65	112.84	112.61	111.78	111.61	113.14	112.23	111.94	110.89	111.6	112.29	112.23	111.61	111.66	112.07	111.78	113.62	113.17	113.42	113.3	112.3	112.14	112.68	112.26	114.05	113.26	111.88	113.48	113.26	113.7	112.34	114.14	112.83	111.86	113.07	112	111.53	113
110.65	111.99	110.64	110.79	109.93	110.38	111.37	111.45	110.53	110.66	110.49	111.68	110.79	112.45	112.38	110.83	112.2	112.3	110.67	111.32	111.65	110.88	112.38	111.78	110.95	112.04	112.37	110.82	111.92	111.41	109.06	110.51	111.73	111.02	111.7	110.25	109.67	112.47	112.2	109.61	111.68	110.27	110.52	111.02	113.03	110.9	110.95	110.28	112.25	112.09
113.55	112.77	112.61	111.51	112.27	111.67	112.56	111.9	112.46	111	110.43	110.77	111.18	111.28	110.42	112.7	112.63	110.43	111.6	111.39	109.62	112.25	113.91	111.9	111.3	110.54	111.38	112.24	112.33	111.5	111.95	112.46	112.81	112.79	112.25	111.1	112.1	110.76	111.03	111.84	110.05	111.97	110.46	112.28	112.39	113.62	111.45	112.09	112.06	111.09
104.22	106.07	107.07	104.14	106.84	106.22	106.03	106.23	104.82	106.62	106.12	104.28	105.93	105.31	104.65	106.4	105.36	106	104.75	105.21	104.64	107.05	106.64	108.08	105.77	107.18	106.65	105.22	106.73	105.3	105.78	104	106.35	107.52	106	107.42	105.97	104.91	105.68	107.25	106.2	105.1	107.02	106.2	106.86	105.57	105.9	106.07	107.68	104.6
100.35	101.82	101.07	99.786	100.35	100.65	99.909	100.39	100.6	100.7	101.49	100.2	99.281	100.48	100.21	100.05	99.534	100.16	100.33	100.93	100.69	100.04	99.621	101.66	100.29	100.72	100.42	101.12	99.914	99.53	101.14	102.13	99.978	100.77	100.4	102.28	99.218	99.804	100.86	100.76	100.01	101.73	101.52	99.618	99.496	100.4	99.401	100.59	99.002	101.02
117.04	117.41	117.01	116.88	116.38	117.52	116.77	117.94	117.72	115.98	116.68	118.7	117.91	117.31	116.99	117.55	117.06	117.9	117.75	116.87	118.29	117.72	117.37	117.78	116.8	117.38	117.79	118.52	117.11	118.73	117.34	117.63	116.75	116.91	116.66	117.35	116.46	117.17	116.78	117.22	116.75	117.05	117.39	117.98	117.56	119.2	117.86	116.76	119.21	118.04
104.76	106.73	105.54	104.42	105.55	104.19	105.82	106.98	104.38	105.71	105.94	104.57	107.06	106.06	106.14	106.49	105.54	106.44	105.43	106.84	105.39	107.17	105.71	105.73	105.34	104.76	105.29	104.69	106.49	107.47	105.87	107.43	104.03	105.16	105.7	105.23	106	106.64	105.6	105.4	105.54	105.19	106.59	104.98	104.36	105.43	107.18	104.32	106.92	106.54
107.46	107.29	105.62	105.03	105.11	106.27	107.22	106.7	104.65	105.45	105.35	106.83	104.31	106.41	105.22	105.98	106.96	106.2	106.73	107.19	106.45	105.79	107.16	106.6	107.13	105.89	105.68	105.96	105.81	105.71	105.31	105.94	105.32	105.74	106.62	105.53	105.68	105.49	106.17	106.47	104.92	107.19	106.14	106.05	106.91	106.32	108.34	106.77	107.36	105.69
100.52	102.75	102.25	100.89	100.58	99.152	101.03	100.2	100.58	100	101.19	101.3	101.32	100.6	101.92	101.76	100.75	102.51	99.057	101.01	102.75	100.08	100.68	100.34	101.12	102.15	101.45	101.33	101.55	100.78	99.567	102.14	100.91	101.45	100.97	100.43	101.17	99.945	101.03	98.98	100.18	101.67	101.92	103.19	101.51	101.54	102.31	101.51	101.83	100.76
104.63	105.84	105.74	106.76	104.67	105.93	104.93	107.58	106.12	104.28	106.26	104.85	104.78	105.77	105.62	105.75	104.83	105.49	105.6	105.63	104.28	104.77	105.03	104.34	102.81	105.74	105.25	105.22	106.66	105.44	106.5	106.74	106.56	105.85	104.98	106.92	105.02	104.23	107.19	105.05	105.12	105.71	105.28	105.46	106.7	106.64	106.09	105.66	105.38	105.99
111.08	110.95	111.69	112.95	113.1	112.84	112.41	112.11	111.6	110.52	112.96	112.1	112.41	110.88	112.01	112.76	112.46	112.97	111.28	111.97	112.98	113.42	111.02	112.74	113.01	111.23	114.06	110.65	111.74	111.7	113.73	113.32	112.36	111.13	112.38	112.35	112.47	112.26	112.09	110.85	111.86	112.51	113.17	111.79	112.23	111.47	110.21	110.59	111.9	113.53
103.79	106.15	105.65	103.85	105.45	104.93	105.03	104.3	104.87	105.39	104.49	106.25	104.29	104.7	105.35	105.14	105.85	105.28	106.3	105.03	104.77	105.31	104.98	106.06	104.43	105.19	105.33	106.81	105.62	105.71	105.81	105.63	104.44	104.68	104.23	104.89	103.65	104.38	105.28	105.67	105.18	104.55	105.35	105.37	104.88	104.91	104.64	106.83	104.72	104.57
100.31	101.34	100.94	100.29	101.81	100.4	101.67	99.868	101.44	100.19	100.06	98.43	101.68	99.163	100.05	99.677	99.241	100.67	99.784	97.744	100.56	101.26	98.893	100.62	98.671	101.44	100.13	100.03	98.65	100.01	100.29	100.22	100.49	99.756	100.02	99.452	101	101.4	100.71	99.861	99.31	100.28	100.8	100.59	100.47	100.76	99.349	99.616	100.49	99.777
103.09	104.66	105.54	103.1	103.61	104.06	104.41	105.78	105.47	105.26	103.92	105.62	104.69	103.53	103.22	106.12	104.56	105.14	103.74	104.45	105.42	104.39	105.02	104.97	104.91	103.85	104.13	104.16	104.62	106.4	105.45	105.83	103.74	105.75	104.73	104.57	103.97	104.21	105.01	103.33	104.55	105.31	105.02	103.19	104.59	103.99	103.47	106.26	104.84	103.54
111.83	108.96	112.35	111.69	110.21	112.22	110.02	110.57	110.29	110.89	111.96	112.85	112.39	111.45	112.71	110.93	111.74	111.3	112.5	111.82	112.06	112	113.02	110.02	111.46	111.09	110.43	112.4	111.15	111.2	111.68	111.28	111.34	112.84	112.66	110.89	112.82	112.82	112.06	112.39	112.16	111.55	111.38	112.65	112.6	112.13	110.98	112.95	113.4	110.22
107.04	106.04	106.17	106.57	105.28	105.28	107.66	107.05	106.29	107.17	106.71	107.02	104.94	105.29	105.49	108.02	106.3	106.27	105.11	107.07	106.25	105.24	105.93	106.56	106.4	105.95	105.84	105.41	105.54	104.33	104.96	106.65	105.98	106.67	105.94	106.8	107.05	105.27	106.52	105.84	106.94	107.47	106.05	107.23	106.04	107.25	106.48	105.97	106.87	106.67
107.94	111.18	111.54	111.16	111.33	110.17	111.69	110.01	111.67	112.34	110.05	109.38	112.28	111.9	110.99	111.67	110.23	110.92	112.56	111.17	110.1	111.45	108.96	110.09	110.9	110.99	111	111.01	111.18	110.49	111.84	109.98	110.05	110.53	111.93	112.65	111.92	111.04	109.75	109.38	110.5	109.56	110.27	111.89	111.43	110.8	111.23	112.27	111.38	111.56
103.67	105.53	106.1	104.66	105.53	104.72	104.86	103.64	104.99	104.06	104.54	105.12	104.17	104.07	105.53	105.4	105.16	104.27	106.19	105.13	105.83	104.91	104.47	104.13	104.35	104.66	106.76	105.09	104.45	103.91	105.88	103.86	104.49	105.51	103.88	102.93	106.14	105.09	104.85	103.38	106.02	105.75	105.54	104.59	105.03	104.31	104.48	105.74	104.96	104.61
111.65	111.88	112.17	112.22	111.53	112.18	112.23	113.46	113.12	110.62	111.84	111.32	111.72	110.68	111.5	110.67	111.12	112.39	112.12	111.92	111.66	112.57	110.98	112.07	112.42	112.01	112.63	111.98	112.56	112.88	111.84	112.43	111.81	110.5	111.38	112.72	111.18	112.18	111.72	111.83	111.62	112.88	112.05	112.91	111.21	110.75	112.31	110.89	109.93	112.17
112.04	110.05	111.72	109.64	112.68	111.92	110.19	112	111.2	110.05	109.5	110.97	112.62	111.56	112.58	112.09	112.21	110.21	110.04	109.39	111.47	111.63	111.05	112.5	110.17	111.53	110.16	111.47	112.52	110.69	112.45	111.25	111.23	110.77	110.03	111.34	111.19	110.96	109.78	110.61	110.49	111.35	110.64	112.01	111.49	110.76	110.64	110.55	111.43	111.76
100.71	100.49	101.41	99.783	100.28	102.03	101.42	98.582	100.6	101.08	100.19	100.44	100.6	101.9	99.626	98.949	98.871	99.526	101.12	102.2	100.23	100.93	101.08	100.91	99.418	99.544	99.598	100.68	101.06	100.66	100.52	101.7	99.054	100.81	99.84	100.21	99.89	102.28	100.35	100.86	100.49	100.65	100.41	101.19	99.906	100.27	101.72	100.81	101.06	101.42
110.39	111.32	112.07	111.02	109.59	109.67	111.98	110.25	111.33	111.53	110.89	110.16	109.98	110.14	110.37	110.64	109.97	110.38	109.9	110.78	111.5	111.53	111.01	111.2	110.48	109.75	111.46	110.64	110.93	111.76	111.34	111.21	111.3	111.01	109.22	111.83	110.67	110.89	110.73	109.96	108.51	110.7	110.72	111.76	112.01	110.35	110.4	111.64	110.33	109.52
117.65	116.72	118.74	117.79	116.77	116.45	118.95	116.66	116.95	117.15	117.84	117.79	117.41	117.85	117.06	117.36	116.86	117.96	116.64	117.94	116.09	118.28	115.75	118.68	118.15	118.65	117.58	118.2	117.93	118.93	118.56	117.5	116.21	116.77	116.75	119.11	119.69	117.3	119.04	115.72	116.03	118.95	116.23	116.8	117.19	117.67	116.36	117.75	116.79	118.47
105.61	104.89	106.12	106.37	105.53	105.81	107.72	106.3	106.16	106.68	107.69	106.55	106.55	107.85	107.64	107.57	105.62	106.8	107.13	106.25	107.32	105.88	106.5	106.26	107.33	107.35	105.2	107.85	107.11	108	105.84	107.27	105.28	107.42	105.63	106.57	107.73	109	105.98	106.55	107.99	108.14	104.54	106.18	106.55	105.44	105.57	106.47	105.88	106.21
106.81	107.49	106.9	106.18	106.57	107.08	105.88	106.58	106.01	106.88	106.59	106.48	106.98	106.98	107	108.31	106.13	105.83	107.08	107.8	106.34	107.85	106.65	106.57	107.04	107.98	106.86	107.34	106.36	107.25	105.89	106.62	106.11	106.76	105.98	106.97	106.94	107.27	105.85	106.84	107.24	106	106.95	106.57	106.56	107.48	106.05	104.64	107.02	106.7
115.72	117.62	116.77	116.56	117	117.88	116.53	116.56	116.03	114.92	116.26	115.83	116.03	116.14	116.44	116.94	116.49	117.44	114.8	115.44	116.87	116.64	115.96	116.31	117.06	115.19	115.7	114.6	116.16	116.37	116.96	117.44	115.76	117.92	115.67	117.25	116.54	115.85	116.2	117.5	116.76	116.56	116.5	117.08	115.88	119.03	115.24	116.47	117.3	114.45
103.03	104.76	104.11	104.16	104.32	104.28	105.34	105.3	104.89	103.29	106.03	104.73	104.84	102.01	104.84	102.38	106.39	104.41	104.48	105.91	105.82	103.67	104.43	103.89	104.97	103.46	104.42	104.6	104.8	105.31	104.92	105.2	104.57	104.33	103.22	104.82	104.26	105.3	103.92	104.63	106.12	102.85	104.98	104.55	103.18	104.04	105.11	106.15	103.9	105.4
111.34	111.08	111.52	109.73	111.54	111.01	110.61	110.89	109.99	111.59	109.23	111.06	110.57	110.32	108.69	111.37	112.27	113.19	111.45	111.63	111.84	112.09	112.25	110.61	109.83	110.48	112.46	112.25	111.11	111.29	110.9	112.96	110.83	111.23	110.87	111.16	111.77	111.05	111.25	111.01	112.04	111.63	112.56	110.98	110.41	111.48	112.48	110.89	111.64	111.03
109.07	111.86	112.25	112.44	109.65	112.34	111.89	110.57	110.42	111.15	111.46	110.69	110.95	110.98	111.39	110.86	112.17	111.54	110.94	109.73	112.1	109.77	110.83	110.68	110.66	111.37	112.6	110.74	110.29	111.5	112.1	111.43	109.99	111.81	111.89	111.34	111.25	110.48	110.8	110.91	110.67	111.91	111.57	112.1	113.54	113.01	110.77	111.81	112.15	111.47
109.73	108.71	111.01	109.85	110.92	110.47	110.61	108.94	110.09	109.03	112.35	110.57	109.52	110.71	110.64	111.38	108.82	110.56	111.97	109.43	109.44	110.76	110.17	110.21	110.53	110.52	111.55	109.27	110.55	108.92	110.62	108.66	108.06	108.87	109.32	109.63	109.51	109.38	109.74	110.7	109.6	110.61	111.17	109.72	109.59	109.96	110.64	112.44	108.72	109.45
105.06	104.17	104.13	102.99	102.39	101.92	106.06	104.95	105.39	104.96	103.15	102.89	104.82	104.62	103.65	104.47	105.84	106.17	105.36	103.32	104.64	105.35	103.85	105.24	103.42	104.37	104.37	104.48	104.48	103.34	104.62	102.37	105.52	103.85	104.09	104.91	103.42	104.13	103.2	103.3	103.6	103.64	104.25	103.52	104.97	103.75	105.92	106.13	105.55	103.56
102.89	103.93	103.71	105.36	105.16	104.5	104.62	103.03	103.22	104.81	103.98	104.55	103.46	105.03	104.52	103.52	105.18	104.4	105.1	105.26	102	105.43	101.41	102.75	104.51	103.9	105.28	104.58	104.33	104.61	105.2	103.91	101.89	103.15	105.09	103.71	104.05	103.95	104.02	103	104.09	104.88	104.2	104.9	104.37	102.82	103.2	105.17	103.95	104.26
105.94	106.25	107.26	106.25	107.44	105.89	104.95	106.49	105.36	105.62	107.66	107.88	107.63	105.76	105.38	105.11	106.83	105.74	105.92	106.7	106.03	105.93	106.8	105.09	107.94	106.6	106.18	105.55	108.02	106.43	105.38	107.38	105.17	106.84	105.25	107.36	105.94	107.09	106.73	106.22	106.4	105.31	106.78	106.62	105.86	105.54	106.85	106.03	107.28	105.89
111.44	111.6	111.99	111.88	110.52	110.51	111.38	110.91	111.61	110.74	110.67	110.61	112.05	110.93	111.81	111.01	111.17	111.68	110.39	110.92	110.99	111.04	111.85	110.98	111.97	112.13	111.27	111.88	110.6	111.34	111.5	110.19	112.25	110.47	109.2	111.44	110.99	110.26	111.47	111.42	110.68	111.92	109.45	111.75	111.55	110.22	113.13	111.21	110.93	111.01
107.24	104.82	104.69	106.19	104.54	106.16	107.23	104.24	106.93	106.95	104.36	106.52	108.71	107.06	106.17	106.09	106.05	105.79	105.11	105.85	106.84	105.89	105.1	106.01	105.53	105.08	105.92	106.65	106.24	104.72	104.23	105.52	105.89	107.3	103.59	107.34	106.34	105.99	105.48	105.75	105	105.32	104.43	105.99	107.18	104.83	105.46	106.44	106.96	105.06
111.11	111.49	110.2	111.41	110.16	111.22	111.59	110.13	111.9	109.82	111.85	111.02	111.55	112.55	111.87	110.37	110.48	111.15	110.45	111.84	111.87	109.81	109.49	111.29	111.68	110.13	111.23	111.45	111.19	110.77	112.99	112.32	111.21	110.32	109.74	110.29	110.93	110.25	111.63	111.63	110.3	112.33	113.12	111.51	112.64	111.05	111.09	109.17	110.91	111.37
111.97	110.76	113.08	111.72	112.67	112.97	112.04	110.48	110.98	110.22	112.61	111.25	110.35	111.5	113.42	112.59	113.02	112.77	110.88	112.8	113.57	113.2	112.37	111.3	111.79	111.22	111.06	112.48	111.64	112.24	111.05	113.92	111.28	112.45	112.71	114.05	110.81	112.5	113.17	111.24	112.13	111.52	111.21	111.13	111.04	112.45	111.09	110.65	112.17	112.4
106.08	107.56	107.17	104.76	105.22	104.84	104.31	106.23	106.31	105.38	104.28	105.81	106.61	104.62	105.59	104.48	105.88	107.19	104.64	105.17	104.88	107.3	105.7	106.25	107.16	103.43	105.34	106.3	104.24	106.13	103.97	106.8	105.08	105.73	104.87	105.5	106.37	104.48	106.32	105.48	105.67	104.07	104.97	106.36	105.62	105.42	105.97	105.62	106.23	106.5
106.18	107.74	107.02	107.92	106.41	107.13	106.74	107.31	106.04	105.43	106.49	106.58	105.82	105.85	106.92	106.36	108.82	105.9	105.42	106.1	106.33	107.72	106.51	106.26	106.03	106.01	106.32	106.05	105.64	106.65	106.6	106.01	105.49	107.16	106.61	104.93	106.56	105.93	106.59	107.31	105.42	105.46	104.94	105.69	107.98	105.66	107.77	106.66	107.25	105.5
105.69	105.06	106.22	108.12	105.11	105.24	105.45	105.74	107	106.25	106.21	104.92	105.83	105.67	105.36	107.35	105.95	105	106.71	106.39	105.44	105.01	105.89	107.43	106.67	106.2	104.95	105.22	104.2	105.87	105.2	106.18	105.52	105.98	107.58	106.17	105.72	104.48	106.82	106.59	105.69	106.47	107.8	106.1	105.89	107.26	107.11	106.21	108.12	105.09
105.97	104.39	105.5	105.56	104.01	104.77	103.26	103.92	104.5	104.41	103.83	105.25	105.76	104.29	106.6	104.23	104.63	106.15	103.78	103.43	105.8	104.97	105.19	103.71	105.06	104.16	104.57	104.44	105.02	105.38	105.05	106.4	107.51	104.88	104.96	104.99	103.7	105.31	105.05	105.15	105.08	103.79	105.37	106.02	106.85	105.02	104.18	104.49	103.79	105.81
100.52	101.79	101.06	100.21	100.65	100.71	100.14	102.05	100.85	100.98	101.02	100.32	101.37	100.69	100.09	100.52	100.76	101.31	101.08	103	100.32	101.37	102.82	100.38	100.07	100.23	102.69	101.93	101.27	101.14	100.46	102.4	100.74	99.964	101.87	100.81	100.72	99.621	101.08	101.42	100.06	102.19	101.54	99.864	101.04	101.6	101.83	101.74	100.41	102.41
98.15	99.274	99.462	101.52	99.784	98.105	99.084	99.531	99.74	100.72	99.176	99.46	100.39	100.73	99.382	99.784	101.39	98.631	99.547	100.76	99.568	99.045	100.65	98.784	100.32	100.09	99.486	98.995	99.651	99.248	99.508	100.7	99.873	99.097	99.744	99.063	99.549	100.17	99.777	101.39	99.78	99.87	100.06	100.98	100.11	99.41	99.899	99.165	101.32	99.511
101.36	99.78	100.7	100.36	101.03	100.51	100.19	101.49	99.626	100.55	101.19	99.722	101.05	101.62	100.96	99.945	101.54	99.282	99.562	100.47	99.254	100.08	100.26	101.09	100.54	100.19	100.61	99.072	101.6	100.1	100.29	99.807	100.59	101.54	99.091	100.01	101.2	101.18	100.53	102	99.561	100.53	98.865	100.6	99.921	100.27	100.03	101.38	100.55	99.317
105.71	105.55	105.86	107.01	104.95	105.78	105.34	104.7	106.65	106.3	107.13	105.1	105.68	105.48	105.53	105.67	103.76	104.93	105.87	105.02	105.19	106.05	104.64	106.47	105.99	107.25	106.54	105.91	105.06	105.72	105.53	104.44	105.3	106.09	103.66	104.71	105.06	105.91	105.38	104.63	106.03	106.04	105.67	106.76	107.15	105.69	105.57	106.18	105.68	105.19
110.17	111.7	111.28	110.38	111	111.46	110.85	110.56	112.37	110.16	113.38	111.86	110.47	112.35	112.17	110.64	110.05	110.82	112.32	112.79	112.52	112.49	110.64	111.78	109.43	110.61	110.41	108.94	111.24	111.75	111.34	112.41	110.39	110.55	111.59	111.66	110.24	112.13	110.75	110.4	111.06	110.56	111.87	110.29	110.81	112.28	110.91	109.19	111.25	110.83
105.65	107.58	106.68	108.41	107.1	108.52	106.9	106.63	105.94	107.07	107.61	105.16	106.23	106.49	107.21	107	105.22	105.85	108.57	106.22	107.93	107.42	106.34	107.31	106.46	106.13	107.17	107.41	105.3	108.13	106.66	107.11	106	107.92	107.69	106.62	106.59	106.43	106.95	108.34	106.05	107.61	107.61	106.11	106.52	107.28	106.13	106.41	105.62	106.39
103.68	104.98	105	102.88	104.62	104.06	103.57	103.7	104.74	103.95	104.09	105.1	105.08	103.06	104.33	104.68	104.68	105.28	103.65	104.19	105.21	103.25	102.86	103.33	103.6	104.89	103.88	105.77	104.4	103.95	103.79	105.84	103.45	104.75	104.5	103.09	104.83	104.54	103.55	102.3	103.92	105.02	104.54	103.14	103.33	103.56	102.97	105.15	104.54	104.9
104.29	106.12	107.29	106.54	105.18	107.86	106.17	108.04	106.3	106.88	105.9	104.8	107.38	105.77	107.46	106.26	108.68	107.72	107.1	106.12	107.55	106.8	106.77	107.73	105.62	105.23	106.05	107.9	105.31	107.2	104.98	105.96	104.55	106.27	107.05	105.49	107.04	106.43	106.92	105.77	107.59	106.26	105.61	106.51	107.98	107.24	105.45	106.43	106.32	105.76
100.1	99.667	99.44	101.47	98.529	98.703	99.577	99.75	99.332	100.69	100.64	99.305	99.562	98.594	100.11	99.575	99.345	100.1	100.17	99.207	99.813	100.37	100	100.36	98.208	99.055	100.51	100.71	99.035	99.318	99.357	99.208	99.257	99.159	100.91	100.22	97.771	99.951	99.605	99.201	99.003	100.47	100.18	100.14	99.842	99.173	98.315	99.63	100.06	99.569
100.58	102.49	99.732	101.84	100.51	101.89	101.25	102.37	100.44	101.92	101.77	100.99	101.61	101.08	100.99	101.11	100.42	100.87	99.536	101.03	101.79	101.16	100.71	100.74	101.83	101.54	101.71	101.59	101.81	100.57	100.76	101.24	99.211	100.76	100.74	102.48	100.65	100.4	101.15	101.06	100.97	101.68	100.88	102.43	100.54	101.02	100.59	101.78	100.95	101.37
105.33	105.26	105.02	105.43	105.82	104.84	104.83	105.49	105.94	106.28	106.47	105.92	105.36	105.78	105.26	105.31	104.59	104.97	105.08	105.04	105.54	105.7	105.82	105.69	105.13	106.26	104.79	106.95	105.95	106.27	105.19	104.62	106.05	104.07	105.77	106.83	104.8	105.46	106.04	106.49	104.14	105.23	105.09	105.87	106.6	105.27	105.79	105.11	105.43	106.38
99.05	99.859	99.766	99.716	98.913	100.27	100.57	100.04	98	100.5	99.142	99.771	98.511	100.2	100.74	99.073	98.441	101.07	99.612	96.966	98.93	99.148	100.78	100.01	100.03	101.09	101.37	99.688	99.475	100.05	100.68	100.58	100.23	99.118	101.34	99.672	100.34	98.713	99.634	99.319	100.49	99.849	99.556	99.23	99.383	100.11	100.32	97.593	98.058	100.31
101.12	101.31	101.04	99.078	99.416	100.41	100.38	100.7	100.91	100.55	100.32	100.23	101.81	100.48	101.13	100.67	101	100.9	100.98	100.89	98.5	99.536	98.97	99.972	101.46	101.54	100.35	99.308	101.32	101.19	100.85	101.33	101.54	101.19	99.145	101.14	99.279	100.33	102.1	100.97	98.83	100.17	99.507	101.83	100.32	101.24	99.334	100.09	100.86	99.451
99.886	100.03	100.85	99.117	99.498	99.525	98.637	99.995	97.33	98.536	98.925	99.293	100.26	99.22	100.21	100.35	100.57	99.504	99.195	100.96	97.794	98.849	100.25	99.596	100.44	100.39	100.14	100.15	100.14	98.642	100.89	99.178	100.33	101.44	99.406	98.048	100.48	101.16	98.949	101.59	99.204	97.956	100.22	100.48	100.41	98.825	100.22	99.573	99.877	99.687
104.94	104.44	105.83	104.81	104.74	105.08	105.17	105.9	106.08	105.72	105.59	107.12	106.67	105.58	107.3	106.21	105.71	106.66	104.86	105.07	106.35	104.97	107.28	106.07	106.71	104.04	104.34	105.07	104.1	105.38	104.55	105.6	106.47	106.55	104.89	105.24	105.17	105.95	104.92	105.69	105.15	105.83	105.18	105.93	105.84	104.31	107.35	105.62	105.43	107.16
112.09	111.8	111.26	109.03	111.36	112.4	112.06	113.17	110.95	112.13	111.69	112.51	110.83	109.05	111.34	112.64	110.97	110.82	112.38	112.77	112.4	112.23	111.83	111.89	111.18	112.26	113.05	110.45	111.26	112.06	112.88	110.4	111.54	112.29	110.83	112.24	111.6	111.2	112.17	112.29	109.48	113.44	112.68	109.6	111.05	111.26	110.63	110.71	112.2	111.27
112.29	111.01	110.84	111.82	111.03	111.94	111.99	111.68	111.69	111.83	111.82	112.09	111.49	112.01	111.36	111.07	112.07	112.39	111.47	112.1	110.12	109.58	111.34	112.91	110.2	110.34	109.78	111.75	110.99	111.41	112	110.85	112.91	111.46	113.09	113.21	111.66	111.92	110.46	112.28	111.94	111.39	111.33	111.01	109.68	111.7	112.45	111.31	111.33	112.21
118.06	119.42	118.4	119.39	117.77	117.84	118.34	118.86	117.27	118.01	118.66	118	116.96	117.5	116.31	117.54	116.12	116.81	117.99	117.67	115.79	116.65	118.17	116.69	117	117.78	118.9	118.11	119.19	118.47	117.89	117.83	117.69	119.76	119.53	117.62	118.77	118.2	119.02	117.84	116.54	117.13	119.03	117.67	117.99	117.04	116.76	119.14	117.14	117.94
105.65	106.25	106.08	105.12	105.44	105.85	106.51	107.24	104.78	106.86	107	106.29	105.42	106.97	106.88	106.22	106.16	106.17	105.75	105.91	105.42	106.64	105.35	105.34	105.63	106.75	106.61	106.69	104.8	106.25	106.55	106.13	105.06	106.31	106.15	105.73	106.32	105.24	105.53	103.52	105.7	107.55	105.63	105.97	106.23	106.79	106.98	105.95	105.5	106.6
112.55	111.86	112.96	112.54	111.87	112.06	112.57	113.32	110.73	111	112.47	111.42	112.66	111.65	112.79	111.98	113.28	112.49	112.24	112.14	112.71	112.05	112.11	112.39	110.27	111.86	112.51	111.65	111.38	113.07	112.11	113.23	112.13	113.12	112.27	112.18	112.54	112.82	113.47	112.74	111.39	111.49	112	111.5	111.81	111.23	112.95	111.37	112.99	111.85
110.52	110.21	112.28	111.66	109.18	109.08	111.5	109.65	109.22	110.28	111.44	110.92	110.95	110.93	110.35	109.94	110.48	110.49	111.27	111.21	110.69	112.66	111.09	110.98	110.03	110.21	110.28	109.62	111.13	110.66	111.31	109.83	109.14	110.69	109.46	109.97	112.25	110.17	110.25	111.05	111.26	110.4	110.6	110.72	110.92	112.18	110.22	110.89	112.65	111.06
107.75	106.52	105.45	105.11	106.14	106.55	106.38	105.49	105.75	105.85	106.48	105.88	107.25	107.34	106.79	106.33	104.59	107.99	105.16	105.05	106.53	107.22	105.01	105.58	104.51	105.58	104.99	108.29	106.81	104.44	104	105.75	107.46	105.55	106.45	106.62	106.48	105.66	105.28	105.89	106.08	106.13	106.32	104.86	105.85	105.72	105.76	104.88	105.45	107.34
105.81	105.11	104.48	103.96	105.43	104.6	103.66	103.9	104.22	103.45	103.8	106.26	105.75	103.5	105.15	104.53	102.92	103.91	103.4	104.42	103.41	105.4	105.08	104.97	103.93	104.72	104.2	103.89	104.29	105.16	102.53	103.66	104.25	104.41	103.61	102.89	103.14	105.13	103.9	103.82	105.52	103.01	103.69	103.63	102.6	103.86	105.73	103.45	104.22	103.16
108.3	111.6	109.21	109.67	111.03	108.72	109.84	110.99	110.02	111.6	109.42	109.49	109.33	108.91	110.28	110.66	109.22	109.03	110.06	108.17	108.76	111.14	108.87	111.73	108.52	109.16	110	109.49	109.17	109	108.91	108.86	109.68	108.54	109.61	109.8	109.05	110	110.55	109.89	108.92	109.9	109.35	110.96	109.08	110.28	110.37	109.49	108.84	110.44
98.943	99.532	99.81	101.25	99.585	99.341	100.2	99.657	100.57	101.81	99.645	99.123	100.56	99.667	100.75	99.063	101.14	101.32	99.745	99.581	100.27	99.692	100.69	99.186	100.56	100.45	99.906	100.1	99.144	98.479	98.708	100.14	99.774	99.595	99.877	100.87	99.681	99.946	98.811	98.865	99.877	98.904	101.39	100.55	101.59	100.8	99.621	100.48	99.821	100.28
110.77	112.32	112.02	111.32	111.61	111.79	112.32	112.01	112.86	112.87	113.62	111.62	111.72	111.65	111.75	112.86	113.17	112.87	112.65	112.33	111.09	110.89	112.58	111.7	112.06	112.65	111.66	111.49	111.97	112.45	112.52	112.75	112.94	112.37	113.13	112.16	111.43	111.93	113.66	111	112.68	112.62	112.66	113.19	112.32	112.24	112.09	113.33	111.3	111.49
112.73	110.49	110.85	111.08	112.17	110.67	111.34	110.87	111.37	110.43	110.81	110.9	111.32	109.83	110.62	110.62	111.16	109.94	110.86	113.09	111.9	110.92	109.82	110.4	111.36	110.42	110.92	110.96	110.33	110.47	111.25	111.09	111.14	109.65	111.51	110.78	110.22	109.79	111.86	112.61	112.05	110.92	113.97	110.16	109.93	111.37	112.08	111.18	110.24	110.71
112.39	112.18	110.59	111.14	111.34	110.4	111.82	112.78	110.09	110.51	111.44	111.2	111.09	111.75	110.93	111.88	111.21	111.53	112.14	110.19	110.18	112.03	111.22	111.79	110.7	110.06	110.59	111.35	110.94	110.73	110.68	110.73	111.72	112.74	112.21	111.5	111.79	111.08	111.53	111.39	110.52	111.78	111.26	110.9	112.1	111.54	110.7	111.28	111.56	110.87
106.23	106.51	104.95	106.53	105.83	105.69	105.42	105.98	105.9	106.48	106.24	105.85	105.11	106.39	106.21	106.74	106.69	106.36	107.04	107.46	106.26	105.9	105.91	105.29	107.28	105.46	104.81	105.6	105.09	105.24	106.58	108.41	106	104.95	106.59	106.01	105.86	105.74	105.63	108.18	104.99	106.4	106.19	104.91	104.77	107.91	105.55	104.6	105.95	106.83
106.02	105.6	104.48	105.11	105.08	104.58	105.87	105.87	105.13	105.93	104.58	103.57	106.06	105.56	105.83	104.18	104.62	104.36	106.24	106.92	106.37	104.51	105.61	105.81	106.16	105.71	106.24	105.27	105.14	105.74	106.29	105.59	106.84	105.52	105.16	104.26	106.04	105.92	106.42	106.4	107.09	104.13	107.09	105.3	105.95	105.02	107.16	105.01	106.49	106.58
105.61	105.91	106.6	106.25	105.22	104.79	106.48	106.03	105.06	106.84	105.89	106.91	108.53	105.63	106.18	107.39	106.29	106.41	106.31	105.75	104.64	105.91	105.28	107.81	105.06	106.02	105.79	106.45	106.35	106.56	106.04	105.5	106.76	106.72	107.91	106.64	105.97	108.05	106.08	105.79	106.43	105.67	105.69	106.94	105.83	107.32	107.51	107.55	104.59	107.4
106.53	105.19	104.8	103.98	103.33	104.43	104.44	103.73	104.5	105.01	104.81	105.35	105.39	104.36	104.14	104.73	104.49	105.7	102.65	104.3	105.67	105.03	106.1	104.16	106.58	104.35	104.42	103.6	104.56	103.77	104.87	104.95	104.1	105.45	104.8	103.65	104.48	103.2	103.25	106.22	104.93	103.06	106.1	104.65	106.54	105.25	103.84	103.88	102.77	104.8
104.91	104.27	106.54	104.68	106.66	103.64	104.38	106.24	104.68	104.05	105.51	105.95	105.75	106.23	103.55	103.75	105.71	106.57	105.5	105.71	105.74	105.42	105.51	104.75	104.25	105.01	106.32	105.89	106.54	105.5	105.25	105.43	104.83	105.39	106.22	105.87	105.29	106.12	106.63	105.26	106.39	105.18	106.19	106.5	104.68	105.86	105.66	105.52	104.53	105.81
108.22	106.7	107.75	104.87	106.09	107.17	105.89	106.73	107.47	107.41	106.67	106.7	106.26	106.56	106.46	106.53	106.21	106.11	106.07	106.82	106.6	106.7	106.72	107.59	106.31	107.43	106.41	105.56	106.27	107.06	105.83	106.24	106.57	105.72	107.08	106.44	106.59	108	108.9	105.23	106.15	106.09	106.93	106.03	106.48	107.2	106.51	107.47	106.46	107.94
105.84	105.13	104.84	105.53	107.49	108.71	107.52	106.32	105.41	105.15	107.23	105.53	105.88	106.3	106.94	105.24	106.8	105.87	104.66	105.31	106.1	105.69	107.81	105.97	105.98	107.74	104.83	106.12	106.86	105.51	106.23	106.64	105.5	105.21	106.9	106.56	104.28	106.58	106.22	107.03	105.78	106.11	107.55	106.09	106.34	105.83	105.79	107.34	105.82	106.75
100.69	100.56	100.06	98.983	99.029	99.964	100.16	99.263	101.28	99.235	98.726	99.006	99.779	99.148	99.844	99.224	101.43	99.067	100.07	99.824	101.56	99.273	98.997	100.4	101.06	99.128	100.97	99.99	99.652	102.21	99.698	99.931	100.21	99.052	100.66	99.811	99.859	100.17	100.59	99.339	100.52	98.937	101.04	99.187	98.049	100.06	99.803	100.38	100.97	99.964
106.04	106.39	104.58	107.23	106.38	105.98	104.8	107	106.26	106.37	105.09	107.41	105.39	106.06	106.93	106.09	106.29	105.82	105.4	106.9	105.79	105.82	105.52	106.51	107.46	106.44	104.73	105.29	105.8	104.94	105.93	105.77	106.76	105.93	105.87	106.55	106.45	105.72	106.2	106.82	105.2	104.86	105.26	105.39	105.87	104.45	106.56	106.6	107	106.65
106.6	105.08	107.66	105.56	107.11	107.44	105.99	106.14	106.45	105.73	106.92	107.17	105.49	105.96	106.61	106.63	104.93	106.09	105.18	105	105.69	104.9	105.77	105.37	107.66	105.93	105.56	105.71	105.77	106.34	105.81	105.58	106.04	106.09	105.94	105.56	104.91	106.54	106.8	105.64	106.89	106.14	105.06	106.47	105.79	107.02	105.76	106.88	104.6	106.44
105.11	104.11	105.3	105.86	103.91	105.16	103.72	104.81	107.91	104.92	105.32	105.61	103.85	105.39	104.87	105.23	105.34	106.32	105.31	105.9	106.17	105.34	105.12	106.37	105.34	104.03	104.9	104.55	106.48	105.6	104.85	104.94	105.15	105.15	105.4	106.39	105.86	105.36	105.14	105.93	105.09	105.91	104.78	104.54	105.21	105.46	104.5	106.97	105.96	104.38
98.889	100.39	100.47	99.42	99.792	100.54	100.88	100.02	98.461	101.32	100.7	101.95	101.06	101.91	99.746	100.9	100.34	101.04	100.37	100.32	99.832	100.37	100.51	100.92	99.136	100.16	100.9	99.695	100.77	100.14	100.78	100.66	101.28	100.48	100.63	101.14	101.08	100.55	102.81	101.21	99.206	98.756	99.137	100.59	99.413	99.453	101.31	101.76	101.12	99.362
107.99	105.35	106.12	105.1	107.25	105.93	104.16	105.8	107.36	106.04	105.11	106.27	105.38	107.71	105.91	106.74	105.9	106.37	104.8	106.81	105.68	105.36	105.02	104.31	106.42	105.09	104.98	104.88	105.51	105.97	106.3	106.02	105.61	105.98	105.84	105.43	105.62	105.53	106.79	107.27	107.62	106.47	106.69	105.53	107.98	105.65	107.06	107.64	107.42	106.31
113.34	112.03	111.68	112.35	111.08	114.24	111.56	112.41	111.98	112.16	113.05	110.89	111.52	111.46	113.65	112.75	111.23	112.33	112.21	111.74	112.65	111.04	112.26	112.22	113.23	111.06	112.04	111.51	113.41	111.44	112.4	112.4	111.45	113.59	111.92	112.97	113.28	112.28	112.26	112.36	114.77	111.76	111.15	112.34	110.86	111.66	111.76	112.15	111.88	111.79
111.96	112.07	111.85	111.18	113.22	111.44	111.09	110.85	112.5	110.62	110.99	110.86	111.12	112.89	113.46	111.76	113.08	110.03	113.31	110.28	112.23	112.24	110.84	111.57	112.39	111.44	110.74	112.03	110.38	110.98	112.23	111.81	112.54	111.45	110.6	110.49	111.12	111.76	111.27	111.46	111.04	110.54	112.37	109.75	111.74	111	113.08	113.44	111.31	112.01
105.82	105.82	105.08	105.95	105.69	106.16	105.37	105.22	106.42	104.39	104.57	106.55	106.39	104.57	107.69	106.53	105.49	107.01	104.74	104.54	106.17	106.44	105.44	104.65	106.74	106.56	105.47	104.85	106.89	106.83	105.29	104.62	105.77	105.33	106.16	105.85	105.11	105.81	105.47	104.45	104.49	105.4	103.82	104.92	105.46	104.22	104.7	105.74	105.2	105.94
106.04	107.74	106.98	106.78	106.63	107.07	106.54	105.91	107.76	106.54	107.74	106.5	106.44	106.88	108.27	108.33	108.16	107.18	106.41	106.83	106.25	106.79	106.84	106.21	107.7	105.22	107.67	106.21	107.23	105.6	106.7	106.53	107.71	106.11	108.11	105.35	107.08	106.66	107.38	108.61	105.5	105.71	107.35	107.26	107.23	106.93	106.03	107.15	108.25	107.74
111.74	111.18	110.62	111.87	110.83	112.75	110.7	112.07	110.84	110.51	109.41	110.24	109.74	111.45	113.33	110.83	111.69	110.76	111.77	113.1	110.17	111.67	109.66	110.01	109.99	110.72	111.58	111.69	111.18	112.22	110.85	112.17	111.12	110.14	111.03	113.55	112.07	111.62	110.19	111.38	110.77	111.17	110.88	110.39	112.5	112.02	110.61	110.64	111.58	112.63
106.68	107.14	106.79	107.02	107.13	108.93	106.83	107.48	107.03	106.66	107.47	107.65	106.78	108.76	108.87	107.08	108.31	106.7	107.06	107.07	106.96	106.99	106.73	108.86	106.49	106.01	108.01	106.99	106.47	106.88	107.78	106.32	106.89	107.44	108.05	106.94	107.12	106.68	107.01	106.57	105.76	106.47	107.08	106.32	107.68	106.91	107.43	107.68	106.15	107.39
105.11	105.42	106.65	104.66	105.32	105.69	105.54	105.39	107.16	105.55	105.29	104.77	105.27	105.13	106.28	104.3	105.71	104.45	107.42	106.03	105.11	106.13	105.5	106.41	104.17	106.62	105.29	105.79	106.21	105.91	105.11	106.21	105.66	107.08	106.77	105.63	105.25	106.5	106.4	104.77	106.35	107.3	106.09	105.13	105.27	106.14	106.37	104.32	104.93	106.48
106.02	105.35	107.43	105.02	106.58	105.81	105.93	105.56	106.99	106.81	106.64	105.53	106.95	105.4	106.2	104.98	106.76	106.74	106.19	105.74	104.03	106.97	105.34	106.62	106.23	105.47	106.79	105.64	105.8	106.71	105.07	105.29	107.35	106.3	105.96	106.66	106.77	106.59	107.72	105.04	105.74	106.36	106.19	107.99	105.56	106.7	105.95	105.93	105.47	105.56
106.91	105.86	107.61	106.42	107.01	106.45	106.01	106.24	107.18	106.58	105.32	105.8	106.15	107.22	106.86	104.64	104.52	106.11	106.32	106.23	106.33	105.94	105.77	106.48	107.35	106.16	105.97	105.59	105.16	105.04	106.29	106.94	107.16	105.56	106.25	105.77	106.35	106.87	105.7	106.79	105.61	106.09	107.34	106.16	104.41	106.2	107.07	105.69	107.65	105.93
112.71	112.58	112.57	114	112.34	113.49	112.67	113.63	112.57	112.38	113.8	113.08	112.97	112.1	112.27	113.03	111.83	113.4	113.4	112.8	112.84	113.61	113.27	111.54	113.15	111.36	111.77	112.34	112.53	111.95	111.11	111.67	112.89	113.05	112.16	113.27	112.69	113.46	111.83	111.97	112.2	112.28	113	113.43	111.91	111.5	112.42	112.18	113.12	112.17
105.21	105.63	104.39	105.3	105.23	104.32	105.44	104.71	106.63	104.67	105.72	104.89	105.36	104.5	104.78	104	105.27	105.03	105.39	102.89	104.44	104.87	106.81	105.25	105.6	106.43	103.93	104.7	105.64	105.9	105.83	106.41	105.16	104.45	106.89	105.9	107.04	104.37	106.12	105.27	105.61	105.1	105.39	105.48	104.19	105.14	106.9	106.11	104.92	103.97
104.37	105.24	102.89	104.05	103.95	103.52	104.89	103.85	105.06	105.2	105.1	105.57	103.94	104.38	105.34	104.39	104.63	104.53	105.43	104.26	104.29	104.2	105.46	104.67	103.97	103.63	105.18	105.39	105.51	104.61	104.52	103.91	105.82	104.94	103.6	103.82	104.56	104.11	105.04	104.42	105.14	104.62	103.86	105.93	106.2	104.17	105.52	104.41	103.49	105.2
111.4	111.31	111.78	112.37	110.94	109.85	110.84	110.64	110.97	111.36	111.63	111.36	110.19	111.77	111.06	110.95	112.65	112.51	109.09	111.83	111.43	109.34	111.71	112.13	112.45	111.28	109.55	110.85	112.09	111.23	112.14	110.1	111.94	110.19	111.22	113.38	112.19	111.85	112.42	110.77	111.85	112.33	110.97	109.27	110.45	110.28	111.71	110.75	111.29	111.1
113.04	112.32	109.98	112.46	113.56	113.08	112.02	112.21	111.48	112.23	113.14	112.09	111.39	112.98	110.86	112.23	112.16	111.24	112.15	112.38	112.07	111.52	112.1	112.37	111.72	111.09	112.45	112.41	113.61	112.39	112.19	111.9	112.37	111.86	111.34	110.71	113.14	112.19	112.38	109.4	113.18	112.52	111.88	112.98	111.29	111.65	110.53	111.42	111.75	112.18
106.77	106.39	106.32	107.02	106.14	107.14	106.1	106.64	106.51	106.13	107.12	106.89	107.32	106.99	105.89	107.74	108.17	108.14	104.82	107.33	106.73	105.98	106.96	105.45	106.78	106.67	106.8	105.37	106.74	106.83	104.21	106.02	105.59	106.78	105.84	106.85	106.16	106.8	107.67	106.87	108.12	107.12	106.77	106.22	106.16	106.2	106.14	105.3	105.43	107.29
105.45	105.86	106.02	104.81	104.84	105.34	105.49	104.78	104.16	103.52	105.69	104.92	106.07	104.14	103.98	104.46	106.96	105.9	105.87	104.75	105.91	104.28	105.02	104.05	106.25	105.63	105.24	105.99	104.35	105.58	106.32	104.99	105.49	106.25	105.67	105.85	105.01	105.02	105.5	105.42	106.12	103.98	104.95	105.76	105.29	104.81	105.07	104.74	105.56	105.4
111.82	110.38	111.85	112.57	111.15	113.16	111.39	109.53	111.59	110.56	112.69	112.16	110.48	110.37	112.46	111.72	108.73	111.04	111.12	111.4	110.74	110.8	111.2	110.3	110.29	110.86	111.59	111.55	112.52	112.6	110.48	110.58	111.65	110.68	111.14	112.99	110.93	110.9	110.86	112.33	111.08	111.49	111.71	110.6	112.06	112.34	113.09	110.9	111.49	109.94
105.85	106.38	105.54	103.87	107.16	105.76	105.9	105.44	104.93	107.16	106.59	106.34	107.29	105.92	106.06	107.37	105.17	106.21	105.13	105.4	105.59	106.53	106.1	106.87	104.96	106.05	105.44	105.24	106.88	106.05	105.61	103.61	102.92	106.87	103.74	105.85	106.9	104.72	104.48	104.8	106.46	106.25	105.22	106.19	105.21	105	106.59	103.93	107.8	105.75
111.03	111.05	110.32	111.18	109.7	109.32	109.33	109.76	109.88	110.96	109.19	110.17	109.88	110.09	108.32	109.77	109.36	109.77	108.56	111.68	109.27	109.02	110	110.65	109.1	110.31	108.16	109.66	109.41	109.38	109.78	110.45	108.03	108.57	110.88	111.41	110.08	109.73	109.67	109.99	110.55	109.25	109	110.17	109.24	110.26	109.46	109.41	108.27	109.37
106.83	105.28	105.61	105.33	104.25	105.16	106	106.85	103.53	105.94	104.98	105.26	104.59	105.17	106.21	105.41	104.42	105.65	105.37	103.69	106.43	104.43	105.44	104.87	105.91	105	105.16	105.42	105.21	102.22	104.61	105.36	104.08	105.18	105.4	105.57	104.75	104.02	104.1	105	106.22	106.14	105.56	104.42	104.82	104.03	105.28	104.93	107.51	104.88
110.8	110.66	111.13	111.35	111.42	111.23	111.31	111.14	112.88	110.58	109.37	110.66	110.34	111.07	111.42	111.26	110.99	111.14	110.8	109.56	110.22	112.25	111.23	111.07	110.47	111.23	112.22	111.54	112.31	111.23	110.5	111.18	111.59	112.5	110.76	111.92	110.76	112.47	110.82	110.73	111.38	112.3	112.12	112.38	112.42	110.63	110.14	111.29	110.74	111.47
106.67	107.06	106.65	104.78	107.1	107.03	107.54	106.83	107.32	106.85	106.43	106.63	107.82	106.69	108.02	105.88	106.17	108.8	105.47	106.48	106.05	107.12	105.43	107.3	105.87	106.13	106.75	105.91	105.63	105.65	104.63	106.49	107.74	108.86	105.83	106.46	107.83	106.76	107.12	105.84	106.43	106.63	106.55	106.64	105.02	107.38	106.94	107.33	105.22	107.16
106.22	106.98	106.39	105.71	108.37	105.73	106.52	106.02	106.94	105.86	107.06	106.72	104.09	105.12	105.63	106.01	105.11	104.18	107.58	104.95	104.33	105.99	106.75	106.37	106.28	105.82	106.4	106.69	106.39	105.85	105.48	106.41	106.08	106.38	105.65	105.46	104.11	105.37	105.94	105.48	105.26	106.94	106.16	106.43	105.16	106.29	105.3	104.72	104.59	105.8
100.67	101.06	98.786	101.24	99.431	100.87	101.63	100.95	101.65	102.2	100.22	102.56	100.91	101.16	101.62	101.02	100.84	100.29	100.36	101.1	100.23	99.165	101.65	100.26	100.65	100.37	100.69	101.28	100.44	100.07	100.57	100.01	100.86	99.047	100.1	100.3	102.12	102.26	100.58	101.89	100.9	102.32	100.23	101.76	101.21	101.33	101.72	101.07	101.86	101.64
109.26	107.34	106.56	107.93	107.72	106.63	107.08	107.55	106.47	105.94	107.31	106.23	105.96	107.24	105.57	106.95	106.92	106.96	106.44	105.71	105.82	105.92	107.22	105.71	106.64	106.47	106.68	105.24	105.77	107.37	107.74	105.51	106.63	106.57	105.54	108.29	108.24	105.96	107.71	106.06	107.46	106.03	105.76	107.13	105.01	108.44	105.53	104.97	105.84	106.84
99.564	99.305	98.968	98.665	100.03	98.306	100.1	100.32	98.684	98.231	100.96	99.422	99.168	101.01	100.85	99.016	98.927	100.1	100.76	99.87	100.15	99.97	99.572	100.03	98.939	99.375	98.863	100.46	100.17	100.36	100.34	99.205	99.528	100.01	99.368	100.97	98.067	100.18	99.509	98.866	101.12	100.66	101.04	99.522	98.327	99.53	101.29	100.09	99.361	99.826
111.53	109.84	109.09	108.78	111.19	109.29	110.13	109	109.52	109.32	110.08	108.83	107.32	109.19	109.79	110.27	108.93	108.64	109.83	108.98	109.44	110.13	108.14	109.11	109.5	111.04	109.48	109.77	109	108.45	110.02	109.83	111.23	108.41	110.14	110.9	109.93	110.28	109.57	110.27	110.3	108.94	109.33	110.58	109.37	111.04	109.93	109.83	109.77	109.9
105.86	106.53	106.62	105.6	106.66	105.51	105.3	105.12	106.02	105.17	105.78	104.15	104.99	104.93	104.76	105.38	106.34	104.9	106.03	103.91	104.38	105.5	105.08	106.85	105.89	106.46	106.57	105.73	105.36	106.14	106.18	104.8	106.18	104.88	104.67	105.43	105.38	105.23	105.76	106.19	104.95	105.26	105.15	105.05	105.85	105.55	104.35	105.08	106.1	104.52
107.67	107.23	105.97	106.34	107.05	106.08	105.49	106.7	107.67	106.22	106.9	105.34	106.53	106.89	106.14	106.77	105.82	106.09	106.66	107.82	106.42	105.78	104.68	106.04	105.93	107.87	106.4	106.79	106.79	104.86	106.9	105.74	106.86	105.74	106.91	108.08	105.86	106.81	106.53	106.02	107.84	106.61	105.41	106.89	105.93	105.97	105.73	106.34	105.83	106.33
105.78	104.61	105.02	105.1	106.93	106.13	106.42	106.57	106.42	104.79	107.04	106.27	105.42	107.54	105.89	106.08	106.16	105.9	106.41	105.53	105.82	107.61	106.57	105.73	106.39	106.58	105.41	105.91	106.58	105.6	105.74	106	106.41	107.14	108.87	107.75	105.23	106.68	105.87	106.19	105.2	106.19	106.9	106.73	105.63	103.58	105.97	105.65	105.68	106.31
105	106.39	106	103.73	105.91	105.95	104.24	106.25	105.91	106.91	105.65	105	103.64	104.64	105.82	106.59	104.75	104.5	106.4	104.9	106.1	106.62	105.44	106.5	105.51	106.86	106.61	104.93	106.23	104.86	105.44	105.3	104.83	105.25	105.69	104.5	105.99	104.05	106.17	103.34	104.23	105.12	105.5	105.22	105.43	105.85	104.77	106.54	105.72	105.62
103.95	104.74	105.99	104.2	105.18	105.23	104.69	103.01	105.15	104.56	103.88	104.62	105.85	105.81	104.77	104.99	105.52	103.95	103.7	103.14	106.35	104.61	103.92	104.27	104.62	104.28	104.56	104.43	102.68	104.24	103.85	102.98	105.63	104.14	104.93	104.7	105.9	103.93	104.35	103.65	105	103.71	104.24	105.1	105.25	103.98	104.79	105.74	105.51	104.43
107.21	106.77	106.75	107.97	107.76	105.78	107.78	107.97	107.92	106.23	107.62	105.81	108.12	108.17	107.29	107.51	106.62	106.98	105.43	106.86	108	107.54	106.24	107.43	108.48	106.44	106.26	106.7	107.57	107.82	105.86	108.24	106.29	108.48	107.2	106.11	105.68	107.72	106.69	106.22	106.52	105.04	107.31	106.44	106.45	107.21	106.72	107.18	106.3	107.03
105.12	106.65	105.7	105.14	106.13	105.99	104.74	105.33	105.72	106.07	105.47	105.36	105.64	104.6	105.59	105.47	106.15	105.83	104.7	105.06	106.5	104.4	105.33	105.63	105.53	106.54	104.97	105.03	106.07	105.9	105.6	106.51	106.87	104.1	105.18	106.43	105.73	105.53	105.09	105.97	104.49	104.43	105.97	104.25	106.92	105.99	105.56	105.69	104.83	105.58
112.2	111.4	110.75	112.66	110.42	110.7	110.6	110.21	111.99	110.84	111.43	109.68	109.79	110.32	111.01	110.49	110.91	112.34	112.05	111.15	112.76	111.76	110.65	112.56	110.37	111.78	111.78	111.2	111.96	111.22	111.81	110.56	110.82	110.15	109.33	112.08	110.68	111.31	111.38	111	112.07	110.92	111.37	111.83	108.72	111.23	110.84	111.47	110.74	110.53
105.69	105.53	105.85	105.9	105.84	107.8	104.8	104.96	106.51	105.11	106.56	105.27	104.91	104.39	104.38	105.64	104.52	105.12	105.75	105.46	106.13	106.76	106.73	104.87	106.28	105.27	104.02	107.1	105.55	105.58	104.88	106.39	106.45	105.3	105.22	104.19	106.63	104.32	107.12	105.67	105.35	105.22	105.4	106.1	105.48	105.75	104.83	105.56	105.21	105.32
100.26	98.61	99.818	99.503	98.637	99.787	98.528	101.54	100.51	100.76	99.434	98.895	100.43	99.073	99.75	99.351	98.763	99.906	100.05	99.195	99.702	98.863	100.53	98.769	98.79	100.12	99.967	99.417	99.664	100.41	100.32	98.176	99.412	100.25	98.502	101.06	101.5	99.135	101.09	99.367	99.671	98.236	98.449	100.96	99.783	100.24	100.43	99.342	99.884	99.765
105.32	103.53	105.31	105.47	106.89	106.06	106.37	104.22	105.11	105.3	105.33	105.15	103.65	103.93	104.3	103.86	106.01	104.79	104.89	104.56	105.24	106.93	106.21	106.93	106.19	105.79	104.61	105.32	104.44	106.24	104.87	104.57	104.8	104.04	105.98	103.74	106.22	103.93	103.84	106.54	105.25	103.63	104.9	104.61	105.32	104.2	106.54	105.13	105.06	104.31
108.43	105.89	105.96	106.52	105.92	106.46	106.83	107.26	105.92	106.72	105.85	106.6	106.29	106.48	105.44	107.68	107.57	106.1	105.91	106.48	105.26	106.48	105.63	104.82	106.52	106.73	106.1	107.04	105.99	105.39	106.6	104.33	106.93	106.43	107.34	107.2	107.9	105.57	107.28	106.82	106.61	106.81	105.84	106.38	105.63	104.31	105.83	105.8	106.37	104.67
106.75	107.34	106.76	106.58	107.32	106.56	107.68	105.45	107.06	107.23	104.93	106.44	106.69	106.75	106.79	107.29	107.54	107.26	107.47	107.21	106.38	107.41	107.91	107.31	107.84	106.52	106.21	107.18	106	107.38	106.97	106.9	106.38	106.25	105.39	105.5	107.34	107.22	105.84	108.62	106.48	106.41	105.86	105.73	106.62	106.72	107.56	106.09	107.59	107.81
113.44	111.16	110.53	111.43	110.91	112.43	112.33	112.5	113.47	112.24	111.08	111.68	112.73	110.85	111.36	112.49	112.06	112.83	111.54	113.17	111.89	111.49	110.64	113.23	111.21	111.59	111.27	112.94	113.26	112.15	110.41	111.02	112.36	111.54	112.22	110.88	111.32	111.49	111.09	112.74	110.72	111.89	111.77	112.12	111.84	112.18	110.33	111.97	111.34	112.27
103.59	105.9	105.4	105.66	103.58	104.55	105.61	106.52	105.71	106.81	105.93	104.89	105.54	105.37	106.25	105.71	104.7	104.55	105.76	106.62	105.81	105.45	106.39	104.5	105.61	103.2	105.96	105.93	104.91	106.47	106.49	105.68	104.54	105.52	107.34	106.18	105.74	106.71	104.23	105.17	104.99	104.11	104.91	105.23	104.26	104.37	106.17	104.37	107.54	107.07
104.24	104.6	103.77	104.75	105.09	104.39	104.05	104.29	104.1	104.13	103.3	105.25	104.55	103.44	104.81	104.33	102.89	103.16	102.67	103.31	104.34	105.8	104.9	104.52	104.34	104.54	103.87	102.51	103.55	105.26	103.51	102.65	104.92	105.07	104.83	105.13	105.46	105.15	105.33	104.05	103.87	104.62	103.15	104.87	105.49	104.79	104.08	103.17	104.35	104.78
112.34	109.26	109.37	111.18	110.27	111.47	111.71	110.91	111.19	111.34	111.35	111.42	110.24	111.04	111.27	110.24	111.08	110.24	110.9	109.83	109.66	109.35	111.2	109.5	109.84	110.16	109.22	109.79	109.11	110.6	111.4	110.61	111.29	110.25	110.86	109.05	109.39	111.07	108.77	109.62	110.97	110.15	110.53	109.38	109.98	110.23	109.17	110.88	112.09	108.93
104.76	106.06	106.03	105.35	104.79	105.59	105.92	105.65	105.59	105.94	104.59	106	104.46	105.35	106.67	105.34	107.68	105.29	106.01	106.7	105.38	104.82	105.39	106.49	105.43	105.31	105.52	107.16	104.77	105.3	105.16	106.38	106.4	105.56	105.87	108.15	105.45	103.58	106.39	105.97	103.78	105.4	106.13	103.92	106.72	104	104.32	106.27	105.77	107.92
105	105.92	105.12	105.34	106.56	105.7	106.48	106.26	106.99	106.71	104.76	107.2	106.32	106.21	105.82	104.82	106.62	105.21	104.87	107.15	106.72	105.62	105.44	106.7	106.59	106.24	105.86	105.78	105.98	104.87	106.3	105.58	105.87	106.54	104.88	106.44	105.36	108	104.83	107.24	105.53	107.75	105.2	106.1	105.59	105.75	104.77	105.4	106.87	104.59
112.26	112.81	112.41	112.08	112.75	111.93	112.07	112.13	112.52	112.64	112.78	112.26	111.81	112.92	112.62	113.21	110.13	112.5	112.68	111.78	111.61	111.84	111.81	111.42	110.73	111.76	111.31	111.98	112.87	112.47	112.29	112.13	112.01	112.66	111.56	112.3	110.04	111.34	112.13	112.73	110.64	113.71	113.07	110.6	113.8	111.93	113.45	111.8	111.96	111.91
111.73	112.01	110.93	111.72	111.45	111.47	112.69	111.12	109.68	111.29	111.23	111.62	111.72	111.67	111.58	111.8	111.34	111.23	110.91	110.93	112.39	111.29	113.7	110.13	110.48	110.23	111.44	111.36	110.03	111.69	111.27	112.77	112.29	111.26	112.21	109.91	112.53	110.79	112.56	110.66	110.91	111.28	110.99	110.99	112.38	110.46	110.05	111.89	111.92	112.54
105.67	106.4	105.98	104.82	104.57	103.41	105.32	103.79	105.77	105.94	105.12	105.12	105.36	104.49	103.97	104.93	103.72	105.3	103.82	106.42	104.63	104.82	104.06	103.92	103.88	104.48	104.62	105.78	104.48	106.82	104.12	103.3	104.91	104.76	106.33	103.46	104.54	104.96	104.79	105.85	104.76	106.37	104.68	105.87	104.71	104.12	103.77	105.63	104.64	103.83
104.42	104.43	104.36	103.98	104.06	105.78	104.55	103.75	103.34	105.63	104.42	104.76	104.31	105.02	104.77	105.29	103.87	104.48	106.13	103.19	104.27	104.2	104.61	103.5	102.75	104.05	103.74	104.84	104.55	102.69	104.13	104.22	106.26	104.02	104.28	103.61	103.41	104.93	105.04	104.51	102.47	102.69	104.26	104.21	103.99	104.56	104.7	104.65	103.77	103.5
110.59	110.52	111.12	112.54	110.87	112.97	112.58	111.96	111.01	112.27	111.87	112.38	109.9	111.81	112.68	113.6	113.05	111.15	111	112.72	111.81	111.43	113.32	112.37	112.13	111.35	112.05	112.09	112.2	111.34	111.26	112.01	111.32	111.39	112.83	110.99	112.42	112.67	111.69	112.16	111.75	112.52	112.98	113.91	112.04	110.74	112.4	112.51	110.78	110.69
106.12	103.92	106.1	106.04	106.98	104.56	105.24	105.93	104.87	103.15	104.77	106.21	105.29	106.04	105.25	104.92	104.17	107.28	104.87	106.27	104.43	103.7	105.21	105.4	105.22	105.73	105.99	105.51	106.84	104.1	107.09	105.3	106.49	106.38	105.67	104.95	107.86	106.58	105.35	104.65	105.62	105.5	105.45	103.89	104.57	103.85	104.29	104.72	105.92	105.29
105.53	105.8	106.99	105.96	106.49	104.47	104.99	107.16	106	105.26	106.56	105.18	104.61	104.6	105.49	105.31	105.97	104.93	105.89	105.37	106.34	105.51	104.3	106.03	105.26	105.99	105.47	105.52	106.15	105.1	105.39	107.2	104.45	106.99	105.66	104.88	105.94	105.23	105.24	107.65	105.45	104.25	105.25	105.03	104.76	105.63	106.03	104.85	106.03	103.98
106.5	105.93	105.43	106.6	108.36	105.94	107.19	105.7	106.77	105.9	107.49	106.39	107.2	107.27	105.67	105.42	105.26	105.9	106.39	106.2	107.19	106.85	105.87	105.34	106.06	107.35	106.78	105.57	104.44	107.43	106.76	106.26	106.97	106.11	105.97	105.17	105.16	107.67	107.08	106.59	106.71	106.54	106.84	106.84	107.49	106.76	105.87	106.37	107.06	105.79
111.45	111.99	112.37	110.44	111.6	110.98	111.33	111.84	111.4	111.45	112.35	111.69	109.15	110.57	110.76	108.25	112.35	111.05	110.15	111.67	109.93	112.12	112.84	111.42	110.46	110.79	111.53	111.13	111.68	111.65	110.84	111.71	112.21	111.25	110.84	110.25	111.84	111.92	112.41	110.81	113.32	111.03	111.58	111.44	111.74	110.95	110.7	110.5	111.62	110.09
106.29	105.52	105.78	106.44	104.54	107.27	105.97	107	105.88	106.18	105.18	105.86	104.96	107.57	106.08	105.37	107.68	107.84	106.58	107.05	108.07	104.9	105.43	107.76	106.15	106.29	106.48	106.01	106.19	105.5	107.41	107.27	105.96	107.92	106.09	106.25	107.35	106.77	106.26	105.44	105.93	106.17	106.39	106.96	104.96	106.41	106.63	104.13	106.86	106.85
105.31	107.33	104.7	104.74	108.21	105.08	105.07	106.49	104.84	105.94	106.19	106.42	104.57	104.48	105.7	106.88	103.9	105.88	105.47	106.36	104.9	106.6	106.25	105.29	105.59	106.48	107.11	104.64	107.13	104.18	105.02	106.82	105.4	104.42	106.26	105.74	106.31	105.92	104.79	104.98	106.93	106.47	106.45	106.1	106.86	105.2	106.91	106.71	105.55	104.02
107.08	105.97	106.42	104.16	106.01	105.25	105.47	107.02	105.29	104.32	104.73	106.73	104.18	106.51	106.92	105.67	104.55	104.58	106.7	106.22	106.51	105.69	105.35	104.91	104.72	105.99	104.63	103.88	104.68	105.66	104.37	104.25	105.83	107.07	105.45	105.71	104.99	105.4	105.78	106.38	106.36	105.82	104.82	105.93	106.06	107.37	104.26	105.69	105.25	104.72
110.61	110.47	110.78	110.3	108.7	109.5	109.44	110.94	111.12	110.25	110.14	110.19	110.53	110.85	110.68	110.11	109.38	111.01	110.98	110.66	110.42	111.04	111.76	111.16	110.82	110.37	110.61	111.28	111.45	108.91	110.15	111.06	110.63	110.27	110.9	109.86	111.34	112.7	111.14	112	110.18	111.02	110.84	109.73	110.75	111.67	111.91	110.12	110.88	110.43
108.11	105.89	106.63	106.81	106.44	107.07	106.58	106.87	106.11	106.83	107.75	106.2	107.24	108.65	106.08	106.51	107.04	107.69	107.35	105.16	106.77	106.05	106.85	106.04	107.42	106.1	107.44	107.57	107.61	107.45	105.73	106.98	106.46	107.03	108.15	107.13	107.25	107.44	107.39	105.2	107.13	108.08	105.1	106.26	107.61	108.19	107.81	107.81	105.89	106.74
112.82	110.71	111.75	111.67	109.28	110.29	111.24	111.96	112.04	112.37	110.63	112.52	112.05	112.82	111	110.46	110.55	110.84	110.5	112	110.22	110.32	111.32	111.35	112.12	111.26	111.5	112.68	110.68	109.83	110.98	110.83	110.66	110.61	110.2	112.38	111.43	111.87	111.66	111.73	112.53	111.31	111.66	112.04	112.12	112.49	111.08	112.26	112.33	111.63
117.32	117.02	119.76	118.3	116.57	117.18	118.11	117.71	118.63	117.53	117.29	116.25	116.15	118.58	117.58	118.51	117.42	117.05	117.45	119.59	118.09	116.55	117.95	117.43	117.62	117.49	117.16	118.09	117.8	118.82	117.31	116.3	118.32	116.21	115.21	117.48	117.18	117.48	118.1	116.28	117.11	118.44	117.66	117.61	117.26	116.94	117.94	117.34	118.8	117.55
109.6	110.48	110.23	111.26	109.49	110.38	109.13	108.29	110.13	110.06	110.77	109.52	108.38	109.33	110.7	109.53	108.86	109.42	110.99	108.87	108.62	110.4	110.21	110.89	110.93	109.58	110.07	109.89	109.8	109.51	110.09	109.74	109.69	111.39	108.94	110.19	111.02	110.04	109.75	108.73	109.81	109.45	108.06	109.39	109.58	110.2	109.14	110	109.53	110.59
105.34	105.12	103.87	105.66	104.91	104.34	107.17	103.1	105.27	105.2	105.41	105.28	104.37	104.97	104.74	106.62	107.18	106.45	106.21	103.97	104.06	104.35	103.56	104.19	105.61	105.5	105.05	105.52	106.32	104.06	105.72	106.09	105.96	104.51	104.08	104.28	105.72	104.96	103.98	104.66	106.17	106.03	106.4	104.99	105.61	104.78	105.93	106.07	106.08	105.98
107.34	105.45	107.66	105.5	106.47	105.24	107.42	107.05	106.73	107.61	105.66	107.59	106.78	107.33	106.65	106.74	105.83	106.56	107.38	107.09	106.24	107.32	107.99	106.91	106.28	106.57	107.37	105.39	107.34	105.14	106.88	104.36	107.9	106.31	108.07	106.54	106.96	105.92	105.76	106.3	106.13	106.7	106.05	105.66	106.57	105.08	105.58	106.79	105.71	106.32
116.76	118.37	118.97	118.25	117.35	117.1	117.76	118.34	118.2	117.65	118.55	118.32	116.66	119.42	117.7	118.75	118.04	116.91	117.74	118.71	117.25	119.26	118.25	118.4	116.35	118.07	117.45	117.53	117.82	118.36	119.45	116.47	118.1	117.32	116.32	117.38	116.14	118.65	118.87	116.82	117.71	116.18	116.73	116.83	118.77	116.88	118.24	117.29	117.22	118.04
111.07	112.13	110.89	110.02	110.69	111.48	112.56	112.76	112.24	111.06	111.67	111.93	110.57	112.8	111.35	111.3	111.75	111.77	113.51	112.74	110.34	110.83	111.52	110.89	112.71	110.76	111.03	112	110.49	111.46	110.09	111.49	110.57	111.85	110.94	111.4	111.71	109.19	110.94	110.4	111.72	112	113.76	110.36	110.72	111.32	109.63	109.91	111.52	111.13
103.77	103.18	105.44	103.53	103.74	104.23	104.51	103.06	104	102.16	105.55	104.49	104.06	102.69	103.2	104.32	103.46	104.08	103.17	105.43	104.73	104.34	105.36	104.25	103.34	104.72	104.35	102.68	105.05	101.76	103.45	103.67	103.48	103.54	103.76	104.6	103.32	103.47	103.45	105.17	104.34	105.77	104.29	103.46	104.39	104.57	106.08	104.83	102.86	104.85
112.17	112.15	112.77	111.7	112.39	111.66	112.59	110.45	109.22	112.82	110.06	112.84	111.13	111.35	111.96	111.3	111.29	112.18	111.69	111.71	111.99	113.16	110.75	111	112.81	111.68	113.48	111.83	111.16	111.49	111.58	111	114.24	112.17	112.14	112.32	110.08	111.53	111.94	111.99	112.6	113.02	110.56	112.84	112.45	112.28	112.73	111.35	113.01	109.85
104.26	104.53	104.8	105.18	105.16	104.3	105.81	104.64	105.51	104.77	105.32	104.58	105.54	105.82	105.45	105.22	105.55	105.96	106.65	103.27	103.39	104.31	105.07	105.64	106.28	103.89	104.53	104.21	104.42	104.91	103.86	105.41	106.02	104.91	105.62	104.98	105.05	106.05	105.26	105.47	105.27	105.72	105.16	104.9	104.04	104.56	106.15	103.66	105.45	103.82
111.23	110.5	108.94	111.02	108.93	111.24	108.48	108.76	109.91	109.9	109.89	109.67	108.83	110.86	108.28	109.3	109.92	109.01	109.99	109.8	110.05	109.88	109.9	111.49	109.1	110.39	108.59	109.7	109.61	109.9	109.1	110.22	110.34	109.87	109.35	109.78	109.85	109.76	109.6	109.62	110.15	109.23	109.28	112.02	109.14	109.92	110.48	109.02	111.35	110.01
112.39	111.79	112.29	111.14	111.6	111.68	111.34	111.37	110.57	113.01	112.32	112.43	112.21	110.91	111.87	112.16	114.21	111.84	112.34	110.63	112.89	110.95	112.02	112.26	112.28	110.67	110.68	111.62	112.19	112.44	111.16	110.87	111.73	111.85	112.71	111.62	111.58	111.64	112.62	111.29	111.75	112.39	110.61	112.43	111.87	111.2	112.83	112.77	112.54	112.17
115.61	116.11	117.22	116.6	116.57	116.89	118.45	115.69	116.03	115.73	115.85	117.04	116.51	117.65	117.39	115.91	117.03	117.9	115.87	117.16	116.54	115.89	116.78	115.65	115.51	116.74	115.39	115.71	116.23	116.72	116.12	116.65	115.39	115.36	117.33	117.27	116.4	115.76	115.77	116.24	116.71	117.07	115.37	114.88	117.97	115.61	117.5	115.18	115.71	116.35
110.51	111.88	112.19	112.34	112.83	111.01	111.25	110.99	111.21	111.49	110.09	111.55	111.08	111.66	110.96	109.87	110.41	109.57	110.51	111.63	111.18	111.77	111.21	111.82	111.87	112.33	111.39	111.52	110.54	111.39	110.27	111.82	111.06	110.74	111.79	111.84	109.84	110.68	112.09	112.28	111.65	110.04	111.16	112.11	109.74	112.44	110.53	110.05	111.02	111.1
101.93	100.4	101.23	101.94	101.09	101.6	100.24	99.5	101.13	101.38	101.62	100.64	101.38	103.11	101.71	101.35	100.14	100.67	102.26	100.87	103.08	102.33	101.41	101.51	100.21	101.38	101.8	102.58	102.41	101.85	101.11	101.48	100.48	100.55	100.75	100.99	98.961	101.25	100.96	101.77	101.64	101.53	100.46	100.52	99.075	100.9	101.16	100.89	101.49	99.048
100.84	100.98	99.022	99.955	99.408	98.182	99.688	101.22	100.21	99.849	99.045	100.13	99.534	99.708	100.28	98.832	98.549	99.605	99.339	99.917	99.794	98.711	99.11	98.157	100.43	99.574	97.809	100.6	98.544	100.01	98.639	101.39	100.58	98.962	100.38	100.14	99.873	98.951	100.36	98.11	101.11	99.013	99.55	100.49	99.454	99.35	99.492	100.44	101.01	99.448
111.18	111.28	111.5	112.73	109.91	112.14	111.31	112.69	111.25	111.07	113.21	111.33	111.7	112.62	110.73	110.86	110.74	111.61	111.9	111.99	112.79	112.19	112.6	111.85	112.04	111	112.21	111.44	113.19	111.78	111.03	112.48	112.32	112.08	113.02	112.52	112.44	111.22	110.97	110.33	110.74	110.3	112.11	112.21	110.82	111.96	111.26	112.31	110.64	112.2
107.18	107.1	106.9	107.06	107.5	106.56	107.01	107.6	107.27	105.59	107.18	107.48	107.17	106.66	105.28	106.57	108.15	106.14	105.22	107.36	106.13	106.5	108.24	106.74	106.9	106.1	107.65	106.69	104.99	105.76	105.95	106.89	104.52	106.49	106.02	106.01	106.85	106.75	106.46	109.58	106.05	106.45	105.82	105.89	105.27	107.92	106.14	105.84	108.39	106.59
106.09	105.35	106.09	105.79	107.26	105.09	103.4	105.2	105.22	107.4	105.93	104.68	106.83	104.71	104.73	104.05	104.75	104.92	104.74	107.23	105.71	106.88	105.58	106	105.2	105.15	105.58	105.46	105.82	106.42	105.39	103.98	105.23	105.14	105	104.95	105.75	105.79	105.79	105.25	105.67	104.84	106.56	107.58	105.78	105.71	105.47	105.06	103.88	106.79
104.78	105.28	105.93	105.55	105.44	105.77	105.96	105.12	105.6	104.95	106.88	105.47	105.45	106	105.47	105.72	105.14	105.93	104.72	104.5	105.74	104.42	105	104.96	105.73	104.66	104.97	105.6	105.16	105.14	105.49	105.77	106.4	104.63	104.99	105.47	105.56	105.14	105.99	104.82	106.36	105.89	105.71	106.52	104.69	106.15	105.38	104.7	106.95	106.45
98.765	100.37	99.277	99.22	100.21	99.48	99.958	99.762	97.842	100.21	99.298	98.815	100.25	99.856	99.256	99.78	100.51	98.82	99.298	99.771	99.246	99.088	100.7	101.11	101.32	100.14	100.12	100.06	99.455	99.302	101.31	100.5	101.27	99.542	100.26	100.77	99.355	100.84	101.12	97.798	98.87	100.41	100.5	99.88	100.56	98.906	99.566	99.816	99.725	99.853
112.46	113.09	112.67	113	112.64	111.83	112.31	112.64	114.03	111.58	110.18	111.54	112.7	112.05	113.6	111.88	112.24	111.87	110.81	113.4	111.4	109.88	110.96	113.07	113.27	112.34	111.57	111.95	113.07	112.23	111.86	110.91	110.72	111.26	112.42	111.02	112.52	112.56	112.3	111.07	112.74	112.68	111.74	111.55	112.17	113.31	113.1	112.5	111.87	113.5
106.27	105.22	105.26	106.18	103.89	105.5	103.94	105.69	105.7	104.9	105.59	105.35	105.4	105.69	104	104.55	105.7	106.18	105.78	105.07	105.78	105.59	104.82	104.53	105.02	106.07	105.66	105.49	105.08	105.13	105.23	106.42	105.31	105.13	104.24	104.95	105.43	104.93	105.78	104.82	104.71	105.78	103.8	106	105.38	106.36	104.86	106.54	104.83	105.52
110.29	112.38	112.15	111.71	110.91	111.83	111.16	112.33	112.41	111.93	111.43	111.4	110.8	113.23	111.64	112.38	110.44	110.59	112.8	112.05	112.48	111.5	112.54	111.83	111.54	112.04	112.23	111.63	111.35	111.93	112.31	112.3	111.18	111.5	112.66	110.83	112.49	112.5	111.74	111.28	113.37	112.18	110.45	112.37	112.5	112.87	112.14	111.17	111.96	112.27
111.75	111.88	111.99	111.28	111.68	111.78	112.61	112.99	110.79	111.57	111.78	111.72	113.05	110.52	112.64	111.52	111.66	111.66	112.47	113.59	112.37	111.36	114.17	110.29	112.05	111.91	111.4	112.15	112.38	111.5	112.3	112.25	112.45	112.48	111.46	113.93	112.17	111.61	110.28	113.36	111.78	112.83	111.8	112.28	111.2	111.68	112.23	110.96	110.98	112.7
115.62	116.11	115.9	115.33	115.69	116.67	116.32	114.91	116.28	116.8	116.54	116.52	114.79	114.62	115.48	116.26	114.46	115.99	115.02	116.1	115.63	116.52	117.08	118.26	116.55	116.2	115.43	115.68	116.41	115.53	116.95	115.39	114.29	115.92	116.2	116.33	116.63	117.4	115.71	115.78	114.9	115.72	115.85	116.17	115.18	114.93	115.66	117.42	118.04	115.78
112.79	111.57	112.15	111.78	110.74	112.6	112.17	111.43	111.7	112.64	111.3	112.71	111.85	113.06	110.6	112.19	111.15	110.75	110.98	112.48	112.04	110.84	111.48	111.38	112.13	110.74	113.05	112.59	112.74	112.79	111.22	111.31	112.01	112	110.84	110.99	113.83	111.83	112.08	112.11	111.61	114.95	111.6	113.45	111.23	112.82	113.3	111.26	111.89	110.39
105.68	107.02	103.65	105.55	108.17	104.46	105.53	105.86	105.01	104.71	106.29	107.01	105.8	104.62	104.65	104.44	106.32	106.24	104.88	105.5	106.28	105.73	104.25	106.24	104.78	104.88	105.72	106.87	105.56	105.1	106.62	103.83	104.59	106.38	106.68	106.6	105.73	105.09	104.14	106.88	105.4	106.09	106	105.24	104.74	104.77	106.41	105.62	104.25	104.63
110.16	109.26	110.89	108.96	109.98	109.93	110.25	110.64	109.59	109.5	110.21	109.61	110.37	110.13	109.28	110.1	110.72	111.79	107.87	111.06	110.95	110.73	110.52	109.72	109.57	109.27	107.75	110.51	110.91	109.75	110.65	108.83	109.87	109.44	109.69	109.42	110.44	110.15	111.2	108.27	109.97	108.21	109.33	110.6	110.33	109.89	109.6	108.8	109.98	108.73
99.292	100.97	101.06	100.32	99.978	100.73	101.13	99.531	99.78	99.504	100.36	101.23	100.49	101.48	100.88	99.068	100.44	100.17	99.912	99.094	98.379	100.55	101.57	101.73	101.43	99.024	102.17	99.381	101.45	101.09	100.44	101.12	101.53	99.873	101.18	99.121	102.32	99.742	100.19	98.927	98.839	101.5	102.45	101.11	100.74	99.782	101.13	99.872	99.705	100.28
111.66	110.34	111.5	112.03	111.49	111.43	112.9	111.94	112.15	112.53	113.28	112.06	111.78	109.73	111.62	111.94	112.5	111.3	109.39	111.87	112.14	111.16	111.48	111	110.86	113.94	112.39	113.57	112.43	113.58	111.07	113.56	112.7	112.22	112.08	110.67	111.39	111.21	112.67	111.06	110.56	110.19	112.05	112.75	112.53	113.26	111.53	112.7	111.81	111.77
100.53	101.08	100.68	101.15	100.4	99.858	99.423	101.99	98.985	99.336	100.56	99.611	99.904	100.31	100.21	100.88	101.73	99.523	99.362	101.71	98.427	101.84	101.44	99.777	102.38	100.69	101.49	101.06	100.96	101.48	100.86	101.39	100.99	99.301	100.9	99.713	99.041	101.2	101.03	99.411	100.69	101.6	99.549	99.632	101.04	101.21	98.946	99.335	99.477	102.11
99.954	99.539	100.4	99.833	99.643	100.26	99.844	99.176	101.2	99.987	99.074	100.73	99.103	98.839	99.305	101.06	100.19	101.26	98.447	100.87	99.782	97.717	97.851	100.66	100.8	100.4	100.28	99.918	98.737	99.419	99.322	99.713	99.511	101.03	98.877	99.894	97.452	100.89	100.93	99.506	100.05	100.28	99.942	100.05	100.52	98.872	99.986	100.5	100.55	98.612
105.58	104.59	105.08	106.52	105.68	105.31	104.34	104.05	106.78	105.63	105.2	106.4	106.18	107.01	104.64	104.3	105.82	105.06	106.12	106.47	103.83	105.46	106.5	104.56	105.68	105.56	105.74	105.5	104.74	103.62	106.31	105.8	105.52	106.35	104.77	106.75	106.67	105.96	105.48	106.44	105.27	104.79	106.51	105.03	104.98	105.91	104.5	106.28	105.22	104.62
104.14	104.84	104.9	105.34	105.09	104.67	104.79	105.94	105.15	106.17	105.4	104.46	106.06	104.11	104.69	105.97	105.97	106.29	106.14	105.85	106.51	106.05	106.37	103.92	106.29	104.62	105.9	105.66	104.08	105.05	105.44	104.62	106.6	105.48	106.14	105.77	104.81	104.94	105.01	105.61	104.89	105.41	105.26	106.57	105.87	105.36	107.18	105.95	104.35	105.93
99.263	99.598	100.91	100.61	99.514	101.24	99.237	101.87	101.61	99.641	101.76	100.67	99.111	100.91	100.92	101.9	99.599	100.32	101.44	100.83	100.89	100.2	100.15	99.831	100.5	99.846	102.06	101.22	101.08	101.95	102.23	101.84	99.336	98.593	101.8	101.43	100.01	100.7	100.7	99.99	101.11	100.5	100.42	101.79	102.75	100.29	101.75	99.991	100.68	100.47
112.6	112.06	111.13	110.67	110.48	111.03	111.47	112	112.49	112.92	111.17	110.52	112.4	112.19	109.65	111.83	112.1	111.01	112.23	112.21	112.5	113.15	112.16	112.34	111.42	111.22	111.29	112.7	111.69	113.72	111.81	112.52	113.52	113.72	113.68	111.34	110.55	112.66	111.43	113	111.83	110.83	111.48	112.42	112.78	111.81	110.54	111.48	113.53	111.98
104.65	105.66	104.39	103.06	103.73	106.27	102.68	104.03	104.36	102.92	103.67	106.35	103.83	104.04	106.49	104.29	104.99	103.04	104.08	104.28	104.95	103.69	105.82	104.02	103.25	103.9	105.87	104.92	103.78	104.69	104.48	104.6	104.57	104.17	101.42	103.76	103.55	105.01	105.72	105.25	105.55	103.46	104.37	104.94	103.56	104.04	104.94	103.72	104.57	104.82
106.05	103.95	106.62	106.95	105.46	105.53	107.11	104.27	105.05	106.14	105.53	104.23	105.33	105.7	104.62	105.59	105.99	106.37	105.27	104.51	104.71	106.65	106.32	105.67	106.79	106.85	103.14	104.19	106.4	105.08	105.78	105.94	104.45	106.49	105.92	106.01	105.16	103.61	104.36	106.3	105.5	106.22	105.27	105.15	105.54	106.48	105.65	105.21	106.97	106.84
111.38	113.45	112.53	112.39	113.29	113.93	111.12	112.24	112.96	111.38	112.61	111.5	112.67	110.88	112.15	112.3	111.22	111.79	110.57	113.25	112.79	113.14	111.02	111.86	111.72	113.97	111.55	109.84	111.13	112.73	110.78	112.29	110.67	112.35	111.25	114.57	111.62	110.96	112.61	111.92	111.66	112.05	111.94	111.51	112	112.37	113.1	111.03	112.77	112.94
106.2	104.32	106.99	103.77	106.91	105.44	105.3	105.7	105.31	105.62	105.41	104.9	106.92	105.27	106.25	105.48	104.47	106.56	106.08	104.14	106.12	105.36	106.56	104.45	104.95	106.78	105.77	105.45	105.8	105.6	106.83	106.2	104.88	105.87	106.87	105.63	104.58	105.51	105.99	106.69	105.93	106.03	105.51	107.38	104.82	105.61	105.94	106.69	104.45	105.6
98.692	100.46	99.586	98.968	99.624	99.343	100.3	99.541	101.29	99.337	100.52	100.36	98.764	100.83	100.5	100.02	97.921	99.822	99.763	100.11	100.67	100.61	99.84	101.99	99.631	99.164	100.36	99.24	100.03	102.38	99.149	99.661	98.365	99.611	100.01	100.77	98.629	100.71	98.568	99.973	99.524	100.2	100.48	100.98	99.95	99.59	99.913	99.19	100.1	101.31
105.42	105.73	105.92	107.06	105.66	106.35	107.76	106.36	106.86	106.57	106.38	105.65	105.03	106.31	105.68	107.33	104.23	105.53	107.72	105.64	105.55	107.21	106.41	104.88	106.92	105.87	107.13	105.99	106.44	107.53	105.78	106.49	106.87	108.52	107.38	106.4	105.94	108.15	107.13	106.21	106.44	108.88	105.82	105.6	107.35	104.57	106.54	106.26	105.31	106.49
105.47	105.35	105.63	105.69	106.02	107.31	105.97	105.04	104.55	106.91	106.35	106.05	105.96	105.48	105.42	106	105.95	105.31	105.12	106.63	106.59	106.61	105.99	104.99	106.82	105.32	106.27	105.58	105.55	105.8	104.84	105.93	107.35	105.06	105.89	106.41	105.01	105.35	105.34	105.52	105.31	104.85	105.44	107.32	105.32	107.32	105.95	106.03	105.64	105.83
111.43	111.77	111.68	111.06	113.39	110.03	111.94	112.1	112.33	111.94	112.23	111.2	111.46	112.14	112.75	111.08	112.63	112.08	111.67	112.28	110.48	112.12	112.15	113.12	111.12	111.98	113.34	111.51	111.52	112.38	111.88	111.38	111.34	110.04	112.83	111.52	111.53	112.11	112.59	113.75	111.93	112.39	111.44	112.22	111.45	111.65	110.94	112.71	113.2	112.6
104.27	102.98	104.77	103.93	103.59	104.63	104.02	105.06	104.45	104.43	103.57	103.85	105.05	103.79	105.39	104.4	103.79	103.42	104.62	104.19	105.29	105	104.38	104.97	104.23	104.47	102.2	105.13	105.5	104.38	103.47	104.35	103.96	102.07	105.62	103.25	103.93	104.66	103.78	105.28	103.67	104.47	103.56	104.98	105.81	105.13	105.36	104.17	104.48	105.45
104.57	105.35	105.09	105.48	106.85	105.24	106.24	106.34	105.98	105.57	105.85	104.56	107.29	106.22	105.45	104.05	104.44	105.97	105.04	105.66	105.75	105.38	106.09	104.51	107.32	105.77	105.92	106.16	104.65	106.59	104.73	106.11	105.77	105.48	105.09	105.76	104.46	104.71	105.1	105.26	105.68	105.49	105.13	104.47	106.4	106.1	104.8	105.33	106	105.25
105.68	106.86	105.73	107.05	106.72	106.68	107.25	105.36	108.2	105.8	106.12	106.14	106.87	108.59	105.51	107.19	106.28	107.35	107.67	106.61	106.73	107.8	107.1	108	108.35	108.47	107.16	108.13	107.84	106.63	106.61	107.35	105.57	106.65	107.82	106.28	106.88	105.95	106.88	106.36	106.45	106.56	108.31	107.75	106.7	106.01	106.12	107.14	106.75	107.35
112.39	113.04	111.83	113.14	113.12	111.56	113.34	112.12	111.79	111.62	111.55	111.42	112.37	110.4	110.8	111.45	110.91	109.64	111.86	111.76	110.86	110.81	110.86	110.92	112.24	111.47	111.98	111.34	110.07	112.67	112.91	112.86	111.97	112.93	112.35	112.15	111.46	112.45	111.88	112.64	111.55	111.37	112.56	110.96	112.36	111.73	110.9	111.23	112.75	111.52
110.92	110.78	109.79	111.99	111.68	111.16	110.55	109.43	110.9	111.11	111.64	109.22	110.31	112.82	111.47	110.57	110	109.52	110.97	111.17	111.55	111.34	113.15	110.63	110.19	111.38	111.1	111.98	110.94	111.53	109.8	111.89	109.54	110.97	111.91	110.14	110.5	111.79	110.57	109.94	110.58	108.85	110.61	110.96	109.69	110.07	109.59	109.01	111.43	110.63
109.14	109.4	109.89	111.36	109.36	109.71	109.02	110.57	109.13	110.09	108.76	110.62	110.27	107.8	109.19	108.66	111.5	108.66	109.95	110.03	108.66	110.25	110.09	109.9	108.79	110.55	109.27	109.8	108.61	109.49	110.49	110.57	110.42	110.08	110.82	108.62	111.06	108.29	109.54	110.31	110.31	109.64	109.61	109.21	109.51	108.66	110.11	109.61	107.87	109.44
106.84	105.39	106.61	107.48	106.06	106.73	106.7	105.95	107.33	106.07	105.79	106.22	106.21	107.03	106.04	106.34	104.94	106.19	107.14	106.17	105.8	104.39	104.64	106.81	107.12	105.92	105.15	106.53	105.87	105.7	106.23	106.12	105.99	106.18	105.04	106.47	104.51	106.6	107.55	106.7	107.59	106.54	105.43	104.8	106.57	105.14	106.31	105.23	107.56	106.93
111	110.89	111.06	111.04	113.07	112.38	111.36	112.17	110.75	111.93	110.86	111.27	111.19	110.38	113.25	111.21	109.93	110.57	110.93	110.52	110.95	112.19	111.13	111.69	111.49	110.78	109.32	111.27	111.22	110.17	110.94	110.13	109.35	111.23	108.97	111.78	110	109.78	110.68	111.23	111.16	109.69	111.84	110.46	109.4	110.43	110.89	110.39	113.47	110.54
118.2	116.44	116.21	116.8	118.68	118.76	117.64	119.76	117.62	117.63	118.39	117.93	116.39	118.46	116.43	118.17	115.97	117.15	118.71	118.16	116.94	116.86	118.93	118.04	118.57	118.63	118.58	117.6	118.77	118.18	116.42	117.76	116.76	117.38	118.29	117.31	116.96	118.62	117	117.77	117.91	119.07	117.48	117.17	118.57	116.77	117.41	118.12	117.22	117.43
117.78	117.35	117.84	116.08	117.96	118.36	117.34	118.66	115.61	117.39	116.24	117.85	117.16	117.15	117.29	118.85	117.77	117.44	116.87	117.44	117.41	117.34	119.8	116.28	117.96	117.62	117.97	117.76	117.38	118.17	117.53	116.12	116.47	117.1	117.32	118.5	116.61	115.91	117.89	116.94	116.94	117.73	118.59	117.16	117.75	117.81	118.63	118.64	116.32	116.44
101.02	100.93	101.8	100.79	100.49	99.388	102.92	100.53	101.62	100.27	100.76	100.47	100.6	99.98	100.15	100.98	99.005	101	100.74	100.19	100.11	101.35	101.78	101.3	101.03	99.654	98.945	100.13	101.25	100.25	99.972	100.78	100.84	100.84	98.462	99.236	101.46	100.08	101.48	99.769	101.06	99.847	101.41	101.83	101.07	100.77	101.62	99.7	99.513	101.18
106.83	105.97	106.19	106.46	105.24	107.56	106.74	105.18	108.52	106.69	106.28	106.36	107.13	106.8	108.66	107.65	107.02	107.43	106.19	105.68	106.98	109.28	106.75	107.33	107.29	107.42	108.23	106.36	108.8	106.89	108.42	108.46	106.3	107.9	106.47	107.08	107.57	107.87	107.41	106.85	107.76	106.67	106.32	107.18	107.69	106.11	107.74	106.37	106.61	107.71
104.85	104.52	104.38	105.19	104.71	103.94	106.44	103.43	106.18	105.5	102.94	104.87	104.48	104.57	104.17	103.19	104.25	103.97	104.08	103.25	103.28	104.11	104.71	104.96	103.78	103.49	104.88	104.89	105.84	105.07	105.02	106.23	104.68	104.31	104.67	103.94	103.82	102.98	104.08	105.35	105.1	104.5	102.93	103.29	103.73	105.27	104.19	104.82	104.07	105.28
106.97	106.94	106.82	105.87	105.5	105.78	105.59	105.28	106.69	106.46	106.48	107.6	106.54	105.53	105.91	108.32	107.11	106.91	106.17	106.28	105.88	105.57	105.33	104.25	105.54	106.34	106.12	105.68	106.02	105.48	106.64	106.22	107.46	106.34	105.65	106.8	106.18	107.15	105.4	107.53	105.26	106.85	106.29	105.7	106.8	107.76	106.39	106.57	105.66	106.08
104.79	105.63	106.81	105.51	106.13	105.47	105.89	107.51	106.65	106.34	106.61	106.24	105.89	107.18	106.55	105.52	104.48	105.2	104.87	104.93	104.28	104.59	106.03	106.36	105.88	103.69	105.45	107.03	104.01	107.43	106.64	104.05	103.79	104.35	106.27	107.18	106.03	105.04	106.26	104.91	107.1	105.48	105.32	107.41	106.52	105.55	104.71	105.04	105.9	105.2
101.19	100.89	99.193	100.34	100.19	100.09	101.69	100.37	100.23	100.13	99.976	100.76	102.14	99.812	101.5	101.42	100.95	101.37	99.346	99.605	98.776	99.991	99.909	99.242	101.17	100.99	100.84	100.2	100.47	99.926	101.25	100.22	101.49	100.42	102.12	99.178	100.81	101.35	100.58	100.43	100.69	100.01	100.62	100.36	100.75	101.11	99.542	100.25	99.194	99.756
104.69	103.01	104.49	104.08	103.78	104.49	104.61	104.54	104.04	103.78	104.53	103.02	102.73	105.54	104.12	103.19	103.98	102.98	105.51	104.7	104.85	104.04	104.66	104.87	103.6	104.76	102.97	104.69	102.4	103.89	103.99	104.47	104.36	103.89	103.37	102.67	103.21	104.31	103.75	103.21	104.58	104.32	103.49	103.21	103.8	103.1	103.85	102.36	103.91	104.53
112.43	111.66	110.41	112.79	111.8	111.56	111.62	112.95	111.53	110.8	110.72	112.43	111.81	111.54	112.14	112.76	110.22	111.33	111.43	112.33	110.28	112.86	112.2	111.34	111.29	110.8	112.11	111.97	112.31	112.11	112.65	111.49	111.22	112	111.12	112.19	111.24	111.63	112.82	109.77	110.82	112.01	110.66	110.88	111.96	111.49	111.67	112.35	111.42	112.41
106.11	107.2	106.88	105.35	105.84	105.96	105.75	104.38	105.68	105.31	106	104.07	105.83	105.36	105.79	106.49	106.47	104.62	105.36	105.3	104.35	104.62	107.24	106.41	105.58	105.75	107.41	105.97	105.9	105.9	106.63	104.14	106.71	105.58	107.43	105.74	105.47	105.7	106.05	105.41	105.03	105.32	105.48	105.07	105.39	105.96	105.8	106.3	105.02	106.53
107.57	107.83	108.34	105.88	107.04	106.99	106.84	107.17	107.62	108.31	106.5	105.3	106.84	107.34	105.98	106.31	107.27	106.01	105.45	107.41	108.4	105.81	106.72	106.31	107.53	108.45	107.2	104.78	106.86	106.09	107.53	107.23	107.35	105.6	105.51	106.25	106.86	106.85	106.22	107.02	104.72	106.59	106.62	106.57	106.81	107.1	106.44	107.65	107.67	106.42
105.48	107.29	107.09	106.09	106.43	106.18	106.72	106.77	105.06	106.08	107.32	107.47	105.79	107.19	108.11	106.08	107.23	106.38	105.71	106.57	106.38	105.83	106.98	109.02	107.59	105.46	108.14	107.24	106.76	107.17	106.06	108.73	105.69	106.81	107.02	106.65	106.89	107.53	107.16	107.29	106.59	107.74	106.5	106.81	107.95	106.01	108.12	107.86	106.02	107.18
111.82	112.97	113.47	112.22	111.32	115.07	113.45	113.88	112.24	114.03	112.13	112.71	112.4	113.14	112.78	113.52	112.75	113.08	111.76	112.89	113	113.64	113.06	111.54	113	113.14	113.34	113.57	113.43	114.3	113.26	113.32	111.57	113.9	114.19	112.79	112.29	113	113.95	112.89	112.62	112.25	111.97	112.57	114.09	112.44	112.55	113.23	112.96	113.66
100.96	100.29	101.04	98.976	99.7	100.2	100.09	101.82	99.477	102.35	100.29	100.99	99.974	101.42	101.69	99.898	102.04	100.55	100.58	99.922	101.33	100.61	99.386	99.574	101.36	99.953	100.08	100.21	99.012	100.71	100.49	98.63	101.43	99.937	100.47	101.78	100.94	101.1	100.74	100.57	100.68	101.46	101.02	100.26	101.64	99.962	100.43	100.14	98.48	101
112.19	110.92	111.52	110.77	110.49	112.12	111.16	110.29	111.54	110.65	111.21	110.74	111.72	108.9	110.73	111.96	110.06	111.6	112.34	112.45	110.44	111.73	111.7	110.24	110.3	110.97	110.79	111.59	112.04	111.55	111.41	110.31	111.54	112.26	109.91	111.39	109.55	111.04	109.99	111.1	110.89	110.14	110.93	111.56	110.73	110.82	112.35	110.15	111.73	110.92
107.41	107.25	106.75	107.64	105.98	106.69	106.69	105.96	107.2	106.57	107.25	108.47	106.5	107.09	106.51	107.51	107.32	107.04	107.21	107.53	107.51	107.8	105.85	107.73	104.9	107.59	107.36	105.53	107.92	106.32	108.29	105.82	106.45	106.02	107.24	105.7	107.16	107.18	106.93	105.98	106.84	106.17	105.94	106.61	107	106.36	107.3	105.85	107.02	107.65
112.27	111.37	111.17	110.86	111.36	113.5	110.35	112.1	112.86	111.71	111.82	111.49	111.54	112.79	112.34	110.98	112.25	113.9	112.02	111.54	112.64	110.53	112.69	111.27	112.38	112.99	113.03	112.13	111.39	113.08	113.87	111.8	111.31	111.72	109.46	112.49	112.26	110.93	110.63	112.18	112.69	111.72	112.79	112.13	112.31	112.63	111.85	112.42	110.72	112.78
100.37	99.841	101.1	101.19	100.2	99.47	101.54	101.43	98.541	99.71	100.75	101.34	99.965	99.74	101.45	102	100.38	101.01	100.42	101.59	98.838	100.97	99.702	101.17	100.67	101.18	100.21	100.61	100.65	100.81	101.37	100.13	100.75	100.24	100.85	99.77	100.26	100.11	99.642	101.11	101.85	99.12	101.32	101.4	98.998	98.84	100.16	98.509	98.556	100.64
112.11	111.53	112.85	111.34	110.77	112.83	111.7	112.34	112.38	110.98	111.36	111.58	112.09	111.86	113.87	112.15	111.54	110.29	112.04	112.83	110.51	111.55	113.44	112.09	110.98	111.7	110.2	112.35	111.43	111.73	113.83	110.81	111.86	112.02	111.99	110.93	112.02	111.57	111.03	109.63	112.92	111.93	110.99	112.09	110.34	112.09	112.05	112.07	112.21	111.49
109.56	109.64	111.96	109.82	109.93	109.99	110.57	109.22	110.13	110.74	110	108.87	110.69	109.75	110.65	111.87	110.1	110.7	111.13	109.24	110.37	109.68	110.97	109.51	111.04	110.53	109.08	109.46	109.2	109.97	110.73	109.64	109.97	111.19	108.42	111.23	111.07	109.91	110.5	109.65	110.84	111.82	112.21	111.65	110.94	110.77	110.64	109.7	110.68	112.34
100.56	101.15	99.46	99.464	101.31	100.45	102.11	102.62	99.949	99.723	101.16	101.08	97.828	100.26	101.01	99.008	99.467	100.61	100.11	100.59	100.77	100.12	99.767	101.16	100.31	101.05	100.53	99.522	99.743	100.23	101.1	100.39	100.3	101.1	100.52	100.63	100.92	100.99	100.56	103.03	101.43	101.37	100.37	100.67	100.71	101.66	100.66	99.809	99.953	101.6
111.98	111.12	112.51	111.85	110.71	111.77	110.73	109.55	110.95	113.92	111.07	110.22	112.06	111.26	112.17	111.44	110.88	111.38	111.86	111.14	112.38	110.35	110.69	111.06	111.87	108.46	111.62	111.65	111.69	111.25	112.03	111.28	111.59	111.35	110.71	113.27	111.75	111.37	111.49	111.33	111.82	112.21	111.18	111.5	110.87	109.93	112.5	112.49	110.51	110.04
105.08	104.26	104.46	106.24	103.38	103.39	104.68	103.68	104.98	104.47	104.07	104.8	104.84	103.79	103.13	104.14	104.28	104.56	105.49	104.27	103.74	105.28	103.78	104.09	104.04	104.44	103.07	103.74	106.29	105.05	105.07	104.6	105.43	103.87	104.59	105.83	105.71	105.69	104.86	104.07	105.87	103.53	104.51	103.51	102.56	106.37	105.04	105.3	105.63	103.67
104.96	105.36	104.39	105.37	104.86	104.54	107.04	105.5	104.16	106.86	106.03	106.74	106.48	105.64	105.33	103.93	103.91	105.38	106.74	106.18	104.74	105.66	105.99	106	104.18	105.67	106.35	104.14	105.78	106.05	107.5	105.68	105.69	106.48	105.23	104.21	105.86	104.84	104.95	103.41	104.47	104.14	104.99	106.63	105.53	105.97	107.2	106.11	105.89	105.88
106.15	105.14	103.66	104.2	104.73	104.75	105.98	104.54	105.15	102.75	105.98	103.47	104.73	104.3	103.36	104.13	103.85	104.65	106.11	105.15	103.24	104.73	103.57	105.03	105.37	101.92	104.88	104.69	103	105.78	105.44	105.42	104.19	104.39	105.79	105.94	106.38	104.42	104.61	105.28	105.28	105.11	105.39	104.93	103.81	104.96	105.62	105.13	104.31	106
106.35	107.27	105.28	106.01	105.15	104.81	105.92	104.91	107.4	105.95	105.62	106.52	106.73	105.37	105.22	104.33	105.94	105.4	105.43	105.7	105.94	104.78	106.82	105.91	104.38	105.16	105.38	105.96	105.38	106.23	106.28	106.9	106.55	105.96	105.7	106.28	104.72	105.69	104.49	104.17	105.29	104.3	106.05	105.15	105.48	105.6	105.28	106.32	105.58	105.66
99.536	100.02	99.165	100.26	100.17	100.65	97.472	100.37	99.994	99.514	98.698	99.535	98.973	99.144	100.03	99.211	99.707	99.762	99.84	99.831	98.243	100.18	101.16	100.74	99.523	99.352	99.508	99.724	98.988	100.45	99.052	100.87	99.98	99.016	101.48	100.63	100.05	99.931	99.919	100.06	98.751	98.869	98.52	98.285	100.33	100.21	100.09	100.47	101.36	99.232
105.07	104.4	104.78	105.89	105.3	105.86	104.45	104.01	105.42	104.95	107.39	105.39	106.35	106.41	105	104.68	106.86	106.87	105.23	105.03	106.49	105.89	105.36	105	104.46	106.38	105.51	104.91	106.88	106.07	105.1	105.89	105.73	105.32	105.46	105.64	106.58	105.23	105.29	105.86	106.06	104.85	105.98	106.13	104.27	103.61	105.02	105.65	106.31	105.97
109.65	109.09	110.25	109.4	111.19	110.16	109.14	111.79	111.04	109.26	110.36	109.78	110.11	109.68	110.19	109	109.42	109.96	110.53	111.24	109.53	107.34	110.75	108.95	110.82	110.23	109.88	110.91	108.52	109.7	108.69	110.68	108.07	110.04	109.65	110.23	110.26	109.3	111.45	109.75	110.55	111.53	110.27	108.78	109.41	110.39	108.03	109.29	107.64	109.68
108.5	109.14	110.86	111.68	110.02	109.34	110.68	109.15	110.14	110.59	108.5	111.13	110.7	107.49	110.63	110.18	109.82	109.13	108.85	110.27	109.1	109.65	109.57	108.27	108.83	108.99	110.62	108.55	109.89	108.96	109.6	109.55	109.24	111.47	109.41	110.68	107.75	110.52	110.54	109.74	110.35	110.83	110.17	110.1	109.57	111.34	110.81	109	109.24	108.85
105.63	107.14	106.69	106.86	105.05	105.4	106.69	104.42	105.32	105.11	103.99	104.96	105.43	105.86	105.29	106.12	106.62	105.56	106.46	105.99	104.78	104.43	105.97	104.2	104.85	105.69	104.76	106.16	105.39	106.11	104.8	106.02	105.52	104.72	106	106.22	103.31	105.51	104.97	105.36	106	105.86	104.4	104.73	106.51	106.12	106.7	104.73	105.98	104.83
111.57	111	109.83	110.88	111.55	110.97	111.3	110.01	111.05	110.25	112	111.15	111.05	113.22	112.32	111.79	111.93	112.11	111.17	110.28	111.95	111.22	111.93	110.76	112.45	113.7	111.02	111.3	112.23	112.42	112.24	111.21	110.75	111.35	112.26	111.38	111.64	112.2	111.34	110.7	111.87	111.99	110.12	110.89	110.35	110.98	111.53	111.94	109.92	112.03
110.63	112.61	111.97	110.11	111.14	111.34	111.89	110.99	112.1	112.3	112.17	111.74	111.24	110.98	109.83	112.64	109.85	110.33	110.67	111.42	110.09	112.11	112.87	111.53	111.45	112.01	111	112.74	112.25	110.43	110.25	111.52	111.73	111.78	111.74	111.61	111.54	111.62	110.49	110.31	110.26	112.05	111.81	111.8	111.43	109.79	112.68	111.45	109.28	110.82
106.71	107.37	104.35	106.39	106.46	107.54	106.9	107.03	106.33	107.47	106.64	105.08	105.7	105.23	108.01	106.14	106.21	107.28	106.33	105.68	105.8	105.49	104.78	105.32	105.24	106.17	106.5	105.76	106.1	106.53	105.25	106.8	106.47	105.93	105.29	106.28	105.89	106.73	106.56	105.09	106.12	106.37	105.71	104.87	106	106.09	104.2	104.78	103.24	104.49
105.8	105.5	107.06	105.45	106.77	105.99	105.07	105.25	105.99	105.05	106.41	105.81	105.17	104.67	104.37	105.8	104.7	105.9	105.03	104.76	104.95	105.42	105.79	106.22	105.37	105.09	106.38	105.38	104.76	106.71	105.78	104.88	105.06	106.31	105.58	106.63	105.44	104.92	105.07	107.36	105.48	105.82	106.66	105.73	105.52	104.74	105.29	105.74	104.38	104.56
111.03	111.17	110.57	111.59	111.47	112.34	111.32	111.86	110.92	112.33	109.37	109.18	111.12	110.25	111.39	111.26	111.35	112.28	110.42	110.39	110.93	110.55	111.42	113.12	111.43	111.62	108.73	109.29	111.28	110.67	109.9	110.11	113.75	111.55	112.83	110.62	108.94	111.45	111.03	111.61	111.18	109.19	112.2	111.91	112	110.36	111.04	111.25	110.36	110.66
109.53	111.89	113.14	110.67	109.95	110.76	111.35	110.68	110.11	110.11	110.92	111.59	111.5	112.06	109.31	110.15	112.27	110.83	111.64	112.89	111.81	111.47	109.97	110.2	110.8	111.79	111.27	111.27	110.59	111.4	110.76	111.04	110.94	112.02	112.98	111.21	111.62	110.4	110.18	111.88	110.95	110.69	112.49	110.66	110.86	110.73	111.51	111.35	113.41	112.52
102.95	105.65	106.37	104.64	104.57	105.32	105.1	104.8	105.08	105.45	104.25	104.4	104.93	103.95	104.94	104.31	105.81	105.28	104.45	105.49	104.86	103.36	104.59	105.87	105.42	105.75	104.78	105.18	106.22	104.19	106.95	106.01	104	103.9	105.69	104.53	104.05	105.73	105.75	106.33	105.58	104.58	104.69	104.76	104.21	104.97	105.71	105.01	104.97	105.53
103.36	106.69	107.37	106.3	105.87	105.73	107.47	105.75	107.3	106.85	106.37	105.71	106.42	105.81	107.2	107.84	104.71	104.78	106.82	107.26	107.77	105.85	106.42	106.09	107.27	105.1	107.94	105.43	106.16	106.44	106.86	106.61	108.1	106.53	106.38	105.65	106.3	106.21	106.55	107.96	104.2	107.24	104.97	106.93	105.16	106.81	106.66	106.9	106.51	107.42
100.94	100.37	99.641	100.19	101.12	99.198	100.01	99.887	100.9	101.02	100.36	101.42	100.94	99.959	101.53	100.75	100.79	100.56	99.904	100.31	100.24	100.49	100.59	100.21	99.962	99.318	99.498	100.22	101.55	100.31	99.522	98.797	101.36	100.46	99.791	100.69	101.16	100.11	101.59	100.67	101.18	102.04	99.295	101.45	98.306	100.56	100.2	101.89	98.573	100.39
110.68	110	111.16	109.93	110.74	109.67	109.89	109.84	108.73	109.11	109.19	111.39	109.01	110.47	111.32	109.55	110.2	109.96	108.84	109.26	110.72	110.21	109.89	110.92	109.39	110.5	110.44	109.82	108.93	111.07	109.72	109.44	108.31	108.08	110.76	109.04	110.66	109.62	108.79	109.53	109.49	110.33	108.49	107.55	109.44	109.44	109.86	110.23	108.84	110.34
100.48	99.048	100.43	99.712	100.75	100.53	100.07	100.12	99.407	99.322	100.29	100.68	100.11	100.34	99.468	99.413	100.12	101.45	101.83	100.91	100.94	99.898	101	98.216	100.18	100.78	99.253	100.43	100.29	101.23	99.993	101.04	98.867	99.707	100.27	102.59	97.795	99.679	99.603	101.74	101.15	98.408	100.56	100.88	100.3	100.2	99.406	100.48	99.853	100.03
106.1	107.61	106.67	107.16	106.81	107.08	105.65	107.84	106.36	106.23	107.61	106.8	106.99	106.18	105.5	105.32	105.75	105.54	108.04	106.95	106.51	105.63	105.67	105.31	106.86	107.91	106.58	107.26	106.72	106.93	107.05	106.96	106.79	106.33	106.82	106.6	102.93	106.99	107.16	105.19	106.95	106.04	106.21	106.37	105.09	107.08	106.43	105.79	105.4	106.43
116.24	116.46	115.39	115.2	115.4	116.98	115.66	117.37	116.01	117.95	115.22	116.99	117.45	117.83	115.75	115.78	116.84	116.08	116.17	116.75	116.32	115.51	114.71	117.91	117.1	115.68	117.21	117.18	116.58	115.95	115.24	116.54	116.49	116.47	116.18	116.45	118.36	116.28	116.21	116.96	116.58	117.67	115.58	115.2	115.59	116.26	115.98	115.93	116.4	115.05
104.65	104.91	103.86	106.2	105.74	105.94	105.31	102.71	104.76	105.59	105.53	105.61	105.17	105.4	105.72	105.19	105.1	105.01	104.81	105.2	103.71	105.31	106.04	103.23	105.38	104.63	104.83	103.95	106.91	105.61	105.12	104.52	105.59	106.04	105.99	105.41	106.71	105.14	104.7	104.69	103.65	105.47	104.12	105.88	105.43	105.45	104.43	104.73	104.21	104.93
107.05	106.13	105.17	105.59	105.57	106.07	106.87	104.85	105.47	106.13	105.12	105.83	105.09	104.82	104.73	106.15	105.62	104.8	106.61	105.75	103.78	104.88	105.15	104.35	105.98	105.77	106.1	106.5	104.97	106.34	104.76	106.03	104.46	105.87	106.55	104.87	104.57	104.69	106.44	106.93	106.35	103.63	105.61	105.47	104.1	105.27	105.13	105.61	106.06	105.68
104.84	105.31	103.16	106.95	104.25	105.7	106.78	106.55	105.97	104.58	104.83	105.08	105.53	104.2	106.07	106.08	103.73	107.35	104.18	105.51	104.25	105.09	105.46	105.7	104.82	105.08	104.32	104.01	106.8	105.36	104.75	106.26	105.25	106.44	106.52	106.01	105.63	105.65	105.95	105.61	105.91	105.24	105.74	103.99	104.66	105.41	106.27	106.17	106.04	105.74
105.42	105.36	107.21	106.16	104.86	105.9	106.06	104.55	104.38	104.29	106.55	104.3	105.82	104.76	105.56	105.22	105.69	104.81	105.32	104.74	106.36	106.02	106.33	106.08	105.41	105.85	106.61	105.88	103.39	105.47	105.67	105.1	107.53	105.82	105.35	104.09	105.37	105.77	105.04	105.17	103.5	106.03	105.04	105.25	104.95	105.41	104.78	105.01	105.03	105.81
99.43	99.507	99.008	99.043	99.449	100.18	100.35	98.016	99.689	98.938	100.64	100.26	100.55	99.155	100.08	99.92	99.765	99.93	99.833	100.76	99.401	101.09	99.542	99.143	99.583	99.202	98.838	100.41	98.286	99.183	100.02	99.463	99.73	99.383	98.347	100.67	99.207	100.76	100.91	99.888	99.522	100.66	100.44	98.749	98.662	98.999	100.23	99.358	99.25	98.906
103.56	104.29	105.17	102.02	102.92	103.62	102.28	105.58	106.8	103.49	103.61	103.85	103.52	104.78	104.86	104.63	103.92	104.56	104.54	103.45	103.74	104.32	103.11	104.12	102.96	104.42	106.52	101.2	103.28	104.71	103.69	105.53	103.46	104.18	104.25	104.36	105.31	102.76	103.25	104.19	104.34	104.65	105.16	104.33	104.54	105.54	103.04	104.4	105.12	103.87
100.38	100.21	99.696	99.639	100.93	98.692	100.43	100.07	100.09	98.721	99.265	100.23	100.42	98.959	100.82	99.48	99.777	99.538	99.228	99.624	99.29	100.15	99.476	100	99.066	99.894	98.565	98.79	101.52	100.6	99.334	99.487	101.99	100	98.889	100.58	99.362	100.63	98.632	98.376	100.87	100.33	98.781	100.91	99.996	100.43	98.846	99.129	100.94	98.58
104.47	103.63	103.26	103.19	104.98	105.11	103.8	104.76	104.7	104.24	104.25	104.61	103.72	103.59	103.65	104.11	103.58	104.74	104.45	104.33	104.54	105.39	105.13	105.72	105.01	104.67	105.15	104.86	104.21	102.99	105.38	104.26	104.65	106.37	105.61	104.86	103.77	104.08	103.05	103.74	102.96	104.74	103.91	104.33	103.25	103.73	104.81	102.49	105.88	104.17
106.07	105.76	105.12	105.76	104.73	106.17	105.75	105.57	105.84	106.71	104.2	105.48	105.02	106.29	105	105.44	105.17	105.3	105.47	104.54	106.31	105.76	106.73	106.05	106.24	106.48	106.08	105.48	105.94	104.61	105.41	104.84	105.86	106.98	106.06	104.01	104.98	105.2	104.1	103.96	106.6	105.11	106.4	104.28	107.29	105.22	104.45	105.38	105.11	107.32
110.84	113.05	112.11	112.46	111.33	113.56	109.99	112.27	111.92	113.19	114.34	110.96	111.25	111.26	112.34	112.25	111.5	112.27	111.4	113.56	112.27	110.98	113.08	111.03	113.13	110.09	111.48	110.57	112.53	112.58	112.08	112.22	111.15	112.73	111.15	112.6	110.75	111.78	112.14	110.51	111.81	112	111.89	112.85	113.93	112.98	111.07	112.79	111.86	111.67
99.542	99.111	100.73	100.13	99.565	99.432	99.319	101.62	100.8	100.11	99.68	100.83	98.753	99.87	99.056	100.06	100.28	99.371	99.179	99.103	100.32	98.665	99.652	98.103	100.15	99.65	98.875	100.44	100.92	99.762	99.144	99.416	98.965	100.01	100.11	100.3	99.508	99.991	99.661	98.683	98.979	100.22	99.611	99.778	99.527	102.22	98.692	99.002	100.25	98.794
113.5	113.05	110.05	114.52	113.18	113.36	111.31	114.37	113.84	113.69	112.62	112.91	111.9	113.82	112.37	113.58	113.9	113.08	111.47	113.1	113.6	113.1	113.84	113.75	112.37	112.25	112.93	110.68	111.22	112.2	112.54	113.12	112.65	112.62	112.18	112.84	111.88	111.65	112.42	113.35	113.64	111.75	112.65	109.79	111.6	111.4	111.42	112.45	113.52	114.05
107.34	106.26	106	104.74	106.21	105.34	106.49	105.63	106.1	107.33	107.15	104.17	105.55	105.54	106.28	105.15	105.12	106.2	106.06	106.56	107.62	106.77	105.35	107.54	106.92	106.64	106.58	105.14	107.1	104.87	105.43	105.27	105.41	106.39	105.38	107.75	105.81	106.1	105.03	105.12	107.89	106.94	106.35	105.59	105.38	106.15	106.24	106.17	105.02	105.41
106.26	105.12	108.51	105.49	104.86	106.05	106.77	107.75	105.86	106.21	106.67	106.74	107.76	106.03	106.09	106.41	105.98	105.96	104.41	105.1	106.87	106.67	105.46	107.04	105.68	105.35	105.79	105.99	108.09	107.06	106.51	107.84	107.14	105.62	105.19	105.6	105.1	107.56	106.15	106.7	106.2	105.31	107.17	105.02	106.57	106.67	107.42	105.52	105.57	107.49
109.97	110.92	109.9	110.55	111.43	110.29	111.23	109.11	113.13	111.17	112.53	110.56	109.97	112.31	110.05	110.56	112.26	111.48	109.2	111.06	109.99	110.42	110.36	111.2	111.35	112.26	112.06	112.1	111.77	111.13	112.55	112.05	110.03	112.3	110.71	110.82	111.28	112.71	111.43	112.22	111.08	111.44	110.99	110.83	111.68	112.75	110.9	112.34	110.38	110.4
105.72	107.08	105.33	104.55	105.93	106.18	106.38	104.2	106.61	105.2	105.33	104.84	105.21	104.85	105.91	107.07	106.6	107.42	106.53	106.25	103.68	105.55	105.5	106.72	105.82	106.38	106.64	105.12	105.61	106.24	106.12	105.52	106.71	105.71	105.62	105.78	106.42	106.59	105.46	103.43	105.35	106.44	106.53	105.54	105.1	105.56	105.78	105.58	106.12	106.45
111.83	111.07	111.49	113.05	111.73	113.33	110.37	111.95	112.57	112.64	110.01	111.22	113.31	110.46	112.32	112.28	112.4	113.22	111.66	110.33	113.65	112.9	112.44	113.45	112.56	111.67	114.11	111.36	113.56	111.7	112.46	113.02	112.57	111.5	112.88	111.56	112.35	112.71	110.92	111.78	112.5	110.74	112.78	110.54	111.66	111.57	111.03	111.57	110.73	112.26
106.16	102.91	103.47	103.32	104.33	105.37	104.87	105.04	103.76	104.93	104.53	104.98	106.19	106.09	103.51	105.61	105.4	104.78	106.09	104.5	103.76	104.85	102.81	104.75	105.62	104.84	103.89	102.88	105.45	103.25	104.62	104.24	105.08	105.11	106.91	103.92	105.29	104.15	104.8	104.02	103.77	104.46	105.11	105.75	104.76	105.21	104.35	104.41	104.55	103.65
107.46	108.43	107.94	106.43	106.52	105.5	106.31	106.77	105.57	105.12	104.81	105.49	106.14	107.12	106.96	107.47	106.01	106.3	107.5	106.21	108.29	105.79	108.07	106.66	106.48	107.38	108.09	107.41	107.22	106.38	105.1	106.76	106.17	105.18	107.12	107.22	105.64	107.02	105.72	107.62	106.39	104.82	108.11	107.72	104.96	105.1	105.7	106.61	106.92	107.36
101.29	101.62	100.93	99.266	101.18	101	101.49	100.13	100.33	99.933	98.235	100.43	98.715	99.993	100.18	99.597	100.89	101.17	100.03	100.94	99.259	100.09	100.75	100.55	100.15	101.43	101.76	99.979	99.954	101.66	99.991	101.85	101.95	100.37	102.57	100.36	100.85	100.93	100.71	100.82	100.17	98.838	99.504	100.83	99.917	100.25	101.36	99.53	100.77	99.219
107.13	107.08	106.65	106.4	107.31	107.16	104.34	106.32	106.39	105.99	107.35	106.05	106.85	107.53	106.64	107.25	107.75	104.42	105.18	105.62	106.18	107.72	106.87	106.31	106.38	106.66	106.74	107.16	107.84	105.45	108.46	106.52	106.25	106.8	106.34	106.26	105.08	106.17	106.67	106.05	105.79	106.21	107.12	106.57	106.58	106.12	106.49	106.69	106.67	105.48
104.45	104.76	105.9	106.34	105.27	104.61	105.1	106.35	106.32	104.7	105.49	106.06	104.52	105.95	103.88	106.64	106.06	104.64	104.71	104.18	104.56	106.59	105.49	105.39	104.93	105.36	106.5	104.31	106.23	103.4	106.11	106.11	104.89	105.99	106.03	106.29	105	102.79	106.24	105.39	106.93	105.52	104.13	105.38	106.17	106.03	105.85	104.92	107.53	103.97
105.58	104.91	103.55	104.33	105.68	103	105.22	105.82	106.25	104.17	105.16	106.69	106.1	104.25	105.66	103.82	105.46	105.1	105.37	104.83	105.73	105.11	105.03	104.88	105.62	104.64	105.88	104.27	102.82	105.71	105.47	104.67	105.23	105.1	105.29	105.14	106.35	105.44	105.28	107.26	104.5	104.88	105.66	105.99	105.33	106.07	106.11	104.82	106.03	106.29
105.75	106.18	105.4	104.95	106.18	104.85	106.9	106	105.13	105.66	105.98	106.2	106.62	104.03	106.7	106.7	105.63	105.27	107.58	103.36	104.27	105.94	105.48	107.46	106.14	105.41	105.27	105.67	105.24	105.77	106.08	104.38	106.72	105.51	105.54	106.39	105.45	105.02	106.74	106	105.37	106.77	104.24	103.91	105.49	105.74	104.95	105.69	104.82	105.42
107.12	104.09	105.77	104.85	104.55	104.96	106.42	105.76	105.72	104.8	105.87	104.3	105.39	105.46	104.65	103.75	105.63	105.34	106.57	105.57	107.19	104.72	105.43	105.44	105.37	104.89	105.23	103.74	103.5	103.79	107.63	105.53	105.28	105.64	105	105.77	105.25	106.05	106.25	105.34	105.6	106.73	105.87	103.83	105.71	106.65	104.32	104.29	105.83	104.89
111.96	111.62	110.88	111.78	112.51	111.01	111.45	112.72	110.41	112.9	110.73	112.1	111.28	112.37	111.26	111.72	109.94	110.89	111.41	112.61	111.61	111.64	111.8	110.57	113.05	112.36	111.26	111.7	110.95	111.88	111.59	112.62	111.98	111.49	111.75	112.1	112.77	110.67	111.78	111.92	111.98	111	112.43	110.34	112.55	111.93	111.77	111.44	113.73	112.22
109.07	108.65	110.18	110.42	109.93	108.83	110.06	110.38	109.69	109.66	110.93	108.71	109.98	109.6	111.09	109.89	109.76	110.13	110.3	110.17	110.41	110.58	109.17	110.28	109.46	110.29	110.29	110.13	109.31	110.11	111.02	107.94	108.14	108.81	109.99	109.72	110.98	109.5	109.44	108.43	110.65	109.65	110.96	110.36	109.54	108.77	111.66	110.21	110.35	109.74
99.503	98.985	99.61	99.338	99.744	99.165	100.49	99.114	99.694	98.414	100.3	100.27	99.919	100.31	98.418	98.799	98.834	99.313	100.91	99.319	99.001	99.797	98.719	99.643	99.637	98.894	101.91	99.526	99.312	100.6	99.494	99.475	98.422	100.35	100.3	100.23	99.052	101.9	100.53	99.546	101.31	99.816	99.417	100.1	101.31	100.73	101.56	99.864	100.45	98.023
105.97	105.61	106.63	106.12	106.42	105.59	106.73	104.5	104.41	105.56	106.06	104.44	106.1	106.05	105.08	106.78	106.07	104.79	106.1	105.97	106.07	107.06	105.74	106.77	106.24	106.4	105.25	106.02	106.3	104.24	105.05	106.19	104.87	105.57	104.11	106.21	106.1	106.22	105.72	106.3	105.42	107.46	107.44	105.8	105.02	106.47	107.43	106.86	105.65	105.93
117.41	114.62	114.87	116.82	116.41	115.42	115.07	114.3	117.64	116.4	115.6	115.64	116.43	116.79	115.42	115.76	114.88	115.22	115.2	116.24	116.45	115.9	116.27	116.56	114.96	116.34	115.82	116.34	117.03	116.13	115.9	116.5	116.75	116.93	114.43	116.8	116.37	116.39	115.69	115.89	115.65	116.56	116.49	116.92	116.03	116	116.61	115.22	115.22	117.95
109.97	112.05	110.41	111.34	112.79	110.55	111.13	112.19	110.86	111.43	109.92	111.4	111.85	111.07	111.65	110.66	113.12	112.3	112.16	111.29	113.76	111.33	112.05	110.39	112.73	110.65	111.83	113.06	111.26	110.72	111.76	110.84	109.93	111.5	112.08	110.6	111.44	112.47	110.64	112.93	111.55	112.28	112.61	109.88	111.51	111.54	109.94	110.48	110.76	112
105.17	103.43	103.48	104.75	103.98	103.73	104.16	104.74	104.59	103.58	105.46	104.38	103.95	102.94	104.79	104.82	104.77	104.66	104.91	104.19	105.06	103.23	105.66	105.59	103.81	104.85	103.15	102.85	102.96	102.66	103.89	104	103.88	104.42	104.71	104.09	104.26	104.22	105.13	102.71	104.17	104.78	103.77	104.11	105.89	102.21	103.57	104.96	103.56	102.14
104.7	105.03	106.15	106.43	107.29	105.97	106.65	106.11	105.25	105.62	106.44	107.5	107.77	107.35	105.29	108.04	105.38	106.31	105.74	106.05	106.85	107.54	106.58	106.49	105.88	105.83	104.94	106.58	104.98	106.15	107.76	106.51	105.58	106.31	105.9	106.41	104.57	105.82	106.96	107.54	106.5	106.39	106.88	106.58	106.53	106.94	106.37	107.18	106.48	106.94
104.51	105.25	105.94	106.09	105.55	106.2	106.03	106.21	103.54	107.01	104.38	103.46	105.49	104.92	106.17	107.07	105.75	105.27	104.85	105.04	105.26	104.87	104.29	105.49	106.72	105.51	106.06	105.12	106.58	107.05	107.01	105.9	105.61	106.03	105.97	105.22	105.54	103.85	106.26	104.34	107.02	105.36	104.94	106.2	106.17	105.91	105.6	103.96	105.56	103.51
105.92	105.44	104.54	104.86	106.7	105.45	107.19	104.55	105.71	104.61	105.74	104.91	104.26	105.52	106.19	104.75	107.53	105.15	105.84	106.35	106.35	105.74	104.71	105.38	106.16	105.21	105.7	106.11	104.87	104.97	104.19	105.12	105.13	105.14	105.71	105.83	104.13	105.91	103.68	104.87	105.72	104.69	104.61	105.78	104.56	105.85	103.23	104.47	105.03	105.33
113.57	112.64	113.07	113.48	113.37	113.31	113.45	112.08	112.68	112.6	111.24	112.93	112.88	113.01	113.21	113.95	113.35	113.31	111.91	112.63	112.69	111.74	113.14	112.99	113.29	112.66	113.35	111.78	112.78	112.05	113.57	111.9	111.7	110.96	112.3	112.01	113.09	114.28	111.82	111.81	113.32	112.23	113.38	113.05	113.11	112.77	112.47	113.95	112.75	113.87
116.15	118.95	118.75	118.98	118.07	118.34	117.6	117.45	116.92	117.26	117.6	118.43	116.8	117.39	117.97	118.3	118.33	118.68	117.82	117.75	116.34	118.22	117.45	116.2	118.43	119.12	117.48	116.82	117.69	117.6	118.16	117.66	118.43	118.51	118.68	118.44	118.39	116.95	116.48	118.78	116.52	116.95	117.37	117.15	118.36	119.27	118.68	117.15	119.22	118.58
111.66	111.34	112.74	112.69	112.34	111.55	111.23	112.17	110.98	111.72	111.87	112.33	112.56	112.54	112.62	111.56	111.28	113.65	109.85	112.04	111.6	110.72	111.65	111.94	112.28	111.95	111.37	112.95	111.36	112.15	113.56	111.57	113.59	110.86	111.44	110.89	111.2	112.91	113.64	112.27	111.64	110.9	110.81	112.46	110.48	112.02	111.47	111.48	111.66	111.03
102.36	105.7	106.48	104.74	104.07	105.9	103.85	103.69	105.5	105.51	104.05	104.49	104.02	103.42	104.01	105.16	105.1	103.74	105.46	103.49	104.39	104.01	103.71	103.89	105.03	103.62	103.69	103.83	104.08	105.03	105.58	102.85	104.17	104.83	103.73	102.26	103.77	105.55	103.69	103.66	105.31	104.68	104.89	104.15	105.05	103.51	104.8	103.02	104.39	104.12
105.91	104.57	104.66	106.25	106.39	106.56	106.43	105.4	106.21	105.21	104.64	105.28	104.9	105.47	105.67	106.18	104.45	105.26	106.17	105.64	105.76	105.96	106.47	104.04	105.03	106.13	105.78	106.6	105.58	105.3	105.4	105.48	105.51	105.88	107.71	105.91	105.46	104.7	104.96	105.67	106.18	105.07	106.29	107	104.84	105.33	105.05	105.69	104.97	104.87
105.6	105.45	106.02	105.61	107.12	106.19	104.49	106.27	106.69	106.08	105.93	105.37	104.84	106.7	105.06	103.97	105.5	106.65	105.98	108.28	105.03	106.53	106.55	107.06	105.27	106.65	106.6	105.88	105.57	105.82	105.95	105.94	105.89	106.22	106.01	107.35	104.92	106.03	106.15	105.51	106.1	106.14	104.79	105.82	104.45	106.34	107.23	105.54	104.97	106.15
106.77	106.05	106.09	106.07	105.09	105.14	103.9	106.04	106.92	104.88	106.93	106.08	105.85	104.86	106.45	106.36	105.94	105.59	105.93	104.68	107.22	106.68	105.28	106.24	106.26	106.23	106.21	105.71	104.14	105.16	104.28	105.49	104.5	107.22	106.18	105.92	105.4	107.33	105.2	106.28	105.78	105.3	105.61	106.57	102.89	105.94	106.36	104.67	107.61	107.41
104.35	105.81	103.01	103.96	104.36	103.96	105.19	103.88	106.26	103.42	103.25	105.98	105.84	102.89	104.39	105.91	105.1	104.67	106.51	103.76	104.47	103.29	105.39	103.96	106.33	103.9	105	103.82	104.06	104.51	105	104.6	104.92	105.5	104.4	103.98	105.24	103.44	103.88	105.11	105.9	104.2	103.86	104.63	105.45	104.17	104.44	105.3	105.08	104.09
106.53	106.53	108.02	106.46	105.98	105.73	106.99	105.1	105.02	106.92	107.69	107.47	106.04	107.63	106.23	107.59	108.04	106.62	107.29	106.49	107.05	107.05	107.65	105.74	107.84	106.71	105.94	105.23	107.04	106.6	106.11	107.63	107.88	105.16	106.73	106.57	105.8	105.83	104.97	108.7	107.66	105.64	106.05	104.66	105.87	107.17	108	107.28	105.97	106.46
112.48	112.76	111.96	114.19	112.07	113.21	113.69	112.27	113.56	112.82	113.11	114.69	114.06	113.95	112.84	111.83	112.65	112.17	114.32	113.09	112.94	112.47	114.35	112.6	113.06	112.43	113.32	113.51	112.41	112.99	111.21	113.12	113.26	112.57	112.25	112.69	111.8	112.67	112.49	113.96	112.1	113.21	112.73	112.54	116.06	112.35	114.75	113.84	110.46	111.8
104.72	104.47	104.52	104.31	104.62	103.38	105.45	105.3	104.75	104.28	103.81	104.93	105.81	105.06	104.52	104.5	104.19	105.11	103.37	105.32	103.92	104.14	105.47	102.94	104.6	104.15	104.41	105.45	104.41	104.37	104.02	103.22	104.42	104.81	103.65	104.22	106.81	105.29	104.35	105.5	104.38	102.99	103.9	105.06	104.63	106.71	103.57	104.28	103.98	104.28
98.921	99.814	99.715	99.35	101.41	101.75	101.32	99.894	100.19	99.604	98.49	99.256	99.63	99.043	98.219	100.24	99.256	101.06	99.765	100.1	99.376	100.52	99.222	99.171	98.889	99.367	99.634	99.892	100.16	99.197	100.46	99.468	99.423	98.945	99.012	99.571	99.037	99.353	100.19	100.56	99.341	100.65	99.468	98.812	100.33	100.2	99.746	99.908	99.896	99.701
99.115	101.25	99.281	99.344	98.983	99.585	99.017	99.37	98.795	101.08	99.213	99.22	98.56	101.4	100.27	100.59	100.09	100.31	100.55	99.498	98.931	97.687	100.02	100.59	100.5	100.67	99.61	100.08	100.42	99.823	100.25	101.34	99.331	99.81	99.488	99.605	100.25	100.97	99.348	100.52	99.949	100.29	100.66	100.4	100.88	99.791	99.914	97.768	100.65	98.919
103.59	102.26	105.66	104.23	102.24	105.53	103.11	103.54	105.06	104.71	104.62	104.54	105.24	105.42	103.45	105.12	103.39	104.34	103.28	104.25	103.92	104.78	105.16	105.87	104.06	103.11	104.62	104.73	105.46	103.71	104.79	104.09	105.04	104.56	104.39	104.71	105.32	104.88	105.08	103.44	105.11	104.62	105.57	103.84	104.33	104	104.92	102.64	103.77	104.75
104.01	104.29	104.97	103.64	104.08	104.33	105.04	103.53	102.99	103.63	104.32	105.05	104.25	105.32	104.06	103.38	103.76	105.12	106.22	103.94	105.48	103.63	103.01	103.05	103.94	103.59	102.83	105.97	104.72	104.89	104.14	104.28	102.73	105.06	103.93	103.84	105.04	104.04	105.33	103.91	103.12	103.81	103.82	103.2	103.46	105.13	104.15	104.31	104.72	104.35
105.84	104.3	105.84	105.12	104.6	104.19	105.05	106.47	105.72	104.99	104.73	104.43	105.65	106.11	105.09	106.41	104.64	104.62	104.94	106.61	104.67	106.97	106.52	104.77	105.14	105.16	106.11	106.65	105.35	105.8	106.31	105.16	106.69	105.13	105.45	105.29	105.72	105.6	106.69	105.61	104.55	105.62	106.89	106.48	105.92	105.78	105.66	105.24	103.19	104.64
116.86	117.43	118.65	119.2	116.6	118.24	118.2	117.39	117.85	119.31	118.31	116.56	118.55	118.65	116.07	117.29	117.51	118.25	117.39	117.36	116.95	117.37	117.5	116.94	118.23	117.85	117.17	119.03	118.95	117.33	118.3	118.67	118.35	116.58	118.06	117.53	116.33	117.29	116.83	117.8	117.26	116.69	116.32	115.87	116.88	115.4	118.09	116.51	116.75	117.46
114.04	112.19	112.15	112.53	111.16	112.93	112.22	111.18	112.78	110.25	113.17	112.81	113.27	113.87	113.79	112.62	110.83	112.69	112.62	111.99	112.36	111.62	111.69	111.37	111.58	112.2	111.88	113.2	112.89	111.26	112.32	111.99	111.14	113.27	112.95	113.03	111.88	111.66	113.2	112.76	112.14	112.3	112.75	111.48	111.19	112.02	112.21	112.72	112.17	112.12
105.93	105.06	105.55	106.58	105.24	103.7	105.94	105.3	107.04	105.99	105.32	105.35	103.71	105.39	106.38	106.3	105.42	106.01	104.56	106.07	105.72	105.06	105.17	104.99	106.6	107.76	107.77	107.06	105.98	106.9	106.95	104.43	104.26	105.19	106.57	104.84	105.6	104.72	107.43	106.23	105.93	105.73	106.55	105.85	104.77	104.99	105.21	105	105.63	104.81
117.68	117.99	117.72	116.51	118.22	117.52	118.33	117.46	117.03	118	118.66	116.54	117.22	116.16	116.68	118.41	116.89	117.15	115.77	117.93	116.51	117.97	117.18	116.62	117.52	116.94	117.38	117.27	117.6	117.42	116.1	116.56	118.13	117.32	115.49	118	117.46	116.99	116.52	117.73	117.21	116.77	119.01	118.28	118.03	118.14	117.57	118.08	118.95	116.23
109.71	110.33	111.05	109.11	109.73	109.9	109.44	109.94	109.4	109.05	108.19	109.87	109.85	109.5	109.78	109.53	111.08	110.69	109.51	107.8	108.7	110.7	110.32	108.58	110.53	109.95	110.16	110.77	110.15	108.09	110.92	109.74	109.67	108.36	109.26	109.98	111.04	109.61	110.21	110.96	110.1	111.15	109.07	110.77	108.96	110.18	111.16	109.07	109.89	109.42
111.35	110.4	111.51	112.08	109.24	108.85	109.46	110.04	110.83	110.12	110.69	111.24	109.46	110.02	110.31	110.63	111.04	111.63	109	109.37	110.51	110.3	109.52	109.64	109.47	109.02	109.07	109.54	109.88	111.46	109.38	109.53	109.33	109.7	108.68	109.99	110.88	109.79	109.92	110.86	110.59	108.24	108.4	108.25	109.41	110.69	109.92	109.79	111	108.67
100.65	98.991	101.08	99.859	99.845	98.984	99.216	100.57	100.02	100.54	99.951	99.18	100.87	100.93	99.984	99.968	98.303	99.793	101.29	99.991	100.36	99.392	100.38	99.423	99.767	99.164	101.01	101.04	99.201	100.77	100.36	99.394	99.434	98.277	100.3	99.688	98.331	97.856	100.39	99.178	99.709	99.932	100.28	98.865	100.02	100.39	99.952	101.33	99.816	100.24
104.58	106.75	104.09	106.53	107.35	105.4	105.49	106	104.9	104.29	105.89	105.13	105.97	104.78	105.34	104.87	105.26	105.27	107.01	106.45	106.4	106.52	105.61	106.84	106.13	106.61	105.53	105.89	106.76	105.92	106.18	105.16	104.55	106.45	105.6	105.54	105.42	105.67	105.62	104.27	105.57	106.81	106.91	105.75	105.7	105.18	106.45	104.7	105.44	103.91
104.62	105.97	105.29	104.86	105.05	105.18	105.37	103.67	105.25	103.89	105.32	106.75	105.34	104.72	106.01	105.49	106.04	105.49	104.94	106.56	107.39	105.94	104.92	105.17	106.46	105.49	106.56	104.76	105.81	105.69	104.36	106.97	105.52	106	105.13	104.54	105.25	104.76	104.91	105.69	105.22	106.58	104.52	106.78	106.14	105.37	105.9	104.24	104.42	104.72
105.88	108.25	106.31	106.42	108.08	105.8	104.04	106.17	106.29	105.51	106.17	105.62	105.76	105.84	106.91	105.85	105.6	106.59	105.55	106.02	106.33	105.57	105.42	107.02	105.44	106.94	105.31	106.88	106.32	106.49	106.1	105.44	106.21	106.6	105.48	107.55	106.51	106.24	104.59	104.99	105.25	105.13	105.08	105.41	106.85	106.8	105.66	104.75	105.11	106.42
111.67	111.28	112.81	112.58	111.09	111.91	111.28	111.32	110.84	111.61	112.61	112.29	111.3	111.9	110.88	111.07	111.88	112.7	109.93	111.18	111.71	111.93	110.55	110.96	111.85	112.57	111.67	111.81	111.92	113.27	111.81	111.64	111.8	112.57	112.69	111.74	113.97	111.41	111.74	111.13	111.69	112.67	113.02	112.66	111.72	110.86	112.55	112.58	112.57	111.76
106.37	104.75	105.26	104.5	105.08	105.63	106.84	106.71	107.18	105.37	105.99	103.95	104.92	104.36	106.61	105.93	107.2	103.95	105.97	105.58	105.82	105.26	105.85	104.93	104.25	105.92	105.82	105.45	104.98	106.18	105.64	104.74	105.12	105.78	106.09	106.63	104.53	105.4	105.33	104.55	105.39	105.29	105.7	106.01	107.04	105.9	106.28	105.96	104.23	105.73
105.66	106.18	106.16	104.62	105.4	105.47	105.36	104.73	105.16	104.69	105.63	104.8	105.74	104.9	106.55	106.73	104.3	106.28	106.02	105.3	106.26	104.34	106.32	105.74	105.19	104.35	106.28	105.15	105.73	105.64	103.66	107.65	105.14	105.08	105.73	106.23	105.19	107.35	105.66	105.98	105.34	105.51	105.64	105.69	105.04	104.63	105.52	105.41	104.81	106.08
103.3	104.73	104.3	105.1	104.46	104.92	105.2	102.42	104.66	104.14	101.78	106.38	105.38	105.39	103.81	103.11	104.82	103.84	105.43	103.72	102.08	106.43	104.73	105.62	104.76	104.79	104.19	104.92	103.89	105.56	103.79	105.09	103.77	102.9	103.91	103.98	103.58	105.18	103.81	104.97	103.58	106.74	104.13	104.68	104.54	104.82	103.99	103.11	104.46	105.33
109.06	110.31	108.56	109.74	110.29	109.41	109.26	111.04	110.57	109.28	110.84	110.65	111.07	111.93	111.31	110.12	112.35	110.22	110.05	108.25	109.94	110.79	109.12	110.08	111.38	109.41	109.84	109.59	110.2	108.7	109.52	109.6	109.33	109.99	111.48	110.64	109.43	110.39	109.38	109.51	109.79	111.87	108.09	111.39	110.91	109.41	110.62	109.56	109.26	111.08
106.53	105.08	103.6	106.74	104.63	107.03	104.18	104.52	104.73	105.81	106.42	104.84	105.3	106.26	106.92	105.72	104.79	105.14	105.04	105.37	106.27	107.22	106.45	107.23	106.27	106.27	105.18	106.93	104.48	107.56	106.36	106.5	106.04	105.96	105.34	106.54	106.24	107.25	105.26	107.21	107.04	106.16	104.6	104.28	105.74	106.59	105.88	105.79	105.71	104.76
112.66	110.89	111.55	112.08	112.99	110.76	110.46	110.93	112.19	111.61	110.7	111.04	111.7	110.26	111	112.08	111.53	110.29	110.99	112.19	110.34	110.96	110.75	111.2	112.73	110.33	110.22	110.4	110.27	112.1	109.72	111.11	112.07	111.02	111.62	111.51	110.46	111.01	111.86	111.5	112.57	111.24	110.53	111.69	110.29	112.02	109.68	112.38	110.95	112.05
110.12	111.36	111.38	110.03	111.18	110.68	111.54	110.59	109.77	111.19	110.07	111.77	113.02	109.98	111.01	111.58	111.48	110.81	111.04	110.58	110.66	110.85	109.32	110.52	111.05	110.06	112.36	110.49	111.57	113.45	108.79	110.41	110.69	112.6	110.56	111.03	109.99	109.91	109.29	110.95	111.75	110.69	110.67	113	111.32	111.81	111.92	112.21	111.13	111.65
104.74	103.39	104.36	104.09	104.28	103.42	103.51	103.81	104.82	103.72	103.84	106.1	102.58	105.17	104.75	104.26	104.85	104.6	105.71	103.13	104.21	104.14	103.02	103.71	103.53	105.19	105.95	104.01	104.57	103.72	106.48	103.11	105.1	104.63	103.98	104.9	104.49	106.25	103.97	102.56	104.95	101.74	104.84	105.39	103.44	104.41	104.08	104.33	103.83	104.43
106.06	105.88	105.5	107.26	103.61	106.44	105.16	105.77	106.05	104.58	105.55	103.56	106.59	105.46	106.16	105.59	105.02	105.02	106.51	106.89	105.93	106.34	106.21	107.34	107.82	105.85	106.33	105.39	104.54	106.2	107.02	104.91	105.29	107.6	105.89	105.6	105.71	104.42	105.46	103.92	105.89	104.08	105.18	105.35	105.52	104.66	105.61	105.43	106.44	107.23
107.72	106.74	105.87	106.44	105.09	106.04	105.57	105.95	106.38	106.55	104.36	108.57	106.62	107.71	107.79	104.13	106.67	105.41	108.1	107.33	108.53	107.98	106.05	105.63	106.79	104.79	106.13	106.71	106.22	105.59	106.04	105.49	106.7	105.7	106.66	105.9	107.21	106.45	105.79	106.22	106.02	106.48	106.14	107.86	105.68	106.74	107.58	106.91	106.23	106.28
106.24	107.15	107.03	108.62	107.12	108.15	106.7	107.44	105.93	107.07	106.31	106.07	106.66	108.04	107	107.95	107.07	107.82	105.8	106.97	107.69	105.89	107.62	105.54	105.11	106.4	107.32	105.49	108.57	108.49	107.36	107.39	105.97	107.39	108.06	106.2	106.37	106.16	106.37	105.88	106.71	106.71	107.3	106.31	107.98	108.43	106.25	108.13	107.39	106.2
103.79	104.77	103.05	105.6	105.26	104.01	103.6	104	102.58	104.84	103.68	103.62	106.03	104.57	104.71	106.18	104.79	103.78	102.73	103.96	103.73	105.34	104.21	104.03	105.45	103.91	104.2	105.42	102.66	104.84	106.88	103.23	104.76	103.56	103.9	104.27	103.33	104.47	104.31	105.53	104.54	104.4	102.42	103.4	106.23	103.66	103.95	103.55	104.75	104.53
115.97	117.3	117.21	117.48	117.92	119.59	116.82	117.11	118.42	117.84	117.76	116.84	118.9	116.23	117.15	118.55	117.62	116.09	116.87	117.42	117.94	118.15	116.2	117.51	119.17	116.94	118.2	117.33	117.57	116.91	118.75	118.21	116.74	118.18	118.56	117.26	116.51	118.73	119.41	118.22	116.92	117.71	118.04	117.63	118.71	117.27	116.21	117.09	116.97	116.62
109.87	111.27	109.98	112.66	111.36	110.68	111.65	112.74	111.17	110.61	110.84	110.83	112.4	110.64	113.08	110.68	112.13	112.35	110.34	111.79	112.86	111.84	112.7	109.52	112.75	111.29	113.09	112.29	111.16	111.73	112.25	112.55	110.35	111.84	112.51	111.82	111.55	111.19	113.14	112.11	112.01	110.32	112.73	112.09	112.3	112.33	112.19	110.35	112.06	112.74
105.25	106.63	103.97	107.63	107.03	106	105.13	105.5	105.46	105.92	105.26	105.32	108.08	106.7	106.39	106.49	107.23	105.83	106.95	106.41	104.96	106.22	105.35	106.42	107.51	106.16	105.25	105.96	105.93	105.72	106.68	105.75	105.49	106.93	106.2	106.76	106.88	106.82	105.85	106.73	105.28	106.25	106.83	105.2	106.47	105.94	105.97	106.5	104.8	104.63
106.68	106.72	106.72	107.74	105.48	106.95	105.8	106.12	106.19	106.52	105.43	106.61	106.07	106.47	106.6	107.82	106.01	107.08	106.23	105.62	105.38	105.54	106.3	105.83	106.28	106.05	106.27	107.05	106.18	105.73	107.54	106.79	106.8	108.09	106.39	107.8	106.5	105.48	105.52	107.65	105.4	107.34	106.62	106.29	106.03	107.85	106.79	106.41	107.83	106.1
100.63	98.998	100.91	99.722	100.41	100.74	98.661	101.33	97.932	101.31	99.202	101.04	98.943	98.124	98.392	100.74	98.353	98.455	97.927	101.11	99.861	97.649	99.731	99.509	100.64	98.772	98.984	99.432	99.74	100.4	100.94	100.83	99.135	99.816	99.304	98.68	99.25	100.56	99.991	98.969	100.02	99.325	99.926	99.886	101.26	100.77	99.304	98.904	99.324	99.687
111.75	110.21	110.78	111.33	112.14	112.04	109.7	111.55	111.92	111.31	109.59	111.76	110.12	111.31	110.58	111.01	113.42	111.93	111.57	109.65	113.04	110.7	111.2	111.65	110.75	112.79	112.29	110.98	110.22	110.01	111.59	110.74	110.64	112.32	109.88	112.31	112.6	110.5	109.63	111.79	112.87	111.38	112.07	111.35	112.4	111.5	110.81	111.23	111.44	112.27
105.27	104.15	104.78	104.41	104.71	106.53	104.97	104.91	102.14	104.33	106.8	105.74	104.41	105.05	104.01	105.14	104.71	105.41	103.35	106.08	104.79	103.81	102.62	103.88	103.48	104.38	104.08	105.54	106.13	104.65	103.99	104.67	102.94	105.24	106.14	104.37	104.24	106.41	105.88	103.45	105.11	104.48	105.34	104.8	105.29	103.01	104.53	103.92	105.55	104.5
111.55	110.5	112.21	112.69	113.42	112.64	112.48	110.91	110.44	110.92	112.52	112.53	112.52	111.26	110.55	110.24	112.93	111.07	111.33	110.24	111.07	110.74	111.36	111.27	111.79	111.73	110.31	111.18	110.26	112.29	111.78	111.92	111.22	109.9	112.34	111.19	112.29	110.14	110.55	111.41	110.81	112.93	112.21	111.71	110.57	109.82	110.89	110.15	111.13	109.98
106.02	105.54	107.59	107.82	106.56	105.92	107.22	107.09	105.97	106.91	105.61	105.33	107.5	104.85	105.9	107.81	107.12	106.32	106.64	108.12	107.1	107.25	105.24	105.79	106.38	108.23	106.66	107.19	107.48	107.2	106.01	105.85	105.24	107.32	106.91	105.37	106.38	105.28	107.56	107.34	106.02	103.75	106.34	107.19	106.28	105.05	107.07	105.98	106.09	104.63
112.4	112.31	113.28	112.33	111.94	113.42	110.92	110.79	112.9	112.17	111.07	111.63	111.33	111.51	110.17	111.63	112.87	112.38	111.01	111.72	110.86	111.58	111	111.54	112.02	113.06	111.22	111.61	113.31	110.51	112.79	111.05	110.81	112.16	111.48	110.32	111.07	111.35	112.69	110.66	110.18	109.43	109.48	112.32	110.92	110.16	111.16	111.37	112.3	112.01
117.47	116.5	117.23	118.2	117.83	118.22	119.61	117.55	119.22	118.07	117.48	118.11	117.67	117.76	119.01	118.27	117.76	116.93	118.63	117.94	118.7	116.81	118.2	117.69	117.41	118.31	117.46	118.55	117.22	117.78	118.02	118.93	118.66	117.92	118.78	119.71	117.99	117.41	119.55	119.2	117.6	117.64	116.98	119.54	117.44	118.37	116.55	117.36	116.46	117.43
103.22	104.73	103.44	106.42	104.99	103.37	105.62	105.6	104.49	104.16	102.67	104.63	104.88	105.14	105.07	104.64	105.9	104.05	104	105.35	106.4	103.83	104.65	103.65	104.08	102.97	104.86	106.65	104.28	105.87	103.16	104.61	103.18	105.3	105.16	104.2	105.15	105.03	103.88	106.18	104.48	105.96	104.91	105.12	104.88	105.6	105.01	105.68	103.39	104.33
111.62	109.91	109.66	110.93	110.83	112.62	110.97	111.55	111.93	110.78	111.06	112.84	110.51	111.23	112.15	109.81	110.61	110.24	110.36	112.43	110.59	111.96	111.32	111.77	111.18	112.76	109.16	111.35	112.58	111.81	112.16	111.69	111.03	111.34	110.49	111.5	111.9	110.91	109.52	110.86	111.46	110.6	111.85	111.45	111.97	110.99	112.23	111.22	111.19	109.91
105.53	105.87	106.08	104.14	105.41	104.85	106.24	105.57	104.07	106.1	103.73	105.47	104.44	105.2	106.28	105.62	105.05	105.86	106.02	108.09	105.46	104.8	105.24	105.37	106.2	105.62	107.21	106.64	104.78	105.35	105.24	106.07	103.57	106.07	104.1	105.78	105.53	105.81	105.37	104.33	106.46	106.53	106.91	104.86	105.58	104.7	103.45	105.74	105.88	105.42
106.18	107.14	107.25	105.58	106.01	106.09	105.74	108.9	105.49	105.32	104.26	104.54	106.35	106.08	105.89	105.1	106.28	105.6	106.84	105.28	105.84	107.03	108.81	104.72	107.07	107.11	104.26	108.02	106.43	105.08	105.43	105.86	107.14	107.34	106.71	106.27	104.57	106.16	105.95	107.9	105.64	106.27	104.6	106.73	106.46	106.3	106.04	106.93	104.15	104.99
103.92	104.47	104.9	105.83	105.75	105.94	105.54	105.28	105.27	106.83	104.85	106.08	103.94	105.14	104.39	105.27	105.78	106.5	105.64	104.87	105.04	104.25	104.91	104.87	105.48	106.63	105.57	106.01	105.67	105.98	105.21	102.62	104.84	105.51	106.77	107.22	104.94	106.97	104.47	103.83	105.46	105.45	105.14	104.02	106.51	105.51	105.98	106.26	105.03	104.7
111.39	111.92	111.56	113	111.57	111.53	111.59	110.96	109.01	111.21	111.19	111.04	112.12	112.09	111.82	111.31	111.05	114.26	110.17	110.4	111.25	111.9	110.93	112.64	112.36	110.63	111.37	110.41	111.69	113	111.73	112.78	112.13	111.89	112.08	112.21	111.76	111.65	111.1	110.57	109.06	111.55	112.28	111.87	110.73	112.49	110.05	112.85	113.26	113.25
106.49	106.12	104.65	107.43	107.05	103.64	107.76	106.27	106.33	107.2	106.48	106.82	106.65	107.05	105.62	108.12	105.73	106.58	107.13	107.03	106.52	106.92	106.87	105.98	106.88	107.28	106.55	107.43	106.26	105.97	106.19	106.2	106.72	106.11	106.34	105.22	108.38	106.37	105.9	106.87	105.84	105.8	105.12	105.47	107.35	106.36	106.03	106	106.96	106.1
111.59	111.59	111.88	111.95	111.23	111.05	111.56	110.98	111.19	110.88	111.47	110.28	112.75	110.11	109.73	111.64	110.76	111.55	111.8	110.39	109.91	111.45	110.62	111.03	109.9	111.65	111.43	110.95	111.65	110.45	111.96	111.92	111.59	111.62	111.62	111.71	111.56	111.42	111.62	110.59	110.05	111.91	111.85	109.56	109.78	111.55	111.7	111.96	110.78	111.3
110.24	112.06	112.07	112.32	111.16	111.85	113.01	111.11	112.21	111.89	112.36	110.4	112.73	112.8	111.59	112.58	111.18	112.04	112.92	112.62	112.42	112.88	112.21	110.6	111.39	111.92	113.25	112.04	113.36	111.21	111.86	109.76	111.42	110.94	113.5	112.33	113.04	111.21	111.17	113.1	112.7	112.02	111.52	113.18	111.98	112.39	111.07	110.5	113.38	113.33
105.65	105.56	105.49	107.04	106.16	105.95	106.5	105.88	108.14	104.62	105.31	104.56	105.85	106.23	105.54	105.74	105.46	105.94	104.46	105.51	105.63	105.71	105.79	104.72	107.78	107.07	106.08	106.17	105.67	104.63	104.58	105.55	106.67	106.95	105.53	106.45	106.87	106.93	106.45	105.14	106.42	105.69	107.38	104.08	106.17	105.45	106.71	106.98	106.69	106.96
111.12	109.36	109.67	110.61	109.3	110.2	110.49	109.79	110.49	110.02	110.21	113.01	108.29	109.67	109.49	109.65	110.19	109	111.43	110.99	110.91	109.2	110.94	110.47	110.5	111.62	111.79	110.57	111.87	110.58	111.28	111.15	110.03	111.44	110.88	111.42	111.41	110.12	111.7	110.57	110.85	111.14	110.54	110.51	109.73	110.26	111.34	110.38	110.75	109.85
105.75	105.58	107.76	105.35	106.88	105.47	105.45	105.72	105.28	107.35	105.81	107.01	107.51	105.45	106.29	106	105.4	107.24	105.55	106.08	106.36	105.25	104.05	106.37	104.71	106.95	105.7	106.57	105.22	105.23	104.19	105.59	108.27	104.25	106.63	106.16	105.17	106.82	106.32	106.17	106.82	105.61	105.02	106.54	105.87	106.49	106.1	106.4	105.94	104.41
105.98	106.68	106.18	105.74	104.86	106.85	105.42	106.84	105.55	107.47	106.61	105.8	106.11	105.31	108	106.77	105.45	106.72	107.91	105.44	105.96	106.25	104.97	105.12	108.07	107.62	105.64	105.83	105.79	106.35	106.18	107.71	106.35	106.93	107.86	104.77	106.16	106.19	106.72	105.49	106.51	104.23	107.26	106.39	106.05	104.68	106.71	108.13	106.7	106.25
105.47	105.33	105.98	105.56	105.75	106.37	106.95	105.55	104.76	104.83	105.54	106.15	105	105.18	104.97	107.26	103.52	105.89	106.01	103.69	103.71	105.24	103.9	107.07	105.08	105.29	106.64	106.4	105.15	105.88	106.12	105	106.05	106.16	104.2	104.47	106.41	104.86	105.71	104.46	105.23	105.68	106.68	105.39	104.59	104.1	105.52	106.98	104.55	106.56
106.36	104.91	106.63	106.82	105.23	104.45	107.72	106.43	104.96	104.85	104.09	105.48	107.21	105.67	105.98	105.9	107.17	106.92	107.72	106.06	106.44	105.6	106.21	104.49	106	106.89	105.56	105.87	106.43	107.74	106.7	106.38	105.73	106.54	106.4	104.6	106.41	105.98	106.04	105.28	105.71	106.83	106.79	105.58	105.62	105.88	106.55	106.74	106.22	105.83
105.1	104.77	105.45	102.87	103.9	104.01	103.87	103.46	103.93	103.99	105.14	104.87	104.96	103.44	104.14	104.4	104.83	105.6	104.14	103.52	104.28	103.68	106.42	104.08	106.17	104.74	104.27	104.75	104.15	104.37	106.73	104.63	104.72	104.28	103.36	105.09	103.85	104.71	104.81	104.36	104.3	104.64	105.41	105.65	105.72	104.99	102.87	105.68	104.33	103.75
114.32	115.4	116.42	118.03	116.72	115.24	116.67	115.92	117.14	115.83	116.85	114.56	115.74	115.84	116.34	115.69	114.75	115.97	115.27	116.58	117.03	115.7	115.4	116.26	115.98	116.47	116.16	116.26	116.64	116.4	117.22	116.16	116.21	115.55	116.34	115.73	116.41	115.81	115.86	116.26	116.69	115.84	116.87	116.44	116.2	116.42	115.86	116.11	114.64	116.83
116.69	118.65	118.74	118.74	115.45	117.9	118	119.04	117.47	117.46	117.02	116.32	118.36	117.78	117.23	117.72	118.84	118.87	116.45	118.26	117.2	117.99	118.31	117.17	118.07	116.32	117.25	117.46	116.84	116.32	115.45	116.73	118.52	116.4	118.6	118.31	116.5	116.89	117.93	118.67	116.29	117.98	118.36	117.95	118.76	118.05	115.99	118.17	117.88	116.6
112.56	111.04	111.7	111.66	111.59	113.6	113.65	112.84	111.37	114.28	110.64	110.63	112.32	112.51	111.75	113.05	112.34	112.72	112.55	111.12	111.27	112.1	111.95	110.62	111.94	111.64	113.02	111.3	112.93	110.15	112.99	111.53	112.47	112.63	111.56	112.01	112.03	111.33	111.29	112.38	112.49	113.35	111.39	111.56	109.99	112.7	111.98	112.62	111.57	110.5
111.76	112.4	110.93	111.22	111.18	111.98	113.17	111.41	111.9	112.64	111.17	111	111.4	111.08	111.87	112.57	112.62	113.2	110.82	113.79	112.32	112.08	110.8	110.89	111.19	110.89	112.46	110.87	111.16	110.57	111.72	110.66	113.09	111.22	112.37	110.65	111.07	110.46	113.72	112.65	111.51	112.07	111.46	111.55	111.15	111.88	111.91	111.92	111.89	111.9
116.87	116.79	115.48	117.44	117.65	118.95	117.96	117.54	117.13	116.6	117.47	118.76	116.52	118.95	117.4	117.96	118.35	117.77	119.31	117.62	117.5	116.69	117.47	116.43	117.27	117.84	118.16	116.46	117.92	118.53	117.96	117.46	118.49	119.1	117.62	117.7	116.97	117.45	118.55	117.04	116.88	116.22	118.29	119.23	118.09	118.4	115.72	117.15	118.41	117.48
112.62	110.18	111.16	112.61	112.61	110.81	112.28	111.17	111.76	111.66	111.8	111.38	112.6	111.11	112.8	112.02	110.7	112.24	111.81	113.19	111.21	111.92	112.36	113.17	111.93	112.11	110.15	113.16	111.57	112.91	110.94	112.49	111.74	110.63	112.7	112.28	112.62	113.02	112.33	110.74	111.06	112.58	114.96	111.59	110.65	111.68	110.47	112.24	113.78	112.3
105.6	105.59	106.95	104.68	106.71	105.78	106.53	106.49	106.6	105.81	105.86	106.07	106.86	106.57	105.79	105.2	105.66	109.2	105.51	106.6	105.93	106.32	104.99	106.79	105.39	106.2	107.13	104.25	106.25	104.99	106.6	106.91	105.34	106.24	105.26	106.36	105.99	105.61	105.86	106.72	105.41	106.36	104.93	105.63	105.41	105.43	105.57	107.08	106.56	105.41
105.04	105.92	104.91	105.6	105.45	106.16	105.44	107.81	105.7	104.36	106.4	106.85	106.04	106.12	106.71	107.96	105.34	105.18	106.17	105.99	107.5	104.43	105.44	105.32	106.59	107.03	105.32	107.25	105.42	103.64	104.79	105.74	105.23	105.69	105.13	105.8	104.54	105.36	104.09	105.58	106.62	105.09	105.83	104.44	107.06	106.07	104.77	104.75	104.31	105.88
115.95	116.25	115.48	116.14	117.82	116.15	116.44	117.06	116.06	115.62	117.3	115.99	114.97	115.68	116.86	115.04	116.15	117.63	115.92	116.95	114.87	116.64	116.53	116.78	115.19	117.11	115.6	117.05	115.11	115.89	117.32	116.57	116.58	116.17	115.84	114.4	117.46	115.94	116.08	116.22	117.3	116.36	117.43	116.36	115.36	117.21	115.66	115.66	117.18	115.74
100.56	100.73	101.15	101.76	99.91	98.179	100.79	100.76	99.174	99.797	99.639	101.37	99.726	100.78	101.76	100.48	100.05	101.38	100.85	100.19	99.868	98.827	100.72	100.37	100.87	99.687	101.74	100.47	100.44	101.8	100.2	102.03	100.7	100.76	101.3	100.17	99.697	99.958	102.23	100.34	99.401	100.09	101.04	100.8	100.6	101.17	102.85	99.636	100.17	100.35
119.29	117.41	117.11	116.78	117.51	118.18	117.81	119.42	116	117.32	117.29	117.53	118	118.1	117.23	116.62	116.7	118.36	118.45	118.64	117.25	118.44	118.36	117.01	117.79	118.11	117.84	116.31	117.55	118.94	117.63	118.33	117.91	117.75	118.26	118.25	117.37	117.66	118.07	119.28	117.45	116.89	115.93	116.51	117.69	117.83	117.84	118.14	115.36	118.27
118.71	117.82	117.61	118.75	119.1	117.58	116.27	119.2	117.7	118.76	116.35	118.71	117.97	116.88	117.7	116.99	117.59	117.06	116.57	117.27	117.16	117.94	117.74	116.39	116.99	117.13	117.5	117.8	116.25	117.92	118.28	118.63	116.31	117.37	118.02	118.72	116.94	118.42	118	116.43	117	117.2	116.81	118.26	117.28	116.13	117.11	118.74	118.21	116.36
105.86	106.77	105.94	106.16	107.45	105.58	106.7	106.72	107.06	107.37	107.68	106.63	106.16	107.8	105.89	107.74	106.29	108.25	106.78	107.26	106.68	107.43	105.93	106.95	107.06	105.7	107.77	106.3	105.46	106.49	107.83	106.5	108.1	106.66	107.02	107.47	108.36	107.84	107.62	107.28	107.87	107.75	106.47	107.46	107.14	107.14	105.6	106.13	106.54	105.95
104.97	104.81	104.35	106.04	106.29	104.78	105.47	104.68	104.91	106.38	105.95	105.85	105.29	104.66	105.26	106.27	105.11	105.27	105.55	104.25	105.38	105.14	104.32	105.49	104.88	106.22	104.36	104.31	105.38	105.6	105.91	105.13	108.21	105.41	106.73	105.88	104.82	104.26	105.2	104.58	105.91	104.11	104.77	106.72	105.24	105.39	105	105.32	104.96	105.21
105.86	105.83	105.29	105.24	106.44	105.89	105.02	105.91	105.05	104.69	105.25	105.58	104.71	103.67	106.17	104.37	106.3	104.67	104.58	105.58	103.78	103.95	104.99	105.3	105.04	105.95	105.98	104.76	105.49	105.61	107.9	105.49	105.69	106.32	103.31	104.2	105.82	104.76	106.22	106.78	104.43	105.41	106.1	104.53	105.18	104.8	105.4	105.71	106.67	103.79
105.64	106.42	107.45	104.06	106.41	105.82	107.1	106.49	106.07	106.7	107.03	105.83	105.97	108.4	105.8	107.57	104.33	105.08	107.12	105.66	105.89	105.22	104.8	105.84	105.83	105.67	105.64	106.74	105.45	107.85	105.69	105.85	106.31	104.28	107.16	107.22	106.76	106.78	105.64	107.23	105.93	106.66	106.73	105.64	106.86	105.68	104.53	106.08	107.25	105.12
104.31	102.88	103.74	105.52	103.52	104.44	103.94	104.63	102.7	103.47	105.08	104.46	102.76	105.84	106.27	104.86	102.3	105.08	104.69	104.83	103.34	103.23	104.58	104.66	104.1	103.55	103.96	102.41	102.97	104.33	104.01	104.41	103.3	102.81	104.04	104.79	104.08	104.03	104.46	102.96	104.78	104.83	104.52	105.28	104.76	104	102.75	107.12	102.46	104.79
105.63	105.02	108.24	107.26	107.17	104.61	106.1	103.68	106.37	106.05	105.62	104.89	106.68	104.25	106.74	105.65	106.32	106.74	106.89	104.78	105.73	106.63	105.7	106.42	106.6	106.02	106.23	106.05	106.53	105.26	107.41	106.7	106.6	106.23	105.96	106.1	105.08	106.23	107.01	105.71	106.36	105.68	107.14	105.74	107.42	106.95	107.64	105.13	106.26	107.43
111.56	110.62	110.68	111.7	112.01	112.06	111.94	111.31	110.77	111.42	111.93	111.69	110.8	110.96	110.35	109.79	110.62	112.74	110.7	111.51	110.6	110.39	111.02	111.57	111.43	109.59	110.92	111.26	111.46	112.25	111.31	111.33	110.91	110.87	109.69	110.42	111.41	110.91	110.84	109.27	112.18	111.2	111.14	110.47	110.68	110.91	111.31	111.98	110.83	111.81
110.73	110.86	111.49	111.56	110.3	110.9	112.07	110.81	111.67	112.41	112.66	112.09	111.12	112.58	112.19	111.5	113.97	111.02	110.87	112.62	111.69	112.69	111.96	111.08	112.43	112.55	110.77	110.44	111.4	110.07	112.2	110.49	112.14	110.53	110.84	112.17	110.32	111.76	109.95	111.98	112.93	112.15	111.89	111.55	110.39	111.17	112.87	111.32	111.12	112.76
105.85	108.03	106.65	109.14	106.33	106.84	106.64	106.3	107.1	106.61	105.17	107.42	107.1	104.49	107.66	107.43	107.11	107.9	107.73	106.88	107.49	108.17	107.25	106.56	106.79	105.93	107.21	107.27	107.18	108.12	106.72	106.89	107.26	106.09	107.24	107.73	106.36	108.63	107.81	106.64	104.92	106.48	106.9	106.24	107.72	106.51	106.65	106.65	107.76	106.67
105.02	104.78	105.74	104.23	107.12	104.54	104.9	105.06	105.39	104.69	105.16	105.13	105.8	105.62	105.55	105.3	106	105.23	105.67	104.14	105.53	106.66	106.79	106.57	105.31	105.76	105.53	104.86	104.15	103.89	105.86	103.82	106.09	105.62	107.06	106.22	105.31	105.19	107.25	106.16	105.3	105.58	106.3	105.77	104.45	106.12	106.69	105.76	105.32	105.64
99.829	99.047	101.24	100.28	102.11	100.35	100.38	101.42	100.33	99.5	100.72	101.63	100.1	100.34	101.19	100.39	101.13	101.37	100.43	99.746	100.69	101	99.482	99.89	102.29	99.702	101.11	101.91	100.53	101.67	100.63	99.251	99.539	101.09	101.01	101.39	100.85	100.08	101.53	100.29	100.85	99.089	100.42	102.12	101.58	100.34	101.65	100.47	100.14	100.13
108.61	111.19	110.95	109.09	109.1	109.28	108.94	108.85	110.88	110.41	110.15	109	110.93	110.12	110.09	109.95	108.13	109.47	109.59	108.13	108.41	111.39	110.6	110.13	109.52	111.37	108.16	107.82	109.5	111.08	109.6	109.19	109.14	110.69	108.76	112.2	110.67	109.93	109.57	110.38	108.56	110.37	109.44	110.3	109.39	108.98	109.75	110.35	110.32	109.36
111.46	111.34	111.76	111.15	110.57	111.55	111.36	111.07	112.66	110.99	111.7	111.17	111.75	111.88	111.34	111.1	110.37	111.26	112.13	110.66	112.34	111.56	111.8	111.04	111.35	110.16	112.75	112.08	111.49	110.8	110.81	110.92	111.74	111.12	110.43	110.01	111.1	111.32	111.84	111.15	110.37	109.41	109.82	111.78	112.36	111.57	110.91	112.82	109.47	112.12
104.61	105.02	104.44	104.77	104.48	104.36	105.96	105	105.39	103.81	105.67	104.58	104.14	104.56	104.13	104.11	105.09	104.13	103.62	103.65	104.57	104.86	104.03	104.23	104.44	103.9	104.54	103.16	105.15	106.06	104.04	106.11	104.14	104.64	104.92	106.61	105.71	105.01	104.4	104.86	105.1	105.16	104.27	104.43	105.36	103.91	104.61	104.26	103.7	104.73
112.51	113.74	112.37	111.91	111.77	113.08	112.66	112.34	112.71	111.45	112.09	114.18	112.63	112.19	112.7	114.46	113.27	114.14	111.31	112.2	112.61	113.7	113.06	114.82	113.71	113.61	113.96	112.64	112.6	112.85	112.25	112.43	113.77	113.41	113.09	112.93	112.54	112.77	113.26	113.5	112.88	112.54	112.08	111.83	112.36	113.99	111.81	113.09	112.27	112.59
110.48	111.99	111.18	111.73	111.88	111.72	111.03	110.85	110.3	110.86	110.91	112.35	111.3	110.66	112.54	111.27	111.1	112	112.55	111.66	111.32	111.24	112	110.85	110.37	112.15	111.26	111.84	110.08	109.76	111.61	112.66	111.49	110.98	111.72	111.51	111.74	112.87	111.72	111.97	112.67	110.76	112.19	111.39	111.29	111.85	111.36	111.51	112.46	111.36
104.65	103.02	105.37	105.88	105.55	104.72	104.47	104.85	104.84	104.99	105.09	104.76	104.21	105.38	105.26	105.04	105.35	104.5	104.97	105.2	106.01	104.1	105.18	106.44	105.05	104.36	103.21	104.83	105.1	104.46	105.01	103.95	102.51	104.28	106.81	104.02	103.86	106.01	105.83	105.4	104.57	104.51	105.07	104.9	105.99	104.11	106.36	105.82	104.77	105.29
105.23	105.22	105.67	105.83	106.61	104.17	105.64	105.96	105.8	105.09	103.94	103.66	105.69	104.67	104.34	104.4	104.91	104.9	104.07	105.58	106.59	105	104.85	106.31	105.75	105.63	105.26	104.49	105.37	105.23	105.1	105.01	104.54	104.63	104.42	105.52	104.86	105.4	107.18	106.22	102.51	104.89	105.4	105.15	106.14	104.1	105.82	105.57	107.11	105.3
106.51	104.41	106.2	107.72	105.14	105.37	106.55	106.01	106.99	105.7	105.29	107.15	106.35	105.06	107.66	105.73	105.55	106.5	105.52	105.88	106.71	105.92	107.18	105.91	105.24	106.1	105.7	105.77	106.14	106.19	105.05	104.86	107.09	106.08	107.19	106.82	104.31	105.32	107.12	105.24	105.72	105.12	105.88	107.42	106.13	105.43	105.72	105.2	106.82	104.24
106.02	106.19	106.32	105.26	105.53	105.88	107.01	105.24	104.57	107.33	105.58	105.24	105.05	105.24	106.61	104.98	105.53	106.02	106.27	104.63	106.11	105.55	106.3	106.95	106.32	105.47	105.01	105.51	106.37	105.5	106.09	107.11	106.89	106.62	106.31	107.13	105.2	105.51	107.72	106.01	106.83	105.93	106	107.07	105.17	106.62	105.72	103.22	106.18	105.35
101.78	101.67	100.92	101.54	99.419	100.34	101.11	100.28	101.32	100.52	100.83	100.23	99.638	99.825	101.25	101.47	100.42	100.78	100.94	101.49	101.01	100.01	99.39	99.909	100.77	101.11	99.438	102.12	101.04	99.117	101.82	101.42	101.93	100.54	100.7	100.28	100.2	102.41	99.806	99.197	98.934	101.51	99.935	100.42	100.5	101.43	102.09	99.85	100.7	99.799
106.61	105.31	105.75	106.47	106.74	105.56	106.83	106.27	104.73	105.2	106.31	106.51	104.05	105.77	106.59	106.25	106.04	107.34	106	107.11	106.97	107.13	106.03	106.44	106.15	107.48	106.07	106.5	105.93	106.52	104.96	105.88	106.97	106.71	108.04	104.83	106.83	107	105.97	106.64	106.28	105.35	106.27	106.6	107.31	105.16	106.02	105.05	105.75	107.63
110.45	110.37	110.86	110.03	110.11	111.44	110.84	111.63	109.83	111.03	109.99	110.85	108.49	109.12	110.33	111.62	111.87	109.08	110.5	111.71	111.23	111.18	110.56	111.23	110.2	111.85	111.16	111.49	109.16	110.95	111.02	110.87	110.6	111.07	110.22	111.07	110.85	111.73	111.01	111.02	109.71	110.6	111.04	111.22	110.98	110.17	111.02	111.76	111.27	110.94
104.86	104.98	104.05	105.65	106.07	104.88	105.66	105.05	105.29	105.53	104.33	104.16	105.26	106	105.61	104.99	106.42	106.43	105.23	106.32	106.86	105.4	104.63	106.6	105.05	107.46	105.81	105.75	105.88	105.81	106.77	106.06	105.3	106.96	104.57	106.17	107.65	105.86	105.49	105.11	106	105.71	104.92	105.24	105.64	106.79	105.67	105.9	106.92	105.87
107.13	105.88	103.9	104.4	105.54	105.17	103.68	104.69	104.69	104.66	106.58	104.07	105.66	104.73	104.93	106.24	105.08	105.83	105.01	107.03	106.18	104.76	105.46	105.11	105.28	104.5	106.4	105.6	106.33	104.91	103.6	105.76	105.21	106.2	106.42	105.21	105.94	105.27	105.04	105.27	104.93	105.7	104.78	105.73	106.06	105.96	105.36	105.04	107.15	104.47
104.55	106.69	104.59	105.92	104.73	105.66	104.75	104.59	106.53	106.63	106.53	105.85	104.44	105.46	106.33	106.16	105.68	105.57	105.03	105.96	106.14	105.36	107.03	106.06	106.41	104.87	105.04	105.93	105.98	106.34	104.75	105.49	105.65	104.45	105.98	106.25	106.18	105.24	106.24	105.14	105.29	105	105.67	105.03	105.13	105.2	104.31	105.79	106.47	105.43
105.69	105.29	106.42	106.55	106.03	106.73	106.64	105.1	105.45	105.91	105.26	105.99	105.58	105.07	106.02	105.54	106.77	105.63	105.45	106.31	104.92	105.19	105.64	107.55	105.44	105.35	104.69	105.51	105.42	106.9	103.73	104.64	105.71	104.8	105.24	105.63	106.21	105.47	106.17	106.67	107.62	105.77	105.27	105.8	105.43	105.45	104.3	105.69	106.74	105.3
105.56	104.02	105.39	107.53	106.11	105.69	105.56	106.24	105.47	104.39	105.97	105.36	107.39	105.39	105.92	106.77	105.21	105.9	104.16	106.37	106.38	105.31	105.72	105.36	106.1	106.32	105.81	106	106.72	105.76	105.08	106.12	106.01	105.99	104.69	105.05	105.23	105.34	104.37	105.98	105.12	105.49	103.86	106.71	105.98	105.38	105.18	105.3	105.5	105.61
111.65	111.71	111.53	111.59	110.9	110.4	113.09	111.84	110.98	112.43	111.48	111.5	113.25	111.21	110.13	111.39	111.6	111.07	110.71	111.67	110.81	110.93	113.05	111.91	109.98	112.66	111.7	112.07	110.74	112.97	112.57	112.68	111.51	112.62	111.16	111.53	111.83	110.79	110.56	111.49	110.85	110.17	111.6	113.87	111.87	111.74	111.25	111.5	111.71	111.53
103.24	103.57	103.99	105.59	105.25	104.88	103.33	103.28	104.01	105	104.49	104.05	104.49	105.89	104.43	104.19	103.76	105.42	104.67	106.05	105.48	104.08	104.44	103.13	104.59	103.52	104.27	104.58	105.32	104.85	106.31	103.3	105.68	105.16	104.06	103.4	103.17	104.22	103.79	104.73	103.7	104.35	103.65	103.74	103.59	105.66	105.05	104.54	102.46	103.98
99.098	99.729	99.219	100.39	100.25	99.975	100.74	100.24	99.821	100.42	100.37	100.03	100.88	99.654	100.84	99.604	100.05	101.44	99.411	99.503	100.25	98.561	97.06	100.17	99.839	100.68	100.65	99.421	99.64	98.283	99.28	98.673	99.436	100.13	100.42	100.15	98.838	99.274	98.709	99.47	99.936	99.462	100.47	98.449	99.246	99.957	100.08	99.284	98.607	99.489
105.73	106.12	107.86	108.62	106.46	106.77	105.45	106.82	106.24	107.59	106.36	107.83	106.44	107.25	106.42	106.61	106.74	108.09	106.68	107.65	106.99	106.29	105.44	107.55	107.46	106.55	105.88	105.91	105.38	105.16	105.36	105.34	105.41	107.38	106.54	106.21	106.37	105.96	105.71	105.87	106.97	106.39	106.29	105.65	105.51	106.27	106.52	105.57	105.93	104.72
109.54	111.36	110.01	110.46	110.65	110.02	111.13	111.25	109.9	110.66	110.52	110.39	111.67	109.18	111.03	108.95	109.55	109.4	110.49	109.71	110.8	109.62	110.21	110.28	111.52	111.52	110.96	110.19	109.84	111.4	110.25	111.06	109.79	110.64	109.33	111.29	111.47	110.09	109.98	109.21	111.72	110.79	110.36	109.91	109.59	109.95	109.91	112.4	111.27	109.83
99.363	100.36	101.73	99.832	101.47	99.149	100.24	99.589	99.769	100.13	99.07	99.406	101.69	100.91	99.354	101.07	98.877	100.91	100.49	100.29	100.3	99.242	100.56	98.941	99.652	99.94	101.75	100.2	100.5	100.12	100.03	99.882	100.12	99.629	100.9	100.56	100.96	100.59	100.52	100.21	98.58	98.628	99.343	100.57	100.05	100.17	100.07	99.422	99.137	100.22
106.57	105.42	106.1	106.49	105.29	106.12	105.63	106.35	106.42	107.64	105.25	107.73	107.1	103.52	105.21	105.35	105.57	106.5	105.82	106.55	106.37	105.53	105.41	105.98	105.33	106.17	105.92	107.21	104.86	107.3	105.77	105.93	106.57	104.6	104.06	106.58	106.32	105.01	105.65	106.46	106.19	106.1	105.79	105.74	106.66	106.6	105.83	105.24	104.47	106.17
104.7	106.14	105.5	108.11	106.1	105.81	105.88	107.27	106.55	106.31	106.4	106.09	105.68	106.4	107.39	107.45	106.38	106.66	105.64	106.16	106.93	106.15	107.15	106.5	106.19	104.24	107.33	107.28	108.5	106.16	104.76	105.87	106.61	105.93	107.23	106.69	106.26	105.14	105.87	106.33	106.39	106.95	107.48	107.98	106.04	106.25	107.09	106.04	106.03	106.07
105.64	105.56	105.01	106.02	105.82	107.23	106.28	105.25	105.84	106.84	104.63	104.93	105.93	105.39	104.24	105.51	105.34	105.2	106.52	105.26	105.15	104.81	105.77	106.86	105.21	105.11	104.55	106.5	105.32	105.67	105.67	105	105.04	103.3	105.78	105.81	104.67	104.76	106.67	105.92	104.41	105.62	104.88	105.08	106.14	105.53	105.48	106.76	105.99	104.32
106.8	106.65	107	106.7	106.91	106.74	106.76	106.86	107.15	106.07	107.91	107.26	105.94	107.8	106.75	106.99	106.18	105.87	105.05	105.41	105.19	105.51	106.4	108.02	106.97	106.32	106.91	105.72	105.85	106.74	106.28	107.33	106.74	105.5	107.07	105.23	106.16	106.57	105.77	106	103.71	105.26	106.78	105.79	106.28	106.05	106.06	107.36	105.3	104.87
117.19	119.09	117.09	116.2	116.66	117.56	116.46	117.9	115.02	117.35	117.81	118.23	118.74	117.13	117.34	116.85	117.44	116.81	118.27	117.4	118.63	117.71	116.5	116.45	118.63	117.43	117.67	117.49	116.74	117.15	117.61	116.59	117.77	117.31	117.36	119.14	117.15	117.14	116.57	116.93	118.03	117.5	117.11	118.45	118.15	119.59	118	116.04	117.07	118.43
110.04	111.92	112.75	112.13	111.6	110.99	112.23	113.05	110.75	110.07	113.03	111.28	111.42	111.12	113.11	113.29	110.81	112.51	112.31	111.07	112.05	110.39	112.12	111.38	112.26	111.26	112.67	110.85	111.58	109.63	112.62	113.54	111.39	110.86	111.56	111.46	112.27	111.7	110.44	112.03	109.89	113.04	111.6	111.03	111.15	111.4	111.14	111.3	110.97	111.63
119.22	117.29	117.56	115.92	117.54	117.45	118.28	116.89	116.16	117.86	117.05	118.12	120.43	118.04	117.06	117.89	116.11	118.32	116.48	118	118.01	117.49	117.86	116.82	119.08	117.17	117.93	116.41	118.54	117.61	116.58	119.51	117.85	119.39	118.07	116.62	118.04	117.12	118.39	117.51	116.64	117.18	117.41	115.7	116.96	118.12	116.83	117.8	118.06	117.74
109.72	112.02	111.43	110.58	110.47	110.24	111.23	110.62	111.8	110.64	111.43	111.53	110.21	111.25	111.77	112.28	111.48	111.15	109.64	109.88	111.47	112.19	111.84	111.76	111.51	111.99	109.15	111.24	111.81	110.65	110.34	111.61	111.05	109.1	111.71	111.22	110.65	112.19	111.61	110.93	112.69	110.44	111.38	110.54	111.13	110.43	112.04	111.3	112.05	110.7
104.61	106.32	106.26	106.14	105.55	104.91	104.83	107.1	105.04	104.9	105.61	104.19	104.54	106.15	105.16	105.34	106.34	106.51	105.31	106.79	105.8	105.86	105.45	106.86	106.75	106.8	106.1	105.59	106.07	105.74	106.84	105.91	105.14	104.96	104.96	104.96	105.46	105.43	104.07	106.75	106.19	105.91	104.83	105.02	106.68	105.61	105.3	104.83	105.92	105.02
110.14	111.4	110.37	111.41	110.11	112.22	111.78	111.65	110.89	111.31	111.57	110.76	109.73	111.63	110.48	110.71	111.53	111.67	111.29	112.74	110.78	111.79	109.58	111.12	111.12	111.78	111.28	111.16	111.18	111.99	113.03	112	111.84	111.07	112.13	110.47	111.21	111.51	111.25	111.04	111.65	110.57	111.58	110.64	110.82	111.32	111.7	112.23	112.22	112.88
111.02	110.3	111.91	111.3	110.51	111.42	111.36	110.68	111.68	111.27	111.01	111.32	111.2	110.04	111.89	111.73	110.55	111.4	112.01	111.28	110.82	111.33	110.53	112.43	110.3	110.77	111.46	111.7	111.97	111.35	110.86	110.61	109.85	110.93	110.62	110.69	112.06	111.61	112.28	110.65	110.73	110.48	110.58	110.91	112.04	111.14	111.51	111.57	110.46	109.78
109.17	110.88	109.8	108.53	109.42	111.15	110.58	110.66	111.72	111.55	110.71	111.06	110.11	109.92	110.63	110.31	110.73	109.89	110.93	111.07	109.78	110.44	109.99	110.73	108.54	112.53	109.74	109.94	112.17	111.35	110.16	110.46	111.68	110.81	110.09	109.86	110.97	109.18	110.18	111.27	110.11	110.54	111.11	110.32	110.93	110.26	109.95	110.11	111.36	111.26
107.25	105.2	106.78	105.6	106.32	104.5	106.5	106.78	104.32	104.5	105.78	105.66	105.67	107.02	105.93	105.21	105.34	105.46	105.4	104.72	105.78	105.79	103.88	105.45	105.5	105.02	106.94	106.32	105.15	102.62	104.2	106.75	106.1	105.92	105.98	104.6	106.48	104.58	106.66	105.38	104.42	105.64	105.12	104.6	105.29	106.33	107.28	106.29	105.59	106.59
110.11	111.25	111.42	111.02	111.11	112.08	111.22	112.05	110.88	110.78	112.91	110.27	110.85	112.16	111.76	111.61	110.93	109.98	110.96	112.01	110.22	112.33	109.74	111.26	111.15	111.73	110.94	110.64	112.57	112.04	111.72	109.92	109.38	110.48	112.47	110.34	110.82	110.09	111.47	110.3	110.97	110.26	112.22	109.37	112.14	112.96	111.2	109.91	110.23	111.64
111.96	111.6	112	111.83	110.65	111.75	112.94	110.19	111.79	110.99	112.25	110.84	111.04	110.25	110.84	112.66	111.66	110.89	111.65	112.25	111.57	111.08	110.99	110.08	111.08	112.13	111.87	112.7	111.07	110.89	111.25	111.65	112.19	113.03	111.7	110.84	111.58	111.48	112.36	111.87	110.72	110.8	111.83	111.16	112.13	111.74	111.73	112.66	111.48	110.86
107.18	106.95	107.26	105.93	107.53	107.33	107.45	106.95	108.27	107.08	106.76	106.98	107.89	106.21	108.37	107.81	105.54	106.94	106.9	109.34	106.24	106.67	107.62	106.87	107.27	106.26	108.38	107.41	108.54	106.18	105.97	107.22	107.97	108.05	105.23	108.44	106.29	106.6	106.89	108.48	105.63	106.36	107.1	105.84	105.69	106.62	107.16	107.9	107.26	107.87
109.45	110.42	108.02	109.13	109.22	109.49	109.35	109.5	109.63	109.5	108.65	110.29	110.37	108.02	108.74	111.35	109.23	111.36	110.08	109.58	110.47	109.45	109.63	110.03	108.44	108.33	109.44	110.35	109.43	110.68	109.92	109.97	108.49	109.42	110.31	108.59	108.95	110.57	110.09	110.17	109.49	109.76	107.53	108.98	108.21	109.06	109.79	110.73	110.72	109.07
103.14	104.66	104.23	104.71	103.83	104.11	105.33	104.14	104.86	104.84	103.71	103.71	102.88	103.03	105.23	103.99	103.51	104.97	102.69	104.21	104.98	104.05	104.15	103.78	104.62	103.16	105.32	103.53	103.45	104.79	105.72	103.88	104.72	103.81	104.56	102.65	104.5	104.13	102.53	104.59	104.05	103.85	105.37	103.81	103.58	103.93	104.77	101.75	103.18	102.08
111.48	112.08	109.88	112.4	112.92	111.04	111.61	111.68	109.48	113.36	112.25	109.72	111.8	111.15	110.47	110.43	111.53	112.5	109.64	111.26	110.78	111.24	111.04	111.59	111.99	110.9	111.14	112.1	111.33	111.74	111.77	112.02	109.41	112.32	112.68	110.95	111.2	109.82	110.97	110.7	111.47	111.39	110.98	112.41	111.21	111.11	112.13	111.58	111.56	110.71
104.21	105.44	105.87	105.72	105.31	106.95	105.35	105.45	106.24	103.93	106.46	105.01	104.64	104.74	105.2	106.49	105.21	105.66	106.29	105.82	106.58	104.09	104.72	106.33	107.42	104.36	104.53	103.56	104.79	107.25	106.69	104.88	105.4	105.12	104.89	104.94	105.55	107.1	104.97	103.64	107.4	105.03	106.4	104.85	106.8	104.25	108.21	104.63	105.45	106.01
105.94	105.68	105.02	103.61	105.88	106.33	103.75	103.81	105.41	106.32	105.62	105.3	104.08	103.98	104.66	105.66	103.25	103.39	107	104.45	104.3	104.39	102.54	104.54	105.59	104.32	104.96	106.35	105.13	106.28	106.98	105.19	104.03	103.41	104.46	105.2	103.86	104.56	105.48	104.52	105.17	103.74	105.13	106.09	106.28	105.33	105.29	105.26	105.48	106.05
100.63	98.607	101.6	99.685	99.625	99.615	100.92	100.66	99.011	100.14	100.47	99.664	99.626	101.14	98.92	100.84	99.585	99.517	99.933	99.437	98.659	100.28	100.5	99.13	100.26	99.678	100.13	99.625	100.64	100.97	101.32	100.09	100.97	101.34	99.04	101.37	100.95	99.512	99.426	101.35	100.21	99.775	100.33	100.51	100.77	98.817	98.454	99.925	101.2	102.13
106.89	105.09	105.19	105.38	104.69	105.29	104.34	106.51	104.59	105.74	105.54	106.4	107.39	106.27	105.32	105.42	106.83	103.9	106.85	106.44	105.08	104.32	104.95	105.56	104.05	105.81	106.34	105.08	105.42	105.56	106.31	105.33	105.94	105.65	106.81	105.49	106.25	105	106.02	105.63	105.79	105.56	105.2	106.13	106.09	105.16	103.89	105.2	105.85	105.37
105.85	106.05	103.73	105.41	105.9	106.08	104.94	104.7	105.94	106.29	105.89	105.7	106.67	105.75	104.78	104.34	105.52	105.63	104.75	103.92	105.96	106.12	105.39	106.79	105.05	104.38	104.29	105.1	106.05	106.28	104.33	105.11	104.3	104.4	106.49	107.07	105.37	105.5	104.16	104.83	105.33	106.14	107.15	104.69	105.75	104.74	105.48	105.33	106.53	104.65
101.02	101.06	100.96	101.43	100.74	100.66	99.638	102.08	101.2	102.71	101.67	102.45	102.18	101.74	101.08	101.62	100	100.63	101.16	101.73	100.94	101.02	99.889	100.69	100.58	101.98	100.95	100.09	102.62	101.65	101.46	100.49	100.93	102.04	100.95	101.88	101.93	100.21	101.02	100.76	100.53	101.96	101.73	100.37	100.65	100.97	102.07	101.53	100.34	101.24
110.94	110.99	110.54	111.85	108.7	110.51	111.55	111.01	112.19	111.44	111.26	111.46	111.89	110.98	111.72	111.62	111.15	110.47	111.91	112.79	111.15	111.98	111.69	111.8	110.82	113.42	111.58	111.26	111.29	111.67	111.99	112.08	111.4	110.55	110.46	110.09	111.68	110.94	111.84	111.93	109.79	110.91	111.03	112.39	111.81	111.07	111.09	112.15	111.26	112.39
106.37	104.96	104.94	104.97	105.56	105.88	104.37	105.3	105.06	106.29	106.1	104.98	105.87	104.43	104.51	106.95	106.13	106.52	104.47	105.95	105.92	105.36	106.13	104.12	105.3	105.67	104.78	105.89	103.22	105.81	106.51	105.59	106.77	104.04	104.4	104.55	104.65	106.75	105.26	105.16	106.07	105.84	105.7	106.38	104.93	105.08	105.01	105.67	105.59	105.86
106.31	106.74	106.09	106.56	106.15	105.72	106.04	106.84	106.7	105.96	107.01	105.73	106.1	107.12	107.7	105.33	106.49	106.69	106.85	105.87	105.62	106.01	104.32	107.19	107.01	106.95	106.9	107.54	105.57	106.99	105.16	108.17	107.24	104.09	104.97	105.58	106.69	106.73	107.36	106.37	106.52	105.83	105.96	106.19	107.96	106.13	106.68	105.93	106.85	107.19
106.56	105.61	106.89	108.12	105.36	104.49	106.14	106.7	104.57	106.3	106.62	105.75	105.61	106.86	105.63	105.74	105.28	107.46	105.77	105.53	106.4	105.75	106.52	104.92	106.04	104.77	103.89	107.27	107.57	105.49	106.12	106.14	107.72	107	105.9	105.24	105.96	107.14	106.45	106.14	105.34	104.96	107.26	106.85	107.05	106.45	105.4	105.24	106.95	106.58
107.18	105.82	105.4	104.66	105.32	105.29	106.18	106.82	106.14	105.1	106.11	104.95	103.87	105.17	105.51	105.33	105.91	107.08	105.39	105.23	103.77	106.6	105.38	104.89	105.36	105.59	104.98	104.77	106.08	104.47	104.95	106.71	106.66	105.43	104.38	105.59	105.74	104.11	105.95	105.05	105.09	104.82	104.76	104.68	104.32	106.01	104.88	104.4	105.11	104.33
105.32	104.82	106.71	104.6	103.71	104.8	104.28	106.2	105.78	105.33	106.34	104.05	105.53	104.59	106.71	104.5	106.61	104.84	104.72	105.03	106	106.22	103.95	104.41	105.67	105.34	105.09	105.74	104.56	105.24	104.35	104.91	105.03	106.36	107.67	105.42	105.74	105.68	105.99	106.15	105.42	105.89	106.57	106.2	105.97	106.18	106.93	105.16	105.52	105.49
109.94	108.46	110.27	109.12	110.03	110.35	109	109.87	109.02	109.66	110.73	109.38	110.36	110.57	110.83	111.22	110.15	110.64	110.68	110.21	110.1	109.63	109.44	110.43	109.81	111.02	109.04	111.4	110.39	109.26	110.27	108.9	110.67	109.5	110.36	110.63	110.7	110.7	110.04	110.24	110.61	109.91	108.88	108.73	110.16	110.19	108.22	110.82	109.38	110.29
112.06	111.52	111.69	110.32	110.87	109.03	112.09	109.59	111.05	110.41	111.43	109.86	111.91	110.88	112.87	111.28	111.99	111.52	111.06	111.13	111.4	109.75	110.59	110.89	110.33	110.69	109.98	111.44	109.72	111.4	110.36	111.03	111.28	111.94	111.01	111.45	111.12	111.31	112.12	111.61	112.45	110.47	109.99	111.04	109.09	110.87	110.62	110.65	112.04	110.56
107.29	105.76	104.94	104.97	106.13	105.47	104.63	105.48	103.65	104.71	106.05	105.07	105.18	103.99	105.03	105.09	105.11	105.4	104.29	104.82	104.05	105.23	106.68	104.59	105.07	105.67	105.99	106.05	104.21	104.04	105.84	105.52	104.61	106.34	104.11	106.7	106.07	104.86	105.24	105.46	105.11	105.02	105.1	105.69	106.6	106.56	106.06	105.08	104.33	105.81
104.72	105.65	107.07	105.07	106.43	106.18	105.56	106.15	103.99	105.82	107.03	104.35	105.39	104.64	105.33	106.7	106.4	106.76	104.46	106.02	104.65	105.58	106.23	105.46	104.9	105.83	104.61	105.41	106.27	106.47	105.44	105.42	106.26	105.37	106.14	104.87	106.49	104.77	106.97	106.56	105.49	104.47	104.57	105.3	104.72	105.06	105.07	106.03	106.58	106.86
104.6	105.31	105.4	106.04	105.19	105.24	105.09	103.84	105.51	105.44	105.37	105.19	104.79	104.41	104.63	105.54	103.63	106.7	103.49	105.21	105.51	105.62	103.51	106.08	105.31	105.42	106.42	106.05	104.54	103.57	106.15	106.6	104.1	105.5	105.79	104.46	105.09	105.53	107.05	103.58	103.55	104.31	104.29	105.93	105.42	105.33	105.35	104.77	105.06	103.23
100.58	101.45	101.22	100.58	100.38	100.87	101.36	102.16	100.96	101.27	99.669	102.89	101.41	100.28	98.315	100.86	100.27	101.56	102.33	99.614	98.94	100.23	100.11	102.61	100.87	99.155	101.22	100.32	99.634	99.589	99.858	102.05	100.99	99.96	101.26	99.967	99.951	101.37	99.935	100.47	101.33	99.404	98.779	99.777	100.38	101.44	100.47	99.613	99.29	101.97
100.13	100.73	101.95	101.14	100.39	100.66	100.39	99.687	101.49	100.88	100.71	100.47	101.23	100.48	99.978	100.96	100.27	101.41	100.37	101.84	101.51	101.94	101.32	100.21	101.09	99.201	101.03	100.65	101.64	101.48	100.45	100.73	100.33	100.73	100.36	100.33	101.09	100.69	100.04	101.61	101.05	99.381	99.65	100.56	101.42	99.971	100.12	100.46	101.57	103.33
113.61	112.39	112.6	110.52	112.72	111.35	110.8	112.15	110.92	113.21	111.76	111.56	111.93	111.26	111.56	111.57	111.42	111.4	112.24	111.31	112.53	112.16	112.61	111.73	111.25	111.44	112.88	110.41	112.28	111.79	110.39	111.86	111.44	110.3	111.85	111.38	112.3	111.91	111.44	114.13	111.71	111.45	110.14	113.35	114.25	111.2	111.78	111.95	110.68	111.41
107.43	106.99	107.35	105.38	106.97	108.4	105.73	106.51	107.14	106.73	108.1	107.15	105.32	107.84	107.3	106.44	107.2	106.18	107.63	107.11	106.64	106.37	106.68	106.37	105.9	108.22	106.95	106.61	106.72	106.28	105.33	106.06	108.45	106.86	107.7	106.98	105.36	105.51	105.96	107.14	106.08	106.5	105.09	107.87	109.34	107.21	105.02	106.97	106.45	107.62
105.82	104.73	103.32	104.37	104.19	104.93	104.28	104.26	103.38	104.67	103.82	104.27	103.8	104.34	103.34	104.83	105.16	105.91	104.79	104.27	103.56	104.68	104.01	104.07	105.58	104.63	104.68	103.87	105.1	105.48	105.09	104.54	104.36	105.1	104.05	105.42	103.43	103.63	104.33	102.7	103.32	105.07	104.03	105.51	104.16	105.52	104.76	105.28	105.7	105.46
105.88	104.54	105.19	105.33	105.65	107.48	106.66	105.95	105.75	105.2	105.66	103.91	105.55	106.74	105.93	105.63	105.84	104.18	105.06	105.74	106.06	105.59	105.94	106.38	105.14	104.71	105.8	105.27	106.1	104.81	106.68	105.73	106.27	105.19	106.14	104.87	106.31	104.86	104.54	106.32	104.52	105.49	104.03	104.48	104.43	105.29	106.07	105.58	105.09	105.53
99.679	99.219	100.21	99.969	97.463	100.61	99.428	100.22	101.61	99.855	100.48	99.097	98.958	102.23	100.57	99.802	99.405	100.11	100.72	98.77	98.523	99.587	99.374	99.247	100.38	100.57	99.727	99.246	99.476	100.45	99.057	100.16	100.43	99.166	99.093	99.742	100.44	99.249	99.326	101.33	100.45	101.21	98.811	98.569	101.46	100.43	100.45	100.49	100.91	100.2
105.2	106.45	107.31	107.12	107.06	105.75	107.9	107.28	106.78	107.43	105.89	107.47	106.03	106.67	106.12	107.6	106.25	106.46	106.68	106.81	108.25	107.62	107.72	105.27	106.48	107.4	106.79	106.74	109.22	108.03	108.04	107.94	106.73	105.52	106.24	106.62	106.8	107.85	105.82	106.97	105.9	106.74	105.01	105.83	105.58	106.64	105.4	105.96	106.64	107.12
105.67	104.37	107.47	105.21	105.58	104.59	105.78	106.2	104.43	105.78	105.26	105.21	106.31	104.63	107.07	103.82	105.58	105.58	105.18	105.21	106.98	104.51	105.28	104.11	106.82	106.11	106.32	104.91	106.66	105.08	105.13	104.11	106.18	106.67	105.62	104.64	106.61	106.56	105.3	104.51	105.83	105.42	106.35	104.69	105.41	105.61	104.58	105.6	103.91	104.74
98.56	99.351	98.74	100.28	100.27	98.705	98.844	99.762	99.206	99.173	100.87	99.433	98.682	99.868	100.68	99.1	99.784	99.221	99.974	99.4	98.563	99.622	99.975	99.966	100.31	100.24	98.95	100.05	98.368	99.787	100.29	99.186	99.471	101.02	100.2	99.764	99.19	98.854	98.785	100.56	100.57	99.422	98.731	98.798	98.683	100.89	99.446	101.77	100.3	100.05
105.51	106.16	105.66	104.23	104.78	104.59	105.98	106.46	104.34	104.25	104.58	104.82	105.46	103.75	105.94	103.28	105.4	104.65	105.14	106.29	103.84	106.04	105.44	105.34	103.17	106.3	106.46	106.58	104.45	104.89	105.1	105.65	104.68	105.22	104.67	104.81	105.65	103.51	105.84	106.25	104.81	104.45	105.6	104.67	105.1	105.38	104.29	104.3	104.97	104.75
106.38	105.57	107.22	104.28	106.46	105.23	106.34	105.63	106.65	106.3	108.15	107.41	106.8	104.76	106.47	106.98	105.55	107.44	107.54	106.24	104.93	105.88	106.48	105.14	106.76	106.35	106.11	106.98	106.99	105.57	106.64	106.65	106.35	105.54	106.94	105.86	105.86	104.93	105.92	106.57	105.55	106.6	106.56	107.3	106.09	106.04	106.76	106.5	106.86	105.7
104.39	105.11	105.24	105.19	105.18	105.28	105.18	105.85	106.48	106.63	106.23	106.56	106.42	105.05	105.78	106.13	105.02	106.05	104.52	106.89	105.35	106.44	106.94	105.62	107.25	105	104.29	105.74	105.88	104.18	105.25	106.03	105.51	106.96	106.71	106.18	107.34	107.21	105.81	105.25	105.38	106.43	106.44	108.33	107.1	106.24	106.44	105.52	104.92	105.97
105.59	104.74	105.55	105.47	107.11	108.05	106.73	106.44	107.1	105.76	105.85	106.3	106.92	106.41	105.87	105.64	105.39	106.35	105.15	106.57	105.03	105.24	104.76	106.68	106.04	105.91	106	105.23	105.54	105.98	105.57	105.11	104.38	106.01	107.1	106.51	106.33	106.43	107.03	105.62	107.41	105.98	107.14	106.1	105.94	104.69	106.41	106.58	105.01	106.58
104.03	105.22	107.03	104.96	103.54	105.14	104.64	105.12	105.75	104.46	106.07	104.7	105.62	104.15	105.17	106.66	105.29	105.45	105.14	104.3	105	106.47	106.37	106.47	105.61	105.68	105.51	107.67	103.77	106.21	105.58	106.81	105.14	105.21	106.05	105.04	105.26	107.05	105.27	105.54	104.6	104.05	106.19	105.19	107.37	105.35	105.24	105.75	102.65	105.6
117.05	116.57	117.98	117.59	117.64	117.45	116.85	118.69	116.75	117.1	117.69	115.53	117.02	117.15	118.1	118.96	117.29	117.52	117.05	116.2	119.3	116.25	118.94	116.25	117.48	116.53	117.97	117.38	117.12	117.24	117.41	116.56	118.02	117.38	116.86	117.36	117.49	117.31	116.94	118.24	117.7	118.16	117.94	117.55	117.88	117.44	116.66	116.82	117.35	117.72
105.64	107.78	105.51	106.45	107.06	107.24	106.89	107.33	106.23	107.92	107.66	108.29	105.46	106.45	106.36	106.18	106.91	105.12	106.32	107.83	108.07	105.81	107.09	106.46	108.38	106.97	105.25	106.4	106.54	105.91	107.06	107.67	107.74	107.95	107.32	106.93	107.67	107.52	108.14	106.6	106	107.47	107.95	107.81	105.79	106.72	106.36	106.83	106.47	106.97
98.717	99.603	99.299	99.42	99.693	100.06	99.457	101.27	100.09	98.398	100.85	99.594	99.714	100.44	100.78	98.577	98.888	99.953	100.31	100.7	101.49	100.53	100.01	98.311	99.824	101.37	100.26	98.646	99.223	98.575	99.609	99.879	100.64	98.867	100.06	99.681	100.32	99.294	100.24	97.909	98.356	100.39	98.029	100.34	99.697	99.412	99.501	98.397	97.326	99.53
99.3	100.91	99.826	100.03	99.691	101.12	99.951	98.57	100.61	100.62	100.92	99.092	98.742	98.408	99.599	99.995	98.538	100.48	100.16	99.47	98.764	99.146	102.02	99.358	99.33	100.87	99.862	99.972	100.02	99.855	99.768	99.802	99.641	99.842	99.39	99.139	100.31	98.809	99.893	100.35	99.577	100.93	97.898	100.32	100.93	99.322	99.981	99.638	100.39	101.14
104.02	103.21	104.04	104	102.91	104.46	104.72	104.64	104.97	105.02	105.12	104.13	103.51	105.26	103.79	103.5	104.46	105.38	103.24	103.88	104.9	104.57	103.72	104.27	104.97	103.61	105.49	104.17	105.08	104.37	103.35	103.5	104.4	104.11	105.12	103.76	103.9	104.5	104.38	104.49	104.93	104.74	103.77	105.34	103.4	102.65	104.21	104.93	104.62	103.23
105.79	107.09	107.41	108.02	106.12	106.62	106.8	107.49	105.72	106.59	106.13	105	106.53	105.64	104.23	106.21	106.71	107.78	106.34	106.02	105.67	105.27	106.38	106.96	106.53	107.58	106.3	106.36	106.16	104.86	105.68	108.39	106.45	105.93	105.56	107.88	106.9	105.08	106.33	106.76	106.55	105.33	106.18	107.33	107.17	108.17	106.27	107.29	106.28	105.81
106.3	104.87	106.07	105.72	104.83	105.95	107.06	106.34	106.12	105.71	104.77	105.69	105.43	105.29	105.52	104.21	105.56	105.22	105.74	105.56	105.98	104.73	104.49	104.19	103.63	103.7	105.74	106.43	106.04	105.45	105.71	106.98	104.04	104.85	107.55	105.36	106.02	105.05	104.91	107.03	105.3	105.12	105.62	106.51	104.41	105.25	107.35	105.08	106.35	106.67
100.12	101.55	101.17	99.659	100.79	99.898	101.34	99.781	99.618	102.06	100.85	99.911	100.78	101.11	100.49	99.937	98.557	97.1	100.58	100.71	101.35	100.09	102.06	100.04	102.31	102.04	100.09	100.02	100.37	99.925	101.09	100.01	100.74	99.678	100.84	99.728	100.57	100.36	100.31	99.759	99.684	101.56	101.51	100.76	100.22	99.786	100.55	99.966	101	100.92
110.47	111.89	110.93	111.84	110.58	110.03	112.02	110.85	111.39	110.87	111.31	110.44	111.02	111.64	111.23	111.14	110.03	111.29	111.85	110.92	112.23	110.33	112.23	112.15	111.87	111.55	109.8	111.4	113.13	109.58	111.28	110.93	110.5	110.77	110.58	113.15	112.79	110.27	111.59	110.85	111.78	111.77	111.94	111.77	111.37	110.07	110.21	112.14	110.81	111.03
106.1	105.14	106.65	105.53	106.5	104.68	103.72	104.66	106.54	105.59	107.19	106.93	103.77	106.09	105.54	106.96	104.42	106.31	106.79	104.8	103.77	105.5	106.98	105.38	105.81	106.61	105.1	105.49	105.51	104.3	104.85	105.07	104.23	104.76	104.79	105.42	105.35	106.04	105.01	105.32	104.71	105.96	106.29	106.95	106.32	105.51	106.92	106.37	103.75	106.13
109.63	109.77	111.11	110.23	109.71	110.1	108.69	109.96	108.85	108.93	108.43	108.9	108.66	109.64	109.62	109.59	109.78	110.79	109.48	110.54	109.98	109.34	108.9	109.92	109.08	110.86	109.9	110.83	109.58	109.21	109.6	109.59	110.1	109.42	111.11	109.45	109.93	109.11	109.04	111.82	109.7	109.76	109.57	110.26	110.48	109.07	109.65	108.09	110.49	109.67
105.49	105.57	105.07	104.3	105.38	105.98	106.53	104.9	105.64	104.94	104.43	106.28	106.59	105.61	106.77	106.23	105.13	108.2	105.45	106.35	105.34	104.39	106.39	105.76	105.29	104.64	105.7	106.14	104.18	106.29	106.25	105.73	104.61	104.8	104.18	105.01	104.24	105.77	106.15	105.83	104.72	103.59	105.2	105.04	106.88	105.73	106.94	104.56	104.59	106.41
106.31	106.06	102.66	102.94	104.13	102.85	102.82	103.03	104.1	105.04	103.6	104.84	103.28	105.19	103.27	104.39	103.1	103.79	104.72	104.74	104.29	104.57	105.48	104.24	104.06	103.6	105.59	102.13	104.04	103.53	105.06	103.45	103.62	104.34	104.74	104.23	104.37	103.16	106.07	103.48	103.96	104.24	103.48	105.68	103.31	105.17	104.01	103.73	105.27	103.2
106.99	106.84	107.95	106.47	106.04	106.35	106.06	105.45	106.89	106.15	106.76	106.74	106.73	107.89	105.91	105.88	105.62	106.52	106.18	107.25	107.71	107.43	107.56	105.97	106.91	105.85	107.73	107.62	107.15	108.58	106.31	105.82	106.35	107.59	107.11	106.82	107.7	106.96	106.02	108.83	107.41	106.06	106.94	105.27	107.65	105.81	106.59	105.9	107.69	106.62
105.72	105.01	106.36	104.33	105.67	106.31	105.45	104.9	104.63	105.72	103.58	105.83	105.9	104.19	106.83	104.61	105.11	104.77	105.87	103.55	104.35	104.03	106.73	104.68	103.17	106.38	105.79	105.4	105.07	105.97	107.34	105.22	103.85	106.6	105.17	105.45	105.03	105.5	103.78	105.17	106.27	105.33	105.61	105.52	106.77	105.43	105.86	105.56	104.55	103.68
105.29	106.67	104.75	105.77	105.94	105.37	107.13	105.4	105.56	104.37	107.58	104.96	105.19	106.53	103.38	105.62	104.47	104.27	104.3	104.21	106.38	105.36	104.41	104.24	106.34	104.87	104.59	105.04	103.8	105.68	106.08	106.61	105.36	105.82	105.65	105.17	104.57	105.56	104.56	104.26	105.45	105.25	104.5	105.58	104.75	106.17	103.75	105.86	104.39	106.08
105.07	105.79	107.16	107.51	106.35	106.89	106.17	105.5	104.67	105.05	106.92	105.11	105.51	106.49	104.85	106.87	107.68	105.2	105.4	105.51	106.58	104.45	105.44	106.27	105.07	105.31	107.23	104.72	107.21	105.96	108.07	105.29	105.85	106.44	106.69	107.26	104.88	106.98	107.18	104.51	106.74	106.93	107.74	105.81	105.33	106.83	106.84	106.31	105.84	105.91
103.76	103.99	103.98	102.6	104.25	105.25	103.84	105.11	103.67	104.99	105.36	105.23	103.76	104.11	103.99	103.98	103.78	104.84	103.82	104.51	105.51	104.55	104.19	104.23	103.9	104.94	102.96	104.73	104.35	102.63	105.46	105.27	104.19	103.91	104.74	105.05	105	104.33	103.29	105.33	104.29	104.92	105.15	102.66	103.49	104.94	105.59	103.61	104.47	103.06
110.93	112.04	110.93	111.41	110.98	114.27	111.15	112.07	112.23	111.67	112.78	113.64	111.6	111.49	112.72	111.31	112.76	112.75	111.55	111.07	111.29	112.46	113.4	112.41	112.68	112.61	111.21	112.82	112.16	113.05	110.81	111.31	111.72	112.71	111.32	109.93	113.77	113.42	113.05	111.34	111.5	112.29	110.95	113.11	112.45	112.01	110.57	112.59	111.56	110.99
109.9	110.43	110.48	109.92	109.51	109.5	110.02	110.01	110.58	109.79	109.65	109.26	110.5	110.42	111.29	110.03	109.53	110.83	111.1	109.53	108.29	108.36	109.08	110.19	109.82	112.01	109.47	109.14	108.05	110.86	109.7	110.2	110.07	110.54	109.84	108.79	110.84	109.55	108.79	110.03	108.13	109.1	107.84	108.74	110.68	109.6	110.5	109.47	108.47	111.18
100.37	100.42	99.678	100.15	99.459	100.16	100.63	100.56	98.765	100.44	98.907	100.42	100.54	101.77	99.877	98.499	99.014	97.942	100.17	101.05	100.7	100.74	101.39	100.13	100.45	102.75	99.74	101.01	99.309	100.41	100.3	100.39	100.54	100.95	100.11	101.6	100.81	100.46	99.325	100.06	99.924	101.01	98.772	99.67	100.62	98.935	101.34	100.29	99.827	99.937
110.95	113.35	111.97	110.79	111.74	112.42	110.95	112.41	111.96	112.76	111.41	112.55	112.08	111.74	112	111.34	111.05	112.28	111.32	111.86	111.67	111.28	110.91	111.22	111.6	112.8	110.3	111.46	111.31	109.29	111.77	110.79	112.18	113.61	111.01	110.44	111.44	111.65	112.33	111.84	111.94	111.35	111.89	109.84	111.85	110.88	111.43	110.82	112.46	111.5
101.36	99.586	101.92	100.01	101.02	101.74	100.73	100.87	100.99	99.801	101.37	101.59	100.93	101.13	98.498	100.8	101.01	102.08	101.9	101.08	98.799	99.88	99.147	100.93	100.29	101.19	100.43	98.649	101.28	100.41	99.269	99.63	101.14	100.05	99.137	100.22	100.37	101.67	99.808	101.33	100.87	101.24	99.964	100.63	101.07	99.26	102.83	99.871	99.487	101.46
106.05	105.7	104.87	106.35	105.76	106.51	106.18	103.65	105.83	106.2	106.3	106.33	107.35	104.99	106.56	106.97	105.65	106.55	106.52	106.14	105.54	105.9	107.05	105.8	105.58	104.79	106.57	105.19	105.94	107.12	105.75	105.02	106.34	105.9	106.58	105.15	106.36	106.21	106.82	105.55	106.08	105.98	105.66	104.24	105.92	105.79	104.49	105.2	105.7	107.1
109.53	110.76	108.7	109.48	111.91	109.36	110.31	108.8	110.02	108.95	107.72	109.89	110.46	109.47	109.34	110.16	109.91	109.95	110.03	109.74	109.2	109.95	110.9	110.37	109.81	110.2	108.56	110.45	111.5	108.96	111.31	108.9	110.45	110.97	110.74	109.35	111.75	109.62	108.56	110.26	109.51	109.7	109.19	108.73	110.29	109.96	110.04	109.26	109	110.46
110.25	110.41	111.25	109.28	109.87	110.87	110.83	108.53	110.73	109.35	109.34	110.01	111.61	110.42	109.31	111.87	109	108.8	112.12	111.84	110.5	110.72	111.14	111.56	110.73	110.29	110.05	109.56	110.25	111.08	110.35	111.32	110.63	111.94	111.34	110.37	111.79	110.45	110.41	110.65	110.83	110.18	110.76	109.61	108.28	110.16	110.33	112.06	109.77	110.2
110.02	110.48	110.28	109.72	109.92	109.8	110.13	108.96	109.78	110.15	110.69	111.29	110.58	110.53	111.18	110.32	110.2	110.18	110.82	110.24	111.34	110.82	109.69	110.09	108.73	111.72	110.69	110.62	110.36	109.46	109.45	109.79	110.13	109.81	109.83	110.45	109.94	110.69	109.23	112.59	110.56	109.56	110.94	109.77	109.68	109.49	110.47	109.5	108.55	109.37
106.38	107.77	106.01	105.91	107.05	106.68	107.24	107.15	106.45	107.49	105.55	107.33	106.86	107.35	106.8	107.34	107.67	107.56	107.74	107.78	106.94	106.81	105.93	105.96	106.72	108.44	106.07	107.54	107.16	107.69	105.73	106.89	106.94	106.34	107.21	108.34	106.74	106.84	107.44	107.73	106.47	107.16	106.46	105.73	107.83	106.75	106.52	106.76	106.47	107.66
110.52	113.05	110.93	112.51	112.64	110.37	110.24	111.67	109.92	112.49	110.44	112.57	111.5	110.87	110.81	110.17	113.08	110.34	111.18	111.95	111.24	111.95	112.17	110.32	109.94	109.78	111.17	110.44	110.74	110.77	110.18	110.18	110.26	111.12	110.07	113.2	111.66	111.3	111.97	111.54	109.96	111.08	111.74	111.59	112.54	111.15	112.64	111.99	111.64	111.18
105.11	105.44	104.76	105.55	105.35	105.62	104.4	105.24	105.24	105.7	104.02	105.64	105.14	105.34	104.08	106.99	105.33	105.34	106.59	106.42	106.62	106.34	105.73	105.34	104.98	106.5	102.76	105.48	105.86	104.29	107.54	105.88	106.51	106.62	106.45	105.03	106.03	104.9	106.27	106.02	106.06	106.93	104.31	107.21	106.09	105.87	106.11	105.45	104.77	105.48
109.62	111.24	110.99	111.51	110.93	112.21	111.62	110.8	111.17	112.44	111.07	111.1	112.7	112.1	111.46	111.11	110.84	111.89	111.09	112.38	112.79	112.6	111.3	110.89	109.85	110.77	110.73	109.62	109.72	111.85	110.91	111.79	112.37	111.21	112.12	112.67	109.25	111.18	112.67	111.87	111.81	109.89	111.17	109.77	110.04	112.31	111.41	112.76	109.27	111.99
112.31	110.58	111.56	112.22	110.97	110.4	111.86	110.72	112.08	111.53	112.57	112.6	111.52	113.01	111.25	111.6	111.6	112.72	111.18	112.78	111.21	111.75	112.35	110.79	112.84	111.81	110.02	110.25	112.09	111.44	112.14	112.29	112.62	112.46	111.64	112.42	112.28	112.2	112.11	111.81	113.23	112.68	112.78	112.91	111.76	112.09	111	111.03	112.45	112.18
111.62	112.46	113.22	113.55	113.13	111.08	111.94	111.45	111.13	110.29	111.85	109.74	112.66	112.21	112.82	110.58	113.39	112.66	112.29	110.68	111.11	110.31	112.61	113.83	112.18	111.34	111.19	111.5	112.69	112.26	111.26	111.86	112.17	112.4	112.65	110.54	111.03	111.4	111.6	113.84	111.51	112.79	112.31	112.64	112.37	113.39	112.01	110.54	112.29	112.83
110.99	112.39	112.3	112.61	113.24	112.46	111.46	111.72	111.76	110.9	112.89	111.64	111.71	111.42	111.72	111.63	111.18	111.69	112.28	112.11	113.07	111.57	110.05	113.22	112.39	111.04	110.77	110.97	112.5	112.28	111.47	113.44	112.28	111.16	113.25	111.25	112.59	112.61	111.49	112.17	109.89	112.4	111.46	113.51	112.52	112.26	110.68	113.3	111.58	112.14
110.7	111.49	112.83	111.75	112.73	110.3	111.46	112.5	110.53	112.33	112.44	110.97	110.88	110.96	108.8	110.88	110.93	112.41	111.94	111.3	113.19	113.39	111.59	110.51	112.56	111.72	110.6	110.9	112.34	113.86	111.74	112.94	110.77	111.27	111.77	111.94	111.6	112.91	111.5	111.58	111.66	110.37	111.32	110.44	113.73	111.38	111.19	111.19	109.63	111.12
101.17	99.959	102.4	100.47	101.56	102.55	100.29	101.57	101.6	101.43	102.11	98.399	100.31	100.02	99.543	101	99.992	102.24	101.16	101.87	100.98	99.202	101.46	102.3	102.33	102.12	102.6	100.85	101.33	100.81	101.52	101.42	101.53	102.46	99.758	99.91	100.85	101.38	99.392	100.67	101.8	100.68	101.39	100.29	102.11	102.3	100.88	102.16	100.75	102.56
102.27	101.4	102.18	101.43	101.77	101.36	103.2	99.135	100.13	101.81	99.749	101.64	102.09	101	100.93	100.73	100.44	100.23	102.2	100.69	100.11	102.45	100.34	100.52	102.12	101.59	99.809	101.77	100.34	101.19	100.68	99.853	100.23	101.01	99.747	100.69	102.35	101.25	102.28	101.44	102.03	98.742	101.2	100.84	102.03	102.22	101.64	101.86	101.25	102.17
104.68	103.72	105.81	104.34	104.89	104.11	106.5	103.69	104.25	104.71	104.01	104.96	107.5	107.38	104.72	107.32	103.56	105.36	104.89	105.54	105.11	105.87	105.93	107.7	105.14	106.33	104.63	106.78	104.86	106.19	105.8	106	105.15	104.82	104.92	104.63	104.83	107.64	104.65	105.39	106.59	105.02	106.9	105.32	105.84	105.76	104.41	106.96	106.04	105.89
104.78	105.68	105.36	104.7	104.82	103.75	105.01	105.52	105.94	106.46	105.39	104.37	104.14	106.59	105.81	103.02	104.16	105.31	104.14	104.51	104.3	105.36	104.19	104.71	103.56	104.22	104.24	104.44	104.97	106.52	105.32	104.89	105.43	105.11	104.95	106.67	105.77	105.01	104.26	104.5	103.38	103.85	106.19	105.32	104.49	104.94	103.31	105.46	105.64	106.45
107.25	105.89	104.71	105.35	105.5	106.65	105.37	105.79	104.54	105.47	106.69	105.6	107.25	105.75	107.09	105.92	105.2	105.33	104.92	105.23	106.67	105.52	104.73	105.63	105.02	106.02	104.37	104.59	105.37	107.04	104.5	106	105.4	105.11	104.37	104.78	104.33	106.74	106.12	105.07	105.74	105.6	105.28	106.23	105.43	105.7	105.97	106.3	107.03	104.2
104.85	105.76	104.27	106.74	104.59	108	105.82	104.54	105.86	105.81	106.25	106.28	105.54	106.12	105.48	103.94	107.09	104.69	104.51	106.65	105.9	106.27	106.74	105.04	107	104.87	106.92	105.25	105.45	105.68	106.87	105.24	104.41	106.36	106.58	104.21	105.46	104.63	106.08	104.46	105.22	107.38	106.57	106.11	104.73	106.22	106.24	104.55	105.37	105.77
104.96	107.17	104.87	106.44	105.97	106.57	106.36	106.77	105.1	105	105.18	106.91	105.12	106.62	105.6	105.1	105.11	107.05	105.15	106.98	107.4	106.75	106.32	106.63	104.64	106.16	106.31	104.98	105.98	106.24	105.94	106.41	107.23	106.35	105.79	104.86	106.06	107.2	104.44	106.5	106.78	106.1	104.42	104.23	106.24	106.63	105.95	105.08	106.22	105.7
99.822	100.15	100.84	101.86	101.58	101.26	99.297	100.61	100.11	101.42	100.62	97.956	100.38	101.55	100.76	99.875	99.666	100.57	101.39	100.11	100.57	101.48	101.67	100.88	100.49	101.97	100.29	99.241	100.05	101.32	100.2	101.06	100.77	100.45	100.14	101.28	100.15	101.09	100.2	99.652	100.33	101.34	100.29	101.36	100.85	99.783	101.1	101.42	101.53	100.53
111.38	109.78	111.09	111.53	110.33	113.14	114.71	112.84	112	110.96	109.99	111.97	110.72	111.66	110.77	111.93	111.61	112.86	111.73	112.2	112.22	111.53	110.69	112.55	111.91	111.8	111.8	111.85	109.85	112.75	111.93	111.43	111.47	111.18	111.36	112.04	110.9	112.17	110.6	112.02	109.56	110.83	111.21	111.3	111.82	112.23	111.32	110.57	111.92	112.36
106.17	104.94	106.49	106.82	104.89	103.12	105.41	105.92	104.57	105.74	105.8	105.85	105.5	105.97	104.87	106.06	106.05	104.46	105.28	105.23	106.88	105.15	105.3	106.93	105.81	105.09	103.85	103.72	106.19	105.95	106.14	104.88	105.28	104.66	104.9	105.08	103.42	106.32	107.11	107.04	104.45	105.9	105.5	105.53	104.29	105.64	105.26	106.1	105.74	104.69
105.8	105.02	106.42	105.52	105.59	105.5	107.17	106.92	105.45	107.99	106.05	105.69	106.49	104.79	107.77	106.85	104.93	107.51	106.41	106.88	106.46	105.46	106.41	107.28	105.98	106.11	106.72	104.92	107.4	106.01	105.59	106.2	106.15	105.45	105.74	106.09	105.86	106.8	104.86	106.98	106.43	106.3	107.17	103.91	106.86	107.09	104.82	105.69	105.21	105.7
105.55	105.33	106.41	105.51	105.78	106.39	105.37	105.13	105.14	105.43	105.25	104.02	106.15	106.02	105.38	106.23	105.87	104.07	105.55	107.85	105.17	105.9	105.56	105.71	104.66	105.34	106.6	104.78	105.16	104.12	105.6	106.44	104.48	104.64	105.58	105.53	105.31	104.15	104.25	104.4	104.6	104.27	105.38	105.6	105.57	105.97	103.9	105.21	106.48	103.48
105.75	105.7	106.25	104.98	106.96	105.95	105.17	105.18	106.14	107.1	106.59	106.92	107.41	105.23	104.46	106.89	105.44	107.1	106.62	106.02	105.52	105.86	107.11	106.97	105.16	105.74	105.86	106.03	106.5	105.32	105.84	107.72	106.57	105.76	106.37	105.81	105.23	105.79	105.91	107.13	105.41	108	105.79	104.9	106.79	106.36	107.59	106.33	106.46	106.55
105.66	105.33	104.6	107.13	106.49	105.01	107.71	105.27	105.32	106.06	105.45	105.55	105.41	107.07	105.4	106.07	104.86	105.39	107.09	104.89	105.54	106.66	104.83	104.65	105.42	105.23	106.28	105.7	105.62	106.14	106.15	106.83	105.97	105.22	105.97	106.13	105.05	104.1	106.31	105.35	106.92	106.11	105.83	104.9	106.48	105.7	104.64	105.78	106.65	104.68
110.18	112.9	112.37	111.69	109.64	111.66	110.28	111.03	109.92	112.16	112.34	111.36	111.66	112.51	111.23	111.29	110.52	113.08	110.63	111.41	111.56	111.39	111.41	112.51	110.32	113.02	110.64	111.98	111.26	112.32	110.5	112.26	110.25	111.6	110.9	110.41	110.51	110.92	110.62	110.01	111.22	111.35	110.4	111.12	113.09	111.06	112.38	111.09	111.55	111.55
105.43	105.43	106.94	104.49	106.45	106.49	106.56	106.34	105.62	103.66	105.53	105	105.22	105.51	106.18	105.95	106.74	105.1	104.49	104.57	104.81	105.63	104.43	105.72	105.77	106.54	103.84	107	106.23	104.97	104.81	106.95	105.34	107.47	105.88	106.49	105.87	106.68	105.67	106.04	106.57	104.66	105.23	105.84	105.67	106.62	105.35	103.47	104.04	105.89
105.27	105.2	104.85	106.64	105.38	104.18	104.07	104.9	107.14	104.4	105.02	104.87	106.8	105.44	106.2	106.89	106.6	106.19	105.55	106.41	107.3	106.38	104.8	105.78	104.59	106.52	106.76	106.37	105.33	107.08	105.95	106.76	106.55	106.14	105.43	106.45	106.14	103.28	106.1	103.8	105.03	104.64	107.39	105.76	106.91	104.19	105.53	105.9	104.42	105.74
104.45	105.67	105.24	104.4	105.73	105.82	106.71	105.2	106.39	105.6	106.39	105.54	106.03	105.43	105.85	105.63	106.43	104.48	104.44	105.62	107.15	104.33	104.78	108.41	106.4	104.88	105.15	104.63	105.34	105.1	104.83	105.77	105.05	104.44	104.35	106.07	105.15	103.89	103.82	105.32	106.64	107.24	105.83	105.36	105.16	106.26	106	104.76	105.84	104.81
110.15	112.6	114.85	111.68	111.34	112.25	113.04	110.81	112.48	110.7	112.83	112.3	112.36	112.12	112.31	112.41	111.53	111.99	112.19	112.69	112.77	111.64	113.53	110.15	110.62	111.8	110.73	110.88	111.46	112.34	112.99	113.07	112.96	112.12	112.18	109.84	110.67	111.54	111.74	110.98	111.92	111.93	111.17	111.24	111	113.98	111.66	110.59	112.27	111.62
106.16	105.28	105.19	106.02	105.11	105.34	105.42	106.31	105.4	104.81	105.68	105.62	105.26	106.07	105.99	105.66	104.98	106.2	105.16	105.05	105.37	106.11	107.11	104.68	104.9	105.59	106.6	105.01	105.24	104.71	107.45	104.57	105.07	104.8	106.1	105.74	104.38	106.26	105.09	105.63	103.88	106.5	104.52	104.07	105.9	106.5	105.43	105.79	105.18	106.25
104.13	103.76	105.55	104.92	106.12	103.92	104.06	103.87	104.6	104.87	103.45	104.55	104.22	106.11	104.41	103.89	104.4	105.9	105.3	103.5	105.33	104.94	105.15	103.41	102.78	106.42	104.61	105.51	104.51	104.14	104.78	105.02	105.5	104.84	105.1	106.57	105.32	105.58	104.06	105.48	105	103.74	103.67	104.05	104.67	105.22	104.35	102.62	103.46	105.2
119.12	117.07	117.1	118.11	115.62	117.33	117.77	118.22	117.96	117.35	115.91	117.91	117.36	116.63	116.87	118.23	117.12	118.75	117.07	117.68	118.34	118.02	117.06	119.31	116.8	118.06	117.76	118.28	119.33	117.22	118.33	117.38	117.92	117.7	118.26	117.62	117.02	117.33	116.78	117.12	117.27	119.13	119.4	116.82	119.4	117.11	117.29	117.63	117.17	116.68
106.75	107.26	106.19	106.34	106.45	106.23	105.8	104.75	106.53	107.07	105.9	106.13	106.08	104.97	106.68	106.41	105.78	104.25	105.08	106.28	106.11	104.64	106.49	106.08	104.65	106.15	105.26	107.63	105.15	104.06	106.42	105.15	104.32	105.26	104.79	104.06	105.96	104.27	105.84	104.97	105.84	106.56	104.83	106.49	104.46	105.52	105.11	106.43	105.52	105.45
110.19	112.92	111.98	110.09	113.55	112.03	112.27	111.35	113.24	111.54	112.46	111.26	111.57	112.06	111.53	113.23	112.29	112.73	111.76	111.25	112.67	113.03	111.87	112.03	113.15	113.49	111.77	111.44	112.9	110.73	111.2	111.03	112.39	112.63	112.74	112.36	111.41	111.93	111.3	111.36	112.46	110.9	111.15	111.03	112.03	112.92	112.53	111.69	113.51	112.56
106.76	105.87	106.7	106.19	105.95	105.39	105.68	105.86	104.88	104.15	105.38	103.87	107.71	104.4	106.19	105.58	106.09	106.01	105.15	105.59	105.71	105.41	104.94	104.55	105.53	106.73	104.89	105.44	105.53	105.87	103.59	106.67	105.56	105.22	106.1	106.6	106.18	105.03	106.09	105.69	106.5	105.76	106.26	105.76	107.43	104.81	106.23	106.29	106.29	104.64
112.98	113.39	111.64	112.1	112.92	114.19	111.72	112.79	112.94	111.93	111.69	110.85	110.83	113.4	112.02	111.53	111.54	112.72	112.96	112.49	110.64	112.41	112.82	111.41	112.63	111.79	111.95	110.91	112.52	112.84	111.87	112.05	113.13	113.53	111.44	111.54	112.09	112.92	112.73	112.47	112.77	111.44	112.39	110.37	112.5	112.88	111.56	113.34	111.02	111.66
111.67	109.5	109.35	109.42	109.9	110.07	110.77	109.78	110.83	110.43	110.55	110.22	111.32	111.35	110.92	110.75	109.65	108.27	109.82	110.56	110.11	109.75	110.22	110.32	110.96	110.94	110.73	111.95	108.33	109.15	110.63	109.44	111.37	111.35	110.79	109.88	110.75	110.67	110.24	111.42	111.3	110.64	108.8	109.43	110.52	110.75	111.58	110.14	109.55	111.89
105.27	106.15	106.12	103.52	104.47	106.99	105.15	106.39	107.48	104.83	106.33	106.41	106.22	106.32	106.12	105.34	106.64	106.52	105.01	107.85	106.35	106.26	106.4	106.78	104.94	105.14	106.22	106.86	106.66	106.31	106.49	105.73	107.2	107.39	107.47	105.56	106.73	106.39	104.84	106.18	106.64	105.68	105.97	106.84	104.44	106.12	106.43	105.37	107.23	106.2
117.83	118.48	118.56	117.05	117.98	116.77	118.16	117.77	117.88	115.5	116.82	117.89	117.65	117.72	117.65	117.05	118.25	118.6	117.42	117.5	117.91	115.75	117.86	116.6	118.19	116.76	117.54	116.8	116.41	117.54	117.41	118.64	118.31	118.04	116.95	117.87	118.74	118.65	119.27	117.12	118.07	117.89	117.12	116.8	117.21	117.16	118.38	116.23	117.44	118.13
105.28	107.04	106.43	104.43	104.91	105.1	104.7	105.62	105.48	106.49	105.92	106.22	105.15	107.85	106.63	106.69	105.39	105.84	106.13	105.66	106.42	104.76	105.45	105.85	105.07	106.26	107.54	104.16	107.82	105.83	106.78	106.44	105.62	105.29	106.37	106.41	105.45	105.32	106.88	106.31	107.03	107.05	107.24	105.7	106.93	106.07	106.35	107.54	105.68	105.71
113.24	112.53	110.47	112.37	110.61	110.4	111.29	111.73	111.22	109.48	111.2	111.09	113.06	110.86	110.3	112.39	110.75	111.88	111.92	110.04	113.34	111	111.69	110.99	111.59	112.03	110.89	110.9	110.31	111.82	112.36	111.99	109.97	111.52	110.31	111.59	111.71	110.01	112.94	110.03	110.25	112.94	111.77	112.08	108.74	111.44	110.6	110.08	109.75	111.78
104.81	107.88	105.94	104.62	105.12	105.12	104.98	105.73	105.84	106.82	105.61	104.26	106.34	106.16	105.98	106.13	105.31	105.8	105.33	105.17	106.06	105.11	105.09	106.81	106.26	104.47	106.41	105.31	106.57	105.24	105.59	105.56	104.54	104.84	105.72	105.26	105.25	106.4	105.55	105.7	105.77	105.15	105.28	106.92	102.75	105.76	104.67	104.74	105.76	105.56
106.52	104.86	105.6	105.24	104.93	106.02	105.8	106.63	105.56	104.85	104.63	107.13	105.91	104.87	106.74	106.98	105.3	105.12	105.41	106.13	104.45	105.64	105.49	106.36	105.29	104.72	106.09	104.86	106.68	105.29	106.12	106.53	106.23	106.29	107.38	105.92	105.94	106.63	105.1	104.62	105.92	105.11	105.11	104.9	106.18	105.87	105.69	107.59	104.56	105.16
102.02	101.71	99.239	103.12	100.8	101.71	101.23	101.13	100.89	101.04	99.968	102.39	100.64	100.74	101.17	100.64	100.8	100.72	100.64	101.04	101.38	102.16	98.886	100.45	101.53	101.64	99.576	101.1	100.9	101.4	101.16	99.709	101.27	101.1	100.23	101.37	99.33	100.54	101.73	101.47	102.07	102.29	100.6	100.54	100.43	101.34	101.18	100.73	101.47	100.74
107.22	107.68	105.55	105.57	104.69	105.92	105.74	106.34	109.25	106.12	106.33	105.82	106.11	107.97	106.83	106.8	107.92	108.07	105.79	105.83	105.57	105.71	104.6	106.2	107.57	105.58	106.27	106.26	105.31	106.76	107.57	106.55	108.27	106.74	106.2	106.27	105.54	107.43	107.46	107.23	106.08	106.34	106.44	107.55	106.61	105.53	104.07	105.41	106.82	107.02
99.658	100.93	101.14	100.4	100.06	101.34	101.54	101.19	101.04	100.71	100.64	100.39	101.3	100.73	99.644	101.57	100.79	102.22	101.45	101.09	102.39	100.64	101.12	101.87	101.16	101.16	100.54	101.42	100.66	100.3	101.31	101.03	101.3	101.55	101.75	100.97	102.51	100.01	99.392	100.64	101.54	101.07	101.79	101.98	100.83	100.59	99.936	100.65	100.92	99.086
106.62	106.91	106.13	106.1	107.51	106.28	106.6	106.91	104.86	105.73	106.57	105.44	107.4	106.41	104.95	105.38	106.69	104.73	106.42	106.97	105.79	107.01	106.67	108.43	105.87	106.51	106.77	107.11	105.61	107.06	106.62	106.36	107.09	106.63	105.58	106.17	104.78	106	106.83	106.65	105.04	107.02	106.17	107.07	105.92	106.44	106.84	106.4	104.94	106.92
112.97	114.47	112.4	112.02	113.46	113.55	113.35	112.99	112.87	111.24	112.11	113.17	113.36	112.55	113.08	112.66	112.18	114.41	112.77	112.73	113.2	114.05	113.84	112.67	113.99	111.78	112.44	113.58	113.36	111.34	113.1	112.59	113.16	112.12	113.23	113.19	113.41	114.45	113.25	113.56	113.13	113.56	112.18	113.21	113.33	113.51	113.6	112.69	112.48	112.89
117.57	117.43	117.8	117.94	117.64	118.21	117.02	118.12	117.69	116.8	117.82	117.93	117.46	117.49	117.15	117.73	118.64	118.14	118.03	116.54	117.66	118.73	118.18	115.58	117.07	117.17	117.24	116.71	118.78	118.74	117.69	117.73	118.2	115.67	118.36	118.52	117.92	118.63	118.85	117.35	118.58	115.53	118.83	116.04	116.93	119.08	117.14	116.56	117.95	117.85
104.91	107.1	104.97	106.3	106.63	104.87	106.82	105.35	105.3	104.16	105.31	104.6	104.77	106.79	105.51	104.51	106.67	106.77	104.94	106.25	104.94	106.34	104.59	103.87	106.84	106.07	106.41	107.23	106.46	106.11	104.11	105.61	105.5	106.35	106.05	106.34	105.54	106.33	106.65	105.98	104.88	105.36	106.25	106.1	106.28	105.97	105.73	104.54	105.57	104.24
99.729	99.865	98.767	100.2	100.04	101.08	100.08	99.843	101.19	99.076	100.68	98.199	99.587	100.57	100.14	99.692	100.7	98.408	99.428	98.477	99.975	100.02	100.7	100.9	101.3	99.604	100.32	99.608	100.33	100.34	100.22	100.84	100.99	99.752	99.242	99.677	98.937	100.47	100.38	99.846	100.92	99.168	100.55	99.882	98.251	99.002	98.366	100.16	100.9	99.385
105.52	106	105.7	105.16	105.36	105.23	106.01	104.7	104.22	105.79	103.65	106.64	105.36	103.89	105.6	106.4	105.27	105.63	105.16	104.58	106.27	104.38	105.11	104.28	105.72	106.67	104.4	105.2	105.19	105.88	104.43	105.23	106.75	105.11	106.02	105.1	105.71	106.94	105.48	105.28	106.74	105.55	106.28	105.07	105.27	104.47	105.14	105.95	105.57	105.32
103.74	102.84	103.98	105.57	104.9	105.02	102.84	104.71	103.87	104.25	105.07	103.46	103.47	104.36	103.29	105.62	105.57	105.25	104.67	104.26	105.38	104.41	103.61	103.7	105.68	105.46	104.65	104.12	103.99	104.99	103.09	102.95	105.13	104.07	104.76	104.34	104.76	104.82	104.11	103.36	105.42	103.44	104.36	104.46	103.95	103.37	105.47	104.01	105.98	104.43
115.27	116.51	117.91	118.63	117.39	117.98	118.54	117	118.32	117.87	119.47	117.9	118.61	118.75	116.86	116.44	115.82	117.51	115.61	117.51	117.21	118.09	117.2	118.93	116.6	117.72	117.27	115.73	116.93	119.07	118.19	116.81	118.29	118.28	118.51	117.38	117.37	117.61	117.46	117.22	117.13	119.37	117.24	118.73	118.76	116.79	116.92	117.97	116.72	118.21
113.18	111.77	112.05	112.13	111.87	113.23	111.41	111.87	110.91	111.89	111.04	112	112.19	112.46	112.78	113.1	111.61	111.65	112.32	111.41	112.09	112.35	111.89	111.09	112.09	112.01	110.74	113.72	111.84	112.37	111.52	112.67	110.78	111.32	111.5	112.29	112.32	111.57	112.49	111.82	110.84	110.67	110.26	110.85	111.25	112.58	113.23	112.14	111.87	111.74
104.95	106.08	106.69	106.02	104.38	107.04	104.77	104.96	106.34	106.58	105.94	106.17	106.76	105.26	105.74	106.51	107.51	107.5	105.87	104.98	105.13	105.12	105.3	106.09	104.99	105.71	105.31	106.19	104	106.9	105.18	106.19	106.21	105.67	105.04	104.92	105.96	105.04	106.38	105.72	106.57	106.2	105.63	105.56	105.84	105.15	105.48	107.17	105.99	106.75
110.82	110.85	110.54	109.02	109.39	111.76	111.04	111.25	109.93	108.2	110.6	110.47	109.41	111.16	109.91	110.17	109.1	112.29	108.96	111.89	109.19	110.05	110.05	110.51	109.87	110.53	111	109.64	110.56	110.49	110.31	109.85	109.94	109.41	109.55	109.95	111.2	109.82	109.81	109.43	109.83	110.36	111.72	110.57	109.4	108.86	112.41	109.6	111.45	110.62
108.5	109.65	108.07	107.29	106.58	106.9	106.61	106.15	106.69	107.26	108.31	107.57	104.68	107.04	108.19	106.4	107.1	107.1	106.61	106.53	106.42	105.09	106.62	107.3	108.35	107.11	107.36	106.79	105.75	106.76	105.54	108.05	105.72	106.24	106.63	106.58	106.5	106.7	105.87	106.29	105.75	105.97	106.9	106.98	105.18	107.9	108.46	105.12	106.91	106.03
111.32	110.73	110.95	114.4	112.04	111.14	113.47	112.99	113.64	112.78	111.57	111.02	113.39	111.19	111.88	111.82	112.97	111.65	112.3	112.77	113.32	112	112.27	112.63	113.36	110.75	112.24	110.46	111.34	113.88	109.65	110.12	111.56	112.71	112.1	112.6	112.61	110.78	112.5	111.96	113.78	112.83	113.77	112.32	112.25	111.04	113.02	112.18	113.16	111.96
107.16	108.32	105.97	105.51	105.02	106.38	106	104.69	105.42	105.34	106.5	106	106.42	105.59	105.22	104.97	104.45	105.27	105.61	107.37	105.84	107.06	105.24	105.31	106.21	106.69	106.26	105.56	107.12	106.25	106.75	104.72	106.7	105.87	107.05	105.35	106.25	107.17	105.84	106.33	105.89	106.7	105.49	106.42	105.18	106.27	106.22	104.38	105.62	106.53
99.638	100.33	98.881	100.47	100.96	100.72	100.75	100.47	100.12	100.42	101.52	100.07	99.195	100.88	100.84	100.66	99.203	98.765	99.345	99.661	100.04	100.16	101.77	101.35	98.978	101.29	99.622	99.922	100.27	100.68	100.61	100.87	98.294	99.586	100.18	99.712	99.43	101.71	101.84	100.03	100.17	100.68	100.32	98.849	99.064	98.912	100.34	98.359	100.98	99.764
103.46	104.18	104.18	104.42	102.81	104.29	104.68	104.33	104.03	104.37	104.87	103.19	102.24	103.6	104.72	103.66	104.02	102.87	104.13	104	104.03	103.16	104.44	104.42	102.67	105.15	104.58	103.56	104.61	103.37	105.15	105.31	103.4	103.16	103.66	103.86	105.04	104.63	103.89	104.24	103.94	104.08	104.66	104.98	105.15	103.4	105.44	103.47	103.95	103.55
107.26	107.53	107.65	106.35	107.2	106.61	106.22	104.43	104.52	106.43	105.55	105.89	106.65	106.5	106.32	105.48	104.39	106.39	107.13	107.15	106.31	106.73	108.6	107.47	106.87	106.56	106.46	105.09	106.12	105.86	106.68	106.61	106.06	105.91	105.63	107.03	106.98	106.23	106.88	106.66	106.1	107.55	105.97	105.23	105.64	106.74	107.28	105.78	106.21	106.07
110.48	110.59	111.72	110.68	110.61	108	109.86	107.95	109.38	109.34	109.26	110	109.44	110.46	109.98	111.45	110.31	110.34	107.94	109.64	109.35	109.16	108.89	109.59	109.14	109.34	110.09	109.75	108.34	110.68	110.6	110.59	110.91	109.21	110.24	109.66	111.41	110.82	109.79	110.23	111.2	109.25	108.61	111.83	109.82	109.6	109.43	109.14	110.07	111.37
105.01	105.91	106.45	105.37	105.61	105.56	103.68	105.37	105.42	106.11	106.1	106.37	107.35	105.91	106.87	105.01	106.41	105.28	106.11	105.7	105.8	106.55	105.69	106.97	105.56	106.97	104.14	105.23	105.44	106.13	107.02	106.4	105.89	106.77	106.39	103.94	105.3	106.14	106.84	105.74	106.42	104.75	104.65	105.36	105.56	104.77	105.9	105.13	107.57	106.84
105.76	107.85	106.71	104.69	106.45	106.85	105.79	107.49	105.88	105.67	104.5	105.47	105.52	104.78	106.89	105.99	105.93	105.84	107.04	105.68	106.59	107.56	107.1	106.87	106.81	106.48	104.44	105.7	105.43	105.8	104.63	106.26	105.09	105.11	105.53	105.54	104.82	106.16	105.86	105.48	105.39	103.72	107.17	105.14	104.63	106.82	105.52	105.36	104.33	105.09
104.69	104.41	103.48	103.81	105.27	104.44	104.83	103.99	105.08	103.87	104.52	102.73	102.28	104.42	104.89	105.07	102.22	105.73	105.46	103.08	104.85	105.51	104.81	105.02	104.03	104.84	103.53	105.11	103.66	104.21	105.13	105	105.09	103.78	103.7	105.4	102.47	105.17	103.14	103.56	103.81	103.57	102.45	105.28	102.85	104.86	103.53	103.62	105.79	105.34
100.5	100.06	99.432	99.726	99.069	99.759	100.13	101.18	98.892	100.99	100.43	98.177	99.721	100.7	100.63	99.693	100.04	101.35	99.042	97.918	99.313	99.868	100	99.963	99.941	99.994	97.734	99.902	100.55	99.481	98.587	100.44	99.321	100.11	100.76	100.41	99.165	99.279	99.879	100.53	98.531	100.97	100.82	100.13	98.838	101.09	101.77	101.28	98.994	99.492
105.04	105.15	104.95	104.68	104.67	106.32	105.62	105.24	103.52	105.58	106.13	105.26	106.34	108.27	105.55	104.72	105.02	105.14	105.9	105.34	105.78	106.55	105.35	105.97	105.84	106.88	103.38	105.04	105.77	103.97	105.18	105.99	105.76	104.66	105.84	103.53	105.56	106.83	106.86	105.79	105.31	105.29	105.73	106.06	104.46	105.44	104.32	106.03	105.44	103.96
99.649	100.23	101.62	101.36	98.817	100.19	100.55	101.56	100.18	100.24	99.359	100.77	99.961	99.62	101.22	100.56	100.9	100.4	100.8	100.04	101.78	99.566	101.16	98.981	99.821	99.855	100.27	99.05	100.28	100.73	100.95	100.57	101.21	100.76	99.615	101.43	100.57	100.45	98.499	98.55	100.82	99.238	100.34	99.812	100.91	100.84	100.33	100.73	100.79	99.957
111.56	111.86	110.76	111.89	111.39	112.62	110.28	111.41	109.62	110.84	111.79	108.89	111.89	110.52	110.16	110.26	110.84	111.13	110.66	111.56	112.47	112.6	110.86	111.41	111.52	111	110.29	111.29	113.36	109.76	111.65	112.67	110.99	111.07	111.92	111.82	112.38	111.81	110.82	109.6	111.59	109.64	111.94	112.03	111.62	111.85	110.49	110.94	110.58	110.44
116.51	117.51	116.88	117.18	117.08	116.72	117.45	119.17	119.37	117.08	117.4	118.38	117.65	117.78	118.59	118.32	118.61	116.86	118.77	117.3	117.65	117.66	117.82	116.81	115.41	117.04	118.38	118.36	117.6	116.6	118.61	117.62	118.14	118.28	117.98	117.15	116.58	117.12	117.14	117.62	118.03	117.19	118.31	117.77	118.68	116.13	118.1	116.61	117.6	116.91
113.1	112.48	113.03	113.21	111.95	112.92	112.8	113.19	113.64	112.9	112.59	112.47	113.45	111.48	111.97	112.01	111.54	111.49	114.28	111.1	112.55	113.67	113.24	113.6	113.64	112.13	113.87	112.55	112.88	111.94	111.86	111.91	114.01	113.34	113.54	110.37	113.55	112.7	113.4	112.99	112.44	112.17	112.55	112.63	115.12	112.49	111.92	112.85	114.08	112.18
111.51	110.99	111.72	111.95	110.4	112.13	110.74	109.73	112.26	111.98	111.77	112.1	111.96	110.67	111.77	111.02	110.76	110.59	111.69	111.6	111.75	110.79	111.61	111.13	111.98	111.08	112.52	109.93	112.11	111.76	111.64	110	110.43	113.19	112.72	112.17	112.75	111.35	110.8	111.9	111.62	112.11	109.69	111.19	111.23	111.73	111.88	112.46	112.35	109.87
99.269	100.03	100.66	99.701	100.35	99.016	98.936	99.401	98.422	99.29	100.1	98.137	101.5	100.13	100.1	99.141	100.1	99.803	100.28	100.28	100.22	99.505	99.82	100.14	100	99.251	98.738	101.55	101.38	99.688	99.497	101.17	99.843	98.965	100.53	101.26	101.56	99.637	100.04	99.812	100.54	101.71	101.52	100.47	99.914	99.935	99.392	99.286	100.18	100.43
101.21	99.793	100.74	99.15	100.93	100.74	97.738	100.76	101.35	99.486	100.82	100.55	99.956	98.592	99.361	100.46	99.9	98.842	98.829	100.04	100.37	99.632	100.27	100.19	100.83	100.76	101.44	98.573	99.826	100.3	99.999	99.152	101.34	99.255	99.99	99.892	100.65	100.94	100.63	100.54	99.194	101.68	99.776	100.69	100.66	98.376	99.892	100.76	97.993	99.801
105.84	106.54	105.03	106.49	104.63	105.04	106.22	104.58	105.02	106.34	106.49	105.74	106.17	106.1	106.72	105.9	104.72	106.93	106.68	105.62	107.89	106.88	107.01	104.73	104.87	105.54	105.87	104.45	105.62	105.21	106.21	105.41	105.48	105.26	106.38	106.06	104.02	105.93	105.78	105.37	105.5	106.19	105.71	105.7	105.76	105.18	103.87	105.06	105.31	105.83
112.22	110.99	111.04	111.57	109.65	110.94	109.65	111.73	111.14	110.88	112.18	110.27	112.21	110.53	111.56	108.37	112.04	111.11	111.59	109.64	112.05	111.08	111.75	108.99	111.16	113.73	109.96	111.13	112.33	110.62	111.35	111.31	110.54	111.82	110.78	111.24	110.19	111.12	111.69	111.71	113.41	111.27	110.66	110.81	110.76	110.49	112.24	112.96	110.72	110.55
106.27	105.17	106.62	106.45	105.34	106.06	106.18	106.75	107.44	107.13	105.41	106.7	105.49	105.27	106.72	106.78	105.96	106.58	106.15	104.92	106.02	106.05	106.75	105.05	104.96	105.19	105.97	105.06	106.29	104.97	105.68	105.78	105.84	106.6	105.65	107.19	105.85	106.24	105.34	106.26	105.5	104.8	106.06	105.14	107.37	105.05	106.26	107.25	108.11	104.98
118.37	115.09	115.34	116.23	116.62	116.43	115.42	115.58	116.77	116.73	117.26	116.3	116.51	116.38	116.45	117	116.92	114.94	115.76	116.12	116.2	116.87	114.64	117.3	115.86	117.52	117.22	117.33	117.62	117.22	117.33	115.47	116.04	116.65	115.76	116.32	117.38	116.35	115.15	115.36	115.2	116.03	116.19	116.73	116.57	116.37	115.9	116.53	116.05	116.5
111.58	111.32	111.18	110.78	111.8	111.06	110.87	112.7	113.4	111.08	112.16	111.42	110.92	109.72	110.96	111.78	111.53	110.4	111.99	111.4	112.78	111.68	111.7	112.45	112.26	112.68	112.24	111.91	112.06	110.09	110.76	111.39	111.32	109.93	111.33	112.37	112.06	111.78	112.5	113.21	112.56	113.52	111.04	111.9	111.19	111.34	110.75	111.16	111.21	112.27
111.15	112.65	111.92	112.64	111.55	112.01	112.12	112.23	111.58	111.6	112.12	112.4	110.92	111.8	113.43	110.63	111.2	112.23	112.33	111.54	111.38	113.72	110.5	111.91	113.01	110.55	111.79	111.85	112.59	112.61	111.62	113.13	110.28	111.41	111.71	113.05	111.13	112.27	111.95	111.4	111.46	112.79	112.58	110.38	111.92	111.45	111.82	111.31	110.46	111.56
107.26	104.64	106.81	105.47	104.64	105.49	105.8	106.72	106.42	107.43	106.27	105.29	105.07	106.53	106.47	104.87	104.71	105.66	104.51	105.59	106.03	105.48	105.15	105.53	105.45	106.3	105.17	106.39	106.22	105.16	105.39	104.39	105.2	106.83	104.96	105.38	104.83	103.7	105.59	103.94	105.14	105.17	106.44	105.84	106.26	104.94	106.67	106.69	104.78	104.48
105.03	106.73	106.52	106.19	106.48	107	104.44	105.56	104.97	106.82	106.78	105.2	106.16	105.62	104.88	104.06	105.93	105.44	104.1	103.82	105.87	105.98	105.97	104.64	106.36	103.69	106	106.1	104.52	104.88	106.69	104.58	106.11	104.43	103.85	105.91	105.13	105.64	106.16	105.2	106.09	105.57	106.82	105.15	105.39	103.32	104.49	105.35	104.88	105.14
116.83	116.57	119.56	117.22	118.13	116.82	118.12	115.73	118.64	117.12	118.38	116.61	117.87	118.37	116.96	116.69	117.3	118.56	117.31	118.45	117.2	117.28	117.43	118.07	117.12	118.76	117.73	117.45	116.96	118	116.1	116.51	116.66	117.79	117.25	115.63	118.54	116.43	116.89	118.93	117.79	118.11	118.15	117.06	118.49	118.04	118.21	117.15	118.25	116.86
111.13	109.99	110.29	111.2	111.1	110.44	112.87	111.55	112.13	111.29	110.67	110.85	111.4	110.51	110.06	110.82	111.51	111.75	110.83	110.3	111.52	112.28	111.15	110.19	109.92	111.71	110.89	112.65	111.48	111.62	111.73	112.58	111.52	110.2	110.96	112.21	111.35	111.18	110.01	110.75	111.92	109.44	110.44	110.86	111.46	111.54	111.59	111.31	110.44	111.47
112.21	110.97	113.03	112.96	112.19	111.34	111	111.88	112.77	112.5	111.65	111.98	111.88	109.67	111.06	111.6	111.86	111.82	110.81	110.73	112.16	113.09	111.75	111.58	110.35	111	111.42	110.86	111.42	111.34	111.7	110.41	109.24	110.56	112.52	110.63	111.03	112.52	111.06	112.25	111.09	113.16	111.52	112.55	109.48	111.32	110.36	113.4	111.31	110.93
112.65	113.32	111.94	113.94	111.7	110.99	115.15	114.86	112	112.27	113.3	113.53	112.95	113	113.18	112.74	112.72	111.74	112.22	111.63	113.58	110.82	112.91	112.64	114.31	112.45	111.72	111.43	113.07	113.5	112.48	114.51	112.17	112.12	113.22	114.52	113.13	112.68	112.97	112.61	114.17	112.73	110.82	112.72	114.14	112.68	113.15	112.67	113.45	113.54
111.98	114.37	114.59	112.47	112.74	112.55	113.19	112.93	113.97	112.24	113.18	112.22	114.29	113.55	111.19	113.37	111.85	112.17	113.63	111.55	113.33	113.83	113.68	112.95	114.37	113.43	111.73	112.69	112.11	112.79	113.53	112.9	112.71	112.86	113.26	112.38	113.65	113.54	113.17	112.78	113.09	112.8	112.91	112.48	113.64	113.21	113.76	114.1	112.61	112.39
105.4	107	105.14	104.73	105.82	105.89	104.89	105	107.35	104.7	105.13	105.19	105.18	104.26	106.22	105.74	105.94	104.98	106.38	104.71	105.71	103.55	104.19	106.53	105.1	105.2	103.66	105.18	105.41	106.02	104.07	104.25	104.5	105.63	105.1	107.4	106.59	105.96	104.69	105.23	105.36	107.1	106.91	106.41	105.21	106.52	108.12	105.11	106.28	104.92
100.04	98.662	100	98.616	100.99	99.565	100.2	100.17	101.12	100.14	99.581	100.05	100.65	99.59	99.316	100.83	100.63	100.46	99.9	99.567	99.149	99.36	99.07	99.109	100.37	99.387	101.38	101.65	101.05	99.873	98.898	100.6	99.628	99.192	100.73	99.444	98.786	99.712	101.65	97.886	99.69	99.261	99.33	100.47	100.49	99.182	101.52	98.588	100.96	99.682
106.2	108.13	107.48	106.29	106.51	107.34	107.13	105.24	104.96	105.81	106.3	105.45	105.68	106.3	106.33	106.71	104.4	105.99	106.02	106.2	108.22	106.83	105.68	105.62	106.76	105.64	107.65	106.07	106.69	107.51	106.27	107.19	107.48	105.78	106.62	106.8	106.52	105.15	106.41	108.1	106.52	106.04	105.35	105.74	106.26	106.61	105.67	105.82	105.76	106.92
100.47	100.51	99.331	100.09	100.69	99.612	99.27	101.49	101.31	98.898	100.22	98.267	98.753	99.806	99.779	101.99	99.355	100.05	101.18	99.271	100.65	100.4	100.21	100.68	101.11	100.36	100.76	100.49	100.3	100.42	101.1	101.08	99.912	99.887	98.319	98.99	100.07	99.197	99.326	99.746	99.147	99.393	99.742	100.31	101.3	99.644	99.495	100.78	101.16	99.745
105.86	105.77	104.76	104.03	104.18	103.93	105.01	106.46	103.73	104.61	105.23	105.63	104.52	104.35	104.3	104.26	105.3	105.6	104.8	104.38	105.63	105.37	106.99	104.18	106.17	103.59	105.84	106.91	105.61	105.46	104.74	102.76	105.33	105.42	106.76	105.33	105.04	106.31	104.67	104.36	106.13	105.8	104.76	105.49	106.79	106.18	104.47	105.43	107.11	104.1
101.16	99.599	100.22	100.56	101.28	100.38	100.64	100.44	102.26	100.81	100.64	99.059	101.92	101.05	101.22	102.71	101.91	100.45	100.68	99.772	101.56	100.62	100.99	100.38	100.86	101.31	100.96	100.79	102.15	100.89	100.44	101.83	101.54	101.85	101.41	100.81	101.99	101.56	100.96	102.05	100.07	101.24	101.7	101.39	100.84	101.02	99.908	100.24	99.793	100.26
99.604	98.863	99.366	100.73	99.322	99.926	100.32	100.96	100.11	100.76	100.55	100.33	98.46	99.772	99.779	101.18	100.1	100.14	99.7	99.879	98.617	99.009	99.639	99.881	100.14	99.965	100.71	98.212	100.04	99.248	100.49	99.811	99.641	100.38	99.616	100.76	100.13	100.26	98.916	99.063	99.218	100.13	99.835	98.668	98.997	99.365	98.924	99.7	100.23	99.888
104	104.59	105.33	104.82	105.4	105.31	106.16	105.01	106.09	103.63	105.1	104.63	104.71	106.17	106.36	105.78	104.82	105.64	105.21	105.66	104.82	104.49	106.73	105.58	105.03	104.78	104.98	104.77	106.22	105.56	105.46	107.03	105.3	104.84	104.19	105.01	105.33	105.25	105.27	106.14	106.39	105.06	105.68	105.08	105.93	102.65	104.73	104.49	105.3	105.31
104.66	106.5	105.28	105.3	107.59	106.04	106.06	107.17	106.57	105.87	105.09	105.56	105.63	106.33	106.68	106.54	107.25	106.88	106.48	106.35	107.43	105.54	106.57	106.26	105.45	107.05	106.8	106.48	106.31	104.92	106.1	105.42	106.38	106.43	105.29	105.67	105.95	105.52	107.29	106.55	105.45	106.77	105.47	106.79	106.6	107.01	104.01	104.07	106.86	105.63
105.63	105.87	107.23	104.45	106.64	106.34	105.85	107.67	104.52	106.55	104.75	105.99	106.31	104.99	104.07	103.95	104.8	105.48	104.07	106.93	104.6	107.2	106.3	105.75	104.3	105.28	106.54	105.49	105.85	106.27	105.09	105.6	104.66	106.03	104.69	106.04	105.66	104.05	105.61	106.16	106.15	105.51	105.29	105.7	103.65	105.81	104.95	105.22	104.75	103.74
111.25	111.86	110.42	111.52	111.77	112.4	111.27	112.65	111.88	112.29	110.31	112.23	111.7	110.87	111.28	112.59	111.29	112.26	112.32	113.53	113.6	110.67	111.92	112.46	111.28	110.24	110.91	110.77	112.47	110.88	112.74	111.92	112.29	110.89	113.32	111.6	112.18	112.42	113.19	109.43	112.49	112.47	111.82	111.69	112.44	111.22	111.49	113.35	111.27	111.84
103.2	103.95	104.37	104.82	103.05	105.52	103.46	103.76	103.91	103.41	105.17	103.36	103.32	104.42	103.57	104.71	104.14	104.74	104.25	105.14	104.19	103.87	104.97	102.53	104.82	104.34	103.4	103.88	103.33	102.65	105.22	104.21	105.52	104.86	103.78	104.55	104.18	103.81	104.42	103.2	103.3	104.03	104.08	103.3	105.44	106.11	103.55	105.51	102.62	103.99
105.5	105.72	105.66	104.83	106.13	104.07	104.16	105.7	105.61	104.62	105.27	105.67	105.51	104.68	105.6	107.19	105.54	105.43	106.18	104	104.99	104.62	105.23	107.21	104.99	105.59	105.93	106.04	104.8	105.99	107.15	106.14	104.9	105.89	105.43	105.08	105.69	106.72	105.51	104.14	106.19	104.54	104.94	105.7	104.97	104.28	105.85	104.46	105.63	106.67
103.97	103.77	104.24	104.8	102.76	104.78	103.73	104.41	103.66	105.87	105.48	104	102.5	103.57	103.82	104.64	102.5	102.75	103.54	104.23	103.37	104.57	103.71	103.56	104.91	103.5	103.96	103.72	105.61	103.28	103.66	105.28	103.34	104.73	104.6	103.68	103.56	103.46	103.72	104.95	104.26	103.77	103.01	104.31	104.56	104.42	104.89	105.22	104.06	103.04
105.41	106.08	106.7	104.99	106.84	107.25	106.83	105.49	105.61	104.93	105.2	107.08	107.29	106.47	105.99	106.27	105.66	105.92	104.88	104.65	106.35	106.14	106.35	104.77	106.19	106.77	106.06	104.3	106.99	104.66	104.79	106.52	106.08	105.33	106.69	106.08	106.67	106	104.99	104.09	106.5	105.46	106.95	104.01	106.65	107.5	106.54	106.81	105.24	105.98
107.44	107.31	106.3	106.15	104.52	106.15	105.14	106.5	107.09	107.07	107.43	104.87	106.06	106.6	107.26	106.22	105.82	106.7	106.68	105.28	106.07	107.18	105.92	105.33	106.69	106.36	105.52	106.42	106.41	105	105.75	106.31	105.85	106.66	106.03	106.84	105.76	105.98	107.13	107.22	105.74	105.28	105.18	106.86	106.39	107.26	105.75	105.81	105.72	106.39
109.34	110.31	107.28	110.56	108.18	109.27	109.57	108.63	110.38	110.31	110.58	108.96	111.19	109.02	109.14	109.17	110.59	109.85	110.13	109.65	108.31	109.41	110.17	110.53	110.57	110.84	109.59	109.98	110.99	112.09	110.54	110.56	110.09	110.45	108.09	109.61	110.82	108.47	109.25	109.62	109.08	110.57	109.56	111.23	109.11	110.94	108.72	108.27	110.39	109.54
108.31	111.24	111.48	110.65	110.31	111	111.05	112.93	109.38	110.12	110.87	112.01	111.28	111.82	110.99	109.58	110.81	108.94	112.13	112.01	110	110.91	111.58	109.91	110.16	111.53	110.92	110.67	110.68	109.63	109.87	110.06	110.84	109.54	110.89	110.17	111.66	108.88	109.53	111.26	110.63	109.76	109.61	110.33	111.15	112.18	110.68	110.56	111.9	110.66
106.15	106.11	105.39	105.11	103.92	107.5	105.81	104.37	105.33	106.01	104.54	106.67	106.55	106.83	104.21	106.38	105.16	106.23	105.63	104.97	105.27	105.32	105.87	105.67	105.57	104.45	106.25	106.65	105.57	106.33	105.42	105.97	106.15	105.26	106.07	104.92	107.2	104.5	104.56	106.28	105.65	104.97	105.65	106.96	106.22	103.72	106.26	105.27	105.56	106.65
117.21	116.47	116.58	115.23	117.22	115.32	114.91	116.65	115.23	116.26	115.55	115.83	115.26	117.7	115.9	116.4	117.37	115.6	117.8	116.84	115.39	116.91	114.69	116.37	117.54	115.26	116.23	115.61	116	117.1	117.23	116.67	117.49	116.84	114.69	115.85	115.58	116.12	115.17	117.4	116.37	115.15	116.91	116.82	116.36	117.42	116.79	116.15	117.42	116.63
111.18	110.32	109.76	111.73	111.06	110.95	110.87	110.31	110.86	110.65	111.53	111.06	111.3	110.75	109.68	111.71	110.69	109.22	110.83	111.09	111.63	108.45	110.11	109.58	110.43	111.51	109.47	110.75	110.12	110.07	109.21	108.94	109.36	109.02	110.33	110.2	110.36	110.36	110.77	110.06	112.03	112.25	110	111.87	111.53	111.23	110.9	110.54	110.55	112.37
103.16	104.61	104.86	104.71	104.53	104.36	103.14	104.56	103.99	103.76	105.11	104.12	104.89	103.49	104.22	104.37	104.82	103.1	104.36	105.4	104.06	104.72	103.01	105.45	103.96	103.3	104.82	104.78	102.72	105.02	104.1	104	104.51	104.97	103.31	104.39	105.18	103.67	103.15	106.73	104.23	103.45	104.56	102.68	105.01	105.02	105.44	105.32	106.25	103.5
105.31	105.46	104.94	103.52	103.74	103.92	105.8	105.5	104.96	104.06	104.79	104.67	104.32	103.8	105.5	105.48	105.04	104.47	104.4	104.26	104.22	104.45	104.84	105.42	105.27	104.5	104.23	103.31	104.83	104.67	104.14	104.67	104.2	105.6	104.36	104.32	102.51	104.01	104.83	105.75	105.24	102.77	102.87	104.58	104.5	104.73	105.24	105.03	104.54	102.84
105.52	104.29	103.23	104.74	105.83	105.7	103.98	104.82	105.02	103.82	105.83	106.2	104.01	105.56	103.94	104.76	103.67	104.81	104.52	106.17	104.5	102.85	104.72	104.43	104.95	105.09	105.06	104.32	103.79	104.06	104.65	106.08	104.44	105.36	105.4	104.33	105.21	104.94	104.37	105.91	106.19	103.69	104.48	104.3	105.12	103.25	104.44	103.96	103.16	104.74
109.97	110.51	110.06	107.51	110.27	110.11	110.6	109.1	109.72	108.87	110.44	110.41	108.78	108.4	109.94	109.57	110.49	109.82	109.99	109.35	110.59	109.48	109.67	109.35	111.15	108.79	110.32	110.86	109.09	109.6	110.51	110.11	108.88	111.33	107.88	109.42	109.12	109.74	110.01	109.99	110.2	109.44	111.18	110	111.81	109.58	110.35	108.42	110.61	109.42
99.966	98.894	99.604	99.239	99.254	100.11	100.14	100.27	101.04	99.439	100	100.25	100.36	99.022	100.64	100.36	100.12	103.2	100.33	98.779	101.06	98.535	100.51	99.749	100.4	100.12	101.1	99.372	101.1	100.27	102.24	99.006	100.49	100.08	100.51	99.777	101.21	101.19	100.73	102.37	100.3	99.745	100.07	98.99	98.757	101.38	99.857	99.94	98.516	100.32
103.07	105.42	104.11	106.06	104.76	105	105.68	105.23	104.73	105.61	106.5	104.66	102.9	106.02	104.85	104.13	105.24	104.58	105.51	103.4	104.46	105.08	106.08	105.07	104.54	104.33	104.7	104.21	104.43	104.61	104.38	105.85	105.79	102.88	104.17	105.56	105.63	106.63	105.01	105.06	103.95	104.72	104.92	104.97	104.81	105.94	103.03	105.2	104	103.6
105.14	104.08	105.43	105.92	104.52	104.77	105.48	104.15	105.59	104.64	106.49	106.17	105.5	105.37	106.17	107.86	105.66	106.71	106.27	106.02	106.3	105.2	104.09	105.53	105.18	105.02	104.88	107.16	105.18	105.28	104.72	106.41	105.59	104.75	105.61	106.38	105.22	106.32	104.76	106.86	106.43	106	106.27	106.32	105.59	105.17	103.51	103.33	105.38	105.6
104.99	105.69	105.18	104.23	105.3	105.66	105.39	105.16	104.63	104.81	105.72	106	105.47	105.64	104.73	105.35	106.29	104.74	104.29	105.55	103.56	106.14	105.63	106.05	104.28	105.18	105.06	104.26	105.83	104.87	104.39	104.47	105.01	105.32	105.3	104.44	103.64	106.16	103.96	105.01	106.08	105.33	105.49	105.67	105.84	105	106.03	105.15	105.52	103.9
112.69	111.1	111.48	112.36	110.09	111.49	111.07	112.36	111.88	111.13	110.12	112.49	111.88	111	112.71	111.37	110.99	109.74	110.85	110.97	110.87	110.88	111.92	109.44	111.13	113.31	111.96	111.48	111.15	112.19	110.62	110.57	111.36	111.19	111	110.71	111.54	110.73	111.38	112.25	111.02	110.24	112.2	111.28	110.48	111.59	112.23	112.08	111.69	109.96
104.72	105.25	105.94	106.5	107	105.48	106.78	106.11	106.07	105.44	107.5	106.54	104.87	104.6	106.98	106.18	107.81	105.72	106.52	105.73	106.41	106.01	107.03	106.92	106.71	106.16	105.2	107.49	106.24	106.99	106.25	105.49	105.38	105.23	105.99	107.19	106.18	105.79	105.93	106.41	105.48	108.68	106.73	105.25	107.48	106.17	106.53	106.66	108.27	106.77
118.69	117.53	115.3	117.39	117.51	116.44	117.46	116.73	118.46	116.22	118.26	117.22	117.86	118.07	118.92	116.79	118.91	116.96	116.4	116.73	117.77	118.18	117.03	117.46	117.11	117.05	118.29	119.06	117.24	117.38	118.39	116.32	117.02	117.2	118.1	116.59	117.21	117.14	118.39	116.72	118.31	116.13	118.02	118.91	118.37	117.54	116.88	118.03	116.79	118.7
106.14	105.71	106.51	105.49	105.58	106.43	105.95	107.77	104.66	105.88	106.83	104.94	105.3	105.68	104.52	104.59	105.15	105.98	107.51	106.26	105.85	104.63	106.04	106.41	105.74	104.06	106.89	106.85	106.83	105.69	104.88	105.36	104.78	106.06	105.97	105.51	105.22	105.1	106.49	105.57	106.42	106.94	105.41	106.15	105.72	106.37	104.38	105.88	104.8	104.44
99.928	100.1	100.33	101.02	100.75	100.4	101.56	101.47	100.57	101.09	99.473	98.295	99.823	100.26	98.373	100.73	101.13	101.1	100.02	99.345	100.66	100.22	99.917	101.21	98.97	99.342	99.783	99.656	101.28	99.358	100.52	99.5	100.21	99.234	100.63	101.26	98.796	101.22	100.73	100.12	99.817	99.997	99.365	101.26	99.357	99.876	98.788	100.5	100.24	100.37
111.97	112.04	113.01	112.94	110.91	113.47	111.86	112.54	110.53	113.27	111.41	112.52	111.91	111.79	112.81	113.17	112.17	111.42	110.66	111.8	112.59	110.91	113.08	112.27	111.37	111.86	114	110.67	110.24	113.05	113.47	111.04	112.03	113	112.97	113.8	112.58	111.68	112.47	110.68	111.19	111.54	112.03	112.11	112.53	111.88	110.83	111.59	111.4	111.82
98.61	101.45	101	98.678	99.138	99.563	99.902	100.57	99.222	99.308	100.38	100.39	100.47	103.13	100.46	101.13	99.854	99.955	99.802	98.6	99.825	99.884	100.37	100.75	99.428	99.397	101.79	99.759	100.21	101.6	99.307	98.273	101.85	101.82	99.308	99.998	99.052	101.77	101.3	100.41	101.67	99.094	100.5	100.55	101.28	99.647	100.49	100.86	100.37	98.216
105.7	103.98	104.45	105.72	106.65	104.33	104.2	103.6	105.66	104.82	103.63	104.54	105.25	105.75	105.1	105.7	104.91	104.86	105.68	105.65	105.99	104.96	105.15	104.71	104.98	104.35	105.41	104.34	106.08	105.97	104.27	103.96	105.14	105.77	104.99	104.72	104.62	104.12	106.39	105.79	106.62	104.98	104.45	104.73	103.99	103.3	104.51	105.49	104.45	103.59
104.75	103.76	105.91	103.68	106.78	105.05	103.5	104.85	103.61	104.52	104.57	104.48	104.49	104.26	105.52	103.78	104.14	104.23	105.05	104.31	103.62	105.57	105.42	104.49	103.22	103.06	104.37	104.67	103.63	105.34	104.92	103.24	103.69	104.97	103.79	103.63	105.66	103.64	104.44	103.2	104.14	104.39	103.29	106.12	103.94	103.95	104.2	103.78	104.26	102.68
106.63	106.64	106.86	106.13	106.91	107.29	106.11	107.37	108.41	106.72	108.75	106.75	107.72	106.27	107.82	107.62	106.2	107.8	107.66	107.44	106.29	106.14	107.99	107.77	107.38	107.22	107.45	107.44	106.65	108.51	106.39	107.94	106.54	106.31	109.46	106.26	107.74	107.18	108.03	107.21	106.04	107.47	107	105.94	105.72	106.42	106.34	106.46	105.61	108.04
106.11	105.99	104.74	106.22	105.9	107.38	106.57	105.33	105.15	105.01	106.23	104.08	105.65	105.34	105.95	105.72	105.58	107.04	105.9	106.65	106.3	105.4	106.76	105.29	106.96	105.08	104.49	106.12	106.03	106.49	106.67	105.8	106.07	106.73	106.36	105.59	107.22	105.15	105.72	106.49	107.14	106.85	105.4	105.62	106.57	107.68	106.68	105.37	105.81	105.49
98.405	99.104	98.348	100.58	99.357	99.667	99.709	99.156	99.387	98.714	100.56	101.44	100.01	99.39	98.572	99.89	100.83	99.18	100.37	100.54	100.2	100.92	99.509	99.322	100.61	100.2	99.343	100.66	99.401	100.7	100.46	99.983	99.551	100.43	99.179	99.615	99.395	99.114	98.6	99.79	99.373	101.32	99.662	99.401	101.47	98.688	99.757	99.404	100.11	100.33
110.06	110.06	110.56	108.02	110.16	109.78	109.97	109.4	110.53	111.12	110.09	109.77	110.38	110.08	110.64	109.48	111.18	109.6	109.99	109.37	110.17	110.07	109.34	108.52	110.25	109.76	111.81	109.79	110.12	109.98	109.69	109.94	110.67	110.82	109.29	110.36	109.87	109.51	110	110.29	109.28	110.94	110.15	110.29	110.42	108.4	110	110.4	109.08	110.35
105.24	104.6	104.79	104.03	104.72	104.9	103.72	104.99	103.08	104.1	105.89	105.62	103.86	104.85	104.77	104.71	104.02	104.21	104.04	104.99	105.13	104.87	103.02	104.65	105.51	104.98	105.61	104.88	104.83	103.85	104.11	105.25	103.42	104.87	103.46	104.26	104.38	104.94	105.39	103.87	105.82	104.99	102.92	104.45	104.25	105.97	104.01	106.01	103.82	106.21
102.68	104.8	104.5	103.71	103.78	103.67	103.73	103.72	103.2	102.85	103.68	104.53	102.71	104.88	103.95	104.32	104.66	104.2	105.87	104.56	103.42	102.78	103.72	103.53	104.4	105.96	104.43	106.09	104.47	103.85	103.76	104.24	103.92	103.85	104.01	105.99	104.39	103.98	103.03	103.99	105.65	103.54	104.49	104.31	105.31	103.34	103.36	103.81	103.1	103.17
112.21	112.65	112.43	112.34	112.66	110.82	112.95	113.32	113	113.53	112.46	111.75	111.09	111	110.12	112.52	112.63	111.99	111.96	112.49	111.54	113.2	111.95	113.29	112.8	113.02	111.95	110.24	113.13	111.92	110.88	110.75	111.45	112.88	111.75	111.81	112.36	111.88	113.24	110.59	113.42	111.85	112.44	111.72	112.11	111	112.48	110.9	113.13	112.37
109.83	112.24	112.57	111.09	112.17	113.2	112.92	112.22	110.85	112.25	113	110.81	112.57	112.26	111.86	109.75	111.93	113.23	111.04	112.9	112.65	110.87	111.53	113.17	112.78	113.09	113.05	113.63	111.02	111.71	112.95	112.77	110.84	110.98	112.03	110.59	111.71	111.37	110.83	113.26	111.69	111.23	111.39	111.23	111.49	111.22	111.87	112.05	112.12	112.35
106.97	105.68	104.75	105.5	107.56	104.54	106.81	106.71	104.98	104.61	105.82	106.45	106.07	105.75	106.24	106.4	105.52	107.71	106.54	105.45	105.78	106.86	105.22	103.82	105.77	106.14	105.91	105.84	106.04	107.43	106.81	107.01	106.02	105.52	105.86	105.53	105.28	108.81	106.14	105.34	106.39	106.27	105.19	105.95	104.87	106.35	105.87	106.92	107.02	106.22
106.46	106.31	106.23	105.79	104.44	105.16	104.03	105.62	104.9	107.22	105.55	104.83	105.72	104.66	106.7	106.94	105.78	105.04	103.81	106.99	104.24	105.63	105.51	105.43	107.01	106.49	104.97	105.45	105.47	103.98	105.06	104.76	105.65	105.2	105.4	105.88	104.89	106.19	105.69	106.02	105.41	105.36	106.06	105.87	104.54	105.81	107.11	106.08	105.61	104.79
107.09	105.04	104.6	106.63	104.43	105.23	105.03	106.19	106.54	105.22	106.17	105.68	105.43	105.7	105.32	105.95	104.25	105.65	105.08	106.93	104.79	104.87	106.98	105.32	104.73	105.08	105.27	105.62	105.05	106.31	105.65	105.38	106.08	104.89	105.27	104.49	105.43	105.62	106.08	104.2	104.24	107.55	104.47	106.28	106.63	105.7	104.27	105.16	104.08	105.85
111.57	112.93	112.04	112.69	111.12	112.11	112.6	112.82	112.2	111.1	112.91	112.56	112.29	111.44	112.48	110.64	112.19	110.99	111.3	111.14	112.46	111.42	113.02	111.15	112.12	113.42	111.75	111.83	111.98	113.26	111.86	110.98	112.39	110.59	112.61	111.74	112.3	111.57	114.01	111.11	111.72	111.67	113.24	111.33	112.66	112.61	111.3	111.9	111.16	112.52
109.24	111.78	112.15	111.93	112.16	112.3	111.87	112.1	110.46	112.53	110.48	109.58	112.24	111.43	111.62	110.6	111.05	110.75	110.16	111.4	111.75	111.25	111.52	110.58	110.78	111.41	112.09	111.64	112.04	111.39	111.99	111.52	110.88	110.8	110.99	110.05	110.29	110.01	110.93	111.08	111.36	109.41	110.6	112.07	109.9	110.23	110.02	109.55	111.46	110.33
104.89	105.87	105.95	105.75	104.12	103.33	104.92	106.11	105.02	106.1	104	105.51	105.45	105.13	104.62	105.75	103.88	104.49	105.9	105.79	105.45	107.27	106.73	105.66	105.6	105.56	104.94	105.23	107.6	103.99	104.7	104.03	105.64	105.85	106.48	106.06	105.1	106.49	105.04	104.62	106.48	104.48	105.22	104.99	104.82	105.21	106.68	105.26	104.24	104.73
105.32	104.05	105.43	105.26	104.42	106.77	106.36	104.93	107.27	107.02	106.42	104.99	104.08	106.09	102.67	104.83	105.95	104.85	106.28	106.67	106.11	104.14	105.75	105	105.67	105.99	104.91	106.21	104.92	105.94	104.84	106.32	106.68	107.59	106.85	106	105.89	106.3	105.59	103.99	105.08	106	105.37	105.75	104.95	104.37	105.24	104.65	105.17	105.85
112.58	112.04	110.88	112.53	112.81	110.43	111.48	111.37	111.09	112.08	112.69	111.7	110.83	111	112.58	110.79	110.16	111.74	112.02	113	111.23	110.84	112.81	111.66	112.11	109.97	112.33	113.08	111.83	111.21	111.07	112.28	112.13	110.6	111.75	110.91	111.69	111.24	112.95	112.68	111.49	111.3	112.49	112.35	110.84	111.66	112.42	109.32	110.7	111.09
100.46	100.75	101.17	99.443	100.28	100.06	99.254	100.27	99.722	99.552	99.706	98.453	99.544	98.262	98.863	100.52	99.914	100.35	100.91	100.2	99.9	100.62	100	101.39	100.83	100.48	101.78	100.35	100.22	99.236	99.413	101.22	100.42	98.595	99.364	100.35	100.07	99.445	101.85	100.38	100.52	100.25	99.142	99.297	100.79	100.39	99.774	100.14	99.271	99.871
110.99	111.73	113.92	112.24	111.53	110.28	111.19	111.71	110.66	110.77	113.06	112.85	111.04	113.02	111.09	110.86	113.26	112.6	112.05	110.54	112.38	110.41	112.21	112.21	111.74	111.58	111.87	110.62	111.33	113.38	112.36	113.3	112.95	110.08	112.33	111.3	111.06	111.82	112.56	111.19	112.38	110.62	110.94	110.2	110.44	111.09	111.66	111.43	110.6	110.2
111.97	112.24	112.4	113.28	110.87	111.73	111.52	111.7	111.36	113.33	111.36	111.39	110.64	113.02	111.48	112.56	112.3	113.7	112.11	111.86	112.31	111.81	111.5	111.22	112.18	111.53	112.03	111.62	111.52	111.56	110.96	111.4	111.67	111.38	112.83	112.52	113.19	111.43	111.72	113.18	112.87	110.81	112.97	111.82	111.87	111.29	111.89	112.24	111.32	113.53
104.43	107.55	106.16	106.99	104.25	106.13	104.84	105.74	106.24	106.17	104.74	105.06	105.22	104.57	103.95	106.76	104.77	104.93	104.75	105.7	104.05	104.47	105.92	104.78	105.14	105.65	105.93	105.61	105.57	105.45	106.6	105.77	105.01	105.67	104.82	107.12	104.51	105.2	105.77	105.7	104.68	104.81	105.74	106.14	105.57	104.76	105.22	105.83	104.9	105.47
118.77	115.88	116.56	117.87	117.62	118.55	117.51	116.02	117.35	118.83	116.55	118.69	117.61	118.63	117.05	118.25	116.55	117.46	118.18	118.28	115.74	117.66	118.38	116.7	118.95	117.12	117.46	117.14	116.63	117.55	115.9	118.41	117.82	117.13	116.45	119.1	118.25	117.59	116.92	117.35	118.76	117.61	114.67	118.98	118.53	116.8	118.31	116.55	118.71	117.57
105.28	104.19	105.52	105.81	104.96	105.58	105.97	106.27	106.76	103.52	104.83	103.52	107.3	105.06	103.93	104.99	103.78	106.49	106.42	104.42	105.12	104.96	107	106.86	105.91	105.04	105.03	106.12	105.86	105.27	104.14	105.81	106.25	105.84	105.9	107.39	105.22	105.61	105.18	105.34	104.99	104.57	104.43	106.6	104.71	104.85	105.01	105.81	104.98	105.04
106.45	106.85	105.11	105.57	105.24	106.28	103.92	105.29	106.45	105.46	106.87	106.91	105.99	104.26	107.4	105.21	107.12	106.42	105.39	105.61	105.65	106.08	104.46	105.08	107.95	105.91	104.8	105.38	105.27	106.61	104.31	105.6	105.5	105.39	104.94	106.15	105.41	105.06	107.08	105.51	104.81	105.43	105.01	104.89	105.88	105.66	104.37	104.23	106.94	106.21
106.43	105.61	107.17	107.05	107.66	106.07	106.65	105.54	107.4	106.51	106.8	105.82	106.61	105.87	106.9	106.24	105.85	107.69	106.44	106.09	105.68	105.91	107.04	105.28	104.23	106.28	106.03	104.63	105.4	104.13	106.64	106.03	107.07	105.27	106.8	107.82	105.82	105.59	106.16	105.8	105.99	105.49	106.24	106.58	107.32	105.61	106.87	107.26	107.71	106.61
99.83	99.315	98.802	100.2	98.842	99.567	99.046	99.79	99.871	99.06	99.796	98.627	99.748	100.97	99.184	101.04	99.366	100.63	98.192	100.75	99.714	98.314	99.753	99.543	100.07	100.49	101.61	99.706	98.731	100.71	100.25	99.945	99.947	99.58	99.228	100.18	99.897	99.697	99.259	99.733	99.441	100.68	100.42	100.29	99.001	99.518	100.77	99.418	98.163	99.745
113.84	112.07	112.67	113.22	111.01	112.31	113.15	111.17	111.42	113.24	111.4	111.13	111.28	112.59	111.97	111.14	112.66	113.65	111.57	112.77	112.24	110.78	111.28	111.27	112.21	110.14	110.22	113.04	112.71	112.71	111.71	112.2	112.84	112.45	111.49	111.2	112.78	112.94	111.62	111.46	111.48	111.58	111.57	112.15	112.31	111.34	112.1	112.04	113.17	112.84
110.6	110.39	110.09	111.34	110.44	110.11	110.36	110.83	111.19	109.41	109.05	110.65	111.11	110.89	109.93	111.05	109.51	110.1	110.88	110.9	110.28	111.16	111.12	110.83	110.51	110.47	109.49	111.45	111.13	109.46	109.78	110.52	109.31	111.61	109.47	110.88	110.9	110.55	110.98	110.07	109.81	110.17	107.46	110.8	110.73	109.43	109.28	111.56	111.5	111.05
104.88	104.88	104.89	104.52	107.42	106.21	104.98	105.29	105.59	106.72	104.93	105.24	104.92	104.9	104.1	105.95	104.87	105.29	105.14	104.87	105.32	103.83	106.14	104.17	103.65	104.26	103.99	106.01	103.6	103.76	104.27	105.83	104.82	105.51	103.97	104.51	104.43	107.03	104.83	104.18	104.43	104.84	104.64	105.09	104.98	105.3	104.85	103.78	103.78	105.04
111.4	109.62	112.18	110.94	111.56	111.02	112.44	111.2	112.5	111.1	112.74	111.1	112.02	111.67	111.11	110.55	111.48	110.99	111.02	109.52	110.39	112.09	110.91	108.85	112.3	112.54	110.36	109.71	111.67	111.91	112.39	110.94	110.82	112.39	111.34	112.45	110.73	110.44	111.31	111.32	110.19	111.05	110.24	111.58	111.04	111.89	110.3	110.43	112.21	109.84
105.26	106.14	105.76	104.6	105.53	105.41	105.64	104.8	106.45	105.63	106.8	106.69	105.93	107.03	106.34	105.17	105.6	106.02	105.3	106.28	105.34	106.51	105.69	106.77	106.73	106.63	107.15	105.58	106.21	106.3	106.21	106.02	105.54	106.44	106.54	105.22	105.56	106.6	104.26	105.42	106.15	105.1	104.62	106.92	104.98	105.71	105.84	105.54	106.37	106.39
100.65	100.08	101.19	99.677	101.2	99.825	100.04	99.402	99.115	101.54	101.43	99.9	99.512	101.56	98.034	102.05	99.456	99.49	99.289	99.492	100.75	99.295	98.485	99.002	100.07	100.7	98.651	100.26	100.89	100.07	100.02	98.17	99.187	99.513	99.856	100.35	99.067	98.944	99.607	99.909	100.58	100.87	101.36	101.01	99.474	99.194	100.36	100.38	100.64	99.038
111.4	112.42	112.98	110.48	111.79	110.76	112.07	111.38	111.57	112.36	110.83	112.89	111.56	109.38	112.48	112.13	111.1	110.82	113.33	109.55	111.82	111.56	111.09	112.2	110.42	110.94	110.54	111.47	112.52	111.06	112.13	111.09	111.84	110.56	110.2	111.12	111.31	112.49	110.02	110.36	111.36	109.67	112.13	111.03	111.85	112.22	112.18	111.55	111.35	112.27
117.42	115.92	114.89	118.36	116.2	114.26	114.78	116.37	115.99	116.39	116.39	115.11	116.69	115.31	117.16	116.81	115.92	117.34	117.33	114.43	117.46	117.12	115.46	115.59	116.3	117.79	116.58	116.55	114.87	115.47	116.49	115.19	115.81	115.3	116.81	116.82	117.03	117.56	115.92	115.73	116.48	117.88	115.64	115.51	117.16	114.3	116.56	115.5	116.32	116.14
117.54	119.02	117.06	119.57	117.09	116.12	117.82	117.65	117.94	118.89	116.73	118.14	118.04	118.74	117.07	117.47	118.84	117.85	117.69	117.2	118.68	118.81	118.64	117.45	115.62	117.4	119.11	116.3	117.88	116.77	117.46	118.21	118.46	116.03	117.79	116.18	116.96	117.63	115.6	118.04	116.61	118.89	117.36	118.17	116.78	116.45	116.96	117.76	116.97	117.42
104.05	105.38	105.6	105.6	104.54	106.14	104.59	106.77	104.88	105.51	106.05	105.11	105.58	106.81	105.99	103.39	105.99	106.65	104.98	105.3	105.88	105.85	106.75	104.61	104.98	105.45	104.4	103.35	107.2	105.4	104.85	104.76	104.9	105.64	104.21	105.69	106.35	106.32	106.53	105.14	106.33	106.5	106.11	106.09	105.06	105.13	104.4	104.88	104.63	106.15
113.36	111.99	111.81	109.87	112.57	112.49	112.13	109.07	111.71	113.15	111.65	110.19	111.04	112.65	112.35	111.9	111.66	111.98	109.96	111.29	110.43	112.7	111.2	111.28	112.24	110.85	111.77	111.58	111.93	111.21	111.58	110.85	112.02	110.96	111.79	110.85	110.95	111.32	113	112.17	111.16	112.7	111.92	111.47	111.84	110.88	112.44	111.95	111.4	113.73
108.85	110.05	108.97	109.04	109.68	110.79	110.52	109.43	109.24	109.09	111.62	108.28	109.4	110.94	109.47	110.85	108.1	110.94	110.92	111.26	110.55	110.37	110.23	110.01	111.04	112.05	110.31	110.86	110.08	109.21	109.85	109.44	109.09	109.87	109.45	109.55	111.75	110.68	109.51	110.28	111.2	110.7	109.99	111.43	110.2	110.87	109.6	109.89	110.18	109.05
99.646	101.39	100.53	100.5	99.988	97.318	100.45	100.15	99.975	99.556	100.18	100.78	100.76	99.777	98.732	99.605	100.82	99.831	102.5	100.53	100.15	100.42	100.34	100.26	100.07	100.06	99.329	99.717	100.18	100.13	101.16	102.09	100.36	101.93	99.693	98.266	99.609	100.92	100.46	99.65	101.08	101.1	97.928	99.537	101.54	99.093	100.23	101.05	102.51	99.542
111.51	113.73	111.72	111.76	111.43	110.38	111.68	113.35	111.13	112.37	113.12	112.11	112.11	112.47	111.41	111.26	112.92	111.76	112.92	111.82	112.14	111.9	111.47	111.39	112.6	111.56	112.95	110.18	111.97	111.39	113.5	112.81	112.9	112.54	112.24	112.05	112.29	112.34	112	113.13	111.31	112.72	112.93	112.82	112.88	112.51	110.28	109.96	111.76	113.8
110.35	112.72	111.99	112.5	112.93	111.26	111.24	111.25	111.99	110.81	110.87	109.31	112.75	112.24	110.06	112.63	111.1	112.59	112.36	113.01	112.87	111.82	111.71	112.04	111	111.6	113.07	112.69	109.94	110.45	111.21	111.59	110.53	111.34	112.96	111.33	112.97	112.59	110.75	110.46	111.52	112.47	111.1	111.15	111.63	112.06	112.6	112.82	112.37	110.93
110.47	110.47	109.5	109.25	108.94	110.61	108.5	110.12	108.45	110.39	109.8	109.29	109.85	110.27	108.06	109.44	108.3	108.77	110.06	109.87	110.26	108.59	110.19	109.31	109.9	109.68	110.87	110.55	110.83	111.94	109.26	110.26	109.86	110.42	110.87	110.85	110.95	109.73	109.84	110.71	110.44	109.06	110.09	111.06	109.62	109.7	109.52	110.28	110.76	109.77
105	103.27	106.56	104.03	107.42	106.31	104.88	105.03	105.74	105.39	106.05	104.58	106.58	104.39	107.2	108.14	104.27	106.36	106.25	105.27	105.26	104.55	105.04	105.29	105.44	104.72	105.35	105.79	106.32	103.33	103.88	107.68	107.54	105.43	105.9	104.65	106.78	104.59	105.9	107.23	105.32	106.28	105.69	104.95	105.06	105.05	104.64	105.09	105.38	106.38
111.66	111.07	109.47	111.62	112.22	112.25	110.32	113.15	111.16	112.4	110.86	113.68	111.45	112.33	111.53	109.78	111.56	110.73	112.81	111.6	113.96	110.76	110.89	110.03	111.88	112.15	112.59	111.71	112.36	109.97	111.2	111.13	111.9	112.14	111.87	112.86	111.07	112.21	110.6	110.92	113.12	111.05	113.02	111.57	113.97	112.52	111.11	111.8	111.24	112.02
106.69	105.96	105.26	106.24	107.13	106.57	106.49	105.76	106.51	104.19	105.79	106.08	106.96	106.89	106.16	106.63	105.23	105.3	105.6	106.76	107.7	105.17	106.89	107.99	106.03	106.33	106.53	105.77	107.11	107	105.76	106.11	105.83	106.85	106.49	105.55	105.4	106.23	105.18	104.78	106.69	106.06	107.91	106.26	105.15	105.83	106.16	106.78	106.89	106.19
113.52	111.99	112.67	113.44	112.22	113.23	112.77	112.37	112.01	112.63	113.74	111.98	111.58	111.79	111.19	112.85	111.99	110.95	112.89	112.41	112.72	111.77	113.61	112.29	111.33	111.39	112.53	111.67	112.25	111.54	112.26	111.91	110.65	112.25	111.62	111.04	112.34	111.45	111.47	111.22	113.36	113.59	110.2	111.08	110.99	111.68	111.67	111.79	112.62	111.63
105.25	104.74	107.06	106.59	105.91	106.71	105.11	105.75	106.34	106.66	107.84	105.54	106.16	105.72	107.64	103.79	107.3	106.5	105.13	106.15	106.69	105.47	107.47	105.17	105.93	104.26	108.68	106.01	105.81	105.98	104.47	104.8	107.38	106.06	106.19	106.53	105.75	107.38	106.41	106.38	107.24	106.28	107.13	105.97	105.56	105.29	107.62	105.91	106.31	106.21
106.93	105.35	105.07	103.89	105.33	105.36	104.26	103.01	104.55	104.43	105.3	103.54	104.19	105.17	103.96	105.69	106.03	105.55	106.24	104.1	104.64	104.73	103.8	104.48	105.37	104.02	104.32	105.12	102.77	105.19	106.05	105.08	105.33	104.99	105.12	104.83	105.59	104.27	104.19	104.21	104.36	105.2	102.79	104.97	104.81	105.43	104.3	105.23	105.06	105.43
104.1	105.18	105.27	104.9	106.78	105.35	105.74	104.77	106.97	103.96	105.71	105.01	104.78	105.79	104.56	105.71	107.32	104.44	105.75	106.01	105.39	104.6	106.72	106.77	105.16	106.41	105.16	105.49	105.47	106.05	105.63	106.83	105.48	103.48	106.37	106.91	105.42	105.65	104.26	105.79	105.85	104.81	104.77	106.12	107.32	105.38	105.2	105.7	105.97	104.32
104.1	105.32	105.88	106.3	103.74	106.2	105.4	106.5	105.48	104.8	105.86	106.45	104.78	106.21	105.4	106.43	104.46	106.82	105.72	104.77	104.79	105.23	106.74	105.88	104.65	106.64	106.56	105.39	105.32	105.8	106.14	104.97	105.85	106.52	104.48	106.87	104.42	105.98	106.05	104.82	106.88	106.91	104.68	104.97	104.16	104.27	105.85	104.69	106.36	105.88
105.78	106.93	106.09	106.1	105.61	106.03	107.57	104.89	104.31	105.86	106.55	105.31	106.21	107.54	104.53	107.3	105.95	107.48	105.54	105.87	105.15	105.83	106.45	104.91	106.11	105.86	107.01	107.47	106.84	105.52	104.7	105.46	104.66	107.21	107.65	106.46	104.59	107.26	107.01	107.48	105.51	105.38	107.22	106.97	105.56	106.06	106.42	105.61	107.35	105.98
107.87	108.45	106.94	106.79	107.63	106.59	107.56	106.69	105.79	106.96	105.58	107.07	107.17	106.54	107.56	107.64	105.25	107.16	106.18	105.18	106.74	106.23	107.63	107	105.58	107.63	106.61	107.02	106.13	107.8	105.86	107.83	108.11	106.01	106.05	106.19	106.66	105.63	106.83	106.94	106.04	106.1	107.81	107.94	106.02	107.12	108.11	105.94	106.84	107.16
100.75	100	99.139	100.56	99.485	100.21	100.84	101.1	98.29	100.62	99.871	100.04	100.53	100.09	101.49	100.82	101.03	100.49	100.69	99.426	99.334	100.42	100.51	100.47	100.6	98.357	99.915	101.53	102.63	101.17	99.829	100.21	99.451	101.18	98.881	99.89	100.99	101.43	100.31	100.51	99.069	99.583	100.47	101.09	99.179	101.7	100.08	99.712	99.222	100.97
100.57	100.83	101.58	100.7	99.696	101.75	101.32	101.79	101.51	101.86	102.34	100.75	101.49	100.63	99.595	101.63	100.6	101.74	100.98	100.2	102.17	100.34	100.31	102.9	100.51	101.5	100.69	102.03	99.915	101.28	102.33	100.48	101.17	100.52	101.18	100.88	100.14	100.27	101.4	100.59	99.901	102.55	101.16	100.99	101.76	99.877	100.64	101.54	101.47	100.46
106.1	103.54	104.84	106.05	104.5	105.28	107.14	105.22	106.49	104.6	104.33	104.92	104.76	105.34	105.06	105.48	104.52	105.06	108.12	105.56	105.71	105.18	104.3	106.1	105.81	105.07	105.81	104.18	106.06	105.19	104.81	104.61	106.74	106.58	104.92	103.98	104.45	105.32	106.08	105.63	105.42	104.85	104.97	105.86	104.06	104.73	105.96	105	106.54	106.24
111.58	112.39	110.75	111.76	111.94	113.22	112.15	111.36	110.96	111.03	113.28	113.34	111.7	112.27	109.34	111.63	111.23	113.24	110.06	112.62	111.7	111.05	112.42	112.07	112.09	111.69	112.81	111.59	112.27	111.67	112.79	111.98	111.59	113.53	111.23	112.24	111.84	112.32	111.91	110.93	112.42	111.88	113.33	112.34	111.34	112.12	112.63	112.84	112.73	111.86
104.86	105.83	105.86	106.57	105.26	105.36	105.21	106.85	106.96	107.41	106.99	106	107.31	106.81	107.08	105.5	106.83	105.83	107.87	106.31	107.02	107.25	106.73	105.8	107.56	105.34	105.92	106.35	107.7	108.11	106.9	106.4	105.3	105.35	107.11	104.32	107.21	105.94	104.67	104.69	106.51	107.25	106.63	106.18	106.37	106.05	106.69	106.06	105.75	107.38
106.09	108.2	105.19	105.88	106.22	107.14	105.96	107.35	106.79	106.25	105.37	104.69	106.21	107.22	105.74	105.67	104.75	106.51	106.04	104.63	105.33	107.64	105.99	106.04	106.18	107.14	106.47	104.95	105.12	106.51	106.9	106.34	106.71	106.77	106.39	107.76	105.16	106.74	107.27	108.2	106.28	106.15	106.09	108.07	107.84	106.51	106.82	105.29	108.16	104.73
104.02	104.81	103.18	105.42	104.97	103.13	105.16	104.99	103.83	104.93	105.71	105.48	102.43	104.55	104.96	104.95	104.19	104.26	104.59	103.61	104.67	103.68	104.98	104.87	103.89	104.22	102.21	104.93	103.82	102.48	104.06	104.91	104.01	103.46	103.6	104.44	103.97	104.27	104.11	104.36	103.3	105.58	104.82	103.12	103.69	103.51	105.02	104.38	104.13	102.43
111.24	109.62	111.72	110.99	109.84	108.91	110.84	110.54	111.2	110.66	107.6	110.61	110.94	111.8	110.04	110.44	111.58	109.8	111.63	110.51	112	109.29	108.64	110.59	108.09	110.91	109.85	109.66	108.88	108.77	110.37	109.83	112.12	110.67	109.96	111.52	109.33	109.77	110.28	108.75	109.71	110.41	110.27	110.79	108.97	109.88	111.96	109.8	111.14	108.37
100.78	100.24	101.03	98.998	99.587	99.962	99.129	100.08	102.61	101.44	100.95	99.76	100.36	100.81	99.9	101.72	100.67	100.81	101.41	100.7	101.02	101.13	99.502	99.528	101.35	100.46	100.74	101.51	99.343	100.23	99.863	100.96	98.9	101.42	99.955	100.16	101.01	99.249	100.68	99.895	99.427	99.065	98.448	101.27	99.299	100.9	100.97	101.47	99.389	99.819
112.17	111.1	112.43	111.84	112.18	112.01	112.65	113.08	113.53	112.3	112.91	112.85	110.93	112.72	111.81	112.77	111.89	112.59	113.33	110.55	112.99	110.86	112.72	111.34	113.61	112.31	112.98	112.69	110.52	110.32	111.37	112.32	112.66	111.6	111.88	110.79	112.58	111.29	113.29	111.85	110.57	112.97	111.02	110.75	111.51	112.46	111.04	111.52	112.75	111.1
106.42	106.66	104.1	105.03	106.15	105.76	103.45	106.08	105.27	105.61	106.93	105.4	105.74	105.29	106.75	105.26	106.28	104.98	105.04	105.99	104.74	105.9	106.23	106.62	107.33	105.1	105.98	105.17	106.52	106.44	106.94	104.11	105.68	105.15	107.47	106.67	106.76	106.12	104.68	104.55	104.39	104.21	104.63	105.24	105.93	106.96	106.07	105.95	106.97	108.11
113.51	112.44	113.25	114.78	113.75	112.78	114.25	111.44	113.37	111.53	112.76	111.88	112.7	111.94	112.76	111.59	113.05	113.72	111.96	112.2	112.84	112.96	113.16	114.46	113.5	112.33	112.77	111.59	114.19	111.46	112.77	113.33	112.54	111.25	112.12	113.19	113.99	112.15	112.85	113.26	113.28	113.19	113.11	112.81	112.74	110.74	112.52	112	112.17	113.4
100.78	99.512	99.231	100.07	100.89	99.733	100.24	99.637	100.97	100.45	98.899	99.815	99.623	101.19	99.688	99.742	97.928	98.47	99.749	100.19	100	99.517	100.22	99.531	100.03	98.128	100.56	100.87	99.251	99.512	101.42	99.825	99.74	99.87	100.35	100.61	97.389	98.872	99.408	98.704	99.529	99.868	99.751	97.813	100.69	99.035	99.203	99.76	100.85	100.56
112.26	113.1	113.18	113.08	114.06	112.24	113.18	112.66	113.52	113.63	113.13	112.38	112.2	112.34	113.35	113.34	113.1	113.39	112.44	112.7	114.49	110.85	111.89	114	112.35	110.1	113.28	112.96	113.03	113.82	111.72	112.4	111.7	114.27	112.47	112.46	113.21	112.42	114.06	113.34	112.65	111.98	113.43	114	114.49	112.79	111.9	111.62	112.39	112.44
107.03	108.11	107.29	106.08	107.79	107.74	106.62	106.44	106.86	106.96	105.55	106.19	106.95	106.13	107.27	107.39	107.12	107.15	105.01	105.4	106.62	106.48	106.55	105.87	107.18	106.67	106.69	106.66	107.68	107.13	107.97	105.24	105.98	106.34	106.21	107.26	107.68	108	106.51	108.76	106.65	106.38	107.16	106.27	106.56	107.13	106.67	105.77	106.26	108.47
100.22	99.42	98.912	98.776	100.35	100.21	99.783	98.865	99.58	98.698	99.171	102.05	98.13	99.751	99.54	97.758	99.798	98.912	100.17	100.11	100.8	100.07	100.85	99.366	99.268	99.57	100.68	101.39	100.46	99.574	97.874	99.696	101.2	101.56	99.829	100.03	100.36	99.057	100.64	100.45	99.605	99.303	98.916	100.71	100.47	101.7	97.877	99.081	101	99.5
99.827	99.237	100.24	99.944	100.24	99.833	100.02	100.11	98.746	98.932	98.759	100.47	99.75	100.33	100.52	100.29	100.24	99.317	98.439	99.468	99.685	101.05	98.476	99.458	99.873	99.467	99.847	99.889	98.635	99.744	101.08	100.61	98.988	99.493	101.22	99.638	99.595	98.46	101.48	100.92	101.05	99.262	99.38	99.454	99.355	99.368	100.92	100.33	99.663	99.939
105.5	105.11	103.32	103.71	105.91	105.74	105.31	105.2	104.36	106.56	106.4	104.64	106.3	104.69	105.81	105.35	103.94	104.66	105.34	106.8	107.15	105.44	106.13	105.36	105.85	106.02	106.14	105.73	105.19	103.58	105.17	104.36	105.74	105.74	106.05	105.69	105.7	106.31	106.19	105.52	106.07	106	105.07	105.66	104.23	106.39	105.41	104.36	104.9	105.83
105.26	107.3	106.67	107.92	107.32	107.36	106.43	105.18	104.68	106.51	108.63	108.51	107.33	106.32	106.76	106.77	108.53	106.95	107.16	106.41	106.68	106.18	107.24	107.34	106.06	107.19	106.38	106.54	106.97	107.25	107.58	107.7	106.93	107.27	106.49	106.87	107.26	104.86	107.19	108.21	107.22	107.98	105.06	106.96	105.33	108.1	106.4	107.98	105.09	108.7
101.92	98.845	98.822	101.69	101.27	102.06	100.39	102.24	100.56	100.78	100.46	99.545	100.22	101.58	100.29	101.62	100.04	100.46	99.845	100.79	100.72	99.963	101.62	99.921	100.69	100.61	99.953	102.64	101.92	100.03	101.15	101.06	101.23	100.04	99.592	99.356	100.07	101.6	99.565	99.941	101.37	100.33	99.506	101.95	102.78	100.43	101.44	102.06	101.19	101.3
105.78	106.58	105.24	105.79	104.98	105.54	107.44	106.15	104.89	107.49	106.11	106.05	104.4	108.11	106.05	105.77	105.02	104.97	105.63	105.29	105.64	105.06	105.33	105.35	105.08	105.69	107.04	106.09	104.96	105.71	104.87	106.52	106.78	105.61	105.7	105.57	105.63	104.87	104.71	105.34	107.07	105.93	106.87	106.02	107.85	106.44	105.68	105.29	105.89	107.52
106.29	106.97	105.98	104.52	104.96	105.19	105.91	106.31	105.59	106.52	104.9	105.46	104.6	106.86	106.32	105.23	106.63	104.49	105.37	105.64	105.72	105.3	103.7	103.63	105.77	104.02	104.59	105.66	106.03	106.5	104.15	106.95	106.04	105.53	104.58	104.5	105.79	104.92	105.3	106.24	106.57	104	105.7	105.08	105.48	106.16	106.31	105.45	105.75	103.26
112.81	111.06	113	111.2	111.51	111.74	112.02	109.43	111.33	113.83	112	110.35	111.91	111.77	111.94	113.75	112.22	113.17	111.66	111.76	110.47	112.53	111.65	111.41	110.81	111.16	111.23	111.21	111.07	111.75	110.88	111.25	112.01	111.45	111.01	113.99	111.21	112.44	112.43	111.87	111.46	112.54	113.01	110.37	111.86	112.18	113.11	111.67	112.48	112.5
104.55	103.57	102.77	104.9	103.62	105.85	104	103.05	105.72	104.92	103.91	103.9	103.83	104.07	103.86	104.54	104.82	106.14	103.53	104.3	104.21	104.36	103.44	101.2	103.94	104.67	104.27	104.01	105.08	105.22	103.85	103.07	104.29	103.92	104.72	104.59	104.67	104.82	104.51	103.27	103.31	103.81	104.82	105.4	102.13	103.89	105.24	103.88	104.22	105.37
111.65	112.02	112.41	110.02	110.89	110.95	112.68	110.29	111.2	111.16	112.34	111.92	111.1	110.31	111.17	112.16	110.81	110.52	113	110.23	111.23	111.43	112.42	110.67	109.97	111.23	110.88	111.96	111.77	110.94	111.37	109.95	110.42	112.35	112.19	111.51	111.96	110.68	112.63	110.99	111.6	112.47	110.93	112.24	111.82	112.07	113.03	111.47	110.62	111.92
104.31	103.43	103.91	104.09	103.22	104.71	103.2	105.05	104.17	104.53	104.49	104.47	103.61	105.14	102.87	103.82	104.46	104.77	103.99	103.82	104.85	101.77	102.44	104.27	103.9	105.78	104.7	105.19	104.68	104.8	104.17	104.61	104.94	104.67	104.71	104.18	104.5	103.97	104.77	104.3	104.54	103.62	103.47	103.19	101.87	105.09	104.43	104.26	103.64	105.24
112.87	110.31	110.08	111.59	112.7	112.16	112	110.83	111.48	109.46	110.59	110.99	111.23	112.78	110.35	111.03	110.99	113.18	109.42	112.71	112.01	110.63	112.62	111.27	111.89	109.76	111.89	112.17	110.8	112.34	111.87	111.67	112.54	111.35	111.82	111.28	113.07	110.85	111.47	113.15	111.92	111.68	112.14	110.58	110.32	111.1	110.8	111.33	111.89	111.1
105.92	105.75	105.94	103.55	104.8	104.81	106.69	104.7	104.71	104.55	104.92	106.21	106.85	103.58	105.73	105.31	104.33	105.07	105.49	106.23	105.18	105.34	105.03	105.58	105.88	105.89	106.38	103.8	106.9	105.55	107.08	105.36	105.08	106.12	105.41	105.67	104.91	106.42	107.35	106.12	106.05	105.87	106.24	105.91	105.66	104.44	103.95	106.11	104.23	105.17
110.82	109.16	109.1	110.25	111.31	110.69	109.9	108.99	109.88	109.25	110.25	110.17	112.33	110.73	109.52	109.64	110.73	110.58	110.07	109.54	108.99	109.64	109.74	111.14	109.28	110.5	109.8	111.27	109.23	107.8	110.35	110.49	110.86	109.28	110.12	110.12	110.84	110.15	109.36	110.42	110.92	111.19	109.98	109.92	110.06	110.39	110.45	111.27	109.87	111.95
112.84	113.21	112.7	112.33	112.31	113.6	112.95	112.2	113.35	112.82	112.68	111.6	112.36	112.94	113.25	111.87	111.85	113.79	114.14	113.63	113	111.57	111.47	111.19	110.64	113.79	111.88	113.78	112.57	112.5	113.18	111.36	111.65	112.79	112.85	113.16	113.47	113.38	112.9	114.27	112.69	111.71	114.75	114.31	112.18	113.91	112.71	112.81	114	114.3
104.15	107.02	106.6	105.46	103.41	105.92	104.24	105.83	104.99	106.12	104.5	105.55	105.3	103.88	106.97	105.14	105.86	105.6	104.09	105.07	105	106.17	104.12	104.76	105.14	105.54	103.41	103.88	103.93	105.92	105.78	104.73	104.72	104.58	104.19	103.99	105.85	104.75	105.75	106.03	104.61	104.89	105.26	106.61	105.07	102.64	105.6	104.76	103.91	104.47
113.05	111.77	112.02	112.43	110.53	111.92	112.58	110.61	112.47	113.41	111.86	112.42	111.82	111.7	110.33	111.68	111.61	111.2	109.62	111.44	110.81	112.52	111.02	112.47	112.24	112.21	110.43	113.3	111.52	112.05	110.91	112.16	112.02	110.87	112.09	112.09	112.46	112.35	110.35	112.33	111.6	111.77	111.03	112.11	110.92	112.85	113.18	111.13	111.19	111.62
99.803	100.44	100.12	100.49	101.13	100.44	100.22	99.225	100.95	98.945	99.806	101.03	99.159	99.523	100.94	101.93	98.889	99.883	99.368	99.778	100.52	100.88	101.09	100.82	100.4	99.339	100.95	98.754	100.12	98.826	99.734	99.489	98.359	100.51	101.73	101.05	98.113	100.36	100.47	98.601	99.639	99.066	100.86	101.08	99.023	100.51	102.41	100.31	98.842	101.21
104.74	102.5	103.79	104.4	103.8	103.84	104.56	103.7	105	103.47	104.07	105.11	102.54	103.87	102.9	105.75	104	104.14	105.51	105.02	105	103.54	104.18	104.12	103.69	103.49	104.6	104.59	105.84	102.83	103.75	104.31	102.19	103.5	103.81	103.81	105.01	102.03	103.48	102.39	104.02	103.97	104.23	103.95	103.55	103.88	105.25	103.35	103.57	104.39
105.11	107.02	106.27	105.69	106.01	106.38	105.66	105.96	105.88	106.02	104.22	104.69	105.23	106.91	106.3	104.5	106.27	104.96	105.36	104.78	105.21	106.03	106.4	104.88	106.25	106.47	106.7	106.23	104.65	105.95	103.85	105.61	105.51	105.54	105.17	106.58	106.14	105.39	104.74	106.5	104.15	107.13	105.27	105.93	107.08	105.91	106.24	106.44	105.21	106.18
106.82	105.49	105.68	104.96	105.76	106.06	106.42	105.66	107.26	105.2	105.38	104.45	107.52	106.17	104.6	105.18	106.03	104.69	105.93	106.52	106.86	105.8	105.71	105.1	106.79	106	106.66	106.37	104.81	105.18	105.35	106.38	106.22	104.65	106.74	106.08	105.39	106.1	104.96	106.86	105.38	105.96	104.77	107.51	104.95	107.83	105.48	103.88	106.43	105.42
112.4	110.34	111.65	111.87	111.75	110.86	112.96	112.12	111.98	111.97	111.94	111.47	113.08	111.71	111.35	109.93	111.15	112.21	112.39	111.43	113.04	110.32	111.18	110.88	112.18	112	113.14	111.62	112.69	112.65	112.06	111.85	114.88	111.7	113.03	112.97	112.21	112.05	111.49	113.73	112.41	111.75	112.38	113.49	111.46	111.39	111.38	112.11	112.96	112.47
109.49	109.81	110.37	109.23	109.38	109.6	109.53	108.83	109.95	110.4	110.68	110.52	110.28	109.97	108.71	108.96	110.12	108.99	110.73	109.57	110.56	108.72	110.28	109.11	109.33	109.56	108.08	110.39	110.16	110.95	110.83	109.98	109.77	109.06	111.07	110.7	109.64	109.4	110.16	108.89	110.11	110.06	108.57	109.42	108.54	110.59	109.29	109.27	110.16	109.74
107.83	106.46	108.67	106.01	108.17	105.67	106.23	108.01	107.68	106.92	106.06	107.82	108.27	106.42	106.55	106.49	106.54	107.64	107.46	105.96	106.6	107.66	107.58	105.87	106.79	106.49	107.9	106.57	106.35	106.03	107.94	106.97	106.62	106.03	108.24	107.76	106.85	108.09	107.76	105.77	107.51	107.35	107.81	106.27	106.09	105.92	105.23	107.4	106.68	107.84
104.52	105.4	105.65	105.11	107.07	105.08	106.16	106.25	105.77	105.39	105.35	107.1	104.46	106.75	105.05	105.15	105.98	105.94	107.88	107.17	105.82	106.23	105.26	105.77	107.32	105.47	105.1	106.83	105.01	106.04	107.13	105.98	105.04	107.13	107	105.86	105.44	106.62	105.37	107.16	105.54	106.53	106.21	105.96	104.79	104.68	106.61	106.11	105.77	106.78
104.17	103.66	104.38	103.18	103.64	103.81	104.83	104.26	103.95	104.62	103.11	103.97	104.03	103.96	104.97	104.16	104.19	103.85	104.61	104.88	103.9	103.07	105.84	103.64	104.65	103.45	102.85	103.1	103.59	104.92	104.19	105.36	104.62	104.66	103.65	103.14	103.04	102.74	104.36	103.34	103.07	104.81	103.31	103.57	104.31	103.2	104.11	103.72	103.91	103.14
114.26	114.87	115.08	116.93	115.56	115.74	117.1	115.13	115.48	116.76	115.86	116.91	116.96	117.78	115.71	117.06	116.47	117.05	117.21	116.2	115.94	114.05	116.23	117.64	115.82	116.12	114.83	117.85	116.19	116.67	115.67	116.48	115.9	116.54	115.03	117	116.07	116.48	117.42	116.55	116.19	115.53	115.99	116.67	116.63	117.15	116.73	116.69	115.72	115.98
99.182	99.394	99.264	99.552	100.89	100.45	100.27	101.05	101.16	100.09	99.796	100.07	100.92	100.45	100.57	100.01	101.45	100.59	100.38	100.73	99.921	100.24	100.06	102.89	100.52	100.28	99.92	101.04	101.81	98.862	101.49	99.729	100.88	101.66	100.41	100.49	100.28	99.093	98.738	100.44	101.15	100.55	100.44	99.696	99.508	99.616	100.93	101.15	99.58	100.05
103.17	102.88	104.21	103.42	102.12	104.39	105.3	104.79	104.05	105.43	104.81	104.18	103.59	104.54	104.57	105.37	105.18	105.29	103.17	104.31	104.41	104.34	103.48	103.98	103.56	104.17	104.46	103.88	103.61	104.65	103.52	104.97	103.58	105.14	103.22	104.52	103.38	103.05	105.72	103.33	102.78	102.96	103.31	104.37	103.63	104.29	104.55	105.25	104.1	103.23
110.57	112.09	112.16	111.23	112.19	110.05	111.2	110.19	111.55	109.68	109.88	109.6	111.43	112.35	110.4	111.34	109.99	109.54	110.41	111.92	110.88	109.98	111.21	110.52	111.31	112.08	111.79	111.18	111.92	112.11	110.39	110.24	112	110.94	112.59	110.74	109.89	110.88	111.64	111.66	109.43	109.29	111.87	110.86	110.6	113.03	111.32	113.15	111.73	112.33
111.73	111.77	111.84	110.92	111.29	110.33	112.08	110.99	112.8	110.65	111.65	110.42	112.06	111.67	112.77	111.93	111.67	109.45	112.58	112.2	111.96	111.44	111.16	110.42	112.18	112.14	112.39	109.54	111.34	112.18	111.41	110.95	112.89	111.44	112.35	110.79	111.22	111.68	112.91	111.98	110.29	112.81	112.67	110.99	110.99	111.7	111.67	112	111.33	111.4
97.881	99.468	101.33	100.53	102.17	100.05	99.237	98.312	100.37	101.45	101.15	100.38	103.29	100.58	100.93	101.56	100.44	100.76	100.98	100.92	100.27	99.987	100.32	100.36	100.24	101.65	101.64	100.41	100.65	101.68	102.17	101.39	101.05	101.73	100.84	99.256	101.45	101.51	100.28	99.574	100.36	98.536	101.19	100.98	102.25	99.94	101.37	101.19	101.54	99.059
103.4	105.64	105.78	106.41	105.99	104.57	104.26	105.44	104.08	104.46	103.44	104.92	105.52	106.19	106.54	105.5	104.98	104.79	105.17	105.31	103.67	105.06	106.23	103.78	104.51	105.04	105.79	103.53	105.34	104.29	104.19	103.85	105.69	106.27	104.84	105	104.99	106.39	104.35	104.94	104.81	103.16	105.99	106.3	104.69	106.37	105.36	103.76	106.26	103.24
105.13	105.1	105.21	106.42	105.34	104.87	105.86	105.4	104.82	107.33	105.53	104.89	104.86	107.11	105.03	106.37	104.51	105.38	104.11	105.3	105.53	106.34	105.5	105.71	106.45	105.67	104.69	105.75	105.76	104.58	105.5	105.67	105.47	105.62	104.07	103.98	104.76	107.06	105.68	104.41	104.97	105.55	105.58	106.17	104.04	105.82	104.48	103.85	105.51	105.1
109.6	110.55	108.9	110.45	110.25	110.03	109.36	110.15	110.56	110.07	110.61	109.2	107.55	109.97	109.74	110.22	111.78	110.05	112.2	111.13	109.4	108.3	110.41	109.4	111.84	110.53	109.76	110.68	110.15	109.39	110.26	110.92	110.73	111.93	110.01	110.15	110.54	107.98	110.75	109.64	110.18	109.45	110.99	109.44	111.07	110.96	110.34	109.51	108.45	109.4
105.09	107.15	105.82	104.99	106.49	106.97	107.04	104.84	106.03	105.56	106.54	106.64	107.54	106.18	105.19	107.62	106.07	107	105.67	105.42	106.32	106.97	106.62	105.7	106.17	106.72	106.55	105.97	106.6	106.08	106.12	106.06	106.34	105.92	105.82	106.86	106.59	107.14	107.04	105.25	106.44	107.21	106.47	107.05	104.99	105.95	106.37	106.02	105.98	106.15
107.03	106.73	106.26	106.92	106.78	107.06	106.6	105.47	107.8	106.1	107.25	108.02	106.67	105.83	106.21	106.64	106.58	107.93	107.86	107.24	106.37	105.81	108.12	106.57	106.72	108.62	106.98	107.13	108.05	106.47	107.43	107.3	106.59	106.87	106.72	107.04	107.44	105.93	107.46	106.72	108.77	105.92	106.95	108.58	108.41	107.23	106.35	108.64	108.84	108.02
103.68	104.44	103.65	103.43	103.57	105.1	104.58	102.96	104.58	103.42	104.66	103.53	104.81	105.21	104.71	103.62	104.86	104.54	105.45	103.35	104.15	104.64	103.71	102.48	104.61	105.42	104.41	103.43	103.94	104.52	104.18	104.04	104.88	102.93	104	104.07	104.16	103.71	102.86	104.14	104.53	103.59	105.29	103.42	104.17	103.32	104.91	106.04	104.56	104.44
98.911	101.86	99.539	101.18	99.678	100.88	100.37	100.29	99.362	100.6	99.781	101.14	101.57	100.21	101.18	100.77	100.75	99.813	99.435	99.783	101.42	98.852	100.04	99.406	99.749	100.83	102.25	100.95	99.035	100.49	99.605	99.386	100.18	100.3	99.383	101.98	100.93	100.91	99.215	99.82	99.582	99.752	99.348	100.62	99.57	100.08	100.15	100.92	99.88	99.403
99.77	101.47	98.849	100.87	101.33	99.612	99.564	100.9	100.34	99.916	99.35	99.473	99.139	100.41	99.257	100.04	100.05	99.497	98.674	98.751	100.86	99.905	99.538	98.488	100.28	100.52	99.793	100.3	99.761	100.46	99.627	99.762	100.18	98.78	101.69	100.24	98.676	99.552	100.17	100.87	100.75	100.19	99.845	100.08	98.87	99.36	98.942	99.68	99.62	100.35
111.84	112.66	111.2	112.08	110.21	112.55	111.22	112.6	111.74	111.38	112.16	111.45	111.8	112.7	111.42	110.99	111.88	113.35	112.59	111.69	111.83	111.48	112.1	111.39	112.39	112.06	111.91	110.61	111.39	110.75	111.99	111.23	111.99	112.17	113.91	111.52	111.92	112.36	112.58	113.23	111.26	113.06	111.77	111.76	111.19	111.4	112.38	113.05	111.98	112.06
105.55	104.36	105.06	104.35	105.38	106.54	106.24	104.08	105.46	102.55	104.96	105.09	104.8	104.03	104.73	104.8	104.62	104.46	103.28	104.72	105.87	104.9	104.25	105.31	105.79	104.77	105.5	105.5	103.74	104.37	103.64	104.77	105.3	104.61	103.3	106.33	104.55	107.2	105.42	105.13	105.1	106.65	103.84	104.96	105.48	103.46	104.32	104.35	105.7	105.48
100.82	101.57	101.1	101.4	99.75	100.72	101.8	101.56	100.91	101.19	101.48	99.616	100.57	100.33	100.07	101.34	98.766	100.21	98.759	100.68	101.4	101.04	99.421	98.986	100.7	100.32	100.46	99.851	99.689	100.8	99.901	100.68	101.07	98.717	101.41	100.06	100.92	100.42	100.59	99.882	100.84	102.34	99.754	99.724	99.035	100.54	99.971	100.13	98.882	99.995
99.794	98.779	99.81	98.692	99.563	99.371	100.09	100.65	99.726	99.825	99.026	101.22	99.715	98.83	100.33	99.933	98.988	98.773	100.73	99.844	98.425	99.92	100.11	100.07	99.399	99.023	100.48	99.251	100.36	101.05	100.38	99.017	98.752	100.38	100.03	98.833	99.202	99.809	100.89	100.45	99.627	98.628	100.65	100.85	99.173	100.39	99.903	100.17	100.08	99.007
105.43	104.8	105.95	104.19	105.86	105.63	104.99	106.07	105.89	107.12	104.75	103.31	104.09	106.25	105.27	105.87	106.83	104.92	106.1	104.79	105.03	106.39	105.42	106.27	106.33	106.59	104.7	105.41	106.33	105.29	105.21	105.43	105.34	104.84	107.86	105.43	106.89	103.67	105.41	105.78	105.93	107.87	106.32	105.4	105.44	104.9	105.33	105.81	105.19	104.58
106.06	105.57	105.62	105.54	105.86	107.32	106.82	104.99	107.2	105.37	104.7	106.3	104.35	107.61	106.81	106.48	105.95	105.5	106.11	106.15	106.85	105.83	104.96	106.15	104.93	104.57	105.44	106.24	106.35	107.5	104.92	105.64	107.03	104.46	105.14	104.73	105.97	104.41	104.78	105.45	105.83	105.33	105.7	105.5	105.82	105.15	105.85	105.66	104.5	105.49
106.64	105.52	105.55	105.58	105.68	105.2	105.73	104.62	104.65	106.77	104.6	104.94	106.08	106.88	105.73	104.95	106.06	106.19	106.44	104.49	106.74	105.72	105.04	105.87	104.95	105.54	106.15	107.29	104.44	105.05	105.46	104.94	104.09	105.92	105.94	103.44	105.09	106.36	106.29	105.91	105.87	105.79	105.32	104.97	106.28	105.74	106.43	106.73	107.46	106.26
116.37	114.29	115.86	116.23	116.23	115.4	116.78	116.11	117.09	115.44	116.87	117.87	116.44	115.48	115.56	118.01	115.75	116.37	116.98	117.3	114.89	117	116.99	116.54	117.05	116.83	116.19	115.45	115.44	116.01	117.04	116.16	115.22	116.04	115.61	116.54	116.91	115.62	116.05	115.93	115.72	116.61	116.59	116.22	116.24	116.53	116.43	116.55	114.96	116.12
111.68	112.65	111.17	111.36	111.72	111.86	110.62	111.69	110.48	111.55	108.66	113.43	110.14	111.84	110.68	110.34	109.84	113.69	111.42	110.78	111.73	112.37	111.92	110.61	111.25	110.45	112.02	110.57	111.12	111.66	111.67	110.59	111.23	111.73	112.03	111.64	112.35	110.45	111.98	110.19	112.8	109.76	111.57	113.33	111.31	109.87	111.64	111.42	112.19	110.61
108.9	109.62	108.84	109.77	109.24	110.43	110.51	110.15	108.44	108.9	110.13	108.35	109.11	109.43	110.35	109.68	110.01	109.29	109.58	110.06	110.67	110.44	109.94	109.74	109.53	110.87	108.99	110.21	110.43	109.67	110.49	110.28	109.52	109.99	109.03	108.61	110.31	109.76	110.9	108.92	110.59	109.92	109.8	109.97	109.31	111.09	111.16	107.77	108.9	110.64
106.92	105.83	107.25	105.32	107.5	106.44	106.07	107.19	107.85	107.13	106.5	104.47	105.28	108.08	105.76	105.48	104.69	106	104.55	106.94	106.65	106.58	106.06	105.54	104.74	107.42	106.08	104.54	106.7	106.58	106.87	106.5	105.56	106.01	105.07	106.92	106.12	106.35	105.1	105.5	104.34	107.5	104.93	107.3	106.96	105.84	106.3	107.15	105.62	104.71
105.97	105.13	108.11	106.25	108.47	105.6	106.44	106.38	107.06	106.25	106.03	105.92	107.05	106.51	106.42	106.38	106.32	107.35	107.04	105.63	104.5	108.25	106.02	104.49	104.13	108.15	106.75	106.38	107.47	106.26	105.72	105.55	106.98	106.58	106.38	107.76	107.78	107.11	108.04	106.44	106.67	106.49	105.2	106.96	105.9	105.89	108.65	107.08	106.92	106.29
100.15	100.4	98.386	100.24	100.55	99.491	100.2	99.684	100.13	100.69	99.206	101.66	101.04	99.244	99.673	101.25	100.73	99.218	99.599	100.24	99.873	99.648	101.35	100.43	99.106	99.778	99.781	99.525	99.392	101.25	99.426	98.863	98.603	100.71	99.33	99.135	99.58	100.13	99.29	99.785	100.71	100.93	99.247	100.49	100.18	99.273	100.07	100.14	99.649	102.23
102	102.12	101.66	101.42	100.3	100.64	100.85	100.39	98.552	101.82	99.763	101.78	101.38	101.13	102.28	101.75	100.87	101.32	100.35	101.23	99.258	100.33	99.773	100.98	100.22	99.819	100.92	101.41	101	98.88	101.71	99.98	99.902	99.635	99.429	100.37	102.1	100.42	99.398	99.955	100.66	101.28	100.1	99.646	100.45	100.64	101.81	100.63	100.29	99.716
105.91	106.78	104.3	104.5	107.77	105.05	105.05	104.82	106.41	106.47	105.15	106.01	105.66	106.02	108.37	106.86	106.5	105.71	106.46	106.56	106.1	106.71	105.07	106.08	105.83	105.24	106.54	105.12	106.89	106.06	105.41	105.7	106.12	106.58	105.82	107.13	105.4	106.38	105.53	105.37	104.19	104.67	105.81	106.91	106.02	106.96	105.7	106.71	105.36	105.32
104.46	102.42	105.18	104.85	103.92	104.69	102.98	103.93	103.42	103.39	104.3	104.67	104.3	104.29	103.86	103.08	104.87	103.03	104.69	104.61	104.22	105.36	104.1	104.01	105.93	103.64	103.25	103.4	105.23	105.3	106.24	103.51	104.08	102.36	102.88	104.01	103.55	104.82	105.12	104.19	104.35	104.33	104.61	102.86	103.74	103.92	104.81	104.99	103.11	104.5
99.212	100.02	100.04	99.592	99.753	100.79	99.809	100.08	101.73	100.43	98.705	102.13	98.485	99.946	98.786	100.4	101.18	100.48	100.48	98.207	98.495	101.43	99.155	101.21	99.122	101.17	100.66	99.856	101.7	101.32	101.08	101.52	100.9	100.67	100.16	101.83	99.871	101.26	100.75	99.096	101.11	100.15	100.48	98.282	100.19	100.02	100.33	102.2	99.093	99.266
109.94	111.24	110.38	112.53	111.8	110.86	109.62	111.21	112.51	111.55	111.14	110.18	111.06	111.66	111.49	110.97	110.77	111.21	112.62	111.95	110.97	111.28	110.75	111.53	111.45	109.6	110.95	111.65	110.61	111.22	111.34	112.2	110.87	111.32	109.59	109.88	110.58	110.81	110.9	110.5	112.1	111.38	111.29	111.41	109.39	111.94	111.04	111.16	111.92	110.89
105.09	104.45	105.93	105.76	106.4	105.91	108.29	105.86	105.91	105.87	106.88	106.29	106.25	106.95	107.86	104.29	106.04	107.14	105.92	103.08	106.77	105.68	106.99	106.93	105.35	105.35	105.42	105.91	106.37	107.19	106.68	105.51	106.45	106.83	106.56	105.29	106.44	104.72	105.77	106.78	107.56	106.81	105.14	104.77	106.92	106.23	105.66	106.19	105.34	106.69
110.93	110.73	109.53	110.69	109.21	110.22	110.44	111.3	111.85	111.92	111.2	110.13	111.72	110.85	110.52	109.06	110.74	110.75	111.28	110.98	110.7	110.79	111.77	112.84	111.09	111.3	111.75	112.6	110.74	111.9	111.37	111.64	110.18	110.34	111.48	110.4	111.12	110.5	111.58	110.87	111.26	111.35	111.3	111.02	110.18	112	110.49	111.11	110.44	111.11
111.21	112.28	113.11	110.3	112.58	114.2	110.83	110.96	112.24	110.64	112.3	112.62	111.57	109.45	111.5	112.03	112.8	111.74	110.87	109.73	111.93	109.74	111.17	112.05	113.43	112.07	111.48	111.84	110.32	111.04	111.36	112.32	111.2	111.58	111.85	110.11	111.2	110.7	112.44	110.24	111.26	112.41	113.07	110.36	112.49	112.85	111.91	112.29	112.81	113.03
105.09	104.91	105.02	103.97	106.47	104.18	107.16	106.23	106.43	104.25	105.8	105.18	105.75	105.63	106.35	106.47	105.55	105.05	104.64	104.71	105.03	107.13	104.36	104.13	105.32	105.63	104.53	105.53	107.29	105.01	105.07	106.27	105.73	105.6	106.83	104.89	104.93	107.06	104.29	104.71	105.99	104.88	104.75	105.48	104.56	106.5	106.16	105.37	105.02	104.82
104.49	107.31	107.31	105.28	105.82	106.57	109.02	106.95	107.31	108.05	106.69	107.45	107.07	106.22	105.76	106.83	105.99	105.24	107.88	106.99	105.73	105.85	107.63	107.54	106.02	107.9	108.12	108.3	105.48	106.37	107.72	106.24	107.47	106.84	105.98	106.71	106.87	105.36	107.57	105.84	106.52	106.97	106.52	107.73	108.74	108.78	107.11	107.73	106.75	106.27
101.61	101.34	98.919	99.101	100.01	99.223	100.24	99.762	100.88	100.16	99.925	100.13	99.285	100.05	100.83	99.24	100.04	99.915	99.45	100.5	98.537	100.34	99.572	101.27	97.86	100	100.23	100.78	98.469	99.607	102.59	100.63	99.981	100.56	98.843	99.764	101.29	100.44	99.757	100.24	99.338	99.907	98.974	98.336	99.517	101.03	101.36	99.972	99.652	100.42
110.11	111.04	112.37	110.42	111.36	110.87	110.2	112.68	112.47	111.15	110.36	111.31	111.4	111.1	111.55	111.59	111.8	109.25	111.16	111.84	111.02	111.55	109.56	110.79	110.2	111.2	111.13	110.88	111.35	111.4	109.96	110.24	109.96	110.72	111.02	110.27	111.29	112.06	111.37	111.31	110.16	110.82	110.78	112.44	111.27	110.64	112.32	112.28	112.48	110.7
115.88	116.43	116.64	115.87	115.66	114.99	115.77	116.5	117.7	116.03	116.07	116.25	117.51	116.68	117.76	116.43	116.63	116.24	115.57	116.82	115.8	116.11	117.38	115.87	115.83	114.92	116.01	115.45	117.3	116.26	116.89	115.81	116.75	116.21	116.56	116.3	116.54	115.34	115.8	115.34	115.7	117.33	115.44	116.57	115.45	116.03	116.39	116.02	116.21	116.46
106.85	107.12	106.38	106.03	105.8	107.81	107.42	106.2	105.61	106.8	105.14	105.7	105.72	106.98	107.34	105.07	106.87	106.03	107.99	104.57	105.26	105.4	106.29	104.38	105.99	106.19	104.17	106.13	106.26	105.58	106.56	105.45	105.96	106.31	105	106.66	105.76	106.69	106.44	106.22	106.88	107.09	105.63	105.83	106.12	105.97	105.26	105.75	106.22	105.31
104.7	106.56	105.17	106.81	105.69	107.34	105.87	106.51	106.11	105.83	106.79	105.91	106.47	104.99	107.02	105.81	107.15	106.25	106.85	105.95	104.5	106.47	106.35	105.4	106.08	104.71	106.99	105.78	106.5	106.38	106.69	106.99	105.84	105.65	106.04	106.96	105.43	105.44	105.84	105.49	105.68	106.49	105.94	106.34	106.19	105.55	106.15	107.06	106.11	107.4
112.16	112.42	110.72	111.95	111.92	111.3	110.32	113.22	111.61	112.32	111.73	111.15	112.12	113.47	112.23	112.48	111.78	110.32	110.98	110.8	111.7	112.59	113.17	112.78	111.43	110.73	111.05	112.31	112.42	112.85	111.57	111.21	111.52	112.03	113.21	111.67	113.31	113.11	112.17	112.12	112.36	113.82	112.48	110.66	112.18	110.6	111.91	111.11	112.34	112.03
111.88	112	111.15	110.99	112.5	112.28	111.45	110.39	111.97	109.96	111.56	111.76	111.53	110.54	113.36	112.76	110.12	111.06	111.35	111.83	110.76	112.44	113.64	110.76	111.51	110.71	110.35	112.84	110.79	111.28	111.35	110.93	111.14	110.44	109.56	111.51	110.14	111.23	112.19	111.34	111.85	110.47	111.45	111.95	112.96	110.98	111.53	111.6	111.47	111.89
101.27	102.1	101.92	100.99	100.47	98.887	100.54	100.45	100.34	100.52	101.37	100.49	102.05	99.896	99.862	100.82	100.28	100.38	100.45	102.1	99.908	100.39	100.82	100.16	99.813	99.181	100.69	100.6	99.939	101.61	99.901	99.802	100.64	99.537	100.51	99.979	101.05	100.8	101.44	100.57	101.34	102.26	99.926	100.94	100.4	100.82	101.25	100.61	99.382	100.41
105.48	107.66	106.2	105.65	107.22	105.98	107.11	107.6	106.3	106.73	106.9	106.37	105.17	105.84	107.88	105.93	105.8	106.17	108.21	105.46	107.03	106.15	105.42	107.5	106.72	106.18	105.74	107.72	106.69	107.61	105.67	106.46	106.82	107.14	105.84	107.11	106.93	106.03	107.34	107.47	106.52	107	108.9	106.16	106.55	106.19	106.55	108.37	105.07	105.74
103.88	104.99	104.62	104.31	104.52	103.71	106.1	104.65	104.66	103.94	103.89	103.56	105.11	104.59	103.52	104.7	104.17	104.84	104.12	104.46	103.52	104.12	104.72	104.05	104.76	105.07	104.97	102.99	104.23	104.88	105.11	103.53	102.49	103.61	103.96	105.35	103.94	103.48	103.6	103.5	104.98	103.18	103.65	103.48	102.66	103.59	104.18	103.8	104.05	105.43
111.9	111.55	111.95	111.8	113.48	110.33	110.86	112.05	112.08	111.99	112.58	111.1	111.78	110.9	110.33	111.61	111.72	112.44	111.94	111.47	111.67	111.07	111.93	111.51	113.17	111.16	111.27	112.61	112.9	111.97	111.96	111.72	111.39	110.38	112.53	111.75	110.94	112.06	112.23	111.3	113.02	112.02	109.39	110.72	111.64	112.71	110.48	111.86	111.52	111.45
104.48	103.16	103.67	104.73	103.98	103.98	105.28	103.8	103.23	104.18	104.23	104.04	104.01	104.67	103.1	104.21	103.1	102.99	103.77	105.31	103.7	104.08	104.65	104.12	103.89	104.4	104.15	105.08	105.74	102.73	103	104.78	104.38	103.94	105.31	104.52	103.7	103.68	104.27	105.19	103.99	105.58	103.8	104.98	103.86	103.43	104.26	103.93	104.06	103.31
106.26	104.37	106.47	105.52	105.71	106.78	107.1	103.91	105.82	106.26	106.7	105.46	104.58	106.71	108.03	106.4	106.2	105.25	105.92	106.87	106.58	105.4	107.15	105.97	106.85	106.13	105.92	107.32	106.66	106.54	105.55	105.98	107.27	105.46	106.38	107.32	105.77	106.71	107.03	105.82	105.92	106.64	105.48	106.16	106.89	106.98	107.59	106.69	105.13	105.61
111.66	112.78	111.74	113.84	111.72	112.74	111.44	110.69	112.03	110.74	112.48	112.1	112.5	110.49	113.18	111.17	113.07	110.69	110.59	111.7	109.53	112.88	112.56	112.52	111.08	111.3	112.68	111.9	112.75	110.9	112.74	114.12	112.84	111.67	112.81	114.06	113.54	111.57	113.18	113.1	113.11	112.29	111.24	110.47	111.07	112.35	111.37	111.59	112.31	111.25
102.71	105	103.76	104.24	104.79	103.74	104.11	104.25	104.45	104.34	102.89	103.71	104.49	103.04	104.15	104.34	104.27	102.9	104.03	105.09	104.9	103.38	103.87	103.32	105.38	102.96	103.7	102.78	103.62	102.3	103.97	103.07	105.63	105.54	104.61	104.18	103.07	103.16	105.09	103.18	102.23	103	102.57	103.31	103.87	104.64	104.01	103.74	103.1	103.54
112.82	113.29	110.96	111.69	111.15	111.71	110.91	112.69	110.3	112.73	111.38	112.46	110.98	111.88	111.23	112.73	113.92	111.07	113.59	113.09	112.27	111.65	111.96	112.43	110.7	111.44	111.64	112.54	110.39	111.84	111.69	112.16	111.29	110.85	110.12	111.85	113.54	111.92	109.96	112.27	110.49	111.96	113.13	112.51	111.54	110.38	112.19	111.72	113.87	112.55
117.28	116.81	115.78	116.56	115.3	117.28	116.85	117.33	115.17	116.07	115.75	116.95	116.27	114.95	117.84	117.44	116.83	117.59	115.22	117.25	115.98	116.28	116.89	116.07	115.91	116.32	116.09	116.26	115.07	115.31	115.79	117.03	114.99	116.14	117.37	116.98	116.32	116.4	116.54	116.21	116.52	115.55	115.07	116.87	116.8	117.51	115.87	113.75	116.42	114.97
111.41	112.85	111.72	110.85	110.61	110	111.12	111.7	111.42	110.47	112.19	111.77	111.81	110.84	109.22	110.94	111.3	112.48	111.19	109.79	111.33	113.09	110.72	111.83	111.38	111.5	111.79	108.99	111.45	112	112.95	112.2	110.78	110.77	111.26	110.23	110.79	111.52	112.3	112.34	112	111.69	111.94	108.79	111.78	110.2	111.73	109.95	111.2	111.74
106.95	105	104.98	105.45	106.5	105.27	104.94	104.48	105.42	105.04	105.25	105.68	106.37	105.25	104.76	105.56	106.92	105.47	104.78	105.33	106.19	105.69	106.23	105.63	105	106.51	104.45	103.98	104.76	106.19	106.25	105.57	106.27	105.81	105.93	106.8	105.28	106.97	104.47	105.52	104.91	106.02	105.93	105.65	104.99	106.55	105.88	105.27	104.53	106.24
111.18	111.82	113.93	113.82	112.13	112.32	113.79	113.48	112.58	111.82	112.64	112.41	113.55	111.67	112.56	111.89	113.5	110.98	111.72	112.3	114.52	110.6	112.9	113.75	112.54	112.71	111.07	112.44	113.75	112.04	112.92	112.9	112.12	114.07	113.06	113.09	111.94	112.07	112.26	112.36	112.54	111.9	112.41	112.89	113.17	113.95	111.85	113.06	112.43	111.46
110.61	111.79	111.84	112.78	109.59	111.51	111.22	110.15	110.02	111.07	111.45	110.83	111.25	109.97	113.7	109.53	110.18	109.61	110.77	112.35	111.95	110.56	112.92	111.68	110.79	111.38	110.38	110.94	110.79	111.12	112.64	110.56	112.1	110.53	111.9	111.42	110	111.95	111.48	112.49	110.74	113.72	110.34	112.62	111.13	112.01	111.05	111.09	110.96	113.23
104.47	103.97	104.24	103.89	104.73	104.09	103.59	105.43	103.16	104.86	103.63	103.3	104.49	105.71	104.11	103.44	104.1	104.18	103.55	104.07	104.2	104.73	104.95	103.14	105.05	104.59	103.24	103.85	104.62	104.98	105.37	104.34	103.6	103.81	103.77	103.61	105.77	103.77	105.16	104.65	103.73	105.27	103.77	104.62	103.18	103.08	103.8	105.75	103.6	103.93
105.17	104.72	105.08	105.38	105.82	105.53	106.35	106.07	106.6	105.76	104.09	105.26	103.82	105.66	106.06	106.29	105.1	105.84	105.41	105.62	105.94	105.5	105.66	105.79	106.71	104.8	104.14	105.75	105	106.52	106.12	103.41	105.28	105.09	104.68	107.61	106.47	105.82	104.67	104.34	106.56	104.32	106.09	105.27	104.97	105.06	105.99	106.26	104.22	106.9
105.83	105.12	104.89	106.09	105.72	105.38	106.12	106	104.93	107.31	106.19	105.53	106.07	105.68	104.61	105.69	105.66	105.05	105.6	104.59	106.91	106.75	107.4	106.9	105.49	105.95	106.18	106.42	106.99	105.66	105.5	104.89	105.42	105.99	106.76	103.22	104.33	106.96	105.31	104.29	104.83	105.37	105.1	105.37	106.86	105.72	105.57	105.91	105.21	106.3
105.94	106.84	107.35	105.88	107.55	105.12	106.15	106.33	107.37	108.85	106.82	105.51	107.37	105.37	105.19	105.05	105.67	106.45	105.69	107.41	105.7	105.74	106.76	105.22	106.69	105.16	107.07	105.92	106.24	108.7	106.58	106.46	105.58	106.62	106.77	105.92	105.53	105.7	107.49	107.7	105.67	106.59	105.15	107.05	105.25	107.13	105.2	105.25	106.75	104.51
100.89	100.12	100.67	100.9	101.24	98.453	98.632	99.48	98.904	101	99.199	100.81	100.84	100.97	100.18	101.49	99.845	99.331	100	98.849	100.62	100.1	99.785	102.96	98.8	100.74	101	99.658	98.178	100.1	99.927	98.46	100.91	100.48	100.6	99.137	101.77	101.14	101.03	100.9	100.85	98.85	100.33	97.969	99.474	99.09	101.54	100.78	99.854	99.999
106.12	107.43	106.58	106.36	107.93	104.98	106.45	106.17	106.13	105.8	106.36	106.37	105.78	104.93	107.27	106.11	105.39	107.91	107.6	105.52	105.92	107.04	106.3	107.99	106.89	106.38	106.48	105.55	107.09	106.3	106.64	105.85	106.94	106.15	106.95	105.88	106.94	105.45	105.92	107.04	108.29	106.72	106.01	107.61	106.57	106.06	106.34	106.85	108.26	105.17
110.78	111.34	112.23	109.83	111.08	112.88	112.3	110.19	112.59	109.82	111.39	114	110.11	110.55	111.13	111.02	111.71	110.69	111.4	110.89	111.96	111.86	111.88	111.66	112.02	110.28	110.36	111.18	111.28	111.44	111.19	111.14	112.07	110.18	110.76	112.4	113.36	112.27	112.03	112.34	111.63	110.22	110.95	110.38	110.1	110.01	111.21	110.08	110.6	110.84
105.75	107.54	105.09	104.59	104.86	104.22	105.53	105.69	103.32	104.45	105.65	103.51	105.4	104.74	106.09	104.28	103.75	105.48	105.31	104.13	106.54	104.4	106.2	103.96	104.83	104.62	104.98	105.57	106.32	104.64	103.98	105.03	104.67	106.76	104.5	104.69	105.54	103.43	104.86	106.3	105.44	105.1	105.37	104.09	104.51	104.83	104.65	104.39	107.25	104.81
107.23	106.75	107.12	105.22	107.43	106.09	108.6	106.82	107.66	105.36	106.8	105.17	106.23	108.27	108.57	105.45	106.06	105.92	107.86	105.79	105.75	107.46	106.36	106.56	107.89	106.38	107.09	107.01	105.71	106.97	107.39	105.21	106.88	105.92	105.75	105.96	107.24	105.51	106.41	107.05	108.18	107.48	107.19	107.21	107.55	107.31	106.08	106.73	105.64	106.19
99.093	100.01	99.742	100.41	99.826	99.481	99.405	101.57	100.21	101.05	101.48	99.711	102.71	100.37	100.14	99.423	99.545	100.61	101.05	101.22	100.34	99.843	100.32	101.21	99.269	100.59	99.85	100.3	99.733	100.23	99.024	100.6	100.14	99.591	98.95	100.18	98.85	99.085	100.87	99.166	101.38	99.036	100.02	100.49	101.23	99.967	100.21	99.485	100.7	99.394
111.48	112.43	112.66	114.39	111.49	111.42	111.49	110.6	113.42	111.95	111.13	111.88	112.35	112.66	111.64	111.15	110.52	111.28	110.93	111.94	111.99	111.92	111.67	112.39	111.59	111.21	112.73	111.93	109.17	111.46	111.76	109.86	114.8	111.42	113.48	112.9	112.4	112.1	111.1	111.09	113.37	112.55	113.44	112.71	110.52	111.14	110.4	112.82	110.43	111.23
111.37	112.58	111.71	112.28	110.8	112.7	110.66	109.95	108.72	109.97	111.92	112.67	110.57	112.47	111.42	110.38	111.48	111.9	110.42	111.18	111.05	111.22	111.78	111.99	111.13	110.56	109.93	111.3	110.57	111.29	111.39	110.03	110.63	110.99	111.06	110.4	112.27	109.39	111.81	111.05	111.54	110.69	111.71	111.37	110.97	109.16	112.16	110.26	111.88	110.88
111.85	112.53	108.99	111.52	111.67	110.43	110.33	111.74	111.3	111.65	110.39	112.42	110.77	110.34	110.29	110.62	111.03	112.44	111.78	109.96	112.3	110.71	111.15	110.75	112.23	111.85	110.81	112.02	111.65	109.75	110.3	111.96	111.31	112.25	111.56	110.84	109.89	111.18	110.97	110.65	112.17	111.74	111.44	112.3	111.37	110.92	109.89	111.91	110.3	110.79
111.28	110.9	111.42	112.31	111.71	112.15	110.95	110.89	112.24	111.42	110.27	110.9	112.21	111.17	111.77	111.62	111.86	111.16	111.08	111.54	111.89	111.12	112.29	111.2	112.38	111.01	111.64	111.22	113.08	110.91	114	112.81	112.35	111.81	113.15	111.61	109.24	111.68	112.51	110.74	112.93	111.83	111.58	111.66	111.08	110.21	112.66	113.06	112.47	111.92
104.96	105.05	105.64	106.29	106.27	107.42	105.48	105.41	105.71	106.55	107.22	104.8	106.4	104.46	105.4	105.42	105.61	104.98	105.32	106	105.98	104.56	105.03	105.37	105.7	106.93	105.64	105.47	105.76	105.65	105.59	103.17	105.57	104.89	105.31	106.57	106.48	106.48	106.02	106.87	105.29	105.06	104.13	105.26	106.39	106.41	105.89	105.39	106.15	105.64
113.39	111.07	111.36	113.7	111.86	113.59	112.92	111.75	112.88	111.65	111.7	113.36	112.38	112.38	112.75	113.01	113.73	113.35	113.67	113.5	112.36	112.88	111.9	112.69	113.21	113.14	111.91	113.2	113.35	112.06	113.48	112.72	113.37	112.52	111.89	112.76	114.02	114.7	113.23	112.95	113.44	113.55	113.59	113.77	111.93	112.01	113.24	113.61	112.75	111.55
105.24	104.86	105.39	106.56	106.2	105.17	104.72	106.6	106.43	105.28	106.29	107.44	106.58	104.85	105.95	104.98	106.21	106.7	106.61	106.19	106.22	105.34	106.47	105.17	105.88	107.15	106.26	105.9	106.48	105.44	106.75	106.48	103.54	105.38	106.47	105.07	105.84	106.74	105.14	105.71	104.54	105.23	108.13	105.28	105.59	106.51	105.48	107.54	105.26	106.68
110.55	109.52	110.1	110.4	110.31	110.69	111.31	109.97	110.58	111.31	111.46	110.89	108.51	111.96	111.7	108.56	109.91	111.57	111.08	110.76	111.96	111.22	109.84	110.65	112.13	110.53	110.48	109.27	110.04	110.62	112.03	111.18	110.84	110.24	111.84	109.91	110.96	110.42	109.37	110.44	109.13	111.35	110.62	109.79	109.9	109.67	110.67	108.75	111.02	111.95
102.38	101.16	100.79	101.98	102.62	101.07	101.1	100.86	101.12	102.11	100.46	100.78	100.27	100.68	101.3	101.21	100.75	99.514	101.32	100.97	100.19	102.25	101.69	99.286	100.1	99.874	101.67	101.6	99.367	101.74	101.7	98.832	100.73	99.083	102.6	101.25	101.19	100.95	101	101.36	103.14	101.97	101.36	101.47	100.85	100.24	99.498	100.85	99.994	101.29
110.37	109.74	110.47	111.31	108.8	111.48	110.73	110.3	109.9	109.9	111.02	110.65	108.22	110.99	110.05	110.13	111.26	112.14	110.6	111.26	109.52	111	113.06	110.19	110.23	110.64	110.48	109.25	111.48	111.54	109.19	111.76	111.39	111.41	110.38	111.74	109.59	110.36	110.76	109.78	109.86	112.4	113.02	111.27	110.15	110.55	109.36	110.69	112.04	109.7
105.47	106.26	107.12	106.63	105.6	105.19	105.89	106.93	106.32	105.46	106.1	106.66	106.11	107.3	106.87	105.77	105.43	105.89	107.12	107.59	105.56	105.82	105.66	105.16	105.57	106.03	104.9	105.67	107.03	106.25	105.82	104.93	106.76	105.08	105.19	104.69	107.94	105.34	105.63	105.67	106.63	103.62	106.47	105.19	106.5	106.12	106.31	105.43	106.9	106.07
105.3	107.92	107.21	106.75	107.42	106.96	106.79	105.59	106.65	107	107.71	106.54	107.04	107.2	105.45	106.51	105.02	105.8	107.44	105.65	107.16	108.3	105.47	106.38	105.92	105.66	106.56	106.76	107.1	108.37	107.08	106.16	106.34	107.61	107.72	108.05	106.3	107.04	107.06	106.49	105.76	107.43	107.89	104.88	107.5	107.64	106.66	106.62	106.38	105.98
111.11	112.65	111.56	112.05	110.32	113.99	112.25	112.09	110.61	112.51	112.68	110.51	111.04	112.21	111.78	112.47	110.66	112.65	112.72	113.48	112.01	112.07	111.78	112.87	112.2	113.3	112.18	114.48	111.77	111.8	111.65	112.1	111.57	111.38	113.04	112.97	110.93	113.13	111.82	112.35	112.95	111.67	111.37	112.1	112.66	111.29	113.33	112.93	110.36	112.43
105.61	105.44	105.87	105.16	106.68	104.98	104.73	103.61	107.13	105.68	106.11	103.52	106.96	106.41	105.33	106.79	104.78	105.47	103.94	103.46	105.73	107.2	104.96	105.74	104.27	105.87	105.22	104.33	105.04	105.56	105.47	105.34	105.57	104.6	104.47	105.2	105.94	105.05	104.04	104.38	105.41	104.65	103.95	105.23	106.44	103.66	105.57	105.15	104.61	104.59
105	106.09	105	106.53	104.83	106.22	106.53	104.39	105.72	103.72	103.81	104.47	106.22	105.8	105.35	105.85	106.76	105.41	106.23	106.3	106.43	105.2	102.68	104.59	106.68	106.02	105.86	105.96	106.48	106.55	106.23	106.86	105.33	107.55	105.95	104.93	105.49	106.97	107.82	107.13	105.63	105.35	106.26	106.16	105.93	105.38	107.33	107.7	105.43	106.24
105.44	104.29	105.71	107.25	105.05	106.08	104.99	104.71	104.18	106.74	105.93	105.16	105.72	104.44	106.09	106.75	106.53	105.31	107.08	104.29	105.75	107.13	106.03	106.88	104.5	107.59	106.36	106.42	106.28	105.08	106.87	106.12	104.21	106.13	105.94	104.49	105.97	105.39	106.49	105.82	105.56	105.49	105.21	104.91	105.43	106.08	105.31	102.81	105.21	104.71
110.15	111.27	112.66	112.84	110.54	110.05	112.21	111.01	110.87	111.51	110.51	110.23	112.19	113.41	112.55	110.27	110.21	110.92	111.34	112.01	111.52	110.75	112.8	111.04	111.5	110.87	111.06	109.86	110	110.82	111.23	111.2	111.78	112.55	111.03	111.72	109.95	110.26	111.55	112.01	111.17	110.85	109.66	111.25	112.48	110.98	111.88	111.51	111.1	110.51
104.31	104.78	106.75	106.42	105.68	105.87	104.93	105.71	104.79	104.69	105.67	107.37	106.07	105.91	104.44	103.47	105.28	105.68	105.32	105.17	105.8	105.73	107.24	103.45	105.08	104.56	105.02	106.35	105.64	106.19	103.36	103.57	104.72	105.54	105.34	106.62	104.31	105.67	107.22	106.52	103.93	105.95	105.17	104.78	105.38	104.27	104.02	104.18	105.34	106.34
110.99	111.23	111.63	111.41	112.69	112.3	112.86	112.18	112.09	111.1	111.99	110.27	111.48	110.59	111.04	110.79	111.09	112.5	111.03	110.41	112.64	112.42	109.39	110.98	112.52	113.04	109.94	112.7	110.19	111.39	111.03	111.28	110.1	111.14	111.9	110.26	111.05	110.44	110.83	112.02	112.21	111.55	111.04	111.11	111.68	111.41	112.57	111.64	112.28	114.08
110.12	109.67	109.46	110.38	110.6	110.06	111.59	110.16	109.26	110.82	109.71	110.4	110.62	110.46	110.79	111.55	109.69	109.44	110.54	110.39	109.76	110.88	111.6	108.61	109.9	111.41	109.53	111.17	109.85	111.73	109	109.76	110.61	110.5	110.3	110.07	110.84	110.38	109.22	111.23	109.7	110.05	109.2	110.05	109.96	110.49	109.09	109.8	110.6	111
106.69	105.87	106.58	106.6	107	107.11	107.75	106.47	105.67	108.8	106.16	107.8	106.55	105.65	106.64	106.62	106.71	106.61	106.8	107.16	105.93	106.4	107.01	107.09	106.76	106.64	107.42	108.19	105.59	106.15	106.25	105.45	108.3	107.74	107.55	107.99	107.68	107.02	107.5	105.52	106.2	104.7	104.53	107.95	106.81	106.45	106.14	107.9	106.21	107.69
100.5	101.53	100.9	101.98	99.848	99.445	100.42	99.688	100.94	99.92	100.6	101.3	100.5	100.46	100.6	99.684	101.45	100.12	100.63	101.07	99.988	99.918	100.96	102.48	101.09	100.02	101.61	101.49	100.93	100.63	101.69	102.85	101.76	100.65	101.25	100.45	101.53	102.75	101.96	100.72	99.544	99.626	100.66	101.16	101.27	100.8	100.67	100.62	100.99	101.56
117.31	118.01	117.53	116.51	118.04	118.2	117.31	116.43	118.67	118.74	116.97	117.45	118.45	119.51	118.17	118.99	115.46	117.16	117.45	118.22	118.22	118.67	118.36	117.33	118.95	117.24	117.87	117.69	117.57	116.72	115.39	117.14	117.6	118.23	117.03	117.59	117.23	116.87	117.33	118.42	117.4	116.74	118.6	117.73	117.82	119	118.8	117.96	116.75	118.08
116.44	118.02	117.95	117.66	117.04	116.19	118.05	118.02	119.64	118.67	117.46	118.02	118.12	117.71	118.12	118.82	117.59	115.49	117.24	118.77	118.85	118.28	117.84	117.23	117.14	116.24	117.4	118.35	117.87	116.16	117.34	116.85	116.73	116.66	118.52	118.38	119.41	118.73	119.23	117.2	117.61	117.82	116.01	117.86	116.82	116.76	117.5	118.15	116.97	117.82
106.48	106.96	104.61	105.88	106.69	106.31	105.97	106	107.21	106.64	106.85	105.95	105.78	107.29	105.27	105.41	105.96	106.62	106.38	107	104.96	106.44	105.59	105.84	106.41	106.23	107.75	105.9	105.15	107.87	106.82	106.19	105.87	104.7	107.28	106.1	105.62	106.16	106.38	105.38	107.18	106.76	106.75	106.55	104.16	106.95	105.19	106.12	106.87	106.02
111.31	112.58	112.38	111.98	111.02	112.77	111.77	111.65	110.17	112	111.91	112.53	113.24	111.27	112.7	111.14	113	111.65	111.68	112.36	113.63	111.58	110.48	113.45	112.73	112.45	111.74	111.41	111.96	110.12	111.93	112.16	111.54	113.13	112.81	112.51	110.51	111.27	111.6	113.71	111.37	112.77	111.5	111.74	112.5	111.95	111.8	111.93	112.57	111.59
107.01	106.03	105.93	106.15	104.26	106.4	104.46	105.58	106.33	103.97	104.79	105.77	106.14	106.17	106.89	105.55	106.87	105.17	105.76	107.43	104.95	106.23	107.87	106.48	106.84	105.73	106.05	106.55	107.99	106.64	105.65	106.6	105.01	105.67	104.45	107.55	106.87	105.33	104.87	105.62	106.82	105.16	106.31	105.66	105.43	105.88	105.8	104.69	105.14	105.67
104.93	104.1	106.81	106.04	106.8	105.56	105.72	107.33	106.68	105.03	106.36	105.95	104.88	104.92	106.33	106	106.79	106.56	105.9	106.18	105.27	106.78	105.62	106.78	106.01	104.58	106.41	104.33	106.05	104.98	106.68	106.26	106.4	106.24	106.44	107.15	105.54	106.83	105.64	106.64	105.95	105.81	105.68	105.59	105.14	105.03	106.49	105.7	105.93	105.35
110.52	109.45	110.34	111.39	111.69	109.37	111.05	112.28	111.16	111.37	110.42	110.5	111.67	110.3	110.08	110.47	110.42	110.42	110	110.02	111.03	110.42	111.34	109.18	110.29	110.81	109.86	111.1	109.93	110.21	110.06	110.15	111.12	109.4	110.41	109.57	110.62	110	110.85	110.63	111	110.74	111.64	108.47	109.84	110.89	110.17	110.05	108.87	110.13
109.62	111.88	111.33	111.34	110.81	110.45	111.78	111.74	110.62	109.83	110.4	111.36	109.29	110.34	111.41	108.64	110.57	110.63	110.09	110.62	110.56	111.12	110.36	111.18	112.64	111.56	110.09	109.66	109.56	110.85	111.19	110.76	111.44	110.58	109.24	110.45	110.06	110.43	109.73	110.75	110.29	111.55	110.73	110.02	110.51	111.22	111.28	109.41	110.45	109.12
99.461	99.09	101.85	98.968	99.402	99.903	99.717	100.81	98.892	100.76	100.14	99.901	99.748	100.13	100.39	99.934	99.77	98.398	99.552	100.25	98.149	100.11	100.83	99.236	100.13	99.815	100.85	99.787	99.466	100.46	99.452	99.685	101.63	99.535	99.613	100.63	100.13	99.404	99.809	100.71	100.95	99.661	100.88	99.935	99.316	99.655	100.21	99.586	100.24	99.986
99.763	99.883	99.359	99.824	101.04	99.605	98.795	99.854	100.93	100.18	99.693	99.716	99.427	98.134	100.29	101.18	100.28	99.129	98.684	99.37	99.583	99.764	101.2	100.6	99.788	100.1	98.002	99.799	99.108	102.03	99.902	101.32	100.16	100	100.69	101.26	100.57	100.98	99.284	99.088	99.876	98.312	101.35	99.733	100.95	100.1	100.85	100.4	99.248	100.28
104.73	106.79	103.67	106.59	104.06	104.01	104.81	105.86	104.82	105.13	105.1	105.38	105.07	105.5	105.38	105.85	105.55	106.52	105.14	105.54	105.08	106.19	105.39	106.25	104.49	105.01	106.64	105.41	106.21	105.85	105.44	106.1	103.88	105.64	106.74	106.61	105.94	106.2	105.62	104.63	105.21	105.66	105.86	106.22	105.88	104.51	105.18	104.2	104.77	104.51
99.55	99.759	99.965	100.46	99.895	100.76	99.378	101.35	99.643	98.855	99.375	99.298	100.45	100.92	100.42	100.08	99.346	100.4	98.857	100.13	101.64	100.38	100.01	100.76	101.71	101.24	99.894	101.36	101.13	100.19	100.68	99.196	101.34	101.08	99.815	101.02	101.04	103.04	100.92	99.988	99.626	100.47	101.66	99.884	98.09	99.882	100.09	100.42	101.61	99.476
98.747	101.3	100.73	100.24	101.51	99.738	101.04	100.46	99.654	99.787	98.452	99.199	99.433	101.43	102.15	101.09	99.124	102.62	100.48	99.647	98.604	101.02	101.31	101.01	101.84	100.18	100.44	100.06	99.74	100.15	101.16	99.698	100.1	99.5	98.13	99.933	100.55	100.87	101.24	100.05	100.22	100.25	102.2	100.59	100.08	101.13	100.19	100.04	100.85	99.499
111.4	112.68	112.79	111.84	111.11	111.94	112.49	111.69	111.15	112.57	111.5	114.57	111.28	111.44	111.52	111.28	112.3	112.44	112.31	111.81	111.27	110.99	112.69	113.05	111.05	112.98	111.82	111.46	111.8	111.7	112.16	112.03	111.72	111.4	110.47	112.5	111.54	111.17	113.18	112.95	111.2	112.6	111.22	111.2	111.56	112.8	113.2	111.99	111.66	112.07
111.34	111.89	112.02	111.02	112.52	112.06	112.37	112.51	112.99	111.23	110.7	111.07	110.24	111.57	109.86	111.02	112.34	111.31	109.34	112.05	109.18	111.15	109.78	110.79	111.5	111.93	112.06	110.8	111.29	111.11	110.3	111.58	111.86	110.23	110.8	111.84	110.09	111.41	110.93	110.12	110.87	111.57	110.54	111.03	111.78	111.01	111.93	111.3	110.55	111.87
109.83	111.95	111.46	111.84	111.08	111.22	111.78	111.13	110.88	111.05	110.51	111.1	111.36	111.77	111.76	112.96	111.05	111.79	111.75	111.19	110.81	112.6	111.28	110.75	110.59	109.44	110.9	111.33	111.75	112.05	112.48	110.56	110.74	112.01	111.88	110.66	110.54	111.45	110.91	111.71	111.76	111.27	111.61	111.75	110.5	110.42	110.94	110.67	110.35	111.26
106.5	105.78	106.81	106.07	107.94	106.69	105.05	106.38	106.44	106.52	107.05	105.57	107.52	106.85	106.65	105.86	106.25	106.42	105.65	107.72	104.91	107.41	107.09	107.15	105.46	105.66	106.9	106.54	107.3	105.55	107.42	105.73	107.31	104.8	107	107.16	107.12	107.77	106.02	106.6	106.86	106.99	108.48	105.57	106.78	106.08	107.36	106.96	105.45	106.15
103.09	104.52	105.86	104.15	103.85	103.77	103.34	103.6	104.42	104.31	106.87	103.87	104.75	105.06	103.64	103.6	105.53	103.1	104.33	104.45	104.31	105.32	104.09	104.94	105.3	103.92	101.14	105.2	103.73	104.44	103.77	103.74	103.65	103.43	104.61	104.17	103.5	103.04	104.1	105.31	103.98	103.93	104	104.43	104.98	103.95	103.98	102.96	103.93	105.43
104.64	106.62	106.25	105.4	103.48	103.27	105.36	104.53	105.95	105.1	106.67	106.37	106.24	106.19	106.58	105	104.84	103.97	105.44	106.03	104.49	106.23	107.42	105.19	105.57	104.93	104.23	106.59	105.87	104.4	106.47	105.84	105.07	106.34	104.98	105.64	104.63	105.48	106.67	106.84	105.45	104.99	105.41	106.2	104.49	107.03	107.21	105.35	105.8	106.2
112.34	112.3	112.79	109.94	110.01	111.97	113	111.44	112.74	110.63	112.83	110.73	111.73	112.06	111.71	112.26	113.52	111.84	111.28	111.5	111.65	111.49	111.91	110.53	110.92	112.32	111.41	112.94	110.57	111.6	110.84	112.79	111.76	111.07	111.04	111.57	110.28	112.34	111.98	113.21	109.59	113.57	111.3	111.77	109.64	111.54	111.93	110.92	113.25	113.05
100.41	99.326	100.99	98.822	100.14	98.221	100.89	100.74	98.504	100.56	100.89	99.466	99.305	99.466	100.79	100.41	99.043	99.526	101.86	99.944	100.22	99.907	98.081	100.84	100.93	99.595	100.98	100.16	100.48	99.123	98.73	98.841	102.07	98.722	100.25	100.25	98.744	100.88	101.2	99.599	99.793	101.39	99.847	99.751	99.859	100.01	99.36	99.838	98.796	101.74
110.93	109.99	110.1	109.34	109.81	111.61	110.51	109.3	109.85	109.79	109.72	111.52	108.95	110.41	110.94	110.13	109.76	109.21	108.01	109.87	110.59	109.78	110.66	109.47	109.63	109.53	110.24	109.53	111.06	111.61	109.39	110.93	109.17	110.41	110.47	109.97	110.04	110.73	109.34	110.58	109.55	109.6	110.32	110.47	110.48	108.88	112.68	110.04	110.47	110.72
112.58	111.47	111.71	112.92	111.97	113.19	112.23	111.48	112.38	112.42	111.75	112.14	111.74	112.27	112.6	112.39	112.77	114	114.04	113.06	112.53	114.22	113.72	113.22	112.15	113.59	112.45	112.43	110.97	111.73	113.41	112.69	113.18	112.74	113.48	112.92	111.76	113.17	112	114.02	111.64	112.88	112.28	112.73	114.01	112.85	114.19	111.79	111.92	113.01
101.4	97.748	100.3	100.06	100.59	98.679	98.963	100.9	101.28	100.68	100.15	101.99	101.16	99.061	100.75	99.324	100.95	99.817	98.509	100.86	99.925	100.99	99.565	99.155	100.02	101.67	101.28	99.324	100.67	99.666	99.322	100.43	101.16	99.315	100.4	100.48	101.28	98.628	100.79	99.523	100.93	100.46	98.678	101.01	100.31	100.17	100.73	99.448	100.31	101.32
111.04	111.26	112.97	112.21	113.3	112.94	112.12	112.22	111.86	112.07	112.04	112.34	111.6	112.25	111.27	112.33	114.06	112.64	112.5	109.94	112.58	111.87	112.78	112.38	111.65	111.79	112.43	110.99	110.77	111.28	112.28	112.85	111.35	112.5	110.69	112.95	111.41	112.93	111.84	111.84	111.79	112.94	112.28	111.69	112.01	110.99	113.89	112.06	112.41	111.28
111.71	110.6	113.17	111.01	112.92	110.68	112.45	111.5	111.59	110.29	111.34	110.92	111.45	112.91	111.28	109.83	112.34	110.62	111.93	112.16	113.01	112.42	111.21	110.93	111.34	110.96	112.37	111.04	112.2	110.65	109.95	112.01	111.74	111.14	111.51	111.82	111.01	110.37	111.09	113.34	111.17	111.29	112.19	111.53	110.89	112.53	112.22	112.65	111.28	112.06
104.21	104.82	105.63	103.42	103.16	104.95	104.07	104.78	103.83	103.46	104.78	103.84	104.99	103.41	105.58	101.77	105.41	103.68	104.86	104.35	103.4	103.91	103.23	104.22	104.7	104.03	105.17	103.81	103.36	103.47	103.45	104.95	105.21	103.97	105.02	105.91	104.7	104.89	103.75	103.85	104.15	104.28	102.99	103.44	103.44	103.84	104.28	103.59	104.76	104.9
112.06	111.48	112.08	110.93	110.28	110.42	111.15	110.79	110.34	111.54	113.18	111.99	110.74	110.34	110.02	110.47	110.81	110.76	110.87	111.15	109.83	112.17	110.93	111.97	110.71	111.7	111.56	110.68	112.04	111.43	113.25	109.68	110.66	111.76	110.67	111.34	110.33	111.03	112.96	109.55	111.09	111.4	111.65	111.33	110.48	111.33	109.83	110.06	110.24	111.29
106.87	105.4	104.24	106.05	105.9	105.06	106.37	106.08	107.6	107.08	105.35	107.01	106.27	104.68	105.58	106.24	104.56	105.89	106.27	106.88	106.15	107.39	107.52	107.84	105.7	105.09	106.49	106.19	104.97	105.79	105.54	105.6	107.94	106.68	105.91	104.95	105.42	104.07	107.57	105.76	107.1	105.56	106.61	106.59	108.79	106.6	107.12	106.9	107.66	105.2
104.62	103.09	106.69	104.45	103.38	103.66	103.94	105.91	104.55	103.86	104.31	103.75	103.91	105.29	104.06	103.76	103.8	103.67	103.09	105.28	105.52	104.1	103.53	104.54	104.65	103.67	102.9	104.73	106.01	103.71	103.64	105.2	104.05	103.98	103.98	100.91	102.83	103.27	103.21	104.55	103.36	104.25	105	104.24	104.95	103.32	103.88	104.63	103.81	102.42
110.27	111.24	111.64	110.19	110.16	110.74	110.57	110.83	109.97	110.61	109.33	111.64	111.27	108.83	110.02	110.54	111.54	109.42	110.78	109.14	111.84	110.56	111.76	110.34	111.09	110.99	111.47	111.54	109.41	110.68	111.22	109.9	111.39	112.05	109.88	110.35	111.02	110.38	110.01	110.21	111.32	110.87	110.76	111.49	109.25	110.48	109.35	111.96	110.39	111.13
111.32	110.84	112.14	111.82	112.29	111.66	110.47	111.25	111.19	111.9	110.31	112.74	110.03	111.95	111.78	112.1	111.37	111.84	112.34	111.2	109.93	112.09	111.4	111.56	111.65	110.62	111.09	112.54	111.38	113.09	112.91	110.97	111.83	111.57	111.27	111.32	110.55	111.21	110.81	110.54	112.6	109.62	112	112.04	110.2	112.85	110.3	112.82	111.88	111.86
107.06	105.57	107.26	106.55	105.48	104.27	105.7	106.24	105.93	105.83	105.08	107.35	106.83	106.93	105.25	107.72	104.19	104.01	105.63	106.63	106.14	105.79	104.36	106.03	105.61	105.56	106.75	106.8	105.75	106.39	106.34	105.16	106.04	105.42	105.66	107.14	105.62	107.25	105.62	105.58	105.29	105.96	107.76	106.14	105.88	106.43	106.16	104.92	105.13	106.4
111.62	112.29	111.52	111.67	111.68	110.26	111.42	111.78	110.96	109.91	110.53	112.06	111.19	111.98	111.71	112.85	110.48	111.98	111.78	109.94	111.3	110.76	111.61	112.32	111.15	111.2	111.57	111.66	111.66	110.87	111.61	110.94	110.94	112.83	111.59	108.81	112.2	112.02	111.51	111.29	111.07	111.83	111.17	111.06	111.14	111.35	111.91	110.96	111.73	112.18
109.18	108.7	108.64	110.19	108.55	109.8	109.88	110.06	110.23	110.43	109.79	110.46	110.08	109.82	111.33	111.46	109.98	109.13	108.79	109.61	110.34	110.21	109	109.64	109.09	110.32	110.47	110.34	108.36	111.17	109.16	111.33	111.01	110.47	110.29	110.8	111.78	109.62	110.45	111.26	109.77	110.82	109.14	110.64	110.21	109.76	109.68	109.32	108.69	110.47
97.82	100.73	98.604	100.31	98.747	98.233	99.464	99.477	99.41	99.955	100.56	100.7	99.171	99.709	99.995	99.956	100.66	100.97	97.847	98.384	98.422	100.46	100.31	99.874	98.391	97.665	99.928	97.666	99.151	101.1	99.825	98.303	99.449	100.06	100.27	99.854	97.934	99.679	99.984	99.9	99.639	100.5	100.05	99.255	99.959	100.3	100.7	100.27	100.39	101.45
115.91	116.43	117.63	115.84	114.86	114.55	116.79	116.51	115.9	116.24	115.95	116.24	115.42	115.77	115.97	116.87	116.51	116.62	117.01	115.36	116.03	116.03	116.55	115.75	116.28	117.05	115.39	116.53	117.47	116.48	114.77	115.23	116.7	116.68	116.36	116.67	116.03	115.62	115.86	115.64	115.95	116.78	115.28	115.43	114.11	116.31	116.91	115.3	116.53	116.07
111.68	110.33	111.51	111.14	110.87	112.8	112.63	110.59	109.92	111	111.86	112.34	112.16	111.81	111.66	109.32	110.45	111.83	111.07	111.14	110.82	111.66	109.87	111.71	110.2	111.82	110.35	111.2	111.11	110.79	110.69	110.12	111.54	111.2	111.87	114.05	112.43	110.45	111.38	112.36	110.47	109.71	110.27	111.38	111.81	110.58	113.05	110.75	110.54	112.27
107.21	106.91	105.55	106.29	106.92	105.32	107.92	106.36	107.42	107.22	106.58	106.56	106.78	106.78	106.29	107.88	106.18	107.28	106.63	107.66	106.39	105.81	106.97	107.19	106.94	107.6	107.54	106.22	109.15	107.36	104.94	107.52	106.43	107.2	107.41	107.42	106.27	105.92	104.53	106.75	108.25	105.91	105.86	107.15	106.28	105.73	106.41	106.08	106.31	106.08
106	105.16	105.75	105.35	107.28	106.33	107.21	105.86	106.16	106.94	105.96	106.68	106.14	106.55	105.66	106.23	106.79	106.19	105.66	104.06	106.8	105.58	106.05	103.94	105.12	105.09	106.83	105.73	105.62	106.21	106.45	108.24	104.99	105.22	105.28	105.86	107.31	107.58	106.03	106.73	107.74	106.1	107.99	105.3	105.67	106.74	106.33	107.03	104.59	106.26
106.61	105.07	106.38	106.99	107.25	106.12	105.41	106.64	106.85	105.79	107.74	104.33	103.6	106	106.2	105.11	105.48	106.74	108.27	105.95	105.07	105.51	106.56	106.18	106.01	106.08	106.35	106.17	107.87	106.17	105.58	106.02	105.39	108.44	106.67	106.31	107.19	105.33	106.23	106.13	107.1	107.26	105.97	104.72	105.64	105.51	105.84	103.43	106.91	106.73
110.84	110.47	110.33	110.63	110.58	110.06	111.6	109.83	110.01	111.28	109.91	112.05	110.43	109.46	110.73	110.25	110.56	110.43	109.96	110.7	110.18	111.3	110.41	108.75	110.33	110.95	112.06	109.54	110.78	110.12	109.89	110.02	110.64	111.19	110.63	109.99	110.18	109.66	110.78	111.27	110.33	109.69	109.54	109.87	111.45	111.77	109.17	109.46	110.25	111.13
112.16	111.64	111.79	109.43	112.06	111.34	111.51	110.67	110.58	111.44	111.1	111.02	110.19	112.23	111	110.78	111.32	109.67	112.12	110.02	111.11	109.12	109.96	110.73	112.01	110.89	111.61	112.52	111.75	111.57	111.64	111.85	111.01	112.53	110.39	110.77	110.89	110.29	110.95	112.31	111.36	109.97	110.74	112.12	111.05	110.31	109.34	111.86	111.29	111.7
110.4	109.41	111.35	109.67	110.3	109.42	109.83	108.3	108.59	111.06	110.02	110.44	109.62	108.9	110.25	109.99	108.43	109.65	108.22	109.92	109.72	108.86	109.87	109.61	112.04	109.21	110.21	109.68	109.94	109.77	109.31	111.45	111.07	109	109.65	110.07	110.41	109.32	109.87	109.39	109.23	108.55	108.5	109.71	110.13	111.03	111.09	109.98	108.5	111.34
110.8	112.63	113.5	111.79	112.12	112.46	111.86	112.65	112.54	111.56	111.13	111.32	112.36	110.36	112.92	111.9	111.31	111.42	112.17	112.28	112.7	112.15	112.47	111.6	111.9	111.37	112.04	111.58	113.5	111.75	113.01	112.28	113.59	112.32	112.45	111.48	111.33	111.87	112.6	111.66	111.12	112.08	112.22	112.85	112.92	111.78	112.8	111.24	111.71	113.2
104.8	104.97	104.68	105.91	105.57	106.1	106.18	106.24	106	104.25	104.83	105.68	106.24	105.73	105.3	104.8	105.32	105.65	106.29	105.48	106.35	105.59	106.46	105.17	105.1	105.46	104.94	107.34	105.9	105.9	105.25	106.17	105.82	104.87	105.69	105.64	105.31	104.95	103.92	105.17	106.41	106.58	106.58	106	105.79	105.19	107.98	106.12	105.79	106.34
105.35	105.62	103.95	106.28	105.53	105.07	105.71	104.83	103.74	105.01	105.4	105.08	105.75	106.53	105.64	106.59	106.99	105.45	105.06	104.22	105.19	106.74	106.15	106.12	105	106.46	105.84	106.04	105.11	106.09	104.11	106.36	105.14	106.01	107.18	106.7	104.86	106.8	104.29	103.91	104.74	106.53	105.49	106.29	106.78	105.01	106.33	106.15	106.13	103.3
106.11	105.5	105.25	105.98	106.11	105.48	106.17	106.47	105.94	105.94	106	104.8	106.07	106.12	106.06	107.91	106.07	106.37	104.74	105.19	104.62	105.92	105.17	104.75	106.81	105.94	106.03	107.06	104.78	106.69	106.04	104.54	105.36	105.75	105.64	105.51	107.22	106.76	107.54	106.7	107.59	105.42	106.83	105.98	107.55	106.77	106.57	106.6	105.78	107.37
112.93	112.22	110.12	113.17	111.33	112.1	110.58	112.73	112.24	112.23	111.1	112.22	111.51	111.72	112.52	114.02	110.85	112.75	112.14	111.81	111.48	112.82	111.24	110.5	110.78	111.11	112.96	112.98	112.15	110.48	112.84	113.06	111.21	111.54	110.44	112.36	113.03	112.71	114.05	113.15	112.52	110.47	112.88	111.77	111.8	112.21	112.28	111.48	112.17	112.63
113.23	111.78	111.84	113.35	111.28	111.82	111.66	113.49	113.29	111.65	111.95	112.01	113.57	111.78	111.82	113.53	113.28	113.33	111.35	110.97	111.36	111.71	112.37	110.16	113.93	112.32	112.22	111.67	112.48	112.38	111.4	111.41	112.8	112.46	112.03	111.59	110.61	111.81	112.85	112.27	112.38	112.91	111.7	114.24	110.91	110.66	111.65	113.74	110.98	113.1
104.79	105.46	104.52	105.25	105.75	106.85	106.48	105.1	104.59	105.4	103.79	107.12	107.04	104.84	105.2	106.23	105.89	105.06	104.97	104.69	107	104.19	106.17	105.22	104.86	106.51	104.88	105.03	105.89	106.49	106.21	105.18	106.1	103.73	104.84	105.95	107.41	104.52	106.16	106.13	106.96	106.48	104.94	104.4	105.29	105.96	105.9	105.28	106.28	104.88
107.55	107.75	106.74	105.83	105.86	109.67	107	106.77	106.74	106.59	107.89	106.5	107.31	105.58	106.42	105.93	106.23	106.42	106.65	106.93	106.55	106.7	107.06	107.22	107.03	107.33	106.97	107.17	106.06	108.7	106.22	106.6	106.3	108.02	106.62	107.36	106.35	107.11	106.71	107.55	106.65	106.68	106.82	108.01	108.3	106.09	107.76	106.46	105.54	107.45
98.779	100.1	99.852	100.5	98.328	99.361	100.03	98.95	98.758	100.92	99.548	99.103	98.814	99.143	98.281	101.56	99.446	101.47	99.56	100.83	99.558	100.62	97.978	99.799	100.1	100.33	98.843	99.998	99.233	99.189	100.22	100.11	99.572	99.598	101.4	99.242	101.02	100.06	101.15	100.64	98.258	100.16	99.648	99.996	101.33	100.97	98.95	98.091	98.988	99.656
98.837	99.629	99.277	99.044	100.18	98.003	100.49	99.603	100.84	100.99	99.795	100.49	101.67	99.577	100.61	99.986	100.32	99.894	100.66	100.39	98.252	100.5	102.09	99.393	100.93	100.1	100.34	100.48	98.866	99.97	100.12	100.79	99.874	99.083	100.37	98.433	101.54	100.22	100.3	99.655	99.233	101	100.51	101.14	100.82	100.36	100.04	99.475	101.12	101.51
105.97	107.53	107.45	107.38	106.4	106.67	105.34	109.03	107.23	107.76	107.72	106.39	106.09	107.55	106.92	106.24	107.52	106.78	105.96	107.26	107.28	107.75	108.81	105.33	107.4	107.37	108.16	106.58	108.06	105.77	106.89	106.72	107.44	106.36	106.5	107.87	107.05	108.94	106.91	108.42	107.4	107.27	106.07	106.96	108.7	108.91	107.57	107.56	107.08	107.84
114.24	113.53	114.05	113.22	113.72	112.87	112.36	112.66	113.76	114.46	112.63	111.77	113.76	113.19	112.99	113.17	114.37	113.34	113.24	112.71	112.34	113.09	113.16	111.76	112.47	111.55	111.76	114.02	111.05	110.59	112.53	112.65	112.59	114.26	113.86	112.4	113.96	113.82	113.38	112.25	114.93	112.11	111.79	113.28	111.99	112.74	113.03	113.69	113.58	111.1
104.58	107.15	107.58	104.64	104.68	108.78	105.14	107.29	107.14	106.05	106.26	106.19	107.96	106.26	106.05	106.63	104.96	106.03	107.35	105.38	106.22	106.93	106.35	107.65	106.05	107.17	107.08	107.2	105.5	106.2	106.47	106.93	105.34	104.84	105.36	106.57	107.05	105.83	107.1	106.86	106.52	106.11	104.9	106.6	106.53	107.6	106.84	106.85	105.79	106.95
110.11	109.87	109.93	110.08	110.48	111.16	110.54	110.91	110.47	110.51	109.45	109.54	110.01	110.49	109.63	110.72	111.02	110.12	108.7	111.28	110.91	111.67	109.88	110.09	110.1	108.93	110.9	109.45	110.23	110.29	110.73	110.75	110.35	110.48	109.78	109.01	109.57	110.19	109.7	111.5	111.37	109.94	110.36	109.82	110.04	109.47	111.21	111	109.28	109
105.96	105.35	106.22	105.96	106.96	105.62	106.58	106.26	106.44	107.13	106.21	105.43	104.73	105.93	105.43	105.32	107.28	107.85	106.18	108.33	104.49	106.63	105.21	106.81	105.72	106.18	105.51	105.46	106	106.34	105.78	106.13	107	106.08	106.95	105.31	106.11	105.86	106.22	106.9	105.37	106.14	107.21	106.85	105.78	104.41	104.81	105.14	105.08	104.15
104.63	104.94	103.88	104.57	105.15	102.8	103.73	103.38	103.56	105.03	105.29	105.08	104.73	103.97	104.28	103.65	103.4	102.39	104.37	106.08	105.18	103.53	104.27	104.82	104.7	104.4	103.76	104.29	103.24	103.55	105.33	104.29	105.22	105.5	103.16	103.81	105.07	103.82	104.34	103.87	104.55	103.22	102.91	103.09	105.91	103.08	104.62	106.33	103.11	102.88
111.03	112.71	109.25	111.11	111.79	111.3	110.1	110.44	110.33	111.21	110.18	110.83	109.46	108.39	110.29	111.03	109.99	110.03	111.07	110.52	109.87	110.8	109.98	111.76	110.68	111.12	110.47	111.37	111.51	111	111.18	110.56	110.52	110.74	110.84	110.39	110.55	111.22	109.61	108.75	110.53	110.55	110.37	110.59	111.36	109.99	111.17	111.24	110.65	111.81
112.53	112.33	112.49	112.84	113.91	112.86	113.1	112.47	113.36	110.65	112.56	111.8	113.06	111.03	112.93	111.58	113.65	114.41	113.79	112.57	112.78	111.51	113.29	112.39	113.7	110.06	111.72	112.1	113.46	113.32	112.36	112.51	112.85	113.62	114.56	114.61	112.96	112.77	113.26	113.88	112.21	113.33	111.52	112.06	113.06	114.46	114.26	113.12	113.31	113.33
118.59	119.06	116.63	116	118.02	116.64	118.05	117.64	117.69	117.22	117.31	118.57	116.8	116.47	117.38	116.6	117.52	117.29	119.33	117.19	118.53	117.5	117.35	117.61	117.77	117.7	117.66	116.91	118.43	117.37	117.06	117.18	118.07	117.36	118.65	117.21	118.13	118.11	118.92	117.77	117.82	116.96	118.25	117.86	118.39	117.42	117.04	119.39	116.68	119.36
110.15	109.93	110.33	110.4	111.49	111.37	110.55	108.84	110.79	110.24	110.06	110.95	109.78	110.32	110.6	109.36	110.54	109.81	111.21	111	109.73	110.11	109.34	111.37	111.26	112.43	110.11	110.58	111.88	110.41	111.66	108.86	110.28	109.88	109.86	110.92	110.16	110.5	109.24	111.6	110.13	110.27	111.09	110.44	110.34	111.46	109.18	111.49	110.01	110.11
111.78	111.86	111.67	112.33	111.85	111.68	112.01	112.44	111.58	111.55	111.9	112.89	112.1	112.04	111.21	111.57	112.39	111.72	111.9	111.62	112.31	113.35	110.87	111.44	110.74	112.73	111.38	111.42	111.15	110.66	109.11	110.99	112.58	113	111.15	112.63	110.84	112.14	113.01	112.37	112.07	110.92	111.49	112.24	112.62	111.32	112.79	110.39	110.95	112.35
113.55	112.54	111.78	112.24	112.23	113.13	114.03	112.24	112.68	112.16	112.29	113.63	114.44	112.65	113.26	112.18	112.93	113.42	113.39	113.36	113.4	112.69	113.02	112.34	112.07	111.79	112.8	112.2	111.18	113.69	113.23	112.7	112.97	112.18	112.78	113.93	114.42	113.64	112.1	112.49	113.01	112.67	112.6	112.58	112.89	112.43	112.12	111.94	113.09	112.77
100.69	100.42	99.711	99.823	99.495	99.956	99.877	98.185	99.004	102.57	99.992	99.271	100.27	99.908	100.66	98.245	100.95	101.45	99.757	100.18	100.08	100.85	99.395	99.492	100.21	100.2	98.003	99.058	101.3	99.723	98.933	100.54	101.79	98.506	100.01	100.43	99.96	100.09	99.266	97.988	99.344	99.501	98.2	100.55	100.05	99.559	100.16	99.917	99.466	100.39
104.99	104.7	104.5	105.31	105.02	106.12	104.8	107.11	106.17	104.79	106.69	105.32	106.23	107.12	106.9	105.08	105.24	108.62	105.37	105.78	107.67	106.45	106.54	106.31	106.42	107.1	106.67	105.16	106.5	104.83	106.35	106.16	105.85	105.52	106.12	106.37	104.51	104.73	105.91	106.49	105.28	106.25	104.8	105.72	105.87	105.42	106.58	106.01	104.74	105.77
104.38	105.19	105.07	104.54	103.83	104.73	105.29	104.52	104.46	104.53	105.67	103.91	104.33	103.75	105.7	102.87	103.76	103.42	104.66	104.64	105.25	105.71	104.14	103.84	103.98	104.39	105.29	105.3	104.41	105.31	104.46	105.53	104.11	105.54	104.88	104.94	104.33	103.62	105.13	105.34	105.76	102.23	105.12	106.3	104.11	103.91	103.96	104.22	104.2	103.23
102.18	99.726	102.75	99.868	100.83	100.37	99.977	101.02	102.14	102.15	103.94	101.09	101.3	101.2	101.69	103.42	101.97	102.12	101.08	101.46	101.21	101.34	103.23	102.51	100.4	100.2	100.62	100.69	101.98	99.523	101.95	101	100.85	99.062	101.12	101.52	100.93	100.82	100.69	101.71	101.44	100.85	101.11	100.12	100.49	101.52	100.45	100.69	101.4	101.49
111.92	112.68	111.23	111.1	110.93	112.43	112.07	111.03	112.77	111.22	111.89	112.25	112.11	111.78	111.88	112	112.6	112.18	114.12	112.6	112.13	112.84	112.71	112.97	110.63	112.72	110.59	113.38	112.17	111.85	114.35	113.12	112.84	112.65	112.03	110.78	110.54	111.62	110.84	112.64	110.6	111.31	113.24	112.07	110.04	110.23	111.87	111.06	112.17	112.58
105.24	105.99	104.16	105.65	104.46	104.09	104.84	106.87	105.49	107.04	104.86	104.77	107.52	105.27	105.98	106.97	107.46	105.29	106.52	104.88	106.62	104.62	106.82	105.44	104.33	105.83	104.53	105.78	105.76	105.3	105.36	104.69	106.3	105.9	104.66	104.6	105.06	106.06	105.66	106.19	105.86	105.73	106.25	105	105.99	104.16	106.16	106.63	106.58	104.84
105.58	107.3	105.47	105.97	104.39	104.02	107.72	104.9	103.97	104.09	105.52	104.56	104.1	106.33	104.66	104.22	106.08	104.28	104.62	104.13	104.91	106.16	105.32	104.47	103.44	104.67	106.07	105.1	104.59	105.13	105.9	105.6	106.93	103.81	103.43	104.12	105.52	105.38	105.47	106.38	104.23	105.79	104.31	106.36	105.67	105.27	104.66	104.92	102.6	106.26
101.02	98.692	100.48	100.02	99.04	99.929	100.59	99.503	99.299	100.03	99.041	99.569	102.24	99.47	100.97	98.655	99.676	99.563	98.523	100.73	100.73	99.996	99.087	100.14	98.331	99.985	100.65	99.586	100	99.99	100.23	99.186	101.4	100.76	99.199	100.6	99.497	98.977	100.37	100.45	100.34	99.278	99.572	98.994	99.594	100.15	101.22	98.809	99.87	99.926
112.91	109.58	111.32	109.73	111.42	110.59	111.75	111.06	112.65	111.03	111.08	112.48	109.97	111.6	111.16	111.07	111.65	111.56	111.27	109.95	111.81	112.13	110.01	109.94	111.99	110.85	112.38	111.16	111.2	111.24	112.11	110.55	112.62	111	111.02	110.95	110.25	110.67	110.57	111.51	111.27	111.39	112.61	111.5	109.95	111.43	110.61	111.88	112.31	112.38
104.35	106.5	105.23	106.28	106.82	104.66	106.05	104.55	104.63	107.24	105.64	104.98	105.05	105.89	106.01	106.96	106.19	104.88	106.02	106.64	106.08	106.07	105.39	105.18	105.33	105.82	104.98	106.41	105.7	107.45	104.02	105.79	105.22	103.85	103.71	107.9	104.6	107.59	103.34	106.97	106.5	105.62	106.79	106.18	105.74	104.66	104.7	105	106.51	106.01
105.88	105.73	106.64	105.48	105.03	104.94	105.52	107.39	105.35	104.69	105.71	107.11	105.57	105.16	107.45	106.85	104.86	106.05	106.22	106.36	104.77	105.76	105.25	105.27	105.29	105.33	105.07	105.64	107.12	105.14	106.54	104.59	106.04	107.48	106.05	106.29	106.26	105.89	106.63	105.77	106.31	106.03	105.33	105.7	104.51	106.08	104.83	106.13	105.53	105.86
105.59	105.16	105.62	105.57	105.64	106.11	104.22	105.46	104.2	104.85	104.87	106.24	105.78	106.27	105.39	106.81	104.32	103.56	105.58	106.63	104.94	104.52	105.58	104.18	105.87	106.39	104.92	106.16	105.59	107.32	106.1	106.24	105.59	105.52	105.72	106.6	105.44	106.78	103.96	104.76	107.73	105.38	105.51	104.02	106.19	105	104.99	107.18	105.6	104.49
111.64	111.25	111.13	111.97	112.06	110.95	110.88	110.75	112.82	111.11	111.75	112.3	110.89	113.14	111.02	113.32	111.95	112.35	112.36	112.72	110.85	112.34	110.11	112.81	112.4	111.11	110.99	112.64	110.49	111.01	113	111.13	111.92	112.97	113.4	111.69	111.46	111.59	111.12	113.33	111.34	111.57	112.83	111.47	111.51	111.76	110.52	111.26	111.07	111.64
105.25	107	106.89	105.31	106.87	106.59	107.58	106.31	106.06	106.83	107.69	105.23	106.83	106.48	106.94	106.23	105.92	106.33	106.03	105.89	108.08	106.25	106.35	107.32	106.52	105.17	106.7	107.39	106	107.36	105.76	105.87	107.37	106.36	104.65	106.16	107.46	106.51	108.26	106.72	106.7	106.01	106.12	105	106.92	106.39	107.14	105.17	108.58	107.14
105.12	105.96	103.85	104.94	106.26	104.78	104.46	106.73	106.11	104.4	104.48	104.5	105.85	103.87	106.38	105.65	104.51	104.95	105.93	105.67	105.75	106.32	104.53	105.37	105.23	106.17	106.56	104.13	105.07	105.46	104.41	105.26	106.09	105.9	106.26	104.83	104.79	104.04	103.48	105.9	104.64	103.86	104.88	104.91	105.4	104.69	105.97	106.45	106.55	106.91
117.82	116.49	116.39	117.98	118.61	117.79	119	116.68	117.49	118.12	117.79	116.2	116.82	117.65	117.03	117.63	119.36	118.58	118.82	116.74	116.75	117.64	119.46	118.42	115.44	116.67	116.6	117.48	116.99	115.98	116.18	118.99	116.53	116.63	117.1	116.97	118.98	116.51	118.89	117.63	116.73	117.9	116.18	116.62	116.95	118.11	118.9	118.78	116.34	118.76
106.02	105.7	105.6	105.27	105.36	106.9	104.75	103.74	104.82	106.14	104.92	105.96	104.29	104.41	106.13	103.85	105.34	105.78	104.15	104.71	105.52	105.41	105.27	104.56	106.58	105.3	104.42	105.29	104.68	105.42	105.38	106.82	104.61	105	105.51	106.51	103.29	104.71	104.25	104.76	106	105.88	104.82	105.86	104.89	106.06	105.99	105.32	105.79	105.55
98.075	100.02	100.85	100.25	99.676	99.349	100.6	99.64	99.397	100.66	99.232	100.07	99.577	99.406	100.22	100.69	99.244	98.736	100.21	99.511	100.58	99.141	99.453	100.02	98.333	100.03	100.38	99.033	100.01	101.25	100.8	99.625	100.16	99.832	100.56	100.99	100.43	99.408	101.3	99.258	99.995	98.771	101.21	100.18	100.24	98.447	100.56	100.56	99.443	99.871
106.15	104.83	107.98	107.37	106.53	106.53	106.01	106.3	106.1	106.7	106.17	105.97	107.06	106.63	106.34	106.71	105.33	105.65	107.33	104.66	106.97	106.35	105.97	108.79	105.89	105.51	106.39	107.72	106.03	106.48	105.05	104.83	104.97	106.97	105.7	106.48	104.77	106.22	105.02	105.24	105.52	106.56	106.75	107.06	105.96	105.66	106.33	106.34	106.87	106.52
106.33	104.1	105.64	105.4	103.85	106.74	106.9	105.58	105.04	105.57	105.81	104.93	104.89	105.75	105.57	104.73	104.23	105.7	105.31	104.75	105.81	107.4	106.37	106.3	105.49	105.18	107.03	105.77	103.63	105.99	106.77	106.03	105.11	105.43	106.7	105.71	106.05	105.88	106.28	106.99	105.38	106.29	105.96	106.18	105.22	103.97	106.43	105.58	106.01	106.63
110.75	111.81	111.1	111.35	110.68	110.9	109.94	110.45	110.38	110.27	110.25	110.06	109.11	109.77	111.44	111.1	110.69	112.8	110.23	109.57	109.62	111.27	108.22	112.21	110.68	110	110.06	109.72	110.26	109.94	109.84	111.59	111.39	110.11	111.37	110.14	110.27	111.76	111.62	109.95	110.31	109.68	109.61	109.69	112.01	110.42	110.64	110.49	110.64	110.6
99.17	100.86	99.073	100.14	101.24	99.774	99.486	100.19	99.376	98.983	99.141	98.489	101	99.961	100.4	98.937	99.961	99.806	100.76	99.413	98.843	100	100.12	100.6	101.34	100.38	100.89	99.281	101.33	100.4	98.838	100.38	100.2	99.564	101.16	99.789	99.503	99.831	99.484	99.987	100.68	98.786	100.51	99.655	99.36	101.09	98.921	99.974	100.2	100.18
110.71	111.09	111.19	112.01	111.53	112.69	112.06	112.56	112.6	110.61	112.12	112.73	111.09	111.4	112.66	111.38	111.86	111.87	112.93	112.46	110.49	110.91	111.68	112.42	112.63	111.67	109.8	112.16	112.67	111.29	111.27	112.65	110.85	112.62	111.66	112.76	111.76	112.12	112.61	112.01	110.25	111.36	112.48	112.23	113.05	112.28	110.9	111.66	111.46	111.04
107.96	106.94	106.93	105.25	105.54	106.97	105.56	106.58	105.77	105.2	106.06	105.64	104.64	106.24	106.97	107.65	106.52	105.85	105.81	105.32	106.5	105.5	106.06	105.59	106.78	106.73	107.12	107.42	105.09	106.07	106.24	106.45	106.89	104.58	105.85	104.91	105.91	105.24	105.83	105.57	105.3	105.14	105.17	106.9	107.3	106.01	105.66	105.46	106.69	105.64
104.72	104.95	103.48	105.69	106.44	105.98	105.38	105.5	104.63	105.3	105.59	105.18	105.16	106.19	106.48	106.2	105.26	104.37	104.28	105.88	106.57	104.73	104.92	105.59	106.47	105.34	104.13	106.59	105.3	106.67	106.35	107.43	105.35	105.9	106.04	105.26	105.83	106.58	104.21	107.63	104.79	104.55	107.89	105.69	106.2	104.67	105.47	105.44	104.64	106.04
100.39	101.57	101.01	102.88	101.1	100.92	99.778	99.58	99.484	100.57	101.93	100.44	99.629	99.731	100.64	100.07	100.8	99.477	99.248	101.18	100.2	100.9	100.54	101.14	100.4	99.356	100.32	100.78	101.36	99.654	100.72	99.385	99.567	100.8	100.51	98.75	99.993	100.41	100.93	100.06	101.57	101.38	101.04	99.248	100.62	101.82	100.79	101.06	98.471	100.53
100.12	100.62	100.53	100.24	101.8	100.62	100.29	99.367	101.5	98.775	99.491	99.077	100.34	100.05	100.87	100.61	101.04	100.3	99.664	98.906	99.933	100.21	100.08	101.54	103.05	100.22	98.069	99.885	100.96	100.26	101.22	100.44	101.16	99.062	100.53	98.906	99.603	99.47	100.17	100.24	100.24	100.35	98.25	98.713	101.16	100.47	100	99.96	100.89	99.882
109.4	110.01	110.38	110	110.33	109.3	111.37	110.05	110.84	109.58	111.31	110.71	108.59	111.08	110.86	111.27	109.96	110.07	108.68	111.53	111.22	110.15	111.74	109.05	110.51	109.87	110.28	111.25	108.33	110.11	109.83	109.53	109.79	111.29	110.82	110.87	110.03	111.03	110.86	109.83	110.25	110.96	111.22	111.52	111.2	110.34	109.92	109.98	112.58	112.03
105.68	104.48	105.71	107.48	105.67	105.64	106.05	106.79	105.73	106.08	106.14	107.36	106.29	105.67	106.91	106.35	106.15	106.42	105.66	103.98	106.54	106.88	107.8	106.27	106.11	106.43	104.88	105.45	107.06	107.73	106.48	107.48	106.23	107.45	105.89	106.59	106.24	106.99	106.42	105.71	107.56	104.69	105.65	106.4	106.59	105.2	106.03	106.37	105.55	106.88
110.55	112.24	110.58	111.34	110.99	111.69	111.93	111.02	112.5	112.72	111.78	108.72	111.07	109.29	112.84	112.57	112.47	110.52	110.65	110.3	111.7	111.39	112.28	112.09	112.09	111.22	111.61	112.22	110.73	111.02	110.12	110.46	112.05	110.89	111.16	111.11	112.19	112.13	111.92	112.25	112.46	110.96	111.51	111	112.39	112.65	111.51	111.39	111.67	111.76
105.24	105.19	104.5	105.55	103.69	104.16	104.69	103.84	105.72	103.48	104.39	104.25	104.04	107.29	103.96	103.94	104.4	103.57	104.99	104.95	106.13	103.65	104.86	104.76	104.21	104.55	103.61	104.38	105.3	106.21	103.44	105.24	105.47	105.66	105.73	103.89	103.05	105.42	105.12	104.39	103.38	106.09	104.64	103.65	104.13	104.04	103.05	105.31	105.37	105.01
105.55	104.77	105.15	104.11	105.22	103.91	104.51	104.76	103.93	103.99	104.09	105.51	105.22	103.42	104.3	104.42	104.85	105.07	103.17	103.3	103.86	102.28	102.97	103.33	104.33	105.29	103.4	104.68	103.09	105.24	103	103.62	102.31	105.99	103.07	103.87	104.21	104.13	103.99	104.46	105.04	104.06	103.91	104.04	104.5	105.28	104.82	104.88	104.26	105.04
107.54	105.08	106.72	106.18	106.24	106.33	105.92	106.11	103.94	105.44	106.52	105.78	105.5	105.41	105.16	105.55	104.79	104.88	106.74	104.26	105.51	106.01	107.43	105.74	106.95	105.83	104.92	104.69	105.3	105.97	106.98	104.75	106.5	104.83	105.31	104.65	106.02	105.94	105.55	107.02	105.6	105.88	106.39	105.37	104.86	105.15	106.74	106.58	105.94	105.21
101.21	100.78	101	99.927	101.16	102.43	100.99	100.98	101.84	98.453	101.36	99.445	98.959	101.48	101.25	101.38	102.1	101.99	100.79	100.66	101.66	101.25	101.93	100.99	99.605	102.13	100.82	101.6	102.13	101.9	101.07	100.25	100.34	101.79	100.53	100.24	101.78	101.72	100.55	102.16	100.19	101.23	101.57	101.88	101.25	100.87	100.74	102.15	102.07	100.46
112.57	112.85	113.65	112.09	111.34	113.59	113.09	113.14	112.96	113.15	113.37	113.93	114.12	115.2	114.18	112.98	111.83	111.9	112.56	112.74	114.4	112.58	112.54	112.49	113.61	113.07	112.77	113.64	113	113.59	112.78	113.76	113.83	111.68	113.85	113.2	113.15	112.12	114.12	113.64	112.4	112.47	111.97	113.19	112.88	111.65	112.38	112.88	112.49	112.51
111.14	110.56	111	110.77	110.93	111.67	112.18	110.19	110.55	112.41	111.1	110.15	111.75	112.21	111.91	111.26	111.06	110.72	110.74	109.88	112.3	110.7	110.76	110.06	110.45	110.28	111.3	112.48	110.14	111.09	112.15	112.02	112.28	112.01	110.5	111.55	110.12	111.28	109.93	110.6	111.88	112.86	111.41	111.14	113.6	110.84	112.2	109.88	110.76	111.92
98.871	100.87	98.752	99.484	99.738	100.44	99.507	99.242	101.01	99.997	99.908	101.76	98.082	100.5	98.912	99.376	99.544	99.129	99.954	99.453	99.456	98.094	98.784	98.643	102.19	99.384	100.91	101.05	100.96	99.172	100.36	100.25	99.556	101.15	98.987	97.133	100.16	98.125	100.65	100.23	99.13	98.859	99.928	100.21	99.908	100.33	99.217	98.64	98.624	99.494
109.82	110.41	110.73	109.86	111.36	112.88	110.47	110.02	110.91	109.63	111.8	111.09	110.97	110.49	109.79	109.92	110.76	111.7	110.71	111.08	111.75	112.71	111.46	110.02	112.2	111.23	112.01	110.69	113.41	111.48	110.13	109.35	110.62	110.71	112.05	110.45	112.25	111.66	111.5	110.81	111.27	109.95	112.28	111.3	111.96	110.73	109.76	109.96	110.53	111.77
104.75	104.82	105.15	104.84	103.94	104.84	104.13	104.19	104.18	104.73	104.22	104.19	104.01	103.82	103.9	105.19	102.92	105.16	104.18	104.29	104.97	104.77	104.43	104.06	104.97	104.33	103.83	104.67	103.49	103	103.75	102.62	103.6	104.28	103.32	103.79	104.91	104.79	103.38	104.73	104.16	105.31	104.26	103.48	104.83	103.58	104.5	104.63	105.05	104.26
119.56	116.98	117.5	116.36	116.77	117.66	117.46	118.09	117.22	118.34	117.71	118.27	118.74	117.66	117.97	119.41	117.72	117.51	117.04	116.54	116.83	118.25	117.65	117.07	117	117.51	116.09	116.25	117.19	117.9	117.15	118.71	118.41	117.72	118.44	118.36	116.94	117.54	117.47	118.28	117.1	117.99	117.01	118.68	118.13	117.68	116.26	116.97	116.41	118.41
107.89	107.73	105.49	106.93	104.58	106.35	106.64	105.29	106.7	107.97	108.28	105.6	106.77	106.03	107.67	105.67	106.55	107.82	106.67	106.54	106.59	105.05	105.25	107.15	106.46	107.51	107.73	106.21	105.74	106.05	105.5	107.66	106.33	106.65	106.2	106.39	107.5	107.04	106.77	105.05	105.57	106.69	106.27	105.94	105.55	106.94	106.55	107.01	104.35	107.66
111.4	112.91	111.91	111.57	112.74	111.03	110.71	112.49	112.13	112.9	109.99	112.16	110.66	111.88	112.41	110.81	111.72	110.86	110.95	114.12	110.55	110.89	111.92	112.51	111.65	113.74	112.32	112.15	112.06	112.62	112.03	110.45	112.75	111.66	112.24	111.77	111.6	112.3	111.68	111.4	112.38	112.39	113.33	110.71	112.7	111.37	112.85	111.9	112.46	111.53
103.59	102.95	105.25	103.58	103.37	105.06	104.58	103.69	103.74	105.24	105.1	103.51	104.98	104.07	104.58	105.44	103.36	105.07	103.99	104.57	103.4	103.94	105.21	103.87	103.98	102.29	105.55	105.14	104.88	104.28	104.6	103.54	102.96	104.08	103.4	103.33	103.9	104.1	104.28	105.17	103.34	104.13	104.42	103.29	103.34	103.71	105.32	104.05	103.63	105.64
101.26	101.28	99.397	102.14	100.49	99.693	100.15	99.659	99.264	99.753	100.41	99.893	101.97	100.59	100.89	100.4	100.12	101.24	101.84	100.41	100.74	100.8	101.17	99.821	101.75	100.16	101.4	102.55	100.97	101.39	100.87	101.02	101.56	100.21	100.97	100.75	98.937	99.631	102.08	100.34	100.76	100.83	99.083	101.14	101.04	101.12	100.52	101.29	100.27	102.03
105.34	105.39	105.33	105.89	105.92	106.06	106	105.35	106.56	105.25	105.28	105.85	106.49	105.83	105.27	104.86	104.95	105.52	105.55	104.83	104.85	105.2	105.48	105.32	105.41	104.92	105.53	103.93	106.41	106.17	105.63	107.32	104.17	107.65	105.82	106.91	104.82	107.28	105.7	104.99	105.23	104.29	107.56	104.35	105.64	105.1	106.49	103.63	106.13	107.16
104.82	105.74	107.58	106.65	106.67	106.36	105.93	106.65	106.43	106.03	106.3	106.07	105.46	105.6	105.86	106.06	107.12	106.54	106.59	106.01	106.52	106.16	108.27	106.96	106.61	104.67	105.92	107.09	105.51	106.68	105.91	107.1	106.71	106.64	105.79	105.67	105.13	106.41	106.16	105.8	106.52	106.33	107.7	106.43	106.41	105.53	105.92	108.52	107.26	104.8
108.8	109.33	110.29	109.67	110.35	109.82	109.96	111.09	107.55	110.65	109.3	111	108.91	110.12	110.27	110.77	109.57	109.5	110.56	108.56	110.1	110.92	109.92	108.49	109.55	109.82	110.16	110.22	109.06	109.83	109.76	108.72	108.62	110.3	108.23	109.11	109.36	109.28	109.4	110	111.78	108.88	109.52	109.73	110.71	109.07	110.05	110.13	110.34	109.8
104.54	105.1	105.59	104.79	106.03	105.48	104.82	104.9	103.55	104.24	105.28	105.55	104.77	104.88	103.63	104.04	103.94	103.88	104.79	103.77	103.91	104.13	106.09	106.19	106.03	104.43	106.29	104.83	105.77	103.69	105.4	105.45	103.76	104.52	105.89	106.59	103.98	104.14	106.04	105.88	105.26	106.42	105.38	106.61	104.02	104.48	104.42	105.74	103.05	103.72
100.52	99.768	98.842	100.49	99.492	99.254	99.839	99.029	98.509	98.899	100.23	99.302	100.2	99.834	99.325	99.516	98.695	100.59	100.09	99.564	98.102	99.865	98.746	98.881	100.73	98.941	100.61	99.421	99.327	99.598	99.454	100.4	99.058	99.051	100.01	99.292	99.319	99.506	98.294	99.69	100.51	99.71	100.06	99.706	99.734	99.182	101.81	99.998	98.729	99.525
103.73	103.65	105.24	104.83	104.93	104.01	105.56	105.54	105.1	105.53	104.05	103.62	103.07	105.59	102.49	103.74	105.37	105.85	103.24	105.25	105.29	102.89	104.2	103.39	103.98	104.6	104.04	104.46	104.34	103.33	103.86	103.83	103.55	104.57	105.08	105.11	106.01	104.18	103.58	104.61	103.25	103.94	102.9	103.55	103.47	104.68	103.89	104.85	104.71	104.69
112.53	111.47	111.64	112.6	113.11	112.97	111.37	111.01	110.87	111.35	112.35	111.35	112.33	113.43	111.89	111.97	111.47	112.17	112.8	110.06	110.58	110.55	111.44	112.56	112.52	112.45	111.29	111.95	110.75	112.72	110.98	111.84	112.38	111.15	109.85	112.44	111.35	112.98	112.65	111.98	112.18	111.55	112.16	110.9	112.5	111.99	113.16	111.15	110.37	111.03
111.52	112.32	111.5	110.32	111.72	111.27	111.82	111.95	112.7	111.53	112.58	111.33	113.1	112.8	111.42	111.31	111.34	113.61	112.77	111.64	111.46	112.05	111.85	111.85	112.39	111.95	113.16	110.58	112.2	112.58	111.87	110.97	111.92	111.78	110.61	111.72	111.55	111.41	111.67	112.02	113.13	111.97	113.03	110.41	112.26	111.59	111.35	111.16	112.24	112.23
110.97	111.55	111.17	111.54	110.62	112.46	112.29	109.48	111.44	110.24	110.92	111.32	111.5	111.7	111.72	109.62	111.23	110.93	111.73	111.54	111.9	111.88	110.98	110.81	112.29	111.75	110.83	111.36	112.12	110.2	109.59	110.63	109.44	112.11	110.78	110.98	112.25	110.88	110.76	109.45	111.31	110.7	111.04	111.25	111.37	110.78	111.31	111.43	111.25	112.41
99.655	99.302	101.27	99.555	99.632	100.65	98.787	100.94	97.911	99.837	98.343	99.073	97.313	99.312	100.58	100.62	100.91	101.03	99.204	99.226	99.059	101.02	99.063	99.283	98.794	100.29	100.85	99.025	98.888	100.75	100.75	99.562	100.29	99.913	99.788	100.26	100.77	99.699	100.34	99.169	99.736	98.489	99.324	99.754	99.815	99.885	100.35	99.833	99.001	100.82
103.31	104.5	104.73	105.27	104.24	105.28	103.67	105.4	105.91	105.81	105.47	103.99	104.44	106.44	105.35	105.73	106.16	105.24	104.44	103.94	106.76	104.56	104.52	104.91	106.17	103.94	104.56	105.33	104.9	105.4	106.15	105.37	104.04	104.93	105.49	105.85	105.66	104.02	104.65	104.61	105.06	104.43	105.19	104.78	105.33	105.41	105.07	104.1	104.25	103.42
99.789	99.028	99.293	101.83	99.235	99.721	98.34	100.27	100.83	100.51	99.894	98.436	99.717	98.913	99.643	100.07	101.03	99.899	98.96	99.991	100.71	98.922	98.553	99.849	99.303	100.76	99.57	99.314	98.896	98.894	99.305	98.542	99.771	100.01	100.17	101.1	100.42	100.99	99.545	99.44	100.23	98.942	100.2	100.42	99.201	99.544	98.958	100.25	99.567	101.07
106.08	108.28	108.08	106.21	105.04	105.18	107.41	106.82	107.15	106.57	106.01	106.89	105.96	106.39	107.55	105.97	106.16	107.13	106.67	106.96	106.17	108.01	108.09	106.84	107.91	106.29	107.34	107.84	106.72	107.66	105.59	108.37	107.54	107.39	106.95	106.69	106.44	106.43	105.93	106.61	106.03	106.15	106.64	107.46	105.61	106.78	105.5	107.09	107.12	106.41
100.55	99.342	99.534	101.19	100.63	99.781	99.588	100.17	99.531	100.71	101.34	100.08	99.275	101.57	100.41	98.904	99.316	99.656	98.662	100.16	99.929	100.84	101.37	101.33	101.52	101.78	99.979	100.93	101.33	101.61	99.91	100.4	100.21	99.544	100.25	100.23	101.46	100.72	100.56	101.41	100.35	101.26	102.56	100.17	100.72	99.989	100.3	100.77	100.46	100.44
106.66	106.99	107.66	106.39	107.05	106.05	104.48	104.53	106.18	105.98	105.31	105.47	106.46	107.63	107.06	105.37	106.4	105.44	105.97	106.12	107.01	108.07	105.73	105.72	105.56	106.57	106.99	106.09	105.1	105.91	105.7	105.56	107.6	106.13	105.45	106.33	106.14	106.25	104.84	107.36	105.13	106.15	106.61	106.16	107.93	106.37	106.84	105.33	105.74	106.19
100.32	99.684	99.417	101.05	100.37	99.99	99.862	98.737	99.969	100.15	99.082	100.88	99.064	98.485	98.403	99.197	99.853	100.96	99.618	101.89	98.801	99.731	98.026	100.85	98.927	99.314	100.04	98.901	100.19	100.65	98.315	100.57	100.18	99.804	100.92	100.35	100.61	99.768	100.29	99.676	100.59	99.766	99.205	100.3	99.6	99.884	98.406	100.74	99.357	99.15
112.83	108.97	110.38	108.87	110.36	110.61	109.5	110.42	110.65	110.55	109	110.26	110.08	111.84	109.25	109.05	110.38	111.76	109.13	110.81	111.31	109.64	108.46	110.18	111.3	110.94	110.56	110.6	110.73	110.83	110.24	110.82	110.34	111.54	111.41	109	111.33	109.34	109.9	110.51	108.82	108.14	109.63	110.94	109.61	110.36	111.39	110.99	110.37	109.44
111.99	111.76	111.49	110.66	111.94	110.89	110.27	110.83	111.07	110.52	111.6	110.73	112.37	112.53	111.98	112.31	110.67	112.48	112.36	111.96	111.12	110.11	111.61	111.83	113.13	111.34	110.11	110.72	110.63	111	110.33	112.18	111.02	111.19	111.97	111.52	112.41	112.95	111.91	111.18	110.27	112.14	112.21	111.83	111.8	111.31	110.17	109.42	110.18	110.18
106.01	103.6	105.44	105.42	104.78	102.74	105.59	104.65	103.53	106.08	105.93	106.42	104.65	103.61	105.78	105.04	104	104.39	104.68	104.51	104.29	105.76	105.35	105.21	104.68	105.74	104.37	104.17	105.2	105.88	104.6	104.72	104.45	106.25	105.62	105.58	104.86	104.01	103.88	105.47	104.83	104.84	104.86	103.25	105.48	104.44	105.3	104.56	102.94	105.58
102.41	99.539	100.38	99.395	98.948	100.84	101.6	101.83	100.88	100.72	100.76	98.363	102.06	101.73	102.24	101.5	101.18	100.02	100.48	101.65	101	99.368	101.57	99.237	101.09	101.67	99.251	100.87	99.539	100.42	99.454	100.44	100.68	101.53	100.72	100.05	101.42	100.34	101.85	100.15	100.59	100.18	99.999	101.49	101.05	101.35	100.72	101.08	99.843	101.77
110.22	110.62	109.66	110.26	110.32	109.35	108.45	110.13	108.17	109.82	107.86	110.09	109.81	107.66	110.48	108.25	110.55	109.7	110.07	108.91	110.46	109.47	109.76	110.43	110.19	110.23	110.21	110.14	111.16	109.75	110.51	111.18	108.87	109.15	109.87	110.4	108.52	109.49	110	110.66	109.48	110.44	110.56	110.14	109.79	109.15	109.41	110.42	109.59	108.7
103.23	105.75	105.55	105.81	105.26	104.89	105.27	103.63	106.46	102.99	103.86	105.22	104.68	105.99	104.59	104.72	105.2	105.41	105.29	104.12	104.8	103.98	103.29	102.8	104.16	104.21	103.15	104.93	103.78	104.18	104.07	102.29	104.53	104.64	104.38	103.08	104.72	104.28	104.86	103.54	104.51	103.67	104.24	103.45	104.77	103.29	104.31	103.04	104.48	103.23
107.45	106.21	106.38	106.22	105.87	105.75	106.8	107.63	106.6	104.72	105.57	107.28	107.68	107.84	106.12	107.42	107.3	107.52	107.36	107.56	106.82	106.21	106.84	107.08	107.5	106.37	106.69	106.6	106.46	106.61	107.54	107.95	105.28	105.26	108.36	105.97	105.64	107.23	107.17	107.41	106.14	105.4	107.47	106.19	106.27	106.13	106.22	105.97	105.32	106.84
116.95	118.19	116.57	115.26	119	117.83	117.13	116.7	119.12	116.83	119.26	118.08	118.26	116.79	117.52	118.73	119.1	116.87	118.59	119.35	118.89	117.15	117.51	117.07	117.45	118.15	117.6	118.79	115.54	120	117.52	117.1	117.14	118.51	118.43	118.55	118.02	119.08	116.49	117.3	117.31	118.53	117.97	118.75	117.25	117.8	116.67	116.91	117.24	117.91
113.36	110.78	110.07	111.41	112.05	112.13	111.05	110.84	110.91	111.58	111.2	111.41	112.26	111.15	112.6	112.06	112.19	111.02	111.68	111.05	110.41	111.97	111.57	111.78	110.99	112.09	111.72	111.5	112.68	111.98	112.67	111.88	112.24	111.17	112.52	110.53	111.2	111.56	112.85	110.79	114.16	110.99	110.46	112.55	110.44	111.59	112.51	110.93	110.64	111.08
109.16	109.3	109.85	107.12	108.96	110.45	108.79	109.39	109.47	109.81	110.46	110.71	108.59	107.7	112.06	110.5	111.11	109.78	111.41	111.51	110.5	110.01	110.73	108.96	109.96	110.03	109.7	108.49	110.43	109.16	110.07	108.76	110.5	109.77	109.64	109.49	109.97	110.23	109.27	109.39	110.65	109.28	110.68	110.05	112.02	110.07	109.96	109.3	109.62	109.33
111.61	109.74	110.41	110.01	110.26	110.08	110.34	109.64	110.52	111.57	109.05	110.33	111.35	110.28	109.63	111.39	110.2	110.36	108.93	108.69	109.98	109.47	109.17	110.52	111.05	109.89	109.03	110.82	108.54	110.53	110.39	110.62	110.16	109.02	109.45	110.27	110.13	109.76	109.35	108.86	110.71	110.99	109.76	110.35	110.3	110.79	109.67	110.23	111.33	109.44
106.35	106.43	104.68	107.49	106.52	106.37	107.46	107.1	106.55	106.09	106.03	103.96	105.67	105.97	106.86	105.6	105.82	105.71	107.5	106.26	106.6	106.23	106.8	106.91	106.43	107.02	107.14	106.95	105.02	107.02	106.16	107.25	107.97	107.22	107.03	106.55	108.25	105.53	106.19	104.69	106.4	106.24	105.85	106.78	106.13	104.5	104.32	106.47	106.25	106.53
102.07	105.53	105.01	104.38	105.13	104.39	106.4	106.05	105.71	105.29	106.51	105.4	105.2	105.52	105.84	105.42	106.75	104.94	104.27	106.28	105.36	104.62	105.56	104.75	105.3	104.94	104.8	106.07	104.91	105.28	104.73	105.95	105.12	106.44	105.47	105.91	103.42	105.82	106.02	104.63	104.66	104.9	103.8	106.72	105.78	106.73	105.77	105.47	105.12	105.21
109.57	110.91	109.76	111.36	108.63	109.6	109.29	110.55	110.12	109.63	110.77	110.05	110.71	109.05	108.2	110.3	109.51	109.88	108.87	110.74	109.52	109.5	109.32	108.96	109.88	108.97	108.53	110.33	110.23	110.8	111.46	110.02	110.39	110.39	109.11	111.13	110.24	110.18	109.33	109.26	109.52	109.44	110.25	110.06	109.29	110.59	109.63	110.84	110.27	109.64
116.73	117.11	116.95	118.09	116.95	117.84	117.81	115.51	118.86	117.07	117.59	115.94	118.18	116.24	118.05	117.16	116.19	117.94	116.67	118.62	116.93	118.99	117.38	117.22	116.79	118.71	116.12	118.11	117.38	116.38	117.48	116.53	117.48	116.57	115.88	117.58	117.44	117.96	117.18	116.12	116.95	117.37	117.91	117.48	119.4	116.73	116.83	118.86	118.28	116.54
105.33	104.83	104.68	104.41	105.11	103.65	104.44	106.2	104.77	105.67	104.1	106.42	106.4	104.73	104.61	105.22	104.61	104.31	104.21	105.15	106.26	105.1	106.1	105.07	104.95	105.83	104.1	104.1	106.84	105.07	105.7	104.42	104.09	105.77	104.42	104.73	104.98	106.01	105.79	104.88	105.19	104.77	105.51	105.57	106.76	103.61	104.94	105.39	105.17	102.53
109.11	111.72	110.63	109.26	111.18	110.11	108	110.11	108.95	109.74	109.12	110.8	110.41	111.87	109.05	111.99	111.42	111.75	109.68	109.4	112.19	111.03	111	111.5	111.61	110.27	109.88	111.53	111.82	109.56	109.4	111.15	110.61	111.68	109.99	110.41	111.93	110.7	108.57	112.89	111.54	111.38	111.23	108.43	111.11	109.02	110.94	110.6	110.44	111.65
98.125	99.028	98.742	99.157	99.447	100.29	99.073	99.373	99.797	100.98	100.03	99.12	100.61	98.755	98.922	100.63	99.509	98.925	98.572	99.45	99.525	99.56	100.15	98.541	100.28	100.85	100.22	97.888	99.505	99.717	100.71	100.19	99.524	99.341	100.41	99.623	100.35	100.33	100.56	98.252	100.1	99.399	100.64	102.11	100.38	99.595	100.18	100.93	100.62	100.03
105.18	105.04	105.51	105.66	105.31	105.13	103.86	105.44	106.24	105.06	105.93	105.86	103.22	105.49	105.46	105.3	104.69	105.15	104.66	106.86	105.66	104.77	104.01	104.11	105.7	105.49	105.57	105.71	106.21	105.12	104.25	106.11	104.42	103.88	105.51	106.54	105.4	103.76	105.28	105.5	106.61	103.85	103.99	104.6	103.96	104.2	104.16	104.35	104.98	106.1
103.75	104.48	105.8	103.5	104.81	105.12	104.44	103.98	103.9	103.72	105.87	104.6	104.99	103.79	105.18	102.32	105.5	103.35	104.27	104.57	104.99	104.71	103.26	105.37	104.63	103.18	104.38	103.72	105.03	103.23	104.55	104.74	103.96	103.44	102.64	104.02	103.87	105.04	104.95	103.44	105.34	104.45	104.65	104.36	104.35	104.19	103.43	104.32	104.18	104.5
100.27	100.01	100.79	101.26	100.72	101.09	100.67	99.907	100.77	101	99.976	100.3	100.09	99.444	100.39	102.08	99.893	99.209	101.26	102.24	102.8	100.33	100.43	101.21	99.965	99.074	99.795	101.19	102.14	99.508	100.54	101.11	99.131	99.598	99.554	100.55	100.67	99.812	100.28	100.69	99.426	100.83	100.66	100.74	101.24	98.576	101.22	101.26	100.41	100.56
106.63	105.04	107.73	106.72	106.76	105.9	105.93	105.67	105.63	105.88	107.13	108.98	107.29	105.16	105.84	106.14	106.03	105.31	106.11	105.72	105.76	106.74	106.41	106.14	104.58	107.17	106.07	105.99	106.24	107.65	106.04	106.87	107.18	106.48	106.57	107.09	106.91	107.03	106.39	106.45	106.19	106.17	106.62	107.1	106.42	105.78	105.93	106.17	105.95	104.36
104.37	104.2	106.61	104.56	104.06	103.22	105.13	103.93	104.92	104.99	104.32	104.05	104.63	105.89	104.69	104.14	106.45	105.7	105.01	103.41	104.88	104.67	104.47	103.69	104.88	103.36	105.84	104.25	104.39	105.12	104.22	102.85	105.21	103.77	104.71	104.57	104.57	103.44	105.3	103.13	104.65	105.91	103.8	104.69	104.59	104.47	104.49	105.28	105.14	104.92
109.85	110.16	109.78	111.04	110.57	110.59	111.77	110.06	110.47	110.38	110.79	112.74	112.45	109.94	110.05	109.32	111.61	109.72	110.58	110.63	109.96	111.49	110.51	111.01	111.61	111.54	111.31	110.56	110.22	110.53	111.09	110.51	111.9	111.54	110.73	110.53	110.11	108.89	110.76	110.86	110.39	111.19	111.45	110.18	109.79	111.65	109.25	110.51	111.68	110.21
112.2	110.78	112.26	110.98	110.88	110.68	111.04	113.45	111.54	112.36	112.6	112.27	112.87	112.23	111.48	112.04	112.23	110.26	111.47	113.4	111.67	112.98	111.7	112.54	111.87	112.29	110.93	113.3	110.3	110.68	110.77	112.2	111.33	112.53	112.22	111.93	111.7	112.95	112.52	113.33	110.89	110.85	111.13	111.77	111.82	111.84	112.18	111.73	112.93	110.82
104.77	104.79	103.5	105.23	102.85	104.4	104.64	103.94	104.53	105.22	104.65	103.27	103.71	102.6	105.31	103.79	105.09	102.68	103.38	105.47	103.23	105.77	103.38	104.01	105.95	105.24	104	104.38	103.3	103.54	103.71	103.51	104.4	104.13	104.17	102.87	102.93	104.25	103.27	104.85	104.35	104.85	103.48	104.19	103.42	104.67	103.49	104.03	103.66	104.74
100.87	101.2	101.07	101.2	101.36	100.76	102.13	101.21	100.25	102.6	101.02	101.56	100.9	99.745	101.61	100.24	101.25	100.08	100.7	101.38	101.56	101.13	102.09	98.956	102.16	100.43	100.97	100.58	101.31	100.45	100.89	100.8	101.19	100.54	99.92	101.36	103.18	100.01	100.38	101.91	99.424	100.99	100.95	100.93	100.83	100.96	102.43	101.08	101.06	100.61
112.72	112.44	112.38	112.91	112.25	112.73	111.76	111.97	114	112.35	112.2	112.43	111.22	111.85	110.8	111.3	112.21	110.5	110.52	111.67	112.48	111.23	112.03	113.01	111.6	112.29	111.6	112.21	112.36	113.86	112.18	112.75	112.36	112.71	110.86	111.79	111.99	114.45	110.65	112.03	112.2	111.55	111.84	112.33	112.39	112.93	111.53	113.53	113.88	111.65
118.43	118.17	117.66	117.36	116.51	117.67	118.39	117	118.39	118.51	117.7	117.5	116.74	117.03	117.12	118.07	116.44	117.87	116.8	117.32	115.8	117.77	117.22	117.02	117.79	117.36	118.05	116.86	117.27	117.58	117.83	119.35	117.11	116.39	117.35	119.2	117.46	116.22	117.8	116.97	117.25	117.66	118.63	118.91	116.67	117.19	117.05	117.22	118	117.88
106.25	105.75	106.2	104.18	105.21	105.41	105.49	103.74	106.97	105.77	105.43	105.19	105.28	105.76	105.47	105.08	105.57	105.91	107.2	106.39	106.1	105.36	104.43	105.69	104.16	105.61	105.3	105.03	105.01	106.79	104.77	105.09	104.24	106.28	105.44	104.17	106.96	104.84	105.58	106.6	105.82	104.34	105.53	106.74	106.6	105.39	105.36	105.81	105.73	105.56
99.513	100.07	99.486	100.17	99.57	99.691	99.591	99.884	98.967	99.065	100.01	99.303	99.823	99.924	100.67	98.017	99.767	99.936	99.614	99.576	100.16	100.89	100.43	100.95	99.372	99.38	99.478	100.33	100.05	99.887	100.53	98.917	99.879	100.93	99.107	99.468	100.93	101.42	100.6	101.4	99.289	101.99	99.019	99.238	100.11	99.599	98.428	99.212	98.831	100.76
114.14	111.86	111.92	115.07	112.11	112.48	111.79	113.67	111.22	111.49	113.41	112.54	111.57	112.45	112.82	112.51	112.31	114.02	112.51	113.61	109.94	114	113.13	113.18	112.9	112.27	113.67	112.65	112.12	111.31	114	110.69	112.92	112.36	113.21	111.93	111.59	114.29	112.19	111.54	112.79	111.93	112.99	112.8	113.99	112.54	112.89	111.5	111.16	112.21
112.46	110.96	112.26	112.1	112.13	114.24	111.39	111.58	112.37	110.61	111.7	113.35	111.6	113.11	111.37	112.82	112.58	112.51	112.89	111.42	112.55	112.47	112.8	113.49	112.02	111.69	112.98	111.33	111.53	112.18	111.12	112.13	111.89	112.06	111.81	111.48	112.26	112.8	113.26	112.02	111.79	111.22	110.61	112.26	112.78	111.11	111.06	112.46	112.68	113.64
99.751	100.61	101.15	100.91	100.47	101.62	101.16	101.2	102.65	102.2	100.67	101.18	102.84	102.1	101.55	102.2	101.05	101.99	102.24	100.77	100.74	101.32	100.61	100.9	100.8	100.19	101.47	100.44	102.53	99.783	101.46	100.43	101.9	100.72	100.69	100.65	100.55	101.42	102.52	100.95	101.75	101.44	101.13	100.91	100.12	100.89	100.22	102.12	100.31	101.42
111.02	111.59	112.78	111.39	111.17	112.05	112.78	109.69	111.79	111.4	110.59	110.79	111.38	111.52	111.18	110.57	111.17	111.81	110.71	111.48	112.59	111.8	112.69	111.14	112.07	110.93	110.56	111.69	111.98	110.63	110.67	110.52	110.8	110.87	111.21	110.65	111.43	111.19	110.68	110.92	110.43	111.13	111.66	111.18	112.03	111.24	111.37	113.22	110.35	111.78
117.22	117.61	116.81	117.92	118.32	116.74	118.84	117.79	118.92	118.03	118.93	118.94	117.11	117.13	117.24	117.69	116.21	117.89	118.29	116.94	118.38	116.89	117.29	118.57	116.74	117.25	118.45	118.32	118.4	116.87	118.79	117.03	117.12	117.77	117.6	116.93	116.86	119.13	117.76	117.49	117.95	116.8	119.15	117.09	117.37	116.49	117.47	116.75	117.32	117.77
104.3	104.23	105.09	104.52	105.02	104.86	104.22	103.9	103.87	104.07	105.41	104.27	105.5	102.5	104.42	103.57	105.73	104.74	103.03	105.4	103.99	106.33	103.86	102.35	103.65	103.79	103.57	105.41	103.73	103.26	103.53	104.92	104.83	104.99	104.37	104.45	104.44	104.35	103.34	104.06	105.85	103.36	104.85	104.35	103.02	105.31	104.76	103.79	104.47	105.27
106.2	106.46	106.46	106.88	107.19	107.49	105.64	105.79	108.84	106.11	106.71	106.7	106.27	107.68	106.26	106.52	105.93	107.78	106.95	107.98	105.87	106.29	107.41	107.82	107.1	107.65	105.84	106.99	106.77	105.4	108.09	107.28	106.25	107.2	107.79	108.61	107.56	107.6	106.47	107.52	106.02	106.62	107.56	106.58	106.83	107.13	107.69	107.09	106.88	106.19
106.07	105.1	105.1	104.82	105.04	105.25	105.53	105.93	104.93	104.98	105.76	105.58	105.16	105.9	105.2	103.87	105.89	104.43	106.74	105.94	107.02	106.46	105.48	105.06	106.94	105.13	104.68	106.04	105.27	105.92	106.47	104.43	106.36	104.98	105.28	105.53	105.73	105.54	105.42	105.1	105.47	104.74	104.92	105.89	107.07	106.39	106.95	106.18	105.98	105.75
112.4	112.51	111.94	111.46	111.25	113.3	111.98	112.16	111.87	112.59	111.9	112.76	113.38	112.41	113.61	112.28	113.94	111.69	114.19	112.14	111.76	111.41	112.43	111.73	112.23	111.49	111.07	111.67	111.55	112.79	112.3	112.78	111.9	112.11	111.04	111.64	110.76	111.49	113.12	112.74	112.24	112.39	110.22	114.46	112.37	112.04	112.97	112.83	112.45	111.77
107.37	107.77	106.74	108.16	105.99	106.59	106.57	107.41	108	107.08	106.23	106.83	106.25	107.49	105.6	107.76	106.86	107.72	107.66	107.03	107.95	108.07	106.53	106.13	106.23	107.45	105.38	106.26	106.72	107.83	105.45	107.32	106.43	105.82	106.89	107.14	107.31	106.9	106.13	107.91	108.12	106.72	104.84	106.22	107.26	109.44	108.71	106.84	107.4	107.4
113	111.96	111.46	113.12	111.58	113.28	112.56	109.88	112.68	112.02	111.75	112.18	111.31	110.93	111.38	111.88	112.11	112.8	110.57	111.61	110.82	112.5	111.47	112.53	111.75	112.83	111.53	112.36	109.87	112.11	112.14	112.35	112.44	112.39	110.55	111.82	111.8	110.58	113.51	114.25	110.55	112.84	112.66	113.55	111.99	111.04	111.49	112.22	112.01	111.81
106.05	105.89	104.67	105.63	105.63	106.54	105.14	106.79	106.99	105.96	105.5	104.93	104.95	105.18	104.8	104.54	105.34	104.92	104.66	106.18	104.77	105.77	105.82	105.58	105.79	105.72	105.32	106.37	106.22	105.75	105.49	105.8	104.64	105.84	103.81	106.74	105.95	104.58	105.45	106.8	104.66	104.88	106.51	106.19	105.28	105.21	105.49	104.83	105.63	105.61
107.05	107.89	106.13	107.02	103.23	105.42	106.48	107.11	104.47	104.27	104.68	105.54	106.09	107.61	107.68	106.82	106.87	107.16	105.07	105.22	106.61	106.83	105.54	104.63	106.41	105.22	107.19	107.26	107.34	106.13	105.44	105.65	106.51	105.47	108.04	105.53	106.46	106.66	104.74	105.73	105.94	108.18	107.52	106.17	105.77	106.7	105.49	106.89	107.32	105.64
106.87	105.31	104.73	105.49	105.19	104.88	106.66	104.96	108.06	106.63	105.41	105.09	105.02	107.7	106.21	105.75	105.4	105.86	106.3	105.16	105.39	106.25	107.01	105.98	105.45	105.65	106.69	102.98	104.78	106.77	107	105.91	104.99	106.04	105.89	105.9	105.05	106.89	104.25	104.37	106.56	106.59	103.85	106.48	104.52	106.62	105.27	105.19	106.53	105.36
102.82	106.06	105.66	105.19	104.41	106.08	105.98	103.98	104.93	105.02	104.48	105.85	104.05	103.78	103.56	105.05	106.37	104.14	105.51	106.35	104.38	105.03	104.74	105.13	105.19	103.91	105.46	105.44	104.44	105.15	106.32	104.75	105.7	104.76	105.67	106.01	104.09	105.98	106.38	103.66	105.11	105.26	105.77	104.47	104.72	106	104.65	106.06	105.19	104.92
110.87	110.86	109.24	112.43	111.7	110.65	109.84	110.25	110.54	109.68	110.91	110.98	111.13	112.54	109.49	110.53	111.13	111.18	110.31	111.05	110.94	109.95	110.94	109.5	110.1	110.2	110.26	110.3	109.78	112.2	110.32	110.83	109.92	110.71	110.37	110.54	109.56	110.94	110.83	110.78	112.65	110.85	109.82	111.2	111.7	109.78	111.15	110.14	110.27	112.1
116.81	116.74	117.48	118.05	118.59	117.28	118.11	117.84	118.14	118.04	118.01	117.23	116.57	117.93	117.41	118.77	117.13	118.45	116.57	119.53	118.17	118.21	118.76	117.51	117.26	117.61	117.37	117.83	117.97	117.54	117.41	117.09	116.39	118.51	118.27	118.37	117.4	116.77	117.24	117.54	116.24	118.47	118.07	117.41	115.25	119.37	118.36	117.64	117.7	115.97
105.02	104.67	104.26	104.64	104.38	103.79	103.97	105.39	105.91	103.56	104.03	102.49	103.4	105.09	104.86	104.19	103.79	104.41	104.58	105.24	103.85	104.42	105.11	105.9	104.41	104.22	104.99	104.41	103.32	105.85	104.81	103.11	105.59	105.47	104.46	104.09	104.28	104.54	104.02	105.79	104.52	105.59	105.59	104.28	104.98	104.19	104.56	104.42	104.31	102.77
105.68	105.28	106.46	106.39	106.6	105.75	104.85	105.8	107.14	106.61	106.85	105.98	106.42	107.4	106.01	105.99	106.24	106.89	106.86	105.18	106.22	106.86	105.25	106.57	105.12	106.12	105.88	107.01	107.31	107.79	105.71	106.95	106.63	106.79	105.04	106.73	106.3	105.58	107.26	106.47	104.58	107	107.45	106	106.68	106.45	107.14	107.13	105.6	106.12
105.73	107.01	105.27	105.16	104.81	105.37	107.23	103.71	106.55	106.54	105.64	105.16	104.65	105.45	105.92	105.59	104.79	107.31	106.38	106.57	106.66	105.37	106.25	104.91	107.46	105.54	106.87	107.43	106.15	106.35	105.48	106.48	104.52	105.34	107.38	104.04	104.56	106.07	105.24	106.43	108.1	106.65	104.97	106.41	104.9	105.22	106.18	105.6	105.78	105.56
104.46	104.52	104.98	104.78	104.36	103.46	106.07	105.16	105.83	104.66	104.72	105.63	104.51	105.37	104.96	104.41	105.69	104.91	105.9	106.37	104.07	105.73	105.92	105.53	106.01	104.64	104.35	104.78	105.36	105.39	107.33	105.26	104.44	104.64	105.69	105.2	105.91	105.28	103.73	105.12	106.14	105.37	105.3	105.62	104.79	105.4	104.07	104.55	104.98	104.87
111.84	111.78	110.62	112.43	112.58	111.95	112.34	112.33	110.42	111.71	113.37	111.07	111.23	111.93	112.55	111.29	112.72	111.61	111.44	111.05	110.58	110.14	112.48	110.74	111.34	111.77	112.08	110.56	111.24	112.67	113.25	111.49	110.88	111.22	111.82	112	112.04	112.87	110.49	111.68	112.52	111.57	111.75	110.93	112	110.83	111.65	113.44	110.42	112.6
100.49	98.965	100.18	99.603	99.803	100.54	99.777	100.79	100.45	101.03	101.04	98.607	101.7	100.11	101.33	100.6	99.882	98.004	100.11	99.291	99.754	101.33	100.52	99.713	100.76	98.434	99.877	100.19	99.265	99.856	100.38	100.74	100.81	100.14	99.16	100.44	101.17	100.39	99.284	99.714	99.885	99.157	100.42	100.51	102.6	100.38	100.33	100.16	98.319	100.12
100.01	100.92	99.319	100.47	99.451	101.31	100.27	99.295	101.1	99.212	99.557	98.266	100.14	100.12	99.339	100.44	99.852	101.11	101	100.1	100.97	100.07	101.62	99.724	100.65	100.48	101.27	101.11	99.81	101.06	99.748	101.02	99.503	99.184	99.628	100.24	101.36	100.42	101.09	98.719	99.835	99.97	103.33	99.036	100.81	99.768	100.2	100.63	100.42	100.43
99.002	98.751	101.05	99.237	99.693	100.82	99.905	100.11	99.811	98.58	100.93	100.37	99.679	100.22	99.219	99.977	98.943	100	100.32	101.58	101.01	100.09	100.64	100.69	101.94	100.62	99.071	100.08	100.19	99.213	99.965	101.03	100.4	99.865	100.02	100.47	99.633	98.859	99.782	99.191	100.24	100.22	100.54	100.35	99.315	100.01	100.22	100.67	99.703	99.748
111	110.87	111.89	111.5	110.31	111.75	111.25	110.69	110.95	111.17	109.41	112.25	111.68	110.82	110.43	109.26	109.82	109.58	110.83	113.2	112.11	111.89	111.39	111.15	112.61	111.66	110.97	111.62	112.58	111.56	110.56	110.83	111.65	109.33	110.69	111.29	112	111.46	110.13	110.4	110.5	110.18	110.93	112.08	112.36	109.76	112	112.34	112.92	110.97
99.977	100.67	101.05	100.55	99.274	101.54	98.378	102.09	101.14	99.154	100.57	100.79	101.77	100.69	99.778	101.02	101.7	99.021	100.84	99.734	100.05	100.46	100.09	101	100.19	98.698	99.109	100.54	100.84	99.159	100.51	99.472	100.04	99.401	99.28	99.192	101.08	99.302	99.462	100.33	99.729	99.346	100.17	100.21	100.17	101.93	98.821	99.053	99.947	100.91
111.5	113.25	113.04	111.13	112.64	112.11	110.92	111.57	112	111.51	112.22	112.49	112.71	110.93	113.03	112.96	111.1	111.49	112.2	111.91	111.49	112.33	112.05	111.92	111.97	113.37	111.82	110.65	112.32	112.73	113.39	112.38	111.12	111.18	112.35	112.04	111.7	111.44	111.13	111.63	112.96	112.36	110.49	111.67	111.29	110.57	112.56	111.36	111.79	111.96
105.7	103.65	106.02	104.7	105.36	105.05	106.36	106.18	105.18	105.2	106.29	103.95	104.21	105.95	106.08	104.65	105.04	106.03	106.28	105.14	105.7	105.72	105.57	106.14	106.44	107.45	105.55	106.36	105.38	103.3	104.42	105.26	105.53	105.76	104.97	106.26	106.01	104.76	104.77	105.52	105.44	104.62	105.91	104.61	106.74	105.77	105.81	105.24	105.48	104.65
114.2	111.39	113.63	114.44	112.28	112.94	110.85	113	112.85	110.78	113.56	111.93	112.19	112	112.68	111.95	112.38	112.08	110.04	111.59	111.19	112.12	112.16	110.02	113.07	112.16	111.41	111.16	112.85	112.29	113.09	113.04	112.66	112.33	111.83	112.06	112.48	113.21	112.63	113.17	110.42	111.6	111.46	112.03	113.24	112.34	111.4	112.13	111.13	112.15
106.39	107	106.33	106.51	105.87	107.05	103.95	107.03	105.28	106.21	105.74	106.29	105.78	106.28	105.43	105.74	106.15	105.87	104.83	106.35	106.56	106.28	107.3	105.54	107.4	106.7	106.69	106.02	107.58	105.92	105.92	105.56	107.22	103.89	105.94	108.07	107.41	105.88	106.93	106.94	106.96	105.63	104.73	106.66	105.54	105.95	107.24	107.4	105.81	107.12
106.06	105.96	104.78	106.03	104.58	106.02	105.53	104.81	106.24	106.06	106.24	105.08	104.52	104.79	105.49	105.34	106.63	105.41	104.64	103.78	105.53	104.41	105.7	106.18	106.09	103.99	104.51	106.76	106.16	105.37	104.5	103.97	105.42	106.2	107.17	105.24	104.95	103.63	104.32	106.05	106.91	105.81	106.18	103.95	107.57	103.88	104.06	104.69	106.08	104.54
110.55	111.25	111.07	111.06	112.09	112.22	111.51	111.24	110.72	111.55	112.49	111.69	110.43	111.68	112.33	109.5	111.89	111.78	112.35	112.18	110.29	111.45	110.29	111.2	110.55	113.08	110.78	111.55	112.15	111.71	111.26	111.33	110.96	110.97	111.75	111.37	111.5	109.9	109.92	110.39	111.16	110.57	111.04	110.09	111.91	110.83	110.62	109.71	109.75	111.02
100.59	99.954	98.92	99.795	98.829	100.94	99.339	101.13	99.254	98.882	99.662	100.96	99.994	100.39	100.2	99.995	99.236	100.16	100.31	99.482	99.859	98.735	99.103	99.805	99.766	100.3	99.479	99.58	100.22	99.431	99.457	100.75	101.32	99.975	98.43	100.13	98.759	98.212	99.239	101.09	98.935	99.732	100.23	99.589	99.845	99.734	100.28	99.357	99.205	99.827
[truncated: 249 more rows]
[truncated: 150 more columns]
