# Supplementary material for: Genetic dissection of main and epistatic effects of QTL based on augmented triple test cross design
Source: PLoS One. 2017 Dec 14;12(12):e0189054. doi: 10.1371/journal.pone.0189054 (PMC5730204; doi:10.1371/journal.pone.0189054)
Supplement: S8 Supporting Information — (ZIP) [file pone.0189054.s008.zip › z4_1400_0.8_5.csv]

105.16	106.06	105.09	106.35	104.03	104.47	103.84	105.15	105.72	106.9	107.57	106.26	104.05	107.36	106.5	105.26	105.14	107.52	108.15	106.59	105.93	107.01	104.78	103.45	105.41	106.44	105.84	106.34	107.63	105.23	106.63	103.93	103.97	105.3	104.69	106.3	105.99	105.62	102.58	103.48	105.24	104.2	107.3	104.05	107.42	104.52	105.05	103.92	106.63	106.15
108.11	104.37	108.93	106.76	107.05	105.28	104.94	107.5	105.9	105.77	107.17	105.57	106.28	108.43	107.42	105.5	110.24	107.31	106.79	105.64	108.62	106.56	105.38	104.13	106.67	108.07	106.45	108.48	108.08	108.21	106.79	105.87	106.05	105.73	105.12	105.99	109.8	105.54	106.54	105.43	106.33	105.6	107.1	106.8	107.19	105.84	107.35	106.61	105.46	106.24
112.03	111.74	113.8	112.92	111.43	111.55	112.28	109.75	111.28	112.52	113.64	112.18	114.9	114.67	111.69	111.38	115.68	110.84	112.78	111.92	112.24	112.69	113.47	111.42	113.78	112.99	112.44	113	112.79	111.49	110.62	112.92	114.29	113.54	110.55	111.9	114.59	112.89	114.29	112.77	113.15	110.93	113.17	113.45	113.32	114.25	109.82	114.58	114.05	111.26
105.11	105.31	102.69	105.45	105.97	104.71	105.47	104.85	104.86	106.24	106.4	104.72	103.62	102.32	106.98	105.31	105.19	105.18	105.14	104.67	104.02	107.56	107.53	105.58	106.21	104.41	106.1	104.67	103.99	104.14	104.18	106.31	105.98	105.88	106.84	104.96	106.52	104.44	105.18	104.52	104.24	104.94	105.81	105.45	107.35	104.86	106.56	105.97	105.46	106.75
107.97	105.39	105.59	106.2	105.24	105.39	106.31	106.05	106.84	106.83	106.37	107.33	107.49	103.95	106.67	106.63	104.06	105.06	106.97	106.27	107.75	104.7	105.82	107.22	107.23	105.61	106.8	107.19	105.97	105.19	108.29	106.35	105.02	105.38	106.96	106.71	104.39	107.69	103.55	104.14	104.27	102.97	104.97	107.22	106.57	105.83	104.98	107.78	104.76	106.12
100.54	100.49	99.332	100.85	100.25	100.31	98.683	97.738	100.11	97.8	101.82	100.33	101.09	100.25	100.65	97.239	100.88	98.298	101.14	99.944	98.822	97.342	99.16	101.04	102.57	100.21	100.71	99.672	97.712	99.982	100.54	99.412	100.39	99.128	100.09	100.69	100.71	99.631	100.62	96.974	99.154	97.308	99.945	96.916	99.065	98.831	100.75	101.16	99.622	100.44
104.92	104.66	104.27	103.69	104.01	103.73	103.14	105.32	105.95	107.83	103.73	101.29	104.02	104.72	105.51	104.88	104.02	103.71	102.26	102.16	105.7	102.76	103.14	104.15	103.62	104.39	104.23	104.6	104.1	103.81	104.06	104.14	103.72	103.89	102.83	103.05	104.56	103.22	107.43	103.16	104.95	103.41	106.27	102.46	104.67	104.91	105.45	105.81	103.96	105.86
107.02	105.43	106.88	105.13	108.82	105.63	104.01	105.03	102.44	106.07	103.15	104.89	106.42	103.9	103.52	104.35	104.88	105.26	107.59	104	104.37	105.7	105.51	104.61	104.6	106.03	107.84	105.56	104.94	105.01	106.15	104.46	104.68	104.04	108.79	104.97	104.46	106.02	104.59	106.54	104.48	106.75	107.15	102.99	103.87	105.1	107.1	104.73	105.27	103.75
110.05	114.76	111.76	113.02	110.44	111.51	113.55	110.12	110.79	111.54	110.02	111.54	112.35	112.75	108.27	111.57	110.85	111.71	111.67	114.66	108.95	111.54	110	113.48	110.72	111.35	112.05	111.55	111.42	110.73	112.85	112.21	112.04	111.72	114.5	110.01	114.67	113.18	112.61	109.41	111.59	110.91	111.2	112	110.43	112.65	109.68	112.16	114.57	112.42
105.78	107.07	104.67	105.95	104.87	106.15	105.22	103.49	106.88	106.6	104.15	107.15	103.94	104.62	105.34	106.64	103.94	105.11	106.34	105.6	105.56	107.27	106.69	107.33	107.51	105.29	105.89	105.23	105.15	108.37	105.52	104.68	103.68	104.65	104.66	104.17	105.96	106.03	106.9	105.85	103.39	104.86	103.77	105.42	104.64	105.08	104.6	107.46	105.17	104.85
119.15	119.09	117.7	119.67	117.37	116.4	119.05	117.9	118.2	118.36	116.05	119.76	120.12	117.82	117.84	118.18	119.91	117.95	115.87	117.8	116.83	117.79	118.05	114.78	117.42	117.07	115.84	117.49	118.62	118.43	118.16	116.58	118.86	116.91	117.78	118.6	117.45	117.66	116.19	118.39	117.51	117.86	116.71	116.37	119.04	118.15	117.21	119.16	118.01	119.2
105.38	105.76	103.97	104.19	104.28	104.72	104.64	105.19	103.99	105.73	103.97	108.92	105.15	104.28	106.12	104.73	104.65	105.81	104.22	104.37	106.92	105.99	106.84	104.71	106.42	106.99	106.38	105.28	105.24	105.91	106.09	105.55	106.22	105.09	105.37	104.53	105.46	105.85	103.65	100.74	106.3	107.7	104.26	103.62	106.14	106.23	103.83	104.76	106.75	104.26
105.31	104.54	104.66	106.35	105.66	105.99	104.22	105.84	106.23	106.93	104.64	104.51	105.32	106.18	105.76	104.03	105.23	106.44	106.5	107.15	105.06	106.81	104.59	104.51	105.02	105.74	106.9	105.3	106.01	105.89	105.18	106.51	103.74	106.43	103.14	104.26	105.79	104.52	104.63	108.73	104.76	105.34	106.17	104.86	108.34	105.96	106.04	105.51	107.04	105.23
112.22	111.56	113	109.01	112.21	109.89	113.67	113.16	113.87	109.68	113.09	110.57	114.12	111.45	112.16	108.81	111.26	111.95	112.19	113.65	111.96	109.86	111.23	110.91	110.75	113.92	110.97	112.14	111.95	110.46	114.94	112.52	111.99	112.58	111	113.03	111.28	112.58	108.8	113.52	111.88	111.39	111.99	112.22	111.58	111.68	111.01	112.4	111.26	110.74
105.81	104.54	105.06	103.13	105.65	103.93	102.36	104	105.87	105.14	107.26	102.58	102.91	106.43	103.57	104.57	104.67	103.19	107.48	104.31	103.83	104.74	105.65	106.04	105.29	105.16	104	107.95	106.04	105.16	103.44	104.45	105.12	106.18	103.62	102.42	106.54	103.35	105.27	105.74	105.05	105.49	104.1	104.78	104.02	105.22	106.8	105.82	104.54	106.7
113.14	111.49	111.79	112.8	112.28	111.15	111.58	110.92	111.51	111.35	112.65	110.66	108	110.43	110.98	112.47	111.33	109.53	108.06	109.92	113.03	109.42	113.02	109.65	111.37	109.63	111.09	112.62	112.76	112.44	113.42	111.33	111.61	112.59	112.78	110.19	111.35	110.31	111.77	110.07	112.26	113.12	109.89	111.13	109.64	109.56	110.7	110.66	110.28	111.08
105.81	106.51	107.89	104.73	105.38	105.09	105.84	106.94	103.93	106.92	106.34	104.37	105.39	107.8	105.88	104.05	105.7	105.41	105.28	107.12	105.78	105.7	104.94	106.19	103.71	104.18	105.39	107.89	104.94	104.29	107.06	104.69	107.4	106.74	105.91	101.78	105.86	106.64	106.16	104.75	106.23	105.13	105.13	104.49	103.69	106.7	107.4	104.17	106.59	105.21
113.01	110	113.02	111.62	110.77	111.24	111.43	111.03	110.83	109.34	113.98	109.67	111.39	113.11	109.21	113.48	111.06	112.27	110.8	112.41	112.37	111.1	112.35	109.57	111.14	112.09	109.25	111.81	110.67	111.45	112.56	111.66	109.86	111.04	111.21	110.91	109.82	112.07	111.06	111.4	111.1	113.51	111.07	110.05	110.04	109.97	110.73	110.76	111.24	111.65
104.25	105.43	102.49	107.14	105.57	105.63	102.27	103.93	102.57	104.74	105.45	104.95	105.48	104.48	103.56	102.38	104.38	104.52	105.85	102.94	102.35	102.27	102.54	102.52	104.4	103.72	104.89	102.65	104.1	103.65	104.5	102.71	104.03	103.89	105.35	105.11	104.07	104.52	102.4	105.32	104.88	104.37	103.89	102.76	103.55	105.69	104.77	103.99	102.53	104.19
103.89	106.18	106.35	106.5	106.4	107.83	105.9	104.53	108.21	107.67	107.42	106.68	106.83	104.93	105.98	106.64	105.91	104.93	105.04	106.21	104.55	108.92	104.69	107.73	106.54	105.61	106.4	105.05	105.34	106.99	106.39	106.98	107.76	108.04	106.57	106.22	107.09	107.85	104.45	106.48	105.25	106.59	107.11	102.61	104.63	106.65	107.76	105.52	105.97	104.74
113.32	112.89	111.58	110.06	110.26	111.59	109.63	112.31	112.43	108.64	112.08	112	112.15	110.61	111.21	108.26	111.69	112.31	111.13	112.14	111.21	112.86	110.68	110.36	109.57	112.29	112.71	113.53	110.49	111.7	109.27	111.28	111.06	114.27	110.32	110.96	110.36	110.62	111.34	110.21	111.67	111.14	110.69	111.41	112.3	112.95	110.16	112.1	111.49	113.05
101.16	99.829	102.36	101.55	100.5	99.308	100.11	98.964	101.57	99.44	102.39	98.757	100.38	99.255	100.8	96.999	100.83	99.504	99.782	102.25	99.84	100.72	101.06	99.828	100.84	101.23	100.8	100.12	102.12	99.539	100.81	99.035	103.84	101.81	103.14	100.54	100.76	99.883	100.05	101.69	102.24	99.987	99.109	101.26	101.35	98.204	98.825	101.59	100.77	101.35
111.35	109.22	110.33	109.88	112.28	110.65	111.28	109.95	111.5	109.19	113.45	110.98	111.97	110.21	110.52	110.48	111.12	112.02	110.02	109.03	110.69	110.2	110.09	109.92	111.14	113.83	112.04	110.88	112.28	110.53	111.81	112	109.28	111.45	113.91	110.6	113.56	112.79	110.78	111.93	111.13	110.39	112.28	111.6	112.86	108.55	113.19	111.53	108.99	112.36
111.84	111.38	113.4	113.53	113.71	109.98	110.3	111.8	110.23	112.05	110.98	112.63	109.74	110.64	111.61	110.37	110.79	111.56	112.4	112.55	109.22	112.66	111.99	112.12	112.38	113.09	111.77	113.06	111.76	111.2	114.36	112.31	111.52	111.72	112.84	113.48	110.54	111.07	110.34	111.69	112.48	111.13	111.78	108.5	110.58	111.26	114.5	111.35	111.86	112.74
105.66	105.65	106.32	105.15	103.58	104.56	106.41	103.98	105.6	104.58	104.42	107.2	103.83	106.19	105.4	105.36	105.42	103.92	104.95	107.73	104.9	104.93	106.09	107.05	104.61	103.72	104.53	105.27	105.55	105.25	106.2	104.33	106.69	105.75	105.36	103.62	104.91	103.73	106.69	104.29	106.82	105.55	105.57	104.27	104.36	104.62	103.88	105.08	105.03	104.52
105.68	106.95	107.16	106.98	106.21	104.27	105.92	107.17	107.27	107.29	107.98	108.3	108.21	108.7	107.79	106.98	106.84	108.06	106.78	107.24	104.89	104.18	106.33	107.56	106.72	105.53	107.44	106.87	106.83	106.17	107.65	108.36	107.07	107.47	107.38	107.58	107.15	106.35	108.21	108.38	106.03	107.81	107.2	107.09	106.07	107.36	107.41	106.07	103.51	109.12
105.05	101.48	103.46	103.66	105.49	104.56	103.3	104.85	104.22	106.84	103.15	103.4	103.76	103.4	103.51	103.19	104.74	103.43	105.7	106.35	104.95	103.76	103.81	106.37	103.89	104.72	104.33	105.08	105.05	105.71	103.31	104.07	101.01	106.04	104.21	105.71	104.94	106.11	104.83	102.96	105.24	106.33	103.06	102.52	105.42	103.37	103.03	102.77	103.47	103.51
109.22	105.73	106.9	105.24	106.09	105.11	105.7	106.6	105.58	109.48	106.77	104.66	107.96	104.11	106.59	105.61	103.42	107.56	105.59	106.15	107.22	106.81	106.94	105.61	104.6	108.18	107.2	105.23	104.54	106.33	105.04	104.18	106.05	106.51	107	107.03	105.51	106.54	106.95	105.48	106.02	105.79	106.14	106.08	106.74	105.92	107.91	106.82	107.12	104.61
105.37	104.4	102.71	103.8	104.09	104.6	103.68	103.89	104.06	103.97	104.6	103.83	104.56	102.12	102.48	102.43	103.43	105.08	103.5	103.53	106.5	104.5	102.95	105.67	104.4	105.27	103.31	105.4	105.01	105.52	105.27	103.5	105.51	106.35	106.48	102.8	105.61	103.79	103.46	103.77	106.12	104.17	106.22	102.34	105.27	105.9	105.22	105.52	102.33	105.16
110.09	110.95	110.6	108.53	111.99	112.65	110.31	107.98	111.69	110.83	109.46	109.08	109.06	110.74	109.91	111.41	112.59	109.04	108.83	108.76	111.18	110.64	109.98	110.67	109.29	110.11	110.5	111.37	108.85	111.32	111.57	108.86	109.05	108.32	109.72	108.68	109.61	108.4	108.34	110.06	109.59	106.8	109.97	109.36	109.36	107.32	106.9	109.61	107.93	109.6
110.47	114.61	111.69	111.38	111.33	112.05	113.88	110.46	111.35	108.19	112.01	111.02	112.64	111.02	112.74	112.04	113.06	111.59	112.05	112.8	111.97	113.39	110.74	111.9	112.59	111.51	109.85	112.47	110.97	112.59	113.26	111.21	112.27	113.49	111.76	110.85	111.08	111.65	108.59	111.15	113.69	111.63	115.66	111.58	112.66	111.53	108.8	110.84	110.95	113.71
104.63	105.94	103.91	103.33	104.62	105.24	104.81	105.89	104.31	103.6	105.68	104.24	106.65	104.93	103.17	105.78	106.4	106.41	107.61	104.18	102.89	106.85	105.13	103.9	104.01	106.27	103.84	104.92	106.3	104.7	105.03	106.47	106.63	102.55	106.13	103.91	104.3	101.91	105.02	104.22	105.22	108.39	105.37	106.25	106.99	105.27	104.91	105.57	103.62	107.08
104.67	105.14	104.64	106.48	103.64	107.3	102.18	102.48	108.14	105.14	104.25	104.04	104.17	102.53	104.82	105.71	103.5	105.19	104.27	103.22	104.74	106.31	103.18	105.37	106.3	105.23	105.82	105.32	106.08	104.2	107.1	104.38	105.08	106.34	104.18	103.54	104.78	105.58	105.64	104.36	105.6	103.22	103	105.4	104.59	102.97	105.71	105.66	104.73	105.44
107.46	103.73	103.93	104.4	103.19	104.64	104.29	103.77	102.67	104.05	102.94	105.58	104.78	104.79	104.35	102.62	101.93	105.2	103.84	102.95	103.69	106.47	105.12	104.68	103.57	103.86	104.47	105.77	104.11	105.03	104.18	103.91	104.26	105.22	105.16	104.3	101.94	104.78	104.22	102.51	102.36	104.79	103.48	103.27	104.98	104.58	103.98	104.88	104.32	105.25
107	108.39	107.51	105.91	106.97	109.54	105.38	105.83	107.67	108.04	107.93	104.17	107.22	109.09	106	105.63	105.85	107.01	107.78	107.44	106.23	104.98	105.78	106.39	109.22	107.16	106.83	108.19	107.02	108.92	105.09	106.37	107.34	106.08	108.64	107.44	105.77	107.84	105.59	106.84	106.39	104.33	106.13	107.29	106.7	104.31	109.45	107.19	105.86	104.44
101.8	99.706	99.958	102.08	99.022	101.44	98.533	100.1	105.51	101.99	102.89	102.28	100.08	99.172	99.248	101.55	100.67	100.08	103.21	98.282	101.98	100.04	99.91	101.03	98.704	99.845	101.59	99.857	99.815	101.36	101.79	99.938	98.763	96.713	101.35	100.76	101.77	101.3	99.992	100.13	100.07	99.276	102.44	101.38	101.51	102.01	102.22	101.68	100.14	102.31
100.29	100.69	101.36	99.887	100.98	101.07	98.817	100.28	100.12	99.453	100.3	99.911	99.793	99.704	98.489	101.15	97.102	99.903	100.85	97.925	97.125	96.966	98.542	98.655	99.667	100.92	101.38	100.98	98.591	102.31	99.352	98.826	99.883	99.407	98.456	98.58	99.505	100.6	99.5	98.446	100.46	98.582	98.177	101.46	99.52	100.51	100.21	99.095	97.07	100.43
104.7	106.89	105.96	104.76	106.36	104.43	104.67	103.49	106.56	107.91	102.24	104.27	107.43	103.83	103.96	105.99	107.32	104.95	105.19	105.15	105.06	105.77	105.65	105.59	105.85	107.34	104.6	106	105.82	104.82	105.68	105.42	107.34	104.79	102.46	105	106.29	106.65	104.34	106.19	105.21	103.3	103.07	105.61	106.33	106.02	102.63	106.16	108.29	103.14
107.29	106.97	105.56	104.37	105.25	107.38	107.62	104.98	106.7	106.14	105.09	106.4	108.13	105.56	107.23	105.73	105.8	107.67	104.76	105.41	105.77	105.17	107.42	108.34	105.18	107.77	106.12	105.66	106.82	107.4	108.89	107.02	105.88	107.28	105.86	106.2	104.71	106.32	104.83	107.52	106.98	107.07	107.5	105.93	105.32	104.64	105.04	105.31	105.93	106.39
105.68	106.66	105.5	106.66	105.48	107.97	107.92	105.04	106.4	107.36	107.28	107.69	108.3	106.89	108.32	106.12	107.65	107.42	104.92	106.69	106.6	107.46	104.97	106.65	108.96	107.05	106.54	108.23	106.52	106.23	107.23	107.33	103.03	108.1	106.15	107.62	104.97	106.27	107.26	107.21	105.16	107.22	107.54	105.79	105.13	107.25	106.98	107.12	105.7	106.71
105.15	105.3	104.25	104.06	105.1	102.06	102.95	103.19	105	105.08	104.86	105.31	105.36	104.24	102.87	103	105.75	103.19	104.62	102.78	104.18	107.73	106.78	105.02	104.87	104.43	105.45	103.65	105.45	105.26	104.23	104.47	103.94	103.17	104.15	104.44	104.39	106.37	104.68	105.16	103.26	102.15	105.27	103.35	102.83	103.01	105.75	105.15	104.95	103.29
112.25	110.78	112.96	111.24	110.67	110.73	110.44	111.08	110.29	111.65	109.12	108.74	110.93	110.87	112.4	111.32	110.2	111.87	111.43	110.59	108.74	110.17	112	110.65	112.55	110.42	110.55	110.65	112.47	112.94	110	109.97	110.03	112.57	110.99	108.16	112.03	112.05	111.75	110.48	112.51	111.18	112.96	107.77	110.44	112.47	110.09	109.46	109.03	110.87
107.13	106.6	104.08	108.25	106.83	107.27	106.15	106.02	105.44	105.83	107.06	106.03	107.01	104.81	108.26	104.49	108.75	105.62	104.76	107.81	106.57	107.3	108.14	106.73	109.09	108.96	108.35	107.96	106.24	107.15	106.04	107.32	106.59	106.27	104.94	106.14	105.25	106.55	104.04	107.54	106.07	106.7	107.86	108.01	105.08	107.37	105.38	104.66	105.74	106.66
106.36	104.7	105.72	103.88	103.86	107.06	105.18	106.99	107.03	106.26	104.11	104.96	104.65	105.16	105.56	107.38	105.76	104.98	105.83	106.31	104.65	105.88	106.11	104.56	107.29	105.99	105.97	105.98	107.47	107.59	105.76	104.95	106.19	105.29	106.36	105.36	106.58	104.5	106.16	105.57	106.48	102.32	105.86	105.83	104.96	108.01	104.81	104.06	106.01	105.32
110.23	111.54	112.2	108.96	110.75	108.87	113.02	110.52	108.77	108.75	110.51	112.76	108.87	111.12	109.65	109.76	112.43	111.71	111.28	110.26	110.21	108.8	111.41	111.37	109.64	110.77	111.46	109.98	110.98	110.9	110.76	111.4	111.15	110.04	110.03	110.77	110.69	113.34	113.27	111.48	109.74	111.3	109.25	111.34	110.97	109.94	109.98	111.32	110.64	111.85
112.71	113.32	111.99	111.07	110.75	111.29	113.41	111	109.88	112.23	108.64	111.5	111.43	109.35	111.86	113.27	111.43	113.57	111.77	108.53	109.63	110.5	111.25	110.89	112.06	111.26	112.35	113.72	111.28	111.08	111.48	111.16	109.05	108.98	110.29	111.83	111.69	111.77	111.57	110.16	111.5	111.51	112.94	110.09	112.25	111.35	110.44	112.68	112.24	110.19
104.05	105.5	107.27	106.68	104.04	107.02	105.48	107.76	103.4	105.77	105.75	107.21	104.72	105.58	105.62	105.92	106.42	105.94	105.22	106.07	107.82	103.39	105.59	104.53	106.21	106.65	107.17	106.01	106.7	105.25	107.39	103.39	107.52	105.8	105.86	105.98	106.16	107.58	104.62	107	105.52	105.86	103.72	105.94	105.73	108.54	104.85	105.88	108.06	104.2
104.59	105.96	104.93	106.7	106.86	107.15	105.15	105.92	104.34	105.21	109.05	106.1	104.77	104.56	105.69	104.76	106.16	105.57	105.89	105.55	109.33	105.33	105.56	107.65	105.78	105.57	104.68	103.92	104.95	105.82	105.46	103.6	105.38	106.14	105.54	107.68	105.34	106.4	104.19	106.39	105.06	106.56	105.17	103.92	104.96	108.01	106.25	107.35	106.32	104.02
110.1	110.41	110.31	108.67	113.48	109.28	112.57	109.8	111.78	111.66	111.43	111.69	108.45	112.34	111.45	110.71	110.99	112.26	110.12	112.53	111.25	113.6	111.72	110.53	112.38	109.25	112.78	110.8	113.56	110.46	109.11	110.58	111.43	112.72	110.05	112.82	112.54	111.36	110.68	108.61	112.95	112.04	111.7	111.88	110.81	111.04	112.05	109.03	110.92	112.02
119.36	118.26	115.42	118.91	115.68	114.79	120.15	116.72	114.94	118.21	116.69	117.48	119.27	117.6	118.66	119.37	118.57	119.03	118.13	118.6	117.16	118.24	115.58	118.53	116.08	117.98	118.84	116.03	117.19	119.56	116.92	118.67	120.02	117.54	116.86	117.48	119.73	116.79	119.69	118.29	117.31	118.71	116.94	116	115.2	118.38	117.67	115.97	117.48	119.07
111.12	106.14	105.76	106.47	107.91	106.91	106.84	107.88	105.36	105.28	106.45	107.98	103.84	106.14	106.43	106.89	106.74	104.8	107.63	104.8	106.36	103.55	108.16	106.95	106.86	104.36	108.19	108.23	105.61	104.83	105.17	106.96	105.45	107.23	104.03	106.99	106.06	107.34	104.1	108	105.52	105.52	105.95	107.22	103.9	107.81	107.62	106.8	106.95	106.3
106.53	110	106.77	105.73	103.59	106.58	105.3	108.65	106.15	106.16	106.87	107.74	105.82	105.07	106.67	105.17	106.25	107.76	105.96	105.56	108.29	105.35	105.28	105.8	106.14	106.79	107.19	104.77	108.08	107.8	106.74	107.48	108.09	105.64	107.12	106.78	109.04	106.86	106.9	107.01	106.63	108.85	108.27	107.28	106.32	107.59	108.34	108.61	105.86	106.68
112.16	108.93	111.76	110.19	111.35	111.32	111.32	110.68	111.49	112.72	112.59	111.55	111.01	110.36	111.54	112.02	112.63	110.91	110.82	112.39	112.47	113.11	111.73	112.25	111.41	114.45	111.47	110.84	111.52	111.26	110.73	108.39	111.74	112.07	109.76	110.97	111.18	110.57	110.96	111.44	111.93	110.51	111.35	107.05	113.62	110.51	112.22	112.76	112.19	109.5
111.41	109.69	112.31	110.35	111.21	111.78	111.57	111.6	111.76	112.27	110.92	113.6	113.89	110.82	110.11	113.92	111.6	111.82	108.88	114.56	110.85	111.16	111.41	110.69	112.78	111.14	112.79	113.06	110.3	112.62	114.77	111.3	109.57	113.53	113.4	111.73	112.39	112.29	111.92	113.73	111.3	111.42	112.4	110.02	112.14	111.77	113.32	110.57	112.23	109.9
106.63	105.46	103.71	107.49	107.92	107.58	107.62	107.8	105.54	107.06	105.04	106.06	105.21	107.16	106.8	106.83	106.97	108.91	106.24	104.89	107.62	108.29	106.22	106.82	107.04	108.06	106.96	108.06	106.46	108.43	107.12	106.1	108.83	106.27	109.06	106.46	104.62	106.31	105.27	106.75	104.83	105.67	108.33	107.65	105.59	109.77	106.51	105.42	106.79	108.37
110.98	111.19	110.02	112.08	110.65	110.01	111.08	113.06	111.94	113.21	110.36	110.7	110.68	113.12	111.34	112.81	111.32	110.82	109.59	112.86	111.06	110.85	113.34	112.05	109.22	112.39	110.23	113.07	113.33	111.8	109.57	111.58	110.8	111.76	109.86	111.18	112.28	110.64	110.74	113.35	111.94	110.62	112.45	109.4	108.71	112.92	111.83	114.01	110.49	108.79
104.94	106.7	107.06	105.37	104.93	106.35	106	104.48	104.04	105.97	107.87	107.5	102.89	104.11	104.6	104.83	104.73	108.22	104.89	106.73	107.88	105.92	106.24	105.61	104.47	104.1	104.23	105.69	105.85	104.38	105.47	106.54	105.4	105.56	105.1	106.98	105.49	104.71	106.36	106.54	105.13	106.76	103.94	104.64	105.46	106.84	107.2	103.74	107.81	104.23
112.69	109.76	111.5	111.03	109.83	110.51	109.28	109.95	110.58	111.7	110.51	110.22	111.68	109.38	109.91	112.11	110.81	111.67	113.72	109.42	109.6	114.5	111.23	110.57	111.85	112.8	108.8	111.64	112.11	110.91	110.87	112.08	110.86	110.2	109.04	108.62	111.63	112.71	112.1	113.08	110.6	111.18	111.15	113.22	110.24	110.62	111.04	110.8	111.49	110.3
104.62	106.54	104.63	106.9	105.49	107.12	105.59	105.8	104.11	104.13	107.22	106.25	105.63	104.87	104.84	104.41	105.71	104.81	104.66	109.61	105.99	104.78	106.28	102.83	105.99	105.03	106.04	107.36	107.67	106.94	104.37	104.41	103.69	104.24	104.45	104.54	107	107.13	105.18	106.12	105.94	103.86	106.79	106.61	107.29	105.46	103.8	104.95	104.65	105.33
106.98	107.4	105.03	106.57	106.37	107.18	110.14	106.9	103.83	103.8	108.24	107.31	106.36	106.85	106.51	105.36	106.79	107.17	105.85	107.72	108.82	108.53	104.83	106.61	105.76	106.07	107.8	107.04	104.03	106.08	105.85	106.35	103.17	106.44	106.92	106.35	107.41	105.46	106.25	104.47	105.69	105.13	105.82	107.72	105.07	106.91	105.54	107.31	105.48	106.38
100.44	100.74	101.43	101.13	103.13	102.47	100.84	99.675	99.998	99.708	98.505	97.781	100.57	98.224	100.35	99.686	101.1	100.4	99.072	98.734	100.87	98.284	99.603	99.42	100.19	99.56	99.115	100.38	100.72	100.45	100.19	100.24	100.93	99.66	100.02	100.88	99.459	101.73	100.08	100.01	102.08	100.97	99.979	101.41	98.806	100.37	101.07	98.508	100.62	101.14
105.51	105.29	103.8	105.72	106.48	105.33	103.3	105.35	107.11	107.05	106.5	106.43	106.77	104.68	106.55	106.19	104.85	105.42	103.24	106.82	105.67	104.37	106.89	103.39	107.21	105	107.27	104.98	104.42	104.41	106.38	105.73	104.78	105.21	107.25	104.54	104.68	104.99	107.26	108.05	105.96	106.15	106.17	105.18	104.66	105.1	105.99	106.06	106.51	105.39
113.71	106.85	111.13	109.81	110.51	111.86	109.97	109.7	111.33	113.07	112.44	111.81	109.98	109.37	109.3	109.68	107.81	111.94	111.64	111.55	110.34	107.83	111	108.5	109.83	109.52	108.28	111.62	111.53	110.11	112.16	110.17	109	110.11	110.87	109.95	109.66	110.51	109.99	110.13	110.84	111.04	112.29	109.93	110.7	110.87	109.49	112.68	109.38	111.1
110.96	111.75	110.31	110.64	109.26	112.16	111.66	110.92	110.53	114.16	110.89	110.94	110.59	109.77	109.32	109.77	110.21	112.04	112.5	110.42	112.64	113.08	109.59	110.66	112.02	112	110.87	111.03	109.55	113.16	110.43	110.98	111.66	111.33	109.03	111.03	111.4	111.22	112.03	111.43	110.25	112.81	112.72	113.18	111.15	111.03	112.7	110.63	109.83	111.2
104.45	106.37	104.35	106.44	104.43	104.1	106.48	107.6	105.14	105.72	104.32	105.12	105.47	105.45	107.52	106.22	107.33	104.74	105.01	107.18	105.53	106.83	105.11	106.56	106.13	104.3	104.98	106.94	107.37	104.64	105.98	106.04	104.23	106.01	107.87	104.9	105.33	106.15	106.48	104.56	107.12	107.47	105.93	105.83	103.37	106.43	104.78	105.42	104.66	106.52
109.41	112.4	113.86	110.92	113.44	111.74	112.1	112.89	112.47	112.66	110.84	113.3	113.3	111.91	112.32	109.54	110.6	112.96	111.57	113.32	111.4	112.55	110.63	111.62	112.37	109.6	111.41	112.48	111.22	111.83	113.35	110	112.5	111.36	113.62	114.47	111.77	113.4	109.94	110.53	112.21	110.71	115.49	112.72	111.57	112.96	110.96	111.57	111.69	110.72
105.47	104.64	106.23	106.1	103.63	105.75	104.43	106.8	105.09	106.83	105.92	105.44	104.85	106.21	106.53	106.53	104.19	106.51	108.26	105.61	105.95	106.44	105.22	102.8	104.84	106.53	105.48	105.64	104.83	105.1	105.16	105.46	102.6	102.36	106.66	105.44	107.09	105.02	106.39	104.11	105.53	105.08	105.1	106.04	106.56	102.2	105.29	104.73	104.71	107.59
106.42	106.73	105.87	106.82	104.52	104.66	105.3	105.33	108.66	106.49	108.29	104.14	108.35	106.44	103.63	104.88	105.16	106.57	105.71	107.09	105.95	106.19	105.33	104.06	105.19	105.09	105.38	106.52	106.07	105.76	104.67	105.73	107.01	105.83	105.94	104.33	106.11	104.8	105.15	105.85	106.55	104.43	104.48	107.28	104.42	104.51	106.15	107.13	106.97	104.57
105.21	105.89	106.24	105.37	107.36	107.85	107.65	105.38	105.69	105.81	103.91	105.53	104.19	106.8	104.3	106.11	105.43	104.5	104.71	107.76	107.14	105.07	107.81	106.25	106.34	106.2	106.85	106.49	106.1	105.1	105.32	106.19	106.7	104.58	107.38	107.23	107.34	105.36	105.76	105.5	105.27	103	106.97	104.96	106.07	107.2	103.57	106.99	105.8	105.18
108.53	104.93	106.28	104.39	105.73	106.1	104.95	104.05	106.89	106.74	107.21	106.41	104.12	108.12	106.71	104.33	106.01	106.05	105.19	107.41	102.46	105.45	106.43	105.32	106.67	105.62	107.57	107.83	106.03	106.67	104.04	104.78	104.9	106.98	106.39	106.15	107.68	105.77	106.95	106.77	104.9	105.61	105.93	107.53	104.14	104.86	104.42	105.52	108.42	106.34
105.62	106.25	106.77	105.63	103.29	106.81	106.72	104.57	104.27	105.55	106.14	106.39	105.66	104.18	103.88	105.22	103.58	105.73	104.95	105.52	104.02	107.03	104.62	106.38	106.96	106.38	104.73	104.3	105.11	106.67	105.62	106.33	102.74	105.5	104.35	103.95	106.24	106.41	103.96	106.94	105.72	104.86	105.74	103.27	105.34	104.42	105.33	105.11	107.07	104.07
105.66	106.91	104.97	104.68	108.14	105.02	106.18	107.93	105.86	104.26	105.96	104.66	104.82	103.18	103.96	104.42	108.82	105.07	104.47	105.71	104.82	107.69	106.55	104.13	104.61	107.25	104.98	106.42	108.19	107.1	102.32	105.51	105.35	104.96	105.95	105.62	106.7	104.62	105.13	102.75	104.01	106.11	103.65	105.52	105.08	107.4	106.75	107.74	106.99	105.54
109.06	111.25	110.97	108.78	109.33	110.02	109.12	109.09	110.01	110.25	112.89	111.49	110.29	109.52	109.71	111.66	110.97	109.74	109.13	110.27	108.33	111.82	109.31	112.38	110.59	109.84	111.09	111.45	110.44	111.44	108.09	108.96	109.65	108.54	109.33	109.9	109.76	110.86	110.52	110.75	112.05	109.79	108.16	110.31	111.46	109.34	110.38	110.42	108.2	110.07
112.73	109.76	109.01	111.93	110.04	109.68	109.5	110.8	111.88	109.83	112.65	109.81	110.36	110.3	110.28	110.8	111.03	112.75	109.66	111.62	113.1	110.74	109.04	110.24	111.28	112.96	111.12	112.77	112.1	110.52	110.84	111.61	108.41	110.57	110.98	111.31	111.65	108.87	111.94	110.94	111.79	111.88	112.74	108.16	111.07	109.65	110.39	110.97	110.4	110.26
111.45	110.62	110.44	112.37	111.35	113.36	110.21	110.9	110.76	112.09	109.79	111.6	112.63	113.87	110.13	111.86	111.44	111.88	112.28	112.04	111.12	112.42	112.56	112.45	113.51	111.72	111.8	112.63	113.65	112.56	109.16	113.98	112.05	110.14	111.22	111.29	111.92	113.81	112.86	110.68	111.19	112.98	112.48	112.82	111.83	114.58	111.74	111.38	113.24	111.62
106.4	107.73	104.92	104.43	108.6	107.98	105.96	107.29	106.1	104.69	108.6	106.72	106.41	108.01	107.18	105.07	107.64	106.77	105.06	106.92	104.43	105.53	107.32	106.52	106.84	108.67	104.76	108.18	106.32	107.04	107.75	105.83	106.43	105.59	104.45	106.16	103.75	104.42	107.42	106.39	104.71	106.52	103.8	106.2	105.57	108.77	104.79	106.88	106.6	107.03
106.07	105.09	105.91	107.72	105.46	105.48	105.12	104.25	106.34	105.19	107.14	105.9	105.73	107.72	106.45	105.28	106.98	106.38	104.98	106.49	104.33	104.69	106.43	104.88	105.67	105.24	105.97	107.41	104.75	105.14	104.77	106.82	107.56	104.65	105.96	105.59	104.65	104.99	108.58	105.68	104.87	104.32	105.68	106.89	107.79	105.05	106.92	107.43	105.39	106.37
98.161	97.878	101.17	98.663	99.568	97.915	100.94	98.3	98.212	99.972	100.72	99.03	99.863	101.08	97.896	99.838	98.348	101.84	100.09	99.814	100.66	100.65	99.339	99.881	100.05	99.009	97.465	99.753	100.86	99.729	97.815	100.18	99.683	103.05	97.946	98.762	98.491	99.885	99.784	99.83	100.91	98.511	98.725	97.5	100.63	98.458	100.07	100.39	100.8	99.566
105.13	105.1	106	106.05	105.2	103.61	106.83	107.03	105.41	102.83	104.59	108.1	106.64	105.3	106.79	107.26	105.47	104.87	105.76	106.95	102.73	108.13	105.89	103.38	105.02	104.78	108.11	105.37	103.96	105.89	105.08	105.48	106.93	105.27	105.77	106.59	105.14	105.02	106.29	105.81	106.73	104.25	105.82	104.41	106.29	106.42	106.44	104.76	104.75	105.05
104.19	104.09	104.37	103.48	104.6	105.91	104.26	107.45	104.74	105.43	105.11	103.12	105.83	104.59	107.49	104.64	108.09	103.94	106	105.04	104.14	106.77	103.44	105.7	104.33	104.96	104.26	102.25	105.85	103.21	106.55	104.14	107.49	106.17	104.46	103.68	104.11	105.18	105.83	106.74	106.52	104.82	106.5	104.41	108.15	106.41	105.2	104.39	104.57	103.53
104.75	104.49	105.57	103.23	104.88	104.32	106.18	107.29	105.39	105.77	106.83	103.87	107.17	107.58	105.26	104.91	104.78	105.36	106.98	107.05	106.56	107.05	106.57	104.69	105.99	104.53	107.38	106.27	105.06	102.61	105.35	105.54	104.42	105.04	104.69	103.89	103.53	104.41	105.99	105.24	103.52	105.89	106.13	105.2	103.85	106.71	105.14	106.3	102.25	104.16
114.26	116.65	116.89	115.64	114.21	115.9	116.96	117.63	117.44	116.18	116.58	116.11	114.31	114.89	116.56	115.6	116.52	116.34	115.6	117.72	116.83	114.96	117.54	116.02	112.91	117.33	119.98	116.2	116.72	116.45	118.93	116.17	114.84	113.5	117	117.71	117.23	117.52	115.5	114.53	116.91	116.76	115.79	118.7	116.27	115.52	116.35	117.17	116.48	115.55
103.34	104.01	103.34	104.33	106.09	104.56	105.02	105.45	105.88	102.59	105.26	105.72	106.1	103.23	106.33	105.19	106.32	103.92	105.51	106.1	106.21	103.23	107.2	105.72	104	106.55	104.54	105.03	104.9	107.2	103.89	105.66	104.1	107.39	104.59	106.87	104.73	108.54	105.48	105.22	107.07	105.73	105.48	105.2	104.85	105.78	104.19	104.74	107.7	104.59
106.39	107.43	102.39	106.24	103.86	103.58	104.57	102.97	107.67	107.38	105.2	103.54	106.22	107.05	104.7	106.28	105.71	106.12	107.68	104.83	105.17	105.01	107.45	102.77	107.95	106.88	107.11	104.77	104.44	104.7	106.06	104.12	106.16	104.29	106.8	104.22	103.64	104.79	105.13	104.47	104.49	105.8	104.51	107.14	107.6	105.14	105.99	105.38	105.63	105.85
111.46	110.68	110.85	111.47	110.33	110.92	108.49	109.97	111.31	111.3	110.76	111.86	111.74	107.53	110.74	111.37	110.64	113.17	112.52	114.16	108.99	110.42	110.11	109.58	110.11	110.89	111.69	112.96	112.24	110	112.38	112.08	112.15	112.56	110.56	111.88	111.01	111.24	108.72	111.46	110.05	112.52	112.86	111.91	110.38	113.31	112.47	112.57	110.69	112.39
115.7	115.76	113.79	114.81	115.97	118.07	115.74	116.33	116.3	116.84	116.55	119.33	116.52	118.23	113.34	118.02	117.43	114.89	115.7	116.16	115.87	118.44	116.19	117.65	113.47	118.32	117.25	116.71	117.5	116.13	114.28	114.44	116.16	117.49	116.43	115.84	116.46	117.49	116.77	116.14	115.7	115.76	116.32	117.61	118.61	116.98	116.92	117.29	115.39	116.48
114.03	113.07	112.02	112.85	111.88	112.47	111.36	111.74	112.75	113.89	111.66	109.83	113.36	111.54	111.58	109.94	111.02	113.94	111.08	112.32	112.52	109.9	113.33	111.42	111.78	111.3	112.38	110	110.76	111.83	112.3	110.91	112.41	112.21	111.92	109.63	111.26	111.78	112.17	111.03	112.62	109.33	112.8	111.69	111.46	111.19	110.35	111.1	109.61	112.02
104.26	106.07	106.42	103.91	105.41	104.45	102.57	105.23	104.39	102.52	102.55	103.19	102.3	102.61	103.81	104.09	104.99	102.68	103.87	103	104.3	103.98	106.71	104.22	105.1	101.31	101.82	103.19	102.97	103.68	105.68	104.38	106.31	104.13	105.95	104.77	103.81	105.61	104.84	106.02	104.92	104.44	105.63	103.59	104.37	103.98	103.09	103.4	101.02	105.49
99.523	100.68	98.777	98.936	98.78	102.25	103.68	100.01	100.65	100.14	101.47	101.14	99.225	97.454	101.12	100.12	97.077	99.245	100.78	101.57	99.051	98.542	99.743	100.56	100.67	98.645	101.31	99.261	99.54	100.68	99.387	99.903	97.754	99.398	99.802	102.15	101.36	99.96	100.98	100.89	99.339	98.217	100.39	100.69	99.559	98.875	99.014	100.33	100.66	99.567
101.84	99.764	99.482	99.441	101.96	101.59	98.546	101.17	98.912	99.809	99	99.593	98.824	101.85	101.79	98.663	98.08	100.78	101.83	101.64	102.51	100.09	100.48	100.84	98.984	100.65	101.46	100.21	99.584	99.589	99.83	99.024	100.23	99.766	104.02	98.637	99.496	101.8	101.36	100.58	99.493	98.771	99.844	101.22	99.977	99.59	102.32	98.872	101.17	101.45
108.03	106.29	105.9	106.98	108.54	105.34	105.29	106.12	108.62	108.68	106.72	105.94	104.94	109.4	105.64	106.8	108.43	103.14	105.69	105.47	106.7	106.64	108.47	105.03	106.37	106.78	105.85	105.62	107.62	105.98	106.19	106.25	107.37	107.01	106.28	105.52	105.88	103.67	108.81	104.29	110.04	106.05	107.48	109.3	106	106.83	105.58	106.02	108.04	104.89
104.41	104.22	105.61	105.52	106.25	106.49	103.83	104.63	106.8	105.99	106.74	105.87	102.23	104.67	105.13	105.54	104.43	104.7	102.96	107.2	106.68	107.72	104.53	104.6	104.62	105.49	105.4	105.79	104.22	104.8	104.74	105.93	105.76	103.3	102.91	104.28	104.47	105.72	105.01	105.09	106.68	103.97	104.34	104.32	106.09	105.8	106.14	103.23	106.12	106.66
107.66	107.2	105.89	106.7	105.16	109.05	105.59	103.47	106.82	106.68	105.14	108.31	107.63	104.77	106.18	105.3	107.12	107.31	106.33	107.16	104.86	105.57	105.44	105.68	105.19	103.59	108.4	108.2	107.48	105.73	107.53	107.29	105.9	106.19	108.11	104.22	105.75	105.17	104.79	105.8	105.45	105.06	107.64	104.87	107.03	105.57	107.22	105.9	106.61	106.56
100.62	98.903	99.429	100.46	97.218	101.6	100.86	96.881	97.97	101.08	101.19	101.43	100.36	99.908	99.548	102.06	101.65	101.46	97.453	103.16	100.4	100.95	100.94	100.84	98.294	101.01	100.42	103.39	100.4	100.22	102.45	99.201	101.46	101.16	99.511	100.73	100.78	101.95	100.78	101.42	103.1	101.1	99.32	103.02	102.55	102.24	100.62	98.987	100.28	102.46
103.43	104.97	104.09	103.76	104.82	103.56	103.92	104.49	104.43	105.83	104.95	106.03	103.38	106.06	106.28	106.8	104.63	105.38	103.88	104.15	106.53	104.89	104.37	103.62	102.65	103.96	106.6	104.73	103.95	102.01	105.57	106.89	106.34	105.43	104.16	105.09	104.69	103.36	105.82	105.36	104.63	104.4	103.21	106.62	104.08	103.99	105.22	104.86	104.98	105.31
113.15	112.29	113.38	110.21	110.21	111.19	111.57	115.85	111.2	110.75	110.83	113.56	111.98	115.47	113.21	113.98	113.13	112.14	111.68	114.53	112.29	111.94	113.38	113.37	113.03	113.86	112.98	112.02	114.38	115.58	112.92	114.42	115.11	115.2	112.14	113.72	113.45	112.18	112.45	113.53	112.53	112.82	111.44	113.54	112.5	110.88	111.2	113.43	112.18	112.22
109.01	106.7	108.08	109.72	110.05	111.1	109.44	109	109.69	107.16	109.56	109.06	109	111.01	110.05	110.28	109.57	109.3	110.49	108.84	107.42	108.71	109.66	108.52	111.22	109.9	112.28	107.44	110.15	110.11	106.47	108.29	108.46	112.53	110.62	108.39	110.55	109.47	109.87	110.35	111.52	110.04	111.49	109.9	111.02	109.37	107.9	108.78	110.95	109.68
117.11	118.7	118.62	117.36	118.65	118.05	116.89	119.4	117.48	118.64	118.74	116.01	116.34	116.3	116.55	119.74	117.65	119.46	119.62	118.94	118.03	117.64	118.53	116.86	116.49	118.14	118.04	117.78	115.86	114.99	118.29	119.16	117.76	118.12	117.11	119.4	118.98	119.4	119.33	118.6	118.5	116.47	116.02	113.91	118.55	118.58	116.29	117.91	116.63	116.61
106.39	102.54	103.47	107.08	102.84	103.87	106.02	106.58	104.7	104.72	105.86	103.79	105.13	103.52	104.36	105.08	105.66	103.33	103.86	104.46	101.31	104.68	106.04	107.62	105.18	105.91	103.66	102.61	104.31	104.78	104.33	104.35	105.91	106.57	103.44	105.09	105.11	106.72	104.61	105.32	105.17	106.27	104.41	106.83	105.04	107.75	106.3	106.44	104.72	104.84
104.22	103.49	105.03	106.8	106.61	106.31	106.4	105.33	107.23	106.37	107.31	105.82	104.01	106.07	106.08	106.94	107.74	105.59	107.17	105.95	105.52	104.31	106.98	103.39	104.36	105.8	103.64	105.97	106.37	104.61	105.22	105.47	105.54	104.49	104.49	106.96	108.34	105.8	106.79	106.98	105.9	105.58	106.06	104.83	107.04	106.49	103.8	107.06	106.75	103.64
105.28	104.84	105.55	105.86	106.37	105.61	105.03	103.23	106.66	105.21	105.16	104.46	104.47	105.67	106.03	105.26	106.9	107.06	104.95	105.28	106.16	104.44	106.93	105.2	106.62	104.8	105.34	106.11	105.81	105.78	104.9	106.05	106.46	106.26	104.45	104.96	106.85	105.38	105.84	103.36	104.58	107.31	106.28	105.37	108.7	105.06	106.26	106.7	104.49	106.87
103.7	106.52	104.05	104.82	103.85	107.93	106.68	104.03	104.59	107.66	106.88	107.74	105.74	105.78	105.87	105.51	106.78	108.78	108.39	106.51	104.75	105.28	105.53	106.95	106.27	105.95	106.55	106.9	108.65	103.63	106.26	106.39	104.16	105.87	108.4	103.6	105.3	103.78	104.85	106.31	107.07	104.89	106.97	106.3	104.7	106.42	106.39	104.96	104.05	106.78
101.77	100.81	98.17	100.61	100.34	97.408	101.68	99.656	100.77	99.186	101.1	100.91	100.9	100.22	99.958	99.984	100.06	100.23	99.536	99.493	102.09	99.646	101.83	102.11	98.942	98.354	98.555	99.304	101.7	98.955	97.45	100.13	102.43	98.123	102.19	102.08	99.564	100.67	99.843	98.34	97.265	98.774	100.62	99.465	100.44	101.39	101.65	99.462	98.81	99.589
109.67	111.8	111.87	110.77	113.87	111.62	112.63	112.22	110.79	111.87	111.99	111.05	111.68	112.31	112.68	111.32	112.16	112.68	110.03	110.85	111.87	110.3	112.24	109.25	113.61	110.58	111.7	110.9	110.28	112.25	111.35	110.65	109.71	109.8	110.73	112.28	110.1	111.45	110.43	113.02	109.82	113.55	114.11	112.68	112.5	110.85	113.22	112.82	111.18	112.06
108.92	111.67	110.8	110.12	111.59	108.97	111.77	111.88	110.3	112.73	111.03	109.88	111.98	112.97	111.7	112.4	113.3	108.28	110.89	109.3	109.69	109.37	110.61	112.19	112.09	110.41	108.04	110.68	110.23	111.54	111.46	111.07	111.82	110.72	109.49	108.23	112.51	113.22	109.59	110.69	110.8	112.09	109.96	110.21	112.1	111.61	110.82	112.26	109.93	111
108.22	104.87	105.61	106.95	105.15	107.16	104.87	105.33	103.42	105.91	108.23	105.06	107.5	104.23	104.73	108.44	106.71	105.06	105.74	107.81	104.33	106.15	106.35	105.05	106.11	106.18	107.32	106.19	104.3	105.6	104.97	107.66	106.76	107.25	106.79	104.75	105.57	107.81	107.45	108.44	104.88	105.7	106.54	104.1	106.82	107.43	107.09	106.97	108.29	109.89
104.43	106.21	107.33	106.73	103.56	105.89	104.56	105.83	106.95	106.95	105.06	105.28	106.07	105.08	106.41	105.85	104.98	107.2	104.75	105.28	104.38	102.95	105.68	104.52	104.17	105.99	105.09	105.26	105.83	106.33	106.2	104.88	103.96	108.05	107.05	105.72	104	103.61	105.5	106.54	107.67	104.95	107.2	104.67	106.09	104.84	105.39	104.18	105.76	105.17
104.97	103.88	103.37	104.78	106.09	107.93	105.05	104.37	104.95	105.35	107.3	105.08	104.52	106.78	104	107.12	107.81	106.32	106.98	108.53	107.17	103.02	105.74	103.58	106.79	106.37	106.2	104.65	106.19	106.13	106.55	108.04	105.97	105.1	104.73	103.56	104.09	108.25	105.05	106.04	104.97	106.35	104.3	105.41	105.34	102.69	104.72	104.31	104.83	103.87
104.87	105.51	105.33	103.33	105.01	108.54	106.46	105.25	104.65	104.85	106.61	107.84	105.77	106.01	103.94	103.86	102.88	103.12	105.28	103.91	104.25	106.19	103.53	106.09	104.84	103.87	105.31	104.44	103.72	105.42	106.68	105.96	104.73	104.86	103.16	105.52	105.77	104.05	106.32	103.21	105.67	106.67	107.22	108.59	105.35	104.9	107.1	106.06	105.05	107.1
115.54	113.2	113.73	114.07	113.24	112.3	111.3	112.82	114.33	117.66	115.17	113.42	114.26	113.23	113.23	110.45	112.26	114.83	111.78	111.96	114.28	112.79	112.59	110.74	113.16	112.16	114.58	112.97	112.53	112.61	113.51	112.95	112.58	113.31	112.62	112.84	110.95	114.4	110.8	114.97	115.1	113.56	112.86	112.72	113.11	114.24	112.98	110.4	112.04	113.76
108.19	106.16	110.55	108.38	106.18	103.41	106.07	106.42	103.17	105.16	106.5	105.12	104.91	105.22	105.89	106.66	104.71	105	105.23	107.02	106.44	106.19	106.12	107.16	106.73	106.12	105.03	106.28	107.19	104.69	104.87	104.3	106.8	106.26	105.82	107.72	106.31	104.94	104.94	107.14	104.73	107.4	106.7	106.87	105.94	105.49	105.29	106.76	107.25	107.69
107.59	107.69	105.57	107.29	107.17	106.36	105.77	107.68	106.03	107.16	106.08	104.54	106.62	105.83	107.22	107.06	107.4	105.36	105.84	106.42	104.81	106.81	105.65	105.92	106.81	106.34	106.39	107.9	104.65	107.14	108.95	103.35	107.68	106.26	106.51	106.57	106.99	105.49	105.44	104.31	106.22	104.83	106.18	107.77	105.2	106.54	106.49	108.04	105.65	106.49
112.46	113.41	112.4	111.19	110.69	113.06	115.22	111.11	113.22	111.38	113.24	112.55	114.2	112.62	111.95	112.3	110.52	111.36	110.86	112.85	113.81	112	110.5	111.77	113.26	112.85	110.59	112.75	111.07	111.77	114.72	111.77	108.46	111.87	110.66	112.86	112.63	113.01	110.17	110.59	114.01	112.52	112.03	108.92	114.6	113.65	111.65	113.1	114.01	111.56
103.94	106.01	105.62	104.56	107.84	106.44	105.92	105.9	105.2	105.69	102.52	105.76	106.59	107.12	103.59	105.99	108.29	107.12	105.51	106.13	106.19	107.56	105.72	106.32	107.19	109.06	104.23	107.23	105.29	106.4	106.46	103.79	105.41	107.81	105.18	106.67	102.94	103.92	106.58	108.38	104.48	105.89	105.02	107.3	103.6	105.84	105.96	106.33	105.04	108.17
117.02	120.37	118.66	116.56	118.78	116.57	119.12	118.39	119.87	116.84	118.07	116.62	115.55	119.4	115.97	115.47	117.05	116.22	120.57	116.74	118.27	116.72	115.15	118.51	117.94	118.32	117.05	118.83	118.2	118.93	118.11	122	117.78	120.32	118.21	118.66	117.36	117.2	117.31	116.18	117.1	119.5	117.36	118.15	118.1	118.74	117.02	117.94	119.43	116.9
112.18	110.57	113.78	113.14	115.12	113.28	113.27	112.3	111.79	113.37	111.71	115.17	112.5	114.32	112.24	111.32	112.26	114.21	114.76	114.31	114.88	111.97	112.84	110.95	111.47	113.31	111.78	114.35	110.75	113.23	113.01	112.79	111.8	112.17	112.65	111.44	112.75	112.43	112.69	115.29	112.04	114.62	109.05	111.05	109.58	114.16	112.87	112.54	114	111.57
106.93	104.29	104.5	106.57	105.96	106.02	102.93	104.4	107.66	107.4	106.61	105.4	107.64	105.59	105.48	105.37	105.3	105.61	104.1	105.8	104.23	106.1	106.44	105.1	103.84	105.08	105.39	103.29	104.58	105.69	106.1	105.04	105.56	106.67	105.02	104.75	105.01	104.9	104.69	105.65	106.9	103.87	103.88	108.36	106.5	102.76	106.71	106.79	105.71	103.62
107.92	106.72	104.86	106.53	105.7	105.97	105.65	105.21	105.61	107.41	108.08	107.64	108.21	110.34	104.96	106.79	109.08	106.18	106.93	107.94	106.05	104.46	106.45	107.82	106.32	104.91	107.09	107.5	106.31	108.42	106.78	105.25	106.66	105.46	105.25	106.96	105.49	107.64	105.49	104.82	106.79	104.8	107.77	106.67	108.31	106.96	105.73	105.57	106.34	105.68
97.042	97.709	101.25	100.91	102.36	101.01	101.13	100.84	100.05	98.527	99.865	100.32	100.37	99.197	101.31	102.36	101.05	100.16	100.47	99.109	99.378	101.04	99.177	99.681	99.055	97.847	99.62	101.34	103.23	100.17	100.21	99.665	101.07	99.888	98.572	100.59	99.827	98.803	99.763	101.61	101.15	99.362	98.789	102.59	100.75	97.834	99.109	101.09	100.66	98.614
106.63	105.15	104.69	105.58	106.25	105.45	106.04	106	106.05	103.37	106.33	102.62	106.93	106.97	106.1	103.79	107.46	104.17	107.62	106.25	107.23	104.6	105.03	105.15	105.8	107.23	105.32	104.72	105.09	105.12	106.13	104.32	105.56	105.79	106.04	104.13	105.37	106.26	107.29	105.75	106.28	103.78	103.46	107.87	106.22	105.44	104.28	107.86	104.95	106.57
105.48	103.42	107.42	106.5	105.7	106.62	105.26	103.57	105.79	108.58	105.94	105.94	104.22	107.13	106.91	106.25	105.64	105.3	105.34	107.73	107.3	105.37	103.25	103.97	109	105.24	106.06	105.34	103.44	106.36	104.01	105.06	104.59	104.08	106.24	104.22	106.02	104.63	106.39	105.24	104.36	106.15	105.11	104.55	105.9	104.55	106.07	104.8	105.82	104.58
99.692	100.49	101.04	98.941	97.598	101.15	100.79	101.55	99.637	100.73	97.238	99.363	99.651	97.857	101.13	99.047	99.619	99.334	101.59	98.409	99.781	98.259	99.114	99.129	101.48	99.911	96.824	97.993	101.7	100.42	100.97	100.33	101.15	95.622	101.78	100.67	101.34	99.685	97.787	101.33	101.74	100.1	100.42	100.79	100.1	101.02	99.969	101.96	101.57	100.45
106.57	104.56	104.61	104.78	106.48	104.68	108.25	107.25	105.38	107.46	101.91	104.34	105.26	106.46	108.16	104.86	106.41	103.5	105.58	105.15	106.64	107.51	104.79	106.18	106.09	106.06	106.04	105.16	105.73	105	106.04	105.16	105.49	105.42	105.46	105.91	104.58	103.98	106.83	103.42	105.52	106.98	105.5	103	105.62	104.19	103.01	104.86	104.62	106.59
100.1	100.48	100.81	98.584	100.66	99.348	99.823	98.386	101.45	99.764	99.472	99.494	99.787	98.17	99.185	98.848	99.205	99.061	99.687	99.282	100.68	99.696	100.99	102.13	99.458	100.75	99.353	101.32	100.68	101.16	100.87	100.3	102.69	99.922	99.477	99.392	100.56	100.01	98.61	99.815	100.53	100.44	99.328	99.458	99.955	98.996	100.58	99.816	98.896	99.655
104.01	104.4	104.71	104.41	103.51	104.69	105.37	103.26	105.6	103.57	105.05	106.47	105.82	104.23	104.35	104.77	105.01	107.49	103.94	104.18	104.73	104.42	105.13	106.24	106.35	106.42	103.73	104.78	104.56	104.01	104.52	105.9	106.82	103.93	105.95	105.92	104.7	103.85	104.15	107.18	104.83	104.95	103.22	104.93	102.48	105.07	108.12	104.41	102.92	104.91
111.29	111.9	111.47	113.05	112.55	110.89	112.2	112.32	113.59	110.53	110.54	109.31	113.43	110.64	111.41	109.18	111.28	112.61	110	110.24	111.43	111.44	112.04	110.84	111.08	112.2	109.82	109.36	111.76	110.68	112.02	111.42	111.79	107.98	110.93	109.48	111.22	114.03	113.73	111.81	111.18	112.22	110.75	113.07	110.28	108.99	111.73	110.44	109.51	113.61
104.56	103.39	104.12	105.68	105.4	105.06	105.09	103.29	104.18	103.63	102.51	104.38	105.89	105.99	106.57	105.15	103.12	101.55	101.57	105.43	106.04	103.3	104.94	104.2	105.05	105.52	104.41	103.93	102.85	104.9	104.67	105.85	105.3	102.44	101.96	105.2	103.32	106.54	102.09	105.22	107.3	104.27	106.55	104.15	102.81	103.79	105.55	105.13	102.38	106.55
103.28	106.05	104.91	104.86	105.75	104.63	103.92	106.35	105.7	104.48	106.51	104.12	105	105.31	107.21	104.89	104.21	104.3	105.71	106	104.61	103.91	105.14	103.94	105.36	106.6	101.92	106.96	103.95	103.56	104.88	103.85	106.06	106.64	106.48	106.07	107.33	104.63	106.94	108.02	105.5	104.1	106.12	104.79	106.25	105.5	104.06	108.37	104.75	102.39
105.86	104.48	107.96	107.31	104.77	106.39	106.94	106.57	104.97	104.09	106.16	104.38	105.82	106.46	106.54	102.23	107.81	106.35	103.46	106.5	104.95	107.7	107	107.82	105.31	106.47	105.5	105.35	105.33	107.36	104.54	105.17	106.59	105.49	103.77	106.24	105.49	105.71	105.21	106.07	108.33	104.14	105.5	107.95	103.94	107.01	103.98	104.98	104.65	106.52
113.31	114.51	111.92	113.35	112.41	111.44	111.53	111.57	113.76	111.08	113.08	112.83	112.51	113.95	114.22	113.09	113.22	110.8	112.99	113.74	112.66	113.42	112.91	111.93	111.29	113.13	111.98	112.31	112.6	111.24	114.88	112.53	112.73	113.32	112.43	114.66	110.81	112.81	112.25	111.7	114.1	112.72	110.97	113.62	115.06	114.85	112.77	111.82	111.8	113.08
104.18	105.78	105.67	106.19	104.92	105.8	104.23	106.23	106.92	105.19	103.51	105.28	104.11	105	105.89	103.54	105.72	104.83	105.93	107	107.69	107.18	105.2	105.95	105.07	105.43	104.58	104.69	104.66	106.64	107.78	106.3	106.23	107.94	104.1	104.09	106.16	105.68	104.9	104.69	103.84	106.12	103.7	105.55	107.02	104.6	104.92	106.8	107.08	104.6
107.33	107.61	108.45	107.68	106.15	104.35	106.71	105.7	108.28	105.64	107.94	106.75	107.35	108.12	106.8	108.47	106.84	106.76	104.55	105.09	107.4	106.42	107.1	110	107.06	105.67	108.26	105.16	105.56	108.81	107.36	106.38	105.77	105.27	108.95	106.02	105.87	108.37	105.86	107.17	106.29	108.13	108.78	107.94	107.4	106.96	109.54	107.28	106.03	107.09
112.23	109.62	110.18	107.22	111.21	108.91	111.51	109.8	112.06	109.97	110.62	111.7	110.21	109.1	108.48	108.22	111.43	113.03	110.31	110.51	109.77	111.05	111.1	111.84	110.69	110.29	112.06	109.72	111.7	113.77	112.75	111.52	109.18	110.86	110.59	110.5	109.79	110.01	110.38	113.43	110.44	111.19	110.66	110.05	111.43	108.17	110.08	111.71	110.33	110.05
106.88	105.04	105.81	105.34	105.27	107.57	106.14	107.9	106.8	104.84	105.97	106.73	105.86	107.25	106.31	107.8	106	107.07	104.67	105.32	107.05	105.14	104.24	104.97	105.95	105.54	104.41	105.08	106.25	105.31	107.21	105.56	107.94	103.89	107.41	106.69	104.96	106.39	107.53	105.39	105.88	106.79	106.01	106.59	105.14	105.12	107.31	105.79	103.88	105.81
105.08	105.64	103.24	105.86	103.32	105.69	104.06	107.38	105.78	105.53	102.67	103.25	106.61	104.77	106.08	105.73	103.45	105.85	105.47	103.23	105.81	104.48	105.4	106.91	107.51	106.81	107.14	105.82	104.61	106.59	107.06	108.19	106.49	105.93	106.07	103.68	105.87	105.95	106.86	105.58	105.73	103.72	104.67	105.25	104.58	106.74	104.53	104.84	106.1	105.68
111.48	109.36	109.52	110.41	111.2	111.34	109.46	112.22	111.59	113.41	113.28	112.37	112.5	113.29	113.15	111.9	110.37	110.32	112.06	111.72	109.83	113.24	113.14	113.4	111.58	112.81	114.14	111.45	111.07	112.76	113.09	113.06	111.29	112.35	109.2	109.78	108.94	109.48	110.3	109.52	110.95	111.72	112.33	112.35	113.24	110.4	111.12	111.11	110.19	111.37
101.32	97.576	100.75	99.086	101.57	101.24	99.943	99.702	100.22	98.957	98.753	97.783	97.791	98.26	97.223	102.42	97.938	99.918	101.61	99.688	97.981	98.784	99.19	99.466	99.644	100.55	97.93	102.2	100.36	100.46	99.614	98.528	100.41	102.36	99.723	98.785	100.97	99.34	99.802	99.249	98.874	100.61	98.674	99.381	98.739	97.913	98.935	100.07	100.38	101.46
100.73	100.84	100.25	99.132	99.59	99.799	100.96	101.47	103.48	100.61	99.993	100.67	100.27	100.48	102.93	101.94	100.15	100.52	101.21	102.43	101.35	101.56	102.54	101.22	101.4	101.74	101.65	99.799	101.61	100.75	100.54	99.271	100.57	102.12	102.46	100.99	102.15	102.54	101.1	103.94	100.65	99.081	100.16	101.05	101.66	100.48	99.679	102.51	101.37	101.25
104.77	108.28	104.53	104.99	103.84	107.81	109.27	107.17	104.9	107.14	106.69	104.19	104.76	106.89	106	103.83	107.28	104.18	106.72	107.01	105.74	106.11	106.12	106.38	106.79	106.65	105.53	108.17	106.83	108.43	106.23	107.2	105.31	105.15	105.79	107.37	107.67	106.64	106.31	108.53	105.69	106.11	106.9	102.69	106.45	104.5	106.23	107.67	106.17	105.26
106.51	106.75	103.8	106.47	105.36	105.49	106.95	106.91	106.1	105.63	106.07	104.5	104.24	103.59	104.74	105.91	107.05	106.84	103.95	106.7	104.29	104.56	106.69	105.39	104.64	107.41	105.28	105.84	103.93	107.82	106.53	104.18	105.01	105.38	104.93	105.63	105.06	106.46	105.29	105.67	105.97	106.68	105.74	105.53	104.8	105.47	104.77	104.68	106.4	105.66
106.74	105.98	105.2	104.03	106.11	101.63	107.52	104.12	103.24	103.96	103.63	105.17	106.03	105.7	104.91	107.09	105.34	104.36	107.17	105.78	104.47	103.53	104.74	105.32	104.54	103.55	106.43	102.73	106.14	105.53	103.75	104.56	105.41	105.32	104.84	106.78	107.21	102.86	107.11	105.64	104.56	105.26	104.43	105.95	105.33	105.79	106.87	106.47	107.29	105.65
109.94	111.02	110.13	110.67	112.02	110.19	110.88	111.07	109.51	111.04	112.68	111.53	108.82	112.59	111.6	112.05	111.77	111.03	113.27	112.9	111.34	112.63	112.04	113.2	110.83	109.76	110.79	110.92	111.42	111.54	112.26	111.38	112.46	110.16	111.16	111.47	111.15	113.84	110.95	111.17	110.52	109	112.6	110.49	111.85	110.43	113.06	109.27	111.72	112.05
103.42	104.44	104.16	105.1	106.01	104.01	104.62	106.46	104	105.41	106.28	107.96	104.79	106.52	105.14	104.79	106.82	104.03	104.59	106.15	105.07	103.98	105.36	104.1	106.02	105.66	105.64	103.74	107.81	105.22	102.79	106.35	104.58	106.29	105.15	106.8	106.69	104.45	103.96	106.02	105.24	105.28	105.62	104.37	105.31	103.18	105.96	106.36	106.32	108.09
103.98	104.03	105.54	106.09	104.8	103.73	102.55	103.33	103.49	105.13	103.28	104.37	102.6	105	103.28	103.3	103.34	103.11	103.65	102.24	102.86	101.06	104.15	105.49	104.11	105.7	105.63	103.55	104.8	103.46	103.53	104.62	105.26	104.83	105.51	103.15	105.53	103.32	102.63	104.89	103.12	103.88	103.1	102.63	103.59	104.22	106.47	104.27	105.33	103.54
110.91	110.93	113.91	112.07	111.42	112.52	111.63	113.27	109.37	112.09	112.78	111.26	110.29	112.57	111.48	111.22	113.22	113.42	110.99	110.89	110.23	111.51	112.93	111.45	111.33	112.04	113.23	111.84	111.76	112.45	111.87	112.59	110.6	110.05	112.19	111.49	112.94	111.24	110.49	111.79	112.58	111.71	108.66	111.14	109.39	112.51	110.16	110.03	111.35	111.16
98.385	100.15	100.62	99.568	99.489	97.844	98.499	102.77	100.52	101.39	98.856	99.844	99.74	100.06	101.57	99.121	98.478	99.753	100.32	98.078	101.25	98.815	100.29	101.95	99.336	102.19	100.68	101.09	101.22	100.32	98.453	99.034	99.776	99.511	100.76	99.925	99.102	99.672	101.92	99.495	101.22	97.709	98.133	100.21	100.57	97.313	99.676	100.84	98.795	97.884
111.31	108.73	107.91	109.72	110.51	110.93	109.37	110.7	109.79	109.1	109.18	109.43	109.64	110.68	107.84	109.76	111.09	110.19	108.35	111.28	112.27	110.01	109.75	109.59	109.06	109.39	107.9	109.15	109.46	109.29	109.84	111.5	107.04	109.71	109.64	107.81	111.31	110.66	108.88	110.32	108.37	110.26	109.66	110.05	110.82	108.08	110.97	110.61	109.49	108.56
104.61	106.42	105.86	105.95	103.99	105.92	107.2	105.25	105.2	106.35	106.02	106.82	106.07	106.8	103.04	106.01	104.43	105.31	104.99	104.87	108.05	104.83	106.49	103.63	103	105.31	104.62	104.2	105.1	104.58	106.89	107.4	106.24	106.27	105.19	105.04	104.96	104.35	107.05	104.76	106.43	105.22	106.25	106.87	106.27	105.53	107.35	104.33	104.71	102.82
111.49	110.96	111.07	110.66	110.15	111.63	111	110	110.86	111.32	109.74	113.73	111.01	112.99	110.88	114.18	111.37	112.53	111.58	110.09	109.99	115.04	109.81	111.23	110.98	111.87	110.89	111.07	112.33	111.04	111.41	111.15	112.11	109.6	110.88	110.2	111.49	112.12	110.53	110.52	113.13	111.95	110.71	112.3	112.17	112.75	112.68	109.31	110.97	109.48
113.03	113.22	109.74	112.69	112.23	112.18	110.45	113.18	111.83	111.17	110.76	112.25	111.34	113.93	112.79	112.01	110.82	112.13	111.25	112.41	111.21	111.16	111.84	111.66	114.21	109.5	111.81	112.17	111.03	110.64	111.39	110.44	111.15	112.26	111.57	109.84	110.25	111.75	110.19	111.73	111.47	111.42	110.48	109.18	111.14	112.71	114.46	110.38	110.66	113.82
106.92	104.77	105.78	107.41	105.13	104.91	106.8	108.56	104.51	103.65	105.99	106.53	104.53	107.29	107.5	104.42	106.5	105.42	108.73	106.64	104.16	105.05	104.98	106.96	107.49	103.87	103.57	107.56	106.11	105.69	106.56	105.74	107.23	101.98	107.72	105.67	102.97	104.44	105.01	105.56	104.71	105.09	106.78	105.6	104.83	105.05	105.97	103.44	105.12	105.73
99.268	99.399	100.93	98.955	100.05	100.23	100.42	97.444	97.965	98.161	99.27	100.86	101.4	101.73	98.804	99.144	99.445	99.383	103.2	99.542	98.977	98.619	101.06	100.96	102.03	99.868	97.911	101.16	99.688	99.014	96.97	99.863	98.011	99.833	101.71	100.71	100.32	98.491	98.737	99.219	98.243	102.03	98.673	102.18	98.165	100.45	97.941	97.935	101.64	100.92
114.89	114.04	113.07	113.65	114.18	112.69	112.57	116.37	112.6	114.78	111.91	112.49	111.1	113.77	113.24	113.83	112.18	112.91	114.03	113.29	111.97	111.51	112.29	113.42	114.3	115.28	114.25	115.69	110.01	113.78	113.08	111.48	111.66	113.38	111.72	110.98	112.58	112.32	113.09	111.23	112.73	111.8	113.36	112.29	113.3	111.72	114.32	111.35	113.72	111.76
113.97	111.97	111.13	113.13	114.99	112.17	111.76	113.22	114.17	112.34	110.82	113.47	112.51	111.53	113.6	113.86	112.24	111.15	111.33	110.4	111.79	110.73	110.1	111.76	111.63	113.73	112.37	112.47	112.44	111.12	112.83	112.35	111.64	111.44	110.06	110.22	113.43	113.49	111.5	112.42	111.75	111.99	111.29	112.02	113.82	111.1	112.33	112.55	111.74	109.42
106.12	105.03	105.89	107.42	104.91	108.09	107.4	106.19	105	106.13	104.58	104.64	108	104.3	104.78	105.5	101.99	105.06	106.64	106.06	104.87	105.58	103.61	104.72	105.96	103.73	106.58	106.76	106.07	105.42	104.04	107.44	105.85	102.79	106.18	106.2	105.81	105.05	102.68	103.67	105.76	105.51	104.87	105.11	102.79	104.01	103.9	105.27	105.23	105.86
107.43	107.99	105.58	104.7	105.68	106.69	106.23	107.13	104.89	105.62	106.56	106.61	104.51	106.15	105.56	106.76	107.58	107.32	108.09	103.54	106.04	106.4	106.53	105.63	106.05	107.2	105.41	106.18	103.62	106.01	107.01	106.78	105.01	106.24	106.71	106.22	106.18	105.25	103.97	107.33	106.48	106.5	105.67	105.17	106.12	108.61	103.67	105.28	105.97	107.05
103.72	103.51	107.7	103.98	105.17	104.54	104.38	105.09	103.24	105.04	104.26	104.17	104.48	105.51	103.58	104.55	104.98	103.75	104.59	101.57	104.2	103.05	105.12	104.45	104.42	104.14	104.96	105.62	103.48	103.93	103.81	104.13	103.9	101.97	105.81	105.25	102.51	107.15	102.71	104.24	104.25	103.86	104.08	104.45	100.96	103.79	105.33	105.92	105.29	104.88
100.46	100.26	98.883	100.32	98.156	100.53	99.462	99.631	97.878	99.291	100.77	99.822	100.38	101.34	99.821	99.38	99.557	101.59	99.856	99.271	100.35	99.667	98.1	100.71	99.208	101.8	98.009	99.729	99.477	100.08	100.12	97.377	100.52	100.89	100.36	100.3	102.07	100.12	97.764	101.08	101.35	101.48	99.79	99.667	99.958	98.94	99.086	100.5	99.164	100.23
98.587	99.325	99.964	100.21	98.754	98.492	97.677	100.01	98.938	100.15	98.439	101.44	99.618	100.61	98.242	98.828	99.175	98.271	100.42	100.2	102.13	97.912	100.63	98.061	98.831	98.168	102.14	100.73	99.286	99.978	100.85	99.461	98.563	100.66	101.38	100.8	98.327	98.457	100.16	99.238	99.386	99.476	100.67	100.87	97.925	101.56	97.461	100.88	98.287	97.896
99.556	100.98	96.903	98.49	98.986	101.61	97.978	99.781	98.63	100.98	99.024	98.208	99.982	100.15	98.685	97.692	98.869	99.412	99.232	102.66	100.79	99.706	100.56	99.682	102.02	98.698	100.87	99.284	101.43	99.082	102.13	97.976	100.26	99.824	101.55	99.766	99.064	99.968	99.085	99.905	100.62	98.457	98.385	98.477	98.793	98.211	99.314	99.414	101.64	100.44
106.88	104.55	102.88	104.28	105.49	107.41	106.97	105.21	107.01	104.59	105.12	105.44	106.01	105.26	105.52	106.99	104	105.85	107.55	107.25	107.94	105.89	105.65	106.33	107.85	104.08	106.14	106.03	105	106.07	104.47	103.72	105.35	107.42	105.76	107.04	105.98	106.16	106.43	106.65	104.95	107.22	107.51	105.25	104.87	104.87	107.32	106.54	105.99	106.68
100.57	101.9	102.28	101.32	101.53	102.31	100.58	102.73	102.23	99.008	101.51	101.53	100.31	100.4	99.788	101.13	100.81	100.66	101	100.2	99.655	100.49	100.78	100.63	100.39	100.43	99.683	100.91	100.67	99.091	100.76	100.03	101.62	99.267	101.79	102.74	101.54	100.45	102.12	99.551	98.297	100.51	101.67	101	102.32	98.788	100.2	100.09	101.97	101.04
114.63	113.06	111.91	111.96	111.72	109.17	110.97	110.6	111.57	112.85	111.91	112.49	113.02	112.43	114.01	112.32	111.86	114.49	112.17	111.35	111.86	112.78	112.81	112.07	112.27	110.69	110.96	111.47	111.79	111.33	112.39	111.19	112.65	113.03	113.08	112.56	112.31	110.92	111.55	111.17	115.05	111.01	110.64	111	112.06	110.31	111.51	110.3	111.2	111.79
106.86	107.12	104.79	106.07	106.52	106.02	105.95	106.82	104.69	108.54	108.24	105.53	106.02	106.01	106.15	105.18	105.81	105.96	105.46	107.22	107.79	105.49	105.79	108.31	108.54	105.7	108.84	104.39	105.16	107.39	109.21	108.83	105.01	106.63	107.48	104.93	105.07	104.06	105.25	106.3	106.56	106.19	104.79	106	107.67	107.61	105.1	106.87	109.52	106.21
110.82	111.56	110.08	112.01	111.64	110.59	112.16	112.59	110.68	111.35	111.6	111.06	112.48	111.6	110.4	110.77	114.63	110.25	110.8	111.85	111.26	111.29	110.36	107.87	111.46	111.43	110.92	111.59	109.98	112.08	113.08	109.65	111.03	110.17	110.52	110.91	110.36	108.08	111.01	113.08	112.05	111.26	109.69	111.29	111.39	113.1	111.92	111.69	112.44	111.39
101.76	105.48	106.47	103.96	105.19	104.09	105.31	106.3	103.71	105.05	105.02	103.96	105.14	101.99	105.82	105.21	105.79	107.31	106.85	104.4	103.83	107.37	104.19	104.75	103.42	105.26	107.37	103.95	105.79	104.51	105.55	105.43	104.95	105.18	104.14	104.87	103.26	105.7	108.59	105.97	105.28	106.05	106.19	107.16	103.93	105.26	106.13	106.62	105.21	107.89
100.2	102.75	99.032	101.48	100.22	101.21	101.18	102.52	103.21	100.56	98.248	101.12	99.384	99.532	102.1	99.349	102.19	101.49	101.22	100.44	100.79	99.085	102.42	100.11	99.952	101.12	99.617	100.4	100.72	99.904	101.72	99.838	98.349	101.45	101.38	100.79	98.923	100.91	99.773	102.39	101.14	102.65	100.18	100.06	101.13	99.952	102.38	99.648	100.5	102.15
106.53	105.15	106.06	106.24	108.79	105.4	106.68	105.5	106.27	106.14	104.78	103.09	104.12	104.79	105.56	107.13	107.22	106.64	104.91	104.25	105.16	106.94	105.73	108.73	105.51	103.83	107.23	105.95	104.01	106.9	105.53	106.42	107.23	104.75	105.34	105.8	106.89	106.14	104.95	109.42	105.84	106.78	105.09	105.68	105.83	104.57	106.02	104.93	104.05	104.47
106.08	106.98	107.09	106.95	105.88	107.57	105.36	108.38	109.18	104.89	105.68	105.74	105.98	107.45	108.25	105.76	106.29	107.04	106.41	105.18	106	105.02	103.82	105.98	105.51	105.66	106.6	106.69	103.38	105.14	107.11	104.43	105.93	110.02	106.41	106.42	106.79	105.83	106.54	102.38	107.17	109.58	107.88	106.42	107.5	105.12	105.65	105.83	106.93	107.18
116.03	114.88	114.29	118.75	116.82	116.13	117.67	114.91	117.78	118.17	114.25	115.37	117.18	114.13	115.34	118.65	115.01	114.74	116.66	118.82	116.64	114.52	115.84	115.61	115.15	116.05	115.65	116.25	113.31	116.99	116.74	119.27	115.31	116.46	114.4	116.49	116.63	116.93	114.65	118	117.5	116.3	117.26	114.7	116.8	115.6	117.18	115.11	117.03	115.59
105.38	103.39	106.71	105.83	105.46	108.27	106.01	106.44	108.94	104.34	104.6	107.32	105.61	107.66	104.96	106.36	105.19	106.15	105.77	109.32	108.03	107.42	105.33	105.46	107.93	106.92	107.79	106.6	107.33	106.76	105.93	105.03	107.11	106.89	107.01	105.93	107.15	104.82	106.98	106.75	105.54	103.64	108.24	103.03	107.12	106.65	106.47	106.86	105.89	106.34
114.4	111.09	114.73	110.92	109.68	111.43	112.44	110.45	114	113.09	112.75	111.16	115.07	112.78	112.21	111.6	110.83	112.31	110.49	112.63	112.48	111.39	111.51	111.29	113.18	113.57	110.93	112.85	113.21	111.25	111.11	110.73	112.14	111.72	112.12	110.25	112.34	113.01	112.18	111.35	113.09	112.55	111.15	109.45	113.11	113.93	108	112.64	112.29	110.69
111.45	114.32	112.86	112.16	112.34	113.42	113.43	112.41	111.6	110.24	113.38	112.01	112.13	113.1	111.76	111.08	112.63	112.07	114.45	112.12	112.77	111.86	111.75	110.47	109.65	110.96	110.6	112.33	110.73	113.94	111.11	111.48	111.12	115.09	112.73	110.5	113	114.25	114.1	109.88	113.26	110.18	111.22	113.81	114.08	112.01	113.18	113.46	112.71	112.53
106.24	106.3	106.91	105.07	105.79	107.22	106.85	105.97	104.4	104.67	107.79	104.59	106.39	105.78	103.96	107.79	104.87	104.86	106.66	103.84	105.74	105.42	104.87	106.88	105.47	106.2	106.5	104.24	105.67	107.65	106.24	107.82	105.56	105.17	103.89	108.32	106.69	106.61	104.07	105.49	106.73	105.25	106.78	107.88	105.74	106.27	105.27	105.44	105.54	105.96
110.15	110.33	112.34	110.43	110.2	110.64	112.09	109.27	110.24	110.27	111.83	110.22	112.75	112.41	112.79	110.74	112.31	109.73	112.56	109.69	109.65	111.43	109.08	110.97	112.9	112.02	111.34	109.45	112.78	111.3	110.03	113.72	110.6	109.39	112.23	111.17	109.54	112	109.41	110.99	112.47	111.33	111.15	109.57	110.86	109.53	111.46	109.51	111.14	113.28
118.54	118.97	118.99	117.09	116.45	118.46	116.05	116.49	117.3	117.02	117.26	118.07	116.08	115.93	118.52	119.39	119.42	115.1	118.69	116.04	119.37	117.06	117.3	117.46	115.77	117.85	118.13	118.44	117.87	117.63	117.43	118.43	117.7	119.08	117.25	117.18	116.85	116.33	117.74	118.42	115.5	117.82	117.87	117.47	117.3	118.5	117.38	118.19	118.85	116.55
105.15	107.75	107.65	105.72	103.03	104.45	104.17	105.1	105.4	108.13	105.23	104.1	106.52	105.16	105.94	105.18	105.61	106.35	105.19	105.53	106.68	107.94	105.16	103.33	103.86	105.5	105.71	104.86	106.59	104.49	106.11	105.33	105.77	104.34	107.59	105.58	105.66	105.8	106.01	106.53	107.68	106.94	106.53	104.92	107.24	105.18	105.65	105.48	104.46	105.09
106.74	104.41	105.71	106.29	105.25	105.43	105.17	106.25	104.85	105.18	106.14	106.08	106.42	105.42	102.34	104.43	101.14	106.56	106.27	104.63	105.8	106.07	106.42	106.52	105.52	108.9	107.19	103.94	105.83	106.59	106.66	108.63	106.61	106.94	103.9	107.03	103.84	106.42	106.87	105.75	105.44	105.07	104.54	104.85	104.1	106.3	105.27	106.68	105.78	106.2
101.6	101.24	100.18	101.27	100.27	100.92	99.072	100.87	102.58	101.14	100.26	100.98	101.67	101.79	100.2	100.98	99.691	98.445	100.96	98.627	100.35	101.96	101.07	99.997	103.14	99.776	99.457	101.26	102.02	101.11	100.11	101.79	100.02	98.797	101.19	100.71	102.07	100.62	100.67	102.03	99.893	98.715	98.712	100.45	98.693	99.33	100.78	100.19	99.206	99.677
106.78	105.31	106.52	106.41	105.95	107.56	105.46	106.82	107.81	106.3	103.42	107.09	106.61	106.7	105.87	108.04	107.13	107.45	106.66	109.23	106.82	105.75	107.28	106.84	106.02	108.92	108.86	107.28	107.34	106.07	103.91	108.06	107.73	106.69	108.15	107.53	104.83	106.29	105.1	105.71	107.65	105.69	106.88	106.54	105.86	106.59	108.88	106.22	107.04	107.72
105.97	105.74	105.42	104.96	107.46	105.4	105.32	104.61	105.31	106.23	103.77	105.16	105.97	105.75	105.34	103.06	104.64	105.18	105.07	103.54	105.36	105.64	105.54	105.6	106.09	106.95	103.93	106.19	107.2	106.15	103.69	108.14	105.4	105.51	105.15	104.28	104.91	104.26	105.21	105.94	106.49	103.9	104.29	106.68	106.15	107.14	105.77	105.5	103.26	104.17
104.65	103.92	104.75	104.98	102.81	108.04	106.12	106.33	105.71	104.44	104.16	103.47	106.44	104.88	104.68	105.5	106.07	105.14	104.4	107.84	105.15	104.93	105.9	105.58	105.86	104.64	106.31	104.2	105.47	104.11	104.08	104.72	104.4	104.55	105.23	104.91	108.57	105.22	105.69	105	105.38	105.36	107.37	105.41	104.94	103.54	105.08	104.27	104.2	106.2
104.08	103.72	104.41	104.88	105.14	104.75	104.36	105.1	108.13	108.38	108.85	105.09	107.02	107.16	104.56	105.79	109.26	107.3	105.85	110.21	107.09	107.15	104.12	108.12	107.26	104.9	104.42	106.35	104.51	106.2	106.43	107.48	108.02	106.78	107.1	107.45	104.89	107.53	107.41	105.67	106.63	108.05	107.94	105.39	107.2	107.59	106.94	106.5	102.94	107.1
117.48	115.34	118.84	117.46	117.87	118.61	117.89	117.76	116.56	119	117.8	117.19	117.22	118.17	115.68	115.03	117.7	117.33	117.36	116.28	116.27	115.91	117.26	117.66	115.58	115.62	119.01	117.01	117.58	116.93	116.89	114.69	120.52	117.83	119.24	116.85	119.07	117.34	119.04	116.78	116.96	116.14	116.68	117.7	117.99	119.5	116.47	117.79	117.19	115.51
117.86	117.56	118.81	116.48	119.62	116.95	117.32	117.73	117.64	116.78	117.8	117.57	120.27	115.73	115.6	117.56	117.5	118.81	116.87	118.28	116.59	117.78	118.15	117.46	117.27	116.34	116.12	117.89	117.41	118.38	118.92	119.44	118.21	117.39	118.06	119.92	118.35	119	117.09	116.69	115.65	116.53	118.97	117.64	118.63	116.58	116.3	117.54	114.99	116.96
102.86	105.84	104.97	106.11	105.38	104.08	106.71	103.14	106.31	104.42	106.11	105.73	104.59	106.01	104.19	103.42	104.03	106.38	105.33	104.49	105.32	104.35	105.53	103.93	103.35	104.46	103.75	106.07	103.47	106.46	104.27	104.93	103.16	104.33	103.64	105.62	105.46	102.37	104.68	106.7	102.37	103.8	104.44	105.53	105.19	104.54	105.3	105.37	105.66	105.82
103.07	102	98.837	97.686	98.719	99.576	100.91	100.28	99.81	101.52	98.657	99.756	100.11	99.686	99.966	102.85	99.912	101.2	100.65	100.19	100.69	99.02	100.39	99.48	99.102	99.811	100.62	102.8	102.25	100.64	99.654	98.71	99.095	103.18	100.02	101.84	102.27	100.46	101.69	100.59	102.18	100.09	99.425	100.05	100.71	101.02	100.94	103.72	100.19	102.99
107.14	104.98	106.82	104.23	104.34	106.22	105.46	104.4	106.97	105.37	105.07	104.91	105.17	105.84	107.16	105	107.47	105.71	105.6	107.12	107.72	108.02	104.77	103.69	106.19	107.02	104.36	106.78	106.39	105.35	107.5	107.3	104.52	106.08	105.01	106.47	105.32	106.72	103.83	106.89	106.37	108.38	106.8	104.24	106.88	105.07	104.84	106.41	104.33	105.58
110.36	111.13	109.82	112.26	111.07	111.86	109.69	111.26	110.57	111.4	113.19	110.44	109.88	111.23	111.65	111.44	112.02	112.38	109.92	111.09	111.18	110.79	110.94	110.01	110.04	111.5	110.69	109.97	113.27	111.96	110.9	112	111.74	112	110.56	111.93	111.47	112.26	112.01	110.2	110.67	110.18	109.92	112.43	111.81	110.72	113.04	110.4	108.93	111.52
104.79	105.76	102.33	105.51	103.2	105.6	105.42	105.38	105.17	105.57	104.76	107.63	105.2	106.12	108.24	105.33	105.46	105.31	105.41	104.23	105.07	104.28	106.4	107.45	105.96	106.26	105.37	105.87	103.92	107.44	104.89	104.16	104.05	107.23	104.25	104.53	102.51	105.57	104.74	106.49	106.02	107.8	105.44	105.68	106.37	106.14	103.1	105.42	108.26	107.14
104.79	105.37	104.62	106.69	104.69	103.45	104.65	103.74	103.9	103.37	103.75	106.21	107.21	104.38	104.65	108.32	103.41	103.51	103.78	104.86	104.43	105.33	105.96	104.6	103.98	105.61	103.48	103.42	107.52	105.85	108.78	105.21	103.33	104.9	103.29	103.89	103.66	108.02	106.25	104.57	103.91	104.43	106.53	102.69	103.97	104.26	105.51	103.35	105.78	105.55
118.85	119.2	119.39	117.38	117.71	118.37	116.25	117.32	119.63	117.67	117.15	119.05	117.79	116.25	115.64	118.19	116.01	117.47	117.55	118.13	118.41	117.14	120.23	116.65	119.6	118.21	119.56	116.79	118.57	118.15	119.02	118	116.58	114.82	118.93	117.62	118.73	117.86	116.65	118.27	116.49	116.98	117.64	118.29	117.59	117.08	117.74	118.03	116.66	117.3
105.22	105.13	105.3	105.92	107.63	105.51	105.65	104.45	104.15	104.35	104.78	106.63	103.77	107.37	105.15	105.18	107.01	107.07	104.77	106	105.92	107.23	107.94	106.23	105.01	105.67	105.99	106.69	105.93	107.26	103.62	107.02	104.71	108.41	103.95	106.22	104.44	105.33	104.54	105.86	106.03	106.82	104.89	107.21	107.14	104.78	106.87	104.05	104.85	103.43
110.87	111.89	112.13	112.22	110.06	112.33	111.1	110.27	109.94	110.82	112.42	111.23	110.41	108.79	112.73	112.02	112.53	110.04	112.75	110.23	111.11	112.29	110.28	111.66	110.15	110.84	111.92	113.26	111.05	109.83	111.25	108.48	109.33	109.96	110.75	109.22	110.45	110.84	111.13	110.83	111.99	111.57	112.93	111.03	110.95	112.5	111.17	108.96	111.75	112.43
105.69	107.56	106.34	107.73	106.24	106.39	104.4	106.79	106.29	106.38	105.65	105.07	106.79	106.35	107.67	106.89	108.12	106.26	107.08	107.22	106.67	104.82	106.82	108.14	104.27	106.25	104.68	105.44	105.61	104.26	107.95	106.6	106.34	108.01	104.31	105.43	104.56	107.76	105.73	106.85	109.37	105.54	107.8	107.53	106.95	105.74	106.61	108.58	105.64	105.77
111.06	111.93	111.66	112.68	110.31	111.19	111.45	111.71	110.52	110.03	114.27	110.52	113.25	110.28	111.37	110.53	116.71	110.13	113.25	112.76	110.7	113.13	112.7	112.77	113.43	110.39	111.84	110.83	114.28	110.99	113.29	110.39	113.45	111.77	110.32	111.67	111.46	112	111.72	110.33	109.85	112.56	112.69	111.42	113.08	111.88	111.85	112.78	112.03	112.26
104.93	104.95	105.23	104.4	105.18	107.03	104.61	105.58	103.92	104.09	107.31	105.34	107.52	108.22	107.6	104.42	106.99	107.93	104.55	103.89	107.33	105.77	104.71	104.82	105.99	104.33	104.27	104.62	105.69	106.06	106.83	104.3	103.86	105.68	103.61	105.16	108.01	104.53	105.99	105.9	102.4	102.98	107.09	107.69	106.04	105.96	105.85	104.8	105.49	106.95
107.25	105.46	105.91	104.94	104.77	104.93	106.91	105.24	104.82	107.28	105.43	105.72	104.31	103.61	106.79	108.68	107.27	103.94	105.08	108.59	105.95	106.28	105.5	104.52	104.81	106.1	107.18	105.56	103.78	106.23	103.01	103.25	106.08	105.55	105.39	104.08	104.62	102.58	105.75	106.93	106.58	107.01	105.08	105.05	106.57	104.59	107.22	103.88	105.07	104.5
105.6	104.57	105.13	105.13	107.4	106.66	105.35	106.02	105.01	105.22	106.09	106.91	104.83	106.32	106.67	104.42	105.94	105.75	105.29	105.08	105.27	108.71	108	107.31	106.61	102.21	104.98	105.89	105.12	105.64	108.43	106.78	106.63	105.62	103.88	104.22	105.36	107.52	106.92	107.14	107.04	104.27	104.23	107.64	105.52	108.51	104.06	103.85	105.24	103.55
111.23	110.27	111.17	110.84	111.02	111.99	109.4	108.59	110.39	110.26	109.49	109.05	110.59	109.45	107.6	108.62	110.64	112.66	112.25	110.29	110.22	111.26	110.29	111.07	110.88	109.54	107.88	110.48	110.73	109.88	111.53	111.95	109.6	110.75	108.87	108.31	110.54	111.61	109.68	112.03	110.77	110.66	109.51	110.35	110.54	109.35	109.8	106.36	108.89	109.95
105.51	104.48	104.53	106.16	105.91	105.03	106.95	105.25	105.34	107.56	105.8	106.02	106.25	106.5	105.95	107.3	105.73	107.26	105.78	105.06	106.69	106.93	106.21	107.08	106.89	107.99	106.78	105.12	105.36	107.93	105.53	106.3	105.22	105.25	103.33	106.55	105.36	106.44	106.35	106.27	106.53	104.41	108.54	107.32	105.81	106.9	104.36	104.75	107.08	106.81
104.97	105.29	105.38	104.7	106.04	105.7	107.07	105.12	105.01	104	105.29	104.64	104.35	104.9	103.71	104.7	106.75	104.01	104.45	100.68	106.98	104.39	103.75	104.33	104.75	103.88	104.15	103.76	105.42	104.96	104.22	104.5	103.65	104.61	103.3	104.97	105.86	104.82	103.55	104.2	104.12	105.8	108.26	105.21	105.25	105.85	104.29	104.7	104.19	104.97
106.9	105.23	106.07	105.12	103.51	104.84	106.25	105.48	107.5	104.29	103.25	106.04	104.98	104.64	105.61	107.72	104.66	105.7	107.24	103.98	106.05	106.14	105.8	104.53	106.08	106.73	105.24	104.08	104.57	104.86	105.49	106.73	105.95	104.65	104.39	104.96	106.56	106.68	105.8	106.78	104.8	104.56	105.79	102.86	104.71	103.83	105.24	106.72	105.5	106.3
111.25	112.23	112.87	112.09	111.14	109.58	109.53	112.72	111.26	113.96	111.79	111.58	113.09	109.5	110.03	109.8	109.84	111	113.77	109.96	111.71	111.92	109.46	111.49	111.21	112.3	109.81	110.56	113.38	110.67	113.43	112.5	110.15	110.4	110.72	111.05	109.63	111.12	112.86	111.96	108.91	110.15	109.96	111.08	112.19	110.37	112.08	112.87	112.79	110.39
104.94	104.1	104.5	106.91	106.94	105.89	106.71	105.86	105.58	103.92	106.22	106.32	105.8	106.21	104.97	106.38	105.97	105.2	104.5	106.52	105.32	103.92	105.77	105.54	102.67	103.35	105.31	106.61	105.06	105.99	104.66	104.08	103.72	104.3	105.01	106.36	105.45	105.18	106.17	107.74	106.53	104.18	106.86	105.43	106.33	105	105.45	104.96	106.84	105.5
100.39	100.93	102.47	100.26	101.38	97.598	97.059	101.77	97.475	101.41	101.92	99.018	98.743	98.922	98.038	100.84	99.433	98.041	99.502	98.041	98.18	97.645	97.258	99.025	100.5	99.691	99.974	99.435	98.562	99.605	100.62	99.804	100.88	97.851	100.38	101.85	97.55	99.139	102.07	99.811	99.758	98.872	98.149	98.697	98.841	101.78	101.19	102.82	99.926	99.333
106.49	104.57	105.64	105.71	105.21	104.65	105.87	103.84	106.05	104.26	104.08	104.6	105.05	106.2	104.89	105.25	105.89	105.57	105.06	105.47	107.55	104.57	104.51	105.34	104.58	106.2	104.71	102.73	105.96	107.43	105.9	103.94	106.3	108.2	104.75	102.86	108.37	105.76	106.27	105.95	105.27	105.71	104.96	103.22	104.79	105.88	105.58	104.78	104.32	105.93
106.65	107.87	106.46	104.8	103.22	103.87	104.25	104.67	104.07	104.66	105.31	105.65	105.8	104.71	108.33	104.02	104.23	104.26	104.05	105.13	104.88	105.32	106.05	106.16	104.4	105.73	106.23	106.08	104.76	102.78	104.06	104.23	105.28	104.79	105.95	102.63	107.45	105.76	104.52	104.33	108.55	101.46	107.53	102.96	104.54	107.06	104.21	105.19	102.8	106.78
106.4	104.53	106.86	107.01	106.67	106.34	105.77	106.81	107.03	104.64	109.21	105.87	104.06	104.95	106.77	105.61	104.06	103.55	107.83	106.77	105.59	105.9	106.73	106.01	104.85	107.27	105.59	107.12	105.02	103.92	107.46	106.27	105.04	104.18	108.69	106.23	104.66	106.28	104.91	106.9	106.21	104.95	107.03	105.34	104.49	107.53	105.19	105.93	106.68	105.51
110.56	107.09	111.87	110.51	109.32	110.36	109.81	109.49	107.89	109.58	110.55	109.01	109.6	109.68	109.85	107.75	108.82	108.63	108.47	110.18	110.09	108.29	109.83	109.93	106.55	110.43	110.29	110.61	110.81	110.82	106.25	111.21	109.78	108.78	107.45	109.45	109.08	110.04	109.83	109.42	109.3	112.52	112.45	112.12	110.41	109.77	110.99	112.28	109.31	111.58
106.04	105.47	105.17	106.9	106.72	107.54	104.86	102.4	105.62	105.18	105.53	105.14	107.23	105.76	105.16	103.64	105.51	104.06	105.38	106.41	105.6	104.69	104.56	106.91	106.9	105.59	105.76	104.56	105.72	105.5	105.23	106.35	104.04	106.24	102.39	105.86	104.45	101.82	107.68	108.06	107.05	107.36	105.81	104.04	104.09	101.53	104.79	104.12	107.64	104.15
105.38	106.61	104.77	106.72	104.43	104.59	104.03	103.59	105.16	105.22	105.59	108.94	105.15	106.07	105.47	104.74	104.78	103.74	101.59	104.8	103.06	103.84	104.28	104.86	105.24	106.91	107.8	106.7	106.62	106.67	105.54	106.35	104.39	105.61	106.44	106.77	106.72	104.45	105.61	105.23	106.47	105.27	106.27	106.7	104.61	104.18	105.73	106.83	105.08	105.2
106.62	102.81	106.14	104.62	105.04	106.2	103.33	104.32	103.99	104.73	105.22	103.47	105.81	103.96	104.25	105.93	104.9	104.15	105.27	104.22	106.64	105.76	103.5	104.49	106.07	103.75	106.77	106.44	104.99	105.36	106.34	104.57	102.88	106.77	106.66	103.77	104.39	103.4	105.74	105.55	106.27	106.41	106.02	103.62	105.24	103.19	103.72	105.1	105.65	105.95
112.27	109.04	111.62	111.45	111.11	111.05	112.03	112.11	110.04	113.57	113.13	112.09	113.18	111.78	110.61	109.84	112.04	110.89	112.15	109.86	111.53	113.17	109.83	110.93	112.75	112	113.19	109.1	111.21	111.27	111.75	114.13	111.33	110.75	112.48	111.74	110.15	111.14	110.24	110.94	109.78	112.54	112.72	110.57	109.06	112.46	112.09	110.84	110.16	111.79
98.887	99.097	100.89	101.02	97.996	99.525	101.94	100.78	99.63	99.837	100.6	99.496	100.32	98.577	99.653	98.903	100.94	99.59	100.14	99.956	100.97	99.198	96.544	99.232	99.906	98.948	98.2	101.85	99.17	99.552	100.97	98.907	101.01	100.33	99.276	96.154	99.035	97.868	100.45	101.83	98.857	101.25	102.33	98.456	100.08	102.46	101.44	101.56	97.575	101.04
107.2	102.92	107.16	106.69	106.46	106.07	108.03	104.84	106.64	105.45	107.55	107.69	106.22	105.56	104.93	107.4	106.61	104.26	103.85	105.21	108.01	108.13	105.99	106.69	105.87	103.71	107.43	105.42	106.94	106.25	107.32	106.19	107.44	106.68	103.79	106.96	107.09	106.89	108.3	107.61	103.33	105.58	106.42	106.24	104.21	107.8	105.48	105.06	105.19	104.28
108.25	107.22	108.6	106.77	107.62	106.91	105.35	107.29	105.71	108.34	107.86	106.91	105.77	106.61	106.91	107.58	106.87	108.05	106.94	105.8	106.94	107.66	105.72	108.49	106.16	107.87	106.47	106.68	106.36	107.74	107.87	109.03	105.71	105.75	107.44	108.37	109.09	106.13	106.37	108.6	105.22	106.77	107.16	106.02	108.16	105.98	108.39	109.46	106.85	105.45
106.61	105.85	102.97	107.34	104.41	105.93	106.08	104.85	106.6	104.39	105.16	107.57	102.9	107.03	106.45	106.77	104.22	106.83	106.92	110.55	106.32	104.38	105.28	103.45	105.7	106.43	104.2	106.53	105.49	107.22	104.97	103.42	105.29	105.91	106.11	105.46	104.62	104.25	106.03	105.68	105.66	105.42	107.12	105.47	107.41	106.3	105.36	104.43	104.64	105.49
108.12	110.05	110.6	109.49	110.35	109.9	107.63	108.72	111.39	109.57	110.72	110.95	108.32	110.31	108.82	107.59	110.83	107.41	107.99	110.62	106.25	111.29	110.76	109.93	108.98	108.63	109.32	109.55	110.43	109.43	109.57	109.77	111.25	107.54	109.69	109.23	111.09	109.34	107.81	112.43	109.88	111.43	110.54	108.59	109.73	108.55	109.39	106.81	109.32	109.91
102.66	106.51	104.66	102.64	104.72	102.76	104.44	103.53	104.99	104.35	103.47	103.61	106.23	105.73	103.06	104.07	104.54	105.48	107.07	103.52	103.33	103.03	102.76	103.33	105.35	106.12	102.6	104.05	104.63	101.74	104.9	103.25	104.67	106.54	102.92	106.21	103.62	102.12	103.1	102.73	101.47	105.34	105.8	104.82	104.92	105.6	103.34	104.53	104.95	103.95
111.4	107.97	110.67	109.48	110.87	109.75	110	107.98	110.96	111.87	109.84	107.78	111.9	111.3	110	108.27	108.89	108.71	110.56	109.34	108.76	109.93	110.1	111.14	111.02	109.67	110.93	112.06	110.79	110.54	109.87	109.07	107.22	112.04	109.12	110.93	108.58	111.22	110.48	109.7	111.12	109.84	109.87	110.14	108.85	111.5	111.11	107.76	110.47	109.3
106.46	106.68	106.47	107.58	106.36	109.44	104.87	106.05	104.78	104.33	105.9	106.94	105.88	104.27	104.8	105.22	105.51	105.76	107.97	105.06	106.75	106.88	106.4	105.78	106.77	106.72	107.05	107.63	108.06	105.66	105.77	104.94	106.94	106.55	107.23	107.73	108.05	105.26	105.75	104.83	107.02	108.56	108.52	105.56	104.7	106.69	105.65	106.9	104.89	106.61
107.1	104.99	105.57	105.49	104.98	109.3	107.82	105.14	105.35	104.18	108.18	106.86	104.84	105.39	106.38	105.01	105.51	108.41	105.7	105.4	108.29	107.33	105.15	105.42	104.62	105.58	107.21	106.42	107.3	106.54	106.27	105.73	107.92	104.9	104.87	106.95	105.2	104.35	107	105.57	104.78	105.84	104.92	105.62	104.79	105	106.41	105.71	109.09	104.65
112.06	112.53	111.91	112.44	113.02	111.7	110.54	110.45	110.39	110.01	111.53	110.48	110.04	110.43	109.82	111.24	112.02	110.83	111.52	111.44	113.37	110.78	112.12	112.42	113.58	111.57	111.16	112.21	113.79	111.24	112.09	109.16	112.76	112.1	113.88	108.5	110.8	112.46	112.88	109.64	111.87	110.54	108.87	111.34	111.04	110.42	111.48	111.83	110.35	112.66
106	106.26	105.54	108.36	105.97	106.19	104.89	105.89	105.38	107.26	106.36	105.45	105.07	105.18	105.26	106.32	106.45	105.25	106.75	107.04	105.17	106.63	104.15	104.46	105.01	106.88	105.97	105.03	106.83	104.73	104.6	106.22	106.29	104.21	106.16	105.01	106.52	105.87	106.25	105.53	105.46	106.73	106	105.49	103.88	106.3	105.66	103.26	106.97	108.43
105.77	104.21	106.29	103.14	103.79	107.94	104.83	106.33	104.46	106.6	105.97	105.37	104.79	108.01	104.31	105.57	106.25	106.94	103.8	107.04	107.55	106.88	105.28	105.86	105.18	106.13	107.56	106.27	106.7	105.52	106.51	104.88	106.45	102.77	107.95	104.92	107.98	106.42	106.1	106.7	105.51	105.61	105.56	106.93	107.2	105.88	105.59	106.03	105.21	105.2
104.64	104.17	106.36	103.76	104.59	104.72	106.08	104.6	104.47	105.88	104.53	104.45	103.69	105.33	105.65	102.91	104.39	105.43	107.88	105.16	103.61	104.08	106.59	105.96	106.35	105.36	104.61	105.78	106.9	104.02	106.94	103.51	106	104.13	104.16	103.84	105.65	102.8	105.29	103.73	106.18	104.08	105.89	102.43	104.19	106.58	105.76	105.03	103.94	104.73
111.35	112.6	111.84	114	111.65	109.66	111	111.6	112.59	111.12	112.65	111.85	109.2	112.78	112.26	112.17	111.68	112.73	111.7	113.22	111.1	111.16	112.03	113.32	114.11	112.54	111.45	111.82	112.71	112.04	112.79	110	111.26	112.31	111.95	114	111	111.61	112.85	113.18	111.46	112.16	112.54	112.04	110.05	111.33	112.77	111.14	111.15	113.24
106.79	105.17	105.86	103.88	105.57	104.87	106.05	105.4	105.1	102.47	106.84	103.18	104.35	105.06	106.13	105.12	104.74	103.24	105.27	105.76	105.34	104.6	105.97	104.39	105.43	105.23	104.97	107.33	103.87	105.19	106.21	106.57	106.99	104.04	106.39	104.45	103.98	104.63	104.39	103.9	106.07	105.78	103.94	105.14	104.03	104.94	106.77	103.9	104.35	105.52
107.43	107.62	110.46	107.67	104.01	105.88	107.01	108.06	106.2	106.72	107.27	107.07	107.26	105.65	105.97	106.31	106.38	108.31	107.28	107.63	106.79	107.93	108.23	106.6	104.75	106.43	106.03	108.17	106.7	105.34	106.83	103.37	108.21	105.6	104.06	107.68	106.14	107.1	105.94	106.23	107.23	108.24	105.2	108.26	107.1	107.83	106.63	106.13	105.61	107.96
116.68	118.58	119.52	117.04	118.29	119.23	117.52	119.36	117.29	118.93	117.72	117.86	115.94	115.07	118.26	118.18	118.07	120.19	119.47	119.09	119.78	117.65	116.76	119.18	119.34	118.41	118.88	119.11	115.67	119.14	120	117.58	119.96	119.01	116.42	115.63	120.49	118.01	116.41	117.57	119.69	116.24	118	115.8	117.49	118.38	115.69	116.96	117.76	117.66
100.6	96.787	100.84	98.919	99.311	100.2	99.391	98.357	101.34	99.644	98.542	99.512	104.75	99.355	100.98	98.412	100.55	99.326	100.88	100.98	101.02	99.073	98.733	99.776	97.565	96.448	101.26	100.12	100.27	98.126	99.462	99.083	98.357	98.483	98.845	97.768	97.766	100.23	99.299	101.16	100.06	97.823	98.745	99.127	100.14	101.12	100.35	99.871	102.13	98.722
110.64	110.89	109.54	110.72	107.6	110.96	110.39	110.84	109.03	108.23	112.22	109.12	110.49	110.35	108.34	108.99	107.88	110.87	109.95	107.29	108.28	109.17	110.59	109.67	110.9	112.33	111.45	110.92	109.3	108.96	110.78	109.08	108.83	109.69	108.26	108.41	108.5	108.56	109.57	111.46	108.94	108.88	108.91	109.61	113.9	113.16	109.33	109.5	109.86	109.9
105.64	109.29	108.04	103.83	105.91	107.24	105.38	104.79	104.23	103.97	103.99	105.59	105.98	104	106.15	104.5	104.94	105.35	104.69	106.38	106.95	103.88	104.88	102.68	105.67	103.84	104.69	106.15	106.39	104.67	106.33	107.27	104.28	103.93	104.47	106.06	104.63	106.33	104.12	105.57	105.26	106.05	105.41	105.85	105.22	106.46	105.61	106.55	104.95	105.7
104.71	105.75	107.43	108.33	106.8	107.12	107.11	107.27	107.04	108.57	107.43	106.03	108.07	105.21	108.43	106.32	107.42	106.69	108.47	105.58	105.1	105.41	106.12	107.44	106.77	106.61	108.51	108.17	107.15	105.06	108.15	107.32	105.61	108.57	107.03	104.58	106.2	105.71	106.4	108.16	110	105.96	106.31	109.5	108.99	106.31	106.4	105.65	108.65	105.95
106.29	105.69	107.68	106.85	106.86	107.67	107.71	108.38	107.42	107.19	103.07	106.14	106.37	108.84	105.83	108	106.2	105.14	105.14	105.89	105.56	106.48	105.15	106.82	106.41	107.13	106.19	104.49	106.66	104.77	106.29	106.72	106.38	106.73	105.83	107.91	104.67	108.54	107.65	106.8	106.15	107.08	106.36	105.48	106.98	106.64	106.94	104.86	106.52	105.89
99.087	101.86	99.297	101.85	102.47	100.49	100.53	99.085	99.737	101.05	98.636	101.38	97.807	102.02	98.837	99.575	100.13	98.94	99.846	100.4	98.25	100.02	100.99	99.532	99.969	98.343	100.39	102.22	98.582	98.968	101.64	100.27	100.18	102.85	99.006	101.68	101.02	99.715	100.38	99.318	101.65	98.502	96.892	99.6	99.207	100.63	100.14	103.37	100.83	100.19
107.89	110.47	110.3	111.25	111.7	109.37	110.5	109.49	110	110.11	111.65	109.54	110.84	110.87	108.22	110.55	108.61	110.93	111.74	110.5	109.16	111.33	110.86	108.48	111.72	110.24	106.99	107.4	110.16	109.46	108.38	110.2	110.29	109.79	109.93	108.42	111.6	110.14	108.43	109.5	109.65	107.5	110.68	112.65	108.74	111.02	112.3	110.54	108.11	110
112.03	112.44	112.4	112.33	112.67	111.84	111.86	114.72	110.21	112.59	112.48	110.14	111.66	110.28	110.87	110.03	113.39	112	113.19	110.91	112.78	110.97	112.01	113.15	112.7	112.58	110.11	112.01	111.37	111.22	113.44	112.64	113.6	114.37	111.52	111.54	112.4	112.12	109.85	112.98	111.27	110.39	113.87	110.28	113.6	107.97	114.84	110.03	112.85	112.93
102.15	101.82	101.1	99.413	97.989	101.93	100.28	101.05	100.39	100.54	100.95	101.48	99.426	100.32	101.72	99.73	98.425	101.82	100.96	99.548	103.13	99.921	97.937	100.21	100.82	100.71	101.39	99.842	102.03	99.644	99.768	100.06	100.21	101.71	100.14	101.96	101.61	102.27	101.44	98.215	101.36	99.514	99.171	100.58	101.92	100.11	101.43	102.41	101.63	98.292
106.14	106.62	104.06	106.05	105.65	105.58	104.78	105.57	103.77	106.37	104.61	105.46	103.99	105.5	105.85	107.73	106.08	106.32	105.77	105.87	106	107.58	104.77	104.55	105.91	106.36	105.23	106.06	104.68	107.03	103.48	104.58	103.42	104.89	107.45	105.81	106.55	106.14	105.25	104.03	105.74	105.31	104.94	106.23	107.36	105.23	104.93	104.24	106.12	103.89
107.16	106.11	105.57	106.42	105.79	106.94	107.19	109.83	107.66	105.87	107.29	106.22	106.92	104.45	106.9	107.31	107.34	108.15	107.75	105.91	104.03	103.87	105.01	106.95	105.91	105.2	106.81	107.89	106.12	107.15	106.67	105.28	106.59	106.68	106.33	104.93	105.69	104.96	103.75	105.76	107.39	105.74	107.58	105.26	106.01	105.2	106.62	105.47	105.04	106.38
104.56	107.45	105.72	104.48	108.96	105.9	103.94	104.54	105.52	105.73	106.41	107.89	107.57	107.38	106.89	107.54	106.07	107.1	106.71	105.89	108.55	105.68	105.3	105.35	108.18	106.49	108.62	106	104.95	105.39	107.8	106.18	104.53	105.16	104.98	107.28	106.75	107.34	107.46	106.05	107.28	106.02	107.75	107.35	104.83	107.36	104.86	106.59	107.8	107.54
103.71	103.87	102.63	104.65	102.34	102.77	101.6	103.7	104.44	104.01	106.78	103.76	103.73	105.22	103.83	103.18	103.24	103.08	105.59	106.62	105.8	103.93	103.74	105.32	105.09	104.18	106.08	104.53	105.4	104.6	104.48	103.41	102.88	103.37	104.57	103.2	102.75	103.54	104.96	106.41	103.36	103.95	103.91	104.3	106.72	103.67	102.9	103.24	105.46	104.9
106.17	104.88	102.69	105.42	108.66	106	104.47	106.9	108.34	104.48	104.7	104.18	105.77	105.4	104.13	105.38	106.36	104.42	105.98	106.4	106.07	103.44	104.99	106.06	105.43	106.15	104.29	103.94	104.9	105.26	105.73	104.19	103.16	103.5	106.83	105.39	104.87	106.32	103.72	101.81	106.79	104.36	103.68	104.35	105.84	105.99	107.26	105.62	105.18	106.89
109.88	111.34	110.4	108.96	111.06	111.12	110.88	109.29	109.27	112.64	108.77	108.81	109.98	112.09	110.06	110.53	110.35	111.99	113.25	110.46	110.64	109.53	110.51	107.9	109.77	112.54	109.83	111.54	110.38	110.27	111.67	112.67	111.93	111.58	111.72	111.9	111.73	109.36	110.74	111.5	111.86	109.86	110.88	111.76	111.48	112.72	110.64	110.3	111.66	110.16
107.32	106.39	105.16	104.66	106.23	106.45	105.87	106.89	107.99	108.33	106.22	105.29	108.53	106.98	106.9	106.97	106.97	105.89	104.54	107.12	107.16	108.31	106.04	107.2	106.77	105.63	105.93	105.59	109.65	104.36	106.85	104.22	104.93	105.52	105.8	108.29	106.65	109.94	107.05	105.98	107.07	107.02	106.81	108.06	105.59	106.37	104.22	104.85	105.69	107.04
114.63	117.77	115.89	115.45	117.69	115.5	116.8	115.35	115.81	118.22	117.82	117.78	114.09	117.08	115.11	117.44	116.18	114.94	114.58	116.23	114.78	116.53	114.95	117.34	115.48	117.45	117.13	116.23	117.4	117.53	115.74	117.05	115.15	116.08	115.43	114.87	118.11	116.32	117.92	116.78	116.4	115.31	115.18	116.15	117.53	118.14	116.62	116.11	117.09	115.79
112.48	112.22	112.69	110.83	113.02	112.9	110.08	112.16	109.89	112.59	112.46	111.91	110.68	111.43	113.17	113.15	111.01	111.87	111.79	113.46	113.03	109.36	109.43	113.02	111.77	112.8	112.53	110.47	112.69	112.81	111.95	113.19	112.97	109.62	109.05	113.24	110.35	112.66	110.38	110.47	112.79	114.51	110.99	111.47	110.48	113.01	111.69	109.96	110.33	113.19
107.36	106.2	105.79	106.99	106.09	106.28	106.55	107.16	104.57	105.54	104.9	108.64	105.98	106.83	108.78	107.07	103.87	106.27	105.06	105.06	107.34	105.97	105.72	106.85	105.78	108.27	105.65	107.63	105.49	106.07	105.36	106.83	107.3	104.1	106.07	105.3	105.7	106.73	106.14	107.67	107.16	105.61	106.93	104.36	107.88	105.95	104.89	104.99	108.13	104.47
105.03	107.03	104.37	105.65	105.42	104.87	103.89	105.28	105.72	105.31	104.66	106.56	105.88	107.08	104.93	105.43	104.67	107.89	104.97	105.22	103.78	106.38	107.46	104.44	105.01	106.01	104.78	104.33	108.67	106.72	110.68	105.7	106.95	105.68	106.71	106.8	106.61	106.25	106.51	105.99	102.7	105.99	106.24	104.88	104.16	103.47	104.86	105.51	106.28	105.78
111.32	111.37	110.2	112.58	112.73	111.61	111.76	113.26	112.54	113.95	110.95	111.67	114.35	111.3	111.92	113.76	112.11	111.8	111.5	112.16	112.04	112.17	111.92	113.91	112.07	113.35	111.05	113.02	111.36	113.41	110.48	113.19	113.17	112.66	110.7	111.37	110.89	110.94	111.37	111.67	111.11	112.2	113.31	112.18	112.23	111.25	111.51	109.84	110.24	111.58
100.99	102.51	99.429	101.65	99.787	100.22	102.41	102.07	102.72	101.42	101.24	100.49	101.87	100.32	98.636	101.51	101.07	103.48	100.54	100.84	99.974	100.68	99.987	101.65	102.56	101.45	100.98	101.75	101.29	99.568	100.99	100.46	98.695	100.54	101.42	102.46	100.16	100.12	100.01	100.05	100.86	99.196	99.956	101	100.02	99.335	100.81	100.89	101.45	102.38
106.23	106.06	106.43	105.82	104.68	104.97	106.06	105.19	105.56	105.71	105.62	106.07	106.13	103.71	104.17	105.63	104.14	106.82	104.24	105.93	105.31	103.35	105.65	104.67	105.87	105.81	106.37	107.13	105.61	106.34	105.68	104.07	107.05	107.72	105.6	108.02	106.88	104.95	105.73	106.27	107	102.86	105.75	106.9	104.1	105.68	107.41	103.89	108.35	105.17
103.79	103.87	102.15	105.6	105.26	103.64	105.54	104.52	103.29	103.59	106.22	105.78	104.28	106.89	106.68	106.48	104.14	105	102.01	103.88	104.49	105.05	104.72	103.67	106.08	107.05	104.04	105.07	104.06	103.96	103.73	104.27	102.57	105.01	105.43	103.85	105.71	104.1	106.28	104.16	104.31	106.39	106.18	106.37	103.98	104.82	104.85	107.56	104.11	104.56
106.87	106.62	108.41	105.04	107.59	108.05	104.8	103.88	106.15	103.58	104.98	104.94	104.47	105.02	105.59	106.63	107.16	104.35	103.95	105.56	105.52	106.81	106.45	109.29	106.45	105.17	107.61	105.43	106.23	108.1	106.11	107.21	108.14	105.73	105.14	100.86	106.59	106.39	107.01	104.86	103.89	105.61	107.63	104.65	105.63	105.76	104.1	103.78	107.39	105.54
108.49	106.97	104.92	106.51	107.86	106.81	106.04	106.54	107.45	106.18	106.32	105.35	107.18	107.4	107.65	105.99	105.6	107.5	106.85	108.23	105.43	108.24	108.71	105.67	107.4	106.72	107.4	104.7	107.44	105.69	105.8	106.47	106.56	105.21	106.49	108.28	106.69	105.54	108.22	107.56	107.25	105.82	106.2	106.56	107.54	106.32	107.61	106.48	107.63	107.97
116.04	116.16	118.09	117.6	116.36	118.69	114.92	119.62	120.36	116.87	118.42	115.84	116.78	117.86	118.07	117.2	118.29	116.32	119.67	118.8	116.21	119.49	115.92	116.55	115.7	118.61	117.79	115.9	115.09	114.25	114.95	114.5	118.67	116.29	117.64	115.51	116.58	116.59	118.28	117.71	118.34	117.9	118.55	119.56	119.29	119.13	116.94	117.3	115.6	117.82
98.864	100.77	100.56	101.51	100.08	101.93	99.828	98.866	97.669	99.445	100.65	99.095	99.929	101.65	100.05	100.84	100.76	101.43	102.1	101.55	103.09	100.56	101.53	102.97	98.764	100.46	101.3	99.039	101.99	98.41	100.1	101.13	102.86	99.125	100.22	100.94	99.906	100.68	100.29	99.591	99.843	102.41	102.07	102.04	100.48	101.21	101.2	101.99	98.748	100.3
104.71	103.69	108.25	104.55	104.53	103.78	105.1	105.74	106.48	105.44	105.62	102.97	106.19	104.2	104.42	106.47	104.43	107.21	107.5	105.53	105.92	107.5	105.2	107.2	105.75	103.75	106.59	106.01	104.78	103	106.82	104.87	103.24	106.21	105.77	104.82	108	105.57	107.33	105.2	107.77	106.8	106.53	105.46	106.74	107.84	103.4	105.23	102.48	103.58
111.03	112.23	114.98	108.58	110.44	110.66	111.94	111.35	110.69	112.69	111.34	111.26	109.73	110.97	111.89	114.82	110.32	110.53	110.53	110.89	109.87	110.46	110.69	111.45	110.92	110.44	110.92	110.45	111.82	110.39	111.46	109.86	110.37	110.17	109.39	111.6	111.14	110.47	108.99	108.54	110.79	113.6	110.75	113.08	109.98	111.15	112.5	109.56	111.47	109.63
107.01	106.88	106.51	106.95	106	108.16	106.67	107.15	104.93	107.72	108.1	107.26	106	106.12	106.85	108.71	104.83	105.89	104.93	108.11	105.59	106.48	105.49	106.59	106.13	109.53	105.23	105.77	107.45	105.21	108.11	104.91	106.84	106.64	106.55	106.65	106.99	105.28	108.64	106.35	106.19	108.36	105.79	107.88	105.74	107.53	108.13	105.68	104.98	106.55
110.72	111.85	111.38	110.69	110.31	111.38	109.69	110.7	110.05	110.23	110	110.93	110.39	110.04	111.2	110.01	110.29	109.68	110.65	110.18	110.45	111.81	111.47	109.13	113.08	109.76	109.04	110.76	110.99	109.92	112.22	108.71	109.09	108.67	108.62	110.47	107.99	109.91	110.67	109.09	110.9	110.05	108.06	111.53	109.44	107.93	110.75	109.98	110.15	111.07
112.65	111	109.67	109.73	109.69	109.16	111.49	107.24	110.29	111.38	109.04	111.72	109.56	109.86	109.48	109.84	110.49	110.02	109.57	111.04	109.79	111.76	109.54	112.43	111.39	111.2	111.17	110.15	111.45	109.62	110.39	110.47	110.81	111.34	112.03	108.81	110.72	108.63	109.25	111.55	112.29	109.01	109.87	109.33	112.36	108.49	111.33	110.05	109.48	111.07
101.87	100.93	97.631	98.949	99.093	100.75	100.39	100.91	99.626	101.36	98.883	99.879	99.508	98.013	99.2	100.78	99.726	99.993	98.579	102.41	96.562	99.421	102.42	98.531	101.76	99.526	99.225	100.16	99.5	100.77	99.873	99.863	99.982	98.747	101.12	98.97	101.18	99.967	97.674	102.04	100.46	102.18	99.596	99.224	100.36	100.08	99.451	100.13	102.28	101.24
111.75	112.98	108.97	112.3	111.1	110.79	110.59	111.73	111.52	110.65	109.12	110.48	110.68	110.53	112.19	112.91	110.99	111.59	112	112.2	110.39	112.32	110.41	110.47	110.1	113.67	111.49	111.96	114.24	111.19	113.57	110.45	111.07	112.06	113.75	113.6	110.28	109.28	113.09	108.76	111.57	109.97	112.76	113.3	111.27	108.04	110.85	111.21	113.63	112.15
98.75	99.67	100.41	99.092	100.23	99.639	101.37	101.1	97.588	101.19	100.23	99.755	101.73	99.098	101.4	102.95	100.5	99.569	100.66	101.94	99.341	100.08	100.67	100.44	101.19	101.42	100.29	97.245	100.49	101.68	99.5	103.21	97.576	102.07	101.47	101.16	99.92	102.72	99.63	101.31	100.82	100.46	102.19	101.81	99.296	98.206	99.873	97.765	98.997	100.3
104.83	105.15	107.61	104.37	105.82	106.43	105.67	106.45	105.26	106.77	106.43	105.79	108.56	106.04	107.04	105.6	105.66	105.28	105.63	105.78	103.26	105.5	104.54	105.6	105.34	104.1	105.67	106.67	107.5	107.44	105.42	106.74	104.88	106.71	106.32	105.81	106.95	105.62	106.63	105.95	106.63	102.7	106.78	105.94	106.73	103.22	106.71	105.97	102.83	105.26
106.99	102.69	105.2	106.94	104.93	105.2	106.44	106.81	104.95	106.17	107.52	107.65	105.62	105.12	102.94	105.63	105.92	102.99	107.99	105.29	103.9	107.39	108.4	105.97	107.03	105.71	105.64	106.14	105.53	107.75	106.23	107.95	106.81	104.96	104.93	106.41	104.38	107.36	106.71	106.52	105.71	106.2	106.65	108.17	103.18	107.5	105.38	107.13	106.35	104.82
104.36	104.53	104.78	106.35	104.44	107.93	104.95	103.75	106.14	103.85	106.34	103.11	105.96	105.5	104.74	104	103.42	107	103.73	102.83	105.02	103.71	105.72	105.28	106.17	106.39	106.4	106	106.49	105.95	105.13	105.36	105.22	106.33	104.58	106.39	108.13	105.94	104.65	106.45	105.35	106.2	106.56	105.44	106.93	105.69	105.73	104.84	107.73	104.93
104.89	104.64	104.29	105.17	105.19	102.73	103.85	103.25	102.27	101.7	104.95	105.32	105.44	103.28	104.17	103.76	102.95	105.39	106.22	104.7	102.33	105.14	102.84	105.91	103.75	103.27	104.74	103.08	105.41	103.08	101.81	102.51	104.52	104.52	104.53	105.5	103.47	105.66	103.64	104.42	106.19	103.09	104.83	106.74	105.37	105.29	104.19	103.47	104.28	103.11
111.48	111.7	111.06	111.08	115.04	111.3	110.24	110.79	110.79	110.85	109.01	112.49	112.19	111.91	112.41	109.48	113.54	111.43	113.08	110.25	109.62	110	110.97	110.42	109.89	110.86	110	109.62	111.82	112.87	112.28	110.51	112.55	113.39	112.11	111.09	112.7	111.63	110.26	111.22	110.43	109.82	112.5	112.13	114.15	112.55	111.26	111.8	110.71	111.43
110.42	111.13	109.87	111.62	114.64	114.35	113.38	110.95	111.69	113.53	111.47	112.04	109.44	112.41	111.81	112.74	111.33	113.5	112.28	110.14	111.2	112.42	111.29	110.48	112.15	111.94	110.24	111.79	109.46	111.51	112.12	110.07	110.67	112.07	113.08	113.23	110.91	112.61	111.63	113.49	112.64	112.58	113.16	111.39	110.23	111.93	114.07	111.46	112.24	111.62
112.03	111.72	109.89	112.46	110.2	111.49	111.88	112.57	112.93	113.22	111.81	110.51	113.92	113.81	110.76	112.22	113.07	112.02	113.7	110.92	111.8	114.15	111.27	110.42	114.39	110.77	113.3	111.97	112.24	113.16	111.3	111.19	109.96	113.1	112.91	112.26	112.91	109.7	111.6	112.37	110.83	111.82	113.91	111.13	111.54	114.27	112.32	113.41	113.64	113.87
108.44	111.05	109.22	113.54	110.21	109.63	108.5	109.62	111.51	111.42	110.26	109.78	109.75	114.82	109.75	108.85	111.07	109.16	109.94	111.77	110.78	110.14	109.11	110.5	110.67	110.68	109.99	110.36	109.63	111.46	112.93	109.59	109.5	111.35	112.48	113.34	109.07	111.23	109.24	110.2	111.02	111.29	111.55	110.12	111.84	110.94	110.6	109.05	109.97	111.52
100.72	102.43	100.26	98.761	99.828	100.81	100.27	99.239	100.03	98.301	99.157	98.429	100.79	98.6	99.876	98.946	102.02	99.092	100.49	101.86	98.994	100.59	96.786	99.527	101.87	101.16	99.501	101.27	100.85	101.94	99.153	99.841	102.28	103.18	100.12	101.16	99.958	102.51	100.2	98.585	98.89	100.31	99.314	100.35	101.42	99.735	100.24	99.652	99.599	100.9
105.37	104.75	102.55	104.21	104.47	103.82	103.83	104.7	105.81	103.49	103.91	105.3	102.73	105.28	104.4	103.96	105.38	106.65	106.91	103.06	105.33	103.71	106.81	104.72	102.91	105.44	103.77	103.52	102.15	104.76	105.19	104.9	104.29	105.55	102.98	105.62	107.3	104.21	105.34	104.99	105.43	104.69	105.38	103.91	105.51	106.53	104.51	105.38	103.94	103.76
106.89	105.46	106.81	107.01	107.95	107.46	105.45	107.58	105.48	104.3	106.12	105.33	109.49	104.07	107.36	106.12	108.19	106.69	105.25	106	106.99	108.06	105.89	106.9	105.72	106.23	105.42	106.64	107.39	107.56	104.02	109.35	107.73	105.95	105.43	105.5	107.04	105.69	102.89	106.42	104.48	105.92	105.49	103.38	105.21	106.42	107.72	105.18	106.65	106.32
111.2	112.15	110.25	110.39	112	109.32	111.41	111.21	112.86	110.47	112.28	110.65	110.43	112.81	111.72	113.5	112.04	110.04	110.4	110.83	110.95	109.29	110.54	111.55	111.34	111.58	110.79	110.42	110.23	112.17	111.21	112.3	111.79	112.07	110.27	111.67	110.74	112.9	112.87	112.55	111.87	110.15	110.33	112.9	111.66	110.35	111.73	111.42	109.97	110.12
100.83	97.822	99.63	101.94	100.18	99.696	99.115	99.28	98.094	99.534	100.77	97.436	102.68	100.53	100.71	99.263	100.43	101.11	100.22	98.201	97.955	98.034	99.144	100.69	101.1	98.418	102.47	100.47	99.858	99.611	101.75	97.751	98.406	100.36	99.956	100.73	100.92	100.24	98.184	98.877	99.999	98.218	101.23	99.923	99.387	100.35	100.81	99.844	101.02	99.662
115.02	115.7	118.29	114.29	116.93	115.53	118.62	115.4	116.93	118.23	116.72	118.27	116.2	116.31	113.59	116.46	115.26	116.11	115.52	117.89	117.96	117.31	117.55	118.37	116.44	116.13	117.82	114.85	115.98	115.65	115.95	115.62	115.03	113.38	114.89	116.4	117.04	116.15	116.43	116.38	117.04	115	118.57	118.54	116.03	116.85	116.11	115.39	117.62	112.68
105.74	105.25	105.19	106.45	105.26	107.42	105.08	107.79	103.59	105.65	107.02	105.55	106.79	104.71	105.74	106.87	107.92	104.7	102.96	104.25	107.14	104.29	106.18	108.42	107.35	105.97	108.12	103.8	109.49	106.42	106.31	106.66	106.26	106.53	104.35	105.3	103.67	106.74	106.12	105.93	103.71	104.85	105.52	105.14	106.98	105.29	105.26	104.53	104.5	105.68
108.68	107.11	110.67	109.97	109.47	111.34	107.12	109.99	108.72	110.38	107.77	111.45	108.51	109.82	108.69	110.23	111.5	107.61	108.36	111.59	109.41	110.91	109.23	110.07	110.22	108.94	110.41	112.52	110.5	109.64	111.27	110.76	109.09	110.69	108.04	109.83	111.25	108.23	110.41	109.68	110.59	108.31	109.22	110.68	108.63	110.03	108.5	113.05	111.35	111.1
104.17	105.1	106	107.2	104.4	106.47	106.98	106.62	108.48	106.57	107.14	105.44	104.04	105.45	103.36	103.24	106.95	104.91	105.65	104.32	105.03	105.65	105.68	105.6	107.17	105.56	106.3	105.01	104.59	106.48	104.55	102.45	105.52	106.26	104.75	106.47	104.95	106.7	106.04	104.57	104.14	106.59	105.56	107.12	105.21	105.7	105.44	105.34	108.23	105.09
106.38	108.62	107.98	105.28	105.58	107.38	105.39	107.55	108.29	106.45	107.3	108.45	108.87	107.41	105.41	107.77	107.39	105.06	107.19	106.59	108.78	108.31	106.58	106.62	105.92	105.38	106.6	108.86	107.39	109.91	106.21	107.81	107.69	105.94	106.97	107.29	107.89	106.72	104.6	109.41	105.31	103.72	107.68	105.52	106.55	105.87	105.98	108.11	107.56	105.29
110.33	110.68	109.92	110.97	110.96	110.1	110.5	108.77	109.81	110.36	111.26	110.44	112.45	111.73	109.21	109.47	110.66	110.31	110.71	111.92	108.95	111.76	111.34	110.69	112.62	109.25	109.05	109.93	110.46	110.09	110.39	110.73	109.99	112.06	108.99	108.24	110.13	110.2	109.23	110.36	108.82	110.47	109.79	109.37	109.93	110.32	109.64	110.3	109.34	111.43
105.86	107.23	107.61	103.82	106.25	106.2	104.98	106.6	107.12	104.97	105.08	104.86	106.48	104.41	104.53	105.49	105.84	105.01	105.47	105.13	105.33	106.38	107.5	106.32	104	106.82	105.16	106.45	106.53	104.42	106.99	106.93	104.29	105.49	103.26	106.8	106.03	106.64	106.99	107.3	106.28	108.84	103.75	107.19	107.02	105.84	105.48	106.97	107.5	106.11
106.19	106.76	105.56	107.26	102.66	106.77	104.74	106.19	105.38	107.45	106.94	106.13	104.95	106.93	104.84	106.01	106.07	105.66	105.96	105.66	107.63	104.52	108.08	106.99	107.5	106.04	104.46	105.03	105.9	106.61	104.86	105.17	103.54	104.42	103.78	106.07	107.85	106.21	106.97	103.98	108.54	105.28	105.47	106.18	106.44	104.9	103.48	106.24	108.76	106.15
110.33	111.64	112.41	110.41	110.58	111.82	110.49	110.39	114.1	109.59	109.85	111.51	109.59	111.66	110.59	109.31	107.47	109.43	109.66	108.5	109.7	108.69	107.68	111.46	111.13	109.76	109.94	109.97	109.16	110.32	110.62	110.29	110.9	111.08	112.26	110.83	112.26	111	111.62	112.69	109.44	110	110.34	111.94	110.02	111.31	109.11	110.69	111.23	111.37
106.5	105.97	107.08	106.76	106.97	105.58	106.84	107.47	106.04	105.91	107.73	107.5	107.59	106.53	106.73	105.79	104.16	108.41	106.92	104.75	105.8	103.54	106.34	105	105.23	107.31	107.21	106.85	106.51	108.04	105.87	106.3	104.69	105.76	106.41	104.94	105.68	105.4	106.35	106.29	106.54	105.34	106.57	108.42	106.42	108.94	105.59	105.57	104.91	105.05
111.4	112.48	111.47	112	112.83	112.15	112.88	110.1	112.58	110.38	110.54	113.26	111.61	113.48	111.38	110.75	112.7	111.82	111.24	111.29	108.89	113.05	110.61	110.1	112.13	112.22	109.23	113.34	111.49	113.41	111.55	109.48	110.5	111.28	111.93	113.7	112.1	112.05	111.87	113.77	108.64	114.44	109.51	113.28	109.32	111.11	113.88	113.04	112.11	111.07
116.19	117.54	118.85	117.73	119.05	117.14	117.41	118.47	116.88	118.57	118.85	118.81	117.94	116.43	116.37	117.94	118.86	117.41	115.57	118.2	117.12	117.51	120.12	117.51	116.98	118.54	116.45	118.46	117.56	118.94	118.74	117.44	118.95	117.58	117.31	116.83	118.35	119.15	118.65	118.65	116.83	117.96	117.8	118.5	118.35	117.07	115.93	117.39	119.02	117.08
110.04	109.72	109.29	109.8	109.98	109.31	109.06	110.77	110.89	109.77	108.07	108.23	110.56	109.03	108.78	112.05	110.58	109.99	111.68	111	108.32	110.71	109.82	110.6	107.27	111.31	110.17	109.27	110.91	109.94	111.05	108.82	110.99	110.07	109.13	109.3	110.03	109.28	110.62	109.64	109.64	108.83	108.25	108.83	111.05	110.47	109.27	109.55	110.64	110.85
105.72	105.23	106.22	105.23	103.9	106.21	106.31	106.82	102.65	105.02	106.16	107.32	104.03	106.09	106	105.4	102.48	106.82	106.78	106.47	104.02	104.79	104.94	104.03	105.33	105.9	107.03	102.18	105.53	105.16	105.63	105.56	103.91	108.38	107.16	106.78	105.76	102.78	104.44	105.45	105.22	105.27	107.56	105.37	104.86	104.92	106.29	105.35	106.62	106.16
106.43	106.02	107.7	103.72	106.23	106.09	107.24	107.08	107.47	107.18	107.04	105.6	105.84	107.3	106.45	103.06	106.6	106.93	106.08	104.57	106.56	105.89	106.98	106.58	104.58	106.16	105.73	103.31	106.53	106.77	107.36	106.77	105.54	106.71	107.98	107.47	102.95	105.85	108.81	105.23	105.1	107.2	107.34	104.47	104.76	106.76	104.87	108.05	105.67	106.61
106.07	106.35	105.46	107.55	106.01	105.76	106.07	106.68	105.51	104.22	106.46	107.04	106.82	106.22	105.4	106.13	106.76	104.49	106.27	107.23	104.89	104.33	105.9	103.4	105.2	104.02	105.79	106.61	105.99	104.83	107.58	104.21	104.98	107.63	105.23	106.82	107.97	106.3	105.89	105.68	105.96	106.38	107.24	106.15	107.62	106.15	104.52	102.34	107.07	107.53
106.36	103.97	104.81	104.63	104.64	107.59	106.01	105.15	107.12	106.21	106.01	104.87	105.2	106.33	104.48	107.08	104.48	105.69	103.73	107.05	106.27	106.77	107.95	105.22	107.48	106.95	106.42	107.44	106.03	106.03	103.78	105.2	107.41	105.19	107.54	104.86	105.41	104.25	105.51	107.13	106.17	105.95	104.94	105.26	105.92	106.95	106.81	104.82	103.91	106.39
104.83	107.56	106.25	105.25	104.57	104.26	104.31	105.3	104.5	103.91	106.8	104.8	106.56	106.38	106.5	104.93	106.04	103.25	105.12	104.31	105.57	106.49	106.2	103.63	105.13	102.92	104.35	104.77	107.15	106.53	106	106.52	104.99	104.88	107.1	106.26	106.55	104.41	105.8	105.39	104.02	104.12	104.64	106.43	106.38	106.92	104.28	104.24	105.7	107.38
111.95	108.89	110.19	110.36	108.28	110.42	110.31	109.11	109.15	109.17	110.93	111.44	110.47	110.35	109.69	109.49	107.62	108.51	108.55	109.33	110.2	109.27	109.28	110.74	108.32	110.36	111.38	111.26	108.95	108.49	110.78	109.71	108.52	108.21	109.74	112.51	112.4	109.29	111.76	108.79	109.33	111.01	109.99	108.92	111.17	111.05	110.41	107.18	109.5	109.52
104.97	106.27	105.31	107.78	106.32	103.88	108.1	108.22	106.82	106.64	106.91	107.16	105.99	108.53	103.34	106.29	105.81	104.78	106.18	105.27	105.72	104.18	104.55	105.83	106.01	107.89	105.16	108.73	106.42	107.29	107.9	106.54	105.29	105.45	105.55	106.32	104.02	105.3	107.74	106.93	104.58	106.31	106.26	106.02	108.85	105.07	106.05	107.6	105.98	106.07
111.99	110.49	111.21	112.22	111.64	113.92	111.42	109.82	111.78	110.54	112.15	112.43	112.21	111.38	110.64	111.7	112.14	111.74	111.38	111.58	110.87	111.07	112.23	112.45	111.28	111.77	109.79	108.39	111.14	110.66	109.76	109.71	112.33	113.09	112.53	113.03	111.19	109.29	113.32	111.06	112.64	113.97	110.63	109.49	111.99	112.24	111.76	110.48	111.07	108.96
106.62	107.76	106.01	107.38	107.78	107.13	107.35	107.16	107.32	107.62	106.89	103.7	106.91	107.64	106.82	105.56	105.36	106.05	105.06	106.94	103.37	105.21	105.75	107.35	107.27	107.9	104.5	105.65	107.04	104.52	105.7	102.75	104.98	106.62	106.01	105.09	104.35	105.16	106.7	106.22	105	106.75	104.91	107.87	105.06	107.67	107.03	106.28	106.79	105.38
104.44	102.63	105.95	103.35	105.1	104.74	103.78	105.8	105.77	107.04	106.23	107.11	103.15	105.39	104.92	105.23	103.85	103.3	101.9	101.49	105.98	104.49	102.55	104.36	103.61	106.35	104.87	105.7	105.48	103.3	106.47	105.4	103.71	104.46	105.12	104.83	104.39	105.64	106.2	105.26	102.95	103.42	103.99	105.91	104.16	103.68	103.4	106.22	105.73	105.13
104.73	105.51	107.16	106.5	107.67	106.38	105.71	103.03	105.92	107.3	105.38	106.3	106.23	104.78	105.85	106.6	108.16	105.09	102.19	106.55	106.27	108.75	108.38	104.84	105.65	103.92	105.36	106.09	105.09	105.42	105.66	105.04	107.21	106.09	107.3	109.04	106.74	107.76	105.39	107.17	104.21	106.91	106.06	106.81	106.84	103.17	104.66	106.46	104.85	104.82
99.571	100.73	99.283	101.32	101.67	102.02	101.77	100.76	102.25	100.87	98.955	101.56	100.73	99.541	101.44	98.703	100.91	100.69	98.281	103.14	101.11	99.121	100.74	99.828	101.87	102.51	104.19	99.197	101.36	98.275	104.09	101.63	100.1	98.378	98.553	100.97	100.29	101.83	102.07	100.32	99.397	99.545	100.56	102.85	99.705	104.3	100.44	99.451	101.1	101.84
116.26	116.29	118.69	115.68	115.94	117.67	115.08	115.63	117.3	116.32	115.06	117.37	114.75	114.88	115.14	113.06	115.24	115.02	113.65	117.3	116.07	117.51	115.35	116.49	116.67	117.5	116.58	114.41	117.94	114.39	115.34	119.2	114.85	115.54	117.63	115.47	115.93	114.65	117.31	115.63	117.36	118.89	118.15	116.14	116.71	116.72	116.86	116.87	114.66	116.9
104.8	105.76	106.26	104.95	105.68	104.14	105.03	105.31	105.89	106.17	107.19	106.42	104.22	106.29	106.58	105.11	106.48	104.93	107.12	104.53	108.2	106.82	105.22	105.64	107.61	106.14	106.52	106.74	103.29	105.98	105.61	109.14	105.5	105.85	105.67	107.59	106.77	107.04	105.61	106.89	107.65	104.18	105.51	104.72	104.55	104.64	104.72	106.2	105.07	106.73
102.72	105.39	104.57	104.51	104.69	100.9	103.41	103.31	103.57	105.33	101.64	104.1	103.05	102.68	104.27	105.77	107.89	102.03	101.03	104.4	105.46	101.09	104.9	108.09	102.76	105.02	102.62	103.71	104.78	106.03	103.27	104.48	103.67	102.82	105.11	104.32	106.3	103.28	104.14	104.94	101.68	103.61	102.62	105.8	104.96	103.99	104.89	101.76	103.25	103.21
111.95	111.73	110.46	113.64	113.51	109.44	111.22	111.49	109.81	109.67	111.7	111.4	111.85	112.03	111.16	112.47	109.58	111.18	112.31	111.67	110.95	109.57	112.23	110.72	112.77	109.88	111.48	109.86	109.98	112.38	110.86	113.06	112.6	111.06	113.03	110.66	111.02	111.64	110.18	111.58	110.16	109.87	113.8	110.11	111.62	111.9	112.44	109.76	112.75	110.67
107.3	104.12	105.38	107.95	105.26	105.15	105.15	105.29	104.23	105.06	106.8	104.51	105.24	104.13	105.76	105.14	105.5	104.36	102.87	105.39	105.84	106.1	106.07	104.82	104.59	103.18	106.46	104.94	105.42	105.74	106.82	104.67	104.45	104.81	106.6	105.8	105.02	105.47	108.95	104.7	103.9	107.22	105.26	106.61	104.49	104.64	106.73	104.85	104.37	103.9
104.73	106.45	105.66	106.73	104.47	106.04	106.45	104.96	104.17	105.89	105.63	105.77	104.46	107.78	105.1	104.69	104.33	107.34	103.83	107.01	104.84	107.66	105.48	107.13	104.64	105.71	107.85	105.39	107.23	106.19	103.51	107.15	108.08	104.87	107.08	104.74	103.84	107.49	106.07	105.1	106.03	106.75	106.3	107.01	105.26	105.34	104.84	105.66	106.85	107.23
114.08	111.61	111.14	112.78	112.14	110.68	114.04	113.38	113.4	110.97	111.31	111.41	112.49	108.88	109.11	112.59	110.87	111.89	113.13	111.79	112.76	112.44	112.29	110.66	112.17	110.78	111.24	112.17	110.08	110.68	112.82	110.72	111.72	112.3	112.1	110.55	113.86	109.13	110.97	110.98	113.8	114.22	112.35	113.64	114.03	112.5	109.35	111.94	112.12	112.38
104.8	102.5	107.17	104.86	103.15	104.5	100.74	105.09	104.33	102.6	103.33	104.55	104.3	103.31	102.64	104.19	105.1	103.84	101.63	102.5	104.42	103	103.58	105.4	106.29	104.27	106.42	105.74	103.54	103.18	104.76	104.81	103.53	104.88	103.42	105.74	105.11	104.22	107.05	102.98	103.69	104.63	104.61	103.13	103.59	105.05	102.53	103.66	105.16	106.48
110.37	111.96	111.78	111.67	112.84	112.48	111.27	112.1	112.75	112.84	111.41	113.04	112.16	109.4	110.69	110.99	111.77	111.59	110.87	112.92	110.68	109.98	111.59	108.9	112.82	110.75	110.61	112.72	111.41	112.89	110.16	110.37	111.66	110.98	110.81	110.74	112.22	110.77	110.19	112.17	109.94	109.79	110.75	111.52	111.67	112.31	112.03	110.11	111.93	111.36
112.41	113.37	112.07	112.73	112.87	112.22	112.63	110.77	111.52	112.73	112.7	112.25	113.57	113.19	113.7	114.49	114.48	114.59	111.93	112.38	111.72	113.37	112.42	112.52	113.93	111.01	113.79	111.88	114.87	113.3	112.33	112.99	112.69	111.91	115.02	114.43	113.16	113.25	113.65	111.94	113.63	112.4	113.18	112.73	111.01	112.36	113.22	113.63	112.7	112.99
110.87	110.69	111.63	111.74	114.1	112.29	112.45	110.71	112	111.97	113.68	110.26	110.91	110.29	112.21	111.3	110.19	112.21	111.81	108.47	111.71	111.13	109.57	111	110.18	109.67	111.44	110.04	110.31	110.77	109.47	111.26	111.04	111.06	112.3	112.09	112.22	108.96	112.19	113.04	111.77	110.77	111.73	111.18	110.64	109.53	111.4	110.45	110.43	112.66
102.2	99.891	100.96	100.45	100.74	100.15	99.892	100.94	98.809	99.374	100.88	101.14	98.399	100.71	102.68	100.36	99.583	101.28	101	100.09	100.82	101.44	100.11	99.614	101.5	100.85	99.625	99.065	100.23	102.57	100.17	100.52	100.87	101	100.5	101.31	101.91	100.6	101.19	99.066	99.818	98.834	103.17	98.369	100.16	98.178	99.265	101.3	100.39	99.805
105.1	105.57	104.78	107	107.45	106.52	106.4	106.14	107.79	106.42	107.35	106.62	107.5	106.1	106.03	105.86	104.67	102.35	106.9	107.66	106.99	105.01	106.44	105.83	104.48	104.62	104.65	106.66	105.8	104.78	105.13	104.78	104.76	106.55	105.69	107.07	106.09	106.91	106.06	106.27	107.37	106.07	107.16	108.86	105.9	106.52	106.46	107.04	106.9	106.52
107.99	108.76	107.79	106.05	106.42	106.38	103.43	107.36	108.26	106.9	105.88	108.57	105.59	107.17	104.83	106.54	107.71	106.62	104.71	107.54	105.9	107.34	105.5	104.62	105.33	104.93	107.1	109.93	106.86	105.66	106.7	105.57	105.83	107.23	104.72	105.77	104.91	104.55	103.61	106.44	105.1	106.63	107.44	105.01	106.02	108.49	105.8	106.47	104.52	107.64
104.91	105.31	107.14	105.5	106.77	105.55	105.68	105.29	104.96	107.81	104.95	106.42	105.92	107.37	105.2	106.76	106.47	107.97	107.19	105.92	107.5	105.7	106.23	107.79	106.4	105.79	105.56	109.23	106.17	106.99	105.24	103.57	107.36	107.9	104.55	105.2	105.76	107.32	105.15	105.34	106.56	106.19	105.7	106.69	106.91	104.6	105.26	108.05	105.87	106.74
104.79	106.1	104.38	107.72	104.7	106.54	106.19	104.33	102.98	103.3	103.77	103.4	104.47	103.61	104.77	104.84	109.56	103.63	105.29	105.92	105.06	107.09	103.85	104.53	105.06	105.36	104.4	106.07	102.64	107.81	105.6	105.69	106.4	104.83	103.93	106.26	103.61	105.24	104.93	103.58	107.8	105.36	103.14	104.97	104.71	102.23	106.32	104.43	106.09	106.95
111.97	110.43	113.07	111.27	111.42	111.63	111.69	109.72	110.69	109.15	111.9	109.93	109.22	111.04	113.87	110.99	111.94	109.78	110.26	110.99	112.74	110.19	110.34	109.6	110.89	110.91	110.41	112.76	111.04	110.23	111.19	110.84	110.69	110.29	109.98	112.11	112.57	110.19	109.23	111.25	112.75	111.35	111.36	111.43	112.74	110.85	112.52	112.89	109.94	112.23
114.5	111.55	111.53	111.35	113.89	111.92	111.7	114.9	113.13	112.93	112.03	109.84	112.01	112.08	114.24	110.96	113.05	111.92	111.08	111.63	111.49	114.21	113.95	112.21	112.13	112.75	110.35	114.18	111.67	112.9	112.72	112.14	113.25	110.59	109.6	113.43	112.15	112.62	112.24	113.36	110.1	113.74	114.49	112.15	109.98	113.22	111.99	113.86	112.94	109.36
106.78	106.65	107.33	105.64	107.97	107.42	105.74	107.68	104.47	105.64	105.38	108.05	106.17	107.21	104.88	106.63	106.77	106.73	105.97	105.37	109.09	105.84	107.66	106.9	107.63	104.77	105.97	105.66	106.03	105.59	103.87	105.75	106.49	107.3	106.16	107.19	108.12	105.91	105.84	108.66	104.54	105.28	104.03	106.09	106.89	106.22	105.63	107.01	107.87	107.39
110.27	109.21	109.31	109.72	112.52	110.2	107.53	110.52	108.58	108.68	111.41	109.51	109.88	108.6	108.92	111.08	110.52	111.45	110.47	109.88	110.56	110.71	108.44	109.71	109.9	109.43	108.63	110.3	109.85	109.8	110.6	110.02	106.53	110.43	110.15	110.1	109.32	107.36	108.56	111.16	111.7	111.49	108.01	110.5	109.92	109.6	110.56	108.57	109.87	111.93
110.17	104.85	105.53	106.17	103.05	104.85	107.8	103.83	107.22	108.08	105.91	106.62	104.63	106.02	106.46	109.19	106.04	106.99	107.16	105.82	105.87	106.33	104.06	105.76	104.62	103.47	105.87	104.06	106.84	107.69	103.67	106.41	106.99	106.65	106.5	106.71	103.3	104.85	104.47	106.99	107.72	106.59	104.1	106.56	105.67	103.84	107	107.25	104.99	105.48
105.3	104.72	103.48	104.18	105.89	104.3	108.06	107.43	106.07	105.58	103.22	105.99	105.62	105.83	106.55	106.22	106.41	105.38	106.01	107.84	106.78	107.59	107.32	105.26	104.17	107.41	105.9	104.22	102.74	107.24	105.8	106.3	105.23	107.25	105.05	102.44	104.85	105.74	107.53	104.19	104.88	106.86	108.14	106.33	106.03	105.46	106.63	107.23	107.27	104.79
108.12	107.28	107.47	106.99	107.38	105.1	108.39	106.13	105.03	108.73	105.5	108.63	107.71	106.71	106.9	108.04	107.43	109.53	106.77	106.1	106.62	110.32	107.94	106.61	104.57	108.14	105.55	107.38	106.03	105.71	104.56	107.74	106.68	106.21	106.78	109.05	107.01	107.46	107.6	106.91	106.94	104.58	108.01	107.39	106.52	106.18	105.55	105.96	105.74	107.7
101.74	97.482	98.406	102.78	102.25	99.997	101.02	98.798	98.821	100.16	98.427	101.36	98.69	101.13	102.17	99.577	100.34	101.3	99.822	99.683	98.643	100.17	101.19	100.33	98.528	100.22	99.539	99.646	100.75	98.808	99.543	98.707	96.75	99.766	98.875	100.83	100.24	98.414	99.414	100.09	100.01	100.14	99.753	99.734	100.13	98.905	99.424	100.66	99.101	102.61
104.31	104.78	106.92	106.59	104.56	105.54	106.49	104.98	105.21	104.26	106.85	105.72	106.07	106.91	104.62	107.48	105.33	105.03	104.9	105.33	105.04	104.33	105.9	106.05	104.6	104.83	104.9	104.48	104.44	106.59	105.2	103.55	105.98	106.57	106.19	105.78	106.29	104.98	107.72	104.14	107	106.65	106.88	106.04	103.24	105.12	105.14	104.81	106.48	106.4
105.42	103.84	104.67	104.14	107.11	107.06	104.54	104.22	106.18	107.16	105.68	105.66	104.69	104.46	105.23	103.63	104.71	107.24	106.32	104.33	103.48	107.06	105.64	104.24	104.52	103.28	105.26	108.02	107.97	104.98	105.56	107.1	105.9	104.96	107.88	107.46	104.51	105.28	106.57	105.3	104.7	105.36	107.56	107.6	106.12	105.45	104.53	104.59	104.41	103.03
107.6	105.39	105.23	107.19	105.05	106.26	105.1	108.12	104.26	105.66	107.37	106.96	107.63	105.49	105.55	105.65	106.99	105.49	105.53	106.1	105.79	105.37	106.64	107.29	109.43	106.06	106.56	105.91	105.51	106.86	108.01	106.15	107.5	106.76	108.9	106.53	107.02	105.78	107.25	106.6	106.63	107.06	104.84	105.93	104.79	106.38	103.79	105.8	106.68	107
110.35	110.59	109.25	110.94	110.43	111.1	110.83	109.98	109.78	110.56	111.38	110.42	110.78	109.99	109.99	109.85	109.9	109.7	110.6	112.11	110.77	110	108.56	110.57	110.64	109.88	111.34	109.12	107.8	109.02	111	107.68	110.08	110.87	110.39	111.27	108.98	112.08	112.08	110.94	110.7	111.78	108.71	110.76	112.26	109.66	110.72	110.62	110.05	109.12
111.54	112.98	113.63	113.16	111.64	112.33	113.56	113.16	111.93	113.33	112.02	111.4	110.75	111.73	110.91	113.85	111.57	115.26	113.22	112.11	112.15	111.43	113.6	114.56	111.89	112.51	110.59	111.46	112.03	110	113.58	112.22	109.7	112.25	111.54	110.19	111.96	111.67	111.25	111.71	112.17	112.94	114.47	111.75	112.48	112.94	113.09	112.52	112.27	111.79
110.45	113.75	110.55	112.55	111.74	110.48	111.93	111.09	111.79	111.79	111.1	110.58	112.56	110.26	112.29	111.18	112.03	111.85	110.65	111.9	110.82	110.41	113.65	110.93	109.89	111.72	112.01	110.29	111.23	112.03	111.04	111.05	110.84	108.7	111.98	110.64	108.76	113.2	110.58	112.66	111.75	111.6	114.8	108.83	111.05	111.81	111.3	111.42	111.01	113.19
104.41	105.61	105.69	105.01	106.04	107.33	103.38	106.7	105.14	104.33	101.8	105.54	105.88	104.91	104.24	103.93	106.45	103.26	106.4	106.18	106.82	104.63	105.87	104.5	105.04	104.51	100.42	105.97	105.52	106.06	103.34	105.21	102.97	105.89	109.29	106.29	106.07	104.78	108.93	107.53	105.89	106.95	106.34	104.72	104.79	104.49	103.09	107.56	103.68	104.69
113.26	111.29	111.49	109.61	110.61	112.38	109.41	110.21	109.55	111.42	108.27	111.6	109.93	110.48	111.02	108.95	108.41	111.67	111.02	113.95	109.76	112.15	109.63	110.83	110.55	113.58	112.74	110.67	113.54	110.92	111.58	112.34	111.55	109.74	111.68	111.18	110.45	112.03	112.17	109.03	111.19	111.01	111.63	113.47	111.41	112.72	109.94	111.57	112.62	111.69
101.56	102.5	100.98	99.78	99.581	100.44	99.079	98.652	101.7	100.17	101.98	99.29	100.93	102.21	100.1	101.37	100.66	99.464	101.29	100.72	99.738	101.63	100.51	101.25	101.96	101.77	100.78	99.16	103.33	99.735	99.859	100.55	99.948	102.75	96.891	101	98.744	102.38	98.706	100.15	101.26	101.12	100.18	99.51	100.96	99.03	100.58	103.25	97.935	99.784
99.357	99.141	100.9	101.2	100.81	100.39	99.078	101.76	100.65	101.83	101.68	100.33	101.16	102.48	99.432	101.32	99.53	99.295	99.745	99.762	99.693	99.637	102.06	99.334	103.22	101.11	102.05	99.924	99.622	101.4	99.53	99.488	99.41	99.993	101.4	102.62	100.25	101.1	100.32	101.04	101.1	100.21	98.277	101.29	101.33	98.538	101.94	102.33	99.964	102.89
100.52	99.044	101.19	100.44	102.33	102	100.77	101.76	100.85	102.14	102.29	102.66	101	99.92	102.69	100.5	100.38	101.79	100.57	101.01	102.09	102.02	101.54	102.91	101	102.76	99.956	101.58	102.6	100.72	101.91	102.45	101.81	101.18	105.53	101.46	100.08	102.23	100.21	101.96	99.422	100.89	101.8	100.91	100.19	100.82	99.079	101.41	100.69	98.568
103.3	104.74	104.65	104.45	103.33	105.8	103.32	106.51	103.89	103.32	104.54	105.7	106.38	105.23	104.57	103.36	103.92	104	103.64	104.68	102.27	103.14	104.72	104	103.93	103.94	106.31	103.93	104.94	103.4	104.71	104.7	102.26	103.95	106.42	103.19	104.63	106.37	104.71	101.5	106.03	104.8	103.88	104.96	102.36	104.35	105.46	103.56	104.88	102.74
106.24	107.29	107.09	107.73	102.99	105.29	106.56	104.08	104.33	108.35	104.22	103.58	105.77	107.53	105.75	106.39	106.55	103.92	104.44	106.28	105.6	105.43	103.99	104.56	104.85	103.62	104.19	106.23	105.15	106.11	106.21	103.22	104.22	105.77	104.02	104.05	106.77	107.2	104.56	106.66	106.07	105.55	107.01	107.65	105.91	106.12	106.26	108.43	105.79	104.8
112.43	114.36	110.74	111.05	108.62	111.36	109.37	113.45	111.47	111.79	110.3	112.32	109.93	110.65	112.61	109.27	111.21	112.36	112.33	109.61	111.31	111.45	112.87	110.68	111.44	109.54	110.65	109.77	110.3	109.31	108.33	110.35	111.38	112.15	109.58	112.7	109.64	111.25	114.09	114.66	111.54	111.49	112.48	110.19	108.44	112.45	113.13	111.06	111.06	109.36
104.34	103.99	105.35	103.05	106.54	104.11	106	104.13	103.26	103.66	104.26	103.49	103.92	104.73	108.43	104.08	103.69	105.19	103.83	105.09	103.55	105.4	102	103.17	103.54	104.79	103.83	104.34	104.43	105.08	103.02	102.78	106.11	103.94	103.55	103.64	102.66	103.86	104.36	104.92	104.27	103.68	104.51	104.95	103.8	103.39	105.52	102.09	103.06	104.77
105.13	105.54	104.9	104.71	105.66	107.65	105.51	105.44	106.85	108.11	106.31	106.39	106.22	107.49	104.49	105.54	107.15	105.66	104.96	103.98	103.14	107.56	106.45	104.36	104.7	104.33	106.66	106.56	106.18	104.93	105.84	104.43	104.2	105.68	104.43	106.34	105.81	105.08	104.96	105.88	104.51	103.86	106.01	107.04	105.28	103.74	106.76	104.46	103.01	104.73
106.13	104.43	105.16	105.3	105.91	105.59	105.37	104.6	104.72	106.88	107.22	104.21	105.43	106.21	105.55	104.9	107.22	106.35	106.65	105.03	105.62	104.61	107.97	105.34	104.92	106.79	105.39	105.42	107.73	105.21	103.39	104.25	104.57	102.2	105.98	103	104.82	106.79	103.52	102.76	106.23	105.53	104.76	106.09	104.63	107.25	105.02	106.2	106.44	106.37
105.51	107.35	107.62	106.98	105.47	105.59	108.2	106.05	106.62	105.78	106.64	104.6	105.02	106.87	107.65	106.08	106.03	109.49	105.92	106.57	105.18	107.89	105.63	108.08	106.24	104.88	107.15	107.24	108.74	108.92	107.19	105.57	104.23	105.45	106.92	105.87	105.27	106.88	108.06	106.59	104.94	106.51	106.6	106.23	106.38	106.67	106.67	106.62	103.96	107.31
104.74	105.48	104.47	106.88	104.3	108.55	105.92	107.11	108.87	103.81	105.33	105.51	105.4	106.83	106.2	104.48	102.58	103.23	107.6	105.23	105.5	104.64	107.06	105.74	107.06	106.06	106.35	106.22	106.84	106.35	105.02	106.33	107.94	106.3	105.27	104.41	104.86	107.19	106.91	105.79	105.87	104.2	107.23	105.11	105.61	105.51	105.62	104.12	103.07	105.08
111.56	109.86	110.7	113.4	111.72	113.45	109.65	111.46	112.58	110.73	111.57	110.34	111.35	108.72	112.83	110.55	112.95	113.26	112.79	109.37	111.06	109.95	108.18	110.68	111.02	108.78	111.64	111.31	112.08	109.91	112.61	111.47	111.07	110.89	109.27	111.41	112.21	110.93	111.82	111.27	111.48	111.74	110.16	110.11	111.16	111.6	110.97	109.95	111.03	109.67
108.53	114.31	111.27	109.6	110.91	108.86	109.42	111.64	111.88	106.83	109.93	110.05	108.19	110.28	110.17	112.32	110.47	107.95	110.35	110.5	109.96	109.69	112.46	111.91	109.92	109.74	111.57	109.85	111.46	108.82	111.44	108.76	108.78	111.78	111.35	108.96	109.74	110.37	111.19	110.77	110.24	108.9	112.29	108.7	111.79	110.56	109.62	109.79	108.03	111.72
105.34	103.38	105.91	104.68	104.83	101.75	105	103.73	103.55	104.52	107.8	104.55	104.31	105.26	106.09	103.2	104.67	105.45	104.17	104.46	107.31	103.44	103.16	102.96	105.06	105.34	103.05	104.06	105.16	105.21	102.63	103.7	103.75	103.05	105	105.41	104.89	100.27	104.27	106.02	101.99	102.17	104.15	104.6	104.1	101.91	103.5	104.17	104.84	103.55
111.05	108.5	111.03	110.09	112.09	111.34	108.79	108.99	110.84	109.42	112.18	110.15	110.58	108.2	109.35	109.72	110.46	110.01	109.2	110.89	108.58	108.56	107.19	107.94	107.59	112.8	110.03	111.97	112.34	109.4	111.94	111.07	110.39	107.84	110.78	107.74	109.8	109.67	108.4	109.13	110.44	109.88	109.36	109.95	108.68	108	111.87	108.63	108.46	110.17
107.16	105.28	106.75	104.2	105.58	105.89	108.75	105.74	108.52	103.42	103.27	104.52	102.71	106.53	105.67	103.66	104.45	104.5	107.53	106.7	107.99	106.96	105.5	105.68	104.61	109.06	106.53	106.57	104.69	104.18	106.36	106.84	106.88	107.89	104.33	103.79	107.25	103.45	108.1	108.63	105.24	104.58	104.99	105.53	106.51	106.33	106.12	107.56	105.24	106.52
112.12	111.15	111.74	110.16	112.15	111.07	110.68	111.93	109.98	110.6	110.1	113.24	110.63	112.05	110.66	112.32	109.25	111.09	112.05	110.84	111.01	110.73	113.65	110.48	111.69	110.93	110.33	110.72	113.23	110.62	110.8	111.52	112.06	110.12	112.72	111.64	111.77	112.25	109.96	109.02	112.52	111.04	110.42	111.47	112.57	112.88	112.26	111.61	110.43	109.45
102.84	102.07	99.872	101.36	101.35	101.59	99.711	101.48	101.67	102.16	101.08	101.69	99.989	101.3	101.06	99.676	99.736	100.01	99.074	100.48	100.21	97.853	100.7	98.666	101.45	100.27	101.07	99.948	98.317	98.015	101.72	103.13	100.36	98.661	103.56	102.39	100.79	99.734	100.44	101.37	101.05	101.11	102.1	99.967	100.36	101.19	100.01	98.19	101.74	100.71
109.67	112.88	110.48	108.08	108.93	109.17	110.1	110.91	109.63	106.51	109.36	109.34	107.99	109.62	109.32	108.86	108.86	110.35	109.47	112.1	109.51	111.63	110.2	110.59	109.7	110.4	109.88	109.15	108.53	109.8	109.4	109.69	109.75	108.21	107.77	110.28	107.33	111.75	107.08	107.94	110.26	109.18	111.16	109.65	110.43	107.83	108.85	107.99	109.37	110.38
112.65	113	114.13	114.47	111.98	111.39	114.54	112.89	113.31	112	112.61	112.91	115.77	112.79	112.28	111.41	111.63	113.54	112.72	113.05	114.24	113.88	112.01	112.18	113.82	113.55	111.74	114.77	113.64	112.27	110.81	115.05	113.61	114.05	111.46	114.51	112.46	111.22	113.93	111.12	112.11	113.02	111.53	112.11	110.06	112.67	114.06	111.1	114.09	113.25
98.575	101.1	99.486	100.63	99.359	99.345	98.447	100.89	98.651	98.455	100.78	98.224	100.05	98.427	99.182	98.914	98.671	100.57	100.77	101.58	98.28	101.05	99.051	100.94	100.77	99.502	100.6	101.16	100.62	100.3	97.407	98.995	99.45	99.064	101.83	101.89	100.39	99.352	100.27	96.779	98.863	98.364	100.09	97.726	102.42	98.872	100.17	97.948	99.399	100.17
97.847	101.21	98.9	99.815	102.49	99.15	99.124	97.513	99.828	98.07	99.369	99.547	100.94	99.477	99.965	99.967	99.759	100.26	101.89	98.1	98.595	100.77	98.378	99.524	100.53	100.83	99.745	101.65	100.88	98.924	100.61	97.419	99.587	102.11	100.45	99.301	100.7	101.04	100.14	99.539	97.837	99.871	96.548	97.191	99.02	97.875	97.573	100.57	99.528	100.62
113.41	115.17	117.26	119.63	116.75	116.68	117.83	116.45	115.04	114.08	114.78	114.98	117.37	115.25	113.72	116.05	116.68	117.61	115.41	117.08	114.78	114.58	115.66	115.09	116.72	117.66	117.62	114.36	117.25	116.88	116.05	115.44	115.98	118.18	114.72	115.66	118.61	113.85	117.41	116.55	117.28	117.87	117.43	115.61	114.94	115.89	114.96	117.59	116.68	116.55
111.54	108.53	112.02	110.97	110.49	109.64	113.74	111.17	111.79	110.86	111.07	110.89	109.8	112.33	109.86	110.92	110.49	110.32	111.44	112.22	110.71	111.89	110.26	111.59	110.14	111.22	110.71	111.77	111.14	113.99	112.34	113.02	111.03	109.7	113.13	108.18	108.72	110.51	112.1	113.97	111.45	111.03	112.6	111.52	110.71	112.75	113.74	109.66	108.65	111.35
111.85	110.36	112.08	110.96	111.72	109.41	114.71	109.38	109.19	109.72	110.35	110	111.01	109.86	109.62	110.49	111.43	111.14	110.47	108.67	109.58	111.09	111.23	111	110.16	110.16	109.33	110.01	111.24	109.82	112.09	110.2	111.34	110.98	112.02	110.89	111.21	110.76	110.92	109.75	111.43	113.36	109.65	113.27	112.24	110.82	111.51	108.58	110.77	110.3
111.54	109.83	112.91	111.61	111.24	112.91	111.25	111.73	112.23	113.65	113.29	110.7	111.71	112.55	111.65	113.24	110.47	113.12	112.03	110.91	110.86	109.91	110.58	111.32	113.16	109.59	111.97	112.92	113.47	112.4	109.8	111.77	111.83	111.98	110.5	113.21	111.28	111.99	112.33	113.47	113.77	112.83	111.6	113.52	112.35	111.26	113.29	113.57	111.84	112.35
101.99	103.8	106.64	103.77	104.13	104.87	103.44	105.84	106.78	105.17	106.45	104.56	103.79	103.56	107.03	104.26	105.98	102.26	104.15	105.85	105.01	104.34	104.32	105.7	102.93	105.72	103.63	101.74	103.75	103.96	103.38	103.87	104.69	104.72	105.2	106.62	102.81	103.8	104.46	103.89	105.88	107.74	103.46	104.62	105.07	104.61	103.95	104.84	102.12	104.27
105.73	104.43	105.63	105.32	104.41	107.31	103.29	103.69	103.84	104.46	103.81	105.73	104.42	104.86	107.51	105	106.25	104.64	105.28	106.89	104.22	104.3	105.46	105.83	103.94	104.61	103.92	104.36	105.26	104.28	105.21	103.76	106.5	104.89	104.23	105.94	107.37	106.88	106.43	105.51	104.64	102.4	104.97	106.16	105.53	104.58	106.65	106.17	105.03	108.13
110.72	108.55	111.43	112.43	109.75	110.78	111.55	111.41	108.44	111.9	112	112.54	109.7	113.37	113.03	110.98	111.84	112.12	110.53	112.89	112.93	111.3	111.47	112.5	111.65	112.38	110.63	110.83	111.18	112.35	112.35	112.4	112.08	112.3	111.42	111.81	112.26	110.73	112.74	113.71	109.52	111.82	113.12	112	111.54	112.5	110.67	111.92	112.24	112.64
103.76	103.38	103.54	104.01	103.51	106.11	105.03	104.93	103.07	103.54	105.21	105.29	104.21	104.53	107.31	105.4	103.84	104.8	102.88	102.4	105.73	103.71	101.69	106.45	104.73	103.81	105.34	104.32	103.48	103.83	103.51	105.59	106.26	105.12	103.22	104.67	104.73	102.29	105.28	105.02	104.12	103.16	103.76	103.6	103.14	102.73	103.03	103.46	104.93	103.82
112.23	112.21	110.22	111.07	109.81	110.85	112.02	111.86	112.26	111.64	109.91	110.75	108.88	110.93	110.39	111.03	109.16	111.34	110.7	108.22	111.83	109.6	112.21	112.14	111.67	109.3	112.54	108.42	113.81	111.35	110.86	113.41	111.64	112.82	111.18	110.9	111.93	110.21	112.05	112.05	110.72	109.97	112.96	111.09	113.06	111.84	110.65	110.12	111.94	111.08
109.23	110.04	111.75	110.43	111.56	111.24	112.08	111.9	111.54	108.41	111.36	111.62	109.82	111.96	111.23	111.17	110.62	112.92	108.36	110.52	111.28	109.8	110.91	110.63	112.95	108.75	110.76	110.82	110.47	110.18	110.16	111.05	110.43	108.36	111.28	110.07	110.15	109.47	108.32	106.86	111.79	109.8	109.65	112.1	109.08	109.58	109.51	110.36	110.71	109.99
105.29	106.82	105.01	104.08	104.78	106.89	106.57	104.79	105	104.91	105.98	106.86	105.79	105.62	105.89	105.45	105.87	104.57	105.92	106.4	106.31	105.47	103.08	104.32	104.6	105.13	103.23	104.71	106.72	104.59	105.26	104.51	104.3	103.23	102.88	105.77	106.74	106.66	104.96	107.39	106.04	104.44	106.06	104.26	104.6	103.76	106.3	103.55	105.42	103.18
104.76	105.23	107.85	104.54	108.91	106.29	107.18	103.92	104.49	106.79	106.47	107.81	106.39	103.64	105.81	106.66	107.5	106.4	106.37	106.88	106.87	105.3	105.81	107.35	107.75	105.99	107.04	105.99	106.77	106.63	104.44	105.39	106.5	107.43	107.28	105.2	105.76	106.44	107.64	105.36	105.41	103.96	107.46	107.07	103.02	106.12	106.29	105.2	104.66	103.47
100.92	98.002	100.72	98.422	101.64	98.029	100.96	101.79	102.28	97.704	98.757	100.66	100.17	98.591	102.07	99.191	101.3	99.268	98.625	99.487	100.85	101.01	100.46	101.83	99.965	101.24	99.349	96.567	100.58	101.31	98.854	99.21	100.39	102.06	100.86	98.598	99.201	99.651	99.196	100.72	98.847	101.24	100.56	100.45	98.012	99.872	102.8	100.17	99.478	99.337
104.85	105.33	107.61	106.07	107.68	106.6	107.44	105.57	106.03	104.78	105.84	104.71	104.33	103.58	103.84	105.76	105.97	105.25	105.54	108.74	103.45	104.82	103.44	106.62	107.35	105.24	104.61	106.57	105.93	105.98	103.91	105.18	106.1	105.06	105.36	104.3	105.41	105.56	104.78	107.1	107.28	105.63	105.78	105.84	106.4	106.42	104.77	107.94	102.69	105.52
112.74	112.29	111.9	112.88	114.83	113.95	112.74	112.25	111.17	113.26	113.24	114.17	112.24	111.62	112.64	113.07	114.47	112.03	113.32	111.57	114.93	112.08	113.41	113.18	113.35	114.62	113.93	114.09	111.32	112.78	113.45	110.44	111.37	113.12	112.5	110.58	114.8	112.93	110.89	114.28	113.86	113.18	112.68	112.47	112.66	113.82	113.43	110.46	113.96	113.44
107.41	105.61	107.04	105.14	105.56	106.39	105.49	106.95	104.9	106.53	106.79	106.03	105.28	104.12	104.47	107.08	106.29	106.93	104.34	103.68	107	104.58	105.47	106.03	104.28	105.66	105.69	105.75	104.94	106.03	106.02	106.06	105.08	103.14	106.1	106.1	105.9	104.22	107.21	104.63	105.35	104.72	105.94	105.62	104.32	105.68	106.73	105.39	102.31	106.43
100.24	101.89	99.271	100.18	102.02	100.05	101.74	102.7	100.13	99.997	100.42	97.187	99.221	100.24	99.124	102.54	98.409	99.374	102.76	99.856	99.945	99.94	103.88	100.02	101.95	102.61	102.92	100.42	101.16	101.83	103.18	99.556	100.15	100.27	102.64	99.993	99.555	101.86	98.359	99.539	100.61	100.64	98.395	98.624	102.46	101.38	101.72	99.968	99.628	99.118
104.81	106.42	105.76	105.55	105.28	104.33	104.86	105.43	105.55	105.38	107.57	105.38	104.93	107.58	105.39	106.85	106.08	104.57	105.38	105.23	105.29	105.38	107.29	107.39	105.68	104.89	105.45	104.32	105.8	105.81	105.31	104.91	104.64	105.55	105.04	105.68	103.78	108.38	106.18	103.12	106.4	105.98	106.38	104.44	105.83	106.22	106.8	106.55	107.77	106.62
109.16	103.87	105.85	105.11	105.03	106.15	105.63	103	105.17	105.85	105.28	106.8	106.24	104.45	104.8	107.34	104.46	104.88	107.52	108.59	108.54	104.41	104.63	107.44	105.77	102.95	103.91	105.33	105.07	103.6	105.15	104.54	104.82	106.2	104.35	105.96	105.46	105.23	105.07	104.31	106.75	102.38	104.45	104.79	103.71	106.06	106.05	105.28	107.11	103.33
99.969	100.5	101.12	101.65	101.02	99.895	100.93	98.307	100.13	99.2	101.67	100.19	100.34	99.824	98.9	99.765	101.77	101.1	100.09	99.132	102.17	102.03	100.02	99.631	101.04	99.9	100.8	100.24	100.52	100.97	99.156	100.63	99.671	99.806	103.85	99.566	97.475	102.34	100.11	98.924	99.638	100.34	99.324	100.43	101.63	100.94	102.48	96.531	101.12	102.06
108.61	111.65	111.88	110.65	110.89	111.33	110.03	111.46	110.22	108.98	110.96	109.03	110.31	109.75	111.79	110.14	110.64	110.48	109.91	112.55	112.86	112.09	113.58	110.39	108.45	112.56	107.62	110.84	110.21	110.27	110.1	109.81	112.49	109.64	109.51	111.19	108.37	109.46	112.01	110.77	110.43	109.69	109.62	111.05	109.59	110.94	109.47	108.08	110.76	110.83
106.35	105.87	105.59	104.33	105.85	107.11	105.08	107.21	103.45	104.78	103.17	105.65	104.93	104.73	105.9	105.18	105.43	106.19	104.71	106.48	107.05	104.91	104.27	104.26	105.51	106.95	107.09	107.6	105.89	109.29	106.13	108.14	105.79	107.41	106.39	106.99	105.73	104.13	107.42	106.34	106.95	106.36	103.56	104.89	106.02	104.79	106.51	106.11	103.52	105.3
103.23	105.21	106.99	105.18	105.58	106.69	107.21	106.9	105.96	103.98	103.93	103.95	106.45	106.56	104.97	105	105.39	104.66	104.9	104.72	107.07	106.93	105.18	105.68	106.24	104.98	106.78	105.4	106.15	104.27	108.22	106.23	104.31	107.48	107.33	106.52	104.83	105.14	104.53	108.64	107.21	107.3	102.91	106.52	106.24	103.63	105.41	106.84	105.91	103.79
102.02	100.01	102.77	99.755	100.47	102.3	100.22	100.22	99.148	99.654	99.162	98.017	100.37	102.18	100.22	99.37	101.02	101.49	97.557	100.17	97.72	99.527	100.19	100.04	98.622	100.37	99.729	100.46	100.7	98.419	101.2	102.12	97.924	100.39	99.528	100.53	99.229	99.815	99.721	100.19	100.16	98.72	99.415	98.623	100.54	98.798	98.791	98.431	99.657	99.496
108.79	109.97	110.38	108.5	113.21	111.2	110.21	110.39	110.46	109.14	109.81	109.89	110.13	112.57	110.19	109.73	110.78	109.37	109.28	109.83	109.15	111.23	111.86	110.16	110.5	109.14	110.2	110.31	111.32	109.07	107.72	110.82	111.27	110.3	109.11	111.42	110.28	109.81	109.48	110.6	110.25	112.62	108.99	112.61	109.96	110.19	111.84	109.8	110.38	111.2
102.82	104.86	105.11	104.94	106.62	106.28	106.36	104.11	105.53	104.78	105.72	105.51	104.55	107.71	104.87	106.88	106.54	104.36	104.37	104.86	104.62	104.71	106.81	107.8	106.11	104.48	105.59	105.61	104.28	104.56	104.38	105.11	107.25	104.53	105.05	103.24	105.63	102.31	105.07	105.43	108.4	104.09	106.8	106.44	105.59	104.15	106.31	104.92	104.57	107.64
104.16	106.18	106.49	106.79	107.24	106.48	105.67	108.3	105.58	107.59	106.44	106.41	104.27	106.32	105.18	108.73	104.6	106.94	105.55	107.03	107.31	106.69	103.71	105.26	105.94	106.35	105.71	104.68	105.83	105.45	106.48	105.68	106.62	105.03	105.58	106.84	105.79	104.66	104.46	108.48	108.73	105.73	105.85	104.64	104.01	108.86	108.15	107.19	105.44	104.4
107.33	108.74	106.72	107.8	106.95	106.79	105.02	108.01	106.22	106.68	107.8	104.47	107.06	106.44	107.77	107.14	105.41	109.15	107.4	106.57	105.92	106.8	107.06	106.99	107.08	107.82	108.32	107.82	108.45	106.08	104.64	106.18	107.25	106.25	105.67	108.07	106.95	106.48	107.74	109.27	107.58	108.42	106.14	108.34	107.66	106.14	106.83	106.88	107.07	108.25
100.32	98.869	100.19	99.902	100.05	98.619	98.167	100.37	97.789	100.12	99.93	100.89	99.71	102.01	99.154	102.07	100.32	99.138	99.649	100.09	99.057	100.85	100.31	98.935	100.85	100.3	100.45	99.087	98.745	99.606	98.946	99.826	99.955	101.71	101.65	99.545	101.18	99.322	98.367	99.623	101.27	100.49	102.43	100.14	98.414	100.22	100.83	100.65	102.47	101.15
107.98	107.33	107.39	107.58	107.99	107.24	107.23	105.81	105.71	107.95	107.56	107.69	106.37	105.63	106.07	107.15	105.59	105.71	106.83	106.81	108.45	106.3	105.6	106.29	106.69	107.49	108.66	108.81	106.03	106.33	108.41	104.91	108.46	107.18	105.14	106.08	108.36	106.65	106.71	107.34	105.89	106.12	107.74	108.11	107.7	107.09	106.98	106.51	105.77	105.49
110.04	111.41	110.07	109.63	111.61	111.89	110.4	109.15	112.31	112.2	110.06	111.13	111.43	109.8	110.93	109.74	110.04	111.75	112.21	108.83	111.18	109.71	110.94	109.99	111.29	111.75	111.26	112.92	110.74	112.89	109.89	112.9	112.44	112.42	111.13	111	109.62	110.56	108.55	111.81	112.02	111.88	113.79	112.05	109.97	111.95	110.38	110.84	111.19	110.42
104.39	108.27	106.18	105.59	106.14	105.48	107.77	107.27	104.61	104.83	105.59	105.62	105.62	103.47	108.38	105.76	106.66	104.84	104.57	108.14	105.97	107.67	106.66	106.47	106.13	106.23	108.71	108.4	107.28	105.84	104.57	107.51	104.5	106.86	106.51	105.02	105.67	105.6	104.11	106.06	108.03	107.03	105.11	106.42	106.71	104.59	106.36	103.54	104.52	106.57
104.01	105.16	103.37	105.43	104.48	104.24	104	103.72	104.17	104.78	104.58	103.98	102.75	103	100.89	104.83	105.55	102.85	105.33	105.09	101.85	101.94	103.16	103.72	101.72	106.71	103.35	103.04	104.34	102.86	104.95	102.87	103.19	103.05	104.05	107.16	105.48	105.33	104.34	103.95	105.68	105.09	101.65	104.79	102.24	103.46	103.42	103.15	107.09	105.8
104.57	107.69	107.22	107.42	106.27	104.57	106.31	108.75	105.36	106.5	108.6	107.85	106.96	105.19	107.68	105.75	104.06	105.82	107.92	106.34	108.16	104.46	107.04	106.14	108.74	106.38	107.59	107.74	108.42	106.69	107.35	107.71	106.89	107.78	107.96	105.78	106.27	106.45	106.06	105.42	107.07	107.29	106.29	105.92	107.11	106.97	107.16	106.92	105.13	106.23
104.43	104.24	104.77	103.67	101.86	103.64	106.15	105.42	103.72	103.23	104.06	104.94	104.05	104.49	104.92	103.37	102.83	104.23	104.27	104.95	103.67	105.32	103.17	104.67	101.55	102.35	100.69	103.07	104.89	103.65	106.13	105.1	103.6	104.42	104.55	104.6	104.08	104.98	104.64	105.78	104.73	105.28	104.62	104.76	104.43	105.36	104.12	105.16	105.04	106.27
111.54	109.69	112.37	110.24	112.16	111.49	114.37	113.22	111.72	113.58	112.2	112.64	114.29	110.42	115.18	114.07	113.52	112.54	111.23	112.28	114.35	112.57	112.32	113.46	111.61	112.84	113.28	112.35	110.07	111.93	111.69	110.31	114.19	112.19	113.29	112.36	113.72	110.15	114.1	110.7	114.53	111.02	111.42	110.12	113.48	112.92	111.92	111.12	111.54	112.41
106.76	106.27	108.48	107.28	106.24	106.24	107.23	106.65	104.89	107.27	105.7	105.31	107.51	105.19	103.19	104.65	107.7	107.04	105.4	105.99	106.13	104.99	106.65	104.62	104.77	103.2	104.61	105.78	107.48	103.97	104.43	104.71	106.07	107.13	105.63	105.6	106.46	106.64	106.07	104.05	107.03	104.88	106.15	106.35	106.17	104.87	106.16	105.17	106.44	103.48
105.91	104.6	106.47	107.24	106.09	103.26	105.74	106.8	103.99	108.42	105.81	106.29	104.32	108.61	106.39	107.59	107.49	106.39	105.87	106.9	105.33	102.89	106.96	106	104.55	105.99	105.53	103.54	105.45	105.38	108.05	104.89	105.87	104.96	106.01	105.99	104.88	105.65	104.6	106.38	104.74	105.81	103.61	105.85	107.28	107.39	107.52	104.67	103.33	105.93
112.01	111.14	111.11	109.34	110.51	111.8	112.36	111.8	109.97	111.3	112.62	108.65	110.98	113.12	110.01	110.95	110.95	110.65	110.91	110.48	109.4	112.47	110.31	111.97	112.11	112.49	112.4	111.31	109.61	111.89	112.15	111.84	111.2	113.25	110.85	110.65	112.46	112.52	110.23	111.73	111.42	112.04	110.17	111.26	110.45	110.28	111.6	110.23	113.59	111.7
101.25	102.55	101.73	102.73	103.11	102.16	99.283	99.754	100.56	100.76	102.28	101.74	102.98	101.81	101.82	99.05	99.836	99.398	100.5	99.879	101.22	99.448	99.609	100.46	100.92	99.353	99.932	100.18	100.09	99.71	101.03	100.07	101.13	99.715	101.7	100.03	98.844	101	101.44	98.631	99.653	100.26	100.38	99.342	102.08	99.041	102.79	100.63	100.58	101.4
99.435	100.74	99.782	99.8	98.947	102.19	99.783	101.06	100.62	102.54	101.69	101.34	99.718	100.62	100.7	98.733	99.137	99.749	99.154	99.959	99.332	102.04	102.84	101.76	101.85	100.02	99.286	100.81	101.43	100.82	102.04	99.409	103.01	101.91	102.78	101.59	101.41	100.19	101.72	100.75	100.82	101.27	98.501	99.44	99.84	99.144	102.12	100.81	100.84	100.09
103.36	108.37	105.73	105.2	107.54	106.53	106.97	106.11	106.49	106	107.53	104.56	106.48	106.23	103.91	106.71	107.52	105.73	106.38	106.34	105.16	106.3	106.01	105.87	104.79	105.75	105.43	106.17	106.46	106.59	105.13	105.32	105.01	106.93	105.5	106.12	107.15	105.69	106.46	106.18	106.4	108.84	106.92	105.87	108.11	106.32	106.37	105.98	107.94	104.42
99.502	98.494	98.077	102.14	101.86	100.49	96.331	97.552	99.182	98.946	98.748	100.63	101.84	99.354	99.563	100.68	99.301	99.881	101.28	97.375	99.088	98.871	100.7	102.06	98.287	97.917	98.688	98.399	101.62	102.07	100.28	99.47	97.327	100.75	101.47	102.06	98.914	101.58	101.01	101.45	99.613	99.646	102.78	96.882	100.94	100.42	97.485	99.667	101.61	98.127
103.51	106.95	104.46	106.95	104.03	103.13	103.81	104.83	104.39	104.81	106.25	104.72	106.12	104.45	103.94	106.87	104.85	106.13	102.72	104.77	103.89	105.18	105.02	105.72	105.19	103.91	106.47	106.9	105.94	104.52	105.3	105.55	103.92	106.03	106.28	104.36	104.82	104.52	105.47	105.81	105.29	104.29	104.49	104.9	105.31	102.44	104.02	106.48	103.97	105.34
104.31	104.59	104.01	106.04	102.19	103.31	105	107.22	107.33	104.91	102.73	104.63	105.9	103.79	105.26	106.28	105.42	107.16	105.79	105.61	105.38	103.31	105.44	104.89	106.17	105.68	104.77	102.98	105.03	103.03	104.44	103.39	106.2	108.36	107.65	104.66	104.85	104.1	105.76	105.86	104.87	104.28	106.2	104.99	106.68	104.36	105.71	103.66	103.7	107.01
102.43	105.5	105.2	103.15	105.29	106.33	104.76	102.35	104.02	104.63	104.88	104.25	103.52	104.76	102.88	104.8	105.9	106.25	103.83	104.28	103.61	105.54	104.75	105.45	103.77	104.74	104.85	104.43	104.83	104.5	108.28	105.51	105.65	103.82	105.95	102.72	103.13	105.89	103.44	104.59	105.46	104.17	105.74	105.78	105.06	105.53	105.58	107.54	101.92	105.01
110.36	111.59	110.5	111.72	110.68	112.43	110.12	110.57	112.7	112.57	111.04	111.2	110.6	112.31	112.23	111.36	112.22	112.77	110.3	112.08	109.41	110.53	112.64	109.95	112.35	110.91	110.32	110.66	112.73	112.87	110.55	110.19	107.95	111.62	110.67	111.11	109.77	111.38	112.36	111.9	108.98	112.97	110.6	111.36	112.05	110.3	110.54	112.25	111.62	111.46
104.13	106.36	106.66	106.15	104.64	105.2	105.08	107.42	105.16	107.21	106.9	106.1	105.15	105.16	106.06	104.2	105.57	105.88	102.86	103.34	105.53	105.47	104.46	104.8	104.82	105.75	105.08	108.52	106.63	104.91	104.16	104.83	104.91	105.92	106.98	103.86	107.26	105.15	105.09	106.4	106.11	106.81	105.76	106.72	105.41	104.51	105.08	104.36	105.92	105.49
106.85	107.38	104.56	105.08	106.78	104.14	104.96	105.54	105.9	107.62	103.66	106.67	107.75	104.74	105.77	106.11	104.26	106.15	107.59	107.6	105.42	104.72	106.18	106.2	106.11	105.78	106.97	104.42	104.4	106.63	104.2	106.83	104.79	104.43	106.68	106.69	106.88	104.96	106.79	106.62	107.35	108.11	105.88	104.48	102.97	106.47	105.76	105.33	107.53	105.66
104.21	105.31	106.51	104.62	104.51	106.46	106.56	103.87	105.17	104.73	104.59	105.52	105.7	106.07	103.69	105.53	106.82	104.02	107.36	105.37	107.24	106.66	103.75	107.1	104.9	108.38	103.51	106.07	104.45	104.67	105.65	104.52	103.76	106.55	105.45	104.43	104.54	105.91	105.49	106.58	105.18	106.43	107.25	107.52	106.09	105.35	104.29	103.32	104.94	104.55
99.878	99.333	98.041	97.66	99.713	101.6	100.26	99.755	99.628	102.13	103.02	99.975	100.8	100.12	101.78	101.65	102.44	99.008	97.831	98.998	100.75	102.56	102.25	99.759	102.39	99.998	100.52	100.63	99.642	98.673	100.04	100.06	99.424	97.788	99.108	99.908	98.474	99.091	100.89	99.61	97.057	100.73	99.329	101.78	101.1	98.566	99.759	99.633	99.749	99.964
100.54	102.47	100.32	100.81	100.14	98.537	98.215	103.37	99.414	100.54	99.395	100.24	98.65	99.371	100.44	98.267	100.25	100.26	100.55	98.345	100.8	98.879	98.086	100.29	99.853	95.635	99.733	99.948	98.796	98.999	98.345	98.575	100.09	101.07	99.114	100.07	98.567	100.72	100.09	101.07	99.617	99.575	102.27	100.4	99.865	100.27	99.446	99.511	100.63	99.996
111.18	111.48	109.79	112.83	111.41	112.12	107.99	112.51	112.61	113.23	109.1	111.84	110.87	111.56	112.12	112.69	111.1	112.08	112.95	112.41	109.66	112.19	111.63	111.09	112.03	110.01	111.15	110.18	109.57	112.5	111.36	111.22	111.8	111.17	111.93	110.92	112.46	111.74	112.68	110.02	112	111.81	109.17	111.39	110.44	109.54	108.37	111.6	109.6	112.02
110.18	109.89	110.3	108.76	111.28	109.88	109.25	110.86	110.4	112.37	112.35	109.81	112.95	111.12	111.48	109.66	111.38	111.33	111.98	111.11	111.73	111.49	109.98	111.32	108.99	112.41	110.9	111.37	109.91	112.24	112.94	109.91	111	110.54	110.75	108.8	110.89	111.46	111.33	109.04	111.48	110.69	110.24	110.24	112.63	111.42	110.48	113.3	110.65	112.74
107.59	103.72	109.12	105.94	105.13	104.69	106.23	103.33	107.71	104.01	104.71	106.03	106.73	105.55	106.11	109.11	105.44	105.76	105.12	105.51	107.5	105.39	105.49	105.14	103.71	106.61	104.69	104.92	102.95	107.81	107.62	105.84	105.8	107.21	107.33	104.55	105.6	104	106.63	107.8	102.46	106.78	106.75	104.41	108.33	105.87	104.85	104.98	105.32	103.51
98.68	99.939	102.71	100.51	100.14	101.1	101.09	102.44	98.789	98.349	101.55	100.51	101.94	98.867	100.69	100.16	100.38	100.32	100.65	100.19	101.14	101.3	98.942	102.5	100.76	99.118	101.55	97.451	102.46	100.47	100.43	99.693	100.86	99.026	98.434	101.34	98.109	101.7	98.1	102.51	100.31	100.66	98.42	100.75	99.17	101.87	99.174	98.453	99.715	99.819
102.76	104.74	103.61	104.01	103.67	104.72	105.45	106.23	105.67	105.29	105.72	104.17	104.04	104.65	105.3	102.08	105	104.85	101.76	102.76	103.43	103.66	106.3	103.52	103.41	104.3	103.66	106.32	105.77	106.84	104.24	105.2	105.51	102.33	101.89	105.2	105.46	104.68	103.97	105.2	104.43	105.43	101.86	103.03	103.77	105.98	104.46	105.67	105.39	105.49
102.52	106.51	105.02	105.04	102.93	104.22	104.62	104.2	104.68	102.36	104.26	103.92	104.06	103.6	105.5	103.41	102.88	105.87	104.21	104.74	103.74	106.49	105.79	104.53	104.57	105.73	104.39	106.16	106.69	104.62	104.13	104.9	101.16	104.86	107.29	104.48	102.72	102.33	104.47	103.74	102.18	104.24	102.12	101.48	106.55	105.34	105.37	105.8	105.95	104.93
101.3	98.262	102.49	100.76	99.98	101.16	100.82	98.185	99.67	101.07	99.565	100.38	103.14	101.75	99.029	101.24	100.95	101.7	101.84	99.843	100.14	102.51	100.99	102.07	102.2	102.61	103.61	100.04	99.176	99.168	98.233	100.21	99.269	102.29	99.962	98.763	99.88	98.856	99.673	102.3	98.762	99.473	99.689	100.49	101.2	101.09	99.935	100	101.65	101.99
111.67	109.55	110.22	109.37	110.06	110.31	110.55	108.37	110.41	110.32	109.81	110.35	109.58	107.6	108.96	109.76	110.17	107.76	108.88	109.95	108.87	109.29	108.76	109.28	108.1	111.1	109.69	108.74	108.65	109.06	110.55	110.14	107.77	107.86	110.44	108.81	110.74	108.93	107.6	111.13	110.78	109.25	108.8	108.76	110	111.49	109.59	110.06	107.99	111
106.98	104.04	106.61	105.49	106.61	105.51	105.98	106.55	105.79	106.24	107.46	106.58	105.31	105.82	105.14	105.34	108.23	106.99	105.42	106.18	105.73	104.08	105.32	105.7	106.89	104.7	108.51	105.27	107.38	107.72	104.75	106.39	104.92	107.33	105.57	104.38	104.91	106.99	104.77	107.12	105.74	105.98	107.53	107.23	104.49	107.13	103.91	102.67	108.63	107.12
109.31	110.04	110.09	111.35	112.61	109.44	108.52	108.71	108.81	110.04	110.55	109.94	111.13	109.37	108.63	110.68	107.98	110.49	108.99	109.3	109.88	111.66	108.28	111.19	109.08	109.36	109.27	113.21	111.12	109.93	108.94	108.38	110.13	110.45	112.29	112.25	111.1	111.49	108.82	107.9	108.94	111.02	108.49	108.81	111.55	109.67	110.49	108.8	110.05	109.72
116.8	119.66	117.36	118.23	120.46	116.62	115.22	117.44	117.07	117.37	116.86	117.81	119.37	118.79	118.64	117.6	116.42	116.92	118.81	119.09	117.02	116.18	115.71	117.2	117.54	119.37	117.77	117.45	115.71	116.64	121.07	119.44	118.2	118.58	115.67	116.74	119	117.61	115.3	119.07	119.06	117.33	115.59	117.64	118.35	116.69	117.22	118.66	117.85	117.35
100.17	98.346	98.717	100.67	98.429	98.23	103.05	100.04	100.31	98.428	98.099	99.244	101.42	98.798	100.51	101.27	101.19	96.017	100.04	100.68	100.41	100.41	100.36	100.42	101.65	97.731	97.813	97.254	100	101.14	98.39	101.82	101.19	99.115	97.217	98.533	101.13	100.12	101.17	100.5	98.008	100.61	101.12	100.89	97.905	97.995	99.556	99.538	100.79	100.77
108.64	107.26	106.86	103.93	105.33	107.39	107.88	104.74	105.95	105.45	104.09	105.47	106.86	106.95	104.68	101.93	105.1	105.48	104.86	104.71	104.51	105.1	106.89	106.39	107.44	104.65	104.75	106.56	106.6	106.87	106.04	107.43	105.88	103.37	105.09	107.17	104.03	106.27	105.73	103.3	106.69	106.81	108.26	106.08	104.88	105.79	105.45	103.91	108.49	106.78
112.8	109.55	110.45	109.67	112.53	110.33	111.62	111.28	110.44	110.04	109.1	111.95	112.73	111.09	109.36	111.21	113.02	109.85	110.87	109.9	108.75	109.56	111.21	109.41	108.39	109.21	111.35	111.98	110.03	111.26	110.9	112.19	111.74	111.64	111.44	111.47	110.46	111.46	108.6	111.85	111.71	108.87	109.16	110.93	109.67	111.49	110.66	110.55	110.38	109.38
104.42	102.76	104.36	105.08	105.1	103	104.93	107.32	106.36	105.69	105.76	105.25	105.32	106.19	106.69	104.47	105.92	107.6	107.73	105.19	106.46	106.96	107.08	107.39	108.77	105.05	104.81	103.64	106.31	103.46	104.35	105.86	106.89	102.6	107.26	105.03	107.09	105.3	105.8	107.05	104.14	105.09	105.7	104.82	107.15	107.25	106.58	106.66	105.28	106.3
111.17	110.56	109.48	109.68	111.68	108.81	110.59	112.38	110.87	110.29	110.26	107.63	109.6	112.3	110.28	111.49	110.51	110.5	110.65	112.71	110.38	111.95	111.49	110.51	112.31	109.91	109.16	109.8	110.21	109.19	110.38	109.95	111.41	110.99	110.66	110.47	108.68	107.89	111.05	110.1	109.9	109.64	111.59	107.08	109.8	112.1	112.43	111.12	110.26	111.25
104.61	105.18	103.89	104.1	102.01	105.01	106.87	105.71	104.63	104.49	106.99	106.32	105.04	105.6	106.39	106.23	106.76	107.23	103.82	104.11	105.26	106.99	103.5	105.36	104.23	105.03	106.1	103.24	105.1	103.96	104.96	105.91	104.09	104.88	105.77	103.87	107.65	104.4	105.81	106.4	106.57	106.45	102.83	106.13	107.28	105.62	105.13	104.4	104.89	106.8
111.76	111.76	111.03	112.51	110.16	112.88	112.21	109.83	109.66	108.55	110.79	113.22	112.49	110.88	111.02	112.64	112.24	111.43	113.08	111.67	109.86	109.6	111.87	109.96	109.03	110.47	112.13	113.86	110.54	111.05	113.51	109.19	109.43	113.78	109.67	110.6	111.55	109.78	111.38	113.11	110.53	113.58	108.88	107.68	112.6	113.01	110.68	112.89	110.73	112.09
106.36	106.69	108.86	107.25	109.6	106.46	107.56	105.34	107.57	107.36	108.1	107.26	104.53	106.45	105.7	105.29	108.38	105.04	106.32	104.99	106.37	107.65	106.39	106.34	107.17	106.39	107.88	107.01	108.77	106.85	107.01	106.59	107.25	107.75	107.52	105.52	107.19	106.16	107.37	108.05	104.37	105.78	108.52	107.59	107.29	108.09	107.82	105.44	104.28	108.52
101.56	99.719	100.63	98.99	100.52	100.99	101.94	100.91	100.54	101.61	99.848	101.3	100.48	100.73	101.08	102.81	101.48	100.97	102.45	98.218	103.01	101.12	99.521	101.17	99.009	99.533	98.126	98.641	98.156	101.77	100.51	101.66	101.16	101.15	100.54	98.714	102.28	99.642	98.998	103.29	100.09	102.39	99.06	100.82	101.62	102.76	101.53	99.366	99.748	100.88
104.45	104.95	105.52	105.43	106.5	105.64	104.04	102.53	106.31	106.95	105.9	104.74	105.01	102.55	105.59	106.96	104.16	102.94	106.99	105.31	103.26	105.3	106.92	105.74	106.69	107.03	104.66	104.87	105.87	105.98	106.32	103.83	103.25	103.24	103.73	104.4	104.31	102.76	106.96	105.71	105.73	103.92	104.9	104.9	107.02	105.56	106.26	102.54	105.22	103.97
110.69	112.68	109.63	112.19	111.77	111.83	110.54	111.68	111.25	110.79	110.73	110.7	112.1	109.89	111.47	108.62	108.6	110.39	112.11	111.53	111.58	109.32	110.27	108.99	110.37	111.23	111.87	111.3	110.5	110.24	107.57	110.57	110.63	109.99	109.63	110.16	111.2	111.92	109.77	109.99	110.46	109.65	110.72	112.33	111.18	110.74	108.92	109.94	111.24	110.55
106.22	106.93	108.78	106.46	108.16	104.48	108.79	106.03	106.73	107.64	107	104.03	107.77	105.78	108.28	104.05	106.54	106.51	109.1	105.58	108.67	106.57	105.29	104.05	107.26	105.55	108.37	106.97	106.19	106.34	106.72	107.28	103.87	107.67	105.72	104.11	107.63	106.87	105.76	105.84	108.73	105.02	104.54	105.45	106.6	106.84	107.85	106.65	107.17	107.04
97.442	100.77	103.32	99.241	103.05	99.155	103.37	99.981	103.46	99.551	101.36	99.282	100.23	98.166	99.942	101.02	99.423	103.15	99.8	100.97	98.274	100.52	100.66	100.59	99.761	100.52	100.58	99.739	100.34	101.3	101.22	102.64	100.93	100.61	100.02	101.93	100.76	99.952	101.27	98.275	99.222	100	100.22	102.22	102.11	100.29	101.09	99.589	100.58	101.35
107.35	107.01	107.95	105.34	105.42	106.05	106.34	104.33	105.31	106.68	107.81	105.37	105.6	106.77	105.45	108.13	105.69	105.36	106.22	106.02	105.83	107.87	105.1	106.57	104.25	108.02	106.28	104.49	106.05	107.25	106.93	105.03	108.05	103.9	102.98	106.64	106.64	108.61	104.92	104.91	105.77	106.49	106.13	107.31	105.99	103.84	105.66	103.14	107.56	104.9
117.44	117.89	117.25	116.09	118.66	118.37	118.84	116.85	118.7	117.13	117.99	117.64	117.57	117.37	116.53	118.44	117.23	118.36	118.29	117.57	119.16	117.2	118.12	117.25	117.8	118.55	117.82	117.46	117.23	117.68	117.11	118.25	116.05	116.18	116.91	118.41	118.41	118	117.05	117.51	116.23	117.17	117.49	117.71	116.77	118.32	116.53	117.41	117.71	117.77
101.55	99.545	100.75	100.56	99.721	100.2	101.61	100.41	100.53	100.94	100.67	97.534	98.759	100.39	99.72	100.59	100.19	100.22	99.376	98.647	99.36	98.697	98.326	99.499	97.496	101.19	101.64	100.17	97.465	100.34	98.913	101.74	98.957	100.37	98.194	98.043	99.209	100.22	99.876	98.998	100.82	100.59	98.473	99.051	100.96	99.637	97.863	97.024	96.758	99.761
107.93	105.87	107.97	104.4	106.91	111.06	105.48	105.79	109.09	107.52	107.29	107.45	108.14	108.24	107.92	105.83	106.11	106.09	106.59	108.34	104.82	109.15	107.41	106.64	107.1	106.86	107.27	105.31	105.97	109.14	108.94	108.18	106.18	108.52	105.48	107.89	108.18	107.56	105.56	108.37	107.98	106.68	107.22	106.86	106.97	109.31	105.16	106.99	108.74	107.19
105.21	105.25	103	103.34	105.21	103.88	104.1	104.16	104.44	102.89	104.05	103.45	103.21	104.57	103.58	102.34	104.6	103.83	104.06	106.02	104.85	105.57	103.31	101.99	103.58	102.77	103.55	101.81	102.53	104.04	104.08	104.31	105.44	103.08	103.04	103.39	103.57	105.25	105.29	103.9	104.05	102.78	104.43	104.26	102.55	101.91	105.65	103.61	101.24	105.27
106.7	103.42	108.93	105.84	106.09	103.08	107.02	106.01	105.45	109.11	103.36	106.3	105.36	106.89	107.62	103.39	105.72	106.99	105.68	106.75	106.58	106.75	105.47	107.83	105.8	106.75	106.12	105.46	109.01	103.59	106.54	104.08	106.91	107.71	104.55	107.16	106.7	105.59	105.98	104.93	106.08	107.1	106.02	105.96	108.63	107.5	104.91	108.44	105.87	104.31
98.023	100.03	97.63	98.261	99.598	99.148	97.994	99.989	99.752	100.42	99.268	101.77	99.749	101.03	98.672	102.2	100.44	98.818	99.018	99.253	97.738	102.22	99.882	100.14	99.51	99.439	99.66	99.763	98.136	98.939	99.338	99.68	96.891	99.327	99.06	98.759	100.5	98.845	100.65	97.207	99.418	99.535	98.279	98.619	98.336	98.456	100.53	99.435	99.163	100.64
104.77	106.12	104.42	105.73	103.56	105.54	106.48	107.62	103.21	106.25	104.87	104.91	107.19	104.73	104.9	105.94	106.5	103.38	107.1	105.79	105.06	105.41	106.51	105.39	108.13	106.37	106	105.85	105.44	104.99	103.53	106.4	105.17	104.11	104.42	104.99	105.83	103.6	103.48	103.61	106.81	105.55	105.85	105.7	106.58	105.39	105.92	105.33	104.48	104.72
104.52	106.02	105.67	107.17	104.1	106.15	106.5	104.42	105.02	104.26	104.82	106.62	106.51	106.17	106.05	106.53	104.38	105.62	107.05	108.53	104.63	104.36	105.75	105.96	103.56	105.41	105.11	105.22	106.81	104.23	105.87	103.43	106.22	105.19	104.34	104.01	105.41	104.79	105.73	102.9	104.05	105.83	107.04	104.28	107.17	107.87	105.97	104.85	106.99	105.09
111.91	111.57	111.74	110.03	112.84	111.08	111.32	111.06	112.26	109.88	110.71	112.5	111.89	113.24	111	110.25	112.23	113.26	112.57	111.51	112.1	111.71	112.65	110.8	113.44	112.77	110.7	111.47	111.59	113.38	111.95	110.26	110.57	113.79	110.99	110.59	109.87	110.38	110.84	111.65	111.07	114.92	111.87	110.92	112.05	109.31	111.04	111	113.46	111
108.09	106.61	104.58	106.49	107.62	108.32	106.48	109.07	107.64	107.79	107.1	106.34	105.79	105.72	106.4	107.68	108.79	107.07	108.37	106.6	104.45	104.95	104.72	106.86	103.59	106.51	105.7	106.61	107.34	108.26	106.26	106.09	107.7	107.16	105.18	105.69	107.26	104.61	106.77	107.65	108.04	105.73	108.09	105.97	105.3	106.52	107.99	105.16	107.33	105.86
102.37	98.625	100.28	102.2	99.904	99.728	101.49	100.78	98.181	99.624	100.71	99.173	100.33	99.585	99.207	100.06	98.69	100.93	99.102	99.343	100.93	100.08	98.905	99.962	98.808	99.404	99.979	98.919	100.31	99.207	99.113	102.42	100.21	99.585	99.707	101.33	98.095	100.83	99.44	98.616	99.078	102.23	101.97	99.823	99.37	100.42	101.13	99.456	99.502	100.9
106.58	102.98	103.28	106.29	104.27	102.04	104.5	104.57	105.55	103.4	102.51	107.16	103.36	103.05	103.88	104.81	106.05	102.92	104.94	103.88	103.45	101.65	104.4	102.22	106	104.11	102.34	104.23	104.94	105.76	103.93	102.47	105.81	102.47	103.38	107.57	105.52	105.51	104.35	102.65	103.82	101.76	103.78	104.02	105.87	103.49	103.61	105.17	101.99	101.36
111.87	113.17	110.9	111.23	113.82	112.37	109.26	111.58	110.63	111.57	109.08	110.1	111.43	109.69	110.61	112.22	112.15	110.49	110.93	111.64	108.68	112.45	108.06	111.18	113.12	111.84	109.45	109.91	108.86	111.72	113.11	111.74	108.65	110	110.58	110.81	111.07	112.22	112.55	110.89	109.55	114.13	111.71	111.27	111.51	113.52	108.12	111.62	111.31	109.84
112.79	114.22	112.4	113.09	111.01	113.09	111.41	113.82	112.68	111.9	111.89	112.23	111.48	110.74	111.17	112.39	110.12	112.62	113.51	113.88	113.54	111.88	108.58	110.37	112.14	111.85	108.55	113.7	110.68	112.73	109.67	113.58	112.25	113.09	108.61	112.24	113.16	112.1	115.07	112.07	112.03	113.19	112.22	111.45	113.51	113.94	110.82	112.53	112.09	113.08
103.34	104.41	104.45	106.88	104.58	104.05	105.5	107.57	106.79	104.71	104.94	104.19	108.23	105.42	106.07	105.53	106.54	103.76	104.19	105.48	104.87	107	104.7	104.67	105.22	107.14	104	104.13	105.27	106.37	105.18	105.84	106.16	106.48	105.64	107.04	107.33	104.04	106.02	107.17	106.14	106	106.61	104.46	105.28	106.2	105.12	105.71	107	107.7
106.46	107.35	106.26	107.2	105.16	106.05	103.63	105.53	107.25	104.1	106.93	104.55	104.1	107.85	108.39	108.21	106.33	105.73	104.94	105.28	106.82	105.81	107.16	107.22	107.63	108.52	107.41	104.82	106.09	106.02	105.25	107.82	104.35	108.4	106.33	105.47	105.1	108.37	106.42	106.68	105.52	105.25	107.14	104.97	107.37	107.07	104.83	106.6	102.92	105.91
101.69	100.88	101.68	102.44	100.76	101.54	100.15	100.87	99.984	100.32	100.66	100.21	99.314	98.155	102.47	100.41	98.814	100.74	98.63	101.28	99.869	99.704	98.228	101.96	101.72	100.74	103.74	100.83	101.46	102.12	101.36	101.93	101.94	101.77	98.934	99.837	99.371	101.23	100.88	101.78	102.2	102.3	100.99	99.706	100.65	97.854	102.91	99.967	101.9	99.319
105.84	105.3	105.74	106.04	103.78	106.25	104.99	105.47	106.15	102.87	103.7	105.74	104.89	105.84	105.49	105.79	106.44	106.09	107.14	102.71	105.61	107.27	104.46	105.55	105.47	104.5	104.99	103.68	105.47	103.35	106.27	104.01	103.88	105.13	104.41	104.24	104.64	104.69	107.26	103.88	105.04	104.23	104.76	103.27	104.74	103.57	106.06	108.06	107.23	104.92
105.19	105.46	106.32	103.83	104.29	106.38	106.52	107.05	106.56	104.23	103.27	105	106.9	106.56	105.53	105.6	106.51	106.02	104.79	104.66	106.37	107.47	103.89	105.91	108.33	105.35	106.17	103.79	105.5	103.26	105.23	106.92	106.06	106.21	107.44	104.16	105.82	107.43	104.32	106.6	106.89	105.78	104.37	104.92	104.31	106.5	102.93	105.27	105.95	103.03
112.76	113.41	110.87	113.29	113.34	112.45	111.6	108.68	110.4	110.24	114.16	111.7	112.25	113.07	111.21	110.54	111.27	111.37	112.83	112.04	110.5	112.36	112.1	113.45	112.81	113.1	112.28	110.48	111.8	111.14	110.3	112.36	112.26	112.25	112.28	111.75	112.77	111.88	111.63	111.43	113.32	112.14	112.22	109.8	112.68	113.33	111.19	109.61	111.07	112.74
113.44	111.89	111.72	111.53	112.4	114.05	111.5	113.3	111.03	111.25	113.29	111.59	110.56	112.61	110.47	110.49	112.42	112.54	111.58	110.94	112.08	110.81	111.55	112.75	112.79	111.33	109.78	111.86	109.14	110.21	112.4	110.28	111.12	112.64	111.38	114.37	112.55	112.59	111.5	112.69	112.76	111.91	111.85	111.61	112.61	111.86	111.29	111.53	114.76	110.99
107.19	108.04	106.8	107.78	106.29	105.16	106.93	107.01	106.51	106.87	106.05	106.1	107.74	104.1	107.16	105.59	104.99	106.77	106.73	106.05	106.14	106.24	106.56	104.72	107.36	106.74	106.71	107.06	105.48	104.06	108.25	105.14	105.51	107.52	105.62	105.45	108.86	106.48	106.19	106.03	105.57	104.43	107.22	103.46	106.51	107.38	105.61	110.15	105.62	107.55
105.9	105.44	104.02	105.46	105.83	105.8	105.27	103.67	106.98	106.72	106.52	105.66	103.65	105.61	106.14	105.31	104.15	104.78	104.82	103.93	107.1	103.85	107.74	103.87	104.87	104.05	105.98	106.39	100.55	106.19	105	106.7	106.66	105.29	105.88	105.56	106.34	106.8	107.4	107.2	106.15	104.06	105.03	106.06	105.5	104.12	104.2	106.35	104.96	105.11
98.485	100.55	100.16	99.432	99.51	100.75	100.67	99.882	99.853	100.93	100.03	99.663	99.571	99.081	99.85	99.292	100.65	97.148	100.39	99.326	98.756	99.709	98.243	98.378	98.794	98.952	99.254	97.941	98.95	99.48	97.549	100.64	98.871	102.23	100.59	102.32	98.288	98.629	100.04	99.833	97.447	99.251	96.495	97.224	100.77	99.255	100.2	100.87	97.477	98.907
106.29	102.88	103.07	103.01	105.55	106.33	103.22	104.78	106.08	104.81	103.9	103.88	104.59	106.08	103.42	105.25	102.14	105.75	101.79	102.75	104.47	104.94	105.06	104.01	104.85	100.58	105.14	103.97	102.67	104.91	104.3	104.34	103.57	104.49	104.93	104.91	107.44	105.24	102.73	103.01	103.8	103.84	105.42	103.24	104.6	105.66	104.82	102.85	103.35	103.53
98.401	100.85	99.605	101.07	98.901	99.022	101.08	99.696	99.894	98.971	100.81	101.14	99.876	99.972	100.85	103.63	99.432	98.301	99.552	96.598	100.09	98.354	100.75	99.736	98.242	100.7	100.28	101.19	99.982	99.028	101.38	99.832	100.08	101.58	98.523	100.94	101.4	100.38	99.987	98.535	99.128	100.96	99.403	101.78	99.292	101.38	100.13	98.539	99.414	100.37
108.83	109.25	110.43	109.96	109.97	110.25	110.4	110.62	110.23	110.3	108.34	111.25	111.94	105.57	110.52	109.53	109.9	110.83	109.95	110.56	109.35	111.81	110.4	108.6	108.69	108.23	109.91	109.45	110.23	110.39	109	112.49	110.13	110.22	110.41	108.47	109.92	107.83	109.41	108.39	108.49	109	109.26	110.13	110.12	110.75	112.14	111.27	107.79	109.73
106.67	105.95	103.74	105.55	107.61	107.18	107.03	105.69	103.49	108.74	105.88	103.95	105.91	105.2	104.39	104.12	106.03	104.77	106.42	104.82	104.77	107.1	106.84	104.08	108.35	105.33	107.01	106.22	108.1	106.35	105.85	104.73	104.4	103.37	104.16	103.03	104.35	105.1	105.69	105.06	107.46	105.84	106.11	105.21	104.71	105.3	105.29	106.53	101.78	106.16
112.72	112.52	113.4	112.17	112.38	111.56	112.41	110.05	110.56	112.27	112.92	112.7	112.76	114.23	111.99	111.35	111.32	110.17	110.24	112.47	112.63	110.63	113.36	113.54	109.8	108.51	110.59	112.12	109.36	111.09	111.07	110.96	109.29	111.74	108.95	111.98	109.61	110.79	110.16	112.17	111.26	112.4	111.38	110.88	110.44	112.93	112.97	109.66	110.17	111.69
100.24	99.118	100.92	98.639	97.614	102.13	100.6	95.985	97.993	103.65	99.423	99.841	102.06	100.78	99.827	98.559	100.3	101.57	100.43	100.56	101.47	100.22	99.805	100.63	99.136	99.495	98.959	98.24	98.488	99.74	99.096	102.38	98.388	101.25	98.671	99.734	100.22	98.417	101.83	99.472	99.919	98.538	100.57	100.19	100.26	100.11	98.666	100.14	98.982	96.933
108.67	104.85	105.16	104.69	106.41	105.46	105.02	106.42	104.77	106.21	106.96	107.24	107.52	107.67	106.81	103.3	104.58	105.21	106.09	104.98	104.91	105.22	105.02	106.84	106.25	107.21	104.19	104.49	105.3	106.22	108.48	105.4	105	105.62	103.79	104.59	104.92	105.87	104.42	105.32	104.23	105.6	107.22	105.33	104.12	106.52	104.18	106.2	105.75	105.51
105.14	103.93	105.12	108.4	106.77	106.56	107.13	106.34	108.71	107.1	102.74	104.66	106.76	107.78	107.52	105.51	106.02	105.79	106.18	106.35	104.43	107	105.37	106.86	105.33	108.35	105.7	106.62	104.61	105.89	104.19	107.85	103.71	105.53	105.91	106.66	105.71	105.94	107.07	106.49	106.72	103.95	107.72	103.71	105.12	107.16	105.99	107.26	107.1	104.66
99.121	99.759	99.756	99.43	99.596	99.991	99.609	101.56	100.81	98.316	100.53	101.02	100.59	98.548	100.87	99.988	99.238	99.577	101.3	101.32	102.46	101.71	98.748	99.993	101.56	98.275	99.938	98.634	100.01	100.79	102.09	99.081	98.399	98.584	102.55	101.25	100.32	98.224	101.37	97.271	99.963	100.77	99.199	99.552	99.831	99.568	100.75	100.17	102.75	100.77
101.21	98.446	98.731	102.41	100.91	100.66	99.063	99.662	99.864	100.26	101.44	98.36	98.974	100.09	99.763	98.953	98.699	99.278	101.1	99.469	98.914	101.7	101.57	98.357	97.683	99.415	98.742	99.256	98.995	99.269	100.09	100.29	97.419	99.496	101.19	100.62	99.547	100.69	99.832	98.5	98.115	101.38	100.4	100.98	99.594	98.769	98.418	96.87	100.02	100.89
104.53	104.49	105.89	107.42	106.09	107.02	107.3	106.81	106.17	103.95	105.23	107.21	106.91	107.88	105.55	107.41	107.46	108.1	105.58	106.22	107.96	106.14	106.36	107.88	105.55	106.43	103.54	105.46	106.53	106.68	107.72	107.44	106.65	105.91	107.46	106.62	107.86	104.22	106.44	107.24	106.7	106.74	106.17	105.79	104.68	106.1	105.52	104.23	107.17	105.71
106.67	101.91	105.03	107.07	105.28	105.7	105.89	103.69	102.51	104.5	104.58	106.77	102.73	106.62	105.93	103.15	103.59	104.37	105.66	104.78	105.87	106.8	104.71	108.57	108.25	106.55	103.32	104.2	107.14	106.4	105.01	103.38	106.38	104.26	106.88	104.77	106.32	104.45	104.9	104.68	104.96	103.54	106.25	105.75	106.62	106.75	105.37	102.88	104.52	103.74
110.87	110.21	110.44	110.47	111	111.55	112.28	111	113.42	111.74	112.37	111.75	111.23	111.65	109.29	110.37	110.46	111.7	110.98	111.75	110.24	112.4	111.09	111.73	111.1	110.55	111.29	110.05	112.26	111.14	112.02	113.52	108.81	111.03	109.63	110.46	112.16	113.14	110.64	111.62	109.77	111.82	109.7	110.29	113.59	112.59	115.97	111.63	112.1	111.24
102.06	106.49	103.77	104.83	104.78	105.09	104.51	103.62	105.41	103.19	104.31	103.9	105.21	104.63	103.8	104.05	104.05	105.56	103.87	104.34	104.48	104.25	104.37	104.43	104.45	104.63	105.78	101.8	103.41	104.76	106.9	105.76	103.56	103.39	103.45	103.37	105.93	104.72	105.12	105.54	105.1	101.78	103.35	104.7	105.57	104.28	106.21	102.93	104.41	102.95
106.57	108	104.53	107.34	105.79	106.98	106.41	106.39	106.17	107.67	105.4	104.31	106.06	104.58	106.84	106.3	107.92	107.6	105.64	107.51	108.3	109.42	107.65	103.86	106.35	106.26	106.67	105.45	106.48	107.83	105.93	105.93	105.14	105.92	106.95	107.6	105.92	105.78	108.55	106.49	107.54	107.9	106.91	105.28	105.32	106.49	104.62	108.03	106.71	108.87
97.646	98.174	97.908	98.501	100.18	100.96	100.2	99.726	101.54	101.46	99.566	99.559	100.37	95.28	100.74	101.11	100.77	100.43	98.956	101.21	98.669	100.57	99.202	99.208	97.554	100.6	100.04	100.81	101.19	99.258	97.254	100.06	99.847	98.344	100.19	99.691	100.37	100.45	101.63	100.23	99.46	100.83	97.364	99.854	98.615	101.58	100.7	98.845	100.24	98.977
104.97	107.8	105.48	104.41	104.97	105.15	104.52	104.99	106.26	105.41	105.22	104.71	106.95	105.24	105.97	104.67	105.81	108.85	104.34	104.41	107.22	105.53	102.37	104.93	106.27	106.32	105.14	104.29	107.68	105.18	104.81	104.72	106.14	106.28	105.95	104.77	105.24	104.83	104.63	107.19	107.09	106.09	105.99	106.44	104.84	106.06	103.77	106.37	107.66	104.97
100.58	99.218	99.032	97.889	99.34	98.191	100.5	97.59	101.45	97.195	100.8	99.652	100.68	99.155	101.14	100.85	98.536	99.228	102.19	100.59	102.5	99.3	99.159	101.88	100.74	99.286	97.472	99.995	99.857	99.515	100.78	97.906	100.86	101.5	99.39	98.562	99.303	101.06	100.89	100.72	100.46	99.255	100.16	100.28	97.875	100.27	100.05	97.215	98.61	97.826
109.27	110.22	109.87	111.34	111.96	110.42	109.85	108.17	107.74	111.14	112.33	111.11	111.18	110.36	110.48	111.37	111.4	111.89	112.98	110.41	109.13	109.52	110.45	109.65	110.25	110.09	113.62	109.29	111.08	109.01	108.96	109.93	110.3	113.52	108.83	112.74	111.36	109.5	111.48	111.76	108.86	109.24	108.76	111.46	111	110.94	108.08	112.37	110.1	110.02
102.8	104.28	101.98	102.04	105.55	104.28	107.92	104.59	104.98	107.01	104.36	106.78	105.66	104.99	105.32	105.12	105.79	105.99	104.83	104.65	106.42	104.5	104.62	106.92	105.55	105.25	105.28	103.96	103.68	106.53	106.56	105.15	104.44	104.96	104.21	105.74	104.96	105.38	104.38	107.46	103.52	105	104.53	104.4	105.94	105.47	105.36	106.83	104.58	104.28
105.69	105.8	104.45	104.04	107.02	105.23	105.73	105.78	105.08	106.83	108.09	105.53	105.3	106.74	104.95	106.09	107.61	104.47	108.8	106.68	107.46	106.32	106.07	104.1	103.37	103.93	105.81	106.5	106.23	103.04	106.02	105.02	102.73	105.48	104.31	105.68	108.75	105.23	104.52	104.79	104.37	105.28	106.17	106.06	106.11	104.51	105.76	102.59	103	106.9
106.96	106.24	106.77	105.63	106.14	104.9	104.06	106.05	105.9	106.01	106.54	108.92	105.97	104.47	106.1	106.24	109.03	104.69	105.98	107.12	106.04	104.91	105.83	104.44	104.58	108.33	106.19	105.72	105.96	106.03	106.5	107.35	109.02	106.86	103.95	106.58	108.35	106.43	105.79	106.82	104.42	105.29	105.47	108.34	104.82	104.37	107.2	108.51	105.82	106.59
97.622	98.937	100.76	100.65	100.66	99.582	100.74	100.36	100.86	98.589	97.545	101.53	100	98.951	97.28	99.211	99.846	99.989	98.571	98.754	100.02	99.339	100.6	100.67	102.19	101.36	101.05	100.36	101.08	99.05	99.999	99.626	100.92	99.759	101.41	96.653	97.97	100.12	99.096	101.79	98.716	96.562	98.01	100.88	99.27	101.03	99.503	99.119	101.29	97.458
111.44	112.44	111.33	109.7	113.3	113.9	111.98	109.44	111.28	111.99	110.94	110.4	110.84	111	113.11	111.09	111.29	113.05	111.21	112.36	113.32	111.82	111.88	112.28	111.38	109.53	114.51	109.2	108.97	112.58	112.74	109.86	111.61	110.51	112.5	111.88	112.85	113.88	110.36	111.17	109.11	112.16	113.8	110.87	109.85	109.5	113.96	110.41	111.36	109.83
104.88	105.24	104.93	104.12	107.1	105.34	106.63	107.62	105.36	104.85	104.58	106.28	106.6	105.51	104.82	106.59	106.36	106.13	105.33	106.4	104.74	105.48	107.2	105.5	105.75	103.87	105.93	105.31	106.33	106.52	107.33	105.01	102.88	101.9	108.02	103.28	105.09	107.52	104.19	106.88	104.59	106.78	106.08	107.04	106.57	104.43	107.9	106.56	105.65	104.26
100.72	99.776	98.085	100.19	100.25	100.11	99.87	101.08	99.704	100.84	98.959	102.06	99.077	97.375	101.94	101.63	99.487	100.46	98.304	102.43	98.837	98.648	100.94	100.44	98.292	99.327	99.231	98.543	96.45	99.934	100.53	100.57	99.334	99.205	99.407	100.38	99.648	100.12	100.34	98.953	100.41	100.59	97.64	98.871	98.423	99.186	99.072	101.67	101.44	98.33
105.57	106.95	106.05	105.6	103.18	102.82	104.46	104.24	106.17	104.87	103.85	104.92	104.58	103.82	103.75	102.42	106.1	104.57	104.56	104.7	104.42	103.53	104.02	105.22	102.04	103.5	103.38	105.71	106.17	102.32	103.39	106.06	103.27	102.97	101.8	105.6	104.9	104.14	104.79	106.51	105.48	103.91	101.34	105.34	102.46	102.62	104.34	104.1	102.17	105.19
98.656	98.589	100	100.04	99.342	97.919	100.55	99.738	99.554	100.68	98.813	98.983	103.58	100.52	102.01	98.791	101	97.714	98.934	101.66	98.593	99.858	99.937	102.13	98.844	99.193	98.991	98.742	100.05	98.935	99.478	101.99	98.302	101.51	97.822	98.279	98.563	100.13	99.487	100.47	101.97	100.34	98.539	99.824	98.699	99.182	101	101.56	101.18	97.668
106.54	105.51	105.46	107.27	104.43	104.56	103.84	105.15	104.75	104.47	105.01	107.47	103.03	105.31	104.24	103.2	106.26	107.65	105.49	105.56	104.92	105.44	106.3	103.98	103.97	107.72	105.03	105.1	105.91	104.87	104.56	103.26	105.63	107.09	107.61	107.08	106.42	103.18	106.75	104.85	104.63	105.4	107.53	104.25	106.6	102.41	104.17	105.4	105.82	106.73
101.65	103.05	99.496	100.16	98.745	100.93	98.897	100.72	100.52	100.41	99.842	99.793	100.53	101.02	100.48	101.03	99.09	101.09	100.33	98.831	98.085	97.894	100.51	99.805	100.85	101.02	98.676	95.849	100.96	100.39	100.25	100.48	100.31	99.484	97.683	101.55	99.63	100.58	98.335	101.25	100.16	99.583	99.682	100.78	99.067	100.16	101.02	98.931	101.38	98.427
106.84	104.71	105.69	102.06	105.9	103.7	105.58	103.82	105.31	102.77	103.52	104.5	105.99	105.34	107.46	103.69	103.89	104.93	104.78	103.72	103.19	103.7	101.77	105.48	104.91	105.14	104.35	103.32	103.34	106.05	102.47	103.87	104.65	104.36	103.04	104.15	104.16	103.39	104.37	106.47	99.875	103.24	105.16	104.95	104.07	104.38	105.34	104.37	104.81	103.11
104.77	105.19	106.14	107.82	104.49	106.22	106.34	105.66	103.77	105.23	106.53	106.11	106.92	105.83	105.84	105.46	106.05	103.14	104.93	107.21	105.47	106.92	104.22	107.58	107.18	105.8	106.23	104.86	104.67	105.49	106.01	105.18	105.58	106.7	105.04	105.5	105.62	106.03	105.89	105.51	106.69	106.25	107.39	103.33	104.46	106.88	104.8	105.4	105.97	102.84
101.27	100.79	101.97	101.71	98.834	99.754	100.52	100.21	100.16	100.13	100.57	101.5	101.42	100.85	99.019	100.38	100.54	98.938	101.51	101.21	101.63	100.58	100.92	100.38	100.34	100.63	101.42	100.97	98.836	101.38	103.89	101.27	102.19	99.718	102.76	100.65	101.91	101.59	102.12	102.22	101.41	101.05	99.762	103.35	100.58	102.32	99.243	100.14	101.38	100.81
112.49	111.8	110.69	109.49	112.32	110.34	111.53	111.54	112.14	110.27	108.93	113.7	109.85	113.63	110.9	111.11	110.37	110.05	109.54	111.23	110.83	111.99	111.57	110.75	110.25	114.05	113.91	111.01	112.26	109.36	110.34	110.57	108.49	111.08	112.11	110.92	110.31	113.65	110.81	111.4	109.82	110.73	109.89	110.66	110.11	110.1	112.37	112.46	109.39	109.2
111.51	109.14	111.14	110.94	112.6	112.02	111.76	112.72	112.82	110.85	111	110.57	112	110.32	113.9	113.69	111.77	109.64	110.54	110.76	111.24	109.81	111.23	109.12	109.74	110.79	111.53	110.85	110.54	112.69	112.56	110.66	110.7	113.12	112.11	110.43	111.13	111.84	112.12	110.1	111.55	111.45	110.52	111.45	112.49	111.35	109.62	111.2	109.88	110.68
108.99	109.4	110.56	110.08	110.9	112.47	111.74	112.43	112.37	109.24	110.95	113.91	110.17	108.64	110.7	110.44	110.72	110.19	110.62	109.63	111.07	109.87	109.16	111.15	111.71	110.66	113	110.62	110.34	108.14	111.06	109.78	111.15	112.74	110.9	111	110.81	111.74	109.16	109.49	109.44	110.1	109.85	111.42	110.81	109.66	109.92	110.25	111.31	111.11
107.14	105.72	107.73	105.55	104.82	107.06	106.73	107.33	104.94	107.33	105.35	104.63	107.91	106.65	104.78	106.94	105.42	106.47	107.08	105.87	104.94	105.37	105.98	107.07	107.68	103.75	106.69	105.26	104.59	105.45	106.96	108.73	105.41	103.75	106.23	105.38	106.73	104.6	108.7	104.84	107.58	107.29	104.79	107.72	106.11	104.85	105.74	106.96	108.03	105.21
110.03	113.1	110.61	110.68	108.94	109.85	110.91	110.02	112.15	111.35	110.49	110.98	110.65	109.53	111.79	112.25	111.83	109.52	108.94	111.64	108.3	111.26	110.81	112.28	110.39	112.89	111.31	110.84	109.46	108.83	110.78	112.47	109.46	110.18	110.2	110.59	108.92	110.1	111.94	110.16	110.05	110.25	111.1	112.5	109.64	111.21	111.6	110.5	109.53	109.55
99.009	99.092	100.59	97.629	99.134	100.76	98.547	99.532	98.988	100.88	100.44	99.229	99.536	98.043	100.57	101.55	102.01	99.775	100.09	97.83	100.13	99.575	101.01	99.032	98.908	100.34	100.97	99.54	99.703	100.81	101.92	99.832	97.983	99.813	98.381	99.03	99.495	97.86	100.89	98.894	98.938	98.681	100.14	98.121	99.401	100.42	100.43	99.167	99.886	98.085
119.24	116.26	119.1	119.11	118.8	118.23	116.62	119.28	117.3	117.07	118.46	118.69	116.5	116.81	117.3	116.39	116.7	117.62	115.2	118.74	115.6	115.93	119.54	116.69	117.98	117.2	118.63	118.33	117.54	118.45	118.82	116.08	116.7	115.26	116.08	119.08	115	118.22	117.56	115.66	118.8	120.84	115.5	115.64	117.88	116.61	118.85	117.22	118.71	117.01
105.82	105.6	105.7	105.81	105.12	107.04	107.87	106.97	108.15	107.69	108.73	108.66	107.63	106.47	106.46	109.61	106.87	106.07	107.05	106.22	109.88	106.3	106.34	107.41	104.14	106.91	108.36	107.36	107.41	106.35	106.1	105.77	106.88	104.77	105.31	108.42	106.62	107.68	104.68	105.21	109.12	107.38	105.57	107.47	108.07	110.05	109.76	107.72	108.09	104.24
111.82	112.7	111.24	111.78	109.64	112.5	110.36	111.92	112.05	111.1	110.68	112.21	113.05	113.17	113.39	111.73	111.68	112.54	110.67	111.56	112.38	112.46	111.65	111.37	111.21	111.87	111.99	111.37	110.23	112.39	113.32	109.61	112.89	110.41	112.04	113.29	109.67	115.02	109.95	110.34	113.25	110.75	113.08	111.47	114.61	113.1	113.09	113.56	111.08	113.86
105.24	105.32	103.95	106.15	105.68	106.52	106.51	103.94	105.91	104.09	105.49	107.01	105.12	105.56	107.12	106.85	105.36	105.31	103.49	106.14	107.89	109.22	106.5	105.64	104.15	106.99	104.71	105.39	105.03	106.59	106.88	105.27	106.58	105.2	108.07	105.28	106.86	105.34	103.65	103.65	105.15	105.32	107.26	101.58	105.5	107.18	106.56	104.61	106.27	108.77
111.28	113.08	112.87	111.6	112.48	110.63	111.12	111.4	112.04	111.58	111.76	111.96	114.04	108.65	111.8	114.27	112.04	112.46	110.65	110.78	109.91	112.36	111.06	108.9	111.6	110.53	112.49	111.45	111.27	110.82	112.62	112.99	112.37	111.33	111.96	114.01	112.17	113.84	111.28	111.19	113.85	111.66	111.26	110.58	112.03	111.65	110.83	112.79	111.95	112.16
108.31	106.34	106.8	106.41	106.01	107.24	106.97	108.32	107.14	105.48	108.57	106.39	107.26	108.1	108.44	106.29	107.17	107.23	108.39	104.62	106.63	105.2	107.95	106.74	105.94	108.11	106.97	105.18	106.14	108.32	108.29	107.75	106.3	106.23	105.77	109.46	105.59	107.18	107.16	105.23	108.6	105.41	108.66	107.15	106.19	105.93	105.22	105.5	107.04	103.3
109.19	108.61	108.42	111.76	109.26	108.19	110.78	111.15	111.05	111.65	109.85	109.71	109.54	110.8	108.8	110.73	110.6	109.1	109.83	108	109.54	110.25	109.52	111.48	109.48	108.59	111.17	109.22	108.44	109.77	107.81	111.3	108.87	110.72	108.7	108.94	110.01	108.92	110.12	108.77	109.22	109.12	109.59	109.58	111.57	110.72	110.62	111.29	109.4	110.32
105.7	104.73	104.7	105.94	105.93	105.84	106.02	106.16	103.62	107.92	105.48	105.58	106.41	106.49	107.73	103.34	106.45	104.19	105.45	104.36	106.57	106.62	106.79	105.59	106.18	106.18	103.8	104.22	108.73	106.19	106.52	105.77	105.44	106.74	104.6	108.24	104.43	106.43	106.13	104.91	105.76	105.7	105.83	105.22	105.02	105.67	105.27	107.44	107.39	106.29
118.22	118.42	114.88	120.27	119.16	117.67	115.54	118.29	114.88	116.67	117.29	117.53	116.97	118.88	117.36	116.8	114.97	116.25	120.92	119.45	118.51	119.39	118.39	117.77	118.43	116.7	118.14	116.91	118.37	115.52	120.16	118.95	118.6	116.26	115.92	119.18	117.6	120.01	116.88	117.5	116.72	118.24	117.54	117.56	117.77	116.81	117.14	118.26	119.86	117.85
106.83	105.79	104.96	105.37	104.64	106.79	105.06	105.11	104.51	105.73	106.11	103.19	106.04	107.04	107.36	105.74	105.65	106.46	104.88	107.49	106.94	105.8	104.8	103.89	104.59	104.51	106.92	102.91	103.62	105.84	106.14	106.71	107.09	106.89	104.26	104.26	105.56	105.1	106.17	107.82	106.62	106.15	105.05	106.38	104.33	106.93	105.43	108.04	105.62	104.65
111.34	111.75	111.34	111.03	112.23	110.5	110.78	112.14	112.65	113.11	111.38	112.34	111.63	113.31	110.36	111.8	109.96	109.9	110.4	111.92	111.4	113.18	113.1	111.77	111.27	110.71	111.65	112.88	110.68	111.01	112.44	110.93	111.03	114.05	112.75	112.06	109.94	113.02	113.08	111.47	109.94	112	112.26	112.03	110.77	110.6	113.53	110.58	113.16	113.03
106.95	106	106.83	104.5	106.51	107.42	107.23	106.17	105.91	104.91	106.85	106.47	105.88	104.94	104.97	107.45	106.73	104.19	105.92	105.77	107.77	108.74	103.69	107.24	104.8	106.11	104.53	105.31	106.6	106.39	107.63	106.34	106.97	104.69	107.98	108.69	103.78	108.68	109.12	105.4	107.48	105.5	107.78	104.66	106.8	107.37	104.53	105.91	105.07	105.66
105.19	104.91	106.79	105.09	107.22	104.24	107.52	108.97	104.15	104.38	108.66	108.5	105.34	105.27	104.98	106.44	107.33	103.86	103.53	104.97	105.78	105.76	105.6	104.82	105.86	105.19	105.63	105.97	103.74	108.63	105.36	104.58	107.14	107.38	103.38	105.75	103.63	105.14	105.94	106.92	107.91	106.59	105.37	109.08	103.35	106.86	102.97	106.2	106.23	105.19
106.02	106.3	107.21	107.37	106.05	105.05	105.06	103.95	104.02	105.48	105.36	106.64	108.04	106.01	107.24	105.93	104.86	103.95	103.74	106.91	106.66	104.42	105.24	105.8	105.56	107.1	105.41	103.93	105.11	105.8	105.86	106.75	105.94	107.65	104.93	106.72	104.88	106.59	106.22	106.82	107.43	105.22	107.78	105.37	104.75	106	107.11	106.19	104.94	105.42
108.63	112.91	109.32	111.66	113.09	114.02	109.44	110.52	109.09	110.71	113.11	111.63	112.18	111.37	111.65	113.84	111.55	110.3	111.8	112.51	112.72	112.19	110.41	113.29	114.41	111.68	113.37	112.47	112.54	110.41	111.82	111.05	112.39	112.89	113.89	113.55	111.01	111.55	111.43	112.59	112.69	112.25	111.35	109.67	112.56	113.28	110.11	112.94	110.96	112.78
109.42	105.01	107.38	106.79	106.99	105.51	109.5	105.4	108.93	104.99	107.1	106.94	106.29	107.72	106.56	106.33	103.51	108.16	107.22	106.1	106.86	106.78	108.99	104.26	105.97	106.85	106.83	106.4	106.46	105.64	106.14	105.13	102.7	104.82	105.54	107.14	105.46	105.73	106.02	107.33	106.33	107.92	106.38	107.93	108.6	103.11	107.77	106.67	105.36	104.74
104.09	101.82	106.56	106.54	104.87	105.61	106.99	105.44	106.78	103.46	106.7	106.21	107.58	106.39	105.02	104.97	104.24	106.32	104.72	107.02	105.68	104.65	106.49	103.4	107.74	105.65	103.56	105.49	105.65	107.24	106.71	105.31	106.11	105.03	105.08	106.14	106.12	105.09	107.05	105.96	104.24	105.59	106.3	107.8	104.52	105.35	106.43	103.55	107.57	103.88
105.44	106.83	107.78	106.63	105.86	106.07	105.24	105.74	105.21	107.07	105.3	105.49	107.74	105.03	106.15	104.72	108.88	105.9	104.77	107.4	104.69	106.37	105.54	106.41	107.16	105.28	105.36	106.84	106.19	105.92	105.82	107.46	106.21	107.55	108.88	105.4	110	105.77	106.21	106.66	104.42	105.42	109.37	106.75	106.79	106.72	106.32	107.3	106.8	104.04
105.21	106.16	105.36	106.13	107.53	105.54	106.05	107.33	104.32	108.14	106.19	106.83	109.74	106.43	107.03	107.27	107.28	107.41	108.11	107.23	106.81	108.58	106.49	106.14	106.66	107.31	109.37	108.55	108.2	107.29	105.44	106.91	106.01	107.94	106.26	106.28	108.4	105.8	108.44	107.72	105.1	106.58	108.54	106.32	104.86	108.69	106.13	110.21	108.88	107.8
107.77	106.84	104.35	104.74	103.75	105.71	107.49	106.33	106.52	107.1	105.98	107.84	106.23	103.44	105.93	105.16	104.99	105.5	105.51	105.32	106.91	105.99	106.23	105.96	104.98	107.01	105.58	107.28	105.78	105.72	107.83	104.63	105.74	105.8	106.9	106.94	106.57	104.89	102.34	104.34	105.86	105.55	106.25	104.06	106.34	104.92	106.68	106.53	105.9	106.44
100.33	98.938	98.863	98.652	99.579	99.648	100.39	99.458	102.83	97.71	100.61	99.666	96.472	97.659	98.083	100.07	99.538	97.436	99.727	100.09	101.42	100.69	98.181	100.69	100.33	99.829	98.924	96.98	101.2	99.095	100.49	99.968	102.85	100.95	98.762	100.45	99.643	99.261	97.684	98.377	102.51	100.04	99.131	97.783	98.508	97.567	99.435	100.55	101.74	98.162
105.62	105.44	104.82	105.74	107.17	106.21	104.96	105.04	105.92	107.84	105.75	104.85	106.52	104.99	107.32	105.19	104.02	106.75	106.36	103.9	104.86	103.78	107.21	102.68	105.53	103.45	105.04	105.61	104.37	104.81	106.06	103.58	105.94	103.87	106.39	105.22	103.91	103.73	106.71	106.58	105.84	108.04	108.06	102.48	103.89	106.52	105.65	106.47	104.29	103.94
104.56	105.77	106.23	103.51	105.65	103.13	106.34	106.35	107.98	104.95	106.35	104.83	105.2	107.24	104.38	104.7	105.13	103.51	106.46	108.05	104.77	105.46	105.9	105.34	105.09	105.68	102.98	104.29	107.64	105.77	106.29	108.33	105.27	106.82	105.69	105.61	106.38	106.38	105.19	105.58	104.99	104.36	105.32	104.75	103.98	105.92	107.57	105.64	105.38	106.36
106.62	106.04	105.34	105.46	106.63	108.04	105.35	101.07	108.05	108.2	106.49	105.39	106.5	106.4	106.9	107.03	104.23	105.08	107.55	106.46	105.12	106.37	104.41	106.31	105.34	105.55	106.17	107.27	105.69	103.54	106.38	105.78	107.1	103.59	104.59	105.61	105.08	106.09	103.09	104.75	105.38	106.56	107.87	106.17	109.82	105.6	107.61	105.82	108.24	106.91
105.29	104.27	105.31	106.6	105.81	105.99	106.18	104.5	107.44	104.55	105.52	106.22	105.51	105.26	107.12	103.98	105.02	105.64	106.25	105.98	105.39	105.15	106.79	107.45	106.25	106.18	105.6	106.25	104.12	105.1	105	107.13	105.49	105.49	104.06	106.45	104.56	104.64	102.91	106.33	106.46	105.14	104.14	104.95	105.71	106.71	106.34	104.21	105.64	105.09
113.01	111.64	113.63	114.37	111.66	112.22	111.66	110.02	112.06	111.32	112.13	113.32	113.02	113.34	112.49	110.3	110.79	111.96	114.32	112.17	112.8	111.57	111.8	109.96	111.74	111.07	113.09	111.62	112.2	112.12	113.39	110.88	111.13	111.4	112.85	114.92	113.1	112	112.3	110.43	112.36	112.31	111.16	112.76	114.68	110.98	113.15	111.35	111.78	113
111.81	112.63	111.43	114.25	110	110.58	112.17	113.72	111.29	112.57	110.15	110.99	112.43	110.73	112.04	111.42	112.68	112.56	110.08	111.32	111.44	112.25	109.69	110.15	112.2	110.51	111.45	110.68	109.53	111.81	110.5	110.47	112.59	110.24	110.97	111.55	112.89	110.48	110.85	111.03	110.22	113.04	112.58	109.71	112.53	112.21	109.99	112.91	112.5	109.6
110.93	112.59	114.17	112.07	115.01	113.49	111	112.67	113.51	114.43	110.78	111.54	113	111.49	114.62	112.35	112.96	112.57	111.96	113.16	112.6	112.19	110.29	113.4	114.79	115.37	112.41	112.12	109.16	113.94	112.58	114.24	114.55	113.54	113.47	111.99	112.65	109.63	113.28	111.22	112.04	113.79	111.84	111.4	114.05	113	112.92	112.94	111.15	113.58
105.81	109.55	105.79	105.99	103.37	106.54	104.57	107.1	108.1	107.76	106.21	105.53	105.26	106.75	107.5	108.29	108.68	107.89	107.12	104.3	106.07	105.57	106.22	105.64	107.16	107.53	108.92	107.82	104.02	107.05	105.95	104.38	105.84	106.79	105.92	106.03	107.47	105.99	106.62	106.59	106.07	107.56	103.99	106.91	106.32	105.99	107.33	104.95	105.14	107.87
102.3	106.05	104.29	104.83	103.61	104.5	103.55	103.15	103.92	103.81	103.2	104.48	103.97	105.86	104.54	104.22	101.66	104.71	105.7	104.44	105.32	102.89	105.25	104.43	103.82	104.63	102.55	103.31	105.02	105.38	103.19	103.61	104.76	103.48	105.65	101.57	104.51	107.16	105.18	101.57	103.14	103.13	105.03	101.47	104.84	104.93	102.62	103.79	102.93	104.6
102.04	99.926	101.53	101.63	102.47	99.337	99.636	101.07	99.687	99.522	98.729	98.567	99.916	99.781	99.59	100.87	98.774	99.124	98.102	101.32	99.018	99.387	98.09	98.895	100.26	101.17	99.728	99.415	100.91	100.39	99.802	98.621	100.13	101.81	99.226	97.257	98.156	99.838	98.856	99.171	101.54	99.666	101.17	99.358	100.19	98.757	99.231	99.106	100.27	101.08
102.71	105.04	101.94	105.23	104.82	102.93	106.08	103.72	104.44	102.57	104.59	104.11	103.36	104.13	104.53	103.96	104.08	104.93	102.52	105.1	105.31	104.37	102.55	103.66	103.52	103.85	100.99	103.66	103.55	103.3	103.91	104.72	101.92	106.15	103.6	103.54	103.57	102.4	104.57	103.07	104.64	106.62	102.4	104.21	105.5	104.78	103.32	105.85	102.06	103.65
106.21	109.21	105.88	106.65	108.16	106.7	107.02	107.57	105.53	104.43	105.87	106.71	109.03	106.86	105.24	109.28	105.22	107.47	105.76	103.83	106.6	106.63	104.69	106.88	105.23	105.22	105.8	106.38	106.78	107.03	105.92	105	105.98	106.83	105.98	108.49	107.48	106.78	107.64	108.1	107.66	106.32	105.56	105.09	105.7	106.95	107.1	106.4	106.65	107.45
109.77	109.76	108.74	109.18	109.98	109.49	111.39	108.62	108.69	110.36	112.39	109.87	109.87	110.44	109.91	109.91	112.51	109.73	108.08	109.38	109.89	109.83	110.05	106.78	108.34	108.29	110.69	108.29	111.9	112.27	110.41	109.18	110.62	108.93	110.97	108.25	111.04	108.08	109.02	109.31	109.71	109.1	109.68	110.72	110.78	110.3	108.86	107.55	110.39	110.15
107.63	105.93	107.69	106.67	108.13	105.91	105.72	107.12	106.45	105.57	105.3	108.45	106.85	108.48	105.7	106.45	104.79	105.65	107.58	105.78	107.01	106.42	103.65	106.66	106.51	108.08	105.19	105.52	106.58	107.82	107.51	105.47	105.49	106.84	106.96	106.46	107.11	106.36	105.99	106.74	106.86	108.49	106.15	107.57	105.5	107.8	105.77	104.3	106.16	104.99
105.06	105.48	106.02	105.9	104.89	105.71	108.03	106.38	106.36	106.86	106.05	105.46	107.27	105.26	107.95	106.55	104.22	106.19	105.77	106.34	106.62	105.75	106.47	107.97	104.5	106.42	102.73	105.66	107.09	107.68	106.51	104.01	107.7	106.99	107.56	105.41	105.09	107.06	103.91	103.87	107.43	106.99	107.88	107.25	107.64	105.45	105.36	105.57	107.26	105.93
107.73	104.52	105.72	104.1	104.81	105.58	105.99	103.83	106.16	106.92	105.61	104.44	107.48	106.46	102.8	107.99	106.33	106.03	104.43	106.84	106.03	105.58	105.2	105.79	105.17	105.74	107.17	106.28	106.2	106.66	103.31	107.16	106.21	106.15	108.33	107.16	107.81	105.4	106.73	106.58	106.07	108.07	107.38	105.34	106.6	105.94	105.92	107.04	106.25	106.79
108.4	105.44	106.31	105.4	103.82	105.06	105.66	105.4	107.1	107.33	107.29	106.79	108.1	106.32	105.12	108.37	104.27	104.26	103.96	104.73	106.28	107.88	106.7	105.15	103.61	104.64	107.9	106.95	105.75	106.11	107.22	106.28	105.58	106.56	108.32	106.6	105.63	106.15	106.48	103.96	106.22	107.17	107.08	105.38	104.48	105.83	106.34	106.18	107	105.09
106.58	106.38	106.84	107.13	104.29	106.71	104.94	108.15	104.22	105.08	103.77	106.93	106.03	105.44	107.33	108.33	105.78	107.94	108.49	107.48	104.59	105.76	107.28	105.67	104.53	104.55	106.71	107.63	105.95	105.5	108.07	105.37	109.36	109.46	103.82	104.69	106.67	103.96	105.7	105.8	104.08	106.67	105.91	103.56	105.34	105.35	109.33	104.45	105.13	102.68
117.42	118.57	116.61	116.56	117.96	117.69	118.29	116.39	115.86	120.37	116.62	117.6	118.88	116.25	118.11	117.95	117.93	116.62	118.93	117.29	113.64	117.15	118.49	116.96	117.51	118.79	119.45	117.85	116.94	117.04	117.84	116.39	117.41	118.96	118.85	118.78	115.54	118.15	118.24	115.7	117.28	115.91	118.28	116.02	118.41	116.25	116.71	117.13	117.32	118.16
111.22	111.67	110.36	109.21	111.76	113.14	112.66	112.03	108.96	111.03	112.89	111.63	113.43	113.3	113.33	111.1	111.23	111.95	110.73	111.1	111.28	110.95	111.28	111.71	111.43	109.76	110.72	110.74	112.02	114.78	112.45	112.12	112.82	110.78	111.17	110.54	111.14	111.21	112.51	112.65	114.37	113.14	110.76	114.55	111.86	112.42	111.82	110.48	111.56	111.71
105.95	106.38	106.33	106.97	105.29	105.89	105.64	105.05	106.5	107.04	106.65	106.39	106.7	102.5	105.7	106.07	105	106.33	105.51	104.55	106.97	108.14	104.19	106.6	104.99	106.98	108.39	108.33	105.59	104.52	103.75	107.38	106.95	106.35	105.41	104.25	104.91	109.08	104.6	106.5	107.07	108.83	105.57	106.02	105.19	106.15	106.75	107.82	105.39	106.66
106.04	104.28	104.95	105.29	109.62	106.29	104.01	106.28	104.83	105.14	105.5	106.12	104.04	106.16	105.78	107.18	106.3	106.55	106.88	102.2	104.59	104.78	106.61	106.26	106.05	108.87	106.13	103.6	104.63	104.83	106.53	105.16	105.37	106.02	105.38	105.01	106.8	107.11	105.56	105.73	105.76	106.48	107.93	105.17	108.84	106.51	106.69	106.68	107.14	106.58
108.89	106.38	104.63	107.05	108.01	105.25	105.96	105.2	103.99	104.66	106.89	108.19	107.58	105.54	103.34	104.83	108.07	107.99	104.9	106.68	106.88	108.58	106.69	107.81	108.13	106.59	106.2	105.41	103.5	105.58	107.5	106.17	106.15	104.96	106.23	106.18	103.51	104.53	108.46	106.75	106.72	104.51	107.99	106.78	106.54	104.6	106.37	107.98	105.32	106.42
109.65	108.3	109.3	111.25	110.38	111.69	110.18	110.98	112.13	111.33	109.61	109.69	110.5	108.55	110.58	107.91	111.21	108.25	109.76	111.36	109.27	111.58	108.17	109.7	111.74	110.07	111.53	109.09	111.6	109.52	110.06	108.5	107.99	110.59	109.86	112.04	111.07	110.29	111.17	111.51	107.9	110.01	110.97	111.41	109.65	109.98	110.93	108.83	110.4	111.45
104.55	103.81	104.59	106.01	105.33	106.2	104.22	103.36	104.84	104.59	106.16	109.05	105.89	106.01	104.59	104.25	107.37	105.79	107.01	104.7	107.55	105.65	105.61	104.95	105.87	106.55	106.14	107.01	107.96	106.48	104.17	106.13	107.69	104.93	104.31	104.37	106.33	105.77	104.73	105.38	104.57	103.57	105.33	105.38	105.39	106.51	103.83	105.37	103.15	104.05
105.85	104.23	104.25	103.46	104.45	104.05	103.19	101.93	101.58	104.65	102.82	104.03	103.03	105.49	102.37	103	104.96	102.59	104.56	104.71	105.14	105.38	104.57	101.6	103.41	104.07	104.06	103.76	105.59	106.06	103.72	104.22	102.17	103.97	106.25	102.02	105.73	104.21	103.44	105	104.19	102.86	103.48	104.49	104.62	102.16	105.22	102.48	104.62	103.97
99.999	99.723	99.763	99.537	99.486	102.13	99.575	98.909	103.05	99.124	103.42	99.754	101.03	98.997	100.22	101.82	98.611	99.761	98.92	100.94	100.07	101.67	99.749	99.903	98.842	101.3	100.83	100.79	99.689	100.25	99.86	100.14	98.352	99.639	101.7	101.67	102.2	99.107	101.94	98.529	98.213	98.957	99.653	98.738	102.42	100.11	99.829	99.239	99.907	99.431
109.08	108.95	108.4	111.55	110.3	108.65	111.83	110.83	110.08	111.01	111.71	108.26	108.87	109.34	109.67	111.56	109.99	109.8	109.47	109.97	107.29	107.81	110.97	108.31	109.61	109.8	109.32	109.97	109.52	109.27	109.71	109.05	107.7	108.68	109.98	109.96	111.19	112.18	109.62	111.24	110.35	108.27	111.36	107.82	108.06	109.27	109.82	107.88	111.84	110.25
113	111.85	111.81	110.64	112.27	112.25	109.91	111.48	110.89	111.18	113.65	114.14	111.09	110.6	113.86	110.03	113.02	109.13	112.22	107.36	113.2	109.6	109.34	111.27	108.6	113.63	111.61	110.53	112.85	109.95	111.5	113.68	113.82	110.64	114.01	111.04	112.08	110.22	110.73	111.17	108.97	112.13	108.62	108.19	110.11	113.55	111.3	111.63	110.51	113.05
106.18	108.44	107.55	107.14	105.88	104.62	104.18	106.87	106.07	107	106.16	107.45	106.19	106.55	105.18	106.28	105.79	106.69	103.95	105.58	106.47	108.02	106.43	102.96	105.44	106.92	105.12	104.93	106.72	105.69	105.15	108.07	106.32	103.51	106.54	104.06	105.89	104.31	106.8	106.61	106.64	105.42	105.61	106.89	104.99	106.64	105.03	105.73	106.84	105.63
98.55	98.779	99.207	100.98	99.017	98.391	100.89	98.666	101.21	99.535	100.33	98.966	101.3	98.387	100.35	98.525	100.91	97.789	99.143	101.99	98.13	101.79	100.36	101.44	98.328	100.7	96.729	101.04	99.633	99.636	99.905	101.12	98.026	98.826	98.837	100.55	98.48	98.636	100.73	100.02	98.144	102.24	97.532	100.3	100.93	100.68	98.491	101.16	98.438	99.291
106.51	104.12	104.07	107.65	104.98	105.09	103.56	107.21	106.62	106.52	108.21	106.74	107.21	107.04	105.33	107.61	107.01	107.13	105.96	107.42	105.08	106.42	104.23	104.42	107.38	105.73	108.19	106.14	106.89	103.53	107.86	108.36	105.8	106.12	106.07	105.87	106.12	105.76	107.46	108.05	105.59	104.53	106.44	105.94	105.95	104.23	107.09	105.97	108.38	103.64
114.14	114.23	112.58	113.33	111.99	112.69	111.12	116.03	112.56	112.91	109.8	112.96	111.49	112.4	113.56	112.31	112.15	110.97	112.96	113.66	111.9	111.35	112.46	112.86	113.4	114.09	111.42	114.12	112.86	112.88	113.89	112.31	112.3	111.6	113.45	111.09	112.29	113.52	115.16	112.7	112.73	111.63	114.1	112.94	110.85	110.96	113.82	112.49	115.4	111.33
109.09	111.04	112.96	110.26	112.41	110.12	108.48	111.59	110.77	111.32	111.85	110.18	111.99	109.74	110.83	114.82	112.44	110.65	110.95	110.59	110.01	111.83	110.59	113.51	110.27	111.79	109.91	113.09	109.65	111.03	111.39	111.6	111.87	112.98	110.54	112.06	110.74	110.72	110.2	107.93	112.06	110.23	110.86	112.83	111.15	110.69	111.31	112.73	110.53	109.86
98.044	99.93	100.87	101.63	101.25	101.14	100.28	102.16	100.85	99.711	99.873	99.948	101.15	99.814	99.472	100.77	100.01	99.168	100.82	99.541	99.072	101.26	100.37	100.28	99.788	100.19	100.52	100.17	99.436	100.04	100.3	100.1	101.13	99.72	99.513	98.973	99.708	99.318	99.982	101.78	99.145	102.56	100.74	101.3	100.53	101.9	100.15	102.43	102.97	102.15
111.75	112.22	109.22	112.07	110.17	111.46	111.29	111.72	111.88	114.23	110.29	111.33	113.08	113.36	113.81	110.77	110.27	112.97	113.55	111.6	111.13	111.29	111.79	111.39	112.1	112.35	111.52	111.61	110.4	111.27	112.07	110.31	112.76	112.79	112.01	113.34	110.8	110.7	111.65	110.15	114.54	110.71	113.24	112.65	112.23	109.36	111.77	111.56	111.69	111.48
101.67	104.36	104.96	105.31	103.75	105.11	104.53	103.33	104.06	102.13	103.52	104.12	103.32	106.55	102.8	104.43	103.18	104.03	104	102.44	104.24	105.4	104.71	102.94	104.12	106.02	104.96	104.11	104.55	101.66	103.72	103.82	105.95	104.83	104.27	102.83	103.3	104.86	105.48	103.6	104.65	107.37	104.72	105.1	105.47	103.43	104.95	104.96	102.62	103.63
109.46	109.98	110.83	110.3	109.78	109.44	112.41	113.5	111.49	110.73	111.49	111.84	110.79	111.99	112.55	112.11	110.74	113.92	111.81	112.15	112.03	110.32	114.91	110.55	109.69	110.18	114.7	112.21	112.96	112.87	109.78	113.16	110.64	109.59	110.12	112.26	111.7	112.1	111.27	110.92	110.95	113.04	111.33	111.52	111.42	111.48	112.72	111.88	110.73	114.52
106.37	103.94	106.69	103.8	108.17	104.71	107.72	105.71	106.35	105.1	106.12	106.56	105.34	105.6	104.82	106.69	106.78	104.36	107.19	108.08	104.86	106.86	106.33	105.86	107.69	105.97	105.73	105.53	103.56	106.55	105.87	106.15	107.97	106.93	106.57	104.56	106.02	106.87	105.94	105.3	104.94	106.35	104.65	106.18	105.27	104.36	106.57	106.33	105.94	105.9
105.04	104.31	105.13	106.21	105.07	103.58	104.25	102.42	105.54	106.82	103.93	103.14	106.25	105.26	105.23	105.02	106.4	103.74	105.42	107.45	107.07	106.24	102.34	103.69	107.16	102.13	107.68	104.38	105.47	104.31	105.44	105.92	103.85	104.77	103.93	104.17	104.89	107.25	107.01	106.24	103.83	105.37	105.87	103.59	108.33	105.23	105	107.17	103.71	104.77
108.23	103.47	104.44	104.98	105.42	106.14	104.66	105.97	104.05	105.2	105.65	105.29	106.07	103.68	105.45	105.28	104.9	106.88	104.22	105.88	108.21	106.28	106.1	105.57	105.51	105.67	105.27	104.93	106.94	106.39	106.51	105.44	107.49	105.33	106.06	103.97	103.92	105.13	104.32	106.15	106.04	106.14	106.36	104.34	107.41	105.26	103.48	105.51	104.2	105.08
105.27	105.81	105.08	103.72	105.5	108.36	105.64	106.66	103.11	104.35	103.65	103.58	105.72	103.72	104.74	104.61	104.2	105.07	106.93	105.84	105.41	105.04	104.92	104.94	104.72	103.59	105.34	104.72	106.87	104.15	107.65	106.14	105.83	106.45	105.37	103.13	104.3	103.48	104.55	104.38	103.46	105.43	105.22	104.16	103.38	107.59	105.64	106.49	106.12	105.56
117.62	117.6	116.46	115.1	118.42	115.2	116.03	117.06	116.57	116.82	115.56	116.45	115.77	114.53	119.27	116.02	114.44	114.93	115.53	116.14	115.51	113.33	113.89	117.7	115.61	117.39	116.87	116.24	116.65	115.64	116.09	114.91	116.14	115.21	116.56	115.13	115.42	116.58	115.86	115.53	117.12	114.72	115.94	116.92	117.62	115.18	116.03	116.53	116.93	114.79
105.27	103.68	104.42	105.74	105.42	105.53	106.99	104.12	105.27	105.59	106.07	104.39	104.31	105.33	106	104.9	106.98	105.81	103.68	106.14	105.27	108.47	105.6	107.06	105.32	104.46	104.61	103.74	106.78	108.05	106.31	106.03	104.29	106.49	105.82	104.96	104.07	105.8	104.7	103.33	104.13	104.17	104.59	106.05	105.32	103.13	104.57	103.62	108.65	104.1
102.12	107.02	103.18	103.2	105.69	104.04	104.37	106.11	104.03	104.8	103.53	104.53	100.61	103.88	104.17	103.23	104.03	104.63	103.94	104.71	106.43	102.35	103.42	104.73	104.53	105.9	103.1	104.2	102.72	102.96	101.04	104.51	102.38	103.72	103.41	102.54	104.87	105.54	106.02	101.39	102.29	103.67	102.98	104.35	103.05	104.65	103.85	104.9	104.29	106.45
112.09	113.29	113.26	115.56	113.64	112.1	113.24	113.86	112.88	113.38	115.18	112.12	114.88	112.82	113.49	114.26	114.24	112.23	113.34	113.58	110.35	111.21	113.8	112.56	112.78	112.64	112.92	111.09	111.88	113.4	112.9	115.11	116.41	110.7	113.32	113.63	114.83	114.44	114	114.54	112.31	112.48	111.41	109.98	112.56	113.32	114.33	111.65	115.04	112.77
112.92	110.89	112.78	111.91	110.17	114.72	111.52	112.13	112.31	113.5	111.1	111.86	112.05	110.54	110.62	114	111.37	112.26	110.19	112.07	112.9	115.04	110.56	112.88	110.48	110.05	110.3	111.14	110.9	110.93	111.15	113.1	110.57	110.04	112.3	110.24	111.45	111.62	110.27	110.17	111.83	111.87	111.73	112.51	111.11	111.49	110.26	111.36	114.01	111.41
110.76	112.98	114.2	112.63	111.22	111.89	111.23	111.57	113.92	111.1	111.58	112.42	110.67	112.08	112.75	112.22	113.68	112.33	111.74	112.41	113.54	113.77	113.47	110.65	113.49	112.12	111.65	111.29	111.43	112.38	112.86	113.99	112.58	112.09	112.64	110.15	111	110.15	112.86	111.88	110.94	109.38	113.45	112.62	113.27	113.26	111.26	111.99	111.68	112.88
106.98	109.59	105.74	110.08	105.22	106.26	105.56	107.66	107.18	108.44	103.85	106.55	107.05	106.08	105.41	105.67	106.88	108.5	106.19	108.07	107.91	107.88	108.42	107.88	107.1	108.83	106.52	107.49	106.92	106.09	106.31	106.9	108.25	107	105.71	107.29	106.44	107.87	107.34	103.02	106.6	105.78	107.92	103.88	107.05	106.66	108.15	104.95	107.68	106.38
115.67	116.14	117.62	116.39	117.41	116.37	116.3	114.79	115.23	117.09	116.49	115.99	116.17	116.93	116.74	114.03	117.86	115.16	115.45	117.25	116.4	115.22	116.92	116.17	116.01	116.09	117.33	114.02	114.84	115.82	117.42	116.9	115.98	114.36	117.81	116.01	115	114.9	117.86	116.18	116.24	115.93	117.96	117.4	116.22	116.83	116.43	117.59	118.73	116.45
105.77	103.22	103.47	106.14	105.29	105.74	103.4	104.84	105.08	103.73	104.51	105.4	103.65	104.75	103.67	103.26	104.44	106.67	103.29	105.15	102.91	104.58	103.26	104.05	106.43	103.22	103.85	106.82	103.41	103.59	103.24	104.6	106.49	104.03	104.48	103.33	103.55	103.75	104.77	105.26	105.33	104.75	104.43	106.18	105.92	105.81	105.59	105.3	105.58	103.62
113.2	114.46	111.3	110.5	113.29	111.03	111.57	112.59	110.89	112.56	112.99	109.61	113.03	113.39	111.3	111.54	108.85	113.26	114.22	111.97	111.51	112.99	111.3	112.75	112.1	112.18	114.09	110.78	113.39	111.26	113.1	110.27	111.97	110.71	112.54	112.68	111.13	112.43	112.32	112.52	110.62	111.76	111.89	111.11	112.2	111.71	110.74	112.95	111.69	112.4
105.03	106.73	109.82	105.06	103.67	105.45	107.19	105.38	105.55	104.17	104.38	107.8	105.48	106.92	105.85	106.83	105.56	104.49	106.38	105.12	105.18	105.94	107.33	106.31	104.32	106.34	108.24	108.56	107.22	105.22	107.8	106	107.53	105.78	106.3	105.71	105.38	106.41	105.98	106.3	105.94	104.42	106.87	105.35	105.2	106	106.93	106.25	105.06	105.39
105.96	107.94	103.51	106.26	105.71	106.98	105.89	107.68	106.94	107.89	104.81	106.58	108.07	106.24	105.79	104.71	106.2	106.16	106.22	106.74	107.23	109.54	105.8	104.05	106.5	105.8	104.51	107.97	104.72	105.44	105.27	106.32	107.02	106.33	107.15	109.3	108.26	104.48	104.05	107.43	105.22	102.76	105.84	106.28	108.3	107.09	107.76	107	107.7	107.98
111.32	111.11	112.64	112.11	114.23	112.19	113.17	111.36	113.35	113.12	112.29	112.74	111.26	111.02	110.65	111.79	112.39	111.13	108.07	111.39	110.04	115.79	115.11	110.22	112.9	112.79	111.67	110.18	112.06	113.02	111.66	112.07	109.71	113.16	112.78	111.32	112.36	112.76	112.42	108.6	110.02	112.1	110.98	111.4	111.43	113.61	112.2	113.29	112.94	110.41
99.237	99.209	101.38	99.266	101.52	100.21	100.78	99.221	100.36	99.896	98.767	100.14	102.1	99.327	101.23	101.08	101.14	102.33	100.19	99.157	99.394	99.321	99.353	99.632	100.23	100.52	101.5	100.54	98.799	100.16	99.694	97.882	98.373	101.07	98.972	97.876	99.202	100.61	99.535	99.201	101.03	101.64	100.49	100.31	101.87	102.04	99.375	99.717	101.14	99.426
116.87	115.58	119.18	115.45	117.24	116.64	117.53	118.73	117.71	117.05	118.92	118.19	117.66	117.39	119.16	118.68	119.19	116.23	118.1	117.4	115.15	115.08	117.21	117.29	116.82	118.04	120.47	118.23	117.52	119.36	117.43	116.2	116.76	116.97	116.75	117.48	116.83	117.63	119.1	118.58	116.58	117.59	118.44	118.16	117.25	118.13	117.22	115.94	118.31	116.69
103.96	106.57	103.24	103.59	104.31	107.95	107.6	106.26	103.88	106.17	106.56	105.95	104.54	104.79	106.09	106.42	104.64	104.8	105.47	105.68	105.88	103.11	106.56	107	105.34	105.32	105.42	104.3	104.6	106.3	106.26	106.24	108.11	102.01	107.96	105.7	104.41	105.25	103.3	105.56	107.34	107.59	105.48	102.84	104.1	105.6	104.06	106.35	106.6	106.53
102.02	100.78	100.86	100.76	100.23	99.608	101.94	100.53	101.77	100.06	101.87	101.73	100.46	101.62	99.736	100.13	100.12	101.36	100.25	98.511	103.23	102.9	101.51	102.24	99.37	101.69	100.43	98.987	100.78	102.52	102.22	102.6	101	100.42	102.3	101.44	100.39	102.49	102.64	101.24	98.472	102.95	101.13	100.85	102.12	99.864	100.48	101.24	100.74	101.21
116.82	119.46	117.58	117.61	116.63	118.57	117.18	117.84	117.4	116.62	119.13	118.57	117.42	118.85	117.74	117.12	119.73	119.95	117.55	116.33	117.79	116.87	115.65	119.79	118.85	118.8	116.11	119.94	118.04	116.75	117.37	116.43	117.75	116.85	119.57	117.22	117.66	119.06	119.53	118.05	116.42	116.58	115.23	115.37	116.14	117.13	119.2	117.15	117.3	117.74
105.85	107.63	103.81	106.79	108.52	106.92	105.46	107.62	105.79	106.09	106.33	106.16	106.55	107.08	106.61	105.36	104.03	106.28	104.91	102.44	104.87	104	107.12	105.31	109.49	106.23	104.59	105.72	104.13	106.18	105.14	107.28	107	107.7	105.83	107	103.37	107.72	107.35	105.39	106.99	104.57	104.28	106.04	106.23	103.69	106.03	103.33	105.47	106.19
106.22	105.53	108.1	106.72	107.9	105.04	106.3	106.08	106.52	104.4	107.27	107.57	104.9	105.17	105.6	106.29	104	105.32	105.91	104.87	104.26	107.1	103.31	105.15	106.05	105.67	105.88	106.98	107.4	106.35	108.41	106.02	105.78	103.97	105.47	106.93	105.92	105.66	105.53	106.21	105.36	102.97	106.52	106.66	104.52	105.96	104.27	106.42	102.33	105.74
100.06	98.881	99.331	101.49	99.935	101.13	102.16	101.66	101.52	101.85	102.89	100.88	102.95	102.52	101.48	100.58	100.38	100.51	100.96	101.31	103.43	101.24	99.526	101.44	98.434	102.68	100.78	100.28	101.48	99.884	99.869	99.932	101.87	100.81	100.84	102.58	99.818	102.67	99.191	100.82	102.05	102.51	100.87	100.34	101.17	101.56	98.922	100.59	102.24	98.798
103.29	103.89	105.2	105.26	104.56	104.69	103.74	102.27	102.5	101.27	103.39	101.65	104.2	104.45	106.39	104.17	104.07	106.11	103	104.96	102.18	105.26	105.58	103.47	103	104.48	103.77	103.92	103.05	105.41	102.32	106.79	103.46	103.92	104.32	105.52	105.52	104.44	103.63	104.12	103.11	103.55	105.18	103.04	104.56	104.06	105.07	106.02	105.77	104.14
105.8	105.67	105.59	105.05	105.41	105.48	108.04	107.08	104.91	102.64	105.59	104.48	103.25	108.07	106.43	105.05	106.46	104.25	105.24	107.87	107.22	104.91	107.86	105.89	107.09	105.35	106.88	107.35	107.17	105.65	104.47	106.36	106.26	105.11	105.22	103.34	102.5	105.63	105.87	107.79	108.88	106.52	102.97	105.1	105.02	106.23	105.6	106.22	105.2	107.42
114.54	111.68	111.05	111.96	111.48	110.71	112.76	111	113.85	111.74	111	113.26	112.36	111.66	110.89	114.11	111.13	114.16	112.29	113.53	111.29	111.73	112.1	109.14	112.51	111.5	112.96	111	112.17	113.68	113.65	111.31	111.51	109.66	111.93	111.56	111.87	113.5	112.52	111.69	112.23	113.66	112.49	112.38	111.01	114.66	114.71	113.09	111.74	111.73
105.57	106.24	103.56	106.17	104.78	104.79	105.14	104.24	105.28	104.59	104.66	106.67	103.83	104.73	104.78	104.88	105.88	107.52	105.77	106.52	104.62	104.57	105.91	105.87	106.66	105.22	106.73	106.64	106.06	103.45	106.7	103.89	105.64	103.55	106.44	104.46	104.87	104.53	102.52	107.5	106.51	107.07	106.04	105.8	106.8	107.14	105.84	105.71	105.74	107.5
108.81	106.65	105.27	104.75	108.02	106.12	105.01	108.1	107.63	106.38	106.16	106.19	107.62	106.06	104.34	109.1	103.79	107.2	106	105.79	106.44	104.59	106.71	106.84	106.95	105.79	108.29	105.89	106.16	106.98	105.95	106.04	107.33	107.45	108.14	107.68	104.37	106.99	107.6	107.14	108.82	106.85	105.48	106.26	107.41	107.79	105.63	106.03	104.85	106.88
106.53	105.22	106.97	105.58	104.75	105.27	106.61	103.85	105.61	103.46	104.48	104.37	103.99	104.06	104.99	105.08	105.87	102.7	103	104.99	106.92	105.91	105.57	104.13	105.72	104.37	106.05	102.78	104.9	107.38	103.8	104.84	104.69	104.38	107.74	105.39	104.58	105.65	104.18	105.07	103.68	106.26	104.76	105.47	105.64	104.42	104.73	103.05	105.54	105.96
99.216	99.452	96.835	96.742	100.62	102.15	97.452	99.72	100.38	99.323	100.19	100.54	98.298	98.972	103.54	100.89	101.62	99.523	98.763	100.32	101.8	99.342	98.833	99.005	98.699	100.25	100.09	98.611	99.709	98.586	97.624	99.765	101.16	98.853	101.53	100.58	100.32	101.35	97.542	100.47	101.44	99.39	100.98	98.076	99.714	98.772	99.539	99.067	97.161	99.269
113	113.24	112.02	113.64	113.17	113.39	112.21	110.04	112.35	111.34	113.37	112.32	111.72	110.71	112.94	110.84	112.85	111.24	111.8	110.78	109.62	112.03	111.02	113.2	110.99	115.9	113.66	111.72	114.7	112.43	111.05	114.37	113.38	112.98	109.36	114.57	110.82	111.12	111.48	113.74	112.88	112.26	110.29	110.94	112.29	109.63	112.3	113.35	111.9	112.09
99.103	99.808	102.59	99.799	99.367	98.678	102.11	101.69	98.688	100.34	101.39	101.25	100.56	101.53	99.607	101.01	100.51	101.99	101.31	101.3	99.521	100.81	100.69	100.7	101.33	100.76	99.944	98.22	99.009	101.36	99.494	100.04	101.3	101.56	99.413	100.44	101.06	100.67	101.58	101.47	99.926	100.4	100.2	100.04	99.987	99.117	100.63	100.36	99.271	100.66
105.57	106.45	102.03	106.54	105.9	108.9	105.39	106.81	105.34	106.46	107.56	106.2	105.68	107.5	105.01	106.19	103.31	105.7	106.8	105.7	107.42	107.07	107.34	107.29	107.1	105.87	105	102.39	104.83	104.42	106.71	104.71	104.33	104.52	105.7	107.81	104.69	104.54	108.44	108.65	107.55	104.49	107.51	105.84	106.09	104.48	106.41	103.71	104.65	107.49
101.14	99.363	102.29	100.43	98.789	100.05	101.89	102.99	100.44	102.11	101.33	102.99	101.65	100.38	100.24	102.81	101.28	101.37	99.412	101.54	101.17	103.04	99.45	101.03	102.08	99.685	102.15	102.29	100.76	101.78	102.08	99.736	99.486	101.5	101.5	100.83	101.34	102.2	102.6	102.03	100.59	101.69	99.546	101.45	101.9	100.55	100.03	101.63	101.57	100.03
98.862	98.622	102.1	99.889	100.35	101.75	100.44	103.15	99.008	100.17	98.481	100.98	98.639	100.19	99.302	101.25	100.7	101.31	99.828	99.918	101.42	100.16	100.64	100.43	99.941	100.83	100.36	101.2	101.26	100.73	100.67	101.82	102.36	100.73	101.29	101.08	102.83	101.08	101.4	98.395	99.512	101.52	98.54	101.09	98.998	98.85	102.08	100.8	99.446	101.36
99.275	102.2	97.707	100.54	100.23	102.62	101.38	99.214	100.55	98.059	99.683	99.866	100.07	98.618	99.669	100.51	99.934	100.62	102.15	100.32	100.56	99.983	101.11	102.07	99.452	101.37	99.363	98.839	100.03	102.99	101.57	100.68	101.59	99.887	99.069	99.013	103.09	98.985	100.46	99.037	100.96	97.982	99.887	102.85	100.97	101.05	100.85	101.26	98.366	98.88
100.11	98.925	98.692	102	102.59	100.53	101.08	98.6	99.446	97.58	101.46	100.08	100.9	100.81	99.964	100.58	102.06	101.52	102.43	99.143	100.02	99.171	100.24	100.43	98.429	99.628	97.991	99.457	99.523	101.03	100.97	100.2	101.3	98.336	98.645	100.69	99.544	100.77	100.54	103.12	99.435	100.9	100.72	100.88	100.06	101.08	101.41	98.569	99.723	99.131
116.63	116.09	118.5	116.56	118.43	117.41	119.43	120.04	118.26	117.96	118.03	114.66	117	116.71	116.1	115.74	116.75	117.6	116.97	116.15	116.92	119.13	117.99	115.91	117.59	118.02	118.26	115.74	117.33	118.69	116.9	116.65	118.08	116.4	116.57	118.71	118.07	116.14	118.04	119.29	118.47	116.83	117.63	118.46	118.37	115.46	116.67	119.69	116.01	119.37
109.5	110.5	111.6	110.36	111.79	111.66	110.65	109.77	109.48	112.36	111.76	107.96	109.55	111.57	110.81	110.63	109.1	109.37	110.31	112.33	109.75	109.11	109.65	110.23	109.45	111.75	111.38	109.77	110.69	110.56	111.2	111.83	112.14	111.8	110.76	109.55	109.59	110.62	109.73	109.31	108.84	109.14	109.82	111.39	110.88	109.85	111.25	112.68	110.61	113.46
103.77	103.8	104.84	106.31	105.74	104.83	104.41	104.79	104.56	104.78	103.71	105.06	104.34	105.22	102.34	104	102.53	102.22	105.87	107.05	101.79	105.53	102.93	106.2	105.37	104.5	106.07	104.72	103.6	105.59	103.82	104.23	104.3	105.44	105.13	104.77	105.65	105.53	105.19	104.24	104.52	104.86	101.94	103.49	103.42	102.82	104.43	105.1	104.64	104.62
105.65	107.16	105.37	105.47	104.7	105.89	105.46	105.84	105.93	106.31	103.46	105.99	107.18	105.66	107.34	103.64	105.07	103.91	105.83	106.23	105.95	103.81	104.99	105.93	108.29	105.27	106.36	106.21	106.83	103.06	106.77	106.52	106.09	106.47	105.48	106.14	104.77	106.94	105.08	105.22	107.05	104.96	106.03	104.96	103.77	105.32	104.29	102.79	106.51	105.69
101.18	98.753	98.37	98.046	97.317	101.8	96.928	101.35	99.232	99.645	99.917	100.1	98.497	101.3	100.29	99.723	101.44	100.51	97.419	100.86	98.864	99.521	99.674	100.84	100.43	100.27	99.5	102.81	98.99	100.93	100.23	99.962	98.205	99.555	100.12	101.1	97.8	98.571	99.583	100.62	99.814	100.16	99.54	100.92	98.646	100.53	99.112	99.54	102.07	101.49
106.23	106.3	105.46	103.18	105.41	106.65	104.59	106.28	107.31	107.65	105.15	105.36	105.97	105.32	105.43	108.55	106.05	104.71	105.53	104.2	107.1	106.71	106.54	105.91	107.08	106.19	104.63	106.7	105.96	104.98	105.05	105.68	104.59	106.87	104	106.19	106.91	106.36	107.9	107.72	105.41	105.92	108.77	104.96	104.76	103.84	106.55	105.45	105.69	104.79
106.24	105.22	106.67	103.8	105.87	104.88	103.06	106.27	107.04	103.63	105.43	104.26	105.83	104.7	102.18	105.4	103.2	105.24	107.54	105.08	103.22	104.87	102.98	104.38	106.69	106.6	104.39	101.9	107.24	103.09	104.64	104.18	106.49	105.51	104.71	104.84	104.03	103.57	103.75	103.3	103.88	103.94	103.96	103.38	105.26	103.63	104.21	105.98	103.62	106.57
104.13	104.32	104.82	102.44	102.96	105.29	103.13	103.97	105.1	106.92	104.87	104.49	105.03	102.88	104.59	104.04	104.23	103.64	106.78	102.47	103.29	104.33	103.57	105.95	105.01	103.29	104.67	105.64	103.47	102.91	105.26	105.38	105.11	104.9	102.15	105.85	105.23	103.45	103.32	105.94	104.73	103.1	104.88	105.03	104.84	106.76	105.57	106.43	105.16	104.98
103.54	104.61	104.51	105.76	107.26	105.67	105.62	105.62	103.5	104.24	104.81	106.69	105.53	106.71	106.57	108.73	106.58	106.07	104.36	108.91	107.5	104	107.44	107.3	105.59	106.52	106.34	105.83	105.75	104.12	106.98	106.4	105.67	107.44	106.3	105.72	107.02	105.66	103.32	102.66	107.08	106.09	107.17	105.51	107.61	105.22	105.61	104.48	105.03	107.35
103.92	105.06	106.26	103.76	102.28	104.03	104.03	101.72	103.56	103.51	103.35	102.32	104.63	104.55	102.54	104.14	106.38	104.63	104.69	104.53	104.22	103.17	101.78	106.34	101.76	103.13	103.96	105.64	102.34	100.87	103.31	103.28	103.52	106.75	103.46	105.24	103.37	105.51	103.16	103.57	102.7	106.63	105.15	103.63	101.62	101.41	103.58	100.59	103.98	105.59
99.669	101.76	98.228	98.077	99.451	100.57	98.686	98.575	98.85	102.11	99.184	101.15	101.43	100.15	98.635	99.918	99.685	97.958	97.56	99.928	100.7	98.768	101.7	98.986	99.502	101.43	101.04	99.806	97.273	99.716	99.588	100.9	100.4	99.653	101.27	99.003	100.57	101.9	97.296	98.287	99.729	101.35	100.03	99.439	100.86	98.042	98.938	97.803	99.991	99.356
109.26	112.66	109.65	109.65	112.08	109.61	111.32	110.05	110.16	110.55	111.56	110.26	108.35	111.26	107.65	110.09	109.01	109.84	108.86	109.04	108.51	108.61	107.74	109.44	108.77	107.53	109.96	110.61	109.89	107.77	111.12	111.58	110.16	111.22	110.04	109.68	109.75	110.67	109.88	109.25	108.9	111.07	108.39	109.9	111.21	111.65	108.91	110.52	110.82	111.87
112.27	111.04	110.96	110.51	110.9	112.72	110.17	110.16	111.44	111.33	112.91	110.88	109.38	112.78	110.98	111.3	111.44	111.71	110.82	108.71	112.17	110.09	112.15	109.32	111.25	109.51	111.49	110.82	112	113.79	109.62	112.33	109.94	113.63	113.72	110.36	112.01	110.64	111.91	112.13	108.39	112.61	111.37	111.04	112	110.81	109.96	109.78	113.4	113.06
106.07	107.07	104.56	103.63	105.23	105.01	107.05	104.38	104.05	103.97	105.54	106.97	103.79	106.46	107.56	104.4	103.25	105.08	106.45	104.7	105.51	105.3	104.99	104.52	103.58	105.91	104.21	107.6	105.57	104.41	106.19	104.59	105.22	106.64	103.98	102.03	104.18	104.57	106	104.7	105.83	103.99	105.32	103.48	104.52	107.66	103.96	104.42	103.3	105.2
106.29	105.25	106.52	105.67	104.29	106.94	104.68	106.33	107.68	105.48	103.28	106.21	106.48	104.2	106.15	104.43	104.22	107.33	103.99	104.55	105.23	105.96	107.71	104.42	106.51	105.93	105.39	107.1	104.4	108.4	106.15	104.64	104.97	105.14	108.23	106.5	105.89	104.93	106.66	106.52	106.91	106.93	104.61	104.52	104.36	106.52	107.06	109.02	105.29	103.89
99.432	99.145	100.07	100.26	101.79	101.06	100.05	102.26	99.616	101.08	97.109	98.055	102.47	99.039	100.73	99.393	97.912	100.95	99.013	98.498	99.135	101.31	102.45	97.895	97.811	101.86	99.209	99.501	98.591	102.98	103.03	101.02	99.627	99.989	101.25	97.502	100.85	99.668	97.68	99.518	99.339	98.566	99.046	100.41	100.26	99.858	98.664	98.397	100.52	99.41
105.18	108.12	105.14	106.34	104.93	106.42	106.55	107.07	105.11	103.86	105.49	105.56	106.13	107.55	107.96	105.09	105.19	109.23	106.68	106.44	105.36	105.54	105.93	105.59	105.93	105.67	106.59	106.86	106.52	107.85	108.95	106.1	104.47	107.99	105.75	105.86	106.57	106.97	106.82	104.56	107.35	104.38	104.77	106.18	105.07	105.28	107.65	106.54	105.19	107.15
103.5	104.35	103.56	106.98	104.63	103.07	104.65	103.91	102.52	105.72	103.59	102.74	104.45	102.81	104.35	103.31	105.97	105.55	104.41	102.58	107.03	104.04	105.43	104.8	103.27	103.65	102.08	103.53	105.03	103.34	104.42	102.52	104.83	105.93	102.63	103.68	102.44	104.75	106.35	104.75	102.16	104.87	106.43	105.37	105.63	103.42	107.52	104.45	105.05	101.71
119.04	117.26	117.19	119.5	116.53	118.32	117.15	117.71	116.79	118.37	118.07	118.3	116.2	116.55	113.1	118.6	116.68	117.39	117.33	116.43	117.39	117.84	118.61	118.59	118.15	117.84	117.64	118.15	118.49	117.7	116.21	117.47	118.1	116.82	118.04	119.1	118	117.45	117.05	117.52	117.97	117.95	117.07	118.04	116.07	117.42	117.2	118.38	118.13	118.68
113.39	109.66	111.12	113.58	112.83	111.99	111.22	112.23	108.94	111.55	109.4	110.62	110.15	109.97	111.86	114.67	111.68	110.64	111.64	110.75	111.2	109.93	109.24	113.1	109.86	108.85	112	112.1	113.01	112.04	111.46	111.39	109.82	111.9	113.53	110.21	109.48	112.93	110.19	112.05	110.38	108.89	111.86	112.15	110.93	111.81	111.11	110.09	111.44	111.37
112.2	112.19	112.08	110.27	112.9	113	112.73	112.77	112.83	111.27	110.39	113.13	110.95	112.65	110.48	110.82	111.69	114.74	112.13	113.95	111.55	110.13	112.52	115.18	112.25	111.37	111.9	113.39	112.89	112.06	112.26	113.36	110.84	110.03	113.88	111.39	112.52	110.37	112.61	111.23	112.68	112.08	115.01	110.41	112.69	113.38	110.56	112.37	113.34	109.57
104.17	106.35	105.39	106.02	104.19	106.33	105.67	106.83	105.63	104.37	106.17	104.66	106.29	106.04	105.19	106.22	106.02	104.42	105.77	104.51	103.81	105.73	105.06	104.63	104.86	104.77	106.04	107.57	106.7	104.49	104.53	107.04	104.78	105.91	105.25	103.68	104.26	106.34	104.19	106.08	106.1	105.15	104.19	106.39	107.49	105.83	106.31	106.24	104.7	106.06
109.82	111.29	110.98	110.84	112.18	110.82	111.33	110.5	110.97	111.36	108.84	110.59	111.15	111.26	111.3	111.15	107.95	112.91	111.88	111.82	110.39	111.67	110.37	110.01	110.67	111.95	110.89	110.05	110.02	112.08	111.42	108.52	111.55	112.39	113.51	112.68	109.73	111.71	110.87	111.76	110.72	110.24	111.44	111.04	109.45	110.62	112.45	110.97	113.72	111.86
103.07	103.33	107.37	105.86	108.7	106.57	106.75	106.4	105.4	106.38	105.5	105.17	104.64	104.34	109.53	103.7	107.11	106.17	105.56	103.89	104.65	104.68	106.91	105.52	106.7	107.07	103.67	103.5	107.73	107.78	107.4	105.85	104.8	105.17	104.86	105.84	104.25	105.65	105.6	104.97	106.87	106.31	106.15	107.62	105.78	104.06	106.07	107.04	106.73	108.92
104.67	104.05	103.9	104.28	105.2	106.01	106.68	105.6	106.65	103.43	106.34	106.47	104.47	104.95	105.33	104.5	106.04	106.62	106.08	107.28	106.25	103.95	103.76	106.46	104.56	106.95	105.53	106.97	105.02	105.73	106.46	106.46	105.9	106.79	108.17	105.54	104.72	105.75	105.44	107.52	106.02	105.37	105.34	105.89	104.07	103.59	105.62	104.93	102.92	105.74
98.283	100.13	99.217	98.645	100.35	99.233	99.096	100.79	99.166	98.987	98.397	98.016	101.26	100.74	102.15	99.402	101.14	98.56	100.51	99.248	101.59	100.14	99.461	97.681	99.334	96.645	102.08	100.31	100.85	101.27	102.77	98.23	99.083	100.26	100.67	99.655	98.561	98.12	97.475	98.198	99.178	99.642	99.09	99.006	100.02	102.01	100.4	98.824	101.29	101.5
108.04	105.72	104.82	107.53	105.66	107.5	106.99	104.24	106.01	107.42	107.61	104.63	105.59	105.86	107.77	104.06	106.58	104.2	105.56	106.48	106.07	107.9	105.2	104.44	107.09	106.7	105.68	107.55	105.95	104.65	104.71	106.65	107.43	104.4	105.34	106.87	109.07	106.64	106.52	104.43	105.35	105.74	107.58	105.1	108.27	106.48	106.35	107.03	106.26	106.13
107.03	107.18	106.16	107.4	107.24	106.34	103.04	105.36	109.16	107.06	105.21	105.37	104.08	106.98	106.98	106.72	106.94	106.23	107.55	107.71	107.14	108.45	108.36	106.24	105.62	104.88	107.37	104.32	105.79	108.39	105.97	108.18	108.41	106.74	109.21	106.81	105.43	108	105.25	108.79	105.81	108.72	106.18	105.7	106.57	106.63	108.06	107.37	105.27	106.82
105.79	105.35	105.61	103.84	104.98	103.97	104.99	107.38	106.05	104.65	106.74	103.71	104.6	105.16	105.29	106.71	104.93	104.75	105.6	103.59	103.94	104.48	106.94	105.96	107.32	105.88	104.81	105.09	104.42	107.42	106.53	105.4	105.66	106.62	106.51	104.75	104.06	105.47	105.88	103.87	106.02	103.92	105.34	104.36	105.75	104.85	105.52	105.18	105.44	104.47
105.22	103.65	104.58	103.42	102.66	106.1	105.64	105.37	101.23	104.99	103.22	104.61	104.61	100.53	105.87	106.71	104.62	104.93	105.1	103.06	105.19	105.05	104.25	106.15	103.52	106.54	103.05	103.18	101.31	102.39	104.77	103.87	104.76	104.86	104.67	104.53	104.5	106.36	102.32	105	105.99	105.56	102.46	101.77	102.77	101.7	102.21	102.78	104.21	101.36
106.4	106.64	107.01	106.94	105.09	105.75	105.82	106.61	107.04	105.16	106.38	105.9	106.5	109.5	104.75	105.85	106.18	106.74	106.31	106.94	106.78	107	108.51	105.76	107.99	102.6	106.03	107.35	105.03	104.78	104.28	105.83	107.57	105.45	107.15	105.46	107.15	104.76	104.9	107.09	106.08	102.98	105.56	107.21	106.41	106.43	104.17	104.72	106.7	109.35
111.6	111.72	110.62	112.19	110.49	111.84	110.79	110.55	112.74	112.86	112.58	113.25	112.16	111	112.8	113.09	112.12	108.48	111.95	108.58	112.49	111.75	113.46	111.17	111.91	113.94	112.74	112.47	114.11	110.62	111.54	114.1	109.34	113.62	108.4	112.76	111.39	110.97	114.4	110.41	112.87	111.43	112.74	111.2	110.25	111.1	110.18	112.03	111.54	112.75
112.76	111.29	110.13	110.45	111.7	110.48	111.34	108.73	108.79	109.9	110.55	111.5	110.07	107.42	110.51	110.83	110.56	112.73	108.47	111.09	108.92	111.13	110.13	110.13	110.08	110.96	109.34	112.72	109.68	109.4	110.6	110.08	108.85	111.18	107.82	110.83	110.08	109.71	110.84	110.03	110.04	108.71	112.41	111.34	111.44	110.4	109.71	109.69	108.95	109.06
107.1	107.43	105.36	105.88	107.26	106.81	105.66	107.49	104.94	106.43	104.31	105.23	104.45	105.96	106.01	107.77	107.14	107.01	106.06	107.25	105.19	108.34	106.08	104.65	107.25	105.79	104.9	108.25	108.81	104.56	105.77	104.04	104.93	107.1	106.87	104.35	106.76	105.71	106.14	105.23	106.25	107.37	105.63	105.01	104.57	106.69	107.81	104.81	105.02	104.82
110.52	110.32	111.04	110.32	111.42	108.74	109.78	109.84	108.51	110.34	110.34	107.82	110.02	109.09	110.97	111.34	109.79	110.1	108.52	109.14	111.53	109.81	108.99	110.35	109.91	109.47	110.34	109.77	113.15	111.35	111.68	109.41	108.95	110.08	110.08	112.05	108.36	109.46	110.29	108.99	108.27	108.75	107.63	108.72	109.28	110.04	110.63	108.84	110.91	109.07
113.8	111.07	113.26	113.68	111.9	112.88	112.1	109.52	112.55	112.52	113.85	110.25	110.21	112.85	111.89	111.41	110.58	112.63	110.12	112.35	110.08	111.1	111.47	111.77	110.24	110.77	112.09	110.46	113.28	111.4	111.52	111.97	110.67	109.68	109.53	112.12	109.94	111.81	112.47	112.81	113.94	113.09	113.17	112.28	110.8	110.81	113.55	112.41	110.1	111.21
114.14	113.35	111.92	111.88	114.47	112.19	110.65	110.44	112.47	111.32	110.66	111.51	110.86	113.12	112.26	109.89	111.43	115.02	112.97	113.35	112.89	110.52	111.78	109.29	112.7	111.17	113.43	111.9	111.88	110.23	113.28	112.03	110.83	110.27	110.97	111.58	110.36	110.8	110.75	112.86	113.27	110.13	112.14	112.62	112.57	113.42	111.11	113.55	110.07	112.46
105.13	103.72	103.47	106.75	103.08	103.71	105.55	104.07	104.17	106.29	104.48	105.49	103.57	105.13	104.04	106.04	105.07	104.78	107.07	105.95	102.84	104.42	105.58	103.95	104.67	102.98	105.29	104.3	103.03	103.18	103.04	103.03	105.83	104.85	104.96	106.19	106.64	103.78	104.46	103.25	102.57	106.32	104.56	103.92	106.2	105.41	104.77	104.32	106.24	103.97
112.46	112.09	111.66	109.95	111.89	111.3	113.68	110.88	111.31	110.9	111.76	112.14	109.79	112.2	112.23	110.74	113.53	111.93	110.01	110.71	111.88	111.42	112.57	112.21	111.6	112.93	114.1	112.52	114.11	110.61	111.95	112.08	113.08	112.22	111.38	113.31	110.11	113.8	111.95	111.06	109.71	111.79	111.9	113.37	111.16	111.54	112.62	110.85	114.54	111.75
99.915	98.805	99.317	100.48	100.3	98.847	100.28	99.972	101.27	99.446	100.17	100.89	99.499	99.733	98.171	101.52	99.063	99.253	100.53	100.63	99.458	99.578	98.691	100.26	99.733	100.92	98.226	98.068	100.75	96.88	97.409	98.377	99.795	100.25	100.52	98.83	98.77	100.66	98.523	99.776	100.51	99.763	98.976	100.71	99.319	100.67	101.51	100.48	100.83	100.11
104.87	106.63	105.71	103.96	106.72	105.43	104.84	105.53	106.14	106.63	105.6	107.46	105.69	104.55	107.15	107.33	105.76	104.11	105.74	104.99	105.79	106.14	103.92	103.92	108.23	103.73	107.46	106.12	105.08	103.88	105.2	104.07	105.26	105.62	104.75	104.57	105.66	107.34	106.33	105.73	105.76	104	104.78	103.8	103.63	104.65	104.49	103.78	106.5	105.6
115.17	112.88	112.7	113.9	112.69	113.41	112.3	111.51	113.06	114.34	112.91	113.58	111.31	113.83	114.73	113.42	112.95	113.87	112.2	112.43	112.29	113.26	113.41	110.83	116.1	112.29	114.02	114.4	113.8	116.08	110.6	113.98	110.06	113.23	111.98	113.49	112.2	111.99	112.16	111.5	111.04	109.99	111.73	114.13	112.35	112.98	112.08	113.56	112.49	110.94
112.75	112.19	113.38	112.19	110.41	110.24	111.54	110.97	112.4	111.48	111.27	113.72	112.21	110.33	112.75	113.08	110.97	111.85	114.19	111.92	110.86	112.89	114.95	112.46	112.37	113.58	112.46	113.35	113.82	110.16	114.41	114.18	112.47	112.63	112.35	113.51	111.26	114.08	112.46	110.87	111.23	112.3	112.76	110.41	110.62	113.29	114.68	112.71	112.69	114.42
100.19	101.15	98.327	97.398	100.05	100.49	97.869	98.671	99.362	101.08	99.667	100.61	99.538	100.05	99.129	101.95	99.167	101.41	100.18	100.34	100.48	99.734	99.692	100.27	100.04	97.205	99.854	99.889	100.5	98.225	100.69	99.371	101.34	100.57	101.13	99.156	98.071	98.642	100.3	100.77	100.53	100.44	99.972	100.95	103.3	99.305	100.92	98.287	99.59	100.94
106.02	107.84	104.17	107.64	105.62	106.15	105.57	107.11	106.21	105.55	105.61	106.51	106.2	106.85	105.18	106.82	105.08	105.79	104.12	104.26	105.34	105.89	106.31	104.53	105.53	105.66	106.96	104.95	105.46	107.99	106.81	104.3	107.13	104.33	108.55	104.79	105.04	106.3	104.66	104.86	106.7	105.63	108.28	105.2	104.67	107.01	106.72	105.52	106.73	107.33
111.66	109.31	110.94	110.63	110.2	111.38	108.6	108.17	109.08	110.83	111.34	111.48	111.18	111.91	109.08	110.09	110.4	110.25	109.63	110.22	110.79	108.77	109	109.97	112.66	109.81	110.27	111.33	112.22	111.19	108.24	110.66	111.74	111.78	111.2	110.42	111.86	110.07	109.46	109.77	111.43	111.82	111.39	110.14	111.87	111.34	111.19	109.71	109	111.04
99.597	102.09	97.915	99.629	98.301	99.448	99.223	99.35	100.23	99.353	101.12	99.751	99.288	99.921	102.78	99.786	100.96	99.378	100.41	97.795	101.85	99.644	98.781	99.879	101.19	98.788	100	97.973	99.101	99.765	101.64	96.814	100.74	100.85	100.94	100.52	98.947	101.97	99.167	99.846	97.073	99.185	99.817	100.55	97.495	99.384	99.865	98.585	99.689	97.687
111.75	110.94	113.93	114.22	113.22	112.35	112.32	112.79	111.71	111.72	112.77	111.35	112.27	111.81	111.62	111.18	113.69	112.58	112.16	111.6	110.7	110.98	111.05	112.39	111.24	111.29	112.49	109.7	112.88	114.68	113.94	111.79	112.22	111.27	111.1	112.6	112.65	111.84	111.79	112.03	112.96	113.11	111.32	113.11	111.22	112.62	111.67	109.66	112.13	111.7
106.57	106.21	105.91	107.34	105.44	105.23	107.05	107.26	103.57	106.9	106.76	107.78	108.61	106.37	108.91	106.79	105.77	104.41	107.3	105.72	104.86	107.61	105.98	105.93	106.83	107.41	107.23	107.44	107.4	106.39	107.56	108.44	107.06	104.88	107.07	107.76	106.03	107.48	107.98	108.91	105.23	105.55	104.43	105.46	107.55	105.87	106.42	106.51	105.69	105.29
106.62	104.99	106.22	104.65	103.43	104.38	104.86	105.22	106.11	105.94	106.41	105.13	106.27	106.87	106.61	106.32	103.36	106.19	105.34	105.18	104.52	105.18	105.21	105.81	105.69	103.63	106.11	103.19	105.56	105.89	106.75	105.73	106.05	108.98	107.3	107.63	106.08	105.86	106.95	106.19	105.98	105.49	105.8	104.9	107.14	103.82	106.88	106.54	106.92	105.16
108.55	108.88	106.82	106.68	106.95	107.27	106.86	107.58	107.27	107.26	104.72	106.36	104.64	105.44	103.71	105.56	106.05	106.51	107.9	107.01	106.25	106.53	107.59	107.57	106.21	106.15	106.34	105.35	107.29	106.58	106.63	106.65	108.48	106.18	106.12	104.9	105.97	106.93	104.63	109.96	106.45	105.3	106.84	105.28	107.11	105.07	105.85	108.47	105.7	106.59
104.81	103.61	105.19	106.38	105.81	106.17	105.84	107.67	106.43	106.49	104.96	107.97	106.56	106.49	105.09	107.39	105.73	105.51	103.84	104.86	106.48	104.7	105.39	104.82	105.03	105.35	105.99	104.06	104.62	105.55	102.97	104.75	103.4	104.21	105.74	104.79	105.79	104.76	104.49	105.36	104.89	104.2	107.06	106.48	105.94	104.47	105.9	106.7	104.33	105.19
112.15	110.6	109.48	112.63	109.45	111.06	110.35	107.98	110.43	110.29	110.68	112.28	110.97	110.01	112.3	110.01	111.6	109.73	111.22	111.35	109.87	109.35	112.42	109.86	115.26	111.87	111.78	109.49	111.99	111.92	111.6	112.39	111.9	111.95	112.59	108.78	111.61	111.68	112.03	113.93	109.82	109.56	109.69	108.71	111.36	112.8	110.94	110.27	109.53	113.45
104.79	105.37	105.65	103.96	104.17	106.63	105.96	105.56	104.89	104.04	107.57	107.93	105.09	105.97	106.51	105.8	106.33	107.54	104.43	105.75	105.05	106.63	104.91	104.04	106.45	105.66	105.12	106.36	104.26	106.4	107.28	108.29	105.01	105.83	104.23	108.01	105.69	105.57	103.48	104.84	105.15	102.65	105.73	105.07	106.96	105.88	106.36	107.06	107.81	105.48
101.79	101.61	98.414	99.507	97.806	101.53	102.33	102.19	101.03	100.93	101.59	101.71	100.3	100.26	98.781	100.91	102.26	100.63	99.409	98.505	101.62	99.22	100.59	100.77	97.719	100.88	99.908	100.39	100.14	100.48	100.87	98.836	101.81	100.7	101.2	100.44	102.51	100.63	100.99	99.256	100.95	98.511	99.651	101.13	99.204	99.72	101.33	101.39	99.413	96.881
107.1	105.74	105.48	106.02	104.51	107.65	109.1	104.96	108.3	109.17	105.74	107.94	106.3	105.66	106.13	106.92	106.78	107.94	106.75	105.98	108	104.32	105.74	108.96	107.08	109.16	107.76	103.43	105.83	104.89	102.89	106.1	106.82	107.68	105.51	107.46	106.43	108.47	106.35	109.25	106.19	106.85	107.36	105.02	106.94	108.81	103.46	107.45	106.17	105.26
99.81	99.533	99.281	99.544	100.75	100.82	100.15	97.649	98.758	97.914	99.607	99.951	98.703	101.41	100.6	100.75	100.11	100.79	98.301	100.47	101.74	100.24	99.039	101.64	98.439	101.31	98.531	99.114	98.68	99.239	99.624	100.2	100.83	101.07	96.538	98.934	101.25	100.52	99.932	99.936	100.04	100.69	99.912	102.83	96.234	98.63	96.542	99.217	100.47	99.362
100.06	101.36	101.28	100.09	99.847	101.07	102.12	101.46	100.05	100.66	100.4	99.343	100.67	100.92	101.4	101	100.23	101.79	101.83	103.08	99.905	103.49	100.27	100.67	103.28	99.928	101.2	102.7	100.73	101.36	99.079	99.716	101.91	102.37	101.88	101.35	101.93	101.47	102.21	101.58	100.96	99.071	101.63	100.7	101.02	101.48	100.4	101	103.37	100.19
106.92	105.51	104.98	106.92	107.38	105.81	106.05	105.93	104.5	107.44	106.55	106.77	105.95	108.62	107.13	106.99	106.58	104.99	106.75	105.48	106.92	104.88	106.85	105.2	108.51	107.68	104.01	104.68	106.96	108.34	107.33	103.79	105.77	106.53	103.02	106.19	107.41	106.32	107.73	107.56	107.04	106.03	107.06	107.3	107.96	107.41	107.47	105.88	106.86	107.15
104.22	105.03	103.71	104.79	105.01	105.36	107.85	107.13	104.74	106.21	104.82	103.75	104.78	105.4	105.17	104.26	105.48	107.72	105.13	105.36	103.67	106.61	105	103.58	105.25	105.49	107.16	107.16	106.23	104.27	103.21	105.39	105.71	106.31	105.9	105.23	106.32	107.58	104.26	107.54	104.83	105.52	106.03	105.84	105.56	102.96	104.47	103.77	104.97	106.6
111.94	112.97	112.74	114.12	114.08	112.56	111.49	112.13	111.52	111.56	111.57	110.8	112.5	112.9	113.05	115.62	113	110.39	112.41	111.46	112.7	110.93	111.42	110.43	112.7	110.83	111.56	111.28	110.43	113.32	108.95	113.9	109.37	114.13	111.38	110.96	112.12	113.09	112.66	110.68	112.04	111.7	111.26	110.64	112.99	114.08	112.37	112.97	112.29	112.81
104.96	105.82	108.21	105.57	106.89	105.33	106.38	104.01	104.9	107.47	106.19	105.31	108.86	106.55	106.67	106.05	107.06	104.2	103.95	106.6	105.33	106.24	106.96	106.78	105.45	105.74	104.98	105.35	105.37	103.09	106.03	106.5	105.94	104.8	104.17	106.16	107.17	105.04	104.92	107.31	106.21	103.75	105.44	104.64	107.03	106.46	107.12	105.07	104.29	104.82
117.29	118.68	118.72	115.84	117.87	116.59	118.13	117.76	120.77	118.13	119.78	120.02	118.65	117.93	116.41	114.38	118.37	117.8	117.86	117.95	117.38	116.48	115.38	117.71	118.19	118.95	115.91	115.97	118.02	117.47	116.16	117.34	117.34	119.41	117.4	117.81	120.49	118.12	118.43	116.14	117.18	119.06	116.9	118.35	116.91	116.14	119.56	116.92	114.94	114.86
100.22	101.49	99.252	103.11	100.53	99.798	101.44	104.66	99.459	100.8	99.931	102.66	101.71	99.206	99.638	100.74	101.29	99.676	101.17	98.938	100.14	101.45	103.25	100.14	101.39	101.33	100.87	102.49	100.48	99.607	101.43	102.53	99.483	99.059	99.676	100.52	101.07	101.53	99.502	100.85	100.77	98.494	98.886	100.21	100.24	102.87	100.55	100.58	100.62	98.65
107.06	105.74	109.39	104.29	107.23	107.47	107.09	104.98	107.33	105.86	106.74	106.86	108.55	106.9	105.6	103.26	107.41	105.6	107.02	105.06	105.63	107.6	104.86	106.19	106.51	106.3	107.5	104.45	106.04	104.49	105.44	105.8	104.93	107.31	103.28	107.8	106.5	105.8	107.34	107.23	103.11	105.8	104.46	105.91	107.16	105.55	107.41	106.79	104.42	105.69
115.98	119.28	118.55	116.18	116.43	116.39	118.26	119.18	120.65	115.95	117.36	117.94	117.04	118.26	117.28	117.89	119.74	117.81	118.42	115.4	117.87	116.18	118	119.11	117.66	118.82	116.25	118.93	113.49	117.29	116.17	116.44	117.75	116.95	116.71	116.99	116.02	119.91	118.42	117.54	118.41	117.51	117.58	118.79	119.37	118.39	116.73	117.61	119.18	118.73
104.14	104.4	104.73	103.93	103.78	104.86	104.55	103.55	104.31	105.73	103.22	106.16	102.29	104.14	103.45	104.45	103.47	102.92	103.78	105.17	104.39	101.25	103.56	103.32	107.72	103.41	103.48	104.85	105.57	103.26	104.82	106.62	104.75	103	102.9	104.3	104.81	103.19	102.6	101.98	103.93	105.07	104.67	105.87	106.41	104.59	104.77	105.28	106.16	107.03
106.4	102.82	103.22	106	104.88	108.38	102.06	103.27	104.57	106.69	105.07	104.44	103.44	105.91	104.52	101.5	105.82	105.48	103.73	105.49	105.29	104.72	104.77	106.05	103.34	104.56	102.1	104.76	106.27	105.01	103.73	104.63	105.53	103.79	103.29	105.12	104.81	105.43	105.16	104.27	105.4	105.47	106.08	106.05	104.31	102.46	105.49	106.21	104.21	104.92
111.43	111.1	111.35	110.53	110.36	110.34	111.97	111.97	110.31	113.01	109.9	111.18	111.7	108.99	111.1	109.02	111.25	111.96	110.69	108.6	111.77	110.61	113.06	113.54	111.69	112.04	111.39	112.03	111.1	114.27	112.64	111.05	110.69	110.13	110.8	111.12	112.53	111.78	112.83	110.41	112.17	112.27	111.54	111.02	112.79	112.07	113.33	111.87	112.61	112.52
109.82	109.76	109.27	109.63	111.89	113.43	109.7	110.25	110.99	112.23	110.24	110.85	108.09	111.92	109.26	111.97	111.87	111.87	109.71	110.82	110.72	109.81	111.81	108.99	112.75	109.6	109.22	109.83	109.35	108.62	107.48	111.05	111.42	110.99	111.31	108.8	107.15	111.34	109.05	112.03	108.32	110.08	109.21	111.85	109.52	108.96	111.92	111.84	111.63	110.58
101.55	98.988	101.2	102.63	99.981	101.64	100.03	100.93	100.06	100.09	102.49	100.25	100.41	99.702	99.845	100.82	101.65	100.5	99.699	103.27	99.202	99.286	100.71	102.75	99.706	99.687	98.894	100.52	100.72	101.6	100.65	99.828	99.25	102.15	100.54	101.95	102.43	102.01	101.63	101.75	98.806	102.12	102.95	100.47	101.74	102.25	102.57	100.23	100.94	99.265
104.81	107.42	105.35	106.9	103.22	107.46	104.94	105.68	105.12	106.72	106.39	103.81	106.44	108.35	106.09	106.63	108.96	106.87	108.44	106.72	106.69	105.68	105.9	106.05	105.34	106.42	104.23	105.29	106.25	105.59	106.12	103.68	106.69	108.02	107.09	104.98	105.9	104.21	105.7	105.81	107.39	105.98	108.2	107.19	105.93	106.73	105.39	106.57	105.01	105.12
108.29	108.5	105.44	103.25	106.15	107.21	105.85	105.48	106.55	104.86	105.2	107.63	106.04	104.48	105.88	108.25	107.61	106.17	106.57	104.62	104.43	107.18	107	106.54	105.67	106.87	105.22	103.39	106.23	103.85	103.03	106.56	106.79	104.52	107.02	107.95	106.34	104.47	105.31	105.65	106.74	105.53	106.79	106.98	108.49	104.48	107.81	103.8	104.21	106.59
100.16	100.63	100.6	102.19	100.51	100.74	99.949	99.992	100.54	100.41	101.42	101.05	101.93	97.916	98.724	100.24	98.945	99.372	101.68	99.525	99.549	101.27	99.841	99.741	99.041	100.39	97.713	99.78	98.151	100.11	100.14	97.366	99.434	97.86	98.417	99.182	100.12	99.029	99.57	102.73	101.12	100.73	102.52	99.372	101.97	101.37	100.14	97.549	98.63	98.905
104.16	104.14	105.02	103.55	105.78	105	104.13	103.18	106.73	106.49	104.4	103.78	102.87	105.69	102.72	106.46	104.03	102.4	105	105.15	103.69	104.95	104.5	103.39	105.33	103.81	102.76	105.1	105.71	103.69	105.19	105.35	103.34	103.71	101.79	101.16	103.72	106.32	104.43	104.65	104.7	105.11	104.41	104.1	104	104.8	104.68	105.1	104.77	104.08
96.655	99.141	98.997	100.16	99.591	101.67	100.56	99.894	98.986	99.737	101.08	100.95	98.14	97.602	97.306	101.89	98.411	102	98.244	97.817	101.79	100.93	100.98	99.462	98.987	99.935	99.697	99.255	100.74	98.274	98.336	99.134	100.99	100.42	101.44	99.791	102.05	98.935	97.488	100.37	100.4	98.749	99.003	100.37	98.842	100.21	100.32	99.75	98.494	99.552
106.75	104.76	105.87	107.96	105	106.59	104.74	104.92	104.87	107.72	105.43	103.65	104.49	104.94	108.16	105.62	105.33	106.04	104.95	102.65	104.98	105.9	104.47	106.94	105.58	106.66	105.3	105.18	104	106.69	107.75	105.11	103.14	106.23	107.43	103.4	106.02	105.03	104.89	105.92	102.1	105.17	105.89	104.84	103	104.97	102.95	106.47	105.67	105.85
111.63	110.84	111.05	111.07	112.75	110.86	111.94	113.21	113.14	109.98	111.75	110.74	110.61	109.15	109.99	111.2	111.89	112.04	113.37	114.6	112.12	109.68	112.52	111.81	110.98	108.9	110.73	110.11	112.42	112.03	113.14	111.31	110.3	113.04	111.88	108.73	111.86	109.51	112.08	109.52	112.18	110.76	111.38	109.43	111.9	112.8	111.73	110.74	109.63	111.47
104.99	103.62	103.85	103.32	106.24	103.67	107.03	104.76	106.72	104.54	105.45	103.08	105.8	105.56	106.09	105.67	106.3	107.36	104.47	105.95	104.96	105.52	105.05	106.7	105.89	104.59	107.6	105.38	107.05	102.46	103.61	105.87	104.79	104.51	104.41	104.56	105.7	107.52	106.61	103.36	105.36	106.64	105.52	106.1	104.72	105.05	104.72	106.09	105.74	105.16
110.75	108.82	111.59	110.48	111.47	113.43	111.19	111.75	113.3	109.95	110.75	111.07	111.28	109.99	109.73	111.12	111.62	111.33	109.69	112.36	110.29	110.33	111.66	110.02	111.83	110.64	112.67	113.18	112.88	109.81	112.85	110.29	111.65	111.98	110.2	111.42	108.77	110.97	110.41	111.46	110.16	109.41	113.4	111.83	111.19	109.32	112.13	112.45	112.72	111.7
111.49	109.64	110.7	109.74	108.37	112.08	109.39	108.41	108.52	109.39	110.34	108.12	109.36	109.07	109.95	109.48	110.75	110.67	111.26	111.15	110.93	110.42	111.27	111.06	110.16	110.2	108.13	108.11	108.87	109.37	110.71	109.61	110.76	110.11	110.14	110.58	110.71	110.58	110.03	109.7	112.1	109.22	109.31	109.42	110.52	108.13	108.79	111.53	109.33	107.78
110.78	111.04	108.06	112.3	111.62	113.86	111.48	114.28	112.24	112.04	112.89	111.51	112.1	113	114.45	112.57	111.51	112.98	111.84	108.95	111.4	113.26	111.12	112.66	113	110.67	111.47	114.14	110.97	115.61	114.74	111.39	113.57	112.34	112.74	112.39	111.58	110.68	112.33	111.95	110.52	113.49	112.74	111.51	112.82	111.29	112.99	110.14	110.14	112.35
104.37	106	102.27	103.71	104.64	105.84	105.03	102.85	105.06	103.24	103.98	102.74	103.36	104.32	105.72	105.19	103.63	104.99	105.67	106.7	106.48	104.48	103.44	104.04	102.69	103.7	104.77	104.46	104.23	104.44	107.74	106.31	101.36	108.81	103.57	104.53	102.88	104.3	106.01	103.27	103.67	103.41	103.23	105.6	106.31	105.44	104.84	102.01	102.51	104.79
106.89	107.07	107.03	104.48	105.22	106.36	105.34	107.27	103.35	107.04	107.15	106.91	109.81	107.55	108.11	105.82	108.12	107.35	106.31	105.37	108.24	106.08	107.07	108.43	107.35	106.97	104.05	106.2	105.45	105.31	106.7	105.11	102.91	105.62	105.06	106.44	106.02	104.2	106.92	109.3	104.19	108.5	106.18	107.76	107.86	108.15	106.64	106.28	106.08	104.72
104.8	105.95	102.94	107.34	107.07	106.5	104.74	107.45	106.74	106.25	106.01	105.2	106.13	105.81	103.92	106.62	106.23	105.7	106.61	105.39	104.84	104.63	106.31	105.91	105.65	103.42	103.75	104.49	105.33	107.53	104.91	105.29	104.33	105.62	102.61	105.1	105.2	106.47	103.58	105.72	109.54	105.45	104.28	104.94	105.44	106.08	104.42	103.61	106.18	104.19
111.71	110	110.24	112.9	110.93	111.3	110	111.65	110.74	109.27	113.19	109.89	110.7	108.28	113	112.05	112.93	110.85	110.44	110.68	110.91	112.66	111.83	111.6	112.78	110.24	113.35	112.49	109.79	112.59	111.75	110.59	110.64	110.38	112.86	112.21	111.16	110.48	112.4	111.94	110.04	111.52	111.09	112.35	112.84	111.14	110.78	109.65	111.92	110.5
108.5	109.99	108.83	108.24	110.58	109.36	108.33	108.12	110.46	110.17	108.95	107.81	109.78	108.44	109.63	109.65	109.97	111.18	111.24	110.16	108.13	110.07	109.3	108.26	109.43	112.52	111.12	108.19	112.27	108.93	110.37	107.92	107.99	108.73	109.78	107.99	110.56	109.26	108.59	108.47	114.06	110.45	108.87	109.03	108.65	109.07	108.81	110.51	113.21	111.51
107.3	108.02	106.89	106.51	107.49	106.77	106.82	107.94	107.74	105.63	106.94	105.64	107.32	105.78	108.22	106.46	108.67	106.64	109.13	105.21	106.19	106.23	108.09	104.77	108.24	108.49	107.01	105.25	106.63	107.24	107.6	107.36	106.57	106.14	108.67	108.08	106.29	107.46	106.53	108.55	105.88	106.22	107.52	107.99	106.51	104.32	106.9	104.91	108.69	106.42
106.7	108.59	106.15	107.28	103.84	105.04	104.56	106	104.8	105.11	105.35	106.97	105.6	107.06	106.62	105.87	105.71	105.15	104.39	105.89	105.19	107.7	106.41	104.97	104.12	106.43	104.64	107.67	106.18	107.17	105.01	104.55	107.06	109.3	106.26	105.18	107.29	105.15	106.72	107.07	103.67	107.76	107.26	102.98	105.82	104.55	104.2	106.49	107.51	107.04
112.65	111.71	111.17	111.99	113	113.53	115.28	111.78	111.59	110.41	110.85	110.85	111.47	113.08	111.81	111.11	110.78	111.25	113.69	111.49	111.36	112.81	112.15	113.33	112.38	110.79	112.59	113.32	113.76	111.53	114.35	112.89	111.48	112.21	113.09	110.82	112.21	110.75	110.76	111.98	112.68	110.71	113.4	112.12	111.66	112.13	112.27	110.92	114.25	112.03
111.69	115	113.29	111.35	112.88	112.04	110.88	110.51	110.25	114.55	109.02	110.71	109.12	111.82	111.41	110.79	111.78	112.66	113.82	111.11	110.73	112.79	113.72	111.48	110.62	112.12	113.41	108.91	112.46	112.88	112.7	112.36	111.09	111.68	110.07	112.36	111.9	112.4	112.26	110.95	113.35	108.24	114.04	111.8	113.5	112.09	108.68	113.38	111.31	111.46
98.484	99.466	99.999	99.366	99.321	98.754	101.43	100.65	100.11	100.54	101.74	100.27	101.87	101.67	99.744	99.877	101.58	99.462	97.243	101.96	100.17	98.542	99.938	99.229	101.17	100.28	98.559	103.6	98.721	98.434	98.38	101.06	100.74	102.07	100.85	100.72	97.985	100.63	99.287	98.543	100.4	98.015	99.888	98.767	99.227	99.4	99.376	100.65	99.729	100.41
97.309	101.69	101.54	98.485	98.995	101.72	101.01	99.176	98.907	100.13	100.49	100.63	100.93	100.92	100.02	98.684	96.774	100.92	100.96	99.739	99.702	101.5	98.161	100.74	100.52	100.04	98.998	99.775	98.182	100.97	100.57	101.06	100.05	99.056	99.301	99.583	99.546	99.535	101.05	101.44	98.311	100.18	100.46	99.364	100.64	99.98	99.104	98.902	99.816	98.843
100.72	101.79	98.478	100.69	99.005	99.895	100.58	100.22	97.99	100.56	98.269	98.492	97.975	99.896	100.08	100.85	100.57	98.943	101.6	102.19	99.732	99.409	101.17	100.25	99.406	98.599	99.153	99.495	100.66	103.18	102.45	100.05	99.09	97.264	99.187	98.914	99.504	100.93	99.222	98.65	100.96	101.75	99.234	101.23	100.97	97.208	98.938	99.631	101.56	97.898
105.05	102.85	103.6	104.06	102.64	104.17	102.36	106.3	104.99	105.05	103.73	104.18	105.17	104.28	104.14	105.04	103.98	106.24	107.07	104.41	104.96	103.89	102.67	105.22	106.18	105.07	104.08	101.89	104.75	105.26	103.35	104.03	104.57	106.05	105.29	103.6	103.9	103.09	103.29	102.48	105.13	104.89	105.19	103.23	104.1	105.86	103.64	103.76	105.05	104.62
103.85	106.64	109.19	109.17	106.47	107.28	105.12	106.56	105.28	104.37	107.45	104.86	106.03	105.29	104.92	107.74	106.01	106.62	106.64	106.32	104.56	107.47	104.96	105.23	103.69	107.89	107.06	103.45	105.63	105.77	106.06	106.06	107.18	105.91	107.53	105.84	105.51	105.79	105.44	106.57	105.56	106	105.26	105.52	106.64	106.12	106.94	106.12	103.74	105.03
100.38	100.72	99.188	99.4	100.31	98.848	98.577	101.03	98.859	99.416	99.258	100.52	101.66	100.77	99.711	99.445	102.43	101.89	100.35	102	99.785	99.35	101.75	100.02	100.86	99.263	98.692	100.4	98.109	98.47	99.915	101.03	99.044	101.55	99.279	97.504	101.42	102.32	101.12	100.76	103.56	101.17	101.57	101.97	100.79	101.45	102.85	100.15	101.62	100.97
104.3	105.51	108.01	106.15	105.01	104.33	102.11	105.66	108.33	105.47	105.56	107.44	105.94	105.49	106.62	105.88	107.07	108.34	108.88	108.26	104.62	106.98	104.97	105.19	106.89	104.63	106.07	104.97	104.18	107.6	106.78	106.26	105.76	105.1	107.33	105.59	107.24	105.11	104.67	108.23	107.58	104.14	105.45	105.29	105.38	107.6	106.27	108.34	103.98	107.59
109.86	112.08	110.45	108.53	110.58	109.15	109.39	105.95	110.84	110.9	109.68	109.02	110.68	110.37	108.49	109.81	108.64	108.39	109.29	110.45	107.74	110.25	109.49	108.25	109.98	109.55	110.08	109.38	109.05	110.41	110.82	109.41	106.45	110.92	111.57	109.67	111.11	109	112.68	110.55	109.58	111.75	109.72	109.53	109.28	108.43	109.14	109.19	108.79	110.32
105.67	104.14	105.24	103.72	107.09	109.08	108.54	106.83	104.8	106.39	106.13	107.94	106.29	106.35	107.22	107.75	105.15	108.52	108.63	107.71	108.06	107.1	106.83	106.16	104.91	106.2	107.2	108.52	109.12	107.48	108.16	105.95	108.05	104.56	108.3	106.79	105.52	107.54	105.37	107.84	107.6	107.36	107.28	107.54	105.84	104.73	106.41	105.69	108.11	106.5
101.03	100.29	100.58	100.79	102.4	100.74	100.22	99.879	100.9	101.15	100.47	99.912	98.554	100.35	101.25	99.258	101.21	102.1	99.448	101.24	100.66	100.3	99.053	100.96	102.61	104.31	101.74	99.786	102.06	98.264	101.84	100.64	100.08	102.28	99.634	100.62	100.79	100.47	101	100.92	101.05	100.71	100.45	101.63	101.67	100.81	99.982	100.2	98.131	99.779
105.27	107.8	107.57	107.42	106.16	107.59	104.96	105.07	105.98	104.17	107.46	105.32	109.91	108.84	105.5	106.11	106.77	106.65	106.33	104.52	106.21	107.94	104.58	108.25	107.83	106.79	104.97	105.95	106.86	108.29	106.72	106.98	105.41	107.61	105.28	107.25	105.72	106.47	109.64	108.29	105.33	106.44	105.66	107.08	108.23	105.51	105.11	108.67	107.02	107.05
111.33	110.72	111.16	111.85	109.06	112.05	110.89	110.61	111.22	112.34	112.21	110.53	110.45	109.94	110.52	111.28	111.35	110.81	112.11	110.93	111.99	112.55	113.33	111.76	113.1	109.52	116.14	114.13	108.94	111.07	110.66	111.83	112.63	111.05	111.89	113.53	111.51	110.29	111.07	109.73	111.14	113.18	110.13	109.76	111.19	111.83	109.79	114.44	111.23	111.01
100.25	101.53	100.14	99.253	101.66	100.96	100.8	99.119	100.37	98.356	99.73	99.794	101.88	101.5	102.84	98.606	102.44	102.71	97.66	101.02	100.37	100.96	99.399	100.61	99.059	100.47	100.18	99.69	102.72	100.25	101.64	102.02	102.22	98.261	99.809	99.267	98.001	101.31	101.9	102.59	102.71	100.11	100.29	99.198	100.61	101.48	103.22	101.98	101.93	101.79
109.72	109.18	111.98	108.91	111.28	109.52	109.6	111.23	111.71	110.33	110.53	111.97	110.26	111	110.05	112.06	111.87	111.72	108.21	111.12	111.21	111.56	109.63	112.2	110.68	112.78	111.34	111.27	111.56	111.83	111.85	111.07	110.87	110.68	108.49	110.25	112.83	111.56	111.64	108.32	109.98	108.21	111.21	110.27	110.86	109.43	111.48	109.83	111.08	112.13
111.37	112.06	110.65	110.73	110.54	108.86	111.14	110.17	111.9	110.98	112.15	109.96	111.03	111.19	110.93	113.5	111.36	113.42	109.6	111.57	110.1	111.24	110.1	111.06	108.56	113.57	109.63	110.93	111.52	111.63	108.63	112.43	112.74	112.33	113.15	112.22	109.24	109	110.96	109.66	110.36	112.44	107.97	109.03	110.76	109.82	112.68	111.57	111.47	114.27
100.31	100.44	98.147	98.982	99.516	102.05	100.26	99.388	98.974	97.377	99.852	97.491	100.82	99.776	97.271	101.59	100.18	95.748	99.66	101.07	99.691	98.824	98.513	100.41	100.89	98.646	101.21	100.75	99.487	98.739	97.003	101.1	97.825	100.79	99.043	99.584	98.32	97.741	99.493	99.94	98.066	100.07	99.843	97.139	97.732	100.17	101.58	98.339	99.721	100.02
104.66	105.21	105.48	107.47	108.23	107.12	106.33	106.34	106.36	103.56	106.27	106.38	105.64	105.3	104.68	108.15	105.9	107.19	106.95	107.26	104.81	105.92	106.5	108.32	106.1	106.63	106.52	105.46	106.94	107.44	106.55	105.3	107.8	103.63	107.67	107.02	108.22	105.69	109.16	105.21	108.04	106.33	108.19	108.24	104.51	104.77	105.24	105.07	104.24	105.72
103.54	104.77	103.71	103.86	105.72	102.67	103.04	104.33	105.54	105.24	100.77	103.58	106.02	102.31	103.42	105.33	102.59	105.22	101.36	104.07	102.93	103.42	103.79	106.18	102.17	101.79	103.59	105.17	102.35	102.83	103.91	103.34	103.35	105.66	101.31	100.7	102.76	103.78	104.84	103.63	103.44	104.16	102.65	103.39	102.38	104.89	105.19	103.25	103.39	102.82
112.18	111.59	111.22	110.74	111.16	111.58	112.35	113.55	112.53	112.68	111.68	112.78	111.13	113.07	111.37	111.5	111.41	114.48	113.87	113.13	112.01	111.83	110.99	111.88	111.21	111.92	111.64	112.72	109.2	112.3	112.52	111.27	113.18	111.61	115.14	111.61	109.57	114.25	111.08	110.88	113.88	111.09	112.59	112.95	110.75	109.94	110.61	111.17	111.11	111.48
105.17	106.11	105.98	105.83	104.74	103.64	106.99	104.59	105.55	105.14	106.34	105.51	104.7	104.09	105.79	103.95	104.66	106.67	104.64	106.86	104.32	106.57	105.57	107.47	106.67	105.04	104.83	106.75	106.07	105.39	104.7	104.95	105.25	104.87	106.4	106.49	104.65	107.32	105.81	104.49	105.8	103.36	104.99	103.39	106.42	106.43	105.07	106.88	104.74	106.22
109.76	110	109.99	110.3	109.12	111.97	109.98	111.65	110.46	109.6	108.8	110.6	111.15	109.11	111.12	108.96	109.32	109.63	110.76	111.77	111.14	111.11	110.26	111.73	110.46	108.76	110.47	110.32	113.05	109.94	109.8	109.74	111.36	109.62	110.57	107.91	110.32	108.48	110.48	110.13	110.1	111.12	110.55	110.38	108.64	111.2	109.05	109.28	108.89	112.03
103.48	107.2	104.08	103.85	105.05	105.11	104.81	106.12	105.87	106.7	105.77	105.16	103.11	104.05	105.03	105.64	106.34	106.27	105.79	105.92	106.75	106.29	104.32	106.49	107.04	106.37	105.5	105.35	105.81	105.03	105.58	105.65	105.25	103.14	105.28	106.38	106.24	106.88	104.04	106.01	104.97	105.84	107.48	107.31	103.84	106.72	107.54	103.92	105.37	106.7
104.88	106.27	104.81	104.98	104.63	102.99	107.55	105.09	105.71	103.85	104.93	106	106.3	107.83	105.58	104.69	104.12	104.88	102.02	105.44	104.75	105.39	105.87	105.87	105.12	106.07	106.35	103.96	102.75	104.45	105.93	104.49	103.02	106.75	107.63	108.03	104.58	104.5	107.48	104.61	103.96	105.29	103.23	104.04	104.77	106.93	104.28	102.85	105.05	102.8
104.51	105.4	108.24	105.79	106.03	106.49	106.34	106.54	103.15	105.26	106.49	103.08	106.61	107.11	107.38	108.11	105.23	106.23	103.65	106.03	103.76	105.25	106.5	106.39	107.13	105.25	106.43	103.97	105.43	105.51	104	106.44	104.08	106.27	104.39	104.31	104.08	104.64	105.86	105.42	106.33	106.75	106.96	105.5	104.36	105.82	105.83	104.9	106.42	106.34
106.49	106.72	106.17	106.41	104	106.67	105.21	107.23	106.21	107.16	105.41	105.41	105.46	109.07	106.58	107.02	105.77	105.63	106.27	104.92	105.75	108.15	109.1	105.85	105.82	105.57	106.89	107.85	106.5	106.39	104.32	104.02	103.48	106.48	106.79	107.5	104.51	106.55	106.45	104.78	108.17	106.37	105.15	105.91	106.7	105.25	107.6	104.07	105.37	108.46
110.75	112	111.08	113.19	110.7	111.2	111.15	112.67	114.37	110.77	113.74	111.95	111.01	109.04	112.4	109.48	112.45	111.29	112.69	110.63	111.68	109.22	111.79	109.62	111.85	110.38	113.21	112.43	110.41	110.58	111.04	112.08	108.8	109.88	112.36	110.45	111.09	110.86	111.07	111.85	111.57	111.71	110.37	111.23	111.42	110.07	111.31	111.33	113.05	110.45
98.687	98.652	97.228	99.583	99.859	100.64	99.588	101.94	101.5	100.49	101.58	97.805	100.77	99.543	98.836	100.6	99.901	98.02	100.39	97.728	100.93	101.23	99.964	101.24	99.339	101.16	100.23	99.647	100.21	100.68	99.804	100.9	96.388	96.75	97.664	100.97	98.426	100.51	98.587	99.153	98.821	99.493	98.782	100.16	100.6	100.83	101.92	98.674	98.595	100.5
105.1	103.87	105.33	105.54	107.31	105.03	103.68	106.56	104.57	104.54	105.75	104.8	104.66	104.63	105.37	104.18	106.66	106.84	103.32	107.4	107.13	103.24	107.43	105.04	104.56	105.85	105.38	104.87	104.46	107	105.47	108.76	107.71	104.3	104.44	105.32	107.52	104.17	107.21	104.73	105.5	103.83	104.53	106.07	104.32	104	105.91	106.81	102.45	104.07
102.8	105.3	104.64	101.06	104.38	106.35	105.2	103.45	105.93	104.32	102.46	105.23	103.8	102.6	101.39	103.28	104.2	106.58	103.97	103.63	102.44	103.87	104.45	104.37	102.37	101.52	104.02	103.6	103.55	102.2	105.89	103.21	103.95	103.81	105.35	103.67	103.99	104.25	105.02	105.23	105.46	104.54	106.3	103.26	104.03	104.84	104.31	105.89	102.19	104.28
111.07	110.38	110.07	112.37	111.86	112.56	110.85	112.23	112.96	111.33	108.8	111.84	112.05	111.48	111.77	109.43	112.16	112.55	111.83	111.7	110.04	112.88	113.8	111.56	110.95	110.24	110.56	111.57	110.97	112.24	112.99	112.45	112	111.5	112.45	110.98	111.39	110.33	112.69	112.43	113.05	112.62	112.21	111.51	109.6	111.58	112.71	113.08	109.97	110.15
111.77	111.36	110.42	110.39	111.56	113.09	113.85	111.99	111.92	111.82	111.35	114.34	108.65	111.58	111.35	112.98	111.38	111.55	111.82	112.45	112.9	113.17	114.67	111.89	113.23	111.53	113.94	111.81	109.39	111.02	112.32	112.28	113.2	111.92	112.34	112.43	112.87	112.99	110.62	111.81	112.58	112.67	110.61	112.55	114.72	112.05	113.04	111.8	110.88	110.99
104.85	104.39	104.43	105.59	108.03	106.79	107.49	105.61	106.73	105.28	107.23	106.18	105.78	107.38	105.15	105.98	106.21	106.13	107.18	106.46	105.92	104.9	105.05	106.83	107.11	104.1	105.14	108.1	107.89	105.28	108.06	106.74	105.72	104.47	106.84	105.52	106.34	106.19	108.12	106.09	105.84	105.61	104.38	105.89	106.62	103.23	105.24	107.04	107.54	104.9
99.474	99.707	99.886	100.73	98.569	99.355	100.98	99.396	100.25	99.172	101.65	101.02	99.515	99.797	100.66	99.67	99.529	99.213	97.35	99.881	100.9	100.08	99.536	100.39	100.63	99.831	100.76	101.72	99.907	98.927	101.17	97.787	100.29	98.156	102.25	98.404	101.88	101.89	99.971	101.21	101.01	98.919	99.274	101.05	97.935	99.682	97.87	100.6	101.78	99.505
107.28	105.64	106.08	104.93	105.75	107.1	105.96	105.19	105.51	106.02	105.6	106.21	105.83	105.83	103.95	107.49	106.4	105.56	105.67	105.68	104.91	106.31	104.5	106.53	105.12	105.97	106.04	103.2	105.02	105.45	105.77	106.44	104.37	104.44	106.94	106.62	104.1	107.02	104.52	106.25	106.34	104.17	105.49	105.96	105.29	106.16	106.91	104.77	105.58	105.45
99.665	100.93	99.368	99.318	99.95	99.873	100.24	100.33	99.713	100.69	100.57	98.218	98.647	98.601	101.95	97.836	98.004	99.419	100.77	102.34	99.411	101.51	98.181	97.745	102.42	101.09	100.56	98.487	100.08	100.51	98.976	98.567	101.63	97.716	99.523	99.543	97.698	98.524	101.34	100.46	99.926	102.78	102.54	99.83	100.9	98.93	100.95	99.223	100.17	99.737
104.91	105.72	104.32	106.21	106.35	105.45	106.17	103.97	105.23	106.44	107.24	104.91	105.75	107.96	106.86	108.37	103.89	108.41	108.29	106.14	106.49	106.44	104.41	106.74	106.66	106.55	108	103.71	106.61	104.98	104.8	107.86	106	106.96	106.09	105.64	107.31	105.17	103.98	106.09	107.99	104.05	107.17	104.27	106.67	106.08	107.54	104.81	106.78	107.22
113.27	109.97	113.46	113.56	114.88	112.44	112.64	113.86	114.95	114.19	113.06	112.09	113.69	112.53	115.13	114.45	113.8	113.05	113.21	114.56	111.81	111.41	112.86	113.53	115.48	112.55	112.52	115.73	112.6	114.16	113.97	114.73	113.99	113.34	111.74	113.05	111.59	112.56	112.24	114.18	114.24	112.49	112.91	113.4	112.33	111.47	113.92	112.54	113.11	113.62
100.92	99.448	101.04	101.61	97.616	103.01	100.38	100.31	100.09	102.21	98.473	100.33	100.66	99.172	98.995	101.45	98.982	102.32	101.65	101.37	99.117	98.947	99.511	102.3	100.25	98.883	102.58	99.441	98.316	100.76	98.951	101.56	98.952	100.39	102.67	98.925	100.4	101.35	99.71	100.34	101	99.851	99.349	101.5	98.933	100.15	99.774	102.48	99.546	99.858
106.62	105.22	105.35	104.69	107	105.92	104.39	106.17	106.15	103.82	106.03	106.65	105.25	103.92	105.99	106.75	107.48	107.21	107.48	104.53	106.06	105.51	107.63	106.94	106.88	105.67	107.23	108.81	106.26	106.91	103.39	105.32	106.54	108.61	105.71	106.78	107.85	107.05	105.55	104.89	107.02	105.43	106.67	107.91	107.87	106.39	105.9	106.78	105.31	104.95
109.54	111.63	110.64	109.38	111.06	111.65	108.76	110.26	109.09	110.38	110.35	111.21	110.91	108.74	106.57	108.02	110.42	111.41	107.79	110.54	110.33	111.42	110.29	111.03	110.85	108.12	107.07	109.27	111.13	110.76	108.42	111.05	108.59	111.82	109.05	108.64	109.13	110.01	109.84	108.2	108.61	110.37	112.05	109.17	105.47	110.59	110.01	110.81	112.3	108.49
101.14	100.44	98.132	97.58	99.356	100.04	101.37	96.515	98.578	101.48	100.28	98.743	98.808	100.8	100.92	100.38	99.708	101.36	101.91	102.57	99.149	98.644	102.62	99.618	99.757	99.51	99.345	99.339	100.82	100.24	102.19	102.06	100.84	101.75	98.745	100.67	97.651	99.629	96.672	100.15	97.655	99.467	99.64	100.08	100.7	99.822	98.391	98.576	99.696	100.33
103.57	103.96	105.64	104.8	105.79	105.58	106.4	104.74	107.57	104.8	107.41	104.91	103.2	108.12	106.43	102.26	102.83	105.36	102.57	103.28	103.91	103.56	105.17	105.23	103.82	105.32	109.2	104.3	104.59	105.87	103.91	105.33	104.52	104.35	104.73	107.25	104.67	105.5	105.95	105.68	104.54	106.85	105.98	104.87	105.75	102.77	104.98	106.4	105.33	105.05
107.29	105.46	105.53	105.44	106.95	107.87	105.84	103.46	106.89	104.11	103.32	104.93	106.29	105.66	104.5	106.21	104.8	106.3	104.98	104.38	105.84	106.38	103.84	105.06	105.36	107.75	106.55	105.11	106.47	105.2	104.66	106.66	104.14	106.38	108.66	107.95	106.5	107.09	104.18	105	106.15	104.5	103.29	106.27	104.51	103.47	104.21	106.12	104.45	105.62
105.67	109.68	108.92	106.53	106.73	107.74	105.68	106.82	106.13	105.94	107.49	108.18	104.28	106.71	107.43	106.75	106.82	105.2	105.47	106.54	104.27	105.6	105.15	104.82	104.06	105.19	106.96	107.78	102.79	105.14	106.15	106.29	104.11	107.56	107.82	107.6	108.74	106.28	108.76	105.22	108.42	108.16	107.94	106.63	106.02	108.93	107.07	105.77	106.12	106.92
104.89	104.92	105.97	104.32	106.3	104.39	107.02	106.51	105.85	107.59	106.05	106.51	105.82	105.23	104.11	106.83	107.05	105.98	105.87	107.16	106.27	106.49	106.21	108.29	104.7	105.27	105.75	105.39	103.68	104.87	104.76	105.71	106.93	105.28	105.65	104.41	103.59	104.23	105.97	104.39	106.63	103.36	104.41	103.32	106.83	106.4	106.97	104.13	106.02	106.62
102.97	99.75	98.16	101.57	101.26	99.756	99.484	98.496	98.684	99.188	101.9	96.266	100.31	98.61	100.09	99.239	98.779	100.51	98.129	99.876	101.64	101.84	100.88	97.629	100.71	100.94	100.56	99.134	100.73	99.856	99.221	99.646	99.927	102.06	100.08	99.844	98.209	100.69	101.56	100.67	98.926	100.88	98.288	99.941	101.69	97.58	100.34	100.89	101.48	100.72
110.91	113.22	109.48	110.43	109.03	112.89	112.89	112.45	109.48	110.98	111.01	114.34	110.18	111.66	112.1	111.53	110.53	110.74	112.77	113.75	111.83	114.09	111.5	111.8	112.73	112.23	113	112.54	112.02	111.4	113.65	112.65	111.48	112.2	111.02	113.35	110.89	112.73	111.54	111.16	113.57	113.37	112.24	109.87	113	109.79	111.41	110.75	111.16	113.38
108.77	110.85	110.68	109.31	109.03	111.88	109.76	109.39	112.12	108.52	108.87	111.39	109.59	108.65	110.08	111.78	110.21	108.84	112.29	110.85	110.27	111.42	112.1	111.25	108.58	111.89	110.14	109.17	110.95	109.72	112.19	111.07	107.91	110.24	109.93	109.36	109.71	111.53	111.31	109.97	110.3	109.05	108.29	112.31	111.38	109.83	109.37	110.82	112.05	110.94
106.79	108.22	105.43	106.58	106.33	107.93	105.71	105.01	105.68	105.31	103.94	104.36	104.51	105.67	105.21	108.1	106.37	107.12	108	105.19	108.04	106.94	106.48	106.51	105.31	106.04	105.08	104.76	106.16	105.59	104.69	105.16	106.73	105.49	106.77	107.15	108.46	108.36	106.57	107.7	105.04	106.75	105.76	107.62	105.31	107.15	105.12	105.39	107.29	104.6
105.86	105.45	106.16	107.61	106.38	105.98	104.77	106.25	105.57	104.89	105.83	104.6	106.43	104.77	106.67	105.5	105.42	106.53	106.66	104.78	106.52	106.2	106.85	107.03	103.03	105.37	105.17	106.53	103.68	104.38	104.69	105.8	103.57	105.7	104.7	104.91	104.93	104.89	105.51	104.22	106.03	105	103.29	104.96	105.35	105.04	103.94	104.17	105.34	104.29
106.6	105.14	107.02	107.99	102.68	103.82	104.44	104.5	106.6	105.24	104.94	104.68	105.89	107.63	107.29	103.97	106.67	105.76	101.54	103.84	103.8	104.26	104.67	107.02	104.11	106.27	105.59	104.54	107.67	106.68	106.16	103.18	104.9	105.75	104.49	103.47	106.86	104.98	104.09	104.88	103.43	104.86	106.96	104.63	104.92	104.13	107.29	104.7	106.16	106.5
107.69	105.65	105.26	105.96	105.95	105.63	104.75	107.08	105.64	105.1	104.98	105.88	109.05	107.31	103.82	106.66	106.27	105.45	105.66	106.4	105.34	105.37	106.5	105.44	106.24	105.49	105.21	102.65	106.09	107.37	104.75	107.62	104.83	103.67	104.05	105.68	106.15	106.96	105.95	106.25	108.32	105.1	106.07	102.85	103.16	106.65	105.4	106.44	105.07	105.24
115.53	118.26	118.04	117.37	121.01	114.15	120.27	118.57	117.79	118.81	115.69	115.75	116.14	116.65	116.43	117.99	118.7	117.4	118.91	117.05	118.31	117.41	118.34	117.53	117	118.22	117.5	119.09	114.83	118.01	117.83	115.17	118.81	118.47	118.13	117.39	115.41	114.7	118.66	116.78	118.3	118.45	118.49	116.06	117.59	117.23	117.36	119.45	119.55	117.9
104.17	103.92	104.27	103.04	104.14	105.94	103.1	106.01	102.18	102.85	107.9	104.05	101.71	104.16	104.13	102.97	103.97	105.3	104.06	104.3	105.91	103.49	103.05	104.34	104.52	104.83	104.98	102.88	104.36	103.3	104.61	106.35	103.19	102.94	103.81	107.07	105.94	105.03	104.36	104.89	103.87	102.35	105.51	102.96	103.39	107.83	102.45	104.66	105.94	101.43
99.19	99.081	97.968	100.06	99.695	99.791	101.69	99.42	101.28	101.4	101.3	101.32	102.26	99.366	99.323	100.86	100.71	99.947	99.777	99.949	100.07	99.771	100.65	99.497	97.15	99.602	99.779	101.36	100.74	98.689	98.815	100.12	101.08	100.2	99.739	99.32	100.66	101.87	99.707	102.01	101.2	100.74	101.51	99.969	100.7	99.856	101.75	101.26	100.77	99.048
111.44	110.05	111.11	111.81	110.01	112.96	112.59	111.59	110.87	111.24	110.42	113.83	112.02	112.11	110.16	109.75	110.63	112.5	111.51	110.59	110.36	111.54	110.73	111.93	110.36	112.74	112.06	111.76	111.63	111.4	111.8	110.91	113.86	111.86	111.32	109.9	110.22	111.2	112.23	110.54	111.64	111.35	109.09	112.53	112.79	111.12	111.22	112.14	114.83	111.87
103.66	104.78	106.14	106.43	104.09	105.82	106.03	106.59	107.48	105.49	107.01	107.5	104.06	106.55	106.12	107.89	109.36	105.96	105.9	105.75	106.55	105.92	103.19	107.11	105.64	107.75	105.96	106.6	106.89	105.06	105.59	106.46	107.9	107.51	106.05	105.53	107.74	105.15	106.51	108.06	107.42	107.69	105.64	106.14	105.51	106.39	107.24	107.25	106.44	107.7
111.37	112.11	112.93	110.95	111.19	110.48	111.41	110.18	108.9	111.8	109.27	110.5	111.52	112.08	111.7	111.19	109.45	111.14	109.84	110.78	110.5	110.71	111.94	111.57	111.53	110.26	110.14	110.18	112.3	110.74	110.79	111.08	111.16	111.57	110.45	110.57	111.39	111.28	111.45	112.04	110.73	112.23	110.47	112.56	108.99	110.68	108.32	112.22	112.81	110.69
99.226	100.66	97.978	98.575	100.92	99.037	102.26	101.11	99.462	99.681	98.876	100.34	99.351	98.379	100.99	101.03	99.643	101.65	101.37	99.8	101.26	99.524	100.56	102.09	97.741	100.27	100.55	100.64	98.268	97.643	99.991	97.077	98.827	101.2	99.895	99.643	100.77	99.476	101.43	100.84	99.668	98.778	99.256	101.18	100.99	100.93	98.926	99.481	100.78	100.03
99.676	99.358	99.308	100.86	99.984	99.833	98.421	99.866	100.69	98.272	100.46	101.86	99.7	98.728	100.47	101.12	98.289	99.192	99.259	98.104	99.224	99.914	100.32	100.6	98.822	100.07	99.384	101.59	99.495	98.771	100.43	100.18	101.8	100.53	99.457	98.787	101.21	100.09	98.617	100.3	99.209	98.341	100.2	97.899	101.02	97.516	99.309	99.311	99.417	100.9
108.2	104.93	104.48	104.87	106.61	105.72	104.68	105.95	106.28	105.81	105.75	104.34	107.19	106.69	106.29	106.11	104.75	106.35	106.3	104.2	103.55	105.81	104.7	104.23	104.89	103.42	106.45	105.57	105.93	106.48	104.95	106.32	107.59	105.76	105.03	104.57	104.75	106.61	105.19	106.28	105.05	105.92	106.91	102.56	103.64	105.24	106.34	105.02	107.08	106.27
113.98	111.06	109.82	111.45	110.32	109.91	111.54	111.2	110.96	109.59	110.33	110.59	108.69	109.42	110.73	112.01	111.29	110.9	110.73	109.92	108.97	110.47	109.84	108.39	110.13	112.34	110.87	111.02	110.06	108.74	112.76	108.96	110.56	109.28	111.59	113.93	111.07	110.65	110.83	108.39	109.8	110.37	109.92	110.59	109.75	110.35	110.91	109.15	111.39	111.19
118.27	117.18	116.86	116.9	115.65	116.66	116.85	117.6	116.83	117.98	116.8	120.4	117.64	117.37	116.09	118.13	116.68	116.76	116.74	116.97	116.8	119.03	117.81	117.43	117.52	116.18	116.74	117.63	115.54	117.64	117.76	116.79	117.66	118.96	118.39	117.45	118.16	115.64	118.53	117.46	117.41	117.96	118.78	116.38	118.25	117.64	117.49	119.52	118.65	119.05
112.07	110.37	111.67	111.94	108.88	108.86	109.13	110.56	108.54	107.93	107.48	109.11	108.34	108.78	109.15	108.84	111.59	110.23	109.56	110.31	107.76	111.22	110.34	111.33	110.23	109.92	111.7	111.3	108.1	108.83	110.04	110.91	110.67	110.04	108.95	110.58	110.14	110.41	108.85	110.47	109.3	110.35	109.04	111.79	109.16	109.66	107.04	109.6	108.12	109.51
107.5	107.26	108.6	109.92	112.73	108.49	110.87	108.05	108.44	111.8	109.49	109.88	110.14	110.66	109.88	110.38	108.38	109.96	109.83	109.81	112.01	108.78	109.64	108.31	111.4	110.65	109.94	109.59	109.05	112.25	112.2	110.94	107.67	106.94	108.06	108.78	111	108.16	111.72	109.31	110.42	108.91	111.67	109.55	110.36	110.34	108.54	109.02	110.61	110.49
104.61	104.98	107.16	106.59	106.5	106.5	104.69	106.97	105.33	104.7	102.46	107.91	103.92	104.41	105.87	104.7	106.08	104.04	105.99	105.86	103.26	106.04	105.96	105.78	106.07	106.98	109.24	105.5	103.04	104.95	108.47	104.61	103.88	104.18	105.76	104.28	104.86	104.81	106.34	105.79	105.33	104.57	104.96	105.02	105.74	106.17	106.21	104.98	104.59	106.54
106.3	105.12	107.95	106.9	105.89	104.95	103.93	104.65	105.8	106.26	106.02	107.87	103.64	105.16	107.42	105.85	104.63	104.77	108.38	104.65	105.76	104.69	107.02	105.49	104.94	106.78	106.94	104.27	105.22	105.16	105.48	107.81	104.77	102.54	107.03	104.73	103.87	105.18	104.93	104.1	105.85	105.68	104.75	106.49	104.21	106.04	104.05	104.18	105.66	105.21
107.33	106.92	104.63	105.69	106.53	108.8	104.9	105.54	106.61	105.38	105.89	108.15	106.37	107.06	107.41	105.72	104.47	106.83	105.84	103.81	104.72	105.6	105.66	106.57	107.28	105.79	106.39	105.51	104.88	106.53	105.58	104.64	106.13	105.69	105.01	106.55	106.05	106.51	107.26	105.61	106.62	107.31	108.1	106.63	106.36	107.83	106.31	105.14	105.41	107.62
115.65	115.21	116.22	116.02	116.04	115.27	116.36	114.51	118.06	114.85	115.95	117.27	114.41	113.41	117.07	115.1	116.19	115.84	116.28	115.11	117.41	116.62	116.63	115.14	114.96	117.13	116.4	119.35	116.66	116.07	114.14	119.01	114.04	116.44	115.31	116.73	118.22	116.87	114.92	116.22	115.93	118.01	115.21	117.16	116.83	115.05	117.85	116.53	119.05	118.69
104.08	102.6	103.59	104.45	103.12	104.21	102.8	102.04	104.77	106.17	104.24	105.13	105.09	102.08	102.06	105.14	104.86	104.58	104.43	103.83	104.15	103.94	104.82	103.62	103.92	106.51	103.16	103.73	103.07	103.72	101.94	104.06	102.52	103.06	103.58	102.81	104.23	104.41	102.55	104.52	104.05	104.14	103.86	104.63	102.55	106.04	104.89	105.79	103.33	101.59
110.6	111.8	112.77	111.69	107.32	110.86	111.67	112.77	113.54	112.24	112.84	110.71	112.92	110.25	111.23	110.24	110.25	111.91	112.29	111.28	112.6	112.82	111.05	113.23	112.99	112.32	109.52	111.81	112.53	111.24	111.32	111.66	111.74	112.31	110.79	111.74	112.28	111.77	113.02	112.85	112.34	111.82	113.55	112.82	112.94	113.91	110.63	112.45	112.55	111.24
110.05	109.88	111.84	111.93	111.19	111.04	110.14	111.87	110.3	113.31	111.19	113.13	110.62	112.01	113.19	109.44	109.83	112.65	110.72	111.28	112.38	111.51	110.96	110.63	111.06	111.65	109.42	111.66	110.58	110.74	110.01	111.25	111.48	111.08	111.23	110.81	112.17	111.28	112.01	111.07	112.64	111.44	112.95	110.75	110.41	112.05	112.24	110.24	111.17	109.8
112.21	112.62	112.38	111.67	113.11	112.55	111.77	113.49	111.2	110.77	112.62	113.52	113.68	111.93	110.8	112.48	113.93	109.74	111.68	108.66	112.22	110.64	113.73	110.45	114.16	113.65	112.63	109.42	114.22	112.4	114.05	110.56	111.94	112.69	111.43	111.52	112.26	110.95	112.54	112.59	111.82	109.94	113.94	113.82	113.4	110.25	111.71	111.63	112.42	113.29
106.47	103.82	104.5	103.29	104.95	105.23	107.66	103.59	102.77	102.78	104.36	103.31	103.5	104.62	103.12	103.92	105.17	105.46	104.58	103.83	103.83	102.27	105.38	103.12	102.72	105.18	104	105.16	103.47	104.06	104.06	102.98	105.54	104.61	103.51	104.69	103.27	104.23	104.98	104.26	103.88	105.43	105.53	104.03	101.7	103	103.5	102.97	102.62	104.38
105.95	105.59	105.93	106.01	104.07	105.32	104.63	105.94	105.21	103.44	103.94	104.8	104.2	104.71	104.07	104.6	103.75	107.15	104.66	101.85	105.16	104.71	104.08	106.63	104.26	102.18	104.03	107.76	103.18	107.09	104.92	105.07	103.86	103.63	104.52	105.78	102.97	102.37	104.11	106.1	102.75	103.51	103.91	102.99	102.05	103.3	104.63	105.69	105.89	104.53
101.98	101.18	100.92	100.66	102.61	100.05	103.69	102	102.31	101.45	101.44	101.08	101.48	104.2	97.803	102.42	102.54	101.65	102.49	101.13	103.62	103.82	102.06	101.55	101.34	99.195	100.67	101.85	101.78	101.73	101.7	102.85	99.646	100.24	99.018	101.11	102.22	98.929	99.301	102.49	101.68	100.49	103.52	99.072	101.55	100.46	100.81	99.656	99.825	101.92
101.95	100.07	102.02	99.752	101.84	98.424	99.651	101.41	100.91	100.71	100.96	100.91	100.79	101.32	102.28	99.88	100.06	101.21	101.54	97.886	98.828	101.68	99.973	100.79	98.825	101.1	101.58	100.38	100.49	101.28	100.45	100.39	102.26	101.95	102.25	100.7	98.72	103.02	100.78	98.622	100.93	101.89	98.621	100.99	100.66	98.683	101.39	102.04	99.119	100.01
110.57	109.18	109.94	110.27	109.87	110.08	110.09	110.33	111.84	107.98	111.98	109.64	108.4	109	112.14	109.45	109.63	109.95	110.12	111.22	110.78	110.41	110.54	109.9	107.72	109.31	110.48	107.46	109.75	110.8	108.98	109.86	109.31	107.82	107.7	110.59	111.58	110.94	109.45	108.02	108.65	109.11	110.53	108.83	108.42	110.44	108.88	111.13	112.07	111.26
110.62	108.6	109	110.63	109.4	111.67	107.68	110.32	109.87	109.71	112.16	109.55	111.25	107.68	108.75	109.51	110.08	109.41	108.76	111.49	110.06	111.73	108.75	110.99	109.55	109.17	108.95	108.43	108.24	107.74	110.65	110.31	109.34	108.01	110.58	110.38	110.97	107.99	110.6	109.93	109.82	109.84	108.79	112.66	108.73	108.53	110.31	109.46	109.67	111.36
112.65	109.87	112.68	112.91	110.47	113.33	111.85	113.63	112.86	113.37	114.6	110.06	111.19	113.26	114.42	112.44	112.65	113.17	114.55	113.59	111.75	112.05	113.27	111.57	112.08	111.03	111.65	113.26	113.15	112.83	110.89	112.93	110.67	113.62	111.63	110.14	111.57	112.66	115.69	110.65	112.26	111.7	112.42	111.76	111.68	109.4	113.03	111.57	112.52	111.31
98.598	102.41	99.85	101.55	101.48	103.55	99.675	102.36	102.02	100.97	99.079	101.11	99.1	100.76	101.82	101.13	100.48	101.56	100.97	97.924	99.961	101.4	100.56	99.689	101.67	100.13	100.2	100.35	100.25	102.01	103.74	99.254	101.92	100.77	99.424	100.27	102.23	101.37	99.621	103.42	100.92	101.18	101.73	101.54	101.56	103.06	97.992	101.74	101.18	100.31
106.25	104.34	105.68	104.6	105.54	106.04	107.26	104.77	107.08	105.63	103.74	106.56	106.73	106.63	105.86	106.18	105.77	107.75	106.43	103.73	105.94	104.91	106.19	106.08	105.07	108.94	103.69	104.32	105.43	106.92	103.79	105.86	106.57	105.36	105.55	105.07	105.43	105.74	103.78	106.52	105.66	105.2	106.45	106.55	103.76	106.03	106.93	105.93	106.15	106.34
110.25	112.17	110.1	114.78	111.89	112.33	112.13	109.55	112.41	111.87	112.1	112.2	112.56	112.75	110.65	110.57	114.45	109.15	112.48	110.8	112.04	112.49	111.6	110.89	110.86	110.55	111.38	112.85	110.89	110.94	112.07	110.28	113.13	113.23	111.57	113.95	110.84	113.08	112.53	112.41	110.66	113.06	113.84	112.27	112.25	113.62	111.57	112.03	113.12	111.41
106.3	105.44	107.48	105.54	106.37	107.08	104.76	106.17	104.49	105.83	106.63	107.35	106.02	103.72	105.15	105.23	104.42	104.6	105.68	103.34	104.51	106.89	104	104.84	107.43	103.7	105.83	105.48	105.51	107.01	106.03	104.85	106.86	106.08	107.67	104.66	102.54	101.65	106.94	105.23	104.51	106.02	105.99	104.71	106.41	104.54	106.97	104.74	104.65	103.32
111.38	112.4	112.38	113.05	112.99	110.72	112.57	111.83	112.92	111.35	112.92	114.35	112.02	113.23	114.79	111.1	112.79	111.31	114.17	110.62	113.51	112.64	112.45	113.85	112.47	109.67	113.89	113.55	113.05	111.5	113.04	114.04	112.65	112.22	112.11	113.59	112.51	112.14	113.45	112.53	112.96	113.43	112.78	112.88	113.4	113.96	114.05	113.25	113.91	116.04
102.12	100.88	101.45	102.25	99.773	100.56	102.15	102.02	103.56	100.89	100.72	97.11	104.7	100.82	100.67	101.57	100.52	102.09	100.98	102.82	100.48	100.92	97.634	100.66	100.47	99.418	101.02	100.87	102.06	101.99	100.67	100.27	99.564	100.21	101.17	100.22	101.19	101.22	99.942	102.24	96.949	102	99.956	98.807	99.532	102.39	101.89	100.03	99.907	102.86
105.75	106.93	105.66	107.55	105.89	107.06	104.41	107.87	110.56	107.69	106.56	107.15	106.72	106.89	109.07	105.72	110.21	108.37	108.56	105.25	106.27	109.49	107.95	105.53	105.23	107.08	108.57	107.31	106.3	105.29	105.84	104.78	108.46	108.92	107.81	107.6	108.33	105.94	106.1	108.97	110.37	107.21	106.02	108.12	107.24	106.31	107.09	107.01	108.63	108.15
96.791	100.99	101.58	99.183	100.59	100.91	100.25	100.5	98.699	97.824	99.589	102.46	100.09	101.33	99.987	102.18	99.476	98.892	102.5	99.893	102.11	98.84	98.324	99.785	99.859	99.096	102.66	98.122	98.343	100.58	98.946	99.934	101.01	102.11	100.33	100.24	99.955	99.824	100.42	98.586	99.126	99.467	101.44	100.4	100.74	100.25	101.32	98.949	100.69	97.716
111.29	112.54	109.53	111.97	113.5	112.4	112.66	112.29	110.48	111.35	111.16	112.03	112.09	113.83	111.94	112.68	112.57	113.22	113.11	111.56	111.87	114.04	110.86	111.36	111.53	110.76	111.16	112.24	113.15	113.92	112.61	112.45	108.45	112.2	111.35	112.05	113.06	112.86	111.78	113.3	112.99	110.64	112.25	113.77	112.62	112	111.4	111.08	112.06	114.82
108.29	111.65	110.31	109.93	112	113.03	112.43	112.15	111.68	109.75	111.23	112.08	109.63	111.51	110.11	111.36	112.74	113.32	113.42	110.72	115.55	110.49	110.68	112.38	111.69	112.91	110.52	110.34	110.74	110.74	110.86	111.98	109.84	111.39	111.16	111.77	112.11	110.72	109.7	111.43	112.93	113.04	111.83	112.51	111.66	110.93	110.29	111.08	111.8	109.98
107.21	105.55	103.99	105.2	106.7	107.4	104.2	105.16	104.6	107.16	104.35	104.52	105.26	105.39	104.3	104.22	106.14	105.55	107.23	106.86	106.61	104.84	106.09	104.44	105.5	104.55	105.05	102.31	106.69	105.79	102.96	104.79	103.89	105.28	105.15	102.69	107.17	104.43	106.78	106.36	105.49	107.07	105.24	103.16	104.18	105.24	105.68	105.71	104.21	106.91
105.6	107.64	105.98	106.32	106.91	106.08	107.9	106.86	105.28	106.18	105.41	104.58	102.68	107.76	106.8	105.92	108.83	105.64	105.97	106.8	104.22	105.59	106.37	105.86	106.99	105.11	103.82	108.82	108.2	106.54	102.52	103.6	104.23	104.35	104.94	107.24	105.65	104.44	102.32	104.87	104.4	104.79	104.96	108.1	105.87	106.37	106.11	106.4	106.8	105.39
106.17	108.36	104.66	105.82	104.08	108.07	105.52	104.58	105.23	106.08	106.54	105.7	103.94	107.2	106.46	108.1	103.58	105.68	104.83	105.39	106.84	104.54	104.74	104.89	105.16	106.27	105.45	107.09	106.53	107.65	107.15	107.18	104.8	106.48	106.29	103.45	106.09	106.04	108.53	107.53	105.27	106.53	105.09	106.97	106.67	105.57	107.27	106.15	103.83	105.66
106.1	105.27	103.26	104.7	107.22	106.47	107.94	106.98	105.53	104.06	105.33	104.16	105.79	106.69	105.9	104.8	106.05	105.36	106.25	105.49	105.48	107.18	105.82	105.21	104.92	104.4	106.27	107.99	105.47	106.73	107.86	106.26	106.32	104.23	107.31	105.12	107.01	102.81	106.36	104.1	106.09	106.73	106.57	107.68	106.62	104.15	105.48	107.67	107.44	106.54
104	105.35	105.83	107.04	106.85	104.25	106.95	105.59	106.36	106.05	107.82	107.12	105.57	105.94	107.54	108.02	105.82	106.58	105.86	105.87	106.86	105.09	106.68	106.98	107.89	104.24	108.4	106.87	104.37	109.27	106.85	106.71	107.47	106.82	105.95	107.42	105.08	108.5	106.61	108.69	104.53	106.62	102.68	105.8	103.85	104.8	106.14	104.57	106.27	106.56
105.75	105.32	103.5	104.43	105.57	105.33	107.89	104.9	104.22	106.98	103.9	105.94	104.72	103.39	106.22	104.99	105.71	107.01	106.17	104.12	107	105.19	105.38	104.29	103.76	106.33	106.95	103.35	104.16	105.69	105.54	104.23	106.6	108.51	104.44	106.57	107.16	105.99	108.39	106.41	104.93	104.58	106.59	104.94	105.09	104.71	105.19	104.68	103.45	106.65
105.13	103.7	104.27	103.65	105.05	103.17	105.67	104.75	104.94	105.56	106.7	103.78	106.87	105.98	103.75	106.28	106.14	106.38	102.95	105.11	105	105.89	102.95	106.05	104.66	106.28	104.42	103.87	104.61	107.08	104.27	107.47	101.01	103.75	104.27	106.77	104.85	107.39	104.74	103.31	104.6	105.26	108.77	102.53	105.19	104.71	103.89	105.94	105.06	105.41
106.91	107.36	104.9	105.47	106.67	103.72	106.76	109.02	106.73	104.61	103.28	104.96	106.58	108.9	105.63	107.28	107.17	106.81	106.49	104.91	106.44	106.48	106.97	105.36	107.84	106.3	108.41	105.78	107.54	105.7	110.22	107.07	107.66	107.73	102.86	108.09	105.89	105.57	107.22	108.12	105.32	105.59	107	107.28	106.48	107.11	106.93	105.18	105.96	107.44
118.37	116.9	119.85	119.21	118.49	116.51	119.75	116.3	117.52	118.38	117.62	119.17	117.44	117.94	116.73	118.35	119.42	117.43	119.72	115.88	119.27	117.17	115.83	117.65	116.94	118.31	118.41	118.32	117.29	117.05	116.86	115.77	116.52	119.1	119.14	115.68	118.2	120.16	117.3	115.89	116.29	118.05	117.99	118.09	115.44	118.2	116.14	116.87	116.76	117.03
105.88	106.18	106.12	103.93	106.89	106.07	104.64	106.44	104.76	105.38	106.41	105.75	107.37	105.27	105.15	106.58	106.39	104.07	105.44	105.18	105.31	107.82	104.57	105.04	105.29	104.37	105.75	104.3	108.57	105.53	107.73	105.61	106.42	106.57	107.34	105.88	105.71	108.54	103.88	105.24	106.16	105.61	104.19	105.56	107.72	108.56	105.1	107.15	104.4	104.8
100.31	103.27	101.19	100.48	101.92	101.92	100.92	101.32	101.41	102.74	99.533	101.38	101.65	100.59	101.3	101.29	100.85	99.647	101.81	98.97	98.218	100.95	100.3	102.3	101.63	98.451	100.95	101.93	102.77	101.45	100.03	99.045	103.27	101.49	100.86	99.703	103.12	100.31	100.76	103.17	102.28	99.875	99.55	101.15	102.2	100.38	101.41	99.136	100.87	100.9
106.57	106.36	106.4	105.17	105.76	106.97	105.93	106.35	107.29	106.74	105.87	106.79	108.19	103.75	106.56	107.64	107.76	105.02	106.55	106.02	108.53	104.97	106.08	106.99	105.54	107.3	105.67	105.69	105.38	106.25	105.25	104.86	107.41	106.39	106.28	109.14	104.35	106.22	105.17	105.68	105.66	105.19	107.18	105.58	105.54	105.98	105.3	108.34	105.09	106.85
105.77	105.88	103.27	106.45	105.19	106.6	100.68	105.16	106.04	105.6	105.78	106.29	104.93	107.23	105.74	105.46	105.32	106.96	106.58	104.78	105.83	104.73	106.26	104.18	104.86	106.65	105.43	107.47	106.49	105.52	106.41	105.83	105.49	104.65	105.17	103.05	106.16	106.9	105.21	105.16	106.36	105.98	104.88	107	103.78	104.23	106.84	105.62	105.58	105.37
103.35	96.585	97.816	101.17	100.76	101.35	99.977	98.601	99.167	99.865	100.29	100.48	99.699	99.964	99.412	102.17	101.06	98.323	99.754	98.726	99.076	99.823	99.723	98.769	97.571	100.44	98.246	98.323	99.771	99.771	98.958	99.524	99.643	100.66	99.169	99.467	101.33	100.86	99.3	99.362	99.794	101.72	99.487	98.663	102.3	97.391	99.772	99.735	98.67	99.209
100.16	100.6	101.13	99.561	101.35	102.02	103.41	100.48	100.16	99.681	101.78	100.39	102.18	100.25	99.99	100.6	101.73	100.9	99.906	100.69	101.06	101.51	102.68	102.27	99.565	102.95	99.59	101.95	102.28	102	100.47	103.01	100.93	100.98	101.52	101.19	102.25	101.59	100.26	103.62	99.141	101.12	99.847	100.33	101.3	99.058	100.49	100.45	99.831	102.46
106.01	107.18	104.89	104.98	104.7	104.37	109.82	104.81	106.73	107.31	106.36	106.66	106.97	103.59	106.38	104.31	106.4	103.24	106.58	105.23	106.44	106.93	104.28	104.42	105.98	109.59	104.58	104.98	107.73	103.84	108.56	103.28	105.21	106.72	106.39	105.29	109.06	106.5	105.12	106.09	103.5	108.58	106.33	105.13	104.72	103.85	105.28	106.64	103.94	107.85
111.59	113.57	108.59	108.9	110.61	111.26	113.58	112.32	110.58	112.89	109.88	113.02	111.94	110.5	111.64	111.24	110.16	111.8	111.02	111.41	109.34	111.09	109.85	113.14	109.79	110.99	111.67	112.95	111.71	111.73	111.37	110.22	110.09	111.45	113.66	111.78	111.23	110.22	111.31	111.1	113.11	110.8	110.92	111.15	113.04	111.07	112.15	111.94	111.87	111.94
105.55	104.35	103.3	102.32	103.69	104.15	104.71	104.23	103.34	106.03	105.32	104.29	101.83	105.24	106.84	104.73	104.66	102.91	104.27	104.08	104.36	107.56	103.05	101.87	105.48	103.7	104.94	102.93	103.83	106.32	103.58	104.1	106.12	103.21	105.59	105.4	103.81	106.86	106.6	104.65	107.43	104.16	103.36	105.05	104.89	104.85	104.27	106.06	106.15	106.82
109.82	109.51	111.17	112.22	111.26	111.39	113.44	111.42	111.07	111.62	113.09	112.27	109.03	110.9	109.54	112.42	111.26	112	112.82	111.13	109.34	112.9	110.28	109.65	112.71	108.58	111.32	111.36	110.83	110.79	110.58	114.02	109.31	112.31	113.08	108.27	109.63	111.17	110.04	109.91	111.3	110.45	111.25	110.65	111.41	112.79	113.33	110.92	113	111.66
114.76	116.04	117.29	116.5	115.8	115.78	115.31	113.64	115.06	118.08	119.48	118.7	118.67	116.22	117.76	116.98	116.01	115.31	116.21	116.33	116.26	117.19	115.9	115.81	116.55	115.6	116.3	114.37	117.08	116.12	117.53	115.06	118.57	116.4	118.92	116.46	117.08	114.97	115.37	116.23	115.51	118.03	117.06	116.69	116.58	115.88	116.1	114.76	116.67	115.7
116.42	116.9	115.96	117.85	117.62	117.86	116.96	116.26	116.6	119.53	117.4	118.86	117.87	118.37	118.84	119.81	117.34	115.18	115.99	115.25	116.71	116.38	120.08	119.2	116.16	117.46	116.77	115.91	117.28	115.57	114.96	117.13	116.79	118.3	117.29	117.56	116.42	117.13	118.19	118.2	118.17	117.96	116.96	116.47	115.11	119.31	119.22	117.38	118.8	117.28
106.91	108.72	106.77	106	105.25	106.8	105.97	106.85	103.89	106.85	107.63	106.98	106.64	105.37	103.47	108.89	106.89	106.45	104.87	105.17	106.78	105.66	106.14	107.16	105.84	103.92	106.22	107.11	105.18	104.37	103.43	105.8	107.47	106.71	107.06	106.05	105.57	106.52	106.58	107.88	108.12	104.15	107.48	107.35	107.24	110.17	106.48	106.54	105.22	105.36
99.944	98.682	99.877	99.674	100.38	98.706	99.483	101.05	100.11	100.78	102.19	100.16	101.84	100.46	99.778	99.847	100.59	101.26	98.152	99.349	100.56	98.609	99.565	101.11	99.538	101.82	99.186	98.381	99.486	99.348	97.811	100.33	100.39	100.72	100.31	100.21	101.44	98.806	101.07	97.744	98.362	97.741	99.637	98.738	97.955	98.679	100.06	99.481	100.81	99.632
118.71	117.48	115.86	118.4	116.41	118.22	117.11	118.37	115.61	118.07	117.18	117.98	116.39	115.03	117.59	117.86	117.16	120.06	117.46	115.47	118.11	117.97	117.06	117.96	117.37	116.55	117.01	116.31	115.98	119.15	118.3	118.03	116.59	118.1	118.53	115.82	115.07	118.71	117.49	116.87	119.82	118.9	115.41	118.01	118.7	115.44	115.77	118.51	118.43	116.08
104.54	106.21	106.02	105.06	104.64	104.7	105.19	106.4	103.39	106.58	106.39	107.4	104.93	104.87	106.41	105.83	105.29	104.54	105.79	107.79	104.05	106.05	105.28	106.51	106.6	104.77	106.84	104.58	106.9	108.38	105.1	104.3	105.19	104.95	104.59	106.02	105.8	104.92	106.69	106.57	106.21	103.22	105.6	107.2	105.07	105.74	104.72	106.49	106.96	103.72
109.08	112.79	112.83	112.05	112.15	112.55	111.19	111.85	111.7	109.52	111.41	110.77	110.54	110.68	110.35	109.64	112.14	111.26	112.72	112.12	109.57	110.68	112.79	109.81	110.47	110.77	110.25	112.42	110.69	111.32	111.42	112.82	111.26	113.11	113.09	112.19	110.64	109.9	112.32	110.05	110.06	110.47	109.74	110.06	113.4	110.82	109.3	110.31	112.12	113.79
112.82	112.18	110.07	112.21	110.82	111.38	110.13	111.19	113.06	111.37	111.48	113.52	109.5	111.82	112.21	108.38	113.24	113.29	112	111.82	111.32	113.21	113.54	114.26	111.14	111.66	112.87	112.37	114.05	112.64	113.87	111.17	114.59	111.22	113.86	112.49	112.49	113.67	113.7	110.69	112.51	111.47	112.35	115.18	111.56	112.14	110.02	113.02	111.99	113.55
105.94	103.49	105.15	105.73	104.63	103.81	105.81	104.81	106.64	104.77	104.79	104	105.34	104.29	107.04	106.19	104.63	107.63	106.9	103.97	107.1	106.86	104.44	105.34	105.23	105.16	106.03	105.61	107.57	105.38	106.8	106.54	105.08	106.59	106.13	105.65	105.22	105.19	103.77	103.41	105.73	101.44	104.85	104.11	104.69	104.15	106.16	105.32	104.9	106.86
105.42	104.66	105.19	104.2	105.96	104.8	107.18	107.23	104.4	105.14	103.48	105.68	104.76	105.84	107.43	105.01	107.51	105.66	104.78	108.94	105.22	107.85	107.36	107.15	105.54	107.43	106.28	109.65	107.41	107.03	106.74	107.04	107.87	106.54	105.75	106.48	105.89	105.74	105.87	104.58	106.3	107.14	104.76	106.35	106.35	104.82	105.31	106.51	107.38	105.84
106.27	104.55	106.66	107.67	107.23	106.64	105.14	106.17	106.57	105.55	109.25	107.56	106.34	106.27	104.23	106.18	105.85	105.49	106.32	104.36	107.55	106.52	103.34	107.05	107.9	106.14	108.3	105.33	106.67	106.68	107.26	107.63	106.38	106.66	106.67	104.91	105.66	104.55	106.89	106.3	106.97	104.53	109.32	108.4	105.6	105.9	105.24	104.06	107.51	105.03
109.62	110.71	113.62	110.85	109.86	110.36	112.96	111.67	111.23	111.59	110.01	110.35	114	111.82	113.74	113.12	109.31	112.12	113.39	109.24	113.23	109.73	110.77	110.98	109.9	110.22	111.92	111.15	110.75	110.94	111.67	112.92	112.04	112.93	110.94	110.05	109.85	109.01	109.14	109.42	110.84	107.9	111.05	112.08	111.12	112.17	109.46	112.01	110.82	109.34
104.2	107.77	106.49	106.43	107.02	106.59	105.51	103.99	107.14	108.36	105.72	104.57	105.43	106.93	107.79	107.76	106.17	107.25	105.64	106.65	105.91	105.71	103.71	105.93	103.51	105.88	108.33	106.02	107	108.35	107.7	106.61	106.51	104.79	106.04	109.4	107.04	108.81	105.56	106.9	106.7	106.79	104.62	106.23	106.36	108.43	106.73	107.96	105.19	106.1
100.76	104.06	100.79	98.081	100.61	101.84	100.42	102.21	100.65	99.956	101.2	102.84	100.57	99.699	99.719	100.76	98.393	100.26	100.97	99.847	101.16	101.23	102.79	100.36	100.7	100.22	100.91	102.95	102.08	102.47	99.892	99.301	100.72	101.18	100.01	100.29	99.61	99.808	100.75	98.898	100.53	100.53	97.695	101.71	101.71	102.11	99.695	99.45	101.01	101.15
104.67	102.31	106.52	104.34	104.63	105.76	105.47	102.09	102.32	102.85	105.15	104.18	102.65	104.05	103.05	104.12	103.74	105.02	104.03	105.55	102.45	103.48	103.46	104.42	105.08	104.14	104.07	104.85	103.44	104.59	102.27	104.38	107.12	104	102.9	103.87	107.17	101.94	104.27	104.48	105.8	104.44	105.12	104.73	103.32	103.78	103.42	103.68	103.38	105.01
111.49	109.79	111.15	112.75	113.01	111.79	110.42	110.84	110.04	111.21	111.64	109	111.73	112.51	110.93	108.97	112.88	109.73	111.14	112.54	108.77	111.69	112.5	112.19	110.22	110.88	112.52	110.63	110.16	113.29	113.34	112.67	110.65	114.37	110.77	110.98	112.11	110.31	112.77	113.87	108.95	111.15	111.85	111.87	108.66	110.76	111.55	112.19	110.37	111.34
111.61	111.75	109.69	110.35	111.51	112.37	110.35	111.68	112.98	114.01	111.32	112.37	112.64	113.38	111.61	109.75	111.58	113.21	110.9	113.96	110.9	110.22	110.84	111.18	110.53	110.29	113.31	107.41	112.46	111.15	109.76	111.22	109.71	110.19	110.56	111.34	111.12	112.72	111.76	112.17	113.02	110.72	108.53	111.26	111.52	112.59	113	112.13	109.16	112.67
100.35	103	100.97	97.518	101.37	100.05	99.358	98.175	100.94	100.85	99.635	98.523	99.477	101.18	101.16	101.05	101.22	100.29	99.566	101.81	100.32	97.557	100.11	100.97	98.419	102.19	103.41	101.64	101.4	99.806	101.37	101.09	100.97	102.17	99.315	101.5	103.14	102.89	99.524	101.37	98.58	102.48	99.487	99.268	100.15	99.676	100.08	99.193	101.16	100.51
105.85	102.84	105.23	105.1	102.43	103.8	104.3	104.5	103.18	105.59	105.11	103.02	104.18	106.19	103.94	104.4	103.27	105	104.73	104.32	105.42	103.43	102.13	104.99	103.32	103.04	102.61	104.99	106.02	102.7	103.41	102.17	104.06	103.38	103.84	104.79	103.19	104.44	107	104.75	102.59	105.05	104.94	104.78	102.59	102.34	104.83	106.35	102.96	105.19
106.45	107.08	105.8	104.86	106.42	105.03	107.44	106.64	103.52	105.22	102.42	105.79	104.91	106.31	104.93	104.14	106.45	103.63	104.87	106.45	103.38	104.3	106.39	107.64	104.35	103.61	104.36	105.79	105.75	107.78	106.76	103.62	105.38	105.77	104.7	105.56	105.81	105.07	103.07	105.68	105.82	104.51	108.17	105.28	106.23	108.34	105.84	102.86	104.24	102.1
101.44	98.957	100.62	99.968	101.69	98.755	101.7	102.45	101.42	100.21	98.79	102.08	97.87	100.46	99.278	101.95	101.09	101.98	100.06	99.388	99.432	100.72	101.57	100.68	100.7	99.09	101.07	97.984	100.72	99.865	101.17	99.689	100.97	102.21	101.12	97.338	99.783	100.3	101.31	101.66	101.85	100.83	99.945	100.24	100.27	100.71	101.65	102.18	100.71	101.99
101.56	99.012	101.44	97.352	99.424	100.68	98.598	99.636	99.594	101.22	97.616	99.584	99.874	98.918	100.86	99.93	103.67	99.209	101.21	99.983	99.176	98.442	100.96	99.159	101.26	100.08	101.49	98.821	100.38	98.241	99.503	98.438	98.79	100.59	100.88	97.944	100.48	100.91	99.997	98.051	101.02	98.416	98.504	97.267	99.643	98.869	100.36	101.87	101.11	99.851
105.41	104.2	106.95	106.33	108.24	106.89	107.23	107.64	105.5	107.65	106.73	104.38	105.57	105.85	107.01	107.16	105.66	106.6	105.03	108.05	105.5	106.48	105.95	107.94	104.33	107.2	107.14	107.37	104.74	107.35	106.11	106.98	107.76	104.6	105.21	104.86	105.89	108.77	105.78	103.8	107.83	106	105.78	106.19	105.91	105.39	105.03	108.57	104.53	105.88
114.82	118	116.07	117.84	115.62	117.92	116.29	118.93	120.28	118.78	117.19	117.61	116.77	117.79	114.75	119.44	117.31	116.44	117.09	115.86	116.83	114.62	118.2	114.31	116.89	115.8	115.92	118.23	117.58	117.67	116.46	117.48	116.73	115.34	116.8	118.78	120.01	118.21	115.61	117.88	117.22	117.99	118.52	114.35	116.6	118.98	119.14	118.67	119	117.35
106.77	106.14	104.6	105.16	103.81	108.77	107.56	107.72	106.48	106.33	105.34	106.13	106.44	104.32	105.83	104.66	104.78	105.57	104.64	106.53	105.45	104.56	104.69	105.06	107.04	103.83	107.77	104.1	105.82	106.41	103.53	107.01	105	103.44	103.85	104.35	107.05	105.31	105.37	106.41	109	105.06	106.59	105.54	102.6	104.2	104.33	104.64	104.7	104.61
105.64	108.63	104.52	105.98	104.71	104.94	106.82	106.15	106.78	105.22	106.27	107.57	105.33	103.72	103.46	107.53	102.73	104.77	104.77	105.49	106.94	105.64	104.48	106.38	105.76	105.1	107.17	102.85	104.43	105.62	105.5	103.85	106.5	106.59	108.44	106.04	105.6	105.31	107.66	103.51	106.44	104.36	105.89	105.96	106.08	102.97	102.85	104.85	108.5	105.01
105.22	102.36	105.43	103.67	101.5	103.24	105.24	101.68	104.66	103.44	102.07	105.12	106.2	104.88	106.67	106.35	103.78	104.5	101.23	105.2	105.63	104.31	104.78	104.86	105.98	103.94	102.46	106.24	102.99	105.92	103.33	106.53	105.77	105.11	103.29	104.16	105.24	103.6	104.69	101.72	102.71	102.4	105.44	103.21	103.18	105.06	103.32	105.85	103.99	104.68
105.02	103.07	102.99	103.42	104.54	102.67	102.98	107.05	102.84	105.55	103.74	101.63	105.12	103.51	104.51	103.37	104.63	101.89	103.58	105.24	104.81	104.03	102.6	103.17	104.23	102.32	104.9	103.64	104.4	101.15	104.43	103.85	104.39	103.7	104.93	105.36	105.63	104	103.03	104.45	103.18	105.68	104.46	104.17	103.43	105.91	103.92	101.56	105.65	103.07
103.72	106.31	101.96	103.4	103.32	105.58	103.88	103.58	103.98	104.02	103.7	104.98	100.42	105.76	104.12	105.72	105.41	103.28	106.78	101.45	104.91	103.71	103.66	105.03	105.46	102.68	103.47	104.46	103.49	104.91	105.92	102.55	103.75	105.84	102.92	102.94	103.83	105.76	105.58	104.95	105.78	102.43	103.59	106.23	104.14	102.14	103.2	104.51	105.01	103
112.66	112.4	112.21	112.13	111.86	111.18	110.71	112.83	109.4	111.11	110.77	114.95	111.31	109.62	110.92	109.22	110.38	109.89	110.88	111.16	110.78	109.29	115.39	113.67	113.59	112.16	112.7	111.25	112.69	113.46	111.19	112.03	109.29	111.65	113.59	111.99	108.21	111.22	113.06	112.37	110.53	112.55	112.59	113.13	110.17	110.88	113.12	113.36	110.66	111.35
103.35	104.13	104.75	102.62	105.6	103.99	105.13	104.99	104.92	104.56	104.39	103.98	103.33	104.1	103.23	104.48	105.58	102.86	103.6	104.09	102.43	104.48	107.15	105	104.13	105.01	102.95	104.55	104.45	103.63	105.05	106.49	106.05	103.82	105.31	103.61	103.73	105.35	104.18	103.88	100.86	104.06	105.32	104.05	103.61	105.2	105.51	103.82	103.15	105.31
110.6	110.86	110.75	110.36	111.88	109.83	108.88	111.85	110.55	109.06	111.38	110.58	111.66	111.72	111.65	112.5	111.93	114.26	111.61	112.34	110.1	112.66	112.47	111.65	111.87	110.81	112.88	113.03	111.38	112.61	111.48	111.56	112.78	110.92	108.37	112.93	111.44	110.67	113.11	110.51	109.11	112.34	110.53	110.31	111	112.98	111.67	113.7	109.53	111.36
101.9	99.593	102.2	103.18	100.56	99.257	98.982	101.84	100.68	101.35	98.255	98.72	101	101.03	99.825	101.72	100.55	100.35	100.1	97.725	100.31	99.382	104.37	101.23	98.956	101.81	101.88	99.808	101.2	102.17	100.53	99.927	100.6	100.43	97.797	101.51	100.33	99.999	99.378	99.119	101.17	98.594	102.74	100.57	98.736	100.06	100.19	100.01	98.461	99.812
105.51	107.24	106.53	106.71	105.97	106.16	106.15	106.4	105.75	106.51	103.9	106.67	106.53	103.92	107.47	105.08	109.42	105.05	107.92	105.56	105.07	105.08	105.85	106.29	107.09	106.13	105.82	107.18	105.15	107.54	108.01	106.51	108.14	107.72	105.36	104.96	107.02	105.49	104.56	106.16	105.29	108.17	106.02	107.51	105.61	107.47	106.57	105.7	106.63	107.56
99.384	100.5	99.688	100.5	102.94	99.405	99.901	98.547	100.32	102.32	100.88	100.76	101.42	98.952	100.34	98.351	98.175	99.592	99.569	100.57	100.92	100.55	102.44	101.33	100.6	98.631	99.44	100.29	99.642	100.3	99.82	96.866	100.37	103.59	100.31	99.69	101.21	99.566	99.09	100.49	98.762	102.86	101.18	100.39	102.51	100.13	100.5	98.673	101.59	99.871
110.95	111.37	110.16	110.76	111.27	111.65	111.75	112.61	108.75	112.91	110.39	113.43	111.85	113.3	107.31	111.72	112.01	111.94	111.58	111.36	112.72	110.68	110.92	112.24	112.54	110.6	111.3	109.82	110.98	109.94	109.36	110.18	109.31	113.78	111.33	109.42	110.9	113.04	111.09	110.15	112.12	111.49	110.23	110.74	109.33	111.78	110.14	112.22	111.15	110.17
103.34	106.86	108.43	101.62	107.32	106.04	109.37	107.8	107.21	106.15	104.43	105.86	105.44	106.54	106.25	106.36	104.71	107.83	107.31	105.3	104.33	107.17	105.75	107.45	106.76	106.97	105.91	107.48	105.99	107.18	107.27	107.24	106.93	106.33	106.83	107.24	105.68	104.89	105.72	106.49	104.72	105.93	109.21	105.72	106.55	104.72	106.48	109.06	108.09	108.57
105.22	103.53	104.61	104.75	105.08	103.97	103.91	103.51	103.32	104.77	105.9	101.56	104.28	105.5	103.97	105.34	105.93	104.99	106.22	104.54	103.1	104.73	103.75	102.14	100.49	103.89	102.14	103.57	102.74	104.23	106.05	104.46	104.14	104.85	104.12	104.48	103.58	105.34	103.61	106.07	103.78	102.53	104.75	103.08	102.8	103.38	102.79	106.22	103.64	104.53
100.44	102.42	100.12	99.481	101.03	101.28	99.532	100.92	99.803	99.704	101.29	100.58	99.073	100.15	100.28	101.3	97.803	99.332	100.4	101.9	100.65	99.414	99.757	100.87	99.333	98.357	99.215	99.337	100.29	103.17	102.03	98.498	101.35	101.36	97.828	100.42	100.42	99.526	98.933	101.64	97.237	99.879	101.65	99.624	99.152	98.681	100.46	98.936	99.517	99.921
105.59	104.19	104.16	104.46	106.54	104	104.53	104.42	106.62	106.2	105.38	105.43	106.12	107.33	106.51	105.58	104.86	106.46	105.23	104.91	106.35	105.07	105.64	104.91	104.67	106.37	106.63	103.62	106.19	102.57	104.58	104.03	104.7	103.41	105.59	103.82	104.03	105.47	105.72	107.08	105.41	106.88	103.88	106.44	102.77	104.9	107.53	107.04	105.38	107.42
105.18	106.65	106.29	105.59	107.77	109.71	110.31	106.27	105.98	107.86	105.81	105.85	107.38	106.15	106.62	106.61	106.12	106.9	107.04	107.24	107.75	106.22	105.72	107.55	109.53	104.62	107.15	107.75	107.55	106.48	107.83	108.21	106.43	107.4	106.61	104.92	106.94	105.83	108.26	105.45	109.02	106.69	105.84	108.57	108.03	105.96	107.82	105.85	105.72	107.42
103.42	105.16	102.72	105.71	104.23	106.58	106.98	102.13	105.73	104.35	107.28	104.77	103.08	107.58	104.3	105.85	107.87	106.44	107.89	102.83	103.43	107.23	107.71	105.68	104.97	106.75	105.11	104.49	106.78	106.69	107.31	105.39	105.92	106.03	105.19	105.12	105.53	106.23	104.82	106.51	106.07	103.46	102.93	106.65	107.67	104.95	105.2	104.46	105.13	107.33
104.69	105.52	107.22	106.64	104.46	106.07	106.95	105.25	105.95	107.42	106.61	107.12	105.54	105.22	104.71	106.14	106.88	105.58	107.9	105.1	105.71	106.84	106.7	107.48	104.32	105.37	105.94	106.01	108.3	106.1	104.81	105.71	108.92	107.96	106.19	107.39	107.92	109.47	106.3	107.93	106.4	106.43	104.2	107.58	106.56	108.07	106.7	106.34	106.76	106.86
112.32	113.2	110.93	111.46	112.95	111.87	111.66	110.67	109.79	110.86	111.63	110.39	111.92	112.91	112.89	112.97	110.3	110.58	112.76	110.89	110.65	112.13	111.31	110.58	111.37	112.34	111.19	110.54	112.56	109.77	112.22	111.86	112.12	112.43	111	114.59	110.09	112.05	111.91	110.57	112.25	113.08	108.44	110.05	113.63	110.05	109.7	112.42	112.22	113.09
107.68	108.2	106.66	104.83	106.88	106.61	108.12	106.84	106.15	105.73	107.75	107.14	105.49	105.71	106.3	106.25	107.55	102.36	107.07	106.01	105.74	106.55	105.75	106.4	105.71	105.62	106.02	105.74	104.89	107.56	106.71	107.53	104.2	104.42	106.51	105.48	106.87	104.73	106.68	106.96	107.6	105.98	107.36	108.14	107.12	108.05	106.67	105.93	103.99	108.12
110	112	110.96	112.39	111.26	110.49	111.47	109.78	111.61	111.28	114.01	112.45	111.7	112.15	110.86	111.1	113.43	110.99	111.71	110.69	111.23	112.29	110.49	110.75	110.78	112.75	111.64	113.74	113.37	111.13	111.66	110.79	110.4	113.76	109.48	112.69	110.82	111.51	112	111.51	110.26	110.73	109.54	110.09	110.81	110.34	113.7	114.96	111.04	111.02
107.46	104.47	104.03	104.45	105.61	103.55	104.45	107.29	105.16	106.25	105.86	104.66	103.7	105.78	106.78	107.6	105.61	104.14	103.82	106.73	106.55	105.3	103.1	106.88	104.53	106.29	106.34	106.16	103.77	104.62	106.81	106	106.79	103.63	104.7	103.95	105.59	103.81	103.73	103.86	103.82	104.27	106.13	107.23	106.46	103.77	105.61	104.49	103.9	106.32
113.08	112.07	112.16	113.1	115.15	114.77	111.37	114.38	113.06	112.03	111.93	110.95	113.72	110.5	113.02	113.06	113.8	112.78	113.64	113.5	112.13	110.6	111.87	110.8	109.48	112.44	113.18	114.12	111.96	113.5	113.69	111.52	111.71	112.54	112.36	114.53	112.15	113.08	111.98	115.89	113.33	113.24	113.5	115.82	110.25	113.05	112.83	112.21	115.61	112.16
107.13	103.51	105.28	103.2	102.93	103.9	104.5	101.8	105.45	104.14	105.59	104.84	102.9	104.43	101.37	104.16	106.58	105.46	103.66	103.96	103.67	103.6	104.34	103.51	104.05	103.84	104.38	102.44	105.65	101.17	103.95	104.75	101.83	106.6	103.14	102.2	104.05	103.47	104.93	104.84	101.12	103.6	104.1	103.07	106.57	102.65	104.05	104.91	102.5	103.36
111.49	113.78	112.24	109.52	111.26	110.06	109.93	111.8	111.82	111.08	112.6	112.14	111.37	109.83	108.04	114.36	112.18	109.56	113.49	111.73	114.74	113.63	112.67	111.95	112.67	114.3	112.11	113.19	112.31	111.25	110.24	111.73	112.67	111.82	112.07	113.24	113.35	113.7	110.87	110.85	112.26	111.22	114.99	111.35	113.52	112.36	112.14	112.29	111.58	113.6
103.15	106.09	104.77	101.96	104.26	104.36	103.99	102.01	105.05	106.52	105.55	104.05	103.55	103.04	105.08	104.56	105.42	104.53	105.74	102.47	107.87	104.86	104.46	101.97	103.07	104.04	105.16	104.98	104.6	105.5	106.5	104.84	104.78	105.89	107.26	103.74	103.45	104.49	102.32	105.05	103.84	105.71	103.24	100.75	103.82	104.15	103.92	103.22	103.24	100.12
103.99	103.81	105.27	105.03	106.08	104.71	103.4	104.16	102.99	102.87	106.46	104.86	102.77	105.26	102.76	103.39	105.02	102.36	103.97	102.13	103.34	105.37	104.91	105	104.25	103.23	104.53	104.65	105.72	104.93	104.43	105.59	104.73	105.05	105.93	104.27	105.63	104.03	103.13	105.81	101.65	106.15	104.28	103	105.02	104.86	103.5	101.45	103.73	102.41
103.77	104.84	105.61	104.31	105.78	106.85	105.47	105.21	103.91	106.7	106.78	107.32	104.01	107.29	105.86	106.09	106.56	106.65	104.04	105.63	104.35	103.94	104.53	106.72	106.26	105.37	105.66	105.87	108.31	104.43	104.24	107.47	108.16	105.68	104.81	104.92	103.68	106.5	105.22	108.45	106.21	105.23	106.69	107.33	107.56	105.21	107.98	106.34	104.7	105.94
113.28	113.03	112.19	111.11	110.92	110.02	111.29	111.39	113.63	109.79	112.79	111.41	111.79	113.92	111.97	111.63	109.43	113.1	113.18	110.71	110.28	113.02	112.31	112.61	110.97	109.84	111.94	109.68	112.65	111.83	109.88	111.73	109.95	111.35	113.59	111.65	112.32	113.82	112.65	112.3	113.11	112.16	111.8	110.64	110.76	114.46	112.26	113.23	111.21	110.44
99.39	101.5	101.69	100.47	102.99	101.6	101.31	100.32	99.875	103.15	99.8	102.06	102.12	101.17	100.98	101.66	99.033	99.653	100.41	100.96	99.088	100.19	99.53	99.707	99.267	101.34	101.1	99.429	101.49	101.73	100.38	101.25	100.47	100.68	100.61	102.79	99.854	103.04	100.56	101.23	100.97	99.582	100.55	103.45	102.05	99.066	98.033	101.11	100.6	100.86
101.97	100.39	100.76	100.21	102.36	100.52	100.3	100.37	99.666	101.36	100.19	100.08	101.53	100.62	99.178	100.69	101.72	101.33	98.736	100.07	100.64	99.795	99.366	98.384	98.417	102.08	99.016	98.635	101.48	100.11	102.26	99.327	100.77	101.21	98.732	99.408	100.64	102.43	99.752	98.846	100.06	102.76	101.18	98.637	103.98	99.738	99.352	99.38	98.711	102.12
106.44	105.29	104.17	104.87	103.95	105.67	103.76	103.47	103.81	106.38	104.35	105.46	103.62	104.81	106.21	106.99	104.88	105.11	105	105.78	103.88	105.26	102.35	106.36	105.44	103.89	103.29	104.33	106	102.13	104.41	104.19	104.45	102.42	105.02	103.7	105.73	104.82	103.37	104.94	104.27	104.5	103.53	105.34	105.92	105.34	104.73	105.48	103.8	104.96
105.36	105.89	105.89	105.7	103.85	108.04	108.18	106.12	103.97	106.92	107.01	108.64	106.01	105.04	104.9	104.91	105.06	105.27	104.3	106.08	106.76	106.77	108.04	105.48	107.07	105.46	106.67	106.61	106.19	108.57	105.7	105.2	105.99	106.33	105.68	106.15	107.34	107.07	104.74	107.92	106.12	105.29	106.88	108.06	106.19	106.89	105.92	108.25	106.15	104.02
113.81	109.76	111.87	108.66	110.72	111.99	110.94	113.55	110.33	111.48	110.52	110.14	111.3	111.65	111.4	110.8	113.9	111.58	111.03	112.85	113.87	110.29	113.07	111.74	111.47	112.24	110.39	113.16	110.18	109.59	111.76	109.54	111.09	113.24	111.06	112.7	110.83	111.38	109.84	112.29	110.69	110.52	113.37	112.31	110.94	112.45	109.49	112.83	112.35	111.24
103.58	103.55	103.8	105.38	103.72	105.94	103.93	104.22	102.94	104.73	102.35	102.64	103.3	104.05	103.78	104.58	105.17	104.49	103.94	106.62	105.52	105.12	102.51	105.18	105.65	105.61	104.43	101.59	104.73	105.93	103.72	104.16	103.49	105.83	104.9	104.56	105.38	105.83	101.44	103.68	103.26	104.01	103.81	100.26	104.5	105.75	105.39	103.44	104.21	101.45
104.92	105.67	106.69	106.15	106.28	104.45	106.71	106.92	107.3	105.83	106.29	107.41	107.49	108.86	105.36	104.1	103.86	106.9	105.27	103.79	104.56	105.82	105.99	105.7	104.81	105.86	104.79	105.19	105.66	105.63	105.38	109.76	105.68	104.62	105.29	106.53	106.35	106.99	107.92	107.17	106.67	105.82	106.18	105.18	104.49	106.86	104.91	104.79	108.84	106.99
104.2	105.52	106.14	106.34	104.92	104.34	107.88	104.64	108.07	105.6	104.6	104.26	105.2	106.72	105.66	104.6	104.34	105.63	105.29	104.85	104.96	104.1	106.06	102.09	105.08	104.47	105.6	106.98	103.6	105.66	105.87	104.55	103.02	104.28	102.95	106.76	107.77	104.81	107	106.11	104.35	104.91	103.56	108.36	103.56	103.63	105.29	104.2	106.33	106.49
105.33	105.18	105.29	107.62	104.99	106.67	106.07	106.13	105.19	104.78	105.75	103.9	104.64	106.63	103.3	107.32	106.63	106.3	107.44	106.68	107.47	105.35	106.31	106.91	105.93	105.11	106.71	106.1	106.02	106.08	105.94	105.45	106.93	104.05	104.7	106.69	107.91	105.31	104.44	106.74	105.67	106.83	104.53	105.92	104.7	106.97	105.87	106.35	104.09	106.52
110.87	109.11	107.78	109.69	109.34	109.64	107.96	108.96	109.38	108.26	110.75	108.83	110.45	110.93	112.43	108.31	111.08	110.39	108.54	108.57	109.91	112.4	109.72	108.79	111.39	112.38	110.42	110.13	111.07	109.2	110.47	111.3	111.09	113.39	110.39	112.19	111.5	108.74	109.03	110.21	108.26	107.41	108.86	107.11	110.26	108.94	110.96	107.93	111.64	110.98
105.47	106.02	106.32	104.21	107.82	105.65	107.67	105.05	105.02	105.91	106.18	106.64	108.22	108.92	105.34	104.41	105.4	104.11	105.38	103.86	105.77	104.69	103.64	105.08	101.86	104.89	105.47	105.41	107.14	104.32	106.96	106.49	104.5	106.54	104.2	106.52	105.47	106.64	104.44	105.5	105.66	108.09	105.73	102.42	105.61	105.67	105.67	106.9	106.19	103.35
100.98	100.53	100.28	100.2	101.59	101.36	103.04	100.13	101.87	100.22	101.53	100.49	97.541	100.68	99.261	101.19	98.537	98.45	100.96	100.45	101.41	97.837	98.628	100.85	101.23	103.1	102.3	100.86	101.87	98.97	100.23	100.93	99.297	101.22	101.97	101.11	102.75	102.07	99.585	102.95	100.75	100.79	98.521	101.07	103.48	101.47	102.25	99.723	98.293	101.99
105.06	106.32	107.03	105.18	107.29	106.42	108.5	107.98	108.74	105.94	107.46	108.38	109.35	106.97	108.63	106.66	107.21	108.29	107.37	107.32	107.66	106.63	106.96	106.18	104.66	106.49	109.65	104.84	108.04	108.1	107.64	107.52	107.09	106.37	105.79	104.75	106.19	109.54	107.06	107.38	106.26	107.93	106.64	107.25	107.01	108.84	106.77	107.06	107.7	107.14
107.05	103.1	107.66	105.83	105.81	106.85	106.08	107.14	106.81	104.92	108.19	105.15	106.49	106.12	106.46	104.76	107.1	102.45	107.84	105.14	106.5	105.55	108.31	103.62	108.46	106.56	105.93	107.08	105.32	107.59	105.49	106.22	104.31	106.2	105.61	105.63	105.66	106.2	103.88	103.59	106.84	107.48	104.9	104.93	104.2	105.71	105.66	104.67	105.11	105.13
105.24	106.37	105.79	106.31	106.87	105.88	103.76	105.79	106.5	106.61	110.22	106.03	106.73	107.85	104.04	104.09	106.07	105.82	105.68	105.56	107.37	106.47	105.56	107.82	107.2	106.43	106.3	105.29	106.37	105.41	108.38	106.05	106.06	106.59	105.01	107.6	106.45	108.19	106.57	108.4	105.52	106.53	106.15	107.83	103.83	105.46	106.2	105.35	106.53	105.8
106.12	107.35	105.2	106.2	103.98	105.63	107.2	105.89	105.68	106.64	107.98	107.09	107.37	106.74	107.01	106.6	105.34	107.71	104.78	108.97	107.68	104.64	107.96	104.5	105.3	108.53	106.54	108.39	106.76	107.66	106.48	105.92	107.65	105.05	105.18	106.69	105.41	104.49	105.9	108.04	107.21	105.53	106.26	104.62	106.39	104.85	105.69	104.64	105.75	107.54
107.68	105.08	106.16	107.59	106.07	108.22	106.35	104.88	105.66	105.81	106.69	106.71	104.74	104.91	106.58	106.15	105.86	104.66	106.13	104.96	108.29	106.26	103.73	106.84	108.24	105.75	105.32	106.61	107.66	106.62	108.7	105.08	106.04	104.18	104.86	104.38	106.94	107.74	105.71	106.86	105.07	108.17	106.12	109.92	103.77	106.02	107.05	103.25	107.86	105.14
111.84	108.72	110.29	111.76	108.04	109.96	111.46	110.4	108.41	110.33	111.93	109.81	109.54	110.34	111.16	112.07	112.31	109.58	110.42	110.27	109.44	111.29	109.68	108.31	110.34	112.15	111.01	111.66	112.22	109.58	110.7	110.07	109.49	110.07	109.36	109.73	109.6	110.55	110.55	110.89	113.41	108.49	109.97	110.69	110.05	113.46	110.79	111.2	109.06	108.9
103.49	104.61	107.92	105.32	104.48	106.12	105.68	104.03	106.66	105.89	106.57	106.49	104.17	106.96	103.65	103.86	105.68	103.52	106.41	104.56	105.38	103.47	105.65	104.88	103.82	105.62	106.01	105.37	104.26	105.77	106.47	103.47	104.6	105.33	105.92	106.99	107.25	105.5	106.87	106.39	103.3	107.95	104.44	107.42	106.02	106.16	102.11	103.38	105.06	104.4
105.16	102.71	104.57	104.05	105.31	105.68	105.07	105.67	104.06	105.99	106.64	104.29	104.29	104.65	105.61	106.2	103.97	106.53	104.7	103.98	104.3	105.02	105.68	104.4	105.35	103.29	106.31	104.05	104.07	103.87	104.52	106.43	105.52	103.82	103.78	104.81	104.53	104.67	105.03	101.53	103.51	105.26	103.45	103.72	105.24	104.69	103.52	102.77	103.01	106.82
110.05	111.53	109.14	109.3	109.74	108.86	109.28	109.91	110.09	109.52	111.33	107.99	107.8	109.35	108.22	109.18	108.26	109.95	110.72	105.82	110.07	111.38	111.48	109.47	110.81	110.31	108.65	109.16	110.46	109.02	107.64	108.86	108.57	112.02	110.28	111.02	109.42	109.23	108.42	106.88	108.94	109.62	109.48	109.92	108.63	111.73	108.23	110.42	110.14	108.18
105.45	102.43	106.31	106.28	104.27	103.99	105.97	104.07	105.97	103.18	105.69	103.5	102.35	104.96	105.21	105.28	105.33	102.36	104.64	101.71	105.94	104.83	103.66	105.88	106.27	103.93	105.21	103.6	104.32	104.75	103.36	104.19	104.01	105.66	105.58	104.62	103.95	103.62	104.09	101.72	102.57	103.67	103.39	105.82	104.94	101.83	104.03	104.91	104.22	105.24
105.03	107.03	107.4	108.81	106.98	107.22	107.22	106.13	106.17	108.1	107.28	106.66	105.61	106.74	107.28	108.53	107.07	106.96	107.15	107.78	105.31	108.12	107.25	106.18	107.17	108.53	106.15	106.56	105.65	107.05	106.41	108.13	106.58	108.1	105.63	104.41	105.95	105.38	104.04	104.39	106.31	105.51	107.98	107.11	104.98	107.38	106.31	105.58	106.09	107.12
107.64	105.74	107.48	105.54	107.45	102.13	106.63	105.69	106.82	106.79	104.47	106.78	106.72	104.42	107.02	106.96	106.39	107.42	105.39	105.91	103.37	105.62	105.68	109.44	107.47	105.07	106.3	103.82	105.31	106.57	106.69	104.95	105.36	104.96	105.03	107.46	105.24	107.66	103.34	105.18	106.69	105.04	106.71	107.76	106.06	104.09	106.08	106.41	105.82	107.26
111.22	111.18	112.28	110.96	109.92	110.53	112.97	112.4	112.48	110.58	112.18	111.8	110.95	109.56	111.38	110.71	109.94	110.42	110.22	110.58	111.25	111.31	110.95	108.89	112.72	112.3	110.09	110.09	113.29	112.67	112.9	109.54	112.41	113.16	109.76	109.62	112.07	110.66	110.86	112.29	111.22	111.8	112.28	110.92	108.21	111.67	110.73	113.16	112.97	110.88
102.61	105.7	106.13	105.21	104.89	106.15	105.81	104.32	105.57	105.95	105.69	105.77	107.73	104.58	107.46	105.6	106.98	105.98	105.09	105.05	104.73	104.4	105.19	106.65	104.67	103.07	106.95	105.86	106.42	104.88	105.94	107.48	104.01	104.7	104.68	105.24	107.49	106.63	103.99	105.43	105.63	105.8	106.98	107.9	102.5	104.17	108.21	103.7	103.62	104.55
101.9	103.99	104.62	105.62	103.24	105.28	104.82	105.91	105.62	105.28	106.02	104.97	105.29	106.78	102.85	103.35	105.24	106.76	105.48	106.47	105.36	105.66	106.03	103.62	107.21	106.56	104.52	104.93	102.97	104.79	104.99	106.3	105.86	106.78	105.1	104.37	105.87	103.99	106.44	104.32	103.79	104.64	105.34	107.27	103.19	104.8	106.93	107.22	104.92	106.12
108.06	108.31	108.75	111.52	109.59	109.6	109.71	109.99	111.19	109.58	108.64	110.05	109.56	109.83	110.85	109.94	108.47	109.56	110.36	112.17	107.31	108.9	109.42	108.12	110.95	111.79	109.02	110.25	107.38	108.38	107.28	109.09	110.8	111.33	108.49	110.13	109.44	109.99	109.58	108.15	110.74	109.95	109.21	111.29	109.9	108.68	107.82	110	110.03	110.5
110.64	110.9	109.28	109.22	111.18	111.21	110.54	112.03	110.99	111.98	111.89	110.6	112.57	112.85	112.67	110.92	111.99	110.82	111.57	113.72	110.03	109.21	109.58	109.84	110.83	111.98	110.57	113.24	111.01	112.68	111.19	112.65	114.47	110.87	110.97	110.92	110.17	113.38	109.76	111.76	110.12	112.97	111.71	110.89	111.69	108.96	111.18	110.54	109.84	111.27
106.5	105.16	106.37	106.87	107.73	105.97	103.84	104.36	104.5	104.47	104.78	106.57	107.27	105.89	108.59	106.1	104.87	106.78	106.85	109.04	104.89	104.11	108.03	105.12	107.09	106.05	105.8	105.41	104.21	107.53	107.12	105.59	105.94	104.66	106.83	106.38	103.2	108.72	104.97	105.59	105.54	106.52	105.08	105.69	107.3	105.65	105.8	104.83	104.48	105.29
106.26	104.25	103.86	104.7	105.62	105.89	105.69	105.04	104.15	106.17	105.66	105.18	106.87	108.42	105.54	109.21	104.25	105.44	103.63	105.24	106.58	105.28	106.69	105.84	105.45	104.15	104.39	106.19	106.31	107.85	104.32	104.05	105.48	104.06	103.2	105.33	105.12	105	107.36	108.29	108.7	104.48	107.37	105.1	105	106.81	105.59	106.61	102.46	106.68
101.52	100.88	101.37	101.19	100.46	100.21	101.35	99.294	101.95	100.68	99.685	98.994	97.914	98.89	100.47	101.43	98.648	99.087	102.49	100.3	101.39	101.3	101.72	103.32	97.98	102.47	100.82	97.758	100.16	103.3	100.91	97.159	101.61	102.2	99.519	100.61	100.12	98.68	99.934	102.82	98.756	100.76	101.08	101.4	100.31	98.97	101.15	99.891	100.31	99.324
110.71	110.14	112.93	111.95	110.55	110.08	108.94	111.76	112.55	111.12	111.35	110.41	113.07	112.28	112.37	113.52	111.6	115.45	114.34	111.48	112.24	112.49	114.47	110.73	112.55	113.11	112.92	108.54	110.72	112.37	113.36	113.46	113.73	111.54	111.85	111.76	113.44	112.23	112.29	112.06	110.65	111.88	112.19	111.48	111.47	114.28	113.35	109.02	111.07	113.2
106.29	104.9	106.14	106.48	105.4	104.08	105.27	107.26	106.65	104.6	104.71	104.11	105.33	106.98	106.55	106.78	106.41	105.54	102.56	105.48	105.98	106.06	108.49	104.53	107.44	105.62	108.44	104.05	104.62	107.11	103.9	103.34	105.02	106.62	105.5	105.57	104.75	102.93	106.74	103.75	104.09	106	104.15	107.38	107.02	105.78	105.95	103.45	104.33	106.65
106.25	103.57	105.1	108.8	107.29	106.09	107.64	105.16	106.81	105.96	103.6	105.39	107.67	105.54	105.41	103.96	106.16	106.05	106.76	105.32	103.7	107.03	106.94	104.42	106.41	104.82	106.44	104.76	105.98	107.5	103.71	105.92	104.84	108.33	105.77	104.77	105.93	106.64	105.9	103.61	105.66	104.69	105.65	105.69	106.4	102.35	105.06	104.98	106.53	106.24
107.9	104.32	105.26	105.47	107.88	106.87	105.91	106.13	106.31	105.59	105.48	107.48	106.91	107.02	104.86	107.13	105.58	105.98	107.86	106.83	105.55	107.21	105.47	104.06	106.16	105.46	105.73	106.95	109.01	105.22	104	106.68	104.2	106.97	105.05	103.49	106.71	107.9	105.02	105.74	107.53	105.65	105.5	105.97	107.9	105.85	106.88	102.53	107.98	105.58
107.93	105.86	104.9	107.16	107.57	104.63	108.74	107.55	106.83	107.48	105.36	106.43	105.52	105.7	105.7	106.34	104.46	105.7	106.09	106.33	105.84	106.07	103.98	104.57	106.61	105.46	108.27	104.53	106.05	104.75	105.22	107.11	104.29	106.49	105.17	108.89	106.83	106.07	106.93	105.35	106.07	108.23	106.39	106.86	105.54	105	105.52	105.77	108.06	105.36
107.01	106.65	104.9	107.37	106.95	106.48	107.4	107.35	105.03	107.47	107.29	105.33	105.82	106.62	105.48	104.09	107.77	106.48	107.75	106.41	103.63	106.23	107.17	107.37	107.21	104.57	107.87	105.03	104.94	105.68	107.39	106.02	106.8	107.6	105.9	105.81	108.02	106.86	108.84	102.95	106.14	108.57	105.19	106.89	107.48	106.25	108.15	105.7	107.19	108.57
105.32	107.81	104.45	104.56	104.28	106.41	105.82	109.12	105.84	105.54	106.81	103.07	106.66	106.06	104.57	106.82	103.87	104.79	108.11	107.07	106.6	104.84	106.06	103.54	106.53	102.46	106.37	103.39	105.32	103.6	105.2	105.8	103.18	105.19	105.87	106.23	103.51	104.76	104.27	104.86	106.58	104.81	106.08	105.15	104.38	104.11	106.9	103.78	106.53	106.3
109.92	111.44	109.75	110.99	109.74	110.68	110.27	110.06	109.93	111.42	109.7	109.42	109.24	110.67	111.69	110.16	108.94	108.71	111.9	110.09	112.19	107.76	110.72	113.21	110.05	112.92	112.88	111.27	110.37	109.95	110.03	110.36	111.03	109.35	112.8	110.69	110.85	110.45	108.79	111.83	109.41	111.42	111.15	110.24	110.05	112.05	111.46	113.34	112.69	110.13
112.59	113.16	111.42	113.15	111.29	111.43	112.1	111.62	112.69	109.97	110.6	113.53	111.12	111.07	113.19	110.97	111.67	113.41	111.81	111.59	112.61	111.01	112.07	113.5	110.18	110.87	113.49	112.07	111.23	112.58	114.9	110.98	111.93	112.28	112.09	111.77	112.21	109.8	111.54	112.46	114.27	110.98	111.88	112.67	111.91	112.62	111.72	110.71	111.53	110.38
107.7	105.74	108.13	106.61	107.84	108.48	107.56	108.14	106.03	107.83	108	107.12	107.35	107	107.25	109.44	108.11	107.62	106.22	107	106.9	107.42	107.88	108.18	107.3	107.07	107.45	108.24	106.38	106.33	106.41	105.99	109.19	105.46	105.32	104.91	107.99	107	105.27	107.05	107.56	107.49	105.9	106.9	107.23	105.46	106.9	107.38	107.53	105.46
98.68	99.334	99.11	99.573	99.715	101.98	99.178	99.122	99.912	101.06	102.01	100.55	99.852	100.76	101.55	100.42	100.06	100.36	101.82	100.01	100.38	100.26	102.76	100.9	99.553	97.9	99.817	99.992	103.57	100.58	100.05	101.51	99.808	102.14	99.094	101.08	100.35	99.492	101.72	100.4	101.02	102.52	101.4	100.95	102.36	99.465	101.23	101.2	98.668	98.267
113.08	113.57	111.96	112.66	113.16	112.17	112.45	112.29	111.4	112.72	111.25	109.62	111.67	111.3	113.93	113.26	114.29	110.38	112.74	114.33	108.38	109.9	109.63	112.2	112.9	110.62	111.29	113.37	111.67	112.51	110.92	111.44	113.08	113.18	114.36	113.07	111.76	112.72	111.3	111.43	111.8	112.79	111.17	111.58	110.53	109.66	111.61	112.3	111.78	112.31
111.17	110.37	111.05	111.05	111.39	112.71	114.08	112.54	114.96	112.18	112.42	108.9	110.59	109.56	110.47	111.75	111.56	112.35	112.85	112.38	111.99	110.89	110.08	113.16	112.5	110.71	111.14	112.77	111.06	111.11	111.83	109.9	110.99	109.85	110.16	111.21	112.06	109.82	112.88	110.7	110.04	111.56	109.2	111.96	110.43	111.62	112.4	110.16	112.98	114.09
111.11	111.92	112.64	111.63	111.16	112.72	111.89	112.66	112.19	109.75	110.92	110.56	110	111.9	112.17	111.3	113.4	110.01	110.43	114	111.22	112.83	110.85	109.58	110.78	111.5	111.48	110.94	110.7	112.13	111.06	112.59	111.85	112.24	109.5	108.33	113.35	110.77	109.84	112.27	111.27	112.06	111.78	113.95	113.53	110.36	112.83	110.27	109.9	110.95
106.46	105.45	102.79	107.74	105.71	106.37	105.69	104.55	104.45	103.93	105.62	106.91	105.23	105.61	104.25	105.05	104.57	106.05	107.05	105.9	105.3	107.97	107.56	105.97	106.4	105.16	104.29	103.54	105.99	103.52	106.74	105.62	105.31	106.47	105.39	107.16	106.47	106.09	102.72	107.41	104.61	104.35	107.53	104.29	104.32	105.76	109.05	106.01	103.69	105.08
107.25	107.31	107.02	108.2	106.46	108.29	106.99	107.15	105.88	106.6	104.27	107.76	106.76	103.62	106.43	103.32	105.38	105.05	108.09	107.26	109.3	106.41	106.17	106.34	105.77	108.25	106.84	107.77	105.57	105.94	108.5	104.02	105.77	106.07	105.41	108.62	106.67	106.91	105.62	104.97	105.38	104.35	104.29	106.17	106	108.14	107.53	103.99	108.26	105.44
103.47	104.61	104.75	106.24	105	104.93	104.14	105.56	103.24	103.72	104.45	105.03	103.42	105.06	104.73	103.05	104.67	104.79	106.23	105.4	105.16	104.51	104.37	105.04	104.5	105.21	103.31	102.55	104.89	105.4	104.7	103.56	105.65	104.65	105.92	103.61	105.63	104.68	103.86	104.65	103.76	103.53	104.9	103.45	103.52	105.15	105.1	105.23	104.63	106.04
99.337	100.3	99.347	99.302	98.488	100.11	99.095	97.738	99.218	101.96	100.29	98.964	98.115	98.558	101.93	99.622	100.28	99.93	98.767	98.205	101.02	99.62	99.301	100.77	99.431	99.864	100.41	99.777	98.024	99.555	99.738	100.58	102	98.921	99.752	98.301	100.93	100.08	101.33	97.984	98.913	99.586	98.476	98.754	97.624	96.429	99.721	101.4	100.58	99.049
111.14	108.99	114.79	113.99	114.7	112.84	112.74	112.14	111.54	112.56	111.84	110.56	111.45	108.73	110.79	110.72	110.13	111.78	112.2	112.32	112.54	113.46	111.2	113.75	112.24	113.4	112.62	111.36	112.89	112.34	111.54	113.38	110.5	111.92	113.09	110.75	114.6	110.37	111.62	110.42	111.88	110.34	111.82	111.67	110.65	109.34	109.26	112.48	113.43	110.51
106.53	104.13	104.12	103.44	104.57	104.31	104.25	104.01	104.03	102.89	104.24	104.88	104.02	105.34	103.88	103.83	105.09	104.52	104.73	104.81	102.6	106.7	101.2	105.33	103.58	102.74	106.17	105.04	104.75	104.61	103.62	103.4	104.59	105.02	103.42	105.01	104.22	101.66	103.25	105.58	106.18	103.51	103.59	103.38	106.19	102.5	105.43	102.37	104.26	106.29
104.91	105.86	106.15	105.33	103.82	105.26	105.23	106.67	106.1	105.44	106.29	103.59	106.44	103.19	105.56	105.6	107.31	103.83	105.08	103.19	106.87	105.23	105.2	109.48	105.13	106.21	104.92	103.41	107.6	105.81	106.44	104.54	105.99	105.59	106.24	108.73	105.81	103.76	103.96	104.59	105.58	103.36	105.49	106.39	104.61	107.9	105.84	104.24	104.98	103.99
104.06	104.6	104.45	107.98	106.06	104.38	103.72	104.03	105.32	105.62	105.82	107.23	102.68	104.7	104.52	104.37	103.37	105.45	105.59	105.09	105.5	105.44	104.71	104.85	103.35	105.27	103.23	104.35	102.34	105.95	104.85	106.21	104.32	104.44	104.51	104.94	105.47	102.29	107.79	106.54	104.6	103.15	103.54	106.53	105.07	105.18	103.87	105.02	105.16	106.42
104.91	107.29	107.52	105.05	105.93	103.9	109.66	105.91	107.22	104.14	104.69	109.33	104.54	106.51	106.09	106.23	109.77	105.21	106.78	105.04	105.63	106.71	104.95	106.56	103.64	105.29	104.03	107.33	108.73	106.36	105.41	105.48	106.22	109.95	104.51	105.25	106.8	105.75	105.96	106.18	106.03	103.87	107.12	103.82	107.93	104.6	106.02	104.97	107.75	105.71
105.84	102.96	104.51	107.83	105.29	104.79	107.62	104.87	109.25	105.64	108.34	106.01	105.05	106.11	106.54	108.32	107.66	105.57	108.18	107.48	105.87	108.66	106.2	106.91	106.98	107.1	105.26	106.12	107.45	107.28	104.8	107.39	108.39	109.13	106.78	107.44	105.79	107.32	107.47	108.05	105.13	106.4	106.79	107.61	108.86	107.15	107.49	105.67	108.22	103.39
112.72	114.06	111.87	111.89	116.03	112.5	111.78	112.61	113.01	114.14	113.3	112.14	111.94	112.36	112.49	112.62	111.88	112.24	113.66	115.78	110.24	113.01	113.77	114.03	112.86	112.17	113.66	112.68	112.14	114.44	111.47	111.2	111.89	114.39	113.29	113.61	112.64	112.98	113.06	114.11	111.73	112.58	113.91	111.52	111.4	112.71	110.51	111.65	111.24	112.9
107.24	104.8	107	103.49	105.51	104.33	106.79	107.52	104.48	105.5	106.34	105.44	108.76	106.46	104.73	106.39	107.54	106.46	105.03	105.09	105.2	104.14	104.54	106.77	106.88	105.59	104.82	106.45	106.57	102.17	106.19	106	105.12	105.77	105.02	104.21	104.87	106.45	108.79	103.65	104.73	104.89	105.37	107.84	103.38	106.95	107.63	106.37	104.27	105.08
105.36	104.63	107	106.06	106.41	103.72	106.37	106.03	103.18	104.52	106.3	107.06	104.25	105.7	107.34	103.83	104.21	106.31	104.3	106.33	105.98	105.7	106.82	105.01	105.69	105.66	106.29	107.53	108.05	105.41	102.98	106.16	105.23	104.96	105.65	108.79	108.81	104.22	105.69	104.74	105.04	106.78	105.84	107.31	102.21	105.28	105.49	108.27	105.47	108.16
111.44	111.75	114.3	114.05	111.12	112.74	112.32	113.22	111.51	111.26	113.86	112.11	114.43	113.24	114.98	112.6	111.86	111.56	114.46	112.81	112.92	112	113.26	113.21	112.51	112.85	111.42	112.03	113.87	113.01	111.49	112.13	113.6	111.61	114.25	112.51	111.93	113.03	110.77	110.66	111.3	113.25	110.63	114.02	112.29	113.24	114.36	112.85	112.94	113.3
100.48	100.82	101.39	102.69	103.04	101.01	100.14	98.381	98.601	101.01	101.44	100.86	100.73	98.755	101.6	100.89	100.92	100.95	101.56	101.92	101.12	100.9	102.11	99.656	100.07	100.66	99.67	103.09	100.71	100.78	100.33	100.61	102.17	99.207	100.21	100.57	98.732	102.41	97.253	96.613	100.74	100.39	98.747	100.99	102.73	100.95	101.16	99.318	101.37	99.98
107.05	106.26	104.27	105.21	106.22	105.8	103.97	106.8	105.45	106.14	105.94	106.56	106.46	105.15	105.99	105.02	105.87	106.44	107.05	104.55	104.9	106.85	105.5	105.1	105.58	107.17	104.57	103.35	105.82	105.45	106.13	106.88	105.25	104.19	104.51	105.8	104.95	103.08	104.33	106.97	104.83	105.66	106.03	104.77	105.71	107.84	105.73	106.07	106.36	105.59
115.41	117.04	117.46	117.43	115.86	116.93	118.63	116.36	115.02	115.54	115.16	117.76	114.92	115.65	114.86	117.65	116.08	116.84	117.84	115.68	115.67	116.58	117.03	117.04	114.87	115.04	115.5	116.99	116.26	117.55	115.84	114.07	116	115.58	115.63	115.49	114.49	117.38	116.49	116.89	115.83	115.68	116.09	116.78	114.26	118.13	115.68	117.82	117.85	114.5
105.27	106.26	108.85	105.54	106.56	107.68	105.78	105.99	105.11	105.53	106.59	107.06	105.48	107.19	105.98	105.71	106.49	106.22	108.17	106.14	104.48	106.34	103.46	107.08	107.44	107.63	103.65	105.03	105.19	106.99	106.18	105.23	104.98	105.8	106.42	106.22	105.53	106.32	108.31	104.63	106.38	105.86	107.02	105.46	103.09	107.17	104.86	105.15	107.94	105.12
107.32	108.58	105.38	107.27	105.99	105.23	107.56	107.8	108.97	105.62	104.17	107.38	106.68	108.64	107.7	106.38	106.13	108.74	107.63	107.08	108.9	107	106.63	105.62	106.81	104.36	108.85	108.43	105.32	107.5	108.06	107.66	109.99	107.23	107.01	106.58	104.25	106.6	106.89	105.71	106.76	107.91	109.64	105.46	109.6	106.31	108.14	108.91	106.29	106.53
97.848	100.47	101.74	99.807	99.868	100.04	100.48	100.47	98.947	99.457	103.5	100.49	100.74	101.25	99.705	101.67	101.63	100.91	102.44	100.91	100.63	99.594	100.15	97.892	99.552	101.36	100.55	98.742	101.51	101.01	100.41	100.73	101.27	100.54	100.08	100.3	101.19	100.27	99.592	100.58	98.438	101.64	98.426	101.3	99.846	100.01	99.228	101.2	99.828	99.561
110.21	111.9	111.75	111.76	109.31	110.51	113.82	112.3	109.86	110.32	112.6	112.81	111.24	112.03	113.14	111.78	110.74	115.29	111.27	111.5	114.4	109.67	112.8	112.41	111.1	109.99	113.68	112.15	112.69	112.54	111.76	111.33	111.41	111	112.42	111	112.26	113.93	113.26	110.5	112.38	115.73	110.76	111.52	111.69	110.85	112.53	109.75	113.55	112.03
107.24	107.23	104.98	108.04	102.68	105.61	105.33	106.33	105.44	104.77	104.8	106.77	106.3	107.31	105.16	105.25	105.67	105.51	106.82	104.99	107.04	106.56	104.52	107.2	105.41	104.97	106.8	104.68	105.92	105.66	105.8	106	104.97	106.07	106.93	105.78	104.39	107.34	107.59	105.62	107.1	106.52	108	106.12	107.45	107.32	107.12	106.22	109.04	109.58
108.03	109.3	105.24	105.76	103.83	104.42	105.22	105.28	107.79	107.31	107.68	106.16	106.74	104.51	105.1	106.83	105.48	104.7	106.15	106.02	105.15	105.95	106.23	106.08	104.86	104.52	103.36	107.16	104.03	105.81	106.01	107.15	105.93	106.4	103.91	104.76	106.76	105.82	105	105.58	105.17	105.49	106.91	104.01	107.45	104.95	105.42	106.62	106.67	104.43
100.66	100.17	101.35	101.13	99.641	101.77	100.94	101.96	98.96	100.97	101.34	102.14	99.315	98.841	100.44	97.18	101.07	100.2	101.49	96.678	100.2	98.773	98.139	98.021	99.612	99.876	100.01	100.82	100.32	98.217	97.906	99.118	100.24	99.547	99.246	99.268	100.03	99.491	98.804	99.058	102.1	100.27	100.44	97.602	100.5	99.574	100.63	100.22	98.244	100.16
108.18	111.62	110.88	112.33	113.13	113.35	111.2	111.81	112.94	110.52	110.43	112.88	111.51	114.03	111.26	108.92	110.05	113.91	109.58	111.7	111.15	112.88	111.86	112.24	112.15	112.08	109.96	113.72	111.79	111.14	109.44	112.76	111.33	112.08	110.01	112.71	112.93	110.87	112.78	112.71	111.71	110.68	110.53	109.44	112.73	111.96	111.71	112.31	110.01	110.24
107.38	105.87	107.37	105.95	107.71	109.64	107.01	105.5	106.67	106.82	106.32	107.63	108.93	107.44	108.45	107.75	106.34	107.62	107.89	105.22	106.33	107.62	105	107.22	106.77	105.71	106.93	108.14	105.94	105.7	106.79	104.59	107.4	105.77	106.22	108.36	107.17	106.25	103.2	108.5	108.74	105.46	108.36	107.56	107.61	105.8	107.64	106.41	106.7	105.83
104.94	107.15	106.18	105.28	104.14	104.97	105.32	106.07	103.59	106.18	106.25	106.19	106.01	107.27	104.43	105.49	105.27	107.94	103.78	103.37	105.75	103.34	105.99	104.37	105.27	107.74	105.43	106.54	108.09	103.67	104.27	103.74	105.05	106.96	104.14	106.06	107.38	105.16	105.14	103.07	105.57	106.35	106.56	105.12	107.4	107.08	105.93	106.08	107.13	106.95
101.27	100.12	102.99	100.37	100.62	104.24	100.75	99.341	101.74	101.27	100.81	99.554	100.8	99.213	100.63	101.4	100.96	101.47	100.27	101.72	100.07	102.58	97.985	101.34	102.46	101.54	101.99	101.7	97.92	101.2	100.71	100.5	100.01	101.62	98.909	103.11	98.481	99.824	101.67	102.5	102.39	100.7	100.72	102	99.927	100.27	102.78	100.71	100.02	101.18
111.6	110.12	110.34	109.72	111.01	111.06	110.38	111.42	110.61	110.24	111.32	110.25	110.75	113.01	111.49	109.91	110.21	112.65	113.09	110.66	113.2	111.6	108.98	113.24	110.22	111.91	112.82	113.26	108.62	111.17	110.19	111.5	110.65	110.07	110.63	111.93	112.71	110.76	112.61	108.69	110.85	110.64	109.12	112.9	110.59	111.52	109.29	108.18	112.15	110.97
104.84	104.84	104.28	103.75	104.95	106.33	103.53	105.4	105.56	104.52	106.52	106.31	104.43	104.93	104.45	108.02	106.27	107.85	107.78	104.94	105.86	104.95	107.44	105.57	103.81	105.29	105.94	105.83	103.67	103.92	105.05	105.37	105.89	106.92	105.73	103.12	107.7	103.95	105.71	104.61	105.67	106.3	106.78	105.66	104.16	106.01	106.47	104.66	103.09	103.54
105.64	104.19	106.89	106.06	106	104.56	106.53	106.75	105.74	106.56	106.4	106.96	104.65	104.33	106.27	104.52	104.86	105.15	104.37	105.3	107.19	105.22	107.36	105.15	107.16	107.59	105.42	105.09	106.71	104.91	107.28	104.9	105.45	105.84	103.71	109.11	106.6	104.75	104.92	108.62	104.73	104.35	106.96	104.19	106.19	104.93	107.2	105.98	103.9	106.04
104.39	105.18	106.72	105.73	106.5	104.35	105.22	105.25	104.23	104.71	106.74	105.23	105.25	105.48	105.06	106.04	107.42	106.34	107.78	107.56	105.07	104.32	106.96	106.3	107.13	106.17	103.7	106.71	105.92	104.71	106.42	106.48	107.59	107.23	105.27	106.49	106.6	106.85	108.03	107.36	105.55	106.11	104.97	108.5	105.26	106.11	106.26	105.58	105.6	107.14
98.905	103.53	99.918	99.397	101.6	102.22	100.08	100.12	99.117	99.672	102.35	99.542	98.058	102.79	99.074	100.33	101.75	99.609	100.4	100.18	100.43	101.07	100.04	100.2	99.919	101.7	100.11	101.71	100.79	97.592	101.18	103.1	102.98	97.753	102.33	102.13	99.734	101.71	100.52	99.094	103.44	101.49	99.807	101.22	101.56	100.89	100.08	100.99	98.829	100.55
105.03	107.13	106.95	107.43	106.41	104.01	105.34	105.64	105.53	105.23	105.83	105.39	106.2	105.46	107.9	104.82	104.24	104.57	106.17	106.38	107.33	104.57	106.1	106.93	103.09	104.09	106.55	103.89	105.71	104.49	105.93	106.35	105.68	107.43	105.6	105.38	106.18	105.99	105.37	103.83	106.71	107.03	106.82	106.14	105.95	104.18	106.17	106.02	106.6	104.31
100.6	102.15	100.4	100.54	101.96	101.86	99.792	99.875	102.63	100.3	101.1	100.95	100.38	99.067	100.13	100.9	99.89	101.9	99.835	102.2	101.05	99.206	100.33	98.058	100.59	98.301	101.19	100.4	100.09	100.7	102.22	100.4	100.98	98.875	101.31	97.737	99.169	99.463	98.77	99.689	101.52	100.91	99.395	102.26	100.31	101.31	100.61	98.639	100.57	100.51
107.03	106.54	105.84	106.15	107.02	107.47	105.91	106.28	108.23	104.69	104.5	105.94	106.29	106.43	104.37	105.16	107.13	106.88	106.53	108.23	106.44	106.17	105.06	105.18	106.98	107.55	105.17	105.78	107.21	103.84	109.45	106.03	106.3	107.76	103.7	107.72	107.33	106.63	106.07	106.37	106.52	102.69	108.16	106.44	106.54	105.99	106.94	103.49	105.78	108.54
104.79	107.36	104.37	108.18	105.97	105.5	108.4	107.23	105.88	107.71	104.06	107.31	107.27	106.06	104.95	107.17	105.1	106.88	106.78	105.66	104.58	105.49	107.79	105.14	105.37	106.26	106.57	105.16	105.24	105.38	105.42	106.02	108.51	105.34	105.55	105.32	106.82	105.45	106.16	105.97	106.24	106.02	106.48	107.35	105.49	107.75	105.94	106.56	104.02	107.28
110.68	113.68	109.86	112.85	113.89	113.29	108.8	111.61	111.54	111.7	112.17	111.05	110.99	110.46	112.71	110	113.42	113.78	113.44	110.19	110.85	111.88	112.65	110.57	113.21	112.34	112.61	111.64	112.44	112.49	114.56	112.49	112.8	111.92	111.92	110.43	110.82	112.73	112.84	111.53	110.61	112.96	110.27	112.01	113.49	112.59	112.45	113.37	110.36	110.88
111.62	111.38	112.36	111.3	115.69	109.65	110.89	113.68	108.68	113.19	108.43	111.95	110.8	111.78	113.04	110.27	112.66	110.89	109.5	113.06	115.31	113.15	114.29	112.07	112.18	111.01	113.12	109.55	110.08	112.04	113.02	112.57	112.46	110.57	112.69	110.42	112.52	112.13	111.76	110.14	110.93	111.02	110.34	113.4	110.24	113.41	112.06	111.22	112.1	114.42
110.39	110.14	110.82	108.52	110.55	113.09	110.2	112.72	111.06	110.72	110.06	113.45	108.65	109.49	110.4	112	110.22	111.2	110.93	109.99	109.2	110.29	109.18	110.83	109.93	107.42	109.91	112.75	112.06	109.52	110.45	113.31	109.6	110.52	109.88	110.28	109.41	110.56	111.08	110.33	113.02	110.96	114.32	109.57	110.34	111.04	114.23	113.85	110.23	112.12
111.49	110.42	112.89	110.89	112.94	112.57	109.99	114.23	111.75	111.47	113.5	110.99	110.15	112.02	113.29	112.72	111.97	114.84	113.5	111.54	113.98	112.06	112.16	112.38	113.39	110.94	111.32	111.12	111.44	113.42	112.82	112.42	112.48	110.24	110.38	108.52	110.34	113.24	111.9	111.47	110.15	110.6	110.86	112.03	114.61	112.31	110.84	114.93	111.22	113.09
111.61	109.56	111.12	110.98	112.17	113.48	111.97	111.19	111.86	112.36	110.73	113.18	111.25	111.18	112.42	111.87	112.55	109.25	111.3	110.64	112.98	111.8	111.44	113.08	110.68	110.12	111.88	110.61	110.86	111.16	112.09	110.18	112.48	111.65	113.91	111.16	113.14	111.02	113.01	110.2	109.75	111.96	112.58	112.23	111.96	112.48	109.69	110.89	112.76	112.09
105.9	105.36	103.9	104.55	107.97	107.48	105.28	105.64	105.92	107.36	106.57	104.41	106.14	108.63	105.1	106.64	105.55	105.41	105.46	105.22	105.71	107.79	107.22	105.54	105.88	105.6	106.5	104.9	105.97	105.98	107.13	106.43	106.5	107.82	106.55	104.07	106.71	108.47	107.18	107.55	104.87	106.19	107.14	104.42	105.24	107.59	105.8	106.46	106.28	107.11
112.78	110.82	112.66	112.52	111.85	110.21	111.84	111.66	110.98	112.24	109.97	110.76	112.95	114.67	111.69	111.08	111.31	112.85	112.27	112.14	110.59	113.48	111.2	111.52	113.2	110.71	111.42	111.3	112.09	112.09	113.06	111.31	110.64	110.69	111.41	111.58	110.9	110.22	112.33	111.45	112.91	112.51	111.91	109.75	111.77	111.42	112.41	111.19	112.72	112.86
105.81	105.29	107.22	105.36	106.68	105	107.14	106.57	105.82	105.17	104.08	103.42	104.57	106.57	104.89	105.93	106.49	107.68	104.79	107.97	106.58	105.08	106.22	106.74	105.13	105.41	105.43	104.86	104.33	106.31	104.56	103.17	103.33	104.55	105.65	106	104.01	104.53	101.52	105.29	107.9	106.01	103.11	104.43	107.75	104.35	104.66	108.12	105	107.77
106.03	107	107.05	106	104.44	105.5	105.06	107.3	107.46	106.49	106.21	106.16	106.39	106.86	105.91	107.55	105.88	106.03	105.18	107.44	107.73	106.41	106.13	105.41	106.32	106.54	107.57	106.5	107	107.49	105.23	105.32	104.96	107.97	108.26	105.3	105.95	107.52	107.57	106.3	105.88	103.46	106.94	105.97	107.06	105.23	105.89	105.17	107.77	105.67
105.71	105.04	102.75	103.13	104.15	104.86	106.07	103.91	103.55	105.21	103.41	105.54	104.21	103.82	105.99	104.3	105.95	104.96	105.25	103.57	103.41	102.99	103.8	104.84	105.67	104.99	104.76	105.77	105.76	102.53	104.47	101.09	106.14	104.55	105.33	104.3	105.7	105.26	105.23	104.29	103.99	106.09	103.68	105.47	105.51	104.19	104.04	105.84	102.86	104.89
114.92	112.02	111.98	111.7	111.03	111.72	114.12	111.54	113.74	110.11	113.52	111.9	112.22	112.13	113.09	111.75	112.2	111.25	114.38	114.58	112.3	113.09	114.78	111.18	113.01	112.07	112.17	113.26	112.36	114.08	114.11	112.76	113.1	111.66	113.92	115.54	113.97	114.71	110.93	114.13	114.88	113.58	111.77	113.03	114.61	112	112.08	111.61	110.79	111.63
98.257	97.999	102.38	99.802	99.704	100.56	100.47	100.03	98.936	100.65	100.77	99.922	101.15	101.02	102.64	98.327	100.78	100.24	100.22	99.686	100.97	97.706	100.4	100.84	98.642	100.28	101.15	97.981	100.81	96.292	98.814	100.17	100.62	100.45	99.606	100.34	103.05	100.24	99.281	98.691	101.52	98.008	98.416	99.892	100.13	98.799	99.324	99.925	99.488	99.123
111.53	109.76	112.16	111.55	114.08	108.87	110.5	110.68	111.6	109.33	110.33	111.32	110	112.48	111.91	110.77	110.88	111.05	112.37	111.35	110.71	109.06	111.05	110.4	112.56	109.12	113.24	111.76	108.18	110.13	111.56	110.04	109.78	111.39	111.5	112.08	112.49	110.67	111.84	110.38	110.04	111.64	109.61	110.76	110.44	109.5	111.56	112.33	111.66	111.21
103.5	107.03	107.82	105.28	104.89	103.53	106.19	104.52	105.1	105.93	106.28	108.04	106.62	105.82	105.37	106.12	104.94	104.23	105.22	106.65	106.65	106.27	101.79	101.8	105.92	104	106.43	106.53	105.03	106.3	105.45	102.57	104.63	105.82	107.1	106.29	106.72	106.55	105.44	105.9	105.98	106.08	105.71	104.53	105.35	107.54	103.57	107.95	106.66	106.51
111.83	110.49	111.18	112.21	114.5	109.46	112.41	113.67	111.03	112.81	109.85	110.58	110.18	110.12	113.85	109.96	115	112.26	113.31	111.97	110.52	111.36	110.36	110.16	110.91	111.41	110.5	109.48	110.83	111.59	110.42	110	111.34	110.81	112.08	111.96	111.96	112.87	111.43	109.97	112.92	111.63	113.14	110.69	109.43	110.42	111.98	110.68	113.4	111.53
111.16	110.75	112.85	113.87	111.85	111.25	111.95	112.29	110.05	109.92	112.89	111.95	111.13	110.72	111.4	111.17	112.84	112.74	108.09	112.07	111.21	112.18	111.54	112.15	110.16	111.07	111.06	112.67	112.47	112.08	111.58	111	112.69	110.41	112.8	114.05	111.25	109.22	112.18	113.1	110.95	110.23	110.48	112.56	111.08	110.2	113.33	110.28	112.11	111.37
112.88	111.66	112.11	110.55	111.61	111.73	112.02	111.16	114.15	111.67	111.7	110.92	112.17	111.13	111.3	111.85	111.58	110.98	111.6	113.52	112.37	112.16	111.42	113.84	112.49	111.25	112.17	112.14	113.05	110.98	113.52	110.14	114.68	112.4	112.83	110.71	113.18	112.56	111.42	111.38	109.79	111.1	111.86	109.61	113.66	111.53	110.16	111.73	111.84	110.93
105.51	107.05	108.03	104.76	105.32	106.93	105.31	103.81	104.35	105.7	106.01	104.04	106.02	105.27	106.29	104.94	103.69	103.65	105.52	105.7	105.23	106.43	105.22	106.95	105.97	105.64	105.19	104.4	105.27	105.59	103.37	105.58	105.31	106.2	106.43	107.08	102.86	107.06	104.22	104.6	106.59	106.56	105.75	105.76	104.65	105.66	106.27	105.64	105.83	104.92
100.43	100.24	102.02	100.04	103.72	101.83	100.92	99.954	99.43	101.05	102.21	98.96	97.771	101.25	100.41	99.864	98.041	97.271	99.246	97.242	99.65	101.65	100.19	101.34	99.28	101.11	98.562	98.349	100.9	100.49	99.974	101.67	98.731	100.2	98.62	99.964	100.89	99.187	98.726	99.621	96.857	98.297	100.78	101.12	99.714	100.55	100.55	100.7	101.46	98.779
113.06	113.59	112.06	112.32	111.88	111.55	111.76	111.48	112.12	112.44	110.19	110.85	111.84	110.81	113.23	110.59	113.06	112.37	113.15	112.03	113.25	111.67	109.96	111.13	113.05	110.49	113.53	113.7	112.89	110.13	111.63	110.36	111.47	110.59	109.1	110.22	109.87	111.92	110.53	109.78	113.5	112.63	109.22	109.87	112.06	113.11	112.61	111.99	112.11	113.14
101.69	103.63	105.37	105.25	106.88	102.48	103.41	105.91	105.04	105.95	104.47	102.94	105.38	102.88	104.27	105.33	106.14	105.02	103.32	103.93	105.72	106.43	105.89	105.99	103.92	104.96	104.58	104.82	107.85	103.48	105.02	105.56	103.81	106.18	104.14	104.26	106.15	105.15	105.1	105.58	103.54	105.18	105.64	107.56	105.15	106.39	103.72	104.36	105.03	101.9
104.94	105.97	106.09	105.38	105.24	106.56	105.02	106.97	104.81	106.13	104.83	103.76	105.77	106.21	106.37	106.6	106.91	104.2	104.72	107.08	104.96	104.5	103.58	105.53	105.16	106.13	105.89	105.96	104.86	107.48	106.81	104.77	106.79	106.02	106.7	104.08	105.57	105.14	104.07	105.79	107.87	105.86	105.13	104.44	105.64	106.28	107.28	107.61	104.38	106.54
99.284	102.43	101.62	99.222	99.708	101.08	101.24	101.77	100.31	99.737	100.05	100.35	100.65	98.881	99.048	102.66	99.266	102.07	100.57	101.49	100.12	99.784	98.611	100.34	101.05	100.66	99.401	100.54	99.971	102.51	99.622	101.01	101.15	99.921	99.345	102.7	98.763	98.986	99.71	98.593	100.39	99.92	99.424	97.485	100.5	100.09	100.44	101.59	101.57	101.35
106.23	104	103.5	102.88	103.65	104.36	103.91	102.81	101.06	104.4	103.38	104.78	106.16	104.55	103.67	104.45	104.71	103.11	103.33	105.44	104.43	102.17	104.97	104.72	102.44	104.95	105.82	104.56	105.49	103.2	105.57	102.38	103.71	102.98	104.74	105.18	102.98	102.48	103.65	103.76	105.52	104.74	107.34	103.65	105.04	105.91	104.61	106.25	105.22	104.1
105.98	106.36	105.1	105.88	104.88	106.29	105.74	107.26	104.33	105.16	107.51	105.68	105.9	107.26	105.57	105.15	108.08	105.49	103.72	104.49	105.08	104.58	106.83	108.26	106.57	106.8	105.72	108.07	106.24	107	107.74	104.88	103.09	107.51	105.28	107.65	105.59	108.52	107	106.83	106.31	105.48	106.45	106.28	104.25	106.67	106.1	105.22	106.62	104.12
107.09	106.2	107.28	105.5	105.86	107.24	105.01	107.03	106.88	106.6	104.75	106.17	105.69	106.58	105.85	106.5	105.37	104.26	105.35	107.37	105.47	105.63	107.12	108.82	105.51	105.64	107.85	106.37	106.59	106.39	105.93	105.45	105.72	106.03	106.72	105.98	105.3	106.32	108.21	105.81	106.67	108.47	106.01	105.62	107.21	107.11	105.56	106.23	106.05	104.46
111.48	113.38	109.79	112.08	111.15	112.09	110.82	111.03	110.96	112.66	113.69	109.33	112.71	111.32	112.85	110.57	112.52	110.39	112.48	111.51	110.81	110.61	111.46	112.44	110.8	111.81	111.43	112.34	111.38	112.45	111.21	113.01	113.5	112.12	113.68	109.75	112.23	112.52	114.22	111.24	109.84	111.11	113.02	114.4	112.86	110.98	110.56	110.54	110.95	111.54
111.8	113.5	110.26	113.64	110.29	110.66	112.95	111.16	109.69	112.31	111.97	111.52	112.17	112.65	111.9	111.01	110.79	112.8	114.66	111.9	112.33	109.71	112.82	109.16	112.18	111.6	109.47	113.69	111.39	111.62	112.69	110.68	113.12	111.8	112.11	110.95	111.64	111.11	111.02	110.87	112.75	109.32	111.24	110.66	110.89	109.92	110.6	112.5	112.04	112.47
112.08	110.02	112.49	111.98	114.19	110.15	111.99	112.09	111.4	108.65	112.58	109.95	112.68	112.32	109.68	110.19	110.41	111.78	109.39	110.05	109.21	111.77	109.89	110.5	110.83	112.57	110.15	108.99	114.09	112.23	112.84	112.41	111.43	111.97	109.81	111.78	112.09	114.51	110.55	111.99	110.72	108.27	112.7	111.42	111.82	110.11	112.57	111.82	113.81	110.32
112.99	110	113.17	111.24	112.62	111.5	113.67	109.11	110.56	111.92	111.69	109.99	111.81	110.77	110.66	111.03	110.03	113.4	112.97	113.9	111.87	109.15	111.49	113.44	113.98	112.25	110.04	111.57	111.35	111.52	113.69	111.75	112.73	113.12	109.68	112.2	113.46	111.36	111.59	109.32	111.17	110.14	111.91	112.94	110.79	109.92	110.62	109.05	112.9	111.5
112.98	112.66	113.47	110.21	115.2	112.74	114.11	113.57	113.12	112.16	113.71	110.72	112.54	110.79	114.92	113.08	112.37	111.53	113.42	112.66	112.9	112.95	114.26	113.16	111.62	115.19	113.63	111.11	112.44	111.64	110.89	112.14	112.67	115.25	113.38	113.97	112.77	112.4	112.12	113.56	113.59	110.63	110.25	113.41	111.51	111.22	113.08	114.3	111.69	113.4
106.71	107.27	106.65	107.19	103.12	105.18	105.78	105.35	107.88	106.32	106.45	105.16	105.27	106.52	104.18	104.23	105.47	104.53	108.23	106.75	103.06	105.17	104.93	106.14	107.22	105.15	107.17	107.08	107.04	105.82	105.42	105.5	104.35	106.81	107.54	104.13	105.99	105.28	106.11	103.11	106.4	107.39	106.54	103.84	103.44	105.59	107.14	105.87	107.28	106.29
109.26	107.08	110.19	112.74	111.17	110.08	110.54	110.18	112.03	107.95	109.45	108.7	109.82	111.03	109.96	110.51	109.72	111.11	109.92	109.78	108.52	111.95	109.28	111.31	109.67	109.06	112.09	109.98	109.21	107.55	111	110.43	109.45	110.46	108.89	109.24	108.5	110.01	109.85	106.78	109.26	110.54	109.09	109.29	106.77	110.78	109.53	108.55	109.78	109.98
104.8	105.12	103.74	105.04	105.24	103.05	105.91	103.94	103.93	102.81	103.84	102.59	104	101.98	103.1	105.02	106.05	105.19	106.57	103.5	106.37	104.31	106.22	103.99	103.48	103.97	104.5	105.42	104.75	104.93	104.2	105.65	103.26	103	104.87	105.03	105.75	104.34	105.74	104.93	102.03	104.41	104.25	102.48	102.67	104.84	102.75	104.29	104.66	105.81
118.51	118.17	117.32	117.22	117.42	117.48	115.93	116.8	117.05	116.58	116.49	121.37	117.87	117.05	117.11	117.44	115.69	116.43	117.03	117.3	115.36	116.53	118.07	114.66	120.4	118.11	114.81	117.01	117.96	118.08	117.81	114.16	115.33	118.64	119.09	119.12	118.39	117.42	117.54	117.49	118.21	118.79	118.62	116.71	116.86	117.69	118.87	116.9	116.02	117.21
113.49	113.07	112.79	111.83	113.25	115.63	111.06	112.39	112.55	113.05	112.08	113.2	113.17	113.27	112.44	113.22	113.49	112.66	112.1	111.66	110.47	114.03	111.94	112.74	113.27	111.97	111.9	111.7	115.94	113.62	115.61	113.84	113.34	110.56	114.96	111.16	111.9	112.94	112.82	113.93	109.98	111.2	112.76	115	113.85	111.13	113.35	114.1	114.44	112.81
106.06	103.48	106.86	106.09	107.53	104.75	105.52	103.16	104.29	103.38	106.06	106.59	103.49	105.58	103.38	103.3	106.85	105.73	104.72	105.63	106.34	104.88	106.37	105.99	106.6	105.67	105.59	106.58	103.89	103.54	102.37	104.23	105.39	103.72	106.3	105.87	105.48	106.83	102.95	104.67	103.15	107.88	103.51	107.83	105.63	103.83	105.98	106.23	106.97	106.75
110.86	111.06	110.25	110.14	110.61	111.98	108	109.44	107.2	110.25	109.03	109.4	109.11	109.99	110.31	109.27	111.54	110.93	109.2	110.4	110.98	110.46	109.73	110.93	109.92	109.62	108.23	109.86	110.57	110.83	110.91	109.75	109.28	108.71	110.57	109.3	112.32	109.7	109.64	110.87	107.75	108.78	110.3	110.93	110.65	108.53	109.69	111.74	111.44	109.09
105.64	105.74	105.31	106.19	104.59	105.73	105.54	106.45	106.96	106.74	104.94	106.65	105.86	106.18	106.12	107.59	106.88	104.17	106.41	105.86	105.68	106.61	104.84	106.13	106.14	105.32	105.06	105.11	105.4	105.84	105.04	107.28	106.31	106.91	108.2	107.53	107.07	107.55	104.93	107.05	105.17	106.18	106.28	106.43	108.22	105.6	105.27	106.14	105.96	106.94
110.86	111.07	110.14	109.89	112.75	109.47	111.81	111.29	110.27	107.94	110.82	110.58	108.5	112.28	110.8	110.86	109.88	109.68	109.89	108.51	110.18	110.67	110.57	109.43	110.58	109.79	109.55	110.9	110.63	112.42	111.6	109.82	111.04	110.91	112.11	109.78	110.21	112.25	109.41	108.43	108.15	111.44	111.4	111.93	110.37	112.86	112.03	110	109.5	107.99
107.22	105.4	105.98	105.25	102.96	105.9	106.85	106.4	105.31	105.08	107.67	103.72	105.63	106.21	106.67	106.85	105.06	108.71	105.83	106.96	109.54	107.19	106.93	106.44	104.44	107.71	107.53	105.96	105.12	106.65	105.36	107.43	105.02	106.57	106.59	106.41	105.37	103.98	107.79	105.52	105	106.13	103.74	104.72	105.95	107.95	108.09	106.29	106.45	105.81
108.43	112.12	112.18	111.03	110.74	107.11	110.9	109.55	110.04	109.72	110.25	107.92	110.43	110.36	109.81	106.47	110.13	108.8	108.9	109.72	109.64	110.14	110.27	109.52	108.48	110.07	109.02	111.82	107.61	112.4	110.48	110.2	111.16	111.07	109.72	108.46	107.67	108.58	106.46	110.65	110.7	111.22	111.29	108.21	108.66	109.7	109.89	110.06	108.37	110.5
98.549	99.263	98.68	99.785	98.876	97.745	99.451	98.147	101.03	100.24	99.99	98.522	101.45	99.596	102.66	101.91	98.941	97.918	99.708	99.972	100.47	100.07	100.74	100.13	103.14	100.29	99.585	100.75	101.19	99.009	97.774	99.606	98.347	100.86	99.791	102.18	98.919	100.64	98.462	99.83	101.08	100.95	98.04	100.07	98.884	101.1	100.44	96.869	98.552	100.57
100.7	103.25	99.869	100.95	99.366	100.86	101.14	100.7	100.18	98.825	100.11	102.19	99.435	99.195	99.18	99.299	100.06	99.708	101.5	100.98	103.01	101.27	99.53	99.85	97.733	101.09	101.46	99.204	101.28	101.42	100.98	96.91	99.771	101.05	101.81	102.01	99.615	98.635	100.35	101.68	101.34	101.46	99.479	101.37	101.35	98.697	100.65	101.38	102.31	99.729
107.22	105.97	105.32	104.79	108.14	105.78	105.93	107.65	105.2	108.21	106.27	104.41	105.5	104.88	106.27	105.58	105.8	105.04	108.58	104.64	106.52	108.94	105.05	106.29	108.46	105.16	105.05	105.41	105.89	106.4	104.28	105.51	106.53	104.26	105.27	104.42	107.56	106.2	106.39	105.69	106.05	104.55	106.88	106.7	103.94	104.91	107.26	106.51	107.04	105.93
105.79	104.09	104.28	105.91	105.8	104.97	102.66	105.55	104.88	104.89	105.75	103.29	106.01	105.38	104.67	105.05	104.89	103.15	105.38	104.44	106.38	104.76	106.89	103.49	104.66	106.46	106.64	103.68	105.89	102.99	106.09	107.6	106.92	103.84	105.45	105.63	103.49	105.49	103.78	104.95	102.01	106.38	103.85	105.15	105.66	103.66	102.48	104.05	106.24	105.58
101.01	98.875	98.922	99.626	100.39	98.847	100.95	99.615	100.75	99.737	99.856	99.066	101.57	97.873	100.59	99.705	100.77	101.02	98.198	101.12	99.425	101.29	99.425	101.46	102.85	101.35	98.857	98.481	101.44	99.818	102.19	100.78	100.08	97.397	100.29	99.759	103.22	98.926	100.29	99.047	100.76	101.01	99.672	100.61	100.55	98.988	101.53	99.378	100.84	98.584
103.32	103.5	105.46	105.66	103.51	104.46	106.64	105.72	106.68	103.64	105.42	102.93	103.97	107.8	103.79	106.12	106.32	104.03	105.36	104.07	103.86	105.29	104.27	104.77	103.97	107.23	104.64	105.38	104.52	106.1	105.42	105.55	103.42	104.47	105.34	106.2	105.34	103.43	104.38	105.83	103.42	105.72	104.6	109.07	105.94	103.2	103.85	104.96	106.35	105.26
110.48	110.78	107.64	111.68	110	110.92	110.19	109.8	110.89	109.07	108.49	111.29	110.73	108.53	107.75	110.03	109.49	109.17	111.31	111.19	109.37	109.02	108.3	111.81	110.83	109.48	108.84	108.16	109.55	110.32	109.19	111.05	110.96	110.32	111.06	109.21	110.08	109.91	108.49	110.96	110.52	110.28	111.1	110.26	109.36	109.56	108.09	108.9	111.75	110.76
105.29	104.39	105.61	105.37	106.48	105.24	106.54	106.19	106.36	104.45	105.75	106.09	105.17	104.76	107.24	105.03	108.24	105.78	107.61	103.1	105.14	108.11	108.05	107.32	108.32	106.01	108.58	106.04	107.39	104.53	106.59	105.12	104.06	106.51	107.4	108.6	105.13	106.02	109.45	106.34	105.85	106.25	107.5	104.91	107.59	105.32	104.96	106.63	107.67	107.69
105.99	105.31	105.96	103.92	106.09	105.42	104.62	104.79	106.65	103.79	105.68	105.55	105.66	105.35	103.26	104.86	101.88	104.56	102.72	104.34	102.53	104.05	102.58	105.21	103.41	103.6	104.37	104.6	104.59	107.29	102.65	104.59	103.72	105.2	105.94	104.02	107.71	106.53	105.1	104.34	103.91	106.5	104.67	103.57	104.99	103.26	105.42	106.63	104.87	104.06
107.16	106.2	105.63	106.85	107.44	106.24	105.51	103.86	104.62	106.24	107.99	107.38	105.61	105.33	106.93	106.29	106.62	105.21	105.48	103.4	105.72	106.31	106.77	107.29	106.9	103.94	107.77	108.53	106.68	104.77	107.74	104.62	105.47	105.64	105.77	104.67	105.07	106.59	106.85	109.33	103.45	105.87	107.05	104.33	107.64	107	107.37	106.36	103.67	108.41
109.65	109.81	109.56	108.82	109.01	109.37	109.99	108.85	109.64	109.96	108.51	110.58	110.59	109.04	110.8	108.37	108.97	109.88	108.72	111.46	108.66	111.01	109.59	109.63	108.57	108.6	108.86	110.9	109.42	109.95	111.38	110	111.88	109.65	110.81	110.68	109.44	110.9	109.37	110.39	109.92	109.03	109.05	109.94	110.07	108.04	110.05	110.48	110.17	111.42
99.756	101.91	99.936	101.51	101.69	102.21	99.762	99.337	99.481	99.987	101.63	98.629	101.12	101.18	101.52	99.814	100.82	100.45	102.83	100.81	100.31	100.28	102.13	100.5	100.47	99.781	100.9	101.92	98.982	101.4	99.782	101.58	99.328	98.822	102.45	101.02	99.089	100.83	102.83	100.73	99.762	101.77	101.46	100.71	103.59	101.12	99.507	98.699	100.83	101.92
106.62	106.43	106.97	106.48	106.06	107.94	108.13	105.9	108.58	106.18	109.01	106.08	106.04	106.43	107.12	106.32	108.23	107.56	105.56	106.15	106.54	105.46	105.48	107.53	107.32	105.03	105.98	105.71	105.3	105.54	106.34	107.83	105.89	107.19	106.99	106.07	108.63	107.16	108.15	107.62	105.81	106.21	106.22	107.46	106.15	107.73	106.32	105.56	107.04	106.72
104.22	106.09	103.86	105.35	106.28	105.61	105.25	106.05	105.16	107.64	103.83	107.87	106.23	108.79	107.72	106.81	106.78	105.03	105.29	105.85	105.7	104.28	105.73	105.64	106.4	104.7	106.19	104.26	104.72	106.82	105.19	104.69	104.46	104.99	105.96	107.82	106.19	106.5	104.51	105.07	106.85	108.07	103.82	104.32	106.01	103.65	105.99	106.06	107.43	106.09
105.96	106.96	104.75	104.43	107.45	106.58	103.17	105.17	104.59	106.05	107.58	106.02	104.62	105.77	104.79	106.55	105.33	106.89	106.13	106.69	107.26	104.63	105.52	106.75	107.86	103.46	103.81	106.91	105.62	104.32	105.96	104.64	107.49	106.72	107.23	107.48	106	104.53	107.29	106.91	103.58	109.03	107.06	105.76	105.46	108.12	105.22	105.38	106.25	104.72
107.86	106.19	106.62	107.58	106.02	106.43	107.38	107.04	106.52	105.03	106.61	107.06	105.66	107.05	110.21	105.33	105.12	105.65	106.35	106.07	105.98	107.01	107.53	107.15	107.37	106.53	104.77	105.73	107.19	106.56	107.57	109.02	106.7	105.8	106.56	107.47	106.28	104.34	107.73	105.23	106.61	106.23	105.73	109.01	106.01	105.98	104.41	106.2	106.76	105.99
109.46	109.57	111.53	110.23	109.15	111.3	110.53	111.87	107.58	111.35	110.32	111.73	109.71	113	111.27	111.1	111.45	111.21	109.87	109.04	107.56	110.59	110.7	110.41	110.16	109.12	110.68	110.84	109.9	109.39	110.7	111.45	109.15	110.01	112.03	112.72	112.43	110.2	109.1	110.11	111.47	110.83	108.68	113.56	111.05	109.93	111.23	110.77	112.36	113.41
101	100.7	100.59	99.975	101.53	99.114	99.976	102.16	100.14	100.31	100.02	101.66	102.16	100.19	99.223	100.32	101.34	101.93	101.97	99.477	100.72	101.78	100.67	100.27	104.01	99.444	100.32	100.4	99.9	102.53	99.617	101.75	99.812	100.73	101.21	101.1	102.22	99.168	100.27	99.163	101.45	100.35	101.53	100.72	99.454	101.13	100.73	97.542	99.836	100.07
111.83	109.78	111.35	110.69	111.01	111.56	110.04	111	114.35	108.57	111.08	110.91	110.94	111.33	111.04	112.62	111.09	109.6	112.23	110.85	112.17	111.53	109.32	110.78	110.84	110.75	112.86	111.43	108.58	108.28	112.52	108.64	109.16	113.27	111.19	110.66	111.54	111.04	110.69	113.23	109.66	110.5	111.29	111.35	110.55	112.21	109.24	109.47	112.59	109.68
105.16	106.69	105.05	106.79	107.31	107.17	105.66	106.62	105.3	104.75	105.59	106.04	106.49	105.67	106.09	106.82	106.45	107.22	104.91	105.55	104.17	104.03	105.74	106.9	104.66	104.86	103.77	105.87	104.35	106.64	106.74	105.07	108.31	105.05	106.56	104.28	104.92	104.63	104.61	104.82	107.04	103.56	106.22	104.17	104.8	105.93	107.37	103.9	104.75	105.61
110.74	112.57	112.79	111.63	110.57	114.18	111.5	110.43	113.78	116.14	110.73	112.94	111.26	112.25	113.98	108.91	113.21	111.4	112.56	111.75	112.68	109.94	111.37	112.75	112.38	112.93	111.96	112.17	109.02	111.47	110.02	113.46	111.2	110.9	112.73	111	110.83	111.43	111.42	113.31	113.75	113.43	112.66	111.34	110.99	112.71	112.67	111.77	111.21	112.9
104.68	105.53	104.73	107.09	104.46	105.2	104.87	104.6	102.27	102.89	106.76	106.02	104.26	105.53	104.8	105.7	106.15	105.4	105.18	105.56	104.61	104.51	106.23	107.37	101.95	105.84	106.12	105.28	105.94	105.56	104.74	104.78	107.46	106.11	102.81	106.85	106.44	105.7	105.59	105.38	104.13	106.67	105.17	106.44	106.82	104.87	105.15	106.71	105.61	104.87
106.94	106.71	104.66	104.48	107.28	105.16	104.36	105.74	104.41	105.46	109.12	104.86	107.45	105.66	105.75	103.43	104.72	105.44	105.03	104.77	105.68	105.14	106.2	103.71	103.99	106.38	103.24	106.55	104.87	107.8	103.49	105.83	106.37	104.52	105.32	105.45	106.91	105.42	106.2	104.95	107.98	106.11	104.52	104.48	106.27	105.23	107.16	103.26	108.5	104.01
105.56	107.23	105.28	108.04	106.35	106.46	106.2	106.5	106.3	105.91	107.76	104.89	107.15	107.91	108.55	106.72	107.04	105.96	106.44	106.25	106.86	108.77	108.12	106.79	106.8	105.76	107	107.21	106.26	109.25	104.57	105.64	106.06	107.57	106.14	106	106.54	108.17	105.09	106.41	103.84	106.57	107.13	107.05	105.86	107.8	106.54	108.1	107.15	108.73
103.77	105.13	105.48	105.87	103.18	104.51	105.47	104.53	106.2	104.99	105.09	103.02	103.77	103.51	102.4	102.45	104.75	105.02	106.12	104.67	104.92	107.42	105.51	106.09	102.95	103.79	104.48	106.53	107.39	106.39	106.92	104.94	105.2	103.03	104.52	104.52	104.55	105.48	105.2	103.75	106.01	102.73	103.25	103.79	104.87	102.16	104.06	102.95	105.58	104.51
111.85	113.68	111.6	110.86	110.08	112.64	111.45	113.32	110.21	110.51	112.06	111.63	111.46	110.25	113.2	112.65	111.92	111.34	109.98	111.54	111.96	111.79	110.49	111.36	113.36	113.06	110.3	112.07	111.55	110.14	110.71	110.59	111.25	112.86	112.83	112.89	109.81	112.71	110.86	111.4	110.29	112.54	110.95	110.26	112.42	111.25	108.61	113.59	114.65	111.35
114.06	110.63	112.25	112.26	110.48	114.2	112.9	111.77	112.06	109.2	112.82	110.56	113.91	111.97	112.79	113.03	111.32	110.73	113.04	110.81	112.94	112.62	110.96	112.81	109.94	111.75	112.18	113.59	112.1	111.38	110.36	109.87	110.25	109.79	113.34	109.89	111.83	111.74	111.3	112.18	111.71	112.94	111.95	110.57	108.53	111.58	111.38	111.85	108.85	112.21
100.49	100.03	101.67	99.244	99.345	100.4	100.51	97.667	101.62	99.626	99.105	98.822	98.898	99.521	101.14	98.416	98.604	100.02	98.415	100.29	99.367	98.264	101.28	100.59	99.828	100.59	101.07	97.807	99.442	99.204	99.795	99.771	99.327	98.582	99.472	98.272	98.644	100.93	98.923	100.18	98.185	101.63	98.669	99.466	98.67	103.05	100.07	97.923	98.597	100.32
106.14	104.77	106.29	105.37	106.04	105.5	105.61	105.27	108.21	104.16	106.56	105.95	107.01	106.89	108.33	106.47	107.15	103.51	107.94	107.28	106.81	106.67	105.76	107.89	104.94	106.09	103.71	105.98	105.66	105.48	108.09	105.57	105.46	105.4	106.66	105.12	104.62	106.61	106.06	106.91	104.26	104.39	106.02	103.98	105.27	106.41	106.24	105.04	106.05	105.9
105.95	103.11	105.49	107.74	106.77	104.63	107.35	104.98	105.18	106.46	102.39	105.24	107.16	105.08	106.49	104.28	105.52	105.74	104.03	105.27	107.52	106.52	104.64	106.7	104.11	105.78	106.18	103.54	105.75	105.45	107.59	104.54	103.96	104.79	104.47	103.84	105.86	104.9	103.62	106	105.93	103.94	107.79	105.7	105.35	105.5	106.19	106.65	107.73	104.83
104.82	102.99	106.47	104.42	103.93	105.1	103.05	103.8	103.08	105.14	103.38	105.68	104.73	103.24	104.89	104.03	104.9	105.29	104.65	104.81	104.49	104.49	102.63	103.51	103.77	103.73	103.23	101.89	101.33	105.7	104.66	102.72	106.43	105.14	103.62	106.13	104.44	103.18	104.54	105.94	104.84	103.63	103.91	103.37	107.14	103.82	104.25	105.45	106.2	106.13
101	100.3	101.93	98.941	100.93	100.49	102.05	100.14	99.71	100.62	102.04	100.8	101.32	100.71	98.659	99.329	102.06	101.36	101.68	101.66	101.28	99.504	99.685	100.39	99.494	99.326	100.71	102.67	100.14	100.21	99.815	101.57	100.7	100.11	101.97	99.631	101.82	100.03	101.38	101.71	101.18	102.31	99.526	102.76	102.06	100.33	102.74	100.12	99.534	100.53
115.47	112.67	112.6	112.25	112.71	114.04	115.23	114.15	112.99	112.78	113.55	112.18	112.72	112.7	111.88	111.02	113.57	114.01	113.64	111.87	111.63	112.83	111.81	112.05	112.55	112.17	113.19	111.95	111.96	112.53	112.85	111.92	113.69	112.28	110.58	111.92	113.55	110.87	114.48	113.42	112.57	114.79	115.77	111.91	112.22	113.94	114.71	111.39	113.26	112.83
107.31	104.43	107.12	110.22	107.11	105.06	105.18	107.56	104.01	107.35	105.46	103.63	105.68	106.37	107.26	107.13	106.56	107.37	105.57	107.25	106.94	107.03	108.79	105.09	105.64	107.03	105.86	104.54	105.89	106.6	105.86	104.84	106.14	107.5	107.98	106.65	107.45	102.94	104.78	106.2	106.13	106.83	106.97	108.06	105.31	104.65	106.09	107.74	105.96	104.01
108.48	109.66	110.56	110.59	110.96	110.05	108.97	110.4	109.13	105.48	108.33	109.13	111.68	111.22	110.85	110.11	110.24	108.09	110.48	107.65	110.85	109.06	111.1	109.54	109.71	108.38	108.46	108.96	109.59	109.57	108.85	110.3	109.75	109.5	110.48	109.44	108.85	111.52	110.18	111.26	109.3	111.23	109.48	111.36	109.6	110.32	110.08	109.3	109.49	107.99
109.45	109.09	109.38	110.43	110.83	108.67	108.38	110.97	109.5	108.78	110.19	111.65	108.71	108.57	107.83	111.34	111.77	108.22	111.65	109.39	109.42	109.49	112.33	111.45	108.66	108.82	108.56	108.1	109.72	108.05	109.86	110.35	109.04	108.04	109.44	106.61	109.38	111.69	108.06	110.34	110.27	108.75	109.64	109.3	108.85	108.41	111.19	111.39	110.05	109.95
104.62	104.95	106.22	105.87	107.36	104.29	104.68	105.13	104.93	105.14	106.96	104.84	106.29	103.6	102.77	104.57	104.84	103.98	105.24	105.78	105.09	103.18	103.64	102.96	101.87	105.72	106.76	106.97	105.35	106.58	103.61	105.91	107.34	104.76	105.26	105.79	105.3	105.65	103.9	105.07	104.97	106.04	103.69	107.59	107.93	105.54	103.93	104.99	104.2	104.39
110.07	113.71	112.56	111.13	112.22	113.63	110.05	112.39	110.91	111.43	110.84	110.66	111.5	113.13	112.9	112.9	112.15	110.72	111.26	114.73	112.29	111.36	113.37	112.89	112.78	114.27	110.74	112.54	111.75	112.15	111.56	111.9	112.62	112.14	112.71	111.97	111.64	114.15	112.94	112.45	112.75	110.96	110.42	113.73	110.46	110.24	111.32	111.62	112.75	113.02
105.49	107.33	106.65	106.25	105.97	104.49	105.44	106.84	107.18	106.57	106.45	102.35	106.22	104.86	103.17	105.01	106.6	104.08	105	105.68	104.55	108.9	104.7	104.91	106.58	105.39	104.67	106.1	103.38	105.96	106.04	105.27	106.5	105.55	106.28	106.94	106.02	106.27	104.2	106.51	104.13	108.34	107.08	105.85	107.04	104.04	105.66	106.22	106.83	106.76
105.07	104.27	105.4	106.06	106.17	105.01	103.62	107.32	105.03	104.42	107.93	102.21	103.87	106.1	104.65	109.78	104.74	105.32	104.65	105.7	105.61	104.32	105.94	107.07	105.71	107.62	104.25	106.39	105.31	106.01	104.72	105.27	106.04	106.21	106.57	104.33	107.28	103.44	104.8	106.26	107.03	105.95	105.48	104.98	105.66	104.83	107.64	106.74	106.55	107.65
100.75	100.3	102.09	101.02	100.3	101.25	100.79	101.51	102.46	101.07	99.703	101.01	101.76	99.996	101.26	98.239	100.11	99.705	101.5	99.008	100.65	101.39	99.284	100.09	99.162	100.55	100.47	101.94	99.207	99.941	99.155	100.59	100.97	99.275	100.35	99.919	101.65	98.507	101.3	100.52	101.84	99.416	101.54	99.608	98.985	102.04	101.42	101.54	102.27	101.28
97.595	98.523	101.7	100.02	101.09	99.386	99.261	97.771	99.08	98.675	102.31	100.48	100.86	99.174	100.03	100.72	101.05	99.52	102.27	98.133	98.062	97.894	100.67	101.05	101.25	99.274	98.824	99.696	98.983	98.785	99.342	98.412	98.42	100.3	100.88	99.888	99.32	99.123	99.529	98.98	100.13	98.259	103.28	101.6	101.34	99.893	99.414	98.686	101	101.02
104.9	107.61	107.84	106.51	106.97	108.13	105.85	106.2	108.86	105.14	109.79	105.53	105.59	107.97	106.88	107.55	105.59	107.44	108.12	107.49	106.67	110.12	105.23	105.58	105.45	107.9	107.68	107.6	107.12	106.4	107.2	106.87	104.29	106.71	104.63	108.19	104.89	107.68	108.07	105.43	106.36	105.93	107.78	109.86	107.47	106.53	106.22	106.81	106.78	107.42
104.47	104.75	103.65	103.47	103.45	104.58	104.14	106.03	105.69	103.07	102.65	105.01	106.16	103.35	103.64	105.42	106.22	106.49	105.34	104.19	105.5	106.18	104.74	104.61	104.98	103.56	104.84	103.36	104.91	102.83	104.16	104.18	104.25	104.27	103.56	104.85	105.5	105.32	103.98	105.34	105.91	106.44	107.13	105.21	105.85	103.43	102.93	105.34	106.46	105.16
103.02	103.05	106.96	105.51	106.4	107.03	106.55	107.43	105.93	106.29	106.86	106.27	105.22	107.37	105.17	105.45	106.9	106.52	105.87	104.25	105.62	107.39	104.91	107.57	105.02	106.34	105.73	107.32	105.47	104.46	106.01	103.39	105.26	104.52	105.65	104.65	105.5	105.48	107.17	103.96	106.44	102.84	105.18	104.08	106.03	104.29	106.33	106.2	102.87	103.9
106.01	107.11	105.5	105.74	106.09	104.85	106.57	107.3	107.18	107.92	108.01	105.81	106.58	107.43	108.24	107.02	105.3	106.58	106.64	107.19	106.55	105.06	106.63	106.52	106.67	105.65	108.01	103.92	106.27	106.51	106.28	108.45	106.3	107.66	106.14	105.89	103.99	106.73	106.39	107.09	107.42	107.73	107.31	104.72	105.44	105.31	106.48	106.2	103.69	106.76
103.51	106.51	104.37	107.22	104.96	104.43	105.64	105.29	105.34	105.19	106.23	107.97	104.89	106.85	104.73	106.17	106.44	106.74	106.91	106.83	103.82	105.32	105.3	105.33	105.23	106.66	106.53	103.48	103.18	105.78	105.45	105.72	104.85	105.8	107.36	105.42	107.96	104.24	104.48	103.66	104.02	106.26	105.75	105.64	105.96	104.4	106.15	105.42	106.05	105.25
105.9	108.53	106.66	105.11	105.74	109.06	107.24	106.14	106.28	107.63	106.19	106.02	108.37	109.2	106.98	106.41	105.05	105.65	108.33	107.88	105.06	107.26	106.66	108.69	106.22	107.17	106.85	108.59	106.62	106.14	108.18	106.51	107.19	107.36	106.65	106.83	105.91	105.51	109.73	105.17	108.26	109.83	106.82	106.79	107.77	105.06	106.74	107.18	106.47	106.24
101.26	99.481	100.98	101.77	100.59	100.31	99.083	102.19	101.56	101.14	99.549	99.282	100.82	102.59	99.69	101.03	99.387	100.04	100.4	101.01	99.889	100.94	99.165	101.23	101.98	101.77	101.24	101.61	101.85	99.589	100.31	103.63	100.17	101.02	99.811	100.76	101.44	98.44	99.73	101.97	102.27	102.39	99.035	100.23	103.1	100.54	100.67	100.02	102.17	98.425
105.12	106	104.17	105.4	104.28	105.45	105.94	102.7	103.01	105.82	104.16	104.3	103.22	103.81	105.6	102.81	104.86	103.95	104	104.01	104.91	105.22	105.95	105.46	106.47	104.95	104.78	103.95	105.21	103.28	103.8	104.21	106.22	103.31	104.84	105.89	104.83	102.15	105.01	102.72	103.89	103.36	104.34	102.73	103.25	104.39	105.17	103.59	101.92	104.07
112.16	114.48	112.89	115.21	112.58	111.56	112.27	110.8	111.27	111.73	111.69	109.5	109.94	112.78	113.89	112.72	110.95	111.99	111.65	109.12	111.04	112.46	111.58	113.43	111.74	113.79	110.12	113.59	110.95	111.6	112	110.54	111.57	112.9	109.5	108.65	110.95	113.25	109.1	112.19	112.39	110.04	110.27	109.98	111.7	111.96	113.42	112.35	113.67	111.88
111.37	109.05	109.63	110.51	111.41	110.83	112.83	112.07	112.7	112.08	113.49	111.93	109.38	112.31	111.22	111.15	110.87	110.43	113.26	113.91	110.55	109.89	113.54	109.99	112.18	112.13	108.23	111.25	111.59	112.93	110.83	110.7	111.34	112.91	110.23	111.03	111.85	112.26	110.57	111.88	113.53	108.63	110.09	110.35	110.11	111.62	113.36	110.06	112.29	112.36
98.644	98.254	102.59	101.21	99.088	99.379	100.62	99.512	98.714	99.27	100.01	99.304	99.493	98.926	97.966	101.66	99.678	99.734	100.2	100.12	99.758	98.756	100.27	99.67	101.2	98.784	101.36	99.631	100.1	99.38	99.785	99.097	100.71	100.4	101.9	98.154	101.3	98.685	99.065	100.47	98.627	98.569	100.39	99.18	98.656	99.935	98.967	103.63	98.978	102.03
106.33	106.36	107.16	105.56	104.52	107.84	105.17	105.26	105.83	105.22	108.25	106.91	104.68	108.01	103.8	107.53	107.04	108.38	106.39	106.55	106.69	105.36	105.5	103.94	107.86	107.32	107.61	105.48	108.28	106.84	105.1	106.97	106.63	106.31	105.28	105.06	106.45	105.96	105.45	107.98	105.33	105.64	105.67	104.53	105.91	107.5	104.12	104.01	106.71	106.47
109.54	111.61	112.99	111.33	110.23	111.83	111.26	109.79	110.74	110.65	110.85	111.59	110.55	112.14	110.97	111.19	108.39	110.13	112.81	109.08	108.58	109.82	112.08	112.42	112.71	112.65	110.77	111.22	111	111.53	110.57	112.14	111.56	112.67	109.35	111.89	110.26	112.01	111.38	109.58	111.96	111.21	111.27	108.57	112.18	110.7	111.62	112.3	111.37	110.85
112.74	112.19	110.89	113.7	111.94	112.3	114.31	114	113.35	113.19	114.19	112.25	111.66	113.02	112.68	114.19	112.71	110.21	113.98	113.34	113.83	110.06	111.12	116.55	111.5	112.37	110.94	111.83	112.35	111.37	114.09	111.62	112.92	113.44	111.51	111.94	113.6	113.56	113.8	114.96	114.37	112.66	112.63	111.36	112.98	110.77	112.29	111.37	112.68	114.86
105.34	105.81	108.95	105.65	105.79	108.21	106.97	104.39	103.47	106.6	105.95	105.76	106.08	105.88	108.62	106.23	106.4	106.45	104.03	107.19	102.72	105.56	105.85	105.41	104.37	106.76	104.75	105.86	104.7	105.24	106.23	107	107.56	106.2	105.43	104.03	106.17	104.65	105.76	107.47	106.73	105.79	104.54	105.58	103.69	104.81	104.63	104.6	107.58	105.81
110.93	107.51	110.73	109.16	107.79	109.68	108.92	112.11	109.91	109.53	109.91	108.91	109.15	108.6	109.21	109.28	113.03	109.54	107.14	108.29	112.64	110.71	108.72	109.25	108.7	109.83	110.85	108.59	111.97	110.31	109.85	112.18	110.64	110.32	109.21	108.39	108.5	109.39	110.39	112.54	107.95	106.72	110.73	108.27	109.76	110.49	111.47	110.69	111.72	108.6
107.33	107.96	106.63	107.98	106.66	107.74	104.27	107.35	107.44	106.69	104.1	106.18	107.38	107.38	110.11	106.07	104.37	106.18	106.23	107.23	109.95	105.33	107.21	104.45	108.02	105.65	107.73	108.7	105.68	105.46	106.02	104.38	107.31	108.84	108.26	106.12	108.07	106.93	108.21	107.9	105.88	105.48	105.79	109.05	106.79	105.26	107.26	104.69	109.84	106.74
112.82	111.55	112.64	111.83	110.21	110.73	111.64	110.84	111.02	108.86	113.01	111.86	114.87	111.21	112.95	112.76	111.64	111.74	111.07	111.8	112.84	111.42	113.04	108.98	112.38	112.04	112.68	111.23	110.49	111.23	112.87	109.42	112.54	111.75	112.53	111.67	112.42	114.35	112.03	113.11	111.18	112.54	112.27	111.38	111.59	111.08	113.75	110.94	113.95	113.83
106.97	103.45	102.69	103.22	105.95	104.86	104.24	106.69	106.67	105.25	106.73	105.03	104.8	108.12	105.43	106.14	104.96	106.86	105.97	106.12	105.71	106.01	103.48	104.79	104.96	107	105.52	106.41	104.58	107.56	101.76	105.48	109.27	104.8	105.96	104.05	105.41	105.19	107.51	104.69	105.37	103.29	107.39	105.93	105.24	104.45	104.87	103.32	105.98	106.7
107.69	103.85	107.78	105.83	106.23	106.43	105.73	105.56	104.79	105.53	106.05	106.55	105.14	105.78	106.62	106.6	106.19	105.49	105.25	105.71	106.71	102.29	107.43	103.39	105.45	105.45	107.28	106.39	105.05	106.36	105.75	105.59	106.09	104.42	105.33	107.17	105.87	107.53	104.01	106.34	104.7	105.83	106.2	104.57	106.2	106.92	107.92	106.11	104.12	104.7
105.58	106.05	105.8	106.43	104.13	106.91	106.18	105.51	106.71	106.87	106.06	107.12	104.2	106.51	105.03	103.94	102.71	105.16	105.65	107.4	105.85	105.78	104.09	106.71	103.64	104.46	108.5	106.28	105.3	103.96	104.78	102.93	106.36	106.25	103.99	106.04	104.63	105.8	105.45	105.97	105.61	106.97	106.82	106.25	104.66	106.91	104.98	105.97	104.23	108.48
106.47	103.44	105.8	106.56	106.82	105.31	105.58	106.26	107.4	107.35	105.46	105.21	105.69	105.61	106.33	105.24	105.29	106.17	106.02	104.86	106.77	106.03	109.2	107.24	108.58	106.27	103.8	107.89	104.47	105.5	104.98	105.37	104.61	105.47	107.36	108.08	106.99	105.66	107.04	104.05	104.07	107.18	105.46	105.5	105.85	106.2	105.26	106.52	106.42	107.18
112.31	111.25	109.75	110.84	112.16	112.15	112.13	111.68	111.89	112.81	111.01	110.1	109.74	109.39	110.58	111.54	111.49	112.11	113.67	111.99	108.95	112.44	109.3	112.47	111.71	111.55	110.25	113.85	112.89	112.93	111.05	113.28	112.1	111.22	110.9	109.33	111.71	113.27	111.83	108.71	111.53	111.32	111.15	110.3	112.32	110.94	109.67	111.32	109.87	109.13
111.38	112.17	110.46	111.96	111.38	112.01	111.78	110.56	110.09	112.81	112.47	110.32	110.34	111.69	108.52	109.91	109.25	112.04	111.34	112.85	109.56	112.09	112.02	111.74	111.36	111.15	112.5	111.38	109.5	114.52	110.09	111.73	111.52	112.13	110.47	110.92	112.47	110.76	112.34	110.43	111.75	111.62	112.6	111.25	109.68	111.62	112.4	111.49	112	110.09
99.835	97.764	99.497	100.92	100.76	98.865	99.35	99.686	97.872	100.48	99.804	98.978	101.06	99.752	100.34	99.072	99.931	99.813	100.12	103.39	98.261	99.363	99.18	100.39	98.955	99.701	101.52	99.054	100.52	100.72	99.694	99.779	99.222	101.62	101.41	100.52	98.98	97.993	99.672	100.95	96.067	99.987	100.64	101.19	101.61	97.848	100.29	97.662	101.2	99.253
104.46	105.2	105.2	104.05	104.51	104.32	104.11	105.21	104.11	104.12	107.53	103.87	104.57	104.59	102.89	104.87	104.62	104.88	105.44	104.75	105.19	104.94	103.67	104.89	104.25	104.68	104.78	104.51	105.79	105.18	103.71	104.76	101	104.85	102.46	105.72	103.96	101.28	103.79	107.13	103.94	107.25	106.9	106.42	105.5	103.61	105.08	106.07	106.86	104.45
117.12	117.78	118.34	118.39	116	118.24	119.09	117.57	117.9	115.39	118.42	117.43	117.37	118.87	119.08	117.46	117.02	118.01	118.15	115.88	116.34	118.64	118.91	118.16	118.43	118.45	116.32	115.2	116.37	117.48	117	115.5	117.46	115.6	116.59	117.4	116.11	117.79	117.07	118.04	117.72	119.69	117.63	118.8	116.98	119.71	118.53	119.56	116.95	118.46
105.2	106.88	104.38	104.75	102.78	106.11	104.81	105.57	105.03	104.56	104.25	106.4	106.37	108.63	106.26	106.22	106.02	106.1	106.59	104.53	103.69	104.74	105.35	104.88	105.81	103.81	104.92	107.27	104.36	105.45	104.2	106.89	106.66	105.13	104.5	106.37	103.78	105.6	106.8	103.81	105.89	104.73	104.78	106.59	105.47	106.76	103.67	105.25	106.05	104.09
102.61	104.31	103.42	104.93	104.93	106.62	105.6	102.51	104.83	105.07	106.21	104.31	103.12	104.38	107.63	103.22	104.5	105.23	106.14	103.37	104.82	103.35	106.35	104.06	104.95	106.18	105.27	104.17	105.27	102.07	104.9	104.11	103.59	104.68	100.33	103.96	105.69	103.16	104.29	101.79	104.7	105.58	105.13	106.48	103.63	104.95	104.09	105.84	103.35	107.78
110.83	113.36	112.5	113.91	109.7	111.87	112.86	112.71	111.92	113.74	110.25	112.68	113.26	111.23	112.54	113.66	112.61	111.42	110.98	112.21	111.62	113.54	111.47	112.3	112.14	109.87	113	109.66	113.44	109.08	113.48	112.17	111.09	111.76	112.39	109.46	111.04	112.51	112.33	110.5	111.33	114.67	110.41	112.86	112.04	112.23	110.89	111.31	110.34	110.71
111.57	113.72	110.94	109.58	113.27	111.76	112.56	111.15	114.2	111.02	111.94	112.06	112.75	112.1	111.76	111.52	113.01	111.14	113.28	114.62	113.13	112.68	115.12	109.8	110.92	110.63	114.74	113.51	109.2	110.72	112.22	112.29	112.41	112.5	112.02	110.99	111.07	111.93	112.94	111.29	112.57	111.53	110.49	111.69	113.05	113.53	109.4	112.25	111.14	112.63
107.13	107.47	105.56	104.86	108.26	105.43	106.19	106.68	105.92	109.03	106.49	107.26	106.19	106.98	106.78	107.11	106.82	105.86	108.46	104.49	104.62	106.2	106.71	106.44	104.7	109.3	106.74	106.29	106.94	106.45	109.23	104.72	106.74	104.51	108.4	106.19	104.57	104.48	106.23	106.31	105.05	104.08	104.86	106.83	104.82	106.8	105.48	106.98	104.58	105.73
104.82	107.42	106.49	106.45	104.98	104.73	105.95	105.96	104.53	105.48	106.9	106.84	104.83	105.94	106.64	107.14	104.85	104.08	106.2	105.52	106.4	106.51	107.55	105.2	104.76	107.35	109.28	105.12	105.39	106.17	107.78	105.87	105.8	107.42	105.78	106.17	105.07	108.82	106.61	103.72	106.63	107.85	107.38	108.16	106.09	106.51	107.71	108.78	106.71	105.03
104.42	106.92	105.65	105.28	105.09	104.27	104.81	106.7	104.71	107.69	106.66	104.67	105.62	104.58	105.09	106.57	106.02	106.16	104.14	106.2	103.89	106.05	108.01	105.8	105.69	104.7	103.59	106.7	106.2	104.75	105.61	103.4	107.36	104.41	104.9	107.26	105.68	105.65	104.25	106.54	107.5	105.62	105.86	106.92	103.62	105.37	104.18	105.41	107.54	106.49
99.213	99.788	99.707	101.02	101.47	100.79	100.05	100.75	98.687	98.961	99.068	101.62	98.805	99.609	98.132	98.323	100.13	100.3	99.96	98.749	98.622	99.375	100.86	99.274	101.94	99.247	101.28	102	99.437	99.749	99.993	99.488	98.629	99.121	99.586	99.887	101.79	100.2	99.183	101.4	99.896	98.402	100.31	99.832	99.712	99.809	99.323	102.03	99.124	100.67
108.96	111.03	110.69	109.5	109.98	109.9	109.35	112.46	110.07	111.43	111.49	109	107.32	108.48	109.8	112.05	111.77	108.84	110.52	110.5	108.31	109.21	109.71	108.25	109.94	110.46	109.62	108.56	110.29	110.38	110.45	111.33	109.61	110.05	110.16	108.04	111.25	111.89	111.1	111.24	110.2	110.24	110.01	109.59	109.71	109.48	110.57	109.54	110.41	110.95
99.009	97.827	99.342	101.63	98.938	100.26	100.54	100.73	99.172	100.16	100.41	101.67	99.274	101.49	99.48	100.66	101.37	100.05	100.09	99.682	100.44	100.09	102.43	99.867	99.142	99.943	100.47	101.75	102.21	100.73	100.45	99.177	101.46	99.443	101.55	101.36	97.066	98.648	99.11	100.14	100.11	103	99.132	98.435	99.866	98.184	100.85	100.8	98.923	100.03
109.92	108.2	108.19	110.12	110.55	109.8	110.52	109	110.58	108.52	111.87	113.17	111.9	110.9	111.6	107.12	110.24	108.66	111.16	110.25	110.98	109.89	109.51	110.78	110.52	108.91	110.72	111.72	108.45	110.37	111.27	111.16	110.11	112.01	110.63	109.28	108.45	107.76	109.57	110.4	108.79	108.46	109.04	110.62	110.63	110	109.53	110.1	112.67	110.72
105.35	105.23	106.76	107.38	105.86	105.71	108.33	105.96	104.44	103.3	106.5	103.71	105.86	106.8	107.25	105.05	106.88	105.92	105.41	106.98	102.16	105.18	105.46	105.62	105.96	105.25	106.54	106.7	105.47	106.33	106.48	105.7	105.59	106.16	106.31	106.55	106.09	107.68	106.49	106.22	104.26	106.25	108.34	107.2	105.31	107.83	104.84	104.79	107.85	106.57
103.81	105.79	103.88	104.41	104.27	106.65	104.87	104.9	102.1	103.12	104.37	104.36	104.76	104.02	104.67	105.41	104.48	106.74	103.4	104.76	108.22	106.32	104.73	103.89	106.16	104.55	103.33	104.29	106.74	104.49	104.33	106.88	103.02	103.31	105.84	105.19	104.58	106.08	104.05	104.45	104.9	103.33	103.94	106.55	104	103.72	108.09	104.42	106.06	104.89
108.03	105.65	104.48	103.98	105.84	104.39	106.38	106.17	105.31	104.88	105.18	106.38	106.22	106.8	104.66	105.16	106.33	105.77	105.55	104.81	105.84	107.92	106.03	104.94	103.81	105.54	104.06	105.82	104.79	104.72	105.52	107	103.67	105.91	105.4	104.57	106.21	105.76	105.47	107.36	106.59	104.79	104.38	105.18	104.43	104.61	104.1	105.22	107.6	104.63
103.29	99.999	99.347	105.37	103.68	101.57	100.2	101.41	100.32	101.51	100.7	101.9	100.65	100.14	99.867	99.351	100.55	101.08	100.71	101.98	100.32	103.92	101.9	99.994	100.54	98.965	100.13	100.59	102.12	98.581	102.14	97.957	101.2	102.72	99.493	100.76	99.383	97.361	98.674	100.15	100.75	102.02	99.971	101.86	99.653	99.827	100.73	99.58	100.57	101.24
107.64	106.55	107.42	103.78	104.69	105.31	108.93	105.61	104.71	104.78	105.32	103.79	106.21	104.11	106.41	106.07	104.46	106.34	103.87	106.8	104.29	108.42	105.49	104.12	105.67	104.19	105.02	106.55	105.52	103.78	105.88	106.08	105.71	105.86	104.84	106.55	106.45	104.39	106.93	103.23	106.77	103.57	104.74	106.81	105.17	105.01	106.49	104.83	104.63	105.82
108.43	107.08	110	111.33	110.53	108.64	107.27	110.28	111.25	108.79	111.38	109.79	109.84	109.37	109.46	107.04	109.34	109.52	109.75	111.45	110.18	109.55	109.04	110.89	108.42	109.63	109.3	108.76	110.47	109.92	108.22	112.34	109.33	114.35	109.9	110.53	109.07	109.3	108.12	110.76	107.23	109.6	109.35	108.55	110.71	112.47	111.65	110.91	109.55	109.46
103.87	105.73	103.52	105.32	102.4	104.42	105.22	106.04	102.58	106.19	102.99	104.28	107.73	103.8	102.92	104.64	104.53	104.17	103.14	100.21	103.62	103.54	103.92	103.18	103.89	105.28	101.99	103.55	104.33	103.95	104.9	105.45	104.3	102.93	103.29	103.85	103.12	104.62	105.69	104.81	104.48	102.62	104.2	105.21	102.54	103.69	103.17	104.39	104.72	103.9
106.05	106.66	104.63	107.82	102.75	107.14	106.03	104.03	107.24	105.73	107.4	106.64	107.01	106.43	106.53	105.44	104.41	103.79	105.81	106.23	105.4	103.69	107.08	105.08	109.08	108.54	106.74	104.73	104.63	105.25	104.45	106.94	108.43	105.47	106.97	105.27	104.27	104.74	106.67	106.78	105.04	103.87	103.9	104.28	108.82	106.39	105.7	105.29	105.1	107.61
106.33	108.64	106.27	107.37	106.64	107.91	108.71	108.14	108.09	105.06	106.86	106.24	106.75	107.41	104.41	105.39	106.18	106.83	105.49	105.87	108.26	108.29	106.38	106.83	105.2	107.33	108.44	107.04	107.62	108.39	105.87	109.26	106.12	107.08	106.1	107.57	106.31	105.71	106.94	105.26	106.88	108.15	106.65	110.07	106.98	107.39	107.5	108.1	107.36	105.04
99.305	101.46	98.609	100.56	100.1	99.54	99.171	100.96	99.227	99.515	99.407	99.828	99.341	98.068	100.86	100.26	98.102	99.594	97.148	100.79	98.882	97.135	99.662	99.012	98.398	99.453	99.787	98.449	100.52	101.31	99.019	101.34	99.429	100.28	99.161	100.64	100.39	99.392	99.914	100.3	99.974	98.018	98.061	99.219	99.673	99.365	101.05	97.789	99.792	99.846
112.73	112.39	114.33	112.07	110.61	113.22	112.07	111.68	110.94	110.16	114.4	110.91	110.6	112.56	113.8	112.75	112.99	111.9	112.94	110.48	112.8	113	110.63	111.85	111.55	112.23	111.85	111.06	114.09	113.49	112.21	111.68	111.9	113.39	112.95	113.14	112.83	113.76	112.85	114.01	110.72	112.35	110.91	113.32	110.95	111.96	112.19	110.01	111.99	114.15
98.513	99.455	99.616	98.104	102.04	99.094	99.624	99.4	99.447	97.279	98.68	101.12	99.268	100.91	98.916	102.57	101.25	98.727	100.12	97.846	99.423	99.038	98.835	98.457	96.6	99.15	98.83	98.993	100.09	98.904	100.08	99.451	102.69	99.049	97.597	99.383	99.183	100.03	100.12	100.13	101.09	100.13	101.85	100.53	99.669	100.07	100.25	99.426	100.35	97.908
107.5	105.39	105.59	106.48	107.18	106.5	106.59	105.46	105.41	103.96	109.46	108.04	106.95	106.74	105.28	106.9	107.64	105.88	105.14	104.59	107.72	106.76	108.28	107.68	103.37	104.61	104.76	105.79	106.27	109.12	105.26	106.67	105.92	106.93	106.57	105.75	106.91	107.56	105.82	107.02	106.57	107.25	105.17	105	106.53	106.14	107.15	104.65	108.25	106.63
101.95	99.826	98.497	97.651	103.22	102.42	99.566	101.19	100.08	100.67	99.678	98.923	100.94	97.515	98.517	99.412	98.051	100.48	99.971	100.89	97.489	100.38	98.255	99.685	99.919	100.32	99.72	100.89	102.23	100.3	102.13	101.16	99.264	98.991	100.46	98.823	99.632	100.26	100.52	98.616	99.969	101.85	101.41	98.789	100.03	99.759	98.775	98.669	99.376	100.29
105.74	103.24	106.64	106.54	103.24	104.82	108.36	105.03	106.24	104.39	106.62	106.95	104.02	106.25	107.69	104.77	106.87	106.4	104.79	105.63	106	103.52	103.78	105.25	104.93	106.15	104.79	106.32	104.83	104.2	105.93	106.75	106.88	105.03	104.71	102.96	108.71	104.82	106.67	106.06	106.99	104.44	107.15	105.16	106.22	107.71	104.75	104.55	105.35	103.19
110.53	110.27	113.01	112.75	109.83	109.05	112.65	110.15	112.68	112.93	114.24	113.87	114.03	112.62	110.58	112.23	110.09	112.48	109.76	108.47	113.17	110.92	109.18	111.95	110.55	112.28	109.07	113.46	111.79	108.77	112.36	109.94	112.37	111.88	112.65	113.53	110.88	111.52	109.89	109.2	111.14	111.72	110.51	110.01	110.55	112.72	110.78	113.83	113.15	112
105.14	105.62	104.41	105.52	106.62	108.15	105.86	104.24	105.23	104.75	105.2	106.69	102.5	105.23	105.19	105.21	103.8	105.26	105.78	104.82	105.73	105.9	104.04	107.2	104.57	104.59	105.81	105.42	105.27	103.55	104.8	106.81	104.45	106.2	107.1	105.6	107.23	102.93	106.29	103.19	105.89	104.97	105.46	105.69	105.92	106.06	104.25	104.8	105.79	105.71
108.07	105.67	105.47	105.19	105.68	102.82	107.69	104.78	104.78	104.35	107.19	106.39	107.9	106.63	105.31	106.25	105.71	105.3	104.94	105.3	106.68	107.13	106.18	103.29	104.18	103.3	107.57	103.85	106.04	106.58	107.98	104.09	105.95	105.75	107.65	106.84	106.33	103.18	107.41	103.04	105.68	106.15	107.16	107.91	105.56	106.02	105.04	106.7	104.95	107.11
100.71	101.59	98.928	102.06	99.145	96.26	98.993	98.597	99.235	96.896	96.902	103.23	98.069	100.41	100.98	100.12	98.893	102.34	98.226	100.21	101.1	99.992	101.77	99.843	101.33	101.62	99.932	96.493	100.18	100.96	99.062	100.68	99.364	100.46	98.808	99.08	102.39	99.377	98.731	99.028	99.605	99.035	98.229	100.6	98.321	100.47	99.05	101.14	97.915	99.007
106.95	103.54	105.08	107.67	106.16	104.49	106.32	109.01	107.04	106.4	105.14	105.27	106.02	107.79	107.7	106.49	105.59	107.32	106.35	105.41	105.39	106.1	107.25	106.13	108.67	106.96	107.13	106.4	106.81	105.84	107.13	103.74	105.97	105.46	103.96	106.35	109.37	104.86	106.26	107.46	106.27	104.99	108.06	105.52	107.62	106.34	106.93	104.67	106.38	106.89
109	105.26	103.41	107.35	103.45	104.19	107.95	105.54	106.56	106.48	106.72	105.1	106.97	106.6	105.14	105.24	103.94	106.64	106.08	106.86	104.98	105.85	105.98	108.27	105.13	106.13	106.68	106.4	105.2	106.11	105.69	105.8	106.04	107.82	104.27	106.04	106.27	102.71	104.8	106.14	103.41	105.16	104.83	105.75	104.79	107.54	105.22	105.38	103.63	105.59
105.76	106.63	104.61	106.39	108.57	107.37	106.86	104.17	105.53	106.47	107.07	106.7	106.27	106.01	104.67	107.47	107.13	105.98	103.35	105.03	105.83	106.73	104.71	104.02	106.41	105.14	104.17	105.83	107.43	108.83	103.32	105.48	107.46	104.6	105.49	106.32	106.12	103.51	104.93	105.05	104.7	107.12	105.15	105.17	105.14	105.85	106.68	103.64	106.37	106.82
106.72	105.51	106.5	104.73	105.25	107.06	105.59	104.32	104.78	105.5	108.31	107.36	108.46	106.28	104	104.17	105.66	101.9	106.67	105.06	106.22	105.84	106.33	108.77	105.11	106.34	105.5	106.89	105.13	106.33	104.94	106.05	107.15	104.49	105.59	106.83	105.05	106.43	106.25	104.96	103.05	106.9	105.39	103.8	106.28	104.79	105.81	105.77	106.65	104.08
105.88	105.12	105.55	105.37	103.09	107.04	106.74	108.1	105.29	108.5	103.7	106.41	105.52	106.67	107.15	103.57	106.57	108.37	108.14	106.38	107.18	107.84	105.99	106.83	106.63	107.51	107.51	106.52	107.8	104.83	105.96	105.91	107.22	106.05	104.39	106.18	108.81	106.51	105.46	108.3	105.67	106.7	104.22	104.56	103.76	104.42	105.74	106.06	107.33	108.34
105.62	104.35	104.68	104.47	104.8	104.78	103.6	106.42	103.54	104.51	104.62	104.07	104.45	105.24	103.05	105.45	103.89	104.33	104.75	106.84	105.45	104.63	104.61	107.38	105.83	105.42	103.46	105.69	104.63	103.26	105.67	104.59	104.66	104.59	104.73	105.19	105.75	102.72	107.85	103.24	103.79	103.65	105.63	105.39	103.89	103.09	105.22	103.05	106.08	105.48
115.16	112.92	110.44	111.08	111.99	111.51	108.75	111.67	113.07	112.89	112.04	111	111.54	112.79	110.92	110.34	111.01	108.72	113.62	112.33	112.69	113.6	112.86	112.06	111.81	112.29	113.03	110.77	112.68	112.8	112.21	112.89	111.62	111.8	113.32	109.49	109.91	111.07	111.15	109.9	112.26	112.36	112.55	109.79	110.43	111.44	112.18	112.82	111.41	111.5
106.84	106.99	106.12	107.18	107.91	106.24	105.82	106.89	105.49	104	106.4	107.04	106.32	105.07	104.03	105.02	105.52	105.66	105.24	109.77	104.91	105.48	104.86	108.63	105.73	106.9	103.98	106.16	107.33	104.2	106.66	105.4	106.28	104.73	105.13	104.2	105.31	105.42	103.98	106.5	105.96	105.45	108.52	106.13	106.67	106.24	106.74	107.74	107.27	105.74
103.92	106.7	102.48	105.88	104.24	104.73	102.65	104.65	103.92	102.45	104.49	105.32	104.62	104	104.11	103.96	107.85	104.13	102.37	103.37	100.5	103.22	104.84	102.89	102.49	103.23	104.13	102.58	103.08	106.12	101.78	104.98	104.39	105.33	103.63	103.47	104.12	103.69	103.98	107.04	102.84	104.16	103.55	105.58	102.92	104.8	106.02	103.48	105.43	106.35
115.21	116.45	115.03	116.59	115.61	114.22	114.43	116.17	115.8	113.06	114.68	115.78	118.08	117.07	116.96	117.03	115.94	116.2	117.03	114.25	115.11	118.2	114.55	113.85	116.91	115.96	116.07	116.46	115.59	115.84	115.27	116.03	116.97	117.78	115.27	115.33	116.41	116.41	116.93	115.57	114.79	115.91	115.81	116.8	115.09	117.92	116.37	116.71	117.43	117.09
111.72	111.04	110.72	113.88	111.75	110.24	110.53	110.37	110.55	111.63	111.58	111.43	110.05	110.81	111.71	112.25	110.38	109.58	113.02	113.72	110.12	110.04	112.67	113.02	111.1	109.72	112.02	110.96	112.23	111.51	112.14	108.99	110.7	113.43	110.88	111.39	113.44	112.19	111.73	111.73	112.98	109.23	112.28	110.5	111.64	111.07	110.1	111.59	110.7	111.85
107.11	106.2	106.37	108.2	105.69	105.85	107.78	107.26	106.27	106	105.83	104.83	104.11	109.97	105.5	105.14	107.19	106.78	107.27	106.4	104.71	105.64	105.43	106.65	105.65	107.3	108.38	106.54	105.38	105.12	107.79	107.27	103.83	103.18	108.05	106.61	106.9	107.63	106.02	107.31	105.47	106.56	106.03	108.06	106.3	108.5	105.07	104.96	106.65	105.48
104.86	106.57	106.85	106.4	107.55	104.85	105.39	106.04	108.64	107.67	105.71	108.8	104.3	105.79	106.39	104.07	103.22	105.94	105.07	105.52	106.88	105.39	104.96	104.57	104.19	106.17	103.83	106.82	104.95	104.88	105.8	106.55	105.18	106.04	105.18	107.53	103.33	104.32	107.11	106.81	106.81	105.81	106.8	107.5	107.01	105.58	107.15	105.18	106.68	105.56
112.02	111.06	108.52	111.88	111.83	113.37	111.2	113.46	113.3	111.56	111.54	114.66	111.44	111.24	111.31	112.06	113.41	111.53	109.85	112.96	110.81	114.54	113.43	109.95	113	113.01	111.95	114.44	112.27	113.46	108.93	112.86	110.39	110.88	112.55	111	111.76	112.42	109.24	110.89	113.1	111.12	109.59	111.5	112.55	114.85	110.78	113.88	112.45	114.59
113.95	112.72	113.63	112.7	112.16	112.51	116.84	112.67	114.19	111.87	111.7	113.19	112.16	112.42	112.94	114.52	112.44	113.71	114	113.88	115.95	114.66	111.23	111.32	111.82	110.88	114.82	111.15	113.68	112.16	111.06	116.15	112.93	113.06	111.59	112.41	112.82	112.69	113.71	115.59	110.95	114.53	114.28	112.98	112.79	113.33	112.88	111.87	114.22	109.92
98.663	97.59	101.94	102.29	101.7	99.601	97.88	98.593	100.23	102.32	98.153	99.99	99.419	96.792	98.463	100.32	100.21	100.31	98.391	100.2	100.23	99.274	98.757	101.21	101.18	100.66	102.09	99.649	99.743	99.103	99.581	97.983	97.402	101.1	99.003	99.777	98.241	100.85	98.551	98.995	99.552	102.16	99.973	99.725	98.489	99.578	100.83	101.29	101.92	98.611
98.289	99.617	99.928	101.54	98.911	100.19	100.98	100.97	99.76	100.99	100.54	100.72	100.59	101.06	98.94	101.97	101.21	101.69	101.52	98.4	100.03	104.65	100.15	104.95	102.57	99.182	101.09	102.06	101.71	99.824	100.22	101.41	103.43	101.63	102.49	102.51	101.69	101.79	101	100.24	101.12	101.28	100.47	100.88	100.38	100.78	98.39	99.677	100.23	101.01
105.6	106.13	106.55	105.74	106.8	104.19	107.05	104.72	103.27	105.52	105.83	106.87	106.18	104.84	104.12	105.64	105.62	106.23	105.83	105.5	107.62	105.77	106.39	104.28	104.91	104.38	106.37	105.3	103.78	106.08	104.53	104.44	105.77	104.72	104.09	107.91	103.44	105.95	104.07	106.07	106.43	107.37	105.31	104.29	103.47	104.46	104.15	107.05	103.7	106.84
98.865	98.322	101.21	100.76	98.249	99.552	99.088	100.31	101.06	97.638	101.28	102.49	97.893	100.92	101.3	99.807	102.36	101.41	99.636	101.5	99.159	99.302	101.08	99.732	98.721	101.14	102.36	97.926	99.788	98.797	99.347	99.647	100.6	101.47	101.19	100.5	99.726	100.04	100.09	102.22	99.195	99.803	98.502	100.03	100.5	100.45	99.469	102.55	98.486	100.98
100.01	101.95	102.16	99.944	99.852	100.16	98.7	100.59	101.17	100.44	98.403	101.61	100.71	98.796	101.59	98.888	100.99	100.93	100.12	100.32	98.928	99.693	100.64	101.27	101.58	98.108	101.25	98.516	98.737	101.22	100.63	100.14	99.264	101.83	102.25	100.09	100.09	98.09	102.55	100.99	101.89	99.835	100.42	101.84	101.05	98.607	102.96	102.63	99.94	99.73
107.65	107.54	106.64	106.11	107.37	107.43	105.56	107	105.64	106.25	104.94	106.64	104.66	106.04	105.39	105.46	106.53	106.23	106.71	106.48	105.46	103.51	103.8	107.07	106.73	105.56	105.64	106.55	106.6	108.11	106.09	105.18	108.43	106.42	105.39	105.83	105.69	105.55	108.13	106.25	107.22	105.26	109.99	104.11	107.65	104.42	106.97	108.25	106.69	107.86
99.892	99.481	100.16	102.33	100.01	99.879	102.01	98.957	100.24	99.508	100.15	100.08	99.185	98.47	101.85	102.17	102.86	100	99.123	101.19	102.82	99.847	100.3	101.1	100.7	100.21	99.57	100.06	100.6	99.99	102.29	100.5	99.329	100.58	100.75	103.38	101.41	100.51	101.83	99.452	102.09	100.61	98.749	100.55	98.773	102.17	101.9	99.886	100.97	102.64
99.195	98.007	100.85	99.936	98.082	98.196	99.95	99.496	100.5	98.343	98.665	98.529	99.528	100.24	98.024	99.677	99.228	96.856	100.19	99.637	101.21	101.15	100.42	99.054	99.613	98.614	97.762	97.999	98.916	99.717	101.03	99.785	99.696	97.232	101.22	98.742	99.286	98.545	98.302	99.778	98.817	99.49	100.41	99.556	99.558	101.53	98.484	101.08	100.69	98.641
106.62	105.06	105.95	103.84	104.7	105.69	106.01	107.36	105.39	104.8	105.45	105.28	104.07	104.81	105	103.74	108.99	106.51	104.81	104.22	104.1	106.78	107.14	106.13	104.38	105.07	106.36	106.33	107.36	105.24	105.98	104.12	106.52	104.53	104.68	105.89	104.73	104.57	106.13	103.13	103.75	107.82	105.9	105.92	104.75	106.08	107.32	106.16	103.82	103.85
98.632	98.977	102.04	99.219	99.884	97.32	100.53	98.822	101.83	100.2	100.43	99.963	101.38	99.993	99.178	99.479	101.45	100.55	97.614	98.928	99.824	99.334	101.36	98.999	101.61	100.08	99.719	100.87	97.788	100.94	96.723	100.38	102.88	97.464	97.374	100.16	100.42	98.214	98.047	99.361	100.4	100.66	99.428	100.61	97.813	99.103	99.073	100.71	99.442	100.77
106.72	106.67	107.04	106.29	106.52	105.31	104.54	105.68	105.71	106.56	106.73	105.58	107.69	107.89	103.35	108.7	104.74	106.08	107.14	106.21	104.79	107.61	105.74	105.91	103.59	106.81	104.94	104.79	107.87	105.14	107.13	107.32	106.47	104.37	105.63	104.37	107.96	105.33	106.78	106.96	107.64	107.4	107.18	105.98	106.61	108.49	107.68	106.44	105.29	105.76
110.14	109.13	106.79	109.78	110.01	109.22	109.01	108.19	107.43	109.11	109.21	110.38	110.66	108.59	111	109.85	111.04	110.58	111.79	109.58	109.9	110.96	108.88	110.01	110.32	108.01	108.54	109.45	110.89	108.47	110.66	110.99	109.05	109.4	107.33	109.6	111.23	108.39	110.67	109.26	107.92	112.11	111.68	109.82	111.48	111.11	108.59	107.84	110.21	107.82
110.72	110.47	110.43	111.19	111.72	111.29	111.74	111.05	110.18	108.84	113.54	111.02	111.6	110.64	109.68	108.82	111.15	113.07	108.3	110.93	111.95	111.33	112.2	110.34	112.04	110.45	110.43	113.78	110.12	110.9	112.92	110.06	111.52	111.98	110.37	110.49	110.72	111.14	113.85	112.61	110.7	112.29	110.93	111.06	110.71	111.04	110.22	109.61	109.78	111.32
98.958	100.06	98.548	102.31	98.98	99.919	101.02	102.56	101.43	100.82	100.83	99.912	101.22	101.73	97.925	101.64	102.44	99.993	101.96	99.262	102.36	100.85	102.05	101.43	99.149	99.472	100.91	102.11	100.47	98.525	97.928	100.97	98.195	100.26	99.301	100.43	102.34	103.12	99.427	101.73	101.22	99.774	100.34	100.59	99.859	100.07	100.96	100.82	100.2	100.17
106.09	106.22	106.33	107.97	107.47	108.99	107.45	105.1	106.03	105.98	107.97	105.43	106.79	105.69	106.58	108.24	107.56	106.35	106.7	106.08	104.33	107.48	107.38	107.05	106.89	106.63	105.73	104.6	109.09	105.84	104.83	106.06	108.74	106.85	107.17	104.76	105.76	107.57	105.29	108.33	107.47	103.46	104.26	107.09	107.32	106.75	106.22	106.75	106.91	106.12
110.75	115.24	110.95	112.1	110.11	110.54	110.26	110.67	110.65	110.72	109.26	108.9	109.22	111.4	109.7	112.41	111.92	111.28	110.16	112.49	110.39	111.22	110.47	111.21	111.24	112.68	111.62	110.3	110.64	109.76	109.79	112.87	109.73	110.2	110.54	112.68	112.26	112.22	111.45	110.03	111.72	112.6	111.1	109.5	111.79	112.13	111.55	110.72	112.62	108.49
100.27	99.945	102.2	100.18	102.87	100.59	102.15	100.99	99.085	100.89	99.627	101.85	101.75	102.12	102.49	101.24	101.62	100.71	99.885	99.329	99.971	102.78	100.84	100.46	100.62	100.69	101.2	103.58	100.12	101.55	100.77	100.63	100.39	100.04	103	100.75	101.87	101.32	100.2	99.877	101.84	101.39	101.33	99.188	99.703	101.65	100.87	100.68	100.48	98.627
104.65	104.95	106.61	104.01	103.47	105.57	104.1	104.99	105.6	107.37	104.65	104.92	106.09	107.37	103.39	109.3	107.2	104.83	105.65	105.21	106.08	105.86	105.81	103.48	106.02	107.16	105.19	104.17	104.78	105.57	107.21	105.16	105.95	106.44	106.53	104.23	106.01	104.25	104.25	107.81	106.77	108.48	103.2	103.91	106.95	104.18	105.25	105.98	107.77	104.5
106.85	105.78	106.43	106.84	106.93	106.27	106.74	105.54	104.97	105.15	105.07	105.55	106.43	106.73	105.39	106.02	107.26	104.88	104.54	104.08	106.68	104.75	104.98	105.95	106.05	105.6	104.56	104.42	107.01	106.24	106.65	103.75	102.46	103.83	105.75	105.63	103.27	104.78	106.28	106.94	106	107.19	103.65	104.74	104.89	105.6	104.93	104.92	105.93	107.07
103.86	106.32	104.99	103.12	106.89	106.72	102.28	105.78	104.83	106.15	105.41	102.44	102.86	102.09	106.75	103.73	106.65	103.4	103.19	104.47	105.69	103.31	104.78	105.11	101.64	102.89	105.38	105	102.32	103.91	102.34	104.07	106.17	105.42	102.48	104.11	103.5	103.77	101.52	104.78	107.11	102.71	101.56	105.17	103.53	102.53	103.59	104.86	104.39	102.64
111.86	111.17	111.84	111.07	113	108.5	112.71	113.27	111.74	113.87	109.19	110.79	112.19	112.14	112.04	109.99	111.14	112.66	110.74	111.32	114.13	111.24	114.23	111.01	112.49	109.8	113.26	111.47	112.83	110.94	110.28	111.75	111.4	111.97	108.52	111.85	112.96	112.27	112.61	111.19	112.51	110.78	112.37	111.01	112.34	111.08	112.46	112.75	111.98	113.01
117.94	116.64	115.32	117.14	116.37	116.51	116.23	117.01	118.02	118.34	114.9	116.37	115.94	115.67	117.33	115.65	115.73	116.18	116.35	119.32	115.36	116.04	117.92	116.88	115.77	116.74	115.6	115.88	117.83	117.88	116.04	116.6	117.49	115.73	115.98	117.1	117.5	116.15	117.64	115.99	117.47	114.77	118.46	116.99	116.63	115.33	117.04	116.7	117.33	116.03
106.58	106.27	106.6	105.15	107.16	105.15	106.39	105.76	106.1	106.93	108.13	107.46	106.69	105.05	107.16	104.53	107.55	106.2	107.84	107.76	108.77	107.69	107.61	109.85	105.08	106.67	108.6	106.43	108.98	106.27	106.25	107.24	107.47	107.05	104.04	104.85	104.9	106.94	105.97	106.76	106.4	107.3	105.98	106.36	109.07	109.12	109.07	108.77	104.79	104.7
105.9	105.91	105.66	107.34	107.43	106.8	106.01	106.91	105.78	107.46	105.61	106.52	104.69	108.13	106.98	105.93	105.19	106.1	107.83	105.09	106.35	106.01	106.57	104.56	107.34	105.35	104.85	105.87	106.9	104.59	107.2	105.7	106.77	106.1	105.62	103.82	105.99	107.39	106.17	105.56	106.78	103.19	104.94	104.25	107.37	104.23	108.4	108.75	104.75	108.75
99.407	99.443	101.01	101.14	97.234	98.609	100.21	100.61	102.25	100.62	99.12	100.41	99.246	100.63	98.02	99.409	100.16	100.71	99.447	99.503	100.63	102.15	99.199	97.948	100.21	99.137	99.811	97.704	100.19	99.111	100.67	99.511	98.714	99.619	97.97	99.946	99.851	99.282	99.743	100.52	98.87	98.612	100.8	99.584	96.852	100.52	99.891	99.398	98.973	101.8
114.06	110.06	113.19	112.47	113.13	112.3	110.72	111.17	113.94	113.78	113.33	113.43	112.48	111.02	112.31	114.6	113.23	114.24	114.59	116.05	112.34	111.51	112.88	113.36	112.55	113.9	114.39	113.61	115.58	115.02	110.64	115.23	114.21	112.49	112.93	112.03	114.26	112.63	113.66	111.36	111.56	113.76	114.25	114.5	112.64	111.89	113.21	112.25	112.71	112.8
100.79	100.01	100.52	102.14	100.93	99.243	100.93	98.339	97.849	101.86	99.45	100.92	100.17	101.48	97.807	98.253	99.316	100.43	101.04	98.982	98.332	98.259	98.912	99.747	99.477	98.051	100.08	97.979	100.27	99.822	101.25	101.79	99.863	100.69	99.569	100.19	97.46	101.7	100.54	100.98	100.71	99.427	96.893	101.08	100.46	103.45	99.165	99.689	99.979	99.252
104.47	106.44	105.49	106.87	106.61	105.87	107.46	105.94	104.65	105.19	105.22	106.9	105.52	104.66	105.45	106.31	105.67	105.05	104.28	105.62	105.31	105.69	104.37	107.37	106.39	105.91	104.48	104.74	104.71	106	105.13	103.68	104.93	106.36	106.3	104.18	103.28	108.38	106.28	106.02	102.66	107.2	106.29	103.93	105.2	106.95	106.5	107.28	106.21	106.69
112.99	113.77	113.43	113.6	109.85	112.23	110.47	112.4	111.22	110.49	108.32	110.57	114.9	111.69	111.44	111.55	112.63	109.89	111.49	109.97	113.08	112.84	112.77	112.75	112.79	112.57	111.79	111.65	111.24	111.55	111.74	110.66	111.72	113.85	110.45	112.16	112.63	111.78	111.37	112.59	112.61	112.54	111.52	111.53	110.29	110.45	111.24	113.53	111.66	110.91
117.44	116.41	115.78	115.75	116.26	114.49	116.34	118.3	116.32	115.21	115.88	112.82	117.52	118.29	116.32	117.18	117.37	117.09	115.33	116.87	117.98	118.18	116.41	116.81	117.07	115.99	113.98	115.13	115.61	116.22	115.45	116.61	116.38	116.62	115.65	115.71	116.85	114.8	115.71	117.93	114.99	114.54	117.39	115.32	116.33	115.79	114.53	116.64	117.01	117.72
106.36	106.85	106.06	106.84	106.77	107.77	106.59	108.12	106.19	106.81	106.17	106.63	106.15	107.4	106.49	105.98	104.41	106.59	108.41	108.73	108.67	108.72	107.84	107.41	105.12	106.59	104.77	105.32	106.45	107.83	104.8	106.87	107.98	103.63	109	106.57	105.82	106.84	103.98	105.36	106.37	107.75	108.05	107.46	105.73	106.94	107.18	104.99	105.51	105.82
112.79	111.37	110.74	108.15	112.59	112.17	109.4	110.17	109.19	107.91	109.08	109.14	111.45	110.96	110.64	107.89	108.37	110.17	109.92	109.27	109.96	109.28	110.95	111.15	110.63	109.85	109.78	109.92	112.47	112.2	112.2	110.26	110.23	109.97	109.46	108.8	112.56	109.91	110.41	108.66	110.08	110.8	110.7	110.11	110.76	109.54	110.14	112.1	110.92	109.37
99.578	99.613	99.388	100.24	101.7	100.81	100.16	99.504	97.934	100.5	100.15	100.43	98.743	101.12	100.11	97.397	96.978	97.125	99.529	101.43	99.511	99.294	98.937	99.531	98.712	99.439	99.079	101.57	99.906	101.35	99.829	100.73	99.542	97.746	101.64	99.75	100.44	99.641	99.535	100.15	98.347	100.92	100.83	98.177	97.617	98.617	100.18	98.462	99.017	98.963
103.35	103.54	104.54	106.04	104.36	104.16	104.84	106.15	100.28	103.26	104.14	103.96	103.59	102.34	104.76	104.03	103.49	103.71	103.79	101.71	105.12	105.3	105.21	103.39	104.46	104.05	104.98	103.31	104.24	105.15	104.6	102.53	102.85	102.45	104.29	103.56	105.19	102.92	104.37	103.54	103.07	103.01	104.28	103.21	105.78	104.87	104.94	106.17	103.61	105.75
112.94	114.26	110.23	109.57	111.25	112.57	112.96	112.91	113.35	113.77	111.35	112.64	111.03	111.29	110.76	112.51	111.79	110.18	112.02	111.85	113.33	109.02	112.57	112.63	110.6	111.4	112.09	112.14	112.59	111.19	113.98	112.42	111.35	110.01	112.1	111.38	110.9	113.93	111.38	111.54	110.07	110.34	112.94	110.89	109.99	110.79	112.77	112.6	111.97	111.81
102.57	104	106.43	104.08	105.65	103.31	103.92	104.96	104.46	104.5	105.94	104.32	101.85	105.01	102.66	103.61	103.47	102.62	104.2	103.27	103.59	104.05	104.57	102.86	106.15	104.2	103.69	102.64	102.01	103.35	103.98	103.81	104.65	102.95	105.57	103.74	102.04	105.79	103.98	105.31	103.04	104.03	106.68	102.54	103.13	103.83	103.26	103.35	104.88	103.17
99.534	99.834	99.331	102.4	101.78	100.65	99.969	100.6	98.821	100.43	100.19	100.03	103.27	102.59	100.52	99.303	99.842	101.41	101.44	98.554	100.35	100.08	98.32	101.97	98.298	101.78	100.99	98.864	101.09	100.81	101.76	102.64	101.61	99.278	96.789	101.37	98.9	101.2	100.69	101.3	99.658	101.92	100.52	100.24	98.956	101.21	99.58	100.08	101.12	99.461
109.46	112.79	111.98	111.48	110.64	111.24	111.69	111.53	110.34	111.46	111.31	110.63	110.71	110.97	110.99	109.64	110.24	111.68	112.59	110.08	110.83	110.13	109.81	112.13	107.65	111.18	109.96	111.13	110.42	114.08	111.23	112.19	108.98	111.85	110.88	113.07	111.81	108.33	108.89	110.05	112.86	112	112.61	111.66	113.22	111.33	112.69	109.84	112.89	110.9
111.12	111.92	108.96	110.62	111.27	112.63	110.17	111.21	112.56	111.97	109.87	113.6	109.02	110.52	112.74	110.24	112.34	114.12	110.71	113.2	112.48	112.86	112.07	111.73	111.26	112.24	109.49	111.33	110.51	110.25	111.96	110.83	113.14	113.26	111.02	112.3	112.19	110.12	112.76	112.57	112.91	111.44	113.78	111	111.88	111.68	113.08	111.1	110.35	109.9
105.3	104.27	107.1	104.31	105.89	105.07	107.2	106.1	106.45	104.12	104.83	107.18	105.1	107.09	106.47	104.07	103.12	103.6	104.84	105.55	105.22	105.97	106.49	106.38	106.15	107.85	102.85	106.28	104.15	103.45	105.79	104.86	103.93	105.4	107.52	106.21	106.44	106.09	104.09	105.65	103.89	103.9	108.18	105.21	107.41	104.48	106.45	104.48	104.82	107.57
106.02	106.98	104.65	107.55	106.61	106.04	105.73	105.16	105.64	104.42	105.02	103.34	105.96	107.69	105.36	104.61	106.57	105.45	105.36	105.3	105.51	101.15	105.77	103.29	107.53	103.61	104.33	105.8	103.94	104.82	105.08	105.09	105.73	106.86	104.63	106.82	107.32	106.4	105	106.26	103.78	104.51	104.33	105.74	107.1	104.52	104.75	106.61	104.97	107.26
105.56	106.99	108.53	105.24	105.1	106.73	105.5	105.5	107.95	105.38	106.94	106.25	106.71	106.5	105.26	106.16	105.51	104.66	108.48	106.59	105.82	104.07	104.12	106.53	106.44	105.1	104.89	105.86	104.64	105.68	108.63	103.91	104.85	105.41	105.34	106.46	105.88	106.22	104.32	105.22	104.64	105.31	107.33	107.39	107.98	106.46	104.23	106.26	105.12	107.04
107.96	110.13	109.11	109.5	111.08	111.86	110.67	110.63	110.04	110.45	110.53	107.63	108.21	110.78	108.19	111.86	111.33	107.35	110.35	110.47	111.59	110.5	111.01	108.55	109.98	110.23	107.06	111.78	108.94	108.73	108.39	109.49	112.54	109	109.81	109	109.13	111.54	108.91	109.72	108.4	109.98	108.99	111.27	108.65	109.7	110.92	110.3	111.15	109.69
106.99	106.23	106.76	105.73	108.11	107.13	107.8	106.71	109.53	107.74	106.77	105.62	104.54	106.1	108.32	106.25	106.2	104.03	106.83	109.19	106.34	108.03	106.73	108.41	106.39	106.64	106.48	105.25	107.31	109.09	107.3	104.17	108.46	107.77	107.11	108.97	106.47	105.74	105.35	105.24	106.4	108.95	106.86	105.54	105.15	108.24	107.18	106.19	105.83	105.86
99.385	102.05	100.61	100.1	101.47	101.11	103.48	102.16	98.794	101.36	96.78	99.043	100.41	97.447	101.08	98.881	100.18	101.14	100.13	98.94	99.447	100.99	99.781	100.45	100.06	99.912	98.529	99.04	99.801	99.159	100.35	100.58	100.13	99.018	99.043	101.13	101.46	97.843	99.608	99.234	100.92	96.51	99.631	99.321	101.56	99.826	100.37	100.09	98.33	98.068
108.17	106.68	102.27	107.11	107.44	105.01	106.47	106.1	109.32	107.72	103.8	105.65	108.34	104.58	107.41	105.5	103.86	105.34	106.67	105.07	104.99	105.78	105.97	105.71	104.24	106.43	105.75	104.87	105.32	107.21	105.22	105.29	105.39	107.11	106.09	106.56	106.8	108.26	104.6	108.1	106.06	104.9	106.3	106.42	105.77	105.88	106.03	105.99	104.96	106
107.11	106.51	103.2	105.09	102.66	104.29	104.25	108.07	105.93	107.13	103.78	105.93	105.4	104.94	105.11	105.61	104.21	104.27	105.21	105.25	106.39	104.73	103.65	107.51	105.44	104.11	104.88	103.84	104.36	107.51	105.65	105.2	106.65	107.38	102.1	103.64	105.57	103.22	106.41	105.57	106.81	105.22	104.72	106.42	104.77	105.71	104.59	103.27	107.1	103.28
106.03	105.79	104.31	103.9	104.78	104.23	107.06	104.89	103.8	107	105.97	108.86	104.19	104.71	104.85	105.11	106.47	104.25	106.75	104.71	106.02	103.25	107.42	106.91	103.02	105.26	105.2	107.73	105.43	106.28	103.96	106.16	105.01	105.79	104.4	105.54	105.13	108.55	106.47	105.42	105.84	103.61	106.81	103.5	105.04	108.73	105.03	101.94	104.74	105.65
107.07	108.53	105.62	102.82	107.26	106.34	104.41	108.61	103.79	108.36	105.09	108.19	106.88	106.07	106.89	105.43	105.38	106.99	105.71	105.98	105.58	105.26	107.54	105.97	105.5	104.2	107.98	107.66	107.88	105.92	106.02	106.84	104.85	102.44	107.43	107.56	107.43	106.45	107.1	108.98	106.27	106.98	105.69	105.91	106.73	105.26	106.93	105.54	104.67	104.75
103.98	105.29	107.48	104.67	106.06	100.71	104.11	104.98	105.17	102.35	104.94	105.77	104.31	104.45	105.05	104.33	105.17	103.39	103.48	104.46	104.84	104.2	104.6	103.89	103.41	105.4	103.17	103.48	103.09	105.75	104.88	105.27	106.07	105.81	105.26	104.75	104.54	104.37	104.96	104.1	105.47	103.7	100.83	103.96	104	103.62	106.87	103.56	107.01	104.83
100.74	101.01	101.52	102.09	98.97	101.2	102.53	100.52	102.89	101	99.003	100.99	98.99	99.493	97.134	99.474	98.906	100.92	101.18	100.93	100.07	100.9	99.208	100.69	99.569	100.1	100.71	101.35	101	98.841	98.493	100.9	101.84	101.75	99.694	103.24	100.35	102.43	101.04	100.01	98.792	101.61	103.34	101.6	101.32	100.88	101.66	99.25	102.21	102.47
110.44	112.49	112.05	109.58	112.9	111.1	110.57	109.4	111.56	111.46	110.35	112.55	113.37	108.61	113.85	110.76	109.93	112.96	110.63	109.69	112.05	111.64	111.35	110.75	112.18	111.01	110.98	111.37	111.69	112.98	111.07	111.08	113.23	110.51	110.56	108.89	113.2	111.45	109.78	112.63	111.63	113.24	111.69	112.5	112.57	112.01	109.58	109.32	113.32	112.13
106.56	105.9	104.39	104.26	106	104.51	104.44	108.2	108.02	106.33	105.24	108.42	108.69	106.48	104.03	106.81	106.51	104.31	105.38	104.4	106.72	107.27	105.61	106.46	106.09	105.37	106.24	106.78	105.93	106.79	105.9	104.39	105.35	105.56	106.28	104.42	105.95	108.15	107.03	105.31	105.49	104.03	106.92	104.18	105.92	105.62	105.02	105.76	104.95	106.43
110.25	110.42	111.64	110.45	112.67	112.09	112.05	112.8	112.01	110.39	112.65	109.18	112.19	112.92	110.95	108.66	109.63	111.38	111.8	111.75	111.21	113.2	110	112.62	109.43	110.97	111.89	111.45	112.68	109.12	108.99	110.7	109.99	111.28	111.42	109.49	110.29	110.21	110.96	112.14	109.66	111.81	110.82	110.74	112.46	110.82	113.63	110.44	109.29	113.97
105.31	106.11	105.79	107.62	102.82	104.62	102.65	104.18	105.21	102.67	103.8	106.54	105.5	104.39	104.24	102.87	106.08	106.49	104.88	103.34	104.01	105.34	106.52	101.95	106.47	104.89	104.66	104.55	103.9	104.19	104.95	103.16	103.55	104.04	104.88	104.81	104.49	102.63	104.51	104.73	103.77	105.45	103.68	105.87	103	106.46	105.39	104.96	103.5	104.29
105.4	103.83	105.57	104.3	104.72	104.15	103.49	103.99	105.38	106.17	102.4	101.18	103.47	106.78	104.62	102.67	103.32	105.57	104.62	104.15	106.18	104.77	104.99	104.13	104.58	104.72	107.63	104.94	103.71	104.28	102.71	103.11	105.08	103.97	104.16	103.2	103.9	103.51	106.03	103.84	104.59	104.31	106.46	104.74	104.4	103.25	104.94	103.77	105.91	104.8
106.32	104.64	105.73	106.98	102.51	105.31	104.72	104.88	105.26	103.3	105.96	104.15	106.07	107.4	103.67	104.95	106.43	105.43	105.63	106.26	103.3	103.82	105.19	104.05	105.74	105.28	104.31	104.84	105.53	107.43	105.15	107.44	104.79	106.52	105.25	105.97	106.07	104.94	104.97	104.34	105.68	103.73	103.79	103.68	104.16	105.61	106.47	105.41	105.35	105.61
120.31	117.97	117.35	117.27	118	118.28	117.9	117.79	117.25	116.39	118.67	117.01	116.84	119.44	117.76	115.83	116.91	117.01	119.86	118.44	117.72	118.33	118.12	118.05	117.7	116.06	121.28	117.4	117.85	117.78	120.23	116.46	115.45	118.75	117.05	118.86	117.22	117.81	119.08	117.69	114.94	117.37	117.95	119.05	117.14	117.79	117.34	117.78	117.27	118.96
103.98	105.58	105.7	102.44	105.75	104.43	102.49	104.75	103.15	104.3	103.52	103.7	104.73	102.4	107.99	103.07	104.79	103.44	102.82	104.88	103.34	101.79	104.13	103.56	103.81	104.99	103.57	104.01	104.7	105.73	103.89	105.47	103.17	104.38	103.27	103.22	102.78	105.89	103.77	103.28	105.23	103.51	103.82	104.2	102.77	103.75	103.93	102.87	103.53	103.62
100.47	101.57	99.867	99.364	101.43	100.12	100.51	100.15	99.003	100.48	99.203	98.439	100.2	98.652	100.54	100.64	99.308	100.93	101.07	99.614	101.02	99.405	101.67	98.417	99.505	97.794	96.863	99.273	99.674	98.07	97.098	99.2	102.37	101.12	100.31	99.851	100.13	99.44	98.373	99.695	100.51	101.14	99.889	100.87	97.317	98.7	101.76	100.77	100.13	99.299
[truncated: 250 more rows]
[truncated: 150 more columns]
