# Supplementary material for: Genetic dissection of main and epistatic effects of QTL based on augmented triple test cross design
Source: PLoS One. 2017 Dec 14;12(12):e0189054. doi: 10.1371/journal.pone.0189054 (PMC5730204; doi:10.1371/journal.pone.0189054)
Supplement: S8 Supporting Information — (ZIP) [file pone.0189054.s008.zip › z4_1450_0.2_10.csv]

110.71	105.75	107.83	105.43	108.39	108.03	112.48	107.46	107.33	112.54	101.27	111.35	105.97	111.26	107.79	103.55	105.56	109.96	106.81	108.12	106.55	111.84	107.6	102.82	107.03	101.7	108.16	108.35	105.1	103.44	107.31	105.56	109.53	110.65	105.19	107.34	106.1	107.72	108.21	104.25	108.79	100.55	101.74	111.77	106.74	102.88	104.3	114.19	105.05	107.34
104.55	105.54	105.28	96.907	103.93	104.81	105.55	107.86	98.442	108.63	107.34	102.49	104.57	102.85	105.4	107.23	102.96	105.86	105.11	100.17	103.49	101.26	100.64	105.19	104.86	104.25	103.11	96.331	102.93	105.73	110.24	109.43	99.215	106.31	106.32	100.27	105.71	110.04	107.16	102.91	109.1	107.15	106.79	109.98	103.92	101.52	105.85	105.58	106.84	103.55
102.16	104.41	102.3	105.12	102.8	110.54	100.42	104.84	102.99	103.07	103.91	103.23	104.55	100.11	101.76	104.79	106.76	97.798	106.44	101.45	104.73	107.7	103.97	102.01	106.42	108.47	103.81	107.32	103.01	99.132	100.74	100.77	107.09	103.92	108.09	104.21	101.66	104.66	104.36	104.76	110.28	108.26	108.45	108.86	105.9	95.683	107.31	108.47	104.22	105.9
106.98	105.29	115.23	107.87	114.13	112.13	108.75	115.36	114.63	109.44	108.26	100.29	107.59	108.83	120.72	110.64	114.59	106.99	112.16	113.04	109.46	107.76	116.26	112.22	104.92	109.12	109.71	111.27	110.73	105.57	114.12	111.88	107.23	111.62	107.2	112.78	108.22	110.55	112.89	120.5	115.85	112.16	115.1	117.53	113.62	107.77	113.97	105.47	107.06	109.78
112	110.24	116.15	113.44	115.33	114.77	117.61	107.56	117.67	106.58	110.58	116.04	106.56	109.71	110.54	106.14	106.11	109.71	107.15	108.89	108.24	111.83	115.47	111.72	110.96	111.93	109.01	115.71	111.15	108.2	113.69	111.33	105.93	117.18	111.3	104.1	108.76	108.22	109.45	112.6	110.23	112.34	110.21	106.4	105.77	113.87	108.56	110.85	111.76	116.17
114.27	107.8	110.78	115.62	105.25	109.43	102.96	115.22	108.24	114.14	110.14	117.91	111.48	109.63	109.13	112.06	105.41	118.69	116.69	111.48	110.13	114.3	111.72	115.29	108.36	113.53	110.52	108.26	109.94	110.72	108.01	111.91	114.49	111.7	116.28	107.67	110.59	113.01	108.95	112.28	107.41	112.92	112.82	115.57	110.71	104.53	114.88	109.69	105.03	112.2
98.415	108.99	97.613	106.41	98.186	103.82	104.83	106.66	110.35	107.62	106.45	102.34	97.168	101.54	99.899	100.15	107.97	107.3	111.91	107.72	107.2	102.75	105.83	103.58	107.23	104.82	101.19	104.64	107.95	101.4	101.48	98.614	99.589	103.73	103.03	102.48	106.12	104.41	102.52	99.762	97.19	104.53	100.71	101.37	101.83	103.49	102.34	106.56	105.07	106.88
115.7	112.94	108.94	112.61	115.63	111.97	110.56	108.18	113.29	106.6	110.87	112.36	113.89	116.62	113.99	114.96	113.44	113.05	112	110.35	111.53	108.77	113.17	117.77	113.76	113.95	114.16	107.67	113.11	113.37	111.48	110.99	112	111.57	116	113.02	114.65	116.09	114.06	108.86	109.47	109.63	114.94	108.99	117.33	114.99	115.59	107.17	109.31	113.62
108.46	114.55	114.14	116.38	111.87	113.93	115.7	114.32	111.33	113.86	112.48	109.86	110.19	117.94	108.23	111.55	110.34	108.09	116.23	111.54	117.87	111.93	105.16	113.52	113.11	114.18	107.76	113.37	115.17	111.31	117.1	109.58	107.12	113.55	115.25	105.87	113.73	113.45	110.45	109.83	104.72	111.99	113.91	109.56	112.75	108.01	111.2	112.27	110.76	108.22
117.92	117.7	114.03	114.83	119.22	113.22	118.34	120.81	115.13	111.22	118.97	120.86	117.57	114.59	118.86	113.13	115.59	123.21	121.71	119.87	117.49	117.35	120.99	116.58	119.04	113.92	119.29	116.86	112.96	125.67	128.66	115.3	115.58	112.21	115.78	121.88	116.52	118.75	117.22	120.14	116.1	117.36	121.32	120.83	116.14	111.94	119.66	119.58	120.39	116.76
116	115.12	113.75	114.04	112.34	112.32	114.02	107.13	111.98	115.55	109.28	114.37	117.15	105.56	114.75	114.07	114.15	116.81	113.39	116.27	114.98	117.4	114.52	111.46	116.34	113.17	112.6	113.67	114.29	112.35	114.37	110.43	111.1	109.15	110.37	109.72	108.75	107.11	111.12	117.46	114.22	112.24	109.62	111.29	105.44	110.15	111.03	111.72	110.73	111.04
110.15	113.21	114.14	108.79	111.02	112.36	108.4	114.64	108.5	105.5	107.15	109.95	112.38	111.21	114.48	112.61	105.33	113.2	109.94	109.35	105.27	110.38	115.52	105.88	112.34	107.38	115.53	116.73	116.44	108.57	110.29	109.82	114.23	117.94	114.8	112.42	112.21	112.64	111.62	118.34	114.48	112.97	110.71	111.5	108.68	114.79	105.14	109.36	114	110.42
107.51	114.75	109.12	115.09	115.51	114.4	111.35	109.77	110.67	105.98	115.03	115.06	109.87	111.83	111.94	113.81	115.4	110.42	112.96	110.57	110.64	117.46	116.23	109.24	114.33	114.7	108.65	111.95	111.77	110.02	111.09	111.12	108.8	111	107.71	107.12	107.65	111.31	109.6	107.25	111.33	108.78	111.58	118.27	109.91	115.92	120.57	106.15	106.7	109.23
101.38	98.179	103.99	100.37	104.56	99.655	101.28	100.48	98.321	101.8	104.3	101.89	98.451	105.11	98.049	95.845	96.741	100.03	107.22	99.181	100.5	103.44	106.7	107.04	103	101.39	91.845	106.22	95.534	103.1	104.6	103.67	97.388	91.546	100.79	94.312	106.63	102.12	99.201	95.344	99.566	106.82	104.62	102.78	98.48	102.88	94.984	97.514	98.272	102.17
109.38	100.32	105.38	105.39	109.8	111.01	100.16	107.2	114.96	110.12	105.47	105.12	104.06	101.44	109.69	107.27	100.47	105.81	110.55	106.11	102.43	107.54	106.51	102.83	114.68	105.15	108.1	110.51	109.54	109.21	106.98	101.52	107.15	104.27	100.99	108.29	103.65	107.29	102.45	103.05	106.49	102.92	108.86	107.96	107.86	101.68	111.79	103.04	108.24	106.56
101.96	107.61	106.72	113.96	107.73	105.98	104.45	105.27	112.63	103.96	110.52	106.43	100.19	109.24	106.19	105	108.91	106.95	112.42	110.91	105.22	106.15	109.52	103.9	104.79	105.83	106.02	104.31	105.81	105.38	108.93	110.2	106.55	109.44	110.12	104.45	102.2	105.72	106.26	101.61	109.15	104.27	109.54	109.6	102.98	105.76	101.86	106.07	103.16	104.79
100.06	96.942	98.053	96.572	104.46	98.519	101.18	91.347	103.85	101.75	96.54	106.49	101.94	95.596	99.89	105.44	95.41	103.57	104.22	99.974	107.95	100.56	104.05	107.06	100.9	93.631	102.43	99.611	98.59	96.241	101.89	95.839	100.65	98.577	98.426	102.89	101.57	100.16	102.86	103.75	95.944	100.04	92.956	101.71	102.32	100.19	100.79	102.33	98.678	96.489
113.36	112.15	112.53	113.56	118.5	119.07	114.53	113.4	107.72	106.75	114.36	112.24	113.02	107.89	110.67	112.48	110.51	109.29	114.43	113.18	109.57	117.62	117.4	114.01	115.11	117.81	113.44	116.57	108	113.53	114.91	111.13	117.71	111.86	111.49	113.79	111.66	110.63	110.71	110.04	113.36	112.48	113.51	114.27	111.66	112.6	119.38	108.59	117.2	116.46
104.16	98.199	98.113	91.138	92.219	96.617	102.72	96.36	99.715	100.94	98.346	104.01	96.055	100.2	95.403	99.999	107.55	99.885	104.64	103.2	101.66	94.766	99.409	101.88	98.197	97.589	101.46	91.898	102.49	98.908	94.557	98.248	91.347	102.84	97.157	98.724	95.918	100.56	102.53	100.21	100.33	100.34	100.14	95.613	105.06	100.59	100.17	99.697	101.45	99.753
111.31	111.92	112.87	114.38	116.03	115.01	111.09	112.24	110.94	113.79	106.06	116.62	107.67	108.39	112.88	108.1	114.99	114.19	110.74	111.14	115.01	107.09	108.4	106.42	109.94	111.34	116.84	114.98	110.85	112.12	107.4	110.38	113.65	117.64	107.61	118.75	107.58	110.88	113.95	114.1	112.51	108.41	114.51	114.24	110.52	109.73	116.9	102.8	112.73	114.76
101.3	107.75	106.53	108.39	107.29	105.95	99.861	101.46	106.43	102.12	106.11	106.98	106.83	100.41	108.79	106.06	105.18	105.26	97.59	105.79	102.48	104.73	102.12	108.78	105.04	105.75	107.42	106.98	104.55	107.64	104.12	102.71	104.01	103.95	97.297	102.93	102.81	106.56	104.01	105.16	106.78	102.75	107.02	105.41	105.96	110.82	102.79	104.64	108.92	106.46
103.4	104.6	101.51	106.32	106.49	107.03	101.66	104.94	106	104.19	106.48	105.91	101.16	103.45	107.1	109.76	101.74	109.18	106.62	100.33	106.28	106.19	99.334	111.62	106.35	107.47	98.873	108.83	109.19	103.75	106.64	101.93	108.3	100.85	105.39	111.17	110.82	105.67	109.47	106.98	106.04	99.207	105.42	111.07	110.77	103.51	104.75	102.69	101.77	103.64
111.27	109.03	110.26	110.5	116.47	113.96	107.39	110.75	114.42	117.49	111.92	110.68	112.23	109.68	113.02	115.53	110.89	114.83	108.76	112.91	110.18	110.64	111	110.74	113.39	112.78	107.85	105.25	114.06	115.91	111.76	107.2	112.24	108.49	115.79	112.59	111.67	115.88	115.46	105.3	111.24	108.54	108.34	107.36	114.8	109.94	114.87	113.28	110.22	113.13
104.24	103.17	107	106.45	106.26	107.79	107.36	113.84	106.71	105.22	104.33	101.34	110.83	111.2	109.94	109.4	107.98	104.61	98.083	106.34	105.36	100.98	105.1	101.48	104.01	107.09	98.425	105.53	109.11	107.46	103.4	105.47	101.14	101.44	105.96	110.85	97.82	106.8	98.697	108.82	104.31	105.7	103.19	104.03	101.98	104.75	100.44	111.69	102.07	103.99
115.57	112.42	106.59	116.37	105.98	112.38	110.3	115.01	113.93	119.04	112.32	113.14	116.16	110.66	112.41	117.44	109.5	114.28	117.27	120.33	105.04	108.91	112.06	111.19	107.58	114.33	110.52	117.35	117.72	112.39	110.41	115.57	111.45	112.84	105.4	117.88	109.27	111.18	114.75	109.42	105.36	113.94	111.85	118.74	112.9	116.91	114.87	114.71	109.34	115.12
101.92	107.47	106.85	102.1	103.47	105.59	110.99	109.42	105.52	104.68	100.91	97.716	108.95	111.39	111.49	106.39	108.16	110.34	105.72	102.67	106.9	111.28	101.12	109.86	101.32	101.5	112	109.7	107.33	110.27	112.81	106.85	108.17	109.59	105.01	104.36	107.43	106.83	108.69	105.87	108.71	107.86	108.25	102.11	107.85	108.93	102.71	110.71	100.22	105.14
109.9	107.01	107.11	106.59	110.07	113.57	114.78	112.1	114.05	114.39	107.36	110.84	111.94	118.43	109.55	109.75	108.14	114.95	111.65	117.96	104.74	114.84	113.2	108.75	116.37	111.49	101.75	112.33	113.03	115.84	108.24	120.16	115.85	115	113.44	111.96	113.64	111.63	110.44	109	114.52	110.54	111.24	105.79	114.71	109.37	110.2	117.11	109.56	108.6
112.01	105.71	107.76	109.46	109.12	114.83	110.78	108	111.63	105.45	113.25	109.21	115.16	109.74	111.91	109.52	114.74	117.26	115.25	112.13	116.03	114.21	114.7	109.98	110.96	112.29	109.38	111.22	110.25	108.34	112.06	114.49	118.03	106.44	109.81	118.31	117.62	114.17	118.34	114.37	108.48	114.14	109.47	113.79	118.28	107.08	111.23	118.07	109.72	112.25
120.15	120.31	114.37	124.89	120.27	115.87	116.28	112.93	117.41	122.85	116.71	111.11	116.36	115.21	117.68	117.76	116.66	117.55	115.29	111.55	113.04	121.95	120.83	115.69	117.94	112.46	118.49	121.12	116.87	116.57	122.78	119.28	119.76	120.99	120.82	114.12	112.94	121.06	122.59	112.51	116.44	117.36	117.98	118.98	115.36	118.18	119	119.03	114.11	117.03
117.14	110.09	116.11	110.53	107.52	107.59	110.74	114.28	109.04	112.26	113.26	106.88	114.36	113.53	108.71	106.35	111.86	111.71	107.74	113.45	111.25	112.16	113.58	109.1	115.8	112.18	119.05	111.16	111.9	110.43	105.15	113.69	109.98	109.85	115.04	102.67	108.86	108.48	113.79	113.9	107.74	114.9	106.57	114.38	110.3	103.84	110.55	113.6	109.08	109.07
106.48	108.97	108.64	109.79	109.06	104.62	110.97	111.32	116.55	110.75	108.96	107.26	108.39	109.18	110.77	110.96	113.45	113.72	111.75	104.68	114.3	107.45	109.54	108.9	111.04	116.76	112.68	111.08	109.53	108.26	113.9	112.44	113.33	116.77	118.63	110.82	104.06	109.35	111.28	108.72	111.3	106.58	114.08	113.53	112.26	106.84	110.63	112.33	108.22	111.45
109.19	108.38	105.74	104.9	107.87	107.46	101.89	106.69	111.19	106.31	108.78	104.41	107.87	109.52	108	107.33	104.11	111.67	109.1	107.5	106.31	110.09	109.72	112.34	109.23	106.93	109.09	102.04	109.28	106.3	108.3	112.98	102.62	110.29	105.78	103.86	109.7	115.02	107.67	104.49	105.93	107.72	105.32	102.88	114.08	107.11	108.71	104.21	102.1	109.14
109.36	112.15	114.93	112.05	109	100.71	117.14	110.9	104.98	108.88	114.74	112.16	112.62	110.68	115.69	115.94	109.07	104.66	116.83	114.66	110.57	106.4	105.16	106.34	107.51	108.49	111.05	114.31	113.2	116.8	109.88	107.99	110.75	113.41	115	108.97	109.13	112.75	107.13	115.4	113.93	109.55	106.87	108.57	115.1	103.19	110.33	106.35	106.24	108.7
109.08	104.95	104.09	104.91	102.79	105.91	108.5	100.59	103.67	107.47	109.56	110.63	100.74	106.78	105.21	110.58	105.62	101.61	103.76	103.1	107.29	109.38	110.67	108.84	106.26	104.44	104.31	105.16	104.1	105.49	103.32	103.99	101.87	105.31	110.4	111.82	105.21	109.13	107.56	101.38	108.77	105.27	110.19	108.14	106.84	104.2	109.51	109.04	104.72	104.17
116.45	116.97	116.15	120.89	120.91	123.33	115.75	115.78	115.55	117.73	122.07	121.63	119.5	114.33	119.3	120.46	123.33	114.98	117.75	117.38	115.67	116.17	122.24	114.73	121.41	117.08	118.09	113.7	118.3	118.13	117.82	113.52	121.1	112.53	119.41	122.26	118.66	114.73	119.47	113.07	115.67	115.49	121.03	122.82	114.97	119.26	117.5	126.33	115.48	116.17
110.03	108.06	113.22	111.93	109.25	112.5	106.31	111.45	103.78	113.87	113.68	114.04	105.19	106.55	116.71	117.58	110.48	111.61	112.72	115.56	106.02	116.95	105.92	112.99	115.53	117.59	111.56	113.41	112.34	110.25	112.9	105.34	110.99	116.33	109.35	110.84	110.26	110.88	107.35	112.19	109.13	115.43	115.13	110.32	117.51	118.59	109.92	114.29	108.83	116.57
106.67	96.628	97.729	100.91	99.791	95.991	104.6	97.722	98.713	99.987	98.357	100.6	100.12	105.86	97.474	107.81	103.22	95.96	92.784	101.14	109.85	98.199	100.53	103.61	95.309	102.49	101.66	99.745	96.392	100.07	97.884	107.28	100.36	99.213	106.78	98.827	98.098	95.535	99.188	96.578	100.11	101.32	104.96	95.734	97.872	97.268	101.72	102.41	99.756	92.221
109.99	110.88	107.66	106.34	110.08	110.04	111.42	110.13	110.17	103.2	113.73	105.63	113.9	114.62	107.44	108.03	114.83	107.67	106.07	111.96	110.06	107.35	112.38	107.41	106.89	109.11	107.37	110.89	105.62	104.07	111.55	106.99	113.53	108.74	115.41	106.96	110.64	109.57	108.05	106.34	108.22	111.08	108.56	117.11	113.48	111.52	113.14	111.43	100.28	107.89
107.62	114.4	118.13	110.71	108.11	113.37	111.48	113.35	114.33	114.18	106.33	108.57	106.51	109.27	112.37	114.06	116.74	106.01	116.18	115.26	111.04	117.63	108.64	110.16	107.36	115.56	116.66	109.32	114.33	114.54	105.81	111.5	112.75	114.09	115.88	111.68	106.95	106.77	110.74	104.99	118.93	111.11	110.3	113.17	113.04	107.39	114.83	112.84	106.9	112.28
109.46	114.73	109.74	104.88	108.61	108.78	114.73	119.21	112.91	111.38	110.88	115.82	116.04	113.03	110.35	112.3	111.35	106.1	116.38	113.31	110.33	112.07	112.11	111.16	112.77	111.91	116.09	118.72	109.82	114.1	110.11	109.86	120.36	117.04	111.58	111.31	109.85	113.89	116.61	108.63	118.04	106.02	117.12	107.13	120.91	115.54	120.77	114.23	117.6	116.43
103.42	106.13	111.09	108.35	110.42	104.05	111.28	107.96	102.57	107.44	103.01	104.04	106.93	99.078	108.9	111.15	103.2	105.99	108.86	97.783	111.58	102.45	104.92	109.97	112.12	107.16	102.84	101.7	94.536	105.19	106.19	108.6	103.76	101.19	110.39	100.11	113.72	109.26	108.17	111.7	105.26	110.8	106.7	104.86	110.6	110.01	107.01	105.21	109.22	111.83
104.33	110.5	108.14	100.86	105.6	103.1	104.89	104.72	108.53	108.06	105.09	104.64	106.25	101.23	106.78	114.89	101.11	101.54	102.5	99.423	107.56	116.9	102.99	103.45	108.87	106.29	99.512	104.19	110.84	108.6	106.56	107.13	109.54	105.11	109.16	110.32	105.71	105.35	105.71	101.85	109.81	104.24	101.74	107.47	106.71	103.25	100.82	108.64	109.86	105.28
99.923	104.51	104.93	107.4	105.47	102.19	99.582	98.603	110.6	104.29	99.818	104.92	109.15	110.57	97.52	104.93	106.28	98.205	99.736	103.87	111.67	100.72	103.48	101.4	100.77	103.05	103.74	105.26	107.9	102.13	105.24	108.55	107.35	103.5	106.1	98.794	110.21	103.84	106.07	101.27	103.14	107.78	101.45	111.5	103.8	104.52	104.44	97.269	98.255	99.493
116.68	113.61	119.26	116.25	113.17	108.93	112.05	116.98	113.28	104.78	111.68	110.19	112.27	109.53	111.45	112.99	115.13	122.47	112.82	110.69	111.99	112.32	112.23	112.3	114.13	111.55	109.52	111.38	114.64	110.1	115.55	110.63	105.07	112.42	107.92	117.96	110.41	112.95	105.56	117.83	115.86	114.9	106.39	116.75	113.38	109.99	113.58	110.2	110.62	110.31
101.4	107.93	108.51	101.21	103.33	109.67	105.87	103.39	106.49	99.184	107.62	99.032	105.35	106.62	100.62	103.42	101.53	97.09	102.47	99.401	102.64	99.632	103.74	105.65	102.27	108.75	103.46	108.3	98.894	108.76	106.07	104.28	105.09	106.02	106.41	107.77	104.69	110.17	104.1	107.32	106.77	108.88	104.13	100.6	103.5	95.245	106.85	106.41	95.377	106.52
105.7	106.15	106.12	107.62	102.53	100.88	97.314	105.7	112.31	99.36	107.09	108.96	100.63	99.752	107.07	103.98	96.989	100.11	100.76	105.14	103.9	101.55	103.53	105.1	100.8	101.94	102.42	102.44	105.17	105.83	110.77	105.66	103.81	105.09	93.781	112.91	104.41	106.01	105.07	107.26	105.61	107.33	100.5	113.7	105.49	105.21	104.09	102.32	99.302	104.75
108.1	110.01	109.98	113.34	106.49	105.03	109.34	107.4	101.93	101.33	105.25	108.29	109.67	101.88	106.05	107.72	103.8	103.41	107.7	100.13	106.08	106.17	106.83	105.22	104.12	108.8	103.73	113.34	109.17	113.15	102.8	110.52	104.72	109.87	98.653	109.39	108.11	107.22	106.92	107.54	108.84	105.66	105.64	105.45	109.54	105.88	110.15	103.68	108.67	102.73
99.562	93.18	96.898	101.02	97.44	104.67	97.687	105.82	96.64	101.06	99.823	102.77	101.98	100.2	101.44	98.756	102.76	93.305	98.896	99.157	100.63	103.35	104.13	99.003	105.09	98.898	98.306	99.027	98.163	106.14	104.13	100.1	99.618	101.77	99.145	99.971	97.249	99.993	103.63	105.16	97.969	103.84	102.29	100.29	100.62	107.63	101.63	101.29	102.76	95.93
104.69	106.82	106.02	103.6	100.65	104.7	107.96	106.17	102.15	108.13	100.17	104.22	111.2	105.42	107.1	99.693	107.36	100.41	100.98	104.28	104.63	103.11	111.73	109.33	102.91	108.65	107.17	106.93	105.35	103.48	108.18	106.03	106.23	103.13	100.06	104.8	110.52	111.34	112.94	99.718	102.94	106.14	106.54	104.05	97.188	105.43	101.82	101.8	103.89	105.08
100.74	104.47	101.9	102.69	105.69	100.01	98.388	103.78	104.62	100.24	99.93	98.553	96.73	99.282	104.29	100.01	95.34	99.884	104.71	94.957	100.01	96.481	98.276	100.04	103.16	98.641	98.976	97.619	98.99	103.35	101.34	93.881	96.92	98.095	100.45	101.47	105.15	98.006	100.28	101.71	102.89	109.36	103.11	97.431	102.03	100.11	104.53	102.32	101.08	105.28
116.23	111.48	113.84	107.62	108.47	110.17	118.21	114.95	108.99	110.82	111.84	111.23	109.73	106	111.66	114.04	112.77	111.5	109.67	108.59	111.68	113.55	107.24	113.82	108.31	113.54	113.76	111.14	111.24	114.39	110.88	107.95	108.28	109.74	114.22	108.31	111.26	108.9	110.45	112.49	111.56	112.21	106.3	110.91	110.59	115.87	107.17	113.63	112.72	105.32
109.74	103.55	108.71	102.95	107.78	101.91	102.81	103.92	103.2	106.03	103.1	111.73	100.46	111.76	103.81	111.23	108.74	103.2	113.86	104.57	107.27	108.56	104.58	96.834	102.42	105.75	98.723	111.14	103.61	100.38	104.09	106.48	107.33	109.51	105.8	100.57	103.79	106.2	108.69	102.91	110.96	108.21	109.21	104.48	107.48	105.79	109.9	110.99	107.18	105.71
112.24	106.91	110.36	114.39	107.48	107.56	106.99	113.15	108.83	106.25	108.93	108.38	108.36	109.26	114.1	110.88	116.05	107.32	110.52	114.21	113.51	115.21	111.79	103.6	112.94	108.97	112.95	109.58	113.66	107.23	110.4	107.12	110.34	114.66	114.08	111.1	115.4	106.15	109.52	110.81	110.26	105.75	111.15	110.89	112.91	101.27	104.84	109.85	112.53	116.59
118.17	118.7	117.16	116.27	114.19	111.94	114.06	121.07	111.91	111.59	112.29	115.33	116.49	113.09	116.07	110.74	118.4	112.23	110.38	114.17	112.04	113.55	115.07	111.61	118.37	114.59	105.08	114.44	116.27	110.5	113.19	118.06	118.15	112.16	115.45	110.42	114.26	112.84	114.32	108.2	107.16	112.52	110.17	116.84	110.36	115.3	113.93	110.87	109.89	109.14
109.06	103.5	107.34	105.77	104.38	106.14	106.81	106.86	105	108.8	103.4	104.31	109.65	109.52	102.95	100.28	109.86	104.68	105.89	106.43	114.83	104.3	105.31	100.38	107.69	105.83	111.46	101.59	103.57	98.384	101.81	109.73	102.6	103.07	108.44	105.81	101.9	114.75	102.88	104.55	108.5	110.53	105.56	104.78	110.29	102.99	106.67	105.82	107.92	110.46
99.267	103.63	110.17	107.02	110.62	102.96	107.61	107.12	109.15	106.43	106.19	105.06	106.11	107.57	99.637	106.69	109.89	107.18	103.91	107.66	108.39	107.5	108.62	104.37	109.43	101.73	105.71	106.57	99.946	108.39	106.71	107.33	106.09	104.66	105.33	105.67	103.22	101.57	103.72	106.04	111.65	105.74	102.49	109.15	109.29	105.26	108.53	105.66	110.24	110.69
107.17	104.43	106.89	108.65	103.9	108.93	102.83	107.91	104.71	106.54	106.26	103.78	107.96	107.45	100.76	104.61	104.18	102.04	100.57	104.09	111.58	108.56	107.62	111.42	101.91	106.96	110.93	106.79	105.23	106.15	113.21	104.85	107.74	114.71	106.43	106.58	109.51	106.63	104.32	106.53	102.08	112.48	106.63	99.57	107.32	110.97	110.71	104.36	109.03	107.24
103.41	105.38	102.45	105.79	101.51	102.95	103.55	97.201	106.25	110.6	105.55	106.86	104.72	112.74	112.75	105.91	111.37	107.16	110.2	109.39	110.02	105.7	109.06	103.85	105.96	113.26	103.1	105.33	108.07	102.85	108.95	102.88	103.85	106.37	108	108.98	103.42	105.61	105.83	107.49	106.54	110.29	108.93	102.08	106.41	108.85	106.71	105.97	108.93	106.75
102.21	98.005	101.7	103.88	106.3	101.98	103.66	101.49	95.658	87.163	105.08	99.216	98.388	101.46	99.282	103.82	97.354	106.1	97.654	97.452	104	98.752	98.461	101.23	103.75	103.33	101.93	95.946	105.75	101.95	94.675	94.564	102.56	96.22	101.82	102.58	96.06	102.47	98.603	103.25	101.32	99.441	103.45	100.45	101.19	100.15	99.229	93.821	91.788	93.609
100.13	104.95	97.604	103.29	105.06	97.486	99.499	99.464	100.53	102.57	96.813	100.37	106.85	101.38	101.72	95.359	97.331	102.21	99.642	100.03	104.72	97.371	98.657	95.001	98.395	105.26	100.4	100.78	101.27	96.376	99.376	107.72	93.578	100.86	99.01	100.91	100.91	97.7	103.59	108.12	102.88	100.19	102.1	102.23	102.57	96.052	99.996	97.587	100.76	100.68
112.13	111.4	105.06	102.23	99.984	102.34	105.28	109.9	94.598	106.76	113.95	103.92	108.64	106.22	103.3	104.96	102.95	108.96	105.48	102.78	101.74	105.68	107.65	101.01	102.75	101.79	106.38	107.92	99.805	107.9	100.94	105.49	105.07	104.29	102.52	105.12	104.2	102.58	97.237	98.46	105.74	106.47	111.25	105	108.33	102.03	100.55	112.56	108.08	103
112.69	110.62	115.52	109.89	109.02	103.72	108.63	108.65	105.8	102.97	108.42	117.93	111.37	116.9	109.63	115.43	113.31	112.27	113.28	112.83	105.12	104.32	112.45	105.63	110.48	112.12	109.34	114.08	110.47	100.81	103.74	110.14	115.74	108.66	116.79	108.15	105.9	111.07	112.35	114.67	111.81	107.07	110.77	108.63	109.11	108.52	111.72	110	113.48	110.82
106.54	110.01	100.59	108.45	107.96	103.24	106.14	108.33	107.96	102.4	104.38	103.89	102.17	105.03	106.28	110.35	105.73	104.3	105.19	107.33	104.38	103.9	111.23	105.52	109.21	104.3	113.91	105.33	103.42	102.78	104.27	107.67	108.53	108.39	114.96	106.41	108.79	111.45	113.01	108.78	106.06	103.56	109.45	108.7	101.81	107.43	107.86	106.14	111.75	104.5
110.52	110.15	116.53	108.8	108.6	120.59	110.48	108.53	110.36	111.31	115.69	113.71	106.26	105.45	114.03	117.58	112.85	114.96	118.84	111.86	118.6	108.28	113.19	110.98	113.4	111.68	115.76	110.46	111.75	116.75	115.26	107.51	114.09	110.77	108.74	115.55	112.74	110.16	106.8	109.68	119.79	113.68	113.09	116.64	116.9	110.97	116.64	110.72	111.18	112.4
112.76	113.72	112.9	109.53	111.04	114.81	104.11	105.89	117.6	111.19	112.29	114.08	110.29	112.61	109.05	112.24	110.59	112.74	112.21	111.3	104.68	106.39	113.57	112.47	108.88	108.63	114.37	110.7	110.85	112.55	115	112.51	108.25	117.2	110.02	115.47	113.17	116.84	113.73	113.61	113.35	106.78	113.38	109.83	104.49	109.93	116.57	115.35	110.57	108.63
107.9	99.575	106.88	109.68	107.9	101.01	104.19	103.29	110.66	109.57	112.25	109.98	101.78	104.45	107.47	106.79	106.34	100.09	103.39	100.81	107.27	102.27	102.91	105.14	103.74	107.16	102.7	102.94	107.06	103.21	104.13	102.54	105.27	108.32	110.45	103.89	102.8	109.29	109.16	100.62	107.97	112.09	113.39	103.28	109.58	105.39	109.48	110.18	103.99	100.67
105.2	106.72	111.08	103.56	108.72	101.46	102.68	105.55	111.24	104.78	103.21	107.09	103.57	109.17	100.35	102.27	108.7	103.91	107.88	106.25	113.45	103.06	108.69	104.32	110.19	100.5	104.68	108.92	106.4	108.94	104.46	99.96	99.913	104.51	110.54	102.96	107.66	110.38	105.5	103.98	105.35	104.11	104.75	110.64	102.27	101.22	107.11	111.56	104.89	111.3
106.29	101.89	107.27	99.418	104.45	104.76	104.61	104.55	107	99.444	100.67	109.07	108.39	107.34	104.75	102.04	108.59	105.9	110.36	105.95	104.49	102.06	102.64	106.01	102.46	107.7	104.34	103.53	112.82	106.24	112.78	109.31	109.93	109.2	108.64	100.48	110.34	103.1	103.64	100.23	108.72	107.07	102.14	106.15	106.15	109.27	105.02	106.85	107.22	102.92
102.64	101.49	97.451	100.66	97.835	100.17	101.74	97.019	100.77	101.13	103.64	101.54	96.569	102.52	99.849	108.08	105.1	103.12	99.029	101.4	95.677	98.033	95.95	101.2	98.204	111.43	107.54	104.87	100.5	102.93	97.632	100.65	100.65	103.25	100.59	97.317	96.81	98.045	108.99	107.26	100.86	103.39	104.84	105.46	102.05	103.12	103.7	102.39	104.32	97.776
107.77	109.94	102.88	112.04	110.13	102.42	113.45	110.21	105.96	114.07	100.81	102.91	100.81	99.264	106.62	111	110.39	101.35	109.39	105.77	108.35	104.58	111.86	106.31	104.49	103.37	108.01	115.87	111.55	110.64	99.383	103.53	106.79	101.03	104.34	105.8	106.8	111.62	104.68	104.57	106.5	107.02	108.75	108.98	113.78	105.28	103.5	109.36	109.45	106.6
109.97	110.32	112.65	106.41	113.53	104.2	110.07	113.33	111.59	117.07	112.6	114.25	110.55	118.5	108.9	107.59	109.23	112	116.71	107.51	109.45	110.02	115.97	112.32	109.39	116.13	116.05	107.03	113.24	113.08	112.84	108.83	117.03	111.02	106.99	103.8	113.68	110.33	110.21	103.37	114.32	115.86	109.66	113.68	107.59	112.74	106.81	116.5	110.2	114.1
112.48	113.73	109.58	107.67	109.75	107	105.85	111.8	111.48	112.94	105.74	116.7	110.59	114.5	111.66	114.58	108.23	117.16	115.05	114.46	106.31	113.36	109.32	106.49	109.87	113.11	111.82	111.66	108.31	112.38	111.72	110.94	109.43	107.74	111.94	110.22	110.66	111.09	114.38	112.29	111.27	116.45	111.16	108.41	106.67	105.3	110.71	110.54	110.84	116.41
105.54	109	105.3	106.25	105.52	106.1	104.08	105.55	107.39	103.55	102.29	105.91	104.87	106.37	105.26	98.047	98.429	106.81	106.16	102.02	108.93	113.82	103.08	108.36	98.463	97.211	103.52	109.32	108.26	102.56	106.43	110.17	103.41	107.75	109.52	103.71	102.3	104.15	104.53	103.91	103.88	108.86	105.68	107.44	103.55	108.86	109.42	108.98	109.83	101.92
108.74	109.85	106.12	107.72	102.91	103.89	104.18	102.57	104.86	112.72	109.18	106.12	102.9	101.53	108.95	104.46	103.49	102.02	109.12	100.12	105.61	107.57	107.5	101.73	99.865	113.15	108.86	105.4	104.22	104.43	104.97	106.73	109.24	109.74	105.6	105.69	109.05	107.46	110.45	107.89	102.49	108.24	101.92	107.52	102.58	108.38	109.65	105.83	103.93	108.04
110.31	107.73	105.38	108.1	102.93	103.52	108.13	99.999	101.09	108.55	105.98	104.15	112.88	102.28	109.62	102.51	100.77	102.26	105.7	105.44	110	106.13	106.51	102.75	103.17	97.63	105.81	104.95	102.41	101.06	107.28	109.92	101.3	100.98	107.3	110.13	106.65	102.42	107.06	100.43	102.82	103.29	103.65	106.75	103.96	98.56	102.84	110.2	105.91	99.235
113.15	113.68	110.59	110.8	106.98	114.89	114.75	112.25	114.16	108.78	111.8	114.38	112.13	113.26	106.75	113.06	107.51	110.88	115.77	118	115.89	104.04	101.17	115.35	114.5	109.01	114.58	103.16	111.29	106.07	110.43	109.76	114.75	103.71	115.4	112.7	120.06	117.02	113.17	114.42	115.1	109.32	109.79	106.61	112.3	112.75	111.93	115.27	113.76	114.52
94.249	99.005	94.622	101.33	100.81	102.74	102.36	99.749	104.43	106.79	97.893	101	101.5	96.884	94.715	99.838	100.96	104.96	101.66	99.089	97.655	99.599	107.27	103.6	102.12	101.51	96.64	95.214	104.19	97.763	97.675	98.228	103.92	101.49	99.556	104.66	100.35	94.894	105.95	96.777	104.3	103.44	97.008	100.15	98.093	93.481	103.88	98.448	104.06	99.755
107.59	109.37	105.16	100.62	112.04	105.93	111.09	106.05	108.86	107.81	110.34	105.87	111.93	104.63	102.16	110.72	104.22	100.38	105.59	110.25	103.14	108.56	108.61	111.56	113.86	102.1	107.23	109.01	108.18	106.4	101.09	109.97	108.66	105.32	108.48	104.1	102.09	111.05	110.31	108.55	104.87	110.73	105.01	105.03	109.13	104.81	102.34	105.91	108.64	108.04
105.67	103.92	105.7	102.7	104.11	102.44	106.93	104.68	107.59	109.16	102.63	99.227	102.57	105.58	104.03	110.55	106.46	105.09	106.74	107.6	102.54	110.58	103.06	93.308	111.21	103.56	111.62	116.8	102.5	101.9	104.01	105.15	104.73	107.93	111.27	108.68	106.89	106.73	103.45	106	106.12	100.11	104.07	107.86	103.98	108.94	103.9	103.11	107.86	104.1
118.09	105.76	113.96	109.52	111.19	111.33	110.34	106.73	116.28	109.45	107.57	115.59	114.37	110.05	114.63	110.74	115.29	115.34	105.95	111.86	114.28	105.57	107.25	111.1	109.63	112.69	110.4	106.26	108.27	110.42	117.1	116.23	110.35	105.19	110.18	111.45	106.8	112.88	108.32	109.53	108.52	108.25	109.64	114.07	109.65	110.04	107.72	115.82	110.23	110.11
106.7	104.47	102.23	108.47	106.98	101.98	99.323	104.52	108.19	102.51	102.94	105.08	105.28	106.52	108.21	106.79	106.64	102.11	103.23	102.89	100.62	101.54	110.11	108.54	105.54	104.89	104.9	106.28	109.91	101.71	107.58	106.98	104.72	98.801	108.81	103.93	105.04	107.04	108.65	102.98	109.88	103.76	113.09	112.15	102.07	102.71	106.53	103.71	104.39	103.1
113.55	115.65	108.26	107.38	111.99	114.92	113.54	103.48	106.12	107.97	107.9	111.02	109.75	104	115.46	112.5	112.41	110.65	116.11	107.66	108.13	106.39	110.65	110.7	107.61	109.4	112.22	106.24	110.33	111.73	105.39	104.15	112.85	110.44	114.69	109.31	105.97	112.13	110.01	109.16	108.77	112.64	106.29	110.33	113.63	114.15	111.6	114.43	115.05	104.55
112.65	109.37	112.93	108.94	110.82	113.71	108.7	111.5	108.19	110.91	115.22	109.56	106.23	106.43	108.36	110.06	109.67	113.77	109.44	114.04	110.38	106.25	111.25	108.54	100.9	110.04	114.75	101.55	107.35	113.22	107.81	112.49	114.59	112.11	114.04	114.39	109.38	113.09	110.91	113.36	108.13	108.24	109.58	110.2	111.29	111.78	108.12	105.8	107.9	114.71
104.26	102.3	101.66	103.05	94.701	97.18	92.995	102.87	99.13	101.05	96.946	102.79	93.77	98.026	101.6	93.965	102.66	95.021	100.85	101.09	105.05	102.71	95.95	97.179	97.71	97.552	104.52	92.408	99.038	105.38	99.301	95.841	100.97	95.484	96.522	103.31	102.15	98.983	104.7	97.097	100.95	99.741	95.161	101.34	95.565	96.498	104.87	102.95	102.42	102.56
103.66	104.29	110.08	109.17	106.98	109.11	106.63	103.88	105.63	105.57	105.15	104.75	110.23	101.65	111.21	100.85	108.3	106.19	103.59	103.71	104.5	107.97	100.16	105.29	104.59	101.46	112.11	102.67	107.04	108.13	104.51	101.4	106.93	103.05	101.62	105.49	100.49	100.06	107.51	109.28	106.83	104.06	102.51	104.28	102.26	104.6	111.88	108.78	104.82	109.31
116.9	109.59	112.97	109.21	108.57	112.9	109.32	114.62	115.7	108.78	117.72	111.62	115.04	111.69	111.16	120.69	114.12	119.03	104.89	114.09	114.49	114.69	117.18	111.12	115.21	114.33	118.24	110.16	112.37	107.27	110.39	118.07	114.78	114.12	112.87	111.96	115.11	112.23	110.32	114.4	114.38	112.91	116.31	113.47	112.53	116.29	112.74	112.96	110.41	108.02
106.81	107.64	101.65	104.33	104.38	106.06	110.95	112.93	107.45	109.54	108.34	104.82	104.92	98.777	103.39	94.832	110.49	110.94	104.8	102.79	112.14	103.51	108.02	106.31	105.87	104.62	100.84	104.74	105.14	108.94	106.69	106.18	109.46	102.71	109.45	106.24	104.4	100.56	109.04	107.5	104.13	104.78	104.08	103.02	106.92	107.56	106.12	106.94	108.01	106.89
94.146	99.037	98.499	96.336	100.52	98.31	96.659	102.21	102.99	102.35	96.963	98.554	95.516	104.33	94.188	101.33	96.198	97.659	106.35	98.89	101.14	96.465	100.03	101.09	104.93	106.01	102.39	100.67	95.533	97.588	103.13	96.494	106.73	99.244	98.096	102.12	101.93	100.82	101.85	102.91	93.975	99.958	98.307	95.832	97.443	101.25	99.832	104.84	94.268	98.677
109.63	105.98	112.1	117.56	113.38	112.89	116.19	111.33	107.67	110.31	110.07	112.5	108.71	104.64	107.82	108.5	111.17	112.34	111.99	107.42	111.9	116.38	111.58	112.25	112.14	116.52	110.66	112.54	111.56	112.22	109.37	113.05	116.94	110.17	117.12	106.04	119.01	116.23	107.08	112.98	111.8	110.87	112.51	110.58	116.49	112.58	107.26	113.43	108.06	105.5
104.44	110.28	114.6	113.45	110.58	110.94	113.28	110.25	108.14	110.78	114.32	117.3	115.92	112.28	112.28	101.62	117.98	109.65	114.04	112.86	110.6	112.65	114.63	116.41	117.7	110.7	115.48	106.89	113.76	110.91	112.74	104.32	114.18	114.82	111.53	112.47	104.71	113.83	113.7	114.98	112.64	107.4	112.54	115.74	116.75	115.54	114.65	112.91	110.1	102.97
112.97	109.6	104.76	102.39	107.57	109.35	110.85	110.5	109.54	106.79	107.52	109.65	111.06	110.2	108.55	109.77	109.75	113.37	108.95	107.66	104.05	113.1	106.16	108.57	108.14	113.51	102.96	105.81	115.07	106.53	105.27	112.18	110.32	116.86	112.14	110.9	109.06	109.43	106.25	111.51	109.52	111.76	109.4	114.4	112.61	109.56	110.53	105.27	115.37	109.1
104.49	109.22	101.11	107.13	103.59	101.91	109.38	103.43	105.24	111.39	103.83	102.71	109.03	108.7	106.69	107.62	99.493	109.25	106.55	106.48	99.835	106.49	106.22	101.54	100.34	110.27	109.82	99.941	98.584	107.7	102.64	105.9	103.84	106.66	105.09	103.61	105.46	110.01	100.46	104.55	102.72	101.76	109.75	107.93	103.71	109.3	107.68	107.97	103.09	102.13
104.35	105.54	95.389	107.59	98.252	96.98	96.794	104.47	97.822	96.522	96.743	100.09	99.713	97.482	106.15	98.263	100.47	99.031	99.414	101.01	98.592	103.78	102.67	105.42	103.46	98.87	105.96	95.568	103.4	99.891	96.183	101.12	96.308	101.31	92.683	104.14	95.494	97.7	102.15	102.2	98.325	99.77	92.797	103.59	97.506	96.81	97.408	102.18	99.264	106.07
110.59	106.44	104.31	104.17	105.98	108.35	101.66	104.08	110.61	111.35	111.42	101.21	108.37	107.68	101.18	103.37	103.72	108.96	105.22	102.88	106.87	108.73	101.85	100.65	100.93	104.97	107.96	103.14	109.7	109.54	101.31	111.08	106.43	106.3	106.24	108.03	100.14	104.62	104.2	109.74	103.26	106.22	109.12	107.09	102.02	96.302	101.7	102.91	105.18	100.45
98.439	99.991	102.06	102.47	104.88	101.84	99.376	105.14	100.77	104.01	97.601	103.89	102.95	98.62	98.44	98.259	103.33	103.94	93.721	101.33	101.56	105.03	101.59	98.774	105.21	98.375	95.277	100.32	107.02	108.15	108.41	101.02	102.38	97.422	107.52	100.84	103.9	99.033	102.32	103.96	105.78	99.63	103.02	102.71	99.671	97.499	98.241	108.22	104.78	98.077
106.47	107.32	101.81	108.01	104.5	106.26	106.64	106.35	111.06	104.37	108.66	109.03	109.02	106.78	104.87	102.51	107.38	106.16	106.59	102.48	108.19	106	110.88	104.29	109.04	107.83	109.93	108.06	109.28	104.22	103.94	99.77	106.33	103.72	109.4	112.19	104.08	104.71	110.46	104.51	105.74	109.37	107.86	102.62	104.83	106.3	111.46	100.16	101.45	105.74
106.63	101.07	101.45	96.154	98.678	96.567	103.47	102.18	100.24	99.699	100.39	99.841	103.8	99.178	101.84	98.454	100.22	99.066	99.051	100.01	95.035	97.932	102.53	97.378	99.032	96.583	100.44	103.35	102.98	98.271	96.942	98.905	103.43	102.96	99.824	100.98	100.43	101.45	93.883	102.6	93.345	98.634	96.784	102.14	102.97	96.983	97.71	95.963	96.065	106.32
107.15	104.23	104.6	108.64	103	101.41	111.25	106.57	103.03	108.57	105.6	106.32	103.03	104.47	110.16	103.49	104.9	102.82	111.79	102.68	104.93	105.45	105.59	109.89	101.77	109.68	107.78	104.7	102.16	104.7	104.24	101.56	106.14	104.92	106.43	104.01	106.12	100.11	108.31	101.45	106.13	111.07	108.7	109.38	107.24	104.87	109.07	115.43	106.87	103.7
103.53	110.3	103.37	104.17	105.09	112.05	111.79	105.4	98.277	104.47	105.67	107.37	103.36	104.22	111.03	102.37	107.65	106.87	104.75	99.952	108.31	105.47	95.347	112.05	112.99	107.06	107.91	109.98	105.6	108.41	111.49	105.68	109.68	102.6	104.14	107.04	106.87	108.14	110.44	100.62	109.8	104.89	104.73	106.29	110.28	105.45	104.2	101.25	104.92	101.26
101.58	102.15	107.93	107.42	106.78	108.03	106.76	105.28	104.63	108.47	97.738	111.43	103.49	102.62	113.54	105.01	112.77	106.01	108	106.27	106.31	104.3	98.708	106.95	102.98	106.51	108.5	104.29	107.47	104.65	105.3	103.87	99.399	109.77	101.45	110.59	107.66	106.4	108.24	108.11	107.63	106.31	108.37	106.99	108.53	104.87	108.1	105.2	102.41	104.73
109.96	113.03	116.08	108.57	114.17	110.03	113.1	110.03	119.86	108.42	106.97	109.24	103.62	109.35	111.92	111.48	108.53	115.04	107.28	110.04	116.26	113.5	111.18	118.19	111.94	116.98	113.19	108.29	107.7	106.86	107.09	112.96	112.77	111.81	115.36	109.8	113.3	109.55	112.39	111.76	103.81	112.96	107.48	105.67	116.36	109.81	114.66	107.32	110.69	117.32
101.59	100.64	100.2	104.53	99.387	96.454	96.181	105.23	104.84	101.82	99.188	99.566	100.14	100.12	102.66	100.2	102.83	98.247	104.87	103.81	101.29	102.63	98.052	105.37	100.77	98.446	101.08	96.55	104.35	97.859	104.29	100.07	105.62	100.38	102.6	105.75	104.38	102.15	102.24	99.778	101.23	101.5	102.92	94.115	102.06	101.23	99.278	97.923	98.051	102.17
104.63	110.53	111.35	106.04	111.32	105.2	109.75	110.8	104.7	111.66	109.68	112.4	108.11	109.33	108.95	100.02	108.15	110.67	107.61	106.69	115.2	112.27	107.63	111.44	105.79	107.52	104.93	116.7	109.91	111.75	107.55	105.42	113.91	108.16	108.87	112.83	112.53	110.76	110.24	111.29	111.48	114	106.58	111.5	107.39	108.22	111.97	108.74	109.73	110.55
112.1	107.02	106.92	107.69	101.83	101.76	108.65	104.79	103.49	108.99	102.55	101.66	109.74	104.69	108.1	107.79	108.49	112.23	106.94	109.93	106.54	108	107.26	104.12	107.25	110.33	106.95	105.41	102.96	102.66	103.58	108.89	105.66	108.29	106.02	101.34	103.91	108.07	106.84	106.57	109.04	104.74	108.17	103.71	106.55	108.13	108.26	108.23	109.69	110.09
106.69	109.22	100.32	105.45	110.41	106.88	107.94	110.87	103.94	107.99	104.97	101.93	102.78	111.69	109.53	108.5	104.19	102.54	102.09	108.08	106.63	108.42	109.1	108.07	105.18	104.61	111.64	110.57	100.45	105.1	102.88	107.52	102.91	107.81	107.47	106.72	103.78	107.61	103.33	104.34	102.94	102.23	105.64	109.15	101.89	104.96	111.95	105.27	106.68	104.8
108.85	107.87	113.71	108.05	109.22	110.94	113.66	110.62	115.75	120.83	109.97	112.6	113.88	117.02	117.24	113.69	109.47	110.66	115.29	109.88	113.97	111.85	111.13	109.62	107.54	110.85	109.62	107.7	108.9	107	110.88	114.25	109.8	113.5	119.21	110.1	108.75	110.24	105.77	107.64	110.31	112.75	113.78	111.42	112.62	114.78	118.08	109.39	111	112.61
101.08	109.38	110.38	98.284	100.83	103.55	110.35	106.2	98.264	107.4	106.58	111.58	100.72	113.41	107.23	113.57	101.49	102.18	99.429	99.962	102.83	104.48	105.12	105.63	104.7	108.12	106.95	105.9	104.3	103.9	103.01	102.98	104.23	111.09	103.44	105.47	101.93	107.23	106.43	106.58	99.518	106.01	102.21	104.17	106.77	100.21	106.02	105.91	101.85	100.45
111.84	113.7	110.7	119.13	113.01	114.01	116.02	115.22	108.84	105.54	106.59	114.45	110.61	112.48	110.07	104.49	113.56	111.3	109.06	112.23	108.91	112.87	110.09	116.2	107.52	104.72	116.94	113.36	110.02	108.41	111.73	110.52	113.63	107.44	108.72	109.21	110.47	110.85	110.79	113.55	112.59	118.04	107.08	116.2	107.23	114.68	113.69	115.07	113	105.27
102.46	101.39	99.964	109.44	107.23	99.441	98.075	107.31	107.29	108.56	100.44	106.03	102.61	106.6	112.37	104.26	103.77	103.63	104.78	103.36	100.85	110.86	104.45	104.98	102.77	107.06	109.48	107.14	100.73	101.29	105.16	103.33	110.87	103.69	103.02	102.81	103.69	100.34	105.83	103.91	112.84	101.78	100.23	96.661	106.4	107.19	100.98	109.66	112.1	103.8
110.17	110.96	116.14	109.86	112.21	114.03	117.87	106.7	111.92	111.96	117.85	103.77	112.36	109.88	114.24	105.62	112.26	109.05	112.41	113.96	112.38	110.51	113.34	110.56	111.79	112.14	108.81	116.37	103.82	108.23	102.55	111.79	115.17	107.76	112.57	103.87	105.72	114.69	112.46	117.43	113.11	107.77	109.39	115.41	112.19	113.46	111.06	109.31	110.11	108.56
103.83	105.52	102.68	106.87	103.88	109.3	105.77	105.48	106.15	102.07	101.73	98.432	101.68	103.3	98.106	104.37	104.25	105.31	97.901	105.53	103.58	107.6	100.85	100.6	103.99	99.577	106.5	105.06	106.38	107.65	100.69	102.5	104.24	104.54	105.07	104.02	106.76	101.91	104.31	108.82	103.48	102.35	108.31	104.19	111.97	107.51	104.22	101.6	106.68	102.86
106.62	107.85	105.08	106.67	97.277	101.22	103.74	107.52	104.19	106.63	100.9	102.25	104.04	105.43	105.39	103.75	110.49	106.44	98.467	106.42	105.16	109.28	105	107.43	107.57	104.27	108.69	96.005	94.158	106.72	110.23	102.15	107.18	105.76	99.465	99.331	105.02	113.01	99.619	105.47	111.54	107.8	107.11	108.24	104.93	110.45	104.01	106.93	107.57	96.712
109.35	117.93	111.4	114.41	113	111.38	111.25	112.2	114.8	111.36	112.45	112.99	114.1	119.45	106.05	116.98	107.3	112.02	116.08	114.44	113.05	116.75	117.92	112.54	109.14	114.96	111.32	115.88	113.97	111.44	109.74	115.22	111.37	108.24	110.47	106.63	108.71	107.44	110.51	116.45	110.05	110.91	114.55	116.25	114.09	106.7	113.85	114.45	117.01	113.73
105.61	111.6	115.67	113.32	106.64	116.9	104.38	110	114.19	110.03	113.38	112.31	122.27	107.8	113.75	113.56	110.6	109.52	109.3	103.63	114.65	113.42	106.01	116.38	112.64	110.8	109.09	112.47	115.4	114.09	116.09	118.32	111.11	103.62	113.25	108.65	111.61	111.58	110.65	108.31	114.14	112.41	105.27	107.64	112.03	110.37	109.85	106.63	115.63	113.09
101.71	104.64	100.55	111.91	103.53	103.83	110.99	106.49	105.27	104.47	103.49	108.95	101.28	107.36	103.48	105.81	101.42	110.99	115.59	112.11	113.01	109.73	103.66	111.09	106.21	104.45	109.09	105.01	103.42	104.51	106.66	102.02	104.26	106.32	105.65	107.33	109.25	106.41	104.13	105.82	107.95	107.38	109.22	109.94	102.62	100.66	101.34	106.81	103.14	105.42
109.65	114.75	109.23	113.77	115.49	111.97	112.74	107.49	116.89	118.08	110.85	116.17	113.57	112.68	111.09	114.38	115.03	115.23	111.56	116.35	114.27	113.95	110.92	110.22	111.3	107.24	119.06	115.44	113.44	112.52	119.23	111.02	109.84	109.91	106.61	111.49	120.56	113.36	113.01	112.14	114.27	115.38	106.24	113.59	105.73	107.14	108.13	116.12	110.8	116.04
115.09	116.1	120.51	119.43	113.96	110.33	120.35	115.56	118.07	110.91	121.05	111.59	115.87	116.42	114.73	118.92	115.6	118.57	115.96	126.45	120.03	116.87	122.59	126.24	122.82	117.92	119.16	114.35	121.77	115.86	119.27	117	115.71	120.03	117.5	112.69	117.43	121.49	118.58	118.32	110.36	123.7	119.09	119.88	117.43	119.16	117.87	115.49	122.45	118.63
107.06	104.99	105.21	106.48	108.01	104.49	107.91	105.47	104.46	106.03	103.5	106.74	108.11	99.59	102.97	112.38	106.79	105.28	104.67	94.654	101.44	105.11	102.22	102.32	103.61	108.08	107.08	108.07	101.42	107.21	102.37	107.77	106.75	103.47	109.46	99.152	103.51	105.83	104.98	102.25	107.38	103.44	101.08	112.32	109.22	107.72	108.11	111.4	103.52	108.16
106.63	102.69	106.13	107.47	110.13	101.74	107.3	112.1	101.89	110.95	109	109.02	104.73	110.15	108.27	104.35	108.95	105.52	106.35	109.47	104.89	96.382	105.04	105.83	105.65	100.19	109.21	106.33	109.76	103.67	109.42	104.48	105.45	101.99	104.79	114.94	105.93	107.93	113.2	108.6	107.26	107.42	104.96	104.56	108.62	107.99	113.99	102.02	105.82	101.37
100	97.685	101.86	101.58	106.43	105.14	103.77	104.23	108.27	103.92	99.124	103.79	104.34	101.76	97.97	100.52	108.52	101.27	96.614	102.97	102.07	97.555	103.23	98.27	94.843	101.24	98.113	100.7	99.401	98.455	100.45	100.95	102.48	100.28	97.366	95.746	88.943	98.019	102.29	86.395	97.279	97.123	101.91	97.431	99.164	97.642	99.925	102.14	107.32	92.424
104.81	101.9	102.74	98.918	106.12	101.06	103.83	104.68	103.87	100.05	106.88	100.7	101.63	109.49	101.42	103.06	99.727	100.57	106.13	101.49	103.69	108.12	112.5	102.02	107.15	101.77	102.78	98.341	101.59	105.51	106.14	104.96	102.65	102.16	102.45	101.21	106.24	100.36	112.23	104.78	106.63	101.73	103.44	99.293	96.121	105.44	103.02	102.38	101.23	106.15
107.03	116.27	113.02	111.16	112.64	115.51	107.33	108.64	108.04	111.33	112.02	117	113.89	113.31	108.07	112.54	110.61	107.59	115.03	107.19	113.3	109.77	111.21	107.01	109.53	106.01	112.45	108.16	103.08	120.03	110.34	114.82	112.13	114.78	108.92	109.75	114.72	110.92	108.69	117.95	114.61	116.16	109.83	110.41	106.48	111.16	109.79	111.85	114.66	114.33
108.68	98.423	104.18	107.18	106.87	107.81	106.11	100.36	102.55	106.16	109.05	102.17	102.04	104.56	103.18	102.9	100.15	105.72	99.774	106.53	106.51	103.06	106.87	108.41	97.321	105.07	99.829	109.88	101.61	103.97	105.54	100.31	103.77	101.7	106.89	100.2	108.68	108.96	103.9	104.67	104.45	101.48	111	103.85	103.16	104.16	106.92	106.79	108.81	102.24
121.6	122.46	123.93	115.94	111.89	112.81	120.43	115.65	122.25	114.95	116.57	117.95	109.7	114.47	118.46	113.96	113.65	117.33	120.58	116.17	116.49	119.58	120.3	116.93	121.06	119.02	115.17	113.15	114.81	119.28	115.75	118.78	114.23	115.03	111.92	117.64	110.89	114.2	114.49	111.16	118.96	120.63	116.13	110.39	117.19	115.27	115.33	116.95	111.9	115.69
96.039	102.56	102.56	108	108.9	109.25	110.95	111.07	104.66	109.07	102.14	111.28	104.99	108.74	105.6	113.1	106.15	111.39	102.45	110.93	102.6	106.71	101.62	112.06	107.99	113.74	102.95	104.67	115.98	103.49	105.16	110.52	106.41	104.39	108.61	105.42	104.68	110.51	108.49	106.8	108.72	98.312	106.73	105.79	111.31	108.21	105.67	106.53	103.95	106.38
108.77	104.94	110.41	110.45	108.24	104.05	102.75	107.86	106.72	107	102.81	110.72	109.45	102.7	104.09	106.52	108.46	110.74	109.95	104.34	112.56	104.7	105.7	108.86	103.44	106.48	104.68	110.44	102.55	106.26	105.24	111.35	102.67	105.01	102.29	106.42	110.82	109.78	107.07	107.45	109.42	107.04	108.5	105.87	113.01	103.22	107.05	100.76	106.07	108.61
111.06	117.39	115.78	117.8	109.11	108.04	108.15	109.31	110.85	109.17	110.08	110.13	116.03	110.49	114.28	111.23	119.12	108.3	108.87	112.89	112.41	114.71	119.37	116.28	111.64	117.43	114.4	114.41	113.5	107.46	105.62	112.04	115.17	109.26	117.18	105.94	113.61	112.38	113.81	111.01	112.89	114.25	118.54	112.84	113.12	111.59	115.8	108.8	110.23	109.5
113.54	117.2	107.71	110.21	117.96	110.97	114.07	113.2	108.4	112.84	113.8	106.42	110.93	107.58	106.47	115.92	117.18	111.37	111.63	112.47	107.89	110.53	108.1	104.88	117.67	103.36	112.28	109.27	111.54	114.14	115.87	116.33	111.18	109.94	115.18	111.44	113.67	103.06	103.15	108.25	106.1	106.09	117.73	111.38	111.16	105.31	110.83	113.95	110.62	106.3
99.326	107.25	103.87	108.45	102.85	107.4	102.5	107.3	101.24	105.19	106.25	104.93	103.94	113.97	105.3	113.34	103.54	106.43	103.6	105.61	101.5	107.92	109.01	106.52	107.45	103.76	98.808	105.38	111.3	104.57	105.6	111.89	103.12	106.89	107.39	102.96	112.49	105.85	108.8	112.31	107.95	105.42	104.61	106.53	104.84	104.6	108.87	109.56	108.26	106.85
115.99	104.42	106.31	103.72	102.99	102.58	109.29	109.25	101.11	104.43	103.95	101.62	107.95	110.53	109.9	105.02	110.36	105.63	104.3	106.76	106.38	108.98	108.83	107.37	106.3	110.99	102.92	105.78	107.91	103.52	106.22	105.02	108.76	110.58	104.64	107.63	108.25	101.64	103.25	103.99	103.26	107.82	105.56	103.59	111.19	108.42	101.96	107.63	98.992	101.28
105.07	100.59	109.34	99.953	96.485	97.8	100.89	105.78	104.67	97.979	101.29	104.72	95.456	101.57	100.61	93.281	100.37	95.721	98.66	95.463	103.64	98.458	100.84	106.01	101.82	103.4	98.398	103.33	96.248	97.105	100.73	102.45	102.93	105.15	98.474	106.1	101.74	104.53	96.658	95.626	97.978	101.22	104.77	96.876	96.521	105.28	104.53	95.304	100.19	100.67
100.55	103.56	98.873	100.45	96.42	94.486	99.454	97.279	95.868	101.25	99.673	101.4	102.41	93.695	98.891	98.996	102.32	106.61	100.88	95.692	101.56	94.106	98.574	94.917	97.576	94.769	101.58	102.92	99.26	100.63	94.485	99.97	102.91	99.967	104.66	99.833	96.021	101.72	92.002	102.73	98.439	98.548	94.302	100.84	96.75	101.18	100.42	100.94	99.565	98.95
108.09	111.53	113.77	114.92	108.55	110.76	109.27	118.01	111.75	114.76	105.37	111.2	106.66	113.42	109.49	110.37	115.07	111.5	105.18	109.99	109.67	112.17	112.51	107.53	112.74	109.49	106.7	108.82	106.04	110.95	108.24	110.43	107.44	108.1	106.74	112.37	109.8	112.63	118.67	112.97	111.73	107.73	114.51	108.98	113.94	105.3	110.17	119.88	114.83	114.84
117.86	116.22	112.53	111.87	106.85	106.73	113.48	116.64	113.49	111.82	117.15	114.35	112.02	109.98	108.23	113.24	115.52	107.94	110.43	110	115.5	115.48	108.9	112.5	116.73	112.24	115.56	115.98	111.82	112.49	109.09	107.9	110.47	109.08	110.58	111.43	110.69	112.53	110.37	112.78	106.77	112.3	109.24	110.13	108.16	115.26	111.71	112.3	117.32	115.41
109	99.2	103.87	100.42	102.45	106.27	102.65	104.14	103.16	107.74	102.45	106.89	110.47	108.86	105.46	101.45	100.61	100.55	104.93	105.4	114.29	103.8	101.73	102	107.87	109.06	100.98	102.44	100.34	104.73	106.11	103.59	101.02	109.35	109.77	105.21	100.84	104.94	105.2	105.45	107.35	106.64	102.69	105.54	100.13	102.56	96.463	98.956	110.5	99.535
109.39	109.34	104.85	98.196	106.53	100.02	106.26	103.95	104.84	109.8	106.72	108.83	111.08	105.16	104.99	103.47	103.45	104.25	106.65	110.31	107.9	109.99	105.41	109.23	110.73	104.44	103.97	109.66	106.28	103.43	108.76	104.24	109.05	106.31	100.96	99.621	105.47	100.19	106.52	101.1	107.57	113.17	110.58	105.14	104.76	106.45	109.1	100.55	111.06	103.32
105.12	106.88	108.27	104.08	104.29	102.55	104.8	98.788	106.47	111.11	105.81	93.785	104.01	106.79	110.36	105.05	108.79	108.12	103.22	98.849	106.09	104.01	103.11	100.17	107.65	103.81	105.61	106.25	109.45	105.31	99.726	103.86	103.3	105.58	103.89	108.08	103.61	106.2	104.03	105.82	104.29	106.12	107.45	103.38	111.79	103.08	103.96	106.94	107.8	102.06
103.43	100.11	103.66	107.87	102.27	102.59	105.82	105.82	111.83	107.66	110.85	109.56	109.68	108.31	105.38	103.81	101.16	103.98	106.84	106.45	103.54	110.28	102.82	112.03	103.53	108.09	101.57	103.41	109.27	106.58	108.03	103.58	105.7	106.4	102.8	101.1	105.28	109.75	105.92	106.07	103.87	106.55	101.12	101.9	105.89	104.72	107.34	105.61	106.72	107.68
108.33	108.29	106.54	106.32	106.1	105.57	102.72	106.44	109.03	103.55	106.14	110.3	106.33	101.92	104.6	105.01	107.94	101.91	98.185	104.77	105.58	105.7	105.7	103.39	104.99	102.38	104.18	114.48	109.71	108.25	109.57	108.39	113.23	108.03	104.74	105.68	107.49	108.36	109.83	107.84	106.54	98.716	106.34	112.81	112.16	108.45	104.96	104.98	110.54	105.63
105.84	103.92	103.91	107.82	113.9	113.75	107.7	103.99	99.371	102.15	110.82	104.91	103.94	104.57	104.92	99.986	102.24	102.26	105.3	107.54	108.87	110.08	110.16	104.39	102.35	111.67	100.07	106.68	105.06	106.8	105.46	103.44	107.87	103.26	108.87	98.895	103.87	103.4	108.18	107.78	104.12	101.93	106.93	105.38	110.8	105.91	101.19	103.29	109.13	96.117
111.14	110.47	111.5	112.87	111.23	113.95	108.7	113.18	105.45	113.33	112.23	112.35	117.11	103.28	106.53	113.34	108.36	112.28	116.5	111.25	115.91	113.09	108.61	109.08	111.11	106.67	108.66	102.75	110.86	121.9	108.48	110.25	104	110.54	111.98	99.338	111.68	114.24	111.05	108.14	107.77	108.2	108.61	108.94	108.26	112.9	104.05	108.07	100.93	112.55
111.43	112.44	109.73	104.49	112.51	112.18	115.38	106.3	109.66	103.09	113.77	112.04	107.84	108.49	107.05	108.77	114.77	111.89	109.7	106.82	109.4	108.8	111.19	113.01	111.84	105.53	111.97	107.31	112.7	114.02	114.94	109.38	113.14	111.14	110.97	111.21	110.41	110.93	110.3	110.22	109.08	115.6	111.67	110.76	109.74	109.8	107.6	103.95	110.97	110.34
111.24	103.22	115.57	114.73	111.66	111.56	111.87	109.97	108.89	112.03	110.36	105.88	107.36	110.55	106.87	109.41	113.57	116.87	114.89	113.26	105.44	114.61	109.46	114.65	105.6	112.7	115.56	113.99	113.98	110.54	109.75	112.76	111.75	116.93	109.75	115.34	114.73	108.08	113.98	118.13	114.26	110.33	109.87	110.83	110.67	111.04	109.15	111.44	113.22	113.34
102.1	104.1	100.48	102.66	104.31	103.31	108.2	105.94	105.81	105.42	106.27	106.17	106.12	106.48	105.28	108.37	103.46	109.67	99.824	100.01	111.3	108.04	107.03	102.8	102.75	110.43	109.56	105.38	106.56	105.74	99.093	103.34	105.75	107.01	107.27	105.48	114.43	106.19	107.75	109.41	105.88	112.69	106.99	103.61	104.1	109.78	106.58	103.01	105.07	100.94
103.98	106.12	105.8	110.49	106.87	101.29	106.88	106.51	103.69	107.15	103.69	98.704	99.881	103.34	103.81	102.13	103.53	107.32	109.4	103.66	104.82	104.1	102.85	97.096	104.81	103.53	100.41	105.14	102.06	99.572	108.11	104.22	108.85	103.08	103.49	102.9	102.34	104.66	105.26	106.5	99.918	104.01	104.55	105.49	102.36	109.64	106.41	107.55	111.64	107.15
108.21	100.8	106.15	113.8	110.35	114.37	112.86	104.95	110.38	112.01	106.73	115.72	106.12	109.66	114.1	111.23	107.37	106.43	110.88	107.68	108.78	107.2	114.91	113.19	115.16	110.08	101.64	109.47	109.78	108.41	111.12	108.86	111.27	107.9	105.97	108.33	107.51	110.13	112.55	109.24	112.21	111.39	104.25	106.29	111.78	107.44	109.33	103.99	109.63	109.03
111.03	111.86	113.25	110.6	115.94	122.9	114.51	116.71	117.72	117.55	118.12	115.5	115.37	121.38	109.81	116.37	117.13	110.31	115.98	112.29	118.5	117.29	119.74	112	120.07	117.62	118.79	122.97	117.06	115.76	112.54	117.35	122.88	117.53	117.77	118.64	112.26	123.55	114.01	119.36	114.76	114.09	113.26	112.25	112.44	111.99	112.46	116.59	125.55	118.52
96.875	99.011	93.216	97.548	93.855	107.19	94.767	95.712	97.645	98.352	104.9	103.45	97.73	95.189	103.78	102.71	98.392	94.853	98.194	99.598	96.069	101.49	98.691	99.166	94.917	103.61	103.95	100.58	99.363	104.79	98.421	93.033	106.11	103.1	99.952	101.82	98.403	97.137	96.586	92.941	97.354	104.05	109.24	92.378	105.39	101.6	104.07	100.83	94.437	106.07
104.48	105.9	109.79	103.07	104.83	102.34	100.16	105.75	100.73	105.6	108.46	103.48	111.96	103.54	107.41	100.42	107.58	103.64	107.61	102.59	106.61	104.86	109.71	101.03	108.78	109.61	107.95	106.69	107.01	105.95	103.81	107.53	115.25	109.32	112.06	110.07	106.58	108.95	103.13	102.45	106.57	106.7	107.83	105.41	108.26	103.6	104.8	109.07	105.32	106.58
106.26	104.09	110.09	109.23	107.01	102.09	103.5	102.24	110.79	107.35	106.91	107.43	103.11	109.66	103.62	105.28	101.47	102.6	103.51	99.955	104.36	100.01	110.2	106.47	111.17	105	101.4	105.14	109.27	110.88	108.96	108.45	96.316	98.577	107.89	103.66	109.11	106.92	110.02	104.92	106.39	104.4	105.73	106.74	109.82	106.84	101.08	103.41	103.95	101.7
108.23	103.42	104.63	107.95	100.2	106.1	107.35	101.91	111.31	106.62	103.07	106.02	107.1	104.69	103.61	106.28	107.82	107.35	102.95	105.6	106.09	105.51	108.17	107.97	107.12	109.83	101.06	112.94	104.35	110.86	105.87	106.52	107.95	109.66	105.44	105.99	106.94	103.95	110.44	101.12	109.79	102.98	106.39	101.4	104.05	104.24	107.6	102.87	107.53	106.59
112.06	104.41	103.32	108.94	100.22	104.64	102.24	106	100.73	99.161	106.25	107.91	100.61	104.79	109.32	104.61	96.569	102.64	105.97	103.23	110.29	104.9	110.5	101.97	103.24	108.48	105.84	102.25	105.2	109.64	101.36	103.08	109.86	102.08	104.65	102.69	105.77	100.04	103.13	107.21	109.98	102.21	112.62	107.5	107.72	97.849	106.27	107.38	109.32	104.61
98.301	103.78	103.64	113.1	103.4	100.41	109.75	101.09	99.387	98.644	106.98	106.24	109.77	100.53	107.01	107.52	107.66	99.094	106.41	101.59	101.87	107.57	101.73	105.23	103.77	95.189	110.8	102.18	103.33	108.65	104.38	101.78	104.85	106.26	105.03	100.65	102.9	100.86	105.09	101.24	109.94	103.55	105.45	103.2	104.23	106.78	104.39	100.18	108.42	109.22
98.849	104.67	111.31	114.02	109.12	103.41	103.75	106.29	103.25	104.77	105.37	105.02	100.64	111.3	101.17	97.581	102.75	106.82	108.2	107.87	105.53	108.12	101.76	106.96	104.35	104.75	104.33	103.35	104.3	102.83	104.65	96.711	105.74	99.592	102.71	102.36	98.522	103.86	101.98	100.09	100.88	101.81	100.48	104.26	104.22	98.214	105.76	105.83	104.69	104.18
116.14	111.48	114.55	115.77	110.98	116.36	112.01	110.51	112.71	113.95	110.81	107.61	114.99	109.66	114.4	112.37	111.65	114.7	113.81	110.6	117.26	111.26	111.93	105.69	112.27	115.69	109.62	118.46	108.44	111.29	109.25	110.26	113.52	112.21	111.5	114.89	116.45	112.08	117.12	113.54	109.55	116.71	108.85	112.19	118.15	113.44	115.04	116.63	115.89	107.62
114.41	109.09	115.78	114.75	113.14	111.72	110.56	111.95	109.13	116.32	109.71	109.07	118.78	110.26	114.96	113.75	110.05	111.69	116	113.09	118.45	109.92	111.63	110.32	114.93	108.76	106.76	112.64	110.02	114.46	109.52	113.16	110.07	112.1	108.85	110.97	107.37	113.03	113.76	106.58	107.47	113.03	109.28	109.97	115.7	106.53	112.74	105.81	118.14	105.02
102.79	94.633	102.68	103.84	105.5	107.22	100.86	102.39	105.52	101.08	100.82	95.137	98.734	99.334	98.124	97.983	97.89	105.5	96.849	99.363	96.754	100.91	97.424	98.598	95.05	99.691	104.46	95.659	100.69	100.51	97.673	93.273	107.43	99.655	99.29	101.91	102.81	99.837	100.49	100.59	102.79	99.008	107.42	96.312	102.43	95.367	102.24	96.9	98.101	95.735
109.42	110.05	115.2	114.44	108.76	111.87	112.59	112.21	114.94	109.41	112.33	114.65	112.39	110.77	111.65	115.44	113.01	113.44	115.64	112.37	111.57	107.32	106.57	115.08	110.31	110.07	116.15	111.88	118.11	116.64	113.53	114.02	111.03	109.8	115.81	100.04	116.2	110.19	112.82	114.68	113.77	116.59	109.2	111.51	113.14	104.08	111.05	115.91	113.36	112.24
113.32	105.85	116.3	116.22	111.88	113.37	110.44	113.51	112.48	116.37	109.34	117.69	114.05	109.16	113.07	106.49	109.52	107.92	113.2	110.52	107.3	110.62	118.67	106.8	111.79	114.44	109.2	114.94	113.92	106.66	117.79	112.77	111.36	109.68	106.56	102.09	112.71	109.19	105.2	117.87	111.42	113.23	107.21	100.54	114.19	108.86	108.27	113.58	112.51	113.68
112.2	105.49	111.93	110.27	110.1	109.27	115.27	113.6	108.65	118.33	111.64	105.99	109.69	108.54	114.16	112.35	115.66	107.85	108.51	120.26	110.17	110.24	109.27	105.21	116.38	110.82	118.48	113.58	110.83	114	107.61	112.49	111.87	110.97	118.16	109.72	113.72	111.11	108.21	105.57	113.78	111.37	111.87	117.52	113.35	110.68	115.63	108.12	111.67	111.5
106.25	106.76	101.82	103.01	101.99	108.29	114.42	104.2	103.17	108.94	104.06	107.88	109.07	102.21	105.08	106.87	100.47	106.2	104.21	110.47	109.29	113.55	103.15	103.83	110.12	107.54	105.16	104.72	98.617	103.73	106.8	103.59	110.26	105.89	104.69	105.72	107.72	104.62	102.03	101.25	104.16	110.64	104.3	101.37	99.993	103.91	105.56	116.82	97.806	110.48
102.97	102.73	100.78	99.355	103.97	95.862	97.006	100.91	103.1	100.54	106.21	104.57	100.68	101.84	98.609	105.01	98.319	100.17	103.15	106.68	102.54	97.449	97.993	96.57	101.78	96.601	100.81	104.32	105.69	101.76	91.912	103.69	101.42	95.833	102.58	99.182	97.837	100.25	100.13	98.531	92.391	105.28	100.56	101.19	106.46	102.05	100.73	107.2	94.487	99.944
100.92	101.29	103.58	97.639	105.81	100.57	104.22	104.89	99.276	104.12	103.66	97.959	96.704	102.08	105.06	106.96	99.357	103.41	102.21	111.04	104.46	100.48	105.34	105.38	108.45	104.63	103.71	104.51	104.18	106.18	109.61	109.66	106.45	107.78	108.79	107.3	103.36	105.16	102.27	105.84	99.605	101.5	101.64	104	102.02	105.17	97.323	109.81	100.29	103.49
98.813	96.232	104.29	99.423	94.413	97.162	96.018	93.204	97.975	100.3	94.232	102.55	105.02	100.55	101.04	105.1	103.81	98.373	98.929	96.776	98.832	97.282	99.035	97.066	105.05	93.558	100.34	92.966	98.243	102.4	98.238	95.123	105.55	97.475	97.94	103.41	93.529	98.334	107.09	95.524	98.17	101.77	94.438	97.139	102.02	98.401	104.44	99.302	95.33	105.39
104.26	105.44	109.36	110.94	111.01	106.92	102.66	108.41	111.92	109.45	106.13	107.11	113.46	107.21	110.53	103.44	114.15	110.09	109.18	113.91	109.27	107.72	112.79	110.64	111.75	114.87	103.86	110.09	104.22	107.27	108.29	108.73	116.42	106.31	109.22	107.82	110.09	107.24	107.31	112.68	101.01	106.84	109.54	110.92	103.4	115.61	106.4	108.94	109.66	114.08
112.01	115.16	112.67	107.88	110.05	113.76	111.53	111.35	113.15	109.71	111.62	107.3	112.71	111.72	114.62	110.56	116.58	111.37	115.18	115.36	104.12	113.64	112.76	112.71	109.36	112.52	115.38	106.02	107.02	106.02	111.93	105.7	107.35	114.41	112.16	108.3	113.11	111.31	119.64	108.04	109.46	106.51	114.69	110.73	108.9	105.76	110.23	111.97	110.28	107.27
108.92	112.07	111.43	113.05	109.72	119.05	105.57	112.4	115.85	109.18	115.98	110.85	107.01	114.21	111.36	112.62	115.81	114.95	106.65	107.97	110.24	108.44	110.33	111.39	113.34	106.76	111.07	112.23	108.12	112.26	110.94	112.32	109.17	113.41	114.88	110.89	105.28	114.61	108.42	115.2	110.74	115.76	109.31	110.29	113.84	115.77	104.05	109.29	112.41	110.71
111.37	104.54	107.1	105.47	101.73	104.67	107.51	105.69	106.03	108.08	112.37	110.58	107.45	108.05	109.16	102.17	98.881	104.88	103.72	106.3	106.1	110.31	108.42	105.86	103.94	101.38	104.02	101.78	108.06	105.99	103.29	103.19	101.75	107.68	107.13	102.73	107.65	104.66	100.52	102.75	107.41	111.03	116.62	106.15	103.63	110.06	107.18	108.2	109.97	103.01
106	103.74	102.35	104.8	100.3	108.63	109.28	107.48	102.72	103.17	105.57	110.16	104.72	108.9	103.77	107.05	104.74	105.89	102.59	104.78	104.07	108.97	109.02	103.68	108.8	112.42	104.46	105.29	108.48	106.36	113.48	105.48	113.13	110.04	104.52	104.72	100.17	107.27	109.79	100.4	102	102.99	109.7	108.47	106.38	106.99	109.79	103.86	114	100.29
114.87	111.38	115.45	110.39	107.77	110.81	115.98	106.75	117.53	117.38	117.41	111.9	115.95	116.85	115.75	112.33	116.06	113.12	118.15	110.79	115.28	113.09	111.35	107.3	115.1	111.47	106.3	111.21	115.33	120.85	111.75	117.07	106.54	115.57	118.85	115.65	111.23	113.28	110.89	109.82	118.14	113.85	117.91	113.66	111.41	120.07	111.81	116.16	113.25	116.02
110.83	107.96	107.57	105.05	106.11	109.55	110.58	103.55	106.49	109.77	110.45	105.89	113.34	108.61	108.27	109.27	104.28	104.85	104.8	105.62	111.39	103	108.86	110.99	103.81	99.511	97.902	106.49	108.25	107.13	103.94	110.28	106.87	106.81	104.18	115.41	112.2	102.58	105.44	108.01	108.07	111.53	105.04	112.58	106.28	104.08	102.86	108.35	100.24	106.86
112.93	106.38	108.83	112.59	110.72	111.37	109.77	108.4	115.61	122.82	112.68	105.81	113.59	115.47	112.8	110.36	115.73	103.06	103.38	114.21	115.39	110.7	109.75	112.99	109.22	114.78	112.79	117.68	112.47	113.51	111.34	113.65	113.51	117.81	110.5	109.48	106.35	110.74	114.43	114	117.56	112.55	112.97	115.13	112.87	117.58	109.6	108.03	111.82	116.33
108.96	100.2	107.3	106.4	107.67	102.92	109.83	108.16	110	111.93	107.05	105.12	106.79	106.97	99.527	104.52	106.39	105.54	111.89	101.41	104.27	108.61	108.47	105.64	105.91	104.27	105.46	109.29	107.82	105.53	106.21	108.09	101.9	105.69	107.5	106.97	110.12	105.29	110.1	104.17	106.95	109.84	104.8	105.73	107.26	110.02	110.01	104.35	107.14	104.66
105.88	105.34	99.492	106.21	104.16	112.06	109.32	104.92	99.119	100.65	112.31	99.914	104.12	98.949	110.93	105.01	98.399	104.05	106.79	101.86	107.23	101.89	101.36	107.7	103.69	106.57	103.76	106.96	105.6	96.042	105.48	99.626	105.21	102.61	103.89	112.06	108.8	108.98	110.3	107.94	109.65	106.62	103.13	103.07	101.14	108	108.23	105.27	107.54	108.23
108.91	104.28	105.63	98.426	107.81	104.98	101.37	105.53	106.02	102.29	104.53	100.82	105.15	112.18	101.55	102.8	103.65	101.61	104.19	103.6	103.89	103.16	104.58	95.731	110.33	106.44	104.53	103.93	107.77	103.13	104	107.22	106.61	109.22	107.05	106.14	100.04	104.02	104.74	102.15	101.76	97.634	105.79	109.21	106.21	104.56	104.7	101.94	101.17	104.21
103.34	103.19	95.838	100.76	103.14	102.94	103.44	107.05	107.62	109.32	100.54	98.772	112.34	106.2	105.39	108.97	103.96	105.62	102.72	103.69	105.33	96.082	98.26	108.92	109.4	100.01	102.81	104.75	110.47	104.8	100.25	105.42	110.49	103.54	101.73	105.39	105.35	102.47	102.92	102.14	98.218	106.23	105.66	100.87	97.642	104.53	95.444	104.2	110.6	109.38
99.541	96.167	103.03	101.74	107.69	101.57	101.96	96.766	102.26	98.835	100.05	97.053	101.68	101.01	97.488	98.271	108.92	110.14	98.01	104.93	101.85	101.65	97.478	101.35	100.08	94.807	100.33	104.95	101.59	105.44	90.325	100.17	101.53	101.26	96.167	103.62	96.375	97.813	101.63	98.282	94.624	104.07	103.53	100.66	97.186	100.1	105.18	98.538	101.56	99.229
100.3	97.082	98.123	104.98	103.17	101.61	100.18	103.21	101.83	98.397	102.97	98.381	100.76	101.61	100.72	101.8	97.467	95.687	103.16	102.57	104.67	97.328	92.5	101.97	100.14	102.27	98.459	106.7	98.515	101.61	98.376	101.83	102.06	97.019	99.106	102.85	98.426	104.35	102.45	100.14	99.103	100.39	99.243	97.606	105.79	100.16	96.158	99.879	98.019	104.05
107.39	111.11	114.29	106.16	103.68	115.99	109.95	114.81	107.09	108.99	107.8	105.5	107.11	111.75	107.58	110.95	106.84	108.05	115.54	113.7	106.78	110.22	109.27	118.13	111.17	108.99	110.51	113.53	110.41	114.33	108.03	114.66	115.51	107.86	112.48	115.83	108.13	114.34	114.36	115.4	110.8	106.32	117.04	113.72	107.07	110.21	113.95	112	104.53	108.59
103.92	101.19	98.444	102.09	110.24	107.05	108.16	109.62	106.49	107.05	107.86	106.23	101.58	102.65	102.05	100.31	104.95	106.07	101.38	104.73	108.13	101.94	98.206	107.31	108.4	102.43	107.87	104.78	106.2	102.44	105.89	107.85	106.12	108.1	107.37	105.79	95.473	107.9	100.89	101.25	104.03	101.07	110.42	108.49	107.59	106.31	103.75	101.12	112.41	108.63
107.17	107.13	111.2	105.14	104.53	110.32	105.04	104.01	104.72	105.69	106.53	106.17	103.15	103.56	107.17	101.46	107.81	102.18	107.2	117.9	108.25	104.38	105.64	102.01	102.42	102.28	104.89	108.74	103.98	107.02	102.16	109.88	107.12	104.35	102.16	102.65	100.76	101.5	110.04	108.18	110.07	104.45	107.22	102.24	106.68	105.53	103.89	105.8	113.65	107.11
121.39	118.08	120.18	117.38	120.71	123.05	110.91	115.18	117.89	118.36	115.94	112.43	119.7	111	120.2	111.95	113.51	114.35	117.25	114.19	116.4	116.32	114.16	114.13	120.2	119.1	111.71	114.31	123.1	121.41	114.82	120.14	116.85	116.54	116.75	118.67	110.86	118.13	118.11	120.76	125.21	122.01	118.48	120.13	118.88	119.45	115.07	118.62	121.99	114.41
106.33	110.08	116.4	112.78	110.05	108.64	112.25	115.03	105.5	118.1	111.43	111.14	113.7	110.75	110.66	104.96	110.66	108.01	110.8	108.71	115.82	112.97	114.84	111.13	108.36	111.57	113.29	110.35	111.72	110.21	105.81	108.33	113.06	113.21	110.97	107.38	111.98	111.19	110.75	109.77	110.36	111.43	116.99	108.13	107.74	113.88	115.27	114.85	110.47	114.19
105.7	105.15	109.29	102.11	107.48	105.98	106.4	104.09	109.68	108.43	105.01	108.55	103.3	102.57	108.17	103.54	107.24	101.32	101.12	101.1	101.47	102.22	103.76	99.853	105.81	109.6	104.61	104	109.79	106.4	108.75	99.618	101.08	106.29	103.07	105.23	104.32	109.5	104.17	105.51	107.16	107.6	102.77	103.68	106.78	105.53	107.91	105.23	105.2	104.46
98.674	96.002	100.49	94.967	97.893	101.02	93.865	100.84	97.881	105.51	97.264	98.622	99.023	104.22	98.516	100.47	102.92	103.59	100.06	97.562	105.82	96.341	107.22	96.594	103.27	92.342	105.42	106.93	104.53	103.63	103.27	105.13	104.37	100.93	102.75	98.977	100.14	99.934	98.583	106.32	102.25	97.605	101.71	100.61	95.393	98.738	101.04	97.423	98.997	98.208
104.13	105.93	99.074	104.27	102.48	101.39	105.12	110.08	104.23	109.59	107.95	105.43	104.61	106.89	105.12	105.52	104.88	108.99	101.77	105.65	111.13	104.71	112.47	105.4	110.85	107.64	109.95	108.69	100.7	104.2	105.57	112.98	105.17	106.26	98.297	102.11	106.67	105.03	102.95	114.67	110.1	105.52	104.67	108.76	96.923	105.15	103.87	101.48	105.29	105
104.94	105.72	107.51	101.82	101.02	102.37	101.91	109.46	104.51	103.62	104.59	108.96	104.39	100.77	109.39	107.2	104.11	113.46	108.79	103.96	112.93	107.05	100.18	103.08	103.07	106.77	108.58	102.93	104.77	107.62	104.2	107.73	104.56	99.665	105.01	103.65	107.65	104.76	102.47	109.93	109.33	109.44	102.64	103.07	108.31	107.69	103.64	98.367	100.88	102.2
100.75	105.41	108.79	102.86	105.94	103.42	106.37	104.51	109.97	108.11	104.32	109.37	107.75	105.96	105.93	103.43	102.62	103.53	105.51	104.22	104.29	111.6	108.23	105.83	109.06	102.08	105.19	102.29	103.25	101.71	105.91	108.36	101.16	110.26	108.9	106.36	107.06	104.55	108.5	112.11	108.74	105.78	110.2	106.89	106.43	105.06	114.69	106.24	109.97	109.96
103.5	104.51	103.35	104.54	97.222	99.064	99.44	105.35	103.59	96.755	98.646	100.41	95.462	103.73	101.5	98.787	97.283	101.28	104.34	99.235	105.21	102.36	103.93	95.245	97.85	102.15	98.335	101.97	103.3	104.36	104.37	100.54	105.97	99.37	109.22	100.44	102.09	103.41	105.98	97.591	106.18	94.872	99.884	99.005	97.396	104.27	103.92	100.25	95.505	102.68
104.23	104.56	101.41	101.68	106.63	106.69	99.178	106.45	106.08	105.52	100.72	108.5	101.04	105.77	107.75	109.02	103.98	102.91	106.38	103.68	100.03	107.58	98.763	104.82	111.67	103.14	102.13	103.73	108.24	103.07	102.36	104.28	110.72	101.07	108.65	103.29	101.65	110.04	104.94	107.88	107.3	100.63	98.581	109.2	103.88	106.55	104.69	101.34	102.89	97.364
120.3	119.16	121.47	118.29	118.55	120.05	115.14	112.97	115.48	125.84	118.07	119.04	117.32	120.34	114.78	116.54	111.1	118.78	122.3	114.28	118.34	114.8	116.98	117.8	114.74	115.58	121.81	122.24	117.19	119.74	118.51	117.74	118.4	116.74	115.48	110.85	115.63	115.8	115.72	119.31	116.18	120.69	123.57	119.38	123.18	113.61	117.09	118.56	112.57	119.17
108.68	105.82	103.73	107.41	113.13	103.89	106.61	104.8	107.47	106.32	112.63	108.18	109.3	104.94	107.2	113.59	108.9	107.88	108.17	100.98	110.24	106.64	105.84	108.63	103.09	104.36	106.68	102.11	104.14	101.66	101.15	109.17	104.41	101.98	101.49	106.93	111.09	106.93	105.75	111.16	111.18	104.83	99.47	109.62	105.99	104.51	106.33	104.12	106.67	107.28
106.31	113.95	110.95	108.71	110.64	109.87	111.4	115.32	111.5	121.21	116.98	110.15	113.99	112.72	110.61	111.42	116.44	110.1	110.65	113.63	109.89	109.42	112.39	108.7	109.59	111.59	110.72	107.81	111.23	114.24	112.67	108.37	113.12	115.46	115.99	112.68	109.31	110.4	109.53	106.87	110.97	113.98	112.37	109.64	114.54	112.06	112.49	109.35	116.73	114.5
113.65	110.28	117.4	110.2	108.81	104.23	117.19	116.4	114.73	112.8	107.63	111.36	111.88	109.98	116.82	106.4	112.11	117.04	110.17	113.07	110.94	110.05	112.76	114.7	111.75	108.51	112.12	110.68	115.55	104.07	108.66	110	118.99	114.11	111.7	114.54	111.37	108.31	116.16	111.21	111.85	110.37	110.37	109.55	112.28	110.05	113.58	115.31	112.24	109.18
111.97	106.78	107.71	105.31	109.32	100.99	108.67	110.46	107.51	108.78	110.53	105.43	105.45	112.05	110	102.32	103.11	108.59	102.77	105.59	105.04	105.45	105.73	102.65	105.6	105.76	103.2	108.39	104.53	106.91	107.84	103.82	106.3	112.19	105.64	105.41	111.82	105.03	109.22	108.76	111.13	108.93	110.47	105.91	105.48	103.88	104.48	103.84	104.9	107.87
96.033	103.52	112.06	106.28	102.21	102.59	104.62	106.7	108.32	106.4	106.31	107.5	106.39	101.69	106.57	108.08	104.78	105.25	95.681	104.87	108.03	96.689	104.91	108.72	105.98	102.22	110.66	101.73	100.63	107.15	105.98	107.16	108.45	104.32	108.85	101.6	105.2	106.79	101.12	101.02	101.32	106.2	111.73	106.12	105.45	106.74	100.35	102.53	101.61	104.8
108.53	108.28	111.62	107.74	107.72	108	105.95	105.46	101.58	113.75	113.31	107.99	115.96	103.06	108.3	112.49	108.75	109.96	109.69	109.71	111.93	105.58	113.76	112.11	120.95	111.22	115.93	109.72	114.49	111.06	106.12	110.51	105.78	104.32	109.84	114.45	111.13	109.25	116.36	112.61	107.83	109.21	110.57	120.58	117.01	107.87	107.35	107.26	109.94	112.04
100.17	99.702	106.84	94.344	106.28	101.88	106.7	103.61	101.01	102.21	100.48	102.52	105.74	99.212	98.354	102.51	96.611	102.38	97.541	99.049	97.054	101.24	98.076	103.5	101.66	100.21	104.27	101.51	98.425	99.512	96.423	99.045	96.253	97.971	105.77	103.94	101.34	104.34	101.63	106.56	98.166	101.23	100.28	100.28	99.644	99.173	96.678	104.36	97.531	95.903
112.83	111.78	110.33	107.62	111.69	108.9	110.62	115.25	113.98	112.03	108.38	115.68	109.62	111.27	105.9	109.38	112.59	109.68	106.49	110.54	111.56	108.3	107.81	109.72	105.46	110.03	113.18	109.25	113.45	108.31	112.3	123.23	108.75	109.53	111.91	114.73	111.1	107.17	114.17	111.64	117.7	121.43	108.51	107.3	112.96	109.88	110.36	115.7	108.54	111.03
102.84	111.5	107.83	100.47	105.59	99.274	104.43	113.72	107.85	107.56	108.99	103.1	100.07	109	105.28	107.11	101.94	104.29	102.75	107.43	103.15	98.91	109.72	108.52	107.04	109.31	108.54	106.14	102.58	101.91	107.48	106.77	101.27	108.03	104.51	103.3	108.18	102.84	104.07	103.63	98.241	107.83	106.3	106.94	103.2	102.07	106.78	107.67	100.57	99.628
104.07	102.82	103.48	103.5	105.51	105.43	112.11	105.86	108.88	102.09	108.42	106.71	110.5	108.72	108.43	104.73	108.08	108.25	108.47	104.39	105.41	102.73	103.12	105.68	108.2	103.95	105.65	105.06	103.75	109	106.54	107.74	113.59	112.89	107.08	107.34	110.13	103.66	98.621	103.84	110.92	112.41	107.24	103.93	104.18	102.46	113.45	109.77	108.98	104.34
104.73	112.51	105.9	99.161	105.51	109.52	109.24	101.8	100.15	104.47	103.57	102.47	104.73	107.72	109.42	107.12	100.77	104.7	108.2	106.16	105.78	113.06	105.42	103.28	106.21	102.84	111.11	106.82	107.72	107.57	108.53	99.419	103.09	103.55	102.03	106.08	105.63	110.78	105.57	105.99	109.43	105.32	102.84	103.42	108.6	109.02	106.13	105.63	102.82	110.4
113.69	114.89	109.75	114.08	109.38	107.83	109.35	102.93	118.59	114.34	111.41	108.72	116.64	104.97	107.45	114.61	118.04	111.06	108.33	109.63	109.71	112.36	106.36	108.2	106.86	110.3	110.49	108.4	114.3	106.68	108.81	105.42	107.04	106.35	114.25	111.03	110.56	111.71	121.13	110.25	117.25	112.25	106.52	108.46	110.05	106.54	111.83	106.48	116.27	113.89
105.6	111.21	112.37	112.15	110.22	116.95	110.58	107.23	118.53	113.09	110.94	109.98	112.27	114.52	109.98	117	115.11	105.52	112.88	110.66	110.93	106.23	107.89	111.81	110.77	108.74	112.4	115.92	106.03	112.95	107.85	110.07	115.15	110.83	107.76	113	115.3	108.4	113.65	114.41	115.81	116.29	115.37	112.89	112.43	111.16	108.59	114.16	113.89	110.42
102.95	109.09	104.43	98.456	103.4	102.03	111.16	105.49	104.24	108.74	97.239	100.72	102.29	103.18	101.14	105.65	111.15	106.89	112	113.16	102.62	106.55	113.31	103.88	101.28	110.11	105.24	104.76	103.47	104.98	105.28	98.442	104.58	110.01	104.9	110.76	106.12	104.95	106.01	104.76	101.19	103.48	104.48	107.45	99.817	105.56	104.64	102.92	101.94	106.9
101.36	106.97	107.45	106.53	102.24	102.08	103.77	103.99	105.07	102.02	103.45	103.14	104.1	106.18	109.11	105.79	105.38	106.41	103.57	103.31	102.94	108.71	108.39	99.608	107.38	103.43	104.26	105.26	104.67	107.97	106.54	100.11	106.06	99.293	107.68	103.13	106.49	100.52	106.02	107.86	104.84	109.35	106.16	113.07	107.07	102.11	106.94	105.2	105.74	105.56
108.79	107.71	111.07	107.98	111.47	102.74	111.36	112.78	105.71	107.98	115.83	111.88	110.08	108.6	117.72	109.48	109.83	111.14	110.11	111.22	108.04	107.54	114.01	104.26	111.91	107.45	107.79	108.33	111.88	109.97	111.15	107.96	110.27	107.24	105.97	113.53	111.66	111.68	114.53	106.08	113.77	111.07	110.06	111.12	102.82	111.18	111.25	113.41	107.18	109.33
112.92	111.28	112.39	112.79	111.78	109.01	108.85	112.28	108.93	111.93	116.6	111.53	111.06	112.39	117.75	108.02	117.82	110.83	110.9	108.97	112.69	119.5	110.64	110.69	117.11	111.36	109.86	111.8	116.58	116.58	113.1	114.17	109.73	113.81	110.03	117.04	111.14	108.14	110.37	115.4	105.41	113.73	112.61	114.86	108.19	106.56	108.72	108.77	106.56	112.97
112.14	111.09	110.92	112.08	112.71	111.68	116.85	106.47	111.13	105.85	111.15	113.83	115.91	112.17	106.34	110.99	109.9	112.92	114.46	113.87	115.71	110.77	115.52	115.6	113.85	112.94	108.08	113.37	109.78	115.92	113.96	111.97	107.92	113.01	110.39	104.59	116.06	110.66	108.5	110.62	106.48	112.85	113.74	110.82	107.35	112.81	108.25	109.54	110.07	113.89
108.87	107.85	107.72	105.79	108.77	106.25	113.52	106.51	101.06	106.9	116.33	107.02	106.91	100.71	107.99	105.63	107.92	103.78	99.167	115.13	108.56	103.57	109.74	105.8	109.77	103.88	107.35	110.64	101.91	105.92	105.9	107.04	108.75	104.79	104.1	101.64	105.72	105.43	110.53	109.86	108.34	109.7	104.6	109.16	109.06	103.37	107.67	112.35	109.24	111.18
117.62	123.42	116.73	116.39	118.53	120.25	120.6	113.86	120.31	112.95	112.99	119.53	115.29	115.06	115.38	120.25	118.43	123.92	115.2	120.2	118.5	118.83	108.98	116.25	112.21	118.19	118.39	120.76	114.58	119.94	117.38	111.12	117.44	121.88	115.72	112.33	117.17	115.72	116.81	112.39	119.54	117.17	124	115.55	118.02	116.57	118.45	119.09	119.21	120.36
112.85	117.96	109.6	111.71	104.45	110.58	106.09	114.59	110.85	111.59	104.48	111.67	116.4	115.56	115.2	110.88	120.35	116.47	115.58	112.07	115.09	115.38	108.12	107.18	110.3	113.56	112.63	102.76	102.78	111.44	117.01	114.96	108.73	107.99	111.99	111.58	110.76	111.43	108.84	114.97	108.45	116.77	112.94	117.71	114.49	108.58	112.59	111.25	113.67	104.6
101.39	104.81	99.035	101.75	97.915	98.505	103.88	99.752	97.077	101.18	100.73	103.12	99.651	102.48	106.36	99.186	100.1	100.17	100.01	105.04	97.919	105.11	94.957	101.55	102.58	95.525	98.545	93.805	97.734	106.93	102.31	97.577	97.588	98.719	92.256	99.296	101.67	99.273	100.65	100.64	93.289	95.969	107.12	102.3	97.525	97.873	104.04	95.799	97.261	105.78
93.038	95.086	104.77	103.02	102.05	104.24	101.46	102.05	99.258	98.202	99.585	101.25	98.79	104.84	106.06	99.278	97.184	104.72	104.38	98.152	106.22	104	98.186	105.76	102.21	102.87	96.493	96.548	97.534	102.41	103.26	100.59	98.026	105.36	102.84	101.04	101.63	99.142	99.26	96.177	105.89	96.463	107.62	104.43	101.82	103.04	100.94	103.68	98.909	99.176
108.89	106.77	111.51	104.55	113.16	110.67	110.94	101.85	109.99	113.19	107.74	112.61	110.47	109.85	112.53	106.14	111.46	106.37	109.76	104.26	113.27	111.89	108.7	105.55	110.5	107.2	112.54	110.77	111.9	109.81	112.33	109.93	110.97	112.36	111.98	110.85	111.56	111.62	108.02	112.83	110.91	103.68	108.89	103.95	104.46	107.75	107.59	105.58	111.66	106.96
108.68	105.28	102.49	107.1	97.444	110.36	104.19	103.29	104.83	109.32	108.31	104.11	104.02	98.455	100.42	103.63	105.62	106.96	108.05	102.48	103.79	102.28	111.8	96.454	104.85	104.46	105.65	104.6	104.8	110.13	105.49	108	108.27	105.64	104.36	104.94	110.31	101.87	108.64	105.13	106.52	106.32	111.75	99.57	108.7	105.87	103.99	109.16	109.07	106.45
119.3	111.45	115.64	117.98	118.87	119.13	113.99	120.02	121.32	116.13	108.23	118.09	119.1	114.17	115.74	123.14	122.9	118.32	116.08	116.64	114.8	120.01	116.15	115.54	113.44	112.97	110.73	113.97	113.46	115.5	117.22	115.86	114.17	116.84	118.66	120.8	116.24	120.69	120.47	118.85	113.27	119.24	114.97	112.59	115.71	114.44	112.89	111.72	118.7	111.06
111.5	112.57	111.17	113.5	112.73	112.5	114.39	110.77	99.631	109.11	112.56	108.31	111.18	105.1	115.89	116.42	110.93	111.95	116.19	109.83	108.46	110.75	112.93	111.57	104.85	111.55	112.25	108.46	112.7	113.12	110.35	115.42	114.53	110.97	111.6	114.91	109.91	107.36	111.01	106.31	109.26	113.64	111.5	115.05	107.69	109.46	107.2	111.99	111.26	115.76
102.23	101.72	104.81	101.71	91.047	102.39	104.83	104.66	100.29	107.04	101.32	103.4	96.118	104.9	103.65	103.01	96.732	91.973	104.21	107.35	96.133	101.08	101.65	98.201	105.33	108.08	102.81	106.41	104.67	101.04	93.797	99.038	99.612	99.125	107.04	100.02	105.87	101.39	102.86	108.37	97.448	94.202	98.847	100.09	101.6	105.32	104.96	100.11	102.5	95.544
113.13	115.59	112.49	112.97	113.4	114.09	112.51	115.97	108.44	113.42	108.11	116.69	109.15	113.47	112.09	110.23	115.23	111.87	110.84	110.41	109.01	112.65	112.12	112.25	108.71	120.39	111.2	106.22	115.48	111.29	111.77	112.32	111.66	118.84	106.98	118.09	114.98	114.6	109.22	107.93	112.95	116.05	118.75	114.63	114.57	113.11	112.9	115.98	112.84	106.8
107.19	112.91	118.82	108.22	108.92	113.31	119.15	116.55	111.83	113.72	108.04	113.59	118.07	110.43	110.71	112.8	114.51	108.11	110.74	109.18	116.59	112.65	117.17	117.76	110.97	113.11	111.26	113.28	112.44	106.74	112.24	115.06	114.93	116.9	117.5	111.32	116.82	114.62	112.2	118.22	114.26	107.56	114.38	110.16	105.45	107.99	110.6	111.54	115.3	111.56
98.499	100.34	101.57	96.107	98.643	97.983	94.787	95.055	95.552	99.76	101.63	102.62	102.05	95.693	102.93	100.67	94.978	98.21	99.485	99.768	100.31	102.02	103.93	102.57	94.284	96.558	97.152	99.147	100.44	98.023	101.84	107.79	103.26	98.624	97.018	106.23	104.61	97.428	102.21	101.89	100.83	102.7	98.108	101.35	100.14	102.53	100.92	93.544	98.936	105.89
104.94	102.63	104.94	106.8	108.75	102.47	103.88	103.11	107.61	110.27	106.84	101.24	101.36	104.7	104.47	103.12	102.96	105.23	101.62	104.39	114.64	109.9	109.24	99.791	103.26	102.25	105.92	99.495	96.403	103.97	99.047	107.66	102.23	107.47	101.01	105.12	107.84	101.21	105.05	102.17	101.21	112.95	109.79	103.61	103.3	104.12	105.89	101.35	99.125	105.75
106.73	102.3	108.01	103.92	107.87	109.24	98.529	104.9	113.09	105.73	108.5	99.101	108.08	106.34	108.15	104.01	106.83	103.94	106.76	101.99	106.66	105.48	109.85	101.16	110.31	104.34	109.5	100.41	98.001	105.85	103.74	104.36	111.25	106.19	106.71	99.837	105.4	104.43	108.83	110.38	109.03	103.27	99.315	107.57	106.09	104.28	107.66	106.59	104.1	104.97
102.78	101.78	102.27	104.98	102.06	102.96	99.01	104.17	99.983	97.709	95.293	99.159	101.39	101.03	95.014	99.694	101.62	95.771	108.46	96.408	98.707	101.21	99.596	101.55	98.034	93.635	100.58	95.458	95.903	102.65	98.622	103.94	96.011	99.072	92.404	100.99	101.19	99.171	96.172	95.306	100.29	99.877	100.71	104.35	92.886	102.89	96.55	95.712	100.61	98.995
98.888	104.23	110.51	107.95	108.28	108.23	109.47	107.78	102.54	105.7	103.89	104.75	111.97	111.81	97.305	110.48	106.49	105.25	107.6	102.46	107.04	104.37	103.12	101.55	105.55	106.91	103.12	103.32	107.25	107.91	109.23	107.51	103.04	110.54	109.76	114.48	108.35	110.45	107.1	103.97	101.09	102.52	104.75	107.06	103.93	103.42	102.26	104.68	107.48	104.42
105.28	105.26	102.31	102.28	104.15	112.27	109.86	102.14	107.27	101.45	110.65	106.91	106.67	110.99	109.79	106.83	102.39	105.21	106.56	107.86	111.12	103.71	109.85	109.4	114.75	105.92	104.07	112.69	107.34	98.075	107.96	103.79	104.37	108.02	104.27	109.06	105.97	103.52	112.24	109.13	107.05	110.2	106.45	103.2	105.21	110.64	106.42	101.19	101.01	106.93
107.74	104.08	106.68	102.38	105.53	114.72	107.7	103.5	108.14	109.73	107.39	107.65	108.71	105.62	107.26	106.23	108.08	108.49	105.2	113.18	111.62	98.825	106.57	109.87	108.83	107.61	101.08	110.9	102	106.67	106.68	105.11	103.52	105.02	107.08	105.01	104.82	102.74	109.07	103.59	100.72	108.31	108.62	101.4	107.89	106.64	100.93	109.68	107.67	107.65
106.69	106.75	106.91	108.03	101.33	108.36	106.57	100.62	104.7	106.81	105.86	111.83	100.38	104.98	100.63	106.42	110.16	103.35	110.04	103.04	105.69	103.95	105.76	107.95	105.75	107.89	104.57	107.45	101.76	102.7	103.81	109.13	101.62	99.913	108.2	108.19	103.51	114.42	102.26	106.7	110.46	107.18	113.88	104.17	106.23	108.7	98.168	108.12	103.51	104.91
114.3	112.93	112.12	114.78	115.44	108.58	116.19	111.42	116.98	112.79	108.54	110.43	106.58	112.26	118.04	111.91	112.29	110.25	113.12	116.39	116.03	110.05	109.95	112.13	116	112.38	112.2	110.14	109.15	108.72	108.7	114.04	105.95	108.96	108.21	113.84	118.04	117.14	111.08	117.9	110.72	111.08	109.78	111.86	108.82	115.32	111.04	120.68	115.5	117.03
103.36	108.43	103.89	98.928	100.73	95.254	107.5	106.39	103.21	107.63	109.42	107.69	102.15	102.46	111.03	107.76	107.1	105.02	107.37	105.13	105.59	106.42	103.32	105.84	104.89	107.47	107.16	108.75	108.05	106.78	101.1	103.56	101.25	107.37	109.05	102.56	112.01	111.4	109.41	105.95	111.55	106.32	103.13	102.83	103.72	106.6	105.15	109.55	109.53	106.6
105.43	108.92	107.96	103.45	104.4	104.48	104.6	108.1	108.94	104.11	104.54	101.16	107.34	106.86	108.26	106.3	112.63	108.62	107.1	104.38	103.08	105.3	98.288	107.4	97.989	115.16	101.76	105.43	106.27	105.33	102.65	101.43	106.62	108.5	100.79	104.53	101.44	106.97	106.44	113.85	105.45	102.22	102.81	109.63	104.78	107.14	108.91	104.69	106.96	110.64
103.42	104.51	105.25	113.6	109.5	102.19	107.48	107.23	104.53	101.55	100.88	98.057	108	107.48	111.78	106.12	103.49	109.61	107.18	101.32	104.28	108.75	106.8	106.57	104.73	108.57	102.61	99.846	101.27	108.91	103.57	101.01	108.94	109.34	104.09	110.58	109.41	101.24	101.67	107.01	104.02	108.56	110.38	104.5	110.18	106.43	107.58	103.95	107.44	105.82
111.85	106.46	114.17	116.54	110.61	110.48	113.59	114.03	113.08	113.92	115.49	111.4	111.57	106.28	111.95	112.56	110.98	106.66	111.87	107.2	112.6	115.46	108.61	114.99	114.07	113.6	113.43	113.94	112.05	118.51	113.73	111.8	112.42	111.15	111.92	113.17	107.3	113.79	111.42	110.38	114.26	113.17	114.76	116.2	109.57	114.11	109.46	114.59	114.4	112.88
105.29	116.87	109.66	115.89	115.5	112.38	109.36	109.02	111.46	115.79	107.52	117.35	113.58	106.31	110.45	110.75	108.13	104.53	113.15	113.26	110.08	111.46	104.66	102.4	106.46	111.07	106.29	103.9	107.72	110.8	114.96	111.38	110.02	110.53	112.82	111.09	108.08	111.09	117.95	116.43	103.08	112.24	115.64	107.12	102.8	111.49	112.07	109.1	109.78	108.71
99.072	100.31	97.28	99.116	97.821	100.1	96.476	100.01	103.6	94.624	100.96	100.95	99.457	102.72	99.598	103.17	98.05	101.31	95.001	97.239	99.83	100.96	95.308	93.865	103.22	104.03	101.84	97.187	99.457	95.354	99.767	100.34	103.14	104.08	102.11	100.47	99.618	92.477	100.37	100.42	105.25	99.31	100.79	100.43	99.004	99.503	97.773	101.17	97.994	98.073
110.82	105.03	104.5	108.57	104.36	107.5	108.05	107.49	104.27	104.56	106.64	108.36	106.14	106.36	104.27	103.35	105	109.1	108.91	103.76	101.47	104.99	104.54	103.04	106.26	105.3	104.48	109.13	106.79	110.8	109.08	105.44	115.18	110.71	103.43	111.19	102.33	112.34	99.622	107.93	107.37	106.67	99.768	103.43	107.72	108.85	109.06	113.06	110.42	104.32
97.003	100.95	99.418	101.73	101.62	100.62	98.622	105.42	96.649	98.773	97.571	101.82	97.432	102.86	97.412	95.953	102.59	102.14	98.522	100.71	101.97	103.95	99.098	100.97	101.12	99.573	98.934	102.32	95.961	94.756	101.44	103.17	103.44	107.03	104.1	94.365	100.59	101.53	92.505	100.42	106.1	105.92	97.937	101.33	98.452	97.259	99.007	107.62	100.77	104.32
101.15	100.87	102.35	100.62	102.15	99.721	98.693	105.61	103.4	103.45	98.406	100.52	101.58	100.24	96.68	97.372	99.308	96.812	98.063	97.436	95.772	98.281	102.08	95.192	99.132	104.61	97.52	99.737	100.58	101.21	106.04	95.314	100.46	97.502	105.66	101.62	106.84	102.43	102.68	97.96	96.292	103.26	99.861	100.32	99.977	106.59	96.926	101.35	96.884	96.588
112.43	108.71	107.73	118.92	113.44	117.72	113.95	111.53	105.46	111.88	106.55	109.18	112.2	108.5	109.39	107.93	116.53	105.44	112.82	107.82	110.61	112.92	110.13	117.77	103.25	110.08	115	109.41	110.51	115.1	116.34	109.82	109.8	113.12	112.73	108.96	111.35	112.77	112.25	103.12	110.75	110.28	113.16	106.76	112.86	111.19	116.13	106.01	111.29	112.64
104.96	102.22	105.46	104.95	104.24	100.76	98.537	102.79	109.6	101.71	104.51	103.1	106.33	101.55	98.977	108.27	108.23	108.63	108.95	102.58	106.01	97.36	112.41	107.8	109.86	102.86	101.33	102.21	101.04	106.07	107.62	106.07	109.22	100.22	107.14	105.97	103.05	99.376	107.54	106.24	97.707	101.71	99.272	107.89	111.2	108.31	101.58	102.47	103.76	105.55
116.8	115.62	122.82	117.49	120.61	120.5	112.93	118.34	118.33	117.29	117.87	121.88	119.37	117.16	113.93	111.51	119.77	118.16	113.13	115.25	119.77	115.41	123.66	122.76	120.13	113.68	117.31	125.51	117.27	113.98	123.97	119.91	111.85	114.78	120.65	120.18	118.77	117.59	115.51	113.78	117.24	116.61	114.2	112.03	120.02	113.73	118.36	116.95	125.17	115.77
103.84	104.63	106.89	101.29	107.8	112.26	107.31	100.75	112.57	106.78	103.34	107.12	109.7	104.51	106.67	106.32	110.02	102.01	106.36	103.7	108.15	108.18	105.98	110.05	111.15	108.24	109.19	104.77	109.27	108.95	103.65	110.43	114.13	103.54	104.44	109.5	104.52	109.56	106.05	108.55	111.23	102.19	107.94	110.67	102.67	108.65	107.54	108.14	107.45	110.36
121.67	113.32	120.72	120.19	123.05	118.87	112.83	117.55	122.44	119.64	112.54	119.26	121.45	115.83	118.64	114.69	118.95	116.79	120.04	111.93	117.76	114.83	122.17	115.94	110.72	118.04	118.73	117.32	117.38	118.75	121.28	116.78	118.91	119.14	118.68	118.75	119.63	114.86	124.53	121.33	119.26	118.34	121.7	118.28	119.28	115.33	122.94	118.96	120.77	123.68
106	112.39	115.49	112.52	109.11	108.58	109.99	109.76	113.23	106.96	112.85	110.09	110.82	113.65	112.56	106.82	113.75	108.21	108.19	115.12	109.27	109.69	111.11	106.27	109.69	111.02	111.67	112.35	115.19	109.76	112.04	113.99	109.94	113.52	118.23	114.4	114.17	105.28	112.35	110.57	112.17	103.34	116.67	105.88	107.6	109.8	110.51	114.17	106.63	105.28
106.37	112.49	111.94	111.75	111.03	107.17	112.13	111.68	114.83	107.83	110	114.95	108.36	112.41	111.83	113.74	115.28	118.58	112.39	110.13	112.12	111.2	111.1	114.24	113.94	108.03	118.85	114.79	109.82	115.81	105.92	107.2	111.55	113.47	110.93	109.65	107.48	109.02	108.91	110.99	116.76	108.9	111.34	106.4	104.31	106.15	107.95	112.77	114.15	112.91
109.33	107.82	116.99	113.17	109.98	109.86	117.12	114.04	109.52	108.65	109.97	109.3	110.38	111.42	110.06	109.07	111.25	117.39	113.31	115.2	114.85	107.79	110.83	110.31	114.73	118.22	116.36	107.51	104.28	113.34	108.67	114.01	110.01	117.8	111.73	116.4	104.23	114.17	118.43	109.23	110.01	108.66	120.25	112	120.14	118.54	112.43	113.75	110.24	106.91
110.63	109.89	110.9	115.14	114.6	114.13	105.29	112.14	115.84	108.44	116.22	115.42	107.52	109.32	110.49	114.6	107.43	110.69	107.12	109.44	110.51	109.02	113.54	105.17	105.64	109.18	110.25	114.73	114.46	111.58	111.52	107.51	106.27	107.83	113.86	116.66	107.48	112.76	108.41	112.19	112.14	114.14	107.3	114.84	107.62	119.24	110.37	109.24	118.12	116.68
100.26	101.82	100.31	100.84	98.392	105.51	98.902	100.49	97.98	103.9	98.839	101.51	98.719	100.38	96.071	99.178	99.457	100.65	99.174	103.74	104.85	106.34	99.385	92.663	94.342	98.712	103.03	99.527	104.58	93.683	101.31	100.16	98.762	100.27	102.64	94.58	101.27	96.887	100.32	104.94	102.82	102.19	98.772	100.78	93.367	94.605	99.264	98.365	99.859	96.811
115.7	112.03	110.87	111.9	110.12	114.64	112.61	108.76	111.17	113.78	113.91	113.99	107.15	111.26	111.26	109.02	111.87	116.6	106.05	112.47	104.83	110.78	113.45	109.61	107.25	110.51	106.66	110.98	112.49	107.87	111.5	111.71	109.15	113.37	115.62	113.76	113.68	116.18	113.04	109.94	115.27	107.98	113.78	113.23	114.22	114.29	113.13	106.85	113.12	105.8
103.89	107.8	102.46	107.58	102.51	114.22	106.5	105.83	101.79	104.05	93.686	105.97	106.3	102.23	110.47	108.35	102.88	103.69	107.57	99.977	106.07	106.13	107.54	114.57	106.55	107.24	106.22	97.868	106.42	102.04	106.32	104.08	102.21	105.31	103.41	108.55	102.74	103.59	110.13	104.25	103.38	105.1	103.55	103.68	104.67	108.09	108.26	94.673	99.651	103.26
102.73	98.601	104.88	103.11	111.36	103.64	102.57	101.47	98.317	105.58	99.693	99.902	100.09	100.81	90.435	100.04	99.586	92.28	94.723	106.12	100.23	100.5	97.395	94.573	97.2	99.177	107.11	102.62	94.737	105.49	101.86	95.481	100.21	101.7	106.35	100.06	100.89	105.46	103.17	93.888	96.078	97.374	103.08	98.727	98.443	101.66	90.747	98.667	98.007	101.41
109.42	116.31	113.67	113.25	114.84	111.85	111.29	106.5	107.74	117.38	113.67	114.63	109.43	104.47	108.39	108.71	108.1	112.61	112.55	114.29	111.31	111.41	109.3	113.53	118.86	111.1	113.04	109.61	104.86	109.54	107.04	104.34	107.73	111.91	111.6	108.21	116.01	108.95	113.53	108.97	112.24	114.64	116.43	109.18	111.13	110.63	108.53	112.56	103.9	113.61
119.1	111.51	119.31	120.25	120	111.57	115.9	122.5	118.15	120.33	115.6	114	121.68	116.48	112.69	117.56	118.34	116.82	114.85	118.96	120.35	116.7	112.81	111.58	118.62	116.52	112.8	123.19	122.01	125.57	120.01	123.69	113.8	114.85	116.37	113.01	119.02	112.14	120.54	115.24	117.27	121.26	122.13	121.83	122.01	117.86	119.18	113.83	122.13	115.43
97.508	98.432	100.07	98.345	99.876	100.58	99.757	100.13	97.837	96.872	97.251	98.804	103.68	96.841	99.549	99.143	101.56	95.584	102.3	103.69	106.98	98.667	99.346	91.013	96.098	98.878	93.948	100.32	103.7	99.667	94.235	99.827	103.38	104.39	100.88	100.57	94.367	94.46	102.58	105.84	100.41	96.254	99.075	93.133	94.835	106.94	102.41	98.337	98.417	93.238
118.62	119.23	114.25	122.64	120.36	110.23	120.69	117.56	113.73	114.37	122.31	118.91	116.16	118.61	112.64	111.91	118.22	122.81	116.62	110.44	115.42	113.88	116.5	114.46	112.32	118.05	117.92	108.3	114.68	116.76	117.61	116.64	117.18	116.51	114.91	120.65	118.21	116.47	113.55	120.89	115.58	122.88	116.28	114.06	117.65	115.01	117.82	115.85	114.6	112.49
117.54	117.18	106.13	118.75	113.27	112.44	107.01	112.42	112.96	109.26	109.55	105.26	112.67	108.27	111.96	110.83	113.84	113.98	113.53	109.95	110.34	109.89	107.33	112.19	106.35	105.06	110.36	111.56	113.84	113.85	113.43	115.75	106.82	115.99	115.2	112.27	110.29	111.77	107.12	116.6	117.39	109.18	113.65	110.66	104.75	115.54	115.42	109.11	112.09	112.04
113.56	112.28	112.84	108.03	107.62	110.26	113.71	112.73	114.14	115.77	113.78	110.95	105.67	112.81	111.41	109.93	107.87	112.68	109.99	113.83	116.17	118.08	110.53	113.45	104.51	107.54	106.56	110.56	107.91	106.92	107.5	111.78	110.9	108.13	113.76	107.74	106.84	114.67	118.56	110.35	110.21	115.04	113.58	113.24	108.55	108.94	111.55	108.34	110.74	108.84
99.037	107.12	105.89	101.91	107.44	103.17	103.4	109.27	105.6	107.01	106.1	101.65	100.61	109.57	104.19	108.61	102.27	110.79	103.87	107.38	108.7	103.4	106.23	104.11	104.37	105.56	108.39	101.21	100.53	104.24	106.03	109.51	105.97	106.96	103.96	102.1	103.27	102.74	105.05	102.87	108.82	105.7	103.47	102.84	111.1	103.37	105.12	102.05	107.82	106.33
110.49	99.682	105.48	105.81	104.14	108.41	107.84	103.37	107.71	111.45	101.39	108.94	108.69	109.44	105.54	108.12	103.2	107.88	103.12	108.78	103.45	108.11	100.09	110.42	103.89	108.06	105.25	102.46	108.23	98.813	105.3	104.47	104.99	110.55	110.32	114.67	111.81	103.47	102.85	105.02	110.11	105.07	110.23	104.97	104.75	109.23	106.51	103.82	108.2	102.6
97.482	101.17	103.42	110.35	106.78	103.81	107.32	105.96	100.39	102.07	111.94	105.98	109.23	104.17	106.78	110.72	104.62	105.24	110.28	102.27	107.51	109.67	104.43	101.82	95.241	109	106.2	105.55	105.27	104.54	100.8	97.68	106.64	101.39	99.706	101.03	99.394	104.35	107.99	106.71	97.956	98.127	105.1	108.73	104.28	107.29	101.46	107.54	100.46	102.65
114.41	110.07	113.21	103.43	104.38	103.68	103.99	109.77	107.92	106.34	106.15	106.63	107	105.67	105.31	103.78	104.33	110.03	107.9	105.63	106.13	111.68	102.05	99.06	112.66	110.3	107.02	106.39	108.22	108.42	109.04	107.48	103.36	112.65	102.56	105.67	104.67	106.06	111.69	104.03	108.58	102.78	109.22	110.2	108.93	106.11	110.1	104.6	109.37	107.88
107.54	108.04	107.51	103.95	103	107.98	107.89	110.34	111.24	103.73	108.36	107.68	107.41	105.53	108.81	110.02	109.9	107.37	110.08	109.57	112.52	104.1	106.05	104.03	104.18	105.89	100.45	116.13	108.24	102.58	104.15	112.15	109.24	113.71	106.11	102.77	104.24	109.66	112.45	103.57	107	110.5	104.11	105.48	104.39	102.93	110.31	105.85	106.4	104.3
99.362	102.99	103.26	102.74	111.37	110.3	108.55	111.97	111.53	105.18	104.77	103.6	109.7	104.47	98.457	106.56	105.42	103.52	109.56	101.1	108.94	114.44	98.954	105.16	101.48	112.66	104.78	101.57	107.33	109.95	106.38	109.86	107.74	106.18	103.98	104.74	109.14	99.408	109.47	107.3	103.58	111.14	103.56	108.37	109.21	108.36	113.08	110.18	111.54	103.33
98.959	103.13	100.55	99.409	101.04	97.039	101.14	101.52	105.63	102.41	106.65	100.59	108.56	100.36	98.629	106.77	104.32	105.48	103.85	102.05	102.85	102.78	105.23	102.73	104.09	98.223	102.05	104.38	105.11	103.18	95.881	95.374	96.279	100.33	101.96	96.793	95.342	102.59	94.586	103.06	94.998	101.88	97.103	99.283	107.51	104.7	102.81	108.85	101.67	98.765
108.09	110.36	107.26	105.72	116.05	109.13	116.35	113.41	109.61	115.8	111.03	115.64	107.62	112.59	110.9	109.7	110.04	108.63	111.47	112.47	108.45	111.36	109.74	113.29	114.42	110.46	109.93	120.11	107.63	106.16	121.75	114.59	116.58	110.46	109.97	109.28	116.57	116.24	108.96	115.59	108.65	111.37	109.98	108.25	108.41	117.35	114.48	112.92	113.71	105.57
103.05	104.66	106.99	109.29	99.612	103.14	97.359	99.175	104.46	105.16	100.91	102.78	103.01	113.02	102.06	108.52	106.74	106.48	102.91	103.36	109.35	105.01	97.746	105.53	108	108.24	101.59	100.47	99.821	106.84	100.48	109.86	103.97	103.94	111.58	108.4	107.15	104.55	103.63	103.42	107.62	106.86	102.95	100.33	109.5	107.65	106.26	102.09	109.04	103.55
112.81	110.17	112.82	111.67	109.1	114.82	112.87	107.78	110.66	110.48	114.62	117.72	112.77	116.38	110.45	109.31	110.1	106.59	108.95	109.87	109.99	110.12	105.32	114.69	105.68	112.77	109.3	106.16	113.27	108.12	111.06	119.09	109.08	114.02	108.23	111.58	114.11	120.25	113.72	114.27	110.82	113.58	115.52	108.73	108.74	115.31	107.06	120.18	108.18	108.52
107.77	114.09	113.44	113.12	116.03	114.13	117.09	106.43	111.65	116.96	113.9	113.93	102.73	118.59	115.69	110.16	115.12	112.05	119.55	109.69	111.76	103.15	114.01	108.86	110.68	112.94	111.61	112.97	116.29	109.23	116.08	116.17	107.89	113.22	107.99	113.11	113.13	111.35	113.05	110.89	116.29	112.67	111.8	110.65	111.27	110.58	110.55	112.18	111.6	114.61
111.09	104.79	112.04	106.77	117.28	111.31	113.2	106.89	111.59	109.84	114.73	107.27	107.06	113.34	109.75	113.21	111.49	113.37	114.13	117.13	112.5	113.3	116.03	108.4	110.28	107.9	112.47	117.35	104.85	110.17	114.41	113.84	110.27	111.89	106.04	111.54	106.33	109.99	114.55	110.98	115.24	103.39	107.07	108.91	112.8	116.13	115.57	113.05	111.17	113.43
104.12	101.39	92.376	101.83	97.961	95.998	100.34	96.937	95.945	101.17	98.218	95.187	99.75	100.31	100.85	98.497	94.876	103.24	97.26	97.942	96.998	103.06	103.92	105.12	104.89	98.469	94.884	97.981	94.004	100.94	103.74	103.7	94.29	98.143	101.66	102	101.3	96.85	91.211	100.98	101.11	98.942	95.942	107.99	101.52	96.839	100.66	99.697	102.17	100.07
99.703	112.28	108.76	108.69	100.8	101.84	102.61	106.12	107.17	104.33	101.35	106.15	108.32	105.83	99.199	100.64	106.61	109.84	107.47	102.95	102.03	104.16	102.47	106.19	101.58	103.9	109.3	106.11	104.81	98.159	106.76	105.79	106.4	102.06	101.51	102.26	102.39	106.78	104.14	105.2	105.04	101.94	98.181	106.02	105.17	101.17	102.46	111.11	105.38	106.51
113.45	111.51	110.36	111.62	112.13	114.25	110.95	108.67	109.69	110.71	112.44	110.82	116.4	107.88	113.74	107.42	105.18	111.36	112.51	108.27	105.32	115.21	109.44	119.5	112.56	107.99	117.01	105.26	112.03	119.21	112.12	107.89	106.46	108.23	108.05	109.47	114.27	112.31	107.23	104.79	110.09	111.37	111.85	109.23	113.62	104.51	118.06	104.64	114.46	110.84
111.24	116.09	115.19	104.63	113.79	111.64	113.16	110.28	114.03	116.25	110.17	111.41	109.04	105.6	113.46	111.64	104.61	102.32	115.78	109.29	116.86	115.94	108.75	111.89	113.55	114.5	109.58	117.66	110.44	115.82	113.11	110.16	108.37	107.15	109.81	112.72	113.49	117.55	114.68	109.54	107.79	112.19	106.61	113.07	111.12	106.53	111.79	115.96	105.41	113.42
103.35	101.87	100.21	110.42	105.37	100.23	104.37	109.3	104.33	112.18	101.94	100.11	105.98	109.22	102.75	104.65	104.08	102.97	105.41	109.33	102.52	100.7	102.91	106.16	95.78	109.44	105.85	102.06	109.42	101.8	101.04	99.109	103.19	105.38	109.88	105.22	108.3	103.48	108.7	104.52	108.15	105.64	103.17	107.83	101.98	107.53	108.04	106.78	102.92	107.84
104.93	105.43	109.1	112.82	106.23	95.275	105.7	105.18	102.03	104.1	111.85	105.33	106.7	103.5	102.27	101.5	101.49	110.58	109.88	107.95	107.1	101.98	102.92	108.7	109.04	101.1	104.65	102.13	106.21	107.84	105.61	103.66	107.23	107.61	101.44	102.91	98.274	102.99	108.38	104.17	100.54	108.05	107.9	104.62	105.12	110.13	108.59	105.59	101.83	106.57
105.96	99.719	97.729	108.55	104.62	106.54	99.549	102.45	102.96	104.78	101.46	99.541	98.843	101.07	111.28	110.18	102.22	106.33	104.25	105.13	106.46	104.22	108.71	104.32	104.64	103.3	100.27	103.55	107.4	104.87	93.395	105.56	101.82	104.58	101.78	102.35	105.5	100.58	104.23	96.351	102.2	103.43	100.86	105.54	106.23	103.36	106.85	104.25	101.73	97.092
101.58	105.7	104.67	112.12	112.36	106.4	107.39	110.94	99.835	104.95	107.91	107.98	109.09	109.24	102.35	106.96	103.23	104.55	105.18	102.37	107.4	106.86	104.49	106.58	110.46	108.26	107.55	104.08	101.89	105.59	102.86	108.23	103.9	105.64	106.13	111.94	101.89	102.17	105.52	99.969	100.72	108.89	108.3	104.39	105.54	99.123	105.88	112.74	108.48	104.8
108.93	101.75	105.83	110.27	104.01	111.8	99.894	100.31	106.1	107.55	106.03	106.65	105.73	110	108.82	104.66	101.76	102.56	105.54	107.67	108.88	107.53	107.45	104.64	104.78	104.2	103.88	112.51	111.91	108.46	108.09	106.43	108.08	108.77	103.65	106.26	105.45	106.4	106.45	107.29	108.94	109.69	104.54	111.13	103.75	111.44	109.38	106.1	106.92	105.26
92.301	101.42	95.277	100.73	99.378	97.489	98.799	105.43	100.25	105.4	103.48	101.42	105.79	96.007	100.12	104.09	93.144	101.01	100.68	97.295	103.42	100.09	99.62	99.752	96.985	97.951	96.539	101.9	100.59	97.781	95.297	100.6	98.567	94.609	93.067	98.064	97.76	102.03	94.417	96.464	100.69	91.06	96.179	102.47	97.106	100.49	101.21	99.319	102.08	100.14
105.04	109.55	103.37	98.753	105.75	112.45	104.65	107.22	102.27	107.51	108.32	106.31	103.82	107.24	103.91	101.02	107.1	101.56	110.98	105.98	106.85	106.66	106.73	99.888	106.89	109.89	100.83	103.1	106.58	106.07	108.53	110.18	101.15	106.09	105.75	111.41	104.4	104.32	107.46	103.47	105.93	106.22	107.03	109.79	107.28	102.04	100.3	103.97	104.07	106.08
111.35	114.79	109.04	106.26	110.38	112.02	109.23	108.85	121.8	108.31	110.41	116.14	112.84	110.92	113.88	107.02	114.46	117.81	106.48	109.57	110.84	107.44	112.48	113.94	117.31	102	111.92	106.78	104.96	106.12	108.09	108.44	108.13	114.92	108.75	114.44	112.92	104.67	112.4	111.52	110.51	108.44	108.01	114.18	110.68	107.01	118.84	106.86	110.9	116.35
114.45	119.42	113.77	115.09	122.48	120.95	118.82	111.67	117.19	118.64	113.31	114.45	112.98	119.09	118.45	116.62	114.93	118.01	118.66	116.42	116.71	116.43	112.5	116.04	115.13	125.31	116.74	115.98	119.74	109.37	117.29	115.33	116.64	119.48	118.64	117.76	117.95	118.25	121.66	113.85	114.96	118.64	115.85	122.59	122.57	111.03	118.91	112.28	115.43	113.66
102.37	98.634	105.12	99.355	104.57	101.66	97.955	98.924	98.166	101.16	104.62	97.858	101.1	105.62	98.614	98.984	102.01	96.949	99.252	97.83	104.13	96.3	99.902	100.86	103.26	94.897	97.021	102.62	104.64	91.863	105.31	98.856	103.6	100.3	94.992	104.08	95.269	100.4	102.85	101.62	93.874	100.09	112.67	104.57	103.75	105.86	105.35	93.211	103.22	95.96
110.53	105.25	107.37	103.05	109.21	105.76	105.04	107.82	108.24	103.69	107.92	99.383	100.17	109.04	109.4	103.51	105.1	99.683	99.885	105.09	107.78	102.84	103.21	102.06	98.754	102.73	102.94	107.52	106.39	102.85	105.48	96.149	103.4	100.25	109.25	106.09	109.28	95.531	104.21	102.45	99.24	106.69	103.17	102.34	108.39	109.24	94.742	104.58	106	99.663
102.94	115.52	108.27	107.25	111.71	114.83	107.37	114.65	106.06	108.87	104.57	105.15	109.48	110.48	112.98	110	112.02	110.18	108.12	110.8	113.02	113.36	113.58	109.01	111.59	112.36	111.5	111.81	111.78	118.24	114.83	111.74	111.01	107.84	113.05	107.99	116.07	112.87	105.26	110.71	113.36	110.85	111.52	107.38	100.46	112.05	103.85	112.93	106.62	117.25
120.18	112.16	115.89	112.32	108.31	107.97	112.21	109.58	102.69	106.53	108.28	108.8	107.37	107.01	108.74	111.22	111.12	108.22	117.06	111.12	106.66	110.36	115.64	105.31	109.21	110.3	104.86	110.45	115.18	108.8	110.41	106.48	109.79	109.19	111.87	108.88	110.06	108.92	110.35	107.55	108.09	111.28	115.01	112.16	107.37	105.84	111.71	114.69	107.3	113.26
110.62	105.67	109.29	110.2	111.12	113.69	110.9	110.38	111.73	110.14	110.43	110.44	115.35	115.01	114.75	118	119.76	107.42	115.88	108.91	111.05	110.65	115.06	111.26	110.15	107.51	109.76	113.78	108.47	112.92	112.49	109.67	116.86	112.09	117.42	114.56	112.64	112.78	108.35	104.44	118.38	107.37	115.4	108.72	111.83	114.36	111.31	111.75	113.38	112.37
113.28	110.08	106.24	108.07	112.15	112.77	112.97	116.46	109.69	111.23	109.26	114.3	110.03	108.05	101.47	110.76	117.24	109.2	118	109.39	105.93	108.19	101.89	112.19	112.91	110.94	108.04	114.93	107.01	113.12	112.07	108.8	111.7	114.02	105.68	117.62	108.68	111.52	109.84	108.38	107.36	104.13	103.06	109.2	108.96	109.71	112.65	107.35	115.12	105.21
103.39	100.18	104.8	100.81	103.54	102.04	106.08	107.73	110.01	102.86	101.27	110.29	103.79	106.58	100.02	107.82	101.3	109.74	104.09	103.35	104.38	107.04	100.84	109.09	99.31	105.51	101.92	104.21	100.85	102.82	102	104.75	101.42	105.58	100.95	101.95	98.554	99.499	99.906	101.64	104.64	95.107	103.2	106.68	105.15	104.47	109.87	111	109.74	102.26
106.08	99.673	98.58	99.593	102.65	98.889	101.04	100.6	100.07	97.178	92.987	101.24	97.429	103.85	100.44	100.59	96.067	105.51	95.379	95.861	102.2	98.036	101.11	97.084	100.23	101.2	95.954	96.632	92.21	93.94	104.72	101.29	99.277	96.464	106.08	103.03	102.1	102.34	103.45	99.106	103.68	97.294	97.882	99.548	105.99	97.299	101.79	99.32	99.695	98.988
100.35	98.844	98.415	102.19	106.11	100.18	97.549	107.36	96.954	99.043	98.85	99.106	104	98.93	98.296	101.33	103.29	95.749	100.17	96.811	96.803	106.29	97.573	102.6	108.88	99.186	98.688	101.27	99.604	98.749	93.699	103.73	96.397	108.5	100.34	101.66	110.32	97.319	98.379	104.76	100.24	98.743	97.261	99.607	91.141	100.55	96.447	99.307	106.4	99.43
105.59	106.6	109.12	103.43	108.5	102.29	99.43	99.162	110.2	103.24	100.23	109.27	102.32	108.19	109.71	102.12	103.2	104.84	103.88	96.242	99.108	101.11	109.91	102.64	106.94	102.13	105.21	106.78	107.08	109.42	104.75	102.44	104.22	105.72	104.21	106.97	107	107.22	103.6	98.98	103.07	98.846	103.03	102.55	102.49	111.13	96.026	102.06	106.13	105.94
110.64	100.79	111.15	106.72	102.31	107.48	105.31	107.94	104.74	106.63	111.35	106.81	108.91	110.25	104.82	105.87	110.24	106.46	104.04	101.56	110.31	102.8	109.29	107.42	99.168	100.02	109.65	101.06	113.29	110.33	103.9	110.49	108.68	102.26	106.88	100.02	95.28	108.28	110.39	104.8	102.19	101.69	108.44	100.79	113	106.93	109.21	106.77	99.219	104.09
106.69	101.85	108.51	107.32	100.06	105.86	107.11	105.84	100.73	105.26	100.35	97.052	106.76	104.04	111.43	106.01	109.91	105.38	103.96	106.38	103.32	107.74	110.19	110.7	102.08	106.91	108.95	107.31	101.87	109.65	104.11	104.59	104.87	99.519	108.75	107.36	101.88	104.9	105.84	101.76	110.3	104.76	103.21	106.4	101.53	105.78	104.94	107.92	109.4	104.14
107.99	113.62	113.61	113.75	108.95	107.15	120.21	114.09	111.85	111.47	113.13	112.96	107.85	107.71	109.4	110.68	109.02	110.96	117.69	112.35	106.1	110.56	108.94	112.34	117.73	109.01	110.24	111.68	107.06	110.62	112.1	112.09	117.52	113.25	114.79	114.84	112.16	109.05	114.74	111.13	117.44	114.06	117.42	110.74	112.86	108.93	113.75	112.21	113.83	115.33
101.98	109.1	103.88	102.38	104.53	107.41	106.47	98.676	108.07	108.51	108.69	101.97	107.29	105.11	103.26	104.87	109.12	103.9	105.52	106.63	103.24	103.11	102.1	106.55	104.42	98.557	108.61	109.62	110.86	105.49	100.4	111.56	110.29	104.89	107.71	104.61	107.55	104.37	103.71	105	106.61	105.23	100.86	101.96	106.55	106.52	105.34	107.28	107.94	101.91
105.89	107.01	96.173	108.05	105	106.89	111.8	103.05	105.94	103.62	110.41	107.95	102.23	103.53	107.41	106.61	103.63	105.56	104.09	103.99	109.33	106.23	108.12	107.73	106.67	112.02	107.64	102.82	104.66	102.71	110.51	105.59	103.42	103.51	107.16	111.63	106.71	108.4	110.98	105.8	111.48	113.01	105.01	102.85	108.03	98.245	106.07	112.34	109.91	105.29
109.11	113.42	113.74	113	109.26	113.2	111.91	115.19	110.28	109.22	115.07	115.59	109.89	113.79	106.75	115.3	113.7	109.96	116.6	108.64	109.66	113.59	120.21	108.79	113.92	111.57	111.67	112.95	110.96	109.25	113.96	106.82	110.03	112.14	111.59	111.75	108.8	111.44	108.23	112.32	114.46	111.33	108.83	109.91	116	103.35	115.19	113.15	109.49	105.84
103.56	101.38	107.08	102.93	108.63	104.45	97.243	110.45	104.18	103.22	97.52	99.973	102.27	92.155	101.94	107.15	100.96	105.26	107.97	98.063	101.69	111.22	103.89	105.1	104.09	103.55	105.54	106.84	102.82	106.58	101.53	95.934	108.86	102.19	107.69	106.05	100.74	102.01	104.02	107.96	104.82	104.03	104.65	104.95	108.18	94.843	104.81	108.55	101.18	108.08
117.14	113.27	108.67	108.97	110.67	111.96	115.68	114.46	105.85	108.69	108.84	115.37	110.88	116.02	113	109.54	114.08	115.39	112.33	109.25	112.11	107.36	104.91	107.35	107.27	111.41	105.39	107.6	112.88	113.68	113.38	106.97	108.83	109.37	121.23	111.16	111.64	114.4	106.87	105.58	112.14	105.49	115.02	111.84	110.34	107.49	110.05	111.81	109.3	108.95
101.69	95.37	96.633	96.899	96.48	99.793	103.67	100.35	102.17	95.983	94.399	103.54	96.815	98.955	101.36	104.69	97.278	100.41	103.75	96.406	98.875	109.3	97.041	96.296	102.42	101.8	94.325	103.44	98.165	104.73	103.14	101.23	98.985	95.48	100.94	98.076	103.22	94.347	97.964	100.15	97.332	102.91	103.88	98.777	97.513	102.68	95.71	98.203	97.505	100.31
113.26	113.31	116.06	111.5	111.46	110.68	114.14	111.94	114.49	110.65	112.69	115.72	113.77	113.24	114.4	114.92	110.57	114.32	107.26	118.41	112.5	113.12	102.56	114.71	117.53	115.99	109.07	115.22	109.96	108.41	114.14	109.79	108.41	114.24	113.84	111.88	115.73	107.65	114.72	111.92	115.27	112.24	112.36	111.92	108.97	114.41	116.64	108.63	104.68	113.83
98.283	102.53	100.77	98.402	93.407	99.253	98.647	95.146	101.21	102.62	99.602	105.98	100.27	100.12	99.954	106.21	94.778	99.001	105.9	97.295	103	94.233	101.76	94.303	94.578	100.22	103.02	98.76	93.706	95.701	97.79	96.945	102.1	98.123	93.853	101.79	101.99	102.61	101.93	102.14	100.46	100.5	99.664	97.518	98.182	98.867	95.397	96.745	99.03	101.21
107.7	110.95	108.82	108.75	107.43	109.05	109.68	107.14	114.1	115.89	110.36	114.82	112.4	114.25	113.13	109.35	111.57	107.59	107.83	110	108.9	107.63	107.28	107.79	110.33	112.15	115.31	112.94	115.37	111.54	107.67	112.36	114.63	106.43	110.92	105.02	109.43	102.77	112.81	114.93	108.42	111.39	106.69	105.22	110.64	107.65	110.99	112.66	114.06	109.86
112.45	111.47	119.01	107.35	111.16	116.08	109.44	110.9	108.6	112.13	114.74	110	111.26	110.32	106.74	108.13	110.72	112.18	114.05	109.81	111.32	116.93	112.02	109.69	111.7	107.95	112.74	108.06	108.13	112.77	113.38	109.08	112.22	119.13	106.29	112.86	112.2	106.95	114.59	111.82	110.09	109.95	113.22	112.41	110.95	109.92	103.18	106.31	112.66	108.28
108.26	109.55	114.44	112.78	108.41	111.01	114.07	112.44	114.76	106.98	109.64	115.36	103.59	110.74	105.08	113.24	110.66	112.69	109.81	115.87	113.74	107.99	109.01	111.4	114.01	108.25	109.3	112.89	107.48	105.91	110.35	112.69	111.71	111.52	116.77	112.03	110	108.11	109.28	107.84	110.56	109.92	118.22	117.65	107.15	115.4	109.01	111.88	110.72	116.21
105.86	94.962	98.195	105.62	98.773	105.33	96.513	100.93	95.083	99.203	104.72	96.614	100.93	104.92	101.92	96.568	93.609	94.964	98.287	101.25	99.762	97.746	100.11	98.365	99.609	92.93	99.457	100.81	98.326	99.316	98.041	103.39	97.358	96.036	93.629	102.15	97.963	105.89	97.128	100.22	101.92	102.32	101.67	93.821	94.226	102.98	103.17	104.59	104.37	97.719
111.13	104.85	112.76	107.39	106.59	104.95	105.16	106.71	107.77	102	103.99	108.19	111.49	103.47	109.28	104.4	109.95	113.36	104.75	109.73	109.25	101.88	116.15	102.68	104.94	112.72	104.2	103.03	103.94	101.61	106.65	103.93	101.09	110.03	106.13	110.18	102.41	106.86	109.89	103.61	110.12	103.51	104.93	108.16	103.31	104.63	110.17	104.04	119.45	101.32
115.14	108.38	109.66	106.01	110.78	115.19	112.91	111.11	110.69	109.94	119.51	107.66	111.92	108.68	106.23	110.2	107.77	108.95	117.49	107.31	111.39	117.58	112.6	109.76	111.06	108.72	109.98	106.01	104.93	108.84	109.35	107.65	109.5	116.24	116.19	109.07	112.17	111.64	109.81	113.26	113.29	107.81	106.29	106.57	109.62	108	107.97	112.79	111.44	112.48
103.2	101.28	95.861	98.944	95.537	97.05	100.81	99.733	93.406	103.36	102.75	96.031	103.85	100.1	98.32	93.822	101.31	104.9	102.17	103.34	100.67	100.54	97.271	103.87	96.755	100.35	100.56	107.83	102.88	99.311	104.52	101.32	102.78	97.372	103.34	96.442	99.006	101.18	107.57	97.417	100.18	105.75	95.658	96.043	103.82	102.93	102.27	93.533	96.558	94.489
105.74	107.02	102.42	101.45	105.32	107.84	102.48	100.14	105.19	101.3	110.25	108.05	108.28	109.23	109.6	98.317	106.32	103.49	109.46	102.61	98.513	97.264	106.66	100.34	99.696	100.73	100.31	103.95	103.92	102.18	107.21	99.943	105.93	109.9	98.475	106.54	105.1	107.14	103.22	101.06	105.03	105.43	103.22	102.18	105.16	106.01	110.93	99.855	104.78	103.21
118	110.12	109.79	109.14	113.95	109.17	113.24	108.11	110.36	108.6	110.15	108.67	111.36	115.21	113.93	114.1	104.34	113.27	116.79	112.26	113.97	107.59	112.34	112.13	102.34	112.8	113.01	114.04	113.41	110.32	114.88	110.39	109.9	108.17	109.34	106.09	114.48	110.93	114.49	109.88	115.59	107.25	110.06	112.35	111.74	115.47	115.16	112.95	113.77	105.22
112.07	113.46	114.12	113.66	113.68	106.05	115.95	107.98	114.57	113.92	109.12	110.96	114.75	106.98	112.37	109.39	103.81	110.25	110.73	115.77	111.75	109.01	117.17	113.54	115.23	113.42	115.21	116.8	114.06	116.25	110.52	115.75	112.92	114.41	108.56	111.08	113.75	115.55	111.91	116.9	115.48	115.26	111.72	112.3	109.64	110.01	121.45	117.49	112.49	116.43
107.39	112.33	112.89	108.28	107.61	110.19	110.25	110.51	108.21	111.86	108.18	110.69	112.24	109.78	110.46	115.51	109.35	111.19	107.09	110.1	113.63	108.92	109.55	110.64	105.79	110.25	108.31	107.77	106.27	112.57	112.27	110.95	109.58	114.22	104.8	111.06	107.73	109.9	107.14	110.24	99.913	111.14	108.24	113.48	104.81	114.7	108.19	112.44	107.99	107.39
116.7	112.88	114.71	104.63	117.35	110.91	114.92	109.75	108.52	106.08	108.34	109.97	108.35	117.14	111.88	115.03	109.72	109.22	110.27	106.43	116.22	110.68	102.47	111.84	107.13	119.22	114.06	113.76	106.39	113.69	110.21	110.88	111.43	106.56	111.47	111	110.4	107.97	109	112.26	109.37	108.06	106.81	113.41	110.87	108.35	112.64	119.74	119.83	110.08
98.803	101.78	106.07	106.63	109.17	103.45	103.07	98.105	106.1	98.928	104.29	100.29	105.14	100.15	104.22	104.79	102.65	103.77	105.29	110.39	106.83	110.23	105.01	98.493	107.32	104.25	103.43	102.04	108.32	110.6	110.52	107.04	106.92	104.55	97.778	109.06	104.39	109.14	111.01	99.857	102.12	109.14	105.6	102.99	100.92	99.84	105.06	102.84	102.11	104.57
114.92	111.87	108.1	104.16	109.83	110.65	109.6	107.9	107.36	104.16	107.89	107.65	108.31	112.86	116.21	108.28	107.95	111.95	104.6	109.93	109.27	108.79	112.01	107.82	109.77	110.5	109.98	110.02	112.2	110.12	115.91	111.13	109.89	111.39	105.07	112.04	113.36	112.69	109.56	107.6	106.2	101.17	110.85	113.04	106.82	108.69	104.2	109.79	107.32	111.22
115.47	117.58	110.88	124.39	112.2	118.84	123.22	118.66	115.98	115.87	114.36	115.52	118.04	109.93	114.33	108.63	117.68	115.75	112.64	117.8	112.88	112.9	112.75	115.02	114.47	116.67	116.57	115.31	112.72	116.09	117.65	113.69	112.19	116.84	117.88	113.77	113.8	110.13	111.87	117.36	120.63	113.23	119.21	111.42	116.51	120.99	113.16	120.29	117	116.68
103.59	109.37	97.626	101.34	106.73	100.65	106.1	107.09	103.79	99.427	109.36	108.08	105.13	108.36	102.98	107.61	102.75	106.5	106.29	106.05	102.47	107.69	105.11	105.32	103.9	106.25	96.805	104.65	105.44	103.18	103.21	99.199	98.853	105.78	108.04	99.309	105.29	111.68	103.74	100.78	99.109	102.9	101.47	107.28	105.82	109.56	98.668	106.1	100.65	109.31
114.03	103.24	111.08	107.16	113.76	113.64	108.03	111.33	106.92	113.49	109.93	114.93	110.07	112.81	114.58	112.5	110.45	113.2	112.43	106.98	111.54	108.52	112.61	109.84	115.77	112.79	114.73	107.6	113.22	117.08	116.12	116.01	111.01	115.33	116.19	107.17	117.47	111.93	111.3	111.08	107.66	116.24	112.62	111.35	110.31	112.14	112.58	113.52	112.18	115.12
104.47	108.11	102.2	102.8	102.18	99.794	104.6	103.72	107.31	107.23	106.12	101.01	101.09	105.12	105.54	105.92	107	107.37	99.984	101.89	106.33	109.23	102.85	106.42	103.91	105.22	104.26	100.02	104.3	104.52	99.388	106.36	107.9	106.46	106.39	106.93	105.9	100.71	99.573	106	107.33	100.95	103.37	103.59	101.62	107.73	100.64	101.04	106.93	102.85
99.978	109.6	109.34	104.88	112.51	104.56	108.92	108.19	107.83	101.93	109.78	110.98	101.32	103.83	107.68	101.75	107.73	103.5	105.46	108.8	106.72	100.46	107.89	100.52	107.22	111.59	113.16	102.09	103.61	110.8	103.87	109.55	106.7	109.18	110.96	104.89	108.3	108.16	111.37	106.48	105.88	109.43	105.5	106.94	103.62	104.69	102.66	109.01	107.36	104.79
104.34	104.42	96.574	101.4	106.91	91.998	99.28	95.962	98.437	99.057	103.43	97.133	98.462	95.106	105.24	95.184	99.915	98.665	98.479	104.48	100.77	101.59	99.987	102.37	102.57	101.15	101.01	100.01	99.851	99.506	97.028	101.46	97.458	102.62	101.1	99.813	97.813	97.143	100.9	100.06	99.922	103.84	95.229	101.25	94.412	99.21	100.88	103.31	98.452	101.68
112.61	109.08	108.51	112.54	105.85	110.53	109.62	106.22	111.27	112.06	109.13	113.91	110.67	106.86	106.68	110.91	106.21	107.18	109.62	104.88	112	109.78	107.77	110.8	106.33	109.86	111.05	105.38	108.86	117.13	107.69	110.88	107.82	110.14	113.15	107.21	107.1	106.08	111.85	107.59	105.42	112	110.03	110.13	106.57	111.13	109.88	115.18	112.27	109.24
103.41	106.26	107.22	108.2	107.51	105.3	99.137	101.95	102.72	101.24	113.48	110.65	104.29	105.43	101.13	106.62	97.583	103.76	102.87	103.24	102.37	103.48	107.28	109.45	103.93	105.3	98.018	103.65	108.26	105.62	102.88	108.07	107.15	103.33	108.74	105.87	104.81	108.74	109.68	109.83	102.8	105.54	112.14	106.12	111.28	106.51	110.92	105.71	105.8	106.69
104.47	97.845	99.905	103.74	102.86	100.53	90.889	98.651	99.69	93.045	103.58	101.25	100.53	103.82	102.62	100.78	103.62	102.67	103.16	101.73	92.098	98.924	98.516	100.64	99.751	98.704	94.851	95.851	98.357	99.44	105.4	98.396	101.78	103.56	105.59	97.176	98.499	106.42	99.102	101.18	100.76	102.81	103.52	101.21	96.168	109.2	103.55	98.391	109.28	100.07
105.88	109.69	104.49	103.27	105.29	103.11	106.86	101.66	106.18	100.97	106.44	109.46	104.15	105.17	98.971	100.45	102.45	108.83	101.77	110.21	105.21	96.606	107.3	108.31	107.56	102.96	108.18	106.19	105.14	104.62	109.43	103.79	106.58	103.77	102.6	116.19	100.55	103.16	106.78	104.09	108.87	99.754	108.5	102.24	102.89	104.76	109.83	107.8	100.39	106.89
104.91	103.63	103.44	107.86	110.06	108.79	104.31	110.12	108.1	102.8	109.54	104.06	99.344	99.729	101.52	104.52	103.84	109.46	105.98	106.8	111.21	104.1	100.54	104.5	98.135	103.36	102.97	100.95	106.46	105.28	114.94	98.41	99.58	105.84	103.87	107.13	104.81	107.34	99.956	107.24	101.24	101.31	107.45	107.9	107.59	107.98	101.16	104.64	107.94	103.52
103.63	104.89	103.23	100.58	108.92	105.73	101.48	104.61	105.74	109.72	113.02	100.4	99.834	103.48	106.67	104.62	114.08	107	101.12	107.65	108.18	105.16	103.01	102.1	107.26	101.64	111.86	105.53	111.7	103.35	104.06	106.25	107.97	105.41	108.27	110.49	108.41	101.86	102.79	103.52	108.69	109.39	110.4	105.8	97.997	106.74	102.17	101.06	111.9	100.02
107.97	103.93	110.51	103.52	105.85	101.7	106.89	102.04	102.41	105.54	102.8	104.29	104.03	107.96	105.01	105.61	104.11	106.02	106.2	100.47	106.07	104.68	106.73	109.37	102.63	106.07	108.41	107	106.38	107.24	101.88	108.47	114.69	107.68	104.36	103.68	113.76	104.74	103.93	109.35	107.02	104.11	110.7	102.27	106.04	105.43	107.06	110.98	106.02	106.77
109.49	110.53	113.06	117.08	111.18	114.54	119.87	108.39	111.62	111	109.92	108.72	113.89	118.27	111.41	113.58	110.23	116.95	115.35	109.59	111.39	111.14	112.25	110.51	110.91	113.89	109.48	111.38	115.28	112.83	115.91	108.59	112.14	109.97	108.98	116.49	113.93	112.48	112.05	113.41	109.45	110.41	112.66	104.86	113.86	113.3	109.43	109.13	111.4	109.47
111.18	113.43	110.13	108.08	105.86	105.57	110.06	109.11	112.66	110.31	111.79	111.08	106.72	111.49	114.38	109.83	103.83	111.02	107.92	107.59	111.12	116.4	104.9	111.02	105.84	111.12	107.79	110.91	114.46	112.84	113.23	114.93	108.96	104.49	112.16	104.42	107.47	110.98	117	110.5	111.05	106.26	112.59	110.22	105.82	107.38	115.67	110.2	111.73	111.25
116.96	113.53	113.04	112.22	110.71	114.98	116.87	114.09	114.98	110.9	110.79	109.95	111.66	113.49	105.27	107.84	108.28	112.06	115.28	106.09	115.26	113.89	106.45	110.65	115.3	112.81	110.87	104.69	108.69	114.39	108.86	112.85	106.27	117.37	108.1	114.81	110.91	113.59	112.68	119.85	111.76	108.59	109.09	112.31	117.38	113.42	114.45	116.61	110.66	118.99
101.95	99.348	95.303	97.853	100.9	101.82	101.53	100.08	102.53	102.33	99.263	95.146	99.192	104.04	105.26	104.13	101.19	106.93	100.55	96.459	99.583	102.9	101.65	102.5	105.94	106.36	95.674	106.07	96.987	101.87	95.797	96.101	92.217	94.103	100.65	100.06	104.64	103.82	106.48	97.564	101.47	104.87	98.768	102.65	97.239	104.67	105.1	99.857	102.16	102.16
99.687	100.97	103.29	96.711	97.738	104.12	102.6	99.737	98.369	100.52	96.711	103.59	103.3	101.92	96.383	100.95	106.26	101.02	100.84	101.74	98.648	100.69	101.54	104.83	96.838	106.58	97.964	93.864	104.65	98.137	99.23	101.4	100.14	99.136	104.56	99.15	97.748	102.46	99.405	102.75	102.55	103.45	97.415	94.455	96.785	107.76	100.51	97.748	100.16	97.79
110.81	108.6	112.35	106.09	107.33	104.09	98.433	106.08	105.44	101.35	109.37	102.67	105.01	103.51	106.26	109.89	106.93	109.97	108.69	109.26	104.87	108.31	104.02	112.74	102.37	101.47	111.45	110.73	108.03	108.4	99.009	106.84	106.38	104.18	102.4	105.61	111.92	105.98	106.86	105.78	109.63	108.05	108.13	104.13	106.52	103.33	107.4	109.22	107.93	107.15
105.03	110.31	103.75	103.74	101.33	105.63	107.23	105.34	107.6	110.45	104.39	109.68	108.8	107.76	107.41	104.44	107.05	106.74	104.99	106.81	109.67	102.26	101.54	105.83	106.8	107.15	107.16	97.006	108.3	111.93	99.586	103.01	108.1	109.93	106.41	101.88	111.22	108.62	112.17	105.14	105.06	117.13	106.71	110.57	106.89	107.9	102.62	108.89	110.77	108.15
109.88	110.05	104.85	103.88	102.22	104.6	110.87	108.04	102.1	106.13	105.54	103.12	107.59	106.32	109.71	107.27	105.31	103.99	98.884	103.55	110.02	109.55	108.02	98.837	108.11	104.9	106.22	106.09	108.29	101.9	103.98	108.56	105.99	108.36	103.76	106.23	109.67	103.93	109.03	105.83	113.43	102.91	108.02	108.37	108	105.19	107.69	102.53	109.03	113.61
118.33	106.37	108.28	109.86	108.82	112.94	116.13	110.29	106.19	111.88	107.66	106.03	113.31	108.65	112.77	112.18	113.93	111.22	110.86	110.78	106.11	116.15	104.29	107.1	108.02	113.77	111.47	108.55	112.8	118.56	109.99	107.71	112.4	107.42	108.4	101.94	99.884	112.92	112.63	107.98	106.22	106.43	107.43	109.1	111.61	109.94	111.48	112.13	108.52	113.98
102.68	106.48	100.81	106.24	107.38	107.46	98.907	109.6	101.63	113.19	103.75	108.82	107.98	100.12	107.46	105.05	110.41	108.65	102.42	101.16	106.57	107.79	100.71	104.75	111.02	104.74	106.21	96.033	100.39	114.34	104.22	104.73	104.24	100.81	100.12	101.24	100.12	105.24	107.58	102.72	103.52	106.76	111.31	107.93	103.84	105.83	100.76	105.58	104.73	104.12
109.53	105.32	105.71	99.581	105.52	103.32	103.44	105.04	109.42	102.11	104.62	103.21	104.5	102.71	106.67	102.96	96.547	103.37	107.46	105.77	107.09	111.39	107.94	104.65	105.62	109.35	104.83	107.8	106.34	102.85	104.29	106.05	107.2	99.973	101.23	110.04	105.86	103.04	103.11	110.21	105.84	104.43	106.1	103.86	104.63	113.49	103.1	101.28	109.83	110.55
96.036	103.28	99.891	101.56	93.993	105	100.74	100.76	96.899	96.349	95.204	95.317	105.73	104.64	99.458	101.97	100.87	98.559	98.213	100.48	98.099	99.806	102.32	104.58	99.969	107.48	102.32	94.211	98.688	100.6	100.84	95.281	97.335	99.18	91.763	97.164	102.01	98.121	101.6	98.979	100.56	96.23	98.423	98.685	97.063	108.02	106.95	96.692	101.62	101.79
101.63	111.11	107.03	102.64	104.62	103.04	107.36	103.73	105.57	106.95	103.98	108.04	108.46	105.66	100.85	107.15	104.06	101.61	111.09	102.66	113.32	103.02	106.39	100.96	110.01	106.52	102.5	98.261	105.83	108.77	106.24	110.29	106.81	108.93	103.21	107.51	107.03	101.74	100.56	101.77	105.18	104.65	108.55	105.75	104.47	104.56	107.42	108.67	102.68	104.76
99.344	94.003	99.764	101.23	102.13	102.79	101.59	104.4	99.55	92.594	94.147	99.398	103.95	101.57	100.73	101.99	103.22	99.825	99.186	96.225	101.18	103.02	105.94	100.37	96.897	99.905	105.72	103.82	102.58	96.753	107.63	102.89	98.143	99.106	104.89	101.47	96.74	102.5	97.792	99.825	96.529	97.183	100.87	100.9	101.44	96.589	103.48	99.226	100.85	107.26
107.18	104.47	104.55	107.79	109.81	102.72	104	96.883	108.47	105.01	113.99	107.35	107.96	101.76	101.88	103.4	99.683	100.05	105.68	109.99	108.63	102.18	108.37	101.42	101.88	104.8	101.38	102.43	103.81	99.851	106.61	116.12	103.97	102.09	110.56	102.74	108.4	103.72	99.916	101.77	102.11	105.01	107.98	103.77	106.16	107.8	102.47	102.52	106.49	103.93
108.15	111.14	108.82	106.86	113.74	112.8	109.43	106.62	113.58	114.19	111.52	110.96	112.83	108.55	111.84	114.67	105.62	108.71	110.74	109.51	112.06	117.36	114.74	112.41	115.3	113.59	117.64	117.62	110.38	115.72	103.47	110.47	110.89	113.89	109.3	111.29	107.55	110.56	116.38	116.06	112.09	107.95	118.18	111.67	117.9	110.41	109.83	117.78	115.08	114.1
104.1	109.75	102.95	100.74	112.51	107.08	105.08	105.25	105.52	108.95	101.98	101.27	109.06	107.17	103.47	108.29	112.24	112.51	100.4	99.005	102.82	101.09	103.33	104.31	105.86	100.3	98.802	107.02	106.17	98.952	102.8	103.39	103.18	105.74	100.88	106.88	106.05	105.22	106.97	104.39	106.72	107.67	107.87	105.98	108.77	107.6	102.72	108.44	108.13	102.79
97.101	95.968	96.313	102.49	99.594	101.46	100.88	103.05	101.95	100.24	108.02	98.673	99.469	99.458	94.032	91.461	99.826	96.067	102.3	100.56	99.888	99.692	100.68	96.823	103.98	95.617	89.72	102.67	101.27	98.764	101.83	100.91	102.74	98.225	100.35	99.195	97.853	92.12	104.13	96.736	99.441	104.35	100.66	99.22	100.64	95.031	103.25	95.802	97.044	98.499
110.96	110.76	114.17	113	115.51	105.98	112	109.54	110.71	109.78	107.27	113.26	114.81	107.46	113.51	111.48	101.89	117.15	113.66	112.69	111.83	112.43	111.59	105.43	107.49	119.61	112.35	108.36	115.15	111.38	118.5	111.66	118.19	118.3	112.34	111.02	115.49	107.5	106.87	110.96	115.55	109.33	108.8	109.89	114.22	110.41	105.57	109.7	115.3	111.34
96.489	102.13	102.96	106.81	107.48	102.84	102.83	114.86	110.97	103.54	101.55	107.55	106.94	106.8	106.42	100.58	103.92	106	111.74	109.49	102.07	111.28	104.69	109.16	102.23	100.71	104.6	104.84	106.18	109.15	105.99	102.84	108.13	112.65	108.07	98.092	111.97	100.46	106.51	107.29	100.66	100.12	105.58	104.6	108.12	104.71	109.67	108.42	105.28	107.76
103.75	101.89	103.52	102.67	103.15	99.473	101.25	96.206	101.8	101.33	100.01	96.126	100.36	100.3	100.4	103.67	108.33	101.08	103.51	106.18	100.24	99.392	101.53	103.86	104.3	111.04	94.738	97.273	100.86	99.958	100.5	104.07	103.59	101.34	106.88	101.32	97.956	96.912	101.88	108	110.74	98.362	93.102	102.52	102.27	102.09	101.42	110.27	101.32	103.06
106.39	105.16	111.69	101.74	104.66	109.91	104.67	105.54	106.86	111.22	109.16	102.8	111.13	100.66	104.4	111.39	107.35	110.41	112.37	104.92	105.06	107.98	109.76	108.59	108.13	110.85	107.97	109.5	111.14	105.12	104.67	102.87	106.63	108.8	106.36	110.59	105.6	107.77	98.568	112.28	106.19	104.48	115.93	103.93	102.66	101.64	106.98	109.7	104.3	110.9
103.18	104.36	107.08	102.11	102.95	105.84	98.273	103.66	108.29	100.85	103.68	110.54	97.94	113.59	107.19	100.56	101.83	100.26	105.57	94.475	105.06	105.29	106.27	107.38	108.68	104.21	103.67	107.52	109.42	102.09	107.19	103.24	103.09	100.2	107.85	101.35	104.59	101.57	102.58	102.46	103.95	102.09	109.89	99.602	103.5	107.05	100.81	109.75	93.7	105.57
114.94	114.71	110.77	110.21	105.35	110.57	110.57	107.72	112.29	118.55	108.14	112.15	110.53	117.34	113.46	112.91	115.54	112.58	113.17	104.23	113.27	113.24	115	108.86	111.44	115.43	113.35	112.6	107.68	118.65	109.8	107.79	111.11	112.06	114.43	116.28	111.49	107.64	111.51	115.73	111.21	116.02	116.81	111.28	110.29	112.99	113.6	107.52	116.73	114.26
107.39	101.74	105.34	98.555	97.602	100.71	101.87	99.522	96.21	98.127	99.849	97.327	101.33	102.14	103.98	98.698	99.346	102.94	100.41	98.834	101.46	94.997	97.72	103.11	100.59	104.25	102.96	102.98	103.87	102.3	96.603	105.46	101.59	103.86	98.538	101.34	98.852	102.5	96.465	104.4	105.13	101.47	103.28	101.03	100.67	100.5	100.85	101.4	102.98	97.765
112.45	108.18	101.93	106.48	108.83	102.11	110.23	102.79	112.97	111.19	109.42	103.41	103.84	102.77	109.39	105.97	111.71	106.46	109.78	101.68	102.47	104.07	99.165	102.78	101.09	105.59	102.05	105.44	108.28	105.27	103.42	110.28	104.66	105.96	105.21	105.82	104.24	104.85	106.03	102.96	105.32	102.86	96.182	108.14	101.07	106	100.71	98.172	108.81	101.99
102.1	98.014	100.7	106.86	112.71	103.08	102.54	111.46	109.23	105.89	103.82	108.2	104.4	103.26	108.38	104.47	99.994	104.66	110.42	107.89	111.15	103.24	107.42	111.3	105.83	100.08	100.53	108.49	104.25	101.32	106.16	100.74	107.26	106.19	100.92	100.58	113.89	101.69	106.04	103.46	109.03	99.58	106.62	106.92	104.45	105.67	102.44	107.14	98.653	110.14
100.76	105.35	104.55	97.502	95.503	96.834	93.569	95.138	99.841	92.558	99.761	100.41	100.4	97.851	99.25	106.49	101.36	97.36	101.81	97.189	97.993	97.457	100.37	101.7	98.248	99.921	104.82	95.677	93.727	104.48	96.709	98.926	98.389	103.5	98.543	102.04	99.581	94.673	97.897	98.321	102.17	104.36	103.49	95.017	103.67	104.78	97.652	106.57	102.36	99.643
109.21	102.95	108.93	105.39	108.26	106.03	105.24	109.11	106.88	105.19	105.68	109.42	100.15	107.61	111.39	109.38	109.02	105.2	106.58	107.62	106.34	108.99	112.15	108	107.26	107.75	108.82	104.46	106.23	109.94	104.36	105.26	117.36	109.65	104.05	108.67	107.11	98.996	106.01	103.04	101.24	102.56	107.77	108.3	107.05	103.23	111.54	110.51	104.01	103.15
104.83	112.95	102.5	107	105.48	105.73	110.99	105.06	103.01	107.58	113.26	109.21	113.06	109.62	106.36	104.44	109.36	107.3	107.49	113.48	112.27	104.19	105.67	106.95	105.39	107.78	104.6	106.01	109.05	100.18	102.04	111.7	103.16	110.97	103.97	103.53	98.85	112	108.1	109.52	109.07	112.2	106.41	103.85	106.1	105.84	102.67	103.31	108.56	107.46
105.91	106.09	113.57	112.56	104.71	107.91	105.74	110.31	108.34	116.4	106.82	110.55	107.08	112.59	115.06	111.82	108.8	105.74	110.26	108.32	106.31	105.4	113.07	104.13	109.66	105.59	108.49	109.8	109.84	112.39	108.4	108.64	115.94	104.25	117.04	112.53	112.39	108.4	104.98	106.33	111.66	109.87	107.31	107.24	114.14	102.26	108.36	106.26	114.84	109.03
111.09	105.81	109.03	100.09	104.9	104.99	101.95	105.15	107.31	104.01	112.28	110.18	108.47	106.86	99.616	109.37	108.97	105.17	104.37	109.58	113.2	111.04	104	109.42	102.42	104.63	108.5	108.93	107.51	109.65	101.97	107.7	108.81	115.32	105.9	102.67	106.69	106.79	104.19	108.7	99.108	103.13	106.84	108.26	105.25	103.26	106.36	111.47	106.16	104.05
108.97	107.31	109.5	99.724	104.44	110.99	117.59	107.86	114.45	105.89	104.52	109.79	102.46	104.58	107.89	104.57	105.49	109.35	112.08	107.18	110	105.2	109.63	107.36	110.02	104.95	104.63	109.43	104.64	103.48	105.81	102.04	107.4	108.63	107.82	108.08	104.43	106.8	113.95	103.24	108.48	112.67	109.12	102.88	112.88	106.86	105.65	112.7	105	110.39
116.75	113.63	116.29	113.84	111.45	108.46	114.44	114.76	106.69	107.98	107.83	110.21	117.25	116.16	108.36	111.3	110.68	113.06	116.17	116.65	117.15	118.84	108.43	111.79	114.98	111.55	113.04	110.92	113.53	109.82	111.95	108.95	109.28	120.36	113.94	109.26	111.6	110.52	112.37	116.36	110.81	111.47	114.95	104.63	109.73	108.74	110.06	114.37	111.08	116.63
113.32	110.29	109.23	116.73	113.84	112.96	105.89	106.59	109.5	112.51	108.49	112.46	112	116.45	109.5	112.54	109.51	112.41	106.15	104.75	109.54	111.02	111.47	106.11	108.44	110.34	111.91	115.99	115.09	114.8	115.44	112.88	109.4	110.92	108.06	106.36	117.14	111.31	107.34	109.81	110.83	105.4	111.55	109.77	108.45	111.62	109.16	112.81	113.39	112.88
96.692	99.996	103.17	105.51	97.759	103.66	110.14	107.41	103.04	98.618	106.35	110.06	100.85	107.21	95.593	112.16	100.02	100.36	110.83	109.07	109.29	106.23	107.16	108.9	104.01	105.48	102.83	102.52	99.011	99.425	104.21	101.56	103.1	102.5	107.75	102.85	102.02	101.1	102.71	102.07	107.24	103.25	106.98	106.45	105.43	108.42	105.26	111.88	99.8	109.62
108.61	107.7	109.31	114.04	118.92	111.23	112.67	111.54	107.23	113.05	113.04	113.16	115.64	110.91	111	107.59	110.15	112.22	112.83	109.94	105.06	113.59	106.16	114.73	110.58	116.2	110.62	114.58	109.37	109.56	113.41	106.79	105.4	118.57	109.13	109.59	113.7	112.15	111.75	115.31	117.85	108.51	113.35	111.41	113.5	110.99	108.93	110.91	111.91	105.32
117.33	115.22	114.82	118.96	120.82	119.89	113.88	116.6	124.19	123.04	119.72	116.5	123.23	114.28	123.57	111.7	119.88	111.94	122.25	119.31	112.43	119.73	120.15	121.13	114.86	112.93	117.07	121.04	120.37	117.75	115.8	115.02	123.08	121.58	121.4	112.16	117.12	116.22	112.83	116.13	123.9	114.56	119.05	116.34	117.54	119.66	114.99	127.09	119.67	116.48
106.61	113.68	109.93	110.55	105.19	114.92	106.15	114.24	107.17	110.41	112.92	112.78	114.54	104.72	111.61	109.14	111.94	114.67	105.59	107.89	107.6	113.02	109.82	103.98	109.59	105.88	109.13	108.29	111.86	108.16	111.5	115.77	107.72	109.72	106	113.23	106.17	114.18	109.64	107.88	109.72	115.75	110.96	109.36	110.63	109.54	114.86	108.57	105.98	115.64
102.07	105.07	98.552	112.68	106.17	102.33	107.9	110.84	108.4	105.74	103.47	112.66	108.71	109.21	101.03	102.13	108.15	105.38	105.64	102.93	106.88	103.13	107.48	101.81	110.07	104.24	106.66	104.72	104.66	107.91	107.3	106.95	106.15	101.53	103.94	107	109.29	102.95	103.31	111.02	109.64	110.82	101.26	104.86	106.95	104.68	106.82	108.86	112.99	106.73
104.78	104.45	104.27	104.94	114.92	102.21	102.56	99.36	102.95	112.83	106.26	110.11	103.56	104.59	104.81	108.34	104.12	107.79	105.51	106.34	110.13	107.57	108.89	108.05	103.25	103.03	112.46	104.95	110.88	110.5	107.01	111.46	108.89	101.21	104.17	98.422	101.93	109.4	107.07	101.1	104.95	105.6	110.13	103.77	109.59	105.27	114.83	104.21	102.17	106.03
103.65	104.79	101.17	109.4	104.65	105.66	104.73	100.43	103.57	103.03	104.53	111.51	108.25	111.32	99.791	105.12	102.17	108.92	104.16	106.5	103.65	110.39	108.06	105.65	102.78	102.8	102.95	103.08	113.69	105.25	110.48	101.22	106.33	105.81	108.1	107.27	107.81	104.39	102.56	110.66	99.081	104.13	106.02	105.62	107.35	106.29	105.74	101.39	103.53	107.18
106.12	100.52	105.58	101.99	105.78	102.72	108.87	102.66	103.9	108.06	102.31	105.71	105.28	102.4	102.26	104.77	109.03	104.41	112.17	100.83	106.58	100.11	103.86	109.86	103.6	98.177	102.43	104.66	105.87	109.13	107.26	103.5	106.42	107.13	106.06	105.22	105.82	105.11	109.58	106.48	103.92	111.15	102.58	95.484	113.55	101.41	106.37	106.11	102.71	105.16
101.16	111.45	103.69	103.53	102.02	106.09	103.38	108.05	104.13	107.14	104.33	109.59	105.3	107.04	106.67	105.29	111.05	109.13	104.19	104.34	104.96	101.96	102.64	101.54	105.43	103.53	105.52	109.11	106.7	105.62	102.78	108.1	104.75	107.58	100.81	102.02	107.09	104.39	98.401	104.37	106.03	103.47	111.56	103.88	103.9	109.72	103.22	106.44	107.07	108.15
112.48	101.78	105.32	102.87	109.67	105.65	108.67	109.13	110.04	106.3	107.17	107.52	108.2	111.09	106.05	111.37	106.6	100.29	102.21	111.32	98.439	103.34	108.57	99.946	108.54	106.64	109.08	103.58	109.63	102.34	108.48	111.98	109.74	105.08	107.71	108.69	108.9	98.861	101.07	110.27	105.36	107.26	102.37	106.89	102.55	102.36	111.35	105.01	108.13	106.9
108.57	103.01	110.55	105.42	98.34	115.57	101.42	106.06	109.1	109.05	111.42	113.27	110.82	104.98	112.22	108.47	107.96	104.92	103.83	106.5	107.32	100.94	101.22	105.05	108.8	106.44	112.6	110.75	108.91	105.77	107.9	107.16	104.08	102.72	108.85	104.65	106.02	101.62	107.74	105.65	108.68	98.658	110.37	108.25	101.42	104.11	103.21	102.78	105.83	100.72
112.68	111.29	112.89	111.11	111.05	112.36	113.27	108.69	112.95	113.88	111.19	104.11	116.3	110.45	114.83	111.92	111.21	107.37	113.83	112.82	115.02	107.78	115.15	115.43	110	111.3	110.53	109.55	111.3	114.61	108.13	111.1	108.94	111.2	113.78	113.72	112.39	110.38	111.97	110.85	111.48	113.92	110.59	103.67	108.99	110.7	110.95	115.66	115.41	118.79
104.41	111.55	105.21	114.59	107.13	112.29	108.22	107.07	110.92	114.01	105.83	106.95	112.18	109.12	109.09	104.21	106.41	108.39	113.91	109.72	110.34	114.45	109.65	108.21	112.43	111.85	110.07	108.03	113.61	108.52	108.78	109.45	111.84	104.3	107.17	108.75	109.19	111.42	110.18	110.26	104.42	113.92	110.61	105.16	112.87	110.87	108.14	109.5	105.96	118.65
98.371	102.81	104.82	94.119	99.079	104.86	96.657	102.17	97.241	100.63	97.814	104.82	101.6	100.77	104.22	96.641	97.338	107.09	98.48	108.33	98.184	94.593	97.462	101.02	96.762	98.431	105.5	104.15	92.091	92.891	101.5	96.921	102.25	97.583	102.56	95.7	100.87	98.816	96.986	97.832	102.59	103.35	99.059	101.33	100.15	96.177	95.079	97.344	100.05	100.09
104.39	106.74	105.64	109.08	108.78	103.71	106.82	108.18	99.963	107.86	105.51	99.135	107.66	101.44	104.94	106.13	101.26	103.47	105.17	108.66	107.32	109.57	106.37	110.8	109.56	108.6	111.31	99.7	98.285	110.52	107.16	103.74	104.39	103.74	108.97	104.99	96.277	108.91	101.27	105.2	105.23	108.9	106.74	101.43	99.686	108.93	105.7	104.99	108.12	108.12
107.7	111.83	112.77	110.87	110.36	107.29	112.17	112.45	111.82	112	104.68	111.2	102.79	112.29	106.61	102.29	110.05	112.49	111.59	110.31	107.93	106.27	111.06	111.83	110.15	105.68	115.85	111.95	109.07	109.28	111.73	112.94	113.18	113.84	111.93	117.04	108.18	108.34	109.79	113.45	109.33	115.22	111.6	110.18	112.69	108.98	112.2	107.03	108.57	109.7
116.9	114	120.83	114.87	112.97	112.45	113.92	119.32	110.48	116.51	114.26	117.98	110.66	118.28	115.42	113.04	114.48	114.53	122.65	114.51	113.64	118.61	121.5	118.5	111.64	118.45	112.37	117.67	110.51	115.07	111.9	115.55	114.6	117.96	113.83	113.2	111.92	116.07	115.31	115.64	115.2	110.64	115.79	114.06	120.34	111.53	118.22	118.09	118.56	118.74
101.78	106.97	114.69	104.25	106.89	101.49	106.72	109.47	104.89	110.57	109.52	105.55	101.45	110.57	109.84	108.5	102.9	109.47	108.28	105.93	112.83	109.51	103.09	110.66	109.07	103.01	100.64	105.66	101.2	103.31	102.36	105.74	110.17	107.42	106.58	105.22	111.75	103.79	102.44	106.7	107.54	114.3	102.07	105.62	105.95	111.27	106.4	104.22	107.81	106.3
107.59	103.62	108.69	95.265	97.704	109.36	104.31	105.39	106.37	102.58	105.47	110.33	107.77	109.34	108.79	101.95	106.67	103.11	105.33	107.48	105.04	110.29	105.79	110.7	101.54	112.82	102.28	102.5	107.88	105.77	107.76	107.38	108.57	105.3	107.09	104.8	111.14	106.21	105.02	108.71	101.48	103.63	105.82	99.986	106.13	104.77	111.83	106.41	106.36	109.01
97.275	96.668	97.921	97.731	105.63	95.435	100.11	97.581	96.455	98.95	99.231	100.97	100.29	101.21	101.33	100.58	98.325	101.85	101.89	105.68	100.67	100.6	95.557	100	102.2	99.344	102.58	100.88	93.177	100.3	102.01	106.03	102.61	104.28	95.613	100.55	98.584	100.2	104.33	102.6	103.64	96.933	103.39	100.45	99.157	100.41	106.54	106.68	101.11	100.31
108.04	106.07	106.52	110.02	105.91	103.35	109.89	112.76	110.93	112.15	105.47	108.16	110.78	107.51	106.38	100.47	109.68	112.15	111.31	114.81	106.17	103.59	105.07	117.03	108.23	105.21	108.26	105.71	108.01	101.97	101.73	103.43	103.89	101.79	110.76	113.77	110.89	109.23	109.62	107.31	110.99	106.91	109	101.27	101.67	104.06	115.75	108.75	105.63	108.9
110.41	102.65	109.03	109.16	103.48	103.59	103.35	101.42	106.36	104.61	109.74	104.41	107.14	104.75	102.78	103.52	103.2	102.3	96.054	103.45	100.8	106.46	105.88	103.66	102.23	101.62	99.532	104.6	104.3	100.85	106.85	103.32	100.86	101.05	99.443	103.69	102.91	101.96	102.58	104.07	105.68	105.09	102.17	98.273	107.16	104.49	103.93	103.85	104.45	104.59
107.47	106.66	111.16	107.13	103.98	103.81	110.85	108.22	101.73	106.44	104.93	104.48	105.37	101.65	105.04	105.06	104.36	109.57	105	110.14	107.44	104.97	105.42	111.16	105.29	104.3	106.19	112.39	100.02	105.78	109.53	104.33	108.94	106.72	103.08	112.19	106.37	105.98	112.66	103.03	111.18	108.77	109.18	104.53	107.35	102.52	112.64	103.16	102.22	101.25
113.34	109.87	114.37	118.1	113.83	117.84	115.14	120.07	116.14	113.94	121.78	109.15	119.37	113.94	115.13	110.38	112.23	115.55	120.56	115.33	111.66	111.62	110.66	114.47	112.69	117.09	112.63	115.87	119.83	113.84	112.55	113.81	117.39	117.59	112.01	116.74	109.41	117.58	114.76	117.6	123.24	114.09	115.51	118.12	114.79	113.11	120.08	122.76	109.9	116.89
108.9	112.13	114.57	107.7	112.62	108.38	115.65	110.42	109.41	111.27	113.13	114.52	108.64	112.82	115.9	114.28	113.29	112.83	111.71	117.9	116.54	106.47	106.4	110.01	107.4	107.61	110.23	113.42	111.43	109.08	113.48	114.47	107.43	110.53	111.15	108.19	113.14	119.9	112.69	107.2	106.04	101.94	113.86	106.01	113.79	112.38	117.85	113.19	118.41	112.71
115.01	107.92	101.97	105.07	109.46	104.76	107.67	106.44	109.51	109.56	106.94	106.29	111.07	106.23	110.37	102.57	105.5	99.061	105.25	106.74	111.46	106.55	106.78	108.96	102.82	112.63	104.97	107.87	107.55	107.71	110.58	109.38	104.72	107.46	108.85	110.04	106.52	105.26	110.54	112.95	102.84	109.84	97.953	106.13	105.1	103.95	103.31	97.738	106.23	104.21
105.66	108.91	109.69	105.82	115.33	108.33	108.98	107.07	99.057	106.62	110.29	103.41	109.44	107.66	108.94	108.35	105.89	105.41	108.18	105.68	107.08	104.39	102.71	100.06	108.15	107.02	103.49	110.81	105.44	108.56	106.57	103	111.78	99.986	111.07	103.71	113.75	110.34	118.42	102.85	109.25	108.66	111.98	106.65	104.92	107.03	104.04	108.61	107.1	109.4
103.76	102.25	103.18	109.88	107.55	100.93	111.13	112.6	111.38	103.49	103.81	110.78	111.32	104.78	101.29	106.93	106.75	108.08	110.13	108.45	105.09	108.73	105.14	106.68	103.13	104.24	104.35	106.78	107.21	105.12	101.65	110.81	110.64	101.8	108.22	102.68	106.51	108.82	106.12	113.24	102.84	104.96	100.34	111.24	101.7	111.41	102.94	108.24	109.7	104.73
107.58	108.58	105.94	103.37	101.61	111.21	98.457	99.59	105.19	110.62	104.27	94.424	104.17	100.46	106.16	104.4	103.36	98.62	102.04	101.55	103.55	109.9	108.75	103.18	100.64	115.91	101.97	108.59	98.539	103.79	104.59	104.29	105.37	104.55	108.78	107.72	104.54	106.54	104.07	109.66	104.26	104.53	104.18	103.77	108.52	104.33	102.49	103.34	107.57	109.03
105.32	104.55	109.71	105.58	111.09	107.88	100.44	105.84	107.56	107.01	100.24	105.4	103.48	107.08	107.71	105.87	104.03	107.98	112.89	106.12	96.506	98.071	110.21	103.62	100.93	108.09	104.22	107.83	106.13	104.83	101.41	104.99	104.4	101.55	106.27	103.81	107.59	103.96	106.57	99.489	107.37	104.74	101.45	107.89	99.459	103.41	99.533	100.89	109.38	109.57
103.58	103.35	105.76	106.21	101.39	111.6	100.94	104.84	103.88	108.7	106.78	102.34	102.96	108.68	108.21	106.32	107.83	103.99	109.75	109.03	105.51	107.2	106.44	100.5	105.97	105.12	98.365	105.35	106.08	102.22	105.72	108.06	108.93	103.02	101.46	104.95	109.99	104.38	103.34	103.32	100.65	109.3	104.57	104.94	106.88	106.51	99.39	106.11	106.24	106.47
106.04	108.85	99.064	106.89	111.94	112.7	107.19	103.54	100.8	109.46	104.95	107.75	104.85	104.94	107.16	104.35	101.56	108.13	106.43	105.29	108.46	104.42	106.53	103.97	106.92	108.57	111.79	109.64	105.37	104.08	109.81	111.11	108.6	107.23	107.88	109.35	107.88	107.36	101.6	103.53	110.15	100.11	105.94	108.08	107.43	106.99	112.95	106.99	106.14	98.359
118.56	103.83	116.8	114.87	109.83	111.22	107.34	108.65	108.52	112.82	113.74	113.39	102.58	115.74	103.03	109.71	112.09	115.67	102.63	117.72	113.44	109.6	107.87	109.39	110.04	108.8	106.89	111.37	108.68	112.74	105.11	111.95	111.2	108.35	115.5	112.63	116.61	111.56	103.4	107.95	111.52	112.51	107.68	108.65	114.53	109.89	103.73	114.08	107.22	113.54
109.75	102.03	106.25	106.11	106.04	105.92	111.29	106.85	102.73	109.36	102.73	103.65	103.51	110.83	111.59	102.36	98.748	105.04	106.5	106.14	104.6	106.84	107.54	104.12	105.18	110.63	105.42	105.16	106.12	101.25	99.035	100.86	101	106.73	107.57	100.24	100.93	101.57	107.94	104.33	100.56	104.93	107.33	103.11	104.71	105.66	103.83	106.24	103.71	110.04
110.86	101.04	113.6	104.21	105.94	100.98	107.61	104.65	100.61	106.72	100.42	104.42	108.56	106.79	100.26	106.04	96.096	102.12	107.35	99.385	101.58	104.72	106.81	106.57	102.38	100.19	102.63	107.97	103.53	104.77	105.8	104.88	108.98	108.03	101.86	102.5	106.49	111.42	107.71	104.16	108.11	106.08	103.94	99.685	108.84	96.109	101.82	102.62	103.3	103.3
102.42	107.68	108.47	108.97	111.78	109.94	108.94	107.16	108.1	110.27	101.1	108.81	104.24	106.32	109.2	107.82	105.4	106.56	110.33	107.16	104.27	108.15	99.96	111.27	106.25	108.59	105.76	108.64	107.48	100.55	106.11	106.7	113.08	107.41	102.76	105.81	113.29	102.79	111.33	99.988	108.59	105.88	103.42	104.76	107.52	104.5	107.45	106.66	101.7	107.93
110.44	107.59	111.11	115.14	112	111.66	108.6	116.11	116.37	111.62	115.82	107.66	110.75	112.66	110.38	110.2	108.7	108.56	117.79	114.69	113.98	109.49	107.44	116.21	111.9	109.42	111.99	113.03	110.04	112.57	108.58	109.94	109.04	114.56	107.43	110.63	113.44	108.1	115.07	110.06	108.8	109.91	108.78	121.4	110.09	116.09	116.56	112.6	116.79	111.05
108.95	99.757	102.99	107.68	105.85	107.21	107.96	107.16	105.02	102.75	107.73	104.2	112.66	106.21	107.65	106.18	99.757	102.43	102.37	111.76	105	105.08	107.12	103.49	100.63	108.25	106.81	105.56	104.63	105.12	104.63	107.38	100.65	105.14	98.303	102.18	97.632	102.37	104.03	109.36	99.93	101.03	108.07	107.16	106.26	101.41	103.96	107.13	102.38	103.21
116.13	108.85	114.85	116.57	113.04	118.71	113.53	119.61	111.3	120.43	114.94	115.34	118.38	116.92	117.95	119.13	114.2	121	112.45	115.73	122.2	114.12	113.56	116	117.46	120.61	116.34	120.75	121.54	114.12	120.17	116.8	122.91	116.72	114.57	118.08	114.54	120.84	120.88	116.58	116.17	114.74	114.92	124.34	120.26	116.67	118.77	118.13	114.77	117.97
112.34	109.44	111.44	114.4	116.1	108.15	113.85	115.07	113.52	110.13	111.84	115.67	111.83	118.23	117.18	111.08	116.06	109.58	110.07	109.85	114.28	117.53	111.17	109.05	112.42	106.53	110.67	117.98	112.78	110.53	114.58	117.33	116.63	112.46	113.11	120.13	110.28	108.42	111	107.96	113.05	111.35	111.5	110.62	109.73	114.72	111.09	111.57	112.53	112.15
107.61	112.24	113.54	112.89	114.56	107.39	108.04	116.36	116.74	112.24	117.77	111.48	113.23	120.46	115.38	107.17	113.98	109.21	115.41	111.08	112.1	113.24	105.77	107.96	110.2	109.53	107.81	112.81	106.82	109.74	105.14	111.6	108.6	109.95	108.6	118.3	111.25	110.56	115.92	106.66	110.51	107.33	105.21	107.04	112.07	113.29	115.8	109.68	114.76	113.07
104.41	107.78	104.08	107.63	115.22	103.58	109.44	108.33	105.9	101.03	109.25	103.22	104.58	106.88	109.31	111.24	104.29	105.27	107.17	104.46	105.67	103.43	103.97	104.61	104.03	105.15	111.09	98.731	109.89	104.09	103.74	101.8	107.32	111.34	112.13	105.48	107.61	112.31	104.15	109	107.07	98.911	105.82	104.83	104.55	103.94	99.683	111.28	110.04	103.72
104.92	103.4	99.587	102.1	109.22	105.31	100.42	101.87	107.26	100.78	106.97	103.6	104.1	108.85	108.5	105.49	108.35	105.57	107.46	103.85	101.96	103.76	98.723	108.39	106.16	108.57	101.49	103.44	102.78	106.01	108.88	104.62	104.85	111.95	107.23	102.38	96.162	104.04	100.08	104.34	111.06	110.55	109.2	106.22	102.06	101.72	101.93	106.68	104.4	106.11
114.65	109.48	100.18	107.83	106.89	104.04	107.34	110.41	113.18	110.72	108.65	107.33	106.9	101	105.42	105.32	104.76	103.5	107.66	106.86	106.11	104.63	109.2	108.65	103.7	104.63	107.27	108.18	110.1	103.87	108.6	108.15	111.21	104.11	105.84	103.4	105.58	101.78	107.55	105.34	102.33	98.144	104.79	100.79	109.93	109.59	102.73	104.29	103.33	111.77
104.28	107.24	108.76	105.33	103.92	110.74	107.7	114.36	103.86	103.48	106.36	105.44	105.3	101.59	108.2	105.11	106.78	101.64	109.2	109.28	114.44	112.45	108.5	106.84	102.54	112.08	108.64	107.69	106.66	105.92	105.9	112.68	108.33	109.79	111.3	100.89	100.06	107.58	104.18	100.76	101.91	107	106.28	103.76	105.6	100.92	103.33	101.83	102.26	107
104.41	114.96	113.44	107.68	115.25	115.77	119.89	107.53	109.57	116.83	111.77	108.9	109.7	110.75	114.79	117.47	107.14	112.69	117.05	117.51	108.25	113.57	108.05	106.21	112.31	112.85	108.99	107.08	112.9	109.02	107.6	114.19	114.08	106.75	111.44	112.22	107.65	113.59	112.93	114.21	119.79	106.14	110.39	116.35	113.08	113.36	117.1	109.77	113.18	106.36
108.13	104.32	109.22	97.471	104.02	101.88	104.78	108.54	99.84	106	110.31	97.692	102.87	106.59	104.61	108.34	106.96	104.58	103.06	103.17	103.01	105.84	107.37	103.65	104.84	110.81	101.25	107.21	107.8	101.82	105.89	104.05	108.41	105.88	109.25	109.98	103.95	101.47	105.34	104.97	104.02	108.21	101.41	115.84	110.24	109.16	108.6	105.33	110.21	107.35
100.14	102.19	99.042	102.33	98.15	101.48	101.87	100.71	99.144	95.507	92.642	101.16	100.2	96.18	95.511	100.4	95.661	104.67	97.724	102.52	102.47	99.008	97.911	100.74	102.47	99.635	96.011	103.89	98.928	103.12	99.767	101.26	101.05	104.2	101.13	103.1	100.6	100.69	94.997	101	96.314	100.42	98.554	94.044	94.927	100.98	101.16	98.769	99.59	102.87
115.74	110.02	116.29	112.75	108.15	109.25	110.65	111.15	112.4	110.75	108.71	118.85	112.44	113.51	117.88	114.24	116.21	109.11	113.91	114.8	111.99	110.67	111.73	112.9	117.21	112.13	113.4	119.18	111.23	108.61	109.76	110.97	116.16	114.22	103.47	104.45	109.06	116.86	110.81	110.41	111.51	121.16	110.71	108.01	108.62	110.59	112.45	108.48	111.83	112.81
120.29	112.85	119.08	118.51	115.71	119.02	117.02	116.58	116.37	110.33	113.13	118.39	115.63	119.89	112.18	120.27	112.4	117.74	117.73	114.31	120.78	118.4	109.54	115.73	112.95	115.45	114.43	116.72	114.02	113.14	115.8	119.3	112.66	122.17	117.46	111.4	111.88	113.88	108.38	117.48	115.66	120.04	115.51	113.03	119.57	118.16	118.45	116.94	120.99	116.51
107.26	104.92	103.26	106.66	105.28	103.14	103.53	104.73	104.22	106.9	99.107	101.1	110.57	113.48	108.77	101.84	106.23	110.03	109.42	105.64	110.71	102.97	106.15	110.69	108.19	104.42	105.49	102.89	103.2	104.81	108.93	104.07	103.67	109.82	105.7	105.53	104.9	109.79	105.08	107.51	99.326	105.2	102.11	101.71	109.08	104.95	110.28	102.75	105.2	103
112.51	111.15	111.57	104.71	111.01	114.68	113.81	111.94	110.24	109.8	114.81	105.83	110.85	110.36	111.54	107.08	115.34	110.28	109.93	113.71	112.33	112.9	113.16	107.2	113.75	106.27	107.07	108.94	110.33	109.4	109.77	112	108.61	115.61	111.33	105.97	113.99	118.56	111.87	112.36	108.11	112.85	109.97	108.21	108.76	113.45	108.62	108.36	110.21	110.65
99.772	101	99.508	103.59	99.286	105.87	102.72	101.36	98.503	102.33	100.76	102.65	100.55	102.04	93.151	96.241	102.09	99.15	96.864	97.901	105.62	98.756	103.54	101.57	99.055	97.098	101.33	98.839	96.857	103.43	97.966	98.212	97.433	100.06	97.79	94.104	97.942	97.476	98.198	99.968	97.001	99.172	102.34	103.55	95.831	95.46	97.524	95.38	102.94	101.94
108.3	108.77	104.37	109.15	108.95	98.178	107.93	107.88	102.42	102.95	112.69	106.47	103.43	108.23	110.51	105.71	109.23	110.84	110.6	102.16	106.5	104.66	102.24	111.11	108.76	112.81	112.63	107.4	109.68	102.79	104.67	105.45	107.03	109.29	109.63	98.576	102.65	104.51	104.56	102.54	104.69	106.97	112.14	106.86	102.5	104.13	107.17	108.42	105.21	108.8
105.57	107.27	101.94	103.96	109.53	109.74	107.63	105.44	102.22	106.67	104.35	104.62	103.73	106.95	103.01	106.55	101.77	110.85	105.32	105.87	102.47	102.15	104.58	106.76	102.2	105.68	107.27	110.05	103.42	104.28	105.73	112.16	101.84	107.89	101.55	107.07	103.13	100.6	105.65	96.635	105.71	103.46	104.54	111.55	104.61	101.25	101.6	106.35	110.4	107.68
115.92	109.37	108.32	115.44	109.81	112.2	104.23	107.54	114.18	108.07	106.92	107.67	112.13	104.23	109.58	109.82	114.87	112.11	111.15	110.4	110.05	111.96	114.45	112.36	112.4	110.49	108.51	114.36	113.55	110.39	103.72	115.17	106.79	108.03	103.97	109.87	108.51	117.17	109.58	109.81	105.95	110.43	114.01	108.5	109.73	111.47	108.69	110.82	113.89	108.06
100.56	109.43	100.49	108.33	108.4	100.33	105.35	109.58	107.53	107.66	105.46	106.1	99.07	108.11	104.17	107.61	102.43	107.47	104.25	104.85	107.7	105.58	108.54	104.6	99.912	109.94	104.7	105.97	104.28	102.46	104.69	104.9	102.97	104.74	106.58	102.75	104.37	105.34	111.28	106.33	101.87	102.26	102.81	108.64	101.4	102.11	106.47	105.3	105.35	105.41
112.21	116.26	109.24	106.55	114.38	117.68	112.47	110.65	111.68	113.22	103.62	109.92	108.43	109.87	111.83	113.67	117.86	112.14	104.88	111.69	111.67	106.4	109.94	110.07	114.39	107.27	107.48	111.61	114.23	114.85	112.5	106.62	112.81	106.08	114.95	115.58	109.86	111.05	113.95	116	112.56	113.43	109.22	114.03	109.69	116.06	115.82	111.59	115.27	113.97
107.65	106.98	108.43	108.97	106.09	110.46	108.79	110.68	112.44	107.83	110.41	110.17	107.53	106.3	105.36	105.98	103.95	103.66	115.7	107.83	105.04	101.95	112.7	108.46	108.32	103.85	104.19	106.91	106.88	111.27	104.94	106.55	106.26	104.23	103.14	101.1	106.02	107.31	106.08	107.15	104.61	104.63	109.89	111.28	107.8	109.17	108.67	104.34	106.17	109
103.3	109.73	104.2	105.31	110.86	113.28	105.17	103.53	105.05	104.72	103.67	107.32	108.59	102.86	102.42	98.978	103.03	101.71	104.38	101.12	98.511	106.8	104.24	103.68	102.56	102.03	107.31	109.93	107.82	108.83	102.83	104.99	102.37	105.48	105.6	112.14	104.18	103.22	108.24	101.77	104.85	107.15	102.96	103.97	102.76	108.01	107.5	108.39	103.03	106.98
105.51	105.8	99.475	104.47	109.35	99.359	108.74	102.46	100.52	107.97	103.12	99.971	106.21	99.249	103.2	101.19	101.5	103.26	99.767	106.78	104.93	97.996	106.8	99.578	99.843	107.18	101.08	105.44	103.04	103.76	99.889	106.4	101.09	107.81	101.72	106.2	103.13	105.82	101.4	103.24	106.91	100.47	102.44	104.58	98.987	101.34	99.033	103.85	108.5	107.18
103.3	107.23	107.98	105.25	104.06	102.77	106.71	101.1	108.43	102.1	107.57	105.8	105.51	105.52	101.15	103.84	103.15	108.79	107.02	108.29	106.93	107.66	106.48	106.17	107.2	104.05	113.12	100.5	101.18	101.23	106.93	104.26	103.34	109.01	103.44	106.56	103.94	102.73	95.284	104.22	105.56	110.2	107.56	102.66	112.19	108.72	106.2	105.17	104.43	107.5
110.7	110	110.31	112.72	115.42	115.95	114.52	110.18	113.46	117.78	112.98	111.54	111.46	110.5	116.13	116.47	109.35	115.68	115.48	114.82	109.65	116.23	111.66	114.31	124.39	114.03	113.31	110.79	116.38	103.86	114.13	117.39	110.06	114.13	109.08	110.77	115.7	120.41	114.32	112.19	109.92	109.39	115.15	114.88	110.09	112.51	115.27	106.65	119.32	111.7
114.38	112.6	114.08	114.74	108.18	112.76	111.8	103.13	109.77	111.09	114.54	109.72	117.3	114.48	112.91	111.73	110.19	114.28	113.94	109.38	114.74	115.24	111.4	109.13	118.32	113.43	106.81	107.43	114.47	111.91	111.27	107.8	110.36	112.06	108.98	111.92	109.88	111.3	110.51	106.01	106.75	109.26	109.23	110.53	107.69	114.47	115.6	113.85	111.93	111.8
104.86	107.39	105.35	108.03	104.86	105.19	105.79	107.65	101.32	102.74	100.33	104.9	104.99	104.28	106.13	103.78	104.91	104.6	102.45	97.777	107.09	105.52	108.04	104.59	100.78	106.02	102.13	93.164	106.86	106.51	104.31	105.07	105.8	106.08	102.84	106.52	102.03	108.53	113.44	107.86	113.3	105.2	107.06	108.47	106.07	110.24	111.13	107.8	102.26	107.68
110.81	114.31	113.3	111.31	108.34	103.06	107.51	106.59	113.82	111.87	113.14	108.94	115.59	109.7	112.45	110.32	104.68	110.7	117.14	111.84	107.87	110.41	107.7	111.36	110.21	108.01	104.86	104.55	112.78	108.07	108.56	99.331	109.74	112.32	110.28	114.09	109.77	110.72	108.51	102.07	110.42	110.64	111.57	112.18	108.54	108.28	108	110.43	113.18	111.07
100.97	99.293	100.67	102.55	104.11	101.33	94.727	98.4	99.365	95.717	102.68	97.981	98.235	98.549	98.584	102.52	94.205	101.94	99.592	98.009	100.78	101.62	96.138	97.786	101.46	101.55	100.51	100.16	92.99	102.12	96.537	95.112	101.36	99.363	101.67	100.94	100.16	97.972	102.5	97.464	98.767	98.842	92.816	107.96	107.44	95.144	96.558	98.708	98.59	103.05
108.07	104.47	110.25	107.15	109.22	106.34	111.42	107.08	112.23	106.34	108.77	105.52	110.57	104.54	104.28	111.14	110.07	109.79	104.06	102.87	111.58	104.97	102.29	107.72	107.16	105.34	105.76	110.54	106.14	103.26	104.38	113.33	109.55	107.71	102.44	106.74	107.09	103.78	105.68	104.77	103.29	104.58	107.11	110.86	105.22	107.92	104.97	110.17	113.07	108.57
110.79	107.84	116.54	108.29	117.92	109.38	115.33	110.28	116.42	108.7	112.95	107.84	106.77	112.87	106.91	116.48	112.66	110.6	109.11	112.42	104.15	108.83	108.9	111.16	108.69	112.63	113.92	107.73	115.38	110.91	116.81	114.61	109.39	109.05	111.67	116.84	110.38	123.13	109.76	116.95	108.44	107.43	107.05	112.65	109.76	112.22	107.87	111.31	109.17	112.26
106.01	100.67	103.68	110.24	109.01	107.16	106.83	108.36	105.41	101.59	106.38	103.3	106.93	110.56	106.66	104.12	100.03	111.93	106.71	107.02	107.01	108.01	103.58	105.4	99.041	107.82	106.91	108.69	108.96	106.6	108.61	98.705	108	109.22	107.39	100.63	105.53	104.93	111.2	102.83	112.53	110.18	100.74	106.75	104.04	107.09	97.266	104.83	107.34	110.85
99.96	103.78	100.37	102.02	102.27	97.666	96.542	98.7	105.94	94.052	99.169	98.465	104.1	107.02	94.009	98.622	94.971	98.986	104.99	93.707	100.73	100.28	97.461	102.19	99.468	96.255	100.14	101.52	98.072	98.843	98.86	93.107	103.12	101.74	100.73	102.96	100.51	93.989	94.319	96.963	98.688	99.335	93.854	97.676	99.489	98.21	103.65	95.356	105.76	96.147
100.83	102.11	102.19	104.83	96.376	102.02	99.197	100.26	98.02	98.696	107.68	100.4	102.37	102.57	105.65	101.92	97.509	104.15	106.22	106.88	102.81	107.16	102.48	100.41	101.34	96.73	103.09	101.31	95.058	98.109	102.17	97.511	98.366	102.3	101.32	102.85	102.52	105.6	97.925	101.02	94.425	106.05	104.83	104.96	101.19	98.468	100.85	98.27	99.773	96.11
111.96	113.9	101.74	99.891	107.72	105.58	110.68	103.65	103.96	111.44	102.39	107.5	109.18	104.57	106.11	103.6	104.41	108.46	109.08	103.11	102.78	104.8	113.04	107.07	109.22	102.4	106.21	104.62	104.39	104.52	109.28	104.26	102.4	103.49	108.24	103.73	104.98	111.4	106.96	113.28	106.85	109.12	108.66	107.5	109.98	112.11	113.44	104.42	112.84	106.16
101.48	106.09	102.5	100.19	109.97	101.57	101.54	104.81	109.78	101.05	98.326	104.5	102.68	113	98.415	101.41	104.01	107.92	104.44	102.41	103.95	96.73	112.71	107.23	102.89	105.1	102.5	103.43	92.517	103.05	104.76	109.78	106.89	105.1	98.047	102.87	98.379	103.02	102.34	104.43	105.25	101.69	106.21	106.95	99.764	105.82	101.18	101.86	100.28	108.07
108.54	105.09	101.66	104.55	108.38	110.54	106.49	103.88	103.71	102.88	102.25	106.03	106.79	109.96	106.57	110.7	103.9	102.48	108.77	110.6	105.95	103.91	100.73	106.97	106.46	103.37	108.39	101.51	103.02	102.56	108.17	100.75	100.2	109.26	110.41	101.43	106.99	101.44	102.93	111.5	106.21	108.63	103.99	109.42	103.19	103.23	101.98	111.09	107.63	105.64
112.01	103.82	115.23	111.63	112.17	112.66	111.26	108.77	112.46	112.95	113.64	114.8	118.48	106.42	106.46	119.25	111.88	109.84	119.73	117.33	109.1	112.13	108.99	113.97	110.24	114.54	110.06	113.85	112.49	112.25	109.38	111.9	112.33	112.7	113.24	115.89	115.98	114.16	109.03	109.12	109.49	112.04	109.69	108.78	111.68	110.14	108.83	109.89	110.75	108.65
105.45	103.1	105.78	101.24	102.7	102.53	103.19	108.26	97.615	111.59	109.97	100.68	105.1	104.81	111.43	106.46	98.81	105.03	105.65	109.29	105.58	115.47	103.86	105.1	107.95	104.06	103.88	106.57	105.07	108.36	111.02	107.31	105.21	105.5	108.6	106.68	105.41	110.69	105.21	100.85	101.48	103.23	108.03	103.39	106.74	105.94	106.87	97.023	111.37	100.84
105.97	105.88	107.96	110.48	106.52	106.91	105.78	103.21	105	102.05	110.3	105.16	100.6	104.72	110.1	103.36	108.39	106.79	107.48	108.07	105.03	107.03	102.09	108.89	106.48	101.41	102.76	104.72	102.88	110.43	104.64	104.54	106.69	108.64	107.17	100.53	108.44	106.97	107.3	103.68	106.81	107.74	104.72	102.93	106.29	104.73	107.01	106.27	103.6	106.4
100.86	102.07	97.886	100.8	97.555	101.8	105.47	97.933	99.907	98.516	98.557	97.362	98.205	103.03	104.67	105.51	96.263	96.777	100.42	106.49	97.033	102.06	99.282	100.64	96.968	99.413	98.042	97.056	96.681	98.062	101.78	94.272	97.948	98.581	98.416	106.52	99.171	107.47	98.844	102.62	99.126	102.92	99.464	102.9	101.15	101.65	102.06	96.064	101.53	97.682
95.516	104.16	91.418	96.407	102.89	90.737	99.943	99.735	96.252	104.04	94.258	100.51	106	99.33	102.54	101.09	100	96.728	98.83	104.34	100.03	100.15	103.12	105.05	103.86	100.1	98.45	96.043	91.879	95.576	105.33	104.41	100.98	94.189	101	103.46	103.31	99.518	95.879	97.723	100.65	104.27	102.52	103.53	102.23	99.082	100.06	103.89	95.022	100.36
105.39	103.64	108.66	104.39	101.55	110.77	107.2	97.612	105.8	108.75	104.16	101.16	100.97	102.97	108.3	108.44	104.89	99.869	104.62	105.73	103.21	103.94	105.94	109.6	104.68	110.73	112.26	107.8	104.01	109.16	107.14	102.9	103.18	105.96	108.02	106.28	110.49	109.13	106.36	102.45	106.54	107.57	106.33	100.34	108.57	104.56	112.72	111.06	107.33	100.2
105.24	99.03	103.72	105.71	105.85	104.19	107.73	106.15	113.61	102.02	105.2	105.49	104.69	108.2	107.23	105.78	107.26	110.37	115.46	103.58	104.65	104.84	99.416	104.79	106.16	102	108.43	103.02	113.67	103.41	108.21	102.17	106	98.628	104.71	104.67	111.96	108.43	107.45	105.05	103.35	104.19	104.89	103.17	106.38	104.63	107.31	103.56	102.5	109.76
112.2	105.65	103.13	104.6	107.35	104.87	103.15	108.83	109.13	108.5	106.25	104.71	107.57	107.93	102.9	104.7	107.71	101.12	102.98	109.54	107.91	104.73	107.69	102.32	106.01	107.92	106.67	113.73	107.93	106.38	101.06	109.88	107.1	107.18	104.86	104.54	103.71	106.25	102.21	104.18	107.42	100.66	100.33	104.82	108.6	105.97	106.25	105.59	100.38	103.59
106.89	112.47	110.54	110.8	113.05	111.23	111.26	114.43	108.32	114.97	108.55	105.3	108.46	111.65	115.01	110.14	111.29	108.54	109.7	112.93	114.17	110.37	108.1	110.07	113.78	118.22	114.25	110.8	113.1	105.69	110.72	110.18	114.29	109.94	114.14	110.62	118.27	108.49	107.65	111.75	103.19	110.9	108.69	115.32	110.04	113.37	115.97	114.57	110.96	112.71
107.48	103.72	101.65	102.66	109.93	110.67	107.98	106.91	104.78	104.78	105.36	102.21	104.87	105.06	106.1	103.48	101.32	110.2	104.16	108.17	106.18	99.038	108.55	101.97	105.05	100.89	102.81	104.03	102.94	103.7	105.49	105.03	100.47	101.8	103.75	106.03	106.08	109.02	102.24	98.182	107.84	100.61	112.59	109.08	106.36	107.42	106	106.18	105.23	105.28
97.553	103.2	94.589	93.932	94.647	98.258	98.944	95.708	97.116	100.4	100.83	100.1	94.619	99.894	97.615	98.819	99.528	101.8	102.4	99.858	100.86	99.307	103.69	97.653	100.04	91.473	104.62	96.075	96.537	103.02	98.137	99.377	100.21	99.63	94.569	95.12	97.368	97.493	104.6	102.36	96.173	96.411	104.22	98.497	96.824	100.42	101.48	95.709	102.11	99.781
110.09	112.65	109.96	104.69	107.97	110.9	105.65	111.42	120.62	107.9	109.94	108.9	114.37	112.26	105.86	110.88	109.36	104.32	112.54	108.48	99.96	109.22	105.58	109.1	110.98	110.53	110.23	112.13	113.6	109.99	104.48	113.34	116.65	108.44	111.36	114.22	107.91	109.56	106.61	105.3	111.18	107.73	111.27	111.51	106.74	103.99	115.24	106.25	107.14	109.72
100.6	102.76	104.22	106.6	101.29	107.12	102.81	109.06	103.11	107.94	104.43	113.88	106.99	106.58	113.48	104.91	109.51	105.21	103.14	109.76	107.11	103.42	103.24	109.15	108.47	109.14	105.98	103.12	109.48	106.52	108.62	108.13	109.11	105.8	107.89	107.02	103.7	103.71	105.29	104.84	107.85	102.57	109.53	100.07	105.83	109.14	107.08	107.18	104.89	106.35
100.37	100.56	105.22	95.683	109.41	98.966	90.636	98.665	97.988	100.3	96.411	105.47	102.59	102.19	99.235	95.771	109.45	106.17	100.66	98.132	101.88	97.605	98.162	99.997	100.27	102.69	101.94	95.82	99.978	97.119	105.22	100.93	99.329	101.11	95.487	101.6	98.228	99.108	103.47	92.208	99.939	102.91	96.8	105.86	101.88	101.33	105.49	104.97	103.31	99.803
105.86	101.6	110.75	102.02	103.63	103.95	105.22	104.14	102.25	104.57	103.55	107.84	99.848	107.12	105.97	104.12	103.52	108.54	111.44	105.09	107.5	101.27	103.84	104.89	97.378	102.42	107.05	101.09	106.22	104.86	109.33	103.07	108.38	103.92	112.28	96.395	106.87	106.8	105.96	105	109.5	109.98	106.79	104.59	103.35	97.943	106.17	101.19	104.33	109.43
109.13	103.94	109.46	110.21	109.76	108.05	110.12	108.47	109.63	109.52	108.25	109.42	115.04	110.56	105.95	105.25	107.13	111.28	106.77	112.54	116.06	114.18	109.28	109.94	109.59	113.49	110.31	114.17	111.31	109.47	116.49	112.3	109.08	114.11	114.97	115.22	112.57	114.58	113.41	116.08	112.98	108.47	110.42	115.49	111.05	110.36	116.1	112.02	114.52	119.47
115.36	110.02	109.68	107.22	110.75	107.32	114.65	114.58	114.14	111.49	118.82	110.46	109.16	105.91	110.02	112.76	115.65	109.83	113.39	115.35	109.64	111.47	108.77	113.16	110.49	114.26	107.65	117.33	112.4	116.3	113.84	112.75	112.37	116.16	106.95	109.48	114.76	109.8	114.25	111.59	107.13	112.48	115.08	121.12	109.21	109.65	112.21	113.21	115.75	115.73
99.959	100.98	105.17	99.306	103.26	95.111	104.57	93.857	103.24	98.009	103.67	104.27	100.68	99.432	99.871	103.31	97.939	99.116	98.156	93.385	99.344	101.05	101.98	103.41	102.9	106.94	101.33	96.358	100.66	99.324	102.23	94.4	102.89	104.88	106.18	102.52	98.702	98.842	100.11	100.04	100.62	99.153	102.48	104.42	95.762	95.447	105.73	97.31	96.314	102.62
101.53	94.527	98.921	99.653	102.94	107.95	101.91	105.57	99.158	97.085	97.155	103.66	100.46	103.43	97.005	101.04	97.625	103.43	99.584	97.78	100.74	99.469	96.928	101.08	98.029	102.55	101.33	104.05	106.42	101.25	98.099	101.35	110.65	98.473	97.502	96.89	101.59	105.32	99.767	99.497	101.33	104.05	101.5	96.313	106.78	96.5	96.907	98.892	106.26	97.252
101.4	107.39	113.99	107.9	103.99	101.75	110.98	102.83	106.89	109.89	105.09	113.22	111.05	107.6	108.29	104.36	111.06	107.6	108.3	102.83	103.81	109.16	103.36	107.99	100.54	107.3	106.66	105.93	106.89	106.93	104.94	103.17	108.51	106.31	109.12	103.17	105.37	101.57	103.59	112.46	107.44	113.77	106.75	108.74	110.52	108.19	106.05	109.92	111.19	103.15
112.54	114.83	114.33	111.87	108.77	111.92	107.69	113.35	111.5	111.31	109.37	107.2	111.83	113.49	107.91	109.4	105.63	109.08	109.81	109.62	110	104.59	108.91	109.84	105.72	116.69	104.86	104.14	111.94	104	108.4	112.44	111.4	108.48	109.25	110.25	109.49	106.6	102.91	109.36	105.64	108.53	114.92	111.61	111.88	105.35	112.55	110.38	107.84	108.49
109.93	112.91	116.49	112.71	118.87	115.5	122.58	116.87	117.28	120.43	118.99	112.95	114.03	121.87	118.08	113.69	115.44	118.24	119.22	115.19	111.48	116.93	118.21	114.77	120.23	118.86	117.44	116.35	118.54	116.15	116.88	111.78	115.58	112.63	113.64	118.68	112.63	122.75	117.06	111.37	111.2	115.08	118.58	117	116.32	115.96	119.97	118.39	115.14	115.4
110.51	107.57	119.7	110.36	104.86	108.67	105.42	113.33	107.92	111.5	111.31	111.1	107.07	112.28	105.46	113.61	110.58	116.7	109.27	106.85	114.03	113.02	108.73	109.87	114.31	115.53	108.96	108.28	109.61	108.34	114.03	108.4	112.63	112.52	113.99	108.91	115.76	113.53	109.82	106.82	116.31	116.4	110.07	111.99	112.51	115.12	111.46	116.65	106.42	113.38
106.89	105.25	104.48	108.79	107.38	105.49	106.55	103.31	101.32	105.11	109.91	111.27	105.07	109.51	109.34	108.84	112.85	109.64	106.74	104.7	95.046	106.09	107.78	104.19	102.13	104.28	104.89	110.65	107.85	105.18	103.97	107.17	107.53	104.82	103.14	107.91	103.42	108.39	100.3	105.93	104.41	108.27	108.7	111.85	105.75	105.56	104.75	101.9	108.44	100.86
115.71	112.46	114.9	111.41	115.89	112.99	104.67	110.48	112.5	108.78	113.42	108.81	108.43	110.94	110.09	104.61	112.34	116.53	108.84	113.24	112.39	109.13	109.64	113.48	109.08	107.55	110.72	106.06	109.04	114.42	108.84	112.1	106.65	114.52	114.49	109.01	113.51	111.16	104.26	112.28	117.81	107.26	111.55	107.08	113.71	113.63	110.64	111.09	107.44	119.86
103.73	105.45	102.93	107.82	105.62	98.689	107.35	97.066	106.6	108.73	102.48	101.77	100.15	104.62	104.8	103.12	103.9	99.972	110.37	102.42	94.559	104.98	109.6	106.67	105	106.56	101.01	110.23	109.19	101.83	105.55	103.5	107.58	106.47	109.05	99.289	107.42	106.16	103.52	107.41	106.89	108.8	105.3	106.93	106.55	109.58	103.54	106.33	111.5	100.74
108.24	109.2	118.49	107.92	112.86	116.43	107.7	107.44	109.87	109.72	103.38	104.03	113.21	105.92	111.85	108.56	106.96	115.97	110.27	107.31	108.99	104.08	113.24	106.31	111.97	114.48	104.51	112.31	108.18	113.15	110.39	107.17	106.44	107.88	109.71	107.95	115.38	107.98	109.24	115.32	112.98	111.98	108.92	106.72	110.23	108.43	111.44	103	105.77	104.13
114.52	114.16	104.99	120.94	110.18	109.08	105.83	113.38	117.23	107.36	116.04	110.66	112.89	112.17	111.45	117.13	109.64	115.46	105.27	114.81	114.82	113.72	112.77	119.53	109.98	113.28	115	107.85	114.07	114.98	109.59	114.89	111.86	108.06	109.7	104.77	112.7	112.77	103.82	116.25	109.26	117.49	112.11	107.57	113.17	107.78	109.9	116.47	116.41	114.85
109.09	105.56	105.41	108.37	103.76	104.94	104.9	99.421	104.4	102.33	104.55	103.12	105.73	103.87	103.68	111.26	111.21	105.18	101.82	104.29	105.12	107.64	103.04	115.05	104.82	101.89	102.85	105.4	102.99	102.94	110.35	107.47	106.84	107.54	103.62	106.48	105.89	104.6	104.23	103.29	106.95	105.76	110.93	98.126	107.83	104.57	96.245	103.56	109.86	104.13
107.26	102.29	104.75	109.03	107.96	106.32	95.838	104.57	107.6	107.33	105.21	99.818	106.49	106.42	102.46	106.46	105.46	105.48	100.85	103.25	106.43	111.27	106.31	104.33	103.31	103.71	108.95	106.92	101.52	106.47	109.49	101.68	106.12	104.74	105.83	102.22	105.97	108.68	103.21	102.45	105.79	107.45	99.932	101.62	105.06	102.25	108.66	110.88	102.28	92.912
104.11	102.38	108.37	103.67	104.88	103.65	111.9	103.61	105.33	100.48	101.8	113.42	104.76	100.96	100.98	105.47	101.82	109.75	112.19	107.56	106.24	102.51	110.77	107.16	105.1	105.94	112.43	105.58	106.17	109.72	104.75	110.35	109.59	105.61	107.28	106.15	111.48	111.84	107.69	108.16	109.23	99.027	104.63	108.44	104.28	105.52	105.75	114.47	105.14	102.26
105.47	115.23	106.05	101.87	104.46	99.756	100.94	97.673	104.76	100.06	109.93	105.34	106.74	109.68	103.98	102.93	103.08	100.57	104.79	102.61	102.78	109.13	97.797	108.08	109.6	101.66	104.4	103.35	100.33	103.84	100.3	104.68	104.05	103.58	101.11	100.46	106.52	107.51	109.87	100.95	105.33	102.29	110.1	109.52	95.773	100.5	102.27	100.6	107.19	105.32
105.85	108.29	111.21	106.6	107.89	107.01	106.08	102.1	104.56	108.12	110.39	104.26	109.22	106.25	101.77	101.63	106.68	98.158	101.33	107.32	103.6	103.42	102.97	98.362	105.78	104.73	98.628	107.58	105.7	110.8	101.3	104.8	105.01	103.23	97.937	103.38	98.622	108.84	104.47	100.53	103.17	104.84	99.394	108.46	106.17	107.56	104.81	103.84	103.28	108.4
101.5	98.787	99.366	106.43	105.94	108.1	109.85	101.91	102.45	104.92	107.81	99.726	107.09	103.07	106.04	96.871	102.36	101.96	111.95	107.45	107.38	107.59	100.22	104.65	104.4	108.2	102.94	106.51	104.79	105.2	102.94	106.12	113.48	104.41	108.25	100.25	106.03	108.17	105.08	107.49	105.49	105.32	106.97	105.46	103.83	105.41	107.2	107.71	103.71	106.04
98.113	103.61	97.537	100.43	101.17	106.83	101.13	105.44	101.38	95.731	98.593	100.81	103.55	105.51	101.09	99.68	104.39	99.501	106.54	96.786	104.59	107.91	107.36	97.844	101.13	98.236	98.782	99.502	95.943	97.562	97.395	95.628	100.68	104.37	98.644	99.603	106.03	106.92	98.827	101.84	93.18	98.9	97.164	109.15	101.13	102.73	100.39	100.16	104.09	103.67
114.56	113.52	116.97	111.82	117.26	111.37	114	104.93	111.81	111.08	113.33	107.94	110.88	113.86	110.6	112.87	116.95	114.51	112.91	117.59	111.88	111.89	102.05	115.76	111.42	110.68	110.03	115.79	112.3	111.3	116.72	118.15	104.95	110.65	108.96	118.13	117.69	109.67	112.16	118.28	119.8	117.21	112.54	119.95	109.84	111.52	113.37	111.08	109.44	110.9
105.22	103.06	106.6	107.56	110.46	106.56	103.91	106.49	108.38	105.08	109.63	105.73	105.73	99.08	103.73	109.06	110.28	103.98	103.94	107.78	107.25	111.03	105.71	103.49	108.96	101.8	104.97	104.87	106.78	109.73	104.71	108.14	104.2	102.27	98.158	105.01	107.98	115.34	108.95	102.98	106.97	106.6	99.981	107.77	111.14	104.35	109.16	106.03	110.13	107.76
90.818	99.205	99.927	92.981	101.23	100.09	99.267	105.52	101.36	97.055	98.454	101.9	101.77	98.328	98.776	99.555	97.05	101.63	97.29	99.406	101.18	105.28	95.58	94.848	99.24	101.49	98.043	97.602	93.497	100.23	100.78	96.323	100.77	103.27	98.104	99.991	95.541	97.268	102.86	101.47	101.73	96.338	97.346	103.06	103.29	104.05	97.166	97.336	97.949	93.761
100.97	99.498	99.301	102.33	102.79	101.2	107.3	103.82	94.04	98.667	101.91	99.043	104.89	96.82	95.744	94.109	99.412	98.862	99.62	98.519	100.88	102.35	101.04	104.23	101.9	98.129	103.06	94.772	100.12	101.21	104.87	103.24	93.941	99.873	99.013	97.863	96.459	103.74	97.429	101.03	98.533	96.604	101.93	99.868	95.697	106.55	100.81	100.93	98.318	102.61
110.33	107.97	101.34	107.3	103.31	106.25	104.77	104.54	107.74	107.38	104.79	101.99	101.41	110.22	104.35	106.76	104.22	107.45	105.09	112.28	108.51	106.04	105.99	101.95	111.16	105.35	115.77	108.53	106.62	106.75	100.98	109.72	102.51	107.89	105.69	101.76	106.68	106.05	102.74	104.05	103.5	101	109.17	108.08	105.43	108.95	105.64	107.67	115.14	102.44
103.36	101.38	105.61	102.42	108.47	107.44	107.51	107.98	109.4	105.31	107.59	98.666	108.43	106.48	104.34	108.03	102.28	105.76	107.28	105.13	106.69	109.4	107.82	105.83	108.51	104.67	104.02	107.12	112.05	107.11	102.38	107.49	108.04	100.91	105.19	109.72	109.53	105.71	110.68	103.32	111.57	109.96	113.7	104.4	107.19	109.64	100.49	103.26	106.89	103.86
107.76	100.63	103.91	103.97	108.1	104.34	110.79	105.23	109.54	102.89	107.53	107.41	109.73	98.675	104.13	107.36	104.52	103.28	111.32	108.71	105.6	106.86	104.01	103.42	106.4	103.72	104.98	99.705	102.98	110.88	112.23	104.56	101.15	110.11	107.32	103.5	101.28	106.34	103.7	103.67	103.22	102.85	108.26	105.47	106.66	101.27	111.93	105.64	102.34	106.58
113.16	115.89	112.27	112.72	112.6	106.84	116.2	114.92	115.67	116.3	110.2	109.61	106.07	114.4	111.66	106.86	106.31	117.94	112.97	114.34	113.82	109.4	111.21	108.7	113.55	111.86	109.7	107.31	116.61	106.47	112.49	110.3	114.22	111.62	118.1	111.87	112.43	113.69	115.65	112.62	110.5	106.85	109.07	114.21	121.44	119.12	112.84	109.6	115.69	108.42
103.96	107.43	101.37	103.84	105.24	102.54	105.8	106.13	102.1	107.03	104.83	99.121	101.91	97.922	102.56	109.51	103.02	107.11	106.18	101.83	99.576	99.415	105.18	105.38	104.52	104.32	105.1	102.25	102.98	101.73	103.88	98.095	106.56	101.91	100.53	111.93	103.26	99.391	110.12	100.68	102.75	101.9	105.72	108.57	100.6	108.2	102.99	107.72	107.28	114.27
110.86	104.5	102.44	105.53	104.58	107.66	100.6	103.3	105.06	105.62	104.88	104.94	105.24	106.97	108.66	105.72	105.7	107.26	107.26	107.99	100.55	105.67	103.71	111.44	106.84	101.86	109.92	104.51	106.08	102.07	104.6	97.331	107.16	111.35	104.82	110.49	103.34	99.652	104.68	109.48	109.15	110.57	106.41	105.39	107.12	109.05	106.13	103.79	111.23	107.55
104.1	105.97	109.02	106.02	110.36	107.74	109.55	106.26	105.45	107.86	107.97	106.15	106.84	104.82	110.32	106.83	105.86	107.74	108.02	107.33	108.06	106.44	106.05	107.58	103.01	106.23	99.899	110.89	107.72	111.99	102.69	106.94	101.15	101.63	112.62	98.823	104.82	108.23	106.46	103.27	101.74	104	107.06	101.49	103.69	104.47	100.32	108.11	109.25	106.02
102.24	97.329	102.04	99.582	100.91	109.45	98.609	96.7	95.422	98.507	101.35	99.319	98.155	98.43	101.76	103.54	100.98	101.5	103.14	102.75	98.414	102.21	103.57	101.61	94.849	102.32	99.319	104.31	99.111	99.732	99.585	100.87	104.3	100.9	104.85	99.118	101.58	97.344	93.944	98.954	104.72	100.57	101.49	106.72	99.213	99.269	103.61	104.35	98.176	105.92
102.27	108.72	103.48	101.11	105.61	110.24	106.79	105.2	103.54	108.9	106.57	109.81	102.35	106.78	103.63	110.4	105.41	98.531	103.91	107.57	104.37	103.88	110.49	106.83	103.93	107.52	104.45	106.93	105.75	106.25	101.49	106.98	104.68	107.02	102.71	109.56	104.59	103.23	104.72	103.06	102.96	108.3	107.53	108.41	101.01	102.23	105.87	103.09	110.46	102.34
104.22	106.92	103.54	103.08	100.96	108.41	99.191	102.22	111.93	107.34	106.49	98.8	103.32	101.27	105.35	103.21	107.05	109.86	102.44	103.56	95.031	107.62	103.62	106.81	102.59	101.93	106.58	107.92	103.78	98.744	106.22	102.55	101.62	105.27	109.04	102.12	106.48	105.45	102.18	109.33	104.85	102.26	97.842	100.72	102.67	104.44	101	103.91	103.14	100.13
113.46	111.62	105.66	110.14	117.02	102.69	108.62	107.79	110.41	109.9	108.78	109.46	114.26	106.74	116.83	103.77	105.92	114.08	111.78	104.41	107.82	112	115.33	97.561	106.2	115.1	105.47	115.52	108.25	110.7	110.82	109.06	113.77	112.35	116.84	109.24	113.55	110.13	109.49	112.09	109.22	110.29	106.76	113.38	108.55	109.96	108.25	111.14	104.09	111.9
99.211	96.642	99.963	104.01	99.451	99.575	103.04	102.08	102.06	101.64	105.25	105.84	105.69	98.644	97.13	101.57	99.97	100.55	99.956	94.085	99.579	104.59	93.542	102.42	96.41	101.85	97.262	100.05	97.221	99.436	107.42	95.606	99.705	99.305	102.32	95.69	97.513	94.047	100.96	102	92.56	105.04	104	102.14	95.252	98.025	100.06	102.09	106.85	96.109
106.87	111.42	114.06	112.37	103.55	107.62	117.47	109.56	106.91	118.92	110.44	108.43	115.87	110.3	112.51	113.76	110.28	107.97	114.87	106.33	111.9	113.64	112.36	110.5	103.2	113.63	108.58	113.6	105.86	114.17	114.67	103.48	106.11	110.38	110.1	112.92	119.35	114	106.82	111.64	108.87	111.56	110.57	111.18	111.79	115.45	105.87	111.75	104.48	109.52
117.75	118.34	122.86	117.52	125.47	113.39	114.96	120.89	116.72	121.79	114.62	117.5	114.26	117.74	121.99	115.02	119.15	120.77	117.02	114.08	120.58	115.07	119.61	118.89	109.79	118.91	123.09	122.92	119.39	120.86	115.78	114.3	128.77	122.63	116.79	113.67	120.78	119.36	118.3	116.75	111.39	123.12	116.62	116.07	115.27	120.18	123.25	112.17	112.53	117.21
105.64	101.73	102.89	103.85	110.63	109.23	103.16	103.87	110.52	107.45	108.25	105.88	103.77	103.16	100.27	110.37	103.29	104.92	97.939	103.95	103.17	107.8	102.05	103.22	109.13	113.06	106.72	98.398	112.69	103.87	104.5	103.12	104.29	105.35	106.9	109.25	99.917	109.1	104.4	106.01	105	105.43	98.313	108.75	104.49	103.06	102.72	106.54	99.574	103.55
113.22	103.17	100.64	100.85	104.98	110.86	107.32	111.22	107.34	108.84	107.52	109.93	110.71	109.95	106.73	101.46	102.64	109.5	109.79	98.91	99.795	104.72	107.22	102.97	108.37	108.61	108.97	106.7	109.83	99.041	108.69	102.51	101.15	101.63	107.27	104.11	104.1	108.17	107.94	98.591	104.72	102.08	106.01	106.38	105.24	104.25	98.577	102.69	103.5	108.12
110.76	109.74	111.95	110.75	107.83	109.69	107.49	107.87	112.55	106.15	107.74	107.05	110.94	109.3	113.09	101.96	103.16	110.53	113.44	113.16	108.79	116.44	108.81	108.84	105.28	103.71	111.15	114.78	108.34	109.06	108.07	108.92	109.85	113.86	114.81	108.3	109.91	105.53	103.65	107.28	113.56	110.25	109.39	112.57	111.07	108.58	110.71	108.83	104.28	110.38
108.6	102.6	112.74	115.2	107.61	109.75	113.86	109.96	109.76	113.77	116.67	112.24	112.69	109.82	111.7	113.59	111.54	112.81	111.74	109.29	104.98	111.75	108.37	116.85	111.44	109.17	110.63	107.83	115.08	103.6	114.67	104.69	118.93	109.87	108.78	116.3	112.19	105.58	112.03	101.9	109.69	108.32	111.72	114.71	112.2	111.95	107.48	101.36	109.36	114.2
100.39	108.41	105.49	104.62	110.46	100.17	110.51	103.6	100.26	105.08	100.98	109.86	105.7	97.836	107.45	106.78	101.81	103.16	106.58	108.45	102.98	101.64	110.52	107.76	109.61	96.414	105.89	105.35	106.79	105.22	107.75	101.75	105.67	108.42	111.46	108.64	105.64	103.54	103.72	107.98	107.06	106.97	107.39	104.49	105.63	109.13	108.24	104.26	107.67	102.43
109.89	111.93	111.79	110.15	111.86	107	112.56	111.83	112.15	110.58	111.3	106.63	113.34	107	112.01	106.13	114.44	119	121.46	111.81	108.38	113.21	111.66	113.03	112.63	116.69	111.12	113.52	114.71	114.71	114.39	112.35	110.88	107.99	111.47	103.31	111.81	111.47	110.57	110.45	107.97	115.89	115.15	114.39	111.35	111.72	113.92	116.99	114.77	113.24
102.23	100.39	92.559	99.422	102.99	106.05	96.779	102.81	100.85	103.13	94.793	96.857	93.576	97.594	95.151	99.209	99.598	106.54	104.73	104.1	100.55	99.734	100.16	95.346	97.004	97.615	103.25	102.88	100.17	103.58	101.55	100.91	99.46	107.3	98.458	96.512	100.86	92.861	100.67	104.62	101.82	98.677	106.44	93.806	96.733	95.954	98.035	97.867	101.46	100
112.02	109.09	110.3	110.75	106.72	107.72	111.42	108.23	110.8	107.86	111.23	106.99	108.84	112.18	116.42	109.3	113.22	114.05	110.99	109.92	111.89	113.46	112.58	113.46	112.15	107.82	113.02	111.51	109.21	110.71	110.56	110.43	106.59	113.54	109.04	114.4	107.58	104.44	112.02	114.59	110.42	121.38	104.55	113.72	100.87	115.43	109.32	108.78	114.41	107.43
105.43	106.14	101.92	106.81	102.68	108.12	108.88	103.66	106.18	103.56	106.09	102.45	111.04	110.31	109.03	105.06	109.27	108.24	105.82	105.79	109.8	109.26	106.49	112.17	107.92	110.79	103.18	107.51	110.89	105.54	101.8	106.05	110.71	103.22	107.62	115.87	105.67	105.15	106.66	106.4	106.46	102.08	105.65	109.13	108.81	105.82	105.51	109.37	109.96	108.14
106.28	105.31	105.08	105.36	100.04	104.81	101.35	106.11	107.76	104.54	109.71	101.77	104.36	104.14	104.83	109.44	105.29	106.63	103.66	100.93	108.93	101.74	106.73	97.825	105.74	105.36	100.02	101.45	100.82	107.53	108.29	103.38	109.01	103.9	108.62	103.78	102.22	103	101.77	103.37	104.58	108.54	101.38	109.1	108.78	108.44	103.94	109.94	101.22	105.11
98.733	105.41	111.67	103.91	103.78	101.3	105.73	102.86	108.29	104.49	107.88	107.03	104.21	103.66	108.1	106.07	103.5	106.81	108.26	103.69	100.22	108.58	97.392	107.09	101.47	102.32	107.01	103.56	96.568	105.9	101.59	102.18	107.73	105.6	105.46	97.385	97.71	101.33	102.9	108.44	105.9	106.18	107.46	103.94	99.83	106.1	107.62	101.93	101.66	99.198
111.83	108.97	111.52	111.21	107.87	110.55	110.09	111.27	112.49	108.32	115.84	113.01	110.11	112.19	104.25	109.91	112.01	107.46	113.31	107.23	110.28	109.69	109.49	108.34	112.02	104.76	108.7	112.8	111.17	108.39	110.66	104.98	113.46	105.65	108.79	106.01	109.97	109.63	114.89	109.89	109.2	109.85	105.98	110.25	113.91	110.62	112.09	108.39	108.98	105.48
107.44	104.45	102.02	105.98	102.83	105.64	105.42	110.17	104.69	105.83	104.23	103.75	103.03	105	107.29	102.76	96.419	103.9	101.74	101.54	103.94	106.77	108.07	107.57	103.81	106.4	100.18	101.35	105	103.3	105.06	105.34	106.7	104.4	103.84	108.56	103.88	99.522	107.55	105.73	103.93	102.97	105.5	100.42	107.32	103.19	105.35	99.264	104.11	106.5
95.454	104.38	95.539	102.65	97.721	94.688	99.834	91.813	98.199	106.37	100.54	99.124	103.01	108.49	106.73	106.02	102.17	100.52	105.3	101.68	104.81	98.069	102.85	104.07	99.089	105.82	93.803	96.663	93.581	108.96	102.01	100.57	101.55	93.25	97.297	103.01	95.001	98.573	99.024	95.172	99.776	96.881	96.361	100.18	100.31	105.98	94.704	105.05	101.39	97.731
91.882	100.07	97.336	102.69	101	101.36	100.11	105.78	101.2	102.36	102.59	99.25	104.68	101.27	98.042	99.653	94.913	103.5	105.5	95.249	101.02	99.817	101.24	97.04	91.94	103.69	100.93	102.54	100.02	100.12	101.04	101.41	101.77	102.48	102.38	102.48	104.2	98.514	105.01	99.472	95.204	97.027	97.799	96.159	100.94	95.552	103.88	99.048	96.655	102.71
116.79	106.94	112.94	110.39	115.26	116.24	110.15	114.12	113.56	118.84	113.89	115.49	110.86	116.46	104.36	112.6	108.39	110.45	112.04	99.922	107.99	110.48	112.34	110.03	109.78	116.85	109.98	108	110.72	104.5	113.73	112.31	114.43	111.96	110.23	111.91	106.55	108.32	106.21	111.34	111.98	114.57	105.5	112.07	113.91	108.41	112.75	113.66	115.64	109.3
114.38	114.43	106.33	110.09	102.43	117.69	107.03	113.15	116.2	111.33	110.89	104.91	107.62	117.77	108.17	111.29	112.95	112.92	114.24	115.9	115.05	113.84	111.97	110.91	110.67	109.41	113.02	113.34	112.39	115.97	110.26	109.05	107.72	104.99	112.69	108.85	117.49	106.11	107.14	110.79	119.62	116.76	117.15	104.18	117.64	110.22	110.9	112.73	116.34	109.72
105.1	101.76	103.8	106.64	108.04	109.34	108.24	108.27	104.03	96.876	109.27	106.42	102.94	104.27	107.68	106.46	103.93	101.74	103.54	108.79	103.51	110.91	107.04	108.71	106.06	107.14	105.54	110.9	96.624	108.16	108.56	101.03	106.55	104.49	109.82	109.3	110.16	104.19	107.19	103.91	108.29	105.28	104.51	110.87	103.11	100.19	101.5	100.3	109.81	106.12
109.8	110.98	111.54	111.42	114.41	112.3	117.26	112.12	117.48	116.15	110.15	110.79	113.97	114.65	113.4	107.54	110.19	117.45	108.21	111.98	110.67	109	111.72	110.6	114.09	113.75	109.01	110.44	113.84	114.06	115.14	110.35	109.55	112.62	106.9	114.82	106.74	109.38	110.24	108.73	117.33	111.54	112.92	115.9	117.42	114.34	109.71	103.47	115.6	108.33
106.2	107.34	107.35	110.03	111.03	110	104.57	108.93	105.43	105.59	100.83	106.38	111.12	102.16	104.88	109.3	108.45	105.8	104.37	103.7	98.509	106.95	103.3	103.69	108.55	101.49	106.84	104.19	111.01	104.14	102.27	105.81	108.19	102.97	103.05	104.48	102.23	107.55	104.14	106.05	104.42	104.75	109.53	105.64	104.67	104.35	110.59	103.19	102.31	102.49
98.242	104.52	105.17	99.294	103.1	106.89	105.39	102.08	106.94	107.25	101.46	109.52	108.82	104.19	99.972	107.15	97.372	108.02	105.99	105.81	105.13	107.22	111.49	106.21	102.49	111.21	101.28	104.47	98.424	107.29	100.94	109.83	106.19	106.12	108.33	106.23	104.81	105.82	106.99	101.43	112	102.73	110.56	106.44	106.32	103.91	109.52	107.4	104.36	107.5
110.65	111.54	112.12	112.04	112.3	113.09	106.76	109.53	111.09	111.31	108.55	111.04	116.71	111.67	114.91	114.83	111.78	113.76	113.1	107.94	111.51	110.13	110.44	111.93	111.58	109.9	109.57	114.48	109.71	109.11	108.78	109.14	114.44	107.42	114.8	108.4	110.24	115.45	105.6	113.16	107.78	109.3	119.84	109.35	116.88	116.28	108.43	119.86	110.58	111.31
103.31	107.7	107.09	103.48	106.7	106.65	103.31	104.81	104.25	106.99	111.46	108.23	102.78	102.48	104.99	104.23	101.79	110.47	104.63	103.45	98.659	106.76	111.24	105.73	108.43	108.43	111.14	102.88	106.17	108.98	100.95	107.58	105.64	111.06	107.9	102.79	106.11	103.48	108.37	102.62	107.25	105.81	105.95	108.09	104.3	110.62	100.74	107.68	103.25	110.62
95.027	105.15	100.02	97.388	105.78	97.802	107.14	103.55	106.41	97.917	106.07	102.6	101.67	102.07	96.103	97.332	96.952	102.72	106.92	96.809	97.278	104.79	98.497	103.91	102.11	100.99	102.79	97.547	100.52	100.23	105.6	99.654	100.01	102.39	97.479	107.54	99.434	109.32	100.8	92.859	98.733	103.74	95.122	101.75	100.79	98.203	101.46	101.7	98.48	100.91
111.56	112.41	111.66	110.22	114.09	107.7	112.62	111.34	113.49	107.58	114.28	108.05	109.97	111.53	104.57	111.11	107.52	103.68	116.13	108.33	109.82	107.55	109.57	110.73	111.25	110.92	111.54	113.79	106.98	109.51	111.46	108.34	115.4	108.84	108.83	108.1	112.23	110.17	101.28	108.49	111.79	108.14	115.3	106.48	113.73	115.95	105.85	104.62	108.86	117.47
111.27	115.9	111.4	110.82	108.82	108.45	112.31	116.88	104.32	113.16	118.13	109.65	113.66	115.38	111.99	117.1	113.48	110.53	105.45	112.5	104.55	115.23	112.77	111.72	111.73	109.46	117.66	110.98	119.4	110.02	113.84	115.58	115.97	112.1	112.68	108.04	116.35	115.54	110.14	113.63	111.14	120.73	113.52	113.61	116.23	119.31	112.6	111.41	111.54	118.39
118.47	114.49	116.17	115.36	112.9	115.06	121.8	120.36	114.77	119.57	116.73	117.57	115.03	118.93	122.93	114.33	119.62	122.44	117.55	114.83	113.44	116.76	112.95	117.56	119.25	116.16	116.12	117.43	117.88	117.05	112.77	112.28	114.06	113.82	116.93	111.23	113.94	117.86	120.1	117.11	122.47	115.16	119.65	119.93	120.15	109.81	116.22	118.04	118.54	119.07
118.38	118.39	122.79	116.49	115.22	117.99	116.23	120.53	115.74	111.98	115.76	121.32	115.6	118.64	125.22	108.89	114.88	120.01	114.46	119.11	117.03	115.71	113.38	119.52	120.12	123.97	121.6	120.13	119.72	121.42	122.35	119.75	113.22	114.7	114.75	112.32	120.01	114.92	121.33	124.85	122.92	116.11	117.43	107.76	115.43	116.79	117.51	122.7	117.36	118.44
105.92	93.348	102.55	103.35	98.187	91.096	101.63	93.814	100.81	100.54	96.411	101.76	107.74	105.12	103.51	100.56	98.161	99.43	108.93	99.45	94.123	101.3	108.26	98.331	97.966	92.987	97.743	97.467	103.35	104.56	103.68	100.99	93.525	96.449	100.8	93.915	98.363	94.967	95.564	101.33	94.507	99.157	98.207	98.557	100.08	104.34	97.257	101.6	104.95	103.47
101.76	100.96	102.41	105.21	106.64	109.9	97.273	114.15	102.91	112.13	104.35	102.63	106.57	106.34	103.42	110.57	104.89	112.1	104.05	105.66	101.82	104.96	108.08	108.96	105.27	101.36	106.05	102.3	107.82	104.18	108.71	103.18	111	108.84	103.11	105.67	103.67	103.19	111.97	108.49	101.38	98.814	105.27	106.97	106.58	97.719	113.61	103.7	103.68	104.96
110.67	111.25	108.89	110.75	108.78	110.57	112.88	105.11	111.29	107.84	111.27	111.49	107.35	111.6	107.62	109.71	111.06	118.83	109.66	108.68	117.54	113.41	114.96	112.89	105.54	114.27	113.68	111.35	112.53	110.39	112.58	115.23	104.71	106.83	104.18	109.74	114.45	117.47	116.92	115.22	113.66	110.06	104.69	111.73	116.73	111.57	109.99	109.41	116.29	111.37
110.39	109.83	111.69	115.21	107.07	109.81	111.44	117.01	108.66	115.57	111.17	115.67	115.2	105.84	114.69	109.62	114.9	112.11	113.22	108.19	106.98	112.82	113.67	112.65	109.54	110.04	111.61	111.37	113.47	114.97	114.05	113.65	112.09	111.6	110.08	115.83	117.37	108.97	114.04	112.83	106.76	110.49	112.43	108.36	113.22	110.96	114.15	110.26	108.74	109.48
99.712	105.27	98.03	97.256	100.52	97.201	102.95	104.27	103.01	98.006	102.33	98.616	103.88	103.74	104.72	104.75	104.22	99.196	101.5	102.23	99.738	100.43	99.017	100.81	92.2	99.157	91.033	99.595	100.4	100.82	95.845	101.26	102.69	101.05	100.01	95.736	102.72	105.76	102.83	106.31	107.36	98.408	103.38	95.276	103.95	99.694	108.05	95.819	97.365	103.21
107.91	110.37	108.44	102.97	105.02	106.37	103.85	102.78	107.09	108.72	105.88	109.39	105.17	107.15	107.47	104.86	108.9	108.19	106.71	103.17	100.1	105.61	108.97	103.46	104.76	105.95	99.964	107.71	104.56	105.93	112.08	108.37	105.01	115.44	102.96	109.44	101.43	107.48	105.24	108.63	110.6	109.8	105.35	108.67	106.93	103.63	106.53	106.43	105.37	106.46
112.54	109.31	108.03	116.69	108.05	115.25	109.1	109.46	108.84	111.78	111	117.37	111.41	111.78	108.94	112.71	109.78	114.06	107.8	110.7	113.49	110	117.69	114.4	109.65	113.85	105.79	112.11	110.32	111.21	113.85	113.25	111.56	110.03	115.14	110.54	114.7	110.23	111.77	115.74	114.94	108.95	108.75	118.14	106.52	106.84	108.5	110.13	107.74	114.11
105	101.68	106.79	104.91	109.93	104.94	107.41	106.39	103.95	103.62	111.52	102.85	114.59	107.98	113.81	103.1	103.98	109.57	109.54	104.03	104.75	105.3	105.46	108.46	101	112.03	105.17	107.7	105.56	104.2	103.91	103.75	105.01	104.18	109.1	101.2	97.305	102.99	108.27	102.53	104.68	106.58	105.1	106.43	99.88	104.45	107.66	104.85	102.87	99.336
101.93	106.82	104.19	110.25	104.39	107.71	104.08	102.7	109.99	108.25	97.788	108.32	110.04	105.49	97.262	103.69	95.384	103.5	102.28	106.73	101.41	104.97	95.267	107.33	101.41	108.67	106.29	108.42	111.27	107.53	109.13	100.64	101.4	111.36	107.61	103.27	108.11	103.78	102.55	103.22	107.69	105.3	110.3	109.59	98.843	105.13	103.95	98.874	100.57	105.41
100.43	98.981	93.417	105.1	104.38	107.68	98.162	95.575	100.15	101.97	98.53	107.58	97.335	95.859	102.63	101.07	97.814	99.095	101.22	101.39	102.71	94.413	98.581	104.41	95.678	104.64	97.099	102.09	93.385	95.003	99.653	106.82	103.37	98.999	99.426	99.064	97.43	96.947	95.282	95.82	89.9	98.637	99.816	102.25	96.878	96.502	96.332	97.672	103.74	103.61
104.85	108.12	101.84	105.69	99.951	104.14	109.05	112.65	104.25	105.03	105.11	102.08	99.34	97.983	101.13	100.37	108.04	103.99	109.31	102.64	102.88	107.33	101.43	102.25	105.42	105.13	106.95	103.23	108.16	100.32	107.92	107.26	107.22	108.96	101.82	110.69	99.509	107.5	107.31	102.13	102.32	102.48	104.87	102.43	101.42	104.57	109.65	106.9	103.92	109.51
112.84	109.02	114.2	115.18	111.6	108.88	107.88	111.12	107.06	111.51	104.74	114.73	111.02	110.74	110.73	110.71	114.15	116.81	119.5	112.83	112.53	115.55	110.43	116.53	107.21	117.32	104.7	115.28	114.16	108.77	114.44	112.1	117.16	113.19	114.06	115.99	115.6	113.92	114.66	108.62	113.21	116.83	113.55	107.87	104.77	117.26	119.51	107.84	113.62	112.71
113.35	110.41	113.73	108.55	107.72	110.14	110.55	112.48	108.41	112.12	113.14	106.48	109.5	111.94	111.45	113.22	107.99	106.66	101.88	114.17	112.35	110.8	114.47	108.87	114.14	113.44	117.84	107.48	105.18	108.99	113.84	118.71	113.68	115.03	114.46	112.21	105.84	116.24	107.25	110.95	112.47	112.48	106.06	109.03	109.87	107.22	109.94	107.23	105.36	111.43
111.32	109.13	107.18	100.41	105.94	118.15	107.81	110.6	107.27	104.93	105.98	115.4	104.95	106.1	110.23	102.56	109.81	108.83	107.63	111.44	110.05	114.28	112.56	109.83	105.62	109.16	108.02	114.78	112.24	107.56	110.1	110.25	114.72	115.65	111.95	117.13	101.97	115.65	107.35	110.7	112.62	107.14	107.98	114.2	111.49	109.63	101.17	103.4	104.53	108.84
113.79	105.7	117.03	112.02	110.21	111.79	106.64	109.68	113.46	110.85	115.47	110.03	115.9	114.7	112.58	111.32	110.98	109.52	108.65	113	111.27	112.49	106.73	107.99	109.05	109.88	120.38	105.02	114.22	109.32	114.28	110.02	110.82	114.86	112.59	111.55	110.81	112.43	108.98	116.24	115.15	108.55	110.76	105.39	108.13	110.09	109.75	109.92	110.23	106.97
107.17	105.44	106.07	104.1	103.59	106.38	103.49	101.73	112.54	103.9	107.1	103.32	102.75	105.65	105.25	105.53	108.1	105.52	103.85	107.57	106.47	101.44	106.44	99.291	103.63	110.85	102.05	106.81	107.23	97.064	108.59	99.647	111.19	103.19	106.89	105.19	103.57	106.19	101.49	106.88	106.62	106.7	113.25	108.35	110.36	105.54	105.32	101.99	106.16	109.82
105.77	97.254	106.23	105.17	104.31	108.5	105.04	103.52	103.54	108.77	103.66	101.61	107.48	104.68	110.28	105.76	99.348	107.37	104.08	105.49	103.29	108.99	110.19	104.81	101.78	106.39	103.36	102.16	110.5	106.29	103.18	114.14	106.22	110.12	97.964	98.349	103.77	108.09	102.87	100.28	111.84	100.46	97.702	106.47	104.02	105.76	102.26	103.01	107.05	107.82
121.07	116.46	120.22	114.37	116.16	119.59	113.04	112.03	113.88	117.04	118.72	123.47	113.92	118.71	114.18	119.2	109.99	114.67	118.41	117.29	108.39	119.97	116.07	111.88	118.06	117.94	121.41	110.69	119.58	117.09	118.35	118.86	115.35	120.99	123.39	117.9	119.01	114.83	116.39	123.56	117.45	119.34	115.32	112.28	120.07	118.95	117.49	120.13	109.95	120.03
104.85	105.67	106.26	100.71	99.465	104.87	110.86	102.28	109.46	103.76	101.96	107.07	112.69	102.26	107.17	106.88	101.07	110.34	104.6	103.03	101.7	106.78	110.3	108.17	103.25	108.57	106.88	105.26	104.3	108.41	105.29	108.64	107.55	100.14	111.49	104.94	111.46	110.14	105.43	105.84	107.45	105.51	107.66	108.18	105.02	114.19	102.28	108.72	109.94	108.27
104.14	102.82	103.49	98.556	108.96	104.71	105.45	108.71	101.77	104.44	99.982	107.34	108.09	99.943	103.66	104.81	110.93	108.04	107.54	108.69	102.48	101.99	103.06	103.65	105.15	100.61	108.46	107.21	102	104.58	105.63	105.87	105.79	105.34	110.23	102.35	100.41	104.74	102.42	102.74	103.59	108.14	103.12	105.76	107.57	99.894	105.6	109.45	103.47	104.11
110.51	109.12	109.64	109.75	112.93	113.87	116.83	111.77	112.66	109.12	104.04	108.26	117.28	115.08	112.63	109.9	108.53	114.1	120.21	113.97	114.91	106.83	114.63	112.5	119.03	107.59	106.53	113.92	119.47	107.97	110.39	109.78	114.91	119.55	113.61	107.87	111.89	117.82	115.97	116.49	106.84	117.42	113.8	114.57	104.22	114.51	108.35	114.69	111.56	111.13
102.69	99.784	99.987	104.62	99.907	94.971	97.912	101.49	102.24	99.417	101.91	103.21	102.03	98.265	101.95	104.13	97.555	103.09	101.9	97.806	107.01	95.286	95.622	105.16	100.5	98.245	98.673	97.134	104.66	100.1	97.68	98.633	96.821	99.869	95.098	97.019	93.889	102.63	96.809	101.22	99.874	102.2	98.967	100.84	93.913	106.36	95.665	104.29	92.558	100.37
112.44	120.45	113.9	121.91	115.8	111.84	113.56	108.47	118.66	119.99	115.75	120.11	117.44	122.12	121.07	119.39	115.45	124.51	119.81	116.2	120.28	114.6	119.04	116.02	124.53	118.37	118.55	117.27	112.78	117.36	120.82	118.56	121.11	118.56	119.9	117.82	118.27	121.12	124.13	122	117.39	113.78	118.33	116.85	117.9	118.13	115.02	115.46	115.48	114.71
103.8	103.48	105.97	101.52	105.28	104.68	110.12	106.62	104.49	103.4	104.6	110.42	104.26	102.46	104.25	104.75	111.35	107.02	103.07	109.21	101.76	105.91	105.9	108.19	103.58	105.91	101.42	104.24	105.46	116.18	102.45	103.98	103.78	107.77	108.43	100.42	107.12	98.803	100.7	101.74	103	105.14	105.1	108.12	97.442	110.73	107.95	106.58	101.28	105.78
101.72	107.51	113.13	112.85	110.26	107.76	114.63	113.83	109.73	109.14	111.94	107.58	109.39	115.06	110.7	111.65	108.66	116.97	109.08	112.48	105.63	109.86	112.2	116.42	113.06	107.66	108.11	106.48	106.33	107.84	110.87	110.42	110.33	111.18	108.61	111.29	111.67	108.78	107.77	107.43	111.36	112.56	108.47	115.07	109.7	113.72	112.24	111.6	108.98	112.7
103.65	103.49	106.89	107.99	102.86	107.54	103.37	104.84	107.04	103.97	103.85	101.2	102.67	104.17	104.93	106.99	103.41	99.861	106.63	106.16	104.22	101.92	101.92	112.27	102.22	104.59	109.26	100.02	103.75	103.04	95.837	104.75	110.21	102.2	101.68	105.87	106.48	110.75	104.83	103.74	102.86	102.11	109.52	108.38	106.41	105.82	98.997	104.12	107.35	96.824
115.36	109.51	115.87	115.4	109.78	110.24	109.9	114.09	110.82	110.56	111.57	112.62	109.86	108.45	117.19	112.54	111.61	113.69	113.33	115.43	114.74	109.65	111.55	107.51	108.6	109.12	106.72	111.37	111.98	116.14	116.25	110.28	101.23	112.22	115.01	109.11	111.33	110.82	105.69	109.84	112.72	105.7	115.55	111.04	114.59	108.62	122.16	110.41	109.94	115.21
108.82	106.19	102.54	104.17	108.72	106.76	106.64	112.24	100.85	102.46	107.25	103.93	107.17	104.76	103.42	108.03	103.97	111.16	109.98	102.81	101.43	104.74	107.18	101.21	100.43	110.46	104.9	107.96	104.19	103.09	108.6	101.3	110.76	113.57	105.25	108.94	108.21	104.95	101.79	105.49	110.3	107.08	110.62	102.76	101.81	109.45	100.66	105.89	110.51	108.59
102.53	103.87	98.108	94.054	97.957	98.669	103.01	100.72	100.61	104.01	97.082	99.618	101.7	97.879	102.89	102.45	103.18	104.72	94.79	97.606	102.15	101.39	98.033	103.11	102.25	101.72	98.168	94.676	98.721	102.81	104.77	97.442	101.34	102.57	97.57	97.224	97.613	97.958	94.225	101.02	102.12	102.38	101.14	97.76	101.98	99.227	101.66	102.12	106.94	97.306
101.96	102.79	109.7	106.34	109.11	100.54	107.06	107.37	106.86	106.25	104.62	109.47	104.72	106.17	104.29	102.11	100.51	108.5	107.32	104.39	105.88	107.34	110.87	102.26	111.58	109.87	109.72	105.12	106.27	104.86	104.6	107.18	109.34	103.86	97.646	106.44	110.89	107.21	103.38	101.56	99.672	102.99	106.53	102.9	106.41	101.11	106.39	106.96	105.54	108
103.24	104.84	106.34	104.92	105.83	105.26	110.08	107.1	103.22	103.31	106.41	105.95	105.07	103.18	105.01	103.57	104.02	110.78	101.25	103.6	101.81	105.41	104.83	104.96	105.94	104.55	103.07	103.76	104.08	108.46	104.18	104.08	106.61	103.94	107.42	107.48	105.41	104.73	103.34	105.23	108.53	98.802	105.12	104.51	100.63	105.39	108.01	106.8	105.79	102.81
100.96	105.22	100.06	99.304	100.38	105.06	107.46	106.39	102.87	101.77	104.8	103.83	109.68	108.22	105.97	107.99	105.02	101.73	103.94	103.36	106.03	104.54	98.976	104.73	102.71	103.79	104.79	104.75	102.69	105.28	105.77	106.88	103.78	107.22	104.33	104.04	107.91	107	110.32	104.5	105.15	107.62	103.87	100.22	103.53	107.67	109.02	112.8	105.15	104.95
98.646	99.37	96.755	94.586	98.042	99.888	99.875	101.52	97.891	94.232	99.931	100.44	98.589	99.577	100.64	101.33	93.139	96.342	100.83	98.645	98.637	96.243	99.354	93.426	97.498	105.94	99.462	98.15	102.34	98.213	101.63	105.07	98.875	97.913	97.851	99.102	94.63	95.766	96.35	98.141	93.122	96.005	97.885	101.67	99.926	97.631	97.901	102.86	95.576	101.93
99.62	105.3	102.92	104.62	100.01	97.225	104.08	101.71	101.74	97.032	96.738	101.88	101.19	101.68	98.368	97.595	102.74	96.865	99.453	102.44	101.74	93.234	98.624	103.45	95.027	99.587	100.71	98.816	101.06	93.815	107.05	96.442	102.23	101.31	98.595	99.206	97.356	103.07	94.489	105.08	99.62	99.155	101.26	98.905	108.33	104.22	97.659	91.066	96.325	103.55
104.53	94.732	102.92	103.81	98.947	98.652	96.306	97.411	100.82	101.35	102.94	98.064	104.04	101.86	102.31	94.618	99.271	95.944	98.519	103.2	100.06	99.636	96.72	102.57	94.086	95.766	99.428	100.25	104	101.67	97.662	102.73	102.02	98.934	103.28	106.14	96.316	100.11	95.886	105.32	93.5	103.75	98.64	101.45	102.33	100.67	102.21	100.9	97.436	99.925
99.606	99.282	104.49	91.46	101.5	100.06	97.226	96.77	101.29	97.161	103.03	103.51	104.84	104.04	100.59	99.533	97.01	101.51	97.454	96.962	100.54	99.857	98.523	95.147	97.614	101.69	102.39	101.16	92.689	103.62	99.527	100.95	95.352	98.965	96.949	97.736	104.4	105.79	101.23	104.66	92.358	100.44	98.296	100.98	98.063	101.29	104.34	99.784	95.945	97.946
108.02	106.51	103.25	103.1	107.67	103.7	102.59	103.9	100.9	106.84	104.75	104.29	103.37	105.98	106.03	99.198	104.94	107.58	111.59	103.9	106.03	111.08	105.91	109.2	105.38	104.47	107.38	103.5	111.36	104.34	108.74	109.2	110.71	105.49	104.62	107.13	111.34	105.79	103.96	107.66	110.04	106.87	109.03	102.56	108	112.65	100.58	105.88	106.59	107.03
104.16	105.61	107.77	104.12	106.71	111.35	105.91	110.19	108.48	108.81	104.33	101.2	105.58	105.72	101.44	104.66	98.158	103.98	99.57	109.99	106.08	111.48	106.76	105.19	97.21	106.05	106.79	109.07	105.74	108.77	107.38	103.72	108.68	103.88	101.23	107.44	109.81	110.27	106.85	107.26	101.54	104.76	100.43	102.78	102.99	107.87	103.85	110.77	106.92	111.24
112	107.67	113.06	106.55	106.52	110.51	111.49	111.31	110.87	105.83	110.38	105.57	107.41	109.86	106.83	111.41	110.46	112.74	116.33	107.75	113.55	112.42	106.21	110.57	115.52	116.3	118.82	111.47	107.02	107.39	108.28	115.05	107.61	113.26	120.22	108.81	109.6	114.3	113.97	111.86	108.69	107.98	114.54	109.54	109.02	112.7	107.96	109.64	105.54	109.65
99.829	105.36	100.36	98.201	101.12	99.29	104.83	102.5	101.76	98.251	93.993	102.66	103.17	95.469	104.44	97.531	99.823	102.46	104.97	96.676	97.174	99.243	103.7	101.03	97.465	105.86	98.058	100.09	101.79	98.04	99.682	99.438	99.423	94.618	102.22	102.85	93.788	101.49	103.76	101.16	104.06	100.66	102.45	99.076	98.452	107.43	95.387	104.55	98.169	101.84
114.57	121.87	116.69	117.04	114.1	116.68	114.05	118.28	119.26	118.2	110.49	114.09	118.04	117.77	120.08	118.81	116.11	121.22	116.22	113.49	113.2	113.4	119.39	122.81	118.01	124.94	116.36	119.96	121.99	115.17	118.83	119.73	121.72	113.18	112.11	121.44	115.69	118.31	120.73	114.37	113.79	121.54	122.38	118.19	121.65	117.67	113.96	115.7	121.38	111.43
104.98	106.03	111.23	104.17	105.83	108.79	107.47	103.19	107.74	110.77	110.72	106.74	109.05	103.87	104	102.19	108.31	109.11	104.42	108.46	106.71	104.08	103.41	110.56	105.68	111.61	103.2	108.56	109.43	106.71	107.41	110.14	111.96	98.519	107.11	114.36	98.473	108.77	106.3	106.78	106.12	102.45	106.87	100.45	95.684	102.78	105.2	108.22	107.38	110.51
113.77	101.91	101.74	103.71	105.83	98.853	109.86	108.07	102.66	103.72	107.1	104.45	102.39	107.74	103.52	103.01	109.78	105.75	102.72	111	106.21	106.58	109.28	103.91	111.15	105.05	102.8	104.46	104.89	103.45	102.35	104.39	102.66	99.386	104.02	111.49	103.06	106.71	104.73	104.81	107.46	104.9	103.13	108.04	107.29	107.76	103.88	97.242	103.76	104.63
111.26	103.41	99.72	103.4	106.88	107.05	106.82	106.55	107.3	114.63	102.07	111.09	108.88	106.8	107.33	102.09	111.5	104.12	108.44	104.76	112.15	108.11	102.09	107	103.58	114.49	107.75	104.88	106.02	97.009	100.77	108.8	106.52	100.01	103.34	103.18	106.74	106.72	104.93	102.05	105.95	106.62	105.19	107.15	105.32	103.53	110.29	98.251	103.13	106.66
107.81	102.5	107.32	106.89	102.11	106.6	104.91	107.25	101.8	103.38	106.06	103.12	103.3	107.92	108.06	107.68	105.91	105.55	106.4	106.08	98.404	108.43	107.64	105.12	103.23	100.2	96.998	102.08	105.81	106.6	106.51	111.47	110.72	102.39	105.03	110.85	115.23	108.79	106.62	102.32	104.4	100.55	107.05	114.84	104.25	112.6	103.86	108.45	105.87	105.93
102.54	98.428	95.776	96.901	93.983	100.83	102.16	102.27	99.685	96.713	102.84	104.49	103.16	102.78	104.38	102.7	97.28	95.726	106.37	99.973	102.05	102.46	100.73	105.36	101.06	88.893	102.54	94.078	101.62	96.763	99.349	98.338	106.03	102.11	95.561	99.168	101.49	98.389	105.05	100.14	103.86	99.433	99.734	98.88	101.43	99.726	97.494	107.14	98.288	102.31
110.14	107.43	98.627	100.85	97.909	105.36	98.713	103.4	107.2	104.07	106.06	103.74	102.61	102.72	106.04	100.34	111.63	107.44	109.35	107.84	106.2	105.44	103.44	102.13	101.23	103.93	103.41	103.01	112.19	106.39	107.19	99.862	104.64	105.39	102.7	109.37	108.62	104.74	113.08	109.23	109.54	105.72	108.8	104.03	105.63	103.32	103.5	103.15	101.93	107.01
99.303	93.545	99.141	96.314	101.89	97.238	97.477	95.163	99.037	98.294	100.38	103.77	95.161	100.38	99.175	103.57	99.77	98.353	96.665	104.45	101.62	98.45	99.571	102.42	99.378	106.03	99.48	104.87	96.983	95.762	103.25	105.16	98.241	104.1	101.8	95.739	96.7	101.61	101.38	97.559	98.418	94.563	97.113	94.275	101.2	95.604	97.957	100.55	100.28	96.779
104.71	95.9	105.03	102.45	104.58	108.25	99.005	108.62	104.51	103.02	104.91	100.35	112.52	104.77	107.67	102.79	107.43	104.37	112.83	106.55	100.99	106.51	105.55	106.32	106.85	108	104.51	108.29	103.57	109.57	108.37	108.28	108.55	101.97	102.79	103	103.92	105.38	105.51	109.77	108.93	104.04	103.22	103.02	109.64	108.88	103.81	105.27	107.08	104.89
109.92	111.68	109.3	109.32	114.33	113.57	109.19	110.68	111.27	114.28	109.55	107.36	113.55	113.19	112.4	107.76	108.26	113.01	104.8	110.42	107.8	113.29	113.54	110.9	106.47	109.11	115.19	107.15	114.4	108.77	111.29	115.24	116.47	112.76	111.49	115.94	106.13	107.05	113.52	111.11	107.28	112.74	112.61	114.94	109.81	112.52	108.13	110.38	111.49	106.97
105.75	114.88	106.46	110.8	110.38	102.95	107.65	102.73	107.64	102.58	103.5	105.12	113.24	103.26	106.2	106.48	103.29	101.73	112.2	107.57	104.63	108.25	107.97	107.47	104.65	104.91	106.4	108.25	109.65	117.45	109.37	104.27	103.14	105.02	107.03	109.76	114.55	105.42	100.45	112.86	102.01	111.04	101.13	106.49	103.04	112.47	106.25	106.07	108.93	102.05
106.51	106.8	102.25	107.22	109.54	102.65	108.65	107.49	103.78	104.69	108.8	108.2	106.46	101.27	106.25	107.72	104.86	109.5	104.21	105.97	103.21	111.34	100.44	102.92	100.94	104.53	105.02	109.68	103.9	101.13	105.21	105.98	109.73	105.91	105.59	99.846	103.8	109.66	104.83	102.92	107.89	104.42	105.05	106	100.8	107.71	105.16	99.839	105.49	105.61
110.74	104.62	112.88	107.02	107.5	108.3	107.8	107.13	100.3	103	101.65	99.723	105.86	101.54	98.705	106.27	105.06	107.03	108.19	104.79	111.86	108.78	111.3	108.47	102.25	104.32	109.21	100.83	101.08	105.76	100.34	103.69	107.05	109.06	108.93	106.12	105.87	104.51	106.01	103.94	95.854	96.635	105.96	106.73	99.245	100.81	103.98	105.45	104.63	98.601
119.89	115.4	112.06	110.71	109.89	113.44	111.76	113.2	109.34	111.74	112	113.15	103.75	111.01	115.51	113.67	114.01	112.01	118	111.12	111.63	113.03	116.66	109.49	113.3	113	106.9	114.19	109.79	107.9	113.92	115.9	111.81	113.74	107.87	112.81	112.51	112.5	118.52	110.14	109.21	108.75	115.34	113.87	112.56	110.77	111.1	109.99	118.01	114.54
112.36	103.17	104.89	105.75	110.53	102.81	108.73	106.74	106.95	106.91	103.07	106.33	110.31	103.13	107.37	107.22	105.38	108.32	101.12	109.11	111.14	102.85	110.07	103.03	110.88	104.58	104.15	110.98	111.7	107.69	101.71	105.22	108.96	108.93	104.1	105.96	103.16	108.53	106.08	106.91	108.1	105.9	103.96	104.44	101.8	104.64	104.59	102.73	111.91	110.47
114.38	113.93	106.43	115.56	106.34	107.63	107.36	114.36	110.43	109.12	111.94	104.58	109.96	109.22	117.23	112.2	111.38	115.33	113.22	107.89	114.21	105.75	112.69	110.45	107.65	114.17	114.36	105.29	109.13	111.41	112.03	110.36	109.72	119.8	113.97	110.67	108.79	103.05	109.98	110.67	112.84	116.29	110.82	112.11	114.32	109.91	108.77	113.67	112.47	109.85
105.28	111.68	104.52	103.22	111.5	114.98	108.38	110.72	109.01	112.81	106.09	110.14	109.1	114.97	108.55	114.03	106.56	116.93	110.28	109.87	112.01	108.63	117	110.16	110.03	114.89	110.21	108	115.75	112.37	114.8	106.9	108.15	115.62	106.31	114.28	109.02	110.84	109.59	106.69	113.06	103.75	113.78	114.29	106.81	112.42	109.47	108.79	110.03	111.1
102.8	106.95	103.6	107.5	102.53	107.76	100.72	101.79	109.86	106.36	99.135	111.43	108.64	102.18	106.74	102.92	101.45	104.7	107.47	105.13	104.07	105.93	109.42	107.34	100.54	107.8	100.37	108.68	105.35	104.46	99.844	108.96	105.62	99.086	102.63	100.39	101.54	103.83	103.58	101.13	104.17	102.78	108.97	102.81	108.72	100.43	107.21	106.32	106.19	108.8
102.67	107.88	107.61	103.27	99.268	102.03	110.08	107.99	97.181	104.28	105.59	103.59	106.15	108.58	104.99	99.626	103.23	103.71	109.37	102.75	102.13	107.82	103.45	107.02	106.43	102.96	108.92	110.22	102.55	104.68	110.61	103.93	106.03	100.49	103.05	107.62	100.07	106.82	112.16	108.42	102.16	103.14	101.17	105.86	109.08	102.01	103.01	102.62	107.07	104.92
101.98	102.47	108.99	103.21	112.42	106.81	109.45	104.21	102.97	111.05	107.07	99.221	106.82	108.62	107.51	105.44	99.672	107.56	101.37	104.72	109.16	102.95	106.37	103.87	108.82	106.71	110.62	108.99	106.33	98.425	113.15	106.96	110.31	104.65	102.62	109.12	107.84	107.4	100.43	107.75	103.75	106.85	109.86	105.63	105	103.96	108.55	101.33	105.82	111.13
105.16	108.14	100.56	106	105.29	107.01	107.47	98.766	110.18	108.28	103.59	102.62	108.37	104.95	100.13	105.05	100.5	111.42	106.11	100.98	103.49	109.06	99.372	96.056	102.44	108.86	109.8	103.79	109.37	106.96	101.44	103.89	105.58	106.46	101.57	109.61	101.59	110.89	104.21	104.47	103.8	101.77	104.99	107.51	103.12	101.64	100.71	100.77	103.48	105.61
109.17	108.55	105.3	100.2	113.5	106.49	103.68	104.83	102.64	100.56	106.65	103.83	107.79	111.86	109.5	106.8	103.82	108.52	108.82	108.43	108.46	107.24	100.38	105.59	110.78	107.84	106.92	107.15	104.71	108.06	109.3	100.86	105.67	103.79	102.59	106.98	111.01	103.82	100.52	110.31	106.25	107.67	108.56	106.9	107.65	103.51	101.85	105.19	109.02	100.86
110.2	109.17	107.59	107.86	106.99	102.96	106.73	103.8	105.84	107.56	105.02	106.57	101.41	104.22	110.08	109.82	109.81	103.64	106.24	102.8	108.25	103.93	105.75	99.902	106.45	102.4	103.08	99.871	108.21	106.52	105.89	108.98	106.88	108.86	109.33	101.48	107.85	102.17	109.52	104.89	107.54	109.16	105.11	105.39	103.31	105.66	102.58	103.1	104.43	107.44
109.83	102.9	106.95	110.43	108.11	110.6	110.54	111.43	105.93	109.7	109.33	107.84	111.35	117.03	109.13	111.39	111.74	109.51	109.66	114.57	112.16	111.36	110.23	108.98	113.28	114.03	103.38	107.42	110.83	118.35	115.58	113.49	110.46	109.28	106.42	109.93	109.79	111.44	116.56	115.28	120.91	113.97	110.05	108.23	111.58	109.03	113.88	114.5	109.24	112.21
109.46	102.54	111.8	106.94	118.23	111.51	107.63	111.92	111.45	115.26	107.02	110.87	108.87	108	111.81	103.03	111.16	107.91	108.27	103.92	110.01	102.43	109.95	114.22	111.37	112.06	104.86	104.23	113.56	114.57	110.38	116.17	113.49	102.56	100.54	107.75	103.99	109.66	109.31	103.82	107.02	104.33	108.57	112.93	112.68	113.5	113.9	113.34	107.98	110.62
105.28	107.19	106.53	106.07	112.05	106.01	103.71	108.71	106.03	107.27	104.93	104.3	106.21	102.99	104.5	104.12	104.14	100.89	103.89	108.11	107.22	103.65	112.63	105.23	102.4	101.44	106.3	99.806	104.07	110.47	110.34	102.11	106.42	101.54	105.1	106.24	109.98	106.22	108.21	108.76	104.9	103.4	104.32	105.82	104.52	104.73	107.04	110.99	108.69	106.26
102.67	113.82	106.32	103.4	104.99	109.83	101.35	102.25	108.5	105.2	107.57	110.7	111.79	102.71	108.03	101.78	101.12	108.13	103.45	113.19	111.97	109.11	107.93	113.48	106.22	104.17	111.17	105.2	104.6	98.01	107.12	103.37	105.3	109.3	100.26	105.43	102.43	103	107.16	101.41	105.02	107.57	105.04	109.09	107.74	106.13	107.77	114.05	106.58	103.95
103.58	105.65	99.597	102.41	106.76	110.48	110.12	108.51	107.37	106.12	109.36	104.82	106	108.16	108.37	105.04	107.01	105.78	104.45	114.05	102.23	107.96	104.13	107.83	113.06	104	108.7	106.15	104.14	107.7	101.24	112.65	103.37	106.7	108.87	106	108.94	102.54	103.56	104.14	103.24	105.29	111.58	99.975	105.62	104.2	110.06	103.81	108.42	102.81
102.62	107.95	103.07	104.33	100.16	95.949	103.38	101.57	105.92	101.66	98.993	103.42	99.68	103.59	92.133	98.89	103.56	97.818	103.9	98.858	104.41	96.921	96.783	103.03	98.685	104.6	103	104.42	98.879	100.42	103.69	102.08	103.29	107.87	99.952	96.196	98.621	108.66	101.88	106.67	99.819	98.967	98.608	101.95	101.72	99.521	103.31	97.869	102.56	96.705
122.73	118.93	119.28	120.89	121.92	115.41	118.53	113.75	120.87	114.06	119.97	116.53	116.02	116.33	113.99	123.61	114.73	119.22	117.88	120.11	116.5	121.56	115.91	120.66	117.31	125.02	113.75	118.12	116.19	119.01	113.4	122.23	120.49	114.78	117.41	110.12	111.16	113.49	115.07	121.37	115.76	116.9	118.35	122.81	116.18	120.31	120.92	117.52	118.13	117.78
104.54	105.71	103.21	105.47	109.21	103.55	106.55	104.84	107.86	109.69	106.85	110.77	104.98	105.42	108.91	102.02	102.83	104.07	108.45	101.23	106.01	99.976	97.501	106.41	103.14	105.05	106.48	104.18	104.77	101.52	103.72	99.93	106.6	107.49	96.356	104.19	104.54	102.04	100.84	104.61	104.92	104.78	109.07	99.963	102.74	99.153	105.79	101.69	104.28	102.7
104.06	103.87	103.94	109.7	110.23	99.701	108.31	102.27	103.97	111.34	110.66	108.53	104.99	104.34	105.67	105.42	100.03	101.53	105.84	108.14	102.1	102.33	104.52	113.61	101.17	102.68	100.38	109.36	107.34	109.25	105.34	103.83	104.77	107.35	106.03	109.8	105.13	103.17	109.43	105.24	106.03	105.34	96.197	106.02	106.8	104.41	112.12	107.07	100.31	106.2
106.28	102.89	107.64	103.54	106.81	104.13	107.39	105.39	105.65	99.416	100.33	99.298	108.82	105.01	103.41	107.68	104.04	104.98	106.43	109.07	104.45	107.61	103.86	107.21	103.81	107.37	103.21	105.44	107.35	100.84	105.51	103.94	106.56	106.72	111.09	108.38	102.7	107.03	108.91	102.73	104.12	109.01	104.9	106.22	104.34	103.47	107.18	107.49	107.53	102.44
104.5	109.99	93.853	95.8	95.559	95.745	96.903	105.45	96.741	98.731	105.74	96.324	104.63	99.827	97.771	100.62	99.112	100.58	97.004	101.57	98.419	100.9	92.969	100.92	100.59	98.856	104.13	99.829	106.63	103.19	96.495	99.201	98.753	98.362	97.596	98.491	103.93	100.59	104.7	98.847	104.72	105.21	97.801	101.19	96.982	93.242	105.62	98.51	95.407	98.364
108.66	117.11	118.39	118.51	116.88	114.98	111.06	116.96	114.78	107.12	115.95	116.39	116.96	116.77	112.52	118.07	119.11	113.11	107.34	111.94	117.61	111.77	112.06	112.57	114.56	114.09	115.2	110.36	108.49	109.12	111.84	113.86	116.11	113.11	112.36	121.11	112.03	111.63	111.74	115.57	106.77	113.12	115.47	112.01	112.95	110.35	117.89	113.57	115.68	113.69
101.89	109.4	111.73	108.3	108.4	103.11	103.33	102.06	105.46	101.54	105.43	111.64	109.93	101.55	100.8	110.09	104.67	105.2	106.42	106.55	114.45	110.28	111.47	106.92	105.12	101.13	105.36	104.1	105.68	102.56	105.16	111.47	102.82	98.599	99.018	108.6	110.72	99.874	112.96	105.96	102.3	106.66	106.98	105.96	102.13	104.66	106.14	118.78	111.65	106.43
105.83	107.58	109.45	106.35	111.98	106.19	109.18	111.8	102.27	102.29	108.51	105.29	108.03	112.12	110.85	114.54	110.44	95.343	108.76	108.3	111	105.27	109.81	109.27	103.89	109.83	108.77	107.01	109.94	106.74	102.68	103.68	106.63	99.53	109.55	111.6	107.23	107.35	107.42	111.15	107.05	108.26	106	116.76	107.54	112.23	109.8	106.69	105.88	106.96
105.18	105.58	107.46	105.61	104.58	107.79	107.24	102.82	101.32	106.87	107.78	107.86	106.81	104.04	109.25	105.64	105.5	104.4	104.33	111.25	107.22	101.88	102.04	108.89	102.27	98.107	109.75	105.09	107.61	103.86	104.17	103.47	110.39	107.01	107.13	101.93	103.68	108.21	98.592	106.37	102.03	105.78	101.9	105.01	109.44	105.08	105.02	102.95	100.34	104.72
106.72	106.62	100.32	104.61	106.02	102.31	103.77	106.04	107.04	105.64	109.68	99.752	105.5	110.2	109.19	104.54	101.09	106.98	105.43	107.77	100.61	103.77	104.74	102.11	107.56	108.34	111.54	108.3	103.92	100.17	103.74	105.61	114.49	108.68	108.76	106.64	105.38	110.34	108.93	108.82	102.05	107.5	107.29	103.72	100.88	107.81	103.75	109.41	106.56	105.95
100.43	102.75	101.42	104.33	99.666	101.93	103.09	104.02	103.63	111.33	104.3	101.38	103.87	114.01	100.8	108.29	107.95	109.19	107.51	102.09	103.97	98.329	108.63	104.38	103.56	109.33	107.43	105.62	103.77	111.79	110.45	111.07	104.1	107.28	103.61	104.88	105.91	101.11	102	109.45	103.02	102.25	102.26	101.85	108.33	107.81	98.54	96.062	104.52	107.8
105.46	103.82	106.97	107.1	112.51	106.84	103	108.1	99.041	112.1	106.85	102.8	102.69	110.31	107.73	109.79	97.978	107.6	108.49	103.58	110.72	101.29	109.29	111.09	106.72	111.02	112.95	107.81	107.66	105.95	104.6	101.16	109.31	106.04	105.69	106.21	106.59	105.92	105.76	106.92	105.63	104.72	106.2	105.13	102.87	103.8	106.33	112.24	110.47	103.75
103.19	109.27	105.93	114.64	108.14	103.3	107.64	112.89	108.02	106.32	106.9	108.01	105.86	116.07	104.41	105.61	110.59	109.25	104.13	105	103.17	103.07	103.94	101.24	106.03	106.83	108.26	104.91	106.18	105.44	108.02	112.35	105.78	100.4	105.63	107.32	106.51	102.17	108.1	109.66	104.21	102.22	103.89	103.93	98.855	106.41	114.58	107.49	104.11	101.37
110.97	109.21	110.83	112.57	113.21	109.29	107.5	113.37	117.19	114.76	107.91	112.31	112.66	113.37	102.89	109.41	113.56	112.38	100.93	117.02	111.45	113.84	111.54	109.06	104.13	111.54	113.28	111.81	112.46	106.27	113.44	107.38	109.58	110.07	110.82	104.42	112.58	112.18	114.62	113.01	111.27	109.47	104.73	115.1	113.39	111.66	117.76	112.29	111.51	107.79
99.785	102.68	95.599	99.671	101.26	103.38	97.694	102.85	99.072	99.373	102.39	103.98	103.69	98.009	103.51	99.384	94.728	100.37	102.28	102.59	94.907	94.367	98.598	102.86	99.274	97.738	90.579	102.15	101.61	96.389	103.24	102.62	97.097	97.482	100.94	99.528	99.431	102.59	90.569	97.875	101.94	101.78	102.68	101.57	97.082	105.3	97.643	100.09	105	99.805
113.74	110.67	114.54	105.39	107.05	107.54	113.12	108.93	116.28	116.27	110.04	116.7	113.64	115.14	106.21	116.69	116.35	110.11	110	113.28	109.17	108.04	109.36	111.09	109.8	107.7	113.86	110.96	112.66	109.59	108.69	115.52	106.35	115.74	112.68	111.15	114.58	111.35	105.03	115.98	112.27	107.06	113.68	109.48	111.44	111.58	110.53	110.23	118.31	115.19
117.68	122.28	119.07	114.28	115.45	112.65	114.47	117.52	114.7	117	115.32	115.56	113.64	120.84	120.25	108.45	119.73	116.06	116.45	115.51	114.61	114.23	115.52	114.03	115.83	116.17	120.6	112.53	115.84	118.48	115.41	112.14	119.54	117.49	125.38	114.6	117.39	116.62	117.2	114.61	123.77	121.8	112.91	113.75	120.24	116.13	121.9	111.91	114.87	119.14
108.8	101.53	104.39	100.29	109.23	103.1	107.52	108.71	107.08	103.72	109.04	104.48	103.94	104.95	109.41	104.76	105.22	104.69	103.69	113.67	104.72	106.76	102.03	102.79	105.63	96.299	110.79	108.37	108.77	104.96	103.54	102.85	107.66	104	107.69	104.28	101.54	107.81	106.87	104.92	105.06	104.9	105.99	103.77	102.41	103.56	106.01	98.377	112	109.17
108.12	119.7	114.58	108.82	112.85	110.28	114.21	113.33	112.92	113.25	115.13	110.36	119.61	109.66	108.72	111.61	115.34	119.6	116.91	107.87	117	114.66	111.26	106.99	110.14	112.96	104.94	108.87	108.38	112.88	107.11	116.31	108.95	112.02	103.62	109.4	109.41	110.97	113.89	112.06	116.97	112.39	113.95	117.83	111.04	113.84	114.24	115.62	116.67	113.38
103.89	114.72	103	107.09	107.89	106.92	103.11	112.78	107.1	105.51	110.67	109.71	98.074	105.17	105.92	104.82	113.27	107.11	104.88	102.82	113.82	109.17	106.77	109.21	101.44	112.29	109.38	104.96	105.94	108.93	111.67	104.96	117.49	114.76	107.02	106.54	101.99	106.3	110.58	109.25	110	108.56	104.39	103.8	107.21	108.02	108.3	108.56	105.49	109.39
115.14	107.41	107.41	110.69	118.79	113.81	119.08	111.17	111.59	109.4	111.63	109.05	106.3	114.02	113.97	108.88	113.21	108.94	114.79	112.72	108.16	108.55	104.16	105.44	120.15	109.45	108.26	105.43	115.59	113.02	108.71	115.49	110.64	114.61	109.43	107.09	110.86	114.76	108.06	115.35	106.28	112.81	111.11	103.13	105.09	115.25	104.93	104.24	104.62	108.83
120.25	123.17	120.85	113.38	122.39	115.64	121.79	121.78	118.85	120.88	110.62	121.69	117.51	119.66	120.31	112.98	114.63	110.74	117.13	116.79	119	115.74	120.09	113.1	118.72	113.82	116.14	111.89	108.08	118.12	111.94	118.38	114.68	116.63	117.09	112.13	120.59	119.37	117.2	118.38	115.17	112.17	118.35	125.93	119.95	113.51	114.73	119.27	116.37	129.72
115.54	114.24	117.12	114.48	121.98	125.25	108.33	116.03	122.44	115.33	118.04	119.43	119.86	114.89	115.92	117.74	118.71	117.65	112.39	115.83	116.47	115.56	113.78	118.55	111.73	111.94	115.01	117.92	116.08	114.55	114.93	115.36	115.92	114.96	115.77	113.6	111.43	120.06	110.99	119.21	117.35	114.72	112.36	114.98	117.76	114.16	114.05	114.13	119.14	114.94
101.3	97.854	104.33	107.15	109.65	99.922	104.99	107	100.75	109.82	109.72	107.17	102.38	105.08	102.47	112.78	105.88	108.24	100.22	108.12	108.75	104.48	112.95	104.86	101.88	104.35	105.12	105.47	98.692	104.57	104.72	117.03	108.89	106.8	103.31	103.82	97.38	104.84	102.76	110.59	104.66	109.94	109.28	107.02	104.09	106.13	104.99	107.61	104.74	109.84
108.38	110.27	106.65	112.39	107.09	115.28	105.73	105.16	111.24	109.46	113.06	116.1	112.89	109.8	108.05	111.76	103.72	112.97	114.91	110.19	108.28	103.67	111.46	105.29	109.95	109.33	113.28	113.85	110.32	117.67	111.58	107.28	109.66	114.88	110.83	110.78	109.43	119.83	116.62	113.94	109.38	111.27	118.13	111.02	111.25	105.69	118.64	110.35	105.68	110.42
111.64	114.74	112.92	115.92	111	109.33	107.71	109.93	112.48	105.88	112.69	116.8	113.93	111.82	108.81	116.2	109.67	110.08	108.08	108.34	113.32	116.41	117.49	114.64	111.58	112.99	109.66	115.21	112.44	110.43	115.2	108.69	117.2	112.12	111.9	111.39	108.88	108.96	107.48	104.74	114.14	115.96	116.35	110.5	118.39	108.8	112.33	111.89	109.54	107.21
107.33	103.17	102.1	106.15	116.07	113	107.74	104.02	100.23	107.32	105.2	104.97	105.61	105.6	108.12	107.69	101.48	112.97	105.07	106.99	104.87	106.19	104.58	106.3	101.23	104.7	111.49	109.3	108.08	107.11	104.68	108.83	101.46	101.78	109.32	105.47	113.37	108.58	105.19	108.94	109.66	106.21	101.77	106.4	109.98	107.71	116.18	107.8	101.53	109.85
103.2	113.96	109.47	110.21	115.32	114.04	106.78	112.06	111.28	108.17	106.35	107.89	110.27	109.89	108.5	107.15	109.98	107.29	103.69	107.08	113.88	110.04	112.81	108.2	109.84	112.85	112.77	115.19	105.88	110.89	106.81	107.3	110.6	111.11	114.98	105.22	111.34	114.06	113.73	105.56	108.33	113.39	107.26	108.19	110.11	107.23	106.71	106.75	112.46	116.92
105.26	99.436	96.001	102.5	100.69	96.218	101.6	94.63	95.669	103.77	99.33	100.15	102.32	101.45	107.59	103.47	102.33	96.522	99.002	98.444	99.187	103.86	99.215	106.36	98.515	95.611	105.72	96.567	99.242	104.66	98.446	101.36	101.83	102.77	103.11	103.55	104.12	96.144	98.51	105.06	95.94	102.66	99.335	103.9	106.71	100.97	96.422	96.635	102.72	101.34
108.99	105.4	106.62	109.35	108.56	98.817	109	107.1	101.3	102.15	105.73	107.58	101.23	111.07	103.13	106.37	106.43	105.77	108.29	102.83	100.84	105.91	101.38	105.32	104.41	109.72	105.75	108.54	104.42	100.05	107.86	103.76	104.37	109.78	108.55	103.94	109.31	113.04	104.2	98.815	102.87	104.84	107.45	107.03	100.14	104.62	104.88	104.5	106.12	103.4
104.59	102.22	96.89	103.96	104.09	96.946	101.37	111.51	103.11	103.04	108.68	98.301	106.44	103.53	103.2	110.22	103.27	102.71	102.94	100.81	108.59	99.475	106.71	94.292	101.33	105.5	107.89	100.13	107.41	102.36	105.41	103.88	103.76	100.78	109.75	104.32	108.65	103.35	107.41	99.758	105.11	104.37	107.63	107.16	105.73	114.44	102.53	102.45	111.35	103.43
99.146	101.7	106.5	101.26	100.55	100.94	92.386	94.797	95.08	99.568	103.42	103.32	99.378	100.84	96.161	95.806	103.59	106.1	105.86	97.488	96.516	99.172	97.203	99.176	100.13	100.98	97.071	100.15	102.67	97.896	103.12	103.37	100.45	98.888	101.12	95.187	97.867	97.763	104.35	101.69	101.49	103.77	103.26	95.325	103.19	101.49	95.628	103.17	97.506	94.992
106.8	105.36	103.68	101.96	106.22	107.23	105.12	102.15	108.15	109.03	105.2	105.11	108.19	109.95	105.92	112.9	106.95	108.8	107.16	99.839	103.22	101.07	107.79	100.91	108.56	111.15	103.39	111.61	103.37	107.78	106.65	101.56	107.98	108.15	107.94	106.74	104.59	109.56	104.62	116.33	110.07	102.97	102.67	109.7	106.78	109.28	101.5	107.63	109.12	102.31
102.63	99.649	102.22	96.77	100.89	97.361	98.467	98.235	101.34	102.52	97.292	106.74	103.02	96.988	96.225	102.92	100.54	98.593	95.57	100.18	98.533	102.55	101.95	102.01	99.919	99.115	94.238	95.211	100	98.427	99.836	101.71	104.47	101.14	101.44	101.23	103.34	98.838	102.85	104.34	104.35	97.617	101.98	99.7	100.73	102.12	104.91	106.22	98.51	100.95
111.62	108.34	105.49	108.06	104.7	102.08	105.69	102.38	103.3	105.78	107.67	103.37	108.21	107.62	105.1	102.93	105.23	105.96	99.602	105.55	107.17	104.81	103.4	106.6	101.57	106.61	106.96	110.99	98.383	102.84	105.7	111.19	102.93	107.84	106.56	114.24	100.31	101.45	101.4	110.92	106.1	108.9	103.1	103.47	105.25	107.9	94.747	105.46	103.91	106.53
103.81	101.44	112.67	107.32	102.98	108.45	109.58	101.36	106.51	109.05	111.09	106.95	105.77	106.72	100.4	108.87	103.95	107.86	107.41	104.6	111.44	109.34	107.08	103.79	104.06	105.15	105.31	104.72	98.905	100.92	103.1	105.49	106.86	101.13	107.44	101.12	110.21	110.87	106.48	104.11	105.89	106.16	101.27	103.57	104.65	100.6	106.15	102.32	111.72	105.33
103.53	100.34	111.05	105.87	103.98	106.48	105.04	108.77	106.34	104.06	102.57	107.83	102.82	105.49	99.45	107.02	106.38	107.26	98.565	107.13	104.25	107.05	107.13	107.62	106.25	104.86	106.44	102.57	108.66	108.69	108.13	112.2	108.03	109.22	105.9	105.57	101.82	106.01	105.65	101.31	112.92	106.31	106.78	106.46	108.42	107.76	104.96	99.128	111.38	111.24
107.54	109.95	110.63	111.39	112.64	112.52	110.52	110.06	117.55	116.17	111.38	108.22	111.9	111.04	116.42	114.34	109.47	110.11	109.71	110.95	109.97	114.85	108.1	116.73	116.54	112.74	109.88	111.44	113.19	113.89	109.45	112.92	106.3	110.46	111.11	104.32	100.63	112.11	106.68	113.96	108.81	112.63	113.08	110.97	106.46	110.8	115.21	106.06	112.17	108.23
112.87	107.57	111.02	111.25	116.17	113.09	114.86	109.66	107.57	111.8	112.26	113.46	119.78	113.37	116.46	115.88	115.81	112.71	114.57	113.67	112.22	108.6	110.32	115.83	113.31	114.13	115.31	106.79	113.94	110.7	110.33	111.23	106.4	108.13	112.15	112.69	111.85	114.77	117.03	110	107.06	104.49	107.36	109.44	113.4	111.08	106.89	106.94	111.97	114.79
102.59	104.5	102.53	109.17	106.32	98.078	99.369	99.1	110.62	107.93	107.22	105.38	103.9	104.08	101.93	96.048	103.05	100.98	104.09	106.73	98.585	104.8	96.337	99.746	103.51	106.42	102.75	104.29	98.596	99.411	105.59	106.11	101.88	105.59	100.13	105.17	106.51	106.82	103.08	106.53	97.235	104.71	100.38	108.6	110.3	104.62	97.937	98.837	102.42	102.01
112.74	111.11	113.07	108.01	114.1	111.32	106.46	115.14	109.23	115.01	107.86	110.68	108.09	106.69	112.81	111.25	113.91	105	110.06	113.84	108.84	106.52	112.47	112.91	106.4	117.76	109.09	114.9	111.86	109.73	111.55	109.47	109.96	111.34	106.18	110.34	113.33	112.35	110.57	104.23	106.42	108.59	116.86	117	110.7	110.09	111.23	111.01	111.99	109.62
112.64	111.14	113.68	118.44	108.03	108.2	112.67	110.2	113.09	108.23	115.04	105.4	112.56	105.91	113.45	115.35	116.28	114.67	118.3	109.87	112.55	110.22	112.88	113.55	112.46	110.25	113.15	114.45	114.86	118.53	117.78	110.69	112.25	109.63	114.38	111.5	112.76	112.51	108.58	110.66	113.89	112.27	112.26	112.61	112.62	114.29	108.41	114.3	115.81	108.09
108.16	115.35	113.73	114.81	108.97	113.31	109.21	109.4	110.76	111.42	104.67	107.14	112.67	111.42	111.74	110.11	113.07	112.49	110.65	114.77	111.66	107.83	117.75	109.4	110.08	106.42	115.85	110.34	107.49	109.16	112.5	107.18	112.02	113.85	109.17	104.58	115.73	108.34	109.57	112.79	107.15	113.34	110.12	108.03	112.45	116.13	108.02	113.39	109.37	109.67
110.33	115.94	117.44	112.37	120.29	116.87	117.36	116.47	117.45	117.12	121.03	115.57	110.85	114.9	115.18	113.61	121	115.5	116.37	117.41	107.35	113.44	112.45	113.52	115.96	115.71	114.37	115.59	110.65	121.7	116.63	110.4	120.67	115.41	119.45	108.56	112.36	118.22	124.73	119.72	111.04	117.73	116.23	119.24	112.34	116.77	114.45	119.67	112.24	109.99
110.51	106.07	108.89	102.96	103.11	101.84	103.79	109.21	110.94	105.52	101.01	106.96	102.58	108.6	104.34	104.42	103.29	106.15	101.48	108.99	99.558	108.29	104.54	103.9	103.13	112.61	114.62	107.59	99.557	105.26	108.64	102.85	101.55	105.66	100.76	107.13	104.36	105.5	105.07	107.67	103.7	103.52	100.01	109.79	102.7	100.5	105.88	107.2	104.35	106.1
104.94	101.06	106.12	111.9	106.72	106.19	97.844	105.85	111.23	109.08	106.16	108.35	105.32	98.377	106.48	107.02	103.5	102.02	109.12	106.01	109.44	105.48	101.68	107.1	106.98	110.51	104.15	107.14	104.08	105.34	101.78	106.2	111.67	105.33	107.66	103.41	106.49	101.2	105.36	107.46	101.49	102.03	102.38	102.98	104.38	110.85	109.96	110.24	103.07	102.11
107.98	107.74	102.12	110.39	103.45	101.35	106.02	99.311	104.49	101.09	100.64	107.06	105.98	103.56	100.92	108.21	103.15	109.65	104.98	101.9	101.96	106.6	107.32	108.86	108.54	101.18	101.7	100.67	104.35	100.42	100.26	105.14	101.74	103.51	110.39	101.61	103.73	109.38	103.63	106.19	103.33	103.51	101.09	102.39	105.21	102.1	101.77	100.76	105.41	102.97
115.26	109.45	116.23	113.1	106.5	112.89	117.94	116.92	108	112.79	111.79	108.09	109.42	112.3	110.11	109.76	108.85	107.77	115.25	108.41	113.57	105.77	106.34	108.28	109.17	112.83	112.73	106.49	110.5	108.92	116.88	111.67	107.62	111.73	110.59	105.16	114.99	107.32	105.39	105.55	113.01	108.95	106.75	108.75	105.64	113.65	111.46	104.21	112.64	105.76
104.01	94.801	104.67	105.26	98.909	102.7	99.852	107.47	102.42	100.21	100.18	106.2	98.159	104.2	102.87	103.15	98.28	103.14	103.72	106.18	96.619	95.056	101.63	98.783	99.193	98.255	100.32	104.01	103.35	102.32	96.061	104.62	102.06	105.19	91.295	103.31	106.82	100.65	98.222	102.01	100.88	98.08	99.23	100.32	99.061	103.58	96.862	105.6	100.87	99.907
106.98	103.55	111.9	107.86	103.22	101.21	103.69	97.393	105.15	97.677	108.37	100.6	101.12	102.63	108.75	105.41	104.37	109.95	108.39	108.09	98.02	99.168	106.09	107.73	106.39	108.59	110.99	106.77	105.8	106.25	102.49	102.55	109.25	109.47	104.35	104.1	112.11	103.27	116.07	99.449	112.06	105.24	105.48	106.89	110.75	104.91	106	99.628	110.64	106.05
110.32	114.63	114.66	112.03	110.27	116.23	110.09	115.1	106.87	109.35	113.12	112.41	112.93	108.41	110.04	107.78	110.1	109.41	110.73	119.1	109.73	111.12	110.31	119.66	111.48	108.39	116.2	112.03	108.83	111.43	108.97	108.63	106.26	108.54	110.89	108.96	109.18	110.62	111.78	117.25	106.16	121.22	114.27	107.47	112.78	110.63	113.67	113.71	109.45	108.05
112.82	111.23	118.11	110.62	108.58	112.2	114.17	113.26	110.91	112.4	114.16	114.02	115.69	116.97	115.16	106.51	108.77	113.54	113.48	106.46	112.18	114.07	109.96	110.88	108.51	110.93	111.97	113.98	114.11	108.26	113.3	109.15	112.45	114.42	110.79	110.53	112.23	114.52	120.85	111.4	111.76	112.94	110.64	112.1	116.9	110.11	106.93	112.29	117.62	111.29
110.16	116.69	113.26	113.33	110.36	105.04	114.07	109.94	116.75	112.08	114.64	112.49	115.49	110.59	110.26	114.34	108.45	116.51	115.47	112.49	114.8	110.2	106.9	108.67	114.33	110.71	109.17	103.8	114.4	110.36	115.01	113.54	116.14	110.07	113	113.41	106.25	110.39	113.3	108.4	113.54	113.99	111.39	112.51	111.66	106.26	116.73	120.41	114.89	113.2
97.659	99.179	99.706	103.64	99.932	99.73	101.19	106.83	93.939	102.71	102.37	105.69	100.44	105.63	99.962	94.1	102.26	102.67	97.18	103.13	98.563	90.267	102.63	98.405	104.04	97.023	96.99	100.79	100.16	97.401	101.2	96.388	101.37	104.12	99.314	102.47	101.66	98.742	100.33	103.66	105.22	101.52	99.049	96.989	99.945	104.83	101.69	97.956	103.69	96.417
100.73	104.33	101.3	101.95	109.75	100.57	101.14	103.91	109.49	101.78	104.49	109.7	105.44	105.3	107.63	104.35	107.3	106.16	105.14	115.27	103.31	99.874	107.23	102.18	106.24	108.99	113.24	104.96	99.801	105.35	106.42	102.13	101.55	104.8	109.08	102.75	101.21	108.5	107.06	111.93	102.18	107.88	104.12	110.89	104.95	104	106.59	102.24	103.72	105.77
112.28	113.33	112.08	113.75	111.73	109.38	104.98	107.72	115.16	111.93	114.15	110.14	111.74	119.5	116	116.94	112.46	110.02	110.3	108.73	110.85	110.79	108.65	110.12	115.7	107.07	109.84	109.97	110.85	108.8	107.27	115.4	113.06	111.56	111.37	114.23	106.75	115.03	114.08	112.36	116.42	108.94	109	111.68	117.16	111.96	107.63	108.42	115.06	111.65
107.78	104.62	109.19	105.94	111.52	109.42	101.3	105.1	106.37	102.47	107.44	105.1	102.29	110.83	103.05	104.44	109.62	103.24	107.48	100.96	108.59	105.25	107.69	102.77	105.79	106.26	107.78	111.65	113.62	104.35	113.48	109.72	105.8	109.33	103.91	102.44	106.13	105.62	114.12	104.45	105.52	105.16	103.94	109.15	105.55	104.39	102.81	111.15	107.58	108.97
114.43	111.65	113.19	112.62	110.06	113.12	115.45	108.02	109.74	110.66	106.94	111.65	113.06	109.7	108.3	113.18	109.57	118.12	113.64	107.44	107.95	109.57	109.93	108.98	114.78	113.14	113.52	112.62	112.6	107.53	108.78	113.8	103.85	108.72	112.29	112.97	107.45	105.68	107.22	111.26	109.37	112.57	113.56	112.8	121.44	110.75	115.86	108.49	112.08	115.17
100.76	102.41	105.23	106.58	102.42	99.436	104.36	99.84	102.55	98.156	98.441	102.34	100.32	103.31	104.05	106.13	97.521	101.55	104.05	95.413	99.61	96.336	102.44	100.33	96.292	96.626	100.93	98.199	103.1	95.421	100.91	98.161	90.89	96.951	103.37	102.55	105.06	103.98	102.02	108.92	97.474	103.97	107.77	107.12	107.07	101.14	105.11	97.884	101.56	99.472
102.69	99.574	100.19	104.15	105.24	104.96	101.9	101.23	103.53	112.08	103.38	102.02	108.92	107.22	93.708	105.28	100.33	102.42	107.29	104.74	106.25	108.99	106.09	107.76	104.26	103.73	101.48	111.71	106.22	104.28	103.62	104.47	106.56	102.18	108.92	110.34	110.19	109.77	102.12	103.3	102.25	102.2	111.59	108.39	106.76	108.23	105.15	100.77	106.99	100.73
106.81	100.76	103.33	108.91	105.06	106.24	101.92	98.38	101.86	108.7	107.03	96.643	97.312	103.52	101.12	100.66	106.24	104.53	104.99	104.7	108.36	105.17	106.49	106.88	108.89	108.19	106.24	98.455	107.07	101.23	96.41	106.56	111.37	103.58	110.47	103.83	101.44	103.54	98.77	105.89	107.71	102.65	101.96	109.11	101.74	104.36	105.57	101.42	99.379	107.77
104.14	107.1	104.18	106.92	111.16	103.08	108.12	103.84	102.54	103.21	97.875	105.74	109.06	108.63	104.21	105.5	102.13	99.761	107.75	99.918	102.88	101.44	108.5	107.69	104.46	104.07	101.26	102.15	103.5	103.31	100.2	99.831	103.83	111.87	105.15	108.45	108	106.77	112.83	104.29	104.43	107.88	103.09	101.17	106.34	104	103.85	106.4	106.62	103.44
96.969	103.88	107.72	107.03	109.62	102.11	100.53	104.8	108.71	103.39	107.11	107.53	101.29	112.09	107.01	105	103.68	104.7	109.34	107.33	104.74	105.02	108.42	97.504	110.01	98.666	108.67	102.74	109.3	99.139	106.76	103.37	107.2	104.5	114.25	98.8	100.4	98.494	99.306	110.42	99.95	108.59	106.35	104.81	106.33	111.52	105.01	106.4	109.44	106.84
107.64	110.09	114.51	108.69	107.74	103.57	106.07	106.67	103.17	109.12	108.92	108.51	106.19	106.03	104.51	108.94	105.23	102.31	102.49	106.86	106.37	109.84	102.15	99.534	108.07	109.69	111.33	113.07	105.36	107.28	102.62	103.77	108.14	108.33	104.58	106.27	109.47	102.09	111.76	114.13	101.68	98.175	106.91	106.93	104.9	110.26	106.79	108.17	104.11	107.03
103.93	92.289	101.78	94.785	100.79	101.14	100.59	97.724	97.095	99.315	101.8	98.444	100.36	97.795	99.816	92.032	96.796	95.49	95.478	102.77	103.21	104.27	105.34	97.689	101.47	99.612	94.859	99.007	102.66	101.69	96.8	94.836	99.63	103.81	98.296	97.807	102.01	101.03	101.17	99.054	98.693	96.866	101.29	101.38	104.72	102.66	102.33	101.84	105.86	98.144
108.05	104.33	101.41	107.06	111.13	104.51	97.128	100.43	105.56	107.88	102.51	99.089	102.66	105.08	106.03	102.68	100.49	100.5	105.97	105.61	101.32	109.5	109.03	101.31	104.41	109.23	101.8	100.07	103.9	105.7	105.66	109.51	104.42	111.36	103.85	109.69	103.32	105.4	104.25	100.59	105.7	104.83	104.89	103.42	109.13	100.37	107.15	100.84	102.49	102.95
108.41	104.64	103.84	105.32	102.92	103.64	103.73	105.14	101.83	96.313	102.35	101.33	97.186	98.802	102.08	96.537	97.849	103.65	91.505	104.17	99.107	101.28	95.163	97.606	104.66	101.86	97.789	99.662	104.35	93.718	95.943	107.23	97.81	98.014	94.139	101.99	103.32	103.2	102.54	104.67	103.72	103.84	96.267	101.52	104.34	99.856	98.877	95.37	101.75	102.47
103.62	107.88	106.85	98.383	114.25	103.15	95.88	100.3	107.14	105.32	103.99	107.49	104.43	107.76	104.05	108.63	107.76	104.18	105.07	101.63	111.99	105.87	111.17	112.37	116.84	109.59	111.06	105.53	100.17	110.26	102.79	107.78	101.68	106.9	109.57	107.08	109.82	108.67	111.13	100.11	105.58	103.92	107.06	104.4	105.46	105.5	104.41	102.12	104.61	100.84
92.662	95.513	105.05	100.77	102.83	95.917	94.318	98.541	97.58	95.297	96.677	108.37	100.49	100.39	101.98	100.85	100.93	104.12	98.745	100.58	98.604	99.077	101.56	99.508	94.75	97.87	98.806	101.89	103.89	95.875	95.664	96.646	96.138	98.119	97.076	102.21	101.73	94.376	98.178	101.32	98.859	97.409	105.22	104.11	95.215	99.238	101.52	100.48	97.127	100.39
101.33	107.56	100.33	108.17	94.467	103.68	101.14	102.09	101.1	100.86	94.764	105.17	105.7	105.27	106.13	107.65	100.6	102.99	104.4	104.32	107.73	102.28	99.513	102.07	108.94	105.13	105.52	106.43	105.56	106.7	104.13	104.55	101.61	110.84	97.653	107.36	106.89	110.56	100.44	102.47	103.78	108.07	100.65	101.06	105.18	104.33	104.79	108.55	108.11	98.453
109.06	103.04	101.88	107.19	100.43	109.36	107.7	99.897	101.21	107.47	106.98	103.03	99.468	110.76	104.31	109.03	109.37	107.99	105.22	106.5	108.49	102.68	103.11	109.87	103.56	101.09	109.09	102.91	102.76	108.44	105.84	109.58	110.33	106.79	102.56	107.76	102.29	102.2	104.19	103.75	111.27	107.75	109.17	106.01	109.07	110.77	102.41	108.53	112.31	108.02
110.03	109.67	111.75	111.27	105.33	109.67	108.49	107.97	105.99	108.65	109.39	108.77	113.24	111.17	111.58	110.93	113.63	102.44	108.99	113.9	116.04	117.81	111.47	107.93	111.25	108.59	113.46	110.14	106.56	102.96	107.86	101.77	114.55	105.84	113.4	111.31	113.98	112.48	106.62	116.15	113.16	109.76	110.78	112.84	111.47	109.8	111.18	110.7	109.86	117.15
117.65	117.07	111.13	113.39	118.52	112.52	111.8	118.43	107.09	107.46	112.29	113.53	112.45	112.69	114.68	113.99	112.96	112.8	117.45	111.07	110.51	115.53	113.13	113.21	117.2	116.54	109.07	104.45	104.94	110.01	115.94	113.31	119.36	114.23	112.19	110.34	106.22	113.93	110.03	111.79	110.43	107.57	113.47	113.99	119.83	117.19	109.33	111.79	114.18	117.18
110.88	105.12	105.72	99.88	108.13	109.39	105.4	102.63	108.2	105.25	97.078	104.75	97.994	105.18	105.16	102.58	102.49	106.33	103.26	103.76	110.54	103.11	107.94	105.12	107.14	100.25	111.25	110.79	103.8	103.99	102.17	106.62	102.14	103.35	109.62	110.08	107.64	103.58	107.08	104.73	98.165	111.65	104.48	109.03	103.75	108.99	111.21	106.17	113.72	103.42
101.9	106.66	107.24	113.07	104.46	105.81	105.33	103.28	109.6	103.76	101.2	107.12	105.4	105.53	110.1	110.07	103.12	107.26	104.19	103.81	107.48	104	103.77	102.62	107.59	103.89	104.35	109.41	102.36	107.6	114.78	107.09	106.24	107.21	112.63	114.25	107.19	109.94	98.952	109.6	110.13	101.48	107.88	108.68	105.05	104.53	106.64	106.14	108.66	106.89
114.32	110.07	103.55	110.9	112.11	112.26	112.92	112.37	110.74	102.89	114.12	115.74	114.2	117.62	105.7	110.49	109.49	114.11	114.68	110.08	113.05	116.72	109.47	111.23	109.38	110.33	113.97	107.96	112.96	111.44	110.27	114.3	109.1	109.29	111.89	114.37	113.82	106.98	114.39	116.09	106.51	108.15	111.46	113.89	113.02	116.76	109.8	118.58	112.33	109.02
103.59	107.88	106.04	110.28	105.03	106.11	103.42	99.941	110.15	103.67	101.78	105.36	101.17	104.58	108.66	111.1	110.33	102.25	108.6	106.54	105.78	102.25	102.67	110.96	108.39	102.84	101.88	106.62	111.85	99.559	108.23	99.966	102.75	105.58	105.66	106.66	107.23	105.63	102.24	106.18	110.64	109.29	109.49	107.25	110.65	107.9	109.37	107.25	108.49	109.96
109.1	105.94	110.28	107.8	107.88	110.64	105.65	112.6	104.58	101.69	102.16	105.74	104.49	104.44	115.78	109.64	108.7	101.19	108.62	102.09	102.5	102.72	104.57	99.95	101.11	102.99	106.24	106.52	99.125	100.12	109.79	105.28	107.93	103.99	108.69	103.09	106.71	103.72	109.26	102.44	102.13	106.89	109.12	104.49	105.78	99.578	99.898	108.03	98.735	106.2
111.52	116.05	105.56	117.4	118.09	109.67	109.34	111.84	108.5	111.49	109.22	107.72	112.87	110.54	108.51	112.09	107.25	110.13	110.86	110.21	111.41	111.96	114.43	114.9	113.4	113.97	109.28	117.08	108.96	106.74	113.84	113.27	107.99	109.04	110.51	108.4	112.32	113.69	106.17	112.18	112.24	110.2	117.58	108.98	108.1	110.84	115.15	110.17	110.51	108.35
99.802	103.22	102.56	97.823	100.28	102.37	95.131	101.74	96.401	106.45	99.219	95.713	100.15	102.47	99.801	105.69	98.315	99.701	101.82	104.72	97.851	100.42	102.02	100.69	101.63	99.961	93.578	101.26	99.701	101.32	96.908	102.78	104.92	98.838	100.44	100.59	98.457	98.146	100.46	107.3	91.123	102.36	105.1	101.67	98.842	98.928	96.943	96.363	92.085	96.377
104.02	106.65	103.72	105.22	100.65	104.48	103.46	103.13	110.88	107.78	109.29	110.54	111.82	102.74	114.29	105.7	105.23	112.27	110.54	107.95	110.45	108.66	103.82	99.94	107.17	105.41	105.83	107.27	104.09	108.13	101.77	102.69	107.5	107.64	103.56	111.54	106.43	111.62	105.77	108.45	108.55	110.99	107.08	106.31	103.76	106.54	106.97	104.14	104.92	107.29
102.68	106.31	100.03	100.39	108.64	103.26	102.77	109.6	99.258	107.5	103.66	103.74	102.63	109.73	108.1	103.21	109.83	112.01	102.82	105.09	106.03	109.38	109.02	99.856	109.42	100.54	107.98	106.07	100.25	105.21	97.944	105.27	102.68	105.62	104.87	105.47	105.32	113.79	99.463	100.42	105.27	104.06	101.66	100.55	104.94	104.05	103.73	103.37	106.78	106.18
114.14	114.05	115.43	113.98	122.94	120.23	119.07	118.07	119.64	121.18	110.93	119.81	118.52	116	117.96	115.16	121.67	112.76	117.23	117.5	112.35	123.15	122.04	115.68	122.34	116.4	118.89	116.27	114.3	119.05	120	115.12	117.11	120.21	122.97	125.97	119.36	118.16	116.95	109.89	119.71	118.35	113.7	117.55	117.59	117.88	117.68	111.41	125.79	115.11
111.97	102.63	113.36	106.32	109.94	102.47	106.48	110.72	110.02	108.54	100.67	110.76	101.5	103.7	107.5	105.17	101.72	100.77	104.08	105.69	104.03	105.11	106.41	106.67	102.53	102.46	102.89	105.66	107.8	113.04	109.41	103.25	108.1	105.44	102.48	102.23	107.62	95.91	109.18	111.31	106.87	107.45	100.96	106.49	105.33	100.63	109.72	105.18	109.43	107.05
109.23	109.64	104.95	109.74	111.22	103.44	107.69	109.99	103.29	106.8	117.29	103.94	110.11	104.18	111.81	102.8	113.17	106.92	101.85	101.74	107.51	104.99	100.72	102.51	106.04	105.7	110.12	105.17	115.48	104.74	104.65	112.39	112.77	102.53	109.06	113.77	97.911	108.6	106.83	111.55	108.98	102.97	105.03	110.15	109.92	109.41	113.48	104.45	113.78	106.69
105.21	104.36	104.84	102.55	110.48	105.48	107.33	112.39	100.39	101.42	104.95	98.654	106.56	106.29	105.25	103.42	111.7	109.13	103.08	100.79	107.34	106.41	103.37	107.65	113.74	105.88	111.42	107.87	103.33	103.62	102.13	101.87	107.07	103.77	105.34	106.76	112.55	105.12	96.862	106.65	105.93	98.364	103.09	107.2	111.68	104.08	107.75	109.56	105.11	113.69
114.34	110.57	115.88	110.04	112.4	111.9	119.94	112.07	111.63	110.07	110.34	112.18	110.96	108.53	110.14	105.37	111.73	106.65	105.24	110.99	111.28	108.32	110.25	115.22	113.63	114.71	108.94	115.37	110.54	111.77	109.52	110.06	110.46	113.08	108.28	114.44	112.65	112.04	105.14	117.18	108.41	120.16	116.08	110.8	110.45	107.44	110.71	110.96	110.36	106.43
99.805	95.408	99.415	94.095	100.27	104.48	100.86	100.69	102.02	97.69	99.846	96.756	98.691	102.51	105.36	100.94	99.794	97.271	97.622	98.923	98.004	105.58	98.923	99.308	98.316	97.951	102.31	98.722	101.99	106.53	98.92	99.643	103.74	100.65	100.74	101.55	102.33	100.14	98.452	104.58	97.977	102.17	98.596	102.04	100.85	98.749	98.527	96.043	100.02	102.8
103.63	106.3	106.22	105.23	103.26	106.81	107.04	107.89	104.43	104.73	107.59	112.96	104.32	103.11	104.29	109.09	113.98	104.69	108.09	103.04	105.27	107.69	108.2	106.97	107.34	106.52	97.773	102.49	107.44	102.56	106.36	106.48	105.85	110.59	103.84	103.49	108.85	102.54	104.79	100.71	102.45	106.99	105.02	101.13	103.33	106.3	103.83	106.15	106.76	106.98
123.91	120.77	118.78	118.18	115.06	119.23	117.64	117.2	119.78	117.11	117.94	115.03	122.72	120	114.71	117.65	120.84	118.25	120.1	118.05	112.17	114.98	114.39	117.17	119.06	115.36	114.93	124.45	115.34	117	117.68	119.81	119.91	118.91	122.06	114.48	121.01	117.22	115.19	118.74	117.7	117.12	120.62	117.32	119.23	123.63	118.93	115.85	117.91	117.51
102.58	100.81	97.845	103.25	106.55	100.1	109.05	104.82	101.08	107.78	97.493	110.84	106.57	96.416	107.88	107.49	100.39	101.97	106.45	103.57	106.54	104.7	104.79	106.18	100.14	101.32	99.615	110.52	108.47	104.31	105.29	105.62	107.7	100.01	98.807	105.61	100.26	101.59	102.28	104.86	107.36	109.44	102.76	102.24	101.04	111.57	106.5	103.68	100.25	100.95
108.82	106.91	105.09	109.24	109.82	110.11	104.55	107.66	111.03	110.05	107.12	109.3	110.43	107.83	111.25	111.84	113.04	106.83	109.16	106.9	111.29	104.78	108.26	105.11	109.52	109.64	108.69	109.45	111.14	112.69	110.71	116.36	109.6	108.65	104.92	113.45	108.19	116.49	110.6	108.07	111.26	115.1	105.35	113.11	104.8	113.05	111.37	111.89	107.22	110.52
102.72	106.87	102.8	104.19	108.01	96.301	103.14	102.46	106.41	104.07	103.01	103.29	101.46	102.93	98.796	104.91	108.24	104.11	100.83	102.97	102.71	105.79	108.98	103.23	105.07	100.74	99.914	112.07	103.42	106.12	101.83	102.91	106.08	103.63	106.77	110.49	101.57	105.1	107.72	103.98	103.16	107.7	110.68	97.291	104.49	98.601	102.92	107.79	109.04	103.22
99.284	95.848	96.118	103.13	97.569	103.92	96.343	96.931	98.072	105.02	101.55	102.35	97.289	92.196	99.739	101.6	108.27	95.05	102.34	98.164	100.38	99.02	95.584	101.44	95.554	95.637	97.49	98	97.548	97.224	97.423	98.21	95.172	98.754	100.99	101.73	103.59	98.192	93.332	101.09	104.19	93.536	102.16	103.85	96.695	94.432	96.748	95.125	98.885	103.62
105.22	111.14	105.82	109.15	111.09	100.32	106.76	102.51	103.54	101.3	102.2	103.99	103.99	104.32	108.17	104.49	102.67	106.92	108.6	102.77	103.64	104.89	106.06	102.83	108.28	102.29	110.86	103.3	102.43	110.6	108.29	109.03	106.58	104.65	106.43	107.02	100.71	99.071	108.83	106.71	100.58	101.95	105.14	109.35	109.52	102.08	106.36	101.34	102.99	105.18
112.22	109.89	111.66	112.17	116.27	115.23	106.04	109.16	113.61	108.61	114.04	116.05	109.79	112.52	113.15	109.71	108.51	115.18	111.98	114.95	111.31	109.84	109.66	111.19	116.3	112.59	109.12	108.1	110.95	111.93	112.18	112.35	113.41	112.05	114.48	110.57	115.62	111.72	107.7	119.51	113.11	109.34	105.45	112.31	113.96	108.54	112.73	111.45	108.23	111.64
103.13	101.62	108.24	109.49	105.9	101.35	105.88	110	113.51	102	106.56	103	105.4	102.2	104.39	107.59	108.27	108.16	102.45	110.74	109.01	101.25	108.13	101.17	103.93	110.08	109.27	106.71	100.39	105.02	106.99	103.13	105.55	108.37	102.99	108.5	98.898	96.676	102.46	105.96	104.65	105.27	108.53	103.48	102.92	110.11	102.78	98.63	108.99	108.39
106.37	112.59	111.39	107.11	110.85	103.63	107.17	106.5	112.78	109.6	107.84	108.73	114.8	116.11	108.43	115.11	112.96	110.96	111.26	108.04	106.81	106.74	113.2	111.1	105.81	112.97	109.8	107.11	103.5	113.22	105.18	108.39	112.16	106.24	108.86	113.66	113.82	108.36	110.95	110.83	112.99	109.8	107.02	110.25	106.41	113.11	107.11	112.72	115.16	111.78
107.82	105.38	101.11	108.46	108.85	102.32	104.18	112.2	107.71	107.27	107.26	107.27	102.26	106.29	105.23	104.95	101.33	105.2	107.59	104.41	105.65	109.59	113.42	112.15	103.3	109.44	105.14	109.2	108.22	110.81	105.31	102.61	108.63	106.6	105.91	111.16	108.84	106.46	105.19	107.88	113.75	111.46	97.532	107.6	108.59	104.68	107.71	108.37	105.94	100.38
107.89	107.57	113.68	110.95	110.65	113.28	109.35	114.57	111.82	113.28	105.5	111.29	116.39	107.18	115.88	110.05	106.88	112.65	116.41	107.45	106.76	109.78	113.38	114.65	109.1	115.48	107.07	110.04	111.29	119.57	112.37	110.91	111.45	113.15	114.61	111.15	104.39	108.64	111.95	119.37	119.63	109.77	110.72	109.99	117.64	114.92	118.32	110.93	117.3	112.99
102.53	105.41	105.94	108.99	105.43	96.994	109.54	103.2	95.753	98.477	103.68	108.67	105.76	105.21	102.51	102.03	107.23	105.5	105.67	99.527	110.7	106.76	109.75	104.58	105.87	110.31	109.93	104.58	108.17	110.92	108.99	110.08	105.96	105.51	109.03	107.85	104.54	107.35	107.77	106.33	104.75	112.89	105.27	105.77	109.83	112.08	100.29	99.738	106.44	106.62
112.23	117.79	114.53	113.72	109.74	114.56	106.04	111.42	111.22	107.19	107.46	113.22	106.14	106.94	112.29	111.65	109.21	109.96	107.09	104.37	110.41	118.12	115.44	109.94	107.44	101.78	113.17	113.62	115.93	107.05	111.54	109.21	107.16	112.37	104.07	108.91	110.9	100.61	115.82	110.19	103.91	118.96	109.34	112.56	107.34	104.25	113.54	108.72	113.67	115.61
96.167	104.26	99.704	101.54	100.65	105.8	98.747	98.561	101.46	95.285	95.497	96.624	99.803	102.01	96.676	101.95	99.786	98.4	97.214	102.49	100.03	98.046	95.82	94.782	100.81	99.685	97.58	110.31	100.24	97.792	103.04	104.88	103.05	100.38	98.948	98.735	101.67	102.77	98.879	103.35	93.73	109.43	100.24	103.01	100.17	98.182	104.68	100.39	101.84	99.928
105.4	105.37	106.85	99.473	108.82	95.413	106.21	108.48	102.84	104.76	109.23	100.34	105.9	101	105.67	104.96	103.1	105.14	105.8	109.52	104.21	107	110.93	111.62	110.38	103.22	105.71	106.59	100.42	108.36	106.87	109.55	108.04	105.6	104.42	110.06	104.93	102.34	101.94	104.63	105.76	104.27	105.51	110.55	105.02	101	103.93	106.88	105.48	101.87
111.2	104.99	106.59	107.12	121.39	110.16	106.26	115.51	108.2	113.11	109.13	109.27	121.49	113.08	106.49	111.51	115.79	107.69	108.99	120.58	113.81	106.65	108.43	110.77	117.69	111.64	108.11	113.57	110.82	109.03	105.51	112.6	115.51	116.86	112.2	112.28	115.43	108.58	112.85	116.98	109.6	113.86	117.08	111.53	109.06	113.86	113.83	107.27	112.36	107.73
106.05	103.03	100.45	112.45	108.94	111.87	106.07	102.01	104.1	105.24	107.79	106.7	105.79	112.38	102.47	108.21	112.18	109.51	110.52	105.88	107.9	104.93	107.52	100.47	103.63	101.97	105.23	106.98	103.21	108.36	107.32	114.63	101.94	108.58	106.35	108.7	106.96	105.37	108.37	102.47	111.05	99.151	107.37	104.06	105.05	109.71	101.63	101.56	105.69	107.57
97.979	95.458	104.41	102.95	103.64	103.95	101.78	98.59	101.54	99.753	99.866	103.24	104.32	104.03	96.762	107.07	100.23	106.9	103.98	99.583	95.552	104.21	102.17	99.57	99.274	99.849	97.426	101.7	100.99	96.946	94.773	102.08	99.12	104.17	104.88	95.552	100.33	103.16	99.503	104.14	101.46	103.94	99.798	104.93	100.88	101.68	98.795	95.064	101.34	106.7
113.79	111.92	107.2	110.97	110.06	109.92	112.32	115.09	112.34	116.11	114.79	113.77	110.82	109.66	110.2	114.08	109.26	114.01	116.93	112.4	112.54	105.92	108.68	122.54	122.57	109.39	109.24	110.63	107.96	109.16	109.19	108.84	106.8	117.09	110.69	107.47	110.15	121.08	115.25	103.6	110.19	110.71	108.38	117.33	108.18	108.02	108.08	115.78	106.72	112.08
98.175	105.09	104.93	100.61	103.69	107.88	103.5	109.7	107.73	109.21	109.13	105.54	107.45	106.01	101.64	100.99	102.27	107.14	107.57	103.81	104.57	109.39	107.3	103.65	107.37	104.14	105.28	102.36	107.92	108.4	108.11	104.48	109.41	102	109.04	101.76	102.68	103.04	111.21	107.58	101.28	103.23	112	111.59	108.43	106.2	105.81	105.38	106.33	110.17
112.23	110.46	111.34	114.94	112.3	107.49	108.01	112.99	103.18	117.92	108.05	111.07	108	113.16	112.62	107.93	108.29	103.61	109.47	116.64	112.73	108.82	110.79	111.71	111.43	106.04	108.21	113.76	109.49	107.92	112.57	109.57	105.58	104.89	110.89	109.02	110.94	108.87	107.36	110.56	105.3	107.56	117.62	112.21	108.19	109.3	106.48	107.35	107.17	112.24
118.43	111.02	119.16	116.36	120.25	126.88	115.95	117.98	111.67	118.18	118.62	121.38	119.61	115.14	119.14	118.96	116.99	119.86	115.82	114.8	119.68	118.35	115.59	117.03	115.56	113.9	121.65	120.73	120	117.61	118.47	115.69	111.06	121.58	120.02	115.59	121.21	118.15	122.22	112.58	117.24	119.95	116.86	120.35	112.56	121.22	109.06	115.83	126.9	119.55
100.85	102.61	98.225	98.599	102.72	109.33	109.49	107.13	108.7	105.24	110.42	110.65	106.07	101.02	107.9	104.53	101.19	100.62	95.86	102.77	110.55	102.02	108.4	106.89	111.25	106.66	103.38	107.89	104.34	111.3	105.35	108.17	106.85	107.92	95.043	104.78	111.32	106.12	103.18	105.75	107.44	102.2	104.5	103.87	105.35	102.12	97.725	108.82	109.85	105.81
104.45	105.33	105.35	102.09	97.36	104.5	101.28	104.03	102.05	104.89	109.04	100.35	110.08	104.25	104.37	106.69	109.48	100.5	101.52	104.83	102.83	107.16	104.34	107.42	106.22	101.51	106.91	109.82	100.14	104.05	98.351	103.68	108.39	103.42	99.869	108.07	102.72	109.86	105.28	104.58	105.2	112.98	105.24	104.2	107.34	105.89	109.21	105.26	107.75	109.12
114.83	111.93	107.66	112.94	104.65	111.65	115.81	106.55	113.43	115.35	113.99	119.63	112.27	112.28	115.96	108.05	109.5	108.9	111.45	110.36	107.21	113.55	111.13	111.07	111.27	109.73	106.08	113.73	111.49	114.89	114.63	107.22	116.48	113.08	105.68	105.4	111.78	106.93	105.43	104.21	113.98	106.42	107.33	107.71	110.67	101.61	115.93	106.1	118.89	113.77
112.82	115.42	110.75	114.71	111.44	113.4	111.07	117.32	109.71	110.73	119.66	109	111.48	110.87	118.71	110.69	108.42	108.31	113.25	110.52	113.56	110.97	111.82	110.42	117.11	105.2	110.36	110.31	107.79	110.99	109.63	111.84	112.66	113.88	106.31	111.81	107.01	114.44	112.37	115.85	111.77	109.8	121.39	106.46	111.66	111.18	106.73	110.6	117.62	108.48
112.9	110.32	113.38	118.96	105.6	107.5	111.05	114.62	112.43	112.38	112.66	114.82	114.08	109.43	107.96	122.8	110.45	113.1	117.72	110.35	109.53	114.49	112.84	115.19	102.69	108.87	112.18	108.28	110.46	113.57	113.71	107.4	118.98	114.94	110.38	112.53	112.81	113.12	112.95	112.21	109.9	115.12	111.52	107.75	119.03	108.53	113.79	113.34	113.56	114.04
121.28	123.11	116.39	118.91	116.96	117.77	114.01	118.76	112.97	122.79	117.43	112.76	114.27	114.43	114.98	110.15	114.14	117.18	117.06	119.35	120.55	120	118.53	116.72	118.8	108.15	119.39	118.73	112.15	119.27	114.58	118.8	115.04	109.02	119.23	115.65	113.31	110.31	117.52	120.16	115.89	122.08	110.22	119.23	117.49	115.56	116.19	115.38	118.59	119.05
120.33	119.71	115.68	110.9	118.42	112.79	118.26	121.29	121.75	120.01	119.36	116.93	119.7	114.64	113.91	113.88	116.92	118.26	116.3	116.41	115.94	113.01	117.42	120.49	118.44	118.69	112.55	119.29	115.88	120.75	118.84	116.91	120.1	116.23	120.92	113.87	117.1	114.64	113.71	116.21	120.32	123.92	119.47	111.83	113.65	119.99	111.86	122.58	116.65	115.25
107.82	106.68	107.92	108	103.13	108.74	103.74	104.66	108.34	106.51	105.47	104.64	105.28	111.1	109.06	108.04	109.16	111.44	107.39	105.96	110.59	104.44	108.64	101.24	103.78	104.87	109.31	108.66	109.53	107.99	107.22	110.51	105.06	108.74	103.22	106.49	107.55	110.43	109.59	105.69	105.91	110.53	104.19	108.31	106.69	106.89	102.74	102.1	107.15	109.82
116.13	117.01	121.94	109.13	117.47	116.03	113.29	121.57	117.58	112.35	120.74	121.57	112.98	113.99	116.12	111.74	118.78	120.74	117.7	116.47	119.1	116.01	116.56	116.32	111.6	121.15	111.65	124.84	117.06	115.21	118.08	117.2	111.6	116.58	114.41	115.84	115.92	111.29	113.06	116.05	110.63	119.06	116.65	117.22	118.22	116.44	117.33	115.42	116.81	118.26
114.63	112.14	115.97	107.91	113.42	115.91	110.91	117.11	117.25	110.7	119.06	112.98	116.96	112.17	114.19	114.85	116.75	115.55	113.48	110.94	112.07	112.49	116.84	114.38	114.93	109.1	108.32	112.21	107.36	113.74	113.29	112.6	114.94	105.64	112.05	113.62	116.61	111.27	117.83	105.99	114.66	114.23	112.29	115.88	118.44	112.88	114.56	113.95	112.58	112.02
116.94	120.33	114.57	114.61	109.2	115.46	113.49	111.64	108.57	112.25	111.86	110.88	107.58	110.54	103.9	116.04	109.34	111.52	114.52	110.52	113.46	106.89	113.48	104.01	116.48	114.55	105.39	109.81	105.57	112.88	111.53	120.96	109.17	109.53	108.1	115.31	107.82	115.53	113.2	111.45	108.22	110.22	112.66	111.53	116.54	112.93	114.39	115.38	110.17	117.19
118.6	119.78	115.89	112.69	120.06	119.1	113.88	120.75	114.03	116.61	120.85	122.94	116.82	120.47	113.76	120.99	118.64	117.75	118.5	115	115.42	119.88	121.3	122.55	114.1	122.27	118.23	110.93	119.34	119.25	115.79	120.98	112.86	120.75	117.4	114.22	114.62	113.09	121.75	117.71	114.24	117.9	118.03	116.61	119.21	120.59	120.28	116.1	118.68	118.78
106.42	109.73	106.64	105.54	109.28	101.14	108.05	109.51	104.56	108.25	105.15	106.77	105.78	102.97	110.27	107.77	97.538	103.83	103.39	105.69	104.68	105.44	105.99	106.28	104.56	107.82	107.34	105.9	104.71	107.08	102.98	111.87	107.35	106.15	107.49	105.62	103.77	105.55	111.97	110.97	111.13	107.44	107.34	102.23	110.92	111.22	106.18	101.47	114.64	106.42
106.38	108.42	110.17	108.46	110.26	104.5	105.83	109.66	107.02	102.07	101.64	106.65	108.55	106.28	105.13	107.17	111.28	106.72	106.25	100.41	102.07	108.5	113.57	106.28	104.73	109.82	105.97	103.74	106.89	108.76	105.7	105.95	106.98	108.43	104.39	106.02	108.9	102.56	99.539	103.28	102.54	100.51	106.41	108.96	104.18	106.24	105.66	107.88	102.84	100.41
112.37	110.75	112.16	112.06	118.23	120.56	108.09	110.14	117.06	119.31	114.95	112.39	109.08	114.43	111.69	115.6	106.85	114.9	113.21	111.38	114.53	111.06	109.84	113.24	108.47	114.24	115.11	112.34	117.01	117.84	116.92	109.37	110.87	105.14	119.4	118.11	115.84	107.84	109.81	112.76	113	114.81	115.1	116.64	112.15	115.58	111.58	113.74	117.88	108.26
110.64	98.426	108.9	106.14	107.22	103.12	112.87	103.2	103.78	105.28	101.04	106.98	106.75	103.79	105.7	108.16	104.85	99.789	106.31	104.15	111.26	103.7	104.33	102.54	102.9	100.07	107.29	101.93	108.02	102	107.08	105.76	101.97	105.81	99.494	101.2	105.94	111.25	105.84	108.18	103.68	103.86	112.81	102.64	104.01	109.36	105.68	109.51	106.75	109.53
113.72	118.71	113.31	116.83	110.97	115.11	117.33	122.19	117.34	120.4	114.06	118.66	114.98	115.77	115.47	114.68	121.54	120.66	121.73	122.67	117.96	112.69	123.46	113.95	117.08	114.3	121.79	122.27	108.82	115.61	114.8	114.26	114.55	116.73	117.93	110.84	114.01	117.26	118.58	115.72	118.98	123.1	116.4	116.69	117.31	119.55	115.48	124.43	113.51	109.62
113.26	111.06	110.9	113.15	109.48	114.88	106.89	113.54	114.91	109.58	109.37	106.09	113.56	107.17	115.83	110.57	118.09	110.75	109.9	114.82	112.94	112.81	115.25	115.65	109.75	115.76	110.96	115.12	112.2	110.06	108.55	120.7	112.59	109.71	116.02	109.95	115.11	112.85	107.28	109.52	112	110.47	111.4	108.81	112.89	115.59	106.96	109.6	107.53	110.57
108.62	107.55	108.38	109.38	109.44	113.42	109.34	106.28	108.68	104.26	108.3	109.24	112.09	106.81	108.54	104.49	112.45	107.19	106.41	99.574	102.74	104.62	109.98	105.3	106.91	106.64	107.1	104.29	106.51	109.01	110.99	107.33	106.65	109.53	112.5	106.96	110.07	108.03	103.89	106.24	105.53	100.33	103.52	111.92	112.34	103.1	108.07	106.24	109.26	105.83
100.65	104.84	107.29	110.4	105.38	105.63	104.77	107.9	104.02	100.5	98.462	105.32	105.09	103.99	104.06	108.78	105.65	106.27	101.14	105.02	102.35	103.18	103.83	106.54	107.81	105.51	104.12	105.97	104.81	100.19	107.31	106.09	107.89	107.98	102.46	106.68	109.47	107.49	104.53	105.37	106.9	106.98	101.71	101.68	108.48	110.44	107.32	110.53	107.34	106.49
113.39	114.57	109.54	108.7	106.46	105.51	114.08	107.9	108.93	104.02	107.72	116.99	113.92	104.55	110.34	114.01	105.04	111.65	114.16	107.74	114.85	113.67	118.34	108.11	112.11	110.02	114.15	111.47	106.23	105.1	113.92	112.95	112.6	114.62	115.74	111.88	105.09	112.56	104.87	106.83	110.44	109.58	114.07	104.37	109.48	109.27	109.2	110.48	109.7	113.96
112.46	108.04	103.53	96.974	109.4	101.64	102.08	111.93	99.914	106.04	100.48	109.13	103.28	106.3	109.67	114.45	108.42	106.95	109.45	105.23	101.29	107.87	100.87	112.23	100.31	102.74	106.71	108.9	110.62	105.46	103.12	105.21	102.46	105.57	103.62	103	111.79	104.76	109.74	109.76	107.19	105.26	106.42	102.59	106.17	104.04	99.877	99.688	107.66	104.27
115.49	110.77	114.2	117.63	114.04	112.19	111.02	114.17	107.93	113.39	117.98	107.34	114.66	111.14	109.74	110.64	110.47	110.41	110.86	107.77	114.56	104.15	104	115.29	114.5	108.92	114.59	112.2	113.65	111.07	112.13	115.7	111.28	113.11	107.4	111.34	116.08	110.94	107.59	110.41	110.67	115.74	110.68	112.68	105.17	108.38	110.51	108.92	108.59	115.06
103.62	103.02	108.29	103.51	110.54	103.27	106.19	105.45	107.34	103.03	100.89	102.19	104.89	107.28	107.79	103.35	110.17	109.25	110.89	104.01	105.33	100.81	103.58	104.26	108.05	108.8	110.48	108.81	102.43	104.35	104.16	106.21	108.47	102.27	105.72	112.12	113.94	109.18	104.5	103.51	104.05	108.26	108.49	100.64	107.09	110.99	107.53	109.98	106.95	108.95
110.38	109.78	103.21	105.63	104.99	106.66	108.58	107.5	107.5	111.06	111.07	102.62	113	106.68	100.2	108.61	105.55	100.86	102.73	105.44	105.45	102.59	103.75	98.283	108.5	104.54	97.905	111.3	101.57	100.25	103.51	106.13	113.57	114.15	105.69	107.33	104.73	104.1	101.39	103.47	102.47	100.69	101.78	100.64	108.07	102.88	105.21	110.69	100.74	105.82
103.51	107.39	106.22	103.9	102.1	103.31	103.78	111.02	103.37	104.28	107.96	106.08	101.71	98.728	101.52	101.18	102.46	103.91	106.97	100.26	105.32	99.725	108.07	105.76	107.55	105.66	109.21	104.81	101.42	105.07	103.76	103.31	107.2	103.82	103.98	103.52	110.13	108	100.67	99.93	107.83	101.23	104.25	107.01	102.36	109.46	107.31	109.25	102.73	102.88
111.83	108.77	107.46	101.08	106.47	102.93	105.26	102.06	106.97	102.93	106.78	103.63	104.62	106.87	103.87	106.49	103.76	96.416	108.36	112.27	107.59	97.776	104.87	111.01	108.13	106.38	103.5	105.2	102.22	107.57	101.24	106.86	105.51	104.9	106.43	102.76	107.81	106.26	107.26	103.45	109.23	101.74	106.73	109.33	104.96	106.15	99.079	103.28	104.46	105.5
95.905	103.99	106.39	103.89	106.89	113.97	106.97	96.523	103.63	102.39	108.55	101.99	104.04	102.15	107.89	104.5	101.01	104.87	102.77	107.7	102.88	108.49	113.6	106.53	108.12	104.9	105.97	100.92	106.92	103.43	105.41	109.95	104.81	104.17	109.92	107.13	110.19	103.45	107.16	107.25	101.13	100.29	106.78	103.95	106.16	107.03	101.51	101.65	103.88	101.89
102.19	106.42	108.55	108.18	104.9	110.1	103.59	105.26	96.939	111.9	101.27	104.26	102.02	104.54	106.82	99.136	104.88	97.589	104.48	105.33	101.47	105.87	109.25	99.195	108.89	102.89	107.14	107.73	107.1	109.32	109.09	108	104.6	98.603	100.46	110.71	104.64	114.29	105.91	105.05	108.02	107.21	102.68	105.88	103.75	101.58	110.75	105.47	103.79	112.26
99.729	102.05	107.52	110.47	103.54	108.92	102.21	106.19	102.71	105.25	109.72	110.85	105.42	103.1	104.54	107.5	103.89	101.21	106.1	103.12	109.51	109.7	106	103.54	107.96	109.36	100.67	103.26	104.11	109.11	107.36	100.81	104.9	106.09	102.14	105.32	103.56	101.88	103.02	105.6	112.14	103.76	110.07	102.19	107.36	110.3	107.63	103.38	104.37	106.92
104.26	100.22	102.99	105.74	107.75	108.5	106.82	110.29	107.66	105.61	100.6	105.85	110.78	111.79	106.81	105.32	108.14	109.04	108.3	108.99	107.7	112.01	99.956	110.11	100.34	107.23	105.66	107.34	103.29	106.08	103.16	109.7	103.9	110.32	107.73	112.6	115.19	103.82	115.78	104.39	105.03	109.26	103.72	109.21	105.01	99.135	101.95	104.18	106.6	108.51
110.53	112.53	111.2	114.94	108.54	108.06	114.87	118.65	110.21	108.89	108.48	110.21	114.32	110.15	115.96	106.1	117.1	117.78	108.35	109.05	105.55	118.17	106.41	110.58	106.15	110.02	111.06	113.4	111.4	113.9	107.98	114.84	105.37	113.08	103.85	107.07	112.94	114.74	111.46	109.23	111.94	111.44	110.56	112.59	113.73	106.69	116.47	116.88	109.02	106.93
103.3	108.41	103.58	106.67	104.72	106	104.89	108.01	106.67	108.25	104.95	112.71	104.21	102.62	100.6	100.25	105.56	106.8	107.15	106.78	102.26	101.83	98.691	106.81	110.84	108.16	104.25	106.4	105.56	102.75	108.34	108.53	105.67	104.7	107.86	104.69	104.82	100.2	105.7	106.63	103.14	104.86	102.91	98.316	104.46	111.34	110.57	103.68	103.52	107.58
100.56	100.71	104.32	100.7	100.92	104.42	101.19	104.22	102.32	96.483	99.963	97.786	108.34	103.31	98.331	105.58	103.5	98.1	97.823	100.4	102.2	100.08	101.11	100.01	100.49	99.099	100.99	97.77	102.5	99.073	96.79	102.75	103.74	102.56	98.835	95.867	106.12	103.98	100.85	103.55	107.33	100.39	97.665	93.659	100.3	104.22	99.11	100.1	97.982	100.94
115.14	111.66	112.11	112.42	111.38	115.76	107.62	111.99	109.22	109.65	110.54	112.32	110.18	107.04	110.79	104.05	114.78	115.85	111.47	110.52	110.64	110.53	111.36	115.1	115.52	112.72	107.76	110.38	109.44	108.32	113.1	108.83	112.62	114.28	115.85	104.72	108.7	114.18	115.09	107.47	117.79	105.58	109.33	115.27	106.37	106.65	116.91	110.63	114.1	110.31
104.83	104.99	107.43	106.07	109.64	108.43	106.54	103.71	103.27	108.01	101.29	107.15	102.63	105.85	111.15	109.76	107.99	103.98	103.77	108.81	101.79	105.46	106.73	106.4	111.29	104.16	101.79	107.54	105.96	103.68	110.16	104.87	106.27	107.94	99.288	103.49	103.2	104.02	111.65	107.68	104.36	106.53	106.03	105.07	109.62	109.26	105.07	103.86	104.67	101.17
100.62	105.33	109.12	108.69	103.74	103.09	104.35	109.16	110.27	104.35	107.77	102.81	106.17	103.9	112.49	107.15	105.23	103.02	110.83	99.822	105.08	100.66	103.17	109.74	104.4	104.85	101.77	108.77	102	102.35	100.54	107.69	107.62	106.55	106.12	105.57	101.12	105.76	104.55	105.52	110.38	109.96	103.49	108.35	112.83	102.7	103.23	108.07	101.53	108.31
112.58	110.1	114.29	113.7	110.66	105.15	119.22	112.57	111.2	109.05	112.51	110.59	110.73	113.14	117.67	111.75	111.26	110.84	114.09	108.55	114.29	114.51	109.38	115.97	108.7	103.28	114.97	111.93	112.76	113.65	110.61	106.67	120.88	111.04	108.17	109.29	114.2	116.5	108.98	113.39	104.18	114.72	112.13	108.17	106.15	113.18	106.94	113.15	110.87	110.36
116.21	116.95	113.36	118.18	111.58	116.57	109.74	113.93	116.37	114.74	109.92	111.23	115.04	113.21	116.95	117.2	115.91	112.65	107.26	115.56	107.96	113.23	117.22	114.18	110.96	109.5	114.38	109.25	105.91	116.94	108.28	112.06	114.41	118.74	112.9	114.28	114.06	116.12	114.4	116.84	108.89	110.93	113.28	115.35	108.27	110.85	115.93	110.41	113.52	113.61
103.81	113.05	109.69	112.09	109.53	107	109.41	105.16	110.47	101.96	102.83	101.37	112.37	113.35	106.42	105.92	104.94	108.58	111.13	109.26	102.65	102.9	112.34	105.14	101	105.36	102.54	102.52	107.19	103.58	102.4	107.33	108.13	102.56	103.75	103.92	103.79	97.085	96.927	108.03	104.17	104.39	101.11	101.92	112.39	106.94	103.37	104.59	105.42	99.379
97.909	97.46	106.37	94.422	95.122	95.891	104.34	94.687	99.92	96.44	97.714	94.966	97.41	102.23	98.771	99.185	100.49	103.86	98.293	100.06	98.859	101.23	100.65	95.448	101.24	102.59	96.868	98.187	102.21	100.08	103.49	98.822	99.373	100.12	96.307	100.62	107.24	103.4	102.49	102.42	101.87	98.297	100.55	97.869	102.59	101.02	104.73	100.98	97.271	102.37
108.52	104.92	109.57	104.49	101.47	108.13	105.71	106.45	110.32	103.17	111.55	103.6	99.782	102	111.19	106.46	104.45	105.92	106.25	104.95	106.9	108.44	105.77	111.59	103.8	105.02	112.54	106.58	103.43	102.54	108.93	106.18	103.52	102.23	103.47	109.28	107.73	106.42	105.56	106.04	107.29	106.57	103.38	109.25	110.17	105.04	107.18	110.15	104.53	109.78
105.34	107.08	109.45	103.21	110.57	111.13	110.25	108.82	104.46	108.34	100.39	105.55	102.85	112.94	105.91	106.38	106.33	105.72	105.37	103.3	108.54	105.91	108.84	100.49	105.06	106.36	108.12	103.19	103.99	106.22	109.52	103	100.14	98.674	100.22	102.92	109.5	110.07	108.83	101.85	108.4	101.54	103.51	102.21	108.18	108.62	106.99	107.58	108.07	111.19
118.75	112.94	117.25	112.28	113.04	113.27	115.37	115.63	112.36	119.17	116.89	113.78	120.37	119.13	117.81	123.13	119.52	113.9	118.51	119.37	123.81	123.51	113.03	113.42	111.91	116.99	121.09	122.62	119.1	113.67	118.53	119.96	121.94	119.38	114.34	114.8	115.43	123.64	117.8	118.36	119.29	121.61	115.42	117.86	118.26	115.65	117.84	121.18	117.32	120.14
98.188	99.636	98.253	94.326	98.821	102.76	104.49	101.92	95.065	94.503	101.55	95.725	98.387	105.8	97.828	100.26	100.09	96.94	99.126	99.844	101.84	105.1	101.21	97.302	101.09	94.104	101.1	98.567	95.903	95.856	102.71	99.81	104.82	99.195	104.68	97.748	94.134	100.69	97.929	103.58	95.926	102.51	102.81	96.955	96.411	103.28	106.57	98.401	103.22	91.529
113.51	100.62	109.66	107.27	109.1	105.28	99.916	106.66	104.9	109.87	108.51	100.08	108.65	108.78	106.29	104.67	108.53	108.97	109.19	108.05	108.22	107.81	102.89	108.61	111.78	109.05	112.92	99.742	101.16	111	107.01	106.87	112	98.638	108.03	106.36	106.1	104.34	104.44	101.1	105.71	102.31	106.3	103.95	108.59	102.02	106.29	109.65	107.63	105.71
98.857	99.317	101.96	97.402	100.4	101.19	99.104	97.735	98.658	95.779	98.24	100.42	97.041	97.721	93.845	100.64	101.83	98.194	102.37	104.99	95.523	97.324	99.335	99.252	99.157	98.357	106.17	102.77	101.56	104.1	100.36	98.174	97.549	104.77	96.915	99.295	97.898	98.555	98.945	101.63	98.867	97.996	101.98	98.749	108.33	94.253	98.578	96.245	103.68	101.23
104.42	100.84	100.55	103.81	105.26	107.72	103.54	106.81	102.48	106.55	101.44	105.96	99.463	102.81	108.8	104.7	106.28	103.39	103.91	108.43	103.17	109.77	106.7	102.03	106.02	106.59	107.55	105.34	98.561	108.7	100.83	105.32	101.7	103.32	98.503	106.06	100.14	101.54	104.15	101.65	108.41	102.89	106.23	104.89	104.49	103.19	102.62	107.76	104.53	99.16
105.21	108.75	103.73	111.81	107.55	107.11	109.69	106.9	108.91	108.04	101.91	106.64	108.92	106.77	106.31	106.53	104.5	107.66	110.79	110.57	104.69	99.112	104.68	102.78	106.29	106.75	101.26	106.1	109.41	105.5	107.71	105.79	103.07	105.46	108.01	107.67	104.85	108.48	108.91	106.44	107.44	109.89	104.79	101.24	103.41	108.25	104.02	109.22	102.33	104.09
103.33	100.22	108.68	110.76	106.91	101.81	100.1	109.33	107.78	108.44	105.49	104.33	104.72	106.74	109.53	106.04	104.37	102.57	107.01	109.35	109.79	109.58	98.721	107.36	112.23	104.06	103.71	107.99	105.42	114.24	107.64	107.43	106.52	102.53	109.47	111.04	110.25	104.09	107.01	106.83	101.93	111.82	101.76	108.92	96.009	111.76	102.3	103.31	99.862	105.52
100.99	108.19	105.66	105.22	105.6	102.84	102.12	106.54	104.47	104.93	104.69	103.39	106.64	104.18	106.37	110.35	107.09	101.51	106.78	105.34	104.81	106.96	107.11	106.08	104.62	97.403	106.97	102.69	110.27	104.58	102.96	105.89	104.96	107.24	106.87	105.47	103.7	109.24	104.02	109.68	111.06	102.49	103.96	106.11	102.89	105.97	106.32	105.89	102.62	100.74
108.52	103.91	104.65	109.21	104.08	105.67	107.62	109.43	109.75	111.89	106.52	101.8	105.99	108.19	109.74	98.986	100.89	104.79	109.45	106.51	108.42	104.03	104.52	108.66	106.64	99.89	100.23	100.15	107.08	106.15	110.4	110.25	105.08	110.94	105.53	106.47	111.22	108.25	113.9	104.97	105.47	109.52	109.47	108.53	104.66	108.92	105.14	95.988	105.31	108.72
111.28	113.66	99.422	116.46	106.98	104.4	104.29	104.95	102.66	105.7	103.64	107.26	111.29	107.89	104.7	108.69	107.84	103.38	106.79	111.74	115.47	112.25	108.28	105.69	107.25	113.91	102.68	106.45	105.7	103.97	108.35	104.97	111.16	105.22	106.37	102.6	106.69	107.76	105.55	105.3	104.68	106.78	105.14	109.78	112.08	106.47	103.22	100.82	104.87	106.35
107.24	99.891	108.89	101.49	106.68	107.68	109.81	105.04	106.75	109.5	110.46	106.33	100.67	101.13	108.05	98.106	103.44	106.71	106.74	99.453	100.69	104.2	105.37	106.74	107.37	103.07	105.02	100.74	103.44	111.58	103.43	106.01	106.43	107.98	107.45	105.58	101.75	100.8	100.89	105.12	101.42	106.34	106.1	103.19	106.97	115.2	108.03	110.02	102.38	109.3
111.74	113.12	109.88	107.15	106.14	106.6	108.06	110.33	111.83	118.77	114.45	107.64	112.8	113.42	113.88	113.14	111.04	112.63	114.7	114.11	104.65	113.87	104.14	108.13	115.9	106.23	113.61	108.84	115.53	110.73	104.49	115.53	112.88	113.32	110.37	110.52	113.5	118.73	121.11	114.14	107.02	112.52	112.16	110.87	109.39	107.2	119.65	116.72	111.34	108.39
101.58	97.067	101.98	100.83	96.742	100.52	106.23	104.5	101.36	97.619	99.687	97.952	104.27	98.471	109.05	97.106	105.76	104.57	100.95	102.12	93.844	100.06	101.65	99.075	97.299	93.632	106.19	100.52	104.32	99.888	98.687	102.46	99.882	102.42	96.344	99.306	93.134	105.01	106	99.702	95.982	101.64	103.83	103.36	107.01	101.93	104.33	105.72	97.476	95.396
102.5	102.91	99.784	105.93	109.69	109.16	109.73	105.62	106.73	105.61	105.51	101.67	101.52	103.67	109.3	102.91	104.98	107.74	105.72	104.89	101.3	106.36	110.89	110.53	106.71	103.52	97.039	105.75	105.26	110.59	104.64	102.94	105.53	105.85	108.36	112.97	107.32	104.64	105.23	108.78	106.89	105.25	108.16	103.31	105.91	103.13	107.4	102.31	108.02	107.84
121.28	117.01	119.46	115.95	115.04	119.2	123.24	120.22	116.73	114.66	121.21	114.16	112.46	115.48	118.41	114.2	116.55	117.52	115.09	126.17	117.8	117.95	119.38	114.23	114.63	123.97	114.78	119.2	117.58	111.87	115.23	118.35	120.28	114.08	112.35	122.12	124.02	115.15	114.21	116.12	117.47	118.97	120.77	116.35	116.41	117.44	118.48	116.52	121.15	116.24
106.02	99.756	108.86	102.52	101.19	108.24	99.183	110.16	106.46	104.43	107	103.13	105.9	107.68	104.16	104.99	108.25	103.11	107.65	108.89	112.84	108.68	107.3	105.95	102.78	115.23	108.05	108.72	99.346	109.82	107.35	104.72	105.95	107.56	106.59	113.98	108.34	100.12	109.3	108.59	110.92	105.64	112.35	106.14	112.87	112.65	105.06	102.79	104.5	104.05
99.737	101.65	99.733	100.53	99.613	100.08	97.096	100.41	100.23	98.125	98.643	100.06	91.284	98.996	94.288	102.59	98.029	98.238	105.99	101.76	100.09	98.257	101.07	101.13	94.752	98.642	99.149	96.636	97.598	105.86	104.56	101.37	101.93	101.8	104.52	100.07	101.49	101.93	103.23	99.61	97.072	102.38	98.399	96.058	102.49	97.16	105.49	106.73	102.43	100.41
120.02	112.25	116.19	114.61	114.33	112.7	119.99	117.41	116.53	114.92	119.66	115.72	109.6	114.74	115.07	117.3	110.46	116.99	112.85	113.48	114.58	117.09	116.07	115.91	112.51	115.62	119.97	107.99	119.52	118.89	119.17	119.26	118.51	124.09	120.54	117.63	118.81	119.03	114.51	115.96	121.04	112.61	115.07	119.78	114.88	117.4	119.13	118.51	114.07	120.45
101.97	102.38	103.97	106.36	109.16	109.82	105.22	107.69	106.4	105.09	106.23	107.09	103.19	102.17	104.35	104.48	104.16	106.44	106.01	106.86	102.7	102.21	112.01	106.48	103.19	95.761	104.8	107.73	108.11	106.47	107.35	105.31	101.76	108.47	104.53	104.18	98.645	109.83	104.83	105.24	104.6	102.08	100.12	106.38	107.71	109.46	102.68	112.27	104.78	104.46
119.52	112.7	119.67	119.28	114.93	119.94	118.63	124.8	117.42	113.31	119.04	117.97	113.05	118.95	118.77	119.36	119.27	114.23	117.27	122.14	118.86	119.84	119.89	115.02	122.34	119.82	121.61	108.67	115.54	117.15	119.16	120.01	113.13	120.41	115.2	117.04	115.57	118.31	119.17	118.35	118.41	122.81	120.02	115.02	115.46	124.1	114.1	118.95	118.12	115.66
113.52	111.44	111.48	112.28	115.69	110.98	111.91	110.7	109.19	111.62	112.72	114.62	110.91	108.6	111.65	108.6	108.79	109.17	107.39	108.03	109.28	103.94	108.13	108.99	107.64	109.88	114.28	109.06	114.35	110.75	112.96	110.63	113.32	103.38	106.35	112.24	110.71	109.81	113.2	105.77	112.79	109.28	108.02	106.83	110.35	109.76	113.15	117.5	103.24	104.93
108.97	108.66	112.68	107.09	110.21	110.22	109	108.53	108.92	105.75	105.42	107.95	104.97	106.21	113.46	107.33	102.31	104.9	106.39	107.13	103.88	111.57	107.84	102.67	105.21	107.32	108.53	106.12	107.7	107.43	108.48	104.14	106.75	105.56	106.88	102.15	106.15	103.17	106.64	104.24	110.37	101.76	110.7	108.88	108.89	112.35	114.21	106.51	104.75	106.96
115.12	119.64	118.13	113.79	117.34	124.33	115.57	116.28	112.61	116.29	115.88	118.16	115.13	110.45	122.63	116.83	115.6	112.52	113.35	116.72	114.89	112.93	111.68	116.89	114.78	119.41	116.11	113.99	111.99	120.54	109.74	118.93	116.1	114.1	118.9	121.75	117.14	112.63	115.55	119.24	123.45	120.74	111.21	114.2	110	113.65	118.69	115.34	114.16	110.86
110.28	109.88	107.8	106.3	106.46	111.67	106.53	110.03	110.03	108.75	104.66	108.33	109.07	111.75	111.93	114.24	113.11	105.37	108.59	116.48	110.22	105.96	108.2	104.62	111.4	108.91	112.05	112.53	111.32	108.98	112.27	106.62	109.82	110.46	111.92	116.34	103.94	111.81	107.51	103.4	104.73	110.92	116.95	110.47	101.27	113.51	110.84	104.72	110.99	112.06
108.58	107.38	101.25	103.93	102.19	109.46	115.05	104.61	114.96	106.35	104.16	108.52	107.98	111.37	105.52	105.7	106.92	111.31	102.67	107.7	111.37	107.58	108.47	110.99	101.49	105.53	101.02	106.41	104.01	103.48	107.5	100.46	105.13	110.83	109.85	109.03	114.08	109.56	106	108.51	109.59	109.94	100.97	111.64	103.11	104.49	110.82	104.74	108.12	104.09
122.15	119.55	108.55	112.67	112.93	109.68	112.72	109.48	109.54	109.75	106.96	116.2	117.34	111.62	112.23	105.43	110.38	114.22	112.77	112.31	110.89	108.43	108.05	110.01	116.43	111.64	113.57	114.1	109.07	115.35	112.92	115.27	110.27	113.32	115.96	113.67	120.7	114.16	116.38	113.41	110.32	108.98	110.6	112.47	113.06	110.74	107.26	114.13	119.55	113.21
108.06	102.98	106.56	103.21	110.51	107.37	107.3	104.14	107.26	106.65	110.54	108.96	108.95	103.68	113.27	107.18	105.4	102.88	109.56	105.62	108.73	104.34	100.95	113.67	113.99	104.93	109.55	104.72	101.1	104.06	109.03	105.09	105.12	111.92	102.61	104.12	109.18	106.48	106.77	106.76	105.17	101.99	106.89	113.1	104.37	107.34	101.82	101.07	104.58	107.91
107.32	105.77	104.58	104.78	103.6	100.17	108.93	102.09	114.87	109.04	105.27	104.48	107.59	109.66	110.31	106	107.79	103.74	112.89	110.43	107.52	103.71	113.14	99.471	108.1	109.99	107.52	104.56	107.94	108.56	103.41	101.1	102.16	110.19	108.56	112.18	104.28	107.49	102.42	107.81	105.7	114.46	109.07	106	103.88	107.11	110.26	113.09	104.2	101.47
109.35	116.37	114.73	114.22	114.4	107.1	116.13	118.15	118.08	114.6	117.81	113.66	105.07	108.91	112.82	111.19	109.05	105.34	107.79	112.51	113.37	109.46	111.26	110.45	112.27	114.78	109.66	113.98	115.4	109.74	111.63	112.7	115.21	107.69	110.1	104.1	110.68	111.8	114.47	117.55	111.86	109.68	115.31	104.59	114.84	104.22	113.57	110.93	112.32	113.27
105.08	99.823	109.09	111.98	95.347	106.49	108.54	102.82	102.73	110.54	106.32	111.05	101.79	105.4	101.03	103.81	113.65	101.56	108.23	102.5	108.85	99.709	106.67	101.74	104.82	110.98	104.07	108.2	104.35	109.23	102.04	108.14	106.14	105.53	103.54	104.54	106.93	104.8	100.25	112.64	107.93	104.76	106.61	105.73	106.46	106.56	101.44	115.16	110.02	108.55
110.47	112.4	113.22	113.5	113.48	111.34	109.03	109.11	114.24	108.64	110.51	114.41	118.88	114.05	112.84	116.66	112.27	105.43	111.12	115.19	108	110.04	111.45	108.43	112.42	108.68	114.6	110.27	110.1	112.25	117.28	111.66	114.19	108.86	107.36	109.61	110.5	110.71	116.09	112.04	114.48	116.75	113.22	111.78	105.21	110.56	113.28	112.1	114.59	110.62
104.96	104.25	107.3	101.36	106.89	103.88	105.96	106.55	109.39	103.16	103.8	104.55	109.04	106.1	110.21	106.61	112.78	108.19	109.68	113.19	99.923	99.208	108.04	103.96	107.12	103.52	104.81	113.56	108.16	107.17	107.06	109.71	102.69	98.269	112.1	102.84	105.72	100.51	105.76	106.55	98.632	102.97	102.62	101.86	106.96	103.78	99.934	109.55	110.4	108.08
97.587	98.118	106.74	114.47	103.75	108.95	107.15	103.14	105.85	106.92	104.98	98.538	103.03	100.23	108.28	106.32	101.06	104.96	101.37	102.91	104.93	105.67	100.05	108.79	105.12	105.67	108.24	110.12	108.07	106.35	111.98	96.733	109.43	104.12	105.74	101.24	106.33	106.35	107.5	104.23	112.26	100.69	103.55	104.59	115.95	105.08	103.41	100.1	102.15	111.69
106.18	99.146	104.03	102.48	104.34	104.98	104.02	106.09	105.73	109.21	105.34	110.28	101.54	109.15	104.41	107.44	109.65	98.614	102.72	106.74	101.88	102.05	103.18	102.97	103.01	101.94	102.21	103.16	112.6	110.19	106.16	108.2	107.22	102.72	102.63	104.81	106.69	103.35	101.51	105.16	102.8	105.43	104	106.89	104.74	102.49	106.12	102.03	101.82	104.61
112.6	113.01	119.95	114.07	110.62	110.94	110.88	112.39	110.28	110.35	109.37	109.78	108.29	117.15	117.56	112.82	115.48	109.08	111.98	115.54	113.37	115.44	109.95	112.69	114.15	112.71	115.88	112.28	121.16	111.7	107.82	115.15	114.06	116.84	112.36	114.24	109.51	113.07	115.34	109.51	116.3	114.95	114.23	109.45	109.61	112.75	110.57	122.05	106.73	109.58
107.49	109.88	108.58	113.63	108.77	105.86	112.95	114.02	120.16	113.96	112.15	106.57	109.18	115.24	110.02	114.68	113.36	110.32	112.85	109.64	112.56	115.69	112.81	110.89	111.74	114.25	111.67	117.55	109.56	108.41	112.62	106.76	102.84	109.14	115.46	115.03	111.71	110.41	116.07	112.78	114.16	121.87	109.97	103	114.69	113.99	112.24	114.37	115.37	112.29
106.3	104.63	103.41	108.07	112.83	110.35	109.33	107.23	113.15	113.03	103.3	104.54	110.21	108.24	111.57	110.7	99.352	109.76	101.96	107.51	98.52	108.09	102.89	104.5	104.42	109.13	100.54	102.84	105.49	110.29	109.84	102.74	108.95	109.86	110	104.17	112.52	106.63	106.99	102.21	111.9	104.08	105.3	98.631	103.49	100.94	108.5	100.15	103.3	111.66
110.79	107.65	110.93	108.98	113.47	109.62	107.94	119.18	108.48	113.03	111.35	111.68	109.57	117.75	115.84	118.22	113.96	111.74	107.91	116.91	110.66	112.18	110.62	113.73	106.45	113.25	109.12	112.13	112.1	106.2	114.24	113.27	112.54	113.45	106.99	111.8	112.43	113.09	111.1	108.56	108.14	105.87	111	106.65	113.43	112.95	111.62	111.45	105.26	113.12
112.33	116.6	114.69	112.27	109.95	112.63	113.93	109.98	111.27	105.33	109.53	115.5	112.05	108.05	109.48	111.86	111.56	118	110.78	112.1	110.02	114.98	107.46	111.65	111.75	111.53	117.95	112.42	112.67	111.99	107.28	111.52	114.26	110.65	109.66	108.41	106.24	113.98	110.25	116.18	113.12	112.1	112.4	113.74	116.83	111.82	108.81	104.52	110.38	114.7
101.97	95.125	101.8	102.02	105.23	104.46	92.545	99.791	100.94	102.43	101.11	100.28	101.6	99.987	99.14	95.419	97.69	96.423	101.97	105.83	97.073	100.96	101.28	100.34	106.67	101.12	105.34	96.351	100.9	100.85	103.05	97.965	91.815	98.057	103.11	97.457	95.394	96.51	105.19	104.01	98.373	100.48	101.06	103.59	95.522	98.97	103.45	101.37	100.56	99.861
115.89	108.38	109.45	113.54	108.91	107.41	105.77	110.77	110.14	111.12	106.78	112.64	106.58	107.66	114.2	114.26	109.5	111.07	110.65	113.79	108.31	109.74	105.04	109.27	111.14	108.88	111.49	110.57	109.86	105.53	110.48	108.74	113.18	105.89	114.29	111.88	107.45	113.53	118.52	116.63	109.7	114.32	113.38	105.46	111.19	114.5	113.93	103.46	106.7	118.99
110.85	113.81	109.61	105.8	98.905	105.35	105.65	108.15	111.65	104.62	102.5	104.09	106.33	99.984	105.22	100.44	113.94	103.9	107.57	101.6	105	102.15	105.66	109.81	105.2	109.12	106.63	108.87	101.82	109.76	111.56	100.45	111.22	103.17	99.545	105.56	106.98	106.44	106.32	105.54	107.56	108.41	112.18	103	104.1	102.44	103.13	97.286	111.59	100.22
112.76	109.09	106.36	103.39	107.33	105.2	105.68	102.41	103.46	111.57	107.87	101.92	106.93	104.49	107.66	105.8	111.97	110.14	107.25	111.55	106.64	105.53	106.97	110.03	104.56	108.41	106.93	103.4	105.75	108.21	100.82	107.49	109.58	106.94	105.22	108.5	106.76	105	105.1	103.04	108.52	108.72	106.44	108.92	105.52	105.83	104.29	111.48	105.96	111.28
104.57	106.01	105.5	104.87	101.2	100.86	103.82	104.23	106.77	104.93	105.71	108.84	100.08	103.09	111	106.78	101.05	107.27	106.38	108.87	107.83	106.53	109.56	109.73	105.09	111.09	100.78	106.57	108.74	107.45	107.41	104.34	104.07	101.96	104.77	105.45	105.12	107.63	110.16	103.34	98.618	101.52	107.11	105.5	106.43	108.54	105.55	98.799	99.552	111.25
107.75	105.88	107.22	109.04	104.23	104.91	103.71	99.982	103.99	103.65	106.3	96.995	101.33	103.26	109.48	106.14	106.57	109.5	106.79	112.14	103.67	104.65	112.26	105.35	105.73	106.11	109.23	94.653	109.57	107.38	104.62	108.67	107.85	105.37	107.06	107.05	107.37	104.99	106.26	100.62	104.37	109.16	107.03	108.01	105.4	108.05	111.96	104.66	109.61	103.84
116.91	109.73	113.69	111.24	106.02	113.55	111.68	112.29	114.4	112.07	112.65	116.21	111.08	111.19	109.42	108.73	109.53	112.56	116.26	113.37	111.52	109.11	105.35	111.89	119.21	109.37	111.54	119.91	115.56	112.92	109.19	114.14	115.12	112.09	105.48	112.94	115.78	113.42	106.38	108.93	110.89	109.26	108.67	109.79	109.83	106.62	114.02	111.73	104.09	112.82
107.22	103.46	104.43	105.29	108.05	110.68	107.06	102.23	106.89	111.34	104.93	104.22	105.56	106.11	106.47	103.23	102.6	104.32	107.57	109.51	103.79	99.729	110.22	103.38	110.06	104.84	109.74	106.82	102.1	97.117	104.49	101.61	107.45	108.12	107.82	110.89	105.08	107.99	110.05	109.39	112.57	108.5	102.36	97.291	104.99	112.56	105.38	102.1	102.64	97.445
100.82	95.019	107.32	106.39	105.41	97.728	102.19	103.69	98.895	104.02	96.661	99.157	99.962	100.36	98.435	99.805	97.278	95.268	101.7	100.14	99.195	105.63	96.775	101.23	104.38	102.68	101.07	99.629	100.1	99.538	97.393	102.26	96.924	95.145	98.343	99.844	103.11	108.31	95.547	103.34	102.48	100.55	104.71	100.73	99.891	97.858	99.062	101.05	100.62	98.276
102.59	105.6	101.25	93.146	100.35	98.251	100.28	105.8	105.41	100.46	94.96	102.75	98.02	97.19	97.802	103.21	100.93	97.677	96.575	101.75	97.013	101.22	99.784	96.984	95.609	103.08	98.64	98.694	96.09	98.232	94.384	99.852	101.38	94.843	96.378	105.51	101.78	104.5	99.549	96.441	102.54	104.49	98.381	94.878	93.933	98.222	95.359	100.58	101.97	100.24
96.748	105.39	107.8	101.75	103.87	95.755	97.905	100.12	97.752	100.84	102.47	97.005	95.487	100.48	102.15	104.6	101.9	97.612	101.81	99.537	103	98.619	100.41	100.15	106.96	100.09	95.497	100.37	97.681	105.27	103.48	101.46	96.735	101.35	103.45	104.01	103.62	95.778	95.207	96.469	91.132	105.05	96.191	102.98	100.64	100.7	104.45	105.95	99.521	96.076
115.1	116.77	111.03	106.09	115.1	112.4	112.96	114.03	115.52	107.51	116.83	115.8	113.4	114.15	113.04	111.8	114.46	117.1	112.48	115.2	114.08	112.88	117.41	110.53	112.62	115.21	114.13	114.91	111.47	113.44	108.69	115.51	116.34	117.24	107.21	111.26	109.44	113.2	108.68	117.13	113.42	118.1	110.17	111.87	108.31	114.8	118.82	109.05	107.48	111.91
105.98	103.59	107.06	104.78	110.74	100.45	102.11	107.16	104.71	104.25	108.3	99.868	104.02	102.31	103.38	112.7	105.31	104.93	107.07	102.53	100.55	99.741	104.09	107.82	101.61	104.68	105.07	100.83	109.48	107.92	103.04	111.25	105.81	100.59	99.694	111.98	101.58	107.78	99.159	103.34	96.263	107.06	101.59	98.739	104.22	104.61	98.972	108.23	107.19	105.01
112.52	111.91	110.14	118.97	118.45	114.12	112.37	114.29	116.15	118.59	116.93	117.32	114.39	123.89	118.73	117.55	123.76	118.58	111.75	114.77	115.59	116.78	122.37	115.14	113.11	112.75	116.24	115.1	118.67	122.48	116.33	117.62	112.39	115.95	112.49	123.55	114.16	118.29	121.81	118.3	115.96	120.43	113.14	122.8	119.63	115.82	121.32	112.73	121.63	117.54
105.84	102.69	100.27	95.182	105.37	100.61	99.544	102.56	100.43	104.99	96.286	93.337	102.88	99.827	107.9	100.67	101.35	97.034	96.129	101.39	94.679	103.29	101.3	100.11	99.744	98.948	99.116	101.92	100.52	98.602	98.486	97.433	97.609	101.96	97.459	99.798	99.525	103.47	100.47	101.48	106.13	98.685	95.142	104.26	103.31	97.512	98.861	101.67	102.21	104.66
111.83	115.42	114.61	115.22	109.18	113.25	109.39	113.08	112.24	106.25	111.17	109.02	112.71	114.57	107.88	105.23	107.38	105.11	112.39	112.98	111.81	111.9	110.18	109.93	107.17	106.73	109.74	108.03	106.38	115.05	111.42	105.63	113.7	114.35	114.04	108.47	115.67	113.24	99.968	111.72	111.81	112.34	107.53	105.51	110.58	114.7	104.8	111.9	104.68	110.48
104.24	107.24	98.988	102.17	99.968	105.91	108.22	103.71	100.7	107.89	105.07	106.61	105.91	103.34	110.43	101.48	102.39	109.64	107.35	103.44	105.69	100.83	102.43	100.66	101.15	105.6	101.04	110.58	103.93	103.55	102.3	106.37	107.87	104.8	101.71	103.46	103.7	107.94	104.4	109.44	110.53	106.82	100.1	106.58	107.72	110.5	105.34	102.88	113.52	107.45
103.05	107.63	103.94	100.11	107.51	99.415	105.47	103.67	101.62	109.41	99.943	104.83	108.07	100.16	107.12	106.11	108.87	104.64	102.57	103.41	107.15	105.71	105.13	101.94	106.45	103.47	103.25	101.33	108.16	108.92	107.11	99.729	107.62	103.58	109.33	100.95	102.89	105.25	103.66	105.57	105	109.16	108.81	106.98	109.92	100.24	106	104.97	108.54	110.05
109.71	109.31	117.02	111.71	111.69	119.4	112.63	104.69	110.25	109.65	114.66	113.73	111.32	117.51	113.68	114.68	109.85	112.99	106.87	108.21	109.18	102.36	114.27	111.04	114.29	112.05	106.69	114	114.28	114.59	108.89	116.74	108.69	112.21	104.91	113.82	108.76	104.68	112.18	103.15	116.45	107.1	109.88	114.27	109.91	112.78	109.1	113.33	113.18	106.47
105.51	114.31	107.16	111.74	106.53	103.12	104.26	106.7	102.72	108.56	107.18	112.25	110.79	106.84	105.81	104.39	104.78	108.54	104.12	111.09	107.82	109.02	107.48	101.92	108.59	105.41	105.73	108.77	107.98	107.94	111.8	105.99	104.41	112.54	104.41	109.17	111.33	106.92	105.5	104.76	104.84	104.92	109.7	111.54	103.76	104.46	107.53	107.17	101.6	111.2
110.14	107.13	100.84	106.16	110.99	109.04	107.13	107.46	109.85	107.12	108.63	102.43	103.93	102.38	109.42	103.76	106.95	104.45	104.72	101.77	106.49	102.45	102.32	115.26	101.63	100.96	113.96	103.08	103.2	105.9	108.09	108.78	105.3	103.96	107.42	97.906	105.13	111.05	101.1	104.75	108.5	106.43	108.83	99.707	107.08	102.04	103.85	102.05	101.23	101.86
104.72	107.68	107.92	103.42	109.86	109.1	105.3	102.13	105.83	104	99.401	101.56	106.93	113.34	100.13	107.91	97.388	104.21	106.49	107.81	104.09	95.71	99.155	111.37	108.88	101.06	98.444	104.46	106.05	105.25	98.875	109.86	104.38	101.77	102.19	111.66	106.43	109.7	95.586	105.77	103.76	111.9	106.92	101.23	105.86	104.31	99.229	111.28	106.91	102.62
99.858	103.34	106.22	108.75	106.51	104.86	104.25	106.2	106.07	103.69	110.38	108.5	104.95	108.24	102.79	106.13	108.6	105.95	106.6	103.95	103.39	99.614	107.1	110.39	105.62	105.74	104.69	108.17	106.69	108.62	108.13	101.24	111.04	108.62	101.78	107.39	102.45	108.29	101.41	108.39	105.42	107.8	107.88	103.56	104.4	109.17	99.236	108.83	108.81	107.67
114.27	112.02	113.29	114.04	111.62	115.42	105.02	106.93	113.78	114.82	110.41	115.43	116.2	110.11	109.5	116.55	111.87	109.27	113.43	116.1	118.79	114.86	117.47	114.55	110.22	113.61	117.06	116.95	115.77	119.25	116.27	110.83	114.71	115.51	115.83	118.24	111.44	113.66	115.56	116.02	114.79	116.49	112.61	111	117.86	116.71	120.79	106.44	121.51	114.31
113.81	108.39	116.82	112.79	107.33	109.68	109.41	107.86	109.61	114.21	104.41	113.55	114.09	108.84	112.11	114.15	111.06	107.55	113.28	105.48	108.81	112.54	107.53	115.84	111.76	111.71	108.48	113.05	115.03	113.72	109.26	109.51	108.44	112	110.08	113.43	116.22	104.96	106.8	114.44	111.11	113.42	101.46	113.68	111.26	108.31	108.63	110.13	106.28	115.18
109.59	113.35	100.28	100.86	108.16	109.06	110.52	104.23	100.7	101.26	113.16	108.64	97.129	110.77	103.45	105.68	102.38	101.94	111.07	112.07	106.62	111.85	108.87	106.9	102.93	109.22	104.42	102.4	103.22	105.33	102.17	104.94	107.7	104.1	99.412	108.9	101.55	111.14	102.04	109.36	105.45	104.1	113.67	105.91	109.7	106.84	107.22	107.01	106.16	103.58
111.92	109.6	111.89	109.87	119.7	109.14	113.55	100.02	111.81	104.28	114.12	107.97	111.37	114.03	103.87	112.99	112.1	109.84	107.85	115.93	111.94	100.25	111.42	105.15	113.2	109.03	112.49	106.16	112.27	106.7	112.27	103.29	108.54	107.04	112.78	111.52	108.15	115.24	114.99	104.38	114.26	110.49	110.61	114.33	105.51	110.09	110.02	107.61	109.87	114.67
103.71	106.64	102.12	101.51	96.348	107.27	99.485	94.744	96.691	98.527	102.93	106.05	99.469	97.928	99.095	98.301	104.44	95.159	102.22	103.48	102.72	101.33	98.843	98.842	99	102.47	102.4	96.939	96.978	98.269	103.09	102.53	101.47	100.36	100.08	97.012	99.008	99.352	103.32	101.88	98.626	98.708	105.68	103.16	97.587	96.755	101.65	102.37	100.35	102.68
119.41	118.46	118.62	120.47	118.32	116.82	113.5	118.14	119.31	117.33	118.02	117.13	116.75	107.7	116.39	117.22	116.4	116.72	116.65	116.35	125.91	120.84	118.54	118.62	112.06	116.07	121.3	115.25	118.28	114.29	119.69	117.96	119.28	115.44	122.75	117.41	114.77	113.33	119.8	120.02	112.06	121.42	125.68	115.63	115.01	117.59	111.17	119.31	116.54	123.76
108.69	110.94	102.57	110.23	102.61	108.56	104.85	104.83	102.51	105.56	103.26	105.41	106.21	111.84	109.17	109.91	113.14	107.81	107.7	104.68	105.89	104.29	110.96	107.13	99.807	112.86	103.5	103.96	108.88	113.76	110.67	110.4	108.98	109.8	111.55	110.9	103.08	102.14	102.97	111.79	107.01	101.61	108.12	101.24	104.69	101.49	110.54	108.71	114.15	109.05
108.26	113.19	109.23	113.27	107.87	112.65	115.68	110.2	112.67	116.39	110.68	104.64	112.62	114.86	107.7	105.68	108.28	114.2	111.66	115.63	115.18	109.69	113.22	113.41	114.25	106.08	111.18	107.4	116.24	112.3	114.67	109.87	102.91	103.46	117.04	106.91	112.46	104.85	114.44	110.14	108.14	110.84	110.53	117.78	107.97	115.32	108.43	113.23	107.47	111.23
108.35	100.44	97.654	99.23	102.83	101.34	99.101	96.742	97.697	104.91	99.795	98.393	97.556	101.96	94.621	98.506	97.252	97.707	93.423	104.23	101.41	101.15	98.839	94.754	93.782	101.74	99.264	98.506	103.3	99.056	105.55	100.39	103.05	99.672	99.277	100.16	96.781	97.828	102.16	102.35	104.07	99.156	97.423	97.529	95.606	102.87	103.51	102.66	105.1	103.27
99.981	100.52	99.103	98.611	99.523	100.06	102.42	96.981	101.19	97.779	94.829	106.2	106.38	100.34	99.566	102.44	98.229	101.96	102.14	93.41	104.73	97.027	102.07	99.242	99.945	103.68	102.12	95.58	101.15	106.75	105.79	109.6	100.78	107.41	99.134	106.51	98.072	99.989	103.37	98.402	99.468	96.849	105.64	99.193	99.675	102.92	103.69	104.52	91.899	101
107.87	112.01	109.62	111.28	112.48	109.27	103.43	113.3	114.77	106.25	112.07	107.54	110.51	109.41	111.7	104.86	107	111.27	112.07	107.81	113.62	112.67	110.93	117.53	110.05	109.01	105.55	105.67	107.6	112.42	109.74	107.4	111.51	111.75	108.61	115.42	112.45	108.01	107.49	109.69	108.17	110.25	105.66	111.26	112.99	106.12	108.12	105.77	105.72	107.29
96.506	106.04	107.68	103.47	102.73	106.49	95.596	107.67	107.57	97.177	102.66	100.92	95.963	96.864	103.72	94.846	95.301	103.55	103.99	106.74	102.92	99.717	104.59	99.469	102.63	99.953	96.766	102.85	99.571	101.84	105.16	98.931	103.06	103.37	98.718	103.77	96.227	99.309	99.067	103.91	107.45	100.59	95.076	106.18	98.686	100.17	103.93	101.61	95.242	96.67
106.94	104.63	107.91	105.07	101.51	110.3	110.68	106.8	106.42	107.57	102.98	104.85	108.92	105.84	110.03	101.01	107.15	111.32	107.22	107.15	107.73	110.57	108.12	102.65	102.5	104.05	106.17	99.493	105.59	103.35	103.73	102.13	108.91	108.33	106.83	104.29	103.94	106.24	106.55	98.304	104.94	104.83	98.366	110.72	105.45	100.21	107.04	103.19	105.69	108.75
114.76	111.7	113.19	112.01	112.78	107.66	110.37	110.15	112.94	107.09	114.2	118.94	113.15	113.8	108.98	105.78	116.06	109.7	109.48	110.75	111.25	113.13	110.89	107.59	117.36	111	107.57	112.42	112.9	109.98	108.07	114.63	106.39	114.64	117.14	104	108.29	114.45	112.13	109.66	111.62	112.57	103.31	116.81	109.55	107.16	108.37	104.15	114.63	105.91
117.73	112.17	117.55	108.11	110.1	114.39	101.73	116.78	110.96	113.58	111.8	113.93	111.82	111.9	111.32	109.93	111.98	109.04	110.88	111.78	109.38	112.52	113.29	110.44	111.35	115.64	116.12	115.25	110.16	107.34	116.93	113.08	108.13	109.32	113.46	108.7	119.65	109.46	112.12	108.9	115.76	109.67	110.55	112.13	113.64	117.09	113.11	116.59	115.21	110.65
105.35	105.05	109.27	103.93	100.61	109.08	99.385	107.64	111.77	103.85	111.03	102.67	103.95	106.53	103.58	100.79	109.47	104.43	101.48	102.49	100.79	104.94	105.75	104.2	103.46	105.05	102.71	107.68	111.29	108.05	105.84	107.95	101.78	101.73	100.1	106.43	111.68	103.52	100.41	104.62	111.43	107.73	108.69	101.76	98.836	106.77	104.23	108.47	103.45	110.13
110.77	111.4	112.25	111.55	113.94	113.77	109.86	112.78	114.02	108.46	109.65	114.02	113.51	109	112.68	113.34	110.99	110.55	110.53	115.29	108.7	111.51	107.95	112.25	117.96	116.57	114.7	110.7	116.41	115.53	111.3	114.79	116.27	113.95	111.33	112.89	121.52	114.31	113.16	114.17	109.45	108.04	108.11	111.56	116.66	111.19	112.86	115.09	105.46	111.58
110.98	103.48	111.3	107.13	106.98	107.23	110	107.03	109.95	106.16	111.1	109.25	102	105.11	102.3	106.21	115.02	106.14	108.47	108.12	106.55	111.56	107.49	105.48	105.45	103.08	105.82	103.3	106.58	109.77	104.11	107.03	107.27	105.16	106.02	103.48	101.99	108.6	106.05	97.116	110.84	112.71	103.68	110.84	106.01	104.25	105.36	109.33	111.59	107.1
103.03	109.26	102.91	102.03	109.37	110.13	108.52	107.79	108.26	111.73	105.16	110.82	101.69	102.04	110.86	106.03	105.24	109.95	100.83	109.8	105.84	106.53	102.6	99.93	107.15	104.7	104.71	109.32	99.765	102.7	102.89	105.86	99.874	107.65	106.43	108.7	107.51	102.59	109.17	101.12	111.98	104.41	108.86	107.91	108.61	108.01	112.02	103.95	100.28	102.82
102.41	104.17	103.49	98.049	101.7	97.354	98.864	99.796	102.19	97.335	99.702	96.693	100.23	98.484	98.763	103.93	99.264	98.967	104.54	94.074	103.17	97.735	101.29	103.15	101.65	97.136	101.42	94.474	98.757	98.307	101.46	97.362	103.48	96.368	102.52	94.299	105.01	94.072	100.31	99.639	96.644	91.547	101.71	104.84	101.73	97.136	99.852	92.726	98.07	102.28
111.36	104.07	107.93	107.14	103.37	107.88	106.8	96.331	108.18	103.99	104.24	102.07	105.55	102.7	107.14	106.36	104.06	109.74	106.58	111.67	98.079	102.97	105.83	102.85	111.16	108.9	109.73	109.2	107.12	111.28	111.21	103.73	109.25	104.66	109.66	106.36	101.61	102.99	105.46	109.78	104.81	106.76	106.06	108.37	101.94	104.95	103.55	104.4	100.64	107.31
105.85	106.32	105.99	106.91	114.58	107.45	108.94	106.34	94.824	103.29	103.88	103.43	108.79	107.73	99.991	100.82	104.69	99.854	102.4	103.56	104.64	106.67	102.46	104.42	104.19	104.93	107.06	99.709	104.89	103.18	110.67	109.29	109.96	105.38	102.4	105.99	103.84	102.99	102.6	109.17	102.99	102.55	104.92	100.34	109.55	104.42	103.56	108.44	108.44	108.79
111.82	115.83	106.71	103.62	112.24	113.42	117.42	113.95	109.33	115.53	109.01	111.21	119.04	106.02	114.92	115.29	111.22	110.68	107.63	112.29	109.54	118.33	116.74	111.37	110.05	107	109.63	109.21	116.26	111.44	115.32	111.52	113.33	109.69	104.77	116.53	114.23	109.31	109.1	112.85	114.49	120.03	109.8	111.31	110.91	113.39	107.92	113.97	111.4	110.86
108.73	104.16	109.45	104.99	101.16	107.74	104.92	96.45	105.24	103.07	103.28	104.05	102.99	102.44	101.64	102.44	104.71	104.32	106.27	104.24	106.53	104.22	100.88	107.05	107.73	102.12	102.24	103.27	106.55	108.03	101.22	105.6	110.26	107.64	106.57	97.2	100.57	103.32	103.88	106.52	105.77	98.261	103.14	96.801	103.33	108.79	103.16	100.24	101.66	100.68
107.16	112.38	106.98	113.97	115.22	111.99	107.28	113.34	114.04	101.98	110.76	112.88	110.95	120.51	110.95	112.3	109.13	111.89	113.54	117.28	113.88	105.44	114.02	112.05	109.66	112.01	110.65	109.44	113.71	106.77	104.14	108.48	114.48	108.61	108.52	110.98	111.02	110.93	108.81	110.17	108.81	112.69	119.12	109.93	110.31	115.03	111.18	113.66	112.15	112.55
105.94	105.36	108.5	103.88	104.03	109.18	105.63	111.04	105.3	107.15	109.26	105.55	102.59	105.61	108.24	106	115.53	111.2	99.817	103.99	109.66	110.3	107.6	113.33	104.33	107.25	108.44	107.88	109.07	102.84	113.41	99.541	106.19	105.37	106.12	103.94	104.19	99.692	104.06	100.96	106.51	107.4	103.48	104.96	101.33	109.92	105.99	106.88	112.11	112.32
102.33	109.92	110.03	103.49	102.1	110.87	104.95	106.21	107.67	102.53	105.67	109.92	109.17	111.16	103.1	102.47	109.48	103.86	106.97	107.52	107.1	108.04	107.08	107.89	101.29	101.82	109.11	99.647	107.37	101.37	104.17	106.17	105.73	103.44	99.331	109.68	107	110.34	104.1	109.09	106.73	109.47	110.7	98.442	109.68	102.71	113.23	110.17	109.96	101.75
118.46	120.65	120.06	116.82	111.98	115.97	119.04	111.99	114.81	120.85	111.03	116.89	117.24	116.99	112.06	112.07	119.34	113.78	111.38	115.16	111.06	119.18	115.2	118.96	115.83	116.44	116.98	112.94	113.19	119.87	118.75	114.03	113.89	117.72	115.79	119.73	122.82	114.03	117.06	110.56	112.96	115.78	116.7	111.05	124.08	112.62	114.15	114.58	113.67	117.82
106.55	106.33	107.58	103.3	105.35	108.55	104.02	99.947	109.62	107.63	104.11	111.25	105.12	107.45	105.56	102.15	107.44	103.33	106.89	103.99	102.18	103.04	100.14	106.21	99.078	104.57	103.46	108.37	100.97	110.41	110.67	103.11	100.95	105.4	108.33	107.81	106.77	98.567	108.83	107.35	106.47	102.38	105.22	102.6	102.79	102.05	103.78	108.65	101.32	102.96
112.23	100.43	102.99	101.24	105.92	109.85	105.43	100.34	103.52	107.38	101.57	101.32	98.189	112.46	103.54	108.47	106.78	110.91	103.5	103.93	104.68	101.61	102.37	103.01	100.1	105.05	98.23	108.74	104.3	104.38	100.87	96.879	101.59	105.17	99.544	103.04	107.45	96.678	102.98	103.16	99.925	99.476	105.11	104.02	107.12	110.27	99.952	100.7	107.77	104.56
105.84	107.51	107.61	105.38	100.42	101.87	111.54	104.02	111.21	112.43	110.07	108.65	108.71	105.95	105.25	105.41	103.71	109.99	102.85	108.35	107.72	110.4	102.39	107.61	103.13	106.2	109.02	107.27	106.36	106.35	103.01	107.04	101.03	107.28	111.61	110.41	107.91	102.9	114.22	108.02	105.05	112.03	104.23	107.11	103.55	106.53	105.01	105.66	108.06	107.3
106.68	102.48	99.134	101.84	100.62	108.68	102.65	98.023	103.95	112.23	106.89	103.15	99.339	99.501	108.91	102.18	114.18	103.09	111.88	97.155	106.04	108.68	109.75	100.16	108.21	103.21	105.18	106.66	104.28	109.05	101.93	104.58	109.5	106.1	106.99	103.57	100.68	110.75	106.86	106.5	106.5	99.233	104.54	103.01	107.27	101.09	109.14	105.62	104.85	106.49
115.31	110.86	107.78	106	114.16	112.83	110.58	106.24	104.43	111.15	113.62	115.66	108.63	113.75	110.96	111.92	111.58	110.71	114.55	109.97	104.93	115.23	104.44	112.46	110.57	110.24	107.7	112.83	102.29	112.89	109.5	104.15	105.04	111.2	114.01	111.34	108.4	109.51	109.25	108.3	120.19	106.56	113.26	108.18	110.92	106.77	107.25	113.29	112.8	114.45
111.69	107.36	106.15	109.76	106.4	109.82	112.06	109.26	111.77	113.15	105.32	108.04	111.84	113.13	109.27	110.66	101.12	107.33	108.95	113.4	115.37	114.61	105.58	113.28	106.34	108.22	115.15	110.99	112.07	108.22	102.6	105.24	106.23	113.39	110.69	114.16	114.65	109.69	110.91	106.78	113.26	106.67	106.83	113.13	108.48	109.01	110.87	107.48	108.27	114.41
106.16	106.8	110.7	104.45	107.98	102.95	108.18	104.71	109.49	106.36	106.28	104.05	104.14	108.06	103.14	105.8	106.36	103.42	105.79	107.32	113.69	103.8	104.64	108.37	106.87	108.75	105.01	109.11	111.49	105.65	101.14	105.22	107.04	104.85	109.9	108	113.01	105.02	108.93	113.31	104.39	106.66	102.67	112.81	104.91	107.42	104.24	110.39	111.99	101.94
107.95	110.86	112.6	110.8	111.57	109.12	113.12	112.61	117.11	110.46	111.85	111.42	110.39	107.81	117.82	108.55	107.58	112.9	116.6	106.3	104.74	107.99	106.99	113.1	106.62	112.36	107.8	111.63	111.07	109.64	108.04	103.05	110.26	110.93	112.26	117.63	116.08	114.35	107.86	112.21	107.33	111.84	104.42	112.26	115.08	110.56	107.98	115.8	110.56	112.86
101.37	107.17	97.143	111.9	104.12	105.86	103.35	100.88	98.999	107.24	98.704	108.41	106.92	105.2	98.191	106.11	108.63	112.66	103.85	110.92	105.56	106.79	105.68	105.8	101.85	108.36	104.82	113.33	111.84	107.31	105.89	109.15	106.33	105.57	102.68	99.587	107.29	108.45	109.07	102.81	112.38	104.23	105.34	104.03	109.53	108.91	104.83	107.99	111.86	103.84
110.35	111.71	114.11	102.63	119.43	114.65	116.74	113.02	114.26	113.18	107.82	116.25	102.25	114.95	108.61	116.23	109.91	109.69	107.64	108.4	105.18	105.67	112.66	108.81	110.88	115.09	108.07	105.92	109.61	107.87	109.45	112.96	110.1	106.28	111.7	110.89	112.91	109.37	111.94	110.72	113.99	108.62	109.98	111.36	115.59	110.02	108.19	107.92	113.13	111.06
109.94	113.1	116.57	108.27	114.03	109.85	107.2	105.4	112.36	113.76	113.51	110.27	111.98	114.71	111.35	110.02	117.13	111.3	112.75	110.79	107.85	107.81	109.71	117.89	110.15	112.01	109.19	111.25	114.3	113.51	105.98	114.1	112.63	106.7	113.65	110.35	108.82	119.09	113.6	109.2	110.94	110.99	114.24	106.71	115.27	116.66	110.52	107.94	112.4	109.2
101.44	103.36	99.556	108.69	109.6	102.71	98.967	105.49	105.08	107.51	107.59	103.01	98.212	103.12	108.06	111.34	100.79	98.027	104.86	108	105.18	109.7	102.12	106.42	111.46	106.48	101.1	104.1	101.73	99.874	108.02	103.24	109.32	112.96	102.77	108.2	107.55	103.53	102.53	108	106.46	101.79	103.72	103.34	107.65	106.8	109.41	107.29	106.33	108.27
119.18	107.63	110.98	113.97	114.48	108.91	111.46	106.59	111.49	110.04	103.66	111.07	118.03	113.13	115.21	111.98	116.53	109.32	109.59	113.45	107.52	116.21	108.76	106.66	108.92	117.02	107.63	104.9	110.29	119.46	112.72	115.71	115.29	110.96	110.74	112.43	108.89	113.56	113.73	112.83	113.68	116.04	112.43	114.69	117.41	108.72	115.42	114.82	106.2	105.88
103.78	107.01	109.48	107.58	106.36	103.41	109.29	99.759	108.2	103.88	108.74	102.86	108.56	106.07	105.76	107.03	113.35	109.4	110.29	111.16	104.9	109.57	102.62	102.4	106.46	109.93	100.61	105.28	100.67	103.26	109.32	105.57	103.32	103.82	111.46	108.34	109.43	107.13	103.29	107.75	103.69	100.73	114.1	105.64	106.3	104.78	107.98	106.96	108.54	106.98
98.984	96.441	97.698	102.84	100.43	95.683	98.646	94.684	98.038	99.367	105.94	102.02	104.31	95.607	97.912	98.969	96.431	94.157	92.402	100.89	97.482	102.15	105.11	100.08	101.36	99.351	97.162	92.748	98.8	108.11	95.207	102	95.783	100.56	101.01	98.299	96.255	102.48	100.13	94.25	104.49	99.802	90.354	97.831	97.947	97.499	102.71	101.19	96.031	103.41
104.67	105.37	110.04	107.42	103.15	110.84	101.86	104.22	108.32	101.71	100.27	108.02	104.9	114.26	107.32	107.87	109	103.18	103.96	101.17	111.29	100.24	110.23	100.94	103.14	107.43	107.36	99.56	102.87	102.87	106.75	106.24	107.94	104.26	107.4	103.68	103.26	109.27	107.61	111.48	100.79	106.44	109.16	114.83	108.11	108.32	104.95	109.34	109.62	107.42
106.42	104.72	109.94	103.07	108.39	105.03	103.98	106.41	99.928	107.62	105.26	109.4	105.81	103.19	100.73	104.34	109.33	106.81	100.95	105.32	100.39	101.1	112.06	101.3	111.49	107.05	102.11	104.23	104.72	106.28	102.36	102.31	100.12	103.77	108.76	103.99	99.729	107.72	108.24	100.99	112.13	100.22	103.34	101.6	111.21	102.87	112.29	103.11	102.93	108.21
110.81	109.76	108.14	107.9	99.297	100.42	104.24	102.62	105.24	98.896	99.35	105.68	103.63	103.66	101.01	105.29	107.21	105.08	106.13	99.39	104.11	100.35	100.02	101.66	105.11	102.85	105.25	107.85	105.02	104.02	104.42	103.53	103.5	105.3	110.31	107.2	103.41	104.58	105.44	102.37	104.64	104.03	105.15	108.6	105.41	105.67	107.63	103.03	108.47	97.814
102.71	109.08	111.02	109.86	106.47	104.54	107.06	107.64	106.38	104.06	106.93	108.76	106.48	107.98	105.45	105.63	102.49	107.42	111.83	111.57	103.98	100.13	112.6	102.75	99.191	105.01	111.03	104.78	115.8	106.96	107.59	104.11	104.9	102.71	112.82	102.8	111.36	109.04	111.55	104.28	106.52	102.58	108.71	103.12	105	112.7	102.16	111.57	108.24	105.43
103.14	98.831	95.668	105.73	93.022	102.66	102.73	100.79	100.97	97.057	101.54	99.512	97.463	95.448	96.64	96.081	95.349	101.07	100.52	100.4	100.98	99.762	102.46	101.48	98.192	100.2	92.563	102.46	99.873	99.304	101.49	97.218	95.992	103.48	95.895	100.26	97.7	98.679	93.39	94.845	103.15	101.28	98.299	100.63	102.21	95.946	104.33	99.392	97.228	101.6
101.67	103.17	99.828	101.48	98.154	101.82	100.68	99.155	99.432	98.548	103.55	102.43	99.974	99.439	100.13	100.82	97.79	102.87	101.99	102.85	99.932	102.13	99.603	105.13	107.09	103.51	99.339	94.523	96.885	99.783	95.985	95.481	97.836	108.03	97.708	99.815	98.914	96.026	103.72	96.118	106.3	106.97	100.37	100.18	101.37	106.09	101.62	93.161	102.84	102.63
102.67	108.92	104.59	110.2	104.24	106.93	104.32	106.74	105.4	104.44	107.24	104.16	104.26	104.93	108.24	99.002	101.02	104.13	108.69	105.29	108.5	111.85	106.05	108.97	104.11	100.67	106.49	98.334	102.9	107.77	108.47	110.5	106.69	101.62	108.75	106.95	100.4	98.523	109.05	114.23	99.323	104.66	104.12	109.08	105.45	103.52	106.18	103.72	107.45	109.53
112.31	114.13	109.57	104.92	103.49	108.45	107.36	115.53	110.07	108.42	109.09	106.81	115.57	112.34	100.57	113.43	109.26	110.39	110.41	116.77	114.3	114.51	107.58	114.23	111.53	110.92	109.72	108.6	114.61	112.15	110.9	109.95	109.22	112.86	112.68	113.8	110.83	113.97	112.57	107.64	117.14	116.94	113.55	107.74	117.89	114.83	110.69	110.79	107.35	111.34
102.79	107.33	104.94	98.456	102.18	113.09	102.39	104.07	107.88	113.39	99.957	105.62	109.2	103.41	106.67	105.25	102.52	105.44	100.52	105.95	101.02	102.6	104.1	108.21	110.22	104.7	105.68	104.97	104.91	106.89	101.3	107.33	105.76	100.26	108.35	106.71	101.82	105.93	105.13	105.62	108.8	110.19	110.82	106.26	108.56	111.46	105.36	109.61	100.42	106.83
110.98	113.1	109.29	112.47	115.33	109.04	110.28	111.47	107.69	118.51	112.33	111.33	103.33	115.22	110.51	106.46	105.88	115.77	113.03	114.9	115.2	110.67	108.08	107.62	111.01	104.78	111.76	112.95	109.56	114.9	110.12	107.39	112.87	107.12	115.65	113.75	118.65	112.71	107.71	110.3	115.42	112.02	109.67	110.82	107.24	111.97	112.7	109.35	115.82	116.1
109.63	114.17	112.13	111.35	113.35	111.54	105.22	113.08	114.89	110.57	109.62	108.72	115.3	114.47	114.1	108.16	111.23	111.58	112.15	109.49	118.14	109.63	109.23	108.23	113.69	112.63	105.79	116.75	111.73	106.66	115.95	105.87	108.57	111.91	106.02	112.35	105.04	101.57	104.57	111.65	107.99	116.48	108.58	119.07	114.72	113.9	113.43	110.69	107.86	110.38
105.83	110.77	106.49	100.55	105.4	106.18	103.79	104.26	109.48	106.96	103.79	100.81	104.75	109	102.79	99.291	102.29	110.53	106.75	106.96	104.18	105.19	109.88	110.12	102.33	105.64	106.87	102.41	106.14	103.23	104.92	110.57	106.85	107.47	104.88	107.71	101.07	101.42	100.39	104.81	106.59	106.21	109.7	108.9	107.24	106.82	104.94	108.17	106.21	108.39
105.03	101.52	103.05	109.98	105	104.34	105.28	103.24	107.32	109.97	103.79	107.99	105.46	101.1	102.05	108.03	108.6	105.75	105.62	99.222	112.18	111.09	99.425	104.22	106.38	103.96	106.44	103.33	98.695	106.99	110.6	105.52	102.47	112.12	108.03	103.62	101.32	104.02	106.77	103.15	99.746	107.77	104.9	99.937	109.71	111.26	107.69	107.74	98.815	107.56
109.72	112.55	110.4	114.83	112	110.58	105.25	115.38	105.18	115.02	115.77	115.17	115.19	112.93	108.6	110.76	105.71	109.66	107.54	108.44	112.05	112.69	108.68	114.38	117.66	107.6	113.2	118.33	109.87	111.48	114.46	112.02	114.44	113.03	112.61	104.38	109.09	110.59	113.61	112.22	115.81	112.13	113.31	108.78	111.16	109.4	110.09	108.99	114.21	115.38
111.19	110.56	111.55	112.29	111.1	109.18	109.72	106.65	111.41	107.92	110.81	113.8	113.46	107.41	108.02	112.21	106.82	118.93	113.63	111.61	112.21	110.75	116.68	104.33	109.04	107.45	107.49	109.22	108.93	109.63	103.89	111.4	109.41	108.22	110.01	110.34	109.66	114.93	109.84	112.27	110.08	105.58	116.14	105.82	114.53	112.55	109.89	104.01	112.38	112
106.96	98.284	110.33	106.15	115.3	98.625	100.87	100.25	106.55	107.38	102.32	105.27	103.12	109.21	106.88	104.69	103.85	107.88	110.84	106.44	107.7	108.47	108.36	104.89	101.01	105.95	108.57	102.97	101.43	111.04	100.52	107.86	108.1	113.44	105.51	103.81	112.91	110.57	106.92	111.81	105.26	108.42	101.04	108.25	101.19	111.01	105.4	107.94	107.84	108.4
105.77	109.49	107.54	108.4	107.99	106.11	107.84	105.24	109.66	104.55	106.82	108.77	99.082	110.07	108.6	106.01	107.85	107.73	103.1	99.483	104.96	105.53	103.58	107.54	105.65	99.828	101.65	104.24	104.81	107.51	102.32	102.39	108.9	105.48	100.65	103.58	109.03	109.72	106.34	105.22	103.06	113.13	100.86	104.13	102.51	109.2	107.41	105.8	106.03	105.93
104.23	109.66	106.93	110.05	107.97	104.54	102.6	108.61	105.75	100.39	110.5	107.31	103.36	97.467	112.39	105.32	110.7	106.92	100.87	103.71	102.06	108.63	105.73	105.38	102.26	109.64	107.67	109.3	111.94	97.613	100.41	103.59	107.63	105.36	101.73	102.64	107.23	103.05	101.94	109.51	107.02	108.98	105.5	102.77	105.62	104.16	104.62	103.47	108	104.73
108.79	114.84	112.29	114.38	108.21	108.4	108.02	113.44	113.34	111.1	115.71	106.89	108.27	110.37	110.31	113.84	110.77	112.16	115.41	115.38	111.2	117.03	115.27	104.48	106.4	106.39	108.39	111.98	112.47	106.39	108.55	114.67	108.99	108.9	111.21	110.92	113.32	118.37	114.33	111.17	115.48	110.88	107.99	107.5	107.93	114.59	112.58	111.87	107.45	107.83
104.33	107.31	102.48	109.48	105.99	107.47	101.7	105.45	112.67	105.11	105.26	109.55	105.54	107.62	107.42	106.98	107.33	104.17	112.42	103.53	101.67	102.74	106.97	108.57	100.15	108.02	112.63	105.11	103.55	104.44	108.07	105.75	107.16	109.46	111.31	102.85	104.22	110.71	102.8	104.76	105.5	113.15	101.12	109.92	105.52	106.23	107.46	110.11	106.25	109.71
108.13	105.92	106.61	109.5	101.8	104.8	104.57	99.007	107.44	101.65	107.09	102.51	109.56	106.14	104.53	106.82	109.47	110.23	102.61	108.06	107.51	104.27	103.94	99.153	102.27	101.2	103.68	103.82	103.63	108.04	111.07	103.21	106.31	106.31	108.24	111.9	102.47	109.09	104.41	112.65	104.46	100.97	100.79	111.11	108.96	107.83	111.93	104.62	102.96	107.75
107.25	113.66	108.17	105.3	111.86	111.8	106.29	115.25	112.02	105.75	115.93	114.03	111.98	106.78	106.1	121.03	114.01	111.15	112.19	112.96	107.82	112.59	114.54	118.58	112.17	113.65	115.05	112.99	107.82	118.27	118.46	109.74	117.51	111.31	112.54	114.42	110.43	108.2	105.01	114.07	118.45	113.53	109	107.62	114.79	113.46	114.55	119.07	105.3	111.79
102.98	109.69	110.15	108.81	108.4	109.18	108.76	113.8	109.66	113.16	112.05	109.71	110.86	108.55	106	109.14	106.86	107.99	114.09	105.7	116.07	106.29	108.19	111.96	108.47	117.81	108.82	109.47	108.01	105.28	112.25	111.92	108.21	111.4	106.36	105.71	110.89	112.06	112.19	107.59	112.45	108.25	112.34	106.51	108.95	110.16	116.15	112.02	106.12	107.6
103.36	103.44	107.55	103.5	105.2	107.97	111.69	101.68	107.48	106.51	109.23	109.34	103.29	101.38	103.11	106.1	105.27	104.33	102.66	108.81	101.07	103.41	103.39	107.63	106.18	103.04	101.61	106.56	109.36	103.63	99.192	106.59	100.77	104.98	98.845	104.79	106.05	113.92	103.7	99.175	106.11	105.94	109.83	109.26	106.15	103.09	100.63	101.72	109.63	107.98
111.69	107.39	110.24	103.47	106.32	102.48	105.3	104.44	98.499	103.11	107.52	111.21	107.21	105.23	109.36	102.69	111.48	109.53	103.95	105.59	109.04	102.86	108	111.27	105.88	109.8	103.69	107.82	109.01	116.18	104.12	102.31	101.5	108.28	110.35	105.62	108.84	106.82	112.02	102.18	105.71	109.86	106.88	106.26	106.02	104	109.35	101.46	110.86	109.39
112.7	103.16	105.78	111.92	110.12	110.63	105.53	102.89	102.45	104.98	103.75	107.49	102.06	103.63	101.72	101.54	106.66	112.62	107.48	105.78	102.91	104.96	110.62	105.39	104.13	104.32	105.12	112.27	103.61	112.32	104.07	105.05	105.85	106.94	108.89	103.62	102.54	106.72	107.56	105.86	107.85	102.53	107.29	105.7	101.36	104.86	110.18	114.33	111.8	106.89
105.08	110.02	110.9	109.24	100.72	105.29	109.57	102.7	106.63	106.96	105.4	98.933	107.4	107.29	101.04	106.83	104.92	112.58	110.66	104.36	101.96	104.52	108.97	108.49	105.63	105.75	107.4	104.22	105.84	110.13	104.81	107.4	98.327	104.84	104.07	102.47	105.52	106.19	104.64	100.64	110.79	106.04	111.69	105.1	103.61	105.92	100.97	104.12	105.76	103.34
94.615	105.21	99.511	106.2	96.068	100.81	98.007	104.66	103.03	102.34	100.78	98.069	102.72	101.7	103.42	99.521	102.95	98.727	96.514	99.234	101.16	97.026	100.16	102.77	108.25	104.58	105.58	102.92	98.205	105.4	98.909	96.694	100.23	99.418	102.13	101.39	106.59	104.22	93.84	96.146	97.639	98.844	99.663	97.408	102.73	101.78	97.421	100.59	106.55	99.867
109.73	116.9	107.14	107.48	113.3	108.14	113.33	111.56	107.25	104.63	110.97	111.56	111.49	109.04	108.8	111.13	110.27	110.77	111.23	106.55	107.14	110.2	102.82	113.06	108.01	115.26	108.02	104.35	105.57	108.05	111	105.41	109.44	105.16	108.09	111.04	110.16	115.42	108.36	104.06	111.92	111.98	118.67	113.77	109.62	111.85	106.23	110.49	110.16	105.39
100.12	106.54	102.21	113.23	107.56	103.14	99.773	109.09	108.66	106.04	106.94	101.63	108.67	109.18	108.17	102.05	106.61	109.92	102.97	109.91	101.52	107.2	103.7	106.96	112.53	106.25	104.19	106.9	102.68	109.69	108	100.18	106.45	107.62	102.17	106.17	101.64	109.13	105.63	105.69	102.1	96.606	111.4	114.87	106.89	110.05	109.11	102.22	108.69	100.19
116.15	115.81	113.58	110.25	113.28	114.3	106.45	112.51	117.59	115.12	114.66	111.44	121.09	121.55	111.25	108.27	111.51	110.93	116.98	119.87	110.56	109.67	115.38	109.44	112.36	110.5	118.16	108.66	114.72	112.14	117.48	102.26	114.6	112.67	111.75	114.16	113.17	115.39	111.47	117.29	111.68	114.53	112.25	111.38	110.13	111.23	118.35	109.74	113.52	116
116.26	110.9	119.41	118.85	115.48	115.32	111.32	112.68	116.04	117.45	116.81	114.58	115.19	116.56	112.2	121.9	123.46	113.49	116.2	119.16	109.67	119.44	114.51	117.92	118.98	116.58	117.43	113.38	118.04	109.7	124.66	115.84	120.09	118.19	118.27	120.81	120.04	113.99	115.93	114.84	120.97	112.96	119.02	117.74	117.36	114.87	117.8	107.97	117.37	112.72
105.93	104.99	106.38	107.1	98.944	100.49	110.05	103.62	103.4	106.97	103.98	103.3	108.56	111.95	104.91	101.04	101.61	110.85	106.52	111.04	114.22	102.64	111.04	103.64	109.68	110.07	99.438	102.68	105.82	108.38	107.25	107.05	103.8	108.74	109.83	102.38	100.78	104.39	99.781	106.65	101.78	103.13	106.98	106.29	105.15	111.05	101.75	107.6	104.22	104.45
110.59	108.33	109.85	108.52	110.15	110.45	109.6	108.6	117.73	110.92	109.7	108.18	107.51	108.98	112.82	115.23	110.29	113.74	100.54	110.41	110.43	113.31	110.3	113.33	106.55	111.1	111.03	113.25	110.14	108.14	110.23	111.06	114.41	104.56	117.3	113.95	114.66	112.99	110.12	110.56	116.5	113.34	112.16	114.51	120.09	117.17	118.34	108.47	106.78	112.19
104.39	109.95	101.85	108.02	104.6	98.398	104.36	111.74	103.7	108.04	102.38	106.27	104.92	109.06	105.69	107.83	114.07	107.1	107.45	103.21	107.78	105.4	106.92	112.95	113.39	105.45	105.98	106.28	107.82	108.82	104.79	106.74	110.54	107.17	106.18	103.28	104.54	109.72	106.64	114.44	106.6	106.61	110.01	107.12	108.31	105.09	102.34	101.38	107.06	108.66
112.94	115.61	117.64	117.41	113.45	117.93	111.27	114.46	115.78	112.83	122.13	116.37	113.93	117.92	106.72	119.32	115.75	116.5	115.88	119.88	115.63	122.9	119.13	111.38	119.33	116.66	123.37	115.87	117.82	118.84	115.75	122.64	114.96	116.65	111.97	112.86	118.88	115.06	117.47	113.35	119.54	113.7	114.4	117.38	116.37	115.05	111.04	121.43	120.47	113.31
103.14	106.89	103.54	106.41	107.61	103.32	110.09	108.57	106.38	107.16	105.09	100.28	102.08	104.02	102.37	107.48	109.92	102.03	105.35	111.33	108.47	108.41	101.52	97.795	107.7	106.33	105.63	112.09	103.56	112.47	106.15	110.98	107.37	101.89	111.72	111.49	106.24	108.09	102.3	108.96	108.17	100.28	107.02	106.01	108.92	106.4	107.78	107.84	108.05	103.15
106.76	107.69	100.22	107.86	106.75	111.01	105.97	109.68	105.23	105.82	110.27	111.11	96.657	98.97	101.92	104.94	105.49	107.19	103.03	111.79	101.11	109.58	106.29	106.99	111.84	104.89	103.75	104.91	109.71	109.2	106.05	106.5	107.96	107.79	108.7	112.87	103.26	103.07	107.17	102.51	110.2	106.37	110.12	110.69	107.08	101.79	106.28	103.3	108.26	111.88
106.46	100.67	107.41	106.61	110.09	102.26	107.76	107.6	104.89	113.14	100.44	104.78	108.91	104.78	105.64	106.33	108.17	108.41	105.32	101.84	107.66	105.52	101.41	96.692	105.2	105.67	102.64	110.38	111.5	108.76	101.54	104.13	108.59	103.73	100.79	107.01	103.01	109.4	102.42	105.44	109.05	108.86	109.45	105.45	106.12	102.98	105.82	107.07	108.64	101.68
101.33	108.17	109.49	110.01	104.85	102.39	105.09	100.09	105.16	109.82	107.33	100	112.05	111.71	101.9	106.32	112.3	107.59	102.71	111.39	105.57	103.41	107.56	105.13	101.71	100.8	105.4	110.99	105.33	111.17	111	102.07	109.47	108.75	111.06	109.11	103.42	104.89	95.423	104.35	99.548	110.52	104.98	106.39	105.75	107.52	105.35	113.92	107.89	107.68
110.61	101.85	104.46	105.57	107.87	101.08	107.65	116.17	107.19	103.64	99.212	109.02	106.59	106.77	105.23	97.314	109.39	112.09	101.76	104.05	109.22	106.23	102.07	103.92	103.51	107.91	106.69	102.56	109.04	108.32	101.1	101.44	100.93	103.06	110.35	104.16	103.73	103.79	112.29	103.27	100.42	98.28	104.64	110.14	105.05	103.1	101.66	102.24	104.77	102.29
117.38	108.82	110.09	110.2	114.24	114.97	107.31	111.5	114.16	106.88	114.52	112.65	114.49	113.99	114.84	114.41	111.49	114.88	105.5	114.01	110.18	109.01	109.34	113.4	112.28	105.79	108.87	107.41	109.61	110.25	109.55	111.2	110.19	108.89	112.34	110.2	106.39	114.6	110.52	105.88	111.77	108.92	109.36	111.39	107.08	106.44	108.78	107.88	110.54	110.32
105.68	108.1	107.57	108.57	104.12	103.33	99.856	103.84	102.13	104.09	105.15	110.32	101.19	107.59	107.66	100.38	108.98	102.41	109.34	109.02	103.55	108.72	102.21	115.94	102.42	103.72	100.79	104.23	109.63	109.16	110.9	109.78	113.43	107.56	107.24	109.16	101.77	102.1	110.4	104.73	107.08	109.7	112.12	104.93	108.95	106.3	106.14	107.63	109.42	105.54
104.5	108.44	118.18	107.78	109.27	108.81	107.26	104.27	106.42	109.55	106.56	105.13	108.2	113.61	100.94	109.54	99.037	102.13	105.42	107.92	111.11	99.876	104.17	109.1	108.12	103.06	105.24	111.64	106.51	105.52	107.65	109.63	106.79	113.5	104.51	112.07	105.95	110.43	107.5	107.59	112.86	107.95	104.05	112.19	108.26	106.52	104.34	109.07	108.44	112.5
110.56	108.41	118.89	109.9	111.65	117.6	110.66	109.95	109.64	109.54	112.23	113.67	107.62	108.66	113.23	108.85	107.34	111.1	113.66	113.05	114.48	117.04	114.68	117.53	109.82	114.12	111.41	118.43	113.89	108.41	112.77	111.28	110.53	113.34	105.11	117.93	111.14	103.42	117.4	111.63	107.47	116.14	113.88	113.4	107.7	113.75	116.11	117.84	114.84	112.67
104.62	108.14	108.5	107.64	104.68	106.77	102.84	107.25	97.081	108.44	107.35	114.3	109.17	108.28	101.18	105.39	106.59	105.43	107.71	103.15	101.34	108.73	105.36	101.09	101.79	110.47	109.07	102.82	112.02	105.27	102.06	101.15	100.36	99.496	107.05	108.85	105.22	104.86	101.72	105.22	104.88	104	107.85	100.5	102.48	108.3	105.09	105.17	100.92	104.19
99.782	105.22	101.62	102.42	100.9	100.55	99.473	100.44	98.927	95.396	102.41	101.51	105.38	95.464	99.564	103.58	98.231	100.93	98.641	99.092	100.5	100.75	99.934	108.86	96.682	102.46	104.49	100.25	98.528	107.55	99.079	96.381	104.79	103.73	95.835	104.42	104.71	101.96	100.24	100.6	99.661	109.08	100.89	99.693	96.911	104.66	96	102.25	101.11	105.71
115.24	112.4	109.29	112.12	113.37	102.52	112.96	109.48	113.54	112.45	111.35	110.62	113.9	108.13	116.8	109.54	107.35	114.5	108.5	114.01	114.98	117	119.45	108.17	113.33	108.81	112.21	113.4	110.28	115.06	123.75	110.34	111.04	116.85	106.36	112.22	108.4	115.77	107.58	112.23	113.76	112.53	107.95	113.97	108.84	109.39	112.79	110.25	113.53	104.35
101.57	101.82	96.223	98.849	98.812	100.74	96.456	93.491	104.08	98.465	103.23	99.464	100.47	98.128	91.77	95.397	92.671	98.349	100.59	105.93	95.919	99.843	93.799	96.934	102.41	103.29	97.738	97.66	95.259	104.52	100.75	105.77	98.983	98.345	99.496	102.41	101.26	100.26	95.861	94.707	102.1	103.22	99.691	97.349	92.262	95.76	102.9	95.792	96.439	101.14
101.41	106.2	107.12	104.94	104.25	105.16	111.04	108.36	112.38	104.52	110.9	106.12	103.98	104.78	104.03	102.09	102.13	104.81	107.07	99.29	104.5	109.27	109.68	105.01	108.47	110.86	105.87	104.21	101.27	106.69	108.79	100.13	107.17	111.34	113.55	103.66	105.43	106.55	99.778	106.03	98.491	109.52	101.74	105.15	103.92	103.49	98.597	104.49	107.89	105.89
106.85	103.73	107.91	108.32	112.18	105.17	105.97	105	107.7	108.83	102.17	106.66	110.23	101.7	109.28	102.02	103.58	103.02	100.39	104.88	106.16	103.69	103.46	107.86	109.32	100.71	96.544	106.34	109.61	111.16	105.16	104.2	104.77	108.52	107.54	107.05	103.95	99.887	100.98	109.86	112.28	107.46	106	102.59	103.28	106.2	107.86	104.19	101.92	105.58
98.615	94.32	99.868	102.78	101.33	95.041	97.238	98.705	96.991	99.053	104.74	102.09	98.892	99.512	93.69	100.22	101.49	102.85	103.72	89.852	98.961	105.27	105.63	101.25	101.7	102.08	100.57	94.622	98.45	100.33	102.77	92.568	94.13	107.1	105.86	96.888	97.961	103.08	100.34	102.64	98.224	106.08	99.164	103.91	97.265	98.671	99.759	102.35	98.108	100.75
103.49	101.04	98.489	103.85	101.4	101.75	109.21	100.24	100.82	102.13	104.15	108.22	99.192	102.4	98.765	98.857	94.264	100.95	104.74	98.774	95.066	100.73	98.549	99.27	100.63	98.85	107.78	101.88	102.24	101	96.73	100.73	96.093	100.03	99.529	102.58	102.64	102.88	100.97	97.275	98.969	102.37	97.183	101.82	102.46	98.835	100.29	95.932	100.15	101.5
106.53	107.76	102.08	105.76	106.9	100.07	107.42	111.97	105.27	107.87	99.859	105.02	103.22	103.25	103.21	105.3	109.9	113.11	107.43	105.3	107.11	107.71	101.3	105.36	103.68	104.18	106.99	106.83	103.13	109.92	111.74	102.97	106.82	106.92	107.83	105.42	104.15	106.19	103.61	111.43	107.91	104	109.14	111.49	100.55	102.19	103.36	98.994	106.65	102.45
108.6	111.46	105.8	107.16	103.66	100.99	101.51	109.73	111.08	106.88	106.94	99.764	104.58	104.48	100.55	103.82	104.77	103.15	109.15	107.83	104.64	105.65	112.31	102.53	103.79	108.43	103.03	105.03	107.02	107.08	107.51	100.82	105.9	101.1	105.82	108.83	108.07	107.18	110.25	101.8	102.55	110.5	100.97	107.37	107.41	102.14	106.26	111.24	105.4	106.98
108.46	110.29	110.52	106.07	107.2	107.37	115.36	103.39	105.44	113.45	107.36	114.54	103.97	106.11	105.6	106.4	109.44	102.44	108.6	100.16	107.29	106.75	106.38	109.4	104.01	101.54	100.92	105.83	103.8	107.1	103.52	112.61	110.38	112.72	105.14	108.47	108.38	107.7	105.32	108.31	102.59	103.59	102.9	107.08	113.72	102.22	107.52	106.29	106.32	100.71
105.37	110.83	104.31	105.37	108.01	105.74	115.19	106.93	103.97	104.53	113.38	104.53	107.59	104.25	101.16	105.47	106.64	102.54	106.39	99.832	105.08	100.9	113.76	106.6	114.26	111.28	104.18	107.3	109.17	104.41	107.82	101.85	106.33	111.22	104.21	109.25	110.53	105.65	109.33	107.19	114.51	110.43	102.68	109.2	109.42	103.94	111.98	103.95	110.93	104.38
103.03	105.56	102.16	102.04	100.96	103.24	105.06	107.05	103.6	99.492	103.41	100.13	106.95	102.04	108.66	102.5	108.82	98.823	103.74	99.757	103.53	108.54	106.67	106.68	105.32	105.53	103.71	109.23	100.79	102.1	100.68	107.82	101.69	104.07	106.41	103.18	99.508	106.69	106.96	103.73	106.2	105.43	103.29	105.67	97.863	99.95	101.42	103.14	105.6	99.362
102.57	97.841	103.48	102.78	105.44	100.21	99.522	96.684	95.251	96.405	100.28	100.29	98.845	98.305	100.92	97.903	96.051	95.176	100.39	98.909	103.51	99.833	97.827	92.709	100.39	95.543	103.69	103.3	102.07	104.57	98.519	96.144	99.676	98.627	103.46	108.09	97.66	104.74	101.62	101.4	97.902	103.02	99.472	96.274	100.09	99.76	104.14	99.742	106.18	96.464
105.12	103.01	107	105.86	107.04	109.5	107.92	112.74	105.11	101.88	107.93	108.89	102.37	106.52	105.67	104.72	103.09	105.76	107.57	107.03	106.17	105.83	107.03	101.32	104.47	110.77	108.56	114.81	106.23	108.65	102.53	111.79	104.66	100.51	110.2	108.05	107.06	103.37	102.09	104.3	108.01	111.39	107.18	103.84	107.93	108.6	107.24	106.48	104.59	102.85
113.3	113.83	113.34	114.5	117.91	106.16	111.93	109.77	111.91	113.72	113.92	112.94	108.57	117.83	114.65	113.72	113.61	108.08	114.91	114.52	112.71	107.75	112.01	112.92	114.67	109.2	116.8	112.14	111.38	111.02	107.98	105.29	106.98	109.96	104.53	106.45	104.4	112.17	109.26	114.18	107.13	112.37	114.32	109.99	106.84	110.22	111.83	112.9	115.38	110.34
114.05	114.07	113.45	119.54	116.22	116.67	116.92	114.87	113.43	122.11	111.05	111.08	120.32	117.8	114.11	119.28	113.95	118.78	116.68	110.37	117.13	109.01	113.52	127.78	114.82	119.03	116.43	117.15	115.1	116.98	115.54	125.1	119.61	114.16	114.22	119.8	115.15	115.14	116.53	114.86	117.01	111.49	120.47	114.42	118.39	112.1	116.62	113.87	116.6	114.92
103.54	105.44	103.1	112.48	100.09	115.13	98.042	103.6	106.9	108.92	102.21	101.67	104.76	107.25	103.59	109.49	98.153	101.97	110.27	107.64	104.08	108.31	109.21	109.58	102.59	107.99	105.06	111.29	100.91	111.3	103.13	101.44	109.93	106.11	106.12	105.39	105.27	101.78	108.99	103.89	110.99	108.19	105.05	103.34	105.16	105.3	103.02	104.64	108.94	104.65
109.69	105.11	108.9	102.67	107.82	104.67	99.431	108.74	109.29	107.3	104.94	103.67	104.01	107.85	106.23	101.89	111.56	102.88	109.46	102.94	102.1	105.85	102.58	109.56	100.63	102.79	100.26	107.09	100.28	112.04	106.93	107.47	107.51	107.67	105.8	104.83	101.66	104.61	104.17	99.815	110.88	110.53	100.49	105.93	107.25	108.8	109.54	100.4	108.03	107.74
114.43	112.83	113.26	114.62	105.91	109.75	117.17	114.97	110.9	111.27	114.1	113.66	112.78	108.42	109.86	110.29	116.31	106.51	117.16	110.99	112.21	110.05	109.16	118.14	111.57	111.88	113.77	114.79	111.62	104.59	109	112.78	113.05	107.45	109.65	116.4	113.82	113.19	114.84	113.84	112.66	116.4	109.06	110.87	105.85	117.66	120.24	112.04	111.06	110.27
106.03	113.67	103.49	107.87	105.23	106.76	112.32	101.06	105.79	101.4	104.29	112.19	111.14	105.26	102.16	107.28	109.75	107.64	103.79	106.56	109.41	103.74	104.3	111.73	106.3	113.36	111.66	107.63	110.68	109.34	108.54	113.36	105.28	103.54	106.06	105.45	106.42	98.214	107.56	107.73	103.72	100.72	112.21	102.03	108.43	104.69	100.63	104.94	109.17	107.91
107.6	108.94	102.57	110.15	108.39	100.56	103.54	105.99	108.84	104.78	102.8	104.24	103.12	108.4	101.32	106.5	110.95	109.74	102.73	107.78	99.718	112.45	103.14	103.36	107.46	105.49	100.33	102.86	107.65	106.69	99.079	108.6	102.59	105.62	109.66	108.06	100.96	106.65	106.29	105.68	105.01	101.67	111.74	103.71	105.02	105.72	107.5	105.57	100.26	103.9
106.51	113.24	114.15	112.07	115.29	112.02	103.99	110.84	113.76	107.48	111.96	111.8	106.89	108.3	109.22	113.17	110.5	114.87	104.42	112.31	110.81	102.99	111.84	109.46	107.43	106.55	111.99	110.8	105.29	103.93	102.27	104.91	108.4	107.47	111.05	108.32	110.36	108.47	113.2	113.88	111.42	108.04	108.87	111.36	113.09	115	111.3	107.46	106.6	110.93
96.544	104.2	96.13	96.29	99.536	101.75	102.6	99.856	103.97	100.41	99.214	100.29	104.13	98.917	103.26	97.813	103.38	101.22	99.694	94.372	98.593	101.37	107.76	102.65	98.414	105.72	109.04	97.857	99.317	100.67	105.49	99.068	101.73	97.798	101.06	99.844	99.769	94.224	101.68	105.15	102.96	102.45	96.146	109.83	100.17	100.85	98.158	98.035	97.096	94.636
110.68	109.14	117.04	112.22	107.66	117.91	110.02	114.17	112.98	113.7	108.31	115.02	107.21	115.53	111.15	104.38	111.26	118	112.82	114.71	112.67	114.25	109.56	113.27	111.55	107.23	113.05	109.14	110.04	104.38	111.21	111.23	109.11	104.04	119.77	110.85	110.7	109.64	112.44	112.39	106.24	103.54	115.09	110.28	108.42	117.78	104.95	107.53	113.93	116.37
98.313	108.54	108.91	114.35	109.75	111.58	111.16	111.97	106.7	109.53	101.31	104.33	105.17	106.87	108.92	106.9	110.29	108.31	109.18	108.21	105.09	102	108.26	105.69	97.115	109.65	109.54	103.87	109.88	107.83	105.35	100.74	106.37	106.2	101.58	104.83	111.41	97.085	109.04	108.06	108.88	109.54	105.82	103.05	108.48	111.57	107.33	103.5	102.12	109.51
98.188	109.89	107.49	99.75	105.67	108.59	100.16	111.11	104.91	105.97	112.07	102.76	108.49	109.91	109.13	106.71	107.2	104.19	106.82	103.88	110.04	101.33	106.42	101.46	99.837	108.38	108.38	105.58	106.63	104.53	108.61	105.02	106.61	107.43	106.72	108.68	103.67	111.39	105.76	108.34	107.42	98.261	106.83	112.56	106.85	107.51	109.97	105.64	110.59	107.31
101.42	101.31	105.4	100.16	98.111	99.125	102.02	102.99	104.02	96.866	98.946	95.224	103.58	102.85	104.48	101.69	103.36	96.308	100.04	92.596	93.79	101.33	105.63	98.165	102.03	95.855	100.94	98.869	102.43	105.3	100.12	101.06	105.31	98.303	89.746	96.314	96.232	103.7	99.3	106.11	101.08	100.8	106.96	100.12	105.69	104.23	97.572	104.35	98.628	101.97
101.77	101.44	97.679	101.1	100.96	102.62	104.19	105.47	99.479	99.476	101.24	100.23	100.53	90.951	105.59	97.499	98.882	94.429	97.945	102.47	99.538	95.758	103.94	107.44	93.228	99.512	99.638	99.962	96.912	103.11	100.12	103.12	97.392	100.01	101.9	103.49	96.2	96.894	96.276	103.69	102.12	93.031	93.137	97.91	99.691	102.71	99.399	102.56	101.26	96.975
106.88	109.19	110.47	110.04	111.61	110.24	104.46	112.56	106.7	106.31	104.65	104.56	107.76	111.16	106.47	107.86	108.5	107.91	109.23	103.7	105.47	108.7	102.05	104.17	110.4	105.48	110.5	109.44	103.7	96.149	106.44	102.13	106.89	106.51	101.03	103.14	99.327	110.64	104.59	107.71	110.06	106.06	106.12	111.6	108.52	103.12	107.25	110.09	106.33	98.993
112.44	115.69	107.63	106.6	113.14	109.58	110.06	108.72	114.26	118.01	110.87	115.28	111.07	112.69	114.55	108.78	107.74	112.44	106.29	114.44	109.6	111.8	109.61	106.32	107.68	112.55	110.29	110.54	114.85	103.7	110.59	112.37	108.33	119.48	107.6	102.79	112.22	107.86	113.64	109.39	116	112.65	113.26	106.9	114.03	114.45	121.43	112.57	105.69	114.58
95.039	95.947	98.126	103.44	100.01	103.01	99.176	105.02	95.433	100.97	101.44	102.26	95.231	105.91	100.97	103.32	99.765	105.86	99.763	99.508	99.465	103.22	94.519	97.89	104.24	96.812	96.973	95.738	102.33	99.891	99.694	98.705	98.904	102.54	94.688	95.284	104.54	98.056	105.34	99.532	103.19	100.62	98.344	107.72	104.65	106.42	103.31	105.1	96.787	95.008
102.82	107.47	111.73	102.44	105.38	108.22	100.81	112.65	110.92	107.29	101.18	103.51	111.85	107.73	109.57	107.27	106.44	103.14	105.9	103.29	106.11	101.63	101.76	104.07	109.74	109.83	108.12	108.97	104.75	103.76	104.24	104.07	102.33	105.34	108.15	104.65	105.4	106.8	103.88	102.35	107.29	106.71	107.75	110.54	112.52	102.6	109.28	111.63	107.33	104.8
100.22	101.07	105.04	100.08	106.67	104.15	100.3	99.589	95.354	103.23	100.61	104.33	97.556	96.044	97.604	100.62	94.034	103.04	104.74	100.69	95.221	96.026	100.59	97.09	101.65	96.423	101.08	102.22	104.11	98.054	104.73	107.09	103.56	100.14	97.487	101.52	103.27	107.36	103	102.57	99.438	102.16	97.939	106.74	106.66	98.93	98.412	101.15	96.239	101.56
108.84	107.57	102.89	102.4	103.5	104.28	109.61	106.7	106.56	104.2	103.47	105.83	109.02	100.43	102.64	105.3	100.92	103.98	103.49	105.3	111.34	101.76	108.3	106.11	99.696	109.63	107.12	104.29	111.31	100.77	104.76	108.18	105.48	106.31	101.75	109.03	103.51	107.14	102.4	108.09	108.04	102.37	105.84	108.18	107.97	110.6	103.51	105.86	107.43	104.19
97.497	92.391	101.72	101.22	100.46	98.506	93.707	98.239	99.017	103.74	100.22	95.442	100.41	98.485	102.08	98.809	98.4	96.185	98.221	103.9	96.512	97.338	100.45	96.072	98.18	100.2	92.824	104.26	106.35	100.57	96.26	101.6	99.487	93.49	100.03	96.206	95.128	105.88	99.793	101.91	99.29	104.64	99.818	103.38	103.01	96.578	97.646	103.14	98.682	102.78
105.6	105.91	104.53	105.61	103.18	108.34	104.06	100.88	106.58	103.08	103.8	109.24	105.58	105.31	107.27	101.55	106.71	104.87	107.58	103.1	107.41	108.37	107.76	106.27	101.63	104.83	100.57	109.17	106.97	105.31	105.86	101.51	98.233	105.75	104.13	98.722	109.81	108.52	111.91	103.6	106.31	109.04	105.18	103.36	108.34	108.85	106.68	109.28	102.51	107.11
109.95	110.51	117.61	113.79	113.12	107.1	110.41	116.04	108.91	113.83	107.52	105.39	113.31	111.56	113.33	110.82	102.34	111.28	108.73	108.77	111.97	110.28	112.76	111.91	110.85	112.47	118.59	117.67	115.27	110.17	113.65	116.7	115.26	105.12	111.74	108.77	116.16	113.12	110.74	113.79	108.81	114.79	109.09	120.68	110.5	111.42	115.08	112.51	111.85	106.41
100.77	103.63	107.97	100.9	108.58	102.69	102.83	110.8	105.79	105.89	102.81	105.76	109.17	103.37	106.25	107.65	103.85	103.36	105.63	106.69	104.58	109.41	99.107	103.75	101.99	103.48	96.524	111.49	103.64	97.48	99.178	102.88	106.08	101.42	100.69	108.81	103.72	102.99	103.1	99.808	101.51	108.14	111.19	99.572	108.83	100.07	107.71	103.39	109.44	106.07
101.62	104.2	94.861	100.61	94.564	102.51	94.707	101.41	99.797	100.48	99.106	103.6	106.47	97.237	94.677	101.65	103.54	96.541	100.87	99.629	102.64	101.96	100.83	96.655	97.356	102.38	97.69	101.09	99.165	97.835	92.151	97.217	95.902	98.855	92.416	100.8	104.1	100.93	96.394	97.852	96.956	93.383	98.307	98.408	103.22	93.913	101.92	99.677	100.17	101.32
107.41	107.66	112.4	111.26	112.17	110.27	106.35	104.53	107.68	103.07	108.22	112.33	104.62	112.1	109.95	104.91	101.42	106.18	107.4	102.66	103.21	108.52	106.68	101.98	110.16	99.704	104.69	98.402	101.11	106.26	102.71	98.335	107.12	97.151	106.36	99.854	104.61	102.14	105.47	101.81	104.82	98.145	109.05	103.51	108.16	107.02	104.66	104.44	99.867	103.02
116.28	111.67	111.86	110.06	109.17	108.93	110.74	107.73	112.97	107.6	115.53	111.23	110.58	110.22	113.08	114.83	112.93	106.14	109.8	114.77	112.84	107.88	111.93	114.47	110.5	111.44	112.33	113.72	115.72	117.13	110.86	114.1	112.59	106.94	115.21	114.49	112.59	107.48	117.59	114.19	109.34	110.3	108.24	102.94	105.44	107.26	120.21	114.82	111.84	107.77
105.91	100.87	101.96	104.36	102.89	108.36	111.52	103.17	103.87	101.34	103.02	108.16	100.8	112.28	106.62	108.55	98.321	106.99	103.51	109.09	106.88	107.65	111	101.96	99.408	111.49	109.52	110.55	105.86	108.46	109.72	107.66	105.01	106.85	102.96	100.39	107.5	102.13	109.18	102.99	109.09	108.13	100.93	103.07	100.67	97.968	107.65	109.13	103.11	96.253
113.01	112.38	110.76	109.37	109.81	102.5	104.58	115.86	107.16	106.02	111.09	113.75	116.12	112.96	110.86	106.58	108.51	116.32	109.44	109.38	113.63	102.57	115.87	109.53	107.72	115.21	109.13	108.96	110.15	103.58	114.54	115.31	105.44	112.33	104.39	113.52	115.08	109.4	113.74	111.21	110.33	107.63	112.65	110.33	109.67	101.11	110.99	112.3	105.93	112.2
108.69	100.58	112.12	105.39	101.62	108.23	98.643	104.73	112.19	108.59	113.14	102.98	107.77	103.36	103.87	108.92	106.83	98.015	100.43	100.09	105.26	102.05	97.293	100.53	107.28	109.77	100.91	104.85	104.77	101.16	101.46	101.22	102	104.06	101.58	102.04	104.32	106.46	105.2	101.65	101.93	107.59	107.39	105.5	107.42	100.17	104.58	103.14	100.51	104.47
104.11	102.83	105.61	103.64	104.91	106.36	106.12	107.86	103.45	104.66	108.7	106.97	104.35	105.22	103.56	112.32	102.84	107.04	104.65	109.3	101.63	104.51	105.12	105.71	104.74	107.34	103.32	106.6	105.18	109.71	108.91	103.41	107.59	111.39	106.03	102.52	109.24	102.62	113.16	102.45	111.89	103.87	102.53	105.19	108.39	99.329	103.47	102.81	112.63	106.62
113.39	110.23	108.47	109.99	113.92	117.07	117.97	112.62	114.7	112.82	114.98	109.24	109.83	110.82	112.08	107.35	111.59	109.49	115.23	113.18	110.93	113.03	116.62	109.89	109.86	111.58	104.96	111.02	109.85	120.61	107.91	108.6	113.4	108.64	100.6	110.06	113.57	116.79	107.06	114.11	119.12	111.34	114.61	117.15	107.81	106.71	113.39	106.17	111.11	112.47
108.5	110.7	109.56	113.91	109.17	110.97	111.68	104.74	117.49	117.29	113.83	116.58	110.1	110.87	110.8	108.06	106.85	113.55	114.09	108.59	113.99	107.46	109.63	107.37	114.08	112.05	113.42	118.33	113.88	109.78	108.43	107.8	111.79	108.47	105.14	108.33	112.72	108.98	111.76	105.06	111.07	109.38	110.36	105.45	109.82	118.54	105.68	110.07	113.56	107.45
103.62	103.28	107.94	99.669	101.56	105.95	103.59	100.03	102.5	103.97	106.79	99.752	100.42	107.36	98.223	99.675	105.96	107.55	105.25	112.58	102.1	104.41	95.817	105.57	108.57	103.42	103.77	106.06	111.83	109.18	104.72	109.36	102.12	103.38	107.4	107.19	106.04	102.79	108.32	100.73	105.55	100.63	108.17	106.15	105.63	99.01	105.4	104.76	105.68	100.78
102.31	106.31	113.52	103.36	108.53	109.89	101.82	103.31	101.06	106.71	105.19	108.72	108.91	107.7	112.72	109.06	108.91	109.05	100.79	109.1	107.41	110.42	100.97	107	106.49	101.05	110.49	111.79	105.29	104.52	111.93	110.82	109.09	108.95	104.92	107.08	108.57	104.77	105.68	109.54	110.02	102.33	103.9	107.91	105.12	103.9	102.28	106.98	102.49	108.05
98.712	104.01	101.66	102.95	106.1	96.403	106.11	108.02	98.054	101.79	97.212	102.63	95.256	99.406	103.05	97.467	100.05	94.278	103.84	101.87	97.86	97.965	104.61	106.5	99.933	96.311	97.936	97.433	104.97	105.72	101.3	99.742	100.1	103.31	102.77	98.004	94.534	98.903	103.33	101.63	96.276	97.305	99.057	99.168	94.705	101.63	100.69	100.59	102.27	98.286
107.86	108.19	102.28	109.52	107.22	106.13	101.03	100.48	100.82	105.82	103.65	107.42	99.504	104.21	104.3	104.34	104.56	104.88	103.71	107.04	102.44	97.604	103.75	108.25	102.12	100.98	109.51	106.26	104.05	102.7	105.84	105.37	100.03	101.52	106.47	104.39	101.9	104.51	103.25	106.61	105.45	106.46	106.84	107.86	102.94	103.57	104.04	110.25	107.91	107.23
105.47	108.88	112	105.55	103.12	111.1	104.08	103.95	105.82	102.35	108.19	103.86	111.39	109.48	104.1	103.54	104.95	109.34	99.638	104.79	108.26	109.96	109.77	109.65	106.67	110.93	106.3	103.58	105.42	110.19	105.41	108.1	103.42	103.59	110.14	106.76	104.67	103.78	104.52	105.28	105.15	112.26	110.28	104.65	106.82	111.63	107.81	107.36	106.38	112.29
108.92	105.02	104.34	109.28	109.33	111.01	115.77	109.97	108.03	111.13	111.16	108.57	115.68	111.76	112.71	105.02	111.9	110.38	111.37	111.57	107.86	113.12	106.4	104.64	112.82	103.9	108.1	111.39	104.11	116.1	108.48	111.05	107.05	107.71	109.42	116.01	108.65	103.45	106.38	111.57	108.99	112.28	108.09	109.37	110.2	109.74	114.8	112.39	112.48	115.1
103.18	94.672	100.72	95.059	104.72	99.305	98.491	105.35	104.95	98.315	98.696	104.4	96.409	97.54	99.987	94.851	96.074	101.1	109.78	103.47	102.67	98.492	103.57	101.75	98.971	103	94.481	99.633	100.46	104.28	100.97	100.2	104.03	102	97.893	101.08	97.325	97.323	104.43	100.5	95.964	102.09	100.7	100.95	103.45	110.95	104.36	106.11	100.94	106.24
106.58	104.79	103.34	104.22	106.61	104.23	106.07	108.91	103.31	101.37	103.11	99.35	104.97	105.32	101.32	105.76	107.82	106.22	101.06	106.32	104.01	102.5	101	104.62	101.13	103.6	102.26	106.87	101.72	101.46	107.92	100.19	109.94	106.63	109.64	107.25	106.6	108.07	105.26	104.66	112.86	102.1	101.68	105.39	103	104.9	101.84	107.67	107.42	109.03
101.86	101.2	100.76	109.03	102.72	104.95	101.59	104.08	103.94	112.17	104.98	100.45	114.42	102.79	107.62	105.4	107.81	101.72	110.17	106.98	98.644	104.61	107.13	104.23	104.6	106.55	108.42	113.55	104.98	102.68	104.24	101.9	108.78	104.75	107.2	102.46	98.06	105.38	102.62	113.42	107.4	106.95	99.406	104.17	99.399	113.72	107.63	103.55	108.79	99.587
103.97	103.67	103.88	109.29	101.32	106.58	107.46	107.04	108.01	104.68	100.51	103.91	103.95	103.94	103.98	107.55	105.82	108	101.78	103.5	105.57	107.16	102.01	106.2	100.88	105.1	108.38	104.92	104.61	99.06	104.01	104.29	104.43	96.899	108.68	104.45	103.3	107.92	100.1	104.53	107.6	108.61	109.61	100.53	107.91	107.18	99.22	102.05	102.22	106.58
102.17	114.97	107.17	106.63	103.76	99.345	101.21	109.55	101.33	104.53	108.81	112.4	110.31	108.82	105.28	108.98	102.46	108.77	106.11	104.86	104.2	108.39	109.63	104.91	106.62	107.27	108.6	109.63	98.203	106.02	100.73	104.73	103.95	101.42	106.23	106.59	103.2	106.61	98.815	108.4	105.6	105.76	105.29	105.68	111.28	106.51	104.01	98.143	113.86	107.79
96.905	103.26	102.65	106.56	95.85	104.81	101.38	99.239	103.89	96.404	94.649	93.611	102.89	99.224	102.86	95.207	103.94	94.175	101.09	99.125	95.634	92.991	97.084	96.388	98.935	101.89	97.689	98.444	96.782	96.748	100.13	98.341	97.005	102.83	99.919	97.829	103.69	98.622	94.741	101.68	105.07	90.471	100.46	103.01	102.62	97.885	98.516	93.675	95.659	101.32
108.94	108.8	107.04	105.69	104.6	101.1	97.227	103.17	105.71	107.22	103.41	103.72	101.28	104.14	101.53	107.45	99.547	101.36	103.18	99.417	97.929	107.49	104.71	107.96	109.61	100.18	101.07	105.49	107	97.928	108.57	102.4	103.46	106.29	101.91	106.2	108.79	109.12	112.23	101.56	101.16	103.99	106.96	105.67	102.19	97.551	100.51	109.23	107.18	103.61
107.06	109	109.75	111.26	107.11	113.05	111.62	105.32	112.2	116.49	118.32	112.63	113	107.67	110.46	110.61	112.32	110.67	110.96	109.24	109.68	111.16	108.21	107.56	109.36	105.95	111.61	108.07	112.86	117.17	106.11	109.22	113.35	114.97	110.93	111.48	109.97	105.04	106.08	112	112.01	107.51	113.63	110.38	119.22	112.37	100.43	107.58	107.07	106.78
108.11	102.1	104.15	106.37	101.51	103.89	103.19	103.44	100.91	99.483	97.243	103.12	102.48	103.18	105.56	104.49	102.08	109.24	105.67	102.97	104.46	101.77	105.23	100.4	105.64	100.3	103.44	99.096	103.49	108.4	109.78	99.427	107.96	103.12	104.12	104.03	103.54	108.57	103.96	104.15	105.58	105.72	100.75	100.69	104.46	103.22	106.2	100.32	101.1	105.03
105.69	100.48	100.78	105.84	101.43	96.022	100.23	99.685	97.625	100.57	98.181	102.78	100.6	99.999	101.27	98.032	100.69	100.38	102.73	102.07	99.084	104.96	103.86	103.47	100.1	103.66	101.41	99.817	99.531	105.18	103.58	102.99	100.53	100.98	101.78	100.36	93.888	99.333	100.38	96.13	97.319	101.22	96.145	98.73	99.198	103.21	105.96	101.62	100.9	101.23
119.36	109.35	117.57	116.78	111.28	120.83	116.64	115.31	117.72	116.14	117.12	111.81	124.33	122.36	117.6	119.97	121.77	119.92	117.15	117.37	109.41	114.12	119.58	118.82	119.29	116.49	116.78	120.69	110.88	117.84	117.53	124.53	114.65	114.91	112.42	118.51	115.99	115.59	118.07	110.2	119.14	117.5	118.57	117.2	111.92	111.73	122.34	116.59	114.32	119.91
99.688	108.07	104.59	105.51	104.14	105.88	106.25	101.67	101.73	106.48	104.83	107.82	104.61	100.2	103.6	101.17	103.02	106.05	110.42	106.46	100.5	101.3	105.14	102.36	110.68	103.74	105.41	108.46	111.58	108.06	98.928	104.23	103.02	106.54	108.1	111.26	107.81	101.83	105.93	103.5	107.09	102.75	106.6	104.84	105.26	109.06	104.85	101.38	107.19	104.66
101.34	103.26	105.85	103.81	109.99	108.19	108.99	100.58	103.91	108.4	101.11	101.5	102.05	97.43	110.97	106.29	112.39	104.8	108.65	109.18	106.97	102.89	106.94	103.22	106.18	105.98	104.58	102.38	103.52	106.02	110.55	107.73	104.71	103.15	97.898	108.09	104.88	103.04	103.27	105.59	105.77	111.74	106.29	101.72	105.03	106.22	107.7	103.41	102.59	107.42
103.31	105.56	104.23	103.82	110.88	103.46	110.6	100.07	102.89	109.54	107.34	106.14	101.7	99.616	108.37	110.81	97.583	109.39	104.76	108.91	101.27	109.05	102.21	111.19	103.59	110.34	102.49	100.73	103.54	108.18	104.72	108.62	104.11	103.27	100.51	107.58	111.05	101.51	108.69	109.7	108.58	102.36	108.66	109.08	108.3	98.779	106.85	104.94	109.01	109.61
103.73	104.35	108.28	113.62	104.89	108.92	110.53	107.61	102.69	107.89	105.9	102.82	108.11	104.94	97.308	110.83	104.97	110.35	100.82	103.51	104.55	112.87	106.57	104.74	100.89	102.85	105.72	106.12	104.69	106.04	107.93	103.26	97.32	106.79	106.82	110.72	102.51	108.93	106.1	108.87	109.12	102.62	99.374	103.57	108.31	103.45	101.03	106.81	102.02	102.32
114.23	100.49	105.32	104.6	105.57	100.65	105.87	108.17	111.58	102.15	108.34	107.22	109.99	108.24	102.75	98.342	107.97	106.08	106.46	105.01	110.45	102.78	107.19	100.81	100.33	103.47	107.83	108.86	106.27	105.08	104.58	106.78	107.8	113.54	109.06	106.75	107.8	114.97	100.85	101.95	105.91	103.6	98.489	109.57	109.49	107.64	103.96	106.2	103.62	102.15
97.051	102.49	96.591	101.13	104.83	94.771	97.883	100.59	100.02	102.03	97.669	101.73	96.106	104.86	102.68	96.014	100.31	102.81	101.37	100.93	94.707	101.17	102.34	91.115	107.47	100.81	103.02	97.436	100.88	95.615	97.665	104.04	104.61	108.19	99.874	105.29	101.91	96.151	99.121	100.72	101.04	100.81	98.889	96.024	103.58	98.615	104.66	100.18	101.73	102.92
103.11	101.78	107.47	109.92	104.95	97.556	101.1	103.99	108.9	101.92	99.189	105.83	107.28	101.99	107.62	95.317	99.755	103.88	101.32	105.58	107.56	101.91	108.63	105.37	107.79	105	105.16	103.24	112.71	101.9	98.955	103.93	110	106.86	101.64	103.09	107.16	103.3	108.73	109.78	101.23	104.46	107.23	99.092	104.38	100.98	103.06	104.67	107.26	107.38
109.21	116.47	108.94	111.94	111.83	112.03	108.57	109.69	113.99	111.96	111.95	113.28	114.19	106.2	113.47	112.2	115.83	112.19	111.39	116.46	117.35	107.62	103.17	108.28	113.41	107.94	106.31	113.98	113.77	109.81	109.73	115.77	115.02	116.82	112.81	115.02	116.22	108.21	115.84	109.15	112.96	116.37	108.82	112.48	105.42	116.53	110.94	109.74	107.97	104.02
113.86	107.66	110.98	99.989	105.59	102.92	103.76	108.16	103.78	102.3	101.61	113	106.13	105.31	104.16	106.75	101.97	104.3	104.96	104.88	102.84	106.79	111.42	107.29	107.07	104.05	107.68	103.72	108.34	104.79	99.473	107.21	104.3	110.63	105	101.64	106.75	102.05	102.21	107.07	106.08	100.04	98.911	104.13	108.26	103.5	106.58	102.36	106.51	109.09
94.524	103.19	96.988	100.76	100.87	100.67	101.19	102.87	97.821	100.86	100.51	97.479	102.36	108.26	95.501	101.87	103.68	102.17	98.404	100.58	105.99	92.665	94.916	99.773	106.92	97.418	96.79	99.964	100.7	96.788	104.38	100.61	100.27	96.378	101.52	102.03	100.13	108.49	98.311	107.15	93.892	96.975	101.33	95.776	103.95	100.48	100.73	97.769	106.51	104.8
105.24	99.415	107.81	107.16	108.65	108.8	106.37	104.38	112.39	106.46	108.33	110.74	105.4	108.17	105.3	110.37	102.93	107.05	104.71	103.13	107.51	103.73	102.16	112.38	100.62	105.76	110.75	104.67	104.61	111.82	107.25	103.72	104.6	111.42	111.19	104.86	105.36	109.43	100.53	103.17	103.96	105.83	105.85	103.02	97.797	108.45	108.66	103.7	116.93	110.09
98.198	112.01	108.12	102.49	103.78	104.12	113.8	105.88	107.24	116.39	98.654	105.95	106.59	104.13	103.94	103.25	103.5	98.806	101.71	105.64	104.41	102.96	105.13	100.1	111.8	108.61	105.25	105.96	110.47	99.216	109.38	106.92	107.17	100.88	104.5	102.55	106.94	111.73	105.59	106.28	107.59	105.48	102.6	100.93	111.53	107.72	112.6	106.1	110.85	112.02
107.38	107.47	101.54	107.54	104.21	103.15	106.96	105.52	108.17	107.35	102.95	101.57	105.92	103.8	101.19	105.11	101.15	110.51	98.308	102.95	97.354	103.64	105.57	106.18	111.08	108.21	104.28	103.22	102.28	109.07	99.676	97.328	106.12	104.61	108.83	99.992	103.05	100.96	97.547	102.15	102.85	106.22	104.83	106.77	104.93	99.13	108.22	102.26	100.45	106.03
101.79	102.2	96.283	98.3	98.29	96.243	100.86	106.4	104.22	102.63	97.568	104.1	98.656	99.176	104.35	103.72	97.203	98.891	102.51	102.68	99.011	97.165	97.961	102.37	96.819	97.955	102.32	99.959	99.422	101.14	92.746	93.319	96.959	98.155	103.53	95.518	96.644	105.45	103.38	97.941	103.8	101.14	101.36	97.088	99.917	98.945	96.781	105.51	90.571	100.78
114.86	119.41	119.53	119.55	112.49	120.96	119.83	118.11	114.91	118.79	119.38	117.37	121.1	117.5	114.46	120.26	122.34	118.48	117.6	117.22	121.82	128.12	119.43	119.63	112	112.78	121.32	116.19	113.44	119.2	117.64	117.91	115.92	112.45	119.53	120.96	112.01	115.15	119.59	121.44	116.03	114.79	122.2	120.78	115.45	122.35	111.79	121.81	115.42	124.01
104.41	109.63	109.96	115.59	108.14	108.41	107.8	102.12	114.71	110.68	106.3	110.76	113.28	107.39	112.3	114.74	114.58	107.14	108.67	103.88	116.39	108.61	108.17	108.48	115.3	105.37	114.04	110.09	111.31	113.01	110.84	106.35	108.64	112.01	111.29	107.1	106.22	110.61	108.66	111.84	109.47	111.01	111.59	109.63	109.94	110.27	112.59	108.54	110.48	108.99
102.28	101.14	108.12	106.74	109.61	105.78	97.023	111.74	108.07	99.716	106.59	110.56	104.01	106.76	106.22	105.8	107.06	110.93	112.56	111.21	106.76	110.12	109.57	104.16	102.79	107.29	106.55	110.92	98.675	106.99	105.58	103.57	105.13	103.72	109.09	111.25	96.824	101.45	106.57	105.42	108.53	101.9	99.957	106.28	113.59	106.29	98.759	108.77	107.76	105.43
112.19	118.26	115.11	108.23	112.44	114.33	111.76	113.12	111.17	112.7	115.27	109.79	117.3	103.57	117.08	109.48	114.53	108.99	115.35	110.01	110.87	109.3	116.3	110.97	114.98	110.33	110.51	112.03	112.89	113.14	111.85	110.05	106.14	109.68	112.45	106.19	110.03	107.25	113.28	113.01	113.73	110.96	113.02	110.55	113.61	118.45	110.54	110.88	107.08	115.57
113.58	112.83	114.96	120.88	109.89	108.61	112.95	111.26	114.81	112.85	110.67	110.97	109.08	113.93	99.031	117.9	108.82	108.79	114.9	106.07	110.03	105.76	108.94	105.51	114.82	116.67	107.8	113.34	110.9	111.54	121.82	111.83	107.77	108.09	112.97	108.42	110.36	108.59	111.92	109.83	113.69	111	108.75	113.44	116.91	116.47	114.31	107.04	112.18	109.02
107.1	101.35	104.63	107.94	104.62	103.25	103.73	105.41	105.35	105.97	101.57	104.1	110.85	108.56	100.86	104.61	106.35	98.679	103.97	105.36	107.83	106.89	102.4	107.46	107.18	109.16	108.15	98.582	102.15	105.09	106.23	109.69	108.63	106.12	112.51	103.95	101.86	103.03	108.04	107.68	103.6	105.96	99.565	109.3	104.16	109.49	113.08	103.27	108.42	107.51
113.61	110.91	110.35	113.81	112.06	106.44	108.39	107.46	111.09	111.48	110.1	112.31	111.61	109.91	113.51	115.87	103.89	109.91	105.56	117.89	112.61	112.59	104.63	112.76	118.03	111.44	114.08	112.15	108.12	110.17	109.7	111.31	114.94	109.84	114.33	112.35	110.11	103.54	109.66	110.33	117.93	120.19	110.33	105.87	119.08	109.52	108.57	110.77	109.41	113.33
106.1	101.91	101.33	99.129	108.5	104.66	106.99	106.49	105.2	96.645	96.336	102.78	108.16	104.38	106.74	103.66	104.75	101.59	101.59	99.453	108.19	95.232	105.39	102.96	105.9	113.19	110.74	111.65	95.824	107.94	98.983	105.1	110.24	105.57	104.25	101.16	97.941	103.05	100.76	110.86	102.16	108.66	106.84	102.9	102.98	100.02	104.5	104.97	106.34	104.86
108.3	111.75	111.27	117.15	114.52	117.1	110.95	114.84	111.98	112.81	105.82	116.87	114.12	106.75	106.89	111.79	109.17	110.93	107.74	107.89	108.58	105.18	112.1	117.48	107.34	118.31	111.46	120.36	110.93	113.91	114.08	108.45	108.2	109.67	106.85	110.76	109.18	113.71	109.25	109.3	114.87	115.81	118.02	105.51	104.93	116.69	113.7	112.32	109.19	109.67
98.352	108.76	110.92	102.69	103.44	104.82	100.36	104.57	101.09	105.12	110.2	107.13	108.54	103.49	108.43	110.89	104.86	107.26	103.74	104.68	105.83	107.44	110.37	106.8	102.48	103.36	106.99	107.31	100.01	107.89	105.53	106.92	102.68	107.23	106.58	108.87	99.244	111.33	101.84	101.63	104.05	107.1	109.51	112.03	104.18	103.43	107.37	107.57	108.29	111.33
100.92	101.61	104.61	97.667	102.66	105.48	103.25	105.77	100.25	108.98	104.32	113.06	103.36	108.71	102.07	104.92	106.45	109.81	102.07	104.96	105.29	106.32	105.01	107.91	107.69	106.74	109.74	105.35	107.34	108.48	109.92	109.59	107.43	99.419	104.29	104.7	105.36	106.83	106.31	103.63	101.64	103.49	105.83	102.68	104.65	106.01	104.14	100	107.76	106.86
104.17	99.673	101.14	98.251	101.56	105.86	105.29	100.48	101.71	95.379	100.57	99.273	106.72	96.925	103.36	100.78	97.025	99.767	96.004	96.772	95.512	103.24	96.568	104.88	95.778	95.026	100.57	96.891	101.62	99.521	107.79	100.12	103.76	105.8	95.244	92.658	96.898	101.28	102.26	96.84	109.01	99.035	97.482	98.598	105.32	106.11	101.17	98.913	99.664	94.231
104.54	105.93	109.89	107.61	106.51	104.61	109.97	112.02	105.42	106.64	112.64	101.03	107.3	108.69	108.81	109.17	107.79	108.13	101.85	106.94	109.8	107.41	108.96	104.11	103.71	108.25	99.231	99.507	114.55	102.41	106.37	104.47	106.43	101.53	110.9	106.4	108.22	108.3	109.39	110.43	107.93	104.86	107.91	107.25	108.36	104.44	108.99	106.74	104.64	111.04
98.988	95.051	109.64	98.161	98.24	101.54	98.224	101.1	91.992	102.68	103.23	104.08	97.749	99.167	95.78	98.758	99.034	88.894	101.17	96.628	101.25	101.08	94.636	104.11	104.8	99.627	98.509	96.256	90.412	102.85	89.689	102.52	99.969	99.962	100.6	101.14	98.903	92.63	98.622	95.171	101.19	93.114	103.19	98.269	104.8	101.03	106.77	93.604	102.42	102.99
101.17	99.521	99.267	101.65	95.268	97.985	100.45	97.053	105.82	102.67	93.662	103.27	95.388	104.21	107.09	104.3	101.95	99.387	105.66	99	104.58	99.508	100.75	100.69	101.45	101.01	103.37	96.687	111.02	98.792	101.63	95.025	102.21	95.026	97.905	92.265	93.663	101.1	99.178	96.036	103.17	96.334	103.7	104.89	97.163	102.78	100.37	100.82	97.211	104.19
103.08	102.7	103.14	103.49	106.35	102.91	108.66	97.072	102.8	108.9	102.44	108.5	109.06	110	106.26	103.66	108.86	110.64	106.22	109.75	109.64	105.52	105.27	104.84	106.12	105.46	105.69	101.82	102.51	110.72	101.72	100.55	111.29	106.69	109.26	102.17	103.5	108.88	112.17	106.91	107.67	107.03	102.48	98.481	103.04	108.58	107.61	104.52	108.27	106.53
105.82	107.32	106.74	101.42	101.39	104.37	100.53	104.74	105.17	103.64	103.82	104.18	110.09	103.52	107.86	99.009	105.88	103.7	102.23	103.21	112.05	103.12	105.94	111.31	105.93	106.91	108.56	99.343	102.24	105.17	104.04	97.884	104.62	105.53	109.96	106.24	106.98	104.96	100.5	104.74	106.92	95.206	99.331	105.94	102.21	102.05	102.58	102.85	104.21	98.828
109.76	115.91	114.68	112.43	113.79	112.18	115.72	114.25	115.71	110.7	109.57	111.39	116.73	117.98	116.97	101.63	115.22	106.56	115.84	105.16	116.51	107.47	116.69	114.97	112.18	107.73	111.54	109.11	110.81	109.56	115.48	110.85	111.78	117.95	119.1	113.02	114.25	113.34	113.24	114.04	111.11	112.28	108.65	109.42	108.37	112.12	113.7	114.51	107.34	112.12
108.45	107.81	105.74	106.93	103.5	110.99	101	108.45	109.81	107.19	104.88	113.25	103.35	106.5	109.58	107.2	105.44	108.04	105.93	108.02	108.17	108.14	106.14	97.303	105.26	106.56	108.3	103.24	102.52	107.88	104.38	109.4	104.29	103.58	99.588	109.01	110.12	106.37	106.9	107.64	107.48	111.88	106.02	105.58	99.305	108.57	105.26	109.57	107.79	110.59
116.07	119.52	121.86	119.79	116.76	116.92	119.32	120.24	123.6	119.28	117.21	121.28	122.46	114.76	114.96	122.13	112.35	115.63	121.9	111.9	121.23	117.71	123.7	113.76	117.4	114.07	115.09	118.22	112.34	115.55	120.43	117.95	111.92	111.4	119.25	118.36	120.78	114.71	113.6	115.02	113.95	115.88	112.32	113.95	113.34	117.96	122.95	111.08	114.07	120.77
109.68	112.44	112.23	113.26	112.24	112.75	111.82	109.02	109.26	105.51	112.41	110.68	114.22	110.04	116.64	111.15	117.78	110.28	112.31	115.13	116.52	114.35	115.34	117.93	110.48	109.04	120.76	107.77	114.1	114.26	115.47	111.81	122.85	106.9	107.79	116.85	112.12	117.36	115.91	114.7	116.22	111.01	115.14	114.13	109.06	114.02	109.08	117.09	110.19	109.51
101.95	99.288	100.66	95.962	94.721	100.97	98.73	102.23	98.963	107.71	102.11	101.83	103.66	104	102.54	104.67	106.62	103.7	101.48	100.08	104.02	98.003	102.37	101.08	106.58	98.676	93.257	104.01	104.68	105.17	100.17	99.361	96.538	97.15	101.67	99.206	102.97	94.49	92.197	102.5	100.41	100.34	103.45	93.53	95.271	100	97.625	104.6	102.98	98.97
113.36	105.79	107.61	114.33	117.38	117.91	108.84	113.55	109.39	112.75	113.15	107.63	113.65	105.86	112.33	109.09	111	111.02	112.03	107.27	110.23	107.99	114.63	112.83	112.91	107.31	111.11	109.33	110.32	106.01	110.43	109.9	116.21	115.91	113.36	114.67	112.36	115.71	114.84	116.4	115.96	114.46	111.45	110.18	111.63	107.81	116.95	111.33	118.69	109.84
109.4	108.71	113.8	113.89	106.08	105.23	101.71	106.64	104.31	110.08	107.28	106.24	111.03	107.05	106.11	105.32	108.12	102.12	113.32	105.1	108.93	108.23	102.73	102.82	106.39	109.55	104.84	105.46	110.77	107.34	113.2	104.64	107.8	108.88	107.53	107.13	103.11	102.48	111.43	109.98	104.46	107.38	104.36	110.43	110.08	105.65	114.69	106.51	105.73	102.7
105.07	108.75	108.4	106.77	108.53	104.88	105.09	102.81	110	100.05	108.31	106.95	106.88	111.8	108.95	107.94	108.66	107.31	107.5	111.53	107.03	105.93	108.56	106.48	108.87	105.82	105.81	112.15	109.59	102.91	100.81	104.15	108.5	110.07	107.93	108.19	103.87	101.2	102.04	105.91	102.09	109.55	99.926	108.14	102.98	106.48	102.99	102.45	109.81	101.84
118.95	111.11	115.36	115.94	115.01	113.15	110.94	114.01	118.93	113.46	115.2	112.44	115.57	111.72	114.76	114.27	116.28	116.2	112.16	113.47	113.29	110.59	120.23	122.77	116.33	117.43	116.77	109.93	114.52	115.76	118.42	114.58	113.38	114.52	112.65	123.11	121.66	116.3	122.77	113.33	115.63	118.82	118	114.51	115.81	117.23	118.9	117.16	121.67	114.89
108.04	109.31	110.86	111.48	105.88	110.76	116	107.35	108.64	112.27	104.6	110.72	109.07	115.26	108.89	117.09	112.93	110.08	110.21	106	107.86	111.47	111.04	105.91	112.74	109.78	109.01	114.25	112.81	109.42	112.43	105.42	118.87	110.88	112.78	111.7	114.19	121.48	107.66	104.93	103.74	107.62	105	106.47	106.03	105.2	106.86	110.28	105.59	105.19
101.09	113.06	118.37	108.72	105.15	108.8	108.1	101.56	106.91	105.81	110.19	105.3	105.34	103.12	101.5	102.38	108	111.33	108.37	106.73	107.82	110.19	105.98	102.09	105.38	107.25	106.72	103.63	110.62	105.98	107.75	106.26	98.008	104.04	103.42	105.82	104.48	109.98	106.86	101.05	105.76	108.32	109.92	103.15	107.57	107.18	108.14	108.76	102.96	106.22
99.404	97.939	103.36	103.12	100.05	105.5	105.56	102.76	94.182	96.813	95.275	102.62	100.89	107.22	101.09	97.801	103.61	91.41	103.17	98.824	99.213	100.09	99.075	102.95	100.89	101.79	102.52	101.96	103.08	101.22	97.889	107.19	98.251	93.298	96.509	98.864	111.29	98.902	104	103.6	98.788	96.87	103.62	97.033	100.24	94.926	94.784	104.94	102.14	105.07
100.59	106.1	102.76	103.72	109.08	110.87	105.23	107.6	101.47	108.62	103.4	107.25	111.24	105.44	108.4	106.43	105.82	106.99	95.855	103.32	108.36	104.95	103.08	101.92	107.69	109.45	109.04	107.34	102.81	105.65	96.913	105.68	108.55	112.11	111.99	105.85	107.46	104.55	105.29	106.75	109.22	107.93	105.02	109.88	104.49	104.12	105.27	110.09	104.67	110.26
99.041	102.51	103.42	103.21	106.13	107.7	106.67	106.87	102.23	104.03	103.76	106.73	106.12	98.98	101.23	109.86	108.13	105.39	105.45	107.98	101.82	105.57	104.77	103.34	103.28	102.44	107.24	100.26	102.99	105.41	107.18	109.76	111.57	106.77	100.11	101.34	106.82	106.75	106.36	110.59	102.16	110.74	103.46	106.24	108.19	106.7	107.59	101.79	102.24	109.3
114.1	112.86	111.32	115.45	109.37	105.79	110.28	115.63	119.25	112.61	116.28	113.17	108.48	111.04	107.43	105.68	111.2	116.16	117.2	111.56	110.81	116.14	104.41	116.65	116.05	113.98	110.52	111.76	106.64	112.95	109.93	111.42	112.32	109.42	116.57	111.4	111.42	114.83	115.55	107.32	103.71	109.12	109.95	114.77	112.4	108.61	109.44	106.2	112.25	113.38
103.02	111.77	115.11	98.444	106.95	102.51	102.13	105.34	104.58	106.65	107.95	104.9	104.78	107.81	105	108.82	102.03	104.28	104.83	102.28	106.06	107.84	104.11	113.86	109.54	103.79	107.37	102.95	104.11	105.66	104.37	103.79	105.11	98.486	103.64	103.76	106.84	102.41	103.06	110.75	105.66	97.548	102.86	106.39	106.09	112.11	109.67	108.74	103.43	105.7
107.11	108.77	107.34	101.18	104.36	104.56	98.606	106.89	102.75	100.18	108.93	98.689	100.14	101.86	103.99	104.06	99.498	97.137	105.32	102.1	97.646	107.72	108.34	105.31	109.18	103.31	110.17	98.297	112.64	106.35	108.66	102.6	105.58	107.49	113.32	100.74	105.57	109.51	103.91	102	104	101.25	112.23	104.51	106.77	103.02	107	110.65	100.46	106.15
104.49	107.2	102.18	107.24	102.75	103.97	103.45	105.06	114.03	107.36	106.71	109.48	106.72	111.24	103.55	106.94	107.9	107.03	106.55	107.67	106.6	107.49	103.59	108.66	107.33	106.12	101.21	111.64	104.4	107.7	112.62	105.12	104.39	106.65	106.75	100.72	104.25	110.53	105.48	107.34	107.84	104.85	110.42	107.81	107.5	107.83	107.29	105.51	104.14	101.47
105.27	106.68	107.18	105.64	109.24	105.99	108.61	106.33	101.7	99.611	105.79	99.182	106.01	105.29	106.64	110.64	104.57	106.45	108.57	102.35	109.88	105.33	108.71	109.99	115.78	105.81	103.64	115.46	103.12	104.62	104.21	113.14	102.95	103.65	105.41	108.07	107.5	110.24	105.33	102.11	109.08	109.79	109.54	107.69	101.77	114.37	107.62	102.13	108.77	108.87
116.46	113.25	110.5	107.49	110.28	109.09	112.91	117.05	113.97	110.16	108.12	117.3	106.8	111.01	103.93	109.84	106.83	119.24	113.5	106.96	116.15	112.39	114.67	115.64	110.81	114.56	114.22	106.87	109.31	111.14	113.76	109.38	115.43	107.66	113.73	104.56	116.14	112.65	118.82	111.22	108.27	115.89	109.79	111.34	106.23	113.12	112.43	115.05	111.46	105.78
107.54	108.25	109.28	111.34	110.36	111.77	112.91	110.89	112.05	114.62	111.65	106.4	116.49	116.29	113.36	112.55	117.47	111.08	111.88	109.23	109.32	109.29	116.6	113.76	115.9	107.88	110.13	111.18	112.78	116.62	116.7	108.5	104.52	108.92	107.67	114.09	113.76	108.65	109.95	118.02	111.88	110.71	111.23	113.91	117.18	108.63	109.6	113.57	114.77	113.25
106.06	100.53	104.01	100.78	105.03	103.43	108.62	103.24	110.87	108.71	103.74	105.13	101	109.37	104.61	102.73	108.26	105.17	108.21	102.97	109.5	107.4	102.3	110.38	110.15	103.75	107.88	110.37	108.04	110.17	109.16	109.73	101.19	113.11	105.34	96.314	104.07	106.06	107.76	102.89	107.65	112.8	105	103.7	108.78	108.77	108.75	106.86	109.19	108.28
110.14	109.76	101.72	108.29	108.48	99.969	108.48	108.44	103.05	106.69	103.99	107.76	115.02	101.19	105.98	103.47	104.16	106.88	102.8	104.05	108.76	100.19	107.54	102.65	112.24	99.212	105.55	108.67	105.18	103.83	107.62	107.47	102.77	108.44	104.71	104.33	111.77	109.56	106.31	104.6	113.45	105.66	102.28	104.97	103.89	112.75	110.63	107.45	98.888	106.21
97.284	110.51	109.54	106.85	103.52	107.57	107.07	111.44	104.67	105.12	110.97	103.22	112.93	103.66	104.66	109.35	104.56	105.9	105.96	105.3	104.22	110.47	107.78	114.81	103.83	105.98	110.91	113.56	108.56	106.26	105.47	100.61	105.12	110.2	108.19	98.217	106.46	104.42	106.33	112.83	112.61	108.42	112.94	106.22	106.02	106	107.84	103.51	107.14	109.57
106.03	103.24	105.15	106.06	102.96	106.87	105.36	107.26	105.68	103.48	103.71	99.803	111.05	104.47	104.55	107.37	101.56	99.191	104.34	104.75	103.89	106.99	105.41	104.04	103.65	110.19	102.62	105.91	103.97	102.62	104.56	103.25	106.54	102.45	106.25	101.18	104.15	101.46	104.54	109.47	105.92	100.96	104.22	110.74	98.191	105.13	100.71	97.77	108.56	109.19
106.76	103.84	107.55	110.59	103.5	108.01	105.55	104.51	106.33	111.29	103.93	104.81	106.23	102.86	106.56	109.66	102.12	109.27	104.14	104.58	109.04	109.28	105.63	104.32	100.87	110.49	104.61	106.43	105.89	100.93	103.9	108.18	104.93	101.62	106.82	105.42	111.74	106.06	103.13	108.26	102.52	107.75	107.01	111.34	104.28	109.72	102.13	105.64	111.17	106.38
104.33	114.75	114.97	116.94	111.52	110.48	111.13	115.56	116.41	115.29	114.11	109.85	111.06	108.81	107.4	113.51	107.88	106.78	111.75	108.19	116.38	113.36	111.52	109	115.75	113.59	110.8	110.68	110.52	114.71	107.48	111.19	112.1	119.04	109.24	103.56	115.48	109.04	111.07	107.97	112.74	115.83	109.97	111.48	111.92	110.78	120.82	110.94	107.74	110.93
114.33	110.35	111.9	112.39	109.09	108.12	116.84	114.85	111.71	113.31	108.63	117.02	113.73	115.92	113.42	118.75	121.81	113.77	111.04	116.72	105.7	108.76	117.23	110.22	108.64	114.59	113.1	116.22	111.07	108.13	115.61	113.1	117.28	110.74	112.15	113.68	109.41	110.06	109.7	110.33	109.54	110.81	112.25	113.1	108.51	109.78	111.78	109.95	112.14	114.44
115.14	112.4	111.5	107.47	112.09	112.23	112.06	110.47	118.17	112.22	106.45	111.68	108.29	108.76	114.78	104.98	114.07	109.22	108.91	109.92	111.21	108.99	107.6	106.82	111.5	106.91	114.59	111.94	112.93	110.92	114.23	111.53	105.95	112.7	116.36	107.49	114.65	107.24	111.73	105.58	108.87	113.29	113.36	119.39	108.1	113.94	112.39	107.64	112.76	118.87
96.193	103.75	97.269	96.865	98.437	95.64	103.2	98.264	103.17	104.02	101.15	98.838	101.69	105.66	102.42	100.59	92.638	100.38	95.635	104.12	96.153	102.09	102.18	96.964	103.09	100.68	100.56	98.7	105.77	104.99	102.26	98.873	99.839	101.93	96.176	100.83	104.25	101.21	106.55	106	104.07	98.188	107.57	99.058	96.871	104.21	101.77	100.5	101.4	98.08
101.04	98.467	106.72	102.28	102.11	106.91	106.71	104.12	103.08	98.572	102.23	101.45	109	98.888	103.61	105.39	107.26	111.17	98.684	106.25	108.15	104.15	107.79	99.613	106.35	110.01	106.43	102.88	106.38	99.881	103.46	105.65	105.21	110.67	106.66	106.46	102.15	106.43	102.75	104.53	109.28	106.03	106.87	107.69	99.444	103.8	103.54	111.35	103.63	109.04
103.62	110.17	101.8	103.2	106	104.52	105.07	103.3	107.99	107.39	103.76	104.61	108.76	107.03	103.41	106.63	104.77	108.48	110.28	111.31	113.17	107.98	103.86	101.3	102.99	105.35	108.06	101.71	115.67	107.87	102.62	103.7	108.79	106.6	101.99	109.58	109.54	107.88	105.1	100.92	108.72	102.87	106.6	106.25	102.56	105.43	103.78	105.83	106.17	111.04
122.22	114.78	116.14	117.82	110.79	114.65	117.78	119.39	121.26	115.46	125.35	112.97	120.18	114.54	113.15	117.75	124.07	117.5	113.56	115.23	114.32	118.18	109.18	115.2	117.67	122.63	118.99	113.92	119.73	115.64	116.1	119.37	113.28	117.43	117.05	112.11	113.53	114.24	122.91	116.14	122.52	118.39	117.66	112.33	119.23	112.18	114.6	117.49	116.6	116.61
100.32	106.39	97.717	104.83	95.92	100.63	97.55	100.4	98.786	104.55	102.24	101.08	98.982	104.81	98.392	104.45	100.97	99.996	98.473	99.208	99.063	98.81	101.19	102.13	99.43	103.02	99.288	101.5	95.885	101.2	96.595	97.886	98.616	104.92	101.84	96.575	94.276	97.792	100.64	99.19	101.72	97.439	98.563	108.27	105.12	99.716	98.78	97.517	100.92	105.19
101.92	115.69	118.22	114.62	109.04	109.84	115.19	108.33	111	107.25	113.22	112.32	112.31	114.53	113.53	117.38	106.98	112.26	112.04	112.96	112.46	114.02	113.59	110.35	112.28	106.32	112.97	109.2	107.96	111.97	113.53	112.11	113.55	112.53	107.44	117.45	112.15	112.88	112.59	113.11	112.34	108.36	114.62	110.48	112.57	110.96	113.7	110.01	116.32	109.82
106.06	107.35	101.65	104.56	112.23	111.68	103.55	103	110.4	113.07	107.65	108.44	105.5	100.85	107.63	104.21	107.42	106.02	103.08	106.77	109.37	105.26	111.59	103.79	108.05	101.59	106.35	111.87	106.44	111.98	105.75	105.32	107.87	103.94	105.15	105.71	106.11	102.38	103.13	103.74	103.87	106.19	110.46	108.28	104.34	102.85	106.62	108.77	107.51	99.787
109.8	114.57	104.63	106.83	110.94	110.85	114.47	108.8	108.35	115.44	119.46	113.81	110.37	113.42	112.56	116.26	110.63	107.51	112.87	118.43	113.04	110.93	106.68	115.29	111.44	107.95	111.63	107.53	106.17	117.81	112.74	105.2	112.65	110.57	110.81	107.49	117.52	110.28	111.59	108.52	112.67	115.27	112.41	109.93	112.33	113.57	112.21	115.82	108.9	111.13
109.19	109.49	106.88	109.68	105.59	105.83	102.91	112.71	110.42	104.1	106.6	114.72	102.84	104.54	103.92	105.06	110.69	107.95	107.04	97.527	107.72	111.44	104.1	104.47	96.101	102.16	108.88	109.63	103.79	107.57	110.19	104.25	106.76	102.4	100.73	104.18	105.56	103.1	106.83	112.11	104.82	103.94	106.97	100.4	113.06	103.16	108.71	110.1	109.13	99.223
112.34	112.76	112.03	114.18	111.01	117.67	110.48	109.43	110.23	113.54	115.02	114.02	116.1	112.57	112.86	115.32	120.02	112.88	108.08	110.77	115.2	104.89	120.75	108.96	110.8	110.78	111.56	113.83	111.29	111.65	107.22	115.61	110.84	114.56	108.16	111.09	113.89	112.53	110.73	110.53	109.61	116.45	109.86	107.35	111.03	114.26	113.05	114.57	113.21	114.58
99.66	103.88	107.58	102.32	102.43	102.79	97.824	99.976	99.569	100.41	101.19	102.63	99.606	97.971	100.78	91.396	99.446	97.595	108.28	95.713	100.12	105.33	103.32	104.7	105.32	100.96	96.106	103.97	104.24	99.361	99.668	97.705	101.6	101.16	94.434	103.09	102.39	104.27	103.41	105.9	97.744	101.02	90.989	100.54	94.828	100.46	102.33	100.67	99.318	100.52
105.16	108.03	103.96	110.33	108.17	99.518	102.07	98.064	104.52	96.979	108.96	106.86	103.48	104.37	110.24	111.37	106.7	111.81	102.92	108.39	115.36	104.35	105.18	106.95	98.983	101.97	111.7	114.84	108.59	102.96	108.1	107.7	104.89	109.8	103.12	103.74	99.565	105.11	98.229	105.86	106.83	107.23	104.2	105.78	105.62	101.55	106.7	104.81	104.55	100.34
115.9	110.48	114.31	109.71	114.19	108.44	107.08	112.17	107.89	109.87	115.3	109.1	112.34	113.22	112.75	111.85	109.72	115.66	110.01	110.99	109.07	110.54	109.62	117.65	115.41	113.37	115.19	108.58	114.32	113.15	111.98	108.45	114.99	117.78	109.26	109.53	111.61	116.97	108.15	108.9	117.57	118.7	110.52	109.7	108.8	113.23	110.47	112.47	111.35	110.39
109.48	105.01	101	106.41	98.506	108.8	105.3	109.16	109.18	104.22	106.66	108.5	103.58	100.77	106.15	104.13	112.6	110.56	106.05	103.74	106.46	111.14	104.8	105.57	108.01	106.88	109.5	102.57	105.43	108.46	111.95	103.96	106.13	103.72	104.5	107.24	105.52	104.02	107.33	104.79	98.943	107.33	114.9	105.71	102.16	107.97	109.11	108.36	111.5	107.35
108.66	116.77	105.82	115.97	113.23	114.46	113.86	110.58	107.47	105.01	116.11	114.47	111.79	116.43	107.22	112.49	110.32	109.92	115.88	112.44	112.48	115.95	115.19	116.92	113.06	108.08	107.63	108.02	114.87	111.19	110.44	110.18	115.22	107.95	112.37	108.88	115.43	115.04	112.81	114.37	112.8	109.97	112.46	109.84	112.16	112.86	111.19	109.2	107.69	113.52
110.68	112.68	117.31	119.57	112.87	107.6	112.6	109.48	111.72	109.16	112.3	111.93	108.84	117.57	113.19	107.98	119.91	113.44	105.51	120.31	112.64	112.47	109.8	117.4	111.98	114.22	109.16	113.77	111.59	115.69	114.31	115.47	109.59	107.68	113.13	110.99	112.71	113.88	109.71	116.02	113.27	112.48	110.64	112.26	110.16	113.85	116.37	116.32	111.22	108.56
103.4	105.88	103.21	106	101.21	107.33	103.07	111.34	108.95	110.4	105.82	101.27	106.84	102.81	103.88	100.86	105.13	111.79	106.25	106.1	108.39	105.42	101.31	103.21	106.18	109.23	108.68	105.03	115.04	101.5	99.832	108.21	104.25	107.36	105.06	112.79	105.14	101.86	110.51	108.6	105.45	108.12	108.66	103.21	104.33	103.02	102.12	105.12	104.94	105.72
115.56	111.04	112.18	116.04	108.95	112.73	109.76	116	104.78	106.45	116.09	105.25	111.6	109.19	109.24	111.77	114.2	114.28	108.73	114.68	114.1	113.97	107.62	105.06	111.89	114.74	118.27	106.58	103.66	113.03	119.36	107.47	115.9	108.89	107.09	112.42	110.19	109.11	110.44	119.27	111.98	113.4	112.03	109.67	114.8	111.95	108.58	110.09	112.68	107.86
110.04	112.02	111.88	116.38	111.83	113.16	112.25	110.97	110.71	114.65	114.23	117.03	113.95	113.98	116.61	107.66	108.51	114.56	109.94	113.28	112.3	113.33	106.67	115.41	110.07	113.46	112.14	109.5	112.53	106.57	110.18	104.34	110.26	116.5	111.74	112.86	110.43	106.96	107.14	109.46	111.26	117.13	113.88	112.56	107.32	109.43	113.22	113.07	111.83	110.72
98.726	99.017	101.53	106.97	99.757	97.412	101.24	101.35	101.04	98.416	96.206	97.511	100.61	99.961	100.66	101.51	96.386	101.72	96.806	97.693	102.42	102.95	103.24	110.59	100.9	100.16	106.11	94.214	99.627	102.76	98.544	102.2	103.08	103.94	97.372	103.22	102.43	102.19	99.395	101.29	100.89	105.06	96.051	101.86	101.37	101.36	103.09	98.411	100.81	97.516
104.62	104.46	108.17	107.38	107.66	99.562	107.8	101.87	112.46	110.73	104.86	105.27	112.44	113.44	104.86	105.02	99.41	101.4	108.56	111.31	106.49	107.01	108	107.59	112.71	107.12	100.41	112.6	108.47	103.7	109.28	105.84	109.6	105.51	107.74	100.65	108.01	100.33	104.07	99.958	104.9	102.59	106.6	106.2	105.66	95.289	108.05	109.15	110.16	111.33
109.69	109.92	98.115	107.79	103.56	104.76	103.86	106.79	113.71	109.36	109.75	105.14	108.11	104.91	106.54	107.3	103.34	104.3	105.53	106.67	103.51	107.99	109.66	107.22	107.38	109.76	99.8	110.36	104.12	102.66	105.31	105.88	106.3	109.62	106.71	105.34	105.77	104.01	107.67	103.95	106.12	103.17	113.01	107.94	101.99	110.35	107.39	107.88	101.98	106.42
105.88	102.67	105.65	103.55	102.35	108.33	102.31	105.68	101.03	101.71	110.5	101.23	103.07	104.58	107.1	109.4	101.13	107.61	108.63	107.72	107.85	103.28	105.47	98.282	107.78	104.84	104.01	106.51	113.28	103.73	109.12	99.669	111.18	101.84	102.05	107.14	106.38	108.97	104.4	107.64	101.53	99.389	106.25	106.98	104.83	105.3	108.46	107.35	104.01	106.26
106.08	108.4	102.35	101.82	103.78	98.07	105.36	106.62	107.75	103.18	105.84	106.35	106.07	109.63	108.48	110.14	110.02	105.4	103.77	101.81	111.03	111.36	112.89	110.88	106.18	108.15	100.2	103.3	104.98	105.69	104.22	108.5	106.5	104.1	113.51	107.9	111.4	114.58	106.89	108.51	109.35	111.3	108.76	109.96	107.07	101.65	100.09	106.99	105.9	107.19
110.05	113.45	115.19	116.93	116.04	123.55	115.1	125.17	111.8	113.04	112.09	109.91	113.17	118.81	113.26	122.14	117.89	114.39	118.02	114.73	113.51	119.16	115.16	117.96	113.77	113.45	115.98	111.34	114.56	116.9	114.98	117.78	116.79	120.45	110.86	119.43	117.7	112.31	116.94	111.57	113.44	111.6	116.94	116.91	114.83	113.81	118.43	115.11	124.14	114.88
101.79	104.4	92.681	102.28	107.33	106.15	101.28	104.35	99.418	99.943	109.74	104.61	104.6	99.456	98.599	98.606	103.2	99.748	100.42	99.192	106.11	102.91	100.99	101.2	101.88	100.75	100.75	99.024	100.32	101.75	103.17	101.2	99.765	104.73	104.08	107.15	100.11	102.78	101.41	99.286	102.43	97.284	100.11	95.497	97.564	103.69	105.42	97.99	101.15	100.33
103.25	102.96	98.306	97.366	104.62	96.756	97.221	100.13	97.482	97.316	94.293	100.29	96.803	102.34	104.93	98.881	97.776	97.801	103.18	97.445	92.309	96.697	98.518	103.56	98.957	101.43	95.724	104.8	98.065	101.94	105.35	102.62	99.963	95.822	103.56	100.05	99.5	103.98	98.217	101.12	103.09	100.13	99.436	98.196	98.87	101.27	95.854	97.618	102.49	101.23
115.58	118.49	118.06	119.43	117.44	115.32	114.48	112.85	122.79	122.06	115.59	125.3	107.34	125.82	113.07	124.56	116.25	116.35	116.01	115.57	118.09	118.22	115.59	118.44	118.14	114.24	118.57	115.28	113.26	117.21	112.23	113.47	117	111.14	116.42	123.15	119.17	118.53	116.45	118.2	124	117.4	119.71	121.07	118.57	122.61	118.05	113.19	118.44	113.56
115.81	112.01	111.83	113.49	108.12	113.01	110.08	113.66	115.29	110.03	106.83	110.76	114.5	111.19	115.28	110.47	114.37	109.47	115.17	110.78	116.42	111.76	114.08	108.1	105.1	110.85	108.28	113.88	111.93	110.45	110.29	109.81	108.57	108.21	116.03	110.02	105.07	108.84	111.68	113.42	117.26	113.95	102.31	107.89	112.32	111.24	106.47	112.27	113.84	113.04
109.74	103.17	108.39	109.61	105.2	111.26	101.55	103.29	105.1	102.33	106.66	101.61	101.03	106.79	101.69	104.69	107.67	108.9	106.86	105.26	107.16	98.471	109.3	103.99	103.62	105.39	103.44	108.37	104.27	105.79	101.13	100.46	109.19	104.64	107.12	99.721	103.59	98.682	109.61	109.4	101.44	102.04	108.3	105.43	105.31	102.83	103.85	108.31	107.49	105.82
113.82	112.82	110.89	109.55	111.39	116.52	112.14	113.59	116.76	110.41	110.92	108.96	114.86	113.06	115.14	102.31	110.42	108.82	108.28	107.63	109.61	113.86	113.91	108.14	114.17	119.02	110.37	106.12	112.51	114.99	118.41	114.94	111.27	110.21	111.38	115.68	111.22	110.26	111.25	111.08	111.82	116.35	106.24	105.54	118.06	111.2	107.98	111.29	109.69	110.55
110.62	108.56	108.33	104.49	108.66	111.96	110.52	102.73	99.907	117.22	107.44	109.38	104.07	108.51	104.63	103.33	107.55	107.91	102.54	110.12	103.1	102.52	101.5	106.17	114.07	103.13	104.89	101.81	104.56	109.05	106.96	102.03	106.96	103.36	102.83	107.6	103.13	97.594	113.3	102.11	110.82	107.66	102.49	108.67	104.28	101.24	105.14	108.96	99.799	106.34
109.2	116	118.54	101.98	114.58	109.16	115.26	111.32	113.7	112.13	110.22	109.33	116.39	112.76	112.39	117.14	117.85	108.94	111.93	117.29	107.64	116.84	113.66	108.67	107.3	115.99	112.69	109.35	109.82	110.89	109.23	112.09	114.59	114.13	111.71	113.49	111.19	118.08	113.85	116.82	111.69	114.19	111.23	113.22	111.49	114.5	120.06	114.21	116.75	111.8
109.8	106.16	110.01	103.4	98.411	111.02	106.32	108.51	100.92	105.91	100.56	111.61	103.11	104.26	100.18	101.34	97.063	100.09	104.58	106.08	107.72	102.51	105.06	103.84	103.76	98.612	108.48	110.81	103.19	104.33	109.25	101.02	99.676	102.84	108.82	108.93	104.16	105.68	101.64	94.709	104.08	103.12	100.66	99.812	105.61	103.72	103.58	107	103.75	110.88
101.53	107.93	104.1	97.136	107.12	104.59	106.76	104.75	111.8	108.73	109.23	110.66	103.35	107.7	100.97	97.982	103.85	98.831	103.7	107.15	106.85	105.3	106.78	113.06	109	109.89	101.93	107.55	101.58	102.79	108.88	107.83	104.29	104.64	109.22	108.91	104.12	109.41	104.7	94.006	105.38	107.91	104.81	108.3	101.02	109.99	108.08	107.93	105.2	105.99
110.75	116.31	113.31	115.44	110.98	109.35	109.98	108.16	111.69	118.41	113.26	111.8	105.48	110.96	114.13	113.44	113.61	114.34	113.67	113.63	113.95	112.48	112.12	108.63	113.32	108.89	113.67	109.67	111.09	115.85	106.77	112.2	111.06	107.85	111.55	108.15	108.05	106.24	107.26	117.25	114.39	118.64	112.97	106.76	115.47	112.31	112.74	115.73	114.13	111.88
109.95	106.46	96.567	105.43	103	105.32	103.53	105.64	114.83	102.77	108.1	111.41	102.68	106.31	108.67	106.98	103.64	111.11	98.111	104.33	105.47	108.82	105.76	104.89	110.43	105.41	110.32	113.97	100.62	110.42	100	107.77	108.03	110.89	108.18	104.1	105.11	113.03	100.4	103.8	101.52	109.61	108.43	105.69	103.42	104.46	104.16	103.95	107.11	107.87
101.74	102.67	102.34	104.99	107.28	101.41	100.4	103.25	112.02	113.37	107.37	100.53	101.08	105.45	102.53	99.56	104.17	104.99	109.34	108.13	98.611	100.13	112.01	106.58	104.85	102.94	109.45	101.59	106.41	106.31	105.2	108.49	105.73	102.06	100.39	102.32	104.64	103.05	104.99	101.28	109.14	102.95	102.69	105.86	101.74	102.88	106.59	103.82	105.64	110.86
114.56	109.76	116.12	113.31	112.87	113.87	107.03	113.52	107.71	109.39	119.39	109.43	114.71	113.06	113.65	118.15	110.9	116.09	106.44	111.75	110.25	118.29	111.13	111.08	114.44	108.86	109.02	115.77	116.84	111.27	102.48	111.44	107.07	109.37	112.98	110.58	114.87	104.07	116.77	114.75	112.53	113.94	108.99	119.92	108.18	111.79	108.61	113.04	115.57	108.54
96.569	96.538	92.567	100.43	103.81	96.015	101.31	99.485	100.17	102.31	101.52	100.14	97.405	96.559	102.85	100.85	102.59	95.408	100.36	98.251	99.573	99.761	100.02	99.463	99.953	99.372	96.238	101.84	98.647	99.28	91.359	98.757	104.49	97.569	100.03	105.03	100.91	99.052	100.92	99.257	100.22	92.308	104.54	101.96	102.3	98.305	101.64	100.7	99.039	97.294
110.76	106.67	109.47	111.23	110.58	106.76	105.19	107.3	107.59	113.27	107.14	107.31	106.67	109.04	108.41	108.17	104.47	106.06	102.07	105.8	102.3	108.04	104.41	107.74	108.13	111.17	103.31	108.26	109.04	110.84	105.15	108.59	106.61	109.61	104.56	106.82	104.62	107.19	109.17	102.14	112.29	114.31	105.57	105.73	109.94	106.06	107.97	109.97	106.59	104.88
109.91	103.97	109.37	105.18	102.77	108.62	107.74	105.68	105.43	102.89	100.01	106.94	106.22	100.92	101.61	103.32	101.53	106.46	108.9	106.75	103.92	107.83	105.57	108.57	101.67	103.79	102.96	108.29	111.83	99.666	106.15	106.68	109.35	105.71	107.08	109.28	108.13	108.82	103.65	104.03	102.61	101.22	102.96	101.11	104.66	98.15	102.74	103.77	103.15	113.19
108.81	112	112.5	105.37	105.79	110.17	102.48	108.94	101.14	108.45	107.34	104.23	109.67	103.42	105.83	106.18	100.93	98.352	107.94	115.38	110.39	105.04	106.66	110.13	106.37	104.53	105.05	107.62	112.74	107.77	107.05	105.42	102.25	105.85	104.53	103.6	110.52	105.29	101.32	105.43	107.03	108.54	105.62	100.98	106.09	106.62	107.61	107.86	108.32	104.5
103.64	104.84	110.17	109.47	101.78	103.5	110.77	106.64	105.93	107.31	103.88	106	106.57	114.13	111.23	101.37	104.68	106.57	105.76	114.63	97.147	107.26	104.4	102.35	109.08	109.73	109.35	108.75	115.07	102.5	102.33	107.93	100.79	98.733	100.58	102.86	101.59	109.2	101.43	93.211	109.89	103.99	103.72	102.43	105.05	107.23	101.72	110.91	101.36	110.93
106.32	106.57	112.09	114.46	108.98	111.85	108.27	109.09	111.92	118.98	111.36	110.71	108.69	105.97	111.28	113.67	116.76	105.92	111	112.26	106.27	108.28	108	109.98	108.54	107.03	118.14	109.64	115.58	120.99	111.71	110.5	111.93	116.19	110.71	112.34	111.5	110.08	113.65	115.23	111.77	110.72	108.93	111.36	106.74	110.14	114.13	114.03	105.85	112.96
105.25	105.94	102.48	96.849	93.642	106.9	100.62	101.62	101.38	106.77	103.4	99.829	109.34	94.649	99.455	93.792	101.72	98.736	97.184	97.167	100.52	96.542	97.221	99.965	99.276	99.991	96.922	99.039	93.364	92.938	95.492	102.38	99.826	100.71	96.085	97.771	94.854	100.66	96.387	94.233	99.694	94.477	103.13	98.578	107.17	105.92	96.849	101.5	107.17	101.45
100.69	100.12	106.68	100.32	100.41	107.02	106.29	106.65	102.28	106.31	99.985	108.37	106.16	106.99	97.463	102.89	101.99	104.17	100.81	98.648	110.84	105.36	108.26	102.81	106.16	103.08	103.41	101.61	99.737	103.93	106.61	104.95	103.64	104.21	100.58	109.66	102.62	101.72	95.066	104.57	111.59	106.97	104.39	102.86	105.59	107.74	102.61	106.8	103.43	101.82
107.26	110.89	115.98	105.78	116.75	113.8	110.92	112.26	105.64	111.6	111.42	109.65	108.83	108.41	112.88	106.77	112.1	109.18	109.33	112.96	113.5	107.33	110.26	111.44	112.08	108.16	107.08	105.07	106.22	109.65	105.14	106.46	110.38	103.58	108.37	109.38	108.48	112.35	104.72	114.43	110.95	112.73	111.82	106.05	107.71	113.93	113.6	111.18	109.28	113.87
109.79	111.01	116.96	113.52	116.41	108.97	112.43	107.29	108.11	114.59	112.73	106.08	114.9	111.88	108.95	112.66	109.78	112.36	108.72	106.12	112.21	112.2	111.64	112.01	114.87	119.3	113.69	111.87	109.48	112.49	111.24	111.59	105.34	109.11	107.83	113.72	111.07	110.23	114.01	105.86	107.64	111.73	112.06	104.58	113.82	112.79	112.71	108.12	117.62	108.72
114.99	116.01	119.81	114.85	117.32	118.48	117.13	118.77	115.35	118.91	114.38	113.86	116.11	116.09	116.84	117.46	120.87	118.09	118.84	119.48	118.43	112.97	116	119.05	118.77	117.42	116.07	115.52	121.34	116.93	113.11	118.12	117	118.21	111.48	126.72	111.17	118.41	118.39	125.39	115.62	114.83	120.6	123.23	116.46	114.48	117.42	119.82	116.44	120.15
106.46	103.62	107.38	109.68	112.88	107.68	112.74	106.46	109.51	114.19	108.95	108.59	106.99	110.64	109.19	111.81	105.26	106.88	111.04	106.98	108.84	105.52	108.54	110.07	107.67	105.46	112.36	117.11	108.38	98.654	107.21	114.04	110.37	107.4	106.93	106.83	114.14	112.63	108.39	106.39	111.02	107.59	109.69	107.15	107.7	111.17	101.48	106.53	109.65	107.4
110.24	106.5	108.35	111.58	106.03	111.12	112.94	117.9	109.42	110.33	108.36	117.91	111.37	109.85	105.81	108.31	109.84	107.24	114.04	111.86	106.54	114.76	107.35	116.23	113.03	113.47	107.61	111.41	109.16	105.83	108.61	114.84	108.23	110.44	113.1	110.72	103.71	113.41	110.77	109.37	117.25	110.47	107.51	106.43	103.03	113.41	118.43	111.27	112.87	111.81
107.72	106.11	106	108.71	105.8	107.04	103.43	109.28	103.1	101.31	101.96	107.69	102.45	107.83	102.43	104.96	113.09	108.63	107.52	110.63	102.24	111.63	100.86	103.95	109.13	106.35	108.23	105.32	112.13	109.41	106.69	102.71	105.94	104.61	108.79	106.67	105.19	105.51	108.95	105.77	110.95	100.72	111.8	108.9	105.07	105.39	110.05	111.56	100.84	106.79
118.03	121.77	118.99	111.72	119.98	116.4	111.97	115.61	113.18	120	111.63	119.99	118.36	113.35	112.46	112.51	117.82	114.95	121.78	112.05	108.77	112.18	117.13	114.33	113.97	113.45	116.27	115.25	113.47	115.95	120.4	115.2	117.16	117.09	115.14	111.52	117.2	113.43	110.95	121.01	116.22	118.45	120.7	114.17	115.01	116.17	113.34	119.13	114.72	121.23
110.47	106.2	103.89	99.432	105.51	105.16	109.96	102.88	107.33	111.28	106.22	102.54	104.59	106.99	104.12	108.74	103.16	100.09	104.42	108.8	107.1	104.82	105.47	106.92	109.12	101.88	106.23	113.2	103.21	102.68	104.8	105.77	104.67	105.13	106.35	102.86	99.15	108.93	104.23	110.21	110.01	104.3	108.86	103.11	104.21	108.11	109.13	102.38	105.7	111.12
97.185	100.24	96.162	107.93	97.651	95.515	98.353	92.717	100.87	98.175	99.309	100.98	106.13	99.286	101.6	94.813	95.141	103.26	98.648	99.802	97.729	95.818	97.982	98.395	99.183	102.64	101.04	104.41	98.96	97.437	94.218	99.005	103.32	96.77	102.21	93.694	101.53	99.265	99.423	97.483	99.471	99.41	98.098	103.66	102.28	95.927	100.74	94.575	99.862	100.58
99.495	104.81	108.15	103.83	101.86	104.42	103.49	104.59	105.49	105.78	101.06	98.87	102.12	107.23	109.03	101.71	104.88	99.275	107.98	107.23	102.58	107.08	104.4	105.04	107.77	102.44	106.7	105.03	100.24	111.55	110.13	101.86	102	100.87	105.54	104.87	109.87	104.41	101.8	103.38	105.07	107.75	102.41	103.79	103.79	100.53	104.01	111.79	95.534	104.77
110.54	109.63	108.87	112.06	114.72	121.38	113.19	105.16	108.02	115.93	108.87	112.14	113.32	116.43	110.31	110.03	113.46	109.61	107.97	118.33	109.32	111.31	110.09	108.56	115.2	114.32	106.05	112.13	110.48	111.76	111.63	112.77	107.42	108.43	108.25	115.55	116.64	114.06	111.81	108.95	117.41	112.34	111.85	108.95	117.34	113.71	111.91	108.88	114.51	110.72
111.31	115.88	118.34	116.08	114.2	117.54	122.06	124.93	123.78	113.23	117.21	116.16	109.38	115.03	118.9	121.59	114.28	117.42	115.16	116.68	116.56	110.48	112.44	115.66	118.89	115.09	114.21	118.29	123.41	116.99	120.42	115.39	117.09	116.72	116.62	121.01	112.01	123.26	114.54	115.71	121.11	120.14	120.42	115.09	115.25	112.49	111.67	119.5	112	112.72
114.23	106.25	108.2	108.35	105.23	109.5	112.73	104.59	102.15	106.87	105.22	108.19	106.85	104.97	105.31	116.61	106.89	107.36	109.38	103.93	108.4	99.779	108.04	107.08	102.35	104.91	98.572	106.73	104.81	106.35	106.61	100.33	107.64	109.57	107.06	101.97	101.63	107.96	107.05	103.09	98.808	108.66	114.24	110.01	105.1	109.06	106.17	108.18	110.13	109.4
106.65	112.22	107.29	112.48	112.12	115.84	119.08	114.27	113.34	108.48	111.8	105.42	111.28	115.25	117.9	113.62	114.48	112.57	108.9	105.16	106.49	114.13	119.23	117.64	113.31	113.87	114.3	115.98	114.27	111.91	112.47	113.93	109.51	108	111.63	115.37	111.08	109.87	113.09	117.76	107.1	107.56	119.46	105.8	106.38	110.88	115.3	120.63	112.79	106.72
105.37	103.1	110.17	108.78	108.53	105.38	106.56	103.9	110.31	99.576	103.29	104.73	103.34	107.37	105.93	105.77	108.08	105.28	105.97	106.21	104.26	106.25	103.34	108.32	102.74	106.01	107.48	105.55	104.73	105.77	106.81	107.03	104.58	101.45	102.66	108.13	104.76	108.28	105.8	99.682	103.82	106.55	104.85	112.46	100.66	103.42	100.63	107.33	105.67	106.56
109.45	99.458	105.45	105.54	103.26	105.54	108.15	112.64	111.08	110.62	104.09	107.04	100.29	105.71	101.92	106.23	109.22	113.08	108.02	107.48	105.67	107.18	106.96	101.23	109.87	108.2	105.23	105.73	109.36	100.47	107.1	105.5	104.14	112.5	107.47	105.36	102.27	106.15	103.12	103.96	103.29	110.69	106.28	109.21	105.08	98.768	99.084	103.69	105.98	106.19
100.12	107.24	108.09	98.325	106.44	96.51	107.49	97.22	103.89	102.2	104.09	95.779	104.74	90.471	98.362	95.34	98.902	97.661	102.53	100.39	101.11	99.181	100.26	105.42	96.548	96.433	102.76	100.92	102.18	98.792	105.41	101.65	102.89	101.69	95.346	92.846	93.322	102.94	102.23	105.99	101.49	100.93	99.252	98.573	103.29	101.03	97.312	96.678	101.33	95.395
119	113.56	122.99	122.11	115.09	117.11	119.82	117.25	114.96	112.52	119.92	115.22	120.42	124.82	119.11	117.93	114.38	116.08	116.35	117.42	118.17	117.56	120.58	121.97	116.79	115.09	114.62	120.03	116.18	113.21	116.29	119.81	122.46	114.55	118.51	122.79	124.67	123.88	120.07	115.19	117.05	121.59	113.5	113.07	120.64	117.52	116.74	116.61	119.25	113.7
109.73	112.93	100.21	106.75	113.92	105.37	106.53	100.97	106.83	102.21	109.69	110.37	101.42	105.89	97.901	104.39	107	108.67	105.88	111.25	106.96	107.07	100.97	110.03	105.78	111.23	109.36	102.53	108.46	108.75	110.19	106.57	111.25	104.7	106.56	100.38	111.53	110.05	107.67	112.24	100.7	109.5	106.51	111.06	109.27	106.57	108.9	102.77	104.01	108.92
101.97	102.2	97.985	105.87	107.8	97.936	100.62	102.57	104.68	112.22	99.9	109.45	98.042	104.52	105.21	109.54	102.5	103.61	105.16	105.83	102.55	99.799	105.44	107.03	108.33	107.58	100.3	99.321	108.27	105.01	99.808	104.93	105.83	102.13	106.35	100.41	101.22	100.71	106.73	105.57	102.58	105.51	104.21	102.92	106.4	109.61	100.4	101.74	103.4	105.25
107.38	108.76	104.93	100.79	111.96	108.51	105.83	105.76	104.39	110.71	104.01	113.2	107.18	100.92	106.03	107.86	106.46	103.17	108.68	106.94	109.08	106.73	103.48	100.43	106.82	101.28	111.37	111.05	107.65	99.855	103.16	113.09	103.35	107.98	103.64	100.66	106.86	108.28	103.97	100.88	108.35	102.8	99.627	104.3	103.23	109.79	103.62	106.93	105.7	105.82
103.1	101.91	92.723	93.916	100.96	103.51	96.215	99.826	98.351	94.843	99.661	97.724	100.99	95.194	97.496	101.36	103.99	99.787	96.699	101.76	103.46	100.68	97.298	101.48	97.568	98.695	98.213	101.56	102.06	94.566	97.103	100.95	99.241	99.715	97.715	99.655	96.095	103.8	98.687	101.03	94.504	105.16	101.81	100.97	95.965	101.03	103.86	93.697	100.65	104.01
101.05	99.971	103.51	93.337	103.03	94.165	96.573	99.914	96.783	97.33	97.826	98.836	101.01	100.93	101.49	96.493	98.529	98.403	98.872	99.389	96.589	97.356	97.573	104.82	101.59	100.7	100.45	102.14	102.51	99.093	105.99	97.927	96.517	99.265	108.43	99.901	97.974	99.18	99.939	101.64	103.3	104.78	95.935	102.46	102.2	102.61	100.32	104.56	99.384	93.916
115.8	116.99	106.9	104.69	108.56	110.51	107.92	110.7	106.62	103.8	111.92	108.55	115.77	112.46	103.88	112.17	115.71	116.3	107.35	106.49	104.68	115.68	108.22	108.62	106.23	115.19	109.95	113.18	111.04	109.42	112.85	111.32	111.72	112.63	104.12	110.49	114.17	111.74	109.87	111.89	111.25	112.7	112.8	109.9	107.48	106.07	108.1	113.18	113.81	108.05
104.27	108.61	108.18	104.13	107.37	104.37	108.18	108.49	108.36	101.76	106.75	106.38	105.21	108.82	110.31	109.46	106.8	105.81	97.427	108.68	106.51	104.84	107.58	104.2	105.81	106.3	112.8	116.04	108.85	109.22	107.24	107.61	109.43	110.82	107.68	114.37	107.36	103.79	99.26	105.43	109.41	104.99	106.35	107.28	101.39	104.97	112.54	106.08	106.94	108.46
100.66	101.18	111.79	99.365	106.78	109.33	115.19	110.12	103.66	104.5	103.76	96.732	102.94	109.09	105.11	108.98	107.16	106.84	105.05	106.15	108.27	105.33	105.17	104.01	109.55	104.64	108.12	104.69	104.44	105.64	108.07	102.11	101.37	106.96	105.44	108.86	103.92	109.2	103.35	102.05	109.56	109.93	106.07	105.28	102.19	100.82	104.57	104.12	101.69	101.74
110.06	108.74	116.32	115.99	112	109.41	107.94	112.43	112.25	106.46	110.69	110.13	110.44	112.96	109.39	107.22	107.22	114.77	112.85	113.26	108.52	117.76	117.57	109.69	110.56	113.53	113.34	106.27	109.58	116.64	103.8	113.08	113.14	117.89	119.94	106.92	106.63	112.47	104.92	113.63	115.71	112.21	107.21	113.43	112.78	115.18	115.37	115.19	115.81	111.93
96.628	100.38	99.601	100.45	102.87	101.27	98.444	100.93	100.97	100.62	101.91	99.804	99.399	100.49	100.02	101.86	101.06	103.35	102.84	102.73	101.22	98.685	104.52	100.78	101.6	95.766	103.37	102.97	95.208	97.726	105.75	102.97	105.94	100.37	97.864	99.539	97.241	103.68	106.48	97.792	107.98	97.159	108.4	103.85	105.63	99.824	97.404	92.469	91.45	99.973
110.2	105.97	102.85	102.16	104.69	107.39	109.82	113	107.15	104.17	106.43	106.72	110.93	105.86	103.84	104.56	102.39	102.58	106.93	110.58	107.55	109.9	100.08	112.35	101.12	110.93	109.61	104.31	102.51	101.09	106.35	104.99	103.72	107	109.61	105.85	111.23	102.85	103.87	105.06	112.19	99.794	99.693	112.43	109.58	100.94	104.96	102.89	100.59	106.53
101.91	113.36	106.5	115.61	107.9	104.46	109.62	112.01	108.69	114.4	107.37	112.11	110.67	113.78	109.7	111.39	110.46	108.27	109.01	112.02	119.58	109.13	111.5	112.67	112.12	105.97	107.28	107.49	110.24	112.61	111.85	112.77	115.71	108.97	104.43	108.44	113.98	110.49	109.63	113.72	112.94	114.3	108.06	111.45	103.3	106.11	109.04	105.36	112.78	110.94
105.83	109.99	110.73	109.94	115.74	106.47	113.25	111.96	105.1	112.83	115	109.52	117.91	110.89	108.83	114.25	114.85	103.16	112.79	109.68	102.82	114.58	110.24	112.54	111.82	100.95	108.46	114.5	106.11	107.02	108.59	115.68	109.8	112.37	107.65	110.29	104.66	105.46	108.22	116.73	112.06	108.05	109.07	115.89	107.89	105.67	112.84	117.05	107.02	108.41
106.09	105.85	100.7	102.41	107.67	97.972	108.3	104.26	101.97	100.37	109.94	102.9	104.58	106.71	109.35	105.12	109.09	105.99	108.4	101.74	105.67	109.12	102.79	108.92	96.884	103.45	105.51	105.34	101.42	109.41	98.123	106.45	108.11	100.26	106.13	106.29	96.088	102.66	107.74	104.68	102.63	105.33	104.35	103.08	108.01	105.52	100.46	112.97	105.97	101.63
104.07	103.66	102.61	106.83	103.03	110.48	111.14	102.79	104.38	106.08	108.1	102.89	101.71	102.63	113.4	108.16	106.84	108.24	106.81	105.38	99.311	104.88	102.31	105.79	104.76	109.34	104.58	105.58	107.37	104.37	105.79	110.01	107.23	108.64	107.14	106.23	107.1	104.52	108.61	104.78	97.676	117.74	105.32	107.39	107.72	108.01	102.59	99.832	104.99	104.53
109.02	116.65	113.2	113.72	112.63	114.6	114.04	117.77	117.34	109.2	112.96	117.39	111.53	113.42	116.34	108.9	109.77	114.27	106.77	112.86	109.54	110.31	109.08	110.46	109.53	110.87	117.74	115.74	113.52	108.7	109	111.37	117.11	113.98	108.99	113.44	111.67	107.47	109.7	109.15	117.19	110.86	106.39	113.22	118.33	112.32	113.65	114.04	115.46	113.9
102.46	106.41	101.2	94.402	94.049	99.588	98.238	99.889	104.3	106.06	100.8	97.22	100.45	102.1	102.11	96.838	99.884	104.71	94.626	102.77	96.718	99.647	90.703	95.879	97.669	99.058	100.71	98.616	99.707	103.29	101.23	98.587	98.11	101.66	102.68	98.441	100.01	100.84	96.938	98.328	96.804	98.382	101.38	107.36	100.63	98.347	104.39	98.318	103.91	102.28
106.53	107.79	106.18	103.09	104.24	104.05	107.46	107.36	103.5	109.17	100.67	102.3	106.56	105.89	105.45	107.07	103.1	104.19	109.07	104.49	109.46	104.03	103.71	109.74	106.43	105.64	96.59	108.88	110.93	105.75	97.856	105.26	106.73	106.74	106.03	100.85	104.1	109.56	103.82	102.64	102.61	104.39	105.15	109.68	110.39	106.09	111.56	106.14	104.16	107.65
107.59	104.56	107.23	108.38	109.34	105.54	106.01	104.44	98.27	106.95	101.63	102.68	112.29	104.08	111.7	103.23	105.16	102.57	105.27	105.22	105.9	110.95	102.13	102.41	110.46	105.24	107.52	109.98	104.36	104.25	108.08	108.99	97.948	103.91	106.09	103.4	103.58	111.49	102.16	105.84	109.06	107.54	107.32	102.18	111.24	104.47	100.99	103.33	103.43	106.69
105.84	114.21	108.37	109.24	107.59	109.98	108.7	107.97	111.11	110.33	112.29	104.89	114.45	111.84	107.27	107.2	117.19	118.49	110.68	110.57	111.18	111.82	107.02	109.75	109.84	114.31	118.01	106.69	117.61	108.89	114.66	114.24	102.39	109.34	114.51	103.79	111.95	112.38	108.76	113.6	109.39	110.63	105.48	107.21	106.61	114.93	109.33	112.45	109.24	114.94
99.019	103.39	105.64	100.82	101.19	103.85	97.944	108.24	106.59	100.41	103.57	106.59	102.68	108.54	98.983	100.31	102.67	106.43	110.89	108.07	102.6	103.06	100.31	106.73	102.3	98.436	103.59	101.35	105.77	99.499	105.41	102.93	105.66	104.38	102.41	108.24	105.96	101.83	108.3	109.01	109.23	106.71	111.33	98.864	99.037	106.59	109.51	110.73	104.8	98.412
102.16	106.8	101.28	101.2	109.01	101.56	102.01	107.56	108.65	113.74	99.691	103.56	112.08	105.19	108.95	109.25	102.23	101.49	99.422	98.134	104.72	110.16	107.68	101.94	104.8	107.67	100.14	113.44	107.41	107.35	111.88	110.5	106.78	104.48	106.47	105.07	109.68	104.34	111.18	102.4	107.45	105.19	106.54	108.48	106.95	107.1	100.89	109.99	103.88	111.78
113.5	111.03	109.02	111.87	109.92	118.46	116.62	107.88	109.72	106.02	114	106.05	113	110.59	108.19	113.17	109.27	108.14	103.56	104.48	108.16	106.48	112.07	112.62	111.29	110.28	109.06	108.27	107.78	110.47	110.98	109.04	110.81	111.71	113.3	113.82	107.02	109.57	105.22	111.5	109.96	108.29	109.29	108.86	116.71	111.35	110.3	117.23	115.36	112.54
102.24	104.36	110.79	103.3	109.05	107.82	105.2	109.32	103.94	108.35	107.71	105.09	102.23	101.56	102.78	101.63	103.47	102.69	112.74	108.87	104.93	104.72	99.897	111.49	107.82	114.81	111.11	102.13	105.34	107.31	112.26	109.75	104.41	100.99	103.43	105.38	109.27	106.68	101.89	103.54	104.06	108.27	101.36	106.95	102.68	104.56	107.46	108.95	107.62	108.29
111.25	111.1	108.86	112.27	106.13	104.9	114.36	115.14	110.34	108.79	109.4	106.17	105.55	103.93	113.38	109.29	107.04	116.46	120.46	106.36	106.21	112.2	104.58	108.67	112.92	112.88	115.11	106.65	112.59	107.56	105.31	115.49	114.31	110.96	114.81	108.95	107.98	108.28	112.11	105.67	114.79	106.85	109.26	102.33	109.34	110.1	109.13	116.43	110.01	110.63
112.19	112.69	112.71	111.75	117.74	115.42	112.27	109.84	108.46	108.63	113.43	111.15	107.06	110.21	108.76	114.54	108.48	111.66	109.26	114.22	109.39	112.6	106.98	112.37	111.13	116	112.65	118.24	108.66	113.09	109.88	118.53	116.64	106.76	115.06	111.67	115.26	109.74	112.16	110.25	113.59	107.7	109.35	112.02	114.23	110.46	113.81	108.98	105.43	115.2
103.84	105.28	103.4	105.66	103.96	110.46	108.1	101.29	98.631	102.5	104.47	100.31	105.75	104.87	102.43	103.18	104.37	105.84	108.73	105.77	105.49	105.96	110.66	95.599	109.39	104.99	106.98	107.36	106.47	103.7	108.19	101.56	109.56	99.66	108.39	111.19	107.06	109.15	103.46	101.71	101.37	101.12	104.99	109.37	109.19	102.68	109.52	102.03	107.38	111.13
111.46	111.05	105.11	106.46	110.14	113.87	103.04	104.66	109.73	105.96	110.64	110.66	115.81	110.91	111.21	107.19	107.27	103.61	107.44	111.07	117.68	108.39	109.97	110.76	107.59	107.82	112.99	107.95	110.88	104.42	116.1	112.26	109.41	113.49	114.75	113.94	112.22	109.08	111.08	108.52	112.64	112.84	108.43	104.89	113.94	108.29	115.09	110.18	116.26	108.58
113.42	111.67	110.12	111.98	114.86	110.5	109.64	112.63	112.47	111.81	111.85	115.54	112.18	110.62	116.56	112.85	118.07	105.23	111.03	119.12	113.95	112.87	108.43	111.08	105.73	113.87	112	113.91	114.2	104.71	114.24	117.45	108.37	109.49	116.49	110.46	109.84	106.35	108.43	111.12	105.16	113.05	104.07	114.1	119.64	110.52	109.92	114.77	116.55	108.7
103.48	112.34	117.48	110.89	114.85	115.14	108.79	107.06	111.91	118.34	117.41	107.32	111.51	109.51	112.7	112.29	109.92	118.7	108.81	107.41	113.97	108.54	111.91	112.38	115.07	113.8	115.75	112.44	121.06	116.8	112.71	115.27	112.63	107.26	113.08	104.9	117.18	113.6	112.27	115.96	109.98	109.63	113.4	108.04	112.65	106.96	110.76	109.75	116.18	108.05
117.14	113.43	111.81	113.07	114.23	106.62	111.03	111.3	108.71	113.8	114.29	109.81	108.87	113.76	102.46	106.3	110.59	112.31	112.52	114.29	109.68	112.5	111.63	114.56	104.43	117.22	110.54	108.57	112.31	113.09	104.16	112.65	106.62	113.68	115.2	112.9	114.81	105.74	112.4	108.99	108.13	108.51	110.48	111.66	114.52	110.31	113.76	108.64	116.37	114.01
96.239	102.89	102.51	102.32	102.42	102.05	101.59	98.437	99.198	102.84	100.25	100.97	97.217	101.48	103.12	99.22	100.86	104.51	104.9	103.64	95.748	105.25	101.46	106.88	100.85	98.853	93.13	102.5	105.5	101.96	99.08	98.808	100.24	102.81	101.2	100.99	98.941	107.84	94.302	100.73	97.052	98.175	95.521	101.65	105.88	94.853	102.65	101.94	100.64	99.013
100.15	108.97	104.42	109.05	106.17	105.9	105.54	106.7	104.57	102.18	101.05	104.92	112.77	108.37	108.47	104.58	106.27	108.35	104.16	106.89	102.35	104.79	108.21	108.95	110.35	106.67	108.95	100.04	106.77	109.84	104.77	107.53	107.96	107.38	110.49	107.94	109.39	105.85	107.11	104.63	108.43	105.96	103.64	108.75	101.7	104.65	106.45	101.4	106.75	102.3
114.23	112.28	112.2	108.23	115.98	104.09	111.77	109.39	108.76	113.62	106.87	112.18	118.33	109.83	114.94	109.23	104.31	113.13	107.37	111.22	111.89	110.26	112.59	108.87	111.27	110.31	109.52	109.68	112.47	106.52	109.08	114.42	111.33	105.16	102.39	109.5	108.54	110.56	112.67	113.44	110.8	109.98	114.13	114.54	114.54	113.48	114.35	108.25	107.32	106.38
119.69	115.84	110.37	122.38	114.33	127.77	115.53	115.84	113.54	115.92	115.45	119.49	111.9	109.45	115.59	109.95	121.17	116.8	119.39	117.9	113.88	119.35	114.16	112.67	123.67	113.95	121.3	117.12	118.01	118.99	114.86	112.24	112.03	119.5	117.91	117.44	114.66	122.22	114.05	115.16	114.59	116.8	120.46	119.65	115.8	113.53	118.54	114.79	119.53	113.84
108.83	106.61	102.28	115.22	113.83	106.59	112.84	102.9	112.71	107.41	106.38	109.38	114.76	107.77	108.82	107.83	106.69	109.15	112.19	111.4	109.83	115.13	111.94	107.4	107.43	113.84	110.27	109.48	111.45	107.88	106.25	118.06	114.71	112.14	112.83	109.97	111.73	107.8	111.94	104.98	110.38	113.04	113.75	113.81	109.48	107.52	109.69	113.09	114.41	110.04
113.29	120.51	119.4	116.23	117.09	121.64	116.62	113.42	120.13	116.01	118.16	118.85	113.84	115.69	114.27	112.13	115.48	117.2	121.84	119.19	115.64	114.17	124.89	117.14	123.64	117.17	118.71	116.62	119.65	121.81	115.33	122.31	115.13	109.68	125.01	118.8	115.09	116	123.03	121.53	114.03	115.05	118.13	122.77	114.43	116.98	123.96	117.27	114.97	114.07
107.89	110.91	107.85	114.54	110.58	108.44	110.42	107.94	112.57	111.69	111.22	105.17	114.71	111.35	110.86	112.46	113.94	112.58	107.67	108.78	106.8	116.59	104.28	109.48	119.28	116.44	109.38	118.37	112.61	110.37	105.98	114.33	111.99	113.64	110.74	117.29	113.48	116.83	110.82	116.02	111.26	113.4	113.05	113.86	121.31	108.8	107.98	112.75	112.06	119.66
110.45	114.12	114.06	115.24	112.07	111.94	102.81	112	112.45	108.66	108.31	113.32	115.71	106.72	107.38	114.09	108.15	112.39	105.77	113.5	110.81	109.26	107.35	112.52	110.95	102.56	114.1	115.83	115.81	107.22	112.83	111.94	104.58	111.7	105.58	108.87	104.12	110.64	108.55	110.53	111.16	115.48	113.37	114.32	110.25	114.65	113.55	108.64	109.69	112.36
101.23	98.268	98.494	99.586	99.141	96.892	95.463	97.54	96.069	101.09	102.84	99.361	97.128	94.523	105.41	96.086	101.98	98.789	96.37	101.88	102.13	99.619	95.436	102.63	100.02	104.84	95.871	101.65	98.896	97.836	97.866	100.44	100.3	98.313	101.61	94.964	100.11	96.991	96.754	101.75	101.9	96.15	95.323	101.85	97.348	96.802	102.46	99.601	96.481	100.66
104.67	109.7	107.92	111.48	111.32	111.61	114.45	113.51	109.46	110.27	107.75	107.66	111.27	110.26	113.09	110.82	108.44	108.93	110.78	111.71	113.44	114.12	109.33	117.92	113.22	113.18	100.68	108.82	107.66	110.86	106.58	105.47	112.1	107.4	108.6	117.54	110.39	113.49	107.09	112.06	111.45	101.02	121.24	110.84	112.45	104.86	118.73	105.84	110.6	106.11
114.33	122.52	115.24	117.64	118.46	118.79	114.5	111.46	118.81	114.78	116.19	116.8	117.26	113.41	119.7	114.37	119.42	121.36	116.23	110.68	112.11	123.27	116.74	119.54	117.13	119.45	111.54	116.51	118.24	112.54	118.73	117.51	113.85	109.05	112.12	115.05	113.68	121.99	116.86	114.3	119.44	120.6	116.33	118.27	115.11	120.76	119.07	114.22	122.78	119.51
103.98	112.53	115.49	113.02	112.36	105.44	116.46	106.88	114.44	105.6	108.93	114.25	118.27	112.77	109.27	116.45	115.4	110.86	105.99	110.63	113.61	109.86	114.92	110.24	115.56	113.31	106.43	109.21	106.78	107.13	114.08	111.69	111.05	110.03	114.42	114.7	115.19	111.91	116.89	114.74	108.47	107.67	111.08	105.41	107.59	107.91	111.85	113.06	109.56	119.18
116.61	113.72	119.78	124.01	116.24	120.07	116.63	112.9	116.71	110.39	119.57	114.96	119.39	114.11	123.61	114.03	117.74	117.17	117.15	122.73	116.12	116.5	116.99	121.37	112.39	118.35	122.98	119.93	114.18	107.4	114.11	120.52	119.19	122.77	113.6	115.92	117.48	118.28	119.22	122.16	114.28	117.44	121.23	117.93	120.22	116.82	119.75	115.98	118.28	116.63
118.08	114.74	106.35	120.14	115.93	119.03	119.26	114.78	122.91	116.47	120.18	112.03	111.74	105.97	109.78	112.09	121.9	117.71	120.84	114.39	117.74	117	123.16	117.98	114.69	122.94	112.94	119.47	117.94	120.15	119.51	118.34	114.95	117.18	112.6	118.34	114.87	120.93	115.19	121.08	115.47	113.81	113.93	117.31	111.34	115.41	119.8	120.43	111.94	114.63
99.227	99.625	97.016	104.17	98.824	97.225	99.724	98.893	105.64	98.966	105.08	100.95	101.04	106.07	106.63	99.363	91.667	97.197	97.557	94.404	99.604	89.35	102.22	96.155	102.93	98.53	103.06	97.106	98.773	95.99	101.15	104.49	106.24	103.45	102.69	98.667	100.37	99.56	95.909	99.693	101.25	103.75	98.985	99.775	103.33	101.63	105.43	99.186	107.74	98.476
102.45	107.39	105.59	103.63	102.47	110.35	107.72	107.72	106	106.97	100.59	105.82	114.16	108.07	98.447	105.04	109.6	109.25	107.87	101.34	102.65	107.48	106.73	106.09	111.46	108.68	102.4	102.64	104.32	101.29	112.15	103.9	107.94	110.72	105.97	108.1	106.07	108.76	110.16	106.81	105.28	106.65	103.75	103.78	104.37	107.88	112.54	106.88	99.267	101.68
106.07	103.11	108.6	103.9	101.29	101.9	99.837	109.87	107.7	106.59	106.36	103.72	110.8	109.02	104.16	106.21	103.83	102.48	101.76	106.64	103.03	105.99	106.7	105.15	109.36	106.25	111.05	104.98	106.24	107.93	104.58	107.58	110.15	108.89	103.86	113.29	105.38	106.28	105.62	102.98	113.07	103.81	111	108.91	104.6	99.892	106.57	106.51	103.34	114.15
103.72	108.61	109.58	101.47	107.23	102.43	102.78	103.05	109.75	112.5	110.57	107.97	98.89	108.68	107.01	104.68	101.61	108.61	108.83	108.32	100.88	100.84	109.57	107.33	111.13	109.37	108.61	111.23	109.36	108	103.27	114.05	109.25	104.41	110.16	107.28	101.66	109.06	106.33	105.87	112.45	102.71	101.5	110.87	108.96	102.1	104.95	105.46	102.26	105.69
99.227	102.45	102.03	105.43	104.57	101.28	106.4	94.75	104.66	102.6	95.392	100.64	106.07	97.297	102.68	98.39	97.476	103.2	101.72	99.676	100.06	99.427	108.53	97.503	102.28	100.75	101.63	96.705	99.246	95.525	101.83	95.94	98.935	101.74	101.36	99.091	107.92	100.65	105.3	104.34	97.373	104.27	96.261	102.49	95.282	90.606	101.7	91.025	104.11	97.792
108.69	101.75	110.85	105.84	106.99	109.76	110.94	106.8	105.64	107.42	106.53	99.718	108.6	106.91	111.47	108.04	104.93	102.76	105.62	108.59	106.6	107.17	108.83	113.32	105.11	108.28	114.4	107.82	105.51	99.761	104.61	107.62	110.04	109.03	104.96	100.4	111.78	107.13	111.25	107.03	109.74	107.26	109.42	103.9	110.17	106.4	109.45	106.95	110.48	107
107.47	97.145	105.97	107.77	110.6	107.89	110.79	102.71	109.49	100.75	107.37	104.59	98.323	106.79	110.61	108.67	109.54	107.81	104.46	108.41	108.54	102.1	103.32	106.7	107.21	111.14	103.21	109.94	104.44	108.14	108.69	101.67	102.61	103.28	103.23	113.24	105.58	103.74	100.4	107.09	104.57	108.28	107.29	114.97	105.71	104.13	97.766	104.55	101.36	98.463
110.44	112.33	102.69	104.21	101.77	106.28	99.76	109.43	102.72	108.23	104.82	107.5	105.06	104.19	101.61	107.09	103.56	107.92	103.92	105.87	104.2	109.23	102.9	106.37	105.42	103.94	107.13	113.35	114.61	112.56	114.2	103.99	109.24	107.69	104.49	104.4	104.49	109.76	104.85	100.02	106.12	102.44	110.13	108.41	103.63	105.36	107.73	105.55	107.04	103.11
103.4	104.27	113.75	108.89	103.11	109.5	100.91	105.78	102.87	101.15	109.93	107.74	109.32	103.69	101.38	105.32	103.12	105.34	105.41	109.63	108.3	104.86	108.85	99.702	100.34	106.87	102.29	103.4	110.11	107.53	110.15	104.88	103.53	107.39	107.23	100.45	104.15	107.14	105.27	111.43	106.44	113.08	109	107.1	106.08	104.52	100.42	104.23	104.25	103.95
117.96	112.96	112.1	114.77	111	109.13	110.18	114.22	112	108.81	116.25	107.83	107.4	106.52	112.66	107.64	114.25	115.98	108.75	115.84	112.02	108.22	105.5	110.42	112.71	110.38	113.44	110.78	113.1	114.37	117.89	111.56	112.69	108.87	113.64	110.94	110.74	108.47	113.35	108.57	109.77	115.27	112.65	115.01	114.96	101.6	107.96	113.71	108.98	106.69
103.91	104.5	106.24	108.72	106.33	105.64	101.27	108.55	110.32	107.91	108.71	103.45	104.03	108.25	102.9	105.59	109.88	102.74	102.19	102.57	98.322	103.65	103.77	106.15	108.89	106.14	105.79	102.31	106.25	99.751	101.14	101.35	98.507	103.43	104.63	104.11	103.03	105.13	105.1	105.46	103.32	101.17	100.94	101.54	107.5	101.71	102.21	107.77	101.92	101.09
101.55	104.18	109.8	103.13	104.42	99.268	101.07	109.35	105.93	104.7	109.43	102.67	102.59	105.58	103.27	102.76	107.62	107.99	107.99	102.24	103.75	107.24	110.37	108.51	102.57	108.86	107.8	102.33	99.912	102.61	105.48	109.59	107.11	110.31	107.34	105.48	103.46	98.555	111.73	111	109.11	104.66	105.79	104.44	108.62	107.76	104.25	102.91	103.73	98.91
108.02	106.92	103.43	111.24	103.86	103.23	104.28	100.82	104.5	108.04	105.6	100.11	102.09	103.75	108.16	104.66	108.95	102.39	105.27	106.97	101.91	107.31	105.07	106.07	105.28	110.56	104.88	103.37	107.6	104.09	106.23	105.74	108.39	108.17	103.74	102.89	105.28	107.89	99.139	104.72	112.3	110.63	105.1	101.75	100.49	106.77	107.89	108.81	105.74	101.22
106.9	107.71	103.76	101.29	106.14	107.24	103.48	105.47	110.48	105.95	101.62	106.24	102.39	107.9	108.2	99.672	106.36	98.17	103.46	107.83	108.2	103.73	105.68	102.16	102.46	104.61	107.99	109.01	106.65	109.73	102.39	96.028	103.73	108.17	107.63	103.79	103.07	101.66	102.53	106.35	99.966	107.72	98.926	105.54	105.75	102.44	109.24	102.9	106.95	101.49
101.92	102.83	101.96	106.7	105.49	97.58	102.02	103.81	109.23	103.38	107.79	108.27	102.56	103.36	111.18	104.57	109.73	105.46	107.35	110.22	105.69	103.42	104.36	109.64	114.3	100.65	113.68	104.61	105.15	98.275	104.04	103.94	105.91	104.88	99.829	104.82	103.06	109.01	102.03	108.53	104.57	105.11	105.29	104.17	108.19	109.75	102.23	100.9	105.92	98.744
103.46	99.618	101.63	91.938	99.916	104.24	98.557	94.314	96.875	103.59	99.638	99.869	97.476	104.13	97.374	100	101.2	99.155	98.389	98.014	104.31	103.79	96.782	98.882	94.338	96.566	106.77	103.58	106.27	101.94	98.431	103.19	99.758	94.886	100.95	100.13	101.42	101.01	103.78	101.08	99.713	98.861	97.642	99.31	92.304	103.21	96.2	99.381	98.546	100.16
111.41	103.53	113.88	105.83	99.143	108.85	108.53	108.22	106.32	110.66	116.1	105.61	108.69	108.86	107.41	108.8	103.88	113.21	104.83	99.416	108	106.14	107.78	102.96	113.03	103.53	108.06	108.57	104.57	109.77	106	96.623	107.92	107.52	108.5	108.37	104.14	108.11	105.12	106.78	103.21	108.01	110.49	109.69	108.77	101.72	109.61	108	104.82	106.16
105.27	107.67	108.87	108.76	109.39	110.89	108.26	111.97	112.17	105.76	112.75	106.59	110.89	113.19	111.82	107.6	111.19	109.02	117.88	106.97	105.15	108.44	107.21	110.27	112.63	111.47	112.26	108.42	117.6	114.57	109.12	111.16	111.43	109.84	108.53	109.67	109.13	104.7	113.4	109.6	107.1	108.81	111.17	110.82	107.65	106.95	105.58	112	106.69	110.17
104.03	95.948	96.147	99.148	105.87	102.39	97.292	100.84	96.072	95.838	101.06	101.57	99.123	100.25	101.01	99.87	100.04	100.3	104.54	98.875	99.628	94.655	101.61	99.35	105.02	100.08	90.852	96.215	102.91	96.804	93.487	98.926	99.403	104.91	98.986	99.38	100.15	99.334	100.61	94.254	95.433	101.84	97.914	99.615	105.46	99.636	99.051	100.3	98.739	92.612
106.67	97.418	99.69	97.522	101.13	99.773	95.696	105.33	99.063	96.637	96.643	100.37	102.33	98.878	100.23	100.84	104.89	94.274	95.039	102.96	95.013	101.56	95.745	102.06	101.02	99.598	98.774	97.424	102.16	107.04	99.681	100.19	98.674	96.456	95.948	95.983	95.376	107.02	102.15	99.659	96.118	96.338	97.441	99.116	96.083	99.418	100.41	101.84	106.19	96.086
[truncated: 300 more rows]
[truncated: 150 more columns]
