# Supplementary material for: Genetic dissection of main and epistatic effects of QTL based on augmented triple test cross design
Source: PLoS One. 2017 Dec 14;12(12):e0189054. doi: 10.1371/journal.pone.0189054 (PMC5730204; doi:10.1371/journal.pone.0189054)
Supplement: S8 Supporting Information — (ZIP) [file pone.0189054.s008.zip › z4_1450_0.2_5.csv]

109.61	116.03	114.24	112.28	115.44	113.15	115.11	104.76	116.4	117.29	112.53	106.5	110.08	118.75	107.64	112.43	125.54	112	119.86	104.14	106.43	112.5	110.45	112.81	111.68	115.29	116.31	114.69	116.74	109.48	106.83	104.34	110.91	105.73	111.31	117.76	117.18	109.29	113.36	109.33	109.77	116.01	110.29	117.15	118.31	106.72	112.45	109.24	120.07	114.75
104.04	110.86	116.72	111.88	106.13	100.18	110.17	109.28	105.77	106.76	105.81	104.04	113.24	93.702	99.533	104.39	108.85	104.24	105.8	103.54	108.5	101.28	107.49	107.42	109.84	100.5	109.81	100.65	104.37	104.83	110.44	107.77	103.96	108.65	104.72	107.62	109.19	109.8	113.94	103.59	107.2	109.71	108.96	102.89	105.99	101.96	99.755	104.35	107.17	102.28
108.8	111.64	117.71	114.94	121.94	107.97	117.32	103.8	98.348	108.52	115.13	104.06	99.303	113.51	111.36	107.3	113.16	108.62	107.07	109.14	103.14	115.66	106.8	110.77	101.72	112.59	102.32	116.5	103.67	108.19	117.91	118.38	101.44	98.639	110.01	111.21	116.98	107.89	111.66	112.74	111.39	112.53	110.35	110.66	107.79	114.75	107.04	114.4	111.17	110.23
117.12	115.58	114.62	111.17	116.16	110.85	107.41	111.58	108.9	114.16	107.82	112.84	112.13	114.78	114.43	114.89	113.19	105.87	112.44	119.13	114.34	115.55	106.65	106.2	111.43	122.32	114.25	111.77	112.96	107.78	112.27	111.71	106.22	113.25	122.52	107.68	116.97	119	111.67	117.44	112.69	106.84	107.41	119.01	108.33	112.77	124.64	103.72	121.68	114.73
107.46	112.86	107.07	112.67	114.53	104.34	110.97	111.77	108.5	109.41	104.75	116.26	111.35	113.03	117.02	108.54	114.08	109.79	112.42	109.33	111.65	106.63	113.59	114.42	115.72	116.39	118.07	108.2	114.9	113.7	115.27	111.13	115.51	111.01	110.5	113.95	113.9	114.49	114.16	112.49	116.39	115.43	108.98	119.3	115.14	103.69	116.44	115.17	110.9	108.52
112.65	106.98	103.97	97.429	107.77	108.76	114.66	117.74	106.1	100.2	111.65	101.08	98.481	100.87	109.85	107.24	101.66	101.83	113.85	104.19	100.76	111.61	109.24	114.7	94.877	105.2	107.39	100.7	101.15	110.03	92.613	105.55	97.567	101.98	109	96.002	103.89	104.99	107.83	108.23	107.29	98.562	104.76	99.286	108.71	100.85	109.59	108.25	105.66	103.48
101.95	111.01	114.33	101.92	106.82	103.82	109.3	108.51	100.82	108.03	111.67	106.92	107.46	105.79	99.802	111.03	105.73	115.4	113.64	108.54	104.31	106.93	107.91	95.198	109.35	97.937	113.07	94.59	111.5	108.06	100.31	111.6	103.92	109.13	100.68	106.41	110.76	105.2	101.48	104.92	111.71	103.39	111.77	113.62	110.25	97.13	99.625	95.873	108.69	102.08
113.98	121.32	122.93	112.96	121.16	117	120.3	119.65	119.54	119.34	122.16	116.04	121.57	113.75	113.06	121.26	122.77	109.67	110.78	128.14	118.95	118.66	117.52	113.62	115.65	120.53	122.08	119.68	119.32	119.88	117.69	110.78	115.57	117.48	123.88	113.84	113.19	115.35	122.18	128.19	124.75	115.8	125.32	116.62	113.11	112.22	115.35	116.53	126.16	111.99
110.27	118.45	112.64	117.68	112.7	105.39	103.9	104.72	108.6	103.18	107.83	107.09	112.98	114.15	103.63	111.52	113.76	115.86	108.41	109	116.72	109.69	117.46	114.97	114.36	105.19	115.61	111.87	115.69	102.18	108.84	112.51	108.49	106.85	109.9	102.35	110.14	113.62	110.92	109.41	110.18	107.37	116.57	109.22	109.92	112.84	114.29	104.04	101.49	111.36
97.612	99.908	90.497	100.52	92.058	96.016	104.64	97.493	102.25	100.92	96.616	103.38	100.52	101.64	98.619	107.53	106.16	103.72	96.207	104.63	92.74	100.4	99.705	92.199	96.977	100.33	101.29	100.89	102.24	92.438	102.19	98.851	100.49	104.44	95.208	102.29	101.16	95.23	92.737	107.01	99.187	109.92	112.11	98.003	102.27	96.005	100.78	99.43	107.38	98.44
104.87	104.27	109.72	106.46	103.67	109.17	111.76	109.36	103.99	104.59	105.82	106.78	109.03	114.19	98.673	111.74	108.55	101.28	104.14	102.61	105.99	103.27	97.588	113.1	103.68	101.59	104.66	112.02	102.31	106.19	117.59	103.72	97.633	104.17	102.05	102.49	103.88	101.21	101.44	104.75	101.9	110.52	107.82	104.49	90.975	101.4	110.91	107.36	97.813	107.11
107.68	109.61	103.32	96.008	105.65	105.53	110.96	107.74	103.26	111.28	103.15	105.99	97.237	107.58	110.59	104.48	98.034	102.9	109.82	101.01	105.34	104.6	113.96	104.75	103.39	109.89	110.29	113.88	108.09	112.83	104.11	105.91	98.561	102.96	106.76	106.6	108.27	108.3	103.01	100.33	110.68	104.74	100.7	109.69	106.42	98.074	103.04	105.78	95.394	97.352
111.25	102.72	105.28	93.5	103.28	117.51	108.85	100.11	109.22	103.77	98.605	102.03	110.19	109.67	109.43	100.6	108.89	104	104.09	110.14	109.6	114.19	109.52	100.04	114.23	101.78	104.4	109.39	102.16	105.43	103.16	110.28	110.12	106.63	100.58	106.24	115.97	113.49	108.66	115.56	106.68	109.09	106.44	115.35	104.95	103.58	103.88	105.83	110.86	100.66
95.144	110.3	110.76	105.29	114.34	108.92	108.02	109.24	104.55	111.96	105.67	105.06	106.03	99.675	106.88	108.19	105.88	112.19	105.23	109.87	109.05	108.32	101.28	102.84	101.22	117.35	105.24	101.13	99.357	113.12	96.406	103.85	97.857	93.227	108.71	114.36	105.66	113.73	105.17	104.76	106.23	111.44	99.151	105.47	111.11	104.46	104.69	97.593	108.74	107
100.56	106.13	111.66	112.17	102.62	100.05	108.2	109.39	102.37	104.73	107	114.73	106.93	106.54	103.43	107.74	110.3	118.41	106.28	112.63	106.55	109.67	107.21	110.98	110.68	95.574	103.59	116.67	95.34	106.95	104.84	103	102.09	109.42	100.27	111.38	113.1	106.54	112.75	103.18	103.78	108.91	118.62	100.83	109.29	96.494	107.9	113.91	108.13	99.981
99.489	97.133	96.75	111.73	108.84	93.601	101.68	103.02	98.584	96.6	100.35	101.35	98.016	102.07	99.152	96.257	100.17	94.978	94.407	102.8	96.74	101.83	102.53	106.33	100.92	99.315	105.61	100.63	98.527	95.029	97.504	99.724	101.14	91.143	92.576	104.33	106.12	102.57	96.352	99.964	98.906	99.424	99.739	104.02	95.661	88.737	101.4	94.044	96.009	100.77
99.233	103.36	112.38	113.45	111.79	99.359	99.511	97.557	116.1	103.66	101.11	106.59	109.43	98.382	108.52	105.83	99.871	103.08	103.54	103.09	108.25	93.824	107.11	114.94	102.49	100.53	97.129	113.28	108.92	93.487	107.2	115.53	105.5	102.94	104.78	103.96	106.46	108.76	105.28	105.55	99.642	107.2	110.81	106.54	97.141	104.38	104.53	111.82	111.01	113.34
108.87	110.66	106.78	97.903	104.42	106.96	99.76	113.98	104.23	97.254	113.14	106.22	108.47	102.94	108.39	103.74	96.634	106.68	102.37	96.905	114.04	109.79	101.9	102.34	99.792	108.09	106.83	109.29	99.142	109.32	107.72	93.433	116.17	100.56	107.59	98.882	99.364	97.066	98.687	106.86	107.7	107.26	102.12	106.79	112.69	102.04	111.17	115.03	102.69	102.61
112.31	99.077	113.03	111.83	117.47	113.26	115.04	103.73	103.23	118.15	110.17	108.33	113.59	112.62	109.97	123.72	101	108.07	115.82	111.5	108.13	109.31	111.5	104.87	115.28	115.78	112.8	114.05	112.57	104.2	112.88	110.73	107.13	114.01	110.6	112.77	118.7	111.07	115.8	111.12	112.78	109.15	114.64	105.7	113.44	109.98	117.3	112.96	117.5	107.69
116.11	112.18	109.17	106.84	117.4	113.51	107.41	102.45	107.26	104.54	112.51	105.39	115.64	101.28	113.26	107.85	101.8	108.67	112.36	111.29	111.47	104.63	112.81	107.48	104.73	117.88	111.58	111.96	111.98	113.01	109.18	120.14	114.63	103.37	119.16	114.16	105.55	109.07	116.16	102.29	108.78	111.78	114.32	115.97	110.32	112.66	112.95	113.96	99.775	115.67
98.87	101.21	95.416	110.53	89.838	102.13	99.613	97.221	98.312	97.664	103.95	110.12	95.891	101.04	98.96	97.737	95.888	99.875	99.788	101	88.715	99.13	102.31	102.15	95.136	98.243	109.77	98.492	98.108	87.149	103.42	96.365	106.62	106.63	101.12	101.49	104.7	107.15	99.709	92.657	99.351	99.067	97.317	107.19	104.33	101.8	97.915	96.412	103.83	100.69
120.05	111.25	111.27	110.25	103.58	113.01	108.63	108.3	109.13	114.78	108.95	121.56	108.6	114.06	112.86	116.36	116.78	117.63	105.56	104.54	108.84	115.61	106.35	108.77	107.89	110.62	107.06	106.55	108.7	107.66	107.95	116.45	112.45	121.59	114.56	117.3	117.46	109.42	120.19	109.84	115.03	107.78	114.27	121.35	115.53	106.51	116.7	121.43	103.13	119.93
107.58	107.35	103.32	105.78	102.29	108.27	103.5	110.5	110.24	100.44	101.34	98.002	103.55	100.19	103.9	115.75	111.36	107.69	106.46	102.68	108.85	107.89	102	114.56	110.96	113.09	102.69	102.78	100.64	100.29	105.14	99.674	111.05	106.39	113.36	99.762	103.93	103.07	106.59	101.87	110.03	104.93	107.48	103.87	113.56	113.93	104.04	103.81	111.6	98.204
119.76	118.27	108.08	108.84	106.83	112.75	101.83	117.11	108.5	106.2	111.5	115.49	120.98	113.17	115.98	114.32	126.38	104.83	115.94	114.97	114.82	115.53	109.81	115.57	116.24	108.65	119.88	114.71	115.63	108.88	110.45	112.72	102.45	112.5	114.23	107.39	115.34	115.37	116.82	111.23	107.97	110.76	111.77	117.8	118.16	122.27	119.54	106.47	103.95	106.98
104.54	97.094	104.91	110.81	96.363	101.75	102.75	103.59	100.67	100.22	102.84	109.12	102.89	98.62	96.84	97.924	91.305	100.6	106.05	97.991	100.01	99.365	104.61	105.92	97.993	94.726	95.685	99.279	99.436	102.36	98.586	108.15	97.69	104.38	103.72	100.76	106.09	95.899	98.029	100.24	103.62	100.38	94.43	114.75	104.68	111.44	104.2	89.106	105.76	95.239
107.05	105.46	106.25	106.45	117.31	109.63	105.55	113.99	113.49	115.3	120.21	113.51	114.83	111.63	107.6	118.37	109.44	115.1	117.13	114.34	116.62	111.25	118.75	113.88	117.25	119.19	103.21	106.6	123.21	114.37	113.43	110.28	110.86	109.72	114.02	111.76	102.86	107.67	111.53	113.46	99.273	110.68	117.29	116.85	106.88	107.99	110.32	113.66	103.15	111.21
108.01	111.78	105.36	116.77	109.97	105.39	105.95	120.23	110.24	117.27	110.44	112.41	112.98	119.76	113.5	109.71	113.84	111.09	120.42	106.79	114.1	111.74	113.25	117.06	110.83	115.92	102.96	111.04	118.13	108.06	111.47	107.59	100.83	101.69	104.62	108.75	114.79	111.59	123.92	110.67	115.24	104.57	103.09	109.98	113.74	112.66	111.81	109.39	108.82	109.53
103.06	117.32	111.51	100.6	108.76	97.614	102.73	107.82	108.99	97.864	108.49	110.61	107.26	98.988	102.3	104.85	109	96.365	106.75	104.79	98.016	107.81	104.68	98.205	103.9	98.766	109.62	115.45	104.65	100.55	105.8	100.56	94.638	113.95	106.37	109.32	107.22	97.032	104.23	104.45	116.22	101.88	105.07	107.25	105.94	102.38	98.1	98.843	110.77	106.22
102.97	93.565	93.707	104.84	113.11	114.07	101.91	97.902	98.967	104.28	107.52	98.176	106.06	96.967	97.695	104.48	103.43	104.35	107.34	98.174	106.02	111.86	104.8	105.83	97.485	106.84	98.313	116.38	106.2	106.28	103.49	102.1	99.342	105.32	103.18	109.71	100.63	111.35	104.27	102.07	104.32	100.64	107.85	105.2	105.52	102.94	102.68	114	111.38	103.1
106.06	103.61	109.22	98.145	102.1	102.59	104.4	102.84	100.11	108.55	98.039	104.24	107.44	97.92	112.36	109.33	99.131	98.695	100.88	110.25	104.2	102.39	104.04	95.422	105.4	92.542	100.66	112.63	107.24	109.02	106.12	107.5	107.97	104.46	106.92	104.5	101.99	103.35	102.59	95.488	101.98	105.51	107.03	107.03	109.92	103.48	103.79	100.19	105.52	102.26
108.8	104.55	96.581	96.079	91.383	90.292	99.287	97.716	95.782	102.08	100.43	96.925	90.796	103.5	108.01	99.366	102.49	97.817	104.61	108.45	97.106	98.36	93.517	102.73	103.45	93.068	101.92	94.77	89.616	99.367	98.177	92.981	98.17	98.536	99.814	106.1	103.99	95.801	105.71	101.98	92.144	98.471	97.288	94.338	104.74	93.139	89.598	91.081	101.9	92.07
121.56	103.22	113.9	107.29	100.44	104.07	102.57	99.641	105.19	105.73	102.24	111.45	104.11	99.459	108.22	99.21	103.32	108.5	104.7	106.37	108.46	109.62	106.72	99.496	101.97	104.38	106.17	112.6	105.98	104.85	105.51	106.38	108.73	114.3	103.21	110.87	108.85	103.77	102.1	108.3	94.132	103.29	101.01	98.132	99.858	104.81	105.03	110.72	111.24	107.66
99.713	105.21	108.89	100.85	104.53	105.27	102.61	107.6	109.5	107.35	100.81	104.33	109.55	103.74	105.64	101.17	106.11	98.464	100.6	97.272	102.1	93.235	105.41	108.02	104.4	103.21	107.61	109.19	104.73	99.38	99.99	107.98	103.97	103.14	101.66	108.32	100.45	113.13	104.19	97.459	99.945	95.405	108.15	105.02	107.68	110.03	101.93	109.42	110.48	107.05
108.13	100.6	108.75	112.97	98.695	104.74	110.87	101.35	101.08	101.79	96.349	113.93	105.21	105.46	102.16	101.61	101.12	112.74	109.28	99.014	108.48	109.49	103.79	101.23	101.48	116.2	105.2	114.48	103.36	101.74	111.18	105.22	100.44	113.18	102.83	109.6	102.99	96.455	112.74	99.163	109.97	110.72	107.56	101.97	109.09	109.27	103.09	104.11	104.25	106.62
107.99	98.917	100.39	102.24	97.108	107.39	103.97	107.3	110.46	106.13	104.48	106.01	106.97	109.93	102.62	103.85	110.35	98.612	103.58	109.23	109.3	99.637	107.31	109.04	102.47	98.966	109.15	103.14	114.94	104.47	98.34	104.14	105.65	115.25	110.55	104.3	103.17	99.277	116.25	102.2	98.606	106.69	106.54	103.5	102.34	111.49	103.39	103.78	106.9	100.49
108.11	104.3	111.15	106.99	109	114.96	117.8	112.61	114.32	106.78	111.66	108.13	111.37	100.61	107.01	113.77	108.23	106.09	115.36	105.52	107.39	101.46	101.97	112.94	114.76	104.6	114.8	104.4	117.23	106.4	101.15	113.58	109.99	113.91	108.17	116.02	115.51	114.09	113.97	103.23	115.78	115.4	112.54	113.88	107.17	104.52	106.61	117.44	105	106.98
100.85	104.58	111.64	112.54	116.69	101	115.54	108.09	97.721	108.53	103.4	102.4	110.56	109.2	105.48	109.39	101.37	103.29	102.37	104.19	106.86	102.96	104.15	104.78	99.539	116.36	114.06	105.34	111.38	116.18	110.13	104.99	105.83	103.28	101.95	96.464	108.45	113.98	102.35	103.47	103.36	114.33	106.09	109.04	116.74	107.63	103.08	106.43	101.48	109.1
103.93	107.52	117.45	113.33	107.9	113.37	115.05	112.02	110.71	110.38	105.03	105.74	123.27	106	102.53	115.75	108.88	116.76	111.53	105.9	103.14	110.48	110.23	113.16	113.54	108.97	117.47	108.91	112.15	106.01	116.76	116.42	109.78	114.24	116.3	109.4	102.55	112.93	127.23	111.8	102.72	111.12	114.79	109.35	114.71	121.07	110.31	111.81	111.51	114.21
118.61	109.27	117.81	113.75	108.74	106.7	114.37	110.7	107.21	121.54	110.37	113.56	115.1	113.3	119.62	123.52	107.99	116.76	113.08	116.34	116.24	111.15	113.01	107.9	108.47	108.12	113.91	119.21	113.97	110.14	111.03	116.49	108.64	112.44	108.9	105.7	114.84	109.57	105.08	117.29	118.93	115.79	119.59	113.85	113.43	102.92	107.31	108.62	115.27	109.48
108.76	108.05	115.1	107.33	116.66	115.59	108.63	108.96	111.05	105.57	107.86	106.53	106.66	115.61	102.92	115.22	108.71	108.55	117.32	108.18	110.23	113.95	117.72	118.44	117.76	105.92	118.08	118.92	113.93	99.815	120.55	109.76	108.31	113.02	107.93	115.96	109.63	98.889	104.22	103.19	111.66	107.69	109.01	112.22	117.17	112.35	106.31	115.87	106.05	110.75
100.3	104.36	107.26	120.26	110.43	103.18	102.24	108.52	107.02	109.32	102.02	107.82	105.37	106.58	98.82	111.23	116.58	103.32	91.553	109.55	96.773	105.69	104.8	105.59	104.01	104.8	109.25	106.74	108.99	108.16	108.65	114	107.21	111.2	93.148	103.99	98.47	107.21	113.18	99.526	99.798	111.04	111.26	110.12	105.43	108.66	113.91	107.93	107.55	103.68
106.41	97.242	102.99	106.54	104.75	106.18	99.924	101.88	105.88	94.504	99.151	104.73	114.49	100.33	109.98	104.39	103.23	115.04	92.919	104.9	111.43	108.91	106.5	104.37	108.93	95.081	106.39	99.851	103.31	107.68	100.99	105.45	107.64	100.79	106.13	101.53	105.06	101.09	105.67	103.45	96.322	107.28	101.99	97.004	110.03	105.36	111.26	110.39	99.017	108.47
87.745	104.58	109.36	90.642	96.692	93.671	106.49	103.71	100.99	94.711	97.496	100.31	104.1	103.87	97.389	101.3	100.37	111.21	91.239	97.88	93.891	96.915	97.25	96.657	100.9	92.601	98.788	105.03	108.54	90.304	96.81	92.988	100.2	101.28	103.37	105.53	96.394	90.581	102.29	95.985	100.63	100.57	103.57	104.55	105.16	97.74	95.56	101.39	91.653	98.264
105.3	108.72	102.92	99.04	108.85	103.64	104.48	105.83	113.65	97.02	100.72	112.75	103.65	117.8	110.16	109.52	105.23	98.383	105.58	93.805	110.04	104.13	109.19	110.43	104.62	100.12	107.2	104.93	106.08	111.73	108.53	113.61	108.49	111.59	107.8	105.7	100.56	102.76	105.24	108.48	98.58	103.43	106.59	97.378	106.35	110.3	110.37	101.93	100.86	112.92
108.53	119.87	106.8	112.35	115.53	111.06	121.46	107.49	106.37	112.78	111.87	109.81	115.1	106.8	108.89	110.74	111.68	112.57	112.88	114.55	103.9	112.48	117.98	106.7	104.9	101.22	107.98	118.22	112.03	113.08	108.37	108.76	114.69	113.9	110.52	106.61	111.96	116.73	108.15	109.83	107.99	107.33	106.42	109.76	104.66	113.47	111.19	114.61	111.29	105.13
113.56	122.42	111.29	120.21	117.6	115.33	124.36	120.54	116.58	114.39	126.52	120.93	121.18	117.06	112.19	118.43	106.21	116.39	114.37	108.44	113.84	116.67	118.97	116.63	114.3	119.54	110.28	122.21	121.81	114.82	117.85	116.79	120.3	115.48	121.49	118.56	114.92	123.25	112.8	111.75	120.93	124.06	117.84	115.87	113.98	114.73	120.01	115.33	103	114.88
102.6	99.929	104.34	101.19	106.46	113.72	97.788	104.48	102.29	95.472	110.09	111.01	108.86	106.12	105.89	97.352	107.5	101.17	108.44	104.73	98.786	106.85	102.39	102.3	104.78	103.4	106.11	98.978	110.1	105.49	106.17	112.25	113.31	109.7	110.99	101.76	109.94	106.9	97.394	107.81	102.99	102.94	103.28	98.926	104.93	96.628	107.16	105.91	111.27	107.86
111.17	102.5	108.06	100.23	102.07	102.04	106.73	101.44	108.23	108.17	106	100.27	97.294	106.86	105.38	103.51	111.58	103.43	106.13	104.75	98.844	111.17	109.06	106.8	104.02	105.24	99.567	95.8	105.98	96.488	107.66	96.6	104.61	105.64	105.39	102.22	107.51	103.13	103.88	104.43	102.19	103.65	110.05	103.74	108.65	114.85	106.53	113.87	109.6	105.77
110.11	116.08	109.33	107.39	105.53	111.36	107.95	110.54	111.09	105.93	111.71	117.93	110	105.98	115.79	110.91	110.19	106.73	118.12	107.3	111.89	103.78	113.3	109.65	109.18	112.45	110.64	108.76	107.43	109.02	110.55	109.34	108.39	111.77	105.37	109.9	113.28	104.64	111.32	111.42	106.83	116.22	121.09	106.5	108.99	106.9	107	109.25	112.98	111.09
108.43	102.03	111.09	105.07	118.02	106.66	114.16	100.58	103.84	110.04	102.91	98.908	106.44	101.68	111.34	102.13	114.56	117.06	103.1	100.6	105.01	109.18	108.04	110.79	104.08	109.72	100.21	100.99	108.39	114.48	109.39	114.32	109.38	106.07	108.64	100.36	108.58	116.85	108.36	113.43	106.88	102.69	100.37	113.36	112.27	102.29	108.23	113.47	108.65	111.75
104.94	112.4	108.44	92.204	114.86	112.92	101.74	108.31	105.97	107.05	114.02	104.36	101.53	106.95	104.88	112.94	107.91	105.62	102.41	102.57	107.82	106.27	101.35	107.98	103.16	101.91	111.79	107.92	110.24	109.87	109.53	109.27	107.29	115.68	111.99	105.89	113.93	105.94	107.79	102.42	112.41	113.3	111.8	111.19	107.22	112.06	111.26	103.83	114.64	106.77
116.15	101.98	113.1	107.08	110.96	110.87	104.19	104.82	112.69	107.89	110.07	117.72	105.45	105.02	105.52	108.28	106.26	110.27	108.28	102.83	109.56	112.72	100.57	109.4	113.02	111.37	118.43	108.85	113.91	110.9	117.8	116.91	107.87	121.08	106.4	111.89	120.8	108.88	109.79	112.31	113.5	116.63	117.85	105.57	108.9	119.99	107.01	107.97	115.52	94.067
102	107.02	94.117	93.632	101.82	96.536	96.192	97.973	100.19	91.021	97.319	103.03	111.46	101.97	103.86	104.6	99.738	97.839	109.83	104.69	97.757	103.62	101.38	98.872	91.231	99.508	105.27	103.28	95.505	95.681	98.136	98.269	101.73	97.565	97.202	105.06	107.65	103.12	102.18	97.389	104.44	98.639	91.949	91.247	94.191	94.345	91.951	98.604	101.8	93.83
98.892	110.58	102.92	104.39	99.762	95.061	98.593	103.85	107.29	103.13	104.71	110.84	99.256	110.05	107.1	102.56	97.163	105.16	104.41	107.51	102	107.63	99.618	108.35	110.99	100.57	91.845	108.41	103.36	97.174	97.479	105.58	107.75	108.65	104.22	104.32	100.68	108.63	108.27	112.08	104.48	103.05	106.94	102.03	100.56	109.05	95.577	106.12	100.87	103.48
113.26	108.5	109.46	117.56	121.52	107.53	110.52	121.66	104.85	116.5	106.6	115.82	111.12	111.1	108.14	115.29	120.41	114.05	107.73	115.2	112.96	119.7	108.48	108.56	110.56	114.95	111.6	106.29	109.13	117.14	115.23	104.53	117.51	119.13	112.39	119.77	112.83	117.97	105.02	112.71	113.95	113.53	114.1	111.94	107.38	113.61	111.71	113.98	112.39	109.02
103.94	112.7	101.95	95.824	112.54	106.7	119.25	103.49	107.31	99.419	98.858	109.33	113.78	107.23	114.39	99.564	114.41	114.33	110.88	100.65	108.77	104.59	105.97	108.34	104.67	104.78	110.31	99.268	109.38	106.9	116.47	108.66	105.46	96.25	110.16	105.66	112.34	92.25	106.98	103.14	107.26	110.11	109.07	117.49	113.45	108.08	101.92	107.62	108.88	108.64
103.62	109.67	104.49	102.01	102.76	97.502	103.9	103.8	100.48	99.709	114.63	101.26	99.437	106.8	108.17	106.86	103.57	110.82	106.47	111.08	112.16	105.75	107.03	104.65	104.9	110.24	97.449	108.63	107.03	106.58	104.13	106.71	104.7	107.88	104.09	104.8	102.28	109.77	108.85	97.953	110.47	105.51	100.6	107.1	106.39	100.94	100.16	101.65	108.58	106.88
101.22	96.522	99.573	103.7	104.9	98.786	98.172	100.02	96.047	103.17	102.39	106.07	99.735	92.977	103.57	94.894	97.966	100.03	88.755	101.98	99.731	102.16	106.32	85.723	97.698	107.76	99.394	98.973	95.496	97.673	98.91	98.855	90.955	105.09	101.18	93.683	97.639	100.94	99.558	92.064	100.28	104.68	88.446	101.98	108.83	108.59	100.54	104.76	108.51	100.44
103.91	94.962	112.87	109.5	103.48	104.51	103.54	96.211	110.78	105.71	107.28	101.39	106.79	112.53	110.43	103.94	112.92	109.87	103.08	104.97	111.69	103.75	101.13	111.24	95.025	106.02	101.95	100.1	117.42	98.449	105.99	107.25	104.22	98.387	103.5	103.06	101.3	101.26	108.71	102.79	111.99	97.955	103.16	108.86	103.81	102.54	109.54	111.41	97.728	96.787
96.427	104.34	113.49	104.52	112.4	101.74	96.756	100.75	100.2	114.12	111.08	108.95	101.41	113.38	100.59	100.7	101.01	103.53	96.827	100.45	105.11	111.11	101.21	104.87	106.67	108.55	103.02	103.84	102.55	100.18	109.72	113.84	110.73	113.43	102.69	96.507	102.05	103.44	105.06	109.72	111.3	114.71	107.02	102.16	106.92	101.65	108.23	103.86	102.99	100.8
112.7	112.35	118.13	111.62	117.29	110.42	112.68	120.35	110.19	107.04	109.34	112	114.53	111.41	121.48	119.52	104.14	104.62	110.1	111.39	103.05	110.12	113.2	98.716	115.84	115.21	121.6	112.25	113.19	110.41	109.6	98.713	113.81	116.95	116.3	118.6	121.86	109.58	107.52	112.11	120.28	108.33	113.01	116.85	106.09	103.96	108.85	108.05	115.12	119.54
112.01	109.08	113.59	114	111.45	120.31	114.33	124.95	115.13	106.38	113.94	105.95	122.88	115.88	109.05	118.08	114.24	104.92	112.36	107.94	118.78	117.94	109.19	112.11	114.93	102.28	105.47	107.51	113.32	108.08	102.57	119.3	104.63	104.83	120.47	102.04	112.58	101.44	108.55	111.03	98.725	111.14	117.66	107.28	113.89	109.77	107.53	113.14	117.46	108.36
111.29	93.973	108.4	111.31	96.793	103.47	116.25	97.795	106.17	106.51	105.51	97.974	105.76	104.92	112.26	108.86	103.17	111.04	110.21	99.203	103.82	110.33	99.49	98.766	99.71	107.4	102.28	116.63	113.22	109.16	102.87	116.95	109.19	109.53	104.16	100.59	105.84	110.26	98.52	106.16	107.91	102.8	111.84	104.09	114.66	110.95	106.43	103.79	101.37	113.21
106.76	108.45	105.95	104.71	102.77	109.46	113.17	111.26	110.11	112.07	107.83	100.69	100.53	110.59	107.9	103.72	110.39	107.4	101.21	100.91	106.6	114.13	99.088	98.657	101.23	110.47	102.93	103.93	111.22	112.73	102.4	102.09	109.87	100.6	110.14	111.39	97.671	105.54	112.95	98.568	114.32	96.44	109.41	108.18	101.77	99.115	107.78	108.34	107.98	110.68
114.02	97.633	108.06	104.08	105.45	102.75	100.8	103.73	103.69	91.46	95.78	98.085	102.75	104.92	98.984	112.05	96.105	112.86	105.68	100.05	106.21	105.9	105.29	105.76	95.906	105.57	100.35	96.369	102.38	92.036	105.66	95.894	92.514	103.33	108.88	101.65	94.077	97.13	95.194	93.739	105.2	99.991	94.961	101.04	103.29	97.382	97.188	108.03	97.352	93.655
94.418	98.837	101.42	101.52	102.26	102.19	109.03	102.03	93.535	100.9	95.639	104.51	87.976	104.38	104.36	98.714	98.222	101.54	102.02	99.309	102.43	84.478	100.63	107.55	94.996	101.33	103.17	94.677	101.26	92.368	99.803	97.591	98.045	98.862	99.831	104.74	105.89	100.1	100.91	100.2	91.537	90.348	91.803	99.467	102.62	101.47	103.79	98.756	101.49	100.76
116.13	117.67	123.39	125.1	119.86	116.89	118.25	124.52	120.33	118.84	115.53	120.2	118.96	122.09	117.66	114.63	115.45	118.8	112.69	118.2	121.52	117.65	109.56	116.76	120.29	115.57	122.24	115.21	120.19	119.47	116.3	107	120.9	109.2	112.5	122.52	111.38	118.57	109.81	118.43	119.89	123.77	128.45	110.07	115.53	125.09	122.79	119.18	120.38	119.52
104.52	97.703	104.53	101.64	107.98	107.92	107.61	120.65	97.156	99.412	110.66	98.395	110.36	101.76	107.82	105.2	99.221	106.65	99.641	109.08	102.01	99.775	103.67	110.28	110.98	108.75	99.367	101.56	102.97	107.31	105.45	94.946	111.74	102.78	105.2	104.48	106.84	94.096	103.1	106.59	104.22	101.68	109.89	106.52	105.6	111.87	101.77	110.9	106.27	105.59
100.87	102.92	103.95	105.77	96.518	103.05	107.02	105.88	91.236	110.14	117.89	98.731	101.06	103.82	99.936	105.89	100.09	95.117	98.549	98.724	97.982	99.163	98.351	97.426	104.23	106.08	96.937	95.398	108.27	102.53	105.03	107.59	108.02	95.484	104.52	94.088	101.35	99.413	100.99	110.97	103.05	103.73	105.39	103.61	97.172	100.66	91.812	99.526	99.055	101.14
104.16	100.86	103.28	106.26	114.87	104.13	100.9	106.41	104.51	101.77	110.91	106.27	102.93	112.68	106.91	95.623	104.29	102.47	100.93	110.43	97.804	107	101.26	101.03	110.61	115.83	98.218	111.72	90.11	109.35	110.3	105.27	99.616	107.03	104	101.02	111.25	104.95	100.94	103.47	105.99	103.96	106.74	102.81	107.63	100.54	107.12	116.25	108.6	114.66
108.8	103.41	100.94	109.44	104.54	105.99	112.49	106.03	104.91	109.37	101.98	99.179	110.2	106.56	111.28	107	109.05	107.83	106.6	113.97	107.57	104.19	98.243	107.02	109.74	104.53	115.71	106.46	110.79	104.62	102.84	100.33	104.03	96.241	110.33	103.83	113.72	109.28	105.69	111.21	116.48	108.82	110.24	110.96	108.18	107.87	105.44	109.49	103.43	104.81
101.77	100.54	115.9	101.4	100.56	112.24	106.8	104.17	99.903	112.3	111.1	106.99	106.47	102.87	111.14	96.412	102.26	103.84	100.68	115.83	105.85	93.926	103.84	106.77	111.34	112.26	112.06	104.33	97.871	109.09	100.6	103.52	104.19	103.41	104.92	101.28	96.26	110.84	106.75	108.33	107.01	104.56	103.2	104.43	106.17	104.18	103.73	104.93	99.47	102.44
102.98	108.59	104.88	104.99	114.18	106.08	105.82	101.83	105.88	102.24	102.55	111	103.59	104.86	110.97	110.81	116.36	106	108.02	104.76	106.76	105.3	103.1	98.784	99.429	108.59	114.13	101.43	102.58	93.077	104.44	107.66	111.21	109.34	107.01	100.27	100.64	112.66	103	105.62	108.22	108.04	95.229	107.93	116.03	110.76	106.21	105.54	106.02	106.06
101.3	112.89	118.73	104	105.18	102.08	102.24	108.48	106.47	111.27	109.53	101.98	106.65	105.98	102.59	99.303	103.95	93.654	105.83	106.17	103.96	109.06	114.92	108.39	107.19	105.16	103.59	107.61	95.613	105.81	106.59	102.01	110.82	116.27	101.82	107.68	103.1	104.66	102.1	108.88	107.47	105.36	101.62	110.21	101.32	115.85	105.02	100.51	105.01	96.628
106.59	107.01	106.66	103.44	107.08	101.51	101.99	115.53	107.98	109.46	105	97.208	105.08	97.442	100.03	103.91	95.302	106.4	106.2	112.39	105.61	101.48	114.52	104.8	107.81	102.53	99.987	105.21	100.12	99.8	106.44	116.36	110.71	105.58	97.487	114.91	107.56	100.56	109.8	114.3	106.21	114.15	101.5	110.77	111	98.372	103.56	107.56	106.5	101.29
98.413	105.54	99.993	102.89	101	112.86	100.25	108.7	103.53	97.725	103.15	104.01	107.6	107.55	100.31	104.39	103.59	102.92	105.8	105.6	99.08	101.29	106.49	101.52	100.35	103.87	98.745	105.55	94.393	110.49	102.19	103.98	101.73	106.73	105.47	94.827	103.54	103.02	114.26	102.62	106.16	104.68	103.82	106.08	98.926	113.98	100.9	102.88	104.53	104.5
109.21	102.3	99.785	98.184	96.827	99.683	95.908	108.93	107.56	104.51	104.94	97.38	104.55	107	103.67	115.6	106.23	106.77	100.79	104.67	101.84	109.74	108.3	112.04	106.59	109.29	112.38	103.27	106.72	92.313	115.71	108.4	110.42	109.96	113.62	103.24	105.33	101.12	107.6	109.09	97.621	106.23	102.31	107.4	109.17	102.67	103.78	106.58	107.14	110.17
101.71	109.13	108.32	108.17	111.07	104.66	110.26	93.03	97.066	103.42	107.07	109.87	113.5	100.65	113.67	108.6	105.63	116.66	115.1	103.16	99.936	106.81	108.23	100.44	106.49	107.72	106.09	105.43	102.48	112.58	103.15	109.49	102.51	106.9	98.765	104.29	120.91	105.96	107.81	106.57	104.18	107.81	103.02	113.2	105.75	112.32	113.35	108.76	106.33	116.19
115.24	109.42	118.19	111.45	113.32	116.66	101.92	101.86	110.94	102.3	107.51	108.02	111.24	112.07	106.36	112.15	114.82	120.5	108.51	108.24	107.78	114.24	113.27	110.68	113.6	118.13	115.4	115.59	116	106.54	112.07	112.57	105.52	112.03	112.09	112.44	111.81	115.6	111.82	109.09	116.13	121.94	112.19	105.71	107.56	114.65	109.98	114.86	109.14	109.4
108.64	118.21	109.46	115.65	109.24	96.128	109.27	114.52	109.2	106.39	117.24	112.81	106.62	104.99	113.58	108.99	117.93	118.47	112.4	112.9	114.13	103.54	111.75	109.83	114.92	110.95	110.55	115.99	117.42	114.12	108.27	106.11	112.19	114.63	105.15	115.45	110.75	117.32	111.88	118.57	116.01	108.9	111.68	114.18	112.03	107.93	114.69	113.86	108.2	108.23
104.19	105.29	109.13	108.33	114.32	104.31	109.9	105.73	112.9	111.25	119.3	117.74	119.17	112.64	110.86	107.72	122.11	112.41	109.97	101.11	111.37	105.93	105	105.13	116.34	108.12	108.86	112.74	115.67	107.65	102.92	115.9	115.67	106.14	112.06	116.85	110.22	109.26	108.89	107.99	123.44	118.34	106.74	108.99	108.14	112.06	106.82	103.75	113.44	107.18
110.16	115.5	111.83	114.05	111.69	115.66	99.95	114.48	105.92	111.31	118.13	100.54	113.47	109.21	115.58	116.5	113.22	119.63	114.65	110.96	110.92	105.51	117.18	109.58	109.48	116.61	118.05	109	117.78	108.07	109.8	103.31	109.71	106.89	113.04	109.57	111.56	112.02	109.35	114.79	115.33	116.27	116.28	106.41	113.72	101.89	108.29	114.83	106.25	113.59
101.98	102.04	100.49	108.48	105.44	103.59	107.2	110.57	101.47	101.32	111.03	108.36	106.35	107.02	103.04	110.26	105.72	98.378	103.19	109.1	108.35	118.87	102.08	107.11	113.87	109.34	109.69	112.82	119.19	97.528	100.42	111.24	104.22	112.42	111.18	109.96	108.24	109.13	111.6	111.49	106.31	106.3	103.4	117.97	111.98	102.09	106.32	108.12	110.42	106.23
92.958	97.848	108.52	113.43	99.962	108.75	106.98	108.21	108.85	113.76	103.83	98.941	101.54	114.35	101.46	97.144	110.18	104.21	104.06	103.52	104.99	106.76	111.79	106.77	110.3	102.62	105.98	111.33	104.75	103.6	108.29	106.62	101.37	108.93	107.87	106.46	107.57	104.86	104.95	109.9	97.058	100.74	106.59	102.73	95.519	110.96	115.63	98.449	109.33	114.87
112.79	106.71	109.95	103.62	108.88	107.2	108.32	114.51	112.96	119.11	117.77	114.04	115.59	118.65	110.12	108.11	116.35	115.29	114.02	117.29	102.98	113.26	103.87	117.32	106.3	111.17	107.76	102.15	111.21	109.23	107.17	112.7	114.79	112.2	101.18	107.92	115.83	118.86	119.01	115.43	109.76	120.52	105.08	109.13	111.4	116.02	108.58	119.1	112.18	109.75
118.85	114.9	108.61	101.15	104.68	115.01	112.4	121.58	121.55	100.21	110.69	102.29	113.38	110.16	108.23	110.72	111.7	110.2	115.29	103.73	109	102.35	118.9	111.67	116.97	112.19	115.59	106.55	112.8	108.22	108.79	105.27	114.41	105.4	106.09	116.23	108.77	119.13	117.24	107.38	113.43	109.24	107.78	112.34	113.86	106.74	108.85	111.89	118.72	114.58
102.26	95.575	100.86	110.63	102.69	104.35	100.74	103.48	109.48	104.57	97.628	97.151	103.56	111.4	105.68	106.56	108.83	99.889	103.06	107.68	101.24	98.64	99.261	101.3	101.83	101.98	102.27	99.644	98.683	105.54	110.2	107.66	105.62	102.74	115.32	109.35	107.29	116.9	102.06	102.11	103.99	105.99	109.83	106.69	110.35	106.94	106.58	97.849	104.48	108.3
111.88	112.09	117.83	110.85	115.72	108.13	111.46	106.87	117.61	112.21	108.87	109.7	113.26	114.47	109.83	110.79	109.04	107.33	109.85	120.79	110.97	107.8	113.95	104.22	110.9	110.65	116.26	113.67	110.7	114.75	112.63	104.61	108.44	110.12	120.51	118.74	106.06	115.97	104.91	101.5	112.23	114.3	111.59	117.17	116.73	112.12	117.71	106.63	111.56	115.66
108.25	105.65	103.31	113.11	107.6	103.57	110.28	99.895	106.89	104.29	105.5	104.51	106.65	107.26	103.41	100.09	100.97	112.33	102.3	103.39	106.71	105.7	102.99	103.11	103.18	104.9	100.38	104.4	112.27	114.27	105.68	102.93	100.21	99.246	105.48	106.82	105.32	97.85	101.33	103.3	104.56	109.08	106.79	104.58	108.63	101.93	101.96	102.84	96.124	108.65
119.93	115.86	108.83	94.229	112.07	106.21	95.028	103.43	99.98	114.18	103.33	102.41	100.71	109.49	105.03	108.3	100.53	110.49	101.81	103.37	101.82	100.96	125.27	105.73	111.24	107.08	105.82	108.38	108.66	104.61	101.79	110.77	107.24	104.21	106.26	99.377	100.6	102.41	109.96	111.57	96.106	104.64	110.97	106.54	114.08	111.19	109.15	105.25	108.48	113.22
112.96	113.37	112.95	109.46	106.7	103.94	111.46	116.21	119.52	113.46	109.92	102.86	107.29	126.43	110.52	120.1	109.8	107.33	115.45	110.06	102.59	118.96	113.5	112.6	108.1	101.42	108.39	97.806	115.44	113.18	108.73	109.1	109.78	116.02	103.51	110.07	110.19	115.23	107.13	100.58	107.02	106.78	114.19	101.96	116.05	118.8	110.89	113.01	102.33	114.17
108.94	102.54	98.291	105.93	109.05	105.56	100.08	118.47	109.17	108.58	105.99	104.48	106.78	102.25	105.98	105.77	104.43	103.29	95.505	106.91	100.56	98.581	104.83	110.77	103.06	96.403	111.1	106.61	112.31	107.31	106.36	107.04	106.63	111.47	103.29	104.62	108.87	102.6	110.86	107.1	101.29	100.63	109.13	105.71	117.08	96.689	101	103.07	100.31	104.85
110.14	110.96	102.17	103.98	109.43	109.37	106.08	118.72	105.35	116.73	104.35	108.17	107.95	100.26	104.63	111.72	111.66	104.43	109.79	104.52	101.54	106.74	104.71	104.27	104.24	107.27	108.71	107.52	106.51	101.01	103.88	106.71	94.359	100.24	104.51	105.15	99.321	105.9	106.08	100.91	107.6	98.952	102.2	103.51	103.47	100.63	106.17	105.03	105.81	100.05
97.487	111.33	109.81	102.94	103.37	108.96	98.688	106.66	97.634	96.235	104.63	106.13	106.25	99.752	110.68	109.27	102.9	93.153	110.26	100.47	108.69	104.59	103.3	100.47	103.21	101.55	111.59	108.25	104	100.92	110.83	105.66	112.74	99.815	110.78	116.08	104.41	101.55	109.24	104.22	102.36	101.95	110.39	99.475	111.7	116.01	102.04	101.41	113.04	110.96
107.45	105.23	102.67	104.15	107.13	107.52	98.882	106.86	108.15	112.51	102.31	104.47	103.75	115.85	109.82	98.637	103.91	101.65	101.33	116.07	103.17	101.92	105.66	100.5	101.87	100.57	103.23	106.06	104.73	109.83	102	107.06	106.69	105.93	106.8	103.76	104.88	115.01	110.67	106	108.63	101.08	98.114	100.36	99.438	106.89	100.31	97.106	102.84	106.39
110.29	114.46	98.832	103.77	114.8	110.71	108.31	116.73	112.23	113.51	123.59	103.55	115.42	107.42	104.7	109.67	106.98	112.01	107.87	117.06	110.84	113.65	124.5	109.99	113.82	115.53	117.95	111.12	111.71	119.65	111.12	110.13	108.27	113.63	118.12	114.62	118.19	107.37	110.21	119.44	108.32	110.62	121.48	113.22	111.03	114.11	108.6	115.58	113.21	112.21
109.22	98.159	104.66	104.23	107.88	106.76	110.6	105.42	104.85	102.26	107.48	95.507	105.44	105.21	106.56	110.59	106.84	108.65	104.61	102.32	109.11	101.62	99.514	109.55	113.53	103.46	103.43	109.68	111.16	100.87	107.37	107.44	113.89	103.6	111.43	97.321	102.79	98.119	106.82	111.39	105.73	107.53	113.57	105.29	107.98	102.12	107.62	108.87	106.72	98.986
109.85	101.88	102.62	98.521	99.038	104.87	93.429	100.74	98.602	100.23	100.12	109.96	104.94	100.26	95.468	97.106	98.218	101.87	108.82	96.743	98.243	104.7	94.597	102.37	103.07	95.417	100.89	115.02	94.792	101.71	98.268	94.059	97.761	96.132	103.12	94.234	89.489	102.24	94.674	97.019	95.368	91.825	96.102	95.711	106.69	103.27	108.1	102.05	102.79	94.814
111.65	103.97	117.15	109.8	110.56	111.9	113.48	111.29	109.2	104.51	107.91	114.98	116.28	111.08	112.02	113.89	121.51	119.33	116.1	115.28	118.17	104.63	105.79	115.19	109.78	105.48	112.61	111.41	105.95	106.91	108.91	106.34	116.64	105.38	119.32	113.8	112.02	109.85	116.14	104.35	126.64	112.97	115.51	109.3	108.72	108.58	100.39	108.17	118.84	110.74
104.43	99.111	98.784	107.13	105.55	112.29	100.59	108.21	104.25	105.85	104.06	103.06	112.98	106.18	100.59	100.09	107.55	108.98	99.926	100.98	110.05	99.384	108.98	102.8	113.81	106.03	110.7	96.426	96.588	113.03	117.2	111.51	103.31	112.79	110.91	112.54	110.04	116.77	100.55	108.64	104.63	106.92	109.7	93.352	102.24	109.04	108.92	103.67	109.22	104.38
110.94	111.52	105.2	111.08	97.078	97.6	108.52	111.01	96.394	105.74	104.87	110.84	104.66	109.75	98.896	102.45	112.87	103.96	109.86	106.1	111.85	103.73	104.49	115.05	108.28	104.04	114.38	105.66	110.16	101.82	97.879	101.05	107.02	107.84	109.55	106.54	111.94	112.25	104.69	99.95	110.13	103.27	107.15	101.85	107.76	109.38	108.06	106.29	93.148	97.111
95.137	105.79	113.8	111.6	112.1	104.04	117.07	109.39	107.09	105.85	104.2	108.41	108.11	116.52	107.44	108.01	109.56	108.91	106.03	110.36	106.29	118.42	110.09	102.47	97.415	110.59	99.134	96.907	102.24	102.67	102.33	105.59	106.27	112.52	104.63	111.87	105.86	99.952	109.12	104.02	105.8	99.424	103.26	118.42	101.18	111.21	107.23	99.231	109.98	109.13
100.78	102.99	95.805	98.822	97.714	103.88	93.555	98.048	100.5	89.816	98.861	100.98	102.85	106.44	97.235	88.296	99.557	101.68	98.508	94.462	111.34	104.59	99.52	99.399	101.86	105.86	96.472	102.28	104.74	95.265	95.975	88.788	97.011	104.21	103.66	105.92	107.58	108.67	101.41	97.681	103.04	92.207	98.121	98.755	97.124	100.21	97.352	91.199	109.99	95.941
104.11	105.31	99.214	97.584	99.608	93.504	99.051	99.681	102.93	99.73	101.01	104.04	100.93	101.43	101.97	96.971	100.37	98.317	99.694	102.71	106.82	113.45	101.05	106.42	98.316	96.117	102.34	92.305	103.46	94.506	93.55	107.27	99.084	104.63	109.14	97.852	105.03	108.84	110.72	103.78	95.55	97.04	101.13	96.112	108.34	97.168	105.95	107.49	98.164	110.32
114.38	109.84	112.49	108.88	108.26	109.52	107.95	102.52	112.97	109.98	108.88	109.43	123.74	112.54	103.65	106.69	104.42	122.09	113.89	110.61	101.52	105.46	100.87	107.17	116.02	115.31	112.55	106.83	105.89	108.23	106.85	113.04	108.09	103.84	116.4	116.49	113.68	107.94	107.13	118.61	112.09	105.61	115.07	111.28	111.16	105.38	112.41	116.36	111.66	119.54
104.37	112.89	102.6	108.25	111.96	114.63	109.08	104.03	106.38	103.53	103.39	106.23	96.829	110	108.22	108.92	109.03	113.84	109.23	102.56	103.52	95.468	108.94	101.48	113.67	104.25	106.25	109.26	107.19	105.87	104.13	102.63	109.01	108	103.44	115.49	101.94	105.52	108.94	98.371	101.13	102.75	105.23	109.28	105.65	111.26	111.61	96.27	105.04	102.91
114.4	110.24	111.49	109.14	108.67	122.05	117.85	115.75	110.05	116.47	110.96	112.31	112.65	105.19	100.21	106	115.27	114.24	110.61	104.72	107.39	121.02	106.17	110.53	113.27	103.6	105.95	113.78	112.61	110.78	110.74	111.1	108.59	104.85	111.35	111.68	105.23	114.31	109.09	111.82	104.47	106.41	114.69	112.8	122.97	111.19	105.1	112.74	109.4	114.72
112.21	101.74	104.17	96.689	108.86	106.88	101.06	104.15	109.7	99.996	111.56	101.17	101.27	107.26	110.89	88.853	108.62	110.11	106.8	108.56	107.89	99.205	101.65	103.42	95.561	108.06	111.75	99.367	102.78	108.17	104.9	100.37	99.884	117.14	105.82	100.27	108.15	105.83	107.22	104.01	101.66	107.43	106.99	97.895	103.76	99.082	106.62	105.85	108.08	96.63
111.4	104.55	119.42	116.09	106.02	104.57	118.24	102.29	113.22	109.69	106.59	110.51	110.77	120.06	108.55	120.96	115.19	112.54	108.95	104.35	115.59	117.04	117.7	106.48	109.98	110.2	107.83	110.15	108.75	104.11	109.88	113.44	108.34	105.79	117.81	113.59	110.46	107.86	113.38	112.57	106.81	116.02	111.92	119.27	119.69	114.01	111.88	105.17	119.55	106.39
116.33	104.39	108.82	110.85	113.95	110.65	103.66	112.89	105.05	110.68	114.25	121.92	117.14	110.1	118.27	110.67	112.48	118.5	118.4	122.22	118.09	120.82	110.28	106	108.4	115.35	108.22	114.51	114.43	115.79	111.26	118.47	110.94	112.73	104.88	112.39	114.37	107.14	111.12	112.04	103.94	119.08	100.88	111.74	115.16	110.48	108.79	115.1	109.51	115.61
104.21	102.24	113.52	102.33	104.77	103.73	104.63	107.9	104.02	99.972	102.89	97.16	101.12	104.19	110.24	96.098	106.66	101.09	91.316	106.19	101.82	101.04	107.21	103.72	101.14	99.183	105.74	109.94	108.97	105.45	104.47	101.16	101.89	111.29	106.44	106.23	97.007	105.08	103.98	101.97	99.858	100.11	99.304	99.961	104.56	105	95.702	110.56	106.66	106.56
101.52	116.38	103.52	112.46	115.72	118.64	112.35	119.93	104.03	106.09	115.97	121.05	119.15	123.92	121.04	113.73	108.3	101.3	119.86	106.6	109.06	116.04	119.65	122.28	112.08	105.77	114.71	108.42	113.68	109.14	112.33	113.6	111.76	112.3	112.31	110.11	115.65	105.73	111.39	111.36	104.44	109.9	111.57	112.61	114.57	105.1	116.9	109.36	113.16	116.52
106.39	110.65	103.96	112.38	112.18	109.99	109.93	112.2	109.86	108.46	117.36	114.31	119.97	111.67	117.26	109.69	104.15	116.79	119.57	108.6	108.07	103.32	107.03	114.01	104.66	113.39	107.82	113.26	108.62	114.15	106.91	113.93	108.27	116.27	105.63	105.33	116.19	109.4	109.67	116.13	110.77	106.02	108.63	110.04	118.98	110.17	106.86	111.54	106.23	111.24
106.92	109.66	106.67	109.03	107.49	99.29	100.15	115.62	99.906	94.019	97.22	105.36	105.69	105.97	104.06	99.942	107.01	102.43	109.32	114.73	101.81	104.41	107.61	103.29	110.06	102.97	105.98	95.549	98.301	107.11	111.2	117.25	107.51	100.92	111.71	98.885	103.44	100.29	113.44	108.97	104.66	103.49	107.97	101.03	103.29	106.58	102.29	113.57	119.02	110.46
110.09	105.19	100.31	100.01	105.02	106.62	102.37	104.82	106.57	105.22	99.708	107.58	107.66	99.682	108.95	94.492	105.71	104.78	106.99	108.18	104.62	109.55	96.509	102.23	108.73	103.24	115.25	101.26	101.53	109.71	98.565	116.19	106.78	112.48	102.73	108.83	101.87	108.3	110	102.95	112.7	102.79	99.736	97.87	97.605	103.67	100.19	104.89	103.54	101.74
111.74	116.83	112.77	116.91	115.8	113.82	112.64	102.16	121.9	111.27	112.36	110.6	104.27	116.16	112.73	113.58	108.76	110.85	111.21	109.34	114.61	115.19	111.07	120.45	112.28	110.73	112.62	110.11	109.16	113	106.1	120.26	96.589	107.73	107.17	108.42	112.38	112.58	114.51	115.89	118.95	110.52	114.21	117.34	110.67	111.5	110.7	108.76	109.73	111.31
111.39	115.5	100.48	110.57	113.81	107.85	110.63	107.61	117.69	113.14	118.81	112.87	111.64	106.55	120.99	105.32	106.82	119.49	106.26	117.15	108.26	108.05	107.2	107.98	104.63	118.71	118.99	114.91	111.23	107.22	113.45	113.47	113.82	113.52	116.45	110.65	108.22	112.31	113.47	111.51	117.78	113.9	112	109.73	104.7	121.78	98.917	115.19	109.13	108.21
110.21	109.01	119.76	103.41	110.43	109.71	108.47	114.3	106.39	115.48	113.67	113.46	109.27	117.22	106.12	108.03	105.87	113.75	118.6	111.98	110.34	115.56	126.59	109.79	113.99	110.5	108.18	114.61	109.97	104.83	109.71	109.35	118.38	119.77	110.39	117.1	111.8	114.58	110.17	111.52	109.15	107.49	108.9	120.61	108.71	114.64	109.64	112.37	111.7	114.45
114.51	119.18	120.86	115.25	130.86	110.65	110.19	117.77	118.34	115.9	120.34	120.85	123.58	117.73	118.53	121.23	111.76	119.09	123.44	108.52	118.69	118.83	114.94	121.93	111.77	115.54	112.31	108.38	115.88	113.68	112.49	116.66	118.03	115.41	117.96	116.72	134.72	126.09	119.38	121.79	115.51	118.17	115.66	125.3	116.12	114.89	119.88	111.67	118.34	114.78
113.85	105.05	101.81	99.639	106.92	100.12	109.9	100.36	109.34	107.77	108.07	110.98	102.37	104.71	109.02	97.025	105.81	104.21	105.18	115.77	107.21	111.67	107.01	111.86	107.05	103.99	95.976	108.62	110.4	103.25	98.352	104.77	105.61	105.02	107.68	100.22	107.06	108.18	109.88	101.82	105.59	106.3	101.58	107.99	106.82	96.043	112.92	107.65	103.53	103.24
102.88	107.7	101.97	103.83	106.06	103.07	110.9	99.835	103.56	112.22	106.06	110.74	110.45	108.26	113.83	105.42	114.99	105.24	99.674	103.03	99.619	111.35	108.25	102.57	106.46	114.16	107.35	113.42	103.25	105.67	110.82	105.28	101.18	106.16	112.52	100.1	102.98	99.727	113.66	109.57	109.68	105.11	103.01	112.3	105.9	105.66	104.86	113.11	104.09	100.08
105.73	106.96	109.23	112.48	101.18	111.47	109.03	102.77	111.83	101.64	105.04	111.74	101.46	99.687	112.16	93.884	110.41	103.93	113.35	102.63	106.63	109.13	109.14	111.59	106.77	104.5	106.7	111.66	110.88	114.41	103.02	106.24	97.702	108.64	99.07	108.22	114.58	102.16	101.65	109.24	96.81	111.4	101.5	104.06	107.86	106.24	103.31	97.932	107	111.36
101.55	107.28	101.57	107.89	109.39	112.56	105.05	107.49	100.85	100.11	96.111	105.91	102.79	101.35	104.04	113.71	108.99	113.05	101.35	103.52	116.22	100.83	105.72	106.66	108.64	106.47	95.466	110.3	108.84	109.91	106.18	104.26	100.56	103.14	109.96	99.285	117.17	111.35	102.12	119.76	103.81	100.71	104.62	109.94	102.94	109.46	110.42	103.21	101	96.177
113.65	113.12	113.56	107.81	111.23	113.18	112.98	112.77	114.01	103.98	117.9	99.757	108.93	114.72	107.12	105.23	114.03	115.66	116.53	110.12	107.48	108.94	110.32	120.53	114.81	106.76	109.78	121.52	116.29	112.47	115.53	118.77	113.36	110.04	108.42	112.39	112.11	108.98	111.55	112.85	109.62	107.22	108.43	115.75	103.41	110.41	109.97	104.23	121.23	104.14
109.21	115.45	116.78	113.18	110.6	112.34	111.2	112	107.08	110.51	110.23	111.05	105.62	113.38	106.67	119.2	102.99	105.33	113.22	115.69	112.69	111.1	113.9	112.46	111.66	110	115.81	112.4	109.74	113.74	107.65	111.47	117.72	105.25	112.51	117.37	113.76	110.46	114.17	105	111.19	117.43	111.25	111.22	117.64	99.637	106.83	106.66	98.399	109.18
114.26	115.37	109.48	114.83	111.92	108.05	114.46	104.93	109.62	118.84	106.82	109.21	118.91	115.42	108.8	116.9	113.69	114.38	106.95	118.78	106.89	118.13	107.9	107.97	116.57	113.54	106.22	116.24	109.09	106.82	115.11	113.61	111.89	108.21	117.51	114.5	101.58	106.46	113.67	112.56	103.01	110.81	110.71	102.97	108.09	107.79	109.11	107.59	111.86	113.6
122.35	115.93	113.27	115.1	113.56	113.77	105.49	115.56	117.98	111.88	110.99	112.74	116.36	109.89	105.62	119.85	108.51	121.61	107.17	100.08	114.21	106.47	108.38	117.66	106.9	118.93	114.42	106	112.86	100.4	112.92	104.02	108.94	114.58	108.05	107.29	114.75	114.71	119.52	111.73	109.6	114.89	111.5	107.59	123.08	100.58	108.91	103.68	103.88	104.64
110.21	99.55	90.89	94.047	96.294	92.459	96.362	101.01	107.66	99.387	89.107	96.708	98.384	101.56	107.81	101.17	103.83	92.317	103.49	92.191	105.41	91.126	96.255	102.16	98.548	105.69	108.2	95.474	98.467	99.384	98.867	97.137	108.87	102.73	99.32	99.934	97.315	100.19	106.13	86.3	105.53	98.439	111.33	106.39	105.05	96.408	92.427	95.943	105.8	99.26
102.06	98.787	101.96	108.06	95.581	104.87	102.1	94.504	90.702	102.87	102.59	96.948	90.889	104.85	101.29	97.225	93.448	96.238	100.19	99.271	99.64	103.24	99.552	103.34	101.89	102.17	107.41	98.01	105.1	97.094	101.11	96.202	104.85	114.48	95.198	95.471	96.164	94.018	96.685	109.48	93.968	105.44	100.7	95.824	88.122	96.129	98.093	101.28	111.56	94.986
102.38	109.82	110.21	121.65	108.57	113.56	93.335	94.607	100.67	107.54	105.69	105.75	104.81	100.8	97.971	105.1	102.75	105.18	104.02	108.8	103.75	97.842	97.16	107.13	101.05	110.66	104.66	110.36	105.83	110.73	104.29	108.05	104.33	113.91	99.872	102.79	103.74	109.67	108.67	108.56	112.83	103.08	101.3	102.65	109.02	98.082	104.98	104.62	94.887	99.568
96.455	99.325	97.69	105.87	93.29	109.46	103.27	100.2	86.515	92.413	99.338	100.02	107.82	99.077	98.05	102.59	113.4	91.87	101.19	97.636	92.874	93.923	102.56	101.27	98.402	108.33	94.956	93.473	98.757	105.41	96.163	93.324	95.524	99.453	102.28	95.107	98.368	97.257	86.455	101.87	102.3	97.739	92.607	95.562	104.78	97.522	104.3	95.725	105.42	106.34
109.05	110.54	118.13	106.23	108.36	110.95	104.94	112.08	110.04	105.03	110.62	104.18	101.53	111.97	102.83	107.77	106.77	106.78	112.72	114.54	115.79	103.57	106.45	98.497	111.12	109.62	112.88	109.49	113.5	107.88	107.73	116.05	112.3	102.26	112.84	111.75	108.45	108.02	102.63	105.49	102.58	112.51	112.7	112.87	108.07	111.58	110.13	110.7	108.52	112.54
119.45	118.81	106.96	108.58	110.96	115.06	112.54	105.48	118.7	113.68	108.73	104.96	106.44	120.15	103.68	118.13	108.52	103.93	110.4	113.46	110.95	104.12	107.59	111.72	114.15	105.65	111.78	109.54	113.44	102.11	105.62	113.77	117.13	108.54	121.22	109.39	107.82	109.16	108.24	110.56	110.73	99.085	109.62	104.23	104.44	117.35	109.32	114.85	121.09	116.97
95.825	114.56	109.11	113.33	99.623	109.24	109.97	97.487	106.82	109.5	100.88	100.76	114.36	102.39	103.86	106.67	106.99	105.35	104.93	116.11	106.46	100.97	110.69	105.24	111.2	102.04	108.97	107.42	108.27	104	102.61	108.75	108.18	107.58	107	106.02	109.7	95.421	100.21	108.98	104.33	109.65	103.16	103.83	106.52	106.98	102.9	102.14	112.81	103.02
106.91	107	109.01	101.62	103.56	103.21	107.42	101.17	113.2	115.38	108.73	114.78	107.87	104.69	107.94	114.2	97.85	112.35	108.14	104.71	108.13	110.32	102.86	107.89	110.5	107.28	115.8	102.72	104.97	106.7	102.82	101.85	101.22	112.81	112.39	108.76	109.55	106.18	102.18	103.05	102.91	107.41	110.71	116.25	99.9	116.92	105.76	105.59	104.31	105.54
117.83	107.38	111.53	104.34	104.14	113.64	106.75	110.1	112.62	102.7	102.23	103.29	111.95	109.25	103.76	105.97	114.13	97.731	102.56	107.39	102.47	106.98	107.04	105.35	109.39	100.3	96.936	98.221	99.109	106.97	101.2	106.44	107.03	110.05	104.36	105.11	109.17	104.08	99.076	103.99	94.091	96.94	115.08	111.32	110.97	111.59	103.17	109.55	104.08	120.66
102.98	108.67	105.66	110.51	103.63	104.17	109.26	102.84	113.46	104.19	104.54	111.03	105.92	105.74	108.78	111.22	96.642	104.21	100.84	101.16	112.24	106.88	100.15	113.2	103.34	99.224	99.966	110.26	112.28	117.41	111.68	98.397	116.6	102.18	111.61	106.76	107.65	97.589	108.97	103.01	110.75	100.82	107.78	105.98	101.88	103.17	99.95	108.98	112.67	114.95
111.29	117.71	116.15	109.38	115.01	116.03	115.61	109.73	115.82	113.46	113.86	104.63	118.75	110.97	111.59	116.18	108.06	109.36	116.28	117.14	104.29	112.34	115.86	112.24	102.86	102.98	104.53	113.77	106.09	109.13	110.78	108.19	110.03	105.99	115.51	124.27	116.41	113.25	111.54	102.57	119.24	108.72	106.59	106.13	111.22	107.72	102.6	109.91	103.33	113.01
111.32	104.63	111.86	106.9	111.16	109.34	115.63	101.36	117.49	111.89	110.22	118.69	109.37	115.62	116.64	114.47	115.68	105.92	100.91	108.75	117.71	116.15	97.996	112.63	115.58	108.69	118.5	104.06	105.65	112.77	116.07	112.74	116.61	101.76	120.61	116.23	107.06	105.85	115.42	112.36	104.75	106.68	108.31	105.83	113.61	105.81	110.44	111.44	98.939	111
101.8	106.55	103.67	105.46	103.03	103.91	90.957	98.833	109.05	101.87	112.44	106.72	109.63	113.3	109.46	107.44	112.96	105.53	105.28	108.83	105.31	114.18	110.44	97.714	101.27	104.87	109.98	109.97	113.41	119.72	105.34	112.48	112.51	96.864	120.78	111.1	99.953	112.29	107.03	102.95	107.57	105.94	103.25	109.23	102.76	108.59	109.46	106.58	107.89	106.92
102.59	110.25	104.75	104.36	106.74	103.6	110.51	112.82	101.33	101.73	110.42	99.056	104.54	107.5	103.8	104.74	102.98	100.85	106.79	113.23	105.67	104.71	107.73	110.86	103.33	101.56	109.05	101.04	108.37	101.7	105.93	104.3	100.53	109.91	106.01	107.02	103.43	108.11	109.06	113.51	105.71	111.44	104.19	106.6	104.01	107.69	98.365	105.9	102.87	99.173
106.7	107.45	98.831	98.858	100.95	107.2	100.01	108.74	116.66	111.8	108.97	103.46	104.88	100.87	111.72	93.411	104.33	98.376	98.092	102.39	103.46	104.01	109.1	109.11	98.322	97.456	105.12	101.64	103.84	109.81	104.54	101.97	104.65	117.98	92.95	105.66	104.57	99.879	116.95	109.83	106.15	106.31	106.54	112.42	99.014	108.02	106.47	100.23	110.91	100.71
107.88	107.36	115.46	116.78	119.56	105.99	106.03	116.01	109.98	107.25	113.41	107.58	112.09	111.66	110.47	108.22	116.71	110.97	103.12	119.96	118.51	108.96	119.05	107.05	115.72	101.49	121.2	105.65	108.03	114.3	105.76	113.92	107.03	116.41	109.44	115.4	117.35	107.94	110.35	106.3	105.15	110.26	103.16	111.88	121.18	120.05	105.92	123.03	112.61	114.8
112.19	108.04	100.68	101.33	116.04	104.26	104.3	105.51	100.05	98.892	105.04	102.99	99.662	99.039	105.67	108.83	112.03	113.94	98.779	101.34	96.512	102.94	106.17	111.97	108.3	114.99	97.376	105.31	105.55	106.42	100.11	117.42	97.324	96.168	102.16	95.151	94.728	107.51	102.61	98.539	104.99	103.64	107.09	110.19	97.602	105.18	111.38	95.55	104.58	110.86
111.36	115.09	101.58	115.37	115.42	113.6	111.76	111.49	115.63	115.13	104.38	114.41	113.22	108.39	115.46	111.32	117.27	113.68	118.72	121.33	108.88	103.25	114.91	116.25	120.29	113.18	111.04	112.59	102.62	104.05	105.16	104.62	116.73	114.25	107.36	106.35	112	100.24	105.08	111.63	105.17	119.4	111.24	109.39	113.9	106.54	121.31	113.17	113.31	109.05
103.11	113.6	115.64	109.7	103.85	95.746	99.586	110.11	110.79	113.17	112.94	97.771	112.3	109.02	103.87	102.7	116.63	103.14	111.46	100.35	107.85	105.01	108.74	105.6	104.6	100.77	104.59	109.99	101.4	106.45	103.29	104.33	114.91	108.02	100.25	111.38	116.72	105.78	112.66	107.63	106.41	100.15	109.6	94.166	108.55	108.4	106.57	105.42	99.214	105.03
103.22	110.77	106.9	104.59	108.91	97.713	105.22	104.77	95.739	109.73	104.32	99.834	108.41	90.104	99.532	109.97	100.79	119.99	89.448	108.07	100.3	96.057	102.92	101.68	112.62	106.93	94.057	108.63	108.32	116.24	112.07	107.4	111.31	105.95	111.59	110.81	102.44	101.84	99.754	104.2	108.29	106.74	113.39	104.1	97.858	106.33	100.79	101.45	116.47	101.53
118.99	103.17	108.97	104.89	120.17	116.73	112.41	113.95	115.09	115.77	114.55	109.43	107.41	116.84	108.95	108.14	117.04	113.12	105.62	110.89	111.87	113.01	118.54	110.14	117.2	112.32	114.12	113.23	118.06	117.72	120.77	111.66	112.4	118.87	107.8	114.52	109.5	108.13	119.26	108.83	109.6	111.62	109.54	109.78	115.4	110.35	116.86	107.51	116.14	105.94
100.46	110.37	115.36	116.31	114.59	115.51	112.64	114.41	107.93	113.27	107.38	114.76	109.65	111.99	110.33	105.13	117.28	114.27	112.78	109.63	109	103.69	108.93	106.44	109.32	111.03	108.27	110.89	109.42	103.28	107.64	113.33	104.74	112.27	113.37	110.73	109	111.01	110.01	107.96	111.32	104.73	107.12	114.07	112.14	107.73	109.7	113.03	110.02	118.2
118.68	110.98	124.62	123.5	118.84	120.7	116	120.7	106.73	117.38	117.37	118.13	112.73	120.52	121.99	122.14	110.02	119.8	121.15	121	120.52	115.02	118.66	110.69	108.52	117.67	116.51	115.99	116.57	116.05	120.06	109.01	109.9	118.43	120.94	118.03	115.2	113.67	115.34	123.52	123.04	117.62	120.06	118.78	113.59	115.06	116.48	118.92	122.81	114.19
102.93	106.96	113.11	103.84	105.06	109.12	100.64	105.11	101.14	99.682	99.044	106.83	99.074	102.98	105.25	88.144	95.572	101.85	95.214	102.34	94.98	104.46	100.21	101.27	105.43	99.231	103.79	102.64	93.328	104.19	96.782	102.51	97.806	107.1	94.26	99.376	109.16	104.04	105.26	104.14	94.596	101.31	105.51	109.98	107.4	97.769	104.04	100.27	102.43	92.976
112.83	105.51	96.233	104.62	112.05	111.03	102.18	111.59	96.448	97.953	112.98	108.19	100.94	109.68	100.84	116.81	105.91	109.96	109.37	99.54	113.26	111.63	104.62	105.47	102.06	103.41	109.45	103.58	97.997	114.34	111.54	99.287	108.16	100.29	102.26	107.29	98.783	103.24	104.58	116.96	113.63	107.2	110.07	110.48	103.68	105.44	109.91	106.55	105.65	99.847
112.66	113.14	112.75	117.76	119.3	112.3	123.47	110.24	114.48	110.92	117.47	107.47	114.15	112.37	112.64	117.86	114.9	121.34	121.4	114.38	114.14	117.48	109.42	114.73	119.38	111.74	110.46	117.97	118.97	113.66	119.69	122.33	116.7	117.44	110.28	113.35	109.48	115.33	121.92	116.47	117.69	118.57	110.67	121.73	119.16	117.32	122.43	118.15	118.68	114.22
117.28	109.74	110.78	109.67	107.62	112.92	105.45	106.17	113.15	114.46	111	111.62	105.23	122.41	105	109.22	103.91	122.36	108.12	109.34	106.97	113.73	109.86	115.11	112.34	111.19	101.37	107.22	110.15	113.55	111.79	106.39	110.2	105.71	106.58	108.04	110.46	111.69	108.11	116.08	117.8	113.81	109.39	114.84	115.49	115.26	111.19	110.83	107.14	108.43
111.17	101.45	104.73	108.73	101.35	109.49	97.062	105.81	102.03	107.65	106.75	108.66	102.28	98.739	106.15	107.06	108.77	107.88	107.79	109.47	99.69	100.45	102.19	106.16	97.248	108.8	119.12	104.87	106.83	101.56	105.95	100.78	102	105.48	101.43	98.963	102.6	99.439	109.86	111.26	100.98	97.324	89.324	102.33	95.525	102.07	109.34	101.4	103.79	101.61
109.38	103.08	102.36	106.5	103.18	114.31	97.395	101.77	104.17	112.54	109.34	97.836	103	100.55	112.41	100.9	100.73	102.1	104.87	103.72	103.23	106.74	109.12	104.57	117.37	113.35	94.671	100.7	108.57	103.67	99.659	93.367	99.579	91.209	103.68	100.15	116.15	108.89	102.74	97.052	104.12	103.22	100.5	106.37	101.44	108.79	112.33	113.22	101.74	105.49
105.18	105.03	106.55	119.23	115.26	115.97	101.43	110.32	112.92	106.86	102.22	106.24	111.82	112.36	114.28	110.25	112.42	111.6	109.76	108.85	112.14	112.3	108.49	108.29	109.5	112.4	118.31	109.41	112.81	114.46	109.77	114.33	114.23	115.41	102.57	108.92	111.99	106.96	118.6	107.25	109.42	115.91	112.8	110.62	106.07	114.03	113.35	112.62	117.2	113.79
114.79	103.56	105.19	107.57	114.78	107.89	99.116	111.73	119.11	113.43	103.1	103.21	102.75	104.05	110.03	104.93	106.71	99.127	105.16	102.95	110.94	104.63	106.3	103.98	106.84	111.4	110.58	109.59	108.65	109.44	112.34	111.08	115.36	103.16	113.02	111.87	102.82	121.35	107.18	107.25	105.09	103.14	97.123	118.09	104.19	104.39	109.5	101.27	110.37	101.37
108.37	116.48	103.99	109.34	112.9	100.8	111.33	110.23	114.45	106.66	112.17	105.72	115.5	118.27	114.11	110.14	111.28	109.2	118.85	114.4	99.997	111.91	114.22	122.58	106.21	104.94	114.93	113.71	103.73	115.44	109.24	111.19	108.41	115.55	112.18	109.58	111.25	116.82	122.67	116.54	105.39	112.73	110.03	116.85	121.24	121.44	111.71	117.63	111.08	114.95
113.02	107.39	101.23	120.6	106.68	114.05	113.04	115.22	117.09	103.67	118.62	115.19	105.35	105.69	112.57	111.36	101.56	114.97	108.6	110.6	115.34	113.64	118.68	117.53	107.09	114.75	117.95	105.45	116.95	115.81	110.23	105.74	114.08	106.76	111.72	112.64	120.9	110.11	117.64	111.67	107.36	115.99	112.8	112.74	120	107.59	112.09	121.76	104.18	106.22
114.41	106.92	109.22	108.45	110.64	114.06	115.56	118.94	115.47	110.81	110.88	119.69	103.53	104.65	110.94	104.92	110.54	112.72	111.82	114.72	107.59	116.11	112.58	100.49	125.81	118.04	112.33	108.08	113.45	110.3	113.37	104.74	106.39	111.28	98.632	105.18	104.28	108.08	114.57	115.08	105.83	112.17	108.92	105.97	117.19	109.89	112.6	113.35	102.57	114.71
109.49	101.6	111.15	107.9	105.79	98.235	102.41	105.87	113.3	107.3	117.75	116.7	110.4	114.93	110.6	121.29	108.78	109.53	104.07	107.22	122.12	113.84	111.14	111.73	103.17	113.81	120.3	115.84	112.26	118.77	110.53	103.92	112.06	109.96	107.2	114.19	104.18	121.31	105.46	104.89	112.07	104.71	105.15	111.89	112.43	110.61	109.48	114.3	119.77	108.71
103.99	98.134	106.57	98.941	112.61	98.258	104.35	98.17	106.17	94.285	108.11	112.5	100.99	104.7	109.18	110.55	109.46	113.82	100.89	106.77	110.64	105.22	110.34	119	108.62	104.46	100.44	96.714	107.27	113.84	115.35	105.23	100.36	106.27	110.18	109.16	96.901	108.07	102.57	105.36	103.64	108.3	115.65	111.15	108.36	101.05	109.07	107.66	101.75	104.34
112.07	116.15	110.93	115.2	108.3	112.46	119.99	108.44	112.03	115	110.22	105.53	116.26	104.71	115.3	114.37	112.08	111.76	103.92	109.34	109.14	108.67	108.73	112.14	103.29	114.1	116.41	110.38	117.83	111.95	112.7	108.76	107.97	112.77	107.76	109.51	106.79	110.05	108.37	117.26	115.72	114.39	113.33	111.05	113.21	118.96	109.47	105.66	114.84	111.24
99.534	93.126	102.75	104.5	100.9	103.25	96.155	104.89	94.592	97.454	94.696	98.678	102.73	96.826	102.82	98.305	90.502	97.017	103.96	91.653	106.28	103.31	106.39	105	93.385	106.76	102.98	101.11	103.25	98.115	101.18	101.63	104.69	112.31	97.248	94.307	107.03	95.151	103.01	93.398	106.14	97.746	98.42	92.211	100.96	106.46	91.516	94.769	93.054	105.19
100.28	105.76	106.5	113.45	109.46	110.62	107.14	97.653	102.22	109.55	107.21	98.694	109.15	101.79	102.63	108.25	103.06	108.19	116	100.53	108.17	101.24	102.24	108.86	109.12	111.62	109.41	114.59	110.68	103.92	111.46	114.28	109.78	106.6	98.831	112.93	108.83	111.5	107.99	102.98	110.32	102.2	104.06	110.46	105.42	105.86	95.453	103.67	111.78	98.235
103.99	104.55	106.64	102.79	109.86	114.84	101.59	109.7	98.087	96.886	124	104.61	103.95	106.88	115.35	102.28	108.67	109.96	100.19	102.42	108.05	97.287	111.78	111.38	99.512	96.022	110.59	108.24	104.89	105.44	111.32	107.32	95.631	110.03	98.22	102.32	99.766	102.97	106.18	103.27	93.694	104.09	99.938	111.85	107.14	110.13	110.2	104.87	114.95	93.064
116.23	106.81	107.36	109.48	117.31	111.03	122.57	117.04	113	105.98	117.43	114.68	113.7	115.56	106.35	118.72	117.05	114.23	120.45	107.81	109.3	104.06	106.69	105.39	115.04	104.77	115.48	114.91	117.01	114.55	112.51	107.98	111.14	111.27	111.79	111.69	112.56	114.68	116.02	108.31	114	115.64	111.27	108.28	119.49	105.3	115.38	116.41	113.88	105.22
98.118	104.38	111.06	111.97	111.11	103.85	106.61	105.9	116.46	99.796	114.5	98.604	108	103.3	102.49	103.9	112.65	104.35	105.29	106.73	103.48	108.78	107.21	98.408	103.54	105.36	108.12	102.99	107.14	98.3	104.04	107.12	101.66	101.91	97.135	102.79	105.64	105.4	103.6	99.904	99.645	107.42	106.72	103.12	104.35	114.82	104.52	110.05	108.1	110.36
119.61	110.63	98.806	113.08	112.21	114.87	105.76	113.44	109.49	103.7	106.7	110.23	107.59	111.46	116.01	111.03	110.11	118.27	118.88	107.28	108.57	116.07	102.95	105.05	112.12	114.85	120.58	122.45	114.03	104.34	112.24	112.37	110.52	112.62	114.04	101.49	121.63	117.85	112.68	114.7	111.36	111.17	112.19	111.78	113.89	116.24	117.94	113.79	113.93	103.34
108.15	117.48	104.02	110.16	106.01	109.85	111.54	113.54	106.07	107.54	106.21	113.63	114.26	107.04	106.61	106.88	116.23	115.16	117.49	104.41	108.69	114.17	113.4	105.79	118.56	105.11	107.93	113.22	113.27	104.76	104.24	109.74	113.34	114.53	108.52	109.78	115.78	110.42	103.33	104.92	109.55	109.75	111.93	111.38	104.22	112.9	112.15	105.35	110.13	110.89
102.89	110.16	98.63	102.03	112.64	105.23	110.16	110.68	102.17	109.87	104.34	103.88	101.01	109.95	93.141	114.57	113.02	101.91	105.24	107.77	101.6	105.47	112.72	105.13	103.83	93.103	113.24	102.85	105.97	110.1	112.24	108.76	106.98	120.43	104.24	109.95	107.26	111.66	101.78	107.2	104.16	107.87	97.73	112.03	107.02	105.31	106.14	113.31	109.43	111.52
110.34	98.993	105	102.79	106.53	108.59	97.398	102.52	97.836	108.04	104.69	111.02	105.83	112.8	94.907	106.24	110.23	113.13	98.624	106.12	107.52	105.29	109.23	111.58	105.5	111.32	105.21	113.82	103.05	104.92	93.016	111.58	111.89	93.893	108.42	112.27	99.821	109.21	106.4	114.15	106.83	106.69	95.16	111.98	108.94	108.04	114.58	109.18	106.29	107.29
109.62	113.23	118.33	113.51	114.38	107.03	113.08	117.45	110.99	115.64	115.37	112.06	111.79	111.77	122.56	107.78	114.43	114.91	115.29	113.32	110.41	102.13	109.71	112.12	124.38	115.91	106.65	114.72	113.48	116.23	105.13	116.28	115.18	110.47	111.1	113.65	107.27	116.14	109.93	119.15	115.75	112.71	109.49	96.435	108.27	111.23	109.25	115.7	119.98	115.96
104.07	114.04	104.1	112.41	103.79	99.954	96.91	109.63	106.4	111.47	101.61	102.94	104.78	115.6	115.67	110.44	112.74	97.529	91.988	110.02	110.33	110.52	111.86	107.35	100.56	107.18	104.63	100.57	102.32	103.62	99.833	102.84	103.73	118.06	101.4	118.36	101.94	105.28	103.33	101.39	101.31	104	105.66	103.42	107.21	104.54	93.11	98.681	112.43	112.04
122.19	125.23	125.88	121.02	119.34	122.9	116.54	115.8	123.03	116.91	112.3	115.85	119.17	116.99	113.08	116.43	118.54	106.2	115.22	122.04	114.59	112.14	115.36	116.12	113.24	117.54	121.45	116.35	122.12	118.94	114.32	116.74	116.08	125.09	118.93	122.57	128.85	116.64	123.61	109.3	125.94	123.44	116.29	127.52	115.52	117.63	118.44	112.8	124.61	118.73
109.49	112.92	101.71	106.87	102.8	101.28	111.97	100.9	104.98	101.46	108.48	109.42	95.752	111.29	106.08	114.92	102.51	98.304	97.742	108.67	100.88	105.4	100.71	109.27	100.78	103.47	101.62	110.05	102.18	99.657	102.58	109.51	103.03	104.1	107.87	100.51	98.268	107.41	94.443	103.11	103.89	110.12	110.4	101.06	97.815	100.73	113.96	108.86	101.68	98.624
98.403	102.59	107.1	103.82	100.6	114.59	103.77	98.502	104.57	107.84	112.63	101.06	94.94	107.54	98.415	112.24	105.85	100.89	105.46	108.38	102.53	109.58	106.94	109.06	100.02	98.464	101.33	119.2	105.93	104.78	106.89	106.97	102.68	101.22	105.03	109.5	104.29	112.78	100.93	110.84	103.55	99.393	104.24	106.93	107.69	104.94	107.61	102	105.2	105.99
113.59	117.49	119.92	119.87	114.2	109.46	102.42	111.08	103.89	109.03	118.24	111.64	108.66	113.08	114.77	113.17	109.13	117.59	120.96	110.33	122.17	115.75	113.6	114.87	116.82	121.3	115.2	118.38	108.23	104.45	125.38	114.16	107.36	107.23	112.95	116.53	113.41	119.82	109.54	117.69	116.93	103.57	121.01	116.18	117.13	114.01	112.97	111.33	100.54	110.76
107.41	107.56	103.91	121.86	111.76	112.97	113.1	117.31	113.08	113.34	113.82	117.17	107.76	117.98	119.37	117.69	114.42	111.82	106.99	111.43	108.07	103.82	103.83	111.74	118.22	107.45	110.43	112.61	112.07	111.51	117.86	108.15	105.61	118.13	111.31	115.73	116.12	113.57	108.45	105.81	108.48	112.67	120	113.59	115.62	112.19	114.42	102.88	109.22	104.66
105.3	105.19	105.79	111.24	104.94	102.85	109.56	109.32	108.7	105.01	104.5	107.62	106.36	106.41	103.68	109.81	110.46	109.3	101.74	113.82	102.14	109.58	105.13	101.52	98.292	103.75	101.89	115.45	108.93	110.45	106.81	102.18	101.81	94.355	106.82	112.52	113.92	107.15	105.94	109.86	110.05	102.2	102.54	101.07	105.01	107.24	105.96	102.96	107.9	101.25
111.41	103.03	107.72	112.2	101.92	107.13	114.42	107.4	106.78	104.78	111.77	116.01	111.75	107.26	108.88	111.06	103.39	117.31	103.67	104.78	105.13	103.77	113.36	106.89	105.49	98.365	98.727	109.24	110.59	108.67	116.16	98.009	103.62	110.64	98.65	110.16	104.23	100.73	95.131	100.92	113.25	96.659	117.84	109.74	102.59	104.08	101.19	117.01	108.1	106.78
100.62	100.29	115.28	104.89	109.19	97.859	99.659	106.88	101.03	104.62	100.87	119.48	110.39	103.63	103.08	100.86	100.7	101.53	102.86	98.442	105.77	113.38	111.56	112.73	104	104.31	102.26	102.26	107.22	110.31	115.02	110.3	100.2	103.19	117.15	109.09	118.61	110.81	110.97	104.91	114.67	113.48	112.12	104.55	99.562	104.68	103.36	111.09	108.27	107.99
107.23	97.267	103.89	93.402	94.181	99.078	99.774	104.4	101.97	108.36	105.25	102.81	111.58	101.86	103.17	97.621	105.65	104.12	97.912	104.34	100.5	99.595	106.97	115.62	96.645	111.38	105.85	100.62	114.19	105.17	101.46	107.96	103.87	103.96	99.666	101.94	109.99	104.62	112.93	96.956	106.92	98.587	103.2	104.19	111.49	107.07	107.47	104.99	117.51	100.7
105.71	99.846	98.692	104	102.26	100.5	98.471	98.529	98.579	94.859	94.032	99.886	104.48	95.292	94.517	97.101	99.698	103.19	106.35	100.88	107.81	98.788	97.002	98.918	104.81	98.911	94.436	103.64	96.444	101.53	105.76	103.76	98.585	100.01	99.83	98.988	101.15	108.55	103.73	96.64	95.708	104.86	97.175	97.05	94.04	91.744	103.03	111.05	108.93	99.724
114.52	105.43	96.891	97.463	108.35	106.44	112.02	111.6	99.388	108.64	106.58	94.216	104.23	105.39	103.98	105.91	101.03	104.08	110.66	110.75	112.86	104.85	104.52	103.99	111.71	101.08	117.21	108.24	101.8	115.41	113.76	107.02	101.3	100.98	99.081	108.86	99.812	106.41	107.28	102.27	104.84	110.45	104.13	107.01	106.52	105.84	100.56	98.43	95.076	98.005
96.279	106.57	100.88	110.58	102.9	107.6	108.63	113.15	105.57	100.05	105.31	100.17	110.42	105.45	109.85	106.88	100.45	111.06	101.33	110.79	102.46	112.32	106.96	108.98	102.28	105.11	104.13	106.35	107.05	98.076	102.63	98.385	104.01	108.4	100.83	109.93	107.7	105.66	112.74	107.59	107.23	111.38	104.96	100.79	103.2	101.96	103.39	112.36	109.85	102.28
100.67	104.77	102.43	101.08	109.4	100.21	104.66	105.24	99.935	103.43	105.02	100.6	101.05	95.898	90.65	95.118	103.46	97.74	98.589	98.778	101.28	90.553	94.265	97.651	95.005	106.87	107.55	100.3	102.76	102.81	104.23	99.076	90.633	97.391	95.831	98.862	102.74	88.634	102.68	104.12	92.166	103.94	96.266	102.45	109.59	103.66	106.16	97.238	94.719	98.981
106.28	106.08	105.97	110.07	96.993	114.72	107.3	110.88	101.09	103.58	119.26	114.84	98.905	105.28	112.97	103.53	111	103.14	108.85	100.23	97.945	100.15	109.83	112.69	104.2	105.71	106.47	107.89	116.19	103.67	110.29	109.31	107.47	113.53	103.21	112.3	96.919	106.52	97.24	105.22	113.31	108.86	106.15	111.33	103.82	99.881	101.3	108.37	111.02	108.33
104.05	109.72	109.36	104.22	107.86	99.125	103.2	105.95	109.42	104.91	107.88	101.79	108.75	99.629	107.31	109.12	107.88	101.11	100.45	103.61	102.58	108.01	99.175	98.356	106.75	106.8	105.7	110.97	106.36	95.675	109.62	97.226	96.609	105.54	103.6	111.43	107.94	108.73	106.21	110.22	101.03	107.66	106.11	110.32	101.15	108.74	107.06	108.14	98.473	103.78
112.55	104.14	105.22	107.4	107.89	105.56	108.48	106.09	98.867	106.77	99.663	105.34	102.6	110.18	102.64	105.97	111.03	113.85	113.3	106.81	111.75	109.06	109.67	102.2	102.09	94.954	102.36	111.47	102.73	106.72	111.95	108.54	110.71	101.8	107.84	108.6	114.54	106.79	98.16	117.45	109.98	100.25	100.77	99.374	108.82	107.52	101.25	111.47	104.88	99.862
105.07	113.25	106.43	108.25	105.74	100.37	104.49	98.402	99.664	104.29	103.54	106.99	101.5	110.06	107.66	104.43	108.59	105.45	97.039	107.6	106.34	110.19	112.64	110.48	108.16	110.67	110.07	106.45	104.17	100.66	111.93	104.91	100.72	110.76	112.64	105.6	102.43	101.93	107.88	105.25	106.64	101.27	114.01	94.822	108.31	107.33	105.23	115.31	94.542	111.61
97.321	107.77	99.488	105.73	103.6	109.94	104.68	96.417	115.58	94.884	109.1	100.65	101.88	104.26	99.786	107.81	96.191	100.45	99.113	97.72	95.799	97.778	112.1	95.303	107.89	106.1	102.78	104.28	101.77	105.07	97.48	101.59	104.12	109.43	101.03	102.39	110.74	103.12	96.073	108.83	105.3	101.35	100.1	106.32	91.813	111.06	103.31	111.26	103.66	106.05
109.88	108.1	109.03	105.9	114.34	99.499	117.71	107.95	107.56	106.9	105.85	106.39	101.98	100	104.68	106.88	108.16	103.38	95.125	105.88	104.01	111.38	110.14	104.7	112.1	108.05	103.01	105.81	107.32	99.331	103.14	96.668	109.91	105.32	109.77	107.23	101.94	99.849	99.935	93.302	103.92	100.94	103.59	103.39	106.77	99.885	108.15	95.513	108.82	102.47
107.33	114.23	103.65	101.92	113.46	101.58	110.01	96.613	100.69	102.17	108.98	104.9	109.83	102.34	99.598	102.05	111.6	108.31	109.8	109.01	103.94	103.23	109.81	114.3	98.316	109.5	104.01	112.15	108.53	100.84	100.05	104.2	103.39	98.182	97.919	110.04	113.51	102.32	114.96	103.78	109.82	103.6	110.53	105.49	105.95	104.22	101.63	101.24	97.478	101.48
102.58	108.54	115.98	101.54	103.09	108.3	108.83	100.52	102.04	108.58	103.55	102.09	107.82	108.56	107.06	100.65	109.49	109.21	118.78	112.69	111.18	101.68	104.23	116.02	103.01	110.43	113.14	108.98	110.49	100.66	116.3	104.18	106.14	110.76	107.35	99.074	112.12	107.15	99.957	102.67	107.69	104.72	95.501	111.88	102.25	108.24	102.99	100.75	99.411	110.95
114.36	99.119	107.96	101.29	114.27	114.4	116.34	104.66	114.83	123.28	107.3	114.49	111.11	106.8	113.19	101.15	103.58	113.18	110.83	105.59	106.33	109.6	109.72	107.23	112.65	113.56	113.51	113.4	104.68	111.68	107.21	105.08	111.09	112.79	112.71	114.25	107.88	102.52	116.05	113.25	115.92	107.64	109.39	115.72	106.83	105.67	115.66	113.69	110.95	109.41
108.03	100.1	110.41	103.52	108.2	108.31	102.15	115.57	106.76	110.45	99.431	119.2	103.05	105.61	103.17	115.05	101.24	96.467	112.04	104.99	106.28	111.67	99.285	110.58	105.43	103.48	104.26	99.859	102.71	107.18	107.56	106.35	110.26	111.54	107.6	106.36	110.3	104.22	97.409	104.7	111.64	103.47	103.13	111.23	99.636	112.35	107.41	114.5	102.67	107.73
115.42	113.11	112.7	109.28	118.13	111.12	107.43	105.35	110.06	106.59	110.61	112.8	107.93	106.19	104.14	103.77	115.72	98.804	114.49	109.06	100.51	111.43	114.73	111.27	107.23	109.47	109.57	112.05	111.56	104.64	104.98	117.41	109.54	105.44	109.95	120.28	117.6	100.6	114.75	105.6	109.32	113.82	108.81	116.2	112.48	111.25	104.79	116.7	111.7	109.13
99.614	101.7	104.6	101.78	102.26	109.7	101.51	97.812	98.222	106.48	113.82	105.85	97.685	102.34	109.76	94.018	107.64	100.61	103.57	104.61	105.38	98.684	105.22	105.95	98.64	103.17	95.914	99.598	104.24	104.37	106.76	97.468	109.51	102.05	105.23	104.64	103.9	105.54	103.28	97.525	100.3	98.032	102.08	106.02	94.554	106.94	103.49	109.66	112.3	113.29
106	105.29	102.73	108.06	108.45	111.25	107.12	104.64	99.606	110.25	111.11	115.09	101.62	106.78	99.084	99.965	115.17	103.15	102.56	104.98	107.78	110.61	101.64	109.05	111.62	106.53	109.51	108.48	102.55	103.53	103.86	108.24	109.96	107.42	103.01	102.03	108.79	100.7	101.41	106.71	105.1	106.67	106.56	111.79	104.06	109.66	109.12	111.04	114.52	106.18
106.41	106.42	107.41	105.38	111.97	106.25	107.87	109.13	109.11	110.71	102.58	109.21	110.92	106.61	110.9	110.31	109.93	109.17	107.25	107.12	115.43	106.23	113.52	102.5	112.96	100.27	114.29	102.88	106.01	102.63	110.71	114.18	106.33	98.897	104.94	106.74	108.4	105.83	105.7	107.45	99.619	105.86	97.672	109.76	109.04	111.19	111.15	100.78	105.29	109.27
106.66	100.19	100.14	101.17	97.549	103.84	104.39	95.608	99.506	104.67	113.97	97.64	107.98	99.697	101.81	96.975	93.42	101.43	102.06	102.2	104.33	104.21	102.87	96.419	100.65	100.12	101.52	101.32	103.2	103.65	96.844	99.281	95.263	103.35	108.45	99.019	92.131	95.022	102.85	110.34	100.71	92.943	105.82	106.09	99.059	99.307	97.8	102.32	103.59	98.735
116	117.43	111.04	108.78	110.35	119.22	112.21	105.89	110.86	106.87	109.03	104.7	112.77	114.25	120.34	104.86	101.81	105.52	110.04	115.55	109.84	111.85	111.73	114.03	112.5	107.93	107.39	112.96	112.62	118.52	112.91	111.28	105.55	113.18	109.46	111.22	108.97	106.65	104.62	105.62	109.27	120.2	111.6	110.93	119.21	114.73	118.97	110.61	113.23	113.5
108.82	106.96	115.98	117.34	110.27	113.29	112.35	111.41	117.11	112.54	110.97	117.7	107.88	112.95	101	111.6	107.23	115.83	114.64	116.29	116.35	109.17	114.81	116.6	114.09	106.73	117.12	117.98	114.31	114.63	111.03	108.8	113.93	104.21	110.27	108.56	114.91	112.1	112.53	119.39	108.87	109.54	107.46	110.05	117.4	115.42	106.15	112.19	110.03	117.76
108.3	108.09	108.71	113.2	115.57	114.9	107.64	112.6	113.21	113	115.02	110.54	109.48	109.99	116.15	120	113.49	111	111.77	108.84	112.2	113.07	117.37	109.18	113.6	115.13	115.23	106.32	104.71	103.56	113.36	107.03	106.48	113.18	112.97	106.11	111.02	112.09	106.82	112.34	114.56	113.96	105.38	117.11	115.35	102.88	106.16	104.05	111.07	116.07
94.077	96.894	102.73	107.93	107.59	105.01	99.181	99.754	100.33	107.27	96.379	101.22	104.54	103.38	104.89	101.51	107.49	107.17	104.14	107.75	107.65	112.88	102.74	104.82	99.716	109.63	106.22	105.95	108.2	107.54	99.905	93.314	109.67	105.31	98.32	105.86	102.05	102.87	105.65	104.57	115.62	102.15	101.88	113.78	103.95	108.1	104.93	110.57	109.73	103.66
112.69	102.27	109.12	104.91	112.3	106.19	107.82	101.03	106.41	117.19	106.03	97.518	102.66	110.98	105.89	109.8	107.51	110.17	112.24	113.06	105.22	101.43	104.08	109.91	103.6	118.4	102.17	112.68	114.44	109	103.63	106.72	106.45	116.29	98.746	107.55	109.96	112.64	103.17	104.99	116.2	117.89	109.25	107.36	105.22	111.52	103.75	113.28	96.763	104.56
102.81	101.91	99.026	108.74	103.19	106.65	99.932	105.58	103.26	102.65	113.82	112.8	106.93	97.997	100.11	114.56	113.63	106.47	101.84	109.22	100.19	102.13	108.91	108.17	105.57	103.9	109.88	106.73	106.07	108.85	100.29	111.08	103.68	106.32	106.79	98.402	102.05	106.04	108.02	106.49	98.352	110.09	107.53	111.27	102.06	98.472	105.62	107.78	103.71	106.74
105.82	106.94	107.49	116.39	106.87	111.2	105.21	99.338	102.41	108.54	102.92	109.51	100.45	103.77	104.29	109.72	111.87	117.26	113.66	101.11	108.69	110.62	109.52	98.672	114.03	110.19	109.92	98.506	114.14	101.85	104.94	104.42	106.69	98.593	98.584	114.03	113.1	105.95	109.13	96.87	107.15	105.31	106.35	103.32	95.416	104.95	102	101.02	106.85	108.45
116.16	109.65	112.16	112.32	111.97	112.01	109.24	113.07	105.4	113.93	110.73	119.16	114.78	113.78	113.96	114.76	112.72	116.88	104.48	114.09	109.9	108.45	107.17	106.67	110.92	115.09	111.18	103.1	113.53	110.23	104.31	115.29	98.605	109.74	105.5	109.67	107.35	103.67	115.69	107.81	104.79	106.75	112.32	108.36	106.01	115.36	117.54	111.99	113.49	100.34
104.58	106.47	113.26	105.03	111.4	108.2	109.21	104.74	107.6	123.78	110.15	112.52	105.34	116.28	106.64	113.45	104.41	110.54	120.45	103.29	125.25	102.15	112	106.24	110.66	113.24	117.98	108.54	102.14	110.04	114.28	115.13	116.03	108.56	107.19	112.48	109.04	116.87	113.71	108.7	115.09	120.96	102.37	110.84	106.79	101.37	112.11	113.08	112.11	110.57
106.56	106.88	113.65	109.65	109.06	115.51	103.47	117.33	105.64	109.32	104.48	103.17	108.2	100.13	106.31	109.74	113.81	101.64	105.21	102.43	110.63	102.09	94.117	92.607	102.23	100.04	97.439	98.943	112	102.06	89.312	122.26	101.17	102.2	109.77	107.88	110.98	105.66	109.18	109.92	115.7	105.63	113.75	109.5	98.745	107.2	107.23	103.34	104.34	105.82
102.13	101.53	100.35	92.831	100.67	95.735	97.408	102.8	103.74	100.29	97.373	104.56	96.23	94.099	102.18	101.41	93.141	97.374	89.226	100.67	99.498	103.98	107.32	101.7	99.442	99.052	100.37	107.57	96.399	96.54	111.54	103.61	98.904	100.55	100.29	104.66	103.54	100.75	102.56	106.34	100.19	99.868	94.196	100.66	95.555	112.02	104.6	90.154	102.6	107.04
123.82	122.47	122.09	109.87	116.37	118.8	122.8	121.56	119.34	121.1	107.15	119.38	124.24	111.28	113.34	112.6	110.83	124.68	108.26	121.38	125.84	116.6	107.45	126.91	113.62	119.68	129.5	120.67	108.75	118.91	115.9	119.04	119.43	109.73	110.05	119.42	113.85	120.56	117.53	107.08	114.73	110.51	120.08	110.87	119.71	121.72	120.94	108.51	124.59	117.13
99.41	98.036	101.13	102.55	105.9	108.72	111.38	94.788	111.79	102.56	109.42	99.029	102.7	100.81	107.66	110.19	100.51	101.69	106.77	97.701	113.35	108.5	109.43	105.87	115.66	105.49	101.49	109.82	112.19	110.18	108.59	106.22	106.22	109.1	112.52	100	114.82	106.91	104.29	103.7	108.55	103.3	108.94	113.23	116.04	112.86	113.17	107.13	100.34	109.16
96.624	97.407	101.73	100.64	107.63	102.53	99.565	98.484	107.73	103.18	105.38	104.85	113.65	111.75	104.26	104.15	109.2	114.25	116.85	98.563	117.02	113.09	99.763	104.32	103.44	108.83	115.48	97.622	101.16	111.14	100.91	100.93	109.69	111.75	108.86	106.86	108.51	102.08	108.05	103.46	106.33	104.84	109.73	111.71	101.98	115.08	113.78	101.67	108.95	104.24
106.1	109.27	116.03	106.72	113.75	105.41	106.31	106.7	98.776	111.75	101.25	116.26	106.96	107	96.728	110.58	106.71	103.57	109.3	93.321	102.83	102.21	107.8	108.15	97.011	110.62	108.57	103.99	104.55	96.51	113.01	109.05	109.18	113.77	104.45	108.53	102.02	109.36	100.15	105.43	107.75	105.23	102.56	106.46	109.15	96.063	106.71	106.32	100.47	99.378
112.98	109.02	115.69	115.03	119.07	90.35	112.77	117.1	112.94	112.76	113.74	111.16	112.77	103.87	120.52	117.67	115.87	111.26	114.82	109.87	114.03	124.41	114.6	112.17	104.91	109.81	114.16	114.96	114.13	114.87	106.24	106.45	112.89	112.86	114.91	113.93	107.08	111	115.23	116.66	113.34	114.71	111.16	117.99	108.81	110.11	107.03	113.49	110.82	111.17
108.1	104.71	106.22	119.25	113.18	109.53	110.6	111.54	120.64	110.3	107.3	107.02	112.39	117.8	111.71	116.43	119.95	109.24	117.97	107.5	97.109	121.63	119.42	114.82	107.01	109.46	115.89	119.22	115.82	119.87	115.6	119.57	107.95	120.82	105.92	113.27	120.94	115.71	112.68	112.51	114.55	114.81	109.98	113.16	111.57	111.06	109.97	118.8	109.9	118.73
107.28	99.579	112.67	113.31	96.525	108.66	107.1	104.04	104.8	113.68	106.14	108.49	99.7	98.389	101.78	97.631	105.84	102.8	100.34	108.84	103.03	108.34	107.37	104.2	100.75	100.61	113.48	112.3	95.666	99.704	100.81	110.49	108.19	102.6	109.14	110.43	113.37	102.26	99.886	112.72	108.43	103.2	98.217	105.8	105.66	104.81	103.71	108.81	94.988	99.294
102.47	96.479	107.68	106.19	117.97	108.92	97.54	99.539	112.06	110.94	93.186	106.96	99.189	104.81	109.66	105.72	108.1	102.76	111.93	108	105.97	106.84	105.47	107.37	96.611	102.31	109.9	107.14	96.631	99.277	111.73	99.863	97.132	103.8	105.98	97.251	110.04	105.09	104.34	110.21	105.86	104.3	107.68	102.28	105.56	102.08	102.58	106.71	106.65	103.15
112.41	105.72	109.74	105.82	106.18	105.12	112.88	112.95	105.48	109.6	111.82	112.31	108.92	112.33	107.17	106.76	104.65	104.67	104.76	101.91	105.41	97.721	100.82	102.12	113.23	110.66	111.89	108.05	98.963	108.64	96.982	113.01	110.48	108.56	108.22	113.77	103.21	107.64	102.44	104.98	109.53	110.55	103.91	107.86	103.47	106.82	116.39	104.48	105.98	105.92
98.496	101.32	97.964	95.873	105.08	100.41	101.57	97.763	107.16	104.36	100.34	102.19	104.42	100.76	97.773	94.222	104.11	102.04	105.86	89.878	95.09	109.23	104.04	101.65	95.458	103.33	102.08	100.15	95.336	100.09	89.154	97.701	102.5	105.36	103.63	102.86	98.685	98.195	104.89	104.3	100.73	105.31	101.43	104.02	100.44	98.957	100.43	106.73	95.689	91.352
102.44	103.73	113.27	106.54	102.92	99.903	108.42	109.15	104.03	99.84	96.201	98.589	104.93	105.92	99.923	101.26	107.36	106.88	97.588	105.8	114.21	109.4	104.52	107.71	101.18	108.8	100.04	106.95	104.85	107.07	107.19	104.05	107	96.479	103.74	108.44	102.92	104.48	112.34	100.49	103.6	115.19	104.35	106.35	113.08	113.01	104.9	108	102.63	112.62
118.34	102.32	104.22	106.83	97.794	111.73	109.4	101.37	114.76	108.56	107.72	98.986	109.61	110.23	105.75	111.41	106.35	104.17	110.51	105.34	109.06	106.68	111.63	110.99	106.38	111.45	103.33	108.95	99.703	117.69	104.84	106.19	102.58	101.47	110.22	102.05	105.55	103.04	105.49	100.79	103.02	111.77	102.48	115.31	108.53	102.73	106.48	108.14	113.02	100.36
104.77	101.54	112.41	106.6	110.27	104.49	113.89	117.52	100.12	109.63	103.89	106.56	103.65	103	104.94	97.233	95.524	100.34	104.18	102.91	103.25	104.05	104.02	102.77	104.23	110.3	102.85	98.416	114.76	116.74	117.62	97.248	110.44	107.07	104.12	105.68	108.61	100.84	107.96	104.59	100.12	106.94	110.24	107.9	98.403	111.64	99.474	113.25	99.553	100.38
102.64	101.69	101.35	100.39	110.89	102.77	99.844	98.243	95.22	101.76	107.28	95.171	105.77	98.393	104.88	104.56	105.57	100.04	100.69	102.83	112.17	104.38	105.97	104.25	99.702	102.96	90.238	102.38	96.674	100.51	104.42	105.71	99.218	98.413	94.675	101.13	93.336	97.711	97.571	106.51	94.844	93.098	102.22	97.807	98.657	96.951	93.54	92.234	96.189	99.09
106.59	99.893	102.13	110.23	108.81	98.424	99.091	108.73	105.04	104.34	111.58	99.98	111.25	102.67	103.28	108.55	108.85	116.41	103.23	100.12	107.86	103.72	113.33	114.32	102.89	109.52	104.61	108.36	112.97	101.12	97.267	113	109.52	104.04	98.37	100.96	107.42	104.56	102.17	112.55	92.28	104.99	109.52	101.5	102.1	108.93	103.02	107.47	105.35	111.96
114.9	109.89	114.17	113.83	108.9	102.75	114.76	115.97	109.67	113.07	108.53	106.69	110.5	114.17	114.61	108.73	111.97	112.64	114.4	108.9	104.05	113.7	107.48	107.42	118.32	109.61	114.92	115.78	106.59	111.52	117.14	108.1	113.74	100.93	109.55	117.06	110.46	108.66	106.62	108.03	108.51	120.66	116.63	110.67	120.62	106.39	105.21	111.95	120.87	111.19
104.61	104.13	107.25	105.53	95.747	98.363	101.01	104.71	109.21	107.08	100.48	110.95	101.58	105.06	97.976	106.75	98.839	104.47	103.25	106.23	105.24	99.623	102.19	95.644	102.68	96.672	103.39	102.86	102.32	105.6	109.14	102.35	106.87	111.04	101.52	99.167	103.51	93.918	109.45	100.74	109.16	100.47	107.08	97.548	107.4	104.64	105.11	106.41	106.35	98.971
102.32	101.87	99.666	101.45	104.85	96.75	101.94	98.797	98.382	105.68	95.123	104.38	100.46	103.54	108.93	106.31	103.39	101.6	103.79	101.68	102.51	102.24	104.21	98.978	97.993	92.701	104.75	105.4	89.491	106.1	102.49	104.37	96.332	97.534	103.02	99.362	102.63	106.27	99.317	98.083	105.14	101.02	99.155	97.44	101.23	102.39	97.429	98.356	96.104	105.59
121.08	115.97	115.69	124.63	112.71	120.22	104.33	112.85	112.21	115.24	112.17	114.06	112.45	118.49	124.59	113.83	116.7	130.97	121.2	123.76	114.63	114.47	126.7	117.08	126.54	117.46	116.27	128.25	115.45	118.82	109.21	120.15	117.6	117.29	110.83	121.38	116.73	125.24	108.1	117.12	121.57	124.48	120.49	115.19	117.17	122	125.23	123.59	112.31	123.01
104.81	108.35	100.26	103.51	103.9	101.73	106.71	106.43	117.82	106.9	107.07	98.183	101.47	104.94	109.67	105.4	106.1	103.46	106.27	113.42	110	98.234	106.63	101.85	103.51	110.4	96.747	110.8	110.21	91.962	99.43	116.01	105.15	106.07	109.44	107.58	113.97	112.34	103.98	99.376	105.12	102.64	101.95	97.11	107.52	107.47	113.06	100.29	96.418	107.88
104.98	106.52	101.49	96.432	106.16	96.657	101.75	104.06	101.36	104.81	105.02	111.36	98.81	102.76	106	103.67	102.72	104.81	107.3	107.94	107.89	100.7	107.74	91.739	102.63	98.079	98.299	102.18	90.955	104.11	100.59	101.13	116.42	115.65	109.9	109.43	104.23	109.34	105.21	94.859	103.32	115.2	109.75	96.963	105.58	110.11	102.24	108.88	104.66	107.07
96.146	106.93	106.24	96.855	102.92	105.43	109.53	108.93	109.34	107.01	105.91	101.5	105.55	92.553	98.596	103.4	110.2	109.39	108.13	99.134	102.33	106.54	100.01	108.18	101.55	105.35	93.191	112.89	102.5	108.34	97.76	101.21	105.61	102.49	98.915	105.78	109.62	114.62	113.62	102.92	100.31	98.49	111.46	102.93	110.91	108.93	105.17	105.05	99.218	109.03
103.53	96.249	99.516	107.07	103.96	110.57	98.725	100.71	99.478	94.097	97.352	99.103	96.768	104.45	102.62	97.995	99.505	104.94	102.1	89.251	108.04	98.021	91.72	98.973	91.889	93.309	101.55	105.86	111.71	105.4	101.86	90.357	99.455	87.302	102.17	94.447	109.16	103.56	98.297	101.61	99.093	99.191	94.997	95.536	102.01	106.67	100.18	99.069	96.089	106.12
117.68	94.767	100.72	103.08	108.37	112.07	99.981	96.555	98.153	110	105.91	95.293	100.35	106.7	103.95	108.74	102.59	101.82	105.99	103.47	107.09	98.884	106.09	102.27	102.85	111.26	109.99	99.089	103.2	104.08	103.29	110.51	112.08	104.45	109.18	99.515	107.79	105.61	101.66	94.526	99.991	105.41	107.87	111.49	104.37	101.49	107.78	113.97	111.59	96.157
116.06	111	123.62	109.41	114.8	104.13	110.55	100.07	111.31	100.21	109.61	110.88	111.66	107.67	110.05	113.83	103.78	112.13	112.47	109.88	111.77	109.49	129.1	120.71	115.25	110.02	110.46	115.28	114.34	115.14	108.21	112.17	114.97	111.98	109.33	113.34	110.62	113.14	115.19	106.95	113.04	121.27	105.26	111.07	109.23	108.99	107.7	113.34	114.93	117.57
114.17	108.07	103.73	102.67	103.31	109.28	99.075	107.56	112.94	106.7	104.45	109.62	100.42	104.09	110.79	104.31	104.41	97.694	107.47	103.51	101.51	105.46	113.21	106.04	105.11	107.76	101.74	103.38	108.94	108.26	105.96	107.78	106.7	110.98	95.198	106.34	105.62	105.23	106.83	105.67	102.23	100.51	112.56	109.44	102.34	110.51	107.4	110.92	102.78	109.89
119.32	107.87	110.92	120.6	116.04	111.4	98.646	119.27	113.98	119.5	113.01	120.55	115.65	107.64	114.01	101.8	118.39	111.82	109.13	112.68	111.85	110.17	119.09	116.14	118.59	114.4	116.49	113.8	105.75	115.87	115.02	108.89	110.84	113.18	115.03	109.7	107.06	115.62	107.42	108.56	107	105.7	103.05	112.35	114.51	106.6	118.57	108.8	115.84	117.33
110.43	104.83	108.43	110.1	108.05	101.45	100.63	103.25	109.02	101.68	106.12	108.71	112.51	99.676	99.645	93.761	115.82	100.44	102.72	101.24	109.07	108.68	105.5	107.69	99.988	111.8	106.23	110.18	103.17	107.77	102.64	101.98	107.1	112.57	102.42	110.83	112.98	95.651	106.08	106.32	99.827	98.666	106.82	117.91	103.98	100.03	97.35	99.384	110.07	107.84
114.58	109.93	114.95	108.67	104.36	103.94	104.14	107.3	102.48	106.49	107.94	109.26	100.25	106.68	115.26	109.71	98.254	109.02	106.33	104.99	104.55	105.3	100.61	109.36	106.9	101.42	103.84	104.01	105.72	107.67	103.2	105.63	104.81	102.55	107.84	111.67	97.669	111.92	112.72	109.98	107.39	106.18	101.9	109.06	104.16	104.95	105.95	106.88	100.92	110.61
103.87	94.372	107.68	103.36	98.71	102.41	96.596	93.88	98.229	99.712	95.818	105.22	97.05	109.8	99.126	90.871	108.31	99.573	99.538	103.3	98.555	102.09	102.08	96.503	103.12	98.863	92.753	106.1	95.815	106.69	101.56	100.58	104.41	96.159	102.92	104.67	108.33	99.774	100.61	100.09	103.84	95.729	102.51	101.2	96.815	106.71	94.966	91.952	97.09	100.85
113.89	111.88	110.76	102.9	116.7	115.62	102.54	110.06	111.15	101.29	114.19	108.3	109.75	104.83	105.95	102.94	99.614	110.16	110.09	104.36	107.04	98.559	102.94	111.82	109.88	99.26	110.12	105.28	111.03	102.35	109.75	105.82	105.1	96.34	111.32	99.875	101.37	100.35	107.07	113.6	99.043	101.97	102.92	110.8	100.42	105.79	101.93	113.57	101.7	108.34
115.04	111.31	107.1	105.1	99.959	112.24	103.78	100.85	116.47	110.92	105.09	107.74	102.56	96.488	112.59	97.79	102.9	103.71	105.75	113.72	113.06	108.79	107.21	99.742	109.99	106.83	118.15	107.86	105.09	100.45	109.32	110.12	100.63	105.58	101.2	104.83	112.62	100.66	110.4	112.42	108.88	99.846	103.21	99.77	100.85	103.55	100.78	105.58	109.73	112.63
113.54	96.986	113.85	110.81	110.52	111.02	103.85	108.28	103.08	105.84	97.453	107.02	106.13	103.8	101.65	114.55	101.5	116.41	103.04	104.85	105.88	108.29	112.23	106.42	105.95	105.8	113.8	110.4	114.87	106.53	100.45	104.67	106.38	112.16	114.09	106.08	112.54	108.76	101.33	110.91	105.22	112.75	110.23	98.626	110.22	107.12	109.06	104.8	97.989	114.15
105.59	103.73	103.18	101.54	93.826	104.21	106.93	103.91	110.86	114.27	109.03	108.31	108.31	110.83	99.92	104.41	107.77	100.3	107.07	105.17	111.38	111.92	101.02	101.59	103.73	102.22	105.24	108.9	109.11	114.69	106.5	107.06	108.6	110.37	96.387	103.29	105.88	100.37	102.17	107.24	109.7	111.47	102.12	109.42	114.54	107.02	106.25	103.5	102.7	102.76
102.48	102.49	105.38	112.98	105.83	113.69	105.58	101.62	107.1	108.43	109.83	108.81	105.78	101.3	106.66	111.91	111.49	111.8	110.42	110	98.32	105.62	108.09	102.96	98.889	108.26	110.1	115.26	107.16	104.94	102.9	103.93	103.06	104.62	105.1	101.68	109.01	111.27	103.02	104.98	111.19	104.97	100.65	96.785	102.12	108.19	102.48	101.74	100.27	102.99
110.1	114.05	109.51	107.01	112.27	97.968	111.97	117.42	112.2	104.96	114.21	113.91	115.57	110.21	115.42	109.36	108.15	118.58	113.35	105.99	111.12	113.54	109.43	108.09	111.11	113.15	126.21	108.15	113.8	106.57	127.86	105.53	109.9	112.72	111.91	110.71	104.43	109.79	109.58	114.62	115.42	109.95	115.48	114.34	109.37	113.56	112.63	119.83	115.26	116.72
101.21	111.69	108.32	104.65	116.26	109.96	113.84	113.38	108.08	91.935	94.719	109.69	99.327	116.04	100.06	109.35	109.98	98.935	112.51	103.82	99.582	106.8	108.19	103.12	105.26	105.49	100.17	104.92	108.53	108.91	103.79	108.16	103.13	103.21	99.124	107.26	99.13	106.13	105.07	113.13	107.73	111.98	109.37	105.37	102.6	108.26	100.65	107.31	105.83	105.92
105.8	108.94	112.53	110.03	109.92	103.38	109.74	104.9	104.8	101.71	110.36	110.41	105.17	105.52	107.57	103.28	103.88	103.54	103.36	100.52	99.07	102.86	103.71	96.499	101.78	103.51	106.73	106.55	93.738	110.53	99.635	109.86	104.92	108.62	102.02	113.75	100.44	104.17	109.5	101.01	104.13	106.22	103.62	101.27	101.4	108.14	112.52	104.32	98.535	103.39
109.4	121.72	115.76	119.69	126.04	111.56	118.35	116.02	118.81	115.85	117.08	121.49	118.85	121.68	119.46	106.38	113.9	115.53	123.21	117.43	118.25	126.79	106.95	117.13	119.22	123.43	112.85	120.41	112.09	115.62	113.58	110.06	110.99	115.26	118.86	115.18	114.26	122.35	117.8	111.91	123.58	117.53	112.19	116.33	111.36	120.15	119.55	121.37	121.4	124
113.08	119.47	110.7	112.43	103.48	109.42	107.09	109.37	114.1	108.83	113.19	109.49	111.32	115.43	106.93	112.35	108.91	113.94	114.41	109.98	109.48	110.35	112.91	113.76	117.99	105.44	109.03	109.5	113.08	114.27	112.74	109.02	113.12	104.47	113.1	110.55	114.39	113.44	109.69	115.67	104.15	110.13	113.89	113.56	110.52	106.68	116.09	114.6	115.2	117.31
107.38	121.09	100.83	114	114.56	110.37	110.49	102.94	113.02	112	111.42	108.71	110.72	118.93	109.83	106.73	102.27	110.64	98.463	98.903	104.57	109.93	109.94	111.72	101.39	111.1	110.23	108.94	109.09	106.1	103.77	106.81	108.13	109.68	106.12	108.07	103.69	105.17	106.01	107.22	102.36	109.36	104.76	114.83	111.62	103.86	105.66	109.9	107.52	103.17
103.94	97.779	102.09	102.93	94.987	111.59	103.48	106.93	101.56	109.45	106.7	98.837	100.96	103.27	93.917	105.56	99.151	106.06	102.23	102.38	106.12	103.69	97.754	109.9	105.13	103.84	100.79	100.56	108.26	107.47	96.692	106.04	102.37	102.69	103.24	104.65	110.1	102.45	99.963	105.81	102.96	106.88	110.96	101.63	106.15	95.54	101.18	104.56	100.02	106.24
110.47	98.202	94.74	93.565	95.481	101.23	100.51	100.84	96.65	97.628	87.971	97.584	101.96	98.008	93.18	96.852	105.11	104.37	94.607	107.72	107.01	102.23	104.65	97.026	104.97	106.01	91.12	90.945	100.25	93.784	96.596	102.27	99.937	104.5	98.352	103.26	95.41	101.19	109.17	95.569	101.93	94.237	99.038	102.56	97.707	98.877	104.28	93.293	100.67	92.931
118.67	118.02	107.4	104.98	106.6	112.45	115.2	115.94	97.616	116.31	112.44	110.41	112.64	112.09	111.65	110.82	119.5	116.96	108.72	109.99	101.36	114.44	123.09	117.4	107.49	109.96	118.79	107.79	108.73	113.35	102.47	111.32	119.55	117.66	108.3	114.21	109.21	116.47	109.18	115.7	113.14	113.56	118.12	119.14	113.6	118.88	113.96	113.62	112.23	116.03
101.92	93.59	100.26	108.43	94.7	105.9	104.93	110.18	100.53	101.26	105.03	99.215	103.84	107.83	99.068	113.27	103.83	103.42	108	106.87	113.27	107.21	95.967	112.1	115.78	105.23	101.8	106.9	103.98	98.9	106.12	104.16	111.01	104.03	100.77	100.36	94.931	111.43	98.763	106.15	102.45	111.67	106.42	103.68	112.15	107.69	98.737	105.38	104.42	101.5
113.87	104.89	106.66	110.42	99.684	104.42	100.11	108.3	107.32	104.5	107.01	99.817	105.35	107.64	100.84	105.56	113.12	109.34	95.37	104.97	104.91	115.11	98.679	109.56	106.03	108.91	112.14	107.85	102.09	99.704	104.65	100.13	107.96	115.02	105.2	113.32	111.06	105.07	118.07	110.04	100.97	106.35	102.71	113.13	106.5	104.26	106.36	110.05	109.28	94.529
108.61	110.42	116.62	110.2	111.84	97.83	94.615	98.113	109.78	101.8	110.87	109.32	101.93	110.76	110.63	102.62	112	109.79	100.72	106.93	114.99	110.7	105.23	93.472	96.307	107.15	105.21	117.7	101.23	108.89	104.61	110.16	109.62	98.528	104.17	105.43	105.74	100.17	111.63	99.065	110.45	107.59	110.47	94.135	99.152	97.406	110.71	95.231	106.92	100.64
108.51	105.54	106.34	118.65	105.43	108.92	111.52	110.87	102.63	119.97	116.13	112.28	106.43	107.17	101.71	103.91	103.63	107	101	109.96	108.62	113.28	109.73	111.64	110.21	106.26	108.18	111.43	112.74	111.28	113.82	111.91	118.82	111.22	107.2	109.37	107.21	111.95	113.44	103.12	112.07	104.02	105.81	112.02	109.94	106	97.696	106.98	108.74	108.64
99.682	105.99	109.58	111.34	107.95	106.76	110.81	111.91	114.62	110.34	107.29	108.55	119.26	105.31	115.16	104.52	111.44	111.05	100.46	103.7	105.24	112.47	107.13	109.72	109.44	102.76	113.63	105.3	112.82	95.115	101.25	106.59	107.59	112.4	112.55	104.49	122.07	114.84	98.18	112	122.21	110.23	104.81	105.78	109.93	118.58	103.17	110.41	101.13	107.2
108.59	99.328	96.253	101.8	108.78	104.27	101.94	100.03	101.12	106.34	86.099	104.18	99.866	107.27	105.45	96.08	108.21	101.95	102.08	87.405	114.78	111.29	95.839	107.83	98.654	112.31	104.38	109.5	105.43	106.09	105.48	96.389	111.47	95.627	105.69	113.34	106.02	105.2	105.37	101.24	99.994	101.76	106.2	103.18	118.16	94.123	100.86	112.78	102.71	101.33
115.38	115.71	108.99	110.38	108.59	107.92	116.59	105.77	117.8	114.98	105.8	116.21	107.95	109.21	115.34	102.05	109.45	104.31	105.95	117.02	111.92	111.52	99.702	114.4	113.58	114.39	108.23	117.43	112.75	112.4	109.54	114.55	109.08	111.52	122.32	105.76	109.47	99.084	105.46	108.67	112.68	111.13	109.47	116.93	102.52	117.22	111.29	109.23	112.04	116.01
116.4	106.86	121.21	113.87	110.96	113.93	110.04	106.85	107.45	108.27	103.64	112.14	108.53	118.51	112.58	106.1	106.85	118.52	107.93	116.89	107.09	113.75	113.38	117.52	99.201	104.92	114.66	112.97	115.39	110.3	99.637	106.93	110.14	110.38	107.34	107	111.23	105.7	112.73	108.19	108.71	102.42	118.12	102.07	113.62	117.63	112.02	107.16	119.76	114.6
99.093	106.1	119.71	101.06	104.05	108.29	106.77	105.03	108.98	106.23	97.765	108.01	108.02	106.48	96.785	104.47	108.2	115.29	115.48	98.502	107.71	105.84	104.41	104.81	105.21	96.82	103.96	104.58	102.48	106.66	103.57	108.15	104.38	95.867	107.2	110.67	104.44	114.97	113.85	100.33	107.82	102.25	104.87	109.1	107.1	103.01	108.21	95.641	104.18	109.82
117.82	112.74	110.4	117.59	114.27	120.49	104.34	112.86	111.03	114.19	116.59	119.14	108.8	105.22	119.72	103.57	105.38	113.25	107.03	108.79	107.28	101.15	115.69	111.71	102.49	99.318	107.46	117.49	107.47	106.62	118.32	110.09	113.51	111.89	103.52	106.35	109.06	116.31	112.04	114.86	109.92	112.97	111.32	104.32	109.57	111.54	112.48	103.83	106.67	107.46
96.359	110.19	104.36	99.321	99.771	105.11	109.56	108.93	98.198	111.97	103.5	112.15	101.14	110.12	105.08	107.33	108.49	112.05	117.1	106.2	104.19	111.12	101.28	104.86	107.95	108.74	111.85	107.54	102.69	107.45	104.07	103.23	111.03	106.75	104.13	106.77	98.996	105.25	110.86	108.12	108.3	107.35	104.93	109.49	107.41	104.41	108.58	110.09	99.154	95.632
107.17	112.5	118.27	116.14	114.23	107.53	98.218	114.44	116.99	116.65	107.68	115.68	104.08	104.99	104.54	106.64	114.08	112.85	110.54	112.21	108.33	114.52	112.36	118.55	102.88	107.01	115.22	114.95	116.91	107.2	112.95	113.39	113.69	106.66	112.13	110.42	115.81	110.42	110.27	107.49	108.36	109.09	110.46	115.02	111.73	111.07	103.99	117.38	112.09	106.6
116.31	109.88	107	106.27	118.53	111.72	100.2	116.51	112.87	112.43	111.08	115.6	107.78	106.96	107.89	108.54	110.06	127.04	118.71	118.22	124.48	108.53	109.47	107.59	110.1	99.864	120.2	112.52	111.04	109.64	114.16	106.32	108.51	114.51	121.95	115.62	109.86	113.33	116.85	109.32	106.68	109.95	106.02	117.44	107.91	105.81	116.73	105.88	108.09	108.04
116.33	114.57	111.86	111.5	111.77	120.33	117.79	108.39	103.79	114.32	106.39	110.85	107.9	108.1	111.61	104.95	115.4	117.72	111.15	102.61	105.82	112.32	99.356	108.97	112.57	119.38	114.5	116.29	108.2	110.13	108.58	110.38	119.17	114.92	120.34	104.56	104.85	118.5	116.34	119.42	114.43	111.94	111.76	108.39	113.72	115.61	107.29	108.6	109.88	108.81
104.97	102.33	107.89	108.02	108.55	105.15	108.86	109.54	91.396	109.58	107.08	104.02	103.49	107.15	103.16	109.25	99.394	106.87	102.65	110.69	106.65	118.19	110.75	104.59	102.41	96.232	103.36	101.25	102.25	101.83	99.641	107.71	110.71	111.26	105.79	108.43	111.27	109.95	113.22	115.29	111	112.83	100.74	98.092	112.77	106.3	107.27	110.23	107.14	108.01
104.45	103.09	106.55	109.58	99.384	105.45	102.09	100.25	117.88	115.6	104.22	105.39	101.72	98.124	107.88	101.88	105.41	98.607	102.6	102.49	96.981	103.56	99.18	102.54	104.22	109.41	115.18	99.495	101.35	95.857	110.78	106.98	103.45	108.85	107.34	103.63	106.07	105.9	113.27	105.07	109.81	107.39	102.07	98.129	106.68	107.54	98.396	104.99	104.38	107.24
92.16	99.927	102.05	85.929	101.33	95.01	98.475	106.99	107.2	100.31	92.861	100	105.19	109.4	103.15	102.72	102.94	94.26	100.56	99.136	99.407	96.156	100.57	102.28	102.95	98.939	91.43	96.767	98.961	105.74	98.2	104.91	98.355	96.996	95.472	97.15	97.086	105.97	95.735	103.35	102.74	100.25	92.79	101.51	102.55	98.787	97.446	89.881	99.198	101.6
106.86	112.37	114.03	111.17	115.3	118.84	115.04	109.47	113.06	110.14	119.99	106.46	113.79	112.42	104.07	111.27	110.1	99.938	111.69	113	111.74	114.75	111.23	112.24	110.41	104.28	108.95	112.2	117.81	116.43	115.58	105.16	109.23	109.01	113.99	101.95	110.49	109.08	109.86	110.52	110.58	116.64	108.49	119.7	112.21	108.33	116.25	106.52	112.38	112.33
115.21	114.08	110.84	110.03	112.28	115.5	110.86	108.67	96.594	115.13	112.41	108.98	113.27	109.18	111.53	107.1	117.34	112.12	107.78	106.88	114.89	100.78	110.76	114.57	107.36	106.41	108.09	112.08	116.93	113.03	118.39	109.73	111.15	112.57	117.97	113.37	109.25	120.21	108.32	111.51	121.9	121.42	100.92	105.18	101.58	111.07	121.07	118.21	112.3	107.3
103.1	112.15	108.8	112.4	114.86	107.03	109.84	111.25	104.78	112.5	104.54	110.16	111.38	124.01	105.6	104.14	110.1	114.68	116.11	105.52	110.84	102.77	105.01	113.16	110.56	109.99	109.46	115.22	110.24	106.67	114.37	114.5	106.32	110.9	116.04	109.42	115.23	113.97	107.08	115.16	101.75	113.44	110.56	127.12	107.95	107.35	109.36	117.79	105.99	116.51
101.88	108.98	109.13	94.96	108.75	114.71	111.54	116.62	103.2	99.488	99.388	96.747	100.04	96.721	106.86	104.46	108.13	108.77	98.626	105.42	103.14	99.772	112.48	105.37	97.335	105.08	96.745	103.83	101.67	111.04	104.77	104.49	106.21	104.52	106.75	100.2	103.65	103.12	99.644	104.7	106.8	111.39	110.65	108.32	96.276	99.972	105.75	112.79	101.87	99.46
116.06	105.95	99.168	98.552	108.54	110.66	115.05	102.51	107.77	108.21	117.47	101.89	115.28	109.07	106.96	110.4	106.43	106.3	104.15	110.82	109.9	120.01	104.53	110.87	115.95	106.49	97.139	113.32	105.91	111.13	105.73	110.18	104.55	98.994	97.43	108.25	110.69	100.57	105.72	96.105	98.115	104.58	104.18	109.55	103.31	104.89	110.11	106.31	107.98	104.42
104.81	100.7	98.079	105.37	106.07	101.29	108.06	104.42	99.594	108.17	100.23	104.13	98.554	102.1	107.49	111.37	105.14	108.69	102.14	107	108.08	108.01	98.106	96.013	103.93	107.21	98.979	105.36	101.38	104.68	107.57	107.47	96.723	104.63	105.23	105.29	118.03	104.37	106.92	114.67	102.15	114.4	109.13	108.64	108.31	108.96	102.26	101.3	105.92	111.64
112.83	114.57	115.05	103.9	109.14	105.03	113.25	110.81	110.71	116.35	122.37	110.53	110.03	103.7	115.77	104.97	125.36	113.16	111.14	105.74	114.27	116.45	120.4	107.37	109.34	116.36	108.72	109.18	114.39	119.55	114.27	109.81	107.64	106.48	121.83	118.52	107.87	106.71	102.88	112.8	108.66	108.87	107.97	108.84	117.71	113.37	111.37	112.6	102.25	111.02
108.06	110.54	114.99	112.56	115.01	112.94	114.83	111.37	120.6	110.66	108.03	114.98	118.42	112.05	103.6	105.08	111.31	119.19	107.2	110.83	108.67	107.82	113.45	121.82	115.19	112.38	116.57	102.25	104.51	111.12	118.38	114.16	107.12	97.723	117.5	112.42	120.79	111.16	106.77	117.53	109.86	97.778	110.99	117.61	115.57	110.71	114.63	122.16	106.81	111.15
108.4	113.72	102.25	110.85	98.899	120.63	106.52	106.28	111.29	98.691	114.07	96.57	96.041	100.97	112.91	107.14	102.57	111.64	106.26	103.59	106.43	109.28	103.45	110.74	104.23	111.17	103.08	103.99	111.59	99.75	100.53	108.49	110.41	108.82	113.14	102.66	103.14	103.7	107.24	94.502	103.53	100.91	95.567	96.418	103.73	108.9	116.04	105.05	94.721	105.12
105.41	109.67	103.62	104.47	103.29	99.654	104.23	98.561	96.309	99.155	99.456	99.347	104.77	108.55	106.94	103.2	110.21	106.08	99.988	102.21	101.33	99.145	99.8	105.24	95.004	111.39	101.36	106.47	103.13	103.14	113.71	97.407	104.17	103.02	109.42	100.01	96.159	103.07	105.96	110.76	111.19	103.42	111.45	106.55	112.73	109.86	102.73	109.34	101.98	111.73
98.232	106.24	90.113	99.694	106.03	97.308	100.57	98.725	102.73	102.68	95.978	98.044	104.05	104.72	105.82	98.947	98.376	104.25	100.86	101.24	95.622	95.374	103.11	90.864	101.67	103.22	96.085	100.84	92.657	92.807	103.87	102.74	100.89	96.206	108.32	103.3	97.699	99.096	95.367	99.66	98.949	97.937	92.548	101.65	103.47	95.484	93.298	100.36	93.998	102.86
100.93	98.591	102.47	101.13	96.979	102.19	95.54	104.12	93.628	109.56	102.99	103.42	99.32	102.22	99.299	100.72	98.848	100.13	91.959	98.258	96.181	97.837	99.926	101.69	98.753	97.012	94.94	91.255	100.72	104.44	106.41	104.48	103.45	99.662	106.77	95.297	97.089	97.998	105.74	95.596	99.932	103.66	100.58	103.57	105.46	107.92	89.658	101.12	100.54	102.07
97.055	102.88	109.01	100.49	99.783	98.752	100.3	97.387	98.42	104.99	101.86	103.15	97.939	95.682	90.937	107.59	100.79	98.778	100.01	101.47	103.17	99.326	105.04	108.62	103.26	92.334	101.04	111.26	103.03	95.194	94.164	105.66	99.843	100.92	100.33	97.546	108.67	107.05	101.19	93.025	103.07	102.83	103.46	103.1	99.777	96.99	101.5	86.164	105.13	103.37
102.92	108.59	101.79	101.51	104.04	106.9	108.52	100.21	109.44	105.13	99.017	94.985	95.519	104.3	114.95	102.45	102.02	98.026	108.92	104.7	111.79	109.32	108.3	101.78	108.73	100.17	108.43	104.89	114.18	109.84	110.63	105.6	101.38	103.85	105.77	106.1	99.813	105.65	104.94	104.65	103.05	107.95	95.684	95.992	103.51	105.41	109.5	112.76	113.22	95.503
99.938	99.235	107.08	102.76	104.59	96.193	98.79	100.9	105.02	101.43	110.71	102.41	97.195	100.96	103.47	109.15	97.59	97.046	98.524	104.37	105.22	95.748	95.59	99.12	103.23	96.162	101.91	110.1	96.943	107.81	104.73	101.65	97.336	109.85	96.415	94.013	104.95	102.58	100.56	97.698	104.37	98.812	90.138	96.747	99.416	103.65	100.53	101.62	98.574	98.255
106.11	114.79	117.19	112.93	113.91	118.58	113.27	99.079	118.24	117.39	108.85	115.78	109.7	111.86	109.79	113.79	108.13	115.04	108.31	110.41	105.25	117.81	125.79	112.74	109.37	111.2	117.82	116.73	120.99	113.69	109.5	112.62	108.97	120.24	110.27	115.12	112.81	122.29	104.11	108.97	115.5	111.08	115.79	116.22	110.21	116.68	117.05	116.15	99.415	118.47
106.79	113.22	105.75	105.35	112.85	107.44	113.78	105.36	106.09	115.29	107.07	108.03	103.12	109.15	109.78	103.21	113.57	112.92	103.92	108.91	114.45	114.84	113.23	106.07	98.268	103.17	105.59	106.58	104.55	113.39	109.56	101.78	110.73	110.95	100.35	101.72	107.76	100.57	94.765	106.76	108.28	103.29	107.48	109.28	99.843	104.92	109.81	113.78	102.48	95.486
112.05	104.21	118.84	107.57	100.25	109.9	110.83	115.56	109.51	108.5	100.43	106.24	110.7	108.13	107.83	101.11	111.39	100.36	105.18	114	107.93	113.51	105.07	112.05	114.09	110.51	106.03	106.41	103.03	106.05	116.34	101.33	106.37	104.6	106.29	107.6	104.68	110.56	102.54	101.14	108.06	113.55	105.34	93.256	108.16	108.04	115.32	112.86	109.2	100.74
105.67	103.06	101.35	104.75	101.95	103.13	102.13	104	106.59	99.961	111.46	100.84	110.25	102.68	103.79	103.54	103.32	96.782	101.08	101.07	113.83	97.287	104.37	102.85	109.1	108.71	111.13	107.74	106.55	98.709	104.65	110.97	102.35	100.09	104.83	106.71	102.82	101.38	108.72	100.48	102.71	103.23	105.9	98.497	103.21	101.03	102.06	104.9	103.08	109.46
107.91	94.957	109.17	108.44	108.91	96.804	96.871	112.44	108.92	105.52	107.41	108.86	108.74	109.11	103.21	105.93	105.83	108.91	100.44	103.11	117.85	99.521	114.82	102.75	106.36	108.15	106.69	109.33	112.62	114.88	108.01	101.29	112.08	99.216	103.86	100.75	112.74	113.25	107.39	113.78	101.25	113.07	114.13	102.61	98.316	107.54	105.9	110.99	98.939	109.94
105.55	111.57	92.228	102.82	107.26	101.72	102.59	105.04	90.226	94.825	105.62	105.06	104.7	110.01	107.62	101.43	103.3	101.26	110.37	99.759	105.47	103.54	97.001	99.975	100.67	104.68	113.49	95.608	96.814	110.8	108.71	100.25	115.67	107.11	111.28	108.38	97.618	96.358	101.87	97.223	104.29	106.82	107.74	105.88	102.29	119.44	94.715	103.32	107.45	104.71
97.858	106.34	105.87	99.915	105.61	106.77	104.88	97.906	104.31	104.82	98.192	108.27	100.14	107.1	109.7	108.55	110.51	107.28	101.85	108.32	110.49	101.2	108.68	103.72	107.46	110.72	111.8	107.84	101.82	105.6	102.46	109.45	114.35	108.2	99.844	115.56	102.47	105.82	112.47	107.47	101.31	102.02	106.31	103.06	103.19	110.69	101.56	102.5	102.56	100.77
95.999	113.07	101.84	110.88	112.41	110.33	108.73	100.97	110.52	107.04	109.03	110.11	104.23	107.89	104.08	106.82	102	102.93	106.19	108.54	108.85	107.96	117.11	96.104	99.494	102.05	105.29	105.41	112.59	104.51	107.76	103.78	107.24	107.46	101.92	111.65	110	100.53	108.57	99.941	99.343	107.21	102.54	108.83	99.931	102.83	105.14	105.34	111.4	108.09
111.34	117.21	105.9	110.46	107.45	112.38	104.46	111.2	112.77	117.87	111.84	98.719	107.79	115.13	113.64	107.1	105.85	124.63	114.03	103.92	108.62	110.66	115.92	108.12	101.63	110.15	106.23	112.07	108.25	98.508	108.58	100.93	110.77	108.23	107.66	117.93	105.88	112.27	99.368	116.73	109.97	122.28	102.88	105.58	112.42	113.04	105.97	114.71	119.06	115.16
107.35	119.08	107.65	108.49	109.36	109.78	103.22	111.7	101.49	109.64	116.45	108.32	111.67	117.71	103.98	113.89	109.5	106.27	106.24	106.71	106.31	116.06	116.31	108.75	109.27	105.65	125.9	106.48	100.39	102.45	102.1	105.05	108.88	107.63	111.96	117.69	116.3	110.56	120.12	116.59	116.27	109.12	109.59	111.05	114.14	108.76	113.33	113.08	118.61	116.2
112.02	115.29	114.96	103.97	111.24	102.5	97.781	109.93	109.21	101.32	111.84	119.02	106.56	95.033	107.29	113.65	101.41	109.55	105.2	103.97	107.15	99.72	99.2	110.85	112.59	106.22	104	109.19	100.49	114.06	111.58	107.49	107.32	105.56	90.606	118.87	113.86	96.22	104.33	119.81	101	109.22	109.16	110.66	106.72	106.1	108.28	108.66	108.85	105.48
108.51	102.82	99.626	100.24	112.73	110.94	110.99	111.88	107.27	104.56	113.54	97.859	108.15	106.32	106.44	104.66	101.86	108.93	100.15	116.76	102.29	107.83	105.37	112.86	106.58	100.32	107.27	110.58	103.67	103.25	110.92	103.78	104.51	113.61	105.91	100.21	101.8	106.76	103.65	114.4	102.39	102.04	112.69	108.56	110.47	112.17	108.95	102.85	106.02	102.35
110.82	104.42	119.15	107.79	106.98	108.14	109.44	100.3	117.49	101.83	109.63	110.71	104.97	108.47	111.33	109.32	109.89	106.31	107.57	114	112.46	101.32	115.95	110.92	110.13	113.16	112.06	101.43	112.47	110.9	112.55	100.69	109.72	111.14	108.77	109.58	114.64	111.19	101.22	121.28	108.28	110.44	104.05	112.78	116.59	107.49	111.4	114.12	113.89	110.79
108.66	109.27	118.14	111.39	108.5	108.64	99.517	112.56	110.48	111.58	112.55	106.07	100.61	107.73	113.36	111.71	106.65	108.66	117.78	99.411	111.35	104.97	117.65	104.86	114.97	111	118.51	106.49	113.26	109.2	113.85	111.34	114.91	106.13	113.73	120.16	104.65	110.62	115.67	122.72	106.15	107.96	115.3	105.78	111.33	114.47	101.68	100.01	107.68	107.48
106.18	101.98	106.81	106.9	103.91	103.17	106.37	108.98	106.62	111.62	91.397	111.61	102.02	105.76	115.59	99.892	102.94	110.66	105.14	110.74	108.68	116.13	104.05	109.67	105.05	106.62	104.94	108.42	114.93	108.03	107.24	115.13	103.08	103.46	110.13	107.48	106.13	110.62	112.1	105.34	114.11	104.47	98.628	106	108.56	111.22	106.99	118.1	104.46	103.12
104.51	101.55	101.31	107.41	98.314	107.78	94.502	108.2	104.82	106.03	98.911	110.61	99.697	107.33	102.5	109.26	98.838	107.09	103.7	104.5	111.2	103.97	101.84	107.19	103.44	107.4	103.03	104.49	100.22	108.9	113.34	107.92	112.49	110.55	107.88	104.94	102.6	99.437	102.07	95.759	112.27	107.92	104.62	102.68	107.49	99.665	106.92	111.17	103.79	100.69
112.13	117.06	110.26	108.75	110.43	104.62	113.08	106.28	115.42	107.5	116.41	117.98	114.89	113.16	109.12	117.38	104.42	115.66	114.01	119.12	112.38	114.05	111.55	112.44	107.64	111.14	113.5	113.94	117.18	111.9	109.8	109.4	107.67	110.35	106.74	107.45	120.77	114.74	110.17	116.44	107.94	108.14	113.04	113.17	119.61	115.15	108.66	107.57	112.08	107.79
106.55	101.72	96.799	110.65	93.502	101.68	94.93	101.28	101.11	104.95	106.12	95.441	104.1	107.48	97.513	101.86	107.09	100.83	104.97	98.488	105.35	108.47	104.83	101.65	95.917	97.569	100.41	93.84	96.328	100.33	97.085	101.85	104.56	100.92	111.35	104.02	102.39	93.067	101.52	100.46	103.53	97.344	100.3	103.92	96.352	92.992	96.425	105.92	98.785	97.06
107.27	102.83	97.18	103.65	97.93	102.76	99.797	95.692	101.83	101.89	101.79	101.22	104.53	100.25	109.41	104.27	105.99	91.313	97.761	97.502	100.37	98.017	97.094	105.24	99.495	101.48	91.75	95.236	94.976	100.82	111.51	102.33	97.794	112.91	95.596	93.829	96.12	105.28	105.42	95.852	104.46	99.538	96.932	108.42	102.54	96.62	101.5	111.21	104.53	99.149
105.82	111.93	120.63	121.53	114.82	111.27	118.95	111.36	118.69	114.48	117.83	111.74	114.85	118.39	115.97	117.43	117.29	122.73	119.24	116.91	114.54	115.96	114.27	123.01	109.97	121.15	131.03	119.19	112.95	121.08	116.69	117.26	114.6	115.35	114.62	113.59	113.94	115.04	111.09	120.41	121.81	115.16	111.64	113.86	115.82	118.79	118.96	115.59	119.7	116.27
108.62	106.63	114.19	108.68	105.43	106.58	106.07	106.63	105.92	104.54	106.87	104.07	112.42	108.66	112.39	104.51	103.14	110.14	118.4	102.48	109.72	117.81	102.3	108.63	99.792	106.8	106.75	104.86	108.69	111.75	111.87	104.91	106.22	111.41	114	97.651	98.188	102.48	106.25	106.17	118.74	102.81	103.27	110.9	107.46	105.55	102.56	108.35	107.3	106.37
101.1	97.904	108.2	106.22	109.84	103.23	94.679	105.96	102.99	103.52	109.92	95.184	101.25	107.6	105.42	101.03	100.32	113.64	99.568	101.19	110.14	105.21	111.16	106.15	102.58	100.27	98.505	109.59	110.55	106.29	108.05	104	95.488	104.47	100.2	103.58	110.58	103.84	107.31	99.802	100.53	105.37	101.67	110.83	111.32	105.16	102.41	105.66	109.29	94.678
107.79	109.97	98.531	101.45	100.81	108.98	107.5	112.42	103.1	105.34	103.93	113.32	99.762	99.189	110.58	102.7	105.84	105.32	98.495	106.5	107.91	102.68	111.04	112.94	112.5	107.4	98.144	103.98	108.47	104.48	103.55	109.24	114.95	107.23	114.76	100.39	100.99	97.862	116.12	100.82	104.42	99.906	99.054	105.48	113.96	103.41	113.35	101.26	102.54	106.58
94.357	108.94	100.74	110.85	108.02	107.52	106.7	95.875	102.34	101.08	105.53	107.29	107.65	109.6	102.98	100.67	98.645	105.1	110.16	99.555	102.61	98.495	113.06	115.57	105.34	109.43	105.65	96.298	102.86	104.55	108.23	114.31	99.225	94.84	107.19	111.76	109.3	111.85	108.27	101.64	103.73	100.56	103.44	108.64	99.267	104.63	110.62	115.39	109.68	115.54
120.75	114.41	118.88	120.68	111.36	123.28	107.69	117.45	123.75	112.9	101.07	115.08	115.92	110.73	114.37	111.75	122.82	109.09	114.75	110	120.34	102.11	124.61	104.57	112.68	113.16	109.83	117.55	113.63	107.97	110.07	103.41	117.06	110.8	109.17	120.24	113.22	109.18	113.43	113.37	112.63	109.63	117.71	111.26	104.93	119.35	115.8	104.32	113.93	111.95
108.71	118.03	110.05	106.88	112.27	122.07	118.19	109.99	112.1	106.03	120.95	113.26	120.53	117.11	110.23	107.87	113.23	111.54	113.39	113	105.72	107.74	105.02	110.87	109.58	103.68	112.57	113.15	110.67	113.66	116.3	110.25	109.25	113.25	105.14	109.53	113.81	114.43	109.69	111.13	109.87	118.72	100.48	111.03	114.88	111.84	115.51	111.09	116.83	113.7
111.08	117.82	110.61	106.34	113.93	118.51	111.8	114.36	111.83	125.69	119.23	115.84	107.65	111.46	114.08	105.63	110.21	110.8	117.42	105.16	104.91	115.96	109.95	113.25	112.75	104.15	112.5	114.48	117.92	109.01	112.9	108.82	116.12	117.73	111.83	110.42	104.05	115.99	112.73	113.18	109.47	111.89	113.64	104.65	105.15	122.75	105.66	102.16	119.84	105.21
113.38	107.43	112.53	113.12	113.65	108.36	111.32	115.7	107.51	100.17	113.46	109.17	116.49	116.92	113.54	100.46	111.56	114.29	113.67	126.47	108.59	113.02	115.12	111.24	117.84	113.37	102.07	106.45	117.78	103.71	102.86	114.19	110.51	104.04	110.43	123.08	105.54	113.76	104.74	108.87	112.78	108.06	104.59	100.94	112.98	117.44	110.91	109.91	110.48	110.62
112.67	103.85	107.08	112.14	105.48	104.58	114.68	112.2	107.03	106.87	102.03	112.41	109.08	105.34	108.32	113.55	109.66	112.21	103.12	114.19	105.4	105.9	102.47	106.67	110.86	110.63	109.13	108.41	106.29	104	101.4	108.59	102.94	109.04	110.28	106.25	111.38	115.81	114.19	110.07	112.43	110.27	110.73	117.61	105.59	110.64	116.41	116.97	120.79	108.55
107.06	110.4	109.36	107.97	101.2	109.39	105.27	105.72	114.86	102.6	110.48	107.85	105.43	107.22	103.28	104.8	96.847	105.52	100.25	103.27	107.35	105.8	104.02	101.12	102.77	97.964	110.27	99.823	105.86	114.77	99.94	99.524	111.21	114.37	108.23	108.72	96.148	107.07	101.07	110.38	109.02	102.36	100.1	102.62	101.92	112.08	103.51	105.34	109.22	116.12
85.901	107.3	96.047	106.04	108.32	109.38	96.609	103.86	109.77	104.11	112.31	104.11	112.98	105.22	107.08	100.15	103.93	105.86	101.72	105.2	102.76	102.61	107.72	98.632	107.95	101.51	110.34	107.15	108.08	98.825	107.17	101.96	109.39	103.59	110.49	105.98	100.56	109.5	107.55	111.99	104.26	105.76	97.536	97.817	101.68	104.9	97.684	114.87	97.626	105.94
99.045	101.9	105.76	109.29	98.62	106.13	101.47	103.54	110.92	107.22	101.9	100.5	105.7	96.202	101.38	103.25	94.31	102.22	96.96	100.45	104.67	103.94	108.86	105.36	106.5	102.41	109.63	97.058	107.5	102.8	98.052	105.14	107.94	101.24	108.3	112.85	104.5	108.9	107.3	107.79	101.47	100.71	110.6	105.09	113.41	101.6	96.216	99.597	108.9	105.76
110.67	99.775	103.91	100.59	109.7	96.19	93.686	103.25	96.289	113.82	110.8	109.71	102.84	105.49	107.57	105.17	101.3	112.33	104.97	105.55	107.89	101.29	105.96	106.57	103.63	98.42	111.68	101.06	111.2	99.13	107.03	106.8	106.85	101.33	114.66	107.55	98.212	100.49	101.97	99.052	100.41	108.9	101.74	105.57	102.81	105.55	109.55	105.18	102.76	112.82
102.47	101.7	102.09	96.22	108.1	100.69	101.38	98.013	107.09	108.82	109.65	100.41	110.84	104.09	108.5	97.186	107.31	109.52	99.571	105.15	100.73	111.79	102.32	103.68	111.66	99.55	109.11	102.37	101.41	101.26	99.655	104.26	113	107.04	103.51	101.33	115.39	104.68	110.02	94.492	107.45	99.361	105.28	111.51	93.887	102.3	105.38	94.558	111.72	104.58
108.74	111.95	104.16	114.16	112.75	110.11	119.04	106.19	103.7	97.093	114.03	106.37	115.63	109.39	115.16	107.78	114.05	106.95	107.4	113.6	120.75	111.7	117.9	115.32	102.62	111.16	106	112.79	111.56	103.18	111.46	109.7	110.4	101.61	109.25	108.08	113.68	112.64	106.08	114.47	112.82	120.04	108.13	116.53	109.78	110.87	106.83	109.91	110.67	102.71
100.7	103.99	106.92	101.3	97.424	107.35	106.47	103.05	105.84	98.025	101.73	107.8	104.12	106.62	104.24	102.09	107.34	102.96	101.17	107.61	102.19	106.71	100.2	106.93	107.38	104.33	98.504	108.2	108.9	105.69	109.13	95.265	110.52	105.57	109.29	113.67	110.51	112.71	101.56	106.22	104.36	104.32	116.59	109.85	106.66	106.43	106.72	98.685	110.28	104.77
98.386	106.42	102.85	103.82	107.01	102.42	104.84	105.56	111.22	104.87	105.91	102.61	106.64	103.2	108.23	108	114.08	108.44	99.7	100.8	107.27	100.7	110.2	101.28	112.23	110.06	98.935	102.38	113.42	102.68	103.17	100.1	106.93	111.36	107.55	108.94	110.38	111.68	98.382	105.49	101.5	108.48	97.289	101.7	102.46	109.59	108.06	105.37	101.46	100.71
107.07	97.885	106.38	99.809	89.606	100.47	108.52	103.49	99.996	97.294	101.86	102.28	96.7	101.95	99.65	100.71	102.87	105.48	106.06	91.581	104.32	100.39	95.674	92.031	94.284	101.63	108.69	96.401	96.266	100.43	103.31	101.21	95.521	99.321	104.51	92.867	98.15	97.327	105.51	103.48	89.652	104.85	101.2	95.696	100.13	104.07	98.722	99.781	103.39	101.01
105.05	100.41	109.61	107.84	108.27	110.35	112.5	107.45	104.77	94.836	102.03	103.94	104.18	104.7	98.999	101.36	99.517	102.46	107.35	96.87	104.04	95.808	100.67	113.39	103.53	109.79	109.63	108.23	108.39	110.1	101.11	100.64	109.42	98.943	102.42	104.88	104.53	104.31	108.03	100.32	105.13	106.04	106.32	114.93	98.676	99.688	116.79	103.62	112.55	119.19
117.96	112.42	113.31	110.42	110.3	109.95	114.87	101.86	111.96	114.12	113.23	111.38	112.12	109.55	106.38	112.95	117.6	110.09	110.29	116.86	117.73	110.87	114.5	122.41	117.73	119.6	105.28	112.67	107.11	111.95	107.43	111.89	112.01	115.12	104.55	115.8	116.8	100.8	114.34	109.83	105.76	109.39	109.78	106.37	106.2	118.36	120.43	117.67	114.45	109.92
108	105.19	97.636	105.19	98.738	106.4	108.51	100.35	112.28	101.78	104.21	102.77	109.8	99.522	100.65	112.35	103	111.67	110.75	103.99	117.97	101.31	108.03	105.88	102.94	102.01	107.1	107.51	107.14	108.15	102.14	105.73	103.92	100.2	107.71	104.82	109.44	104.85	102.12	103.74	109.43	99.682	109.43	95.355	102.11	104.66	104.52	109.06	102.43	104.36
109.33	104.14	105.31	103.72	108.9	105.07	103.74	105.13	103.44	104.47	92.351	104.19	100.81	104.72	108.77	94.784	109.33	110.16	102.7	107.19	114.79	101.13	95.75	107.7	102.54	93.73	103.92	99.79	100.8	93.031	98.065	99.404	96.887	99.977	105.89	108.95	114.47	104.46	101.53	101.35	94.838	107.7	109.37	105.94	98.598	104.9	108.1	101.72	108.29	101.62
102.24	103.15	104.74	97.622	112.6	88.911	99.583	103.69	96.897	100.89	94.817	101.39	99.168	97.898	93.352	101.05	101.79	112.65	91.988	92.662	92.342	102.81	98.056	105.23	97.379	106.11	93.357	98.199	99.728	93.794	98.096	101.88	98.187	91.724	99.28	101.13	104.98	108.17	89.934	105.29	99.974	97.447	102.07	100.2	91.624	102.99	97.826	100.81	104.47	100.29
100.83	116.06	111.04	100.53	105.67	103.01	101.57	100.46	104.28	98.192	107.08	101.38	106.46	110.02	114.36	102.01	103.08	108.09	102.44	102.17	109.26	107.35	102.32	106.54	115.34	101.1	102.18	99.94	104.88	109.57	116.24	104.05	106.18	103.58	98.922	119.09	104.71	108.57	120.96	103.17	113.65	105.33	113.57	109.73	105.44	107.11	113.53	113.64	108.68	112.52
103.73	106.28	102.91	109.97	106.12	103.89	107.72	111.89	105.31	105.64	106.37	99.859	109.68	105.04	106.87	93.969	104.39	111.55	102.58	107.34	106.96	110.95	102.51	111.71	103.79	104.75	106.47	100.76	106.37	101.5	104.91	104.89	105.6	117.1	106.35	103.99	117.79	103.32	104.92	106.74	107.03	96.727	109.02	106.85	103.15	103.06	104.14	113.74	100.59	109.53
101.92	92.381	107.04	107.71	101.27	102.92	104.48	105.75	102.47	103.62	108.96	103.47	98.333	103.88	107.39	105.35	95.059	100.88	108.39	102.75	113.46	106.76	102.02	99.3	101.17	102.28	109.73	107.09	102.18	106.42	98.917	106.31	99.397	104.92	106.93	110.09	113.82	111.79	102.65	104.68	109.16	107.65	104.01	98.482	93.065	108.01	105.48	103.22	96.225	106.38
101.18	114.36	109.73	104.11	107.99	107.34	111.32	106.1	102.71	106.84	113.89	107.6	112.51	112.56	109.17	114.6	101	112	104.92	107.54	118.89	105.58	110.33	117.52	109.57	107.34	113.18	112.77	109.54	111.95	105.65	112.48	110.24	106.34	101.57	101.46	101.72	112.02	111.54	110.38	115.52	117.72	109.63	106.23	113.06	108.02	105.74	103.14	110.27	112.98
117.52	99.361	97.221	108.87	113.49	104.37	103.22	105.33	110.4	100.14	107.68	116.58	112.07	111.12	113.96	104.26	104.13	94.073	105.92	102.43	105.47	106.66	102.13	112.47	99.723	105.63	98.75	110.52	95.122	105.74	110.53	98.256	104.78	105.33	101.6	104.33	98.452	105.97	97.534	103.76	103.44	103.61	105.41	114.95	101.95	99.741	103.89	103.5	118.46	106.08
105.24	107.6	106.29	116.64	107.52	105.88	105.98	106.69	112.32	114.96	106.09	116.81	104.02	109.09	118.8	108.95	103.67	114.18	115.19	105.92	113.27	109.29	106.97	115.93	116.1	114.71	108.35	104.44	99.279	107.96	113.19	116.54	107.89	105.01	101.62	101.66	107.98	110.33	107.78	108.73	109.75	111.28	106.79	112.9	109.95	105.49	103.72	110.01	114.88	106.35
103.2	103.13	109.45	99.839	104.77	119.28	95.954	108.65	104.14	111.8	100.94	110.27	105.96	113.23	103.78	108.58	104.42	108.15	117.78	105.45	104.1	94.63	99.843	110.01	99.349	109.13	96.767	100.16	109.44	107.51	103.74	104.15	106.78	116.92	109.64	111.8	116.34	105.22	106.89	92.334	105.81	102.51	99.978	111.53	105.74	106.63	106.08	105.56	104.94	104.57
103.77	110.98	107.35	103.21	100.74	105.56	105.14	109.17	96.919	106.39	108.77	99.609	97.938	100.45	103.15	100.51	111.46	115.07	111.83	111.65	97.166	118.49	101.39	116.77	103.92	113.71	108.4	101.13	108.53	103.96	102.3	97.549	111.02	109.4	104.5	103.02	100.02	102.32	103.15	107.26	109.33	115.12	105.15	105.66	112.54	109.48	95.132	97.886	102.68	102.67
106.6	107.14	108.23	114.05	103.96	102.09	108.77	107.95	112.15	105.1	107.8	104.97	101.52	104	105.86	101.15	118.36	108.11	104.92	113.49	107	107.86	106.19	101.19	108.22	114.03	110.37	114.56	98.596	101.07	100.29	106.07	91.213	101.14	105.12	110.66	115.97	98.949	105.92	109.61	106.1	109.66	101.76	104.88	102.72	109.91	112.07	114.44	94.599	106
115.45	107.22	109.05	106.76	117.56	114.17	111.99	104.77	113.22	112.51	112.55	111.15	105.37	107.9	114.61	115.32	115.59	116.62	110.89	111.16	111.57	114.54	110.82	104.55	120.61	117.21	114	110.79	109.94	106.45	119.2	110.1	112.01	127.52	118.15	115.21	119.54	118.45	110.9	115.7	119.84	97.989	119.34	115.17	114.11	115.45	103.95	115.27	124.33	108.38
124.67	115.7	122.32	129.38	116.44	117.51	109.9	111.39	114.62	110.53	129.2	121.04	115.11	110.88	118.74	112.98	120.21	116.48	117.54	123.93	110.62	118.09	117.18	112.73	117.83	114.45	115.89	111.32	113.89	117.31	115.94	125.55	105.59	115.27	109.33	121.42	110.29	109.83	108.57	128.37	112.15	124.25	114.7	119.18	123.33	111.16	120.2	125.22	114.17	110.06
104.9	95.109	100.69	111.44	107.51	105.22	103.79	108.01	106.11	109.86	104.62	106.85	104.31	103.04	112.56	103.38	113.48	100.9	109.37	113.95	116.36	102.04	108.07	100.45	104.11	97.234	104.71	96.094	103.54	109.17	104.37	99.322	106.75	113.47	100.39	103.74	110.57	100.52	104.01	100.83	99.884	103.85	116.89	102.15	97.393	100.83	105.24	106.61	100.59	105.67
95.046	100.07	104.35	103.77	101.03	95.705	100.71	101.59	92.756	96.843	100.8	98.615	101.1	105.57	97.375	97.577	99.067	104.79	94.764	94.446	103.32	97.792	99.362	99.535	98.366	107.05	104.83	110.82	99.205	95.295	93.742	89.706	94.592	110.06	101.04	106.64	104.43	97.682	98.962	98.301	102.1	103.83	94.601	111.92	100.25	95.639	109.01	102.76	100.11	102.64
114.91	106.55	105.49	117.81	113.93	107.56	116.65	109.82	111.52	115.14	116.22	120.25	113.77	112.28	109.98	115.12	115.05	114.03	118.25	113.14	110.14	115.46	112.58	111.69	111.98	104.64	110.12	116.96	118.49	105.43	115.93	108.13	110.01	102.22	110.71	109.52	109.98	109.63	98.633	111.12	119.03	109.54	113.18	112.27	119.24	111.13	116.28	113.66	106.33	118.06
95.282	102.88	103.21	98.163	107.65	96.463	99.735	100.19	110.65	95.426	104.16	99.488	89.167	100.91	104.6	108.77	89.505	97.464	93.903	92.624	101.99	109.33	102.04	102.26	111.48	107.62	97.736	97.652	105.69	107.09	107.25	99.823	105.8	104.19	104.12	94.481	92.125	105.4	96.784	111.78	96.838	97.725	92.036	101.06	96.267	105.92	96.971	99.692	98.185	99.884
112.11	100.64	108.63	109.33	118.67	111.98	112.67	107.91	109.08	108.25	110.96	109.96	106.82	118.44	107.8	121.04	116.57	112.8	110.65	111.31	106.07	116.29	110.97	109.95	110.98	109.96	118.24	108.57	116.25	113.93	105.2	113.11	112.35	115.61	110.14	115.78	112.85	117.65	109.03	108.85	121.41	122.17	117.92	118.28	99.691	105.87	107.23	107.8	114.35	117.34
99.335	95.439	113.46	101.74	111.93	111.81	105.47	108.85	103.99	103.39	100.46	107.74	100.77	116.48	103.59	105.65	104.75	108.06	103.5	104.67	111.42	110.23	100.32	102.07	102.21	110.01	107.03	97.732	100.99	112.35	115.16	105.26	103.24	105.41	108.54	102.53	100.8	108.42	111	104.5	102.86	90.166	108.05	100.46	106.27	102.87	107.88	106.68	103.66	104.55
106.27	100.88	105.67	106.89	104.35	106.67	100.51	108.62	102.29	98.453	107.37	110.54	104.17	105.01	100.97	107.78	107.57	99.338	113.38	100.71	115.71	97.496	106.32	101.92	111.04	112.33	96.372	100.46	100.58	101.59	111.38	105.16	96.483	108.83	103.18	102.55	111.06	111.01	108.17	94.362	104.79	114.33	104.96	105.72	105.73	101.93	111.49	98.908	112.81	98.704
110.93	114.02	118.78	107.33	116.38	113.72	111.38	115.15	107.4	118.39	107.67	114.04	106.5	112.52	117	115.74	114	109.43	117.89	121.87	113.92	116.89	111.16	108.61	103.21	119.82	113.22	117.19	109.73	118.28	117.48	117.35	106.23	118.12	112.53	110.76	111.74	114.09	106.98	116.12	114.77	109.35	119.49	118.73	113.09	113.52	110.96	110.42	113.45	116.51
107.36	101.8	110.91	107.85	106.23	108.41	114.45	106.14	108.55	100.47	109.68	109	105.73	104.27	98.402	101.83	111.18	99.017	100.2	109.65	103.21	95.931	102.83	97.026	110.32	112	108.76	111.47	108.98	107.49	108.79	103.41	108.19	104.35	93.69	105.1	96.819	111.23	108.23	111.95	104.03	106.97	98.555	111.51	101.49	109.25	107.54	102.58	105.11	108.75
95.1	105.88	111.7	100.36	100.19	91.818	101.98	101.9	98.622	92.846	104.32	91.784	97.433	91.349	95.055	91.454	105.06	105.51	93.579	93.361	103.09	99.261	95.451	96.558	102.09	93.892	103.16	104.32	107.09	100.52	95.459	99.232	99.6	101.69	95.012	95.373	99.101	96.721	93.54	103.24	96.421	100.03	92.9	99.404	99.513	102.96	101.07	105.33	102.89	92.539
108.47	100.04	108.53	104.15	105.85	102.05	115.66	99.632	106.28	111.06	106.95	110.03	99.15	101.82	97.293	106.86	99.986	109.85	107.57	106.24	110.07	104.59	106.68	108.31	112.98	110.02	105.56	110.86	108.52	107.04	113.42	101.3	94.908	105.64	100.37	113.82	102.15	105.77	105.62	102.04	111.97	100.79	98.256	106.53	98.985	101.67	103.67	114.95	105.96	91.539
103.78	106.71	104.29	107.45	112.33	104.75	123.11	113.34	100.58	111.41	112.67	107.13	105.73	108.76	109.65	114.39	106.09	114.77	109.18	107.28	106.08	111.67	108.44	100.27	119.02	108.32	114	114.76	118.87	106.56	114.21	104.74	115.66	110.18	113.06	109.12	117.43	114.78	108.38	109.28	110.99	115.1	106.36	102.6	110.39	112.18	106.42	118.69	105.56	113.68
105.11	103.49	110.05	109.98	104.98	110.93	114.77	102.12	111.96	94.284	105.5	109.12	104.8	108.32	97.268	107	104.31	102.04	111.12	98.06	100.15	102.64	100.79	109.35	100.49	103.44	101.5	108.96	100.93	100.51	107.79	103.5	97.374	102.03	103.2	118.34	107.18	100.09	103.34	103.34	106.83	102.39	99.054	110.04	112.34	103.75	108.33	111.81	118.34	101.37
99.208	111.87	103.86	106.19	105.69	108.54	108.19	108.57	108.37	106.83	118.17	102.8	102.06	102.14	107.55	110.46	104.87	105.92	101.67	105.25	109.29	106.89	101.96	97.106	106.68	106.39	102.05	101.13	106.29	109.04	108.67	114.33	106.54	110.49	108.02	122.15	108.45	96.768	109.97	101.66	108.14	107.56	105.93	111.61	103.16	109.58	100.74	107.12	112.84	106.01
108.09	109.09	114.5	106.1	110.78	108.18	102.86	114.77	108.06	110.7	112.41	109.89	105.69	113.03	115.66	109.38	109.54	108.93	110.16	116.02	109.03	105.69	117.28	118.18	95.175	107.96	101.16	114.84	114.34	105.08	111.27	110.91	112.64	112.38	107.42	114.94	114.59	112.77	123.31	107.04	107.49	108.01	105.14	115.89	111.15	111.52	107.63	114.32	115.22	112.11
105.33	109.76	117.7	113.8	110.66	109.4	110.71	117.11	109.56	107.32	109.06	104.46	108.39	108.94	109.38	107.84	104.25	104.74	118.59	116.15	108.38	105.44	113.3	113.29	115.37	114.28	113.44	113.02	102.52	110.43	112.38	113.43	119.41	104.38	109.88	100.93	108.79	113.57	114.53	109.95	104.16	104.55	116.55	107.45	118.86	119.25	113.7	114.42	108.28	116.58
103.28	95.32	112.87	114.83	102.11	110.63	108.82	110.7	109.71	107.81	107.98	105.46	108.91	104.82	101.91	107.33	108.7	103.09	101.62	111.2	110.88	104.95	104.24	104.92	107.28	107.37	107.34	102.31	102.7	101.4	105.52	105.05	109.47	113.77	114.31	102.89	100.82	106.27	112.26	107.81	105.47	107.47	102.93	101.68	109.55	103.55	96.37	104.86	105.77	103.09
108.5	107.95	104.72	107.25	109.83	112.19	104.56	103.53	101.28	109.05	97.729	106.52	110.4	108.58	107.26	110.79	100.37	105.57	108.68	99.632	107.69	104.73	110.69	103.33	104.46	106.22	99.703	98.685	115.41	103.26	103.69	112.91	107.23	105.84	102.32	104.53	109.45	106.83	102.67	110.16	106.9	110.74	108.88	102.47	109.23	102.55	110.6	107.36	104.86	106.27
98.829	110.42	101.33	111.01	102.28	111.03	95.212	100.08	104.52	101.67	118.78	106.98	101	93.805	105.53	118.12	104.1	102.25	110.01	108.3	107.72	106.54	100.33	108.02	101.19	101.3	109.09	101.61	98.896	101.45	104.42	108.49	97.319	99.783	105.29	101.05	102.38	101.78	109.13	111	114.29	110.91	94.066	101.58	116.84	99.855	113.39	106.83	112.81	104.96
108.69	106.34	99.412	107.45	104.47	97.762	103.18	107.79	110.73	104.98	90.297	101.24	114.34	105.64	110.54	108.77	111.68	104.04	103.84	106.03	106.23	104.62	102.22	110.07	100.45	107.05	111.63	111.23	113.59	98.228	107.47	106.71	108.22	102.51	111.94	109.33	110.36	101.56	107.81	104.84	109.6	101.75	105.21	109.98	104.92	96.236	106.58	111.33	114.25	115.98
101.15	110.1	100.94	107.18	97.976	105.49	110.53	105.05	102.05	104.78	111.44	114.21	105.73	100.51	106.86	101.66	113.67	117.03	97.584	100.05	109.09	105.73	110.3	112.5	106.85	102.31	102.76	101.86	114.01	109.83	100.41	105.53	103.02	114.55	105.09	107.86	100.15	106.99	100.94	99.485	107.82	100.43	112.41	110.37	109.56	101.4	102	103.22	108.54	94.124
97.554	103.18	107.86	106.87	110.02	102.57	106.28	108.12	109.62	116.34	99.488	105.12	106.29	114.03	104.51	102.77	110.59	101.55	115.67	101.03	103.35	111.06	104.04	104.84	106.46	103.42	113.67	96.494	98.707	104.06	111.01	98.459	115.09	103.67	99.98	107.45	102.26	109.46	107.51	107.7	109.25	119.26	105.51	108.57	112.36	106.92	102.42	105	105.74	97.454
104.55	104.38	95.531	113.75	103.57	104.94	110	105.11	107.76	108.81	109.22	102.88	102.28	103.91	108.81	114.3	104.96	100.41	116.21	111.64	107.98	112.31	106.84	102.1	100.25	113.04	111.78	109.84	105.38	99.115	115.63	111.66	112.07	105	102.84	112.05	104.87	109.74	109.43	111.2	102.35	99.188	107.49	107.26	109.3	109.78	113.57	99.512	107.22	108.48
104.7	102.66	103.22	106.69	97.411	103.27	105.25	102.75	104	110.98	93.733	102.39	118.5	111.5	106.99	102.49	102.42	107.86	100.09	107.39	105.27	103.02	96.616	97.427	95.336	106.35	102.46	99.459	107.57	103.36	101.21	103.13	104.36	104.3	110.71	103.03	98.235	100.83	107.45	109.08	104.63	102.35	111.76	107.65	97.8	100.49	103.9	108.53	109.23	100.21
113.5	100.51	98.048	106.39	108.57	103.83	94.915	95.188	107.74	105.45	98.33	106.37	98.089	104.3	114.26	100.83	98.013	108.68	100.14	100.7	97.012	106.38	107.36	99.856	108.08	103.62	101.52	113.28	105.99	104.59	103.4	108.27	108.88	106.14	100.13	103.84	102.42	102.81	109.75	101.65	108.76	100.42	105.4	99.832	98.776	112.8	102.51	94.923	111.48	109.62
110.2	114.88	114.01	113.82	110.45	110.81	113.38	117	115.37	119.01	122.24	125.41	119.57	114.51	117.42	121.95	119.36	110.51	109.12	120.24	111.39	116.57	117.26	113.27	127.55	121.95	110.61	120.65	111.64	121.05	115.88	114.92	107.26	111.2	120.48	118.61	119.93	124.68	119.02	112.77	111.12	123.11	118.62	116.29	112.96	121.55	115.72	116.39	115.66	120.09
103.67	103.68	105.64	98.403	98.181	97.247	97.924	95.6	96.02	97.983	108.19	105.78	91.803	94.616	101.25	99.404	102.72	96.716	100.99	106.04	94.475	97.462	106.79	99.802	103.9	93.517	102.22	104.53	92.665	108.9	102.05	99.579	99.79	106.51	95.577	102.4	103.52	96.762	103.5	97.063	101.28	110.19	107.29	93.854	101.14	104.3	102.86	97.879	96.712	93.87
113.41	106.13	98.497	110.24	109.1	96.93	111.31	104.04	102.67	105.61	106.72	104.08	107.13	100.59	99.446	112.78	102.35	98.483	100.92	104.89	103.76	107.91	103.91	109.64	110.64	98.14	109.59	111.15	101.55	108.23	113.68	110.55	96.375	106.47	107.83	103.48	108.87	115.05	105.4	105.83	111.53	105.58	103.21	103.67	114.6	111.44	110.81	102.04	111.4	106.02
105.14	110.64	102.41	99.178	104.14	114.08	101.97	108.12	107.88	103.7	104.14	100.72	107.16	109.16	108.56	111.31	106.96	111.05	108.87	120.92	103.19	105.54	102.86	104.12	103.33	102.77	108.82	106.75	105.94	112.51	95.739	112.07	103.59	96.091	111.47	103.17	113.07	109.1	106.46	98.455	102.97	98.343	100.31	105.3	106.49	104.36	112.1	100.56	109.45	110.9
108.05	108.73	101.98	102.04	97.579	99.863	100.15	107.83	116.35	102.54	113.38	109.81	106.67	108.28	102.57	102.67	108.83	111.14	102.36	105.28	104.2	115.89	107.11	107.68	107.56	95.335	101.82	107.82	100.92	105.25	106.16	95.785	102.94	105.67	100.48	102.73	105.66	113.3	108.02	107.57	110.66	99.183	98.608	103.26	102.8	113.78	111.52	103.45	101.27	105.62
124.51	120.2	118.99	113.03	113.45	117.93	111.7	115.01	112.71	115.53	115.65	123.38	120.97	117.23	123.7	114.87	127.06	115.36	121.7	116.32	120.51	115.49	121.36	123.76	118.51	114.74	120.37	121.07	120.69	110.46	108.51	113.86	120.56	117.26	122.59	119.51	109.84	113.14	116.44	117.83	106.02	121.66	116.88	112.65	109.79	111.09	120.5	121.21	115.92	118.64
107.92	110.06	108.96	104.5	110.18	118.15	106.59	112.89	116.78	111.88	119.13	105.12	117.04	116.06	109.89	111.1	109.48	124.04	121.71	108.12	117.39	112.3	111.76	109.78	107.14	106.91	113.81	103.58	111.88	106.59	102.09	107.09	109.53	102.37	113.13	117.98	105.16	109	110.27	123.61	111.08	116.76	116.76	112.07	112.67	104.38	107.57	112.38	104.48	114.84
117.17	103.36	102.59	111.77	109.99	114.66	118.78	103.91	112.19	110.71	106.38	110.15	111.93	108.96	108.26	111.18	111.01	114.83	107.92	115.41	112.11	111.67	109.06	114.1	109.24	110.09	106.1	114	111.48	120.51	110.22	123.72	106.33	105.89	97.316	106.03	114.87	117.63	108.63	108.74	113.73	118.34	122.31	115.94	116.44	115.61	108.75	112.22	107.92	111.12
103.02	106.24	110.15	101.33	113.45	107.95	108.04	102.94	102.14	103.74	115.82	95.639	100.17	104.18	112.77	103.89	110.78	101.19	111.66	111.32	112.93	116.59	105.64	101.4	107.35	98.156	105.61	98.196	104.36	91.586	110.89	107.16	107.93	100.47	107.21	98.243	103.41	108.13	103.47	107.96	106.27	109.18	109.66	98.621	104.99	100.61	102.94	100.07	100.64	101.23
104.02	102.57	103.55	99.785	106.91	109.39	105.1	109.76	110.2	107.5	108.11	107.86	113.07	104.37	101.07	100.9	106.9	107.37	115.09	106.72	103.38	111.25	108.58	103.88	96.988	104.21	110.69	105.31	110.49	103.56	109.76	104	106.98	108.75	96.54	105.44	111.34	104.25	104.41	99.125	107.13	101.77	104.28	100.62	103.42	112.59	109.83	109.33	101.68	102.98
88.482	98.21	104.72	98.019	102.21	91.522	102.56	100.28	103.1	93.298	105.99	104.46	101.32	94.378	103.91	94.841	95.355	98.109	106.68	97.301	105.33	100.96	101.71	104.18	102.79	102.23	105.38	90.279	104.45	108.86	98.414	101.81	104.68	94.551	102.33	97.172	93.316	95.556	91.961	94.037	108.93	99.363	105.45	90.519	95.363	99.715	97.498	99.808	92.726	105.28
104.95	97.293	104.62	102.56	95.193	91.559	103.55	97.925	101.8	93.216	99.589	98.996	91.843	101.36	104.79	101.02	103.03	108.27	101.82	102.88	98.175	100.68	98.161	108.08	103.47	98.552	102.15	95.217	97.963	110.79	98.288	102.55	98.714	101.12	94.094	93.496	98.056	99.427	98.902	95.514	98.846	95.485	98.395	98.357	97.789	97.031	102.84	105.09	97.8	98.757
109.38	110.62	102.66	105.35	97.955	106.25	98.257	110.02	109.46	99.763	103.47	105.31	113.86	99.487	93.31	106.57	96.122	106.58	106.7	95.493	111.37	112.93	95.156	100.04	100.34	100.42	106.47	106.66	106.43	102.66	95.17	113.56	98.343	104.79	107.39	103.49	106.72	105.76	105.71	102.08	104.08	107.07	99.808	102.78	107.71	104.02	110.43	106.81	105.96	115.13
101.63	97.909	102.09	102.96	105.01	89.304	98.132	97.059	97.428	99.126	104.2	102.9	96.591	101.54	103.61	101.87	95.883	103.44	92.797	99.59	95.278	98.626	103.75	99.847	86.327	97.717	101.38	97.872	99.503	94.971	102.8	93.495	103.66	102.19	105.45	108.5	107.43	97.669	95.042	101.56	96.668	99.087	96.117	94.692	106.09	100.24	99.798	98.636	93.17	105.5
107.52	106.1	111.13	115.22	114.08	119.65	109.19	109.01	112.93	115.19	115.03	104.66	115.74	113.91	112.01	110.31	116.89	112.97	115.62	113.51	100.84	108.57	115.54	112.67	110.93	106.68	107.58	117.4	111.31	114.45	116.64	110.29	113.28	116.28	111.94	113.8	119.7	119.98	108.32	110.74	113.76	102.94	108.75	103.01	108.68	117.36	108.38	111.72	110.86	101.47
105.23	99.156	102.05	112.83	107.07	106.41	93.684	100.49	105.97	99.931	105.15	111.87	104.86	108.23	103.96	95.289	104.02	104.78	110.15	110.41	98.089	109.82	101.39	110.43	100.23	104.18	99.11	100.09	99.027	112.38	104.71	110.45	101.68	109.63	103.46	101.49	108.36	104.53	104.42	106.21	101.72	105.76	100.68	103.22	104.92	107.64	107.83	104.06	102.37	105.89
112.34	101.42	99.543	100.29	105.35	97.744	105.37	110.08	104.59	93.636	104.99	117.65	102.91	108.35	96.498	103.45	100.29	108.84	104.55	105.32	103.62	110.09	110.39	102.33	110.64	109.98	106.87	103.16	111.06	110.15	99.989	101.91	107.57	104.53	110.36	113.36	110.18	98.172	106.62	102.97	109.88	105.62	106.11	97.38	107.7	111.53	100.63	109.3	97.69	101.7
99.695	114.54	105.65	111.62	113.22	102.81	109.7	105.89	102.03	106.46	107.61	115.08	107.26	113.06	102.62	102.53	103.01	113.3	108.1	102.64	111.54	110.02	104.22	106.16	105.92	113.72	107.18	97.262	108.4	98.871	108.22	110.59	102.52	105.59	108.92	108.52	98.422	102.94	107.64	109.8	103.53	100.13	111.62	103.31	105.44	104.53	104.24	114.71	112.75	107.26
106.64	110.83	113.38	108.47	109.15	116.12	109.27	116.03	106.72	114.21	116.2	109.91	109.75	117.53	113.39	118.19	111.52	114.62	117.24	115.01	107.19	113.68	109.51	113.67	110.88	104.46	117.4	117.17	108.21	106.88	117.1	110.07	114.42	113.32	114.15	113.87	116.81	113.79	109.97	116.97	115.52	111.46	107.64	105.5	102.67	108.61	113.4	115.76	104.47	105.77
101.81	100.32	103.98	105.02	96.268	98.392	99.362	96.645	98.638	99.258	89.183	95.461	97.756	96.059	105.7	91.275	97.336	106.08	99.587	99.725	93.657	107.47	96.546	110.55	102.63	107.07	103.24	101.21	101.5	85.604	103.19	111.39	98.127	102.05	98.196	90.772	101.06	97.615	106.83	100.7	108.76	87.317	97.61	102.74	96.465	104.05	103.51	93.899	103.97	98.951
104.06	111.11	99.247	107.34	106.68	106.98	106.9	97.341	102.16	105.64	107.5	99.806	98.004	105.45	100.41	112.17	105.95	109.99	104.68	98.12	104.07	95.218	106.69	107.31	108.13	105.15	103.71	109.88	107.33	105.4	102.89	106.64	93.376	98.715	105.21	105.16	114.71	106.3	98.973	104.23	107.95	100.21	94.073	111.07	97.256	104.34	103.73	98.534	101.28	105.68
106.03	101.28	96.316	103.7	106.33	106.44	104.29	109.59	99.459	97.402	111.03	99.488	97.344	107.3	107.03	100.89	90.643	103.02	104.91	102.84	96.314	102.11	106.61	103.75	94.275	108.05	96.912	102.48	106.7	110.67	103.19	109.07	97.401	108.25	113.75	109	108.36	103.23	101.44	104.43	95.56	96.136	100.42	105.75	98.311	102.72	100.17	108.16	117.75	113.06
120.92	122.15	116.73	114.57	125.79	122	111.56	115.43	122.12	113.02	124.05	113.15	120.59	121.98	122.83	111.98	112.54	122.06	115.25	126.36	116.92	121.54	117.42	118.27	118.32	114.4	122.65	120.06	115.13	113.14	119.57	115.68	129.51	111.24	122.61	121.56	116.21	118.78	117.38	110.44	124.91	117.79	124.12	125.33	109.12	110.75	115.45	117.36	110.98	112.3
117.39	117.9	110.91	116.82	112.01	115.93	108.37	108.38	110.83	114.31	109.79	114.52	120.46	119.88	102.65	111.76	123.11	112.04	107.73	105.3	125.18	113.56	114.84	109.91	112.79	106.02	104.94	112.63	110.14	119.89	114.56	116.09	112.11	118.47	114.22	110.89	104	115.14	114.75	114.55	112.96	118.26	106.98	117.83	107.49	107.15	108.85	116.39	113.22	101.7
102.48	105.7	112.58	106.29	109.31	102.82	110.62	110.82	105.31	106.35	116.1	100.67	109.74	108.07	99.372	105.59	114.33	106.02	98.35	111.01	110.28	105.77	109.33	101.24	109.42	106.26	113.66	101.29	111	110.98	106	110.31	113.2	111.07	99.651	104.04	105.04	114.21	107.36	93.655	107.72	107.65	103.22	111.01	101.39	112.34	109.18	105.91	108.39	110.1
104.52	101.75	103.17	109.9	102.94	101.89	101.92	105.47	101.83	112.78	104.62	96.182	101.63	110.88	107.4	110.34	105.72	98.055	108.49	108.67	105.54	102.8	92.575	114.82	110.81	106.08	103.17	105.37	110.48	99.971	103.84	103.7	109.74	109.05	99.884	111.5	109.25	105.58	111.54	100.4	106.85	100.29	109.69	106.4	104.56	102.19	106.05	115.53	111.63	103.04
101.06	103.09	109.55	113.86	103.31	109.48	110.5	102.28	104.47	106.99	106.78	112.94	107.12	106.02	112.68	111.73	105.25	100.13	111.79	113.3	103.58	105.96	106.47	113.27	106.05	107.63	110.75	101.69	107.35	99.143	106.51	105.52	105.82	104.87	105.93	115.81	110.11	106.32	108.96	111.91	104.84	101.34	104.45	101.9	113.74	104.61	106.15	114.01	102.65	101.77
108.66	103.51	107.66	102.68	101.46	97.924	115.37	105.7	108.22	113.42	110.43	111.13	105.49	109.53	111.19	112.95	100.89	104.76	106.94	100.95	98.695	104.3	101.15	103.48	107.59	103.41	97.015	102.39	98.6	107.25	111.41	104.43	112.83	101.23	102.57	98.861	114.19	120.79	107.33	98.486	100.21	98.471	105.23	104.39	98.058	99.709	103.52	109.32	108.66	101.35
107.24	108.75	97.708	105.5	95.74	103.64	101.49	99.407	104.04	105.99	100.56	102.84	107.24	97.149	104.44	97.571	104.5	100.61	105.53	112.63	103.64	107.67	107.34	99.356	99.094	100.39	96.821	105.94	102.56	108.59	95.338	103.62	107.41	103.83	106.78	103.17	103.07	107.93	108.95	90.74	98.269	107.93	103.61	102.92	102.11	112.97	99.84	109.27	104.74	110.32
128.12	109.62	115.85	112.66	106.66	112.94	108.16	107.3	107.95	111.78	109.55	110.7	106.43	106.25	107.05	114.16	107.94	112.27	107.94	116.53	114.03	118.25	114.33	119.35	108.77	106.96	115.33	103	116.1	108.38	109.98	105.07	114.12	103.79	105.3	103.69	108.15	112.89	111.66	106.78	108.06	116.06	118.14	107.6	102.82	114.85	108.27	104.67	111.47	109.52
112.44	107.02	114.09	101.44	104.55	114.12	100.49	103.01	111.12	101.5	107.17	110.65	108.62	100.6	114.11	114.17	111.59	105.38	108.29	107.37	111.29	104.56	106.15	118.37	102.64	99.962	103.04	112.27	102.51	98.177	110.18	100.18	101.98	104.44	107.2	111.96	109.84	107.48	104.58	113.67	106.29	99.066	102.4	114.86	104.89	101.01	113.13	109.63	96.737	103.86
107.08	102.04	116.35	106.53	110.82	98.871	103.26	94.07	103.61	102.23	109.23	91.658	98.541	107.05	107.3	103.34	101.73	101.69	109.57	102.31	109.02	100.05	107.04	114.54	106.41	100.79	100.69	109.88	98.728	106.38	119.64	104.74	111.96	97.321	99.535	101.82	104.74	104.36	107.04	107.59	110.83	102.19	106.68	112.36	104.76	104.89	108.29	113.59	108.84	101.17
115.92	113.81	103.19	106.96	109.33	110.77	112.7	100.35	108	108.1	112.13	108.5	106.76	107.1	120.23	102.11	116	105.15	104.39	116.25	114.58	104.83	97.399	112.83	111.77	118.18	107.25	111.16	110.36	102.11	114.62	118.82	115.69	106.34	114.35	111.27	105.89	117.94	125.75	115.93	114.91	103.69	102.61	107.39	112.57	108.42	112.71	116.97	115.16	117.28
98.786	112.76	95.724	101.63	103.31	104.6	93.794	101.74	104.42	100.94	98.387	99.762	100.7	109.88	106.22	104.5	101.46	101.85	96.792	94.284	96.674	107.15	95.247	95.027	89.387	104.91	109.98	98.662	103.86	102.8	98.649	101.76	93.503	104.1	104.35	102.08	110.61	97.892	103.81	96.954	107.66	99.319	96.474	100.3	104.8	106.06	101.37	104.9	109.88	101.86
112.65	107.46	123.13	112.99	117.1	113.7	111.98	119.06	121.26	126.46	118.12	111.83	112.55	107.84	108.32	105.9	122.43	110.51	110.77	109.91	105.44	110.82	112.76	112.95	112.88	110.51	107.23	105.23	120.96	109.9	113.25	115.55	117.06	117.11	118.18	111.53	107.42	105.35	107.48	108.39	115.42	113	110.81	118.95	113.59	104.85	109.6	111.63	113.71	113.47
109	112.23	118.2	119.47	118.83	119.15	116.95	117.14	110.38	122.21	108.06	107.34	112.05	113.2	108.93	110.64	119.12	110.71	116.95	113.69	116.78	122.42	119.19	118.71	118.7	110.25	115.84	120.29	118.76	121.29	112.57	130.27	117.4	110.8	118.98	122.82	117.39	119.34	115.52	110.37	121.12	115.88	119.07	121.86	118.21	119.35	112.08	109.69	122.18	112.35
107.66	111.96	116.04	110.11	115.87	107.9	110.28	115.34	105.42	109.93	106.19	114.33	112.12	112.77	116.8	110.69	108.89	107.17	113.23	106.06	112.36	111.86	109.32	109.69	110.19	103.65	109.77	112.69	113.91	115.48	104.55	114.99	103.56	107.31	113.9	110.77	110.74	119.75	109.31	113.18	111.13	117.63	121.16	112.27	112.94	116.82	106.14	117.56	107.16	102.22
115.1	112.02	112.43	114.29	118.56	106.68	111.71	113.11	103.77	113.06	116.07	103.71	101.91	112.64	116.22	107.44	113.87	112.15	119.12	106.74	111.12	110.94	106.17	106.46	112.43	112.26	107.54	116.08	108.89	108.43	119.59	121.82	111.07	123.07	114.39	111.05	117.33	114.75	111.78	111.44	107.88	109.82	111.41	112.65	111.61	113.32	117.9	112.77	117.31	107.49
99.936	102.16	110.29	101.81	96.671	112.45	106.49	102.36	102.63	100.99	107.74	106.48	98.865	108.26	99.031	116.55	109.87	109.78	107.48	109.4	104.72	115.42	101.48	99.718	101.42	102.47	108.1	102.35	107.82	103.39	103.24	111.92	99.552	99.226	101.17	103.57	109.04	107.97	101.77	102.57	101.59	116.97	109.78	104.45	104.73	112.45	109.65	108.17	104.89	119.57
111.11	111.15	105.29	119.21	117.63	110.93	118.83	115.03	117.7	103.43	117.48	114.59	112.51	111.71	120	111.82	115.88	106.19	114.38	120.61	104.27	108.76	111.76	111.52	125.43	118.6	115.65	116.68	105.87	111.88	112.67	110.77	106.47	106.69	122.52	110.18	111.8	110.37	108.13	109.72	113.7	121.05	111.25	108.67	105.56	107.76	106.87	109.33	113.58	104.39
114.03	100.71	96.964	104.75	105.61	96.276	108.46	109.52	103.13	107.3	104.18	109.39	110.45	102.68	95.856	100.79	101.14	101.96	103.36	97.665	105.49	112.9	109.55	99.978	102.1	101.96	107.52	108.75	102.07	112.84	107.41	116.39	107.7	103.53	105.85	100.44	106.13	101.35	118.71	110.25	109.94	108.55	104.94	99.896	102.34	100.29	113.71	105.72	107.01	101.84
111.97	106.93	115.57	103.76	115.67	118.31	110.49	110.59	114.88	112.07	103.11	114.4	115.05	120.57	114.52	109.29	124.14	111.45	109.85	110	113.27	102.41	109.03	113.89	117.99	112.89	112.07	112.02	109.44	112.95	111.07	112.78	105.47	105.98	107.7	107.87	109.91	110.35	106.1	112.2	112.98	116.35	104.13	112.4	117.05	109.16	115.57	111.84	101.66	108.1
108.29	107.12	121.32	110.74	109.21	119.23	112.55	112.48	119.71	109.67	112.32	109.07	111.13	107.55	111.94	117	119.04	109.21	113.26	119.02	107.53	103.65	113.05	109.71	110.08	116.81	113.04	115.3	110.91	113.45	115.37	105.2	118.65	112.31	114.04	109.13	108	105.61	108.73	122.99	102.59	111.75	118.5	109.09	104.13	108.05	114.86	112.91	105.4	117.41
115.13	107.33	107.68	110.78	113.37	106.97	106.65	112.05	104.19	109.77	112.76	107.02	102.82	118.31	114.01	109.68	106.26	112.15	110.37	109.42	112.96	109.79	106.79	106.45	103.74	116.33	99.339	108.87	115.94	110.3	106.36	117.28	113.54	111.42	112.46	116.68	119.83	116.06	111.11	108.94	121.78	111.99	115.97	109.16	112.89	110.48	109.33	113.3	114.44	115.85
110.35	110.29	107.15	99.292	117.65	111.06	103.14	106.31	109.86	111.87	108.3	107.23	110	107.14	106.31	100.54	106.98	115.19	103.87	106.57	110.28	112.57	112.97	108.76	117.7	107.05	105.99	111.59	109.78	112.72	105.72	106.31	107.96	106.13	105.25	107.67	115.07	112.44	114.86	104.04	108.9	108.7	96.995	111.75	110.18	118.14	111.41	114.12	105.33	107.51
121.26	123.08	119.3	123.08	127.78	116.36	108.91	125.68	116.23	119.83	122.19	111.27	126.47	116.49	126.23	117.18	115.78	121.47	114.43	116.97	117.1	123.09	115.3	121.36	121.51	119.91	107.61	123.09	114.31	120.13	117.72	117.17	120.18	115.85	117.95	133.88	118.01	117.09	108.49	115.58	121.95	115.51	117.28	125.85	119.78	116.79	119.37	125.96	110.8	120.45
97.395	107.81	99.15	108.28	92.313	99.367	111.23	101.91	104.45	98.473	97.406	95.897	101.51	107.93	93.488	92.404	101.41	99.552	106.37	102.31	97.848	107.96	103.7	99.818	106.08	97.45	99.298	90.295	99.927	99.245	103.28	111.57	95.204	102.43	101.14	102.92	97.726	100.46	96.554	95.258	97.223	98.651	94.153	101.01	104.54	97.352	93.312	96.863	105.38	99.707
112.26	118.75	100.59	99.486	102.56	111.96	108.17	111.74	103.87	101.47	105.17	99.274	109.42	105.41	104.19	106.07	105.13	99.93	105.51	101.4	102.56	104.53	101.85	112.78	103.79	104.38	90.328	94.995	105.44	110.11	104.09	108.74	107.8	98.893	99.03	110.47	99.746	104.87	100.26	98.802	108.17	109.92	102.56	101.16	107.31	98.567	100.51	101.08	98.807	107.67
115.76	101.6	115.99	101.17	106.21	92.595	104.23	93.083	106.1	106.05	105.27	107.56	97.283	101.55	109.5	104.89	110.26	100.22	105.99	106.58	105.62	110.86	106.83	92.381	105.26	100.41	109.92	106.92	109.33	107.67	109.63	110	103.61	102.1	107.03	99.832	99.712	103.95	103.97	103.76	104.29	104.17	108.82	93.835	109.76	105.99	110.94	100.79	102.27	99.325
107.01	109.81	109.14	116.6	119.65	113.67	113.4	114.3	106.02	112.01	104.69	114.29	109.78	109.27	118.27	119.23	105.86	108.56	117.7	114.69	115.82	111	119.82	112.44	115.02	110.1	110.92	107.71	117.88	114.46	116.6	121.4	121.69	113.58	113.26	125.97	105.88	116.34	107.02	114.5	106.42	108.55	110.24	121	111.38	115.14	115.93	115.31	109.71	117.22
105.21	110.14	105.72	100.54	99.741	103.29	105.52	106.04	113.8	115.24	101.34	114.76	95.893	97.199	112.82	108	109.87	96.174	108.65	106.66	105	108.82	108.02	106.15	111.71	98.332	105.65	98.387	106.72	108.61	104.67	106.82	102.25	110.99	106.22	102.27	106.16	108.47	99.707	94.678	105.17	106.17	101.54	112.84	107.49	104.79	105.74	103.07	100.23	94.107
103.8	107.59	105.37	107.41	105.45	105.38	104.58	100.5	97.615	107.43	100.33	100.84	110.28	100.5	104.48	98.393	112.63	109.95	103.6	96.026	100.95	111.95	105.13	98.938	113.91	107.31	104.46	111.19	98.864	104.82	96.824	107.97	106.22	103.23	97.654	111.78	104.41	98.845	107.32	108.7	107.42	108.66	104.28	105.45	104.05	111.85	103.77	102.38	105.96	98.43
107.41	100.65	105.64	106.3	103.73	99.207	109.1	98.559	108.66	100.04	108.54	97.835	101.95	111.7	99.567	99.794	105.17	108.72	105.29	104.44	106.3	110.82	113.4	97.271	105.43	107.97	109.35	106.68	100.48	96.598	109.77	103.24	116.77	101.45	112.4	108.52	102.3	99.996	104.76	107.32	100.83	104.01	102.92	101.74	102.57	110.23	104.68	97.191	104.31	102.86
110.76	111.44	113.1	117.09	112.89	116.25	109.07	109.54	115.8	110.58	107.67	111.79	108.67	104.43	107.48	118.67	114.18	113.51	115.16	114.79	108.5	113.36	123.34	105.81	104.67	113.81	107.12	105.57	108.22	114.4	109.51	112.18	116.59	113.73	116.42	105.36	114.25	115.15	116.66	120.46	116.45	107.69	105.07	116.8	110.09	111.83	105.43	118.62	101.17	119.27
102.28	107.71	100.61	105.66	110.88	100.03	114.44	108.38	111.08	108.59	109.79	109.73	108.88	111.82	114.77	101.86	115.89	110.55	100.28	103.95	101.21	104.29	109.02	100.63	104.42	103.01	107.54	104.65	101.83	112.86	108.29	102.53	102.76	105.97	111.38	110.82	103.79	109.93	104.72	107.01	105.57	99.235	118.54	110.27	101.94	105.1	118.92	94.945	100.83	105.62
108.11	113.48	109.52	106.86	102.49	108.12	101.62	104.38	100.89	111.39	114.29	97.011	99.21	94.553	96.111	112.56	106.83	106.93	108.27	108.27	101.97	99.319	115.65	107.71	101.44	103.4	109.7	102.83	100.13	105.06	104.56	104.74	113.11	105.93	105.63	107.74	105.68	106.91	106.14	114.05	107.74	112.56	106.46	108.6	109.45	97.314	98.976	106.69	104.15	103.59
114.18	106.83	107.43	107.05	105.61	111.45	104.88	109.47	102.62	111.04	110.79	101.61	104.39	109.8	100.63	113.39	107.68	108.51	110.83	110	102.24	105.46	105.34	109.53	106.63	103.32	97.629	100.12	95.11	108.37	112.04	103.11	102.09	103.69	107.87	103.71	104.57	96.328	109.61	106.29	107.54	103.99	109.82	111.01	100.91	105.03	120.21	112.08	110.08	103.08
102.9	100.49	98.662	121.39	109.09	104.93	107.31	107.38	111.47	106.48	101.37	108.39	109.47	108.9	107.72	108.91	108.21	112.48	105.61	101.02	108.49	106	113.17	104	108.77	104.3	104.48	113.9	109.24	108.9	100.2	110.19	109.24	105.25	108.63	96.354	111.3	104.78	99.671	106.11	113.9	110.6	105.7	104.85	102.13	96.166	107.17	102.77	113.94	106.17
107.09	100.27	96.311	104.62	105.32	100.4	113.25	110.48	109.7	108.43	104.7	106.87	107.08	105.71	107.67	106.08	98.652	110.91	111.15	110.72	111.78	112.21	106.35	105.39	101.05	104.19	110.92	99.522	106.8	107.59	104.92	110.76	107.43	112.31	102.1	112.2	105.23	105.54	97.558	104.88	107.81	112.38	111.34	102.18	118.02	101.42	104.91	104.79	100.41	105.72
120.18	120.08	121.34	117.68	117.12	119.29	118.32	108.71	114.89	118.44	108.1	117.06	128.46	120.85	122.8	111.77	125.67	101.8	109.57	122.89	108.14	122.15	118.04	110.58	114.64	119.16	118.4	114	120.79	120.19	115.33	120.04	118.37	122.7	120.04	114.49	109.74	119.37	117.06	112.35	121.23	122.13	122.81	118.06	121.59	116.93	119.4	115.68	120.96	122.24
105.58	98.385	108.27	108.96	111.07	99.134	101.94	106.84	103.77	110.86	103.95	102.1	109.22	103.04	105.1	106.45	95.871	96.856	109.57	105.2	105.05	113.07	104.86	112.95	102.22	102.68	97.19	104.5	100.77	93.967	105.96	111.76	100.14	103.36	101.28	109.03	103.96	103.82	98.845	100.93	98.266	107.61	105.58	104.7	100.85	112.19	98.346	116.88	107.42	96.266
114.13	107.19	108.98	109.64	102.13	106.19	105.64	103.8	104.05	101.51	106.15	103.38	101.69	97.8	110.66	104.99	107.02	101.14	109.42	104.75	115.39	107.08	104.07	113.09	106.38	102.11	107.66	105.09	110.81	109.99	114.57	106.76	105.09	105.18	106.21	105.91	98.179	101.94	101.32	109.65	104.69	99.333	103.37	102.87	104.36	97.142	98.793	102.6	106.59	103.83
100.56	100.09	90.717	103.3	102.98	103.42	109.91	105.85	96.79	105.71	102.64	108.99	103.61	112.37	112.33	102.42	109.27	107.82	102.41	100.77	104.23	105.53	106.8	108.58	110.54	102.89	109.74	112.47	102.18	107.62	112.26	105.41	105.3	106.11	107.19	103.19	103.04	110.44	111.05	98.438	92.956	104.25	102.85	95.255	104.08	104.5	105.28	109.68	115.22	106.57
110.64	106.04	114.1	110.67	106.06	102.75	109.7	97.888	111.07	110.62	100.4	114.23	114.08	102.44	105.85	109.56	105.32	99.566	104.81	104.9	105.43	100.99	93.702	103.64	112.35	111.41	96.549	110.25	104.31	107.96	103.18	105.91	109.4	104.13	100.38	103.54	109.97	116.73	97.417	102.02	109.25	109.7	107.04	104.29	100.44	98.417	104.65	112.63	113.4	106.75
106.99	107.11	101.25	114.09	114.94	102.48	100.6	109.24	100.33	107.04	113.54	103.18	113.41	97.889	108.04	99.944	115.36	101.85	113.33	107.19	104.56	110.5	101.25	111.85	97.882	111.47	103.36	110.78	104.62	103.57	111.98	109.27	100.41	116.06	102.73	109.95	96.332	104.88	103.98	97.889	105.32	103.51	107.5	110.64	104.15	101.58	103.79	109.61	105.56	107.83
112.62	102.89	117.12	107.84	113.93	118.83	119.85	117.17	116.98	112.06	107	109.62	109.35	103.33	112.86	119.27	108.69	109.23	102.53	105.24	120.23	104.05	116.63	109.43	114.89	111.99	108.87	109.1	110.96	111.59	115.74	115.94	110.77	113.86	107.56	107.82	96.199	105.91	110.99	108.72	113.07	113.9	109.59	111.24	111.64	105.7	111.55	110.65	112.65	116.8
105.91	102.47	101.07	101.5	111.53	105.89	106.08	102.57	98.042	97.18	108.17	106.18	106.36	108.28	108.48	106.83	102.8	110.89	106.76	105.45	113.95	112.64	103.73	106.89	109.7	106.18	108	104.57	101.04	104.02	108.81	113.02	111.09	103.69	107.23	99.307	96.558	100.32	107.03	100.26	112.6	96.201	103.53	108.4	109.43	103.56	114.65	101.79	106.67	115.83
108.13	116.67	114.86	102.91	112.6	114.77	112.25	108.4	114.02	104.21	113.92	109.68	111.24	109.97	111.59	107.39	106.89	119.69	111.68	110.82	115.73	111.81	118.05	115.95	105.24	113.66	113.16	106.2	110.5	108	110.42	111.97	107.47	110.03	115.52	117.56	104.21	117.02	112.48	111.41	117.27	107.82	118.64	108.94	114.22	107.59	112.07	110.48	105.4	107.74
112.15	94.549	114.87	109.62	101.2	99.855	104.91	107.48	109.21	101.04	106.07	110.96	104.55	107.61	110.85	112.52	102.9	105.36	114.29	105.05	93.791	107.49	103.24	103.34	100.38	96.654	104.66	108.48	115.58	102.67	112.69	96.105	101.06	101.71	99.115	103.93	107.53	106.12	104.72	106.16	99.973	108.89	120.46	111.88	112.97	109.84	106.27	115.68	109.95	103.51
109.03	104.08	111.4	104.78	105.23	100.8	114.32	108.46	111.86	98.541	121.43	110.22	107.27	100.54	110.75	117.13	109.34	112.48	105.65	107.41	107.59	107.61	109.97	114.66	108.91	118.37	124.52	106.91	108.68	107.13	110.09	110.02	111.07	109.93	106.7	108.77	113.81	113.63	107.23	106.05	101.97	114.22	103.06	107.92	111.25	113.65	112.21	110.08	109.82	111.64
107.02	96.561	101.47	105.57	111.13	104.02	96.575	93.147	92.635	99.744	98.095	95.039	100.8	100.25	94	105.07	99.004	100.32	100.31	96.134	102.03	101.91	92.076	97.308	102.54	100.21	94.263	87.773	96.42	99.373	103.8	95.865	106.25	109.94	99.765	99.173	90.952	88.427	98.237	97.778	99.554	104.6	95.685	101.9	100.4	104.57	98.193	97.697	101.07	101.45
101.67	107.03	109.02	103.47	109.32	108.61	115.79	100.95	96.526	107.41	99.973	107.31	100.4	103.49	100.3	108.15	103.92	109.03	108.38	114.02	110.48	108.37	100.11	105.64	101.99	105.73	101.33	99.325	101.19	109.07	102.06	108.52	96.351	115.86	104.31	110.75	109.65	105.57	107.23	106.1	105.34	101.46	111.86	101.82	103.21	108.01	103.94	113.23	114.07	107.07
108.8	112.9	117.58	112.71	114.03	110.92	114.27	117.27	116.56	109.06	109.23	112.43	116.78	109.4	111.17	107.71	113.02	116.2	108.42	108.54	104.62	115.55	109.52	106.38	105.54	115.52	106.27	108.26	113.7	114.58	105.99	110.24	112.3	106.66	103.04	109.06	117.13	114.42	116.98	111.62	116.25	104.67	112.56	118.06	112.7	108.68	115.05	113.8	117.88	99.725
102.33	91.867	92.963	99.862	95.082	99.386	102.4	96.515	99.561	96.596	110.39	95.895	101.37	100.33	93.631	102.51	101.14	101.77	106.03	103.15	97.795	106.14	100.79	108.59	95.78	104.06	108.19	99.803	100.85	99.168	98.644	105.07	99.558	100.51	99.39	98.816	103.61	92.531	100.98	107.84	99.241	105.31	111.79	98.224	95.91	102.32	95.23	101.18	108.77	98.748
113.54	102.68	112.68	102.89	104.21	103.93	105.38	97.227	107.69	102.04	101.97	109.15	108.97	105.08	103.83	103.82	100.71	107.95	100.16	109.81	106.01	96.284	104.64	106.65	107.42	101.29	100.44	112.15	103.13	103.94	95.12	98.594	104.02	106.24	102.35	105.2	101.96	109.97	110.35	105.53	104.33	109.77	101.33	108.17	106.8	96.831	99.94	103.06	108.81	99.733
109.55	96.487	110.8	111.81	110.18	116.84	102.26	99.781	95.775	112.64	105.38	104.72	103.06	104.81	105.84	104.3	114.65	100.87	105.47	112.61	107.48	109.2	101	105.63	114.89	107.38	104.69	107.39	99.611	107.86	102.25	98.864	105.26	104.72	111.36	99.959	101.26	107.26	107.76	95.614	106.24	101.29	103.16	106.62	109.82	96.081	102.56	100.37	108.09	105.82
101.61	100.84	109.02	98.448	110.1	103.33	106.48	111.6	105.6	115.86	102.8	105.29	102.37	91.759	113.27	109.19	98.11	100.34	102.37	107.37	114.01	103.69	104.91	100.86	100.26	106.5	100.31	108.52	107.31	102.39	104.24	103.22	105.25	110.41	105.97	106.19	108.29	99.266	101.52	106.13	107.32	102.79	100.18	101.35	105.62	104.28	109	99.417	105.4	110.46
106.39	120.61	106.98	104.73	107.73	107.17	104.35	112.14	97.382	102.27	110.29	104.61	100.9	109.6	102.4	105.51	113.4	108.2	105.33	112.72	114.24	98.74	101.12	112.14	109.18	104.68	105.22	105.04	108.48	118.12	105.59	109.8	104.11	103.87	108.77	111.54	103.12	96.205	106.32	105.33	112.09	99.591	107.35	107.8	112.61	105.39	99.274	108.29	96.826	108.01
108.28	96.874	103	103.55	97.761	111.18	100.98	113.05	104.57	101.49	111.89	105.56	103.33	104.03	116.67	102.37	108.96	109.8	103.04	104.22	110.48	108.56	100.69	113.61	104.74	108.1	107.18	109.64	107.11	110.47	102.93	110.92	107.44	104.79	99.439	112.54	106.24	118.63	102.46	107.46	98.85	117.96	106.26	109.58	106.65	103	118.87	108.93	108.45	108.98
112.94	113.69	118.71	120.4	111.45	117.05	112.35	110.17	113.25	117.18	109.63	113.92	112.54	117.23	115.29	109.05	113.97	114.08	112.18	106.64	109.36	110.61	107.08	116.5	111.81	115.46	110.71	112.47	102.7	122.67	115.99	106.94	107.81	114.28	111.74	114.64	114.23	113.64	111.17	104.29	114.13	121.65	109.74	109.24	114.07	118.13	105.06	119.07	107.53	108.69
101.24	111.3	106.22	102.29	104.07	107.56	109.75	107.9	99.921	111.73	102.43	110.32	99.679	106.79	103.08	104.71	100.28	102.53	105.94	99.561	111.04	97.755	97.789	110.13	109.83	107.04	107.81	102.67	107.14	101.81	110.62	106.93	104.18	106.2	104.09	98.477	104.75	99.522	108.24	102.03	100.91	109.22	104.78	110.43	103.95	109.23	95.506	109.69	94.853	95.032
97.071	96.702	108.97	97.352	96.374	98.075	108.61	91.933	94.157	99.226	95.249	94.68	99.064	97.833	99.895	103.71	102.79	105.58	98.071	87.34	98.42	97.828	109.75	98.952	110.83	100.03	95.995	105.71	101.54	95.205	97.679	105.9	112.37	95.997	104.27	96.351	107.2	94.828	99.321	100.83	98.776	100.23	96.354	102.98	106.15	89.958	103.24	104.29	100.8	104.23
96.096	104.9	99.427	114.75	110.01	106.85	106.72	106.62	102.09	97.297	113.21	115.74	109.81	108.12	115.38	105.9	102.91	101.56	105.16	100.02	102.84	98.781	101.6	109.88	107.99	99.108	98.089	105.54	103.15	99.05	97.293	104.09	103.81	105.26	106.92	99.321	114.92	103.89	111.41	100.55	109.98	107.43	111.48	98.787	110.68	110.24	103.35	113.69	106.98	112.49
104.12	103.5	109.42	114.31	107.61	104.23	108.16	111.08	103.09	103.55	98.662	94.42	108.77	110.46	106.07	107.92	103.79	100.14	96.932	98.975	114.15	100.23	112.27	94.476	105.17	115.89	107.47	109.02	97.631	108.5	102.6	98.177	105.95	111.15	96.766	102.31	100.13	98.09	115.43	106.98	108.59	108.85	101.58	107.05	110.48	99	109.06	110.81	107.19	108.42
104.58	100.21	102.36	107.52	104.51	103.06	103.5	102.7	99.526	104.8	100.15	98.779	109	117.03	106.44	104.37	102.79	111.36	99.49	110.11	95.372	106.78	114.54	110.51	106.56	111.6	98.764	107.23	106.43	108.48	99.765	112.67	99.808	94.79	114.41	97.19	97.725	96.783	101.68	109.43	104.88	103.82	106.67	103.2	104.67	99.833	102.66	102.54	105.55	112.46
109.49	110.05	108.06	101.4	112	100.5	110.69	105.03	101.53	108.81	116.89	113.29	100.63	103.43	105.95	105.01	101.04	113.5	107.24	99.229	105.6	108.62	109.99	109.82	102.35	104.09	113.52	106.08	99.721	104.33	99.69	98.775	109.55	111.03	108.92	111.54	105.73	102.37	109.22	106.31	106.23	100.29	101.48	105.67	108.56	97.103	109.83	98.005	104.89	105.05
105.98	106.95	101.39	111.08	119.62	111.43	113.38	117.96	108.1	109.25	117.33	112.84	107.37	103.95	99.288	114.01	116.33	103.19	99.099	109.23	113.65	103.07	114.28	110.51	114.42	113.44	114.34	106.55	116.41	116.56	109.86	114.82	107.39	103.43	105.7	115.12	109.82	105.85	108.5	115.01	111.52	110.66	111.34	107.49	115.36	116.7	119.98	102.93	111.83	105.06
105.13	100.83	108.57	104	105.5	96.453	101.2	105.6	99.862	106.95	104.99	109.22	111.86	104.67	110.51	107.85	97.302	102.44	114.25	96.184	98.789	105.06	103.38	112.61	105.35	105.74	107.6	107.74	105.64	102.2	94.246	108.31	109.45	105.53	108.22	103.37	111.97	102.62	112.48	97.507	108.16	110.6	104.35	97.372	93.272	110.48	117.34	102.95	110.94	96.747
119.08	115.23	116.33	126.32	118.02	112.38	117.85	104.08	119.83	115.62	116.79	112.08	114.78	117.5	116.3	109.92	119.93	106.94	114.91	113.32	122.28	120.48	117.14	113.15	116.75	114.57	117.32	122.63	111.94	116.68	114.61	123.8	113.45	113.88	107.29	117.87	113.65	114.02	115.46	121.73	110.92	112.33	121.28	123.03	120	131.53	109.31	114.26	120.88	112.76
106.85	106.01	100.63	114.36	110.75	108	101.11	106.65	103.3	102.22	103.27	105.76	102.16	107.01	109.64	106.22	103.9	102.99	96.489	99.045	108.33	102.71	110.37	101.63	116.83	100.72	109.45	107.13	109.1	104.34	103.27	101.03	110.47	103.97	107.38	111.05	106.08	98.889	115.62	105.36	109.99	107	101.82	111.69	107.8	103.8	109.98	98.682	108.99	105.3
89.661	104.78	94.543	103.52	96.084	96.854	102.99	97.866	98.947	108.33	100.07	97.65	101.12	107.69	101.72	98.761	109.61	95.45	93.421	100.98	116.58	104.58	102.59	106.24	99.039	103.01	103.81	98.971	99.391	105.76	93.347	97.568	100.88	97.613	102.79	103.76	91.431	97.831	104.01	97.023	102.54	101.88	98.062	102.1	113.43	102.91	86.491	96.074	94.52	97.51
98.238	113.12	95.055	102.03	97.058	100.62	111.39	107.91	108.39	105.73	108.71	105.44	106.89	110.52	111.73	107.04	110.79	111.41	111.58	117.44	107.31	97.221	101.77	97.859	96.21	99.724	103.79	104.28	103.18	101.22	106.24	104.43	109.22	106.77	111.58	105.65	98.699	91.053	91.052	110.28	99.114	105.6	103.61	101.27	109.42	104.79	101.56	102.14	101.37	111.67
104.3	105.14	105.24	102.63	103.04	109.57	106.08	101.55	105.8	103.99	110.89	106.5	106.15	103.92	108.43	102.97	106.94	102.71	105.06	104.61	109.64	101.11	106.6	106.5	104	106.8	104.25	102.23	104.33	104.31	102.12	96.321	104.13	102.17	107.42	118.47	104	108.12	101.06	108.03	109.5	101.79	105.71	114.18	106.95	105.66	105.62	110.22	104.5	112.24
111.53	115.01	124.92	120.88	115.24	112.87	111.1	103.89	113.37	114.86	113.44	109.91	119.18	112.5	115.59	111.29	102.48	114.41	121.98	112.29	108.99	110.32	105.39	116.99	112.1	117.72	112.28	117.09	106.49	110.45	115.1	105.45	111.33	117.3	110.21	114.65	113.57	108.9	113.55	113.6	116.1	123.4	106.95	106.99	112.08	114.12	111.28	104	115.45	113.02
113.59	112.72	112.94	109.08	112.69	112.58	120.36	112.34	118.5	106.72	112.68	110.85	112.79	119.7	114.18	113.9	109.06	112.2	117.83	111.87	106.73	111.21	126.2	115.94	113.01	109.66	122.15	114.26	110.62	108.85	103.43	120.29	115.55	101.64	113.63	111.88	100.48	114.09	111.36	113.68	116.54	113.39	111.46	110.63	116.76	108.92	109.97	112.91	113.86	108.86
108.35	108.03	115.56	106.85	105.23	105.51	109.55	99.638	104.08	105.48	106.11	107.35	96.106	101.79	100.87	98.357	107.34	109.66	109.3	98.807	103.53	95.284	105.77	115.81	113.23	106.49	101.59	108.56	99.082	110.1	109.46	105.65	107.38	117.96	107.85	109.5	100.51	104.15	103.74	104.18	104.35	106.33	109.07	105.62	103.01	107.04	102.71	106.58	106.19	109.74
117.11	112.93	110.98	109.13	118.4	110.58	106.77	108.6	118.97	99.276	121.27	102.2	105.73	123.25	112.57	115.56	112.29	112.67	116.74	111.99	109.5	111.31	116.36	108.16	107.37	116.33	104.02	112.53	122.09	119.18	110.03	117.86	109.18	120.83	110.76	105.83	114.6	104.72	116.42	110.56	115.22	108.24	112.04	110.58	101.62	102.79	109.13	106.7	120.66	115.25
106.68	102.18	100.09	113.08	110.35	112.02	109.4	100.95	96.706	104.69	109.04	106.86	116.84	103.82	105.43	110.29	113.1	111.98	107.92	97.068	102.81	101.53	100.68	112.29	110.73	104.5	111.97	104.9	109.06	102.75	104.91	97.654	112.38	110.07	96.581	99.24	104.39	101.84	104.98	99.66	108.01	101.23	106.66	104.59	106.98	107.78	108.53	108.05	112.94	107.92
114.49	115.98	111.48	109.38	116.39	114.67	103.82	117.7	102.67	118.84	110.79	121.01	120.27	109.37	116.01	103.57	113.41	118.15	113.91	110.96	112.66	111.21	113.39	110.11	113.8	115.27	118.8	117.43	111.59	117.63	120.82	112.69	115.38	111.85	102.76	113.07	105.47	112.18	111.01	113.14	102.9	118.21	112.56	105.15	120.87	113.02	106.39	102.71	116.61	107.32
110.72	111.87	113.74	105.51	109	117.11	112.73	110.6	114.24	107.96	109.45	107.89	114.71	115.02	114.26	115.98	115.94	121.23	115.1	111.62	115.45	114.55	113.72	116.79	115.38	116.34	118.61	121.78	113.01	111.81	103.19	113.42	106.51	107.28	112.57	107.86	116.22	109.37	121.55	121.81	114.35	110.3	105.51	110.32	108.85	112.75	109.08	108.5	115.1	111.75
108.79	98.16	106.89	107.42	105.79	102.05	108.24	99.717	107.72	103.23	115.5	103.68	104.6	94.739	108.25	114.02	115.88	101.23	104.06	103.34	111.91	103.36	106.32	102.86	103.92	106.11	107.74	95.572	111.97	109.51	100.03	101.07	104.39	107.85	105.61	101.37	97.801	100.81	102.22	110.93	114.91	106.04	105.28	113.14	105.38	105.18	105.54	104.9	108.92	100
103.82	101.85	111.88	101.59	99.7	105.19	103.65	101.11	109.76	108.78	102.23	103.66	109.03	101.54	102.41	110.28	110.17	105.68	114.08	101.9	114.04	114.03	113.84	109.68	117.15	99.046	106.65	104.16	102.53	106.98	99.536	104.81	116.43	102.02	105.33	102.09	102.46	102.37	104.99	110.13	107.7	102.97	99.942	100.31	105.93	103.37	105.75	113.79	99.145	100.87
113.89	114.29	121.78	104.45	105.05	107.91	113.57	100.61	107.69	113.76	111.16	114.9	117.87	106.77	110.27	112.63	117.34	118.4	110.28	111.49	107.94	117.89	109.72	110.9	103.75	108.38	109.89	105.29	117.21	116.11	109.41	110.95	106.53	111.27	114.77	109.95	111.28	107.78	104.84	104.45	108.43	113.69	111.7	115.72	108.76	112.79	118.09	119.12	109.79	114.48
108.53	104.65	104.4	114.17	111.49	103.75	114.05	107.93	99.214	97.047	107.94	102.8	100.65	102.68	110.39	110.71	97.344	101.68	104.24	105.85	108.6	105.03	104.23	97.528	106.14	111.75	112.97	108.54	103	103.69	107.32	109.44	105.27	97.744	114.09	97.196	112.97	111.24	106.93	107.45	95.958	101.78	107.48	102.58	105.57	95.266	103.76	101.16	105.99	102.53
106.47	119.71	111.59	111.66	112.99	114.82	109.23	108.59	109.98	116.36	108.31	116.88	111.4	110	112.79	113.69	107.66	116.27	106.2	110.67	105.5	111.76	107.93	106.74	111.69	109.53	118.55	114.6	113.31	114.23	105.82	110.21	115.37	111.58	115.13	112.04	101.88	117.57	104.58	109.13	102.1	109.7	116.76	109.93	116.82	112.47	114.53	109.8	108.45	116.03
108.47	110.27	103.13	121.02	101.39	103.5	110.33	102.69	105.12	100.32	108.84	110.1	111.44	102.05	110.5	108.11	101.2	92.901	105.97	109.72	100.39	112.06	110.53	106.5	101.93	96.823	109.11	102.25	105.79	116.9	102.27	104.73	103.93	104.07	114.26	99.005	107.03	100.91	107.34	108.4	106.73	105.01	103.43	113.67	114.06	115.54	103.48	102.69	108.94	113.46
121.84	116.14	118.75	111.58	118.67	127.25	116.48	121.09	123.85	108.23	118.8	111.77	117.8	121.68	114.94	119.34	108.14	116.31	123.73	112.04	119.19	113.65	125.34	125.14	109.72	120.18	115.71	119.73	115.14	113.03	123.12	120.5	117.41	109.38	119.32	121.7	120.02	124.86	126	115.35	107.16	112.72	109.68	114.51	121.27	119.91	121.61	117.76	113.6	120.85
112.17	108.58	104.64	113.59	110.82	105.41	117.19	111.93	122.47	114.25	109.23	111.06	106.73	109.73	112.73	101.7	112.45	112.1	104.15	108.93	119.26	109.66	111.64	109.25	113.8	118.45	115.9	109.05	115.9	105.48	106.98	106.99	111.33	110.59	101.43	117.49	107.08	111.8	114.83	98.739	108.63	107.35	104.55	114.95	115.18	110.59	102.43	123.18	114.64	112.41
111.83	106.76	115.23	102.23	110.48	112.04	105.95	113.78	113.49	113.23	103.82	112.08	111.49	109.24	111.97	101.53	121.89	115.2	112.42	109.06	117.51	105.41	105.69	112.8	114.98	107.96	117.74	105.4	109.77	114.56	107.47	117.18	121.4	113.56	103.26	116.96	115.62	108.57	110.57	105.09	114.23	108.15	101.01	105.77	110.09	100.3	111.08	117.02	107.81	114.86
106.63	109.39	108.37	100.74	102.32	98.809	107.67	97.501	100.45	104.33	107.74	102.09	104.23	112.72	97.4	104.76	101.85	109.56	109.32	101.58	100.79	110.39	104.91	104.14	101.43	102.19	106.72	102.37	99.798	102.54	100.26	111.7	106.36	109.63	107.09	112.63	105.79	111	107.7	99.186	111.79	104.64	98.002	104.2	106.97	103.97	109.47	111.19	102.63	99.052
99.078	112.9	112.25	96.325	103.8	107.98	109.6	97.67	92.796	114.49	113.92	98.96	113.08	108.72	101.53	109.11	104.66	107.58	111.54	110.85	103.75	98.126	109.39	107.97	103.59	105.99	106.65	106.17	103.83	106.12	113.04	100.11	96.127	104.12	104.13	100.19	102.49	103.82	102.29	102.54	104.45	105.56	103.87	98.966	100.55	108.37	111.51	102.56	103.79	104.76
104.19	105.09	96.386	103.88	105.92	97.454	114.33	114.09	96.955	105.77	109.72	103.71	109.2	105.21	99.473	102.62	103.88	99.045	109.33	98.958	102.71	110.9	105.6	104.95	105.25	110.34	100.31	104.73	104.69	98.222	106.68	107.88	114.38	107.41	106.15	105.78	103.23	101.22	103.64	105.38	100.3	106.54	106.8	109.58	105.66	105.64	108.86	97.669	98.051	108.98
110.32	105.23	108.53	107.24	108.83	110.63	110.72	105.86	107.64	115.05	114.71	113.91	108.57	113.97	115.02	103.41	107.84	101.28	108.12	108.26	107.41	105.59	107.87	104.1	115.67	119.52	104.42	101.04	110.19	103.94	106.83	117.21	126.02	119.33	109.69	107.19	106.26	108.66	108.81	111.45	111.59	114.68	107.17	104.92	108	126.52	109.8	116.32	105.96	109.25
111.54	94.659	107.34	98.531	104.84	108.47	97.679	105.36	90.94	109.56	114.54	102.93	104.53	112.86	108.86	102.56	103.38	110.06	107.55	101.96	102.99	99.49	109.08	111.85	101.36	101.25	101.17	101.62	105.72	98.632	103.06	107.16	102	103.38	98.067	103.32	106.39	111.04	107.38	104.48	111.58	106.45	101.2	104.48	103.38	103.48	107.97	101.39	113.7	108.86
101.94	94.847	111.44	103.26	109.42	101.91	107.62	108.44	104.06	100.52	113.4	96.956	99.613	103.73	108.55	114.53	103.24	113.25	104.14	109.11	96.421	108.76	108.28	106.78	104.49	98.369	106.33	101.97	106.55	109.44	101.11	110.01	116.34	98.636	112.07	101.97	102.12	109.44	115.64	108.22	106.78	110.23	109.63	103.17	108.44	102.54	115.41	108.52	111.52	110.65
115.67	111.53	106.47	106.81	101.48	108.2	107.82	103.8	100.58	100.54	108.99	101.62	98.962	106.81	112.46	108	106.31	98.769	87.557	99.71	101.99	109.96	104.77	105.56	104.86	105.94	111.38	112.87	102.39	99.796	103.67	98.702	111.35	99.838	108.02	100.85	104.5	99.43	102.32	105.24	107.01	97.492	108.21	103.77	96.466	108	102.25	105.31	107.8	107.39
112.97	124.26	112.3	110.17	110.07	121.99	114.74	120.32	108.37	124.66	113.31	109.3	114.89	111.37	104.08	112.41	114.46	125.95	106.89	125.02	114.05	112.1	116.4	114.65	122.09	113.31	123.43	119.86	111.69	118.28	122.1	108.88	120.13	117.31	109.91	114.67	118.89	109.55	118.93	118.4	110.96	114.33	116.5	114.92	112.84	111.85	109.98	120.27	100.42	113.36
102.3	111.99	105.22	112.99	105.06	102.25	101.42	110.02	102.52	107.65	107.75	113.34	98.144	100.76	102.92	104.54	105.2	107.12	107.15	98.114	100.98	100.42	110.02	111.59	92.86	103.11	104.15	109.44	100.92	99.549	101.78	106.47	108.95	99.049	96.212	104.33	101.26	106.16	96.826	98.355	112.19	111.14	100.53	105.25	99.81	99.685	103.85	103.18	106.94	102.72
101.42	95.025	107.24	106.17	104.18	110.12	108.87	101.82	105.85	112.37	104.37	107.26	94.956	109.62	106.12	99.154	104.85	105.64	108.89	102.18	109.22	98.203	105.72	98.31	110.53	103.95	97.156	105.82	102.12	106.59	97.743	107.53	109.73	102.23	104.54	107.82	94.198	109.45	101.58	105.72	106.07	100.52	100.53	104.82	102.82	110.93	114.23	100.42	109.18	102.62
100.97	100.96	106.94	95.035	98.493	97.334	95.475	100.51	106.6	113.33	97.051	107.06	101.48	94.016	92.062	97.643	96.058	92.089	102.85	95.844	99.115	100.35	108.44	98.001	104.77	102.12	97.907	96.549	101.03	99.418	105.02	104.64	99.739	100.5	102.89	103.36	98.43	104.48	100.94	98.856	101.57	102.8	102.02	101.35	98.38	94.245	87.002	101.77	101.55	101.43
113.49	100.75	115.18	113.72	110.59	111.62	110.47	114.2	114.4	112.18	104.43	113.76	113.41	113	108.28	114.18	108.67	112.03	118.12	114.35	115.19	104.88	108.15	116.51	110.94	111.18	101.41	117.03	108.89	113.21	105.95	104.87	108.3	114.47	107.31	111.15	116.98	107.44	118.64	113.34	103.27	104.33	121.04	110.61	109.03	111.93	119.75	114.09	110.01	108.53
112.39	111.48	99.318	106.85	106.71	95.119	105.04	103.07	103.08	88.727	105.86	109.96	113.3	100.82	102.07	102.56	102.04	109.25	107.99	104.98	100.36	116.65	105.36	96.077	117.34	102.83	100.81	101.91	107.49	105.37	103.51	100.06	111.12	111.92	108.57	108	110.32	109.31	103	104.8	107.84	102.69	100.76	101.59	104.27	111.65	103.31	98.875	108.57	100.67
118.4	100.91	111.17	106.11	108.29	102.79	119.93	107.22	110.86	104.01	110.87	115.04	105	114.1	110.59	108.61	103.4	116.51	110.37	102.31	109.05	109.48	104.62	104.98	109.45	108.68	110.12	114.68	108.77	118.93	98.379	107.83	108.2	111.45	106.09	108.9	106.85	111.31	108.7	105.46	114.07	104.25	105.25	115.37	110.1	109.77	113.94	108.98	98.692	114.78
109.4	118.09	109.23	112.97	115.29	108.29	114.66	114.03	106.03	112.94	115.09	113.19	117.57	118.57	111.02	106.91	121.43	111.56	114.28	114.07	114.97	109.64	109.51	108.1	103.63	110.51	105.23	105.32	111.56	115.57	105.09	114.32	113.42	113.99	113.56	109.66	107.5	117.4	119.69	102.76	100.88	119.51	112.37	107.42	107.98	104.16	107.87	105.61	111.94	118.86
114.21	107.75	112.11	114.37	115.38	114.84	113.42	121.03	123.9	122.68	113.18	112.54	114.93	111.11	106.18	109.83	105.78	117.49	113.96	101.78	108.49	113.8	108.28	115.56	109.37	117.76	120.59	119.03	104.57	108.77	112.33	113.35	114.38	111.56	104.14	111.29	118.3	118.64	116.18	116.52	113.14	115.85	115.11	109.29	111.62	107.01	112.63	109.99	110.39	108.95
102.88	106.03	108.45	104.79	101.89	115.52	115.46	116.62	119.23	115.49	110.89	116.26	117.71	108.97	112.32	116.65	111.77	108.19	115.66	114.64	121.15	110.37	114.58	115.79	108.48	109.26	111.77	111.63	107.62	106.51	107.97	112.92	113.19	115.22	106.99	114.99	114.84	114.79	114.98	103.77	117.49	115.4	110.46	109.36	110.14	104.46	110.27	112.38	120.15	107.67
99.666	100.79	97.642	111.34	111.63	109.71	100.4	102.87	101.59	101.33	102.4	118.49	106.25	111.09	105.81	108.44	107.99	102.78	106.77	109.17	108.71	97.871	102.25	109.28	102.94	106.76	104.76	104.18	105.37	108	109.49	109.46	105.45	99.023	95.097	103.55	112.43	106.09	109.51	104.14	109.24	100.89	104.61	104.46	108.22	110.26	108.56	98.365	107.2	106.38
102.24	106.59	104.2	107.34	99.368	113.9	94.793	108.76	106.61	101.82	105.11	106.46	107.42	100.52	107.81	104.95	103.43	111.83	102.61	105.1	108.29	107.87	104.93	111.98	111.6	99.477	107.16	109.11	92.69	110.66	98.156	105.62	113.98	106.3	99.409	102.35	110.32	100.31	107.52	96.508	104.63	100.67	100.28	108.21	105.22	108.53	104.57	104.94	105.57	111.28
100.55	104.7	104.49	109.86	106.49	111.3	104.11	100.74	101.71	108.91	104.13	109.54	100.24	115.96	101.76	104.85	104.41	103.49	97.821	101.36	109.78	99.338	106.4	117	102.22	107.98	112.02	100.34	103.43	101.83	115.92	101.91	106.08	102.27	104.65	107.47	111.76	111.09	107.35	105.73	97.626	110.55	97.879	107.7	97.554	95.685	109.32	105.58	105.69	101.3
110.88	104.89	104.82	108.8	102.94	103.5	99.972	103.69	104.47	105.37	103.42	107.67	105.15	113.39	104.21	109.52	104.11	109.76	105.96	92.672	102.15	102.04	102.36	105.78	101.15	105.48	98.949	107.32	105.24	101.82	106.4	99.786	103.46	107.99	104.04	109.71	102.81	106.43	109.53	102.03	114.09	99.998	103.83	107.16	104.42	115.93	104.97	116.6	114.52	115.38
96.344	104.56	96.793	106.16	108.6	102.88	95.293	115.25	106.81	98.606	104.17	110.15	107.72	102.05	96.422	109.39	105.35	109.67	113.84	111.84	103.43	107.86	96.742	108.7	98.366	95.874	111.36	96.681	102.07	102.5	107.09	100.94	112.5	111.5	107.51	98.548	119.22	105.49	103.31	112.52	97.823	103.57	105.25	112.06	98.675	106.55	101.97	107.99	108.28	93.356
98.174	99.527	107.99	99.245	103.31	103.93	99.68	99.525	97.918	103.54	99.393	90.909	95.565	105.61	99.9	97.465	101.16	105.1	87.849	101.9	97.417	88.87	100.23	106.12	102.32	109.37	94.441	92.683	101.16	110.56	101.78	108.63	105.44	104.25	97.688	103.64	107.94	103.66	93.942	103.62	102.35	103.86	103.45	105.56	104.98	103.63	96.299	95.019	102.7	99.022
103.48	109.33	101.97	104.59	111.67	102.11	98.631	113.07	110.04	105.39	109.07	111.34	107	109.25	110.35	109.65	103.83	108.13	106.1	110.35	101.85	103.93	110.65	107.52	111.33	110.61	94.443	106.05	93.355	115.19	107.9	112.17	108.69	113.97	112.54	99.388	102.03	104.82	108.86	102.75	104.01	107.49	101.98	107.91	115.61	114.26	111.18	106.18	106.88	105.41
105.82	109.37	105.32	106.31	104.49	106.46	111.51	104.78	105.42	112.56	92.73	106.83	104.74	107.89	96.446	108.25	102.83	100.33	113.5	100.96	104.98	100.9	110.84	110.17	106.59	106.46	100.61	99.943	101.01	102.52	101.25	110.18	102.28	108.66	107.67	108.9	108.24	98.924	107.79	98.977	99.722	100.32	105.53	102.77	111.73	107.03	106.75	106.71	104.92	104.26
109.2	103.41	103.85	109.18	109.64	109.7	98.46	100.92	99.589	107.07	104.53	103.95	112.41	104.05	111.8	102.23	105.6	104.78	106.34	95.879	102.93	103.72	102.95	103.65	111.18	108.72	103.77	101.43	106.83	106.77	101.69	106.53	114.42	105.52	112.9	103.85	109.66	118.85	99.745	116.25	104.08	112.15	108.58	110.28	107.63	101.07	114.76	103.88	107.39	110.58
110.94	105.31	112.1	101.79	121.22	115.12	109.79	109.05	114.29	113.61	120.01	118.32	103.5	113.55	108.57	116.27	112.22	108.87	115.79	113.78	111.39	107.41	111.37	105.7	115.59	108.64	116.37	114.91	105.94	115.29	111.12	112.73	108.5	112.56	117.14	106.23	114.99	117.82	106.96	115.02	105.57	108.53	118.91	108.62	109.86	101.58	112.46	118.15	119.18	108.11
108.73	97.816	111.79	103.27	105.51	96.377	111.75	111.11	105.76	109.03	110.89	109.7	108.91	113.04	104.63	105.74	111.1	108.43	103.34	102.87	107.44	102.53	102.01	107.63	109.16	91.708	109.79	113.95	110.2	110.29	102.66	117.07	102.51	97.615	107.54	105.57	112.47	104.68	106.34	106.75	100.46	98.419	102.68	102.2	105.53	106.19	106.7	107.92	103.02	103.96
100.75	102.46	106.41	108.4	104.72	105.55	102.43	100.51	103.69	109.75	101.03	96.686	104.73	99.696	109.67	108.25	104.82	104.97	104.24	98.08	101.42	113.76	98.229	110.14	95.983	106.28	109.37	102.9	110.79	114.77	115.51	97.321	107.25	110.03	109.8	105.26	100.25	108.98	109.24	107.42	101.08	96.72	108.61	105.11	102.9	107.17	108.3	100.17	103.99	107.77
109.51	104.06	108.34	101.77	107.55	105.65	94.748	96.958	100.95	107.38	108.72	106.35	103.84	96.077	106.41	100.61	109.18	105.06	111.09	108.08	97.935	102.89	114.13	108.31	99.489	101.73	107.12	110.79	110.72	97.848	106.84	110.16	105.06	99.72	106.68	100.84	95.357	113.19	101.7	105.68	105.06	102.97	106.84	110.72	104.27	105.34	100.07	93.572	109.03	102.23
114.91	108.73	118.85	105.1	115.75	108.96	111.74	121.22	118.15	107.42	120	109.27	110.58	118.51	111.45	114.77	107.57	113.02	118.38	110.88	115.41	96.518	117.88	111.66	110.29	114.18	111.4	113.25	115.32	103.63	113.2	113.29	104.87	109.09	113.35	110.75	109.85	101.6	113.1	117.9	117.58	107.51	116.96	113.07	115.08	121.6	108.02	110.25	111.69	107.42
104.66	99.387	97.597	100.57	108.2	103.04	99.247	111.38	106.19	97.035	98.102	111.03	102.52	99.576	113.44	94.814	103.09	101.15	102.63	106.85	115.74	110.89	101.8	109.28	102.11	109.81	104.95	115.34	96.508	94.953	103.41	106.02	101.64	103.54	98.764	109.28	99.999	111.6	101.79	107.13	100.83	97.089	109.84	103.78	106.89	107.23	104.26	112.14	105.39	108.03
100.77	101.36	110.44	103.31	104.71	107.73	107.01	115.37	108.55	101.47	103.1	105.97	107.22	93.905	106.99	105.6	106.85	112.24	97.711	111.69	93.968	110.82	105.23	112.6	105.93	102.75	101.34	101.32	105.96	106.28	103.05	105.26	105.37	107.23	94.322	107.57	97.24	100.32	106.39	106.09	107.59	107.39	107.99	107.82	101.95	108.41	100.31	88.889	102.29	104.46
114.72	101.86	107.79	98.975	106.43	100.58	110.22	105.06	103.4	113.91	102.87	107.4	109.02	104.64	119.07	110.02	97.508	102.26	101.93	97.91	99.416	116.04	106.29	108.09	101.66	103.65	106.39	105.02	98.102	103.89	103.67	98.466	98.819	101.13	97.61	107.77	109.37	100.03	100.54	99.411	104.84	92.538	105.26	102.03	101.17	108	107.58	110.56	107.92	109.48
115.16	112.96	105.25	112.44	106.94	107.52	103.31	104.14	102.2	116.03	108.56	115.24	111.03	113.29	111.68	104.3	108.59	113.51	117.66	110.75	115.83	114.45	112.81	113.93	109.37	115.29	103.39	114.28	121.53	120.25	114.1	115.17	108.06	111.84	115.12	110.8	114.51	107.64	111.47	107.4	105.8	112.5	114.26	115.47	114.43	103.92	107.66	111.68	111.09	110.42
106.8	119.62	118.5	124.31	117.85	110.2	107.95	122.22	115.58	115.63	120.49	122.66	117.71	118.81	114.84	120.44	121.98	115.15	116.79	119.83	127.22	118.96	119.64	115.52	121.13	123.94	116.64	116.88	117.85	114.48	111.97	122.97	119.24	120.59	136.57	116.55	116.17	110.46	117.87	118.77	129.24	115.44	109.08	116.68	117.43	116.25	116.81	124.18	110.29	118.08
95.591	98.639	95.235	95.548	101.53	95.5	99.065	105.33	94.684	99.996	103.47	93.036	102	109	100.71	96.197	97.181	98.326	95.661	96.904	103.83	101.36	96.501	101.1	103.03	96.152	94.067	92.859	97.529	96.653	99.681	101.04	94.46	93.828	98.512	100.74	94.985	90.439	104.13	100.22	105.29	106.28	103.09	93.912	106.69	99.437	103.93	96.418	94.408	100.01
93.317	101.6	104.79	101.97	100.61	95.003	99.115	100.1	101.13	101.82	96.193	105.36	100.44	100.9	102.38	99.416	106.99	97.006	98.181	103.12	105.9	96.004	91.409	95.889	98.448	103.84	102.25	104.22	96.14	99.327	98.912	98.839	100.35	104.74	103.14	99.29	104.75	98.669	94.543	103.26	97.724	96.51	109.91	99.163	101.26	98.22	100.07	97.929	110.8	108.07
100.12	108.11	103.52	109.63	104.41	112.07	111.02	102.34	101.64	113.05	112.7	120.25	112.22	107.59	100.86	112.73	111.73	108.33	109.68	107.6	112.11	108.8	111.81	113.19	116.04	114.67	108.77	115.8	102.31	101.5	107.39	106.73	107.51	110.73	113.26	113.89	108.42	109.72	110.12	111.47	117.05	110.29	109.35	105.37	112.11	115.64	106.61	102.01	111.81	107.55
115.86	103.52	113.14	120.11	108.2	113.99	113.08	105.67	113.1	115.48	113.49	122.09	115.94	105.45	111.53	109.83	110.92	113.71	109.82	116.64	112.48	104.03	107.52	115.08	115.39	108.47	112.68	106.15	117.14	118.32	103.56	118.23	113.59	116.68	107.45	126.26	109.67	106.6	119.64	110.84	108.56	113.4	111.35	111.11	117.86	109.95	111.23	117.35	108.83	111.95
102.3	109.62	111.34	109.99	103.35	108.34	100.25	108.08	109.48	109.75	110.33	100.6	108.89	109.33	103.13	96.043	106.78	96.874	106.24	93.007	109.55	99.868	100.48	100.49	108.69	105.5	107.62	110.22	124.15	103.18	102.16	106.34	105.84	96.802	100.55	109.32	109.49	90.155	107.9	110.02	107.09	109.81	101.08	106.52	107.26	102.37	105.86	105.86	105.35	113.52
108.57	103.99	105.68	106.82	111.05	111.49	109.31	106.51	111.04	113.74	107.7	100.5	98.568	95.388	106.19	101.91	103.07	113.01	99.5	99.104	96.947	95.569	105.65	108.43	104.58	104.31	119.19	113.39	105.82	106.98	111.53	104.33	101.38	94.935	104.66	100.37	94.884	107.94	114.02	111.58	102.85	109.64	103.39	105.56	110.25	109.36	116.22	106.99	104.26	103.76
107.79	98.194	105.65	116.16	95.251	101.25	107.98	106.46	108.64	106.03	110.7	110.19	101.72	112.38	107.71	97.115	100.47	104.02	109.62	101.04	107.71	100.97	105.27	107.6	104.04	107.24	107.14	106.13	112.79	103.31	103.74	102.98	107.15	108.74	107.69	102.87	99.744	110.37	104.32	111.94	95.962	106.91	107.49	105.32	97.333	101.56	109.86	110.22	99.248	102.82
117.03	121.05	125.26	119.99	119.28	117.49	116.69	113.31	121.63	120.63	116.58	110.84	119.92	119.57	116.05	124.18	115.15	114.67	114.75	119.06	109.88	113.88	123.06	121.39	112.08	119.78	110.42	117.23	117.11	113.01	117.09	123.59	116.73	118.03	125.56	121.75	122.71	114.42	111.78	110.98	120.88	126.71	118.13	117.09	128.66	118.2	112.75	123.61	119.01	117.33
122.54	114.07	110.8	114.92	123.56	120	122.08	119.96	119.11	112.68	111.15	112.92	119.64	114.35	114.85	114.41	121.2	109.93	115.11	117.7	115.28	112.98	116.33	116.61	109.45	121.58	113.48	114	121.78	123.8	122.34	115.15	114.24	112.7	112.85	117.62	118.06	110.64	119.08	119.77	124.68	114.82	122.06	122.68	115.08	108.24	119.28	118.42	114.5	116.19
104.67	113.27	96.575	106.04	98.214	102.11	103.17	111.67	104.05	108.21	115.8	110.92	108.86	102.51	106.93	105.36	114.04	98.038	115.85	102.9	107.43	109.34	104.93	107.84	109.24	99.514	103.7	108.65	107.7	109.74	111.83	109.03	100.17	112.26	107.57	106.01	104.68	98.241	108.93	101.22	112.92	104.79	103.44	106.52	105.23	106.72	109.05	100.9	106.61	108.66
118.13	110.06	103.24	103.35	109.35	119.24	110.51	113.09	118.29	115.85	113.55	113.16	122.01	106.53	111.84	115.56	119.09	111.77	111.73	109.35	117.83	121.24	111.9	112.72	113.2	112.32	111.25	115.36	117.27	109.49	103.06	118.43	109.03	116.72	116.4	116.31	107.57	102.29	116.24	109.47	112.24	109.64	108.62	113.22	109.76	121.28	118.23	105.58	110.07	104.32
98.204	117.44	104.38	103.5	102.91	109.53	105.71	103.71	98.281	110.56	107.26	103.91	101.38	102.51	104.33	106.3	106.72	105.44	101.23	105.86	106.4	111.24	108.3	100.58	106.58	102.99	110.2	98.358	106.68	95.065	101.35	96.18	109.42	100.08	102.13	110.07	97.734	107.58	109.51	112.8	106.38	107.76	105.96	95.565	109.42	102.6	95.841	110.37	109.23	100.78
110.78	108.2	116.34	121.43	112.89	112.09	117.31	102.32	121.12	109.28	101.26	111.04	117.23	118.62	112	114.31	109.58	119	101.1	112.97	114.96	106.83	116.59	117.67	111.59	110.5	111.49	118.29	116.96	102.62	127.49	110.71	105.59	110.55	106.2	106.24	106.16	117.16	113.3	115.08	114.79	117.19	110.64	117.69	108.98	110.31	100.95	114.97	108.64	111.27
114.2	111.44	111.1	108.57	113.48	109.71	109.4	108.38	102.31	115.77	108.39	102.95	104.66	115.03	108.43	100.03	117.9	108.71	105	116.41	112.57	106.56	110.32	116.38	106.46	110.06	113.31	113.92	113.43	117.35	114.57	117.59	105.89	102.11	122.06	107.46	113.42	111.09	103.54	102.38	102.96	101.81	114.14	111.15	118.11	115.13	111.57	113.8	111.38	116.42
119.6	108.52	113.69	108.85	118.39	104.47	108.82	118.71	114.71	108.61	123.02	114.77	111.81	118.21	115.36	106.68	117.13	107.66	110.97	100.63	110.1	111	112.2	118.52	122.14	106.39	120.53	113.14	108.51	122.23	105.94	120.1	111.98	111.45	110.78	108.61	122.98	112.15	116.61	107.91	109.22	114.37	118.35	113.35	108.9	119.98	113.62	113.58	120.45	109.99
103.06	99.986	101.45	111.79	106.83	104.01	113.9	102.78	108.17	107.61	106.31	114.91	104.57	99.152	105	105.94	109.37	113.45	109.27	115.48	112.95	105.93	105.41	113.21	100.58	105.7	108.75	100.98	102.79	106.3	97.82	104.35	108.9	110.78	99.062	103.87	112.26	101.83	109.33	107.09	107.86	106.78	111.42	104.72	102.21	106.9	117.59	112.33	112.43	111.53
103.98	105.2	113.83	100.21	105.05	112.11	108.09	100.77	105.35	104.79	111.28	112.36	99.052	106.38	105.97	103.25	110.04	109.56	111.56	111.35	103.33	106.08	107.33	105.91	105.11	110.4	104.83	103.04	96.85	106.24	99.52	103.87	106.08	104.14	116.7	109.47	109.04	104.18	114.18	106.38	110.06	112.38	108.95	104.4	99.585	102.07	107.61	112.18	114.46	105.54
103.08	113.23	118.17	116.73	114.98	117.03	121.29	119.32	109.81	111.48	108.34	103.16	106.91	110.74	110.77	101.69	113	111.11	104.68	108.57	113.16	113.56	107.88	112.77	112.1	115.2	106.28	110.94	116.35	108.06	103.02	116.29	109.07	109.84	119.84	107.37	103.1	112.42	110.27	117.62	110.95	106.11	116.29	110.96	110.23	106.8	110.22	114.25	112.54	109.75
111.79	105.98	102.2	111.86	110.03	105.45	107.41	94.767	107.73	115.68	101.86	108.16	94.611	107.19	115.09	106.22	111.45	93.933	99.853	101.88	110.63	106.02	108.96	104.06	105.89	105.02	111.98	102.62	99.29	103.17	113.94	103.05	96.198	106.03	113.32	113.73	115.27	106.05	111.47	108.9	109.37	97.889	105.87	104.7	97.049	107.26	105.02	107.73	102.91	105.4
115.58	117.17	101.62	113.16	112.38	108.7	106.87	108.05	102.67	93.703	104.34	99.442	105.12	109.13	103.1	109.98	119.57	110.36	114.92	105.87	114.15	104.93	112.69	111.17	104.73	110.82	94.812	108.31	96.766	104.82	102.47	113.21	107.68	116.25	111.53	117	98.823	103.32	96.78	104.64	107	107.59	104.35	103.3	107.69	102.09	106.64	90.269	109.98	107.02
103.6	95.437	100.88	103.57	97.938	99.801	93.697	106.21	100.15	100.42	100.12	93.776	100.94	98.987	100.84	104.52	95.042	98.334	105.77	96.558	102.13	99.848	95.735	100.17	101.42	105.58	102.94	103.98	106.85	104.07	106.96	97.292	105.45	94.086	99.422	100.92	100.89	96.341	106.43	98.656	106.51	102.19	100.43	96.784	99.944	93.872	102.77	96.53	104.69	106.95
101.8	104.43	111.51	98.416	99.579	100.3	101.94	95.033	102.38	104.41	94.108	97.178	102.11	95.181	99.273	103.25	95.332	96.023	109.08	103.42	93.929	101.56	99.414	94.33	106.34	97.784	109.26	101.83	102.14	98.206	97.449	96.588	99.442	101.86	102.19	96.823	89.083	102.1	97.28	107.01	94.828	106.58	102.8	94.054	95.604	93.365	92.75	100.19	101.06	109.03
103.45	102.72	98.147	109.17	106.72	104.61	112.06	112.79	109.62	101.8	111.76	112.28	106.68	100.86	107.75	112.99	102.87	113.34	112.48	96.313	101.59	109.51	102.41	106.02	106.03	101.16	100.99	107.87	109.04	105.77	112.79	106.62	105.75	98.625	98.571	106.15	106.87	112.31	104.54	107.39	107.87	118.41	105.19	98.971	105.39	106.33	109.07	99.208	104	106.79
104.95	101.64	100.63	104.94	100.2	106.6	94.295	98.083	98.431	108.8	99.408	99.402	89.248	97.579	107.62	102.03	102.65	100.13	103.12	96.942	99.704	100.04	105.2	100.54	95.64	103.1	99.618	107.25	104.26	99.585	96.035	93.941	101.99	93.282	98.818	96.615	98.102	87.215	108.69	103.39	101.06	105.44	99.144	98.355	102.2	93.497	97.833	108.96	104.11	102.14
102.32	107.09	107.77	110.69	102.58	104.67	107.62	108.64	105	98.726	110.18	102.6	100.49	106.17	105.02	109.98	102.01	111.51	95.822	108.38	97.933	109.38	106.89	111.39	102.74	105.86	110.3	106.42	111.15	109.01	108.8	106.52	99.279	108.28	104.65	102.67	105.66	112.59	106.38	104.65	117.1	108.57	111.71	101.42	102.99	106.58	106.75	112.19	104.1	107
101.45	106.67	108.09	99.648	106.8	109.06	105.86	114.86	105.45	102.54	104.65	111.09	106.11	113.48	109.18	108.83	102.28	108.99	108.79	100.3	104.15	101.81	100.42	109.81	97.196	110.9	102.04	106.03	116.43	111.02	105.22	106.48	111.95	101.21	104.52	109.35	104.04	106	106.48	100.03	116.83	110.52	106.57	106.54	106.71	108.58	109.01	102.32	112.37	101.06
107.29	106.1	109.05	107.2	115.8	115.12	104.09	109.45	115.57	108.6	119.92	108.91	103.36	105.43	111.21	115.91	110.85	108.36	107.47	105.27	111.19	107.78	106.89	99.631	108.41	103.56	114.44	102.51	103.79	112.47	104.76	104.92	110.89	110.24	107.97	100.98	109.73	110.34	115	105.59	118.42	111.37	115.27	99.515	112.63	113.5	107.89	116.81	104.62	109.52
113.49	109.23	102.46	109.66	103.62	111.41	107.79	103.83	114.95	100.72	111.14	116.68	101.3	101.74	110.07	112.26	105.75	98.425	112.91	108.07	112.44	98.562	103.39	109.67	108.23	99.032	98.718	107.85	101.82	107.6	112.21	105.85	99.288	106.02	99.935	104.26	106.09	110.17	110.94	108.87	109.81	114.59	104.22	110.24	111.49	102.46	108.89	114.27	104.62	106.99
96.176	102.26	99.938	103.44	100.18	97.002	101.7	113.96	111.01	107.54	105.3	99.858	104.21	105.84	108.12	108.38	91.08	108.9	100.61	104.6	102.59	103.82	103.29	115.88	108.49	108.38	105.03	100.59	108.51	99.784	105.51	104.83	95.475	99.193	105.64	85.511	106.23	116.47	114.31	99.736	101.95	107.18	107.31	108.28	108.44	100.76	105.37	97.53	109.63	106.51
97.542	101.41	100.74	103.6	112.05	108.57	92.169	101.75	107.4	112.33	100.22	104.54	106.31	102.09	89.92	105.58	95.884	106.22	109.32	91.164	106.2	96.971	93.284	98.706	103.04	99.04	97.022	95.949	97.075	99.993	97.438	110.78	101.04	105.69	100.39	98.395	101.7	91.224	104.56	100.99	104.45	99.468	92.572	102.14	96.593	103.86	96.965	100.09	87.966	97.334
99.901	103.66	108.52	113.27	102.32	113.34	106.78	103.45	107.81	100.64	110	109.36	108.22	105.07	98.017	122.95	98.976	98.829	101.34	113.66	106.36	107.45	101.2	110.44	98.174	104.34	107.41	108.07	111.88	108.34	114.25	111.84	103.12	110.3	107.7	104.68	110.67	105.47	109.82	114.64	101.92	94.118	104.24	104.27	108.78	110.6	102.3	97.575	112.43	106.49
102.91	95.876	105.08	102.12	98.355	94.444	109.66	104.07	106.39	101.51	99.083	105.86	97.448	106.49	99.62	103.26	100.58	96.011	97.594	103.45	97.663	102.56	102.86	103.76	102.99	102.09	89.667	110.43	106.6	99.858	100.63	94.08	99.493	100.11	101.06	104.5	99.087	97.87	101.08	104.18	101.02	98.539	101.35	96.079	99.961	97.975	97.07	90.523	102.99	97.603
110.85	112.52	108.23	120.06	109.11	108.27	113.91	111.5	111.97	111.52	112.44	114.99	108.76	113.61	114.33	120.77	104.64	112.57	114.51	103.53	112.12	115.34	110.48	103.89	110.18	115.57	109.55	111.17	109.36	101.09	110.2	114.88	108.22	107.55	114.82	106.85	112.08	115.39	106.3	124.62	100.72	115.68	108.78	115.02	107.26	118.09	113.83	116.29	99.542	110.84
107.35	112.05	109.23	94.121	105.34	106.18	104.18	106.94	108.18	94.114	102.89	104.45	102.21	105.62	106.77	103.48	106.44	114.77	99.183	102.71	104.31	104.3	110.75	101.06	104.42	109.94	100.01	98.074	113.41	100.44	112.33	102.66	105.94	99.918	105.59	105.19	99.827	109.39	111.11	101.76	112.38	105.85	99.322	110.76	102.77	102.36	105.57	109.87	97.23	108.13
106.18	113.15	102.93	112.99	102.62	106.5	104.23	99.646	100.84	114.44	108.65	103.46	109.19	112.35	107.32	102.6	117.47	102.52	105.76	107.93	104.64	109.81	108.88	107.1	109.87	107.61	95.226	98.301	103.91	98.2	111.34	99.548	110.74	107.29	113.74	102.25	101.06	102.03	106.21	104.95	106.77	109.59	111.84	111.65	110.56	112.67	108.96	107.61	104.05	103
118.72	113.36	107.57	113.17	111.09	108.54	109.48	114.75	110.23	107.77	118.73	112.54	112.11	108.33	109.37	117.67	108.96	114.04	103.18	106.37	115.94	111.68	113.8	117.03	116.11	107.81	111.02	110.89	117.03	110.91	113	109.68	117.39	110.97	107.4	112.2	105.43	113.23	116.88	114.03	114.65	110.23	115.98	108.35	103.72	109.44	120.75	101.63	108.07	121.72
100.18	107.36	97.521	102.42	103.9	109.7	114.18	95.66	106.8	105.15	112.96	104.48	110.09	98.271	103.06	118.24	108.58	108.11	110.41	108.89	109.12	114.53	102.3	110.89	99.903	111.76	107.23	108	107.27	102.78	102.33	117.28	108.7	119.94	108.92	104.8	111.21	110.74	105.42	105.22	101.7	103.72	101.42	102	103.34	103.85	107.29	95.885	109.52	95.546
108.85	102.35	107.62	111.62	115.79	113.53	111.84	114.9	105.83	110.56	107.41	106.32	112.62	101.4	115.12	113.1	113.89	113.23	106.6	113.18	117.57	104.55	106.21	122.84	108.85	109.54	103.63	114.23	111.79	115.37	111.49	107.58	117.49	114.44	117.58	106.6	113.45	111.21	113.96	100.46	112.13	117.36	114.67	107.3	110.62	112.13	101.32	101.68	106.7	112.36
116.36	110.56	115.5	106.42	102.76	112.47	109.43	107.48	105.91	113.89	106.46	117.63	113.63	125.31	111.14	117.17	112.43	102.49	110.59	119.23	107.19	105.67	116.11	108.82	102.47	114.83	104.65	110.92	107.62	113.2	113.88	109.85	114	113.77	103.86	111.72	110.6	105.8	104.33	108.69	124.1	106.56	111.98	110.27	124.22	105.76	109.07	104.37	107.7	108.6
109.21	115.95	112.07	107.11	106.97	113.86	111.63	110.92	113.86	112.78	114.12	109.68	120.73	101.12	101.22	112.78	107.18	112.67	112.59	111.65	123.39	114.3	109.46	105.09	114.08	110.1	118.72	109.93	103.6	113.31	108.93	108.32	110.85	106.94	119.95	111.5	117.13	109.23	112.22	118.07	118.51	112.26	105.48	104.32	114	109.29	107.74	110.03	112.3	105.47
101	103.19	98.113	96.171	89.657	99.888	108.36	105.25	95.963	104.57	100.85	104.33	96.769	98.922	98.158	94.429	95.285	98.89	97.982	100.92	101.78	99.091	99.856	104.94	94.883	100.84	97.624	102.87	103.5	103.48	103.65	111.31	110.72	110.5	105.8	104.88	104.83	94.675	98.03	103.59	95.054	107.39	97.935	97.078	102.2	96.134	94.551	105.43	83.968	105.08
98.713	108.55	110.03	92.907	105.85	113.58	104.51	108.74	103.47	103.7	111.11	106.68	99.639	96.797	107.39	104.83	108.21	107.33	97.824	105.04	107.16	112.54	104.47	109.04	109.93	103.03	103.05	98.615	98.364	107.01	102.82	104.01	99.889	100.05	110.21	101.04	109.75	103.84	100.75	104.7	99.214	106.77	101.79	104.25	99.615	99.149	109.5	106.98	108.79	107.54
107.77	108.31	111.38	104.72	112.06	102.61	105.41	104.5	103.25	108.4	103.63	104.32	106.4	109.55	100.7	106.6	101.72	112.31	111.54	108.26	102.13	107.24	98.644	99.129	111.35	105.93	108.72	98.771	96.498	110.14	104.18	109.67	110.19	108.51	105.57	110.27	107.77	112.95	108.29	110.36	114.38	103.11	115.99	99.865	98.52	107.34	118.94	101.41	106.33	103.47
113.51	121.36	100.36	113.06	110.83	116.95	110.32	110.37	115.67	108.7	115.74	115.35	111.53	110.32	111.58	116.05	118.87	105.85	110.83	113.48	114.96	104.18	112.56	118.29	115.44	117.1	121.2	113.66	103.24	110.21	114.2	112.86	110.59	101.58	104.66	116.39	107.69	98.882	112.66	119.8	117.15	117.2	115.18	122.58	112.63	113.82	110.14	109	104.45	111.32
111.89	105.17	108.62	106.71	108.71	105.46	110.53	121.66	105.07	112.55	109.95	102.97	105.37	110.73	108.23	110.44	114.73	112.91	108.71	113.06	114.26	126.13	113.65	104.21	112.51	106.27	109.83	115.95	105.49	110.71	107.7	101.47	111.71	107.53	112.19	102.94	116.76	106.75	108.62	118.12	108.28	111.11	112.62	112.03	121.92	108.87	116.87	110.06	117.16	106.05
102.99	98.643	114.13	107.73	104.19	112.66	99.777	106.58	100.68	114.54	114.6	99.818	109.24	112.18	105.57	99.595	98.955	104.32	110.05	102.8	101.99	110.54	100.32	107.35	99.679	118.58	100.12	112.66	117.66	105.63	108.69	101.12	106.22	109.67	106.07	100.03	102.35	109.08	102.95	109.88	109.93	108.74	103.39	101.01	100.99	103.3	104.86	97.207	104.98	93.902
111.55	114.35	113.63	105.95	111.75	96.708	108	113.92	113.77	107.93	107.96	110.79	106.05	115.63	119.29	104.37	112.78	124.41	116.23	118.52	101.26	104.61	109.92	114.8	111.77	113.24	113.36	111.82	115.16	105.64	109.48	111.86	111.09	109.39	117.09	113.29	107.59	109.03	117.84	112.37	110	121.72	120.53	113.45	113.33	117.33	116.13	116.33	111.19	110.71
103.08	96.167	106.45	112.39	98.535	98.983	112.38	103.65	110.65	113.37	100.84	105.13	101.08	109.93	102.63	108.57	108.57	107.89	105.88	106.33	107.51	105.6	105.27	107.78	106.96	109.81	107.42	108.15	101.63	102.83	112.28	107.23	105.88	99.604	111.37	108.71	99.545	103.58	104.37	103.04	108.78	104.84	103.61	102.9	98.346	100.17	105.6	104.26	109.3	98.723
95.508	98.977	105.06	93.564	108.1	90.147	100.42	103.95	104.06	103.03	107.09	97.366	102.4	102.1	92.544	103.78	102.55	98.291	99.245	101.22	95.715	86.559	94.645	98.61	103.57	91.236	102.65	103.17	97.322	99.882	98.729	99.397	106.92	91.681	94.912	111.4	104.34	99.084	100.88	102.5	98.579	98.159	103.97	96.239	99.164	94.855	100.59	104.7	94.842	95.24
97.25	97.342	103.3	102.71	101.05	90.323	106.21	97.996	93.176	99.879	97.255	93.34	96.46	95.916	102.7	109.56	94.577	100.36	91.126	88.86	98.48	96.595	102.97	100.67	97.612	101.43	99.875	109.47	92.835	95.647	100.93	103.98	89.228	99.206	102.18	97.113	101.32	102.85	94.876	96.893	102.41	99.88	95.245	102.56	96.401	87.813	93.42	100.9	93.657	101.39
112.22	99.465	108.94	104.94	111.12	104.19	112.58	101.89	103.42	107.56	108.02	102.33	113.78	110.88	110.96	103.13	106.21	98.963	103.81	102.18	102.31	110.02	102.81	115.27	100.75	103.49	106.01	107.5	109.2	100.95	100.06	104.67	105.88	96.607	108.27	112.16	100.69	92.683	111.17	108.06	99.6	100.59	108.17	111.09	115.42	107.5	100.79	101.43	117.52	107.72
101.2	97.319	98.203	104.77	109.71	100.6	96.182	96.314	104.32	102.05	96.715	99.633	96.907	101.99	101.02	105.28	107.98	97.538	90.919	110.7	94.993	99.437	98.91	89.766	103.07	102.87	104.15	104.18	99.872	95.821	93.663	107.33	96.544	97.844	100.89	95.665	98.434	93.052	100.11	101.35	92.49	97.831	112.12	105.91	97.793	99.723	96.742	101.99	102.95	101.4
104.65	103.18	114.39	102.11	106.53	112.43	96.834	106.9	105.87	102.58	108.94	104.45	99.37	104.73	102.18	109.27	103.47	107.05	103.5	102.52	107.5	101.69	106.08	97.815	108	108.4	108.25	96.23	98.239	109.39	107.15	109.54	113.42	105.06	107.99	102.72	112.87	103.5	113.12	104.48	107.42	111.87	102.96	110.54	114.39	106	106.29	97.9	93.426	112.29
114.55	109.26	110.58	117.52	103.15	111.61	109.07	102.62	114.79	112.15	115.51	117.55	113.53	115.62	114.77	119.76	103.86	106.52	112.6	114.58	108.95	111.85	100.32	119.31	111.55	109.41	116.21	113.9	100.79	114.83	113.99	108.25	111.31	112.42	108.65	107.55	114.99	117.33	101.58	108.44	111.53	104.35	110.7	105.72	101.61	116	119.24	101.47	117.34	116.72
106.24	99.957	104.27	110.74	104.08	106.84	104.11	97.071	110.73	104.58	106.05	95.013	111.27	104.14	107.15	105.62	119.2	98.845	104.89	101.35	104.21	103.47	104.34	103.84	113.79	110.67	103.71	111.98	105.34	105.77	105.07	99.127	114.82	105.79	109.33	104.83	104.17	103.45	106.36	96.16	107.26	104.75	104.32	96.346	102.78	95.865	101.23	105.03	111.36	100.58
97.28	101.47	113.78	111.92	107.11	111.15	107.69	115.14	112.49	113.16	112.8	112.2	110.45	111.36	111.05	109.36	117.93	110.28	101.56	118.32	108.24	114.24	109.4	101.61	111.62	113.85	106.51	114.53	111.72	112.52	113.68	109.6	115.57	106.38	112.3	114.17	108.62	116.26	106.96	109.09	107.59	115.85	109.42	107.35	117.14	111.78	121.84	115.34	108.23	112.82
104.11	101.39	87.446	104.82	100.07	98.788	95.386	105.28	93.572	94.735	98.537	102.28	93.751	100.14	98.159	97.428	93.433	102.81	94.059	93.558	101.82	102.73	96.52	91.223	97.487	103.61	103.78	99.063	100.04	105.17	98.55	101.16	103.69	98.75	101.26	98.904	96.905	94.94	109.01	107.84	96.696	101.4	92.168	98.387	95.893	98.54	105.16	101.7	97.837	95.16
104.26	102.29	106.81	105.59	102.95	106.37	114.19	110.56	107.31	104.59	104.12	105.73	105.05	110.21	106.15	102.55	108.55	107.49	108.91	97.78	114.5	101.94	105.82	102.46	100	111.04	108.52	107.75	108.89	97.299	101.27	106.72	107.82	95.425	101.18	106.91	103.83	102.31	106.55	109.23	106.98	103.26	109.24	117.52	93.477	122.51	101.8	98.653	103.1	99.242
110.85	114.52	108.16	112.95	106.94	114.83	115.11	105.79	107.57	116.77	113.39	125.71	117.07	105.84	115.38	107.68	103.57	121.66	112.64	108.19	118.97	112.84	114.07	107.25	109.92	108.82	115.07	109.39	110.96	114.32	115.34	112.47	99.486	115.27	114.68	100.68	111.43	113.14	118.6	109.4	107.47	115.65	107.54	110.89	115.44	103.02	115.12	119.84	111.78	118.91
107.29	98.135	103.89	106.3	104.27	114.09	99.422	101.96	106.86	100.97	105.07	96.929	115.82	102.24	106.08	102.9	102.1	101.46	103.34	102.36	99.796	115.63	104.67	105.73	108.93	90.877	103.17	109.92	105.61	104.67	108.06	108.92	104.35	111.91	107.87	98.024	102.52	103.39	107.18	110.25	121.41	102.52	100.95	99.981	104.64	100.99	100.93	111.01	108.69	104.1
119.29	108.06	108.28	109.05	100.07	107.54	103.44	108.31	108.93	102.74	108.9	105.36	106.2	107.36	102.98	102.1	99.222	97.371	114.23	108.2	102.83	106.41	103.77	108	109.11	106.25	102.78	108.76	108.69	101.87	100.69	116.95	106.67	106.27	103.65	97.8	94.647	116.07	115.92	105.31	112.11	98.001	99.301	108.42	106.92	109.2	111.06	101.03	108.37	105.64
97.524	105.41	111.23	100.27	110.69	98.911	115.86	111.19	115.16	112.39	103.72	98.721	108.67	112.66	111.9	101.48	98.246	115.89	111.63	106.69	108.35	98.092	106.42	92.804	102.03	95.788	109.37	107.71	92.447	116.54	105.31	108.63	100.73	106.73	108.96	104.63	107.92	111.24	112.05	98.284	101.83	109.32	102.16	111.83	107.24	112.24	111.84	107.75	105.72	111.09
114.54	110.64	107.77	119.52	119.48	121.12	113.73	122.68	108.86	117.52	120.16	129.44	113.74	110.95	120.82	121.51	121.49	114.71	123.7	118.15	127.94	121.04	123.22	118.31	119.04	122.95	107.26	117.02	123.37	124.5	118.64	118.15	110.7	127.17	115.14	122.92	116.4	118.26	119.47	118.43	118.39	111.61	120.27	118.81	114.53	109.42	123.31	118.79	115.57	115.58
117.31	100.62	102.94	121.33	94.847	99.276	109.04	102.54	101.16	104.77	103.98	113.73	107.7	104.62	104.1	102.53	100.91	103.51	108.1	109.65	101.92	102.38	101.96	100.3	103.17	106.62	106.94	106.98	107.57	96.341	103.58	106.06	109.43	99.269	103.17	103.84	104.41	102.12	108.45	113.56	112.89	105.26	102	100.36	110.84	107.68	100.53	101.52	108.73	106.41
101.93	99.274	105.65	103.75	102.1	105.97	111.63	105.28	100.91	107.58	113.54	104.76	106.42	103.92	95.908	112.61	109.95	112.03	98.574	96.14	105.99	101.86	101.44	107.83	102.27	103.09	108.98	100.71	105.27	107.49	103.28	104.21	109.44	104.26	107.41	97.956	110.04	111.65	100.75	105.97	92.398	105.31	107.61	103.62	99.953	105.13	112.76	104.48	104.73	106.82
102	107.79	96.815	100.44	107.14	99.477	105.25	101.46	101.93	106.62	101.16	105.06	95.536	103.75	105.5	106.36	94.242	109.93	105.22	104.11	93.721	97.672	100.34	96.023	101.45	97.572	91.85	102.28	106.51	108.08	94.162	100.36	109.83	95.017	98.62	100.7	102.13	107.26	96.278	99.914	94.572	100.85	99.912	102.86	101.86	90.978	99.654	94.406	109.2	104.35
112.35	113.15	113.32	109.29	111.1	112.88	118.48	120.53	121.29	121.33	110.63	111.8	107.24	104.78	113.98	101.19	121.79	105.36	116.44	118.75	122	114.55	113.55	115.45	107.45	106.88	108.9	117.21	113.31	119.09	119.07	109.08	101.74	96.76	117.13	111.98	113.46	113.53	124.06	110.85	102.28	115.84	113.19	110.8	116.26	112.58	116.88	115.27	112.32	107.95
112.67	104.62	110.95	106.41	97.092	104.72	104.26	106.05	111.96	99.6	115.92	106.86	104.17	100.32	112.64	101.43	102.24	102.88	113.3	109.74	103.38	105.86	111.75	105.42	107.45	108.24	104.54	106.08	113.24	110.58	104.26	108.23	103.44	108.23	113.15	99.322	113.27	106.76	111.07	101.1	108.35	103.27	106.41	110.42	104.59	111.79	110.28	106.29	105.04	113.88
114.08	115.79	112.95	108.34	108.64	108.07	111.21	106.01	101.7	113.64	109.55	110.75	114.87	113.11	106.63	116.19	112.36	112.67	105.82	108.96	117.26	114.96	114.21	111.91	114.72	114.63	108.2	109.55	114.74	117.2	99.884	108.88	111.72	114.49	108.53	111.98	112.6	110.2	117.03	97.564	107.32	112.6	113.87	103.74	113.25	111.15	121.7	111.3	108.11	109.11
112.98	115.28	111.67	114.01	110.38	108.5	108.44	124.97	116.69	119.08	111.39	107.53	112.08	113.08	102.57	108.28	106.24	114.31	114.91	112.54	116.84	114.28	111.12	108.26	115.75	115.12	106.49	111.98	118.85	115.41	107.7	112.96	104.01	110.38	123.64	106.88	106.85	114.6	113.17	108.23	115.35	108.08	107.41	122.71	117.24	115.44	127.11	105.45	113.66	107.35
105.79	93.631	104.74	100.4	95.917	96.831	102.44	89.727	99.59	109.08	98.847	101.06	99.073	101.97	100.53	102.56	101.93	92.189	107.83	110.53	82.177	107.97	99.335	105.9	97.558	100.95	104.07	103.85	102.66	102.47	106.02	103.27	96.683	99.304	104.02	100.78	104.29	103.03	100.56	100.63	107.31	86.57	104.3	96.229	97.545	92.655	99.687	105.38	97.752	96.202
100.69	97.196	101.54	90.842	105.09	105.83	92.24	96.737	105.71	98.035	100.94	99.55	96.334	97.475	94.366	94.35	103.89	95.983	101.22	106.58	111.49	93.619	101.93	99.025	98.794	102.5	100.47	104.59	98.135	103.36	109.83	98.126	100.96	102.11	99.226	97.954	95.162	102.55	92.982	91.433	100.85	96.87	88.855	101.76	97.933	97.367	90.723	105.92	97.79	96.256
107.14	102.59	101.96	104.4	97.627	102.63	98.986	97.71	109.45	110.07	108.55	109.93	105.11	109.45	109.58	98.653	106.58	104.1	99.193	108.78	100.9	103.92	106.59	106.52	98.681	106.62	110.39	102.19	106.91	101.14	110.51	100.68	99.046	95.351	109.99	106.23	105.11	103.33	98.867	105.17	100.47	100.7	102.75	110.08	105.31	103.65	107.27	102.87	107	107.13
108.77	112.23	101.39	108.97	103.38	102.74	101.95	109.84	111.2	107.95	110.8	108.45	105.35	101.01	99.465	109.03	109.88	109.87	104.73	101.74	102.76	113.62	107.03	110	112.7	99.492	109.97	109.11	108.75	111.31	107.84	105.83	110.77	117.26	106.46	105.22	106.74	103.28	110.33	114.12	107.57	108.59	106.84	107.97	101.61	101.14	100.7	106.74	100.9	110.49
94.601	91.898	103.35	95.673	95.31	105.54	102.13	101.15	94.878	96.298	93.168	107.3	101.98	114.4	94.733	99.607	100.14	106.43	98.173	104.88	96.358	103.29	101.06	98.047	109.12	104.88	109.31	106.7	95.474	96.7	100.02	103.7	102.21	104.6	98.173	95.338	97.499	100.1	94.089	106.56	103.33	102.48	95.09	93.005	97.604	98.584	104.02	105.7	104.34	103.33
113.83	113.27	109.28	113.08	113.85	111.59	108.83	112.15	119.89	108.03	116.7	114.56	117.74	114.23	111.19	118.39	110.65	117.69	114	110.57	103.15	114.92	116.04	110.12	110.39	115.41	105.44	107.91	113.03	105.66	114.32	124.94	113.44	117.53	115.47	109.43	118.46	106.11	112.17	106.85	107.33	116.83	109.42	126.25	112.5	114.44	105.33	122.95	104.11	108.13
105.57	106.18	116.49	104.89	105.42	88.186	108.79	109.19	105.77	97.187	104.23	104.07	106.19	106.26	98.734	101.83	103.76	112.03	114.12	106.19	104.25	103.57	103.67	111.41	100.58	105.83	104.04	112.08	110.24	111.92	109.14	106.33	105.2	107.26	112.16	107.72	101.88	108.28	106.98	104.26	108.47	101.05	103.63	104.06	97.972	109	97.724	109.53	105.96	117.49
111.01	104.55	95.913	111.84	98.333	93.135	100.47	98.268	100.25	95.558	96.231	95.164	108.12	107.63	102.61	93.97	105.14	98.845	101.68	102.41	107.7	92.653	100.18	88.477	94.867	97.677	106.24	105.05	99.037	96.555	107.67	104.86	99.085	107.11	101.29	105.77	96.998	94.032	103.8	106.98	100.74	96.019	96.085	96.417	93.369	91.473	97.996	100.58	102.72	105.26
96.329	102.16	99.109	102.73	94.3	100.9	88.663	99.276	103.34	104.16	97.635	104.23	103.02	103.2	94.517	107.02	100.77	90.014	93.111	110.05	99.626	107.48	111.93	101.14	94.97	98.255	98.932	96.73	106.02	105.96	106.6	90.674	98.246	102.02	101.88	105.91	99.618	93.779	101.35	98.36	99.616	101.86	93.807	100.55	102.43	99.385	101.31	102.72	97.416	103.56
118.05	104.9	125.33	105.59	109.27	113.84	114.36	105.42	104.58	110.5	106.06	112.65	113.15	100.64	106.07	105.24	112.76	101.53	117.47	103.75	101.13	105.68	114.75	108.98	118.2	108.41	106.74	107.55	104.4	116.33	101.02	110.67	117.08	98.4	108.71	106.69	109.29	108.71	107.02	110.21	114.27	102.15	106.18	102.08	99.527	103.28	109.34	109.36	112.28	108.63
100.05	98.206	110.93	103.94	103.04	106.17	111.9	103.78	111.98	100.47	108.45	109.29	94.694	106.28	94.408	112.85	118.12	115.08	100.79	94.768	102.49	99.824	100.31	110.25	110.19	117.68	104.33	102.39	104.6	102.6	105.12	110.58	109.01	116.1	101.44	109.74	110.88	107.12	105.5	106.71	107.43	105.44	108.56	103.47	105.95	108.15	112.19	93.055	102.09	109.61
106.91	110.38	101.06	109.32	95.547	96.166	93.578	102.04	97.263	92.782	96.682	97.938	100.34	97.116	98.311	93.984	94.227	103.37	101.46	100.08	101.29	97.918	100.55	87.954	106.99	101.76	98.789	101.5	101.77	103.12	91.729	106.79	100.19	103.22	101.03	94.07	97.994	98.562	107.31	105.85	108.63	98.933	101.54	100.94	95.532	104.63	98.862	93.345	101.39	98.026
103.48	116.99	103	101.18	110.2	99.712	109.08	111.29	119.55	100.54	106.83	109.36	102.11	105.41	105.59	101.56	97.692	104.57	101.24	123.53	103.12	100.75	110.51	100.62	98.513	111.81	105.47	113.39	105.18	97.007	107.72	110.47	102.31	108.76	108.1	107.78	107.64	108.35	110.35	108.22	108.27	101.65	112.24	99.67	110.19	115.09	111.42	113.95	108.2	112.08
112.73	103	110.55	109.57	113.39	110.91	109.99	107.04	113.59	103.29	103.85	107.44	104.19	98.833	110.16	106.5	110.04	97.416	102.12	106.81	99.12	102.2	108.38	100.62	117.1	110.59	104.08	105.98	104.85	110.2	106.25	102.99	105.53	110.96	108.1	106.45	102.85	115.06	104.61	109.39	104.7	106.16	106.82	115.68	107.07	96.973	107.53	110.66	108.48	102.44
115.26	108.13	109.88	123.38	104.95	103.34	108.17	107.48	115.7	111.3	113	111.05	117.32	117.28	113.43	115.12	114.27	109.83	106.98	100.65	107.31	118.85	105.39	110.83	112.99	113.31	116.92	120.99	108.43	126.69	110.37	108.05	115.08	106.54	114	112.41	111.75	112.49	116.52	116.44	110.51	108.85	118.82	109.05	107.73	118.9	107.13	105.88	111.41	115.2
106.6	106.58	100.13	109.97	106.64	96.246	110.83	102.36	111.29	103.91	106.83	105.68	104.12	104.72	104.97	107.39	111.43	106.24	99.205	110.2	100.47	107.87	99.071	93.541	108.41	98.346	102.18	105.91	108.21	96.379	101.26	105.45	107.87	107.25	103.29	103.34	102.2	108.52	115.27	104.61	107.95	106.06	101.58	103.47	94.928	105.71	110.77	101.43	103.58	105.39
111.65	112.38	109.52	111.74	115.28	107.62	109.39	102.88	118.54	113.16	115.19	113.85	107.05	117.42	109.44	111.24	117.44	115.18	104.16	109.31	111.33	116.15	115.66	108.26	112.01	108.69	101.36	108.62	111.4	115.26	116.98	118.4	106.11	116.97	111.86	112.69	108.98	107.52	112.51	117.53	108.6	115.59	110.93	106.07	111.9	112.74	106.81	112.6	110.51	112.59
116.04	108.97	99.904	110.5	117.63	101.15	111.52	103.61	102.73	104.01	106.09	98.822	104.33	112.03	105.76	114.33	99.76	107.2	102	112.24	105.03	108.06	107.94	101.84	107.44	105.32	109.43	101.82	107.32	108.95	109.04	109.56	105.68	101.95	102.85	114.59	104.68	115.65	98.894	108.08	103.14	101.66	114.13	107.12	102.59	101.79	106.85	100.48	109.55	105.12
106.74	102.39	111.22	107.92	106.32	107.42	102.76	99.57	100.2	115.47	104.15	102.6	104	113.81	107.28	113.86	104.3	94.359	99.662	101.02	104.62	104.98	111.72	112.8	104.17	102.7	100.92	108.7	99.482	104.25	110.09	113.98	107.75	107.45	114.99	105.66	102.83	99.708	110.88	98.002	95.64	94.929	95.3	95.144	100.15	112.14	103.85	104.57	102.06	110.7
113.11	115.35	108.22	104.23	116.45	110.38	113.63	110	107.6	103.45	104.35	109.95	107.27	101.08	107.55	111.08	114.95	110.04	111.7	110.22	109.88	107.11	111.99	111.67	110.81	111.55	113.39	108.81	110.48	110.64	108.34	108.8	108.75	105.44	115.56	91.476	116.87	114.16	107.59	107.31	107.67	103.68	104.48	105.26	114.91	108.85	111.04	105.4	106.88	107.95
103.04	100.14	109.6	111.66	104.19	100.02	107.56	107.71	109.1	109.09	104.37	112.13	107.78	102.38	108.77	104.74	106.39	106.05	101.02	109.03	104.61	104.15	113.82	109.8	101.42	110.59	111.55	99.585	102.56	102.38	108.57	103.56	106.4	102.01	99.396	110.36	108.34	108.2	101.43	116.38	107.86	102	111.57	107.38	104.94	103.37	105.19	100.54	102.56	107.89
104.37	99.102	98.18	100.74	104.58	100.5	102.96	104.46	107.7	108.4	95.364	100.81	93.428	107.63	105.71	105.06	103.85	104.52	106.84	102.33	104.13	104.82	98.613	108.43	104.45	108.11	97.043	109.31	110.76	104.44	106.3	102.72	103.5	100.06	101.15	103.87	103.14	98.086	100.46	107.33	101.86	94.855	106.71	101.29	106.11	111.19	104.89	106.98	100.34	101.87
108.63	112.11	107.72	110.97	112.42	119.94	107.48	114.83	103.6	108.51	120.64	99.918	113.46	112.65	107.26	109.88	108.41	108.09	102.77	120.37	111.89	112.83	104.42	104.68	116.22	104.97	107.6	115.36	116.15	110.43	110.51	115.66	111.9	109.94	109.32	110.51	113.55	121.93	106.08	104.63	119.17	108.09	113.11	112.28	116.01	111.55	109.08	107.46	107.99	108.98
95.709	101.43	89.082	103.15	102.68	99.76	91.965	95.785	104.02	99.275	102.69	105.84	95.622	103.38	93.356	111.95	103.15	98.506	100.44	93.349	103.19	100.38	95.176	100.17	96.529	106.02	110.39	104.12	107.03	103.38	104.34	98.089	99.722	100.78	95.99	97.719	94.722	105.09	94.253	105.2	98.529	111.41	99.226	100.01	101.65	107.51	101.38	96.632	105.04	86.99
107.84	104.81	101.99	101.27	104.36	109.09	105.11	107.25	105.98	113.01	102.66	112.96	101.96	114.24	99.523	110.14	113.69	112.37	102.16	100.51	106.09	112.07	101.04	98.982	106.13	98.902	107.48	102.87	108.98	109.19	111.21	110.67	109.33	106.5	101.85	100.87	102.74	98.51	99.542	105.45	106.51	111.33	100.79	101.09	101.96	110.64	104.71	98.33	104.39	105.66
115.9	105.26	106.33	110.41	108.91	105.5	107.73	102.68	113.4	106.39	98.576	119.04	103.25	100.37	106.61	117.07	105.2	107.98	109.04	105.55	109.87	108.38	114.13	108.99	103.23	108.63	113.54	103.99	103.34	104.93	102.84	103.68	108.45	108.6	100.31	96.332	114.33	104.99	109.62	102.47	106.2	105.59	97.33	109.84	106.49	107.5	115.62	108.13	103.35	103.85
117.89	108.69	125.28	113.59	127.94	119.74	111.08	115.79	123.67	117.88	123.75	117.45	123.33	114.77	118.98	125.34	121.77	108.51	111.67	118.17	118.06	111.38	117.63	120.33	117.28	123.17	117.49	114.39	111.14	112	121.95	121.83	114.04	120.33	118.73	122.16	111.25	126.83	121.31	123.33	123.1	120.75	115.87	118.89	118.8	120.01	113.89	116.66	117.9	114.68
109.78	108.09	111.94	106.63	107.39	111.45	99.344	109.69	103.11	101.95	104.3	105.88	105.56	103.62	104.24	108.41	109.57	103.41	108.98	97.443	98.612	105.61	99.542	112.01	106.67	99.433	100.82	106.09	105.33	104.59	96.592	106.09	99.332	103.34	101.94	92.814	101.35	112.64	96.322	108.59	102.33	104.79	92.782	113.16	101.95	100.49	107.19	103.47	98.991	103.46
110.32	104.03	112.78	105.46	104.47	106.05	107.09	112.3	108.55	107.17	106.98	122.09	107.29	106.19	114.29	111.91	107.74	110.21	103.87	111.31	115.21	112.21	116.99	104.04	111.66	112.15	108.74	106.84	108.7	111.55	107.52	110.62	105.18	108.04	111.06	104.36	113.56	115.48	110.52	114.95	106.22	104.85	113.39	107.86	113.14	112.8	106.27	103.43	106.53	102.9
109.99	104.53	99.261	107.35	109.61	105.03	105.13	104.97	100.37	111.99	101.47	105.54	112.71	109.38	110.51	109.95	104.52	94.722	106.69	104.91	99.799	101.29	112.35	99.456	107.31	88.547	105.2	109.69	98.362	105.65	107.1	103.61	109.67	103.11	113.33	106.68	104.45	102.36	105.56	97.148	104.35	101.9	103.96	92.301	97.374	100.08	112.53	109.92	103.75	111.24
93.741	97.909	104.04	99.362	105.62	99.837	99.244	94.878	97.653	109.36	99.734	94.149	99.837	102.52	95.943	103.5	96.811	101.04	99.352	94.27	94.695	105.71	98.149	87.932	103.32	100.35	103.71	98.365	105.32	98.102	98.959	108.2	103.87	100.83	101.57	96.103	101.07	94.499	104.27	100.78	99.064	99.39	91.112	103.72	99.376	95.203	97.964	95.136	99.397	99.98
115.13	109.51	113.3	106.98	117.57	108.51	100.64	117.4	107.14	105.25	109.68	110.95	103.82	117.77	110.97	115.16	110.64	109.35	100.75	113.31	101.18	112.4	112.66	114.72	115.99	104.36	111.39	102.36	105.2	108.2	112.33	110.31	109.21	118.15	106.49	111.45	102.76	111.79	110.97	111.52	109.46	117.59	106.85	108.22	102.43	112.19	115.53	114.9	112.13	106.29
110.9	102.63	106.33	105.06	99.255	107.63	106.81	106.95	102.29	119.04	111.02	110.49	103.15	97.482	106.41	110.35	110.37	107.38	115.8	106.87	104.77	108.18	104.95	115.69	109.3	106.04	111.63	104.37	104.05	98.035	100.52	109.03	114.78	107.55	101.42	108.73	109.23	100.73	108.35	109.81	108.29	107.31	100.4	110.93	99.102	114.89	114.94	106.42	118.71	92.621
100.43	106.43	101.34	104.83	111.52	116.27	104.92	100.96	113.14	107.95	103.29	105.14	105.76	102.21	106	100.56	106.31	104.58	102.22	105.41	104.21	110.24	102.07	105.73	110.8	100.62	108.86	109.61	101.65	103.24	100.79	102.67	102.12	105.06	101.66	99.405	91.621	109.14	107.94	115.09	99.703	102.69	103.56	101.95	108	103.7	108.33	100.76	107.06	98.187
110.08	114.56	102.91	108.59	104.95	109.96	107.8	107.4	109.6	104.91	107.39	107.51	106.86	105.65	113.28	102.42	104.8	97.94	100.76	99.903	109.33	108.05	102.18	108.32	102.66	104.06	100.76	106.14	101.3	113.58	106.89	112.7	107.3	105.05	102.89	99.638	118.03	107.4	106.32	112.78	110.94	111.65	111.27	106.76	103.5	107.58	104.18	106.84	108.41	105.27
102.41	100.25	113.27	109.91	96.89	102.66	106.79	105.62	111.11	110.84	105.97	102.46	107.33	105.64	100.85	107.16	108.38	112.59	104.9	113.68	104.74	104.64	105.41	104.56	111.73	105.71	102.72	108.42	111.05	108.02	104.08	111.44	101.96	113.63	113.38	104.04	107.59	103.73	100.7	102.72	103.77	100.38	110.03	112.61	112.45	106.91	107.93	107.53	100.5	105.3
106.58	102.52	101.54	109.51	115.62	98.912	110.04	106.98	105.61	106.77	106.37	99.448	103.23	105.78	102.26	105.58	107.54	99.772	103.8	111.29	115.29	102.74	109.81	111.56	104.7	104.03	103.81	101.75	106.22	113.42	95.026	107.39	110.08	95.916	107.64	112.34	112.5	108.67	113.79	104.12	104.9	104.89	110.52	110.01	99.989	108.51	98.537	118.21	104.81	111.62
96.622	99.747	96.995	96.779	110.63	92.621	95.363	102.48	108.91	98.543	103.6	99.646	96.46	95.959	100.1	93.382	103.53	103.47	98.658	104.54	102.04	94.658	100.27	95.606	103.65	101.89	100.47	96.33	107.96	99.833	100.25	100.93	107.97	103.98	94.963	102.88	96.9	98.188	101.11	102.24	99.318	106.45	102.6	103.63	100.51	102.56	98.61	99.72	105.11	96.344
99.542	101.67	111.15	101.37	94.875	113.98	99.338	108.64	108.48	102	107.89	115.83	99.506	102.65	102.57	106.5	102.96	113.66	104.67	115.98	104.4	105.55	92.414	111.12	100.85	113.11	105.33	102.72	117.4	108.49	107.1	101	104.46	107.37	112.48	107.24	104.87	101.13	109.89	114.19	108.45	107.29	102.78	101.84	102.53	102.08	111.39	100.23	103.93	106.87
112.16	108.33	107.11	105.27	106.68	103.39	104	102.84	101.37	103.87	97.387	95.093	101.98	102.49	101.74	104.38	110.48	104.91	106.84	102.6	103.36	102.53	113.37	108.45	114.77	97.957	97.832	114.5	102.83	107.43	109.71	107.94	110.62	110.79	123.83	110.16	98.873	110.54	101.46	109.63	104.18	107.26	110.35	102.97	108.17	97.569	106.81	100.77	116.05	108.43
97.208	98.806	113.31	109.67	106.66	99.937	98.619	95.197	102.38	101.57	111.89	103.55	104.64	104.49	98.939	111.18	110.01	105.51	107.74	97.515	107.27	103.64	108.92	104.34	103.57	107.31	109.21	98.765	97.9	103.94	99.659	94.438	99.368	101.88	97.409	114.42	106.76	101.73	108.64	106.42	109.29	103.92	99.316	100.15	110.74	104.2	97.906	104.06	108.28	109.68
120.43	113.41	112.55	121	125.82	112.77	116.57	121.98	123.17	131.21	118.89	112.26	119.72	121.82	113.72	113.46	114.29	115.46	124.79	117.14	114.35	112.76	119.27	119.99	115.24	122.41	108.39	116.45	120.14	117.9	113.65	112.8	116.62	121.69	118.8	120.45	112.6	121.76	114.27	107.55	112.93	122.68	120.6	111.61	121.24	114.77	110.85	113.96	126	117.95
109.18	97.073	101.26	111.57	108.2	101.21	109	113.18	111.62	98.117	105.31	100.96	106.33	102.45	109.07	105.19	116.11	96.966	99.601	107.27	99.488	100.65	105.63	108.71	113.97	100.11	106.93	99.687	108.4	102.61	117.42	103.5	106.57	108.41	108.94	108.84	102.42	101.73	110.36	99.391	100.94	113.67	104.55	103.36	105.36	105.08	106.47	109.11	109.9	101.74
109.84	110.74	109.12	122.25	117.87	121.28	111.86	109.58	105.88	117.72	113.93	109.61	109.38	118.59	106.79	106.09	108.55	121.41	112.96	116.95	106.49	117.33	111.87	119.95	115.76	109.82	111.55	113.44	106.05	113.44	113.67	105.63	117.19	113.67	115.87	112.83	118.01	106.32	102.62	114.2	119.99	114.97	118.66	114.22	121.59	114	108.84	109.56	105.09	106.18
103.39	100.24	110.76	102.14	100.03	105.6	100.4	108.56	105.42	99.843	111.69	103.23	90.89	104.55	108.88	116.25	111.14	107.12	109	109.8	104.42	110.22	115.12	110.34	99.526	101.39	105.41	110.36	107.72	102.22	107.7	96.552	108.36	109.17	104.79	115	102.07	105.77	104.58	100.95	104.4	112.9	112.98	112.27	104.55	94.873	101.5	104.71	112.08	104.25
110.09	99.647	104.44	96.898	112.98	105.82	109.15	103.04	109.37	107.18	103.98	102.34	104.75	98.582	98.993	110.74	103.65	111.12	108.13	115.65	101	109.21	101.05	101.09	116.91	107.88	105.88	106.21	113.6	112.72	105.31	112.64	112.54	99.691	109.07	104.23	113.69	110.08	106.41	111.04	102.99	100.87	104	96.416	107.94	104.74	112.58	104.58	104.1	104.94
111.71	108.01	110.98	113.19	102.52	96.395	101.1	107.1	99.999	112.28	95.314	96.624	104.24	96.497	99.885	102.97	108.04	111.75	103.76	103.16	102.22	103.34	103.05	105.36	97.334	111.03	98.124	103.28	108.26	110.03	108.4	106.52	114.52	109.35	109.37	102.3	106.62	104.63	110.36	108.87	112.6	109.41	102.72	105.72	106.02	102.86	100.44	100.31	97.335	112.72
99.805	98.665	92.302	96.088	95.204	103.52	99.856	94.605	96.72	100	100.81	88.482	97.126	99.092	101.11	98.684	102.32	100.58	102.36	98.999	99.596	101.37	113.49	105.27	98.717	105.14	95.506	100.58	96.908	91.576	97.193	102.91	105.91	99.025	98.118	103.03	95.282	94.567	99.35	103.55	97.036	100.79	94.089	99.613	100.65	96.693	90.374	101.68	105.6	97.964
108.63	113.91	105.36	110.08	113.54	118.24	111.17	112.29	120.59	115.71	122.16	115.26	121.93	120.17	108.73	109.24	104.91	110.22	116.01	113.78	114.25	117.87	109.95	104.01	117.09	103.67	110.1	107.4	119.78	111.43	121.12	110.63	117	105.77	101.58	112.53	114.87	112.14	111.34	116.18	111.76	113.44	124.47	116.88	112.31	111.81	110.56	108.87	104.31	110.05
104.04	101.79	110.56	105.38	102.11	102.33	112.97	104.41	104.42	111.99	114.58	110.89	107.03	110.88	107.96	104.55	105.46	110.46	102.68	112.11	107.83	101.8	111.35	108.26	111.53	110	100.29	101.04	104.23	106.5	108.07	114.13	114.64	106.32	105.22	103.03	109.42	99.17	108.67	104.81	113.84	105.21	109.49	106.48	98.567	110.57	112.81	109.52	111.32	105.76
112.68	106.53	110.89	108.31	110.92	113.16	111.53	113.87	113.26	118.61	111.89	112.42	113.83	103.37	110.38	108.62	111.29	116.16	106.31	109.24	107.21	110.12	112.86	108.01	118.18	104.8	109.26	114.6	114.57	117.51	112.22	114.45	115.43	108.08	113.37	112.16	114.38	108.11	121.67	100.98	112.68	107.56	111.04	113.34	111.31	103.79	113.87	106.92	113.37	119.47
116.38	110.3	102.68	101.56	114.65	109.75	107.85	112.94	111.62	105.97	100.93	115.97	115.57	114.98	118.13	108.88	114.48	111.03	113.65	108.15	116.02	113.16	112.71	100.16	106.33	115.66	108.79	114.46	104.61	114.75	110.68	105.82	106.43	107.65	104.08	114.41	112.82	113.35	105.45	109.59	110.38	112.34	108.23	101.56	112.32	110.21	108.21	120.02	108.75	106.89
106.85	118.5	120.16	105.22	117.64	111.03	118.25	118.24	103.3	108.17	104.21	106.91	114.8	102.84	106.83	110.07	110.84	106.38	114.59	110.53	117.09	109.38	107.3	113.54	113.1	111.1	118.24	117.14	109.15	115.07	114.82	110.36	110.92	102.69	117.15	104.61	112.07	109.52	115.65	112.21	108.34	109.1	113.47	110.49	113.82	121.98	120.23	107.73	106.86	117.6
124.67	116.23	110.02	118.18	104.9	110.86	106.74	112.49	118.12	120.01	110.95	108.55	113.08	103.33	116.39	112.95	110.32	117.66	103.05	110.46	116.88	104.13	115.46	110.31	114.71	111.9	100.43	118.1	111.04	107.05	118.88	111.07	112.94	118.54	107.32	109.41	112.87	115.86	111.09	116.72	117.33	111.93	110.21	115.48	133.94	109.23	118.59	106.21	109.14	115.96
109.59	110.49	111.89	114.5	116.82	109.74	113.84	112.08	114.9	110.42	105.84	110.15	102.34	117.41	121.23	109.39	110.56	115.34	111.96	109.53	113.16	123.99	116.57	109.03	117.06	105.09	103.94	110.74	115.01	115.16	115.06	100.52	116.87	113.53	113.42	111.78	109.47	115.12	109.34	108.7	109.61	107.86	109.48	114.46	107.98	111.91	108.3	109.44	109.05	115.3
106.23	120.07	126.1	108.27	109.14	109.52	106.57	119.19	113.75	104.62	119.2	110.09	101.29	106.99	111.32	108.14	106.51	113.12	110.86	113.89	107.37	112.41	103.92	126.98	104.89	111.53	107.33	117.17	113.5	121.88	105.62	113.33	112.27	107.96	116.39	110.37	104.14	113.11	109.39	107.22	115.08	111.23	110.61	107.34	110.74	109.23	112.43	117.91	113.25	107.55
108.34	114.6	105.09	121.3	114.94	113.98	103.37	109.15	111.93	115.09	114.64	116.6	112.32	111.63	109.74	113.25	117.9	115.69	105.85	110.97	114.48	110.61	109.47	111.88	106.66	103.84	116.35	109.71	111.97	105.63	115.97	111.3	108.96	109.58	109.78	108.99	111.23	120.3	116.1	117.56	106.79	105.48	106.8	119.56	119.13	105.55	106.6	117.89	109.92	111.04
107.05	124.46	101.24	104.39	99.146	102.05	100.25	106.6	108.15	107.76	100.12	102.66	102.42	110.56	97.769	100.65	99.755	102.97	104.03	101.44	107.56	107.71	105.24	103.29	95.059	97.014	106.59	110.71	95.714	108.62	111.62	94.891	104.34	103.56	101.86	108.74	113.42	104.46	104.83	101.72	100.66	105.3	107.38	105.47	100.46	105.48	100.73	109.51	109.69	102.01
101.52	107.02	100.21	97.657	103.05	113.48	105.07	103.82	107.19	115.42	106.08	100.96	101.48	99.565	112.39	100.74	105.28	102.19	104.31	102.88	111.9	104.5	97.3	114.55	108.49	103.52	101.59	106.57	103.8	103.82	111.34	108.3	101.08	109.54	103.18	114.28	105.06	116.85	108.33	113.13	111.49	103.91	107.36	108.01	105.6	110.25	91.68	116.83	107.3	96.432
108.05	103.17	105.74	97.344	102.38	102.86	101.39	98.611	104.52	118.17	100.3	105.68	105.36	100.19	101.89	108.95	106.64	98.362	107.47	102.93	110.27	110.1	106.43	108.74	102.83	98.654	102.18	108.43	111.89	103.42	106.58	97.495	106.84	106.38	116.24	101.74	108.24	103.08	102.09	112.83	106.51	106.24	118.41	91.187	101.87	104.56	103.61	102.57	111.1	103.95
106.18	115.56	102.08	107.04	104.62	103.14	100.77	101.83	107.53	106.15	103.12	109.6	98.875	110.13	106.46	108.63	106.15	104.72	101.88	107.6	100	104.53	109.87	101.7	99.978	107.85	97.9	105.72	110.88	100.7	107.3	110.63	100.36	105.4	102.46	119.77	109.37	113.55	106.38	107.94	95.041	113.01	102.2	109.09	107.14	114.32	100.63	97.976	116.55	105.29
98.902	106.49	101.67	101.79	111.62	108.69	114.74	102.57	109.77	107.95	99.337	106.3	107.95	107.8	107.31	109.89	114.71	114.51	104.54	99.617	106.63	102.38	102.01	104.89	115.48	103.38	99.931	110.76	93.202	108.77	104.73	106.96	105.86	104.91	106.39	106.88	101.24	107.35	104.04	105.65	105.05	109.87	108.76	111.51	105.11	103.42	110.18	116.33	115.86	114.08
114.82	106.06	101.9	108.01	113.48	107.03	108.45	110.41	121.45	108.95	109.82	112.8	118.73	107.34	110.15	110.49	110.28	115.62	114.96	116.68	114.06	112.2	110.56	110.48	104.72	101.31	115.02	107.93	104.57	119.58	108.13	117.44	104.04	103.68	114.59	109.47	107.54	107.25	109.88	106.73	109.42	114.77	108.02	114.04	100.09	113.62	116.63	106.72	105.44	113.24
102.66	101.53	99.886	95.878	99.715	105.3	102.63	105.76	111.96	109.26	105.83	101.8	110.54	104.22	102.62	99.689	95.33	112.75	102.43	100.43	102.85	107.67	104.69	100.27	109.04	105.85	106.66	96.876	107.17	100.58	104.35	105.33	105.15	108.33	102.98	103.31	98.046	105.17	101.42	106.82	102.68	100.84	97.722	103.37	107.36	105.27	99.567	98.541	104.72	100.87
117.97	117.07	119.14	114.28	111.62	115.76	109.96	116.63	111.42	100.92	100.71	110.24	103.79	122.25	107.61	114.64	112.17	119.32	110.66	117.77	106.12	104.52	116.49	104.14	113.63	108.52	112.12	107.8	114.34	109.71	114	115.09	106.12	114.64	110.59	109.51	119.77	108.07	115.49	108.94	114.93	116.16	108.9	119.86	107.37	105.08	115.75	119.57	114.8	117.63
108.42	113.09	106.72	110.89	98.841	105.72	107.33	112.42	100.48	105.8	99.114	102.81	112.94	108.5	99.651	99.701	102.24	91.72	106.91	106.88	101.52	102.65	104.42	100.23	99.246	95.943	105.15	104.67	114.71	97.836	109.7	107.12	101.35	103.99	107.11	106.94	101.99	113.25	102	100.15	114.86	105.6	104.35	93.563	102.94	112.63	104.13	95.853	105.32	110.81
118.91	119.25	113.22	111.51	123.83	121.36	114.32	104.4	124.12	110.23	112.2	121.51	119.22	109.13	128.33	125.06	125.09	103.46	118.68	116.24	115.32	117.34	111.48	124.74	122.39	114.75	123.86	115.99	114.35	117.94	118.89	110.54	109.78	114.85	127.72	119.35	115.5	115.94	116.67	120.25	106.35	124.15	106.08	109.95	119.52	119.14	111.65	110.52	117.28	110.65
115.88	104.07	111.71	103.22	108.52	107.79	104.06	99.435	103.83	103.22	104.39	106.22	107.38	111.91	108.24	101.09	113.08	104.81	100.5	106.18	104.45	107.15	114.19	103.85	106.21	113.47	102.86	102.47	103.59	98.429	99.54	100.79	114.49	104.08	113.53	115.02	103.79	113.03	115.96	108.82	110.48	115.45	103.37	100.66	101.67	96.683	106.85	97.071	108.04	109.72
113.83	105.71	107.9	98.058	108.34	112.29	103.7	111.13	111.77	111.99	101.82	110.75	106	102.04	109.13	97.285	104.53	107.79	106.08	99.35	108.82	100.25	108.11	111.85	107.13	96.525	106.86	110.01	106.78	106.69	105.85	112.09	106.85	110.59	103.44	108.17	106.04	98.286	107.96	101.49	106.43	98.852	101.39	107.54	109.01	104.3	105.12	110.32	106.04	109.86
102.15	105.21	102.1	110.3	99.602	107.36	107.03	104.57	97.674	102.78	101.37	111.07	108.36	107.66	104.07	108.02	108.48	105.64	104.36	112.87	103.32	112.6	109.73	100.58	104.14	102.75	102.74	99.611	117.51	104.55	108.38	107.93	99.156	104.68	115.22	105.49	107.06	107.68	104.9	110.43	114.41	110.13	102.66	97.712	112.94	109.27	101.9	97.068	102.43	95.333
100.95	104	104.88	107.56	101.23	113.13	99.945	104.1	109.29	102.96	104.5	116.23	99.233	100.41	103.59	107.98	107.72	107.98	111.84	100.19	110.29	108.09	104.26	101.25	101.2	104.3	114.04	101.23	112.28	108.31	110.35	109.73	103.64	104.47	109.77	99.512	110.53	99.478	100.86	109.76	108.48	106	109.61	110.31	102.52	101.39	109.47	102.14	99.216	101.95
113.12	103.08	99.176	105.12	100.17	102.87	99.724	105.52	107.96	106.89	106.25	105.49	98.751	110.15	102.68	106.86	102.98	100.89	97.844	106.63	104.67	103.16	104.5	111.94	114.34	107.95	112.84	104.64	115.2	107.3	104.61	102.87	104.72	107.23	97.191	117.64	107.61	108.05	94.394	106.2	98.939	117.57	108.05	106.02	107.97	107.53	102.79	101.37	113.09	102.18
110.93	108.69	108.61	103.45	107.8	107.77	108.22	108.81	110.53	108.25	98.078	110.1	100.84	116.35	115.09	110.64	114.22	103	113.4	110.9	101.76	109.12	103.34	105.35	117.21	113.31	107.49	106.64	106.29	115.85	105.23	113.28	104.42	106.81	109.52	110.66	107.86	103.52	110.69	110.72	111.43	117.47	115.8	114.45	105.74	100.38	108.91	109.17	108.48	104.6
98.082	110.9	108.94	110.33	99.637	105.41	101.74	94.59	104.93	101.2	98.331	103.59	107	108.4	110.62	99.733	103.59	102.04	105.04	102.72	107.2	104.22	110.24	108.34	113.83	116.43	102.46	102.07	113.02	104.9	110.9	100.54	107.13	103.97	103.17	114.46	96.929	104.6	112.37	101.15	105.2	105.14	99.889	100.53	106.86	106.08	105.94	106.17	107.23	104.9
107.18	103	107.82	114.44	110.05	102.95	105.16	105.43	108.71	107.97	97.042	103.25	107.17	115.16	98.141	101.49	103.57	104	103.5	101.46	102.46	102.04	104.04	101.72	100.81	105.2	107.32	120.68	100.11	108.04	105.46	108.22	98.731	108.65	110.18	108.07	107.83	107.79	104.2	110.96	103.93	107.63	102.9	106.93	103.56	106.83	110.96	108.21	100.06	96.66
98.384	99.077	104.24	94.825	100.02	100.39	108.14	102.98	106.32	103.55	96.224	105.32	102.66	103.69	102.03	102.41	101.35	103.26	101.53	99.366	98.13	94.451	106.97	105.2	93.25	97.67	103.97	107.57	98.522	110.98	108.71	98.697	103.83	105.96	110.02	102.3	110.53	101.09	104.56	107.65	112.53	94.178	98.222	111.56	99.461	100.63	103.76	104.61	102.3	112.73
107.42	101.41	111.08	105.81	106.84	109.26	117.18	111.25	100.97	115.32	113.73	110.75	113.66	100.43	104.55	109.48	105.09	104.63	110.79	106.18	95.967	107.63	109.36	106.31	114.35	116.36	111.18	117.27	113.91	113.97	112.94	112.14	108.71	101.79	106.17	113.51	109.33	104.18	105.69	113.08	113.5	109.88	114.1	115.06	116.45	110.56	113.96	119.56	112.05	122.76
103.8	109.41	104.72	108.11	104.9	111.22	110.71	114.7	103.45	111.28	100.99	110.6	100.13	104.07	97.764	102.98	104.64	100.78	106.55	103.45	112.09	107.09	98.795	111.84	102.25	109.19	100.89	105.88	117.69	118.39	107.8	106.37	100.66	105.66	97.107	107.38	104.68	104.42	101.97	110.05	106.9	104.27	108.87	108.94	112.92	109.33	106.82	102.82	95.669	100.88
117.55	108.07	110.85	101.77	102.04	112.2	110.48	108.01	113.02	109.55	108.39	114.76	117.05	108.68	110.4	113.07	112.41	91.52	112.81	111.14	113.61	113.63	113.25	117.44	106.71	107.08	115.13	125.51	116.67	104.93	115.58	113.81	106.59	99.557	113.83	112.77	112.19	104.87	112.53	107.17	113.43	109.51	112.11	113.12	106.41	112.33	108.18	115.32	109.76	106.67
106.49	120.02	112.77	102.54	102.77	112.22	106.43	107.87	111.76	109	97.062	108.32	114.69	111.95	107.12	113.88	114.53	109.02	113.16	110.4	105.9	105.51	114.91	117.24	107.4	113.2	121.04	114.06	120.19	104.69	110.73	108.78	110.27	121.55	113.84	109.03	105.68	116.58	114.23	113.39	102.89	105.34	104.84	111.6	103.89	114.53	112.58	106.34	104.56	108.99
115.99	114.69	112.07	111.66	121.14	108.71	117.31	112.7	110.63	117.38	116.86	114.94	119.73	117.24	123.14	117.94	109.42	120.96	110.09	102.92	122.84	118.22	111.49	122.73	111.99	116.32	112.89	119.61	112.02	120.03	110.98	97.219	109.24	119.27	122.41	102.6	121.48	97.214	109.68	107.93	110.68	108.32	115.52	114.47	108.98	103.9	116.68	114.65	129.71	112.4
102.3	100.95	101.4	103.06	104.13	105.28	100.93	94.853	100.07	95.655	92.761	96.565	96.952	107.65	100.21	104.18	103.41	96.051	101.52	98.263	105.86	102.46	98.472	105.49	102.72	94.426	103.61	101.32	102.25	103.68	103.38	105.39	102.88	101.26	102.48	106.63	91.504	103.2	102.52	103.15	105.92	101.66	96.22	99.462	98.974	100.7	101.07	105.45	106.26	99.449
103.58	94.626	111.08	105.28	103.08	110.58	99.506	103.13	97.109	107.71	102.05	106.97	112.25	100.75	104.3	103.72	107.15	104.7	104.78	100.6	106.75	115.56	101.99	98.094	107.33	106.2	106.34	104.07	111.42	98.041	107.29	96.033	105.32	104.67	107.86	108	98.517	104.41	99.688	104.66	107.15	100.56	114.67	100.62	106.28	103.64	108.13	111.49	105.89	102.69
108.88	108.92	104.47	119.78	112.21	106.51	101.89	109.22	101.51	113.5	104.52	98.437	107.29	104.02	105.38	106.9	106.31	107.48	105.16	105.49	104.98	108.96	112.9	100.1	106.8	107.18	111.23	108.65	103.01	102.35	108.02	99.218	96.852	104.97	100.84	104.88	99.77	111.18	104.74	105.67	109.03	108.59	104.69	109.6	104.96	104.62	104.01	100.18	108.61	103.02
119.9	119.89	111.05	107.54	107.61	111.52	108.92	104.79	108.41	109.16	103.28	114.65	118.06	112.7	107.68	109.8	120.37	119.12	115.17	107.48	114.43	115.41	116.5	102.29	114.34	107.78	115.35	110.21	112.19	105.3	110.61	115.29	109.93	110.77	113.14	114.93	115.44	110.97	110.42	110.9	111.46	110.31	104.58	119.35	111.27	110.31	115.77	120.79	111.85	109.93
94.96	100.53	90.482	97.441	98.622	90.332	105.08	92.341	102.68	104.11	100.2	100.93	90.766	96.267	105.76	101.1	89.581	99.572	106.53	112.42	104.5	98.787	95.038	98.295	97.419	100.45	98.272	102.66	104.96	98.618	96.566	101.06	98.299	92.192	100.43	101.71	91.904	97.521	107.28	93.593	94.515	94.335	96.326	99.35	101.31	97	106.57	109.24	94.69	108.87
111.17	102.36	105.99	103.61	107.96	110.16	107.99	109.71	106.63	96.463	116	104.76	103.42	113.3	110.11	104.93	96.111	105.21	109.35	107.8	104.57	108.26	104.95	110.48	105.39	112.83	103.87	104.74	103.38	107.07	103.91	99.063	111.42	106.7	106.52	105.09	105	98.849	103.47	107.56	109.57	97.845	104.73	109.48	109.68	100.45	112.83	102.6	111.41	111.92
102.9	105.33	99.382	106.84	98.459	100.71	109.99	106.22	105.81	99.591	102.79	106.41	111.34	109.2	104.61	111.38	102.07	107.66	105.28	104.78	106.57	115.85	112.73	102.82	101.72	94.433	107.92	97.043	109.26	104.27	104.42	107.53	103.22	110.18	106.82	120.21	102.62	107.02	105.21	103.31	111.28	107.06	96.293	104.25	102.72	111.65	102.69	102.19	104.17	111.71
110.38	104.65	102.53	109.06	104.67	102.72	103.08	102.02	100.04	105.91	110.51	102.87	100.73	101.88	109.75	104.5	107.9	104.03	104.66	104.6	111.39	100.08	98.796	104.93	107.53	106.02	111.04	107.96	107.23	93.835	99.593	100.78	99.998	106.51	108.96	106.3	100.88	101.64	104.07	104.67	110.59	106.38	101.86	104.52	107.75	108.76	101.69	97.863	107.3	107.67
99.176	111.95	97.107	106.48	111.74	96.39	103.17	101.47	100.43	107.18	95.699	97.523	97.942	101.94	114.57	111.05	99.23	102.16	99.271	103.91	102.86	102.64	99.101	103.64	93.763	96.6	110.73	104.5	97.859	105.65	93.626	98.626	107.11	89.213	99.305	103.49	89.555	94.224	101.42	105.87	104.99	92.65	98.971	93.375	94.432	99.093	96.613	101.67	102.28	99.653
99.159	101.78	118.48	111.12	109.61	101.84	99.814	104.4	107.61	99.41	105.51	100.86	107.08	108.97	106.67	106.52	101.83	116.31	106.04	108.56	102.64	99.607	92.827	111.28	96.213	98.658	97.378	101.16	109.7	111.86	105.09	95.574	99.949	104.46	104.15	109.03	99.478	98.715	109.62	108.41	101.86	101.52	104.41	112.73	107.5	105.22	106	105.08	108.01	106.68
117.68	117.85	107.87	112.74	115.42	124.35	121.64	114.28	106.28	117.8	114.96	105.47	108.59	107.69	114.34	114.56	104.05	110.57	104.72	117.84	108.18	114.59	110.28	110.49	116.2	111.71	110.1	103.99	108.49	119.26	106.78	115.55	113.75	116	114.36	122.04	117.72	110.7	99.512	121.83	114.89	115.37	113.14	110.54	103.72	110.91	113.75	115.78	117.04	109.89
115.22	97.842	108.65	107.14	113.7	108.96	104.35	111.64	108.18	110.54	111.19	104.94	116.8	120.51	103.6	105.37	107.91	112.05	107.43	103.17	113.18	109	115.94	108.9	113.9	107.69	111.64	108.66	111.19	114.35	112.71	109.19	111.61	111.79	106.6	114.96	121.34	115.21	106.79	111.13	113.79	105.81	121.53	112.65	111.81	118.89	109.71	110.02	118.72	115.57
106.75	114.33	106.1	109.57	104.33	112.49	105.77	115.01	107.4	109.85	109.67	115.59	117.18	115.77	110.36	106.83	116.9	99.505	104.19	114.7	114.66	106.75	105.61	103.97	110.71	113.72	108.77	108.03	112.84	99.98	108.33	108.58	104.36	105.29	109.03	107.37	107.96	111.45	113.52	103.88	110.46	115.68	110.02	108.46	107.19	96.684	103.64	116.07	111.21	112.31
104.43	103.06	94.271	98.937	94.026	102.44	100.42	95.123	101.78	99.83	105.12	99.481	98.105	103.59	96.992	97.223	92.477	110.51	107.66	97.325	101.11	91.878	104.67	107.1	102.4	103.03	99.811	92.154	100.94	101.45	104.14	99.757	108.23	99.046	97.543	101.67	97.267	96.872	95.592	103.04	109.57	98.806	98.376	92.196	100.08	108.51	101.67	98.309	100.32	103.07
101.68	105.94	103.66	99.719	106.1	91.595	96.138	97.864	95.02	92.48	104.49	96.467	102.76	104.22	102.28	102.46	98.137	103.01	103.97	98.219	99.639	104.98	103.05	103.07	91.764	94.051	101.32	104.4	98.849	96.349	102.73	104.27	100.91	99.446	92.808	103.67	99.096	93.26	97.477	89.75	105.73	102.49	106.24	98.649	101.69	114.79	98.151	101.58	100.65	104.75
98.165	100.56	95.913	99.553	106.99	113.41	114.09	114.52	103.79	103.38	100.59	105.06	105.38	109.29	106.71	104.53	103.56	105.76	109.06	97.643	106.44	100.22	104.57	98.891	99.306	105.82	104.37	111.04	102.5	103.73	106.8	106.48	109.94	102.66	96.165	109.35	100.04	110.7	113.35	110.04	106.64	111.38	101.41	110.47	102.89	111.74	107.07	104.65	100.49	104.67
98.853	105.45	105.98	103.09	110.05	110.7	106.23	109.11	113.07	106.66	106.74	106.63	102.92	109.73	105.21	112.15	100.12	111.82	106.9	103.12	105.51	109.47	108.32	101.25	105.1	102.26	104.43	105.57	105.4	100.35	111.41	104.33	113.11	105.16	109.21	105.36	107.79	107.06	110.69	105.92	101.13	99.139	114.22	109.31	102.99	109.75	108.02	114.11	95.621	109.07
107.06	105.84	101.2	110.09	105.58	94.429	106.07	112.22	104.19	102.35	100.67	115.06	101.35	108.22	101.5	105.3	100.47	103.15	95.928	100.29	97.513	108.23	107.94	105.88	110.13	100.91	99.585	105.83	106.89	102.5	105.63	108.63	103.8	96.612	98.028	111.15	100.71	102.62	102.96	110.82	101.44	102.21	104.14	106.11	103.83	106.83	109.48	102.91	108.82	114.1
105.92	110.19	109.98	123.04	125.43	116.92	111.08	127.78	119.83	116.63	121.26	116.42	111.37	112.53	118.83	125.09	114.21	121.28	122.89	108.94	114.07	114.59	116.67	114.85	113	125.1	117.76	119.49	123.07	120.7	119.45	117.92	112.92	118.73	107.73	106.93	114.04	114.05	120.56	119.7	123.93	119.49	115.1	116.52	116.66	124.13	120.9	114.38	116.37	119.58
118.73	112.2	108.26	101.82	101.24	111.58	97.421	107.02	107.13	110.98	96.756	99.706	107.64	104.99	113.52	101.13	111.45	98.576	109.08	109.4	104.76	98.413	112.05	100.61	105.52	107.9	110.18	97.367	109.61	104.33	98.029	102.93	109.47	106.39	108.64	113.14	107.19	112.92	105.1	107.8	105.85	108.3	111.33	114.76	112.29	105.91	108.51	111.8	106.09	96.849
108.71	110	107.3	112.62	119.75	108.73	117.65	119.34	113.41	114.14	114.29	102.86	116.48	109.04	114.65	108.58	111.54	107.84	105.69	111.37	113	113.31	119.96	121.64	105.48	115.12	114.2	115.05	114.17	105.6	111.95	99.12	112.18	105.26	106.97	113.65	105.94	104.78	109.19	112.34	111.7	107.56	113.01	116.3	100.42	110.35	111.18	109.68	115.39	107.83
107.79	105.59	96.306	102.44	102.32	107.91	103.34	106.51	101.64	97.394	100.03	112.21	105.1	105.98	112.89	103.37	107.35	107.33	119.14	108.36	90.959	110.38	107.34	102.99	100.26	104.76	104.62	109.29	97.158	101.97	104.57	100.18	98.977	99.186	107.48	100.95	107.27	102.7	105.02	102.95	99.77	113.58	115.55	108.58	100.76	110.77	102.53	108.41	107.15	100.68
107.16	107.18	103.77	99.507	107.19	115.12	101.69	99.172	100.11	107.28	107.13	105.9	110.1	102.22	111.23	103.44	108.72	107.76	105.29	107.41	109.48	101	106.23	100.72	110.81	113.08	109.06	100.19	112.11	108.52	107.03	108.64	103.22	107.02	101.17	110.15	101.81	100.99	107.81	107.75	109.69	103.95	103.26	105.4	103.96	98.28	109.67	102.3	113.32	109.51
107.89	104.67	103.89	105.5	102.07	113.02	102.17	100.85	118.54	102.49	111.4	104.71	107.23	100.21	106.23	95.559	100.91	106.31	117.51	105.2	101.22	107.9	93.512	110.27	100.85	108.9	108.54	116.46	105.01	111.26	98.68	116.25	104.52	101.5	103	102.23	113.42	108.89	111.72	107.86	108.07	100.07	108.14	102.5	109.11	103.52	98.905	107.56	96.593	106.56
105.4	112.04	111.23	101.78	117.23	105.59	114.64	106.58	110.94	112.98	119.76	115.36	114.06	114.84	116.77	107.9	105.95	110.83	114.55	114.2	112.14	108.02	117.28	112.78	111.15	104.85	114.36	110.46	111.38	108.52	108.49	99.089	111.14	111.68	105.76	108.66	109.96	118.55	104.89	111.75	110.03	109.85	105.39	109.44	115.94	99.794	99.579	108.83	115.34	107.04
106.64	115.43	110.63	108.47	114.74	113.13	111.68	114.7	111.12	108.6	114.89	106.05	111.24	107.51	109.42	105.28	101.56	111.69	101.95	105.55	114.94	102.5	114.03	102.27	105.88	109.41	109.74	106.5	112	102.95	120.62	114.43	110.8	109.28	113.3	109.93	108.41	108.32	116.93	112.5	112.56	117.61	115.12	107.11	115.18	98.237	116.63	115.36	104.39	111.59
108.11	100.62	91.144	102.64	96.703	101.11	103.43	100.22	94.117	97.681	95.133	100.5	99.025	101.11	99.634	98.259	107.96	97.464	93.592	105.05	106.52	97.407	104.31	100.43	106.61	98.376	106.56	97.436	97.424	96.763	103.99	102.33	95.093	98.458	98.356	103.56	104.78	88.413	100.6	106.51	99.563	98.737	100.87	103.86	88.615	105.21	102	106.44	99.64	100.84
91.751	101.36	97.144	103.17	113.38	103.12	102.78	98.156	103.06	92.675	103.93	99.219	94.145	91.764	95.695	95.829	98.775	99.73	90.251	106.46	104.59	90.977	97.377	101.86	106.57	108.58	105.81	100.47	96.291	96.054	95.173	100.21	110.16	94.323	102.06	106.08	101.2	86.887	102.88	101.51	94.124	99.258	96.216	100.47	109.49	99.815	94.432	102.92	108.97	105.1
117.59	110.44	98.359	111.54	101.76	112.61	109.47	106.62	113.05	105.83	107.44	102.7	106.95	99.028	103.08	106.15	106.45	100.42	106.6	110.83	105.39	113.73	105.3	110.2	111.76	99.789	103.54	107.79	101.52	110.84	104.9	107.06	97.174	106.41	101.59	110.12	100.92	111.15	119.85	104.07	104.61	105.92	111.2	97.885	109.63	103.71	107.18	111.88	106.4	99.213
110.18	106.71	100.46	108.15	110.86	110.62	110.66	100.55	100.05	105.99	104.7	95.773	114.24	107.74	103.46	95.362	102.45	101.7	103.99	106.12	116.64	112.25	108.78	109.53	102.04	107.8	111.35	101.61	101.72	102.37	101.73	101.08	104.96	107.02	103.18	107.64	96.438	102.04	110.18	108.65	104.07	104.25	103.4	104.08	113.83	106.24	102.19	104.82	105.82	108.97
110.84	104.49	115.54	114.29	110.05	110.87	113.17	113.26	113.29	109.78	105.32	106.93	110.09	117.93	101.83	110.4	111.73	108.8	118.34	117.06	120.36	103.34	110.24	105.44	117.46	114.74	119.26	99.395	112.36	105.2	116.99	110.99	108.51	119.54	113.16	116.16	117.41	109.77	114.47	114.67	109.61	117.8	109.29	116.66	116.38	105.92	111.55	114.41	108.24	115.05
111.77	117.18	111.88	105.51	107.75	117.39	107.39	112.4	114.49	104.83	116	110.93	111.57	109.72	105.72	117.72	114.93	117.18	102.85	104.2	109.9	108.52	116.72	113.73	100.07	113.9	112.27	117.03	101.28	111.37	113.83	114.14	115.81	109.87	123.63	105.81	119.46	103.7	112.14	105.96	121.91	104.63	106.76	122.12	122.8	107.87	117.75	105.77	108.17	116.81
105.59	94.446	100.48	97.087	102.03	100.63	96.691	95.213	106.65	94.876	96.574	104.4	96.952	97.673	94.713	114.55	102.07	106.63	103.31	103.51	96.871	105.32	101.07	101.75	109.73	98.608	106.98	96.488	99.862	105.48	107.19	91.502	96.83	108.78	99.469	101.16	102.3	108.56	101.86	105.92	100.35	101.4	107.24	101.04	95.582	104.6	103.77	96.111	106.02	112.61
113.68	103.24	104.25	106.02	110.17	101.65	101.08	108.45	113.17	106.71	107.47	110.65	102.69	106.95	105.51	113.3	103.13	109.73	98.343	103.28	112.07	106.12	102.37	100.69	101.97	110.71	109.11	110.04	109.81	113.8	102.67	107.57	110.76	108.08	105.26	112.12	101.68	107.21	107.49	105.14	102.71	103.27	113.69	111.61	108.81	113.17	110.09	107.19	110.92	105.16
105.08	107.45	115.42	101.2	108.53	102.61	117.38	116.49	118.36	108.57	107.72	106.99	107.84	105.39	102.97	105.38	114.42	110.32	103.8	106.72	102.68	104.57	107.2	104.71	118.56	115.2	102.98	116.94	118.71	108.05	109.72	112.76	104.54	112.4	116.33	111.66	112.9	118.78	104.54	110.19	109.8	112.8	112.37	110.87	116.33	112.3	116	113.62	104.15	108.81
116.36	115.74	111.03	111.41	119.75	112.48	104.71	110.73	101.87	113.89	108.66	109.07	112.48	103.71	110.65	116.46	113.97	115.25	111.07	112.95	119.72	109.38	111.75	108.65	106.64	107.37	112.23	107.34	112.38	116.71	108.9	110.53	112.64	124.81	114.26	110.61	104.55	116.77	113.9	115.37	113.33	110.82	106.81	117.66	109.05	107.96	106.36	105.64	107.86	111.15
108.59	118.53	107.43	109.71	110.93	119.93	108.28	121.39	115.8	111.5	100.52	107.15	119.53	111.25	115.26	109.79	106.87	103.01	100.16	97.32	111.55	116.92	117.01	120	114.29	97.817	114.7	112.45	115.26	112.09	111.96	117.55	117.04	117.68	116.93	113.21	112.26	99.454	108.45	114.15	122.5	107.29	105.38	114.78	113.41	108.4	107.02	112.02	110.75	97.903
110.75	119.43	122.85	106.41	120.51	117.64	115.61	115.7	122.69	118.45	114.1	118.61	114.29	118.02	108.34	107.02	112.21	111.16	108.68	125.26	111.87	115.44	113.38	118.51	118.04	120.84	117.68	115.63	104.78	115.37	114.67	119.55	104.53	119.52	123.89	112.03	117.53	110.98	110	117.11	119.4	127.2	118.1	117.69	111.33	111.56	121.56	113.15	120.54	109.51
104.93	111.23	105.76	117.16	109.74	122.78	108.62	117.57	104.39	107.19	115.26	103.86	105.46	109.79	103.92	105.58	109.37	115.85	107.56	112.86	113.79	103.35	108.67	96.679	121.8	102.69	106.07	112.26	105.92	113.95	108.45	108.21	108.16	116.67	119.17	104.06	112.68	117.9	111.88	108.48	111.98	107.99	111	106.89	114.01	106.21	108.08	111.92	106.44	106.42
95.251	93.786	96.41	86.412	102.93	101.5	101.36	99.392	104.21	99.955	98.189	102.42	99.798	94.017	88.655	95.223	108.26	94.619	96.288	101.76	98.183	94.114	94.73	100.7	98.963	102.99	94.422	96.43	96.247	90.071	100.15	94.838	97.925	94.155	102.65	99.239	103.67	102.63	98.426	102.85	95.168	106.81	97.012	93.832	93.267	93.616	100.4	87.723	97.153	104.44
96.735	101.76	97.118	105.93	104.05	102.95	101.7	103.18	108.22	98.929	106.83	103.06	101.14	103.71	103.57	103.28	109.96	108.43	108.38	97.949	112.09	113.33	102.29	105.31	109.12	108.55	109.87	110.23	111.9	95.92	108.41	100.02	102.91	104.99	112.97	109.26	119.37	105.33	114.99	110.81	96.648	111.24	103.27	109.11	107.27	107.57	100.61	114.1	100.97	99.666
105.93	103.86	102.98	102.77	102.13	103.25	105.96	104.68	103.7	105.19	98.519	108.82	100.12	108.48	111.07	108.5	112.29	105.48	114.02	101.43	113.96	107.92	111.39	102.67	109.72	108.95	109.62	104.43	101.16	106.12	111.09	106.64	106.42	103.04	111.66	96.442	109.74	110.1	107.84	104.04	105.13	111.36	104.84	104.12	108.3	110.13	103.21	100.41	110.52	106.26
94.083	101.85	105.7	100.01	104.57	106.13	95.97	99.371	105.04	106.99	109.41	98.614	96.905	116.91	96.038	105.17	109.05	109.83	110.46	105.47	106.82	104.21	109.65	100.18	110.99	103.79	105.33	108.19	94.747	105.83	108.7	101.53	110.99	100.19	107.51	101.78	97.351	105.93	102.88	105.12	98.605	102.52	108.86	102.67	97.143	98.698	105.39	106.11	109.27	95.615
114.43	118.79	105.97	118.08	102.74	101.75	113.89	101.92	97.694	118.46	107.92	118.88	106.87	104.47	104.08	96.569	116.62	102.59	102.36	107.02	104.72	109.8	98.95	109.38	104.63	105.35	101.97	106.12	108.74	111.21	101.53	107.02	103.68	107.51	100.87	110.88	109.7	106.26	106.66	105.86	105.64	106.63	105.46	105.6	101.13	114.09	104.53	110.55	105.3	109.56
107.86	101.68	105.62	99.437	114.26	107.58	99.102	103.42	112.76	114.59	111.65	114.51	106.24	108.48	112.71	108.25	114.17	111.29	104.83	107.91	114.4	109.69	110.49	114.08	109.4	99.818	107.57	113.13	105.97	105.7	108.25	102.81	103.77	102.88	101.54	105.24	111.85	111.53	98.478	99.834	97.035	108.49	103.97	118.51	101.35	105.82	101.86	103.21	99.128	99.183
107.73	109.41	100.93	108.39	101.24	102.56	110.12	110.73	103.06	111.2	112.38	112.69	105.31	103.64	109.41	104.08	102.66	113.33	105.18	113.47	103.27	111.46	99.953	99.873	104.73	104.01	115.72	104.81	111.39	102.46	105.45	112.41	111.35	109.54	108.55	117.45	106.47	100.84	103.16	100.74	109.11	112.44	107.23	113.2	106.14	103.49	102.01	109.61	102.34	108.92
115.24	114.33	107.21	112.09	114.78	110.05	109.98	100.74	113.71	106.92	115.17	121.87	111.67	112.89	106.36	105.27	110.49	102.64	107.2	115.59	107.34	109.49	108.53	116.99	100.42	105.93	110.55	110.13	106.69	111.64	112.23	109.74	115.67	110.28	111.64	111.51	119.79	119.66	107.4	114.64	117.51	110.83	114.33	109.89	114.8	103.77	111.55	106.17	110.34	115.24
108.67	108.81	117.93	113.87	120.1	105.75	115.39	115.9	115.02	113.04	113.83	111.86	114.58	110.78	96.978	105.06	110.14	110.38	116.73	111.13	115.51	113.04	110.85	106.89	110.28	112.42	112.08	114.84	107.13	114.58	108.76	107.68	106.02	115.1	118.99	114.14	109.92	113.95	114.02	114.78	106.64	109.87	106.86	116.21	103.31	101.63	113.76	117.29	111.1	112.36
113.43	112.53	113.3	106.72	101.97	110.63	112.94	115.64	115.62	117.45	107.8	109.58	111.64	107.79	113.55	115.61	112.22	116.09	112.16	109.19	105.04	118.09	111.8	118.71	105.26	112.43	113.57	122.05	107.82	109.51	117.79	108.69	105.27	110.28	119.89	105.86	112.19	109.76	109.07	106.06	111.64	108.82	111.36	108.64	104.54	102.17	118.34	107.49	104.61	107.02
116.73	109	114.43	111.78	110.57	111.93	106.99	109.71	106.82	110.25	108.63	105.53	107.3	118.02	100.1	106.04	109.23	111.44	110.66	114.44	117.62	119.74	116.85	113.99	110.32	108.14	120.05	106.82	114.69	112.26	113.76	113.13	109.36	106.87	112.53	114.11	110.79	117.89	111.1	119.53	117.43	111.95	115.82	103.36	118.36	115.83	119.54	115.61	106.61	109.02
118.6	105.73	114.05	113.52	119.78	118.87	120.48	117.15	110.32	101.59	122.53	111.48	114.31	114.16	116.92	117.27	107.15	108.51	112.84	107.33	104.1	113.24	115.92	113.84	112.12	112.45	108.5	103.25	114.29	108.01	118.4	114.38	110.34	110.23	106.26	113.9	113.18	119.64	118.09	117.82	109.62	107.39	118.91	115.83	115.2	109.88	113.99	113.12	105.36	119.32
103	103.88	100.82	100.24	107.12	111.51	114.22	104.65	103.8	105.29	110.09	107.18	108.02	113.57	94.207	102.03	96.835	112.21	105.69	106.37	105.48	103.42	106.75	109	102.73	104.25	104.11	98.272	96.885	100.28	104.36	113.2	103.27	97.814	98.944	110.61	106.05	109.98	106.39	99.308	107.67	108.01	100.6	105.8	110.23	112.75	106.39	102.06	115.85	107.28
106.17	116.38	108.09	104.98	107.82	99.119	105.62	101.91	111.23	103.81	105.98	112.18	108.64	101.12	104.76	105.09	111.03	108.53	102.53	119.53	98.811	104.44	106.79	99.188	94.415	107.81	113.39	101.63	101.02	107.27	107.71	106.5	108.5	101.82	103.05	108.11	101.62	106.21	105.75	112.33	102.05	110.47	106.04	108.01	104.61	103.29	111.43	106.83	111.11	109.66
108.07	115.21	117.31	120.45	116.61	112.43	116.64	106.66	112.37	122.39	117.75	120.98	113.9	111.47	115.16	121.44	115.78	110.16	115.74	117.78	111.9	114.62	119.5	116.85	120.08	118.96	111.67	118.98	113.36	117.45	115.82	123.75	115.72	115.74	118.41	120.04	121.97	120.27	124.23	116.19	122.43	120.96	104.99	119.26	121.98	114.99	125.4	115.4	123.08	115.12
106.45	108.06	108.39	100.65	112.2	103.79	110.24	108.63	113.62	104.24	108.66	108.5	106.21	112.97	106.85	100.29	98.312	105.63	106.91	99.146	113.44	103.25	108.4	111.44	107.24	99.875	105.77	118.34	101.99	108.98	111.22	102.63	107.71	117.28	113.88	104.05	114.85	109.24	107.56	107.48	112.91	113.61	110.37	99.804	105.13	99.368	100.89	113.11	104.24	107.37
109.67	120.27	107.81	106.42	112.17	115.68	113.98	107.32	120.82	102.39	123.37	111.87	107.02	106.29	108.15	107.14	117.26	116.61	112.01	113.3	116.71	116.27	110.16	115.89	118.8	105.13	113.13	112.62	115.51	113.59	112.6	112.08	112.94	111.36	111.76	116.5	108.92	103.28	115.48	114.43	111.7	116.31	95.043	104.7	122.83	117.27	107.09	107.72	107.09	113.91
112.04	112.23	108.24	107.4	103.42	117.22	98.423	100.14	101.01	109.39	106.2	100.28	97.647	102.04	102.06	93.845	103.26	105.74	111.92	102.72	108.02	112.94	103.02	105.89	112.21	108.31	106.92	101.34	105.78	104.96	106.46	103.24	114.46	103.01	103.28	100.21	105.22	109.31	111.81	103.13	109.23	104.56	109.04	107.13	101.44	101.6	108.53	111.33	107.26	106.15
103.26	106.63	104.06	107.58	111.26	106.38	98.232	105.95	106	108.78	110.94	106.15	110.13	102.9	110.12	106.03	111.81	105.62	114.36	103.34	104.32	102.51	108.62	99.172	103.66	109.86	104.45	114.06	105.24	111.05	108.45	109.81	104.96	100.92	107.07	97.343	102.01	100.78	104.09	97.181	102.69	107.31	108.32	108.68	104.07	107.51	102.35	109.52	107.32	98.469
110.89	107.48	115.82	108.32	110.85	109.92	110.93	104.47	107.99	113.04	105.46	101.88	105.72	108.29	110.39	107.3	104.69	101.69	111.75	109.03	107.52	123.54	114.38	103.82	106.98	115.58	103.04	105.83	113.57	111.71	112.72	104.93	104.12	107.77	110.68	108.15	111.48	112.52	114.38	117.42	116.31	107.03	106.09	103.11	107.77	118.89	108.2	111.47	116.52	106.63
112.17	104.62	103.01	110.7	101.35	111.52	110.72	111.38	112.71	108.75	108.22	105.95	108.58	99.751	107.37	102.51	104.28	93.976	104.52	113.51	111.09	105.53	112.51	107.81	113.44	105.23	103.2	102.22	99.466	109.25	107.62	105.56	105.23	106.3	103.14	108.16	105.21	116.75	94.514	107.09	106.33	96.804	99.59	106.95	113.56	105.37	115.2	94.384	110.98	99.921
96.997	101.35	104.37	109.25	103.92	100.33	107.02	106.31	104.11	100.63	100.41	107.05	105.48	100.84	101.18	105.07	110.68	105.95	100.77	108.39	113.09	91.443	104.54	114.17	102.84	106.48	100.31	101.97	106.67	106.58	103.99	100.82	102.58	100.76	97.15	112.13	101.24	103.35	98.639	110.25	104.75	107.53	107.65	97.365	110.51	105.68	110.08	105.42	113.95	101.41
109.12	107.49	114.31	111.59	113.4	112.05	111.47	119.51	109.27	116.07	104.33	106.66	114.46	96.177	110.4	108.48	96.37	113.06	114.49	113.38	100.5	109.67	108.49	114.16	115.77	120.34	118.48	111.46	110.04	100.56	102.08	120.74	117.41	109.44	109.96	103.02	120.85	111.28	108.5	113.24	114.48	105.34	108.53	115.5	113.75	106.95	110.92	116.05	107.84	111.33
114.88	107.66	97.318	110.44	106.47	111.74	100.96	106.55	103.11	106.11	102.89	113.2	108.98	106.74	107.08	97.37	104.56	111.18	108.02	102.45	107.28	111.28	105.87	109.19	99.297	107.44	106	105.89	112.84	115.47	110.01	107.73	108.14	109.69	100.93	101.26	108.75	102.89	114.61	114.47	104.98	101.04	101.29	111.56	106.64	104.79	105.53	106.72	104.92	97.479
128.11	107.03	121.03	122.98	122.5	126.86	121.46	118.66	114.64	126.19	124.2	116.03	120.9	106	119.3	113.79	121.71	108.53	114.19	112.11	103.12	113.46	112.54	122.71	116.41	117.48	119.07	128.1	112.84	117.48	117.97	120.73	117.35	121.06	117.53	103.68	114.47	116.69	117.35	117.33	128.77	105.13	121.1	124.03	114.16	116.46	115.78	114.76	125.79	105.79
107.92	102.61	112.1	113.97	102.76	107.03	104.56	100.71	104.46	107.9	114.01	97.027	99.783	102.09	104.23	104.46	96.538	103.31	109.32	110.31	96.128	107.72	104.15	106.7	102.2	107.45	107.3	102.75	110.19	101.87	106.21	101.9	113.07	94.526	99.977	111.91	108.14	109.78	101.09	105.22	111.47	103.75	116.18	106.91	108.79	95.612	106.96	106.88	114.08	103.83
93.507	101.84	107.53	92.342	97.585	107.66	101.28	102.6	88.346	102.04	105.47	91.886	100.96	98.69	99.527	90.887	98.802	95.589	97.661	101.71	97.749	99.92	103.22	106.47	94.658	95.103	98.531	101.3	98.093	99.944	94.262	93.134	103.82	94.11	103.27	104	99.357	95.476	101	104.89	102.74	103.64	103.18	94.755	106.56	109.51	107.68	90.107	101.86	98.242
99.764	100.85	100.95	102.81	102.81	104.28	91.144	94.315	98.147	106.37	95.419	115.46	103.03	98.819	108.61	101.99	100.59	106.8	107.96	107.46	114.35	107.14	114.08	103.98	111.11	112.31	111.39	105.9	108.54	97.338	110.52	101.77	95.436	94.897	102.42	110.8	106.48	100.74	105.74	111.65	100.3	106.34	111.36	103.21	104.22	110.88	98.005	108.61	107.6	103.56
115.86	110.29	113.39	113.02	112.93	110.94	117.74	119.02	111.08	117.63	111.41	110.4	117.9	106.26	110.3	112	109.34	116.67	100.92	114.76	107.52	116.24	114.91	113.4	116.57	106.28	111.03	104.78	117.63	111.37	117.76	109.93	110.06	107.59	107.95	125.04	116.62	112.58	118.49	115.7	115.41	111.52	119.87	99.393	112.55	111.38	105.92	116.62	109.96	108.64
122.63	120.98	113.75	109.81	113.96	117.55	108.72	115.84	113.46	114.03	123	112.44	102.87	122.54	116.76	114.7	123.62	119.57	117.03	118.62	118.73	124.17	116.48	116.63	119.8	124.49	118.22	113.34	119.91	109.29	109.2	121.69	121.09	124.83	116.4	113.99	115.03	117.96	120.74	112.74	107.87	115.13	113.8	111.58	121.87	114.97	119.31	121.17	116.71	114.95
105.59	106.36	95.603	123.92	104.73	110.58	110.82	99.638	104.54	103.93	105.35	104.5	97.19	109.8	109.12	110.16	112.72	101.27	108.15	102.05	107.75	110.69	105.85	98.247	103.24	112.29	120.3	103.12	108.8	107.92	98.53	105.59	113.31	111.09	104.96	100.95	99.564	99.493	102.62	108.12	106.93	104.85	103.37	102.73	96.65	108.46	104.19	116.17	99.406	107.01
116.73	108.77	113.78	111.54	109.39	104.81	110.11	100.92	110.78	112.63	98.852	105.43	105.82	109.42	108.36	99.808	104.73	106.17	102.95	110.98	103.66	97.998	104.45	106.18	105.91	94.248	105.22	101.44	109.83	111.86	117.81	102.27	100.91	103.14	110.78	111.22	106.48	102.36	104.16	98.9	104.28	114.7	106.52	117.22	105.43	107.64	102.36	103.26	104.49	105.53
100.28	104.19	100.68	103.04	108.54	106.54	109.87	110.66	102.06	108.4	108.38	105.43	103.38	111.09	99.583	99.253	105.88	95.242	103.93	101.42	115.27	104.35	105.64	99.346	103.57	105.46	113.84	101.8	103.65	104.22	106.65	96.583	104.67	110.54	95.441	97.175	99.734	98.852	105.24	103.52	108.88	109.31	100.22	103.97	113.9	110.62	108.82	104.3	107.65	112.6
99.589	108.16	98.657	108.75	102.33	107.83	105.36	100.29	102.47	111.83	96.324	103	118.95	107.64	110.28	108.05	107.74	109.96	110.41	110.71	112.52	104.77	98.618	109.94	103.59	111.16	108.41	105.18	113.9	109.94	108.66	111.5	100.6	103.79	115.46	104.84	106.25	108.26	114.09	95.527	106.54	110.36	100.33	94.703	112.49	101.81	100.48	105.93	104.01	102.72
101.13	107.74	99.766	106.02	96.73	106.44	110.11	103.98	105.92	103.09	99.134	99.254	103.31	99.13	107.31	106.89	105.44	105.94	103.47	117.56	98.505	112.2	103.56	106.83	109.98	99.003	111.03	110.27	103.23	110.79	97.29	111.58	109.07	102.9	111.9	107.84	99.901	104.29	112.04	108.52	103.39	97.314	109.57	109.18	101.82	100.71	108.39	101.46	106.98	104.59
107.21	106.35	104.53	109.92	108.37	112.82	101.37	110.09	109.48	109.59	103.1	111.11	115.24	106.76	98.47	115.92	101.24	109.77	108.01	108.13	110.27	116.61	106.35	113.18	113.76	107.58	101.51	116.37	103.8	102.58	108.1	109.78	103.11	110.53	108.46	109.32	114.89	105.85	105.86	103.82	101.98	108.11	98.592	101.35	107	106.63	103.53	119.09	104.12	109.66
111.95	111.17	115.17	112.93	103.49	103.76	107.42	111.75	112.07	114.77	98.963	114.51	117.69	115.9	110.55	112.76	112.43	110.77	115.77	104.29	111.37	109.71	111.84	116.85	106.5	111.89	118.36	110.97	111.73	114.59	120.99	108.87	113.01	110.98	108.87	109.42	110.87	109.69	114.51	116.11	107.66	119.29	106.42	113.99	105.72	116.22	104.72	111.82	111.85	110.71
108.1	113.1	108.56	108.51	113.16	108.97	114.93	110.89	110.32	109.79	109.53	112.68	103.47	104.9	105.45	110.67	108.03	109.21	104.53	106.9	102.03	111.87	114.99	106.65	114.44	112.93	107.58	109.11	112.73	108.41	108.96	102.09	110.71	114.48	110.53	111.85	111.8	113.33	101.52	115.95	107.71	107.33	125.81	107.76	115.25	115.35	106.92	118.17	111.97	112.79
103.35	105.37	115.34	109.11	104.73	119.88	106.6	102.56	110.13	108.05	103.34	106.37	114.68	103.74	107.96	106.96	112.34	105.79	115.35	106.28	106.95	108.12	102.05	106.29	106.96	106.46	108.18	102.76	107.66	101.98	92.884	106.65	98.414	111.12	100.82	104.02	107.76	103.75	99.534	109.12	103.8	104.55	107.73	109.99	102.65	104.57	106.49	106.51	104.01	102.73
109.98	111.92	109.18	112.68	112.23	112.89	113.8	101.87	107.66	119.41	107.03	118.78	109.64	107.19	112.94	114.98	116.6	108.24	110.85	100.39	103.31	107.96	109.29	110.18	111.83	107.87	118.7	114.98	116.98	117.04	115.8	112.69	97.585	110.58	119.18	113.45	103.41	108.53	115.7	105.52	105.2	108.07	109.58	114.84	113.11	106.11	107.03	113.13	97.242	116.22
121.45	121.59	119.26	119.79	117.07	116.97	124.85	113.42	117.43	121.31	121.84	126.56	129.5	112.84	120.4	123.46	109.97	112.27	118.68	115.82	120.94	118.39	110.86	114.45	115.95	121.62	116.41	118.39	119.23	115.88	118.81	113.89	126.64	113.67	116.81	114.19	115.35	122.76	111.77	129.25	119.02	122.02	115.18	114.77	127.9	124.74	108.61	127.74	118.09	114.34
103.21	105.52	103.43	107.26	106.19	100.28	103.59	110.48	105.46	113.81	106.04	113.28	101.65	109.13	104.85	104.71	100.46	101.14	105.85	107.69	98.462	103.86	103.37	98.698	105.26	102.56	108.62	97.27	109.73	103.82	106.1	100.13	90.343	99.891	113.96	107.42	108.21	102.13	103.12	104.25	106.24	105.76	107.4	101.37	103.35	109.89	106.21	104.43	109.2	102.79
117.56	112.83	116.19	117.06	120.21	111.78	113.12	113.74	105.8	115.7	111.11	106.54	112.59	109.77	103.01	114.78	114.29	102.87	112.89	109.39	123.06	93.412	102.43	109.06	105.53	109.24	108.84	106.45	116.13	115.97	103.4	101.74	113.62	115.71	112.95	111.41	112.39	109.53	118.94	109.72	109.57	113.47	114.65	102.51	112.52	105.96	118.76	108.94	118.23	107.76
102.4	107.68	96.696	105.81	105.7	106.39	99.472	95.782	94.013	103.6	107.4	93.762	107.72	102	108.32	97.839	99.463	107.84	111.95	107.72	102.71	101.43	97.377	104.27	108.38	101.95	101.68	106.26	103.14	102.5	107.31	94.59	103.9	107.04	93.818	108.88	103.88	102.23	113.18	107.39	110.75	105.43	102.77	114.21	97.037	101.93	103.47	108.09	108.58	107.82
114.03	117.31	109.78	114.16	109.77	122.68	112.93	113.97	115.44	110.61	114.77	117.33	117.59	115.9	109.73	109.76	115.11	114.92	110.77	110.81	119.26	107.48	112.19	116.74	110.3	117.19	110.01	110.15	121.04	114.92	109.55	106.01	114.54	124.28	103.62	114.89	115.62	109.68	108.33	108.61	109.08	101	110.03	105.56	117.45	113.3	111.36	114.24	113.45	115.23
109.76	105.37	106.69	104.29	110.22	109.64	102.02	107.36	112.32	102.75	103.65	108.43	106.48	108.47	113.23	100.54	103.93	107.19	103.68	92.025	103.74	102.21	100.55	102.69	103.78	100.96	104.87	97.715	96.084	111.67	104.21	109.88	96.526	109.42	97.028	111	116.13	102.83	113.66	105.4	107.11	94.121	101.25	100.55	100.05	111.27	104.32	107.96	103.02	97.651
101.54	104.4	103.22	104.96	105.31	94.511	103.83	111.39	105	109.77	100.9	106.9	100.22	106.04	105.07	107.77	106.58	108.84	98.806	99.508	101.3	102.28	99.407	106.34	108.88	103.05	102.84	98.241	103.23	100.14	105.59	104.14	107.28	111.23	111.64	111.98	108.06	98.049	102.38	106.71	107.48	105.33	97.386	97.138	101.24	102.2	118.54	109.52	109.57	107.18
106.42	107.21	99.106	101.63	118.03	113.35	100.87	98.17	106.5	105.68	114.73	104.47	104.13	96.597	97.579	98.751	114.37	101.3	106.92	98.097	99.966	94.962	97.144	107.6	106.54	99.276	103.48	96.248	99.282	100.92	106.23	104.77	109.48	105.74	103.58	111.68	109.07	113.16	110.21	109.86	99.934	103.04	102.81	98.379	101.61	98.522	105.02	98.18	100.56	99.651
109.54	104.12	105.76	105.56	104.11	105.45	110.56	109.19	106.81	103.94	112.31	107.33	108.35	95.508	107.41	105.99	110.64	108	107.93	103.74	100.78	100.31	100.25	106.02	111.38	93.297	101.61	107.31	109.79	110.59	108.08	107.04	105.43	101.84	104.47	110.14	108.87	99.459	109.17	103.71	104	110.92	100.25	111.52	106.54	110.89	98.413	108.29	118.37	116.73
113.4	111.66	108.82	120.25	116.75	118.95	109.31	109.44	117.03	97.377	111.54	109.36	110.63	97.901	119.3	108.02	113.93	118.83	107.18	109.93	109.11	108.38	98.262	110.74	119.66	122.53	117.29	112.24	118.1	115.49	99.544	110.38	105.74	110.34	120.37	110.86	107.57	116.56	108.35	114.97	113.65	101.59	110.96	112.86	111.15	108.69	109.41	115.01	125.71	113.22
115.45	104.31	103.56	109.73	108.71	116.96	114.69	115.5	113.81	112.41	111.59	108.28	106.28	112.78	105.76	113.74	113.91	108.86	111.3	115.81	104.72	116.05	111.85	112.58	105.79	105.95	106.85	100.72	107.47	110.62	113.86	105.35	106.49	113.74	107.21	106.86	104.93	105.97	108.32	116.26	106.22	109.76	105.6	113.74	116.46	105.14	101.22	113.56	105.57	108.63
106.52	110.38	106.01	105.42	105.26	116.7	111.77	102.63	107.44	106.4	108.86	100.37	102.25	100.84	106.22	103.88	111.67	107.85	100.44	106.37	109.99	115.58	103.88	112.7	101.11	117.06	102.14	105.17	112.41	105.58	108.88	100.35	111.81	108.45	109.1	115.76	108.87	97.388	103.16	107.44	104.07	111.77	97.048	106.78	106.07	94.037	104.88	96.773	99.955	102.88
111.74	108.21	108.73	119.05	116	107.86	110.82	124.67	104.19	109.35	110.12	105.04	110.84	107.65	111.12	111.93	108.71	109.53	113.8	111.02	104.83	107.46	107.06	118.05	120.06	111.46	106.92	117.52	109.73	114.34	108.96	98.762	111.96	120.41	110.76	115.22	109.84	108.04	109.93	103.83	106.81	117.05	108.6	113.12	103.53	110.1	107.98	118.48	108.07	109.7
105.97	109.43	110.38	100.47	104.29	104.93	105.28	105.4	104.24	106.19	105.32	107.35	116.42	112.42	99.343	103.83	104.21	104.37	113.07	101.17	111	107.51	102.79	102.8	113.68	108.85	109.43	113.42	104.07	108.26	102.79	100.02	107.42	103.83	104.58	106.09	109.44	105.99	97.83	110.51	104.78	106.08	107.22	104.77	106.75	95.359	111.27	117.36	109.69	101.99
109.15	101.77	99.417	113.74	105.79	114.75	114.43	105.96	104.25	90.226	116.44	110	109.99	113.44	100.78	112.76	119.59	104.36	106.17	108.14	111.65	99.735	104.2	103.15	109.39	105.76	107.31	107.47	104.12	106.94	99.028	99.579	112.55	105.6	108.33	112.47	106.92	107.09	103.04	106.97	97.48	109.28	104.2	106.84	102.02	105.19	95.047	108.35	111.27	107.38
105.22	109.04	114.61	110.44	115.91	110.99	112.56	107.71	109.23	100.53	111.1	115.6	104.73	110.82	108.74	115.77	112.68	107.28	110.8	111.22	117.5	109.86	106.93	110.03	109.99	105.82	114.64	114	110.44	114.98	109.85	108.32	112.11	98.189	105.53	118.66	106.81	109.82	113	116.89	118.33	111.7	111.85	114.26	118.24	115.67	113.65	110.98	114.81	103.83
121.97	118.09	119.56	116.47	119.05	116.08	124.52	126.81	114.08	103.93	116.79	115.83	110.79	123.54	119.38	109.25	118.3	125.89	128	110.95	112.69	119.11	123.19	125.49	124.59	116.53	114.38	119.65	110.68	111.09	123.13	120.93	119.49	119.23	124.33	116.04	117.07	124.64	127.96	114.05	115.26	111.38	117.45	124.45	114.34	116.8	112.79	119.03	114.37	122.89
105.96	106.55	104.31	114.29	110.98	112.12	113.86	110.94	104.48	112.68	107.37	104.8	105.82	107.51	107.07	108.83	115.84	116.76	112.21	110.65	108.01	116.98	110.72	115.28	113.08	120.09	103.9	118.97	117.47	117.59	107.35	112.28	105.58	109.48	108.35	111.6	117.39	105.14	125.54	112.49	115.15	111.68	111.12	111.75	124.06	114.53	115.86	112.24	111.22	108.99
117.69	117.75	101.07	110.53	109.64	102.04	110.93	117.04	109.7	120.66	121.41	115.9	105.25	118.17	109.93	107.81	118.64	111.37	104.08	108.97	113.45	112.09	123.17	121.75	116.57	115.38	108.87	110.34	109.01	116.22	112.1	109.61	108.73	122.5	119.26	105.19	102.12	118.95	109.72	110.17	126.43	118.91	112.21	116.75	114.59	116.31	117.24	113.54	109.15	123.98
105.17	100.64	102.81	102.84	114.25	104.92	96.993	101.98	105.77	97.01	109.74	111.53	103.76	104.84	109.95	101.82	93.034	106.84	107.81	111.87	97.689	104.23	109.61	107.91	104.51	101.02	114.29	108.99	104.75	110.25	101.71	110.73	115.37	99.324	100.62	103.92	92.406	110.45	102.84	95.051	110.47	94.533	114.03	115.04	99.725	104.53	108.39	104.23	104.85	108.61
112.79	116.93	121.61	119.77	114.64	117.52	114.81	117.84	115.16	116.23	112.56	119.06	117.16	126.35	122.45	111.76	115.16	116.84	118.22	120.04	122.26	119.58	120.56	121.42	114.34	110.95	120.25	117.61	115.35	118.24	118.01	123.75	119.08	118.15	112.62	123.24	117.57	130.33	112.7	124.73	115.55	110.46	120.01	126.69	116.06	114.12	119.81	114.07	124.92	115.34
104.6	103.51	96.471	115.06	109.27	104.34	105.61	103.84	109.39	106.23	107.84	100.78	120.85	111.39	102.34	109	102.02	105.58	106.6	105.98	114.21	112.89	111.12	105.21	115.98	103.17	114.96	100.99	100.86	101.12	111.29	101.21	105.46	106.11	109.26	98.814	109.55	106	99.572	104.75	106.11	108.69	103.74	101.32	105.71	109.84	102.02	106.22	100.04	112.22
103.3	109.46	112.39	103.44	109.99	113.27	97.569	111.14	107.55	103.72	106	101.85	101.21	110.23	100.9	101.48	108.79	109.02	106.11	100.35	112.73	105.06	101.7	111.15	102.71	106.32	107.16	117.37	101.53	106.9	94.882	108.57	110.7	102.31	101.04	107.18	108.11	105.68	101.59	106.49	110.84	99.211	104.95	109.68	98.665	105.58	108.56	97.869	105.41	107.67
113.31	114.01	112.22	107.83	114.22	111.43	107.08	117.03	117.28	109.41	113.19	105.99	111.57	109.92	112.66	108.02	119.21	108.75	106.26	112.24	109.22	106.34	111.63	109.18	101.01	121.25	112.66	115.23	112.8	112.49	107.3	113.14	106.49	118.31	114.94	108.66	109.45	112.1	97.982	109.9	105.4	119.74	112.82	109.49	109.92	107.53	106.13	112.84	112.64	106.47
119.85	110.73	117.92	109.85	115.27	108.95	111.88	106.81	119.08	117.1	113.61	120.71	103.85	114.08	114.09	113.87	111.92	105.4	107.74	109.03	116.9	116.25	109.88	116.43	109.62	111.76	111.85	118.63	101.59	105.16	107.3	107.44	110.73	103.33	115.42	106.46	117.49	110.58	116.95	118.46	116.64	127.73	115.53	112.52	104.66	106.2	117.8	113.42	112.37	113.94
101.11	113.89	101.49	91.853	109.93	93.755	106.52	100.89	101.61	101.9	107.89	108.53	104.78	102.71	100.12	97.44	106.97	99.382	110.47	100.13	102.51	110.6	105.32	111.12	107.29	106.99	102.93	112.44	97.564	100.59	99.22	106.57	110.86	107.99	97.55	104.13	100.54	107.54	112.44	97.202	104.08	104.58	108.72	112.25	105.97	106.69	104.34	97.22	106.63	114.95
113.74	115.22	117.54	110.08	114.59	119.08	117.73	109.9	113.29	107.59	103.37	110.43	107.92	96.825	116.23	108.71	109.27	111.29	120.67	113.16	116.35	117.84	108	107.05	109.45	114.39	115.6	116.99	108.52	99.3	116.61	114.31	114.02	107.27	111.65	109.76	118.21	116.81	115.61	112.58	111.04	108.97	101.83	110.85	115.34	120.46	122.16	114.23	106.31	117.16
96.591	98.831	105.65	108.04	105.32	92.88	94.037	94.693	96.073	97.19	91.116	104.69	100.55	113.24	106.73	101.89	106.73	101.91	105.41	102.86	92.013	97.788	94.579	109.45	101.53	91.988	96.899	98.911	104.95	101.97	98.731	96.202	98.67	97.362	95.213	103.51	103.73	91.748	95.688	96.26	106.29	102.52	110.56	98.268	93.352	104.45	100.75	92.147	103.09	110.97
114.04	98.219	108.96	102.27	103.86	98.149	96.387	110	100.65	98.797	108.49	101.73	108.49	107.91	108.86	106.69	95.05	98.83	105.12	103.04	105.94	104.56	101.15	103.03	102.22	106.33	99.022	108.48	110.41	109.4	101.78	100.37	99.894	106.18	108.96	121.66	109.14	101.32	110.35	108.3	110.8	99.414	99.165	108.61	104.96	107.59	107.81	97.026	106.94	107.3
99.53	107.81	114.94	113.95	98.375	107.46	99.492	106.09	104.08	106.69	99.669	108.1	108.48	102.86	99.811	109.66	100.24	103.44	110.46	105.48	104.77	103.14	101.16	103.9	99.229	100.88	102.95	107.17	113.05	109.39	101.95	109.1	104.53	107.72	108.33	103.02	103.51	108.6	110.71	108.31	106.56	106.11	99.831	108.98	109.68	92.947	102.78	104.86	113.27	101.3
107.38	113	109.45	105.48	112.69	97.362	116.75	102.37	106.1	96.794	93.524	105.54	109.59	104.18	105.78	106.13	102.77	101.8	115.32	103.14	104.14	107.59	99.224	107.53	102.68	111.58	111.15	107.07	104.03	112.12	108.59	109.18	111.43	106.69	110.72	99.427	113.28	110.09	101.93	102.59	103.94	103.93	111.29	105.3	101.57	104.84	103.45	103.44	99.846	106.87
105.19	106.05	105.78	106.04	99.009	101.24	101.49	109.03	102.96	107.7	104.34	99.802	100.13	109.23	108.43	104.98	112.97	101.38	109.94	97.563	109.34	102.41	105.13	113.29	111.49	105.43	110.64	106.78	110.02	109.67	103.75	109.45	104.93	101.2	100.96	109.51	106.46	104.01	100.11	119.55	100.6	104.04	103.96	109.81	106.94	109.88	106.26	104.82	105.27	104.23
108.95	120	105.57	114.01	115.13	120.33	104.28	113.57	101.78	113.99	116.61	104.46	110.81	110.47	104.74	106.13	115.08	111.67	103.98	107.58	106.34	107.84	103.75	112.87	108.91	111.71	107.88	112.83	114.63	103.11	104.69	116.62	105.35	113.8	121.98	113.61	112.25	100.68	111.34	105.7	110.73	107.95	115.04	119.66	112.93	110.34	101.44	99.33	121.45	113.33
109.4	110.58	117.2	113.81	115.79	118.3	119.12	109.35	111.9	108.56	116.12	110.48	122.73	112.35	112.19	104.24	107.13	112.78	114.3	115.19	120.29	116.39	111.73	110.63	122.1	112.36	108.8	117.53	110.5	112.28	109.79	111.31	120.04	109.25	106.43	118.24	105.39	115.39	111.74	116.39	109.68	108.07	105.55	113.3	113.23	95.222	106.29	111.67	108.2	110.64
115.9	104.17	104.17	111.58	105.7	120.54	114.87	109.63	122.97	119.81	116.91	107.03	112.33	114.46	119.79	115.72	115.29	113.3	102.07	110.59	112.1	110.96	114.78	106.16	107.36	116.75	109.62	112.55	111.64	108.52	105.9	120.82	109.79	105.7	113.44	106.21	109.52	106.18	111.66	103.94	107.12	108.75	105.67	123.63	106.8	108.6	109.68	114.43	113.77	116.28
95.153	105.85	104	116.92	105.35	106.9	114.49	114.4	106.73	106.88	110.46	106.75	108.67	105.24	116.62	103.15	104.55	102.92	112.71	105.55	111.09	103.06	114.22	112.63	103.15	113.09	109.15	124.6	114.81	115.75	115.46	113.4	112.35	109.64	115.17	113.63	104.09	102.37	113.69	106.18	111.39	105.81	111.63	109.93	107.45	105.03	119.43	112.53	106.52	113.11
102.65	92.185	94.534	105.15	108.18	109.18	111.07	101.54	102.97	101.1	110.59	111.25	106.97	95.529	97.756	109.04	101.84	97.941	105.8	93.207	108.88	107.73	113.71	107.49	105.59	109.93	102.06	109.72	96.942	102.32	101.71	98.983	99.584	104.72	107.06	105.84	105.74	110.08	94.871	107.02	104.18	103.42	97.943	100.86	108.14	112.13	106.76	101.14	102.02	100.26
103.85	107.46	104.65	110.06	101.52	114.7	106.68	115.29	93.983	104.49	98.462	101.03	98.302	106.78	108.11	107.4	98.242	105	91.75	96.682	99.992	105.91	112.26	104.66	107.75	110.19	104.17	105.99	105.76	100.26	117.47	101.19	106.13	113.18	116.73	116.2	98.833	104.97	107.51	106.78	94.172	107.01	105.4	109.46	102.96	114.71	114.93	105.5	101.95	102.15
102.13	102.65	106.8	112.23	98.047	105.51	102.52	102.88	100.12	105.79	111.91	102.47	109.68	107.46	102.03	112.83	111.51	103.46	102.94	110.86	109.18	103.62	106.43	108.45	94.898	95.185	108.21	109.86	114.06	105.17	104.75	108.98	98.749	112.34	112.68	108.33	104.89	100.44	104.6	100.92	100.32	100.81	106.8	106.51	112.12	118.88	107.2	106.53	107.63	110.84
105.64	106.18	103.28	111.44	102.17	101.76	105.48	110.8	103.61	107.24	110.94	113.51	105.72	117.14	108.21	104.27	103.76	111.6	103.55	108.13	115.48	105.01	105.86	107.83	100.17	107.98	107.85	99.409	104.15	109.15	102.1	113.44	111.61	117.22	113.56	107.8	97.118	110.92	106.29	110.09	104.11	102.95	105.26	104.1	113.4	115.39	101.27	99.914	106.52	112.61
109.75	109.59	107.45	108.69	105.56	114.82	106.94	105.71	119.64	110.02	108.2	109.03	110.24	106.46	108.43	116.61	109.52	98.999	103.05	103.04	109.04	106.69	111.95	99.468	105.41	107.84	102.86	107.07	108.24	108.82	103.33	104.64	108.03	111.13	112.64	111.29	104.09	103.64	111.47	110.54	103.65	108.09	115.16	110.3	110.86	110.39	107.95	99.818	106.32	99.634
109.42	108.84	114.06	118.15	118.28	116.77	116.43	114.87	116.49	115.28	112.7	110.42	108.56	110.52	106.93	110.96	106.94	115.36	111.34	111.94	105.74	110.12	107.07	106.54	115.53	113.31	111.43	113.92	108.34	108.83	120.57	115.71	118.16	115.06	112.33	118.57	113.71	116.71	116.64	110.2	115.4	117.86	101.77	121.9	111.39	111.54	117.99	117.95	113.43	111.15
111.92	115.17	107.82	111.29	110.6	107.67	115.15	111.29	109.42	101.01	110.91	111.61	108.48	113.9	110.45	113.31	109.79	115.78	112.45	114.66	112.7	118.92	103.09	113.42	100.68	113.78	112.02	119.51	105.35	103.84	124.46	115.88	116.37	115.75	111.91	119.33	109.78	112.47	112.88	109.77	111.57	114.99	106.26	111.67	109.68	102.84	117.08	114.85	110.06	111.98
106.35	100.44	103.97	110.61	99.199	109.63	106.93	109.25	104.03	102.03	106.22	101.26	105.19	114.3	118.27	109.17	104.55	104.48	117.7	106.58	103.89	102.91	105.96	107.15	99.086	111.44	105.1	106.06	119.84	106.78	112.14	114.63	113.7	100.14	89.169	101.79	109.18	99.384	101.53	109.9	106.95	99.622	112.41	107.94	105.01	101.82	113.62	103.87	104.79	107.47
114.25	123.31	112.57	110.33	115.95	109.84	109.06	114.94	102.38	108.95	112.4	105.27	112.44	106.04	102.74	110.87	116.16	111.97	120.79	109.58	113.24	104.11	115.13	114.27	111.95	118.41	114.88	108.97	105.64	115.28	113.57	105.96	109.18	112.22	107.21	107.34	105.54	113.5	110.48	113.95	113.43	105.54	120.38	113.65	123.18	117.46	115	111.83	107.88	114.72
100.98	99.306	103.39	101.91	107.92	102.11	97.878	101.85	108.73	112.68	101.22	94.651	99.657	94.917	108.89	103.96	105.77	104.92	101.68	99.785	108.6	106.08	108.11	116.49	99.164	88.5	108.18	102.54	105.55	109.05	106.94	102.63	101.46	102.68	109.49	102.11	112.6	105.12	111.35	108	102.83	116.86	109.69	107.64	112.19	106.84	100.62	102.52	101.11	97.989
103.6	111.48	102.55	113.41	102.54	109.66	106.67	113.32	109.51	109.53	109.44	105.15	108.5	96.963	101.03	113.42	107.52	106.51	99.448	111.81	98.844	108.64	106.18	115.27	111.65	105.08	102.01	105.31	105.21	111.41	99.666	103.24	110.96	109.7	105.3	114.8	107.61	100.51	104.91	109.26	116.46	110.33	98.921	108.03	102.37	116.5	108.92	106.44	111.19	104.51
106.21	106.65	102.61	114.33	109.54	101.24	113.1	98.407	105.42	109.5	104.99	106.76	97.171	105.28	104	89.309	102.11	104.36	109.92	100.08	107.87	105.57	115.24	112.32	109.22	106	109.91	100.32	109.52	103.53	104.1	105.75	104.22	105.83	105.23	108.58	102.64	99.93	109.26	100.24	104.84	107.49	110.54	102.98	102.06	102.88	108.36	110.08	101.7	105.29
120.03	115.27	109.95	110.08	105.44	105.68	104.56	115.31	118.94	108.78	110.56	108.85	105.07	107.09	110.45	120.3	102.47	116.49	104.03	115.73	107.87	105.2	108.06	108.56	113.45	104.91	110.29	118.99	105.91	114.31	111.6	110.57	116.07	117.79	110.44	110.8	111.91	108.82	108.41	110.28	116.07	100.82	115.96	104.17	103.36	109.18	113.41	106.36	122.58	110.64
108.01	116.25	110.41	109.89	109.33	105.49	124.16	109.77	108.69	113.27	114.15	113.36	112.22	106.04	116.33	104.65	109.96	120.9	106.27	115.53	112.23	118.95	110.78	114.18	100.63	110.33	112.3	115.31	119.55	109.63	111.15	117.51	112.96	110.19	107.25	107.21	102.13	105.32	112.87	112.8	104.24	111.68	112.29	116.39	106.63	115.08	107.49	103.56	118.25	112.64
109.35	106.83	107.7	104	98.668	112.59	99.898	106.07	115.39	112.61	110.96	104.91	106.56	100.58	103.81	102.38	110.89	102.47	115.61	95.203	103.15	107.87	102.58	106.97	99.182	107.71	105.83	109.43	101.28	105.93	99.158	108.62	111.8	102.52	111.88	112.49	108.02	101.07	100.57	107.47	104.09	100.46	102.7	110.32	106.84	111.74	105.06	107.45	101.11	103.6
117.19	107.15	112.47	114.27	117.14	113.19	110.57	108.99	116.9	103.39	103.07	111	116.18	115.01	112.34	120.95	116.17	103.85	116.13	115.96	104.43	112.54	117.12	107.4	110.83	113.33	110.77	104.57	111.89	120.88	112.68	109.42	110.28	102.51	106.56	107.57	103.49	102.91	107.67	108.55	108.09	111.01	110.19	113.63	112.48	112.02	112.09	114.65	112.03	114.6
113.38	104.32	104.16	104.06	108.27	105.54	99.979	100.56	94.95	106.72	107.3	96.792	102.31	110.92	101.16	106.57	93.917	102.96	108.87	101.37	102.21	104.22	107.4	104.18	100.24	101.13	102.86	102.49	93.037	105.11	109.18	97.933	105.33	106.11	107.27	106.89	102.91	99.2	103.73	114.02	108.21	112.23	100.89	96.23	102.41	100.85	101.43	98.995	98.11	100.29
101.24	115.01	106.05	106.73	105.67	101.62	103.48	106.18	106.46	105.1	101.95	105.9	101.89	109.13	111.29	104.49	103.42	100.03	105.68	108.87	101.42	98.226	105.9	97.928	105.03	105.5	103.43	102.76	100.83	103.23	95.989	102.55	108.81	97.94	108.72	101.33	111.39	113	103.76	104.28	103.06	99.095	105.29	108.23	96.387	115.64	107.07	100.88	107.13	105.62
98.787	106.26	96.238	111.19	100.82	108.19	103.23	100.53	106.22	104.43	105.69	106.37	101.83	105.97	101.15	105	100.7	116.92	103.89	95.59	103.96	101.87	105.96	100.92	102.68	111.08	111.89	104.57	102.91	112.68	106.43	108.04	99.596	100.27	101.1	105.13	107.69	101.94	104.46	109.63	108.5	104.08	105.4	106.53	107.24	104.16	114.55	99.2	103.74	109.64
112.93	113.12	107.42	109.35	112.53	111.97	119.3	106.32	107.34	109.31	110.48	103.21	107.05	113.1	123.79	115.98	117.34	112.99	114.8	104.9	102.71	118.28	110.06	109.68	106.77	114.04	112.76	115.29	113.01	108.79	115.42	113.19	114.31	109.01	116.02	107.23	108.4	108.88	113.14	112.17	118.9	112.99	118.29	121.03	107.31	111.03	117.69	115.4	111.78	112.25
113.95	109.03	109.38	121.75	111.96	109.04	107.1	107.4	111.87	107.73	111.27	106.72	105.56	114.99	111.46	114.47	109.74	116.77	117.39	106.16	113.25	112.47	115.58	109.23	115.44	111.99	111.83	112.37	106.98	117.33	113.04	112.42	112.54	118.13	116.42	109.52	110.18	115.16	108.73	94.946	112.2	116.36	118.42	104.54	118.5	104.27	108.01	103.98	107.6	109.31
106.52	107.29	92.523	111.77	105.48	102.53	115.69	103.78	107.47	101.42	102.49	98.051	111.79	116.23	98.788	106.42	101.65	106.19	106.98	105.68	109.32	107.49	107.27	100.68	101.77	104.95	105.52	105.8	116.9	103.91	106.45	110.66	109.89	110.05	112.08	104.85	105.57	106.82	105.52	105.3	106.02	104.12	98.875	112.5	110.55	105.97	113.39	106.65	110.83	105.57
97.472	109.35	112.62	100.66	108.69	98.592	113.05	112.57	104.48	113.59	97.964	100.63	113.56	100.4	108.69	106.78	100.17	106.75	108.76	110.93	104.42	109.48	102.26	108.54	109.9	103.34	108.93	104.88	110.06	106.28	99.685	101.76	104	105.06	113.88	107.39	116.23	106.75	105.32	108.45	109.81	111.62	108.82	109.74	98.957	110.49	106.03	106.73	102	109.3
101.96	108.12	102.39	99.704	111.77	103.89	110.51	104.08	116.19	107.33	101.74	100.59	111.71	107.47	100.39	105.35	106.97	110.49	114.87	94.645	106.66	106.16	107.79	106.06	116.59	103.65	110.73	97.735	105.45	100.66	101.47	111.22	109.33	103.72	106.07	104.13	108.73	96.425	104.26	106.88	106.25	107.35	118.76	105.34	97.504	109.18	109.26	112.32	97.523	104.63
101.87	100.31	97.934	102.64	92.557	88.804	104.24	97.554	101.41	96.5	98.019	96.168	101.15	93.518	99.843	92.204	101.5	101.19	110.63	101.44	101	101.61	98.121	102.1	105.35	93.62	102.3	93.154	96.878	101.33	101.2	105.46	87.082	98.769	94.944	99.967	98.756	106.77	102.9	108.88	102.39	92.34	100.66	86.408	96.189	100.92	94.516	107.96	98.822	93.828
92.584	99.34	105.34	101.35	96.028	97.106	100.19	108.2	100.95	92.194	95.414	99.11	101.86	101.78	96.955	101.64	107.08	89.499	105.65	102.18	95.033	93.252	96.401	101.04	96.817	101.86	98.645	108.15	100.44	114.5	101.21	102.48	108.82	97.116	97.287	97.243	98.072	95.29	107.74	92.53	102.4	107.22	103.25	96.373	102.75	99.887	104.2	101.84	93.768	100.92
95.052	111.08	99.334	106.61	114.59	105.28	98.574	103.5	100.13	104.6	102.07	104.59	103.39	108.62	97.047	100.95	96.412	101.12	99.268	100.81	99.959	114.57	101.75	103.18	104.48	108.4	105.76	117.46	105.93	106.34	95.551	105.92	114.1	104.24	106.76	101.38	110.29	103.12	107.79	105.12	110.01	97.725	99.287	98.567	103.79	103.84	105.52	106.02	108.34	99.792
111.17	107.43	107.21	116.1	103.67	111.35	110.46	118.61	105.22	115.07	112.87	103.32	103.17	119.78	102.02	116.88	107.18	106.61	105.58	114.04	106.19	111.76	117.89	116.44	113.76	113.6	106.81	112.57	105.18	118.43	111.24	107.36	114.68	111.11	109.28	109.73	115.01	109.1	111.85	110.49	105.86	109.66	111.01	115.77	118.11	110.69	111.84	106.28	115.77	106.64
109.78	112.73	114.51	115.29	112.72	115.99	113.7	115.51	113.05	110.97	111.6	119.52	111.7	104.31	112.49	104.52	112.75	106.37	114.57	108.61	113.1	117.39	118.35	111.67	115.8	110.62	106.82	118.83	110.48	109.84	112.26	114.34	121.51	116.9	113.19	105.9	117.81	111.64	112.52	104.42	112.46	111.88	110.07	116.69	116.56	116.76	114.63	113.95	108.61	113.71
107.52	109.09	104.58	110.3	103.76	115.4	97.307	110.98	105.67	103.38	103.84	98.594	103.65	118.19	111.95	108	111.77	110.68	111.31	104.47	104.24	110.06	111.38	109.12	118.38	105.24	107.97	103.8	116.16	111.79	104.44	107.74	111.53	105.51	100.69	107.22	105.58	106.02	104.48	114.63	91.925	110.76	115.57	116.32	116.14	103.68	105.23	102.45	103.71	113.56
101.55	123.48	116.93	125.54	113.3	119.19	127.6	127.13	117.08	131.98	118.38	126.44	113.61	116.24	114.71	114.39	118.28	108.7	118.73	117.1	114.78	116.18	120.41	126.14	121.74	113.66	125.1	122.15	123.56	118.6	116.94	122.46	117.89	114.98	103.73	113.55	116.08	118.77	114.95	106.31	111.08	97.171	112.63	121.21	117.23	119.96	120.21	116.01	121.92	119.15
96.285	92.351	102.28	97.979	93.689	102.34	92.694	94.052	98.618	97.288	105.51	105.79	103.2	104.61	98.138	97.766	96.187	91.785	94.978	102.05	98.109	96.939	103.55	92.472	94.781	96.425	100.93	94.843	103.72	95.614	97.697	101.94	91.422	103.92	100.32	95.901	99.694	93.422	95.069	92.744	94.894	100.95	107.69	102.8	105.61	108.38	104.46	103.39	91.469	98.585
127.37	106.85	102.5	109.4	109.76	106.69	108.67	110.36	106.17	107.27	112.01	114.03	121.3	102.79	112.15	113.36	108.08	110.77	109.36	110.44	111.15	101.54	113.55	113.49	110.96	110.24	120.11	117.64	115.02	114.21	110.45	110.99	103.89	117.9	100.95	107.61	107.91	105.79	110.86	117.68	108.36	123	118.62	113.99	114.7	114.6	112.73	115.29	109.75	106.69
97.786	101.49	100.39	100.56	105.65	107.95	104.84	98.723	106.26	95.614	105.45	110.03	96.569	86.554	99.264	99.624	99.33	95.03	100.29	91.013	95.999	99.835	103.07	105.46	98.914	96.478	100.47	100.81	99.268	93.719	111.51	98.136	104.01	103.7	100.99	101.79	111.34	100.29	103.35	94.304	99.991	88.847	102.44	95.919	98.006	100.59	105.83	100.74	101.52	100.53
110.1	110.26	114.96	122.68	109.14	109.5	106.7	106.88	116.27	109.28	110.34	113.2	113.45	106.86	104.19	104.9	110.24	107.2	106.04	107.76	103.6	117.07	108.9	110.23	111.84	103.07	103.35	116.27	102.15	118.12	114.82	105.81	104.05	108.68	111.64	118.7	114.47	111.98	110.74	114.14	120.17	108.15	112.02	110.95	111.44	107.31	113.12	109.08	112.17	102.17
115.49	115.77	110.13	111.04	118.17	112.87	118.16	125.06	123.43	110.11	118.07	110.17	115.67	117.99	121.7	108.86	114.85	105.95	111.39	123.46	116.01	120	109.57	107.81	115.64	113.61	118.78	119.44	117.05	123.7	112.08	115.74	123.79	120.01	117.27	105.46	109.33	115.04	117.85	119.3	110.63	116.51	117.91	119.53	117.23	124.98	113.38	122.21	122.49	119.92
111.51	112.82	111.62	109.53	107.04	111.74	119.13	109.14	112.42	108.23	112.34	116.74	106.88	117.77	116.47	101.01	120.47	104.19	117.03	109.34	105.6	111.31	110.82	111.73	116.48	111.62	111.11	106.69	111.53	117.09	112.06	113.84	113.6	112.72	103.67	104.44	100.43	123.74	105.04	113.94	111.26	106.14	106.31	116.85	110.64	118.21	104.76	115.52	115.07	117.5
108.72	99.894	97.508	102.75	104.43	94.432	95.673	96.986	104.3	107.76	107.74	107.87	106.26	102.77	100.72	106.67	101.7	103.24	110.57	100.86	102.6	104.94	112.82	106.08	117.74	104.43	93.746	102.64	108.59	105.5	96.798	106.56	108.17	100.22	106.54	107.58	101.95	101.76	104.02	103.06	106.87	103.65	106.81	108.1	105.99	101.84	105.29	106.09	109.86	113.81
103.16	109.69	112.25	95.85	108.71	98.196	104.94	105.98	103.23	104.86	106.24	99.423	99.862	111.21	100.76	102.47	101.52	106.26	102.4	109.64	98.325	108.12	101.39	109.65	105.1	109.51	100.03	103.3	98.99	114.48	99.778	107.53	98.42	109.59	101.61	108.76	104.07	107.38	105.62	103.86	103.42	98.681	105.64	106.05	104.73	109.6	107.97	112.66	106	112.4
108.57	112.39	111.1	106.54	101.44	110.86	110.54	103.97	112.93	103.11	103.61	107.74	112.05	99.755	100.08	110.33	108.39	103.44	102.61	105.31	107.58	108.97	104.49	101.71	112.74	105.03	99.994	107.88	106.45	113.36	108.61	105.24	116.81	111.97	88.344	109.1	104.57	98.577	103.56	104.9	110.27	114.79	107	105.72	113.11	107.48	111.6	98.155	95.757	104.46
119.88	117.47	112.1	101.83	112.39	108.27	109.11	111.25	113.5	105.16	114.2	111.96	117.5	107.38	107.7	110.45	107.69	115.3	113.38	110.99	113.68	105.24	111.16	111.33	110.79	114.96	119.6	104.18	110.12	123.69	106.28	113.44	112.52	113.89	107.58	115.98	110.03	105.88	114.48	115.72	119	111.1	106.08	109.51	105.27	114.42	120.48	105.69	113.51	107.55
104.17	108.93	102.67	107.61	101.62	99.996	120.96	99.623	109.31	99.869	110.96	99.029	106.85	97.807	108.38	101.36	107.24	99.918	94.73	104.17	102.82	108.56	107.95	103.3	106.39	105.1	99.989	111.61	102.63	108.57	100.43	103	101.67	103.41	108.76	106.95	105.83	100.75	102.21	108.6	112.56	94.598	103.49	104.71	100.61	105.44	118.58	108.88	97.774	103.9
110.11	102.5	102.74	108.75	109.89	106.63	106.6	104.91	102.41	115.52	108.16	112.27	100.81	103.53	102.56	101.68	105.9	103.37	105.79	104.06	102.38	107.72	103.67	104.45	110.16	102.66	100.77	103.93	104.19	108.57	101.49	95.495	109.31	106.31	113.95	103.85	105.23	98.916	103.35	100.89	106.99	107.85	104.34	105.4	107.58	97.11	110.42	106.68	98.779	109.14
97.671	113.37	109.31	104.37	99.156	113.31	111.2	109.32	106.6	109.77	105.31	106.49	115.3	106.13	101.27	104.79	108.77	96.242	103.31	105.8	114.44	113.16	105.39	110.3	98.393	90.208	105.86	106.09	104.34	105.53	100.96	103.86	112.14	105.95	105.7	103.64	104.7	108.7	108.53	100.1	104.61	104.62	104.57	98.825	105.62	107.45	104.21	104.1	107.46	97.02
114.96	102.55	105.9	118.04	100.81	99.849	97.472	106.84	109.05	101.5	110.18	105.58	105.4	100.7	110.33	109.47	106.31	104.27	110.26	103.21	108.67	110.9	108.39	99.605	105.93	109.17	102.51	110.25	110.73	108.72	108.42	109.99	107.47	110.19	113.05	100.28	111.28	109.54	110.91	106.66	112.14	106.33	110.3	95.19	107.11	112.9	102.4	99.773	111.8	107.88
106.34	107.34	108	106.26	115.44	111.42	101.4	103.12	98.776	104.65	101.12	109.16	107.78	108.41	100.81	103.96	104.97	102.51	103.21	95.137	103.71	101.16	97.248	103.79	99.107	105.85	101.4	95.655	110.54	105.89	108.1	101.85	102.87	102.62	104.66	104.65	114.72	103.48	103.8	110.14	109.17	102.71	97.948	98.138	103.62	100.51	105.54	111.72	102.93	104.07
111.33	103.66	113.57	104.59	107.08	118.1	101.19	99.09	107.65	101.68	102.03	111.6	110.41	104.3	116.16	114.66	114.68	98.779	105.66	102.14	101.48	106.69	93.502	107.73	105.11	101.91	96.011	112.09	100.7	109.82	111	105.14	106.35	111.64	105.99	110.99	107.64	107.9	100.48	115.59	107.56	101.96	111.04	113.06	99.073	110.54	108.64	110.44	115.8	109.05
111.58	111.66	106.89	108.9	110.91	112.46	114.89	115.95	107.91	114.55	113.92	114.79	111.13	113.29	109.43	114.06	115.34	114.65	108.71	114.33	115.45	110.82	118.11	123.72	111.33	113.87	114.9	117.53	118.35	113.56	113.59	111.89	111.39	111.05	105.6	106.8	110.22	114.56	105.04	113.38	108.15	112.21	97.72	111.14	112.1	110.27	110.03	108.67	112.99	114.51
111.34	109.13	111.5	100.55	107.31	110.78	100.05	113.51	109.26	117.29	112.57	105.98	104	109.44	106.34	102.07	106.25	103.16	100.26	100.14	106.47	107.41	100.79	100.37	105.84	109.64	101.62	107.54	101.46	114.36	108.35	97.217	110.79	115.46	113.79	110.41	109.53	107.96	112.36	108.49	105.35	113.11	118.44	106.82	105.27	111.81	102.69	95.368	103.11	114.26
105.37	115.94	111.24	113.18	115.03	112.53	105.65	112.54	111.66	113.48	108.3	108.14	112	114.63	115.67	118.8	109.66	112.2	106.59	107.87	112.68	105.35	104.14	115.97	104.86	112.44	103.97	113.14	105.68	109.7	120.97	110.33	114.47	118.18	109.19	116.22	114.35	98.888	111.32	105.35	107.61	116.06	107.59	113.54	114.99	110.14	106.2	119.09	104.99	116.78
103.48	103.09	106.1	111.16	104.1	97.333	102.25	108.4	109.89	108.57	108.15	104.73	104.02	115.95	106.4	104.02	104.45	118.5	110.49	113.06	100.95	106.31	101.31	106.43	112.5	97.01	112.78	98.795	105.46	105.27	101.96	101.2	112.99	105.23	111.72	109.63	99.303	106.55	101.77	105.49	103.22	98.091	107.08	101.92	97.442	112.13	110.29	105.52	109.19	108.54
102.99	110.51	108.5	114.01	107.26	115.09	106.52	114.11	112.03	109.41	108.5	98.949	118.41	103.84	107.24	113.76	102.34	115.74	105.68	116.42	104.23	119.01	111.5	112.81	116.19	110.13	111.98	112.35	114.72	109.06	121.42	111.8	107.87	109.84	112.75	106.1	116.92	111.55	103.89	115.44	106.83	112.93	113.36	106.98	115.51	109.79	116.88	119.48	113.89	111.4
107.52	111.28	112.87	104.29	107.01	100.79	108.45	108.22	109.85	103.95	99.459	110.06	107.53	106.34	112.29	102.43	103.87	98.69	108.84	103.25	101.41	105.19	105.57	105.87	113.32	109.12	110.25	113.01	105.91	105.08	106.36	100.68	108.7	103.31	100.29	113.93	111.63	98.061	111.37	108.7	111.6	108.89	106.57	100.57	108.57	105.08	104.55	107.42	104.76	97.606
114.54	106.27	109.06	113.35	109.55	107.12	105.67	99.061	113.02	104.55	116.15	106.21	108.86	105.22	101.78	103.98	102.86	107.14	112.43	109.99	101.04	115.31	107.05	100.47	106.04	101.06	102.25	105.81	101.1	102.63	104.58	103.88	106.16	109.44	109.93	108.91	102.23	101.68	106.84	106.17	113.56	108.05	109.88	113.7	101.28	116.73	110.19	109.37	105.4	111.63
116.48	108.1	118.82	115.01	112.74	110.93	115.41	105.82	115.32	108.03	110.88	113.97	122.45	103.5	107.49	110.16	110.19	112.28	121.89	110.54	108.96	110.8	113.36	113.59	110.69	108.22	117	117.24	107.28	102.13	111.4	117.96	115.82	109.45	102.94	109.98	114.12	105.55	113.67	112.97	112.03	108.3	116.42	115.73	107.56	110.9	111.35	105.9	115.83	119.28
108.51	110.31	108.92	108.31	101.74	103.15	99.729	103.99	104.28	103.95	107.54	115.22	103.62	110.99	101.57	111.67	106.54	109.48	111.05	109.01	106.46	105.62	106.42	117.92	109.65	105.27	104.54	97.005	100.94	112.36	107.2	104.37	107.18	105.36	101.85	107.69	99.341	104.45	112.46	109.86	109.37	103.63	118.43	107.1	108.52	102.74	104.35	106.4	102.48	111.14
110.05	112.7	106.78	107.46	109.88	102.97	96.417	111.4	106.08	95.718	97.588	102.23	103.98	107.74	102.74	111.45	109.32	100.72	91.76	102.29	118.93	113.14	110.93	107.43	98.696	106.82	107.59	104.62	101.49	99.245	104.24	105.33	109.79	103.11	108.09	108.8	109.2	102.46	103.56	106.42	106.02	110.11	107.18	101.59	110.3	102.85	94.671	107.96	105.73	107.8
106.73	97.768	101.32	100.98	106.9	111.36	109.87	102.15	114.54	110.66	107.35	106	119.11	105.64	107.92	103.13	102.36	101.77	101.48	103.34	110.95	112.65	104.82	98.58	110.1	102.62	103.24	106.77	106.66	108.17	103.98	98.996	111.68	106.69	105.22	107.91	109.19	107.83	110.29	92.453	112.37	108.81	110.16	99.255	108.58	110.21	107.85	106.69	107.6	112.05
109.28	110.75	113.81	115.37	113.71	113.59	108.26	107.43	121.17	109.39	113.18	113.42	110.68	115.69	107.88	115.49	113.99	107.37	118.33	104.68	113.57	114.8	121.99	109.1	116.71	112.66	111.03	105.54	117.42	113.31	112.51	107.08	114.16	106.93	107.4	117.64	119.2	116.43	106.18	103.75	110.06	112.13	112.72	108.84	113.59	119.52	108.91	116.73	103.37	110.82
108.98	96.433	110.53	108.47	104.02	104.04	91.272	98.241	99.986	101.6	108.22	103.62	102.12	97.552	103.87	97.366	107.66	105.63	95.411	101.04	102.86	107.13	99.014	109.05	101.53	104.63	113.53	107.36	105.05	93.649	112.36	97.739	105.31	95.796	108.01	100.92	109.02	100.06	98.357	104.61	92.285	100.77	104.52	101.56	104.59	107.06	100.34	101.08	113.66	105.65
97.19	95.916	105.34	100.72	99.931	99.938	103.39	97.645	103.84	113.04	110.7	103.9	110.43	99.898	105.63	106.02	112.2	110.5	106.09	101.34	112.45	102.71	101.5	93.367	94.868	103.17	109.24	113.46	102.18	112.72	105.73	105.9	106.58	104.72	112.96	101.97	97.092	103.95	106.65	112.86	114.1	99.377	111.06	109.65	109.14	110.3	103.67	103.6	106.71	105.97
112.32	113.11	109.21	110.87	110.7	115.16	113.55	121.14	99.017	110.27	106.77	118.8	121.69	111.94	115.92	112.14	110.69	105.99	112.36	113.41	108.15	122.18	113.44	111.82	113.45	114.28	122.62	100.86	115.34	113.52	109.72	105.77	110.53	116.65	114.1	111.93	101.81	112.54	111.93	122.44	112.1	110.2	108.28	112.56	109.68	114.98	115.14	115.06	110.58	112.47
106.22	102.15	101.32	108.16	104.21	100.51	106.05	96.022	112.21	108.44	107	106.29	108.85	101.92	110.04	114.09	105.19	107.97	102.68	110.05	97.217	104.49	110.71	104.83	102.16	100.16	106.96	97.924	101.44	97.479	112.37	103.22	109.98	98.973	112.1	105.65	111.46	100.99	100.47	92.084	102.84	103.09	112.4	109.32	105.14	110.94	102.01	111.45	102.71	114.72
97.771	102.65	103.69	90.892	97.017	94.081	101.09	100.12	98.974	97.665	103.26	93.65	101.79	95.037	96.539	99.679	98.003	110.82	101.85	101.11	107.81	96.257	102.7	96.957	99.246	101.36	106.25	88.685	104.01	102.79	101.42	100.57	101.2	92.105	101.85	100.76	103.7	100.02	102.9	102.65	101.78	107.91	106.14	98.408	100.29	95.211	104.86	102.75	102.23	101.17
105.12	110.34	111.98	111.44	118.5	110.77	113.01	118.9	111.4	118.63	120.11	115.55	112.17	120.29	103.62	110.19	108.66	114.62	115.6	114.62	119.78	106.74	110.7	104.79	105.67	106.2	111.66	113.35	111.04	112.85	108.35	113.71	109.21	106.48	110.16	108.08	115	116.6	105.34	102.21	113.9	107.7	107.64	108.1	112.34	113.33	103.05	109.13	110.64	109.08
100.67	109.93	92.603	100.85	113.15	109.11	109.23	105.18	99.612	92.278	110.91	109.89	107.23	102.95	98.667	106.9	109.15	105.24	97.167	94.832	98.489	99.125	107.82	107.68	98.892	107.32	110.83	103.41	109.55	108.94	97.866	103.59	100.05	102.32	104.76	96.055	101.63	108.86	101.54	106.67	105.87	111.48	108.26	113.65	109.21	97.319	106.35	110.05	105.54	97.879
97.133	102.56	98.188	105.05	91.441	101.79	93.177	100.14	101.44	98.601	97.386	106.77	105.32	96.791	98.633	93.057	98.333	106.86	97.797	100.79	103.14	103.27	100.98	98.064	104.01	94.317	92.963	106.23	103.81	93.23	93.138	94.499	95.209	99.667	102.5	96.054	92.651	96.294	94.798	96.226	90.892	89.912	97.135	97.884	110.09	101.18	108.2	91.69	93.806	102.61
109.79	108.11	104.71	111.25	103.66	105.93	109.7	102.83	104.38	101.29	108.88	111.27	103.91	107.02	104.14	98.242	105.22	103.06	103.7	108.72	100.49	108.96	101.4	95.581	103.67	102.82	106.04	107.81	103.38	94.859	109.16	103.52	107.76	112.54	102.02	103.12	105.14	107.85	107.31	106.83	101.92	106.09	100.2	95.039	107.32	102.3	104.78	112.8	99.505	109.15
111.83	112.23	114.88	108.66	115.4	105.83	123.91	104.98	115.03	105.68	111.02	118.35	111.19	107.09	111.42	106.15	110.82	112.23	110.86	108.33	112.61	120.83	111.99	114.64	109.78	100.45	108.92	113.96	102.01	119.3	105.57	113.64	113.7	104.5	115.87	116.04	113.33	116.37	103.58	114.16	119.27	114.04	111.76	117.84	119.16	112.42	101.9	103.8	101.05	108.99
109.64	108.84	114.79	105.3	119.93	116.48	110.8	108.23	114.02	114.71	118.04	112.4	102.3	108.69	106.43	107.1	108.13	106.06	116.48	109.73	114.28	103.95	110.67	110.57	115.1	112.28	106.08	111.35	105.4	112.7	111.15	107.35	110.89	107.52	114.22	106.83	110.92	113.6	108.67	115.55	112.35	105.79	107.06	116.73	112.46	110.62	111.03	112.57	107.21	116.47
109.19	111.81	112.01	117.05	111.52	113.15	101.37	110.44	108.69	114.15	112	118.22	121.17	107.06	112.49	108.58	114.43	112.6	117.7	112.63	103.5	113.3	114.67	100.73	115.37	105.54	115.81	105.44	114.93	106.5	109.19	109.96	114.95	108.55	108.56	117.03	120.93	112.45	113.11	110.29	111.59	116.55	109.89	112.74	115	111.26	111.51	107.34	112.11	110.57
113.11	114.7	105.22	104.54	116.17	100.05	109.72	106.8	114.01	106.38	110.09	105.54	97.905	113.93	108.54	105.59	108.01	107.79	103.71	107.06	107.14	112.5	98.039	104.47	112.14	109.09	99.005	107.77	103.69	104.07	98.268	112.46	109.44	104.67	99.472	105.7	105.49	110.62	116.02	108.21	101.45	99.827	103.57	102.27	109.25	111.51	105.05	109.63	110.18	103.24
106.53	103.64	103.81	117.86	103.33	105.82	105.77	109.86	101.8	107.52	108.45	103.03	107.14	109.91	107.28	107.54	105.87	102.41	114.39	106.41	107.62	110.89	110.37	104.01	105.31	113.42	102.27	104.5	113.66	105.11	103.27	109.07	106.88	108.51	115.2	105.37	118.28	107.56	108.08	102.7	105.84	105.1	103.96	105.7	109.12	105.76	106.69	105.73	109.78	101.98
105.9	104.47	104.56	107.05	111.38	104.56	100.93	106.75	110.85	105.46	110.49	104.43	112.18	105.63	105.19	108.33	108.73	99.293	103.69	106.34	109.57	102.01	107.59	112.35	106.12	103.85	105.69	112.35	105.22	106.76	110.4	97.472	102.06	104.19	109.65	102.97	100.62	101.44	101.87	103.02	109.58	106.99	104.88	110.5	101.91	100.54	106.29	102.99	98.5	104.48
97.136	101.81	99.664	103.99	113.49	105.26	106.83	115.03	104.44	107.06	97.739	103.11	101.63	98.099	98.365	92.506	104.46	105.82	105.86	113.31	113.41	105.66	106.38	101.63	112.77	104.12	102.85	94.118	107.89	100.02	101.55	106.71	104.57	105.59	101.81	101.75	110.42	111.51	98.055	106.46	108.69	99.978	108.04	108.93	110.48	106.76	103.19	108.78	111.68	109.34
103.14	107.61	104.52	104.87	106.68	102.85	113.96	103.22	111.35	101.11	98.774	110.34	105.83	92.883	105.83	102.94	112.54	107.39	104.48	111.87	100.06	104.99	109.84	107.48	109.09	103.09	103.61	101.74	106.73	106.97	118.38	97.997	109.91	107.57	105.18	102.37	107.45	107.33	101.12	91.776	101.71	96.278	104.99	100.42	117.51	103.12	103.85	111.6	110.49	110.88
94.801	106.56	109.65	106.5	108.37	102.66	104.81	102.26	110.12	112.26	117.16	101.58	100.75	113.59	101.48	97.808	102.42	105.78	109.25	105.04	102.7	104.67	117.74	98.784	107.19	114.14	103.3	116.99	108.39	110.2	98.964	97.998	114.42	103.06	110.04	100.92	102.73	110.05	100.11	103.17	104.1	103.12	102.91	102.65	103.24	105.53	106.26	93.286	117.42	107.43
109.41	107.6	103.73	113.88	95.408	93.008	114.01	105.5	108.61	104.15	106.32	113.34	101.06	113.13	102.3	110.82	106.98	101.64	105.94	100.5	102.98	99.326	114.09	97.493	111.09	102.15	103.31	106.54	108.62	103.13	105.18	104.85	110.67	105.51	107.47	106.41	107.91	107.99	103	111.31	107.9	112.02	109.25	108.15	106.37	100.54	106.27	101.6	111.85	105.89
112.13	108.03	111.91	114.1	119.28	109.16	117.19	110.9	118.59	105.02	109.6	107.93	109.95	113.81	104.01	114.22	103.04	110.69	105.97	119.47	100.4	114.37	114.54	113.97	109.56	108.78	115.86	110.09	119.56	113.5	103.36	105.95	112.26	116.03	106.92	108.55	109.66	112.35	102.58	100.31	112.22	104.62	107.74	105.56	109.35	109.13	110.12	106.75	112.43	103.04
101.62	101.96	103.57	96.533	105.6	106.46	102.51	108.53	108.87	105.09	101.83	116.21	98.652	103.62	116.36	102.39	104.4	108.97	104.02	93.563	102.85	108.49	100.63	109.07	104.9	109.66	96.978	111.63	101.81	106.43	107.65	100.33	106.99	94.601	99.822	100.67	108.3	111.31	101.67	113.42	103.17	109.46	98.384	106.04	106.42	109.07	101.63	96.403	104.23	103.21
103.81	105.87	111.66	109.78	108.47	115.37	109.22	106.61	109.09	100.6	101.91	95.347	103.35	101.16	111.31	107.61	103.59	109.4	112.9	107.77	106.83	113.58	111.58	101.96	106.13	105.62	102.86	109.23	98.341	100.63	109.83	102.18	106.63	100.93	104.2	99.415	114.22	107.28	103.72	96.108	112.02	103.29	102.15	100.28	104.78	110.19	95.706	103.24	105.98	108.63
112.46	105	102.03	115.36	105.52	107.03	103.43	112.06	101.77	107.05	105.17	105.52	101.32	112.17	100.95	112.99	102.32	102.56	98.532	108.05	98.864	107.15	101.75	112.15	103.79	99.65	107.95	100.63	107	108.14	107.19	116.88	114.72	106.83	108.79	111.49	96.504	110.27	106.52	91.992	98.749	106.95	105.3	107.93	109.29	104.55	105.27	103.98	106.32	104.36
101.78	101.14	101.8	100.81	105.17	101.24	104.1	104.92	103.75	106.18	102.91	106.53	105.33	113.63	104.97	111.53	95.072	99.039	112.24	103.18	109.45	101.39	100.23	105.99	102.38	110.02	108.39	106.57	108.63	102.09	97.125	94.192	97.355	113.55	105.19	107.44	106.79	106.64	105.55	89.137	109.64	104.64	104.59	102.19	104.28	108.67	112.9	97.936	103.09	104.43
102.24	112.13	106.56	96.038	109.34	106.33	105.47	106.36	96.413	111.29	97.639	106.5	109.09	98.884	105.02	104.1	103.92	101.63	101.86	107.52	107.06	104.78	95.887	107.09	105.39	112.32	100.38	99.785	117.2	100.46	113.5	104.83	103.51	105.94	106.32	100.98	106.1	108.19	116.44	104.3	103.96	116.61	100.66	96.058	101.23	113.54	107.98	93.647	110.52	107.44
116.97	110.73	111.11	104.22	109.8	106.06	103.94	115	113.78	111.28	114.85	111.93	115.18	106.07	111.89	104.02	120.64	111.58	105.46	113.66	107.59	107.83	110.24	115.75	118.63	106.78	107.1	119.27	112.17	113.14	120.39	112.82	114.37	118.28	110.71	110.18	115.51	116.86	109.46	126.26	118.83	99.085	111.28	115.05	115.11	110.3	114.7	111.81	114.29	115.99
113.19	112.44	112.89	108.76	99.75	106.63	110.61	118.71	108.59	109.42	102.42	107.82	121.01	115.39	113.84	102.76	115.87	113.71	118.25	113.6	101.28	116.58	108.69	108.79	118.16	120.03	108.75	117.8	109	111.38	108.46	117.11	111.82	111.19	102.41	107.87	103.13	109.71	103.71	118.18	110.13	108.43	103.34	113.93	110.26	110.33	111.54	109.06	101.59	100.67
104.21	98.133	99.663	97.902	99.675	89.443	106.4	103.3	100.13	98.505	104.33	96.344	102.38	101.94	108.92	99.979	106.68	95.064	99.832	97.307	105.26	103.38	104.88	99.52	102.14	99.071	104.91	97.117	104.58	98.152	94.3	95.289	101.14	97.265	103.43	98.112	105.89	107.98	104.06	95.5	101.24	95.371	97.584	94.467	100.59	106.77	97.906	103.27	98.48	98.7
113.01	109.51	111.43	120.15	109.92	105.35	106.41	110.68	106.94	105.15	106.26	107.01	98.815	103.95	105.8	103.97	110.64	106.76	109.37	105.75	104.43	108.73	110.7	108.09	101.13	115.61	109.7	101.93	107.87	111.36	106	118.69	101.19	103.36	104.92	111.53	108.52	108.1	110.96	99.625	110.3	99.795	101.5	107.78	114.32	99.821	109.27	105.07	100.37	97.141
104.79	110.02	99.824	111.03	100.74	112.99	107.94	115.29	114.27	102.92	112.93	110.23	113.88	99.331	111.69	114.65	108.03	104.67	109.54	102.17	114.99	105.97	112.28	121.88	105.38	111.42	121.87	117	111.27	100.72	112.26	121.56	122.51	111.07	107.36	114.87	111.64	107.45	119.53	114.29	108.94	107.05	118.13	110.56	110.99	109.83	107.37	110.86	107.87	109.49
111.99	111.15	98.565	106.87	102.55	99.763	104.12	105.7	109.13	105.91	101.55	110.44	105.89	100.78	107.09	106.04	99.116	112.32	106.42	111.92	104.58	104.95	114.1	99.481	102.27	105.51	103.32	98.098	96.361	108.77	109.4	98.518	102.25	112.26	104.19	107.1	106.14	105.55	105.52	100.99	110.52	101.79	112.28	103.02	107.59	108.87	108.1	104.52	106.63	99.856
111.23	105.86	113.12	107.7	102.87	107.4	109.26	108.31	100.89	105.64	106.42	104.01	99.855	106.17	93.851	105.65	112.5	100.7	104.42	115.61	101.46	99.838	109.92	105.58	116.45	113.26	102.7	102.51	106.69	107.51	114.35	100.99	101.25	105.73	108.43	105.88	104.32	102.11	109.55	91.81	112.78	103.92	105.3	108.46	102.83	114.72	103.02	108.02	113.53	99.277
111.53	92.279	101.4	112.88	105.59	104.01	114.57	106.19	102.66	106.74	94.929	110.66	95.834	106.94	107.69	106.4	110.18	107.85	106.62	103.74	99.683	101.99	101.19	99.79	111.15	101.3	106.59	105.75	102.8	103.55	104.5	102.8	110.6	105.07	108.26	107.31	104.47	108.74	103.95	108.91	103.37	94.093	100.05	113.16	111.33	108.18	106.44	96.582	108.52	117.71
95.528	99.077	106.45	93.945	102.95	94.987	101.15	97.812	102.52	99.423	93.426	108.51	99.423	96.136	103.59	96.038	99.55	98.313	98.246	101.44	94.799	100.89	105.46	102.76	97.455	91.969	96.587	104.46	99.315	94.81	94.877	101.01	94.661	108.06	97.156	105.58	105.14	103.3	101.39	96.443	106.71	92.94	94.81	98.198	100.64	101.38	103.77	98.385	94.575	99.545
107.96	114.83	112.1	105.63	103.94	106.99	106.98	105.53	100.97	102.64	103.62	114.19	102.01	106.23	112.76	98.241	104.69	107.7	105.52	106.67	104.6	93.679	97.752	103.78	102.06	105.8	109.08	101.54	90.537	111.96	107.52	94.327	100.21	99.717	102.42	107.04	111.65	97.694	108.73	107.36	100.45	111.14	100.75	100.06	94.814	110.88	96.304	110.26	109.99	109.89
108.57	105.12	103.37	100.56	110.25	105.03	112.49	108.16	95.143	99.106	104.81	100.42	107.42	109.56	103.34	107.03	103.66	108.67	110.86	107.78	100.71	107.01	106.89	110.71	99.646	105.42	103.67	105.93	110.09	112.06	107.18	98.707	108.51	95.529	102.39	102.76	108.68	96.138	108.44	106.22	111.44	103.33	107.83	106.53	93.787	106.91	109.74	105.8	102.62	94.523
105.78	105.77	99.866	100.9	97.909	100.39	112.09	107.2	99.881	103	111.88	96.683	106.24	114.77	94.106	105.78	102.68	115.19	100.39	98.955	109	106.77	111.91	101.03	103.01	107.99	110.52	101.47	97.543	101.56	106.41	100.64	101.89	100.22	112.27	100.74	97.351	110.6	105.98	97.092	104.4	112.06	102.34	100.76	101.91	103.56	96.255	103.32	106.2	115.72
108.64	103.53	108.34	112.09	102.11	101.66	107.49	100.94	109.49	107.02	101.58	108.32	97.742	111.11	93.411	102.74	109.49	99.233	104.92	113.29	101.54	99.069	103.78	101.97	105.99	114.57	107	105.98	97.228	109.96	103.37	98.562	103.15	118.2	107.45	104.23	98.38	102.45	103.51	108.97	105.89	112.39	113.17	104.8	101.01	90.026	106.12	108.15	104.44	112.27
94.183	96.444	102.41	101.47	99.412	100.23	100.91	101.05	98.328	100.94	101.36	94.588	95.736	102.69	100.58	90.752	104.31	99.7	106.57	96.314	97.872	98.994	101.52	96.294	98.191	99.396	102.04	99.569	103.72	104.6	101.27	93.327	105.86	101.79	95.337	101.24	103.5	101.91	101.55	97.361	108.54	110.5	107.11	92.326	94.407	101.73	108.43	92.485	103.59	97.427
115.08	102.35	99.979	97.848	107.08	109.55	105.2	96.764	103.64	103.7	112.73	108.61	110.38	107.12	108.04	108.81	89.252	97.537	104.38	101.85	105.36	110.98	110.34	107.13	107.33	110.41	107.96	103.95	106.13	101.08	104.43	108.14	103.84	98.616	94.984	111.65	107.32	115.8	99.509	105.97	98.509	105.55	109.64	105.29	99.012	99.733	102.89	99.004	100.64	97.526
101.71	101.94	105.51	108.64	99.216	99.161	109.35	105.37	101.29	100.95	99.272	103.1	96.89	106.5	103.38	107.15	103.21	107.39	92.175	109	100.26	94.33	102.81	100.36	110.86	102.95	106.38	111.68	107.67	102.62	110.02	105.36	105.51	108.33	110.5	110.39	105.9	107.69	103.84	106.35	96.616	106.25	104.62	104.63	110.23	98.772	112.57	101.95	108.1	98.736
106.7	105.61	104.06	111.99	107.36	107.45	100.45	107.52	107.29	110.65	106.87	107.88	96.92	103.64	105.32	93.135	114.77	112.92	110.21	118.86	112.86	106.81	112.29	104.62	103.11	101	99.668	101.1	101.64	114.33	108.17	100.39	105.97	102.31	93.833	109.3	106.43	108.34	112.23	109.6	99.828	104.15	109.42	103.92	97.503	110.14	101.28	102.37	105.26	100.33
103.26	106.09	102.7	90.152	107.34	109.59	113.91	97.42	97.122	108.22	112.3	100.55	111.78	106.84	102.45	102.77	98.77	96.311	103.74	107.57	106.33	113.83	102.14	116.67	119.1	100.22	108.21	105.64	95.845	99.791	102.59	102.49	109.02	112.55	108.36	103.53	108.37	106.72	98.859	96.987	104.22	107.45	104.74	103.48	101.69	102.63	108.58	101.28	106.91	106.2
110.76	113.88	107.22	100.02	104.37	119.04	112.35	109.26	107.35	107.41	108.55	111.66	102.37	107.41	107.14	105.26	100.62	111.91	122.25	112.45	117	111.99	110.03	104.84	109.87	101.96	101.47	108.5	102.21	111.69	108.28	109.47	118.04	107.3	111.37	110.45	120.35	101.33	102.39	104.01	104.19	113.62	110.51	111.54	110.59	104.17	113.79	113.03	113.72	109.2
113.7	107.02	106.02	107.25	108.39	109.36	118.04	112.17	110.64	98.345	100.76	104.24	109.71	118.24	118.63	112.74	93.363	109.9	114.69	113.64	105.07	109.89	105.95	112.26	101.54	109.97	108.53	113.57	107.11	112.84	107.9	107.57	108	109.46	114.56	109.3	102.36	105.64	110.58	116.55	112.15	106.78	111.13	112.51	120.14	110.95	119.02	110.85	108.04	112.38
100.84	108.13	98.919	103.89	102.04	103.26	99.291	111.2	105.53	102.65	107.74	105.64	109.49	109.74	114.07	103.56	98.61	98.035	115.9	96.479	109.01	104.33	105.07	110.2	113.54	101.77	109.31	105.39	109.37	107.88	106.65	103.97	106.51	104.42	110.8	103.41	105.55	114.38	105.29	95.267	106.27	103.99	113.43	98.735	102.49	102.06	117.59	96.272	114.65	104.63
107.79	117.7	113.23	112.35	102.9	100.15	115.98	105.37	110.26	103.88	116.13	105.55	106.92	111.9	109.37	106.68	121.25	102.86	107.27	111.88	109.76	105.3	115.07	112.9	117.44	107.98	102.54	116.5	107.71	110.36	117.07	116.61	108.73	115.39	111.62	109.32	111.72	113.72	122.26	104.89	110	117.36	103.45	109.49	109.51	112.23	112.51	110.99	108.05	114.52
112.56	104.38	113.82	109.97	116.89	119.54	107.4	116.43	110.65	110.74	112.89	100.82	119.5	117.26	109.51	108.18	103.65	106.74	112.25	112.54	111.86	108.45	110.06	116.78	109.69	109.4	110.53	110.1	109.98	110.18	120.98	108.13	110.8	103.27	105.08	105.91	108.97	113.11	110.21	116.61	103.49	116.91	112.25	115.65	118	108.69	115.93	111.79	107.33	110.08
104.82	103.6	105.18	110.83	91.385	108.09	107.27	104.17	94.933	108.01	96.591	97.626	103.18	98.164	105.96	105.42	103.25	102.3	94.736	104.8	98.912	107.54	109.48	109.67	100.88	105.92	112.35	108.38	107.78	99.296	103.21	99.567	101.5	104.98	106.98	106.86	108.77	104.76	114.14	104.12	101.8	112.51	107.58	105.83	103.01	110.87	106.46	103.39	104.12	115.65
122.01	119.08	122.69	114.83	114.62	116.34	105.49	118.86	108.42	116.51	130.43	114.9	129.26	121.41	122.57	107.11	127.22	114.64	121.13	108.84	115.7	107.98	115.04	119.99	119.21	119.27	117.7	121.34	114.68	119.82	120	112.3	119.06	118.43	127.65	125.4	124.47	115.18	117.15	108.24	112.61	116.86	117.38	117.13	118.97	122.08	119.99	111.89	123.88	124.35
111.7	101.92	100	103.9	111.05	103.74	109.88	104.91	102.31	102.4	108.52	104.2	104.37	105.34	99.001	102.93	104.33	101.19	104.71	101.11	100.38	106.46	106	111.74	96.551	105.31	93.725	106.41	101.54	109.1	96.125	100.67	113.53	99.694	107.65	96.093	105.2	107.94	104.45	106.13	102.13	102.72	112.71	102.58	102.16	105.86	116.24	110.92	105	103.81
101.4	103.83	98.543	98.469	108.2	102.44	100.67	105.1	98.508	88.353	95.564	100.83	97.788	98.343	109.64	100.85	101.51	91.064	94.73	96.868	96.609	108.48	98.59	104.54	101.9	100.48	91.973	94.315	102.54	96.803	98.762	112.1	99.69	104.91	95.341	95.027	97.274	97.907	98.356	98.649	100.61	95.527	93.375	102.36	98.074	93.712	100.4	98.068	97.427	109.37
111.03	108.33	101.57	102.84	102.29	106.63	117.3	96.575	114.13	107.18	103.68	99.533	101.2	104.17	102.43	101.58	102.8	101.18	106.89	103.42	102.99	105.45	107.18	96.535	104.65	115.18	105.53	99.486	106.2	107.86	105.21	106.26	98.956	102.82	106.55	98.982	102.59	106.34	110.12	108.33	107.34	103.36	115.44	102.06	92.508	102.45	106.29	98.218	101.61	103.63
116.56	110.59	113.06	111.63	110.15	106.69	116.97	112.37	102.68	114.63	119.89	112.32	116.11	119.99	106.65	112.67	111.41	110.8	116.9	110.67	107.46	104.87	120.38	105.69	119.7	114.29	111.31	108.84	117.52	114.45	110.29	111.87	106.05	114.26	113.79	108.56	117.09	112.89	125.61	106.81	121.57	108.47	118.21	121.89	115.87	106.74	119.62	107.21	116.72	111.34
113.82	105.58	109.48	103.24	97.547	114.98	106.97	111.94	109.85	112.88	115.02	115.52	109.55	116.36	111.49	120.93	107.9	105.01	115.51	113.38	111.92	106	103.84	111.52	114.36	114.33	100.81	102.2	116.03	109.45	104.45	108.86	124.19	111.86	109.98	115.38	107.89	113.03	117.65	108.92	108.4	102.73	117	110.73	111.25	109.09	110.56	116.5	114.5	111.51
95.357	97.059	110.3	96.684	100.88	88.442	97.796	99.168	90.502	104.5	108.43	95.882	91.777	91.949	108.33	96.851	97.233	101.16	102.01	104.74	98.732	103.4	97.116	100.89	98.952	104.79	104.71	100.52	97.215	97.068	94.884	98.004	100.99	100.29	97.231	98.016	94.012	101.77	100.19	99.255	100.3	98.377	104.08	97.976	85.369	105.04	98.304	92.202	104.05	95.4
103.89	112.69	93.676	105.32	105.36	100.26	101.84	102.04	102.09	106.11	108.01	106.24	114.42	104.4	102.6	103.16	105.52	103.88	107.15	100.2	109.78	104.32	107.39	108.3	105.51	105.07	109.58	102.69	94.933	112.66	104.16	107.4	103.24	109.41	108.38	104.47	109.96	104.48	112.12	106.11	104.09	102.1	104.7	105.31	102.38	97.921	111.24	107.62	107.23	106.8
112.73	109.59	107.06	103.64	106.7	110.78	100.94	112.83	113.33	112.9	106.61	111.92	107.27	105.47	110.46	111.02	114.65	114.85	110.52	114.09	115.15	109.36	106.99	106.02	117.64	101.27	117.57	111.55	112.96	117.57	117.62	105.35	114.91	114.8	106.74	104.66	102.1	113.92	108.95	114.6	122.44	120.69	112.9	119.36	109.08	106.28	110.86	107.45	101.2	119.99
112.03	121.17	114.02	113.91	111.71	111.61	117.02	118.42	112.2	109.12	114.01	109.2	112.12	104.11	107.36	107.62	120.13	112.1	115.1	112.04	111.15	107.37	106.41	113.92	111.15	114.16	116.37	111.96	114.27	109.63	115.34	107.58	109.79	119.68	111.5	110.78	110.08	120.15	104.27	114.5	109.87	120.46	106.74	105.04	109.45	106.61	114.87	100.99	118.16	121.27
108.64	106.51	106.65	99.749	96.774	97.648	101.11	90.907	108.69	104.05	107.36	97.755	104.36	98.312	110.86	101.63	100.65	97.22	103.78	100.83	107.17	103.22	96.474	95.755	97.588	99.532	95.352	93.907	98.33	101.39	100.75	101.74	103.57	108.58	101.77	105.51	93.03	107.67	100.17	106.59	108.45	98.549	96.717	91.014	100.06	102.53	98.474	95.45	99.564	92.264
115.09	112.48	112.28	118.1	107.23	110	119.2	112.14	115.44	107.52	123.74	111.5	109.36	114.25	116.59	104.07	110.84	120.58	113.75	119.08	113.63	118.21	120.3	109.74	109.39	116.4	109.31	110.34	106.67	116.42	107.41	111.03	105.03	118.9	110.7	116.03	117.47	113.71	109.59	110.23	117.48	113.23	115.54	111.03	123.97	119.98	113.78	112.09	123.26	112.11
99.275	107.81	105.44	100.73	104.88	106.68	101.55	105.56	113.33	113.87	107.69	108.72	104.33	103.32	100.05	103.39	112.44	104.6	107.2	99.547	110.29	116.28	111.07	93.743	101	102.09	108.81	102.21	102.17	101.9	100.63	107.34	100.57	103.06	98.682	117.86	99.161	116.22	107.55	115.13	110.45	105.21	112.52	104.51	104.74	116.84	102.89	112.06	105.44	106.7
96.161	106.69	102.5	101.47	109.12	105.6	99.655	104.08	93.374	101.76	96.954	107.44	103.21	106.04	104.1	108.59	107.84	97.261	112.2	108.41	104	116	108.02	94.273	107.85	109.24	99.314	104.13	102.2	114.98	103.54	107.46	106.08	109.73	108.91	106.23	104.74	103.16	101.39	100.74	97.745	100.78	99.501	107.77	97.282	112.87	108.43	96.248	106.59	95.333
102.48	101.18	102.9	96.404	102.51	100.76	106.4	103.28	102.92	104.38	98.482	96.308	93.059	98.552	98.289	98.592	102.17	104.49	100.47	101.51	96.087	109.68	109.48	90.29	103.45	97.898	95.927	100.71	104.18	100.66	103.89	101.82	92.551	105.07	106.09	92.161	106.97	110.58	105.94	104.61	98.526	105.25	104.45	95.442	100.21	95.172	108.22	101.42	98.789	103.75
116.01	102.24	115.02	110.63	102.89	111	110.07	112.8	115.49	115.96	117.02	108.1	113.26	111.05	110.89	118.52	110.42	109.31	112.79	108.14	108.26	109.89	109.8	114.2	108.75	108.67	98.159	107.33	97.432	112.78	107.66	113.56	106.73	110.25	111	108.44	107.89	114.22	116.81	110.31	108.08	124.46	114.18	113.68	111.87	115.82	107.21	113.22	109.55	113.43
117.87	119.23	107.57	119.45	106.28	104.43	109.01	121.63	112.27	107.57	104.48	107.56	106.89	115.94	112.39	119.02	107.06	110.58	106.76	115.2	114.38	107.05	107.94	115.03	109.89	113.66	111.21	115.5	107.58	119.3	114.82	111.96	111.4	98.702	102.47	116.02	109.65	111.29	115.35	104.68	112.69	115.07	112.41	119.35	109.7	114.26	106.54	110.76	112.16	120.7
108.77	107.18	100.5	105.88	107.12	106.93	110.43	100.2	102.48	107.67	115.36	102.05	109.01	110.43	114.79	109.66	99.868	99.831	106.76	116.69	110.32	112.4	106.09	112.59	109.46	104.01	99.158	105.36	103.57	103.53	115.74	116.09	104.01	111.73	107.17	112.73	100.18	107.21	112.28	114.31	106.57	115.84	107.39	110.31	110.57	110.19	108.11	105.68	102.91	100.51
90.826	106.61	103.61	100.5	111.34	115.93	103.59	104.98	106.02	100.69	105.5	106.69	114.77	101.36	99.609	106.83	102.79	102.8	104.11	102.45	107.59	106.97	102.74	109.25	109.87	101.72	109.64	97.259	110.99	107.34	106.12	101.82	111.3	112.92	105.44	106.53	103.93	112.03	113.54	100.73	98.727	120.55	111	100.73	103.95	104.5	104.65	104.37	115.09	107.45
97.467	97.447	96.584	97.935	106.88	105.14	102.58	93.953	98.997	94.703	98.681	105.73	101.71	98.036	105.31	96.007	99.943	92.138	97.905	100.57	99.492	101.68	103	106.13	97.87	96.719	100.07	92.909	110.21	93.282	93.891	97.702	99.237	97.213	109.66	94.954	97.156	102.94	104.19	111.59	97.225	106.42	101.91	102.6	110.7	93.29	104.58	93.64	103.05	106.12
106.58	117.28	105.96	105.55	109.53	97.94	111.77	108.18	102.93	105.25	101.38	102.28	105.55	107.44	107.51	106.71	108.12	102.55	111.67	101.23	108.5	109.53	107.98	105.66	105.8	106.6	102.17	108.58	101.48	104.31	104.69	104.98	106.32	108.8	110.89	103.37	103.69	115.66	111.19	105.22	110.99	119.48	101.82	99.801	106.46	108.93	113.12	105.44	98.33	107.17
92.458	105.48	100.51	94.609	101.83	92.01	95.416	103.38	103.59	95.723	100.62	93.958	95.327	99.652	101.24	100.16	103.47	99.445	95.696	104.22	108.12	100.96	98.905	101.36	98.236	95.7	109.53	92.616	109.29	102.18	99.634	99.133	100.19	102.23	99.479	94.68	99.322	105.82	101.22	105.75	101.17	99.761	97.305	94.311	94.845	90.067	104.76	101.17	100.74	97.845
100.42	108.73	90.884	103.83	96.954	100.49	99.183	100.36	107.34	102.85	105.24	99.473	89.947	99.304	93.227	107.77	105.02	89.235	101.01	98.395	94.943	90.956	104.07	100.14	99.268	104.38	95.866	94.627	101.48	100.15	100.09	100.27	95.327	102.67	101	97.107	98.73	95.469	94.411	95.622	97.317	104.18	98.627	99.74	96.994	100.91	102.33	99.269	100.24	105.96
105.04	99.409	101.21	105.85	104.73	103.32	97.369	101.61	92.92	111.04	111.16	115.46	105.41	103.03	104.89	103.74	91.459	106.47	108.87	108.19	111.65	104.89	107.75	114.96	97.44	100.91	100.52	100.79	99.164	98.638	109.89	103.81	102.23	105.46	99.546	105.56	105.82	110.49	103.96	97.948	113.65	105.95	108	106.56	105.07	102.81	99.656	101.14	102.19	102.74
117.29	106.01	104.44	110.42	114.52	112.49	115.51	116.54	119.79	108.62	106	110.12	114.36	110.08	117.54	118.11	112.83	108.47	109.14	107.38	111.97	108.64	108.84	113.88	112.4	115.92	115.96	111.6	109.53	119.78	119.05	104.98	114.32	110.38	111.16	115.64	108.95	111.17	113.42	111.57	108.75	112.34	102.95	109.84	100.7	108.32	112.94	127.46	107.46	109.31
108.37	109.55	110.36	112.74	121.36	116.24	122.01	120.15	114.94	112.81	116.98	123.75	103.97	123.32	111.98	115.11	111.62	124.52	111.25	119.43	122.84	118.68	121.2	124.16	121.59	112.56	108.48	121.52	125.53	125.2	114.12	118.97	119.09	111.56	117.98	126.28	103.35	117.06	116.68	123.36	120.19	114.52	121.81	121.41	117.96	113.97	117	121.05	113.96	121.27
101.9	99.273	103.77	98.727	98.39	102.26	98.69	104.62	98.607	100.2	96.495	101.24	98.619	94.204	97.955	97.012	104.53	108.81	101.67	94.615	106.29	92.908	98.411	103.11	98.013	96.957	108.98	95.969	89.708	99.893	101.33	102.38	97.203	96.63	98.871	105.13	95.42	105.83	110.4	108.71	101.26	99.009	101.79	90.834	102.79	100.56	86.686	92.501	98.654	93.036
113.37	119.53	114.79	116.78	104.86	99.48	114.46	104.33	111.29	105.61	108.57	110.42	107.23	108.78	118.43	110.45	117.47	111.5	115.17	116.59	110.6	100.9	116.53	116.02	113.17	112.63	103.33	109.65	105.57	115.43	114.04	114.26	112.19	117.86	111.6	120.93	109.62	108.75	106.83	106.29	111.97	104.17	102.37	115.09	112.48	113.18	108.4	109.78	115.64	109.71
93.601	107.02	102.79	96.087	99.824	88.23	96.865	98.779	95.985	100.45	100.42	101.95	105.44	97.328	91.478	95.324	96.978	91.904	96.786	88.574	96.477	93.848	96.309	101.58	92.344	102.48	100.67	94.338	109.29	104.26	100.58	103.38	96.436	97.297	98.588	99.374	95.941	97.76	102.76	94.251	100.77	95.508	96.455	106.94	107.67	105.37	99.188	107.29	108.18	87.951
111.72	114.17	111.85	111.17	119.93	111.02	110.58	118.01	102.4	118.22	108.19	108.71	103.58	112.36	95.62	104.71	102.96	115.55	113.61	110.88	112.46	109.79	111.94	108.99	120.47	109.13	105.4	114.73	111.28	114.73	108.3	108.1	123.9	113.12	108.82	121.76	112.32	104.42	110.36	111.47	112.26	114.21	109.18	113.57	110.74	114.63	113.11	115.92	107.94	106.85
102.55	98.53	105.83	88.267	102.63	98.642	104.7	93.854	100.99	99.169	94.466	88.52	93.474	98.092	102.68	105.14	99.609	97.526	108.95	108.13	106.87	103.43	95.291	107.83	99.722	101.86	110.16	101	92.775	105.61	102.07	101.24	105.88	92.404	107.48	92.356	106.78	90.882	100.83	107.85	98.694	100.35	103.33	97.524	94.126	100.52	98.115	97.181	99.128	98.499
109.95	108.87	102.37	111.7	107.44	104.66	112.27	106.48	105.38	108.45	115.09	104.61	108.79	108.64	117.66	108.48	110.01	109.32	110.25	109.57	116.67	99.966	117.92	104.97	105.79	110.1	109.98	101.13	116.79	120.58	108.18	111.01	106.15	104.38	109.36	121.67	112.86	108.51	108.48	113.26	111.66	104.62	111.19	113.05	102.39	111.78	104.89	116.81	105.72	105.61
118.71	118.7	117.16	114.92	115.91	103.37	111.08	102.21	122.25	112.88	126.67	113.17	108.02	113.68	111.36	109.29	110.18	104.73	119.7	115.73	116.7	116.67	121.39	110.09	114.42	99.933	111.48	106.98	106.71	106.5	112.54	120.57	118.25	110.49	104.85	112.4	106.96	116.68	115.12	110.12	110.65	121.87	105.99	112.58	106.4	112.98	116.69	115.91	111.41	108.06
114.9	115.69	120	114.32	118.3	123.27	122.16	119.43	118.89	108.42	116.47	117.87	120.82	106.44	121.22	110.93	128.34	121.18	123.52	113.18	117.07	114.33	118.06	121.33	114.39	111.82	110.71	111.72	112.74	122.08	121.47	114.69	122.77	125.22	120.69	124.95	124.63	113.57	126.8	112.94	119.84	120.5	115.54	110.79	120.9	113.56	115.31	118	117.68	114.86
102.82	105.45	109.58	106.81	91.748	101.17	105.23	95.713	88.176	89.403	109.45	104.94	98.475	104.18	95.104	95.54	99.478	94.703	99.861	98.576	97.744	99.68	94.432	89.135	94.675	99.029	104.42	108.25	98.834	99.757	100.42	105.5	107.56	92.325	104.37	91.242	108.95	99.921	95.139	92.817	99.12	100.4	101.19	102.13	101.93	98.501	102.6	91.234	103.94	105.79
103.57	105.59	111.77	97.26	107.31	105.56	101.14	103.35	105.91	111.61	114.04	116.57	108.58	105.2	104.17	111.07	104.53	110.2	110.39	107.73	108.03	104.75	104.15	105.28	96.575	105.28	108.9	111.25	96.851	106.98	106.26	110.55	98.255	114.12	96.867	105.88	103.42	91.519	96.602	101.23	110	103.54	108.19	108.69	101.78	113.66	103.37	107.67	102.46	110.87
100.55	98.681	100.44	104.71	103.99	99.028	101.95	102.53	99.984	102.06	102.06	95.666	101.41	98.757	96.685	100.23	94.057	102.7	96.551	98.914	98.656	108.5	100.12	97.248	99.524	100.59	101.21	102.68	98.039	103.42	101.16	94.376	102.28	104.16	107.39	102.66	104.12	104.16	95.478	100.7	107.34	100.72	97.043	101.58	97.977	104.88	105.41	101.53	98.158	104.32
103.43	109.65	101.7	106.31	105.98	103.9	107.81	112.78	105.82	109.56	111.67	106.51	105.75	104.4	114.86	109.04	99.666	103.33	103.51	103.2	105.88	100.17	99.978	115.76	99.635	93.481	104.04	114.88	108.65	102.57	108.82	104.73	108.85	107.14	95.019	108.69	103.02	105.55	107.65	103.7	107.95	104.83	100.4	105.33	102.87	109.99	107.31	106.65	102.73	108.17
104.73	122.81	114.91	109.81	119.98	115.32	113.63	113.69	116.72	110.1	116.66	104.95	104.98	112.67	111.2	101.62	113.53	111.82	109.44	103.9	105.95	110.68	114.57	103.28	123.36	112.44	107.74	113	113.31	115.47	111.93	115.23	111.9	116.27	106.31	113.77	105.22	107.58	111.23	112.42	116.82	110.48	112.32	109.7	106.72	106.1	112.73	117.11	115.83	104.92
98.409	102.22	99.334	100.52	93.553	103.64	93.856	100.99	100.3	97.845	101.17	108.94	102.21	101.77	101.14	105.91	107.17	97.201	95.75	96.78	100.59	88.779	92.555	106.37	103.31	96.406	109.67	97.764	96.802	100.85	109.46	101.37	100.46	105.44	109.46	103.46	103.25	104.12	103.45	101	102.86	101.93	103.71	101.7	109.61	95.699	97.816	100.25	93.034	96.143
95.313	97.14	94.179	92.696	101.48	96.778	97.454	101.11	106.38	93.362	97.888	96.297	99.971	102.08	104.1	103.51	98.411	97.789	108.84	90.076	106.76	101.78	102.39	98.313	103.26	110.4	103.11	105.17	98.489	101.27	104.56	94.501	101.67	97.35	104.94	94.428	99.368	94.479	101.94	101.84	99.584	103.48	101.53	101.14	101.9	98.503	96.165	109.74	102.25	107.85
101.12	98.996	109.59	103.71	99.482	99.011	99.242	103.19	100.02	100.52	98.522	106.08	96.341	103.19	95.615	102.03	105.84	104.7	94.728	98.406	100.44	99.095	104.1	96.906	98.388	99.901	99.659	99.978	97.114	97.634	97.343	108.28	94.88	89.025	104.59	98.161	97.348	110.8	101.22	101.21	100.4	109.45	100.95	104.11	100.95	104.18	96.66	107.12	103.08	90.76
109.18	101.81	96.427	102.35	98.875	106.87	108.53	107.38	109.52	108.5	114.05	104.57	111.15	100.6	105.05	113.84	109.28	105.14	98.548	110.74	103.13	110.16	103.82	113.34	109.86	102.83	116.4	113.33	106.29	114.1	103.44	105.47	108.61	110.2	106.6	117.42	98.89	109.95	105.2	102.84	100.82	102.5	102.98	112.39	103.9	104.11	96.439	112.9	104.88	100.36
94.359	109.83	102.83	110.73	98.31	101.87	107.87	107.94	109.37	110.45	109.34	99.054	107.81	107.73	110.97	110.33	93.078	100.36	105.95	100.14	106.45	113.42	105.34	105.25	110.45	100.25	104.13	107.61	105.09	106.05	113.38	105.89	101.48	107.41	110.11	106.01	100.17	105.57	109.7	106.92	106.64	103.01	110.13	110.21	102.78	118.02	105.9	107.81	107.85	98.212
109.35	118.56	110.09	120.69	105.69	116.07	109.02	104.08	113.37	118.48	117.36	110.31	114.33	106.99	111.71	108.38	109.05	120.32	110.34	112.75	114.36	112.97	104.83	112.36	114.09	112.9	110.98	111.85	109.23	113.56	112.18	115.24	110.82	99.191	118.34	108.92	112.16	114.2	108.61	107.2	117.26	109.75	115.21	123.75	111.46	116.91	120.15	113.57	106.37	112.05
98.542	100.43	116.64	106.71	108.8	104.71	107.94	104.62	106.44	102.01	105.71	104.95	103.57	97.024	102.64	104.29	111.8	104.85	109.48	106.53	96.968	100.88	103.88	103.15	107.45	110.08	108.7	111.63	108.17	102.6	97.724	106	105.79	100.95	104.81	104.73	112.73	111.82	100.56	94.984	112.44	100.3	108.47	111.63	105.66	98.736	104.64	109.38	112.6	92.045
112.59	114.53	109.73	106.54	104.46	107.42	107.64	107.53	106.43	114.67	111.4	111.71	109.51	108.5	119.74	114.26	119.69	94.053	100.53	114.36	116.39	118.27	114.53	109.16	110.1	116.36	107.36	105.94	113.19	104.68	110.77	118.4	109.79	106.47	110.75	111.17	110.7	111.28	116.76	113.56	104.19	108.1	110.23	108.31	112.46	113.02	122.46	111.86	108.08	113.08
113.79	112.69	116.97	125.76	113.73	120.92	114.46	122.1	110.5	111.71	115.77	116.79	118.08	113.24	109.89	117.76	108.8	117.64	121.69	111.25	108.43	121.61	117.6	117.97	117.66	130.93	109.27	113.55	118.87	116.86	118.13	116.39	117.46	120.54	117.32	115.33	123.04	121.04	121.89	115.76	116.22	113.74	122.11	122.17	123.54	104.65	118.46	118.24	117.76	119.32
112.05	111.91	109.29	112.97	111.93	116.78	114.65	106.39	108.51	110.94	114.92	106.63	108.81	112.63	107.12	113.93	122.16	108.59	110.18	110.35	108.58	120.31	110.2	114.74	116.19	110.49	110.4	113.78	117.66	109.04	115.79	112.63	111.01	114.08	112.93	110.43	105.33	107.5	110.04	102.61	111.34	111.23	116.04	101.55	102.51	111.51	110.29	108.75	117.09	105.96
104.41	103.1	103.92	108.27	95.633	103.02	105.89	101.28	105.05	101.76	108.04	113.03	103.96	108.04	107.51	113.49	102.43	100.19	101.61	99.509	98.069	107.61	98.969	114.06	103.66	104.79	106.4	109.21	111.39	107.63	101.27	95.134	99.596	102.13	98.181	103.11	98.662	105.34	112.95	105.49	98.228	95.062	105.47	109.84	104.94	102.43	105.06	108.69	109.75	101.48
101.66	100.59	96.621	113.21	112.61	105.67	106.55	107.25	99.261	109.07	106.33	108.56	101.1	109.91	114.03	106.11	108.06	112.28	100.78	111.96	111.98	102.85	110.58	108.16	103.56	108.83	109.79	109.21	110.71	107.66	107.03	104.84	102.41	110.16	102.83	103.54	109.97	100.93	105.27	106.1	117.25	106.97	108.51	102.44	115.36	105.19	95.26	104.55	104.77	104.74
98.38	103.32	104.1	102.6	107.1	103.93	98.34	103.38	105.69	109.94	94.154	108.54	108.05	107.44	105.28	110.57	114.76	102.06	100.06	105.64	100.03	110.62	100.76	113.52	99.678	108.79	112.8	109.32	112.03	97.978	103.14	105.48	109.78	99.023	99.489	115.17	110.9	103.95	115.91	101.66	108.95	109.52	109.13	111.37	110	113.49	111.78	102.73	104.42	108.77
108.03	100.54	97.283	99.639	101.41	98.078	100.38	92.388	106.76	99.406	97.053	104.73	107.04	102.98	97.535	97.478	91.783	98.377	108.83	107.44	88.51	102.2	99.066	106.85	100.99	94.683	99.023	95.115	98.291	108.14	101.58	104.9	95.888	104.89	97.865	100.63	97.373	102.91	107.49	102.86	114.73	105.32	107.86	101.53	103.89	102.99	98.495	105.32	103.04	108.06
107.85	107.92	102.13	100.1	103.44	99.025	103.36	110.88	104.7	108.83	107.65	111.7	108.1	102.05	113.4	96.347	105.09	109.56	108.73	108.43	106.9	108.34	109.21	101.84	100.99	110.11	110.92	104.38	102.11	109.98	107.86	107.31	110.84	107.32	111.9	108.31	109.45	103.57	111.33	109.53	109.08	103.98	106.99	109.37	99.302	110.56	115.64	99.788	106.07	110.04
96.313	98.12	99.426	93.595	96.198	99.052	106.38	94.766	97.857	105.05	96.464	104.91	98.861	99.921	96.158	101.09	97.225	104.64	98.965	100.16	101.66	96.853	102.12	100.15	96.408	100.7	98.888	101.64	102.09	96.336	105.75	96.66	99.362	99.415	105.36	103.88	98.537	98.477	98.207	92.45	103.13	97.518	103.1	105.38	92.762	91.895	100.47	105.5	109.34	99.317
123.7	118.66	118.85	119.26	118.13	115.67	123.42	114.17	127.62	127.43	117.13	109.59	116.64	111.11	112.01	120.2	120.32	119.49	119.02	111.97	124.1	121.99	112.49	106.88	119.29	113.93	118.36	120.11	117.43	121.08	109.71	118.47	123.87	120.37	123.5	112.29	124.34	112.54	120.25	117.24	117.27	120.44	119.12	113.13	127.88	117.31	121.2	114.37	124.99	123.19
107.75	111.37	102.86	104.77	104	110.57	110.05	104.6	104.62	101.11	106.48	107.89	108	112.27	104.85	103.85	107.38	103.11	104.24	107.32	104.28	109.05	109.09	111.12	104.16	99.475	105.95	102.62	99.888	111.83	114.57	106.67	105.45	108.59	107.82	111.57	101.77	97.67	105.05	102.26	106.16	114.35	97.347	100.91	107.35	105.09	118.72	97.648	105.7	100.48
104.54	116.52	114.01	109.69	105.36	112.03	114.51	109.04	107.48	114.1	117.62	108.29	107.84	112.08	119.92	116.8	105.34	112.33	105.92	112.34	111.79	103.18	108.63	102.66	105.24	110.2	104.21	106.05	108.08	104.95	112.12	110.2	116.72	102.13	109.27	125.67	105.59	111.7	114.19	106.33	100.57	98.875	111.92	112.88	108.03	117.51	105.12	118	107.89	109.04
102.48	99.802	102.78	107.62	100.09	114.48	95.723	101.22	101.45	102.85	103.66	98.776	99.76	100.25	99.291	101.64	114.66	94.385	95.183	99.967	109.42	102.39	102.9	92.003	100.24	96.152	100.32	103.75	103.84	97.577	97.545	103.69	105.34	101.29	103.41	97.101	105.98	102.81	99.078	93.971	105.27	94.034	103.33	99.618	101.32	98.302	101.65	106.97	101.12	104.76
105.64	121.13	105.64	110.78	106.28	114.51	106.32	121.33	115.67	119.91	115.91	113.18	113.83	108.53	121.12	106.3	102.85	112.1	113.84	107.9	113.48	112.54	114.98	117.67	106.1	109.84	117.13	113.82	110.64	116.75	122.04	109.95	108.63	122.05	115.49	117.45	105.58	109.65	108.84	103.58	112.46	114.79	112.69	106.42	104.91	114.57	112.15	112.71	103.17	111.07
104.9	123.48	105.66	100.93	103.48	111.22	109.34	103.48	112.34	102.86	104.59	103.97	105.15	118.69	108.15	113.85	103.59	114.65	109.75	108.9	122.48	111	116.25	116.48	115.73	112.57	113.89	120.5	107.6	110.91	107.33	121.67	101.49	110.79	108.42	109.76	100.83	115.57	107.45	113.46	116.44	109.36	105.56	107.16	106.93	115.51	105.84	109.82	116.15	108.58
98.067	95.266	105.78	108.45	91.067	103.94	99.869	98.282	97.942	100.7	100.69	101.99	102.28	99.701	95.195	95.891	99.769	102.29	105.4	97.24	99.79	98.035	103.18	95.648	106.69	96.43	100.96	97.539	99.693	102.17	113.29	103.05	97.146	97.076	105.45	95.751	101.06	93.893	93.902	105.89	103.88	97.573	101.98	92.44	92.456	97.16	94.688	99.012	95.897	101.34
117.65	116.45	113.98	113.68	114.87	111.7	118.31	111.07	109.22	105.78	103.34	116.93	112.63	116.68	112.93	113.49	108.26	114.88	109.86	115.1	105.57	112.9	108.36	128.91	112.48	111.07	118.16	113.95	102.09	103.84	109.22	105.13	114.05	115.06	114.35	119.61	121.56	108.51	116.36	109.54	116.99	105.93	114.79	121.6	117.38	105.4	110.91	105.47	114.51	104.47
99.98	107.78	102.39	99.455	106.99	110.31	95.978	100.84	89.962	103.75	98.774	99.866	104.57	108.23	110.49	101.7	104.15	98.247	104.28	102.8	107.53	103.75	109.63	106.7	105.45	104.6	102.36	114.16	101.52	108.22	99.196	107.88	107.24	110.22	111.71	107.35	103.69	107.6	99.835	113.45	105.76	97.534	105.69	108.86	112.54	101.82	99.268	111.67	106.9	101.74
98.863	104.34	110.95	116.45	113.1	109.92	113.25	105.9	109.07	108.78	102.99	104.27	105.86	102.59	99.228	105.07	112.81	109.43	101.65	104.16	113.38	102.22	107.44	117.66	103.59	108.03	108.91	115.26	112.87	98.566	113.85	101.95	106.36	102.25	106.47	110.14	99.316	103.49	106	117.57	96.832	105.91	104.9	110.61	96.853	102.27	106.3	106.84	103.05	112.51
117	110.6	113.81	116.15	108.64	105.1	109.63	107.26	105.59	93.687	108.89	112.54	100.91	102.21	104.75	100.65	108.99	110.82	105.48	105.68	109.64	117.32	103.48	102.15	104.03	112.12	104.1	99.472	108.44	110.37	109.45	107.97	104.48	111.73	103.88	108.95	106.95	100.06	105.5	107.2	106.29	106.83	103.46	105.7	104.59	106.92	108.98	107.06	110.5	111.3
111.78	113.94	111.04	112.97	106.84	110.83	111.27	116.25	110.78	103.35	106.76	105.36	121.77	108.45	112.79	105.6	119.76	109.22	111.74	120.07	126.98	113.65	98.493	109.94	121.64	109.11	112.62	112.54	107.26	111.87	113.81	107.57	118.66	115.82	110.11	113.49	108.17	114.87	104.71	111.16	114.09	115.42	110.38	116.42	111.36	100.8	119.46	109.22	105.92	113.61
103.15	104.88	104.36	102.56	99.142	105.73	99.499	111.71	95.092	90.901	102.12	101.78	96.959	97.044	103.53	98.113	101.09	97.903	96.223	106.61	101.32	107.07	108.97	103.52	97.452	99.258	93.639	99.273	100.22	103.1	96.802	104.64	100.37	108.98	99.542	96.011	110.02	96.44	98.381	107.22	108.09	85.048	107.08	91.355	99.23	102.44	95.715	98.477	100.49	102.38
105.03	99.062	102.08	115.5	97.841	107.22	102.58	102.35	107.42	106.89	102.65	98.5	105.59	108.41	110.3	93.431	103.14	107.99	113.76	109.52	110.33	104.05	112.6	107.13	102	99.639	104.14	112.44	98.178	101	102.16	109.39	107.24	91.629	102.21	98.488	114.37	114.89	112.14	103.13	100.92	107.72	105.75	105.82	102.53	98.331	107.74	100.53	104.89	112.75
105.45	109.31	93.85	113.44	104.06	101.86	102.23	98.744	103.34	107.87	110.19	102.52	107.84	105.02	104.68	105.17	103.45	103.29	108.77	107.68	104.24	112.91	106.75	97.451	106.99	105.27	103.4	96.317	104.25	103.9	109.51	106.26	107.33	104.13	107.7	111.09	101.43	105.11	108.07	105.23	98.701	93.57	113.15	99.878	100.85	100.09	104.25	103.55	105.64	107.16
108.94	111.19	108.64	106.89	109.93	109.45	109.47	110.86	112.96	117.19	104.86	114.39	116.59	115.06	112.37	112.68	109.68	112.51	120.7	115.14	100.36	118.17	109.24	109.98	107.45	112.03	110.78	107.04	114.97	119.81	106.84	102.72	108.87	110.87	107.41	105.75	103.55	109.64	106.5	114.68	120.51	116.6	113.54	103.19	102.79	110.93	109.56	112.79	102.81	115.72
116.63	109.18	116.29	111.45	109.3	107.78	108.27	106.74	112.95	124.11	111.92	108.89	104.33	115.75	108.54	117.27	124.65	109.01	115.08	118.48	115.44	111.26	106.92	103.29	121.81	115.11	112.06	116.82	112.38	112.19	108.96	110.66	112.78	119.57	109.59	115.96	118.32	112.66	111.43	115.77	117.65	115.2	114.28	112.48	110.73	105.29	118	120.71	113.83	116.04
115.76	115.61	112.29	108.3	117.9	104.72	101.29	108.07	108.78	104.5	105.88	111.3	113.74	107.98	111.73	113.54	110.13	117.36	100.38	117.18	114.08	110.51	103.78	113.53	109.16	110.17	109.86	108.16	111.79	113.62	110.73	112.75	109.17	112.18	115.26	114.95	114.83	105.61	114.72	108.25	112.88	110.68	119.45	105.14	117.94	118.02	110.68	111.23	108.88	102.51
99.901	113.88	106.43	101.09	111.15	106.99	110.09	105.29	110.22	103.76	114.22	110.78	99.951	110.98	110.27	105.76	105.43	111.67	108.5	106.89	107.73	104.63	105.88	99.834	103.12	105.22	100.27	107.48	117.91	107.52	106.78	113.01	109.12	106.88	116.94	108.55	112.25	100.84	103.24	104.29	106.52	117.02	108.82	106.61	116.07	102.88	111.47	101.49	106.7	107.07
120.3	122.76	117.62	111.53	121.67	122.73	110.33	114.73	115.91	125.92	114.72	118.47	113.34	112.09	120.46	126.21	122.31	118.58	118.47	115.83	107.3	121.07	115.02	125.15	125.5	108.7	117	120.14	116.84	111.66	116.82	110.56	117.36	120.11	106.54	117.8	120.18	113.07	124.18	125.03	114.05	112.01	110.77	114.36	121.12	115.25	120.77	122.71	116.33	112.49
96.656	114.04	119.28	111.14	104.98	99.547	114.72	121.71	122.12	111.66	112.42	110.88	108.52	107.32	107.45	108.76	112.34	114.56	108.25	106.14	112.43	113.31	115.53	112.09	110.9	113.57	116.22	106.83	116.73	112.92	114.04	123.11	101.47	116.07	111.25	105.73	108.88	116.16	116.22	115.73	111.27	108.26	111.04	123.45	111.43	112.77	111.47	113.97	117.24	119.18
107.88	117.78	106.85	113.63	106.71	109.54	114.38	117.16	110.63	109.92	105.65	108.24	111.84	120.24	108.15	116.57	117.82	110.73	108.39	112.61	104.83	103.59	115.02	100.63	108.09	109.52	118.69	115.44	113.72	112.65	109.88	103.36	106.95	104.97	111.39	107.12	108.01	114.25	112	106.82	114.16	113.39	107.25	104.02	116.28	108.06	120.78	112.99	113.8	114.82
99.178	93.117	96.693	97.014	91.492	95.36	95.04	108.04	98.229	104.02	104.9	91.728	101.8	100.71	101.53	95.87	94.585	103.75	96.573	101.36	99.427	95.247	104.93	102.43	102.01	97.8	99.344	92.385	108.44	103.35	111.26	102.84	108.29	99.429	103.89	99.54	100.3	99.268	102.67	108.26	91.211	107.54	103.89	99.286	102.34	90.22	98.595	103.07	98.24	97.945
109.2	105.02	107.64	98.052	110.37	107.85	112.24	102.59	116.05	103.22	97.062	97.287	97.797	108.14	105.07	113.52	107.87	113.81	103.24	104.51	105.33	99.074	101.76	108.9	110.77	103.31	101.18	111.18	103.35	97.895	103.94	105.01	101.65	109.97	106.77	104.48	100.13	103.53	109.08	100.21	103.8	112.43	101.93	106.83	104.86	109.83	103.47	103.12	101.66	107.03
111.68	113.12	107.49	107.39	124.12	111.23	116.87	117.32	115.84	102.21	117.74	116.44	105.93	113.09	108.31	109.42	112.27	111.02	105.43	112.69	105.87	114.87	117.89	110.51	117.94	116.11	116.69	103.83	111.94	111.81	105.49	114.32	116.46	119.56	107.24	104.22	112.78	111.24	117.29	105.64	106.34	118.35	110.22	108.78	107.84	110.39	113.25	105.73	108.51	104.6
105.24	102.18	107.89	110.09	103.17	101.72	105.33	102.13	104.65	106.14	97.466	100.53	113.21	112.73	101.92	115.38	118.79	102.57	97.015	103.19	109.38	107.78	103.38	101.27	105.77	109.01	94.59	107.53	112.42	106.67	97.973	94.389	105.47	109.63	115.24	106.1	110.82	106.41	104.62	97.749	103.47	97.576	106.24	105.81	102.17	111.21	101.86	108.52	95.659	99.359
115.85	101.17	103.95	108.31	106.64	110.51	104.67	103.82	98.765	104.07	114.46	111.54	95.531	100.98	110.93	108.51	101.94	106.9	108.62	96.878	97.328	99.273	111.54	101.48	96.399	109.55	105.17	106.48	101.9	90.319	107.62	103.55	103.43	105.88	100.2	109.18	100.76	104.91	102.62	110.65	100.09	114.2	91.794	112.43	104.61	103.75	107.58	105.32	102.95	110.22
105.45	105.52	109.7	104.21	104.83	97.137	107.35	105.9	99.201	110.98	106.58	105.72	106.42	102.59	108.21	103.91	106.91	112.36	107.89	108.49	114.34	103.69	102.24	112.38	104.55	105.93	103.51	102.96	109.74	110.85	107.37	104.6	110.35	100.64	97.867	104.54	99.23	112.48	104.94	102.33	107.09	110.41	99.632	108.09	102.56	109.16	100.79	109.54	105.15	108.15
98.872	100.87	104.39	103.83	99.302	102.17	107.47	104.82	103	101.95	111.16	106.04	103.24	102.66	95.702	105.63	110.87	101.26	103.13	104.84	103.63	102.16	103.88	105.85	103.14	106.69	106.27	112.65	105.95	114.21	114.2	102.76	110.13	104.98	104.3	109.1	102.18	103.29	106.5	115.42	108.59	97.349	104.9	105.94	103.77	106.95	107.81	108.66	104.99	95.906
111.99	111.64	110.61	110.53	106.99	120.87	117.06	109.89	111.11	109.27	109.17	112.15	109.32	120.21	114.48	112.9	110.74	103.87	113.66	109.74	98.237	108.01	109.02	108.14	110.1	120.34	119.02	104.4	113.2	114.84	112.36	111.64	106.72	108.32	110.59	116.5	116.22	116.91	105.51	108.1	105.77	121.43	112.3	118.42	116.94	107.41	108.54	103.16	124.11	116.53
92.534	94.661	103.13	104.31	103.65	100.3	97.378	100.56	97.14	93.994	98.973	100.39	97.509	110.17	103.32	103.07	98.824	100.35	98.461	102.95	95.647	102	105.32	95.688	100.05	97.343	105.57	112.5	101.56	88.865	101.39	108.05	116.52	98.021	101.48	103.3	105.01	94.733	98.689	98.211	112.54	92.243	98.689	93.429	96.257	94.155	106.91	102.16	101.67	102.49
105.68	105.18	114.76	105.67	103.04	100.95	113.7	107.42	99.593	111.78	111.57	109.49	100.04	104.06	108.63	103.57	114.8	108.95	110.43	108.21	105.6	112.83	97.201	107.1	109.11	108.78	113.59	107.26	97.913	109.53	103.68	109.33	101.26	110.11	110.76	109.67	115.8	107.6	102.25	111.11	94.275	112.22	104.84	110.49	106.9	102.06	105.53	109.97	97.831	104.38
101.4	101.84	106.25	102.04	109.98	95.524	107.18	113.88	102.11	110.38	96.062	108.86	107.33	108.04	108.09	108.02	98.989	114.36	101.91	105.21	106.9	100.17	101.17	111.63	98.026	110.24	112.61	107.38	94.847	113.39	102.08	103.97	103.5	104.3	109.57	112.61	110.87	98.566	98.734	107.2	112.05	111.37	104.02	107.77	106.23	108.2	112.84	96.239	106.34	113.87
110.41	104.06	111.09	101.8	118.22	110.39	109.67	110.96	116.64	107.61	111.86	113.41	112.15	112.11	106.84	113.14	118.69	116.51	108.12	110.61	128.18	109.04	113.87	116.01	109.38	110.88	109.7	115.21	115.16	103.76	102.71	113.16	109.51	108.9	113.23	107.08	115.91	118.18	108.06	108.61	117.39	115.34	113.19	108.96	110.48	107.42	116.14	104.42	112.26	115.44
106.96	105.51	112.36	103.46	103.78	108.17	108.3	112.01	103.62	95.668	104.06	109.36	104.94	109.05	106.05	103.79	111.23	104.58	106.89	105.6	90.788	114.4	104.48	107.31	101.13	100.85	100.58	106.87	107.79	97.152	108.85	102.56	106.52	100.26	103.49	95.799	109.92	107.39	101.4	103.82	102.74	106.21	108.34	109.46	113.32	108.82	109.76	107.38	101.8	109.8
100.09	100.35	110.43	106.16	109.64	100.85	107.61	99.242	99.044	96.673	103.7	111.57	106.81	108.27	101.99	99.118	99.645	98.277	111.03	99.622	106.56	101.56	106.31	98.765	108.82	104.19	104.54	104.44	107.05	108.26	109.23	109.96	106.56	122.3	110.95	110.22	98.77	101.11	101.3	105.12	106.82	105.18	110.38	108.54	114.16	102.82	117.27	104.99	108.2	104.69
108.88	109.28	116.08	113.39	114.09	110.56	106.21	114.48	108.36	106.24	115.52	115.56	110.1	110.69	114.82	106.68	111.87	110	107.09	115.7	122.4	108.08	100.61	114.15	106.47	111.18	116.82	107.81	108.53	110.35	115.77	113.48	116.05	117	125.83	110.53	100.39	115.11	113.64	120.09	118.55	113.58	110.37	106.85	106.07	106.32	117.15	117.17	125.26	114.49
109.66	97.713	102.96	102.04	98.744	95.969	104.19	103.26	98.657	97.092	98.812	109.87	110.02	99.316	101.95	104.8	102.55	108.33	89.553	101.94	105.22	105.15	93.054	98.878	83.741	96.419	101.43	98.224	104.66	98.028	97.543	98.689	107.69	99.421	97.879	97.141	102.43	101.7	96.542	92.947	102.71	101.86	98.047	97.328	101.83	97.615	100.77	100.91	93.598	100.33
103.57	108.69	107.43	107.81	110.22	103.97	104.09	110.2	105.17	105.27	100.15	106.25	97.152	108.31	106.72	109.95	104.4	103.72	102.54	112.32	109.12	103.65	106.96	110.94	110.95	102.93	101.46	101.42	109.24	98.635	109.13	113.43	107.48	102.49	104.81	102.67	114.71	106.56	106.92	108.77	105.24	108.68	97.912	110.84	108.24	106.9	104.1	114.39	103.5	99.451
105.86	106.22	97.639	100.01	110.45	100.41	102.76	109.47	111.89	104.59	109.01	100.65	103.86	103.36	110.85	107.31	99.298	105.23	107.44	101.66	97.499	112.13	106.06	108.78	103.27	104.47	106.67	107.46	109.67	97.247	106.78	97.857	111.07	108.43	101.1	107.06	112.35	104.93	106.22	98.326	102.91	106.39	103.1	111.49	109.34	98.955	103.4	110.35	106.34	104.19
113.33	106.36	111.67	121.74	112.86	107.81	113.38	118.85	119.22	117.03	118.45	105.99	119.86	108.11	108.49	107.91	114.91	122.7	109.03	113.2	112.2	113.65	117.35	111.9	115.55	116.63	112.69	113.11	119.49	107.08	109.85	112.5	110.26	115.99	114.14	120.91	98.227	115.48	109.03	120.5	107.01	116.82	99.932	114.38	113.42	110.52	108.43	118.72	114.45	104.42
104.19	104.1	105.11	106.02	105.75	103.91	96.55	100.44	101.33	101.16	90.253	100.43	111.32	103.16	104.25	95.391	106.98	100.27	100.82	101.99	98.342	110.53	102.09	98.911	97.197	100.66	106.98	103.92	110.45	99.908	98.187	103.08	99.322	102.63	99.561	96.376	109.59	101.48	98.266	97.446	101.81	93.758	99.078	97.609	99.005	104.61	100.83	117.22	101.33	107.52
108.75	108.45	111.16	114.67	98.802	106.84	110.78	114.22	112.76	111.93	105.95	107.23	116.07	120.52	120.58	114.01	118.64	119.68	108.33	117.05	109.76	108.3	109.03	104.8	118.73	114.69	117.04	110.41	108.4	109.93	108.24	115.26	122.03	123.24	105.88	116.92	116.16	115.85	112.34	111.51	108.67	115.67	105.52	110.02	107.54	102.44	109.38	110.67	105.9	113.19
98.201	99.958	108.13	103.26	106.98	107.35	106.16	106.3	114.12	98.409	110.51	111.41	102.22	108.71	106.05	102.22	100.4	99.629	101.03	111.45	110.4	105.98	100.89	96.648	108.59	105.37	105.9	111.5	103.07	106.16	100.78	114.74	98.117	108.69	101.96	105.8	115.51	103.93	104.32	110.19	108.31	107.76	107.12	103	104.2	107.94	110.32	105.6	106.65	103.6
104.72	103.02	99.442	113.28	100.76	111.51	105.03	108.83	115.1	101.56	102.14	102.1	106.47	104.63	97.607	113.07	96.49	98.662	102.62	99.289	106.14	112.77	109.22	105.8	106.17	110.55	109.51	108.67	112.09	107.22	109.15	91.966	106.34	110.25	108.23	109	95.374	111.85	99.839	104.91	114.87	104.53	114.04	109.85	105.26	106.74	104.14	106.22	99.109	98.71
115.19	118.55	115.07	112.53	109.08	114.7	115.62	117.09	116.57	113.2	103.35	115.32	109.35	115.29	114.34	109.93	114.43	111.71	105.39	112.43	114.81	108.97	108.44	106.31	110.99	114.66	109.14	119.14	114.67	106.67	115.7	104.54	116.71	114.57	107.42	113.41	111.03	115.71	119.78	118.62	119.58	102.92	109.77	117.12	110.97	112.24	103.66	107.41	114.21	120.61
108	107.36	102.98	108.36	108.36	104.57	113.35	105.26	107.92	99.306	106.47	111.93	102.63	103.13	106.16	109.35	109.83	103.96	112.15	106.64	113.87	105.67	108.49	110.96	100.59	114.35	99.82	105.4	108.07	111.12	100.02	101.58	110.56	103.83	105.29	106.53	108.92	112.47	105.74	107.37	109.39	116.45	116.27	108.72	111.16	113.14	106.58	99.893	99.258	102.93
105.25	94.841	98.606	110.61	103.07	98.607	108.6	107.88	108.63	93.588	99.195	100.39	104.01	98.106	104.16	101.13	99.676	101.51	101.34	102.47	100.05	99.091	105.03	100.51	108.06	98.37	93.878	93.535	101.77	97.071	101.24	93.762	96.975	99.297	102.73	102.04	95.694	97.274	93.525	102.38	96.149	97.377	99.444	99.401	93.713	93.506	101.17	86.658	96.566	98.472
111.23	115.88	113.01	105.69	115.69	116.16	115.36	109.61	107.46	113.65	119.06	116.13	111.72	112.22	111.4	119.39	109.48	118.01	121.91	103.1	107.03	99.068	110.73	110.32	109.97	104.71	108.65	102.33	103.98	112.04	109.27	106.78	115.36	108.84	103.48	118.82	120.1	107.83	110.48	114.24	106.45	114.8	114.91	112.63	106.87	112.13	108.16	107.98	113.95	111.25
105.45	105.05	97.364	106.89	105.89	112.13	111.33	99.982	103.25	96.881	106.54	114.12	103.64	109.42	107.78	110.55	103.49	112.22	106.25	104.28	112.47	100.55	101.7	102.93	104.36	103.2	112.69	100.18	102.68	114.31	103.28	103.3	104.38	111.26	109.6	107.33	109.26	110.72	106.06	113.66	106.33	106.71	104.84	99.255	109.35	107.19	108.96	106.5	103.07	101.83
99.021	107.65	104.45	96.302	111.8	96.729	120.89	101.61	105.55	107.04	109.17	101.07	100.09	99.894	100.27	107.62	107.55	100.42	102.23	105.58	103.13	104.67	117.22	104.31	99.644	105.85	107.73	106.15	110.58	100.82	106.46	111.61	101.89	101.15	102.92	104.78	102.89	105.26	101.77	107.6	107.58	105.29	98.808	113.37	98.251	104.36	100.62	98.003	107.79	98.386
108.23	117.31	123.26	119.33	112.92	112.14	110.23	115.13	104.95	108.8	112.54	108.28	119.6	120.13	114.73	111.91	120.01	111.38	114.67	105.87	114.26	109.57	116.26	108.11	114.94	114.59	110.96	109.74	113.38	115.4	107.56	104.15	116.12	116.48	122.96	119.09	116.05	113.59	106.78	116.11	115.27	108.65	109.1	107.93	104.16	121.28	108.3	107.72	117.88	112.31
103.05	95.483	111.05	88.173	95.573	100.99	94.894	99.314	90.237	96.223	96.279	103.01	102.41	100.45	95.134	101.05	99.384	90.972	92.91	104.15	96.467	101.28	99.927	102.88	100.41	102.73	97.059	97.554	100.09	98.257	106.11	102.14	101.51	96.263	100.41	97.163	94.152	93.368	92.556	95.655	98.545	100.12	88.116	95.269	98.173	104.28	103.33	102.41	96.203	98.077
110.02	104.54	108.5	117.53	107.51	111.36	109.2	109.35	115.17	112.88	110.62	107.77	108.08	117.68	111.45	105.14	108.96	113.14	109.29	105.01	112.33	104.14	118.38	113.51	102.77	111.6	113.07	113.74	107.86	106.99	117.11	116.74	101.87	100.18	107.56	105.7	113.07	110.59	109.05	102.98	101.38	107.54	108.23	111.86	107.21	104.23	105.18	110.86	101.21	107.47
110.67	103.72	107.48	98.35	100.71	107.59	109.06	107.87	108.33	108.72	113.3	96.829	100.4	108.75	104.15	104.71	99.535	98.274	107.22	111.55	108.33	105.2	114.53	103.17	110.54	109.81	100.02	108.22	117.29	106.93	107.66	104.9	113.93	104.1	107.59	110.08	113.56	111.14	110.33	104.63	112.86	110.98	97.873	105.93	115.1	107.82	106.78	105.14	109.48	108.04
104.23	101.54	106.72	106.25	100.33	102.31	101.86	98.795	95.335	109.74	107.9	110.53	100.24	102.17	104.84	106.43	111.73	101.09	117.38	111	112.41	104.46	102.33	97.857	101.98	111.76	109.51	104.41	105.79	105.33	108.44	108.87	107.1	118.56	100.33	96.135	104.16	109.49	100.52	98.262	107.04	112.6	108.22	102.08	105.45	101.85	101.67	94.196	104.35	99.366
104.15	103.98	101.3	96.97	109.03	92.383	99.462	95.427	100.61	95.028	100.97	105.04	88.259	97.216	97.916	102.56	96.137	106.32	100.2	89.989	105.79	103.94	111.05	101.12	104.93	102.75	97.083	86.652	104.38	102.82	102.94	109.48	109.39	95.893	98.889	99.117	100.63	93.887	98.953	100.7	105.23	102.12	98.715	100.28	96.902	99.937	100.48	97.064	106.27	101.15
99.129	105.95	97.939	99.453	109.83	104.16	109.11	101.16	108.04	105.59	111.99	106.46	102.45	97.197	99.288	105.18	104.5	106.91	110.12	111.11	101.7	108.41	110.29	103.16	116.23	99.113	108.14	97.994	110.78	107.56	100.23	115.33	96.876	107.42	103.51	108.18	105.37	95.609	106.35	101.75	103.41	96.899	104.47	94.59	101.72	100.13	101.49	101.86	108.68	105.99
109.58	116.28	113.49	111.5	117.87	116.98	121.26	115.72	111.81	105.29	115.02	115.85	104.24	117.03	110.64	112.94	111.88	116.06	117.8	118.43	99.843	102.32	118.67	116.44	102.81	111.23	112.04	111.54	112.01	111.63	116.16	103.53	112.22	109.41	100.65	108.54	107.35	116.22	110.15	108.56	107.68	105.41	113.03	96.868	111.75	109.77	112.91	110.55	114.89	109.06
116.85	113.81	112.27	112.53	121.28	110.06	111.74	108.73	117.46	110.72	115.66	112.99	112.65	124.14	108.04	101.21	110.76	117.33	118.07	128.74	108.23	111.3	117.67	113.87	104.8	113.92	115.06	122.23	115.33	114.13	110.3	109.84	115.09	113.69	111.33	99.936	118.66	112.09	116.07	114.66	103.66	113.52	100.01	112.88	104.7	110.49	111.91	106.37	120.45	116.33
104.49	113.57	115.18	111.75	115.53	110.95	102.92	106.1	111.32	112.38	119.23	120.51	108.05	113.96	104.9	113.07	108.53	102.22	103	107.42	115.08	110.61	110.1	115.4	112.06	109.72	111.84	118.53	114.76	106.08	105.8	115.14	113.11	112.74	108.11	117.21	110.47	110.79	110.21	103.92	111.67	118.78	112.3	107.24	108.2	110.8	119.09	112.64	107.92	108.21
103.1	100.59	100.43	105.63	106.9	104.92	109.81	106.89	107.92	105.84	100.13	103.63	102.64	107.06	100.94	103.73	103.37	106.8	105.98	105.66	98.658	106.56	93.509	105.55	109	102.56	108.44	102.73	98.127	106.14	106.27	107.07	112	110.65	107.01	104.8	112.32	112.07	100.91	108.15	111	102.95	103.76	114.03	103.26	99.186	106.05	97.698	108.03	103.21
109.84	102.83	112.89	111.73	100.08	110.53	101.38	104.31	91.29	106.05	99.379	101.18	101.32	109.63	110.39	107.86	106.92	105	102.23	111.15	101.21	105.88	100.21	106.82	90.586	101.77	108.92	117.85	100.93	106.48	110.85	112.36	104.32	112.42	110.66	103.45	104.6	105.87	106.83	108.59	106.17	102.73	106.91	105.26	121.78	114.46	103.46	106.08	107.88	95.628
105.94	111.97	100.88	103.53	106.16	112.32	107.27	102.76	108.22	113.19	105.44	97.901	109.12	117.3	94.529	108.31	108.63	107.8	105.85	108.59	108.15	107.23	108.37	111.11	99.082	99.028	115.73	105.49	108.74	110.28	110.55	105.53	100.54	103.23	107.61	98.808	111.2	108.93	111.47	103.97	100.08	110.63	104.5	101.45	107.94	109.95	100.78	99.401	109.25	102.1
112.13	100.69	102.87	99.884	114.24	99.68	110.01	103.2	115.45	97.862	98.771	111.09	107.64	106.91	103	109.47	94.913	102.61	105.77	104.73	110.3	107.08	111.58	107.55	104.37	102.08	106.58	101.26	105.16	107.75	115.37	111.93	109.25	102.21	99.587	103.92	109.92	110.56	109.33	111.82	109.86	104.75	104.94	113.74	101.95	99.991	104.53	104.7	105.88	107.89
113.02	113.32	111.46	105.94	105.81	105.91	121.19	107.3	108.21	116.9	116.38	111.09	113.22	116.63	114.47	110.78	109.52	106.38	110.83	110.62	113.36	116.69	104.83	115.63	110.43	107.72	122.8	114.79	103.9	113.85	107.04	118.61	118.55	100.48	108.48	116.19	110.71	104.53	110.66	123.33	112	115.78	113.46	113.81	105.8	110.42	115.61	113.89	113.16	110.25
95.046	100.27	101.2	97.786	98.168	95.777	103.07	104.3	105.76	102.91	106.35	108.19	95.65	102.67	111.78	107.63	89.512	96.202	97.897	100.06	106.87	103.06	98.588	103.15	93.936	98.859	106.98	97.739	104.37	107.51	104.84	96.512	101.31	99.339	92.683	97.167	96.991	106.61	98.053	102.6	105.21	94.112	97.916	104.25	96.078	95.983	106.24	100.89	97.602	96.981
105.8	93.373	106.4	101.28	99.443	104.42	96.06	97.546	104.86	110.67	103.27	105.51	104.94	100.82	99.284	105.49	104.54	104.45	107.43	104.36	113.25	103.04	99.831	98.415	105.24	105.01	99.068	102.04	95.365	105.02	103.99	105.45	107.15	104.28	104.05	110.75	99.832	100.15	102.3	109	101.1	105.36	105.17	106.52	103.7	115.21	95.229	99.8	115.54	100.25
98.626	96.467	95.036	91.172	94.506	104.39	106.26	95.501	102.25	94.911	94.9	103.01	97.23	90.208	101.85	96.834	103.76	92.016	104.51	99.108	106.89	105.9	98.292	107.17	98.255	106.14	99.434	90.674	98.306	98.587	99.939	105.22	98.117	100.85	102.49	108.9	94.676	96.39	96.154	98.218	100.26	96.856	98.635	87.649	102.96	98.703	95.015	103.24	100.35	102.32
101.73	106.52	100.09	99.831	100.84	112.61	99.063	103.74	113.52	102.55	107.38	95.144	106.74	100.88	103.68	107.17	103.78	104.34	95.451	102.54	113.55	113.07	112.74	103.97	101.84	102.44	113.11	105.09	99.301	100.24	98.773	97.636	112.21	114.41	105.93	98.437	100.7	104.32	109.97	98.766	93.123	102.13	106.5	94.904	110.77	102.77	106.56	99.463	104.28	106.64
92.175	91.182	95.124	97.585	111.3	95.507	100.07	100.84	107.01	100.16	98.806	93.254	105.07	94.075	94.659	100.61	95.231	99.066	90.306	107.33	100.43	94.731	94.671	103.62	106.21	108.45	101.99	101.05	97.573	103.33	100.19	95.346	104.25	104.49	96.124	100.54	108.77	96.647	89.576	98.9	94.034	93.25	102.22	102.94	96.496	103.22	93.555	101.66	103.35	97.812
103.56	103.53	102.82	105.74	96.28	103.56	107.02	105.42	106.81	99.536	112.95	98.331	108.73	105.13	100.63	105.27	98.888	103.62	105.77	102.28	110.71	101.83	106.49	106.04	105.25	106.81	100.51	111.01	106.76	108.23	104.1	103.44	110.34	105.63	97.841	105.13	108.75	104.06	109.03	103.85	104.79	107.1	100.02	110.27	95.365	110.52	100.32	103.98	102.23	105.77
106.5	106.67	103.02	111.32	108.95	100.58	107.82	101.81	114.52	105.03	105.29	104.41	100.3	102.72	106.03	103.22	105.4	99.333	104.87	95.962	107.82	111.62	108.69	100.05	106.39	102.25	100.85	101.84	105.02	101.72	102.86	108.73	96.817	107.11	108.06	113.06	116.47	103.3	105.35	113.23	108.69	103.32	102.97	103.28	108.13	101.68	110.74	113.22	103.13	99.725
105.62	109.34	113.5	105.7	101.04	108.16	99.678	103.19	108.36	106.38	108.69	110.92	101.34	106.57	107.99	112.53	95.923	108.65	108.51	106.69	112.13	104.84	99.957	100.39	100.25	105.9	90.807	108.25	105.71	102.71	107.02	103.11	107.58	110.45	105.34	110.57	115.7	97.061	109.2	115.19	111.42	102.22	104.82	106.98	103.42	104.33	101.32	102.96	101.23	108.43
100.9	114.96	117.51	110.96	107.57	112.15	108.19	104.84	101.87	109.84	113.87	107.31	109.06	101.62	113.31	108.86	108.83	102.51	107.34	98.222	102.72	107.75	107.47	109.31	109.71	98.813	105.1	101.48	115.51	106.09	112.73	105.76	102.6	105.25	103.47	103.12	97.532	105.83	106.25	105.19	105.2	103.95	111.85	102.78	101.69	97.054	111.77	107.08	99.42	107.71
122.87	122.16	106.79	113	116.11	122.52	115.77	116.67	118.64	113.05	118.13	111.63	117.96	119.46	122.82	119.44	120.39	118.84	111.04	120.98	124.37	119.91	126.03	109.93	122.44	112	122.78	124.16	118.76	127.76	120.59	120.84	113.2	117.66	112.08	118.34	122.75	121.85	109.31	115.6	121.29	122.85	112.22	121.23	119.69	127.78	113.62	113.15	119.5	109.64
108.27	99.251	101.74	109.16	103.56	111.17	109.51	119.27	101.63	111.95	105.56	109.8	110.49	116	115.91	108.6	112.15	106.27	109.91	111.52	108.76	111.37	110.73	104.97	116.77	112.69	110.89	110.54	106.49	106.29	115.21	112.9	113.71	110.62	102.7	108.21	108.15	117.18	107.03	115.3	113.4	96.169	106.58	113.83	112.41	108.91	114.13	116.71	113.4	106.08
107.65	97.836	107.29	99.544	108.46	101.47	103.24	104.53	113.38	98.466	103.86	108.67	102.46	105.56	105.31	106.04	113.14	115.71	99.957	102.43	95.022	105.58	101.72	104.16	110.14	111.04	109.76	102.1	99.011	103.13	110.95	96.948	106.12	114.5	107.08	112.42	116.34	104.85	103.55	114.81	106.2	109.67	107.27	106.33	106.05	104.05	102.41	109.82	103.07	104.36
107.56	102.49	109.9	95.88	102.28	112.06	102.22	108.89	104.36	110.22	106.88	102.57	116.9	104.6	97.729	113.86	105.71	98.248	108.35	102.68	111.53	121.88	92.429	110.3	102.13	113.47	101.7	104.32	115.53	101.9	100.7	95.892	103.11	100.72	106.64	102.29	106.03	105.4	108.16	101.39	101.51	105.99	107.66	100.71	106.94	100.8	106.52	101.57	107.74	107
107.44	112.91	112.24	102.12	116.18	103.98	104.43	108.21	120.33	108.05	112.61	113.2	112.3	110.86	113.39	108.21	118.23	109.82	108	113.56	109.48	108.86	118.17	110.02	123.05	115.8	112.06	119.25	114.38	106.74	112.47	115.18	107.68	113.38	108.98	112.49	111.48	116.74	113.96	114.62	107.61	120.74	108.71	103.68	108.35	106.25	111.72	112.12	111.89	110.46
104.81	104.2	103.05	102.86	106.09	101.62	104.14	104.1	104.35	96.392	106.46	109.04	115.68	107.54	110.81	101.71	108.58	109.09	113.05	111.29	112.66	97.59	112.62	112.08	107.6	112.49	113.23	102.82	104.09	101.71	111.12	105.87	98.614	101.16	100.98	111.49	112.79	101.62	110.03	110.81	102.53	104.01	104.69	115.06	111.13	104.02	97.966	99.798	106.56	109.9
111.14	111.37	113.32	113.5	117.09	106.22	113.76	104.45	107.59	102.07	119.1	108.11	112.52	105.42	105.38	115.31	111	115.64	118	115.59	111.84	118.57	113.39	108.93	103.7	117.96	111.44	108.87	99.873	103.41	113.25	108.92	110.16	111.93	114.37	110.56	122.04	115.27	107.39	111.19	104.88	106.32	112.8	112.87	107.57	112.05	110.55	114.43	108.72	116.15
106.68	105.02	114.26	101.28	112.11	105.85	98.165	102.65	102.62	105.4	103.61	114.05	108.64	104.97	105.93	113.86	98.582	106.98	105.2	103.24	97.836	102.65	107.61	95.226	108.66	111.59	110.95	106.82	108.31	103.6	107.31	114.56	102.79	103.01	104.5	102.7	102.95	103.88	103.82	97.159	106.99	106.33	113.97	104.91	104.18	102.1	99.914	113.26	101.2	102.89
108.39	107.92	114.54	103.24	100.85	106.62	116.73	105.77	111.3	111.56	114.79	115.57	114.04	120.2	105.89	119.04	116.3	114.91	109.74	114.99	111.12	109.29	109.5	110.51	108.38	116.85	116.81	105.23	112.2	114.4	109.64	111.31	116.26	104.83	105.74	111.04	105.35	113.44	109.34	112.75	105.15	108.73	117.6	108.74	109.39	112.44	107.29	106.9	109.8	108.74
117.98	111.29	117.77	102.22	110.03	117.64	120.87	113.18	116.22	115.38	106.24	126.24	122.75	115.33	106.17	106.34	116.32	101.78	114.88	108.75	118.82	113.88	112.45	98.65	115.98	117.22	116.27	121.89	117.01	118.47	116.86	111.49	110.65	113.48	115.64	110.98	120.57	113.8	113.24	114.36	114.91	113.65	110.35	118.31	103.99	107.24	99.853	113.36	116.03	106.7
104.65	102.88	103.58	107.91	109.94	102.6	107.84	112.59	98.59	100.39	97.053	103.92	112.02	100.71	105.96	108.44	101.05	108.74	108.68	104.05	110.63	100.22	107.07	105.79	102.67	97.206	102.09	104.29	102	97.889	108.01	108.82	100.86	106.73	93.374	114.72	98.608	105.04	102.76	113.55	111.39	105.74	107.8	110.52	106.55	96.856	102.59	106.57	101.46	97.163
112.68	111.13	104.03	110.56	109.86	109.99	97.151	106.58	114.38	107.53	104.91	106.72	106.9	106.8	107.65	105.04	112.45	102.74	104.21	102.08	101.3	107.9	107.82	111.79	108.93	104.93	103.43	107.76	106.07	105.5	109.42	112.94	114.99	107.64	107.81	103.48	102	102.06	102.44	103.67	105.72	98.58	110.7	105.77	103.11	110	114.9	101.96	99.425	108.79
111.62	107.62	113.02	102.72	107.76	114	101.49	103.87	106.74	115.82	100.17	108.31	108.47	109.77	106.15	107.74	102.75	103.9	103.92	113.46	104.57	108.13	104.78	107.32	109.14	103.97	103.34	103.81	102.83	108.87	108.27	104.3	104.51	108.25	103.76	104.63	106.33	99.805	95.118	109.99	111.54	117.95	107.57	106.52	101.87	114.62	115.03	103.33	103.54	105.98
114.4	116.31	107.31	112.52	100.27	111.19	108.41	116.81	110.71	104.36	106	118.16	116.07	107.95	114.97	113.8	112.58	110.78	107.37	116.79	110.92	106.08	105.49	112.97	111.09	107.74	108.91	104.08	112.53	116.85	108.51	118.33	105.92	111.59	117.92	114.44	114.22	111.6	113.48	109.16	119.04	113.67	109.25	116.56	109.94	114.91	117.07	107.38	105.58	112.12
109.09	96.496	105.21	110.26	113.2	112.83	113.07	100.52	108.6	109.97	106.29	104.7	113.31	111.91	107.53	110.55	99.852	107.65	105.25	114.68	112.44	110.98	111.79	113.66	108.38	96.741	108.29	113.16	100.98	110.39	106.78	105.08	103.87	103.57	111.85	103.67	108.63	105.95	106.27	117.79	103.54	105.24	113.62	100.25	104.46	109.72	104.18	108.6	118.71	94.292
114.94	104.17	116.42	112.84	119.93	116.41	106.18	101.69	114.67	108.07	105.25	118.56	109.76	103.04	116.43	115.39	118.23	110.7	119.7	118.64	118.51	113.75	101	118.6	108.91	116.74	123.66	117.89	120.51	100.43	111.77	107.45	115.77	112.25	110.06	120.03	117.57	111.91	111.06	114.65	109.53	121.08	115.02	109.06	106.19	103.87	111.68	104.04	115.38	111.39
109.3	112.34	113.28	109.07	113.61	110.5	110.31	112.26	106.51	102.67	109.31	112.01	106.23	113	106.89	115.66	113.18	106.13	109.09	109.25	116.56	120.03	106.94	109.51	117.25	111.98	107.2	106.9	110.88	118.92	117.09	108.58	112.04	109.7	117.52	121.2	110.52	116.26	116.69	108.88	117.41	117.06	110.83	103.26	109.9	115.36	107.59	109.99	112.52	111.92
105.26	109.23	112.27	103.7	114.96	108.62	104.21	109.3	100.47	120.05	113.31	111.5	99.975	106.44	95.687	115.29	115.07	121.52	119.7	115.67	103.51	100.34	116.86	104.27	107.5	113.35	115.42	117.66	111.76	105.23	113.94	114.74	113.37	109.18	110.68	114.52	104.3	108.51	109.42	107.65	115.99	115.18	105.88	117.35	111.34	119.01	109.29	103.68	105.58	109.27
107.51	110.51	106.14	109.61	106.64	115.17	116.14	108.97	103.3	105.4	113.97	114.93	117	102.74	110.26	106.93	107.81	104.64	106.55	113.1	119.71	107.55	108.08	109.13	112.31	110.75	110.03	123.78	101.78	116.06	103.28	108.85	106.29	115.37	110.58	104.13	117.05	103.36	106.78	118.24	115.3	108.86	119.96	114.96	111.39	105.49	109.58	101.97	111.43	117.12
111.11	109.82	114.43	104.92	110.32	114.83	103.96	112.63	100.61	114.41	110.14	110.49	104.39	112.5	112.18	106.6	109.64	112.94	114.65	110.9	114.85	118.53	115.1	114.3	113.56	117.32	114.08	113.24	113.84	107.01	118.38	116.91	114.15	102.94	111.62	114.96	110.01	99.165	119.09	110.89	110.1	115.67	114.64	113.35	107.64	106.53	105.75	115.71	112.84	102.36
93.873	98.454	104.51	98.532	90.379	103.25	100.94	93.308	107.58	105.25	103.93	96.129	105.06	105.57	89.873	94.399	104.26	109.44	99.144	112	96.557	97.112	96.177	98.782	104.96	102.66	107.04	102.18	114.26	89.332	91.987	110.71	101.82	102.63	108.67	104.9	100.12	101.26	96.877	94.942	99.755	105.71	99.145	92.231	103.51	109.82	106.44	103.42	99.654	105.2
98.372	94.412	99.488	99.111	104.52	92.858	101.37	95.363	106.03	91.208	104.56	96.82	102.16	100.64	99.45	98.335	95.405	98.802	94.968	105.34	95.2	101.21	98.549	102	104.63	92.004	103.65	94.379	96.02	100.2	92.69	99.741	95.272	107.41	100.53	105.43	97.22	101.55	97.495	101.96	94.279	98.394	96.955	104.35	98.408	102.07	92.843	103.17	104.33	95.686
123.36	121.26	115.75	116.64	109.28	108.54	117.73	117.99	116.52	118.96	112.19	123.39	119.25	110.93	122.57	120.28	116.79	110.88	115.86	116.81	112.11	115.27	123.49	118.85	120.88	122.89	124.4	108.33	117.54	118.96	115.76	119.06	115.78	118.43	114.81	118.35	111.99	124.76	122.05	112.74	122.17	114.56	121.88	125.17	115.23	114.11	122.06	118.42	124.29	115.66
109.24	102.55	121.5	112.55	110.47	112.53	109.7	106.15	106.48	103.79	116.44	106.48	107.07	120.21	112.11	115.63	110.68	113.54	105.77	107.94	107.51	106.33	116.4	106.93	104.59	114.66	110	115.08	111.71	113.32	104.57	111.12	105.12	110.9	114.04	109.31	110.26	111.66	110.8	111.06	115.33	106.37	113.07	107.78	110	119.42	112.55	113.97	116.36	115.07
97.247	111.02	107.19	111.26	104.92	101.99	102.59	110.37	111.56	100.25	103.27	114.82	115.68	98.687	105.02	108.2	104.33	107.02	106.2	115.71	103.64	106.74	108.58	111.89	106.11	112.65	108.82	99.319	106.48	107.53	95.824	105.66	104.66	106.58	120.17	100.39	101.81	107.85	106.09	107.45	107.22	113.54	104.79	108.54	99.208	106.87	100.7	101.02	105.45	116.44
113.45	112.58	118.69	109.26	108.75	111.58	113.38	121.25	115.15	112.87	109.86	113.16	112.82	114.57	102.06	108.15	112.5	115.08	106.48	119.61	114.05	110.89	114.72	104.62	127.52	117.44	112.21	116.61	119.36	113.43	113.15	116.52	108.7	120.56	114.15	112.73	104.83	110.07	106.84	114.71	109.34	116.55	108.55	112.54	112.83	112.84	119.01	115.3	112.44	119.41
103.45	104.12	112.34	104.74	103.27	101.2	108.36	102.26	100.91	101.44	104.73	112.65	103.18	112.18	103.22	107.04	117.25	100.26	110.85	112.06	110.47	102.99	102.15	96.752	111.75	112.02	110.54	107.26	99.154	104.02	105.31	103.32	111.42	107.81	109.1	105.85	107.67	101.67	107.06	102.87	100.6	101.7	110.3	103.57	105.15	103.59	113.21	106.59	106.6	104.68
114.88	116.51	118	114.53	113.68	124.3	118.34	118.45	114.68	105.75	116.63	112.19	122.57	115.51	113.14	126.32	109.56	112.85	117.07	115.59	123.61	121.09	114.12	117.54	117.61	113.05	117.89	120.61	121.55	117.81	120.06	118.44	118.47	119.56	114.32	114.66	120.25	118.1	116.1	127.57	120.74	110.04	111.9	119	110.76	120.98	109.14	117.71	113.72	120.34
106.48	102.06	108.95	116.72	110.29	110.07	114.91	116.87	107.79	107.21	110.88	119.01	110.4	110.33	114.55	111.37	111.27	110.13	106.77	113.23	105.15	110.25	108.67	114.13	114.9	112.98	115.67	119	110.32	105.12	116.18	105.84	110.83	108.24	112.27	105.92	109.38	118.23	107.89	117.38	104.79	103.8	114.43	105.29	111.77	113.66	109.63	112.99	99.744	116.92
107.33	111.39	107.4	107.21	105.2	105.41	105.13	99.472	102.94	110.23	107.48	104.65	110.88	97.146	109.27	109.08	105.24	103.94	111.11	102.79	103.88	97.055	101.95	107.64	108.9	101.31	101.97	107.49	110.66	99.284	107.39	108.54	97.004	106.85	104.14	110.66	103.61	101.47	105.94	105.15	111.37	110.56	109.75	116.7	111.19	107.87	105.01	99.441	110.76	103.84
103.62	115.36	111.83	114.9	116.34	111.27	111.27	111.81	109.75	112.98	113.62	113.84	111.05	111.44	119.61	119.09	109.54	113.92	115.49	111.89	108.85	107.71	120.83	109.48	116.12	104.21	111.55	112.51	119.46	109.65	108.22	111.45	108.55	118.24	109.39	107.85	114.07	111.95	111.2	115.08	117.13	119.2	113.02	103.27	103.69	118.48	107.41	110.2	112.66	117.24
94.316	98.596	102.95	99.168	103.65	100.49	96.966	107.77	102.35	102.5	101.98	97.921	98.197	96.059	107.73	107.1	97.76	110.62	99.132	110	104.29	97.698	110.09	105.01	96.794	101.9	101.39	97.186	90.537	101.67	96.688	102.82	108.69	104.36	101.03	96.295	100.16	92.817	108.36	96.965	99.159	104.46	108.91	96.696	97.816	96.828	99.704	99.918	108.92	100.89
101.01	98.329	110.94	100.06	104.41	97.378	98.132	91.295	98.896	94.793	93.251	97.193	90.578	105.97	97.72	106.17	97.275	103.21	101.08	101.57	94.736	107.6	109.08	99.365	98.437	94.553	102.81	105.91	97.708	101.65	96.025	97.275	96.37	105.93	109.32	99.308	99.835	100.05	101.25	104.98	101.49	106.54	103.27	100.44	98.092	96.312	98.465	97.492	107.46	97.95
111.34	105.32	113.95	101.78	105.49	110.99	105.59	105	101.11	100.99	110.47	109.22	107.93	102.67	103.55	104.87	101.99	106.68	106.44	104.68	99.384	106.51	109.46	91.588	105.78	95.825	107.91	102.54	109.66	104.04	114.81	101.27	98.103	96.33	113.4	103.69	109.58	109.48	105.86	101.18	107.01	91.277	99.903	98.802	103.82	103.8	110.04	113.55	109.09	101.49
112.32	110.45	121.01	116.97	124.64	109.72	114.38	118.66	119.53	119.25	121.54	110.23	119.87	124.17	114.94	120.27	107.69	121.24	124.06	121.22	124.41	124.7	118.98	114.17	115.14	119.71	118.52	117.49	122.95	115.44	123.18	107.39	116.19	112.42	114.31	123.99	123.83	118.08	112.65	107.89	116.24	124.24	110.98	118.53	125.57	111.9	123.36	122.28	117.72	123.59
98.994	98.586	102.31	98.964	92.798	99.36	101.33	97.432	97.698	103.85	103.92	102.95	96.321	99.647	99.095	95.158	103.68	100.7	95.342	102.42	96.415	101.22	101.49	94.534	107.22	105.25	104.47	99.439	104.42	107.15	98.432	104.49	98.271	111.22	106.21	106.34	100.37	92.303	97.565	98.838	97.446	105.68	95.724	104.75	100.46	104.16	104.37	95.933	102.02	97.891
105.07	101.64	111.43	101.33	109.5	104.54	107.38	107.97	116.38	107.43	108.8	93.848	112.1	103.76	114.62	102.23	109.52	99.753	113.85	107.27	105.04	99.658	103.28	100.01	103.72	101.92	105.67	111.71	108.89	114.76	103.1	102.22	106.73	111.59	92.578	105.32	95.039	110.06	108.45	109.97	100.24	106.82	108.03	106.13	106.33	103.32	104.09	97.389	109.31	104.38
107.68	111.74	102.31	105.86	104.28	101.74	115.15	99.044	95.72	97.613	106.52	102.16	108.44	104.21	104.7	111.39	109.62	109.21	102.56	110.95	109.71	105.77	101.28	107.18	106.14	107.33	111.6	106.25	110.1	113.31	100.14	99.729	110.85	103.07	114.08	104.04	110.62	107.6	107.13	106.54	97.111	114.08	108.6	106.17	103.9	103.43	99.523	100.97	107.2	115.07
110.67	116.04	115.15	111.15	115.37	113.67	111.23	105.19	107.28	113.29	106.29	111.94	108.13	118.74	110.43	108.81	101.31	114.66	113.57	117.85	107.16	117.9	108.67	115.91	103.87	115.16	110.56	122	109.27	116.36	108.22	113.15	109.43	110	119.62	111.98	105.87	116.92	113.55	115.19	114.73	115.99	125.44	114.79	110.03	113.43	111.18	115.13	107.32	116.4
105.73	109.14	111.89	104.78	108.59	91.935	92.004	107.91	108.41	110.78	103.74	112.38	104.94	114.62	107.26	107.61	119.88	97.279	104.55	100.46	106.87	108.11	107.78	99.371	109.6	96.908	107.46	101.25	105.52	112.7	99.251	113.77	105.79	107.93	111.15	112.48	112.48	99.579	104.58	106.9	103.51	107.88	114.24	103.76	104.76	100.13	111.04	110.44	97.163	106.1
107.1	114.95	108.2	103.8	109.96	109.42	117.31	109.3	118.43	109.6	102.48	108.53	119.55	112.5	112.42	106.77	105.16	114.16	109.88	111.93	115.7	116.07	111.44	119.17	119.31	101.66	106.16	112.15	101.7	109.94	118.33	109.81	113.44	112.58	117.18	105.68	117.76	103.63	113.61	111.41	112.54	119.14	112.81	109.7	115.51	109.81	113.85	119.97	110.66	106.98
103.56	108.96	105.18	103.6	98.273	103.32	105.6	98.024	106.53	104.61	109.9	107.53	103.1	104.41	102.64	97.918	98.394	98.704	97.996	99.206	96.857	89.222	103.4	101.55	100.11	92.502	94.587	96.912	103.04	101.42	94.453	95.684	98.661	96.817	101.91	102.68	104.41	103.88	102.37	100.14	106.73	101.08	103.12	106.44	101.41	107.01	94.832	97.909	104.39	97.478
109.8	110.75	103.99	106.86	107.05	111.16	115.04	113.1	114.28	115.83	110.37	111.54	112.76	114.38	105.13	108.03	117.72	124.69	115.04	104.32	112.13	118.66	111.29	114.27	107.78	112.1	107.79	107.79	100.56	112.21	116.16	102.6	114.32	107.95	113.08	102.92	109.56	110.86	111.54	112.96	116.7	105.98	112.58	115.66	110.24	106.34	108.17	107.21	104.55	116.51
106.74	107.23	109.41	113.98	105.23	100.37	111.8	102.88	107.61	116.12	106.08	115.14	112.7	106.66	114.45	114.22	107.56	116.44	108.83	112.85	109.01	111.52	115.48	109.75	104.5	110.07	109.95	108.04	119.73	122.11	111.69	111.29	108.23	109.29	105.33	101.36	108.55	109.88	116.87	113.56	106.28	107.57	110.06	109.09	120.18	119.46	114.64	121.18	114.04	106.05
98.128	104.13	106.57	100.04	107.71	114.97	106.9	106.01	109.77	105.95	109.77	110.03	113.38	110.07	91.807	113.11	109.12	105.83	107.44	104.03	99.497	115.03	104.4	101.07	102.91	111.23	105.38	104.07	102.12	107.24	100.53	110.21	109.23	102.23	110.11	103.63	104.2	104.97	106.87	99.901	104.83	106.06	110.32	105.98	101.35	101.36	100.95	105.97	104.98	92.748
98.072	105.73	102.51	98.497	103.87	98.152	103.4	102.74	98.526	109.96	95.45	85.561	98.093	95.071	97.832	90.791	87.89	102.03	102.5	102.21	94.632	94.341	108.2	108.92	98.549	97.073	106.41	94.705	99.498	98.25	110.82	105.24	102.45	99.708	89.359	92.236	99.178	102	98.43	99.283	99.898	103.66	95.346	98.32	101.24	107.57	106.39	101.77	98.019	98.689
110.11	113.38	120.67	115.29	106.71	112.18	119.13	107.76	114.51	108.3	115.07	110.24	116.8	115.18	109.7	112.43	114.4	113.2	109.94	116.17	104.5	112.53	109.34	113.7	109.62	115.79	108.72	114.18	114.72	112.51	108.37	108.09	115.26	108.38	104.81	116.96	107	109.73	111.17	104.88	112.03	109.12	114.06	108.47	108.89	109.19	120	123.12	113.56	103.04
122.44	131.28	121.27	121.66	120.22	115.52	120.78	114.61	116.31	120.14	120.75	125.8	107.18	121.07	122.1	121.32	117.49	118.25	111.05	112.69	120.78	111.52	128.26	112.15	119	118.63	118.41	119.72	125.46	115.57	117.24	116.14	114	128.9	122.12	120.05	112.11	115.96	117.7	114.25	106.85	121.68	114.85	112.35	116.7	118.83	118.33	117.83	116.67	128.4
93.692	111.05	108.72	114.71	104.84	112.32	98.13	105.66	104.76	97.553	96.276	111.69	98.23	98.693	93.796	94.911	107.25	101.35	105.38	109.31	106.93	98.094	101.13	111.11	96.194	103.62	107.59	104.81	108.02	102.69	108.63	101.63	102.79	97.737	103.53	106.11	103.07	102.11	107.97	101.14	111.49	98.225	102.56	96.026	112.92	107.06	110.77	116.42	110.99	110.91
110.77	112.63	106.14	113.89	112.53	117.51	120.31	112.19	109.14	113.68	104.09	104.24	108.67	111.45	101.99	111.89	109.57	117.85	106.32	107.51	108.8	109.72	116.37	108.32	124.65	108.45	104.13	114.71	118.62	113.47	114.98	108.53	117.75	110.57	107.65	107.32	111.68	113.97	117.36	108.68	110.71	107.32	119.45	109.96	112.95	105.79	115.9	124.72	110.13	115.89
112.41	113.49	109.74	112.64	111.51	109.5	109.02	112.12	112.39	101.54	109.03	104.52	107.82	105.67	102.42	97.899	102.66	107.04	106.14	106.55	111.42	101.22	101.57	111.85	103.85	109.34	114.78	111.33	105.03	110.07	103.01	110.2	104.51	107.08	110.25	102.8	107.14	107.64	109.12	104.31	112.31	109.63	102.65	108.88	115.07	109.88	113.53	111.62	114.22	110.81
109.32	104.18	100.45	107.09	99.269	99.49	104.39	96.274	106.74	106.88	103	104.16	106.13	106.7	101.79	114.31	104.14	112.93	104.73	110.92	102.02	101.92	109.31	108.1	95.777	99.555	103.92	98.007	103.41	98.549	102.69	97.03	104.69	106.62	109.03	108	105.81	112.96	109.25	97.581	103.34	104.71	108.58	105.39	99.57	108.77	104.84	94.234	111.24	101.27
112.48	115.16	106.83	106.67	118.05	120.64	112.62	109.35	110.28	111.52	123.28	117.91	110.59	107.51	116.63	114.05	121.11	111.46	114.91	113.64	106.76	112.32	103.91	112.82	112.25	107.34	113.74	113.74	110.82	108.59	115.67	103.62	108.4	108.19	116.91	111.72	112.95	108.77	109.12	104	107.5	110.86	113.44	107.39	105.32	114.75	105.92	110.65	110.87	120.03
106.04	102.52	106.14	116.33	89.726	97.912	111.7	98.014	105.87	94.071	102.76	105.1	114.77	101.04	104.16	109.22	107.56	110.2	99.087	110.59	104.48	101.69	111.42	95.446	103.94	122.06	115.03	111.07	103.47	104.67	102.05	101.57	114.14	106.3	106.32	101.91	117.09	102.21	99.528	103.26	110.38	98.948	102.45	104.84	97.465	108.68	101.53	104.42	102.84	98.254
118.25	112.97	115.85	114.53	104.9	111.32	115.19	109.65	110.8	112.68	106.93	108.08	115.54	110.26	97.294	112.35	110.62	115.55	107.07	106.55	109.54	117.87	116.41	112.11	114.42	105.27	111.56	116.07	112.73	117.41	106.65	110.01	109.83	110.2	110.79	107.96	106.58	108.91	110.27	112.97	106.32	113.9	106.47	113.84	99.835	101.05	116.37	114.16	119.7	113.9
106.93	107.06	103.16	106.08	106.35	102.76	107.63	105.1	102.35	107.46	104.09	112.86	111.47	103.72	114.4	114.54	105.03	98.192	102.92	102.64	103.07	101.05	107.62	116.06	96.933	105.1	102.64	118.09	97.675	108.64	107.23	112.11	95.637	117.06	115.47	102.29	105.67	108.84	105.62	112.3	103.72	111.13	111.91	98.018	101.48	104.37	103.19	108.16	100.03	110.45
109.85	115.69	110.78	101.21	112.29	124.46	120.48	111.03	109.25	117.21	112.12	118.07	110.1	111.02	103.66	109.93	115.17	113.2	105.77	112.01	103.49	106.47	113.57	119.86	110.69	113.3	118.26	108.85	108.08	111.17	109.84	109.11	110.24	111.65	114.46	108.99	108.35	113.81	118.33	117.03	109.33	104.16	116.09	110.68	112.34	117.08	119.34	104.96	111.6	114.95
104.05	98.457	101.13	101.41	103.32	115.66	104.42	113.39	96.923	112.91	109.93	100.81	105.32	116.44	106.57	102.18	100.36	103.84	109.86	107.03	97.377	97.421	110.65	107.32	102.95	99.724	104.62	108.94	108.71	104.59	106.59	101.38	102.72	106.24	103.31	110.64	105.65	107.1	105.31	113.41	116.91	111.29	97.067	106.85	105.26	107.25	95.077	99.176	101.13	99.267
107.36	106.84	116.52	98.626	105.59	111.7	97.702	100.61	115.1	112.47	111.29	102.96	111.64	104.28	97.671	102.22	104.66	103.54	107.71	106.27	102.07	119.18	104.76	107.54	102.79	101.61	106.33	92.673	114.02	103.09	105.89	109.06	107.69	108.24	108.78	97.914	101.76	105.42	100.96	109.82	102.04	103.54	102.28	105.98	108.09	105.74	101.92	108.97	103.19	105.23
117.27	120.43	117.33	119.49	119.71	115.13	106.59	97.04	113.35	110.57	118.98	113.8	114.52	107.48	112.57	109.47	104.51	118.5	122.65	118.85	118.94	120.55	108.93	107.79	116.57	119.34	110.27	103.62	110.93	119.64	114.69	104.49	109.72	106.76	104.43	108.51	111.4	119.05	105	113.51	115.29	113.08	112.46	118.3	114.36	101.28	106.86	114.34	113.47	109.31
119.3	110.69	117.08	118.41	110.8	116.77	108.89	114.42	113.8	123.16	113.18	117.07	98.434	106.69	108.02	112	110.42	112.04	125.47	111.52	105.72	108.03	118.09	106	108.45	125.5	110.86	113.7	121.56	110.96	113.2	114.21	123.63	103.91	105.92	109.54	113.06	105.55	111.5	116.51	116.32	109.43	108.43	108.42	121.36	103.25	115.2	104.95	111.97	110.46
109.61	97.616	104.27	101.87	98.431	108.9	103.92	100.98	109.43	88.661	98.314	108.45	98.425	99.845	96.764	100.45	105.11	108.46	103.88	102.07	102.1	108.25	99.863	103.09	119.61	104.03	99.804	103.97	104.87	96.849	103.13	99.149	100.97	103.87	108.55	102.97	104.11	100.89	103.89	106.4	96.062	102.45	96.915	96.53	95.967	104.42	100.42	109.36	102.25	100.83
97.507	103.73	106.88	97.502	97.081	95.549	106.37	106.32	102.96	103.09	106.59	108.65	104.76	106.53	107.42	97.634	102.01	98.958	92.811	99.562	110.21	98.973	97.715	96.508	108.65	95.83	91.847	99.869	106.47	105.82	99.829	93.348	104.56	94.647	98.14	102.36	104.72	94.947	109.19	105.59	95.137	98.037	89.31	101.67	106.49	100.1	111.76	101.11	102.65	105.36
97.296	107.6	101.96	102.39	106.33	103.33	108.71	108.15	107.56	110.67	100.72	101.85	102.56	110.34	109.81	105.79	106.4	102.14	107.04	108.32	96.281	106.61	102.02	115.73	101.05	104.06	108.17	105.55	106.9	117.03	98.477	102.02	99.664	108.15	110.34	107.82	106.03	100.38	103.47	105.41	105.68	108.58	106.28	108.74	111.94	107.47	105.68	109.75	101.71	110.47
113.17	110.26	117.12	122.36	110.85	125.22	121.17	120.86	117.15	116.33	120.09	125.68	112.58	113.94	116.43	113.93	114.38	110.98	117.86	122.1	124.66	116.56	120.11	115.7	124.77	119.93	120.21	122.61	112.48	119.83	122.43	118.01	105.17	116.78	114.33	107.81	115.46	113.45	123.17	115.04	114.21	116.48	127.88	123.28	118.79	116.17	114.28	112.27	115.23	116.79
110.24	121.73	115.63	119.96	112.27	107.23	119.48	111.65	121.6	108.19	108.98	116.5	112.52	118.65	116.44	119.25	111.42	110.84	115.26	114.05	106.01	119.16	111.85	109.34	112.31	121.4	110.99	114.42	108.21	113.61	103.44	113.08	121.99	103.45	111.65	101.39	109.89	111.24	119.06	124.7	109.34	113.16	115.87	110.44	108.85	105.94	113.38	108.75	108.98	102.25
109.57	101.2	101.28	106.01	108.3	101.69	111.35	110.66	100.84	101.89	116.23	103.73	119.22	101.29	107.73	105.76	100.4	111.11	108.55	96.289	101.18	101.55	101.08	109.81	114.08	114.81	109.62	104.86	104.33	113.05	113.17	109.19	109.08	107.66	106.62	110.19	108.71	104.03	102.78	101.92	115.32	104.59	99.366	101.14	106.14	113.53	110.81	108.71	106.02	105.41
101.11	112.49	106.25	97.779	104.14	100.44	109.97	96.495	106.03	94.435	103.53	103.39	101.65	100.39	107.57	98.599	110.41	104.26	101.23	92.293	93.896	98.971	96.606	94.208	108.25	108.03	101	110.19	105.56	103.39	96.778	107.42	102.17	94.218	101.21	93.611	98.346	106.58	93.225	101.96	108.11	100.39	98.474	105.52	101.79	99.633	110.06	99.088	104.33	99.147
106.8	116.16	107.71	105.07	109.89	109.94	113.6	102.05	103.48	98.169	97.821	107.64	108.15	107.24	106.01	100.21	109.07	106.31	102.23	102.11	110.34	109.7	100.91	103.49	101.04	104.7	106.63	110.2	113.08	108.21	111.89	107.78	96.195	103.81	106.19	101.53	117.07	105.13	108.91	101.73	109.2	104.99	103.36	106.74	112.91	106.19	107.73	105.26	107.72	103.22
107.38	113.87	112.55	112.29	111.34	119.42	106.64	104.94	118.31	114.98	106.96	114.41	116.6	111.74	117.6	112.45	103.36	114.63	109.19	115.52	106.31	119.97	108.62	113.82	112.05	100.35	102.72	106.27	98.704	114.12	116.35	106.7	110.83	115.3	116.23	113.01	115.99	113.22	107.1	112.37	111.75	111.67	105.66	107.17	109.52	116.59	112.65	109.58	105.36	100.85
107.5	103.67	98.565	101.71	105.05	96.943	106.9	97.429	100.36	105.54	107.26	110.05	99.16	100.37	106.18	108.58	107.02	100.22	105.42	110.38	101.97	105.71	100.45	107.69	112.5	100.65	105.54	106.16	100.97	107.73	101.55	108.75	107.39	100.65	105.36	99.433	101.16	100.72	99.397	106.05	105.95	99.719	96.373	102.35	118.18	101.44	107.06	107.15	106.4	107.57
108.17	104.97	109.06	110.2	107.5	114.87	115.39	111.26	114.96	108.69	115.73	100.66	110.97	125.98	109.03	112.87	117.15	116.43	116.79	111.94	106.1	104.79	113.94	112.89	110.34	106.2	116.02	109.29	111.93	106.51	113.04	110.27	109.41	111.45	113.05	114.58	101.53	104.28	116.13	112.51	109.28	109.93	117.34	113.18	110.91	106.71	114.08	118.78	121.68	115.59
115.55	107.57	114.42	115.91	105.33	110.32	114.04	114.88	107.14	105.16	115.11	112.16	110.48	110.85	112.28	103.95	117.31	111.7	116.59	111.9	111.05	110.8	114.91	115.8	104.64	109.8	116.93	114.91	113.94	108.56	116.45	122.1	112.6	114.66	110.99	107.18	119.22	118.45	108.08	109.21	111.61	111.91	116.43	113.51	109.63	114.95	116.33	115.73	107.43	114.74
114.38	115.59	102.79	110.12	117.47	103.94	113.34	113.09	122.22	116.31	111.58	106.04	116.14	104.28	110.8	117.38	111.54	102.03	110.48	104.63	105.63	115.85	110.73	123.75	110.79	111.09	101.08	112.81	117.11	109.79	111.89	112.03	109.33	109.48	106.5	115.19	109.27	118.7	114.02	116.29	118.39	106.38	117.87	105.01	111.72	104.28	110.3	109.52	102.81	104.09
108.74	117.43	107.2	114.16	117.18	110.47	102.06	109.56	96.451	106.35	118.5	114.58	110.83	112.77	111.95	114.5	116.69	112.13	107.82	109.27	120.83	107.72	113.8	101.25	110.78	110.08	115.04	113.9	118.26	123.65	105.41	107.39	115.16	109	110.63	109.01	106.08	109.76	117.02	105.2	112.45	110.88	98.483	114.21	121.07	122.28	115.73	101.49	120.07	118.07
99.648	106.62	112.35	108.76	107.33	101.18	97.342	105.33	102.98	98.145	106.39	109.08	97.063	111.87	101.57	103.72	104.83	102.93	107.03	104.66	108.56	94.849	104.72	106.18	106.15	102.04	100.32	110.12	104.62	99.909	105.68	108.1	104.16	110.36	110.64	104.84	101.44	107.55	100.09	90.755	105.77	105.03	106.57	105.41	109.89	107.27	107.54	105.19	106.71	103.98
121.36	113.75	121.04	117.7	122.37	114.07	121.28	122.86	117.15	125.15	121.53	120.09	118.72	117.9	119.85	109.34	118.85	115.59	118.64	117.16	113.24	117.47	116.73	122.76	116.7	124.5	117.16	111.18	119.63	121.72	124.44	116.22	112.56	120.18	113.63	115.2	116	123.41	109.61	122.58	125.1	122.31	129.9	114.87	126.41	115.37	121.76	113.97	120.2	116.35
104.35	114.57	106.8	101.8	106.87	108.84	115.18	111.83	106.2	114.57	112.53	111.82	111.5	105.95	113.63	113.47	109.91	101.39	112.7	106.93	106.39	114.34	110.07	108.73	112.45	96.518	105.93	98.716	102.27	105.73	115.53	105.57	109.99	112.17	114.56	107.5	111.95	108.09	114.29	109.22	102.21	110.42	107.29	100.69	114.62	108.56	110.24	114.55	117.91	116.97
115.31	119.5	118.02	119.65	122.12	106.64	118.6	113.68	113.3	116.43	115.95	117.57	116.64	121.33	114.55	109.86	121.99	125.48	118.75	116.05	123.05	126.04	128.83	111.15	119.96	114.66	117.1	123.85	116.25	115.49	122.98	119.49	121.31	122.29	117.26	120.34	119.79	130.69	120.8	119.06	123.76	115.71	113.73	116.3	109.49	120.59	116.86	115.73	118.18	115.24
102.27	100.12	93.247	100.32	108.59	101.11	105.12	96.29	98.535	97.119	98.778	103.93	92.403	94.344	112.57	106.42	97.992	100.81	98.781	98.341	108.29	97.519	97.397	96.589	101.14	98.298	97.08	108.16	101.56	102.37	95.309	100.33	107.99	99.416	94.685	109.11	98.52	97.53	103.1	99.956	100.72	108.11	103.56	103.89	98.785	96.804	101.87	102.72	85.247	100.19
106.14	102.56	107.98	112.23	102.67	107.75	107.3	113.8	111.89	112.84	111.87	108.14	109.01	103.23	111.04	113.54	112.62	116.7	108.5	114.74	107.32	115.59	110.07	109.83	116.41	123.18	109.34	111.31	106.05	112.53	113.61	99.223	111.85	107.8	113.59	106.41	107.81	114.87	113.22	103.57	111.48	108.86	111.75	108.85	101.15	114.82	112.12	112.95	110.05	111.25
93.556	104.85	99.096	93.547	100.72	104.51	97.763	108.21	94.731	90.409	99.538	90.145	112.7	101.34	99.681	93.186	97.5	100.89	95.957	84.891	93.627	99.028	104.84	99.463	106.98	96.394	96.359	100.27	98.686	97.698	97.764	95.339	108.34	100.26	99.385	100.89	99.598	96.108	96.753	96.423	101.7	108.11	99.495	97.196	97.658	100.87	101.03	96.293	96.781	100.75
101.8	105.84	89.188	101.73	96.334	100.01	97.864	88.629	103.49	91.271	102.74	101.27	101.24	99.181	97.682	101.28	103.77	94.365	103.35	105.41	99.83	92.091	96.783	97.246	96.519	100.38	102	98.81	95.607	88.288	100.32	100.95	99.964	102.3	88.143	95.687	102.96	97.999	103.59	91.506	106.1	93.779	99.317	100.18	94.242	92.278	101	107.39	106.81	92.973
97.294	100.68	105.2	98.856	92.739	95.787	103.93	101.59	109.61	88.555	102.1	102.57	94.187	102.21	94.079	93.743	100.61	97.032	88.462	95.953	103.81	98.834	104.04	101.24	97.626	105.97	99.755	95.661	95.528	100.22	102.46	104.52	104.11	99.904	100.87	101.19	97.221	99.538	96.542	97.235	93.912	100.31	99.405	98.184	110.64	95.484	98.914	109.82	96.211	98.703
121.04	116.83	123.98	122.04	115.12	120.68	106.63	111.75	118.86	108.94	118.17	116.84	116.23	119.51	124.71	122.09	125.71	103.56	114.15	106.09	114.21	118.8	122.77	129.8	116.58	113.79	115.47	113.69	119.96	107.49	119	117.75	122.17	118.08	124.33	121.98	120.62	121.22	116.27	115.02	125.13	112.39	114.14	125.95	106.7	120.76	117.02	109.33	110.25	112.22
104.04	108.54	111.04	113.08	99.658	105.07	109.06	109.94	101.37	101.33	108.16	107.36	102.42	106.91	107.43	101.23	106.37	108.38	103.3	108.98	106.41	106.42	99.628	106.1	103.25	115.41	102.62	103.15	106.03	106.8	104.18	110.53	106.47	109.08	106.22	106.65	98.589	111.08	104.24	102.87	105.52	102.97	110.23	103.05	95.546	102.69	104.9	96.498	116.48	100.82
114.46	116.78	113.75	115.02	112.99	113.38	104.2	106.35	113.29	112.44	110.55	113.15	112.39	121.19	112.67	105.09	113.45	106.02	116.47	103.62	116.9	109.54	109.91	120.18	108.72	116.15	106.15	113.8	115.69	109.61	103.31	113.05	113.11	112.29	107.95	107.51	108.61	111.32	121.59	111.71	106.15	106.29	109.59	101.34	112.17	112.59	106.45	114.36	111.73	111.81
115.94	115.29	113.8	109	115.11	118.24	112.86	118.03	115.93	113.12	123.41	113.26	120.51	120.73	109.69	115.88	123.33	116.16	121.32	106.41	126.21	116.04	108.9	113.91	112.37	120.06	115.9	114.33	118.9	117.56	122.38	118.52	118.01	117.81	112.94	119.14	120.15	112.54	114.16	112.82	113.96	117.33	124.06	112.2	115.6	123.62	115.55	125.23	119.29	117.34
105.95	104.51	104.86	100.14	104.57	101.69	98.873	103.46	107.8	112.62	101.25	106.75	104.28	99.51	109.95	109.41	101.81	109.97	105.59	110.77	95.455	109.69	100.95	99.161	109.06	103.61	113.09	102.28	113.36	119.43	97.952	112.15	106.34	99.589	116.14	110.96	103.94	108.39	107.95	95.408	102.57	109.44	96.325	108.63	114.03	109.78	97.556	107.9	107.33	95.726
107.46	108.81	105.19	102.12	106.14	105.98	103.72	109.94	103.44	107.48	98.783	90.343	103.7	109.83	106.62	108.23	102.91	105.31	108.49	95.311	107.63	109.1	98.757	103.41	104.1	102.62	102.77	111.36	95.102	106.19	110.51	105.08	108.58	119.9	104.3	103.05	111.79	105.67	112.23	108.25	98.109	106.38	113.06	112.57	102.63	113.22	106.23	102.24	104.63	112.66
109.34	108.86	105.04	104.14	105.82	104.25	108.51	111.73	103.86	109.77	105.22	107.86	109.99	106.77	100.8	106.74	108.38	102.15	99.319	105.16	107.35	113.55	114.57	107.22	98.397	108.67	99.3	103.03	105.92	110.1	116.16	107.64	114.85	103.27	107.84	111.26	108.35	104.92	104.55	97.158	110.36	99.975	100.36	114.77	96.197	98.677	108.34	112.28	92.679	100.64
100.36	107.64	105.43	106.72	110	102.77	107.96	103.21	97.887	101.19	102.46	98.021	104.17	99.282	111.18	97.593	113.79	108.33	114.45	109.72	112.89	111.09	111.05	114.41	114.99	103.17	98.449	105.54	107.89	111.52	107.1	107.74	99.785	103.59	104.85	110.2	107.76	111.4	102.94	105.41	105.27	113.5	116.96	117.47	102.58	104.6	110.13	106.22	105.99	103.42
108.51	107.97	111.76	111.6	104.33	108.99	118.17	107.07	108.89	114.29	118.35	101.77	114.85	115.05	111.61	111.19	109.86	112.15	112.38	108.16	111.12	114.35	112.42	110.51	114.9	110.55	106.77	113.83	109.82	116.7	107.34	101.16	118.25	99.27	109.25	110.34	114.11	111.27	110.66	93.928	113.98	109.81	115.85	109.99	118.1	113.37	107.86	111.87	106.87	108.61
106.04	93.264	102.18	101.03	93.183	101.15	96.021	99.767	108.4	105.49	95.178	96.892	88.889	95.976	106.17	103.27	99.006	95.922	96.212	96.997	104.51	103.38	101.32	95.827	102.89	102.93	101.24	102.63	104.82	96.678	100.66	100.55	98.458	102.15	96.37	105.88	96.322	111.1	99.004	107.45	100.44	96.997	98.008	97.758	102.72	99.891	102.13	106.73	98.435	99.361
118	115.85	108.45	109.19	108.98	111.29	110.96	113.94	114.73	124.6	116.62	108.01	109.23	104.1	112.35	110.24	118.48	102.76	113.27	112.88	106.98	116.35	111.14	115.16	115.26	120.68	111.66	114.93	115.7	119.61	108.54	113.64	109.09	109.34	111.31	110.53	115.24	109.82	110.81	108.85	117.26	123.19	111.78	116.38	112.12	103.85	112.16	113.77	114.74	115.56
107.56	96.766	105.82	112.22	114.89	108.56	111.65	99.399	106.87	105.55	104.92	94.495	116.53	95.379	104.48	102.96	116.79	111.41	118.03	109.53	106.48	101.81	103.7	115.96	110.94	104.28	105.68	118.59	105.96	108.99	108.77	106.77	109.69	112.38	106.09	107.84	106.16	109.45	100.01	96.3	101.72	99.698	100.27	100.37	108.51	109.88	110.65	113.4	106.65	114.82
114.97	114.06	115.63	104.21	109.78	112.3	108.91	124.06	116.38	112.32	105.63	107.3	115.57	113.82	115.93	111.02	110.16	109.32	111.84	112.54	113.08	112.74	118.01	104.27	111.61	112.98	108.26	117.89	109.89	118.97	116.67	109.72	123.34	105.78	108.24	106.53	113.12	117.63	108.34	107.98	106.11	111.39	106.51	104.01	115.83	109.62	112.81	111.81	112.1	112.79
101.72	94.925	105.7	103.95	102.64	108.19	95.331	95.272	112.8	107.31	96.341	96.075	100.96	98.327	102.06	108.47	111.93	99.736	95.333	110.1	100.83	108.77	100.93	110.23	109.68	106.73	104.65	111.78	111.16	93.733	93.764	107.09	101.06	106.81	107.87	100.1	105.94	108.87	107.2	98.791	105.84	102.73	99.713	107.21	101.24	107.84	85.846	100.61	107.09	99.022
114.09	91.744	101.19	104.78	102.39	108.09	105.81	98.422	101.04	104.84	105.95	112.02	111.67	102.7	106.74	103.47	112.9	112.8	108.73	105.8	110.09	115.29	106	110.33	103.19	105.49	99.028	106.49	99.346	109.84	114.91	100.68	113.73	104.74	107.96	105.97	102.9	108.95	102.59	105.86	103.26	110.33	98.311	97.949	108.33	105.46	108.67	107.41	102.87	106.96
102.26	110.72	109.88	106.39	99.819	107.65	101.39	104.31	107.04	109.46	113.36	112.2	112.53	109.77	106.76	108.71	99.307	100.53	94.621	108.09	107.22	106.03	100.64	99.504	105.52	104.82	108.78	108.18	110.96	104.62	102.78	102.78	105.13	102.38	105.09	104.5	108.49	110.78	98.766	104.79	102.09	107.54	111.6	105.71	100.15	99.417	101.49	109.69	103.39	110.55
104.88	100.9	104.95	100.3	104.47	106.33	109.82	106.35	106.27	93.958	106.65	103.85	117.98	109.43	98.424	107.2	108.08	104.26	107.15	100.73	99.117	95.637	100.74	106.55	112.43	102.89	108.02	100.5	105.79	108.65	103.83	104.94	109.06	100.53	111.39	99.016	99.036	109.37	101.81	101.59	117.03	109.18	98.184	97.877	102.61	108.06	90.535	105.77	110.19	99.482
104.31	99.604	104.16	101.69	100.08	113.03	105.56	100.61	107.1	104.69	99.571	97.909	116.21	107.58	110.08	105.32	107.3	97.959	111.65	111.22	101.45	109.16	109.3	96.715	102.17	102.52	104.54	102.81	105.61	102.28	100.26	105.97	101.24	111.17	108.12	111.02	100.86	101.14	107.67	106.66	98.633	91.962	113.01	113.28	100.83	101.74	102.18	104.57	115.16	110.61
112.41	107.45	109.17	96.292	112.11	100.67	104.39	99.066	99.638	106.73	108.27	111.8	108.71	102.69	104.51	108.79	111.42	103.92	114.59	101.88	99.526	97.244	104.48	109.12	118.47	99.506	106.54	100.1	103.31	94.057	103.77	105.38	104.75	94.515	111.77	108.23	108.43	96.466	109.02	110.61	110.12	113.46	107.78	109.47	109.24	111.59	108.22	93.494	110.26	114.55
116.43	115.47	120.1	109.05	116.05	118.61	110.99	112.41	114.75	111.5	122.79	107.57	110.06	108.51	110.79	115.8	113.21	106.72	112.91	110.79	111.49	109.33	114.68	109.47	107.52	113.31	110.84	110.55	112.47	112.77	111.98	108.09	110.41	113.69	108.69	102.41	117.62	114.12	108.03	115.09	113.91	116.51	105.23	110.67	114.01	111.15	100.47	112.94	108.39	104.65
106.85	108.35	102.05	115.98	104.97	107.56	106.05	107.79	116.87	111.4	114.64	112.35	110.15	111.47	110.35	106.2	108.18	111.7	106.95	108.19	103.73	116.45	112.38	104.53	115.21	102.98	114.26	110.75	107.98	107.16	110.58	115.18	96.797	121.92	106.17	103.62	112.85	109.65	106.48	111.24	107.22	108.73	109.79	110.05	111.38	109.55	111.18	107.76	106.64	116.42
108.2	105.66	102.72	107.63	111.5	109.66	112.19	107.16	99.373	110.45	106.29	104.5	106.53	110.88	102.27	108.66	105.96	109.37	98.734	98.341	106	97.45	107.21	106.01	105.96	103.97	102.18	105.61	110.67	104.38	114.03	100.72	103.58	105.54	107.31	108.4	101.41	106.82	111.13	105.25	98.853	102.58	111.58	99.367	110.04	104.33	104.08	103.42	90.838	102.36
123.4	106.64	109.72	114.72	109.61	113.47	104.88	106.47	107.32	111.31	118.53	110.03	107.68	105.8	110.23	110.21	112.79	102.5	112.94	113.16	112.46	111.76	115.8	125.77	107.01	115.09	116.73	111.46	113.77	106.58	111.31	104.54	112.61	115.36	113	115.09	106.73	115.5	111.36	113.72	120.04	117	110.66	119.01	102.84	114.14	122.41	110.34	113.39	113.75
93.584	104.1	96.347	106.81	101.5	103.74	97.134	97.885	91.058	102.1	100.57	99.532	100.49	101.84	102	95.279	100.37	102.48	93.737	97.689	104.36	102.41	104.17	106.84	95.906	97.646	100.2	93.069	101.5	96.744	97.108	100.29	99.122	92.876	101.63	94.882	89.244	109.15	92.537	103.83	94.955	97.76	102.47	102.8	95.536	101.47	107.63	94.815	106.19	97.845
108.54	97.973	106.75	100.58	99.26	92.18	97.435	96.875	102	101.68	102.72	93.944	102.85	104.43	106.51	94.24	96.411	93.519	96.775	104.08	105.59	98.453	102.17	97.054	101.22	104.46	97.786	102.65	91.8	100.33	103.87	103.35	99.855	98.961	98.894	92.288	92.357	105.06	87.217	96.923	97.413	96.683	106.39	97.93	100.72	103.19	95.486	103.31	100.15	97.911
97.81	97.438	101.94	108.65	108.94	105.91	101.94	101.53	99.842	100.23	99.193	95.518	96.126	99.381	101.42	100.37	101.67	102.74	91.091	102.23	108.01	98.271	99.107	96.306	100.92	104.42	95.881	104.32	104.37	102.33	92.795	106.53	102.08	99.758	100.14	101.33	95.837	105.05	110.02	104.4	99.828	103.82	101.11	106.94	100.67	96.217	98.695	92.084	98.998	99.762
115.16	111.51	122.78	122.5	114.68	119.73	121.71	119.9	116.68	105.56	111.53	117.81	111.8	124.65	120.79	117.7	119.7	120.75	110.79	107.23	109.45	109.14	114.83	118.32	121.52	113.61	119.42	122.39	112.65	122.32	124.58	117.37	122.81	116.82	108.67	119.22	116.63	125.16	120.34	120.36	109.92	105.74	120.08	120.53	115.93	120.5	122.81	117.08	111.32	113.08
95.019	105.26	97.74	106.01	101.28	96.77	92.894	98.052	97.608	90.437	88.672	98.752	98.712	92.828	101.01	94.303	96.942	101.66	106.57	88.771	98.948	100.62	96.279	101.55	101.06	103.32	102.45	107.43	96.522	93.927	92.763	96.365	99	95.97	101.59	107.22	106.52	106.01	98.951	109.23	101.56	93.404	101.61	97.562	99.99	102.96	109.89	89.414	108.26	96.745
111.83	113.68	109.17	103.17	114.48	111.08	117.77	117	107.91	113.58	111.22	107.09	116.38	111.34	107.99	107.98	111.45	109.6	112.23	104.48	112.51	114.91	108.23	112.39	113.14	107.6	111.77	112.5	115.83	110.22	111.93	106.78	107.41	114.2	115.75	121.1	108.68	110.18	119.62	113.01	113.05	111.46	109.74	106.44	111.4	102.17	107.09	115.64	111.78	119.09
100.45	105.47	103.66	110.02	110.98	106.47	106.77	106.5	108.26	107.94	102.56	103.54	99.675	98.631	99.574	113.61	99.736	103.89	108.1	107.67	108.67	104.24	109.17	100.97	109.06	104.64	105.23	106.36	100.97	106.2	110.66	105.42	104.47	107.91	107.47	119.49	112.79	114.53	99.336	104.01	103.96	112.31	96.385	105.88	99.937	106.36	96.924	110.43	105.09	102.64
123.12	105.34	106.19	114.93	110.05	106.43	104.69	111.97	119.19	117.42	110.53	111.85	115.25	115.84	121.02	105.46	109.48	111.8	111.6	113.84	113.54	108.71	111.65	106.65	111.26	122.91	116.43	107.64	112.41	115.48	110.66	114.49	114.28	117.68	103.87	111.71	115.31	115.05	114.97	105.35	117.41	110.8	119.19	121.05	107.1	106.42	113.49	104.62	108.99	114.91
103.43	101.73	97.267	90.455	96.435	98.451	91.964	105.83	95.799	100.45	111.76	94.079	99.061	96.05	93.891	99.487	94.988	100.18	94.195	93.846	97.413	98.117	99.301	101.02	91.636	96.751	99.034	96.899	94.125	106.2	103.98	96.546	100.68	97.93	107.27	107.04	92.496	90.587	105.41	102.11	101.23	102.11	103.04	100.48	96.681	103.23	101.64	100.09	101.58	101.07
118.91	112.56	112.09	110.93	113.92	119.44	112.84	112.94	101.3	111.47	110.65	120.23	110.48	122.09	105.21	111.34	110.77	112.6	107.35	118.96	116.85	111.34	110.16	118.84	119.05	112.83	111.39	104.79	106.92	102.23	114.68	113.35	118.54	114.01	110.26	103.66	113.24	116.24	112.18	104.49	117.03	112.28	108.38	119.4	113.67	104.57	113.29	119.76	121.61	119.52
96.733	103.45	99.395	101.92	99.376	111.34	100.7	106.29	98.591	106.38	99.993	100.56	101.77	97.194	108.02	104.58	102.35	98.982	102.8	95.218	98.241	107.62	109.09	100.88	96.932	104.7	94.47	100.86	107.18	106.51	91.29	109.45	105.35	99.724	102.59	100.65	96.099	100.58	98.889	98.047	94.385	97.235	99.021	100.39	111.82	91.142	114.06	108.43	100.72	98.336
102.44	115.95	110.23	103.98	105.1	106.63	107.98	108.68	112.23	103.72	112.18	101.14	100.97	103.36	100.51	110.86	107.5	108.74	117.1	101.22	110.38	108.55	112.17	104.68	107.87	106.38	110.29	105.57	110.97	97.827	97.923	112.83	104.6	111.3	105.95	101.23	100.56	104.4	100.64	107.1	110.68	113.17	105.52	104.28	108.04	110.56	98.9	113.41	104.63	107.21
112.58	114.21	107.49	110.06	107.18	109.46	107.7	110.83	117.72	113.51	110.42	109.29	113.88	115.4	112.91	110.13	104.54	105.19	109.74	106.69	104.07	106.19	106.57	111.17	111.13	103.95	119.09	103.96	105.68	106.46	98.56	108.96	111.26	105.64	108.02	119.34	112.24	117.58	117.87	106.33	110.77	111	114.4	113.6	110.07	105.31	110.09	106.48	112.67	103.3
101.16	95.19	93.847	98.862	98.775	92.304	86.224	97.042	96.516	106.07	98.413	104.39	95.665	104.41	104.84	107.09	105.95	93.387	101.14	92.498	93.069	108.76	93.46	93.906	103.17	89.918	101.2	92.891	92.006	107.32	88.183	94.463	93.778	110.78	98.986	100.3	105.82	108.78	95.931	99.395	103.11	89.533	102.95	99.141	103.28	95.915	99.231	93.23	98.168	101.46
102.62	113.3	112.09	107.36	106.08	98.576	107.88	102.62	99.025	106.79	100.39	104.3	106.62	109.49	96.43	98.471	104.71	94.56	96.574	106.74	104.31	106.08	108.52	104.79	108.13	115.2	103.62	113.66	122.83	102.31	106.05	108.6	103.21	105.24	112.76	108	105.96	101.09	102.35	100.09	99.778	108.31	108.08	104.04	103.17	106.31	109.39	99.83	106.81	97.279
93.315	100.6	105.27	100.74	94.111	103.13	98.734	96.524	85.068	98.87	103.97	104.13	103.41	110.9	99.219	105.91	98.452	103.76	104.68	101.93	97.905	108.95	103.69	92.042	92.884	105	102.96	97.29	86.983	92.149	94.149	98.484	101.92	100.13	96.396	100.53	99.991	101.84	94.005	99.966	98.367	93.279	98.675	103.52	99.46	90.122	100.18	95.74	93.707	97.54
106.91	100.7	109.49	100.84	96.375	97.293	106.56	100.9	97.529	109.03	102.11	103.76	95.399	100.39	97.138	90.643	98.372	91.744	99.547	98.621	97.974	100.43	98.329	106.41	98.971	99.175	100.46	106.37	98.431	99.43	95.84	107.25	100.55	101.28	96.553	105.03	100.17	95.914	97.212	96.982	103.43	97.217	101.1	104.66	96.89	98.92	103.99	106.37	103.25	100.97
119.64	117.2	103.71	103.11	102.49	108.68	112.47	113.77	103.5	109.36	101.78	98.156	107.57	109.16	105.18	109.89	104.83	105.28	109.18	105.11	104.58	111.6	116.79	109.83	107.2	119.58	102.06	113.32	102.23	101.87	108.58	97.018	100.11	102.64	103.42	114.1	111.34	115.7	104.16	106.72	110.24	102.27	108.5	104.44	103.75	104.42	102.98	110.88	96.932	103.88
92.182	91.948	99.879	105.18	98.108	94.217	105.22	98.612	105.62	105.65	103.12	95.861	101.75	101.34	94.758	101.54	99.242	87.97	91.474	98.441	103.71	99.91	99.327	100.14	98.624	104.35	97.719	95.273	95.761	100.67	99.454	96.592	108.91	94.808	92.125	100.01	104.6	93.816	100.17	93.518	97.241	100.24	92.903	96.824	104.67	99.637	106.59	94.694	90.358	97.061
106.98	102.05	98.073	104.33	103.73	102.58	97.827	107.36	104.03	97.645	103.64	99.443	101.81	106.27	105.29	102.99	111	108.21	98.949	103.49	96.865	101.26	104.22	108.07	103.77	108.81	97.235	101.08	97.04	97.09	103.56	105.56	110.58	91.313	101.97	109.11	105.06	104.39	110.01	107.85	101.02	110.02	104.29	105.93	107.72	104.32	104.06	98.089	104.07	101.44
93.924	96.065	99.189	109.61	106.66	102.38	110.82	96.049	105.94	103.16	103.09	107.78	108.95	111.59	106.12	83.92	103.26	98.362	112.41	115.17	107.85	100.21	105.17	95.79	103.27	109.01	110.2	106.46	101.12	113.47	105.38	107.83	94.467	109.5	108.36	108.15	104.81	105.74	108.63	107.59	110.57	100.1	103.72	108.45	108.75	99.384	106.91	103.51	98.154	102.01
106.44	102.86	106.52	97.337	98.62	99.301	94.968	101.9	92.642	101.84	96.433	99.868	95.895	98.614	108.65	106.82	104.24	105.37	98.343	108.07	91.219	94.253	98.874	91.475	95.41	105.21	105.01	104.78	102.28	112.05	111.91	100.48	103.53	100.02	92.605	105.57	101.99	95.063	102.58	105.17	106.62	108.43	103.18	98.491	96.224	93.337	94.963	103.56	97.513	95.878
103.91	96.494	99.411	102.09	93.34	93.534	103.65	99.623	98.543	94.247	99.4	95.806	101.08	109.6	97.96	97.037	104.68	104.72	97.031	98.268	90.021	101.23	104.42	97.555	95.001	95.142	99.186	104.71	103.24	103.45	103.66	98.31	97.878	103.12	99.111	101.44	94.909	97.739	102.16	103.62	98.061	95.638	101.74	101.44	102.98	106.35	103.38	95.75	92.829	109.12
111.76	116.72	93.222	106.93	118.39	100.15	92.735	114.32	109.38	101.06	98.258	108.02	104.94	105.42	104.83	98.466	105.88	96.384	107.4	109.54	104.93	101	103.56	106.38	112.5	99.283	104.8	95.897	97.998	108.4	100.29	110.08	112.6	112.96	104.39	113.57	111.85	110.59	106.48	110.8	103.36	112.52	107.01	106.33	103.21	114.63	101.29	97.042	109.78	98.589
99.589	110.72	104.62	101.43	104.64	101.99	100.05	100.99	107.91	112.38	109.53	107.68	101.37	108.43	109.37	108.92	106.28	103.08	108.15	114.75	108.8	101.24	110.56	108.65	111.78	113.29	100.05	114.24	107.42	112.82	109.19	110.1	103.82	111.43	113.92	109.68	110.82	104.4	113.89	102.42	112.81	97.026	104.64	113.62	106.4	107.96	103.65	106.12	113.53	97.017
[truncated: 300 more rows]
[truncated: 150 more columns]
