# Supplementary material for: Genetic dissection of main and epistatic effects of QTL based on augmented triple test cross design
Source: PLoS One. 2017 Dec 14;12(12):e0189054. doi: 10.1371/journal.pone.0189054 (PMC5730204; doi:10.1371/journal.pone.0189054)
Supplement: S8 Supporting Information — (ZIP) [file pone.0189054.s008.zip › z4_1450_0.5_10.csv]

106.18	105.67	107.19	106.55	107.18	103.69	104.63	104.59	105.49	105.79	101.42	105.23	106.55	107.33	104.05	108.76	105.69	104.67	108.36	107.06	105.26	106.61	105.67	105.57	106.27	104.88	106.11	109.58	106.58	107.17	106.04	103.79	104.32	107.68	107.69	106.65	106.49	107.57	105.78	108.03	107.1	105.74	108.19	107.14	106.4	104.02	105.31	109.53	104.54	106.08
114.37	117.96	115.98	115.74	119.06	118.89	116.76	116.6	114.82	117.43	117.45	119.74	112.52	116.72	115.86	120.71	115.88	115.91	118.44	117.71	118.52	119.65	117.19	113	116.52	118.75	119.07	118.91	116.95	121.63	114.45	116.33	118.28	118.01	115.86	116.9	115.6	118.14	117.13	119.02	116.9	117.89	119.38	117.42	119.49	122.9	117.87	116.69	118.25	119.3
108.37	107.35	105.09	102.62	106.52	106.41	107.61	102.73	105.46	105.86	105.88	106.45	107.57	104.35	103.41	103.54	106.65	104.46	104.78	103.84	106.64	103.04	109.42	107.94	102.74	107.92	103.22	105.22	105.24	107.52	104.46	107.42	105.98	105.57	106.05	107.7	103.93	107.53	106.8	103.06	105.86	103.17	104.75	109.26	107.33	105.57	105.76	102.12	104.7	105.59
108.26	109.9	103.95	106.76	107.47	103.42	106.14	103.72	106.66	106.27	105.99	106.79	107.09	107.98	106.25	106.52	104.54	105.34	109.19	109.31	104.55	105.59	108	108.85	108.12	106.02	104.62	106.99	106.74	106.51	106.85	106.4	105.01	110.44	106.87	107.75	105.31	105.25	104.68	109.03	103.89	104.42	107.32	107.44	106	108.35	105.7	108.39	108.95	105.92
99.316	100.89	101.95	100.21	100.97	98.401	104.05	102.14	100.1	99.577	98.884	98.576	100.75	99.481	99.906	97.946	99.496	99.815	101.77	100.24	103.52	101.38	97.331	99.016	99.633	101.41	96.658	99.988	99.1	100.48	101.83	98.311	102.79	99.263	99.1	96.697	98.816	99.745	100.41	102.09	101.59	104.69	99.123	97.367	102.77	99.496	100.67	104.3	101.01	100.6
110.54	112.34	113.3	114.83	110.31	109.21	109.3	112.52	114.54	114.03	115.08	111.15	114.13	109.99	112.74	114.14	110.63	109.18	112.77	113.49	113.42	112.57	112.64	112.78	114.47	111.92	115.32	111.89	115.47	114.07	113.72	111.45	112.22	117.03	112.94	111.71	112.22	115.93	115.75	114.5	115.36	112.44	114.11	114.95	114.46	114.59	113.27	113.67	113.06	112.7
112.57	109.38	106.36	109.82	113.01	110.1	108.65	109.12	108.29	110.45	110.15	111.15	108.79	109.74	109.29	109.64	112.3	112	111.25	110.08	113.01	109.04	114.31	108.22	110.81	109.87	112.95	108.99	112.43	111.63	108.02	111.65	112.78	108.85	111.87	112.78	109.91	109.47	111.12	110.57	110.72	108.26	110.41	107.86	109.03	115.06	110.54	107.49	109.14	109.54
104.88	106.85	104.45	103.23	106.19	109.34	104.14	107.79	105.04	103.67	103.56	105	104.52	104.84	106.06	102.92	104.71	106.15	107.86	106.38	105.42	105.38	104.8	106.34	108.1	107.32	105.38	105.39	101.99	107.04	107.94	105.15	105.89	104.06	106.49	104.16	105.24	105.86	105.26	107.24	103.75	103.29	103.79	105.94	102.47	107.68	108.22	104.63	106.08	106.37
111.7	107.25	111.06	107.44	109.93	112	115.28	117.46	112.13	110.32	114.71	111.89	114.65	112.64	111.07	111.89	111.35	111.6	112.03	112.22	108.9	112.53	110.29	115.68	112.5	112.52	113.37	114.78	111.34	112.26	112.85	112.14	112.43	111.5	112.48	110.65	110.7	112.45	113.95	110.42	109.24	115.82	112.31	112.41	112.07	115.65	111.26	110.49	111.85	116.09
110.55	109.95	108.18	111.74	114.15	109.89	111.73	113.08	109.17	112.47	110.75	108.78	112.45	108.9	108.16	111.15	107.92	111.66	107.48	111.08	110.83	110.21	110.14	109.35	109.32	109	108.18	111.02	111.16	109.15	112.06	112.43	110.4	112.15	108.69	106.55	112.05	109.83	111.57	109.69	109.52	110.81	111.33	111.01	111.14	112.39	108.26	110.27	111.64	108.51
115.58	116.44	115.95	114.81	118.85	113.34	118.03	114.91	115.41	115.96	114.79	115.15	118.71	114.27	113.86	115.45	119.26	113.85	114.56	113.47	116.11	115.51	115.99	118.87	116.95	115.61	113.91	116.07	117.19	114.09	115.37	116.21	116.65	118.27	120.28	116.65	114.72	120.67	116.44	112.25	117.76	118.97	115.26	114.97	114.87	116.24	117.03	115.41	116.77	117.04
106.19	109.9	103.67	107.58	108.14	105.83	104.59	106.68	107.95	103.84	102.32	106.09	103.53	108.45	105.15	108.25	105.69	104.17	104.98	104.29	108.07	107.3	106.42	103.79	106.5	105.12	107.63	104.02	106.9	104.26	107.96	103.85	104.77	106.59	106.15	103.52	106.73	106.25	106.67	105.58	108.37	107.76	102.82	106.75	109.36	110.96	109.04	105.05	105.59	106.25
108.08	110.52	108	108.88	109.42	112.68	110.83	106.85	113.15	108.44	110.95	109.25	106.74	106.47	109.92	107.63	108.16	108.95	112.37	105.67	109.8	107.54	111.39	111.94	108.64	107.65	110.57	109.58	110.18	106.59	109.5	113.58	110.13	110.41	110.72	108.16	110.29	110.19	111.01	108.64	107.9	109.75	107.38	112.01	109.02	111.11	106.85	110.59	108.88	111.8
105.56	107.17	106.01	104.84	108.37	104.28	106.25	101.13	106.26	105.45	111.31	105.58	105.92	104.06	105.27	109.02	107.72	105.47	106.83	104.17	105.64	109.59	107.58	107.76	104.43	107.77	108.67	108.69	107.66	106.87	107.7	106.41	110.58	105.28	105.67	106.49	106.28	105.28	104.33	105.03	107.03	105.31	104.96	106.82	108.57	106.61	104.9	106.68	102.26	108.07
111.92	110.48	112.8	110.25	112.04	112.16	109.77	112.6	109.96	112	111.34	111.01	113.83	113.12	110.34	112.05	109.6	112.76	112.56	112.85	112.26	111.17	110.1	114.35	110.42	113.48	112.97	109.59	111.88	110.01	110.95	108.69	110.81	111.41	110.92	108.26	110.6	109.81	109.78	110.51	110.53	111.47	109.99	112.22	108.83	112.53	111.42	112.77	112.29	112.22
105.19	102.6	104.68	103.09	108	105.35	106.08	104.51	104.18	103.37	101.55	106.08	104.06	104.77	104.17	104.62	104.96	105.86	105.19	101.26	103.99	102.94	106.81	105.7	100.99	105.99	104.95	103.62	105.01	104.95	104.78	102.38	103.62	105.51	107.49	104.63	103.37	105.48	105.14	107.22	104.7	104.59	105.6	104.37	100.27	103.64	102.92	106.78	105.9	104.75
112.49	115.24	115.68	111.93	114.23	111.6	108.12	111.32	112.42	109.48	113.91	113.19	112.07	112.12	115.83	111.05	115.3	109.96	112.08	112.17	112.64	112.57	110.79	108.39	112.1	110.75	110.05	110.19	113.21	112.66	112.93	112.01	109	112.71	112.56	111.61	110.45	114.08	109.93	114.63	110.63	110.81	111.13	113.12	110.39	108.89	113.68	110.69	111.18	112.5
112.48	109.94	109.59	113.05	108.32	109.86	112.16	108.29	113.68	110.25	108.54	114.62	110.58	111.37	112.12	112.2	115.96	109.56	116.75	111.18	112.04	113.62	110.41	113.06	110.57	110.63	109.89	110.17	110.6	110.05	107.26	111.51	113.15	112.48	111.54	114.01	114.76	109.05	110.67	115.62	110.56	112.5	110.95	110.3	112	113.24	111.91	108	110.64	114.71
106.64	105.94	106.67	107.46	106.11	107.85	106.31	104.43	104.32	106.08	104.19	104.99	108.38	106.71	106.33	105.02	107.98	105.01	108.68	104.43	103.58	104.94	103.58	103.68	105.8	109.08	106.74	106.59	103.91	107.89	108.06	106.12	106.08	108.04	105.73	105.9	107.26	106.63	106.39	108.5	105.28	107.17	106.11	107.91	103.89	109.02	107.41	105.37	106.05	105.48
106.04	104.87	104.96	105.95	104.97	104.33	108.01	105.79	103.37	103.92	102.84	105.4	107.12	103.58	104.43	106.53	102.28	105.55	108.27	102.5	104.92	105.5	105.3	105.38	108.71	104.83	104.32	108.79	105.78	109.18	110.1	108.7	103.72	107.33	106.84	106.01	104.72	105.47	103.44	104.98	110.24	107.68	104.13	107.31	103.41	104.6	107.42	103.74	104.57	103.52
115.88	119.89	117.5	114.86	120.15	119.21	116.8	119.36	118.12	118.55	119.26	119.98	120.33	114.99	115.7	117.54	119.13	116.52	116.86	119.69	118	118.03	117.47	116.99	116.8	117.77	116.95	119.36	116.92	116.28	122.2	118.17	120.45	117.55	117.49	117.09	120.97	117.5	118.3	116.61	117.43	115.02	115.27	118.02	117.87	116.88	115.27	118.62	122.77	118.33
100.54	100.57	98.85	96.155	99.828	98.201	97.957	100.86	100.09	96.186	99.244	101.68	99.877	100.09	98.959	100.57	98.769	102.65	102.33	98.048	99.389	101.11	97.885	100.46	102.67	103.42	99.958	99.462	102.47	99.421	101.05	99.468	100.26	99.387	100.98	101.61	102.71	104.67	98.526	101.65	101.57	99.749	99.192	99.07	98.656	98.933	101.37	99.056	100.35	101.49
104.12	103.7	103.47	104.12	104.51	104.1	104.68	105.63	107.77	103.24	102.04	105.03	103.71	105.75	102.68	103.95	103.27	102.64	104	103.73	101.44	105.66	105.51	106.15	104.59	102.81	104.49	105.43	104.28	105.75	104	104.29	101.91	104.57	103.23	103.09	103.96	103.71	102.94	107.63	106.94	103.69	102.54	102.96	105.04	101.98	104.1	101.96	106.98	105.2
109.17	111.6	111.96	111.3	109.44	110.53	110.58	111.72	112.76	113.26	107.72	111.87	110.53	111.68	110.82	107.74	111.92	113.27	113.3	111.13	110.03	112.91	108.71	110.55	112.23	108.75	110.72	111.23	109.88	110.54	109.73	112.05	107.29	110.6	111.12	111.11	113.8	111.01	110.99	113.78	109.93	110.29	113.76	109.13	110.25	111.3	112.48	112.15	111.24	109.43
106.13	101.04	104.53	104.49	103.71	103.14	105.85	105.59	103.08	103.64	103.87	106.45	106.89	102.88	105.69	103.13	102.31	102.77	105.69	104.85	105.54	103.86	103.67	106.9	104.5	103.38	105.15	101.73	105.21	102.22	103.55	104.46	107.56	105.4	105.43	105.67	105.82	103.47	106.11	106.67	106.53	106.3	105.72	101.71	104.43	103.25	103.42	102.89	102.03	103.37
98.61	97.75	97.374	101.4	101.2	99.916	100.11	103.36	105.61	98.574	97.205	98.191	102.78	100.84	100.64	98.732	100.56	100.31	97.705	100.31	99.34	98.1	102.61	98.887	98.934	101.89	97.984	100.13	103.05	101.06	101.48	102.34	97.239	100.72	101.5	100.9	100.35	98.491	100.29	102.21	98.519	95.542	97.894	101.63	97.297	99.834	101.02	103.07	99.619	101.25
103.82	101.16	102.15	100.96	99.329	101	101.2	100.58	102.9	97.65	99.393	99.415	102.26	101.6	100.93	100.91	101.79	101.16	103.16	100.12	99.853	101.91	101.43	101.22	101.88	99.723	99.413	99.123	103.37	100.32	101.69	100.95	100.97	99.68	99.91	102.28	100.88	100.76	100.12	98.026	103.64	101.36	102.55	98.586	100.9	105.35	101.14	98.228	102.79	100.14
107.9	107.63	104.01	106.56	104.43	106.78	106.69	104.79	105.63	106.72	105.39	105.05	106.56	104.3	106.85	104.49	107.47	108.41	105.53	105.5	103.09	104	105.26	106.14	106.18	104.93	103.77	106.64	105.8	106.26	107.62	105.03	108.21	107.32	105.45	104.1	107.09	102.06	106.9	108.05	107.6	104.74	105.69	105.95	104.29	105.53	104.57	107.89	102.66	106.42
101.74	98.441	99.248	100.29	102.14	103.34	100.15	99.339	99.838	101.69	101.43	101.33	99.707	99.576	98.413	99.281	100.36	96.751	100.95	99.429	95.564	96.244	102.71	97.171	101.85	98.286	102.42	99.472	99.625	99.275	99.895	101.19	102.02	103.99	97.094	100.07	100.05	100.34	103.27	97.909	100.16	99.964	102.74	101.98	98.125	96.901	99.447	100.97	98.198	103.78
105.12	107.84	107.35	103.91	106.18	104.24	107.34	106.93	108.83	108.89	106.84	107.03	105.83	106.62	102.32	104.05	108.69	107.44	107.54	105.68	110.3	107.02	103.32	105.96	104.46	109.78	104.93	108.13	107.51	102.52	106.16	105.01	109.57	107.41	107.33	105.17	107.53	104.24	106.16	108.17	103.58	106.43	108.27	105.45	105.19	107.72	107.23	107.89	106.9	105.55
102.52	105.21	107.86	108.49	106.76	104.74	101.72	105.13	104.27	104.1	104.07	106.3	105.58	102.86	108.27	104.02	103.04	102.9	103.33	103.73	102.97	103.82	104.21	102.32	106.57	104.27	104	103.48	105.5	104.76	106.34	107.32	106.65	104.34	104.3	104.34	102.7	99.181	107.62	108.72	102.57	104.38	105.84	103.46	103.06	103.31	104.09	105.73	103.84	103.35
103.5	104.56	105.5	103.88	105.94	102.08	105.43	99.888	103.54	103.49	104.86	103.45	105.45	103.51	104.65	101.72	104.16	102.42	104.37	99.989	102.5	102.86	103.98	105.69	104.1	102.25	105.98	104.88	102.93	105.04	105.35	104.38	105.23	103.73	105.3	104.72	105.19	101.11	102.86	104.22	105.33	104.1	102.21	105.35	104.6	102.16	100.56	105.31	104.41	104.31
102.36	105.72	104.59	102.53	105.92	106.23	103.28	102.33	103.5	103.03	103.45	99.674	105.41	105.43	104.49	103.73	104.63	108.38	104.4	105.48	102.85	105.52	103.14	105.64	105.55	106.03	104.71	107.9	104.47	104.68	102.17	103.29	105.56	105.82	107.91	104.54	106.39	104.42	103.39	102.27	102.9	102.65	102.7	101.76	105.6	103.96	104.78	103.84	104.45	107.32
114.41	116.75	116.92	115.57	114.25	116.66	114.57	116.96	117.41	113.83	117.28	121.31	115.44	118.31	117.61	116.46	112.38	118.83	115.32	117.43	115.1	116.58	115.51	116.28	115.34	116.12	116.79	118.24	116.61	117.08	114.88	117.78	116.21	114.16	115	114.67	116.61	119.12	114.98	117.51	114.91	114.95	116	116.34	116.98	117.25	115.77	115.37	118.7	113.67
101.9	99.311	98.974	98.826	99.357	96.437	102.63	103.53	101.51	100.77	99.677	100.96	102.4	102.04	100.45	101.19	101.84	101.38	102.17	102.46	101.85	97.77	100.43	100.87	100.67	98.724	101.69	103.85	101.12	101.93	100.57	98.924	99.591	100.27	101.98	102.34	101.29	100.26	97.895	98.39	102.14	100.23	102.03	102.77	100.54	97.957	102.84	100.13	101.89	104.5
118.27	117.93	122.53	116.18	116.61	120.17	115.6	119	120.93	116.14	118.57	115.03	118.95	116.11	117.6	117.79	119.62	118.69	117.54	117.58	116.05	117.88	118.92	115.92	116.59	121.81	115.9	116.57	116.37	115.46	116.4	118.13	119.12	116.26	118.44	115.87	117.64	116.42	116.09	113.44	119.09	118.23	119.62	120.05	116.19	115.95	113.79	114.19	117.42	118.34
104.12	104.78	108.44	105.51	105.27	104.7	104.34	105.29	104.94	103.74	103.91	104.05	105.46	103.92	105.63	106.34	106.91	103.7	104.76	104.43	105.44	105	106.5	107.58	105.9	107.37	106.76	104.64	105.18	101.68	103.62	103.39	100.89	105.7	105.72	107.25	106.65	107.44	106.53	106.1	105.77	105.31	105.06	101.59	104.32	105.01	107.59	107.93	103.1	103.38
105.43	106.79	106.77	108.58	105.35	107.15	107.35	105.75	104.7	104.6	104.46	103.38	108.43	103.57	107.01	106.9	106.24	105.25	103.82	105.97	102.52	105.96	104.58	106.33	105.85	105.64	104.82	104.77	107.28	107.85	105.43	106.81	107.28	107.93	102.74	103.77	106.33	103.96	104.67	106.67	103.98	104.92	105.87	104.98	108.63	102.87	105.28	104.84	107.41	107.92
106.46	105.95	104.39	104.03	103.73	105.83	106.36	108.48	101.65	103.61	106.7	102.57	101.95	100.2	103.47	105.24	107.19	101.4	105.1	103.83	105.11	103.6	104.35	105.22	104.54	106.27	103.61	104.97	99.847	102.1	106.13	103.87	108.11	107.01	105.19	104.64	105.67	105.92	105.68	102.35	105.06	104.32	104.77	105.45	107.56	104.6	103.62	104.14	102.54	103.17
118.14	117.44	120.19	115.58	118.7	121.19	115.04	119.6	116.28	116.23	116.76	118.09	117.55	118.68	119.06	116.88	118.08	116.37	120.62	114.42	118.68	119.46	116.65	118.22	120.62	118.34	116.01	119.24	115.23	116.92	116.13	118.4	115.8	118.69	117.39	120.03	118.97	122.25	117.32	115.76	116.07	117.14	117.82	118.36	116.15	116.61	118.07	118.54	118.13	117.97
105.8	106.87	104.42	104.31	102.77	105.3	102.78	102.17	103.08	103.05	104.13	103.28	103.25	101.87	104.41	105.54	107.87	105.75	102.32	103.72	104.6	104.85	101.67	104.54	102.12	105.78	102.57	107.86	102.78	103.06	105.4	103.01	107.3	103.12	104.5	106.47	100.94	101.88	106.23	102.68	104.15	104.31	105.13	103.2	104.81	104.08	104.23	102.53	103.16	103.03
108.84	105.11	106.98	107.11	106.43	110.12	107.43	104.52	106.97	107.56	103.64	108.15	105.59	108.03	103.74	106.88	104.97	103.65	106.78	109.81	108.88	105.72	107.5	105.97	104.99	106.18	111.48	108.14	107.42	107.43	106.01	104.04	105.87	108.11	105.08	105.32	105.35	107.09	106.95	106.07	105.38	106.09	105.01	106.67	103.27	106.59	106.69	105.75	106.37	109.19
102.2	101.68	98.69	103.51	100.11	97.469	99.116	102.54	97.021	100.24	101.52	99.764	99.388	98.259	99.3	95.496	102.6	99.404	99.741	101.55	101.05	100.27	99.44	103.32	98.843	100.74	98.913	98.517	101.52	98.506	100.45	100.1	99.712	102.7	98.525	102.05	98.76	98.853	98.487	98.021	101.3	104.77	99.903	99.025	100.72	101.24	102.53	103.73	100.68	102.39
109.02	114.33	109.62	112.14	107.39	111.7	111.02	110.69	112.61	108.32	111.28	108.03	112.49	109.47	107.43	112.49	111.4	107.85	106.46	112.05	112.89	109.52	111.23	109.48	112.19	110.87	109.63	108.62	108.97	112.12	108.88	112.55	110.18	110.54	108.32	110.42	111.27	108.74	109.82	112.39	110.25	110.37	110.28	112.01	112.93	112.27	109.89	110.05	112.67	110.04
106.87	107.26	108.42	105.88	102.41	104.08	105.19	106.96	109.48	107.33	106.93	108.85	105.94	106.72	103.35	102.48	104.93	110.78	105.83	104.59	103.98	109	106.65	106.35	105.97	110.43	105.45	109.05	109.32	108.59	109.93	103.23	109.04	106.03	107.96	107.44	106.1	107.97	108.95	109.45	108.89	107.7	105.41	108.95	107.91	106.84	108.19	105.83	105.25	107.94
111.97	109.66	112.77	113	109.74	110.3	112.58	112.35	110.95	111.58	110.89	107.05	109.28	112.27	111.37	108.29	112.76	113.88	112.15	111.05	110.17	110.44	113.26	109.66	111.27	113.28	111.01	111.57	112.37	112.26	109.02	111.32	108.57	111.5	108.95	111.93	108.69	108.44	114.02	111.57	113.67	115.43	109.52	114.3	113.28	111.18	115.7	108.89	112.17	109.68
114.58	113.06	113.56	108.24	111.88	110.33	110.22	107.9	111.84	111.38	111.55	109.65	111.36	109.22	112.17	111.13	111.94	114.43	112.24	111.52	108.81	112.47	109.48	112.73	107.76	110.26	111.77	111.36	111.9	109.65	111.14	109.05	111.03	110.04	111.09	112.19	111.31	109.64	111.41	111.27	112.36	110.91	113.79	111.67	111.51	108.74	108.81	110.03	111.88	110.16
96.745	103.17	101.04	100.17	99.411	99.354	102.03	97.916	99.104	100.23	98.972	100.49	101.88	104	102.8	103.86	97.264	102.61	101.74	100.92	102.82	99.985	99.959	100.86	101.41	99.419	98.65	100.15	103.5	101.36	101.7	100.11	99.631	99.119	99.154	98.835	104.02	101.68	101.73	100.98	101.49	102.61	101.4	103.92	102.43	99.028	100.47	100.58	100.1	101.6
103.56	104.06	102.83	107.24	105.14	104.46	100.65	102.19	106.43	103.56	104.29	102.6	105.69	104.61	101.67	102.52	103.47	102.62	104.75	102.77	102.26	104.31	104.57	105.23	103.16	105.82	102.97	104.51	103.97	103.81	105.68	104.69	103.18	108.52	104.15	107.29	104.65	102.32	106.4	102.54	106.73	102.42	104.17	104.6	106.59	107.45	107.74	104.74	106.67	105.71
104.79	103.28	105.96	106.56	104.33	104.97	103.59	105.22	102.3	103.99	105.78	104.45	104.99	102.9	101.89	107.68	104.24	104.86	106.97	103.49	106.57	102.33	105.38	105.8	106.39	103.31	105.88	105.04	106.8	103.95	106.65	107.65	103.98	103.5	106.17	105.44	106.03	105.03	105.44	103.27	109.09	105.24	105.1	103.13	103.94	104.98	104.44	106.74	104.93	103.39
104.47	104.62	103.13	104.56	106.24	106.46	103.73	104.95	104.92	105.99	103.79	105.29	105.87	104.39	102.53	106.12	104	105.03	108.38	105.29	104.82	108.85	104.36	102.67	105.39	107.2	103.73	103.78	105.71	104.27	105.81	104.66	103.69	102.85	106.61	105.63	104.82	104.82	106.99	107.63	108.88	107.19	106.52	102.24	105.32	107.83	105.49	104.65	106.26	109.67
116.63	113.34	109.44	112.1	111.54	109.87	111.52	112.36	113.05	108.49	109.23	111.18	116.24	113.13	114.93	110.44	110.42	110.45	110.97	114.36	111.15	111.38	109.22	109.77	110.89	112.25	112.07	113.14	111.04	110.32	111.98	109.6	108.94	111.61	112.74	109.69	107.83	111.35	108.46	109.42	108.43	109.76	106.59	113.13	110.77	113.07	112.06	111.56	111.56	108.09
100.25	99.594	102.65	102.42	97.116	102.81	100.4	103.84	102.4	100.34	102.13	98.696	104.12	102.67	100.73	97.858	102.39	103.13	100.17	98.299	101.18	101.02	99.709	101.79	100.89	101.56	104.24	101.63	101.87	98.66	101.31	100.54	103.21	98.726	100.05	101.23	101.5	99.324	100.99	101.3	99.802	98.84	101.26	99.847	100.59	101.78	99.246	97.394	99.615	101.09
105.28	103.66	102.46	107.13	104.75	103.55	106.11	106.91	106.15	105.22	106.22	104.29	102.86	105.63	102.78	105.33	107.46	104.28	103.84	106.19	104.47	105.67	105.92	107.05	105.03	105.78	106.89	104.6	107.12	104.97	107.85	105.55	106.18	107.14	107.96	102.41	106.27	105.58	104.38	105.34	106.6	106.53	107.48	103.24	103.33	105.62	103.19	104.09	107.17	107.33
105.44	107.56	112.23	103.78	106.16	105.25	107.9	106.32	106.39	107.26	105.93	105.68	110.12	105.87	104.91	104.76	109.13	107.68	105.83	104.99	108.89	105.73	108.01	106.26	104.47	108.97	106.89	106.93	104.51	107.1	109.05	104.51	105.51	108.15	104.66	106.58	106.28	105.32	108.25	105.72	106.47	105.4	106.66	109.27	109.67	108.5	108.81	106.58	103.97	108.07
103.94	106.3	106.68	105.41	103.19	104.68	104.64	108.25	105.41	104.12	104.97	100.99	105.19	104.88	105.04	102.81	102.71	104.63	106.31	104.9	103.35	106.74	105.26	105.28	107.81	104.57	105.76	104.19	106.85	106.54	104.6	106.61	103.45	104.81	104.72	105.18	106.43	105.75	104.68	104.07	102.67	105.45	105.59	103.28	105.43	104.22	104.84	105.83	106.53	105.5
109.79	109.32	110.22	109.25	113.08	112.43	107.98	108.58	111.85	111.88	107.98	109.6	108.65	110.79	107.71	110.54	110.51	110	113.37	110.51	108.19	111.99	107.23	108.36	108.09	114.07	112.78	109.2	111.59	110.4	113.25	107.62	111.77	110.55	106.35	110.62	111.02	110.26	113.82	110.54	108.95	107.53	108.26	109.78	113.24	113.17	111.15	109.54	110.76	113.73
106.04	105.09	103.39	104.16	104.32	106.12	107.44	104.27	107.07	105.1	104.66	105.68	106.75	106	107	103.4	105.29	103.29	107.47	104.86	106.34	103.66	104.01	108.28	103.15	104.57	107.29	107.04	104.78	106.51	106.23	105.57	103.38	106.52	105.05	106.84	102.69	106.39	104.67	105.29	105.6	105.73	105.98	103.84	106.92	108.14	105	106.93	103.61	103.18
110.26	112.61	108.6	111.98	109.36	113.69	112.21	109.94	109.96	112.07	113.27	109.68	111.22	110.09	113.48	109.26	113.52	112.68	109.27	108.84	111.01	109.62	108.02	110.65	113.09	112.67	107.78	113.99	112.52	109.78	112.94	113.58	108.33	111.14	114.61	111.23	111.1	111.96	113.35	108.77	111.89	111.08	113.64	110.17	108.82	109.05	109.79	111.23	110.82	111.91
104.95	106.47	104.52	106.98	105.3	105.16	106.1	104.7	104.42	104.35	101.89	108.95	105.66	105.11	102.9	105.54	107.52	102.09	106.83	106.02	105.3	108.49	106.92	107.62	107.18	109.01	108.86	108.32	109.17	106.73	104.09	105.96	105.49	109.56	107	109.03	107.54	108.14	107.49	107.64	107.04	106.83	106.88	107.97	105.55	104.06	105.55	105.17	105.07	105.24
106.86	101.1	109	107.86	106.32	105.04	106.09	107.2	103.63	106.37	105.06	106.13	107.51	105.7	105.57	107.55	105.96	106.42	107.28	107.24	104.86	103.3	108.43	105.81	105.78	104.23	105.62	106.91	105.75	103.88	104.09	105.7	104.17	107.2	106.29	107.17	110.09	106.82	104.91	107.31	107.03	108.63	105.74	105.23	107.08	105.8	107.54	105.63	106.01	106.2
98.364	96.191	99.982	100.48	98.09	99.401	100.94	101.31	102.39	103.25	95.79	100.06	103.14	103.43	98.362	99.32	100.76	101.38	101.24	101.11	100.11	100.67	99.746	98.695	100.52	101.73	101.4	101.93	99.193	100.42	101.1	99.02	104.82	103.26	101.42	101.84	101.28	98.957	103.14	100.93	100.27	100.87	101.51	97.753	99.863	96.945	99.35	101.66	99.792	99.284
104.77	105.02	104.89	105	104.14	107.45	105.4	103.25	103.7	105.45	104.18	104.83	105.38	101.3	106.95	102.91	106.22	105.99	103.47	106.91	106.67	102.6	106.36	104.95	103.29	104.79	102.04	105.94	105.14	105.09	103.97	104.72	104.53	105.94	104.83	104.7	105.79	105.05	105.41	105.45	107.25	103.36	106.34	103.66	108.36	103.32	103.68	105.87	106.93	104.93
105.82	106	106.78	107.17	108.01	106.16	110.25	107.37	103.39	105.05	104.65	105.46	109.16	108.46	106.19	106.67	104.38	105.81	109.86	103.73	106.52	104.59	105.19	104.8	105.44	109.73	103.38	109.65	104.51	108.31	103.41	105.53	106.6	108.63	107.31	103.86	109.58	105.03	104.21	105.29	107.25	106.86	109.23	104.7	106.77	107.91	106.65	103.73	106.69	107.95
112.92	110.45	109.13	112.75	114.63	110.81	109.33	111.41	114	112.68	108.52	109.3	112.76	110.44	111.48	113.34	111.13	110.27	111.21	111.18	113.51	109.42	112.18	111	113.56	116.1	112.41	112.11	112.65	114.01	108.68	111.01	112.73	111.35	112.37	112.93	112.45	110.87	111.83	111.28	110.36	110.83	112.16	111.65	105.78	108.45	111.78	110.94	107.02	112.62
110.6	104.24	105.15	102.75	104.14	106.19	105.27	105.63	101.83	103.56	105.05	105.06	107.59	106.25	106.48	106.27	104.6	105.09	104.18	102.98	102.85	105.93	104.47	104.62	106.26	106.13	105.91	101.71	106.93	108.23	103.23	105.86	104.48	107.67	102.04	107.48	104.43	104.56	105	109.26	105.07	104.06	105.53	103.05	103.55	104.48	104.78	106.16	106.52	103.13
108.99	109.97	109.48	112.83	110.47	112.87	112.04	106.91	113.49	111.11	111.28	109.51	111.54	109.93	110.4	109.93	111.58	112.22	111.39	109.26	110.67	113.33	107.37	112.31	111.51	112.41	114.82	109.24	108.71	112.15	110.5	109.41	112.35	112.03	111.91	108.43	110.13	111.32	111.08	106.93	110.99	113.19	115.17	110.75	111.51	112.63	110.82	108.57	110.76	108.35
112.92	112.6	111.67	111.43	108.54	108.23	108.76	114	109.73	111.28	113.42	110.79	108.85	110.57	113.16	112.64	113.42	109.88	112.98	112.64	110.36	112.74	109.21	113.35	108.77	109.66	108.79	108.95	112.57	112.2	114.5	111.14	110.91	113.66	111.06	110.59	115.31	108.62	112.77	110.74	112.08	109.43	112.54	108.86	110.27	112.27	114.97	111.7	112.11	110.17
113.44	112.25	109.47	115.63	113.22	110.81	111.95	111.33	110.85	110.57	109.17	110.59	110.64	111.88	112.6	109.93	109.19	110.5	112.73	114.1	112.1	111.61	110.84	110.11	110.42	111.42	109.2	110.3	108.24	108.41	114.66	110.72	113.02	113.65	111.03	112.66	111.11	112.22	114.58	107.87	112.06	107.6	113.41	112.77	105.81	110.71	107.84	109.39	112.91	110.91
110.14	112.93	113.24	110.2	112.76	112.04	111.04	112.92	113.84	113.45	110.97	109.39	111.2	112.73	110.38	108.5	110.47	109.8	114.1	110.82	110.89	112.24	114.78	109.98	108.28	110.91	110.32	111.67	108.14	110.89	111.42	107.53	113.9	111.53	112.34	112.4	111.12	110.6	110.86	114.1	109.55	111.47	112.53	109.06	112.4	112.89	109.08	112.73	110.6	111.75
100.57	99.185	100.95	98.462	100.93	99.157	100.29	99.354	101.09	100.02	98.129	102.27	100.06	99.826	100.35	101.14	99.64	99.987	99.701	99.447	99.437	98.086	99.071	98.985	100.06	97.54	97.478	102.6	100.18	102.9	97.763	97.7	101.69	101.2	102.3	98.912	98.805	98.756	100.16	100.9	98.502	100.34	100.27	100.35	102.97	100.35	102.72	100.33	99.088	100.78
106.13	106.81	106.55	109.05	104.6	102.21	106.39	106.94	108.27	104.95	105.84	107.26	104.47	107.24	105.22	107.32	106.34	109.13	105.77	104.16	104.66	103.83	105.55	107.34	104.78	106.75	105.76	104.46	106.85	103.41	107.09	103.82	107.46	100.74	107.73	104.78	105.7	104.48	106.94	104.98	109.06	108.22	110.05	108.02	106.24	108.94	104.53	108.47	107.78	108.88
98.515	99.376	98.526	101.19	98.501	99.079	101.84	101.45	103.54	99.627	98.439	98.701	98.826	102.43	101.24	100.43	99.039	97.165	101.13	102.29	104.64	98.739	98.062	100.55	99.658	98.596	100.79	102.03	101.46	98.685	100.42	99.935	99.762	100.49	103.12	97.876	102.55	101.74	101.49	100.06	99.514	99.415	101.25	101.66	97.946	102.44	101.22	100.19	96.637	100.85
104.53	107.55	104.1	107.56	105.64	105.14	104.36	105.57	104.34	108.75	108.21	105.33	102.39	107.93	105.98	108.69	105.36	106.02	105.09	105.78	109.04	105.31	106.32	104.69	106.89	105.56	104.97	104.35	105.76	105.66	108.1	105.08	106.26	105.42	105.7	104.01	106.64	105.99	102.37	109	109.09	105.2	105.44	107.89	108.43	104.46	104.6	108.99	102.97	103.31
100.39	100.23	100.77	97.865	100.73	98.262	102.4	98.943	99.775	98.162	95.454	100.04	98.681	101.19	99.569	101.61	102.81	98.436	101.24	100.22	98.96	97.328	97.664	99.751	99.402	99.823	97.307	97.657	100.97	100.75	98.32	102.58	100.39	98.613	99.343	100.58	97.746	101.14	98.951	101.97	97.155	101.41	98.664	99.858	100.21	100.64	99.838	100.28	101.64	99.094
116.17	117.19	115.7	119.49	116.5	119.56	118.27	115.57	115.8	116.13	118.76	120.21	115.2	118.44	118.38	119.5	115.35	117.39	114.51	115.69	118.64	117.8	119.03	117.35	114.74	121.19	117.16	117.67	114.16	116.01	115.71	117.92	118.04	118.55	115.9	115.56	117.26	118.49	118.74	113.81	119.75	120.15	118.69	116.93	117.75	114.29	118.26	116.92	117.68	118.49
107.54	108.82	111.96	113.96	112.4	110.34	108.4	110.52	108.32	114.85	109.43	112.71	109.33	112.25	111.07	110.01	110.34	111.96	110.77	110.95	110.07	112.37	111.01	115.81	111.1	111.34	110.56	109.66	111.56	110.77	113.19	106.56	109.53	112.37	112.46	109.29	111.26	110.3	110.87	112.65	107.75	109.28	113.74	107.95	111.82	109.22	112.84	112.52	110.58	108.75
114.32	107.39	113.77	110.88	110.01	113.31	111.97	113.02	112.07	112.03	114.84	113.11	112.24	110.91	113.45	112.94	111.51	111.26	115.44	113.85	111.79	113.67	113.68	111.76	113.77	115.16	111.71	112.73	111.85	112.1	110.15	112.25	112.98	109.19	109	111.02	112.74	114.83	115.11	113.58	110.07	111.05	111.65	109.89	111.71	109.64	111.42	110.86	111.31	109.79
106.88	105.15	104.11	105.67	104.61	107.03	104.72	105.33	105.22	104.62	106.74	107.32	108.31	108.99	107.4	108.77	106.97	107.36	108.41	106.71	105.34	108.49	108.4	104.97	107.19	104.01	105.84	106.57	102.11	105.09	103.64	109.55	104.52	107.28	101.88	105.71	104.81	103.27	102.89	107.2	107.79	108.02	106.08	106.49	103.17	105.01	103.59	107.34	106.96	105.48
108.47	113.92	107.87	112.22	110.01	110.47	111.28	108.54	111.02	112.73	111.19	109.56	112.1	110.42	112.27	109.65	111.34	112.63	109.9	111.09	110.79	109.59	111.6	108.37	112.55	108.76	113.2	109.42	109.72	108.73	112.49	112.37	109.14	109.44	107	109.2	111.45	109.71	109.8	110.02	109.17	114.81	109.2	111.02	114.61	109.74	111.62	106.88	109.88	112
112.22	109.88	110.61	114.4	111.68	111.09	111.71	111.76	114.96	112.38	113.85	112.44	112.87	114.56	110.99	109.58	110.55	110.24	114.61	112.57	112.14	110.68	109.89	113.27	111.85	111.32	108.12	110.67	111.82	110.67	113.55	115.47	110.3	112.29	112.78	112.83	110.87	109.81	107.16	112.23	111.5	109.41	112.33	115.22	114.08	110.81	112.54	111.38	109.53	113.54
114.34	112.67	113.72	111.73	112.48	110.94	112.66	113.62	112.02	112.72	112.4	112.39	111.41	110.27	108.12	112.16	112.82	114.32	111.14	112.64	111.34	111.64	108.67	110.42	114.45	114.87	110.79	111.56	109.85	113.5	111.55	113.25	114.44	112.99	111.89	113.39	112.39	111.95	112.81	113.44	109.94	114.5	111.62	112.79	112.22	111.43	114.22	112.64	111.71	112.37
107.19	106.37	105.56	105.22	105.89	105.83	108.16	108.39	106.01	108.13	104.26	107.74	106.84	107.8	109.41	104.68	106.57	107.97	105.93	107	105.05	104.34	110.97	105.06	109.47	107.16	105.54	108.73	103.9	105.98	107.63	109.08	106.63	106.32	106.13	107.77	105.99	101.14	105.77	105.92	105.17	110.62	103.66	105.62	104.37	106.07	105.27	105.81	106.73	102.17
105.12	109.61	107.02	105.98	103.76	107.19	105.23	106.95	106.93	106.57	102.67	108.45	105.88	104.58	104.09	105.02	103.31	106.12	105.23	106.25	108.26	107.07	106.16	106.84	105.98	107.42	104.78	106.46	106.75	105.03	105.95	103.94	106.74	104.25	103.49	106.4	105.38	105.24	107.88	107.21	104.07	105.47	105.36	105.07	105.03	105.01	105.9	103.95	105.82	105.6
106.06	107.16	107.93	105.55	105.99	103.67	107.23	106.25	107.66	104.41	105.76	104.34	104.94	105.28	104.14	105.33	103.41	104.88	103.59	107.72	105.89	105.29	102.11	105.25	106.24	105.77	104.22	109.44	105.48	103.04	103.27	104.87	102.18	105.19	104.16	101.33	105.43	107.61	102.01	105.81	107.11	107.33	107.31	105.67	102.81	102.01	102.9	103.8	106.37	105.96
111.77	113.28	110.59	113.64	114.1	111.81	111.8	114.55	111.06	112.09	109.94	113.25	109.18	110.04	112.23	114.36	109.29	114.2	113.38	110.88	111.53	113.01	114.51	115.37	111.38	112.66	111.92	113.92	109.65	110.18	113.16	113.62	110.18	108.54	114.17	111.58	110.83	112.11	110.22	111.59	112.65	113.32	114.2	114.56	111.72	113.15	114.41	113.1	114.23	113.27
102.63	104.93	106.07	104.11	106.03	105.03	106.71	108.24	106.6	108.53	104.94	105.34	105.79	107	104.18	107.4	104.91	102.75	101.69	106.39	108.87	106	104.4	102.53	107.01	103.03	104.47	108.04	104.09	105.49	105.6	105.75	104.27	106.5	105.27	104.45	106.66	107.2	103.41	104.94	106.28	106.17	105.53	105.01	107.31	103.97	104.23	106.32	108.62	105.02
105	101.55	107.37	107.8	102.34	105.64	105.27	104.59	105.9	107.12	106.1	104.55	106.31	103.43	103.22	104.64	100.7	104.63	103.87	105.44	102.7	102.88	106.88	105.71	105.35	107	104.23	105.3	106.31	104.02	107.48	103.92	106.03	105.04	109.93	104.1	103.63	104.16	104.61	103.62	105.41	104.02	104.86	104.19	103.72	108.36	103.95	104.25	101.71	104.6
113.44	112.21	114.48	114.71	110.07	113.96	114.44	111.48	112.29	112.16	110.92	112.73	112.34	113.93	113.11	110.01	109.56	111.64	106.34	112.56	112.23	109.69	110.15	111.96	113.39	112.7	107.88	109.38	112.15	108.77	107.66	109.07	109.78	109.79	110.21	111.44	108.97	110.42	109.09	110.78	111.12	110.54	114.84	108.55	112.85	113.35	108.87	111.49	111.22	112.62
107.49	104.44	105.05	109.22	104.22	103.66	107.14	103.9	106.24	107.55	109.52	106.98	108.34	107.44	107.12	105.55	109.91	106.62	105.5	108.85	106.49	103.38	105.09	109.88	108.27	105.74	107.69	106.19	110.17	107.22	105.9	105.96	106.47	103.59	103.44	103.71	105.52	106.95	108.65	106.19	105.61	106.52	106.95	108.38	106.33	105.83	106.87	107.72	108.33	105.04
104.03	103.4	105.9	106.08	107.91	108.49	105.64	102.48	107.8	106.2	105.82	106.26	105.88	103.19	106.81	106.85	105.18	108.51	110.61	106.36	106.04	104.09	109.01	106.26	105.23	104.91	105.1	108.17	104.62	108.42	106.72	106.97	103.83	105.8	107.4	102.44	103.69	104.09	107.99	106.79	105.07	104.45	103.92	108.12	108.45	105.51	104.98	105.53	105.59	108.01
102.38	103.04	105.21	103.97	103.91	103.18	101.84	103.36	102.8	104.61	107.97	103.77	106.89	105.05	103.11	102.96	105.87	102.51	103.34	104.77	106.89	105.83	101.87	103.42	107.88	104.91	105.59	103.33	105.92	103.28	105.31	103.36	106.39	104.57	102.93	106.5	102.49	106.44	104.21	103.26	106.2	103.52	104.85	103.66	102.96	103.01	104.89	102.96	103.49	105.88
110.28	110.83	109.04	109.02	111.74	112.25	110.8	110.5	109.06	112.3	112.39	108.92	109.74	112.44	111.2	113.59	112.08	108.6	112.05	111.51	111.49	109.5	110.05	112.03	112.9	111.14	110.04	108.97	111.01	109.4	111.16	108.16	111.29	111.73	111.03	108.65	110.5	109.4	109.61	113.69	109.08	110.77	111.03	109.72	109.97	113.05	110.69	111.28	111	113.62
106.13	106.64	105.11	106.1	108.83	105.07	104.78	103.86	108.52	108.17	106.75	103.93	110.22	107.08	103.71	109.18	105.42	104.47	104.43	106.9	106.39	103.15	103.95	102.12	107.53	105.18	104.7	106.23	103.46	107.12	105.15	101.06	103.09	104.93	103.31	106.12	107.37	104.53	103.11	105.05	109.21	105.74	102.12	106.71	106.39	102.74	106.25	105.56	104.37	102.56
108.06	109.23	108.99	108.75	107.86	107.81	108.62	109.6	114.42	110.59	109.33	111.54	108.36	109.41	111.1	109.14	108.89	111.98	111.8	109.47	110.24	109.3	107.43	112.99	108.77	109.1	109.9	110.48	108.72	111.02	110.43	110.38	114.7	108.76	114.06	112.4	106.81	110.29	109.74	109.96	108.22	110.06	110.11	111.8	109.76	107.69	108.9	108.24	112.43	107.54
100.28	100.78	98.49	99.327	102.3	99.614	97.076	99.644	97.547	94.991	99.686	100.26	99.804	100.87	101.31	102.66	99.707	98.791	100.6	101.61	99.529	98.394	97.956	101.89	97.823	100.17	101.05	99.036	99.771	102.09	100.27	100.08	101.32	101.35	101.29	96.231	98.278	102.41	98.321	100.77	99.749	100.9	99.753	102.46	100.35	99.22	101.42	96.713	100.09	102
110.27	112.67	111.22	112.97	112.65	110.73	111.24	113.41	111.73	111.86	112.29	109.14	113.17	111.55	111.62	109.88	110.43	112.42	112.5	111.09	111.03	107.63	112.41	111.12	112.43	112.19	113.31	112.82	111.26	111.14	113.15	109.97	112.07	109.72	114.46	110.07	109.91	112.97	110.51	112.05	111.54	111.02	110.65	109.99	113.6	111.31	111.17	112.36	111.82	112.98
107.94	105.77	104.52	103.36	105.13	104.65	103.6	103.24	104.3	103.51	103.06	107.07	105.33	102.09	104.32	105.4	101.92	102.33	103.83	105.72	104.51	104.85	102.99	105.87	103.75	101.24	106.14	103.3	103.03	102.76	105.57	103.82	103.73	104.61	104.33	103.58	105.5	103.18	105.05	101.74	105.57	102.71	103.88	105.55	104.38	105.18	101.22	104.26	102.66	101.5
106.54	107.26	105.53	105.47	107.61	105.77	103.9	107.4	104.53	109.91	103.73	104.81	107.68	106.25	106.72	101.65	101.87	103.65	105.48	104.55	104.9	104.95	106.19	104.19	105.39	108.29	105.89	105.23	107.55	104.41	105.55	108.96	105.36	104.8	105.38	104.86	103.93	105.04	106.38	105.51	107.18	105.83	103.49	107.39	107.4	106.18	104.41	104.59	106.73	104.07
110.67	113.62	113.99	113.7	109.86	113.07	113.57	110.68	109.01	110.19	111.55	112.32	112.83	108.83	112.23	114.39	106.21	111.32	112.34	111.47	109.59	114.03	113.25	111.16	110.27	112.35	111.75	111.53	111.23	111.57	110.23	111.08	114.79	108.82	110.25	112.13	112.68	113.79	109.22	112.19	112.32	113.98	111.42	114.31	109.95	112.78	110.6	116	114.5	113.49
107.33	105.36	102.13	108.04	106.31	106.42	102.34	106.05	105.02	106.53	104.65	104.12	106.67	104.02	106.03	105.52	106.69	104.12	104.92	104.77	105.97	106.75	103.74	104.92	102.68	102.4	105.19	105.62	107.79	107.88	105.36	105.54	105.41	105.41	104.98	107.18	104.38	105.11	103.35	103.37	107.11	104.82	105.75	104.7	104.3	106.9	106.56	103.63	102.98	106.3
107.7	105.91	107.87	108.42	106.56	108.57	103.96	110.16	103.89	106.76	107.13	104.49	107.66	107.08	107.86	105.98	104.93	105.91	106.17	104.51	106.03	104.19	106.34	107.46	107.13	106.78	108.48	105.97	108.93	106.9	109.17	105.36	109.62	106.58	107.41	106.65	107.27	109.54	111.02	105.79	107.92	107.03	106.71	107.66	105	105.35	106.99	107.24	108.31	106.23
99.838	102.62	98.329	100.11	99.51	99.899	98.298	99.881	102.88	100.79	96.517	100.6	98.159	103.28	98.388	98.7	98.496	100.72	101.86	98.347	101.32	100.63	97.986	100.55	99.845	99.486	99.839	98.615	100.64	100.4	103.4	99.735	99.039	99.717	99.179	101.05	98.849	102.26	100.86	99.187	100.21	94.893	101.12	97.363	100.03	101.66	99.636	99.275	102.91	98.404
106.96	108.05	110.62	106.56	107.84	107.27	106	108.61	107.8	106.3	110.55	109.18	108.29	106.9	107.5	105.5	107.01	109.12	104.52	108.39	106.34	110.5	106.05	105.79	107.11	107	107.89	107.31	108.68	111.11	107.12	105.18	106.51	106.28	106.89	105.64	110.11	107.39	107.75	105.55	105.26	107.18	108.84	105.05	111.43	107.37	110.5	108.66	102.7	106.81
108.27	106.41	105.29	103.54	107.18	107.91	110.92	106.36	103.77	105.92	105.3	107.07	106.71	108.78	106.89	106.38	108.71	107.29	107.69	108.19	107.5	108.38	105.69	104.94	104.87	105.82	106.99	107.43	107.9	107.9	109.92	106.8	109.63	103.99	106.71	104.85	105.24	105.99	106.75	105.14	103.5	108.07	105.85	107.21	105.68	110.04	106.29	105.96	105.36	107.43
98.722	98.569	100.35	99.984	99.369	99.33	99.866	96.42	101.83	99.4	101.74	101.48	97.053	97.643	99.423	99.045	99.592	98.114	97.103	100.96	99.847	101.16	100.83	97.461	101.5	99.266	96.676	99.522	103.37	98.972	97.681	100.63	98.668	102.13	101.46	100.79	98.901	99.188	100.14	100.7	98.738	98.001	98.792	100.02	102.4	101.84	96.851	100.83	99.692	101.32
100.67	100.46	99.98	96.866	102.12	99.665	101.12	100.15	98.323	97.596	101.26	99.062	101.64	101.47	100.13	101.26	100.91	99.92	101.99	99.214	101.84	100.88	101.01	100.42	98.377	102.11	101.04	99.576	102.42	101.46	99.171	99.546	102.32	101.72	100.02	99.99	102.05	102.82	100.76	103.31	104.73	102.07	101.02	100.89	98.728	102.85	97.314	99.455	102.36	100.17
105.4	101.81	108.85	108.29	109.41	104.25	109.16	105.49	105.76	102.27	103.38	102.19	105.9	105.18	107.32	105.69	108.55	104.95	104.67	104.02	105.02	100.26	104.27	103.66	107.78	105.33	104.74	103.65	106.71	108.34	106.21	108.57	104.29	107.03	104.92	104.98	107.1	106.68	105.14	106.34	103.24	106.05	105.38	105.9	104.83	103.98	106.81	110.95	106.72	105.81
108.51	105.05	106.6	107.73	111.32	107	108.4	106.43	106.37	105.33	109.33	105.86	103.95	106.49	106.09	105.69	108.37	105.22	108.43	105.11	107.97	105.64	107.56	105.28	106.96	107.35	107.49	106.34	106.83	107.44	103.98	108.02	106.5	105.4	105.02	104.9	104.28	108.05	108.51	105.88	105.43	105.18	108.23	107.07	107.04	106.51	106.12	103.39	106.77	105.64
111.55	114.33	111.47	111.7	114.07	111.07	109.77	110.87	113.47	112.61	112.77	109.36	112.6	109.65	112.73	110.15	110.35	113.6	110.38	109.13	110.37	112.43	112.88	110.6	111.05	109.45	107.86	112.46	113.1	111.87	111.67	112.34	112.76	110.12	114.37	115.76	109.36	108.13	110.02	110.57	111.14	109.38	111.8	114.2	111.72	111.87	109.9	111.31	111.56	112.28
105.21	105.98	103.13	104.82	105.39	102.96	106.17	107.83	104.41	106.76	109.66	105.51	103.76	107.23	107.01	107.17	105.39	104.57	106.01	106.35	103.33	106.65	101.4	106.77	105.83	106.73	104.68	105.28	104.65	107.6	106.35	104.16	106.76	104.51	102.25	100.83	105.18	107.24	107.62	107.88	104.48	104.05	107.88	103.22	103.32	102.76	106.63	108.39	103.84	101.03
107.96	105.04	105.79	104.82	106.56	106.34	107.2	105.54	105	109.24	105.57	105.58	108.27	107.23	107.86	108.93	107.53	105.88	104.1	104.49	106.17	106.68	105.48	107.52	106.69	105.85	107.6	106.68	103.29	109.25	106.51	104.35	106.94	106.07	106.69	106.15	107.77	107.2	106.08	106.04	105.39	106.34	106.19	106.4	105.75	107.72	107.3	105.31	105.55	104.36
98.851	99.094	98.367	94.616	100.3	100.84	100.03	98.256	101.36	100.76	97.92	99.296	98.525	98.944	99.005	101.28	100.52	100.9	96.736	101.97	101.13	101.85	96.632	97.029	98.273	96.224	99.984	98.771	98.292	97.896	98.219	100.12	99.998	100.63	99.857	99.111	100.76	99.268	101.36	96.11	99.913	99.408	100.71	99.74	96.999	100.79	100.85	98.829	99.44	104.72
108.54	102.63	103.76	103.39	105.48	105.6	105.94	105.21	102.22	104.81	107.41	105.26	106.01	105.86	104.52	109.59	108.03	104.14	104.69	105.62	104.02	107.69	102.77	105.34	109.1	103.9	105.33	105.69	107.14	105.4	107.08	105.67	107.55	107.17	106.98	102.51	105.45	104.34	103.44	106.09	103.36	106.28	105.33	104.26	106.78	104	106.63	107	103.08	105.88
104.7	107.45	105.06	104.3	103.75	104.58	105.76	107.46	106.6	105.82	104.96	104.65	107.99	107.07	107.98	106.9	107.15	104.3	103.53	107.55	107.79	103.86	105.59	105.82	104.8	107.01	105.61	103.83	106.67	105.29	106.78	106.36	106.41	103.64	105.91	104.65	104.33	104.89	103.85	105.59	102.53	105.01	105.23	105.65	107.14	107.73	104.49	106.62	105.42	102.6
100.31	98.284	102.73	102.07	101.77	103.21	96.744	99.917	101.55	99.498	102.48	100.94	100.62	101.19	106.87	100.47	98.244	99.398	99.106	103.38	101.62	100.14	102.27	101.62	100.77	98.55	103.12	101.49	99.666	99.798	99.737	102.92	99.651	101.54	102.02	97.482	99.732	98.957	102.38	99.701	101.35	100.79	102.14	102.96	100.64	100.58	101.44	100.61	101.43	102.26
118.89	116.88	118.4	118.07	120.96	116.87	118.57	115.22	117	120.33	118.28	116	119.27	111.35	119.8	115.88	116.29	121.85	118.31	118.01	118.01	116.38	115.72	116.78	118.66	117.42	118.15	117.02	122.05	115.24	116.66	116.34	114.78	116.05	118.65	116.03	119.57	117.01	117.13	116.72	116.19	119.88	117.33	118.94	118.2	118.41	114.89	114.65	115.54	114.71
100.6	103.62	104.91	105.8	105.76	105.13	106.67	106.24	105.11	103.94	103.03	104.84	103.4	107.05	101.39	111.66	105.35	104.34	103.91	104.61	106.38	106.56	106.5	107.94	107.7	106.4	104.56	106.27	104.92	103.59	105.25	103.17	103.06	104.12	105.82	103.83	104.5	107.75	106.25	107.18	103.21	102.11	104.78	106.5	106	107.66	102.82	107.22	103.39	106.81
105.74	104.42	106.12	108.12	107.57	106.44	104.85	107.95	105.65	104.9	107.24	106.47	106.29	104.68	102.16	105.67	104.75	106.75	108.4	108.39	108.74	108.64	104.1	105.55	109.71	102.86	104.28	106.1	103.11	107.74	106.44	105.68	103.59	104.56	108.34	108.95	103.4	107.07	100.04	106.01	103.75	104.72	107.85	107.4	104.56	106.04	108.49	103.57	107.09	106.99
111.52	110.68	111.23	111.68	112.79	111.83	111.35	112	110.74	110.76	109.86	112.15	111.35	108.16	112.27	112.3	111.21	106.78	111.52	112.53	109.27	105.35	113.68	110.89	111.47	109.99	112.07	109.35	112.41	112.06	110.08	105.31	110.49	109.98	107.85	111.69	111.64	109.55	112.95	113.27	110.21	110.98	111.04	112.65	110.63	114.31	111.69	111.74	110.42	110.42
97.338	99.411	98.628	97.654	98.22	101.11	100.77	98.982	101.14	103.41	100.11	94.811	98.249	100.39	100.89	100.78	98.401	101.15	96.496	99.367	97.745	96.354	99.909	99.765	101.92	97.939	98.667	99.993	104.77	97.744	97.783	99.716	99.244	96.63	97.897	103.09	101.98	102.01	102.18	98.226	101.23	101.31	98.75	101.26	98.095	98.477	99.669	99.339	100.17	100.81
105.06	105.43	106.52	107.78	108.12	105.8	104.32	106.86	104.87	107.3	107.07	104.67	108.67	104.97	105.98	103.52	106.24	108.86	108.55	106.6	105.82	106.71	107.67	106.87	105.77	105.55	102.98	104.87	106.29	110.82	107.11	109.15	107.09	103.96	106.97	106.84	102.82	110.67	108.24	104.88	107.5	108.61	105.91	110.14	102.5	106.61	105.13	106.7	110.28	107.3
109.61	109.65	113.26	112.63	110.87	111.86	110.25	109.42	109.96	111.24	111.5	108.13	109.53	111.69	113.07	110.98	111.44	109.94	111.29	112.23	112.18	113.09	114.18	112.57	109.05	109.81	111.26	112.35	112.88	109.13	113.92	107.46	113.09	110.16	113.81	112.97	112.18	113.44	111.91	114.46	109.96	112.8	111.33	111.19	112.98	111.4	112.93	111.33	112.3	109.82
105.77	106.81	104.32	109.34	106.01	105.03	107.72	102.27	101.92	103.46	107.97	107.38	104.4	106.98	102.04	106.36	106.15	105.44	107.53	104.82	107.93	105.25	105.79	110.15	107.11	106.78	103.99	108.27	104.95	102.22	108.56	108.49	110.8	104.24	107.69	106.49	104.64	106.74	106.2	104.48	104.93	108.02	105.26	105.35	106.98	103.62	106.35	104.48	107.05	109.3
104.51	106.36	107.15	101.58	103.35	104.08	103.26	105.15	104.73	105.7	103.38	107.03	104.05	105.6	104.48	103.64	102.81	103.46	104.82	105.92	104.66	100.35	105.31	105.74	104.93	104.79	103.35	104.36	106.06	104.89	103.01	108.23	101.77	101.59	104.31	104.43	105.02	102.84	103.33	102.56	104.45	107.36	101.04	103.66	104.15	106.27	101.98	104.52	103.17	103.63
105.98	107.29	105.08	106.55	107.98	105.8	105.9	108.97	106.77	107.99	102.86	102.97	105.65	107.68	107.55	106.72	106.46	110.47	108.88	108.8	106.1	106.58	109	107.21	107.07	105.89	108.41	106.29	101.54	104.07	106.4	104.91	108.44	103.55	106.76	106.72	108.77	107.99	107.27	111.22	109.24	107.06	109.32	108.15	108.87	107.68	105.78	107.11	107.64	105.83
103.34	105.32	104.95	104.14	102.13	104.82	102.02	102.03	103.93	101.65	102.88	107.43	105.75	105.92	103.06	102.04	102.23	104.44	103.26	107.04	103.7	107.78	105.93	101.15	101.17	105.87	103.02	105.1	104.32	104.4	105.16	105.98	103.09	103.38	103.32	106.14	105.9	102.26	103.45	106.49	102.59	106.7	105.58	105.56	104.37	102.62	107.2	105.53	104.33	106.27
99.646	100.49	102.11	100.8	100.41	100.91	100.41	100.7	101.27	102.14	103.59	100.03	101.11	102.26	99.845	100.1	100.03	100.14	100.46	101.96	100.71	99.778	100.61	102.44	102.34	102.1	99.683	101.3	99.279	100.11	102.43	102.59	100.68	104.11	102.92	102.24	103.7	100.43	101.51	100.83	97.06	102.23	101.26	99.057	102.4	103.89	102.75	99.97	100.48	100.46
111.24	111.36	111.82	110.76	114.76	111.75	113.83	110.11	112.7	110.09	107.95	111.84	111.64	110.66	114.87	113.13	108.28	110.79	109.96	111.7	113.28	111.24	109.75	112.33	114.23	112.15	109.83	111.96	110.44	107.85	114.38	116.18	114.52	113.35	113.3	109.67	114.37	107.92	113.68	107.84	110.21	110.95	111.94	113.65	111.96	111.65	109.35	112.78	112.82	112.88
106.53	104.56	106.32	106.43	106.76	108.54	105.35	108.44	102.8	103.17	103.56	101.19	101.95	105.23	103.73	103.99	107.13	104.41	105.29	105.29	106.38	107.76	105.07	108.19	105.4	108.5	103.65	103.96	102.53	108.31	103.17	106.32	105.02	106.62	105.37	106.01	105.41	106.78	103.68	105.49	104.29	107.89	108.32	103.92	107.57	105.77	104.68	104.37	104.01	108.07
112.72	113.02	111.48	110	110.01	110.32	115.45	111.68	113.89	111.25	109.91	116.18	111.33	113.55	109.29	111.97	114.85	110.24	112.41	110.37	113.15	111.88	111.77	111.2	113.07	110.7	113.03	110.21	113.35	110.96	115	115.15	108.93	110.25	111.28	110.62	110.19	113.89	111.55	111.8	108.81	113.14	110.9	109.65	112.72	109.51	110	113.66	112.16	111.09
111.54	113.13	114.13	115.2	111.21	109.82	113.53	116.16	109.55	110.85	109.5	111.95	109.39	112.87	111.04	110.1	111.96	112.15	113.36	111.2	115.74	110.88	112.26	113.97	111.08	109.35	109.17	114.55	113.05	111.77	111.75	111.82	112.98	113.6	114.56	112.11	112.09	111.23	111.3	109.6	115.85	111.38	109.68	110.99	112.21	110.84	111.28	112.84	110.7	114.02
106.13	112.62	110.39	111.74	112.18	108.9	111.32	109.27	109.9	109.26	112.41	108.72	109.61	111.07	108.29	111.68	109.72	108.94	113.08	111.77	111.43	110.99	110.21	108.95	110.32	111.76	112.2	109.33	107.36	110.58	109.49	107.56	114.61	110.42	111.71	108.65	109.68	113.87	109.82	111.5	109.97	111.49	107.98	111.7	112.98	111.61	110.36	113.19	109.87	108.72
115.31	108.59	112.36	112.32	111.36	111.54	109.94	112.57	114.05	114.64	113.64	112.47	110.34	114.81	112.16	112.83	113.35	115.3	113.53	114.83	112.96	111.85	114.19	115.2	113.11	111.72	110.02	116.08	116.53	113.37	114.62	113.41	111.67	110.71	113.98	112.2	114.97	111.33	114.79	111.24	113.12	114.39	112.21	113.27	112.06	110.01	109.13	113.66	115.41	111.96
106.18	106.7	104.03	103.44	104.02	102.57	108.42	102.92	108.81	105.43	104.33	102.91	106.88	105.91	104.44	105.78	107.09	102.7	103.73	101.55	103.63	106.09	106.2	103.73	104.27	106.99	105.38	109.01	106.22	103.41	106.26	104.23	103.64	105.5	107.66	106.78	106.16	104.04	104.78	104.99	105.42	103.51	103.29	103.48	106.74	104.88	108.65	107.48	106.46	106.6
111.19	110.61	112.32	109.15	111.29	113.43	111.11	112.47	111.7	109.89	110.23	112.18	111.14	113.12	109.68	112.56	114.62	107.98	113.41	111.13	111.47	111.8	109.55	112.96	109.95	112.83	110.62	111.42	111.68	112.36	112.51	111.52	110.92	111.32	112.4	112.13	114.53	113.87	112.48	109.06	109.6	108.45	110.76	111.31	110.45	111.34	111.97	111.35	111.25	110.31
107.56	102.29	104.35	102.91	104.99	105.46	105.3	104	107.6	106.12	109.68	104.12	104.55	107.25	108.13	107.97	107.84	106.32	103.31	103.74	106.27	106.87	107.36	105.91	102.9	102.05	103.84	105.06	106.16	108.73	107.79	105.57	105.73	107.36	103.76	104.36	106.48	105.97	103.78	108.46	104.34	103.91	108.43	106.55	105.4	106.76	107.79	107.71	103.17	103.31
110.82	110	109.72	110.97	107.88	109.66	108.72	113.59	112.17	110.09	109.8	110.95	111.1	114.35	111.61	110.1	109.93	110.82	108	109.16	110.76	109.92	111.54	110.35	110.78	112.85	110.84	107.77	108.04	109.97	110.11	112.1	110.02	107.77	109.44	111.79	110.9	111.95	107.94	106.31	110.73	110.82	107.87	108.62	112.7	111.71	107.45	110.37	110.35	107.87
105.92	106.36	110.28	105.46	100.36	104.88	107.18	105.69	104.05	103.86	105.96	108.25	104.96	104.36	105.86	106.55	105.2	107.8	109.55	106.07	105.07	108.88	104.24	110.28	106.28	101.52	109.09	104.32	104.06	109.19	105.73	106.85	107.5	107.76	103.91	107.18	104.66	104.26	105.25	107.08	107.11	106.48	107.62	105.32	107.85	105.99	106.48	107.63	107.6	106.43
103.61	105.3	107.24	108.56	109.02	106.78	105.92	107.71	107.34	103.41	107.01	105.93	106.41	102.5	107.1	104.31	105.75	106.55	106.17	104.77	104.65	108.18	108.2	105.38	105.02	108.95	103.3	107.73	105.04	104.05	103.63	106.01	107.51	107.62	105.65	106.58	107.1	103.22	103.31	104.43	105.01	108.59	103.29	106.89	105.8	106.97	107.13	106.12	109.57	109.21
106.81	103.11	106.47	108.47	108.87	104.88	108.11	104.56	108.26	106.67	105.98	104.93	106.2	101.9	103.68	104.87	105.54	102.33	103.25	103.84	105.06	108.69	107.67	105.78	105.37	110.92	109.25	103.61	107.17	103.57	107.98	106.95	105.66	104.85	105.97	103.32	105.21	107.33	104.18	106.5	105.79	108.06	107.46	106.87	107.16	108.8	103.93	106.91	104.06	106.11
106.31	102.8	104.64	104.42	104.36	102.57	105.1	104.53	107.26	105.25	103.82	105.1	108.9	102.05	106.05	105.82	106.42	102.58	105.33	106.54	104.43	104.44	102.87	105.24	104.8	106.64	108.01	106.24	105.23	105.87	106.02	101.51	103.88	104.87	104.94	105.61	103.09	103.05	100.26	105.01	107.03	104.51	101.54	105.15	104.71	102.24	106.61	104.18	104.39	102.44
107.9	105.27	108.14	105.96	105.18	103.74	107.77	105.54	107.35	107.95	106.45	105.05	106.67	102.41	104.96	106.78	106.91	105.79	105.6	105.92	107.9	105	103.32	101.32	105.51	106.19	104.53	104.84	104.04	106.35	107.14	106.19	107.55	106.76	104.45	103.78	101.32	109.87	104.64	109.63	107.75	106.36	104.14	105.24	105.99	103.45	107.04	104.84	109.06	105.42
105.56	103.93	105.12	103.33	107.49	103.27	107.23	103.88	104.91	105.04	106.72	104.16	107.33	105.41	106.5	105.64	105.85	105.85	103.2	103.46	105.38	107.72	105.7	106.83	106.99	104.56	107.48	106.11	106.76	106.33	106.65	104.32	102.96	105.82	108.16	105.28	106.43	106.24	106.46	104.58	104.3	108.94	108.54	105	105.39	105.74	106.55	104.7	107.27	105.43
104.61	106.73	108.26	106	105.12	105.99	104.15	103.24	107.86	105.43	106.34	107.35	105.76	107.28	103.44	104.74	106.95	106.75	104.44	103.08	103.11	102.98	104.5	105.66	102.52	103.49	103.07	106.79	104.74	103.91	105.64	105.41	105.97	104.22	105.71	103.38	104.04	107.87	107.06	107.58	107.93	105.42	104.14	105.65	105.57	107.39	109.55	106	104.4	103.59
107.64	104.91	101.52	103.88	105.61	106.77	105.4	107.02	108.35	107.5	106.28	104.63	107.65	105.26	109.34	105.89	106.22	102.11	104.08	103.91	107.14	106.4	105.37	103.37	105.22	102.5	105.74	106.01	106.23	104.76	107.11	105.66	109.25	106.22	105.45	110.87	106.77	106.58	101.65	105.09	106.71	103.42	107.09	105.3	106.38	102.96	102.19	105.51	105.05	107.68
108.14	108.4	105.09	101.17	105.18	105.79	106.18	105.26	107.13	103.69	105.52	106.97	109.24	105.99	107.14	106.36	106.14	104.87	103.7	107.07	107.43	108.98	105.73	106.77	108.24	105.93	106.67	107.21	108.28	103.12	106.14	107.18	106.52	105.04	107.63	109.04	106.2	107.15	106.7	106.14	105.84	108.6	107.67	103.93	106.62	109.1	104.43	103.12	109.07	102.25
107.72	107.25	108.07	102.45	102.42	104.77	102.7	105.33	106.02	104.95	105.32	109.36	106.42	105.14	106.05	105.3	103.62	108.51	105.77	104.02	104.39	104.07	106.55	106.17	108.05	107.82	106.25	106.43	107.78	105.4	105.57	105.44	107.18	107.91	107.47	104.94	107.69	107.33	106.13	108.84	105.55	106.96	106.93	104.21	103.34	106.46	106.97	110.66	103.77	107.31
112.17	112.4	114.49	109.9	111.71	112.24	111.34	115.81	109.24	107.46	113.03	112.57	112.76	112.88	112.56	115.95	113.35	111.98	111.81	110.29	110.39	111.25	114.79	114.44	114.78	109.99	114.1	113.14	111.11	111.87	111.49	111.46	109.83	111.38	111.15	111.1	109.67	113.52	114.97	111.72	112.92	110.09	111.93	110.11	111.43	113.71	112.54	110.7	109.65	111.77
108.08	108.87	104.37	108.58	106.84	106.6	106.58	106.73	106.55	109.03	104.69	104.99	106.95	107.58	104.86	102.96	103.93	105.93	104.01	101.77	106.03	104.08	108.6	108.05	105.73	107.33	104.42	107.97	105.45	104.66	107.86	105.8	106.86	104.08	100.36	105.44	105.14	107.58	103.59	106.03	104.8	103.88	106.19	105.06	106.48	105.92	107.77	106.19	106.39	105.26
111.97	111.45	114.82	112.23	110.22	111.03	110.96	113.37	109.98	111.75	111.96	112.63	110.98	111.32	111.36	105.98	111.4	111.6	109.22	114.13	111.04	113.1	114.25	111.76	109.88	110.84	116.82	113.26	113.91	111.61	112.09	113.68	109.98	111.78	109.54	110.48	111.34	108.07	111.02	111.66	110.53	114.06	107.48	114.95	111.01	110.08	109.06	110.57	111.26	111.75
115.68	109.52	115.61	113.74	113.66	111.35	109.83	110.13	113.22	111.59	113.98	109.5	112.13	115.25	113.4	110.13	109.01	113.13	112.37	111.19	111.34	112.98	111.51	114.39	112.96	109.85	113.39	111.19	111.11	114.69	110.95	110.07	113.26	112.61	113.76	110.03	114.51	109.23	110.97	110.11	109.58	111.38	114.24	111.79	109.95	110.37	111.17	113.89	111.78	110.63
104.43	104.73	107.24	107.01	106.01	105.61	106.21	103.72	106.43	105.16	106.01	102.01	105.71	104.01	103.3	105.06	104.31	104.91	104.35	108.28	105.93	105.35	104.17	104.85	103.83	104.35	102.87	103.36	104.59	105.71	104.38	107.38	109.22	105.4	106.79	107.15	103.48	105.78	108.22	102.24	105.63	105.27	105.37	107.03	104.79	106.58	108.21	108.38	107.25	107.16
113.96	114.42	114.96	116.92	115.02	121.38	115.96	116.67	114.43	120.74	114.58	117.08	116.08	116.03	114.82	114.45	117.72	116.74	117.46	114.75	117.54	115.98	118.3	116.68	114.63	113.41	115.66	116.72	119.45	116.5	118.37	117.43	117.27	116.2	115.14	116.47	117.9	114.6	115.67	117.75	115.04	117.31	118.46	119.9	117.1	116.15	114.51	113.92	114.01	113.76
111.74	110.79	108.34	109.93	112.02	112.23	115.84	113.7	110.84	113.83	109.85	110.89	111.55	107.27	111.43	112.37	114.89	113.78	112.06	114.35	114.63	111.97	115.8	114.17	111.32	111.91	113.15	112.13	113.64	112.05	112.41	113.28	113.7	111.31	111.62	112.67	114.34	115.64	114.18	112.85	112.01	115.61	110.99	112.5	113.23	113.96	115.65	112.04	110.71	110.31
107.27	107.05	104.64	105.77	105.91	105.42	104.68	106.02	105.68	104.83	105.96	106.35	106.65	105.88	104.04	106.3	110.04	102	106.82	105.08	106.51	104.99	104.59	103.27	106.02	107.95	107.96	108.15	103.48	104.92	106.53	103.93	105.16	106.86	106.92	107.85	105.32	106.08	104.89	106.96	105.9	105.25	103.88	107.62	105.48	106.95	107.78	103.01	105.25	106.2
109.68	110.4	109	110.9	109.08	109.67	110.26	113.1	110.03	111.96	110.02	109.48	109.13	109.86	108.32	109.16	109.92	108.81	111.73	110.71	110.13	112.27	106.69	108.07	110.6	109.59	111.21	116.26	110.71	108.12	111.97	112.03	112.49	110.1	105.47	106.98	111.45	109.95	111.28	110.72	111.1	111.42	107.11	109.91	108.32	106.99	107.61	108.42	109.12	109.01
114.44	113.38	111.63	112.42	111.93	112.21	112.24	111.14	110.94	111.78	114.55	112.82	110.31	114.82	114.83	112.29	113.08	110.01	113.12	110.39	110.87	112.53	113.44	111.62	115.28	110.38	111.72	112.25	115.25	113.77	114.11	113.77	112.81	111.1	113.04	115.94	111.11	112.18	111.35	112.36	111.27	110.71	111.49	112.3	110.6	110.72	111.93	113.26	112.7	117.47
104.75	106.82	106.52	105.97	104.66	105.74	108.15	105.33	104.23	107.68	105.01	107.62	105.48	107.55	107.29	108.79	108.41	107.52	106.72	106.6	107.72	105.16	103.2	109.29	108.76	104.91	105.95	105.62	105.3	105.56	108.69	109.17	105.25	105.49	107.47	104	105.21	102.03	105.08	109.17	107.09	107.48	101.85	106.81	102.88	109.18	104.29	106.48	104.18	106.66
103.15	103.32	106.67	107.74	104.97	103.87	104.14	108.21	101.91	102.34	103.57	105.75	106.5	105.09	105.2	105.21	105.03	105.17	104.42	106.76	105.03	102.54	103.65	105.22	102.07	109.07	107.26	106.12	104.05	100.65	105.63	107.1	104.8	106.96	103.71	105.16	104.69	103.68	107.39	104.67	104.59	108.05	105.6	104.14	104.06	105.14	104.1	101.31	102.77	103.64
109.04	109.53	112.73	109.83	110.57	112.91	113.76	110.98	113.47	110.92	111.37	113.8	109.34	111.83	113.49	109.31	115.1	110.87	112.33	113.62	110.36	111.4	113.88	114.31	114.59	110.2	110.83	109.07	110.05	112.39	111.04	111.8	112.22	109.36	111.68	111.53	108.97	110.57	111.11	109.8	108.96	111.51	113.17	112.21	109.59	113.57	113.53	109.43	110.68	111.16
110.9	107.37	110.15	111.03	111.09	109.15	105.67	112.63	111.02	111.45	111.01	109.32	109.7	109.24	107.64	109.13	109	110.42	109.59	112.18	110.86	110.68	109.92	109.88	110.11	109.63	112.7	110.14	108.59	108.53	108.98	113.59	109.94	111.75	111.81	109.64	113.42	110.95	109.52	108.8	111.15	107.33	110.95	112.1	111.35	112.4	108.05	107.04	109.52	109.84
105.7	106.15	105.08	102.06	105.58	103.72	104.38	105.8	99.688	107.7	101.23	104.17	103.58	106.58	99.444	107	104.2	104.82	102.81	105.04	104.58	101.01	105.91	103.04	104.28	105.19	106.02	105.49	107.08	105.71	103.13	104.97	106.33	104.52	103.16	103.85	102.92	104.82	102.04	104.41	103.39	103.6	104.26	103.07	102.58	102.79	106.95	102.61	102.29	105.61
106.38	103.94	104	107.34	105.58	104.86	106.45	103.01	102.43	104.71	108.99	107.79	106.38	107.86	106.85	107.72	104.9	101.52	105.99	106.4	106.52	106.44	106.57	104.97	108.74	104.65	104.49	104.13	106.72	104.36	105.86	106.67	105.8	107.79	106.57	106.74	106.37	102.86	108.34	109.72	105.67	107.02	109.1	105.2	110.02	107.36	104.9	104.02	105.53	105.35
109.58	110.63	111.13	107.11	105.78	108.84	108.78	110.27	108.92	110.87	107.95	110.63	109.53	110.9	111.17	107.95	108.78	111.08	110.47	110.2	109.45	110.53	111.97	109.93	111.85	110.96	109.97	113.2	108.64	109.09	105.27	109.99	111.45	105.9	110.72	112.84	109.7	108.07	107.69	109.04	110.68	110.7	112.96	113.65	111.02	111.54	108.48	111.24	110.79	111.98
109.88	112.91	112.15	112.48	113.7	109.51	112.01	110.02	114.77	112.79	108.85	112.9	111.15	113.69	113.08	112.81	110.32	112.38	110.68	110.91	111.7	111.43	116.07	111.41	113.27	108.98	107.55	110.68	110.46	110.69	113.86	111.52	110.5	113.86	108.9	113.67	111.22	111.76	109.92	109.04	110.61	112.04	107.87	113.1	114.55	112.65	112.8	111.62	111	113.79
109.14	104.88	105.13	108.78	104.79	107.17	108.39	106.76	106.12	109.72	108.05	108.46	103.35	108.76	106.62	106.22	105.99	106.27	104.69	111.13	105.76	103.52	105.28	105.47	102.99	103.56	107.19	104.31	107.16	108.66	106.58	107.18	107.17	105.06	108.03	106.66	103.07	104.68	106.88	107.6	109.68	107.47	105.34	104.59	106.36	106.9	105.18	106.63	107.01	108.11
100.46	96.186	99.658	103.28	98.913	98.846	99.948	100.74	99.272	100.98	98.316	98.215	97.741	103.81	100.28	102.05	99.109	100.59	100.36	98.841	98.33	99.641	101.85	101.55	100.18	101.23	96.648	100.21	97.446	100.61	96.032	101.18	98.694	102.2	100.05	99.004	97.658	97.578	97.861	100.29	99.608	102.06	97.721	97.246	101.66	102.04	99.883	98.544	96.833	101.96
113.77	112.98	109.52	109.42	108.22	110.36	108.58	112.4	108.49	111.74	107.26	108.38	109.31	110.11	109.44	108.58	109.85	111.81	107.55	112.05	107.58	109.68	109.28	105.99	110.23	110.76	108.72	108.89	109.99	109.27	108.24	108.58	110.51	108.36	112.85	108.68	109.51	110.43	109.95	108.19	109.36	107.82	107.71	114.04	110.95	110.67	112.55	108.6	109.36	109.58
113.94	113.82	112.54	114.47	110.32	111.16	112.1	111.89	116.07	113.73	111.83	111.37	115.18	109.95	109.88	108.98	113.06	111.68	111.16	110.4	113.17	112.03	111.57	110.95	112.91	109.46	113.74	114.52	114.27	109.46	112.18	111.86	114.02	110.16	112.22	112.96	111.8	110.65	110.9	111.82	113.48	108.65	113.88	110.4	110.93	113.86	113.31	113.19	108.36	111.71
106.73	105.4	104.53	101.25	106.15	107.6	102.51	105.87	108.36	107.18	108.75	103.97	105	103.03	105.88	105.4	102.06	106.75	103.17	106.65	105.49	107.17	105.17	104.34	106.19	104.3	102.36	108.94	107.11	106.04	104.93	104.96	106.33	106.94	101.87	106.65	103.01	107.12	108.68	107.71	106.36	106.67	105.8	101.6	103.63	107.49	102.47	104.69	106.82	102.87
105.7	104.37	109.94	106.16	106.64	106.61	103.8	106.29	106.15	104.4	109.29	104.95	105.8	102.77	106.98	107.72	106.78	103.71	107.33	105.4	108.63	105.87	105.17	105.62	106.59	105.99	106.29	101.12	105.94	106.57	104.82	104.6	104.67	106.9	105.06	105.61	100.8	106.47	107.66	106.09	105.87	108.36	104.77	106.05	106.14	106.08	105.18	106.57	101.89	104.55
110.11	112.1	110.71	113.62	112.18	116.04	111.85	111.46	110.61	115.8	114.7	111.63	113.53	109.96	108.88	112.35	109.92	114.32	113.19	113.66	111.82	111.94	109.09	112.93	111.91	110.46	110.04	109.21	114.46	112.01	111.26	113.82	109.1	113.37	110.6	114.76	110.29	112.02	113.42	112.88	115.37	111.15	112.97	113.6	113.82	112.95	110.71	111.86	113.25	109.26
109.94	110.35	110.04	114.02	110.34	115.22	115.51	113.14	112.38	109.34	112.59	114.48	110.66	111.43	112.34	110.97	111.62	108.94	112.27	110.89	108.65	113.3	113.53	109.83	109.02	108.19	113.41	109.98	110.76	113.03	112.38	107	113.61	111.02	111.41	108.29	109.24	110.44	113	112.84	111.78	114.89	113.14	112.26	111.29	112.92	114.94	112.96	108.43	111.16
99.093	98.457	101.26	101.03	99.799	99.848	103.98	101.02	100.86	102.23	102.16	100.5	100.68	98.27	101.2	99.278	101.38	102.71	101.94	99.178	100.8	100.33	101.26	97.843	101.76	102.07	100.91	101.24	101.86	97.524	100.7	102.59	103.56	98.983	103.19	102.53	100.26	100.88	104.93	101.25	100.45	102.94	99.764	101.89	99.199	99.132	99.993	103.12	98.784	101.68
107.54	104.43	105.35	106.42	104.94	106.14	108.51	105.52	106.3	107.83	109.38	105.82	106.52	104.26	106.27	104.09	104.9	105.05	108.11	106.05	106.35	104.38	108.78	107.4	105.6	108.28	109.42	108.4	105.11	106.21	107.67	105.64	103.36	103.53	105.59	109.17	102.62	107.74	103.81	104.13	108.85	106.55	107.39	104.03	103.05	105.84	109.13	108.94	106.87	106.14
109.19	109.94	109.66	109.89	110	111.53	112.78	111.45	109.62	113.14	109.07	109.31	109.67	113.32	110.02	110.46	107.51	109.82	110.64	108.09	109.45	111.32	113.13	111.25	110.21	112.59	107.1	109.4	110.37	112.47	110.58	107.53	106.77	107.29	112.59	109.55	111.84	111.2	111.14	109.82	112.62	111.66	111.42	110.46	107.94	109.43	111.7	112.58	112.56	109.43
105.66	103.06	100.93	104.3	100.21	100.66	103.4	104.66	103.28	104.55	102.54	100.69	102.15	104.8	105.84	103.6	104.38	103.77	106.68	105.14	103.23	102.36	103.81	105.63	105.32	102.02	106.48	105.99	104.06	105.66	104.71	105.08	105.44	104.24	103.25	103.46	102.35	107.66	105.79	103.07	104.99	104.62	103.49	105.98	101.44	105.15	103.55	101.71	107.43	104.9
112.64	111.63	111.62	110.04	113.14	112.85	110.74	108.19	108.13	110.28	111.19	112.3	112.12	111.91	109.72	111.93	110.2	110.46	113.22	114.56	111.88	108.97	110.36	110.78	109.4	111.84	109.75	110.04	109.71	111.61	111.54	112.56	111.65	111.32	110.79	109.83	107.58	109.64	109.09	109.07	110.99	111.42	109.95	112.59	111	112.59	109.14	110.03	110.44	108.3
102.33	101.7	101.52	101.8	102.25	100.27	101.1	101.69	102.47	100.51	101.75	101.44	100.87	102.85	97.737	102.88	104.17	102.46	100.63	100.11	99.151	101.37	102.59	99.938	101.77	101.29	102.24	102.35	97.564	98.198	97.631	100.08	102.61	103.85	101.61	102.14	101.85	96.671	99.645	101.95	102.8	100.26	100.3	100.73	98.809	99.61	100.93	100.14	97.857	98.049
113.1	109.15	113.09	111.58	108.06	110.63	113.65	111.08	107.1	112.83	113.36	110.31	112.99	111.53	109.11	110.97	109.72	111.78	111.34	108.94	109.87	111.87	109.82	110.45	110.05	109.32	112.03	111.5	113.31	112.22	112.95	109.96	110.75	113.36	107.68	113.26	109.94	110.46	111.25	108.9	111.5	112.15	113.36	111.5	110.69	109.96	111.52	108.53	111.53	109.37
111.25	114.52	110.19	111.96	108.77	113.87	113.49	112.7	112.93	115.24	109.59	113.71	110.62	110.46	108.29	111.16	109.3	115.66	112.86	110.26	111.27	112.76	111.08	116.61	109.41	112.1	113.88	112.6	113.46	113.89	109	109.37	112.36	111.6	113.49	112.96	109.67	108.89	111.65	111.18	114.49	109.48	110.36	113.28	112.24	112.02	111.45	112.47	112.99	113.24
106.42	103.93	106.03	105	106.69	104.49	108.5	105.65	106.64	105.86	107.23	105.35	105.16	106.3	101.9	108.91	104.17	106.37	105.12	102.86	106.19	106.24	105.75	107.23	105.61	106.93	106.11	107.48	106.71	106.67	105.81	106.09	104.79	104.67	102.38	105.61	105.95	106.32	110.36	103.96	105.23	106.61	105.77	104.15	104.19	108.83	104.22	106.65	109.16	104.71
111.1	110.2	112.72	111.87	110.94	110.27	112.94	115.52	112.73	111.84	111.91	110.25	115	113.95	112.36	107.02	111.56	113.15	109.37	114.32	112.08	110.31	110.14	112.95	112.9	111.34	112.71	111.22	106.36	112.68	113.9	107.72	113.64	109.18	110.14	112.07	109.98	113.14	110.2	111.15	110.51	113.08	112.27	109.86	112.92	113.43	109.1	111.99	112.3	112.97
111.24	114.74	114.8	111.56	113.35	117.06	111.44	112.49	111.03	113.58	110.65	113.28	113.72	116.54	114.93	115.49	112.26	111.76	114.16	113.92	114.79	110.95	113.35	113.48	113.65	110.23	112.29	112.6	113.97	115.62	109.78	113.88	115.32	112.03	113.43	115.57	116.09	111.46	111.83	109.36	110.86	113.45	112.52	111.59	113.68	110.82	113.59	113.74	111.19	113.83
97.987	100.23	99.568	99.757	95.88	101.34	102.89	101.67	99.799	100.01	100.81	102.27	96.349	100.93	100.95	100.23	99.054	98.529	102.09	100.95	103.76	99.786	99.832	99.293	101.3	99.137	104.05	101.7	97.181	99.426	96.79	101.73	100.57	100.71	100.19	101.49	99.463	98.143	97.614	100.62	101.81	97.343	98.096	101.52	99.982	100.7	98.593	99.931	100.5	100.15
104.2	107.27	103.3	106.5	106.98	106.5	107.7	100.49	106.97	103.7	107.13	107.61	104.16	106.95	105.25	105.75	103.33	105.32	106.09	102.87	104.81	103.75	105.89	102.85	106.26	103.65	106.57	105.51	104.77	103.09	104.1	103.08	107.2	104.72	104.73	105.09	105.77	103.73	106.51	107.54	105.51	103.55	102.84	102.73	106.51	106.87	106.58	108.35	102.03	101.79
100.43	101.71	97.228	100.49	100.8	94.528	100.36	100.52	98.1	98.324	102.87	96.979	98.672	101.52	98.67	99.244	97.806	101.72	101.82	99.723	100.19	100.06	99.96	96.618	100.86	98.549	96.956	99.59	100.09	101.01	100.89	98.357	102.06	97.237	99.428	100.75	99.765	102.88	101.12	100.83	97.736	102.73	101.65	102.45	100.17	99.855	102.4	100.31	98.9	99.932
111.68	113.76	111.62	112.19	108.06	110.03	112.49	109.42	112.87	112	111.79	111.97	115.06	110.76	109.7	112.18	112.21	111.62	112.48	109.98	112.89	112.25	111.59	114.91	111.63	113.78	112.32	111.07	108.45	112.46	112.41	111.21	110.05	111.29	109.45	108.57	113.64	111.94	110.53	111.76	108.26	112.72	112.07	112.46	111.64	113.46	109.59	112.66	112.61	110.44
102.68	105.27	103.54	100.42	105.09	106	103.06	103.17	106.54	104.41	102.28	104.52	106.38	107.47	106.22	104.84	104.25	100.31	102.43	102.44	108.39	102.29	103.38	107.58	107.24	105.85	105.09	103.43	105.91	105.92	106.09	106.48	103.05	101.99	105.22	100.81	105.72	104.38	103.76	105.23	106.38	106.43	104.48	102.44	106.32	104.34	104.36	105.43	105.65	102.24
105.4	108.53	107.06	103.82	103.94	103.88	106.66	105.1	107.47	105.71	107	106.32	104.61	105.47	108.33	106.01	104.36	102.73	106.19	105.23	104.81	110.88	106.77	105.94	103.67	108.69	107.19	104.92	107.12	105.66	104	104.66	106.25	108.34	108.32	104.95	107.69	106.85	105.89	107.15	107.87	107.31	108.36	107.31	105.4	106.01	107.15	107.59	105.97	106.31
100.77	99.915	101.97	99.182	97.811	104.52	101.61	98.255	100.61	99.05	102.31	99.829	97.17	101.61	101.14	101.78	104.98	101.53	100.85	100.38	99.377	101.36	100.71	101.8	100.82	101.74	96.361	97.678	101.47	102.63	102.75	96.398	103.37	100.96	98.97	98.56	98.803	101.89	99.154	99.876	102.02	100.96	101.8	101.22	100.91	97.484	96.738	101.22	101.37	103.65
107.67	106.7	100.98	107.57	107.26	104.53	105.34	106.93	108.12	103.83	104.97	105.65	109.98	104.92	105.74	103.29	105	104.53	110.61	103.34	106.41	105.81	106.11	104.26	103.21	105.02	102.53	105.99	103.41	103.61	105.7	105.29	102.86	107.5	105.93	106.83	104.71	107.98	105.41	103.73	105.9	105.29	104.78	106.57	106.01	103.32	108.67	106.64	107.77	103.73
112.02	108.24	111.01	112.6	110.02	108.79	112.39	111.35	112.05	112.65	113.93	111.39	112	110.92	113.31	110.44	113.95	113.42	110.94	109.66	113.08	114.62	114.41	112.65	110.39	112.14	111.34	114.52	111.45	109.84	112.2	108.61	113.45	111.77	112.15	113.72	109.96	110.89	107.4	111.36	112.99	110.65	112.16	111.62	111.96	112.4	109.31	112.29	113.09	111.59
108.59	111.58	111.03	111.63	110.43	112.16	114.4	109.16	109.06	109.46	111.45	110.81	110.48	110.84	111.64	112.49	109.85	114.05	111.91	110.75	112.92	110.25	110.68	110.73	112.2	111.26	110.07	112.84	110.31	111.55	113.59	114.94	111.74	113.3	108.92	111.42	111.77	114.33	111.08	111.43	113.02	112.13	113.82	110.79	114.2	110.56	109.55	112.25	111.41	115.79
107.22	110.1	104.89	105.38	105.02	103.82	110.32	106.89	107.22	105.45	109.1	104.69	108.3	106.9	106.04	106.43	103.48	106.04	104.38	109.84	105.93	106.98	106.83	109.07	107.57	110.68	110.75	107.98	108.14	109.05	104.73	106.7	105.48	106.47	107.83	106.27	104.44	107.06	110.19	106.48	104.83	106.64	107.51	109.19	104.75	109.16	108.11	108.49	106.48	106.79
109.93	108.85	105.48	107.82	107.53	105.99	106.58	107.24	106.89	106.35	109.31	109.49	109.07	103.62	106.24	106.74	105.16	103.8	104.42	106.62	107.36	104.86	105.45	108.74	106.94	109.38	105.15	105.88	109.56	108.76	106.97	104.85	108.14	107.76	105.85	107.15	102.44	107.85	109.81	107.87	106.89	107.86	106.85	104.89	108.32	111.66	106.91	105.92	106.33	105.28
109.68	108.37	109.68	109.14	104.68	108.94	107.46	106.96	108.6	106.83	109.46	105.89	109.36	105.71	104.16	107.11	103.95	104.72	104.43	108.09	105.1	104.82	109.52	103.71	108.56	105.7	103.52	104.71	106.89	105.67	109	108.93	105.39	106.59	103.79	104.27	111.62	106.88	107.5	108.75	104.91	106.93	104.48	103.44	109.08	105.19	108.82	104.94	104.68	101.85
100.87	98.127	101.24	101.79	102.07	99.365	99.375	99.264	101.77	100.16	103.68	103.54	99.415	101.46	98.298	96.938	100.78	99.813	100.55	102.2	101.69	104.16	99.26	99.859	97.841	103.23	98.45	103.48	98.2	99.689	102.31	102.86	102.04	98.298	100.1	99.205	98.767	101.66	101.64	101.97	97.224	101.65	102.01	100.21	100.33	101.61	102.12	99.536	102.57	98.821
100.26	99.027	95.648	101.85	101.27	99.026	97.951	98.027	99.668	101.5	97.885	99.133	98.79	100.42	100.58	100.17	100.33	100.35	98.807	101.83	100.94	101.56	98.871	98.726	102.72	100.82	101.44	99.03	101.27	99.6	102.42	102.89	99.736	99.281	100.55	100.37	100.27	103.68	101.09	100.33	99.454	103.38	102.87	102.04	99.972	98.858	98.706	100.8	97.497	98.83
105.04	105.54	103.95	104.17	105.52	105.22	107.58	105.88	106.54	103.57	105.15	106.08	105.2	104.28	101.91	102.2	103.81	105.35	106.79	104.97	104.58	102.4	105.6	101.95	105.03	104.29	106.16	103.74	105.39	107.07	105.48	104.04	106.82	104.35	107.78	102.65	106.93	103.6	107.42	104.34	106.76	103.35	103.42	103.46	103.85	103.64	103.12	103.43	106.22	103.22
103.55	103.78	109.93	107.85	108.7	109.74	106.74	103.55	105.44	108.32	107.58	110.42	106.53	106.1	108.08	108.44	108.53	105.69	107.13	110.74	105.25	107.68	109.69	104.17	104.13	107.79	107.86	103.29	106.09	107.48	108.25	108.25	103.72	107.12	107.28	105.86	107.89	105.09	105.63	108.21	106.37	104.9	108.62	108.01	106.94	106.94	106.18	107.09	105	104.89
110.35	109.26	110.38	108.83	109.74	109.19	107.81	109.34	109.83	108.61	108.33	110.78	109.33	112.94	109.15	112.12	111.53	108.81	109.43	108.94	112.29	112.86	110.76	110.8	114.7	110.45	111	110.01	105.44	107.67	108.5	111.7	109.69	112.6	108.91	108.24	112.83	111.58	109.99	111.64	111.91	109.85	110.58	110.2	112.38	111.2	112.22	108.72	108.54	109.35
106.96	105.49	109.47	103.91	105.24	106.29	107.94	105.03	105.21	107.96	104.82	106.73	105.71	106.28	107.88	107.39	106.86	106.54	106.51	106.63	107.49	106.67	108.07	107.41	104.07	106.3	104.44	109.26	107.44	107.86	104.62	105.36	107.09	105.41	107.51	104.1	106.31	107.38	106.65	106.49	108.59	103.03	108.31	104.96	103.34	103.85	107.24	105.99	106.85	106.6
110.46	106.33	109.45	107.3	108.58	105.37	105.67	107.78	105.82	107.52	107.16	107.43	106.14	106.8	107.24	104.42	109.07	107.57	106.64	108.06	106.35	107.17	107.87	107.92	109.93	107.37	107.96	106.42	105.28	108.94	102.53	110.98	108.88	106.64	106.96	107.36	104.54	107.06	109.46	108.11	104.82	105.7	106.14	105.14	108.65	105.81	106.91	104.9	105.99	104.73
113.84	114.31	121.03	114.4	115.34	116.18	117.98	115.85	115.57	113.05	116.23	115.69	113.9	116.06	116.15	118.94	116.6	118.32	114.06	117.34	115.11	115.97	114.84	118.17	114.85	118.88	116.3	116.96	112.4	113.8	116.53	117.54	118.72	114.95	114.9	116.57	115.25	116.03	115.51	115.7	116.42	117.35	118	114.8	117.73	116.91	117.54	114.13	116.28	117.04
99.94	101.11	100.35	99.695	99.506	104.51	98.572	100.03	99.287	98.679	99.149	104.4	98.448	97.355	99.516	99.655	98.271	100.4	102.13	100.67	98.131	97.2	98.039	100.47	98.681	101.43	100.33	98.106	101.06	99.138	102.19	101.46	98.107	101.89	98.172	96.849	100.38	98.146	96.911	97.18	99.261	97.685	101.47	100.19	98.947	98.239	99.932	98.917	100.32	98.38
115.42	110.64	112.68	111.93	114.58	113.77	112.82	110.38	111.86	111.09	113.73	110.8	113.07	113.65	110.13	112.44	113.41	114.35	111.51	112.27	112.05	111.54	110.19	110.72	112.33	113.2	110.2	109.62	111.37	114.39	110.73	108.87	111.7	117.32	113.22	110.74	110.43	115.34	112.4	112.64	111.14	113	111.96	113.73	110.9	113.12	111.72	109.13	113.21	111.93
100.18	98.924	102.37	98.605	99.764	99.72	99.658	100.7	98.886	99.09	97.844	100.21	98.39	101.83	99.041	103.72	101.57	97.052	97.925	98.855	101.44	100.48	97.476	100.35	100.01	100.31	98.671	101.53	98.622	101.79	98.574	99.085	102.09	95.207	100.98	101.07	101.07	99.617	98.375	100.72	100.69	100.56	99.465	99.952	102.65	99.768	98.817	99.895	95.135	102.7
105.8	103.51	105.56	107.85	102.09	104.62	106.55	101.07	103.56	103.13	106.91	103.63	108.68	106.5	108.57	101.92	106.06	103.04	104.12	103.72	103.55	108.07	106.69	104.64	103.44	106.19	104.74	106.32	104.09	106.11	101.94	104.9	105.88	104.64	106.21	106.1	102.3	102.74	103.77	104.26	103.04	102.37	103.47	103.76	103.96	104.1	104.09	105.19	104.46	105.07
113.06	109.49	106.3	109.27	110.92	111.91	110.39	106.03	110	111.94	112.22	107.39	110.02	109.38	107.27	112.03	110.99	109.57	108.4	110.84	112.1	110.69	109.49	108.06	108.08	114.08	110.43	112.12	108.23	106.93	112.76	110.78	107.04	111.66	110.14	112.4	111.34	109.23	108.29	109.88	112.51	111.99	109.39	108.68	111.32	108.82	114.08	111	111.51	111.31
108.78	107.14	108.9	105.12	110.51	109.54	107.77	105.51	109.04	109.92	108.7	111.16	108.12	105	109.12	105.41	107.34	106.51	103.53	106.83	106.57	104.25	105.08	104.58	106.51	105.39	109.38	105.39	108.82	107.39	105.85	105.04	105.52	109.03	107.37	110.31	110.44	108.34	108.53	103.78	107.21	104.46	107.35	103.9	107.74	107.04	108.52	105.69	105.02	107.89
100.71	102.36	103.09	104.46	104.47	103.76	108.72	104.48	105.53	107.03	103.77	102.21	99.808	104.42	104.23	102.5	100.97	105.91	105.78	100.98	103.55	103.75	104.51	105.23	104.49	105.08	101.4	107.56	98.596	104.89	105.38	106.18	103.66	103.13	102.57	102.3	106.2	102.57	105.39	106.02	103.68	104.07	102.98	105.14	101.57	101.59	103.95	103.71	100.79	103.95
97.861	102.5	100.63	99.772	101.55	100.82	101.22	100.5	99.96	100.5	100.13	99.116	102.22	102.33	99.109	98.857	99.248	100.17	102.12	102.88	98.845	99.679	97.922	102.64	100.68	101.46	101.06	97.988	100.01	103.38	102.46	99.754	100.07	101.12	104.35	99.614	99.781	100	100.92	99.91	99.216	99.62	100.23	100.54	97.815	102.54	100.32	101.7	99.892	101.59
106.03	103.72	105.58	103.54	104.09	105.15	106.41	105.18	103.83	103.64	105.99	104.42	103.84	108.42	105.97	104.87	107.54	106.93	103.18	106.29	104.55	104.6	102.84	102.48	105.53	108.75	107.23	104.57	105.47	107.27	104.1	101.91	103.18	103.99	108.88	107.18	104.88	104.46	108.15	105.58	103.83	107.56	102.02	102.77	101.73	104.08	104.49	105.68	103.57	104.82
105.41	103.79	107.1	105.71	108.63	107.25	109.26	105.31	107.33	105.47	102.86	107.29	102.66	100.82	105.87	104.92	101.37	105.41	103.82	101.18	103.81	105.22	109.27	105.24	101.49	102.08	105.99	107.43	107.68	104.79	103.98	107.92	108.85	105.89	105.72	105.15	107.87	101.1	105.06	103.81	105.74	106.54	106.99	104.98	105.64	104.25	105.1	107.09	105.29	103.39
104.31	104.83	104.47	104.86	105.41	102.09	102.77	106.06	105.99	103.65	105.9	105.62	106.25	105.77	107.48	101.83	105.21	107.41	106.11	105.21	104.6	105.09	106.71	106.42	106.97	104.51	107.35	104.38	103.51	105.31	105.18	106.46	106.48	105.57	105.69	105.5	105.12	105.9	105.4	106.21	107.8	105.41	105.27	105.26	105.37	106.12	107.26	107.28	103.81	106.96
106.19	105.1	106.2	104.12	104.55	104.35	105.1	102.87	104.9	105.25	104.21	103.75	103.63	105.62	106.23	104.01	105.69	105.6	104.76	103.27	104.88	105.82	106.82	104.96	106.07	105.26	106.72	105.77	105.2	105.61	109.11	107.95	103.71	106.75	105.66	104.07	107.52	106.2	105.23	106.93	106.01	104.92	105.29	106.7	105.5	107.54	105.85	104.5	103.17	107.09
101.28	101.93	101.21	101.13	99.507	101.96	100.68	104.02	100.08	100.68	100.39	100.74	101.96	97.889	103.97	101.93	102.45	103.15	106.45	99.091	100.69	102.9	103.5	100.71	99.962	101.29	99.852	101.31	100.95	101.09	100.9	104.28	102.05	102.3	104.56	99.879	97.851	100.82	99.908	101.28	103.28	102.8	101.3	99.073	99.527	100.91	101.37	102.54	100.44	100.53
113.67	113.1	111.21	109.91	113.94	114.16	110.56	110.6	111.56	110.76	113.69	112.47	112.69	109.29	112.58	109.74	111.7	112.2	110.07	110.97	110.5	113.03	112.17	116.31	114.93	111.11	112.8	109.09	112.95	113.09	113.98	111.02	114.36	109.23	116.16	109.98	112.21	110.99	111.99	111.33	111.87	108.2	110.6	111.12	113.24	111.52	113.72	111.15	112.57	112.23
102	98.176	99.195	99.115	99.381	101.77	101.04	98.317	98.61	98.815	97.341	98.222	102.06	101.21	99.568	99.618	102.35	99.088	100.8	99.235	103.79	100.39	102.99	103.15	103.31	100.82	98.176	100.52	99.285	103.85	102.03	101.36	100.19	101.35	97.585	99.74	100.52	99.367	101.69	102.08	98.97	100.45	100.03	100.83	100.02	98.448	102.2	95.332	102.18	99.064
106.01	108.99	106.53	107.5	108.25	109.36	103.89	105.74	106.1	103.43	107.96	107.36	105.25	106.97	108.2	109.02	105.02	108.21	105.43	105.03	108.08	105.13	104.36	106.39	106.87	106.01	105.05	107.32	109.46	105.64	109.44	107.31	108.96	105.5	107.53	103.55	106.92	107.69	103.84	105.49	105.77	106.26	105.54	104.78	106.02	107.46	108.1	107.63	105.23	107.18
103.11	106.99	106.7	107.2	106.66	103.88	103.99	105.83	104.31	104.45	106.4	106.99	105.07	103.73	107.25	104.87	104.14	106.03	105.11	106.16	106.11	106.53	105.14	107.27	107.8	106.33	104.9	109.02	105.9	107.34	106.42	106.64	107.4	103.25	108.35	107	107.95	104.43	101.75	103.8	103.89	105.5	107.86	106.61	107.38	105.03	106.15	105.72	103.02	103.54
100.8	102.21	99.795	100.97	96.814	99.888	99.358	100.4	99.972	101.54	100.28	99.951	98.249	98.28	98.871	99.145	98.495	101.54	97.839	101.67	101.51	100.38	97.585	99.531	97.58	97.162	99.985	100.18	99.376	100.15	105.41	100.42	100.44	100.48	98.663	99.231	100.62	100.62	101.41	100.62	100.55	95.919	100.23	104.16	98.354	98.932	100.78	100.01	99.738	98.979
98.49	100.07	102.32	102.94	100.09	101.31	102.33	98.007	97.613	99.891	103.52	97.207	101.39	102.75	99.519	101.36	101.42	105.04	99.691	100.43	101.72	98.63	101.77	102.43	99.469	98.314	95.976	100.05	102.43	99.194	102.17	100.2	101.33	101.71	99.019	101.38	98.797	101.98	101.89	99.188	101.9	99.729	98.206	102.96	96.971	99.826	101.35	100.63	101.85	98.803
105.13	103.49	106.35	104.59	105.61	103.22	105.77	104.71	103.12	103.47	105	104.56	105.89	103.32	106.47	107.22	106.76	103.48	103.79	103.51	104.52	103.43	104.09	104.64	105.79	100.94	102.1	103.57	107.15	105.09	100.29	104.38	106.02	105.91	102.86	107.22	105.6	103.8	103.57	107.01	103.93	105.49	103.16	104.71	102.58	106.7	104.11	105.32	105.35	103.07
105.92	105.72	105.12	104.89	106.18	107.39	107.98	107.64	105.07	106.02	105.91	104.39	103.73	108.73	105.15	103.84	102.93	104.95	101.72	107.93	104.66	105.59	105.29	105.61	108.05	104.32	103.26	105.03	103.21	107.31	102.91	106.3	107.83	108.61	105.31	102.32	104.69	105.31	107.03	103.8	103.43	107.35	107.38	108.43	104.01	105.46	104.45	109.39	106.14	108.36
112	111.93	113.07	113.71	114.31	113.32	110.06	112.39	112.2	112.45	116.72	114.17	114.76	109.06	112.6	114.32	111.06	111.86	111.71	113.29	111.27	112.16	113	110.73	112.27	114.23	112.66	114.64	111.99	114.26	110.62	111.56	115.35	112.5	112.56	114.16	112.97	111.02	111.61	115.95	112.78	117	112.34	112.4	115.64	115.8	112.03	113.13	113.06	111.59
106.02	104.91	103.37	105.24	104.53	102.34	106.89	103.73	104.97	106.06	107.34	106.8	105.58	105.34	106.24	106.75	103.9	104.57	103.71	106.83	104.86	104.73	104.77	102.85	104.85	105.37	105.52	106.71	103.82	106.03	106.94	104.13	104.51	105.37	107.13	105.05	107	102.98	104.92	103.7	108.38	104.81	103.43	103.82	102.01	105.02	106.66	105.5	106.34	106.74
104.1	107.1	105.26	103.15	107.44	102.68	105.21	105.03	104.83	102.45	105.41	103.51	106	107.56	105.41	105.9	107.96	107.11	107.29	105.23	107.63	103.85	108.77	104.39	104.38	103.72	105.89	105.3	105.84	105.1	104.23	107.19	104.06	108.17	105.32	106.19	102.17	107.69	106.79	104.07	105.11	105.71	106.28	105.24	108.87	105.91	108.07	108.24	105.14	104.66
104.43	104.33	105.7	108.17	104.05	105.22	107.31	105.48	105.63	104.51	105.75	106.46	103.97	107.31	107.99	105.88	104.83	103.58	106.74	105.81	102.67	104.9	102.39	104.48	106.14	105.9	107.31	104.98	106.44	106.09	104.96	107.11	106.67	108.89	108.77	105.31	108.03	104.35	104.17	108.1	104.94	104.36	105.72	105.2	104.08	105.02	105.54	109.76	110.29	107.54
105.32	105.95	104.12	104.67	103.47	103.39	105.43	104.81	101.15	105.24	103.48	105.26	103.69	104.96	103.97	105.77	100.6	104.7	104.86	105.7	107.28	103.26	103.75	102.82	105.58	104.88	105.15	106.87	102.92	100.88	100.94	102.81	103.59	100.33	103.81	105.3	100.77	103.1	103.35	104.05	103.12	106.93	104.04	107.46	104.86	107.9	102.8	105.88	108.23	103.59
105.04	102.6	99.498	100.97	102.18	97.865	102.35	99.646	100.02	100.1	96.586	101.79	100.13	102.82	98.314	96.493	101.85	101.06	99.341	101.42	102.15	102.12	98.545	101.44	97.908	98.94	101.18	98.83	99.81	100.32	100.74	103.24	102.12	102.95	97.615	98.6	100.38	99.341	100.22	101	99.615	100.85	103.28	101.56	99.204	97.631	99.431	101.04	104.14	100.91
111.49	112.18	108.27	110.14	110.31	110.58	110.12	111.14	109.73	111.93	107.34	109.69	111.97	109.13	110.04	114.52	110.73	109.31	108.83	108.26	111.33	110.3	112.68	110.58	109.7	111.34	113.34	112.08	110.04	112.35	108.88	112.24	111.27	112.34	109.47	113.39	111.3	110.95	107.76	111.21	111.87	109.84	109.82	114.32	110.7	108.98	111.2	110.74	107.2	109.39
104.83	104.49	105.14	104.23	104.74	104.11	104.03	107.13	101.8	108.01	104.24	106.1	103.52	106.88	103.33	106.33	105	108.51	103.49	101.83	108.02	109.09	105.03	103.38	108.07	102.86	105.51	106.2	104.21	106.28	103.18	110.08	105.98	106.84	105.84	104.75	103.98	102.62	106.07	107.56	105.81	107.62	104.96	105.5	106.17	106.17	105.12	105.21	105.12	104.26
110.98	109.79	110.2	108.42	110.02	112.79	112.18	111.95	107.4	108.12	109.37	110.59	111.03	108.95	112.52	109.61	112.17	111.8	111.43	113.87	108.08	108.58	105.88	108.54	111.51	110.38	109.34	111.59	110.23	111.21	112.88	110.36	109.5	108.67	109.67	109.15	111.96	111.88	109.62	109.48	111.72	107.12	108.98	107.22	107.4	110.44	110.09	111.3	113.15	106.27
100.16	99.65	100.01	101.77	101.86	102.59	97.805	98.808	99.613	99.472	98	101.08	101.05	100.81	98.584	103.71	101.17	95.118	100.58	99.944	101.25	101.23	103.65	102.9	100.9	103.18	99.794	101.34	98.02	99.24	98.358	99.351	99.167	102.22	97.04	102.98	100.88	94.002	102.73	99.624	101.18	97.644	99.911	98.695	97.266	103.11	99.938	100.17	98.014	95.927
112.31	112.87	109.31	108.37	109.51	108.87	108.4	107.61	108.82	110.86	108.67	108.64	110.07	108.38	109.41	109.09	109.17	111.44	111.05	108.27	110.39	112.04	107.74	110.41	112.2	113.68	109.79	109.74	108.92	111.8	108.45	110.92	109.22	109.17	111.54	111.1	110.24	109.86	109.69	111.2	109.7	109.8	111.08	113.03	107.1	108.91	111.4	112	110.36	107.28
109.37	111.05	110.56	111.65	114.99	110.65	110.84	113.42	107.27	114.03	113.67	111.97	110.54	112.06	112.07	114.34	110.81	110.02	111.53	108.54	110.89	110.71	110.4	112.13	111.18	113.83	113.82	112.85	111.6	113.81	107.38	110.48	112.47	111.34	112.29	109.47	113.72	109.26	111.84	110.81	111.64	112.47	110.24	112.14	116.02	113.35	110.59	106.92	108.91	113.62
117.76	118.29	117.12	118.84	118.62	116.88	117.87	119.91	117.26	115.45	118.04	116.03	115.65	120.75	117.83	116.65	120.78	118.23	115.94	121.41	118.89	114.9	114.78	115.71	117.51	115.38	119.4	116.76	113.6	122.56	118.66	121.82	120.6	120.32	115.27	118.43	118.79	115.65	111.93	117.47	117.03	117.72	118.08	120	117.36	116.35	118.64	116.11	119.89	117.72
107.1	107.82	103.62	105.15	104.18	105.3	105.04	102.32	104.14	104.96	105.41	106.15	104.88	106.67	104.93	104.97	105.75	103.13	103.31	105.36	99.189	105.14	107.86	106.7	107.62	107.86	105.42	104.09	104.02	102.13	103.08	104.12	104.63	105.55	108.08	104.17	105.43	106.11	104.07	104.07	104.58	101.93	106.61	104.71	104.64	106.26	107.28	102.47	100.46	105.46
104.03	106.88	105.4	103	101.89	101.64	103.35	100.33	99.798	102.59	103.93	102.32	105.28	101.03	104.74	104.39	101.95	103.6	104.18	107.39	102.78	108.11	103.52	105.17	106.12	102.56	105.09	105.75	105.28	102.52	106.88	104.37	104.84	105.92	100.18	104.72	104.1	105.92	107.49	103.69	105.14	104.83	101.66	104.86	102.26	103.73	107.18	104.38	104.71	103.23
111.66	112.11	112.54	112.49	112.97	111.14	113.94	113.65	112.23	109.49	114.52	113.5	112.99	113.39	109.85	113.47	110.14	112.09	115.24	114.09	110.11	111.68	109.71	111.78	113.44	112.17	108.04	110.73	114.11	112.85	113.25	115.45	110.38	113.91	113.27	110.25	113.91	113.42	115.95	112.86	113.05	116.49	113.47	110.8	112.47	110.43	111.31	114.68	113.73	114.5
104.47	105.47	104.28	103.6	102.96	100.54	105.52	105.69	105.15	104.13	106.36	104.85	105.45	105.66	104.96	103.15	102.68	107.14	105.93	106.05	105.8	103.8	103	103.21	103.62	104.61	104.17	100.63	107.71	103.78	105.36	103.51	103.98	104.92	100.97	104.32	103.43	101.43	103.25	105.71	103.28	105.22	105.77	103	104.06	100.7	104.11	102.8	106.62	105.61
108.17	106.71	105.25	105.63	109.57	104.56	105.39	106.69	105.29	104.42	105.71	107.83	105.06	106.31	108.81	103.42	104.3	107	103.93	105.06	103.17	108.73	106.78	105.96	107.49	103.86	106.07	104.81	103.78	105.71	106.6	108.01	106.56	103.35	104.51	106.23	103	106.55	107.71	105.24	106.63	105.99	105.13	103.44	103.33	108.2	107.24	103.79	106.34	105.29
108.14	106.9	107.96	106.01	106.49	107.19	108.05	104.97	105.82	104.18	110.3	107.55	109.12	107.58	106.44	108.72	105.04	107.32	105.55	105.26	104.2	107.04	103.54	105.74	106.78	105.15	109.3	108.47	110.82	106.73	105.44	105.38	107.47	104.8	107.95	104.57	108.1	105.68	111.14	106.8	107.14	104.33	105.19	110.56	105.34	106.6	108.65	107.31	106.56	106.37
105.35	104.83	104.72	104.12	107.01	104.82	105.48	104.73	108.38	107.43	104.97	105.86	104.32	105.15	108.07	106.29	106.67	106.17	107.88	105.8	105.8	104.23	107.56	106.14	105.15	106.04	108.72	104.19	103.85	106.15	105.67	102.22	105.17	103.59	108.23	108.24	108.03	106.07	108.79	106.61	108.83	108.19	108.88	108.24	105.87	107.36	107.33	105.28	105.36	101.5
108.02	105.54	104.36	109.28	106.93	105.76	107.64	103.33	107.84	104.58	106.89	106.82	105.46	104.87	106.9	105.54	104.35	107.74	103.45	107.55	107.02	102.54	105.27	108.41	106.43	106.29	105.05	106.63	107.9	103.58	107.1	104.85	102.69	107.97	106.16	106.65	107.93	105.03	104.01	106.17	105.22	103.59	108.34	107.03	106.54	108.43	107.23	105.84	101.17	106.65
106.73	108.76	103.97	106.87	104.82	101.88	108.67	106.36	106.33	106.69	106.15	105.28	108.43	109.58	109.75	102.77	107.26	107.69	105.98	107.19	109.35	104.78	104	108.26	107.74	106.98	106.28	105.25	103.34	108.43	103	106.73	103.34	108.93	107.53	104.89	110.64	106.56	104.58	106.43	102.9	104.7	106.43	104.08	103.04	105.46	106.36	107.41	104.44	107.27
113.3	111.25	114.89	114.46	113.87	112.52	111.58	111.11	114.35	111.87	113.7	112.31	112.76	114.68	109.99	113.94	113.65	114.25	111.52	111.87	113.76	114.02	110.97	113.95	110.21	111.46	111.03	109.92	112.49	113.76	111.93	113.38	114.04	112.86	111.82	112.27	113.49	112.08	114.55	114.11	109.13	112.84	112.81	110.19	109.15	112.82	110.97	113.92	114.12	113.68
111.43	113.81	112.04	113.56	112.15	110.47	110.73	111.06	112.28	111.6	111.52	113.04	108.68	114.31	113.16	109.86	111.64	112.5	111.6	111.52	113.01	111.69	109.75	112.85	111.55	109.96	112.65	110.03	113.73	110.56	110.43	111.88	109.74	113.03	108.82	111.81	112.86	109.18	109.42	113.14	109.5	114.07	110.09	110.64	114.34	109.61	113.2	110.94	108.95	111.01
99.871	100.32	101.46	100.68	99.97	99.399	99.933	102.38	95.624	103.2	98.416	99.53	100.21	99.731	99.627	99.192	98.275	98.261	98.894	102.61	100.65	100.54	100.11	101.41	102.05	99.307	97.177	100.77	100.48	97.001	100.9	99.93	102.21	101.13	101.05	97.699	99.69	101.18	99.863	98.454	98.724	101.9	100.61	100.07	99.059	99.864	101.1	96.089	100.17	98.967
113.35	111.64	110.42	112.57	108.3	110.8	112.63	112.44	113.55	112.65	114.48	112.04	114.39	111.05	114.28	111.83	112.94	114.89	111.65	113.12	113.51	113.86	112.56	115.13	116.23	111.32	113.07	111.01	110.91	111.64	112.74	109.93	112.12	109.88	115.52	110.24	115.9	117.15	109.13	113.86	112.39	112.09	111.12	112.4	114.35	112.36	111.62	110.89	112.91	110.92
107.92	106.07	107.86	106.19	103.98	108.55	105.69	105.02	106.08	108.02	102.92	105.15	108.97	103	104.62	106.8	104.24	104.72	106.05	106.58	107.55	104.04	105.62	107.83	105.04	105.44	104.58	106.33	106.38	105.93	105.4	104.42	105.23	105.22	107.12	105.82	107.98	103.71	101.57	106.39	106.71	105.88	105.48	107.88	104.85	107.27	105.41	103.43	102.26	104.09
105.32	103.95	105.23	105.26	105.28	105.48	102	105.33	104.25	107.15	103.89	104.03	104.13	104.01	102.42	107.33	104.51	102.32	103.34	101.68	101.82	102.88	104.37	106.38	104.74	104.12	108.38	102.26	103.02	106.17	104.94	105.36	104.66	104.36	102.12	102.84	102.4	105.68	100.87	107.14	105.18	105.19	103.68	103.5	102.22	102.74	103.7	103.98	102.46	99.961
102.87	104.53	104.35	104.96	102.95	105.4	103.04	106.51	107.7	105.55	105.07	106.22	106.85	103.3	105.45	104.31	105.77	104.85	108.12	105.63	106.34	106.05	109.04	108.23	106.11	104.76	104.5	106.96	105.06	104.82	103.24	103.99	103.9	104.68	104.57	104.8	103.97	102.82	106.57	107.45	105.42	107.55	105.29	103.75	105.3	104.39	108.7	106.64	106.6	106.02
103.45	102.51	102.09	104.69	107.31	102.77	105.75	103.96	105.1	105.74	102.03	103.24	104.56	105.08	103.04	104.69	102.19	105.11	103.31	104.71	102.29	104.47	104.54	102.3	102.67	105.74	103.26	104.05	104.49	103.5	105.77	103.05	105.01	102.96	106.29	105.43	104.73	104.34	103.73	103.26	106.93	102.05	105.83	104.3	101.04	104.28	104.27	104.75	105.37	106.74
106.78	110.52	109.25	108.88	107.91	110.86	108.69	110.71	110.93	112.53	108.61	109.65	108.81	107.61	110.25	108.75	110.27	112.67	110.31	112.41	107.28	109.44	111.88	110.49	109.2	112.32	109.58	111.5	110.22	109.51	108.92	110.35	109.34	111.31	108.68	109.83	109.69	106	113.43	107.99	108.17	111.33	110.87	110.45	109.85	106.99	107.87	109.01	111.2	109.38
108.37	106.15	105.51	106.8	104.26	105.68	106.66	105.63	104.64	104.33	105.17	105.23	105.51	107.99	106.1	103.52	103.24	107.12	101.84	106.68	104.34	101.39	105.08	103.76	105.49	105.18	106.39	103.45	107.22	105.66	104.2	104.24	103.93	106.73	103.37	105.81	102.72	105.75	102.58	102.44	105.56	107.48	107.91	105.29	106.35	105.16	103.03	105.76	104.74	106.96
103.08	99.347	101.85	102.51	101.3	100.33	100.85	99.728	102.46	101.71	101.77	101.09	99.459	101.64	99.139	101.69	98.405	99.292	99.912	99.068	101.14	100.81	96.767	101.6	104.08	100.61	101.48	97.905	98.748	101.78	99.998	101.46	100.91	101.99	99.291	102.76	98.648	97.683	98.279	102.6	100.25	99.914	100.99	101.16	96.938	97.529	99.529	101.34	101.4	101.93
110.9	112.3	113.55	110.96	109.28	111.96	115.43	110.82	110.63	110.56	111.74	112.37	111.46	112.59	112.02	112.21	110.54	111.87	111.29	108.19	113.81	110.39	109.78	110.99	110.96	107.82	111.73	114.02	106.78	110.23	108.01	109.49	113.03	110.05	110.9	114.39	115.53	109.13	112.19	109.72	109.98	112.51	110.44	114.28	112.4	110.39	111.93	114.65	113.05	109.11
105.86	105.55	107.31	104.06	104.93	105.67	104.62	106.58	103.1	103.57	104.04	103.4	102.12	105.11	103.02	107.68	104.98	103.82	106	103.23	106.36	102.93	99.708	105.64	107.69	105.39	102.63	106.06	107.2	103	105.58	101.94	105.26	104.61	105	107.41	106.15	106.13	103.73	105.07	102.32	103.56	105.29	106.13	107.37	104.52	103.63	104.9	106.7	103.5
104.7	108.19	104.55	107.52	105.1	105.81	106.15	105.66	104.33	108.09	104.99	105.94	106.92	104.97	105.27	104.26	106.05	106.79	107.47	105.04	106.12	107.47	104.52	105.55	105.25	105.56	104.29	105.86	105.23	103.81	106.41	104.06	106.85	103.32	107.81	103.36	104.51	104.72	105.75	104.04	104.51	103.63	102.78	104.66	105.98	108.98	105.42	106.21	106.36	103.48
106.49	106.4	107.47	106.22	105.07	107.5	107.55	106.91	102.44	102.61	110.21	103.68	107.16	104.22	106.12	106.15	105.12	106.1	110.37	106.36	106.1	104.36	106.12	105.93	107.04	108.26	105.99	106.2	105.46	108.45	104.2	106.11	106.45	104.94	106.67	105.94	106.33	105.84	109.36	106.92	109.74	106.38	104.49	105.29	108.62	106.39	103.92	107.68	107.06	103.99
107.8	107.75	104.39	105.64	108.49	106.74	106.39	107.26	105.99	102.22	109.78	106.67	104.81	105.73	107.98	106.36	105.64	106.55	104.78	107.13	103.22	110.36	105.67	105.31	110.05	105.81	105.63	103.6	104.73	106.66	107.07	107.84	107.52	107.27	109.19	107.94	104.72	107.03	105.24	104.84	108.6	106.02	106.17	104.52	106.94	106.26	106.12	105.8	107.55	104.04
111.85	110.86	107.06	110.91	110.28	114.99	109.08	114.3	112.58	110.81	111.35	114.78	111.88	112.97	114.81	117.53	111.45	114.18	112.75	111.56	113.37	111.97	113.26	110.29	115.18	111.22	108.81	109.79	112.07	109.48	111.61	111.8	114.14	109.08	112.46	111.55	111.32	115.19	109.88	111.78	111.3	110.97	112.57	111.69	111.58	111.33	113.68	111.77	113.86	109.87
114.06	113.74	114.06	112.17	114.17	112.44	114.06	113.9	109.63	110.58	113.87	113.27	109.68	112.18	113.35	112.68	111.23	114.78	112.96	110.81	111.12	111.9	112.5	112.41	111.2	110.18	112.17	111.59	113.05	114.78	110.52	111.97	112.7	110.78	110.57	113.22	112.35	112.99	116.06	109.78	108.71	112.41	113.48	108.42	112.95	110.71	111.38	112.37	113.67	112.77
112.44	111.34	109.12	108.92	110.83	111.17	114.57	111.76	112	109.98	111.45	108.03	110.2	109.68	108.68	114.04	110.99	110.94	110.94	109.72	108.45	112.01	113.21	109.29	107.24	111.15	113.73	109.88	112.26	112.57	108.74	110.98	112	111.35	114.11	112.45	109.59	111.11	110.14	110.54	108.89	110.23	113.05	110.15	112.52	108.04	108.36	111.04	115.19	111.36
107.45	104.82	104.86	106.94	106.87	108.37	102.77	102.9	106.89	105.8	106.76	104.71	106.34	104.39	106.69	107.57	108.08	105.35	105.62	104.13	105.85	104.63	106.12	107.62	102.88	102.87	106.44	102.77	106.05	106.94	104.14	106.15	102.55	100.5	104.94	107.24	107.6	105.86	106.31	106.59	104.02	104.42	106	108.49	106.35	107.04	106.32	108.27	107.04	103.77
103.02	104.36	106.16	106.36	106.3	104.32	104.93	106.96	106.03	104.06	105.46	104.84	102.33	101.32	105.31	107.01	101.18	107.08	105.37	105.3	105.9	103.42	104.18	104.29	105.47	108.37	103.06	106.98	105.32	103.25	105.48	105.47	106.3	106.86	105.96	103.82	107.17	106.03	107.74	107.27	104.58	105.06	106.82	101.99	105.4	105.63	103.32	104.73	103.86	107.29
112.02	111.05	109.28	116.2	110.86	113.86	113.3	112.89	109.81	111.05	110.09	111.29	112.59	114.35	112.49	113.49	110.06	111.49	113.34	110.32	109.59	113.65	108.4	111.62	111.82	111.99	111.18	116.53	112.28	111.35	112.95	109.54	111.49	109.86	110.78	111.66	115.13	110.93	110.29	113.82	111.01	110.43	113.03	110.3	112.69	107.87	115.1	115.35	113.71	110.16
97.445	98.285	99.043	100.55	101.63	98.431	102.07	98.792	98.158	97.189	100.49	101.16	100.51	100.88	97.084	101.17	99.098	100.87	99.13	100.25	100.07	103.36	99.992	102.89	101.08	100.32	100.2	96.239	98.086	99.319	99.974	97.158	99.104	100.71	100.94	99.641	99.135	100.38	98.484	97.939	99.653	99.631	98.945	99.946	103.52	101.86	102.42	101.55	100.58	99.36
100.55	104.85	107.39	104.41	105.91	106.39	105.27	104.91	108.32	105.72	106.99	106.21	106.57	110.34	108.43	104.63	105.31	108.11	106.97	105.86	105.24	105.6	105.86	108.42	103.26	107.03	103.87	103.56	105.59	102.11	109.78	105.06	105.33	103.21	107.53	107.8	101.04	107.15	105	106.76	104.14	105.74	105.09	105.57	104.79	104.48	105.51	103.7	103.71	102.73
104.11	107.28	105.38	103.78	108.14	105.3	104.86	107.53	103.99	104.9	102.69	108.57	104.43	102.83	105.49	105.34	103.53	106.07	105.01	104.92	107.19	107.14	102.51	105.85	108.7	106.19	106.59	105.79	108.82	107.83	105.61	105.32	106.37	106.75	106.07	106.8	105.04	109.52	103.66	105.71	106.8	105.79	106.89	105.38	106.48	106.78	104.3	104.07	106.46	106.91
106.57	107.46	106.59	103.07	106.71	106.66	103.44	102.2	107.3	106.99	107	105.78	109.93	103.12	109.43	106.57	104.38	107.36	107.58	106.78	104.21	107.62	103.98	103.05	106.01	104.55	103.95	108.57	104.49	105.06	107.31	106.14	106.49	102.95	107.46	106.6	102.37	106.19	104.75	107.37	104.47	106.34	103.22	106.18	103.1	103.53	104.22	108.85	107.01	104.54
110.38	111.26	108.72	108.83	110.7	108.8	111.68	109.46	109.1	113.31	110.65	114.13	110.99	111.36	111.32	111.63	111.1	115.08	111.22	111.05	106.85	111.66	111.75	108.94	113.96	112.01	111.95	111.22	112.66	108.05	113.55	109.12	108.53	111.38	108.18	109.98	109.74	110.34	108.51	113.75	111.12	108.03	111.31	107.68	108.62	111.4	109.11	109.05	109.24	110.76
110.99	110.45	110.38	110.08	110.62	111.6	109.49	109.49	111.88	110.69	109.87	113.14	111.9	108.62	113.12	111.45	109.13	108.33	108.34	112.32	112.94	108.09	111.65	110.6	112.09	114.17	111.68	111.54	109.25	113.37	109.34	112.94	112.96	106.76	112.95	113.01	111.53	110.83	110.74	110.62	110.83	110.25	114	110.66	112.65	112.05	108.35	110.91	109.37	112.71
105.01	103.66	108.76	105.57	104.77	108.53	106.25	106	108.53	102.79	107.94	106.36	106.9	108.29	105.11	103.6	106.85	108.41	106.07	105.81	104.46	105.93	110.6	105.21	107.72	105.11	106.78	103.08	105.32	108.66	108.93	107.12	109.5	107.52	105.32	105.12	106.4	106.03	109.29	104.31	104.21	106.65	107.6	103.05	106.63	104.91	108.95	103.75	103.07	105.83
112.73	113.08	108.4	113.89	112.63	110.41	113.07	111.2	113.07	113.25	113.68	112.33	111.2	109.4	112.3	112.83	113.57	113.03	109.94	113.31	111.15	111.6	114.56	110	110.25	111.46	111.21	113.53	111.51	118.04	110.61	109.79	113.89	111.79	116.3	109.51	109.79	109.78	116.04	113.81	109.31	107.99	108.53	112.03	113.3	113.11	112.05	110.31	112.52	112.32
104.16	102.64	102.08	103.75	105.24	103.65	106.3	107.46	107.92	101.98	106.21	103.87	107.09	107.64	106.49	106.66	104.91	106.56	107.92	107.61	108.19	102.01	108.47	104.7	105.8	107.93	104.5	104.1	104.62	106.68	105.06	105.39	103.82	106.34	100.9	108.97	105.54	105.97	107.85	109.52	106.57	101.13	104.13	109.7	106.57	106.04	107.07	104.83	102.8	105.45
99.143	98.521	100.39	99.055	103.88	99.938	101.59	98.619	100.71	98.595	101.14	101.85	99.989	102.3	99.936	100.91	100.91	98.619	102.55	100.82	100.23	100.43	100.31	98.75	99.12	102.68	99.464	101.99	98.865	101.17	102.02	102.7	103.08	101.88	98.669	100.23	102.37	100.44	102.66	97.736	104.86	100.56	101.57	99.3	99.027	101.09	100.5	99.154	102.75	98.451
110.41	111.98	109.34	111.76	110.43	112.97	111.07	109.55	111.84	109.68	108.68	109.77	112.25	110.03	111.53	110.82	111.25	108.33	110.57	110.91	111.53	112.98	110.29	109.66	110.38	109.61	111.75	110.2	112.68	110.75	110.33	111.35	111.6	109.79	109.6	111.83	111.38	112.59	110.91	108.91	109.19	111.63	110.56	109.48	111.79	110.97	109.72	111.3	110.75	109.8
109.66	111.18	108.47	116.47	110.76	111.81	112.96	110.91	113.01	111.91	111.92	109.63	111.13	113.87	110.61	112.45	108.19	111.9	109.87	113.16	111.78	110.43	106.29	107.63	113.79	112.03	111.73	111.15	111.05	112.39	112.99	106.92	112.12	110.55	113.06	108.27	112.1	113.34	113.49	108.81	111.98	111.24	108.05	111.62	114.59	110.49	109.02	109.15	111.31	112.42
105.27	106.97	104.27	105.47	105.05	104.36	107.73	105.76	106.45	106.96	109.2	106.58	105.87	107.51	103.4	106.88	106.04	103.08	108.2	105.72	103.88	106.34	105.13	103.37	106.21	105.8	106.93	103.95	104.38	106.24	105.59	104.51	105.1	103.48	105.05	107.44	105.28	102.97	107.59	102.73	103.62	104.99	104.51	107.92	110.54	105.18	107.9	104.89	105.28	106.99
112.59	111.15	108.28	111.1	107.51	108.16	110.31	109.93	112.98	113.4	112.72	112.44	111.35	110.95	111.86	111.8	113.38	111.41	110.28	113.14	113.53	112.84	111.07	110.74	106.84	111.47	115.18	111.1	106.88	110.01	109.12	111.83	112.2	108.4	108.3	113.34	110.46	111.12	112.72	112.8	108.54	108.91	110.69	109.31	112.28	109.77	110.02	111.83	108.38	114.54
108.89	111.97	110	111.17	109.08	111.77	110.18	111.12	111.77	112.05	111.17	109.17	113.83	107.85	112.75	113.42	110.78	109.94	110.82	110.83	109.63	109.92	109.89	114.62	108.11	112.64	111.99	113.29	112.13	107.89	110.59	111.66	109.35	112.81	107.32	110.27	110.48	110.88	114.12	110.58	109.11	109.18	113.58	110.3	110.33	112.68	109.01	109.65	112.76	110.25
115.31	110.86	109.43	110.14	113.99	113.82	111.24	109.53	110.68	113.26	113.73	112.14	113.96	110.12	110.47	113.25	110.92	109.71	112.95	110.08	111.12	111.01	115.7	109.75	110.71	111.51	111.85	112.42	111.97	111.74	114.73	110.72	112.24	112.9	116.34	111.57	113.28	113.68	113.23	109.62	110.05	111.72	115.27	110.59	114.03	116.11	109.86	109.28	114.55	110.4
108.16	112.07	111.75	110.83	110.06	113.8	109.91	111.58	115.21	111.09	112.92	111.41	113.04	111.19	111.21	110.58	110.74	108.23	111.22	114	109.84	108.95	110.78	115.56	109.32	112.96	112.32	110.1	111.29	111.04	111.73	109.59	109.81	110.45	110.42	111.02	111.71	114.92	109.45	112.42	112.05	109.93	111.23	110.76	111.52	110.18	110.3	108.19	109.66	109.32
106.27	108.94	106.68	101.2	107.91	104.57	105.9	105.01	107.8	104.09	104.76	104.11	104.58	108.76	105.17	106.42	102.69	107.75	108.18	107.95	105.61	106.38	105.35	106.98	107.31	107.75	104.9	108.72	107.11	104.01	105.2	103.81	107.53	108.57	107.99	108.17	103.7	108.12	103.12	107.46	104.55	106.18	106.02	107.71	103.68	106.25	104.6	105.2	106.49	108.48
101.89	107.72	106.47	105.31	105.92	105.23	106.26	102.83	104.4	104.19	103.88	106.11	104.27	105.59	106.84	106.45	104.85	103.16	106.71	102.91	105.58	104.3	103.95	104	104.43	103.5	105.87	103.98	106.84	104.96	105.35	103.34	102.86	104.26	101.81	105.12	108.32	102.67	105.08	108.16	103.88	108.81	102.89	103.4	105.96	104.65	106.49	103.62	103.3	104.96
97.666	97.299	100.07	97.367	99.015	97.475	97.731	101.64	101.65	102.61	102.17	100.19	96.411	101	97.69	102.2	97.516	99.701	103.39	101.47	101.5	102.27	100.89	100.53	103.7	99.999	100.16	101.47	102.7	98.02	95.604	97.889	102.93	99.386	102.03	97.729	102.15	98.315	99.932	102.33	101.62	99.319	98.476	99.55	99.967	101.08	98.842	102.37	99.381	102.21
112.22	108.62	112.62	113.05	113.17	109.85	111.69	113.45	115.04	108.57	109.15	112.15	111.43	114.12	114.47	115.23	111.12	114.19	111.67	113.07	110.53	111.92	110.68	111.01	113.96	112.87	109.98	113.47	110.18	108.99	112.52	115.05	109.16	110.62	113.49	111.12	110.87	110.04	112.31	113.89	109.67	112.26	113.83	113.55	112.06	114.59	111.26	111.01	111.72	111.94
108.53	107.1	105.44	106.19	109.76	107.42	106.61	104.85	107.67	104.29	104.78	106.41	107	109.13	103.72	104.26	106.32	106.84	103.43	105.52	105.67	104.27	106.31	107.01	105.03	106.35	108.32	106.3	109	105.74	103.49	107.02	106.06	106.91	108.37	105.38	104.91	105.74	102.71	104.72	108.23	108.04	105.56	106.04	102.44	105.37	109.29	103.22	103.66	105.3
112.72	113.02	111.22	107.71	110.42	111.46	110.82	110.66	111.08	110.81	110.87	112.58	113.17	111.57	114.47	111.7	107.56	110.11	112.16	112.88	111.18	114.29	111.35	108.36	112.74	112.58	110.07	112.67	112.26	110.4	110.73	110.71	111.77	110.91	112.56	109.08	109.5	110.06	113.41	112.63	108.98	112.24	110.5	109.56	112.25	112.4	112.26	108.41	112.84	109.52
107.54	106.19	106.62	106.64	107	109.41	103.06	104.83	107.49	106.94	103.13	106.53	107.83	104.96	105.64	105.87	109.04	103.55	106.97	105.96	108.69	102.7	104.83	105.8	107.27	104.86	107.45	108.01	105.65	107.49	110.01	103.94	106.64	106.05	106.53	109.11	107.78	105.11	106.05	107.41	105.97	107.59	110.52	106.2	108.01	105.86	108.13	105.82	107.81	108.4
109.54	111.23	108.21	113.08	112.32	111.03	112.68	112.21	110.71	111.03	112.1	113.05	112.52	110.69	107.86	109.5	111.66	112.06	113.38	110.49	110.69	111.23	112.66	111.87	110.93	110.68	109.19	112.48	110.33	109.92	112.98	115.1	112.99	110.82	111.55	110.79	108.95	111.85	109.36	111.72	108.99	112.37	112.44	112.13	108.91	110.37	112.44	108.77	114.3	110.71
105.55	105.94	104.94	108.3	104.27	104.74	106.07	106.71	104.9	108.66	108.73	107.09	104.05	107.81	106.44	105.03	108.08	106.22	106.47	105.12	104.61	104.79	105.1	106.66	100.92	105.57	106.58	103.83	103.8	105.36	108.02	105.44	105.96	104.98	105.99	105.65	105.35	103.47	106.79	105.98	102.12	105.57	104.5	104.64	103.76	105.06	106.82	105.33	107.07	105.49
107.97	103.33	106.94	108.68	106.83	106.36	105.51	108.05	105.78	109.65	106.77	104.01	105.49	104.72	105.53	106.91	106.11	104.47	106.76	104.18	105.29	103.95	103.19	102.37	106.11	105.56	104.19	103.36	106.61	106.84	106.71	102.67	107.79	108.73	107.24	108.61	100.64	107.49	106.26	106.38	106.18	102.45	104.17	106.06	103.71	103.15	106.56	106.43	104.25	108.37
116.12	112.04	111.07	115.58	113.91	115.25	110.1	110.06	113.72	113.71	114.37	109.74	111.59	112.77	117.43	110.29	112.36	114.17	113.13	110.6	111.01	111.45	110.4	112.08	111.88	112.24	114.48	112.27	115.69	114.47	111.95	111.81	112.5	109	110.8	114.68	114.95	113.66	113.98	114.38	110.47	110.43	108.57	115.67	106.86	114.54	113.51	114.07	116.32	112.99
104.07	106.37	106.71	106.51	105.98	104.62	105.42	106.12	103.32	106.7	105.04	108.58	108.24	105.92	104.15	110.22	107.79	108.6	103.82	103.78	107.28	105.77	107.62	102.15	103.59	109.08	106.18	106.52	107.23	109.48	106.41	106.3	107.66	106.59	108.94	107.45	105.69	109.79	105.84	107.1	107.34	105.59	104.78	107	107.65	106.53	108.5	104.48	107.76	108.64
110.75	113.54	111.8	110.1	111.69	105.77	110.72	111.37	114.77	111.29	112.13	110.48	110.06	112.04	107.56	111.69	111.7	113.31	111.39	111.31	111.3	111.96	111.6	110.39	109.66	111.43	110.29	111.14	110.52	111.14	112.65	109.75	109.87	113.12	114.06	111.11	112.12	109.15	112.46	113.06	114.42	108.43	110	112.56	110.13	111.21	107.31	112.29	110.03	111.98
102.55	105.77	106.16	106.2	102.8	102.93	103.71	103.6	107.58	105.33	104.72	105.11	107.66	105.58	102.65	101.87	104.3	102.83	102.74	103.44	104.67	103.7	103.61	101.33	103.85	104.33	101.32	104.28	104	102.33	102.16	103.5	105.48	105.78	103.3	103.13	100.96	104.31	102.83	104.4	107.2	104.76	104.36	108.21	103.11	102.49	104.5	101.37	104.67	102.61
100.3	100.22	100.29	102.9	97.932	99.65	98.656	98.437	101.88	100.52	98.696	99.572	97.77	97.04	98.653	100.62	99.795	98.513	101.42	97.916	99.497	99.884	102.7	101.67	102.2	98.255	98.349	101.74	101.48	99.938	99.245	98.042	100.27	100.03	102.73	97.668	101.91	102.58	99.245	100.11	99.864	101.2	99.543	100.63	97.944	101.55	97.795	100.79	100.07	99.365
106.25	104.12	103.52	103.39	106.07	104.6	103.91	104.07	106.74	107.51	106.08	105.94	103.34	104.7	106.81	107.36	102.49	104.05	103.72	109.83	108.45	106.09	105.55	106.54	104.92	102.7	104.25	104.5	107.95	108.4	105.04	104.91	107	102.07	107.03	103.06	104.35	107.14	109.34	104.49	106.59	107.85	107.2	106.97	106.58	106.32	105.29	105.61	103.93	105.96
112	111.36	114.79	115.67	109.92	108.61	111.41	109.96	110.63	111.82	108.59	112.45	109.5	108.83	106.51	111.92	113.28	110.36	109.98	111.9	109.68	111.2	111.68	110.25	109.5	109.66	113.86	112.49	111.15	110.94	109.63	112.54	111.31	112.84	108.46	113.78	109.62	110.34	112.07	111.14	109.6	109.05	108.95	110.14	109.82	107.39	111.56	111.1	112.34	112.86
109.63	110.5	115.07	112.29	109.92	111.94	108.43	111.59	112.48	111.14	112.44	111.67	109.01	107.8	112.31	111.54	111.15	114.54	108.11	111.2	113.21	111.05	109.37	110.68	109.46	111.55	111.28	113.31	110.62	112.17	110.74	110.68	110.74	110.41	110.12	113.88	109.89	114.18	114.51	113.88	111.65	111.47	110.68	113.12	112.49	113.18	109.54	113.02	109.8	113.49
106.77	107.54	103.29	107.34	106.08	104.36	103.2	106.6	103.48	104.18	106.26	104.93	107.34	104.05	106.55	107.28	106.5	106.45	105.43	104.56	105.41	106.29	107.51	104.39	107.67	104.83	108.86	106.42	106.59	105.75	109.43	104.8	106.8	105.22	104.15	107.64	106	107.89	106.41	106.31	107.89	107.01	104.33	104.52	104.67	108.75	103.5	105.24	107.61	104.03
109.36	110.75	109.4	109.84	109.67	110.75	109.15	111.32	110.48	105.77	108.91	108.94	111.8	108.83	109.06	112.78	107.5	111.16	109.02	110.17	110.69	108.33	110.39	108.56	108.19	108.07	108.27	107.57	110.14	110.52	110.46	109.8	110.97	108.66	113.73	107.34	108.36	109.33	111.37	111.98	110.7	108.81	109.87	113.76	110.49	111.5	112.2	110.96	112.08	110.6
106.54	103.6	108.75	108.01	103.11	103.17	103.73	105.68	104.39	105.11	104	107.45	105.21	107.74	107.63	107.63	104.85	105.66	104.6	104.49	107.29	104.52	104.31	103.6	105.71	106	104.09	106.85	106.29	105.05	104.11	108.79	107.55	102.3	106.71	104.68	105.21	104.05	104.11	106.64	104.28	103.19	106.14	104.94	103.16	105.74	103.98	105.1	103.38	102.22
101.72	100.85	102.57	100.97	96.545	99.904	98.062	99.681	101.36	97.021	100.54	100.91	98.162	101.45	98.793	98.966	99.691	100.45	97.697	100.01	101.29	102.02	101.76	97.767	99.659	100.74	101.02	101.67	102.08	101.4	100.58	97.366	99.47	97.738	100.07	101.8	98.99	102.41	102.63	98.89	101.19	101.52	101.92	98.579	97.65	101.97	99.481	98.814	99.622	99.508
113.35	112.92	111.13	112.13	110.04	114.6	109.3	112.73	112.28	109.8	109.12	111.97	112.53	111.85	111.87	112.04	111.51	106.81	108.26	113.23	112.34	112.05	113.41	109.21	109.27	113.33	109.36	110.52	110.37	109.25	111.07	111.78	109.85	112.34	110.97	111.17	111.4	112.81	112.41	111.05	112.72	109.74	110.46	112.61	111.45	111.62	109.97	110.74	114.63	113.62
100.6	101.28	100.07	100.34	97.738	99.333	99.461	99.994	96.28	99.422	95.711	99.893	99.934	98.047	98.051	102.14	101.63	101.29	101.19	97.496	97.873	99.789	97.539	100.46	97.929	99.609	101.72	98.974	100.11	98.706	98.429	101.32	98.597	101.76	98.921	100.12	99.018	97.249	99.81	96.483	99.75	98.854	101.84	100.28	98.531	101.27	101.98	103.16	98.742	98.113
99.943	101.22	98.734	101.05	99.325	104.25	105.58	102.21	103.94	104.07	97.533	100.62	102.38	99.577	100.91	100.04	102.57	100.57	101.93	100.36	99.759	98.405	103.67	99.484	102.47	97.645	96.175	99.339	100.54	103.32	103.68	103.08	100.22	100.19	101.73	99.499	97.761	100.42	100.93	101.64	100.29	99.163	99.771	101.13	101.16	100.88	96.037	103.68	97.593	101.15
105.8	105.57	103.34	103.44	104.52	102.95	103.51	105.92	103.69	104.94	108.33	103.26	106.88	105.09	106.94	106.01	106.24	108.13	102.97	105.58	105.59	107.23	103.72	102.3	106.25	101.22	103.64	105.68	106.61	106.9	109.11	103.69	109.03	104.33	103.2	104.2	108.93	105.75	104.51	105.66	104.28	104.65	104.61	105.79	107.76	105.84	104.4	103.36	105.75	107.7
115.13	114.96	113.54	114.05	110.2	114.82	109.97	112.54	111.36	109.46	114.38	114.84	112.59	111.18	114.18	113.01	110.68	114.12	115.82	111.46	111.51	110.29	113.09	111.77	114.69	112.28	114	110.32	111.11	110.04	115.28	113.64	113.58	114.43	113.48	111.9	112.29	111.59	112.98	111.64	112.8	113.61	113.42	112.26	112.56	111.23	111.36	114.32	111.27	115.11
120.19	118.25	115.24	116.75	118.39	118.24	117.93	118.77	118.22	118.11	117.6	115.86	117.46	120.09	115.47	116.75	115.51	115.78	118.25	116.82	117.88	116.87	116.93	117.21	118.91	118.1	117.88	120.62	118.76	118.45	120.57	120.66	119.07	118.54	117.53	118.68	116.72	118.93	116.86	118.35	120.47	116.92	119.19	117.22	114.31	119.84	116.56	117.92	117.66	120.64
105.65	106.07	106.19	107.28	105.52	109.26	105.33	106.96	107.71	107	108.12	107.91	106.76	108.38	106.69	108.74	106.15	108.99	105.34	107.14	108.25	108.03	106.43	107.04	105.36	109.84	109.29	106.16	105.78	107.24	105.72	105.74	108.46	108.46	102.46	104.46	105.14	106.05	109.72	106.71	106.55	105.83	105.22	108.22	109.62	105.9	107.46	107.58	106.21	109
100.92	98.598	99.847	99.523	100.02	99.134	101.12	100.76	98.562	99.47	99.925	98.404	98.325	98.037	101.05	98.282	101.95	103.18	98.882	98.359	98.253	99.12	98.767	97.509	100.71	100.26	100.93	101.21	102.13	101.19	98.173	100.16	100.67	101.43	101.46	100.49	97.834	99.458	100.22	99.396	97.923	100.91	95.831	99.792	100.04	100.02	98.525	97.481	98.697	98.767
103.02	100.31	100.25	98.602	98.607	99.51	100.37	99.699	99.785	100.98	100.04	97.548	102.3	102.34	102.19	102.33	99.984	100.45	101.6	101.27	98.16	97.582	101.05	95.857	99.652	100.42	102.19	101.73	100.48	97.582	99.799	98.121	97.184	101.7	97.416	100.04	97.637	98.64	99.953	100.19	99.126	99.58	102.03	101.81	103.32	99.149	98.532	101.73	101.67	99.709
102.35	105.78	107.13	105.28	104.32	106.27	105.53	105.11	107.6	104.23	108.09	105.11	104.79	106.97	101.27	105.95	104.84	107.17	105.66	108.97	104.94	102.74	108.3	107.54	105.04	103.17	108.26	104.99	105.34	105.81	102.35	106.44	105.03	106.62	104.79	105.43	103.56	105.95	105.92	106.33	103.98	104.54	102.1	103.52	103.1	102.19	105.46	103.28	107.87	104.01
110.68	112.02	112.22	112.25	114.17	109	114.61	111.54	112.46	111.51	112.14	111.67	111.79	113.74	111.79	111.25	110.78	114.44	111.49	111.42	113.21	111.71	109.95	110.93	113.83	115.36	113.79	111.46	112.53	112.03	112.41	110.65	108.94	113.4	110.04	108.83	112.68	112.58	110.58	111.62	111.31	108.61	115.85	111.67	111.58	110.57	111.79	109.17	110.26	109.14
99.857	103.01	100.28	103.01	104.16	99.258	100.32	100.31	103.72	102.29	99.364	102.34	101.35	101.58	98.039	101.82	100.91	98.453	99.907	100.53	100.48	102.28	98.379	99.636	101.68	101.84	102	100.88	99.822	99.829	101.68	100.24	101.96	96.778	99.773	98.184	100.7	100.88	98.084	99.913	98.536	100	100.04	103.21	102.41	98.643	99.885	101.85	102.02	97.384
101.61	102.33	101.93	100.07	102.8	100.98	100.82	98.893	101.37	101.34	101.49	103.79	103.2	100.9	101.13	101.54	100.89	99.221	102.67	100.1	100.75	99.544	102.9	99.196	100.96	101.11	104.07	101.01	102.52	99.569	101.9	99.161	101.11	100.64	100.72	98.747	102.47	100.66	102.46	102.31	102.08	98.26	102.63	102.11	100.88	99.615	100.83	103.09	100.18	100.68
108.14	103.97	100.59	106.82	107.1	104.39	107.88	105.95	104.46	104.56	103.8	105.39	107.08	104.81	106.17	109.09	104.08	108.55	105.54	105.89	110.71	107.08	106.18	105.92	104.3	106.09	103.74	102.28	109.34	106.58	104.81	104.01	103.47	105.97	104.67	106.35	106.89	106.46	105.06	107.76	102.55	104.07	106.69	107.14	108.2	106.58	105.04	106.21	103.11	105.04
112.24	114.24	112.15	110.97	111.14	113.41	111.5	113.98	111.53	110.12	112.17	112.8	111.31	111.83	111.98	109.53	113.14	110.62	111.2	114.72	112.85	111.59	112.74	111.6	113.09	110.22	111.99	110.68	112.07	113.15	114.36	114.71	111.19	114.06	112.28	110.87	113.98	112.14	112.55	111.86	112.43	112.14	113.92	115.83	112.33	111.94	112.14	114.7	111.07	115.72
116.34	115.6	117.72	111.37	115.67	115.39	115.23	119.12	117.06	115.94	119.46	115.93	115.72	116.72	117.73	114.31	116.63	115.13	116.53	119.51	114.53	117.73	116.78	115.49	117.89	114.74	115	114.73	118.45	114.95	115.69	118.72	118.43	115.24	115.75	115.93	115.9	116.97	115.31	115.27	117.33	116.52	116.62	115.63	116.01	117.44	113.68	118.87	117.11	118.76
98.418	102.14	98.398	102.05	101.54	98.234	101.58	101.58	96.732	99.152	102.7	102.2	99.115	98.736	98.756	97.814	99.947	101.89	100.47	98.432	101.66	100.05	98.275	98.597	101.7	98.766	97.579	101.46	101.97	100.9	100.36	99.718	97.773	101.89	99.925	102.75	98.081	101.34	98.433	101.54	98.627	97.808	96.14	100.59	100.96	98.898	100.66	100.53	97.609	99.126
106.77	108.36	106.78	107.19	107.23	108.07	105.39	106.67	105.73	109.3	108.24	110.23	107.06	106.69	106	107.17	104.96	107.47	106.11	107.58	106.16	103.98	106.57	107.36	108.87	107.72	107.55	106.67	106.13	106.4	108.33	106.14	108.23	107.29	108.64	105.06	108.93	107.68	106.73	107.84	105.07	106.32	106.9	106.78	109.04	106.04	108.25	104.42	106.25	104.68
106.7	103.14	98.455	103.31	103.74	105.61	102.31	105.81	105.36	108.04	102.22	105.66	107.99	102.94	105.61	106.12	103.72	104.72	104.67	103.65	101.51	104.59	104.93	103	105.53	107.33	106.16	104.58	103.96	106.24	105.27	105.79	104.21	105.66	106.5	104.81	104.6	106.23	104.94	107.27	104.11	104.36	106.72	107.2	105.68	107.97	106.46	104.48	105.43	104.34
102.37	104.38	106.2	104.3	107.65	105.23	108.23	106.82	103.43	104.16	105.98	104.1	106.81	108.53	104.88	107.17	104.61	104.6	106	106.28	105.45	105.61	104.26	106.49	107.38	102.93	105.19	103.18	108.11	102.1	109.06	108.4	104.47	106.71	107.44	103.92	107.43	106.14	105.65	107.01	103.12	108.39	107.22	106.2	103.42	105.21	105.59	103.57	106.41	105.8
111.44	107.41	114.4	112.94	109.03	108.19	114.58	114.66	112.82	112.86	112.47	113.97	110.73	110.75	110.14	111.18	111.31	107.89	110.29	110.74	109.14	110.71	109.93	113.37	111.86	110.87	109.11	112.34	110.63	108.67	113.47	111.83	113.58	114.94	109.42	110.96	112.57	112.66	110.35	110.37	112.16	110.85	109.99	112.98	112.47	112.89	114.23	113.33	112.05	113.13
106.38	105.73	106.76	106.95	106.88	105.74	102.32	107.12	104.86	102.99	107.54	108.01	104.96	109.36	107.88	110.17	105.95	103.4	105.99	106.41	104.76	104.42	106.14	105.32	107.99	106.42	105.95	107.02	107.33	107.9	105.04	109.44	107.14	108.87	107.01	105.39	104.39	108.19	110.09	106.81	107.64	107.52	107	105.58	106.89	105.62	107.74	108.16	104.4	105.82
107	105.58	105.93	105.58	107.4	104.54	104.32	105.7	105.46	104.92	108.36	104.36	104.95	103.32	105.12	103.67	109.41	104.76	103.68	102.36	107.41	105.06	107.16	107.85	105.58	105.34	103.51	103.08	103.2	101.88	105.58	105.26	103.51	107.25	105.28	104.04	103.68	105.33	104.41	104.03	108.73	103.56	105.32	105.5	106.9	106.07	104.97	105.92	104.07	107.41
106.19	106.1	104.95	105.5	104.72	104.5	103.94	105.05	103.18	103.65	103.64	102.18	104.3	105.72	106.95	107.56	104.22	104.65	107.27	103.17	107.25	105.17	105.22	105.19	105.23	105.5	106.57	104.65	106.24	105.3	105.37	104.27	107.12	104.89	103.93	106.86	103.18	102.06	105.72	103.58	107.33	105.48	104.54	105.88	105.87	108.28	104.3	105.43	106.99	106.57
100.29	100.11	100.54	99.111	99.886	98.619	99.057	100.13	103.63	101.66	100.42	100.9	101.17	96.289	99.684	101.75	100.56	100.23	103.78	101.1	99.876	98.77	101.32	99.531	99.469	102.7	100.27	102.72	100.85	102.33	100.68	99.661	100.49	99.684	97.205	101.46	100.24	100.18	97.494	101.3	99.471	99.366	99.863	99.616	101.95	102.08	101.41	100.44	99.62	99.754
117.46	121.87	117.22	114.68	118.45	115.83	116.29	118.33	118.81	115.69	117.82	118.66	116.57	118.96	117.01	116.04	117.37	117.29	115.71	115.29	118.3	111.03	120.69	116.59	116.26	116.36	113.88	118.88	118.6	119.19	117.98	114.51	118.76	116.6	114.8	119.29	119.7	115.88	118.39	117.98	117.62	117.8	118.87	120.01	117.21	118.51	119.93	116.2	118.05	116.47
107.57	103.02	108.93	103.3	106.36	108.18	105.26	107.94	106.39	106.75	106.17	102.47	109.62	107.09	106.58	104.29	105.65	105.31	106.25	108.17	105.89	104.62	111.31	106.19	106.31	106.31	107.07	107.25	102.11	105.24	108.01	106.22	105.25	105.25	102.76	105.5	108.11	107.95	105.88	104.13	105.64	107.75	106.69	104.34	104.08	105.63	106.68	105.23	107.69	106.09
104.14	102.85	104.97	104.06	104.72	107.63	106.6	104.93	103.21	102.82	108.44	101.77	107.9	105.21	107.02	104.47	103.26	104.08	104.97	106.56	105.93	105.01	104.47	104.45	100.51	103.08	108.91	102.17	104.76	104.48	101.1	104.44	104.63	106.6	104.29	101.49	102.59	104.15	110.09	103.16	104.44	103.5	104.55	104.12	102.62	102.79	105.32	103.18	102.64	106.91
105.3	104.65	103.84	105.3	106.32	107.44	105.59	108.64	104.99	105.82	105.2	108.82	106.05	108.93	107.15	103.38	107.34	106.73	107.57	105.65	109.4	105.26	103.91	105.7	108.87	106.05	107.27	104.98	107	103.78	105.74	103.94	104.3	102.83	104.79	105.77	106.4	105.37	105.77	104.3	105.36	104.48	108.18	107.03	104.25	106.42	103.13	104.05	102.46	108.13
102.38	101.91	106.5	103.94	105.77	106.6	104.78	104.78	104.91	103.79	109.83	105.44	103.23	107.56	107.55	105.24	103.82	106.02	102.7	105.97	103.02	105.96	101.88	103.58	105.47	102.69	104.53	106.46	106.24	106.88	103.64	108.68	107.42	103.64	104.27	108.18	104.83	103.47	107.43	106.12	105.53	105.88	104.97	108.47	106.67	106.42	106.17	106.56	103.05	102.82
103.5	108.62	105.45	105.77	106.82	107.53	107.56	104.87	106.84	107.25	108.68	109.07	105.98	101.67	109.9	103.66	107.57	108.87	104.76	106.33	102.69	108.17	109.07	104.42	106.01	105.1	107.69	104.87	105.69	106.32	108.46	107.43	106.96	106.89	105.54	106.25	105.73	106.23	105.5	106.04	108.49	103.79	107.36	104.41	106.94	107.7	105.35	106.2	105.82	104.4
108.59	108.64	112.01	110.6	111.24	113.34	109.57	107.57	114.99	107.89	108.36	110.64	111.86	109.4	108.39	110.53	112.05	110.8	108.81	110.65	110.27	109.01	111.99	111.25	115.18	112.82	115.37	112.35	109.08	111.98	111.26	113.55	110.44	111.6	113.73	111.71	112.36	113.73	112.01	110.71	112.37	109	113.1	114.83	112.95	108.08	110.31	110.95	110.23	111.46
105.54	102.12	103.62	110.05	107.92	105.52	103.3	107.99	107.61	106.65	108.23	103.48	107.24	106.87	108.32	106.19	103.72	105.96	105.72	108.31	110.98	107.43	109.29	106.25	105.99	106.44	103.25	107.29	105.6	107.14	110.07	107.14	106.31	107.81	104.54	107.72	106.47	105.75	109.48	107.37	108.24	106.08	106.55	105.36	107.31	103.3	107.06	110.18	104.22	105.03
114.33	113.69	109.36	115.51	114.73	112.3	112.82	113.02	112.74	112.9	112.52	110.78	110.81	113.39	115.19	113.04	112.2	110.71	114.03	114.29	109.96	113.47	113.3	112.28	113.19	112.93	113.65	114.66	112.78	115.33	109.35	113.68	112.37	115.4	113	109.71	112.12	113.19	113.38	111.45	114.65	116.02	111.5	112.51	109.56	115.74	113.26	114.67	111.99	115.5
104.93	105.34	104.47	107.03	105.38	104.11	103.38	108.55	106.07	107.48	104.3	102.66	108.87	107.15	104.82	108.71	104.41	105.86	104.93	107.56	104.48	104.2	108.71	108.6	106.49	105.98	102.38	104.1	105.81	105.33	105.33	105.93	101.89	106.56	104.87	107.09	107.12	106.16	105.56	103	105.65	105.12	104.13	103.55	105.18	107.28	106.1	103.75	106.13	108.51
106.5	108.44	105.98	106.6	103.25	107.75	103.49	105.8	105.23	105.46	106.86	106.61	105.6	104.68	108.64	104.65	104.56	107.57	106.35	106.18	107.64	105.21	106.01	105.5	103.98	103.98	105.85	106.18	105.9	104.82	104.73	105.19	105	104.15	107.02	105.9	102.75	106.84	109.21	104.64	108.57	106.73	105.49	102.97	107.48	105.35	108.03	100.35	105.76	108.16
106.48	104.6	106.05	104.26	103.57	106.31	103.42	105.39	103.02	108.59	104.29	106.55	106.53	106.26	105.19	104.75	103.14	105.09	103.89	105.99	104.3	103.34	105.27	102.2	107.6	102.68	105.93	104.38	105.47	104.21	106.23	107.13	101.91	104.16	105.61	104.51	103.47	108.3	105.68	105.38	104.71	105.21	105.16	106.81	107.38	104.25	104.41	104.79	105.08	105.82
108.28	104.59	104.47	105.43	107.06	106.29	106.8	104.06	103.57	103.31	104.8	103.71	101.71	104.46	103.96	105.45	106.6	104.99	103.21	103.19	103.31	104.51	107.13	105.08	103.32	102.93	107.11	103.47	102.42	104.25	104.6	108.69	106.55	104.13	108.24	106.13	106.13	104.8	102.57	103.84	105.52	103.05	104.73	104.55	104.66	105.09	105.75	100.97	103.28	103.47
111.29	111.01	112.34	112.99	109.52	113.38	112.06	114.03	109.78	109.33	111.01	110.77	113.27	109.95	111.6	109.77	110.18	110.59	112.91	109.5	112.37	110.4	113.56	106.71	110.38	108.1	107.87	106.52	113.77	109.45	109.81	112.06	111.82	112.83	109.63	111.03	110.34	111.23	109.7	112.1	110.61	110.36	109.15	112.05	112.45	113.67	111.31	113.7	111.4	111.92
105.28	109.72	105.95	106.58	106.82	107.07	107.59	105.64	107.41	105.75	105.79	105.86	106.37	108.23	104.75	106.63	104.14	104.34	106.31	105.48	105.09	106.55	106.66	102.65	106.49	107.31	108.78	103.01	105.18	104.59	104.64	102.33	105.18	107.16	105.33	108.34	105.68	106.74	103.36	106.06	109.36	108.65	101.87	106.42	105.27	105.21	102.32	105.2	105.75	104.36
112.64	112.14	112.71	112.67	109.45	112.64	113.97	112.7	110.04	113.38	112.96	109.99	113.54	111	111.57	112.22	113.43	112.34	114.53	113.08	115.59	112.3	112.17	114.53	115.62	114.13	113.32	113.13	112.39	113.35	109.67	114.99	112.21	109.83	110.63	111.34	112.68	114.71	113.67	111.27	113.41	112.86	114.5	113.93	111.85	112.42	112.26	112.31	114.91	116.01
113.21	115.56	113.94	114.26	114.83	111.96	113.03	111.77	114.55	115.5	111.73	114.11	114.41	114.47	112.69	112.06	114.94	112.61	112.29	112.35	114.49	113.12	111.67	115.69	115.41	113.26	112.21	112.54	112.47	111.84	111.89	111.73	112.69	112.82	112.36	112.61	115.21	114.29	114.08	115.22	113.91	111.79	113.48	117.41	114.23	112.86	111.01	115.28	113.27	111.74
110.31	108.74	110.28	108.25	109.36	107.9	108.21	111.11	108.52	110.12	110.2	107.1	110.96	108.88	113.02	111.9	109.07	109.86	109.2	107.87	110.68	112.06	114.66	107.85	108.31	109.4	107.25	111.04	108.21	112.22	110.7	112.29	108.95	113.21	108.28	109.09	108.62	110.35	113.76	110.78	110.28	110.02	108.86	109.02	108.07	110.59	111.8	109.19	113.75	110.38
108.42	109.5	110.3	107.79	110.95	111.86	109.65	108.7	113.93	109.25	108.96	111.18	111.38	110.94	109.55	111.57	112.32	114.01	110.28	111.96	109.59	109.46	110.41	109	110.33	108.53	111.68	109.46	112.11	107.58	110.85	109.89	112.41	114.05	109.16	111.58	111.28	112.76	108.78	109.25	109.82	110.75	109.52	110.14	105.99	107.49	110.61	110.58	112.34	111.92
106.98	104.4	101.8	105.52	105.4	104.89	106.7	106.11	106.63	107.25	108.07	106.38	108.06	103.08	108.12	105.62	105.42	103.62	108.84	107.7	107.7	104.99	108.93	103.51	107.51	105.84	105.37	103.38	105.67	101.83	103.97	106.18	104.96	106.43	105.15	106.2	103.58	105.49	104.52	106.73	103.44	105.21	105.08	106.3	101.88	108.67	106.77	104.32	105.49	104.66
101.6	101.65	98.835	100.4	98.982	102.47	102.87	99.754	101.87	101.24	100.06	97.017	99.906	101.37	99.803	100.83	99.975	105.04	101.24	99.476	98.743	100.22	99.744	98.836	99.523	98.862	102.07	99.782	95.903	101.27	98.162	100.36	96.616	103.89	103	102.08	103.96	98.939	102.11	100.69	100.76	102.33	97.244	103.2	100.81	98.08	104.29	102.6	100.2	100.62
106.18	105.74	103.44	102.61	101.72	102.99	106.19	102.39	103.67	105.91	107.05	103.33	102.03	102.05	104.86	105.27	103.87	105.65	101.15	105.71	105.5	105.59	106.35	107.83	103.58	105.2	105.06	103.31	101.59	103.49	103.02	102.19	104.43	106.48	102.64	104.76	101.65	105	103.8	103.99	102.92	105.65	104.3	103.11	106.04	103.71	104.12	102.96	103.73	102.92
105.7	105.99	105.9	105.14	103.18	100.86	105.01	105.76	104.51	106.12	106.07	107.11	106.41	105.48	104.74	105.07	104.33	105.2	107.04	103.28	105.89	105	105.89	103.59	106.05	105.98	107.24	107	104.86	103.29	104.01	105.94	106.4	105.46	104.46	106.03	105.61	106.5	101.94	106.3	106.95	108.83	105.7	104.86	107.37	105.32	104.77	104.92	107.33	103.61
102.06	103.47	105.17	103.89	102.79	102.48	103.01	103.06	103.37	104.2	103.25	104.58	106.36	101.61	104.37	103.15	102	105.25	103.17	104.69	102.29	104.79	102.41	106.48	102.13	106.38	104.88	102.73	101.47	106.54	101.91	105.62	105.71	103.06	102.92	105.62	106.02	107.42	106.72	106.89	102.12	103.54	106.58	103.85	103.3	105.64	105.34	103.81	100.79	103.92
111.92	109.64	109.85	113.98	110.66	114.56	111.91	106.85	108.88	111.57	108.54	111.23	111.08	110.35	111.23	112.49	113.95	110.78	110.83	112.1	110.59	109.36	107.98	112.7	108.59	112.51	111.21	109.09	111.29	112.75	114.17	109.81	110.77	112	113.15	113.07	113.56	110.86	112.04	111.5	111.29	115.06	113.54	114.05	112.19	107.39	106.03	111.66	109.79	112.86
98.435	98.422	100.59	97.666	101.34	101.39	99.425	100.9	101.06	98.601	98.547	96.805	100.67	101.09	100.01	101.38	99.876	103.31	97.927	99.552	98.649	101.51	98.477	101.51	99.848	98.686	95.558	100.65	98.783	101.29	99.347	101.02	97.736	101.68	100.18	102.29	102.86	98.103	100.95	101.49	99.254	99.883	100.69	102.9	98.629	104.11	97.328	100.05	102.56	100.62
111.4	109.87	113.28	116.53	114.55	111.6	112.52	107.86	110.27	111.31	113.82	110.83	113.56	110.8	108.02	114.64	111.06	111.14	113.14	113.23	112.38	112.75	109.85	109.38	112.08	110.05	112.31	111.06	111.57	109.96	109.97	111.81	110.49	110.99	113.92	112.69	114.39	109.28	112.38	111.22	112.13	113.76	113.53	110.46	109.63	111.73	113.48	112.02	112.22	112.07
112.44	109.4	108.3	107.72	112.05	107.76	110.81	109.76	114.72	108.75	113.96	111.02	108.17	111.14	105.11	110.4	110.76	110.5	110.37	107.35	109.88	110.32	107.59	108.51	109.57	112.19	106.22	109.01	107.56	111.6	109.3	109.72	113.36	111.52	107.82	110.16	112.26	109.98	110.47	107.41	109.57	110.7	110.43	110.14	113.75	109.85	107.9	107.89	107.9	108.53
110.68	108.3	108.82	106.09	107	108.65	110.15	112.41	110.28	110.71	111.85	111.18	107.96	106.72	108.85	109.74	109.79	109.86	110.15	107.92	107.14	108.73	107.44	108.77	113.63	112.09	109.21	109.06	113.25	107.53	109.96	109.33	110.67	109.73	113.14	112.57	110.42	108.91	109.42	110.32	108.33	110.28	111.35	110.62	109.82	108.29	109.27	109.97	112.12	108.54
97.778	102.84	99.388	99.983	98.204	98.725	103.54	100.86	98.269	96.526	101.11	101.35	98.203	100.98	102.08	102.19	102.54	96.337	103.46	99.108	96.426	99.24	98.631	101.04	100.58	98.442	99.488	97.69	97.893	97.165	95.815	99.297	100.22	98.388	102.39	102.59	100.19	99.001	97.918	100.59	98.614	101.83	100.45	101.02	101.98	99.47	100.42	99.669	97.368	97.862
112.35	114.93	106.26	111.01	111.1	111.93	110.29	108.68	114.24	113.94	113.32	109.73	111.72	114.26	112.01	114.11	112.46	110.45	112.51	111.85	113.93	110.98	112.5	112.13	112.71	113.71	113.07	114.84	112.4	110.03	109.46	112.36	111.89	111.38	110.27	110.39	110.66	107.11	114.48	111.32	113.12	110.65	110.24	112.74	109.71	113.35	114.8	112.35	110.66	113.62
104.73	106.26	108.33	105.98	106.47	106.01	106.38	106.5	104.86	105.97	106.6	104.6	105.36	107.15	105.52	104.91	105.03	106.33	106.59	107.8	108.86	111.29	111.63	107.21	104.82	106.19	105.19	106.76	106.22	106.39	106.52	106.62	104.68	103.75	105.97	104.68	107.75	107.04	106.19	107.56	107.47	102.56	105.57	107.08	109.11	107.32	106.92	109.44	105.71	106.59
106.74	108.71	105.18	107.19	106.22	104.36	106.19	107.11	107.03	108.21	104.05	105.13	105.72	106.1	104.7	106.12	106.43	108.31	106.57	104.57	107.43	105.01	105.33	105.56	107.73	105.53	103.94	104.27	107.07	103.64	105.75	106.8	103.74	104.81	107.64	105.07	105.93	105.28	105.17	105.92	105.32	103.72	105.74	104	103.45	105.61	106.84	104.7	107.01	106.9
113.48	112.43	111.52	112.2	111.96	111.63	112.38	108.19	110.96	109.77	111.83	114.91	111.5	110.83	110.23	112.18	111	115.17	107.64	113.78	112.91	113.69	113.06	110.95	113.07	110.78	113.39	110.61	112.42	110.35	111.22	110.39	109.57	112.54	109.79	112.24	111.58	109.59	109.9	114.63	112.53	114.19	111.41	114.07	110.86	112.32	109.58	111.73	112.02	112.62
98.293	100.32	99.992	99.556	97.621	102.33	101.81	99.227	101.23	97.493	100.25	98.888	99.422	98.36	101.05	101.56	100.57	101.52	100.23	98.849	100.54	100.77	102.89	101.64	100.67	100.57	100.03	97.555	101.41	100.12	101.8	102.5	100.92	100.16	97.657	100.49	101.15	99.744	101.58	104.15	100.27	100.45	98.513	97.959	100.12	103.55	100.96	98.936	100.51	101.76
103.05	107.44	102.91	102.22	104.63	104.85	104.55	105.55	103.55	105.02	104.07	103.17	107.02	108.98	104.81	106.82	104.92	107.55	104.72	102.32	105.46	103.6	107.34	102.43	104.26	104.97	105.11	103.86	101.09	106.85	104.6	107.26	104.15	105.5	104.96	104.69	104.85	105.96	103.16	106.68	105.06	105.8	105.92	105.22	104.21	99.627	104.77	104.62	105.15	103.1
113.96	107.26	107.43	113.72	107.9	112.06	113.33	110.82	108.15	109.47	111.27	114.36	112.96	109.85	109.55	111.66	110.87	110.85	110.72	110.9	111.33	111.73	111.11	110.76	110.85	111	112.24	110.53	110.33	111.77	111.25	111.18	109.74	111.53	111.68	110.18	109.79	110.14	110.98	108.56	110.25	111.23	110.88	108.92	111.48	108.36	110.71	107.11	109	111.89
103.54	98.023	101.51	98.128	99.29	99.455	100.12	99.423	100.5	101.96	100.03	98.935	100.72	101.02	99.253	100.59	101.29	101.15	100.81	100.74	103.23	99.983	100.26	99.215	97.479	101.25	100.42	96.633	100.27	100.7	99.254	98.795	99.714	100.44	102.23	97.827	98.169	98.283	98.02	101.71	99.591	97.621	102.03	101.46	99.008	98.513	97.182	99.14	99.479	96.532
99.313	96.979	98.82	100.27	101.29	104.81	100.25	101.08	98.473	99.351	101.45	100.2	101.72	99.405	100.38	103.68	96.933	98.091	97.039	98.271	104.92	99.685	99.187	99.763	99.909	96.791	100.88	101.15	99.769	99.615	102.07	98.239	100.68	103.17	100.36	100.25	101.28	102.19	99.902	99.389	102.07	99.103	100.94	100.28	101.21	99.286	98.863	99.264	99.21	98.748
109.6	103.3	107.8	107	107.8	102.84	103.22	106.64	107.39	106.15	109.08	102.31	106.83	106.71	106.96	106.21	104.04	103.58	102.36	104.61	108.63	105.32	109.29	108	104.04	104.54	105.24	101.44	102.39	107.24	105.96	105.09	107.62	107.21	108.32	107.87	105.39	105.66	105.63	107.25	107.1	102.63	103.56	108.5	105.23	104.34	106.34	105.11	105.95	106.01
105.66	108.44	105	102.96	104.57	106.33	106.01	103.01	107.02	105.55	104.11	105.36	105.14	104.93	105.95	106.61	104.47	106.54	104.58	104.86	107.2	106.77	107.82	106.52	108.77	104.66	106.88	104.32	104.1	108.21	104.62	106.39	105.95	107.86	105.77	106.82	106.4	104.97	105.15	104.38	107.63	105.75	104.3	104.53	105.86	107.64	101.08	106.06	102.71	104.65
110.77	112.26	110.46	114.02	113.11	109.98	112.73	108.88	109.04	112.34	110.75	109.99	111.22	111.99	111.97	109.37	110.66	112.92	113.24	110.53	113.89	110.4	110.16	114	113.09	110.84	111.72	109.69	112.64	110.78	108.01	109.84	114.95	111.75	112.71	115.1	109.19	107.9	110.63	112.3	110.95	111.44	112.62	112.78	112.47	112.87	112.79	111.83	110.99	113.51
105.4	106.14	105	104.05	106.94	103.83	105.45	106.92	104.37	106.72	107.94	103.53	106.32	105.34	101.98	106.96	107.8	111.21	103.16	104.7	107.27	106.88	107.22	107.85	105	108.59	106.39	108.88	105.38	107.65	105.31	105.93	105.11	110.33	106.35	107.05	104.67	104.79	104.96	110.21	102.99	106.96	105.57	107.23	107.72	110.14	105.1	104.29	106.35	105.09
111.76	111.52	111.86	112.67	110.58	110.43	112.72	111.68	110.32	109.97	112.63	110.09	112.89	108.99	112.49	109.63	112.08	112.39	111.56	110.59	111.58	111.09	112.61	111.97	113.04	110.03	110.22	111.13	109.39	110.88	111.26	112.45	112.77	112.57	112.57	112.43	112.39	111.74	113.69	109.9	111.68	110.11	111.75	110.74	110.97	115.51	112.95	111.97	112.42	111.35
100.38	99.709	100.21	98.741	99.189	102.5	100.05	99.084	100.62	98.87	101.48	98.606	101.54	99.072	100.43	99.737	101.93	102.63	97.698	98.787	98.387	97.834	99.491	98.08	101.62	100.71	100.93	98.026	100.15	99.842	98.333	98.428	98.596	99.14	98.307	98.769	100.04	101.08	99.8	100.11	98.014	96.176	97.725	101.2	99.891	98.116	99.689	95.75	100.97	99.131
106.2	105.17	110.32	104.4	104.48	103.91	103.86	108.72	103.15	104.69	109.34	106.09	106.98	102.26	105.88	102.1	107.05	106.27	106.34	103.79	108.79	102.63	105.7	104.16	108.19	106.79	105.51	104.9	105.2	106.7	104.28	103.82	107.29	103.14	107.89	102.99	104.81	104.58	101.85	107.48	106.4	104.52	106.06	105.39	104.8	104.99	103.5	100.01	104.27	107.53
113.21	110.66	112.08	109.28	110.69	114.23	109.45	109.12	110.47	112.73	114.52	110.85	113.06	108.37	113.51	111.29	110.4	112.14	111.29	113.26	110.25	109.19	113.2	112.54	110.96	110.19	112.18	109.55	112.01	110.76	111.6	112.86	110.2	108.96	109.46	107.6	111.01	111.08	112.45	110.56	110.29	112.77	111.1	110.2	110.41	110.15	110.84	109.98	111.85	112.57
107.72	109.95	110.97	110.01	111.14	110.18	106.94	113.26	111.07	111.88	112.96	111.32	108.26	110.02	108.56	109.52	108.17	113.13	111.33	111.53	111.87	110.67	109.99	111.68	112.4	110.22	111.02	112.15	111.64	110.86	112.5	112.17	110.65	109.58	106.76	111.74	108.41	109.82	112.44	112.43	113.73	115.11	110.27	112.71	113.32	112.57	112.59	113.05	109.3	114.07
111.56	110.37	111.06	113.02	112.63	109	110.27	112.43	116.39	114.44	109.97	112.65	112.35	112.63	111.37	111.2	110.25	113.31	112.08	110.12	113.16	110.76	114	111.28	112.65	112.37	114.98	111.72	109.19	113.67	109.17	110.69	114.28	114.8	111.68	110.64	113.39	112.73	113.43	108.25	111.82	114.32	110.98	114.46	115.51	113.48	109.61	112.83	113.5	109.48
107.82	103.92	106.2	108.86	103.62	104.75	104.9	108.22	107.26	105.99	107.9	104.98	107.7	107.38	106.15	107.26	105.1	106.04	108.6	110.2	108.41	107.64	101.94	103.19	104.56	105.26	108.51	105.51	105.39	104.2	106.11	105.97	103.18	107.19	106.91	105.79	105.42	107.9	103.85	107.33	106.43	105.09	107.54	107.02	104.29	104.28	107.12	104.36	107.32	106.02
108.04	108.89	109.04	106.3	107.84	104.63	108.68	107.86	110.71	107.09	106.21	108.22	107.09	109.07	106.27	104.27	106	105.94	106.67	102.95	105.61	106.23	108.52	107.22	109.31	105.66	109.74	109.23	107.83	106.12	106.25	107.02	108.55	109.72	106.06	105.11	109.37	107.97	107.19	109.31	107.91	105.91	108.26	104.72	104.8	108.11	105.05	101.97	109.31	108.26
107.37	108.53	103.46	107.3	108.02	105.41	108	107.5	104.98	103.63	105.26	105.91	106.94	105.74	108.59	105.5	108.13	104.16	107.06	108.33	105.79	107.72	104.99	106.85	103.38	101.84	107.51	106.65	107.81	110.12	106.54	106.18	108.14	103.3	105	105.11	106.85	101.98	107.65	105.85	108.19	108.15	106.91	106.43	107.38	105.84	106.3	106.78	104.06	107.11
104.62	103.65	105.62	106.44	104.91	106.79	107.09	104.53	107.45	108.87	107.35	106.25	103.57	105.42	103.64	103.84	106.66	106.4	106.5	101.6	106.85	107.57	105.95	106.51	103.4	104.64	108.31	106.4	105.49	105.28	105.72	103.88	105.43	105.52	105.67	110.23	104.38	107.5	103.61	111.49	107.25	104.7	105.61	107.81	103.16	104.98	105.44	103.6	104.98	108.58
99.413	99.509	100.23	98.837	101.58	97.156	99.011	97.71	101.68	99.258	100.49	101.57	102.35	98.711	96.561	98.999	100.07	98.694	101.79	98.752	100.77	96.95	98.468	98.22	101.67	98.325	101.9	98.514	102.06	98.927	100.62	98.605	98.014	98.698	100.22	98.303	96.963	97.923	98.091	102.58	105.17	97.258	100.44	99.447	99.871	101.86	100.08	97.02	100.55	99.095
105.63	105.8	105.67	106.22	104.86	106.87	103.52	108.6	110.53	108.35	105.33	107.65	105.45	107.1	106.37	104.04	106.9	108.31	104.59	104.67	107.28	106.42	106.1	109.23	108.89	107.24	106.41	108.23	107.35	103.77	107.64	104.92	103.02	105.18	106.92	106.78	108.23	106.51	104	107.12	102.66	105.62	106.6	106.51	104.59	107.58	105.5	107.77	104.66	107.1
106.09	107.31	103.55	106.84	104.25	108.59	103.91	105.99	107.6	104.41	108.88	104.3	105.04	103.44	105.53	103.9	105.17	103.99	108.97	104.09	106.52	107.21	102.72	104.4	105.56	105.1	105.06	104.14	102.94	104.45	103.3	105.26	107.24	104.8	101.99	106.62	105.53	105.37	103.73	105.11	103.51	103.81	104.57	107.27	106.71	104.87	104.41	108.26	105.94	106.85
105.46	104.6	106.53	106.56	106.94	109.34	105.55	105.92	105.66	105.02	106.58	103.96	108.76	107.55	106.63	106.06	106.36	104.19	105.82	106.45	104.5	106.1	105.49	106.16	105.84	103.25	103.56	105	108.2	107.45	104.64	106.04	107.63	104.37	106.97	107.31	108.98	106.75	106.61	106.32	108.02	103.85	104.98	107.46	108.05	104.3	107.36	103.33	106.74	106.7
105.75	107.23	103.95	109.32	108.58	106.53	103.18	104.9	109.02	108.12	104.95	105.01	106.58	105.82	104.93	105.48	108.21	108.36	105.33	106.21	105.6	108.23	108.23	108.51	106.62	107.58	107.9	101.46	106.82	104.68	109.89	105	104.51	107.68	108.48	105.13	105.59	105.96	105.56	105.97	107.57	106.05	106.85	105.59	107.54	106.21	105.41	107.1	107.13	105.65
115.24	111.13	111.51	108.33	113.99	112.14	112.19	109.46	113	113.45	114.7	112.66	111.51	108.12	112.55	109.95	113.33	109.99	110.77	115.01	114.14	112.8	112.54	114.34	113.56	109.21	111.43	114.58	109.75	110.78	109.49	114.94	112.39	113.96	110.51	112.01	113.8	114.55	111.45	109.58	110.42	112.11	112.28	111.1	110.67	112.61	111.6	113.55	111.5	109.84
106.15	108.96	108.97	108.95	106.21	105.06	104.51	107.59	109.16	108.5	105.96	105.79	107.04	107.19	106.62	103.36	106.61	107.69	106.67	105.9	106.07	107.12	107.77	105.87	108.84	110.4	107.23	106.58	104.58	107.52	105.89	106.54	106.54	107.38	103.8	105.91	106.14	107.67	103.31	108.93	107.32	107.71	106.98	109.21	107.11	105.62	108.69	109.81	106.36	106
108.33	103.44	102.87	105.22	105.32	105.59	103.79	110.15	106.55	106.69	107.73	106.67	104.92	106.91	107.38	103.51	104.55	106.16	106.89	105.76	106.42	104.81	106.52	103.81	108.15	104.06	105.78	108.51	105.88	105.68	105.55	104.4	106.53	103.43	104.34	107.75	105.37	107.34	100.6	104.64	106.96	105.22	104.56	107.02	103.85	107.6	103.9	100.99	109.88	108.58
104.62	103.56	104.76	104.49	105.12	105.62	99.985	107.18	107.98	105.17	99.442	105.73	106.19	104.84	105.57	104.98	106.26	107.27	104.66	101.67	103.18	102.73	106.02	104.08	107.07	105.38	104.5	105.34	105.7	103.43	105.72	105.28	105.01	106.95	105.1	104.54	103.32	108.73	106.12	100.69	104.07	103.64	103.01	107.8	105.94	104.83	106.53	104.66	106.41	106.76
109.78	104.24	107.12	106.49	107.53	105.26	102.46	105.05	105.28	104.21	106.17	106.68	107.49	105.33	103.75	103.89	105.38	104.56	107.01	104.2	107.04	106.84	108.52	106.67	104.42	105.73	107.81	105.27	107.26	105.93	105.61	105.61	107.95	101.79	103.65	104.54	108.12	106.35	106.83	106.04	105.5	105.62	104.97	105.39	106.85	107.15	101.95	106.26	102.82	104.96
107.84	101.43	104.13	102.66	104.52	102.81	104.63	103.51	102.82	103.15	103.11	105.49	105.8	101.66	102.54	102.9	105.71	102.28	104.69	106.89	102.98	104.6	102.46	104.84	102.66	101.91	105.88	103.44	107.52	101.27	103.87	102.36	103.53	106.05	105.42	103.82	104.33	103.99	105.03	104.6	102.91	102.99	102.41	105.11	104.56	103.79	101.75	103.68	103.34	103.04
105.42	104.29	107.45	103.35	106.61	108.76	106.68	105.08	105.58	104.44	102.94	103.17	105	107.56	104.6	105.04	107.56	103.91	104.54	105.4	103.24	105.99	103.43	104.39	104.18	108.62	106.02	104.92	106.3	104.92	106.02	104.29	104.61	102.41	106.36	107.25	104.95	104.84	104.12	104.52	104.97	107.71	107.95	105.28	102.68	106.77	104.29	104.84	103.03	102.78
106.55	104.97	106.9	106.54	104.94	105.04	104.5	105.82	106.9	104.1	105.68	103.87	105.08	106.08	107.43	109.13	107.23	108.05	105.41	106.75	106.59	104.66	105.96	105.86	106.34	102.7	105.28	105.27	104.86	106.38	105.01	102.78	104.36	105.12	106.89	108.19	106.45	106.4	104.32	105.76	109.03	104.49	102.8	102.11	102.99	105.27	103.65	103.24	104.44	106.59
98.668	100.82	104.48	98.125	100.14	98.826	101.96	103.21	98.985	99.387	102.4	98.447	98.63	99.212	98.919	101.34	96.762	98.631	99.902	102.68	98.539	102.41	98.127	99.949	100.61	100.67	99.098	101.45	102.21	101.93	102.17	101.2	100.01	98.981	101.16	103.27	101.5	102.9	99.733	97.489	101.91	99.299	99.167	99.179	100.56	99.356	101.05	100.93	102.15	101.82
105.64	103.57	104.35	103.86	104.38	103.88	105.27	104.41	102.18	103.2	105.88	102.93	102.57	103.99	101.67	102.14	104.57	104.58	106.28	103.67	106.26	105.93	102.61	104.96	104.37	107.63	105.14	102.53	104.7	100	105.08	103.26	102.97	105.09	105.1	103.1	100.23	105.67	102.99	106.16	104.66	107.99	105.01	103.48	103.25	104.45	104.12	106.56	106.93	102.02
110.45	110.63	110.42	109.35	111.71	112.27	111.55	108.93	109.05	113.13	111.94	109.84	110.72	112.44	111.49	110.49	114.5	111.03	112.49	111.99	108.23	111.41	112.86	108.8	112.12	111.2	112.35	109.45	111.33	111.92	109.99	110.07	114.84	114.21	111.09	111.13	111.43	108.74	112.57	112.04	110.34	110.29	112.94	111.3	110.33	111.54	109.23	110.64	110.92	112.02
103.2	104.45	105.3	107.88	107.02	108.43	106.92	106.25	106.27	105.17	109.12	106.83	107.11	106.96	106.63	104.77	107.91	107.65	104.38	106.01	107.35	103.44	105.95	107.31	108.99	106.38	106.64	105.45	109.89	105.36	105.87	109.51	107.48	107.3	107.52	107.21	108.47	103.95	102.87	105.59	107.35	106.13	104.29	108.2	107.18	108.02	107.1	107.07	110.82	105.05
106.87	105.99	106.59	105.05	107.72	107.05	101.93	107.29	104.68	105.74	108.04	106.97	104.37	103.62	104	104.21	104.11	108.31	105.15	106.59	105.8	110.9	107.07	105.57	105.01	106.48	104.31	102.36	108.4	108.91	107.93	106.23	103.59	105.33	108.77	106.41	107.83	104.96	105.7	105.25	104.01	106.01	106.33	104.48	107.37	103.78	103.1	105.88	104.1	104.66
110.02	111.77	111.22	109.86	111.97	110.39	111.57	112.64	110.05	110.2	111.3	111.12	113.26	111.81	110.98	110.69	112.53	111.94	111.74	109.79	114.24	108.74	110.98	110.46	111.26	111.39	110.76	108.76	112.41	115.67	108.95	112.22	110.56	110.54	107.81	111.92	111.18	110.84	113.01	110.51	109.64	110.54	110.59	110.22	112.21	111.02	112.47	111.41	111.87	114.61
105.54	105.76	106.84	103.06	105.21	104.39	105.69	103.56	104.7	102.97	105.87	108.36	105.38	104.08	107.43	105.05	107.39	103.51	106.84	105.38	107.58	104.18	107.67	105.35	107.66	104.51	104.06	104.52	104.14	105.9	103.85	106.6	108.18	103.68	107.6	104.13	106.32	104.47	102.91	108.81	108.87	105.29	105.13	106.25	106.14	106.09	105.54	107.99	102.76	106.49
99.052	99.561	101.26	100.85	102.55	104.22	100.22	97.345	98.918	102.13	102.79	102.83	101.8	100.64	100.76	100.69	99.605	102.19	99.985	99.298	101.4	99.699	102.53	102.04	103.83	100.01	98.534	100.39	102.06	100.88	99.479	101.48	99.493	103.56	99.454	99.159	100.51	100.47	103.77	98.508	99.846	100.26	101.76	104.01	101.73	102.26	101.33	100.15	101.39	101.87
109.85	113.06	111.53	108.43	109.15	112.2	107.44	109.73	107.53	110.77	110.55	110.64	110.33	111.84	111.84	110.27	112.33	109.64	112.19	111.02	106.42	107.74	107.48	110.08	111.43	110.88	109.2	110.94	110.73	113.74	109.97	113.58	109.58	111.64	106.09	109.84	107.96	110.67	112.23	109.74	109.31	109.24	109.24	108.16	111.67	113.07	104.69	110.29	110.61	105.49
104.47	103.91	107.89	107.83	108.53	105.89	109.31	105.38	101.38	105.46	104.02	104.4	104.73	107.42	105.88	105.39	108.58	103.47	106.09	106.39	103.54	106.89	104.18	105.54	106.19	107.65	106.63	107.13	105.17	105.26	106.13	106.2	107.78	106.74	106.98	106.53	104.8	108.31	109.28	104.49	105.31	104.36	106.98	105.74	107.75	106.62	108.85	107.13	106.6	105.47
110.36	113.89	107.67	109.58	108.6	108.31	110.25	110.45	109.9	111.88	109.49	110.97	106.98	107.52	114.25	109.69	111.24	110	114.95	110.23	114.38	112.06	107.04	109.9	106.84	108.34	105.96	112.35	111.19	111.33	108.84	110.91	109.58	109.87	111.21	105.52	109.3	110.65	112.94	109.45	111.24	108.81	111.95	108.15	110.84	107.59	110.41	106.8	108.93	107.67
105.95	104.71	108.24	102.47	105.03	105.07	104.55	106.74	106.46	106.22	105.21	105.22	106.65	106.65	104.01	107.39	104.42	108.13	103.01	108.14	106.87	105.7	107.13	102.71	105.46	107.08	106.18	101.73	106.26	105.01	107.39	106.45	106.06	102.13	105	103.1	106.83	107.42	106.08	108.23	104.29	105.91	106	107.43	105.15	107.69	106.33	104.62	102.33	105.89
108.72	107.46	111.09	110.72	108.93	109.02	108.55	108.11	107.68	108.45	109.01	108.76	105.78	109.63	106.39	109.4	110.07	109.35	112.31	109.59	110.88	111.16	110.25	107.96	109.9	109.79	107.9	108.14	111	110.73	108.37	114.4	108.73	107.9	111.55	111.05	111.02	109.68	108.92	107.9	110.16	109.28	109.71	109.3	108.53	109.8	109.36	110.27	111.47	109.92
108.8	111.17	110.69	114.35	109.41	112.74	106.74	113.77	108.28	107.67	110.04	109.07	110.24	110.61	106.77	111.59	111.64	109.93	108.44	108	109.19	110.03	110.38	110.42	111.28	108.11	110.75	112.04	108.96	110.86	112.79	108.3	109.77	112.47	110.33	110.19	106.71	109.21	111.16	110.48	111.68	109.46	111.56	108.58	110.5	108.14	110.38	110.3	108.91	111.57
106.42	102.77	101.61	103.01	104.23	103.39	104.28	106.04	99.478	105.11	104.48	105.73	101.06	102.88	103.22	104.39	102.31	104.47	105.55	103.31	101.92	107.23	105.22	102.29	103.92	101.6	104.6	101.28	103.38	103.07	105.66	106.62	104.35	104.69	102.8	102.85	105.46	102.6	104.56	103.92	104.54	100.28	104.37	103.54	102.54	105.79	106.52	107.11	98.621	106.16
110.96	114.89	114.61	110.59	112.4	113.27	111.14	115.43	113.19	112.8	111.48	112.12	114.28	110.89	111.6	111.01	110.28	107.99	112.55	110.12	110.99	113.57	110.59	113.05	110.86	115.68	112.1	110.71	113.39	111.28	110.87	112.5	115.52	112.35	110.42	114.43	110.83	111.85	110.4	111.17	110.7	110.47	110.69	115.62	112.65	112.77	111.83	110.99	111.92	110.66
111.25	113.02	112.95	112.15	110.06	110.59	114.15	110.09	112.16	112.24	113.36	112.74	109.96	110.81	110.48	113.08	111.62	112.77	109.82	108.2	112.16	112.02	111.36	113.87	111.88	109.85	112.72	114.49	110.74	111.55	107.94	110.78	113.22	110.67	106.13	110.8	110.43	109.95	108.28	112.26	109.88	111.25	112.25	112.06	112.92	110.81	116.01	109.2	113.19	111.8
103.68	102.98	103.58	102.59	105.45	101.71	105.02	103.96	106.29	105.59	105.53	106.23	104.52	103.46	104.77	102.78	106.46	106.05	106.97	103.65	102.59	103.27	107	102.68	105.15	105.01	105.39	102.97	103.65	108.82	105.23	107.21	103.34	107.47	100.2	104	103.76	105.11	105.21	103.65	104.76	105.02	106.83	104.45	106.98	105.79	104.74	105.8	102.86	107.3
103.94	102.68	105.59	102.77	103.98	106.82	107.42	104.46	104.96	103.84	105.68	107.25	104.34	103.22	107.68	103.63	102.59	105.42	104.71	103.65	103.03	103.39	101.79	105.16	106.48	105.17	103.28	104.97	101.04	103.68	102.18	102.65	106.58	105.96	102.61	103.51	105.1	104.71	106.23	105.14	106.01	102.37	104.48	105.19	104.33	105.19	108.07	104.78	102.01	105.1
103.47	106.45	101.38	106.94	104.89	107.53	105.07	106.06	109.58	103.58	107.47	107.05	108.32	108.37	106.25	106.88	105.46	107.92	105.57	103.09	105.7	107.03	102.68	105.8	109.63	104.99	108.23	102.12	107.36	107.46	105.3	108.33	105.28	103.66	108.22	106.19	108.95	105.52	105.97	106.25	103.38	107.5	104.25	104.71	103.47	108.88	107.39	105.24	102.3	107.87
114.21	113.82	113.3	115	110.69	116.1	112.02	113.68	112.88	112.88	113.48	115.13	111.39	112.69	116.06	110.86	111.73	110.83	114.69	111.64	114.34	113.41	111.83	114.1	111.43	114.69	113.29	113.98	115.38	114.25	112.32	115.14	110.28	116.47	114.04	114.45	113.42	112.51	113.67	113.45	113.17	110.63	111.99	109.18	112.32	109.7	114.08	113.94	111.88	114.2
106.42	105.75	106.1	106.27	105.73	107.04	101.9	103.03	100.68	104.96	107.51	104.91	104.1	106.82	107.21	108.56	103.3	104.8	103.95	103.43	105.76	105.62	106.47	104.43	102.8	103.82	106.54	107.61	106.26	105.77	104.47	103.94	105.8	103.72	106.27	101.3	103.72	104.27	103.87	101.58	103.66	105.84	99.909	107.5	106.35	103.87	104.58	103.49	106.48	103.29
105.83	107.32	106.46	107.02	104.66	104.23	106.41	109.22	107.04	107.03	104.62	101.59	103.06	105.42	105.38	104.78	107.6	106.58	105.6	104.78	102.57	107.16	104.19	107.5	106.18	108.84	106.59	102.83	108.2	104.79	109.05	107.1	105.09	104.81	104.85	104.67	102.63	105.28	104.94	104.69	107.91	104.39	102.48	104.83	107.12	104.56	107.23	105.59	106	104.32
104.68	102.64	107.07	106.47	104.88	104.09	108.82	103.41	106.82	104.02	107.2	104.82	107.27	103.36	104.99	103.15	105.86	106.14	104	107.18	104.8	103.33	104.38	103.33	105.3	104.09	106.87	107.99	100.92	106.85	102.09	106.4	105.1	105.84	104.12	107.31	104.73	104.17	108.24	107.72	102.79	108.2	107.84	103.37	107.69	102.91	104.55	105.27	106.7	104.01
111.53	107.58	109.12	112.4	109.68	110.23	108.91	111.48	110.25	110.21	113.42	110.97	113.15	108.32	109.09	105.03	109.85	109.02	108.27	109.61	114.37	111.7	112.71	110.85	113.62	106.13	110.61	109.25	110.92	109.45	109.4	111.49	111.91	111.78	113.08	112.01	110.81	109.31	110.84	106.99	108.93	108.34	111.7	111.7	111.78	109.29	108.6	110.49	110.74	110.2
101.83	104.01	107.69	104.67	106.58	103.76	100.47	102.08	103.25	106.29	104.1	103.26	107.12	104.73	106.43	107.4	104.2	104.88	101.14	103.67	109.54	103.26	103.59	103.8	104.86	102.9	106.59	104.88	102.21	103.89	103.57	105.31	103.19	105.44	106.98	104.16	103.68	103.79	105.94	105.72	103.27	104.73	103.2	106.93	105.78	103.05	102.64	105.84	103.53	104.71
100.83	100.57	97.947	99.381	99.141	100.44	98.864	96.73	98.186	97.475	99.867	98.919	97.809	97.245	97.981	100.71	97.426	99.946	99.104	98.928	98.909	101.91	100.13	100	95.693	101.62	101.07	99.819	101.31	99.621	99.976	102.38	98.673	97.322	100.58	99.757	103.42	99.476	99.163	102.84	100.44	99.443	101.81	100.25	101.09	100.22	98.936	100.97	99.221	98.85
108.81	105.68	105.2	106.02	105.16	106.79	106.6	107.87	108.87	104.45	104.15	110.44	107.11	105.13	106.5	107.69	105.71	107.98	106.77	104.46	109.3	104.79	109.1	106.67	105.7	105.89	108.32	108.82	107.54	108.24	103.42	104.5	106.19	107.24	106.61	111.21	108.08	107.11	103.28	107.34	104.92	105.87	106.88	106.6	104.1	108.76	105.76	107.84	107.03	108.07
98.107	99.239	99.464	99.509	100.32	99.968	99.291	99.008	97.408	102.45	98.921	98.841	95.547	99.896	101.51	99.862	99.526	99.059	100.83	100.8	98.297	100.14	101	97.031	97.751	99.708	102.06	96.887	97.968	102.03	101.8	97.358	95.699	100.8	100.62	99.376	100.18	102.33	98.454	97.439	103.77	98.391	100.6	100.48	100.88	100.17	100.84	98.94	98.993	99.338
98.122	99.342	100.99	103.68	95.147	104.98	101.21	99.075	99.275	98.485	100.73	97.597	96.658	96.647	100.65	97.403	98.698	102.01	100.23	100.09	96.669	101.32	100.35	101.86	99.685	98.181	100.21	95.859	101.16	98.642	96.925	97.706	100.44	102.1	100.71	97.922	102.08	102.69	98.486	102.7	98.479	103.1	99.47	98.616	98.335	100.76	100.24	98.738	101.09	102.32
114.85	117.96	114.49	116.69	113.89	115	116.96	116.99	116.11	118.42	116.07	114.37	115.86	116.78	119.17	115.46	114.77	113.73	113.62	115.26	117.08	117.09	114.99	120.75	116.16	114.88	113.22	116.12	117.15	115.15	116.88	116.82	119.57	118.37	116.97	116.18	114.14	119.28	113.48	114.58	111.42	114.51	115.65	117.07	116.43	112.53	115.83	121.08	115.96	117.67
111.72	113.92	108.99	111.34	109.49	113.63	114.08	112.6	113.07	113.12	110.3	113.86	112.41	110.16	115.6	115.4	111.81	111.5	112.32	113.17	111.34	114.21	110.72	111.75	110.39	110.34	111.07	110.48	111.39	110.4	108.99	112.62	111.11	109.44	113.79	115	109.73	110.59	112.75	109	113.1	110.41	112.07	115.17	109.82	112.05	107.72	109.9	110.57	109.84
109.48	106.37	107.04	103.95	103.75	106.99	107.78	105.81	105.47	108.38	106.74	108.75	103.37	105.88	106.65	103.75	106.11	108.73	104.55	106.04	108.07	105.75	106.88	105.37	102.32	108.94	105.89	107.91	107.55	104.03	103.79	106.1	105.34	105.82	107.24	104.08	106.68	107.3	105.68	105.98	107.28	104.91	105.65	104.8	105.87	106	107.44	108.24	101.98	108.08
109.5	113.02	115.19	114.12	112.19	111.78	111.21	114.09	115.76	112.27	112.26	109.44	112.39	110.23	113.33	113.74	110.2	107.69	109.68	113.47	111.7	110.55	112.41	113.38	113.36	111.24	112.93	112.14	113.17	113.28	111.71	108.95	107.73	113.66	113.12	114.69	113.63	110.12	114.07	110.82	115.11	111.81	110.61	110.92	110.87	110.84	112.22	111.84	113.36	112.91
102.5	100.38	103.89	97.923	99.446	102.36	102.02	100.02	99.044	101.79	99.469	100.91	99.715	99.155	100.46	99.232	100.6	99.091	101.15	101.95	104.45	99.41	98.06	100.22	102.65	101.89	102.34	97.838	99.314	99.708	101.43	98.765	103.56	100.99	97.076	100.06	98.374	102.98	101.09	100.1	97.485	99.182	99.848	102.46	98.479	101.05	98.597	101.1	99.706	101.45
102.6	106	109.24	110.58	107.44	105.79	108.31	104.9	109.24	102.5	107.34	106.12	106.23	103.24	107.13	110.15	106.18	104.91	108.21	106.48	105.7	108.21	107.03	110.16	105.15	107.97	107.26	103.53	103.22	105.5	108.08	105.24	108.3	108.36	107.63	107.47	106.25	105.95	103.38	106.47	101.38	108.3	106.41	107.58	103.82	106.11	105.83	107.32	106.96	106.79
104.5	104.87	105.89	106.13	106.91	106.41	107.29	105.89	106.22	107.16	103.19	108.8	104.87	108.28	105.64	107.15	104.74	104.44	109.81	103.82	104.33	107.19	108.9	106.44	105.43	108.86	107.06	107.21	108.27	105.73	104.16	102.23	106.95	107.65	106.67	108.66	109.53	109.74	109.82	105	104.65	106.7	109.18	107.12	109.01	108	105.7	107.71	109.83	106.08
114.9	111.16	111.29	112.48	108.53	112.26	114.08	112.99	113.02	110.4	110.71	110.4	110.85	111.82	111.25	114.13	109.84	113.03	109.97	113.2	111.16	106.32	110.2	113.2	113.77	110.15	109.33	113.13	111.63	112.14	114.18	109.98	113.24	108.24	110.57	111.61	112.76	111.18	112.57	112.2	113.17	113.51	112.15	114.05	112.51	108.38	116.2	112.42	109.39	111.21
112.82	111.52	109.39	109.99	110.15	109.78	111.87	110.8	111.85	112.05	112.09	108.97	109.69	108.78	107.69	110.03	112.49	110.75	113.92	110.74	114.03	110.04	111.52	109.26	109.91	110.11	108.96	109.44	113.18	112.78	110.4	112.14	110.96	112.82	109.47	109.74	108.96	111.39	110.07	106.95	115.6	110.67	109.79	109.68	109.74	110.3	110.04	110.03	109.76	113.03
108.97	109.32	106.21	106.81	105.04	106.87	104.23	103.43	104.05	107.37	110.2	106.87	106.36	106.03	106.59	106	105.13	106.67	106.46	103.76	104.6	107.97	109.32	107.9	107.7	107.53	106.35	106.75	109.61	109.02	107.27	106.39	104.37	106.09	103.15	108.02	105.59	104.57	107.16	109.73	107.51	106.95	105.66	105.03	108.33	107.23	106.3	105.4	110.4	107.47
110.42	111.12	107.91	108.51	109.39	109.82	109.85	111.48	108.32	108.82	108.06	108.48	108.35	108.25	107.59	107.13	109.74	111.15	109.84	107.81	110.84	110.29	108.11	110.98	106.27	111.04	107.8	106.76	107.94	114.14	108.33	108.78	108.81	110.28	107.31	110.26	110.79	111.93	111.2	108.73	109.24	110.49	107.85	111.62	111.47	108.99	110.45	111.95	108.27	108.02
111.8	110.66	110.81	108.61	112.14	110.04	110.48	106.27	111.26	109.6	105.52	112.19	108.58	107.81	110.11	106.56	109.82	109.97	113.77	107.57	111.01	110.14	109.87	110.22	110.71	109.93	107.35	110.64	110.81	109.81	111.41	109.78	111.99	108.14	109.46	109.05	111.16	108.16	108.44	111.19	109.55	116.12	109.04	111.81	112.33	109.89	109.64	110.44	111.9	108.22
106.58	107.94	105.29	104.17	106.53	106.72	109.31	109.05	108.08	105.73	103.68	106.6	106.04	105.67	104.5	105.51	105.6	105.11	106.08	106.11	104.13	107.21	107.98	106.29	103.88	106.52	105.54	107.95	106.61	108.99	108.4	105.24	107.4	106.62	104.78	105.8	106.22	101.52	105.02	104.94	108.59	105.37	103.63	106.88	107.22	107.66	103.35	104.84	105.93	109.71
112.54	108.52	109.7	109.95	109.53	110.34	108.06	108.12	110.55	107.69	110.57	107.92	110.53	114.17	111.88	110.68	106.29	110.01	109.75	109.99	109.9	109.18	110.65	108.93	112	113.12	111.95	110.99	107	109.13	107.66	111.38	110.45	108.92	109.08	109.22	111.01	110.47	109.98	111.9	107.3	111.43	113.48	106.7	108.78	110.44	109.72	111.4	108.53	110.87
108.89	110.43	106.12	107.64	106.9	103.46	108.26	106.02	109.51	108.64	107.44	106.35	107.3	106.82	107.19	103.83	106.36	112.42	108.55	106.47	103.91	106.85	108.86	108.72	107.16	107.95	106.02	107.93	107.52	106.19	105.66	105.32	106.52	104.61	107.01	107.74	107.18	109.24	108.74	110.67	106.32	107.35	106.41	107.14	106.37	105.08	104.85	105.01	106.15	105.76
101.54	98.802	105.16	99.051	100.4	96.512	102.87	98.156	99.02	102.29	106.2	98.914	100.69	99.624	102.46	100.72	98.954	99.87	102.66	100.3	98.522	99.239	103.3	98.787	99.613	100.61	102.22	102.8	103.89	101.74	101.87	102.05	99.803	98.757	100.38	99.491	101.36	103.62	100.08	102.35	104.23	99.406	101.27	98.089	101.76	100.3	100.27	99.841	102.17	103.34
112.15	114.27	111.82	112.56	112.22	111.49	113.08	110.79	110.69	110.94	114.3	110.73	112.92	107.97	111.76	115.64	110.91	111.86	113.85	112.61	112.63	111.17	111.61	110.42	114.28	112.34	111.61	111.88	111.36	114.51	110.25	109.11	112.1	112.26	110.62	106.98	110.32	112.58	112.88	113.52	109.21	111.92	109.86	112.04	110.43	110.09	112.38	110.67	109.2	111.6
105.57	103.84	106.67	110.14	107.63	106.02	105.05	104.06	104.14	105.23	104.36	106.78	106.37	106.82	102.44	104.98	105.02	106.71	107.48	103.53	103.88	106.15	104.28	105.56	106.17	105.62	105.1	107.05	107.19	106.85	102.47	104.27	103.44	108.14	105.58	104.21	104.88	104.18	105.9	104.17	100.42	107.01	103.05	103.45	105.56	106.25	106.61	106.31	106.17	104.49
108.29	110.06	109.7	109.46	109.05	109.86	109.8	108.42	107.42	108.49	108.43	110.28	109.79	112.65	111.2	108.91	109.03	110.38	111.98	108.48	107.89	110.48	110.13	108.9	109.3	108.62	108.4	110.76	109.39	108.47	110.33	107.82	110.01	110.86	109.59	108.45	109.58	110.9	111.52	110.69	110.1	109.33	109.58	109.64	106.69	108.42	112.56	108.56	108.34	107.55
105.94	103.93	102.4	104.54	101.1	102.03	102.64	104.35	102.19	103.52	105.27	105.05	101.42	101.54	106.52	102.22	101.94	107.39	104.28	107.78	105.62	99.671	105.52	105.03	104.34	102.8	102.61	103.79	103.94	103.33	103.78	103.71	103.36	102.44	105.28	103.84	104.22	106.89	102.89	104.16	102.8	103.81	104.42	104.88	101.15	103.8	105.7	104.81	101.76	103.17
106.65	106.64	105.55	104.07	105.78	110.7	107.87	104.79	107.2	107.99	105.74	104.58	106.79	106.01	107.25	106.89	107.16	108.25	106.61	105.75	108.39	108.87	105.91	108.51	105.74	105.73	105.33	108.74	108.55	107.91	106.86	108.13	107.86	104.82	108.86	108.4	108.76	107.52	104.34	106.91	109.28	107.68	107.57	107.01	102.82	106.59	108.36	107.3	107.24	105.35
109.65	112.54	108.19	107.57	110.18	109.06	112.54	109.58	108.89	112.02	112.32	110.22	108.88	112.21	109.91	109.37	111.29	108.56	110.45	105.14	108.67	107.45	106.98	109.75	109.52	109.26	110.02	109.59	110.27	110.83	109.27	113.57	110.56	109.7	108.49	109.11	109.44	108.19	108.02	110.35	111	109.92	109.67	106.45	107.86	109.8	113.56	108.78	111.98	108.52
101.15	97.689	98.838	100.28	102.26	99.006	100.64	102.39	102.22	101.57	99.349	101.52	101.51	101.7	103.11	99.204	100.74	97.075	99.542	100.86	103.44	102.25	102.2	98.927	102.18	101.9	101.55	99.331	98.327	99.372	100.65	103.5	98.579	103.43	99.222	101.86	101.16	99.868	100.87	102.21	99.299	102.15	103.03	101.68	100.57	99.875	102.48	100.32	99.661	103.9
109.01	109.93	109.19	112.83	110.03	111.65	109.22	108.99	106.44	108.65	109.93	108.08	111.51	109.46	110.76	108.3	106.97	107.19	110.31	108.76	108.79	109.76	108.76	113.85	109.66	108.65	108.63	108.93	109.12	110.23	111.23	110.29	111.23	108.35	109.56	105.79	107	107.96	109.78	109.85	108.24	110.97	109.27	112.48	110.09	110.86	111.31	108.48	110.58	109.89
106.67	106.72	102.38	106.88	103.56	104.84	105.26	104.95	101.98	105.45	104.57	108.24	103.35	104.34	102.89	105.42	103.06	106.5	103.41	104.67	103.58	101.02	106.81	102.81	104.77	104.03	105.06	104.72	100.26	106.42	102.01	102.64	103.84	106.91	105.43	104.81	104.85	105.71	105.02	103.7	104.78	104.37	101.57	102.58	106.76	103.46	101.79	107.92	102.63	104.03
98.138	99.622	101.1	99.542	101.7	102.54	97.995	100.94	101.74	102.03	100.15	98.08	101.29	100.15	99.548	101.09	100.4	103.14	102.74	100.96	100.78	99.162	99.371	101.51	99.539	97.962	102.13	100.8	100.26	101.95	99.158	101.65	98.756	98.104	102.32	98.944	97.637	101.84	98.325	100.04	99.166	98.623	104.17	98.087	100.14	99.189	100.06	100.14	100.8	98.85
112.68	111.57	109.7	111.49	111.63	112.55	112.85	112.45	113.24	108.53	114.78	112.37	111.44	111.56	112.34	114.12	110.28	108.11	111.38	111.43	111.55	112.24	111.77	112.87	114.42	109.32	112.31	114.15	111.61	110.14	107.84	114.98	111.31	110.23	111.81	114.31	111.4	115.51	111.82	116.54	113.24	110.28	110.14	110.65	112.32	112.87	110.67	111.98	116.31	110.13
108.46	102.01	107.18	105.58	106.7	108.2	105.78	106.91	105.43	105.28	105.52	105.06	106.83	105.78	108.75	106.5	107.78	107.55	107.06	108.89	105.66	107.14	106.13	106.85	105.59	107.28	101.87	107.55	107.08	106.65	104.49	104.27	107.61	107.43	101.85	104.29	106.29	106.81	103.62	104.61	109.03	106.11	106.46	107.22	102.55	102.76	109.59	107.68	106.46	104.32
112.69	109.95	111.69	115.19	111.37	114.05	114.38	111.72	110.72	111.82	112.59	112.26	111.46	112.96	110.08	112.14	112.98	113.16	111.96	111.15	111.79	114.98	112.61	114.66	111.73	111.8	110.63	111.43	110.28	112.69	111.72	112.37	112.48	112.88	111.2	113.06	113.26	117.05	111.52	111.38	109.59	111.23	114.41	108.09	112.62	110.87	112.15	111.99	113.77	112.66
111.05	110.64	111.25	111.46	110.08	110.63	113.7	108.63	113.28	112.24	112.13	111.83	113.69	111.9	110.05	108.47	110.99	112.39	111.39	111.2	112.17	111.54	112.07	110.83	112.44	110.91	111.29	112.96	111.54	109.53	108.25	111.93	109.97	113.66	110.36	112.98	111.72	110.86	107.4	109.48	109.39	113.38	112.28	110.45	111.15	112.39	108.87	111.87	111.49	109.77
101.82	105.47	105.92	102.04	104.73	105.02	102.76	102.77	104.7	108.38	106.84	103.84	104.02	104.29	106.04	106.35	102.74	106.06	104.71	103.66	106.3	106.04	101.66	104.62	103.98	106.86	105.3	104.87	108.76	108.45	104.01	104.47	103.57	106.96	105.43	103.64	103.63	106.64	104.62	103.3	107.43	105.26	105.42	102.65	107.97	106.18	103.56	105.55	105.41	105.95
114.03	115.79	113.24	116.83	117.38	118.08	117.97	116.48	116.55	114.91	118.11	115.52	120.03	114.03	117.56	116.94	117.74	118.12	117.96	112.65	116.82	120.87	114.34	116.65	114.86	115.78	116.08	114.81	117.18	114.73	118.39	115.9	119.63	115.24	117.19	118.55	116.73	119.25	113.7	116.66	116.1	115.69	113.18	115.84	116.11	115.05	115.67	115.07	116.53	116.87
101.63	99.585	101.88	100.43	101.54	98.703	100.36	98.287	99.938	102.37	101.08	103.36	101.14	99.926	101.18	98.236	99.757	102.49	101.91	101.09	100.72	99.478	100.07	99.232	100.25	98.804	103.2	101.89	101.13	102.97	103.22	101.1	100.28	96.669	100.44	98.978	103.13	100.1	103.01	99.596	102.41	100.69	98.963	99.483	101.99	101.1	101.35	100.02	99.867	101.64
103.61	106.64	106.47	107.46	105.83	102.25	107.9	107.32	108.23	105.15	105.06	104.31	107.33	105.94	105.18	106.34	104.59	104.01	105.25	105.29	108.23	106.27	105.44	105.44	108.34	104.48	108.44	106.84	109.06	108.03	105.71	105.53	106.09	103.63	106.57	107.96	105.17	105.98	102.94	105.61	111.56	104.84	112.25	106.15	105.93	107.1	106.09	110.04	106.54	107.38
96.964	105.24	99.95	100.37	103.63	100.36	100.45	99.659	100.17	100.27	99.198	101.75	97.834	97.396	100.79	98.635	99.098	102.24	103.69	98.999	99.914	99.014	100.18	100.55	98.128	98.005	99.764	100.09	101.94	100.67	100.37	100.3	97.797	102.48	100.07	96.939	97.247	98.645	101.62	100.39	99.006	101.18	98.93	98.44	98.814	98.23	99.814	99.56	97.794	98.659
105.19	104	104.37	104.6	101.9	103.54	103.27	103.17	104.85	101.74	104.55	105.15	106.37	104.47	105.33	103.9	104.7	101.14	101.96	104.26	104.76	107.39	99.894	106.26	104.6	105.84	102.23	103.39	103.99	106.57	104.9	99.956	105.39	103.92	104.4	104.33	105.44	103.33	105.33	105.67	104.73	103.63	105.55	106.47	102.01	100.44	107.24	105.34	105.58	106.85
105.15	101.46	105.99	103.87	103.49	103.04	103.88	105.38	109.37	106.45	101.19	106.2	105.88	107.6	104.84	106.76	107.89	104.58	106.02	107.58	108.38	103.69	107.14	108.4	106.41	107.42	102.73	104.9	107.49	105.74	104.34	103.54	103.9	106.39	105.56	108.3	103.33	106.45	105.07	106.71	101.25	105.08	105.19	104.86	107.03	106.14	104.68	107.66	105.13	105.24
101.84	96.467	102.41	99.025	98.766	100.9	100.77	100.08	99.878	100.62	102.07	99.339	101.89	101.28	99.526	101.07	98.347	100.74	99.775	97.551	98.56	98.448	99.935	98.507	99.719	98.45	100.06	99.787	96.771	97.74	99.702	98.303	101.72	97.702	98.866	100.06	101.53	101.56	100.47	102.45	100.79	100.62	97.027	102.39	100.33	98.097	99.703	100.38	96.576	102.02
109.12	107.71	112.85	109.07	105.59	111.4	110.8	108.96	110.07	108.87	112.7	107.67	110.3	107.72	110.08	109.86	106.42	108.11	109.37	109.41	109.62	107.34	111.45	111.95	109.23	111.57	108.44	112.11	108.4	106.91	105.2	110.17	109.12	108.19	113.59	108.67	107.08	110.09	111.42	108.65	108.83	107.67	107.73	112.68	110.17	109.08	107.99	111.01	109	107.64
107.34	110.58	110.28	108.87	109.34	109.37	109.69	110.01	108.82	110.12	108.37	108.1	109.17	107.33	110.73	111.9	108.75	107.72	110.62	112.64	112.78	109.88	111.05	109.8	110.87	112.03	109.78	110.99	107.43	110.06	111.75	109.95	105.23	111.89	107.94	111.61	109.59	111.47	110.89	108.36	108.29	105.39	111.54	110.54	111.07	107.46	110.14	109.81	112.89	110.73
98.359	99.645	100.47	101.05	100.38	101.06	97.589	100.11	102.54	100.39	100.81	99.568	100.93	100.53	102.71	98.939	101.75	99.841	100.76	100.96	101.04	98.262	98.401	102.99	101.06	99.525	99.185	100.46	100.74	100.38	98.362	99.559	100.85	97.574	100.86	100.3	102.45	101.65	98.857	103.15	99.677	99.773	101.6	99.94	101.52	102.58	101.22	98.229	103.33	98.338
118.06	116.13	116.51	118.64	118.12	115.94	117.67	115.99	114.91	117.73	119.76	118.81	117.82	114.88	116.09	116.01	119.07	116.17	114.32	117.41	119.37	118.98	117.94	116.91	117.59	119.77	116.65	119.91	113.87	114.11	117.63	117.25	117.45	117.12	117.73	115.33	122.37	119.22	117.83	119.43	117.15	118.96	118.78	115.68	118.48	118.49	118.21	116.04	116.37	119.27
111.54	113.42	109.62	114	110.85	109.75	112.96	111.28	111.26	112.79	112.17	112.84	113.91	115.5	111.96	114.61	112.9	110.54	111.27	113.3	112.66	114.74	110.94	110.64	109.39	114.97	111.15	109.96	109.6	111.18	112.33	111.81	111.53	110.19	112.33	112.18	110.9	110.76	114.87	112.34	113.84	112.49	114.6	112.21	112	111.52	111.05	113.17	112.23	108.6
107.54	108.09	105.73	106.55	108.2	104.48	103.8	105.73	106.85	108.67	104.04	107.85	105.59	105.43	104.97	100.18	107.46	104.51	103.43	104.02	103.85	106.32	108.75	105.28	104.29	105.34	103.04	105.02	106.46	104.6	104.74	107.85	104.35	108.07	107.11	105.11	105.42	105	105.02	105.23	105.79	105.7	102.68	104.47	102.91	102.11	104.72	108.51	106.68	106.14
113.99	117.97	113.52	116.27	115.09	116.15	117.86	117.66	117.66	118.97	118.29	119.26	120.38	116.05	117.87	120.38	118.4	116.89	114	115.42	115.64	113.87	116.7	112.94	119.4	114.45	118.92	118.41	116.02	117.74	117.52	116.33	115.98	115.49	116.66	116.49	116.64	116.46	114.3	118.09	114.97	116.1	119.14	121.23	118.1	117.17	117.1	113.94	118.28	119.76
109.62	106.16	109.99	110.12	108.8	111.84	106.74	113.21	109.9	111.28	109.65	112.17	111.95	110.1	109.12	107.56	110.79	112.01	109.27	112.35	109.53	108.56	110.57	112.18	109.63	113.28	108.33	110.41	110.17	109.96	105.38	109.26	110.11	107.99	108.04	109.72	114.47	110.74	109.81	108.95	108.28	110.04	109.52	111.78	107.66	109.69	110.79	109.57	108.82	111.09
104.13	104.02	105.19	108.02	105.97	107.69	107.82	105.02	104.48	108	105.7	107.41	107.4	106.71	108.55	104.4	106.23	104.71	106.18	106.15	107.06	105.78	107.53	109.62	107.82	107.01	107.89	107.72	106.33	105.63	107.02	108.23	107.66	106.13	106.44	110.27	106.6	106.57	105.79	105.06	105.42	106.93	104.36	106.73	104.16	107.33	107.66	107.85	107.71	106.04
109.82	111.4	114.04	110.66	112.79	113.18	112.03	112.37	110.94	113.07	112.29	112.45	110.64	115.22	112.2	112.17	111.01	111.81	111.94	106.76	114.06	111.29	112.03	113.88	112.58	109.57	113.92	110.3	110.63	112.45	112.54	109.76	111.96	113.36	110.92	111.2	109.51	109.9	111.17	112.18	111.33	111.08	110.06	114.66	110.25	113.99	111.75	115.17	112.76	111.46
105.68	102.78	106.19	104.93	106.3	107.27	106.61	103.64	106.65	109.55	105.59	103.99	102.66	107.48	107.94	102.64	106.05	105.04	104.78	103.24	104	103.01	102.6	104.57	104.1	107.34	105.54	102.96	104.8	105.28	103.63	104.87	103.5	104.54	108.36	103.35	104.87	108.54	104.88	107.57	106.52	104.57	103.27	104.58	105.68	104.94	105.26	104.75	105.13	105.31
107.1	106.08	105.83	110.04	106.52	104.54	108.87	104.73	107.11	104.04	104.76	106.31	105.1	107.64	105.5	105.21	108.5	108.08	109.25	104.16	107.61	107.1	104.92	106.72	107.99	107.41	105.03	106.4	107.58	104.85	106.45	106.31	108.04	106.01	105.22	108.81	108.4	106.52	107.97	108.05	104.57	106.05	106.62	105.68	106.95	105.96	107.77	108.86	109.93	105.83
109.67	109.9	108.09	110.68	111.18	112.87	114.84	109.64	111.3	111.51	109.92	113.99	114.04	111.47	113.89	111.55	112.08	114.64	109.8	109.91	113.69	111.43	112.66	110.69	113.32	112.31	113.36	112.7	111.97	110.61	111.98	113.24	112.51	114.43	112.67	113.6	112.71	108.48	111.74	109.27	111.93	111.4	112.28	113.42	111.22	113.53	109.98	111.61	112.38	109.22
110.89	111.94	114.83	114.61	111.07	110.48	111.27	107.9	113.47	108.43	110.45	112.8	108.74	113.27	110.04	109.73	112.46	110.9	110.26	108.01	113.9	107.03	109.58	112.98	112.6	110.41	111.26	113.67	108.84	111.7	112.08	112.74	108.95	109.37	112.53	111.73	110.86	112.15	107.91	110.94	116.11	112.36	114.27	111.1	112.35	113.16	108.62	109.57	112.04	112.87
113.34	108.97	113.59	112.58	111.79	111.19	108.39	109.99	109.84	110.65	112.42	113.75	111.3	110.06	108.7	115.23	113.9	111.51	108.61	112.06	110.36	109.93	113.96	111.96	111.95	109.9	112.93	109.65	112.61	111.71	114.35	108.83	111.54	109.08	110.89	111.09	108.83	110.14	111.86	109.25	109.01	112.16	114.82	112.29	112	111.54	111.58	113.01	114.39	113.68
106.09	104.4	101.75	103.91	105.39	101.7	103.95	102.1	106.81	100.66	103.22	103.88	105.23	104.86	103.45	102.05	105.65	102.99	106.7	103.81	103.64	104.65	106.39	101.91	102.64	101.16	101.49	102.17	101.77	108.67	98.603	104.18	107.1	100.87	104.18	106.29	105.51	104.95	104.88	102.66	100.85	106.57	105.63	99.607	99.272	103.74	106.35	100.57	102.42	105.43
108.28	105.56	105.91	104.99	104.19	104.46	103.45	104.35	107.56	104.58	103.37	105.24	105.7	105.77	104.54	103.93	109.4	109.46	106.23	105.09	105.61	105.63	103.86	105.1	107.69	102.43	104.93	108.12	104.41	105.38	105.22	104.6	104.19	105.72	106.95	104.99	105.31	105.75	108.2	106.48	103.09	104.72	108.17	104.72	103.13	104.93	106.31	103.89	103.84	101.58
99.487	101.89	97.48	98.343	100.94	98.312	100.22	97.397	99.056	102.27	98.2	102.54	99.185	99.626	98.08	100.65	103.45	100.89	100.56	100.86	99.649	98.505	101.81	99.031	99.27	102.65	105.22	99.359	96.647	101.98	101.31	99.044	97.077	97.007	100.14	98.238	99.396	100.64	100.26	101.68	99.598	100.47	100.32	97.937	98.697	99.767	99.345	96.33	97.787	97.749
103.97	105.45	105.14	107.32	104.98	103.46	107.9	108.39	105.52	104.26	105.83	105.45	107.19	103.31	104.86	104.59	105.34	106.37	107.45	104.69	108.78	105.2	105.87	105.31	105.65	104.19	107.69	103.05	107.13	104.91	102.89	103.3	107.73	107.91	106.1	107.09	104.79	109.1	108.24	108.1	104.56	109.1	106.28	105.3	106.16	107.98	104.75	103.71	104.65	103.64
105.99	105.69	104.82	102.09	103.39	107.24	106.9	105.77	108.85	104.89	106.87	106.56	103.13	107.27	103.48	103.49	105.14	106.56	106.98	108.64	108.17	105.79	107.36	109.77	105.64	103.79	105.17	104.82	107.68	106.2	107.06	106.07	105.82	104.87	107	105.81	103.32	103.52	106.13	105.27	104.25	106.78	106.3	105.34	105.17	107.06	106.81	104.39	104.83	104.49
105.85	106.42	105.1	103.98	103.47	106.45	105.52	106.2	106.17	108.14	108.79	106.93	105.71	107.25	107.47	108.44	102.92	106.48	106.9	108.32	103.14	110.51	108.16	103.22	105.82	103.38	105.7	106.75	107.92	108.65	107.47	106.25	109.17	106.73	106.73	108.38	105.49	107.04	103.6	107.19	105.26	105.54	110.65	107.26	105.56	105.8	108.14	109.17	109.15	105.5
112.31	109.91	109.82	112.71	111.44	107.71	108.13	112.9	108.16	108.72	108.38	110.5	113.16	109.57	109.97	111.99	110.77	109.45	110.92	107.24	110.14	111.41	112.43	108.87	109.42	110.86	111.81	109.37	106.47	110.81	112.81	108.27	113.28	108.6	109.78	108.31	109.47	109.82	110.23	109.91	108.81	110.71	110.73	107.64	109.37	108.01	112.18	110.29	109.27	108.56
105.61	108.04	105.46	102.96	104.27	109.56	105.7	106.65	107.71	106.86	104.37	104.3	107.36	107.23	107.36	104.26	106.18	106.51	103.79	106.76	105.17	108.26	106.76	109.25	103.09	103.68	104.64	108.26	106.01	110.26	107.05	103.92	103.45	109.43	106.75	107.81	106.94	104.6	102.26	106.25	105.5	103.93	109.09	106.9	107.63	107.03	106.05	106.45	102.98	106.01
104.81	108.2	107.42	103.96	105.33	106.67	106.62	106.63	105.77	104.71	103.07	108.5	104.43	106.66	106.54	107.25	105.33	106.22	107.21	107.56	106.43	106.83	107.95	108.56	106.61	108.1	110.91	104.54	106.28	105.8	107.81	106.28	105.33	105.97	106.34	107.23	105.49	109.45	106.79	105.6	106.08	104.53	104.75	106.63	104.23	107.8	106.72	103.58	105.94	109.63
105.02	109.21	107.3	106.71	103.86	108.5	107.21	109.66	106.3	105.75	110.05	107.11	104.6	107.68	108.13	104.83	107.3	102.64	109.33	106.22	103.61	109.49	105.07	106.58	107.46	106.95	105.33	107.6	107.8	103.72	105.34	108.78	107.8	107.34	108.22	105.72	106.93	106.33	107.37	108.94	106.56	106.11	107.7	104.12	109.06	105.36	108.01	103.25	110.06	107.55
115.24	108.25	110.59	109.42	112.04	113.21	111.21	110.7	112	111.28	113.46	112.7	112.36	112.21	112.49	106.85	111.33	108.69	112.56	112.09	110.77	110.89	109.64	112.14	110.11	113.73	110.8	110.09	108.68	113.5	114.42	111.26	109.31	109.45	110.58	110.25	112.91	109.02	112.85	114.75	109.19	112.03	114.41	111.31	110.93	110.71	111	108.24	109.8	108.75
111.49	112.07	113.78	114.63	113.14	112	111.03	111.79	112.66	114.53	111.75	110.67	114.25	114.86	112.02	114.61	112.65	113.64	116.77	115.12	111.71	113.5	113.36	110.07	110.73	113.39	112.33	114	111.69	111.9	112.05	111.74	111.6	115.07	110.42	114.54	114	113.3	115.92	107.26	115.36	113.53	111.9	113.47	115.22	113.16	111.89	112.68	113.18	112.02
114.52	115.99	115.59	116.23	119.5	115.49	118.46	117.88	116.84	114.18	115.99	116.11	115.71	116.01	116.9	115.89	119.17	117.85	113.35	115.84	117.29	114.97	115.14	117.79	115.89	117.63	114.95	116.49	111.8	113.82	118.51	116.95	112.63	116.99	121.02	119.59	114.42	114.98	118.32	114.17	115.63	115.35	114.68	117.95	118.67	114.72	117.2	115.53	114.29	113.04
100.58	99.331	101.92	98.084	97.548	101.53	102.36	96.89	98.499	101.14	102.95	99.488	99.709	101.14	99.95	96.987	102.2	98.006	99.416	99.295	99.581	101.63	97.855	101.73	100.68	97.613	98.827	101.84	97.503	100.81	101.4	104.17	97.578	99.884	101.04	101.96	101.79	97.949	101.91	101.92	102.61	98.2	101	101.81	100.18	98.379	99.16	100.3	99.718	98.048
111.05	116.13	114.52	112.54	114.58	114.93	115.48	115.24	113.27	113.02	111.23	114.97	112.3	113.76	114.02	113.41	113.52	114.68	114.1	115.8	113.4	115.14	111.68	110.65	113.26	112.06	113.25	113.35	114.58	111.76	110.72	114.08	114.16	110.2	114.11	112.31	113.57	113.7	111.27	113.77	115.37	111.2	116.12	113.16	114.92	112.15	111.06	110.23	111.47	111.34
103.61	106.73	108.24	105.86	105.41	110.19	105.74	107.41	103.84	105.03	106.73	103.96	103.49	105.91	104.5	103.3	107.83	108.75	107.68	105.69	106.45	108.59	106.62	110.06	105.84	105.5	106.7	105.51	105.78	107.76	104.46	102.61	104.38	107.95	103.06	102.19	104.17	106.78	103.32	106.2	104.64	104.86	106.72	103.52	107.15	105.66	106.51	108.39	105.17	107.57
103.67	103.49	102.5	105.5	101.07	105.42	108.13	104.91	104.48	104.46	104.93	103.68	104.13	104.09	103.01	106.51	102.28	105.03	106.08	105.37	105.58	103.86	103.07	103.44	102.9	105.52	102.73	104.01	106.5	101.71	106.84	105.89	102.27	104.43	104.13	104.25	104.35	103.71	106.59	103.57	100.37	103.15	106.75	102.46	100.81	103.44	102.51	104.96	105.38	105.11
115.51	113.6	111.24	112.92	110.1	111.45	112.57	110.58	113.09	111.24	112.07	109.64	111.98	111.48	113.45	110.44	110.86	110.98	112.25	112.52	112.64	112.12	113.75	111.09	112.01	112.12	112.27	113.8	112.19	115.86	112.63	113.68	108.92	113.41	107.88	113.12	111.74	110.2	109.26	112.3	112.29	112.72	110.4	112.94	109.88	108.96	113.69	110.33	113.46	112.73
102.77	105.83	105.34	104.36	107.44	105.55	105.15	109.07	103.92	106.07	105.28	103.64	104.32	106.92	105.19	105.19	103.06	108.63	102.28	105.03	108.95	105.47	106.4	108.72	104.18	104.5	105.18	107.83	106.62	105.66	106.07	105.61	108.73	105.31	107.72	106.26	106.65	108.29	104.89	106.12	108.61	105.72	104.55	106.7	108.59	103.75	104.29	105.44	110.04	102.54
112.3	109.03	108.89	113.2	106.81	112.7	110.3	112.8	109.09	109.35	109.96	113.43	108.22	110.5	109.21	108.63	111.97	113.6	112.77	111.85	113.46	112.88	107.66	112.35	110.78	112.12	113.19	110.14	113.79	110.42	111.43	111.96	109.93	107.57	109.98	108.68	110.22	109.69	111.31	111.81	111.62	109.56	109.29	111.27	111.09	109.02	111.91	108.75	110.48	113.8
102.96	103.02	106.93	106.71	104.42	107.56	103.25	102.03	101.55	103.93	104.43	106.84	107.27	104.88	105.96	107	107.86	108.16	106.19	105.54	104.87	104.21	105.37	105.14	103.57	104.01	105.66	104.1	104.76	106.45	104.09	108.09	105.88	102.55	104.28	104.83	106.29	104.96	105.55	104.51	105.45	105.01	102.8	104.56	103.93	105.68	105.4	107.21	106.39	102.91
112.82	113.37	110.01	108.7	108.32	109.57	111.64	112.4	112.17	109.74	114.06	113.73	109.64	109.58	110.78	116.08	111.48	107.53	112.47	112.65	109.69	108.94	111.81	108.95	110.59	113.02	111.99	113.38	108.03	110.65	108.32	109.07	107.85	110.28	109.92	112.39	114.32	109.07	109.36	112.04	111.7	110.32	111.33	109.06	111.96	110.25	111.92	110.6	113.01	110.93
99.688	99.686	99.986	99.777	99.658	100.73	99.018	99.169	98.192	97.171	103.05	103.62	97.872	100.12	102.46	99.099	101.05	99.255	100.14	99.602	99.42	98.608	103.82	101.9	102.19	98.585	101.45	99.368	99.33	101.13	101.72	103.68	99.895	96.552	98.88	99.745	102.06	100.56	101.46	98.692	101.53	98.461	98.992	101.16	103.85	99.448	98.867	99.898	99.472	99.348
112.57	112.45	113.45	112.35	113.18	109.99	111.16	109.47	109.29	112.05	109.37	112.61	108.36	112.3	109.58	112.72	108.96	111.51	111.6	109.24	113.4	111.76	116.56	113.22	111.17	113.17	112.32	112.91	114.06	111.73	109.97	111.86	110.04	112.43	112.47	111.56	109.64	111.48	113.85	111.32	109.45	110.69	110.38	108.61	112.35	111.44	110.94	111.68	112.81	112.34
103.08	102.02	104.38	102	106.97	104.7	101.36	104.28	102.97	102.36	103.83	103.48	104.89	104.81	105.86	104.23	103.27	104.2	103.74	102.18	103.21	102.13	106.83	103.68	101.84	101.11	101.39	103.28	106.44	105.12	100.4	105.97	103.28	104.29	103.27	102.14	103.67	104.82	102.7	104.11	104.66	107.53	102.9	104.66	103.62	103.81	105	106.23	101.8	105.01
102.45	105.91	106.83	104.59	101.46	110.27	109.97	104.51	104.63	109.58	105.72	107.98	106.44	105.02	102.78	106.87	105.19	107.95	103.81	106.54	104.15	103.53	106.57	106.38	104.94	107.41	107.12	104.6	105.82	105.8	104.44	105.22	103.47	102.09	104.64	104.81	102.55	105.41	106.62	107.16	103.74	106.11	103.15	104.12	106.88	105.63	107.2	106.26	108.52	106.26
109.66	108.88	114.26	114.51	112.03	114.17	111.66	112.9	110.94	112.68	112.82	111.74	111.93	112.1	109.65	112.55	112.43	108.44	111.14	109.26	113.86	111.86	112.22	110.6	113.18	110.84	113.99	110.58	112.15	112.37	110.94	112.25	110.6	107.94	112.98	109.99	110.27	112.98	114.71	111.31	111.13	112.35	110	111.98	110.44	110.46	112.68	112.53	112.83	113.95
106.18	108.53	105.7	105.13	103.37	103.55	104.14	104.77	102.3	104.12	104.04	108.48	106.62	108.1	103.6	105.49	107.62	103.33	108.57	106.48	102.73	104.83	104.07	109.12	105.66	105.66	106.77	104.68	106.44	105.43	104.21	104.73	105.43	103.18	105.86	105.58	106.42	103.83	108.01	108.11	110.04	106.86	105.46	104.99	107.04	106.43	103.39	106.22	107.52	107.32
101.98	99.549	104.52	101.68	101.48	99.053	103.16	99.205	98.977	102.73	99.846	99.751	100.01	99.92	100.15	100.98	101.14	98.776	101.86	98.099	101.07	99.895	101.11	100.68	101.62	101.49	99.044	102.47	99.07	99.661	101.75	101.35	100.9	101.31	99.507	97.825	100.97	102.97	98.767	100.64	100.46	100.93	100.07	99.598	102.78	101.89	101.85	99.38	98.348	102.51
105.35	105.59	107.57	106.57	109.51	104.77	107.74	105.99	108.29	107.04	104.44	106.72	108.13	105.62	108.47	104.33	106.35	103.63	106.58	107.36	105.38	107.38	108.53	106.9	103.21	105.45	106.13	105.16	108.26	107.6	105.6	105.73	106.56	103.76	103.85	107.17	106.62	106.27	108.81	105.5	106.67	107.59	101.9	106.89	107.22	107.73	106.81	105.76	107.31	104.4
114.44	109.28	108.61	110.35	110.03	110.36	109.23	110.32	112.3	108.51	111.58	108.77	111.42	110.43	109.81	112.6	106.82	110.97	111.72	110.69	110.29	109.09	111.68	107.62	110.58	106.93	111.39	108.41	109.11	109.54	108.84	109.22	109.01	109.75	108.03	112.46	108.81	109.76	109.54	107.71	109.07	110.16	112.64	112.9	108.79	109.93	112.71	111.68	109.03	110.86
98.122	97.785	101.65	97.545	99.945	98.77	98.972	101.8	101.84	98.603	101.14	97.343	99.326	99.759	99.322	98.958	97.153	99.85	94.014	100.45	101.05	101.18	97.457	100.18	98.805	102.75	100.46	102.77	98.635	102.89	101.46	99.774	100.73	102.94	100.95	100.47	100.79	95.651	101.21	99.791	97.738	97.573	101.24	99.669	96.253	101.42	99.165	102.71	97.945	100.15
105.12	103.84	106.2	105.32	105.14	107.54	104.32	106.09	103.56	107.48	105.54	106.25	105.19	105.81	108.91	107.61	107.95	108.22	108.8	102.17	107.59	103.89	109.49	103.69	107.53	105.76	106.94	105.48	106.72	105.42	104.33	106.83	105.1	104.47	110.01	104.23	105.65	105.16	108.86	105.79	107.25	105.68	108.68	108.52	105.84	103.6	105.57	106.37	106.14	105.01
105.79	107.57	107.48	106.46	105.32	107.76	108.97	106.6	105.51	107.68	104.26	105.42	109.27	104.55	107.59	108.01	107.44	108.31	105.08	106.96	104.93	103.24	109.98	105.35	106.01	106.67	104.28	106.1	107.56	104.45	102.58	107.76	105.58	108.2	108.09	107.32	104.51	108.37	108.42	109.06	105.42	108.6	107.91	107.71	106.06	104.42	109.13	107.57	102.96	105.03
98.14	98.894	101.67	101.91	98.963	102.06	102.51	99.647	98.262	100.33	102.31	96.652	98.568	98.826	99.996	97.795	99.517	98.607	97.618	100.31	100.51	97.686	99.954	99.962	102.32	97.24	101.81	98.004	96.95	101.03	99.813	101.17	98.923	100.82	97.613	97.22	99.464	98.381	101.39	98.679	97.544	101.57	104.02	99.885	100.27	99.87	104.24	99.669	101.25	99.889
112.9	110.84	110.06	113.68	110.45	111.15	111.8	114.32	108.69	109.91	113.69	112.3	111.12	111.52	111.94	112.43	111.79	114.52	110.37	112.42	116.29	111.74	112.52	111.59	110.95	114.33	111	117.24	110.52	110.65	111.29	110.61	111.57	111.55	111.25	111.33	108.9	111.74	110.64	111.65	110.99	113.35	111.9	111.62	113.93	109.23	112.31	111.2	111.72	110.04
110.29	112.39	110.33	110.99	112.63	115.45	110.28	113.33	110.48	107.58	111.35	113.59	111.15	114.57	109.4	110.11	109.34	112.93	110.49	111.13	111.03	111.81	113	110.4	110.77	111.44	110.09	112.6	110.66	110.74	111.48	106.73	108.95	106.99	113.14	109.51	111.35	113.34	109.38	111.22	111.63	110.81	111.32	112.39	111.14	110.32	114.44	106.23	108.96	110.28
109.96	110.96	109.27	111.58	113.37	109.26	112.88	110.54	110.66	110.01	108.39	111.63	108.81	109.01	107.54	111.89	108.7	109.48	107	109.11	111.13	107.57	111.75	109.21	108.37	111.13	110.63	108	111.2	108.13	108.5	109.33	108.05	111.98	111.48	113.7	112.18	112.46	112.63	108.92	110.2	109.51	109.2	108.25	111.95	113.14	115.27	111.39	105.1	109.66
111.44	112.05	110.87	114.38	111.71	114.8	110.74	114.62	113.56	108.97	114.91	111.12	113.12	115.63	112.18	113.15	113.62	109.94	113.33	112.46	112.78	111.69	115.2	113.91	113.63	112.94	114.14	114	112.48	111.48	110.78	112.65	117.14	112.55	112.08	111.73	111.66	113.34	112.35	115.74	113.5	111.66	112.51	110.28	112.36	112.07	113.51	109	112.23	114.57
104.72	105.11	103.03	104	107.1	104.38	103.41	106.02	103.33	103.54	105.02	105.81	105.75	106.99	103.44	101.6	105.35	101.29	102.63	104.09	101.58	105.18	103.27	104.75	104.98	101.47	105.21	103.01	101.9	103.93	103.99	102.71	103.14	101.02	102.34	105.81	104.56	102.62	100.11	105.97	103.25	104.46	104.56	105.58	104.46	105.19	101.76	104.93	102.25	105.06
104.46	106.59	104.35	104.73	107.92	106.39	103.17	105.28	103.17	104.25	107.3	101.87	104.03	106.12	106.81	107.6	106.65	103.68	103.36	106.91	106.29	103.97	108.58	105.99	107.49	105.3	105.48	105.83	108.55	104.6	105.58	108.13	102.45	103.95	100.68	104.57	102.78	108.11	105.43	108.24	104.5	103.78	103.98	105.06	101.49	105.44	106.52	106.37	103.71	106.82
104.68	102.15	105.13	105.78	106.03	101.87	104.15	103.18	105.5	107.16	106.12	103.21	102.34	106.57	104.8	103.2	103.44	103.48	103.4	106.04	104.11	103.56	104.87	103.78	106.47	107.04	101.43	103.08	102.36	106.05	104.84	100.76	105.8	105.15	103.83	106.42	102.29	103.1	103.63	104.9	105.35	104.24	101.8	104.65	105.85	105.2	103.96	103.25	108.58	101.67
108.9	100.6	104.86	104.73	103.52	108.44	104	105.04	106.8	108.16	100.54	104.01	105.36	104.63	105.08	105.36	105.25	107.74	103.53	103.88	105.38	106.42	103.06	107.05	106.17	107.09	104.17	107.03	107.24	105.56	106.74	105.14	105.38	106.92	105.68	103.1	103.78	106.35	105.49	107.18	103.4	106.98	105.17	106.76	106.1	105.24	103.29	105.12	103.56	104.44
111.34	114.23	110.4	114.35	111.19	114.6	112.71	113.01	115.3	112.56	114.84	114.42	115.82	110.82	111.59	116.42	114.05	113.67	110.92	112.52	116.05	109.63	112.11	111.76	111.84	112.37	112.55	112.18	112.76	113.87	114.16	112.77	114.61	112.63	108.77	117.91	113.26	114.09	111.7	112.12	112.01	112.76	112.47	116.32	115.89	112.3	111.33	113.11	116.25	110.38
101.92	100.31	107.77	105.62	104.12	105.48	108.08	106.5	104.67	105.4	103.7	104.09	105.64	107.84	107.69	103.73	106.99	105.51	107.91	103.12	107.06	101.25	103.86	106.09	105.29	108.97	107.35	107.88	104.79	104.46	105.01	105.47	110.27	105.09	104.59	104.73	104.91	108.12	104.4	102.51	106.45	109.18	105.24	105.03	108.38	108.53	106.8	101.93	106.22	105.89
101.72	98.48	102.27	98.799	100.73	102.94	102.24	97.851	101.43	96.984	96.425	99.575	103.33	102.94	99.673	101.06	99.396	100.66	104.05	97.24	101.31	99.025	99.353	101.54	99.951	100.63	99.766	99.661	100.95	103.37	101.59	100.99	99.672	100.6	101.04	98.405	98.371	101.62	101.17	99.619	102.67	102.28	100.68	101.05	102.68	102.7	103.04	100.63	101.65	101.85
107.5	103.31	108.48	103.66	104.28	106.46	106.84	106.18	105.87	106.38	108.37	102	108.51	106.1	107.17	105.92	105.6	107.8	105.56	108.32	106.61	106.51	107.74	106.13	102.5	106.4	103.53	105.67	105.15	104.32	108.61	105.56	107.95	105.6	102.01	107.88	106.61	104.43	105.47	104.18	105.64	105.65	106.19	104.55	107.61	106.37	109.69	103.12	106.11	105.27
111.06	114.09	111.32	111.35	113.81	116.56	110.78	111.59	115.41	116.94	114.16	113.61	113.31	113.08	115.03	110.87	112.7	113.04	111.44	115.56	110.74	111.84	111.45	112.64	112.07	112.83	111.33	111.4	115.29	112.65	111.5	109.9	114.35	114.4	109.72	113.31	114.6	113.72	113.84	115.47	110.98	112.45	114.94	113.04	112.58	112.13	116.43	113.79	116.17	110.87
108.06	105.8	110.14	104.28	108.24	107.09	106.66	105.7	104.7	103.99	106.06	105.27	104.9	103.28	104.71	104.57	105.67	105.86	106.24	104.97	103.88	110.16	101.4	106.2	105.51	104.58	103.32	106.72	103.83	106.08	104.7	104.48	104.17	106.95	103.05	104.61	106.03	105.81	104.26	106.67	106.29	102.42	104.9	104.77	104.28	105.69	105.33	106.63	104.94	106.37
105.26	105.62	105.26	105.38	106.74	106.55	104.94	105.98	105.25	107.02	102	107.6	107.91	104.07	104.99	107.98	106.94	106.83	103.11	105.91	102.26	106.27	103.73	106.13	105.84	105.79	102.99	102.19	104.19	103.3	105.8	105.45	106.45	105.39	100.94	103.85	106.42	107.61	104.26	104.16	104.91	102.84	103.17	106.99	101.94	107.37	105.67	106.91	103.32	105.19
111.65	113.19	110.38	112.95	111.84	110.87	113.63	110.75	114.01	110	113.31	112.56	113.81	110.86	109.17	113.8	111.6	114.52	111.41	114.8	110.9	109.55	108.98	109.61	111.76	112.06	114.03	109.72	112.44	109.32	111.89	114.36	112.9	110.68	112.08	112.58	110.92	112.37	110.75	112.54	110.24	115.43	112.58	111.56	111.55	113.54	115.02	113.58	112.68	110.33
105.79	104.45	104.24	107.92	109.41	109.34	107.3	105.53	104.8	104.05	106.18	106.61	104.79	108.15	108.23	104.23	105.51	107.75	110.58	103.94	106.46	108.4	106.73	107.76	107.76	103.67	104.67	103.97	107.78	105.22	104.24	106.83	107.87	108.36	109.38	104.64	105.1	108.93	107.98	103.2	101.77	105.9	106.15	106.96	106.16	106.27	103.75	108.37	103.26	108.85
105.75	102.87	104.5	105.32	106.27	105.8	106.93	107.68	108.47	104.23	106.4	103.08	103.64	105.48	102.49	106.29	105.48	107.92	106.96	104.91	105.74	102.34	105.13	104.7	105.15	105.57	107.54	105.17	105.87	103.66	107.16	103.95	102.63	107.85	102.27	100.59	104.08	103.37	105.29	102.94	102.7	105.98	105.57	102.62	106.04	107.88	100.89	106	106.16	103.86
103.57	107.43	106.91	106.91	108.37	105.44	108.91	107.36	105.51	105.39	106.55	105.96	103.6	108.18	105.9	104.74	108.06	105.05	106.66	106.42	108.15	106.9	105.21	106.9	107.43	107.2	104.17	109.5	104.39	108.01	108.93	107.49	103.58	106.64	103.42	106.88	107.67	106.02	108.51	105.7	110.52	107.95	109.95	104.04	106.5	104.71	105.13	107.36	105.97	106.08
105.65	102.19	101.93	105.63	105.07	104.31	105.04	100.52	106.75	103.34	103.19	102.57	103.74	101.96	106.67	102.18	106.35	105.47	103.61	104.4	105.46	107.92	105.71	104.72	105.53	103.62	103.69	105.23	105.77	104.89	103.83	105.35	105.42	102.81	107.06	106.07	104.64	104.29	102.81	105.78	107.07	105.18	106.94	102.97	106.2	105.93	104.76	104.58	104.69	103.93
106.11	105.42	106.02	105.17	105.85	107.8	108.04	109	107.76	108.72	104.63	107.33	104.59	104.69	107.37	106.85	106.05	105.47	104.91	108.04	107.82	109.74	108.38	107.07	108.97	108.57	106.66	105.73	105.76	105.52	106.8	105.66	105.54	110.18	107.71	103.02	105.98	106.35	105.25	105.33	105.39	107.84	107.79	108.61	111.02	105.76	104.98	109.47	106.15	104.4
101.3	100.11	101.98	101.82	102.43	102.49	102.52	99.446	100.25	99.453	102.48	102.29	99.831	99.574	99.897	101.42	101.17	101.77	100.07	97.07	101.76	102.84	101.62	99.634	102.55	101.07	103.08	102.14	100.09	98.68	101.13	99.734	97.638	99.801	99.576	100.55	99.472	100.04	99.839	98.624	100.52	100.81	103.99	101.6	102.43	97.44	98.786	102.25	98.573	99.348
113.77	112.15	112.74	111.72	112.9	111.09	112.54	112.46	113.86	107.29	113.27	110.44	112.26	110.04	116.06	111.25	113.17	115.79	109.18	112.31	109.14	113.19	114.01	111.09	110.82	112.55	113.51	111.35	111.44	110.03	113.05	114.62	114.76	115.45	110.19	111.41	115.49	110.81	109.67	108.92	112.68	113.36	113.3	111.4	112.25	114.98	113.4	113.34	114.63	111.51
106.84	106.98	109.05	103.35	105.71	104.22	107.68	106.83	104.32	105.58	104.78	105.2	105.2	106.09	108.13	103.44	106.99	103.91	108.39	106.4	106.16	107.65	106.04	108.61	109.07	109.11	106.97	106.96	104.32	104.91	105.29	108.2	105.92	104.37	104	105.68	104.87	104.04	106.52	107.24	108.31	106.88	107.94	101.57	107.7	105.45	108.16	105.61	105.36	108.94
114.98	114.82	118.38	115.84	118.33	117.27	116.68	118.19	118.12	114.57	121.25	116.93	118.66	118.2	118.25	118.43	118.24	119.24	116	118.76	119.06	117.3	117.8	117.7	119.14	121.07	119.66	118.31	116.33	118.18	118.6	118.18	117.95	118.43	118.53	114.92	116.34	116.52	115	118.11	117.81	119.73	115.9	119.16	117.12	115.64	115.22	115.17	118.37	116.79
114.12	114.93	107.68	111.84	112.16	112.63	108.25	115.7	111.31	110.6	112.27	113.12	109.02	110.44	107.56	108.92	113.33	112.36	109.49	110.17	108.77	111.59	109.03	111.68	110.98	111.09	109.97	109.72	112.55	109.9	112.18	110.61	113.15	108.83	114.66	110.41	110.81	109.83	111.87	110.74	113.12	112.25	107.28	114.81	110.75	110.16	110.32	111.61	112.47	112.9
100.03	99.452	100.33	99.051	101.48	99.726	101.81	103.03	101.62	99.203	102.03	100.82	101.14	100.22	99.826	100.83	103.2	98.729	100.22	100.65	101.08	103.14	100.41	97.576	101.03	101.21	99.951	98.45	102.37	100.82	102.92	100.97	97.588	103.84	98.671	99.993	100.22	101.44	101.67	95.785	102.89	102.24	96.848	97.722	101.47	96.008	101.04	101.19	100.34	99.781
109.45	107.79	104.19	105.7	104.58	102.22	107.26	106.47	105.72	104.25	104.19	105.26	106.38	105.29	106.6	106.23	108.12	107.11	106.6	105.33	106.44	103.75	107.43	106.08	104.66	107.5	106.44	105.1	104.43	106.12	104.48	107.31	106.16	111.53	106.76	104.72	106.06	105.44	107.03	104.67	109.62	107.99	107.82	107.39	105.35	106.5	104.95	104.35	108.78	106.73
104.64	106.44	107.57	105.84	105.16	106.21	104.25	106.29	106	106.15	106.1	103.17	105.78	107.89	104.25	106.6	106.59	103.2	106.65	105.09	104.79	105.22	103.5	107.95	104.43	105.97	108.37	105.89	103.75	107.37	108.1	107.74	106.04	106.45	107.2	103.56	105.05	105.24	104	103.1	107.99	104.49	107.68	108.15	105.11	105.2	106.64	105.89	106.39	105.3
107.73	108.45	107.08	107.16	103.96	106.34	106.89	108.68	103.82	108.11	103.81	106.99	108.13	106.91	106	107.21	109.54	108.8	107.52	106.34	108.44	108.75	107.17	106.5	105.21	107.19	109.98	106.67	108.57	108.15	107.41	106.41	106.56	103.45	109.6	104.62	104.6	107.41	108.01	104.3	109.59	110.43	106.11	105.27	107.89	107.17	106.59	106.69	107.49	107.86
107.73	102.66	101.68	103.65	101.34	101.75	105.26	106.68	105.52	103.18	105.39	101.86	105.21	106.75	102.84	103.95	106.25	102.99	101.48	103.19	103.78	104.89	105.33	103.66	101.74	107.58	103.1	101.59	104.65	105.4	102.78	102.49	103.01	102.47	106.36	103.12	102.48	103.46	104.1	105.57	103.62	102.46	108.39	104.16	105.34	100.6	105.72	102.16	102.4	104.75
112.67	112.86	112.2	112.48	114.11	110.35	111.17	109.93	116.23	111.97	115.69	112.29	115.04	112.34	111.13	116.8	110.75	108.89	111.43	111.58	113.49	115.67	110.46	113.33	112.41	116.31	112.07	114.22	113.38	113.55	110.95	113.06	115.46	113	114.01	113.38	112.2	110.75	113.46	110.64	113.7	112.19	114.21	112.39	114.07	112.4	113.34	110.29	110.09	113.44
106.15	104.78	107.23	105.89	108.94	104.7	107.69	109.67	108.55	107.94	108.41	106.61	107.33	110.49	105.88	105.56	105.54	109.85	105.09	106.48	105.02	104.79	107.6	107.01	104.83	109.62	104.69	109.92	104.1	107.46	107.13	107.84	107.26	106.32	107.55	106.38	104.59	106.53	106.47	106.83	107.79	103.39	106.65	107.06	105.77	108.06	107.56	109.62	104.52	111.03
106.57	105.72	105.11	107.41	105.3	106.59	107.17	107.06	106.96	106.42	107.67	103.75	103.42	106.6	105.87	107.09	105.92	108.12	108.08	104.41	106.68	106.86	110.05	105.78	106.52	105.54	104.87	106.47	106.75	104.52	105.18	107.67	105.03	103.34	106.85	105.17	106.77	103.64	104.3	108.48	105.18	106.72	105.78	104.46	104.71	106.38	105.48	107.26	104.37	104.26
116.94	120.11	116.42	116	119.58	119.49	120.75	119.58	118.08	118.22	118.2	115.02	117.18	115.63	119.2	117.88	115.97	118.34	117.01	118.89	117.1	118.31	119.53	111.49	117.17	117.02	117.83	117.16	117.94	118.72	119.86	117.2	115.73	117.25	118.09	117.33	119.72	120.63	120.23	119.46	117.61	117.57	118.31	118.24	118.01	118.95	116.19	116.43	118.19	115.89
105.81	102.65	106.77	106.88	105.6	105.47	107.29	105.24	106.95	104.61	105.06	107.87	105.97	106.73	101.39	106.91	104.64	102.99	105.03	104.98	106.45	105.82	107.01	107.6	105.25	108.34	102.42	109.01	105.47	106.56	104.52	104.12	107.26	106.72	105.49	105.47	106.14	108.29	105.34	106.21	106.66	105.17	103.23	102.56	108	102.3	104.25	107.52	105.29	107.07
108.33	108.04	104.24	102.34	107.16	106.17	106.27	102.83	106.49	102.64	105.6	107.17	106.34	107.99	104.12	106.45	108.51	105.86	106.12	107.06	103.67	104.54	107.1	108.21	106.97	106.92	105.61	106.96	105.47	109.25	106.55	106.87	107.14	104.62	107.6	108.17	105.04	104.8	105.75	109.33	105.41	103.84	103.75	108.99	107.84	104.94	104.96	108.07	108.27	105
111.62	112.63	112.88	109.32	114.81	111	114.43	111.13	111.05	112.4	114.48	112.85	110.79	112.01	112.71	112.09	113.14	110.99	112.03	112.52	111.02	114.12	111.93	111.62	109.22	108.08	112.23	110.21	108.41	108.1	109.93	111.77	111.5	111.38	112.91	113.26	111.44	113.49	112.21	111.04	112.54	112.77	113.95	109.26	113.88	112.41	111.03	111.08	109.62	114.66
103.4	105.12	105.07	107.55	108.82	103.2	107.31	105.62	104.18	104.22	106.22	106.15	105.99	105.36	106.59	106.73	104.23	102.69	106.5	105.43	108.16	104.72	106.84	106.2	106.68	105.25	109.91	104.65	106.85	105.96	104.05	102.94	106.95	103.7	104.14	102.78	103.54	106.89	106.87	107.19	105.34	104.32	103.07	103.24	107.41	102.48	104.71	106.62	106.14	103.51
116.36	117.26	119.74	116.42	115.91	117.87	118.29	118.15	120.9	118.61	116.04	117.81	117.42	119.38	118.97	115.18	118.39	117.64	118.56	121.74	116.65	118.25	117.94	115.1	119.57	115.26	116.95	118.8	119.35	117.36	114.73	116.82	117.94	116.1	120.94	113.43	118.67	117.94	118.55	118.26	117.09	116.44	116.68	120.65	116.89	116.99	116.59	118.2	114.44	116.27
107.9	100.32	107.7	105.11	105.1	106.66	105.21	107.82	106	109.33	104.27	106.26	105.77	105.41	106.5	106.23	104.89	105.4	108.94	103.69	106.46	103.07	103.21	106.88	106.05	105.28	105.42	106.08	104.52	104.24	106.06	105.42	103.5	107.39	104.34	107.26	105.47	103.29	105.61	103.49	103.22	107.7	106.35	104.02	106.89	105.45	105.67	109.16	102.29	106.16
108.16	106.02	109.14	105.61	105.32	108.95	104.31	106.59	106.76	108.02	106.77	106.78	104.5	107.58	108.4	103.85	105.39	108.28	107.07	103.77	105.97	106.19	104.87	109.46	110.24	103.73	106.21	105.05	106.7	107.01	109.1	106.34	108.15	104.16	106.2	102.86	108.64	107.47	104.28	107.74	112.21	104.53	104.15	105.45	106.98	108.72	104.66	105.36	102.8	108.78
105.49	107.43	104.11	105.48	105.53	107.94	107	107.71	102.89	104.88	108.23	105.92	103.07	104.1	106.5	104.9	108.55	105.4	104.4	103.77	107.26	107.71	105.46	105.26	105.97	106.47	104.76	107.92	106.15	104.37	108.9	107.35	107.74	104.57	106	107.12	106.44	107.76	106.85	108.24	107.29	106.5	107.96	103.85	107.88	108.08	105.79	107.06	106.17	105.52
108.3	115.1	109.26	112.04	111.76	110.56	109	110.34	113.03	113.15	111.45	112.01	113.54	111.15	110.06	108.5	109.79	109.76	112.51	112.98	111.81	109.55	109.22	112.38	109.59	111	109.43	114.95	111.26	113.23	109.43	110.87	108.91	113.24	111.53	111.44	112.2	110.88	109.64	109.35	111.44	110.52	110.87	112.6	114.85	109.33	112.88	113.72	110.97	110.63
108.99	107.34	112.96	112.24	109.83	109.99	111.63	110.61	107.85	109.47	110.62	110.26	112.43	109.12	107.16	110.36	109.84	110.49	112.37	112.87	109.23	110.46	110.35	111.14	110.93	111.36	110.99	109.69	111.19	108.72	111.2	109.6	109.36	111.35	108.38	110.33	110.98	108.51	111.95	112.1	110.41	112.34	111.07	111.79	110.28	113.74	109.47	112.82	111.64	109.59
106.29	105.85	103.85	106.93	106.48	105.63	107.74	106.6	104.9	103.54	106.96	104.01	104.41	104.92	105.04	106.75	105.63	104.64	106.91	104.84	107.69	104.85	106.09	106.23	105.1	103.26	104.58	104.61	104.53	108.44	109.42	106.42	103.36	105.84	105.21	105.62	104.85	105.88	106.83	106.66	102.79	103.22	105	107.2	103.56	106.66	104.78	107.05	104.86	106.08
104.94	106.23	105.77	105.64	107.31	106.08	102.84	105.85	103.99	104.59	102.48	103.42	104.91	102.75	104.55	101.73	103.02	102.15	104.73	100.86	102.78	108.51	106.88	104.79	103.96	104.78	102.19	105.33	103.57	103.36	105.2	105.22	102.89	104.51	106.81	104.46	104.56	103.58	105.92	105.45	102.15	106.05	105.91	104	104.73	105.92	105.88	102.65	103.61	104.11
101.42	101.46	101.37	102.93	103.75	100.36	103.3	104.43	106.93	102.25	102.93	103.98	106.24	104.38	106.54	104.03	103.91	103.4	104.56	100.98	105.04	102.52	106.32	103.98	105.39	102.01	105.05	106.23	103.53	106.35	103.18	103.82	107.99	104.61	102.66	102.89	106.27	103.36	105.98	104.38	102.89	103.95	104.2	104.84	106.07	104.38	104.5	103.77	105.73	105.02
109.42	109.9	114.29	110.77	110.53	110.96	112.41	110.82	109.93	106.83	109.18	107.24	109.28	108.9	112.53	110.24	111.64	108.45	112.48	104.52	109.3	111.71	109.43	114.48	111.68	108.04	111.21	112.58	108.69	108.04	112.57	107.27	111.15	112.7	110.72	108.57	109.31	110.23	112.57	110.59	111.2	113.31	109.35	112.3	110.56	109.37	110.56	109.9	110.55	112.17
114.47	109.22	110.14	113.84	109.73	111.68	111.02	111.72	111.04	112.01	111.07	111.42	115.32	112.93	114.05	112.21	107.2	112.64	116.86	112.63	111.51	113.72	110.58	110.57	114.09	112.03	112.41	113.6	114.32	111.9	110.97	114.68	113.28	110.33	108.94	112.85	111.55	111.21	108.31	110.05	108.8	110.08	112.1	108.83	112.69	110.24	110.96	113.01	111.01	112.92
108.24	106.4	105.52	107.93	106.67	107.78	106.12	107.27	106.51	104.14	106.71	102.36	108.24	105.03	106.99	105.18	109.66	107.03	108.4	107.46	105.77	105.28	103.18	106.89	108.1	105.48	107.11	106.83	105.99	110.54	107.34	108.06	102.95	109.51	109.24	102.4	104.07	105.17	104.99	104.16	107.74	106.43	107.6	104.68	108.21	105.54	105.22	107.98	101.84	110.85
99.907	97.798	97.365	101.29	102.28	100.99	101.01	101.22	100.19	99.861	100.26	97.977	101.97	103.5	99.441	99.383	97.423	99.745	100.97	100.64	99.42	97.92	99.087	101.74	101.8	100.06	98.672	99.05	102.13	101.58	99.048	100.4	99.048	101.41	100.57	102.22	97.831	99.927	98.159	100.51	99.56	98.814	98.614	101.8	97.201	100.2	99.803	100.89	101.88	102.11
100.31	98.175	101.62	102.32	100.7	102.71	103.08	101.51	99.986	100.73	101.15	99.526	95.994	101.31	101.75	98.524	102.35	101.39	103.31	99.54	100.52	100.75	96.87	102.53	97.314	99.622	99.216	102.94	100.31	99.287	98.953	102.01	99.313	101.89	100.81	101.48	102.61	98.092	100.01	99.774	101.64	98.594	99.471	101.87	104.07	98.689	101.71	101.39	98.673	99.242
104.34	102.99	107.43	107.35	103.67	103.62	107.14	103.65	103.53	104.68	105.99	106.62	107.06	104.38	108.26	103.9	105.57	103.6	103.54	107.17	107.52	107.58	106.43	106.83	107.98	107.99	105.96	102.64	103.4	105.86	105.92	109.9	105.26	105.92	105.45	106.61	105.39	107.93	107.59	102.33	101.38	101.81	106.63	106.84	104.17	107.45	104.69	106.81	103.43	106.34
104.73	107.34	104.8	106.68	106.71	106.23	105.01	103.33	104.63	104.77	106.32	105.73	110.12	107.16	104.56	106.66	106.17	103.34	108.25	105.46	105.75	109.25	107.48	105.74	108.21	104.91	105.21	104.19	104.6	104.03	105.8	105.57	103.45	103.16	104.83	107.44	105.45	107.59	107.49	104.92	104.55	105.08	107.2	107.26	107.11	105.76	107.34	104.05	108.82	108.3
112.81	112.23	111.7	113.16	111.58	112.39	108.29	110.89	114.05	112.17	111.49	112.62	110.85	112.17	109.13	114.07	108.99	115.43	111.22	111.99	111.11	110.99	108.97	109.96	111.17	115.97	111.65	109.99	110.09	111.69	112.85	109.08	114.71	115.49	111.53	111.28	111.23	111.15	110.68	113.52	111.46	111.8	110.74	114.3	111.81	113.2	114.1	112.25	111.14	111.42
104.9	104.39	104.02	106.35	105.1	103.91	107.1	105.52	106.63	102.29	102.33	106.07	103.29	106.76	103.65	106.82	105.33	108.72	105.36	108.33	102.07	104.98	105.13	106.5	106.36	107.2	107.9	104.36	105.13	107.45	108.78	107.73	106.58	106.18	104.17	105.71	107.59	104.46	106.98	102.92	105.51	110.02	103.55	106.64	104.94	107.62	108.02	105.41	106.78	108.19
105.22	105.74	106.98	105.31	103.77	106.83	102.69	101.24	106.8	106.79	102.95	104.8	105.17	101.51	101.61	101.92	106.22	102.37	105.74	103.21	104.78	104.82	104.28	102.15	101.99	101.77	101.99	105.6	103.77	106.19	103.71	107.66	104.42	101.06	104.14	103.66	105.42	106.13	104.19	105.51	102.63	105.96	105.6	104.16	103.78	104.05	104.5	105.94	104.78	100.1
105.17	105.89	108.12	105.08	103.95	105.3	103.75	105.14	107.79	104.57	104.85	102.62	105.64	105.41	105.43	108.79	104.23	107.47	108.9	104.43	105.49	107.63	102.08	106.38	105.38	105.74	104.54	101.4	107.51	104.63	106.7	107.86	103.85	105.85	108.08	107.23	105.21	106.33	107.6	105.49	109.31	105.65	102.71	109.11	105.69	104.7	110.09	107.44	106.04	109.06
112.69	111.41	110.75	114.64	107.97	110.77	109.71	112.99	113.03	110.65	112.36	110.77	110.97	111.44	111	111.37	110.89	114.13	109.9	111.42	111.7	112.45	111.16	112.4	110.56	111.55	112.07	111.51	109.69	114.51	112.14	109.27	111.07	110.7	111.15	110.51	115.42	112.47	110.9	110.73	111.1	110.41	111.17	111.87	106.39	111.97	113.19	109.37	111.78	108.09
107.54	108.21	105.21	105.99	105.12	106.85	106.95	105.04	102.48	104.89	105	104.61	104.11	103.24	105.58	109.39	105.47	106.41	103.87	107.6	106.04	106.67	107.43	107.53	105.24	105.6	106.8	104.17	104.66	104.37	104.87	106.24	102.72	105.43	108.59	106.49	107.71	107.78	102.9	105.61	105.71	108.68	102.82	106.81	102.19	105.55	106.02	104.62	108.99	104.41
106.76	110.53	109.45	111.16	108.17	110.46	106.01	112.88	110.73	110.05	109.47	110.32	112.02	109.06	110.65	109.29	110.38	108.72	110.33	112.43	109.33	112.36	109.64	110.86	109.23	109.33	113.5	110.13	110.44	109.64	108.34	111.22	108	107.78	113.76	109.66	110.65	110.98	110.54	111.07	108.43	110.1	107.52	108.47	111.3	108.7	112.14	108.8	106.21	108.68
105.37	106.28	105.37	104.63	106.32	107.66	103.06	105.04	107.38	105.35	106.1	106.93	103.05	106.95	104.15	108.61	106.36	106.75	106.66	105.48	107.68	105.36	105.4	105.55	107.37	103.03	106.45	107.6	108.16	104.28	106.75	103.46	108.67	107.44	104.08	105.69	104.75	109.3	102.8	104.73	104.1	106.05	104.83	106.77	105.58	108.66	106.19	109	105.03	106.65
104.09	109.08	108.81	109.87	106.82	101.78	105.94	106.77	107.89	109.03	108.88	106.88	107.67	108.04	111.31	107.25	106.25	105.04	104.07	106.04	103.96	108.52	104.36	107.31	105.55	105.44	108.1	105.71	106.79	109.82	107.87	107.6	105.72	105	106.63	104.55	108.49	107.01	108.29	106.77	104.45	106.48	102.43	107.37	107.37	106.86	109.4	105.95	108.52	107.56
110.22	107.76	108.53	106.45	110.77	107.71	107.91	109.35	109.99	111.42	108.88	108.4	110.11	111.46	108.94	111.3	112.5	110.05	112.9	110.31	110.54	109.26	110.39	110.06	110.09	108.82	108.08	109.26	112.14	110.2	111.45	109.73	111.06	109.27	110.01	108.53	110.89	110.97	111.78	109.92	109.29	110.15	109.49	108.36	114.75	108.85	110.21	112.88	110.11	109.98
98.637	99.794	99.263	99.325	100.5	98.821	99.276	100.12	101.94	100.78	102.36	100.61	101.16	99.182	98.306	98.886	98.169	97.74	98.674	100.07	99.066	100.11	98.57	100.47	100.04	101.3	101.39	97.631	99.032	99.956	98.406	100.73	100.79	98.596	100.3	99.531	100.6	98.528	98.353	99.143	101.87	98.692	97.978	100.9	98.14	99.257	99.275	97.999	98.434	100.93
105.52	106.37	105.57	104.08	105.65	105.17	109.49	104.04	101.8	104.99	106.61	105.08	106.98	107.6	102.99	105.98	108.22	105.64	102.34	105.14	102.85	104.71	103.22	107.93	106.69	102.98	105.45	102.67	107.26	108.24	104.56	105.73	107.06	106.62	103.8	105.59	104.47	107.3	105.65	105.64	105.74	106.08	106.8	106.97	107.63	106.71	104.83	104.77	105.25	102.61
105.48	106.77	107.31	110.66	108.71	106.35	105.08	104.41	106.39	106.38	106.03	104.05	103.33	107.83	108.34	106.62	105.24	106.58	106.85	107.79	106.04	105.64	104.77	105.29	102.86	105.3	108.45	107.72	108.4	106.34	107.52	104.99	106.93	104.46	107.42	104.73	105.75	104.98	103.96	107.75	107.03	106.03	104.66	108.22	107.09	108.1	105.18	105.35	105.2	107.1
111.26	110.91	113.62	114.57	114.06	112.06	111.67	112.05	111.29	109.39	112.09	108.65	110.83	110.79	111.41	110.47	112.23	110.6	110.72	114.74	113	115.6	111.39	114.48	109.63	111.98	111.67	110.72	112.3	113.69	110.4	110.93	111.81	112.25	110.64	109.8	115.24	110.29	109.29	115.36	112.19	112.22	111.5	114.1	110.37	115.74	109.01	111.72	109.98	114.2
104.96	106.75	103.33	104.85	105.03	105.92	105.59	103.38	108.39	106.09	106.55	109.41	106.79	107.65	103.48	105.52	108.1	104.52	106.31	108.07	105.5	106.78	107.02	105.53	106.92	108.3	105.61	107.05	102.61	103.74	106.29	103	105.67	107.48	105.91	104.29	106.07	108.81	107.74	105.64	104.76	107.44	103.78	108.3	102.61	105.34	106.8	106.51	104.63	106.22
113.53	110.82	111.95	111.97	112.63	109.91	111.26	109.05	107.56	112.95	110.74	111.13	111.18	112.23	111.77	114.82	110.74	114.26	114.69	109.39	110.73	112.03	109.48	110.11	113.07	112.11	113.04	108.22	113.97	113.33	111.29	107.79	113.46	112.34	108.85	108.58	111.35	109.56	115.58	108.06	112.76	110.35	110.19	112.42	112.52	111.11	112.21	110.66	110.34	111.65
106.59	104.75	103.63	108.63	104.55	108.06	104.53	109.55	106.76	106.25	106.19	106.21	105.9	105.41	107.67	106.77	104.86	105.46	105.75	107.93	107.64	105.41	106.38	105.39	106.89	107.03	104.58	108.13	106	103.36	107	106.51	106.87	106.82	103.68	105.74	109.65	107.1	106.14	105.49	105.91	107.52	103.54	104.69	104.69	105.32	105.9	103.92	106.98	103.83
112.23	109.13	111.54	110.59	108.75	110.87	111.43	109.23	110.54	110.26	115.31	112.13	113.65	112.49	117.07	112.53	112.04	110.77	111.15	110.13	110.01	107.12	112.71	112.88	111.7	110.34	113.8	111.52	111.81	112.24	112.53	111.47	114.72	112.16	112.92	109.37	113.61	110.19	111.64	111.1	112.55	111.61	113.32	111.38	110.99	109.86	110.8	110.52	114.52	111.24
110.18	110.94	112.9	112.83	111.55	115.19	111.86	112.81	107.84	111.11	111	117.31	111.45	111.73	113.21	108.02	109.36	113.52	111.71	111.14	110.43	110.63	109.92	113.81	110.62	114.2	110.29	111.95	110	108.57	110.57	110.53	113.74	114.48	111.97	114.09	108.53	112.19	112.18	112.03	110.1	108.96	111.59	110.38	112.01	111.9	110.11	110.33	110.99	116.64
110.93	110.53	115.98	112.69	112.33	111.53	114.18	114.36	112.26	113.76	111.31	111.25	115.04	110.64	113.71	110.44	111.34	112.02	111.93	110.07	111.49	112.56	111.83	112.78	108.64	112.8	113.48	109.46	110.98	111.89	112.15	112.58	111.58	110.53	113.06	110.98	113.79	112.25	111.97	112.18	110.27	109.19	113.34	111.44	109.24	110.42	111.9	110.31	110.92	110.71
104.67	103.31	105.02	107.32	105.62	106.64	104.06	106.28	105.79	107.41	103.68	102.52	105.59	104.17	104.91	107.51	104.54	105.99	106.89	106.25	106.52	106.81	105.31	107.65	102.83	107.14	106.12	103.9	102.21	102.43	104.93	106.94	104.45	106.9	106.05	103.57	105.09	104.08	103.64	103.55	105.53	104.45	106.87	103.62	107.67	104.2	105.29	105.3	104.47	104.96
102.59	105.19	105.83	102.75	105.87	103.8	104	104.03	106.86	105.74	106.7	106.02	106.94	104.59	106.72	103.3	104.67	103.63	105.78	103.58	105.85	105.36	108.78	105.3	104.34	108.15	104.72	103.72	103.49	105.4	106.19	104.79	105.17	106.67	104.14	111.04	106.73	103.87	104.68	107.37	104.44	106.81	104.6	104.27	105.95	104.09	106.43	107.04	104.99	106.91
107.04	110.48	109.23	105.27	107.39	104.49	107.14	107.95	104.34	108.1	108.16	110.21	105.23	105.12	109.54	107.15	104.98	104.35	107.29	107.53	107.02	106.75	105.64	104.68	108.42	104.28	106.38	106.78	106.57	107.74	103.34	104.66	104.75	103.65	106.21	108.96	105.96	104.59	106.51	107.75	106.68	102.39	108.58	105.77	107.88	104.18	106.99	103.62	105.07	103.89
100.83	98.752	102.39	100.96	101.24	99.885	99.334	101.42	99.503	102.8	102.43	101.39	100.15	102.92	103.93	100.49	100.26	98.597	100.24	99.387	101.54	98.525	97.223	99.985	100.1	101.43	100.18	103.64	97.665	101.24	102.39	100.63	102.74	102.07	102.02	99.786	100.81	103.33	101.78	99.14	101.72	100.99	99.239	104.31	98.252	102.56	100.73	98.34	99.694	103.31
113.65	110.72	109.03	114.22	112.88	113.27	111.04	111.59	110.87	114.52	111.89	109.33	114.07	111.31	111.92	114.24	109.98	108.89	110.72	110.53	113.97	110.62	110.37	113.36	108.58	112.33	114.2	110.48	110.83	112.35	111.84	108.87	113.22	113.8	109.18	108.57	113.71	110.92	110.3	109.45	114.03	109.45	112.15	108.51	112.34	112.19	109.5	109.86	111.87	110.87
110.36	107.16	112.53	108.5	109.96	110.06	111.12	107.8	113.43	112.77	107.59	112.21	109.83	111.62	107.48	111.1	110.38	109.37	110.29	109.16	112.31	111.58	109	109.3	108.63	111.77	112.45	110.47	111.43	110.16	113.85	106.69	110.47	111.67	109.64	111.77	111.71	108.94	115.11	112.71	111.83	112.06	114.72	109.71	111.12	109.43	110.23	106.31	111.82	108.23
106.4	106.11	106.04	106.15	107.03	105.61	103.12	105.43	106.18	105.61	106.73	110.01	108.45	108.01	102.74	107.13	105.85	104.34	107.55	103.18	109.09	104.95	106.38	104.45	109.73	106.43	107.08	104.97	106.37	105.57	102.38	107.89	108.44	102.24	105.36	108.33	108.69	105.99	105.44	105.93	103.33	103.84	107.25	106.75	103.21	105.23	105.08	108.95	107.24	106.9
100.45	100.28	99.306	101.63	102.57	98.119	104.26	100.7	101.38	99.198	101.97	100.3	100.15	101.3	100.44	97.181	99.265	99.138	98.359	97.317	100.17	102.62	99.253	97.626	102.48	99.477	100.31	96.872	97.671	99.116	99.823	98.371	100.63	103.19	99.49	101.43	99.108	103.51	99.89	99.698	102.09	97.971	99.114	100.23	99.221	104.7	102.19	98.118	101.96	101.07
107.22	105.72	104.47	107.25	109.74	106.97	106.56	105.96	106.11	105.54	107.68	102.74	105.05	104.67	104.79	106.29	108.07	109.76	106.01	102.93	105.17	109.23	105.69	106.67	105.77	107.72	105.59	107.25	108.09	104.93	106.01	105.74	104.78	102.38	105.8	106.05	106.73	103.23	104.8	106.73	106.87	107.42	104.99	105.14	106.28	108.59	103.97	105.57	109.33	103.26
99.022	101.74	101.7	96.981	100.47	99.899	101.43	100.47	103.46	98.202	98.489	99.303	100.23	100.09	95.877	102.52	104.15	100.88	100.92	102.14	104.49	98.655	99.361	99.709	97.628	99.363	99.97	98.834	97.936	101.32	97.332	101.09	99.739	97.07	100.48	99.971	98.901	101.44	98.996	101.25	96.64	95.817	100.24	100.7	96.791	100.66	101.88	98.469	98.585	102.33
110.72	110.62	110.53	111.13	110.85	113.59	112.69	112.46	113.34	109.73	111.01	108.69	110.87	110.31	114.5	108.41	107.74	109.39	112.75	110.5	110.34	110.88	111.87	112.4	109.68	113.19	111.06	110.62	111.16	111.5	109.97	109.03	112.09	111.65	113.1	111.48	112.09	111.65	110.77	110.57	112.38	111.02	109.02	112.16	112.19	113.66	114.53	111.79	111.46	111.75
98.257	98.269	98.834	100.34	99.869	100.81	101.08	98.501	99.433	99.162	97.039	97.78	101.77	98.658	102.52	103.75	101.79	98.312	99.41	98.657	100.5	99.938	98.926	98.289	100.67	99.452	100.22	99.674	100.48	98.25	97.142	98.09	99.178	104.98	101.2	102.22	98.549	101.21	97.7	99.925	97.945	100.47	99.747	99.637	101.33	98.281	101.07	101.79	99.13	101.98
104.99	107.3	107.2	107.98	106.08	107.64	110.19	107.26	107.25	105.07	104.41	107.61	105.88	110.1	105.19	108.1	107.94	108.05	107.64	105.19	108.36	107.13	106.6	107.16	107.48	105.21	105.21	109.4	107.2	110.16	108	106.52	107.56	106.02	105.07	108.53	106.53	105.43	107.42	107.4	107.83	106.83	108.68	104.82	108.32	106.15	106.42	108.09	108.79	107.07
101.72	101.88	99.81	101.05	100.65	100.83	99.359	98.185	101.24	97.347	98.428	99.195	98.858	102.24	99.94	100.01	98.884	98.547	104	97.919	100.15	98.226	101.32	100.74	101.42	96.95	101.56	97.663	103.08	101.39	102.33	104.39	100.92	101.68	100.78	100.38	98.681	100.07	97.357	100.76	99.184	100.94	99.832	101.16	103.77	100.62	100.04	99.751	100.58	100.61
111.61	114.32	112.06	113.66	109.19	109.63	114.39	113.56	108.88	115.11	111.81	112.71	113.04	111.16	114.4	110.62	112.16	111.55	117.32	113.18	113.32	113.25	117.47	114.75	113.28	110.62	112.71	112.79	111.63	111.26	112.34	110.22	111.19	112.84	110.02	111.9	112.54	114.84	111.25	111.25	112.45	114.24	114.05	115.24	114.09	112.22	113.8	112.44	111.48	114.38
110.58	111.46	112.21	107.96	108.22	113.76	110.95	112.05	110.59	113.16	108.94	110.33	108.74	110.7	111.55	111.28	109.7	110.16	109.12	112.02	112.29	111.36	110.7	109.68	112.5	110.08	109.53	113.55	110.2	109.29	111.43	111.49	109.22	113.19	111.26	108.6	112.2	107.66	111.77	112.73	110.46	110.07	108.41	108.3	109.14	110.16	111.39	112.94	110.13	112.68
119.38	116.02	117.51	116.16	117.46	115.84	116.53	117.14	114.72	114.13	117.1	117.73	116.02	114.74	119.25	115.25	116.65	117.05	113.04	114.87	114.67	118.06	114.23	115.76	116.06	113.96	113.36	113.91	115.61	114.16	115.94	117.63	116.48	117.35	117.15	113.98	115.97	115.84	115.62	117.66	114.88	115.84	114.55	118.37	117.12	115.39	116.19	116.92	118.09	114.87
113.41	111.33	109.41	111.01	110.77	113.2	111.82	112	112.34	109.8	112.18	112	112.75	112.75	111.6	114.92	113.51	111.06	110.36	112.51	112.5	110.63	112.93	111.8	111.77	113.61	115.62	113.01	111.65	111.91	112.35	112.86	109.33	110.02	113.55	111.86	109.29	111.05	114.26	110.24	111.23	113.66	114.56	113.78	111.39	112.05	112.23	111.86	111.11	110.62
112.72	111.88	110.4	108.49	110.44	113.02	113.08	111.96	110.04	110.44	109.67	110.87	109.16	112.71	109.97	112.07	106.39	110.79	113.34	108.92	107.81	105.94	111.51	111.17	110.07	113.86	112.77	112.01	110.86	111.48	110.82	113.27	112.08	104.26	111.1	112.59	108.68	109.55	109.88	109.58	111.33	110.53	108.83	111.83	112.03	110.16	110.45	108.79	111.14	110.89
106.17	104.52	103.79	102.96	104.55	104.39	106.54	104.5	106.7	106.64	101.87	105.92	103.4	106.51	103.59	104.83	102.41	104.68	103.7	105.51	107.86	105.28	106.22	103.84	103.97	106.4	105.34	105.82	104.44	106.32	103.55	105.75	104.12	110.15	99.529	107.17	106.67	104.61	106.34	105.13	104.99	105.68	106.26	104.31	105.3	103.42	108.3	106.3	104.89	104.61
104	106.34	104.81	103.68	107.37	106.58	106.5	104.68	108.6	106.97	108.09	105.33	104.02	104.95	105.76	105.67	107.65	106.3	107.25	104.3	107.13	103.26	105.99	109.11	108.03	105.28	106.68	106.98	105.85	107.84	107.05	107.51	106.86	104.32	103.82	110.12	106.46	106.67	107.71	104.93	110.23	107.11	104.06	106.38	107.31	106.79	108	102.95	106.31	107.41
102.75	105.93	102.43	103.65	103.35	104.87	105.28	102.86	104.13	108.24	104.43	104.95	106.84	102.61	100.64	103.4	104.84	104.93	106.47	105.83	105.08	107.78	102.39	103.18	108.48	105.32	107.06	105.71	105.93	105.27	104.31	105.97	105.76	104.25	103.35	101.77	106.63	103.87	108.19	105.22	103.34	105.65	104.47	104.99	101.58	101.84	99.196	104.09	101.89	101.84
105.09	103.1	104.51	105.74	106.14	106.24	104.15	104.99	103.73	103.88	103.66	104.39	103.92	103.48	101.06	103.61	102.61	107.02	105.8	104.08	101.96	105.16	105.54	104.23	105.39	101.15	103.41	104.15	107.07	100.03	104.75	105.54	104.6	103.84	103.55	100.09	104.49	102.21	102.84	103.44	103.99	102.69	105.44	103.3	104.79	108.03	101.43	104.52	104.01	105.27
100.31	98.759	101.84	99.411	98.869	98.476	99.92	101.74	99.347	101.81	101.45	98.485	101.46	100.87	99.897	98.987	97.287	98.622	98.542	98.461	102.33	101.98	98.517	98.41	99.322	102.05	98.919	100.38	100.32	99.32	103.44	98.309	102.45	97.552	99.264	100.56	101.73	100.64	98.01	101.55	96.854	98.531	98.516	99.986	97.828	96.511	101.01	100.83	99.746	103.68
107	107.48	106.32	107.18	105.52	104.29	105.83	106.02	108.59	106.73	104.44	104.93	107.44	105.84	106.22	101.58	107.57	104.94	105.71	107.02	104.54	106.86	104.35	106.26	105.46	106.48	108.32	107.27	105.09	104.94	109.55	107.78	105.72	106.32	104.97	106.96	105	108.41	104.94	107.33	104.89	104.74	107.86	104.65	105.55	105.51	107.73	106.15	103.76	108.77
105.76	110.11	109.44	110.31	110.31	107.89	110.88	109.61	111.73	109.47	110.62	108.66	106.54	112.57	112.6	109.84	105.88	111.23	111.91	108.88	109.73	110.35	112.6	110.24	110.76	108.87	106.85	108.91	110.52	108.4	109.33	110.93	110.01	112.37	111.78	112.33	110.22	109.88	107.43	109.12	107.97	112.96	109.23	112.61	109.57	110.14	109.71	107.89	109.04	107.98
116.21	112.15	113.67	111.31	109.86	111.15	112.3	109.9	110.52	107.94	111.08	114.42	110.88	111.89	111.66	113.54	110.26	113.36	109.55	112	112	111.6	114.17	111.48	113.71	109.42	111.52	113.81	111.24	111.1	111.19	109.11	114.18	111.99	112.1	111.43	112.97	110.73	111.09	110.94	111.82	113.93	111.94	113.46	111.74	110.32	113.05	112.02	114.34	110.68
110.86	114.42	110.48	110.36	112.76	113.78	110.96	111.84	110.62	113.51	110.39	113.94	109.97	112.28	113.78	110.2	110.33	111	110.9	110.55	112.1	111.4	112.91	114.92	110.01	111.62	110.71	111.48	113.32	111.26	115.26	111.57	113.39	112.8	113.71	108.78	112.79	108.92	113.44	111.2	113.93	110.84	111.84	111.92	109.79	110.63	109.07	110.78	111.93	110.1
118.86	117.86	116.21	119.74	117.45	115.25	120.2	118.41	117.21	114.22	116.81	117.52	118.05	115.71	118.14	116.04	118.63	117.73	115.98	117.25	119.6	118.93	120.03	119.05	117.17	115.05	118.18	119.36	118.18	117.62	117.45	121.56	118.46	116.26	118.21	116.71	115.55	120.55	115.5	115.95	117.14	118.13	119.09	117.06	118.27	116.06	117.47	117	118.53	118.97
109.11	107.77	109.97	112.33	109.82	112.44	110	109.76	108.44	109.13	108.01	107.65	112.14	110.87	108.74	111.3	110.69	109.73	109.31	107.87	111.12	111.27	108.21	108.9	109.27	110.55	107.52	108.84	108.3	110.87	108.98	108.28	109.05	109.17	106.68	110.07	108.3	108.16	111.89	109.04	111.94	110.54	110.91	109.46	108.74	110.33	105.92	110.85	108.54	109.56
105.32	106.74	108.93	108.59	104.79	106.2	104.82	104.98	102.7	104.15	105.26	100.69	105.67	106.13	105.04	103.19	106.7	109.16	104.14	107.69	108.02	107.8	108.02	106.99	103.22	104.66	104.89	104.49	106.09	108.07	107.93	103.74	106.32	102.82	105.43	108.65	104.86	105.74	105.75	104.99	106.94	104.02	106.87	106.82	105.99	104.59	105.42	104.95	104.33	103.02
110.24	115.54	112.03	111.96	112.1	110.95	109.58	109.32	114.5	110.75	113.24	112.82	109.93	112.23	113.94	109.43	110.36	110.6	111.38	112.78	112.65	109.65	114.15	112.65	111.41	112.07	109.9	111.53	111.66	113.35	110.35	109.38	109.14	112.35	112.01	111.84	110.75	112.11	106.22	113.96	110.08	112.42	110.09	111.68	109.66	111.4	109.77	111.64	107.75	114.06
110.57	109.9	109.18	109.37	114.87	110.27	112.7	112.31	111.31	111.86	109.85	108.9	110.07	112.05	110.82	112.25	109.74	111.5	110.08	113.09	113.8	109.18	110.22	111.57	110.66	112.32	115.49	110.56	111.99	110.34	113.81	107.4	112.54	112.12	111.57	111.83	108.45	111.95	111.05	112	114.45	109.45	110.11	111.88	114.98	112.59	110.25	111.84	109.57	108.81
103.47	103.82	105.65	101.44	106.73	108.18	106.25	105.14	106.75	106.51	106.55	104.25	107.38	106.4	104.64	108.94	103.59	106.96	106.25	105.45	108.03	103.02	109.03	107.83	103.5	105.05	105.77	103.48	106.06	103.79	107.09	105.39	105.5	105.19	101.17	102.9	102.64	104.56	107.08	107.04	108.73	106.5	106	104.48	105.57	105.74	105.85	104.4	107.47	102.83
105.18	105.66	106.17	107.26	108.24	105.88	103.64	103.61	108.48	103.98	106.18	105.09	105.27	108.13	106.52	102.42	106.28	104.31	105.82	105.69	106.43	106.68	106.13	108.46	108.83	105.88	106.2	105.7	107.15	103.44	106.47	105.96	106.36	107.58	109.33	105.07	104.45	106.43	107.48	105.14	100.2	106.52	104.93	107.33	107.51	108.43	105.12	103.49	105.64	106.59
98.166	99.719	99.172	101.03	103.01	97.931	100.2	100.56	102.67	97.772	99.503	100.79	99.852	98.54	99	100.97	100.27	101.52	97.753	98.881	100.46	94.827	99.948	103.09	99.418	101.48	96.553	101.24	100.33	99.414	101.07	100.95	101.15	98.115	95.55	98.62	97.447	97.913	97.195	101.46	101.44	96.903	98.069	97.883	99.461	100.34	98.255	98.919	97.21	101.28
108.8	112.21	111.26	109.57	109.52	113.2	111.99	110.1	112.82	110.58	109.94	111.52	112.11	112.48	108.33	110.19	113.35	110.76	113.82	110.12	110.89	109.47	110.5	113.29	113.3	111.98	111.53	112.75	109.41	110	109.71	108.84	107.64	111.54	111.25	113.5	110.95	112.88	113.66	112.68	111.69	113.66	111.23	113.65	110.61	112.96	110.3	108.74	111.62	111.59
107.99	110.86	111.36	110.67	110.53	109.55	110.16	110.58	108.58	110.33	111.3	112.18	109.73	107.76	110.47	109.87	108.82	108.04	112.7	109.97	109.13	109.94	111.9	112.38	111.85	109.95	107.83	111.81	107.52	109.54	107.09	110.59	110.4	112.29	107.81	108.98	108.62	112.14	109.7	112.3	110.73	110.48	109.3	109.64	111.45	109.3	109.7	108.82	106.72	110.92
107.49	106.79	105.06	106.61	108.56	104.78	104.86	107.24	103.48	106.54	103.72	104.01	106.03	106.48	108.24	103.64	105.83	105.76	108.56	104.69	107.62	103.24	109.24	102.77	106.2	103.79	107.64	110.33	104.32	104.51	104.29	108.61	104.84	104.91	107.66	106.5	104.89	103.14	107.87	108.69	106.96	106.23	105.85	105.93	106.41	106.51	101.45	109.72	101.54	104.81
110.17	109.82	112.01	108.38	110.59	114.78	111.2	113.81	108.95	110.3	112.13	113.43	111.02	111.95	112.05	114.76	109.29	111.43	108.95	110.03	112.5	112.51	109.77	111.68	110.69	111.18	109.7	107	110.73	111.92	111.44	109.61	109.73	108.65	111.79	113.05	112.14	113.99	111.1	113.67	112.68	113.94	111.9	110.43	110.63	110.94	112.89	112.73	108.99	113.03
108.41	105.39	107.66	108.66	106.78	105.91	102.03	107.9	108.49	105.86	104.39	107.7	108.22	106.36	107.77	110.44	105.87	105.11	105.95	109.49	102.97	108.02	108.01	107.65	106.8	106.83	105.38	105.92	106.36	108.06	108.15	107.39	103.97	107.4	108.31	107.75	109.42	105.83	108.41	103.74	107.96	106.27	107.46	102.4	106.99	109.15	106.99	105.06	107.7	106.78
108.85	111.84	109.68	108.07	110.05	110.97	108.45	107.72	109.86	110.2	110.24	111.05	112.27	110.54	110.74	107.16	108.82	114.17	110.68	112.59	109.88	111.65	112.16	111.32	108.42	111.26	111.41	110.44	110.47	108.14	108.98	110.1	112.5	110.85	112.3	109.81	108.61	108.75	110.42	109.54	107.27	112.49	107.02	113.48	109.67	110.23	111.98	106.93	108.95	111.83
106.19	104.9	108.33	107.05	105.63	107.12	107.9	106.35	108.18	106.82	108.01	108.12	106.87	104.51	107.91	106.45	106.2	105.01	107.49	108.04	102.61	105.64	108.13	106.12	106.63	106.15	106.76	105.18	103.5	104.4	104.6	106.32	107.67	106.48	107.49	105.89	103.61	105	103.13	106.16	107.62	105.99	107.53	108.62	106.53	109.26	108.08	105.83	108.74	104.11
104.56	104.46	103.55	104.38	106.01	107.37	108.26	104.9	106.61	104.66	104.45	107.52	103.34	106.85	103.65	106.2	106.73	103.77	104.8	106.2	108.09	107.02	105.78	110.34	109.85	105.81	107.74	106.6	105.95	105.11	105.46	103.99	107.64	103.91	105.34	104.27	104.35	105.36	107.89	106.62	106.19	110.38	102.34	105.88	104.8	104.47	104.54	107.81	105.08	105.86
108.25	104.02	107.78	105.02	104.23	106.06	103.61	105.04	107.78	106.9	101.79	106.57	105.82	107.85	105.59	105.01	107.07	104.08	102.02	109.69	105.04	106.33	102.92	105.01	103.88	104.05	107.42	103.59	104.77	104.04	102.93	104.49	106.24	107.94	103.75	107.84	105.87	107.59	109.09	104.62	104.27	105.4	106.94	106.58	106.79	104.21	106.46	102.67	105.16	104.76
110.75	114.25	111.88	111.22	112.98	108.32	112.51	111.07	111.7	113.41	112.98	111.62	110.64	111.84	115.09	110.21	110.8	111.17	113.14	111.3	110.14	114.74	111.58	105.63	110.66	112.32	110.37	111.66	113	110.9	114.91	108.08	111.88	108.46	109.62	113.07	110.87	112.32	109.95	108.52	110.53	112.54	110.51	107.5	111.95	113.1	108.7	111.68	111.31	111.57
110.25	112	114.44	114.85	114.23	113.01	112.91	112.13	109.39	109.86	113.09	111.01	108.98	109.57	113.42	113.44	115	115.38	112.86	111.89	112.79	113.76	114.85	112.01	110.96	110.34	108.99	113.09	110.95	113.06	114.77	111.63	113.17	112.92	113.37	114.28	113.62	114.48	111.28	111.23	108.75	114.39	107.91	113.59	112.71	112.03	112.7	112.33	111.14	112.21
107.54	107.91	105.19	105.86	108.6	105.98	105.33	105.46	105.31	104.8	107.01	106.73	105.67	108.91	108.75	107.2	105.58	107.85	106.77	106.73	106.02	105.07	105.57	103.04	106.66	107.92	102.54	105.57	107.03	110.19	105.18	106.74	108.97	108.52	102.93	107.27	107.9	107.08	107.16	105.82	104.25	107.11	107.26	103.72	103.84	106.74	106.05	104.32	109.34	107.72
108.53	106.04	106.51	106.35	107.39	108.44	107.24	109.25	108.14	106.99	106.35	106.03	104.12	106.58	108.35	107.85	107.62	108.79	105.31	108.41	107.56	105.38	105.08	105.19	108.91	106.85	107.17	104.39	107.48	105.25	103.62	105.34	105.2	108.84	103.42	108.79	108.03	104.32	106.26	107.95	105.54	104.69	108.11	108.13	108.01	108.85	105.13	101.72	105.53	104.36
108	107.48	108.72	108.39	110.29	107.12	109.62	107.39	112.18	107.86	108.24	110.67	112.8	110.61	106.07	112.72	109.08	112.86	106.97	108.63	109.85	112	108.09	111.04	110.1	109.46	108.46	107.88	110.45	114.56	108.14	112.27	108.34	109.92	109.19	110.47	109.92	111.14	110.17	111.5	110.33	110.55	109.11	108.16	107.94	109.63	111.88	106.31	106.07	111.83
107.57	109.02	103.84	104.69	104.41	104.85	105.99	107.5	106.56	104.55	104.75	106.46	102.32	106.15	107.41	103.63	100.92	105.56	106.18	104.53	108.33	106.05	105.01	104.08	106.27	106.59	105.74	105.3	105.67	106.72	106.66	106.27	104.41	106.66	107.1	104.92	102.78	106.47	105.89	107.86	103.98	104.58	105.24	102.43	107.21	106.35	101.02	107.29	106.81	101.94
105.63	106.04	104.21	102.78	106.99	102.74	106.09	104.42	105.84	107.21	107.01	106.82	106.32	107.2	104.95	105.63	109.38	105.68	101.71	103.28	104.42	105.98	106.54	102.74	104.54	104.26	104.51	105.9	106.8	107.42	107.11	105.61	103.12	106.29	108.22	106.62	102.6	103.51	104.09	105.92	101.68	103.01	105.91	108.63	104.66	106.76	107.58	104.56	104.78	102.92
112.63	113.61	113.4	111.69	114.22	108.69	111.57	112.63	113.8	115.33	112.43	115.49	110.99	113.06	111.31	111.53	113.4	111.55	113.48	112.15	113.07	109.64	111.1	114.96	114.55	113.21	113.16	112.83	110.5	110.79	112.7	115.14	113.02	109.73	110.51	111.76	111.69	109.27	110.81	111.94	113.08	110.33	115.82	106.36	110.53	112.92	113.04	110.35	112.28	111.98
103.62	107.71	105.43	104.52	108.55	108.19	102.97	103.94	109.69	104.23	106.23	105.69	105.66	102.32	103.45	106.47	104.32	102.97	104.14	103.29	105.81	106.38	104.93	106.13	107.59	106.33	102.72	102.96	102.17	106.35	105.39	104.96	105.08	107.11	106.21	105.95	103.31	104.61	111.35	107.89	105.37	104.28	101.57	106.98	102.31	102.81	104.55	103.86	103.86	104.32
108.11	106.41	104.02	106.11	103.28	105.31	107.46	101.52	105	105.53	106.1	101.97	106	103.78	106.01	104.02	102.59	105.03	104.59	107.53	103.91	107.44	108.86	104.85	106.6	104.74	103.39	107.27	104.48	106.14	107.86	106.84	108.26	104.71	107.48	103.93	105.43	107.53	105.72	106.32	104.9	106.63	102.96	105.65	105.99	103.57	106.07	106.38	104.29	105.2
102.8	104.8	105.41	103.6	106.05	103.92	106.26	105.65	107.5	106.49	105.33	108.08	107.39	104.12	105.8	108.6	103.69	105.89	107.11	105.27	104.28	105.07	106.47	108.59	105.53	105.77	104.03	105.54	106.45	104.81	107.33	104.91	105.5	105.37	105.11	104.9	105.06	106.64	105.63	105.19	106.36	104.43	103.81	102.86	107.91	105.86	105.45	105.47	108.64	105.13
100.61	107.17	104.62	101.69	104.58	107.39	102.9	107.98	104.76	106.01	102.55	107.66	104.52	107.75	105.21	106.78	105.14	105.46	105.9	105.04	107.06	105.81	105.73	104.55	105.33	100.85	104.53	104.33	106.72	105.11	101.52	107.15	105.81	105.46	108.45	107.22	107.58	104.46	104.91	105.48	107.75	104.14	104.71	104.75	102.41	108.27	105.59	106.98	108.64	106.41
109.86	113.67	111.62	108.85	109.65	110.22	112.73	111.92	108.34	111.28	108.94	113.61	111.11	112.59	111.56	108.81	112.77	106.75	112.31	108.33	112.19	112.81	112.58	112.97	113.86	110.8	113.11	112.61	111.06	113.74	111.57	113.52	111.2	112.31	113.35	111.04	108.36	110.6	109.57	113.89	111.67	111.62	112.04	113.84	106.8	114.6	111.31	110.56	114.45	111.35
109.69	114.98	110.88	113.45	111.58	110.1	111.75	112.42	112.24	113.67	111.92	114.6	111.23	114.73	113.68	107.05	111.41	106.67	113.19	110.6	110.29	112.48	112.26	110.88	112.12	110.5	110.76	108.35	111.17	109.97	114.75	114.81	112	113.02	113.83	110.41	112.52	111.32	112.43	113.83	111.95	110.26	112.3	106.65	111.2	113.36	112.77	111.61	110.76	109.93
112.7	109.94	109.08	110.37	110.4	113.62	109.71	110.29	110.41	112.91	107.74	110.76	111.39	111.92	112.38	108.05	111.89	105.62	112.28	108.45	110.42	112.81	110.63	112.95	110.74	111.89	110.08	109.15	112.46	111.18	110.33	108.76	109.87	112.09	115.09	111.27	112.66	109.38	112.51	108.56	111.76	107.59	110.29	109.28	112.01	111.24	107.52	111.39	111.01	110.92
107.09	104.6	102.89	105.82	103.95	105.05	104.87	101.99	103.82	104.11	100.96	106.85	102.02	108.18	102.86	105.34	102.26	104.15	105.75	102.03	104.5	104.88	103.37	102.48	105.3	104.62	106.02	106.27	106.75	103	103.49	101.89	107.45	104.54	105.91	104.76	103.36	105.15	101.93	104.15	102.42	102.92	106.81	104.2	103.12	106.42	105.18	105.33	105.5	104.15
100.1	100.38	98.128	102.01	97.086	99.321	102.2	100.2	97.77	98.258	101.76	99.354	101.43	101.97	103.92	99.886	96.046	98.883	101.57	102.71	99.383	98.607	100.39	98.393	98.716	101.02	100.49	99.961	98.617	97.246	98.44	99.678	98.725	103.24	101.33	101.14	101.24	96.727	100.21	101.96	99.109	99.892	104.6	97.555	100.86	100.11	97.266	99.941	102.36	99.889
107.37	106.31	104.82	106.7	106.94	105.82	102.84	106.55	108.92	105.79	104.72	104.22	102.64	108.12	102.28	109.54	105.02	107.64	105.37	103.11	107.05	107.75	106.51	106.45	102.06	106.19	106	107.21	107.57	106.98	105.46	105.7	105.57	106.33	105.41	107.83	105.19	104.65	106.56	107.12	107.84	103.02	105.53	105.41	108.17	106.72	104.76	104.45	107.79	106.04
104.2	105.74	107.63	106.71	106.46	106.94	105.04	109.29	107.69	103.92	106.92	105.72	107.21	108.17	105.88	104.7	107.54	105.28	109.56	107.78	108.34	104.5	106.79	104.68	106.86	105.06	106.9	105.24	104.97	105.85	108.65	106.22	109.64	106.16	108.84	108.74	105.81	106.59	105.53	106.02	102.5	108.12	104.15	106.66	108.07	106.28	105.26	106.42	106.28	103.39
110.72	105.68	105.88	104.31	108.94	107.01	106.73	106.13	106.12	107.63	102.51	108.51	106	106.75	107.3	109.57	104.04	106.94	108.1	105.07	104.99	108.7	107.17	106.61	107.9	109.65	105.68	106.28	106.64	107.25	107.03	106.84	104.59	105.41	107.35	103.98	102.28	105.76	105.06	107.56	108.34	104.92	107.11	107.55	107.57	109.43	107.24	106.65	102.96	103.55
110.69	112.7	111.67	115.18	110.8	109.62	112.41	115.07	111.06	113.01	112.43	110.17	110.69	112.27	113.48	116.17	113.13	110.57	112.9	110.27	113.81	113.37	116.64	111.12	112.79	112.17	111.54	113.84	110.95	109.11	112.99	112.97	112.2	113.14	110.69	112.19	108.64	110	111.57	113.19	111.81	112.27	111.24	110.48	113.09	111.17	112.92	109.89	110.51	115.5
101	101.43	101.19	98.576	97.28	98.246	99.252	99.309	101.62	101.61	99.654	102.32	101.22	98.62	102.33	100.68	97.368	98.108	103.55	100.49	98.221	99.651	97.573	101.39	98.778	99.685	101.4	101.84	99.253	98.621	99.718	101.18	98.927	99.821	102.91	100.68	99.688	97.752	99.365	100.79	99.971	99.517	98.874	98.037	101.23	99.79	102.66	101.53	100.52	103.25
105.11	104.35	107.28	103.27	107.82	102.98	104.35	103.25	102.73	104.28	103.9	103.92	104.37	104.54	106	102.12	104.09	105.75	104.34	103.96	102.42	104.03	103.73	104.88	107.3	107.76	104.4	102.8	105.33	104.45	105.86	103.97	106.36	103.86	102.9	105.41	104.17	105.26	105.5	100.42	107.22	104.45	101.73	106.39	102.81	103.66	104.52	105.06	104.08	106.14
108.41	105.16	106.99	108.36	107.2	107.14	108.01	105.46	104.53	109.51	103.22	105.85	104.08	108.23	105.35	106.05	107.12	108.57	106.03	105.1	107.43	107.85	108.09	105.36	105.22	109.38	105.46	104.79	106.76	107.32	106.95	110.75	106.71	107.31	108.17	104.99	105.68	105.19	103.11	103.4	106.32	105.12	106.09	107.26	107.09	106.32	107.48	105.37	104.49	105.32
109.72	112.83	110.81	107.89	109.83	110.48	109.39	110.35	108.38	105.89	110.95	110.02	110.54	110.4	114.14	111.09	107.95	109.77	111.68	111.3	108.05	108.36	108.54	109	107.47	113.02	109.6	112.1	109.9	108.55	111.75	107.27	109.95	112.59	112.42	107.27	109.17	107.55	110.2	106.9	109.07	112.75	107.63	108.99	107.24	110.87	109.82	109.58	111.62	115.03
111.44	112.74	107.38	108.25	112.41	112.53	113.65	111.23	108.89	108.91	108.56	109.25	109.09	114.49	113.29	111.17	111.52	112.59	112.26	113.33	110.87	109.06	111.54	112.13	110.58	110.71	110.92	111.56	112.64	113.2	109.6	112.54	109.84	109.4	112.52	108.77	109.97	112.64	110.82	111.2	109.31	114.36	113.06	106.82	110.75	113.06	112.04	113.93	112.95	109.7
98.623	98.049	100.72	99.944	98.272	99.928	100.9	97.616	100.93	99.675	102.25	97.332	96.245	97.98	103.08	100.69	100.53	100.44	99.711	103.05	102.44	100.24	100.63	98.649	97.816	100.11	100.69	100.98	98.97	101.2	102.06	100.69	99.261	99.844	99.925	101.35	98.578	100.66	101.24	99.63	99.013	95.53	99.44	96.754	100.94	98.447	100.41	98.214	101.35	100.26
112.08	108.41	109.28	110.63	108.11	110.28	114.12	107.72	110.33	110.03	110.94	109.73	113.5	110.96	109.08	108.16	112.29	107.44	111.69	112.51	107.95	111.6	106.42	105.91	108.29	114.46	108.74	110.92	111.2	111.5	109.03	108.83	110.57	109.15	112.81	109.38	111.68	109.38	112.62	110.74	109.01	110.83	109.44	111.73	111.44	111.35	110.75	110.11	109.76	111.55
115.12	114.08	110.35	112.81	115.02	112.77	112.26	110.83	110.6	110.79	113.17	109.21	111.91	115.03	110.76	113.47	111.96	113.72	110.57	113.64	114.4	114.01	114.43	115.58	111.12	108.49	113.67	114.22	113.27	112.76	111.69	109.17	112.28	110.41	113.71	110.1	111.65	109.49	111.8	113.37	111.49	111.89	114.88	111.98	110.9	112	112.76	113.66	114.3	111.22
107.08	107.24	107.31	106.33	104.21	105.75	106.37	105.94	106.28	103.12	105.2	106.8	108.89	104.86	108.47	106.76	108.13	104.01	106.63	107.94	105.31	105.09	105.35	102.03	110.3	105.4	107.3	106.99	108.43	106.51	106.9	106.64	106.36	105.19	106.68	107.42	106.16	105.89	109.58	106.39	105.24	103.76	109.31	101.82	108.11	103.7	105.33	106.85	107.13	107.09
105.26	104.83	107.68	106.71	104.88	107.48	103.71	106.04	107.33	105.82	105.72	104.38	104.2	104.56	107.76	108.76	105.56	110.04	105.16	105.62	106.56	107.18	106.91	105.49	104.77	106.57	110.07	105.11	107.01	104.66	107.04	103.34	102.91	108.07	105.88	106.63	107.22	103.49	107.32	107.89	105.42	101.75	107.02	106.51	105.18	107.68	104.75	105.86	104.63	103.97
96.735	101.77	100.87	104.19	100.18	99.679	96.299	99.484	98.389	99.902	99.951	100.65	101.31	100.19	100.1	101.73	100.95	101.71	103.69	101.5	99.045	100.74	102.01	98.895	99.701	103.6	97.133	101	99.191	99.24	99.83	99.019	100.45	103.38	97.95	98.634	100.06	101.04	102.58	99.964	101.85	100.59	99.644	100.43	98.502	102.09	98.022	101.25	100.16	101.17
102.8	105.42	103.49	106.24	106.76	108.06	106.7	103.9	108.18	103.87	104.92	101.67	102.59	103.42	101.67	104.28	103.78	104.27	102.69	104.7	105.8	106.35	107.59	106.27	103.31	104.6	102.68	103.04	101.68	102.77	102.58	104.59	99.419	104.13	101.65	106.04	104.11	107.38	104.24	106.43	102.86	107.73	101.9	102.59	100.72	103.29	105.32	104.39	107.3	104.18
106.69	104.87	103.9	102.65	103.39	105.93	104.74	102.66	102.39	103.17	102.7	104.01	104.79	102.41	102.61	106.3	106.51	100.82	106.08	103.05	101.93	102.26	106.27	100.38	105.85	105.76	105.74	103.12	104.98	103.91	104.37	108.05	105.12	102.73	105.48	103.48	102.96	104.27	98.64	104.57	103.01	101.3	103.7	105.46	104.43	103.69	104.31	104.49	104.67	103.45
106.24	110.59	108.85	104.26	108.56	108.18	108.62	106.6	106.46	103.61	107.04	108.59	106.85	109.94	106.58	106.68	105.49	102.27	107.9	105.36	107.39	107.63	106.9	104.01	107.49	108.93	107.88	106.85	105.48	110.64	107.35	107.73	109.94	107.4	105.34	108.07	103.45	106.59	108.5	104.73	109.38	104.82	106.63	106.91	109.02	106.49	106.3	109.64	108.23	106.69
99.518	102.12	99.256	100.24	97.138	100.8	100.39	97.343	101.57	96.377	101.97	100.49	102.68	104.2	99.426	100.8	99.799	100.25	100.22	98.485	100.56	99.409	101.31	97.531	101.34	100.43	98.805	101.19	101.64	100.6	100.2	99.454	98.772	98.909	100.83	98.345	100.88	101.56	98.112	98.896	99.546	101.03	100.26	101.93	99.435	98.731	100.68	99.996	98.006	102.12
104.05	105.69	104.42	104.55	106.67	105.37	105.03	101.35	104.05	103.98	105.59	107.5	103.28	104.8	105.77	104.2	104.55	102.16	106.89	104.05	105.8	105.23	103.73	104.43	107.54	104.78	104.12	105.59	106.7	107.78	103.62	106.39	106.88	103.88	106.74	104.14	105.01	104.47	104.24	106.12	106.63	107.23	104.19	101.05	106.57	104.45	106.53	107.44	105.5	106.62
100.8	103.49	104.87	106.43	106.41	105.65	106.62	105.92	106.55	103.33	103.96	104.18	102.93	102.92	108.32	102.73	104.72	105.86	106.46	106.89	104.8	106.12	106.9	106.06	104.64	106.29	105.62	106.91	106.72	106.59	104.6	104.86	104.4	104.86	103.52	105.56	104.09	103.74	107.85	106.99	107.55	104.16	108.91	105.93	105.05	105.4	105.46	107.09	106.69	105.72
113.22	112.06	113.46	114.4	114.04	114.78	111.34	113.75	112.4	112.11	110.91	116	110.57	111.86	112.76	112.32	111.44	116.69	113.31	113.52	112.37	113.47	111.65	116.48	111.24	113.85	110.64	112.51	112.19	109.43	116.22	117.06	113.6	113.78	110.95	115.23	113.26	113.82	112.26	107.56	106.27	115.97	113.11	111.48	110.23	112.78	113.85	113.06	112.98	112.37
102	107.12	108.75	105.66	106.17	104.01	105.65	107.16	108.38	107.69	110.53	105.09	109.39	105.02	108.67	107.81	107.12	107.29	103.9	109.62	106.34	107.8	103.66	105.66	106.66	105.08	107.13	108.42	108.29	106.78	107.76	103.76	106.43	104.29	111.32	106.91	107.89	106.16	107.24	106.65	104.5	109.1	106.13	106.76	107.57	106.77	102.94	107.7	107.07	106.64
107.68	105.74	106.13	103.52	106.2	104.67	107.97	106.61	107.42	107.61	107.81	106.65	105.89	106.24	104.23	105.26	110.27	109.81	107.36	106.49	108.24	104.03	105.62	108.18	109.04	103.94	104.3	107.83	104.82	105.22	107.36	106.24	105.98	107.27	104.09	105.28	106.46	104.78	108.09	109.01	106.41	104.2	105.07	107.21	104.84	106.68	106.38	111.32	104.38	105.05
104.12	107.57	103.6	102.76	103.74	102.66	106.34	104.36	103.19	106.63	103.71	105.97	107.07	105.58	103.12	105.27	106.57	103.71	103.37	104.96	103.3	105.08	106.02	107.66	106.24	103.52	103.21	106.29	103	102.38	106.7	103.74	104.06	106.37	107.05	104.46	107.29	106.91	107.65	103.58	104.87	102.41	107.32	103.74	107.17	105.59	102.29	105.23	105.73	107.12
107.81	104.97	106.44	106.7	104.55	102.32	104.9	104.48	106.2	107.31	110.4	107.09	107.48	104.39	105.35	107.62	105.73	104.9	108.46	107.76	105.4	107.51	107.15	106.34	108.91	104.51	105.53	105.29	109.75	106.89	106.6	105.5	107	108.93	107.84	107.64	109.97	105.64	109.69	108.3	105.33	107.75	107.77	106.76	106.77	107.98	103.84	105.9	106.52	107.27
106.15	105.19	104.49	108.95	103.8	104.83	103.88	102.91	107.27	106.6	110.47	107.63	108.39	106.9	106.53	105.7	106.25	108.05	107.64	106.05	104.92	108.2	106.16	109.01	105.94	106.81	106.24	105.61	107.82	108.48	106.36	110.51	107.05	108.26	105.96	107.21	106.6	107.19	102.27	106.09	109.31	105.79	106.31	108.76	107.56	105.57	106.74	104.37	105.34	106.28
103.23	106.53	105.81	102.23	106.92	105.93	103.29	104.77	105.88	105.47	101.57	105.68	103.71	104.82	105.33	102.49	105.16	103.9	103.06	101.53	102.91	105.64	102.17	101.76	104.28	107.7	105.73	105.95	102.85	107.32	104.26	107.19	105.6	105.57	106.87	104.59	106.01	104.85	106.5	103.3	103.92	105.29	101.67	104.25	106.92	105.81	102.95	106.62	107.75	105.16
112.17	112.04	108.59	110.43	108.05	113.27	111.49	110.9	111.86	108.81	107.32	108.54	110.26	110.7	110.68	109.24	110.04	112.67	109.84	111.84	112.77	107.43	112.27	109.44	115.74	108.18	113.04	110.22	108.29	110.13	111.24	109.47	112.24	112.25	110.35	110.02	110.65	108.82	109.15	108.06	113.8	108.29	109.89	107.75	109.13	111.46	111.78	109.41	111.17	109.56
115.27	116.42	112.95	119.52	114.32	118.45	117.35	116.43	116.19	118.03	116.52	115.96	116.1	119.04	114.91	113.76	115.32	113.7	118.49	116.02	113.08	115.26	120.28	117.19	114.64	116.14	116.52	120.2	115.47	112.37	115.59	119.71	114.05	117.89	116	115.83	117.65	118.81	114.19	118.98	117.18	117.18	117.36	116.53	117.59	117.76	116.22	114.05	118.34	114.67
100.27	98.048	98.414	96.913	102.88	99.903	99.189	101.19	97.372	98.197	98.449	102.21	102.11	99.306	101.99	99.963	98.855	103.95	97.212	98.863	96.578	101.96	96.512	98.795	97.465	99.04	101.31	100.18	98.413	97.483	99.768	100.99	100.62	100.27	101.78	100.63	100.76	98.305	101.03	100.01	99.629	99.196	98.953	99.156	100.57	101.27	99.526	102.01	102.08	104.08
104	105.88	107.59	109.58	102.97	106.43	107.27	106.79	104.62	106.92	103.66	107.7	105.23	110.44	103.37	101.66	105.14	109.74	103.7	105.39	107.14	108.95	104.92	107.05	106.53	106.7	105.22	103.4	109.2	106.59	105.41	107.27	104.32	106.01	108.46	108.56	108.28	107.23	102.37	106.11	103.16	105.96	106.89	105.63	104.07	107.3	101.97	108.02	104.51	106.08
96.819	99.473	98.68	98.761	97.692	99.237	98.855	99.141	97.694	100.87	100.36	99.877	99.27	100.35	99.06	100.03	101.96	99.987	100.68	99.635	99.738	99.418	100.69	100.81	100.07	100.64	100.9	99.129	104.3	101.64	99.26	96.669	101.35	100.44	98.995	101.87	100.68	100.41	99.91	100.51	101.18	102.26	98.859	102.21	100.21	101.63	101.92	99.41	99.677	100.85
110.39	110.19	111.01	111.72	113.03	115.26	112.23	110.39	111.76	111.13	111.85	111.81	112.83	111.03	111.9	110.07	111.86	114.1	110.63	112.29	111.45	111.34	112.93	113.41	113.54	113.95	111.91	112.31	114.25	110.6	113.83	114.51	111.65	109.84	112.96	111.06	115.04	112.25	109.56	110.58	116.08	109.93	112.6	108.29	111.76	114.58	113.05	110.33	111.78	112.45
104.98	105.15	104.99	102.3	104.98	108.28	106.47	107.52	105.54	104.23	107.94	104.63	106.84	105.6	105.56	105.32	107.76	106.92	107.46	101.15	103.1	103.91	105.27	107.13	107.94	106.98	105.86	106.31	104.46	106.59	106.22	106.48	105.35	105.47	105.13	105.29	105.38	104.86	106.46	106.09	105.76	104.98	105.95	106.49	103.88	104.03	108.59	106.11	106.72	107
104.75	101.75	106.04	107.71	104.76	107.71	108.49	106.99	106.11	106.1	104.56	107.1	107.04	105.52	104.7	107.78	108.97	104.88	108.79	105.5	108.15	105.78	105.67	111.19	105.11	104.77	106.13	105.65	105.47	105.89	104.72	103.84	103.64	108.24	104.68	106.94	107	105.46	105.64	105.46	105.31	105.38	105.55	105.64	108.01	103.04	105.38	106.19	109.99	106.45
104.85	106.38	103.89	105.65	103.74	105.92	101.22	103.63	104.43	103.06	105.42	107.15	105.29	106.3	106.32	101.76	108.85	106.8	106.84	108.33	104.35	106.23	105.52	105.63	105.95	106.34	104.43	105.42	106.97	106	103.62	108.32	103.33	104.14	106.38	105.34	104.68	104.26	105.07	106.38	103.64	105.79	104.38	105.09	105.53	106.63	105.77	106.85	105.3	105.05
104.19	106.11	105.22	104.15	108.81	104.09	106.47	104.42	105.32	103.12	104.17	105.03	105.88	101.35	103.8	105.56	105.88	102.33	107.21	105.11	105.88	102.22	106.26	101.92	106.09	104.76	105.8	104.91	104.36	104.82	104.18	105.36	103.91	102.37	106.72	104.19	108.28	103.37	105.68	106.53	105.48	106.34	100.76	108.47	105.43	105.87	100.11	106.2	104.06	102.46
104.48	103.31	105.51	104.73	102.35	106.02	105.06	107.02	103.94	103.6	105.52	104.38	99.676	103.58	101.3	107.08	103.88	104.99	99.674	104.42	103.84	106.93	102.42	102.79	103.74	103.8	103.26	104.01	104.58	102.75	105.17	105.53	104.48	102.94	106.61	105.04	102.88	102.27	108.7	104.95	104.38	103.34	105.08	103.09	103.51	103.06	103.47	105.22	104.37	102.56
111.93	110.37	114.31	115.08	110.75	114.32	109.2	108.97	110.73	112.35	110.11	110.5	111.49	110.26	113.68	111.84	112.35	115.31	110.91	114.35	113.97	112	113.09	112.74	110.34	113.41	114.5	111.19	109.63	113.18	114.03	111.58	112.18	110.43	110.34	112.6	112.88	109.34	115.76	115.45	108.65	113.06	112.65	111.76	114.16	109.42	112.55	114.74	112.01	111.67
99.918	105.14	104.63	105.56	105.04	106.04	103.5	102.06	102.85	103.45	103.77	104.71	103.37	104.11	106.92	104.15	105.57	104.19	102.9	107.32	103.4	103.44	101.82	102.2	105.82	102.09	103.7	105.61	105.3	102.98	101.99	104.06	106.17	103.93	104.38	106.74	101.86	104.98	103.75	104.1	104.95	102.94	102.47	103.94	104.79	103.28	106.25	101.58	105.83	105.03
108.02	106.17	108.12	106.93	105.85	105.44	103.42	107.24	107.36	107.22	108.79	105.98	107.81	104.45	106.59	105.09	107.68	104.63	108.34	106.96	105.27	107.86	104.87	108.68	107.72	108.17	106.85	109.48	105.46	106.29	106.19	108.09	110.19	107.35	107.21	106.91	109	106.81	104.77	106.02	108.42	107.77	108.92	106.16	106.12	106.61	106.78	106.04	104.54	106.97
103.92	100.76	105.18	108.21	99.947	107.26	101.78	102.83	105.63	101.59	104.96	101.24	105.08	103.73	106.15	104.36	103.06	105.92	104.68	109.49	108.39	106.05	103.04	105.04	104.18	107.58	102.47	103.8	105.62	102.67	102.15	105.79	106.01	106.31	102.64	103.31	101.78	103.25	103.39	104.62	102.49	106.57	104.89	103.43	106.16	106.31	105.1	102.88	104.66	104.57
104.52	101.58	107.03	104.78	103.99	103.25	105.31	105.42	105.55	103.76	104.91	105.75	106.58	108.22	107.53	104.97	104.6	103.15	109.52	104.63	105.09	107.14	106.7	105.21	106.94	106.95	105.1	104.52	103.24	104.85	105.56	106.9	104.95	105.46	105.42	104.78	105.92	105	106.37	105.95	104.08	103.15	102.31	103.96	106.7	106.87	105.77	105.12	106.01	106.93
98.09	101.19	100.17	102.04	101.01	98.355	102	100.39	101.82	100.64	101.01	99.126	100.64	100.09	101.51	100.17	102.8	99.723	98.163	102.35	100.64	101.02	101.66	96.133	102.32	102.08	99.676	100.33	98.34	100.25	100.74	101.67	98.508	101.62	100.36	102.66	100.54	98.101	99.026	99.668	98.471	99.66	100.55	101.33	100.06	98.552	98.823	100.32	97.879	99.389
99.261	99.611	97.576	98.733	100.03	99.011	100.77	101.45	97.354	99.192	102.25	99.89	101.28	98.245	97.987	101.16	98.954	97.481	99.784	101.61	100.55	99.962	101.19	99.892	101.12	99.286	100.98	101.94	103.67	100.32	100.94	102.81	101.19	98.049	99.722	100.5	98.817	100.22	101.05	102.62	100.26	101.03	100.17	100.31	102.2	98.525	97.011	98.461	97.396	97.083
105.4	104	107.12	105.93	109.16	103.62	105.22	103.45	105.96	105.33	107.04	107.28	108.28	107.33	106.74	106.07	108.61	107.14	106.67	105.99	105.99	102.84	109.61	106.02	107.83	104.99	106.67	105.79	106.18	107.39	104.95	107.38	107.25	104.11	103.1	108.7	106.53	104.71	107.74	109.54	106.1	104.45	105.61	109.81	108.07	107.03	108.48	106.99	106.36	106.66
98.353	99.422	97.035	99.237	100.47	101.33	101.41	99.645	101.02	99.829	99.4	100.14	99.531	102.59	100.8	99.963	97.214	98.25	101.66	99.943	104.06	102.41	95.743	99.949	102.99	100.71	100.62	103.72	100.5	101.27	100.23	102.01	101.29	97.025	99.239	99.605	100.02	97.892	99.122	101.49	100.32	100.15	100.75	102.48	98.751	98.434	101.55	98.283	101.84	99.608
110.64	111.91	114.23	114.68	114.26	111.48	114.29	111.55	115.06	112.32	113.56	113.5	110.28	111.78	111.53	110.28	112.5	113.74	111.94	110.34	113.06	112.96	114.53	115.96	114.05	116.85	113.59	111.35	110.97	116.66	115.64	109.83	113.33	113.02	111.06	110.71	115.69	113.55	110.62	111.96	111.47	110.83	113.07	110.18	112.33	114.02	112.61	111.41	112.28	113.08
99.922	104.42	98.704	100.76	100.41	100.75	97.723	101.3	101.74	99.388	100.23	101.93	101.52	100.93	101.69	102.67	101.82	101.17	100.32	103.12	98.835	99.839	100.9	101.3	101.25	99.284	102.38	97.177	98.239	102.57	103.64	98.618	100.94	101.22	101.76	97.084	101.16	100.81	99.702	100	102.29	101.02	100.46	98.573	100.68	100.65	98.982	96.967	100.27	96.239
106.39	105.01	103.96	103.31	106.47	108.78	104.92	103.58	106.13	107.28	105.33	105.24	107.38	107.79	108.87	106.23	104.72	105.83	105.79	108.71	102.7	108.06	106.48	105.99	105.05	105.28	107.28	105.57	108.91	108.28	104.81	104.99	110.03	108.19	103.87	107.32	104.85	104.17	105.68	106.66	103.43	108.3	105.54	104.96	106.09	106.61	106.99	104.42	108.8	106.89
108.58	111.42	112.74	112.49	108.64	111.69	113.26	110.38	109.39	111.3	112.09	110.75	113.29	113.16	111.51	111.68	107.94	113.4	111.34	111.04	109.71	113.32	111.34	110.48	113.78	111.32	111.08	109.7	110.39	111	109.61	113.92	111.72	116.08	111.68	109.2	109.01	111.22	111.32	110.88	110.38	113.57	111.38	110.32	110.6	114.92	108.64	111.85	107.86	109.42
105.44	104.81	102.09	103.09	104.64	106.4	101.72	106.91	105.03	102.53	102.99	104.44	107.75	103.3	103.59	104.68	101.63	107.23	104.32	105.53	103.64	105.11	105.32	104.84	103.43	107.44	102.51	104.91	104.49	101.52	101.69	105.95	103.48	100.66	105.28	105.15	98.901	107.32	104.63	105.96	107.04	100.98	103.46	104.79	104.28	103.94	104.5	102.6	103.03	104.7
105.23	106.52	108.17	106.75	108.28	108.89	107.91	106.27	107.82	108.48	107.36	105.41	107.79	106.86	104.86	108.25	106.97	107.78	104.63	108.87	107.96	105.96	107.57	104.36	106.7	106.54	109.09	107.74	105.68	106.02	108.6	107.78	105.91	108.01	107.3	109.17	104.7	108.54	107.14	106.93	106.38	105.9	109.24	107.89	104.04	108.9	107.45	105.62	107.48	105.38
109.85	112.23	109.94	113.53	110.09	110.86	109.3	112.52	109.52	110.58	110.37	110.66	112.77	112.79	110.01	110.88	112.76	114.46	111.19	111.47	110.01	109.06	110.91	110.24	111.69	111.71	112	108.63	110.24	108.31	110.9	112.53	113.07	112.16	113.21	111.52	114.54	111.2	115.82	110.08	108.86	112.76	111.53	111.93	110.81	108.88	112.65	115.17	108.3	108.92
105.99	104.4	105.43	105.13	107.02	104.53	105.12	106.1	104.44	104.84	104.3	104.75	105.26	104.98	104.86	106.24	104.45	105.01	104.32	102.8	103.38	102.29	103.9	104.34	106.67	107.47	105.03	104.25	104.21	104.77	106	102.37	105.2	103.9	108.94	106.5	104.97	103.69	106.77	106.18	106.6	104.9	104.27	106.3	105.78	108.14	106.8	108.19	105.38	109.45
97.236	99.22	100.37	101.27	99.964	101.17	99.997	100.22	99.887	98.409	98.419	100.35	101.89	99.187	99.327	103.55	101.94	97.099	98.843	100.04	102.57	99.536	101.16	98.39	102.08	99.517	99.161	97.12	97.759	102.5	96.722	103.68	101.98	99.943	104.54	102.23	99.165	101.14	99.258	97.941	100.54	101.65	100.7	102.25	101.08	97.352	98.009	98.605	102.4	98.074
103.38	106.07	105.91	104.81	100.37	106.92	106.71	103.63	103.94	105.61	102.98	102.92	101.47	103.14	103.71	104.5	101.64	102.89	101.61	104.63	106.96	105.58	99.066	105.58	102.94	104.59	102.13	102.82	103.53	107.33	105.91	104.77	105.17	106.09	102.95	105.43	104.33	103.48	106.32	103.13	104.3	106.94	106.07	108.34	102	104.61	102.4	101.42	106.5	101.84
104.42	107.5	103.29	106.64	104.84	105.37	104.81	103.93	107.82	105.99	105.94	107.53	106.33	104.56	103.76	106.21	107.01	107.07	104.53	105.36	107.53	104.61	103.5	105.84	106.75	106.4	105.81	104.42	104.58	103.48	107.15	105.61	112.59	105.46	107.02	105.85	109.73	104.27	105.25	107.12	105.68	107.3	105.47	104.17	106.21	106.29	105.59	105.32	106.65	106.99
103.25	104.36	107.79	105.62	104.01	106.29	105.25	103.09	103.2	102.72	104.64	103.31	101.26	101.71	101.42	103.33	101.39	103.13	106.17	103.94	102.88	102.41	102.76	107.09	104.01	104.85	100.63	101.82	106.72	104	104.43	101.03	104.03	102.96	104.42	105.25	104.35	102.7	104.06	104.12	102.08	104.35	103.03	108.2	106.53	106.9	102.8	103.84	103.63	104.39
109.13	107.42	107.79	108.98	105.39	106.14	109.87	106	105.8	102.17	106.65	107.49	108.39	105.7	108.35	105.71	104.25	104.77	106.64	104.04	106	105.06	106.1	107.71	106.35	106.98	108.32	107.35	107.79	108.15	107.52	106.81	107.06	110.43	106.49	109.35	105.25	108.85	108.76	106.27	103.58	106.6	103.93	107.53	107.37	105.71	104.39	106.79	109.41	107.7
116.91	120.39	117.97	116.92	116.51	114.91	117.17	117.31	119.99	119.02	115.49	117.25	114.88	118.36	115.93	115.29	120.03	116.69	118.11	117.44	119.05	118.06	117.15	118.25	117.78	120.65	117.66	122.72	114.67	116.1	119.01	119.67	116.97	119.33	117.23	115.57	117.94	116.16	117.58	116.68	116.61	116	119.36	115.96	119.15	116.58	119.92	120.11	116.8	118.06
111.84	113.74	115.87	112.36	112.59	113.99	111.84	112.5	110.78	109.56	108.83	109.8	113.42	113.41	112.46	111.81	114.85	111.31	110.07	112.84	108.85	111.43	112.51	110.16	111.35	114.62	112.84	109.63	113	116.03	105	110.02	108.95	110.88	111.35	113.76	109.47	110.51	113.05	114.16	108.2	111.14	111.49	112.54	109.52	115.19	110.5	113.98	112.89	107.77
110.64	110.58	112.15	109.96	113.07	111.77	111.18	115.78	109.1	111.65	112.57	114.37	112.37	112.58	113.82	111.64	112.43	112	114.97	110.26	114.79	111.69	110.12	110.82	112.1	111.74	110.71	112.62	113.38	112.47	110.8	112.24	113.46	112.84	114.2	113.86	112.18	110.5	113.41	114.46	108.78	115.05	113.71	112.18	114.14	112.38	114.17	114.84	110.51	114.92
103.35	104.64	107.23	107.52	109.43	106.6	107.07	104.99	108.83	104.23	105.56	107.1	108.46	103.91	108.76	109.5	106.16	107.77	106.8	107.15	109.48	107.08	105.51	105.48	107.21	103.36	106.28	106.85	106.39	105.49	106.81	107.09	105.61	107.38	108.05	105.58	108.12	104.62	105.28	108.31	105.58	105.28	103.53	106.23	103.18	105.42	105.26	105.53	107.57	106.41
102.63	99.921	98.514	100.16	97.761	104.69	104.38	102.67	100.51	101.53	101.09	100.87	98.228	102.35	99.99	102.29	99.768	100.44	100.29	100.72	100.11	101.12	98.617	98.497	101.44	98.838	104.26	101.01	101.64	100.17	99.804	104.35	101.86	101.78	100.51	100.29	98.364	98.6	100.08	100.25	101.17	101.85	98.488	101.63	101	101.96	101.09	99.295	99.703	101.46
98.759	101.63	100.26	102.62	99.543	101.74	101.31	97.681	99.463	101.18	101.24	100.17	100.4	99.629	97.095	102.5	99.656	100.58	101.91	102.6	102.33	100.44	99.867	101.74	97.146	101.57	98.411	99.268	98.135	100.72	99.541	99.768	101.94	101.16	100.06	98.628	102.37	99.888	103.26	100.36	101.6	95.968	98.762	103.62	100.8	100.38	99.46	99.043	100.23	99.279
109.51	112.37	112.46	113.33	113.7	110.7	112.86	110.7	110.68	112.71	111.92	112.52	112.08	113.69	113.48	110.56	110.67	112.91	112.68	115.19	115.54	113.29	113.55	112.83	111.9	111.07	110.76	110.64	113.56	112.03	114.3	111.28	111.13	111.83	112.48	111.6	115.79	115.16	114.55	109.69	109.41	114.62	111.99	114.04	114.44	114.36	113.97	116.64	109.95	112.76
102.55	109.15	108.2	106.93	102.67	108.11	106.98	102.98	105.21	106.78	102.08	106.65	105	105.23	107.92	106.4	109.91	106.1	103.96	105.48	107.67	103.3	101.18	107.11	105.61	104.47	105.13	106.27	103.41	103.81	104.83	107.41	104.78	106.54	104.99	105.34	106.69	103.77	106.09	102.97	105.62	105.65	104.61	103.89	108.97	107.92	105.38	103.86	106.6	106.26
103.6	104.25	102.76	106.08	103.58	104.29	102.18	103.83	105.2	103.64	104.9	108.56	104.22	104.26	105.99	103.68	103.76	102.38	106.01	106.94	108.2	104.25	107.48	106.88	103.95	107.19	104.52	102.05	107.4	105.46	105.66	106.42	104.76	107.22	106.67	106.5	105.05	106.02	102.53	106.68	105.49	105.9	104.95	107.54	105.81	106.93	105.11	107.3	105.22	105.82
110.36	108.8	110.69	113.23	111.23	110.01	111.05	111.3	111.45	110.27	114.54	112.18	110.5	111.35	110.19	109.29	111.55	112.12	110.74	110.27	109.43	112.46	110.18	110.4	110.36	110.11	113.35	110.49	109.62	113.06	111.13	108.78	113.12	111.57	110.65	113.86	114.68	111.58	111.46	111.55	109.44	113.77	110.1	108.8	114.44	109.29	110.43	113.98	114.17	108.6
117.4	119.68	118.36	116.33	117.28	115.62	117.18	118.35	119.98	115.72	119.29	117.09	117.01	116.49	117.17	117.45	114.42	119.32	115.79	117.18	117.24	117.96	117.49	120.88	116.71	117.16	118.49	115.23	118.65	116.77	117.45	112.34	119.21	117.9	116.65	116.29	116.7	117.49	117.99	118.9	116.7	117.48	119.29	117.49	118.86	117.03	115.16	118.87	120.98	118.63
105.76	101.67	104.08	100.5	108.1	102.57	102.61	101.97	104.29	103.27	103.62	104.99	103.4	105.29	104.47	106.38	102.44	103.31	103.66	109.73	102.96	105.1	105.32	101.56	105.15	101.12	105.75	101.33	103.13	103.05	105.93	103.83	105.55	102.7	102.91	105.38	103.4	106.15	102.34	104.13	104.06	103.68	104.65	104.44	105.23	105.61	106.61	103.94	101.57	107.15
105.15	106.22	105.42	107.18	106.78	105.99	108.03	106.87	107.62	107.66	108.76	108.01	105.44	106.57	108.06	106.06	104.54	105.11	107.84	105.52	106.65	108.27	108.09	105.29	110.3	108.67	108.5	110.86	109.48	110.28	108.14	106.48	110.01	107.03	105.38	105.51	109.41	108.05	107.06	108.29	110.92	105.19	109.81	107.4	108.31	107.17	106.95	108.56	106.6	108.18
103.86	98.076	102.9	102.38	100.29	97.169	100.38	99.637	102.71	101.75	101.34	101.25	99.244	102.08	99.942	100.91	99.074	101.32	101.23	98.62	99.509	100.05	102.39	99.639	103.14	100.9	103.77	98.287	102.24	99.724	100.73	99.435	99.476	100.82	102.41	97.982	102.33	99.312	98.363	101.2	100.93	102.42	100.36	99.865	103.17	101.35	103.05	99.429	100.65	100.22
115.34	113.4	111.21	112.91	110.7	110.44	111.67	112.41	112.38	112.08	111.2	111.01	110.32	115.06	115.93	112.07	113.09	112.85	111.76	112.7	112.67	113.24	111.43	111.67	112.36	111.81	112.66	111.56	108.09	111.37	110.05	112.97	111.41	110.48	116.72	110.84	112.85	112.11	107.54	110.42	114.1	111.85	113.27	113.53	109.19	115.9	110.59	113.59	114.34	110.02
103.97	103.37	105.88	103.86	104.68	105.96	101.9	105.45	103.49	105.84	106.12	102.72	105.1	107.13	101.21	105.62	102.9	103.99	108.07	104.21	107.16	104.89	104.59	104.29	105.27	106.18	104.26	106.02	105.35	102.87	102.77	104.74	106.21	103.06	100.91	102.78	105.05	106.74	105.46	104.91	104.7	103.46	104.7	102.71	104.05	105.45	103.74	103.96	99.423	104.28
113.57	111.5	110.76	115.87	113.01	112.21	115.37	115.69	111.69	112.64	109.67	116.21	112.37	113.15	112.77	114.21	113.05	111.92	111.73	113.23	113.55	113.69	114.39	112.56	113.26	115.31	113.34	114.76	111.01	112.92	113.63	112.78	111.4	108.12	109.92	116.9	115.89	111.71	111.95	114.75	111.86	112.28	112.95	113.35	112.63	115.71	110.97	111.83	112.86	112.2
99.454	100.24	99.827	99.754	99.698	96.655	95.564	99.927	98.907	98.732	102.51	99.549	96.756	101.92	97.998	98.162	103.63	98.32	98.921	99.808	98.114	99.63	97.82	101.01	101.68	98.538	99.772	99.445	100.99	97.915	99.434	100.54	99.295	100.63	97.128	100.49	98.414	101.78	100.12	98.89	100.44	101.91	99.32	97.951	102.02	99.367	98.49	100.58	98.799	100.08
106.12	106.44	107.34	105.2	107.35	105.01	106.7	105.76	106.66	103.98	106.27	104.77	104.66	105.93	106.47	106.58	106.44	108.79	103.78	105.57	105.83	105.03	108.42	103.27	104.73	107.79	106.14	103.51	108.08	104.56	104.26	107.46	105.13	105.5	103.56	104.89	100.86	103.05	105.82	103.29	106.47	105.53	107.57	104.69	104.82	102.7	104.61	104.7	103.67	104.7
101.95	102.33	105.05	105.48	102.37	103.12	104.49	104.82	104.98	104.49	104.5	102.79	105.95	105.72	103.36	100.36	102.38	104.86	104.5	102.6	105.36	106.24	107.84	103.36	103.06	103.03	103.39	105.49	105.17	104.87	105.77	103.08	102.36	107.46	103.63	104.98	105.7	101.36	102.46	101.23	100.2	103.13	104.03	105.04	106.93	110.54	104.15	106.42	103.94	101.34
116.1	107.87	114.95	114.31	108.34	111.17	111.41	109.8	112.49	111.36	113.39	107.83	110.1	111.8	115.46	111.73	111.35	112.18	109.89	112.86	109.79	111.7	112.01	110.92	109.53	107.75	115.49	110.88	108.36	110.44	110.55	110.35	108.85	110.28	111.12	113.64	111.72	111.71	111.83	113.74	111.16	112.68	111.65	114.71	113.18	107.44	112.29	112.95	111.81	111.56
105.93	110.78	107.58	105.36	106.71	105.35	107.99	105.87	106.8	107.81	106.05	110.14	105.9	106.4	105.71	105.72	106.57	106.62	107.71	108.97	103.88	107.1	105.85	108.13	104.94	106.66	108.09	107.64	108.87	108.23	107.31	106.31	109.66	106.37	108.89	109.71	110.2	107.26	107.18	103.54	108.8	110.63	107.77	106.68	105.71	106.28	107.45	106.66	104.91	105.71
105.29	105.82	103.75	109.14	103.56	106.2	106.8	106.49	105.96	104.6	104.08	108.23	105.34	103.95	107.35	105.45	109.15	104.72	104.76	106.43	105.86	105.22	104.82	104.4	106.34	105.22	103.08	103.73	104.09	108.26	104.72	105.35	108.38	106.77	105.19	104.73	106.3	105.85	105.01	105.6	103.54	106.74	104.92	103.71	106.7	103.25	104.47	105.84	106.65	107.11
100.4	101.23	100.13	101.39	102.01	101.99	104.09	101.24	101.1	98.727	100.28	102.8	101.51	101.34	98.411	100.12	101.8	104.86	99.31	105.71	101.54	104.21	101.63	104.41	102.89	99.689	99.826	101.3	98.894	99.873	99.985	100.63	101.93	99.125	101.48	100.97	98.815	101.44	99.963	99.023	100.66	102.94	102.08	103.61	102.17	97.899	104.31	103.22	102.18	101.67
108.28	106.66	108	106.29	103.46	107.43	102.65	103.87	104.44	103.05	103.29	104.94	104.01	105.16	108.27	105.54	103.65	103.45	102.03	103.63	104.86	105.4	103.06	105.23	104.63	103.95	106.18	102.85	106.49	105.74	107.2	106.52	105.89	100.75	105.23	107.61	104.73	103.38	103.62	104.35	107.75	104.26	105.93	105.38	103.52	106.69	105.25	107.98	106.24	106.53
113.25	110.47	110.38	111.84	110.64	112.54	111.16	110.75	114.12	110.71	113.25	110.76	109.81	112.12	110.95	112.55	109.36	110.61	112.9	110.09	110.23	110.65	110.47	110.42	110.72	109.03	111.89	107.88	112.79	110.72	111.95	111.55	113.82	112.19	109.56	113.12	109	110.96	110.91	109.47	113.66	109.62	112.26	114.58	112.15	111.51	112.8	110.42	109.63	114.75
110.81	111.13	109.47	115.41	114.04	109.2	108.95	110.04	109.61	108.69	109.58	109.95	109.06	110.61	110.53	109.26	110.99	107.81	111.69	112.06	110.96	110.45	110.14	109.82	109.64	108.21	113.38	109.08	112.52	110.7	110.49	111.8	111.74	111.98	110.59	110.79	109.13	110.09	111.65	112.1	111.55	110.3	106.33	115.35	111.61	112.3	110.69	109.54	112.7	105.94
105.8	107.61	103.3	106.63	107.46	108.45	106.41	104.26	107.2	103.83	106.81	104.29	107.15	104.9	103.26	106.72	106.63	105.7	106.81	105.43	103.92	103.39	107.71	106.36	106.8	105.63	103.43	106.77	104.73	109.32	104	106.74	105.95	104.26	107.67	103.35	108.32	106.53	105.44	105.33	103.67	106.45	108.86	106.3	104.94	104.99	105.57	104.02	103.34	106.7
97.957	99.176	98.009	100.13	100.71	102.55	96.169	100.77	104.08	102.44	99.55	99.172	99.374	99.726	100.8	102.3	99.595	101.3	100.89	101.2	99.608	100.91	98.822	97.526	99.653	101.7	101.22	100.2	97.475	97.952	97.451	100.41	101.04	96.838	102.24	99.928	100.34	100.42	100.77	99.848	100.35	101.96	96.26	99.169	98.979	99.39	97.774	98.526	97.702	101.4
100.6	100.23	101.77	99.173	99.777	102.31	98.938	101.85	98.397	101.13	99.32	100.14	104.26	100.19	99.237	99.722	99.939	96.893	104.27	101.69	98.263	99.098	97.707	102.03	102.87	99.424	102.16	100.62	99.77	97.435	101.87	100.7	102.22	101.8	98.419	102.82	98.874	102.71	101.96	102.12	98.316	100.11	98.696	98.325	98.803	101.53	100.18	101.39	103.16	99.385
100.36	96.974	101.37	100.27	98.267	100.4	98.863	101.01	99.841	97.491	99.812	98.175	99.852	98.827	98.455	98.577	99.704	100.74	101.35	103.2	100.22	100.17	99.363	99.242	97.324	97.114	100.73	99.807	98.379	98.677	101.7	97.508	100.55	103.77	101.06	97.498	95.621	100.17	100.11	98.536	100.9	98.949	96.492	99.502	95.559	101.58	99.838	105.21	100.26	98.976
113.53	108.07	110.3	112.3	112.62	110.96	109.76	111.15	113.32	110.91	109.77	114.03	109.17	112.66	109.13	116.37	110.02	112.02	112.28	112.58	111.42	109.14	110.31	112.53	113.27	112.68	113.28	111.67	111.69	112.36	110.78	110.8	107.26	116.21	111.54	109.47	111.1	113.08	108.71	112.6	111.15	110	109.76	110.15	112.67	110.61	107.15	111.53	110.12	110.37
111.1	109.38	110.14	111.53	112.16	111.77	107.5	108.79	109.75	111.25	109.81	110.57	114	110.72	107.9	110.8	109.91	110	110.4	110.06	109.42	108.72	109.35	109.03	111.83	109.66	111.45	108.18	113.65	109.42	110.81	107.67	111.1	113.15	111.63	109.8	108.71	109.01	107.39	109.06	109.99	108.8	110.23	111.22	111.03	108.12	109.81	108.87	111	110.56
100.64	99.609	100.15	100.81	104.46	101.89	97.19	101.47	102.96	98.355	102.13	100.55	101.11	103.17	100.39	100.09	98.53	97.966	106.67	100.74	99.205	97.413	100.06	97.76	102.35	100.39	100.93	101.25	96.575	98.533	101.27	100.55	102.55	99.235	101.48	99.915	100.22	99.205	100.37	99.603	98.321	99.108	99.025	102.47	98.469	103.83	99.354	101.49	98.434	100.96
104.42	108.7	106.72	103.7	104.93	107.3	107.2	103.63	107.75	104.46	106.17	106.69	104.21	104.43	103.1	106.31	103.28	110.18	104.93	106.79	107.47	106.73	105.51	109.82	107.57	109.09	107.74	105.45	107.38	106.48	104.58	110.96	109.44	105.5	104.92	104.78	107.47	106.1	106.51	105.21	105.96	103.58	106.3	105.9	104.75	106.42	108.61	106.78	106.61	108.86
104.6	103.84	104.64	102.85	102.96	103.65	104.13	103.57	103.18	103.88	104.82	101.68	101.58	104.88	103.71	102.51	104.21	105.9	103.39	107.51	103.79	105.45	102.9	103.12	108.99	103.68	104.96	102.3	102.97	105.19	101.33	102.9	103.34	104.43	106.32	104.49	100.64	104.65	103.8	106.3	105.72	103.41	103.39	106.4	102.08	103.8	105.48	106.63	107.15	107.04
111.85	113.12	109.95	112.54	112.11	115.72	114.77	111.4	110.3	110.73	111.7	111.55	111.64	113.09	108.99	112.83	112.65	110.86	112.59	111.59	114.09	113.81	111.26	110.91	114.04	112.7	111.32	113.97	111.48	114.14	112.7	113.04	112.84	113.36	111.99	109.28	113.64	109.39	114	110.44	112.81	112.43	113.96	111.76	112.18	115.13	116.34	113.97	112.32	112.14
114.41	110.49	113.96	111.82	112.2	114.39	111.67	112.85	111.94	111.63	113.16	110.02	110.87	110.48	110.5	109.33	109.81	111.15	110.81	112.37	112.04	115.9	114.25	114.94	111.78	111.51	110.84	111.16	112.33	111.02	110.22	110.62	112.73	111.25	113.57	112.55	111.28	111.96	113.01	111.59	113.87	112.05	107.68	114.8	112.82	114.98	115.3	112.37	108.9	111.9
107.38	108.63	103.07	106.6	104.69	107.17	104.15	108.57	109.08	106.31	109.31	107.64	104.35	107.1	102.58	106.07	107.14	104.67	107.6	104.93	107.15	107.31	107.28	108.09	105.62	103.91	106.48	109.06	106.2	106.62	106	103.79	109.06	108.04	107.16	107.2	105.64	105.67	106.19	107.1	104.75	108.02	108.27	106.55	110.12	107.36	106.23	105.67	103.55	106.34
110.95	110.91	111.23	109.22	110.88	111.12	109.73	111.2	113.49	110.73	107.78	114.22	110.81	110.05	108.78	112.81	110.61	112.68	106.43	111.31	109.51	113.42	110.69	108.56	113.21	108.75	112.14	108.97	107.47	111.02	112.81	109.4	113.48	111.48	109.17	108.45	112.25	112.07	108.34	111.06	112.17	111.49	110.83	111.76	113.57	111.95	110.62	110.84	110.58	113.05
107.24	103.89	103.02	104.39	108.91	102.6	108.23	107.26	106.29	105.28	105.52	105.47	105.28	105.33	105.53	107.76	101.27	108.64	105.31	103.29	102.72	103.82	102.34	102.84	106.89	105.95	102.2	106.24	105.45	108.42	104.71	109.37	106.11	104.56	104.95	104.02	105.23	104.17	106.2	108.04	104.54	105.99	104.9	107.09	106.24	106.58	104.23	107.02	104.77	108.1
112.74	115.06	112.81	115.1	114.96	116.02	111.76	113.41	114.72	111.7	109.07	110.69	111.82	109.18	107.7	112.2	112.67	109.49	113.2	111.34	113.84	109.45	113.43	111.29	109.89	113.44	114.03	112.28	113.6	111.46	112.75	110.7	110.2	111.44	114.96	116.68	113.43	113.29	111.98	112.93	113.83	112.61	112.16	109.87	111.41	111.4	114.7	109.69	113.84	114.3
106.85	105.27	102.85	102.71	106.22	106.2	105.52	106.96	106.75	104	105.11	105.49	107.09	105.07	103.17	104.8	106.67	104.35	106.83	107.79	106.74	109.7	103.4	103.43	103.82	104.62	105.3	104.54	106.77	102.34	107.31	105.64	105.52	107.75	105.45	105.15	105.67	105.13	103.59	103.5	109.57	105.5	107.81	108.79	105.25	105.51	104.87	107.04	107.93	101.61
106.78	109.33	107.55	109.22	106.76	110.72	106.51	106.83	107.37	107.23	105.31	107.3	106.88	109.37	101.58	106.95	105.33	107.02	106.17	103.05	103.52	104.64	107.81	109.34	107.21	104.72	104.73	107.52	108.15	108.11	106.35	106.65	109.15	102.31	107.81	104.77	104.31	105.72	106.04	107.27	105.02	105.52	106.33	105.72	106.65	103.85	105.69	107.1	108.8	107.58
100.07	101.24	98.154	100.07	100.53	97.374	96.965	97.395	100.61	101.67	100.38	98.074	99.898	96.973	99.891	102.39	98.436	100.58	100.04	98.163	101.61	103.95	99.229	96.942	102.28	99.343	103.58	100.73	103.26	99.675	100.38	97.002	99.663	102.21	99.689	99.862	98.202	102.12	97.336	100.65	97.411	100.42	102.49	100.72	100.59	100.73	98.487	98.721	99.449	96.979
110.4	110.8	109.47	111.4	113.46	110.36	114.9	112.6	113.15	109.99	112.91	111.86	110.14	111.34	111.63	110.28	112.14	113.04	111.78	111.18	115.37	111.36	110.36	109.43	111.91	114.77	114.58	112.95	112.75	110.68	113.66	112.55	113.58	114.03	112.48	112.76	110.65	111.95	114.41	112.13	109.73	111.66	111.78	110.9	108.7	111.96	112.17	113.65	112.42	114.73
106.29	104.15	101.88	105.26	104.45	107.55	107.35	107.2	105.31	107.71	109.41	107.03	102.81	105.04	106.62	107.21	104.62	106.28	104.94	106.61	108.63	105.29	101.08	107.35	105.75	104.7	105.41	103.88	105.67	105.95	108.22	108.75	105.87	106.9	108.39	103.75	104.42	109.44	106.12	108.78	105.27	105.87	105.85	103.03	104.49	105.47	107.96	105.12	105.83	108.55
98.746	98.733	101.19	99.092	104.27	102.31	97.091	100.51	100.57	97.658	100.8	100.49	101.55	100.07	99.882	102.66	98.636	99.344	101.71	101.42	99.327	97.854	96.298	103	101.41	98.7	97.451	97.6	96.371	99.751	101.39	100.95	98.757	101.31	99.334	100.68	98.855	99.437	100.88	97.812	101.28	98.378	102.28	102.79	98.182	101.9	98.826	103.23	101.05	99.23
98.648	100.43	99.852	101.23	99.642	99.705	100.06	102.08	106.22	98.589	102.71	100.57	100.53	100.27	101.51	98.428	96.732	97.408	99.707	99.61	104.52	101.68	101.93	101.83	96.739	100.13	98.211	98.886	99.133	102.51	100.25	101.46	98.276	102.2	100.36	99.157	103.92	99.833	98.045	103.7	101.26	100.83	100.89	100.66	100.81	101.25	105.49	102.06	100.08	98.461
102.31	100.02	98.611	99.298	101.07	100.39	100.34	99.633	100.38	99.897	102.51	99.175	99.031	101.93	99.312	99.676	96.906	100.2	99.428	103.2	97.414	100.41	98.555	98.595	96.219	100.36	100.1	101.66	99.327	102.11	96.371	99.697	101.57	98.941	101.07	98.826	99.491	99.094	95.603	98.951	99.72	102.07	98.761	99.67	100.13	99.853	99.536	99.052	98.416	97.604
102.97	100.98	98.546	100.28	99.408	98.24	98.163	97.801	97.377	99.695	100.42	98.499	97.756	98.339	99.955	100.4	101.33	99.989	100.54	98.829	100.13	100.4	99.365	99.046	100.28	101.28	95.787	100.16	100.07	101.39	99.79	102.96	96.975	100.66	99.392	101.95	102.44	100.82	100.24	97.533	98.808	97.884	102.05	100.34	96.905	100.27	99.64	98.724	100.66	101.34
109.21	113.95	112.2	108.67	112.1	111.71	109.82	111.57	111.46	112.5	110.82	109.23	109.36	113.85	110.58	111.93	111.44	110.32	112.74	112.17	114.24	112.28	112.42	112.95	111.51	111.94	111.01	110.65	110.78	112.6	111.78	111.44	110.05	110.58	113.69	109.84	109.95	111.84	109.32	110.59	111.2	110.51	111.12	110.71	109.92	110.62	109.95	109.23	112.23	113.81
110.85	111.9	108.67	112.19	112.48	114.27	111.58	111.6	111.26	112.99	112.46	107.23	112.81	114.42	112.71	109.33	111.15	112.1	111.29	110.64	113.03	112.37	111.67	112.28	112.42	114.85	113.49	112.36	109.6	110.36	110.54	110.77	110.53	112.8	111.7	111.6	111.97	113.23	112	113.11	115.05	115.5	115.45	110.9	113.63	110.64	113.34	113.88	107.7	114.47
106.6	103.93	104.73	105.52	104.96	104.8	105.48	104.01	104.1	105.06	106.99	104.65	106.76	109.28	103.27	103.92	103.7	107.61	106.4	105.05	105.91	103.63	105.38	105.69	106.18	104.84	105.05	105.31	104.18	105.13	104.8	103.19	102.65	105.58	105.71	104.22	101.86	104.47	101.84	104.67	108.34	106.18	105.76	105.69	106.85	108.04	109.14	108.71	107.31	105.56
100.13	100.26	98.518	99.521	99.633	102.11	99.461	101.41	100.15	97.125	101.09	100.24	101.78	100.64	98.365	98.26	101	98.687	102.69	100.68	98.249	99.408	99.502	100.06	98.917	97.878	100.6	99.462	99.67	100.2	104.36	99.714	100.36	96.586	99.385	101.22	101.8	100.29	100.45	98.636	99.593	100.87	99.158	100.95	100.43	99.763	99.502	98.66	99.64	95.671
107.03	105.58	106.83	103.94	105.95	106.52	102.15	105.33	105.45	104.36	101.63	103.64	108.15	104.78	104.19	104	102.75	105	104.51	106.79	106.57	105.88	103.77	103.51	106.22	105.24	106.12	108.49	100.87	108.12	102.4	105.88	104.37	103.74	107.89	106.79	102.1	105.63	105.86	106.31	106.49	107.76	103.39	108.69	104.97	103.92	106.49	107.61	108.47	104.2
109.05	111.58	112.21	109.36	108.39	111.09	111.76	112.18	110.74	109.63	109.82	113	110.26	108.94	112.76	110	108.69	111.61	108.82	109.3	115	110.86	109.15	110.43	112.82	110.58	115.71	113.16	112.47	109.93	111.95	114.44	111.08	112.09	113.42	110.45	110.07	111.97	111.19	111.55	111.51	113.09	109.15	108.87	111.54	111.95	109.83	109.59	112.62	112.55
115.7	121.07	116.98	116.17	118.26	119.7	118.45	119.02	119.03	116.12	116.7	116.77	119.09	114.16	116.98	114.24	117.41	117.99	118.37	113.4	114.72	117.39	117.11	118.28	118.91	116.49	117.26	118.3	120.66	115.9	117.54	117.72	117.96	119.27	116.6	115.5	113.48	115.79	118.55	118.72	119.63	114.06	114.46	118.82	115.16	119.42	117.72	116.73	118.96	117.6
102.24	98.664	99.019	102.01	100.19	100.68	98.751	100.88	99.5	101.19	100.97	102.23	97.672	100.02	98.852	100.62	99.185	99.352	101.33	99.662	99.658	102.29	98.925	99.223	98.428	102.1	97.117	98.304	98.565	100.05	97.239	102.67	99.037	97.666	101.71	100.54	101.48	102.03	99.01	101.56	100.09	100.61	97.398	99.935	100.73	101.92	95.215	97.943	98.459	100.08
108.25	108.79	112.08	109.17	111.04	110.97	110.2	108.44	109.22	110.73	112.34	109.23	107.74	106.33	111.88	108.44	111.77	110.87	112.5	109.98	111.12	109.82	107.95	109.15	107.42	108.89	111.35	110.09	112.72	109.57	111.38	106.77	108.65	109.5	111.2	106.49	106.33	108.22	110.23	109.04	109.34	111.38	106.65	108.04	110.19	111.92	109.83	107.53	110.24	111.06
111.84	109.96	110.41	110.72	112.36	108.1	109.74	108.98	112.42	111.81	106.99	110.04	109.71	112.09	112.32	114.23	110.62	115.87	109.75	113.47	113.39	111.13	110.81	108.17	111.29	108.79	111.83	112.56	108.77	111.37	111.03	113.1	110.89	109.24	111.67	111.02	111.5	111.6	111.13	114.81	112.3	111.53	112.2	110	111.32	110.16	112.79	112.38	110.88	110.21
100.43	100.3	98.78	104.92	98.048	103.18	101.23	102.16	97.876	98.791	101.94	103.63	101.45	99.877	103.04	100.18	99.488	97.675	102.2	98.498	101.19	97.719	100.25	97.65	97.425	99.76	97.086	100.85	101.04	100.71	101.66	98.949	101	100.29	98.068	99.889	102.64	98.364	99.946	102	100.26	100.54	101.89	98.84	100.85	102.48	101.8	101.29	100.77	100.73
114.09	108.26	110.83	110.53	111.15	113.08	110.25	110.84	112.86	111.88	110.75	112.31	108.98	111.84	110.7	113.32	112.92	112.24	109.97	109.62	112.13	113.21	111.94	113.49	111.01	112.33	109.24	113.48	110.54	110.15	112.86	114.93	111.35	109.33	113.63	108.41	112.37	114.31	112.32	108.51	110.45	113.39	112.7	111.67	113.52	110.42	109.5	113.04	112.55	114.07
97.583	103.01	97.965	99.265	98.141	99.797	99.425	100.55	98.858	100.5	101.34	103.24	100.06	101.18	98.642	101.11	101.21	98.917	97.022	99.525	100.7	99.908	98.464	99.848	102.27	100.24	101.38	100.43	100.79	101.05	99.45	98.917	96.721	104.42	101.29	103.1	102.06	102.06	102.64	99.276	100.56	99.604	101.42	102.63	99.495	103.39	101.65	98.976	102.51	102.17
107.97	107.21	104.39	104.38	101.98	102.93	105.02	107.87	106.49	105.29	105.65	104.38	105.31	107.98	106.06	106.15	107.51	108.14	102.61	105.8	107.76	103.91	108.1	108.1	106.66	107.46	102.64	107.33	104.33	107.59	107.56	105.28	104.66	105.58	105.28	105.73	105.3	107.1	103.36	107.4	104.03	106.51	106.29	105.57	103.51	103.91	104.31	105.57	106.37	108.23
118.11	118.76	114.15	114.67	116.32	112.4	116.82	117.2	116.88	117.65	118.86	119.37	116.4	118.28	114.38	118.78	117.65	117.33	115.77	114.32	117.32	116.8	117.95	117.99	117.6	114.85	118.61	115.94	117.12	118.59	120.49	116.88	117.73	117.6	115.84	117	119.7	120.31	118.9	118.1	117.81	120.13	117.11	120.03	116.69	116.09	116.81	117.16	116.82	115.35
106.97	105.49	105.32	108.54	103.85	108.16	107.86	103.36	105.04	108.57	105.2	105.95	105.42	106.16	107.89	105.34	105.89	107.01	106.73	106.87	106.9	108	103.52	103.36	104.1	105.43	105.1	104.1	106.5	103.43	104.78	106.11	106.71	108.31	104.92	106.77	107.26	107.11	101.48	105.14	105.06	110.23	105.7	106.52	106.07	106.93	104.92	106.94	107.36	108.94
106.54	106.93	105.14	104.96	105.76	104.79	107.38	104.77	104.86	105.62	106.93	106.65	107	104.83	109.71	108.58	105.6	106.95	105.35	102.63	107.94	103.74	107.55	104.55	105.35	104.43	106.15	107.32	108.43	105.07	107.54	105.06	105.59	106.52	104.93	107.66	104.6	106.04	107.76	101.93	106.79	107.14	108.73	104.67	104.8	104.74	107.23	105.08	109.62	106.26
105.9	106.74	107.05	106.84	106.77	108.01	106.61	105.14	105.06	100.66	106.15	107.94	106.42	107.53	106.71	107.63	105.69	105.94	107.77	103.24	105.34	106.83	106.07	104.2	109.23	103.22	107.69	107.16	104.79	105.96	104.47	103.85	101.85	105.89	100.85	106.92	104.46	104.86	105.46	104.05	106.45	105.77	107.81	105.2	105.8	101.51	108.28	107.75	106.42	107.48
108.98	112	113.03	111.64	112.7	112.46	114.98	113.57	109.95	113.43	113.66	109.28	111.19	110.33	108.35	112.18	111.23	115.59	110.11	112.77	113.92	113.74	111.08	113.27	112.32	110.33	111.17	112.41	110.53	111.27	107.19	111.39	113.18	106.9	111.73	111.07	112.63	113.72	111.15	109.12	113.29	111.64	115.69	109.25	111.13	114.66	110.14	111.64	112.16	110.5
100.79	100.95	99.877	103.31	101.63	101.09	101.95	100.68	99.766	101.73	102.14	101.59	98.033	98.745	102.23	99.643	100.71	103.11	102.41	100.37	102.52	98.181	102.52	102.6	101.41	98.725	101	101.46	102.87	100.96	100.51	100.49	101.52	101.88	102.95	102.32	99.003	101.12	99.931	101.61	103.58	100.91	100.54	99.476	102.04	100.99	98.904	102.48	102.72	100.11
111.28	111.17	109.66	115.4	110.81	113.11	112.81	110.99	110.66	111.12	113.85	111.99	112.81	112.34	112.11	114.16	113.08	112.05	111.15	114.38	113.68	114.94	112.78	109	114.48	110.81	112.9	114.42	111.36	111.54	113.89	115.68	112.55	114.09	112.87	115.44	114.41	111.87	112.01	112.52	111.34	111.73	110.88	111.35	110.34	114.53	111.96	108.94	114.1	114.63
111.64	109.09	109.56	113.44	110.19	112.41	111.92	111.72	109.74	110.19	110.08	113.07	109.71	112.02	109.69	110.64	111.21	109.03	111.39	112.4	111.15	110.74	106.98	110.37	111.89	113.84	110.5	110.86	109.37	112.45	110.87	110.43	108.59	112.25	113.89	113.07	110.82	112.42	107.75	109.81	111.95	112.91	111.64	106.74	110.47	111.65	109.39	112.8	106.89	111.83
108.36	105.65	106.2	106.53	107.69	106.51	103.66	107.49	107.01	105.61	104.99	103.73	103.13	107.66	103.37	105.22	106.2	103.34	106.56	102.98	106.28	105.37	104.25	102.17	104.08	103.99	106.82	106.54	104.17	105.8	105.99	106.22	104.47	104.81	107.8	104.12	108.29	103.92	103.11	104.81	107.24	104.54	105.88	105.92	104.06	107.31	106.66	109.53	105.99	104.69
108.49	105.44	109.04	106.57	105.43	105.63	105.44	107.1	108.74	107.25	108.88	109.87	101.82	105.52	107.2	108.71	105.63	105.96	104.51	106.12	105.6	107.09	107.67	108.33	107.85	110.35	110.11	107.46	108.62	104.77	107.07	108.17	108.03	102.29	101.04	104.1	106.85	104.81	108.33	104.31	105.62	107.81	105.81	107.66	101.22	107.95	110.35	107.09	103.12	104.07
105.09	105.57	102.31	102.49	104.79	106.06	104.84	104.03	106.39	104.51	104.6	103.41	103.76	103.92	104.84	103.47	105.53	105.81	104.17	106.41	104.75	105.82	103.38	102.72	105.74	109.42	105.05	103.86	105.36	101.44	105.45	103.77	101.76	104.88	104.93	103.35	106.28	105.35	103.99	103.64	103.72	107.02	102.96	104.99	104.29	103.63	104.51	104.13	104.45	105.14
106.53	109.14	107.22	107.84	108.01	108.93	106.84	107.71	106.71	104.19	107.73	109.18	105.37	107.09	106.4	107.76	105.46	108.6	105.2	107.03	107.55	105.38	105.56	107.9	107.8	108.51	108.28	107.61	106.74	106.74	105.14	107.55	103.93	106.42	107.11	108.49	102.52	108.78	109.5	105.87	107.81	107.98	105.46	106.78	104.61	105.29	107.48	104.14	105.11	108.48
100.86	98.625	101.07	99.029	98.989	95.538	98.841	98.318	97.987	98.921	101.51	100.29	99.857	100.77	99.36	100.97	103.65	98.996	98.743	100.49	101.77	101.48	97.592	98.751	101.85	101	99.924	101.03	100.01	99.485	100.24	101.21	101.38	96.831	100.34	100.75	98.401	99.26	101.4	102.66	100.04	99.573	99.092	105.73	97.54	96.698	99.182	97.607	101.97	99.829
101	104.1	100.98	100.85	100.43	98.27	99.96	98.974	102.61	100.97	99.507	100.15	100.77	101.66	100.99	101.91	95.96	98.835	100.47	99.346	101.9	102.15	103.58	99.513	98.277	99.482	99.338	103.65	100.52	100.36	101.12	101.06	100.82	100.44	103.33	100.17	101.22	97.219	101	100.31	104.04	101.08	100.33	100.13	100.07	98.519	99.98	102.16	101.89	99.125
106.71	107.74	102.24	107.36	103.23	108.33	103.7	105.6	104.39	105.94	104.38	103.99	104.59	109.82	105.56	105.86	107.58	106.76	105.59	104.29	104.01	104.25	104.18	107.02	103.94	104.58	107.32	107.32	105.07	106.01	105.93	107.87	103.86	108.47	105.17	109.74	104.56	103.9	105.83	106.71	104.43	106.26	106.21	106.79	103.76	105.38	105.7	106.49	108.87	104.14
101.9	107.21	106.59	109.72	105.2	104.14	107.57	108.29	107.06	109.72	109.05	105.99	107.33	106.19	105.81	105.85	106.73	108.17	107.7	105.98	106.75	106.15	108.08	106.5	107.11	108.28	108.37	103.34	105.06	106.19	107.93	109.74	105.34	108.44	105.69	107.99	107.23	106.01	108.5	105.46	107.22	108.12	107.17	108.6	107.38	108.36	102.82	107.26	107.17	107.58
111.98	109.42	113.18	112.34	112.96	107.9	111.82	111.41	110.3	110.49	114.51	108.44	111.04	111.5	112.83	114.73	111.95	112.05	109.59	111.97	112.46	110.22	112.05	110.64	111.25	113	111.27	111.3	109.68	110	113.55	109.01	109.2	110.86	113.58	112.36	109.25	111.64	110.66	112.3	111	111.73	109.9	111.16	108.49	113.97	110.59	115.04	111.61	111.11
106.15	105.04	105.87	106.72	106.67	107.35	102.15	105.59	105.96	107.44	106.22	108.1	109.48	103.99	108.53	106.25	104.49	107.41	105.36	103.76	104.7	103.62	105.02	103.17	105.7	106.99	101.58	102.69	103.13	108.28	109.23	107	104.85	104.29	105.93	104.2	106.94	104.01	104.49	103.15	104.51	103.14	105.22	104.88	105.99	105.17	105.44	104.34	108.64	104.87
109.23	112.78	110.14	109.9	110.64	110.26	113.15	111.91	109.46	108.28	111.98	111.39	114.92	108.33	108.44	112.62	110.7	113.63	113.07	110.02	111.79	112.25	110.03	111.83	109.56	110.41	111.38	111.11	111.35	110.99	111.45	112.43	113.1	112.63	107.92	109.38	111.48	109.22	111.53	109.67	116.75	113.81	111.57	110.89	113.07	110.03	110.79	112.61	111.58	109.63
106.41	106.53	107.97	104.77	109.32	107.93	104.61	109.26	107.55	110.34	112.17	108.34	105.09	108	104.7	108.08	103.86	110.45	102.89	104.87	111.4	104.64	106.63	107.57	109.54	107.18	109.07	107.34	110.6	105.27	109.71	108.26	106.48	105.49	105.63	108.02	108.25	107.87	108.65	107.85	109.16	110.67	107.58	112.39	105.53	108.15	109.37	107.13	105.92	107.04
102.07	101.89	102.81	100.69	97.49	101.87	97.769	98.458	102.74	100.57	101.03	99.2	96.542	97.879	102.14	102.3	99.621	100.25	101.45	102.24	97.5	102.1	97.006	101.1	97.854	96.649	97.507	101.92	100.73	100.58	97.906	101.01	99.906	100.46	101.57	95.54	102.28	102.8	99.297	101.57	99.962	98.692	100.47	99.258	99.746	100.68	100.99	98.785	95.487	100.55
97.275	100.38	99.09	99.76	100.16	103.34	99.491	100.69	98.143	100.46	96.691	97.394	99.85	99.946	101.36	99.931	98.838	98.03	100.61	99.181	101.09	102.54	98.101	100.47	98.567	100.39	102.95	99.278	98.118	102.76	102.02	98.472	99.895	97.392	99.177	101.57	100.11	102.84	96.131	99.689	99.841	99.693	101.4	100.72	99.81	103.06	100.84	99.194	98.757	100.32
99.012	103.52	100.25	101.92	99.581	101.9	99.855	98.532	101.14	100.93	97.221	98.465	98.551	100.45	102.01	101.69	99.396	100.78	101.11	98.278	99.808	101.56	103.06	102.23	97.918	99.105	98.217	102.84	101.1	100.5	102.97	99.54	100.4	101.84	99.728	100.51	99.706	102.84	101.15	101.53	101.26	100.77	101.5	102.37	101.58	102.07	100.86	101.28	101.21	99.267
102.07	98.504	102.58	101.97	100.25	99.122	103.09	95.855	101.71	100.2	100.43	98.983	99.012	98.484	100.39	99.946	97.383	97.099	103.03	101.9	98.315	104.06	98.835	99.192	99.139	95.958	100.22	99.907	100.27	98.759	100.88	102.23	97.831	100.1	99.461	96.327	99.868	97.964	99.976	98.661	99.495	97.997	99.615	97.866	99.019	103.78	98.451	104.7	100.24	100.25
111.24	110.59	112.39	108.07	108.73	110.8	110.02	113.34	111.38	113.2	110.94	108.7	110.58	110.92	113.42	111.68	110.15	107.99	109.39	109.6	113.06	112.09	109.88	112.04	109.93	112.2	112.05	110.36	108.76	109.28	109	110.2	113.88	108.51	113.12	109.5	110.7	113	113.8	113.05	112.29	112.34	109.51	109.98	111.26	108.86	111.12	110.73	111.32	113.28
104.7	108.86	109.72	106.66	106.8	108.71	106.63	105.99	103.84	109.58	107.47	108.12	108.2	107	107.12	106.94	105	109.24	106.08	104.23	105.65	107.51	106.05	104.81	105.67	104.69	109.56	107.42	107.63	107.11	107.73	104.8	104.9	107.22	104.91	102.92	106.6	103.96	106.16	106.66	106.04	105.56	105.64	104.86	104.45	106.5	106.39	108.24	105.8	108.07
112.51	110.53	111.21	112.5	106.13	109.38	109.13	110.96	110.14	109.37	112.39	109.66	108.35	113.44	110.06	111.66	113.14	108.54	111.4	110.26	108.2	113.28	112.91	110.17	112.25	108.31	106.68	112.22	110.42	110.91	109.12	109.19	107.65	109.85	111.26	113.46	108.86	109.73	109.24	111.34	110.98	110.07	109.27	106.72	107.04	111.65	110.64	108.33	108.88	111.63
105.77	106.34	104.5	105.95	105.59	104.78	103.49	105.65	107.7	105.9	104.39	106.72	109.03	106.58	102.15	105.76	107.91	106.43	102.39	106.2	106.11	105.81	105.33	107.96	106.81	102.62	102.92	106.65	107.67	105.22	106.06	105.38	106.64	106.83	103.17	105.49	104.04	106.95	105.69	103.65	107.97	105.09	106.43	106.57	106.23	104.72	103.97	104.02	109.02	103.75
106.56	106.36	107.27	106.88	105.55	105.47	105.71	105.66	103.31	107.83	105.68	106.85	105.67	104.48	106.05	106.43	105.48	106.31	107.08	103.28	108.28	106.09	105.09	104.73	105.01	106.32	101.88	103.34	103.52	104.54	105.74	101.61	104.47	108.53	104.26	106.57	109.14	106.8	107.16	105.58	102.5	106.44	105.38	107.13	104.54	105.81	105.49	106.24	105.56	105.13
105.76	109.58	104.95	108.7	108.8	104.24	106.45	109.15	109.95	105.01	106.89	105.4	108.48	108.89	109.87	110.27	109.07	106.03	111.45	108.08	107.38	105.37	106.42	103.9	108.26	108.2	109.09	106.78	105.88	108.55	107.87	108.85	107.48	106.04	105.91	107.22	103.97	107.72	107.54	105.85	108.35	109.98	109.65	106.28	108.99	108.06	106.32	108.67	109.42	106.4
102.15	96.676	98.675	101.15	100.22	99.96	98.951	101.21	97.883	99.185	102.6	98.583	101.11	98.503	96.882	99.73	99.058	99.972	97.629	101.19	102.19	102.76	97.359	100.1	100.14	102.51	98.334	99.58	100.48	102.29	98.574	100.21	98.813	100.02	101.43	99.758	101.51	99.156	98.486	103.85	100.3	100.52	100.57	98.924	99.19	98.616	95.47	101.38	98.482	97.039
108.77	105.84	103.81	99.541	105.6	106.04	106.31	104.57	104.97	103.54	104.84	110.16	105.23	107.62	102.75	106.46	105.17	108.71	107.09	105.61	107.34	105.55	106.72	104.45	104.62	105.04	103.35	106.61	105.14	105.7	104.4	105.6	106.28	103.2	105.22	104.9	103.23	103.52	107.87	106.14	105.27	105.2	107.93	107.56	104.09	103.44	108.04	103.43	105.6	108.01
105.71	105.49	104.49	105.68	104.71	106.86	108.89	103.65	104.02	105.14	104.96	103.38	104.34	107.16	105.17	105.18	107.37	105.46	106.47	103.02	103.09	108.75	104.52	107.65	104.78	105.91	105.83	107.31	102.29	106.09	107.65	107.02	109.48	104.92	104.71	106.63	105.76	107.71	102.83	101.77	104.66	103.66	105.9	107.06	104.71	102.33	103.55	104.04	107	103.83
106.69	103.89	103.89	105.43	104.34	103.84	108.93	107.65	107.12	105.56	106.2	107.38	105.02	104.82	103.94	107.23	104.18	103.94	104.26	104.46	105.95	103.89	104.61	105.84	104.07	109.04	108.18	107.61	105.28	106.15	106.61	106.06	106.85	104.54	108.51	106	106.34	105.18	104.28	103.34	103.49	106.91	104.82	105.64	103.49	106.49	107.07	104.99	107.14	103.52
113.61	109.55	111.11	114.87	112.33	111.94	110.87	110.4	111.94	109.15	115.45	106.6	112.25	111	110.85	112.67	108.99	114.6	109.08	110.7	111.12	112.57	108.69	109.88	111.66	113.69	110.29	112.66	111.65	113.72	111.83	112.1	112.45	110.71	109.04	109.13	110.96	111.6	108.9	114.69	110.84	112.3	112.71	112.42	113.49	112.11	113.37	111.25	111.18	112.13
114.02	109.61	111.4	115.75	111.32	115.13	113.63	115.68	113.63	110.11	113.27	111.82	113.66	114.39	112.35	114.52	114.22	110.6	113.89	113.14	111.37	112.54	110.62	113.5	115.23	113.38	112.38	115.19	109.51	111.92	111.69	114.78	113.05	113.37	111.21	110.13	110.85	111.17	109.25	110.12	114.26	112.72	110.83	111.52	112.98	113.04	114.08	111.4	112.44	111.44
105.08	100.52	106.31	107.8	103.44	106.94	103.41	107.64	104.31	102.8	103.1	105.38	105.13	105.09	104.98	99.658	104.22	103.33	105.25	102.28	107.21	107.93	103.16	104.36	105.86	100.97	102.72	105.78	101.77	101.85	106	107.16	103.62	100.63	102.5	105.46	106.38	105.24	101.63	103.21	104.76	103.88	107.32	102.59	105.48	105.37	107.37	102.92	103.43	104.49
101.89	102.77	99.734	101.16	94.518	102.84	100.39	98.435	100.28	101.22	99.888	97.342	98.487	103.46	101.23	99.941	97.135	96.987	97.81	102.03	98.925	100.47	94.232	100.17	96.854	97.242	99.145	100.28	97.433	95.544	99.403	100.01	99.937	101.49	99.032	100.74	97.878	97.965	100.77	99.91	99.232	99.577	97.497	98.857	100.44	99.493	101.31	99.816	103.21	101.11
101.37	102.62	105.02	104.72	103.1	108.31	104.61	108.61	104.11	103.56	104.78	104.51	105.22	112.23	106.68	107.07	107.21	106.91	105.34	107.34	106.06	110.13	104.32	106.48	105.56	103.77	106.12	107.42	104.35	104.68	104.7	104.61	102.82	106.14	108.67	103.12	109.8	104.48	105.55	107.75	103.67	104.79	106.9	106.74	107.48	109.8	105.27	106.74	106.65	103.77
110.19	112.67	110.04	109.17	113.03	109.67	111.99	114.3	112.19	113.71	112.37	113.9	112.45	108.43	112.44	112.4	112.96	116.99	113.12	109.94	111.31	113.68	112.91	112.03	115.56	112.25	114.64	111.6	113.1	110.56	109.67	110.82	112.88	114.54	111.31	113.28	110.5	112.76	109.87	113.23	114.03	108.71	111.89	112.75	113.44	106.43	112.92	113.23	111.92	111.86
111.43	108.12	111.79	108.7	113.35	111.89	111.36	109.21	110.22	113.2	109.62	112.13	113.88	110.11	112.7	108.52	108.67	113.13	109.8	111.04	112.28	111.98	113.22	114.36	107.95	111.78	114.78	110.47	113.22	113.67	109.66	109.11	114.88	111.94	110.91	110.63	112.06	111.7	107.58	111.4	109.95	111.05	111.52	111.58	108.11	109.85	112.63	115.56	111.82	110.93
115.72	117.15	116.55	118.73	117.38	120.49	117.71	118.29	120.57	114.76	118.32	115.18	119.92	114.2	118.2	116.02	116.76	118.64	116.11	116.34	115.06	118.8	118.22	117.23	119.24	114.96	115.6	121.04	113.48	119.1	116.29	119.91	117.72	117.33	116.45	118.54	117.47	116.83	118.55	119.1	117.14	117.09	120.23	119.24	117.71	118.58	118.09	116.9	118.41	116.74
110.42	112.9	110.89	110.52	112.4	112.56	109.38	113.29	109.73	110.54	110.84	110.38	111.42	109.87	111.02	110.49	111.52	112.87	105.29	112.89	115.49	112.45	114.23	111.26	112.08	111.24	110.68	112.27	111.82	112.47	113.21	112.81	112.44	113.9	111.58	112.55	111.61	110.65	112.24	114.62	109.89	112	112.61	112.72	109.93	111.48	113.69	111.85	112.15	110.09
102.67	101.68	100.63	102.67	102.16	101.04	101.78	99.336	98.854	100.35	102.07	99.526	99.01	97.838	97.188	97.956	97.206	100.36	100.24	97.183	99.68	99.268	99.154	100.15	98.866	100.14	99.099	101.21	101.34	102.29	97.983	96.897	100.86	99.712	101.57	96.634	101.17	97.127	98.219	101.52	99.753	100.58	102.14	101.31	99.96	98.007	98.565	99.548	98.836	97.75
105.83	107.99	102.66	103.73	105	104.79	104.3	105.5	103.44	104.38	101.04	102.17	104.44	101.61	106.57	103.53	104.89	104.19	105.12	104.77	106.45	103.35	103.95	105.35	104.39	103.46	107.05	105.54	104.95	100.54	106.25	105.75	104.83	104.09	102.1	104.49	103.28	106.83	104.38	105.38	106.51	102.52	104.49	106.41	105.67	102.27	104.79	104.19	104.31	102.17
98.246	101.39	99.93	100.79	100.63	99.402	100.57	100.52	99.009	99.777	99.603	101.55	98.279	99.626	101.33	103.62	101.23	99.877	101.95	100.17	101.01	99.765	101.69	97.928	100.04	98.097	99.905	101.01	100.4	98.543	96.696	99.864	100.98	97.522	100.48	99.049	101.35	98.732	97.52	98.727	95.655	103.66	99.376	99.775	100.54	99.082	99.561	97.156	100.77	100.54
114.09	111.47	110.2	113.98	112.73	112.99	113.36	115.01	113.26	114.87	111.94	111.94	110.36	110.69	114.73	112.71	115.46	113.51	111.51	112.2	113.1	113.04	112.02	111.5	110.88	114.97	113.59	113.97	112.54	112.2	114.21	113.71	113.39	111.7	112.73	112.73	112.11	113.22	113.69	112.31	113.63	112.1	113.96	114.47	113.51	113.69	111.04	111.63	110.99	111.32
107.17	105.18	105.23	105.18	102.99	105.73	106.72	105.86	106.37	104.14	105.71	107.28	103.73	108.44	107.01	104.59	104.87	103.99	103.88	106.5	102.74	104.88	100.13	107.63	104.16	108.16	105.08	104.93	103.96	107.12	104.73	104.08	104.91	104.76	107.31	103	105.38	106.52	108.06	106.15	104.48	106.29	108.72	107.49	102.97	104.79	106.11	106.42	101.47	106.43
111.81	110.92	109.87	112.89	109.94	110.71	112.57	111.02	113.83	110.34	112.24	108.96	114.67	109.11	112.35	111.82	112.02	110.75	115.13	109.42	109.6	112.75	113.38	113.66	110.25	114.52	110.67	111.55	111.01	113.95	111.72	115.14	115.38	111.83	110.93	109.33	111.49	110.85	109.66	113.66	108.99	113.16	110.89	110.78	111.8	114.72	110.84	111.72	112.27	107.94
103.63	103.76	105.67	106.98	104.4	103.99	102.13	105.54	103.37	105.19	105.34	105.7	101.2	104.86	102.79	103.95	103.18	106.23	102	106.05	103.78	103.12	103.41	104.56	105.77	104.85	101.64	106.18	103.02	104.44	103.96	103.07	103.72	104.61	102.69	104.12	103.03	103.01	104.89	105.14	104.05	107.3	105.4	104.49	103.93	102.13	106.34	105.73	105.28	107.2
116.42	117.64	115.12	115.45	115.35	119.35	115.6	117.65	114.15	119.24	117.95	116.92	115.6	116.43	115.94	114.06	115.91	115.15	115.07	115.16	115.24	116.13	112.77	114.97	116.72	118.24	119.15	117.66	115.84	119.76	116.33	114.54	115.59	113.42	114.56	116.24	114.54	118.05	117.41	115.04	119.1	113.81	118.1	117.64	113.94	115.1	115.31	116.08	117.62	116.48
105.72	105.75	105.43	103.04	105.8	103.99	105.64	104.28	106.46	106.38	106.5	105.43	106.92	106.1	108.81	100.72	106.72	104.26	107.26	106.2	106.93	106.73	105.45	104.53	107.02	107.4	103.79	103.91	106.11	108.4	110.27	104.64	109.29	101.07	106.93	103.23	105.42	103.91	107.2	106.33	103.92	110.5	104.22	103.68	104.9	106.26	104.15	103.91	106.49	104.83
101.57	100.18	99.757	98.104	102.46	97.343	101.96	99.332	99.477	99.825	100.59	100.71	97.614	97.075	100.72	99.454	101.68	101.54	100.25	99.407	97.174	97.344	99.352	100.07	101.85	100.25	100.16	98.472	100.67	102.82	100.75	101.41	102.45	102.75	101.65	101.02	100.11	97.181	98.342	98.605	97.365	96.313	97.908	103.04	98.432	98.381	101.43	100.73	98.116	99.584
109.66	107.47	108.08	107.1	109.28	106.45	108.6	103.08	105.91	106.72	106.15	107.5	105.97	106.83	108.17	111.31	107.5	105.62	105.54	109.09	107.29	108.49	105.45	108.92	105.6	106.9	108.23	107.7	107.26	106.29	103.05	107.38	104.21	106.26	107.25	107.39	105.18	107.82	108.72	107.16	106.27	108.6	108.25	102.35	107.65	104.56	108.65	105.14	105.64	108.92
99.789	99.503	102.34	101.09	100.63	102.33	101.61	98.595	96.39	100.95	98.862	101.1	101.74	98.262	97.809	100.68	101.8	99.987	102.72	99.322	98.645	98.267	99.515	98.757	102.94	100.47	99.489	100.37	102.18	97.699	99.919	98.673	100.83	104.66	99.057	98.716	99.705	103.46	98.913	100.11	99.083	99.345	99.411	96.886	100.63	100.39	99.357	101.28	100.56	103.72
107.85	114.72	110.46	109.43	111.65	113.27	110.3	111.49	109.75	114.56	112.41	111.67	107.06	113.09	109.84	111.46	110.02	110.38	111.62	109.89	112.85	108.1	113.13	108.54	110.34	109.45	112.28	112.13	112.22	112.09	111.56	109.65	110.8	110.8	113.42	106.88	112.75	112.95	111.39	112.24	109.46	112.32	111.16	113.8	109.75	113.39	112.1	110.7	108.21	110.47
103.93	106.83	103.6	107.42	111.38	104.45	104.68	103.92	107.6	105.11	105.64	105.25	102.39	106.63	104.39	105.91	105.49	105.41	107.55	105.81	106.27	105.06	106.42	106.41	106.15	103.47	104.56	108.45	104.28	106.11	103.75	104.94	108.7	108.15	105.66	106.07	105.66	106.1	105.37	106.16	107.15	105.43	108.07	106.92	102.15	109.33	105.98	104.33	103.8	104.38
103.43	104.26	107.62	105.89	106.32	103.61	104.69	105.17	103.23	103.14	104.85	108.6	105.91	107.3	109.21	102.03	106.72	105.4	108.21	105.27	103.24	105.56	104.96	106.9	102.26	104.79	107.2	102.77	104.82	106.1	104.12	107.67	107.52	102.51	108.73	107.2	105.55	106.79	107.11	109.35	104.58	106.5	104.99	105.45	104.04	104.02	106.15	104.3	102.83	104.36
111.97	112.27	109.4	111.69	111.53	109.87	111.7	108.78	112.79	109.66	107.93	109.03	110.85	110.23	110.49	110.69	109.58	111.6	108.72	110.43	111.54	111.19	112.48	110.16	110.39	111.66	112.48	113.73	108.71	112.88	113.52	111.02	109.03	113.03	110.04	111.59	108.6	112.44	110.81	110.25	112.63	109.3	110.48	111.74	114.41	110.36	112.59	112.89	112.99	109.97
109.69	107.97	107.39	105.34	105.66	106.68	106.94	108.9	109.19	104.55	105.86	109.02	105.77	104.4	101.75	104.21	106.21	103.56	105.5	104.86	106.98	103.53	108.22	106.2	105.88	104.63	107.37	108.8	105.64	105.57	107.19	106.85	106.13	106.92	104.9	104.63	106.49	108.15	107.09	106.58	107.78	108.33	106.05	108.8	105.9	106.96	108.74	107.57	104.23	105.63
99.562	100.97	100.33	98.555	98.3	99.941	97.393	99.727	102.76	98.734	96.062	99.014	99.838	101.73	100.7	101.39	100.63	97.656	100.5	97.272	99.698	98.439	103.83	98.625	101.46	95.448	101.84	97.97	102.6	101.24	97.987	95.996	98.88	98.709	101.6	97.704	99.843	96.118	99.063	100.97	97.793	98.547	100.1	101.11	98.445	99.852	99.026	101.04	100.29	98.759
105.94	107	103.57	107.67	108.91	109.04	106.74	104.81	103.4	107.22	104.65	105.86	103.51	105.11	106.45	107.9	106.44	105.65	106.55	105.45	104.02	105.6	108.06	105.73	101.93	107.05	104.39	107.29	104.33	109.52	105.78	104.53	104.72	104.37	107.75	105.17	108.5	107.21	107.43	106.27	103.75	106.54	105.62	105.85	106.27	106.84	102.67	105.92	105.5	107.92
98.181	98.716	102.78	101.14	99.888	98.789	103.92	96.361	102.38	102.06	100.53	106.23	98.519	100.38	101.8	102.69	98.574	98.856	100.5	100.27	97.453	99.204	103.73	102.55	104.33	101.12	103.87	102.81	99.369	101.16	100.97	100.21	99.045	98.544	106.11	98.315	106.64	102.69	103.14	98.285	101.22	102.37	100.52	101.13	99.445	100.56	102.15	100.14	99.423	101.22
106.13	105.01	106.24	106.03	103.58	105.03	108.15	105.49	106.23	107.72	106.01	108.21	106.54	105.22	106.02	106.26	102.01	107.95	102.89	104.7	107.12	107.16	106.01	105.93	105.06	105.53	106.9	108.85	104.53	106.81	104.36	105.4	106.38	105.88	105.53	107.28	104.86	104.12	103.07	107.5	104.77	101.5	105.71	103.82	105.35	107.64	104.24	105.36	105.29	106.85
103.71	103.38	105.57	101.55	102.22	103.58	102.81	104.03	102.34	104.44	104.16	107.17	103.09	107.07	102.55	105.02	103.69	104.03	102.38	106.05	103.38	101.09	104.26	107.07	106.1	104.36	104.06	106.05	103.55	107.53	107.52	102.76	101.47	104.32	105.59	103.51	105.27	102.59	104.77	106.26	104.28	101.95	105.75	100.74	106.22	106.3	105.22	106.84	104.03	103.11
104.21	105.37	100.36	101.05	103.68	103.73	104.26	106.08	106.07	101.56	103.52	105.21	104.15	102.39	104.32	103.41	104.55	109.94	105.03	101.66	101.1	102.97	102.48	104.72	104.24	103.56	105.96	102.69	102.17	105.34	103.11	104.74	103.84	104.64	103.7	104.89	105.6	100.28	101.81	105.94	102.86	104.36	102.88	104.71	101.11	107.87	103.87	104.84	104.19	107.05
100.06	100.78	98.418	101.95	103.03	102.6	100.16	98.795	100.03	98.669	98.674	100.65	100.39	100.42	100.65	98.71	103.17	101.42	101.81	100.17	99.229	99.656	99.657	100.77	101.45	100.03	100.67	103.16	100.34	100.55	101.85	100.85	99.141	103.14	99.519	102.81	100.28	100.46	100.13	100.87	97.826	96.499	99.178	99.568	101.43	100.01	99.906	99.819	97.84	99.889
108.48	106.99	105.46	103.97	103.97	105.21	104.61	105.41	106.69	107.08	108.95	107.54	105.66	110.57	104.45	109.54	107.93	106.17	106	107.89	107.56	106.11	103.64	103.87	107.47	105.26	105.46	106.54	107.89	108.45	107.88	106.14	107.94	104.33	107.88	106.85	107.76	106.67	104.55	105.84	107.94	107.95	105.33	107.56	108.83	106.82	103.8	101.46	107.74	107.2
111.67	110.73	112.87	110.98	113.87	112.15	109.14	109.84	113.38	110.7	114.53	112.81	112.94	113.2	113.76	115.98	114.88	111.47	111.91	114.16	113.12	111.86	111.27	109.49	111.67	111.45	112.9	111.9	113.69	112.39	109.9	112.38	109.96	114.51	113.72	113.49	113.69	112.86	112.87	112.27	109.43	114.16	114.33	109.78	112.14	112.14	111.54	111.95	114.35	111.23
112.43	107.97	111.13	112.64	110.63	108.6	112.3	110.6	111.11	112.2	109.56	113.01	111.86	112.57	113.72	115.42	109.87	112.01	114	111.57	111.92	112.92	110.97	112.21	114.97	110.29	109.01	113.76	109.05	111.87	114.66	114.06	111.43	114.52	111.89	113.54	111.02	107.46	112.17	110.85	114.88	113.12	110.44	110.02	109.58	112.91	112.8	110.21	112.04	110.89
103.09	105.88	104.86	104.45	106.35	105.41	104.24	105.34	104.46	106.68	104.67	107.75	101.6	104.22	104.65	103.7	104.57	108.02	106.15	108.57	102.3	107.99	103.27	105.03	106.33	101.62	105.89	108.73	106.2	104.67	105.61	105.44	104.04	106.59	106.74	103.82	107.52	105.96	104.7	104.71	102.36	104.04	104.88	104.38	104.63	106.17	103.95	105.63	102.51	106.97
110.86	107.54	109.71	110.94	115.4	112.05	110.3	109.64	110.76	112.75	109.68	110.45	114.03	114.07	109.58	110.41	113.21	114.62	110.52	111.24	111.21	110.87	111.33	112.42	109.48	108.18	109.92	111.32	108.7	108.74	111.73	110.78	110.86	113.01	111.97	113.57	112.04	109.68	111.63	110.34	110.13	112.56	112.85	112.05	112.79	111.77	111.38	112.76	112.63	112.62
111.76	109.94	114.39	113.53	111.22	109.43	110.9	113.53	111.48	112.92	115.04	109.38	108.56	113.53	111.6	112.3	110.85	113.5	115.93	115.98	114.69	113.18	113.49	108.78	113.22	114.3	111.96	110.95	115.08	113.45	111.66	113.69	113.67	113.04	112.31	111.47	114.02	108.53	116.52	112.81	112.56	111.78	113.03	112.97	112.53	111.6	114.31	113.09	110.98	114.93
106	104.22	107.68	107.61	103.82	107.56	103.56	106.85	105.89	107.48	107.01	106.19	106.33	105.41	109.8	103.29	107.47	102.43	106.64	106.14	106.44	109.18	107.28	104.09	107.58	104.47	105.47	109.08	108.01	104.03	105.05	105.52	106.94	105.37	105.56	104.21	106.9	105.81	106.5	106.89	105.24	104.83	106.85	107.88	106.66	107.99	107.26	105.72	104.47	106.6
106.5	108.5	102.27	103.81	105.73	105.77	103.81	105.29	103.49	105.28	107.11	103.73	106.66	107.1	106.73	106.49	107.63	104.66	103.66	107.3	103.71	106.57	105.86	108.44	107.16	108.83	106.26	106.17	104.45	104.68	105.48	104.22	105.98	105.99	101.53	105.44	102.6	107.54	107.03	104.13	103.92	107.79	104.05	106.12	103.94	106.32	103.99	105.6	105.85	102.35
103.82	108.47	105.86	104.28	105.12	105.12	108.61	105.14	105.25	103.21	102.64	107.03	108.19	104.44	105.5	105.96	106.23	105.09	103.91	108.25	103.76	103.86	104.79	106.18	104.87	107	103.33	106.41	102.87	108.42	109.02	106.25	105.84	104.83	103.87	105.48	108.65	105.65	106.1	107.37	105.37	106.84	106.77	104.87	108.44	104.61	105.75	103.85	102.59	105.67
97.911	97.149	101.18	101.16	100.31	99.261	99.878	99.431	100.7	103.92	98.969	98.047	97.469	97.849	99.637	102.51	101.39	97.595	98.634	102.08	102.06	100.32	98.802	100.46	101.46	102.43	99.021	99.124	99.746	97.673	100.29	97.701	99.61	101.56	99.907	102.23	100.47	97.781	102.06	99.577	97.447	99.656	103.35	100.68	99.854	100.38	99.185	100.18	98.798	100.7
109.29	105.32	105.85	108.88	109.61	104.86	104.91	108.15	108.36	106.7	107.12	107.34	107.71	105.65	107.34	107.2	110.75	105.83	108.32	107.96	105.36	103.89	108.1	107.03	108.5	105.73	106.23	104.93	108.33	105.48	107.62	105.22	105.8	106.81	104.18	108.95	107.64	109.41	107.03	107.74	105.68	107.42	106.87	104.64	106.44	103.06	107.02	104.82	106.69	105.83
103.35	106.29	104.24	105.94	107.57	105.42	104.83	104.88	106.43	102.76	106.35	108.17	107.88	103.13	105.24	106.07	108.56	105.37	104.05	104.48	103.82	103.37	106.22	103.78	108.4	105.66	105.3	106.56	106.09	107.45	104.19	106.48	109.05	103.7	107.07	104.55	104.27	107.11	106.36	108.64	105.9	105.1	106.13	108.64	105.28	102.79	104.57	103.05	105.49	103.88
110.91	110.91	111.55	111.71	108.12	110.95	109.91	109.16	109.82	111.86	108.49	110.6	110.59	109.55	111.98	110.27	111.32	109.59	109.22	109.95	109.23	108.1	113.56	112.11	112.99	109.56	110.56	111.36	108.96	109.49	109.87	110.17	109.84	110.98	109.27	112.23	108.98	109.03	108.24	113.92	112.53	109.73	110.23	110.14	108.83	113.63	112.27	111	109.1	110.84
120.84	115.95	115.83	115.85	118.21	117.92	118.85	118.14	117.7	116.04	117.49	121.29	120.85	115.94	117.66	119.52	118.09	114.74	114.3	118.14	116.53	118	115.99	116.01	117.93	118.32	114.67	116.61	115.81	118.09	118.21	116	115.51	116.82	116.78	116.24	117.34	119.4	118.45	117.84	118.54	120.02	116.6	119.72	116.48	118.25	114.19	116.31	116.8	117.26
97.868	99.974	101.55	101.17	100.71	101.98	98.794	93.885	99.813	102.23	100.96	99.594	98.773	100	100.55	98.489	100.7	96.284	98.806	99.061	99.904	101.34	100.47	99.62	100.94	101.4	97.674	101.49	101	98.038	101.04	101.19	101.19	98.662	95.457	100.56	100.49	98.716	97.968	96.474	100.58	103.64	97.086	101.88	97.269	100.93	101.57	99.541	100.2	103.44
105.64	105.87	106.42	106.19	104.26	106.09	102.31	105.93	107.23	108.23	109.04	105.43	106.08	103.76	104.57	105.88	106.66	103.18	105.95	104.15	105.39	107.95	107.92	104.94	107.86	104.18	107.59	110.86	106.63	106.57	105.7	105	103.99	105.18	107.84	103.91	103.51	108.87	104.49	105.51	104.25	106.59	106.9	109.18	104.12	106.39	104.14	107.86	108.03	102.65
106.4	104.94	108.73	105.99	103.14	109.49	107.12	106.32	104.54	107.12	107.81	105.16	105.66	111.3	105.83	104.84	105.54	104.43	109.66	109.83	106.36	104.9	106.21	104.93	105.07	107.6	106.87	107.26	110.15	105.86	108.62	106.31	104.65	108.28	103.99	106.77	107.66	106.41	104.02	107.97	108.91	106.79	105.73	108.86	106.5	106.45	108.08	106.32	104.76	106.02
105.85	109.05	106.24	108.02	107.33	103.08	108.9	106.73	105.07	108.51	107.92	106.09	108.04	108.36	107.68	104.69	106.18	104.64	106.37	102.91	106.36	107.92	107.38	104.49	106.94	104.34	106.6	103.37	106.08	106.04	103.99	104.48	103.61	107.56	104.07	105.65	107.94	108.05	107.17	104.9	111.04	107.95	104.1	107.75	108.07	107.36	107.39	107.45	109.6	106.71
109.85	109.09	111.37	111.4	112.17	107.34	112.15	107.48	112.61	112.48	112.99	115.39	111.62	110.98	113.18	109.89	111.32	112.54	110.27	107.44	112.12	111.67	111.47	111.04	110.5	110.11	111.27	110.23	111.17	106.81	112.01	114.61	112.28	110.45	110.4	111.54	111.47	111.97	110.83	110.96	110.87	111.58	113.15	111.12	112.39	107.9	111.99	112.25	110.69	113.16
110.25	112.7	111.36	110.52	109.2	111.79	109.36	107.15	111.7	109.73	111.3	109.28	108.83	113.01	109.49	109.46	112.48	110.33	113.57	112.34	110.63	109.54	110.89	109.1	112.62	111.09	112.87	110.13	108.38	109.64	110.35	109.38	109.06	111.44	110	114.14	108.64	111.51	107.93	112.69	111.35	109.57	111.56	110.96	110.98	108.57	111.94	109.53	112.6	109.95
104.81	103.7	106.02	102.76	100.71	101.96	103.29	104.34	103.98	104.25	104.83	105.34	107.36	104.4	102.41	103.88	105.49	100.86	104.37	104.99	105.81	104.08	104.81	107.62	103.48	104.94	104.54	103.98	106.15	103.22	104.13	103.86	105.87	101.49	100.82	104.37	105.56	105.84	106.98	104.3	103.16	104	104.13	107.06	104.02	108.12	104.72	100.73	102.22	103.72
102.89	106.36	106.33	109.2	108.24	109.33	104.07	108.36	107.6	107.25	106.48	107.22	106.15	105.51	107.54	105.17	104.68	104	105.37	105.3	104.46	106.86	107.53	105.05	102.67	105.69	104.6	106.9	104.93	105.44	107.08	103.64	104.39	105.78	107.29	106.39	104.88	106.98	106.21	106.77	107.27	101.96	106.63	102.93	102.44	108.49	104.63	108.81	108.63	107.88
103.42	104.86	105.89	101.64	102.86	106.06	106.86	105.37	103.16	108.8	104.94	104.76	106.26	107.24	102.16	105.53	106.56	105.89	105.93	103.7	106.14	103.89	107.96	104.04	105.79	105.03	105.71	107.39	105.9	104.73	107.74	105.21	105.05	105.69	107.02	103.13	106.4	104.88	106.99	105.23	109.13	105.67	103.72	104.9	105.67	107.13	104.25	107.69	105.18	102.6
107.82	106.31	106.2	105.34	111.58	105.05	106.12	104.13	108.04	104.7	106.38	106.37	106.63	105.3	104.93	107.79	106.36	107.36	107.78	104.77	105.1	109.22	105.14	108.12	106.29	107.39	107.68	104.34	106.58	106.84	106.75	108.17	106.68	109.31	106.06	107.14	107.43	108.66	105.76	104.56	106.82	104.79	107.22	109.3	107.45	106.73	108.41	108.03	105.23	105.22
110.23	110.1	109.92	110.52	108.87	109.27	113.64	114.24	111.03	112.33	109.67	112.48	109.68	112.64	108.47	111.02	110.83	110.2	112.58	113.69	112.32	110.56	111.73	112.28	109.96	112.39	109.91	106.31	111.32	108.79	109.4	111.31	111.41	111.95	108.46	108.41	112.18	108.59	110.97	111.67	114.05	111.79	107.83	112.13	111.34	111.03	109.64	110.99	111.95	109.69
113.65	114.99	117.03	115.43	115.64	111.36	113.78	116.19	117.94	116.08	118.01	114.01	113.45	117.3	112.09	116.08	113.34	114.82	115.85	116.03	115.34	113.88	115.18	116.27	115.85	116.28	115.28	116.19	116.89	119.33	112.66	115.85	115.81	116.44	116.13	114.13	114.13	112.77	117.44	115.33	115.61	113.02	115.8	120.1	119.22	112.15	115.43	114.21	118.05	116.15
113.12	110.03	110.92	112.39	108.67	110.04	111.87	109.65	114.32	114.01	113.11	112.3	113.7	110.87	110.06	111.75	114.3	114.09	109.75	109.96	108.65	110.69	111.84	108.3	109.71	111.78	111.55	111.61	109.81	110.42	112.75	111.67	110.85	111.11	110.45	108.25	112.8	113.06	113.84	110.9	110.5	113.1	111.69	111.66	113.46	113.43	110.61	112.17	112.92	111.45
110.82	114.22	113.01	111.93	109.65	111.37	111.77	110.17	112.28	112.63	110.8	113.46	109.9	112.73	110.84	111.26	111.45	112.32	111.33	112.29	113.27	111	109.73	111.99	111.8	109.88	112.28	111.91	118.17	110.69	113.44	110.62	108.75	109.34	110.7	114.13	110.5	117.05	109.35	110.03	112.2	111.74	111.23	110.23	112.25	112.94	111.64	111.32	110.48	110.38
107.94	102.99	108.11	106.81	108.12	105.33	108.32	107.33	108.69	105.92	105.94	105.75	106.47	103.13	105.81	103.4	104.44	104.82	104.59	107.17	107.96	106	105.21	107.38	106.65	111.54	107.61	110.73	106.17	105.87	109.92	109.2	108.04	104.05	103.7	104.37	105.79	107.42	106	103.95	106.45	106.49	108.95	104.82	105.05	104.76	109.38	104.3	107.93	102.56
102.85	107.66	105.91	105.09	104.53	105.17	106.96	104.8	102.41	107.49	104.59	103.65	104.03	108.22	105.43	106.52	104.01	103.25	108.62	100.73	106	106.63	102.98	107	108.66	103.95	107.89	102.38	109.19	105.83	106.4	105.91	105.47	106.92	102.02	105.08	104.44	107.56	108.44	103.11	105.64	101.98	102.71	105.05	106.45	106.9	102.49	105.64	103.13	107.55
103.46	104.63	109.04	105.05	101.33	105.06	103.12	103.2	105.2	104.81	106.61	107.05	106.89	102.14	104.16	104.56	104.92	106.65	103.71	106.17	107.56	105.99	101.56	108.97	106.66	106.32	102.4	106.69	107.45	109.13	108.84	107.29	105.41	107.38	105.42	106.14	105.83	108.46	108.5	104.45	104.7	103.66	106.41	104.84	108.22	103.68	105.17	104.07	108.18	105.51
111.4	109.14	110.71	110.58	109.36	112.34	110.74	111.57	114.47	108.61	112.91	106.98	111.15	109.93	110.41	108.82	114.32	114.51	110.59	110.42	109.66	111.53	111.12	111.89	108.89	109	112.83	112	115.14	111.59	106.61	111.61	109.15	112.58	111.43	114.19	112.15	111.6	108.73	112.12	112.54	114.43	111.15	114.62	110.9	109.93	110.77	113.7	106.44	112.89
104.17	106.97	106.13	103.96	106.87	101.37	107	104.21	105.31	105.61	103.89	105.59	107.35	109.5	106.05	103.11	104.13	104.78	108.52	105.64	105.55	104.99	107.64	107.63	107	105.58	105.45	107.27	109.39	105.25	104.88	108.73	105.8	105.54	106.13	107.65	108.85	105.14	106.24	106.84	103.07	107.29	106.51	108.94	107.85	101.5	106.63	106.37	106.69	102.84
115.66	117.4	115.66	114.8	117.53	116.94	117.44	119.34	116.3	114.72	117.03	116.79	114.55	116.98	114.6	117.78	115.85	115.6	114.56	118.94	118.94	114.4	117.19	115.17	115.87	119.71	114.76	117.85	117.14	113.91	113.68	115.98	116.5	117.63	118.71	118.81	114.66	115.82	115	117.22	116.55	119.93	115.72	114.83	117.29	116.7	115.57	114.72	117.06	117.45
105.54	104.63	105.08	104.5	108	107.18	101.4	104.54	106.6	104.09	102.48	104.92	104.42	103.19	107.87	104.27	104.92	104.93	101.63	103.02	102.07	105.97	105.4	104.42	106.17	105.54	105.22	105.93	107.54	104.73	105.7	105.5	102.08	105.08	103.66	104.42	102.79	102.92	103.17	102.02	105.33	104.47	106.46	101.84	103.48	106.07	103.81	105.44	106.2	107.08
100.67	98.413	99.364	102.65	99.232	100.02	100.15	103.22	100.49	102.61	98.737	100.99	98.982	95.534	96.376	97.309	102.48	97.557	100.72	97.866	102.14	100.96	100.18	99.971	98.224	100.57	101.89	100.34	99.812	98.371	96.692	99.235	100.81	102.69	99.759	97.936	96.647	98.702	101.16	96.876	101.66	98.992	101.36	101.08	99.578	96.78	98.766	100.3	98.766	98.307
102.82	99.508	100.5	101.3	99.295	100.97	101.06	102.16	100.59	99.889	100.77	102.2	101.28	97.497	102.91	102.63	100.22	100.28	100.6	101.19	102	100.73	98.44	100.97	102.87	98.685	101.18	102.21	99.171	102.06	101.64	99.715	101.77	100.88	100.22	103.12	101.52	101.17	102.58	101.68	100.08	102.71	98.879	100.02	101.18	101.27	101.72	102.53	100.87	95.975
104.34	101.41	105.79	104.93	103.42	103.94	99.992	102.74	104	102.09	102.35	104.05	102	102.27	104.98	103.71	104.91	102.38	101.6	104.01	103.12	100.98	106.82	105.28	101.65	103.96	104.34	104.92	105.52	105.18	103.22	104.18	104.02	103.71	104.88	102.72	105.78	104.91	101.63	101.77	105.28	103.42	103.41	106.06	109.13	105.46	103.53	103	103.92	104.56
103.94	105.57	104.82	100.65	102.21	103.36	107.18	104.18	105.35	103.11	107.53	107.96	103.56	106.91	103.2	104.03	102.62	106.57	102.41	105.96	103.96	106.04	104.29	107.18	105.65	103.77	105.58	105.46	104.42	104.08	105.25	102.99	106.29	108.72	108.78	106.55	106.51	106.99	104.52	104.46	103.53	104.8	108.4	106.33	107.95	103.96	106.14	102.51	105.13	104.33
97.045	101.32	101.98	98.618	99.714	99.599	103.65	101.65	102.09	101.09	100.85	99.223	99.796	100.71	99.339	103.44	99.588	100.41	103.76	99.812	98.654	99.627	104.34	100.11	99.658	103.42	102.26	99.557	97.61	100.92	100.58	103.7	100.96	100.34	100.8	102.14	102.41	103.19	103.06	100.75	101.3	97.938	100.03	100.97	100.99	100.03	98.711	101.08	104.02	101.5
110.08	113.99	111.47	111.22	112.6	110.54	113.87	113.76	111.83	113.24	113.09	112.21	113.69	111.39	112.15	112.77	114.52	113.69	112.09	114.61	115.67	110.35	112.37	111.83	111.71	109.89	113.01	113.29	111.11	110.73	108.54	111.55	109.6	112.66	115.91	116.6	110.21	110.57	110.34	112.18	110.22	111.45	110.8	110.2	112.5	114.53	109.98	113.89	113.89	114
106.49	106.29	105.47	107.24	104.16	103.15	106.15	106.41	109.1	107.4	106.96	106.48	104.7	104.51	105.34	103.48	106.57	106.73	107.93	103.49	106.24	107.61	108.36	106.64	105.85	106.29	108	104.01	103.03	106.3	108.8	106.29	104.54	107.61	104.32	105.95	107.22	107.65	106.01	106.7	107.34	107.26	106.67	103.88	105.48	104.43	107.42	103.87	107.17	106.28
105.8	109.16	106.88	106.95	106.5	105.57	110.27	104.37	107.7	103.11	104.87	106.06	105.92	106.42	105.66	107.63	105.9	103.55	108.1	107.05	107.05	106.35	108.82	104.74	104.4	104.22	109.63	107.13	104.94	107.17	106.46	106.34	106.06	107.86	109.6	108.06	105.2	107.54	105.33	103.96	107.12	105	104.77	102.91	103.28	108.32	105.99	107.85	105.28	107.05
107.07	108.26	103.98	108.51	103.68	104.1	105.33	106.36	107.34	106.17	109.15	106.7	103.92	106.23	105.89	108.42	107.47	105.56	105.19	107.48	107.45	108.16	106.93	109.65	106.07	109.14	108.97	104.23	104.18	105.96	104.65	105.15	105.15	101.94	105.1	107.7	104.57	106.45	107.38	106.12	104.03	106.63	105.83	104.64	103.42	106.13	104.43	103.25	103.79	109.32
117.25	115.97	119.54	115.82	117.71	115.99	118.14	119.6	118.06	115.75	116.95	117.39	116.72	120.14	117.1	116.28	116.88	118.18	117.96	116.12	119.69	121.28	120.1	120.49	118.79	115.97	115.34	117.41	115.29	119.27	117.5	118.9	118.41	117.3	120.16	118.68	117.89	119.14	113.75	117.74	118.67	118.57	117.17	116.43	118.13	117.01	118.45	118.06	120.22	118.28
101.5	104.46	102.87	104.93	102.7	104.53	106.51	106.02	108.39	105.17	106.76	106.63	103.77	105.06	105.27	103.8	107.7	108	104.57	103.5	104.07	106.56	103.58	105.21	101.48	104.21	106.44	105.2	104.45	105.66	106.56	104.59	105.68	103.59	106.59	104.52	105.02	103.38	103.49	104.24	105.17	105.19	106	107.76	105.48	103.03	103.87	108.64	105.7	106.74
118.29	114.93	116.85	117.6	116.98	117.38	114.75	117.05	118.47	117.34	117.16	116.6	117.64	118.11	116.87	118.84	115.41	116.62	118.85	119.36	117.05	118.28	119.12	114.18	116.24	121.31	117.19	117.67	115.22	119.88	117.61	119.37	118.74	116.49	115.14	114.31	117.71	117.34	121.07	116.81	116.66	118.81	117.99	121.09	117.96	117	119.4	116.47	118.81	115.92
100.59	102.02	105.09	100.05	105.39	100.44	101.93	98.686	100.62	99.201	97.835	101.45	101.03	101.94	101.34	99.553	102.89	101.79	101.14	100.13	98.214	103.16	100.98	99.917	103.41	101	97.737	102.01	100.15	102.43	101.5	102.47	101.86	100.92	100.56	103.02	98.7	100.77	103.37	102.39	99.629	102.12	103.7	100.8	99.797	101.66	99.787	101.15	99.204	98.938
111.84	109.69	109.1	111.77	110.06	110.32	110.19	111.75	110.1	111.88	110.17	110.79	112.1	113.57	113.22	110.05	109.6	112.96	109.69	110.51	112.3	111.98	111.65	114.2	110.59	113.34	111.72	114.66	113	110.89	111.96	110.67	111.42	112.68	109.24	114.91	110.47	112.52	109.19	110.88	112.68	112.45	113.69	113.68	115.25	111.9	110.84	112.61	111.22	112.34
105.06	102.26	102.93	103.44	104.02	105.69	106.82	103.12	105.46	101.75	104.46	105.45	105.91	105.3	103.56	106.94	104.19	102.32	105.55	101.51	104.87	102.46	106.02	101.94	102.98	105.04	105.07	103.75	104.84	104.52	104.19	105.63	103.04	104.62	105.09	103.43	103.27	103.75	105.57	105.79	101.81	104.41	102.57	99.999	103.57	104.28	105.71	104.97	103	104.04
105.48	107.3	104.15	108.89	107.97	105.91	109.08	103.87	102.74	106.38	106.97	103.81	108.14	109.02	100.8	107.51	104.39	107.27	104.72	109.13	104.84	102.64	108.31	103.24	105.19	105.38	107.06	103.86	104.28	104.23	104.84	102.07	105.72	105.67	103.7	103.17	109.9	105.22	105.58	104.29	105.88	110.41	106.43	105.89	109.07	106.25	111.46	108.4	106.61	103.51
104.47	107.34	105.43	106.92	104.63	104.55	103.23	102	107.02	106.46	106.36	103.57	105.39	103.37	105.34	105.49	108.63	108.69	104.7	107.04	106.14	105.2	108.68	105.45	105.13	104.14	106.82	105.75	108.9	105.47	107.77	104.59	103.38	106.5	104.84	102.63	104.91	102.67	105.78	108.45	106.81	108.84	105.79	105.34	105.96	104.54	106.27	105.74	104.47	107.68
109.78	110.25	112.08	110.75	113.15	113.34	113.58	109.42	111.96	111.2	106.87	111.57	110.82	112.36	111.95	111.9	109.19	110.42	110.99	111.42	109.85	111.24	109.87	111.88	111.85	111.81	112.44	108.04	110.71	112.58	111.27	108.98	110.2	110.5	110.82	112.08	113.71	111.55	111.92	111.43	112.62	112.07	111.43	111.78	108.7	110.01	111.43	108.37	112.92	110.54
106.56	106.21	109.75	108.24	108.63	109.32	103.14	108.41	106.49	107.04	105.75	108.22	105.37	106.04	107.83	108.82	108.49	106.7	104.44	106.72	109.56	104.29	105.37	107.48	104.43	107.32	106.26	104.51	105.99	104.89	105.93	108.58	107.12	106.4	107.96	104.12	105.57	108.58	103.78	106.65	107.53	104.47	105.65	104.82	103.63	110.89	105.29	106.01	104.43	106.49
109.75	108.95	110.69	111.48	108.36	110.97	109.33	110.66	111.62	112.32	111.79	109.15	110.32	111.26	108.4	112.97	111.51	114.38	109.74	109.66	108.34	110.1	110.27	108.43	109.74	109.07	109.18	109.92	111.04	111.1	107.92	109.79	109.21	113.25	108.47	109.84	110.59	113.54	110.11	111.41	111.16	111.29	108.48	108.47	106.62	111.86	110.84	111.07	109.43	114.95
104.57	102.1	104.87	104.77	104.76	103.89	106.54	106.4	105	103.19	105.38	103.82	105.24	106.03	109.38	103.65	107.2	107.59	106.13	105.57	103.06	104.61	106.92	105.26	102.76	104.71	103.24	106.71	103.77	104.13	104.61	105.02	106.65	106.67	103.6	107.38	105.35	104.92	105.38	109.44	105.46	106.1	106.29	105.94	107.34	105.1	107.35	104.69	107.44	105.52
104.95	104.29	102.24	107.49	105.94	105.76	103.96	105.68	105.93	103.75	103.15	105.49	108.47	107.15	106.46	103.47	105.52	104.21	106.8	106.77	106.4	105.71	108.81	105.74	104.48	106.97	104.13	103.1	104.92	105.65	103.86	107.15	106.34	105.5	105.43	107.07	105.87	105	107.53	105.69	108.11	102.93	104.78	108.74	108.09	105.89	102.82	104.33	107.23	104.63
107.69	110.67	109.41	109.78	111.15	113.48	109.51	113.66	112.01	109.95	112.66	108.65	113.57	109.86	112.18	111.78	113.56	111.18	112.71	114.57	114.23	113.01	113.45	111.3	113.56	112.88	110.25	113.24	111.75	112.06	113.37	111.69	113.99	114.19	111.49	108.51	111.84	115.72	109.71	111.52	111.11	113.52	111.37	112.93	109.92	112.24	108.26	111.23	112.04	112.3
104.61	103.56	104.82	108.35	106.83	103.9	106.77	105.22	102.33	106.8	107.02	104.16	102.94	105.54	104.3	107.8	107.07	104.46	101.86	106.7	103.34	106.51	103.96	106.19	106.23	104.67	104.76	105.7	102.56	104.75	101.8	105.84	103.71	104.12	105.6	103.11	104.05	107.33	105.94	102.89	102.38	103.36	106.05	104.45	104.54	104.04	104.77	107.22	106.55	102.75
114.37	112.94	111.38	107.94	113.23	114.86	111.9	114.01	110.37	109.58	114.97	113.5	112.9	112.83	112.77	114.54	111.64	113.93	109.71	112.52	109.6	111.67	110.48	111.6	112.58	114.5	111.87	112.74	112.22	114.31	112.97	114.99	112.96	111.58	113.14	113.98	111.23	110.34	111.01	111.27	112.77	110.03	111.86	113.57	113.55	111.12	110.63	111.98	109.78	114.77
105.44	108.23	107.5	104.06	104.12	103.88	105.1	103.9	102.93	104.53	109.53	106.79	108.16	106.54	106.98	105	107	105.55	106.75	101.29	106.89	104.52	107.85	103.53	108.67	104.49	104.72	106.53	107.93	107.72	108.01	109.52	105.68	106.23	109.11	108.73	104.33	109.72	106.34	106.57	110.22	107.26	105.85	106.64	106.35	107.94	110.42	109.07	104.42	106.88
104.02	104.34	108.47	102.23	105.35	105.19	109.57	105.27	106.25	105.79	106.29	103.88	109.01	104.45	104.33	104.55	108.03	103.43	106	105.07	105.42	107.66	104.24	107	107.56	109.77	106.36	105.14	105.43	107.44	106.35	103.96	105.5	103.9	103.45	106.67	105.05	104.57	103.94	105.09	105.07	105.9	104.63	108	106.12	105.27	106.5	105.84	108.25	104.68
111.86	108.36	116.88	115.99	111.15	109.71	111.56	112.39	112.91	113.87	112.35	114.02	113.17	112.91	111.86	112.28	114.6	111.22	112.6	112.58	112.78	114.57	113.91	111.67	110.77	116.57	112.92	110.27	111.3	109.78	114.1	113.64	111.68	113.08	110.49	110.05	110.86	114.37	109.54	113.29	112.33	114.63	110.17	111.8	114.12	109.68	114.78	116.2	112.43	112.06
111.59	111.67	108.51	109.91	113.57	111.55	111.45	114.65	112.97	109.17	111.69	111.55	112.53	111.44	109.37	110.67	109.67	114.68	110.75	112.25	111.58	111.04	112.47	110.2	111.12	111.9	110.93	111.8	114.5	112.33	109.48	112.48	111.44	114.84	110.72	108.37	111.25	116.85	111.26	111.31	113.45	115.93	110.82	110.49	113.44	110.93	112.35	116.24	112.95	113.42
116.96	115.2	118.09	119.27	119.62	117.99	119.08	117.75	118.92	115.85	116.69	118.22	119.59	115.62	116.75	118.07	118.49	114.41	118.95	116.55	115.46	116.63	115.73	119.78	117.01	116.87	120.84	115.68	115.94	119.77	118.15	115.55	116.55	118.84	115.16	117.81	117.55	118.98	118.64	116.63	115.03	114.44	115.37	119.57	118.73	120.4	116.41	118.97	118.53	120.88
106.97	102.83	106.74	104.99	107.42	106.23	105.36	104.71	104.15	106.25	104.21	104.01	105.36	104.42	105.58	105.76	103.66	106.28	107.57	105.76	104.68	106.2	103.67	100.5	105.2	105.16	103.78	106.34	105.32	106.32	104.28	104.58	103.5	104.62	104.42	104.43	107.39	105.27	106.71	104.12	103.41	108.04	105.69	105.11	107.64	106.59	106.49	105.73	105.69	104.54
105.23	103.35	106.66	104.67	106.44	105.23	103.72	105.44	107.64	107.19	102.91	104.25	109	105.92	102.96	104.97	106.31	107.41	108.11	105.49	104.2	105.47	106.11	106.5	107.33	101.64	107.14	104.59	103.87	104.11	105.82	103.89	102.67	106.25	105.4	107.75	102.76	106.58	104.42	102.94	109.29	106.53	103.67	106.79	105.51	104.78	103.5	100.37	104.42	107.14
112.11	115.68	114.57	117.3	117.29	118.5	116.54	117.08	117.86	118.79	116.62	118.86	118.44	117.77	113.53	117.21	110.9	113.76	118.29	114.31	118.5	116.49	117.91	118.78	117.49	115.68	112.03	114.15	118.02	113.69	115.41	116.06	115.66	115.21	116.13	116.51	115.5	119.23	115.34	118.05	118.69	115.53	116.9	120.1	117.5	116.33	119.42	115.42	116.13	114.69
103.1	103.33	104.22	103.43	104.44	102.36	103.83	105.37	103.3	104.54	106.07	101.5	106.59	104.48	106.2	104.45	101.68	105.6	101.07	102.41	102.87	100.37	103.93	105.83	104.71	104.73	101.86	105.4	104.26	101.88	102.79	103.25	103.24	106.57	106.47	106.1	102.42	99.704	102.99	104.89	104.57	106.22	104.66	101.63	104.3	102.75	105.21	103.66	103.1	100.14
108.12	104.03	107.91	108.18	105.82	105.33	107.71	102.33	103.49	104.42	105.63	105.13	109.59	103.64	104.41	107.25	105.28	104.7	106.63	107	105.82	102.61	103.99	104.4	107.76	107.89	103.93	104.6	105.64	106.57	104.72	104.14	103.95	106.07	105.52	106.3	106.51	107.76	106.77	106.6	105.21	100.33	103.6	106.25	107.44	101.97	106.12	108.78	103.93	106.26
105.5	107.42	111.29	107.6	103.38	107.63	106.63	104.51	107.1	104.65	105.45	106.94	106.56	105.09	105.03	106.3	107.03	106.98	108.19	106.15	107.34	107.61	106.97	106.01	102.61	103.6	108.95	105.92	106.96	107.05	107.43	107.22	106.83	104.37	106.48	106.71	108.27	109.03	105.27	106.27	104.35	106.54	108.28	106.9	103.01	106.73	108.48	105.22	105.33	103.99
107.19	106.33	105.28	106.53	106.67	104.77	104.14	103.08	106.44	105.76	105.6	103.73	104.26	104.56	109.37	107.41	108.33	104.8	106.75	106.63	104.14	108.01	105.15	106.19	104.21	107.23	104.24	103.82	101.8	105.26	105.06	104.41	103.5	109.1	104.26	106.23	105.83	107.8	103.17	104.08	105.25	103.19	103.81	104.7	106.12	106.74	106.62	105.35	107.28	104.54
107.28	109.32	111.67	112.87	112	108.91	112.84	104.7	107.19	111.04	109.3	109.97	111.38	107.62	111.29	107.36	111.04	111.5	108.74	108.04	107.97	109.87	111.9	109.04	109.26	110.01	108.97	110.48	107.56	109.89	111.46	108.75	109.84	110.72	113.03	109.73	108.8	109.47	108.79	111.2	112.22	110.04	112.44	109.91	109.76	111.91	112.49	109.81	108.83	111.3
109.23	105.17	102.67	106.17	106.11	104.41	105.55	104.26	108.02	103.73	105.17	106.74	106.03	105.69	105.31	104.6	101.74	103.52	103.93	106.56	106.12	103.26	106.93	105.58	109.53	107.29	105.94	104.09	106.47	106.69	106.27	104.86	108.37	108.91	106.04	106.78	104.88	107.13	106.02	108.44	105.71	109.48	107.12	104.26	106.33	104.68	107.32	106.51	103.45	105.82
113.04	114.51	113.77	112.61	108.12	113.22	111.87	110.85	112.03	111.76	112.81	113.67	114.13	113.76	111.38	114.16	111.05	112.59	108.55	110.34	112.86	111.34	112.46	110.76	111.95	106.95	112.7	113.08	110.23	111.68	111.18	113.02	112.01	110.83	113.08	115.25	113.71	109.27	112.51	110.64	111.25	111.25	111.09	113.06	111.83	113.01	111.78	112.58	110.54	115.77
102.42	97.909	99.659	99.117	101.85	98.525	99.28	97.648	99.702	99.916	100.96	98.625	98.294	102.77	102.27	102.69	102.04	100.23	97.815	101.86	101.99	100.66	99.428	100.36	100.81	98.955	100.59	98.471	99.746	102.69	99.319	101.94	101.37	100.58	102.8	101.97	98.685	99.191	100.99	100.44	102.91	101.89	101.26	101.13	103.95	99.686	102.07	100.21	98.528	101.14
104.68	106.46	107.44	108.04	105.42	106.06	108.71	104.03	103.55	102.86	104.95	100.52	104.09	104.61	104.67	103.66	106.71	104.14	105.6	100.47	101.82	102.33	104.58	105.13	105.21	103.84	105.06	104.03	104.99	104.08	105.6	103.03	106.05	102.4	104.78	105.4	106.85	101.88	103.4	106.92	104.83	106.39	101.9	103.59	104.67	102.67	105.71	106.88	105.03	107.39
113.12	112.68	111.36	110.84	109.66	111.89	106.45	112.89	112.39	112.75	112.72	108.03	112.67	111.79	109.2	113.38	111.59	109.58	111.97	110.51	110.37	113.03	107.82	112.66	110.51	109.78	109.26	112.46	112.93	109.19	114.55	112.15	110.36	111.5	111.68	112.96	108.24	111.59	117.72	109.69	115.54	110.84	113.8	109.95	112.18	111.55	110.44	107.09	109.87	109.65
111.82	109.69	112.28	111.53	110.82	107.61	109.93	108.23	113.49	110.55	110.25	107.78	110.74	110.83	112.78	111.82	112.58	109.04	108.73	109.02	114.38	109.92	112.86	112.88	113.07	113.45	112.65	109.42	111.51	110.33	110.05	112.85	112.58	111.63	110.37	111.91	109.21	108.4	110.54	107.6	111.02	109.8	111.7	109.88	112	109.27	108.93	110.79	112.93	108.22
111.21	116.57	114.1	112.76	110.54	111.3	110.93	113.02	114.91	112.85	112.37	114.28	112.67	110.34	114.31	112.97	107	114.25	113.55	113.89	113.68	115.2	113.5	112.86	112.28	111.71	109.43	110.95	113.78	111.47	112.51	115.63	111.49	113.57	113.16	114.87	111.27	110.89	113.22	113.46	111.46	111.66	113.62	112.95	112.96	110.19	111.27	110.73	114.62	115.11
104.94	103.91	106.69	104.62	104.26	103.01	106.63	106.88	108.19	104.51	103.92	107.85	108.58	104.95	107.85	106.96	106.09	106.76	105.22	105.72	108.45	104.97	107.56	104.04	102.74	110.01	108.27	105.83	104.24	103.82	102.68	107.81	105.65	104.51	104.48	104.71	105.96	105.93	104.62	104.64	106.82	106.32	104.81	104.56	103.98	106.08	104.87	103.08	104.48	105.57
102.33	107.1	103.84	107.04	105.65	107.01	104.96	103.37	105.81	105.84	104.01	106.13	104.48	109.22	106.6	107.09	104.44	109.64	108.3	103.97	105.01	106.88	105.63	105.57	104.2	106.28	107.68	103.73	105.3	107.61	103.79	104.71	106.33	104.72	105.37	103.71	106.42	105.48	105.23	106.62	106.25	108.33	105.79	101.36	106.65	105.32	105.22	106.49	107.27	106.41
97.888	102.51	99.212	103.63	97.492	102.16	100.57	103.27	101.07	104.14	100.61	100.08	101.16	103.02	98.405	101.61	99.474	100.7	99.802	99.599	101.22	100.88	99.535	99.544	99.576	100.45	100.57	99.663	97.24	99.749	102.92	100.29	99.272	99.051	101.96	103.21	100.16	101.15	100.43	103.83	99.934	98.765	98.933	101.42	101.43	100.41	101.33	98.902	100.95	97.474
105.26	106.57	102.96	103.47	102.65	104.18	103.87	106.96	104.96	105.68	105.43	105.82	106.86	102.53	102.66	106.95	104.9	104.17	104.68	104.94	107.19	107.23	103.64	104.72	105.8	107.03	105.51	105.11	105.71	104.53	104.5	104.92	103.88	103.76	105.51	102.7	105.31	102.59	107.72	105.29	104.05	104.85	104.45	105.08	105.84	104.26	102.78	107.58	102.03	105.57
103.54	106.88	105.58	107.29	109.13	106.44	103.87	104.18	103.55	103.25	104.19	103.16	107.24	103.91	104.76	101.85	107.09	103.9	105.1	107.94	105.05	105.05	102.75	100.81	104.45	100.46	107.37	102.19	104.63	105.23	106.43	105.76	102.61	103.99	103.02	105.49	104.24	103.83	101.24	104.1	104.65	104.67	105.99	106.96	104.3	105.81	104.52	104.81	107.49	106.08
104.81	107.11	104.17	104.63	106.3	104.15	105.8	106.51	106.1	103.12	106.63	106.8	108.86	106.81	105.14	104.37	105.51	108.67	106.19	102.65	106.82	103.45	106.9	104.2	106.69	106.66	105.47	104.74	103.35	107.76	106.74	105.76	104.51	105.65	107.1	106.69	103.08	104.29	106.44	105.38	105.18	106.65	104.03	104.79	103.52	106.5	105.05	106.77	102.73	106.09
105.52	105.5	104.24	107.93	106.71	108.29	107.83	106.04	106.31	105.94	106.19	107.39	106.98	105.7	106.76	104.57	103.79	107.32	105.35	104.83	105.9	103.2	104.31	105.18	106.89	106.1	105.78	104.87	105.3	107.5	105.25	107.08	105.44	103.74	103.76	105.04	106.3	108.9	104.69	107.44	105.43	104.94	106.92	101.12	106.02	105.65	105.56	105.41	107.43	105.89
104.05	105.03	104.07	103.75	105.8	105.25	107.54	102.65	105.34	103.23	104.58	105.03	104.98	108.59	106.64	103.64	108.61	102.91	106.03	103.08	105.2	105.64	106.29	105.93	105.82	103.15	104.76	105.18	104.99	104.66	104.69	104.65	105.96	104.64	104.16	105.25	106.96	104.8	105.37	102.56	104.73	103.51	107.41	107.38	107.48	106.64	104.46	105.16	104.06	106.97
111.38	111.49	111.92	113.35	113.88	113.74	113.43	111.27	112.06	113.71	107.71	111.17	110.34	113.14	111.27	109.7	107.88	114.57	111.61	111.54	112.71	112.27	111.92	112.86	112.07	110.66	111.35	113.15	113.27	110.34	114.87	110.01	113.05	112.37	110.67	108.85	112.32	110.82	113.33	110.75	112.1	108.41	111.37	112.41	114.65	112.08	109.57	112.33	110.71	110.5
108.79	103.07	105.83	108.05	107.38	105.77	105.25	103.65	109.87	108.38	109.48	105.32	105.6	105.17	109.79	105.18	106.06	109.63	106.28	107.25	106.07	105.69	106.46	108.06	106.06	105.92	104.75	104.19	105.65	103.24	105.7	104.37	105.07	104.78	108.16	108.28	106.09	106.86	104.92	103.58	102.39	105.55	104.67	109.52	106.93	109.22	106.91	105.77	108.98	103.08
106.12	105.84	105.67	105.57	106.66	104.71	107.02	109.23	103.38	104.78	107.15	105.4	105.74	109.42	107.38	106.77	110.37	108.28	104.07	106.13	104.49	105.5	107.41	107.37	108.69	107.72	106.29	103.7	105.38	106.33	108.29	105.65	109.13	107.02	105.06	107.18	109.58	105.46	102.38	106.65	109.89	106.58	105.72	105.78	106.65	106.12	108.14	105.76	105.84	108.63
114.65	112.68	113.2	114	115.96	113.49	115.18	111.99	112.81	111.21	116.01	113.47	117.44	111.37	114.24	111.3	112.13	114.01	111.45	115.71	111.65	113.92	114.23	111.71	113.39	115.52	116.03	112.18	116.02	110.95	111.91	113.23	111.7	112.25	110.64	112.2	108.3	109.76	114.83	110.39	110.82	111.7	113.58	114.32	114.43	112.69	110.19	110.38	116.03	114.04
108.89	103.32	105.26	106.18	107.1	107.93	108.02	105.2	107.1	106.96	105.59	111.89	104.62	108.04	109.41	104.87	101.86	106.8	105.81	108.39	105.87	107.44	106.94	107.15	108.37	103.77	102.68	107.66	106.93	104.26	105.71	106.59	109.24	106.84	107.43	105.16	108.98	105.8	107	105.38	108.98	106.25	105.18	106.61	105.2	107.42	105.91	106.33	107.2	109.11
109.91	109.62	112.38	111.24	111.46	111.29	111.64	113.93	108.52	112.23	112.14	110.33	110.23	108.56	111.8	114.96	113.83	113.67	110.83	111	112.09	110	111.94	111.21	112	111.45	109.92	110.17	110.12	109.35	110.06	110.92	111.01	110.91	113.6	112.36	110.62	109.05	110.55	110.56	111.72	110.8	110.64	109.95	109.43	112.43	108.93	112.37	110.9	108.78
114.72	111.72	111.01	112.47	111.61	109.41	112.57	112.18	114.93	114.96	108.3	110.02	111.52	108.55	108.05	113.66	110.57	112.31	111.05	111.37	112.87	111.41	111.93	112.1	113.35	112.53	110.61	111.8	113.17	112.98	111.01	113.38	113.73	113.31	112.33	112.8	112.82	113.09	110.46	109.73	109.09	111.68	112.81	109.25	114.08	109.06	110.15	111.82	110.86	110.57
119.45	116.83	118.16	116.59	118.45	116.89	118.72	119.44	118.5	118.45	118.14	121.72	115.88	116.22	115.31	117.49	116.27	116.91	118.35	116.73	118.85	117.72	117.94	120.8	117.54	118.36	117.29	117.69	119.59	115.54	116.15	114.58	116.81	116.47	117.37	116.38	118.08	117.94	117.46	117.23	117.49	119.37	115.08	117.49	117.71	119.02	117.91	120.48	116.34	116.53
111.29	112.82	108.84	106.66	110.44	109.39	110.41	110.72	111.72	110.42	109.71	108.8	107.03	108.8	111.23	109.95	107.94	109.71	109.38	112.33	109.49	114.45	111.6	109.32	111.04	110.9	110.19	108.51	108.95	111.14	109.44	111.85	108.75	111.65	112.23	107.66	111.53	109.08	107.47	110.59	109.84	111.31	112.65	111.55	112.26	111.39	111.31	107.88	110.39	110.51
104.68	107.05	106.26	105.12	107.24	106.62	103.18	106.43	104.64	102.96	107.37	106	106.46	105.09	106.2	105.27	101.7	105.31	103.51	104.45	105.46	103.51	107	104.04	102.76	108.93	106.63	109.77	106.58	107.49	104.9	104.76	105.32	105.58	108.1	105.87	106.25	104.95	105.31	105.79	105.4	109.38	106.19	105.27	106.67	103.37	105.81	106.37	108.3	107.06
112.03	107.24	110.24	111.56	109.06	108.21	112.56	112.21	110.48	111.09	109.59	111.74	110.64	110.9	110.61	112.49	113.7	113.09	110.87	110.23	113.66	109.48	112.46	110.84	112.52	112.85	108.77	109.4	111.33	110.77	108.52	110.03	113.93	112.76	112.1	109.65	111.71	111.19	109.7	103.97	110.66	111.25	110.57	111.57	111.29	111.81	112.74	111.68	111.27	110.57
105.1	102.59	108.62	106.23	100.47	103	104.37	106.92	105.5	102.62	102.19	102.5	100.66	104.92	100.02	103.92	106.55	102.98	106.92	102.33	105.41	101.16	104.94	104.18	101.76	107.39	105.39	103.08	104.29	102.8	101.79	102.03	106.87	103.18	107.12	100.51	104.86	102.13	106.9	104.17	105.51	103.55	104.62	106.35	107.26	104.53	107.81	106.03	106.01	101.68
107.18	104.53	105.03	106.65	110.9	107.23	105.82	106.32	102.26	106.92	106.96	107.48	104.13	107.46	104.17	104.44	104.67	106.71	106.4	106.43	107.68	107.2	103.96	106.38	109.52	107.83	109.5	103.93	108.05	106.33	108.22	104.81	107.71	105.83	106.86	106.94	108.17	105.63	104.2	105.29	106.76	104.4	106.65	108.08	104.92	108.3	105.58	106.18	106.93	108.56
98.417	101.71	101.26	98.77	100.99	96.901	100.53	99.896	99.196	102.37	100.31	99.495	101.75	100.15	101.99	100.62	98.111	99.749	100.8	101.56	96.683	99.361	100.54	101.01	103.02	100.74	99.249	102.4	100.42	103.04	99.647	100.97	97.164	101.6	101.08	100.52	100.53	101.53	100.31	99.303	99.996	99.8	101.45	99.492	101.54	102.16	101.7	99.849	101.77	99.804
115.26	116.69	118.3	119.16	115.67	119.08	120.35	116.77	115.85	120.48	116.51	116.47	117.39	118.71	117.69	118.2	119.02	117.61	115.99	118.89	116.97	119.64	116.87	118.09	113.87	118.44	119.01	113.88	118.14	117.21	120.32	118.04	116.4	119.22	119.67	120.51	117.38	114.24	118.59	119.88	117.44	116.77	116.49	117.91	119.2	115.93	116.68	120.89	118.63	115.66
112.64	111.33	111.71	112.16	110.65	113.23	112.9	112.79	108.96	111.25	110.16	109.68	110.66	109.54	110.98	108.23	112.25	109.97	111.29	112.85	111.8	110.09	111.12	114.21	110.55	113.82	113.6	110.14	112.36	109.48	111.04	108.61	109.51	110.15	110.34	112.18	110.73	112.06	111.62	108.02	113.32	107.25	112.39	111.28	113.1	111.67	110.94	112.95	110.95	112.56
100.29	99.45	99.896	101.78	102.5	99.376	98.621	97.491	99.897	97.861	98.822	95.448	100.18	99.318	97.385	99.904	99.669	98.113	102.1	102.57	98.561	98.556	103.55	99.534	100.4	100.26	104.66	98.211	96.949	101.28	100.68	99.659	101.99	98.755	100.55	103.12	102.05	97.897	101.23	96.936	100.57	102.02	100.89	102.29	100.78	102.43	98.949	99.532	100.42	97.202
116.05	112.8	117.41	115.41	117.02	120.92	117.58	118.89	113.42	118.08	117.25	117.14	114.34	114.21	115.18	115.98	116.31	113.87	117.21	119.28	114.48	115.02	115.24	117.53	118.11	113.55	110.63	115.74	118.63	113.08	116.55	115.58	115.82	115.44	117.5	116.77	119.27	115.6	115.83	118.46	117.52	116.12	113.82	118.31	113.83	118.53	117.32	115.57	116.95	115.07
105.03	107.37	103.72	108.49	108.22	106.79	109.45	108.08	108.25	105.48	104.23	104.1	107.3	108.68	106.59	107.86	108.98	106.79	109.63	105.17	108.59	104.79	109.51	110.6	110.88	103.79	104.89	107.23	104.47	106.09	106.91	103.65	109.63	108.3	103.15	105.59	107.85	105.81	104.43	108.28	104.18	108.37	105.98	108.2	106.87	107.36	104.88	107.41	107.53	106.03
103.51	100.85	104.81	104.06	103.18	105.92	104.39	105.78	104.21	108.31	106.71	103.12	103.77	104.83	105.78	105.26	107.4	104.12	103.62	106.29	105.53	102.67	105.19	104.59	100.84	104.77	100.31	103.53	103.93	102.8	103.17	104.09	104.61	103.54	107.26	101.22	101.9	104.17	102.97	103.2	102.7	104.74	106.14	102.24	104.7	105.23	104.46	105.73	106.01	103.92
102.29	101.43	100.34	99.678	101.4	98.317	101.15	100.55	99.788	101.58	98.482	98.623	99.749	98.281	100.3	99.949	100.57	101.93	98.596	97.269	101.01	101.99	99.894	98.432	96.408	99.382	99.419	101.16	99.643	96.772	100.9	101.99	99.118	100.86	98.592	97.805	100.38	100.18	100.57	99.717	100.92	103.67	99.711	97.219	101.08	99.481	104.02	100.41	98.373	101.79
104.81	104.78	107.55	105.03	106.1	101.06	102.79	103.64	102.05	103.47	106.97	105.87	105.12	102.96	105.52	105.26	103.67	103.76	103.32	101.37	99.548	103.72	106.09	100.88	106.83	107.18	105.33	107.82	104.66	104.93	105.04	103.2	106.5	104.91	102.56	105.88	103.24	106.22	105.27	105.2	104.99	105.64	105.47	105.31	102.92	105.09	104.08	103.95	103.75	104.61
108.91	106.05	107.53	108.3	109.38	105.54	106.03	108.03	105.57	110.05	108.15	104.88	108.18	105.09	105.17	107.34	108.39	108.86	107.1	106.5	107.74	105.86	102.82	106.35	107.83	107.59	104.25	105.14	107.3	108.43	105.21	104.25	104.19	105.9	106.73	108.32	103.36	106.74	104.93	101.14	104.37	107.32	104.35	107.3	104.55	106.76	106.37	104.76	105.36	106.68
98.263	99.886	100.7	101.65	100.37	96.66	95.386	99.351	100.64	100.65	100.99	99.369	99.498	100.3	97.97	96.759	100.08	99.345	99.239	98.812	99.241	99.326	100.54	97.079	100.11	101.15	100.82	99.391	98.879	98.502	98.091	105.43	99.486	101.44	99.579	98.216	101.71	99.362	98.061	96.743	100.02	97.823	103.11	96.746	100.29	99.64	96.602	100.04	99.092	103.62
110.64	111.53	110.43	113.87	111.72	112.9	114.59	110.14	111.41	116.02	111.03	110.44	113.84	110.16	110.91	113.69	110.97	111.52	111.75	111.54	113.65	109.97	111.65	109.66	111.67	113.71	112.95	115.91	111.33	109.56	110.64	111.16	111.59	110.3	112.11	112.55	113.72	111.96	111.06	110.2	110.09	112.45	113.57	111.25	112.41	110.25	112.94	113.4	111.02	111.45
102.33	99.708	99.319	99.001	97.798	101.21	98.249	99.233	101.08	101.17	100.77	100.07	99.204	101.23	107.01	97.92	101.33	100.3	102.22	100.46	102.17	101.88	102.16	97.862	99	101.92	99.717	101.6	99.107	97.273	97.901	100.68	100.89	98.348	100.41	101.16	100.04	100.34	98.408	99.009	98.188	102.32	99.241	98.264	98.135	100.79	101.81	100.04	99.309	101.96
102.48	105.73	104.49	106.65	103.63	106.95	103.92	106.13	105.2	108.02	105.63	104.75	104.73	106.96	105.93	105.71	104.94	102.47	103.02	106.47	103.39	106.2	107.08	103.37	102.42	106.27	106.23	105.71	108.01	107.04	109.49	106.22	103.86	106.99	108.31	103.58	106.04	107.42	107.04	107.76	103.66	108.35	107.03	104.67	108.07	104.27	102.63	108.26	106.6	106.13
107.25	105.74	105.22	105.54	106.44	105.56	107.34	104.24	105.56	106.53	109.6	107.23	105.87	108.12	108.26	99.329	106.95	104.98	104.29	107.29	105.59	106.21	104.17	105.05	103.15	107.49	109.39	108.67	106.33	105.1	106.14	105.3	105.95	105.21	105.22	106.52	105.93	104.96	107.94	107.55	106.04	105.74	104.6	103.62	104.78	106.17	104.59	108.47	104.55	105.49
110.76	114.72	107.18	114.7	111.52	111.57	110.74	114.37	112.91	114.32	112.86	110.58	112.1	115.18	113.16	113.02	112.93	111.65	110.51	114.48	115.85	112.68	109.55	112.08	111.42	114.61	111.12	113.45	110.49	111.15	115.42	112.71	113.7	112.07	113.86	110.89	113.73	111.32	114.65	112.26	112.48	113.49	112.82	112.89	110.9	114.08	113.8	110.45	114.02	112.83
107.51	103.65	101.46	107.84	101.6	103.73	104.64	106.03	105.21	107.5	104.67	103.95	104.18	104.34	103.87	104.55	104.94	103.58	104.51	102.55	103.26	104.78	103.67	104.89	103.81	105.65	104.73	103.6	105.09	107.91	103.12	102.54	103.96	103.08	105.08	105.68	103.09	105.34	101.79	105.13	103.76	102.68	105.88	104.48	101.78	103.54	106.18	106.73	103.83	105.79
113.87	110.76	109.81	113.67	113.12	114.9	113.09	112.65	111.22	111.91	112.02	109.12	111.45	112.07	111.91	114.78	113.48	111.75	114.65	111.39	110.23	110.24	111.58	109.58	112.2	111.83	109.87	109.93	112.21	113.45	111.27	110.85	112.56	113.14	111.92	112.61	108.75	110.1	111.78	113.37	109.61	110.42	109.46	112.21	112.39	114.28	110.75	109.17	111.13	110.54
102.46	105.92	105.83	104.26	103.19	104.16	107.11	104.04	104.3	105.99	103.51	104.11	103.31	103.59	106.95	103.75	104.34	104.34	106.37	103.83	104.37	107.97	105.11	107.12	104.13	107.36	103.04	104.63	103.86	103.4	105.43	105.13	107.54	105.72	105.3	108.52	108.61	105.74	103.93	108.37	104.1	105.77	107	105.36	107.58	105.37	104.59	106.01	107.31	102.91
103.93	99.163	102.06	99.777	98.434	96.643	102.77	98.437	101.19	100.68	98.379	99.66	100.6	104.3	100.22	100.66	101.91	102.97	100.18	101.95	98.559	100.9	99.174	101.96	101.51	96.885	99.933	100.08	98.943	102.51	99.926	101.89	100.75	104.63	100.48	101.23	103.72	98.827	98.057	97.632	100.45	100.24	98.71	100.6	98.923	98.358	102.52	98.242	100.37	97.199
103.77	106.86	107.53	107.26	107.35	106.8	105.57	106.28	107.13	105.71	106.65	104.27	107.2	106.48	106.16	104.72	106.8	109.81	103.48	106.99	108.27	103.58	106.42	107.05	106.74	107.69	106.01	104.36	104.98	106.58	107.1	106.9	107.33	106.57	107.06	106.55	106.25	109.91	108.13	108.98	105.55	104.47	104.84	104.1	106.31	103.45	104.21	106.85	102.52	105.99
105.68	101.88	101.89	103.02	105.45	105.32	101.83	103.8	105.14	104.98	106.55	101.6	106.46	104.86	103.96	102.69	104.2	107.39	106.57	105.28	104.94	102.63	105.54	101.85	106.04	107.02	101.86	103.19	106.01	105.1	104.06	104.07	104.03	103.9	104.3	107.24	103.21	105.08	109.65	105.16	106.07	100.99	105.57	103.68	101.88	104.28	106.72	104.76	103.25	105.41
108.05	108.86	113.7	109.66	110.48	110.54	109.7	109.07	112.01	111.76	108.74	109.72	112.63	109.53	108.56	108.43	110.02	110.93	112.11	112.05	108.56	109.26	112.23	111.75	110.66	109.99	111.2	110.88	107.26	110.26	110.77	111.46	111.08	109.96	113.76	111.97	108.14	111.91	111.32	110.33	109.77	107.17	110.05	111.37	110.99	108.49	107.97	109.24	111.21	106.6
103.85	104.69	105.93	106.28	107.18	104.59	104.43	104.08	102.82	103.53	106.47	104.95	104.65	105.66	107.73	105.76	104.03	106.75	107.95	107.23	103.32	104	102.29	105.36	103.54	107.15	105.72	102.45	106.03	106.46	102.61	103.81	107.43	107.13	107.69	106.39	107.56	107.48	104.46	102.96	105.71	104.92	105.8	104.04	106.28	108.3	102.69	103.32	104.71	106.26
110.26	112.73	112.57	110.2	114.2	111.89	108.71	114.41	112.09	112.15	110.42	114.09	111.19	111.45	109.44	112.01	109.32	113.02	112.88	111.85	111.72	112.81	114.84	113.52	113	111.62	113.37	110.71	114.18	109.23	112.54	110.53	111.99	114.45	113.55	113.16	111.25	112.48	110.1	112.99	109.58	112.48	113.86	112.79	110.73	108.22	112.54	111.87	111.37	112.92
109.56	112.83	110.9	113.51	113.9	111.68	115.18	112.97	113.17	114.21	112.63	110.01	112.78	111.21	110.07	111.32	111.32	110	114.04	113.52	112.47	108.74	109.4	111.68	113.8	111.12	110.89	109.96	113.26	112.9	114.02	112.33	110.83	112.39	107.18	109.89	108.46	110.06	111.78	112.35	112.96	112.78	112.74	111.03	113.32	111.92	110.46	110.87	113.19	109.94
98.553	100.15	96.067	98.806	99.308	99.735	99.281	97.116	100.37	101.62	100.28	101.78	100.24	99.946	99.705	101.32	100.09	98.55	99.868	99.763	100.38	99.587	101.52	101.01	98.583	102.69	101.29	99.28	100.75	100.55	101.04	99.597	98.64	100.93	101.66	100.78	99.744	96.822	101.69	101.82	102.12	100.16	102.97	97.08	99.41	96.361	98.689	101.55	98.053	99.657
112.71	110.91	113	111.67	112.5	112.5	112.6	113.59	110.59	109.98	112.11	108.42	115.16	110.98	109.3	111.5	114.03	113.93	113.62	111.3	111.56	109.13	112.26	114.76	113.97	112.14	113.53	108.93	114.84	114.56	111.79	110.45	113.06	110.77	113.46	108.93	111.33	111.19	113.25	110.67	110.09	112.75	111.31	112.36	111.54	111.46	111.68	112.69	111.64	111.68
105.69	104.75	107.49	105.31	104.24	107.35	104.34	101.92	105.27	105.9	105.5	106.1	107.36	103.57	106.67	106.83	107.56	104.46	106.04	106.89	105.64	104.24	108.74	105.61	105.48	104.29	106.65	103.39	105.07	105.78	106.55	105.85	108.66	106.12	108.1	107.56	107.38	107.24	104.4	102.77	102.88	106.51	106.47	102.68	106.68	106.09	105.77	106.83	108.04	106.77
104.12	107.44	104.52	105.29	103.57	105.13	106.3	104.76	103.56	105.48	104.17	104.46	105.42	103.65	103.99	101.87	103.9	100.57	105.51	104.79	104.83	104.27	101.54	103.4	105.19	104.78	100.26	103.22	107.9	103.22	104.6	102.81	105.73	101.52	108.32	106.88	103.26	105.41	104.03	103.41	101.42	103.93	103.6	106.81	103.03	106.73	104.38	102.87	104.75	103.69
105.73	108.73	105.73	103.26	105.28	105.11	108.91	102.47	105.06	104.72	107.97	105.76	106.51	107.63	109.05	104.43	107.59	106.08	105.17	104.68	109.5	108.2	108.21	107.36	109.6	109.76	107.3	106.81	109.71	108.95	106.29	107.8	106.53	109	108.4	110.98	108.16	108.66	106.79	107	106.65	106.3	105.4	106.33	106.95	107.79	105.04	105.55	107.62	106.53
107.77	103.58	107.89	104.43	107.44	107.58	103.72	106.99	107.43	103.66	104.98	105.35	102.41	103.16	106.6	105.7	105.67	104.34	106.38	107.7	105.54	104.87	107.4	106.43	108.82	106.62	108.13	106.63	102.61	108.82	105.66	107.31	103	105.58	105.61	104.57	103.12	105.49	104.9	107.41	105.95	104.94	105.33	111.18	102.98	107.14	106.12	105.26	105.06	106.89
108.34	105.69	105.1	104.6	109.26	105.35	109.31	105.01	104.33	107.37	105.27	107.92	105.71	104.76	106.69	103.93	105.67	108.49	107.32	103.96	105.9	108.32	107.36	107.66	106.37	108.58	104.43	109.26	103.16	106.44	106.73	104.27	104.13	106.29	104.41	108.09	109.04	103.73	107.86	103.88	106.92	105.33	106.42	111.11	102.99	108.69	104.33	109.52	107.48	108.71
113.31	112.45	110.06	113.05	114.98	112.76	113.27	112.15	111.53	109.65	109.32	115.73	110.36	113.2	110.37	111.02	112.39	107.91	111.86	112.65	111.19	110.9	111.99	112.28	113.34	112.83	110.85	110.77	112.98	112.79	111.41	112.28	111.37	110.59	112.29	112.66	110.89	114.03	111.84	112.9	113.27	111.59	115.4	110.94	112.44	110.98	110.96	113.74	110.19	111.42
100.76	96.979	99.907	100.56	99.306	99.98	100.56	103.12	98.328	101.94	97.661	98.148	100.04	99.721	101.49	101.49	102.73	99.238	100.48	99.496	100.05	99.897	101.16	97.366	97.797	98.941	97.563	97.233	99.865	99.726	101.2	102.55	98.837	100.75	97.76	99.058	97.572	97.796	99.101	98.356	97.263	98.424	98.168	101	101.24	97.747	103.04	101.64	101.75	100.79
107.12	106.65	106.27	106.71	108.37	106.56	104.96	106.64	107.88	107.64	103.94	108.33	103.24	105.93	104.83	106.65	107.33	107	107.59	104.62	109.49	106.79	105.75	106.12	105.7	104.05	108.3	106.72	106.58	109.29	104.91	107.62	106.52	107.2	109.21	101.95	106.9	106.61	107.85	105.33	107.21	105.27	106.26	107.07	108.02	106.94	104.39	109.29	105.09	104.49
105.57	107.29	108.31	106.62	107.89	106.82	112.32	106.9	106.25	107.86	108.82	106.88	106.17	108.65	105.68	107.82	105.42	108.4	106.77	107.15	106.27	109.88	105.45	107.33	111.23	108.66	109.53	106.37	110.8	103.73	106.98	106.04	106.29	106.39	105.6	106.92	107.17	105.05	101.73	108.11	107.83	102.76	108.15	108.37	106.53	108.82	107.24	108.97	105.84	104.76
106.02	105.53	107.68	107.04	104.17	105.68	106.35	106.55	105.9	105.4	103.94	105.31	108.31	104.1	105	111.04	106.04	105.41	108.62	104.48	103.27	105.19	107.25	104.52	103.77	107.01	104.74	110.56	107.43	105.98	104.74	108.49	106	106.36	104.75	104.05	106.79	103.89	106.22	105.66	106.65	108.47	108.09	102.7	103.79	104.52	104.73	107.72	106.86	106.77
112.02	110.04	109.95	107.36	109.4	109.47	108.84	111.23	106.65	108.99	110.89	110.84	109.05	108.08	109.05	110.18	109.66	109.65	108.11	110.02	108.04	107.97	110.49	104.76	108.88	114.17	110.65	109.87	113.14	110.46	110.08	110.33	110.64	112.26	109.35	109.23	110.49	110.72	108.34	109.12	108.76	107.32	108.75	108.7	109.75	111.88	110.8	110.31	110.56	109.24
106.47	103.09	105.07	104.22	103.58	105.57	104.9	106.98	104.43	103.78	106.46	104.69	107	107.92	105.94	101.13	104.24	105.73	106.35	100.2	105.27	104.14	105.69	104.54	107.23	105.22	106.68	104.62	102.61	103.54	103.69	104.96	101.04	104.68	107.3	105.3	103.98	101.1	101.23	106.04	104.29	104.11	103.38	104.14	103.85	106.01	107.09	106.79	107.04	105.71
108.79	109.06	113.19	114.29	109.88	109.39	110.44	110.85	109.95	110.03	108.49	112.26	108.64	110.93	111.69	112.37	112.28	110.84	110.24	111.76	113.95	113.45	111.97	111.4	111.79	112.57	113.34	113.42	107.03	114.72	108.35	111.15	110.76	111.76	112.54	108.51	111.68	112.04	111.72	108.2	110.39	108.6	112.39	111.26	111.8	110.91	109.71	113.87	113.38	112
112.02	113.1	108.95	108.6	108.67	111.23	113.82	113.22	113.31	112.2	112.15	111.18	113.77	110.92	110.82	113.94	114.2	111.1	107.76	112.21	112.31	111.34	112	112.69	117.82	109.76	111.35	108.59	112.29	111.22	113.49	111.15	110.25	114.01	113.69	111.48	113.89	112.51	115.39	112.64	110.58	111.8	112.24	112.63	110.56	112.91	112.04	113.59	114.22	110.34
103.78	104.15	105.57	101.19	106.38	102.96	103.34	107.54	104.47	104.52	102.46	105.54	103.43	106.86	104.82	103.71	101.86	106.17	102.78	104.46	102.41	104.37	104.57	103.7	106.49	104.52	102.43	102.12	107.06	103.02	104.17	103.49	104.75	100.55	103.18	103.62	108.18	104.74	103.82	104.55	103.7	105.72	103.28	105.65	108.28	106.75	105.35	103.85	105.57	101.05
114.66	115.16	115.02	118.83	111.19	108.52	112.53	111.29	116.49	114.79	112.79	112.56	115.25	112.81	112.34	111.79	112.18	113.04	112.59	112.29	110.71	113.29	116.6	114.55	116.46	111.66	114.19	111.41	111.53	113.61	112.14	111.26	111.15	112.64	112.77	111.74	109.83	110.04	112.13	114.19	115.54	114.26	113.23	111.97	113.22	113.56	112.97	113.33	114.68	112.33
112.67	108.77	113.6	111.09	109.84	111.31	109.29	111.74	113.53	109.27	111.16	112.08	110.49	111.07	109.49	113.23	109.77	111.77	111.17	110.39	111.17	110.67	112.22	111.85	108.62	111.96	110.44	109.01	111.78	112.89	111.11	113.49	116.5	110.07	113.11	110.52	111.55	112.42	111.83	107.58	110.74	109.53	109.74	110.47	110.92	109.14	112.71	113.15	110.92	113.63
105.9	106.75	106.3	103.03	106.1	107.92	104.11	105.56	107.8	104.58	103.91	107.12	107.62	103.32	104.19	105.12	106.87	107	105.26	106.84	109.46	106.08	107.16	107.02	107.34	104.89	105.72	107.04	102.85	104.25	108.86	104.79	108.18	108.26	107.89	105.37	103.35	107.08	108.7	103.47	105.72	105.19	105.42	103.63	104.46	108.9	106.43	105.31	106.01	107.75
104.38	103.06	100.61	107.07	102.36	104.25	102.82	104.4	105.31	105.74	104.59	106.95	105.15	105.41	103.29	105.18	104.76	105.22	104.65	106.85	109.98	108.33	107.43	105.94	104.73	109.52	104.59	106.29	102.98	105.86	108.11	105.6	105.67	104.31	107.19	106.98	105.35	105.18	106.63	105.94	108	101.24	105.39	103.11	107.24	103.64	104.75	105.51	105.02	106.51
103.44	104.83	105.85	102.67	106.21	104.45	102.2	104.05	109.16	100.99	99.873	103.79	103.81	106.15	106.63	101.7	104.33	101.92	105.1	102.89	107.13	107.55	103.97	101.92	103.06	105.35	106.57	105.78	105.87	106.44	106.14	104.09	106.81	105.9	103.45	103.58	103.17	103.94	105.62	108.09	103.25	104.34	106.2	104.94	103.93	103.07	105.45	105.58	106.38	105.28
112.02	112.11	113.87	114.81	112.33	112.47	110.64	113.58	112.09	112	112.38	112.67	111.94	111.11	112.68	112.78	109.38	111.53	111.44	111.11	109.35	113.23	112.93	112.16	112.89	108.93	114.18	112.31	116.71	113.28	114.1	107.58	112.81	108.82	111.91	111.37	111.7	113.39	115.24	110.67	112.46	110.06	113.96	114.34	114.44	111.61	113.36	111.81	112.7	110.82
110.49	111.86	110.67	111.94	114.78	110.34	111.6	110.71	109.19	111.34	112.99	109.64	111.26	112.82	110.45	112.71	111.55	110.65	114.07	112.55	110.95	112.38	113.09	110.9	116.77	109.69	115.16	111.41	112.81	111.75	110.64	112.12	109.57	111.76	112.44	113.43	113.08	111.78	112.87	111.22	112.48	108.95	110.81	114.54	110.07	113.33	111.78	113.63	111.07	110.76
105.18	105.34	106.82	105.95	109.93	104.96	104.42	104.54	107.14	107.22	104.22	109.48	108.11	104.8	104.59	106.73	107.53	105.9	108.09	108.42	108.88	107.88	106.28	108.24	104.76	106.96	103.62	112.48	103.79	107.95	109.59	106.77	108.87	110.62	104.68	106.67	105.75	105.52	106.46	105.41	108.66	108.72	106.04	105.57	106.41	105.14	105.28	109.92	106	108.86
97.504	101.13	97.701	97.498	99.139	101.49	98.303	99.945	99.672	99.375	103.76	99.883	99.897	102.37	101.66	98.622	98.576	98.162	98.638	98.735	100.88	97.929	98.853	102.37	101.55	98.516	101.05	100.23	99.951	97.336	101.63	98.145	98.603	102.21	101.51	101.58	99.429	100.95	102.92	99.327	100.92	102.25	99.882	99.736	100.64	97.281	95.957	101.93	98.556	100.82
103.92	102.6	102.12	104.12	107.34	105.45	105.41	103	106.72	105.19	102.77	102.06	100.36	103.2	106.12	103.5	104.81	101.26	100.66	106.65	105.74	103.81	104.06	105.6	104.45	107.87	102.63	103.97	103.98	103.1	101.05	105.92	105.87	103.17	104.44	105	105.32	106.12	106.7	102.87	104.03	103.67	104.22	107.11	105.96	106.58	105.09	100.79	103.04	102.8
100.52	100.31	101.04	98.66	99.158	98.338	100.74	101.64	100.45	99.317	99.035	99.71	96.361	98.652	99.057	99.596	97.477	100.31	95.978	102.16	100.09	96.56	98.437	102.52	102.5	101.8	98.994	98.07	97.475	101.04	99.427	97.74	99.221	98.451	100.05	100.64	102.27	100.38	97.893	100.68	99.642	97.983	104.66	98.373	98.052	98.505	99.49	100.76	101.58	99.121
106.73	107.42	103.88	104.4	104.69	107.68	108.24	103.59	106.57	106.46	106.09	109.14	104.43	107.17	107.51	110.7	106.29	105.46	106.38	104.39	104.05	107.85	108.71	107.24	103.89	107.82	105.62	106.43	105.98	105.02	109.15	106.69	107.48	107.74	106.4	107.31	105	105.23	110.02	109.56	108.34	107.36	105.32	106.69	106.62	105.07	109.12	106.6	106.98	106.19
110.49	109.77	107.96	107.63	112.22	112.25	111.97	112.7	109.16	111.17	110.04	111.52	108.92	110.09	111.7	113.33	114.91	110.66	106.79	115.59	110.07	112.59	111.85	110.73	108.34	112.2	110.2	112.3	111.77	110.58	116.25	111.54	109.82	111.16	109.08	109.59	110.7	112.34	112.01	112.37	109.85	114.23	110.54	113.38	110.85	110.95	112.67	110.28	112.33	112.39
105.25	103.54	104.39	104.35	105.53	107.95	106.32	104.41	106.61	102.15	105.49	104.5	104.83	106.58	106.79	106.54	103.62	106.39	105.55	106.46	102.09	106.4	103.36	105.76	106.82	103.28	106.07	104.72	109.08	107.96	108.75	104.65	107.35	103.83	106.61	106.86	102.03	103.2	105.02	106.1	107.65	107.45	108.22	106.63	108.44	104.49	106.87	104.19	105.66	105.71
101.58	106.17	104.09	103.03	103.29	104.64	107.96	105.33	103.8	102.06	104.99	104.04	104.92	105.77	104.8	103.77	103.72	105.97	104.37	103.75	103.27	103.8	101.22	103.32	103.75	103.7	106.19	107.47	100.84	105.69	105.24	105.61	107.38	105.45	102.55	105.49	106.54	102.57	105.12	105.96	104.84	104.58	103.97	104.38	103.57	103.12	104.05	106.19	105.12	105.93
106.28	106.15	101.35	108.22	106.55	106.15	106.51	108.67	104.55	104.87	103.52	105.14	106	105.57	104.9	104.87	106.02	109.08	107.67	110.36	105.79	106.02	108.68	107.03	108.46	106.65	105.99	104.81	102.21	107.78	104.67	104.07	108.34	106.94	104.18	107.19	104.05	104.77	107.96	106.52	107.2	106.63	106.06	106.5	103.77	106.64	108.63	104.27	106.42	105.4
104.01	103.72	103.85	103.99	104.33	103.47	104.3	105.75	106.31	104.31	107.66	102.63	105.02	102.34	106.49	102.93	103.59	104.12	103.93	104.8	103.82	104.48	105	103.89	105.99	108.95	105.14	105.53	104.23	104.78	105.45	103.73	109.17	102.93	105.5	108.05	105.19	104.71	107.81	105.37	103.92	103.06	107.04	104.22	106.11	106.25	105.57	103.65	105.54	107.14
101.33	105.14	106.68	106.09	106.33	105.63	107.24	106.36	105.32	104.78	109.17	105.22	104.19	106.09	105.17	103.81	106.56	105.75	105.78	105.06	105.58	106.86	107.7	104.51	105.05	107.41	104.09	103.98	105.24	105.42	104.79	107.47	106.18	110.23	106.17	104.79	106.54	106.08	104.38	104.04	103.7	104.15	107.19	104.07	105.97	103.45	105.24	106.75	108.62	106.88
112.41	108.71	113.56	114.47	111.87	116.43	109.73	112.55	110.9	113.48	113.09	113	111.19	115.8	110.81	111.63	114.31	112.74	111.25	113.41	113.85	114.43	116.35	113.53	114.4	111.62	113.58	111.42	113.71	110.92	113.29	112.04	110.7	111.19	113.31	111.77	112.16	113.17	111.01	114.06	110.68	112.83	111.2	110.09	113.59	109.43	111.3	110.32	115.18	109.81
106.04	104.39	102.28	106.59	107.78	105.74	107.81	102.27	106.17	104.16	104.81	101.63	108.03	105.27	105.35	106.53	108.89	103.54	109.57	105.93	103.56	105.99	104.88	103.82	104.88	107.57	102.79	108.41	105.75	106.27	102.87	107.95	106.38	104.61	104.93	103.32	106.36	110.02	106.27	104.91	103.69	105.62	105.52	106.85	103.76	104.65	106.68	105.5	104.94	108.46
108.99	104.2	106.55	107.4	108.02	107.63	108.76	104.86	105.48	107.63	108.46	104.7	104.69	105.56	103.76	104.63	106.51	105.02	108.63	110.12	108.47	106.45	104.11	104.75	108.49	108.61	105.94	105.17	105.41	107.21	107.88	103.83	106.1	106.97	106.48	106.92	106.58	103.18	103.19	106.82	104.65	101.69	108.19	105.31	105.44	102.67	102.36	108.36	104.29	106.52
105.96	106.78	107.02	103.45	106.52	105.36	106.23	106.25	103.9	106.67	107.13	105.3	104.92	105.96	106	107.19	108.4	107.5	106.54	104.29	105.63	105.13	107.76	106.75	108.21	105.73	107.48	104.02	103.39	104.21	104.09	102.95	103.84	106.21	109.92	107.15	100.63	103.23	110.03	107.19	106.25	108.7	107.6	107.22	106.12	106.11	103.33	106.81	108.1	109.15
110.12	110.41	112.27	109.02	109.51	110.71	109.37	109.59	110.74	109.11	111.19	108.15	109.89	112.54	109.25	110.33	112.01	110.41	108.73	110.89	111.63	111.09	111.97	109.55	112.28	110.29	111.02	110.79	111.58	110.13	109.57	111.82	109.05	110.52	113.5	111.49	109.45	111.34	112.47	110.44	108.84	108.77	109.86	110.6	104.94	111.01	107.1	111.7	111.87	110.28
101.04	99.373	101.79	99.293	99.421	102.09	96.1	99.61	104.04	103.93	100.16	98.433	96.623	103.26	98.105	100.76	98.621	98.774	101.21	101	102.28	102.15	98.389	102.04	99.478	97.737	103.09	100.37	99.698	101.83	100.84	101.05	101.44	103.36	99.944	98.109	106.37	102.87	102.19	102.15	100.17	99.575	103.17	98.537	102.1	99.548	100.12	101.04	101.93	100.66
114.3	119.5	114.63	116.64	116.24	120.52	117.62	118.95	122.11	120.39	117.34	116.07	118.41	118.74	117.17	119.22	118.62	118.51	120.19	117.14	118.46	118.63	116.59	119.58	120.01	119.3	119.25	117.09	118.73	116.96	116.82	117.82	114.97	118.82	117.82	114.9	115.12	116.87	115.17	115.74	118.79	114.58	119.29	117.27	120.33	113.88	117.42	118.19	118.62	118.24
111.83	108.29	110.22	107.39	110.18	111.96	113.93	111.98	110.72	112.02	109.32	113.74	110.06	114.07	113.7	111.86	113.39	112.93	110.35	113.06	112.25	111.59	112.49	110.16	109.71	111.23	115.28	113.13	107.36	112.93	110.28	113.66	110.45	113.28	112.68	110.44	109.94	107.91	109.54	111.72	108.84	112.43	112.73	110.51	114	110.64	110.86	112.46	111.97	111.88
108.91	99.493	104.42	104.01	105.95	105.49	107.65	104.42	105.1	104.22	104.35	106.51	104.84	104.99	106.65	105.54	105.18	105.87	103.75	105.46	105.74	107.81	106.63	103.74	109.05	108.96	104.95	105.01	102.06	104.74	107.2	106.43	108.65	107.26	107.77	104.76	105.93	102.03	106.69	106.2	107.23	101.84	108.82	105.09	108.27	104.11	104.12	110.58	105.49	106.53
107.35	106.19	106.51	106.88	104.14	105.01	104.67	104.9	108.8	105.54	104.28	109.65	106.71	103.11	102.63	107.41	104.82	107.53	108.88	102.18	108.38	107.01	109.38	105.7	108.06	103.6	107.22	105.86	105.74	105.38	107.01	107.63	110.91	104.96	105.71	104.72	103.38	107.74	106.6	103.86	106.25	106.8	106.16	104.29	105.33	106.46	104.14	107	106.16	104.17
116.14	115.37	118.18	115.91	119.02	117.11	116.84	119.19	117.35	117.49	117.24	118.28	117.68	118.83	114.71	120.83	118.85	118.29	117.38	118.81	119.24	116.53	117.63	115.94	117.57	118.68	117.22	116.87	118.39	114.63	117.47	118.1	118.59	120.44	117.02	115.9	119.8	119.3	114.79	117.24	117.18	116.61	120.28	117.22	119.2	118.71	119.31	117.82	121.36	115.36
106.79	107.8	106.95	105.43	108.47	105.88	104.56	104.68	110.19	105.94	104.17	106.7	106.39	105.9	109.78	109.02	104.88	109.23	108.06	108.44	107.47	105.08	106.11	106.2	105.88	109.65	108.95	110.39	105.87	108.54	104.51	109.59	109.26	104.77	107.82	106.09	106.62	105.15	106.67	108.34	107.96	106.85	106.22	108.07	106.77	108.32	109.12	105.06	108.14	107.09
99.585	100.54	102.16	98.692	102.86	100.19	98.529	97.24	99.98	99.758	98.614	101.07	102.39	98.067	102.16	99.422	100.27	100.76	100.71	98.936	99.771	100.84	99.866	98.657	100.86	101.13	96.882	99.566	98.317	99.92	103.12	102.94	102.3	99.364	102.04	103.7	100.42	97.621	100.13	103.43	101.24	99.645	99.209	101.26	100.78	99.789	102.63	97.252	98.406	99.958
103.8	104.94	105.98	102.3	102.64	106.27	102.09	107.46	105.1	106.46	103.7	104.38	107.46	105.21	103.65	106.54	105.38	109.65	104.03	106.3	103.94	108.72	105.07	107.16	106.32	104.52	105.45	110.38	106.97	104.34	105.13	103.91	109.57	104.13	105.49	107.5	103.69	106.21	107.87	104.12	105.53	102.95	106	101.53	103.98	105.65	106.02	103.58	103.77	104.93
113.29	115.08	112.28	112.06	112.79	115.5	110	110.15	117.33	110.12	113.37	114.08	110.38	110.67	112.64	115.56	110.28	111.72	113.61	115.06	113.22	116.6	112.79	110.89	109.7	114.94	110.33	112.65	110.4	116.39	112.91	112.75	111.32	114.49	111.21	110.84	108.62	111.25	107.59	111.05	111.14	110.84	109.43	113.78	109.1	109.67	112.73	112.94	111.81	112.34
99.44	100.77	100.04	98.344	99.212	98.59	99.36	98.309	99.55	97.851	99.812	98.948	97.189	101.1	99.873	96.635	100.03	98.291	101.45	99.085	99.844	102.39	102.18	96.621	98.982	100.27	99.04	102.11	97.678	99.43	99.811	100.11	98.123	99.222	101.94	100.52	99.394	100.88	98.345	98.916	100.27	98.39	97.082	101.09	99.943	100.04	97.546	99.628	101.57	102.25
114.37	113.71	111.43	113.7	112.91	114.92	114.05	114.65	112.49	115.59	112.93	112.85	109.98	115.54	114.9	115.26	115.32	112.09	112.73	112.74	112.32	111.74	114.11	111.98	112.48	113.91	110.3	114.41	109.56	115.69	110.67	110.47	113.54	116.02	113.99	112.79	113.36	114.55	112.27	115.15	111.57	113.45	114.34	111.66	111.65	111.95	113.3	111.36	109.36	112.11
112.39	110.56	116.11	112.53	110.97	109.46	113.05	113.35	113.49	113.73	109.98	112.64	110.98	109.96	113.04	110.42	111.14	112.25	112.52	111.69	111.52	109.55	113.4	111.55	114.28	114.69	113.79	113.48	111.97	111.61	112.9	111.14	110.94	111.69	113.81	114.2	113.55	115.25	110.49	109.25	109.64	114.6	110.51	110.29	110.8	113.74	112.25	110.28	111.91	112.11
105.86	107.66	107.88	108.21	107.03	102.93	104.53	104.87	104.93	108.21	102.18	105.93	104.89	104.44	107.65	104.91	102.17	104.57	105.52	104.77	105.74	104.94	105.92	102.86	106.86	106.83	107.78	107.88	105.95	100.84	103.11	105.13	104.17	106.53	107.08	105.59	106.79	103.45	106.68	103.47	106.29	105.11	103.55	103.71	108.8	103.85	105.55	106.71	105.18	103.58
106.68	104.28	104.65	106.16	105.5	109.6	106.92	106.35	104.01	103.91	106.78	104.31	103.95	103.75	107.64	103.41	106.43	105.05	106.68	108.17	110.35	105.17	107.84	110.42	103.32	107.62	108.2	106.3	104.97	103.29	106	104.89	107.16	106.61	106.18	108.35	106.47	106.84	106.99	105.48	104.4	107.03	104.45	105.76	102.65	104.97	105.46	105.56	104.18	107.82
105.41	105.29	109.86	107.39	107.31	107.21	105.36	104.63	108.62	109.23	106.14	106.19	107.53	105.88	105.47	106.66	109.03	105.28	108.52	110.87	107.35	104.27	107.31	109.14	103.77	106.49	107.66	108.83	102.6	102.68	105	106.16	104.5	104.37	107.82	105.86	107.8	104.39	105.65	106.07	102.65	108.59	105.48	106.23	105.85	105.1	103.46	106.14	104.48	104.9
105.67	107.01	104.25	104.92	104.13	104.56	107.39	104.84	103.04	106.15	105	102.69	103.47	107.35	106.11	102.67	103.64	107.8	102.91	105.8	101.98	103.35	105.81	106.02	101.96	103.34	101.13	102.73	104.41	106.33	106.57	104.44	106.41	101.47	104.15	105.91	104.03	105.66	101.65	106.89	104.98	104.6	102.92	104.21	105.04	104.53	104.97	101.81	107.88	102.72
110.46	110.54	112.11	112.26	111.54	109.83	114.22	112.45	110.18	112.38	108.7	113.29	113.03	108.62	112.72	111.4	114.21	111.07	112.5	111.47	113.25	115.19	112.7	113.15	110.45	113.39	111.04	113.62	113.96	111.24	111.95	112.48	110.49	110.53	115.18	112.86	113.13	115.48	110.85	112.58	110.53	114.37	111.05	109.02	111.34	116.36	113.8	113.14	111.36	113.33
113.31	112.88	113.33	110.16	115.63	112	111.97	113.5	115.1	112.09	114.36	114.93	111.14	110.72	108.44	113.89	113.35	113.49	113.96	112.34	112.34	108.82	112.68	110.31	114.01	112.18	114.48	112.71	110.41	114.57	109.49	111.79	113.65	112.54	112.39	113.81	114.59	111.69	112.21	111.97	111.41	112.48	112.08	112.61	114.76	112.67	111.41	110.17	111.34	110.95
103.95	102.47	106.48	103.18	101.24	102.83	102.7	105.85	107.86	102.78	105.29	104.6	102.95	106.77	100.5	104.48	102.96	101.25	102.98	106.14	103.69	102.55	102.61	105.9	103.74	103.97	104.89	104.96	102.98	107.21	105.08	103.73	104.3	106.64	102.34	104.46	99.383	107.35	106.27	103.98	103.8	106.39	105.9	104.06	105.69	103.43	103.42	105.22	103.13	101.54
105	107.6	107.11	103.05	104.75	104.36	107.31	104.16	109.79	105.82	104.43	106.07	102.56	105.51	107.89	109.14	105.25	105.32	109.27	106.14	103.8	106.24	106.87	108.94	104.4	108.19	107.58	103.96	108.21	104.59	105.16	105.24	103.26	106.82	105.39	104.73	104.37	105.87	105.78	105.54	105.43	106.99	107.37	106.05	106.48	102.93	104.16	103.22	107.1	106.75
103.93	105.15	104.52	103.78	108.2	104.8	107.56	104.16	108.31	107.09	105.69	106.4	107.81	100.57	107.49	106.98	105.45	106.23	103.19	102.96	105.21	110.9	107.16	106.93	107.12	103.29	105.29	105.4	107.21	105.25	105.65	109.67	104.56	107.95	107.52	105.78	107.76	110.19	108.12	106.38	104.93	105.63	105.44	108.06	103.62	102.29	104.63	107.67	104.98	101.54
107.28	110.06	110.8	114.67	113.71	113.69	111.48	112.86	111.02	108.75	114.5	112.29	113.63	111.38	111.72	112.07	113.06	107.91	109.49	107.82	112.44	110.5	114.1	111.61	114.57	110.56	113.06	114.6	112.39	107.93	109.95	114.31	110.31	111.57	113.45	112.45	112.88	110.14	112.06	108.3	113.75	110.33	108.49	109.59	110.5	109.37	108.2	107.1	110.07	110.66
101.85	104.04	106.87	104.22	99.928	105.51	105.49	107.31	104.79	104.07	106.1	103.14	102.04	105.3	103.87	105.47	106.41	103.27	103.51	102.59	102.52	105.95	103.33	106.82	106.08	106.74	101.99	107.51	106.21	102.62	102.76	103.1	104.99	104.47	106.83	107.18	105.19	104.14	100.16	104.64	106.36	103.54	107.79	107.92	105.19	104.1	107.81	106.48	104.63	105.07
111.27	110.18	108.94	110.71	111.59	112.25	115.62	108.29	111.86	112.3	112.03	110.84	112.95	110.13	115.28	114.6	112.42	110.7	107.26	112.33	108.78	111.67	111.84	114.26	111.61	112.97	111.46	113.21	110.72	108.85	112.74	111.82	112.91	110.98	110.82	110.44	111.4	114.22	113.45	114.02	111.45	113.05	110.2	110.05	115.17	112.37	112.25	113.79	109.17	111.16
107.4	104.56	104.86	108.95	107.12	108.3	107.73	105.54	107.35	102.21	103.79	107.06	104.91	105.85	104.98	105	108.23	106.38	103.51	105.83	108.36	104.73	108	108.47	104.69	106.17	105.62	103.55	108.5	107.62	106.66	107.92	102.9	107.82	106.9	109.88	107.34	104.02	106.26	105.1	104.86	108.12	107.22	103.57	106.45	106.12	103.84	105.3	105.89	107.86
114.44	113.19	111.91	110.14	111.71	112.78	110.14	110.3	109.67	111.09	111.29	115.64	111.41	109.98	111.9	112.14	112.11	110.11	112.3	114.43	112.15	108.98	112.5	113.23	113.31	113.59	115.44	114.04	107.09	114.06	110.65	109.82	110.69	109.53	112.6	113.43	114.6	111.7	113.29	112.35	111.1	106.32	109.34	114.34	109.14	110.91	109.2	110.91	111.68	111.74
106.2	102.73	101.76	102.62	106.83	103.71	104.76	106.83	104.45	102.43	106.86	103.74	105.17	102.38	105.28	103.95	105.76	105.16	102.52	105.87	102.83	100.5	103.79	101.95	104.76	103.77	102.86	104.92	103.05	102.5	103.13	104.45	103.43	105.87	107.1	104	107.03	104.41	102.95	104.68	102.83	102.96	103.28	105.77	103.62	105.14	104.38	104.48	105.86	104.66
103.08	106.81	107.05	107.15	107.16	106.3	102.12	105.5	103.06	106.14	110.21	104.36	104.22	106.15	106.64	105.81	104.43	105.48	104.95	105.25	108.01	104.79	102.2	108.65	106.92	107.17	104.81	109.76	104.57	108.03	106.25	104.25	105.72	106.94	103.77	107.88	105.58	104.73	107.71	106.21	106.27	103.95	105.01	105.83	106.67	106.77	103.76	105.72	104.65	104.47
112.79	113.9	109.6	109.47	114.38	110.01	111.44	111.79	112.65	111.96	110.59	112.89	110.85	112.35	107.51	112.69	114.43	111.25	113.21	112.96	110.74	112.2	110.72	112.22	110.48	108.59	109.33	112.89	112.18	108.9	114.6	108.7	110.78	111.98	112.4	113.46	112.14	107.43	111.12	115.22	110.31	114.42	110.87	109.99	109.5	114.16	112.55	108.7	112.75	110.81
110	112.05	112.22	114.03	114.81	113.85	111.44	112.35	114.65	111.31	109.47	112.78	114.96	109.99	112.82	112.78	110.75	110.22	108.36	110.56	111.7	111.65	114.26	111.48	113.18	112.73	112.75	112.75	110.41	109	111.86	112.76	113.47	110.52	112.58	113.15	114.75	111.82	112.9	113.29	112	112.91	113.66	112.24	109.64	110.3	114.62	112.1	109.37	110.98
107.13	106.84	108.61	109.4	105.24	110.08	105.88	104.15	110.34	106.28	106.65	107.16	105.23	107.99	107.61	104.39	106.38	110.29	107.38	106.48	110.06	107.29	109.44	108.77	105.56	104.88	110	107.81	106.73	106.44	107.68	107.18	105.81	110.18	103.48	105.3	103.95	107.48	108.13	107.35	104.85	107.06	110.05	103.81	106.17	108.15	104.53	106.19	103.49	106.28
101.99	106.18	106.89	104.01	107.21	104.54	103.96	100.27	103.38	105.1	107.63	102.72	108.54	105.25	104.83	108.05	104.1	107.03	104.6	105.02	104.9	107.22	105.08	104.97	105.37	104.51	104.32	105.97	102.81	106.05	103.4	105.71	105.1	108.66	102.63	102.53	106.95	101.32	103.03	103.98	106.03	105.68	102.98	103.22	104.46	105.16	105.72	101.67	106.63	102.02
105.76	103.36	104.88	106.28	105.89	104.75	106.51	105.39	104.02	108.26	104.48	106.55	104.32	108.29	106.87	105.44	106.8	106.56	104.39	106.24	104.51	104.84	105.99	103.45	107.34	105.51	108.08	105.28	103.65	106.82	107.32	105.84	108.49	104.11	105.18	109.64	108.5	104.91	106.98	107.19	106.06	105.85	106.76	106.01	105.87	104.53	104.09	103.53	103.97	106.03
101.26	99.257	101.15	98.363	98.931	100.31	99.37	103.07	102	101.57	102.07	101.77	101.84	98.467	99.573	99.292	98.714	100.83	100.82	100.1	101.17	100.03	102.69	97.85	103.55	99.661	101.11	102.36	101.62	99.637	101.7	101.62	100.4	102.66	99.342	100.26	96.589	103.45	100.06	99.464	98.83	101.75	99.988	101.79	97.789	99.272	102.83	100.98	97.871	100.51
99.849	100.23	98.997	96.524	99.686	102.51	100.32	100.8	100.74	102.2	97.929	101.71	99.27	99.725	99.322	100.94	100.98	98.907	98.334	98.228	100.11	101	102.35	101.1	97.001	100.62	100.79	100.24	103.9	98.153	98.84	99.367	97.618	102.61	97.919	100.7	102.12	100.32	104.01	99.684	102.62	95.234	100.73	102.61	100.43	97.019	99.13	99.592	98.621	98.468
112.73	111.53	110.89	108.66	109.4	109.62	112.35	107.95	108.41	111.04	110.03	109.73	109.41	108.22	106.78	110.33	108.76	108.47	107.43	108.81	109.47	111.51	106.19	110.24	108.99	110.41	111.45	109.86	110.79	109.07	107.71	108.65	111.07	111.93	110.34	110.4	111.11	109.33	112.29	111.54	111.12	109.78	110.25	106.78	108.91	108.02	110.55	108.42	107.06	110.49
102.48	104.68	105.53	103.51	103.48	103.6	104.76	106.54	103.82	103.46	103.5	105.05	102.63	101.67	102.38	101.42	102.84	102.38	106.55	102.81	107.2	107.68	104.46	105.1	102.45	103.42	102.93	104	103.64	104.63	104.87	106.46	104.35	103.73	104.06	105.63	108.44	105.06	101.13	102.3	105.92	107.11	105.9	104.21	103.71	104.09	102.16	104.41	102.8	105.82
111.24	110.31	111.19	113.99	110.7	114.2	111.38	113.74	113.05	112.25	113.12	108.46	111.82	113.85	110.84	110.95	111.14	111.62	112.88	110.8	110.92	111.99	111.72	111.1	112.5	115.52	110.88	112.65	113.19	113.26	113.18	111.16	110.69	112.57	114.41	113.71	112.49	110.91	112.59	111.06	113.34	111.41	112.18	111.33	112.08	113.15	114.08	110.91	112.33	112.29
103.57	108.12	105.07	106.67	108.38	104.1	105.86	103.8	107.19	107.25	105.22	106.3	105.42	106.61	103.23	106.23	106.62	106.11	103.65	104.08	105.15	108.25	107.17	106.01	106.81	106.22	106.75	103.31	107.15	105.96	104.05	102.98	101.22	104.87	106.19	103.79	106.82	105.29	106.43	109.5	103.61	108.53	103.29	104.71	106.36	104.58	106.48	107.54	105.96	107.92
108.33	105.38	104.96	106.94	105.73	103.77	103.61	105.66	103.86	103.95	104.77	106.49	107	105.78	104.24	108.72	103.1	108.05	109.96	110.65	106.61	101.85	104.07	104.8	107.57	108.87	107.62	104.2	108.43	105.32	105.05	104.54	106.42	107.3	101.52	104.25	105.91	108.16	107.34	108.11	106.28	106.6	109.58	107.42	103.43	108.09	105.44	105.54	103.89	103.99
109.59	104.7	105.01	106.3	102.61	105.58	109.17	106.47	105.96	107.5	102.96	106.45	105.48	104.67	106.84	104.41	105.43	105.84	107.19	105.87	103.81	105.22	102.26	103.73	105.47	106.55	105.53	106.74	105.14	106.3	105.6	105.61	104.35	105.78	106.16	104.21	103.49	105.66	104.09	107.18	105.35	106.82	105.7	104.38	107.28	108.21	103.75	106.64	102.61	106
112.21	111.81	115.58	114.12	113.37	113.22	116.07	113.05	113.97	114.33	114.16	114.66	113.01	108.91	114.26	113.12	107.48	115.78	114.5	111.88	113.29	109.8	112.73	112.95	112.09	109	113.44	114.54	110.12	109.87	113	111.04	111.26	113.21	111.49	112.54	113.2	110.23	111.02	113.66	113.65	116.33	112.38	112.67	112.62	116.86	113.39	113.45	114.97	113.82
111.23	109.69	111.55	111.7	111.37	111.21	111.7	110.8	111.55	108.27	111.98	113.74	109.34	110.79	111.85	113.49	109.02	112.18	110.06	110.84	110.11	109.13	110.89	111.47	110.19	112.79	112.56	110.7	110.2	110.34	111.07	109.16	111.46	109.22	110.81	108.61	109.51	108.98	112.73	111.47	109.84	110.93	109.37	114.23	115.06	110.77	109.95	110.27	110.35	109.64
105.77	105.42	104.61	104.36	105.76	104.39	106.52	104.58	103.65	106.14	104.63	102.73	101.86	105.17	108.95	105.54	102.8	104.66	102.73	107.35	104.94	104.37	106	106.87	103.3	104.92	107.84	106.17	103.52	103.48	104.09	106.01	105.62	105.88	105.21	107.89	106.51	106.56	105.52	104.24	103.82	107.41	107.54	102.27	107.37	104.27	109.58	104.37	103.31	107.51
118.99	118.41	117.95	119.4	116.67	114.63	118.51	118.78	116.55	117.48	116.73	116.38	116.98	117.35	118.21	117.62	116.66	118.1	118.16	117.2	117.42	116.97	115.05	118.79	115.85	117.05	118.2	114.57	116.8	115.36	115.09	118.34	116.98	117.22	113.75	119.27	118.36	117.13	116.93	117.52	121.4	116.87	117	119.31	117.4	119.03	118.59	119.67	117.53	118.29
103.47	107.15	105.86	104.82	105.51	101.43	103.72	103.67	102.22	103.17	104.64	103.86	103.74	103.48	104.63	104.52	103.65	104.74	103.32	106.83	106.39	102.45	106.84	102.78	105.51	101.92	103.78	105.93	104.02	105.02	103.21	101.76	103.49	103.35	103.12	106.04	106.3	105.88	102.14	105.44	105.06	102.18	104.68	99.985	102.7	103.87	104.61	104.25	103.51	100.81
104.06	104.5	105.27	104.82	103.78	102.87	105.5	105.29	105.56	107.49	107.25	105.53	107.12	107.97	105.02	103.04	110.09	106.85	105.3	108.8	105.33	106.37	106.53	103.75	106.26	101.46	108.07	107.23	107.46	106	107.76	107.7	104.36	103.52	105.74	104.73	104.6	109.84	107.98	106.22	104.56	105.49	107.11	103.02	103.15	104.98	109.37	101.98	101.2	103.8
103.21	107.47	107	106.86	105.36	106.6	105.53	106.27	104.94	104.61	106.03	105.99	107.49	107.73	105.08	107.26	108.16	108.03	108.32	105.75	106.41	105.44	107.16	106.31	105.09	106.84	109.01	105.48	107.13	105.97	104.4	106.5	105.46	106.15	105.43	104.49	108.83	106.9	102.56	108.39	108.1	103.25	106.47	106.05	105.81	103.3	103.5	104.19	105.5	108.84
98.261	97.474	100.11	98.355	101.92	99.521	99.296	96.094	100.98	99.895	98.145	99.547	100.16	100.16	99.524	99.089	100.56	100.63	97.342	98.662	99.827	97.871	98.725	100.81	101.38	100.54	99.061	100.99	98.061	99.554	97.431	100.04	99.339	100.35	102.17	98.304	99.431	99.19	98.735	100.61	98.81	101.1	99.542	96.707	99.13	100.11	98.116	98.031	97.124	99.577
111.44	114.64	108.82	108.22	113.94	111.14	115.58	113.36	109.5	111.31	113.01	113.52	112.53	108.06	107.99	109.72	111.76	111.86	110.08	111.62	112.35	109.32	111.15	111.13	112.9	111.96	111.97	110.58	113.94	114.29	113.71	111.97	113.45	113.56	111.88	110.65	111.71	110.68	110.4	112.5	110.75	110.97	110.85	110	111.2	111.22	110.73	110.3	112.37	109.93
106.08	106.95	105.94	107.72	107.75	106.99	108.62	104.45	105.19	109.11	108.71	106.37	106.27	106.52	109.05	105.93	108.48	106.62	109.19	109.87	106.42	108.36	106.96	106.04	108.35	105.84	104.72	107.32	103.5	106.17	105.9	111.42	104.9	104.61	107.03	107.5	105.77	109.4	105.33	111.08	109.34	109.15	109.51	106.56	106.45	106.86	107.67	108.16	109.72	108.39
100.34	102.39	102.55	103.6	104.04	101.39	106.02	104.83	101.98	101.9	107.18	106.51	103.18	103.93	103.27	105.84	104.47	104.64	105.35	103.61	103.9	106	104.27	105.51	102.72	103.31	105.32	103.74	105.15	101.77	106.28	106.79	104.33	106.08	106.04	102.91	99.328	103.61	104.64	103.61	103.88	103.59	105.84	103.04	102.73	103.57	104.91	105.65	106.9	107.79
110.04	112.95	111.74	111.78	111	112.54	112.5	112.03	112.25	111.44	111.69	113.04	109.82	114.26	112.25	111.45	112.12	118.16	113.55	109.23	117.57	114.95	112.43	110.03	112.27	112.9	110.97	111.46	114.56	113.18	114.07	111.33	112.1	112.32	109.47	114.2	107.68	110.6	111.93	109.67	110.39	110.78	113.03	113.25	111.35	111	110.91	112.98	116.08	112.56
104.97	103.45	108.32	106.42	103.08	105.65	107.49	106.39	104.03	102.65	108.07	106.19	105.33	105.72	106.49	103.75	107.35	101.97	107.81	105.02	104.6	104.97	107.46	103.79	104.7	105.66	104.86	105.61	105.77	105.79	107.96	104.86	104.54	103.57	104.8	106.21	105.81	106.74	106.8	108.51	105.8	106.52	106.13	107.87	108.33	106.38	107.22	108.54	105.98	106.22
108.73	107.97	107.4	106.36	109.97	110.08	108.69	108.21	109.01	103.68	108.34	103.52	105.89	108.3	108.69	105.85	108.95	106.86	108.22	105.65	105.62	103.12	106.95	106.9	107.21	106.76	106.22	108.37	105.57	105.39	102.14	108.05	109.23	108.41	105.57	106.76	104.32	110.18	109	106.5	107.43	102.22	105.77	106.39	102.37	109.81	106.53	105.61	110.42	108.34
112.48	112.56	110.26	109.49	110.24	108.4	109.51	112.32	109.57	110.88	107.48	109.78	111.5	112.67	113.4	113.31	113.04	107.63	110.85	108.48	110.38	110.38	106.93	112.05	106.29	107.26	112.61	110.66	111.91	111.56	110.65	110.58	113.07	110.29	109.25	112.72	108.44	107.82	110.98	112.48	109.78	111.73	112.19	109.54	108.69	112.05	110.2	111.52	112.88	107.36
101.98	104.55	103.47	104.57	104.87	104.4	105.8	104.16	104.96	102.56	103.08	104.24	100.9	104.7	104.34	106.72	104.32	100.42	103.69	105.18	103.32	102.83	102.17	106.04	103.79	103.94	106.57	103.57	102.51	105.75	101.18	103.94	106.38	104.31	103.37	100.77	104.43	103.61	103.16	105.13	102.37	108.15	102.65	105.08	104.46	105.53	105.35	106.6	100.42	107.76
111.29	114.63	108.23	109.87	109.84	112.98	110.99	111.06	107.78	109.86	110.01	110.62	107.41	109.76	107.61	113.14	107.08	111.08	110.08	110.5	112.35	110.14	112.43	112.08	110.39	108.47	110.26	112.28	113.21	111.04	110.79	112.49	112.73	110.18	110.79	112.02	112.23	106.83	107.91	108.73	108.13	110.66	109.72	112.38	111.86	111.36	112.6	111.17	112.83	108.13
103.23	109.73	100.95	107.92	107.12	105.12	106.11	103.42	104.97	103.73	106.73	103.99	105.83	103.8	108.44	104.77	104.07	104.76	107.01	104.66	105.68	105.06	105.99	107.68	105.66	102.74	103.05	102.21	106.77	105.39	105.18	106.08	101.88	108.25	105.3	106.14	104.65	104.71	108.64	104.65	102.39	106.67	104.09	104.94	105.04	102.3	106.17	105.05	104.15	106.09
106.3	105.34	105.2	105.84	110.41	105.72	109.23	106.01	105.01	106.19	106.61	108.18	106.51	105.95	107.71	106.27	105.64	106.35	107.66	104.49	106.33	105.85	105.23	106.81	105.88	108.34	106.16	102.33	105.82	106.38	106.67	107.37	104.83	108.1	107.25	106.09	108.43	107.28	105.73	108.64	105.33	104.45	107.42	103.59	103.48	109.51	105.89	105.03	107.05	106.1
106.54	107.39	106.31	106.21	105.43	108.09	107.25	108.33	106.18	105.61	107.42	105.07	102.97	103.66	104.7	105.88	103.61	106.73	103.43	105.43	105.54	103.97	104.81	106.85	104.66	105.5	106.63	104.81	105.08	102.14	104.63	105.02	105.43	102.98	105.52	103.65	104.73	107.88	105.66	106.5	106.15	105.42	108.42	106	106.22	105.97	103.74	105.97	108.7	104.4
107.77	105.95	105.76	103.87	104.39	105.74	105.83	103.84	105.16	105.4	107.17	106.05	106.49	105.78	106.71	105.41	103.31	106.07	106.92	109.22	107.17	106.62	105.71	107.86	104.6	108.51	106.49	106.45	105.75	106.05	106.7	106.48	103.43	106.25	106.23	108.94	104.35	105.22	108.32	106.05	103.6	106.61	106.69	109.96	104.95	105.17	102.12	106.72	103.38	105.6
111.94	108.29	109.52	112.91	110.91	109.18	114.24	111.87	112.94	109.14	109.04	111.3	114.46	110.83	112.06	114.54	109.71	107.94	111.76	113.7	112.91	110.31	111.11	109.37	113.05	114.57	110.73	108.77	110.99	110.57	109.56	111.11	112.57	114.11	108.22	112.02	113.01	111.45	112.89	113.88	112.91	112.44	109.79	110.86	110.33	108.49	112.6	109.71	115.15	111.91
103.17	104.92	104.3	104.01	106.56	109.72	106.26	107.49	105.79	106.64	105.07	106.32	105.14	106.42	103.8	104.89	106.91	108.37	106.4	106.14	107.27	105.52	105.17	106.43	103.72	105.73	106.03	108.04	104.6	104.11	106.62	102.91	105.95	107.28	105.45	104.74	104.62	105.4	104.32	105.54	106.38	104.17	105.76	105.47	103.28	106.33	106.46	104	103.45	106.26
107.59	105.33	106.44	104.97	106.16	105.49	106.93	104.97	107.87	107.52	107.23	102.42	103.27	105.24	106.51	105.18	104.76	107.36	105.91	105.51	105.6	104.86	108.12	103.49	104.27	104.29	105.86	105.92	106.98	107.03	103.69	108.1	102.72	103.68	106.67	106.41	106.31	106.25	107.81	106.86	103.93	102.78	104.85	105.87	106.04	105.12	105.8	105.16	107.03	105.25
103.5	106.15	105.27	106.43	102.73	107.62	109.55	104.36	104.49	104.2	107.36	107.79	107.39	106.24	106.76	105.1	105.95	105.24	108.48	106.26	104.63	106.5	106.18	105.63	106.74	107.41	108.73	106.46	101.9	105.59	107.75	106.09	106.24	111.73	105.34	108.32	106.61	105.56	108.39	105.01	106.62	107.61	108.47	104.29	105.3	108.23	108.13	105.34	103.75	105.15
105.04	108.23	105.69	108.3	104.84	104.35	104.89	106.36	104.49	106.78	106.53	107.43	107.37	107.58	106.72	107.68	101.61	105.04	107.39	106.66	108.41	104.44	107.93	106.69	107.38	107.49	110.2	108.69	106.87	106.81	105.38	105.34	105.88	108.13	106.2	106.75	108.17	105.1	107.77	107.53	107.29	106.37	107.22	104.59	109.21	108.57	106.69	111.41	106.68	108.53
105.84	103.91	106.46	107.16	108.12	110.14	105.85	106.9	107.43	106.05	106.79	106.46	103.76	103.35	106.11	107.88	108.24	108.02	109.37	106.57	109.18	106.01	107.42	108.22	107.58	104.9	106.22	109.33	106.22	105.28	107.3	107.84	104.95	109.46	107.28	107.4	105.83	105.01	105.9	108.41	108.39	109.32	107.17	109.31	105.19	103.83	105.51	105.11	105.03	108.51
101.85	106.04	105.98	108.68	101.99	106.43	105.47	105.87	106.33	106.58	106.29	106.54	101.76	102.53	105.68	106.42	103.06	102.92	104.24	105.54	105.98	109.28	106.09	102.64	109.82	105.36	106.66	104.22	108.09	104.4	109.58	110.19	104.66	106.42	104.32	104.67	108.04	104.7	105.12	105.37	105.7	106.15	104	106.53	109.34	104.64	104.47	104.64	105.67	107.33
102.77	105.58	102.84	106.16	107.45	102.62	107.67	107.38	101.86	107.06	105.74	103.33	103.02	105.5	105.78	105.3	107.49	106.69	102.73	102.37	106.3	108.61	105.34	103.01	104.97	106.35	103.17	104.2	102.72	106.73	104.62	103.57	107.38	108.25	109.53	107.7	103.27	107.76	107.79	105.14	105.38	105.61	102.93	106.12	103.91	104.14	107.19	103.91	106.09	105.06
109.25	111.13	111.65	111	111.91	109.36	110.74	112.99	111.26	111.77	112.16	111.21	109.94	111.51	111.98	112.27	110.4	114.86	112.77	109.92	112.02	110.13	115.42	112.17	112.09	108.49	109.94	111.35	111.04	111.67	112.1	110.93	109.56	111.26	112.87	112.52	108.85	112.55	112.43	110.75	111.39	115.11	108.63	109.63	113.2	113.77	109.45	111.18	114.3	111.65
100.22	101.29	100.05	100.53	98.715	100.44	101.1	99.252	99.21	99.06	98.096	98.666	102.13	100.53	99.147	101.24	100.8	98.394	98.663	95.994	99.272	97.955	97.508	97.568	98.57	102.36	97.317	98.25	100.33	98.986	101.38	101.75	98.621	98.215	100.01	98.79	99.829	97.353	98.985	100.39	101.82	102.14	96.766	97.63	98.223	102.4	99.517	96.414	100.07	101.24
101.01	102.3	104.06	106.43	105.71	104.62	107.7	104.82	107.14	105.42	105.44	105.52	106.94	103.81	106.73	102.7	104.41	108.31	105.64	107.47	105.85	108.1	106.61	107.81	106.15	106.78	106.72	106.01	110.06	105.27	107.27	105.06	104.17	107.1	105	104.8	106.66	107.48	103.52	106.65	104.46	103.21	106.85	105.66	104.76	105.89	103.23	108.78	107.77	102.65
108.89	111.34	110.64	110.98	112.87	111.94	111.65	109.78	110.07	109.89	112.98	110.51	115.56	114.47	112.26	113.39	111.45	108.92	110.67	111.23	111.95	113.46	111.8	111.97	112.96	111.62	109.31	109.08	110.05	116.96	113.8	117.14	114.85	108.67	112.51	112.51	114.45	112.67	112.69	110.35	113.63	109.24	114.46	113.34	113.02	111.4	110.55	116.79	112.74	111.18
108.57	109.14	108.45	108.91	109.87	108.03	110.73	109.54	110.27	109.84	109.16	109.66	110.39	110.44	109.6	108.89	112.16	109.15	108.87	111.02	109.58	110.61	110.69	111.49	111.1	113	112.65	108.99	108.12	110.86	110.97	109.14	108.43	112.84	112.91	108.09	109.69	113.42	112.92	112.92	106.85	110.81	109.98	110.75	108.57	112.28	109.91	108.78	109.93	109.37
106.36	105.78	104.85	104.62	104.26	105.18	104.81	103.78	104.75	101.75	106.56	101.89	102.62	105.57	105.39	102.58	103.15	105.59	105.16	107.91	105.64	101.48	106.69	103.28	106.83	103.13	104.28	107.43	105.03	101.88	102.73	106.26	104.03	104.72	101.8	104.04	106.19	101.35	105.84	106.03	102.81	104.93	102.7	103.98	106.76	104.16	105	104.57	103.99	101.64
109.43	111.92	111.29	110.67	110.54	114.05	112.17	109.7	111.98	112.73	112.53	110.7	113.42	111.75	114.56	110.96	112.09	110.01	110.1	113.44	113.43	110.08	110.23	112.51	110.76	113.85	111.39	112.35	108.75	109.44	108.26	116.88	113.39	108.46	113.58	109.75	115.14	111.48	111.57	113.67	110.73	112.19	110.67	111.66	112.98	111.37	112.74	114.55	111.1	109.81
106.28	107.37	106.3	105.45	105.75	105.3	108.44	106.61	107.84	106.36	108.2	105.51	104.74	106.33	102.88	105.05	106.98	105.83	106.93	106.45	107.13	103.18	104.03	105.28	105.39	106.9	100.8	107.6	109.25	105.07	105.74	103.61	105.05	105.28	105.84	102.97	103.85	106.71	106.24	103.9	105.56	106.71	103.96	105.99	109.72	103.82	106.34	104.89	107.65	106.64
107.15	103.32	106.52	106.73	109.05	104.69	106.54	106.08	106.05	103.53	105.59	104.22	106.72	104.99	106.4	104.92	107.07	104.47	107.51	106.97	107.62	101.98	107.1	108.11	106.69	108.16	106.01	102.24	106.49	107.04	104.91	105.06	102.39	105.48	106.77	105.89	105.22	109.36	104.92	106.52	107.05	103.59	106.14	106.08	105.12	104.37	104.62	110.24	106.15	107.98
105.16	104.68	105.44	105.45	104.63	105.36	103.95	102.47	106.9	104.66	103.57	103.85	105.68	105.11	105.86	105.3	105	108.09	107.85	104.72	105.44	104.73	105.44	103.93	106.16	106.86	105.12	106.19	105.66	104.49	106.37	106.97	105.61	106.86	107.89	106.16	105.57	101.71	105.57	106.69	106.34	105.64	104.17	109.09	105.91	107.6	106.21	103.34	105.93	107.3
99.625	97.669	101.47	99.585	101.59	102.67	100.65	99.492	101.08	97.341	101.65	102.55	103.58	98.483	101.1	99.591	100.61	98.937	100.11	99.498	100.06	101.43	99.511	99.758	101.46	99.106	98.221	101.25	103.57	102.18	100	101.6	101.83	100.08	99.693	99.211	98.824	97.98	101.36	98.625	97.857	99.028	99.092	101.09	96.103	99.863	101.88	98.78	96.033	101.62
100.29	97.65	98.924	103.37	97.41	98.491	101.09	98.524	101.32	99.663	101.02	100.61	99.084	99.455	98.291	99.838	100.88	99.438	102.67	99.197	98.02	100.27	97.878	98.539	98.227	98.69	99.858	98.105	99.276	96.547	100.98	99.966	101.04	98.283	101.03	103.1	98.287	101.39	98.879	97.149	97.793	100.38	99.057	100.46	99.252	101.25	99.049	98.665	100.56	99.408
106.23	108.27	104.19	103.5	105.02	105.62	103.99	106.47	105.25	104.77	106.24	106.02	104.83	106.78	105.51	105.57	105.85	104.52	109.09	108.84	106.65	103.91	106.13	102.02	104.09	103.46	105.62	104.22	105.65	109.74	104.54	108.69	105.66	109.82	105.04	103.87	107.85	107.83	103.32	107.4	103.74	101.72	106.63	106.63	103.93	103.59	108.15	107.26	102.58	105.2
111.27	110.13	112.93	111.57	110.23	113.51	111.81	113.37	111.23	112.1	112.84	110.08	110.55	112.38	109.5	111.09	109.66	112.13	112.73	110.8	109.26	113.79	113.25	111.01	112.96	110.15	111.84	107.69	114.41	110.41	112.58	112.71	110.32	110.86	111.98	113.28	112.08	112.47	112.51	113.42	113.52	111.2	109.89	111.83	107.44	110.91	113.68	109.57	111.57	109.55
99.131	99.005	102.58	101.67	101.29	100.03	102.41	99.649	100.44	103.27	103.17	96.999	102.11	98.814	97.331	101.38	97.018	100.52	103.45	98.447	101.26	102.58	101.24	102.45	98.943	100.52	100.96	100.49	102.8	99.491	103.82	99.681	99.902	100.85	101.13	100.26	99.178	100.12	101.09	98.388	98.122	102.41	101.14	101.91	101.06	97.55	101.13	98.718	101.31	99.296
112.43	115.11	110.53	111.04	112.61	113.45	108.64	112.08	115.2	111.68	112.49	114.18	111.72	114.55	112.37	110.01	111.35	114.08	112.81	112.83	112.39	112.2	110.88	114.85	111.24	116.18	114.38	110.32	112	112.58	112.74	109.95	110.17	113.04	109.5	109.31	110.33	112.04	109.3	111.39	110.72	113.13	114.18	113.03	112.44	110.2	110.28	114.95	112.2	112.09
100.24	97.454	96.688	99.891	99.559	103.39	102.24	98.385	101.03	99.095	101.57	103.74	102.34	101.68	98.321	99.281	102.48	100.67	99.789	99.143	100.04	98.983	97.455	101.86	95.826	96.156	102.41	97.792	99.97	97.42	101.92	103.29	100.53	99.227	98.002	101.16	102.07	102.17	98.847	96.761	99.44	101.83	101.72	99.364	102.39	101.84	102.5	100.19	100.82	99.185
104.84	105.19	106.99	105.34	103.79	103.58	103.92	102.55	106.08	103.54	107.4	107.59	105.4	107.92	103.59	105.76	102.52	106.33	104.97	105.79	109.55	106.87	104.25	103.82	108.02	106.45	104.57	104.36	104.39	101.8	104.94	105.1	103.63	102.07	104.94	106.1	107.41	105.55	104.11	104.47	106.97	105.88	103.79	106.06	104.14	105.74	102.4	106.07	105.98	105.63
108	111.18	111.01	113.33	111.48	108.21	111.77	113.41	109.58	110.33	110.32	110.94	110.96	108.63	111.81	112.79	110.69	111.98	108.19	112.4	109.92	108.8	110.82	109.75	111.9	112.13	107.69	109.65	114.75	108.06	110.91	111.03	110.63	110.22	112.09	111	112.64	110.49	108.68	114.11	115.67	109.48	111.22	110.76	107.19	107.18	110.57	110.67	109.39	109.67
104.85	109.03	106.37	105.07	105	105.49	110.16	104.09	105.98	107.79	108.3	106.57	105.2	102.07	106.87	103.89	105.24	103.11	103.3	107.61	102.59	102.86	105.38	106.71	106.69	106.59	106.14	104.38	109.08	104.46	106.48	106.88	105.83	103.99	108.58	107.49	104.78	107.16	107.44	105.48	105.65	106.33	101.52	104.93	105.98	106.19	106.52	106.44	107.1	103.95
103.84	104.1	105.31	104.78	105.15	104.24	99.618	103.18	104.38	104.48	105.94	104.85	106.7	106.08	106.74	104.97	104.27	102.9	104.16	107.54	102.62	102.85	104.33	105.97	104.9	108.29	103.57	102.57	107.6	104.77	108.36	103.6	105.6	104.68	107.79	104.43	104.39	107.41	104.53	105.88	106.2	102.94	105.14	104.89	105.04	103.2	105.81	103.17	104.17	104.21
103.05	106.2	104.66	102.23	106.06	101.12	105.15	108.9	104.12	101.14	105.54	104.38	99.106	104.78	105.31	99.912	103.53	103.29	104.08	104.06	105.03	104.28	104.26	101.63	103.27	105.83	103.25	104.23	105.26	105.75	103.63	105.16	104.76	104.01	107.19	104.74	103.44	101.66	103.97	104.4	103.46	103.32	100.86	102.55	101.59	104.71	103.67	104.2	103.13	104.48
105.5	104.02	108.37	107.3	105.01	104.91	104.41	105.3	108.52	106.99	108.58	106.17	107.65	109.17	105.06	106.88	111.15	108.03	107.16	110.52	108.51	105.76	107.86	107.14	109.18	105.8	108.23	103.77	106.11	105.54	106.59	107.39	107.02	105.15	108.91	108.8	105.01	107.87	108.66	107.56	106.99	108.7	109.79	108.45	106.96	106.59	104.4	106.86	107.62	107.78
113.96	111.06	110.78	110.22	109.64	111.42	114.21	111.41	111.35	111.72	111.23	109.26	111.41	112.31	111.64	113.24	112.89	110.72	112.84	113.22	112.37	109.66	110.88	115.67	109.95	114.58	109.17	110.78	114.87	112.4	112.88	113.43	113.01	111.85	113.11	112.11	112.73	112.42	112.8	109.51	113.3	111.19	110.14	111.01	109.29	112.43	111.65	111.72	113.7	114.38
108.05	108.42	107.04	108.96	107.29	106.93	104.63	107.47	107.03	105.02	108.96	107.42	106.16	103.66	106.46	107.68	106.84	104.31	105.44	108.38	109.47	107.64	107.4	106.3	106.25	107.69	105.5	107.22	108.11	107.26	105.27	108.65	104.71	107.24	104.82	102.85	104.73	106.27	105.79	105.22	107.08	104.47	102.56	106.32	105.15	108.79	108.53	108.8	105.51	106.89
101.88	96.944	99.411	103.25	102.17	99.782	99.683	97.743	97.409	100.6	102.39	99.817	97.855	100.4	99.084	102.48	101.58	100.9	99.401	99.033	102.49	99.358	100.64	101.03	100.79	100.96	104.84	104.36	98.313	105.03	100.12	103.25	100.13	100.44	99.004	99.484	99.33	100.47	100.98	100.49	103.22	98.592	101.3	103.27	98.401	101.99	99.685	100.29	99.805	101.56
110.47	110.21	113.95	111.89	112.26	115.73	111.97	110.4	105.98	111.11	113.33	112.05	113.04	109.58	109.24	112.41	107.87	110.85	110.1	113.08	109.42	110.48	112.77	112.03	112.09	112.44	111.96	108.96	109.53	113.97	112.6	112.78	113.34	114.93	110.77	111.73	111.15	109.46	114.64	113.64	110.81	111.4	113.62	109.94	111.93	112.21	112.9	113.22	111.08	114.24
104.21	106.56	107.18	101.15	106.69	103.74	104.37	105.21	104.93	105.84	106.36	103.2	106.12	109.64	104.86	107.57	104.7	105.99	109.76	105.87	107.16	105.28	107.51	102.81	104.71	106.46	103.65	104.06	103.56	102.86	105.88	106.2	103.5	105.33	108.82	108.53	103.46	107.76	103	107.49	105	105.31	105.31	104.72	106.77	101.92	104.83	107.03	104.83	105.04
104.83	105.95	104.3	106.57	104.87	103.46	104	102.59	104.71	105.77	105.3	105.65	103.08	108.07	106.83	104	103.79	107.09	103.95	105.96	105.09	107.62	106.98	107.74	104.73	103.56	102.52	104.03	106.65	106.51	103.69	105.42	106.96	106.87	103.88	104.09	104.7	105.92	103.54	102.74	104.2	108.15	105.36	105.32	103.79	108.22	104.24	105.7	103.7	107.71
111.17	108.68	111.4	112.98	112.49	112.19	109.62	110.27	111.21	107.5	107.42	110.22	110.77	107.81	109.56	109.94	112.85	106.51	110.56	109.35	110.08	109.4	112.68	109.8	111.2	109.21	112.41	110.62	111.17	112.28	115.72	110.11	110.82	112.87	111.67	110.71	108.94	113.58	112.11	110.79	112.24	108.84	109.64	113.66	112.41	112.76	112.43	110.58	108.88	109.41
110.48	107.17	109.76	111.12	109.67	109.65	108.74	107.91	108.65	110.61	108.17	111.96	111.04	110.78	109.35	108.2	108.2	112.07	108.89	111.19	112.04	110.47	109.95	112.97	109.01	110.2	110.33	108.71	110.22	110.27	107.48	108.48	111.56	110.89	105.4	108.36	114.53	108.72	108.22	110.52	110.3	109.31	112.39	109.37	108.85	110.98	110.78	110.82	109.4	107.32
106.79	104.37	103.1	108.03	105.84	101.08	102.64	103.52	102.53	103.12	105.91	102.51	105.12	105.31	105.28	105.38	104.43	103.39	102.13	103.31	105.25	104.65	105.37	103.94	102.2	102.3	107.11	103.56	104.72	105.41	100.04	106.89	101.76	101.97	101.16	106.86	102.95	102.5	102.27	103.66	107.02	100.64	104.72	107.35	102.8	105.8	102.41	106.12	105.17	103.54
105.2	104.77	105.56	108.71	106.45	107.57	105.45	106.67	105.62	101.38	106.75	105.88	103.6	107.29	108.03	106.76	107.55	108.84	104.34	109.76	107.59	109.55	106.28	105.97	107.5	107.82	108.61	105.93	107.38	109.31	106.26	106.12	106.08	109.61	106.55	106.61	109.77	106.38	106.14	107.48	108.73	106.54	106.65	108.65	106.22	107.76	105.08	107.37	107.11	108.33
109.88	113.37	112.76	107.77	110.47	112.56	110.59	111.04	109.32	110.99	109.19	106.88	109.31	110.67	111.98	112.29	111.41	110.46	112.41	111.99	113.06	111.67	112.29	112.92	110.51	110.77	109.67	111.78	108.6	109.89	109.45	108.28	108.41	108.32	113.83	110.74	111.4	109.16	112.08	108.08	110.5	107.21	109.52	110.79	109.23	112.53	110.52	109.24	111.66	111.49
104.45	104.59	104.88	103.54	108.22	107.19	104.16	104.8	107.71	105.44	105.38	104.98	106.95	105.43	104.56	105.54	106.37	104.29	108.03	105.46	108.01	105.29	107.24	107.51	107.46	105.14	104	103.02	105.17	105.58	103.98	107.57	104.17	105.86	106.62	103.44	102.48	105.56	100.76	103.5	103.84	110.01	104.12	106.17	105.64	109.54	103.43	104.9	103.93	106.67
106	101.19	103.5	101.87	103.77	104.82	104.76	105.71	106.18	104.27	104.32	102.86	108.12	105.74	104.91	104.84	105.88	105.9	105.1	106.71	105.61	105.39	110.14	105.59	105.51	106.64	104.37	106.86	104.68	103.53	104.04	105.57	105.33	105.39	104.22	106.84	107.35	106.21	104.14	106.46	106.62	102.58	104.56	103.82	105.25	104.2	106.06	102.42	101.74	108.28
105.57	103.03	107.91	102.11	103.72	102.12	100.28	101.42	106.57	103.93	104.24	107.83	102.12	105.14	103.52	104.99	103.73	104.33	102.88	103.76	103.62	105.21	106.19	103.83	104.39	103.69	102.28	104.69	105.17	103.62	103.58	102.22	102.67	103.3	101.09	103.88	106.75	102.47	105.3	103.99	105.22	104.24	104.94	105.66	104.32	104.75	104.12	101.18	106.48	106.12
110.63	111.37	111.2	110.06	110.22	111.48	109.83	112.08	113.01	112.58	111.69	111.79	111.38	111.28	110.77	110.81	112.71	110.75	113.28	111.65	113.81	112.12	112.56	111.95	108.15	114.17	108.83	111.85	108.63	112.02	111.28	109.75	107.7	109.95	108.8	112.56	111.29	114.91	110.4	110.54	111.25	109.76	110.18	112.16	110.51	110.56	112.18	107.73	115.75	110.33
110.04	111.81	113.78	110.11	111.61	113.66	110.6	111.7	108	113.37	112.31	108.8	108.51	109.46	112.13	110.72	107.97	111.68	110.97	113.03	113.38	111.95	108.92	111.53	113.8	113.12	113.11	109.11	109.75	111.13	110.73	112.53	109.18	110.82	110.82	112.91	112.79	113.29	112.68	111.34	110.61	111.89	112.91	113.94	114.49	113.42	108.27	113.84	109.42	111.85
109.67	105.18	106.38	105.37	107.58	105.42	106.75	106.32	105.85	107.02	102.8	107.16	108.27	105.98	102.21	103.95	105.54	104.46	104.93	105.16	107.22	104.82	104.39	105	108	103.68	107.98	103.91	107.82	103.62	106.1	106.83	108.4	107.81	108.75	107.68	107.43	106.44	107.05	105.47	107.39	104.69	106.2	106.66	105.56	103.97	110.29	107.86	105.62	106.15
109.71	109.99	111.83	114.25	111.69	114.38	111.2	111.57	114.8	114.6	113.23	113	113.39	115.09	115.64	113.76	110.51	115.13	117.27	109.81	109	111.24	111.08	115.64	111.49	113.2	111.99	113.67	110.98	112.77	114.05	112.64	111.07	112.43	113.72	111.97	113.84	113.21	108.94	112.98	111.55	112.56	111	112.52	112.97	112.84	113.44	112.96	114.04	112.6
101.75	100.44	100.78	98.193	101.59	100.88	98.005	104.98	101.39	100.72	100.36	101.13	100.85	98.26	98.412	99.999	102.61	99.188	101.76	100.79	99.988	101.55	101.34	100.48	99.2	100.84	101.14	99.854	100.67	102.87	99.773	100.37	99.447	97.563	100.62	102.52	97.449	100.27	101	102.11	103.2	99.842	102.52	101.91	99.698	100.1	100.26	101.13	100.79	103.03
111.04	111.06	110.52	110.52	110.01	112.54	111.75	109.62	110.6	109.77	111.33	110.12	114.56	110.7	110.35	108.84	112.29	109.35	112.5	114.22	112.26	107.94	115.51	111.91	110.48	111.32	111.3	109.46	111.93	113.01	110.63	111.36	111.08	108.66	113.73	113.11	111.51	110.08	112.4	114.57	112.3	108.57	113.97	113.6	111.85	113.34	112.61	110.29	110.43	113.94
101.56	102.61	104.35	103.69	105.35	103.97	106.29	102.55	107.01	103.32	107.33	105.65	103.62	103.11	104.91	104.43	103.59	104.79	104.85	105.26	103.96	103.99	105.35	103.85	100.91	104.25	105.94	105.92	105.59	104.97	107.26	105.56	106.25	103.95	103.97	105.03	105.96	106.21	102.57	102.88	103.47	103.14	102.28	104.26	103.62	104.45	103.06	103.36	105.41	103.38
104.41	103.84	106.98	105.56	107.34	105.23	106.84	107.63	104.94	104.76	106.8	102.9	103.36	102.48	103.51	108.43	103.96	106.54	106.56	104.69	105.72	105.11	105.38	104.95	105.01	103.71	106.71	108.1	106.72	102.97	106.67	105.78	106.54	105.26	107.93	107.43	103.3	102.17	106.91	105.35	103.82	104.87	106.13	106.05	104.9	105.81	103.95	103.88	104.96	107.92
116.5	117.76	119.04	118.25	119.69	115.79	119.41	116.41	117.86	117.88	115.92	115.44	116.48	115.94	115.6	117.12	119.46	116.92	119.26	114.09	117.37	119.97	116.13	118.27	117.44	120	117.64	116.17	119.37	118.33	118.15	118.52	119.92	118.83	118.18	117.85	118.15	120.45	112.03	118.3	116.96	115.91	118.64	120.06	115.56	119.59	116.74	116.39	114.79	119.52
109.36	111.77	107.55	110.91	110.14	110.51	111.4	111.56	109.79	111.41	110.36	111.46	113.15	111.25	111.43	111.23	107.63	111.95	109.48	111.92	111.14	108.71	109.21	113.44	111.16	111.76	111.98	110.26	110.56	111.49	111.3	110.82	107.36	110.54	113.61	111.68	111.27	115.32	110.93	111.59	112.57	110.41	112.55	111.07	112.38	113.41	113.36	112.41	109.64	112.81
102.22	101.12	101.73	99.491	102.35	100.09	102.47	101.21	101.21	100.88	99.235	100.01	101.23	101.39	97.303	102.82	104.99	99.31	100.03	101.58	100.26	100.04	102.08	96.645	101.44	100.33	100.45	101.65	101.88	103.23	100.19	101.38	100.9	98.751	103.88	99.563	104.33	105.91	102.4	99.361	101.39	103.76	101.45	101.81	100.23	101.99	102.09	100.73	102.58	102.18
110.71	113.71	113.51	113.16	110.64	110.38	112.53	113.35	111.46	110.56	111.31	112.34	112.06	110.01	113.04	109.19	108.87	112.98	110.95	113.12	111.83	112.98	113.93	113.76	109.71	110.85	110.92	109.52	112.19	112.75	111.42	111.09	113.85	110.46	111.86	111.61	113.45	112.38	110.09	111.39	108.69	111.67	112.77	111.99	109.96	112.18	112.36	111.43	110.47	110.45
110.92	113.13	105.71	111.11	110.12	111.64	110.62	111.66	109.2	111.28	111.67	110.33	111.11	111.92	109.76	107.99	110.03	108.63	108.93	111.67	108.97	107.91	109.48	110.79	109.71	109.01	112.94	109.38	106.66	111.08	106.4	107.83	108.77	110.63	113.62	111.83	108.35	110.18	111.01	109.72	110.29	111.35	110.83	110.83	110.24	111.8	108.8	109.71	110.7	110.36
114.73	111.28	112.17	113.64	112.61	117.06	114.13	113.59	111	112.32	111.95	113.51	108.81	110.46	112.29	110.06	112.65	113.53	115.12	113.31	113.07	109.72	110.04	110.39	112.56	111.22	113.86	112.27	113.69	113.87	113.94	115.34	112.54	113.05	111.46	111.12	112.9	111.62	111	114.96	114.12	114.26	114.47	111.34	107.69	113.72	114.65	111.6	113.51	113.12
104.68	105.72	106.6	103.07	108.3	108.6	104.58	107.69	106.82	106.14	103.82	105.22	103.69	108.16	108.79	105.74	109.4	103.46	106.19	106.24	106.21	107.64	108.68	107.19	107.16	106.32	101.46	110.12	106.44	105.45	105.63	105.42	107.82	107.05	106.63	109.09	104.7	108.84	108.64	106.04	108.89	108.73	107.06	104.68	105.93	105.28	103.7	108.01	105.81	107.27
104.83	102.99	104.06	106.55	104.68	106.35	104.1	106.72	107.94	106	107.19	105.04	101.55	101.76	108.39	106.18	105.67	107.39	105.99	104.11	105.7	102.46	106.16	105.21	105.17	105.38	105.71	101.86	105.7	107.89	105.84	106.56	105.93	104.3	103.15	103.92	106.36	104.19	104.24	104.3	102.28	104.25	104.21	107.27	106.86	103.91	106.83	106.79	106.41	105.78
107.19	108.88	106.88	104.65	105.64	104.6	105.6	105.68	107.31	105.13	107.05	106.79	110.53	109.24	107.88	107.9	105.06	105.41	103.16	107.52	108.51	106.77	103.64	107.47	108.24	106.95	106.21	108.02	105.56	107.06	109.63	109.6	110.54	109.07	108.32	109.05	107.65	104.28	107.91	108.83	106.83	107.28	107.83	105.57	108.74	105.15	108.72	109.22	107.79	105.89
99.34	100.49	101.92	100.69	99.682	102.32	99.027	100.83	98.282	98.451	98.733	102.08	103.4	97.025	99.529	100.77	104.17	98.322	98.963	98.042	104.49	95.63	101.21	100	99.766	99.743	102.16	101.65	97.773	100.84	100.39	103.57	100	98.508	97.459	101.24	101.21	98.512	100.41	98.889	98.674	100.14	101.4	100.11	99.457	98.993	99.378	102.43	98.917	100.43
99.307	97.842	100.22	99.995	99.535	96.397	99.668	98.678	101.25	100.91	99.796	98.964	98.838	102.5	102.19	101.09	100.2	100.97	96.631	99.48	101.73	96.334	95.765	98.653	103.91	102.58	101.31	101.46	98.62	96.452	99.747	100.96	99.465	98.967	103.13	102.3	99.819	99.273	98.935	102.16	98.056	100.83	98.006	96.785	100.13	97.661	98.992	99.713	99.989	99.425
108.5	106.08	105.11	106.87	104	105.11	106.54	105.69	104.88	107.48	105.88	104.86	109.19	107.3	107.85	110.22	105.84	104.93	109.02	109.1	109.36	101.57	107.21	107.9	108.08	105.62	106.06	105.89	104.82	105.93	107.19	107.34	104.72	105.09	104.35	106.68	104.68	109.06	110.19	106.7	104.43	106.34	108.31	105.74	107.97	102.61	101.07	105.53	102.93	104.5
108.77	112.09	110.6	107.57	110.76	113.75	107.49	112.82	114.03	111.56	109.98	107.98	112.91	113.81	112.12	111.2	112.94	110	108.71	113.44	111.66	111.7	109.33	113.88	110.94	113.8	109.26	113.91	111.01	111.6	109.46	111.65	108.6	112.56	109.34	111.68	109.48	114.28	111	111.07	112.27	110.31	110.27	110.49	107.58	112.51	111.41	110.94	113.12	112.87
102.92	107.02	104.99	103.13	110.27	105.32	104.28	105.44	106.42	104.77	105.09	104.67	102.8	105.7	105.51	105.13	103.11	105.72	103.68	105.07	106.43	104.92	104.72	104.97	103.17	104.67	104.67	104.23	106.12	101.99	107.76	105.89	106.56	105.42	107.05	99.711	103.65	103.73	108.54	106.38	106.3	105.61	103.38	102.69	109.19	107.23	106.88	105.34	105.42	104.73
109.71	109.56	110.01	112.19	109.71	111.02	111.5	112.6	110.87	112.49	110.46	112.87	109.85	111.16	111.66	111.83	110.63	106.63	110.82	113.03	110.07	109.46	108.32	112.38	108.98	109.48	110.91	111.2	111.17	112.8	112.44	112.29	106.84	112.38	112.49	108.75	112.03	108.78	108.68	109.44	110.44	113.33	112.08	112.37	110.42	110.46	109.85	110.67	111.02	113.28
110.36	111.66	115.37	114.13	112.15	116.05	112.96	114.06	115.17	109.39	112.44	112.33	112.95	114.51	110.74	111.78	110.46	111.46	115.92	112.03	113.57	114.91	112.85	116.56	114.71	110.67	113.12	111.36	112.28	113.88	114.71	112.39	111.57	112.59	112.86	114.41	112.83	113.64	111.64	114.89	109.61	112.34	113.63	113.41	112.35	114.92	113.08	111.33	113.18	115.03
101.83	104.09	103.91	104.08	106.06	102.28	105.61	107.46	105.66	108.53	106.22	101.35	103.49	106.82	104.53	104.72	104.55	105.61	105.57	104.03	106.97	102.89	106.49	100.03	104.89	104.44	102.37	102.81	104.86	104.5	103.87	102.02	104.37	101.91	106.38	102.9	104.51	104.09	103.81	104.73	103.31	104.84	106.38	103.6	100.29	102.86	103.26	103.7	102.9	103.84
112.4	111.26	111.18	112.81	113.08	113.96	112.93	111.6	109.22	111.09	111.41	111.33	113.03	112.34	109.54	111.75	113.1	113.1	111.62	112.01	112.54	112.74	111.12	111.64	112.36	112.41	111.28	113.96	112.94	110.37	112.01	108.52	112.93	111.42	110.36	113.63	110.67	113.56	111.79	112.96	112.85	113.02	109.61	111.73	112.78	110.64	110.36	110.77	109.84	112.51
112.11	111.1	112.31	113.85	110.51	110.49	110.13	110.64	113.03	108.28	110.39	109.83	111.02	112.43	111.56	110.17	108.25	110.83	113.07	112.78	111.08	113.76	108.41	110.32	113.9	113.64	111.75	114.38	108.16	112.1	113.13	113.29	111.01	112.94	111.68	113.02	110.64	111.72	111.43	110.21	110.91	112	113.16	108.68	111.97	111.13	110.86	113.69	110.34	112.35
[truncated: 299 more rows]
[truncated: 150 more columns]
