# Supplementary material for: Genetic dissection of main and epistatic effects of QTL based on augmented triple test cross design
Source: PLoS One. 2017 Dec 14;12(12):e0189054. doi: 10.1371/journal.pone.0189054 (PMC5730204; doi:10.1371/journal.pone.0189054)
Supplement: S8 Supporting Information — (ZIP) [file pone.0189054.s008.zip › z4_1450_0.5_5.csv]

109.63	106.52	98.399	109.47	111.23	107.67	103.68	104.48	105.71	112.67	109.4	104.85	106.31	104.92	107.07	107.68	109.32	102.94	108.8	101.5	107.56	108.68	102.66	107.12	106.12	106.72	107.02	103.42	110.85	108.42	104.95	101.23	107.14	106.03	106.49	103.71	108.35	107.11	115.45	107.55	106.71	105.97	104.4	107.51	109	108.73	104.73	105.97	108.41	108.08
106.15	101.87	101	102.81	101.9	106.47	100.25	103.9	104.76	107.55	100.47	104.68	106.11	103.94	106.75	103.66	102.2	99.387	102.25	100.2	103.88	106.41	103.37	103.36	107.43	102.44	109.67	106.29	99.685	106.13	104.24	105.01	103.17	105.56	103.83	102.17	102.44	104.2	105.92	104.21	106.09	97.422	106.48	104.22	101.39	101.75	102.92	108.1	98.556	101.97
106.35	109.22	106.05	106.62	109.01	105.27	104.91	101.8	105.34	104.9	111.9	104.84	105.95	104.8	106.36	106.24	106.22	107.04	105.81	105.24	105.3	105.3	105.35	106.03	107.48	108.23	104.29	109.04	106.22	106.71	108.6	105.73	108.02	107.9	107.71	99.663	107.69	108.42	109.23	107.93	104.84	104.91	105.56	107.81	105.25	107.65	106.24	102.59	106.91	107.73
102.86	104.1	96.533	99.302	101.67	101.22	101.19	102.67	99.752	97.544	98.464	103.53	97.649	100.68	98.676	96.838	99.122	99.581	100.2	105.16	97.53	97.391	96.193	97.965	105.46	100.22	99.127	98.506	98.881	96.301	98.17	100.47	102.03	102.03	98.16	102.93	97.12	100.49	98.038	104.3	97.775	101.61	100.69	104.31	102.02	101.01	96.525	100.78	98.263	98.066
99.68	103.51	95.887	98.632	105.4	98.828	101.65	101.32	100.37	99.682	100.81	102.16	100.56	102.75	97.359	101.53	101.21	102.84	100.78	100.37	103.31	99.071	102.33	101.59	106.88	99.429	99.765	102.59	102.34	105.11	102.05	99.131	106.27	101.65	98.719	96.709	102.39	101.13	101.57	97.426	98.92	105.74	99.082	105.12	100.21	104.44	100.75	102.79	99.518	99.612
114.1	114.04	107.91	109.44	109.22	109	112.64	107.82	114.84	115.32	116.78	112.09	111.46	109.65	110.47	112.1	108.1	107.02	110.87	107.76	111.4	111.75	110.53	114.96	109.13	112.07	115.57	112.7	112.72	111.85	108.27	111.47	109.81	115.25	115.33	114.17	113.23	113.75	111.34	110.94	116.56	113.57	110.26	112.35	113.11	108.31	111.33	113.69	113.9	111.75
106.68	107.51	109.73	104.07	106.97	104.39	108.9	106.57	109.76	105.73	107.39	100.84	105.31	107.61	110.66	108.5	107.86	101.26	110.74	106.77	101.6	108.23	102.86	104.18	109.63	103.85	107.72	105.05	108.34	108.84	103.89	108.04	106.51	106.15	101.56	105.44	104.69	106.97	102.58	107.44	104.32	104.86	103.86	106.31	104.84	105.62	106.48	102.96	103.71	102.58
109.14	102.98	106.29	107.24	108.03	110.07	107.62	104.59	105.91	105.07	109.52	105.71	105.99	104.45	103.67	104.61	105.2	103.36	105.81	106.31	110	102.24	104.01	102.72	109.71	108.16	103.67	111.27	111.06	108.84	106.16	102.87	105.33	105.28	105.3	103.38	101.3	106.9	105.14	105.04	103.46	104.88	104.7	103.62	104.88	104.42	101.41	103.47	102.29	102.23
112.58	111.76	109.39	110.54	108.69	111.97	105.61	107.47	110.77	109.75	108.43	111.69	106.9	105.81	108.06	111.61	113.41	112.37	110.12	113.59	111.49	109.44	111.21	109.35	108.66	108.63	112	111.04	111.8	108.41	109.68	110.83	108.27	108.93	105.5	110.24	111.41	112.81	111.98	111.09	109.86	106.22	109.37	110.57	112.06	112.7	111.05	111.34	107.61	107
107.49	107.44	106.89	107.95	103.74	109.17	104.48	107.82	104.79	105	107.78	109.11	104.92	110.08	105.08	102.8	104.79	102.31	108.34	104.3	103.76	105.96	108.8	104.77	106.13	100.21	106.93	102.39	107.06	104.1	108.17	105.41	107.06	105.29	101.78	105.8	107.72	104.98	105.87	106.85	104.04	110.57	106.5	107.33	106.02	103.98	106.13	110.12	104.62	106.75
103.39	102.56	107.18	101.03	108.33	104.37	105	102.02	102.85	102.09	105.73	104.14	104.53	102.37	104.4	102.05	101.47	102.33	98.907	106.9	104.07	99.697	103.11	103.99	105.6	107.13	106.71	110.07	108.4	109.05	102.99	103.93	101.95	101.68	102.27	103.01	105.75	106.81	103.84	104.76	106.98	104.17	99.342	104.13	105.57	105.33	107.64	107.43	103.74	104.83
103.45	104.02	108.07	103.3	101.82	104.23	102.83	106.2	105.41	103.53	107.13	105.83	106.02	103.96	106.18	101.87	101.37	108.9	107.07	102.57	106.43	104.94	106.56	106.88	109.49	104.43	106.05	102.9	100.62	101.73	101.67	104.26	107	108.35	101.56	110.73	103.01	105.51	101.84	105.96	103.51	108.29	102.3	106.76	107.93	108.13	102.25	104.74	105.75	108.42
101.39	99.758	108.8	104.12	107.13	103.12	100.69	110.13	103.73	105.85	107.05	103.37	106.35	103.83	102.94	105.55	104.78	105.71	105.88	103.33	106	103.1	105.26	107.97	107.22	105.68	103.22	103.76	102.98	101.87	103.53	105.14	106.95	105.82	101.27	107.25	106.13	103.81	104.58	103.57	104.83	106.7	104.63	103.61	104.93	104.22	108.21	104.65	104.62	102.75
111.92	111.48	110.31	114.72	111.44	108.76	113.92	111.84	109.45	113.79	115.59	107.26	112.73	111.22	112.87	105.03	110.92	110.77	112.46	110.09	111.06	112.82	110.37	112.58	112.49	114.33	116.68	115.37	112.8	111.89	113.09	111.35	110.69	114.74	108.4	109.87	110.44	110.22	115.51	111.78	114.65	115.81	112.47	113.23	112.83	112.79	111.79	106.73	114.16	119.69
105.74	110.01	106	105.7	107.43	107.4	110.34	106.06	110.43	109.64	103.19	104.5	109.27	107.68	106.69	105.49	109.11	105.88	107.77	105.39	101.91	104.37	111.63	104.93	106.09	105.11	102.11	105.8	105.96	109.96	107.04	104.88	103.6	106.38	105.98	107.18	105.38	105.08	104.91	105.77	107.04	108.76	105.52	108.79	105.02	109.15	109.34	106.16	111.99	106.94
113.18	113.97	113.32	114.86	110.8	109.34	111.59	110.09	111.05	110.09	114.22	112.66	114.17	112.82	113.87	113.49	112.79	114.81	112.22	108	108.69	115.63	110.02	113.4	117.32	113.1	111.86	118.19	114.72	112.81	106.69	110.79	113.2	112.84	115.22	111.09	115.33	109.72	114.05	106.87	114.23	110.03	113.1	115.92	103.92	112.8	111.23	112.94	110.22	107.47
106.99	102.66	103.87	103.4	99.264	107.76	105.86	100.33	104.02	103.27	104.65	107.09	109.05	99.764	103.09	105.1	104.14	101.65	100.14	103.68	107.65	102.97	107.43	107.76	101.63	108.16	101.9	105.49	106.48	105.8	105.84	105.93	105.34	104.21	109.9	104.91	103.62	105.71	105.04	103.88	107.46	105.12	103.88	106.2	106.39	102.15	102.54	105.69	107.46	106.49
100.51	108.64	99.629	106.52	104.63	104.27	102.82	105.09	104.55	106.76	110.36	107.56	107.8	106.37	106.88	110.03	103.93	108.46	101.1	96.831	99.769	108.4	103.61	107.84	105.08	102.75	102.99	106.75	102.88	102	107.14	103.25	99.863	105.39	103.98	103.45	99.257	107.33	105.57	104.17	102.41	105.52	102.14	105.96	107.62	104.94	107.49	103.12	101.96	103.66
110.67	112.41	107.33	113.83	111.86	108.93	111.49	107.02	108.52	112.04	111.97	107.47	109.34	111	108.5	106.12	110.87	109.89	109.62	111.3	108.72	112.11	110.23	111.29	117.62	107.66	107.89	106.05	105.86	110.97	111.89	110.8	110.96	113.74	114.25	110.5	109.17	109.05	108.56	112.39	105.56	110.88	107.56	112.91	107.62	107.88	110.08	109.45	113.51	111.44
114.49	110.27	115.35	113.85	114.27	108.67	107.73	111.05	113.15	109.57	116.28	110.14	114.67	108.09	110.73	112.5	110.37	113.16	110	116.65	111.85	113.77	113.62	110.52	113.59	110.4	112.07	110.36	111.48	110.18	118.61	113.07	113.75	109.52	111.97	114.58	110.28	111.54	111.65	105.96	111.65	110.13	113.56	111.89	109.75	112.61	109.15	112.28	113.21	112.21
103.38	103.25	108.19	106.49	103.81	103.34	108.68	106.04	107.13	109.16	105.61	105.37	101.89	102.76	107.48	109.26	106.72	107.04	105.39	107.16	106.35	103.48	106.82	106.95	103.57	105.3	102.66	103.59	100.63	106.18	107.34	104.96	104.37	107.37	105.27	103.62	108.4	107.56	104.96	109.3	104.9	100.48	106.52	106.09	102.12	102.01	109.2	105.76	104.32	107.24
106.22	101.4	106.33	105.38	107.49	107.3	104.16	104.46	102.12	105.38	108.83	108.19	107.03	103.83	110.08	105.65	102.28	101.8	104.3	105.62	104.95	105.26	100.68	102.74	106.39	104.8	106	101.64	109.14	103.02	105.72	104.13	105.8	103.77	102.07	101.21	107.05	105.51	106.37	108.87	108.83	106.56	105.59	104.36	110.32	102.9	103.98	100.54	101.01	107.36
104.76	104.18	108.35	106.4	104.9	107.06	106.72	101.95	101.39	102.93	108.2	104.73	109.04	106.07	110.45	103.59	104.93	104.69	101.97	107.27	107.31	100.88	108.4	107.21	109.44	103.84	107.34	106.03	106.03	102.48	106.56	107.13	103.31	108.2	106.51	106.85	107.35	107.89	108.24	101.87	102.47	108.64	102.55	110.22	104.69	101.31	108.17	103.66	109.76	103.16
101.79	98.678	94.319	96.723	98.908	99.156	98.727	103.66	97.952	97.237	97.298	102.12	98.513	97.868	104.33	99.199	98.682	98.179	101.9	100.77	97.297	102.11	99.716	100.53	98.196	99.903	100.65	104.43	102.02	97.349	101.59	102.65	96.91	101.78	101.17	104.25	96.556	94.803	101.1	99.054	99.49	101.71	98.474	98.766	98.444	103.76	96.985	99.384	100.08	103.77
111.99	112.92	111.47	109.6	111.93	109.74	112.18	114.42	108.15	109.22	113.66	114.67	108.49	110.26	108.58	112.16	103.37	113.64	112.51	109.72	108.49	107.03	113.71	113.2	111.17	116.25	114.1	116.25	111.37	111.6	110.03	115.77	112.8	115.62	112.36	113.47	111.33	109.28	115.69	113.06	115.33	115.08	111.49	115.58	110.6	115.74	110.59	108.33	110.57	115.09
110.39	103.94	105.45	100.1	102.04	102.34	103.83	105.54	102.01	103.52	105.47	100.37	101.02	104.25	98.784	105.39	105.17	102.29	105.47	100.41	105.63	101.75	107.58	105.32	101.61	102.94	101.36	102.06	104.9	102.56	99.726	102.3	108.88	104.08	108.67	107.88	108.68	104.58	103.59	104.59	108.08	103.12	102.88	105.14	105.33	105.38	103.63	104.31	101.74	107.39
107.39	114.23	111.74	114.09	112.58	108.58	111.09	107.37	112.78	117.01	106.87	109.54	109.22	109.75	112.23	113.26	110.62	111.99	109.07	107.39	110.42	110.33	109.85	108.46	112	111.64	111.95	110.95	114.85	109.21	112.33	111.03	109.61	107.06	105.55	109.46	111.52	110.79	113.32	109.99	113.58	114.23	110.28	113	116.9	111.32	108.14	110.83	114.22	109.83
107.81	103.33	106.61	105.98	105.62	106.26	106.84	107.54	108.93	100.06	108.67	107.13	108.17	101.94	107.19	105.51	103.62	102.77	104.32	106.08	100.22	104.21	111.54	110.87	105.13	107.96	105.32	108.1	107.72	108.27	106.83	109.17	106.78	107.02	109.39	103.39	106.85	105.14	106.62	103.18	105.81	105.96	104.78	106.18	105.57	97.684	103.1	107.11	110.47	104.37
109.53	112.07	115.6	108.88	116.15	110.48	116.76	113.76	113.76	109.1	111.05	112.03	112.04	108.07	109.44	110.26	112.21	110.79	111.1	107.67	103.85	116.75	110.65	111.2	108.64	113.23	114.06	111.63	110.28	111.1	116	115.25	111.18	112.29	109.6	112.75	108.49	112.98	109.36	111.25	115.36	113.4	108.54	113.58	108.1	112.72	111.54	110.72	106.7	112.19
109.13	105.41	106.11	106.08	109.38	105.78	109.77	107.51	107.3	108.04	101.59	105.19	106.37	105.73	105.91	105.35	106.8	107.84	107.28	104.56	108.68	108.61	108.08	105.9	106.06	110.97	111.13	107.53	110.35	109.08	109.72	105.72	103.93	104.49	106.57	103.1	105.35	111.91	104.65	106.63	108.99	102.83	101.93	111.14	105.32	107.42	107.7	107.97	109.4	107.81
103.73	105.23	107.98	105.04	103.48	105.35	106.71	103.3	106.73	108.24	109.1	107.14	107.32	106.98	110.13	108.62	109.01	109.09	104.03	106.71	105.44	108.94	107.89	102.09	106.96	106.66	105.23	105.98	109.7	109.6	106.75	100.91	104.15	107.49	106.24	108.35	101.07	102.85	105.94	108.67	106.13	103.49	103.46	105.79	103.62	105.35	105.75	107.11	103.9	109.25
102.15	108.1	104.1	107.99	109.4	106.8	98.897	106.83	102.31	106.4	107.29	103.71	103.09	104.66	101.98	102.75	106.79	109.45	107.29	107.6	106.48	107.11	102.65	103.97	110.17	105.22	108.88	107.12	104.63	106.97	107.04	106.3	103.84	102.82	105.94	105.84	103.93	103.34	106.4	108.09	105.19	107.5	105.25	104.14	106.88	105.62	105.87	111.34	108.59	108.57
105.96	104.26	107.35	104.56	109.57	111	106.63	107.29	102.39	105.92	104.47	102.95	114.36	110.06	111.93	109.3	111.23	103.32	103.19	107.73	105.67	104.04	107.02	107.06	103.53	100.15	104.77	104.38	107.24	104.42	106.03	104.6	105.47	107.94	112.69	109.64	102.33	110.62	102.66	105.55	103.01	102.46	104.44	108.61	107.49	104.22	101.3	106.84	104.22	106.39
113.16	108.29	110.88	108.36	111.32	112.27	113.17	111.93	113.49	110.68	108.46	115.56	109.21	110	107.6	109.29	108.09	111.39	113.15	112.81	106.04	110.22	115.27	112.85	108.64	111.22	109.14	111.67	115.49	110.54	109.25	116.37	115.48	110.58	112.35	113.05	112.84	116.23	106.12	110.5	109.03	114.47	111.96	115.6	117.61	111.12	108.74	110.46	112.11	114.18
110.49	113.65	109.84	114.95	110.3	110.93	107.66	111.18	110.75	111.21	115.05	109.52	109.56	114.58	107.5	110.53	109.02	113.51	112.51	112.12	111.81	109.21	111.37	113.9	107.35	111.36	108.63	115.92	109.81	110.23	116.66	112.94	111.3	111.93	108.88	112.78	113.26	113.82	108.59	115.67	107.34	110.22	115.56	107.08	110.15	113.51	114.98	108.82	112.92	112.96
110.89	112.59	111.74	109.69	110.12	112.97	112.59	112	110.78	109.44	114.52	109.47	111.43	112.1	116.26	109.23	107.1	105.87	110.21	113.51	111.58	117.31	110.76	111.39	113.87	112.02	111.4	112.02	110.53	112.19	113.77	111.47	111.15	118.06	108.74	109.63	111.55	113.86	112.58	107.25	110.03	117.09	111.7	112.73	113.6	112.86	109.26	113.08	110.82	111.21
107.17	110.31	109.77	102.77	109.61	103.03	105.36	102.96	109.08	108.31	103.26	110.08	106.97	101.22	101.65	107.85	108.67	105.05	104.95	104.68	106.77	106.9	106.18	105.33	100.55	102.79	105.23	111.41	107.06	108.34	104.11	105.15	102.68	102.94	109.39	107.31	104.55	110.67	108.78	108.2	103.83	106.39	107.32	102.42	108.28	109.39	109.4	108.01	109.58	104.1
101.83	103.1	103.23	106.14	102.86	103.82	103.73	102.72	102.32	103.76	103.11	101.83	106.36	104.29	100.25	108.03	108.3	103.53	103.05	108.49	104.73	103.77	104.53	102.38	104.98	103.08	101.33	102.19	100.58	104.5	106.53	105.42	106.76	103.71	105.48	100.29	103.81	105.43	102.02	99.699	103.45	104.79	106.17	104.8	99.123	105.5	106.63	103.83	105.77	101.64
112.3	109.83	106.54	112.02	110.84	112.36	113.83	114.87	110.57	113.16	113.54	107.78	110.82	112.11	110.9	116.76	115.9	109.99	113.68	115.96	110.63	112	110.29	111.76	114.6	114.22	110.58	116.84	109.08	107.18	108.73	106	109.64	118.27	110.4	109.62	109.37	109.52	112.86	108.65	108.14	112.97	111.76	111.46	111.69	112.8	111.64	109.06	110.77	108.12
113.93	109.3	110.03	115.04	115.13	115.12	112.52	112.28	111.83	115.38	114.28	111.62	112.97	110.21	113.95	111.02	114.79	111.83	110.16	107.19	111.58	110.62	110.42	113.78	110.66	111.49	114.18	105.65	110.06	112.83	112.82	111.41	111.32	110.43	111.52	112.84	115.22	111.27	110.57	112.04	112.53	110.29	115.11	112.15	112.2	114.52	114.46	109	111.8	112.35
104.12	108.04	105.88	104.09	104.23	110.45	103.18	104.9	107.21	103.32	105.91	102.81	106	101.13	104.92	101.88	106.71	110.54	106.08	102.8	105.04	109.71	102.14	105.54	100.57	101.98	103.64	107.14	104.59	104.77	100.41	106.18	102.34	107.36	108.01	108.27	102.32	104.23	106.47	104.15	108.16	104.36	107.96	104.4	105.42	104.25	102.29	106.21	106.3	109.61
104.12	104.86	103.52	107.5	103.93	109.16	102.27	102.47	102.94	108.41	101.29	108	109.68	108.71	107.56	104.16	103.7	110.11	102.55	105.54	103.41	106.63	107.07	104.71	106.01	106.01	107.45	107	105.8	109.45	109.27	107.16	105.41	106.92	111.61	104.85	103.83	109.86	104	106.34	104.33	101.69	103.97	105.1	102.93	109.57	105.78	103.54	106.54	108.89
103.83	111.65	105.92	110.05	101.63	108.68	105.79	102.7	103.65	107.59	105.29	107.11	107.94	104.15	105.89	112.91	108.78	106.21	104.46	109.53	107.45	107.12	107.49	106.72	112.59	103.61	107.04	108.32	105.59	108.09	111.21	108.19	102.29	107.94	106.35	99.999	112.09	106.28	104.35	110.69	106.27	104.63	104.14	111.23	105.57	108.88	104.3	104.4	105.65	106.02
112.67	113.35	111.19	109.15	112.57	112.38	111.16	111.38	108.74	107.37	112.73	113.1	110.66	116.81	113.43	111.65	116.63	113.24	113.91	115.11	115.99	109.02	111.54	108.81	111.94	108.11	114.4	118.48	111.36	111.19	111.62	110.96	113.81	110.05	111.77	114.33	118.06	109.96	112.51	114.11	112.41	113.89	110.37	109.27	112.71	113.4	112.58	108.96	109.91	114.29
105.56	106.11	105.61	111.14	107.55	108.46	103.14	107.17	105.54	100.59	106.2	100.91	102.87	100.85	105.01	103.79	99.588	106.96	106.93	101.24	106.26	110.02	102.68	106.35	101.54	104.06	105.59	104.37	103.45	106.21	104.72	107.89	104.67	105.79	107.61	108.78	101.94	105.54	109.9	105.57	107.7	105.86	107.85	107.86	105.4	101.79	105.51	107.4	106.62	107.81
117.06	116.91	112.56	118.08	114.65	118.37	121.36	115.74	113.31	114.81	116.54	119.09	118.29	121.19	118.85	115.6	116.97	119.91	117.07	115.72	116.23	117.09	117.26	120	118.43	114.59	118.5	117.44	112.68	117.12	118.36	117.47	120.23	116.55	115.47	116.1	115.44	117.52	115.2	117.57	115.56	123.08	116.44	114.21	122.86	118.62	117.57	116.28	118.54	118.55
105.96	105.78	106.41	107.44	104.54	106.42	105.22	103.73	104.46	108.96	101.5	105.37	109.5	106.19	103.47	107.11	106.34	110.4	108.02	104.92	110.15	105.69	109.92	107.9	103.73	106.67	105.52	105.91	107.86	105.45	105.19	108.17	101.09	104.83	106.39	106.17	103.32	107.41	105.46	103.25	106.63	107.23	106.08	108.34	104.59	104.56	110.33	106.67	108.83	106.19
108.44	110.14	105.9	111.23	104.43	107.05	108.13	107.75	110.34	108.23	106.37	102.47	106.54	108	102.82	101.51	108.46	107.17	104.87	101.75	108.06	105.51	108.18	107.32	105.45	105.41	104.03	104.55	108.89	102.6	105.49	105.46	109.68	109.91	108.37	102.36	105.59	110.39	110.3	105.82	103.47	103.4	108.39	104.73	102.26	103.02	103.35	107.06	103.81	106.39
101.86	105.64	104.55	103.85	105.1	105.9	107.96	100.74	106.33	106.19	109.77	102.31	105	105.78	107.14	107.24	106.81	103.65	105.85	109.32	105.8	105.35	109.42	102.21	103.15	110.95	105.51	108.79	101.15	106.04	106.78	106.92	108.92	109.52	104.73	107.67	106.78	106.81	101.12	106.61	109.71	104.25	109.63	105.31	106.54	107.23	107.08	106.55	102.46	104.04
112.28	111.92	111.39	109.74	113.68	115.4	109.95	111.24	108.92	109.46	110.61	110.46	111.57	111.32	105.76	108.3	111.99	108.34	111.9	111.65	112.19	116.59	111.72	112.25	113.73	113.15	110.71	110.51	110.55	110.94	107.14	111.8	112.95	111.99	110.17	113.89	109.53	112.05	113.37	108.6	110.68	109.62	108.49	107.54	114.09	109.62	112.63	110.95	110.21	106.87
106.9	106.12	102.95	110.34	103.76	104.03	110.11	109.16	112.01	104.27	109.42	107.55	106.77	107.44	108.36	106.9	106.59	106.94	109.15	107.12	105.07	106.78	106.9	98.129	109.19	111.73	104.55	105.47	106.52	108.13	107.17	105.5	102.84	105.2	106.38	106.26	101.92	106.82	105.15	105.82	107.46	108.08	106.53	104	107.8	107.67	102.61	107.83	104.09	105.68
106.7	103.78	102.61	110.15	102.97	103.43	106.46	102.33	107.68	107.84	106.56	108.37	108.08	111.36	108.34	105.16	105.83	106.49	108.86	107.75	107.57	106.25	106.3	108.1	110.25	107.68	103.99	105.07	106.38	113.24	108.38	107.75	108.88	110.55	106.27	106.1	107.09	108.28	106.66	107.17	109.74	105.79	110.16	110.22	109.54	103.37	107.58	109.93	106.21	101.94
118.06	116.06	109.34	119.01	117.29	118.16	120.08	117.42	118.06	120.16	115.91	113.14	112.34	116.92	118.77	119.32	110.85	118.27	115.84	118.1	112.1	117.42	113.25	116.23	111.61	115.13	116.51	113.28	119.6	113.91	121.24	117.18	113.14	115.7	116.99	117.01	115.76	117.88	118.88	117.12	117.24	114.09	117.08	116.41	114.97	110.91	118.23	112.07	118.28	116.44
103.15	106.28	105.07	105.82	106.25	104.09	109.03	104.8	106.37	104.65	104.31	108.03	107.23	107.04	105.66	107.32	105.32	103.11	103.84	108.21	105.45	106.35	105.56	106.53	105.07	107.5	102.63	103.36	106.54	108.07	100.64	106.05	106.35	106.95	106.31	107.96	100.43	106.62	110.18	103.94	109.25	103.96	106.74	109.31	106.19	103.39	106.85	102.88	104.13	103.03
102.29	106.41	108.59	105.16	107.77	111.58	108.26	108.34	104.74	107.18	107.93	107.5	106.56	106.99	111.03	106.45	107.03	108.19	109.34	109.23	109.09	106.82	108.06	108.94	110.78	105.32	102.44	107.29	109.15	108.13	106.89	101.89	102.34	105.59	105.59	105.4	107.36	103.49	106.5	111.98	104.73	105.55	111.27	114.75	107.63	107.92	107.15	106.42	105.27	107.39
104.51	102.04	106.88	110.41	103.33	106.49	107.58	106.37	105.23	107.54	105.63	104.26	108.86	101.77	111.58	103.83	103.75	108.9	105.29	105.1	107.25	106.31	107.04	101.42	104.79	105.64	104.06	102.52	102.27	108.22	104.54	105.37	105.37	108.12	110.41	100.45	106.26	104.78	104.31	108.36	107.11	106.38	106.2	108.61	108.41	106.15	102.44	104.75	109.24	104.91
105.97	104.19	108.64	109.85	103.3	108.11	107.17	106.65	107.34	106.07	105.33	105.68	106.17	109.19	107.27	108.27	108.88	106.67	101.76	104.86	105.87	104.35	106.4	104.34	100.99	106.99	108.36	102.68	105.75	106.86	108.3	104.56	105.77	104.41	108.24	111.5	102.23	104.1	113.89	105.88	106.69	106.63	108.64	102.27	112.47	106.48	103.93	107.05	106.88	105.77
104.97	104.26	107.63	108	106.09	101.64	105.99	104.44	105.11	103.44	104.37	104.84	101.83	104.6	103.72	109.6	104.68	103.56	104.9	104.19	107.63	100.22	105.45	103.8	104.61	101.51	105.27	107.24	106.03	105.31	105.34	106	104.24	108.71	105.54	104.11	104.58	108.97	112.81	106.39	105.38	105.43	101.69	106.05	104.51	108.12	106.68	98.793	104.82	106.55
107.4	107.49	102.12	106.87	108.41	103.14	102.39	105.83	106.31	110.41	101.86	109.48	103.59	104.25	109.23	101.9	108.17	108.29	112.11	110.55	104.15	107.05	105.85	105.63	105.05	107.26	106.24	104.19	104.14	105.31	106.2	111.2	107.51	104.67	104	105.11	105.09	106.97	105.08	104.61	105.61	107.25	105.69	105.41	106.22	107.46	101.61	108.82	102.98	102.74
104.12	103.47	103.77	107.46	105.51	99.725	107.01	107.1	109.45	109.91	105.5	105.79	102.75	106.79	107.07	104.36	105.55	109.3	102.57	103.84	108.51	104.06	105.27	107.32	106.01	105.62	107.8	101.33	107.36	109.32	101.44	108.19	104.6	108.22	108.45	107.88	102.37	108.45	103.5	109.81	109.44	104.06	105.15	103.08	107.08	104.06	107.35	104.86	106.72	107.41
100.63	103.76	95.57	99.037	97.803	103.84	98.417	98.141	103.15	96.271	103.7	97.618	98.549	102.45	103.48	98.798	97.689	95.831	101.03	97.764	101.49	96.316	99.389	95.702	101.36	97.124	101.44	100.89	99.767	100.44	100.58	100.15	99.512	103.94	97.484	99.771	95.86	103.82	101.72	97.773	100.78	101.51	96.908	105.61	98.04	103.1	96.895	93.789	102.83	99.34
107.54	111.34	113.57	113.97	114.79	110.38	109.39	116.99	110.67	110.75	109.74	111.49	111.55	112.57	113.72	111.7	112.87	112.69	112.41	111.54	110.79	110.96	109.58	110.11	116.69	109.29	108.85	111.73	112.43	108.69	109.77	110.12	108.13	108.66	105.53	111.25	113.58	110.18	113.39	113.86	111.54	114.62	113.2	110.31	108.7	112.09	115.37	113.92	114.42	113.44
105.85	106.95	105.94	108.21	103.35	103.63	108.58	106.98	105.53	106.97	105.26	106	105.76	110.11	105.38	107.7	105.01	107.14	104.01	107.33	111.07	106.47	108.03	108.13	107.89	107.79	107.33	103.62	105.29	103.36	105.73	106.83	107.9	106.62	108.86	109.78	107.56	107.76	104.83	108.7	104	106.15	109.59	106.73	103.71	107.36	102.72	110.1	105.05	111.08
103.32	99.669	105.71	107.22	105.01	105.62	102.45	105.29	103.77	110.53	106.09	102.6	109.07	107.69	105.01	103.81	102.67	105.51	107.66	101.84	106.73	101.27	104.95	109.53	105.52	106.61	102.47	101.45	107.04	110.15	109.51	109.75	107.47	104.13	106.53	105.45	108.18	108.26	105.84	108.66	105.48	104.49	107.83	108.6	103.67	100.61	106.97	106.58	107.25	108.45
109.51	112.14	113.04	109.4	111.55	109.46	108.59	108.83	111.42	111.54	110.48	108.93	112.64	112.21	113.75	112.1	106.54	112.78	112.49	111.56	107.21	106.42	110.2	112.57	110.62	109.73	113.75	109.97	108.89	112.16	107.48	107.32	108.67	108.6	106.81	106.94	109.61	111.01	108.05	108.75	109.72	113.7	112.46	108.36	114.54	109.39	107.56	106.68	109.31	104.11
103.82	102.42	98.256	100.41	98.329	97.269	103.27	100.16	102.78	98.758	99.155	96.083	103.92	100.95	102.99	98.685	93.447	99.44	100.07	99.131	100.65	98.025	98.006	98.83	100.21	98.619	101.18	101.71	101.98	100.59	101.75	99.669	100.91	101.42	99.173	102.49	101.66	99.149	100.6	97.211	104.44	98.642	100.71	98.777	99.783	101.82	96.858	96.685	96.635	100.54
106.56	107.2	101.65	108.01	103.67	106.37	102.1	101.91	106.85	100.35	105.45	103.55	106.23	107.78	107.12	109.31	103.64	101.84	105.1	107.56	102.34	100.25	104.15	102.93	101.8	106.5	104.66	104.23	103.73	100.65	106.43	108.41	107.23	103.74	103.24	109.16	106.33	100.96	105.66	104.86	104.21	105.36	106.15	103.52	106.12	105.49	106.54	104.21	104.63	107.28
100.48	109.74	103.09	107.78	103.29	101.54	104.43	105.09	103.15	99.945	106.04	99.713	106.01	106.84	102.05	108.79	101.08	109.49	103.8	106.2	104.31	103.18	109.42	106.2	105.02	106.74	102.91	102.75	105.48	103.62	102.32	103.26	102.92	104.75	102.97	102.3	103.98	107.06	106.65	104.31	105.55	105.97	102.02	101.41	102.32	106.2	102.22	99.298	106.71	102.57
106.54	105.67	100.69	107.67	104.88	102.79	106.9	109.54	107.27	104.14	108.85	101.42	109.06	105.34	102.35	108.07	105.42	102.96	107.24	106.57	109.45	108.37	111.14	106.95	107.34	107.53	105.83	105.12	107.56	107.48	107.25	106.62	108.19	107.67	104.63	106.03	108.54	105.79	109.17	106.16	106.91	104.61	106.54	107.37	105.81	105.5	104.93	106.43	106.3	105
109.08	109.12	100.27	106.57	106.9	108.03	103.86	104.75	103.71	105.59	105.6	106.31	106.07	103.2	102.73	106.93	105.39	108.95	104.94	106	108.78	111.12	107.14	107.08	107.07	104.37	109.44	105.01	108.67	105.67	106.07	109.01	100.43	110.03	109.55	99.186	105.31	106.84	103.29	106.56	107.16	109.5	102.96	104.32	103.73	102.24	101.17	100.52	104.33	107.21
105.18	107.82	108.3	102.73	107.94	105.39	104.59	105.11	104.53	103.6	106.32	101.87	103.98	106.34	102.28	107.06	105.49	106.65	107.91	108.29	106.61	103.99	104.45	104.94	109.39	107.63	109.14	100.87	107.19	104.91	108.04	108.04	104.42	106.11	106.59	108.42	103.02	112.01	102.31	105.96	103.32	103.84	103.58	106.25	105.74	104.36	109.08	106.88	103.97	107.68
116.77	116.48	114.17	111.74	118.87	115.93	120.08	118.39	120.24	117.64	117.76	116.76	114.29	114.18	120.39	111.75	115.68	115.89	116.42	113.88	111.07	119.45	118.52	114.88	117.41	118.71	114.28	117.05	114.58	116.64	112.75	113.03	116.48	120.34	115.79	117.68	120.88	111.56	114.05	119.56	120.02	118.75	113.36	118.26	113.33	116.51	117.7	115.31	117.14	114.09
113.29	114.61	115.67	110.47	109.94	108.09	115.79	114.29	113.19	112.97	113.08	110.2	114.53	111.89	113.01	116.98	116.62	114.86	118.58	115.37	112.09	115.5	114.52	111.78	115.54	108.78	116.3	111.87	111.57	111.29	116.53	114.69	114.93	109.14	113.18	117.96	107.34	116.04	115.32	116.13	111.36	110.36	112.8	110.43	109.55	108.95	113.01	113.66	117.18	115.29
104.94	108.26	112.01	109.06	107.34	107.88	107.64	105.39	110.58	108.58	108.08	105.78	104.93	106.36	109.4	108.71	105.05	106.17	110.31	107.92	108.3	107.78	102.5	106.02	106.22	103.36	103.66	105.7	103.27	109.01	108.29	105.21	108.57	107.37	108.86	105.32	105.58	108.88	105.02	105.72	106.44	110.01	101.95	108.36	104.62	107.2	108.71	110.23	105.4	106.55
99.69	97.728	96.496	102.79	97.933	100.19	100.32	100.42	104.27	99.344	100.06	102.43	100.84	101.59	102.32	97.456	102.37	97.957	99.727	101.85	100.09	98.415	94.391	99.642	97.8	101.85	101	97.387	98.622	102.61	99.713	97.94	105.68	96.258	94.628	97.222	101.93	98.085	99.804	102.92	97.642	104.46	99.582	104.75	101.6	96.379	98.739	99.658	97.882	99.648
106.74	111.22	113.22	112.43	108.57	109.61	112.83	110.32	110.44	105.96	114.87	111.93	110.79	110.47	109.39	109.57	112.91	109.74	112.95	111.79	111.32	112.18	108.2	111.3	114.28	114.73	112.95	110.38	113.79	113.52	110.31	113.37	114.85	107.31	110.57	112.06	112.5	111.36	109.47	109.81	111.66	114.19	112.77	113.9	108.13	110.4	114.17	114.54	110.95	110.69
104.29	109.03	107.34	105.09	101.55	104.82	102.1	103.67	105.62	109.77	103.78	108.71	107.8	113.32	110.38	105.43	103.15	108.17	106.31	106.52	107.6	104.19	106.09	106.25	101.95	108.41	104.14	106.55	106.81	105.02	104.79	103.7	112.19	111.05	104.28	107.73	105.29	104.09	105.93	109.69	106.49	102.16	104.84	104.44	109.47	107.66	104.09	101.48	106.3	107.06
98.98	103.08	99.403	101.25	108.76	105.24	110.89	110.34	107.17	106.69	107.46	109.36	104.34	105.03	108.42	109.33	107.4	104.14	104.81	107.29	108.3	103.68	106.89	104.85	105.46	106.97	107.68	106.47	104.74	108.98	105.21	105.92	106.69	107.22	101.49	106.02	106.1	105.54	106.82	101.6	103.14	105.74	100.99	106.44	103.86	107.91	101.25	106.21	101.63	106.83
108.09	107.79	108.11	108.47	105.92	104.5	107.78	106.94	109.82	105.01	102.13	106.53	105.37	105.55	107.25	105.23	103.09	108.51	108.52	109.44	105.1	108.03	110.97	106.57	107.11	108.49	108.44	108.22	107.07	108.74	107.29	106.08	106.49	106.25	104.09	106.43	105.25	105.85	104.56	105.54	103.47	108.64	104.18	105.96	104.82	106.98	105.39	107.92	107.14	108.94
108.7	108.72	105.65	108.1	107.61	106.5	108.13	108.5	109.37	110.16	110.26	106.68	100.76	106.75	106.8	106.61	109.32	104.09	104.24	102.15	106.03	105.84	106.62	109.23	112.14	105.63	105.01	109.62	106.09	111.86	101.02	105.29	108.31	105.1	99.258	104.21	106.5	109.24	102.51	109.2	108.73	105.99	110.44	109.17	109.95	107.7	103.52	102.29	108.37	106.86
104.22	101.95	106.32	107.43	107.13	109.46	104.9	107.78	105.96	107.01	100.64	103.81	113.33	108.91	106.68	107.7	107.5	107.6	104.35	108.33	102.94	104.18	107.22	106.6	105.28	107.59	107.79	105.45	104.77	104.68	106.89	102.88	105.67	109.49	106.55	100.92	102.33	107	103.82	108.44	105.6	107.32	109.34	107.19	105.92	106.98	106.82	104.1	105.96	108.07
109	105.69	102.21	105.75	110.29	106.86	106.81	110.36	103.49	106.66	106.87	106.53	109.74	105.1	104.85	110.49	111.41	107.01	103.68	104.58	109.59	105.28	104.8	108.21	107.94	108.93	110.47	107.32	105.8	105.92	104.81	106.4	109.83	109.01	104.43	109.66	109.47	106.28	109.16	105.1	106.41	105.09	106.23	106.63	109.07	106.25	108.16	108.69	108.22	106.44
106.89	104.8	106.24	106.81	109.86	107.03	103.87	103.5	104.26	106.91	105.86	109.13	110.7	109.12	106.15	106.14	107.24	113.37	105.46	107.87	108.61	107.27	107.48	108.17	107.21	108.08	105.43	105	106.55	105.62	106.93	103.8	106.9	104.51	100.81	107.42	108.99	106.84	102.78	106.6	101.63	103.25	103.38	107.74	108.22	109.29	108.06	106.33	109.46	107.58
106.66	109.5	101.99	109.6	104.85	112.14	110.52	105.73	106.07	102.11	109.94	103.22	107.29	105.28	104.03	106.44	106.15	106.8	104.45	103.52	108.84	105.35	106.29	107.3	105.74	105.13	108.54	102.5	105.84	106.87	106.48	105.52	107.8	107.58	106.81	101.01	109.75	104.98	105.63	108.36	107.97	105.56	109.41	110.68	110.35	108.7	106.15	104.1	103.4	106.85
112.55	115.17	110.81	112.61	110.63	109.63	111.39	114.71	111.69	113.03	115.92	106.74	114.61	111.3	115.3	111.68	112.04	111.16	112.73	114.39	109.03	112.58	110.67	111.13	109.98	115.13	112.65	108.24	104.79	112.28	108.04	114.22	113.13	115.93	111.2	110.02	105.65	108.51	107.98	114.15	111.66	112.11	110.77	111.02	112.73	114.76	111.39	110.1	107.05	109.24
105.02	109.04	105.3	109.26	105.13	102.23	110.67	104.89	101.93	105.72	106.14	102.57	105.99	105.11	106.86	104.77	106.52	104.2	103.3	102.29	104.42	106.26	103.37	106.46	105.15	102.44	105.74	106.25	105.76	103.02	109.35	104.31	106.01	103.57	102.34	107.74	100.6	104.74	105.33	107.2	102.97	104.57	103.69	112.64	103.96	107.23	105.77	98.942	102.11	103.3
105.18	104.52	107.21	105.03	106.8	106.66	105.97	109.46	105.82	103.94	105.26	102.55	104.09	108.85	103.42	102.84	106.07	105.84	102.98	103.31	108.01	107.42	99.976	108.34	107.16	107.53	103	101.42	105.23	103.82	103.74	101.36	97.969	110.92	104.7	102.81	103.4	106.2	108.07	103.08	106.75	104.75	106.92	104.61	100.7	104.08	104.37	101.85	103.69	102.75
106.68	111.59	114.49	111.53	110.83	112.16	109.68	107.16	109.39	110.06	110.52	111.15	111.89	111.63	113.68	112.12	110.58	105.91	113.26	111.08	111.21	109.17	110.67	111.06	113.33	111.4	112.03	107.31	105.41	111.88	114.84	115.89	106.18	109.17	111.27	108.92	104.04	106.24	109.77	109.01	108.86	113.42	113.79	113.26	109.05	110.38	111.53	110.02	106.66	106.59
102.74	105.17	101.22	104.31	107.74	107.63	108.44	103.39	103.8	105.02	100.94	106.32	109.51	102.91	104.2	98.483	106.04	105.16	103.9	103	104.58	100.88	103.89	102.77	100.19	101.52	103.45	108.27	106.26	104.35	106.46	103.15	108.28	103.79	109.17	104.25	110.87	105.85	109.88	106.72	105.61	103.87	100.64	106.15	105.07	103.07	104.56	104.22	105.61	106.2
112.36	111.08	109.36	108.92	112.86	112.56	107.16	114.77	113.34	111.87	108.82	110.55	112.23	109.46	110.41	109.42	114.97	107.05	109.42	113.43	112.54	111.74	110.3	112.15	108.78	111.9	107.5	109.54	112.47	110.66	113.49	111.48	106.87	112.55	118.29	112.48	112.28	115.12	111.77	108.65	112.21	113.92	109.53	109.4	108.6	108.13	110.56	111.72	114.92	109.42
112.75	112.65	109.4	109.67	111.13	110.96	113.02	111.53	112.25	110.63	109.65	106.64	109.99	113.25	113.75	113.14	110.42	114.52	113.16	109.98	112.93	112.08	113.18	113.14	109.2	111.87	113.22	111.03	112.55	110.48	109.3	113.69	112.42	115.35	117.6	110.28	112.82	111.71	113.56	112.58	114.05	111.69	115.03	108.91	111.21	112.68	115.55	110.25	113.02	113.55
104.64	97.263	106.01	99.951	103.59	101.82	96.851	99.052	100.47	96.433	100.71	102.2	101.02	103.39	104.86	101.81	98.105	99.12	100.75	100.93	104.76	97.96	102.4	105.11	98.147	101.04	102.8	99.558	98.722	102.25	106.06	97.113	99.197	105.69	103.29	100.5	104.81	98.936	107	101.71	105.72	101.7	102.18	101.81	101.58	100.89	100.88	99.647	100.59	102.93
104.2	106.19	105.72	106.85	106.9	108.19	106.37	104.07	99.963	107.21	104.22	104.3	107.84	106.06	106.27	104.8	105.19	104.69	104.25	104.35	105.75	104.48	106.14	106.14	105.91	110.3	104.56	108.83	103.81	109.87	106.53	105.09	102.44	106.87	106.96	108.78	102.14	114.38	105.14	105.32	103.38	107.04	106.32	106.03	102.85	108.94	107.62	99.545	111.05	105.29
98.377	100.27	98.743	98.007	104.67	99.383	102.98	101.82	97.072	100.44	99.414	98.799	102.93	99.649	98.94	94.226	104.36	98.352	97.376	102.24	100.42	99.198	98.966	103.1	100.82	97.862	96.772	105.49	98.711	98.789	97.296	96.944	100.6	102.28	102.03	99.416	99.174	101.73	102.01	97.368	99.218	101.88	97.57	100.2	104.63	101.69	97.908	100.56	98.3	97.576
112.74	115.93	111.88	108.89	113.55	115.65	112.44	115.73	115.52	113.54	116.09	118.27	110.44	108.6	113.3	111.2	110.1	120.98	111.84	113.44	107.22	114.33	110.85	115.02	114.94	111.61	115.95	111.5	113	109.42	116.33	113.06	111.87	112.91	115.11	110.25	117.46	115.96	113.59	113.19	113.97	115.65	113.5	111.52	113.29	113.25	113.15	111.41	118.2	115.64
112.8	108.66	109.84	110.54	111.34	110.96	111.58	109.37	115.22	112.68	108.28	112.93	111.99	108.45	111.97	108.18	112.48	112.61	113.55	107.54	110.14	115.18	113.43	110.46	113.22	109.03	112.22	116.8	111.32	109.75	109.95	112.38	109.45	111.39	111.75	111.36	111.61	111.12	111.26	106.77	111.67	110.3	112.17	111.76	115.86	115.21	112.22	115.86	113.27	113.58
100.25	101.15	100.09	101.39	97.14	102.27	102.37	100.29	103.87	99.191	102.76	100.53	100.61	97.55	103.07	98.988	106.74	93.874	99.259	98.339	99.208	99.492	102.54	101.3	101.8	94.604	99.617	100.81	96.803	99.406	101.25	97.569	100.49	96.604	102.48	102.39	100.46	99.429	99.209	101.52	101.52	100.1	98.864	101.89	99.51	98.721	103.29	98.503	100.98	102.62
108.8	107.23	113.93	110.31	106.2	107.83	107.68	106.17	106.29	112.18	107.28	108.14	106.56	104.77	108.19	108.38	106.57	110.14	109.53	106.71	108.63	105.77	106.23	109.65	102.55	102.71	108.5	107.91	106.7	104.89	103.91	107.63	105.31	110.43	111.53	102.84	106.42	106.71	110.06	106.97	104.53	105.78	105.44	103.05	110.47	101.67	103.56	109.99	103.96	109.16
108.19	102.06	107.66	103.06	100.87	103.62	104.56	105.9	104.2	107.05	102.7	99.322	104.37	103.35	104.44	106.08	104.99	106.78	108.22	110.98	105.51	104.45	106.39	108.45	104.72	105.74	105.79	100.89	105.89	102.94	110.69	105.04	101.33	109.95	102.16	102.32	108.52	108.39	103.9	103.39	103.78	105.42	105.5	109.44	105.62	106.84	101.22	105.45	103.82	102.5
102.69	105.9	105.55	105.02	105.45	99.818	109.82	105.1	104.57	104.41	106.2	105.79	110.85	106.55	106.49	106.44	102.06	107.43	106.45	103.37	105.29	107.33	108.01	102.76	102.07	106.05	105.11	105.01	111.34	103.9	102.59	106	104.94	104.94	107.02	106.68	105.87	104.51	104.25	107.46	104.95	108.37	105.72	103.84	107.08	109.54	109.2	103.61	106.41	107.6
101.68	102.01	99.803	98.535	102.83	101.82	98.396	103.23	98.827	100.29	101.59	98.507	100.95	98.983	98.54	100.77	100.08	99.037	101.14	99.364	101.39	98.418	103.82	99.062	98.562	97.579	104.36	100.02	96.538	98.219	100.15	103.34	100.62	101.4	99.967	97.606	104.6	98.973	100.15	101.65	101.84	97.281	98.152	100.16	105.73	101.3	98.185	97.911	101.59	104.05
109.32	107.72	105.14	101.79	104.86	106.01	108.32	105.31	108.85	108.34	104.13	104.81	104.12	106.17	103.38	107.29	104.58	105.83	103.06	104.02	104.58	108.76	104.43	110.91	107.43	107.33	106.91	104.63	107.46	106.82	107.41	102.85	105.87	105.06	107.66	106.69	108.35	107.09	105.8	107.58	108.32	108.66	101.54	107.85	107.05	101.51	108.73	104.75	108.33	109.88
106.25	107.36	108.71	105.47	105.25	103.36	106.36	106.69	106.25	106.62	103.74	105.38	108.92	106.06	106.66	105.25	104.28	103.44	102.63	103.93	107.46	101.79	106.46	105.62	106.5	106.27	105.41	106.91	103.01	102.45	104.68	102.01	104.43	103.75	100.34	105.83	105.88	101.89	103.31	107.14	105.59	104	104.59	106.16	109.08	103.43	108.14	102.56	105.46	101.47
107.84	111.33	100.71	107.53	110.66	109.99	111.64	102.48	104.59	107.47	106.43	106.38	108.39	109.49	102.63	106.21	105.18	105.01	101.37	107.64	106.68	106.15	106.11	109.97	101.94	107.68	106.61	104.36	106.18	106.07	108.6	106.75	109.2	105.11	106.01	105.2	106.23	107.83	105.9	107.25	110.02	102.64	105.05	110.19	109.06	106.9	106.43	111.31	103.36	108.11
108.83	109.48	111.21	107.38	108.28	111.19	113.25	109.57	112.85	104.48	110.52	111.02	110.48	104.9	106.84	115.47	109.08	109.1	110.63	111.55	109.1	107.98	111.49	105.46	108.26	109.39	110.39	108.47	110.16	113.66	104.65	115.61	114.07	110.66	107.4	107.52	107.45	111.04	113.92	111.01	111.75	104.62	107.45	107.63	110.21	108.91	110.5	111.89	113.43	110.22
107.93	101.12	108.18	102.29	103.55	100.91	105.64	109.2	102.4	107.07	104.6	105.96	101.82	105.39	112.77	108.74	104.42	108.62	105.04	101.85	105.68	103.28	103.22	101.05	100.01	102.85	109.31	102.59	108.44	103.34	103.56	101.05	108.25	103.48	107.24	103.68	103.62	105.98	107.26	104.51	103.17	104.73	105.28	106.32	102.48	106.97	106.46	104.87	99.035	99.677
101.38	101.91	102.5	107.03	108.43	101.85	104.85	105.28	108.84	102.4	98.957	104.31	101.79	108.09	102.65	101.77	108.97	102.9	101.54	99.618	102.14	104.84	105.05	104	99.848	105.22	103.43	103.5	107.25	103.12	101.89	100.85	102.97	105.3	105.93	107.31	100.48	107.3	102.58	103.32	106.92	103.18	101.43	99.179	101.84	104.45	109.38	102.77	107.91	108.21
103.26	106.43	109.81	106.53	106.87	100.97	107.78	108.37	104.03	104.82	106.89	103.98	106.32	107.59	107.71	102.81	105.46	104.48	107.97	107.11	105.73	109.83	106.66	103.23	106.64	102.28	106.24	105.09	106.83	108.05	104.6	109.63	106.97	102.1	108.29	103.52	110.13	104.01	103.56	107.02	105.12	111.44	107.56	111.58	104.81	107.31	104.75	107.1	105.96	105.31
103.13	102.95	104.99	103.89	100.09	103.27	104.09	107.98	103.57	106.2	104.47	104.4	106.92	104.16	105.87	105.37	101.59	100.21	106.93	104.83	101.9	106.26	102.78	102.7	104.2	103.58	102.63	103.57	99.559	105.09	107.59	105.68	105.29	104.36	103.41	101.04	105.94	105.79	102.69	103.35	103.37	102.03	104.95	101.87	103.48	102.03	101.67	108.93	103.27	101.4
109.15	104.65	101.1	108.23	100.06	101.98	103.54	103.72	100.68	102.23	105.36	105.66	98.692	107.61	104.93	104.31	99.105	105.75	106.1	105.28	102.58	104.26	110.16	105.76	105.28	101.34	105.99	104.31	101.48	106.94	103.63	106.56	105.72	100.67	99.156	100.81	111.87	100.78	103.64	105.63	103.56	104.24	100.5	107.91	102.93	103.81	102.94	103.86	101.18	104.1
109.3	106.71	101.31	103.4	105.62	109.27	107.26	110.22	109.79	103.3	102.2	108.05	107.6	101.47	103.05	103.31	106.02	104.54	104.38	103.13	104.25	103.99	106.49	107.03	106.9	100.3	108.19	101.8	106.15	107.67	108.03	105.06	103.28	106.27	101.96	98.413	104.63	106.34	102.82	108.77	105.42	106.43	105.18	105.51	104.44	106.31	109.78	104.4	104.26	105.22
104.52	107.46	102.76	110.59	105.34	105.33	101.73	102.08	104.28	104.75	105.55	106.74	101.44	106.18	101.97	102.39	103.45	106.1	107.86	104.71	107.84	104.81	111.23	105.74	104.74	106.76	106.19	104.1	108.37	102.14	106.11	105.1	102.53	105.41	102.41	104.27	102.02	108.19	105.29	109.5	106.45	99.922	109.69	101.73	100.79	104.31	106.52	101.59	104.44	105.33
100.76	105.64	98.682	99.855	100.1	102.22	97.933	102.38	98.357	98.899	106.61	103.84	105.28	104.39	104.02	103.86	99.592	101.4	100.31	98.563	103	99.856	100.75	98.079	96.772	103.59	98.131	104.66	97.733	100.32	100.97	98.275	101.3	101.39	104.61	102.22	104.22	101.74	101.2	99.861	100.57	99.608	102.17	100.36	102.92	103.34	104.46	107.04	104.85	95.512
108.13	104.73	106.63	107.42	103.53	105.67	106.07	108.56	105.42	106.86	106.41	105.01	104.05	101.02	111.69	99.399	100.8	106.27	107.15	105.98	106.54	102.1	103.86	99.516	103.52	103.03	104.25	101.98	105.07	105.52	98.236	107.12	102.84	105.35	102.28	110.31	106.26	107.96	106.48	112.38	103.4	105.25	103.82	103.19	105.54	104.71	104.23	105.7	101.78	104.58
105.54	100.57	107.8	102.24	107.42	101.61	103.54	103.91	107.94	102.85	109.81	103.86	103.84	103.75	104.82	104.39	109.49	106.16	108.41	108.7	106.24	106.81	104.99	109.05	105.21	108.27	104.95	102.93	103.43	108.52	105.43	104.97	104.5	112.05	102.65	103.72	107.46	103.74	108.38	103.32	108.22	109.93	104.06	106.13	104.24	103.51	104	105.37	101.99	104.9
107.74	110.06	108.34	107.1	104.33	105.41	109.59	112.5	112.01	109.75	109.59	112.12	112.48	110.09	108.89	107.67	110.18	109.14	109.08	111.05	110.28	109.09	107.57	113.5	107.17	108.18	110.45	108.37	111.67	108.01	112.02	106.95	113.06	108.42	107.43	110.38	112.04	109.81	109.86	110.44	109.04	114.83	108.35	108	108.21	106.8	112.92	110.97	107.11	105.36
99.244	102.19	99.336	99.786	102.2	100.69	96.341	100.81	101.47	100.92	99.472	100.05	97.65	97.809	95.185	101.58	95.734	100.05	100.91	99.59	99.438	103.17	102.34	97.262	101.5	96.751	99.299	100.92	104.94	98.103	103.9	105	95.563	102.47	95.466	99.216	96	104.78	98.366	102.47	99.263	96.684	96.577	103.56	102.21	100.23	103.84	98.308	97.918	98.264
114.21	107.37	104.12	103.92	102.23	109.14	109.67	104.01	102.45	109.59	101.6	106.82	101.69	102.45	104.05	104.52	103.35	105.72	106.48	107.59	104.24	108.41	103.77	105.77	105.48	107.6	104.77	101.24	104.67	104.85	106.12	103.89	107.6	104.83	104.22	102.23	109	104.6	112.49	106.06	104.36	105.35	102.8	108.26	108.27	101.93	103.08	104.23	104.85	106.14
105.49	106.65	103.77	104.18	101.16	104.71	110.74	106.88	100.63	104.5	107.16	101.44	100.95	104.35	101.99	104.74	102.78	108.17	108.6	103.49	107.12	105.14	111.04	106.89	105.32	108.34	103.85	109.17	106.63	107.9	105.76	108.52	103.76	102.31	106.88	102.57	104.34	107.49	103.24	103.72	106.12	108.44	108.11	105.63	107.52	108.43	109.86	108.53	102.35	108.22
103.65	101.75	106.88	105.79	104.75	105.47	101	106.04	100.58	102.16	105.79	105.34	104.82	108.34	103.14	101.76	103.94	109.1	107.4	102.72	102.78	107.32	100.16	103.93	106.08	101.03	104.42	103.27	106.29	104.19	104.6	104.27	103.68	104.74	104.77	105.53	109.32	102.84	107.62	98.08	102.06	100.56	105.4	102.71	104.04	107.57	99.011	106.57	102.31	105.39
103.67	106.1	107.32	110.79	107.7	103.91	106.15	109.33	108.45	108.51	109.58	108.54	106.59	104.23	107.36	106.44	107.73	108.13	105.18	104.54	103.52	102.6	110.1	107.42	103.59	105.89	107.86	109.95	104.71	103.57	110.09	103.92	102.99	106.69	105.75	108.78	108.7	102.95	106.44	106.58	106.53	107.65	110.34	107.56	104.9	108.65	107.67	108.49	109.71	105.35
108.79	101.95	108.48	102.89	107.45	99.624	104.92	104.02	103.69	106.34	104.6	107.58	105.99	106.63	102.55	107.1	103.13	101.4	106.79	107.34	102.19	109.57	107.12	104.62	106.53	100.91	104.76	110.64	104.25	107.27	105.46	108.28	106.07	107.91	104.71	106.02	107.04	105.06	103.46	104.12	106.81	103.77	105.12	104.8	103.55	108.02	104.81	108.2	107.81	111.57
112.75	113.59	111.3	110.08	112.85	112.35	112.78	106.7	108.3	109.29	114.6	111.54	110.07	110.13	111.49	113.93	111.4	112.9	112.78	109.61	115.65	109.44	109.66	112.76	114.64	113.6	110.69	107.65	112.33	114.45	111.59	107.17	107.51	108.57	113.15	113.18	114.91	105.05	113.78	109.57	111.5	108.09	108.8	109.17	112.77	109.02	112.31	106.1	112.57	112.04
104.06	108.86	106.52	105.03	104.34	99.669	102.1	104.79	103.61	107.32	108.24	103.42	107.79	100.85	107.29	106.68	103.55	103.79	110.06	103.07	104.2	104.54	104.21	101.79	103.16	105.4	105.51	104.27	99.478	104.08	98.096	102.47	104.63	105.52	104.52	101.59	100.58	106.78	102.81	105.17	107.81	106.12	104.95	102.09	99.823	103.03	102.48	105.87	105.61	99.501
100.3	99.506	101.19	101.06	99.593	100.35	102.8	96.686	99.865	100.3	101.85	101.57	101.04	97.609	96.135	103.03	96.709	100.72	97.228	103.33	100.83	101.08	96.242	96.953	97.123	96.043	103.37	103.06	95.644	102.78	102.7	99.649	103.29	99.097	95.96	96.146	101.35	100.47	97.748	98.562	99.443	95.242	103.32	97.736	103.74	96.333	98.081	96.505	98.773	101.77
105.96	104.2	104.17	105.85	108.85	107.12	103.7	107.46	108.45	103.71	106.69	104.18	105.63	101.01	103.3	106.4	105.2	105.99	105	108.1	109.5	104.47	108.11	109.73	105.5	104.25	104.19	106.98	110.47	102.18	108	106.54	103.84	104.88	101.04	103.48	100.81	105.82	106.99	104.21	106.61	108	105.87	103.74	105.15	105.26	105.14	102.79	104.08	108.77
109.18	104.21	99.945	106.77	105.55	110.8	104.67	102.85	110.89	109.98	102.17	108.1	103.14	104.05	103.61	103.63	103.35	107.79	101.44	101.85	104.37	109.9	105.76	104.77	107.78	109.26	104.17	103.74	106.74	102.68	106.35	104.66	106.31	104.11	104.81	106.51	105.76	106	107.46	106.28	109.14	102.02	101.73	103.7	101.66	108.15	102.88	106.42	103.35	101.78
108.35	108.23	106.71	106.42	103.34	103.87	103.96	106.8	104.57	104.72	110.91	104	105.34	104.8	103.54	103.94	105.4	107.42	102.55	109.45	105.66	111.26	106.3	107.74	108.03	108.68	105.41	106.93	103.71	104.79	102.53	106.14	110.61	106.7	101.96	101.02	106.52	106.19	108.65	111.07	104.13	109.23	111.09	107.72	101.4	104.52	103.45	105.45	105.41	108.69
105.89	104.74	105.56	107.6	103.89	106.78	105.49	108.27	109.9	105.4	104.84	106.83	107.7	107.08	108.32	106.53	105.52	104.69	105.36	106.31	105.47	106.8	103.26	107.88	103.07	103.96	102.77	108.43	101.46	99.722	107.31	104.11	109.27	108.22	105.79	101.47	107.43	105.14	106.07	105.07	109.11	107.03	106.38	106.77	105.39	103.64	108.59	104.35	106.44	106.98
107.3	105.83	104.72	105.55	106.07	108.71	105.37	110.11	104.31	108.24	104.16	105.48	105.27	103.63	105.3	108.1	106.43	105.73	105.34	101.71	105.24	104.61	106.89	107.05	107.69	101.61	104.97	106.72	106.26	106.72	102.03	105.9	107.53	107.12	106.02	104.91	103.34	106.77	108.55	107.96	109.08	100.68	109.86	105.25	104.52	107.19	103.71	108.07	104.91	108.81
101.44	105.89	98.795	100.76	101.56	101.47	104.4	104.9	106.62	103.21	104.27	102.06	105.37	103.38	100.08	106.3	100.68	100.17	101.17	102.86	103.71	105.13	109.2	99.47	106.28	107.59	103.15	104.05	106.5	107.54	99.065	105.62	100.37	102.19	104.89	103.75	103.78	105.03	99.083	107.25	107.28	106.7	103.66	109.06	104.21	103.12	102.5	105.23	104.81	105.15
113.85	109.25	109.55	112.85	105.07	109.04	109.36	109.14	111.05	110.99	113.54	108.37	107.34	110.05	110.46	107.69	105.49	111.83	105.69	110.45	107.56	107.79	113.88	108.81	109.31	113.51	113.89	104.08	112.03	111.96	112.29	107.97	112.71	112.36	105.74	106.61	109.94	109.1	114.12	106.83	107.45	108.51	106.83	107.49	108.46	110.72	109.87	108.97	106.58	109.29
107.34	115.83	111.19	111.99	105.66	109.13	117.05	108.57	113.88	115.89	113.49	113	110.16	111.05	110.51	115.79	111.14	115.76	110.79	112.67	106.54	109.94	113.2	112.13	111.2	112.21	111.75	109.19	109	109.5	105.36	115.22	110.69	114.02	111.81	117.11	113.51	112.45	113.55	109.55	113.9	111.69	109.87	111.25	111.94	104.74	114.45	113.56	118.35	111.69
107.89	112.09	111.84	111.79	113.59	113.65	112.56	113.78	112.02	111.82	109.9	113.22	112.83	110.12	117.08	114.46	113.66	116.27	115.07	110.56	109.78	113.18	112.77	110.47	110.52	109.52	109.39	104.99	107.84	112.17	111.33	110.74	114.59	113.37	113.05	116.46	114.31	111.92	113.67	112.96	115.7	115.93	113.93	114.02	115.37	109.64	113.94	110.36	113.92	113.33
104.37	105.33	107.14	106.02	105.57	103.99	104.96	100.89	106.1	109.66	111.06	108.2	101.34	103.64	104.92	102.45	108.18	103.8	105.9	104.78	109.77	104.79	105.64	109.46	103.49	105.69	102.89	104.25	107.6	103.1	107.42	102.43	110.98	103.95	107.28	104.47	105.9	108.51	109.73	105.94	103.65	108.24	108.34	98.632	105.63	104.95	102.61	109.91	104.34	110.31
115.07	115.27	113.96	114.13	111.61	113.72	109.75	111.47	113.56	113.29	111.44	115.6	116.52	112.03	106.9	118.66	105.17	112.63	111.77	107.74	109.43	106.04	112.98	110.89	108.84	111.93	111.15	109.68	109	111.8	115.71	110.62	109.68	106.91	112.14	108.01	109.29	111.65	112.88	109.93	110.64	111.94	114.03	114.12	112.24	107.69	111.37	114.86	110.79	108.02
103.16	110.63	107.81	103.62	104.04	106.2	103.64	104.92	105.15	106.38	106.39	106.77	106.39	106.32	102.67	105.79	103.67	107.83	105.38	104.02	108.26	104.25	107.89	103.92	108.95	107.24	105.09	108.34	101.63	108.72	107.63	108.17	105.76	102.55	106.39	104.14	105.36	109.83	108.16	108.59	105.67	103.18	102.62	104.29	108.21	104.96	104.41	105.79	104.15	100.8
105.98	107.87	107.19	106.72	111.93	111.35	106.6	103.6	106.4	105.56	101.44	104.93	109.84	107.66	108.58	108.78	108.38	104.32	104.33	104.48	108.53	109.94	106.83	106.26	106.76	101.47	111.15	105.4	102.61	106.94	111.5	103.92	105.25	107.56	107.58	106.99	109.76	106.05	105.15	111.5	108.37	108.26	100.97	105.58	107.89	106.88	104.62	107.37	111.74	101.72
98.67	98.883	97.49	100.92	100.55	96.706	100.58	97.905	101.83	98.775	100.76	100.59	98.319	101.8	104.17	99.755	100.06	97.367	98.477	104.38	100.03	97.36	100.07	98.17	99.112	101.24	99.113	101.78	98.343	98.712	102.09	99.555	96.497	99.088	100.89	99.8	100.37	97.825	105.34	96.067	96.7	97.561	100.94	101.08	96.838	98.172	100.83	98.134	99.519	104.99
111.97	112.32	114.23	112.16	110.46	113.75	110.76	109.47	113.33	107.97	110.86	108.04	108.31	111.19	108.46	108.49	114.54	108.97	111.19	108.27	113.37	112.55	106.68	113.08	110.86	110.47	110.33	111.78	109.91	105.68	112.88	110.03	112.87	116.19	110.58	113.27	113.07	113.79	111.37	112.71	109.49	115.27	115.24	108.88	111.05	110.64	111.71	107.78	113.44	109.5
104.33	103.9	110.79	107.07	106.65	104.61	108	103.04	100.88	102.92	106.51	109.43	105.19	106.89	105.16	107.15	109.77	106.38	107.37	99.855	105.82	106.42	107.92	106.14	104.58	105.81	110.08	102.01	105.17	102.22	101.08	107.6	109.26	105.15	102.82	105.89	101.59	104.08	103.05	101.82	107.52	105.26	104.17	104.9	106.26	104.19	107.86	107.5	106.98	108.62
112.64	110.83	114.27	112.47	116.42	110.11	116.03	110.69	112.87	112.73	116.25	109.5	108.38	111.22	112.88	116.53	107.99	109.24	108.76	111.32	113.9	109.25	110.21	109.81	109.45	105.43	111.7	111.15	113.3	113.39	113	112.59	112.34	113.72	109.55	110.36	108.85	114.14	112.78	113.34	114.56	112.52	107.09	108.64	117.57	111.4	114.45	109.02	110.88	111.66
103.23	102.66	105.21	108.02	105.67	103.03	102.19	107.9	105.84	107.06	102.02	104.51	106.12	105.39	108.01	100.07	110.46	101.61	106.43	101.55	106.82	103.68	104.52	106.06	104.51	109.68	105.27	107.68	108.06	109.2	106.37	104.06	105.17	103.83	108.2	106.51	107.1	105.95	106.67	106.12	108.41	105.89	110.12	108.5	106.3	107.98	105.68	105.43	106.02	103.25
104.67	107.49	106.65	105.83	103.01	106.98	107.91	108.17	105.79	105.04	104.92	104.83	104.21	104.37	103.91	105.87	107.3	105.64	109.7	107.2	103.79	106.36	108.19	108.41	107.4	103.35	108.56	103.73	102.27	105.97	101.91	106.04	109.92	106.68	105.48	108.13	101.09	106.06	106.56	106.11	107.1	106.37	101.34	106.67	105.11	102.95	108.39	108.86	104.42	107.18
116.18	111.73	113.81	107.63	114.14	114.42	110.32	113.52	114.44	111.71	113.2	116.93	114.28	114.13	107.86	111.2	111.49	108.71	113.3	113.61	110.67	113.52	114.38	113.75	111.08	107.29	106.49	109.89	108.54	109.99	108.11	111.67	113.36	117.1	111.9	112.28	110.32	111.99	112.07	118.01	115.33	114.05	108.64	113.14	110.91	115.56	111.99	110.02	110.29	116.28
108.81	108.29	106.83	112.26	109.96	111.65	111.71	112.69	108.08	114.37	109.51	112.5	112.47	110.52	111.66	111.63	109.62	111.58	112.21	111.88	110.54	110.78	112.59	110.75	110.18	111.3	112.07	115.31	108.73	107.63	110.95	114.3	112.83	112.06	110.65	106.86	107.53	106.49	108.43	107.12	111.27	111.58	107.32	108.33	111.94	110.11	111.8	110.62	106.72	111.48
100.45	97.254	98.538	99.25	100.63	101.53	103.37	104.01	99.827	103.38	93.772	100.87	100.86	99.1	97.871	102.42	97.943	103.89	99.107	100.4	106.78	103.39	101.3	103.72	94.958	102.49	97.591	103.12	104.02	92.878	99.048	99.384	96.252	96.722	102.84	98.171	98.631	102.86	101.46	99.43	99.937	100.19	100.47	99.419	100.45	98.926	100.44	96.736	99.946	101.89
105.69	107.78	109.98	107.16	101.67	102.02	104.94	104.49	104.8	108.79	107.4	103.61	106.62	108.89	110.67	105.49	107.99	109.89	104.73	107.98	106.55	103.34	109.71	105.69	104.19	99.563	102.41	103.84	102.61	110.07	105.75	106.57	101.71	105.17	106.83	106.81	105.18	102.34	103.41	106.69	105.37	105.39	105.01	106.72	102.14	108.2	106.61	108.16	106.56	102.07
109.32	108.57	108.96	110.3	114.66	113.52	110.18	110.73	111.96	111.1	113.74	111.28	115.75	112.66	109.5	116.26	112.8	112.08	109.41	110.73	107.65	113.08	113.92	111.52	110.98	110.77	109.5	107.88	106.55	108.74	105.46	110.88	111.76	110.05	110.34	112.43	112.82	111.06	113.77	110.07	107.88	110.22	114.44	106.67	107.97	114.94	110.57	110.5	111.02	110.24
114.91	117.42	117.9	115.93	116.86	115.65	118.34	118.22	117.46	121.12	117.31	120.06	118.12	114.41	120.51	116.49	113.05	117.81	117.49	117.84	116.22	118.1	117.98	117.23	121.24	119.58	115.09	117.95	123.52	115.51	112.15	112.51	115.47	115.48	118.21	116.99	115.19	120.12	114.3	113.25	118.83	120.98	113.74	116.96	119.91	116.2	122.43	116.75	116.99	118.3
108.92	112.24	107.38	109.8	109.36	105.65	113.57	107.33	114.78	109.55	112.26	110.45	114.54	113	107.84	109.14	110.29	112.59	109.89	113.04	110.56	109.92	112.55	112.84	115.19	110.5	110.27	109.88	110.68	110.43	107.02	115.22	113.7	113.64	109.94	110.39	109.17	109.78	110.84	113.91	112.97	108.24	115.37	107.65	108.7	110.75	113.12	113.31	112.15	111.73
107.3	102.98	103.58	108.59	103.87	113.73	110.91	108.41	107.37	105.82	107.08	105.21	106.08	107.37	109.86	106.95	104.25	107.99	110.72	107.31	106.15	107	102.34	103.54	107.84	104.1	106.08	107.33	106.37	107.55	104.3	109.75	106.09	105.85	104.83	103.16	107.22	107.36	104.02	105.3	102.8	104.45	106.29	107.63	109.06	107.44	110.14	102.06	109.88	108.2
110.19	113.15	114.24	116.09	116.83	111.18	110.45	116.88	111.38	114.3	110.21	115.25	118.35	112.44	110.98	106.36	111.29	112.55	116.03	110.47	113.46	109.3	116.54	112.92	116.12	110.59	112.37	108.58	112.82	112.9	110.93	113.56	107.53	110.36	113.81	110.88	110.61	114.29	111.43	113.85	117.17	113.68	114.99	114.76	111.32	118.04	113.48	108.82	112.44	111.63
105.11	103.69	109.31	103.74	106.16	104.86	108.87	105.26	104.54	108.86	108.01	105.34	101.56	109.85	107.23	106.04	102.88	106.08	109.66	108.73	105.49	101.99	106.35	105.18	108.12	110.84	106.28	106.27	106.6	104.93	106.09	101.81	102.43	107.46	109.67	101.94	106.79	111.61	106.64	105.31	106.87	108.65	101.52	106.82	110.54	103.95	105.36	102.43	107.39	103.53
109.84	103.98	105.37	105.6	106.2	104.04	105.65	102.61	104.27	105.77	101.48	103.11	104.69	104.28	106.52	104.5	108	105.85	103.03	108.99	105.44	102.45	108.06	103.06	103.37	101.96	107.58	105.86	105.93	101.75	103.68	104.67	110.83	106.46	105.92	106.7	105.13	109.84	104.73	104.97	103.56	106.12	106.13	106.49	100.65	108.42	103.17	107.33	108.22	104.23
103.41	105.53	100.6	104.92	103.83	101.34	103.81	108.33	107.74	106.41	106.44	104.49	109.42	101.49	108.36	109.89	107.23	101.93	104.36	106.2	104.75	108.12	105.47	105.13	107.16	102.38	109.3	102.71	106.33	107.09	103.5	105.14	109.51	105.32	104.72	100.56	103.88	104.54	104.34	108.84	106.33	107.35	105.6	103	104.79	107.76	101.26	102.83	108.4	104.3
96.805	95.675	100.68	99.089	98.953	98.382	101.23	100.84	99.649	101.66	97.662	103.13	100.26	100.96	99.74	106.33	95.216	98.267	103.46	99.547	102.05	99.566	98.608	101.81	99.833	100.36	102.8	99.255	99.32	102.1	103.86	104.18	102.52	101.77	105.48	99.719	103.33	103.39	105.29	100.29	106.66	101.32	101.42	103.96	102.43	98.264	96.745	104.3	102.59	100.22
110.88	115.83	113.57	113.86	109.48	113.11	113.65	110.91	114.78	115.3	117.39	115.35	116.11	110.59	111.75	114.76	111.23	112.51	107.23	116.01	117.82	108.52	119.64	110.55	108.47	111.54	111.27	109.26	112.29	113.37	115.93	108.42	111.5	108.89	109.45	109.48	111	114.95	114.02	112.62	110.61	108.63	114.32	113.5	113.48	110.45	116.31	115.16	114.88	110.44
97.856	100.9	99.223	99.782	100.2	102.98	103.91	101.4	100.42	101.42	103.42	97.28	101.25	103.73	100.21	96.269	95.709	99.283	95.511	96.671	101.57	95.06	101.38	104.7	96.051	100.51	107.85	101.73	96.937	103.28	99.719	94.967	95.714	100.59	99.784	104.84	100.34	100.13	99.712	100.04	103.22	96.255	95.997	100.32	96.624	101.94	100.16	103.71	98.051	100.27
111.7	107.97	111.94	121.37	115.51	110.73	115.56	111.96	108.97	112.19	112.72	111.66	108.91	117.94	112.69	113.41	112.05	114.48	111.57	110.42	115.05	107.66	112.95	110.74	115.85	108.22	115.22	113.79	109.41	109.96	111.83	112.05	114.22	110.29	108.4	111.71	109.32	113.91	108.74	112.65	109.39	111.22	108.55	113.63	110.16	114.26	113.74	111.58	107.82	111.37
105	100.5	102	100.11	104.24	100.38	100.11	99.463	98.737	99.057	95.657	101.85	99.56	101.42	95.886	99.086	97.223	97.777	99.262	98.89	101.09	102.42	105.58	100.27	99.43	100.91	95.886	101.99	101.39	97.578	103.87	96.93	100.28	100.59	98.86	101.71	96.388	97.851	100.11	101.39	99.05	102.04	101.26	99.7	101.94	103.88	107.14	101.26	99.912	99.135
108.52	111.15	111.35	112.69	112.03	111.7	110.99	112.78	112.56	111.36	109.49	113.8	111.12	110.56	108.01	108.42	104.99	111.61	111.22	113.36	111.74	107.94	109.83	110.59	110.58	112.23	109.53	110.29	110.67	105.9	114.64	107.24	111.14	108.02	113.64	111.1	111.68	110.93	109.65	110.46	109.36	112.21	113.06	108.17	107.88	108.19	107.02	112.09	109.88	108.84
106.58	105.31	108.27	106.66	107.49	103.88	105.15	108.83	107.78	103.51	105.93	104.91	108.15	108.3	105.25	110.78	109.21	106.94	108.67	110.58	110.87	107.61	108.9	110.13	105.62	111.38	108.48	115.05	111.78	109.1	105.43	108.01	107.83	106.37	105.85	110.51	105	106.41	105.04	109.39	108.29	112.1	103.65	109.59	105.66	110.16	106.44	107.39	108.96	104.81
96.067	98.54	102.83	100.65	101.76	96.098	100.48	94.684	98.98	100.96	101.18	99.407	96.619	102.7	97.797	103.07	103.31	96.57	100.27	107.32	97.416	99.287	95.984	100.5	99.188	97.29	98.787	100.72	103.98	99.556	95.404	102.64	98.298	100.62	105.47	97.316	99.409	98.329	99.725	101.85	101.07	101.65	105.15	97.513	97.945	102.3	99.717	99.957	100.5	96.251
107.21	107.55	107.07	103.11	103.92	105.24	101.88	101.81	103.46	103.06	106.62	107.94	109.4	107.24	105	109.13	107.45	103.97	103.82	97.495	102.08	105.87	112.04	108.16	106.41	106.88	109.89	106.4	106.18	105.26	105.25	106.62	104.71	100.81	107.56	101.65	104.79	102.69	110.27	100.43	106.38	104.62	110.94	102.67	105.87	107.55	107.99	103.51	107.18	103.57
110.59	104.94	110.79	110.17	108.07	107.25	109.89	107.86	110.51	105.66	113.09	112.67	111.57	110.08	111.59	113.16	109.57	115.7	110.83	108.77	113.3	110.51	112.37	104.14	115.09	110.61	104.86	110.55	108.82	111.24	109.87	110.54	112.61	107.97	109.79	111.42	106.82	109.48	108.25	108.76	111.4	109.55	115.04	111.46	111.45	104.97	108.1	112.84	107.67	106.85
102.69	107.46	103.7	105.98	105.72	100.68	103.42	101.7	107.65	103.31	106.13	107.65	109.08	108.66	104.27	103.04	106.38	107.76	104.24	109.16	101.49	106.11	103.11	104.94	104.81	105.53	103.97	107.66	108.84	107.06	105.44	100.07	104.87	109.67	103.93	108.94	107.91	103.93	108.35	105.78	107.71	101.44	102.54	101.57	101.58	106.97	110.69	99.941	108.71	103.08
103.42	103.94	99.435	101.33	99.574	96.027	102.15	101.38	99.166	103.22	98.223	99.514	99.997	100.2	97.584	99.685	97.636	102.67	97.837	101.66	97.475	99.482	100.16	100.52	100.12	99.761	97.737	103.52	102.66	98.425	99.033	95.581	103.79	99.449	101.7	99.954	99.296	101.6	101.8	98.93	98.602	101.15	100	95.706	97.759	100.41	97.55	102.86	102.55	98.543
105.8	110.95	106.75	108.78	108.48	102.56	109.03	108.65	105.27	107.48	102.96	104.06	104.13	107.59	106.38	104.46	103.95	106.27	105.82	100.72	107.87	106.62	100.37	106.08	103.7	106.18	102.33	102.92	103.94	107.17	100.94	108.31	105.04	107.38	105.49	104.5	110.5	103.15	104.64	104.3	103.64	105.45	106.46	101.59	107.64	99.808	108.34	108.32	102.46	107.14
106.99	110.21	103.05	103.73	100.68	107.95	105.54	105.95	101.34	106.4	104.66	109	106.34	110.57	99.208	112.98	102.61	109.08	111.35	105.01	110.77	102.94	102.96	106.42	105.63	107.49	103.21	107.12	105.08	110.63	106.24	105.57	106.3	100.57	102.44	105.58	101.3	106.74	105.05	103.08	103.75	102.52	108.6	105.26	108.54	104.47	102.94	106.37	110.01	103.54
104.92	104.1	103.63	104.9	105.56	105.35	105.95	104.88	103.05	98.299	107.45	102.81	102.63	103.88	105.34	105.69	98.436	111.23	107.97	103.44	107.12	103.98	106.97	105.08	105.66	103.18	103.75	105.64	100.41	100.03	103.86	101.59	106.82	102.83	106.69	99.864	106.54	102.7	106.67	103.7	102.04	103.11	104.82	103	105.59	104.97	102.58	103.92	106.51	106.74
103.49	99.103	105.9	106.39	106.17	107.71	107.04	111	105.48	104.75	103.84	104.43	108.42	102.52	104.86	107.35	103.43	98.998	103.35	109.05	104.59	102.97	113.49	103.31	105.67	107.65	105.22	105.71	107.96	105.94	103.14	103.71	102.21	101.77	109.6	106.09	111.94	102.49	103.99	106.99	104.58	102.22	101.86	106.42	107.1	103.02	104.64	105.45	107.17	99.584
110.57	106.44	112.28	109.08	113.85	112.99	105.38	107.42	103.63	111.36	110.84	114.29	109.08	110.08	112.88	110.42	108.49	109.39	109.54	105.72	114.18	109.21	109.18	111.47	111.19	109.37	111.2	113.3	110.44	107.16	107.79	112.14	106.6	107.43	110.35	108.36	110.1	109.05	113.07	108.84	110.44	109.35	112.52	110.18	109.71	111.1	106.52	109.72	108.21	109.42
103.05	103.89	108.04	106.68	105.46	103.15	104.12	106.74	107.59	101.7	105.5	106.4	101.38	106.71	106.93	106.37	106.72	111.34	107.31	103.38	103.32	108.08	109	103.49	103.23	107.07	106.23	108.74	102.08	105.06	106.19	106.7	108.36	105.56	105.26	107.43	109.59	105.67	106.04	106.65	106.15	105.96	102.06	103.45	102.87	101.83	111.14	101.88	110.32	104.94
103.88	109.1	105.75	104.66	99.98	107.71	105.56	108.08	102.69	105.53	106.88	104.61	104.97	108.54	100.62	103.93	105.14	101.02	105.66	105.93	104.46	106.25	104.64	104.44	107.32	108.63	107.51	107.58	104.56	104.56	106.51	105.03	107.09	106.98	105.57	100.9	107.92	103.46	109.33	106.94	104.87	106.3	101.58	103.68	103.81	102.46	106.64	107.9	106.13	105.73
105.49	104.55	107.96	104.73	105.91	105.06	105	104.8	108.22	103.76	103	106.08	105.75	105.28	104.88	107.44	103.64	105.91	107.73	100.45	104.75	105.55	103.33	103.03	106.69	105.61	101.01	103.67	104.81	102.31	104.49	105.3	102.16	105.5	104.4	103.03	103.89	107.02	105.73	103.17	107.72	104.86	103.34	109.57	104.42	103.98	107.71	105.4	105.98	109.61
109.99	114.69	106.47	108.25	112.2	110.83	107.78	113.75	114.04	108.49	110.91	111.92	110.93	113.08	111.97	111.71	110.34	108.92	110.02	114.05	108.12	107.42	106.62	111.49	113.15	109.91	110.87	113.86	110.64	109.74	111.6	111.76	113.71	106.91	110.23	109.45	110.14	106.85	105.85	112.01	115.04	114.68	112.68	113.19	110.92	108.72	113.92	109.49	113.37	108.72
102.09	104.81	101.11	105.77	107.22	102.25	107	105.81	105.65	109.31	104.97	107.77	107.76	105.06	103.02	102.5	102.86	106.44	104.69	107.2	107.05	105.53	101.31	107.09	110.73	104.13	109.76	107.04	104.19	103.77	103.21	101.36	102.87	107.64	101.83	103.82	103.81	104.93	107.99	105.48	105.82	105.38	105.49	104.82	104.1	108.15	106	103.98	112.03	107.48
107.42	107.59	106.03	105.42	104.35	104.54	109.02	105.77	107.12	105.18	104.04	105.29	107.85	106.93	101.25	103.78	104.84	107.14	106.26	106.69	105.1	109.22	104.4	103.42	104.37	111.27	107.44	106.81	106.99	105.78	108.64	110.2	106.08	104.68	109.07	107.06	103.54	105.53	104.76	109.76	105.92	105.87	103.29	108.38	104.89	104.07	106.29	104.25	103.34	102.59
111.05	107.82	108.11	109.91	106.32	109.01	109.92	109.58	111.18	110.98	107.91	109.98	105.38	106.77	108.94	113.9	115.85	112.52	109.6	109.57	105.84	110.66	108.54	110.52	107.26	108.84	113.02	111.59	108.15	109.06	110.97	109.77	105.98	109.56	110.2	110.28	111.44	108.39	115.88	112.13	112.69	111.87	107.36	107.33	105.63	114.3	108.75	106.8	112.12	106.82
119.98	118.76	116.75	119	120.24	122.19	117.03	119.47	116.72	114.01	115.38	113.25	111.74	117.38	118.99	112.97	117.82	118.25	116.55	116.57	116.98	117.78	115.56	119.21	116.59	117.09	119.78	114.85	119.21	115.32	119.24	114.64	118.41	116.86	120.31	116.85	117.23	120.8	120.02	121.86	117.53	115.32	119.7	117.27	119.26	117.51	122.63	116.9	117.9	122.22
103.94	106.15	108.38	105.48	106.87	105.17	102.02	105.36	108.34	102.45	102.92	104.12	104.31	105.59	103.01	102.44	106.34	105.51	103.72	99.519	108.01	103.17	104.86	98.996	105.47	106.46	105.06	108.2	100.17	108.8	106.2	102.99	104.5	108.17	109.27	106.78	110.46	103.08	109.91	104.45	104.63	102.26	103.9	102.79	104.11	105.37	104.59	103.88	103.04	102.58
107.55	103.63	109.05	105.78	103.75	104.39	104.08	106.41	103.59	108.52	106.92	101.03	104.45	107.93	104.68	102.84	110.88	108.79	105.07	104.51	104.17	103.88	106.24	105.23	105.78	103.29	102.55	103.6	105.51	104.08	106.47	103.07	103.56	109.04	104.74	106.07	101.71	102.14	105.86	107.94	106.5	106.36	102.86	108.41	102.64	104.28	106.49	106.94	105.2	106.37
102.94	104.31	100.62	108.84	104.66	108.19	110.85	108.52	109.74	104.71	103.64	100.43	107.3	106.63	106.1	105.98	107.11	102.63	103.15	105.65	102.13	106.71	106.46	101.86	107.82	97.57	103.98	104.05	107.99	104.59	109.06	105.28	105.39	100.96	107.91	106.17	105.15	104.48	104.9	107.03	106.03	103.44	107.48	109.96	104.22	102.19	104.91	105.09	107.96	105
103.85	98.563	100.28	102.74	102.69	98.768	99.187	100.07	94.812	99.146	101.73	99.065	102.02	103.06	103.87	99.74	100.66	100.35	97.725	105.17	96.507	101.22	99.323	103.37	98.067	98.065	102.58	98.251	106.86	97.162	104.34	98.75	102.37	102.21	99.851	100.14	98.725	100.07	103.41	98.307	98.222	102.08	102.37	98.71	102.45	99.351	101.99	100.11	100.36	95.377
115.13	113.95	114.32	110.27	113.59	112.57	110.47	114.24	111.48	111	111.58	109.75	109.21	110.16	113.29	112.31	111.99	109.09	110.75	112.6	114.01	114.38	114.12	114.23	111.04	109.52	114.81	109.59	110.57	115.82	113.84	115.14	110.64	112.87	121.82	109.43	113.37	113.08	112.92	112.2	112.68	111.81	106.72	111.01	115.95	109.91	108.78	112.23	107.94	114.91
99.752	103.33	103.21	98.291	101.69	97.466	101.76	97.791	100.75	99.034	106.22	99.084	104.56	99.921	103.96	101.5	99.246	100.34	97.283	102.24	99.195	98.326	101.26	100.64	106.18	98.837	97.872	102.72	100.59	100.02	98.278	97.543	100.17	98.082	98.594	97.7	103.52	102.37	102.58	100.4	101.59	96.889	100.93	100.88	105.25	99.968	97.756	99.487	101.39	97.144
110.61	107.64	109.85	103.13	104.51	107.58	103.97	107.4	105.25	108.12	109.32	109.13	108.47	108.58	105.38	104.43	106.41	106.69	105.27	105.9	109.05	105.2	106.2	106.46	109.63	106.18	102.56	108.2	101.8	103.87	104.39	106.64	107.24	104.2	107.67	106.84	106.75	108.65	107.44	107.79	105.48	102.35	104.81	105.07	103.32	104.98	105.75	107.16	105.47	108.31
96.362	98.762	103.56	99.247	104.51	95.229	97.626	98.707	101.54	100.92	98.824	99.467	98.601	100.2	95.531	100.66	100.92	99.225	97.969	99.715	101.81	96.623	94.609	95.785	99.085	97.555	97.985	97.772	93.946	98.882	94.61	98.401	101.18	101.2	98.015	105.95	102.82	99.412	96.778	102.53	99.533	99.496	101.1	96.957	102.14	101.07	97.457	100	99.716	101.84
106.48	104.55	106.13	104.13	106.25	105.17	101.9	102.53	100.8	103.34	103.67	106.03	107.13	103.44	108.46	102.19	104.77	110.6	103.15	102.86	105.51	102.41	105.5	102.93	101.02	108.65	100.39	103.36	106.73	110.75	104.62	105.87	104.14	105.26	105.1	105.93	106	102.97	100.64	100.97	106.6	105.85	108.23	107.32	102.74	109.86	103.94	103.03	109.24	106.29
109.06	106.07	109.23	107.31	107.37	102.96	102.68	101.92	103.8	102.36	104.73	106.94	102.65	103.32	104.64	102.93	109.22	101.68	99.358	100.07	101	98.126	100.4	103.77	100.87	102.11	107.22	106.97	105.04	107.07	105.35	99.752	104.94	104.6	103.91	105.49	101.22	109.32	102.06	104.58	99.981	108.7	102.76	101.61	104.66	105.27	108.32	102.43	103.6	104.7
102.39	103.72	111.82	103.6	101.91	106.19	104.64	106.17	105.07	110.88	105.41	105.72	105.68	104.56	105.63	110.91	105.59	107.82	102.18	104.42	108.28	108.28	109.6	108.37	106.36	104.77	108	109.37	106.76	107.49	109.81	107.33	105.47	107.5	108.07	103.49	106.88	105.41	102.64	105.38	107.68	106.85	108.68	106.96	107.64	101.15	105.13	105.75	104.27	105.79
103.45	102.34	103.61	106.86	108.09	108.43	106.15	105.69	104.83	101.15	106.38	106.09	104.41	103.02	104.64	105.08	105.89	104.67	103.99	105.98	106.16	104.31	113.11	109.93	104.35	109.33	107.59	106.75	105.03	105.35	105.48	109.18	105.86	109.2	106.05	101.43	110.28	106.4	105.82	106.19	105.88	104.48	108.44	107.15	103.3	108.39	106.01	101.39	107.13	102.26
109.99	109.24	103.62	104.81	105.86	108.79	103.66	108.93	104.98	110.27	106.8	103.8	105.48	106.31	104.25	107.17	102.84	104.19	107.9	105.87	107.36	106.33	105.84	105.41	106.52	107.69	105.83	106.02	102.25	112.01	105.32	106.12	106.42	105.16	106.78	109.63	106.02	107.52	105.61	109.77	105.06	105.79	108.66	109.4	106.67	103.82	106.34	109.34	107.18	106.75
114.55	110.27	109.28	114.8	110.35	106.88	113.75	111.63	110.98	111.01	104.69	107.48	109.12	109	113.21	113.66	109.23	113.59	108.48	111.14	115.95	108.79	110.13	107.52	114.96	108.63	109.6	111.81	105.27	110.08	114.58	111.8	111.07	111.48	108.07	113.14	108.33	113.99	111.18	108.04	108.78	112.81	111.97	115.25	110.69	107.21	113.7	110.88	111.28	110.39
109.14	104.74	107.14	107.5	108.21	107.06	108	106.92	109.44	107.55	111.12	108.23	111.44	111.34	111.28	100.9	103.45	110.04	107.45	108.54	111.43	109.01	105.32	109.53	109.99	106.04	104.72	106.27	108.54	104.65	103.44	110.59	105.83	109.38	105.9	109.87	107.52	107.06	106.69	105.41	104.63	106.67	106.61	111.2	114.76	105.84	107.4	103.84	106.9	106.03
106.76	104.92	106.22	108.52	109.57	106.4	102.67	110.55	103.8	106.78	104.82	105.62	104.53	102.68	104.61	106.68	105.26	103.85	106.27	103.7	103.68	104.91	100.32	105.74	105.63	104.26	106.72	102.36	102.23	107.76	105.45	109.23	103.73	106.78	104.33	105.36	103.84	105.6	105.15	103.73	103.38	102.79	101.43	102.12	109.53	104.3	105.2	99.867	104.17	101.74
109.52	105.51	107.26	103.03	109.32	104.36	105.2	108.42	109.13	105.77	107.8	105.71	102.79	106.15	107.07	105.56	104.32	109.91	107.71	102.93	105.8	109.9	107.25	104.01	108.31	110.06	102.79	105.91	103.38	105.3	104.1	107.76	110.18	106.58	102.4	106.57	108.99	110.62	110.58	102.56	106.13	104.07	103.8	109.88	102.13	106.64	108.79	111.12	109.04	108.34
106.79	103.35	110.2	107.84	104.53	103.87	107.27	106.51	105.12	101.73	107.01	106.45	108.34	104.16	105.36	109.84	111.22	111.42	109.77	103	108.49	107.66	105.99	104.43	105.35	110.19	104.66	105.02	106.5	108.87	107.78	104.78	107.1	111.16	109.46	106.72	109.11	107.48	112.53	105.66	107.39	110.47	106.98	103.15	108.14	105.28	108.21	105.91	107.8	107.93
109	105.31	109.69	105.87	106.89	103.79	103.05	106.99	102.31	109.46	106.83	104.85	107.01	105.35	106.84	104.9	106.25	105.94	104.52	104.19	105.22	104.33	105.77	104.15	103.57	102.33	108.62	108.01	101.41	105.73	106.18	104.53	104.22	108.93	109.9	102.81	110.21	108.63	106.32	106.05	108.96	102.6	106.28	101.68	111.85	108.5	105.77	109.35	104.55	102.58
115.49	117.32	121.42	117.74	119.32	119.62	118.88	117.63	119.2	117.08	115.55	119.36	116.97	120.9	114.43	111.94	119.39	119.68	119.05	109.4	114.37	119.28	117.32	116.72	120.67	112.45	122.22	118.67	118.71	119.8	119.43	116.18	117.69	112.77	114.37	117.42	119.97	114.55	120.35	119.26	116.05	116.27	116.79	119.09	116.51	123.02	115.72	116.05	115.81	119.5
111.6	108.66	107.64	107.73	110.14	111.69	108.63	107.35	111.03	115.15	110.51	109.16	107.7	107.44	109.79	112.21	110.2	107.39	108.89	107.18	107.84	113.46	106.8	112.53	115.13	111.57	109.38	109.2	107.69	111.63	110.14	109.23	108.09	110.6	110.19	114.34	107.12	110.69	112.51	110.02	110.21	114.99	106.37	111.75	109.8	111.35	110.39	109.1	112.81	113.43
107.64	106.15	103.44	105.42	108.22	109.07	103.22	104.57	106.56	109.74	106.32	104.86	108.01	105.78	108.34	105.24	103.07	107.57	106.44	112.97	106.31	105.78	103.13	103.25	108.28	110.32	108.42	107.53	108.14	106.97	112.95	108.93	106.2	108.56	109.15	107.97	105.87	106.91	107.08	108.33	107.51	110.55	110.06	104.72	108.5	104.97	106.44	109.07	108.93	107.13
115.65	113.18	114.66	113.09	111.79	110.76	115.96	114.44	106.75	112.39	111.99	114.05	114.09	115.47	107.46	115.61	116.16	114.61	115.22	110.59	114.08	110.56	108.27	107.83	117.93	118.15	113.18	112.67	110.32	112.39	114.78	115.14	117.2	114.39	110.8	110.08	113.41	109.2	112.61	117.16	109.54	111.29	111.32	111.29	114.11	116.54	111.22	118.17	109.23	112.46
109.86	109.9	109.86	111.58	114.17	110.5	106.88	112.95	116.05	113.89	111.58	110.39	113.41	111.19	112.44	113.65	114	111.19	111.98	114.91	110.08	111.99	107.38	110.96	111.92	112.34	109.91	110.03	112.51	106.24	110.41	112.06	116.89	110.96	112.17	116.64	109.3	111.9	114.19	111.13	112.15	111.79	113.08	107.29	110.97	111.01	110.94	107.97	114.42	111.31
105.13	108.73	106.71	111.5	106.64	105.02	106.27	101.93	106.86	111.62	107.59	108.55	107.64	108.33	110.74	111.23	109.59	106.87	109.15	107.26	107.27	106.04	108.56	106.37	103.42	105.38	109.41	106.86	107.78	107.09	108.97	105.95	107.83	108.25	106.03	103.56	106.15	106.38	106.45	108.52	107.25	108.81	104.89	107.01	103.25	107.32	106.95	101.65	109.93	108.85
101.43	102.95	107.95	106.78	101.82	100.89	105.92	107.13	106.92	106.46	104.02	100.49	111.18	105	106.81	109.45	104.46	104.97	104.85	103.61	109.15	108.99	101.21	107.81	105.92	102.61	105.17	107.84	103.53	104.69	104.96	107.88	107.55	106.43	103.26	107.37	108.54	107.8	109.82	104.23	105.65	108.85	105.82	111.19	106.78	104.61	105.39	111.5	105.61	105.97
118.31	115.35	119.54	111.78	114.08	117.01	111.9	114.8	117.72	115.29	111.09	112.79	116.24	115.6	114.29	116.34	119.07	113.88	113.44	117	113.54	114.73	114.24	115.25	120.38	114.39	111.47	118.39	113.93	116.96	116.67	115.69	119.49	119.66	115.9	114.74	120.69	112.58	119.19	120.48	117.66	119.45	120.52	110.73	116.28	122.09	112.57	114.89	112.16	115.29
110.75	109.62	106.66	111.6	114.99	108.94	106.83	109.99	111.55	111.31	114.09	111.58	109.16	105.32	110.98	112.85	110.39	111.11	107.42	106.01	109.29	105.69	111.87	111.99	112.33	104.36	113.85	111.95	108.14	112.84	109.29	110.07	108.12	110.06	109.22	111.75	108.85	108.26	107.77	107.12	109.5	111.31	107.8	111.94	113.46	111.51	110.65	110.13	115.21	111.01
108.41	109.75	101.11	104.83	101.94	108.1	107.94	106.59	104.5	105.88	107.12	104.71	105.26	107.11	105.07	104.89	104.29	110.19	106.57	104.76	101.16	101.83	102.23	105.1	106.5	106.01	102.78	107.27	107.38	106.77	106.45	112.62	105	103.46	100.74	103.14	107.82	108.16	107.48	100.04	107.66	112.67	100.94	105.6	106.61	110.18	106.7	104.79	105.52	109.76
120.38	112.69	110.38	110.89	114.29	114.05	113.52	109.63	109.97	113.4	113.91	111.46	113.53	111.46	107.43	110.37	113.5	113.85	113.92	110.45	110.49	110.81	108.46	115.19	114.11	109.32	105.53	114.18	111.24	111.56	111.49	109.83	112.25	112.89	107.27	114.69	111.47	107.76	109.5	108.9	111.56	106.98	112.49	110.64	112.83	111.54	106.06	111.85	112.9	111.78
106.78	109.84	117.34	107.65	113.58	106.66	110.28	113.25	112.11	106.85	109.32	107.17	111.36	111.49	111.74	106.96	109.24	110.53	110.79	109.89	106.02	112.36	111.43	109.48	111.44	111.87	112.52	103.34	111.22	110.39	107.05	111.78	107.08	114.56	107.83	112.14	110.8	106.97	108.11	110.82	110.16	109.56	113.45	110.82	108.67	110.44	105.13	111.25	111.88	105.01
112.22	107.51	105.14	105.89	104.64	110	104.76	106.94	109.59	109.93	110.01	111.07	109.07	113.48	109.64	107.42	102.38	107.45	104.07	106.13	105.81	109.74	111.7	103.85	107.39	103.75	104.24	105.25	107.54	107.2	105.92	108.74	103.99	108.79	103.19	108.71	102.74	105.6	104.39	105.72	106.24	106.34	109.28	109.13	105.4	103.03	107.73	105.05	109.93	105.36
104.04	104.54	109.46	103.33	108.36	106.45	103.1	104.41	103.88	109.03	106.45	106.07	105.71	100.01	107.47	107.15	103.26	107.88	101.39	107.19	104.24	108.31	105.74	107.81	100.06	104.64	106.82	100.4	103.52	101.95	104.86	105.87	107.14	104.33	103.12	103.01	102.76	109.44	105.14	105.88	104.91	106.68	106	106.06	112.63	110.92	106.15	110.83	108.4	108.22
110.35	112.09	106.9	107.25	107.6	108.47	107	105.82	111.72	108.12	111.74	106.04	103.8	108.98	106.37	106.18	110.28	109.89	107.94	108.17	107.68	105.94	102.34	109.27	107	109.97	106.04	106.34	107.95	103.45	105.42	105.02	107.64	107.57	110.31	101.6	103.17	106.49	104.52	106.14	105.26	104.07	105.85	104.4	108.22	98.556	105.47	109.48	106.28	107.35
115.88	119	121.6	113.48	117.95	117.19	118.11	119.59	117.41	117.31	120.23	119.15	117.77	119.54	120.98	118.41	117.79	120.06	114.6	115.76	117.73	120.05	114.7	112.36	119.27	113.58	117.93	116.38	115.21	116.69	118.69	121.07	117.03	117.18	115.31	119.38	114.33	123.33	116.62	118.89	114.58	119.62	118.19	118.73	117.47	114.64	121.7	115.53	110.71	116.32
113.46	113.12	119.73	117.66	119.38	116.98	117.61	117.55	117.81	123.36	119.14	118.08	121.04	117.45	117.48	119.37	117.54	115.89	117.46	116.53	116.04	120.56	114.9	118.91	111.31	117.17	118.73	116.92	118.56	120.92	119.16	117.34	118.11	114.04	118.15	117.36	118.67	121.28	116.56	122.89	113.44	120.14	122.76	119.21	120.71	118.09	118.38	117.15	113.86	118.62
104.53	105.37	105.07	104.17	104.21	103.64	101.41	101.64	105.32	104.89	105.17	105.64	103.19	103.37	103.25	104.5	104.32	101.68	104.83	103.91	106.11	103.74	102.86	104.44	103.41	103.56	107.69	104.92	104.68	105.67	102.79	106.79	104.41	108.66	107.5	106.29	104.37	101.19	104.66	106.71	100.35	105.95	105.65	101.06	99.729	103.33	106.21	102.48	100.38	105.99
111.04	104.65	108.16	107.51	114.99	108.11	107.56	111.04	108.05	112.5	110.22	107.88	110.36	108.1	108.5	113.87	112.09	109.38	107.3	110.6	111.28	110.04	112.41	109.34	112.41	111.77	107.49	109.69	107.96	108.07	110.59	109.66	107.97	109.7	107.72	114.91	110.62	106.45	108.88	104.15	109.85	109.24	111.93	110.33	109.44	111.13	110.82	110.84	112.27	110.04
100.29	96.971	102.51	102.1	101.81	100.42	102.79	100.37	99.471	99.713	102.62	99.191	97.251	97.468	95.005	100.76	103.37	103.84	101.99	98.88	100.84	100.61	96.687	98.385	100.64	100.8	100.81	102.76	101.22	101.41	100.24	100.82	105.31	100.16	99.068	104.47	103.09	102.66	95.459	101.85	102.2	95.249	97.522	104.71	97.541	93.161	99.436	95.747	100.04	96.291
113.58	114.32	111.87	107.52	109.41	110.21	110.41	111.89	112.34	115.41	113.71	110.32	113.58	112.11	111.67	112.91	112.45	112.6	110.76	107.01	110.66	111.95	111.71	108.34	108.35	113.77	108.58	108.88	110.18	109.71	106.94	105.73	116.19	111.95	109.05	109.65	113.34	112.57	114.48	107.61	107.6	109.1	112.88	107.58	103.36	109.89	110.36	107.54	112.24	110.86
106.41	102.23	103.23	105.04	105.95	105.96	107.68	108.47	105.31	108.91	106.08	100.87	107.07	108.3	104.48	107.09	105.26	104.36	105.09	101.84	105.42	102.69	105.53	103.52	104.13	108.17	106.78	106.49	103.37	108.7	104.06	104.78	104.78	105.85	101.08	105.35	108.37	104.33	98.174	104.67	107.93	106.62	106.26	106.6	104.71	99.375	112.2	106.76	104.91	107.51
108.17	108.5	108.79	111.14	105.73	104.48	108.54	107.58	107	108.25	108.47	105.43	105.23	111.01	102.75	105.22	109.83	106.94	107.34	105.35	107.29	105.61	104.84	105.94	105.88	110.63	107.22	107.89	102.7	104.58	106.21	106.63	108.44	111.77	104.91	107.77	108.11	106.64	109.04	110.95	104.23	103.34	108.93	107.67	104.38	103.2	103.63	103.17	107.4	104.46
120.09	122.38	115.4	118.74	120.7	115.76	119.28	117.92	118.19	118.78	110.7	118.91	120.25	121.96	117.85	119.43	118.32	112.43	116.85	116.26	116.24	120.77	117.24	118.87	114.71	117.38	118.26	117.68	116.8	114.2	117.4	116.62	117.47	113.69	113.73	118.08	118.97	115.89	117.19	113.74	119.66	120.31	118.24	115.66	120.03	120	117.47	114.87	116.6	119.33
113.6	112.45	112.48	115.77	111.27	117.65	110.69	114.9	110.68	114.07	117.91	109.45	114.98	111.43	109.54	111.62	114.04	113.27	114.35	113.37	108.87	110.98	104.34	112.63	110.29	111.28	111.68	114.77	110.15	114.92	114.62	108.95	111.01	112.9	114.08	112.74	111.32	110.61	113.85	116.03	112.59	110.87	109.72	113.51	109.93	114.95	111.8	112.19	109.02	110.47
110.98	106.98	103.67	101.29	108.88	102.55	106.62	106.5	102.11	104.4	108.16	104.47	106.43	107.37	106.66	104.18	109.18	106.45	105.65	104.71	100.72	106.5	104.21	99.259	107.15	108.78	108.73	112.1	105.98	106.25	108.7	103.87	103.35	108.88	108.29	108.72	101.26	108.78	108.68	108.42	107.25	110.52	103.57	103.17	108.12	104.74	103.53	108.61	105.09	106.2
116.1	106	113.47	106.66	110.51	106.07	112.13	111.99	114.11	108.62	110.27	114.19	111.51	108.96	109.75	114.7	114.26	113.11	107.46	111.91	109.5	114.95	108.16	111.39	116.03	114.23	112.12	112.35	108.28	113.81	111.65	111.36	107.67	108.71	112.38	112.48	109.9	111.45	109.32	114.4	109.36	114.17	114.22	115.78	113.71	111.57	112.3	108.49	109.6	113.92
109.2	111.67	111.08	106.99	112.51	107.45	111.88	114.03	111.64	108.31	112.17	116.6	111.77	111.42	109.85	109.82	110.93	111.03	112.25	110.85	115.89	110.99	113.77	110.21	112.09	111.38	115.21	113.07	114.34	111.13	112.15	111.41	112.46	117.21	113.04	109.29	113.3	109.53	110.11	107.07	107.88	111.22	109.1	114.36	114.74	106.97	112.96	113.44	110.36	108.76
101.18	100.63	102.83	98.556	100.36	100.14	98.664	103.5	103.17	101.95	101.1	98.683	99.78	100.37	101.57	100.68	103.63	98.059	100.33	101.53	99.416	97.553	103.98	95.695	100.86	100.73	100.45	99.781	104.64	100.38	102.52	98.999	100.57	101.87	98.224	99.863	101.46	96.853	99.274	100.65	97.323	100.05	98.89	102.23	101.78	100.09	102.24	96.158	103.07	102.58
105.97	109.21	108.28	105.85	110.07	109.38	107.87	110.02	109.52	111.2	108.09	107.87	109.76	110.08	108.62	111.64	112.38	109.12	109.45	109.47	111.29	106.62	108.77	111.07	115.58	110.42	108.72	115.84	112.34	111.64	110.91	106.84	107.56	110.1	110.65	109.5	107.85	112.78	109.32	104.46	111.17	106.06	108.78	113.78	112.24	105.13	107.67	109.17	109.29	108.27
105.34	104.5	103.36	106.9	102.07	101.93	106.14	108.46	105.93	107.79	104.17	104.1	105.48	107.57	102.69	105.81	100.95	106.79	107.85	108.45	100.01	106.36	102.13	107.16	105.53	106.88	103.7	105.5	105.59	105.82	107.47	99.79	107.56	104.4	103.53	104.93	104.81	104.7	104.8	103.41	102.04	103.56	103.57	105.69	103.83	103.32	105.76	104.39	106.72	105.1
112.91	115.87	111.08	113.9	111.75	115.37	114.6	113.26	113.59	114.1	114.9	114.45	111.42	115.73	111.06	108.89	108.86	112.46	110.95	114.24	111.98	115.64	110.44	111.04	108.15	110.89	113.82	114.66	112.36	114.34	113.25	112.73	112.62	112.68	112.25	109.03	118.47	115.75	109.82	115.64	110.96	114.92	114.48	113.6	113.44	111.16	113.47	113.59	118.22	112.3
110.76	110.62	114.43	113.94	112.48	108.74	113.69	114.93	111.31	116.57	113.55	112.44	112.32	111.15	111.89	108.99	110.97	112.58	110.14	110.51	114.71	110.93	111.89	113.02	112.44	114.5	107.25	108.71	115.54	114.13	112.36	110.43	112.44	112.1	109.54	110.1	112.34	111.3	112.65	115.35	112.3	112.09	116.2	111.8	108.32	107.66	108.92	108.16	109.8	110.97
98.526	100.43	96.246	97.15	102.26	100.41	100.45	102.91	99.413	101.25	100.49	94.871	102.36	101.16	98.571	98.456	98.312	102.08	102.05	102.5	101.39	99.043	98.834	102.93	95.89	101.32	101.62	106.85	104.34	100.72	97.967	104.97	99.748	101.09	97.407	103.16	102.56	99.416	103.33	97.178	104.33	96.25	100.29	100.21	99.329	96.26	99.403	100.8	100.2	104.05
114.58	113.76	120.89	116.39	116.06	118.33	118.3	121.9	114.85	112.78	119.22	115.48	120.64	118.64	115.52	115.8	119.97	121.82	119.01	122.69	124.07	118.48	117.24	116.94	122.01	111.65	119.04	116.53	120.72	118.9	116.01	111.64	113.39	120.15	121.18	115.91	117.51	118.78	112.85	117.94	122.42	116.2	118.39	118.44	117.04	116.7	120.33	122.54	118.88	116.52
108.82	104.32	104.02	103.37	109.07	100.89	105.29	104.33	103.73	107.5	105.19	104.29	104.75	106.55	104.9	104.92	105.79	106.06	103.6	103.48	97.899	106.2	106.78	105.84	103.88	103.56	103.84	105.79	105.47	102.08	106.05	104.86	101.22	101.24	106.14	107.58	108.63	102.69	104.37	108.15	105.08	106.71	101.36	106.05	102.19	104.62	106.47	102.78	101.53	109.08
111.64	110.19	111.83	110.09	113.45	113.59	112.16	115.43	113.68	113.51	111.54	111.58	113.36	111.83	112.76	111.59	108.47	111.79	112.83	115.55	113.71	112.77	118.99	111.3	112.13	117.87	111.48	109.57	121.87	111.27	116.58	112.49	111.16	113.75	108	112.26	110.22	108.33	115.69	112.97	115.2	111.44	112.74	110.82	112.72	118.58	114.62	111.41	112.91	112.9
107.34	100.98	103.62	106.29	102.49	111.61	109.45	110.7	108.65	104.82	103.31	110.83	104.87	104.44	100.09	103.98	102.48	104.45	103.56	106.97	104.34	112.22	104.24	106.51	109.19	108.77	105.68	105.53	102.62	103.8	102.72	109	104.18	103.15	101.93	106.69	107.85	106.97	102.92	109.7	106.12	105.27	111	105.64	112.53	102.1	104.51	107.09	106.56	107.84
114.61	120.98	119.7	116.41	116.91	120.42	117.42	116.2	120.1	118.71	115.03	112.28	120.11	114.87	116.37	118.77	116.31	113.82	118.03	118.03	122.52	115.45	117.43	118.54	115.17	117.6	115.53	117.12	116.44	119.55	117.69	115.52	118.13	116.05	119.53	113.23	117.2	116.75	120.56	115.58	114.87	117.9	119.05	119.52	117.24	117.38	116.4	119.34	111.28	118.14
112.81	112.72	108.83	114.63	106.11	113.56	110.04	109.79	111.56	111.16	111.05	109.51	110.77	112.05	112.26	112.05	112.51	109.88	107.79	106.43	108.54	111.7	111.65	114.87	109.18	113.59	108.36	109.92	110.44	111.88	107.63	113.86	108.37	109.39	106.44	114.7	109.17	114.63	108.76	108.5	113.09	108	112.86	112.87	108.62	110.89	111.18	112.61	115.04	108.65
98.46	103.79	99.591	100.69	97.204	100.62	102.72	102.9	101.64	104.14	103.44	103.16	95.952	96.337	104.25	101.32	103.44	101.29	101.74	100.3	100.22	97.988	103	100.13	99.853	101.17	101.93	101.78	97.701	100.22	98.625	98.66	95.139	95.191	96.439	96.793	96.558	104.19	100.82	98.22	97.792	98.391	108.04	100.02	96.114	100.63	98.725	102.12	98.483	102.27
106.37	104.39	104.89	106.27	108.29	106.56	106.43	105.76	104.5	103.09	107.27	108.76	105.18	106.56	111.34	104.42	106.56	106.76	104.73	104.4	108.37	100.82	108.34	105.59	108.77	106.68	103.55	108.23	105.43	105.75	102.45	109.91	107.15	110.92	105.71	106.14	110.81	103.47	104.19	105.57	106.62	105.04	104.74	104.45	107.84	108.34	105.42	105.7	105.93	105.54
110.41	114.43	112.24	111.18	112.31	109.9	115.02	110.73	111.73	109.45	115.75	112.02	110.42	110.68	111.2	110.32	112.8	110.93	110.43	107.71	112.06	111.26	110.11	109	110.51	107.16	110.75	112.77	116.37	112.14	118.13	116.18	111.03	110.14	110.58	111.33	109.71	113.52	112.39	111.14	111.58	110.59	113.8	111.98	108.03	112.03	111.78	113.67	108.82	108.53
108.46	106.64	103.09	105.88	103.6	107.06	108.97	105.55	106.7	108.94	105.76	105.21	104.92	109.36	105.07	106.63	103.56	106.64	104.76	106.76	106.68	105.21	106.28	110.22	105.5	103.78	107.67	103.09	104.49	108.11	106.1	105.61	108.07	105.45	109	108.33	105.66	103.35	106.38	104.94	106.84	106.44	108.41	105.62	104.48	101.93	103.64	104.64	104.42	105.26
102.51	102.98	109.24	103.25	102.35	103.98	102.1	103.81	103.2	102.9	105.38	108.32	106.08	102.94	106.78	102.98	109.18	105.77	104.68	108.26	104.62	103.15	105.05	105.78	105.72	107.96	104.25	107.43	106.74	103.94	104.11	109.76	105.51	102.6	102.82	105.78	105.2	108.38	104.94	105.37	104.93	100.31	105.95	106.22	102.95	104.27	103.44	105.01	101.53	103.19
108.41	111.17	116.58	112.21	109.72	114.1	113.5	113.11	110.87	111.45	110.71	112.2	110.35	112.27	110.2	109.8	115.19	111.8	109.76	115.26	111.43	111.49	111.43	110.2	110.57	115.39	111.65	107.98	112.88	108.92	113.1	109.08	107.31	110.25	108.05	110.09	111.81	109.17	109.55	112.7	110.07	112.83	113.21	107.96	109.34	109.41	108.48	112.54	113.31	115.83
111.63	113.12	112.04	113.94	110.43	113.75	115.64	107.71	114.25	113.75	106.75	112.8	107	107.49	109.74	112.28	112.37	106.73	110.14	108.73	107.94	111.91	115.56	113.43	109.39	110.85	110.99	115.34	109.28	110.55	114.95	111.8	113.09	109.7	116.44	111.76	108.02	112.02	109.55	114.3	112.78	116.33	112.75	112.13	113.45	113.12	112.58	108.93	116.52	112.55
116.59	115.21	115.6	114.05	116.44	118.25	122.18	117.92	116.74	113.32	117.9	115.23	118.54	117.53	116.46	115.4	116.38	123.22	119.96	119.72	119.7	116.73	117.27	121.82	116.63	115.81	118.81	116.29	118.53	119.08	111.46	117.97	123.51	118.95	114.29	121.06	117.14	115.08	113.93	114.64	119.62	114.02	115.3	112.72	117.89	122.61	119.45	120.9	115.55	117.61
113.04	110.8	114.13	116.37	113.87	108.41	113.39	109.92	113.23	109.64	111.49	117.35	116.01	111.68	107.87	107.48	108.21	112.11	111.1	112.56	109.44	114.17	110.64	111.67	111.85	109.85	111.73	110.04	108.38	112.88	111.41	112.91	115.69	109.5	114.41	107.01	107.57	110.42	112.96	109.61	111.35	107.77	110.83	112.39	106.5	108.44	111.84	113.1	110.46	111.55
112.98	114.22	111.96	112.24	110.3	114.55	112.39	113.25	115.9	114.97	112.94	118.71	114.89	112.59	113.14	115.88	110.86	116.93	113.03	111.49	114.97	107.39	117.19	117.15	113.65	113.74	115.16	118.4	112	113.62	109.12	112.81	113.3	116.11	114.67	111.91	114.13	117.58	116.83	113.71	113.84	108.74	114.72	111.04	109.17	109.29	114.6	114.46	114.63	114.48
111.47	111.1	109.11	105.85	113.07	109.2	113.16	113.7	113.87	108.93	110.79	114.67	108.11	106.49	112.84	111.72	109.31	112.16	110.09	112.47	111.61	114.75	112.81	111.45	108.45	110.86	112.21	110.96	111.1	107.54	109.83	112.62	110.24	111.13	116.43	114.44	109.34	113.7	113.96	110.34	109.57	110.12	113.69	111.77	110.48	110.13	114.13	110.2	113.4	108.93
109.14	104.66	104.77	106.56	103.16	107.72	103.28	108.36	109.99	106.05	105.32	108.13	104.35	105.78	103.49	106.8	102.7	104.63	106.55	105.44	104.01	104.02	102.41	104.75	107.88	107.35	106.07	106.49	105.66	106.53	111.15	102.77	111.69	100.46	102.91	103.96	106.48	108.27	104.93	105.49	104.69	105.5	101.25	108.43	108.34	102.74	107.88	105.69	100.34	101.62
111.08	110.5	110.08	111.12	104.35	104.88	110.22	108.16	106.82	107.18	108.02	112.39	109.95	110.12	110.18	104.26	113.49	107.39	113.86	104.96	109.95	113.91	108.59	107.72	108.89	110.34	108.44	111.83	113.32	108.94	109.76	108.83	109.09	111.91	107.29	109.14	105.93	110.72	104.67	110.76	109.22	112.05	106.5	108	108	109.97	104.95	112.16	106.04	108.21
102.56	106.68	101.58	100.42	99.084	103.57	100.76	94.201	101.78	101.96	99.798	103.14	99.007	98.844	100.95	97.443	100.83	106.4	99.095	100.52	98.428	99.47	103.87	99.972	102.16	97.275	96.803	101.47	101.47	94.803	99.643	99.922	101.07	102.91	101.76	101.37	97.695	100.78	100.55	103.99	95.38	98.404	94.196	104.77	99.659	100.82	103.85	102.69	100.39	104.57
101.9	108.52	107.94	105.58	102.86	107.4	107.65	109.73	106.04	104.26	107.3	111.27	106.38	104.66	107.53	107.08	104.65	104.01	106.52	104.6	105.24	107.74	106.35	105.66	111.7	109.35	110.75	104.83	106.11	109.78	110.32	103.9	106.4	100.09	105.76	110.7	108.31	109.55	108.56	107.78	105.47	101.03	102.81	106.1	104.5	105.95	106.16	111.78	106.31	107.5
98.006	95.928	102.86	98.154	101.06	102.09	104.25	102.99	98.749	95.839	97.856	96.635	100.35	98.36	96.249	101.07	101.38	101.66	100.92	105.49	97.273	106.04	98.087	103.6	100.06	100.68	98.367	105.3	95.83	102.02	106.7	99.673	99.003	97.504	101.83	102.26	100.29	102.01	98.843	100.72	97.943	101.42	105.17	100.32	96.786	99.579	95.932	99.895	104.72	101.05
105.59	106.34	105.08	105.52	104.43	106.57	101.76	106.76	107.38	99.195	104.02	103.2	103.14	101.89	99.915	102.17	104.92	100.37	102.29	107.14	103.78	102.83	106.35	104.59	102.32	107.32	104.2	99.764	104.83	103.89	105.73	105.92	101.8	105.51	108.39	102.02	104.95	103.13	103.7	105.78	108.79	104.05	108.34	103.8	105.87	105.85	103.06	108.38	105.08	107.09
106.07	108.29	106.74	106.38	108.5	105.6	106.63	105.19	103.14	105.46	105.4	109.61	103.86	110.38	108.68	106.1	103.29	106.76	107.86	104.14	105.95	106.46	111.99	108.64	106.48	105.51	103.61	104.31	103.39	107.21	109.89	104.71	107.33	104.98	104.53	105.7	102.86	107.7	108.08	106.97	101.02	109.56	106.66	107.13	107.49	108.37	100.76	104.28	107.66	101.87
112.91	117.04	116.8	117.42	114.63	116.02	111.12	113	115.82	113.16	114.44	114.15	110.17	115.38	113.61	110.56	117.19	107.26	114.38	110.16	110.88	113.79	111.65	112.87	114.98	110.94	111.7	112.84	110.4	110.91	110.36	110.66	114.81	117.27	114.48	113.53	117.37	114.45	110.52	108.82	113.96	112.5	115.41	117.5	109.81	114.78	109.14	112.16	107.92	118.01
117.45	117.58	115.39	115.12	118.5	117	120.82	118.32	116.56	116.85	118.1	118.32	117.24	121.07	116.72	116.67	113.99	118.67	119.87	119.72	120.74	118.18	114.39	120.96	111.13	115.96	119.79	118.7	118.86	119.63	115.77	117.29	114.42	120.26	113.13	111.89	121.95	116.74	118.95	118.5	117.24	119.02	122.94	116.56	117.98	121.22	119.7	114.34	118.46	117.71
108.53	101.61	103.83	106.22	106.39	100.21	107.28	104.7	103.14	102.35	104.33	107.85	101.88	108.49	105.11	102.41	109.94	102.61	104.52	103.14	104.15	104.65	105.01	109.29	101.64	102.91	106.92	104.61	109.96	103.84	105.01	105.31	107.62	105.56	104.74	105.92	107.7	105.87	107.84	101.65	105.96	104.67	104.13	104.97	104.02	107.99	104.03	105.15	108.36	101.5
106.12	107.16	109.14	107.97	108.08	105.04	106.93	112.61	103.73	105.75	106.42	108.99	105.1	109.02	107.62	102.84	104.97	102.61	109.89	103.84	108.48	106.59	105.2	104.22	107.28	106.64	106.32	105.57	106.85	108.84	107.78	109.67	106.15	107.64	103.78	107.72	108.02	104.77	103.85	103.1	109.39	107.63	104.7	101.84	106.04	101.37	104.9	103.91	104.65	104.84
109.12	109.93	105.67	105.44	104.19	108.7	103.7	106.97	109.2	105.05	105.38	106.18	105.31	105.14	108.91	107.29	106.48	103.83	107.2	103.4	105.43	106.76	107.68	107.11	106.25	108.92	107.58	106.66	106.32	108.67	105.88	104.17	106.14	106.27	105.83	109.25	107.94	104.62	111.14	106.14	101.74	108.09	107.76	102.59	106.87	109.32	105.11	104.15	109.07	105.89
110.18	108.1	110.72	107.44	107.52	106.92	109.02	108.82	112.95	108.71	111.52	107.64	108.88	109.84	107.13	109.62	108.85	107.78	107.09	108.86	106.99	110.56	109.22	107.2	109.36	110.76	110.03	109.8	114.12	108.28	113.59	105.71	115.7	109.94	106.34	109.83	115.08	108.7	108.05	114.11	105.78	114.33	106.38	109.46	110.05	108.9	108.3	111.49	110.72	106.23
110.84	110.49	112.49	104.08	105.61	105.9	106.6	106.47	105.68	108.72	109.09	105.94	103.44	106.72	101.41	111.18	104.29	105.81	107.94	104.36	100.92	105.15	106.88	104.37	106.73	106.86	103.53	106.8	104.59	100.39	106.03	102.69	110.14	105.67	111.33	105.84	103.5	104.54	109.79	104.69	109.53	107.55	104.46	107.01	107.79	107.76	103.09	103.95	103.35	108.34
107.13	110.39	106.03	106.16	102.21	105.62	107.48	106.07	106.78	100.76	102.38	101.27	108.09	106.39	103.56	103.72	108.92	106.3	105.95	110.4	106.58	108.29	105.85	110.08	103.69	107.24	110.63	102.75	102.49	109.3	103.69	108.31	102.68	102.9	101.82	102.84	105.05	110.22	106.16	103.8	104.41	104.44	106.75	105.26	99.963	108.23	109.38	108.57	101.06	104.99
112.74	109.55	107.79	112.72	110.55	110.61	115.59	112.33	111.4	108.57	110.7	113.18	109.71	115.41	114.16	108.82	107.94	116.13	113.31	108.38	112.59	107.49	110.89	111.11	109.93	113.66	113.65	110.16	112.64	112.39	109.51	108.78	110.11	110.57	113	110.33	110.76	109.26	112.27	110.45	112.84	110.21	112.83	115.08	111.09	112.45	109.87	108.59	112.44	110.81
110.66	109.59	109.91	112.5	110.52	107.77	105.84	109.22	116.82	109.37	109.6	110.11	112.04	112.58	104.94	112.85	114.37	113.72	111.25	109.77	116.68	115.3	110.38	110	112.03	112.9	109.18	113.98	110.81	115.52	113.98	109.64	111.62	111.55	113.81	112.89	113.1	108.13	109.98	109.75	109.53	111.57	113.87	111.85	112.58	108.82	106.69	109	107.99	116.52
104.9	104.07	104.63	104.84	106.08	106.34	109.27	109.28	104.06	107.87	107.34	111.92	105.32	112.32	105.37	104.74	108.01	105.11	109.12	105.6	105.82	108.48	109.66	102.76	103.97	105.73	100.54	106.02	107.2	103.2	107.89	102.6	107.02	103.99	111.19	106.65	105.75	105.36	109.56	100.66	106.32	104.42	110.8	101.39	106.98	103.34	106.26	107.52	102.33	103.64
104.03	109.06	104.45	109.69	108.33	101.16	109.19	105.13	106.37	104.55	101.04	105.24	106.08	103.84	103.92	102.04	107.95	104.6	103.58	103.58	107.67	105.54	109.4	103.99	102.51	106.45	101.45	106.1	102.36	104.55	104.38	102.78	108.48	108.73	103.91	105.11	104.08	107.73	108.95	105.48	104.93	104.58	101.32	107.46	104.25	103.72	107.79	104.96	106.17	107.88
102.61	103.69	105.64	104.46	101.27	100.43	103.94	106.64	104.33	103.88	104.27	106.44	102.98	104.95	103.13	103.65	104.74	105.83	104.15	102.53	101.4	101.68	103.5	102.61	102.3	103.24	106.63	99.705	106.22	102.08	106.06	106.78	104.8	101.27	105.58	108.48	102.24	106.22	102	104.94	105.43	103.46	105.1	104.34	104.49	103.64	104.71	101.99	100.28	102.05
110.22	113.41	107.95	107.57	114.89	111.84	106.96	113.87	114.73	109.57	110.66	112.35	111	110.81	109.77	110.14	110.79	112.05	110.93	109.83	108.35	110.57	108.25	110	117.01	110.94	112.34	116.87	115	110.55	110.62	113.86	112.06	113.64	109.05	109.92	110.86	111.47	108.47	112.82	108.89	107.24	111.44	107.81	114.72	109.73	107.82	110.11	108.02	109.03
115.36	104.89	116.25	112.17	113.31	109.99	107.78	112.28	111.05	111.58	111.36	109.58	110.88	108.49	112.83	105.67	111.53	108.83	106.3	116.66	114.09	110.02	110.88	112.78	110.38	112.6	109.48	115.82	110.85	113.21	111.32	114.92	114.06	111.8	114.47	112.76	110.35	113.17	110.76	111.24	109.01	114.09	104.91	109.91	112.5	114.36	114.53	111.26	111.54	110.41
107.15	107.43	105	105.06	105.35	101.22	102.01	106.66	105.27	110.11	110.01	105.55	106.01	106.46	105.2	105.48	104.93	107.83	108.55	106.2	105.61	104.65	107.79	102.35	101.43	108.86	101.89	105.74	108.41	105.73	109.72	106.25	100.88	106.34	104.24	103.47	107	108.9	106.55	105.08	105.65	106.93	107.16	106.18	109.57	106.52	102.89	105.53	105.68	105.48
113.36	109.17	112.4	111	113.18	112.47	109.87	106.31	112.09	110.22	107.7	111.05	113.32	112.63	113.47	116.29	109.05	111.24	112.43	110.53	108.88	108.38	112.56	111.57	112.03	112.08	114.55	107.75	108.45	107.76	113.51	114.59	114.96	110.6	113.24	112	111.58	111.45	111.13	113.32	108.67	111.92	111.21	112.35	111.48	111.81	113.89	111.76	113.47	109.66
107.62	113.93	110.04	109.95	111.03	112.08	108.63	117.17	109.79	109.68	109.45	114.17	109.93	111.65	112.15	107.41	111.58	117.05	113.27	112.53	112.86	116.8	111.65	111.22	113.4	109.2	111.89	107.71	113.38	112.37	111.82	111.36	114.72	109.85	111.21	115.53	112.26	109.1	114.9	106.27	111.23	108.76	114.2	113.85	109.28	107.31	111.72	110.27	114.99	109.14
103.36	104.53	100.59	97.699	100.99	96.847	99.243	103.56	100.81	101.07	96.83	97.933	102.76	101.12	100.21	99.922	98.019	100.67	104.31	101.79	98.308	104	105.62	99.123	103.07	103.41	102.34	97.684	97.44	104.59	101.24	103.51	102.14	97.352	97.456	100.1	99.602	104.27	101.23	99.418	99.351	104.1	96.974	97.787	103.74	96.911	98.282	99.873	103.56	99.141
106.49	106.12	107.1	104.37	104.48	107.99	105.81	104.27	102.42	108.62	104.51	104.19	106.98	104.74	104.96	106.93	106.38	103.39	104.43	106.25	107.26	105.68	106.95	104.72	109.11	105.75	109.25	104.88	105.08	106.03	101.91	104.96	106.46	102.84	104.52	110.46	103.09	104.16	108.47	107.85	108.26	102.24	100.74	102.52	106.1	107.41	103.56	106.9	103.24	103.03
108.34	107.25	109.22	111.55	117.94	111.49	111.24	112.15	110.03	112.64	113.42	109.95	115.55	110.75	116.21	115.27	108.68	106.76	113.95	106.03	110.69	113.25	107.65	108.63	109.83	107.73	111.82	108.35	111.88	110.68	109.93	111.65	111.25	112.18	111.39	111.85	110.06	113.74	108.86	110.4	114.92	108.1	112.45	109.74	109.48	112.32	107.75	110.04	111.78	112.53
106.83	110.51	108.58	111.21	110.58	108.6	111.92	112.5	111.78	107.04	114.02	112.58	112.05	111.06	110.19	109.12	111.04	109.47	111.56	111.37	111.35	112.14	111.4	113.88	110.3	112.99	111.61	108.5	112.9	108.9	113.73	113.49	109.79	113.37	107.28	109.87	109.99	111.99	113.82	113.24	112.22	111.92	108.86	113.21	109.92	108.25	114.41	108.87	113.74	113.51
104.84	104.32	105.53	106.95	103.67	105.32	108.31	108.53	105.95	102.61	107.83	105.31	107.96	110.34	106.55	106.39	103.47	104.52	104.14	104.98	103.09	106.81	106.13	102.82	103.82	103.99	106.47	106.67	105.47	101.96	102.77	105.12	103.55	102.39	105.79	106.04	106.59	104.2	105.54	107.2	107.72	106.93	108.06	102.9	106.18	104.76	107.16	109.31	104.14	109.27
112.87	108.73	111.39	111.94	113.84	110.62	112.43	110.13	112.63	107.65	111.73	109.82	109.01	111.79	114.08	114.04	112.88	107.93	113.92	110.57	111.2	110.62	108.68	114.58	107.98	110.8	115.62	107.61	109.27	109.03	114.67	107.43	107.79	110.99	111.57	107.02	113.44	108.04	105.18	113.86	112.33	112.99	113.99	109.05	108.35	113.62	110.32	109.87	116.59	109.21
101.03	99.857	101.79	98.7	101.28	98.202	101.19	98.363	95.477	100.93	96.066	98.495	103.99	101.7	99.606	97.785	103.51	96.172	98.593	101.86	96.001	100.89	99.998	100.42	98.829	104.28	99.582	98.942	100.93	103.16	99.002	98.874	100.61	103.5	96.706	95.932	98.845	103.04	95.542	95.875	97.305	101.83	103.59	100.94	98.584	100.36	100.74	99.626	103.68	97.516
106.24	107.28	103.57	105.86	105.7	106.12	108.64	106.08	107.57	107.62	104.69	107.37	106.65	103	106.11	103.38	104.5	105.26	104.61	106.37	101.85	106.84	105.82	106.64	109.27	103.67	101.52	106.4	107.3	105.42	110	102.24	106.65	110.41	110.25	107.59	104.37	109.24	107.19	104.08	98.363	104.28	102.45	104.77	107.49	101.05	107.75	105.39	105.56	103.85
108.09	103.72	107.37	106.91	107.85	108.12	108.1	108.13	108	105.42	104.85	108.44	108.58	106.86	110.1	109.26	105.34	104.77	105.05	104.38	106.78	104.83	105.87	107.37	105.26	103.6	105.82	102.42	103.93	106.66	103.62	106.02	109.17	106.46	107.59	107.86	104.92	107.23	104.48	108.66	104.83	102.36	107.73	107.67	106.01	107.94	106.35	106.2	104.55	108.3
104.49	101.1	105.66	104.94	106.74	104.78	107.64	104.16	102.14	103.6	105.31	106.41	105.58	103.35	102.37	102.17	107.01	103.6	101.92	106.3	105.78	100.69	104.89	101.2	101.94	102.87	102.38	103.94	106.51	107.39	103.61	100.88	108.4	100.31	106.36	107.18	107.39	104.07	103.66	104.53	106.29	105	109.75	101.62	103.81	104.9	106.25	107.56	101.38	106.74
100.97	99.168	97.382	102.29	94.752	103.65	95.107	102.13	104.65	100.34	97.1	103.49	101.99	98.951	103.31	100.42	95.858	100.66	97.349	104.23	100.95	98.242	105.92	99.366	104.25	96.937	103.5	99.536	96.99	95.753	101.85	99.625	100.58	104.86	101.44	100.18	103.38	100.15	102.43	102.24	100.69	98.937	102.98	99.864	103.73	101.88	100.91	98.623	97.344	95.247
103.42	103.72	103.94	104.96	109.86	102.57	106.69	106.89	98.709	110.93	101.7	105.73	106.6	106.46	103.22	103.97	108.2	102.53	105.36	107.03	108.26	107.3	102.91	101.63	101.15	101.56	104.6	106.62	105.39	105.29	103.42	103.52	103.3	105.37	103.43	100.88	108.06	102.62	99.787	104.72	104.45	101.98	104.91	103.19	101.91	104.96	106.38	107.18	103.03	104.33
99.927	104.58	105.86	107.03	108.11	100.92	99.255	100.93	105.04	106.23	105.34	106.21	102.4	102.69	100.37	101.96	108.22	102.5	105.67	104.05	102.48	108.92	108.34	100.37	107.13	99.571	105.52	102	102.06	99.575	103.76	101.47	106.49	106.04	104.09	104.6	103.37	104.41	104.83	100.23	103.12	112.69	97.095	107.79	103.28	109.37	107.53	103.91	102.17	106.88
104.8	106.35	104.83	104.24	103.66	108.16	104.62	105.7	105.75	105.67	107.79	105.18	105.42	103.59	104.31	103.47	104.13	105.95	106.36	103.75	104.78	105.08	104.28	103.89	102.28	104.44	106.11	105.23	104.08	105.3	106.36	104.07	101.64	109.13	102.94	104.29	103.35	111.02	109.91	104.79	104.15	103.29	102.08	105.41	106.13	104.4	104.89	105.87	104.29	106.75
105.67	105.46	104.05	102.3	107.86	105.42	107.96	102.89	105.24	111.82	100.54	109.13	106.59	108.49	108.02	103.73	106.05	105.48	105.68	104.5	104.42	109.21	105.25	107.95	104.87	103.92	110.69	107.83	106.49	104.09	104.92	105.74	107.63	103.16	101.67	105.59	104.2	109.92	107.88	107.53	108.98	105.04	107.77	102.45	109.8	110.21	104.34	107.19	105.67	98.296
106.98	105.39	106.82	100.83	108.94	102.51	104.91	108.07	106.94	105.03	108.17	102.52	104.54	108.22	104.71	105.04	104.76	100.28	101.76	102.31	103.62	98.768	103.8	103.91	104.9	107.69	102.99	104.96	107.21	108.99	104.52	101.61	105.79	103.78	102.01	105.55	104.98	104.37	103.16	103.71	103.34	99.503	102.31	102.58	100.9	103.17	102.89	104.04	109.3	103.01
110.15	110.21	108.34	107.94	108.56	111.41	110.27	105.94	110.02	111.57	108.32	110.7	111.28	111.77	114.68	111.97	105.67	105.09	106.45	112.19	108.74	109.4	113.59	111.25	112.25	107.64	109.89	112.5	113.89	106.89	111.51	114.68	108.44	109.78	109.11	108.03	108.56	114.35	110.77	107.33	109.92	112.37	111.58	111.16	110.78	110.79	111.25	109.82	106.64	108.94
103.84	99.313	99.209	101.94	95.609	104.8	99.418	98.096	101.17	96.074	99.625	98.049	99.301	99.916	95.132	98.525	99.593	106.29	94.91	103.58	102.39	97.6	102.88	99.083	101.39	100.51	96.618	98.924	95.983	101.67	98.297	96.546	100.25	101.07	101.46	97.924	98.787	96.058	100.82	104.94	102.25	95.884	96.935	97.329	102.52	101.27	99.25	99.254	103.37	102.09
109.82	119.86	116.52	111.2	111.73	116.03	112.58	113.6	114.67	118.48	113.41	119.72	113.61	115.59	115.48	116.88	116.34	114.29	118.09	115.36	114.67	116.77	114.16	117.29	118.62	119.63	120.86	116.06	117.52	116.15	122.5	118.44	116.36	117.96	121.14	112.24	116.75	119.58	114.04	113.86	119.19	114.32	120.8	117.01	115.86	114.27	115.32	116.54	119.07	119.64
109.85	102.38	104.24	106.85	108.83	102.58	103.04	102.75	100.94	107.86	106.33	110.56	107.69	105.98	103.58	103.9	104.5	103.44	106.16	106.56	102.32	104.13	105.41	104.17	107.92	106.12	109.3	110.32	106.96	108.54	103.84	104.2	102.61	105.24	109.23	102.61	102.18	109.24	106.09	106.98	105.72	101.27	108.13	109.62	106.6	105.29	104.37	103.39	101.76	104.69
102.67	103.72	101.7	101.77	107.62	103.22	103.82	99.948	97.725	100.66	107.45	109.35	109.51	104.63	100.88	104.93	107.73	106.55	105.74	102.81	105.98	106.43	101	101.6	104.94	106.65	104.75	107.25	104.45	97.33	108.07	106.16	105.95	108.55	105.79	105.4	107.01	103.65	102.88	106.72	105.66	106.58	102.61	104.4	104.65	102.81	104.9	106.58	106.09	103.81
106.23	111.42	104.48	106.94	108.78	108.08	105.65	104.62	103.07	104.11	105.09	109.56	106.4	105.34	108.56	108.17	108.06	107.16	103.64	108.53	104.7	102.66	104.63	105.08	104.77	107.84	109.65	104.27	109.44	105.03	107.06	106.95	106.66	103.73	109.29	108.2	105.39	107.53	108.1	103.53	105.91	105.85	107.81	104.53	104.51	109.26	105.91	107.74	110.33	101.95
99.971	97.249	99.597	98.615	97.204	96.457	104.68	100.2	100.51	104.26	100.06	100.28	101.15	98.831	101.52	100.25	101.06	100.39	101.83	95.207	101.25	98.505	101.12	101.84	98.301	97.865	103.02	103.57	98.862	102.44	102	100.28	100.2	100.7	99.939	100.11	98.271	98.509	96.579	98.061	100.27	103.57	98.238	97.309	99.753	100.12	105.3	100.51	97.71	101.76
109.24	112.22	109.77	105.55	109.86	112.06	108.07	114.14	109.41	104.76	104.2	104.69	104.75	108.77	112.24	106.32	108.63	108.08	109.4	105.67	111.1	109.39	107.69	110.44	115.74	110.13	111.52	109.05	108.81	111.82	112.95	113.03	106.43	113.18	110.43	109.05	108.23	109.64	110.29	105.43	110.64	109.32	108.04	111.48	108.64	112.39	112.13	107.39	113.34	111.53
104.57	106.5	104.06	107.44	107.36	99.847	109.17	102.98	106.25	104.61	105.83	101.34	103.21	101.74	106.18	103.12	105.06	101.12	102.5	104.03	105.82	105.84	106.92	106.2	100.8	107.11	103.08	104.7	107.25	102.24	99.967	100.47	100.83	99.712	104.59	104.96	102.8	107.12	105.7	103.85	104.62	106.58	100.2	107.25	103.09	102.52	105.92	106.5	104.9	106.04
107.86	111.64	108.72	108.88	112.21	110.83	109.23	110.73	108.38	108.09	110.94	111.18	111.72	113.1	107.86	109.66	114.93	109.65	112.65	109.72	109.63	109.37	118.47	111.47	117.01	107.07	120.41	107.09	113	113.18	109.71	115.49	111.26	107.96	114.05	109.72	113.43	113.85	111.78	110.82	113.06	108.72	106.7	111.99	109.61	115.68	114.32	111.56	115.05	107.77
103.43	97.698	102.66	99.759	97.053	96.417	102.28	100.77	97.664	101.11	96.907	100.85	98.879	98.977	104.29	99.191	100.49	100.8	100.8	97.941	94.121	100.77	104.64	94.853	101.19	101.66	101.22	101.43	100.75	100.87	96.109	96.554	101.84	101.38	103.96	99.841	102.15	101.38	104.26	97.345	100.87	101.61	102.25	95.774	101.58	99.637	98.718	103.44	99.22	97.472
104.53	106.49	106.16	104.18	105.96	107.5	104.83	109.66	104.32	104.71	106.91	107.06	109.27	107.48	107.63	103.18	105.91	109.37	99.747	102.74	106.27	107.45	114.28	106.05	106.3	105.52	106.62	109.67	107.3	107.76	109.64	109.56	105.32	103.43	106.87	106.25	107.38	105.31	105.91	101.52	107.9	105.49	108.43	105.01	105.88	106.92	105.43	105.31	107.82	106.54
114.54	115.72	116.53	118.95	113.92	117.18	117.87	116.87	119.14	117.59	120.05	111.89	114.54	118.62	116.83	115.4	118.03	115.76	107.63	118.3	115.31	117.06	115.17	120.32	112.91	114.4	116.82	118.8	115.66	118.84	117.09	113.95	113.51	120.91	115.36	114.85	116.19	116.27	115.02	115.46	118.71	117.66	114.06	113.83	115.02	118.1	114.93	114.16	114.77	118.05
110.35	112.77	112.25	112.44	107.19	109.81	116.55	110.16	113.51	111.95	110.73	114.46	107.11	111.5	115.21	112.43	111.74	110.29	111.66	108.24	110.52	111.74	112.72	109.49	111.18	106.54	112.01	109.74	109.17	108.52	113.38	107.52	110.67	109.37	106.76	110.83	113.55	110.22	109.42	110.17	116.12	111.34	110.04	115.71	110.34	113.25	111.95	113.93	113.48	112.83
108.81	106.22	108.91	112.5	105.23	117.23	111.44	105.9	105.54	110.22	106.15	114.75	110.75	111.3	105.46	109.05	110.09	108.72	108.01	113.02	113.76	107.76	109.01	112.9	110.31	111.78	111.75	109.26	112.72	110.65	110.57	108.12	109.8	108.31	107.19	114.52	106.89	108.11	111.14	107.08	109.46	108.02	109.29	110.58	109.69	106.2	108.85	113.42	107.19	106.56
103.86	101.97	104.35	108.78	104.65	103.32	106.49	107.02	102.25	105.19	102.66	105.58	102.13	106.26	106.56	104.86	107.24	106.13	107.69	99.988	108.48	104.28	107.17	106.68	107.85	107.02	103.87	102.04	105.13	104.4	104.4	101.82	107.02	107.33	102.19	102.76	105.49	103.35	105.14	103.6	101.76	104.67	103.98	105.32	106.24	103.96	101.76	108.88	104.27	103.44
106.57	102.08	106.47	108.75	104.98	106.12	111.39	104.66	106.89	106.88	106.68	110.94	107.91	109.57	104.04	106.02	107.81	103.99	109.24	105.7	103.32	107.32	107.24	106.04	109.01	103.25	103.72	106	103.65	110.1	108.44	107.21	106.98	106.4	108.7	104.82	106.16	111.65	104.83	108.45	105.96	108.08	106.29	108.08	106.68	107.43	108.91	104.96	103.09	108.27
118.3	118.04	115.83	116.17	115.79	115.54	112.22	112.88	114.32	114.62	111.88	116.05	121.67	115.4	115.98	117.84	117.33	115.89	115.11	115.09	116.95	117.97	122.59	108.6	115.03	117.35	111.09	113.69	113.88	115.25	117.59	121.89	117.65	113.31	115.91	114.16	117.35	112.7	119.86	115.53	114.38	115.71	118.51	114.17	113.92	112.62	118.26	115.45	114.51	116.63
98.343	97.794	101.31	99.389	98.913	100.64	101.93	98.161	95.774	103.58	98.602	94.873	100.85	98.42	104.23	99.861	98.088	99.369	96.315	100.01	100.56	99.549	99.156	96.379	103.04	99.304	103.63	100.57	94.643	102.22	96.338	98.711	102.15	98.601	98.355	98.459	102.57	101.61	99.724	101.35	100.71	103.17	103.51	102.09	99.873	104.11	98.345	97.858	96.871	101.07
103.59	104.84	106.5	106.29	101.52	105.49	105.46	109.58	103.96	111.6	105.1	99.119	108.39	103.91	106.9	99.713	104.58	103	106.67	104.94	98.454	101.76	100.22	100.55	109.23	95.564	103.2	103.55	104.27	104.83	108.77	104.28	102.98	107.8	103.87	104.73	104.91	107.88	102.9	106.31	107.68	100.58	108.59	106.8	109.84	101.8	104.84	104.78	106.09	103.32
101.3	98.75	98.512	103.46	100.34	101.26	100.93	101.11	100.8	99.738	96.042	101.72	99.363	105.8	100.56	101.14	100.7	97.871	105.64	98.096	100.93	94.244	103.03	98.84	95.264	97.084	96.073	100.93	95.24	100.75	98.301	96.456	99.2	96.004	101.07	100.56	102.03	102.24	100.85	101.06	97.402	100.38	100.12	103.33	98.496	101.46	99.403	96.063	99.613	99.193
104.76	105.49	108.87	106.16	105.44	108.3	106	107.93	111.71	101.89	109.22	104.37	106.14	105.7	106.92	109.15	107.78	108.34	104.94	105.09	101.3	105.85	109.01	103.1	102.06	108.27	106.8	106.16	110.38	102.58	104.05	98.646	104.75	108.77	103.7	103.95	104.7	106.09	104.9	104.69	104.34	106.05	111.35	107.98	106.52	105.09	102.49	109.95	107.68	108.7
112.23	104	106.65	105.05	101.29	113.32	107.91	103.2	104.74	105.53	108.47	112.03	108.77	106.44	104.17	106.37	106.1	109.13	103.43	107.98	103.23	103.48	106.43	102.2	107.4	105	106.94	104.8	106.32	105.19	103.64	108.07	101	104.94	101.49	102.75	109.34	105.7	109.08	104.63	110.24	105.76	106.24	104.34	108.73	105	104.62	105.11	104.88	109.86
107.08	106.71	107.28	112.98	103.65	106.69	111.59	107	103	108.34	104.55	109.37	108.4	106.3	107.74	104.96	106.76	101.7	106.09	107.16	102.4	106.42	105.58	99.144	108.68	108.58	109.29	100.8	105.5	108.71	104.91	106	105.01	106.49	108.22	103.65	103.22	107.77	107.31	104.28	104.27	109.74	104.58	101.32	107.5	104.64	107.47	105.43	105.55	104.96
108.76	113.38	114.35	111.85	108.7	111.84	111.95	110.56	107.52	113.08	109.75	114.06	108.96	112.36	112.57	113.57	112.92	111.24	112.83	110.28	116.33	108.86	113.93	113.13	114.23	113.98	110.85	108.58	111.33	113.85	112.1	109.02	111.28	109.98	112.12	112.3	113.42	111.79	108.07	110.97	112.47	110.89	111.34	111.53	111.54	112.48	111.37	109.98	110.8	113.42
107.53	113.91	112.22	112.21	114.08	113.08	114.99	114.76	113.51	112.19	110.01	109.88	106.47	107.14	111.66	110.33	115.35	110.99	112.93	111.58	111.89	108.46	110.87	110.61	108.95	116.31	116.2	109.57	109.36	117.71	108.88	114.86	114.5	109.09	112.93	110.67	110.56	111.24	110.86	110.89	109.1	110.91	114.68	110.3	112.59	110.66	111.86	112.19	110.3	114.83
108.59	100.17	103.08	107.02	104.03	107.22	107.93	101.98	104.4	108.2	105.76	109.58	101.67	101.18	104.73	102.95	107.25	107.86	103.83	103.86	105.78	106.89	105.48	104.71	104.56	106.77	105.7	104.1	108.86	108.21	103.49	105.11	107.17	105.2	102.05	102.48	104.93	100.67	106.08	110.34	100.98	108.2	104.73	104.08	103.29	101.44	103.11	106.54	104.8	102.09
105.69	110.4	108.72	109.48	107.92	109.26	109.39	109.85	111.4	112.03	111.43	104.85	107.71	108.88	109.39	109.41	111.3	112.65	110.8	113.28	106.21	109.39	104.1	112.52	105.85	106.85	113.25	112.72	109.2	105.63	109.28	110.07	111.72	108.87	114.42	108.52	109.06	111.38	109.55	111.25	106.9	107.24	109.58	106.74	111.87	109.04	113.93	109.27	111.31	113.1
108.34	109.83	106.75	106.04	106.63	102.64	107.92	103.19	103.32	102.89	103.84	106.13	103.51	105.79	107.34	109.62	107.67	108.12	106.92	104.44	106.6	107.84	104.61	103.27	106.6	104.51	104.65	106.49	101.44	103.09	107.28	105.98	104.93	102.55	109.11	101.2	105.03	104.46	104.81	102.61	110.26	103.42	108.83	105.39	104.92	105.33	105.89	104.96	103.33	105.49
108.15	107.14	110.26	106.39	107.58	108.36	106.1	106.04	101.04	107.95	106.81	110.15	105.56	109.56	107.94	102.42	107.21	103.22	105.48	107.81	104.86	106.5	101.91	106.52	106.6	105.93	109.12	103.63	102.91	108.83	105.17	102.61	103.75	110.31	104.1	107.47	102.11	106.18	105.75	108.33	105.87	104.68	107.21	107.36	104.69	107.83	109.27	102.48	110.21	105.64
99.258	97.218	98.055	99.991	101.01	102.64	103.3	101.98	101.01	100.79	103.2	94.955	101.93	103.65	96.374	97.152	99.101	102.07	98.198	97.689	103.5	101.79	100.86	104.47	103.79	98.98	101.93	101.22	100.94	101.1	97.287	101.41	97.448	94.786	97.142	96.133	99.756	100.34	97.939	102.48	99.236	105.03	97.192	101.6	98.717	101.97	99.468	100.53	103.32	100.15
102.77	106.32	107.52	102.86	100.33	104.71	107.71	110.91	104.89	103.43	103.14	109	101.38	107.84	103.36	104.45	104.68	103.3	107.26	103.69	107.13	107.05	103.28	105.1	109.57	109.36	102.09	106.42	105.28	102.2	105.53	103.44	103.95	107.35	101.63	104.76	106.73	105.97	108.2	105.89	105.77	103.35	106.61	105.98	104.68	105.72	104.22	107.52	105.73	107.39
111.71	111.32	107.92	108.03	110.56	110.01	112.88	112.66	107.46	108.32	110.67	107.67	104.01	109.78	107.34	110.83	111.77	113.17	109.62	114.45	109.31	111.26	112.21	109.72	111.35	112.35	107.22	116.16	109.42	105.21	108.4	108.18	109.15	110.4	113	107.61	113.44	110.71	108.52	109.38	107.6	110.8	109.03	115.48	108.12	108.71	108.96	113.47	105.03	112.42
105.94	108.04	103.92	101.96	106.88	104.63	104.28	104.69	107.56	105.67	103.17	102.22	104.95	103.55	104.33	103.49	99.716	103.44	103.48	106.48	102.66	102.34	99.583	105.44	102.62	99.987	107.47	105.32	100.61	102.55	100.84	102.52	103.77	105.06	106.39	102.24	102.62	104.9	104.55	100.54	101.97	103.17	108.73	98.528	105.32	107.06	101.45	104.64	101.17	108.35
111.93	110.86	110.04	113.1	110.09	110.32	109.06	112.65	110.93	110.47	110.81	114.42	108.36	105.12	110.23	112.17	114	113.19	113	110.24	113.58	110.65	110.7	112.85	110.05	107.57	108.19	110.28	114.9	108.23	108.18	113.91	111.12	108.76	110.27	109.55	110.76	109.58	110.23	112.16	110.79	112.76	110.66	111.86	111.92	113.23	113.91	107.14	108.8	112.13
109.43	105.93	107.11	104.06	109.04	103.08	109.24	103.71	106.54	105.29	108.2	101.85	111.58	104.96	103.58	107.03	101.64	104.11	108.82	105.25	107.29	111.1	107.34	107.82	106.7	106.31	105.08	106.04	102.8	108.06	107.49	101.69	104.88	106.63	102.61	105.58	110.5	103.4	100.97	109.13	105.82	104.37	108.36	104.35	106.06	103.59	107.64	110.22	105.62	110.76
104.32	108.3	111.91	104.12	107.25	106.75	111.68	108.26	104.62	105.58	104.57	107.1	105.1	108.59	104.68	107.06	107.83	102.95	108.75	104.79	106.43	103.36	107.41	105.8	109.15	102.47	106.4	105.89	109.37	102.14	105.52	108.65	111.65	103.65	104.73	108.11	104.48	105.2	102.98	108.33	106.54	106.72	108.44	106.86	107.64	101.73	107	104.79	106.23	107.45
116.33	107.68	112.59	114.57	113.71	111.33	111.79	114.49	112.13	111.11	109.14	118.01	108.76	111.61	113.45	113.35	108.02	114.78	105.78	111.92	112.25	110.99	113.49	112.41	111.47	106.27	110.15	113.41	110.48	109.62	108.22	111.6	109.6	112.67	116.45	109.19	109.75	106.75	110.16	114.43	113.53	111.79	107.94	113.29	113.22	115	111.34	107.12	114.55	106.19
113.32	108.59	110.79	112.43	108.96	114.48	114.49	107.3	112.93	113.8	113.25	113.97	107.34	112.78	109.08	108.36	108.32	108.78	112.26	109.38	110.63	113.83	114.57	113.62	112.38	107.77	112.81	111.03	108.66	107.99	111.53	111.61	108.75	111.79	107.95	113.07	107.54	108.56	105.15	110.23	109.56	112.64	109.74	107.27	115.34	111.97	113.88	114.45	111.58	108.43
101.1	98.933	98.447	100.66	102.22	101.35	102.63	96.104	103.65	98.921	100.37	99.707	102.85	103.7	97.174	101.41	100.64	98.265	99.25	97.586	99.191	100.23	100.86	98.878	97.943	99.335	98.455	101.49	98.462	97.138	99.626	98.607	100.95	96.668	101.59	97.745	99.415	97.247	99.326	103.26	99.527	95.301	98.996	103.57	97.685	98.797	96.883	97.599	97.673	102.85
101.58	100.68	96.817	100.85	99.665	99.221	100.86	100.62	100.1	103.08	101.31	96.927	97.651	97.321	97.443	101.13	100.48	97.163	103.6	98.621	100.83	100.8	101.41	101.07	99.958	100.15	99.298	99.654	101.73	101.69	93.305	104.07	98.87	100.05	97.009	98.051	101.51	95.512	100.2	101.17	97.367	98.808	98.617	100.34	99.532	103.72	97.433	98.801	98.636	100.01
103.44	103.6	100.24	96.755	98.486	99.094	100.59	98.416	99.129	100.73	102.42	96.968	100.37	94.677	98.93	96.383	97.568	96.567	99.37	100.83	101.67	101.65	97.537	103.98	98.026	104.1	99.585	97.327	97.149	95.983	97.454	96.762	102.36	101.26	100.44	100.79	96.384	100.25	98.082	97.936	102.51	99.596	98.449	101.71	103.73	100.1	94.906	98.845	101.61	101.14
98.827	102.57	97.213	102.21	100.96	101.35	99.905	102.05	99.196	103.72	97.636	102.22	95.521	100.66	101.6	95.915	98.823	100.2	102.69	97.826	101.61	102.58	101.44	101.72	100.92	98.186	105.66	103.12	97.247	103.7	101.82	100.51	98.903	100.01	104.42	96.915	99.804	100.56	101.7	102.52	102.22	97.304	98.608	102.74	100.26	99.674	99.772	104.53	100.47	99.149
113.39	107.3	111.64	111.46	109.83	113.08	114.08	114.24	112.39	110.55	111.59	112.57	116.17	111.55	111.74	114.14	114.84	114.31	112.96	109.17	113.36	109.79	107.56	109.59	110.42	108.88	113.29	109.7	112.94	112.71	111.82	109.75	112.85	112.92	108.15	113.14	108.71	113.17	114.14	107.53	106.34	117.2	109.15	112.64	112.08	109.15	111.9	116.34	112.67	114.99
104.97	101.44	103.96	105.46	103.13	104.56	102.75	104.36	107.68	105.44	105.63	106.61	105.57	101.96	104.85	104.5	109.46	106.66	107.25	110.93	106.48	105.52	106.67	109.67	102.96	99.945	102.83	110.07	104.53	104.84	104.86	104.68	107.46	105.31	107.25	101.71	104.74	102.68	104.87	110.02	103.3	109.45	107.1	105.88	106.97	105.96	109.15	107.78	105.25	106.25
106.23	105.49	110.45	107.43	105.72	103.23	105.02	105.66	107.86	107.19	104.55	110.12	108.84	102.48	101.1	102.99	101.96	107.23	105.45	103.65	104.49	108.3	112.04	106.13	104.35	106.25	105.67	102.43	102.96	107.74	106.1	105.52	108.52	105	105.86	108.3	107.19	103.66	105.44	104.64	107.49	102.93	102.48	104.39	103.89	108.04	106.3	105.61	108.61	109.84
98.295	101.04	100.72	102.04	103.06	99.735	96.909	105.32	97.068	100.39	102.43	99.05	100.65	100.34	95.452	99.163	102.55	99.997	96.254	103.99	98.172	102.41	99.182	102.37	107.21	101.81	100.56	99.431	96.44	99.706	101.75	99.284	97.648	101.69	98.081	101.33	98.541	102.45	97.887	97.64	94.629	100.04	102.28	99.41	101.95	105.07	100.52	102.74	102.11	95.099
107.19	104.93	105.67	105.37	107.44	103.02	102.93	105.19	108.39	103.21	104.9	104.34	109.48	104	104.3	107.09	105.24	104.68	103.73	106.46	107.52	103.77	103.83	106.45	104.8	108.27	105.24	110	105.85	104.26	103.87	107.18	108.96	108.01	105.22	103.1	105.93	104.88	108.61	106.34	103.91	105.39	105.39	106.87	104.16	105.08	107.25	107.55	103.54	107.96
101.97	100.71	94.631	98.164	103.31	100.57	105.08	97.972	101.2	99.443	100.46	97.797	103.02	99.63	101.68	101.51	97.746	102.67	108.71	103.18	101.94	97.87	99.702	101.11	101.54	98.743	100.8	97.647	100.18	102.29	100.59	103.4	101.67	99.992	97.678	100.12	102.43	99.25	104.12	101.13	100.36	102.74	94.604	101.51	104.79	99.964	98.861	97.711	100.32	98.253
107.04	103.89	101.5	107.82	103.79	106.16	107.47	105.32	102.23	102.87	105.97	104.87	106.44	103.45	105.69	103.99	104.63	107.21	103.66	105.53	102.44	103.87	107.54	102.47	99.915	103.14	105.21	106.1	105.57	105.26	100.72	100.94	106.62	104.06	99.833	101.62	107.99	105.21	104.8	108.3	105.87	104.3	105.2	104.76	102.09	109.31	104.63	107.39	105.55	100.96
104.39	102.66	102.38	108.43	102.88	101.28	110.48	103.6	103.18	108.36	110.31	109.18	102.84	109.26	105.85	107.48	107.04	108.96	102.72	110.77	105.25	105.16	106.17	106.77	101.93	103.84	111.3	102.17	109.75	107.42	104.85	104.46	103.96	108.12	106.79	112.1	107.28	104.11	106.65	107.08	102.47	103.76	109.13	105.95	107.76	101.28	106.75	104.82	102.97	103.32
107.42	108.7	110.36	101.16	103.58	108.59	107.84	105.77	109.48	104.53	102.63	104.72	108.44	110.23	108.35	107.24	107.87	102.2	109.29	106.77	109.55	106.92	112.12	109.73	105.99	110.55	109.43	105.88	107.45	107.02	109.12	104.4	105.25	107.78	106.04	108.57	100.71	108.56	107.88	110.6	109.44	98.941	109.71	104.01	104.02	108.37	104.24	108.6	107.02	107.4
120.47	114.97	112.8	118.33	120.68	113.98	113.46	117.08	118.86	116.52	119.66	116.03	117.13	117.46	118.61	116.56	116.38	118.43	117.66	116.15	120.36	118.01	118.09	119.33	112	119.54	113.42	116.39	119.82	118.88	116.89	118.73	117.74	119.06	117.04	117.52	118.67	118.84	115.23	115.19	121.57	116.59	120.04	118.29	115.72	117.09	116.22	113.7	113.52	118.68
102.33	107.13	101.41	109.33	105.52	108.84	106.48	108.13	109.97	109.94	107.12	108.19	107.82	106.38	106.51	108.53	105.23	109.44	105.2	107.99	107.81	106.62	106.48	105.72	105.51	106.45	106.28	100.78	105.71	107.8	105.31	110.85	108.53	107.93	107.27	105.64	107.72	110.76	109.18	107.14	104.38	105.88	105.71	107.29	105.95	108.83	108.41	107.93	102.06	109.61
107.83	108.45	104.36	99.524	106.72	105.95	108.61	103.01	105.4	106.74	103.53	101.7	104.37	109.38	104.2	101.36	103.01	101.06	103.9	105.97	102.87	105.4	106.25	106.5	108.14	106.35	103.51	107.25	107.15	107.76	105.53	109.34	106.38	107.16	105.13	108.23	108.14	98.103	100.97	107.64	103.47	103.49	106.77	106.91	102.47	105.95	109.77	107.54	106.3	108.96
106.31	104.18	102.62	107.17	101.32	105.68	103.65	106.87	99.828	109.38	105.04	103.57	103.75	105.01	104.89	110.16	105.67	101.74	103.61	107.9	106.15	108.39	106.06	105.67	108	105.02	103.54	102.68	107.47	109.54	101.45	108.63	104.8	102.71	107.58	108.79	104.8	105.14	106.09	105.76	104.28	107.3	102.47	103.48	106.93	107.04	105.5	106.12	105.6	102.6
104.79	107.76	105.58	105.11	104.03	108.78	105.8	106.92	108.79	100.58	103.34	109.05	106.89	105.34	104.54	103.37	109.37	105.71	101.25	104.48	110.61	106.72	108.59	102.97	105.53	108.09	103.26	109.36	110.45	107.07	107.79	104.31	105	107.22	108.1	103.78	109.82	106.2	103.93	103.55	106.31	105.49	106.22	103.54	106.06	107.36	104.92	103.16	101.29	106.4
103.89	103.57	104.31	107.43	105.96	110.25	105.2	107.89	103.82	107.94	105.47	110.48	104.11	107.33	112.67	111.74	105.04	103.88	107	113.59	105.39	108.61	107.16	107.82	107.88	110.62	103.7	108.06	106.73	104.88	104.99	108.83	105.11	108.84	107.11	105.29	108.23	105.21	106.6	106.62	107.64	111.11	106.64	112.39	107.24	108.25	104.1	106.49	104.39	106.66
100.38	99.749	100.98	100.78	100.71	98.953	103.93	99.651	95.652	102.94	100.06	97.696	103.17	102.49	101.08	96.763	99.434	100.33	101.94	99.808	94.512	101.81	103.51	99.465	97.618	100.99	101.54	97.385	104.69	105.42	105.09	99.13	100.18	93.843	100.62	100.81	103.54	99.992	101.7	108.11	103.93	99.269	96.102	100.92	105.86	100.07	102	100.74	98.496	101.72
103.36	107.13	108.58	103.78	106.58	100.65	106.65	108.8	102.52	104.84	108.98	105.48	103.5	103.75	103.62	107.56	106.84	105.66	107.84	109.93	104.82	105.76	109.03	107.52	105.01	106.78	106.72	104.8	109.5	103.11	104.72	107.11	103.69	107.57	106.7	106.3	110.37	102.98	106.7	100.64	105.71	104.5	103.44	105.25	107.86	110.44	105.47	110.05	104.23	104.15
104.23	106.36	105.33	99.871	103.44	104.46	102.03	104.4	100.29	109.21	103.18	100.45	104.49	101.2	108.72	102.03	104.38	107.96	102.58	104.26	108.37	99.232	100.84	105.84	108.31	104.88	106.1	108.49	102.49	105.25	100.29	105.52	111.04	102.56	105.3	104.36	104.24	102.71	107.43	106.52	99.855	104.01	103.4	100.08	106.45	104.35	103.95	108.09	106.9	110.47
102.2	105.15	105.21	103.93	106.21	104.56	107.96	108.09	109.07	104.47	107.46	104.79	104.16	107.46	106.71	102.45	104.13	107.12	105.04	103.65	106.92	107.72	108.18	105.83	108.2	101.37	107.74	104.63	103.84	108.39	108.17	106.3	106.09	105.32	103.62	110.24	107.57	102.45	106.3	103.7	107.16	105.51	108.9	103.01	107.57	102.43	103.21	104.61	107.32	101.91
104.54	103.91	108.34	104.07	102.78	107.16	99.957	108.75	108.62	103.89	106.76	108.87	108.26	105.49	107.56	102.51	104.54	109.15	107.58	105.01	108.12	108.3	108.57	103.33	103.36	104.37	107.23	105.05	110.49	103.87	108.35	102.47	109.4	104.65	106.56	105.66	108.03	109.49	106.79	107.71	105.7	108.49	105.79	108.63	107.29	108.91	106.32	106.81	104.51	106.9
110.43	107.22	105.41	104.91	106.35	103.57	104.26	107.11	102.41	106.58	101.86	103.57	101.92	103.94	101.74	101.93	99.873	102.29	107.32	104.53	103.14	104.2	103.79	104.31	108.42	104.79	108.85	105.43	103.15	101.98	107.87	108.73	103.69	104.6	108.13	106.69	100.57	102.72	108.59	104.54	105.36	105.5	102.19	102.09	105.35	100.97	106.05	102.26	106.02	99.738
108.76	111.45	111.14	105.94	113.32	117.47	112.18	114.56	108.9	116.13	113.25	111.63	114.6	113.42	112.43	115.73	105.47	110.92	110.1	111.97	107.81	111.07	112.17	109.07	111.97	111.47	106.8	108.61	110.19	106.86	108.22	111.5	111.6	112.56	111.46	109.4	113.13	112.83	112.37	114.35	114.97	113.31	116.14	112.91	112.9	114.1	114.31	114.39	113.66	118.58
109.96	104.2	103.67	106.84	107.8	104.18	112.84	106.89	108.23	104.54	104.21	105.94	107.26	109.01	105.17	104.62	109.08	103.55	105.64	105.59	108.79	105.62	102.48	103.09	108.99	108.54	102.77	99.767	106.99	100.18	110.43	104.92	108.61	106.97	104.68	105.88	107.57	105.98	107.19	103.47	104.78	110.27	106.43	104.85	103.78	104.13	104.04	101.76	109.57	104.04
111.18	109.82	106.41	111.71	114.65	109.52	112.77	114.23	113.66	111.88	112.69	109.21	113.57	111.27	116.45	113.24	111.93	107.73	112.4	112.93	110.57	108.19	113.97	108.49	111.31	107.82	109.2	112.6	110.32	110.86	111.43	108.91	110.41	111.72	109.62	117.76	108.29	112.08	108.28	107.92	110.31	111.93	110.63	114.66	111.32	109.01	110.65	112.46	110.81	108.95
104.7	111.67	106.03	104.02	108.02	105.53	110.16	107.32	102.56	107.94	106.56	103.88	105.53	108.22	104.7	107.04	101.73	100.74	106.72	106.36	105.9	106.14	109.05	109.31	106.14	105.09	103.99	106.25	100.23	106.29	106.89	104.28	103.98	105.34	106.41	102.25	105.24	109.45	100.65	104.58	103.88	106.97	102.81	106.43	96.186	104.33	106.29	108.63	105.72	107.42
106.66	108.83	104.68	105.44	103.03	106.89	110.7	108.32	100.55	106.14	104.63	102.52	104.61	106.88	104.11	102.75	109.72	106.7	106.54	103.04	104.79	103.87	104.78	105.58	103.97	107.12	108.01	102.4	104.47	109.24	106.11	103.44	102.71	103.77	103.07	99.096	107.19	105.73	103.94	106.56	107.55	108.02	103.31	106.78	104.29	107.41	104.75	107.49	104.46	103
107.82	105.21	106.05	105.19	105.5	104.61	106.44	107.26	108.29	102.25	107.15	106.15	109.07	100.58	103.75	106.49	103.16	107.67	107.57	105.54	104.33	103.04	108.3	104.13	97.904	105.48	106.09	105.29	107.09	99.651	102.53	99.588	111.87	106.83	105.34	106.82	104.83	103.59	107.85	105.37	103.09	103.85	106.68	110.94	106.63	105.81	109.69	104.76	105.19	104.59
103.68	107.02	104.73	103.94	109.7	105.86	105.46	102.03	108.78	108.45	106.88	101.83	107.56	104	104.71	103.66	101.03	109.47	102.92	105.99	101.89	103.91	107.37	100.72	103.53	104.25	108.7	105.84	103.68	109.01	104.84	106.64	105.48	106.72	105.63	104.56	100.45	100.41	103.99	103.68	102.23	105.6	104.81	102.36	105.42	107.4	105.86	104.07	106.02	101.36
103.51	106.36	104.06	107.1	101.56	105.48	104.79	110.52	105.2	105.9	103.82	104.39	103.57	103.16	105.46	102.43	103.59	105.45	106.56	105.03	108.29	102.73	104.73	108.29	104.56	105.79	103.56	108.87	104.96	109.69	107.02	99.996	111.54	103.57	102.36	103.69	104.74	103.79	105.14	106.3	104.9	102.65	105.35	102.93	106.38	106.35	103.91	107.09	104.34	105.16
102.5	105.14	108.57	105.98	109.1	107.61	108.35	102.42	106.92	107.5	107.61	106.57	107.71	106.19	106.26	108.7	105.7	104.63	104.52	108.31	109.2	107.48	105.15	104.14	104.66	107.43	103.16	105.35	105.11	106.6	107.35	106.08	107.49	106.12	103.15	102.85	109.58	108.4	102.6	105.05	106.51	106.93	106.8	107.18	104.7	108.94	102.97	107.31	105.29	109.78
117.32	115.26	117.6	113.22	117.45	115.99	110.99	117.49	111.21	111.77	111.81	110.45	112.83	111.54	112.49	115.82	112.24	113.46	108.45	110.91	113.54	116.87	113.08	116.84	112.62	115.87	116.67	111.79	109.77	112.59	116.38	112.21	118.16	108.38	108.77	108.84	103.82	115.49	111.69	112.28	113.09	113.01	114.21	114.26	114.39	107.95	118.46	112.41	113.7	114.13
118.86	113.61	119.12	121.14	119.46	119.26	116.66	118.07	121.39	118.93	115.51	117.35	116.28	116.75	120.21	116.05	115.69	121.33	118.08	124.66	117.35	117.57	119.26	118.54	115.99	116.87	122.69	119.02	114.54	120.72	113.69	116.95	115.04	118.05	118.67	118.29	119.07	117.5	119.28	120.3	117.76	116.07	118.78	119.6	121.6	114.79	116.85	120.87	121.59	119.67
107.45	106.33	109.71	103.29	102.03	104.5	105.98	105.97	106.73	106.36	109.06	108.06	105.72	108.42	102.22	103.23	110.07	109.67	103.69	108.19	103.2	112.51	104.37	98.386	109.42	104.8	105.42	104.73	104.44	103.16	108.31	108	106.35	105.97	105.02	104.25	105.36	104.06	105.12	105.26	110.65	109.48	105.5	104.5	105.43	104.75	109.15	107.13	103.71	106.7
112.85	114.69	115.56	110.51	112.62	113.55	112.32	108.44	111.27	114.03	112.03	109.15	111.68	114.36	113.21	118.25	111.6	114.05	112.86	108.07	111.05	108.63	112.47	111.27	112.56	114.43	105.8	112.79	107.33	112.59	110.33	109.37	110.62	110.96	110.51	111.8	112.23	112.02	110.59	112.71	114.79	113.1	114.51	112.95	115.8	109.55	115.11	115.23	109.89	107.94
107.14	108.28	115.92	110.73	105.98	108.38	108.83	106.05	111.54	110.5	111.31	111.43	116.36	108.86	109.64	110.01	113.13	110.21	108.98	111.47	108.3	108.22	110.78	121.57	111.73	110.48	113.71	107.94	108.4	106.93	108.82	109.86	110.62	110.22	114.62	108.96	109.48	107.73	110.17	116.6	113.01	109.57	112.56	105.76	113.26	109.36	106.44	113.18	109.72	107.25
97.194	99.956	100.48	104.28	99.903	102.11	100.51	97.483	100.58	103.34	103.63	101.43	100.53	95.481	101.26	99.093	97.35	100.76	99.618	99.677	97.943	97.954	106.05	101.58	95.173	103.13	96.284	102.57	103.6	95.78	99.879	100.13	98.016	97.445	101.69	98.517	101.87	99.149	100.11	98.394	99.653	99.599	102.61	104.19	101.53	97.851	100.31	102.37	100.57	95.325
103.53	102.06	108.48	106.29	108.47	109.51	106.12	104.92	107.85	107.5	102.82	104.66	103.85	101.62	109.28	105.99	108.27	105.96	105.89	104.16	105.36	109.1	103.07	102.47	110.92	103.41	106.66	105.21	102.51	106.73	107.58	108.94	106.49	107.77	105.41	104.5	104.92	105.66	103.77	104.45	108.14	108.37	104.37	109.41	106.59	102.08	108.06	104.1	108.51	107.66
110.4	111.48	109.67	108.85	108.72	111.41	108.8	110.86	108.08	112.77	110.11	107.58	111.68	111.21	110.45	111.63	111.45	114.52	114.21	113.57	111.83	115.77	109.46	115.3	109.22	111	110.93	111.24	110.74	108.98	108.77	112.82	117.62	112.53	110.08	110.25	110.87	108.38	112.12	107.97	108.43	110.57	109.22	112.8	109.7	108.09	108.35	111.51	111.63	107.9
110.61	108.45	113.36	111.52	115.7	114.22	111.16	108.91	111.92	109.99	108.98	113.57	111.73	111.71	111.55	115.45	116.94	112	109.67	112.45	110.85	109.57	112.86	111.73	110.16	109.34	113.37	113.95	112.59	113.54	109.65	114.1	108.25	114.6	114.52	114.47	113.29	107.75	109.51	109.57	107.97	115.9	107.74	114.5	113.52	111.12	114.68	110.18	111.4	109.99
102.68	98.886	98.99	101.56	101.29	98.437	97.885	97.678	103.94	99.467	101.19	99.62	101.43	97.583	102.1	100.86	101.44	101.57	99.842	101.92	101.2	99.338	97.447	97.838	97.585	97.992	101.87	102.65	99.265	100.08	103.52	102.16	101.8	96.857	100.95	103.31	100.38	102.33	98.899	100.54	100.06	103.72	101.31	96.429	101.82	103.39	100.52	98.082	98.65	100.86
106.7	106.77	103.47	103.87	106.18	102.67	103.07	103.81	106.66	103.94	107.93	103.91	105.52	106.51	101.19	106.62	104.21	100.26	104.37	104.26	101.35	108.21	105.54	105.43	106.83	103.65	109.91	108.39	108.87	105.87	107.28	105.04	104.26	110.79	103.46	104.3	105.13	108.26	110.83	110.72	107.04	105.21	107.98	105.85	107.52	103.17	101.74	105.96	102.41	107.5
113	113.18	112.55	110.17	112.43	112.03	110.73	112.69	111.55	107.4	114.26	108.13	110.15	114.27	111.72	114.98	107.44	112.95	112.84	108.76	111.14	110.99	113.35	112.54	112.69	109.03	116.45	112.21	109.26	113.95	109.47	110.61	112.62	111.24	110.35	112.88	108.37	110.23	105.51	115.18	108.69	113.37	113.95	111.7	108.63	111.82	110.58	113.41	116.79	115.03
107.41	107.84	107.88	107.97	103.01	105.19	102.38	105.77	112.19	105.06	109.01	107.08	107.37	105.75	108.34	110.43	105.69	108.1	106.17	110.54	107.12	111.13	109.17	109.49	108.56	105.03	102.38	105.84	107.04	108.91	104.6	105.97	105.88	104.6	104.92	105.75	102.71	106.61	102.23	104.77	106.28	106.34	102.86	104.27	105.61	106.22	104.29	106.37	107.18	107.21
118.04	118.86	114.74	116	117.69	120.83	120.84	116.9	115.49	117.82	117.73	119.34	115.73	119.88	114.89	120.71	116.58	115.9	117.36	115.39	118.63	118.53	118.01	121.61	119.27	113.38	114.58	113.78	114.07	118.55	120.25	121.66	119.87	119.06	121.06	113.67	117.65	117.68	115.21	118.58	114.67	116.81	121.08	113.36	119.19	114.35	119.09	116.55	118.58	113.35
107.31	107.38	107.29	108.22	103.57	104.45	107.86	102.55	106.88	106.26	104.63	108.43	105.74	106.69	107.19	106.99	108.23	106.34	106.85	107.34	104.88	107.89	105.29	110	107.07	108.78	107.11	103.82	107.57	108.75	103.92	106.44	106.56	105.71	107.75	106.4	105.88	104.57	105.33	104.87	104.37	106.93	105.81	104.67	110.19	106.06	106.81	105.28	104.14	107.81
105.82	109.74	107.57	104.34	102.09	107	106.32	103.28	104.46	110.44	105.73	106.62	106.68	106.07	104.62	108.04	107.62	103.27	104.84	102.38	102.15	103.18	106.3	103.03	105.03	111.81	107.55	106.88	102.15	106.92	106.99	108.87	107.77	107.64	108.43	106.14	106.89	106.03	103.3	103.42	106.03	104.81	105.44	104.62	107.46	105.6	106.44	103.1	104.89	104.25
116.35	120.44	115.32	123.81	111.71	118.84	112.65	116.96	118.81	115.82	117.94	118.51	118.59	117.67	116.04	117.36	118.08	114.16	114.5	119.7	111.99	116.22	113.99	112.68	114.47	116.48	117.47	118.79	112.37	117.91	118.11	116.18	117.65	118.39	117.7	122.83	116.02	120.64	114.88	112.5	117.55	122.43	117.79	114.16	122.1	112.24	115.02	120.3	117.36	112.8
113.41	112.64	108.53	113.95	110.76	111.13	109.02	110.71	111.73	114.24	116.79	109.03	113.07	117.74	110.08	117.53	112.51	114.77	110.74	111.16	113.1	111.35	108.05	113.16	111.24	109.05	113.86	115.05	115.78	114.09	108.73	108.78	107.23	112.17	110.41	111.44	113.6	113.2	113.26	109.69	111.48	109.94	113.25	112.02	113.08	110.82	109.74	114.5	113.02	108.48
107.88	108.71	108.9	105.77	110.28	108.08	110.93	107.62	106.26	112.89	111.58	111.09	114.68	113.35	110.18	115.28	112.89	111.03	112.69	111.51	109.96	110.86	109.27	109.42	110.67	109.36	112.58	116.55	106.53	109.99	114.53	109.24	109.35	109.7	104.49	110.86	113.09	109.33	108.83	106.17	109.16	109.59	111.52	111.47	107.91	112.87	109.47	107.34	107.58	108.55
108.64	103.76	102.17	106.79	109.71	105.44	106.44	106.27	104.63	108.32	111.09	109.89	106.97	106.09	107.69	110.73	104.55	109.58	106.67	101.85	102.88	109.25	106.79	108.5	108.52	108.64	104.71	108.32	111.18	105.93	106.97	109.16	102.66	104.35	110.59	106.34	105.93	101.19	106.07	106.49	107.51	106.09	106.91	106.26	104.12	106.9	105.2	106.29	105.87	114.26
111.65	112.1	111.43	113.87	115.17	112.86	111.66	111.82	115.17	109.48	109.62	112.22	110.82	117.82	108.9	112.12	115.08	115.74	115.74	114.15	108.47	109.24	112.14	109.08	110.65	112.67	114.3	116.3	114.17	111.06	109.03	116.89	111.27	112.16	109.33	115.3	109.43	110.46	112.32	112.03	111.19	113.54	113.79	116.87	111.04	112.6	113.29	108.94	113.21	114.44
110.9	107.56	104.15	105.12	107.08	105.04	105.18	108.13	104.72	107.44	108.08	102.14	103.93	105.85	107.78	109.95	107.35	103.85	106.63	99.291	104.93	107.59	104.71	105.6	110.32	101.04	109.64	102.87	103.44	108.02	103.59	105.14	102.36	106.72	102.26	104.03	106.29	105.92	107.87	104.4	103.62	100.25	106.79	104.15	109.8	105.72	102	106.61	101.33	105.93
103.29	107.94	98.248	106.56	102.91	102.46	106.88	101.4	104.58	104.74	108.03	100.97	102.61	106.38	104.43	102.39	110.65	106.68	105.31	103.48	98.718	104.06	104.12	104.05	105.5	100.08	105.13	103.11	105.25	105.03	104.66	104.22	104.63	105.08	106.28	103.66	103.67	105.71	104.09	105.55	107.92	103.91	105.04	105.42	107.69	104.69	103.1	107.69	102.08	105.8
108.14	106.81	108.55	108.18	107.57	104.5	103.87	106.96	100.8	109.94	108.32	107.8	105.66	102.3	107.78	105.39	106.63	102.75	108.32	102.86	107.33	105.37	105.33	104.53	104.16	105.61	106.69	106.48	105.14	107.65	107.79	104.61	102.95	108.45	103.95	105.56	107.8	107.8	106.9	104.15	104.51	106.33	109.17	104.87	103.56	104.47	105.97	103.92	108.41	106.16
108.5	113.63	112.01	111.38	111.69	105.19	114.64	112.4	115.29	114.35	115.95	110.33	112.55	113.69	111.4	111.24	115.19	111.5	109.25	111.37	114.49	110.15	108.4	109.52	114.03	114.96	117.5	111.27	110.99	112.46	112.1	110.87	106.89	111.4	108.14	112.46	116.66	114.86	111.53	112.36	110.34	114.78	115.42	110.81	109.43	116.5	113.29	110.09	112.54	110.44
110.86	118.26	112.26	119.58	118.18	118.3	114.08	115.73	116.92	114.94	115.04	116.52	119.64	115.6	118.58	122.56	111.65	115.97	117.56	113.51	116.62	114.68	116.04	113.96	121.27	114.2	117.98	114.55	115.77	119.03	113.62	120.24	114.18	114.68	116.26	113.36	116.26	114.03	115.9	119.57	116.77	121	119.63	121.73	116.41	117.35	116.65	113.4	118.39	115.5
106.44	104.11	104.16	107.41	108.52	109.92	99.578	107.99	104.53	106.46	104.74	105.49	107.48	103.23	105.29	106.14	109.48	103.64	100.61	103.7	104.39	105.24	102.56	104.28	105.06	105.17	102.51	103.95	99.275	103.64	108.17	103.61	107.34	106.17	104.15	101.85	106.4	107.59	106.61	106.04	103.65	104.99	102.34	105.67	107.3	100.75	104.45	106.88	105.78	107.19
115.05	108.33	109.82	110.95	110.65	112.65	113.03	110.39	109.99	111.95	116.31	107.58	113.4	111.75	113.59	115.02	111.15	112.94	114.36	114.07	111.4	109.19	108.89	111.99	107.32	112.66	110.84	109.11	109.5	107.45	112.68	111.9	113.44	112.2	107.27	111.13	108.47	110.27	109.61	113.37	110	107.95	110.55	113.33	111.32	106.75	108.27	112.77	110.05	110.61
108.22	103.48	107	106.51	104.37	109.08	108.43	106.53	108.53	106.82	105.8	107.89	108.12	105.35	109.2	105.34	105.43	109.46	111.07	114.02	109.34	107.83	109.19	111.12	109.15	108.14	109.81	106.74	109.04	107.62	108.67	103.79	102.24	107.75	104.15	103.08	104.04	106.99	102.44	103.19	106.16	109.35	104	105.51	106.13	104.69	108.46	109.19	106.44	103.7
107.43	112.36	110.96	113.5	114.21	112.58	111.25	111.46	108.66	109.88	111.38	115.57	111.47	112.65	106.92	111.97	117.45	114.66	112.35	112.13	113.36	105.04	115.71	111.16	108.7	110.93	114.67	107.51	111.54	113.21	110.72	112.78	110.04	114.85	111.22	108.99	112.53	111.45	112.57	110.78	116.72	111.8	112.2	108.63	106	110.74	110.24	109.29	112.61	117.02
102.22	108.79	107.02	105.43	106.42	106.87	106.75	105.62	107.7	107.96	107.68	106.4	107.49	104.64	105.67	107.54	102.2	106.94	105.89	107.79	107.24	108.43	107.62	105.51	108.91	104.72	106.12	108.06	103.71	106.08	106.95	108.69	108.91	105.8	110.72	105.54	104.3	105.28	111.09	106.76	107.65	107.28	105.04	107.35	109.33	105.25	107.71	111.92	102.44	106.53
116.38	113.79	114.07	110.6	115.79	112.74	110.05	112	111.16	116.64	110.81	111.1	110.86	112.25	111.85	112.89	112.77	114.07	113.21	106.3	112.63	109.93	113.42	109.67	109.34	111.77	113.86	110.69	111.92	112.84	106.45	112.51	111.16	115.74	111.86	114.06	111.27	115.52	111.85	114.07	111.75	114.48	112.5	110.93	114.88	111.14	111.84	110.47	110	113.21
112.91	109.91	107.34	111.65	113.8	114.02	110.95	111.01	112.26	112.39	111.4	111.4	105.13	109.76	109.11	113.61	112.45	113.39	102.75	113.68	110.31	110.7	110.7	108.35	108.12	109.53	113.5	110.23	107.48	109.73	112.25	110.17	111.12	114.98	114.73	110.26	110.5	108.14	110.64	112.64	112.19	112.19	117.49	112.27	107.9	110.43	113.78	113.49	111.38	114.39
102.78	105.83	109.62	104.3	107	108.54	107.09	106.12	107.83	107	106.67	103.33	104.9	106.93	106.72	109.85	102.33	104.01	102.46	102.62	100.79	99.896	104.39	107.6	107.81	106.98	107.53	105.08	106.4	104.99	104.52	104.88	103.49	107.87	105.81	103.5	107.35	105.38	111.62	100.56	106.3	106.18	106.72	107.32	108.08	102.38	107.58	110.02	104.53	105.73
109.74	111.81	111.11	109.99	105.86	108.28	111.76	112.74	111.71	113.82	109.36	110.62	110.57	109.78	108.63	110.17	116.13	109.67	114.08	109.24	112.18	110.79	113.92	113.66	112.78	112.32	112.88	113.36	113.33	108.58	112.68	108.58	109.47	110.78	110.25	110.14	107.54	109.92	111.08	111.81	113.67	108.27	111.41	110.06	106.99	111.02	113.36	110.08	108.81	110.86
107.91	113.2	107.83	108.83	114.57	110.24	111	105.83	114.46	109.75	107.28	113.65	111.74	111	111.76	112.87	107.66	111.95	110.04	111.99	110.08	117.26	114.82	107.53	108.26	116.73	112.49	109.6	113.7	114.2	113.17	110.87	112.07	108.67	115.61	110.74	111.26	113.26	109.59	110.62	110.91	108.63	112.14	114.72	116.37	109.97	113.15	113.11	108.9	109.87
106.49	106.78	110.53	109.49	111.27	112.56	107.25	114.31	108.79	117.84	114.93	110.17	111.19	109.07	109.53	110.67	111.92	110.81	115.1	112.55	115.95	112.38	112.07	113.9	113.05	112.35	113.39	112.86	108.39	111.6	109.04	115.06	116.27	107.44	113.94	107.28	114.43	110.02	112.09	111.38	111.84	110.91	108.53	110.59	115.39	109.77	111.01	110.25	113.59	113.42
101.68	104.94	106.35	103	108.71	100.69	107.2	106.26	105.56	104.79	105.32	106.73	108.07	106.76	109.2	104.6	103.41	108.35	106.07	102.4	102.53	107.86	104.64	106.57	104.46	106.35	103.18	106.48	108.16	104.2	107.4	102.36	104.15	108.23	109.07	107	110.65	104.12	105.87	106.85	105.33	101.53	107.51	104.96	105.26	100.51	107.87	104.72	107.75	111.58
108.21	109.96	107.7	103.43	108.8	101.21	110.23	108.39	105.81	105.7	101.48	108.65	108.95	107.96	103.37	111.42	106.86	107.58	106.16	105.96	106.14	109.11	105.32	103.42	104.85	108.9	108.49	104.18	107.76	107.47	104.18	104.91	104.26	109.41	104.65	103.94	106.46	104.44	110.77	105.96	112.94	112.18	103.95	105.63	107.95	104.19	107	104.85	102.43	105.74
111.56	114.25	116.05	111.49	112.48	112.83	113.6	113.1	112.14	110.18	109.78	114.94	105.4	111.85	108.59	110.84	114.68	108.02	110.08	114.08	108.83	113.85	112.39	114.67	108.87	109.48	110.65	107.41	108.14	111.39	113.46	114.34	113.4	111.36	111.99	108.65	108.64	110.75	109.36	108.86	111.75	111.15	111.84	112.87	111.56	111.39	110.63	113.21	114.21	110.86
108.85	108.39	110.27	112.71	108.31	108.87	112	113.85	109.43	111.51	113	112.05	117.35	107.08	108.74	114.99	109.82	113.95	117.06	107.85	112.02	108.25	110.83	113.42	109.5	109.2	108.68	110.84	112.39	111.42	109.93	114.88	108.61	111.54	115.06	113.31	114.08	112.1	111.9	113.02	113.2	115.52	111.11	109.82	112.43	110.69	107.32	111.38	114.7	112.62
108.13	105.06	102.37	103.96	102.12	103.6	102.44	99.595	103.82	103	107.21	108.38	106.69	103.13	103.86	105.22	104.99	105.16	108.73	106.67	104.51	106.12	100.39	100.07	102.77	100.94	107.97	108.19	104.85	107.43	109.88	110.33	102.89	99.711	101.68	109.93	101.4	101.7	103.26	100.98	104.11	108.67	100.31	106.2	104.7	103.91	99.94	102.25	107.25	105.86
97.462	101.41	101.07	99.326	97.768	104.24	97.737	103.06	97.344	98.461	106.04	99.774	97.468	100.73	96.291	98.391	101.13	99.389	101.98	97.665	96.831	100.74	98.421	98.736	98.965	100.31	98.83	101.61	98.804	102.42	102.05	99.099	98.048	100.32	98.759	99.925	95.42	103.44	95.654	100.39	105.55	102.29	99.314	100.88	103.5	93.558	103	106.86	97.922	97.897
107.29	115.36	113.7	112.23	109.07	112.59	104.74	112.23	113.4	112.7	110.8	109.76	109.57	108.53	109.69	110.86	116.63	113.21	108.29	108.82	111.72	107.56	112.89	112.96	113.96	109.3	113.29	108.99	111.9	110.54	107.25	113.13	113.71	114.72	110.5	113.45	110.57	112.63	112.07	114.31	110.15	115.21	111.75	111.39	111.32	112.4	109.89	112.65	113.24	110.35
117.26	112.83	114.87	103.61	111.84	106.53	118.6	110.55	112.9	114.92	119.04	110.64	110.25	110.31	113.69	108.94	113.74	111.86	114.27	112.44	110.24	112.75	112.31	115.53	117.16	117.69	109.45	110.75	112.03	106.57	107.61	110.82	113.3	110.59	106.87	110.52	108.89	114.07	112.19	110.29	118.45	115	108.65	112.54	112.22	112.42	114.53	113.13	110.96	115.69
115.11	108.73	108.12	111.77	109.51	112.14	114.02	110.77	105.57	112.21	109.88	108.18	109.56	112.77	114.59	106.3	112.38	107.97	111.02	113.77	108.9	108.79	109.4	113.82	110.91	110.27	106.21	111.59	113.55	108.78	108.47	114	112.06	113.34	111.97	111.28	108.44	114.44	110.96	115.79	111.25	116.53	110.3	114.93	109.98	108.68	111.6	111.22	113.99	110.89
109.85	103.63	105.62	102.73	106.11	107.41	101.21	106.76	105	111.75	107.9	104.81	109.49	112.23	108.58	105.3	102.95	107.65	104.75	105.33	106.57	111.68	106.66	104.53	107.26	101.68	108.37	110.57	109.56	108.75	106.74	103.69	101.47	110.82	107.12	107.75	102.42	104.88	109.29	106.72	105.54	102.07	101.06	108.55	105.09	105.49	110.37	106.33	108.6	108.72
106.32	103.3	103.46	106.58	105.03	104.78	105.91	103.47	100.41	104.75	101.45	103.3	103.13	105.82	103.13	107.36	107.7	102.76	101.87	105.34	98.134	101.35	102.83	107.63	104.14	102.3	104.27	104.46	103.6	105.37	104.21	101.7	105.97	104.33	103.27	104.91	103.62	101.16	108.72	108.04	104.52	107.12	109.31	99.918	105.01	105.51	103.45	107.21	101.48	103.38
112.21	101.95	108.61	105.2	103.98	108.26	106.1	106.2	105.84	96.304	109.74	109.87	109.69	106.91	105.34	103.27	110.06	103.52	102.26	108.75	107.92	106.21	107.2	108.89	107.23	103.47	104.25	107.19	108.27	108.84	106.55	102.9	104.89	110.3	105.72	104.99	102.35	108.11	107.02	103.28	101.04	102.75	108.35	104.21	104.02	105.24	107.12	102.53	107.62	103.19
107.68	103.82	101.8	105.38	101.58	103.02	102	101.91	104.66	103.11	99.702	105.45	101.93	102.31	106.15	103.23	106.22	103.2	108.26	108.63	103.02	104.37	103.96	102.23	105.96	106.32	103.18	105.8	103.89	105.45	107.09	104.41	105.54	106.85	106.95	107.55	106.07	105.5	110.1	107.22	104.84	104.47	107.59	106.39	108.53	101.79	102.86	103.58	104.59	106.25
105.76	105.18	105.56	103.4	107.77	106.78	103.15	107.51	103.3	111.88	104.38	107.47	103.64	105.63	101.19	103.04	104.36	104.8	103.16	107.99	108.88	106.26	102.87	99.86	105.93	100.31	105.19	106.18	101.83	106.06	105.27	104.28	104.55	104.97	106.7	103.91	105.5	104.62	103.27	103.74	108.21	107.03	106.62	101.28	103.4	106.23	103.84	107.33	102.57	101.53
112.3	109.76	108.15	106.67	104.34	106.59	104.81	112.43	106.51	104.72	104.87	106.19	102.98	105.51	106.8	106.71	108.06	105.01	107.82	108.38	108.07	106.74	102.75	108.34	105.68	104.47	107.23	110.21	107.21	102.36	106.04	109.99	107.2	105.23	100.9	105.32	102.93	109.18	103.31	109.23	103.04	108.29	102.02	103.33	106.37	99.838	105.98	102.22	102.3	104.25
103.93	104.67	103.1	105.67	101.96	108.19	106.33	105.85	104.6	108.75	103.99	109.07	106.25	108.42	102.78	106.17	103.03	105.2	108.91	101.77	105.56	101.8	106.81	105.97	109.69	106.88	105.83	105.67	107.18	103.66	107.3	106.82	108.03	105.87	108.86	106.21	108.25	106.4	106.51	112.17	103.97	103.11	100.91	105.91	106.16	107.16	105.05	106.3	109.89	105
112.7	112.69	108.32	107.83	113.32	114.49	114.97	111.63	109.46	110.34	112.4	110.78	108.48	106.52	112.98	111.38	107.62	114.24	110.04	114.63	109.52	111.19	110.99	113.96	112.54	109.51	111.35	111.1	110.41	109.67	107.7	112.59	111.87	109.6	109.2	109.72	106.23	108.51	110.94	109.12	112.54	105.83	111.85	108.87	109.87	115.11	109.12	111.75	112.81	106.71
104.33	102.93	106.95	106.66	104.73	101.21	107.5	102.48	105.82	105.9	107.87	102.37	103.95	100.9	100.53	100.53	106.7	105.38	101.76	111.33	100.78	105.06	102.38	105.5	100.68	103.1	104.48	104.09	104.46	101.82	105.05	104.09	106.48	101.19	104.45	101.11	105.92	102.08	111.95	106	103.63	104.54	101.66	100.4	103.34	104.43	102.91	104.91	101.3	104.41
104.21	103.01	107.36	110.74	103.08	104.83	107.14	109.37	110.66	108.34	106.26	109.4	102.47	110.19	105.28	104.62	105.22	106.67	105.59	108.14	103.11	104.92	103.1	105.3	103.2	105.74	104.01	105.95	107.55	106.22	104.63	100.69	106.63	101.56	104.93	106.94	104.8	104.02	102.52	108.27	109.39	107.18	101.45	104.98	107.16	106.22	106.21	105.36	106	106.97
115.41	113.37	115.47	110.98	111.63	114.08	109.14	117.72	115.17	111.66	110.98	109.68	109.63	114.16	112.02	109.55	111.33	113.44	112.58	116.69	115.49	112.25	109.07	117.17	111.8	112.27	111.61	111.5	115.04	111.2	111.96	108.99	108.16	110.12	115.99	117.15	116.88	114.03	115.07	108.58	115.35	115.16	110.07	112.79	113.7	109.53	110.01	109.19	114.02	110.46
109.12	110.54	111.37	108.62	111.61	113.13	113.96	112.92	111.67	106.37	115.65	111.73	111.19	111.23	111.53	110.48	110.53	111.15	113.98	114.22	110.66	110.53	109.44	109.31	117.09	113.48	108.36	107.66	109.88	108.83	113.6	115.86	114.84	111.83	111.93	112.34	111.43	106.88	110.87	110.18	117.41	113.63	115.35	112.57	113.85	110.73	110.15	112.66	110.87	114.59
103.75	103.44	100.61	110.95	107.11	109.33	108.06	102.57	105.74	109.39	111.55	105.7	104.45	107.96	105.54	101.02	107.45	104.82	105.72	104.87	107.07	106.25	108.79	110.38	106.94	108.13	104.31	108.01	104.48	107.44	105.08	107.28	102.75	106.09	108.77	109.34	106.63	107.79	108.26	104.13	105.88	110.57	109.92	105.31	106.38	103.84	100.02	104.79	103.95	103.9
113.43	111.93	110.89	115.49	114.01	110.99	113.86	116.11	108.71	111.56	104.51	113.71	110.53	110.99	119.67	113.17	112.28	112.61	110.57	109.55	108.03	109.88	111.37	112.21	110.77	114.4	115.82	114.03	109.52	114.2	111.3	116.03	111.37	110.25	113.52	108.85	111.15	110.6	113.53	114.82	110.56	110.29	111.66	114.95	113.35	113.2	109.81	113.92	115.47	109.95
108.65	110.79	105.5	106.68	109.65	106.84	110.26	108.15	108.83	105.16	106.93	108.09	102.98	111.78	109.42	103.29	104.36	106.78	109.12	106.75	104.92	105.13	103.79	107.93	111.66	107.87	107.78	105.89	103.91	106.14	106.8	104.26	111.42	108.09	102.63	107.27	107.37	106.27	109.01	106.35	109.26	100.63	104.86	105.68	108.59	104.49	107.01	106.13	108.63	102.92
110.71	110.42	113.78	113.46	105.84	110.84	113.08	108.43	114.89	107.39	110.53	108.78	113.26	114.84	112.54	112.08	110.14	108.16	106.91	110.54	110.27	114.46	107.7	113.44	114.19	109.04	112.13	113.15	111.68	110.08	109.22	115.47	113.35	112.92	112.81	113.03	111.38	114.07	106.46	110.56	113.41	113.5	107.09	109.7	113.59	109.01	115.69	112.85	111.57	107.94
102.89	95.826	102.45	100.08	102.32	97.878	96.296	97.7	100.64	98.299	102.14	101.37	98.788	97.87	97.297	95.896	101.05	97.926	100.9	99.921	100.58	100.38	96.887	97.375	104.34	99.918	98.598	96.593	100.38	98.807	99.604	101.11	106.67	95.529	102.69	99.819	104.63	95.801	99.823	101.36	99.3	105.8	98.79	101.44	100.64	101.48	98.417	99.024	97.148	102.98
112.23	114.28	114.15	107.99	113.65	109.19	112.13	110.31	108.23	114.01	112.89	108.91	110.15	109.63	116.15	113.03	109.97	112.12	110.08	109.16	110.88	109.35	112.74	114.68	109.37	109.02	113.18	110.36	114.1	113.39	104.14	108.68	109.76	110.79	112.19	111.17	110.39	108.97	111.36	110.21	113.61	106.41	113.36	114.25	110.7	108.47	107.72	113.56	113.08	112.17
102.19	100.08	98.752	96.503	102.76	98.618	97.735	100.7	99.24	99.745	101.91	97.628	101.22	101.03	105.06	100.88	96.956	103.59	97.801	100.2	100.57	104.66	98.353	98.828	99.506	97.673	101.37	99.48	101.41	95	95.835	101.88	98.844	94.665	98.857	101.66	94.379	98.796	97.816	99.707	99.904	102.29	99.063	102.12	94.663	101.79	97.162	99.839	105.55	101.76
107.84	108.55	102.64	106.34	105.19	103.32	106.76	105.49	110.96	102.84	108.34	104.14	107.73	105.36	109.84	104.25	106.35	103.35	108.9	107.93	109.89	103.58	105.52	105.4	105.2	104.04	108.15	104.34	104.22	108.66	106.52	104.23	109.4	107.49	107.2	110.05	106.35	108.22	109	105.21	102.6	101.21	106.42	105.68	105.9	109.03	103.84	108.24	109.41	109.04
114.78	114.45	112.23	115.46	111.78	113.39	111.07	112.69	112.31	108.94	109.86	112.92	114.68	112.41	113.96	108.87	110.56	111.78	112.99	111.01	111.93	112.22	111.41	116.21	109.45	115.5	107.62	109.83	112.33	111.6	110.29	111.71	111.62	111.38	115.28	113.15	114.02	110.75	116.23	112.01	116.19	108.92	110.66	110.8	112.27	116.01	110.34	107.57	113.63	107.54
108.64	106.18	102.25	109.24	104.39	107.52	100.65	108.69	101.75	106.86	105.52	102.41	104.79	107.95	108.57	104.52	106.47	105.01	104.44	105.91	107.79	105.79	109.16	110.29	106.15	105.73	105.8	110.54	106.61	109.85	102.16	108.79	108.34	110.14	110.49	106.93	104.08	108.55	104.45	108.39	106.54	105.09	103.03	108.39	107.24	106.18	107.03	109.6	107.33	109.57
106.87	106	105.98	103.76	104.48	104.27	108.39	104.85	108.29	109.54	113.42	108.24	106.9	106.36	110.04	106.8	107.27	102.21	101.77	108.05	105.67	108.2	107.2	106.91	108.95	103.83	106.22	104.49	106.06	110.9	110.1	108.54	108.43	105.1	107.67	102.19	106	101	111.41	109.31	107.26	112.2	101.42	106.7	108.81	108.84	109.94	107.89	99.592	105
113.79	110.49	114.65	112.06	111.72	110.03	109.16	113.71	110.9	110.91	108.75	111.88	115.12	111.23	111.92	111.71	116.57	110.71	110.44	107.76	109.3	117.64	109.43	112.93	111.97	111.73	106.5	109.64	110.4	107.56	109.52	107.23	113.19	107.39	109.56	111.56	111.06	112.11	105.25	114.87	106.59	111.1	105.01	110.78	112.74	111.37	112.21	114.7	104.33	108.3
109.83	108.53	110.47	111.03	114.87	112.11	115.82	108.36	113.38	109.15	112.02	108.84	109.73	111.47	110.84	112.16	110.15	114.87	115.37	112.08	111.31	114.98	112.18	114.39	110.39	115.37	111.01	110.02	114.21	119.52	109.62	111.12	113.24	113.66	109.09	110.33	111.82	112.88	113.25	109.25	115.38	107.87	111.8	111.24	113.92	116.14	117.51	112.72	108.72	110.73
104.58	108.03	106.22	103.89	104.11	107.2	104.07	109.67	101.94	109.57	105.88	103.12	106.88	109.19	97.666	101.51	99.137	103.73	105.51	104.01	103.14	105.05	107.22	105.53	106.86	101.88	101.89	106.13	103.87	104.58	107.49	101.46	101.48	105.37	108.64	103.73	106.01	105.73	106.05	102.47	105.59	106.09	111.09	105.55	103.86	109.3	104.31	108.52	102.79	107.52
114.52	110.79	115.91	111.76	111.75	113.66	112.46	111.63	107.62	109.76	109.08	109.01	116.34	110.71	112.23	115.15	111.28	109.9	113.51	114.72	107.08	111.78	111.07	112	108.84	113.38	115.13	112.76	113.24	108.13	112.49	113.49	110.69	107.56	110.53	113.35	110.68	109.02	112.58	114.08	111.33	111.44	107.95	108.7	111.99	113.24	108.28	105.77	112.64	112.99
114.2	112.32	108.06	110.41	109.66	108.15	108.74	111.12	112.58	116.56	109.18	111.78	112.13	113.97	110.89	113.64	109.97	109.47	111.61	114.66	113.09	111.37	110.57	111.91	111.53	112.15	109.37	114.25	114.37	108.71	114.75	111.29	111.97	108.42	111.11	112.95	111.09	111.72	110.37	109.45	108.92	113.13	114.13	112.89	110.09	112.38	109.62	114.74	112.12	114.55
108.28	109.28	111.73	108.84	114.68	113.83	112.28	113.61	114.3	115.82	106.1	110.9	110.44	115.07	109.65	110.85	111.53	111.71	110.25	108.83	108.87	108.8	111.41	116.38	115.28	111.33	110.89	113.89	112.53	111.45	113.37	111.02	107.87	111.14	114.04	111.22	110.02	114.98	111.36	112.06	109.46	113.38	120.21	112.05	110.2	113.68	112.17	113.42	111.05	110.95
110.98	112.77	107.39	111.99	109.03	113.48	115.23	115.89	113.24	112.76	111.2	110.67	113.91	116.21	114.18	113.06	112.44	112.5	110.43	114.04	113.06	117.54	112.09	112.14	116.51	113.81	113.43	113.48	112.7	113.82	110.48	110.02	115.6	114.01	111.92	111.95	111.71	110.04	113.16	113.16	111.19	116.21	113.89	113.94	113.14	115.45	108.4	111.45	110.55	112.9
103.06	100.84	107.16	101.35	106.21	107.87	101.88	102.95	104.59	106.12	104.96	108.22	102.62	105.29	104.12	108.39	104.69	103.6	101.28	103.83	101.1	107.33	104.85	106.36	103.34	103.51	105.83	107.63	109.44	104.6	103.91	102.38	101.84	104.09	109.47	107.25	106.21	109.84	106.59	106.17	103.53	105.42	102.92	107.83	102.64	106.36	106.97	105.22	104.22	104.32
107.73	109.01	106.05	106.58	104.15	102.84	108.69	103.24	102.99	103.05	105.04	105.34	102.8	103.08	104.5	110.08	104.71	103.56	103.36	108	106.41	104.21	109.38	106.41	109.52	107.26	107.81	109.73	101.74	103.18	105.64	108.71	101.35	101.24	108.99	106.24	108.24	105.51	102.65	104.18	105.7	99.507	106.96	105.27	99.436	104.35	106.58	107.69	103.19	108.46
102.85	102.01	101.41	95.017	100.01	101.67	99.001	101.69	100.37	96.766	97.427	99.715	102.1	99.592	102.86	102.02	98.734	97.493	103.27	104.24	93.688	101.58	104.07	99.21	101.61	99.426	105.22	96.901	99.91	101.87	94.882	97.738	102.82	100.97	101.4	94.965	96.494	102.03	100.02	98.431	102.37	101.75	101.73	100.45	103.04	100.1	104.8	97.075	99.125	99.222
109.3	111.4	108.93	110.9	114.5	109.79	110.79	111.14	115.05	111.28	109.86	115.24	111.35	109.74	110.39	112.99	106.77	106.01	110.61	113.76	105.43	110.75	113.3	113.04	110.72	108.61	111	113.94	112.11	112.1	114.11	113.04	113.75	107.12	109.79	110.92	113.01	110.45	113.23	115.29	111.08	111.24	113.55	115.58	109.02	110.53	110.7	112.65	114.96	107.4
109.3	111.63	112.75	107.89	112.63	113.25	109.86	109.45	104.82	107.5	109.33	109.41	111.76	107.23	109.81	115.91	111.98	106.91	109.68	115.41	110.42	110.09	109.36	108.44	109.95	109.37	109.12	108.5	108.42	108.19	110.12	112.88	109.51	110.4	109.78	111.29	105.57	112.45	110.98	110.16	106.22	111.54	108.49	107.19	108.79	113.22	110.75	105.56	110	111.05
102.81	105.37	102.9	98.488	100.16	96.958	101.95	101.16	99.199	100.09	98.239	92.211	100.23	99.307	102.21	98.789	95.616	100.7	101.44	103.11	94.011	102.04	102.95	99.736	99.688	103.72	97.305	104.7	93.649	100.59	98.816	103.71	98.586	99.244	102.53	100.5	94.573	93.959	99.436	101.58	99.452	103.09	100.54	102.78	98.754	104.51	107.12	100.63	103.52	101.04
109.22	114.43	113.78	114.42	110.1	110.81	108.95	112.51	115.59	112.31	110.26	110.95	112.88	114.23	110.28	110.74	111.21	112.66	111.66	112.33	115.06	110.53	114.05	111.66	110.95	114.35	117.4	114.51	112.44	112.24	109.33	112.55	112.27	108.79	115.22	112.66	113.3	113.56	114.13	116.22	108.73	111.79	109.52	112.87	114.56	115.48	114.09	113.71	112.77	113.23
109.21	109.47	118.2	110.67	103.74	113.1	109.55	111.24	104.86	110.7	105.91	107.97	110.04	108.04	110.01	106.78	113.27	114.32	112.69	109.14	106.95	111.44	103.94	111.9	111.92	113.74	113.46	111.51	109.57	114.55	110.35	115.09	108.98	111.9	111.7	113.87	110.66	109.56	111.84	109.94	111.44	112.19	111.82	110.95	110.69	114.16	109.88	113.37	114.69	109.79
103.61	103.7	106.4	104.08	105.81	107.06	104.86	108.93	101.12	100.72	100.81	106.15	105.24	105.45	106.65	105.4	104.81	104.12	99.942	104.18	105.72	109.94	105.16	101.5	105.28	109.97	103.74	106.17	104.32	99.987	106.11	109.6	103.24	102.77	100.11	105.43	107.37	106.11	102.58	104.92	105.6	102.64	104.82	105.66	108.08	104.07	105.49	103.04	104.89	105.33
110.05	107.36	104.28	107.65	102.69	108.06	104.33	107.45	105.91	109.28	107.21	108.59	109.94	106.21	104.79	109.06	109	104.11	107.07	104.44	108.23	112.45	106.99	105.46	98.88	111.7	107.46	110.7	107.64	105.77	103.47	105.16	108.12	107.54	104.76	108.8	104.61	110.2	108.99	105.66	110.4	104.93	107.31	105.15	105.91	106.81	106.04	107.27	108.47	106.97
113.41	113.13	110.23	111.46	113.39	111.79	110.98	114.58	110.98	115.68	113.04	113.28	112.11	114.24	112.66	109.22	112.22	113.65	109.29	109.59	109.83	115.76	110.8	110.25	104.67	114.77	111.44	114.41	112.4	115.57	107.85	113.56	112.5	115.49	110.2	112.75	108.89	108.94	112.76	110.29	115.52	109.87	113.9	111.95	113.83	105.93	109.11	112.28	111.28	112.87
107.77	109.69	108.65	114.72	112.14	112.36	111.84	109.96	111.94	112.64	111.17	108.35	111.88	109.77	110.03	109.87	107.61	111.89	111.67	104.69	113.3	111.97	110.27	110.85	106.69	109.38	109.27	111.22	113.15	113.97	109.84	108.83	117.09	114.18	112.52	113.21	109.09	113.87	110.82	108.93	106.97	110.39	111.27	112.59	110	107.25	108.1	112.64	109.09	113.52
114.19	118.76	119.38	121.8	120.5	111.97	119.96	119.56	123.24	119.28	116.29	115.12	125.49	114.47	115.96	118.54	120.74	116.16	120.9	115.35	122.78	112.97	122.65	113.31	118.31	116.35	114.31	118.57	115.88	116.6	119.58	113.17	117.55	118.16	115.94	120.56	117.21	116.23	115.27	117.35	114.84	114.89	119.37	115.69	118.51	117.24	120.31	116.62	115.47	117.84
105.54	102.77	105.96	109.22	107.53	105.78	108.01	104.78	103.72	111.15	105.64	107.59	100.57	106.37	102.44	105.89	110.23	108.71	106.49	106.51	110.75	108.97	101.14	104.63	109.28	103.84	106.93	104.05	107.7	105.57	110.58	110.87	106.82	104.29	103.77	106.51	103.18	108.98	106.67	106.71	109.87	105.24	106.43	107.4	108.01	108.03	104.86	105.56	108.64	104.12
113.79	111.13	115.9	110.66	114.68	116.04	120.48	107.11	111.76	117.48	110.57	112.11	111.11	112.62	113.56	110.81	112.42	110.32	112.7	112.74	111.95	113.3	115.66	116.7	112.3	112.8	109.64	111.85	112.99	109.09	111.25	115.39	110.23	117.33	111.95	110.75	110.39	108.11	111.36	115.33	116.37	113.78	112.54	113.62	114.29	111.8	113.53	116.48	112.03	116.44
110.16	115.02	111.81	111.49	112.49	112.55	108.19	111.49	111.1	112.2	110.64	107.65	113.86	112.48	110.19	111.75	105.61	113.47	109.91	114.52	111.8	109.78	111.58	114.55	109.16	113.16	116.06	111.5	111.31	113.41	109.28	113.08	109.41	112.77	107.19	112.41	112.12	107.18	110.57	111.52	112.46	110.2	113.15	112.46	110.27	114.26	111.78	109.84	109.69	107.01
121.59	119.01	113.13	117.94	117.41	117.08	111.71	119.42	115.74	116.19	119.32	117.07	117.55	119.15	115.7	117.81	115	115.47	116.23	114.48	117.55	116.47	116.28	119.54	117.2	116.59	118.96	114.58	117.91	117.58	121.98	120.27	119.47	117.01	114.14	116.89	116.75	118.97	117.8	123.13	119.44	119.66	118.73	117.75	117.53	115.45	114.65	114.1	118.67	114.89
99.894	101.65	92.089	102.51	101.83	104.65	98.063	99.137	98.974	101.38	101.52	97.782	104.13	102.04	102.81	103.1	99.321	99.647	106.37	100.45	98.932	101.67	98.58	100.19	101.1	101.13	99.024	104.83	97.576	98.647	96.561	103.59	97.63	100.33	97.899	104.41	98.013	97.138	97.959	101.21	101.22	97.889	96.031	101.54	100.3	101.83	94.843	101.23	99.242	102.48
109.48	111.88	112.37	114.25	111.59	110.02	114.59	111.59	110.11	107.43	106.47	112.11	108.51	109.19	107.64	112.56	108.05	110.08	110.85	109.84	109.52	115.15	111.17	111.24	110.55	111.51	108.79	107.68	110.5	111.75	108.41	115.14	110.73	111.57	110.84	110.46	105.27	108.81	106.71	110.86	113.13	106.63	107.66	109.62	109.58	108.77	113.55	111.27	108.97	111.14
112.84	112.22	114.1	111.24	115.71	111.34	111.09	109.36	115.35	112.55	108.82	114.55	112.65	113.94	111.49	114.72	111.54	109.76	104.59	109.8	113.98	115.18	117.21	112.37	111.31	111.63	109.57	114.38	111.24	109.71	108.66	109.08	112.71	113.74	112.16	108.7	111.37	111.41	112.55	112.82	115.21	108.13	110.61	106.86	113.21	114.78	109.62	112.61	117.03	114.49
104.75	106.42	105.72	102.74	108.26	104.18	105.53	105.6	106.89	107.1	104.31	100.31	106.68	111.16	106.05	109.84	105.72	105.92	109.43	103.33	103.66	105.26	107.4	106.05	105.27	102.35	102.87	109.21	107.28	105.19	105.42	103.42	105.08	106.64	105.05	107.54	105.72	109.41	103.02	105.73	106.62	106.46	103.91	106.51	105.56	104.28	102.68	104.44	102.87	106.73
107.13	110.27	102.15	112.18	105.35	108.26	105.92	107.32	107.32	107.21	106.16	102.6	106.86	105.23	105.59	107.64	103.3	102.47	107.82	102.07	105.86	106.21	105.88	104.37	104.99	108.8	107.43	105.42	106.76	109.91	108.36	104.83	110.05	102.45	108.26	104.58	111.44	109.02	103.9	107.35	106	105.31	104.03	109.84	103.58	109.26	103.8	107.4	107.22	102.77
116.87	112.46	113.14	114	118.22	112.51	114.83	112.12	113.08	111.29	109.51	112	108.96	111.2	109.6	118.11	111.2	112.93	114.12	111.8	111.83	113.67	111.82	110.04	116.05	112.89	113.25	109.96	111.1	110.99	111.64	110.04	113.22	114.12	113.65	112.34	105.14	109.18	109.46	108.94	114.22	110.04	112.86	117.5	108.33	109.77	114.38	109.83	109.45	116.49
110.45	115.13	108.86	111.03	115.36	109.14	105.18	108.76	114.23	114.92	111.63	109.61	107.23	111.96	111.59	107.24	112.58	113.65	107.67	111.92	110.86	109.13	109.95	105.71	115.29	110.78	111.91	114.37	108.68	114.94	110.08	108.92	108.88	109.45	111.31	111.65	107.41	108.73	112.2	111.7	109.8	111.45	106.97	112.68	112.28	111.88	110.57	111.1	112.41	113.12
108.2	104.32	103.18	106.32	107.92	104.26	106.36	104.47	112.09	105.52	103.86	107.28	107.57	106.73	105.38	106.31	104.81	108.68	102.48	103.73	102.93	103.83	104.22	101.17	107.21	102	106.41	104.89	108.07	107.76	105.34	107.08	107.36	107.83	106.59	105.73	106.16	105.26	104.03	108.47	106.18	104.67	106.47	102.84	106.77	108.62	105.73	104.98	106.76	99.126
106.7	106.79	104.4	100.09	101.41	102.78	108.69	107.42	104.81	104.26	109.26	106.24	106.65	103.89	106.23	109.42	105.28	106.01	105.16	107.35	108.61	106.49	108.21	101.47	99.819	108.75	104.72	106.38	103.91	103.73	104.84	104.69	100.62	101.29	104.05	104.82	110.99	103.84	106.11	107.15	104.8	103.33	102.14	108.22	105.11	102.69	106.03	102.21	108.61	105.16
107.02	104.91	108.75	107.78	106.86	106.82	104.73	104.36	107.07	103.22	104.71	110.35	104.07	102.47	98.891	107.49	106.21	105.72	110.89	102.65	104.57	109.45	102.64	101.69	113.4	109.63	105.52	104.43	104.02	105.58	104.53	104.54	107.13	105.45	104.51	105.47	106.31	103.51	100.96	105.2	103.47	105.17	108.61	102.9	105.03	101.98	105.74	104.09	108.04	104.99
115.78	118.66	112.14	120.8	114.8	119.91	119.59	120.39	116.06	119.14	116.46	122.29	112.99	122.46	116.13	118.95	117.92	115.52	112.07	115.21	119.75	118.86	117.87	114.07	114.96	114.15	118.07	116.3	123.1	118.96	114.65	120.49	120.17	112.52	117.07	119.28	116.55	120.75	116.03	112.97	113.42	114.67	121.6	115.21	119.76	120.5	125.41	120.53	114.36	116.71
104.6	101.59	103.01	109.17	106.46	108.78	106.92	110.06	107.87	103.53	108.02	106.15	109.8	105.86	102.74	109.14	101.67	108.29	108.56	105.93	106.98	110.35	102.4	104.25	105.64	112.62	106.09	103.78	102.86	107.13	105.48	106.86	104.86	104.68	109.06	105.4	106.36	99.098	107.44	108.45	100.52	107.21	105.62	105.11	109.61	105.78	104.8	104.97	111.59	109.69
106.35	105.87	106.34	109.3	104.96	108.03	102.2	103.98	101.29	107.08	106.44	105.03	104.02	108.98	106.91	105.05	105.95	106.34	105.81	104.44	107.02	106.91	107.16	103.94	107.41	105.4	104.73	107.15	101.84	103.02	108.61	104.87	99.974	107.49	102.92	113.97	105.39	106.31	103.35	103.2	105.75	106.67	107.18	108.98	107.36	104.12	105.55	107.73	105.41	103.11
108.32	113.56	113.56	110.76	109.58	110.13	105.47	112.36	110.49	114.49	114.73	106.52	110.72	113.19	112.36	111.51	108.05	110.32	112.34	112.03	111.84	109.87	108.96	109.63	109.33	107.47	115.26	110.82	111.65	107.35	113.68	112.9	111.79	114.36	111.96	114.01	108.73	116.83	108.99	112.87	112.34	109.81	114.07	107.37	113.7	113.84	113.22	106.5	109.14	109.76
105.13	102.87	107.13	104.25	105.67	105.68	107.7	104.54	107.83	104.47	108.21	106.83	108.97	104.98	108.42	104.23	108.47	105.71	106.66	106.99	104.95	103.2	105.16	110.82	105.32	109.24	102.44	107.63	103.05	102.63	103.43	104.6	104.53	111.68	107.14	100.55	107.92	100.19	105.42	106.09	107.47	104.11	105.36	103.31	105.91	107.2	106.18	107.15	106.18	105.39
109.21	110.48	103.38	104.6	105.01	105.93	107.51	109.24	105.63	111.52	109.57	103.21	107.75	103.69	105.71	107.66	109.08	103.08	106.79	102.54	105.47	102.45	109.22	108.27	101.77	104.58	108.59	106.36	101.81	107.1	105.79	105.43	105.11	106.02	103.97	109.5	104.34	107.11	106.53	102.01	109.69	102.9	106.62	109.45	104.34	104.72	106.99	106.53	104.84	101.16
99.657	102.8	102.05	100.78	101.08	100.1	100.88	96.107	96.411	102.18	97.616	96.386	98.272	96.165	98.755	103.97	98.895	99.98	100.26	98.487	98.42	98.093	100.83	99.581	97.233	97.487	102.96	101.16	98.494	99.418	101.75	97.635	99.112	98.214	100.27	95.357	98.021	98.762	99.008	100.71	101.96	100.98	106.78	98.186	99.524	101.13	100.04	98.503	101.94	100.4
103.83	106.15	102.93	103.37	103.93	104.46	101.35	103.32	102.37	105.34	105.99	106.09	99.718	104.37	106.76	106.65	102.1	107.74	104.22	110.63	105.08	102.61	103.95	105.83	103.4	105.06	107.43	103.74	103.19	105.86	106.21	107.55	99.466	104.43	104.53	106.74	102.14	100.95	105.14	105.58	103.74	107.81	106.31	104.76	104.8	102.54	103.6	104.24	108.03	98.094
116.02	112.1	104.29	113.54	114.4	111.8	111.92	110.66	109.86	111.21	109.02	118.28	113.81	107.54	107.66	112.52	114.64	110.79	115.02	109.42	111.74	110.76	112.02	113.07	116.88	113.71	111.32	109.29	115.17	113.07	110.33	107.2	115.23	112.74	116.06	112.68	113.49	115.22	109.33	113.02	111.68	110.41	109.43	103.49	111.56	111.21	110.17	116.77	114.96	109.68
117.09	117.33	117.34	118.66	117.97	115.76	112.67	117.61	117.79	116.05	124.71	114.95	117.31	113.78	118.92	120.86	118.94	112.78	121.69	119.59	115.28	119.95	120.24	115.42	118.06	118.23	118.14	121.34	121.31	115.23	115.63	119.02	121.35	115.52	117.19	118.07	116.32	121.64	119.13	120.04	115.14	118.52	113.86	119.7	116.16	113.11	115.46	118.5	117.5	116.64
104	102.8	103.71	110.55	102.1	102.18	100.89	105.9	103.69	104.53	102.87	105.58	100.03	106	106.83	104.77	102.2	104.09	104.89	102.24	107.45	106.18	102.2	105.06	105.73	108.2	104.17	103.15	103.96	106.35	107.22	100.87	104.17	105.48	99.479	106.58	103.84	107.5	101.03	104.24	103.43	105.75	103.71	103.18	104.89	102.25	103.56	106.36	99.943	103.03
104.26	107.79	102.76	100.41	106.2	104.04	111.01	107.09	100.51	102.73	103.72	107.68	103.28	104.99	105	107.46	104.86	104.63	111.43	102.49	101.52	108.35	108.32	107.42	108.23	104.12	106.6	105.52	98.16	109	104.67	102.09	107.59	105.42	103.6	102.46	106.46	106.42	111.52	107.74	107.86	103.22	107.73	106.42	106.75	109.08	106.77	102.97	111.36	105.22
106.96	109.24	108.85	109.99	107.77	110.26	113.03	110.45	108.48	111.97	111.26	111.89	108.89	108.24	116.44	110.58	113.01	109.46	110.39	110.66	106.72	109.4	106.8	107.62	108.85	108.99	109.41	108.2	107.76	109.67	110.88	107.05	111.18	109.04	110.02	113.66	109.6	110.35	105.75	109.07	112.75	110.37	114.02	108.53	105.83	110.21	107.67	112.8	112.31	112.75
111.71	105.94	109.67	102.31	106.06	107.22	107.58	107.88	108.06	103.65	104.53	105.8	112.55	112.21	104.44	106.25	106.27	107.15	104.27	102.13	107.44	105.77	105.62	107.68	108.98	103.86	105.04	108.37	109.95	108.22	107.61	99.613	106.35	104.67	109.22	106.05	106.53	104.65	103.83	103.48	105.82	105.31	104.92	112.29	105.38	106.07	108.6	101.54	102.14	111.68
114.16	113.08	114.92	113.1	109.51	112.04	112.02	112.89	114.31	112.26	113.62	111.04	113.08	110.12	110.33	111.6	113.21	109.37	112.51	109.66	114.48	117.02	111.9	110.4	109.05	110.46	111.31	115.26	115.65	117.1	110.67	117.52	111.2	113.38	109.57	112.3	111.25	112.88	109.01	109.84	115.86	107.79	111.91	113.15	111.02	109.54	113.35	114.04	112.33	111.33
105.04	107.43	105.1	103.9	103.92	107.64	104.23	106.05	103.2	108.7	105.51	106.91	109.19	106.38	103.58	107.01	103.94	104.77	110.21	105.1	109.3	101.7	104.17	105.34	112.26	107.77	101.75	105.89	109.35	102.81	108.68	108.79	103.92	104.09	103.29	102.73	106.7	110.69	101.37	106.98	105.98	110.6	105.12	104.61	108.17	105.52	108.63	103.73	110.62	103.59
102.86	105.14	107.38	103.06	106.39	101.96	104.71	102.12	103.33	102.09	105.37	100.86	102.3	106.43	101.54	105.29	106.28	103.58	107.03	105.6	104.52	106.38	103.72	104.15	105.98	106.1	107.88	103.3	108.91	106.49	102.75	103.39	103.19	101.68	102.8	103.48	104.82	105.98	101.87	101.83	100.62	104.84	98.949	105.56	103.42	104.71	102.46	102.9	105.55	107.34
103.2	106.96	102.46	105.88	106.09	106.86	104.02	103.18	103.25	103.86	103.41	104.89	98.875	106.65	99.66	106.22	108.21	105.63	108.06	101.21	101.57	106.92	102.24	104.6	102.01	107.66	105.82	103.81	111.32	108.01	109.02	104.3	106.84	108.26	108.61	104.84	105.95	102.38	105.29	104.86	103.93	105.5	107.79	105.17	104.17	104.39	104.03	102.49	107.83	101.89
109.86	105.73	105.84	101.93	103.47	104.28	103.64	103.15	106.23	108.12	103.7	105.69	106.35	109.99	105.59	105.95	105.33	103.91	104.27	103.17	110.68	103.01	99.883	107.22	106.59	104.04	105.94	102.68	102.23	106.32	102.28	103.75	102.85	103.93	106.93	107.99	104.42	106.53	107.73	110.19	104.35	106.43	103.47	98.582	103.9	107.05	103.67	105.72	100.87	102.05
107.2	110.21	103.73	105.15	108.49	106.2	108.11	104.54	110.06	107.08	109.4	105.72	107.22	105.47	104.02	100.44	106.07	102.92	106.07	106.29	106.62	107.98	109.45	107.76	105.68	109.98	105.25	106.92	107.05	104.64	106.43	105.63	108.85	108.06	108.27	102.93	108.57	104.36	106.74	106.32	104.86	108.85	107.79	104.52	109.01	105.71	109.75	102.26	108.48	102.81
105.83	97.683	104.43	98.781	100.4	95.293	99.865	99.969	99.7	102.36	101.01	101.87	100.81	99.808	97.271	100.57	100.08	101.8	99.754	101.18	99.261	98.289	101.87	99.134	100.54	102.7	97.997	104.3	99.027	98.662	104.2	99.967	104.07	98.783	102.09	99.809	102.93	108.4	101.04	97.887	103.68	97.975	97.893	102.46	96.59	102.8	101.97	97.942	99.915	103.98
100.31	97.753	101.05	104.56	103.66	96.927	102.51	93.507	96.613	98.622	97.15	100.67	101.4	101.9	98.097	96.745	100.12	101.27	99.955	97.73	95.745	99.036	106.82	98.596	102.09	104.07	100.06	96.332	99.609	99.693	98.476	100.85	99.416	99.188	100.2	103.46	97.723	99.589	97.953	94.124	98.197	98.762	102.34	101.22	95.784	100.05	96.829	98.237	102.92	98.16
111.67	116.21	110.25	114.27	105.24	111.05	109.02	114.73	112.62	110.35	110.46	112.11	107.99	114.54	109.91	108.48	116.18	116.59	113.59	106.37	106.23	114.14	111.04	114.77	108.57	113.41	112.52	110.8	108.6	108.58	111.78	112.55	106.13	109.73	110.33	112.61	110.51	114.82	109.53	111.5	113.32	108.95	113.69	113.11	111.36	102.48	113.03	112.48	114.08	113.75
119.3	118.65	116.62	116.07	117.98	114.21	120.95	118.08	116.88	114.86	114.83	119.28	117.86	119.44	115.8	113.28	113.56	119.81	115.99	114.25	122.11	115.85	121.06	116.57	118.79	118.06	119.18	113.77	115.22	113.19	121.66	111.48	117.46	115.16	114.77	118.44	112.52	118.23	121.75	112.07	115.57	116.19	116.96	116.99	115.61	118.76	115.84	115.86	121.95	116
110.56	112.38	113.75	110.03	108.7	112.15	110.02	110.21	112.14	112.22	112.27	113.77	113.36	111.83	110.54	113.98	110.8	111.33	114.43	111.38	107.15	109.1	114.44	110.06	109.82	112.68	113.39	113.89	112.58	116.2	112.82	111.35	112.93	112.16	111.54	108.83	117.19	113.95	110.6	108.57	114.16	114.82	111.89	113.93	111.09	110.62	114.41	107.03	112.58	114.32
106.92	108.27	103.85	106.52	104.84	103.68	110.1	99.533	106.79	106.81	109.09	106.75	104.34	106.94	107.57	109.26	105.99	104.28	106.14	106.05	108.1	104.67	106.26	106.89	102.15	107.75	108.44	107.32	110.35	106.93	103.62	109.11	107.93	102.78	105.25	110.24	105.46	110.06	100.78	106.8	108.47	112.41	104.1	106.96	106.93	111.08	107.92	104.09	106.27	106.44
104.07	105.82	109.43	105.22	102.63	103.93	108.94	103.4	101.91	105.38	102.16	106.27	108.65	108.06	102.86	104.3	102.72	102.71	101.04	106.66	103.98	109.02	103.26	102.55	106.43	107.16	103.55	106.7	105.65	107.36	106.63	102.08	104.49	99.039	101.42	104.48	108.66	105.05	106.26	100.72	106.58	105.45	108.66	103.63	110.25	106.76	102.31	104.68	101.85	108.95
101.86	102.71	106.67	105.79	102.29	103.88	109.19	105.51	106.81	100.04	104.77	103.21	103.33	104.4	103.73	103.56	104.79	102.21	105.88	105.12	102.83	103.97	104.01	104.51	103.79	98.936	106.53	105.64	107.3	105.9	105.77	101.59	105.91	106.12	103.45	105.1	100.99	105.1	105.66	103.34	106.97	105.65	103.34	102.5	102.97	105.98	104.87	107.5	105.48	105.75
106.96	105.86	102.24	102.41	110.57	103.32	106.55	106.49	105.7	104.19	108.23	107.94	107.98	105.27	107.2	103.03	102.44	102.54	108.62	104.74	110.03	101.55	102.67	103.23	104.14	109.99	105.13	105.7	109.47	102.52	110.53	106.48	107.02	107.71	105.52	108.54	105.74	106.06	112.29	107.25	109.92	105.26	104.5	106.32	111.14	104.82	106.91	104.58	103.35	107.05
106.46	96.745	102.26	98.989	102.69	100.51	101.55	100.34	102.64	103.32	100.05	101.65	101.51	101.77	97.11	102.31	102.61	102.82	99.291	102.16	99.459	100.52	103.95	101.46	101.63	98.55	105.57	100.31	101.52	98.852	98.296	99.119	104.77	100.53	99.899	103.2	100.34	97.29	100.04	99.433	100.63	103.7	101.31	100.09	101.75	103.21	102.64	103.13	100.94	98.202
95.178	98.272	100.91	101	102.86	101.96	97.274	99.835	98.481	100.06	103.93	99.546	101.72	103.28	97.381	102.6	100.33	98.144	98.777	103.02	100.72	98.316	100.08	99.947	94.472	101.99	98.576	98.833	98.991	99.772	101.02	99.084	102	99.275	102.23	103.91	97.73	97.075	100.76	96.933	101.61	98.798	106.19	96.837	98.043	101.81	98.562	100.24	98.268	97.364
99.924	102.08	100.6	104.16	98.392	100.07	95.123	92.738	99.547	97.939	103.11	99.34	103.42	99.703	101.29	98.083	95.723	100.15	102.05	103.24	101.09	100.2	96.095	96.665	99.858	100.56	99.208	97.549	97.581	100.82	102.63	102.97	95.84	103.28	102.76	103.33	101.34	100.91	99.842	102.02	101.25	102.31	102.83	99.686	104.85	96.282	100.98	101.33	97.18	99.522
97.767	101.05	101.14	99.895	101.55	105.15	101.51	101.55	100.76	104.02	103.52	102.27	97.386	101.68	104.44	99.937	101.07	100.66	96.257	97.137	103.09	98.954	102.14	102.37	100.78	101.01	101.37	99.082	101.1	101.54	98.436	102.34	99.62	101.61	102.35	99.805	101.15	103.94	99.741	103.17	99.988	102.67	100.92	101.52	100.12	98.734	100.44	103.46	100.43	101.65
106.16	103.99	109.55	108.63	108	104.17	104.57	107.4	107.42	104.75	105.6	107.66	105.96	109.89	102.83	108.11	109.64	108.43	105.89	104.42	108.25	112.08	110.36	104.67	106.29	107.73	102.61	102.32	106.14	104.88	104.63	105.84	107.64	102.44	102.98	106.04	104.3	106.43	109.22	105.97	109.8	107.78	108.63	109.16	106.56	102.46	109.47	106.21	106.14	108.24
106.82	100.68	98.777	99.986	102.26	99.654	96.364	102.71	102.31	101.34	102.48	99.606	103.12	99.105	100.28	99.944	98.372	98.006	100.71	96.869	98.803	97.335	103.15	101.92	97.158	97.47	99.203	99.109	97.97	100.33	102.43	97.25	100.72	100.22	98.006	92.587	96.489	104.5	101.57	99.963	95.86	99.659	102.13	102.3	97.404	97.555	101.1	100.8	95.35	100.04
109.75	110.3	110.55	112.54	109.33	107.52	110.67	109.73	109.81	108.58	108.98	109.82	105.95	111.09	108.55	108.68	111.46	107.56	109.81	109.44	113.35	108.91	109.43	109.18	110.98	108.95	108.16	105.68	111.46	107.35	110.97	107.62	108.47	106.29	108.32	110.94	107.96	103.97	111.29	112.04	109.22	109.07	108.3	108.77	110.09	113.46	105.43	109.2	108.82	107.19
110.89	110.1	108.88	105.05	108.44	106.3	112.41	111.39	106.35	110.02	109.45	112.31	109.27	110.41	111.65	107.41	104.15	108.41	110.48	107.67	115.2	109.7	106.14	112.11	114.09	110.86	107.96	104.6	108.35	108.77	107.5	109.09	110.34	109.92	110.79	112.55	109.28	110.05	106.04	108.66	108.75	114.12	110.29	108.67	113.79	110.45	105.88	114.8	109.04	112.28
106.08	102.93	102.2	104.76	101.83	103.04	109.71	99.645	102.71	102.76	107.65	104.82	103.09	105.86	104.32	100.93	105.81	105.82	103.88	104.94	101.07	104.87	104.97	104.2	103.98	98.652	109.59	103.42	102.74	101.28	108.54	106.76	103.71	105.84	104.04	107.04	105.89	104.89	105.7	108.15	106.74	107.34	111.66	99.302	100.81	104.15	106.66	105.47	105.39	105.2
103.78	106.83	105.84	103.9	100.72	103.73	104.38	103.1	103.96	102.25	103.6	111.26	104.74	103.74	104.35	105.04	111.11	106.93	103.32	108.16	105.39	103.12	101.79	111.54	104.62	99.673	103.82	102.02	106.77	103.15	105.15	107.58	104.48	108.89	97.745	101.44	102.42	106.64	103.96	104.24	106.8	105.22	104.43	102.5	105.31	106.26	104.45	107.62	100.89	102.13
107.35	105.37	108.46	108.37	104.81	105.02	105.31	107.16	112.55	110.74	102.1	109.81	109.32	105.2	105.34	104.8	110.97	110.86	102.17	107.94	108.36	104.81	109.99	109.2	101.92	103.22	105.94	107.54	103.33	104.39	107.53	102.66	106.75	112.17	107.85	108.2	112.29	108.6	105.19	103.37	107.49	108.92	109.98	108.95	102.48	110.15	104.35	108.23	106.94	103.88
117.94	105.52	110.67	111.34	111.41	104.84	108.35	112.05	112.87	105.63	109.27	112.39	111.8	105.93	109.03	110.83	111.89	109.41	110.84	110.37	104.98	108.81	109.15	109.77	108.75	107.64	108.89	108.11	110.88	114.02	109.16	113.2	110.92	110.26	112.8	110.67	107.86	106.95	114.84	109.83	107.83	108.16	115.61	109.52	112.43	112.25	103.19	108.49	111.91	111.88
108.98	103.97	107.01	105.05	106.87	103.16	102.68	103.54	95.856	107.2	102.02	101.89	104.26	102.38	105.7	102.48	107	104.79	102.58	107.56	110.93	101.86	104.13	106.41	103.64	106.09	102.29	101.83	102.22	100.54	105.1	102.44	101.71	104.16	106.26	106.8	102.86	106.21	101.48	111.17	109.69	99.25	107.82	105.71	100.67	104.41	104.45	101.83	103.86	99.544
102.26	98.735	101.96	101.82	96.502	102.67	102.03	97.376	100.82	98.852	99.61	102.15	95.293	96.568	103.06	102.55	101.38	95.386	99.951	104.25	102.05	99.996	101.22	99.509	96.798	98.479	101.8	99.721	105.7	98.147	96.343	102.01	102.95	97.543	98.392	98.817	99.18	99.572	100.21	99.212	100.84	100.84	98.462	97.921	100.4	99.529	96.591	100.55	96.715	98.841
115.29	107.3	109.03	110.07	106.59	112.26	112.96	108.12	106.91	105.42	111.86	111.95	110.72	112.39	110.72	110.35	110.01	109.4	114.2	114.93	107.06	112.11	111.44	113.03	110.2	112.88	113.33	110.96	109.7	110.57	108.09	111.97	110.56	107.07	111.83	110.91	110	114.66	109.17	111.88	107.7	111.93	114.12	107.3	112.48	108.97	113.47	106.35	110.06	113.91
107.83	114.44	108.87	111.34	108.29	110.5	109.06	109.29	112.98	109.94	106.09	110.27	110.42	106.34	107.09	110.43	110.94	104.4	115.52	112.29	109.5	111.76	104.87	112.34	108.6	111.41	107.44	106.21	110.11	113.67	106.25	112.67	114.11	106.93	110.13	110.92	109.85	110.92	112.94	114.73	106.78	106.21	107.79	116.79	109.16	108.81	112.61	107.47	106.17	105.6
110.44	110.02	104.93	105.78	109.36	105.58	102.59	106.35	108.17	104.45	110.55	111.97	109.43	101.59	107.88	110.22	111.05	106.46	108.4	108.66	107.2	107.54	103	110.42	108.21	106.57	105.64	105.62	107.61	108.54	105.62	105.06	106.8	106.46	107.82	100.66	110.02	105.46	106.34	104.94	106.91	102.42	107.36	106.05	107.85	108.57	105.83	106.28	108.3	103.41
111.53	113.52	106.05	107.35	106.78	106.88	110.72	112.48	110.55	109.42	110.07	107.14	109.39	111.9	110.97	110.27	111.77	110.79	114.92	108.47	113.01	109.08	116.37	109.9	105.71	110.04	114.56	110.72	110.42	111.82	112.86	113.54	110.13	112.8	110.15	111.85	110.81	114.45	110.79	110.58	108.83	111.41	115.22	110.54	109.1	111.59	113.09	108.17	111.72	108.82
105.9	109.24	104.71	105.01	103.04	107.76	108.04	104.56	105.84	110.6	103.75	104.95	104.49	100.37	107.31	104.35	108.09	107.04	106.84	108.64	100.58	102.72	106.07	107.8	113.09	106.97	110.54	104.81	108.33	105.13	107.26	109.44	105.11	103.92	104.45	107.42	108.04	107.23	108.41	106.28	104.79	109.71	107.38	106.89	110.55	106.24	107.6	107.27	102.88	104.53
114.36	108.84	108.92	110.24	114.5	107.76	111.01	112.43	109	113.37	115.63	111.78	112.55	113.41	112.27	113.44	111.66	108.32	113.95	107.8	108.89	112.05	112.4	111.59	109.61	109.2	110.16	113.35	109.9	106.19	112.99	112.06	110.97	110.34	113.67	117.51	110.46	108.5	112.8	114.07	108.47	112.94	106.21	114.69	107.81	115.54	106.64	107.04	107.4	114.53
115.19	112.09	114.75	111.87	109.75	114.59	107.34	114.25	113.88	111.26	111.48	112.23	111.71	110.72	108.75	110.9	113.6	110.35	109.7	107.29	112.41	110.38	109.17	110.38	111.3	108.22	113.46	110.23	115.45	109.29	112.46	107.3	109.34	106.27	110.06	108.9	109.84	109.97	112.5	110.88	113.62	109.5	114.6	111.96	109.05	112.08	112.48	113.41	109.62	110.65
106.2	105.5	98.947	105.43	101.42	100.05	106.45	104.06	100.87	104.26	105.37	102.05	105.52	104.46	103.21	103.26	104.44	101.1	104.81	106.45	102.87	105.46	108.98	101.97	105.28	108.21	111.47	101.46	103.62	103.11	100.73	104.52	109.36	104.06	106.22	101.97	104.38	107.17	100.34	102.73	104.29	103.53	106.67	106.86	108.31	105.55	109.34	103.65	103.17	106.85
106.06	106.88	103.09	105.73	103.19	108.57	103.25	101.74	102.9	100.58	102.25	103.44	102.87	100.45	104.28	106.49	105.76	101.76	105.79	102.54	101.3	110.03	104.43	105.91	104.71	99.769	109.75	104.33	104.58	103.98	100.53	107.14	101.98	103.92	102.07	110.12	102.1	104.35	107.31	100.45	103.46	103.82	102.21	105.36	103.88	104.94	99.305	102.54	105.73	105.31
105.04	110.19	103.88	104.62	103.65	109.25	108.37	105.75	107.97	106.58	105.88	103.62	107.29	106.93	102.2	102.68	107.21	105.34	105.79	106.39	101.45	107.35	106.74	106.87	109.79	102.2	103.17	103.42	107.66	111.35	104.96	103.74	105.24	106.22	104.68	104.27	106.93	108	104.02	108.75	107.62	106.25	107.38	102.61	101.63	106.6	105.19	106.57	100.59	106.37
97.748	104.45	103.88	94.131	101.69	100.33	97.234	99.328	101.3	106.51	99.314	95.88	103.57	102.41	103.3	102.27	95.538	96.414	98.846	99.942	99.888	98.916	99.79	97.578	100.53	103.91	101.36	96.998	96.33	101.69	104.47	101.48	98.63	100.18	99.356	100.38	97.869	95.584	105.78	102.34	104.62	96.885	101.26	99.144	97.866	99.436	97.16	98.911	97.054	101.78
111.18	111.81	106.91	109.78	109.42	112.58	108.79	108.03	108.54	109.95	107.32	112.73	108.19	117.31	113.2	115.58	111.01	115.58	111.44	110.21	109.4	107.01	110.36	109.49	111.87	113.27	110.21	109.33	108.29	108.99	111.89	111.57	106.49	110.04	110.72	114.98	111.5	110.6	116.6	112.94	111.59	107.29	110.87	107.37	111.33	109.47	108.2	107.29	108.46	109.51
103.15	107.04	105.6	110.99	103.58	105.85	104.14	99.941	102	103.22	104.37	107.52	109.08	104.36	104.36	109.07	105.64	106.07	105.63	107.7	105.79	105.07	107	104.16	99.761	106.77	105.5	107.59	104.16	106.5	106.9	107.62	103.75	104	107.53	109.14	103.3	108.46	103.85	111.47	108.69	103.61	103.49	105.65	108.37	106.15	108.47	106.21	106.97	105.79
111.91	104.31	105.84	103.85	106.31	109.07	106.29	103.37	104.96	107.41	110.41	105.57	103.32	108.77	105.04	108.34	108.66	107.61	108.07	105.96	106.39	105.16	105.11	109.2	105.76	107.01	103.91	107.97	103.62	105.93	108.93	100.61	104.93	108.46	110.6	102.6	106.42	109.03	103.89	106.61	101.69	109.47	101.29	103.6	104.95	109.17	108.45	104.03	108.09	105.06
119.85	118.6	114.32	121.77	112.66	119.47	114.37	117.9	116.75	119.53	113.63	119.53	116.98	114.15	117.74	116.66	113.48	120.78	119.39	120.39	122.09	120.69	117.09	121.28	116.29	119.46	112.45	120.67	119.36	116.95	111.27	121.55	113.16	118.59	121.58	115.42	118.35	119.04	112.96	118.12	115.15	116.07	120.82	117.22	117.92	118.4	121.05	117.9	119.1	117.64
97.18	103.16	102.1	97.249	101.04	103.03	95.036	99.725	102.75	101.53	99.758	101.02	97.113	100.33	99.821	97.723	105.53	94.941	101.59	99.587	105.11	100.43	103.11	103.84	102.84	100.27	101.07	103.85	99.055	98.957	99.43	101.08	102.24	102.79	100.55	102.89	102.05	98.5	99.084	99.369	102.58	98.229	98.412	96.249	96.149	100.82	100.58	98.278	100.64	104.5
104.07	103.69	110.14	104.52	104.58	103.8	107.58	107.86	107.23	104.02	104.76	102.84	107.34	106.49	104.05	106.19	104.95	102.63	107.58	106.4	105.4	111.89	106.88	102.13	102.1	106.89	105.45	102.6	102.73	106.38	106.84	106.93	110.6	104.19	99.088	103.88	110.79	108.86	105.37	108.02	106.45	104.96	103.08	106.96	108.18	108.46	104.95	105.63	101.99	107.65
110.47	109.63	111.69	111.43	111.32	108.81	104.1	109.37	114.2	106.7	108.15	109.81	113.3	112.24	109.44	109.02	111.35	109.82	113.92	110.53	103.4	107.6	110.74	112.67	111.21	107.94	104.48	109.69	113.89	113.22	107.53	110.56	111.23	105.67	113.03	112.42	107.18	110.79	110.72	110.21	112.62	108.94	116.38	109.43	109.73	111.61	109.09	110.15	112.25	111.48
101.64	102.96	99.354	103.4	101.19	101.53	98.116	100.41	98.245	104.05	101.35	95.724	101.43	96.418	101.89	97.894	101.46	103.34	96.292	102.46	99.73	102.55	99.022	95.751	99.352	101.62	100.8	99.612	102.22	98.597	102.14	97.439	100.29	98.416	101.66	102.31	98.829	101.19	96.723	98.853	99.617	99.643	103.93	95.912	95.82	95.971	101.63	102.06	100.46	99.264
101.33	107.85	104.62	102.75	101.65	102.54	109.27	105.82	101.24	106.97	106.99	105.64	109.63	107.21	108.54	107.24	105.02	102.87	104.59	106.15	102.49	108.13	102.15	104.41	103.77	103.75	107.63	107.04	110.34	106.32	101.71	105.95	106.53	105.21	108.33	101.69	106.45	109.98	105.62	109.14	107.75	107.14	106.54	106.34	106.74	106.17	106.34	108.38	109.1	104.16
110.46	111.22	113.59	106.98	114.35	110.13	112.67	113.97	110.24	116.08	111.6	115.93	109.53	106.45	113.99	110.24	112.36	108.38	114.7	109.87	111.39	111.09	111.1	108.29	110.94	116.26	110.85	110.71	111.21	110.72	105.57	105.13	115.93	111.62	114.59	109.72	110.12	110.54	110.63	109.44	113.1	113.29	113.4	107.8	112.47	112.23	111.26	111.43	113.79	110.95
101.97	109.86	108.06	103.41	108.99	109.4	105.27	106.17	107.74	104.48	107.28	107.06	105.62	109.65	101.17	109.24	106.57	107.18	101.92	106.86	107.8	105.21	102.91	104.28	105.92	104.11	108.72	108.86	106.75	108.59	109.15	109.11	108.09	105.9	106.72	105.93	104.12	104.44	107.95	106.62	107.78	106.48	113.68	107.74	104.51	104.16	106.51	106.78	108.41	110.04
99.593	101.82	101.89	99.74	101.48	104.57	101.93	95.245	98.201	101.75	105.16	101.69	103.07	91.544	98.566	100.88	101.13	103.94	98.759	97.169	100.62	99.142	94.382	99.602	101.54	97.411	101.17	102.84	101.47	102.37	98.224	96.319	100.5	102.16	97.4	100.5	99.854	101.72	96.29	99.349	99.497	100.42	98.977	100.25	99.586	96.898	99.838	101.17	104.1	100.75
103.05	100.2	102.97	99.56	99.656	101.34	102.96	98.908	104.46	100.92	101.87	103.97	99.294	100.41	99.042	101.53	96.137	103.06	99.498	102.2	98.345	96.352	99.69	103.87	95.979	96.782	100.36	98.495	98.211	104.11	102.2	98.599	99.574	95.091	99.696	105	99.125	100.32	93.14	94.966	97.397	104.8	99.027	102.75	99.586	102.75	101.07	105.95	102.94	101.37
117.97	106.94	113.6	110.57	111.11	113.62	119.78	115.64	112.11	110.47	113.13	107.33	114.57	114.61	112.8	110.26	115.55	113.91	117.38	112.34	110.76	111.62	113.5	111.17	110.3	114.38	113.19	116.52	108.64	116.32	114.45	111.88	107.91	114.8	112.91	111.44	110.04	111.68	116.79	113.24	113.53	113.16	112.82	112.64	110.88	113.27	112.25	112.29	111.39	113.07
106.88	104.95	106.01	105.34	107.38	104.89	104.21	104.6	101.48	109.93	108.02	105.93	110.6	105.57	107.07	105.48	103.47	108.25	107.28	104.44	105.5	108.76	102.45	103.71	110.13	104.05	107.48	110.3	107.99	102	104.73	105.28	103.8	108.72	105.58	102.57	104.39	104.44	107.53	104.22	105.45	104.14	108.87	104.88	99.831	105.79	105.94	111.08	104.88	108.22
108.38	111.93	112.53	110.57	111.66	107.16	108.19	113.09	114.27	111.99	113.45	114.12	110.74	114.28	111.13	110.22	110.4	109.22	110.88	109.15	111.68	112.62	112.36	112.73	112.3	109.33	109.39	108.7	110.98	114.14	106.96	112.47	108.84	114.06	108.87	107.98	110.63	107.38	111.45	112.03	114.73	112.14	112.46	109.11	110.57	113.61	114.46	111.61	109.17	114.4
106.23	107.96	103.95	105.11	106.46	106.5	103.85	103.59	107.42	104.69	103.98	105	100.45	105.95	103.27	101.39	102.33	105.24	103.68	104.1	105.96	104.09	102.37	103.02	104.36	107.22	101.43	106.73	101.04	106.47	103.43	105.35	102.73	105.62	106.12	107	106.33	104.69	104.93	107.13	104.6	103.99	107.6	106.06	104.09	101.09	102.77	105.59	104.13	107.42
112.5	114.94	111.97	108.25	110.65	115.36	111.57	106.25	113.44	112.98	111.48	111.48	112.85	115.21	115.59	114.78	113.39	115.12	116.16	114.63	110.63	115.73	110.29	111.86	112.13	110.15	105.69	109.96	112.07	113.56	112.56	113.15	113.98	112.35	108.82	113.36	111.36	113.4	112.56	113.04	113.66	113.03	106.97	110.54	113.35	109.95	109.59	111.35	114.99	112.96
112.57	111.87	110.43	109.78	112.87	111.6	112.19	109.42	106.43	112.35	113.92	110.89	113.26	110.1	109.78	109.51	112.59	110.61	111.7	108.39	111.59	108.72	112.29	108.56	109.43	114.06	110.81	115.31	115	107.53	111.41	109.06	113.52	108.55	114.72	114.85	115.72	112.92	108.33	110.15	113.28	111.59	106.94	112.73	112.53	113.9	111.07	110.69	110.49	114.33
112.64	114.43	110.03	113.04	111.62	111.59	113.97	110.49	110.82	113.45	114.42	112.81	114.43	109.63	109.29	114.05	112.58	111.76	111.45	115.3	112.66	113.65	106.91	111.87	111.42	113.08	112.15	110.96	109.49	112.3	111.12	110.59	110.62	108.11	112.77	109.67	107.08	112.37	110.11	109.06	110.79	115.07	109.32	111.37	112.96	112.42	115.84	116.29	111.39	111.18
96.081	104.42	99.672	96.443	98.669	96.863	102.27	96.505	101.55	104.4	100.51	102.2	99.633	98.788	100.96	103.54	103.41	101.21	104.99	97.647	101.94	101.54	100.86	100.39	103.41	100.18	102.27	100.99	100.86	99.616	97.96	100.57	99.901	105.18	95.143	102.24	96.667	102.39	99.677	104.87	99.445	99.088	100.51	101.56	99.081	102.53	99.804	104.2	97.366	100.33
104.3	104.71	106.26	106.37	103.77	100.6	107.66	103.75	107.72	103.98	107.46	102.63	108.54	103	110.68	103.33	108.04	109.4	103.73	110.17	107.07	103.85	109.89	107.7	101.04	104.08	107.21	106.23	106.19	103.68	105.37	108.2	105.52	107.13	109.8	106	110.29	108.5	102.34	106.43	106.16	105.32	102.24	103.87	105.71	104.84	103.96	110.21	108.54	105.53
106.9	107.54	106.37	106.19	107.7	105.98	105.82	104.61	104.01	113.05	108.48	107.39	104.69	104.48	106.39	106.39	104.02	103.65	110.92	107.57	104.63	104.09	109.86	113.13	103.51	105.1	108.38	109.34	104.07	107.66	101.51	106.07	108.06	109.99	110.19	102.82	102.52	103.11	104.23	109.71	104.33	104.8	106.48	105.85	104.72	103.34	105.13	103.92	106.22	103.43
103.31	105.56	107.41	98.18	99.762	99.127	102.4	109.93	101.18	105.43	103.45	102.57	106.17	106.07	105.81	102.96	102.72	107.14	105.85	106.19	104.74	103.33	104	104.96	104.08	105.22	103.35	104.77	102.91	104.25	101.04	102.93	103.08	97.283	99.536	106.1	108.44	103.06	105.8	107.13	103.93	100.91	102.96	105.82	104.99	106.38	108.52	107	109.29	106.2
104.75	105.78	102.83	106.48	100.18	103.98	106.78	106.38	104.37	104.92	103.08	104.41	103.35	103.19	104.88	105.05	101.23	102.72	105.13	102.92	106.23	102.15	104.86	103.3	108.93	103.36	100.84	103.55	108.87	105.72	104	105.29	102.9	102.31	106.04	109.19	101.91	108.15	102.19	107.21	102.68	102.72	105.35	104	107.33	107.74	108.46	103.41	109.74	102.45
106.33	106.32	107.68	115.95	107.51	112.63	110.09	112.17	108.11	108.73	115	112.17	106.8	111.53	113.53	105.11	109.02	108.34	113.57	109.63	112.02	110.46	105.51	107.52	104.13	113.34	111.15	105.4	112.64	113.72	111.37	107.22	111.08	107.95	110.45	106.87	110.73	112.44	108.78	108.23	116.12	112.23	107.04	118.38	109.69	108.88	113.01	106.36	112.53	106.85
114.43	113.43	110.05	111.01	112.67	105.51	114.06	113.85	110	104.25	113.71	112.02	113.59	109.69	113.33	112.58	114.94	109.46	114.5	104.84	112.93	114.21	114.04	112.89	110.51	108.48	111.22	111.98	110.37	113.52	111.62	110.2	110.87	109.79	113.5	108.99	110.65	108.06	111.43	112.11	109.05	114.59	115.6	110.16	111.14	116.57	109.99	109.86	117.28	111.88
110.15	111.53	108.58	113.66	114.14	113.87	113.89	114.87	113.83	108.67	113.27	110.14	115.62	110.27	114.07	107.01	113.62	111.62	114.42	111.26	113.15	115.75	111.44	110.42	113.39	114.37	113.79	110.77	113.53	113.44	110.58	109.69	105.99	115.6	111.87	110.1	111.11	115.4	112.65	109.46	111.25	113.4	112.04	107.9	110.12	115.44	111.24	109.89	109.03	112.39
105.36	108.68	102.74	98.292	99.011	103.61	100.67	100.51	103.29	102.82	108.16	106.24	101.31	105.06	104.32	106.69	104.32	103.51	105.01	101.36	101.66	106.24	103.84	107.1	103.3	105.46	109.35	107.64	106.46	103.71	101.28	101.64	103.79	103.39	102.55	105.24	104.16	105.67	105.2	106.31	104.4	104.71	104.17	99.703	102.92	102	102.98	105.17	106.06	102.13
105.99	101.81	108.52	103.91	102.04	105.14	101.26	105.47	103.94	108.62	105.26	101.01	105.78	101.79	110.19	104.58	106.23	108.03	104.47	105.29	104.26	108.71	105.58	104.1	102.58	101.32	100.6	107	108.19	101.58	109.24	102.85	104.25	109.4	107.81	108.31	106.73	104.78	101.76	103.14	107.6	104.83	104.68	108.62	103.8	104.66	106.29	107.69	102.73	108.07
113.88	110.58	110.52	109.31	108.57	105.76	111.53	116.72	109.31	112.64	110.94	105.87	108.81	112.25	107.65	117.96	111.25	108.58	113.27	114.08	110.91	110.09	110.12	110.56	111.14	108.52	112.95	108.5	109.22	113.21	112.29	107.1	114.18	109.22	109.78	106.7	108.49	110.41	111.18	106.78	110.56	117.18	111.29	112.2	109.51	110.37	105.94	109.43	108.07	113.17
103.7	106.16	102.69	106.64	104.59	105.6	105.98	104.48	105.52	103.19	109.4	106.93	110.76	100.34	109.07	104.85	109.13	103.94	109.26	105.22	106.19	104.45	111.03	107.42	103.28	104.31	105.38	105.5	108.18	102.54	105.29	104.42	108.79	104.8	103.41	106.15	104.71	107.11	110.17	105.33	105.14	103.92	106.99	104.45	108.14	104.58	104.77	103.62	106.58	108.55
97.935	106.78	99.243	102.24	100.62	101.19	97.752	97.169	97.586	98.425	99.626	100.45	99.822	99.23	99.419	102.33	100.65	100.05	98.628	98.385	98.771	100.31	99.343	99.739	96.615	101.04	100.2	102.94	98.056	101.47	99.354	99.073	100.41	102.93	99.337	102.37	101.46	97.675	106.39	100.68	98.515	98.191	97.011	102.06	98.264	101.8	102.82	99.621	103.56	98.849
112.36	117.59	117.33	114.51	115.76	114.22	118.52	115.58	119.79	116.35	115.75	113.73	118.39	115.45	111.74	119.46	115.4	117.66	113.57	118.56	115.07	114.7	121.72	114.6	116.67	118.43	116.88	117.83	114.79	120.69	118.91	115.8	116.36	114.07	119.77	112.58	117.77	113.35	118.36	112.64	113.57	111.77	115.68	115.96	120.23	115.45	115.64	115.5	118.99	117.5
106.74	107.04	105.43	107.62	110.25	106.39	106.44	110.78	102.61	104.98	105.56	105	104.03	108.46	104.23	105.65	102.49	107.69	107.12	109.57	106.02	100.63	109.51	104.42	107.29	102.81	107.77	104.83	104.23	104.5	108.86	107.28	108.56	106.21	106.21	106.55	108.22	106.35	106.36	109.12	109.01	112.29	105.68	102.76	106.9	110.56	108.09	109.96	103.36	109.95
105.73	106.55	107.94	109.38	108.45	104.18	108.56	106.69	105.25	103.92	109.61	104.57	106.46	103.23	103.81	105.19	104.57	101.92	103.19	100.12	105.55	107.01	109.23	104.95	105.6	109.01	104.34	107.14	104.28	105.02	106.4	101.25	106.33	108.28	105.57	109.51	106.45	104.95	100.5	103.45	104.28	109.5	107.29	102.38	107.19	108.39	102.9	102.7	105.01	103.96
99.227	102.25	101.43	101.48	100.39	100.37	101.5	96.676	101.83	102.53	102.08	102.46	97.762	102.5	97.929	95.975	98.112	100.05	98.768	99.779	100.36	101.76	100.62	96.744	100.56	100.07	101.49	101.22	104.64	97.739	97.399	98.509	96.875	98.243	101.67	101.35	100.43	98.19	98.483	101.99	98.07	99.801	100.3	92.981	102.25	97.734	100.81	101.8	98.537	102.92
110.02	111.84	108.96	110.2	113.94	111.32	116.48	113.67	113.59	108.86	108.9	113.47	112.41	114.86	115.13	112.74	111.32	115.19	115.78	111.11	109.26	116.7	116.71	114.17	117.98	115.19	112.96	108.69	109.6	113.88	112.11	108.05	111.08	116.6	113.18	113.82	112.82	112.13	111.03	115.06	107.7	115	109.22	110.96	114.92	113.11	113.14	116.7	113.58	114.34
102.78	103.42	105.01	111.56	104.52	106.85	108.36	104.05	103.89	103.68	107	105.04	105.09	106.93	102.42	100.5	108.46	106.93	105.46	103.14	106.51	104.12	106.42	108.73	106.1	110.35	106.12	99.983	108.08	110.49	107.09	104.42	103.49	107.2	103.49	106.61	104.81	104.61	103.42	103.75	107.15	110.72	105.82	105.39	108.16	106.28	103.89	107.5	103.12	106.76
105.28	103.9	106.32	102.56	106.37	104.99	108.28	105.18	103.9	106.07	108.29	105.47	104.49	110.25	106	102.99	104.8	101.3	106.05	107.69	101.03	105.39	105.81	108.71	101.95	107.9	106.3	103.94	107.4	102.69	102.2	102.53	110.91	104.63	109.01	109.07	107.53	103.88	100.55	101.93	105.43	105.48	108.47	109.95	102.57	106.22	108.61	103.2	106.14	101.77
109.33	104.72	107.99	99.142	106.49	107.98	109.78	103.9	100.96	107.91	105.22	105.45	105.59	105.2	105.58	107.12	106.87	106.41	104.08	106.32	105.96	106.16	103.12	100.79	103.06	103.55	107.71	108.81	107.54	106.03	103.55	101.56	100.18	106.91	107.84	104.56	106.5	114.23	108.7	107.75	108.16	108.82	110.05	106.28	103.87	103.21	108.01	102.45	105.73	105.99
105.91	109.08	101.97	105.02	104.57	106.45	108.31	110.03	105.6	108.02	105.54	109.49	109.13	106.45	100.88	108.03	107.01	105.03	108.44	105.47	109.45	105.79	101.79	105.34	106.7	103.44	108.97	107.72	109.29	108.29	105.16	104.38	102.64	110.09	108.23	105.05	106.96	105.32	102.67	104.98	107.19	106.2	105.81	104.4	110.23	103.5	107.07	108.65	104.49	104.59
103.73	105.32	101.61	106.4	101.75	103.19	107.67	105.06	109.17	106.79	113.25	107.03	107.07	105.74	108.19	104.28	105.04	102.25	106.7	104.11	108.84	109.02	106.18	108.69	101.13	104.01	109.47	104.97	107.19	109.13	107.41	104.11	103.32	107.07	102.95	107.31	105.39	104.85	108.71	102.55	105.74	105.38	109.13	104.82	107.97	108.76	107.07	106.92	104.31	105.56
105.99	104.94	106.1	108.99	102.38	101.9	105.25	105.79	107.15	103.45	106.68	107.21	102.45	107.47	103.82	110.84	107.44	103.88	102.99	105.8	103.95	105.37	103.69	107.63	104.93	106.15	107.44	102.07	107.89	107.94	99.899	108.23	105.65	104.64	105.38	108.76	102.06	107.02	107.98	109.62	106.12	104.14	108.23	104.29	106.46	112.02	105	104.33	106.98	106.01
96.964	99.294	97.371	96.102	96.27	102.68	99.395	102.46	97.933	101.62	98.992	103.27	96.755	103.93	96.243	101.61	103.67	100.98	101.55	96.769	101.3	96.957	98.725	97.129	96.32	102.46	101.3	99.819	102.12	101.2	97.714	101.71	99.957	101.97	96.583	100.44	100.05	102.07	99.387	97.262	99.686	104.39	99.155	101.73	100.61	101.44	102.13	100.06	102.66	101.41
105.1	106.97	105.25	108.43	107.28	106.61	104.94	104.75	101.4	110.02	107.81	102.09	105.54	106	103.31	103.94	109.4	104.57	101.16	106	102.51	103.86	104.83	104.06	104.23	107.19	109.43	104.77	105.23	103.6	106.81	101.56	105.93	106.69	105.88	102.51	111.31	103.97	104.34	106.64	103.95	102.21	105.36	106.53	106.56	103.56	105.97	102.26	107.73	110.28
105.83	104.04	103.67	103.81	109.25	101.25	109.18	105.96	100.31	103.56	108.64	105.01	101.92	101.54	103.83	103.96	107.67	106.19	99.956	109.79	100.7	107.23	98.646	101.49	103.5	105.41	104.25	101.46	105.37	99.449	104.63	104.66	105.05	103.92	104.36	106.79	108.92	103.05	107.48	101.85	104.09	105.24	100.73	106.06	106.44	104.3	103.07	104.03	101.64	106.3
114.24	109.74	113.57	111.93	114.62	112.13	107.48	111.38	112.03	113.33	111.65	113.19	108.46	111.4	111.64	109.6	112.68	115.21	114.43	116.34	113.85	108.63	114.84	113.08	110.78	115.23	111.92	109.96	109.06	116.37	114.37	111.41	114.16	114.88	110.13	117.1	105.44	111.51	104.84	118	112.81	111.46	116.25	107.93	117.88	120.5	119.54	111.22	114.29	110.55
92.227	98.355	97.107	99.348	95.063	98.935	101.26	100.03	99.256	101.92	99.038	100.94	99.525	97.552	95.908	98.375	102.42	101.99	97.798	99.939	96.926	101.17	96.775	101.49	98.436	99.383	106.11	101.36	102.91	96.851	98.326	98.69	98.318	98.697	101.69	99.917	96.31	99.649	100.44	96.554	95.246	99.857	102.35	102.65	100.53	102.12	102.68	100.41	99.594	103.32
110.12	109.85	110.16	106.66	112.96	109.05	108.21	110.76	111.41	111.92	114.76	112.24	113.14	109.97	108.3	111.83	107.11	112.33	111.91	112.67	110.95	110.06	107.9	112.46	111.39	112.32	109.65	111.45	110.48	111.3	112.96	109.15	107.14	112.95	113.02	109.3	112.28	110.72	110.34	108.18	111.79	108.1	112.35	107.32	113.51	110.33	113.31	109.09	112.17	108.31
108.42	105.22	112.18	109.66	114.33	111.86	110.36	109.53	109.93	105.6	109.34	112.8	112.51	113.47	111.7	104.45	114.51	113.48	109.44	113.46	109.18	109.68	112.51	109.38	110.71	109.94	110.25	105.89	110.92	111.79	109.59	111.53	108.65	105.96	107.08	111.27	110.93	111.32	107.59	105.73	114.41	114.17	107.42	106.6	108.47	110.3	113.13	111.6	105.71	108.23
112.29	111.42	109.47	109.25	112.84	106.29	109.35	111.25	111.06	105.76	116.32	106.76	112.07	110.89	111.48	111.15	112.61	111.94	111.8	112	112.26	112.89	109.98	114.75	117.34	111.9	112.64	112.51	115.19	112.69	110.29	113.6	108.83	113.24	109.23	113.05	110.84	110	112.21	110.63	115.83	111.02	110.64	110.98	107	111.21	112.2	114.11	112.86	110.97
107.79	109.6	107.71	108.48	105.65	105.92	109.47	106.76	108.25	105.11	108.13	101.5	100.08	106	101.96	100.3	98.87	104.07	105.79	101.81	105.02	101.65	106.36	104.19	107.03	102.75	105.78	108.8	105.27	108.33	106.66	104.43	106.56	104.87	104.45	108.39	108.78	104.88	102.71	105.87	106.01	101.31	103.06	104.8	102.03	104.63	101.45	108.04	106.84	106.72
104.25	105.23	102.61	105.71	103.5	106.35	107.17	104.99	102.03	108.7	108.81	104.02	104.83	106.9	105.75	108.85	105.14	104.12	104.98	103.99	100.93	103.47	107.29	112.57	105.41	107.06	105.33	104.77	107.68	106.23	108.07	103.5	104.84	102.9	105.27	107.39	104.59	107.84	104.33	104.46	103.84	107.92	105.65	107.49	104.35	104.04	104.39	104.04	107.28	100.47
111.76	110.69	113.81	108.86	109.5	111.17	114.93	114.36	112.41	112.66	111.99	112.17	106.39	113.4	110.08	110.01	110.93	108.15	112.88	109.68	112.91	110.81	113.96	111.8	110.08	107.61	109.08	113.26	113.05	115.19	113.37	110.01	115.76	109.82	109	110.93	110.89	114.94	112.65	111.01	111.09	110.48	111.94	109.42	113.74	112.77	115.24	113.65	111.55	116.31
100.1	100.4	96.889	102.27	103.1	101.56	96.467	98.3	100.71	98.386	101.61	98.251	96.625	102.7	98.388	100.32	98.66	101.07	101.57	98.781	99.406	97.832	98.676	101.27	101.25	104.57	103.67	99.741	101.83	97.866	99.023	104.4	99.578	103.63	97.301	101.01	97.435	96.597	97.593	96.186	98.153	99.979	98.499	97.099	93.504	105.07	103.03	100.05	101.57	99.724
101.29	108.83	105.14	109.38	104.96	106.88	105.27	104.41	100.8	102.85	107.61	102.05	103.28	105.83	105.43	105.2	103.86	102.64	106.34	103.43	103.86	105.86	106.09	107.83	107.7	107.71	103.01	109.49	105.89	107.39	108.04	104.73	102.79	97.524	103.15	105.45	107.51	102.76	102.72	103.62	104.91	103.67	105.79	102.72	101.31	106.67	107.18	105.53	104.59	104.04
106.25	108.58	107.48	105.14	107.96	108.18	106.05	107.84	106.09	112.46	104.19	105	102.69	106.36	104.62	109.48	108.38	109.24	108.28	100.38	109.29	103.77	107.01	106.5	100.6	102.36	103.52	103.68	108.05	105.64	103.3	105.17	103.75	107.6	104.92	103.67	108.38	105.85	106.67	105.82	106.45	103.48	106.8	106.94	107.26	106.52	101.18	107.04	108.55	101.75
103.19	104.81	106.48	102.8	103.28	105.08	101.84	108.34	109.77	102.23	106.67	103.1	103.39	101.67	106.07	106.17	106.94	110.67	102.66	100.44	103.77	107.02	106.6	102.88	109.7	109.89	110.68	103.82	105.96	101.93	104.03	103.73	105.16	103.47	106.48	108.64	104.97	104.77	107.38	106.94	106.95	102.83	106.52	107.4	105.17	104.21	100.52	105.52	106.86	107.04
115	113.87	109.28	109.97	110.34	108.6	109.07	112.85	107.13	112.26	108.22	113.91	110.56	107.58	115.37	114.74	109.91	110.69	110.56	113.71	111.97	108.06	113.85	111.88	111.81	117.55	112.61	116.82	112.17	113.37	109.02	115.43	108.46	113.34	112.45	115.25	110.65	112.22	110.43	110.58	110.06	115.05	109.69	111.68	110.39	118.05	115.46	112.35	108.11	105.49
101.88	103.98	103.99	104.69	106.62	104.1	108.31	100.49	106.76	102.05	101.28	101.18	105.02	104.02	103.65	100.31	100.09	106.31	100.76	104.29	105.62	104	102.73	108.34	102	100.23	102.51	106.84	102.71	102	103.77	103.74	104.68	108.92	102.12	102.54	103.45	105.92	100.36	103.72	106	104.55	104.44	100.6	104.95	100.13	104.27	107.11	104.48	106.45
105.66	106.89	109.53	104.49	109.47	106.75	105.9	108.19	105.14	105.43	107.73	109.9	101.1	106.11	106.01	104.26	102.43	107.02	105.51	104.93	106.06	108.91	104.31	110.75	106.67	103.98	106.9	103.51	102.02	106	108.77	103.56	104.88	107.06	106.39	104.27	107.43	105.85	110.84	101.06	104.65	104.4	105.65	98.018	102.73	107.14	105.4	106.12	108.59	104.09
107.4	106.19	104.12	106.92	107.93	103.09	109.65	108.93	109.58	105.55	105.08	105.76	103.69	108.34	104.89	105.32	107.1	107.02	110.33	107.21	110.6	107.2	107.67	102.11	106.18	106.73	103.91	108.67	109.95	105.93	110.13	108.43	104.92	104.85	103.45	107.95	105.56	109.67	102.28	107.84	109.56	109.11	106.05	108.32	110.44	104.93	106.83	106.14	104.46	108.45
97.624	97.117	98.953	99.09	101.91	101.85	94.4	100.07	93.834	100.77	103.32	99.606	99.6	99.991	105.8	101.27	99.115	102.94	96.659	101.93	98.909	100.8	98.941	98.873	99.428	99.595	101.95	102.46	100.67	100.74	100.58	95.228	103.88	99.299	96.374	99.618	99.509	97.684	97.846	93.24	101.53	100.96	101.43	96.283	100.42	100.45	99.434	98.135	99.905	103.36
108.24	108.33	101.91	105.18	110.7	107.55	107.83	109.74	106.19	110.53	106.79	104.77	104.86	103.62	103.68	106.69	105.24	104.52	106.91	106.62	104.36	104.53	108.92	105.47	104.37	107.96	103.48	103.04	101.44	102.67	107.08	108.65	101.69	107.5	105.78	106.62	103.25	106.46	105.12	108.61	106.39	105.69	105.29	105.09	106.69	106.7	108.17	107.19	105.8	106.61
99.783	97.706	100.1	98.954	96.311	100.36	94.66	102	101.53	101.76	93.879	97.273	99.899	96.994	100.64	101.27	99.121	101.87	102.82	98.484	97.723	95.549	101.98	101.68	100.43	102.02	105.54	98.501	97.779	102.99	98.509	102.88	99.454	99.128	100.29	98.353	102.34	97.534	98.971	102.96	96.857	100.32	101.44	96.334	98.518	100.14	98.466	103.39	99.568	101.55
107.74	103.66	104.79	100.8	106.67	106.31	106.82	108.83	102.66	103.93	100.51	104.49	101.09	106.17	105.71	105.39	100.79	102.84	106.36	104.35	106.01	108.35	106.34	108.33	102.54	106.16	109.87	109.86	102.67	104.3	99.343	108.07	106.62	106.82	108.82	107.63	107.08	101.43	104.73	107.44	104.8	106.82	104.79	106.06	105.13	110.88	105.17	106.46	106.48	107.21
114.26	114.98	113.4	117.16	112.85	111.78	112.44	111.54	114.14	116.75	107.95	108.62	112.99	117.52	110.23	111.27	109.53	113.82	114.77	110.17	113.97	114.2	115.92	108.3	114.21	104.79	114.91	113.49	114.33	115.11	116.64	112.73	117.12	111.38	117.49	111.58	112.43	113.79	114.49	114.04	114.28	112.42	111.69	108.67	110.23	114.69	116.81	109.19	118.52	111.47
105.17	107.56	108.32	105.91	106.23	106.91	106.41	104.69	106.37	108.64	105.9	103.76	106.82	102.5	109.97	110.12	104.89	108.18	102.81	105.88	107.77	105.38	104.52	106.43	108.52	111.93	102.62	107.3	106.49	107.6	109.21	102.01	109.9	110.09	108.38	110.43	106.19	107.89	104.4	109.98	103.37	104.69	104.61	109.08	107.7	109.43	107.29	105.54	107.04	111.79
105.34	117.74	115.27	110.64	112.5	109.78	114.19	111.29	112.7	112.13	108.67	108.31	111.68	114.57	110.58	113.41	106.41	107.77	108.78	111.44	109.55	113.94	114.59	112.96	109.72	115.5	110.73	108.05	113.79	106.1	113.61	112.65	112.22	112.68	113.24	114.24	111.12	111.21	111.88	112.49	112.78	113.74	109.57	107.3	117.32	110.05	109.77	111.31	112.71	111.18
101.78	104.53	109.68	104.55	105.4	110.9	104	105.23	106.05	108.51	108.79	105.91	107.01	103.29	109.26	104.39	102.68	109.85	105.06	104.5	106.84	104.55	104.8	102.66	108.2	106.24	106.42	107.38	102.69	107.12	108.76	106.09	107.07	107.18	102.84	108.82	108.38	107.17	101.15	105.64	109.19	107.11	107	108.93	104.16	108.25	109.7	106.27	107.15	107.78
101.34	99.384	102.58	104.78	104.78	102.79	106.6	105.15	98.707	106.74	102.42	103.8	104.83	103.77	104.26	108.01	103.44	102.62	104.11	102.64	105.25	106.02	101.09	103.06	108.06	106.93	101.19	102.52	106.38	105.33	104.34	105.03	98.94	101.57	101.28	100.68	100.06	103.35	102.03	102.51	101.75	104.2	106.74	104.16	103.18	103.29	106.52	104.02	107	103.09
110.99	111.56	112.12	111.28	110.31	111.77	115.82	113.81	108.09	111.49	112.58	114.39	113.78	110.41	111.45	114.04	114.83	107.8	113.98	112.64	112.78	114.89	113.13	110.26	115.79	112.24	111.83	112.95	115.97	114.65	112.37	108.87	115.24	113.47	112.64	115.63	110.13	110.58	112.73	108.88	108.09	111.15	113.67	116.24	113.8	113.16	111.31	112.33	111.36	109.02
111.55	112.88	112.61	115.82	110.81	107.03	111.19	109.19	113.24	114.62	111.71	108.96	107.6	110.82	107.4	110.66	113.11	111.42	116.27	114.41	109.86	111.7	109.63	107.41	110.37	113.14	113.28	110.77	110.92	110.41	109.07	113.08	112.54	117.05	109.88	117.31	111.88	116.86	110.24	115.49	114.09	111.43	114.61	109.29	112.23	111.47	114.9	114.47	115.54	108.26
105.92	102.85	102.49	104.78	102.39	109.88	102.93	108.15	103.35	100.06	103.61	107.46	102.46	107.43	108.1	107.24	108.02	104.15	102.49	108.84	108.74	105.21	103.7	107.02	108.95	105.79	107.01	109.02	106.21	108.56	106.63	105.97	105.95	102.17	105.07	103.21	107.08	103.41	105.34	108.49	100.95	105.36	105.71	103.46	102.01	104.49	103.15	101.72	106.6	107.97
107.54	106.71	106.57	104.07	104.58	111.69	105.35	107.02	104.55	106.03	102.26	103.97	104.68	105.57	104.49	104.95	101.66	109.61	108.31	101.93	102.97	104.82	109.06	104.59	105.6	104.95	106.28	108.91	105.75	101.88	107.2	105.45	105.98	101.72	102.97	105.26	104.4	107.56	106.48	104.46	103.99	108.65	102.68	106.86	108	105.75	107.23	102.59	106.1	104.45
109.59	109.9	109.09	107.28	109.82	108.51	106.46	115.51	109.17	109.26	109.05	109.04	108.82	112.83	107.22	110.83	110.95	106.16	109.71	108.94	109.41	109.93	111.62	108.57	112.67	109.66	110.49	107.56	109.38	107.9	110.93	110.42	107.94	106.63	105.89	110.47	110.46	110.91	110.17	109.38	109.22	115.79	106.99	111.24	111.82	110.53	109.79	111.57	110.75	106.46
111.18	114.03	113.72	113.23	111.29	115.61	115.42	112.94	111.38	108.68	108.24	111.02	113.2	110.87	113.63	115.53	113.31	105.9	108.58	114.76	103.01	111.46	108.74	113.28	110.94	114.84	116.05	113.22	111.36	109.47	112.93	111.36	111.33	114.62	111.99	109.86	113.27	116.59	109.31	112.14	111.04	112.43	112.48	115.33	109.52	110.94	113.93	111.07	111.77	113.05
102.5	103.03	103.41	104.43	105.69	107.45	99.574	102.24	109.19	106.72	103.5	103.37	106.63	105.46	106.32	99.57	102.42	105.29	107.18	106.11	105.66	107.49	107.43	107.66	105.51	111.63	104.71	107.13	104.28	103.1	105.84	104.7	106.77	106.7	98.661	104.06	103.13	103.82	104.84	108.09	101.74	108.63	106.03	102.4	106.35	105.87	105.15	106.67	102.26	102.01
114.29	112.72	112.45	112.25	115.8	111.51	109.3	112.03	111.2	110.05	114.84	111.45	111.76	107.21	114.68	113.01	115.06	110.29	112.13	112.61	109.89	111.4	111.1	108.79	112.8	108.25	116.74	110.3	107.4	108.86	107.87	110.95	113.16	112.63	111.4	111.31	112.01	111.16	110.86	112.25	113.16	112.79	110.82	112.11	112.72	116.29	115.46	111.77	112.42	106.52
109.03	107.14	104.32	104.38	105.93	104.2	104.73	103	107.04	105.23	101.09	109.04	105.28	103.96	106.4	109.27	105.84	104.03	107.6	108.98	108.02	105.49	105.85	107.6	107.93	105.01	108.18	106.29	105.56	104.42	104.89	105.52	107.37	104.84	104.69	103.37	103.83	106.01	104.04	104.57	102.85	105.42	105.66	106.04	106.38	107.14	104.66	105.86	107.94	104.74
103.19	102.99	109.1	103.43	105.72	109.43	106.04	106.64	109.6	107.4	106.2	111.02	106.65	110.35	102.85	105.91	104.01	103.28	108.54	102.72	102	106.63	107.55	104.55	110.18	105.8	106.89	103.39	106.02	108.07	107.85	106.37	109.45	103.9	103.58	107.08	106.66	104.71	103.97	107.92	105.4	106.7	105.29	105.71	106.03	105.98	109.66	104.99	108.11	104.52
108.1	106.49	109.93	106.33	109.81	108.18	110.05	109.8	103.62	106.33	107.22	105.2	110.78	110.87	104.66	106.66	111.47	105.32	106.77	102.86	106.27	106.02	104.52	108.51	104.86	105.23	105.16	105.06	105.78	106	108.02	102.61	106.57	106.64	105.62	108.36	107.79	103.53	107.73	104.77	108.81	106.85	106.58	108.15	106.6	105.78	104.18	106.97	103.51	109.71
104.16	107.68	106.08	106.81	106.63	105.64	107.07	108.27	112.53	105.47	101.52	107.22	103.44	106.15	107.07	107.47	107.58	106.94	106.99	106.39	108.91	108.71	103.25	111.42	105.94	106.99	103.57	107.74	108.62	109.01	103.59	103.56	100.45	103.88	103.93	103.7	105.38	109.89	106.05	104.13	109.5	105.84	104.49	104.76	104.58	103.92	105.59	109.99	103.34	109.88
98.361	98.828	101.06	105.18	100.74	97.21	97.192	93.27	97.512	104.73	102.75	106.21	101.37	103.19	99.761	97.819	100.89	100.89	103.61	101.65	104.41	96.131	96.255	105.08	102.46	102.52	100.45	100.6	100.07	100.29	99.6	98.961	99.861	100.03	100.41	101.61	101	101.6	103.12	100.25	95.881	100.19	98.983	96.178	102.7	99.417	102.78	105.58	102.62	101.89
110.07	110.84	107.64	108.9	111.84	110.92	112.3	109.6	113.25	110.99	109.48	113.53	111.43	106.33	109.98	112.98	113.1	112.46	108.61	112.58	110.41	106.54	114.02	110.93	112.54	111.44	111.73	108.54	112.38	111.45	114.51	112.92	110.54	113.78	111.35	113.47	111.98	114.75	113.28	112.23	111.85	111.85	111.41	110.62	103.44	110.99	112.1	114.16	112.29	112.13
106.95	105.05	105.09	101.2	106.28	107.96	102.25	106.23	104.27	106.59	107.37	102.57	103.91	103.13	103.11	102.27	103.58	103.08	106.21	104.65	103.19	106.45	108.03	101.57	102.4	98.334	106.02	103.52	100.32	105.15	105.54	101.75	105.56	103.59	105.41	105.94	107.52	103.29	104.07	104.74	104.3	110.08	105.97	103.2	106.6	110.91	102.58	103.59	107.1	96.037
106.75	108.25	105.01	106.74	102.13	110.42	107.82	110.07	112.17	108.44	106.16	104.48	103.33	107.33	107.44	108.22	103.97	112.9	106.87	103.31	106.1	107.55	104.42	105.25	107.47	106.31	103.58	106.9	107.08	107.24	104.49	106.11	105.63	102.38	103.5	108.36	105.39	104.64	107.57	108.02	103.1	104.11	105.21	107.97	108.32	103.81	99.346	104.57	104.31	104.19
105.79	107.37	104.52	109.38	105.64	109.68	103.2	104.66	103.83	103.74	105.94	103.38	105.66	100.9	109.27	104.69	104.61	109.77	104.51	104.78	111.97	108.58	104.71	104.36	101.73	106.86	100.97	102.35	104.24	107.12	109.39	108.11	101.75	101.03	103.63	108.04	106.88	103.99	106.72	108.07	106.12	104.39	104.17	105.3	103.84	104.93	107.18	102.9	99.237	106.36
110.56	111.43	107.78	108.99	107.22	113.19	110.21	112.78	109.3	114.13	109.36	109.89	111.22	109.34	113.9	115.77	113.55	112.26	117.02	111.04	114.64	114.57	106.21	115.82	110.51	106.84	107.19	114.55	114.92	112.23	110.91	106.17	117.39	110.28	109.34	108.84	113.85	109.1	111.9	111.45	114.05	119.74	108.72	109.75	112.31	115.02	109.8	114.01	112.74	106.78
106.48	103.19	103.31	110.09	110.24	103.5	110.3	111.08	104.43	104.09	105.05	106.5	103.55	105.37	104.64	109.42	107.53	102.28	105.1	100.2	105.62	105.39	108.23	107.34	109.67	103.97	104.26	109.07	108.81	108.25	108.04	102.46	103.32	108.45	105.7	107.76	106.37	104.48	105.84	107.07	109.65	105.78	102.97	106.75	103.89	105.95	103.62	107.59	104.99	103.56
112.49	112.52	110.58	111.18	112.31	112.79	111.26	117.6	110.73	110.86	116.13	106.95	111.33	107.49	112.17	114.37	107.36	110.12	111.64	111.72	112.86	112.26	109.02	110.16	116.5	107.22	117.18	113.69	114.32	110.76	111.17	110.29	116.64	109.24	110.25	109.74	110.19	111.51	111.27	108.65	114.51	109.88	109.18	111.92	111.19	108.93	115.06	113.92	110.17	109.11
105.03	105.27	102.74	103.63	106.96	103.85	104.21	108.5	100.65	106.26	108	107.31	104.25	106.6	104.25	105.44	108.48	106.88	106.63	108.72	104.54	104.15	105.14	108	106.45	103.4	104.14	103.47	107.02	104.58	102.36	101.82	104.96	104.99	106.91	107.67	109.94	106.14	103.98	105.3	106.53	107.85	103.52	105.62	105.35	106.27	105.99	106.86	104.71	104.75
105.27	103.85	110.18	104.68	104.36	107.34	106.95	107.15	109.94	103.9	104.71	105.29	106.33	103.99	107.27	106.73	109.08	106.77	110.78	105.54	109.01	106.99	106.7	107.45	106.28	104.95	105.97	107.98	106	109.37	109.18	109.14	104.78	107.75	110.51	109.42	102.36	107.31	105.11	113.2	106.01	105.83	104.42	105.03	106.23	109.05	102.71	104.61	106.76	107.12
100.54	106.88	103.59	107.07	103.99	105.85	102.29	104.51	105.48	108.6	106.96	107.93	104.66	103.29	106	107.04	103.46	106.93	103.61	110.15	103.41	108.74	109.79	105.64	108.45	103.77	106.01	106.83	106.9	107.09	100.46	104.58	103.83	105.44	105.76	100.45	106.2	104.24	101.88	105.64	107.44	104.51	104.42	106.61	104.78	107.28	106.74	107.21	106.05	107.84
98.692	101.72	97.685	98.185	104.29	100.63	98.731	101.67	101.63	98.433	99.414	100.65	100.4	98.49	99.485	101.49	97.871	105.59	100.3	98.864	100.05	100.55	97.085	103.34	102.31	100.48	101.88	96.371	99.674	101.67	96.642	98.543	96.104	99.561	98.769	96.289	101.03	101.48	96.88	104.65	99.264	100.16	95.379	101.59	99.691	102.56	104.18	98.787	95.781	96.937
112.35	107.25	110.27	112.1	114.81	113.85	109.08	111.22	108.2	111.78	108.95	111.42	109.67	110.89	110.99	108.19	108.29	112.4	116.82	108.47	116.69	111.94	111.71	112.49	112.3	107.52	109.97	112.07	116.44	107.68	110.66	110.4	110.1	113.84	108.01	112.48	111.99	108.83	105.18	111.17	109.12	110.21	110.39	113.8	115.41	111.3	110.72	111.02	114.02	110.81
107.67	102.94	105.86	105.6	102.97	99.602	107.04	107.05	107.88	100.46	104.21	104.7	108.48	104.22	104.67	102.46	103.79	107.43	110.46	107.47	97.936	100.87	104.34	101.43	103.53	100.18	105.52	104.69	101.48	101.62	100.84	106.58	107.51	100.88	104.84	103.27	101.39	104.18	102.6	97.25	102.89	104.67	105.77	101.7	107.19	104.78	109.79	105.76	108.79	102.72
99.331	99.418	102.56	100.92	99.136	97.436	100.99	104.86	104.79	97.749	101.85	101.78	96.884	105.16	100.33	103	102.69	103.35	98.861	104.75	103.96	100.51	100.58	100.77	99.175	100.2	98.646	96.54	96.83	101.78	102.98	101.64	99.077	101.11	102.17	101.09	102.32	100.99	99.645	102.97	98.788	107.16	98.761	100.74	101.64	103.46	96.461	99.787	101.92	101.5
102.03	103.67	107.6	103.95	103.19	104.67	108.31	106.27	105.9	101.82	108.88	102.73	106.85	105.65	101.24	102.69	105.84	103.06	101.5	108.37	104.95	108.21	108.08	105.81	104.5	107.24	105.38	101.35	106.55	104.92	109.18	108.03	105.55	106.24	107.84	107.64	107.91	103.87	104.59	106.71	106.2	104.98	108.81	105.15	105.64	107.99	103.55	105.55	103.79	107.52
98.708	105.28	97.048	100.05	102.93	96.923	101.97	102.88	98.825	98.656	101.18	96.933	99.429	100.44	100.57	102.26	103.42	99.201	97.925	101.02	102.8	99.754	103.66	101.66	103.72	101.65	101.91	99.37	104.88	99.907	100.2	105.37	97.877	101.37	99.938	97.788	100.17	101.54	98.49	106.25	95.268	98.245	99.383	100.43	97.246	100.16	99.55	100.4	97.072	100.42
109.05	104.72	108.61	107.69	108	113.82	106.48	105.4	112.66	110.95	107.84	111.81	107.5	109.54	110.98	115.29	107.64	111.4	110.88	116.51	108.66	112.05	110.12	111.35	112.85	109.37	108.31	111.14	110.41	110.3	109.11	108.11	107.04	110.9	111.38	108.68	106.63	107.78	107.57	110.12	109.1	106.06	111.24	112	105.55	109.86	110.82	106.77	108.59	110.57
104.83	110.37	107.32	105.23	105.38	106.27	106.69	106.06	104.28	107.34	108.14	109.11	107.9	107.41	110.59	102.81	107.93	104.79	102.94	101.9	105.03	104.38	106.3	107.66	106.62	105.4	106.77	107.21	104.64	111.77	107.33	106.07	110.71	112.17	110.46	107.01	105.91	109.76	108.42	107.39	101.53	98.636	106.61	108.56	108.14	106.01	104.3	108.14	106.68	110.48
113.06	106.75	115.76	115.54	113.54	111.1	113.39	112.08	108.88	110.08	112.29	107.72	110.99	116.39	111.26	113.43	114.63	111.86	113.72	108.5	112.68	110.24	114.75	108.97	113.58	109.6	109	113.58	112.77	110.45	117.68	116.01	114.39	112.5	114.39	107.79	108.59	113.6	113.8	114.08	112.49	112.8	113.35	117.19	112.75	112.39	110.21	112.82	110.25	110.87
107.96	105.94	104.73	108.61	107.24	106.76	106.93	108.13	104.16	108.8	108.39	107.83	107.16	107.08	106.67	108.06	109.34	105.58	105.73	107.94	106.12	107.68	113.16	108.73	106.33	106.5	107.27	106.13	101.36	109.54	106.62	106.4	103.53	106.99	103.01	107.52	107.95	106.73	103.87	111.59	104.77	110.68	111.6	105.5	104.66	103.76	109.3	106.13	104.26	107.45
110.09	106.63	106.52	106.84	104.11	107.93	103.24	107.93	106.49	102.74	104.35	105.35	106.96	106.55	102.01	107.99	107.22	103.11	103.4	102.37	106.9	104.77	106.29	104.27	104.39	105.76	103.47	106.81	109.6	106.23	104.71	104.35	109.9	106.09	106.08	103.52	107.57	109.58	107.52	105.14	107.31	105.99	103.74	104.06	102.04	110.13	107.83	106.19	102.32	105.69
111.92	112.38	108.99	115.03	109.34	108.76	112.37	113.12	106.69	115.44	109.85	107.85	112.6	106.57	113.74	109.11	112.06	109.72	112.25	115	109.66	110.02	113.88	110.19	110.88	114.73	112.55	108.59	112.93	111.34	110.76	112.82	110.76	110.61	114.55	109.32	111.42	109.45	110.03	113.12	113.37	109.68	114.61	112.62	115.53	108.09	113.27	113.54	110.33	114.84
108.65	109.1	111.73	105.15	113.53	109.97	108.59	109.86	110.03	110.69	106.29	110.52	110.46	110.94	110.08	111.98	109.02	111.99	107.82	109.12	108.7	109.34	107.4	106.98	111.28	110.19	108.91	109.65	109.55	108.86	112.71	116.96	110.93	112.05	109.84	112.19	105.72	110.89	111.01	109.8	109.67	106.11	111.72	114.25	105.86	113.25	110.6	110.15	107.25	109.72
104.82	106.48	100.58	104.3	103.9	104.52	105.06	104.11	107.57	106.48	106.51	107.44	102.12	104.58	105.03	107.43	106.02	112.13	103.75	108.6	104.28	106.05	105.1	106.14	103.78	109.41	105.72	105.17	108.62	104.96	106.19	103.82	106.45	106.3	98.947	101.81	104.6	105.07	99.781	105.9	105.23	102.52	102.66	104.4	103.47	109.86	107.16	107.45	110.02	111.25
105.41	111	105.35	105.25	106.64	101.15	106.11	104.37	105.24	102.77	103.62	110.24	103.46	104.54	109.58	105.13	108.73	107.58	105.96	104.46	106.25	104.44	108.51	103.84	109.92	107.03	105.72	105.35	102.8	109.79	108.94	105.16	104.68	107.51	105.4	104.11	101.76	104.99	108.58	105.61	105.32	111.67	110.65	103.7	111.72	106.87	108.05	100.75	108.76	101.91
106.95	104.82	103.6	104.29	109.53	104.84	106.66	105.45	104.8	107.48	103.75	100.19	108.87	107.78	108.27	105.02	106.86	103	105.57	103.26	108.95	111.62	110.17	106.19	107.75	106.13	103.74	107.58	107.62	100.45	107.14	105.4	105.91	107.73	107.11	111.17	106.95	104.95	106.42	106.01	107.61	107.83	109.74	105.55	108.58	108.02	105.95	102.72	107.26	108.78
112.75	108.88	106.16	104.77	106.05	102.27	108.86	108.59	107.99	107.81	101.91	106.18	105.42	105.24	105.43	103.16	104.32	108.8	104.67	111.96	106.77	105.09	105.87	102.54	108.18	104.44	107.55	110.91	110.85	108.71	104.39	106.41	106.23	106.9	107.23	102.58	102.51	107.02	109.51	104.4	109.32	106.84	108.53	104.44	107.61	104.42	107.95	106.9	106.71	109.02
100.41	99.073	99.91	98.375	102.02	102.12	98.416	98.206	101.6	99.758	97.113	97.379	97.462	96.607	96.112	99.206	104.57	99.707	95.973	101.29	99.026	100.67	98.694	97.927	97.266	99.679	100.42	104.26	94.918	100.49	96.02	99.147	101.75	100.16	100.45	100.88	101.17	93.931	102.01	99.498	102.48	101.19	96.126	99.302	101.69	99.295	97.175	101.64	97.618	100.51
112.41	111.11	110.18	114.35	111.9	106.29	112.89	115.47	112.76	111.41	111.14	111.67	109.6	105.66	106.52	110.84	108.99	107.2	107.08	112.75	110.68	113.66	111.3	112.92	111.21	110.84	108.98	111.36	110.21	111.77	108.71	110.34	111.31	110.58	108.88	110.24	107.5	108.72	108.97	112.29	108.1	108.86	110.85	107.93	112.8	105.75	110.22	108.69	110.84	114.29
105.63	108.62	107.33	104.11	106.94	103	102.66	104.67	105.62	104.37	108.92	105.2	105	102.23	101.06	110.34	108.49	107.53	108.36	106.39	103.38	104.47	107.16	100.93	101.05	104.04	108.03	101.2	106.8	108.93	103.08	104.7	102.63	103.46	106.2	103	104.69	108.31	101.45	105.11	106.79	100.58	104.99	107.62	105.92	107.23	107.17	110.48	107.01	105.75
105.99	109	110.26	101.33	103.08	105.77	108.28	105.14	107.89	107.2	109.68	102.61	102.69	106.38	106.11	106.81	104.79	107.07	103.85	102.08	104.7	105.53	106.69	106.74	105.13	108.62	110.09	107.78	108.8	105.76	108.51	105.79	109.94	106.02	108.91	105.31	108.25	106.81	106.34	107.58	105.63	105.99	109.06	104.85	106.81	104.55	105.55	102.75	105.6	109.29
104.86	109.58	108.12	106.05	112.48	106.79	106.48	108.19	104.71	107.3	109.09	104.63	105.11	108.46	107.72	106.74	110.32	106.86	104.54	105.59	106.14	105.92	105.38	105.65	107.47	109.12	107.23	102.99	109.41	106.3	106.31	107.66	105.57	110.76	105.97	108.39	109.44	105.17	104.61	107.56	107.13	105.11	107.87	112.99	108.47	104.9	104.35	100.4	110.9	106.22
116.54	106.07	112.9	111.15	114	112.56	112.12	109.61	110.34	106.89	107.03	112.22	110.55	112.46	110.01	116.62	110.42	113.01	111.46	114.16	109.96	115.03	111.24	109.6	107.87	111.95	111.91	110.39	107.2	107.88	117.72	110.33	112.58	115.14	111.18	110.09	110.46	110.74	113.23	112.17	111.31	113.28	111.29	108.66	111.45	108.71	109.32	113.12	108.45	112.39
105.72	108.39	101.5	105.32	103.24	104.51	102.85	103.31	105.38	101.04	102.38	105.25	105.2	106.56	105.78	103.3	105.03	106.62	104.39	102.24	100.68	107.74	109.43	101.65	106.48	104.94	101.09	101.37	100.49	104.02	106.79	102.26	103.56	100.97	99.173	104.66	106.98	103.17	103.53	103.25	104.45	103.61	101.28	101.79	104.22	105.61	106.38	107.47	108.86	105.58
112.38	110.8	114.47	111.67	113.78	113.99	111.4	106.23	111.39	113.17	114.54	112.93	111.81	112.32	111.34	113.86	115.13	111.23	114.9	117.88	117.31	113.71	111.29	112.5	109.52	112.14	112.07	111.23	105.34	112.95	113.7	111.07	110.79	111.06	109.53	114.28	109.69	112.44	109.24	109.97	110.82	116.21	114.5	109.19	111.92	113.93	110.63	111.95	109.73	114.12
108.43	107.62	110.75	111.57	106.21	110.39	110.57	110.99	107.82	110.69	117.26	108.43	112.74	112.01	110.2	115.45	107.21	113.56	116.38	108.15	111.7	108.16	111.12	108.07	110.59	112.04	111.11	111.42	111.47	106.67	106.94	116	113.98	114.66	110.85	114.62	111.17	112.86	110.06	113.47	113.56	114.59	112.04	107.82	114.55	110.26	112.06	118.67	111.87	108.38
112.84	113.48	111.64	115.93	113.76	107.1	111.21	108.54	108.95	107.42	112.95	110.16	112.06	110.56	112.73	110.8	111.96	106.58	113.43	108.72	109.67	109.03	108.27	114.33	112.37	110.78	111.37	107.55	107.73	110.94	111.92	108.06	111.44	111.41	109.06	112.52	108.24	111.53	105.18	111.33	109.68	108.36	111.31	111.39	113.12	110.12	117.46	116.33	110.02	108.18
112.71	109.37	114.68	107.56	111.91	111.22	111.25	113.03	109.1	111.05	112.1	113.92	108.66	109.47	108.09	112.35	112.27	110.83	108.91	112.92	111.75	110.93	110.35	110.81	111.9	109.97	108.95	106.57	110.11	107.54	116.1	108.51	110.39	111.38	107.3	109.02	110.37	107.93	107.36	108.24	110.79	109.53	110.42	107.61	111.64	110.78	109.21	110.13	110.55	108.49
106.43	109.5	108.18	109.16	106.98	105.88	109	108.57	104.65	105.79	103.35	106.79	104.51	103.69	109.4	107.14	103.88	106.92	102.5	109.62	105.77	110.65	103.57	104.91	111.37	107.94	110.56	100.82	108.95	106.99	103.32	105.84	106.59	107.3	111.11	107.31	106.55	109.66	108.76	107.02	108.85	106.19	108.22	106.88	104.38	102.06	106.61	104.62	106.97	107.87
106.73	106.72	106.81	103.42	100.37	108.68	103.68	103.26	105.82	108.33	107.21	103.95	107.6	104.05	107.29	99.035	106.93	101.26	105.45	104.58	104.98	105.91	105.19	106.05	101.12	105.99	108.78	108.28	107.98	107.45	102.95	107.65	105.17	102.86	101.39	105.25	108.79	106.42	102.34	103.74	102.92	109.8	106.74	108	106.31	102.5	102.53	102.12	105.09	106.19
113.5	109.38	108.31	110	111.8	105.54	114.5	112.47	115.85	112.14	112.2	115	110.03	114.76	110.81	108.96	112.37	111.68	112.02	114.33	114.5	110.37	106.87	111.7	110.37	111.8	112.1	116.21	110.75	110.91	113.84	110.8	107.09	114.79	112.62	114.64	113.07	114.53	110.51	111.85	113.28	110.37	112.36	113.81	114.63	109.53	115.23	110.63	108.48	106.93
119.11	117.09	115.96	119.75	117.28	114.18	113.85	115.44	118.13	111.68	116.84	116.41	118.43	118.75	122.69	119.82	114.85	116.58	118.56	117.33	116.32	119.45	112.07	119.13	115.6	112.23	121.27	113.87	114.85	115.6	118.82	117.11	121.4	117.49	119.86	119.1	114.89	119.74	115.79	118.36	119.18	117.83	114.84	118.61	119.14	117.74	115.34	117.54	118.99	124.19
97.784	100.5	96.837	99.591	103.24	97.296	99.177	96.406	102.2	100.8	101.5	97.338	101.85	97.582	100	102.76	103.83	97.314	100.79	99.683	100.06	101.35	99.562	96.026	98.98	99.77	96.623	99.168	100.68	100.97	103.32	97.805	100.42	96.966	100.65	99.281	95.151	100.12	99.068	95.222	98.459	103.62	96.426	99.934	101.95	100.6	102.89	97.516	97.783	98.765
101.44	98.901	104.12	99.455	97.937	97.192	99.825	98.852	100.48	101.79	100.09	102.75	102.71	96.519	98.249	96.72	99.338	97.873	102.19	102.05	103.06	97.367	97.651	100.48	95.961	98.216	101.52	101.57	102.01	105.08	98.324	102.31	95.804	97.868	99.355	98.894	96.925	98.377	99.75	102.47	99.202	98.957	100.7	95.959	100.75	99.136	101.71	96.184	101.67	98.908
104.29	104.07	106.85	109.39	106	108.51	104.3	110.03	108.72	104.64	103.5	104.15	105.96	106.01	104.9	102.19	106.96	110.3	104.99	108.33	105.24	106.54	105.43	101.74	105.22	108.44	100.98	104.13	106.1	109.87	104.81	103.02	99.267	103.77	102.69	104.77	106.42	103.16	106.07	104.72	104.09	105.96	103.1	104.58	104.52	106.09	108.58	103.43	107.65	101.43
106.2	100.61	110.1	104.53	102.81	103.51	106.72	106.51	109.71	104.22	105.79	107.06	101.09	105	102.48	105.63	107.12	103.62	105.41	106.22	105.09	106.25	109.91	107.48	105.87	106.15	107.36	111.88	106.5	103	103.05	110.93	108.15	106.12	100.6	108.32	101.18	110.46	109.02	110.4	106.11	109.03	105.76	106.63	102.62	103.59	108.26	110.91	105.63	103.14
112.35	108.52	110.41	111.27	115.15	108.5	115.71	112.43	112.03	112.13	110.83	106.55	108.8	111.12	114.18	106.37	113.48	109.8	112.06	106.97	107.02	107.75	111.23	113.32	112.19	108.96	108.92	110.93	114.9	115.01	107.89	111.39	110.84	109.81	110.72	110.08	111.4	105.68	111.74	109.75	112.51	109.59	111.35	111.45	108.52	109.96	114.66	112.52	110.64	112.8
106.97	105.32	108.12	106.38	103.06	106.54	102.76	105.3	106.59	104.5	107.84	106.53	100.77	105.85	103.67	104.34	100.79	107.12	107.45	106.36	100.63	106.17	108.28	106.97	109.49	106.67	104.22	104	101.64	109.11	106.13	107.33	101.6	101.84	110.35	105.02	104.62	104.79	102.42	105.92	106.29	104.77	109.25	103.96	108.33	104.04	105.1	102.64	103.77	103.21
110.9	107.69	109.42	108.07	110.9	108.2	107.59	110.27	112.97	110.17	106.39	110.29	108.98	105.9	111.92	106.62	106.27	110.01	114.25	107.61	112.92	108.1	109.73	107.91	113.67	110.21	107.39	109.24	113.02	109.76	113.39	112.34	106.13	106.6	108.14	111.43	111.84	110.24	110.85	109.23	109.57	108.9	111.87	109.48	106.48	110.99	115.22	112.92	112.06	110.84
102.37	101.99	106.27	104.24	106.99	103.4	102.38	101.01	103.24	108.64	105.86	103.16	101.91	107.43	101.06	110.14	103.32	105.94	108.16	104.14	108.02	102.44	101.92	104.6	100.72	103.45	106.25	102.05	102.71	103.76	104.61	101.1	104.59	108.44	102.63	100.55	104.22	103.6	105.51	103.63	101.62	104.28	103.3	107.97	105.13	102.05	105.76	104.67	101.71	102.31
105.15	105.86	100.87	108.18	104.38	106.26	106.5	106.25	108.17	100.27	107.36	107.57	105.95	106.59	104.96	107.43	108.13	105.34	102.08	109.53	103.67	101.99	103.66	107.9	106.56	110.39	103.39	105.71	107.89	106.83	101.53	104.76	103.49	106.91	103.24	105.49	100.25	104.54	107.44	105.16	105.02	110	104.24	104.9	107.04	107.31	106.62	105.71	103.76	105.43
110.63	109.92	112.77	108.1	114.51	112.05	112.71	111.26	113.46	112.82	113.28	115.34	114.02	106.45	109	108.95	111.36	108.12	116.04	112.05	111.46	115.23	110.48	108.91	112.83	111.6	111.28	112.86	111.16	108.99	110.31	115.85	109.34	110.97	113.72	118.73	116.67	114.21	111.13	116.09	110.82	116.93	111.18	114.03	110.22	116.19	113.67	113.17	112.46	111.91
114.41	108.87	115.23	108.92	111	110.95	112.12	116.75	116.16	116.85	110.34	110.18	112.03	111.61	111.06	108.03	115.07	112.78	112.86	111.27	112.39	113.63	109	111.42	115.35	110.83	112.6	114.1	110.13	111.32	112.66	109.52	112.56	114.67	111.71	116.28	111.1	114.63	106.15	109.4	114.83	107.2	111.39	110.84	108.21	112.45	108.43	113.15	112.01	112.9
108.67	107.5	102.64	103.51	101.1	107.28	105.55	109.57	102.64	110.26	103.89	104.78	107.61	101.28	104.97	107.12	107.78	102.26	106.16	103.68	106.87	105.71	103.57	107.87	107.25	102.56	106.77	102.25	102.27	107.37	105.62	105.31	106.87	104.73	103.87	109.55	108.06	103.48	103.17	106.59	106.82	106.39	107.19	106.79	106.39	107.83	105.08	108.43	107.85	106.71
103.69	104.97	102.04	101.57	102.87	107.41	103.99	104.82	105.07	104.08	102.06	108.07	106.83	101.71	107.78	106.88	106.99	104.24	106.4	106.91	105.49	106.79	106.68	107.68	104.27	104.59	104.2	103.89	103.22	106.68	101.15	105.33	105.95	104.6	104.37	105.52	103.97	105.64	107.23	104.67	102.01	102.42	107.6	105.17	109.25	105.21	106.05	106.22	108.79	103.41
109.02	107.69	105.6	105.49	104.84	108.77	104.2	107.22	108.6	106.64	101.5	106.49	104.92	106.68	100.29	108.88	103.99	101.88	108.96	103.14	106.27	106.29	110.17	111.56	103.06	103.55	100.13	104.13	102.65	105.15	109	108.82	109.34	102.51	106.43	104.97	108.79	110.04	107.47	111.71	105.63	107.53	104.39	102.69	106.73	102.96	106.83	105.05	105.25	103.46
111.64	115.11	112.54	110.87	110.8	113.08	112.52	111.95	108.08	115.23	109.5	115.84	116.59	112.14	113.09	115.32	114.9	112.2	114.58	112.04	112.28	109.81	110.72	113.36	113.71	113.38	110.04	112.64	113.7	114.94	113.01	109.66	115.2	112.49	113.3	110.63	115.17	111.73	113.92	107.86	114.74	111.67	109.05	113.27	115.13	109.85	117.15	116.69	114.9	114.8
98.409	102.57	99.763	99.842	102.39	100.68	101.54	100.89	101.24	102.78	107.63	99.844	100.04	98.409	103.24	101.71	99.778	96.056	103.82	102.59	99.643	103.41	103.29	100.51	100.75	102.98	101.67	99.176	104.67	101.41	101	99.868	103.31	104.65	103.22	103.71	98.483	99.884	98.368	100.89	104.46	99.792	100.53	105.84	99.12	101.77	100.34	101.3	101.49	105.02
110.74	111.81	108.84	112.15	111.53	108.77	107.88	112.97	107.46	104.15	110.07	111.59	111.09	108.7	115.34	114.83	114.77	111.09	112.98	114.36	105.74	112.18	108.67	113.05	112.39	111.64	112.81	110.76	108.59	109.02	114.57	113.51	108.9	112.62	109.34	110.47	109.3	112.33	112.8	109.62	111.51	112.89	108.74	114.57	114.31	113.36	112.93	112.51	113.35	113.25
99.488	96.63	99.968	98.46	106.76	97.32	99.873	99.367	98.115	109.03	98.043	98.77	102.09	97.385	103.6	104.73	100.55	98.849	97.886	95.357	98.187	99.05	98.032	98.674	97.482	101.52	102.71	101.05	100.16	95.431	100.58	98.46	97.639	103.06	96.722	100.84	99.624	95.583	102.78	100.26	103.14	96.534	96.689	98.61	102.21	96.131	98.734	100.97	98.737	104.22
104.35	97.724	108.32	102.41	104.54	103.99	103.65	106.58	108.78	109.54	104.5	101.6	108.67	106.56	101.5	105.44	104.35	102.89	100.52	104.87	103.11	102.57	102.02	105.7	103.49	101.1	100.88	107.32	101.44	100.31	105.72	103.01	102.57	105.71	102.32	102.67	103.5	106.99	103.46	108.05	102.16	103.45	108.23	105.71	105.34	97.232	104.72	100.83	100.42	101.95
103.29	105.53	105.97	101.19	103.69	104.18	104.92	106.27	106.7	106.28	102.69	105.05	107.91	107.47	104.82	101.78	104.6	110.18	101.2	107.97	106.16	105.7	105.38	106.94	102.42	102.96	103.98	101.56	105.72	107.27	104.49	110.83	106.33	104	109.7	105.33	103.64	105.09	104.97	105.26	108.06	104.05	107.24	103.74	105.7	102.03	103.91	105.86	104.43	109.38
103.39	100.26	107.02	106.05	104.5	102.99	102.14	103.35	105.63	104.02	103.52	107.36	102.03	105.66	100.88	109.66	107.14	103.66	104.98	101.74	101.57	106.66	106.35	106.33	109.48	103.26	101.41	104.14	105.76	105.14	105.96	102.91	105.88	104.83	108.03	103.97	106.61	103.72	106.49	102.6	101.8	103.98	104.84	103.57	104.23	102.63	106.97	103.05	106.11	104.54
107.86	113.75	112.24	110.9	107.17	110.46	111.61	116.75	113.18	113.53	111.64	112.18	113.11	113.73	112.71	114.6	116.18	110.94	112.14	109.43	112.53	114.31	112.23	114.37	108.77	114.42	112.4	109.07	109.55	110.91	109.25	109.33	112.25	114.6	112.63	114.3	117.78	111.07	111.98	111.93	115.18	110.58	115.06	110.47	108.09	112.29	114.19	110.89	111.98	114.63
124.4	119.53	119.15	119.85	116.32	110.95	112.65	111.52	114.83	120.28	116.95	120.02	115.23	118.65	121.11	115.57	119.44	118.01	118.18	120.74	115.29	118.01	118.2	119.2	116.94	117.6	115.7	115.15	117.8	116.66	113.64	116.32	119.63	118.77	119.81	120.87	115.41	115.01	119.9	116.83	113.88	116.32	121.02	116.51	112.17	117.33	116.95	118.09	116.78	119.26
99.353	101.17	100.22	100.02	97.69	101.22	98.393	99.073	99.907	101.63	97.926	98.488	100.17	97.745	103.95	99.374	100.55	98.903	99.213	103.81	96.792	100.44	100.49	99.263	103.62	100.69	102.34	103.03	100.38	99.5	104.81	101.33	103.09	103.47	99.023	103.79	105.63	107.13	101.35	100.19	102.92	102.42	100.23	103.96	97.873	101.52	100.18	97.911	104.94	97.888
107.36	112.3	112.08	114.06	109.57	113	109.05	111.62	109.63	108.61	114.28	114.32	108.9	111.12	111.65	112.68	108.68	112.98	109.2	114.14	105.98	111.56	112.28	109.92	110.42	110.71	107.51	109.67	109.12	107.94	118.32	110.51	112.89	111.88	107.72	109.14	110.7	109.78	108.8	107.47	109.37	110	111.39	116.42	115.38	110.98	114.08	111.38	111.83	110.72
112.68	111.53	104.8	105.9	114.52	106.94	111.51	107.78	109.9	106.74	112.07	110.44	106.52	108.09	105.45	110.72	105.82	112.8	110.4	106.58	113.42	107.1	108.18	107.77	111.55	109.8	109.03	111.77	111.32	109.24	107.7	112.09	107.73	115.55	108.52	112.49	107.7	106.25	104.96	110.49	106.57	112.43	104.92	111.05	110	109.55	109.52	106	108.81	107.16
104.68	105.12	106.66	104.25	102.27	108.33	106.15	104.12	107.93	104.1	101.37	104.04	108.56	100.22	108.8	104.62	103.75	108.51	105.99	103.83	105.33	105.5	109.7	105.73	101.88	108.26	105.43	106.24	99.195	103.27	108.53	102.65	106.52	105.78	100.9	104.44	105.7	102.83	104.47	107.73	104.22	108.28	104.65	106.86	103.88	109.63	108	105.09	104.33	104.65
107.81	101.3	108.84	106.54	103.67	103.79	104.36	107.04	103.35	99.694	106.17	102.67	106.32	104.4	108.03	105.27	103.83	100.85	107.08	112.54	108.12	105.97	109.84	105.31	106.38	109.74	105.64	103.86	112.99	106.05	109.86	106.27	100.01	107.54	104.99	108.27	110.61	103.47	105.86	100.69	101.55	106.83	103.9	107.44	105.12	108.5	112.15	104.96	105.12	107.03
107.34	104.93	107.04	109.47	103.92	106.38	106.69	100.92	106.31	111.69	104.74	104.83	110.27	107.27	107.5	109.45	105.59	106.94	110.75	103.39	103.19	110.15	102.21	105.66	106.3	103.79	103.75	103.01	108	106.17	106.13	106.75	103.43	108.48	100.74	106.92	111.93	106.69	106.95	107.3	103.65	108.92	110.56	105.93	102.84	111.28	109.98	103.12	104.14	106.24
110.92	108.85	112.18	111.09	108.25	111.72	115	113.07	108.8	110.49	108.91	114.31	112.75	109.56	109.74	109.95	110.5	108.87	112.22	115.39	112.24	110.52	110.43	110.71	106.75	107.53	111.29	113.67	113.64	112	109.88	110.81	109.5	108.6	112.61	111.08	110.76	113.71	110.01	106.12	113.24	112.67	109.8	110.72	109.04	108.89	110.39	111.35	114.83	108.64
104.14	104.63	102.74	109.29	104.82	104.75	99.449	103.41	105.2	105.15	107.47	104.65	104.53	103.32	100.58	103.64	107.78	104.34	105.17	107.3	101.94	103.57	105.52	103.8	103.38	102.5	100.14	103.65	102.56	107.45	102.72	102.89	102.64	102.46	99.414	106.93	101.63	104.5	103	100.5	106.07	101.15	103.38	102.2	103.68	102.06	103.02	102.77	105.14	103.21
110.28	108.26	104.41	105.84	108.61	102.62	105.49	107.28	102.37	108.46	109.25	101.69	102.27	104.8	104.99	105.41	102.62	105.35	103.26	103.47	107.1	106.58	105.29	109.41	107.99	108.94	103.19	104.39	106.09	105.21	106.33	109.7	103.54	107.42	106.73	108.49	103.02	103.98	106.95	106.78	106.89	103.46	105.39	105.34	106.66	106.05	106.38	108.48	103.3	107.39
100.83	108.76	105.53	107.15	103.3	104.34	109.87	108.2	104.59	104.97	99.881	98.81	105.64	105.08	102.79	103.36	101.29	100.51	102.37	105.14	105.68	107.46	107.75	104.07	98.491	102.18	103.74	98.708	99.76	100.67	100.34	100.58	107.31	105.21	106.68	104.89	103.47	105.2	105.01	104.83	103.43	102.67	107.81	105.57	100.81	107.11	99.554	101.25	104.21	99.653
105.94	108.14	105.15	99.619	101.55	102.53	109.02	106.76	104.72	103.76	107.48	105.76	104.98	102	105.31	104.82	108.46	103.5	105.59	102.86	102.19	108.82	106.34	105.73	108.07	104.86	107.87	105.46	103.99	105.03	106.12	100.06	106.28	105.05	104.94	106.49	103.64	102.32	102.42	104.91	108.69	104.82	102.62	107.53	104.28	109.29	102.62	98.285	109.16	100.09
109.1	108.4	113.75	110.94	112.32	109.89	113.57	109.68	115.3	114.12	112.72	112.15	109.44	113.84	111.28	108.63	110.52	109.18	110.74	110.3	112.06	112.5	115.68	106.1	112.34	110.33	110.06	110.56	114.73	113.73	110.05	111.84	110.41	115.5	112.97	111.68	107.51	110.89	109.83	107.1	115.68	107.58	107.36	115.23	110.12	107.04	115.33	112.27	108.57	113.32
102.65	104.42	102.62	106.24	107.33	104.2	106.09	102.83	102.93	105.22	107.79	108.85	105.92	111.17	102.99	105.72	105.82	106.35	109.05	100.59	104.92	105.84	108.59	105.87	104.16	103.89	103.08	105.77	105.21	107.91	109.97	101.87	103.34	103.01	110.22	110.28	105.91	107.17	105.22	106.85	105.77	104.47	103.83	105.05	100.91	106.85	107.65	108.11	103.73	106.94
99.12	100.37	98.119	98.683	97.207	99.86	102.52	97.569	97.324	98.514	94.526	100.45	104.05	101.32	97.994	105.28	100.43	103.11	105.33	95.97	100.18	100.94	103.12	94.734	99.69	97.329	100.48	102.67	98.349	100.14	98.586	100.2	100.26	97.429	102.37	100.25	98.321	97.896	97.766	97.335	98.404	95.693	105.83	99.732	104.89	92.081	100.89	104.77	102.7	96.985
107.5	111.34	111.28	112.65	115.55	110.82	116.99	109.77	109.93	113.48	113.31	114.72	115.11	108.65	111.78	110.55	111.82	115.68	110.92	111.33	117.76	109.72	110.7	111.72	113.01	112.54	114.43	108.92	108.31	112.24	112.28	110.94	113.86	113.22	109.68	111.64	114.69	116.11	113.79	106.01	112.41	114.36	111.42	110.27	112.26	112.43	109.95	109.09	115.71	113.98
105.15	102.91	104.54	104.97	102.86	104.7	103.06	105.74	101.6	101.84	105.17	107.62	105.58	107.84	108.05	108.82	102.02	102.1	102.44	102.69	106.12	105.89	106.61	101.2	104.34	105.71	106.79	103.94	105.14	103.35	103.92	106.4	103.93	108.13	109.31	103.25	103.71	105.31	106.99	109.54	107.98	102.65	103.95	106.27	101.96	106.03	105.81	110.13	101.71	107.01
101.52	103.11	100.14	104.02	104.65	97.727	102.1	99.569	106.17	98.383	96.129	100.4	98.659	98.401	99.956	99.811	103.25	100.61	96.484	98.881	99.579	100.88	97.868	103.11	96.745	96.418	99.472	97.659	98.701	99.716	96.143	103.81	98.8	101.96	102.52	97.58	101.14	100.39	100.48	98.999	100.08	100.57	102.56	97.16	103.27	105.77	102.96	98.863	97.554	99.765
104.13	109.86	103.5	104.77	107.7	105.99	103.55	102.26	104.75	103.52	106.68	104.7	102.66	100.82	105.03	109.44	107.19	102.55	104.47	105.52	107.61	108.48	106.05	104.53	103.6	103.73	112.87	106.51	105.6	106.3	111.35	102.13	106.64	101.77	105.97	105.43	106.2	107.26	107.39	101.76	105.05	108.31	105.35	105.24	106.15	105.65	101.32	105.06	103.52	104.44
105.41	101.85	101.82	100.78	102.63	107.18	99.348	106.76	106.59	107.21	107.21	105.12	101.22	102.47	103.25	107.01	104.64	106.08	102.8	106.82	103.58	105.28	105.63	105.81	105.75	103.67	103.72	99.55	101.85	108.62	109.7	102.28	103.27	103.21	106.99	108.42	103.31	101.63	104.14	106.66	102.61	101.44	107.37	105.49	105.88	102.59	105.94	109.26	104.69	102.66
109.99	107.01	111.68	115.32	108.47	109.48	110.03	113.53	110.9	113.31	115.94	113.26	113.25	113.95	108.16	110.12	107.94	118.13	111.96	109.69	113.25	111.25	113.02	113.82	114.34	108.19	112.68	113.1	112.36	116.69	109.45	112.18	109.89	111.54	111.87	109.25	118.51	112.47	114.23	110.83	118.01	110.09	110.46	109.7	111.91	107.7	109.96	106.28	113.22	111.38
112.54	110.01	108.29	110.41	111.05	110.55	109.24	110.33	110.51	110.03	110.55	110.43	106.71	108.48	107.9	111.97	107.98	110.19	106.22	114	113.16	109.95	107.19	111.86	107.49	109.07	111.1	107.2	110.44	106.54	111.7	113.23	114.08	115.49	111.09	109.7	111.27	107.93	111.04	112.26	105.59	110.83	108.62	108.74	113.58	112.3	111.07	115.85	107.76	111.53
103.98	102.26	107.01	102.77	101.25	106.64	106.25	108.22	100.94	109.42	105.55	104.21	105.04	108.1	103.96	108.22	103.95	102.87	107.92	104.97	102.73	106.14	105.83	104.07	107.82	109.07	102.76	105.83	111.61	104.59	102.69	101.62	107.54	109	108.57	113.56	108.59	109.88	104.05	101.57	105.51	105.87	101.99	106.6	105.81	109.31	104.98	107.36	108.77	104.37
110.33	113.34	111.04	113.99	107.31	111.36	112.36	114.13	110.2	113.87	103.75	106.53	110.11	112.22	107.57	111.5	110.14	109.86	109.69	110.34	109.02	108.9	109.54	113.19	109.49	111.89	112.1	109.82	110.57	111.39	114.22	110.6	111.5	107.66	110.45	113.59	109.61	111.56	109.89	112.23	113.15	109.5	112.19	109	112.65	114.54	109.62	107.64	112.64	108.18
98.747	104.24	107.6	99.283	100.4	98.832	101.9	97.964	102.21	98.048	102.51	98.931	99.557	97.636	98.42	97.56	100.82	104.35	102.08	100.89	101.31	101.1	97.302	102.89	105.52	100.19	99.197	100.58	98.808	99.824	101.59	96.452	103.43	100.39	95.998	103.57	101	101.51	98.338	107.97	104.82	97.064	100.01	100.87	101.2	96.783	100.17	102.62	102.07	103.33
105.43	106.69	104.82	107.11	108.73	105.37	107.44	104.43	108.76	108.49	104.08	104.68	105.08	106.23	105.15	101.45	105.66	109.17	107.14	107.69	108.6	108.01	106.49	105.71	110.23	104.45	107.48	105.98	106.3	109.09	107.91	103.06	105.55	109.3	106.48	105.4	103.33	105.27	105.29	104.07	105.34	109.88	108.12	104.96	105.33	106.96	107.41	112.05	104.34	105.23
104.48	110.42	106.58	107.41	111.7	109.8	102.45	106.25	104.25	105.01	105.42	110.95	108.6	106.45	109.2	109.75	108.78	104.58	108.54	104.95	107.53	109.81	105.03	108.36	109.73	106.92	107.79	110.78	104.92	107.73	105.65	108.43	106.29	112.18	104.82	105.22	106.68	100.88	106.6	102.91	105.3	106.54	106.91	110.59	105.15	114.45	110.61	105.35	103.25	107.66
103.77	104.69	107.7	106.55	101.9	104.27	104.59	106.7	101.06	102.19	103.72	103.01	107.2	105.82	102.28	105.52	100.55	106.51	100.6	102.22	103.91	107.61	102.27	101.12	106.31	105.44	104.17	105.64	102.89	106.37	107.5	105.97	105.93	108.31	107.09	104.86	105.03	106.55	105.11	104.47	107.91	102.09	103.43	110.93	105.66	107.37	109.38	99.494	108.96	107.27
111.02	113.24	116.05	108.44	112.45	111.96	114.4	108.97	112.24	108.65	111.2	115.46	114.02	113.02	116.19	111.49	111.06	112.24	110.07	111.83	110.61	117.55	116.7	114.41	114.34	110.5	114.34	108.24	111.64	114.28	110.91	113.62	117.09	111.77	113.75	113.64	115.33	107.76	108.5	114.92	110.09	115.15	108.04	107.87	111.68	110.23	112.62	113.11	110.94	110.12
113.42	111.79	111.61	117.04	109.94	110.9	114.8	112.11	110.29	115.39	111.55	112.01	107.7	114.71	112.81	108.72	110.3	112.33	111.29	110.89	107.91	110.82	113.75	117.35	111.46	110.38	110.65	109.52	114.42	114.78	113.04	111.25	112.89	113.49	110.1	111.17	112.55	114.17	111	110.34	116.31	108.87	113.42	110.07	112.67	110.5	110.14	111.21	118.87	113.45
105.89	107.67	101.8	108.05	105.22	103.16	106.45	106.44	107.68	106.95	105.65	105.64	104.73	107.03	107.54	106.41	101.84	105.46	107.66	105.55	103.06	107.94	105.68	104.49	108.71	105.94	108.52	106.42	105.06	106.85	110.73	109.22	105.57	105.01	108.73	108.89	109.85	107.55	101.97	105.48	105.54	102.05	108.61	105.83	110.63	108.12	106.33	103.57	104.92	110.96
102.91	102.49	100.63	99.166	94.966	101.27	104.29	104.21	98.87	100.61	96.5	106.09	101.35	98.296	102.45	102.7	99.495	98.376	104.01	102.91	104.14	94.817	103.35	99.255	98.075	100.62	103.08	100.8	100.07	95.199	99.432	99.335	100.82	100.85	105.3	99.982	100.29	95.798	100.55	99.346	101.64	99.317	103.96	98.867	102.6	105.42	101.44	99.249	101.04	96.03
110.94	114.28	111.38	108.23	110.56	113.48	112.25	108.23	112.83	109.23	112.56	104.58	108.99	117.07	111.04	108.28	106.31	112.52	110.18	108.09	107.62	112.55	113.78	114.13	112.58	111.2	116.8	107.69	110.44	111.93	113.1	115.17	108.79	113.16	108.71	111.25	109.93	110.44	108.97	111.53	107.7	110.23	114.4	112.94	110.08	112.12	103.76	110.38	112.06	111.53
103.05	106.57	103.59	106.14	103.62	102.84	102.71	101.78	108.41	106.68	102.34	105.47	103.61	104.63	105.86	103.74	104.52	101.17	103.45	101.17	106.13	107.12	105.89	104.09	104.52	103.62	104.47	105.47	104.54	106.11	100.72	106.25	106.47	105.01	104.95	105.12	97.446	102.53	105.45	104.82	104.87	101.66	104.74	105.92	100.68	102.62	101.46	107.23	101.5	102.26
109.57	103.83	105.22	105.28	107.88	101.23	104.83	114.59	107.73	106.7	110.96	107.3	110.1	106.64	108.65	109.33	108.82	108.03	108.06	102.67	109.22	108.25	106.25	106.23	109.69	107.02	107.58	104.88	105.86	106.66	104.79	106.79	103.86	107.87	106.87	108.95	104.91	104.84	104.72	110.22	108.54	111	109.23	107.37	104.04	109.45	105.71	106.69	103.75	104.55
96.668	101.23	99.308	101.08	98.005	101.52	100.75	100.06	98.345	100.75	103.8	102.07	97.799	100.09	101.67	100.41	101.62	99.967	96.797	98.724	100.55	95.773	96.385	93.975	96.579	103.81	99.506	99.51	99.238	99.771	101.82	99.757	98.823	96.351	101.84	97.771	104.43	97.339	99.571	103.44	98.511	95.696	99.722	100.66	100.69	101.59	99.077	99.286	100.55	101.12
105.66	105.58	107.88	102.91	105.64	107.19	106.08	107.49	108.34	108.74	101.91	105.71	103.37	107.43	103.67	104.22	104.7	109.54	104.46	104.75	104.34	107.23	105.82	104.96	103.32	108.06	108.9	108.7	103.39	107.1	107.51	104.15	102.24	107.72	108.74	103.35	104.31	105.78	105.65	104.79	105.85	103.13	106.42	103.79	103.59	106.25	107.46	107.62	110.54	109.52
104.33	103.49	107.55	108.62	107.47	105.35	106.57	108.05	104.84	108.87	104.09	107.62	108.09	107.49	107.5	103.82	106.57	107.23	104.63	109.28	108.52	106.14	104.63	105.77	104.56	109.71	104.83	109.87	105.36	111.41	111.81	107.34	108.25	103.75	108.35	105.71	103.19	104.98	104.91	110.77	112.77	104.73	107.29	109.11	104.71	103.84	108.85	107.14	106.84	104.75
118.19	115.34	115.42	117.03	116.08	112.8	113.86	114.99	110.03	114.96	120.01	113.4	114.21	116.39	118.15	122.1	117.42	118.69	115.26	121.85	115.4	117.41	117.62	114.06	115.35	112.75	117.78	117.99	117.99	115.36	116.91	114.02	116.8	118.86	115.51	113.79	117.19	118.66	117.22	110.24	116.17	117.34	114.49	119.11	114.78	117.99	115.82	118.62	113.77	112.87
101.7	107.96	103.35	104.89	109.95	105.72	104.09	102.84	109.13	101.13	102.33	103.02	105.21	104.95	105.92	107.04	108.65	105.75	104.11	105.89	105.85	104.65	110.61	102.11	109.34	105.27	109.84	102.47	107.04	108.07	108.98	101.56	109.33	107.25	108.87	109.89	104.54	104.6	104.05	109.09	105.19	108.24	106.89	108.17	98.39	104.01	101.95	105.94	106.78	105.71
119.26	115.22	123.82	120.02	121.32	116.74	117.34	120.49	116.68	124.26	119.62	120.04	118.46	116.13	118.25	119.66	120.32	119.17	117.69	117.43	117.29	121.1	117.36	121.33	119.22	119.51	111.85	120.51	115.02	122.22	122.67	118.25	122.99	110.82	117.32	117.74	115.14	118.06	116.46	115.8	116.34	115.87	117.95	115.67	117.03	114.03	118.81	113.42	120.77	118.88
100.5	107.28	103.52	104.62	109.47	102.37	108.62	106.87	108.16	99.957	107.13	102.75	107.55	104.05	102.04	105.68	102.87	103.37	104.46	112.61	104.75	104.54	103.74	109.81	100.27	103.21	108.95	106.15	106.19	105.86	105.35	108.55	104.31	106.8	103.33	108.65	107.12	102.08	107.72	104.66	106.49	103.41	108.82	100.46	103.41	101.34	104.95	106.28	103.32	103.59
109.11	102.57	107.78	106.51	106.07	107.12	102.72	104.66	103.35	107.41	107.27	106.03	105	104.96	100.83	104.36	108.9	105.7	108.18	105.08	108.36	107.09	105.17	103.57	103.96	106.42	103.54	107.9	105.26	104.22	102.44	98.815	108.85	105.83	107.7	108.19	104.85	108.33	101.84	104.72	105.07	105.19	107.77	108.28	105.76	108.64	106.22	106.27	102.8	106.09
105.84	102.5	109.17	105.43	108.16	102.89	106.95	107.29	104.77	105.76	106.51	102.89	108.38	104.89	104.85	109.39	107.54	104.75	108.04	107.22	107.29	105.56	104.63	105.77	106.44	103.64	105	104.48	101.01	106.2	101.3	105.67	108.05	103.29	106.82	104.33	108.71	108.55	101.48	104.72	106.78	105.45	108.09	106.73	105.16	103.1	101.15	104.35	103.86	105.86
104.19	103.71	104.48	104.35	104.2	104.3	105.34	104.72	104.45	106.08	108.76	103.35	103.69	106.72	102.34	101.94	103.16	107.18	108.4	107.64	106.72	107.05	105.42	101.58	102.06	103.42	107.23	104.17	105.65	106.64	108.55	99.703	104.4	106.01	104.78	98.13	103.26	107.43	104.47	102.91	102.85	105.36	102.49	106.69	107.22	108.26	105.51	105.17	101.84	105.75
105.76	109.32	108	102.49	107.01	105.63	102.82	109.54	104.63	106.86	100.17	106.34	105.47	100.85	103.63	111.16	112.01	104.4	104.78	107.88	110.1	107.14	108.59	106.86	104.03	102.09	108.26	104.45	105.78	105.96	104.19	109.01	105.27	102.12	102.04	107.68	106.93	108.12	106.82	105.03	107.52	103.76	103.56	107.92	110.26	102.19	104.94	105.38	104.61	107.55
108.92	106.5	109.4	109.55	108.5	104	105.31	107.25	103.64	108.08	104.66	105.74	109.35	107.45	107.04	111.05	104.66	103.75	108.98	105.64	110.15	113.27	105.49	111.01	106.69	106.54	107.1	106.7	114.04	107.13	107.28	104.97	109.63	107.25	107.53	103.5	105.04	110.62	108.2	105.83	109.89	111.35	106.91	103.07	108.85	112.1	105.01	101.12	105.65	103.85
114.27	116.83	111.4	110.62	111.69	106.89	109.49	109.43	114.05	110.09	113.52	113.53	110.22	112.48	106.46	109.29	110	111.63	109.49	111.89	111.43	113.76	114.81	115.91	112.84	112.69	113.55	114.24	115.27	114.4	113.49	106.2	111.96	111.03	113.85	111.45	112.86	115.52	110.11	109.21	113.35	109.04	113.88	113.06	114.37	116.67	112.33	109.41	112.05	111.94
107.56	106.94	104.44	113.9	110.29	107.59	108.43	112.5	110.2	110.84	109.81	111.73	108.36	109.19	103.6	109.94	112.32	112.13	107.27	111.6	109.73	109.1	109.72	109.83	113.44	112.05	110.07	112.16	113.33	110.78	108.48	108.83	108.22	113.95	111.5	108.39	104.3	106.98	108.77	107.72	107.26	109.58	105.89	107.85	109.94	109.16	106.47	116.58	108.72	111.45
112.53	114.05	113.36	112.06	112.77	107.72	110.16	115.73	115.02	110.6	111.65	113.81	116.15	110.11	114.7	111.43	116.24	107.84	108.89	111.76	112.03	115.7	111.83	108.57	113.36	111.92	107.12	113.66	109.29	109.17	110.6	112.01	113.05	109.07	110.52	117.52	115.28	106.2	110.61	112.62	110.58	111.07	109.48	112.75	112.95	110.58	112.46	110.64	114.9	110.59
103.91	104.79	105.01	109.73	106.65	99.241	102.08	101.89	101.15	104.51	101.08	104.41	108.1	103.64	101.97	105.85	104.29	105.56	105.1	102.59	101.68	106.04	101.51	106.35	103.42	106.76	106.74	107.21	108.92	107.41	107.73	106.1	102.35	105.1	106.54	107.23	106.15	107.9	101.54	102.56	100.14	105.16	103.83	107.4	107.07	102.5	103.7	106.14	104.89	102.96
105.94	104.52	107.46	99.81	108.12	105.97	107.44	106.6	104.32	103.4	103.72	104.4	108.85	103.91	106.48	111.99	105.33	104.52	103.9	103.26	104.52	101.92	105.36	108.9	106.64	105.01	103.04	102.16	107.43	111.97	101.25	104.78	101.58	104.49	111.57	110.04	99.84	105.69	103.84	107.72	110.49	106.96	103.24	102.08	105.8	107.47	104.27	102.33	109.31	102.65
107.81	103.91	101.43	105.23	106.7	103.36	107.54	108.32	109.01	109.97	104.26	105.37	100.93	100.33	107.12	106.67	102.82	105.53	111.88	102.05	107.08	104.29	104.61	100.79	103.62	102.57	104.93	100.61	104.55	107.46	108.71	105.61	100.84	110.25	104.93	105.56	105.07	107.17	104.6	98.692	108.19	105.27	105.84	101.75	101.66	106.03	102.35	108.19	103.88	101.55
102.91	100.3	99.3	105.81	97.992	103.68	104.29	104.1	98.734	100.1	96.136	100.14	98.861	100.19	101.38	97.136	97.922	102.85	99.92	98.84	97.716	101.38	98.999	98.19	101.98	101.29	99.993	98.088	100.36	99.366	105.63	96.478	100.23	98.979	98.938	97.082	100.58	98.325	97.193	97.492	98.525	99.091	97.854	98.115	105.29	99.43	100.41	102.6	101.05	104.94
105.92	96.638	102.61	99.39	101.83	102.59	99.862	102	96.973	101.43	99.472	101.8	96.019	101.34	98.656	102.76	100.16	100.6	100.27	98.708	100.7	100.79	104.58	101.78	94.973	99.711	100.13	96.832	104.61	98.896	95.557	103.93	94.439	101.97	107.42	99.005	101.94	100.44	100.51	97.563	100.51	99.743	107.13	101.85	100.41	99.537	101.26	97.828	100.95	100.42
105.74	105.14	104.42	108.2	106.52	102.45	108.29	106.5	106.83	108.81	103.67	106.71	106.72	105.74	109.02	107.75	103.73	103.25	104.62	109.28	107.77	110.87	105.29	106.74	105.62	106	103.7	104.48	104.74	105.66	109.37	106.54	107.91	103.6	106.94	110.06	107.1	106.36	107.6	108.57	107.92	103.98	103.31	102.63	106.48	109.49	107.85	105.97	107.92	106.74
113.28	109.3	107.73	110.61	111.77	111.25	112.88	113.54	110.57	113.89	105.88	110.49	108.96	110.2	108.29	113	107.95	113.77	111.84	110.53	110.45	111.88	111.92	110.22	110.92	110.79	106.42	110.28	108.59	111.72	114.67	112.32	111.1	112.63	111.37	112.08	108.12	108.21	111.42	114.29	108.15	111.54	110.32	111.69	111.41	106.58	108.13	110.96	109.41	109.35
104.46	107.34	108.36	110.52	101.6	105.81	102.53	108.96	104.08	108.52	106.7	102.67	104.04	111.58	100.52	106.9	109.7	106.71	106.3	106.86	105.84	108.34	105.11	109.41	104.98	105.02	104.05	107.08	106	104.96	102.72	106.31	107.34	104.62	107.11	102.46	107.78	106.87	108.24	105.04	107.77	109.04	106.45	105.86	109.11	108.99	105.45	102.14	102.85	105.83
109.35	109.24	109.32	112.52	106.17	110.83	108.63	110.57	108.11	110.73	106.7	110.34	106.74	108.4	108.72	110.81	113.34	112.82	111.11	108.66	108.48	110.07	107.5	109.2	109.72	111.16	106.55	108.34	108.39	109.03	115.07	112.56	113.42	107.51	109.13	116.67	109.98	109.03	111.37	109.54	108.68	109.02	108.47	112.54	113.46	112.54	108.88	108.81	112.1	107.98
108.04	108.39	111.33	111.66	108.81	112.28	108.47	109.28	114.85	108.94	106.92	108.36	108.58	109.21	113.57	107.27	107.03	109.89	112.13	105.6	113.36	112.41	111.44	109.69	111.17	109.69	113.05	111.62	110.82	112.57	107.53	113.45	106.3	104.42	107.95	111.74	110.91	115.45	108.38	109.45	107.36	112.13	113.97	111.56	110.86	110.32	107.27	112.17	106.54	113.9
110.63	113.08	115.22	113.9	111.6	112.95	111.6	114.05	112.27	113.03	113	106.07	112.33	106.06	112.95	113.98	110.68	113.25	116.63	113.03	108.21	111.39	110.28	112.13	114.41	109.66	112.9	112.13	113.67	113.17	113.43	109.41	112.79	111.72	107.72	110.57	113.89	111.58	114.67	110.73	112.01	116.11	111.75	110.01	115.36	115.47	115.38	117.82	116.63	111.7
111.46	110.96	113.73	111.85	108.78	112.09	111.47	111.18	104.72	118.63	109.81	112.15	111.19	117.06	110.89	115.24	111.95	112.68	110.49	106.46	109.2	110.18	107.86	110.23	112.54	106.97	114.34	109.08	111.6	115.45	112.42	110.58	111.73	114.1	112.75	119.68	109.38	108.71	110.9	111.77	113	113.5	112.67	110.66	115.41	108.68	110.96	110.43	104.48	111.99
107.5	111.07	115.48	113.14	113.36	105.97	114.43	112.11	111.26	115.36	113.86	114.73	113.76	112.29	110.71	116.84	113.83	108.13	113.31	107.96	112.66	112.91	112.73	114.07	112.34	111.73	110.19	114.01	116.02	112.92	110.03	108.72	111.94	111.28	112.81	107.02	110.42	112.38	110.94	110.66	111.57	109.76	110.48	112.53	110.18	107.25	116.57	112.18	113.78	111.34
115.25	111.51	113.11	112.87	108.01	112.16	111.66	111.55	116.3	107.91	116.22	110.38	111.32	110.92	110.07	114.15	107.52	110.21	108.12	112.34	116.4	111.39	110.84	113.15	114.03	116.01	116.61	113.58	115.01	116.56	111.1	114.55	109.96	112.34	115.15	114.03	119.03	110.43	110.83	111.1	115.29	114.56	114.82	112.18	109.93	112.69	110.73	110.78	116.65	115.04
98.808	100.55	97.686	99.26	99.792	99.366	102.06	96.881	102.24	96.4	101.47	101.77	102.66	103.63	98.773	99.267	100.91	99.051	99.005	95.097	101.57	97.793	96.594	98.312	96.702	99.354	99.423	96.085	97.547	103.68	97.483	96.41	97.586	97.697	99.411	104.3	99.151	96.5	101.39	100.23	98.939	99.306	98.433	94.652	96.977	95.556	102.65	103.85	94.415	98.513
111.87	108.15	108.11	102.81	100.43	103.51	110.38	107.66	105.76	108.85	109.16	102.34	102.87	105.74	105.9	104.87	106.63	108.89	104.15	110.81	105.85	106.9	106.12	106.02	106.74	109.4	107.35	101.55	105.05	106.78	106.81	109.06	103.91	103.03	108.9	103.4	104.27	111.51	102.93	101.05	108.68	106.68	105.29	104.54	103.77	99.555	97.034	103.63	105.66	104.5
108.05	108.06	107.3	112.61	114.56	110.25	112.64	108.22	110.48	114.45	103.69	107.35	111.9	107.37	108.29	113.12	110.85	113.52	107.87	111.6	110.39	107.57	110.99	114.04	113.43	110.44	108.07	108.89	111.52	111.28	112.4	111	111.34	107.64	111.99	111.5	109.24	110.5	107.81	111.25	104.02	109.79	107.36	111.74	104.94	109.45	109.37	108.75	110.65	112.53
110.19	116.47	109.12	113.29	107.77	111.75	110.49	112.74	109.06	111.5	109.16	111.14	115.12	113.25	112.67	111.3	112.28	104.62	110.98	115.89	108.61	112.98	110.72	106.47	115.8	111.88	110.84	109.6	106.62	106.04	112.03	111.87	109.65	112.63	112.28	110.15	107.08	111.26	111.1	114.86	110.48	108.04	112.12	107.31	109.38	110.93	110.79	112.31	109.59	109.31
115	114.29	112.65	112.42	110.47	114.18	110.95	109.15	110.96	113.68	109.8	111.55	112.17	114.26	109.98	113.56	114.87	114.24	112.36	107.29	115.2	113.63	108.73	110.5	111.92	116.81	107.54	108.06	112.41	111.53	107.46	112.23	107.71	106.92	115.84	111.35	113.51	114.8	113.56	111.61	107.59	113.59	113.17	110.44	112.04	111.67	110.9	113.72	105.64	114.17
105.35	104.55	103.84	107.81	103.31	105.86	102.75	100.34	105.39	112.07	104.4	103.54	105.94	106.19	107.68	107.42	105.9	105.54	104.42	105.93	109.68	104.16	103.57	106.1	106.93	106.77	104.31	107.93	107.67	106.13	106.47	108.71	109.2	104.71	103.79	108.65	106.42	106.44	103.57	104.25	106.6	103.7	105.09	99.521	103.19	107.31	105.57	103.11	104.14	107.59
101.3	100.09	103.07	100.22	98.551	103.77	99.57	100.77	101.18	96.925	99.83	97.236	99.805	97.031	100.37	99.369	101.94	98.002	103.38	100.98	100.12	99.054	99.61	98.717	99.121	98.345	97.623	100.86	99.272	97.604	97.544	103.01	99.861	98.673	100.59	100.28	97.772	100.88	104.09	101.57	100.03	101.84	102.01	97.915	99.461	105.18	101.05	98.016	97.148	96.094
110.04	107.63	114.24	111.25	104.65	113.23	110.98	113.25	109.76	109.43	108.26	116.22	107.98	110.91	106.72	108	110.8	109.37	110.15	114.72	107.37	115.2	113.12	107.76	112.74	107.61	112.55	108.41	109.74	106.71	108.54	106.45	109.08	109.65	110.28	110.45	109.76	108.76	108.23	109.12	115.79	107.03	110.43	112.29	113.48	106.17	113.67	111.32	109.86	106.53
105.65	102.45	109.85	105.42	108.22	113.34	109.02	103.93	106.6	110.29	108.05	103.1	107.25	107.77	110.76	108.02	103.46	103.3	105.74	111.18	108.86	106.05	107.21	107.3	106.62	104.81	103.9	108.45	107.42	104.83	107.41	105.49	106.92	108.26	107.25	108.56	105.39	103.72	106.48	105.35	111.39	109.66	101.54	101.89	106.9	106.09	103.91	106.1	107.3	105.85
102.6	101.42	98.675	99.32	101.11	95.777	101.54	100.71	99.826	103.13	101.66	97.779	101.68	100.19	106.1	95.82	94.974	99.309	98.835	99.082	99.032	100.21	99.541	100.82	95.982	96.351	97.531	99.656	99.971	98.244	102.35	103.33	101.8	95.487	99.252	102.08	100.39	98.042	96.47	99.061	105.05	99.602	103.85	98.423	103.4	100.09	96.977	99.375	100.69	100.39
111.14	113.04	112.18	108.87	107.93	113.06	112.16	110.7	116.2	108.76	111.48	111.34	111.72	111.3	111.38	114.4	115.48	110.15	107.43	112.96	108.18	109.6	108.8	114.51	109.18	112.28	111.64	111.27	115.79	111.19	114.5	112.46	111.93	111.04	105.71	108.97	107.6	115.87	105.07	111.31	116.72	111.25	112.8	113.03	112.22	107.45	113.31	112.18	113.1	109.7
101.79	105.78	104.52	106.64	106.97	104.64	104.37	106.08	101.08	107.15	101.63	105.24	107.73	109.49	108	103.55	104.79	107.64	105.72	114.23	104.59	106.71	106.39	104.85	106.63	106.77	105.71	104.82	108.45	104.2	103.93	107.76	108.13	105.85	106.45	105.68	98.573	104.02	99.642	103.82	105.88	107.01	108.42	107.14	109.2	105.27	106.26	106.58	108.36	107.47
108.83	106.36	101.67	109.45	104.71	107.84	108.21	100.13	106.59	101.53	108.6	103.67	108.66	102.57	109.21	107.99	113.01	112.02	110.59	106.7	109.59	102.34	109.44	106.69	106.05	106.83	104.63	105.93	105.22	108.88	106.67	107.78	106.8	103.36	109.82	105.43	102.64	107.12	105.25	101.63	108.56	106.9	106.18	103.39	106.91	109.78	107.9	108.83	110.78	107.17
109.72	108.18	102.3	102.84	105.45	106.53	106.98	106.81	102.83	105.13	107.24	108.18	111.14	107.87	107.78	108.11	100.69	103.78	106.2	99.542	108.49	102.7	105.03	104.55	109.75	108.56	112.09	102.56	104.78	106.46	104.11	103.79	103.72	103.93	100.92	106.89	106.51	107.59	103.28	106.12	103.66	110.82	107.14	106.97	99.919	105.52	104.11	106.19	106.41	104.93
104.11	107.38	102.14	105.43	103.3	102.28	105.47	107.13	103.86	108.37	105.73	103.09	99.8	107.22	102.58	101.53	107.01	103.11	103.18	107.71	107.28	106.08	107.24	103.5	109.3	105.83	109.92	105.19	102.49	110.36	106.34	99.923	103.83	105.16	108.5	102.18	105.76	105.3	104.36	104.65	109.78	104.19	101.71	104.57	101.57	103.15	106.44	107.22	105.32	111.76
107.46	110.55	106.63	103.6	102.45	102.03	101.65	103.76	107.45	105.84	102.89	106.65	107.33	104.06	109.08	105.94	103.7	103.9	104.49	100.61	105.56	106.63	107.17	105.98	106.24	104.57	105.82	108.26	100.24	106.14	107.35	106.26	108.35	108.27	105.73	105.97	108.71	107.08	106.03	106.44	105.11	100.55	104.74	104.92	105.82	106.48	102.05	106.28	106.04	109.15
103.7	103.52	105.91	105.72	111.49	110.58	103.15	107.6	107.92	107.6	108.88	105.55	107.95	105.75	107.64	110.5	108.86	103.91	107.57	102.12	103.87	104.74	106.36	111.21	106.17	106.92	109.74	110.42	107.53	108.28	104.76	105.31	108.48	108.82	105.56	107.84	107.86	104.84	111.92	110.14	105.05	106.58	107.05	107.51	107.09	107.45	106.13	109.7	105.36	109.46
103.17	107.5	105.43	105.43	105.79	103.64	105.1	100.57	107.22	110.73	102.28	103.43	108.42	105.84	108.26	107.37	100.41	102.59	105	105.7	107.88	103.29	106.33	107.93	106.91	110.2	105.96	102.73	105.28	103.75	100.86	105.23	104.34	103.4	105.95	106.07	102.21	105.71	103.42	106.26	105.47	107.99	104.82	107.96	106.59	103.05	104.73	104.42	106.66	107.27
108.89	106.78	107.21	100.37	106.84	106.98	101.29	105	100.46	106.65	104.13	106.71	103.9	108.51	105.44	102.57	101.29	105.68	105.76	107.12	110.88	106.01	103.86	107.37	104.89	108.89	109.64	105.94	105.46	101.74	102.32	101.42	108.32	106.78	102.27	102.37	106.53	102.61	109.93	106.95	107.54	106.5	109.18	103.96	108.47	106.97	107.42	100.43	102.29	106.18
115.63	111.69	111.78	113.8	114.53	110.48	114.33	113.58	106.32	110.4	110.02	112.69	114.07	114.13	110.97	112.73	109.32	111.53	114.56	111.58	111.81	116.92	112.72	112.03	111.86	115.85	107.8	112.92	115.21	116.3	111.48	109.98	118.02	109.19	108.64	116.47	114.71	112.45	113.17	110.2	115.42	115.11	112.58	113.54	115.14	115.16	114.63	111.08	116.26	111.3
104.11	101.35	101.34	104.14	102.24	102.55	101.22	104.15	102.14	99.936	104.59	102.99	105.49	100.6	98.816	101.44	100.7	100.17	100.06	101.3	95.477	95.511	101.22	98.63	98.903	99.519	97.519	105.45	101.18	100.75	99.486	102.27	97.693	97.964	103.32	100.43	101.43	106.28	98.779	102.57	99.781	99.729	98.824	99.23	97.166	101.12	99.428	96.04	102.95	99.039
101.56	99.747	102.91	96.882	102.93	102.64	98.863	98.725	101.88	104.41	102.51	99.58	103.16	102.65	100.2	104.37	99.78	99.74	102.92	103.04	100.03	99.007	101.8	104.04	103.49	100.37	102.18	100.08	104.33	97.774	103.61	101.99	104.71	99.7	95.715	101.13	98.796	103.39	97.41	102.21	99.972	100.6	99.977	97.337	100.61	102.04	98.333	101.99	97.895	102.57
103.07	110.86	106.01	109.28	106.94	105.98	103.58	106.51	104.96	107.84	111.56	104.88	105.29	105.48	107.89	108.75	104.33	107.2	104.86	103.76	107.41	107.85	103.84	109.05	107.33	110.65	103.44	105.19	104.4	102.2	107.62	103.98	104.96	106.76	109.91	108.41	107.02	104.68	105.72	103.46	104.7	108.41	107.67	106.92	106.95	106.69	104.67	106.19	106.29	103.19
112.4	105.8	106.48	109.51	116.85	113.89	109.81	111.43	110.63	108.58	109.96	111.01	110.3	112	112.27	110.5	110.3	114.4	114.58	111.04	113.07	112.1	106.44	110.79	109.68	109.09	109.95	110.85	108.8	109.09	108.25	105.6	112.12	113.43	114.73	112.28	119.11	109.12	112.3	106.85	107.02	114.02	107.8	116.08	114.21	111.69	110.12	113.35	110.48	110.79
101.77	101.82	101.47	104.7	106.26	104.55	103.81	102.35	99.78	103.86	105.64	107.08	107.48	107.09	104.92	102.09	102.58	103.34	110.23	107.66	108	107.18	104.4	101.72	104.62	101.44	107.19	104.87	98.045	104.99	102.72	106.34	103.1	106.73	103.53	102.64	102.01	108.15	100.95	104.21	110.65	106.46	106.36	104.98	96.942	108.47	103.41	104.76	108.87	105.72
112.59	112.76	114.24	110.03	108.93	114.4	110.33	114.57	112.04	113.7	109.12	110.16	108.63	114.57	109.78	110.13	106.31	110.72	111.37	113.16	106.37	112.08	109.79	109.1	110.89	110.92	108.7	111.01	114.64	111.8	112.82	111.17	117.74	109.81	114.67	110.97	109.62	109.83	113.69	111.74	112.71	114.77	111.56	113.34	110.81	110.01	110.56	112.73	111.5	109.18
108.41	102.89	102.75	100.58	104.9	103.66	102.6	108.13	107.94	108.91	105.1	106.6	99.468	102.87	107.33	109.27	106.19	100.67	105.63	103.88	103.61	105.24	102.59	105.7	101.65	109.71	104.29	101.48	102.16	103.02	104.59	103.82	101.29	107.28	106.54	107.13	105.14	101.35	104.89	109.7	102.03	105.4	106.99	101.9	100.74	106.25	105.81	110.4	106.37	103.82
103.23	102.68	103.47	111.03	104.66	105.58	103.5	107.22	106.86	108.17	105.27	107.15	108.22	112.18	103.8	109.21	99.44	108.48	108.51	109.34	108.43	106.73	106.08	107.92	110.38	108.09	104.72	106.51	109.58	104.33	107.32	105.95	106.4	108.08	106.01	105.64	105.67	106.64	104.59	106.84	110.87	108.8	100.44	107.77	109.3	104.69	106.68	106.24	105.99	107.73
110.2	106.15	104.84	109.26	105.46	106.56	105.04	106.59	102.36	111.66	106.74	106.09	107.4	102.67	108.9	108.35	104.97	103.02	107.56	104.58	105.42	103.07	107.46	108.68	106.79	105.14	105.04	110.15	110.05	105.49	110.36	106.98	104.43	107.17	103.58	106.26	104.55	107.42	103.64	105.17	106.36	104.97	112.34	103.97	106.16	109.72	110.68	109.29	106.99	104.67
107.03	102.06	103.68	107.42	108.6	105.53	104.34	110.8	107.43	107.01	108.12	103.84	104.89	107.26	103.99	108.07	105.6	103.14	107.15	107.42	111.1	108.61	107.16	110.46	103.41	105.33	108.87	102.79	109.32	105.31	104.36	110.94	105.73	107.71	102.25	99.639	107.68	110.61	102.57	104.36	109.92	105.69	107.71	105.93	105.48	108.27	108.25	111.3	107.11	106.23
103.02	101.37	101.02	98.634	98.946	95.59	99.062	98.992	103.55	105.48	101.29	97.239	98.493	99.943	98.916	98.134	102.34	99.299	98.113	99.168	102.37	99.142	100.9	105.35	106.64	100.43	99.865	100.81	97.536	92.916	101.81	98.677	100.71	98.993	97.14	100.5	102.49	105.05	101.94	99.095	102.22	98.818	102.15	104.65	103.14	102.31	99.514	100.03	95.082	94.757
97.77	101.13	99.313	97.774	103.25	101.34	100.43	101.41	101.89	100.19	98.323	100.11	101.14	98.331	94.739	94.717	96.369	100.3	101.49	101.3	98.393	96.741	102.41	96.799	103	104.39	102.69	102.81	100.17	97.039	101.3	100.2	100.22	101.6	102.61	97.947	103.97	97.127	96.125	103.63	97.752	104.4	97.787	100.13	101.1	98	98.246	99.146	100.61	97.873
115.6	105.32	104.99	106.8	105.85	110.2	107.5	108.21	107.65	102.83	104.77	101.5	109.63	105.23	104.68	106.7	108.67	106	105.4	106.89	101.21	107.89	106.8	103.43	103.77	102.93	110.59	106.33	105.24	102.21	105.56	102.23	107.79	104.94	105.02	104.58	109.11	105	101.72	104.7	102.51	105.2	105.14	107.09	104.55	107.27	101.31	103.8	105.27	106.29
112.72	109.57	108.46	114.47	108.52	110.85	109.99	115.21	109.45	114.37	112.62	112.15	111.78	116.82	113.78	113.91	109.96	112.75	108.94	111.12	112.7	112.15	111.18	112.34	111.19	117.03	113.44	112.3	110.64	116.28	116.71	112.52	111.79	116.9	113.89	113.15	113.53	110.58	113.77	114.41	111.78	108.67	108.97	111.84	113.68	117.33	109.81	114.37	110.76	115.26
100.51	100.68	106.61	106.36	108.14	107.02	101.41	104.38	103.85	102	103.16	108.72	107.39	105.33	104.39	106.07	107.12	103.24	103.71	106.45	105.46	102.49	108.2	105.14	107.15	110.08	101.84	106.7	110.3	104.68	106.44	108.04	106.24	107	106.96	112.51	108.74	105.29	106.48	109.77	103.47	109.01	106.99	105.58	102.75	103.7	103.46	106.55	102.78	105
108.52	114.4	112.4	113.25	112.16	112.46	110.53	110.44	111.82	111.2	113.19	113.8	111.49	114.44	109.99	109.94	114.82	109.91	109.53	109.41	112.4	114.21	113.85	112.67	113.28	111.17	110.12	113.67	110.39	113.58	112.13	109.3	111.7	112.05	108.39	116.38	112.06	113.21	110.51	110.9	113.44	113.69	113.77	112.99	109.42	111.22	111.72	112.05	111.12	112.21
100.67	96.667	100.75	105.83	97.338	101.28	96.118	97.175	100.63	99.343	97.568	101.61	96.732	102.22	101.76	103.2	103.51	101.03	96.1	101.5	100.66	98.91	100.74	100.19	101.71	103.79	101.66	103.12	98.924	99.363	99.916	100.5	96.507	100.58	102.13	96.834	99.382	95.997	97.27	99.9	99.678	96.617	100.12	100.84	97.103	94.093	97.003	95.02	100.1	99.085
107.99	103.14	104.87	102.04	103.2	103.63	100.22	96.646	104.34	101.44	104.28	103.89	101.82	102.55	109.85	102.48	105.32	106.01	107.22	99.403	101.54	104.52	99.505	99.61	103.04	103.41	102.64	104.14	106.78	100.06	106.57	107.06	102.06	104.09	105.15	103.99	102.34	99.755	101.74	105.53	103.83	105	103.45	106.9	102.74	105.09	102.77	102.21	102.15	104.27
102.25	102.04	103.98	110.4	105.52	107.42	109.76	104.65	105.35	102.95	107.99	112.03	108.12	102.12	104.14	105.4	105.27	104.25	104.78	102.68	104.37	104.97	107.21	104.49	102.8	103.98	106.41	108.32	105.7	106.64	105.31	106.74	105.77	107.56	108.31	103.6	102.54	110.35	101.86	106.2	99.301	103.56	104.88	111.4	111.26	105.14	106.47	108.26	108.37	106.16
106.32	104.04	106.14	108.8	100.05	103.52	104.56	106.36	103.85	104.09	104.71	102.6	103.31	102.89	101.84	103.18	110.07	102.38	100.69	101.93	101.45	103.45	102.39	105.54	104.08	102.07	101.23	107.08	104.2	105.68	102.58	103.69	103.03	105.58	104.13	105.98	102.84	110.75	108.05	102.82	103.63	107.91	102.53	101.2	101.99	99.21	100.89	110.45	103.48	102.82
98.72	96.889	99.382	103.95	98.589	96.626	100.5	99.764	96.754	101.24	101.2	101.45	99.144	102.27	100.31	96.109	101.36	95.456	96.919	101.5	99.245	99.465	96.59	102.86	101.66	97.846	96.257	100.12	101.73	97.379	97.826	104.31	103.96	101.42	98.022	101.73	100.94	106.32	103.41	101.58	101.09	96.276	98.719	103.41	98.899	100.25	100.02	101.92	100.91	99.289
113.01	109.95	110.83	115.74	110.85	107.14	109.47	111.39	112.73	115.25	111.41	112.51	112.54	110.66	112.34	109.55	109.18	106.16	106.99	111.8	113.46	110.84	114.52	113.99	112.57	113.8	116.14	109.29	110.59	111.77	110.45	114.72	111.78	109.01	108.88	108.83	109.41	113.62	113.08	104.71	112.67	111.07	108.93	107.49	107.17	109.88	110.01	113.1	106.72	106.58
102.45	102.8	101.31	101.82	104.47	100.25	96.407	99.124	102.91	100.04	99.373	99.032	98.999	103.72	99.968	99.942	101.06	98.682	100.55	104.21	95.006	98.383	98.119	96.866	102.04	100.04	101.57	97.875	95.982	97.7	100.61	97.628	100.36	98.497	100.32	97.82	106.27	98.76	100.24	100.75	102.53	98.433	101.83	96.344	98.583	96.9	96.501	101.31	98.594	100.02
108.85	113.96	111.81	110.64	111.94	109.14	109.37	110.93	110.49	112.14	110.32	110.33	110.07	109.3	109.95	107.75	108.93	111.06	110.02	112.96	114.47	111.02	109.88	112.18	111	110.06	109.99	111.42	113.31	114.02	109.95	108.55	107.13	106.22	118.26	109.01	107.13	107.36	110.27	111.07	113.29	110.26	109.45	106.49	113.32	108.71	111.54	109.59	110.19	113.52
99.982	101.61	98.345	104.42	94.296	96.661	102.31	97.681	101.21	104.08	95.633	97.667	99.892	102.17	96.207	99.883	101.31	103.14	102.86	98.546	99.319	98.928	101.34	98.355	100.48	97.779	101.7	104.22	97.95	103.25	97.637	110.21	98.131	104.22	104.86	96.668	101.5	101.3	102.76	99.163	102.63	101.97	99.002	96.317	101.41	99.337	97.449	98.972	99.34	103.02
105.77	104.34	101.92	109.3	105.01	105.7	107.09	104.31	104.32	103.59	105.57	106.66	102.95	107.34	107.14	105.37	102.12	108.59	107.76	102.03	107.75	100.67	104.93	104.9	104.11	105.95	101.32	105.78	104.31	102.79	104.05	104.59	105.02	104.34	106.81	99.99	106.51	101.02	106.76	105.95	104.07	108.15	108.96	102.66	103.66	101.99	104.58	104.01	106.07	107.37
110.87	103.44	103.77	107.48	103.64	105.8	102.84	103.18	107.72	106.87	106.44	110.46	107.87	105.62	110.83	103.43	104.01	105.24	106.75	105.29	103.43	104.89	106.66	108.27	106.02	105.26	109.16	108.77	110.09	103.75	107.68	108.62	108.46	106.39	105.26	107.65	107	104	105.88	111.14	107.19	103.99	106.83	103.05	104.83	107.24	103.51	103.42	108.17	105.25
107.31	105.32	105.29	107.45	103.78	104.43	106.66	107.78	106.89	106.76	108	105.73	110.41	106.48	104.27	108.46	109.59	107.6	106.67	103.59	106.21	104.98	100.58	106.99	99.698	107.7	103.83	103.8	103.59	105.24	105.76	109.01	101.96	105.31	102.92	107.59	105.83	106.91	109.02	106.66	103.81	105.5	106.99	101.61	101.98	106.99	108.34	106.28	107.21	111.06
98.601	98.352	98.48	103.62	101.27	99.98	100.29	101.54	103.09	96.959	101.75	95.817	99.584	101.24	102.63	97.765	99.822	98.908	99.889	98.039	98.912	105.44	103.81	101.71	101.85	99.428	99.933	104.02	104.34	104.33	98.641	99.726	99.919	99.192	101.07	97.964	100.59	98.632	100.51	98.789	102.4	102.5	101.22	100.93	97.96	96.78	98.53	98.392	97.673	93.969
103.17	105.44	104.12	106.06	103.96	102.8	107.31	106.7	103.19	103.45	110.26	107.23	100.66	108.82	104.42	100.66	104.69	101.1	104.42	102.71	102.14	109.59	107.34	103.12	102.69	103.32	104.17	106.06	104.58	102.42	105.17	104.47	105.96	105.95	106.21	107.08	102.21	104.5	101.7	98.902	102.43	106.89	105.27	100.59	105.42	103.54	103.09	103.72	105.61	106.51
102.01	99.656	96.584	101.86	101.74	100.65	99.899	100.75	102.57	100.18	100.22	104.83	97.29	104.32	103.12	97.341	101.67	98.708	100.71	97.91	99.555	97.532	98.901	96.096	99.688	102.86	97.863	107.18	106.59	102.21	102.21	100.67	99.121	103.27	100.57	98.459	99.756	99.369	96.192	101.18	99.907	102.06	98.148	98.081	101.84	102.72	100.89	104.44	103.65	100.09
116.46	115.88	114.85	114.82	120.81	120.42	116.14	114.42	117.55	115.71	113.65	119.5	115.69	116.08	121.43	117.15	117.97	117.64	117.45	121.83	114.39	117.3	113.4	113.91	122.62	116.91	118.3	120.2	115.68	117.63	114.08	118.65	119.81	119.02	114.44	111.81	110.55	120.04	120.46	117.29	116.79	118.79	120.73	114.65	116.23	119.31	118.86	117.18	123.44	119.31
104.85	106.96	105.13	102.33	104.02	107.43	102	102.76	106.38	107.84	105.61	103.83	102.87	106.29	104.34	110.23	108.1	105.74	102.43	101.66	103.04	106.77	109.53	108.84	103.67	105.2	102.54	109.26	108.55	103.73	103.58	107.16	107.64	106.68	110.99	102.68	107.79	107.7	104.46	104.65	111.3	109.25	106.11	102.72	110.07	104	102.3	102.3	102.64	107.19
98.748	104.65	102.46	110.01	107.36	105.16	107.02	108.15	103.89	107.14	101.73	108.44	106.08	105.56	106.31	104.23	108.36	106.16	105.81	110.19	105.77	106.95	100.72	104.6	104.04	103.35	107.43	109.23	102.02	101.72	107.19	105.94	108.29	108.85	104.88	108.04	105.18	103.31	102.05	104.34	105.56	107	105.26	109.74	105.31	105.88	103.71	102.63	108.21	106.15
108.57	110.39	100.45	106.29	107.58	103.78	106.05	103.54	98.478	105.86	104.48	104.34	101.91	101.61	104.24	103.21	103.55	110.23	103.69	103.44	101.26	100.37	106.36	103.05	103.53	102.88	103.11	108.19	103.64	100.22	107.28	104.11	104.51	106.78	106.7	108.54	104.04	103.71	103.49	104.06	105.72	103.27	105.45	102.95	101.57	102.56	101.98	102.15	107.06	101.55
103.97	107.12	104.94	106.12	108.68	106.46	106.08	107.23	108.71	107.48	108.67	106.61	108.4	104.72	106.08	108.15	104.48	107.75	106.31	105.98	108.54	106.86	105.44	107.05	104.29	106.58	109.04	107.09	110	106.2	104.87	104.5	104.83	108.19	108.75	108.36	109.79	104.38	105.87	103.76	107.22	107.77	101.01	101.25	111.74	103.79	108.21	104.29	105.63	107.61
98.706	102.93	99.411	96.189	103.44	104.54	106.57	101.85	96.605	101.47	100.16	103.1	98.947	99.288	100.81	102.94	99.377	101.87	103.87	99.983	101.58	104.29	102.74	101.66	100.76	99.063	100.52	99.664	103.62	102.2	100.49	98.309	99.28	104.74	103.34	96.101	101.19	98.426	103.32	103.17	99.319	99.275	98.552	101.6	100.93	98.693	104.07	100.04	100.53	109.42
104.72	104.26	108.12	110.28	104.44	107.71	107.53	106.3	107.94	112.49	107.14	104.1	106.91	106.67	102.19	103.47	113.27	105.95	108.58	106.84	107.77	111.97	106.95	108.7	106	109.91	103.72	106.59	109.98	105.57	112.52	105.72	105.33	105.81	103.05	107.82	107.58	103.66	109.32	108.09	110.82	112.5	110.33	108.03	107.07	109.75	103.95	106.03	106.07	99.306
105.18	106.36	110.68	108.36	106.17	107.23	107.48	105.63	104.09	104.39	104.38	102.79	108.29	107.81	100	106.68	111.33	103.36	105.07	104.14	105.45	104.15	105.09	104.05	106.87	104.29	102.36	107.38	110.03	104.1	106.28	106.59	108.46	107.9	110.63	103.1	110.9	105.37	104.21	106.26	107.28	106.32	110.51	106.1	103.37	104.35	104.86	104.2	105.08	102.67
103.89	101.34	105.76	107.43	102.54	103.98	103.35	105.45	108.71	107.1	101.73	104	108.11	99.29	104.83	105.39	100.98	103.76	107.85	102.47	109.24	108.93	102.69	103.64	104.67	104.92	105.12	104.95	106.85	106.2	108.66	103.73	100.72	103.66	109.03	104.17	105.57	105.92	104.22	107.87	99.932	110.03	104.7	107.67	102.22	102.78	105.95	105.48	106.75	106.52
111.87	113.18	110.4	109.73	107.52	108.78	110.02	103.78	112.28	104.56	109.09	110.76	107.39	111.2	109.92	112.27	108.68	109.95	112.26	112.01	109.85	109.25	111.72	108.8	112.2	107.93	110.25	112.41	113.21	109.35	111.44	112.85	113.35	114.49	110.91	106.59	111.34	108.46	112.99	108.1	115.21	109.69	110	109.14	110.38	116.48	113.75	111.53	112.28	110.91
102.67	102.17	101.94	99.279	100.9	101.5	102.22	98.129	100.15	99.579	97.076	98.022	108.61	99.264	96.669	102.18	101.55	102.48	97.326	105.69	98.256	99.461	101.64	100.72	101.27	94.129	101.23	97.679	97.696	97.011	98.81	106.31	103.17	101.99	103.13	99.892	101.24	98.949	100.67	99.15	103.08	94.975	97.762	97.872	101.34	102.17	102.84	100.71	97.749	99.307
94.565	103.67	100.24	103.37	97.967	97.694	99.802	97.787	99.643	96.021	100.53	105.08	99.388	98.655	102.56	102.53	98.005	94.039	96.669	98.824	99.753	102.36	102.9	103.55	99.894	102.98	99.242	100.59	99.747	98.694	98.621	102.63	102.17	101.07	98.341	104.72	103.39	100.21	100.6	96.809	102.08	100.99	99.797	98.054	99.483	105.26	97.979	103.15	100.95	103.55
116.61	116.46	110.85	106.89	110.77	112.17	108.52	110.02	113.92	109.32	112.68	113.7	108.57	113.61	109.37	111.06	111.39	112.35	110.28	109.18	109.18	110.4	111.54	113.84	112.47	112.89	110.12	116.25	111.02	111.32	112.88	111.61	109.6	111.31	108.63	111.85	110.17	112.76	111.57	113.24	113.78	112.62	114.24	112.73	111.5	109.15	109.52	112.09	112.76	112.05
102.73	97.894	102.08	102.49	102.68	102.33	100.62	99.361	100.2	103.47	99.81	102.62	104.44	100.8	101.07	103.91	99.726	108.08	102.12	101.16	100.26	103.7	102.05	97.17	103.51	98.491	105.64	95.617	98.505	101.71	100.18	99.48	104.18	101.57	103.12	100.45	102.64	98.427	101.51	96.546	100.09	99.818	103.22	102.35	101.14	98.783	100.69	101.28	96.877	103.29
106.54	106.22	107.58	101.87	109.64	106.12	108.28	105.66	108.14	108.88	105.35	106.52	104.84	105.83	101.83	107.48	106.86	100.5	106.75	106.3	108.19	109.23	106.33	105.81	99.57	107.28	106.77	106	103.21	105.29	103.1	106.79	104.44	100.54	102.25	108.12	104.13	105.06	106.72	107.41	108.01	107.73	99.058	99.366	104.86	108.47	100.81	107.71	106.21	103.73
103.57	106.03	104.3	105.75	106.02	107.7	107.68	107.47	107.86	109.07	105.76	106.55	105.35	104.24	109.22	108.34	106.88	110.05	104.55	105.67	106.84	105.19	108.02	105.17	108.67	108.86	105.95	106.33	106.54	107.93	107.12	104.31	104.11	105.77	103.94	104.83	107.16	107.22	107.48	103.67	106.5	109.39	109.52	101.92	108.99	113.13	105.08	110.31	101.01	101.72
105.23	113.11	112.44	112.58	111.58	106.43	112.52	111.72	113.52	109.65	110.78	110.22	110.7	112.03	111.93	114.27	108.98	110.74	110.13	111.49	113.52	109.81	114.88	110.82	111.15	111.61	110.01	106.99	113.04	113.38	113.87	112.93	109.98	113.58	114.15	114.78	110.89	111.44	109.35	109.83	112.54	109.91	110.84	111.19	109.9	107.52	114.72	114.06	114.67	117.23
113.84	111.83	110.43	111.79	112.01	109.73	115.02	111.34	112.24	107.46	112.88	111.5	113.23	113.28	113.63	116.55	112.82	112.49	115.78	111.5	110.93	110.38	113.89	112.38	110.26	114.43	112.49	115.11	114.99	110.15	113.94	110.43	114.54	112.31	111.61	114.41	108.28	112.96	106.68	111.48	112.6	108.24	115.45	114.9	114.28	112.46	108.93	107.63	111.7	109.36
111.78	107.85	110.84	109.21	111.45	107.24	112.02	113.04	110.75	112.03	108.03	111.35	110.77	109.25	114.69	108.63	109.53	110.67	109.43	110.33	112.3	115.06	109.21	110.8	111.42	109.87	112.36	110.35	110.55	115.17	109.58	109.19	114.87	110.64	108.73	114.04	110.4	110.15	112.88	112.13	111.21	111.72	109.75	113.42	109.21	107.33	110.9	111.99	111.82	115.89
104.49	108.17	104.97	111.01	105.78	108.45	105.69	105.78	106.47	104.06	108.82	104.94	106.97	109.19	108	108.85	105.94	108.97	110.64	106.54	111.3	109.33	111.07	101.91	106.86	106.78	108.41	107.01	108.68	102.73	105.32	104.83	101.07	106.39	104.64	109.77	101.75	109.84	108.76	105.17	108.56	104.96	106.34	110.46	103.61	106.29	108.68	108.61	104.35	109.86
102.48	104.36	102.37	102.58	109	104.12	103.62	107.32	109.31	106.13	108.07	109.53	104.36	107.81	104.78	100.04	108.76	106	98.638	105.13	111.72	103.64	109.35	102.56	103.79	104.14	105.45	104.77	103.04	109.65	105.18	107.33	105.1	105.96	105.12	105.54	105.2	104.77	111.01	103.65	106.48	107.6	107.01	102.88	102.71	103.81	105.57	105.95	106.91	105.28
105.37	107.54	105.35	108.53	104.87	104.57	107.59	106.85	105.87	103.01	105.6	108.56	107.79	106.8	100.99	103.12	105.98	103.32	104.35	105.91	108.24	104.89	105.14	106.75	105.2	109.3	105.87	107.61	110.32	104.88	107.05	102.4	104.7	106.92	101.9	107.61	105.12	105.5	104.57	103.07	105.47	106.26	107.73	106.31	106.98	104.65	109.65	108.45	106	101.48
104.77	106.23	105.01	105.56	106.13	107.31	106.28	105.24	108.5	108.77	106.28	112.19	108.76	103.87	101.54	107.11	105.45	106.2	108.09	105.62	105.88	108.89	104.33	110.79	103.03	104.19	109.81	105.72	107.24	108.36	104.11	108.07	101.41	101.18	104.84	104.12	108.18	103.67	104.9	106.34	107.69	105.59	105.44	107.27	103.87	106.45	103.46	104.72	101.97	107.72
102.68	102.94	100.85	97.84	100.68	97.944	99.057	104.19	103.96	97.31	96.662	98.971	106.87	102.98	99.027	99.423	102.01	104.33	99.836	97.855	97.736	101.72	101.11	99.554	102.57	101.17	98.985	101.47	101.97	101.96	99.277	106.23	100.59	103.17	99.58	101.76	99.851	98.928	106.28	103.84	98.279	95.938	101.17	99.254	103.75	102.6	106.48	98.344	103.5	106.04
115.38	107.76	107.73	112.16	113.21	112.87	115.14	111.05	107.74	108.63	108.13	115.85	112.56	112.13	111.35	117.45	112.41	108.74	112.69	112.6	112.15	114.36	112.22	111.53	106.58	112.04	110.17	112.39	110.73	113.82	108.36	110.19	110.41	110.32	109.47	107.13	109.3	114.45	114.91	113.74	111.6	110.72	109.41	106.58	111.41	114.57	112.21	110.59	109.53	109.37
114.44	109.54	114.37	111.13	111.67	117	112.75	113.99	109.26	113.85	113.74	114.03	116.46	111.1	113.39	113.68	111.99	112.74	111.9	111.67	114.71	114.34	110.24	111.17	107.96	111.38	111.93	110.02	111.79	110.95	115.57	111.19	112.85	110.6	116.79	116	112.87	110.74	106.71	112.47	109.7	111.53	114.41	111.55	110.92	109.47	110.74	112.53	112.57	111.85
106.6	108.1	106.45	101.89	108.17	108.82	105.19	108.82	109.03	104.38	101.13	105.07	104.96	102.38	108.32	104.38	103.87	103.88	103.36	102.13	108.98	108.79	107.38	108.03	104.21	108.82	104.76	101.27	107.22	106.04	106.18	109.95	100.76	107.72	103.2	101.27	105.08	103.42	105.28	103.4	108.48	106.08	108.55	106.48	106.85	103.17	105.35	103.03	106.62	105.68
103.77	103.9	107.9	103.46	101.53	100.86	100.22	105.46	101.71	106.79	107.11	104.65	107.07	102.88	104.25	101.3	106.31	105.19	106.94	103.68	102.92	102	101.95	108.27	109.1	110.66	105.94	106.65	108.2	103.51	105.58	100.17	106.31	104.97	104.45	104.94	108.9	106.33	104.33	106.68	103.41	104.09	109.37	108.05	106.18	105.51	109.1	105.17	107.37	104.02
107.5	107.65	105.32	106.46	105.44	105.87	108.2	104.44	102.27	105.37	107.43	102.26	105.98	104.54	106.57	108.51	105.42	104.95	105.49	106.32	107.35	106.84	107.16	105.8	108.96	104.69	103.73	105.67	107.55	108.97	109.52	109.02	105.4	104.91	107.62	106.33	103.83	103.28	107.57	111.63	110.43	104.77	104.51	103.96	106.95	102.51	104.42	108.06	104.12	104.29
108.03	104.31	104.42	103.1	104.97	106.09	103.7	106.29	102.22	103.33	107.21	104.74	100.51	102.4	108.86	102.85	105.51	100.6	103.97	101.47	101.62	101.3	107	106.44	102.33	104.04	105.82	107.19	106.29	104.75	100.08	106.51	101.49	106.24	102.55	104.4	106.68	101.8	103.91	104.56	102.64	105.49	96.06	101.95	100.43	105.78	100.09	108.3	103.27	106.14
108.46	104.49	109.69	107.46	102.26	100.56	105.49	107.78	111.22	105.55	104.7	104.84	106.68	106.53	105.08	106.97	112.49	106.12	106.48	106.97	103.45	105.59	105.99	104.75	101.22	105.21	106.28	106.68	104.81	111.42	105.93	103.61	109.19	104.63	109.33	105.06	104.95	104.39	108.6	107.29	104.43	105.82	109.44	106	106.72	105.64	103.08	108.62	106.34	104.77
111.17	113.13	112.72	110.22	111.43	109.89	114.65	114.37	115.01	112.76	108.69	110.03	109.95	110.12	110.47	111.97	113.36	115.71	113.02	112.55	115.19	114.12	110.59	114.19	114.64	114.51	113.54	113.73	108.49	111.65	107.56	112.59	111.66	113.1	112.19	112.68	110.6	111.37	111.66	112.9	110.81	108.45	110.23	114.29	112.35	113.52	111.72	112.85	113.3	110.78
108.34	107.14	102.93	104.66	101.39	103.4	109.75	105.7	108.65	103.63	109.25	104.81	104.13	104.83	106.27	104.12	109.38	109.37	107.62	108.65	106.41	101.73	101.67	103.94	111.95	101.96	105.76	103.99	105.17	108.73	107.08	108.78	102.61	104.92	101.81	99.642	110.47	108.42	106.46	106.36	102.92	106.49	102.04	107.96	108.44	106.09	105.2	103.51	107.78	104.12
107.05	103	104.14	101.52	105.46	100.2	102.25	107.81	106.86	104.44	103.23	103.5	111.3	103.19	104.33	103.91	108.15	104.75	100.18	105.79	102.9	104.73	106.7	105.94	104.11	104.51	105.24	109.81	103.75	106.78	102.89	106.19	105.65	109.61	102.14	108.44	103.06	100.92	109.71	107.4	103	103.4	106.42	106.54	104.07	108.25	103.4	106.04	102.39	106.77
117.97	118.8	122.07	118.87	114.03	123.32	121.09	117.64	114.89	119.86	120.75	119.6	121.5	117.38	118.2	112.76	118.26	114.29	112.9	116.98	115.5	117.21	120.9	118.7	114.59	118.02	114.61	115.49	116.18	119.54	115.93	119.74	116.06	118.97	121.64	120.47	120.43	121.75	117.04	113.76	117.17	120.08	113.98	116.84	119.51	119.22	116.79	115.09	119.62	120.27
105.4	108.4	109.52	108.5	106	107.22	107.28	109.05	108.36	107.77	105.02	103.39	112	110.65	106.55	109.38	107.42	109.76	108.8	103.3	112.67	106.41	110.88	107.84	103.75	104.97	107.54	107.41	107.58	105.34	107.38	107.22	105.4	110.76	106.87	105.09	109.75	108.8	105.82	105.48	103.06	106.75	109.81	105.19	107.81	109.33	105.24	104.78	105.8	106.38
104.08	102.06	106.28	104.11	101.72	103.99	105.67	107.34	103.11	110.75	101.32	104.98	103.54	108.71	99.909	104.38	105.64	101.73	102.85	102.76	105.57	101.05	104.53	101.26	103.87	105.79	101.81	106.98	102.12	105.45	103.95	107.67	106.37	106.31	101.73	103.51	108.11	108.48	102.54	108.76	104.11	106.13	105.3	104.26	104.51	106.09	102.55	104.26	102.87	99.39
101.29	96.102	100.24	100.52	102.17	101.83	99.034	103.55	99.675	97.506	100.53	100.68	104.32	102.93	100.25	103.62	99.381	100.7	101.68	100.25	102.31	100.2	101.18	103.41	103.37	94.861	98.682	102.73	99.296	102.02	103.6	103.74	98.525	103.73	98.243	96.135	96.903	101.13	100.54	99.885	100.87	98.797	100.75	104.08	99.851	98.33	100.7	95.752	101.53	101.02
105.48	106.38	105.8	102.46	108.9	102.11	111.58	105.99	109.53	104.34	102.12	107.5	105.5	105.83	103.01	108.32	104.82	102.29	107.21	102.38	110.19	102.84	106.76	105.71	105.63	108.22	104.36	102.93	102.94	106.57	101.8	108.84	105.55	111.94	110.92	106.76	107.13	104.77	108.69	104.53	109.38	103.03	107.04	104.61	109.02	106.18	110.06	107.66	102.18	108.32
106.31	105.84	104.74	105.34	109.81	110.5	101.26	104.26	105.98	101.54	106.67	106.36	103.47	105.79	106.08	102.69	101.49	104.18	104.58	105.63	106.19	108.39	103.42	106.19	104	105.88	108.04	106.22	102.83	101.7	108.95	105.18	104.33	105.33	106.59	104.21	105.51	106.68	112.76	106.47	109.37	106.4	110.62	103.15	109.3	105.64	103.43	105.98	106.23	102.65
108.47	111.64	116.36	109.06	114.24	113.04	108.42	109.5	111.29	109.2	115.02	110.27	113.92	116.67	106.71	114.55	112.79	112.07	109.78	113.07	110.57	106.73	108.58	114.53	112.04	108.02	114.78	107.38	114.57	113.86	114.54	112.14	108.72	110.83	116.28	108.63	108.74	114	108.96	108.78	113.06	112.89	113	111.69	111.29	113.1	116.32	111.92	113.05	116.45
114.57	111.25	111.36	111.97	113.18	113	110.64	113.2	112.64	106.86	107.3	107.19	111.55	111.85	111.9	112.08	110.29	110.71	112.87	109.07	111.99	112.77	112.66	112.75	108.74	108.09	110.62	111.82	118.08	112.65	111.17	111.98	112.63	114.52	109.69	110.08	111.31	108.86	115.5	110.08	114.42	114.22	110.07	112.56	114.01	113.57	116.63	112.74	116.14	109.7
106.55	104.66	102.53	100.08	105.4	105.32	103.18	101.49	102.89	106.82	106.06	107.28	103.51	101.99	103.89	107.52	105.47	107.99	104.62	102.34	106.18	100.33	104.5	100.85	102.95	101.28	108.24	102.79	102.07	103.69	105.58	106.48	105.73	100.75	101.68	107.46	103.28	99.971	102.96	102.2	106.84	106.01	103.47	101.01	102.11	101.69	107.78	104.62	104.2	101.41
104.11	109.05	106.05	101.66	106.69	110.13	106.04	108.02	106.33	99.377	106.66	111.57	104.66	106.03	105.67	108.46	109.56	108.28	108.71	107.08	104.28	106.48	103.55	108.56	107.84	105.86	106.53	106.01	104.71	107.4	105.82	109.16	107.53	108.48	111.79	105.26	103.55	102.23	106.55	109.3	106.61	107.32	108.79	106.63	106.04	104.13	104.29	107.79	105.08	108.21
108.15	106.6	107.02	103.86	102.44	103.49	98.715	103.65	101.4	103.93	105.41	104.3	102.73	103.39	104.86	106.41	105.05	104.78	106.27	109.09	105.94	103.58	105.49	103.67	106.65	102.66	101.95	98.987	105.1	105.68	102.81	106.1	110.07	102.46	105.11	107.65	100.02	103.34	103.89	105.64	108	105.88	102.89	105.88	102.94	104.06	107.7	103.64	104.79	106.01
104.07	106.19	105.24	103.93	99.765	108.14	107.69	104.86	109.46	106.27	102.3	108.72	103.72	107.33	108.63	106.09	104.61	107.12	105.62	102.52	106.06	102.46	107.48	106.36	106.75	104.99	106.08	103.49	104.05	102.58	100.21	103.35	103.02	108.35	103.56	104.97	103.26	100.91	110.12	104.04	106.02	107.56	108.73	105.71	108	105.67	108.43	105.26	100.39	106.48
104.93	103.72	105.86	102.08	103.48	102.7	109.4	105.35	104.5	104.07	99.99	101.19	104.75	101.21	105.34	102.55	109.25	101.91	109.68	107.78	103.95	102.99	107.24	103.95	102.56	109.27	105.33	102.05	106.84	105.5	106.53	101.57	106.17	104.09	103.9	104.19	105.84	104.57	101.18	100.91	100.78	100.67	106.64	104.76	103.66	107.18	103.1	107.06	104.33	101.79
102.65	101.22	97.912	105.34	99.118	101.18	101.1	101.77	106.59	99.716	100.4	102.02	101.25	98.554	103.84	101.42	103.67	99.504	99.205	94.979	99.057	103.45	97.852	99.755	98.323	99.658	102.47	101.61	102.42	101.8	99.513	97.895	96.637	99.493	102.34	101.32	103.24	101.64	107.09	99.126	96.402	99.561	100.18	100.08	101.92	99.614	99.979	103.78	96.447	101.84
111.6	111.93	113.46	114.58	110.9	114.25	112.86	109.15	112.43	111.15	111.34	112.85	107.43	113.46	110.91	107.41	108.51	111.92	111.5	118.19	115.43	113.02	112.48	113.19	115.11	112.87	109.94	111.89	110.13	108.71	109.85	110.34	108.03	116.12	114.27	112.11	106.13	110.36	108.4	113.32	111.7	108.28	113.84	114.09	112.12	108.73	112.6	111.37	110.84	114.5
102.36	105.8	99.56	105.37	107.52	107.36	109.56	106.13	106.49	109.26	109.12	105.54	106.26	106.04	107.94	107.77	109.44	106.6	106.09	106.57	104.47	108.85	105.07	103.06	105.19	111.24	98.016	106.57	104.81	104.84	105.54	106.94	105.46	99.727	105.15	106.72	101.5	102.09	107.62	106.54	108.05	108.72	105.64	104.37	106.34	107.13	106.64	107.24	110.34	103.86
109.16	102.22	102.8	111.9	107.2	106.13	107.88	106.99	102.12	107.19	104.07	102.21	106.71	106.82	105.41	103.49	105.78	107.77	111.93	108.84	107.29	109.04	108.97	113.7	106.64	108.99	104.9	108.5	110.43	101.51	103.84	104.83	105.76	107.05	105.63	108.67	107.15	105.03	110.49	108.12	111.94	105.16	103.52	106.22	107.22	105.25	108.28	105.62	105.89	107.11
96.698	98.371	95.729	96.956	97.253	102.47	104.81	100.53	99.369	97.753	100.6	103.61	98.232	100.37	99.907	104.97	96.668	98.855	101.98	104.23	98.313	99.508	97.303	102.22	100.92	96.988	97.854	98.619	102.38	97.997	98.919	100.15	101.25	100.05	99.148	102.16	103.59	101.42	96.282	101.72	96.957	98.06	94.483	100.78	96.948	105.1	96.587	98.705	103.01	99.082
117.44	115.69	117.6	119.54	119.54	113.69	124.04	115.57	120.24	116.94	116.59	120.03	122.5	119.08	117.5	120.13	116.61	121.54	117.81	117.79	122.46	113.04	122.73	117.66	115.82	115.78	121.86	115.54	118.32	115.91	119.98	113.55	119.98	118.12	118.56	118.57	117.03	117.88	118.79	112.29	117.98	117.71	120.32	114.21	116.52	116.79	116.39	116.21	114.66	116.79
104.11	105.43	104.14	107.56	98.618	102.14	105.26	101.36	102.81	104.3	101.96	101.34	108.07	101.92	105.29	101.92	107.68	102.3	104.85	98.383	103.71	101.99	101.73	106.72	102.52	104.43	104.51	104.45	105.29	110.5	101.45	106.14	102.71	108.59	104.86	102.68	105.78	105.09	99.999	103.28	105.02	104.87	108.99	105.39	104.74	106.4	105.11	107.79	104.78	103.18
110.34	108.16	113.37	110.92	109.35	109.62	109.17	111.53	108.5	108.46	111.13	112.52	111.99	111.8	112.09	114.26	110.69	108.71	108.03	111.37	106.53	107.95	111.81	114.74	107.83	109.07	109.33	112.95	109.99	109.61	115.62	111.17	107.29	111.7	110.7	110.84	111.24	114.98	112.18	111.4	113.46	114.79	109.71	114.88	113.89	107.6	114.39	108.78	109.87	109.38
107.69	102.68	100.9	107.64	107.42	100.06	102.76	105.3	98.105	108.12	103.55	105.9	103.89	104.74	102.29	101.27	103.11	105.92	107.21	98.016	103.68	108.47	107.27	101.6	102.17	105.45	106.65	100.93	102.79	98.67	103.11	105.35	104.05	102.15	99.101	105	104.09	110.24	109.73	106.38	107.31	104.33	104.26	105.14	101.99	107.83	105.86	106.15	104.44	106.97
108.9	107.27	107.34	106.96	107.99	104.51	113.01	112.4	110.46	107.93	113	108.75	113.34	113.89	111.13	113.13	110.36	111.44	109.74	110.71	113.14	110.65	112.87	108.85	114.01	100.35	108.28	109.53	108.53	111.11	115.35	106.95	113.82	110.82	109.76	114.56	112.01	112.01	109.07	109.23	107.67	112.8	104.33	111.31	108.1	106.94	112.35	113.16	108.45	108.63
111.98	111.25	109.52	115.02	106.13	109.31	110.87	112.14	108.83	109.74	114.4	108.91	109.19	108.75	111.46	112.82	110.42	108.5	112.91	106	113.04	110.6	109.82	115.88	110.63	113.78	115.01	113.73	108.87	112.3	107.94	110.74	113.32	117.25	108.24	111.08	116.28	112.68	109.88	110.22	109.03	113.31	111.19	105.22	108.26	108.74	113.75	113.72	108.15	109.66
112.59	119.76	117.26	113.59	114.37	118.51	115.03	119.76	116.26	118.03	116.02	114.32	116.73	118.84	118.97	118.35	115.9	114.81	116.25	123.31	120.41	111.55	118.26	117.64	119.74	118.78	122.42	117.42	118.87	117.29	119.21	118.19	115.4	118.48	118.37	114.7	114.75	117.82	119.44	118.1	118.9	118.83	112.19	120.9	117.65	113.97	116.32	117.46	115.59	118.93
99.116	100.65	103	103.42	97.977	106.98	101.96	95.304	101.62	102.13	104.21	100.67	100.6	102.1	101.3	100.25	100.36	98.274	101.11	101.52	103.95	102.17	97.69	101.53	100.18	104.28	99.843	99.978	106.17	102.1	103.05	101.47	100.35	96.669	95.312	103.68	97.028	100.34	102.94	102.9	102.59	101.24	108.06	101.32	100.81	98.95	104.83	103.54	100.24	105.66
108.77	101.46	109.93	105.81	105.5	105.7	101.51	104.54	109.95	106.64	100.71	105.88	109.87	100.69	104.71	105.07	104.94	106.11	104.86	104.24	102.09	105.1	109.36	111.34	104.41	107.03	102.58	105.09	105.87	104.68	98.806	105.75	107.3	110.72	104.01	109.9	108.68	105.81	108.55	100.62	104.83	102.9	104.79	106.18	108.21	101.64	106.29	105.47	102.87	105.14
103.42	100.94	102.07	102.86	99.284	100.49	104.23	104.44	102.85	100.02	105.02	102	100.56	99.369	110.38	102.33	105.01	101.34	103.33	98.539	104.4	95.45	100.64	98.896	104.07	103.33	98.292	103.32	96.739	101.44	101.99	99.037	104.94	100.65	99.732	104.6	95.502	102.47	99.443	96.997	99.054	95.158	104.85	99.5	101.45	102.42	104.97	100.54	95.224	104.44
114.2	111.36	112.75	111.97	108.49	116.37	110.42	116.83	114.97	109.91	115.96	113.14	111.64	112.89	112.35	114.07	109.17	113.36	109.04	113.89	107.42	111.72	107.75	114.53	109.32	109.61	112.47	109.51	113.7	111.2	107.5	110.21	108.92	110.19	111.07	109.56	116.75	110.46	111.88	109.6	108.5	112.4	110.42	113.21	110.62	110.06	110.79	109.48	105.99	111.95
101.03	101.63	102.67	100.55	98.193	97.785	99.038	102.04	105.06	101.17	102.76	102.4	96.999	103.07	98.129	98.054	99.514	101.92	97.264	102.48	95.398	101.84	103.01	99.983	99.748	98.97	99.786	99.28	97.685	104.74	102.72	98.898	101.3	99.878	97.225	100.32	98.294	100.29	96.995	97.59	105.12	95.006	98.65	104.64	100.13	100.93	100.4	98.179	100.4	98.042
104.6	106.43	107.85	105.74	101.26	107.26	104.52	108.49	105.57	99.646	104.89	102.59	106.8	106.45	104.79	106.64	106.6	105.34	109.43	107.27	108.61	105.73	108	104.48	105.41	107.88	104.91	106.74	106.56	104.52	107.58	107.01	106.06	106.15	109.86	109.06	106.13	106.85	104.39	105.53	104.78	105.5	106.43	106.38	106.47	104.77	108.48	106.53	106.77	107.52
98.812	102.85	102.26	100.73	103.11	96.804	103.25	105.32	102.06	95.986	96.563	96.329	103.91	101.54	97.088	99.672	101.57	103.14	97.112	98.815	104.99	99.235	96.627	99.955	103.95	101.81	95.695	101.19	98.382	100.07	101.99	100.86	95.819	97.93	100.02	102.7	99.391	96.718	95.186	103.69	101.19	106.19	101.71	101.98	102.16	98.286	97.144	103.93	101.05	98.698
109.39	111.53	108.51	108.12	113.86	114.17	108.81	107.54	110.86	110.99	108	109.67	106.62	114.29	111.9	109.88	107.91	106.47	113.3	109.83	112.23	113.87	109.4	111	112.86	109.76	111.03	105.67	111.33	105.99	109.64	110.7	111.05	108.41	108.54	111.4	110.3	112.5	107.82	107.71	105.42	107.38	109.38	106.02	108.82	104.66	111.97	103.25	114.09	109.75
108.06	106.79	104.47	106.38	104.69	107.54	106.3	103.58	103.66	107.35	107.4	105.38	109.19	104.81	107.34	101.89	104.9	104.37	107.55	104.72	105.7	108.17	107.58	105.09	104.81	106.53	106.66	106.44	100.53	104.74	108.43	106.31	104.06	108.54	106.26	105.59	104.75	108.18	108.99	107.04	102.99	102.96	102.53	102.5	102.62	105.93	108.37	106.42	108.96	104.62
103.1	109.55	107.71	108.03	106.08	106.21	108.89	104.62	108.16	105.95	107.04	103.61	108.37	100.76	106.71	105.14	106.99	106.12	108.62	106.72	101.54	105.24	107.01	106.2	103.79	108.76	109.45	104.52	110.54	104.23	105.41	110.57	108.49	112.62	109.29	110.99	107.5	102.47	106.11	104.57	106.71	107.76	109.15	105.75	108.94	103.33	105.67	101.96	107.72	103.68
110.46	109.51	107.03	109.81	113.15	110.08	105.2	113.35	109.88	111.79	111.53	110.78	117.74	111.63	112.53	110.31	109.37	112.57	111.22	114.37	108.06	112.21	109.79	113.67	107.96	109.87	109.6	112.24	109.51	110.85	111.2	112.36	109.6	115.43	112.86	111.74	112.61	113.77	113.97	114.23	109.93	111.99	113.5	111.87	113.08	111.87	106.66	110.78	112.02	109.97
97.58	101.25	100.87	96.623	100.68	105.41	96.501	96.81	99.172	98.451	100.02	104.43	100.84	102.63	97.462	104.18	98.951	98.183	100.17	102.29	99.686	97.413	106.34	102.19	100.48	102.66	99.803	98.816	99.781	104.56	102.44	103.8	100.39	102.2	99.301	102.73	100.36	97.647	100.76	100.24	107.51	105.44	100.14	97.999	100.65	97.368	102.02	98.267	103.45	100.25
109.52	110.85	109.05	114.36	113.17	114.03	111.67	110.95	112.81	108.45	113.53	112.16	110.74	114.88	114.4	113.06	111.53	114.53	112.3	117.33	113.48	114.87	111.4	110.46	110.75	110.43	113.14	112.07	108.03	110.36	116.48	113.76	113.97	113.92	106.67	115.62	109.3	106.04	117.48	110.59	114.02	112.27	108.35	116.53	108.3	107.55	109.33	108.99	112.09	111.88
102.66	98.598	100.83	99.64	104.77	101.31	101.86	103.04	97.642	101.65	103.34	103.19	103.66	98.44	101.16	102.9	102.96	103	102.75	100.28	98.635	102.82	101.37	96.669	101.87	97.735	103.21	103.8	99.158	101.41	98.668	102.42	100.43	95.901	95.696	102	100	103.15	100.58	99.036	105.8	98.461	97.947	100.98	96.643	103.24	101.1	102.2	101.99	100.53
102.48	102.95	99.228	100.83	98.495	100.73	102.3	100.77	100.84	101.01	103.58	104.25	97.947	98.042	100.21	103.57	101.57	103.41	99.972	97.12	100.7	97.977	97.725	106.34	103.96	99.975	97.804	101.67	102.67	97.025	103.63	98.58	103.23	101.34	98.667	100.17	101.28	103.04	100.57	104.54	100.17	100.39	104.59	96.26	100.07	101.86	101.78	97.915	96.821	99.347
104.28	107.65	107.71	102.13	110.04	101.99	101.54	108.38	101.71	102.05	105	107.75	105.37	111.41	108.14	104.99	106.54	107.56	103.71	102.21	105.04	101.81	109.99	103.7	110.13	103.11	104.93	106.16	109.36	105.75	105.88	107.13	105.09	104.86	104.88	104.8	104.92	104.92	104.54	109.31	104.93	105.75	102.36	107.65	101.99	103.5	103.53	102.54	106.52	101.21
114.12	113.02	112.61	112.11	112.42	109.08	112.88	112.53	112.92	112.11	111.29	113.38	111.13	113.45	114.06	109.73	115.03	107.34	111.43	114.88	111.03	112.87	110.24	109.28	114.66	109.34	115.17	110.62	108.93	111.59	111.77	112.23	109.89	112.57	111.77	112.06	113.83	111.2	116.24	109.92	112.59	116.03	114.1	115.21	114.25	111.02	114.56	112.75	113.44	112.5
104.99	105	99.122	102.83	103.18	100.59	102.96	102.26	101.8	100.67	98.469	100.53	99.728	100.1	100.16	101.1	98.669	98.333	100.3	96.758	101.9	102.81	99.153	100.37	99.073	100.66	95.229	103.43	97.917	99.38	95.335	98.814	99.599	99.665	101.13	101.29	95.893	98.605	99.165	95.435	103.71	99.58	103.68	100	102.05	97.873	100.02	103.06	98.456	99.913
102.73	103.39	102.46	104.07	99.004	99.128	101.27	99.44	101.94	98.863	105.72	99.681	94.275	99.828	98.931	102.85	100.85	100.8	100.77	98.955	99.016	105.35	101.3	103.99	100.85	100.78	100.09	101.39	97.058	100.99	102.78	100.24	102.63	100.01	99.774	101.94	104.9	100.18	99.658	100.55	105.94	103.37	101.19	100.71	99.267	101.04	99.529	102.94	99.548	97.852
108.1	105.84	105.99	103.67	101.74	106.6	106.52	108.38	104.12	104.21	104.96	106.31	100.22	104.6	105.14	98.715	103.51	105.38	106.51	105.94	107.38	106.37	103.27	109.04	104.76	106.48	105	103.21	105.61	103.38	109.42	105.44	103.31	105.84	108.99	107.55	106.21	106.5	102.43	98.152	107.01	105.33	106.89	101.5	104.54	104.09	104.35	104.72	101.75	102.69
105.59	104.03	101.99	105.22	109.92	105.35	106.56	106.25	105.93	101.86	106.09	103.87	104.83	105.23	107.21	101.16	99.867	102.16	106.56	105.12	104.89	101.59	101.25	103.53	103.37	101.28	102.83	104.79	100.7	106.4	102.54	103.69	100.94	104.24	104.16	102.16	108.55	106.97	102.03	104.51	104.47	106.9	102.79	98.761	101.3	102.68	106.27	106.03	104.57	104.32
116.16	108.46	108.75	112.71	111.41	114	113.05	111.21	116.08	112.91	111.46	110.26	113.2	111.06	110.02	113.72	113.14	110.71	113.05	112.02	110.6	112.85	112.74	108.48	108.75	109.14	109.91	108.84	106.95	112.83	109.4	114.01	109.83	110.48	109.95	113.99	111.79	109.57	113.69	112.72	108.58	112.85	110.86	111.73	109.94	110.57	109.89	109.53	111.34	111.88
101.25	102.83	107.09	104.27	110.37	105.89	102.61	107.65	101.99	105.82	104.15	104.8	107.01	103.66	108.57	105.76	108.1	105.34	104.85	103.21	108.15	106.09	108.72	102.51	106.99	103.55	107.9	107.15	104.24	111.19	101.66	104.13	105.26	103.81	107.37	104.64	105.43	110.06	105.44	100.8	102.8	103.39	105.82	104.68	101.6	107.01	104.82	106.68	104.79	106.45
110.55	112.77	113.84	115.92	113.11	108.59	110.68	118.64	109.34	111.88	113.28	115.16	114.51	108.72	106.71	111.69	107.99	113.06	114.19	112.05	112	114.74	108.37	115.86	115.24	111.88	114.44	113.69	110.23	110.03	115.83	115.56	107.5	114.44	111.56	115.8	111.73	108.24	112.74	111.82	116.72	115.11	111.93	112.98	113.47	112.68	109.19	109.39	109.64	111.46
100.85	102.04	97.988	101.79	101.03	94.698	105.67	104.56	102.24	102.06	96.496	98.749	98.858	101.36	99.583	97.247	94.863	102.12	104.43	102.03	104.89	95.136	101.38	98.365	100.2	98.025	97.098	95.977	99.357	95.765	99.921	100.64	98.487	100.9	98.029	104.12	100.95	101.93	98.342	101.41	96.696	97.194	104.04	96.227	96.789	100.68	98.514	100.27	103.89	95.056
115.75	111.75	113.68	115.15	113.08	119.4	110.97	115.66	109.95	114.58	113.26	113.45	112.7	114.77	116.3	114.64	113.13	112.95	110.56	112.51	112.33	114.63	115.43	113.8	116.71	115.14	109.39	115.82	113.95	115.5	113.47	112.05	111.85	113.36	113.35	115	114.87	116.42	115.83	113.5	114.25	114.1	116.6	113.31	111.22	113	113.74	115.51	114.47	110.04
108.73	106.94	108.81	108.8	106.73	105.21	108.87	105.22	107.07	102.87	106.46	111.7	108.78	105.29	105.89	105.86	103.94	104.86	109.39	105.03	104.32	108.9	108.05	107.93	105.04	104.34	106.84	110.48	109.31	107.23	108.29	104.71	108.62	106.72	104.83	105.82	110.77	106.01	104.24	102.87	102.74	107.39	108.41	107.94	107.11	108.35	109.86	106.59	107.33	102.01
100.65	104.4	105.39	102.73	107.45	103.65	106.33	107.2	106.57	105.93	102.82	106.77	107.02	108.32	105.9	103.73	109.82	106.83	102.89	108.3	108.73	108.07	104.33	109.42	109.08	102.3	105.87	104.34	103.15	103.31	110.17	102.6	105.38	106.91	106.14	103	109	103.91	104.25	107.64	101.15	109.22	105.76	109.19	106.09	104.19	102.54	104.31	105.86	103.03
109.15	106.58	110.03	108.86	110.08	110.18	113.94	111.15	110.99	105.37	113.42	110.47	109.85	113.07	106.42	114.59	107.67	109.23	112.6	112.38	110.74	108.66	111.54	109.07	109.38	112.44	111.38	107.84	110.1	114.32	111.28	112.2	111.52	107.73	108.5	110.81	113.04	108.46	110.25	106.2	107.45	107.98	111.39	113.01	111.37	117.91	107.8	112.61	108.87	110.88
107.44	101.25	107.83	105.91	106.37	107.8	111.43	107.57	109.08	106.2	104.51	104.61	107.96	103.44	110.11	106.8	106.08	106.46	107.83	106.74	106.24	114.72	106.99	105.39	107.47	109.02	99.694	101.97	107.18	106.71	108.57	107.75	106.5	103.41	106.75	106.59	106.88	107.1	105.1	107.16	103.42	109.64	106.09	103.74	104.38	104.52	106.79	107.03	108.24	109.95
106.63	109.07	106.36	102.89	108.11	104.51	104.04	105.67	101.32	105.59	110.02	105.2	105.29	102.13	102.52	104.73	105.06	102	101.35	103.91	107.36	104.14	104.71	105.68	103.9	105.56	106.47	106.91	104.28	103.4	101.21	103.78	100.86	105.67	105.64	102.3	106.69	107.16	97.429	103.68	106.1	106.11	102.32	103.63	107.26	106.2	105.87	106.46	108.23	109.1
96.916	101.77	97.861	99.999	104.22	100.07	101.76	101.15	97.995	99.334	97.095	99.477	97.592	100.15	101	100.1	97.898	103.08	99.851	99.63	96.052	97.689	99.425	97.721	96.813	101.15	97.945	100.46	99.019	99.388	104.96	95.846	99.259	106.45	100.84	96.43	101.07	103.17	100.48	100.42	102.87	99.699	101.7	94.197	97.316	97.884	95.778	102.59	98.89	97.552
108.17	106.38	110.65	106.65	105.34	104.86	110.51	108.52	106.92	105.28	108.72	105.04	107.88	102.48	108.78	107.78	104.53	106.33	107.91	102.22	104.93	106.78	105.36	107.25	108.28	105.08	106.09	109.75	109.24	105.9	107.58	107.86	111.25	109.26	106.07	110.12	106.58	107.46	108.07	102.85	104.43	101.99	104.24	107.99	108.77	106.35	104.8	105.39	103.18	107.98
116.79	111.17	111.83	114.26	106.66	113.85	110.49	110.28	115.39	112.04	113.74	110.24	113.9	111.98	108.45	112.07	112.59	110.66	111.92	112.94	106.33	112.61	109.8	108.46	110.42	111.66	109.39	110.31	113.28	113.9	113.19	114.37	110.6	114.1	114.71	109.03	111.35	113.77	112.71	111.33	112.03	111.58	115.31	111.03	111.4	110.12	110.12	109.58	112.58	112.36
103.29	104.69	103.16	101.41	103.8	103.42	108.8	108.94	105.44	107.55	99.46	106.45	105.62	103.7	104.3	105.21	105.18	103.93	103.37	105.94	104.88	107.3	105.21	103.89	103.08	103.63	107.32	99.939	105.78	105.23	103.56	103.22	107.71	101.93	105.24	106.57	106.33	107.51	100.39	105.67	101.46	107.04	103.93	103.97	106.58	105.58	105.94	105.88	104.68	101.23
112.39	110.65	110.3	117.25	112.02	107.85	106.18	108.16	113.73	112.32	113.73	109.06	107	111.96	107.58	108.96	109.27	112.86	109.77	113	112.02	110.36	110.15	107.27	105.35	110.15	111.73	108.11	112.61	108.62	106.4	112.82	113.73	113.46	107.94	108.11	107.36	112.9	110.49	108.19	108.48	105.72	111.68	112.32	106.68	107.81	113.76	111.46	113.66	108.12
111.27	112.46	110.43	112.93	117.19	111.18	112.11	112.4	114.37	109.02	112.72	113.74	113.27	113.89	112.14	113.94	113.44	114.1	113.87	111.49	112.37	112.02	108.36	112.43	112.47	112.02	112.99	111.89	105.33	110.01	111.2	113.56	110.7	110.56	109.84	107.96	112.98	115.01	107.79	115.66	111.75	110.72	111.12	112.34	112.37	105.68	115.76	114.86	107.86	111.24
110.08	112.32	113.2	114.41	106.62	113.92	110.72	112.15	113.27	114.94	113.05	109.8	111.62	112.98	115.34	109.17	111.65	110.68	114.64	110.69	106.43	115.49	115.8	112.01	109.91	115.68	109.73	119.87	110.92	114.01	111.01	112.12	113.76	112.51	112.02	110.92	111.72	115.74	108.53	113.85	112.92	114.1	115.65	116.35	111.84	112.7	112.33	112.62	107.63	113.7
100.96	103.78	105.45	103.29	105.94	111.26	105.5	105.81	97.813	101.76	108.12	107.53	103.79	104.1	103.15	104.76	104.27	104.5	105.74	107.47	106.39	102.2	101.83	105.81	103.55	102.2	101.46	102.52	103.65	99.755	106.65	104.83	103.21	103.84	104.54	101.51	99.831	104.13	105.03	104.17	102.56	108.11	98.123	104.63	103.99	106.58	103.13	95.371	102.51	108.95
100.78	101.67	98.717	100.39	98.281	98.694	98.523	96.373	97.645	99.623	97.798	98.535	96.806	99.941	101.72	98.1	98.859	97.346	97.998	104.37	99.397	96.142	104.03	106.02	104.87	96.685	99.509	98.595	102.29	99.871	98.5	99.213	104.23	101.32	103.04	97.372	100.15	99.246	95.457	101.44	95.187	99.186	102.07	100.06	104	101.43	106.67	99.367	100.05	105.18
105.73	108.36	106.28	109.65	107.98	100.91	106.78	106.74	105.17	101.93	108.06	107.47	106.91	105.36	104.74	106.35	109.51	103.69	104.62	103.72	106.34	109.85	104.73	106.16	104.71	106.76	108.75	104.62	101.64	105.64	109.34	104.69	105.5	106.47	106.68	107.77	97.876	107.53	106.59	106.05	105.64	106.62	108.93	108.44	107.27	105.36	106.43	104.57	104.57	106.14
102.7	106.7	106.86	105.8	104.67	104.85	106.03	105.27	104.77	104.51	109.91	102.36	103.11	104.01	110.3	100.52	102.71	104.31	107.76	104.32	109.54	102.39	104.57	104.74	105.04	108.67	106.38	106.51	105.63	105.18	105.85	108.73	95.678	104.8	111.81	102.61	104.97	102.73	106.41	106.63	104.44	106.44	104.31	105.3	109.06	106.02	107.29	108.85	108.18	104.05
107.33	108.97	106.4	105.19	106.87	108.25	107.51	108.58	108.6	110.51	104.28	104.69	104.1	106.58	108.28	106.32	104.99	105.98	104.28	108.34	109.6	103.04	109.5	108.22	105.96	105.72	104.16	109.71	103.7	103.4	104.19	106.55	106.41	105.51	104.44	105.02	102.74	104.91	107.33	103.43	107.88	103.96	107.31	105.35	99.729	110.5	104.18	106.33	107.88	108.16
102.43	103.63	102.02	104.97	106.85	102.16	110.48	104.32	105.15	103.11	102.04	100.96	109.26	104.97	104.32	110.59	104.47	104.58	103.9	100.82	106.67	103.61	108.96	102.25	105.45	102.67	101.08	102.52	105.39	106.56	105.58	106.88	103.82	105.19	107.28	102.83	108.87	105.81	104.38	104.3	107.67	103.65	102.37	103.31	104.66	109.93	106.23	99	108.76	106.65
104.41	106.96	100.98	107.29	106.44	106.05	106.53	106.43	107.9	104.15	102.01	105.43	104.92	106.14	105.82	105.61	105.87	104.29	104.03	102.23	103.18	109.46	105.54	104.1	103.34	101.44	104.88	101.3	103.34	103.62	104.12	103.19	107.34	105.06	104.45	107.12	105.96	109.01	106.59	108.92	107.54	98.516	104.64	105.97	107.42	105.14	106.35	104	104.37	103.8
105.56	103.24	107.21	105.38	104.42	105.17	100.3	106.72	96.766	106.34	101.35	104.9	104.34	105.61	107.17	108.93	100.33	101.8	106.28	105.75	102.76	107.05	109.59	104.56	103.49	104.14	105.69	100.6	102.41	100.81	104.96	106.79	102.67	101.57	108.21	101.69	105.52	106.78	105.01	105.11	108.14	104.16	106.14	103.21	105.22	106.21	104.06	103.33	104.62	103.73
109.97	113.81	109.45	106.75	111.05	109.79	111.4	112.72	112.22	113.49	113.08	115.49	112.1	109.43	107.57	116.27	114.85	109.79	109.48	113.12	112.01	111.43	110.79	111.17	109.77	114.61	111.26	111.94	109.43	112.17	118.42	112.05	115.96	109.67	111.67	112.05	109.97	112.89	107.9	106.76	110.26	112.1	111.77	113.16	112.86	112.57	114.92	112.72	111.94	109.37
112.62	114.45	110.46	111.18	115.52	112.76	111.19	111.39	109.95	110.08	109.75	112.52	114.13	111.47	112.3	108.5	109.04	111.1	111.96	114.06	112.67	112.23	106.83	114.11	110.84	111.47	109.59	110.61	105.41	110.69	114.37	111.63	110.19	111.96	112.78	112.22	112.36	112.76	109.64	113.09	116.03	107.95	108.13	112.77	110.61	109.05	107.82	112.07	113.13	111.7
95.245	101.71	99.154	106.14	103.48	99.91	98.645	102.67	104.99	99.9	94.874	97.543	101.68	100.57	103.57	96.784	101.35	99.331	103.73	102.69	102.82	99.584	100.44	97.665	98.107	100.76	96.694	97.601	98.298	100.41	97.337	100.52	101.2	102.6	98.254	100.91	103.05	101.67	100.84	102.5	98.94	102.35	102.43	97.348	101.06	102.98	102.21	99.89	102.38	100.23
110.76	114.11	107.55	111.62	112.6	115.96	113.61	114.41	113.02	113.6	116.01	110.04	116.75	121.64	113.11	108.53	110.16	112.4	113.56	111.86	112.05	115.5	111.85	113.34	111.46	111.66	110.54	113.82	110.54	114.08	116.07	115.03	108.41	112.41	111.88	114.64	112.42	115.72	113.46	109.01	108.69	116.23	112.39	115.6	107.82	114.89	109.2	110.83	115.89	112.61
110.78	108.19	109.29	108.06	108.59	108.69	109.43	110.23	107.21	115	109.88	107.88	108.64	110.01	104.97	108.83	109.46	109.34	107.83	109.84	106.17	111.22	106.81	104.06	113.36	112.3	106.5	110.44	108.56	111.64	113.38	106.97	110.76	108.16	107.41	105.68	112.73	109.91	111.36	110.67	110.1	112.4	106.02	107.93	109.44	108.65	106.98	106.89	113.26	107.85
99.523	100.63	105.02	103.08	98.8	101.79	98.792	100.99	99.734	102.21	100.27	99.184	101.93	102.59	97.933	104.74	98.992	104.79	99.429	102	103.63	100.66	101.32	100.87	102.55	98.04	99.898	102.34	101.91	103.03	100.44	100.01	103.22	102.17	101.75	100.07	100.34	106.54	100.33	105.02	96.657	103.07	100.72	97.801	101.6	102.36	101.89	103.85	101.34	98.98
104.95	105.81	106.86	106.73	105.17	102.25	106.92	110.46	110.39	107.79	103	106.44	108.44	106.67	107.07	105.41	104.26	106.16	105.6	109.35	104.47	102.43	105.9	104.86	106.49	102.48	110.01	101.26	107.22	105.72	104.88	105.63	106.69	108.31	108.32	105.22	107.14	110.14	106.56	109.78	104.27	108.82	107.7	103.01	104.03	104.66	106.93	112.12	104.6	107.46
109.25	107.74	111.7	112.04	110.75	110.74	109.5	114.48	107.5	113.48	110.01	114.33	114.17	110.85	108.38	108.86	109.12	112.88	113.9	114.27	115.19	112.33	115.38	111.54	119.18	111	110.51	117.43	110.31	108.19	109.67	113.24	112.18	111.83	112.57	113.86	110.42	111.32	114.38	111.02	111.52	111.57	112.28	113.07	115.82	112.08	111.35	109.64	110.82	110.44
110.99	112.99	116.4	112.87	110.39	108.99	108.02	111.7	107.49	109.88	110.63	109.5	112.22	111.34	110.92	115.47	110.07	108.53	111.41	112.18	111.83	112.89	112.55	112.3	110.73	108.36	108.36	108.14	110.46	111.6	109.77	112.62	106.51	110.09	111.03	112.75	114.95	113.02	114.27	114.8	113.47	113.86	116.31	111.5	115.69	112.75	106.85	113.52	111.95	108.9
110.03	104.82	105.03	108.18	104.29	103.36	105.6	104.41	103.69	107.4	102.41	103.35	107.2	108.77	103.02	107.26	110.09	104.19	106.03	103.25	108.44	110.31	102.46	105.65	107.37	105.85	107.27	105.84	108.05	104.02	104.6	107.3	106.65	102.04	102.64	103.08	107.08	104.33	107.67	105.76	111.78	108.07	110.37	107.04	105.67	105.38	109.1	102.97	103.47	108.73
114.22	113.22	113.16	112.94	110.51	112.68	114.4	114.02	111.22	108.17	106.77	111.19	111.38	111.08	108.41	109.13	108.16	107.41	109.4	113.18	109.48	107.23	108.88	108.85	106.88	109.26	112.91	109.06	114.64	113.92	114.58	111.47	106.86	110	109.5	107.98	110.16	108.89	107.99	108.88	110.62	106.77	113.8	111.91	112.07	110.56	107.97	108.65	111.62	110.62
103.09	105.02	106.41	101.12	103.49	101.35	107.39	109.54	106.14	107.08	108.34	105.95	108.17	106.39	103.88	110.56	107.91	102.44	105.26	102.29	102.75	107.23	107.48	106.04	104.03	110.22	108.38	105.93	107.15	105.92	100.97	101.76	106.25	107.2	111.1	103.31	106.13	112.89	106.74	108.14	111.35	108.04	107.01	107.6	108.34	103.71	105.14	106.15	109.37	108.94
103.61	109.65	109.86	109.62	108.97	103.26	109.67	101.83	108.26	104.64	107.07	108.92	112.36	109.93	110.6	110.12	111.44	108.03	111.79	111.28	108.05	107.31	106.98	104.58	106.59	104.92	107.92	109.81	108.31	107.23	108.17	108.48	111.37	105.96	106.75	108.64	106.93	105.61	109.01	108.32	106.57	108.78	107	106.97	109.48	105.27	107.11	105.21	107.91	110.78
101.54	101.16	103.07	103.84	105.58	96.82	100.79	106.77	104.32	99.735	98.645	102.75	101.9	96.977	103.96	100.98	98.73	99.453	102.9	100.22	102.04	96.217	100.06	105.37	98.527	102.03	98.324	93.774	96.944	101.94	97.479	102.38	100.66	105.79	101.89	101.78	95.123	104.03	102.07	100.99	97.795	97.116	101.24	99.048	102.74	103.92	101.81	100.5	99.025	99.199
104.02	106.63	105.6	108.24	105.87	105.1	111.86	106.89	105	102.89	101.58	101.57	106.49	103.83	101.51	105.48	108.1	106.79	104.8	106.54	108.05	108.54	105.37	106.03	107.91	106.51	105.93	105.91	103.24	106.4	104.81	105.52	104.93	103.96	102.28	109.14	106.27	102.57	104.97	106.62	108.36	106.58	104.41	103.04	108.62	105.73	104.96	105.74	106.96	103.52
111.89	114.19	110.67	114.54	111.36	116.31	111.4	111.24	112.59	110.84	114.58	110.57	113.62	110.38	112.86	113.69	117.52	109.6	109.45	108.82	114.77	111.13	110.78	113.39	118.29	112.69	112.72	110.82	113.87	114.36	112.63	112.47	112.42	112.43	113.1	111.4	111.87	109.78	114.09	112.19	108.59	108.8	113.91	107.79	111.04	111.62	113.7	111.01	115.91	112.57
103.24	105.53	101.31	104.97	106.05	100.97	104.24	106.55	108.78	99.951	103.69	109.05	104.66	103.42	106.92	104.64	103.44	103.65	104.95	107.85	103.71	108.37	106.16	105.08	107.94	104.81	103.9	101.85	104.93	102.92	102.46	107.81	105.25	107.05	103.62	103.11	106.46	102.99	104.55	103.93	104.24	101.4	102.88	101.87	105.43	104.3	103.67	104.94	105.03	108.41
112.14	113.37	111.67	112.47	113.94	113.16	111.25	114.02	110.97	109.4	108.86	113	114.93	110.76	110.26	112.64	110.34	116.86	115.65	113.45	113.51	112.71	111.48	112.46	118.58	111.08	110.85	112.96	107.45	116.54	108.15	114.3	109.02	109.01	108.29	115.38	112.13	112.78	112.98	110.83	113.48	108.49	115.57	110.68	111.55	108.61	116.75	110.36	110.89	111.48
107.05	106.17	104.7	109.21	106.28	105.37	110.06	105.13	112.33	107.64	106.33	103.71	105.96	108.39	107.8	103.68	103.11	105.71	106.27	107.45	102.71	108.22	108.11	107.08	102.21	103.6	110.25	106.06	103.75	109.01	105.23	104.24	101.45	107.57	107.67	104.76	103.59	109.8	99.2	103.84	105.23	109.11	106.4	108.8	108.81	111.1	104.33	102.88	107.64	107.87
102.91	105.09	107.96	102.97	104.38	105.82	104.39	111.04	103.22	110.78	104.03	105.55	101.08	105.46	104.52	106.22	105.01	107.18	105.69	106.43	106.83	102.42	102.02	107.1	103.22	106.69	106.38	107.71	102.5	105.91	106.56	103.6	103.61	108.75	110.86	105.31	106.07	101.56	106.82	102.44	99.792	104.51	103.58	102.35	104.2	107.2	104.8	106.72	107.24	102.52
99.069	94.974	100.01	96.265	99.889	101.32	102.41	99.31	103.84	99.352	99.407	98.125	100.78	100.25	96.98	99.37	98.531	98.643	99.732	101.32	101.65	96.553	102.5	99.434	103.51	102.16	98.743	99.741	100.07	98.187	101.97	99.576	100.25	101.91	100.84	98.86	95.842	100.64	100.33	99.182	105.8	101.63	102.7	102.74	99.395	95.767	102	95.898	99.77	104.66
109.39	104.06	102.33	107.4	105.92	103.81	102.8	105.36	101.8	106.47	103.16	99.838	107.34	103.7	106.22	103.28	104.09	106.71	106.31	106.79	103.87	104.34	108.01	105.4	106.12	107.83	103.67	104.19	103.32	109.39	106.07	109.21	103.38	108.25	104.18	103.68	107.17	105.19	101.59	104.56	108.06	99.297	107.05	104.59	102.1	105.41	103.23	107.83	103.15	99.653
107.62	106.38	105.9	107.47	107.57	107.3	107.23	109.11	104.68	104.56	107.41	107.38	108.21	107.67	108.22	107.87	105.94	106.98	106.39	110.85	107.04	108.1	109.78	106.44	113.06	106.71	104.36	107.56	107.29	111.03	107.61	109.51	107.29	105.17	105.47	107.65	113.03	105.02	107.97	107.72	106.53	109.18	108.6	108.89	104.97	106.14	110.25	106.71	104.36	110.6
107.75	107.42	102.24	105.52	108.61	103.09	103.23	106.78	106.76	107.17	102.31	108.03	108.01	108.39	109	107.25	105.44	106.52	107.29	104.22	107.43	103.69	104.15	107.51	106.87	105.84	103.07	109.16	103.71	106.33	106.62	106.82	104.12	104.93	106.35	100.76	106.95	100.88	102.16	106.37	109.44	104.51	107.86	101.8	102.1	107.78	105.71	101.57	106.5	101.76
118.43	110.53	115.09	118.11	117	115.49	114.71	110.25	111.38	115.07	116.53	109.72	110.33	113.13	113.61	113.77	108.8	115.68	112.8	112.79	109.25	111.87	109.21	113.2	110.07	115.06	113.95	114.22	111.88	115.05	114.36	111.07	111.62	116.23	110.9	114.18	114.37	113.13	111.69	114.36	115.65	111	111.01	114.5	114.72	115.58	116.89	112.32	113.56	114.9
112.86	109.75	114.43	113.21	114.09	107.09	113.38	106.66	107.86	110.84	112.62	107.35	108.48	108.3	111.57	112.28	108.81	110.05	113.06	114.88	113.77	108.11	111.14	113.94	112.95	112.74	115.4	115.01	115.17	109.91	111.11	111.82	110.33	116.38	108.3	111.69	114.61	113.11	111.65	111.97	109.16	113.36	109.88	114.06	109.92	113.51	108.57	113.28	113.56	109.24
101	104.92	105.16	111.4	105.11	108.14	107.45	102.26	106.78	107.32	104.23	107.91	101.34	105.45	107.13	105.6	110.65	105.27	104.77	109.54	106.74	105.34	111.7	104.97	105.77	108.09	100.12	104.07	101.79	108.15	107.45	111.06	107.78	108.69	108.22	110.31	106.52	107.94	107.61	106.09	104.53	108.38	101.67	109.76	104.73	105.86	107.65	105.77	109.61	106.44
110.2	112.81	108.91	109.1	114.09	117.7	112.1	112.46	111.82	111.76	112.6	111.63	111.51	113.31	109.24	109.32	106.44	115.21	104.61	108.01	112.12	110.49	114.01	114.31	109.02	111	109.53	109.49	110.14	109.52	112.79	112.64	110.77	110.28	112.57	114.5	108.64	111.74	113.9	109.1	112.65	117.19	110.99	108.91	113.85	110.02	108.82	111.82	115.06	109.29
108.81	113.54	112.25	119.27	108.03	110.58	111.09	113.01	112.28	109.39	106.66	111.04	113.96	113.02	113.33	106.55	110.22	112.34	111.02	111.65	117.35	109.89	108.5	108.21	112.46	110.95	110.19	109.76	115.12	107.53	114.11	108.52	115.89	111.11	115.25	113.35	109.48	109.58	107.72	110.06	113.47	111.31	114.23	112.22	108.14	114.31	110.78	112.8	110.06	111.97
108.04	106.09	109.35	106.81	106.79	104.2	105.26	106.22	104.31	109.21	110.91	106.16	110.05	103.55	108.73	108.85	103.14	107.85	106.57	105.93	107.72	107.58	105.13	108.43	102.15	102.38	104.84	108.18	107.62	110.96	106.1	104.67	106.55	105.47	103.41	108.63	105.1	107.76	105.25	107.57	107.55	105.28	107.4	106.78	104.96	105.17	110.59	110.91	101.45	108.65
105.14	105.19	106.19	109.95	106.88	105.8	107.69	101.68	105.05	106.3	105.33	104.92	103.67	110.52	106.7	104.04	103.89	102.3	105.28	100.78	108.34	104.18	98.038	107.71	104.72	109.29	102.7	100.75	103.85	103.36	105.59	105.1	106.33	110.02	106.38	106.51	104.8	104.29	106.79	104.42	103.27	106.36	106.06	102.73	107.24	105.7	105.62	108.8	104.08	107.21
109.6	109.98	110.18	114.69	112.55	110.25	109.28	107.23	112.58	114.32	110.89	113.5	107.91	109.82	110.73	111.49	112.08	114.11	107.13	113.06	112.99	114.24	110.25	113.41	108.91	114.24	112.18	108.7	111.98	112.2	112.49	110.15	110.54	110.51	114.29	109.98	108.87	117.15	110.04	110.43	110.73	111.69	109.64	117.72	108.48	114.18	113.15	110.37	112.82	109.7
107.72	110.16	103.98	101.5	106.02	101.43	106.98	108.02	104.84	105.27	106.74	99.571	110.87	104.17	108.8	104.65	105.16	103.62	108	107.84	107.88	102.83	106.4	107.43	106.7	108.99	107.95	105.39	105.99	100.84	106.24	106.8	104.91	108.58	112.35	106.27	105.37	108.72	106	105.09	106.33	107.04	107.14	104.19	101.54	110.01	106.39	106.09	107.51	107.31
98.773	101.51	105.4	98.275	104.12	101.16	101.74	103.74	98.853	101.12	97.875	101.93	98.52	103.97	99.484	100.8	101.53	99.722	103.02	101.39	98.705	96.977	101.29	101.84	105.29	99.159	98.522	101.51	96.419	102.68	98.511	104.84	100.68	101.63	104.9	99.112	100.01	101.06	101.7	97.916	97.756	102.07	101.86	103.67	101.5	104.27	98.758	104.44	98.468	99.759
115.07	112.67	112.36	115.83	115.63	117.65	114.68	119.08	113.82	115.16	114.18	114.06	119.85	115.32	115.61	117.18	119.68	114.46	121.34	110.85	115.87	117.21	116.36	114.05	118.25	116.07	113.24	112.56	118.45	111.83	117.83	112.46	115.65	114.34	117.23	116.82	112.44	122.04	113.54	120.98	116.51	111.49	118.28	112.18	118.73	117.79	116.03	116.19	120.05	117.78
111.09	111.57	112.74	110.41	111.79	113.43	115.31	111.83	110.48	109.31	112.39	117.09	107.51	111.35	110.07	113.25	111	109.74	111.08	110.45	113.43	111.53	109.66	112.44	108.82	112.98	113.55	107.24	108.73	116.75	111.37	110.5	113.78	112.71	113.3	114.72	105.78	106.78	109.11	110.32	115.15	109.58	110.86	112.75	115.94	112	112.56	112.95	111.4	111.78
106.5	105.04	104.74	105.38	108.45	107.81	104.88	103.66	102.37	106.76	105.84	103.91	101.7	106.13	107.13	101.84	107.17	105.93	106.13	102.16	106.31	106.24	110.79	104.74	106.59	101.9	105	105.36	104.76	104.48	105.43	103.96	104.64	105.99	106.47	105.12	103.11	102.56	102.64	105.53	105.79	107.15	103.12	101.45	107.94	103.77	107.64	105.54	106.16	105.68
105.17	106.15	106.71	108.49	105.21	110.29	113.01	103.65	108.53	106.98	106.77	109.54	108.25	102.77	103.84	105.3	107.96	111.73	111.95	110.67	105.15	109.93	109.06	106.28	108.54	106.97	107.79	104.9	102.77	106.33	111.77	107	109.03	107.07	103.87	101.62	104.46	110.52	107.24	103.94	108.38	102.63	105.55	107.98	110.18	101.96	103.35	105.13	101.79	102.15
105.91	107.82	107.66	107.58	102.12	107.98	106.73	104.63	103.79	103.64	106.81	104.23	106.07	105.61	109.65	108.11	109.23	105.91	106.92	104.94	109.21	104.3	101.8	105.55	109.08	106.42	103.62	108.46	107.97	103.39	106.88	105.91	109.25	106.52	102.63	105.3	107.35	107	109.09	106.54	106.48	111.18	102.81	106.78	110.95	105.47	106.94	104.27	107.81	108.89
108.49	109.31	109.64	115.02	109.24	112.2	112.48	108.88	117	105.22	110.01	113.36	112.86	109.26	113.55	110.63	107.88	113.74	113.18	113.85	111.76	105.4	111.92	115.86	104.78	111.61	110.76	111.76	112.74	110.58	107.64	107.76	107.89	107.48	110.34	112.2	108.83	111.49	111.7	111.93	111.7	110.32	116.32	110.41	110.71	109.26	110.23	109.73	113.29	107.9
101.78	103.34	98.724	100.02	96.641	105.45	104.94	101.86	101.06	96.901	97.851	99.444	99.825	98.52	96.626	99.688	100.25	100.01	96.583	101.41	102.08	99.904	106.3	104.38	98.362	101.6	96.492	105.41	96.016	98.862	95.495	96.146	94.953	97.47	99.7	103.11	99.986	93.956	101.93	97.945	96.777	104.65	101.78	106.3	100.73	103.64	96.187	100.11	100.49	103.81
107.65	103.59	104.18	104.7	111.73	106.43	107.42	103.8	108.63	102.43	109.75	107.66	108.88	103.29	104.48	109.07	111.7	104.28	105.95	109.51	107.02	108.69	111.11	105.18	108.07	103.92	111.51	106.29	104.3	105.46	107.72	105.98	105.13	106.26	105.41	109.53	110.15	108.55	108.28	105.26	112.06	103.77	101.98	109.24	111.95	105.01	101.32	102.15	108.86	103.87
101.74	100.73	96.699	98.516	103.31	102.7	102.01	97.917	98.473	101.18	99.552	98.195	98.763	98.14	101.12	95.455	102.49	96.751	100.01	101.67	96.696	97.086	99.219	97.081	104.3	101.94	97.668	97.62	102.28	103.96	100.96	97.632	98.328	102.97	97.514	100.28	102.8	99.898	99.03	95.189	99.899	104.56	98.862	98.457	100.31	101.58	101.35	99.316	102.78	100.63
112.87	107.88	110.91	105.18	111.47	109.79	109.4	110.02	107.78	112.47	107.57	109.44	109.88	110.77	110.25	106.82	109.72	114.21	112.58	103.8	110.27	107.34	113.32	105.97	110.22	115.5	106.29	112.61	112.65	110.68	106.32	106.54	112.11	112.72	105.37	107.84	107.7	110.58	108.24	106.74	107.26	116.42	109.38	109.28	109.07	114.94	108.3	112.61	108.25	111.5
106.31	105.52	107.68	105.32	105.01	102.76	104.79	107.23	108.55	104.5	109.03	105.18	102.97	106.4	105.52	103.17	106.59	105.64	105.92	102.86	105.82	105.66	105.49	107.85	107.83	111.52	105.08	101.92	107.08	108.93	107.26	105.92	104.38	105.63	104.93	110.61	111.53	104.52	104.22	103.14	104.06	103.23	106.83	105.86	104.72	106.76	102.22	107.26	104.92	100.71
105.52	104.89	106.31	107.35	108.37	107.85	104.22	99.77	108.66	105.98	101.75	103.78	103.68	107.01	99.372	99.61	108.43	104.34	106.07	101.62	100.31	102.1	106.18	104.5	102.06	101.62	101.78	109.62	102.15	103.72	107.8	105.73	106.81	109.29	105.48	104.57	103.48	105.87	101.2	103.86	101.87	103.96	101.04	105.16	108.01	101.81	102.5	101.61	103.64	104.82
111.75	112.4	107.66	108.92	118.31	112.39	109.48	111.86	108.98	109.1	110.71	110.07	112.68	112.86	114.67	112.24	109.26	111.59	109.8	108.03	110.08	109.18	110.17	110.9	107.7	110.68	113.61	110.42	108.13	111.88	112.79	113.43	110.1	114.92	106.42	110.18	113	115.25	110.51	112.44	114.57	110.61	110.78	110.57	113.88	112.49	110.34	112.34	112.24	109.4
97.132	95.707	96.629	97.128	98.359	100.59	96.821	102.99	99.888	100.91	97.734	95.083	99.112	100.99	102.81	101.02	99.342	100.79	102.64	100.1	98.127	100.72	102.79	99.971	96.082	104.28	101.67	98.787	99.481	101.28	94.661	102.54	105.35	100.08	100.6	101.37	97.117	99.142	102.62	98.37	99.611	101.38	102.98	97.893	100.28	102.39	100.83	91.669	96.521	100.45
103.72	103.07	107.87	106.35	100.32	109.9	108.32	104.72	107.52	106.87	103.47	101.96	110.64	107.19	104.91	105.2	103.49	104.44	104.1	102.98	103.85	103.01	107.18	112.34	102.97	104.77	105.62	102.32	106.71	104.82	108.35	108.28	103.93	106.5	106.76	109.6	105.28	108.12	104.58	108.29	107.52	108.71	108.27	107.2	109.71	107.33	105.88	103.46	107.77	102.69
114.19	116.78	115.11	108.96	107.68	110.7	111.76	110.64	110.16	107.83	113.26	107.21	116.96	109.39	113.65	113.65	117.13	115.83	115.68	108.75	111.29	109.38	109.93	111.25	112.33	109.86	109.14	107.38	109.1	110.46	113.05	112.25	109.08	111.33	106.14	109.98	112.31	112.58	109.01	106.65	110.81	108.39	108.98	111.23	108.61	110.02	109.29	109.52	110.46	111.06
102.78	102.05	103.79	101.73	100.82	99.561	100.54	102.97	98.965	98.355	99.617	99.77	98.442	99.244	97.995	98.614	102.63	101.98	97.593	99.461	102.4	100.21	101.37	100.2	99.531	98.695	98.713	94.668	102.67	103.94	95.317	98.553	100.76	97.444	102.66	100.07	97.205	98.37	102.86	98.413	96.853	99.136	96.701	100.01	96.404	102.38	101.86	98.065	100.43	99.771
98.453	99.709	103.22	99.66	105.38	102.17	99.466	101.58	96.631	99.067	101.86	102.36	101.17	100.42	102.51	100.49	99.549	100.74	102.21	100.41	101.11	101.39	108.45	99.484	101.85	102.15	101.68	98.832	102.8	106.28	100.62	98.606	102.09	106.15	100.54	102.5	102.8	105.19	100.87	107.76	95.554	105.06	98.226	102.21	100.67	102.72	102.62	97.977	102.19	101.27
106.24	106.48	104.87	105.06	101.89	106.35	108.69	105.17	110.94	108.21	112.59	109.63	104.51	111.62	104.33	106.85	107.28	105.96	104.85	106.29	102.94	109.84	102.67	104.08	108.89	108.97	106.11	105.42	105.95	110.5	105.66	104.77	110.76	103.7	101.85	104.13	107.89	110.86	102.24	102.99	108.52	107.1	106.98	107.5	107.43	106.39	109.12	104.68	106.27	108.93
105.41	100.71	107.75	109.5	109.32	108.4	105.26	104.93	102.31	108.33	109.66	109.56	101.89	110.57	105.48	104.09	107.87	104.39	103.27	107.75	105.03	104.74	105.17	103.95	101.87	103.38	104.53	104.16	104.03	105.44	100.15	105.73	104.89	103.18	101.92	110	105.5	108.36	104.44	104.52	107.9	109.12	103.21	104.35	100.54	104.79	107.73	106.83	102.28	100.95
106.85	113.07	112.9	111.9	113.37	114.63	114.04	110.89	111.55	113.5	110.99	113.37	113.33	113.78	106.81	111.26	113.33	111.59	111.56	109.1	107.74	113.15	110.88	109.97	110.25	114.53	113.48	111.13	111.98	113.91	112.9	115.19	110.37	115.74	110.35	111.62	107.8	112.09	112.57	110.04	111.87	111.27	112.46	111.22	109.09	109.05	108.63	110.75	113.32	114.81
106.43	100.94	104.18	104.62	109.13	104.89	103.04	106.29	105.09	103.92	107.87	101.74	104.44	105.96	101.36	108.38	105.01	105.01	103.52	103.33	106.41	103.79	102.38	105.56	106.18	103.8	101.71	99.948	106.28	102.3	102.84	106	104.26	104.95	106.68	103.21	100.75	109.59	105.5	105.87	104.55	103.29	106.65	104.51	105.67	105.45	101.03	103	98.793	104.81
103.59	104.83	104.11	102.96	107.31	105.84	103.83	104.79	106.53	104.09	105.98	102.93	106.09	105.59	105.33	106.87	101.79	107.77	109.5	105.14	106.1	105.1	105.99	104.98	108.01	108.58	104.12	104.84	107.04	101.92	109.5	101.77	106.09	101.41	103.66	104.56	106.11	104.92	101.86	104.59	102.32	103.61	105.17	103.3	100.39	111.14	106.48	104.65	102.74	112.61
102.56	108.67	108.7	109.04	106.84	105.48	106.75	105.81	105.5	105.89	105.64	109.47	105.56	107.25	105.27	113.28	107.16	107.47	104.97	99.833	107.98	105.87	105.8	108.35	108.94	105.27	105.08	108.16	107.3	106.6	104.33	101.47	105.16	104.46	106.28	104.91	99.921	110.04	102.12	107.98	96.024	103.38	106.55	106.01	107.16	106.97	107.52	99.231	109.92	106.41
111.61	113.81	116.73	114.17	111.5	112.8	111.55	113.1	112.5	112.45	112.86	116.25	109.55	111.99	109.95	114.37	114.86	113.34	112.83	110.6	113.31	115.09	116.77	114.14	115.47	115.42	113.31	116.62	113.28	111.01	116.28	114.78	112.78	111.25	113.92	111.17	111.01	113.84	114.96	112.24	111.2	113.8	115.88	111.84	114.13	111.51	112.84	109.06	114.16	107.77
108.72	111.62	110.21	115.32	112.48	113.69	110.53	118.54	108.46	107.68	111.89	112.99	111.04	111.75	109.83	110.24	111.6	107.67	111.22	112.47	110.12	111.92	113.1	115.5	114.24	114.15	107.66	116.45	109.61	110.38	113.26	112.93	112.65	114.96	109.22	108.45	111.81	113.83	115.16	113.98	109.11	107.32	112.78	111.13	109.46	108.28	115.07	110.14	112.49	109.14
106.59	109.08	111.52	112.66	114.12	111.27	109.64	113.57	110.26	112.28	109.31	112.97	110.47	108.44	115.76	109.06	115.51	110.37	112.35	106.86	112.06	114.12	114.03	111.97	114.99	111.93	114.55	111.79	115.86	112.37	109.91	107.82	110.24	108.08	106.43	109.78	114.73	112.56	117.44	111.86	109.79	112.8	112.58	111.44	110.12	113.28	114.47	104.82	113.58	114.45
104.64	106.3	104.77	104.38	105.37	106.04	102.09	103.65	100.14	100.72	102.22	103.17	100.43	106.09	103.63	108.69	102.1	104.58	105.31	105.27	108.28	105.38	102.07	103.52	103.18	104.06	105.99	106.46	107.42	108.07	105.54	106.55	102.72	107.02	102.95	104.14	102.68	109	103.3	96.391	106.13	102.11	106.63	111.6	104.56	105.5	100.49	102.36	105.27	102.9
106.82	102.2	107.54	103.8	106.06	108.25	106.43	106.17	105.79	102.64	101.9	106.36	100.88	104.67	105.27	110	105.19	105.07	107.91	103.13	107.79	108.81	105.23	104.79	108.97	106.79	108.48	107.23	107.46	104.96	102.57	103.09	106.17	110.44	104.92	101.57	105.01	105.24	108.77	109.85	104.98	106.93	107.58	104.28	105.17	108.67	106.47	104.69	102.01	103.72
108.23	106.46	112.29	110.85	109.75	110.3	111.99	110.44	110.21	106.54	110.9	110.35	109.54	109.62	113.44	111.05	111.27	104.26	109.17	112.36	113.3	113.23	109.99	106.24	111.45	107.79	112.9	104.95	109.02	109.8	110.41	112.96	108.15	113.34	107.88	110.65	111.49	108.51	108.49	115.25	109.72	109.91	109.6	108.74	110.62	109.11	110.99	110.6	107.76	114.04
112.42	117.35	110.21	114	109.88	105.92	112.49	113.68	114.35	109.52	109.98	110.03	112.4	113.07	114.01	107.44	114.23	113.04	114.59	115.05	108.67	112.74	112.97	109.61	113.52	115.01	115.37	111.19	109.21	114.76	107.73	116.19	109.07	114.84	110.5	111.51	115.79	112.28	114.28	111.43	107.92	110.29	113.97	110.91	108.39	111.13	112.17	111.84	115.72	109.37
106.92	110.51	115.31	109.67	110.97	110.72	112.03	116.67	112.29	111.79	115.86	111.63	113.62	109.58	112.93	111.64	111.69	109.6	116.22	113.16	110.13	112.96	112.51	115.42	112.48	113.77	109.44	113.89	110.38	112.91	109.81	110.63	113.74	111.82	114.31	111.21	109.41	112.16	109.61	110.89	112.19	110.31	110.62	115.68	116.1	109.82	112.2	111.23	112.58	114.46
107.44	105.91	109.23	106.06	107.42	110.54	105.88	104.37	106.36	107.25	111.18	106.49	106.15	107.88	105	103.36	105.83	109.26	102.04	108.22	105.92	108.08	107.88	107.97	104.86	104.89	107.41	105.51	106.38	107.15	105.19	104.11	100.57	105.48	103.71	105.74	104.03	109.77	105.24	107.72	105.73	108.58	108.18	111.27	108.61	105.94	102.08	101.98	100.95	105.18
106.19	106.87	110.14	103.49	104.12	107.83	104.61	107.06	100.56	102.94	108.27	102.67	107.46	104	105.16	108.3	106.77	107.48	105.11	103.27	102.71	107.54	106.28	103.87	102.15	103.97	107.27	106.8	103.48	102.69	104.64	101.43	99.86	106.69	105.91	109.78	108.68	106.2	101.88	106.92	104.76	105.35	102.21	105.85	104.28	107.61	108.49	107.63	104.09	102.73
111.85	114.16	115.41	114.8	108.34	113.76	112.43	110.43	114.26	116.23	111.07	115.88	112.17	113.31	108.65	112.6	112.07	113.93	110.26	113.37	113.65	119.28	113.58	112.95	111.38	110.13	114.51	116.03	111.09	110.32	113.49	112.35	111.68	113.71	113.69	115.98	113.52	113.5	112.39	113.25	109.09	111.95	114.48	111.17	114.4	113.71	112.04	111.57	112.46	116.81
109.32	110.39	111.61	111.84	115.51	104.92	112.99	108.77	109.55	106.97	108.86	113.64	110.96	111.47	114.57	116.56	110.75	112.02	114.87	112.73	113.21	111.95	110.49	109.89	109.25	110.08	108.25	111.44	106.86	110.39	111.08	109.59	111.75	116.02	113.33	108.94	112.79	112.24	110.55	114.41	117.66	111.3	108.98	115.61	111.29	108.44	113.47	111.63	112.03	112.29
105.38	104.75	108.18	106.04	107.86	100.54	104.77	107.08	108.43	108.38	105.06	109.68	106.04	106.02	103.66	102.44	108.3	107.57	106.23	103.25	107.2	107.35	108.23	107.03	108.27	107.76	101.74	108.96	110.42	108.32	103.14	106.55	108.17	108.71	103.9	105.53	107.71	106.35	103.8	102.75	102.66	106.23	103.69	109.45	104.94	103.83	105.69	104.65	103.51	109.79
107.4	103.99	105.18	103.45	108.91	104.24	107.08	103.9	107.67	106.21	98.731	106.06	103.64	104.28	105.44	101.46	105.85	103.12	102.05	107.08	108.33	103.99	107.93	110.37	103.57	105.07	105.22	107.72	107.52	100.92	104.95	107.9	103.77	105.47	103.31	105.46	106.91	110.16	101.97	105.17	104.44	104.71	102.3	107.68	110.75	105.7	107.2	103.68	111.6	106.77
107.21	107.51	105.37	113.87	110.95	103.94	105.91	106.68	103.15	102.59	105.86	105.86	108.04	107.57	106.82	104.73	107.31	104.43	105.11	108.05	107.21	105.89	104.15	107.55	111.28	107.11	109.71	101.42	108.24	107.51	107.55	104.44	107.87	108.01	104.77	103.8	106.39	104.94	108.01	103.07	102.55	102.68	107.26	106.98	105.49	105.86	103.61	103.74	106.34	104.06
114.63	111.18	112.13	117.52	112.45	111.65	111.5	107.07	108.39	113.61	106.41	111.25	107.55	116.18	111.23	113.99	110.39	109.34	107.35	111.49	111.86	109.99	110.71	112.54	108.59	110.21	107.25	112.53	108.57	108.92	110.74	106.75	105.61	114.17	114.61	112.04	107.21	108.39	114.5	108.42	115.92	111.76	111.93	110.45	108.72	112.41	111.53	111.94	112.5	113.22
108.37	110.43	110.29	110.54	108.58	109.34	115.76	107.6	110.32	108.33	111.31	113.71	107.28	113	108.96	111.38	109.78	108.4	111.42	106.12	110.21	109.35	107.36	110.71	112.33	107.07	116.31	106.76	113.82	110.33	110.57	113.29	110.96	113.56	110.51	109.6	112.13	111.06	113.85	109.93	107.86	113.34	110.6	107.66	108.84	111.08	111.76	112.79	111.93	108.7
119.48	115.05	116.04	114.48	115.9	122.72	112.32	110.66	116.7	113.54	118.03	114.99	116.1	114.47	117.78	120.11	116.22	117.35	113.32	118.81	117.66	115.81	115.6	117.37	114.02	112.66	115.32	117.16	120.39	116.99	116.63	119.8	117.43	114.27	116.52	115.88	121.34	116.21	114.18	115.42	114.5	122.83	118.67	118	113.1	110.78	115.64	117.66	121.59	117.03
106.8	108.24	106.39	106.35	100.87	105.66	105.9	108.53	107.3	106.69	106.48	100.66	105.5	101.58	103.34	104.09	106.64	104.46	110.44	106.96	104.84	107.13	105	102.96	107.05	107.91	106.3	103.2	108.14	111.1	102.15	111.75	104.27	104.71	106.15	107.67	105.72	105.93	103.43	106.59	106.39	103.36	100.64	107.42	107.26	103.91	102.83	106.97	106.22	103.21
100.76	99.408	98.601	100.67	98.128	106.06	100.44	101.6	103.71	97.558	97.925	99.212	102.62	100.15	92.885	98.72	101.7	104.41	103.63	100.46	97.718	100.34	98.347	99.075	96.887	100.07	99.576	95.898	102.82	99.788	99.552	99.697	98.609	99.772	99.909	100.12	97.935	104.19	102.2	99.543	98.533	104.69	92.683	103.33	101.61	98.85	100.77	101.11	104.88	104.23
112.55	108.48	98.606	106.15	107.24	106.9	105.6	102.82	107.08	107.15	102.91	109.31	97.575	106.66	104.53	104.1	103.59	108.21	105.08	108.41	105.33	106.41	109.1	102.77	101.55	104.94	105.37	106.96	109.49	105.19	105.62	104.28	104.66	105.97	106.05	100.09	102.82	104.88	103.82	105.43	113.35	101.65	102.46	104.87	101.8	109.31	102.59	102.77	105	106.94
103.15	107.59	108.15	107.25	105.61	106.09	107.56	106.65	106.1	103	106.1	107.37	106.96	107.55	108.21	105.62	104.49	104.65	111.92	111.05	105.97	108.22	103.26	103.52	102.26	102.28	104.9	101.35	103.87	105.32	103.52	109.65	101.09	106.33	107.98	106.11	105.73	99.765	100.05	106.27	108.41	102.75	104.65	107.83	105.65	106.4	106.99	101.08	105.87	102.46
110.93	110.15	102.16	106.74	102.79	109.85	107.23	102.99	99.74	106.76	104.71	106.18	104.38	106.75	103.9	101.26	105.52	110.49	103.42	104.38	106.05	105.54	101.25	110.48	103.56	102.05	101.17	104.02	107.4	104.82	108.07	109.25	108.36	105.29	104.11	102.78	101.77	105.14	107.99	103.48	103.2	106.99	105.76	103.91	103.12	100.04	105.47	105.53	104.97	103.23
102.56	106.67	104.18	103.38	103.81	108.99	106.71	107.54	109.45	109.24	104.11	106.08	103.55	109.12	101.83	106.55	104.81	109.82	108.34	103.71	107.16	103.66	102.13	108.28	103.15	105.02	108.24	106.1	108.27	107.03	107.18	106.21	103.77	99.776	107.9	108.53	109.3	102.07	106.46	103.49	102.79	108.11	106.44	103.22	103.29	103.07	104.71	100.4	110.11	105.48
104.94	104.92	107.49	101.3	106.06	105.69	101.91	108.21	108.64	107.35	110.98	104.97	105.85	108.34	105.79	104.47	107.2	108.11	106.62	108.53	108.08	107.4	103.51	102.57	106.8	100.21	103.61	100.68	100.5	102.84	105.49	101.56	102.95	108.09	102.94	102.3	106.4	105.59	108.59	104.67	110.42	103.01	109.29	109.36	108.45	107.31	107.31	107.51	107.75	107.2
106.59	102.53	108.45	104.99	102.23	106.73	102.9	108.68	109.55	108.59	102.58	104.47	107.14	107.59	105.1	103.31	105.14	107.92	107.34	104.57	104.06	104.02	101.82	106.46	107.38	105.95	103.34	104.33	106.32	106.58	108.56	104.26	106.46	106.09	106.26	106.78	107.01	104.31	103.38	108.29	107.49	107.92	103.94	109.16	104.98	111.66	105.33	104.67	104.55	106.68
110.19	110.96	106.48	107.42	112.25	115.43	112.71	114.31	115.05	114.88	111.19	113.99	110.23	110.93	113.2	107.58	114.51	108.04	113.7	110.62	115.27	118.92	112.99	110.82	117.29	113.5	113.42	112.33	111.25	111.43	110.27	112.13	117.52	111.56	111.92	111.2	111.35	111.3	110.44	112.44	108.86	112.95	110.81	112.39	115.77	109.55	112.34	113.59	110.52	116.31
114.45	113.33	109.45	111.26	111.45	113.64	112.26	109.01	110.93	112.06	109.16	113.6	116.63	113.41	114.21	109.35	112.96	106.5	111.39	114.19	114.74	110.73	111.75	113.38	109.67	110.24	114.57	113.32	114.49	110.47	111.48	116.94	110.7	111.68	110.51	111.96	110.91	115.54	113.97	107.43	111.47	111.24	110.58	110.04	113.45	111.49	115.91	112.74	110.89	108.54
109.7	108.01	108.88	108.87	106.86	105.33	110.95	109.36	103.35	107.51	103.22	110.23	103.79	105.13	103.79	104.22	108.06	106.71	106.11	102.75	108.37	110.21	108.12	104.53	103.56	101.46	108.09	106.48	103.6	101.25	106.54	105.71	106.12	102.04	102.55	103.9	105.56	101.24	102.74	107.56	104.52	105.33	105.39	102.14	105.15	107.7	110.14	103.13	102.13	104.41
105.98	104.07	102.07	108.1	101.44	104.92	106.64	106.41	99.148	108.48	107.85	105.37	103.53	107.54	101.94	104.85	100.38	103.05	104.83	108.66	105.16	105.99	107.85	102.88	107.8	106.64	103.93	103.93	99.768	106.79	101.49	104.9	103.99	108.16	108.56	104.72	108.29	101.12	108.86	101.91	102.04	108.17	100.13	103.38	103.19	105.1	106.39	108.08	105.8	101.73
102.7	111.77	108.82	110.66	107.14	109.75	111.01	110.75	109.51	113.73	112.24	110.42	111.15	112.6	113.28	109.29	107.43	111.45	108.92	112.07	110.92	111.38	108.75	110.27	105.26	108.31	112.68	112.99	110.56	111.85	108.35	112.67	112.72	110.98	107.95	112.21	109.22	108.65	110.78	115.53	110.18	111.17	106.45	108.12	108.62	107.09	108.1	112.02	110.53	111.1
111.8	110.17	113.85	111.11	111.8	110.58	114.71	107.65	113.23	108.47	114.07	110.05	111.76	109.84	111.48	109.39	109.26	109.87	109.82	115.91	111.65	114.28	110.63	116.35	111.75	109.38	114.1	112.61	110.03	107.89	116.13	110.63	109.53	109.13	112.52	106.44	111.36	111.08	116.56	113.18	114.89	110.81	108.47	111.95	109.84	109.98	114.29	114.48	111.52	112.24
106.64	106.12	108.07	110.68	103.3	105.17	105.76	107.17	110.03	108.16	105.35	101.58	104.96	107.54	103.68	106.71	105.12	105.77	106.99	106.05	108.18	102.64	108.68	105.3	107.29	104.48	107.83	104.44	106.75	104.05	110.54	101.77	107.75	107.48	104.2	104.9	108.1	104.78	110.78	100.81	106.54	107.44	103.7	105.1	108.07	103	104.87	107.02	104.66	112.47
99.947	105.26	107.03	97.827	107.39	103.5	108.24	106.65	102.44	106.21	101.57	108.95	107.35	107.46	112.06	107.29	101.53	108.34	105.48	110.54	104.35	105.42	107.36	111.81	103.52	104.06	109.79	108.53	105.56	113.04	105.36	113.79	108.25	109.99	105.34	105.6	108.06	109.24	105.7	108.73	105.06	99.33	104.23	106.71	110.78	108.62	107.15	104.2	109.88	109.25
108.61	108.43	104.47	103.59	106.17	109.88	104.3	103.87	105.52	104.37	102.96	103	102.72	105.46	101.75	102.7	108.06	100.33	102.92	105.83	105.96	105.23	107.82	104.2	101.96	105.72	104.44	103.92	107.18	101.58	103.33	105.73	106.16	106.09	107.39	105.19	98.782	104.93	106.95	107.6	103.71	106.64	104.15	109.76	103.51	106.39	105.02	106.27	105.04	102.22
106.38	107.63	108.24	106.04	107.24	104.5	107.42	104.81	106.84	106.9	105.88	108.09	103.8	105.09	102.64	104.82	108.64	101.64	104.57	101.09	106.42	102.71	113.19	105.6	108.67	110.69	104.89	106.67	103.98	109.03	101.05	104.45	111.48	106.39	99.323	102.65	105.95	109.55	108.69	106.15	105.06	103.94	106.72	106.35	107.37	106.53	105.06	104.45	111.67	108.15
111.47	114.22	110.43	111.17	112.24	109.75	115.89	111.85	111.13	111.19	110.5	108.64	113.21	107.69	112.02	111.58	112	111.88	114.03	109.65	108.55	110.23	111.85	112.8	109.84	111.26	113.07	116.14	106.78	109.67	113.76	110.32	112.14	109.58	111.54	112.43	113.37	110.2	107.66	114.28	115.78	109.46	109.92	109.74	113.13	111.72	116.48	112.71	113.35	112.42
105.83	107.9	104.96	105.12	108.84	105.21	102.4	111.04	99.606	102.85	101.28	106.11	106.16	104.14	108.21	107.03	96.592	101.67	103.98	107.91	106.36	106.53	105.32	110.39	103.52	107.55	103.35	105.36	103.57	106.47	105.44	100.59	104.46	102.43	107.55	105.71	106.08	108.69	103.04	101.33	106.53	105.27	106.21	104.77	107.19	105.71	105.63	104.23	103.23	106.98
106.85	104.61	105.92	105.24	104.3	104.17	105.97	101.7	104.88	101.24	106.83	106.76	108.34	109.06	106.54	109.84	106.45	102.17	107.97	103.95	104.6	105.73	108.54	102.74	104.03	108.07	103.23	107.99	104.53	108.08	107.11	110.37	106.12	106.36	102.92	106.51	105.23	107.75	105.05	101.84	104.68	108.06	106	105.87	107.09	107.91	109.26	109.23	106.71	105.17
104.48	107.58	108.1	106.01	105.43	108.92	106.89	104.55	105.91	105.85	104.4	107.8	107.59	108.26	108.53	106.37	106.06	105.91	103.18	107.73	103.78	103.89	102.73	106.5	108.29	107.81	109.07	109.08	104.75	106.21	104.97	105.97	100.37	104.14	107.22	106.46	112.21	106.49	104.18	104.81	105.33	102.74	103.81	105.56	108.29	106.14	113.06	102.08	107.51	107.92
99.772	102.41	102.55	99.35	98.989	99.91	96.129	100.33	98.398	98.229	104.87	105.78	101.05	97.997	96.254	99.022	99.125	102.4	103.42	104.38	101.84	101.09	100.96	100.86	102.08	104.96	100.04	99.587	105.99	102.67	94.65	105.5	103.97	102.34	100.44	100.15	95.511	102.13	100.23	99.48	95.695	102.78	99.637	96.073	98.39	106.59	102.51	102.68	98.657	101.41
103.42	100.31	100.42	98.082	103.14	100.48	100.61	100.92	104.26	101.28	100.23	103.98	98.838	98.259	102.1	97.374	99.338	99.726	101.72	104.49	96.383	98.315	96.402	99.63	95.364	97.59	98.437	99.179	99.884	103.63	102.44	99.368	102.64	102.07	100.73	103.5	100.16	103.84	100.1	97.985	100.13	103.89	96.627	99.294	97.957	101.41	102.38	99.988	99.699	99.784
98.612	109.02	108.2	109.69	108.61	106.85	108.16	104.72	107.72	108.48	107.45	104.04	105.26	103.24	103.43	103.16	102.13	106.15	105.26	105.25	102.37	107.49	102.47	106.43	106.52	107.52	103.32	106.81	106.73	105.98	103.49	110.07	110.64	106.32	106.29	108.25	105.45	104.29	101.97	105.91	103.6	103.29	105.48	109.23	104.68	103.6	102.69	103.77	101.92	106.39
99.452	96.505	98.526	97.269	99.119	95.41	97.858	97.734	100.5	100.3	101.79	99.001	99.261	95.418	100.34	99.169	102.92	96.64	97.225	102.4	102.81	97.779	105.06	96.602	95.099	101.19	95.471	96.151	96.239	103.87	96.98	102.85	102.78	98.248	103.9	100.8	102.76	98.055	101.61	99.794	99.627	101.88	104.08	98.543	96.734	96.49	105.56	97.413	96.204	101.82
102.69	105.73	106.07	101.84	105.21	103.18	106.38	103.15	103.29	108.21	104.32	104.99	107.73	105.91	102.96	103.95	104.78	103.1	104.24	107.83	104	102.67	106.21	104.77	108.62	102.95	105.99	103.83	99.674	105.46	106.62	99.098	106.47	109.64	101.16	106.37	101.11	105.77	104.77	105.91	105.12	105.49	102.73	111.03	103.1	106.48	104.54	107.26	103.01	105.47
100.86	105.45	104.53	104.82	107.58	104.99	104.41	102.7	106.33	110.66	102.72	103.96	102.16	104.46	107.42	104.77	103	106.92	104.7	103.45	103.1	104.63	104.6	107.24	107.12	106.92	101.88	105.49	103.72	105.16	103.4	105.45	101.98	106.93	105.68	102.53	106.24	104.66	103.86	103.83	108.31	103.07	105.51	103.02	103.22	105.66	100.6	107.04	108.43	103.8
109.07	109.47	106.32	105.69	98.663	106.19	105.77	106.7	104.34	108.97	109.49	110.11	111.28	107.93	104.53	107.52	107.23	109.51	109.8	108.12	105.32	112.85	106.03	109.64	106.94	105.61	104.84	106.43	109.64	106.6	105.68	106.38	105.61	108.21	106.67	109.63	107.66	107.12	105.3	107.03	109.51	110.53	105.47	111.06	104.98	110.4	110.77	108.25	109.99	108.72
116.68	110.17	116.49	119.3	121.75	112.68	117.87	117.63	121.98	116.6	116.92	121.42	116.32	116.44	116.24	115.75	119.97	119.04	115.62	115.41	117.75	117.23	117.26	120.73	119.71	119.49	119.66	120.92	119.48	118.49	117.68	119.25	114.54	114.2	119.81	116.45	122.58	114.75	121.62	116.87	118.06	120	114.33	119.83	117.02	117.68	114.9	121.9	112.19	114.55
109.25	112.77	109.09	112.47	110.25	114.57	114.63	111.36	117.2	108.45	115.7	108.5	112.93	112.76	116.44	114.94	113.23	110.61	110.55	110.47	110.34	110.23	108.63	108.27	113.71	116.98	109.97	111.7	112.25	115.34	113.19	109.02	113.89	111.3	116.2	113.8	111.33	112.05	108.65	112.69	114.28	116.14	111.79	113.99	108.55	107.91	115.03	109.32	114.34	109.38
104.48	108.04	106.03	109.85	106.08	105.96	102.88	110.18	102.22	106.16	107.85	106.83	103.88	101.96	109.55	105.95	103.76	106.03	101.69	103.59	104.81	108.48	105.8	103.83	105.41	104.75	102.97	106.84	107.9	106.61	104.79	105.49	103.32	104.54	103.06	101.68	107.59	105.77	105.54	106.17	106.63	109.25	101.88	110.97	103.3	107.53	104.57	103.01	105.6	109.08
99.985	108.78	92.325	103.19	99.776	100.9	99.395	100.74	102.96	97.8	100.44	102.14	103.14	96.068	101.29	99.736	98.421	103.07	101.28	99.88	99.537	97.971	105.33	99.379	100.36	98.595	98.102	101.99	101.12	96.944	98.978	101.2	99.169	100.22	105.86	95.625	101.52	100.86	99.799	98.394	101.33	100.09	100.76	97.57	95.768	101.08	102.52	102.18	98.119	103.71
112.58	112.42	111.7	103.31	110.65	107.07	107.73	110.83	107.7	112.34	114.21	111.09	107.14	109.73	105.63	112.68	108.8	111.15	112.87	103.66	110.29	114.05	107.09	108.88	110.76	108.19	112.79	109.6	110.1	112.39	109.82	114.37	110.77	107.96	111.64	114.34	111.17	112.48	110.09	111.3	114.38	114.57	106.15	113.88	110.24	106.3	112.52	107.89	106.9	114.92
114.2	118.35	116.07	115.59	115.24	117.38	118.77	114.32	114.29	112.8	118.76	118.71	114.45	121.81	114.05	117.86	117.05	115.32	120.85	117.23	117.7	115.52	115.62	113.87	117.36	116.64	119.75	116.12	114.55	118.21	114.14	116.32	114.34	113.29	118.16	113.66	122.61	118.09	116.21	111.78	113.58	115.68	117.55	118.63	118.74	121.22	117.31	113.09	118.4	118.44
113.51	111.68	112.82	109.59	111	108.99	116.51	112.69	111.63	108.02	112.74	114.38	116.95	111.31	113.45	110.48	110.33	112.6	112.57	112.96	109.82	112.78	116.62	116.17	112.13	114.32	109.49	110.07	112.51	111.49	107.88	111.6	112.11	111.48	104.4	115.24	111.18	111.16	110.49	113.44	112.11	114.09	114.2	114.21	112.38	110.97	112.08	112.64	111.38	113.29
107.31	105.11	109.36	105.63	109.41	108.58	105.94	108.52	101.65	108.46	107.22	109.22	109.11	102.86	111.37	107.21	108.31	108.03	104.07	102.72	105.67	103.43	107.53	103.45	106.41	103.69	107.89	109.14	105.58	107.03	106.9	105.65	105.54	110.04	105.1	101.99	109.21	104.42	106.22	107.42	106.7	107.79	105.61	105.06	103.41	105.35	105.35	106.06	110.63	105.81
105.98	111.86	103.93	104.36	108.06	110.18	107.95	104.98	106.49	105.37	108.79	105.77	103.84	110.09	104.15	104.55	99.981	108	104.57	105.6	107.71	106.39	111.42	107.34	106.16	108.35	108.58	104.02	105.35	104.85	107.44	106.59	104.45	105.23	107.84	101.75	107.29	110.55	106.73	106.5	107.24	108.95	107.1	104.97	108.21	106.35	101.93	107.06	109.88	102.64
108.81	110.68	104.56	108.75	110.47	110.13	103.25	104.06	106.64	105.42	109.68	104.52	107.93	100.83	106.58	109.17	104.43	106.11	104.2	104.91	108.17	110.76	105.25	106.84	108.83	109.25	105.99	104.92	107.1	104.37	103.32	107.63	103.56	107.52	106.06	111.67	106.43	107.77	105.71	106.26	109.35	105.24	105.93	103.57	108.8	108.57	106.86	108.72	103	109.65
110.74	110.89	115.61	110.77	108.66	111.86	110.09	110.44	112.37	111.57	113.19	111.69	111.83	113.34	112.75	112.21	104.9	110.8	109.28	114.15	108.69	110.63	114.47	113.78	108.08	106.74	108.97	108.39	112.26	112.24	110.53	110.11	109.42	110.76	110.54	108.76	112.12	107.65	110.73	113.32	109.96	109.12	109.45	106.86	109.66	110.61	114.82	110.41	114.68	107.86
108.59	108.73	106.57	109.41	107.01	108.52	108.95	103.53	106.04	107.64	107.69	110.23	109.35	105.13	108.07	107.19	106.32	105.55	108.11	104.34	101.76	110.73	105.52	105.43	105.8	105.52	103.93	105.32	102.47	108.52	108.47	110.95	104.83	102.68	108.15	109.08	107.93	101.84	106.83	110.08	103.29	107.69	103.49	106.56	105.49	105.54	109.77	109.68	105.18	104.77
114.24	115.47	114.65	116.98	113.82	115.48	116.76	114.13	119.2	115.01	116.71	117.67	115.42	116.77	113.09	118.26	109.98	119.12	119.58	114.54	116.2	115.56	114.09	112.76	117.65	115.67	115.84	115.07	119.78	116.07	116.44	116.95	116.41	117.26	113.2	118.88	114.93	113.53	116.65	116.51	116.22	115.78	114.7	116.63	121.06	116.34	118.72	118.76	113.75	114
105.55	105.29	107.39	107.16	101.89	106.26	100.47	108.61	105.85	102.67	103.74	104.39	104.47	105.44	103.69	107.44	104.56	105.67	104.27	102.03	104.35	104.73	105.45	107.29	107.38	107.06	104.91	107.77	101.74	103.06	103.67	107.07	105.57	105.93	105.5	106.44	107.01	105.1	108.23	104.97	105.84	102.2	106.67	104.95	109.51	105.7	106.54	106.48	104.92	104.79
110.86	106.59	101.04	106.6	103.41	106.19	107.35	106.35	109.16	107.24	106.53	107.36	101.22	104.97	103.4	106.78	106.97	108.38	106.08	107.78	106.54	104.53	107.77	106.54	106.63	105.79	99.753	108.33	107.49	106.22	112.08	107.06	107.35	107.06	107.66	106.81	106.67	109.56	111.85	106.56	104.67	108.68	108.54	106.89	104.39	107.82	105.64	106.81	106.99	107.89
104.38	101.42	103.29	103.23	105.16	104.53	102.21	106.67	103.83	101.2	102.58	99.604	100.32	101	106.12	102.83	105.08	103.64	101.58	102.61	101.54	106.93	102.48	104.67	99.96	108.67	101.65	107.9	106.15	107.43	104.73	103.79	104.97	106.96	105.02	107.83	105.63	100.93	107.93	109.22	104.91	106.23	106.19	103.4	105.99	102.88	106.33	106.72	109.19	106.49
107.42	100.11	104.62	109.79	101.28	104.68	108.93	102.21	109.99	105.79	105.14	111.23	105.84	103.39	106.17	102.23	104.54	104.07	103.42	104.74	104.39	103.76	110.52	106.37	104.79	106.89	104.27	108.35	106.62	104.29	104.81	104.64	106.82	104.83	103.87	103.72	104.25	105.02	105.47	100.02	110.46	107.34	106	101.86	104.34	105.02	105.29	109.96	106.88	109.58
101.44	102.09	97.045	96.935	97.946	95.49	102.46	99.174	102.77	95.091	100.99	102.17	99.497	99.367	97.439	101.65	101.03	103.96	99.626	101.14	100.77	100.45	100.99	104.96	100.62	103.11	100.36	103.52	100.56	100.37	103.78	96.959	101.38	100.19	100.65	102.15	102.65	100.09	98.008	98.751	101.05	98.767	98.129	97.895	97.657	98.256	100.19	97.045	97.737	100.41
104.57	105.95	106.5	108.36	108	106.7	105.23	105.96	106.1	107.24	105.32	105.45	104.76	110.46	102.13	104.74	103.94	108.17	107.46	105.36	107.8	103.68	104.96	104.78	104.65	106.24	102.19	110.51	105.62	105.4	107.61	104.77	103.95	108.1	102.64	106.39	106.76	104.78	109.46	100.31	106.13	105.25	106.15	103.89	101.62	109.64	107.8	104.91	101.64	101.38
100.76	106.86	108.07	101.92	104.38	102.41	104.48	103.64	108.78	106	111.89	105.52	105.3	104.92	105.52	108.25	106.14	104.58	105.31	105.64	112.78	103.55	102.82	103.4	101.26	104.56	103.26	107.28	107.18	105.47	108.99	103.28	107.81	106.73	103.39	104.29	105.9	103.13	105.38	101.99	104.51	104.89	107.89	104.07	104.85	102.34	107.63	106.19	106.97	106.9
104.66	99.641	105.83	103.25	103.61	103.25	106.22	106.8	103.68	106.93	104.97	104.66	110.08	104.08	105.16	102.74	102.34	104.56	101.22	102.5	100.49	107.82	105.04	102.37	103.79	103.01	105.03	108.29	105.73	105.53	103.7	101.25	105.21	101.47	106.35	108.53	105.05	104.05	104.15	103.56	105.42	102.03	106.08	105.87	105.78	102.06	104.3	104.11	105.41	104.19
112.4	106.93	112.92	111.18	111.99	110.57	111.2	111.64	111.71	114.09	114.91	108.11	107.53	112.61	111.97	110.6	111.3	110.77	112.8	117.04	109.64	108.68	113.5	115.58	110.81	113.19	115.2	108.65	111.57	110.89	109.14	112.6	114.5	110.94	112.25	110.33	111.05	110.36	113.59	108.63	109.37	112.15	110.42	108.79	111.19	108.9	110.13	109.37	112.17	112.72
102.77	108.6	107.82	104.54	102.72	107.9	102.51	106.14	103.21	107.12	103.98	103.67	104.76	103.37	101.37	101.28	108.02	103.84	106.29	103.18	104.87	100.87	105.17	102.11	102.82	104.4	107.1	102.78	101.9	106.3	104.82	106.42	103.53	103.53	107.68	108.65	109.99	103.19	102.03	98.544	103.38	108.56	101.77	101.99	105.62	101.76	102.61	102.04	105.93	105.15
113.35	114.83	112.37	114.02	120.13	109.4	113.37	112.98	112.42	108.45	111.4	117.13	113.45	110.61	116.28	112.46	115.14	117.24	112.85	107.89	111.84	110.67	110.59	111.5	111.15	110.24	112.68	112.36	115.31	112.64	113.34	112.41	107.83	107.36	116.18	112.28	107.82	113.46	113.49	108.72	120.6	117.71	113.06	115.42	114.06	109.1	113.91	114.31	112.39	110.64
107.01	100.84	103.3	107.87	102.39	104.2	107.08	109.43	106.16	103.15	102.18	106.74	105.93	105.18	106.03	102.73	104.93	103.51	102.1	105.84	101.5	104.37	104.99	106.2	107.24	102.93	109.34	102.65	106.58	97.967	101.82	101.83	103.83	104.88	103.7	104.81	100.92	101.72	100.81	105.28	104.73	105.86	101.51	105.23	107.23	105.71	110.71	106.91	104.43	108.47
103.38	107.33	101.15	101.35	103.24	105.58	106.72	108.67	102.18	102.41	108.18	102.8	110.19	104.56	105.53	103.89	106.04	105.59	110.19	103.44	103.73	108.77	105.2	104.05	101.98	103.23	104.71	106.57	99.322	103.92	106.54	105.36	110.44	105.18	108.01	103.59	105.37	104.22	103.32	106.22	107.86	107.67	104.51	100.89	103.9	106.98	104.01	102.43	107.98	107.75
112	114.53	112.23	112.74	114.24	116.85	112.99	111.66	113.36	112.22	106.52	111.19	112.92	111.99	112.06	113.71	112.43	116.31	109.39	108.37	111.5	107.26	112.03	112.7	111.19	115.73	110.34	112.83	108.78	112.54	110.09	113.02	113.04	113.93	109.98	108.95	114.16	109.29	107.48	111.52	110.52	111.84	110.26	109.37	112.26	111.16	114.13	111.37	110.89	109.39
110.05	108.67	105.28	107.68	104.34	105.81	107.63	102.45	106.69	113.3	106.13	107.41	107.09	103.44	106.72	102.61	101.19	105.11	106.23	103.7	107.73	99.203	111.42	106.98	105.42	107.32	108.65	105	106.18	108.69	102.54	106.8	105.9	103.06	104.99	105.97	104.52	109.88	105.76	108.51	105.1	103.99	106.49	104.39	104.07	104.7	106.08	106.41	110.3	104.83
99.71	103.54	102.19	105.07	100.64	102.9	104.5	107.87	103.26	103.74	106.73	104.16	106.24	107.35	107.82	104.54	102.41	105.05	106.01	100.84	106.7	104.56	105.61	105.15	108.8	105.92	98.898	106.1	102.34	104.54	105.88	103.99	100.9	100.22	104.27	104.4	102.53	102.83	103.84	103.55	107.57	103.76	107.42	102.33	102.62	102.5	106.09	103.31	103.47	102.21
110.17	111.94	112.7	110.04	111.82	112.03	109.16	112.69	109.1	110.53	112.94	113.38	110.68	112.74	113.18	114.62	110.63	112.18	114.29	112.73	111.07	117.78	109.07	114.08	108.05	111.64	110.75	110.4	111.04	116.03	110.76	117.04	112.11	111.25	114.36	109.71	114.46	108.99	114.5	110.36	109.04	112.06	111.13	110.64	111.46	111.66	108.67	114.38	113.91	107.45
108.13	108.4	102.17	103.6	107.28	109.2	104.58	102.38	106.73	100.93	106.04	102.34	105.97	103.81	108.53	104.2	102.06	101.98	108.58	105.99	106.49	108.06	106.39	106.61	105.24	103.41	107.53	106.94	102.92	106.61	106.31	106.24	106.78	105.57	104.8	101.98	109.42	99.851	106.58	108.68	109.24	107.43	107.45	105.05	106.35	103.1	106.29	103.08	109.32	104.18
108.98	111.39	110.47	108.2	108.93	113.97	106.99	103.53	110.96	110.12	110.75	107.87	111.13	111.75	110.41	108.15	113.08	111.24	109.06	111.78	113.55	110.76	107.68	112.07	108.47	108.12	106.1	108.19	110.31	113.59	114.74	105.94	112.07	111.59	106.52	113.17	112.34	110.95	111	114.4	112.65	107.88	110.7	102.53	106.48	111.6	110.79	109.27	108.16	107.64
102.68	105.84	106.17	107.8	105.23	107.01	101.63	107.28	103.02	101.19	103.1	111.46	103.49	105.23	106.05	107.52	106.35	106.65	106.34	102.52	102.96	108.93	102.6	102.51	102.73	110.03	107.23	106.6	105.07	110.15	104.43	103.71	102.08	102.86	107.95	106.1	100.68	104.78	101.47	104.93	101	100.19	106.46	104.3	105.97	103.65	106.87	104.49	106.93	107.7
105.86	112.73	108.26	111.17	105.66	104.1	104.84	110.74	105.02	110.27	105.33	104.05	106.07	99.75	102.64	105.65	104.73	108.6	107.59	103.69	100.72	109.09	102.61	103.62	105.81	111.13	105.77	105.62	101.18	105.97	108.4	105.34	105.93	103.28	109.25	110.86	101.45	110.97	103.3	105.43	103.49	110.81	104.95	112.36	108.35	101.28	106.76	105.57	102.86	107.66
104.79	108.28	103.77	104.45	101.7	101.38	106.59	110.34	104.49	104.43	114.15	102.52	104.68	108.79	105.32	106.95	105.95	105.9	108.29	105.85	103.19	110.66	103.11	108.21	111.33	102.09	104.31	110.15	108.84	103.51	104.35	103.82	108.49	101.08	105.46	103.51	104.58	106.22	107.29	102.82	105.75	105.58	106.91	108.09	105.05	108.64	108.06	105.95	104.34	104.76
99.264	103.87	106.72	106.05	102.03	104.16	104.87	108.14	108.62	101.32	107.55	102.99	108.24	100.05	105.16	104.48	101.41	105.54	103.1	102.54	103.31	103.59	106.25	103.82	105.39	109.14	103.25	101.84	100.95	99.597	108.03	107.83	106.81	105.54	104.68	107.76	106.27	99.676	107.57	108.46	103.06	104.31	102.91	101.89	101.63	102.05	109.68	101.84	99.704	103.92
98.625	99.336	98.46	97.681	100.21	102.43	100.18	103.72	100.02	104.87	103.71	97.858	98.637	103.86	94.591	102.7	101.26	96.659	98.062	97.112	104.25	99.548	99.109	99.848	99.645	101.33	102.76	100.44	100.86	98.251	100.58	99.034	97.869	96.094	102.64	99.003	101.96	102.7	99.14	105.84	97.759	103.36	98.297	94.944	99.511	98.894	94.402	100.56	97.971	96.439
95.647	98.127	100.11	103.49	98.202	98.797	101.19	102.89	98.765	96.034	101	96.739	100.51	98.297	101.36	97.607	102.62	99.072	100.63	99.561	99.214	99.954	97.784	101.7	102.58	98.747	103.75	104.3	97.273	100.38	102.48	97.566	97.763	95.489	97.862	100.28	96.577	101.45	96.835	99.467	93.224	96.633	99.594	100.39	99.189	97.102	102.47	99.748	97.331	95.637
112.52	115.66	110.75	118.51	114.99	113.68	115.72	117	110.31	116.18	111.49	113.52	117.09	110.81	114.59	110.67	109.6	111.28	115.8	113.33	113.2	114.77	108.67	117.19	113.92	112.8	112.31	112.15	113.44	115.39	116.39	113.1	115.43	110.03	112.24	110.74	112.85	111.35	112.16	116.33	110.58	107.57	110.15	111.63	106.94	110.04	108	110.57	113.23	112.16
108.94	110.36	109.95	105.07	107.8	111.16	101.08	104.9	104.7	103.08	109.72	106.4	107.68	103.99	108.71	103.55	106.4	109.53	109.27	106.75	105.01	107.74	107.52	104.79	104.79	110.68	107.8	109.52	105.46	105.1	104.12	106.08	111.17	102.32	105.32	103.94	107.28	103.13	106.35	107.54	100.16	104.94	106.45	105.08	107.76	110.43	109	107.84	108.12	108.73
105.69	103.98	108.91	106	104.02	103.88	106.06	105.01	108.06	105.61	100	109.4	108.83	105.9	107.99	105.66	103.4	107.61	102.67	101.6	104.34	103.92	103.16	102.64	103.92	105.71	106.75	107.35	106.99	106.64	106.55	106.93	105.22	104.08	104.68	109.71	104.61	103.49	104.33	110.98	108.46	103.93	105.66	108.86	105.61	105.91	107.98	107.07	107.79	104.92
110.21	113.07	114.52	110.88	113.42	111.47	111.21	116.08	107.13	111.02	113.08	111.78	108.39	104.09	110.24	113.22	109.53	112.66	113.74	113.75	108.31	113.71	113.21	112.64	115.19	112.83	108.92	111.65	111.36	111	109.65	106.82	108.86	111.45	110.81	109.37	110.15	112.55	108.39	113.62	111.15	110.68	110.91	111.9	113.07	113.91	107.79	115.45	114.28	112.6
105.45	107.7	105.64	111.86	108.05	102.03	108.86	109.49	105.82	110.35	108.84	108.88	107.18	108.62	103.42	104.07	104.9	104.38	109.47	108.52	111.46	105.12	107.76	107.37	110.3	107.19	110.13	107.52	108.82	107.75	104.57	107.27	104.36	108.29	103.72	104.15	108.16	106.3	109.11	108.86	108.39	107.33	102.95	107.66	105.64	106.09	108.1	105.5	108.55	109.35
112.82	113.64	112.11	115.68	112.86	114.15	117.5	112.2	114.61	111.96	111.93	109.88	113.36	110.6	112.03	109.17	110.95	112.55	111.55	111.08	110.28	110.27	112.46	112.27	113.5	112.47	109.7	107.61	111.9	113.09	109.92	110.31	112.37	114.04	114.62	111.65	113.79	107.41	111.71	109.25	113.04	111.98	115.96	113.48	112.25	110.94	110.26	113.55	110.03	109.28
105.41	108.42	101.86	108.41	103.83	108.12	107.46	102.36	108.11	100.67	108.9	104.64	104.29	104.1	107.26	107.23	105.59	109.52	104.79	108.52	106.22	103.58	99.725	101.7	103.34	106.64	110.84	101.65	106.6	101.76	102.49	103.67	104.63	101.06	105.55	104.06	102.29	102.43	107.12	103.59	105.66	105.68	107.98	104.52	102.07	102.92	104.2	106.96	110.66	107.61
111.93	113.75	116.02	113.42	113.81	113.61	115.41	110.63	109.1	113.88	115.92	112.98	114.89	107.51	112.81	115.89	111.39	113.49	116.19	108.97	112.67	111.78	112.79	115.39	111.61	116.45	112.08	111.86	110.31	112.94	111.91	110.29	111.01	110.74	112.15	116.5	112.69	114.48	112.38	112.41	118.16	115.01	110.97	112.44	107.39	112.26	114.51	112.76	114.07	109.91
109.61	113.52	109.95	108.63	115.27	114	109.44	107.73	108.87	109.3	110.65	113.86	114.28	112.07	106.93	112.58	113.02	112.24	112.46	112.97	111.54	110.76	113.16	111.49	110.88	112.98	109.59	113.8	109.57	110.5	107.11	117.38	113.93	106.15	113.16	111.08	116.35	112.83	115.8	112.82	108.85	113.23	106	111.16	113.53	114.72	109.88	111.64	111.94	110.38
111.21	113.09	111.64	113.21	113.32	115.67	115.31	113.87	113.65	114.62	109.21	113.63	112.74	108.67	110.07	112.4	109.94	113.53	114.61	109.25	116.36	108.22	111.12	113.7	113	110.33	109.95	109.32	111.29	114.65	106.44	115.59	112.64	113.18	115.67	111.73	112.49	111.76	109.69	113.68	112.99	113.04	108.74	108.32	113.66	115.17	115.32	114.39	113.3	112.35
104.24	105.86	105.35	102.79	102.6	103.43	105.27	106.33	107.09	105.63	101.64	106.31	103.73	105.31	106.38	103.58	107.41	103.53	101.83	105.89	99.586	100.54	106.26	105.82	103.16	100.69	104.42	109.39	102.28	105.67	101.33	104.03	103.98	105.36	104.66	102.18	100.54	105.44	103.58	105.85	106.96	105.37	107.34	103	103.79	103.44	104.76	104.32	102.55	107.05
106.18	101.54	101.71	103.35	105.25	102.72	107.55	107.44	106.34	105.57	103.42	107.9	107.55	107.02	106.2	105.54	103.5	107.2	100.48	105.3	106.2	104.47	107.99	104.55	104.4	108.53	99.241	103.93	107.99	105.16	105.2	107.83	106.5	102.47	104.84	103.9	106.54	104.85	105.32	104.3	110.45	104.85	100.25	108.34	104.83	106.98	104.98	105.09	109.53	104.19
102.33	109.03	107.26	111.94	98.279	111.26	107.85	106.36	105.25	106.85	103.54	105.87	103.77	110.44	100.09	106.62	106.5	105.77	102.43	105.05	104.62	108.77	104.28	102.99	107.66	111.63	99.906	108.26	109.24	105.21	105.91	106.55	106.74	103.19	105.42	102.81	106.3	107.26	109.43	108.33	100.49	105.57	105.14	106	105	102.83	105.88	108.58	105.55	107.64
104.13	101.84	106.82	105.94	101.87	105.36	105.27	101.81	103.38	102.58	104.78	105.93	106.43	106.03	104.28	104.31	101.34	104.45	106.46	101	106.41	103.64	108.26	106.42	102.61	109.3	107.26	101.47	103.01	104.39	102.59	103.93	106.8	102.44	101.75	103.18	108.81	97.35	103.85	103.35	105.94	106	104.67	104.86	104.56	102.56	105.08	103.83	109.79	108.22
108.37	114.03	108.19	110.44	110.6	113.78	111.64	110.72	109.02	113.04	113.38	106.53	112.79	111.5	111.67	114.7	111.97	113.04	113.62	112.71	116.62	111.22	112.46	114.24	111.5	111.31	107.07	113.45	110.94	111.55	112.31	115.42	111.82	112.33	111.49	112.29	111.71	117.03	110.92	118.93	114.17	111.35	112.51	110.73	112.03	112.74	116.9	114.24	116.95	114.89
106.08	103.18	104.11	103.57	103.1	101.83	110.29	102.37	103.57	106.16	105.3	101.71	104.68	106.14	104.33	101.92	105.26	103.29	102.34	107.09	102.33	103.39	102.64	103.6	101.96	104.83	102.16	104.84	100.07	105.12	106.42	100.1	102.44	105.05	105.21	104.41	104.64	105.48	106.86	105.7	106.98	108.39	101.42	105.54	102.42	101.65	103.85	103.31	107.99	101.35
109.32	101.55	101.92	104.04	104.33	106.02	104.02	102.65	107.73	108.5	103.24	104.06	103.7	102.83	107.4	108.81	106.55	110.85	100.82	107.73	107.42	105.95	100.54	103.43	105.03	107.43	107.94	105.52	103.06	107.21	105.2	101.51	102.69	108.06	104.87	102.37	106.81	107.3	107.41	102.27	103.28	105.06	103.27	106.45	104.69	105.78	104.24	105.57	106.71	102.19
111.05	112.02	113.96	115.14	111.6	113.16	110.13	109.62	113.18	116.08	110.17	112.93	113.44	113.42	114.11	112.2	111.26	109.26	113.9	112.47	109.19	119.31	110.83	112.21	112.97	115.6	112.76	115.03	106.21	112.69	110.93	118	118.06	112.56	114.64	110.01	117.19	108.76	112.68	114.1	109.47	110.29	112.09	116.55	116.49	111.34	113.51	113.02	108.71	110.67
101.53	95.093	100.42	100.36	100.61	100.49	95.97	104.17	100.32	97.316	99.842	99.69	101.96	98.046	101.5	97.06	101.9	100.1	103.74	99.604	103.4	99.527	105.23	102.27	95.897	97.082	102.82	99.324	102.9	98.741	102.59	97.928	101.87	100.05	105.29	99.037	100.89	99.657	99.417	102.68	104.47	100.19	100.06	99.216	98.509	98.218	99.837	98.799	98.858	101.98
112.74	113.95	115.51	108.73	108.34	113.08	116.72	109.87	112.85	112.01	111.56	111.36	110.16	108.61	111.78	108.03	108.53	108.5	106.95	111.65	110.31	114.31	112.81	113.75	110.14	111.41	110.24	107.43	106.03	114.13	112.62	109.72	110.84	109.55	111.22	110.86	113.01	111.71	114.87	112.95	108.64	112.87	110.9	116.48	111.65	112.48	111.89	109.6	108.92	113.96
110.02	113.41	112.55	113.35	112.26	110.82	113.92	112.64	111.17	110.75	113.74	110.73	112.54	114.74	111.34	111.06	108.68	110.4	115.63	107.73	107.96	115	110.11	111.62	112.96	109.62	110.53	112.7	111.67	111.05	109.4	114.71	112.92	110.65	111.34	110.03	110.52	110.29	111.07	111.99	109.22	113.02	110.98	109.1	108.02	109.28	109	109.9	110.6	107.73
112.02	116.29	107.65	108	112.99	113.19	111.83	108.72	107.31	115.68	111.16	107.1	106.99	112.69	114.56	111.02	106.58	112.03	113.14	119.01	111.24	111.22	110.71	112.07	112.95	108.89	111.51	114.09	110.04	111.97	109.74	112.51	111.88	116.07	111.74	109.13	109.15	114.63	109.43	107.49	107.53	115.16	112.57	114.93	111.92	115.68	110.1	110.29	113.16	111.97
98.754	99.161	98.722	99.97	105.9	105.35	103.53	103.1	100.24	102.36	98.564	96.896	101.56	95.677	100.06	99.406	101.57	100.14	100.27	104.1	102.8	99.208	97.5	98.111	103.51	103.52	100.07	95.264	109.23	100.55	102.87	106.06	101.27	100.81	103.56	99.21	105.51	102.63	103.13	99.693	101.65	102.83	96.594	99.599	99.662	104.66	101.43	103.48	92.122	102.09
105.06	104.3	111.15	103.23	107.1	109.53	107.87	104.86	104.4	109.48	102.73	106.2	106.55	106.66	106.26	109.15	106.4	103.13	107.34	105.32	105.36	108.74	105.12	110.28	104.82	104.01	105.77	108.03	105.07	109.28	103.82	107.5	104.3	108.74	105.95	106.87	107.54	104.67	105.7	108.67	106.94	109.31	110.25	109.76	103.91	111.49	104.43	108.27	106.16	107.82
110.72	111.7	110.55	111.46	109.76	111.43	109.91	115.92	110.43	106.48	112.53	106.15	108.79	112.68	118.75	111.2	112.2	114.77	112.2	108.27	110.7	112.4	106.84	111.72	114.09	114.42	112.25	111.84	107.32	114.58	108.91	111.26	113.03	114.73	107.38	114.41	106.02	109.55	111.98	115.76	115.39	112.34	117.36	111.72	111.78	111.21	113.66	114.74	111.64	112.24
98.683	101.67	100.09	101.22	101.05	102.11	101.24	98.785	102.28	102.97	103.1	99.857	97.885	97.932	104.19	100.33	106.98	101.6	97.281	101.07	99.648	106.78	102.95	95.968	98.848	104.3	100.88	100.37	104.13	99.758	96.696	101.52	99.18	99.833	100.85	104.16	100.38	97.959	97.79	101.49	100.78	100.53	99.461	98.784	104.76	97.97	96.754	94.984	99.352	100.07
108.95	107.1	106.02	108.26	105.6	106.48	103.55	105.34	108.76	109.68	106.51	102.89	103.21	101.78	105.98	106.63	108.76	110.16	105.97	107.41	105.84	106.2	106.92	108.73	104.63	105.93	106.12	102.84	106.54	106.61	104.64	109.84	106.89	105.66	105.79	104.98	104.83	108.71	107.16	107.22	104.79	105.77	105.72	105.88	103.18	108.09	101.43	110.14	108.04	104.51
102.21	103	109.87	105.89	106.09	100.54	110.24	105.78	98.894	106.01	107.22	106.07	105.17	106.6	102.51	106.97	105.28	107.34	107.19	107.24	98.407	105.11	107.66	104.01	102.22	105.95	107.81	102.57	105.35	104.18	109.68	102.97	106.06	105.55	106.42	105.31	102.06	102.61	108.86	104.34	101.74	103.75	104.91	105.51	106.42	106.41	105.96	103.35	104.66	104.16
94.632	100.63	97.914	99.799	98.658	95.359	98.439	99.303	97.701	96.913	100.6	100.84	100.53	100.77	99.95	97.3	97.356	94.788	101.03	100.07	97.828	95.31	98.17	103.04	100.43	101.85	98.434	97.546	101.31	100.17	98.996	95.575	97.674	98.484	100.66	101.07	99.022	102.63	102.27	102.25	102.61	102.35	97.955	100.75	100.3	99.41	99.432	93.389	100.71	99.074
106.59	104.25	103.34	103.01	108.36	102.65	100.85	101.7	108.05	102.62	100.4	103.24	103.04	107.29	107.22	107.95	107.1	104.46	102.11	105.77	108.62	107.31	104.47	106.42	106.88	109.32	104.07	104.24	104.45	105.65	102.59	106.19	103.75	102.98	104.1	102.67	107.14	102.26	102.8	103.26	107.18	105.15	103.72	107.11	105.03	104.68	107.25	107.47	104.81	104.63
112.17	107.38	105.86	102.37	102.03	105.08	107.02	107.63	103.14	104.43	103	103.02	102.97	102.63	107.44	107.94	103.56	106.35	103.34	107.2	108.85	105.28	108.69	103.99	103.37	102.71	103.02	103.19	102.12	105.57	107.63	103.58	101.68	99.768	104.44	106.4	105.59	106.21	106.56	107.07	106.6	104.71	101.94	103.99	101.54	102.19	104.24	108.47	105.03	104.02
103.77	105.22	106.38	105.29	106.76	103.85	109.38	107.08	105.98	109.7	104.14	111.72	108.37	102.54	106.04	104.85	101.18	110.6	107.33	105.91	106.23	106.51	104.14	107.8	109.13	112.58	108.39	110.57	109.96	106.81	102.7	102.53	104.67	101.82	107.39	104.8	106.89	106.9	107.3	106.86	109.47	102.44	100.57	105.62	106.6	101.14	107.08	107.88	109.24	106.24
107.07	111.39	112.36	113.59	106.25	110.39	109.68	111.17	110.43	110.8	112.83	110.23	110.02	112.09	107.38	111.66	107.36	108.6	111.43	107.2	109.89	109.14	109.5	109.72	115.17	110.4	110.35	108.64	105.94	108.16	112.51	107.79	109.98	106.57	112.24	112.87	107.29	112.01	109.6	107.51	108.62	110.56	107.03	110.24	112.72	110.56	109.76	110.55	109.13	113.71
104.97	104.95	106.29	102.27	102.18	107.57	110.54	102.78	105.22	101.86	107.13	106.67	105.34	102.8	106.06	102.5	105.99	105.99	102.33	104.71	104.93	107.2	108.3	99.773	103.99	105.43	102.45	107.64	106.03	106.41	103.87	108.44	104.28	105.93	106.56	103.22	105.48	104.82	107.27	101.23	105.47	106.64	105.52	105.77	101.73	103.84	105.31	106.46	103.1	103.12
100.54	97.713	99.343	101.97	99.593	97.511	99.462	97.046	97.38	97.449	104.31	99.161	97.723	102.82	98.954	100.06	95.537	102.03	101.67	99.961	93.544	101.13	104.18	103.05	101.52	102.55	99.257	102.33	101.51	96.171	99.675	101.3	100.22	100.33	108.55	102.27	99.688	98.699	102.73	103.54	98.665	102.84	99.585	103.12	100.13	97.049	103.44	98.109	100.62	103.41
101.39	104.24	105.17	101.48	102.79	106.56	104.44	107.18	104.95	104.46	106.52	104.97	104.11	106.05	107	111.21	105.17	106.9	104.38	103.96	103.86	104.47	102.63	101.8	103.43	105.43	107.09	99.444	107.4	104.69	107.72	103.92	107.18	103.59	103.16	106.45	104.8	109.94	104.6	108.2	107.16	105.48	108.68	108.04	110.84	106.06	106.38	106.9	100.4	103.25
106.75	108.59	103.08	107.11	104.55	101.93	104.91	107.94	107.75	102.81	110.53	110.5	105.15	100.98	102.37	104.53	105.05	102.12	101.06	104.18	104.36	102.15	104.21	101.98	105.66	104.26	106.26	104.66	103.89	108.33	105.73	107.25	105.8	106.2	108.44	106.43	108.91	103.05	102.9	108.15	107.54	107.18	106.95	103.59	101.59	101.47	102.91	108.98	105.47	104.11
105.84	104.14	107.1	102.76	110.27	111.78	110.53	109.34	108.46	106.45	107.4	104.86	108.19	106.54	105.43	109.03	106.79	107.61	106.03	102.2	108.63	105.56	107.89	104.37	107.22	106.6	102.36	104.42	110.58	105.97	103.41	103.52	104.89	104.3	105.89	105.58	106.3	105.89	101.18	107.25	105.85	103.41	107.3	104.1	107.37	106.48	107.16	102.29	106.23	106.67
113.67	113.72	111.2	110.35	113.2	114.45	111.36	117.19	109.91	108.85	109.12	109.7	109.17	115.16	108.38	110.19	110.69	112.16	112.69	112.07	111.18	110.75	107.39	110.07	113.25	114.39	114.2	112.66	114.28	110.07	108.51	110.59	110.55	110.69	113.1	111.45	108.52	111.94	110.72	109.95	112.46	110.04	115.49	111.52	112.73	113.39	109.63	109.85	110.73	111.26
99.999	102.93	101.61	107.27	104.39	103.75	104.12	101.38	107.74	105.4	105.33	104.99	109.59	98.556	102.41	99.972	102.12	105.57	104.65	105.91	104.46	101.41	105.29	101.55	103.56	105.03	104.35	103.28	103.17	101.73	104.33	100.15	104.31	102.12	101.51	106.66	107.01	106.53	104.11	106.12	107.34	106.06	104.16	105.99	98.965	102	103.17	97.777	102.02	107.06
109.73	113.17	109.95	104.87	113.22	109.62	112.38	110.68	105.1	112.16	112.74	106.01	108.95	108.1	105.98	112.5	111.59	109.02	110.42	109.72	115.66	111.94	111.23	111.81	105.53	110.34	111.43	112.04	105.98	108.88	112.18	113.99	112.13	107.21	110.2	111.43	111.05	115.71	112.08	107.54	109.37	114.21	109.97	112.6	110.99	112.56	111.28	106.49	109.12	112.88
95.735	99.215	96.6	100.26	100.67	100.62	100.86	102.11	102.38	99.457	98.049	103.5	102.98	96.405	103.86	98.225	102.95	99.729	100.19	98.638	102.67	99.606	101.52	102.04	103.94	103.2	101.04	102.35	101.93	103.46	103.72	99.515	99.248	104.5	102.79	102.02	98.132	98.028	97.987	104.4	104.12	100.82	100.22	99.214	102.32	101.63	101.3	99.434	98.63	102.46
110	106.65	101.14	105.65	107.1	106.43	104.02	110.81	102.75	107.82	104.69	102.46	102.79	101.16	99.867	106.77	107.55	110.28	106.67	105.61	107.34	104.4	99.849	107.49	106.86	110.99	107.05	106.05	107.66	106.46	105.47	105.63	106.38	105.69	107.44	105.33	99.906	103.08	102.48	103.65	108.1	105.3	106.76	101.09	103.81	110.37	103.34	107.29	106.74	104.56
101.87	106.11	104.3	100.71	101.79	110.11	101.66	110.18	107.85	106.77	102.08	101.23	106.87	107.65	104.74	108.15	102.31	106.84	110.12	111.03	106.15	105.07	107.93	99.731	102.97	108.35	102.84	105.86	102.88	109.71	108.74	103.57	105.42	108.26	105.21	107.15	105.11	108.39	101.63	102.31	107.47	104.65	108.06	103.61	103.33	100.79	103.72	105.51	101.58	102.95
114.99	118.8	120.18	116.91	115.27	111.59	112.94	115.86	117.93	115.22	119.61	115.09	117.04	119.2	119.47	113.88	117.55	122.23	112.35	113.77	116.56	110.9	115.48	115.27	114.4	116.76	114.71	119.09	113.46	112.71	115.77	112.72	116.29	119.69	114.74	112.8	120.22	114.1	117.1	114.76	116.65	118.93	118.33	116.26	117.48	118.54	111.17	118.37	120.63	113.28
105.88	103.77	105.51	104.35	107.67	104.78	107.73	105.14	98.653	98.575	107.32	104.78	103.98	104.77	106.28	105.24	107.87	105.82	103.22	106.5	106.95	104.19	103.41	106.05	104.61	105.88	106.87	99.973	103.69	103.11	103.79	108.43	103.89	105.54	103.2	103.66	103.6	102.63	104.13	101.8	102.57	98.658	109.16	106.82	104.54	103.51	105.44	106	102.73	105.19
112.95	112.48	106.78	109.96	114.81	115.46	107.41	110.02	113.42	114.83	110.5	115.34	111.35	110.13	109.28	111.16	110.83	110.12	110.91	112.89	113.75	110.71	118.85	111.48	109.38	113.23	110.01	113.01	114.02	115.02	114.05	112.87	111.47	109.57	113.1	112.64	111.25	106.61	109	113.57	115.47	110.27	117.27	113.42	112.86	111.47	107.94	117.31	111.46	109.1
115.26	116.66	111.08	119.82	117.13	119.57	121.76	116.96	118.65	120.83	116.45	121.9	113.26	118.93	119.15	115.66	117.02	118.63	118.4	117.53	112.52	116.01	120.43	120.55	119.34	117	115.96	120.5	116.62	121.54	117.84	119.47	118.59	114.11	115.9	123.2	119.88	112.12	116.06	117.94	118.02	120.53	115.89	118.52	112.72	116.33	120.73	117.13	121.05	119.01
109.49	107.77	113.12	107.75	110.98	109.2	110.51	111.66	108.82	116.07	112.87	113.11	111.34	112.43	109.68	112.6	115.12	112.09	110.72	115.15	113.35	111.97	110.3	115.17	108.75	109.76	110.9	111.11	108.14	109.05	114.46	114.1	113.47	113.32	109.67	111.98	109.31	117.09	113.33	113.47	110.53	113.51	108.99	112.18	110.2	111.76	107.92	115.24	113.24	111.07
111.33	111.51	109.68	114.63	109.21	111.7	116.02	111.53	114.13	107.48	113.97	114.57	111.48	111.96	111.48	111.48	110.75	112.24	113.32	112.65	111.83	111.62	115.3	113.7	112.47	113.04	112.69	111.49	109.44	115.73	111.52	115.29	113.48	108.15	116.36	112.16	111.94	110.48	109.23	114.39	109.69	113.95	113.64	114.03	112.15	112.46	116.19	111.9	109.68	111.99
102.6	104.29	104.02	104.15	108.69	105.82	106.46	104.23	109.03	103.44	107.69	107.14	106.62	107.49	103.82	110.76	105.41	105.46	104.78	107.29	107.8	109.89	106.81	108.11	109.86	101.79	107.69	106.87	110.66	104.82	103.07	107.9	108.35	108.67	106.41	108.76	105.42	106.92	105.26	100.39	105.75	107.18	109.71	108.84	108.51	108.81	108.32	107.78	103.49	104.59
110.64	107.71	111.52	112.14	116.68	112.88	110.07	113.37	111.51	108.87	111.44	109	109.12	108.69	113.48	114.41	108.41	115.24	116.09	110.2	111.38	107.66	109.49	112.63	112.95	114.35	111.4	112.06	107.44	111.34	112.5	113.05	110.91	109.81	112.21	111.05	112.42	108.92	108.69	112.88	110.47	110.06	110.88	113.8	112.16	112.11	109.45	116.85	109.83	113.72
107.65	109.01	106.41	105.37	107.13	104.01	105.47	100.33	106.29	105.2	104.63	105.87	105.51	106.69	105.1	106.81	104.27	108.87	104.19	103.95	104.67	105.61	110.71	104.7	108.36	104.18	104.24	99.796	103.81	102.8	103.26	102.84	105.17	104.54	106.66	105.24	108.13	104.99	101.13	104.49	104.28	106.99	105.64	105.53	109.22	104.47	107.01	105.29	103.33	108.89
101.65	103.84	104.88	106.52	101.92	104.07	101.69	104.46	103.46	104.9	105.2	102.86	110.35	105.1	108.21	112.61	103.71	102.63	103.15	104.61	102.9	109.26	104.67	105.87	105.56	103.29	102.2	104.07	101.75	104.01	107.68	102.86	100.78	106.14	107.2	100.18	104.02	106.83	104.46	108.59	109.33	104.1	104.79	106.81	105.4	102.86	103.65	101.66	109	100
111.07	115.91	111.65	110.12	110.7	110.38	113.35	114.55	107.74	110.75	108.87	111.14	112.58	109.92	110.28	109.77	113.88	107.6	111.12	115.83	111.37	108.14	105.37	111.35	111.26	110.89	115.42	110.47	114.22	115.22	110.79	113.59	108.12	109.57	109.06	112.17	119.11	116.91	115.17	111.4	114.15	110.14	110.67	111.86	109.7	114.9	113.6	112.26	112	113.25
108.57	109.75	112.25	108.34	113.05	113.33	109.44	101.89	111.83	115.07	112.91	110.73	110.85	109.18	109.56	112.93	110.29	106.09	112.45	112.03	108.61	112.41	110.66	109.23	111.76	110.27	111.47	112.43	111.3	110.02	112.48	111.99	112.13	111.08	111.55	107.53	113.98	115.25	112.32	113.18	111.29	110.81	113.76	111.95	111.69	110.81	108.59	110.15	109.62	109.69
107.01	108.74	104.37	102.52	105.44	108.6	104.97	107.17	101.85	107.53	102.87	107.73	107.98	103.08	105	108.62	108.83	106.93	103.35	107.61	107.68	106.97	106.26	106.06	104.6	103.91	106.23	109.43	104.73	106.64	106.98	105.24	107.25	106.58	104.34	104.89	104.73	101.52	103.49	101.71	107.62	103.99	102.72	105.61	107.3	105.48	104.97	106.54	105.99	109.48
110.38	112.37	110.09	112.37	112.75	118.6	108.04	113.19	115.24	113.21	111.6	112.65	115.7	109.31	111.09	114.04	112.97	113.79	111.71	113.63	115.81	110.86	114.18	112.9	113.39	116.8	111.52	112.84	112.57	110.11	112.69	113.18	112.74	110.61	115.88	117.84	108.46	112.87	107.65	109.52	114.02	113.07	108.96	112.08	111.38	115.59	112.7	114.99	109.98	112.4
115.12	105.84	103.41	103.93	101.31	107.56	104.03	104.26	108.95	107.78	103.71	105.13	104.47	101.89	99.563	106.61	110.1	104.55	107.25	104.97	105.29	103.12	104.96	104.31	108.8	107.69	108.56	105.32	108.73	105.67	109.31	105.51	106.42	103.04	104.86	110.9	104.89	105.72	108.14	103.77	107.28	106.64	103.83	103.12	105.45	107.06	103.11	104.05	104.44	101.75
104.45	104	108.35	106.3	108.54	110.84	108.38	105.44	105.48	107.21	105.93	105.81	105.2	114.89	105.64	105.53	102.83	105.24	106.31	108.37	106.53	109.59	111.19	106.72	104.29	106.55	105.52	107.47	109.81	106.58	108.06	107.76	103.55	108.62	103.26	108.68	102.31	108.82	103.72	107.09	107.33	102.73	109.17	104.82	107.42	106.44	105.43	111.29	101.14	106.21
100.69	101.39	97.976	97.482	102.05	95.732	102.55	94.693	101.12	102.59	98.013	103.92	101.63	101.04	99.492	96.592	97.793	102.09	100.38	100.23	105.25	102.09	100.98	98.715	99.068	98.803	103.15	100.82	100.21	100.7	105.61	99.996	99.779	100.5	102.38	102.92	99.28	98.465	101.09	104.3	100.98	101.44	103.12	97.14	98.376	101.79	101.48	103.14	102.95	101.24
108.81	112.5	115.35	112.32	114.14	108.91	107.69	110.6	109.61	112.77	113.51	112.27	107.49	113.46	107.76	107.82	111.68	109.25	110.57	110.06	109.95	109.5	108.22	113.44	109.63	109.98	110.6	113.65	113.42	114.17	112.53	108.92	112.37	105.71	108.58	109.79	104.05	110.24	112.65	106.21	112.01	109.76	111.27	115.28	108.95	110.98	113.61	112.48	110.48	111.71
103.94	105.08	102.33	106.53	107.91	106.67	104.32	105.65	102.91	105.58	101.61	103	105.32	105.85	101.56	104.96	106.59	105.23	101.38	107.65	99.791	102.24	104.78	104.22	104.25	103.21	104.4	109.42	106.24	105.37	101.34	108.19	103.51	100.13	101.44	105.51	107.05	100.28	103.03	107.77	105.94	106.24	106.35	101.41	102.37	107.23	102.9	103.75	104.08	109.83
106.88	104.57	103.12	99.832	102.64	102.98	103.68	106.59	105.25	107	105.46	105.48	103.67	103.81	104.88	109.11	105.43	104.12	108.19	108.02	113.23	107.04	107.66	110.35	105.94	105.45	106.13	105.75	107.77	107.26	106.82	104.76	104.35	98.039	104.17	107.49	107.56	104.88	107.2	107.85	105.47	106.42	105.78	105.62	104.76	104.85	106.49	103.83	106.27	109.81
104.6	103.76	110	103.92	103.58	105.34	103.62	107.13	109.46	101.49	108.7	110.29	104.72	104.45	108.41	106.8	98.365	104.85	100.92	102.32	108.23	108.02	105.93	104.8	107.48	107.38	103.73	108.14	105.41	108.35	103.87	103.22	106.46	99.98	108.03	105.37	105.73	106.53	105.72	102.61	107.87	106.09	106.32	104.61	106.54	106.79	101.59	106.11	100.67	106.83
103.12	106.53	105.78	106.21	99.86	103.08	104.43	103.61	102.35	106.39	102.61	105.83	107.18	105.94	105.99	101.51	106.47	105.24	102.32	103.85	104.48	103.93	107.86	108.18	106.74	105.78	103.6	108.29	104.86	105.77	103.19	107.94	109.09	104.05	101.07	104.12	102.14	105.94	107.14	110.92	109.54	106.38	106.7	100.97	107.62	101.66	104.01	104.23	107.58	104.17
106.41	107.86	103.76	107.77	102.6	102.23	104.78	103.86	104.69	105.11	104.2	100.73	108.47	104.19	103.28	100.71	102.76	106.89	108.28	102.37	105.77	98.604	102.96	105.7	103.18	103.36	96.856	100.41	105.3	105.07	104.33	101.8	100.99	103.02	102.99	104.7	99.953	101.04	104.16	103.78	103.45	106.36	106.14	105.94	99.725	102.56	106.35	102.36	105.24	106.86
104.64	105.26	108.93	105.48	108.46	108.59	106.95	106.85	110.5	109.16	105.39	102.16	103.54	106.29	106.49	106.68	107.44	104.6	103.62	98.135	102.34	108.41	104.42	106.05	106.97	102.26	102.54	108.17	108.56	107.26	108.4	102.27	103.28	105.66	107.25	100.52	105.42	106.56	105.68	105.43	103.74	108.97	108.73	108.93	107.61	110.98	106.12	105.64	106.77	105.08
111.34	110.95	113.91	114.26	111.91	111.87	110.04	114.07	109.84	110.03	110.49	106.93	108.87	109.49	114.91	113.93	107.22	113.17	114.09	108.7	112.58	112.5	108.38	113.83	112.06	111.9	112.94	108.5	111.24	108.8	114.25	109.86	110.56	113.38	111.77	108.14	110.88	106.35	113	111.04	107.06	114.1	114.76	112.09	107.2	107.47	107.86	111.6	111.84	113.44
103.58	105.94	102.1	103.63	101.52	106.08	107.22	104.66	107.88	99.939	102.22	110.31	103.95	103.22	105.21	103	107.51	106.75	105.23	107.85	104.23	103.16	98.758	102.75	105.99	107.92	99.671	102.92	109.1	104.54	105.85	106.98	102.86	103.96	104.86	107.37	106.99	107.71	102.79	109.6	104.36	107.56	101.69	105.72	105.84	99.832	102.98	102.13	105.45	106.46
110.07	113.66	110.28	107.96	105.58	111.86	111.37	105.22	107.74	112.24	109.91	113.94	112.74	108.35	108.77	109.33	110.75	113.16	115.72	109.81	109.87	108.83	112.18	110.48	107.39	111.13	110.6	111.08	107.36	109.7	105.6	107.97	110.38	109.45	111.02	111.62	111.51	109.77	109.02	104.2	105.03	103.99	107.3	103.55	113.83	112.19	110.09	108.79	111.77	110.41
97.58	103.51	100.5	103.86	102.06	102.45	102.29	100.69	98.536	101.48	101.12	101.32	100.56	96.61	97.373	100.46	97.964	97.199	102.04	100.11	98.519	97.844	94.774	97.639	99.662	103.42	103.89	98.464	99.536	103.8	101.21	101.23	100.44	102.59	94.346	99.933	103.36	101.4	101.19	98.768	96.304	98.766	100.71	100.48	102.68	98.615	99.97	99.384	100.62	101.59
105.6	106.59	107.48	106.28	105.73	105.39	107.19	107.48	106.59	108.46	103.22	104	102.36	104.66	106.49	102.48	108.21	106.16	103.68	108.05	106.93	109.67	105.97	110.34	107.91	102.51	107.57	108.88	108.43	105.02	104.72	105.78	105.19	108.55	111.69	101.7	109.92	104.14	107.34	104.66	104.04	106.04	103.94	107.03	104.38	106.19	109.93	109.7	103.81	106.89
117.21	120.03	117.73	113.92	118.49	116.82	119.6	117.17	118.95	116.16	118.6	122.31	119.49	117.84	118.44	119.08	114.76	111.18	117.99	113.34	120.88	114.6	118.58	125.99	115.06	122.45	115.06	118.2	120.47	118.16	120.67	119.43	113.61	115.01	117.25	114.44	114.07	118.15	122.75	119.47	111.72	116.19	115.41	121.84	118.22	119.94	118.16	114.87	116.57	120.25
116.66	112.68	112.28	113.77	107.05	111.99	112.85	108.46	111.66	112.47	111.98	114.35	117.55	110.51	112.46	113.21	109.56	107.78	117.08	113.03	115.15	116.13	106.87	110.46	111.19	112.77	110.34	106.72	115.61	114.7	110.44	112.54	112.95	110.1	112.25	110.76	114.19	110.4	111.19	116.34	111.67	106.72	113.43	116.67	115.22	113.18	115.04	110.59	110.08	111.63
114.69	106.21	109.99	111.42	109.83	116.4	111.63	114.62	111.36	107.96	113.61	115.36	114.26	111.29	104.73	108.92	109.99	108.78	109.62	113.95	113.51	113.2	112.61	110.57	111.05	107.98	115.93	110.65	109.39	111.01	109.63	112.6	111.72	108.79	113.52	106.65	110.92	110.02	114.87	109.91	112.45	113.16	110.39	114.18	112.04	110.97	115.07	112.69	113.83	112.24
105.82	107.33	106.44	103.31	109.54	108.69	101.9	104.99	104.58	100.6	103.06	105.47	102.07	107.04	102.3	108.16	104.42	104.73	99.601	110.12	109.76	107.93	104.7	105.69	103.15	107.97	109.28	102.2	108.19	103.54	104.7	101.62	106.38	106.42	104.79	107.73	106.33	104.76	107.12	108.3	105.14	102.79	104.73	100.47	104.72	99.465	102.35	102.88	112.24	108.59
106.03	105.31	104.83	106.42	103.63	104.59	103.63	109.25	108.97	106.62	106.32	101.73	107.21	103.33	109.02	104.48	105.86	104.94	106	108.04	104.01	103.84	106.88	107.01	107.45	103.45	107.98	105.73	104.3	103.19	106.48	104.85	102.9	102.37	101.5	104.86	104.7	110.34	105.87	107.05	110.22	106.73	108.66	105.69	107.49	105.36	107.13	105.39	104.66	106.05
99.463	96.097	99.249	99.802	101.05	100.93	100.44	101.69	98.095	95.907	100.11	97.504	99.652	95.075	95.266	99.376	101.31	100.73	99.65	98.464	101.07	101.13	97.635	98.49	97.63	100.91	97.133	95.349	103.48	101.61	100.67	99.268	99.836	99.638	99.325	98.116	97.958	100.33	99.247	96.933	102.99	102.64	96.883	102.32	101.12	96.609	100.4	100.25	95.863	100.17
110.53	105.53	101.27	103.93	107.07	104.98	106.03	105.09	103.87	106.5	102.48	105.46	107.58	104.73	105.33	106.74	106.94	106.16	106.67	103.2	107.76	106.47	110.1	107.95	105.43	107.2	106.79	104.18	110.03	104.87	104.8	104.17	105.72	108.82	108.09	100.3	105.81	106.3	103.69	103	105.75	102.39	107.15	102.83	106.89	106.79	103.59	106.71	102.64	104.86
107.63	107.27	114.59	111.2	107.51	111.13	111.24	111.7	108.52	110.07	110.35	114.45	112.35	110.68	108.65	109.79	109.65	106.34	111.86	112.59	113.74	108.54	113.25	108.71	107.52	106.19	111.04	112.91	112.64	114.59	114.51	107.5	111.38	110.56	108.54	108.99	106.21	111.94	108.16	113.2	115.08	113.41	111.2	106.33	110.6	108.56	111.99	111.13	110.44	113.65
105.93	101.43	101.55	103.07	105.26	103.7	108.28	103.93	103.19	110.16	105.55	98.349	98.813	105.97	108.62	109.38	110.07	108.14	103.48	102.5	106.68	103.34	105.95	101.54	108.73	102.28	103	108.72	110.98	105.64	107.67	105	105.98	105.5	102.45	109.71	107.02	101.4	101.86	106.75	104.86	103.12	104.18	103.9	100.84	108.55	107.56	102.54	106.91	98.986
105.92	110.64	102.85	103.44	111.58	107.02	108.85	102.65	104.25	103.99	107.94	104.39	106.96	102.58	107.63	108.08	104.93	109.1	105.01	102.41	109.08	107.06	102.71	106.78	105.27	106.18	108.24	105.48	103.79	106.15	104.3	101.72	104.55	107.28	109.23	106.76	108.9	106.11	103.41	108.41	110.36	106.11	107.13	107.13	106.24	102.66	108.2	107.98	105.3	101
105.64	107.32	99.593	99.047	108.23	106.04	103.92	104.01	104.94	105.28	105.16	101.91	106.94	104.28	107.38	104.77	107.16	106.46	102.96	105.87	110.72	105.75	107.54	104.99	102.67	106.96	105.42	105.81	103.86	104.65	99.133	108.08	108.22	107.08	106.28	105.89	106.39	109.54	107.13	106.9	105.42	103.4	101	106.81	108.91	105.44	106.18	106.41	102.65	108.64
114.02	110.38	109.79	109.15	109.21	114.08	108	113.81	112.15	112.09	115.05	111.75	108.92	109.97	106.35	113.53	115.1	113.71	107.56	109.05	110.35	108.78	112.84	108.73	109.83	108.9	112.58	112.86	113.7	113.5	113.83	111.44	111.64	109.43	113.23	113.16	108.44	113.34	111.86	114.01	112.6	112.05	110.11	115.93	108.03	110.52	113.17	112.92	111.67	111.07
109.52	102.03	104.04	106.03	107.38	105.53	105.19	106.01	109.53	109.09	105.64	109.3	104.61	108.28	106.51	105.45	107.46	105.85	104.16	102.71	100.67	105.49	106.96	107.45	106.25	109.2	105.43	108.29	106.78	105.89	109.36	105.77	102.62	105.11	105.1	106.65	108.75	107.89	111.21	105.56	102.1	107.35	105.37	101.46	103.89	102.81	106.99	101.98	107.62	107.31
105.32	104.76	103.82	104.1	105.86	103.68	104.37	105.03	103.62	102.89	101.57	104.37	106.88	100.37	96.982	101.72	101.08	103.82	105.56	103.43	108.34	105.05	104.18	102.96	104.4	105.69	105.87	109.63	103.53	105.76	102.7	105.16	102.56	103.66	107.85	106.92	100.44	105.87	105.32	104.39	109.39	103.56	105.77	104.3	105.37	104.14	106.77	103.68	101.38	104.58
109.49	115.29	112.95	110.48	114.39	114.08	112.32	114.11	110.66	110.62	109.96	116.23	110.27	109.13	111.1	113.35	118.31	113.46	113.52	114.14	111.78	111.46	117.42	113.2	111.14	115.1	115.77	113.65	118.53	115.74	111.64	111.63	114.57	110.78	107.76	110.16	112.34	111.01	114.09	118.32	110.99	109.16	111.09	109.1	111.59	113.5	113.38	114.84	108.54	114.68
103.43	108.06	105.89	106.63	107.11	106.46	109.28	104.65	104.27	107.47	105.55	103.22	109.1	105.63	100.14	104.51	105.54	107.65	101.77	107.37	106.49	101.74	102.89	105.07	103.97	98.647	106.91	104.27	102.97	107.09	104.98	110.42	109.68	104.49	105.53	103.63	108.13	106.17	108.93	105.15	107.7	108.29	110.19	101.24	102.87	100.61	109.17	104.27	108.02	100.22
101.53	107.99	103.13	107.48	103.22	105.44	106.3	104.87	105.05	105.26	107.56	107.73	106.32	104.33	105.19	102.42	104.55	105.27	105.11	101.69	104.8	101.71	103.35	106.77	107.97	106.09	103.65	104.56	110.94	107.95	107.68	102.28	105.56	102.25	106.08	106.31	107.09	100.77	109.53	101.72	104.54	106.63	106.61	105.49	106.46	107.44	107.09	102.99	106.23	103.68
105.67	102.33	106.88	105.1	104.88	108.24	101.33	108.95	105.01	110.74	103.34	103.83	108.68	107.08	106.3	107.78	105.82	104.9	106	109.67	110.52	104.54	106.3	107.13	105.15	106.17	110.15	103.35	104.38	101.77	107.86	103.25	108.91	100.59	104.59	104.22	103.11	101.92	105.56	104.79	107.44	105.12	106.07	106.15	105.17	103.79	101.05	103.25	107.03	107.27
96.374	101.59	97.897	97.221	96.06	94.257	97.55	99.761	103.03	99.09	103.73	95.444	98.159	101.87	100.47	96.887	98.233	99.935	98.699	99.517	101.52	99.14	95.986	98.465	97.187	104.04	102.44	97.232	103.37	100.54	98.383	100.04	105.77	98.188	99.408	100.43	100.76	100.1	100.12	99.62	100.15	100.91	99.885	95.631	105.07	100.56	98.925	99.191	97.863	100.31
103.41	100.54	100.06	103.81	106.38	108.64	101.38	104.99	105.58	105.9	102.32	105.24	106.75	106.01	106.85	106.84	103.9	105.13	101	107.08	104.71	97.869	102.01	102.98	104.9	106.3	103.09	106.26	104.22	109.14	106.63	108.51	103.24	107.03	107.97	105.94	103.39	104.76	108.82	101.2	105.66	105.13	103.83	107.44	103.35	107.16	106.19	104.93	102.99	106.56
110.37	116.84	117.08	117.19	115.71	119.54	119.6	113.36	114.85	113.57	120.2	118.23	113.07	113.07	113.2	116.26	112.34	115.66	113.05	121.93	114.97	112.86	117.57	117.7	114.99	117.36	113.31	113.91	118.44	117.77	114.95	115.13	117.9	117.34	117.32	117.03	116.05	117.85	116.08	119	115.54	117.54	117.19	117.04	111.3	117.53	109.93	115.1	116.13	120.62
104.53	103.02	104.62	99.547	107.16	105.36	108.37	103.78	106.54	105.2	106.89	107.42	108.07	106.07	102.56	109.88	107.39	106.66	104.57	108.11	103.4	105.17	108.57	104.24	105.96	108.03	105	105.64	102.14	102.41	109.12	108.22	110.14	106.32	101.79	108.28	103.34	102.98	107.95	107.3	105.36	107.19	105.92	109.2	104.67	105.43	105.33	102.74	104.8	108.96
110.94	114.12	113.99	112.53	110.78	111.48	112.9	104.8	107.09	114.53	107.81	111.23	107.88	110.06	113.62	114.36	108.89	114.59	108.95	111.14	112.11	111.96	115.82	113.51	112.73	113.56	112.92	109.33	111.14	110.66	112.1	114.85	111.04	110.44	114.99	116.13	113.28	113.51	113.72	108.21	109.24	110.59	110.61	113.46	109.54	111.66	109.62	111.46	108.62	111.51
106.66	106.14	106.27	111.31	107.8	104.99	107.69	101.37	107.7	104.34	103.95	107.32	105.14	106.73	106.39	106.24	106.86	104.21	108.56	105.56	100.17	104.82	105.82	103.36	102.63	104.25	104.98	105.82	106.25	109.57	108.16	102.58	102.98	101.91	101.81	103.99	108.15	110.41	107.65	104.5	104.73	108.79	106.45	110.1	110.59	103.22	108.53	104.82	106.46	98.992
105.39	104.65	107.11	105.53	110.73	105.31	111.81	109.14	109.77	104.67	105.1	105.6	107.11	107.63	110.25	110.06	104.24	106.8	107.25	103.55	107.89	107.88	104.65	101.04	108.41	100.86	108.8	103.16	110.82	107.35	105.64	106.96	105.61	108.76	105.41	104.23	110.66	106.22	105.97	108.97	103.35	104.28	112.13	104.65	106.94	107.93	102.79	106.2	105.25	105.56
109.94	108.35	113.53	110.95	113.12	110.58	109.39	113.5	109.26	115.94	112.81	113.69	111.87	115.1	110.55	106.97	110.75	112.56	111.11	117.17	112.77	114.16	111.8	107.55	113.12	110.37	113.64	108.93	115.06	112.28	112.53	111.48	116.99	109.91	113.4	112.04	117.04	107.29	113.97	110.74	113.44	111.49	111.65	110.84	112.76	109.61	112.07	108.5	110.96	110.54
99.905	101.13	98.453	99.391	101.31	96.567	101.67	100.41	101.49	104.83	95.426	100.51	100.12	96.69	101.28	100.78	102.27	101.82	101.32	98.566	97.74	96.006	98.908	97.873	95.887	95.864	101.3	99.085	98.456	101.22	99.162	100.99	100.02	102	103.11	100.89	103.56	102.38	102.13	102.74	97.832	100.17	97.948	98.11	103.68	97.733	98.538	101.21	98.163	100.91
108.42	112.31	110.66	112.14	112.9	112.55	112.75	106.99	109.96	111.16	109.98	108.77	110.12	115.09	113.47	111.7	110.07	114.43	106.74	109.23	109.27	107.31	111.53	109.46	107.78	109.86	108.63	110.41	109.46	109.41	109.08	109.46	114.61	113.08	110.92	107.46	109.54	112.15	113.99	108.09	113.34	106.9	106.63	111.36	112.62	104.77	112.67	112.68	109.91	111.4
106.15	102.21	104.86	104.02	106.89	108.69	109.31	107.9	104.26	104.21	107.98	106.18	109.51	103.24	96.388	103.69	101.56	106.13	111.86	105.01	105.59	107.07	106.7	104.3	107.23	103.61	106.76	103.78	105.32	105.35	105.54	112.38	105.96	107.8	104.33	106.13	102.51	105.53	108.05	109.13	105.22	104.03	107.58	104.51	104.36	104.47	104.93	110.34	106.42	106.54
115.12	113.83	114.51	107.93	111.43	114.8	114.89	111.99	113.72	111.2	112.73	112.79	111.83	114.25	111.88	113.19	114.47	114.43	113.93	112.87	110.76	117.36	108.8	110.9	111.76	113.69	114.88	113.88	113.07	110.8	112.46	110.95	115.25	117.85	111.62	112.13	110.1	117.77	113.57	114.35	119.68	112.41	107.05	117.67	115.88	115.65	114.79	113.09	110.43	113.14
102.83	104.38	104.22	108.08	106.58	108.65	101.46	110.98	103.82	106.42	106.55	104	109.54	107.79	106.31	104.16	106.31	105.07	104.65	102.4	105.83	107.71	109.22	104.86	103.34	108.5	106.64	102.62	109.87	108.54	103.54	104.16	106.86	104.48	108	105.27	103.47	106.93	102.26	102.15	109.18	106.82	112.17	107.3	103.79	110.73	105	106.29	103.33	107.18
105.81	100.4	104.94	103.55	100.41	108.63	107.79	104	103.25	109.16	101.71	100.63	103.05	99.591	104.88	107.2	103.59	106.51	107.4	101.95	109.11	106.86	104.93	103.89	105.8	105.35	102.04	99.577	101.64	102.44	100.1	103.08	100.61	103.78	105.02	107.81	105.75	100.57	101.69	101.82	98.636	107.62	104.59	105.99	108.38	101.51	106.79	104.64	105.23	103.23
110.75	116.12	111.85	116.63	114.53	111.85	106.31	109.31	110.66	111.84	114.34	111.82	112.55	114.8	108.76	108.09	109.51	111.67	112.12	108.61	111.38	108.13	108.46	116.04	107.49	111.68	113.13	111.58	113.37	115.2	108.46	112.89	111.87	109.42	109.39	113.21	110.63	112.85	113.32	110.79	111.3	113.42	115.08	110.31	111.97	111.13	112.01	112.68	110.61	116.71
103.41	104.88	108.7	107.92	106.85	106.16	105.17	109.41	104.99	110.86	107.67	103.38	111.14	108.69	106.33	112.88	113.2	104.72	107.7	109.91	105.5	108.29	108.57	109.94	108.02	105.97	107.24	104.11	102.17	106.45	105.85	106.88	109.65	105.39	106.87	108.84	110.83	106.28	109	110.18	107.01	108	109.36	108.23	102.76	108.91	107.14	107.64	104.38	110.81
104.58	106.99	104.96	107.87	103.56	106.38	103.38	104.29	106.9	105.4	105.45	107.74	111.67	101.67	107.93	109.32	101.92	103.61	109.9	102.42	103.19	106.47	105.83	107	104.99	105.9	102.29	106.74	104.11	109.05	107.88	107.48	109.21	104.71	109.79	108.83	105.62	107.22	104.24	105.16	109.9	104.92	108.36	108.74	108.2	106.38	108.63	110	109.01	109.14
111.61	109.9	109.6	114.14	111.81	110.96	113.15	112.51	109.58	112.65	111.67	115.49	110.26	110.96	114.08	109.59	114.12	116.82	108.38	112.27	110.91	113.44	108.01	113.55	108.36	113.19	111.84	114.58	112.73	111.59	111	113.46	115.08	110.88	110.3	113.37	114.4	114.24	116.11	113.92	113	113.52	108.89	110.97	110.92	110.51	112.64	110.55	108.97	107.27
110.99	112.6	112.35	110.72	112.85	113.02	115.75	110.69	113.32	115.38	113.8	113.05	109.72	113.32	117.39	111.7	114.75	108.91	110.59	112.85	112.11	111.58	114.78	113.34	117.47	112.13	112.06	114.34	113.57	114.19	112.85	115.2	110.32	114.47	115.06	115.46	112.46	115.99	113.49	111.87	113.77	116.48	117.2	112.74	110.67	115.08	111.8	110.65	110.2	109.29
106.17	101.15	102.61	110.71	107.55	106.46	105.26	99.765	107.03	102.8	100.67	104.24	102.25	105.55	101.66	107.36	99.756	101.68	109.83	99.532	102.69	100.86	107.06	101.95	106.08	106.84	103	103.94	101.73	107.34	106.98	102.12	104.03	101.13	104.8	104.85	103.43	108.24	105.48	102.92	104.87	103.98	105.84	104.81	104.8	103.04	104.52	102.39	103.55	104.79
110.7	108.56	114.77	113.9	109.25	108.68	107.58	116.23	114.87	114.65	109.51	112.32	110.83	114.48	111.38	112.29	110.02	105.62	117.34	106.71	110.86	114.77	105.51	113.7	114.08	111.1	105.65	112.6	114.52	110.26	111.13	110.82	110.53	112.95	112.97	112.34	112.29	111.7	111.01	114.13	110.5	112.66	111.63	116.08	109.47	111.51	115.2	113.1	114.24	109.21
111.35	110.35	116.2	110.55	114.08	113.01	110.62	113.46	113.66	114.66	109.78	113.66	111.29	114.33	111.08	112.1	110.33	113.55	116.27	111.24	111.94	111.67	111.12	109.85	109.39	109.63	113.33	112.48	115.66	110.86	117.31	106.16	112.56	110.04	110.77	112.39	115.82	113.11	106.52	110.28	107.58	106.31	109.21	112.16	110.7	111.34	109.82	115.04	113.51	107.82
105.47	107.74	111.31	111.23	110.79	114.43	113.74	110.74	108.19	112.31	107.52	113.81	108.43	112.53	110.8	108.35	110.47	111.42	111.72	111.67	107.49	112.21	109.67	115.23	111.42	105.17	108.1	113.5	111.11	108.11	110.06	105.78	115.09	113.63	112.34	111.75	112.98	114.32	108.4	110.62	111.85	111.57	111.41	107.56	109.89	111.28	111.9	111.59	112.49	113.91
102.66	106.76	106.89	102.72	107.71	107.37	106.53	103.03	108.11	110.86	105.62	109.31	103.98	107.54	104.76	104.47	105.87	102.81	103.93	108.04	105.89	108.4	108.47	108.39	105.68	105.27	111.25	104.2	107.21	102.04	105.01	106.68	107.22	105.25	103.34	106.35	104.58	109.71	105.66	105.87	103.61	105.98	108.09	105.83	104.55	104.66	111.84	105.55	104.22	107.63
109.15	108.34	103.04	103.02	106.72	104.25	101.37	109.99	108.81	105.7	102.9	108.17	105.91	108.57	101.44	107.5	108.57	104.87	104.25	103.9	106.84	104.32	106.24	106.56	107.23	104.79	103.58	104.78	105.99	104.16	107.09	105.08	107.85	104.5	101.81	108.57	107.63	109.49	102	108.95	101.17	108.52	102.49	101.23	108.07	107.2	102.81	106.52	104.89	107.16
[truncated: 300 more rows]
[truncated: 150 more columns]
