# Supplementary material for: Genetic dissection of main and epistatic effects of QTL based on augmented triple test cross design
Source: PLoS One. 2017 Dec 14;12(12):e0189054. doi: 10.1371/journal.pone.0189054 (PMC5730204; doi:10.1371/journal.pone.0189054)
Supplement: S8 Supporting Information — (ZIP) [file pone.0189054.s008.zip › z4_1450_0.8_10.csv]

111.11	111.45	110.63	110.04	110.74	109.09	111.55	110.44	110.58	110.1	112.07	109.47	109.12	111.22	110.4	109.19	111.6	111.43	111.2	109.84	110.87	110.72	111.62	109.06	111	109.99	109.74	111.04	111.71	109.99	111.86	109.19	110.38	111.58	110.37	110.88	110.65	110.7	111.33	110.42	111.49	109.82	110.29	111.45	110.13	111.43	112.01	110.13	110.31	111.48
103.33	103.42	103.01	104.5	104.11	103.65	105	106.02	103.59	104.89	104.19	105.61	104.61	104.19	105.46	104.11	105.68	105.47	103.37	104.75	102.46	103.88	103.64	103.97	103.17	104.17	103.27	104.71	104.1	103.84	105.76	104.63	105.1	104.32	104.72	105.75	104.71	105.28	105.21	102.94	105.42	104.51	104.87	104.27	104.3	105.19	104.95	105.28	102.84	105.34
106.13	106.23	106.89	106.37	106.08	107.3	108.82	107.63	107.89	108.22	106.62	105.67	106.54	105.47	106.03	106.02	107.13	107.54	106.32	106.33	107.33	105.36	105.27	106.68	105.83	106.14	106.51	106.77	104.88	105.21	106.46	106.06	106.07	106.76	106.34	107.74	106.65	108.54	105.71	106.08	106.78	104.4	107.14	106.62	106.88	106.69	106.6	107.67	107.79	106.43
111.46	113.16	112.59	110.3	114.37	112.03	112.06	113.41	112.29	110.32	113.52	112.69	110.94	111.95	111.01	111.63	113.37	112.9	112.47	112.24	113.42	111.46	112.94	111.96	112.18	110.15	110.97	110.63	112.62	111.59	111.67	113.38	112.59	110.49	111.81	111.37	111.03	111.11	111.06	114.54	112.19	110.94	111.82	111.7	110.72	112.14	112.61	110.5	112.98	112.72
105.11	105.87	106.46	105.29	105.35	105.15	107.18	103.79	107.28	104.7	104.99	104.66	104.9	105.44	105.6	104.34	106.81	106.63	106.54	105.92	105.11	105.88	104.38	104.98	105.25	105.6	105.54	106.38	107.55	104.12	105.32	104.57	104.95	105.53	104.63	105.45	105.59	105.33	105.25	104.95	105.07	103.86	105.6	105.36	105.98	103.79	105.07	104.41	106.74	104.66
105.01	103.36	104.62	105.33	105.55	103.63	105.17	103.99	103.34	104.41	105.36	103.53	103.57	106.36	105.29	103.93	104.15	105.41	104.75	103.71	105.3	104.1	104.15	103.19	106.41	105.39	104.85	104.52	104.15	104.9	104.54	103.63	104.15	104.11	105.3	104.52	106.97	104.68	101.88	104.92	104.53	103.43	102	103.61	104.02	106.35	105.33	103.37	104.47	105.25
100.77	101.72	99.279	101.22	100.14	101.16	99.593	100.41	100.52	100.65	99.561	101.01	101.04	100.39	99.955	100.82	100.33	99.834	100.06	99.715	101.87	100.24	100.22	99.856	100.94	101.52	101.57	101.1	103.26	99.921	100.12	100.46	100.03	102.64	99.622	99.896	100.82	100.11	100.72	102.43	99.537	99.875	100.34	101.62	101.04	99.091	100.51	101.13	100.46	99.815
105.67	103.24	105.88	104.7	104.08	106.49	105.72	103.55	102.56	104.67	103.93	105.04	106.53	104.27	104.27	105.73	105.66	106.24	104.36	104.19	105.26	103.46	105.57	104.29	104.88	105.37	105.25	105.5	105.89	105.07	106.39	105.53	105.83	104.46	105.14	105.47	104.97	104.52	104.22	105.13	106.23	106.22	106.76	106.08	104.9	106.31	104.9	105.4	106.09	105.71
105.24	105.17	107.12	105.97	105.83	104.73	106.07	105.65	105.82	106.67	106.96	106.21	105.53	106.5	106.13	105.88	106.7	106.82	105.97	103.95	106.13	105.43	106.58	106.59	105.85	107	106.17	105.14	107.11	105.73	106.34	106.9	105.99	105.92	105.48	106.03	104	105.72	106.8	105.95	106.67	104.64	107.07	105.97	107.89	108.08	105.58	105.87	106.25	106.88
111.57	109.99	110.37	108.07	110.87	111.27	113.33	111.17	110.24	109.7	109.72	109.7	109.2	110.86	108.76	111.35	109.84	109.7	108.78	110.78	110.89	110.85	111.28	110.4	109.52	110.92	110.47	109.69	110.53	109.82	111.23	111.2	110.48	111.15	110.97	110.74	110.01	110.49	109.64	110.27	109.51	110.14	109.83	110.59	109.67	110.72	111.43	110.48	111.17	111.44
106.62	107.59	106.69	107.55	106.69	107.11	107.54	106.79	107.58	106.32	106.48	107.39	107.73	106.92	107.09	106.18	108.26	108.11	106.29	105.46	106.41	106.83	105.97	106.97	108.78	107.34	105.39	107.76	106.56	106.74	106.76	104.89	106.73	107.3	106.95	108.27	107.56	106.41	106.5	107.3	106.7	106.52	107.92	106.41	105.88	108.37	107.2	107.08	106.13	106.44
112.22	112.61	113.96	111.67	112.48	112.22	111.32	111.62	113.66	112.16	111.05	113.67	113.01	111.87	112.79	109.72	111.03	112.88	111.73	111.87	112.15	110.6	112.23	112.4	111.72	112.81	111.96	113.92	113.18	112.2	111.32	112.57	114.53	112.86	112.59	113.66	111.29	112.55	111.48	112.42	112.43	112.04	111.94	111.48	111.72	110.87	112.28	112.39	110.79	112.38
104.08	106.47	105.83	103.6	105.17	103.69	104.62	103.42	105.2	106.39	104.21	104.08	104.8	104.2	104.68	104.9	103.55	104.99	105.74	103.77	105.16	104.11	103.88	107.63	105.87	105.13	105.73	104.58	103.49	106.24	103.7	103.88	106.75	103.05	106.27	105.73	105.84	105.02	105.03	104.28	105.92	104.1	106.24	104.05	104.21	104.71	105.31	105.19	105.33	103.84
104.46	104.36	104.73	105.8	105.06	104.54	105.49	104.54	105.89	107.49	105.22	105.67	106.46	104.98	105.47	105.15	106.39	107.1	104.64	105.11	104.09	105.1	105.54	106.15	105.95	106.27	106.59	105.63	105.35	105.65	106.22	105.27	104.51	106.07	104.78	105.82	105.36	106.37	105.43	105.3	105.37	104.98	106.21	106.26	106.21	103.67	104.72	106.23	105.68	103.57
106.91	106.32	107.71	106.98	106.69	106.77	104.88	105.76	106.8	107.89	105.51	106.67	107.85	107.36	107.77	107.21	107.52	108.03	107.69	105.99	106.68	108.15	105.21	108.37	105.16	106.9	107.2	107.2	106.26	106.47	106.04	106.03	107.05	107.38	105.36	105.71	106.48	106.35	107.48	107.83	105.9	106.34	107.12	105.83	108.1	107.83	106.2	106.55	105.98	106.8
106.44	105.36	106.79	106.37	105.05	107.42	104.97	105.29	106.98	105.65	106.41	104.84	105.41	106.41	106.65	106.62	105.09	108.66	107.04	105.28	105.26	105.08	104.37	104.88	106.84	106.07	106.09	105.5	105.99	105.23	105.42	104.95	106.68	107.4	106.78	105.58	103.94	104.43	106.64	105.7	105.54	106.65	106.18	106.44	107.05	105.6	107.08	105.92	106.14	107.23
99.716	99.626	98.62	99.536	100.73	99.824	99.669	98.161	99.892	100.36	99.787	100.26	99.471	98.185	99.33	99.606	99.531	100.65	100.93	99.958	100.9	99.284	99.664	99.746	98.574	100.24	101.58	98.785	101.8	100.25	100.88	98.909	98.462	99.652	99.399	100	100.59	99.792	100.12	99.494	100.09	99.175	99.513	98.618	100.9	99.895	99.38	98.857	100.61	99.36
112.93	110.6	113.28	112.47	112.81	113.91	113.2	111.97	113.27	112.35	111.8	111.41	111.92	112.99	111.76	112.43	111.44	111.23	112.15	112.07	112.62	110.89	111.95	112.52	110.19	112.25	111.23	111.62	111.84	112.33	112.37	112.48	111.52	113.09	112.33	112.2	110.35	111.7	111.93	111.53	111.89	112.54	112.06	113.09	111.14	111.08	110.25	112.57	112.22	112.41
104.19	103.88	104.27	103.65	106.35	103.95	104.01	104.37	103.63	104.2	105.35	106.18	104.27	103.91	105.47	103.69	103.96	103.15	104.94	103.18	104.92	104.94	103.86	104.91	102.98	104.7	103.49	104.92	104.49	103.47	102.73	102.65	105.34	102.99	105.55	104.52	104.95	102.39	104.94	104.5	102.64	103.19	104.92	103.27	104.73	105.35	103.78	102.86	105.1	104.7
106.51	105.73	106.61	105.33	104.84	105.37	105.85	107.74	106.64	105.75	105.72	106.45	106.8	106.48	105.78	106.18	106.46	106.34	105.98	105.22	105.88	105.9	106.72	106.38	105.1	104.21	105.5	106.44	108.77	106.98	107.1	104.72	106.3	106	105.37	106.25	106.67	104.58	106.58	106.06	106.86	107.79	106.57	106.57	105.75	106.15	105.89	106.04	107.15	107.63
107.72	107.25	104.93	108.58	107.46	106.69	107.4	106.36	107.11	106.28	108.25	107.59	105.71	106.67	106.81	106.51	106.13	106.55	106.19	106.55	107.7	105.89	107.26	108.7	106.59	106.26	105.75	106.27	107.86	106.95	106.41	106.25	106.18	105.97	106.85	107.36	108.94	107.63	106.23	108.42	107.48	106.38	107.54	106.44	106.09	106.81	106.9	105.17	106.94	105.97
101.29	100.2	100.25	100.1	100.51	101.68	100.82	101.02	100.42	102.02	100.31	99.916	100.95	100.21	100.09	99.564	100.49	100.72	99.973	101.96	101.57	99.318	100.31	101.36	99.829	99.111	99.078	99.512	98.971	100.38	100.25	100.49	100.9	98.917	99.601	101.76	102.07	100.97	100.07	100.03	100.1	100.18	100.02	100.36	100.89	100.03	99.273	100.9	100.59	99.954
105.15	105.52	106.62	104.12	104.8	107.46	106.97	105.33	104.63	106.7	104.72	105.88	106.89	105.12	104.7	105.64	106.2	105.77	105.38	105.79	104.69	105.16	105.22	103.78	106	106.16	106.73	107.86	105.96	106.31	106.48	105.65	105.53	105.26	104.47	105.75	104.81	105.81	105.74	105.98	107.43	106.39	105.3	104.74	104.88	104.83	106.05	105.17	106.7	105.23
110.36	110.38	110.61	110.63	110.51	111.56	112.04	110.81	110.07	108.94	109.91	112.23	110.97	111.14	110.6	110.15	112.44	112.6	111.78	110.67	113.38	112.41	111.83	109.44	112.2	112.76	109.83	110.95	110.84	112.06	108.74	110.54	112.21	111.74	110.35	111.36	109.95	111.38	111.13	110.58	111.9	110.78	110.49	111.02	111.03	110.21	110.37	112.52	111.53	111.42
98.859	99.91	99.884	100.81	100.28	99.194	101.14	99.7	100.15	100.3	99.843	101.06	100.67	99.879	99.847	100.69	100.06	98.355	99.023	97.2	99.291	98.79	101.22	98.567	100.05	98.717	98.629	98.935	100.3	99.662	98.958	99.045	99.275	98.298	99.658	100.33	101.17	98.662	97.998	100.12	100	99.125	100.19	100.97	100.38	100.35	99.228	100.05	101.72	100.59
114.57	112.7	112.05	113.53	112.06	112.92	114.32	112.95	111.88	112.43	113.65	112.12	113.05	112.84	112.52	112.61	113.25	113.4	113.22	113.02	113.3	112.25	112.7	112.6	114.46	112.74	112.36	111.11	111.96	113.06	112.43	111.76	114.38	113.03	113.63	113.11	113.19	112.74	113.9	112.63	113.19	112.03	112.88	112.27	112.23	112.14	113.32	113.73	112.73	113.25
106.8	104.34	105.05	106.69	106.03	103.97	104.5	106.75	105.9	106.53	105.17	106.33	105.72	106.39	104.07	106.03	105.01	105.07	105.8	105.65	105.83	106.89	104.84	105.44	104.45	107.02	104.89	106.43	106.07	105.77	106.17	105.01	105.73	105.6	107.17	104.56	107.11	105.23	105.59	106.34	106.01	105.61	106.59	106.04	106.59	105.06	104.97	107.45	104.81	104.95
103.96	104.79	105.27	105.67	106	106.19	104.13	105.83	106	106.09	106.49	104.52	106.07	104.78	105.07	105.99	104.9	104.91	105.04	105.43	104.81	106.11	106.08	103.39	106.43	106.15	103.97	106.42	105.22	103.95	106.28	105.73	103.16	103.78	104.1	105.28	103.68	104.27	106.79	103.63	104.84	105.47	105.06	105.91	105.02	105.59	104.72	104.45	106.49	105.44
112.46	110.99	111.51	111.38	111.23	110.26	111.29	111.65	112.62	112.94	111.12	110.99	110.55	113.28	111.55	111.08	112.51	111.29	112.93	111.56	111.51	110.97	110.91	110.59	111.67	109.35	110.74	113.07	111.66	112.47	109.98	111.23	113.33	111.42	109.64	113.02	112.31	111.99	110.12	112.38	111.29	110.05	110.56	111.79	109.81	111.81	109.44	111.84	112.64	110.83
108.7	107.31	106.3	107.18	107.6	105.97	107	106.69	107.49	106.76	107.87	107.86	106.76	105.62	106.62	107.74	106.23	107.14	107.66	108.4	106.04	106.11	106.81	106.1	106.17	105.91	106.21	106.53	107.7	107.61	106.22	107.34	108.15	107.32	107.02	106.64	107.14	107.61	106.91	104.96	107.03	106.09	107.31	107.78	106.54	105.71	106.3	105.85	106.17	106.29
106.5	105	105.07	108.7	105.38	104.72	105.27	106.92	106.25	107.67	105.41	106.54	106.56	105.06	105.56	105.57	105.1	105.23	105.36	105.36	105.53	105.84	105.93	106.43	106.24	107.15	105.43	106.4	105.65	105.32	107.97	106.82	108.05	104.91	107.27	107.33	106.16	106.59	105.29	104.98	105.31	106.98	106.56	104.77	105.86	105.38	106.32	105.97	106	105.61
111.21	111.16	112.21	112.36	112.84	111.71	112.87	111.99	111.01	111.05	111.52	109.41	111.61	111.4	110.79	112.85	110.94	113.19	111.58	112.27	111.42	112.8	109.73	111.31	109.98	108.69	110.46	110.11	113.49	110.29	112.03	111.33	109.88	108.79	111.77	112.79	112.35	112.3	111.83	111.3	111.03	111.59	111.65	111.38	112.38	110.72	110.1	110.19	112.13	110.66
113.36	111	112.05	111.6	111.96	111.69	111.67	113.22	112.3	111.27	112.53	112.22	111.02	112.11	111.04	111.54	112.18	111.56	112.21	111.51	110.62	112.57	111.35	111.59	110.08	112.13	112.13	110.79	112.75	112.99	111.38	111.25	110.9	112.99	112.29	112.43	111.55	112.17	112.02	112.02	112.04	110.04	111.82	111.81	112.45	112.65	111.85	111.89	111.75	111.41
99.205	99.968	99.975	100.7	99.077	99.468	98.865	100.8	100.65	99.414	99.607	98.497	100.3	100.98	98.796	100.49	100.63	101.77	100.25	99.06	101.91	101.83	101.29	100.36	100.88	100.6	100.39	100.21	99.995	98.271	100.62	100.97	100.07	100.46	100.29	101.54	99.506	99.493	100.58	99.862	100.24	100.12	100.17	101.38	99.386	100.26	99.997	100.62	100.6	99.019
106.19	104.86	105.88	105.92	106.25	104.99	105.4	106.25	105.23	106.46	105.41	106.89	106.27	105.1	107.15	108.03	105.82	105.48	104.06	107.91	106.45	105.34	105.27	106.03	105.91	105.55	106.19	106.31	106.69	105.46	106.46	106.02	105.69	105.67	105.7	105.5	105.92	105.18	105.66	106.94	106.17	106.88	106.05	106.06	106.94	104.87	103.99	107.52	105.68	107.26
98.396	99.815	99.224	100.76	100.12	98.369	100.67	100.76	98.942	99.784	100.93	99.774	100.11	98.595	98.984	99.69	98.135	99.87	100.22	99.766	99.959	99.6	100.04	98.666	101.18	98.281	98.951	100.07	100.76	98.415	100.56	98.106	99.534	98.684	100.43	101.12	100.13	97.736	99.893	98.575	99.835	98.6	99.422	100.93	99.839	100.56	101.09	100.13	100.64	99.897
99.405	101.94	99.897	98.028	100.8	98.892	99.627	99.488	99.536	97.342	99.904	99.024	98.882	100.39	98.631	100.37	98.823	100.06	99.583	101.21	101.43	101.52	100.67	101.67	99.342	100.94	99.719	98.748	99.56	101.51	99.991	99.737	99.571	101.41	100	99.542	99.186	100.64	99.579	101.46	100.21	98.876	99.247	99	99.873	99.727	99.987	97.696	99.153	99.358
106.72	105.35	106.24	105.52	105.46	104.09	105.85	105.54	104.92	103.67	106.47	104.93	104.96	104.59	107.86	107.32	105.06	105.58	107.06	106.4	106.54	105.87	106.9	104.91	106.45	105.09	106.85	105.82	107.05	105.63	104.64	106.02	107.62	104.91	103.65	104.46	105.75	105.38	105.68	106.06	105.75	106.07	104.25	106.25	105.71	105.4	106.05	105.15	105.23	106.34
105.96	105.81	107.12	106.64	106.23	106.11	104.87	104.67	105.04	106.48	107.51	106.36	106.83	105.08	107.25	104.91	104.22	106.68	106.48	103.55	106.93	106.87	104.29	106.75	106.32	105.75	104.9	105.54	107.45	104.59	105.71	106.31	104.85	104.57	105.57	105.51	104.25	106.1	105.45	106.5	105.35	104.88	104.7	104.71	103.85	105.48	106.12	106.9	106.1	106.47
100.79	101.37	100.83	100.85	101.11	101.06	100.63	101.16	99.445	102.2	101.05	99.366	100.33	99.986	101.29	101.86	99.84	99.196	101.39	98.934	99.844	98.864	100.72	99.824	99.51	99.783	100.5	100.28	100.12	99.821	99.908	100.66	100.07	100.31	101.23	100.5	101.31	101.83	101.19	99.865	99.496	102.03	101.44	101.34	99.794	100.56	101.1	101.18	99.497	100.29
99.377	100.51	99.129	100.22	98.788	100.53	99.917	99.157	98.312	98.892	98.542	98.884	99.351	99.466	100.37	99.36	99.749	100.98	100.03	99.26	100.5	100.1	100.62	101.2	101.08	99.463	101.17	99.251	101.2	99.081	99.588	98.368	99.429	100.55	99.417	100.36	100.43	99.095	100.01	100.45	99.743	97.776	100.07	98.954	99.398	99.364	98.947	99.806	98.914	99.852
100.96	99.004	99.481	100.44	99.299	99.384	99.269	98.691	99.788	100.83	100.48	100.36	98.164	99.844	100.37	99.56	98.439	100.63	100.6	100.15	100.43	100.32	100.82	100.34	99.772	101.25	99.846	99.556	99.756	101	98.638	99.571	98.169	99.206	100.04	101.48	101.3	99.845	99.234	98.042	99.671	99.633	99.681	99.613	98.697	100.48	97.867	99.243	100.21	99.543
106.08	104.29	104.09	105.98	104.75	104.78	104.56	105.84	105.77	105.74	105.59	105.52	105.93	104.61	104.95	105.9	105.37	105.05	106.12	105.08	103.97	104.65	106.85	106.36	106.68	105.27	105.4	107.74	105.61	106.44	106.57	106.62	105.78	105.26	105.51	104.83	104.82	105.15	104.48	106.82	104.82	105.71	106.32	105.48	104.97	105.19	105.71	105.93	105.71	104.24
104.67	105.39	104.39	105.61	105.98	105.25	104.78	103.75	103.9	104.51	104.07	104.93	103.39	104.68	104.64	106.33	105.8	105.96	104.8	102.38	102.13	105.05	105.65	106.25	105.94	104.29	105.93	102.02	104.8	105.76	103.98	104.22	103.99	105.91	106.28	104.89	104.32	104.2	106.24	104.17	104.6	103.37	104.43	105.48	103.71	104.89	104.44	104.21	106.33	104.69
103.55	106.59	105.87	105.19	104.47	105.39	106.34	104.32	107.41	104.97	105.17	104.91	105.84	107.23	104.33	105.26	105.8	106.08	105.4	105.19	105.24	104.69	106.21	104.57	106.11	105.94	104.36	104.6	107.82	105.28	106.44	105.02	104.63	105.28	105.59	106.03	105.39	106.31	106.1	105.43	105.29	105.75	104.23	106.25	106.15	105.06	103.77	107.11	104.19	106.14
107.49	105.9	106.96	108.29	106.86	106.48	105.63	104.88	107.55	105.07	107.12	107.01	106.68	105.88	107.11	106.59	105.85	105.71	105.5	106.87	107.3	105.64	107.65	106.93	104.67	105.68	106.29	107.24	107.26	106.12	104.8	107.31	107.11	107.02	106	106.73	105.84	106.76	107.07	106.82	106.33	107.45	106.03	107.83	106.87	104.63	105.25	106.71	105.48	108.04
108.46	109.26	110.97	110.2	109.84	111.52	111	108.89	109.81	109.45	109.8	111.05	111.42	110.08	111.72	109.73	109.42	109.53	109.34	111.81	110.75	110.83	109.94	111.3	110.71	109.73	112.04	110.25	109.92	109.04	110.3	110.37	112.45	111.23	110.81	111.37	111.98	111.32	108.77	109.06	112.03	110.85	109.9	109.8	111.1	111.22	111.49	110.1	110.38	111.47
114.86	116.36	115.58	114.97	117.59	116.85	115.5	116.31	116.83	115.94	114.67	114.79	114.76	116.08	116.7	116.21	116.02	115.97	115.21	117.72	119	115.37	115.74	115.46	117.49	115.79	116.87	115.62	117.18	116.42	115.92	115.89	115	115.46	116.7	114.44	115.96	116.89	117.43	114.98	117.01	118.28	116.43	115.79	116.82	116.42	116.95	115.81	114.49	116.38
105.98	105.6	105.29	105.01	104.9	105.79	107.94	104.69	104.67	106.47	106.36	105.01	104	106.11	106.05	105.9	105.34	106.17	105.76	103.53	105.58	105.67	105.12	105.01	106.75	103.23	106.84	104.7	105.04	105.2	106.58	104	104.7	105.77	105.44	105.22	105.57	104.75	105.32	105.68	104.92	106.41	104.8	105.07	105.52	103.52	104.63	105.67	105.45	105.04
111.8	112.16	109.64	111.19	110.87	113.05	112.05	112.38	111.75	110.19	112.73	111.6	112.77	111.67	111.3	112.53	111.29	111.76	111.89	111.02	110.23	110.8	112.14	112.7	110.48	111.12	111.36	110.8	110.9	111.66	110.59	110.2	111.33	111.41	110.91	112.92	110.38	111.88	111.1	111.07	112.49	112.82	111.62	111.91	113.01	112.56	111.03	111.71	112.37	111.73
111.5	111.86	112.15	110.42	111.5	111.43	112.42	111.41	112.22	112.43	113	111.15	112.24	111.77	111.77	112.49	112.46	111.57	111.19	113.35	111.39	112.37	111.67	112.15	113.04	112.41	110.51	111.68	113.79	114.16	112.54	111.96	111.94	113.46	113.76	111.29	112.18	109.99	113.2	112.49	111.95	112.09	111.62	112.5	111.06	111.87	111.95	112.39	109.49	112.12
103.77	105.69	102.72	103.88	103.99	103.92	103.32	104.03	105.22	102.98	104.97	105.19	103.94	105.7	106.02	104.6	103.62	104.42	105.5	104.47	102.59	104.26	105.07	104.84	107.13	102.81	104.15	103.16	103.85	104.44	104.01	103.13	103.67	103.48	103.75	101.97	103.73	104.75	103.32	105.21	104.19	105.25	104.83	103.08	103.79	103.65	103.55	104.99	104.81	103.41
105.27	105.83	106.27	105.93	105.65	105.09	105.35	105.09	105.97	103.69	105.53	105.79	104.93	104.77	106.19	105.19	104.92	106.95	105.35	105.36	105.89	105.81	105.67	104.87	106.53	104.74	106.5	104.87	105.35	104.14	107.16	105.64	106.22	104.61	105.4	106.09	104.75	105.52	106.61	106.08	104.41	106.05	104.68	106.09	106.82	106.73	105.56	105.69	104.9	104.79
111.74	113.34	111.76	111.8	111.85	113.05	112.03	110.88	112.72	112.17	113.29	111.64	111.36	110.96	110.58	112.14	113.04	113.12	112.34	111.81	111.4	111.21	110.75	112.76	111.23	112.55	111.49	112.09	111.57	110.53	113.11	111.71	112.48	112.54	111.89	112.04	112.48	111.64	112.16	110.79	111.7	110.97	111.16	111.51	112.55	113.21	111.41	110.98	112.07	113.29
106.24	104.6	106.04	106	104.68	104.75	105.23	107.7	104.42	107.31	105.8	105.6	105.25	106.39	105.65	105.06	104.81	105.23	105.84	107.69	106.27	105.99	105.93	105.79	105.37	106.16	105.77	104.76	105.55	106.05	107.66	104.57	106.69	106.46	105.43	106.55	106.82	105.28	106.05	104.69	105.8	104.44	105.78	105.87	104.84	104.89	105.92	104.76	105.37	104.92
104.87	107.74	105.9	106.47	105.24	106.2	104.31	103.81	107.07	106.17	106.2	105.32	106.54	105.85	105.56	105.59	106.6	105.45	107.13	106.47	107.71	106.35	106.88	105.2	104.21	107.47	106.68	104.73	105.3	106.71	106.91	105.68	104.15	105.62	106.45	106.75	107.49	106.3	105.34	106.02	106.96	104.86	106.79	104.95	107.12	105.89	105.83	107.58	106.39	106.02
110.41	109.5	109.28	109.66	109.93	109.76	109.17	110.48	109.37	109.39	109.95	108.51	109.76	109.78	109.7	110.08	111.26	109.19	110.15	110.11	108.89	109.05	109.35	109.69	108.62	110.39	107.39	109.34	111.34	110.05	109.08	111.14	109.28	110.45	110.07	110	111.64	111.91	109.49	109.05	110.48	110.36	108.64	109.94	108.14	109.99	110.12	109.5	109	109.24
104.76	106.27	106.67	106.57	107.05	104.95	109.21	105.7	108.05	107.68	105.82	106.65	106.87	107.09	105.58	106.3	105.44	105.01	104.48	105.22	106.49	104.88	106.95	108.58	105.44	106.28	106.48	107.11	105.41	106.88	106.68	104.57	104.91	105.64	104.84	105.03	105.73	105.25	106.69	105.14	107.97	105.26	105.85	104.86	105.3	107.21	106.94	106.13	106.47	107.24
119.6	118.19	116.86	117.11	117.17	117.22	118.11	117.83	116.16	118.67	117.58	116.88	116.39	118.09	117.82	119.23	117.06	117.75	118.15	118.09	116.45	117.86	116.91	116.9	117.69	117.04	116.97	118.28	115.26	116.83	119.15	118.7	117.14	117.09	117.92	117.46	119.4	117.87	115.78	117.75	117.55	117.72	118.1	117.15	117.69	117.56	117.55	117.93	116.68	117.22
108.59	110.48	110.86	111.43	110.23	110.94	110.47	110.22	108.91	110.81	110.11	109.12	110.96	109.49	111.59	110.18	111.14	111.32	110.52	110.02	109.48	109.53	110.54	109.23	110.9	111.2	110.12	108.69	112.28	109.86	109.91	109.8	111.05	110.63	111.03	110.46	110.81	110.88	113.24	110.68	110.9	110.25	111	110.52	111.21	111.33	111.62	111.53	111.45	110.64
112.67	112.66	112.52	111.35	111.2	110.81	109.19	111.66	110.84	111.47	112.9	112.41	110.43	108.46	109.82	112.02	112.52	110.75	110.63	110.9	112.48	111.63	110.41	111.97	109.69	111.08	111.74	110.75	110.56	112.16	110.81	112.54	111.29	110.96	110.62	112.09	110.4	111.08	112.02	110.58	111.81	112.4	111.58	111.1	110.96	110.91	110.38	110.64	111.48	110.96
106.29	106.44	106.97	106.37	105.56	106.89	106.42	105.3	106.02	104.55	106.68	104.93	106.8	107.08	105.54	105.81	106.15	106.73	106.43	107.05	107.7	105.56	106.83	107.02	106.61	105.61	106.48	105.54	107.26	106.09	105.75	107.05	106.25	105.97	106.19	106.03	106.81	106.23	108.32	105.29	106.82	107.23	106.18	106.77	106.19	106.59	107.1	107.53	105.66	106.46
104.92	105.52	104.95	105.13	107.64	105.5	106.03	105.62	106.82	106.52	105.38	104.69	104.78	105.9	104.85	106.76	105.34	105.98	106.51	105.08	105.91	103.36	106.13	106.31	105.95	106.37	104.84	104.82	105.76	105.64	106.06	104.46	105.29	104.93	107.62	103.94	103.69	104.97	106.74	107.68	103.9	106.26	106.02	105.73	105.72	106.29	104.42	105.71	104.71	106.35
106.6	103.85	106.87	106.61	105.71	106.64	105.13	104.34	104.55	105.72	106.56	105.46	104.94	106.51	105.9	105.63	106.86	104.36	104.47	105.83	104.08	105.41	104.49	104.77	105.89	106.39	107.38	106.31	105.23	105.66	105.81	105.97	105.77	105.82	105.37	107.4	105.41	105.71	106.28	105.2	104.82	106.8	106.3	103.33	104.83	106.41	105.58	105.21	106.92	105.1
104.83	105.14	106.64	105.26	104.23	104.94	105.23	106.69	104.54	104.78	105.32	106.49	106.34	104.78	105.55	106.38	105.17	104.13	105.34	104.36	107.14	104.41	104.82	104.02	105.45	104.15	104.86	107.07	106.53	105.43	107.01	105.79	104.45	104.83	104.51	105.44	105.16	106.47	103.74	106.09	105.69	105.61	106.85	106.69	105.5	103.63	106.43	105.71	103.59	105.88
112.67	109.94	109.29	111.94	112.9	110.95	110.76	111.05	112.06	112.47	112.02	110.68	111.99	112.17	112.49	111.19	112.45	112.1	111.87	111.21	111.05	110.41	112.17	111	111.83	112	110.39	111.92	109.82	112.87	112.5	110.69	110.65	112.68	110.21	112.58	111.74	113.1	111.78	111.91	111.84	112.07	112.91	112.64	112.17	110.65	110.63	112.23	112.17	111.21
112.61	111.38	111.49	113.4	112.29	110.95	112.44	111.62	111.09	111.98	111.51	112.08	112.73	111.6	111.55	112.53	113.35	112.66	112.26	111.21	110.82	112.09	112.27	110.61	111.14	111.22	110.53	112.95	109.95	110.58	111.87	111.27	110.71	113.14	112.7	113.15	110.34	113.09	113.79	110.94	112.26	110.68	111.21	111.39	111.94	111.07	111.8	111.27	112.09	109.87
111.33	110.69	110.71	111.99	111.75	111.86	112.62	111.54	112.01	112.83	112.42	112.37	112.34	112.43	110.46	111.16	110.22	110.39	112.66	111.34	112.35	111.54	112.55	110.82	110.91	111.54	111.56	111.07	112.32	111.82	112.6	112.05	111.72	111.91	111.24	113	111.74	112.14	112.68	113.3	110.99	113.01	111.08	110.39	112.5	111.37	112.09	112.75	110.76	112.81
109.98	109.14	109.99	111.14	109.19	110.71	110	109.48	109.45	111.08	110.16	110.72	111.05	110.83	111.49	108.73	111.47	110.04	110.6	109.27	109.08	111.13	111.74	110.15	109.53	109.95	110.84	110.12	108.43	108.58	110.44	110.43	109.65	110.14	109.45	111.08	111.06	110.89	110	109.73	109.99	109.49	108.77	110.33	108.09	109.76	108.39	110.47	110.08	108.3
105.99	106.34	106.45	105.16	105.91	105.13	105.98	105.76	105.29	106.07	106.37	105.24	107.34	106.69	105.51	107.02	107.39	106.36	105.07	105.24	106.26	105.35	106.59	105.32	104.63	107.13	105.42	105.81	106.48	106.13	105.7	106.9	104.29	105.04	105.96	105.87	105.01	106.27	106.19	106.43	105.49	106.64	106.45	106.59	106.54	106.61	106.54	105.96	105.65	106.07
105.45	104.51	105.86	105.7	104.63	104.75	105.04	107.65	104.27	104.79	106.31	105.72	105.88	104.84	105.06	105.47	103.8	104.13	104.66	106.73	105.91	104.18	105.19	106.08	105.34	104.78	105.55	105.02	105.42	105.14	104.83	107.13	104.58	105.04	106.09	104.62	105.8	105.98	105.14	106.39	104	106.31	104.46	103.69	106.08	106.14	106.07	105.24	104.02	104.28
111.1	110.47	111.12	111.89	110.44	110.15	112.04	111.77	112.16	111.45	110.84	111.61	112.8	112.66	112.88	111.18	111.31	111.7	111.59	112.85	110.63	110.32	111.4	111.7	111.94	112.62	111.87	110.66	109.3	112.31	110.99	109.98	111.47	111.44	113.35	111.5	111.59	112.19	112.15	112.46	111.5	111.1	111.09	111.32	111.3	111.14	111.67	110.83	112.9	109.97
111.83	112.37	111.93	113.57	112.37	113.26	112.68	111.75	114.16	113.22	112.04	112.79	113.33	113.97	112.86	112.09	112.98	113.67	113.91	112.57	113.71	113.02	112.25	113.06	113	112.12	113.49	112.91	113.18	112.2	112.85	111.79	113.15	112.98	112.16	112.98	113.14	112.85	114.42	114.07	112.67	114.75	111.19	112.3	113.21	112.71	113.13	113.78	113.59	113.23
103.88	103.83	104.04	105.3	105.92	104.68	104.65	105.7	105.09	105.11	104.73	106.05	103.17	105.22	103.89	103.12	104.23	105.21	104.68	104.07	105.87	104.75	105.03	104.75	105.33	105.93	104.84	103.99	103.58	104.22	106.37	104.12	103.86	104.36	105.73	105.18	104.29	104.38	103.78	105.14	105.92	104.25	106.44	105.27	104.42	104.52	103.08	104.97	104.74	105.61
110.48	111.87	113.84	111.56	110.52	111.9	110.68	109.6	112	112.67	111.85	111.49	111.37	109.99	111.28	109.67	110.51	112.66	109.82	110.66	110.87	111.04	110.25	110.12	111.18	111.67	111.27	111.04	111.19	110.61	112.36	111.33	111.95	109.82	110.84	111.25	112.45	109.59	110.57	110.25	111.36	110.47	110.96	110.43	112.12	110.75	112.04	110.5	109.35	111.53
105.04	104.31	104.36	102.33	103.95	103.99	104.23	103.18	104.48	104.39	103.79	103.94	102.93	103.9	104.78	103.71	105.29	102.7	103.61	104.36	105.37	104.02	104.86	103.17	104.69	106	105.06	102.98	103.6	103.1	105.34	103.78	104.73	104.84	104.93	102.72	104.1	104.31	102.51	106.3	104.87	105.92	103.37	103.9	104.15	105.45	103.36	103.17	104.45	103.95
111.13	109.88	111.67	110.43	110.32	111.63	109.69	108.79	110.97	109.91	109.12	109.35	111.07	109.68	109.63	109.65	109.76	108.6	109.17	109.42	110.84	110.94	110.72	111.8	110.32	109.44	109.27	110.52	110.36	110.95	110.22	109.42	108.73	110.64	111	109.6	108.91	110.86	110.19	110.22	107.98	110.6	109.07	109.49	109.98	109.16	110.78	111.19	108.93	110.71
110.94	111.67	112.74	111.68	111.4	110.51	112.69	113	111.49	111.07	112.38	111.26	110.71	111.41	110.31	111.65	112.18	112.42	111.81	110.61	110.83	111.26	112.91	110.52	111.25	110.22	112.39	110.7	110.89	111.51	111.71	112.53	112.59	111.71	111.12	110.99	111.37	112.37	109.92	111.59	111.45	112.88	111.14	112.58	111.22	110.98	109.25	110.35	113.33	111.96
112.84	111.07	111.89	113.87	112.21	111.26	110.85	112.67	111.69	111.87	111.49	111.15	113.09	113.58	113	113.66	111.69	110.63	111.23	112.1	111.75	111.61	110.82	112.54	112.31	112.02	112.97	111.7	111.34	111.24	112.65	112.02	112.69	113.03	113.01	110.72	111.89	112.78	111.18	112.89	111.48	112.08	113.13	112.08	111.94	111.63	111.6	111.66	110.9	111.51
106.54	105.49	108.51	107.55	107.31	107.86	107.47	107.72	107.93	107.54	108.35	106.81	107.25	107.08	107.49	105.72	106.04	107.27	108.2	107.43	106.51	107.88	106.96	107.15	107.75	107.51	106.85	105.52	105.15	106.6	106.87	105.79	107.32	107.88	107.61	108.41	108.32	106.34	106.38	108.64	106.73	106.46	107.13	107.66	106.05	107.05	105.83	107.71	106.78	108.2
112.2	110.98	110.12	110.29	109.6	112.49	110.79	109.79	112.51	111.01	109.66	109.28	110.46	110.14	110.86	109.25	112.19	110.82	111.19	109.1	110.29	109.83	111.14	109.51	110.07	109.85	110.93	109.77	111.44	110.87	109.56	110.47	111.73	110.96	107.56	110.3	110.66	111.63	109.69	109.48	109.14	110.04	111.36	110.07	110.51	111.12	110.33	110.46	110.02	110.28
105.46	105.59	105.31	105.85	106.39	106.36	106.26	105.96	106.3	105.91	104.78	104.9	105.66	106.6	104.54	106.07	105.07	103.56	105.83	104.76	104.71	105.49	105.45	105.14	106.77	106.14	105.98	105.11	105.03	104.99	105.2	105.32	105.54	104.56	106.76	106.7	105.31	104.52	105.18	104.99	104.84	106.66	104.75	104.81	105.54	107.03	106.15	106.96	104.27	104.69
116.44	115.47	115.58	116.9	116.12	115.84	116.82	116.64	114.78	117.2	116.01	116.02	116.19	118.22	116.85	115.76	117	117.29	116.65	116.87	115.91	116.08	116.33	115.3	116.56	116.62	115.77	116.61	116.75	115.39	117.55	118.29	116.85	113.69	116.2	117.68	115.62	117.02	116.45	115.36	117.01	115.76	114.78	115.36	115.69	115.5	115.77	116.49	116.33	115.49
105.7	106.37	107.13	105.7	106.88	105.55	105.8	106.85	105.49	106.26	106.37	106	107.2	103.01	106.59	105.72	105.26	105.06	105.41	106.54	106.46	107.02	107.59	104.53	105.74	105.73	107.56	107.55	106	105.72	104.28	106.77	107.32	108.21	107.03	105.56	105.59	107.11	105.49	106.76	105.35	104.45	106	106.46	106.24	106.81	105.89	106.98	104.94	105.63
105.22	107.06	106.82	107.16	105.49	107.41	105.76	107.35	105.13	106.19	105.47	107.99	105.86	105.91	104.88	106.86	106.66	107.73	106.13	106.46	106.5	106.29	106.6	105.27	105.44	106.79	107.17	106.1	106.92	106.46	106.41	108.26	106.63	107.04	106.56	106.61	107.55	106.18	105.97	106.78	105.73	105.94	106.77	107.54	105.15	105.36	106.81	106.34	107.45	106.87
111.68	110.45	111.51	110.82	111.94	112.79	110.89	110.91	111.28	111.4	111.53	111.54	111.62	111.27	110.89	112.65	112.37	112.1	111.91	112.14	112.64	111.05	110.81	110.49	111.92	110.52	111.05	111.68	112.67	111.37	111.33	111.93	110.94	113.13	111.58	112.94	110.67	111.17	111.59	113.17	112.45	109.78	111.84	113.56	112.39	113	111.92	110.9	111.81	113.51
111.06	110.8	111.18	111.28	110.51	111.84	111.23	110.95	110.55	112.3	110.18	111.3	112.39	111.97	110.89	111.73	110.69	111.68	112.45	111.99	110.59	111.54	111.74	110.58	110.36	111.02	111.71	112.29	112	111.16	110.54	110.26	110.85	111.24	111.49	111.33	110.2	110.22	110.8	111.35	110.82	112.32	111.49	111.9	109.79	108.96	110.67	110.47	109.95	112.18
107.81	107.08	105.22	104.76	106.59	105.74	105.11	105.05	106.25	107.61	105.9	106.17	105.84	105.69	106.12	105.27	105.63	105.87	105.81	106.88	107.38	106.64	106.58	105.59	105.08	106.5	106.61	106.25	106.74	106.05	106.3	106.64	106.58	106.51	105.85	105.98	106.29	104.72	105.85	104.7	105.33	104.45	105.36	106.06	107.07	105.74	107.01	106.61	106.29	106.53
106.71	106.9	105.97	107.84	107.92	108.32	107.5	106.18	107.53	107.44	106.85	107.07	107.11	106.69	107.13	105.51	106	107.66	107.47	108.12	107.45	106.93	107.25	105.9	106.05	107.16	107.17	106.76	107.67	107.58	105.74	107.76	106.46	108.17	105.22	105.41	107.02	107.17	107.39	107.3	105.17	108.4	106.38	106.3	106.69	106.91	107.63	106.66	107.83	107.52
106.44	106.73	105.36	107.72	106.81	106.15	104.05	106.95	105.87	107.17	106.77	106.99	107.21	104.87	104.52	107.34	105.6	106.48	106.46	106.73	105.9	104.91	105.84	105.62	106.42	104.69	107.11	106.07	105.65	106.68	105.4	105.78	108.34	105.61	106.21	105.87	106.68	107.03	105.02	106.83	106.08	106.63	107.06	105.3	106.31	106.57	107.48	107.62	104.42	106.87
104.58	107.31	104.95	105.17	105.48	106.42	103	103.55	105.7	103.19	103.94	104.06	104.15	104.89	105.03	105.34	104.03	104.83	106.35	106.2	103.6	104.64	104.92	105.52	104.13	104.89	104.22	103.21	104.73	103.82	104.64	104.44	103.13	105.14	103.54	105.25	103.49	104.58	105.11	104.88	104.43	103.98	104.85	104.59	105.17	102.37	104.93	105.56	104.67	103.42
99.616	101.39	101.06	100.83	99.12	102.56	101.58	99.879	99.745	101.11	99.696	101.31	101.12	98.974	101.29	100.49	99.631	101.03	99.356	102.28	100.68	101.59	102.1	100.38	100.12	100.04	101.43	100.32	99.544	101.71	101.68	98.723	99.403	100.31	100.15	101.55	100.36	100.55	101.17	99.738	99.803	100.15	101.11	101.19	102.43	101.96	99.476	101.03	101.12	100.56
104.31	105.59	105.75	103.79	105.35	106.63	104.21	106.11	104.13	105.52	104.35	106.2	104.11	105.5	104.91	106.24	103.41	105.64	104.36	105.36	104.76	106.03	104.82	104.76	103.89	105.47	107.41	105.27	104.49	104.43	106.11	105.6	104.36	103.32	106.81	105.28	105.81	105.87	105.11	105.13	105.35	104.1	106.16	103.39	105.18	106.24	105.46	105.99	105.52	104.96
105.76	105.21	105.5	105.7	105.77	106.66	105.92	107.19	105.2	105.72	106.36	106.76	105.56	105.79	106.65	105.34	104.65	105.33	104.14	106.56	106.87	106.83	105.02	103.98	105.22	105.73	105.31	106.33	104.81	106.34	105.63	104.81	106.33	105.49	106.29	106.61	105.04	105.67	107.3	105.84	104.73	105.97	104.84	104.99	105.39	104.39	106.06	106.64	106.4	106.32
105.28	104.89	105.6	103.96	105.1	107.2	104.93	104.27	108.3	104.94	106.18	104.03	105.37	104.28	104.89	106.02	107.42	105.49	106.25	105.63	105.92	105.51	104.47	104.91	104.52	103.81	105.74	104.65	105.01	104.98	104.43	107.47	104.72	106.4	106.14	105.15	105.58	106.26	106.95	107.06	105.48	105.87	105.23	106.13	106.53	105.91	104.87	106.96	104.84	106.19
106.82	106.04	106.58	107.58	106.37	105.61	107.56	107.65	106.75	106.21	106.21	107.83	106.15	106.97	106.9	106.61	106.3	106.27	107.29	106.6	107.7	106.97	105.92	108.54	107.27	106.88	106.42	107.78	105.08	106.01	106.83	106.11	106.7	106.49	105.36	106.7	105.62	106.16	106.79	107.46	105.43	106.66	105.71	106.51	106.32	106.67	105.24	106.87	107.43	105.16
106.08	105.15	106.99	104.69	106.2	106.87	106.31	104.8	105.85	104.51	105.37	105.53	106.59	105.02	106.91	107.36	106.81	105.93	106.29	105.9	105.95	106.44	103.54	104.08	105.5	104.96	105.43	104.29	104.16	106.05	105.46	105.49	104.16	104.31	105.72	106.13	107.25	107.29	105.24	104.01	104.94	106.25	107.48	106.28	105.73	106.71	103.56	105.49	105.41	106.29
117.69	116.48	117.39	117.58	117.39	118.35	117.27	117.56	118.92	117.89	116.83	117.12	118.66	117.03	117.33	117.61	115.64	117.36	117.68	118.63	116.98	117.78	118.15	118.43	118.74	117.9	117.22	118.33	118.15	118.47	118.57	117.28	118.57	117.9	116.99	117.46	117.65	118.93	117.4	119.4	116.19	117.64	116.64	118.45	116.69	116.49	118.85	116.7	118.15	117.04
100.88	100.76	100.81	100.74	101.74	100.9	100.7	100.36	101.7	101.79	102.18	100.36	100.63	100.57	99.888	101.58	102.17	99.806	100.7	100.49	99.602	100.29	101.71	101.59	100.18	100.2	101.91	100.83	100.92	100.98	100.96	101.34	101.36	99.183	101.04	99.917	100.19	100.85	101.02	99.49	102.99	100.27	100.93	100.77	100.75	100.77	101.53	101.22	101.11	101.95
113.17	111.52	112.75	113.03	111.27	112.08	111.42	112.11	111.45	112.68	110.94	113.75	112.42	112.35	111.72	112.28	110.64	111.89	110.92	111.98	110.99	112.21	110.89	112.84	112.04	109.94	112.79	110.61	112.54	111.74	111.08	110.74	111.51	112.77	111.06	112.96	112.52	112.46	110.98	111.67	112.06	112.43	111.47	111.2	112.74	110.69	112.78	112.14	112.57	111.35
105.1	106.22	105.46	104.51	107.16	105.55	106.86	105.51	106.78	106.59	105.72	105.57	105	107.14	106.7	106.63	107.5	106.43	106.36	105.93	107.59	106.58	106.45	105.56	106.21	103.87	107.94	104.46	105.83	107.06	106.41	106.34	106.37	104.69	104.95	106.2	106.52	106.52	105.61	105.26	106.17	106.58	106.99	106.12	105.81	106.12	107.71	105.81	105.45	104.72
105.53	104.71	106.74	106.59	106.19	105.73	105.53	106	105.61	105.51	106.55	106.73	105.7	104.8	106.17	105.85	106.57	105.73	105.65	104.79	106.24	104.88	105.69	105.24	105.17	104.74	104.55	105.47	105.95	105.99	104.59	106.73	105.63	105.04	104.59	107.12	106.2	105.56	106.88	105.72	106.58	106.35	106.05	104.66	104.13	105.62	108.2	108.15	105.68	104.87
105.21	106.52	105.54	106.07	107	104.62	105.99	103.47	106.06	106.34	104.31	106.48	106.31	106.92	105.48	106.28	106.24	105.27	106.43	105.71	105.44	105.62	106.8	104.18	106.58	106.83	105.73	105.73	103.98	104.86	105.28	104.5	105.54	104.01	106.98	105.39	106.17	105.88	104.57	105.42	107.05	104.52	104.92	106.67	104.8	105.6	104.28	105.17	104.59	106.14
100.66	97.972	99.639	99.296	100.34	99.543	100.22	99.149	99.298	99.471	99.07	99.844	99.039	100.02	98.866	99.913	101.05	98.523	100.32	99.942	97.937	99.684	99.287	99.265	101.19	98.874	100.05	99.01	99.549	100.06	100.49	102.13	98.627	99.409	100.56	97.863	99.933	99.424	99.622	100.01	99.064	100.19	98.73	101.09	100.55	99.902	99.932	100.35	99.985	100.2
106.37	107.15	107.42	106.66	107.04	104.36	105.91	106.95	106.17	107.01	107.89	106.71	105.92	106.51	104.78	107.59	105.79	104.97	105.73	107.17	107.44	105.98	105.89	103.77	105.09	107.31	106.15	107.85	105.91	107.43	104.96	105.17	106.2	106.43	106.84	105.58	106.8	105.94	108.38	107.39	107.57	105.5	105.94	108.17	108.09	106.26	105.45	106.3	106.14	106.06
106.39	105.94	105.79	104.49	104.64	105.99	104.78	104.72	107.58	105.76	106.04	105.74	105.13	105.33	105.73	106.15	105.96	105.06	106.73	106.32	106.97	105.79	105.44	105.76	105.2	105	105.98	106.07	107.15	104.74	106.7	107.11	107.82	106.85	106.61	106.02	107.64	106.23	105.66	105.29	105.44	105.87	104.94	107.36	105.62	106.94	107.44	106.1	104.83	104.2
104.26	105.58	106.31	105.36	104.89	104.88	107.39	105.84	106.34	105.28	104.04	104.92	105.36	105.35	105.25	104.35	104.95	105.1	105.23	104.79	106.26	104.72	104.04	107.5	107.27	105.21	105.43	106.61	105.63	106.43	105.99	104.07	107.43	106.05	106.41	105.83	105.52	104	105.03	106.48	104.33	106.08	104.66	105.82	105.11	107.5	105.44	104.59	107.51	105.25
104.72	106.56	106.15	104.67	104.27	106.39	105.92	106.01	105.39	106.07	105.96	104.46	106.69	105.31	105.79	106.71	104.73	104.26	105.84	105.26	105.51	105.42	105.47	106.98	106.31	105.91	103.43	104.78	106.69	106.1	104.75	105.82	104.67	105	105.69	105.43	103.93	105.49	104.12	104.7	106.17	105.12	104.67	106.29	104.77	106.69	104.87	105.29	104.76	104.82
111.6	112.21	112.27	111.91	111.85	112.61	112.18	111.54	113.25	113.04	112.02	112.89	111.83	112.85	112.76	112.49	112.12	111.21	111.82	112.46	111.77	112.82	111.85	112.2	112.4	112.05	110.4	112.29	112.17	112.26	112.99	110.78	111.28	112.18	112.46	112.1	111.13	111.61	111.9	111.66	112.8	112.75	112.47	111.17	112.94	112.86	110.76	110.99	112.47	110.93
105.14	105.04	107.03	105.09	105.02	106.48	106.12	106.79	106.15	105.89	105.64	104.71	106	104.32	105.99	106.85	107.09	104.97	106.8	105.73	104.3	104.64	106.2	107.72	106.19	106.44	105.62	106.65	106.99	105.38	106.13	106.38	104.77	105.06	107.01	107.93	105.73	107.45	105.97	106.49	106.66	106.92	105.52	107.2	105.49	105.84	105.78	107.17	105.09	106.6
104.76	106.2	105.22	106.53	106.46	104.54	107.63	105.25	105.19	105.66	105.82	105.94	106.73	104.81	104.96	106.34	104.22	105.88	105.2	107.1	107.31	107.03	107.82	104.99	106.33	105.58	105.97	107	105.83	106.09	104.22	104.93	107.38	106.59	106.22	107.34	105.17	105.64	107.1	105.31	105.29	106.03	106.61	107.03	105.55	106.81	105.91	105.03	106.13	105.52
111.69	111	110.49	110.42	110.2	110.64	111.45	109.99	109.34	110.43	111.55	110.08	110.63	110.77	110.16	108.78	110.9	110.45	109.59	111.33	112.07	110.28	109.9	111.09	111.52	110.53	110.05	110.77	110.12	110.79	111.98	111.24	111.62	110.45	110.9	110.73	111.8	110.93	110.84	110.01	109.45	110.55	109.95	112.03	110.62	110.12	110.69	110.45	110.54	110.73
105.5	105.04	104.79	104.59	105.25	106.33	105.5	107.2	105.37	105.47	107.43	105.22	108.09	107.34	106.14	107.05	106.76	104.81	105.68	107.1	105.44	105.12	105.3	106.51	105.32	106.52	105.7	108.71	106.59	105.87	104.85	107.21	105.74	106.43	107.2	105.4	105.02	104.2	106.87	105.98	105.21	105.45	105.21	104.94	106.04	104.73	105.33	105.29	103.36	104.71
106.25	105.26	105.55	105.14	104.09	104.37	106.57	104.86	104.04	103.92	105.8	105.88	105.61	104.25	104.8	104.38	104.23	104.61	105.05	104.17	104.8	105.66	104.56	107.92	104.19	106.59	105.09	104.34	104.15	104.18	104.98	105.8	104.66	105.11	106.62	103.39	104.43	104.26	103.06	103.7	106.05	104.34	103.49	104.18	105.86	104.51	104.26	105.41	103.4	103.8
105.29	106.56	106.47	104.97	106.17	107.51	105.95	105.34	106.6	105.86	108.21	107.44	106.78	106.76	104.36	106.25	106.88	107.4	105.72	105.91	105.35	106.18	106.78	104.73	106.48	105.65	104.4	106.23	105.9	107.51	104.92	106.9	106.91	106.87	106.9	106.02	105.43	106.31	105.4	104.43	106.24	105.81	105.59	104.62	105.02	105.23	107.34	106.45	106.24	104.76
100.33	100.99	99.253	101.96	101.09	100.09	98.487	101.85	101.34	101.89	100.33	101.97	100.82	100.77	100.61	101.18	99.983	101.35	100.47	100.33	101.11	100.58	98.734	100.34	101.01	100.46	100.09	100.47	101.8	99.147	100.02	101.04	100.55	100.98	99.834	101.36	102	100.44	98.955	99.038	100.88	101.41	101.07	98.748	100.29	101.17	102.16	101.03	100.09	101.27
107.33	105.74	105.56	107.96	105.49	106.32	105.56	105.95	107.86	107.45	105.76	106.99	107.38	105.79	105.96	106.52	106.18	106.21	105.28	108.64	107.56	107.8	107.04	106.78	106.7	108.96	108.08	107.86	105.61	105.37	107.23	106.23	107.23	106.15	107.92	106.25	106.18	105.73	107.05	108.32	106.3	105.05	106.08	107.57	105.99	106.97	107.55	104.7	108.59	106.35
102.84	100.77	100.56	100.43	99.54	98.986	101.42	100.63	100.61	100.95	101.87	102.27	102.14	101.53	102.42	101.65	103.13	102.18	101.8	100.77	100.23	100.79	102.26	101.03	100.25	100.03	101.83	100.53	100.75	99.325	101.91	99.688	102.76	101.46	100.29	100.83	101.45	102.17	102.03	102.39	100.46	100.16	100.5	102.48	99.943	101.11	102.16	101.54	101.33	103.2
105.71	105.21	105.97	105.41	106.04	104.31	105.82	104.84	104.23	104.43	104.77	105.87	103.59	105.68	105.73	104.61	105.69	105.38	106.2	103.19	103.79	104.79	104.2	105.3	106.74	104.53	105.32	105	103.67	105.83	104.73	104.14	103.82	103.74	106.13	104.99	103.97	106.08	103.34	106.34	104.44	105.08	106.78	105.21	104.78	105.29	103.35	104.45	106.73	105.29
100.09	99.749	100.52	100.17	98.068	101.82	99.689	99.397	101.21	99.731	100.16	99.867	101.38	99.244	100.51	99.143	99.067	99.173	99.168	98.668	100.25	101.31	98.837	100.3	98.548	100.25	98.681	101.57	98.908	98.564	99.088	99.266	99.967	99.711	98.636	100.6	99.636	99.713	99.513	100.21	99.504	97.666	99.318	99.127	100.44	98.741	99.751	99.024	98.912	100.27
116.38	118.03	116.69	117.13	118.85	118.14	117.8	118.09	117.88	116.83	116.71	117.7	118.56	117.51	117.32	118.75	119.73	118.44	118.59	116.43	117.18	116.79	117.44	117.62	119.47	117.75	116.88	117.6	117.7	114.66	116.84	118.3	118.42	116.88	117.52	117.4	117.45	117.43	116.08	117.57	117.47	116.91	118.83	116.52	117.04	117.41	118.15	118.19	118.1	117.37
111.68	111.72	111.49	112.83	111.08	112.56	111.51	111.06	111.51	112.41	110.17	110.47	111.61	112.26	111.46	111.65	111.91	110.45	109.73	112.81	111.55	111.99	111.26	111.26	112.38	112.67	111.93	111.7	111.47	111.76	111.87	111.37	110.67	111.79	112.65	111.83	110.83	111.48	109.97	110.74	113.18	112.2	111.52	113.15	111.92	111.33	110.96	111.73	110.42	110.36
105.46	105.37	103.72	103.91	101.88	105.85	104.68	104.68	103.59	104.73	105.35	104.19	104.38	103.57	104.47	104.62	104.65	105.5	104.98	104.98	104.36	105.86	106.08	105.22	104.63	104.76	105.35	105.67	104.94	105.44	103.7	104.44	103.98	104.78	105.16	104.41	106.16	103.35	104.77	103.69	105.78	103.3	103.53	103.15	104.17	103.24	103.87	104.46	103.82	104.12
111.66	112.2	111.51	112.58	112.71	113.4	109.6	111.67	112.76	111.2	111.05	111.82	112.83	112.26	111.34	113.05	113.04	111.55	112.25	111.96	112.48	112.34	112.97	111.14	111.38	112.07	113.57	111.98	110.78	112.23	112.28	111.96	112.45	112.13	113.23	111.13	113.21	112.99	113.81	111.16	112.05	111.85	112.48	109.16	113.32	111.72	112.09	111.99	111.55	110.89
100.96	100.3	100.61	100.36	100.42	101.43	98.991	100.45	100.94	102.04	101.72	100.98	101.88	100.4	101.54	99.495	98.95	100.49	99.406	100.51	99.366	99.775	99.39	101.58	98.521	100.35	100.17	99.383	100.06	100.08	99.99	98.923	100.28	99.28	100.25	99.359	100.84	100.09	102.33	102	98.953	101.21	99.241	100.04	100.61	100.67	101.17	102.01	100.92	99.439
111.28	112.43	109.94	109.99	109.94	111.43	112.36	111.31	112.33	111.63	112.1	110.94	111.58	111.04	112.97	111.58	112.28	112.15	111.29	110.8	109.36	111.09	113.64	111.65	110.55	113.13	112.25	111.71	110.5	111.17	110.76	111.07	110.81	111.22	111.2	112.13	110.26	111.23	109.64	111.71	111.39	112.19	109.87	111.51	110.76	110.42	110.5	112.34	113.76	111.91
98.877	98.548	99.566	101.26	100.84	101.68	97.951	100.74	100.48	100.6	101.05	101.08	99.105	99.467	99.501	100.87	99.792	98.184	100.69	101.94	100.19	98.402	99.335	99.901	99.782	101.66	99.976	100.51	99.685	99.109	100.77	99.868	100.06	99.962	100.85	100.21	99.944	99.114	98.846	98.894	100.13	100.63	99.952	100.64	98.726	99.794	100.62	100.94	100.54	99.152
100.47	99.65	99.282	98.3	99.739	97.116	99.849	99.196	100.39	100.05	99.38	99.954	98.078	100.15	99.321	98.909	99.555	98.941	100.46	99.088	98.851	101	99.651	99.916	101.18	99.843	99.6	99.136	99.264	100.58	99.402	99.788	99.185	99.687	100.52	100.43	100.52	100.54	99.791	100.13	99.972	99.56	98.871	100.94	100	99.691	99.705	100.44	100.89	99.861
103.24	104.09	102.46	106.04	104.28	104.87	105.03	104.82	104.75	103.49	104.35	102.84	103.95	105.12	103.26	104.31	102.89	104.63	104.07	103.17	103.48	105.45	103.43	104.93	104.22	103.09	104.05	105.25	103.48	104.79	104.97	102.45	103.88	103.59	104.52	101.66	102.85	103.35	103.39	104.71	104.67	103.33	104	103.92	104.57	104.14	103.09	102.57	102.99	102.44
107.28	107.83	106.57	108.01	107.63	106.4	107.59	107.02	105.71	106.44	105.49	107.57	107.24	108.95	107.07	106.86	105.98	106.58	105.9	106.46	105.79	107.07	109.1	106.47	104.02	108.09	105.56	106.83	105.52	107.43	107.25	107.14	106.49	106.54	107.86	106.96	106.74	105.29	106.06	107.29	107.91	108.69	106.47	107.08	106.78	107.46	107.07	104.68	106.52	106.09
109.3	111.58	110.34	108.75	109.75	110.13	109.9	111.25	108.95	109.92	110.69	111.16	108.65	107.93	111.3	111.1	109.72	109.54	109.54	110.73	109.05	109.44	111.88	109.75	109.95	109.73	111.03	109.83	111.02	110.48	110	108.68	109.23	108.84	110.94	111.01	109.22	111.41	110.23	111.03	109.56	110.02	109.64	108.55	111.06	110.81	109.7	110.06	111.32	110.81
99.403	99.71	101.41	100.48	101.93	101.31	99.124	101.05	100.5	100.85	99.892	100.6	100.12	100.63	101.75	100.54	101.47	100.47	102.13	100.58	101.52	101.81	100.44	99.83	99.429	99.939	100.91	101.56	100.74	101.01	100.98	100.92	100.4	101.39	100.97	102.43	100.12	99.815	99.67	102.4	101.9	101.24	101.03	100.21	99.166	102.29	100.45	100.28	102.92	99.275
111.81	111.7	112.9	110.58	114.05	113.53	113.93	113.23	112.17	113.54	113.16	112.6	112.86	111.22	113.76	114.66	112.52	112.79	112.45	111.82	112.54	111.24	112.5	111.63	112.87	114.34	112.19	113.59	114.2	112.24	113.21	113.15	112.06	113.19	112.49	112.19	112.63	110.97	113.68	112.83	112.69	112.31	114.56	112.68	112.42	111.66	112.63	114.34	112.55	112.39
105.63	105.95	105.03	104.13	106.17	105.77	105.17	104.34	106.59	104.01	104.49	105.33	106.42	107.02	106.7	104.64	104.9	105.15	104.3	103.24	107.45	106.16	106.06	105.65	106.98	104.29	106.36	106	106.64	105.45	104.78	105.94	105.79	104.02	106.31	104.5	105.83	106.03	105.24	105.13	105.42	105.14	106.35	105.77	106.57	104.36	106.03	104.81	104.63	106.45
110.09	109.52	111.41	111.77	111.27	108.47	110.58	111.61	110.89	111.42	109.63	109.77	111.13	109.95	111.35	111.42	110.27	110.97	110.64	110.31	111.57	111.3	109.48	112.66	110.01	109.77	112.07	110.08	110.22	111.04	110.77	111.21	111.23	110.03	112.1	110.77	110.76	109.32	109.51	110.76	110.16	109.83	109.53	111.17	110.6	110.57	109.25	110.91	112.43	111.02
99.567	100.61	99.5	100.31	100.43	99.235	100.03	99.248	100.21	98.489	99.057	100.25	99.828	100.39	100.25	99	100.23	100.11	99.041	98.738	98.378	100.23	99.959	98.551	100.99	100.01	100.3	100.51	101.32	101	100.37	99.991	98.766	100.53	100.52	100.87	99.767	102.41	99.479	99.16	101.22	97.719	101.66	99.22	101.7	99.597	97.998	100.55	100.3	100.35
104.8	104.26	103.21	104.42	103.59	103.64	104.22	103.02	102.5	104.61	102.94	104.13	103.54	103.48	104.75	104.17	102.94	104.66	104.51	105.06	103.96	104.92	104.12	105.06	103.74	103.38	104.48	103.67	104.03	103.64	102.42	105.44	104.77	102.68	104.83	103.87	104.68	103.9	104.59	103.94	106.01	105.04	103.75	103.48	104.42	103.12	105.98	105.5	103.86	103.46
110.44	110.44	109.73	111.23	110.31	112	111.06	111.18	110.05	111.4	112.8	110.09	111.01	112.3	111.57	110.23	111.33	111.38	110.98	110.59	109.94	111.49	112.07	113.28	109.07	111.27	111.14	109.99	110.74	111.29	112.41	112.75	111.74	111.14	110.86	111.26	111.5	111.97	111.73	110.88	111.31	111.09	110.62	111.68	111.98	111.25	112.67	111.68	111.36	111.77
105.61	105.33	107.89	103.93	106.07	104.6	105.62	105.97	104.32	104.87	105.38	105.3	103.77	104.53	104.75	105.53	106.09	105.44	107.25	105.54	105.6	106.46	103.71	105.58	106.76	106.56	104.64	104.97	103.64	105.35	104.27	105.11	104.86	104.99	105.49	105.47	106.96	103.39	104.73	105.68	105.9	105.09	106.68	105.15	104.76	107.01	103.88	107.06	106.03	105.81
111.88	111.43	111.59	111.88	111.7	110.93	110.48	110.95	110.63	111.62	112.27	111.49	110.38	110.68	111.83	110.71	111.41	110.68	111.39	110.37	112.14	110.27	112.23	110.14	111.32	111.36	110.55	112.02	110.28	111.3	112	110.72	111.3	111.62	111.66	112.15	111.36	109.28	109.89	112.39	110.5	111.85	110.7	110.1	113.19	110.3	110.76	110.98	110.25	111.87
112.62	112.02	112.55	113.18	112.5	114.4	112.9	110.55	112.35	112.46	112.14	112.22	113.86	113.2	113.44	112.78	116.11	113.83	112.36	112.98	113.5	112.64	111.06	115.36	113.38	114.09	111.9	112.06	113.13	112.26	112.97	114.31	112.16	113.31	114.35	113.57	112.9	112.33	113.55	114.46	112.86	113.5	112.68	113.05	112.99	112.09	112.9	112.67	114.26	113.33
111.55	110.69	109.21	111.83	110.67	111.36	111.22	111.84	110.93	111.98	111.58	111.97	110.37	109.8	110.48	110.74	110.41	110.47	111.92	111.78	110.79	110.58	110.22	111.33	109.91	111.09	111.51	109.58	112.97	110.29	110.89	109.37	111.91	111.56	111.43	109.74	111.29	110.43	111.16	110.79	110.45	111.26	110.97	111.39	110.98	111.73	112.18	111.75	112.34	111.49
110.23	110.02	107.21	108.18	109.45	109.03	109.65	110.59	110.1	109.88	110.77	109.8	110.56	109.92	109.02	109.68	108.9	109.89	110.09	110.02	109.55	110.08	109.4	109.98	108.85	109.84	109.01	109.74	109.37	110.47	110.47	110.06	108.84	111.84	110.52	109.87	109.22	110.79	110.46	110.53	110.84	110.7	108.74	108.73	109.29	109.39	109.12	110.51	110.13	109.43
116.4	118.13	116.86	118.46	117.18	118.44	116.29	116.7	117.88	118.05	117.54	116.83	119.91	117.07	117.59	116.86	119.39	116.55	116.59	118.47	118.52	118.33	116.52	119.21	118.09	117.9	117.1	116.72	116.89	117.47	119.45	117.22	118.05	117.16	117.67	117.16	118.45	119.43	117.2	118.42	117	116.92	117.83	117.43	117.61	117.72	117.4	116.59	119.15	118.28
100.47	102.73	98.944	100.41	99.861	100	102.08	101.62	99.709	102.02	100.73	100.14	99.424	102.72	100.28	101.35	101.28	100.31	99.761	101.36	101.9	102.05	100.77	100.66	100.67	101.9	100.24	101.25	101.51	100.85	100.69	101.95	101.76	101.06	101.05	99.221	100.37	101.7	101.03	101.07	101.05	101.26	100.45	102.29	101.07	100.34	99.902	99.661	100.4	102.01
103.13	103.21	105.15	106.5	104.52	103.84	104.62	103.27	102.7	104.39	104.77	103.9	103.25	103.43	106.48	102.84	104.82	105.26	103.54	106.27	105.73	103.85	103.16	105.83	103.32	103.68	105.26	103.74	103.8	102.26	104.06	105.73	103.62	104.8	106.07	104.75	104.56	103.52	104.69	104.75	105.91	103.9	103.62	104.28	104.86	105.39	104.36	105.35	103.94	105.01
103.57	104.35	104.94	105.54	103.5	103.73	103.38	105.19	105.39	104.91	104.44	102.99	103.99	105.15	105.39	103.64	103.95	102.9	103.53	103.98	104.13	104.41	104.08	104.3	104.66	103.05	105.61	104.23	104.78	103.47	104.49	103.08	104.45	104.42	104.72	104.26	103.44	103.07	103.06	103.45	103.96	103.86	102.47	103.96	104.29	102.93	105.13	102.78	102.74	103.86
105.4	105.56	106.3	107.56	105.06	105.99	104.16	106.23	105.96	107.72	107.08	104.53	105.25	105.78	107.38	104.71	106.74	105.11	104.76	104.76	104.88	105.63	105.46	105.82	107.54	106.25	107.43	106.5	106.14	103.73	105.05	107.09	106.07	105.16	105.38	106.69	106.63	105.81	106.08	105.87	105.78	105.5	107.46	105.92	104.69	105.7	106.75	105.71	105.48	107.21
110.36	111.08	110.19	112.3	110.8	110.63	110.96	110.54	112.79	111.22	110.14	110.36	111.34	110.94	112.07	111.31	111.26	110.74	111.25	112.31	110.94	110.86	112.8	111.14	110.14	111.88	111.22	111.71	110.33	111.83	111.47	111.95	111.73	111.4	110.57	112.11	112.68	111.35	109.8	111.21	112.87	111.4	112.58	110.85	111.63	112.16	112.87	112.24	110.8	111.73
101.82	101.09	101.11	100.88	99.71	100.01	100.7	102.02	100.94	99.664	102.52	102.36	100.24	100.51	102.34	102	101.53	102.37	101.24	102.31	98.91	100.97	99.65	101.09	101.67	100.27	101.17	101.56	100.14	101.16	101.34	101.44	100.42	101.8	102.22	101.54	99.678	99.575	101.32	102.38	101.15	101.87	99.64	101.07	102.33	101.57	101.94	99.982	102.77	101.56
111.94	112.01	112.18	112.91	112.64	112.15	113.37	113.34	110.44	111.15	110.86	112.14	111.48	113.67	111.95	113.34	111.6	112.28	111.42	112.14	112.79	112.58	111.43	112.59	112.74	111.92	112.8	111.77	111.76	111.99	112.17	112.65	114.03	110.62	111.49	110.09	112.4	112.28	111.49	111.15	112.47	109.02	110.76	112.45	113.19	111.53	111.08	111.67	111.79	110.61
106.28	105.47	106.94	105.96	104.03	105.68	104.64	106.72	105.69	105.67	103.46	106.85	104.66	105.04	107	105.15	107.01	104.57	105.82	106.31	105.23	105.35	106.13	105.34	105.44	105.81	105.75	105.81	105.52	107.04	105.01	105.05	106.28	105.27	104.36	106.88	104.81	107.48	105.56	106.09	106.19	105.03	105.7	107.63	104.39	106.43	104.39	105.9	106.29	106.81
104.96	105.81	104.43	105.9	106.33	107.2	104.72	105.27	104.52	104.4	105.75	105.94	107.07	104.57	107.23	105.24	106.93	106.58	105.55	105.37	108.18	105.94	106.59	105.34	106.13	106.68	105.28	104.92	106.3	105.22	106.53	106.71	106.37	103.91	105.62	105.78	104.26	106.14	104.88	105.89	103.33	106.04	104.79	106.04	106.31	106.83	105.97	105.18	104.62	104.84
115.65	115.51	116.49	116.13	116.49	115.89	116.56	115.87	115.82	116.05	116.2	115.64	115.88	116.2	115.83	116.16	115.81	117.39	115.94	115.62	115.33	115.49	117.05	115.3	117.71	115.76	115.41	115.9	115.42	115.46	114.58	116.49	115.18	115.65	115.52	115.37	116.08	116.21	115.33	115.82	116.75	116.66	117.39	116.76	116.65	116.48	117.82	116.74	116.25	117.21
116.73	117.42	114.58	116.19	116.88	116.67	116.06	116.91	115.72	115.29	117.14	116.47	116.21	115.25	115.01	116.17	117.15	115.96	116.51	115.47	116.88	116.56	115.11	116.83	115.51	115.42	115.42	115.21	116.87	117.2	115.42	116.49	116.43	115.78	116.49	115.29	117.02	116.05	114.89	117.33	117.09	116.45	114.77	115.13	114.89	117.01	116.9	116.54	117.02	116.75
104.77	106.08	106.64	104.5	105.78	104.66	105.01	104.85	105	104.85	105.28	105.91	106.51	105.58	104.53	105.57	106.37	106.67	106.46	104.24	105	105.65	105.07	105.86	105.21	105.5	108.06	106.15	104.88	105.8	105.09	107.35	104.97	106.15	105.65	106.25	106.5	104.73	104.71	105.64	105.07	104.61	106.39	104.98	106.08	104.63	105.02	106.21	107.07	104.95
105.49	104.73	105.81	105.17	105.15	105.09	105.27	106.87	105.36	104.9	105.19	106.8	105.84	104.86	106.22	105.42	104.53	104.6	105.38	105.21	106.14	105.82	105	105.13	104.42	105.55	105.42	105.29	104.72	106.62	104.79	105.62	105.49	105.33	105.34	105.71	104.78	106.23	105.96	105.23	105.33	103.91	105.34	105.59	104.43	106.22	106.97	105.92	105.8	107.17
106	104.87	104.9	106.99	105.88	103.55	107.31	104.23	106.53	105.73	107.17	106.29	104.29	106.23	104.52	105.95	105.91	104.36	102.98	105.39	104.64	105.88	105.18	105.61	104.21	104.13	105.48	106.19	106.41	105.53	105.35	106.02	106.27	104.82	106.72	107.01	105	107.38	105.29	106.27	105.33	105.06	104.89	106.27	105.63	105.64	104.65	106.22	105.84	105.05
105.36	106.36	106.35	106.52	105.41	105.56	104.16	105.8	104.87	104.36	105.75	107.88	105.05	106.91	105.08	106.02	105.45	105.45	105.13	105.98	106.05	105.52	107.03	107.81	106.35	106.86	106.55	106.95	104.15	105.09	105.49	105.8	105.37	106.26	106.55	105.94	107.49	103.97	105.68	104.91	105.48	105.97	106.4	105.42	106.15	104.74	106.16	105.48	107.38	105.3
110.9	110.17	111.12	111.68	111.83	109.72	111.32	109.45	110.71	110.87	112.03	111.29	110.44	111.74	112.05	111.24	111.03	111.45	111.38	110.86	111.39	111.98	110.28	111.99	110.43	110.32	110.79	112.61	112.72	111.63	110.45	111.26	109.78	110.97	111.21	112.07	113.14	111.6	111.53	112.06	110.15	109.7	111.08	111.41	110.04	111.55	111.07	111.48	110.96	113.51
106.55	105.83	105.75	105.52	105.73	106.79	106.61	105.21	107.06	106.94	107.5	106.4	107.6	107.22	106.12	106.28	107.07	106.9	105.84	104.99	106.12	105.07	107.12	106.14	105.99	105.14	106.82	104.71	106.32	107.73	106.29	106.36	106.48	105.77	107.78	106.8	106.93	104.61	106.21	107.22	107.57	106.73	106.69	107.47	106.02	107.43	106.31	107.89	105.19	107.42
116.2	115.54	117.26	115.67	116.3	116.22	116.55	116.22	117.99	116.64	117.02	116.16	115.26	116.25	114.76	116.01	117.66	116.25	116.93	118.19	114.32	115.8	115.28	115.08	115.85	115.79	115.93	116.43	117.49	117.66	118	117.44	116.34	115.47	116.02	116.34	116.08	116.29	116.51	116.24	116.25	116.78	117.13	114.82	116.17	115.78	114.88	115.94	115.89	115.34
103.81	104.24	103.29	105.23	104.73	103.9	103.93	104.69	104.27	103.32	104.81	103.54	103.8	102.65	104.57	104.34	103.16	104.11	103.73	104.47	104.43	102.51	103.98	104.41	103.55	104.24	104.14	103.71	105	105.06	103.73	103.59	104.93	104.7	104.47	103.09	103.13	104.45	102.83	103.73	104.98	105.05	103.75	104.69	103.04	104.79	103.23	103.18	103.78	104.19
105.59	108.52	106.18	105.82	105.92	106.36	107.87	107	106.19	106.75	107.47	107.82	106.25	106.1	106.05	104.89	105.59	105.86	107.91	106.83	107.08	104.85	106.35	107.41	104.36	108.32	106.79	106.52	105.8	106.07	106.62	108.49	107.29	106.65	106.17	105.66	108.13	105.55	106.32	106.92	106.95	105.47	106.01	106.23	106.84	106.06	106.66	107.11	105.8	104.61
105.86	106.71	105.34	104.96	105.46	106.04	103.16	105.63	104.09	104.59	104.6	104.47	105.05	105.3	105.68	105.39	105.77	102.52	105.83	104.37	104.53	103.95	103.77	104.74	104.58	105.7	103.81	104.69	106.55	105.29	103.84	103.59	105.67	105.58	105.43	104.65	104.07	104.58	105.52	104.55	105.64	103.24	105.33	104.85	105.42	103.73	105.08	105.07	103.02	105.19
110.85	110.97	111.43	111.17	109.94	110.25	110.37	110.52	110.96	109.61	113.03	110.09	110.1	110.15	111.19	109.19	110.95	110.34	110.81	109.28	108.98	112.36	110.78	111.18	112.29	112.47	110.73	110.5	110.38	112.74	110.86	113.62	110.92	111.26	111.15	110.61	111.87	111.28	112.99	112.7	110.46	111.41	109.55	111.76	111.66	111.68	111.86	110.04	109.24	112.08
107.16	105.84	107.53	107.65	106.71	107.19	104.39	106.61	106.89	106.53	106.9	108.56	108.08	106.85	106.61	107.23	105.97	107.42	106.09	106.52	107.39	106.99	106.12	107.98	107.57	106.01	105	107.66	108.69	107.56	106.74	107.75	109.13	107.4	105.5	107.02	105.22	106.85	106.52	106.39	108.64	106.02	107.7	106.74	105.18	105.49	105.31	105.73	105.84	108.76
104.61	104.42	102.22	103.66	104.47	105.17	102.96	104.28	104.15	104.24	104.29	105.54	104.35	103.8	105.2	104.72	104.72	105.09	104.89	103.97	104.92	104.62	102.86	105.26	105.52	103.78	104.29	104.96	104.41	104.65	103.3	102.81	103.21	103.06	105.96	104.15	103.16	104.75	104.31	105.92	104.38	105.61	106.22	103.86	105.32	104.72	104.06	106.41	103.71	104.62
101.94	101.92	100.7	100.67	101.36	102.77	102.71	101.05	101.45	102.03	100.08	101.6	100.41	101.46	99.73	99.943	99.641	100.88	100.95	101.26	99.288	102.01	100.78	100.44	101.31	100.89	99.88	101.11	101.8	100.84	101.53	101	102.16	99.925	100.55	99.95	102.23	100.56	99.042	99.759	99.253	100.09	100.26	100.31	101.98	102.01	101.98	101.34	100.88	100.89
104.42	104.53	103.32	104.04	104.62	104.83	103.62	104.58	105.2	103.59	105.02	104.97	105.44	104.02	105.22	102.83	105.08	104.53	103.07	103.43	104.36	103.76	105.46	105.17	104.32	105.03	103.71	104.44	105.32	104.58	105.18	105.51	105.26	104.58	105.38	103.68	104.12	106.41	105.34	105.31	104.73	104.46	103.69	104.5	103.36	104.08	101.78	104.67	104.98	104.54
107.6	107.24	105.66	104.92	107.38	106.21	105.95	105.08	107.67	105.45	105.43	106.44	105.21	106.6	105.91	106	106.62	105.86	106.27	106.18	104.83	105.65	107.69	106.07	108.23	105.37	106.2	105.44	105.48	105.22	104.96	106.2	105.28	104.63	105.61	106.5	105.33	105.82	107.71	104.81	106.36	104.22	105.92	103.37	104.8	107.57	106.86	105.86	106.61	106.66
104.91	106.24	104.72	104.35	104.88	105.9	105.8	107.33	106.13	104.4	105.15	108.18	105.57	106.18	104.9	104.7	105.51	105.03	104.83	105.35	105.44	105.14	105.89	104.45	106.13	104.82	106.22	105.09	106.19	106.39	106.3	105.36	105.93	105.02	105.72	105.73	105.44	108.11	104.82	106.37	104.97	105.75	107.36	106.81	106.69	105.45	106.3	105.7	108.04	105
109.62	109.77	110.78	112.15	112.2	112.79	110.91	112.68	112.01	110.73	110.99	111.19	111.06	111.2	111.39	110.18	111.82	111.63	111.69	111.56	111.92	111.86	111.39	110.74	109.68	113.09	111.76	110.3	111.44	112.71	111.3	111.02	110.51	110.46	110.76	110.54	110.76	110.93	111.45	111.77	110.16	110.89	111.12	111.14	110.32	111.85	111.27	111.44	111.91	111.58
106.59	107.61	106.27	106.89	108.43	107.34	107.56	107.16	107.49	107.15	106.46	106.64	105.77	107.14	106.89	105.91	105.65	106.99	105.11	105.34	106.48	106.07	106.7	107.15	107.75	106.32	106.48	107.41	105.65	105.46	106.78	105.06	105.5	105.24	106.48	105.94	104.99	107.09	106.17	105.27	104.42	107.37	105.25	107.56	105.68	105.3	107.39	106.09	107.05	106.09
106.78	106.57	104.13	105.32	104.82	105.34	106.21	103.88	105.53	105.78	107.38	105.63	105.25	105.4	106.83	104.94	105.21	105.68	105.14	105.58	105.32	106.68	104.62	106.48	106.24	104.86	105.02	105.31	105.56	105.55	105.04	106.42	105.21	104.52	104.89	104.3	105.52	106.19	104.22	105.08	105.52	106.13	104.78	104.08	105.26	106.08	105.69	106.08	106.61	105.67
105.03	103.45	105.48	104.58	105.2	104.05	102.77	104.23	104.6	104.33	103.19	104.99	105.96	106.45	105.03	105.19	104.97	106.53	105.34	104.28	106.24	104.9	105.1	105.69	105.29	106.04	106.32	104.32	103.28	104.42	105.18	103.46	106.36	104.1	104.45	105.66	105.24	105.78	104.1	104.2	104.91	104.72	103.21	106.5	103.5	104.99	105.22	104.24	104.41	105.18
105.89	107.47	106.88	105.36	106.62	106.47	103.59	106.18	106.36	107.33	105.73	105.64	106.19	106.25	104.96	105.96	106.28	106.38	105.58	105.63	107.18	107.61	106.46	106.89	105.68	104.78	105.53	107.38	106.55	105.31	106.79	105.86	107.65	104.27	106.36	105.48	106.09	107	104.96	105.17	106.41	106.99	106.3	106.22	105.38	107.18	105.79	106.44	105.56	105.76
116.69	117.97	118.91	117.13	117.66	118.1	118.34	116.94	118.31	117.18	117.53	116.37	117.31	117.34	117.41	118.15	117.44	118.2	119.93	118.29	117.81	117.46	117.36	118.39	118.13	117.72	118.05	118.94	117.75	117.41	117.87	116.6	117.97	117.35	117.9	117.58	118.1	118.71	117.53	117.09	118.21	117.69	118.94	117.95	118.63	117.76	117.37	116	118.83	118.13
105.44	107.14	105.78	106.1	107.02	105.99	106.46	105.03	105.62	106.28	105.59	104.69	106.74	106.13	104.91	105.81	106.54	105.07	107.17	106.9	103.86	105.81	104.94	106.51	105.15	106.22	104.61	106.51	105.23	106.63	105.37	106.48	105.98	105.35	105.43	105.16	106	104.89	107.23	105.26	104.82	106.33	104.48	105.12	105.86	106.96	105.07	104.11	106.06	105.58
105.72	108.39	106.83	105.49	106.65	105.9	106.29	106.42	106.7	105.61	105.34	108.08	107.47	105.64	107.94	107.39	106.13	106.58	106.62	106.91	105.63	105.21	108.7	106.03	106.16	105.69	105.83	106.29	106.64	106.95	105.75	106.97	106.36	106.97	107.96	106.77	106.49	106.36	106.65	106.55	107.75	106.89	107.5	107.44	106.21	107.49	107.65	106.87	108.46	106.53
101.77	99.532	99.012	99.911	97.84	99.835	101.01	100.28	101.65	100.44	99.505	101.12	101.4	101.2	100.33	101.46	99.654	100.01	100.91	100.05	101.08	99.066	99.425	98.995	101.58	100.78	99.667	99.528	99.921	101.12	98.49	99.453	99.314	100.7	100.11	100.31	99.313	100.94	100.38	99.876	99.15	100.94	100.26	98.893	99.695	100.5	99.934	102	100.62	99.855
106.75	105.7	107.33	106.37	107.3	104.51	107.23	105.94	105.23	107.64	106.83	105.99	107.21	106.8	105.8	105.86	106.29	106.89	106.53	104.11	105.58	106.18	106.77	106.23	106.68	105.64	107.48	105.76	106.63	105.92	106.15	107.03	104.88	106.56	107.63	107.83	107.21	105.22	104.28	108.08	107.86	105.51	105.51	105.14	105.67	106.42	107.45	106.51	106.83	106.85
109.37	109.19	109.99	110.02	109.49	110.41	110.15	108.95	110.51	110.67	109.83	109.34	109.29	109.49	109.66	110.2	109.28	109.67	110.07	112.13	108.37	108.65	109.11	111.2	109.9	110.03	109.24	109.18	108.72	109.37	108.91	110.31	109.13	109.52	109.85	108.38	109.96	108.68	109.52	109.19	110.67	109.17	108.81	109.56	109.8	110.67	108.59	108.05	112.03	111.29
116.26	115.54	116.43	115.33	116.85	117.04	116.49	117.13	116.73	114.23	117.11	115.98	114.93	117.27	116.19	117.2	115.02	115.09	115	114.52	116.38	117.08	116.29	116.22	116.71	116.86	116.84	116.6	114.7	117.86	115.38	115.71	116.58	115.89	115.66	115.18	117.83	115.11	116.35	115.92	114.4	116.19	116.02	116.29	115.84	116.35	115.7	115.92	116.4	114.53
104.72	105.71	104.24	105.31	104.94	104.59	105.71	104.23	104.16	105.37	106.07	107.25	105.68	106.35	106.05	106.16	105.28	105.04	107.54	105.52	106.64	105.48	105.79	105.59	104.31	105.95	104.81	105.13	105.76	105.22	105.12	104.51	104.95	105.45	105.42	107.16	107.36	102.89	105.94	104.95	106.65	104.88	106.24	105.99	105.25	105.55	106.33	105.15	106.84	105.54
110.67	112.15	112.17	113.07	111.46	113.53	110.82	112.71	111.39	111.68	112.89	110.86	113.71	113.72	111.08	111.42	110.82	110.97	112.03	112.43	112.36	111.44	110.75	110.51	111.29	111.88	111.52	112.34	112.26	112.47	111.1	111.36	111.77	111.59	112.25	111.86	112.17	111.65	110.12	112.07	111.53	111.76	111.59	110.16	111.36	111.06	112.15	112.04	111	112.53
105.84	107.13	106.64	106.08	105.53	104.59	106.08	107.32	107.01	106.67	105.05	107.42	105.54	106.16	107.92	107.28	106.3	106.42	104.89	107.48	106.21	105.58	105.21	106.06	107.42	105.83	106.67	105.92	107.81	106.71	108.05	106.95	106.33	106.06	107.2	106.95	107.14	107.67	106.64	107.48	105.14	106.66	106.81	106.07	106.29	107.31	105.74	105.59	105.18	106.71
99.541	101.35	99.712	100.53	100.61	99.824	100.89	100.52	99.758	98.998	100.52	101.37	101.13	99.584	98.822	100.28	100.32	100.12	100.53	100.03	100.32	99.297	100.45	102.22	98.046	101.63	99.417	100.96	100.41	99.391	98.7	100.41	100.94	100.1	102.09	100.9	100.13	99.04	101.47	100.13	98.893	101.22	99.131	100.88	101.54	100.7	101.43	99.48	99.611	100.31
101.37	100.71	100.72	100.29	100.02	100.97	101.04	100.7	101.73	102.19	100.79	100.28	101.21	100.54	99.971	100.66	99.513	100.67	101.37	100.7	100.51	99.403	99.917	99.449	99.773	100.95	99.509	101.45	100.25	100.25	99.399	99.814	99.574	99.536	101.41	100.87	100.64	101.01	101.05	100.51	100.61	99.642	98.268	102.81	100.58	100.94	100.64	100.79	100.49	100.38
111.91	111.16	111.33	110.87	110.57	110.93	111.03	110.35	110.83	110.53	110.01	110.69	109.99	110.17	110.23	112.19	110.27	110.71	110.95	110.45	111.28	111.33	109.58	110.41	109.69	111.63	111.05	109.87	111.62	110.13	112.19	110.13	110.23	110.64	109.58	111.89	109.63	111.98	109.33	110.69	110.58	111.08	110.94	110.33	112.48	112.42	109.97	112.6	110.87	111.79
100.47	99.414	100.34	98.62	98.415	99.877	100.34	99.969	99.799	100.83	99.394	100.19	98.816	98.947	99.539	100.29	99.527	100.87	100.13	98.473	100.32	98.222	98.933	99.798	98.632	100.11	99.393	99.12	100.03	99.82	100	102.2	99.405	100	99.886	100.93	100.31	100.05	99.433	99.678	100.46	101.23	98.911	101.43	99.795	100.51	98.387	100.51	100.22	99.501
104.71	104.11	105.89	105.1	104.34	105.55	105.67	105.04	107.28	104.98	105.61	105.94	104.85	106.46	105.64	105.27	105.54	104.95	106.95	105.55	105.28	103.78	105.89	105.8	104.66	105.61	104.77	105.9	107.75	106.21	104.65	104.8	107.82	103.67	105.61	105.23	107.37	104.16	105.89	107.15	105.56	105.7	104.8	104.78	105.09	104.81	104.36	106.21	106.23	103.55
99.189	99.247	100.4	97.945	99.205	99.61	101.03	100.35	100.41	99.933	100.66	100.1	99.214	100.67	98.551	99.553	99.667	99.897	98.129	99.867	98.119	99.557	100.81	99.634	98.585	100.35	99.806	99.204	100.11	99.003	100.67	99.289	100.39	101.04	99.044	99.615	99.109	99.476	99.858	100.75	98.08	99.075	100.53	100.83	100.58	100.01	100.2	99.141	101.58	100.13
99.952	101.25	99.431	101	101.27	101.49	101.13	101.1	99.621	100.33	101.47	100.39	100.84	101.06	100.7	100.41	101.41	100.51	100	98.853	100.8	100.97	100.21	102.09	100.26	101.16	102.68	99.31	100.31	101.18	100.74	100.85	100.63	100.6	100.6	100.62	100.93	101.16	99.605	100.06	99.308	100.38	101.59	99.423	99.838	100.89	99.974	99.985	99.914	101.71
111.49	111.78	111	110.12	110.42	111.58	112.5	112.44	111.74	111.77	111.9	113.04	111.62	112.29	109.84	111.62	110.83	113.55	112.34	111.77	111.2	111.72	111.62	111.67	110.06	112.27	110.8	113.23	111.66	112.09	112.07	112.46	110.38	113.2	111.96	111.79	112.31	110.75	113.02	110.65	112.42	111.58	111.34	111.92	111.23	111.72	111.89	112.39	113.66	112.54
104.82	104.95	105.57	104.65	106.26	104.44	104.51	105.03	105.15	105.53	105.46	105.06	105.15	105.95	103.86	107.85	105.22	104.79	104.39	104.47	105.29	105.73	105.46	105.7	106.04	105.51	105.27	104.98	106.11	105.47	106.33	105.26	105.48	105.05	105.1	104.2	104.56	106.1	104.2	105.47	105	106.27	105.01	104.9	105.7	106.88	104.69	106.08	105.81	105.9
106.11	105.13	105.59	105.36	105.79	103.86	106.23	105.11	106.77	105.48	105.93	105.29	105.76	105.74	105.12	107.27	104.2	107.61	107.26	105.82	105.85	107.54	105.68	105.06	105.75	106.19	105.9	105.01	105.98	106.51	106.67	104.95	104.9	106.06	105.73	104.52	105.52	104.54	106.6	105.88	106.26	105.01	105.27	105.37	106.08	104.81	105.23	106.09	105.66	105.5
99.314	99.691	100.42	99.783	100.81	101.28	100.57	101.07	100.14	101.33	100.06	99.635	101.34	100.67	98.936	101.22	100.46	100.71	100.32	98.932	99.185	98.359	99.593	98.962	99.57	100.44	101.76	99.408	99.498	101.86	100.85	100.5	99.425	101.61	100.95	102.01	100.35	100.67	100.25	101.61	101.04	100.52	101.44	101.26	100.3	100	99.152	100.99	101.14	100.83
107.61	107.18	106.87	106.51	106.44	107.83	106.44	107.5	108.61	106.58	106.7	106.24	106.18	107.3	106.27	106.61	106.31	105.99	106.63	105.72	106.28	105.75	106.5	107.55	107.17	107.47	107.95	106.38	107.78	107.89	105.9	105.92	106.08	107.26	105.73	107.01	107.13	106.17	106.41	107.16	108.53	106.55	105.26	107.04	105.98	107.55	105.42	108.15	106.41	107.63
105.5	106.59	108.49	106.39	107.66	106.66	108.59	107.34	106.28	106.78	106.11	106.99	106.51	104.98	106.04	105.44	105.86	107.07	106.28	105.9	106.61	106.54	106.45	106.5	107.53	105.14	108.15	107.48	107.29	105.32	106.25	107.45	105.34	106.87	106.14	105.94	108.42	105.33	106.81	105.42	105.36	104.97	106.51	105.2	106.69	107.3	106.93	107.34	106.05	106.23
100.06	100.36	99.403	101.04	99.974	97.811	100.16	100.52	99.802	99.974	98.025	99.482	100.08	98.65	99.806	100.43	98.753	100.14	99.705	100.85	99.397	100.22	100.71	99.901	100.03	100.38	98.68	98.379	100.65	99.349	100.02	98.83	99.286	97.776	98.167	98.418	99.127	99.67	100.65	99.343	100.41	99.594	100.51	99.373	99.76	102.15	99.621	99.525	101.37	101.51
104.87	105.65	106.08	105.31	104.05	104.27	105.14	105.69	104.54	104.39	104.17	104.1	104.82	105.02	103.34	103.53	104.66	105.82	104.69	105.37	104.79	106.25	103.67	104.48	104.71	103.12	103.47	105.68	103.75	104.76	104.21	104.6	103.43	102.26	105.24	105.1	105.31	104.8	103.1	104.62	105.98	105.08	104.5	103.81	105.2	104.92	104.8	102.01	106.19	104.65
104.34	105.16	105.34	104.21	104.79	104.72	105.36	103.94	104.8	104.37	103.56	103.55	104.3	105.38	102.49	103.37	102.83	104.47	103.01	103.87	103.88	102.53	102.62	103.89	104.34	105.21	105.65	104.06	104.96	102.36	106.04	102.85	104.8	103.37	104.77	103.26	104.7	103.24	103.42	103.81	104.92	103.63	103.66	104.96	104.44	105.31	105.38	104.91	103.67	104.69
102.19	103.58	103.43	104.51	104.17	102.61	103.75	104.56	106.3	104.63	104.87	102.6	102.51	103.34	103.2	105.12	104.95	105.06	103.39	104.27	104.2	102.67	103.58	103.87	103.36	105.46	104.4	104.56	102.95	104.64	104.86	103.9	104.08	103.97	104.7	105.19	103.6	103.97	103.18	103.94	103.04	102.66	105.52	103.87	103	104.54	104.87	105.25	103.29	104.42
105.07	104.98	104.08	104.47	105.07	103.36	106.02	102.93	103.82	105.83	104.38	104.94	104.85	105.75	105.03	104.89	104.77	105.28	104.53	104.78	106.55	105.29	104.84	104.53	103.98	104.75	107.16	103.43	105.18	105.28	105.45	105.4	103.92	103.55	105.02	105.2	104.23	106.17	104.22	105.83	105.3	104.67	104	104.87	104.76	106.01	105.71	105.13	104.15	105.27
107.69	106.1	105.75	106.02	106.92	107.33	105.59	107.59	105.38	108.71	108.67	104.85	107.21	107.55	107.3	106.9	107.31	106.57	106.58	105.7	105.98	106.01	106.16	105.84	106.44	107.47	106.3	106.56	108.28	106.16	107.33	107.3	105.27	107.97	107.21	106.6	106.29	106.57	105.22	106.42	107.85	106.67	107.2	106.84	106.33	106.94	106.82	106.82	105.89	106.73
105.72	105.46	105.99	105.78	105.04	106.09	105.31	106.83	106.65	104.82	105.3	105.38	105.55	105.1	105.06	105.56	104.98	105.82	104.46	104.5	106.26	105.94	104.65	105.28	103.53	105.84	105.94	104.57	103.35	104.56	104.79	105.84	104.36	105.18	105.63	104.18	105.39	105.93	105.1	104.05	105.34	105.83	104.67	105.62	105.09	105.66	105.14	103.71	105.21	104.17
112.96	112.29	110.58	113.29	113.51	112.04	113.01	112.78	111	110.93	113.03	112.09	112.83	112.94	110.41	111.39	113.16	111.95	112.51	110.26	113.67	112.06	114.02	111.75	112.23	113.75	112.25	112.64	111.64	112.49	113.41	112.1	113.26	112.36	114.49	112.58	112.71	112.22	112.77	112.97	111.79	113.81	112.25	114.2	112.26	112.74	112.06	113.8	113.7	113.72
104.8	106.36	106.51	105.12	104.56	106.76	105.95	106.98	106.43	105.74	106.76	106.53	106.05	107.01	104.81	103.5	105.68	105.35	106.52	103.03	105.96	106	105.46	104.64	105.03	106	105.07	104.42	105.68	105.41	104.99	106.81	106.05	106.09	106.58	104.66	106.12	106.28	105.74	105.09	107.25	106.1	106.19	105.25	105.88	107.33	103.6	106.19	106.02	104.96
110.17	110.4	110.96	110.09	111.76	110.24	110.26	110.78	111.04	111.08	110.22	110.49	111.65	111.4	111.04	111.81	113.06	110.23	111.62	111.02	109.99	111.81	111.2	111.98	111.3	111.16	111.01	111.38	110.68	111.7	111.49	110.58	110.19	111.38	109.4	111.29	110.32	112.38	110.54	111.93	109.43	109.76	108.95	111	111.51	110.91	110.48	109.22	111.5	111.4
107.23	105.17	106.23	107.27	106.66	107.03	106.76	105.54	106.35	107.02	106.27	106	107.38	106.15	106.28	106.7	105.33	105.86	106.48	106.85	107.55	104.74	106.25	106.42	105.59	106.74	106.52	104.19	106.93	105.97	104.98	106.23	105.49	104.83	104.82	106.61	105.92	107.01	105.64	105.93	106.71	106.15	105.23	106.83	105.69	108.02	105.56	106.2	105.69	107.67
112.83	111.41	113.23	113.05	113.57	112.01	112.88	112.74	112.06	111.38	112.56	112.86	112.43	111.32	112.23	113.21	114.22	111.66	113.69	113.78	114.29	113.79	111.76	112.91	112.05	112.95	113.02	112.41	112.63	111.1	112.85	112.07	113.95	113.43	113.02	113.21	112.39	112.35	111.91	112.65	112.36	114.53	113.35	113.35	111.22	111.95	111.34	112.65	113.74	113.83
104.57	104.86	106.91	106.15	106.82	106.46	105.68	105.41	105.71	106.15	108.33	107.24	104.68	106.14	106.65	107.67	104.53	105.23	107.7	105.93	105.44	106.88	105.88	104.2	104.23	106.14	105.15	104.93	106.91	106.92	105.73	105.5	106.25	105.23	107.06	107.56	107.22	106.66	104.43	106.17	104.17	106.02	106.18	106.6	104.24	106.43	105.25	105.62	105.31	105.42
117.92	117.66	116.29	117.02	117.28	118.34	118.69	117.51	117.12	117.35	117.35	119.33	116.07	117.13	118.91	116.17	118.03	117.1	116.5	118.45	117.5	117.06	119.05	118.04	117.25	118.01	117.44	118.11	117.1	117.8	116.69	118.91	117.04	117.47	117.07	118.23	118.19	118.48	116	119.64	118.57	116.92	118.5	117.48	117.27	116.85	117.85	118.34	117.94	118.05
100.79	101.72	100.2	100.08	99.462	99.958	101.13	101.11	98.961	99.287	100.2	99.525	98.767	100.78	101.56	99.759	99.455	99.473	99.56	98.976	99.425	98.051	98.813	99.287	100.67	97.258	100.02	101.09	99.891	99.95	100.7	100.35	99.631	99.56	99.468	100.57	98.863	99.375	100.07	99.817	98.626	101.03	98.762	101.06	100.34	99.654	99.796	99.802	99.827	100.22
105.71	105.89	104.46	104.81	106.34	104.36	105.8	106.21	104.41	106.08	106.28	105.9	104.64	104.97	105.24	106.1	105.14	104.46	106.45	105.83	106.19	107.13	106.18	106.56	105.44	107.06	106.23	105.52	106.06	105.19	106.41	105.8	106.57	106.09	104.03	106.04	105.61	105.98	103.97	106.07	105.1	106.17	106.96	104.6	106.23	104.78	106.11	105.55	106.63	104.77
113.46	112.26	112.92	111.57	113.52	112.1	111.93	113.61	111.8	114.83	112.86	114.42	112.71	112.34	112.78	112.79	112.32	113.15	113.17	113.24	111.16	112.48	112.59	112.74	112.92	113.58	112.18	113.46	112.14	111.53	112.87	113.66	113.58	112.16	112.68	112.44	113.13	112.22	113.38	112.86	112.74	112.81	113.05	112.87	113.76	112.56	111.95	113.63	113.32	112.49
105.97	106.23	106.32	105.2	105.25	105.88	106.7	106.77	105.77	107.51	105.33	107.48	106.98	105.68	105.59	105.59	106.74	105.88	104.76	105.35	104.89	106.73	107.94	104.62	106.35	105.47	107.36	106.91	106.21	105.28	106.43	106.15	106.29	107.31	104.98	106.52	105.24	104.77	106.74	106.65	105.46	105.5	104.93	106.14	107.05	105.42	106.48	106.19	105.51	105.06
101.26	101.87	102.91	100.6	99.143	100.28	100.52	99.985	100.55	98.628	100.65	101.01	100.72	101.65	102.54	100.68	100.98	99.676	99.569	101.91	102.89	100.16	101.25	100.24	101.42	100.64	100.9	101.22	101.19	99.764	99.684	100.73	100.83	100.02	101.81	99.289	100.66	99.864	100.02	99.716	100.71	100.91	102.31	100.44	100.32	99.079	100.03	100.22	99.949	101.07
103.69	105.57	103.91	102.87	105.69	104.66	105.81	104.53	105.16	104.49	104.11	104.49	105.77	104.46	104.49	103.05	104.5	104.29	104.77	104.25	104.38	104.56	103.98	104.38	104.85	105.66	102.82	105.23	103.94	102.38	103.6	106.96	104.03	103.84	105.24	103.72	104.35	103.73	104.74	105.81	105.82	104.47	104.58	105.33	104.95	105.79	104.07	104.61	103.82	104.22
104.95	106.41	105.01	107.37	105.63	105.41	106.29	107.63	107.01	107.04	105.67	106.08	105.05	107.33	107.43	106.24	107.02	107.61	105.1	105.45	105.95	105.68	106.45	105.83	105.41	104.75	104.55	105.94	106.32	105.4	106.12	106.8	106.23	105.38	107.06	105.18	107.87	106.39	106.84	106.67	105.9	104.83	105.51	106.06	106.71	104.57	105.79	106.47	106.78	106.06
99.667	100.47	101.3	100.74	100.79	99.836	101.07	101.13	100.39	100.67	100.12	100.04	100.17	100.98	100.47	98.834	101.39	100.08	98.398	101.15	100.34	101.01	99.686	100.89	101.09	100.37	101.22	100.12	99.491	100.55	101.12	100.77	99.461	102.63	101.16	101.05	100.11	100.67	100.59	99.014	101.94	101.05	102.12	100.56	100.43	101.56	100.7	101.38	100.63	99.973
105.29	106.19	105.71	106.41	106.48	105.9	105.13	105.37	106.29	105.72	106.48	106.75	103.24	105.43	104.86	104.71	103.92	104.71	106.37	103.89	107.09	104.4	105.99	105.17	104.68	104.32	104.93	103.32	105.47	105.51	107.03	106.08	104.17	106.81	105.18	105.91	105.08	105.23	104.7	105.14	106.17	104.64	104.44	104.76	105.11	105.68	105.42	106.07	105.12	106.42
106.45	105.33	106.16	106.43	106.59	105.77	105.52	106.31	105.43	106.35	105.6	105.89	105.7	104.44	105.12	105.29	105.88	106.94	105.83	104.36	106.74	105.64	106.14	105.57	103.97	106.36	105.26	105.13	104.55	104.79	105.7	105.66	104.7	104.25	106.49	105.6	104.63	103.97	105.27	105.95	105.86	107.04	105.39	105.56	105.43	106.47	104.64	104.31	105.05	106.84
111.78	111.75	112.03	109.72	111.45	112.23	110.82	112.34	110.88	110.49	110.16	109.9	110.14	111.58	112.28	111.01	110.92	110.24	110.43	112.76	112.08	112.16	109.59	111.23	111.28	111.25	110.79	109.96	111.56	111.1	110.05	110.9	109.04	110.19	111.38	110.9	110.45	112.57	111.95	111.28	110.04	111.73	111.28	109.23	111.62	110.53	111.09	114.06	110.64	111.3
111.99	111.98	111.09	110.08	111.96	112.84	112.47	111.75	112.95	112.51	112.13	110.71	113.4	112.36	112.01	110.9	111.9	112.31	110.97	111.51	111.23	111.34	111.09	111.36	110.32	111.34	113.15	111.62	111.81	111.4	113.55	111.6	112.66	112.71	112.13	112.56	112.65	111.5	111.61	111.37	111.84	110.46	112.11	111.17	111.75	111.39	112.7	111.25	112.89	111.59
112.62	111.07	113.1	112.6	114.14	111.98	113.44	112.29	111.57	111.98	113.42	111.68	113.99	113.07	112.49	112.97	112.97	112.59	112.76	113.56	112.57	113.68	114.47	113.32	112.32	112.38	113.03	113.28	112.96	113.88	111.41	112.95	114.24	112.03	114.72	113.74	112.73	114.83	113.26	112.98	111.01	114.21	113.59	114.21	114.28	113.87	112.7	112.08	113.24	113.58
105.07	105.91	105.45	106.53	105.58	106.34	106.41	103.92	105.91	106.21	105.08	104.74	105.81	106.27	106.5	106.1	107.68	104.54	107.09	104	106.21	105.24	105.41	105.84	104.78	104.98	104.45	107.63	105.36	105.52	103.56	104.45	108.75	106.01	104.58	107.22	106.37	104.11	105.96	105	104.59	104.55	105.08	103.88	105.04	105.41	104.7	106.08	104.17	107.18
99.868	99.62	100.23	100.69	98.423	100.24	100.15	99.688	99.719	100.07	100.47	100.34	100.58	98.497	100.38	98.285	100.08	99.373	99.96	98.849	98.457	100.38	98.473	98.497	97.626	100.15	98.811	98.322	99.484	98.844	99.856	99.951	100.62	99.232	98.211	101.59	99.836	98.787	100.01	99.075	99.772	98.383	101.23	101.03	100.35	99.496	99.744	98.969	100.68	99.571
108.51	107.24	107.37	106.83	109.07	105.97	106.39	106	106.1	106.31	107.91	106.4	107.28	106.13	106.34	106.87	106.87	106.46	106.32	105.97	107.83	106.06	107.46	105.57	105.65	107.63	106.71	106.02	105.47	107.55	106.27	106.06	107.4	106.14	105.98	107.6	107.98	107.23	106.54	107.07	105.57	106.44	106.47	105.48	106.74	106.97	106.24	107.95	106.26	106.92
105	104.68	105.22	105.7	104.37	104.34	105.25	102.54	105.44	104.34	104.81	103.74	105.93	104.14	105.12	104.97	103.58	105.68	104.08	105.22	105.56	105.18	104.79	103.58	104.91	104.4	104.34	105.68	105.66	104.57	104.6	104.51	102.78	104.5	104.4	104.12	103.01	104.87	105.88	104.93	103.7	104.16	105.67	103.15	105.61	102.38	105.04	103.65	104.02	105.45
109.69	111.06	109.87	109.61	111.75	108.36	109.28	109.1	110.19	109	109.4	109.41	109.8	110.67	109.99	110.16	111.04	110.62	109.73	108.99	108.81	109.01	110.83	108.07	109.63	110.97	110.77	108.81	109.01	109.47	110.7	109.39	108.41	110.49	110.34	107.77	110.74	109.47	109.34	109.82	109.46	110.42	111.03	109.15	108.87	109.26	110.3	110.15	109.27	109.64
104.65	104.63	104	105.02	103.62	103.04	103.58	103.4	104.31	103.78	103.7	101.97	104.06	104.82	104.39	103.73	105.56	105.13	104.25	105.3	105.38	103.38	103.99	103.11	104.65	102.93	103.21	105.26	106.05	104.09	104.53	103.85	103.11	104.43	104.28	104.33	105.16	105.7	104.8	104.23	104.22	103.65	104.15	104.52	103.62	103.66	104.7	102.53	105.61	102.81
101.65	99.396	101.17	101.5	100.73	99.237	100.41	99.286	99.409	100.83	100.11	98.889	99.989	99.376	101.02	101.04	100.48	99.4	101.15	100.93	99.662	99.547	98.789	99.308	99.861	101.37	99.205	98.789	99.777	99.42	100.55	99.729	99.062	100.98	98.824	99.149	100.85	99.908	99.482	101.17	101.5	98.381	101.08	99.421	99.487	98.628	100.79	100.45	99.68	100.42
111.55	111.2	111.19	111.95	111.26	111.21	110.51	112	112.08	111.47	110.4	109.81	111.29	111.1	110.95	110.31	111.69	110.7	112.15	110.61	110.83	111	110.2	110.9	111.35	112.12	110.42	111.67	111.27	112.1	110.67	110.8	109.88	110.63	112.4	112.87	111.04	111.49	110.71	111.29	112.34	111.03	111.6	110.52	108.39	111.04	109.43	110.69	110.75	110.99
110.9	110.89	112.62	109.44	111.09	110.29	111.74	110.19	110.68	109.34	110.95	110.57	110.92	111.17	110.68	110.15	111.63	110.84	109.47	112.11	110.12	111.11	113.87	110.26	111.89	110.36	110.2	110.22	111.13	112.35	110.69	111.9	110.68	110.28	111.28	110.95	112.77	111.48	111.27	111.83	112.32	112.15	110.52	109.92	110.88	111.74	110.4	110.76	111.09	109.04
97.808	99.343	100.43	99.3	99.242	100.89	101.04	99.974	99.624	100.66	100.36	100.92	98.471	100.29	99.759	100.02	100.18	99.143	101.04	100.29	99.418	100.28	100.03	100.07	99.697	100.3	100.7	99.337	99.188	98.961	100.66	100.31	100.08	100.49	101.07	100.1	99.798	99.335	99.607	101.45	99.797	100.53	100.21	100.22	99.685	100.11	100.75	98.812	101.07	100.44
104.89	103.93	103.72	103.83	106.56	103.7	104.72	104.4	105.44	104.22	105.63	104.78	105.19	103.17	104.47	104.51	104.1	105.4	105.08	105.25	105.06	104.21	103.67	104.3	105.5	103.52	103.23	105.03	104.33	103.97	103.01	106.05	103.99	104.71	104.71	104.55	104.63	105.68	102.51	105.09	104.84	105.86	104.77	103.84	103.23	103.91	104.1	103.52	104.58	105.58
104.04	102.74	104.35	104.72	105.01	104.12	105.01	104.06	104.72	104.49	103.3	105.81	104.11	104.53	102.93	105.6	102.82	102.78	102.88	104.17	103.41	104.24	104.78	103.37	105.86	103.8	104.43	103.95	104	102.44	103.7	104.37	104.34	102.76	105.69	103.59	103.5	102.45	104.23	104.76	103.81	104.19	103.5	103.46	103.17	103.38	104.98	104.12	103.72	103.54
112.23	113.99	112.17	113.93	114.04	112.64	112.92	111.61	112.13	113.51	113.9	111.85	113.56	111.3	112.88	111.43	111.86	112.29	113	113.23	112.15	113.2	113.48	112.71	113.26	111.99	113.72	112.55	113.17	112.06	112.42	111.04	113.35	112.76	112.14	112.09	111.73	111.96	114.33	112.94	113.26	111.77	112.54	114.06	112.52	113.07	112.25	111.95	113.74	112.33
110.59	110.62	108.98	111.81	109	111.21	110.09	110.74	110.12	111.59	109.84	110.48	109.71	110.13	110.43	111.44	111.78	110.69	111.18	110.31	111.59	109.08	111.35	111.16	109.6	110.26	109.33	110.13	110.19	109.22	109.15	110.45	110.25	109.6	108.62	110.6	110.14	110.8	109.82	111.4	109.93	110.62	109.89	112.55	110.62	110.15	110.3	109.72	111.26	108.78
105.64	106.1	106.37	105.87	105.89	106.91	106.88	104.14	105.15	105.46	105.11	105.45	107.3	108.8	105.68	105.31	105.91	106.32	106.52	107.49	105.51	105.55	106.58	104.55	104.81	105.63	104.96	105.32	104.8	105.56	107.64	105.35	107.74	105.84	106.05	105.93	106.15	105.1	107.63	105.62	104.55	105.84	105.45	107.42	107.37	104.9	106.69	105.72	104.58	105.79
100.28	101.28	100.24	100.45	100.89	100.7	100.86	101.92	101.38	100.83	100.78	100.95	100.8	102.16	101.45	99.408	100.64	100.43	99.255	100.76	99.123	100.8	99.552	101.99	100.18	100.65	100.18	99.443	101.21	99.247	100.85	98.967	101.9	100.12	100.65	100.88	99.739	101.2	101.69	100.91	99.474	100.76	100.3	102.03	100.26	99.106	101.43	101.27	100.73	100.82
111.5	111.64	112.11	110.05	112.53	110.3	111.47	110.04	111.69	111.91	111.38	110.97	110.35	111.69	111.17	113.08	111.36	110.69	111	110.89	111.11	109.81	110.64	110.67	111.38	111.78	112.05	110.32	110.91	110.28	111.69	111.33	111.75	112.32	110.69	111.36	111.79	110.56	112.1	109.58	110.15	110.12	110.97	110.1	111.71	110.7	110.91	110.63	112.18	112.11
112.73	112.46	112.44	111.13	112.53	112.55	112.33	110.05	110.83	113.45	112.04	110.71	112.11	111.9	111.68	113.63	112.21	112.06	112.03	111.87	111.47	111.86	112.31	111.66	111.87	111.94	113.82	112.24	112.79	110.48	111.74	110.59	113.7	111.16	111.9	111.32	113.42	111.74	112.67	111.07	111.43	112.64	112.12	112.47	112.84	113.71	112.11	111.72	112.69	111.66
109.79	111.3	110.58	110.53	111.93	111.43	111.05	113.07	112.15	112.65	111.16	112.99	112.08	112.81	111.26	108.73	112.2	111.34	110.51	112.52	112.37	109.85	110.62	111.56	110.69	112.5	112.89	109.79	113.5	112.12	111.78	112.23	111.3	112.67	112.11	110.49	112.29	110.38	111.52	112.98	110.37	112.34	112.22	112.07	111.01	112.9	111.83	111.3	112.19	113.01
100.18	99.9	101.46	99.777	100.45	99.607	100.94	99.951	99.623	99.608	101.07	99.695	98.7	98.062	99.133	99.343	99.003	101.11	99.929	100.51	101.05	99.942	100.62	99.194	100.41	97.549	100.17	100.99	101.94	98.633	100.78	101.32	99.295	99.986	99.778	99.677	97.743	100.84	100.67	99.833	98.671	100.74	101.61	99.154	100.42	99.556	100.3	100.06	99.828	99.165
111.24	111.82	112.49	110.55	112.12	111.84	111.53	112.91	112.16	112.74	113.19	111.16	113.99	110.79	113.42	110.7	112.91	112.15	111.24	110.72	111.81	111.27	112.1	112.9	111.81	113.01	111.37	111.77	111.42	110.67	111.86	112.89	112.63	112.05	112.56	112.68	111.36	111.18	111.5	111.42	110.69	112.93	114.12	111.25	110.92	112.24	113.18	111.59	112.08	112.22
111.96	112.75	112.86	112.56	113.66	113.81	114.05	114.25	112.12	114.23	112.65	112.52	113.14	112.69	112.96	113.17	112.92	111.86	112.1	113.77	112.27	112.61	113.2	112.41	111.92	112.46	112.03	112.76	112.87	113.34	112.95	113.99	113.61	111.75	112.32	112.01	112.02	113.27	113.34	110.6	111.88	113.06	111.59	112.63	114.76	111.05	112.76	111.18	111.86	113.64
105.65	107.55	103.98	107.18	105.08	105.27	107.21	106.27	106.81	106.05	102.51	105.3	105.84	105.12	104.11	106.13	105.13	104.96	105.09	104.76	105.14	104.62	105.9	105.51	106.63	105.09	105.92	104.94	106.59	106.79	106.28	106.22	106.07	103.9	105.22	104.86	106.2	106.32	105	103.4	105.82	105.11	105.95	106.36	105.76	106.76	105.86	105.23	106.28	106.46
100.37	101.57	99.82	99.223	100.41	99.409	100.18	100.31	102.93	98.227	99.503	98.755	100.55	99.224	98.757	100.78	100.08	99.663	97.708	99.662	99.015	98.901	100.07	101.3	98.848	99.719	99.6	99.698	100.51	99.775	100.01	98.269	99.919	100.13	101.14	99.513	98.984	99.254	99.889	100.41	100.28	100.14	99.827	101.1	100.66	100.5	101.89	100.2	99.174	101.41
106.79	105.99	106.94	107.02	105.49	106.04	106.41	106.31	105.7	107.13	106.09	107.89	106.5	104.5	105.54	106.52	106	106.85	106.37	106.24	106.05	105.32	106.58	105	107.14	106.59	106.83	108.61	106.04	105.41	106.83	105.91	106.25	107.35	106.97	106.94	106.01	106.66	108.07	107.62	106.34	108.03	106.97	106.66	106.42	107.49	104.46	107.95	106.23	106.2
113.93	111.3	113.19	112.41	111.84	112.94	111.28	111.54	112.55	112.65	112.05	111.72	110.99	111.94	111.59	113.14	111.75	112.67	113	111.34	113.42	111.79	111.78	111.6	112.26	111.43	111.59	112.54	113.38	111.52	111.99	110.17	111.65	113.95	111.7	111.3	110.81	111.28	112.31	112.07	110.81	114.4	111.73	112.35	110.87	113.93	112.6	111.17	112.14	112.03
105.91	105.29	106.33	104.72	105.17	107.29	106.28	106.51	105.44	104.93	105.32	105.06	104.53	106.33	105.34	103.81	104.54	106.57	106.23	105.42	106.37	104.2	105.87	106.94	105.9	104.76	108.22	104.63	105.05	105.53	106.15	105.49	106.36	106.32	106.18	107.6	107.41	104.54	106.09	106.4	105.31	105.41	105.29	107.33	105.82	103.48	105.01	105.43	104.54	106.37
100.84	100.88	100.52	100.38	97.422	99.812	99.414	98.886	99.968	99.881	100.17	99.843	98.87	99.558	100.41	101.32	101.87	100.73	98.223	100.94	98.856	100.98	101.06	100.59	99.085	100.26	98.8	100.25	100.83	100.65	98.349	98.942	100.01	99.044	100.2	99.274	99.895	99.129	99.528	98.739	100.11	100.42	99.727	98.243	98.699	100.19	100.13	101.36	99.146	100.03
108.94	109.69	110.3	110.23	108.72	109.77	109.79	109.62	110.02	109.96	110.34	109.35	108.09	109.7	109	111.48	109.59	108.9	108.67	109.6	109.05	108.16	109.98	109	109.84	109.73	109.93	108.67	109.46	110.36	110	109.72	109.57	109.66	108.39	110	110.49	110.58	108.82	109.51	109.1	110.82	110.13	108.99	109.3	109.26	110.46	109.61	111.64	108.97
100.1	99.938	99.46	100.09	101.29	100.54	100.43	100.95	101.69	101.28	99.774	100.64	98.274	99.768	101.22	99.681	99.284	100.19	98.145	101.13	97.869	98.587	100.49	100.28	100.81	100.11	99.473	100.21	100.64	99.865	99.485	99.791	102.19	100.41	99.848	99.443	99.312	98.801	100.52	102.07	98.883	101.83	100.81	99.905	99.379	97.945	101.73	99.015	101.33	100.13
107.93	106.62	107.5	106.99	107.02	106.18	108.01	105.69	107.89	108.57	107.57	106.22	107.01	107.01	106.72	106.89	106.29	106.96	106.12	108.84	105.93	109.12	105.76	106.52	106.89	107.26	106.7	106.88	107.44	108.09	105.95	105.86	108.16	106.18	107.97	106.08	107.76	105.63	105.97	105.97	107.3	106.02	105.54	106	106.59	107.17	108.24	105.55	107.16	107.28
111	111.41	111.08	111.58	112.95	111.1	111.32	111.38	109.8	111.75	111.04	113.02	112.31	110.11	112.02	110.91	110.47	111.29	110.81	111.77	111.88	111.34	110.26	111.37	109.98	111.79	109.06	111.43	111.21	112	112.16	112.5	111.5	110.35	111.53	111.02	109.16	111.74	111.53	111.85	111.26	110.66	110.38	113.04	112.96	111.5	110.95	110.92	111.71	111.57
105.34	106.27	107.09	106.19	105.76	106.45	104.88	107.19	106.32	106.98	106.64	106.36	106.8	105.42	106.75	105.81	105.47	105.76	106.62	105.03	106.25	105.89	106.13	105.24	104.32	105.61	106.63	107.71	106.56	105.58	105.81	105.84	107.42	105.81	105.65	105.37	104.86	106.81	105.64	108.03	107.86	105.43	106.85	107.34	106.65	105.79	107.53	107.25	105.5	105.85
102.22	103.52	105	103.43	105.35	104.03	103.14	103.18	102.8	103.81	105.49	104.51	103.63	104.32	104.48	104.27	104.52	105.27	103.89	103.78	104.42	103.54	104.51	104.89	103.18	104.79	104.43	103.66	105.88	102.84	104.24	103.02	101.07	104.2	102.47	104.71	102.51	103.76	104.34	104.32	103.39	104.22	104.16	103.36	104.67	103.65	103.44	103.28	104.66	105.6
103.69	104.73	105.34	105.72	104.55	104.63	104.24	104.73	103.22	105.75	104.77	105.47	105.85	104.75	105.41	105.04	106.55	103.8	106.19	105.19	105.3	105.96	104.25	104.52	104.14	105.53	103.28	104.72	103.36	104.5	105.52	104.08	105.17	104.24	103.75	106.07	104.49	103.21	104.57	104.31	103.97	105.89	103.02	104.69	105.79	104.76	104.54	103.72	105.46	105.37
104.98	107.2	107.21	107.44	107.17	106.92	108.23	107.65	107.7	106.69	107.37	105.98	106.34	107.73	106.71	106.72	106.22	107.13	106.86	108.25	108.02	106.91	107.03	105.71	106.83	106.34	106.57	107.85	108.08	107.67	106.83	107.25	105.39	107.77	107.06	106.53	108.02	106.14	105.9	106.99	107.13	107.64	106.06	107.97	106.66	106.67	107.3	106.8	107.29	106.47
104.97	104.14	106.63	104.27	103.83	104.75	104.37	104.91	105.93	104.41	104.58	103.4	104.88	104.31	103.81	104.31	104.02	104.11	105.2	103.99	104.98	103.75	105.22	104.75	105.97	104.79	103.63	103.93	103.61	102.73	103.37	103.88	103.45	103.84	104.51	103.99	104.14	103.65	106.14	102.34	104.11	105.75	104.46	104.5	104.24	103.99	103.79	105.2	105.21	104.25
110.96	111.39	111.34	111.04	111.37	110.88	110.16	110.04	110.49	110.73	109.69	109.24	109.97	109.62	111.63	112.04	111.67	109.49	109.83	111.02	110.49	110.77	110.49	110.41	110.93	109.22	110.27	110.35	110.49	110.67	110.02	110.1	110.83	111.57	110.03	112.23	112.29	111.28	109.71	110.44	111.47	111.49	109.86	109.57	111.17	112.64	111.2	108.42	111.06	111.75
105.48	106.28	105.71	105.24	105.06	105.2	104.31	104.53	106.04	104.26	105.65	106.07	104.49	105.68	105.12	105.15	106.05	106.17	105.87	104.69	106.76	105.59	106.21	105.34	104.34	105.31	106.33	106.19	105.02	103.98	104.96	104.72	104.63	104.74	105.83	106.45	107.74	105.1	105.19	105.6	106.26	104.46	105.94	105.15	105.41	105.2	105.51	106.98	104.65	105.45
111.33	110.96	111.35	111.09	110.43	111.99	111.45	110.96	112.15	110.75	112.08	113	110.68	108.93	111.3	111.12	111.65	111.41	111.17	111.25	111.79	110.81	112.21	111.39	110.19	111.23	112.09	111.65	110.86	112.56	111.3	111.68	111.3	110.81	110.76	110.27	111.3	111.47	111.21	111.8	110.45	111.54	111.46	112.03	111.17	110.53	110.18	111.25	111.99	110.33
104.66	104.72	102.76	104.38	104.69	103.73	104.61	103.1	105.54	104.1	103.71	102.73	104.56	103.86	102.35	104.02	103.93	103.69	105.85	103.88	102.71	103.47	104.86	103.95	104.72	105.11	104.85	104.78	102.1	104.3	105.06	104.08	103.27	103.5	103.5	104.96	103.61	103.62	101.88	104.39	105.61	103.86	105.16	102.72	104.57	103.04	103.81	104.44	103.86	105.49
100.47	99.894	100.57	99.379	99.426	100.66	100.14	100.56	99.972	101.28	99.703	100.8	100.72	100.15	100.43	101.38	101.18	100	99.669	101.3	100.77	101.7	100.69	98.917	100.16	101.79	99.989	99.874	100.75	98.372	101.1	99.759	100.1	98.715	100.78	100.38	100.06	100.26	100.11	101.47	100.07	99.71	99.834	99.234	99.924	100.13	101.05	98.853	99.61	101.16
101.01	101.02	100.11	100.25	101.08	99.762	101.13	100.16	100.22	100.5	99.592	100.05	101.74	100.48	101.12	100.56	100.66	99.313	99.691	102.85	99.226	100.62	98.965	99.829	100.84	100.16	101.06	99.824	101.11	99.46	100.56	99.902	100.11	99.509	101	101.1	101.83	100.26	99.441	99.862	102.5	99.742	100.21	100.66	100.76	99.437	100.67	100.66	100.19	100.13
112.52	112.3	113.58	113.1	115.23	113.31	111.94	112.06	112.73	112.68	112.12	112.57	111.18	112.35	111.82	113.04	112.42	113.13	113.3	114.91	113.17	110.94	113.81	113.34	112.47	112.9	114.71	112.46	112.46	111.87	114.92	112.62	111.92	111.73	111.39	112.45	113.96	113.86	113.6	112.24	113.66	112.08	113.61	113.97	112.86	112.4	112.06	111.97	111.66	112.13
113.04	112.62	111.57	112.35	113.64	111.73	112.07	111.54	112.68	114.2	113.33	113.44	110.95	114.24	112.41	113.51	114.04	111.29	112.05	113.03	112.96	112.07	112.82	113.72	113.51	114	112.83	112.05	113.87	113.41	113.92	113.17	113.58	111.69	112.4	112.99	113.2	114.77	112.75	112.77	113.63	114.05	112.43	112.73	112.28	114.62	112.31	113.26	112.29	112.66
101.88	100.92	100.54	100.63	100.19	102.85	101.06	102.32	100.6	101.51	100.46	101.57	100.49	102.53	102.18	100.62	100.88	102.06	100.85	99.376	100.72	100.11	102.23	99.704	101.61	101.4	102.23	100.1	101.23	99.241	101.45	99.911	103.07	101.54	100.66	100.82	99.111	101.87	101.17	100.05	98.796	101.39	101.09	100.56	101.79	101.76	100.03	100.53	100.58	100.36
109.38	108.33	110.23	111.06	108.77	110.48	111.38	108.83	109.95	111.46	109.76	111.19	110.37	110.87	111.5	110.54	109.2	110.66	110.34	109.5	109.11	108.96	110.57	109.71	110.52	110.48	111.62	109.99	111.47	108.76	110.94	110.19	109.59	110.81	109.55	108.26	112.75	109.21	109.26	110.35	111.86	110.08	110.31	110.23	109.77	111.34	110.04	109.82	110.95	111.21
111.43	109.88	111.51	109.71	112.14	110.36	112.01	111.09	112.59	110.5	111.68	111.5	112.46	111.95	111.52	112.08	109.16	111.24	112.73	112.1	111.66	111.6	111.67	111.83	110.7	112.69	109.8	111.5	112.68	111.23	110.94	111.34	110.54	112.4	113.23	110.29	111.54	110.66	110.91	110.67	110.59	112.54	110.36	110.58	110.18	111.31	110.44	110.2	111.38	111.57
105.57	106.28	106.52	105.17	106.75	105.12	107.25	106.23	105.86	106.57	105.88	105.55	106.29	105.07	105.57	105.62	105.75	104.97	107.1	106.16	105.66	105.88	106.79	106.21	104.9	105.65	106.75	106.84	105.07	105.41	106.28	106.88	103.23	107.84	105.18	104.91	106.84	105.93	107.95	105.09	106.57	105.11	106.24	106.08	107.53	105.63	106.12	108.29	106.35	106.59
104.86	104.33	104.63	103.74	105.16	105.86	106.39	104.5	105.65	105.76	105.39	104.72	105.86	105.38	106.15	106.25	105.27	106.02	104.24	103.27	105.25	104.71	104.96	105.55	104.73	104.52	104.23	106.23	106	105.86	105.52	104.6	105.9	103.78	103.97	104.65	104.06	106.57	105.57	106.74	105.8	105.59	104.81	104.16	105.22	105.16	105.15	105.09	105.6	104.97
108.22	108.4	107.16	106.18	107.63	108.11	107.79	106.46	105.62	107.26	106.09	107.61	106.72	104.24	105.91	107.66	108.02	106.15	106.12	106.09	105.07	106.36	106.86	106.23	106.52	107.89	106.71	107.51	107	106.98	106.6	108.33	106.25	106.78	106.83	106.54	106.62	107.37	106.74	106.61	105.93	107.77	108.77	106.94	105.95	106.93	104.84	107.16	106.94	107.87
99.609	99.402	99.567	100.27	100.36	101.33	97.877	100.28	100.17	100.27	100.38	100.81	102.91	99.964	101.73	101.04	99.608	100.6	100.39	100.8	99.501	102.69	99.751	101.42	101.13	99.333	100.86	101.55	101.47	101.18	100.03	100.04	101.62	99.56	101.23	101.86	100.07	102.2	101.78	101.96	99.182	101.21	100.88	102	100.32	101.58	100.69	101.27	100.38	100.97
98.81	100.26	101.08	99.449	99.471	99.672	98.138	100.37	99.407	100.7	101.13	101.36	99.935	100.33	99.172	100.01	99.923	99.047	100.37	100.22	100.76	99.368	100.42	99.934	100.41	98.374	97.752	99.899	99.845	99.825	99.082	100.63	98.996	99.898	98.982	100.73	100.77	100.78	99.711	100.18	99.47	100.5	101.2	100.11	99.378	99.664	99.381	98.733	99.503	100.04
107.56	107.25	108.25	107.75	106.82	107.93	106.76	106.45	108	109.24	106.87	108.6	106.15	107.79	106.08	105.98	107.27	105.85	106.27	107.09	106.58	105.29	108.71	106.14	105.94	107.3	105.78	108.84	106.95	106.61	109.11	106.85	106.47	107.44	106.81	105.96	105.79	106.4	108.08	107.51	109.44	107.42	107.65	106.39	105.92	107.83	106.63	106.41	106.41	107.99
112.57	111.97	110.32	110.24	108.96	109.23	111.62	111.74	110.75	111.71	110.99	110.28	109.81	111.56	111.44	111.41	111.67	109.63	110.36	110.61	110.37	109.86	108.5	110.87	109.22	110.5	112.66	109.14	112.03	111.06	109.99	111.9	110.42	111.53	111.47	111.3	111.07	110.7	110.9	110.19	110.37	110.26	109.74	109.42	109.7	110.31	111.26	111.99	110	110.75
104.77	103.25	105.96	105.53	105.88	104.75	104.88	107.04	105.03	105.29	105.24	104.96	104.56	105.64	105.83	103.43	104.74	106.23	104.7	105.21	105.37	103.96	105.48	104.67	105.52	104.61	105.66	104.62	105.74	104.31	103.99	104.36	105.57	104.61	104.88	105.98	105.26	106.74	105.43	105.44	104.7	103.6	107.63	105.39	104.82	105.55	106.47	103.11	104.19	106.02
104.55	104.16	104.89	103.64	104.83	104.19	103.48	103.54	105.16	103.88	103.36	104.72	103.76	104.37	104.46	104.1	104.77	104.1	105.01	104.48	104.55	105.5	104.94	105.32	103.86	103.42	105.71	103.18	103.6	103.42	104.74	104.05	103.22	103.93	103.69	103.99	104.51	102.82	104.74	103.25	103.44	103.04	103.04	105.41	104.52	102.54	103.98	102.8	104.46	103.1
99.267	99.603	100.26	99.2	100.3	98.921	98.74	100.75	101.28	98.961	99.444	101.28	100.61	100.26	100.7	99.614	100.53	100.2	100.4	98.271	101.19	101.74	99.6	99.041	100.32	99.358	100.23	98.928	100.41	99.634	101.01	98.464	100.27	98.862	99.46	100.08	99.263	99.144	99.626	99.07	98.178	101.2	99.33	98.749	99.106	99.075	99.157	99.377	100.7	99.901
107.01	106.15	107.06	106.06	106.91	106.42	104.75	105.82	106.29	107.14	106.78	105.49	104.04	105.17	106.4	105.3	106.3	105.67	106.34	105.38	106.51	105.95	104.8	105.69	105.99	106.23	105.44	106.11	104.6	105.42	105.44	106.55	106.38	105.24	105.73	105.87	107.18	107.52	106.02	104.54	106.04	106.45	104.96	105.91	104.04	106.09	106.07	107.07	105.02	105.93
104.48	105.89	104.32	107.29	105.06	105.32	104.63	105.23	104.86	104.63	105.05	105.55	104.22	107.02	106.4	105.24	107.43	107.05	105.43	106.05	105.83	105.06	105.27	104.69	105.08	106.77	106.34	104.91	106.12	106.33	104.73	105.61	104.62	103.98	103.33	105.19	105.49	104.26	104.59	105.85	106.59	105.24	105.85	105.97	106.73	105	104.58	106.07	105.03	106.29
106.93	107.29	104.85	105.18	106.45	105.68	107.26	104.79	105.26	106.21	106.79	107.1	107.09	106.05	105.64	105.91	105.42	105.47	106.11	104.95	105.49	105.95	106.08	105	105.56	106.79	105.87	104	106.53	105.54	104.5	104.98	105.85	103.64	106.63	103.99	106.28	105.51	106.07	106.24	106.85	106.88	106.51	107.37	105.78	106.52	105.79	106.65	107.52	105.09
117.81	115.97	116.37	115.1	115.7	116.82	116	116.61	116.4	116.94	115.78	116.42	115.31	115.66	117.45	116.74	116.75	116.86	117.13	117.32	118.32	117.97	117.2	116.03	115.68	116.47	115.64	116.65	116.11	116.86	113.84	115.46	115.83	115.37	116.57	117.2	116.32	114.94	115.05	115.06	115.6	117.19	118.55	115.77	117.88	114.01	114.87	116.68	115.72	116.04
105.79	105.17	106.32	106.95	105.61	106.24	104.26	106.22	107.31	107.61	105.68	104.7	105.37	105.39	104.14	105.69	106.54	105.92	103.52	104.97	106.72	105.22	103.79	106.26	104.73	105.69	106.24	105.67	104.22	104.82	105.69	103.86	104.85	106.46	105.71	104.78	106.86	105.22	104.55	105.31	106.71	108.3	105.77	106	105.46	104.38	105.01	105.29	106.31	105.66
106.06	105.38	107.36	107.03	105.31	105.76	104.77	107.76	105.69	107.57	104.95	106.19	105.47	105.66	105.2	106.91	105.76	105.45	104.34	105.58	104.75	105.93	106.19	106.59	106.3	105.21	106.72	105.08	105.91	106.32	106.77	106.23	105.67	105.91	105.38	107.2	106.31	106.34	104.92	106.44	107.19	106.39	105.58	105.33	106.11	106.84	104.5	105.9	105.4	105.88
106.06	106.24	108.12	105.49	104.44	105.66	105.7	105.32	104.71	105.8	105.47	105.33	106.01	105.78	104.62	105.31	105.47	104.44	106.01	105.33	103.83	105.79	104.87	105.48	105.88	106.6	105.29	104.58	104.8	106.09	106.72	103.94	105.42	105.32	106.71	106.14	106.25	104.73	103.98	106.47	104.07	106.92	104.56	106.92	105.22	105.04	106.78	105.54	106.37	105.38
111.08	113.35	112.94	111.97	110.82	113.42	112.94	111.55	111.63	111.41	111.97	112.77	110.95	111.87	111.67	112.12	112.29	111.11	112.17	111.47	111.55	112.09	111.19	111.39	112.31	111.11	112.25	111.32	111.21	112.19	112.28	111.4	110.39	112.35	111.22	112.32	111.87	112.84	111.91	112.39	111.67	109.69	109.73	111.83	110.73	110.48	111.86	111.97	112.14	111.67
112.03	111.42	111.37	111.41	112.5	111.49	109.9	111.78	111.55	111.06	109.23	113.36	110.65	111.41	110.24	110.78	112.05	109.12	110.14	110.42	110.71	111.54	111.39	111.26	110.54	111.43	111.41	110.62	112.67	111.51	111.01	111.66	110.34	112.13	111.42	112.18	110.77	111.54	111.97	112.31	110.9	110.62	110.53	112.51	110.16	110.6	108.87	112.22	110.33	112.44
100.62	101.43	101.21	100.87	98.164	99.34	98.201	100.12	99.729	100.33	100.4	99.125	99.232	99.988	100.81	100.39	99.077	98.437	100.03	101.33	99.558	99.761	99.513	99.84	99.241	99.278	100.08	99.759	98.92	99.525	101.41	100.03	100.26	99.453	98.711	100.24	100.58	99.489	100.14	99.717	100.05	99.784	101.06	100.7	98.093	99.563	100.77	99.331	99.901	99.433
112.23	112.93	113.03	114.94	113.51	110.79	111.71	112.02	112.62	112.46	112.66	110.7	112.55	111.62	112.66	111.15	111.27	114.37	112	113.06	113.65	113.91	114.11	113.58	112.17	113.45	110.99	112.16	112.34	113.93	113.22	112.28	113.14	112.76	112.39	113.11	113.68	113.21	111.79	113.1	112.67	112.86	111.25	114.19	112.43	112.82	112.6	112.79	114.45	113.32
112.06	111.57	109.94	111.74	111.69	113.2	109.13	110.7	110.99	112.2	111.07	112.45	110.98	112.91	110.39	111.66	110.53	112.42	111.92	110.89	113.27	112.08	109.04	111.98	111.53	112.41	109.89	111.55	113.31	111.18	112.63	110.86	111.41	112.18	111.98	109.94	110.48	112.52	110.74	110.72	111.09	112.9	112.41	111.35	111.08	110.21	111.04	111.3	111.86	109.49
110.1	111.32	110.91	113.7	111.17	111.72	111.29	111.74	111.53	111.39	111.29	113.87	113.55	113.59	111.48	113.39	110.36	112.23	111.37	111.39	111.4	112.4	110.99	113.33	112.28	111.32	111.14	111.35	112.13	111.52	112.28	110.8	112.49	113.67	113.01	112.84	110.79	112.49	110.63	110.45	112.07	112.78	113.33	111.46	112.53	111.41	110.24	112.56	112.16	112.66
113.45	114.14	112.54	113.33	112.4	112.61	111.41	111.64	113.33	111.54	111.64	112.65	112.98	111.55	112.29	113.33	113.23	113.6	114.54	111.8	113.77	111.99	112.68	113.44	112.68	112.97	112.18	112.2	114.34	113.28	112.78	113.45	110.95	112.04	112.34	112.03	114.11	111.64	112.69	113.08	112.72	113.6	115.46	112.8	112.79	113.49	113.36	112.81	113.86	112.61
104.77	105.28	106.57	105.62	102.94	103.25	102.74	104.52	104.51	105.81	104.35	104.07	103.51	103.19	103.65	104.72	104.86	103.26	102.31	105.69	104.72	104.73	105.91	104.48	103.54	104.19	103.25	104.27	103.25	104.14	104.32	104.74	103.14	104.84	105.43	104.32	102.61	105.71	105.1	103.9	104.41	103.82	105.51	102.58	105.11	102.79	101.9	103.83	104.89	105.02
106.76	103.98	105.14	105.86	105.93	106.76	106.36	105.68	104.79	106.05	106.09	107.39	106.28	104.22	106.25	105.86	105.58	104.49	105.5	107.6	105.17	105.19	105.36	104.85	105.86	105.67	105.24	106.03	104.83	105.4	106.41	107.37	106.62	103.76	107.43	105.88	105.74	105.09	107.83	105.13	106.24	105.42	106.52	107.35	105.13	105.1	105.96	104.54	105.64	106.2
110.43	109.4	109.13	110.03	110.33	111.06	110.47	110.43	111.74	109.38	109.4	108.28	111.26	112.18	111.79	110.03	111.55	109.65	110.24	111.19	110.9	109.3	110.18	108.67	110.85	109.03	110.82	110.97	110.21	108.62	110.67	109.78	108.69	110.28	109.2	110.66	110.06	109.14	110.74	109.46	111.1	109.94	110.12	110.03	109.62	111.58	109.42	110.58	110.23	111.54
111.69	112.48	113.67	111.42	111.39	112.45	111.41	112.39	113.02	112.43	111.77	111.71	111.74	111.63	112.98	112.41	113.05	110.23	113.5	112.36	113.17	111.13	111.72	111.68	110.74	112.76	113.67	111.23	112.28	111.14	111.71	111.9	110.55	111.93	110.62	112.22	111.76	112.82	112.92	111.92	111.14	112.13	112.27	111.08	112.21	111.99	111.72	111.83	112.81	112.49
105.57	105.57	107	105.38	105.09	105.18	105.47	107.02	106.97	106.59	108.11	105.11	107.58	106.23	105.51	105.66	105.79	106.67	106.34	106.32	106.31	106.71	104.45	107.09	106.27	104.07	106.15	106.25	105.87	105.96	107.07	105.36	108.45	105.59	105.97	105.83	106.7	107.89	106.22	107.3	106.03	106.23	106.07	105.26	106.19	106.33	107.72	106.16	106.16	107.37
104.55	107.75	106.71	105.2	106.18	105.33	105.22	105.96	107.81	106.97	107.67	105.33	105.2	104.69	104.49	106.12	105.4	106.49	105.46	106.26	104.35	107.37	105.67	105.82	104.03	106.78	106.6	105.51	105.53	106.57	106.15	105.83	106.73	106.57	106.57	106.27	106.97	106.22	104.68	105.56	107.16	105.6	106.02	106.4	105.88	106.45	107.21	105.84	104.65	105.47
106.05	105.88	106.91	106.55	107.49	106.32	106.47	106.58	106.67	106.93	105.64	105.97	104.97	106.37	106	105.75	107.19	106.4	106.79	106.84	106.77	105.6	106.6	104.8	104.8	106.18	106.83	105.61	107	104.97	106.2	106.15	106.31	105.56	106.41	107.67	107.57	107.29	107.01	106.73	105.53	106.44	106.35	105.78	107.12	106.39	107.31	108.05	106.1	105.81
111.43	112.42	112.39	110.68	112.42	110.32	112.77	111.33	111.39	111.26	111.38	111.87	112.57	110.67	110.94	111.81	111.09	110.43	111.95	110.83	111.61	111.48	111.84	112.93	110.36	110.84	112.35	112.6	111.03	110.57	111.08	111.06	112.98	112.62	111.22	111.29	112.3	110.63	112.11	112.58	111.72	112.34	110.6	112.07	111.08	112.51	112.78	111.92	110.88	110.11
110.64	110.7	110.29	112.66	109.69	109.74	110.28	109.85	110.64	112.47	110.01	109	110.23	111.43	110.64	112.26	110.71	110.05	112.01	111.3	110.58	110.85	111.13	110.49	110.91	110.21	111.22	110.24	110.29	110.33	110.59	109.46	110.06	110.7	110.55	110.56	111.25	110.18	111.03	110.74	110.09	110.98	110.49	108.74	111.12	110.73	110.95	111.03	110.47	110.18
107.02	106.2	107.3	106.17	106.23	106.6	106.74	108.1	106.89	109.45	105.6	106.34	107.45	107.79	106.33	106.77	106.77	107.37	105.26	105.55	106.23	108.23	107.52	108.12	104.56	107.48	105.89	107.3	108.37	108.53	106.16	107.05	105.97	106.12	104.79	106	105.98	108.07	108.41	106.92	106.64	108.05	105.99	107.41	106.56	108.38	106.23	109.16	106.38	107.61
105.29	106.4	106.56	107.9	107.34	105.07	106.01	106.82	105.75	107.26	108.02	108.12	107.08	107	108.17	106.08	106.19	107.8	105.5	108.13	107.09	106.95	105.36	105.54	108.38	106.76	105.84	106.6	107	107.78	108.07	105.39	107.05	106.1	107.12	107.86	107.41	106.17	106.85	107.1	106.17	106.94	107.11	107.87	108.53	107.79	107.18	105.73	106.75	106.59
110.45	110.01	110.75	111.64	111.6	109.66	108.98	109.9	111.43	109.99	110.96	111.31	110.98	110.58	111	110.76	111.03	110.3	111.65	112.07	110.85	111.85	110.06	108.73	110.63	109.8	110.49	109.02	109.11	111	110.11	110.66	109.85	111.35	109.96	111.66	111.83	110.96	111.78	110.81	111.55	110.12	111.56	111.06	112.11	110.9	111.68	110.49	112.09	111.34
111.79	111.03	109.48	112.47	111.59	111.73	110.98	111.05	113.25	111.86	109	110.81	111.77	110.98	111.5	110.95	110.82	110.66	110.62	111.37	111.22	112.69	111.07	111.7	110.87	111.48	111.86	113.03	111.8	111.94	110.68	112.56	111.57	111.6	110.77	109.63	112.99	109.86	109.4	111.6	111.65	112.03	110.67	110.82	110.69	111.38	112.3	111.29	112.01	110.27
110.92	112.9	112.23	112.31	110.84	112.72	109.95	111.14	113.09	110.98	110.54	112.78	113.32	110.23	110.77	112.1	112.55	111.95	110.14	111.58	111.61	111.76	112.44	112.48	110.88	112.33	111.12	111.38	111.08	112.43	111.53	111.81	112.5	112.11	111.84	110.83	112.12	111.4	110.03	111.96	111.5	110.38	112.76	110.99	111.03	111.12	112.78	111.33	111.02	109.09
112.35	110.43	113.53	111.6	113.7	111.88	112.08	112.2	112.79	111.05	112.29	113.27	113.12	111.02	111.38	112.33	113.19	113.6	111.62	113.57	112.07	111.59	112.62	111.54	111.21	110.82	112.09	111.35	112.59	113.39	111.66	111.42	112.26	111.68	112.96	111.2	114.59	113.64	112.27	112.16	111.27	112.26	110.34	112.91	111.1	111.7	112.38	111.43	112.69	111.24
104.9	106.57	106.62	106.42	106.32	108.41	106.34	106.69	107.15	105.14	107.3	106.45	107.4	105.59	106.48	107.09	106.41	106.53	107.57	106.89	105.44	106.4	106.2	106.68	106.65	105.91	105.95	105.74	105.28	106	105.39	104.89	106.84	106.12	106.99	105.62	106.16	106.32	106.52	105.78	105.38	107.16	106.35	106.79	106.49	106.71	107.12	106.49	105.29	106.4
109.45	109.19	110.07	109.81	109.7	111.1	109.83	111.18	110.07	110.67	109.51	110.09	110.36	110.75	111.51	110.42	111.02	110.4	109.39	109.56	108.95	110.13	109.86	111.34	109.81	110.23	111.23	111.33	110.16	108.98	110.05	110.23	111.06	110.55	110.9	109.81	110.1	109.4	110.22	111.58	111.65	109.65	110.22	110.5	111.04	111.43	110.7	107.55	110.15	109.13
98.897	99.627	100.08	100.3	100.09	99.523	98.976	99.34	100.14	100.25	100.81	99.243	100.57	100.19	99.384	100.37	97.573	96.486	99.176	98.963	100.67	99.818	99.549	100.8	99.458	100.55	99.328	99.699	99.081	98.782	99.764	101.07	99.423	99.354	99.672	99.735	99.385	97.276	102.18	98.548	99.7	99.694	100.12	101.31	99.615	99.836	100.8	100.61	101.55	98.834
100.64	99.352	100.56	100.23	99.604	101.55	99.385	100.29	100.34	98.548	100.08	98.78	102.86	100.16	102.15	100.68	98.946	100.52	100.66	98.711	99.402	99.912	98.321	98.891	99.028	98.068	100.47	101.06	100.05	100.3	100.03	99.76	100.75	99.884	99.113	100.21	98.881	99.778	99.97	99.481	98.809	99.964	100.33	99.665	99.437	99.381	98.841	99.711	99.922	101.53
100.63	99.547	101.06	102.02	102.07	99.385	102.48	101.61	99.446	101.79	100.2	100.76	101.11	100.24	101.54	100.67	98.656	100.79	99.516	100.25	100.3	101.06	101.82	100.84	98.692	99.965	101.23	100.69	100.09	99.298	101.46	100.94	99.781	102.14	100.05	100.24	100.27	100.86	100.76	101.2	99.727	99.798	100.58	101.58	100.99	100.76	101.69	99.552	99.342	99.081
112.52	110.64	112.48	111.77	113.1	111.25	112.94	111.49	111.33	111.98	111.78	111.49	113.3	110.92	111.54	112.63	112.13	112.59	112.77	110.45	112.44	111.73	111.42	111.09	111.8	110.9	112.16	111.88	110.84	112.23	112.06	110.95	111.86	112.83	110.64	112.34	111.86	110.27	112.12	111.08	111.77	111.14	111.8	112.06	113.41	111.05	112.39	112.59	112.98	112.85
103.27	103.83	103.68	104.4	104.28	105.62	104.05	102.89	103.87	102.53	104.61	106.14	103.65	103.65	103.15	103.54	103.84	105.43	102.26	106.1	103.77	104.64	103.43	103.93	105.06	105.49	103.38	104.4	101.82	103.25	105.68	102.93	104.25	103.43	103.94	103.29	104.81	102.44	103.74	105.25	105.33	103.7	105.39	104.47	104.75	105.21	104.71	104.42	102.39	104.93
107.2	105.11	104.98	106.13	105.5	104.23	106.1	105.38	105.41	107.02	105.99	105.34	107.22	105.31	104.63	105.13	107.49	104.08	106.22	104.36	105.64	107.14	106.23	106.22	105.32	104.95	106.4	106.93	103.86	106.4	105.15	105.3	105.39	105.53	105.68	104.68	105	105.24	104.95	106.54	105.62	104.42	105.75	105.45	105.8	106.37	104.73	106.44	104.38	106.53
117.95	116.93	117.09	119.04	116.91	117.41	116.92	118.39	117.45	118.35	118.6	117.74	117.4	117.67	117.59	117.2	116.71	117.56	116.47	117.14	118.04	118.81	117.82	115.32	116.9	117.67	117.79	117.51	118.02	119.4	117.1	117.84	117.3	117.26	118.36	116.96	117.44	117.93	116.95	118.83	116.51	116.85	118.26	115.21	120.08	117.52	118.52	117.46	116.81	116.06
100.88	99.089	99.179	99.732	100.62	98.647	100.69	98.655	100.07	98.781	99.653	100.63	98.985	100.41	100.67	100.28	99.452	98.543	99.183	101.12	101.36	100.83	100.64	99.655	100.28	99.716	99.193	99.877	99.373	99.785	100.4	100.68	98.931	100.03	99.006	100.12	98.568	100.81	100.07	100.25	100.12	99.913	98.954	98.971	100.28	100.01	99.233	99.351	98.854	99.972
107.66	107.3	106.88	106.31	106.14	106.83	106.81	107.39	106.93	106.55	107.95	107.69	106.72	106.29	106.59	107.72	106.19	107.46	106.99	107.05	107.44	106.51	106.16	107.79	108.53	107.69	106.12	106.14	107.84	107.25	107.51	104.14	107.84	108.51	106.46	108.39	108.41	105.47	107.36	106.68	107.08	106.9	108.5	108.36	107.18	105.77	106.79	108.6	106.78	106.65
110.73	111.26	110.27	110.08	111.17	110.77	109.07	109.98	109.87	111.59	110.68	111.05	110.75	111.87	112.08	110.95	111.59	109.22	110.77	111.33	112.32	110.36	110.74	111.74	110.87	112.27	109.03	111.64	111.83	110.9	110.61	110.87	110.62	110.86	110.58	110.37	112.02	110.68	109.93	111.78	111.38	112.1	110.4	110.57	111.42	112.98	110.67	111.86	109.71	110.98
117.69	117.53	119.05	116.65	118.24	116.58	116.38	118.26	117.56	117.04	117.67	117.04	118.78	118.97	116.22	116.66	119.13	118.8	116.49	117.43	116.74	117.86	117.15	116.83	117.37	116.22	118.1	116.45	119.23	116.06	117.4	116.83	118.5	117.57	117.02	117.33	119.2	117.8	118.67	117.76	118.5	118.23	118.49	117.09	119.03	118.91	117.7	117.58	116.67	117.36
99.513	100.53	100.14	99.297	101.42	99.333	98.007	99.083	100.57	98.36	98.121	99.981	100.39	99.611	98.147	99.849	100.26	99.901	98.94	99.358	100.14	100.66	99.032	100.15	99.032	98.767	99.306	100	99.546	99.52	99.218	98.206	99.304	100.44	100	98.526	100.13	98.732	99.76	100.53	100.39	101.05	99.73	100.15	99.364	100.19	100.5	100.1	99.381	99.354
112.78	110.98	111.73	111.57	112.22	113.57	111.99	110.91	110.51	111.04	110.12	112.82	112.4	112.17	112.36	112.5	112.29	110	111.64	113.01	111.71	112.11	111.64	111.57	113.27	111.65	109.54	112.29	112.27	111.97	110.44	112.18	109.99	109.56	112.51	111.5	112.67	108.99	110.56	112.34	111.34	110.01	111.98	111.05	112.5	110.76	110.97	110.87	111.36	111.03
104.35	103.33	103.99	105.09	103.91	104.37	105.02	102.99	104.38	103.81	105.53	101.56	104.12	104.91	104.7	103.19	104.65	104.48	104.46	104.89	105.03	106.02	102.77	103.55	104	104	103.16	104.35	104.78	102.63	104.87	102.99	104.2	104.85	104.53	103.31	103.84	102.9	104.87	105.29	102.84	104.61	103.99	104.73	103.26	103.45	104.71	103.07	104.87	104.61
112.53	114.35	111.59	111.06	112.48	113.99	111.92	114.14	113.14	114.34	112.36	114.16	114.05	113.54	111.89	114.56	112.64	112.39	113.66	114.43	113.9	112.84	113.82	111.43	114.58	112.53	112.22	111.99	112.76	111.96	112.86	112.67	112.75	113.72	113.72	112.48	113.61	114.06	113.72	111.98	112.61	113.26	111.48	112.65	113.42	114.12	114.39	113.63	112.84	113.62
103.95	107.24	104.28	105.41	106.13	104.3	105.16	103.77	107.57	105.27	105.01	104.7	106.12	105.79	104.45	106.79	105.09	104.97	105.93	108.19	107.41	105.06	105.18	105.43	105.66	106.9	106.03	106.15	103.78	107.23	105.1	105.21	104.27	105.57	105.29	105.69	105.14	106.51	106.46	105.65	107.36	106.05	105.58	106.01	106.12	104.09	106.03	106.11	105.13	106.02
112.48	109.33	110.23	110.68	110.91	110.73	112.79	111.71	111.07	111.46	110.72	112.36	110.55	109.26	112.63	112.25	110.47	109.57	110.06	110.57	112.59	110.59	110.74	112.35	109.92	112.18	110.89	110.56	112.19	111.04	112.51	110.52	110.8	111.12	111.18	112.11	110.74	111.54	110.75	112.17	110.12	112.11	112.37	111.04	110.25	110.48	109.87	111.12	111.94	111.24
102.51	101.37	100.36	102.19	102.16	101.95	100.61	100.37	101.25	101.51	100.86	100.5	102.57	102.27	100.92	101.34	100.51	100.88	101.82	101.42	100.43	101.09	101.95	101.18	100.63	100.48	101.47	102.36	101.45	100.97	100.24	100.25	100.55	101.54	101.35	100.96	100.98	101.06	102.32	99.405	100.72	100.17	100.03	100.57	101.7	101.98	99.52	101.6	100.48	100.63
109.43	109.33	111.18	109.34	111.05	110.03	109.77	112.2	112.17	110.59	111.1	109.91	109.18	110.51	109.6	109.46	110.08	110.57	111.05	111.39	112.49	108.85	110.81	110.1	110.22	112.82	110.44	110.3	110.3	110.65	110.23	112.18	110.73	109.96	110.49	109.16	111.88	110.36	110.39	111.16	110.17	110.36	109.75	111.07	109.62	110.77	111.86	109.87	110.05	111.03
105.83	104.65	106.3	103.75	105.42	106.38	102.63	104.97	104.65	104.61	104.1	105.52	103.75	103.76	105.1	103.85	103.96	105.3	103.56	105.15	105.73	103.83	103.21	105.97	103.74	106.31	105.07	104.23	105.69	104.4	104.48	104.25	104.34	105.58	105.41	105.59	105	104.91	103.76	104.98	104.27	103.92	104.41	104.16	103.45	104.78	103.99	105.29	104.22	106.32
107.91	106.2	106.43	108.32	107.04	107.22	107.96	105.58	106.61	106.14	107.24	106.16	106.24	106.93	105.78	105.88	106.69	106.75	107.8	106.91	106.02	106.85	107.71	106.98	107.5	105.95	108.86	107.51	107.53	107.74	107.71	108.25	107.06	107.98	107.69	106.42	107.33	106.73	106.72	107.02	108.64	107.2	106.85	106.8	106.27	107.69	107.77	107.41	106.58	106.05
111.71	109.57	112.39	112.05	112.05	112.4	113.03	111.72	112.66	111.67	111.49	111.18	111.37	113.8	111.69	109.99	110.88	111.9	111.78	111.8	110.52	111.35	110.58	112.71	112.31	112.24	111.71	112.33	113.29	111.36	111.15	111.71	112.15	112.97	112.31	111.49	111.09	113.52	111.59	112.26	111.54	110.73	111.94	113.54	114.08	110.29	112.83	112.61	112.86	110.8
103.64	104.66	102.09	105.17	103.9	103.24	103.31	103.43	103.24	103.65	103.23	102.45	105.17	104.71	102.33	105.85	103.13	104.73	103.4	104.73	106.18	104.06	105.19	105.61	104.31	104.89	103.01	104.1	104.1	103.4	103.33	104.62	103.92	103.03	103.5	103.73	104.41	105.12	104.33	104.83	103.24	103.1	103.95	104.9	105.38	104.22	103.74	103.99	104.27	103.1
105.89	106.08	105.65	106.31	104.97	106.47	107.07	106.31	105.33	104.58	104.81	106.78	106	104.54	105.1	106.29	105.56	106.87	105.1	107.54	106.09	105.86	105.88	104.48	105.57	107.66	105.25	105.55	106.75	107.14	104.52	105.77	105.93	105.24	104.73	106.38	104.07	106.63	104.83	106.05	104.82	104.71	105.01	105.37	105.52	103.22	106.52	105.79	106.31	103.57
106.08	105.86	105.67	105.4	107.84	106.15	108.01	106.63	105.97	107.28	106.45	106.01	105.94	106.38	104.86	107.54	106.49	107.6	105.16	105.7	107.52	106.7	105.61	106.65	105.9	106.62	107.56	106.08	107.7	107.22	107.47	105.04	106.52	105.65	107.71	106.86	107.03	107.61	106.27	105.92	106.19	106.32	106.15	105.25	106.49	106.54	106.46	106.51	105.65	107.71
109.98	110.4	109.67	110.33	110.76	109.14	110.05	106.86	108.92	111.17	108.55	108.46	108.01	109.98	108.73	110.54	111.53	109.72	109.64	109.96	109.88	108.15	109.22	109.08	110.28	109.84	111.19	110.03	110.47	109.36	110.48	109.81	109.81	110.16	110.49	108.49	109.27	110.28	109.57	109.41	109.89	108.67	111.31	109.12	111.49	110.58	109.77	109.82	110.66	110.24
101.43	99.179	102.27	100.27	99.686	99.255	100.45	101.23	101.88	101.58	99.344	99.579	100.91	101.09	100.71	100.12	101.86	100.63	100.51	100.39	100.7	101.71	100.52	101.31	98.794	100.41	100.12	99.957	99.968	99.976	102.44	100.24	100.7	102.34	100.26	98.747	100.42	101.23	99.151	100.6	101.94	101.02	100.63	101.82	99.693	101.55	101.06	101.22	100.63	100.13
111.34	112.2	112.19	111.66	111.52	111.17	112.28	110.71	110.67	111.6	111.88	111.27	112.78	112.24	111.77	109.97	112	112	111.58	112.68	111.37	112.54	111.28	111.91	111.58	111.15	111.24	112.17	111.44	112.1	110.52	112.2	112.41	110.34	112.66	110.62	110.81	111.93	111.72	110.68	112	110.73	112.22	110.77	111.98	111.57	111.28	111.43	112.49	110.05
111.88	110.69	112.66	112.32	111.36	111.66	111	111.26	112.38	112.3	110.69	112.59	110.6	110.12	110.49	110.28	110.69	110.13	111.2	110.94	109.88	111.69	111.51	110.73	110.45	111.27	112.42	111.24	110.27	111.12	111.44	110.92	111.78	111.56	111.19	112.5	110.92	112.31	113.07	108.89	107.84	109.24	110.73	111.91	110.85	112.27	110.33	110.55	110.89	112.13
100.21	100.08	100.5	97.128	100.3	101.34	99.882	100.62	100.05	100.4	100.12	99.77	100.67	99.474	100.14	100.54	98.868	99.675	99.548	99.927	100.06	99.807	100.51	99.162	100.45	98.385	100.13	99.307	99.569	98.601	101.26	100.27	100.07	99.311	98.604	100.23	99.148	100.43	99.594	100.04	100.06	100.32	100.15	100.51	99.868	100.38	100.97	100.16	100.68	100.03
105.56	107.75	106.93	105.54	105.89	105.64	106.72	106.55	106.3	106.19	107.3	106.38	105.24	107.69	105.69	106.53	105.72	106.74	106.57	106.61	106.61	106.48	106.46	106.54	105.6	106.01	106.06	106.77	105.48	105.65	107.45	106.95	105.85	106.91	105.58	107.09	105.67	104.66	105.33	104.99	106.56	105.34	107.02	107.06	106.08	107.66	104.69	106.33	105.49	106.36
106.92	108.63	105.63	104.94	104.36	105.78	105.85	106.38	107.64	106.78	105.27	106.79	105.85	106.17	105.48	105.34	106.39	107.31	105.91	105.9	108.86	107.25	105.5	107.42	106.3	106.77	106.24	105.77	105.8	104.7	106.51	106.72	105.31	106	106.51	108.17	107.72	107.81	107.09	105.63	105.89	104.95	105.35	106.11	105.67	105.86	107.97	105.97	107	104.98
111.66	110.74	111.65	111.18	109.94	111.81	112.13	112	111.26	110.28	111.44	111.64	110.92	111.52	112.56	110.95	111.17	110.4	111.84	111.92	110.89	112.8	111.18	111.01	111.03	112.43	112.33	111.64	110.19	110.89	110.54	110.85	112.08	112.02	110.53	111.74	112.77	111.04	111.62	111.11	110.32	112.78	110.76	109.93	109.86	110.41	110.66	110.97	111.5	111.71
112.18	112.23	113.45	112.87	112.91	112.15	112.99	112.51	114.28	112.92	114.35	113.04	113.53	113.18	111.47	113.2	111.39	113.08	113.04	113.27	113.56	112.31	111.85	112.2	111.1	113.41	112.05	112.5	112.3	113.42	112.33	110.67	112.85	113.19	112.32	113.99	113.43	114.76	113.08	111.84	112.69	113.48	113.45	113.12	112.06	112.36	114.78	113.61	113.09	114.84
110.95	112.27	112.85	112.18	112.85	112.13	113.38	111.7	113.97	112.06	110.68	112.37	111.06	112.73	113.34	112.38	113.31	111.91	113.49	110.48	110.03	110.35	111.02	112.08	111.54	110.46	111.89	111.84	112.78	112.8	112.16	112.79	112.3	113.34	111.59	112.62	111.4	111.03	112.87	110.67	111.71	111.5	111.82	111.29	112	111.63	111.94	113.1	111.36	112.92
104.47	105.68	105.55	106.53	105.57	104.3	105.43	105.44	106.38	104.24	105.35	105.45	105.94	105.4	105.85	105.52	105.67	104.54	104.01	105.77	105.34	106.43	106.63	104.83	107.27	106.02	105.77	104.81	105.95	104.9	107.26	105.21	105.19	104.83	105.25	105.33	105.53	104.9	105.12	106.48	105.59	105.82	104.47	105.61	105.26	105.2	105.33	103.67	106.99	104.35
105.75	105.73	107.28	107.37	108.3	105.97	105.71	106.87	105.7	106.02	107.51	107.09	106.99	106.82	107.37	107.91	107.49	106.54	105.69	106.14	105.78	106.32	106.2	106.86	107.18	105.36	107.17	107.01	107.75	105.22	107.03	107.39	107.33	108.01	105.72	106.25	106.17	105.28	107.23	106.67	106.81	106.13	106.31	105.82	108.25	106.47	105.59	106.7	106.34	106.66
111.19	111.35	112.47	111.57	110.08	112.59	111.22	111.84	112.11	110.99	111.94	111.1	112.61	110.99	112.85	112.2	111.31	111.69	112.79	111.19	112.19	111.57	109.94	111.62	110.4	112.64	110.69	111.51	113.36	111.63	111.52	111.63	111.86	111.09	112.75	111.72	112.44	111.01	110.87	112.63	112.09	110.59	111.94	111.68	112.74	111.32	112.35	111.05	111.58	110.81
105.63	104.94	106.43	104.17	104.68	104.27	104.88	104.44	105.01	104.73	105.07	105.65	103.73	104.98	106.33	104.76	104.64	105.3	104.09	106.52	104.5	104.99	105.25	103.37	105.41	105.51	104.93	106.34	105.29	103.98	105.34	104.82	104.91	104.92	101.53	104.59	105.76	105.9	105.22	103.49	104.95	104.11	104.88	104.56	105.09	106.03	105.02	106.2	104.05	105.12
106.53	105.48	105.6	105.01	104.45	107.16	106.74	104.12	108.07	105.93	106.37	105.32	105.82	105.7	106.17	104.91	105.85	106.15	105.28	104.62	105.88	105.67	104.58	106.7	106.24	106.45	105.21	105.03	107.61	106.2	105.53	105.65	105.4	105.37	105.06	105.22	105.03	105.74	104.8	105.98	106.24	104.37	104.39	104.94	105.69	105.07	107.38	106.08	105.81	106.55
105.43	106.34	106.45	105.01	104.01	104.63	105.19	104.85	105.76	106.81	104.36	105.19	104.48	104.43	105.7	104.26	106.49	105.29	105.16	104.07	104.43	105.37	103.7	105.31	105.54	105.24	106.05	106.8	105.6	104.92	103.65	103.81	104.43	105.06	104.45	104.33	104.29	104.39	103.93	105.32	105.11	103.99	104.08	104.31	105.97	105.49	103.43	106	104.58	104.18
100.09	100.22	100.55	101.17	99.593	98.761	100.36	100.17	98.101	98.708	101.67	99.116	101.02	100.4	98.867	100.17	98.268	100.07	100.72	99.863	98.995	100.62	98.77	101.6	99.145	99.655	98.91	99.016	100.99	99.519	98.814	100.11	99.968	100.17	99.563	100.24	99.465	101.07	100.97	101.08	98.839	100.66	98.485	99.49	98.211	99.285	100.2	99.678	99.024	100.73
111.78	111.95	111.22	110.8	111.47	110.47	110.03	110.82	111.33	110.1	111.3	110.85	110.73	111.63	111.1	109.27	109.44	110.09	112.66	110.56	111.02	112.27	110.48	109.51	110.35	108.86	112.02	108.84	110.78	110.63	110.15	109.8	111.36	110.7	110.37	109.51	110.76	111.25	111.03	110.98	109.33	109.78	110.03	111.67	110.56	111.79	109.84	110.24	109.42	111.04
99.872	100.53	100.11	98.66	99.987	99.55	98.979	100.62	98.608	98.878	99.762	99.939	100.39	99.702	101.06	99.622	99.532	100.51	101.27	99.458	99.449	99.773	97.367	100.09	100.57	99.751	100.11	100.08	98.019	98.25	99.505	98.554	100.44	99.088	100.61	99.664	101	99.581	100.45	100.14	102.24	100.88	101.44	100.91	100.96	100.91	99.482	101.77	100.43	98.599
106.29	106.99	106.2	107.81	105.52	106.38	105.68	105.58	106.75	107.46	104.48	105.87	106.93	105.91	106.16	106.41	105.67	106.64	105.01	105.25	105.7	106.17	105.75	107.08	107.61	107.08	105.69	105.46	106.35	106.89	106.7	106.75	107.42	105.85	106.32	105.06	107.86	104.68	106.57	104.94	106.3	105.78	106.16	107.44	105.36	106.7	107.22	104.83	105.83	106.27
105.41	102.9	105.18	103.25	104.78	104.13	103.74	103.23	103.68	103.58	103.25	102.33	103.18	103.91	104.21	105.22	105.37	105.05	103.37	104.93	104.85	103.4	105.65	104.96	102.91	105.27	104.87	104.45	105.02	106.64	106.43	106.6	104.74	104.34	105.43	103.65	104.72	105.17	104.8	102.76	102.12	103.81	103.45	103.51	103.34	105.04	104.15	106.48	105.03	103.8
99.462	98.493	99.349	100.63	100.44	98.949	100.02	100.08	100.45	99.235	99.666	99.186	100.47	99.306	98.931	100.86	99.219	101.22	99.337	100.76	97.925	99.84	100.21	99.335	99.517	100.41	98.833	98.95	98.229	98.493	99.816	100.54	99.38	100.91	100.07	99.45	99.334	99.253	99.092	98.161	101.27	99.997	101.31	98.892	98.066	100.94	99.558	100.23	98.266	100.29
106.95	105.26	106.29	105.41	105.43	106.46	106.59	105.13	107.08	106.22	104.88	105.41	107.02	105.96	106.7	107.31	105.93	107.7	106.33	106.48	106.93	105.78	106.32	106.41	106.14	105.4	103.8	106.12	106.62	107.36	106.5	106.24	106.56	107.23	105.54	106.02	106.68	105.88	105.8	105.27	108.01	107.24	106.08	107.41	106.01	105.04	105.58	106.49	107.49	106.6
101.64	100.61	101.75	101.11	101.13	100.45	102.25	101.53	101.1	101.23	99.727	100.75	101.67	99.881	101.6	99.939	100.66	100.56	102.35	102.33	101.07	101.35	101.16	100.83	101.09	100.55	101.76	99.372	100.97	102.57	100.58	99.077	100.24	100.71	102.3	100.34	101.85	101.32	101.76	99.654	101.51	99.987	102.05	99.276	101.83	101.34	102.68	100.62	101.32	102.12
104.61	107.72	107.49	108.09	107.98	107.33	105.5	106.75	106.61	106.65	106.5	105.63	107.69	105.76	107.69	107.09	106.07	106.17	107.22	107.09	107.4	106.92	106.51	107.86	106.17	107.02	106.36	107.25	108.83	105.76	106.31	105.58	104.76	107.44	106.4	104.97	105.93	106.68	105.71	105.16	107.9	108.45	106.92	107.36	107.08	105.99	106.54	106.87	106.81	107.49
104.11	103.99	103.79	104.31	103.51	104.01	104.58	105.09	104.14	105.13	104.74	102.61	104.19	102.73	105.48	104.43	102.88	104.24	103.59	105.62	104.97	104.58	104.76	103.87	103.37	104.75	103.34	104.12	104.03	103.98	104.07	104.89	104.56	103.53	105	103.87	104	102.33	103.64	105.66	103.8	104.07	104.29	104.04	105.36	103.78	103.55	103.16	105.31	104.76
99.422	100.09	99.318	100.63	100.86	101.7	99.426	98.398	99.139	98.836	100.32	99.322	100.42	102.11	99.426	100.6	100.05	99.219	99.51	99.076	98.988	100.57	100.37	99.52	100.95	99.263	100.45	100.8	99.194	98.961	100.06	98.253	100.04	99.347	98.224	99.492	98.971	99.719	99.418	100.35	99.237	100.63	99.891	100.14	99.942	98.82	98.89	98.823	99.362	99.117
110.82	112.19	111.61	111.1	109.37	110.24	110.41	112.38	109.95	111.75	111.46	110.98	111.82	111.37	111.91	112.06	111.62	111.01	111.33	111.6	110.6	112.22	111.9	111.09	112.45	112.45	111.32	111.23	111.05	111.89	112.46	110.97	113.73	110.33	109.89	112.89	112.89	113.11	112.13	110.8	111.38	112.97	111.42	112.56	111.81	111.86	111.75	111.95	112.55	112.18
106.42	105.77	105.42	105.7	106.65	107.81	107.01	105.59	104.79	105.54	105.24	104.74	105.19	105.91	106.64	106.73	106.5	106.12	106.66	104.01	106.75	105.91	105.26	104.86	106.94	105.5	106.21	106.07	107.19	106.35	106.12	106.85	104.63	105.82	106.73	105.99	106.41	106.2	105.49	106.06	106.67	106.38	105.56	104.56	105.62	105.67	105.41	106.62	106.43	106.46
110.92	110.28	111.39	111.91	113.04	111.48	110.02	109.69	111.88	112.6	112.55	110.88	111.26	112.53	111.23	112.53	110.89	109.26	111.56	111.17	112.33	110.48	111.34	111.33	112.13	111.39	111.74	111.5	113.1	111.3	111.36	110.96	113.4	111.91	111.19	112.74	111.59	112.14	110.04	111.85	112.09	112.28	112.39	111.65	111.19	111.03	111.78	111.52	113.02	113.24
112.06	113.91	113.1	113.45	114.99	112.72	112.67	112.7	110.55	112.43	112	111.66	112.02	112.13	113.53	115.48	112.76	112.5	112.8	112.52	111.73	112.74	114.76	113.53	112.84	111.72	111.66	113.57	112.55	113.61	112.71	111.98	113.11	114.52	112.47	113.56	112.5	112.58	110.98	112.79	112.21	114.37	111.53	113.75	112.69	113.96	111.9	113.79	115.21	112.63
107.57	108.18	107.46	105.81	107.05	106.38	107	105.73	105.47	108.61	106.46	106.65	107.22	106.38	107.35	106.44	106.18	106.91	107.9	105.93	105.65	106.07	107.72	106.45	107.35	106.24	106.02	106.25	107.2	105.74	105.86	106.02	108.41	105.82	107.08	105.39	106.13	105.87	108.32	107.07	107.98	105.31	107.23	105.39	107.05	106.17	107.16	106.05	107.52	106.7
109.71	109.98	110.07	109.94	108.43	109.51	109.21	109.86	111.03	109.26	111.69	109.37	109.28	109.72	110.4	111.87	109.34	110.02	111.32	111.01	109.85	108.34	110.95	109.26	111.43	109.18	109.01	110.07	110.05	108.96	110.01	109.58	110.23	109.04	107.77	110.89	110.72	109.8	109.53	109.86	107.99	109.89	109.77	108.8	109.52	109.48	108.96	110.46	112.41	110.66
104.24	105.42	106.37	105.51	104.52	104.63	104.61	106.75	106.27	105.15	105.56	103.68	104.94	106.98	105.18	104.44	105.56	104.21	105.07	105.42	104.03	104.8	106.02	105.3	106.54	105.33	105.04	107.32	105.91	104.92	103.96	104.95	104.86	105.81	105.02	105.15	105.03	107.15	105.47	105.18	106.34	105.25	104.94	104.55	106.38	105.07	104.28	105.26	104.92	103.77
116.14	116.03	116.46	115.22	115.52	116.23	115.9	114.72	115.4	115	116.16	116.13	116.43	116.4	117.19	115.83	116.32	117.33	117.19	117.16	114.52	115.98	116.43	116.31	115.86	115.46	117.51	115.89	115.97	116.62	115.71	116.06	115.29	116.02	114.5	115.08	116.73	116.23	118.45	115.43	116.32	117.29	115.94	115.32	116.29	115.79	115.64	116.17	116.24	114.98
107.23	106.61	107.08	108.37	107.39	106.76	107.07	105.68	105.91	106.42	106.27	107.28	105.69	107.94	105.04	106.26	106.5	107.39	107.47	108.23	106.85	107.26	106.37	106.34	108.04	108.99	104.95	107.65	106.94	107.71	106.54	108.42	107.69	106.88	106.96	106.54	106.91	105.46	106.36	106.99	108.47	107.61	106.61	106.3	105.96	105.26	107.62	108.07	106.71	107.77
113.11	111.9	110.87	112.81	111.14	111.73	110.61	110.61	111.83	111.58	110.45	113.03	112.43	111.53	112	111.28	112.04	110.55	112.83	110.06	112.36	111.87	111.67	112.23	112.69	111.3	112.42	111.95	111.34	111.16	111.89	112.12	111.37	111.59	111.85	112.12	110.55	112.35	111.56	111.08	110.25	111.52	112.52	112.44	111.09	111.24	113.43	110.56	112.27	111.89
101.56	99.782	101.76	101.28	101.08	102.27	101.27	98.404	100.33	102.1	100.78	100.19	100.4	101.77	99.668	99.244	100.36	100.95	100.87	101.86	99.236	100.4	100.58	99.821	98.822	100.79	99.901	100.54	101.36	101.16	101.09	99.71	99.387	100.01	98.909	101.41	100.88	100.53	100.82	99.812	101.15	100.82	98.559	100.15	102.5	101.25	101.03	101.59	101.86	100.77
117.29	117.37	115.61	117.16	115.02	117.2	115.37	115.55	116.45	114	115.04	118.1	114.96	118.08	116.25	116.25	115.45	115.35	116.18	116.75	116.95	114.19	117.08	115.91	116.34	116.6	116.79	116.78	114.25	114.06	116.63	116.13	116.6	116.34	116.96	115.3	115.24	117.74	115.71	118.05	115.66	116.3	114.27	117.61	114.21	115.18	116.19	115.38	114.99	117.64
110.07	111.53	109.03	108.8	111.9	111.97	110.03	111.71	111.77	109.1	111.9	111.69	110.79	110.95	110.73	111.39	111.78	110.21	111.79	108.81	111.16	111.19	108.63	110.15	111.34	109.64	109.32	111.47	111.11	111.6	110.19	109.97	111.67	110.91	109.17	111.69	108.98	109.91	111.09	111.59	110.77	110.63	109.36	110.46	110.17	112.81	110.5	108.93	110.27	109.21
104.09	105.23	104.78	103.81	103.97	103.47	103.94	103.54	105.43	105.07	103.95	104.52	105.37	103.62	104.22	104.49	106.07	104.73	105.43	104.98	105.82	105.11	103.38	105.51	104.47	103.93	104.01	104.19	104.23	104.69	105.22	104.77	104.52	104.39	104.97	105.92	103.61	106.31	104.88	105.01	105.53	103.93	105.06	105.37	104.27	105.34	104.22	104.9	105.3	104.17
110.84	109.53	112.07	111.72	110.63	111.66	112.56	110.29	111.56	111.21	111.01	111.53	110.19	111.29	111.31	112.03	114.37	111.74	111.02	110.33	110.85	113.04	111.21	111.22	111.28	111.87	111.2	111.14	110.93	110.56	111.59	111.19	112	111.15	112.25	111.01	110.83	111.98	111.98	112.49	111.67	111.71	110.92	111.71	111.34	112.52	110.7	111.68	109.66	110.73
99.48	98.43	99.106	99.775	101.06	100.65	99.647	98.577	101.67	99.324	99.678	100.41	98.649	99.172	100.14	99.975	99.913	100.71	97.98	101.13	99.56	98.672	97.962	100.25	98.726	97.835	100.16	99.716	98.834	98.586	99.026	99.204	101.94	100.01	99.718	100.02	100	99.103	100.21	100.26	101.24	99.464	100.22	100.05	99.512	101	100.84	99.496	99.557	99.629
110.95	111.89	111.59	112.17	112.19	114.32	110.02	113.49	111.59	112.59	112.93	112.5	112.32	111.62	111.54	110.91	111.27	111.86	113.11	111.56	111.29	112.59	112.15	112.17	111.78	112.2	111.92	110.71	113.16	111.54	111.95	112.51	110.92	112.24	112.48	112.17	111.64	112.21	113.22	111.95	113.58	111.59	112.28	113.03	112.89	113.07	112.23	112.62	112.4	112.61
106.43	105.25	104.68	106.31	106.27	105.98	104.76	106.04	104.68	104.52	107.46	105.08	106.61	105.3	104.32	106.49	105.69	105.85	105.78	105.46	106.07	105.66	105.61	106.26	105.25	106.15	105.9	105.1	106.48	106.24	105.37	104.79	104.17	105.76	105.08	106.69	105.2	106.16	105.1	106.48	107.37	106.8	104.86	105.97	106.92	105.09	104.97	104.12	104.58	106.12
103.91	104.42	104.94	105.3	105.1	104.18	105.03	104	105.21	103.91	103.98	104.53	104.76	102.52	104.79	107.01	103.8	104.7	105.67	105.17	104.66	104.62	104.74	103.79	106.55	103.9	104.69	104.79	105.75	105.29	104.42	105.32	103.63	103.71	104.08	104.55	104.42	106.23	104.68	104.95	104.81	104.59	103.72	106.28	104.72	103.76	104.35	103.62	103.69	103.9
100.89	101.16	101.2	99.78	101.07	103.36	100.06	101.4	101.05	99.417	100.49	100.86	99.117	100.97	100.52	100.29	101.63	101.63	100.28	101.95	101.07	102.45	101.8	101.5	100.72	100.89	100.43	100.44	100.91	101.21	101.09	101.04	101.72	100.43	102.34	100.27	100	101.16	102.41	102.78	101.83	101.33	102.02	101.71	99.731	100.63	100.44	101.68	101.03	101.19
107.29	106.64	105.85	106.42	105.64	104.25	104.95	106.23	104.15	104.5	105.87	104.86	105.92	104.48	104.74	105.03	104.56	105.19	105.1	107.12	105.91	104.55	106.65	105.73	105.72	104.54	105.68	104.49	106.61	106.02	104.96	105.57	105.05	104.26	106.49	104.81	103.99	104.85	104.39	104.73	104.88	105.35	105.77	103.61	105.65	104.85	105.44	106.04	106.25	105.55
110.9	112.5	111.09	113.64	111.31	110.61	113.49	111.06	112.72	113.18	112.73	111.36	111.26	112.07	113.02	113.17	111.21	111.38	112.18	111.44	111.63	110.17	112.49	111.21	112.35	112.3	112.4	110.82	114.4	110.9	110.01	113.31	111.52	112.05	110.55	112.61	111.55	111.65	109.52	110.4	112.52	112.36	111.5	112.32	111.77	112.55	112.48	111.05	110.99	109.36
105.88	105.84	105.82	107.16	105.92	106.35	106.12	105.45	104.51	106.07	105.79	106.41	105.96	104.19	107.71	105.54	106.91	105.03	105.81	104.54	106.36	105.37	105.74	105.54	105.08	106.12	105.28	105.02	105.8	104.09	105.89	105.12	105.51	106.1	104.73	105.61	106.26	105.62	106.14	105.22	105.83	107.09	104.78	104.9	105.83	105.18	105.43	105.77	104.5	105.48
105.9	105.54	105.29	106.12	107.13	105.48	104.92	105.11	106.03	105.79	105.71	106.26	106.53	105.12	103.63	106.88	106.13	104.73	106.65	105.66	106.35	105.93	106.32	103.93	106.86	106.06	104.81	103.85	105.17	105.11	107.33	105.64	105.48	105.24	107.09	105.84	106.45	104.88	106.16	105.93	106.25	104.92	106.35	106.38	106.73	105.05	105.1	104.39	105.85	105.89
115.64	114.57	115.53	114.9	115.99	117.14	116.56	115.98	114.42	115.09	116.58	115.7	116.88	114.92	116.35	116.82	115.99	116.79	116.7	116.94	116.44	115.57	117.21	115.87	114.86	116.85	114.59	117.21	115.23	115.46	115.79	116.21	117.13	115.88	116.79	115.9	115.2	116.31	116.86	116.92	115.84	116.49	115.77	116.36	118.4	117.59	115.74	116.05	117.92	117.13
107.13	105.72	105.58	107.28	105.21	106.54	106.27	106.6	105.14	105.69	105.05	106.34	105.89	106.74	105.45	105	105.94	105.61	108.08	106.19	107.25	106.17	105.93	107.17	106.57	106.53	105.95	107.05	105.86	103.45	104.59	106.7	105	105.7	105.06	105.02	105.61	104.62	104.75	106.98	105.12	105.11	106.59	106.14	105.08	105.81	106.37	104.97	105.97	106.68
114.71	112.91	111.62	111.72	111.53	112.62	113	113.2	112.04	112.91	113.71	113.33	113.1	111.48	112.17	113	112.12	113.92	112.16	112.65	112.28	113.09	112.5	112.5	111.56	113.32	112.82	112.16	111.54	113.72	112.76	112.61	112.69	113.39	113.8	114.85	111.25	113.36	114.12	113.12	112.57	112.13	114.68	112.25	111.35	112.45	111.94	113.24	112.71	114
99.9	100.99	101.33	100.78	100.33	100.02	99.635	100.12	99.83	101.2	100.74	101.04	99.112	99.4	100.06	99.679	100.38	100.38	99.889	100.89	100.55	100.05	101.37	99.147	99.067	101.94	100.42	101.43	101.14	101.11	98.618	99.781	100.66	99.369	99.924	99.344	101.1	98.456	99.618	100.8	100.42	102.11	100.78	99.777	99.368	99.491	101	100.75	99.076	99.671
104	103.11	105.29	105.32	103.7	104.88	102.8	104.36	104.13	104.47	105.31	103.69	105.08	104.38	104.52	104.13	104.89	103.38	102.77	103.31	104.14	104.47	105.48	103.59	104.38	104.56	104.47	104.77	105.48	103.02	103.79	103.5	103.4	103.65	103.95	105.41	103.78	103.39	104.21	104.52	103.35	104.57	103.92	103.34	103.49	104.03	103.64	105.13	103.62	103.14
110.37	110.75	110.22	111.2	111.44	110.27	112.27	111.72	112.21	111.6	111.71	110.82	111.96	112.06	110.8	111.27	111.94	110.62	111.67	111.44	111.07	111.56	110.9	111.32	112.28	110.61	112.63	110.83	109.99	112.87	111.13	111.87	111.64	109.78	111.83	111.24	111.04	110.81	112.63	111.03	111.96	110.36	111.62	110.77	111.24	109.6	110.43	110.9	112.68	111.67
112.27	112.92	111.39	111.5	111.83	112.41	112.16	111.75	113.02	111	111.04	112.12	111.56	111.6	112.19	111.76	111.53	110.61	112.37	111.63	110.61	112.36	112.37	112.11	110.3	111.89	113.36	112.01	112.08	110.99	111.37	112.12	111.94	113.25	111.93	110.43	113.12	113.06	112.08	113.18	112.66	111.2	111.16	110.3	111.69	112.45	111.43	111.95	111.79	112.29
104.92	104.42	104.21	103.77	104.38	103.66	104.6	104.05	103.63	103.16	102.85	104.51	105.1	102.5	103.6	105.77	105.73	105.54	103.66	104.17	106.05	104.08	104.35	103.87	104.78	104.37	103.78	105.07	105.22	104.44	104.94	104.21	105.6	103.33	104.38	105.28	103.94	106.06	106.14	103.02	104.98	106.04	104.17	105.98	104.68	105.93	105.15	104.21	105.84	103.63
104.12	106.11	106.75	106.33	104.82	106.88	105.96	107.31	105.37	106.79	106.24	106.3	105.64	107.06	105.76	104.81	105.33	106.89	105.86	106.32	106.57	104.97	103.85	106.57	106.11	106.57	106.14	105.59	106.15	107.09	104.46	105.71	106.5	105.4	104.55	106.02	104.72	105.44	106.06	105.35	106.28	104.66	106.06	105.19	104.8	105.77	105.25	106	104	106.02
106.65	104.71	106.29	105.94	107.04	105.48	106.73	104.94	106.01	106.4	103.39	105.86	105.8	105.28	106.46	104.73	105.49	105.61	104.73	105.05	107.5	103.27	106.62	106.75	105.63	106.69	105.86	105.86	105.51	103.93	105.3	105.8	104.3	105.9	105.79	106.1	105.72	106.22	105.02	105.9	105.79	105.6	105.62	105.69	106.17	104.8	104.27	104.16	104.03	104.43
105.3	106.33	105.9	106.3	107	106.93	106.19	105.63	106.09	105.18	105.16	106.61	106.48	105.18	105.97	106.31	106.3	106.13	105.63	106.3	107.44	107.88	106.68	107.3	105.25	105.66	106.07	107.6	105.96	106.51	106.29	105.9	105.56	105.66	105.88	106.32	106.73	106.69	105.61	105.57	106.58	106.73	105.55	106.35	106.13	105.67	105.81	106.45	106.12	106.35
103.34	100.88	100.87	101.39	101.1	101.5	99.236	99.638	100.04	99.133	101.63	100.5	100.5	101.95	100.07	102.41	101.53	99.251	99.097	99.145	101.69	99.903	99.678	101.44	100.74	100.1	99.798	101.42	101.06	100.62	100.74	100.05	100.25	100.6	101.32	101.47	99.713	101.2	100.04	101.88	100.4	101.59	99.605	99.437	99.695	101.22	101.42	101.82	100.22	100.78
111.66	109.94	109.89	111.37	112.27	110.6	112.31	110.87	112.6	108.97	112.47	110.37	111.2	110.29	111.88	111.13	110.64	110.58	110.07	111.74	110.02	110.45	110.89	110.86	112.32	111.4	112.36	112.08	111.65	111.2	111.81	110.98	111.31	110.06	109.33	111.46	110.9	111.7	110.94	111.29	110.99	112.32	112.3	110.92	111.26	111.53	112.22	111.26	111.64	112.83
112.33	112.34	113.18	112.54	112.69	112.87	111.13	112.4	112.07	114.23	112.9	113.3	113.01	112.63	113.06	112.93	112.31	113.75	112.38	113.91	112.41	112.85	113.79	112.59	113.22	112.75	110.96	112.32	113.2	113.39	113.33	113.15	114.75	113.11	113.71	112.74	112.85	112.1	112.74	112.59	113.72	112.43	110.54	113.43	113.94	113.23	113.73	113.64	113.89	113.84
104.18	106.27	105.86	104.99	105.34	103.58	105.42	104.8	105.27	104.62	103.9	104.14	107.33	106.76	104.76	105.22	104.83	104.57	103.77	105.44	103.99	105.26	105.12	104.57	105.75	104.95	103.96	103.63	104.45	103.34	105.62	104.91	105.09	105.04	105.19	105.59	107.12	105.46	104.21	106.11	103.38	104.33	104.36	104.23	105.12	105.44	105.52	106.36	106.41	105.95
105.69	103.43	103.39	103.68	103.54	104	102.71	103.82	104.58	103.25	104.3	103.48	104.12	102.53	104.29	104.9	104.31	103.69	102.53	103.06	104.79	104.81	101.74	104.11	103.97	105	105.66	103.48	103.53	105.02	103.76	104.16	104.19	105.27	104.46	102.96	104.4	104.52	104.66	102.3	104.04	104.5	103.93	104.52	104.61	103.63	105.1	105.09	104.22	102.67
101.94	101.61	99.906	100.89	101.4	101.4	100.51	101.33	100.13	100.1	100.82	101.55	100.94	100.28	99.557	100.87	101.74	100.25	100.7	101.92	101.13	100.2	102.05	100.77	102.15	100.3	100.74	101.13	100.71	100.41	100.18	102.22	101.73	101.63	101	100.81	102.21	101.44	99.86	100.64	100.48	102	101.1	101.46	103.42	100.86	101.55	100.46	100.14	103.21
100.92	99.255	99.524	100.78	101.06	99.69	100.49	100.94	100.34	99.153	100.37	100.7	101.64	101.67	101.47	99.89	101.15	101.27	101.33	101.07	99.417	101.8	100.66	101.27	100.11	102.53	101.64	100.91	100.97	99.935	100.82	99.338	102.8	100.12	101.2	100.07	101.68	99.466	102.26	100.43	101.58	99.313	102.28	100.33	99.602	100.68	101.53	101.65	100.85	100.42
111.77	111.29	113.5	112.34	112.38	113.73	111.92	111.89	112.31	111.18	110.78	112.34	111.57	112.57	111.8	111.76	113.1	111.36	110.58	111.79	111.62	112.1	112.41	111.83	112.27	112.64	110.5	112.88	113.11	112.1	111.6	110.93	111.19	110.8	111.11	111.8	112.07	112.07	112.34	111.2	111.38	111.6	111.12	112.39	110.93	111.66	110.91	112.49	112.22	113.5
99.888	100.97	101.35	99.931	101.03	100.03	102.01	100.04	99.98	100.03	99.506	99.469	100.67	99.312	98.613	99.779	100.64	98.885	100.07	101.08	99.92	99.827	100.04	100.88	100.45	101.69	100.14	100.09	100.52	101.27	101.64	99.633	101.41	100.87	101.62	99.746	100.5	100.46	98.522	99.268	100.74	101.32	99.404	100.37	99.801	101.27	99.663	101	100.75	100
106.58	105.44	106.25	107.04	105.74	105.68	105.69	106.39	105.94	107.05	105.27	104.56	106.23	104.36	106.65	106.62	105.75	107.13	105.52	105.1	107.31	106.35	106.91	104.5	105.22	107.29	106.96	106.94	106.47	106.28	106.69	105.85	105.35	108.16	106.92	105.64	105.63	103.99	103.66	106.65	105.96	107.02	106.88	105.43	104.91	106.15	107.35	106.08	106.6	105.51
106.01	104.74	106.15	106.23	106.84	105.6	105.26	105.14	107.01	105.61	105.29	105.59	107.12	106.1	107.08	107.03	105.55	106.44	105.19	107.78	106.36	104.97	106.23	105.06	105.83	105.3	105.56	106.28	106.92	105.21	105.27	106.77	104.38	108.08	106.02	103.82	106.34	105.86	105.41	107.81	105.52	105.61	106.29	104.99	106.08	106.22	105.91	104.77	105.4	104.15
117.01	117.56	118.67	117.1	115.48	117.02	118.25	118.93	116.61	116.98	119.41	119.1	116.84	118.66	117.48	117.95	118.13	118.12	117.17	117.16	118.66	117.22	117.14	117.6	117.53	117.38	117.32	119.02	118.45	119.58	117.23	117.29	116.34	116.82	116.67	117.91	117.37	116.34	118.21	118.09	117.52	118.21	117	116.69	118.03	118.41	118.32	118.89	117.5	118.23
104.64	106.39	104.26	104.96	102.43	104.19	105.04	104.11	103.95	104.48	104.03	103.78	104.74	103.78	103.11	105.43	104.78	104.55	104.69	105.44	103.03	104.53	105.61	104.14	104.18	103.3	103.91	105.21	104.67	105.24	106.16	104.68	104.38	105.22	105.09	103.46	104.12	104.15	104.64	105.1	105.71	104.94	103.77	103.81	104.98	104.41	105.55	104.08	104.2	104.72
106.1	106.07	106.28	105.6	105.77	104.85	106.92	105.67	106.94	109.5	105.32	105.34	105.14	105.98	106.29	105.2	105.7	106.24	107.73	106.11	106.51	106.11	105.51	106.82	105.04	106.11	105.64	106.66	106.55	106.24	106.08	107.94	105.93	107.4	106.45	106.78	106.21	106.49	105.63	105.61	106.94	106.13	107.96	106.6	104.26	104.75	106.39	106.07	106.14	104.93
111.94	111.99	110.88	113.01	110.99	108.42	111.04	111.42	111.71	111.44	112.19	112.42	110.22	112.54	111.78	111.07	111.25	111.99	110.08	110.63	112.34	109.66	109.55	111.4	112.73	111.44	110.47	111.46	111.66	109.45	111.66	111.04	110.45	111.54	110.41	110.57	109.94	112.82	111.31	110.16	111.42	110.34	112.44	110.76	111.78	111.86	110.33	110.43	111.74	111.27
106.95	105.7	107.11	105.17	105.19	106.34	106.08	109.25	104.66	105.89	106.17	106.94	106.87	105.72	105.91	105.48	106.43	105.86	105.62	105.7	107.52	106.43	105.79	106.79	106.09	105.09	105.37	106.23	106.27	104.96	106.48	106.24	104.55	105.76	107.48	106.05	107.33	104.23	107.45	106.56	106.32	106.88	106.17	106.11	106.48	107.04	105.25	106.25	106.31	104.84
102.72	103.57	104.29	104.45	102.93	105.25	104.55	103.53	104.69	104.03	105.77	104.75	103.5	105.17	104.68	103.3	104.85	104.13	104.99	104.02	103.76	104.74	103.8	103.91	104.52	104.69	104.89	104.09	105.29	104	104.06	104.24	102.77	103.67	104	104.07	103.95	105.02	104.21	104.3	105.17	104.52	105.09	103.68	103.13	104.68	105.06	105.45	104.95	104.46
111.82	112.71	112.23	112.48	111.73	110.87	111.47	111.72	111.16	112.26	111.96	111.84	111.86	109.73	112.19	110.34	110.86	113.31	108.92	112.43	111.41	109.69	110.81	110.51	112.21	111.74	114.49	111.38	111.38	111.97	110.97	111.6	111.95	111.19	110.62	110.79	110.98	110.34	111.8	110.28	111.3	111.59	109.89	110.66	111.19	112.43	111.69	111.5	110.43	111.78
108.08	107.74	106.94	106.45	107.36	107.54	107.15	105.73	105.82	105.49	107.57	107.47	104.92	107.65	107.25	108.24	106.15	107.17	106.08	106.04	104.75	107.17	107.79	106.93	106.14	107.17	106.89	105.83	107.33	104.69	106.23	107.59	106.51	107.29	107.84	106.88	107.96	106.62	107.5	107.38	106.55	107.02	105.79	107.8	104.94	106.79	106.24	106	107.03	106.19
109.81	112.09	112.28	112.22	110.47	111.78	111.93	112.09	113.08	109.84	111.6	110.8	111.57	110.32	113.24	112.14	112.37	111.59	112.42	113.55	110.81	112.75	110.85	110.5	110.85	111.72	112.72	110.49	113.16	112.62	112.52	110.68	111.01	114.36	110.86	111.82	109.55	110.27	111.71	111.6	110.26	109.87	113.36	111.47	110.42	111.74	111.71	112.56	111.53	110.44
115.61	119.05	116.56	115.76	116.39	116.2	115.38	117.13	115.8	116.24	115.12	116.2	115.47	116.42	116.57	116.09	117.58	116.75	116.92	115.46	115.64	114.79	116.97	115.34	114.68	116.1	115.65	117.44	117.06	116.85	115.27	116.44	115.07	117.05	114.55	115.25	116.52	116.72	114.64	117.87	116.67	116.07	117.22	117.34	116.34	116.29	116.56	116.68	115.36	116.08
117.99	117.82	116.3	117.38	115.88	118.06	115.71	117.14	117.45	117.39	117.19	117.61	117.12	117.34	118.26	117.27	118.2	117.14	114.68	116.85	117.64	117.75	118.34	117.13	116.8	119.14	116.05	117.76	118.15	118.63	118.48	116.71	118.04	117.84	118.08	119.14	119.22	118.17	117.32	119.1	119.09	118.08	117.27	118.02	117.49	118.64	117.22	116.89	116.13	116.86
113.3	112.27	112.03	111.79	109.22	112.43	111.27	111.65	111.65	112.03	112.12	110.82	111.09	111.36	111.57	110.34	111.29	112.58	110.32	110.63	110.82	112.37	110.48	111.79	108.78	110.91	111.26	111.26	110.86	111.2	111.07	112.13	111.41	111.48	109.87	111.6	111.78	108.55	112.49	110.45	111.52	111.89	111.36	111.24	110.76	110.8	112.24	111.68	113.12	110.8
105.21	106.32	106.19	105.84	105.67	106.43	105.32	104.24	105.88	106.4	105.38	105.37	104.74	106.24	106.5	106.27	105.5	104.87	105.18	106.26	105.3	105.8	105.71	105.75	105.17	106.62	105.43	107.81	105.72	105.25	106.5	105.48	106.18	105.2	105.83	107.32	105.53	106.09	103.85	106.3	105.26	104.77	104.79	104.66	104.78	104.39	107.48	105.07	106.26	106.34
109.56	107.7	110.77	110.17	110.12	110.38	109.88	109.17	108.54	110.84	108.99	109.14	111.05	108.6	109.72	110.28	109.56	109.03	112.27	109.71	111.05	108.74	111.06	111.07	108.41	108.05	108.83	108.18	108.57	109.15	109.67	109.23	109.92	109.28	109.02	109.92	108.72	109.81	110.24	110.94	110.69	108.89	110.81	111.41	110.15	109.78	109.61	110.09	108.37	111.44
111.92	112.01	111.3	111.82	111.48	111.26	110.49	110.96	111	112.03	110.78	110.65	111.48	111.26	110.23	111.18	111.45	110.53	111.32	110.71	112.43	109.94	111.6	109.86	111.75	111.45	111.48	112.84	110.62	111.85	109.85	112.05	111.51	110.81	111.29	109.2	111.9	110.79	111.15	110.12	109.87	111.31	110.89	110.17	111.87	113.03	111.25	113.41	111.95	111.15
115.83	115.69	114.52	115.44	115.27	118.1	115.56	116.05	117.4	117.22	117.31	115.24	114.82	115.74	116.27	115.73	113.99	113.95	116.05	115.61	114.95	117.62	115.4	115.41	117.63	115.96	117.03	117.62	116.65	113.35	116.33	115.55	115.77	116.96	116.39	115.93	116.1	116.16	115.71	115.84	115.12	116.37	115.64	115.9	118.26	116.01	114.87	115.4	117.1	117.08
100.98	100.59	100.86	99.481	101.54	100.94	100.51	99.931	99.273	100.08	100.68	101.06	102.64	101.17	100.44	102.41	100.33	100.66	102.14	100.97	100.89	102.01	101.5	100.94	100.43	101.03	102.75	101	101.59	101.37	101.32	100.77	100.62	101.81	100.26	100.34	100.83	100.62	99.103	100.96	99.937	100.58	100.92	102.68	101.6	100.85	101.39	101.11	101.33	101.21
105.77	106.88	106.17	106.47	106.66	105.38	105.18	105.8	105.37	105.83	105.29	104.72	104.3	107.77	105.18	104.49	107.58	105.61	107.57	106.69	106.32	104.82	104.63	105.25	105.57	106.06	106.81	106.04	106.07	105.78	105.96	108.26	105.01	104.17	106	105.65	105.35	106.22	104.83	103.96	103.79	104.13	106.02	105.44	107.07	106.85	105.1	103.87	105.93	104.53
110.08	112.83	111.61	112.46	110.55	110.3	113.86	111.34	112.35	110.99	110.06	111.83	111.93	112.7	110.13	111.25	112.48	110.76	113.26	111.97	113.62	112	110.64	111.86	111.08	110.93	112.46	111.11	112.76	113.64	110.79	111.29	112.76	112.75	112.86	109.81	110.19	110.23	112.29	112.13	110.72	111.21	110.79	112.06	110.39	112.38	111.78	112.11	112.86	110.57
111.31	111.52	111.26	110.91	111.89	110.99	111.22	111.47	111.35	111.39	112.38	109.23	109.93	111.14	112.48	112.2	111.18	111.28	112.01	112.35	111.93	110.91	109.55	112.61	110.69	111.17	110.6	110.68	110.73	112.18	111.16	112.66	110.88	110.84	110.64	111.68	110.39	110.88	110.71	111.5	109.98	111.6	112.1	110.27	112.66	111.15	110.65	109.97	111.48	111.2
98.923	100.94	98.182	100.82	100.39	99.182	100.14	100.4	99.67	99.358	99.373	99.863	100.4	99.367	100.65	99.8	99.899	100.41	99.787	100.96	99.129	99.777	101.09	99.127	100.49	101.01	100.09	101.62	98.69	101.41	101.06	99.209	98.369	98.343	99.567	100.8	100.69	99.011	99.747	98.995	98.226	101.08	99.593	99.78	100.45	99.548	99.524	99.341	100.82	99.329
104.65	104.24	105.51	105.69	105.94	106.28	105.23	105.08	105.93	107.72	104.26	105.25	105.88	104.88	104.61	106.57	105.62	106.27	104.87	104.82	106.82	105.12	104.64	106.07	105.4	105.47	105.54	105.89	105.77	104.9	106.72	105.79	106.03	105.44	105.41	106.25	106.33	105.21	104.43	106.39	104.36	105.53	107	106.6	105.33	105.93	105.3	105.18	104.91	104.73
105.34	104.43	104.02	103.68	102.79	103.37	105.61	104.58	104.39	105.15	102.63	103.7	102.81	105.02	103.39	105.19	103.74	104.09	104.1	104.36	103.89	104	103.61	105.73	103.68	103.48	104.27	106.47	104.12	104.65	104.62	103.59	104.72	105.43	105.06	104.32	104.86	103.06	103.55	103.94	102.68	103.34	102.93	103.28	102.37	103.88	103.52	104.3	104.38	105.26
104.62	106.74	106.25	106.32	108.57	105.01	106.88	106.1	104.35	106.92	104.78	105.83	107.18	105.57	105.28	106.74	106.33	104.2	106.61	106.9	107.16	106.51	107.1	103.55	105.76	104.46	105.89	107.45	104.29	106.87	106.47	106.47	105.45	105.9	105.26	105.59	107.5	106.28	105.74	104.9	106.65	106.73	106.95	105.62	105.64	106.61	104.35	105.93	107.08	106.91
106.2	107.18	106.22	107.65	106.23	107.06	104.43	106.72	105.34	105.38	106.39	106.61	105.12	105.68	104.56	107.48	104.6	106.06	107.18	106.9	106.38	106.3	106.46	105.02	106.53	106.36	106.07	106.89	106.24	106.4	105.67	107.23	105.71	105.37	105.51	105.44	105.95	105.64	106.29	107.03	104.06	103.91	106.06	104.94	107.72	105.83	106.04	106.38	106.17	104.87
103.26	103.88	101.99	103.67	104.6	104.51	103.28	102.9	103.73	104.36	105.12	103.51	104.47	104.69	104	104.03	104.09	104.97	105.94	102.58	104.94	105.13	104.17	103.06	103.62	104.42	103.22	104.42	104.51	104.88	104.52	104.74	105.67	103.41	103	103.49	102.76	102.78	104.51	103.33	104.47	104.19	103.86	103.81	103.68	104.75	105.19	105.16	104.57	105.15
99.279	100.47	101.6	100.25	99.88	101.38	100.81	99.424	101.2	99.772	100.54	100.79	101.2	102.11	100.48	100.57	101.02	99.814	100.09	99.67	99.978	101.26	99.987	101.17	100.44	100.1	101.77	100.99	100.39	98.271	102	102.03	99.914	100.3	100.9	100.81	99.859	101.62	101.34	99.24	101.07	101.45	100.08	101.2	101.93	99.965	100.1	99.577	100.57	100.98
109.85	110.72	109.58	109.06	110.18	108.12	109.14	110.09	110.35	110.74	109.07	109.86	109.16	109.57	110.02	110.9	109.54	108.46	109.52	109.6	109.15	110.1	110.07	110.81	108.93	110.32	109.46	108.75	109.51	108.8	109.13	110.29	109.5	109.62	109.91	110.98	110.41	108.92	108.8	110.11	109.08	110.48	109.87	109.85	109.5	108.73	109.89	110.33	110.06	111.3
104.69	104.58	106.04	107.32	106.28	107.14	104.1	106.29	106.31	104.2	104.69	104.04	105.43	105.94	104.88	105.35	105.18	105.48	105.74	105.85	106.44	106.45	106.96	105.89	106.76	106.66	105.54	104.84	105.7	105.85	106.07	105.92	106.24	105.5	104.82	105.96	105.53	105.54	106.36	106.26	105.53	104.7	106.71	106.25	104.03	106.36	106.14	105.36	105.63	107.11
110.53	110.49	111.56	110.57	112.24	111.52	111.42	111.35	112.47	112.4	112.87	111.13	111.79	110.8	112.12	112.47	112.2	111.86	111.58	109.9	110.53	111.01	112.3	111.74	112.65	111.86	111.51	112.9	110.74	111.71	111.31	113.08	110.74	112.87	110.95	113.2	112.5	113.18	111.95	113.44	110.79	111.29	110.09	113.43	114	110.66	111.72	111.75	112.06	112.92
105.15	105.28	104.81	106.03	104.88	106.13	104.98	106.85	104.97	105.57	105.24	105.69	103.47	104.06	105.26	106.58	105.59	105.88	104.35	105.23	106.2	104.37	105.39	105.15	105.13	105.41	105.42	105.84	106.86	105.37	104.4	104.29	104.81	104.82	105.02	107.62	105.08	105.42	106.13	106.03	104.44	106.24	105.81	106.06	105.54	105.58	104.78	105.91	105.32	107.19
105.31	105.24	105.88	105.8	105.05	104.82	105.64	103.82	104.37	103.92	105.6	104.78	104.8	104.69	103.69	102.4	105.43	105.21	105.5	105.12	104.28	106.04	103.39	105.59	107.21	103.02	104.05	104.87	104.8	105.52	104.92	105.83	104.36	104.49	105.59	106.05	103.29	104.31	104.55	103.66	106.47	104.27	105.34	104.38	104.66	105.98	104.97	105.06	104.12	104.49
110.87	111.83	110.76	113.63	112.94	112.21	111.12	112.09	111.35	110.93	113.02	111.19	110.82	110.6	110.58	112.64	112.04	111.17	111.47	111.48	112.77	112.48	110.27	111.73	110.96	111.52	111.5	109.43	111.34	110.89	110.86	111.93	110.88	111.65	110.81	112.44	110.15	112.2	111.68	113.13	112.86	110.61	111.82	111.1	111.13	113.57	112.53	112.17	112.82	110.51
111.06	112.63	110.41	112.71	110.39	112.22	111.82	111.21	111.94	110.54	111.4	112.89	113.41	111.92	113.12	112.49	109.46	113.32	110.18	112.07	113.18	113.32	111.18	112.22	112.38	111.54	112.37	112.26	111.54	111.37	112.73	111.66	113.79	111.26	112.02	113.41	112.64	112.53	110.42	111.46	112.42	112.5	111.35	111.69	112.01	113.17	111.63	112.33	111.22	111.88
106.52	106.68	105.44	105.94	105.74	106.24	105.89	107.36	107.34	107.21	106.14	107.22	107.34	107.37	106.2	106.85	107.15	108.1	106.03	106.55	108.57	105.68	106.13	107.17	107.6	106.41	105.92	106.1	107.19	106.13	106.94	106.06	104.76	105.64	107.56	107.47	107.04	105.56	107.49	107.13	106.02	107.35	107	107.34	106.85	108.22	107.33	105.84	105.51	107.83
105.56	105.93	105.68	106.49	105.83	106.52	105.16	105.84	104.67	105.8	107.82	105.88	105.12	105.51	105.4	106.22	105.25	104.71	105.35	105.89	108.17	104.83	106.48	106.75	105.91	106	106.6	104.24	104.7	105.83	106.13	106.15	105.33	105.31	107.18	105.86	106.08	104.78	105.13	105.97	105.45	104.8	104.66	104.99	106	104.34	105.04	105.57	104.24	105.53
105.79	106.14	104.24	107.9	105.23	105.42	106.54	105.75	107.35	106.06	106.84	105.76	104.19	104.9	106.87	107.54	106.15	108.16	105.73	107.43	106.83	105.32	106.08	105.29	106.8	106.87	108.56	106.57	105.02	105.87	106.76	106.71	106.35	105.7	106.8	105.81	106.42	107.97	106.27	108.12	106.49	105.41	108.09	106.15	105.8	105.53	106.15	106.6	106.25	105.97
104.3	104.99	105.13	105.48	105.04	105.59	104.27	105.17	105.31	104.33	106.05	106.83	104.46	103.61	104.08	104.18	104.9	106.93	105.11	105.11	103.29	103.82	104.6	104.35	103.08	104.93	104.66	105.28	105.47	105.79	105.35	105.51	105.91	105.34	105.54	104.15	104.9	106	103.69	104.91	104.31	104.99	103.93	105.57	104.94	105.38	104.94	105.41	105.1	106.4
105.38	104.66	105.03	106.35	105.13	104.94	105.77	104.69	106.17	105.11	105.43	106.15	106.36	106.42	104.76	105.93	104.79	105.96	106.17	104.74	105.26	105.6	106.53	107.07	105.35	105.52	105.83	105.99	104.25	104.92	105.48	107.47	105.53	105.14	105.64	105.17	106.94	105.34	105.26	105.12	105.99	106.19	105.33	105.61	105.84	105.24	105.54	105.76	105.82	106.2
104.53	103.93	104.5	103.83	104.47	105.04	104.64	104.96	103.22	103.27	103.52	103.31	106.43	106.28	105.75	104.17	104.06	104.13	104.08	105.87	104.73	104.76	104.95	105.07	102.67	103.7	102.85	104.48	102.84	103.63	105.56	103.97	103.44	104.09	104.31	105.59	104.16	105.29	104.25	104.37	104.66	101.6	104.17	103.77	102.73	104.38	103.57	105.07	102.77	103.97
101.32	98.714	99.123	100.45	100.03	101.21	100.44	101.62	98.427	100.99	100.96	101.05	100.74	100.26	101.22	99.502	100.83	100.83	100.13	100.89	100.02	101.76	101.53	101.21	101.17	101.06	99.847	102.08	100.94	99.96	99.8	99.99	102.5	100.38	99.326	101.45	100.4	100.62	100.04	99.346	101.11	98.924	100.52	100.8	101.4	100.64	100.29	100.52	99.677	101.77
111.4	112.04	111.08	112.77	110.62	111.37	111.48	110.33	110.35	109.44	112.36	111.2	110.91	110.62	111.14	110.39	112.12	110.98	111.39	109.76	111.3	109.51	111.8	112.88	112.52	109.32	110.83	110.05	111.63	110.53	112.08	111.48	111	109.89	111.75	110.48	111.57	110.46	110.23	111.13	110.99	111.58	111.9	112.81	109.97	110.51	111.86	110.37	112.28	110.84
103.23	103.73	103.84	105.75	105.66	103.93	104.63	103.2	105.11	104.37	103.55	104.25	105.39	104.5	104.45	103.77	104.2	105.32	103.55	104.27	103.83	105.24	105.45	102.87	104.32	104.58	104.96	104.97	104.93	105.44	104.59	104.19	104.9	105.65	106	103.94	103.16	102.71	105.24	103.85	102.11	105.48	105.37	104.4	103.55	104.2	104.52	103.03	104.77	105.38
105.81	105.57	106.3	104.17	105.06	105.92	105.4	104.53	105.26	104.41	104.6	105.24	104.12	104.35	106.25	104.18	105.37	106.15	106.15	105.25	106.17	105.24	104.92	106.48	105.41	105.58	105.74	106.42	105.91	104.49	105.28	106.95	105.37	104.67	105.22	106.3	106.29	106.41	105.89	104.27	107.54	104.89	105.78	105.83	103.3	104.75	104.29	105.17	105.6	106.26
106.38	104.73	104.66	106.66	106.62	105.36	105.01	105.47	105.74	106.25	105.85	105.78	105.31	104.74	105.19	103.81	106.47	106.24	105.81	107.05	105.15	104.31	104.69	104.85	107.86	106.06	106.92	106.3	107.45	105.4	106.23	105.12	105.45	106.2	106.1	106.46	104.76	105.65	104.72	106.37	106.18	103.32	105.67	106.53	106.1	105.46	105.57	106.07	105	105.21
101.17	98.566	99.963	100.6	101.93	99.451	100.72	100.2	100.67	99.92	100.45	99.797	100.88	100.77	98.803	101.18	98.874	99.69	100.99	100.6	99.407	100.62	99.696	100.11	100.46	99.889	99.828	100.37	100.75	101.57	98.816	101.12	100.48	101.33	99.843	101.03	100.91	99.67	99.673	99.069	99.971	100.82	100.7	100.74	100.06	99.68	99.536	100.22	101.27	99.839
110.95	110.59	110.75	110.71	109.67	112.83	109.88	110.22	110.25	110.24	112.23	111.67	110.43	112.42	109.89	111	112.05	111.55	112.1	112.71	110.51	111.12	111.01	112.4	110.31	111.02	110.71	112.63	111.5	111.55	112.02	110.18	109.55	111.8	112.16	110.9	111.72	112.41	113.3	111.35	112.04	110.06	111.37	110.89	111.04	111.37	113.03	111.22	111.02	109.75
110.28	111.28	112.08	110.09	111.06	109.53	111.18	109.45	109.78	111.51	109.86	110.87	110.03	111.26	111.61	111.77	111.82	110.22	110.61	110.43	111	110.58	110.42	110.83	109.66	111.05	109.63	111.94	110.79	110.96	110.02	110.1	109.7	110.41	109.92	109.88	110.27	110.83	110.62	110.17	110.38	111	111.62	110.42	109.79	110.6	110.16	110.35	112.21	111.23
111.49	112.05	111.75	110.85	111.16	113.5	109.89	111.39	111.27	110.32	111.35	112.44	109.28	111.36	110.8	109.85	111.24	110.65	110.92	111.55	111	109.49	111.92	110.64	110.88	108.77	112.98	111.36	111.41	110.7	110.55	109.98	111.22	112.95	111.2	112.11	111.08	112.36	112.06	109.45	111.16	110.25	111.1	112.89	111.23	112.29	110.74	111.01	111.33	111.68
105.53	102.77	105.9	105.59	103.7	105.97	104.55	105.03	106.06	106.46	104.18	105.17	105.74	105.05	106.42	105.21	106.14	105.21	105.47	104.75	104.77	104.22	105.87	105.84	104.49	104.65	107.29	105.1	104.56	106.8	106.3	105.1	104.92	105.67	104.95	103.75	106.86	104.76	105.11	107.95	104.87	107.07	105.23	105.92	105.66	105.3	104.57	105.4	103.27	105.14
99.59	99.772	100.44	97.738	99.58	99.353	101.64	99.872	99.701	101.17	101.54	100.83	99.257	100.85	99.09	100.66	100.73	99.381	100.3	99.12	99.603	100.16	101.55	99.039	97.522	101.3	101.05	100.04	100.58	99.901	100.98	99.51	100.08	99.154	99.611	101.12	99.906	99.538	99.681	99.164	99.918	99.984	97.795	101.49	100	100.21	99.455	100.56	100.62	97.662
101.43	100.82	101.52	101.51	100.65	98.837	101	99.53	102.12	101.05	101.38	101.47	101.48	100.42	101.55	101.62	103.24	101.67	99.963	101.08	100.13	100.82	101.44	101.3	101.69	100.29	101.07	101.2	100.73	101.43	100.68	101.07	99.481	100.73	101.86	100.11	100.17	101.82	99.819	99.2	101.72	100.59	101.8	102.46	99.604	102.82	100.74	102.32	100.53	101.51
105.92	107.63	105.35	106.24	105.06	104.45	107.5	105.35	105.9	106.58	106.03	105.5	106.72	106.44	105.31	106.65	104.31	104.43	106.11	105.59	107.42	106.19	106.81	106.63	106.46	106.5	105.63	105.94	106.2	106.82	107.58	105.79	107.55	106.89	105.82	105.8	107.35	105.89	106.2	105.23	106.34	104.92	106.26	107.17	107.18	104.21	105.68	107.02	105.95	105.67
106.24	105.44	105.22	103.95	104.79	104.59	105.27	106.61	106.05	106.4	104.29	106.4	105.6	105.52	105.89	105.56	104.63	104.67	105.53	104.83	104.84	106.27	104.71	103.29	105.82	104.35	105.72	105.55	104.92	105.69	104.4	104.6	105.52	105.7	106.12	105.55	105.82	105.89	104.73	105.31	105.1	103.08	105.75	105.42	104.95	103.67	104.99	104.55	105.86	105.31
111.62	111.74	112.74	111.36	111.23	110.42	111.68	110.73	111.95	111.31	112.88	112.46	112.2	112.16	109.89	111.35	110.74	111.16	112.02	112.08	111.47	111.75	112.71	112.98	111.62	113.12	110.82	111.86	111.47	110.66	112.51	112.17	110.69	112.19	112.91	112.44	112.82	111.04	110.98	111.21	111.88	111.63	111.88	109.68	111.06	112.19	110.41	113.02	110.48	111.48
105.68	105.11	106	104.46	106.16	106	105.69	106.32	106.95	104.48	104.91	107.04	107.26	106	104.83	106.47	105.45	106.82	106.88	105.73	106.46	105.41	106.72	105.51	106.66	107.69	107.56	105.94	106.39	106.58	106.45	104.87	104.79	103.77	106.13	106.69	104.65	105.15	105.87	106.28	106.46	105.48	106.23	103.86	104.76	108.75	106.02	107.43	106.67	106.79
106.2	105.29	105.31	106.39	107.18	106.54	105.89	106.69	107.33	106.56	105.34	106.21	107.8	105.36	105.8	105.43	106.46	106.9	106.21	105.77	104.35	105.75	106.38	105.39	105.82	105.18	106.33	105.92	106.37	106.13	105.57	105.62	105	104.46	105.45	104.53	107.12	107.12	105.25	105.16	106.07	106.57	106.07	104.14	104.67	104.61	104.44	105.54	105.8	105.35
111.29	109.52	111.29	111.04	110.85	111.12	111.26	110.58	109.97	110.67	111.68	111.61	110.21	111.5	111.45	108.65	111.36	109.74	109.66	110.8	110.85	110.97	110.49	110.51	109.84	110.94	110.8	112.39	110.53	109.43	109.5	110.45	111.3	112.64	110.59	111.43	109.23	110.52	109.1	110.2	109.99	110.52	110.57	110.15	110.56	109.79	111.55	109.77	110.81	112.23
101.35	100.68	101.67	102.05	102.19	99.182	99.991	100.79	100.65	101.99	100.28	101.76	99.532	101.02	100.96	100.62	99.899	99.499	99.202	101.23	99.024	102.5	101.07	99.645	99.432	100.34	100.36	101.21	100.74	99.503	100.98	100.25	100.59	100.58	102.35	101.14	101.58	100.67	99.548	100.42	100.62	101.23	100.8	100.8	100.41	99.267	100.66	100.83	99.013	99.755
113.51	113.96	113.44	112.88	112.07	112.87	113.42	113.61	112.51	113.76	112.65	113.24	113.68	114.98	113.29	113.07	113.47	112.41	112.76	114.13	113.32	112.71	113.53	114.07	114.18	112.54	113.21	112.83	114.35	112.62	112.39	111.15	113.57	114.57	113.06	112.45	112.26	111.57	113.75	111.67	111.57	113.22	112.08	112.87	113.15	112.91	114.42	114.68	112.96	111.49
105.28	105.27	106.23	106.47	106.94	107.03	105.02	106.44	106.31	106.38	106.48	106.08	105.75	106.04	106.37	107.1	106.35	105.35	107.07	105.83	105.74	106.18	106.51	106.68	107	104.86	106.57	105.31	107.97	105.94	105.59	105.98	105.39	106.53	105.85	105.9	106.43	106.82	107.16	105.96	106.3	105.78	106.91	107.3	104.94	106.26	104.44	107.42	105.99	107.15
100.04	99.258	101.14	100.44	100.03	100.91	99.426	99.836	100.77	101.15	99.416	100.34	101.72	99.471	99.782	98.94	98.75	98.395	101.31	99.986	97.915	99.48	100.14	99.913	99.327	100.52	99.455	99.801	99.767	100.46	101.48	100.33	99.227	98.807	99.334	99.947	100.05	99.755	100.9	100.71	99.784	98.921	100.44	97.765	100.12	99.102	99.669	99.916	98.485	101.24
109.48	110.08	109.38	110.49	108.87	110.01	111.75	109.72	110.51	110.51	109.28	108.85	111.12	108.42	110.08	110.19	108.73	109.82	109.71	109.64	108.35	110.67	109.92	109.86	109.12	110.24	110	111.04	109.23	109.5	109.05	109.41	109.88	108.91	109.5	108.19	110.26	109.87	109.95	108.83	109.06	110.91	110.17	109.97	109.69	108.08	110.52	110.12	109.81	109.71
105.66	105.89	105.25	105.31	106	105.07	106.77	106.31	107.54	107.45	105.83	105.3	105.27	104.23	106.54	104.46	105.68	104.18	104.56	106.02	103.15	105.41	105.45	107.74	103.86	105.18	105.63	106.4	106	105.72	105.99	105.15	105.09	105.72	105.58	105.2	105.47	105.99	104.34	106.52	105.03	105.34	104.05	106	105.7	104.64	106.18	106.07	104.63	104.72
106.03	106.74	105.74	105.26	105.98	107.25	106.45	105.45	105.28	105.87	103.76	105.06	104.59	105.05	106.15	105.49	107.23	104.09	104.26	106.77	103.64	106.17	105.13	106.57	104.88	106.59	106.46	107.4	106.45	105.27	106.64	104.73	105.95	107.45	105.59	106.11	104.59	106.3	106.56	107.29	105.86	104.87	105.66	104.37	104.98	105.39	106.71	107.07	105.34	105.91
105.95	103.69	106.08	104.31	103.62	105.61	106.59	104.33	103.85	106.26	106.09	105.52	105.24	104.31	104.94	105.43	107.51	106.45	105.54	106.16	105.22	105.72	105.41	106.37	105.29	105.31	107.34	106.33	104.96	107.61	105.6	106.57	104.95	105.11	106.2	105.22	105.34	105.87	102.92	106.49	104.41	106.73	105.11	103.81	104.69	105.04	106.08	103.8	105.88	105.7
104.02	104.09	103.81	105.09	104.2	105.2	105.42	104.75	103.74	104.72	103.96	103.67	104.22	105.17	103.22	105.96	103.81	103.92	103.34	104.32	104.63	102.83	104.52	105.23	104.2	104.12	104.37	106.06	104.76	104.18	105.38	104.46	105.95	103.59	103.92	105.57	105.22	104	104.59	106.17	104.08	106.21	104.15	103.85	102.94	104.78	104.87	105.42	106.46	105.64
104.65	106.47	105.58	105	105.73	106.53	106.06	104.73	108.1	104.93	105.85	105.79	107.98	103.88	104.67	106.29	104.09	106.49	105.36	104.3	106.44	104.53	107.14	107.3	103.76	106.14	106.54	105.58	105.57	106.21	106.42	104.72	104.88	104.73	104.49	106.78	104.61	106.55	105.63	106.04	106.51	106.35	106.12	105.03	105.03	105.92	105.82	105.1	106.57	105.17
113.14	110.14	113.16	111.69	112.79	112.76	111.91	112.25	110.84	110.26	111.56	112.13	112.2	112.24	113.5	113.91	113.02	113.12	112.24	112.86	111.35	111.86	112.68	110.06	110.94	113.98	111.54	112.86	110.4	112.65	111.75	110.97	113.36	112.33	112.21	113.28	111.92	111.84	111.93	111.54	111.76	111.84	112.7	112.71	110.85	113.45	111.62	112.04	112.82	112.06
111.45	110.86	111.1	111.45	111.57	111.84	111.42	110.3	111.26	110.74	111.56	109.46	111.21	111.38	110.1	111.91	111.1	111.2	112.34	111.12	111.57	110.94	111.73	109.54	109.82	111.84	112.12	111.16	110.79	111.41	110.86	110.33	111.9	109.52	110.37	111.5	111.22	110.68	111.91	110.76	111.7	112.37	110.08	111.26	111.71	110.12	112.54	110.96	111.15	110.76
104.72	106.65	105.8	103.72	105.88	104.48	104.03	104.86	107.06	106.06	105.06	104.05	104.97	105.83	102.78	105.69	104.73	106.8	104.76	105.86	105.03	105.35	104.84	107.32	105.86	105.35	105.69	104.88	105.24	104.91	104.59	104.71	103.75	105.74	105.55	104.23	104.23	105.07	103.5	106.16	105.72	104.31	106.08	105.66	104.39	105.31	103.95	105.03	103.75	105.01
111.5	110.95	111.53	110.55	111.49	110.49	111.47	111.52	111.07	110.65	110.77	111.32	110.42	111.16	111.63	110.47	112.43	110.9	109.6	111.48	110.27	110.38	112.77	112.54	111.43	111.96	110.72	112.26	111.7	111.48	111.05	111.21	111.83	110.89	110.62	111.93	109.37	109.85	111.97	111.33	111.25	110.69	112.59	112.22	111.82	110.87	111.06	111.48	112.39	110.23
100.62	102.61	100.87	102.68	100.72	101.84	101.41	98.989	99.821	101.23	98.709	99.593	101.22	101.17	100.88	100.05	100.82	100.56	100.39	102.59	101.41	101.54	102.66	101.24	100.86	100.39	99.806	101.26	100.46	101.65	100.42	101.15	101.67	102.97	101.5	100.89	100.54	103.06	101.14	101.11	100.43	100.49	103.55	100.37	101.81	101.17	101.1	101.06	99.779	101.92
105.64	104.89	106.92	104.58	104.68	106.94	105.45	105.63	105.42	104.63	106.54	106.09	105.97	105.63	105.61	104.83	106.87	105.28	104.97	104.05	105.75	104.84	106.05	104.25	104.69	106.57	106.03	106.97	105.4	105.65	105.62	105.12	105.51	104.69	105.03	106.75	105.07	104.92	106.07	105.09	104.01	104.06	106.93	105.14	105.81	106.23	107.02	104.44	107.25	108.01
101.64	99.134	100.4	100.69	100.74	100.26	100.95	99.762	100.16	102.2	100.27	101.46	101.18	100.7	101.42	101.69	99.684	100.23	100.05	101.77	100.42	100.76	101.41	99.548	100.15	99.314	100.78	100.52	101.4	100.85	101.25	100.44	101.35	100.54	100.76	101.86	100.05	100.77	101.94	101.72	101.23	101.6	101.83	99.068	99.779	100.69	100.97	101.66	101.89	100.32
118.92	115.77	118.15	118.07	117.05	117.72	117.14	117.71	118.26	118.18	116.65	118.33	117.62	116.26	116.61	117.06	117.51	117.2	117.09	116.16	117.18	118.43	117.96	118.1	118.61	118.36	116.6	117.06	118.31	117.74	117.09	116.82	117.39	116.22	119.26	117.44	118.42	116.86	116.58	119.03	119.04	118.35	118.43	119.43	117.01	116.57	118.93	116.83	116.48	117.95
100.84	99.67	100.68	99.558	99.201	99.358	100.27	99.684	99.773	99.582	98.281	101.04	98.758	99.22	99.669	100.34	99.699	100.88	99.648	99.649	99.141	100.76	98.665	98.622	100.3	98.467	100.02	100.15	100.56	99.313	98.604	98.839	99.913	99.642	99.696	100.18	100.26	100.7	98.887	101.59	99.003	98.277	99.724	98.874	99.615	100.71	97.921	100.17	97.75	98.217
106.42	104.26	105.56	107.71	106.44	105.34	106.13	106.13	105.94	105.91	105.2	104.84	104.46	105.53	104.94	106.48	105.36	106.64	105.48	106.54	106.82	105.9	106.42	106.01	106.71	106.02	104.9	104.82	105.24	105.47	105.62	105.46	104.32	107.48	105.36	104.84	105.14	105.31	105.94	105.86	106.04	106.03	105.93	105.84	105.95	105.45	104.28	104.01	105.69	103.89
105.38	106.61	106.14	105.56	105	106.93	105.49	104.69	105.63	107.01	106.84	105.23	105.88	105.96	106.68	105.91	105.89	104.54	107.67	105	105.1	104.37	104.45	105.61	104.96	105.08	103.22	106.14	106.27	105.55	104.53	106.16	105.84	105.19	106.36	105.51	105.43	105.68	105.6	106.13	104.08	106.53	106.55	104.85	105.64	107.32	105.23	104.66	105.76	104.94
105.69	104.8	104.74	106.11	106.33	105.57	104.55	105.01	104.88	103.46	106.08	104.18	105.84	105.03	105.47	104.58	107.14	106.84	105.2	104.1	105.31	105.72	104.51	103.94	104.79	104.24	103.73	105.34	104.72	105.16	105.37	105.11	104.65	104.29	103.64	103.67	104.81	103.22	104.68	104.23	104.45	105.73	105.65	104.25	104.49	105.62	104.87	104.47	105.78	105.66
103.99	104.64	105.02	104.59	106.16	103.79	103.93	102.66	105.74	104.63	103.86	106.02	105.26	105.14	104.57	104.89	104.3	104.94	104.53	103.74	104.45	103.84	104.71	103.1	106.26	104.37	104.37	105.16	104.83	105.43	105.17	105.4	104.6	103.77	105.41	105.12	102.98	104.42	103.93	103.9	104.78	104.15	103.55	103.9	103.29	104.6	104.72	105.16	104.25	105.71
110.56	108.84	109.1	110.6	110.13	109.71	110.13	110.62	110.41	110.14	110.01	108.95	109.7	111.21	109.48	110.35	108.59	111.74	109.46	109.81	109.8	110.51	110.64	110.96	110.48	112.24	110.7	109.47	110.51	111.19	111.12	109.39	111.26	111.07	109.29	110.26	110.26	109.31	110.18	109.92	110.34	110.01	109.93	110.61	110.45	109.6	108.09	109.74	111.67	110.2
110.76	112.99	112.85	111.79	111.44	110.68	111.75	111.34	110.78	110.57	111.23	111.64	112.43	111.93	112.34	110.31	111.31	112.38	112.07	111.36	111.37	112.22	111.74	113.36	111.4	111.63	112.76	112.42	111.63	112.91	113.72	110.7	112.96	111.55	112.43	112.45	110.98	109.83	111.91	112.3	112.46	111.71	112.27	113.6	111.41	112.54	109.69	110.95	111.87	110.2
105.67	107.07	106.74	106.49	107.23	105.97	105.93	106.16	106.23	106.17	106.55	105.1	107.47	105.8	106.27	106.37	107.23	106.97	106.2	107.1	106.06	107.81	104.61	106.09	107.24	105.18	107.36	105.93	106.04	105.19	106.32	106.35	105.28	105.45	106.25	107.11	106.89	105.22	106.34	105.89	107.43	106.57	106.03	106.79	105.33	105.52	106.78	105.62	107.44	107.03
106	105.18	106.66	106.61	105.39	105.42	104.14	107.24	107.73	106.11	107.75	106.58	106.05	107.41	106.52	107.53	105.48	107.66	106.78	106.55	107.44	106.51	106.24	105.29	105.94	106.43	106.63	104.86	105.54	105.6	106	105.5	106.54	107.32	107.69	107.18	107.06	107.48	107	107.71	105.69	106.46	106.14	106.26	106.46	105.96	106.27	107.71	105.95	104.93
113.76	111.77	114.74	112.67	115.01	112.69	112.19	112.09	112.38	114.28	112.49	111.75	112.82	113.68	113.09	112.95	112.84	111.93	111.95	113.26	112.33	112.83	113.75	112.26	112.72	113.4	112.57	111.87	114	110.86	113.17	112.12	112.96	113.58	112.69	113.87	112.06	113.69	113.38	111.82	112.67	112.24	111.85	113.19	112.36	112.4	112.08	113.68	113.21	112.96
111.55	110.3	111.23	111.9	112.17	111.47	110.84	112.37	111.45	110.61	110.82	111.85	111.03	112.87	111.17	112.41	112.92	112.82	111.26	113	111.88	111.91	112.29	112.35	112.15	111.82	112.53	112.34	112.65	110.8	112.39	112.11	112.1	113.56	111.95	113.66	111.57	112.55	110.87	108.93	113.92	112.26	111.99	111.74	112.16	112.59	113.85	110.73	111.73	113
105.65	106.19	104.55	107.17	106.12	104.98	107.35	105.77	106.2	105.52	106.35	106.37	105.11	105.55	106.22	105.31	106.6	105.9	105.06	109.06	104.89	105.54	108.21	104.01	108.1	106.19	106.72	104.62	106.81	106.46	105.97	104.13	106.65	108.03	107.02	104.64	107.15	105.32	106.1	106.23	105.77	107.46	107.55	105.58	106.82	107.66	105.89	106.81	106.21	106.18
101.27	101.11	100.9	100.13	101.93	102.78	99.35	102.73	100.34	100	98.979	101.72	99.789	100.45	100.74	100.83	100.89	99.653	103.22	101.79	101.05	101.38	101.09	101.46	100.54	101.15	102.07	101.24	101.47	101.06	101.66	101.3	99.814	101.12	101.77	100.32	100.39	100.85	101.53	101.13	100.59	101.64	101.73	99.926	101.94	101.03	101.71	100.44	101.57	100.41
105.55	104.47	105.45	103.73	106.85	105.85	105.68	105.51	105.13	105.26	108.06	106.41	106.02	104.71	105.52	105.76	105.25	105.83	104.79	105.09	105.62	105.31	106.15	106.3	105.34	105.26	104.5	105.4	105.21	105.99	105.8	105.01	104.08	106.36	107.71	106.02	105.51	105.32	104.21	105.48	105.51	104.64	105.26	105.4	106.73	107.31	106.09	106.09	105.1	104.44
105.68	106.3	107.01	106.85	106.81	106.23	108.73	106.76	105.55	106.38	108.28	106.56	106.3	107.35	105.66	105.79	108.38	108.81	107.17	107.45	108.83	107.41	106.87	106.61	106.4	106.88	106.71	106.16	108.52	107.3	106.42	106.87	106.1	106.91	106.47	106.13	107.05	108.1	106.89	107.44	105.79	107.64	106.04	107.14	105.98	107.23	105.86	108.59	106.59	106.57
107.38	108.61	107.59	105.91	106.21	107.39	107.26	107.16	106.82	107.3	106.61	106.19	107.61	105.58	106.62	106.13	106.68	105.83	105.06	106.51	108.07	107.59	106.31	107.11	105.86	106.94	107.14	106.79	106.93	106.26	107.22	107.81	106.23	106.6	106.95	107.65	105.66	106.26	106.96	105.79	106.45	106.78	107.62	107	106.59	107.19	105.94	105.73	105.94	105.36
103.72	105.92	103.82	105.02	104.35	104.06	105.18	104.05	105.15	104.41	105.05	104.43	103.85	105.63	104.42	103.27	104.81	103.53	103.64	104.5	104.07	103.31	104.51	104.99	103.77	102.98	104.3	105	104.98	106.08	103.32	104.24	104.93	104.45	104.64	104.86	104.75	104.77	104.05	103.44	106.3	103.88	103.04	104.9	104.19	103.47	103.96	104.72	102.61	103.52
109.8	111.09	109.01	111.76	110.32	109.28	109.65	109.68	110.5	109.72	110.35	109.81	110.35	110.05	110.17	110.76	109.75	111.2	109.76	110.13	110.59	110.07	112.17	110.12	109.44	108.89	108.68	109.48	110.51	110.02	110.38	111.67	108.28	110.41	108.34	109.05	109.21	109.41	109.83	110.43	109.4	108.61	109.89	108.91	109.21	109.63	109.47	109.03	109.12	110.26
111.71	110.23	110.68	111.39	110.69	111.52	111.32	112.39	112.05	112.51	110.79	112.72	111.02	113.44	111.84	111.7	111.96	111.16	111.39	110.68	110.18	112.02	111.94	110.3	110.56	111.25	114.23	111.35	112.87	111.42	111.74	111.99	112.64	109.43	111.66	112.1	111.92	112.17	111.67	111.45	111.17	111.11	111.16	110.99	112.01	112.15	113.14	112.41	110.88	111.76
105.69	103.01	104.04	105.79	105.22	105.64	105.48	104.6	104.53	104.57	104.48	104.22	106.3	105.61	105.07	105.56	106.08	104.67	104.13	105.45	104.32	104.55	106.08	107.38	106.43	104.95	105.32	105.79	105.37	105.06	104.76	104.3	105.54	105.37	105.24	105.57	104.18	105.77	105.64	105.4	105.21	104.81	103.32	105.35	106.16	105.5	104.48	105.83	104.74	106.21
105.99	105.01	105.7	106.91	105.86	104.9	106.82	108.33	106.36	104.93	105.8	106.74	104.69	105.45	105.75	106.42	106.68	105.84	105.61	106.48	104.78	106.18	105.16	106.26	108.13	106.28	104.65	107.07	107.43	106.47	106.26	104.92	104.53	105.41	105.69	105.31	104.49	104.02	105.1	106.89	105.87	104.98	104.3	105.9	106.21	104.43	105.51	104.29	105.32	105.76
104.78	106.08	107.21	106.66	106.84	105.86	106.4	105.79	106.16	106.47	106.67	106.59	107.22	105.6	105.44	105.97	107.51	105.59	106.43	107.17	105.43	104.87	106.61	104.96	105.82	105.71	105.54	104.26	105.86	106.92	105.81	106.85	104.78	106.01	105.6	105.84	105.5	104.92	106.53	105.87	105.46	107.22	106.81	105.43	107.02	105.5	104.85	105.27	106.14	106.53
110.31	112.39	111.3	112.85	111.77	110.58	111.08	112.46	111.38	108.92	111.9	111.56	112.74	110.98	112.72	110.62	112.47	111.25	111.47	111.93	112.44	111.51	110.76	112.7	112.12	113.11	111.83	111.18	111.35	112.76	110.73	111.92	113.27	112.41	112.86	113.59	112.19	111.81	112.75	112.58	112.81	112.47	111.52	111.47	111.78	113.2	112.85	112.07	111.47	111.78
105.58	107.77	105.64	106.37	103.86	105.82	105.53	104.31	104.6	106.73	105.32	105.28	104.85	106	105.6	105.97	104.85	104.85	103.96	103.83	105.93	106.1	103.19	104.97	104.34	105.99	105.13	105.32	104.9	105.07	104.84	104.66	104.53	106.63	104.26	105.58	104.55	105.75	104.66	106.21	104.33	104.77	105.96	105.31	105.33	104.12	105.05	105.94	105.42	104.35
116.94	117.35	117.67	114.84	117.41	115.06	117.24	116.87	115.23	116.61	117.57	115.97	116.82	116.16	115.57	116.63	116	115.2	116.74	115.76	116.17	116.54	115.77	117.21	115.46	117.33	117.27	117.78	116.01	116.25	116.24	116.83	116.03	116.06	116.65	117.39	118.07	115.95	117.44	115.23	114.34	116.31	116.86	116.74	117.36	114.85	114.31	116.48	118.58	116.84
105.77	105.19	106.39	106.43	105.64	106.15	103.86	104.94	104.72	105.64	105.84	104.46	105.8	103.96	103.45	104.54	105.53	105.51	105.91	105.24	105.67	104.43	104.58	104.44	103.78	104.76	105.84	104.83	105.78	104.09	106.82	104.28	105.14	105.06	107.81	106.01	104.25	105.12	104.44	106.26	106.34	105.14	106.3	106.16	104.77	104.53	105.77	105.43	105.82	104.85
117.88	118.08	118.27	117.22	117.22	116.55	118.05	118.22	118.08	117.8	117.85	119.64	117.97	117.52	117.72	117.59	117.47	118.62	117.59	116.69	118.63	118.02	117.08	116.98	119.13	117.31	117.52	117.13	116.88	118.11	118.47	117.58	118.27	118.52	118.72	119.74	116.14	118.66	117.75	116.23	115.91	117.9	117.93	117.08	117.1	118.23	115.9	117	119	117.51
111.63	112.4	111.81	110.59	111.14	110.36	111.14	110.93	111.52	111.47	111.15	111.06	111.68	110.5	110.62	111.54	111.38	112	111.85	111.34	110.92	111.19	110.13	111.51	111.62	112.86	111.47	109.86	111.3	110.19	111.6	111.78	112.03	111.95	111.59	111.06	111.21	110.65	111.91	112.09	111.99	110.65	111.7	112.29	111.23	109.99	111.04	111.58	111.37	111.75
106.34	105.54	105.02	105.23	105.69	104.67	105.16	105.7	104.76	107.01	105.81	104.98	105.29	104.68	106.63	104.69	105.31	105.12	105.27	104.3	105.37	104.56	105.48	106.09	103.69	106.28	105.89	104.89	105.15	104.95	105.56	106.03	104.96	103.79	104.15	105.31	104.78	106.73	107.14	105.52	106.82	104.52	107.25	107.46	106.18	104.77	104.98	105.17	105.34	103.85
111.42	113.05	113.97	112.54	112.71	112.69	111.76	113.14	110.07	109.25	110.8	112.78	112.24	109.54	110.35	110.65	111.74	110.91	110.4	110.69	111.67	109.86	111.8	110.97	113.66	110.91	110.51	110.65	111.53	112.23	111.46	111.41	111.78	111.69	111.67	110.54	111.47	110.74	110.78	112.02	111.86	111.47	110.15	111.06	112.54	111.01	111.52	111.85	110.75	112.58
119.92	118.62	117.1	117.09	118.22	118.72	118.3	118.2	118.65	118.25	117.4	119.3	115.42	116.67	115.91	118.06	118.17	117.37	118.3	117.01	117.86	118.52	117.74	117.17	115.53	117.1	116.83	118.97	119.66	118.39	115.76	116.76	117.72	118.15	117.71	116.88	117.76	118.52	118.7	117.08	117.37	118.91	117.37	118.65	116.86	117.39	118.79	118.2	119.12	118.4
112.19	112.16	111.44	111.7	113.28	111.65	112.87	113.86	113.95	111.63	110.75	112.18	112.99	110.01	111.46	111.99	112.37	111.81	112.43	109.87	112.26	111.86	110.83	113.22	110.74	110.98	110.66	111.96	113.23	113.43	111.96	111.22	113.04	109.76	113.57	111.23	111.31	113.52	111.54	111.36	112.54	110.66	111.92	111.73	112.19	111.96	111.71	112.19	111.51	111.6
110.18	110.94	112.35	111.05	110.86	110.42	111.56	110.29	111.37	111.01	107.65	110.55	111.48	109.15	110.08	108.37	110.65	109.82	110.88	110.24	108.85	110.75	110.74	110.17	110.85	110.58	111.27	110.62	111.81	109.17	110.91	110.19	110.54	111.08	109.28	110.58	109.98	109.74	109.95	110.6	112.62	111.29	111.05	110.18	111.12	110.51	110.44	110.04	109.89	111.92
111.6	112.1	113.02	112.67	112.01	111.48	112.82	112.45	114.11	113.35	113.08	112.73	114.03	113.85	113.36	112.63	112.02	112.14	113.06	113.22	112.99	110.86	113.39	111.39	112.23	113.29	112.06	114.67	111.74	111.6	113.36	111.57	112.72	112.2	110.56	112.06	112.58	114.94	111.34	115.09	113.1	113.29	112.64	113.93	113.48	112.32	113.96	113.16	112.66	112.5
105.34	103.81	106.62	105.01	105.93	104.98	105.26	104.27	106.32	105.33	105.66	104.55	105.79	105	106.09	107.44	104.97	106.09	106.99	106.28	105.26	105.89	106.33	105.94	105.7	103.29	106.19	106.73	104.83	105.81	105.47	105.75	104.61	106	104.38	104.15	105.77	104.66	105.74	105.19	105.06	105.32	106.57	106.1	105.41	106.33	104.39	104.79	105.87	105.02
112.45	112.53	113.98	113.59	112.36	111.19	112.5	112.86	112.58	114.24	113.32	111.5	112.14	114.33	113.27	113.31	112.92	113.44	113.52	111.09	112.32	113.61	113.55	112.81	112.25	113.31	111.69	113.11	113.46	113.17	112.57	111.83	113.73	112.69	112.93	112.26	113.1	112.84	112.89	113.2	112.94	111.78	111.71	110.84	113.86	112.89	113.18	112.99	113.02	113.05
98.789	100.72	99.75	100.66	99.269	100.53	100.73	101.07	100.08	100.59	100.61	101.1	101.6	100.08	101.63	100.24	101.48	101.11	100.45	100.09	101.07	100.83	100.85	100.02	101.65	101.41	101.04	101.64	101.5	101.67	101.68	99.296	98.438	98.779	100.28	99.804	100.48	102.48	101.47	98.656	101.65	100.45	100.89	100.45	100.3	101.82	100.83	101.88	101.77	101.92
112.46	111.6	111.42	113.2	112.59	113.15	112.3	113.8	112.29	113.63	112.51	113.34	113.38	112.07	112.17	112.55	112.65	112.99	114.3	113.37	113.4	111.91	114.02	112.14	112.4	113.85	111.21	114.3	112.04	113.19	112.22	114.34	114.46	112.32	111.75	113.91	111.73	112.75	113.46	113.29	113.58	113.16	114.95	112.98	112.65	112.5	113.07	112.05	113.87	111.63
112.44	112.62	110.8	111.23	113.44	110.98	111.87	111.89	112.92	112.72	111.1	111.74	110.89	110.52	112.68	113.43	110.97	109.92	113.13	112.17	113.52	111.93	111.94	113.27	111.89	111.75	113.23	112.46	112.8	112.46	112.63	110.68	113.34	111.95	111.33	113.68	112.24	111.75	113.05	111.56	111.38	111.01	113.65	113.3	111.81	110.33	111.37	113.05	112.04	111.83
113.1	110.48	111.68	112.31	109.43	111.34	110.4	111.55	111.26	111.69	111.91	110.93	112.81	110.88	111.24	112.68	111.79	110.29	110.24	112	111.4	110.95	111.7	111.71	111.35	111.36	112.35	110.95	111.08	111.24	111.29	111	111.24	111.89	111.38	112.53	111.91	112.23	113.05	112.83	111.47	110.17	112.25	111.04	111.07	111.24	111.07	110.65	112.99	110.41
106.19	107.46	105.99	106.42	107.45	105.84	105.54	106.92	105.28	107.4	105.56	105.63	105.97	105.79	104.06	104.73	104.73	106.74	106	107.03	104.69	105.57	105.9	105.07	104.63	107.01	105.03	104.92	105.39	107.37	106.41	106.7	106.38	105.61	104.19	105.61	104.72	105.93	106.45	104.52	103.48	106.97	105.09	106.55	107.39	104.72	106.06	104.85	105.11	106.73
106.53	106.43	105.99	106.19	108.58	108.16	106.87	106.42	107.33	107.14	108.05	105.85	106.68	105.21	107.14	107.24	107.47	106.66	107.26	107.68	106.28	107.77	107.38	105.69	106.04	107.38	108.34	106.68	107.15	107.34	106.55	106.76	107.44	106.75	108.44	106.93	107.83	108.21	107.37	106.54	106.57	107.65	106.64	107.17	107.29	107.6	107.68	107.41	107.67	106.41
105.53	106.9	106.36	106.47	106.2	107.25	105.98	106.16	106.92	105.97	107.05	106.21	106.6	106.44	106.85	106.51	106.3	104.39	106.55	104.32	106.01	105.13	105.88	106.86	107.16	105.75	106.37	106.05	105.69	108.04	106.55	106.19	107.67	106.89	106.97	106.83	106.26	105.54	106.01	106	105.93	108.65	105.81	106.31	107.59	105.12	106.07	106.73	104.55	106.8
109.05	110.23	110.44	110.85	110.34	110.54	109.85	111.71	109.27	111.71	110.45	110.3	111.32	109.2	109.14	109.58	109.82	110.28	110.51	110.18	109.01	109.89	109.94	109.43	111.09	108.82	111.56	109.37	109.49	110.53	109.09	110.71	111.72	110.31	110.16	110.25	111.91	110.91	111.27	109.95	109.58	109.5	110.54	110.33	109.49	109.74	110.68	111.72	110.91	110.88
106.04	106.45	103.92	105.52	106.53	105.24	106.28	106.38	106.95	106.83	105.74	106.82	106.13	104.44	104.54	105.24	104.89	104.08	105.07	103.6	104.87	105.58	105.22	105.52	104.68	106.29	106.54	105.2	106.04	105.15	104.02	104.61	104.91	104.46	105.51	104.93	106.22	106	106.24	104.03	104.77	105.9	106.07	105.8	105.76	105.45	106.14	106.68	104.25	106.16
111.98	111.06	111.14	113.88	113.2	110.41	112.32	111.74	111.31	112.94	112.2	111.08	112	111.74	113.29	112.6	112.38	112.67	112.8	111.09	111.36	112.55	110.54	112.71	111.72	111.64	111.87	111.74	111.54	112.4	112.1	112.54	111.26	110.8	111.61	112.01	111.62	112.58	111.97	111.55	112.73	112.3	112.68	111.32	110.73	111.06	111.56	112.38	112.44	112.17
112.8	112.32	112.02	111.87	112.86	110.02	111.17	113.16	113.22	112.51	110.58	112.91	111.95	111.9	112.03	111.58	111.94	110.99	111	113.75	111.07	112.54	112.07	111.94	112.45	111.49	111.73	112.69	112.77	112.2	110.45	111.33	111.99	111.85	111.25	112.36	112.15	111.73	113.8	111.72	111.98	112.06	112.24	112.68	111.6	111.72	112.35	110.25	113.21	112.59
104.11	104.25	103.42	104.09	104.5	103.78	104.01	103.17	102.33	102.79	103.48	104.43	104.25	103.09	105.33	105.19	104.17	105.34	103.3	104.44	104.49	104.28	103.81	104.14	104.8	103.64	103.31	104.16	103.78	103.63	103.52	104.73	103.34	106.3	103.52	105.1	104.14	104.67	103.13	102.97	105.38	104.62	104.53	105.1	104.19	105.21	103.04	104.68	104.62	103.9
105.41	105.83	107.3	104.99	103.93	106.11	107.17	105.74	106.15	107.43	105.88	106.24	107.78	105.37	106.64	107.2	107.18	107.25	105.57	106.89	105.81	104.77	106.98	104.65	107.69	106.24	105.57	107.01	106.7	105.65	106.5	105.62	105.86	105.3	105.7	105.88	106.12	105.32	106.97	105.24	104.82	105.84	106.32	107.03	106.43	106.35	106.04	106.65	107.9	106.07
105.1	104.95	105.23	104.83	105.85	106.7	105.89	105.12	105.49	106.09	106.4	104.96	107.09	106.48	105.2	105.43	105.2	104.65	104.52	106.22	105.1	105.65	106.17	105.61	105.62	106.32	107.18	105.96	103.71	102.95	103.4	105.8	105.77	105.33	107.24	107.16	105.93	104.31	106.65	107.27	105.62	105.82	106.06	105.57	104.83	106.62	105.49	104.46	105.59	106.54
106.49	104.27	105.29	105.23	107.43	105.54	106.21	106.54	106.29	104.81	105.23	105.78	105.72	106.66	105.63	105.11	104.78	105.54	106.59	105.39	105.17	104.47	105.86	106.34	105.82	105.24	105.11	105.51	105.34	104.82	107.68	106.32	105.98	105.49	105.31	104.77	106.54	105.26	105.29	105.58	105.37	103.21	104.29	104.94	106.16	105.01	105.27	104.77	105.91	105.13
107.04	106.73	106.92	106.96	107.24	106.78	109.74	107.3	107.35	107.03	107.95	106.26	107.13	108.06	105.91	108.36	106.65	108.91	105.96	107.4	108.34	105.6	106.94	107.63	104.98	108.24	106.3	108.98	105.67	108.3	107.4	104.19	107.07	106.09	105.46	107.85	106.46	105.93	107.98	106.22	107.36	107.32	107.05	108.54	106.45	106.81	107.93	106.01	105.92	105.27
112.08	113.2	112.77	114.64	109.97	112.61	112.78	111.91	113.21	111.7	112.72	112.49	111.52	111.67	112.58	111.92	112.93	112.79	112.24	111.7	111.31	111.68	111.54	111.49	112.52	112.59	112.79	112.39	113.13	113.06	112.21	110.01	111.64	112.85	110.71	112.27	111.51	113.03	112.18	112.08	112.11	111.95	111.8	111.92	112.07	113.23	110.94	111.48	110.33	111.8
107.37	106.8	106.42	105.08	106.79	106.58	107.12	106.78	106.78	105.44	106.1	106.99	107.4	105.71	106.29	106.22	106.52	106.2	105.21	105.79	107.21	105.91	107.59	106.27	106.05	106.85	105.47	106.59	106.57	107.87	107.4	105.93	104.6	106.19	105.69	107.51	105.91	107.3	106.08	105.31	107.77	104.68	105.69	106.06	105.63	107.07	107.43	105.97	105.86	105.48
113.42	113.27	112.19	113.41	113.33	111.31	113.86	112.94	111.93	112.97	113.71	112.1	113.36	113.86	112.85	112.83	112.94	112.28	113.49	113.57	112.49	112.84	113.23	111.02	113.25	110.37	113.43	112.71	113.42	113.83	113.9	113.42	113.95	113.36	112.76	113.19	113.5	113.65	112.33	112.55	112.66	112.16	111.58	113.66	114.22	112.6	112.56	112.68	113.74	113.46
107.89	106.31	105.12	104.66	106.21	104.91	105.07	106.14	105.29	104.03	105.14	106.31	105.54	106.45	105.41	107.01	106.05	105.76	105.66	106.32	104.43	106.61	105.8	107.08	105.78	107.58	104.67	104.69	107.21	106.41	105.07	105.06	106.22	104.54	106.29	104.41	106.88	105.99	105.78	103.58	105.86	105.92	104.46	107.22	105.63	104.47	106.6	106.75	104.42	105.45
117.98	117.69	118.54	115.91	118.06	116.86	117.55	118.76	117.57	119.15	118.08	116.44	117.7	116.38	117.69	117.92	116.85	118.55	118.5	114.9	116.53	117.67	118.2	117.5	116.66	118.03	116.64	115.5	117.1	117.5	117.92	118.13	117.89	117.8	116.19	118.61	118.12	117.84	116.05	118.91	117.99	116.85	117.17	118.42	116.22	117.9	117.44	118.77	118.95	117.45
110.21	110.74	110.54	110.73	110.99	109.68	110.37	111.1	109.61	110.01	111.04	108.65	111.33	109.63	110.61	109.61	109.08	111.4	110.56	109.64	107.6	108.21	110.27	110.23	112.47	109.49	108.14	110.32	109.58	110.7	110.85	110.57	111.02	108.95	109.76	110.62	109.73	110.67	110.46	110.37	111.38	109.44	109.7	109.62	111.37	109.19	109.36	110.38	108.62	111.04
105.99	106.28	106.09	105.12	104.47	104.51	103.97	104.52	105.92	105.68	106.65	105.06	105.48	105.6	104.98	104.91	105.36	106.8	106.86	106.35	105.9	106.5	106.59	106.67	105.79	105.87	106.03	105.66	106.79	106.1	104.94	105.16	105.66	106.46	107.27	106.68	105.66	107.39	105.38	105.21	105.53	105.77	105.54	105.16	106.14	104.79	105.86	104.56	105.8	106.71
104.13	105.13	105.42	104.32	103.47	106.25	107.61	105.38	104.79	106.27	106.3	106.52	105.89	104.4	105.54	104.93	105.3	104.03	104.63	106.37	106.31	105.97	105.55	105.43	106.35	105.28	105.62	106.68	106.95	106.45	105.88	104.86	106.13	105.42	105.75	105.23	103.69	106.55	103.78	106.29	105.07	105.84	105.06	107.56	106.35	104.42	104.88	105.34	106.69	106.23
97.463	100.67	100.65	100.96	100.59	99.505	99.887	99.719	100.48	99.856	100.63	99.871	98.716	98.947	100.91	100.87	98.731	100.42	98.463	100.04	99.529	100.38	99.975	99.934	100.1	100.61	100.71	99.729	100.02	101.63	99.399	98.583	98.905	98.725	99.132	100.25	100.51	100.44	99.264	100.82	99.975	99.215	100.87	101.05	100.54	102.34	99.823	100.59	99.99	100.12
111.6	112.88	111.5	112.36	114.41	111.95	112.39	111.07	111.84	113.16	112.1	112.44	112.02	111.92	112.58	112.61	112.13	111.5	113.01	112.56	112.91	111.85	112.3	110.64	113.16	111.32	111.34	111.91	113.15	112.5	110.59	111.38	111.38	111.86	112.37	112.49	113.45	112.17	111.81	112.62	111.48	112.23	110.71	111.57	111.93	112.37	112.53	111.9	111.35	111.98
104.51	102.98	105.25	105.07	105.61	103.39	102.74	105.12	105.12	103.29	104.11	105.38	105.92	104.66	105.01	104.22	104.44	106.14	107.07	104.56	105.05	104.26	104.8	104.76	104.59	104.67	104.19	103.49	103.9	104.52	104.92	104.56	106.5	105.64	104.85	104.62	105.46	102.37	104.87	104.07	104.08	105.84	104.89	103.31	104.2	104.2	105.95	105.59	103.45	105.5
111.11	110.85	109.97	110.92	111.63	111.64	112.07	110.72	110.95	110.01	111.16	111.23	112.67	111.03	110.77	111.09	111.22	112.43	113.57	111.02	112.61	113.21	112.1	112.16	112.82	111.61	111	111.38	112.14	109.9	109.83	111.87	110.08	110.59	112.79	110.56	110.77	111.02	111.08	110.12	109.04	109.93	112.19	110.91	112.49	110.71	112.21	110.09	111.79	110
103.89	104.02	104.2	105.64	103.67	103.33	104.1	103.78	104.29	104.09	103.92	103.69	104.02	104.54	105.81	103.09	103.1	103.67	104.75	103.26	104.48	104.61	103.88	105.47	104.08	103.72	105.32	105.55	102.93	103.53	103.18	104.06	103.94	103.73	102.61	102.98	104.85	105.35	105.11	102.22	104.08	104.58	103.2	103.25	105.54	104	104.09	105.19	104.56	103.57
100.72	101.16	99.737	102.09	101.24	101.21	101.27	101.65	101.17	101.11	101.54	99.979	100.45	100.7	100.21	101.28	101.26	100.13	100.07	101.02	100.21	99.829	101.28	101.12	102.18	101.48	100.51	100.34	101.68	99.363	100.08	101.69	101.22	100.41	100.61	100.54	101.02	102.11	100.98	100.43	100.97	103.57	100.49	101.64	99.837	101.48	100.3	99.433	99.681	100.31
101.61	102.47	99.113	100.03	98.331	99.537	102.11	100.44	100.15	99.475	101.84	100.63	99.354	100.7	100.6	101.61	99.827	100.8	101.17	100.6	100.03	100.02	99.821	100.61	101.65	101.14	100.81	100.62	101.13	99.156	99.925	101.44	99.77	101.04	100.71	101.87	100.8	100.59	99.53	100.61	100.7	100.78	99.345	100.92	101.18	101.03	101.28	98.342	98.876	100.37
107.96	106.39	106.06	105.58	108.24	106	105.69	106.48	105.21	107.12	107.88	108.53	106.87	105.79	106.23	106.92	106.22	105.18	105.27	104.88	107.41	106.16	106.76	105.9	105.53	105.25	106.37	105.52	107.89	106.93	107.4	106.92	107.7	107.87	107.52	107.13	106.47	106.55	105.59	105.16	104.68	105.91	106.06	107.22	105.72	105.23	104.79	105.49	106.64	106.26
111.97	112.09	113.38	112.79	112.46	111.89	112.36	110.97	112.12	111.81	111.73	111.6	111.45	111.45	110.16	111.88	112.12	111.73	111.95	112.29	111.7	111.17	112.53	112.23	111.61	110.94	112.11	111.04	111.78	112.53	111.29	113.2	113.15	112.17	111.38	113.29	111.36	113.95	111.92	112.21	112.6	111.65	111.48	112.14	111.68	112.47	112.3	112.81	111.03	112.14
110.6	110.44	111.02	111.43	111.09	110.36	109.13	110.08	111.88	111.14	110.37	111.12	110.36	109.94	111.29	110.54	110.49	110.72	110.6	111.87	108.79	110.16	110.54	109.82	110.79	110.46	110.59	109.8	110.03	110.13	110.59	109.83	109.84	110.89	111.8	112.34	109.85	109.66	110.96	108.67	111.86	110.36	110.87	110.47	109.82	109.96	110.24	110.74	110.95	110.69
112.96	113.38	112.79	111.52	111.78	110.19	111.12	111.72	112.76	112.44	110.41	111.28	111.73	114.67	111.9	111.62	112.24	111.11	113.08	113.04	113.7	110.69	109.51	113.82	112.1	110.94	111.94	110.2	111.92	110.78	112.31	111.9	112.7	113.51	111.84	111.91	112.81	112.59	110.69	111.42	112.54	111.73	110.96	111.94	110.85	110.88	111.57	111.41	114.1	111.72
111.16	112.46	111.21	111.16	111.77	112.88	109.44	111.6	111.54	111.94	111.09	112.74	113.27	111.36	112.61	111.07	111.54	111.62	112.03	111.93	112.93	111.78	110.3	112.03	111.57	111.42	112.06	112.47	112.52	111.2	109.6	112.82	111.44	111	111.17	111.12	111.02	112.39	113.44	112.88	110.77	111.88	110.64	111.28	112.82	112.13	110.11	112.91	111.1	111.55
98.475	98.581	100.44	98.983	99.803	99.732	100.51	99.643	101.26	100.61	97.797	99.463	99.838	99.891	100.09	100.41	99.918	99.657	99.324	100.46	100.37	99.141	99.487	99.051	100.66	99.638	100.99	97.66	99.922	98.807	100.62	98.79	100.36	100.87	98.392	101.75	100.86	101.34	101.18	98.65	99.138	100.9	101.08	99.909	99.619	98.779	100.21	100.34	100.34	99.739
111.96	112.98	112.39	112.61	111.86	113	112.22	112.45	111.49	110.56	113.26	112.82	112.95	111.83	111.43	111.38	112.37	113.56	111.43	113.04	112.36	113.59	111.61	111.36	113.87	113.36	110.9	112.61	112.17	112.64	110.88	111.36	111.94	112.05	112.45	111.21	111.3	113.73	111.24	113.46	112.58	110.36	111.89	112.94	111.5	113.32	112.51	111.11	111.02	112.95
106.61	106.41	106.64	106.15	105.68	105.3	105.48	105.73	106.71	106.05	105.4	106.27	106.34	104.6	105.49	106.16	104.14	104.84	104.7	104.96	106.89	105.46	107.32	107.62	107.24	105.36	103.37	105.15	107.02	106.98	105.2	106.82	105.52	106.28	105.34	105.76	106.52	105.37	105.36	105.89	107.47	103.96	105.56	105.38	105.61	106.56	106.85	105.29	105.28	104.58
104.67	104.73	104.96	105.81	105.35	106.65	106.63	106.13	104.48	105.94	105.09	105.87	107.44	105.37	105.51	105.48	105.11	104.45	105.14	105.88	105.58	105.43	104.75	106	107	104.69	103.97	105.63	105.47	106.02	106.22	105.35	105.01	105.83	104.78	105.46	106.36	105.9	106.2	104.58	106	105.95	106.56	104.82	106.7	106.78	103.99	106.19	104.99	104.37
106.54	108.74	106.38	107.1	106.7	105.81	105.63	107.69	105.76	106.08	106.66	106.72	105.87	105.18	108.1	106.02	105.72	106.39	106.37	106.51	104.48	107.69	106.3	106.63	106.18	107.31	106.21	106.31	107.07	105.7	106.68	105.64	106.28	106.19	105.09	104.82	107.95	105.71	108.49	106.4	106.42	105.1	107.5	106.05	106.28	107.53	107.49	106.23	105.84	106.21
112.27	112.3	112	111.61	110.51	113.2	112.09	112.15	111.84	112.97	112.26	111.23	112.48	111.73	111.07	111.07	113.28	111.67	110.91	112.54	113.02	112.3	112.47	112.16	112.03	111.33	112.93	112.02	111.5	111.87	113.06	111.69	111.55	113.2	111.62	112.19	112.26	112.36	109.36	110.64	113.42	110.91	113.28	111.44	113.33	111.1	112.36	112.54	110.56	111.69
99.521	100.22	101.55	101.07	101.06	99.228	100.93	101.35	99.238	99.849	99.963	99.886	100.89	99.66	99.763	99.776	100.41	101.48	100.33	99.342	101.8	99.769	99.741	100.72	100.3	100.73	99.738	100.54	100.09	100.59	98.742	100.16	100.37	98.914	99.02	99.399	98.966	100.8	98.542	99.648	100.85	100.35	100.21	101.02	100.81	101.86	99.679	99.817	98.084	100.83
110.25	110.54	108.6	111	108.73	110.2	110.75	110.58	110.35	111.01	111.08	108.84	110.66	108.89	110.68	111.69	109.79	109.95	110.39	110.45	110.99	111.59	111.89	109.37	110.13	110.77	111.85	109.52	110.24	110.06	110.61	109.35	111.11	110.93	110.67	111	109.48	110.42	110.41	108.69	111.27	110.15	111.85	111.58	111.11	110.84	109.47	109.76	110.17	110.31
106.57	105.55	106.95	105.63	107.46	104.45	104.94	106.91	106.53	106.6	105.82	105.51	104.24	104.49	105.13	105.8	104.24	105.16	105.14	105.04	104.15	103.93	104.51	105.7	103.12	105.79	105.23	106.36	105	104.69	105.09	105.28	105.3	105.22	106.35	106.43	105.82	105.75	104.19	106.76	106.75	105.38	106.25	105.45	105.47	105.58	104.8	104.92	104.69	106.16
100.82	100.32	98.426	99.469	99.893	100.95	101.09	99.961	100.74	99.676	100.6	101.1	100.05	101.52	99.808	101.59	99.114	99.061	99.653	98.279	101.21	99.846	99.746	100.26	100.72	99.805	99.738	99.766	98.957	100.87	100.1	100.4	100.87	99.43	99.958	99.169	99.048	100.72	100.24	100.4	100.41	100.08	99.071	98.803	97.402	100.49	98.569	98.109	99.614	99.484
111.07	108.47	108.63	108.79	110.77	109.66	109.06	110.06	110.83	109.07	110.01	109.89	109.71	110.48	109.89	108.9	109.87	110.55	111.26	109.9	109.01	109.52	110.2	109.75	109.97	108.82	110.8	109.27	111	109.81	111.25	110.22	109.87	110.47	109.39	109.58	107.87	111.37	110.02	109.63	110.17	107.64	110.34	110.03	109.75	112.05	110.55	110.7	110.22	108.16
113.82	112.92	112.97	113.71	110.03	113.58	112.75	113.84	112.79	112.74	111.38	111.55	112.2	111.83	113.67	113.03	113.33	111.73	112.9	113.39	111.48	113.27	112.23	112.6	112.21	113.92	112.97	112.46	112.78	113.08	112.76	111.97	113.07	110.43	112.1	114.44	114.08	113.21	112.13	112.2	113.39	111.62	113.12	114.62	113.71	113.76	113.56	111.87	113.13	112.82
105.08	104.98	105.81	106.86	105.72	104.66	105.72	106.07	104.44	105.21	105.82	105.86	106.44	105.98	104.87	105.97	104.99	106.17	105.17	106.05	105.66	105.32	105.95	105.07	104.85	105.38	105.55	105.78	105.37	104.88	105.21	106.57	105.22	106.65	106.38	107.05	104.52	106.49	104.81	105.79	105.96	105.23	106.16	106.19	107	105.61	106.78	106.87	107.63	105.94
111.05	111.9	112.14	110.65	110.69	112.23	112.99	109.87	112.49	111.69	110.29	112.22	112.16	111.69	110.79	112.59	111.41	112.86	112.76	111.88	111.26	112.39	110.7	111.96	111.96	111.71	111.24	112.91	112.17	113.21	110.59	110.03	111.39	112.61	111.28	112.14	112.9	112.76	111.21	111.82	112.65	113.05	112.92	112.93	111.77	110.15	112.51	111.67	111.02	110.84
104.16	103.52	104.01	104.51	104.2	103.39	105.4	104.28	103.21	105.67	105.23	104.75	105.56	104	103.42	103.72	104.12	104.66	103.14	104.48	105.38	105.5	105.68	103.81	105.09	104.57	104.42	104.09	103.81	104.63	103.79	104.66	106.12	105.54	103.77	106	103.95	104.86	105.49	105	104.61	104.49	104.47	103.96	103.93	104.28	104.99	100.88	104.33	105.66
100.95	99.112	101.47	101.57	100.99	100.76	99.759	101.92	100.18	100.03	100.67	99.628	101.94	99.947	100.62	99.761	100.61	101.16	100.16	99.432	102.11	102	99.905	101.4	101.56	101.63	100.37	99.64	100.82	100.96	102.02	100.19	101.58	101.48	100.64	100.5	100.81	100.85	100.41	100.3	99.948	99.316	100.4	101.26	100.65	100.88	99.951	100.65	100.47	101.77
115.96	117.84	116.65	118.32	118.19	117.23	118.32	116.64	118.79	118.63	117.86	117.5	117.71	116.83	118.26	116.9	117.85	117.53	117.66	115.96	116.58	117.23	117.42	118.18	117.09	117.93	117.45	118.92	118.64	116.95	116.58	118.95	120.24	117.98	117.82	117.54	117.27	118.26	118.12	117.33	115.31	117.81	119.12	118.37	117.58	118.45	116.49	117.87	118.33	118.67
100.72	101.22	102.58	100.98	100.92	100.94	101.15	101.5	102.76	100.97	100.35	101.81	100.58	101.38	100.9	100.17	100.87	101.84	102.02	101.56	100.48	97.724	100.87	99.787	100.51	99.515	100.83	101.18	99.281	101.25	101.74	101.98	102.03	100.2	100.43	99.283	101.6	99.743	100.76	100.38	100.84	101.31	101.18	99.756	100.33	100.37	102.08	100.43	100.26	99.215
99.251	97.693	100.05	99.172	101.53	98.901	100.09	99.444	99.432	99.905	99.662	100.42	99.816	99.547	99.467	100.73	100.29	100.35	100.03	100.52	100.36	99.943	98.019	100.43	101.14	99.307	100.32	99.424	99.757	99.663	99.84	98.671	100.32	100.94	99.831	99.236	97.738	100.72	97.571	99.263	98.205	100.24	98.591	99.539	100.48	100.11	100.72	99.448	100.14	98.427
104.45	104.69	104.72	102.02	105.73	104.48	104.67	103.07	103.96	103.55	103.21	104.91	103.07	104.34	105.05	104.01	103.74	104.89	104.88	105.2	104.29	104.1	105.37	104.92	103.95	105.36	105.46	104.46	102.86	103.81	104.38	104.35	104.94	103.2	104.34	102.76	105.36	104.92	102.78	106.2	104.96	104.14	104.46	104.12	104.6	104.19	105.02	104.79	104	104.1
99.973	100.72	100.49	102.52	101.35	100.19	99.709	100.04	101.65	101.07	101.95	101.23	102.44	100.59	101.21	99.996	101.13	101.68	99.313	99.346	100.2	100.23	99.257	100.84	101.03	100.4	99.518	100.23	101.89	99.268	100.25	99.283	102.38	101.06	99.943	99.908	98.354	100.88	100.57	100.56	101.02	99.484	99.768	100.61	100.35	101.19	100.42	99.624	99.139	99.956
115.87	117.48	116.64	117.11	115.35	118.18	115.77	115.17	115.56	116.77	118.11	114.71	116.41	116.18	114.72	117.11	114.1	116.6	115.55	117.37	117.5	116.85	115.38	116.9	115.38	116.38	115.32	116.71	116.5	116.94	116.25	117.01	116.04	115.31	116.58	115.52	115.79	115.16	117.79	116.46	117.45	117.45	116.02	115.51	117.02	117.08	114.54	116.49	115.7	114.41
108.94	109.06	110.39	109.84	108.92	110.16	110.19	109.13	109.87	110.53	109.14	111.28	109.81	110.58	111.04	109.64	110.35	111.42	110.36	108.09	109.28	111.29	111.27	108.43	108.83	111.08	111.23	110.62	110.55	109.65	110.05	111.08	111.21	109.11	111.21	109.16	110.26	110.05	109.53	107.94	111.46	109.68	108.51	109.81	108.18	110.17	110.05	109.17	109.29	109.49
105.93	105.09	106.55	104.91	103.86	104.42	105.56	105.01	103.95	105.5	105.08	105.19	105.19	104.8	104.85	106.22	105.91	103.89	104.04	104.54	103.85	105.71	104.28	105.62	104.41	105.45	104.13	106.66	105.92	104.49	105.43	105.84	104.04	105.73	104.58	104.5	104.92	107.05	107.05	105.2	103.08	104.48	106.94	103.66	104.11	105.79	105.03	105.41	104.75	106.67
110.95	112.79	111.75	111.85	111.04	112.03	110.28	110.75	111.85	112.28	111.06	112.5	109.93	112.26	111.66	111.51	110.7	110.64	111.51	112.38	111.9	112.91	113.26	110.72	111.47	112.36	110.68	111.93	111.99	112.09	111.56	111.73	111.32	111.2	111.07	111.96	111.31	113.58	108.97	110.49	111.22	110.76	111.51	110.38	110.45	109.74	110.42	111.15	111.87	112.12
106.65	107.09	108.54	108.17	106.66	106.86	107.75	106.56	107.43	108.37	106.14	107.31	107.85	107.46	106.44	106.38	107.37	105.75	106.01	105.76	108.13	106.71	107.29	106.75	107.21	107.57	106.67	106.4	106.56	107.03	107.43	107.27	107.71	108.02	106.54	106.41	108.66	108.02	106.42	106.56	106.47	107.42	107.25	106.43	107.18	107.24	106.41	106.39	106.58	106.41
110.58	110.78	111.06	110.24	112.32	110.3	109.88	111.14	111.4	110.64	110.98	111.6	110.57	110.19	112.2	111.71	112.23	111.72	111.09	111.45	111.36	110.19	111.29	112.21	111.7	111.21	112.37	111.39	110.13	110.21	112.27	112.37	113.62	111.28	111.22	111	112.83	110.05	110.45	110.48	110.73	111.55	110.45	111.07	110.71	112.64	110.87	110.91	110.81	111.13
99.506	98.733	99.338	99.548	100.08	99.976	100.44	101.02	99.946	98.498	99.231	99.159	100.38	99.087	98.15	99.849	100.39	99.102	100.66	100.07	101.78	99.134	98.822	98.738	100.91	100.99	98.473	98.669	100.27	99.959	98.515	101.12	99.192	100.9	100.1	99.557	98.923	98.665	99.87	97.917	102.31	101	99.391	99.223	98.955	98.798	100.73	99.517	101.08	99.666
105.87	105.18	105.52	107.09	106.03	103.76	105.43	105.28	104.97	104.9	104.82	103.84	104.19	104.67	105.47	105.21	105.64	105.68	103.8	106.4	104.17	104.07	104.91	104.45	103.87	105.26	107.11	106.05	106.41	105.74	106.33	105.49	103.3	104.29	105.33	104.49	103.24	104.3	105.76	103.46	104.05	105.52	104.99	104.59	104.86	105.41	104.05	104.56	105.4	104.55
103.78	104.96	105.28	105.59	106.79	105.65	106.15	105.71	105.75	105.47	105.63	107.46	105.98	104.81	105.48	104.27	104.85	106.71	104.77	104.58	106.25	103.63	103.08	105.73	106.06	105.18	105.19	104.13	104.56	104.59	105.08	105.89	104.51	106.47	106.75	104.53	102.83	105.43	105.78	105.68	106.98	104.7	104.5	103.15	105.68	105.77	106.51	104.68	105.3	106.45
110.86	110.8	110.76	109.14	112.3	110.08	110.93	109.78	111.17	109.98	109.29	109.99	110.88	110.66	110.71	110.34	109.48	111.23	109.82	110.25	110.89	110.77	111.44	110.48	111.44	109.81	111.31	109.57	111.27	111.82	109.35	111.17	109.49	112.77	110.37	110.06	109.92	110.49	109.76	110.76	108.85	111.49	110.12	109.49	111.79	110.84	111.51	109.07	110.31	110.21
100.59	99.47	99.067	98.883	101.25	98.7	98.298	99.291	101.94	99.27	99.861	98.723	100.31	98.689	100.76	100.11	100	100.64	98.208	99.65	100.97	98.849	99.402	99.1	98.729	100.11	99.149	99.144	99.955	100.14	99.02	99.786	100.09	98.964	98.837	100.12	99.111	99.727	101.08	99.749	97.361	98.207	99.952	98.437	98.48	99.581	100.19	99.331	100.78	99.87
104.88	105.32	105.64	106.7	106.03	105.7	106.24	107.37	106.62	105.04	107	105.89	106.62	105.27	107.66	105.9	106.02	106.2	106.96	106.9	107.83	106.88	106.11	105.12	105.16	106.07	105.02	106.21	106.79	106.21	105.96	105.62	105.36	107.01	106.43	106.98	106.01	105.01	104.68	104.65	107.05	106.4	105.98	104.61	104.76	107.83	108.48	105.3	106.96	106.07
100.79	99.353	100.68	98.581	98.444	100.54	99.465	98.31	98.958	98.875	100.41	101.3	99.702	101.74	99.597	101.09	100.46	98.545	100.41	99.821	100.09	98.26	99.365	101.15	100.42	101.15	99.829	99.637	99.17	97.266	101.27	99.983	99.165	98.811	99.143	101.24	100.8	100.67	98.408	98.254	100.04	101.07	98.862	99.89	97.982	99.373	101	99.229	99.629	100.31
116.95	117.57	117.69	117.82	116.19	118.18	117.97	116.83	116.48	117.53	118.34	117.93	117.42	118.1	119.32	117.99	115.99	118.08	118.11	118.15	117.59	115.83	118.64	118.29	116.8	118.32	117.12	115.18	118.78	118.77	116.29	117.7	117.21	119.07	117.18	116.83	116.22	118.04	119.47	119.26	120.12	117.49	116.84	117.65	118.75	117.72	116.21	116.97	118.05	118.59
104.46	107.7	106.71	107.55	107.74	106.56	106.36	107.21	106.8	106.4	106.93	106.53	108.17	107.52	107	105.18	108.13	106.36	107.7	106.92	104.3	107.55	106.55	106.31	106.6	104.87	107.68	105.78	106.41	106.55	108.11	107.43	105.92	105.92	106.17	106.83	106.04	106.53	105.5	106.87	106.05	107.13	106.32	106.53	106.22	108.48	107.28	105.43	108.38	108.46
105.97	107.64	106.54	107.05	106.53	107.38	106.16	106.17	105.57	106.65	105.74	105.26	105.43	107.4	105.64	105.84	106.25	105.87	105.63	107.02	106.8	105.51	106.62	106.13	105.55	104.72	105.54	107.03	107.39	106.1	105.75	104.88	105.44	106.12	104.89	106.33	105.24	105.66	106.13	106.11	106.58	106.11	105.82	106.2	106.71	106.05	105.61	106.21	105.62	105.79
117.46	117.81	118.18	118.26	117.16	118.12	119.04	118.42	119.25	117.01	118.18	116.09	118.22	117.9	117.56	118.5	117.27	117.07	118.76	117.66	118.17	118.43	117.55	118.01	119.07	118.37	116.78	116.16	117.1	116.99	117.9	117.32	117.83	117.06	116.94	117.1	115.36	118.05	117.32	117.48	117.77	118.3	118.12	117.63	116.89	116.22	117.75	117.73	118.12	118.02
100.92	101.02	100.63	99.759	99.855	99.56	99.851	99.689	100.16	100.22	99.723	100.59	100.32	98.11	99.878	99.929	100.76	98.357	98.416	98.564	100.9	100.19	99.397	100.62	100.97	99.739	100.13	100.95	99.063	99.754	100.38	100.57	100.67	99.599	98.432	99.781	98.669	99.899	99.359	99.621	99.829	100.57	100.61	99.59	100.47	99.622	100.53	99.699	98.967	101.14
105.25	103.47	105.79	107.03	107.06	105.86	105.73	104.93	103.91	105.6	105.71	105.32	104.94	104.24	106.16	104.45	104.75	104.91	104.11	104.57	104.8	103.9	105.36	105.5	106.51	104.68	105.2	105.08	106.47	106.65	105.73	104.65	105.87	104.4	102.97	105.99	105.12	105.9	106.37	105.94	106.31	105.79	105.1	105.56	106.36	105.88	106.6	104.97	104.51	104.87
107.51	103.56	106.17	103.7	105.86	104.84	107.02	105.3	106.4	105.76	106.13	104.89	105.52	105.52	105.17	104.79	105.84	106.52	104.96	105.53	105.96	106.76	106.01	107.36	106.53	105.18	107.24	105.93	107.02	104.37	107.2	104.59	106.07	103.57	105.79	106.31	106.46	106.28	106.79	104.45	106.02	104.98	106.42	107.01	105.6	106.49	105.6	105.19	105.47	105.81
104.01	104.36	103.26	104.04	104.41	104.4	103.7	103.53	104.58	103.77	106.42	103.32	105.46	104.07	103.38	103.74	103.22	103.53	102.91	105.31	104.58	104.59	104.59	104.1	105.23	104.63	103.34	104.84	104.51	103.92	103.51	104.58	102.9	104.37	104.06	104.74	103.61	105.69	104.03	104.61	104.64	104.25	103.71	104.16	104.15	103.7	105.45	103.12	102.93	103.48
108.36	109.29	109.06	110.15	108.3	108.45	109.07	109.01	109.07	110.54	110.44	111.65	110.48	110.59	108.87	106.97	110.85	110.05	110.76	108.91	110.57	108.91	110.02	110.13	110.04	108.81	109.99	108.49	109.54	110.85	108.43	110.18	109.73	108.76	109.93	108.56	110.2	111.92	107.79	108.19	109.54	109.54	109.55	110.17	109.61	109.41	109.86	108.81	110.71	109.96
111.18	111.66	110.65	111.72	109.89	110.44	111.26	110.47	112.25	111.16	111.26	112.33	111.01	110.91	112	112.05	110.89	111.81	111.17	111.84	111.04	111.82	111.26	111.06	111.9	111.46	111.56	112.26	112.41	110.24	110.92	112.32	112.06	111.55	112.28	112.53	110.47	111.52	112.38	112.05	110.81	112.09	112.49	110.74	111.65	110.38	111.7	112.64	111.35	110.91
109.99	111.03	110.09	111.55	109.35	110.91	109.43	109.95	111.41	112.07	110.82	110.43	110.53	109.35	110.45	109.56	110.45	109.66	109.65	110.61	111.61	110.78	110.4	111.05	111.82	111.16	110.86	111.81	111.83	110.15	111.79	109.46	109.89	109.35	110.45	109.64	112.47	109.59	110.67	110.46	111.19	110.09	108.74	109.65	109.6	111.14	109.92	110.25	109.91	110.55
112.26	112.69	111.29	112.26	110.91	109.98	110.26	111.56	110.68	111.51	112.21	109.48	112.19	110.55	110.25	110.39	111.44	111.3	110.81	110.56	111.64	111.74	110.98	110.82	110.66	111.04	111.49	113.39	110.11	111.95	108.66	113.01	110.24	111.24	111.2	113.05	110.47	111.86	111.38	111.65	112	110.63	111.4	111.3	110.34	112.09	110.19	111.3	111.67	113.12
106.43	105.66	105.54	105.06	104.88	107.11	104.89	106.17	104.99	104.75	105.35	105.84	105.71	105.22	105.81	106.12	105.12	106.96	106.01	106.39	105.1	105.66	105.05	106.08	107.16	107.35	104.74	104.71	103.42	105.6	107.42	105.31	105.48	105.56	104.38	105.7	104.94	104.9	106.32	106.2	104.65	106.22	105.67	105.67	105.65	105.25	105.24	105.41	104.35	105.84
100.89	99.647	100.9	100.45	99.871	99.921	98.414	100.29	98.512	99.392	99.209	99.305	99.39	99.843	101.23	99.078	100.9	100.91	101.35	99.76	99.931	100.11	98.523	99.799	98.051	99.547	99.017	100.06	100.14	100.09	100.19	98.734	99.37	100.81	100.09	99.783	99.943	100	100.52	100.27	99.041	98.71	97.696	100.76	100.67	100.31	100.49	98.898	101	100.49
104.7	104.89	104.97	104.73	105.58	104.1	104.18	104.85	105.96	105.01	105.39	104.03	105.72	105.69	104.36	106.18	105.33	104.57	105.09	104.04	106.44	105.57	104.96	104.33	105.46	105.51	105.21	105.03	105.25	104.59	105.1	104.51	103.33	104.45	103.86	106.89	106.44	103.77	105.52	103.04	105.57	104.72	104.28	105.8	104.8	103.96	105.26	104.41	105.41	104.77
111.59	111.64	112.9	111.63	111.01	112.65	111.9	112.3	110.97	111.96	112.17	111.93	111.5	112.36	111.63	111.12	111.17	111.23	111.63	111.71	111.21	111.95	112.13	112.16	111.95	111.11	111.11	111.13	113.19	111.83	112.3	112.59	112.94	111.2	110.79	110.1	112.06	111.17	111.83	111.31	112.04	112.59	112.6	111.38	112.45	111.64	110.84	112.25	111.58	112.37
111.74	112.12	112.25	111.37	110.88	109.3	110.34	110.65	110.91	110.86	110.04	109.29	112.02	110.1	111.64	108.04	111.35	110.57	111.43	109.34	110.73	109.26	112.46	109.23	110.36	109.76	111.88	110.7	110.77	111.35	111.13	111.32	111.2	109.64	110.38	111.91	108.91	110.08	111.06	110.52	110.55	110.45	107.87	109.83	111.27	111.63	110.43	110.1	110.34	109.44
110.89	109.34	110.27	110.64	108.73	109.88	110.35	109.9	108.89	109.18	110.19	110.24	111.36	110.9	110.94	110.69	110.3	110.09	110.33	110.79	110.22	110.43	110.89	110.57	110.85	109.09	110.98	109.44	108.94	110.6	111.49	108.22	111.38	110.07	109.47	111.11	109.83	111.09	111.86	110.28	110.75	110.88	109.73	109.9	110.38	109.71	110.62	108.85	110.48	110.73
111.43	111.3	111.9	109.89	111.25	113.31	112.24	112.36	113.44	111.31	113.45	114.01	110.99	112.21	113.34	111.41	111.53	112.22	112.26	111.06	110.59	110.55	111.92	111.08	113.68	111.42	111.07	112.1	111.16	112.92	110.13	111.27	111.85	113.06	112.19	114.02	112.38	112.12	112.7	112.8	111.34	111.15	111.59	112.07	113.36	110.16	112.6	112.05	111.68	111.28
105.4	107.4	104.28	104.47	104.83	106.6	106.15	106.17	106.63	105.28	105.92	107.13	106.33	106.15	105.52	105.71	104.75	104.9	104.81	106.25	106.69	106.33	105.65	106.47	106.33	105.35	106.57	105.52	104.82	107.55	104.42	106.39	106.89	106.12	105.04	105.48	105.49	105.7	106.61	105.69	106.58	105.96	105.66	104.35	106.93	104.5	107.22	105.76	105.75	105.76
106.71	106.53	106.64	106.52	104.96	106.55	106.66	104.96	106.49	105.4	106.52	107.15	105.5	106.2	106.42	106.68	106.92	104.56	106.16	107.17	107.64	106.83	105.41	106.9	107.18	107.26	106.31	106.01	106.63	105.51	107	105.53	106.28	106.51	106.18	106.54	105.57	104.12	106.24	105.36	105.73	106.24	107.05	107.07	106.54	106.73	105.7	106.67	105.76	106.85
106.91	106.08	107.18	105.95	106.27	106.12	107.21	104.24	105.6	106.78	104.89	106.25	105.6	105.58	107.27	106.77	105.49	104.29	107.01	106.59	105.23	107.08	107.05	104.56	106.01	103.62	106.75	106.26	106.08	107.09	105.23	104.83	105.33	106.46	104.35	105.9	106.94	106.95	105.81	105.33	106.71	105.04	105.92	106.2	106.12	104.17	107.52	106.49	106.23	104.36
105.37	106.5	105.32	105.69	106.19	106.11	104.82	106.49	104.63	105.4	105.18	106.6	105.72	105.83	105.17	106.01	106.05	106.15	106.21	104.63	105.29	104.11	106.85	106.06	105.78	106.59	104.72	106.74	106.02	106.85	105.09	105.04	103.47	106.33	105.92	105.3	106.09	105.25	104.3	106.28	104.81	105.65	106.45	104.72	103.89	103.03	104.46	106.72	105.52	105.63
111.01	111.2	112.62	111.85	112.87	112.16	111.28	111.85	111.43	110.66	112.71	112.15	112.06	113.77	111.98	112.35	112.07	110.11	110.88	111.67	111.54	112.74	113.05	112.26	110.43	111.57	112.89	111.84	111.84	112.02	112.27	111.08	111.13	111.5	111.34	111.7	110.93	112.86	111.27	111.08	112.27	111.8	113.03	113.36	113.64	113.64	112.97	111.86	112.28	111.35
105.51	105.08	105.78	105.51	106.3	104.93	104.77	104.97	107.24	104.57	105	103.67	106.51	104.95	106.56	106.85	106.47	103.91	105.74	105.77	106.36	106.46	105.55	106.38	106.54	104.94	106.37	107.77	107.45	104.99	105.4	105.4	105.64	105.19	106.8	104.31	105.79	104.73	105.4	105.36	105.93	104.6	106.98	104.8	106.35	104.57	105.97	105.96	104.68	106.51
104.91	104.4	104.81	105.16	105.73	104.08	106.99	105.23	104.58	105.45	105.51	105.41	104.24	104.57	104.19	104.62	104.58	103.62	105.1	104.06	102.94	105.84	103.9	105.02	104.65	104.38	103.91	104.32	104.88	104.48	103.94	106.07	106.47	106.5	103.76	104.83	103.16	105.08	103.81	104.64	106.34	102.31	105.28	105.74	104.01	104.78	104.9	104.38	104.48	106.03
110.93	109.36	109.87	111.83	109.76	109.5	110.6	109.84	112.13	111.05	110.72	109.09	110.59	110.8	111.31	112.49	110.92	110.59	110.59	110.34	111.72	111.26	110.41	108.76	110.11	111.46	111.26	111.08	110.23	110.3	110.64	110.25	110.53	110.86	109.55	111.02	109.62	110.81	110.99	109.68	110.97	110.45	110.36	110.2	109.07	110.38	110.37	111.45	110	111.5
100.72	101.76	101.52	101.47	100.02	101.03	99.87	100.41	101.37	100.41	101.19	98.687	100.56	99.305	99.737	101.8	100.57	101.13	101.53	100.96	101.59	101.57	101.31	99.988	99.662	100.59	100.84	102.12	101.57	101.31	101.66	100.48	100.57	100.38	98.407	100.2	99.487	99.784	101.08	101.16	100.87	100.32	101.25	100.2	100.49	99.609	100.49	100.92	100.31	101.24
103.33	104.62	104.93	103.1	105.05	102.46	103.43	106.55	104.54	104.43	103.8	104	103.29	103.15	103.7	104.55	104.58	103.77	104.17	104.22	103.01	104.7	102.81	104.44	105.04	104.3	105.4	104.91	104.31	104.35	103.79	102.88	103.66	105.06	105.09	103.96	104.9	104.77	103.79	104.12	104.44	104.38	103.88	103.98	101.3	104.64	104.07	105.19	103.66	105.6
103.56	106.93	106.42	105.42	105.55	108	106.26	105.23	106.26	105.42	105.81	106.94	106.15	104.75	104.45	104.71	104.81	106.09	104.97	104.95	106.41	106.74	104.91	106.68	104.83	105.7	105.42	106.16	105.5	105.99	106.18	106.22	106	105.51	106.23	104.72	104.85	106.12	106.94	106.43	105.47	104.96	106.62	104.6	106.54	105.81	105.46	105.01	106.43	105.7
107.37	106.5	106.43	108.36	105.81	106.11	106.1	105.98	106.03	106.07	106	105.85	105.19	108.05	104.92	105.6	106.11	105.21	104.73	105.14	106.88	106.48	107.46	105.87	105.19	105.9	105.9	106.6	106.18	105.87	106.32	106.62	106.99	107.01	106.54	106.27	105.5	107.19	105.81	105.11	106.64	107.13	106.68	107.02	105.72	106.77	104.4	106.38	107.03	107.02
105.36	105.16	105.48	105.35	105.62	106.16	107.74	104.95	105.66	106.58	105.88	105.74	106.12	106.58	105.35	106.28	105.19	106.67	106.62	105.4	106.12	106.36	106.14	105.42	105.3	107.23	105.47	105.64	106	103.55	105.83	107.46	105.35	105.2	106.94	107.28	106.04	106.66	106	105.11	106.84	107.28	105.89	105.43	105.83	105	105.67	105.86	107.05	106.38
110.52	111.7	111.42	110.49	111.53	111.69	111.74	109.71	112.03	112.59	112.17	110.78	110.25	110.44	112.38	110.3	110.56	111.72	111.07	111.81	111.54	111.35	111.82	110.66	110.22	111.16	110.86	111.6	111.48	111.68	110.84	111.51	110.49	112.39	110.71	111.31	110.06	110.11	111.81	112.26	111.24	109.92	111.36	110.93	112.01	110.85	111	111.18	111.46	110.97
104.23	104.73	102.62	103.99	104.21	104.54	104.09	104.15	105.52	105.26	102.48	104.29	104.37	104.77	104.8	104.1	102.6	102.88	102.73	104.06	104.62	103.34	104.94	105.87	103.49	105.58	103.44	101.78	103.59	104.83	105.56	103.71	105.39	104.3	104.17	104.97	104.91	104.15	104.75	103.88	103.74	104.75	105.21	104.14	103.53	104.6	102.08	105.85	104.01	102.98
100.19	101.66	99.188	100.1	100.51	101.23	98.432	100.14	99.304	99.036	98.581	101.17	100.32	97.334	100.33	101.03	98.577	100.07	98.126	98.42	99.815	98.604	99.819	99.21	99.573	98.952	100.75	100.36	98.623	99.407	100.16	99.546	101.56	100.97	100.62	100.01	99.759	99.735	99.52	100.29	99.971	100.31	98.905	100.11	100.13	98.551	99.981	99.483	100.34	98.781
105.3	105.14	105	104.71	106.38	106.56	105.69	106.88	107.15	105.96	105.59	107.53	106.53	106.03	106.54	104.24	106.66	106.26	106.02	105.35	107.89	104.91	105.15	105.17	107.3	106.33	104.51	107.11	107.01	105.12	105.5	107.02	106.03	107.93	106.73	105.99	105.53	105.12	106.48	105.81	105.55	105.61	105.44	106.23	105.96	105.18	106.62	104.91	106.53	106.7
107.11	104.65	105.93	106.83	106.52	105.04	106.51	105.42	105.43	106.99	105.81	105.4	106.32	104.3	104.19	105.23	106.52	106.36	107.89	105.2	107.62	106.01	106.17	105.14	107.33	105.07	106.19	105.92	104.44	105.54	105.44	106.91	105.41	105.56	105.71	105.8	106.46	106.74	105.23	105.52	105.97	106.44	105.87	106.39	105.44	105.5	105.55	105.35	106.99	106.08
113.6	112.73	110.24	111.62	112.23	113.21	112	110.75	111.52	110.27	110.29	112.29	112.02	111.02	110.23	111.54	111.87	111.08	111.75	111.89	111.98	112.01	112.26	111.37	113.33	112.16	111.17	111.84	110.97	112.53	109.12	110.73	111.64	110.34	110.9	111.49	110.75	110.51	111.05	111.07	112.2	112.4	110.58	111.43	110.96	110.68	111.91	112.69	111.15	110.66
100.62	98.342	101	98.876	99.077	100.45	98.1	98.537	100.24	101.16	98.75	100.58	99.216	100.27	100.48	99.206	100.85	99.449	100.75	99.993	100.16	98.965	100.24	99.316	98.487	100.6	99.59	100.75	100.8	98.854	99.604	99.197	98.96	101.13	98.359	97.986	99.828	100.84	100.42	99.238	99.694	99.432	101.35	98.457	100.32	99.234	98.118	99.152	99.45	99.972
99.922	99.984	100.06	98.055	98.534	99.761	101.07	100.09	99.115	101.5	99.767	100.47	100.02	99.774	99.288	101.59	99.048	100.31	99.466	99.873	100.2	100.35	99.967	98.253	98.287	100.4	98.926	100.23	98.406	100.22	98.805	101.77	100.99	100.19	100.18	99.762	99.261	98.949	101.12	99.426	98.165	99.811	100.91	98.619	98.708	100.11	98.855	99.361	100.28	100.82
111.85	111.67	111.76	111.88	110.5	111.8	112.48	110.33	111.25	110.66	112.36	111.02	112.82	112.29	112.02	110.8	110.3	111.02	111.31	109.39	110.5	112.97	111.5	111.61	109.9	110.45	111.6	109.34	109.88	109.69	111.89	110.91	111.96	111.18	110.36	111.74	110.37	111.51	111.65	110.76	111.48	110.97	110.87	112.22	111.8	111.24	110.44	110.59	113.02	110.11
105.82	103.47	106.08	106.2	106.01	105.3	106.28	106.63	105.61	105.03	106.31	104.96	105.96	105.59	104.13	104.23	104.91	105.95	105.63	104.56	106.62	104.78	106.59	104.65	103.77	104.58	105.46	106.17	105.86	107.94	106.87	104.25	105.88	103.95	105.98	104.85	105.13	104.35	105.4	105	105.58	105.45	104.72	106.32	105.16	105.6	105.41	106.22	105.87	103.65
106.93	106.1	106.45	104.83	105.3	106.26	105.89	105.94	105.68	104.43	104.82	106.55	106.06	104.88	105.09	105.71	106.71	105.7	105.67	103.73	104.67	104.86	106.07	105.72	105.68	106.61	105.92	106.12	106.22	105.8	105.27	105.71	106.29	105.55	106.44	105.94	108.48	104.27	104.82	106.12	105.68	105.1	105.42	105.64	104.46	105.96	105.57	105.01	105.49	105.75
106.23	107.97	105.52	105.85	106.28	106.9	106.65	106.9	107.41	105.62	105.66	106.56	105.07	107	107.16	105.9	106.31	106.37	107.42	106.92	104.81	108.03	108.52	106.58	105.66	106.54	105.49	107.73	105.46	106.08	107.5	105.24	104.92	107.79	106.68	106.19	106.1	106.52	106.25	107.19	105.35	105.51	106.65	108.58	109.15	106.54	105.48	107.22	108.15	106.3
110.47	109.93	110.31	110.02	109.41	110.57	110.37	108.59	111.43	111.06	110.43	112.1	110.17	110.53	109.39	111.08	110.06	110.52	110.14	110.72	110.63	111.14	110.46	110.42	110.78	110.48	111.69	112.57	110.51	109.51	110.48	110.62	112.03	110.23	110.69	111.32	109.44	110.98	110.22	110.71	110.93	111.13	109.04	112.41	111.45	109.61	110.32	110.99	110.01	111.71
105.47	105.83	104.12	104.11	105.09	105.68	105.58	105.35	104.63	106.63	105.06	105.07	104.63	105.83	105.98	104.55	104.88	105.51	105.82	106.29	105.28	105.33	105.89	105	104.81	105.54	105.31	104.59	104.86	105.64	104.7	104.99	104.37	104.52	104.61	104.28	103.58	104.54	103.48	104.11	104.62	104.56	103.95	105.12	104.21	105.1	104.98	104.31	105.41	106.11
116.11	117.19	116.54	116.79	117.58	115.39	116.25	114.88	116.25	117.57	117.01	115.65	116.26	114.71	115.8	115.94	116.04	116.76	116.44	115.56	116.62	116.28	116.21	116.87	117.07	114.24	116.76	114.82	115.39	116.46	115.81	116.71	115.66	117.09	116.8	115.67	116.47	115.55	117.44	116.38	115.61	114.71	116.09	115.18	117.24	117.25	116.32	116.83	116.58	118.27
104.15	104.24	103.74	105.34	104.28	102.73	103.77	103.73	104.31	104.71	103.39	103.06	103.63	104.52	104.54	104.29	103.69	104.61	105.05	104.17	104.4	104.89	105.81	104.33	103.98	105.27	104.72	103.91	103.79	103.5	102.79	104.25	103.42	104.12	104.51	103.67	103.67	104.84	103.12	103.99	102.17	105.09	103.69	104.36	104.9	104.38	104.68	103.72	105.18	103.68
99.568	99.478	99.443	100.25	100.57	100.03	100	100.34	100.27	99.937	98.421	100.42	100.25	100.28	100.2	100.08	100.69	100.11	99.604	101.16	99.693	97.995	98.869	99.67	100.47	100.49	100.44	100.39	101.05	99.933	99.153	100.92	99.056	100.09	100.78	101.12	99.652	99.842	99.54	100.54	99.051	98.171	98.54	97.756	100.81	100.61	98.962	100.31	99.595	100.65
105.62	105.85	106.69	106.25	105.61	106.27	106.38	106.51	105.65	103.68	105.5	106.54	105.4	105.07	106.54	105.73	104.78	105.93	107.56	105	107.37	104.4	105.66	105.64	105.55	105.97	105.91	107.62	106.62	104.89	105.88	105.19	105.75	104.95	104.88	105.05	107.02	105.77	106.18	106.06	105.09	104.93	106.46	105.62	106.29	105.13	106.27	106.49	104.92	104.92
101.49	99.625	100.34	99.529	100.97	100.81	99.939	98.732	99.824	99.277	100.57	98.815	99.756	99.191	100.38	101.2	99.289	98.387	98.489	100.25	101.12	100.86	98.709	100.04	100.8	99.442	99.511	101.09	100.57	100.62	99.328	100.02	100.16	100.49	99.458	101.03	100.35	100.22	99.845	99.58	99.331	102.8	100.74	98.219	99.672	100.94	98.728	101.3	101.67	100.74
111.49	110.24	112.27	111.77	112.22	111.95	111.43	111.83	111.36	112.22	112.7	110.8	111.01	110.8	111.04	110.65	110.49	111.58	111.67	111.16	110.88	110.41	111.33	111.75	111.64	110.01	109.99	111.01	112.27	110.84	110.01	111.4	112.27	110.84	111.09	111.35	111.8	112.37	111.82	111.49	111.06	112.5	112.01	110.8	111.36	112.39	111.52	112.26	110.06	110.7
100.48	99.776	100.96	99.465	98.932	100.15	100.44	100.45	99.938	99.384	98.144	102.3	98.921	101.38	99.931	100.61	99.218	99.682	98.401	100.15	99.835	98.855	100.9	99.837	100.22	99.61	99.843	101.53	101.22	99.077	100.46	101.08	99.98	99.496	101.12	100.74	100.69	99.14	100.97	100.83	100.36	99.43	99.939	101.04	100.32	99.488	100.4	100.99	101.25	99.238
118	119.06	116.92	117.57	119.19	116.31	116.94	115.74	118.32	117.9	118.02	116.52	118.96	117.12	118.66	118.08	117	118.06	115.47	117.07	117.82	117.79	116.93	117.48	116.62	118.33	116.63	117.91	117.92	118.27	117.93	118.03	117.38	118.15	116.83	117.06	117.08	117.96	116.63	116.82	117.12	118.75	116	116.98	118.52	117	117	119.97	117.92	117.27
103.81	105.42	104.67	103.73	105.54	105.02	104.37	106	103	103.91	104.98	104.03	103.24	105.03	105.47	103.24	104.43	105.71	106.03	104.78	106.16	105.84	103.76	105.34	104.45	105.89	104.76	104.55	105.81	105.61	105.85	105.38	105.83	103.69	104.6	105.58	104.37	106.66	104.75	106.15	104.56	104.67	106.01	103.57	106.89	106	106.82	104.75	105.12	103.42
100.05	98.654	98.499	98.349	101.19	99.329	99.255	99.596	99.545	99.535	101.25	99.397	99.177	98.406	99.886	99.761	99.083	99.626	100.63	98.947	100.05	98.843	99.917	100.19	100.24	101.26	99.86	99.7	100.97	101.31	100.51	100.08	99.122	99.396	98.775	100.41	100.82	100.73	99.608	99.189	99.966	99.55	100.05	101.25	98.473	99.948	100.23	99.958	100.69	98.623
99.669	100.06	100.44	101.5	98.92	100.87	102.33	100.08	101.04	101.02	102.65	100.72	100.09	100.87	100.27	100.97	101.22	101.58	102.58	101.5	101.85	100.85	102.32	101.06	99.7	100.93	100.04	100.44	101.62	100.56	101.01	100.14	100.77	101.11	100.64	101.01	101.42	102.42	101.29	100.45	100.43	100.32	100.74	100.02	100.63	101.23	101.28	101.45	99.714	99.749
107.02	105.45	106.41	107.08	106.87	105.11	105.95	105.9	105.98	105.75	106.57	104.77	106.74	106.68	104.8	105.48	106.91	105.7	106.2	105.94	105.46	106.45	107.17	106.55	106.33	106.55	105.52	105.13	105.45	104.42	106.41	106.6	105.64	105.2	105.96	106.1	105.54	106.11	104.17	106.49	104.73	106.89	106.44	105.35	107.28	105.39	105.44	106.38	106.69	105.94
117.44	118.58	117.23	118.56	118.24	119.32	116.69	119.09	116.4	116.92	117.18	117.71	117.65	117.39	116.7	117.71	118.68	117.98	117.53	118.55	117.74	117.87	118.24	118.18	117.79	117.74	117.8	116.87	117.98	118.08	117.12	118.33	118.78	118.44	117.45	118.87	117.49	119.05	115.96	117.08	117.32	117.89	119.47	117.31	117.01	118.84	118.04	117.89	117.03	118.03
105.06	103.34	102.29	104.57	103.43	104.43	104.43	103.05	103.82	105.17	103.92	102.46	103.67	104.53	103.55	104.46	105.9	104.52	103.23	105.73	103.47	103.25	103.77	104.77	103.78	103.89	105.22	103.88	105.23	103.73	104.19	104.07	105.17	103.82	105.22	104.12	104.42	103.17	103.52	104.38	102.3	105.69	103.23	105.41	104.81	103.35	103.9	104.16	104.3	103.91
112.07	111.08	110.95	112.42	112.31	112.53	112.91	110.31	112.43	109.82	113.23	112.9	112.05	110.61	112.42	112.9	113.26	111.24	112.4	112.63	110.83	112.67	111.28	111.15	111.91	112.1	113.47	111.9	112.2	112.26	113.27	111	110	110.72	112.66	112.87	112.12	112.37	110.76	112.77	112	112.56	112.54	112.17	110.5	111.51	112.34	112.94	111.89	111.58
112.76	113.03	113.33	113.41	113.29	110.64	112.11	111.52	113.16	110.74	112.38	114.62	112.17	110.89	111.52	112.52	113.16	112.36	111.52	112.17	110.24	110.96	111.53	111.62	113.23	112.08	110.7	112.81	113.44	111.29	112.04	111.39	110.67	113.15	111.12	110.98	112.61	113.26	111.93	111.67	111.62	112.59	113.44	112.39	113.74	111.91	113.04	110.99	110.83	112.25
104.92	104.88	104.15	104.5	104.51	105.77	103.2	104.63	104.05	106.2	103.32	104.06	105.37	105.27	103.93	105.07	104.89	105.68	105.15	105.56	103.98	104.77	104.76	104.74	104.63	104.97	104.66	104.8	106.26	105.39	105.67	105.11	104.69	104.74	105.04	103.82	104.33	105.33	105.48	104.82	104.63	106.14	105.45	104.28	104.34	104.97	104.83	104.23	103.45	104.33
106.38	106.49	105.48	104.58	106.85	104.94	106.7	107.5	106.17	105.63	105.25	104.18	105.97	105.31	103.71	105.77	105.48	105.49	104.11	105.45	106.06	105.68	106.35	104.22	106.99	106.47	105.16	105.22	106.06	106.17	103.7	105.56	104.45	106.2	105.61	104.83	106.01	107.57	105.22	103.94	105.21	106.16	105.15	105.55	105.43	106.17	105.69	105.81	105.52	105.38
111.37	112.05	111.94	112.79	111.52	114.15	112.45	113.45	112.75	112.73	112.57	114.16	113.26	112.05	111.26	111.64	112.37	111.18	112.41	112.13	112.25	112.05	111.68	112.89	112.1	111.91	111.48	112.57	111.8	113.14	111.95	111.55	111.69	110.27	113.29	113	112.21	112.01	111.68	112.22	112.34	113.82	111.74	110.99	110.93	110.91	111.57	110.59	112.7	110.38
101.8	99.434	99.539	101.38	101.15	99.679	101.35	99.555	100.37	100.7	99.912	102.55	100.59	101.76	100.91	101.58	101.77	100.29	101.84	100.89	101.71	99.196	100.13	100.88	100.9	101.88	100.87	100.31	99.856	101.47	99.929	99.878	101.17	101.05	99.07	100.34	102	100.75	101.68	99.295	99.412	100.88	99.92	100.83	101.1	102.72	100.22	99.623	101.08	100.08
107.85	107.05	111.06	108.65	109.18	109.94	110.89	109.67	111.28	109.35	110.39	108.48	108.42	109.67	109.26	108.35	108.74	109.75	109.31	109.42	110.55	109.65	110.3	110.66	109.34	110.59	110.48	110.26	107.94	111.23	110.12	108.84	109.15	109.23	109.31	110.05	110.81	109.57	107.92	108.63	109.62	110.99	108.99	110.43	109.57	109.56	109.3	111.59	109.7	109.59
107.54	107.06	108.14	107.58	105.49	107.66	105.5	106.33	106.95	106.85	106.85	106.11	106.75	107.42	106.23	107.02	107.3	106.51	106.64	105.62	106.68	107.35	106.56	107.22	106.84	105.51	107.31	106.3	106.66	106.84	106.25	107.61	105.44	106.97	104.77	105.15	107.59	105.63	105.96	107.74	106.49	106.39	105.19	105.91	105.24	107.39	106.58	107.55	108.38	106.8
100.33	102.03	100.33	99.58	100.64	99.456	101.33	100.48	101.09	101.55	101.15	98.592	101.06	99.172	101.88	101.11	101.33	99.365	101.02	100.7	100.5	99.26	100.12	99.783	100.01	101.57	100.16	100.61	100.64	100.97	99.78	101.51	100.64	100.98	99.502	101.21	99.71	100.59	101.09	99.672	101.19	100.33	100.53	101.82	101.61	100.44	100.58	101.06	100.58	101.01
110.53	110.74	112.24	110.51	111.33	110.89	111.55	112.2	110.22	110.97	110.68	110.77	111.2	110.66	111.9	111.48	111.24	110.67	112.22	110.53	109.83	111.04	111.43	111.36	110	111.24	110.94	110.41	112.67	112.31	112.82	111.37	110.84	111.45	112.05	110.99	112.04	109.33	111.13	111.63	111.58	111.69	110.64	112.16	110.32	110.19	113.34	111.93	111.56	111.42
111.5	110.65	112.84	111.83	112.26	112.04	111.64	111.14	109.2	111.45	110.56	111.57	109.94	110.25	111.5	110.33	111.26	113.22	111.92	110.85	112.27	111.81	111.48	112.19	113.64	110.38	112.91	111.67	112.28	112.67	112.4	114.44	112.29	110.55	113.77	110.22	112.22	112.69	111.42	112.01	112.5	111.74	111.73	109.7	110.53	112.44	112.73	112.29	111.65	111.29
110.74	109.41	110.99	111.2	109.97	111.02	111.98	110.63	111.21	111.57	110.96	110.64	110.44	110.85	110.04	111	109.86	110.73	110.06	110.73	110.21	110.26	111.56	111.02	110.07	109.13	111.01	112.31	109.76	111.25	110.15	109.34	112.97	111.36	112.39	111.14	110.96	108.88	110.31	110.25	110.6	110.37	110.33	110.91	109.97	110.91	110.27	110.47	110.13	110.64
106.65	105.32	105.13	104.87	105.15	105.74	105.96	103.68	102.98	106.14	106.24	104.94	106.43	106.2	104.63	105.77	105.36	104.57	105.31	105.57	106.65	107.42	106.81	105.56	107.06	105.06	106.07	104.44	105.86	106.06	104.78	106.37	105.04	104.77	105.39	104.86	105.76	104.94	105.44	105.87	106.2	104.38	104.62	106.42	105.81	106	106.44	106.01	106.39	104.9
108.12	105.1	107.31	106.89	106.37	106.84	107.05	105.63	106.79	105.97	105.63	106.57	106.52	107.37	106.64	106.62	105.89	106.42	106.25	106.41	105.77	107.11	106.22	106.8	106.25	107.64	106.47	105.76	107.08	106.3	107.39	106.36	105.28	105.96	105.69	106.79	105.16	106.08	105.03	106	108.43	105.1	106.28	105.75	106.75	108.81	107.06	107.61	105.67	105.35
106.18	105.87	106.38	106.23	106.1	106.33	105.44	106.49	106.71	107.1	106.71	106.53	105.84	104.93	105.97	107	107.58	106.9	106.58	106.82	105.65	106.49	105.38	105.33	103.84	104.91	106.4	105.05	106.15	106.63	107.2	106.35	106.88	107.72	106.34	106.5	106.59	104.35	106.81	105.74	106.97	106.16	106.86	106.45	106.97	106.45	106.09	107.55	107.69	106.9
101.23	100.28	99.475	100.75	101.02	100.8	100.68	100.11	98.267	98.677	99.835	98.929	99.231	98.789	99.35	100.58	99.282	100.55	99.642	98.143	99.624	100.18	96.969	100.33	99.195	100.84	100.57	100.58	100.31	97.209	98.281	100.21	99.994	100.65	99.698	99.99	99.871	99.678	100	99.047	99.417	99.446	100.88	99.89	98.622	100.43	98.341	100.23	100.08	98.527
105.84	107.14	105.32	104.87	106.31	105.88	105.46	106.37	104.16	106.58	107.54	106.25	105.66	106.8	105.56	106.99	106.25	104.56	105.88	105.68	105.11	106.73	105.03	105.67	107.22	105.69	106.89	105.54	106.69	104.44	107.17	105.04	106.82	105.56	106.83	104.78	104.87	106.47	105.61	105.14	106.29	106.11	106.16	106.22	106.26	106.65	107.11	105.13	106.52	106.75
105.94	106.18	106.92	105.28	106.17	106.12	105.58	104.88	106.29	106.01	104.78	105.15	105.21	104.5	105.1	107.05	105.5	104.27	105.08	106.73	104.39	104.51	106.68	107.32	105.54	105.18	104.74	105.34	104.55	104.98	105.26	107.16	107.51	104.58	106.15	104.97	105.13	106.31	106.57	106.76	105.83	106.93	105.82	105.69	105.62	106.13	105.48	106.84	105.91	105.73
104.98	105.31	105.47	106.45	107.05	105.58	103.49	104.19	104.54	104.85	105.42	105.98	104.69	106.28	105.2	107.13	106.65	106.62	106.23	105.33	107.45	107.22	105.86	105.88	105.84	104.97	104.68	106.13	107.35	105.25	106.8	106.08	106.03	105.33	106.33	105.95	107.47	105.02	106.14	103.69	107.23	105.84	105.4	105.57	106.43	105.95	105.9	104.87	105.8	106.05
111.2	112.54	114.31	112.61	112.26	113.81	111.27	113.12	112.61	114.82	112.65	111.94	112.72	112.21	113.21	112.7	111.96	112.35	113.68	112.11	112.82	112.96	112.05	112.41	112.52	111.75	113.28	112.39	113.55	113.64	113.03	113.34	112.62	114.12	112.19	112.79	113.49	114.03	113.23	111.72	114.11	112.84	111.07	111.74	113.15	112.64	113.46	111.87	112.96	112.77
109.39	110.49	111.27	108.71	110.26	110.68	109.6	109.93	110.33	110.22	110.36	111	110.82	111.17	110.37	110.98	109.82	110.35	110.58	110.03	111.12	109.97	109.73	110.72	110.38	110.46	109.3	110.48	110.58	110.95	109.9	110.72	111	110.1	111.26	110.27	110.27	111.38	108.6	109.95	109.53	109.84	110.86	110.06	110.37	109.81	110.65	111.92	110.67	109.82
117.14	118.22	119.94	118.13	117.53	117.36	117.67	117.41	116.87	117.48	118.34	117.96	117.44	119.5	116.51	117.38	118.4	116.48	117.79	117.07	115.93	117.73	118.6	118.28	118.52	118.11	119.69	115.54	118.07	117.65	117.74	118.27	118.62	118.56	118.89	117.18	119	116.64	117.81	117.66	118.74	117.26	117.68	117.89	116.77	116.45	117.17	116.84	117.22	116.62
112.48	111.3	113.09	111.62	111.62	113.07	115.29	112.45	113.05	113.72	112.77	110.91	113.42	111.86	111.74	111.34	113.26	113.65	111.7	113.53	112.78	113.34	112.88	112.27	110.54	113	112.85	113.84	112.82	114.41	113.54	113.31	113.38	112.18	112.78	111.33	112.72	114.67	113.43	114	111.32	111.56	112.84	112.57	112.76	113.68	113.5	112.12	111.3	113.32
104.09	105.2	103.67	104.6	105.42	104.95	102.67	103.88	103.79	105.78	104.69	104.21	105.08	105.34	102.73	105.82	104.46	105.38	104.48	103.36	104.4	102.27	104.13	105.17	104.82	104.99	104.57	104.22	104.65	105.09	105.12	105.43	103.5	104.81	104.47	104.88	104.54	104.56	104.24	104.41	105.65	104.12	104.95	103.65	103.83	105.33	105.37	104.82	103.16	102.55
100.51	100.97	99.027	100.49	99.116	99.989	100.71	101.12	100.04	99.082	100.47	100.82	98.457	100.85	99.557	100.16	99.006	100.16	100.53	99.931	100.22	101.13	101.38	99.252	99.326	99.983	102.14	100.06	101.89	100.25	101.1	100.29	100.27	99.678	100.78	98.317	101.49	101.66	99.931	100.14	100.77	100.38	99.698	99.765	98.887	98.698	99.524	100.74	99.743	98.933
105.31	104.94	106.48	105.95	106.36	104.83	105.88	107	107.29	105.21	105.15	106.79	105.27	106.63	106.18	106.67	105.1	103.45	106.1	104.24	105.16	106.46	107.89	105.23	104.97	105.75	104.49	105.26	104.56	106.33	106.27	105.19	106.32	107.22	104.86	106.33	106.59	105.47	105.05	103.11	105.74	105.19	105.95	104.66	104.8	104.45	104.74	105.27	105.88	105.42
111.41	111.53	112.96	112.93	109.77	113.26	113.15	112.88	112.77	111.49	110.8	113.72	112.25	111.22	111.98	112.99	111.81	112.77	112.36	111.66	112.33	111.47	113.8	113.53	112.49	112.57	112.01	111.3	113.34	111.64	111.25	111.54	110.86	112.78	113.44	111.92	111.94	111.83	111.62	112.71	112.85	111.12	110.32	111.09	111.11	112.39	110.81	112.32	110.18	112.21
106.83	107.8	106.07	105.38	106.9	106.05	106.66	106.77	108.91	107.56	106.66	106.22	107.7	107.1	107.62	106.58	106.04	106.21	108.4	106.05	106.2	106	107.25	106.59	106.02	107.46	107.47	106.08	107.66	107.53	105.98	107.68	106.97	107.63	106.99	106.52	106.98	108.22	106.74	105.88	107.14	107.51	106.26	106.53	107.09	106.71	106.26	107.47	107.37	106.33
100.23	100.16	98.595	100.07	100.22	98.322	98.966	100.03	99.48	99.917	99.066	99.175	101.17	99.612	100.21	99.11	99.647	100.34	99.043	98.832	99.605	100.02	98.113	99.982	100.21	100.4	99.604	100.34	99.595	100.21	99.657	99.57	99.294	99.096	99.637	100.77	99.482	100.18	99.543	100.06	100.63	99.656	99.52	100.63	99.961	100.45	98.863	100.18	99.611	100.09
107.18	107.82	107.35	107.2	107.19	105.72	106.54	106.04	105.75	106.96	107.95	105.67	106.57	106.98	107.49	106.92	107.37	107.01	106.61	106.93	106.21	108.62	106.77	106.71	105.29	106.26	106.74	106.75	107.09	105.8	106.53	106.89	108.45	107.75	105.39	105.91	106.81	107.5	106.25	106.63	106.18	106.08	108.02	108.38	107.16	106.27	106.3	107.97	106.6	105.65
111.41	112.02	110.67	111.92	109.23	111.19	112.11	110.55	111.84	113.99	110.76	111.55	112.89	111.66	113.01	112.26	113.14	109.64	111.74	111.26	112.11	111.4	112.21	113.46	110.75	112.78	111.17	111.14	111.47	110.61	111.77	111.09	110.48	110.37	112.75	113.33	110.64	111.22	110.38	109.97	111.26	112.45	112.18	111.39	113.08	111.72	112.27	111.66	112.34	111.11
105.19	106.62	106.07	105.72	105.39	105.64	105.14	107.22	105.54	103.62	105.94	106.17	104.88	104.62	105.18	106.76	104.66	107.39	105.27	105.22	106.35	104.22	106.04	106.07	105.78	106.2	103.98	106.54	105.81	106.55	106.72	105.09	105.79	105.07	105.48	104.94	106.03	107.12	105.53	106.73	106.07	107.53	105.47	106.52	105.52	105.86	106.41	104.37	105.1	104.77
110.49	113.09	111.57	111.38	110.7	112.75	110.32	111.84	111.41	110.94	111.85	111.72	112.35	110.64	112.99	112.23	111.41	111.95	111.68	109.71	111.92	110.27	111.62	113	113.27	111.34	111.38	112.77	111.81	110.55	111.63	113.27	111.08	111.6	111.21	111.41	112.2	112.64	111.97	111.87	111.12	111.15	111.03	110.75	110.33	113.11	111.99	112.52	110.97	111.56
101.61	100.67	100.54	101.44	101.1	100.67	100.87	100.88	102.18	100.47	99.804	100.57	100.98	101.42	99.914	101.7	99.926	100.56	100.3	101.77	100.41	100.33	100.94	101.16	100.81	100.65	100.75	101.88	103.63	101.89	100.47	101.22	100.96	101.6	101.4	100.45	102.51	100.77	99.05	99.966	101.55	101.55	100.63	100.4	101.02	100.29	101.93	101.47	100.96	101.94
99.622	100.08	100.63	100.16	99.813	102.03	99.043	100.63	98.507	100.53	99.448	99.79	99.878	99.541	101.82	100.74	98.97	99.392	100.4	100.78	98.63	100.6	97.872	100.15	99.887	99.506	100.92	99.543	99.774	98.823	99.305	100.47	100.46	99.455	99.164	99.708	100.26	99.811	99.869	99.775	99.851	101.09	100.69	100.1	97.283	99.198	100.76	99.808	101.26	99.142
105.97	106.22	106.31	107.19	106.47	105.39	106.12	106.84	104.05	106.14	107.03	106.45	107.21	107.26	105.71	105.24	106.6	105.82	106.92	104.7	104.43	106.55	105.38	105.99	106.26	107.36	105.61	106.32	107.11	106.18	105.78	107.05	106.08	107.35	106.09	108.14	105.57	107.14	107.73	105.69	108.32	105.77	106.6	107.26	106.61	106.14	105.94	106.62	108.01	105.28
111.6	109.41	109.6	109.99	109.26	109.82	109.64	110.6	110.62	108.24	110.1	110.67	110.16	107.36	109.02	109.61	109.45	109.85	110.45	109.23	110.24	109.59	110.46	109.04	109.05	108.92	109.49	109.86	110.12	108.63	109.62	110.73	110.97	109.58	109.78	107.4	110.55	112.76	111.29	108.92	109.79	110.44	109.45	109.52	109.9	109.01	109.8	109.73	109.6	110.17
104.95	107.47	105.36	106.32	107.25	106.17	106.89	105.6	106.5	105.66	106.57	106.45	107.22	108.24	105.18	106.31	105.73	106.96	106.19	105.43	108.03	107.06	106.09	104.89	105.64	105.41	107.22	106.07	106.51	106.15	106.76	107.73	106.13	106.13	106.14	106.89	106.64	105.12	106.49	107.32	105.69	105.74	105.74	105.74	107.63	105.98	107.37	107.09	106.49	105.32
104.64	105.13	103.87	104.74	103.79	103.96	103.44	104.26	103.64	105.82	104.89	103.96	102.8	104.77	105.79	104.05	103.86	103.77	105.46	100.96	104.79	104.82	104.5	103.98	103.18	104.64	103.96	103.91	103.64	103.22	102.95	104.72	105.08	104.25	104.81	102.73	105.49	105.94	104.14	104.68	105.04	104.86	103.03	103.77	104.96	103.38	104.4	105.32	105.55	104.38
101.12	99.269	100.71	99.949	99.49	100.8	99.799	99.061	101.09	99.895	100.1	98.663	100.73	100.63	100.65	100.63	99.603	99.539	99.927	99.413	101.26	97.418	100.05	100.02	100.06	99.678	99.303	98.985	101.24	98.927	99.091	99.654	100.8	98.959	101.09	99.344	99.034	100.9	101.18	100.45	100.27	100.49	99.495	100.38	100.35	100.28	99.783	100.02	100.33	100.34
105.97	106.06	105.92	105.57	106.3	107.07	106.08	104.76	106.94	105.2	106.41	107.05	106.7	106.36	106.24	104.33	106.39	106.58	107.15	105.83	105.88	106.19	105.89	105.76	106.74	104.29	105.47	106.94	104.7	106.07	106.5	106.36	106.65	106.21	104.77	105.86	106.68	105.45	105.19	106.84	105.87	106.17	107.1	106.36	106.92	105.91	105.32	105.94	105.5	107.51
112.27	110.95	111.23	111.46	111.52	111.8	111.54	111.56	111.16	111.66	112.76	112.75	111.22	111.92	111.91	111.24	111.7	112.92	110.35	110.61	110.12	110.58	111.24	110.45	111.14	111.33	112.23	111.24	113.09	112.39	111.68	109.85	111.43	113.26	111.03	110.01	109.76	110.37	112.02	111.44	110.43	112.43	110.36	111.06	112.02	111.73	110.67	110.88	111.72	110.57
104.69	103.1	106.02	103.76	105.56	106.64	104.54	105.9	105.97	105.8	103.25	105.91	105.1	104.01	105.75	104.38	105.5	105.57	106.43	105.66	105.61	105.13	103.66	104.42	104.03	104.72	103.34	105.93	106.42	105.06	105.08	106.54	105.57	105.66	105.4	105.22	105.06	105.11	106.25	104.55	104.74	104.55	104.03	104.43	102.54	104.58	105.53	105.91	105.13	106.34
110.51	110.08	110.17	112.03	109.73	111.86	108.54	109.23	110.31	110.58	112.6	110.02	108.71	110.46	111.04	110.91	110.3	110.59	109.13	110.38	110.23	110.1	111.83	110.75	110.72	110.5	111.27	111.15	109.42	110.98	111.25	110.59	109.78	108.98	110.07	109.99	109.35	110.31	109.24	108.37	110.29	110.66	112.3	109.3	110.62	109.3	110.1	111.25	110.28	109.64
105.86	104	106.14	104.02	103.76	103.93	105.05	105.39	104.85	103.94	104.34	104.36	104.77	104.9	104.61	103.99	104.55	104.4	103.86	104.26	104.78	104.31	106.77	104.58	104.19	104.97	104.69	105.68	103.14	104.34	105.62	104.04	103.56	103.64	105.75	103.89	104.05	105.41	106.41	103.82	104.13	104.24	104.72	104.44	105.38	104.72	103.25	104.11	103.67	105.25
105.5	105.71	105.81	105.54	105.63	107.31	105.9	105.89	105.13	104.93	104.88	104.5	105.88	104.94	106.38	105.74	105.99	105.12	106.1	104.99	106.2	106.31	104.28	107.44	105.03	105.2	105.02	106.27	105.66	104.44	107.3	105.2	106.17	106.03	104.94	106.14	104.6	105.37	107.55	106.84	105.68	105.67	106.44	104.49	105.61	105.67	105.88	106.52	105.7	106.48
111.56	112.08	111.56	111.35	113.02	112.57	112.04	110.84	111.87	111.61	111.51	110.86	113.28	111.1	111.9	112.15	110.75	111.81	111.96	112.32	110.59	111.9	112.35	112.08	111.53	111.58	112.83	112.79	109.52	112.89	111.36	113.37	110.45	112.67	111.14	111.75	110.93	113.02	112.54	111.06	112.95	112.05	110.99	111.75	111.64	110.83	111.14	112.66	110.38	112.05
117.4	116.57	117.32	118.64	118.18	119.06	117.11	116.8	117.13	117.25	118.15	116.85	117.82	116.8	117.94	118.38	116.58	117.93	117.8	118.21	116.22	117.26	117.52	117.51	120.88	118.44	118.02	117.12	116.56	117.9	116.46	117.14	117.32	118.76	117.91	118.38	117.56	116.69	116.37	118.09	117.53	115.92	116.95	117.67	116.05	118.79	118	118.15	117.43	117.66
103.34	104.02	104.3	103.33	103.42	103.49	103.67	103.09	104.67	103.43	104.81	104.37	103.61	104.94	104.33	104.35	105.06	104.99	103.6	104.58	104.87	106.01	105.16	104.66	105.34	105.44	104.8	103.41	103.96	104.57	105.55	103.61	103.69	104.04	105.38	105.12	103.96	104.87	103.03	104.46	103.46	103.39	103.58	103.58	103.79	102.7	103.6	105.04	103.36	102.38
103.41	105.45	105.63	104.96	104.37	106.16	104.07	103.63	103.46	103.94	103.38	103.99	103.39	104.51	103.84	105.52	104.83	103.74	103.45	104.6	104.36	104.14	103.45	105.27	105.55	103.2	103.27	103.93	106.32	104.88	104.3	105.54	106.32	104.25	104.16	103.98	104.22	105.76	105.91	103.91	104.61	106.28	104.06	105.63	104.12	104.32	105.57	103.63	103.45	103.91
105.76	104.53	105.22	104.36	104.4	104.45	105.22	104.36	104.38	103.79	104.75	103.98	103.7	104.78	102.94	103	103.84	104.65	103.21	105.19	103.53	104.52	103.67	105.58	103.21	104.41	104.37	104.18	103.99	103.32	104.36	105.47	103.62	104.31	104.34	105.67	104.3	103.9	102.87	104.33	104.37	105.28	103.43	104.7	103.88	104.24	102.78	103.64	104.65	104.93
116.93	116.18	117.39	117.01	116.23	116.55	115.03	117.17	117.43	116.45	116.5	117.33	117.21	116.89	114.19	117.64	115.28	116.34	116.47	115.91	116.72	116.41	117.46	114.41	116.59	116.32	117.32	116.14	116.24	116.6	117.78	115.97	115.93	116.45	115.03	116.56	115.52	116.8	115.73	115.15	115.61	115.77	117.49	116.48	117.15	115.86	117.64	114.39	116.5	115.96
117.1	115.46	115.83	115.92	116.81	118.05	116.94	115.66	115.8	113.7	116.4	117.35	115.99	115.76	117.4	115.4	115.58	115.93	115.51	115.2	116.77	116.91	116.84	117.35	115.05	116.9	116.56	118.27	116.71	116.46	115.4	116.54	115.14	117.73	116.44	115.76	115.15	115.28	117.65	117.31	117.28	115.56	115.82	114.46	116.66	116.94	117.03	114.29	115.55	117.35
112.14	111.75	111.93	111.16	111.93	112.62	111.36	110.05	112.39	111.25	109.98	110.86	110.8	111.69	110.22	111.15	111.22	110.91	110.99	111.95	111.79	110.29	111.25	112.89	109.88	112.2	111.39	110.38	111.54	112.23	111.46	111.07	109.63	111.22	112	112.81	111.71	113.65	112.16	111.84	110.38	111	111.51	110.65	110.95	111.5	111.6	110.47	111.84	109.06
100.65	101.9	100.63	101.99	101.41	101.03	100.59	100.1	100.91	100.91	100.93	100.89	99.267	102.4	101.57	100.73	101.55	100.67	100.49	101.62	100.95	101.23	101.55	101.02	100.49	99.946	101.81	101.57	101.46	100.77	100.87	101.19	102.81	100.75	101.22	100.68	100.35	101.78	99.473	101.36	100.73	100.09	100.98	100.25	101.59	100.81	99.684	101.06	100.68	100.23
106.15	105.78	104.4	104.69	106.72	105.94	106.49	105.38	104.97	104.05	105.23	105.89	106.03	105.01	104.93	107.08	106.28	104.69	105.8	105.76	106.07	105.77	106.23	103.55	105.38	106.3	104.54	105.71	105.66	105.44	104.93	105.69	104.95	106.31	104.1	105.1	107.22	106.1	105.69	105.26	105.2	106.62	107.29	106.35	106.99	108.28	106.09	105.45	104.8	105.25
117.89	117.94	116.62	117.23	117.23	117.65	117.5	117.28	118.25	116.1	118.26	117.56	117.48	116.15	116.97	115.42	117.36	119.56	118.76	116.33	116.72	117.08	118.11	116.69	116.49	116.96	118.8	118.04	117.32	116.74	118.1	117.78	117.25	117.96	117.26	118	117.68	118.67	118.55	119.04	116.6	117.47	115.68	117.7	116.35	118.4	117.76	117.65	118.14	117.47
107.33	105.55	106.88	106.6	106.7	107.77	104.78	105.04	104.97	105.34	105.32	105.8	104.58	105.17	104.39	105.6	107.27	104.55	107.55	105.58	105	104.9	104.52	106.78	105.72	106.44	107.91	105.37	105.27	106.64	106.51	105.88	106.04	105.63	106.66	105.9	106.33	106.93	104.92	107.03	106.08	106.19	105.39	105	106.58	105.34	104.46	104.99	104.36	104.95
99.208	101.62	101.79	99.984	100.58	100.45	101.37	100.61	99.772	100.5	101.18	100.11	100.7	100.05	99.964	100.3	99.884	99.893	99.951	99.884	100.89	101.46	99.408	101.54	101.34	99.968	99.911	101.22	101	100.39	101.09	99.872	100.66	99.886	100.66	100.13	101.13	100.29	99.228	100.76	100.48	100.75	99.489	99.418	99.924	100.95	99.284	99.673	100.88	100.81
104.65	104.68	105.58	104.96	105.46	105.62	107.57	105.88	104.39	107.04	106.07	106.58	105.69	104.98	104.93	104.59	105.39	105.01	104.42	106.87	104.72	106.45	103.76	103.51	104.99	106.43	105	105.75	104.6	103.65	107.11	104.44	105.37	106.6	106.43	107.14	105.97	106.08	104.58	106.08	106.12	105.79	105.61	105.92	104.63	106.12	104.31	105.39	104.13	106.79
107.02	107.15	107.88	106.36	107.31	108.85	106.18	106.77	106.31	106.24	108.44	105.94	108.13	107.43	107.13	107.12	108.24	106.74	107.33	106.63	106.61	106.44	106.6	106.73	106.01	107.2	107.76	106.54	107.13	108.64	105.62	106.39	106.34	106.89	107.42	105.88	106.09	106.94	106.15	107.22	107.21	106.12	108.56	106.17	107.55	106.36	105.87	105.96	107.63	106.35
105.71	105.38	104.99	105.51	104.61	106.43	105.15	104	105.67	104.01	104.92	106.26	104.52	105.33	104.88	106.39	105.4	105.39	104.32	105.62	105.25	104.5	107.15	106.59	104.96	104.92	104.98	106.81	104.39	106.21	105.3	107.75	104.69	105.79	106.22	107.13	106.37	104.94	106.48	104.99	104.18	105.25	105.97	104.92	105.47	105.55	105.78	106.74	107.47	105.16
104.77	106.24	106.41	105.4	105.62	104.8	106.76	105.28	108.37	106.55	105.98	105.94	104.59	107.86	105.8	105.81	104.92	105.06	106.68	103.74	106.74	105.32	105.71	105.81	105.51	107.4	105.5	105.98	107.12	106.19	106.48	106.77	108	106.07	106.15	105.8	106.6	105.94	107.93	107.24	106.05	106.14	106.51	105.59	106.1	105.28	106.72	105.23	106.61	106.04
107.89	104.42	105.76	105.61	105.45	105.84	106.19	105.56	107.46	105.58	105.36	105.51	105.86	106.54	106.09	105.81	105.18	105.53	105.04	104.78	104.62	106.79	106.09	106.18	107.65	106.4	105.62	106.61	103.87	106.5	106.84	106.66	105.61	104.74	106.68	107.62	106.39	106.21	106.25	106.91	106.06	106.01	105.3	106.69	104.87	105.31	108.2	105.95	106.02	106.27
110.39	110.64	110.84	111.11	111.35	111.57	111.21	110.88	111.13	111.94	110.82	113.08	111.57	110.32	110.89	110.1	110.99	110.58	112.55	112.96	112	111.97	110.73	111.68	111.4	111.55	110.61	109.67	111.27	111.45	110.63	110.33	112.6	110.58	110.67	110.64	109.69	110.77	113.11	111.16	109.05	110.26	110.3	109.83	111.26	112.77	110.08	112.14	110.8	112.08
114.06	111.95	112.22	111.27	114.15	110.76	111.75	112.29	112.8	111.8	111.23	110.98	110.91	112.72	111.79	111.19	111.62	114.08	110.88	112.7	112.88	112.43	112.71	111.64	111.53	110.71	112.44	110.86	112.44	113.38	111.1	110.89	111.39	112.92	113.35	112.43	111.84	112.74	111.1	110.97	111.55	111.52	111.71	111.76	112.6	110.18	110.88	112.46	112.65	111.18
111.24	112.98	113.77	114.46	111.84	112.39	111.72	112.64	113.75	114.05	113.34	112.93	112.51	113.36	113.24	112.86	113.99	112.18	113.18	113.27	112.93	111.25	112.09	113.14	113	112.45	111.82	111.55	113.95	113.29	113.41	112.99	112.51	111.88	111.74	111.73	112.7	113.14	113.27	113.96	113.31	112.98	113.83	112.38	114.27	113.31	112.47	112.98	111.96	112.71
106.18	105.45	104.98	106.26	105.44	106.57	106.64	106.42	104.59	106.65	108.55	106.51	105.54	105.58	105.66	105.77	104.94	105.81	107.32	104.42	106.86	106.36	105.81	106.54	106.42	102.89	105.98	106.71	106.4	106.23	105.49	105.85	106.06	105.43	106.89	105.51	105.76	106.5	106.32	105.94	104.92	106.46	104.92	106.39	105.46	106.23	105.85	104.91	106.03	105.03
110.67	111.91	111.12	110.66	111.05	111.66	111.35	111.46	110.92	111.13	110.3	112.78	112.2	111.11	110.18	111.93	112.15	113.11	110.83	113.69	111.37	111.22	109.65	113.77	110.89	112.62	111.98	111.38	112.6	112.97	111.26	110.84	111.79	111.18	112.5	112.22	110.93	112.48	110.71	110.54	111.58	110.11	110.77	110.76	112.1	110.41	110.26	109.66	112.99	111.19
103.85	104.98	105.85	102.36	104.95	103.39	104.78	102.91	104.34	104.35	103.58	103.63	103.91	103.87	105.43	104.48	103.62	104.13	103.97	104.28	102.29	102.89	105.25	104.69	103.96	103.21	105.06	104.59	103.67	104.2	103.48	103.9	105.36	103.42	104.09	103.75	104.31	103.7	104.49	104.72	104.08	105.63	103.87	104.28	103.16	103.9	104.69	103.98	105.18	106.22
103.69	104.89	105.19	102.64	104.87	103.31	105.15	104.57	103.29	103.68	104.89	103.91	104	104.42	103.46	105.08	105.48	104.47	105.39	103.17	104.07	104.51	102.9	103.81	103.25	104.47	103.67	105.35	104.16	103.9	104.59	103.69	103.33	103.93	103.46	103.05	103.28	104.91	104.46	105.47	102.39	102.96	103.24	102.61	104.41	104.72	105.94	104.12	104.54	102.86
106.41	105.94	105.47	106.49	106.21	105.32	104.92	105.01	105.47	105.67	105.99	106.34	107.45	105.1	105.12	105.7	105.14	106.48	104.95	105.56	105.23	105.63	105.45	106.07	106.07	104.06	105.05	106.36	105.13	104.68	105.81	106.61	105.35	105.22	104.67	104.21	107.33	105.27	104.54	106.81	105.63	106.84	105.07	106.07	105.83	105.61	106.56	106.07	105.01	106.19
105.74	105.93	106.53	109.43	105.72	106.13	107.72	107.45	108.3	105.6	106.95	107.1	105.7	106.24	107.26	105.61	107.73	105.15	108.12	108.02	106.05	107.01	107.69	106.8	106.04	107.19	108.14	108.03	104.94	106.52	106.8	106.3	106.07	107.61	106.46	107.33	106.81	106.87	107.11	106.9	108.04	105.69	107.91	106.3	107.22	106.71	105.93	107.36	106.71	106.32
101.25	100.93	100.73	100.9	99.823	99.976	100.77	99.625	100.73	101.98	100.35	100.98	101.14	99.27	100.66	99.097	98.825	100.33	101.57	100.06	100.16	101.36	100.44	99.926	101.21	100.77	100.6	100.54	100.4	101.85	99.616	100.89	100.09	100.63	100.78	100.35	102.78	100.45	101.1	100.63	99.936	101.27	99.116	102.31	100.67	102.18	100.89	101.72	99.629	100.34
106.17	104.99	105.26	105.86	105.45	106.11	104.44	104.4	105.36	104.71	105.03	106.63	105.97	106.3	105.92	104.61	103.63	106.61	105.55	105.24	106.66	104.51	104.91	105.3	104.8	105.82	105.64	106.02	104.67	103.74	106.23	105.75	103.97	105.31	105.73	105.39	104.37	105.91	106.39	105.59	105.3	105	105.54	103.99	105.19	105.55	104.57	105.79	105.59	105.38
108.54	112.07	111.97	111.69	113.06	110.63	114.02	111.14	111.65	110.84	111.37	112.32	112.43	112.83	112.08	112.53	111.58	113.03	110.47	110.26	113.24	113.18	110.99	111.8	112.03	111.08	110.41	112.6	111.19	112.33	112.67	111.69	112.72	111.16	112.07	109.42	110.15	110.92	112.44	110.86	111.48	111.45	110.6	110.93	111.65	111.58	111.1	112.46	111.96	113.14
104.36	103.68	103.11	106.09	104.35	103.45	104.79	104.04	104.35	103.99	105.97	105.14	105.01	105.1	105.33	102.61	105.11	104.97	105.42	104.31	105.98	104.07	104.34	104.1	105.1	103.08	103.94	105.88	103.99	102.71	105.33	103.48	104.44	104.56	102.58	102.8	103.47	102.69	103.53	104.82	102.02	105.98	105.28	103.67	104.32	105.88	105.49	104.27	104.37	104.26
102.15	105.11	104.05	103.01	105.34	104.25	103.65	103.07	104.51	104.39	103.23	104.08	104.12	104.3	104.84	104.18	105.09	103.78	103.46	104	104.95	103.9	104.37	105.43	104.7	105.14	105.5	102.55	104.89	104.02	103.47	104.94	103.84	105	104.83	103.94	102.67	102.78	104.84	104.66	103.9	104.77	105.91	105.84	103.11	104.35	102.86	105.28	104.51	102.96
114.37	111.61	112.88	112.74	111.71	112.29	112.09	113.38	112.73	114.2	114.24	112.94	112.2	112.83	111.25	112.86	111.27	113.45	113.15	112.48	111.97	113.89	113.36	111.97	111.21	113.87	112.97	113.82	111.35	113.72	112.6	111.88	112.52	113.47	112.56	112.92	111.99	111.21	112.59	112.52	112.27	112.62	111.93	112.37	111.68	114.72	111.96	114.09	112.91	111.61
111.02	111.93	111.43	110.33	108.95	111.28	110.31	109.38	110.81	110.56	110.79	112.82	111.72	111.08	110.31	109.91	111.49	111.93	111.81	110.63	111.23	111.46	111.76	112.14	110.75	111.54	110.29	112.24	110.87	111.79	111.53	111.88	111.07	111.17	112.29	110.95	110.11	112.77	112.32	109.9	110.23	111.25	109.71	112.76	111.43	110.39	111.99	111.96	110.38	111.08
106.28	105.91	104.89	105.24	105.68	105.25	104.94	105.5	104.3	104.78	103.87	104.48	106.22	105.87	104.78	106.74	104.02	105.08	104.35	105.5	105.37	105.43	107.75	105.27	105.2	105.97	104.55	104.84	105.31	105.07	103.96	106.84	105.26	105.51	105.45	104.98	106.31	105.13	106.87	106.09	105.79	105.78	105.64	105.22	106	106.81	104.99	105.51	105.67	106.83
105.55	104.93	105.27	104.93	105.89	105.79	106.26	107.65	106.11	106.55	106.82	106.47	105.75	105.48	104.85	104.38	106.25	106.42	105.09	104.91	106.34	105.89	104.63	105.46	104.6	106.57	106.57	106.28	105.19	106.66	105.56	102.6	107.49	105.41	105.34	104.63	103.84	106.9	106.43	106.22	107.11	104.85	106.21	105.29	106.55	104.15	105.54	105.18	106.93	106.02
105.08	107.44	107.53	108.78	108.03	105.99	106.3	107.33	107.46	108.15	106.34	107.13	106.02	105.6	106.52	107.58	106.4	107.49	107.89	106.03	107.52	106.56	105.94	106.96	106.6	106.38	107.33	105.98	106.96	105.99	107.53	106.44	106.17	107.17	106.91	107.01	106.53	106.83	106.22	107.4	107.41	107.44	107.57	109.53	106.7	105.89	107.46	107.93	106.71	107.23
110.64	111.49	111.48	111.71	110.76	112.59	114.26	111.07	111.6	110.34	111.36	110.36	110.49	111.08	111.4	112.78	111.66	110.45	112.21	111.47	111.09	112.45	111.91	111.33	111.38	110.58	111.8	110.47	112.83	110.02	110.79	111.75	112.57	110.76	111.47	111.25	111.63	111.07	110.87	110.95	111.2	111.12	110.71	111.87	111.4	110.61	110.07	112.14	110.43	111.16
110.22	109.49	110.19	109.89	109.93	109.77	108.11	109.09	112.2	110.06	109.92	110.02	109.2	109.9	110.1	109.83	111.45	108.97	110.18	108.34	110.34	110.01	109.76	108.62	109.93	108.75	111.3	109.63	110.41	110.31	109.89	108.79	109.73	109.52	109.28	109.89	110.3	111.03	109.22	109.81	107.85	110.6	109.73	107.07	109.75	108.38	110.4	108.55	108.94	111.21
106.21	106.16	105.68	105.47	104.36	106.3	105.76	106.68	105.37	103.89	104.72	106.12	104.75	106.15	105.94	104.63	105.75	105.23	105.74	105.73	106.31	105.62	105.87	105.65	105.56	106.21	106.08	106.57	105.84	106.05	106.45	105.35	104.34	106.3	106.29	105.33	106.03	105.94	104.73	105.23	105.58	105.89	104.84	103.87	106.62	105.96	106.48	104.86	104.65	106.46
100.99	99.358	100.94	100.99	101.24	101.71	99.483	101.23	99.727	99.594	99.314	98.955	100.69	100.39	101.64	100.57	99.322	99.28	100	100.99	100.33	100.02	99.013	100.36	100.68	99.454	99.35	100.59	100.38	99.538	100.43	98.657	99.005	100.2	100.3	100.38	99.166	99.502	98.594	101.32	100.7	100.18	97.902	99.474	100.33	99.156	98.747	101.2	102.22	99.258
103.39	104.33	103.43	103.89	104.31	104.65	103.47	105.4	105.18	103.99	103.58	104.81	104.01	105.52	104.36	104.2	104.56	104	104.03	103.96	104.25	104.39	104.76	105.82	105.5	104.96	103.38	103.07	104.25	106.04	102.81	103.97	104.76	105.76	104.79	104.06	103.48	104.34	103.95	103.72	103.69	106.31	106.98	104.98	105.19	104.27	104.58	106.03	103.55	104.21
105.28	104.18	104.43	105.47	105.76	105.7	105.89	105.83	105.05	104.97	105.04	107.32	105.11	106.93	104.43	105.45	106.04	105.06	103.7	106.15	103.73	106.65	106.7	106.11	105.15	105.39	105.06	106.64	104.92	106.9	103.99	104.54	106.14	106.32	104.57	106.06	104.92	104.56	107.25	105.78	104.25	105.51	105.1	105.86	106.39	104.85	106.95	105.64	105.77	105.98
100.16	100	100.53	100.44	100.25	101.81	100.36	100.5	99.286	100.25	99.746	100.99	100.48	101.78	99.981	99.035	101.29	99.344	99.357	100.45	99.562	99.831	100.1	99.616	99.062	101.15	100.9	99.319	101.32	100.64	101.26	99.696	101.22	100.76	100.02	100.03	99.191	99.604	100.48	99.894	100.56	100.5	100.73	100.45	99.883	99.847	100.4	100.2	98.778	102.25
105.83	105.84	104.94	104.43	104.56	105.74	105.65	106.03	104.24	105.89	105.35	106.23	104.74	104.47	105.87	104.47	105.79	106.49	107.51	107.1	106.66	105.52	105.59	104.85	105.44	104.74	104.74	106.91	105.6	106.4	106.67	105.38	105.11	106.16	104.1	105.69	106.13	105.73	105.43	105.25	106.15	104.65	106.63	104.4	106.47	106.24	106.25	106.26	106.8	105.76
111.4	112.97	109.87	111.7	110.36	111.66	112.04	112.54	112.08	111.56	110.33	111.22	112.99	113.13	109.75	112.33	112.6	110.53	111.22	110.94	110.9	112.14	112.49	113.13	113.79	111.48	111.99	112.33	113.33	113.14	111.04	113.94	112.1	111.46	112.31	111.12	110.81	112.08	110.75	111.01	112.72	112.84	111.53	110.77	112.02	112.51	111.98	112.13	112.53	112.57
105.95	105.36	106.11	106.93	104.66	105.95	104.46	105.91	105.4	105.32	105.2	105.49	105.51	105.99	104.62	106.23	106.44	105.88	106.48	106.69	105.87	106.23	106.32	104.86	106.73	105.25	104.2	105.42	104.43	105.96	106.91	107.28	105.33	105.62	105.3	106.04	104.05	106.73	105.71	105.94	106.45	105.8	105.33	105.9	105.99	103	104.01	107.96	104.87	104.51
118.03	117.17	117.04	115.59	117.19	117.49	116.63	117.89	116.58	116.56	118.1	117.27	117.43	116.58	117.09	116.61	116.88	117.93	117.72	118.72	117.25	116.64	117.57	117.48	117.41	116.73	118.21	117.18	117.03	118.45	118.54	118.96	117.27	117.67	117.54	119.18	118.53	118.25	118.07	118.11	117.62	117.47	118.84	117.52	117.61	117.86	118	119.13	118.52	118.33
105.58	106.55	105.58	105.79	105.22	105.29	103.97	105.82	106.16	104.72	105.73	106.34	106.66	106	105.79	104.81	106.25	104.99	105.57	105.79	106.62	106.17	105.44	105.16	105.37	105.87	105.56	105.36	105.12	106.44	104.35	106.6	106.51	104.63	105.52	106.24	106.21	105.58	107.07	105.46	104.56	106.44	103.42	105.22	104.89	105.88	105.74	106.99	105.07	106.64
110.68	109.78	109.42	110.84	111.3	110.23	111.5	108.83	109.53	109.22	110.15	110.66	110.87	111.06	111.3	109.76	110.08	111.14	111.11	110.56	108.55	111.43	108.97	111.13	110.93	110.16	109.62	109.82	110.58	109.04	110.98	108.88	110.16	110.13	112.23	112.64	111.31	110.37	111.99	110.86	110.26	110.45	109.6	111.03	111.05	110.39	109.9	111.96	111.31	109.69
105.5	104.91	106.06	105.44	107.2	107.43	105	106.8	107.2	106.9	105.09	105.7	104.95	107.06	106.13	106.53	107.27	106.84	106.83	104.66	106.77	107.14	104.66	107.72	107.92	105.5	105.31	106.56	107.81	107.43	107.41	106.83	106.32	107.28	107.45	105.39	108.98	106.74	105.85	107.05	107.46	107.81	107.19	105.74	107.13	107.17	105.49	107.15	106.26	107.4
100.63	98.653	99.583	99.487	100.1	100.47	100.51	98.532	102.14	100.05	99.391	98.654	100.63	100.19	99.258	100.1	99.037	98.508	99.196	100.2	99.765	98.63	99.668	99.016	100.32	100.09	100.31	99.594	99.476	100.36	100.91	100.32	100.66	98.911	100.22	99.014	101.06	99.997	100.31	99.584	99.716	98.931	98.681	99.27	101.52	99.638	98.788	100.79	100.33	100.51
104.71	103.49	106.38	106.32	103.88	106.17	105.86	104.61	106.48	106.47	105.01	106.59	107.34	107.06	106.21	105.63	105.17	106.29	105.62	105.52	106.26	106.18	103.61	106.16	105.21	105.42	106.22	105.37	105.71	105.95	106.09	105.77	105.78	105.45	105.85	106.37	106.47	105.31	104.48	106.29	105.37	104.87	105.77	104.25	105.53	106.63	105.42	107.33	105.66	105.9
111.8	110.36	110.96	111.41	111.18	111.91	108.79	111.84	111.52	111.61	112.41	110.71	109.32	110.06	111.82	111.16	110.29	111.39	112.06	110.71	112.36	111.04	111.6	111.19	110.7	112.37	111.08	110.16	111.2	111.38	111.39	111.56	112.76	111.57	111.52	111.02	111.75	111.45	111.33	110.86	109.87	112.18	112.69	110.21	111.17	112	111.38	112.03	110.68	111.5
107.34	106.94	109.14	105.75	108.62	107.91	108.45	107.8	106.33	108.85	106.43	107	106.61	106.25	106.93	105.08	108.26	107.61	106.03	105.39	107.82	105.82	107.02	108.35	107.23	107.65	106.6	105.25	105.48	107.05	106.5	107.45	106.66	107.93	107.22	106.9	107.15	107.06	106.53	106.05	107.48	107.28	107.38	107.11	106.95	106.99	108.32	108.53	107	107.24
106.85	106.49	105.91	106.85	105.43	106.87	105.78	107.63	107.46	106.97	105.51	105.03	105.22	104.1	105.96	105.61	107.72	105.28	107.14	105.62	106.92	106.19	106.26	106.68	106.42	105.76	108.02	105.62	104.91	105.63	106.24	105.99	104.34	105.13	107.83	107.44	106.87	106.8	106.6	106.66	107.27	106.05	107.21	106.67	107.54	105.65	106.68	106.02	106.64	105.56
99.022	100.59	100.46	100.62	99.954	100.78	99.796	99.898	100.8	99.041	98.453	101.65	98.068	98.474	99.952	100.23	99.4	100.44	101.66	100.62	100.17	100.97	99.024	99.823	99.778	99.907	99.223	101.28	99.277	98.913	99.576	99.289	97.927	100.51	100.7	99.101	99.928	98.877	99.686	99.723	100.37	99.139	101.19	99.566	98.696	100.66	100.87	100.04	99.867	98.98
99.795	99.293	100.82	102.48	100.63	101.83	99.667	101.89	99.946	101.94	101.33	101.06	102.07	99.99	101.58	98.699	98.565	98.38	100.75	102.46	100.46	100.09	99.208	99.853	98.957	100.12	99.383	101.26	99.666	100.68	100.55	101.86	100.28	99.704	100.79	101.44	100.32	100.34	99.549	100.11	101.1	98.831	100.74	100.42	101.54	100.61	99.616	102.56	100.36	100.8
99.791	100.14	101.24	99.311	99.553	99.434	100.65	103.06	100.81	100.63	100.33	101.89	100.58	100.58	99.529	102.04	101.28	102.08	99.88	100.35	99.623	101.84	101.89	99.395	100.82	101.93	100.43	99.633	100.72	100.81	100.4	100.31	102.11	100.94	100.69	100.26	101.29	98.61	101.62	101.27	101.38	101.82	97.688	100.57	101.18	101.89	100.34	99.541	101.18	100.74
106.09	106.27	107.19	106.63	106.22	105.14	105.64	105.39	105.99	105.29	106.5	106.89	106.03	107.54	106.66	106.94	105.36	106.23	106.18	105.6	106.51	107.4	105.45	107.17	105.63	107.34	105.83	105.25	107	106.36	106.83	106.68	108.29	106.05	107.26	107.53	106.02	106.59	107.11	107.46	106.06	104.32	105.24	106.12	107.09	105.34	106.18	105.3	106.43	106.69
109.78	112.03	111.12	109.44	110.62	111.2	108.9	110.27	110.17	111.49	110.14	109.89	111.15	111.26	109.34	111.08	111.67	108.47	110.57	111.26	110.25	109.83	111.31	111.44	109.78	111.21	110.5	108.26	111.06	112.19	110.23	110.75	108.65	111.3	109.49	111.36	109.56	110.48	110.44	111.1	110.56	110.09	109.71	110.19	111.63	109.17	110.31	110.16	108.7	109.98
104.46	107.5	106.21	107.27	106.71	106.5	107	108.53	106.06	107.36	106.76	107.25	106.64	106.38	107.01	106.74	107.86	107.99	106.73	107.01	107.35	106.53	106.8	105.45	108.6	105.43	108.62	105.15	106.21	106.48	105.36	106.25	106.51	107.09	107.5	106.01	106.08	106.15	106.33	108.22	105.61	107.34	107.12	105.94	104.6	106.55	105.33	107.56	108.07	106.64
106.66	107.26	104.5	103.71	105.64	105.98	105.14	104.7	104.2	105.97	104.73	105.08	104.81	104.79	104.73	106.01	106.18	105.31	105.61	105.1	104.5	105.68	104.93	106.38	107.26	104.71	104.6	105.35	105.81	106.63	105.44	104.12	106.4	106.05	106.66	104.18	106.09	106.61	105.2	106.49	105.73	104.92	106.29	105.76	106.07	105.31	105.89	103.26	107.15	105.48
110.7	112.37	110.83	110.88	111.55	110.06	109.17	110.13	110.26	111.46	111.52	110.81	109.64	109.75	110.08	111.65	112.49	112.82	111.46	110.2	111.87	111.65	111.24	112.59	111.13	111.08	111.46	110.82	111.02	112.07	112.63	111.08	110.92	110.67	111.09	109.78	109.21	112.54	112.66	112.34	110.46	110.2	111.59	111.66	110.66	110.51	110.18	111.29	110.23	113.56
105.13	106.46	105.68	105.03	105.62	106.77	107.08	105.46	105.64	104.93	105.91	106.16	105.38	105.94	105.91	104.56	105.48	107.06	105.02	105.75	106.39	104.41	104.91	105.75	106.62	104.48	105.55	105.52	103.67	105.56	104.95	107.24	106.3	105.35	105.08	106.3	106.98	106.34	106.21	106.82	105	105.31	106.22	104.66	105.91	104.82	105.64	106.09	104.37	107.24
106.51	106.19	103.77	105.47	105.25	105.85	105.57	105.83	105.39	106.33	105.28	106.24	104.93	105.32	106.53	106.39	108.35	105.02	105.06	105.01	106.31	106.02	106	105.06	106.42	106.25	105.1	104.69	105.32	107.65	106.23	107.14	106	107.11	105.81	105.09	105.96	106.78	106.54	105.23	105.95	105.6	105.64	105.27	105.22	106.91	106.12	105.81	105.86	105.22
106.22	105.65	106.28	106.57	106.64	106.34	106.07	106.4	104.31	106.81	106.78	105.49	106.38	107.41	105.66	105.76	107.72	106.15	107.05	106.43	105.71	105.53	104.77	106.51	105.22	105.85	105.4	106.04	106.74	106.22	105.87	106.18	105.68	106.45	106.39	107.6	105.97	105.79	106.86	107.58	107.29	106.27	105.91	108.28	108.39	106.48	105.82	105.92	106.23	106.81
101.83	100.42	100.22	99.614	100.99	100.81	101.56	101.02	98.209	100.99	100.28	99.367	98.688	100.41	101.45	102.02	100.53	100.5	98.102	100.69	99.858	103.3	100.76	100.58	101.4	100.05	100.63	100.28	101.05	100.97	99.847	99.258	99.78	101.58	102.15	99.548	100.07	100.17	99.542	101.1	101.04	100.16	101.08	100.81	101.44	102.09	99.612	101.28	101.04	99.856
105.16	105.28	106.05	105.94	105.94	106.44	106.96	105.99	105.71	105.44	106.19	105.36	105.87	107.55	107.3	104.87	105.35	104.77	105.76	105.4	105.56	105.22	105.44	105.65	105.54	106.87	107.46	105.1	105.45	105.69	105.89	105.83	105.43	103.88	107.51	106.44	106.05	107.58	106.19	105.03	106.26	105.09	105.42	106.33	105.62	107.57	105.97	106.45	105.75	106.86
110.78	112.01	110.2	111.94	111.06	110.6	108.78	109.8	111.58	110.89	110.94	112.1	109.89	110.45	109.68	109.55	109.66	110.84	109.55	111.39	110.56	110.84	109.76	110.68	110.22	111.46	109.78	110.48	110.03	110.68	110.45	111.88	111.97	110.04	110.97	109.8	110.36	110.51	109.98	109.66	111.22	110	109.12	110.94	112.65	112.15	110.52	110.38	109.45	112
104.19	105.11	105.37	106.16	106.03	105.41	105.37	104.91	103.84	105.45	105.43	106.45	105.42	105.77	106.58	105.69	106.3	106.57	106.26	106.13	104.78	105.86	105.76	106.15	103.93	104.73	107.3	105.78	106.15	106.03	105.11	104.6	105.55	106.53	104.52	107.51	105.84	105.74	104.91	104.64	105.28	105.22	105.77	107.95	104.06	104.76	104.87	105.8	105.59	106.4
106.65	108.25	105.66	105.78	106.75	106.09	105.54	106.17	106.38	106.86	108.09	105.83	104.75	106.57	106.82	107.45	105.29	106.29	107.45	106.94	106.27	108.33	106.26	106.53	107.57	105.26	106.44	106.48	105.98	107.21	106.5	105.86	107.36	107.25	106.25	106.06	107.46	105.84	105.51	105.19	106.3	107.1	106.99	106.77	104.54	107.16	105.91	106	106.24	105.72
106.72	106.88	108	106.78	106.48	106.91	105.58	107.49	107.5	107.15	107.58	107.21	106.88	106.58	106.74	106.72	107.05	107.31	107.27	105.33	105.52	105.67	107.7	106.63	108.2	107.53	106.19	107.77	107.73	106.7	107.27	108.72	106.63	106.21	106.16	105.63	107.72	107.54	107.17	105.24	106.83	108.03	106.7	106.02	107.28	105.57	106.42	106.67	105.3	107.48
111.24	111.09	111	111.53	111.92	112.32	111.57	111.95	111.14	112.81	113.06	111.54	111.11	112.94	111.46	111.09	112.42	112.77	113.23	111.46	110.83	113.67	112.43	111.03	111.43	111.21	112.11	112.3	111.85	111.79	110.43	111.72	111.2	111.88	111.04	112.61	111.75	112.97	113.09	112.45	110.36	111.89	113.98	112.38	112.05	111.86	112.36	112.54	110.43	111.47
105.91	106.14	107.85	103.1	104.49	105.78	106.75	107.75	105.13	105.46	107.03	106.37	107.05	106.29	106.77	107.44	106.34	105.46	104.58	105.37	106.51	105.54	106.29	105.97	105.81	106.26	105.17	105.19	106.18	106.52	105.67	107.27	105.8	105.65	107.1	108.46	106.79	107.34	105.74	104.57	107.08	105.45	106.46	106.33	105.48	105.59	104.97	106.43	105.76	107.33
111.18	110.9	110.31	109.28	111.82	111.22	110.73	110.97	110.08	112.21	110.65	111.12	111.21	110.82	108.85	111.23	112.26	111.04	109.92	110.82	111.63	110.72	110.56	112.77	111.22	111.64	111.39	112.13	112.36	110.34	110.04	108.93	111.4	110.4	110.7	109.96	110.96	110.76	111.74	111.66	111.76	111.39	111.35	111.11	109.54	112.8	110.1	111.74	111.32	112.56
105.77	106.91	106.72	106.02	104.82	105.85	105.76	105.09	105.73	106.08	104.97	105.42	107.2	105.94	106.52	106.01	105.52	106.28	106.01	104.27	107.91	106.51	106.58	105.97	105.05	103.85	105.52	104.72	103.91	105.76	104.45	105.38	106.57	107.15	103.99	105.84	106.5	103.83	104	104.93	105.2	105.36	106.14	105.9	106.38	103.69	105.69	105.89	105.04	105.05
104.67	103.97	104.34	103.04	104.63	104.82	104.07	103.26	104.63	104.09	104.89	104.5	103.36	104.96	103.72	103.59	105.47	103.81	103.6	103.48	102.86	103.57	104.78	103.43	104.1	104.38	103.48	103.7	104.17	102.75	103.51	104.28	104.02	104.45	103.07	104.55	104.78	104.34	103.58	105.42	103.96	103.67	104.4	104.37	104.53	104.56	103.11	103.97	104.61	103.59
111.21	114.12	112.11	113.13	111.81	112.26	113.52	113.69	113.6	112.24	111.48	111.9	111.26	112.56	112.42	112.96	113.48	114.81	111.86	114.29	111.74	113.26	113.24	112.28	113.58	112.56	113.01	112.87	112.43	113.48	113.67	111.06	112.01	114.89	113.99	114.01	111.99	114.1	113.75	114.72	114.81	113.24	113.48	112.77	111.51	113.67	113.59	113.36	112.92	111.84
106.49	104.83	104.96	106.29	105.51	106.77	103.86	106.79	105.01	104.06	106.11	105.03	105.72	105.48	104.75	104.32	104.14	105.01	105.81	105.59	104.74	105.35	104.75	106.15	104.89	104.7	105.65	104.19	106.5	105.1	107.09	106.17	104.5	106.95	104.4	105.82	104.97	104.74	105.42	106.46	105.22	105.51	104.99	104.2	105.35	105.61	105.52	105.73	104.85	105.33
105.44	107.06	107.02	107.23	105.8	106.42	106.26	106.03	106.02	106.3	105.11	105.03	106.6	104.2	105.26	107.25	105.28	107.22	106.99	106.27	105.6	106.59	106.6	107.27	107.81	104.93	105.42	104.35	105.81	105.67	106.4	106.03	105.98	104.65	105.23	105.41	104.95	106.05	106.24	106.4	106.51	105.47	105.8	106.96	105.58	106.51	107.15	106.07	105.4	104.37
104.95	106.72	107.32	105.81	107.11	108.83	104.22	106.79	105.84	107.81	106.69	105.25	106.41	106.75	105.74	105.79	107.27	106.04	107.23	106.47	106.91	106.17	105.88	107.78	105.41	105.67	106.77	104.9	107.62	106.53	105.77	106.01	107.21	106.24	106.07	106.53	105.77	107.6	106.36	105.88	106.32	106.82	106.23	106.61	106.7	109.51	106.75	105.58	107.32	107.51
114.57	113.52	113.78	114	112.16	113.53	111	112.92	112.69	113.09	112.02	112.53	113.2	112.53	112.06	112.23	112.34	111.99	113.11	112.99	112.41	111.9	113.93	114.2	114.9	112.42	114.22	114.22	113.13	111.31	112.36	113.72	113.39	111.32	112.48	113.21	111.31	112.46	112.14	113.06	113.33	111.08	112.62	112.64	110.9	114.02	112.61	113.12	112.95	114.58
104.56	104.92	104.76	104.72	105.41	106.67	105.38	103.57	104.51	104.17	105.46	104.41	104.19	105.1	104.66	105.58	105.47	106.63	105.7	105.13	104.82	106.1	105.87	106.11	103.48	105.33	103.78	105.46	104.97	106.2	105	104.97	104.86	106.06	104.74	105.23	104.7	104.38	104.65	104.88	103.56	103.88	104.49	104.36	104.71	106.21	105.27	104.51	106.05	104.22
110.11	110.71	111.94	110.16	110.36	112.08	111.05	109.71	111.36	111.35	110.93	111.27	112.74	111.4	111.36	110.49	111.5	109.85	111.35	111.64	111.02	109.89	110.59	110.48	110.63	111.56	111.77	111.85	111.48	112.67	111.08	110.78	111.5	113.01	111.74	111.13	111.2	110.54	110.36	111.04	111.32	112.12	109.14	111.17	110.65	110.37	110.98	111.48	111.52	112.54
106.38	104.79	106.53	106.56	107.68	105.63	106.02	105.52	105.86	105.77	104.56	106.14	105.76	105.5	107.8	104.82	105.82	104.51	104.93	105.19	104.34	105.27	105.81	104.04	105.69	106.28	106.26	106.74	106.4	104.49	104.52	105.23	106.23	106.87	107.08	106.96	104.34	106.74	105.96	107.18	106.44	105.48	108.08	106.61	105.01	104.01	107.13	105.54	106.3	103.78
99.571	100.43	99.988	98.703	98.393	99.373	99.479	99.048	101.27	100.27	99.112	98.952	99.137	100.57	99.436	99.56	99.553	100.2	97.94	99.731	99.84	100.4	101.5	99.333	100.66	100.72	100.02	100.54	99.458	101.43	103.42	100.01	98.765	101.76	99.233	100.89	99.726	99.96	100.49	99.039	98.161	100.47	98.969	97.876	99.106	98.381	98.383	99.729	97.34	100.04
105.99	104.87	106.57	105.13	104.05	105.23	106.22	104.39	104.45	105.13	105.22	105.34	104.56	103.9	104.09	105.12	105.83	106	104.97	104.32	105.85	103.76	105.08	104.23	104.37	103.9	105.73	104.55	103.46	105.36	102.75	104.93	104.24	104.02	104.12	105.03	103.52	102.82	104.72	105.44	104.14	102.93	104.58	104.08	103.8	106.19	105.89	104.09	103.52	104.59
105.02	105.56	104.59	105.39	106.5	106.97	105.32	103.84	104.72	106.87	107.91	105.59	105.02	104.83	106.68	105.46	106.27	105.92	105.49	103.76	104.64	105.27	104.56	105.33	105.75	104.16	105.85	105.19	105.11	105.11	106.2	106.13	105.41	105.12	105.33	105.73	106.44	106.43	106.18	106.68	105.73	105.03	105.8	104.86	106.55	105.92	104.46	106.47	106.7	105.98
112.2	111.1	111.84	111.27	111.52	110.74	111.26	111.89	110.79	113.28	110.26	110.54	111.09	112.33	110.35	111.36	109.85	109.96	111.11	110.62	109.63	111.85	109.96	110.98	109.82	112.01	111.3	109.81	110.74	110.37	110.57	110.94	110.45	109.49	111.71	110.5	112.21	111.31	112.42	110.83	110.36	111.53	111.37	109.18	112.42	112.48	109.76	111.85	110.25	111.3
112.72	111.57	111.49	111.93	111.69	111.79	112.93	110.67	113.68	111.32	112.3	112.47	110.14	111.13	111.2	112.03	112.42	110.33	110.88	113.29	111.17	110.47	111.16	112.68	113.56	110.94	112.08	111.1	112.6	110.56	112.08	109.93	112.47	111.99	111.36	111.76	110.28	111.27	113.39	111.16	111.08	111.41	110.8	112.1	112.54	111.02	112.31	110.49	111.56	113.48
106.74	105.34	105.93	108.32	107.28	103.91	106.03	105.68	106.97	105.05	107.71	106.81	105.08	106.42	107.19	106.78	107.13	106.19	107.07	107.09	105.73	106.28	104.6	106.85	106.12	106.23	106.68	106.11	107.48	105.89	107.69	106.01	107.91	106.24	106.66	106.22	106.08	104.19	107.67	106.9	108.88	107.5	105.97	106.52	104.56	107.76	106.56	104.88	106.7	107.61
106.51	104.51	104.6	105.53	106.25	105.18	104.5	105.28	105.65	105.97	106.26	105.87	105.86	105.96	104.13	104.41	104.62	105.79	106.67	105.22	106.9	106.25	107.9	106.78	107.94	104.22	106.36	107.17	105.29	106.33	106.1	106.57	104.96	104.96	106.52	106.86	103.95	104.92	103.63	106.01	106.29	107.42	105.46	105.32	106.91	107.55	102.9	106.02	105.53	104.75
104.75	105.03	105.24	105.35	103.57	104.23	104.69	104.32	103.43	105.28	104.91	104.69	105	104.26	104.22	104.16	105.01	104.71	104.47	105.24	106.71	105.92	104.4	104.73	105.58	104.9	105.54	104.99	103.97	106.11	104.48	104.81	105.08	104.08	104.36	103.95	105.99	104.94	104.57	105.12	105.38	104.04	103.31	103.83	106.16	102.58	104.99	106.92	105.17	104.25
112.37	111.73	111.71	113.42	113.21	112.23	113.03	113.06	111.92	110.65	111.19	112.38	111.83	111.91	111.54	112.83	111.53	111.3	113.93	112.97	114.72	111.23	110.55	112.23	112.31	111.92	111.75	111.67	114.2	112.54	112.76	112.07	111.35	113.17	111.93	110.23	112.54	112.29	112.97	112.18	111.51	111.64	111.07	111.87	111.62	112.87	112.9	111.62	112.9	111.8
112.06	111.09	111.66	112.37	111.68	112.93	111.24	111.48	110.78	112.43	112.83	109.16	111.61	111.72	110.97	112.32	112.38	112.63	113.43	112.9	112.85	111.54	112.1	111.22	113.46	111.01	113.21	111.29	113.79	110.86	110.98	113.34	112.53	112.05	111.72	111.7	112.52	113.31	111.66	111.3	112.97	112.41	111.72	111.46	112.66	112.22	111.49	112.38	110.43	112.68
110.21	110.94	110.22	110.84	111.94	113.03	110.88	111.54	112.75	111.81	110.84	112.44	110.52	111.4	111.35	111.97	112.82	110.98	112.46	112.74	111.1	111.41	111.28	112.58	110.07	110.99	112.02	109.99	111.19	112.33	112.48	113.05	112.47	111.11	112.28	111.67	111.52	110.33	112	112.03	111.55	110.52	111.15	110.3	110.86	112.05	112.27	112.14	111.36	112.58
110.76	112.69	112.43	110.75	111.87	112.75	111.95	112.67	111.48	111.11	111.11	112.28	110.83	112.52	110.83	111.07	110.38	113.39	112.12	112.28	110.91	110.03	111.48	112.79	112.91	113.45	111.66	114.16	110.44	111.87	111.61	111.06	111.53	111.73	111.85	112.15	109.55	112.08	109.71	114.1	111.13	111.56	112.59	110.45	110.64	110.54	112.33	111.7	111.76	111.35
108.43	109.83	110.5	110.36	109.71	109.72	109.25	110.15	110.7	109.19	111.06	109.23	110.23	110.09	108.5	109.54	109.04	110.54	108.65	110.24	109.88	109.91	111.01	110.81	109.69	110.85	110.23	110.93	109.09	110.05	108.58	110.31	108.9	108.46	109.53	108.96	110.86	110.36	109.11	108.96	109.66	111.54	109.32	111.51	109.42	110.28	109.74	107.65	110.31	110.79
99.027	100.79	100.04	99.475	102.15	100.79	99.086	100.59	100.2	99.851	100.37	99.183	100.6	100.25	99.605	99.696	101.77	98.696	99.143	98.929	101.5	100.66	99.793	99.998	99.185	100.68	100.51	100.88	100.62	99.081	100.91	100.23	101.56	100.79	100.47	100.55	99.91	100.14	99.239	100.79	101.12	99.977	100.64	101.04	100.42	100.52	99.972	99.561	99.058	99.041
110.88	111.38	112.9	111.49	111.89	110.46	111.03	111.55	110.51	110.81	111.65	112.9	111.32	112.15	112.01	110.62	112.53	110.97	111.11	112.41	111.61	110.84	111.04	112.88	113.21	111.63	111.03	109.65	112.07	111.29	111.09	111.57	112.95	113.13	112.53	110.16	111.91	111.94	111.68	110.85	111.59	111.47	112.86	111.26	112.31	110.83	112.73	111.65	112.04	111.45
117.36	117.42	116.92	116.55	116.84	118.46	117.19	116.7	117.41	116.89	118.09	117.79	117.73	117.97	117.7	118.84	118.88	120.71	116.59	119.55	118.9	115.93	117.16	117.71	117	118.04	117.76	117.49	118.55	117.37	118.11	117.91	116.69	118.18	118.17	117.38	119.11	118.26	118.22	115.66	117.91	118.66	117.34	118.59	118.84	117.7	116.36	117.73	117.37	116.81
104.54	104.38	105.1	103.9	106.48	105.76	105.91	106.13	106.67	105.08	105.63	107.09	105.96	105.29	104.75	104.05	105.71	106.97	105.82	106.15	105.63	105.73	104.75	105.84	107.3	105.31	104.89	103.07	106.19	107.11	104.82	104.98	104.44	104.58	105.29	106.75	104.81	104.86	107.19	106.12	104.68	104.53	105.94	105.95	105.38	106.1	104.05	106.5	104.44	106.62
109.86	109.31	109.61	110.02	109.18	110.19	108.58	110.43	110.55	109.24	108.47	110.12	110.09	109.58	110.93	110.62	108.56	109.87	110.45	110.34	109.02	110.07	109.39	110.14	109.71	109.1	110.18	109.5	109.93	109.85	109.09	110.27	110.76	109.05	110.46	110.01	110.13	111.02	109.82	109.12	109.31	110.41	109.16	110.8	110.62	108.86	110.64	109.51	109.49	110.81
106.72	105.65	104.68	103.84	105.49	105.88	103.19	105.52	105.55	106.95	106.95	106.97	106.21	104.97	105.73	106.2	104.54	106.2	105.57	105.62	105.39	104.63	104.32	103.44	104.84	105.72	104.19	105.04	106.34	105.6	105.8	104.74	106	106.55	105.41	105.89	106.59	104.57	105.55	104.08	105.83	105.74	107.53	105.69	105.82	104.81	105.6	103.37	105.31	103.5
105.93	106.44	107.42	106.31	106.85	107.84	105.64	106.82	105.96	107.28	104.39	105.16	105.15	107.4	105.45	106.54	105.25	105.14	107.11	106.28	104.86	106.12	106.54	105.64	105.59	106.41	105.85	105.38	105.85	105.02	104.28	104.66	106.04	105.44	106.04	107.19	106.22	105.73	104.73	104.02	106.51	106.63	106.07	105.61	104.51	105.66	107.63	105.96	105.84	106.38
105.81	104.81	104.53	104.5	106.7	103.63	106.5	107.08	105.27	105.83	106.5	107.02	106.23	105.08	104.23	104.61	105.13	105.49	106.52	106.13	104.86	105.15	105.9	104.2	105.82	105.38	104.52	106.01	107.35	106.48	104.76	107.98	104.86	105.9	103.91	105.77	104.18	106.55	103.87	105.18	107.56	104.79	105.34	105.6	106.6	107.26	105.55	105.13	106.09	105.46
110.2	111.96	113.56	111.77	112.01	112.02	111.88	111.62	111.87	110.44	111.36	111.6	112.51	113.17	112.96	110.16	112.3	113.1	111.71	111.38	111.86	111.94	110.81	112.2	111.62	112.13	111.35	112.65	112.59	113.15	110.75	111.71	112.17	112.54	111.8	112.26	112.78	112.78	111.32	112.07	112.78	112.55	111.73	112.61	110.66	112.56	112.47	111.79	112.76	110.71
107.15	105.67	105.41	106.72	105.81	105.52	105.94	105.48	106.52	106.2	106.3	107.36	105.76	104.36	106.68	105.88	106.78	107.02	105.45	106.31	106.89	107.78	105.31	105.73	107.1	105.42	105.14	106.07	106.04	105.27	105.27	105.64	105.81	105.12	106.44	106.26	107.45	106.72	105.67	105.75	106.22	106.01	105.47	105.67	106	107.67	106.21	105.79	106	105.71
104.14	105.52	104.41	104.83	104.86	104.81	106.63	102.54	103.68	103.02	104.1	106.22	105.38	103.12	105.09	104.35	104.72	105.09	104.48	105.85	104.87	104.52	105.26	103.96	105.41	104.5	105	106	106.27	105.51	103.77	106.3	105.8	105.53	105.41	104.85	104.72	104.39	104.67	104.32	104.85	104.34	105.36	105.19	103.11	105.85	103.05	104.72	104.93	104.09
113.58	114.55	111.72	112.54	111.85	113.57	113.5	112.3	114.45	111.9	113.32	112.68	113.68	111.83	112.65	113.26	112.41	113.72	113.08	112.97	114.06	112.69	112.24	112.64	112.45	114	112.88	113.77	112.63	111.18	112.77	112.46	112.09	113.07	111.72	110.67	113.81	112.96	113.83	113.78	111.14	112.77	112.12	112.07	111.56	112.87	112.98	112.47	113.74	112.36
104.6	105.63	106.71	104.88	105.88	105.37	105.99	105.45	105.67	105.87	103.52	106.29	104.87	105.44	106.4	105.99	106.91	105.81	106.69	106.81	106.49	105.6	106.1	104.47	106.2	105.38	106.07	105.82	106.1	106.71	106.58	105.77	107.51	106.84	105.24	105.1	106.08	105.82	106.41	107.09	105.93	105.33	106.25	107.17	103.81	105.09	105.64	107.15	105.47	106.17
100.51	100.49	100.18	100.08	100.35	100.94	99.7	100.48	100.94	100.69	100.06	100.16	99.719	100.2	98.741	100.26	99.176	99.813	99.784	100.46	100.69	100.33	100.55	100.99	100.26	100.61	100.69	99.734	98.427	98.366	100.99	101.7	99.974	101.12	100.93	99.564	101.27	100.15	99.948	99.659	100.31	99.453	101.44	101.14	100.82	102.11	99.907	100.44	99.988	101.28
104.33	104.41	105.23	103.33	103.7	104.28	103.78	104.77	105.52	102.72	103.97	104.2	103.03	104.79	103.99	104.51	103.12	103.85	105.43	104.49	103.33	104.14	104.44	104.28	105.64	104.41	104.2	102.98	104.43	106.14	103.86	103.3	105.33	104.28	104.9	103.88	104.53	105.09	104	103.31	103.85	103.81	104.18	103.81	104.78	103.65	103.98	102.25	103.62	104.59
107.13	106.36	107.68	105.51	105.86	105.86	105.85	104.61	107	105.27	104.85	105.14	104.77	104.8	105.25	105.38	106.65	103.7	106.75	104.73	105.33	104.84	104.61	105.81	106.87	106	105.81	105.72	104.94	104.82	104.13	107.59	106.18	106.18	104.35	104.88	105.09	105	106.6	104.99	106.24	104.08	103.44	104.3	105.07	103.6	105.36	106.16	106.98	105.46
103.31	104.32	105.48	104.24	104.53	104.51	103.7	103.63	103.1	105.3	104.6	104.22	103.54	104.2	103.82	104.25	105.76	104.31	103.1	103.31	105.38	104.42	104.33	104.04	104.27	104.4	104.02	102.62	104.83	102.8	103.46	103.77	103.04	104.03	105.59	105.07	103.31	105.02	104.3	104.69	104.1	103.91	104.8	104.02	104.85	103.94	102.78	105.48	104.5	105.87
100.03	98.514	100.11	99.924	100.94	100.18	99.922	98.009	99.705	100.2	101.18	99.442	101.71	99.815	101.68	99.669	101.02	100.54	100.3	101.43	99.926	99.442	100.94	98.762	99.399	100.31	100.65	99.555	99.974	100.32	99.928	99.848	100.14	100.47	99.508	100.27	98.523	100.96	100.02	100.29	101.37	100.79	98.264	101.14	99.542	101.55	100.99	99.022	100.35	100.4
100	100.08	100.75	100.63	101.11	100.51	100.16	101.11	101.26	102.07	99.413	99.249	101.77	101.03	99.682	99.886	98.833	100.89	98.714	101.08	100.36	100.36	99.973	99.219	100.57	98.994	99.843	99.582	100.44	100.04	100.52	99.795	99.854	98.784	100.7	100.5	100.21	99.809	100.21	101.38	100.45	99.313	101.19	99.524	100.12	101.39	100.48	100.5	100.21	100.35
105.26	107.46	106.03	107.04	108.04	107.3	107	106.83	107.48	106.61	105.67	108.66	107.68	106.68	107.61	106.67	105.91	107.34	106.77	107.09	106.04	107.46	106.26	107.49	106.6	107.19	105.57	106.96	107.77	107.5	106.93	105.41	107.42	107.19	107.06	106.81	106.29	106.87	107.56	106.4	106.51	107.58	104.45	106.14	105.34	106.06	107.53	108.44	107.79	106.67
105.31	105.43	106.52	105.85	105.92	105.46	106.55	105.47	104.82	104.69	105.9	104.78	104.9	104.87	105.56	104.5	105.36	104.58	105.75	106.55	107.46	105.89	105.29	105.82	105.53	104.21	106.63	105.5	105.19	104.2	106.17	106.03	105.36	103.8	105.48	105.5	104.92	106.47	105.12	104.91	104.47	104.43	104.55	105.66	106.88	104.42	104.7	105.63	105.42	104.31
103.87	105.66	104.72	104.89	103.66	104.14	105.53	104.9	103.94	103.99	103.31	105.46	104.65	104.32	104.81	105.48	105.72	104.22	105.83	105.66	104.74	105.45	106.37	105.51	103.2	105.43	104.87	105.61	105.23	104.98	104.3	103.77	105.21	103.9	103.99	103.99	104.78	106.21	105.36	104.9	104.65	105.91	106.25	104.89	103.71	106.04	105.1	105.41	105.61	103.32
105.27	106	105.4	104.92	105.67	105.55	106.81	106.47	105.16	105.36	106.08	106.26	106.14	104.78	105.67	105.89	105.86	105.92	105.59	104.4	105.44	105.54	105.58	105.32	104.53	105.38	107.28	105.97	106.16	105.43	105.47	105.59	105.5	106.7	106.67	106.21	104.98	105.35	105.37	104.96	105.92	105.95	105.39	107.41	105.46	105.86	107.43	106.61	104.56	105.94
106.04	106	105.43	106.35	105.38	106.65	105.3	105.67	104.66	104.79	105.02	106.01	105.1	105.1	106.06	104.74	105.88	104.95	106.08	106.21	105.88	105.9	104.82	105.2	104.52	105.93	104.95	105.22	105.04	104.86	105.84	103.53	105.12	105.37	105.29	105.34	103.88	104.76	106.56	106.25	105	105.45	104.68	105.06	103.99	105.66	105.8	105.95	105.8	104.79
104.05	104.5	104.95	102.98	102.74	104.57	104.21	103.11	104.46	104.98	102.7	102.71	103.88	103.1	103.41	104.38	105.17	104.33	103.35	104.61	103.59	103.94	102.95	104.32	103.84	102.28	103.2	104.75	103.66	103.19	105.23	103.73	102.31	103.73	104.12	103.21	104.2	103.89	104.97	102.99	105.56	103.69	104.67	104.55	105.69	104.4	103.54	104.44	102.99	105.12
118.56	119.48	118.09	119.5	117.38	116.83	116.76	118.31	117.12	117.4	117.58	117.1	117.81	118.09	118.38	118.25	118.66	117.85	117.6	116.3	117.97	117.76	119.65	117.32	117.86	117.59	118.64	116.88	117.53	116.49	117.55	118.3	118.05	116.9	115.86	117.64	116.69	118.9	117.51	118.63	118.14	117.89	117.26	116.61	116.97	119.46	118.72	116.97	117.95	118.72
105.36	102.52	106.08	105.39	105.02	103.66	105.33	105.01	105.01	104.26	104.44	103.97	104.24	103.92	104.89	103.59	104.45	103.76	106.58	103.76	103.06	103.99	105.47	105.13	105.5	104.02	105.09	102.87	104.94	105.36	103.3	104.13	105.07	104.66	104.08	104.17	105.25	104.2	105.08	104.45	103.02	105.43	104.86	105.79	105.59	104.51	104.73	104.35	104	102.87
106.26	105.52	106.57	106.21	105.67	105.87	107.52	106.3	106.82	105.57	107.17	106.18	106.87	105.83	107.25	108.07	106.16	105.85	106.56	106.02	104.64	107.49	107.54	106.99	106.09	106.12	105.42	106.92	105.7	106.06	105.77	106	106.98	105.45	107.53	108.08	106.34	106.26	106.89	105.79	105.85	105.17	106.52	105.79	106.7	106.33	106.42	107.19	106.87	106.14
99.94	100.16	101.36	100.1	101.46	99.583	99.694	101	100.2	100.86	100.48	100.06	100.37	100.21	99.77	100.22	100.09	98.231	99.495	100.09	100.48	98.419	101.93	97.562	100.36	99.478	98.042	101.77	99.737	100.86	100.02	100.27	100.01	99.576	100.32	99.928	100.24	100.73	100.36	99.45	99.821	100.79	99.341	101.34	102.09	99.728	100.56	99.547	99.113	100.51
99.238	100.13	99.639	99.585	99.33	98.694	98.577	100.02	99.645	99.397	99.704	101.16	98.252	100.85	98.752	99.037	99.385	100.21	99.594	101.63	101.21	100.49	99.022	99.234	98.044	99.982	100.68	100.15	98.219	99.309	100.63	98.287	99.305	98.155	98.227	99.016	100.29	97.819	99.568	98.634	100.14	100.52	99.784	99.669	100.17	98.651	99.507	99.461	98.58	101.33
111.87	113.18	112.39	112.38	115.53	113.62	112.15	112.91	113.74	112.07	112.13	112.75	113	113.86	112.41	112.43	111.84	112.36	113.14	113.49	113.65	111.76	111.39	113.36	112.3	113.61	113.03	113.33	112	113.89	113.67	112.77	114.87	111.97	113.86	113.04	112.7	110.77	114.33	112.46	112.5	112.35	112.4	113.12	113.04	111.95	112.3	113.18	112.72	111.96
106.35	107.34	105.82	107.78	107.32	105.37	106.37	105.76	105.93	105.4	107.65	106.94	107.79	105.05	107.43	106.9	107.77	105.48	107.4	105.68	104.57	105.69	106.07	106.15	107.05	106.95	106.54	104.98	106.72	106.79	105.83	106.15	106.78	107.12	105.59	105.04	106.88	105.82	107.6	106.4	105.72	105.43	106.27	106.72	105.44	107.12	105.55	107.41	106.76	106.61
111.8	112	111.87	111.51	109.78	110.82	111.32	112.96	110.3	110.81	111.44	111.63	112.05	111.12	111.03	111.67	110.79	110.41	110.86	111	111.72	110.51	111.57	111.94	112	110.33	110.54	111.12	111.99	111.53	112.34	111.5	112.35	111.03	112.58	112.24	110.6	111.44	110.82	110.08	110.23	111.92	111.61	111.1	112.76	111.3	111.46	111.6	109.71	111.66
112.25	113.34	113.03	112.25	112.79	111.82	112.35	112.09	112.93	113.41	112.24	112.27	114.2	113.15	112.1	113.06	114.63	111.5	112.09	112.81	112.24	112.22	113.87	113.92	112.39	111.34	110.98	111.09	113.42	112.65	111.07	113.64	114.57	113.53	114.37	111.89	112.87	111.68	113.5	112.15	111.58	112.15	111.46	113.61	110.92	112.98	112.21	112.47	114.05	113.96
104.76	105.68	104.17	105.51	104.81	104.2	102.93	105.7	104.93	104.55	104.33	105.77	104.48	104.25	104.37	104.24	102.74	104.52	104.3	103.88	105.63	103.31	105.61	103.54	105.37	104.27	103.9	103.94	105.05	103.8	103.15	104.67	104.04	104.82	105.54	103.38	104.45	104.32	103.44	104.62	103.97	103.44	105.19	103.68	102.48	103.98	104.45	104.33	103.7	103.99
100.42	99.917	99.631	99.874	99.147	98.755	99.252	98.397	98.48	100.28	99.559	100.2	99.352	98.871	99.274	100.72	99.852	99.989	99.816	98.86	100.57	99.843	99.095	99.395	98.523	99.754	99.147	99.634	98.275	99.938	99.319	99.071	100.33	100.67	101.33	98.293	100.11	101.31	98.743	99.573	99.446	100.33	99.705	98.858	98.992	100.18	99.504	100.67	99.146	100.11
106.49	106.58	106.96	106.47	106.09	104.05	107.15	106.73	105.79	107.45	105.64	106.5	108.12	105.99	107.32	107.62	107.91	106.89	104.84	106.06	105.32	106.05	108.11	105.13	106.98	106.56	106.14	106.33	106.85	106.18	105.95	108.28	106.37	106.51	107.67	104.99	105.91	104.14	106.75	106.48	106.76	105.37	107.99	105.86	105.47	107.13	105.74	106.33	104.79	106.63
106.45	105.23	104.77	106.94	105.26	105.17	105.55	107.16	106.44	104.69	105.35	105.52	104.79	104.97	105.55	103.74	104.34	106.04	107.3	105.79	106.75	105.39	107.19	106.33	105.89	106.45	106.16	107.39	104.97	107.42	105.94	104.46	105.94	105.32	105.38	106.08	106.53	105.36	105.72	106.72	105.58	106.12	107.36	105.43	104.64	106.47	105.56	105.8	106.81	105.54
107.01	105.89	107.44	105.38	105.56	106.44	106.67	106.28	105.29	105.82	107	107.16	105.02	107.38	106.24	106.12	105.63	105.29	106.02	108.2	107.53	106.53	106.43	106.57	106.94	105.91	104.75	105.54	104.17	106.65	105.99	105.23	105.41	105.43	106.2	105.74	104.9	105.34	106.63	106.51	106.39	104.95	105.61	105.12	106.4	106.45	107.27	107.63	107.45	107.04
111.92	111.54	110.92	111.2	113.44	111.1	111.92	110.69	110.57	109.48	111.86	111.35	111.1	110.32	110.2	110.96	111.73	109.69	112.75	112.27	111.01	111.65	111.63	111.64	110.76	111.58	111.09	111.11	111.93	110.68	111.61	110.85	111.65	110.54	109.69	112.16	110.97	111.21	110.14	112.28	110.83	110.79	112.02	111.15	110.3	111.21	110.12	110.36	110.55	112.51
106.12	106.79	105.94	107.6	106.59	106.45	106.9	106.03	105.74	107.39	105.69	105.25	106.57	106.09	107.14	104.57	105.81	106.15	105.76	105.35	105.71	106.76	105.65	107.08	104.8	107.08	106.42	107.8	105.84	107.47	106.66	108.02	107.22	107.47	105.4	106.6	106.67	107	106.64	105.57	106.18	105.98	105.06	107.4	106.43	105.29	105.03	107.56	105.36	106.58
100.67	101.05	100.43	98.619	100.34	100.69	98.879	101.13	100.43	100.03	99.696	101.13	99.479	99.337	100.73	100.59	100.63	101.6	99.444	99.84	101.97	101.28	99.705	99.474	100.79	101.02	101.45	102.13	100.64	100.68	98.916	101.1	99.15	99.573	100.51	101.17	98.84	100.55	99.93	100.14	100.38	99.703	100.81	98.942	100.88	100.73	100.7	99.441	101.42	101.05
105.76	104.64	106.67	106	105.96	106.22	107.32	107.11	105.31	104.89	106.17	106.27	106.64	105.26	104.25	107.17	106.19	105.65	105.33	105.8	105.54	105.08	106.25	106.97	104.53	105.74	103.89	106.58	105.16	105.56	104.74	105.17	107.9	106.28	104.57	104.95	106.12	105.25	105.74	105.67	105.67	105.64	104.7	105.78	104.86	105.37	103.99	105.15	107.68	105.28
104.99	105.55	105.91	106.73	106.55	105.59	105.89	107.69	106.92	105.77	106.34	106.11	107.82	107.33	105.12	106.05	105.69	105.41	104.9	106.55	105.32	106.78	105.61	105.01	106.96	106.68	107.16	106.28	106.21	107.13	105.76	104.62	104.22	106.47	106.58	108.26	105.43	105.14	106.92	106.02	105.68	105.55	106.08	107.38	105.44	106.1	106.33	105.75	106.84	106.53
105.91	106.76	105.21	106.99	106.52	104.7	104.25	104.87	105.08	105.23	106.41	105.49	104.71	105.58	106.05	105.33	104.64	106.62	106.4	104.68	105.28	103.57	105.38	106.15	106.01	104.06	104.99	106.34	105.96	104.12	105.64	105.83	105.18	105.01	106.45	104.88	104.59	106.26	104.37	106.06	107.38	104.23	106.11	104.23	103.85	105.91	106.47	104.68	106.71	105.57
104.26	104.04	104.4	102.98	104.96	104.95	104.72	103.44	105.79	103.25	104.71	105.39	103.85	104.26	103.61	104.26	103.39	105.68	106.26	104.34	104.25	104.75	104.12	104.12	103.56	103.37	103.98	103.93	104.22	104.1	104.06	105.73	104.9	104.59	104.54	104.74	104.37	105.44	104.13	105.38	102.42	104.85	104.35	103.67	105.03	105.29	104.95	105.84	102.46	103.13
106.17	107.93	105.16	106.65	105.12	106.12	105.71	106.89	105.5	107.25	106.9	106.26	106.73	108.27	107.19	106.88	106.57	106.36	105.05	107.44	106.97	107.06	107.97	106.97	105.97	107.27	107.74	107.39	106.18	105.83	106.72	105.68	106.9	106.19	105.75	107.85	106.74	106.66	105.53	105.59	107.38	105.41	105.89	106.49	106.47	106.42	106.79	106.9	105.69	108.96
104.91	105.33	103.17	104.33	103.95	104.54	102.7	104.3	104.09	103.53	103.14	103.91	105.41	103.86	104.19	103.81	103.55	105.74	103.72	104.11	104.04	104.33	105.13	105.14	105.53	104.28	104.15	103.1	103.46	104.02	105.36	103.62	104.43	105.54	102.93	105.18	103.47	103.78	103.45	104.07	103.48	105.77	104.34	103.07	103.84	102.88	103.72	104.82	104.62	105.39
112.08	111.51	112.42	113.24	111.64	111.05	111	112.32	111.79	111.75	111.52	111.44	111.71	112.47	111.83	112.21	111.95	111.73	113.18	113.75	112.97	111.4	112.89	113.25	112.07	112.5	111.57	112.28	112.38	110.84	112.2	111.37	111.37	112.32	112.62	111.54	112.48	112.47	111.18	114.13	112.35	111.48	111.66	112.28	110.76	110.85	112.31	111.82	111.03	111.92
110.61	108.13	110.63	111.09	108.58	108.96	111.62	109.74	108.74	108.44	109.65	107.8	111.05	108.83	109.99	109.76	110.08	109.26	109.28	109.57	109.41	108.83	108.67	109.63	109.4	109.65	112.35	109.88	109.95	110.19	110.12	108.73	109.63	110.21	108.4	110.61	110.69	110.29	110.76	111.01	109.63	110.01	110.52	108.73	109.62	108.75	111.24	110.35	109.22	108.93
101.11	101.7	98.831	100.08	99.383	101.1	100.29	100.02	99.975	99.478	100.86	100.58	99.63	101.14	100.76	101.05	100.94	100.28	99.842	100.83	100.81	100.68	100.89	101.36	100.67	100.16	101.54	101.1	100.33	100.7	99.878	100.06	100.66	100.3	99.513	100.29	101.55	101.76	99.8	100.3	99.41	99.357	100.54	99.564	101.41	100.82	99.371	102.48	100.59	101.08
110.35	110.97	110.03	112.06	111.68	113.01	112.19	111.73	111.91	110.87	110.99	111.63	111.87	112.74	112.22	112.5	111.91	110.64	110.46	111.84	112.68	110.94	113.01	111.94	112.37	113.18	112.84	113.13	110.77	112.22	111.92	112.8	111.82	111.95	111.68	112.19	111.7	111.49	112.43	111.23	110.78	111.41	112.14	111.25	113.5	110.68	112.55	111.8	112.15	113.2
111.49	113.25	111.42	111.77	110.74	112.53	111.2	112.03	113.58	111.5	111.94	111.68	112.36	112.64	111.71	111.33	112.78	112.15	111.68	114.36	113.61	110.52	111.44	111.36	113.48	111.71	113.06	112.08	111.74	112.75	111.9	111.86	114.21	113.48	113.89	111.31	111.06	113.18	111.77	111.05	112.41	111.54	110.73	110.94	110.5	111.97	112.82	111.87	112.2	113.26
111.16	110.67	109.63	110.35	110.92	110.54	109.78	111.84	110.5	110.82	111	109.96	111.86	110.11	110.19	110.71	112.04	110.35	111.35	109.51	108.77	111.25	110.02	108.96	110.8	110.82	110.86	111.31	111.71	110.68	109.47	110.32	110.36	110.39	110.13	109.69	110.12	112.8	110.47	110.79	108.7	111.8	108.99	109.88	110.32	109.94	110.13	111.15	110.98	111.17
105.73	105.74	105.55	106.17	105.26	107.14	105.85	104.12	104.57	103.85	106.95	106.54	106.82	106.72	105.13	105.84	107.12	106.28	106.32	105.62	106.15	105.29	105.41	106.6	104	104.62	105.14	105.26	106.23	105.61	104.4	107.03	106.39	106.21	104.94	108.66	107.08	106.06	104.75	105.9	106.03	105.56	106.68	105.52	105.11	105.26	106.35	105.92	106.55	106.83
112.76	113.3	113.27	111.29	112.93	112.44	112.17	112.42	114.42	112.46	111.54	110.97	111.84	111.94	111.89	111.93	113.29	112.14	111.61	112.44	112.81	113.73	113.21	113.04	112.33	112.04	111.35	112.72	112.48	114.23	114.21	112.17	111.71	112.47	112.58	112.6	111.08	113.34	113.91	112.33	113.2	112.65	114.7	112.42	113.17	113.04	112.4	112.93	113.72	112.82
112.12	110.92	111.04	111.78	110.93	113.42	112.83	112.32	111.24	112.1	111.97	111.35	111.67	111.58	112.47	111.37	111.36	110.68	111.64	111.35	110.07	112.72	111.07	111.4	112.39	113.12	112.2	112.69	112.67	111.56	111.58	113.28	111.71	114.1	110.69	111.44	111.26	112.45	111.69	112.16	111.79	113.15	112.95	112.86	112.16	112.21	112.56	111.63	113.13	111.87
104.46	104.33	104.59	104.67	102.97	105.06	105.57	104.27	104.67	104.54	105.17	105.64	103.93	105.23	104	104.65	104.04	104.01	104.85	104.24	104.14	106.12	104.1	104.29	104.65	104.59	105.54	104.53	105.53	103.53	103.63	105.93	103.69	104.95	104.74	102.73	105.34	106.58	106.67	103.23	105.85	104.88	104.72	104.2	106.04	104.26	105.31	104.99	105.52	104.78
106.55	107.71	107.76	106.74	106.38	105.77	107.4	106.89	105.29	106.45	106.6	105.53	107.99	105.89	105.6	105.89	105.31	107.43	106.45	106.16	105.85	106.75	105.26	105.76	107.29	107.28	106.65	104.7	105.85	105.59	105.43	105.68	106.81	106.76	106.27	106.13	106.02	106.71	105.97	105.85	107.13	107.16	107.31	107.21	105.95	107.15	108.33	106.35	105.51	106.39
101.2	101.03	99.712	102.14	101.62	101.67	101.1	101.23	103.2	99.522	101.06	101.03	100.81	101.58	99.584	101.52	99.692	101.84	102.2	100.08	100.72	100.41	100.89	101.7	101.73	102.32	101.23	100.81	100.7	99.882	99.455	101.8	102.04	102.41	101.04	101.72	101.24	100.33	101.65	100.38	99.709	101.63	101.52	101.79	101.37	101.33	101.19	100.97	100.43	98.604
111.02	108.94	108.54	109.01	111.01	111	109.27	109.84	110.38	111.17	108.62	108.63	111.15	110.93	109.78	110.05	109.48	109.75	109.44	110.08	109.3	108.34	108.32	110.92	108.37	111.02	110.13	110.52	109.06	108.23	110.81	109.62	109.61	109.84	108.53	109.75	108.15	109.46	109	110.25	111.61	109.96	110.43	106.48	110.21	109.23	109.79	110.01	111.44	109.64
105.1	103.81	103.22	104.25	102.61	103.59	103.51	104.24	104.3	103.84	105.13	103.36	104.14	105.24	103.67	104.82	104.39	104.45	104.2	103.37	103.08	103.51	103.48	103.4	104.73	103.46	104.59	103.41	102.8	103.6	105.15	105.21	105.21	105.62	104.91	103.19	104.44	103.3	103.84	105.02	104.14	104.13	103.11	103.28	103.67	104.83	103.44	103.17	104.92	103.28
100.48	99.153	98.504	100.33	99.849	99.374	98.968	100.49	100.81	101.29	99.357	99.294	99.719	101.35	100.08	99.683	99.071	98.591	100.21	100.5	101.08	101.08	99.943	101.34	99.024	99.456	98.599	99.959	99.167	99.367	100.38	97.438	99.822	99.875	100.38	100.32	100	99.533	98.551	99.667	98.574	99.09	100.36	99.195	97.425	99.41	100.21	99.463	100.37	99.591
106	104.38	105.88	106.3	104.11	105.15	105.65	106.12	106.18	107.43	104.37	105.8	104.67	105.51	104.54	104.67	106.63	106.8	104.45	104.79	103.89	106.36	104.77	105.71	105.83	105.75	103.7	105.87	105.92	105.07	104.7	105.29	104.97	105.02	104.66	104.93	105.68	105.93	105.12	105.73	106.74	105.11	104.9	105.5	106.95	106.89	105.97	107.11	106.79	104.02
99.602	101.03	100.57	99.371	100.95	98.578	99.229	99.915	98.026	99.869	99.714	98.034	99.969	99.343	99.956	99.425	100.11	99.361	100.55	100.51	99.627	99.566	99.529	100.25	99.098	98.317	99.573	101.06	100.65	98.11	100.51	101.77	101.07	99.845	101.49	99.223	100.15	100.11	96.201	98.868	99.745	100.28	99.118	98.699	100.66	99.158	99.357	99.153	100.63	99.543
102.02	99.626	100	98.284	101.15	98.281	100.14	100.49	99.436	99.948	98.659	99.52	101.74	98.011	99.691	100.41	99.29	99.773	99.672	100.31	100.24	98.605	99.455	100.57	100.48	100.89	99.019	99.873	99.703	99.133	98.932	98.649	99.688	99.38	99.517	99.486	99.033	100.23	99.205	100.25	97.266	102.04	99.557	100.56	99.7	97.408	99.214	99.657	98.782	99.983
106.18	105.27	106.91	107.9	105.97	106.43	106.35	105.99	104.38	106.52	104.09	107.86	107.26	106.67	107.42	107.66	104.07	108.02	106.01	106.08	106.63	107.36	107.74	107.8	105.86	105.21	104.65	106.44	107.23	106.33	107.27	106.25	106.36	106.77	106.76	104.53	105.81	106.11	104.9	105.35	106.21	107.14	106.81	107.32	107.56	106.5	105.71	105.79	105.6	107.26
102.6	104.16	103.21	104.85	103.51	104.81	104.17	105.16	104.67	104.11	104.59	104.37	104.6	105.02	103.21	104.08	105.31	102.81	104.07	102.59	104.05	104.5	104.01	105.44	105.51	103.36	103.91	103.43	103.5	104.58	103.93	104.97	103.61	104.35	104.36	103.74	103.69	104.07	104.05	103.41	103.52	102.52	104.91	104.39	103.46	103.64	104.99	105.79	103.6	104.59
115.55	115.85	115.88	117.19	118.16	117.24	116.81	115.59	114.95	115.92	115.63	114.37	115.31	115.82	116.14	116.28	115.87	116.28	115.55	116.63	115.37	117.24	115.17	116.5	115.18	116.08	116.7	116.66	116.9	116.35	116.39	115.16	115.77	117.46	116.67	115.42	114.82	117.22	116.05	118.8	116.09	115.43	116.55	116.8	115.21	116.06	115.36	115.01	117.19	116.47
105.37	103.11	105.56	103.41	103.24	105.53	104.62	104.84	105.58	104.5	102.87	105.39	105.11	104.22	103.62	104.61	104.34	103.56	103.14	105.12	104.16	104.66	105.13	104.34	102.79	103.61	104.11	105.12	104.83	103.05	103.89	104.97	104.22	103.95	103.91	104.99	103.9	105.25	104.05	104.03	105.08	104.38	104.31	105.58	102.87	104.68	104.8	105.31	104.31	105.27
105.19	103.51	102.4	102.49	104.04	103.73	104.93	103.16	103.18	104.18	105.4	104.15	104.37	103.37	103.39	104.1	104.63	103.81	103.57	105.43	103.71	105.29	103.19	104.39	103.91	103.46	103.2	104.46	105.32	103.17	103.43	104.69	105.1	103.37	103.36	104.22	103.87	103.62	104.32	104.58	106.12	103.12	102.66	103.53	102.63	104.67	103.34	102.82	103.39	104.33
105.14	105.03	106.69	104.97	105.72	106.29	104.93	105.18	106.39	106.56	105.86	105.56	104.99	105.43	106.49	105.59	106.03	105.91	106.27	106.42	105.46	105.94	105.02	106.71	105.52	107.07	105.51	106.52	106.38	105.43	105.93	103.43	106.01	105.31	104.57	104.48	107.54	104.21	106.22	105.81	107.12	106.76	104.91	106.08	105.25	103.94	105.36	105.07	104.9	105.98
110.67	110.39	112.17	112.65	112.83	110.77	110.21	110.73	112.13	111.9	111.84	111.25	111.81	111.28	111.21	111.15	111.95	111.73	112.69	111.53	110.18	110.44	110.4	110.38	112.17	111.01	111.09	110.68	110.75	110.47	112.86	112.63	111.58	112.96	108.89	113.71	112.67	109.56	110.48	112.43	110.59	111.02	111.53	111.92	112.46	110.79	111.47	113.99	112.14	110.39
113.53	112.81	113.34	112.71	113.68	111.85	111.75	113.23	112.15	112.24	111.9	112.06	113.41	112.3	112.82	113.94	112.3	111.61	112.28	111.95	113.35	112.36	112.95	114.08	113.33	112.96	113.62	114.26	112.94	111.94	112.33	111.31	113.23	113.97	114.64	113.23	112.88	112.33	111.93	113.07	112.4	113.73	113.9	111.85	113.23	113.06	111.52	113.26	113.43	112.54
112.21	114.17	111.79	113.73	113.94	112.5	114.47	113.11	112	111.77	112.85	114.15	114.49	113.77	113.23	113.62	112.29	113.26	113.55	112.36	112.54	112.52	112.07	113.18	111.44	112.85	113.03	112.38	114.09	113.05	113.03	115.02	111.56	113.57	111.61	111.74	113.42	112.38	112.21	112.4	112.56	114.65	112.69	111.84	113.04	112.67	113.87	112.1	111.98	111.45
113.55	112.77	114.78	113.12	113.27	112.72	114.01	112.37	113.46	113.52	110.81	113.26	113.89	111.84	113.2	113.1	113.04	113.25	111.85	111.49	112.96	112.36	112.37	112.41	113.73	111.47	112.87	111.51	113.8	111.98	111.63	113.24	111.79	113.68	110.76	113.76	114.06	111.94	111.61	113.61	111.54	112.05	112.46	111.86	113.22	113.65	112.03	112.8	113.97	112.35
109.74	111.4	110.84	110.97	111.75	111.56	111.52	109.37	110.53	110.75	110.77	110.14	110.68	111.3	111.85	110.04	111.43	109.97	110.65	111.18	109.85	109.84	110.23	110.56	111.23	111.2	111.3	109.9	108.94	112.17	111.51	109.78	110.29	112.01	111.5	111.86	111.93	112.37	111.08	111.33	111.27	112.85	110.56	110.61	111.05	110.53	112.59	110.85	111.53	112.08
109.67	110.2	110.79	110.67	111.19	113.15	112.51	110.92	113	110.95	110.71	111.17	111.37	111.29	111.21	109.87	111.41	111.19	111.26	112.16	111.86	112.06	111.86	110.17	111.01	112.11	111.43	113.05	110.16	110.57	110.72	112.57	111.84	110.39	112.23	112.25	109.28	111.46	111.53	111.19	110.36	110.29	110.09	112.72	111.02	110.9	112.3	111.89	111.57	112.69
103.97	102.22	104.09	104.25	103.04	105.48	104.06	103.61	105.3	106.08	104.54	105.57	103.75	102.87	104.64	105.85	102.33	104.53	103.66	104.33	103.2	103.45	104.18	104.56	104.25	105.85	105.04	105.18	104.38	105.11	104.66	103.22	104.25	103.97	104.45	104.43	106.53	104.32	105.03	103.81	104.9	105.12	105.48	103.75	104.58	104.69	104.11	103.38	105.21	104.92
109.72	108.8	112.73	110.74	111.43	110.96	110.41	108.72	110.64	108.29	109.58	109.99	109.18	110.91	107.52	110.97	110.31	110.45	109.1	110.06	109.71	109.1	110.18	110.19	109.39	109.33	109.75	108.83	108.53	109.34	111.5	110.98	110.76	109.5	110.9	109.53	109.38	110.98	110.07	110.29	109.64	110.19	109.65	110.92	110.66	109.5	110.34	111.03	110.25	109.1
111.24	111.91	111.58	112.64	110.94	111.2	111.78	111.18	112.37	112.16	112.15	110.72	109.76	110.42	110.15	111.43	111.87	111.38	111.31	111.1	112.24	110.43	111.36	111.24	109.52	111.1	111.93	111.18	110.47	111.4	111.07	111.92	112.7	112	112.42	109.24	111.07	112.06	110.93	110.74	111.4	113.4	111.03	112.7	111	109.91	109.47	110.39	110.88	112.63
104.76	107.69	106.64	105.92	105.28	106.95	105.5	106.52	106.8	106.92	105.14	105.48	105.85	105.47	105.87	106.18	105.18	105.53	105.21	106.18	106.11	105.59	107.25	105.52	105.87	106.17	105.28	105.31	106.68	106.49	105.39	105.06	103.92	105.71	107.89	105.8	106	106.47	104.83	106.86	106.49	105.19	106.42	106.76	106.73	105.81	105.98	105.89	105.27	105.54
114.7	113.37	113.42	113.65	113.12	113.45	112.64	111.57	113.39	111.75	113.65	111.14	110.98	112.92	111.9	112.58	112.69	112.49	112.99	113.06	111.57	111.38	114.71	112.25	113.08	112.03	112.01	113.28	112.42	113.49	112.87	113.33	112.58	112.69	113.17	113.9	112.84	114.07	113.14	113.68	112.17	114.29	113.36	113.06	111.59	113.67	112.78	112.31	112.92	113.27
112.31	110.94	112.44	112.42	111.34	112.39	109.78	112.14	111.95	112.51	114.1	110.61	111.55	111.55	111.81	113.02	112.02	111.14	112.83	112.25	111.17	112.6	111.45	112.79	112.15	111.61	111.35	113.56	112.45	112.13	113.13	112.04	111.97	111.39	112.2	111.96	111.1	110.51	111.91	111.57	112.17	110.47	110.38	113.18	111.92	111.15	112.93	110.28	110.13	108.23
105.67	106.36	106.92	104.56	107	106.4	105.56	105.85	105.55	107.04	106.18	106.63	105.93	105.71	106.77	108.07	105.99	105.4	105.82	105.02	106	106.5	105.1	104.76	106.26	105.07	106.73	106.92	105.86	104.93	106.1	105.47	105.13	105.09	106.8	106.03	106.57	104.58	107.02	106.15	106.58	104.48	105.61	106.06	105.22	105.76	106.42	107.44	104.55	106.79
105.5	108.05	105.59	107.84	106.52	105.91	105.86	106.5	106.15	106.77	104.41	106.9	106.68	106.59	105.15	106.49	105.52	106.2	107	107.04	106.47	106.65	108.22	105.98	107.83	106.77	107.27	106.87	106.07	107.02	106.12	107.76	106.84	105.76	106.5	107.78	106.88	107.43	104.88	107.05	107.15	106.09	107.12	107.2	105.8	104.86	104	105.68	107.17	105.15
98.786	99.823	99.236	100.85	99.98	98.83	99.061	101.36	99.114	100.22	100.47	101.27	99.871	99.17	98.832	101.05	99.74	99.051	101.45	98.544	100.55	99.737	101.63	99.919	99.431	99.071	99.593	99.293	101.29	100.65	100.57	98.97	99.96	98.787	100.44	99.191	99.046	100.71	100.08	99.128	99.316	100.55	100.09	99.97	99.639	99.774	99.221	99.556	99.768	99.394
113.57	110.71	111.13	112.35	111.41	112.1	112.17	112.33	112.44	113.65	111.8	110.93	111.74	111.42	111.87	111.63	110.77	112.07	111.11	112.39	112.32	111.71	111.44	112.14	111.41	111.65	110.54	110.85	109.58	111.69	112.42	110.21	110.98	111.85	112.62	112.11	110.98	112.15	112.57	110.74	110.84	111.9	113.14	112.03	111.41	111.31	112.09	112.39	111.55	110.56
118.39	116.73	118.33	118.73	118.08	117.36	118.43	117.49	120.62	117.97	117.61	116.92	117.38	117.48	117.3	117.79	117.17	119.3	117.62	116.86	116.31	117.61	117.71	118.29	119.48	117.53	116.17	117.11	118.4	117.95	117.88	118.27	118.16	117.64	118.1	118.26	117.99	117.89	117.55	118.29	118.8	116.92	117.04	114.35	118.58	117.6	117.73	117.72	117.38	118.13
105.82	104.88	106.37	104.3	105.72	105.31	105.03	107.22	105.95	106.69	106.35	103.88	105.59	105.74	106.23	104.98	106.27	105.54	106.95	105.06	103.03	105.54	107.23	105.83	106.87	105.65	106.22	105.26	105.44	106.07	105.79	106.08	104.99	105.24	106.94	106.47	105.3	106.6	106.26	106.34	105.52	104.91	107.01	106.67	105.91	105.6	106.81	105.75	106.47	105.67
116.88	120.01	117.44	118.19	116.34	117.35	118.86	117.6	117.93	118.26	119.04	119.84	117.43	117.68	118.92	118.09	117.64	116.93	117.58	116.72	117.29	116.74	118.4	117.25	116.69	117.55	117.38	119.27	117.53	118.91	117.4	117.2	116.79	118.49	115.12	116.41	115.67	117.93	118.63	117.26	116.98	118.18	115.31	117.34	117.08	118.21	117.93	118.97	118.43	117.57
103.41	105.53	105.39	105.09	103.75	104.61	104.93	106.29	105.66	103.83	106.19	106.73	106.16	104.73	105.02	105.81	103.89	105.37	103.82	105.39	104.32	103.42	104.37	104.18	104.12	104.95	104.6	106.35	104.1	103.97	105.18	104.91	106.19	105.29	105.92	105.9	104.11	105.43	106.2	105.4	104.49	104.79	104.58	105.04	105.9	104.83	104.53	105.22	105.29	105.57
106.53	105.05	105.41	106.11	104.09	105.68	106.98	106.56	106.51	104.7	106.53	104.65	106.45	105.57	107.04	104.84	105.86	105.8	107.09	106.8	106.17	104.54	104.97	106.28	107.28	106.97	105.37	106.17	106.1	106.88	104.51	105.13	107.86	104.95	106.16	106.18	104.45	105.89	106.53	107.49	106.5	106.64	107.76	107.76	105.78	108.18	106.33	106.78	108	106.3
105.73	106	105.3	104.95	104.42	103.94	105.83	104.76	105.02	105.95	105.6	106.58	105.56	105.14	106.07	104.99	105.68	106.45	106.26	105.66	103.88	105.9	106.45	104.76	105.52	105.89	106.71	104.87	105.07	107.75	105.27	105.24	106.19	105.35	105.99	104.1	105.54	104.65	104.38	106.28	105.57	106.79	104.19	105.77	105.56	106.89	105.13	106.58	107.07	106.38
112.26	110.36	111.02	112.61	112.68	111.58	114.45	109.87	111.58	112.74	108.93	113.03	113.2	111.84	112.03	110.13	113.74	112.78	112.91	112.39	112.78	112.08	112.08	111.58	111.38	112.57	112.15	111.05	110.4	112.43	112.94	111.18	109.77	111.2	112.5	111.43	113.2	112.28	112.41	112.4	110.8	113.18	112.17	113	111.17	111.5	109.81	111.05	111.65	112.01
98.637	99.268	99.373	98.42	100.53	101.5	100.72	101.19	101.64	100.67	98.758	100.85	99.005	99.376	99.87	99.862	99.263	98.388	101.33	99.689	100.34	101.26	98.891	98.877	100.52	101.16	98.972	100.64	100.59	101.02	101.08	99.497	100.01	100.03	100.73	99.862	99.414	100.87	100.16	99.937	100.27	98.015	99.408	99.306	99.895	99.942	99.91	99.036	99.141	99.102
112.79	111.83	112.74	112.81	113.21	113.38	114.18	112.29	112.99	112.96	112.47	113.1	114.14	112.85	113.11	114.48	112.25	112.69	113.93	111.72	110.74	113.01	111.9	113.12	111.97	111.41	112.15	113.19	111.6	112.24	111.57	112.13	112.14	113.24	112.74	112.76	113.68	112.83	113.69	112.85	111.98	112.6	112.21	111.86	113.15	111.55	113.01	112.66	111.94	110.85
105.16	105.11	106.24	105.3	106.83	106.81	105.07	105.33	105.91	105.71	105.13	104.57	104.76	105.98	104.64	106.35	105.3	104.75	104.67	106.02	104.49	105.28	105.87	105.42	104.8	105.12	106.89	105.39	106.02	104.6	104.79	105.29	105.35	104.88	105.3	105.14	105.6	105.07	105.76	104.68	104.68	103.34	104.9	105.48	106.98	105.12	104.53	105.84	106.92	107.43
103.88	104.05	103.67	102.99	104.14	102.44	104.76	103.16	104.64	102.73	103.36	103.49	104.78	104.28	104.01	103.88	103.86	103.7	104.23	103.95	104.61	102.71	104.54	104.26	104.16	105.81	104.01	103.27	104.14	105.32	103.91	103.27	103.38	102.87	105.14	104.64	103.88	104.61	102.88	104.03	104.6	103.6	104.41	104.51	102.62	105.33	104.2	104.52	104.15	106.47
101.19	101.31	100.87	102.06	100.76	99.916	102.03	99.668	100.3	101.81	101.58	100.91	101.07	101.68	100.84	99.872	100.07	102.76	101.64	102.29	100.82	100.25	100.21	100.39	100.88	101.28	102	102.33	100.37	101.29	101.6	101.77	99.596	100.55	100.63	101.15	101.33	102.2	100.99	100.37	100.31	101.76	101.39	100.9	101.55	99.756	100.97	100	100.16	99.505
111.67	110.49	111.34	111.37	112.66	112.17	111.38	112.21	111.89	112.93	110.7	112.43	111	111.83	111.53	112.95	113.11	111.08	113.57	112.89	112.94	111.48	112.03	112.15	111.88	110.61	110.83	112.41	111.51	111.92	111.29	112.05	112.46	112.74	110.95	112.03	111.78	112.07	111.02	111.87	112.94	112.07	111.63	110.66	111.88	110.87	111.91	112.13	110.78	113.62
105.34	105.38	104.07	105.12	105.62	105.21	105.72	105.3	103.36	107.07	105.62	104.33	105.42	105.57	105.7	104.71	104.13	107.48	106.75	105.02	104.51	105.11	105	105.16	106.45	104.12	103.6	104.4	105.97	105.25	106.4	103.11	104.45	106.08	104.12	104.89	104.4	105.79	104.69	106.11	105.22	106.81	105.7	103.69	104.83	105.06	104.9	105.52	104.83	106.11
112.8	112.55	111.58	113.02	111.9	110.97	111.71	111.65	112	112.08	112.32	111.79	110.93	112.06	111.87	111.94	112.16	112	111.98	112.76	113.06	113.35	111.78	112.55	111.93	111.35	112.09	112.1	111.41	113.03	113.44	111.89	112.43	111.5	111.94	111.94	111.86	113.33	111.45	111.72	112.33	113.03	112.43	111.51	111.44	112.2	112.42	112.41	112.88	113
100.56	101.27	101.5	99.524	100	99.245	99.055	100.53	102.26	100.72	100.54	101.35	100.99	99.653	99.941	101.03	100.43	98.741	101.23	101.03	101.66	100.99	100.54	101.34	100.13	101.08	101.53	100.22	101.69	102.46	100.71	100.08	101.48	101.66	98.746	100.56	99.813	99.976	98.868	99.862	99.734	99.901	99.729	101.08	102.52	102.28	99.933	101.08	100.19	99.981
104.97	106.19	106.71	105.42	105.51	104.52	107.23	106.33	107.41	106.19	107.17	105.46	106.52	106.46	105.12	105.14	105.42	105.05	106.11	105.71	105.18	104.16	105.96	105.36	104.11	104.92	108.01	104.99	107.51	105.01	104.84	105.14	105.87	104.68	105.33	104.49	106.05	105.92	104.11	105.26	105.82	106.8	105.61	106.94	106.99	105.47	104.63	105.91	106.24	105.29
106.04	106.58	106.73	107.29	106.02	106.62	106.95	105.26	106.33	104.45	107.49	103.99	105.52	105.72	106.56	104.66	104.34	105.25	104.47	105.99	105.15	105.96	109.39	105.43	105.49	105.88	105.9	107.36	106.3	106.88	105.99	105.05	105.12	105.98	106.04	105.93	105.77	106	104.95	107.33	106.55	106.87	107.2	106.32	105.09	106.72	108.28	106.2	106.86	105.66
105.9	104.31	104.63	107.48	107.31	105.97	105.68	106.89	106.54	106.17	107.13	107.36	105.82	107.53	105.69	106.17	107.32	106.82	106.46	105.36	106.13	106.27	105.85	108.1	107.35	105.7	107.99	107.16	106.86	106.04	107.19	106.29	106.45	104.69	104.91	105.74	105.92	106.81	107.16	106.01	107.03	105.33	105.77	106.25	106.71	105.83	105.55	106.27	106.46	105.83
100.99	100.98	99.758	99.939	99.977	100.55	100.65	99.408	98.962	99.801	100.53	99.022	100.56	101.27	100.94	99.851	99.028	99.706	100.26	100.08	99.913	100.88	100.72	99.789	99.741	99.291	100.56	101.1	100.1	100.86	100.19	101.47	99.2	99.399	100.3	99.198	100.58	100.07	99.941	100.37	100.64	98.969	98.927	101.42	100.64	102.45	100.69	99.381	99.337	99.765
110.55	112.16	112.25	113.04	112.65	112.33	111.74	111.81	112.48	111.59	112.36	111.3	112.21	111.95	113.19	114.33	113.47	112.04	112.47	111.99	111.48	112.03	113.88	111.89	111.27	112.14	111.99	112.34	112.48	111.8	112.69	111.96	111.88	113.81	112.07	113.16	111.1	111.83	111.38	112.73	111.82	112.31	113.83	112.31	111.71	112.7	111.73	112.56	112.43	111.98
102.52	103.09	104.08	102.86	102.95	104.67	106.17	104.44	104.82	102.36	103.78	105.85	103.73	104.59	105.82	105.06	105.46	103.61	103.79	104.07	104.44	105.01	103.93	103.94	104.23	104.01	103.66	102.5	104.25	104.08	105.72	103.8	102.82	104.43	103.99	103.81	104.88	104.73	105.61	104.66	103.22	103.49	104.59	103.21	104.33	104.86	105.24	105.39	104.28	104.03
106.14	105.71	107.05	105.04	103.95	104.41	105.06	106.32	106.18	105.08	105.17	104.33	106.6	104.77	104.36	105.27	106.18	106	108.64	107.79	104.43	105.98	107.28	107.67	104.97	105.47	105.49	104.68	106.43	105.46	105.66	106.72	105.87	106	106.07	105.28	104.45	105.18	103.87	104.39	104.9	106.13	105.92	104.57	106.78	106.72	105.36	105.96	104.77	105.78
104.9	106.21	106.26	106.49	105.8	106.62	105.01	104.53	106.15	105.02	103.47	105.4	105.42	105.54	106.1	106.21	106.1	106.28	106.48	106.6	104.78	106.8	106.26	105.09	104.94	105.71	105.74	105.48	104.66	105.55	103.22	105.61	105.04	103.89	103.13	104.33	105.02	105.68	107.56	104.98	106.23	104.94	105.3	104.13	105.88	104.78	105.02	106.09	105.9	106.14
112.6	112.78	113.71	113.12	113.94	112.84	112.76	112.7	112.64	112.93	111.97	112.34	111.53	112.04	114.14	112.07	112.76	112.7	113.86	112.95	111.93	111.94	113.38	112.42	113.3	112.84	113.05	111.58	109.93	112.8	114.35	112.58	112	112.23	113.63	110.24	113.12	112.5	112.65	112.07	112.97	112.87	113.46	112.94	114.6	112.69	113.29	113.43	113	112.24
105.83	105.09	106.25	105.76	107.43	105.99	106.77	106.74	106.43	108.47	106.55	106.59	107.1	106.22	106.3	106.21	106.3	105.79	105.81	105.85	106.43	106.26	106.81	105.42	107.72	106.97	106.4	108.01	105.48	105.67	104.93	107.77	105.73	107.88	106.52	106.48	107.44	105.49	106.31	105.94	106.34	105.17	106.72	106.86	106.41	105.03	106.64	106.46	106.65	106.53
106.78	104.91	106.14	105.89	106.09	105.46	106.26	105	107.58	106.18	105.56	105.57	105.42	105.07	106.11	105.86	104.78	106.1	104.02	106.77	105.84	105.21	104.23	107.76	104.43	106.7	104.43	103.8	106.13	106.15	106.37	105.36	107	106.08	105.52	106.94	105.17	105.81	106.77	107.19	106.45	106.6	106.34	106.66	105.31	107.16	105.83	106.19	106.42	103.98
106.23	106.25	107.48	106.89	105.66	106.26	105.85	105.07	106.36	107.38	105.83	106.28	106.42	107.12	104.72	105.63	105.45	105.84	107.91	105.66	107.19	106.25	105.35	107.1	106.18	107.23	105.34	108.33	107.19	107.2	105.94	106.51	104.35	106.69	106.98	107.75	104.67	105.56	106.08	105.44	108.27	107.39	106.35	106.26	107.13	105.22	105.88	105.01	106.16	105.33
104.37	104.8	104.9	104.86	105.68	105.08	105.91	105.92	105.75	105.76	106.22	106.32	107.18	105.41	105.89	106.16	105.75	104.97	106.61	105.68	106.21	106.79	106.4	106.8	105.73	105.51	107.31	106.81	105.57	105.75	105.62	106.08	107.75	105.48	108.04	106.2	105.7	107.17	104.94	106.14	105.92	106.69	105.31	105.1	106.07	106.78	104.19	107.87	105.85	105.47
111.73	111.61	112.16	112.15	111.61	112.65	111.07	111.34	111.33	111.26	112.64	110.9	111.63	111.56	113.31	113.17	111.77	113.05	110.95	112.12	113.06	111.83	111.53	113.07	112.73	110.79	113.49	112.4	112.94	112.82	113.02	111.06	111.94	111.69	111.39	111.86	112.55	112.91	113.55	110.44	113.65	111.34	112.93	111.84	111.75	111.83	112.91	110.14	113.02	113.14
110.58	110.73	110.64	110.03	111.9	108.55	110.58	112.11	111.09	111.35	110.7	109.82	110.5	110.97	111.13	109.03	110.95	109.78	109.04	107.86	111.48	109.62	110.1	112.43	111.43	109.95	110.72	111.52	110.85	111.76	110.98	110.5	111.92	110.35	111.55	110.75	110.05	111.6	107.67	110.71	111.2	110.47	109.8	110.23	109.52	110.76	109.31	110.08	111.31	111
109.93	111.38	110.06	108.22	108.24	109.95	110.22	110.66	109.21	109.71	109.82	110.46	108.89	110.72	109.44	110.11	109.9	109.52	110.16	110.86	110.61	110.17	110.03	109.47	110.05	110.33	110.04	109.53	111.31	110.22	108.54	109.53	110.08	109.21	108.73	109.75	109.5	111.53	109.57	109.74	110.09	109.52	110.97	108.44	109.99	109.7	110.43	108.16	111.56	108.6
105.24	105.32	107	105.57	105.45	105.65	105.9	104.93	105.49	107.25	105.97	105.94	104.15	106.91	105.03	105.13	104.49	104.56	105.12	105.84	105.75	103.57	105.98	106.17	104.77	104.78	104.67	106.27	106.22	106.72	105.52	105.39	105.94	105.57	105.2	106.58	107	104.89	104.72	104.6	105.37	105.47	105.66	104.84	104.27	106.09	105.98	105.47	105.04	105.2
105.22	107.81	105.37	105.21	106.36	107.52	106.14	106.17	107.46	105.99	107.78	107.46	107.37	107.28	107.56	107.99	108.37	104.75	106.3	106.89	107.39	107.16	108.54	107.53	106.2	105.99	106.99	105.31	106.41	107.06	107.6	106.51	106.61	107.35	107.54	105.26	105.6	105.83	107.1	106.11	107.31	106.88	108.7	107.86	107.53	106.88	106.27	106.84	106.26	105.57
111.31	111.81	111.15	111.53	112.51	112.48	111.65	111.63	112.82	112.98	111.35	110.36	113	111.98	111.3	111.68	111.84	111.26	112.36	111.49	111.1	112.4	112.59	112.94	109.93	111.1	111.72	111.34	111.83	111.99	111.58	111.69	112.32	111.57	111.12	110.79	113	110.08	110.34	111.19	112.18	110.07	112.05	110.46	111.48	111.5	110.35	111.65	111.3	112.54
110.32	110.47	108.45	111.74	112.57	110.26	110.42	111.51	109.51	111.52	110.3	110.97	111.72	110.9	109.9	109.75	112.02	112.15	111.97	110.88	111.54	112.49	109.72	111.73	112.17	111.81	110.42	111.04	110.54	112.36	111.64	111.3	110.59	112.08	113.31	111.11	110.5	109.74	111.95	111.16	111.74	111.45	112.08	111.82	110.72	110.35	111.23	112.01	111.69	111.83
106.49	105.52	104.61	105.37	106.25	105.95	106.17	103.67	105.4	104.25	104.51	106.1	104.81	106.59	104.64	105.02	105.2	106.64	105.19	105.07	106.24	105.86	107.11	105.56	104.26	104.78	106.56	106.97	106.19	105.29	105.99	105.71	104.11	104.05	104.84	106.63	106.54	105.22	104.66	104.25	105.66	105.35	103.69	105.93	106.09	104.69	106.89	104.21	105.75	105.24
99.9	99.426	99.686	99.352	99.513	101.09	100.8	101.26	100.45	100.58	99.838	100.58	101.09	99.835	100.23	99	99.74	100.18	100.34	99.915	98.439	99.437	100.87	99.848	100.12	99.245	99.785	100.28	101.47	99.236	99.683	98.16	99.662	100.38	100.29	100.32	99.634	99.806	100.83	99.406	99.641	100.35	101.45	100.18	99.408	98.711	99.147	99.208	99.021	99.479
117.95	117.77	118.11	117.73	117.7	116.02	117.22	119.92	117.64	118.2	116.67	117.31	118.03	118.7	118.33	116.4	119.1	117.05	116.65	118.76	116.8	117.13	117.9	116.81	118.73	117.67	118.68	117.43	117.84	117.2	118.01	118.35	118.57	117.27	116.68	116.81	118.38	118.53	117.18	117.29	117.63	117.18	116.51	116.36	118.75	118.63	119.67	116.33	118.33	118.02
109.65	110.46	110.23	111.06	110.34	110.76	110.28	110.34	109.27	109.07	110.24	109.6	109.08	109.59	109.28	109.22	110.66	111.07	108.52	110.76	110.81	110.38	110.51	110.81	110.58	110.63	110.21	112	109.89	110.41	110.21	109.43	110.14	110.07	111.12	110.59	110.35	110.67	109.16	109.81	110.23	110.97	110.11	110.02	108.85	110.46	110.67	111.03	110.42	109.71
106.51	107.04	106.12	106.46	108.19	105.43	105.67	106.85	106.38	106.81	105.62	106.63	107.25	105.61	106.32	106.72	106.04	107.65	106.46	107.3	106.01	105.9	106.19	107.13	106.39	105.37	106.16	106.93	107.19	106.88	107.13	106.37	106.39	106.59	107.35	106.57	106.4	106.88	104.97	108.35	106.03	106.05	105.45	105.83	106.85	105.58	105.75	104.7	107.32	105.65
104.82	104.26	104.57	104.97	104.09	104.14	104.35	104.01	103.24	105.47	102.57	103.85	104.72	104.41	103.59	103.87	104.8	104.62	104.48	104.74	103.8	103.81	104.58	104.13	104.12	105.11	103.91	104.56	103.95	103.31	103.22	105.16	104.68	105.64	104.15	104.14	104.61	103.39	103.49	104.48	104.03	104.02	105.25	105.07	104.58	102.92	104.55	102.9	104.13	104.11
110.89	109.29	110.66	109.62	110.75	110.1	111.19	109.31	109.62	108.73	108.21	110.38	108.83	109.84	110.12	109.5	109.91	109.87	109.63	110.71	110.62	111.85	110.21	109.48	109.68	108.76	110.29	109.63	109.25	109.85	110.73	110.28	110.18	110.82	109.01	109.85	111.06	110.39	110.14	110.53	110.75	111.46	109.57	110.52	109.8	110.89	109.79	110.11	109.14	109.41
105.47	105.03	106.29	105.02	105.11	105.83	104.08	105.19	105.73	105.02	106.33	106.89	103.25	104.17	105.42	103.96	105.78	105.47	105.7	105.69	105.19	104.22	105.08	105.28	106.68	107.57	104.8	105.83	104.96	105.25	104.05	104.63	103.59	103.63	104.64	103.95	105.51	105.81	105.25	103.5	104.59	103.97	105.92	104.76	104.72	106.02	104.55	107.26	105.43	106.78
107.7	104.85	107.24	107.37	105.21	104.99	105.47	106.19	106.08	106.39	107.02	107.17	107.04	105.83	105.7	105.69	104.4	108.42	105.78	105.95	105.45	105.01	105.98	105.62	105.43	105.25	105.12	106.88	106.36	106.42	105.03	105.25	104.24	104.84	106.33	106.93	105	105.62	107.31	107.35	105.85	105.92	106.94	106.75	107.14	105.52	106.85	105.54	106.93	105.2
112.68	112.56	111.73	110.56	111.27	112.4	111.49	111.87	109.27	110.39	111.66	111.4	112.84	112.27	111.6	110.49	111.22	112.75	112.58	112.31	109.66	112.04	111.11	110.77	111.04	111.98	112.52	109.32	112.48	112.4	110.04	111.25	111.08	111.89	111.56	111.15	111.87	110.62	110.82	111.47	111.65	111.47	111.77	112.26	111.35	113.12	112.09	112.23	113.51	112.18
106.39	104.01	105.47	105.2	106.01	104.34	106.26	104.68	104.72	106.56	104.18	106.68	104.89	105.25	104.67	105.84	105.86	106.62	105.54	106.49	106.38	105.82	104.07	106.71	105.09	106.38	105.26	107.11	105.61	106.19	104.71	105.79	105.49	105.65	104.87	106.17	104.66	104.65	104.49	105.02	104.24	105.22	103.88	105.05	106.1	107.19	104.98	106.25	104.41	105.61
98.92	100.52	100.98	100.55	100.03	100.66	100.71	101.58	100.31	101.03	102.12	100.73	101.54	101.33	100.77	101.74	100.09	101.07	102.35	102.17	101.33	100.6	101.78	100.33	98.903	101.31	100.56	99.549	100.55	99.782	102.1	100.57	101.08	100.69	99.441	100.49	101.05	102.24	99.05	102.09	99.997	98.973	101.73	99.812	102.57	101.81	102.69	102.83	100.15	100.01
100.76	102.64	99.045	101.04	102.12	99.666	101.01	99.688	101.73	100.9	100.74	100.48	100.59	100.48	101.77	100.81	101.77	102.21	100.23	102.78	98.201	100.04	99.933	100.66	100.44	99.783	100.99	100.68	100.5	102.28	99.279	100.68	100.53	101.41	100.38	101.82	101.09	99.847	100.68	101.02	101.09	100.22	100.29	100.76	101.05	98.461	100.67	99.325	100.52	99.746
108.75	111.72	110	110.22	110.33	108.7	109.41	111.06	108.73	109.12	108.54	109.65	108.63	110.26	108.19	110.24	109.66	108.77	108.61	108.81	109.5	109.97	109.41	110.43	110.12	110.76	109.75	108.85	111.06	111.12	109.91	109.18	109.49	109.14	110.31	109.57	110.35	108.55	110.12	108.78	108.68	111.44	110.52	108.88	109.64	110.22	110.75	109.7	110.13	109.92
106.24	106.08	105.75	106.67	106.48	104.97	105.42	105.59	108.73	106	105.27	103.62	105.48	106.65	104.95	106.37	107.6	106.31	108.74	106.78	105.62	107.35	105.78	107.32	105.65	106.07	106.52	104.18	106.53	106.05	105.29	105.03	105.06	106.81	107.34	105.12	106.15	104.38	105.58	107.88	106.06	106.68	104.91	106.55	107.1	105.64	106.57	106.95	105.5	106.04
111.78	110.27	111.37	109.65	110.44	110.83	108.69	110.62	111.51	112.23	109.22	110.02	108.17	112.47	110.22	112.07	109.96	109.79	111.23	110.96	110.3	109.88	111.57	110.94	110.38	110.67	110.37	110.3	111.48	109.97	109.68	112.3	112.26	111.8	109.53	110.75	110.1	109.94	109.8	110.16	111.96	109.39	109.98	110.44	111.2	109.41	109.99	111.17	111.55	110.46
101.28	100.17	100.98	100.18	102.19	101.67	100.32	100.78	100.55	100.64	98.659	99.714	101.44	100.33	100.43	101.03	101.15	99.765	102.14	101.06	99.153	100.31	101.67	100.72	99.554	101.14	101.85	101.15	101.59	100.1	98.841	101.03	100.09	100.81	100.29	99.878	99.895	100.78	101.15	100.77	99.444	99.725	101.24	101.62	101.73	98.425	100.47	100.89	102.54	100.39
110.07	109.99	110.2	111.15	109.83	107.74	110.21	110.77	110.69	109.13	109.82	109.56	110.07	110.27	111.43	110.31	110.93	110.75	109.97	110.07	111.11	111.37	110.98	109.97	110.31	110.42	108.37	109.64	108.17	109.99	110.73	110.3	109.53	109.96	109.72	108.98	110.26	111.17	108.78	110.92	109.3	110.26	110.65	112.53	110.74	110.72	109.28	111.2	110.35	109.41
106.2	105.28	106.1	106.35	105.54	105.05	106.48	105	105.19	105.44	105.53	105.12	103.21	103.51	103.85	104.91	105.46	104.43	104.41	104.39	104.43	105.84	105.71	104.97	104.85	103.99	105.07	104.92	106.29	104.57	105.74	106.26	105.84	103.78	106.02	104.13	107.13	102.67	104.66	104.95	107.44	105.05	105.37	104.25	106.84	106.4	105.71	105.08	104.94	104.2
99.73	101.34	100.46	102.01	99.559	100.12	102.47	100.44	100.83	101.54	101.13	101.49	100.76	101.36	99.606	100.39	100.31	102.62	101.06	100.09	100.08	100.08	101.21	101.55	100.98	101.76	101.51	100.92	101.07	100.93	101.16	99.911	99.706	102.32	99.483	101.83	102.4	101.27	100.83	101.67	101.01	100.4	100.26	99.748	99.842	100.35	100.26	99.056	101.08	98.467
111.49	110.8	109.31	112.26	111.86	110.26	110.56	111.73	112.79	111.75	112.73	110.56	111.09	111.21	110.97	110.31	111.44	112.41	110.55	110.35	111.32	110.16	111.48	110.7	111.18	111.08	110.3	111.34	111.69	111.24	110.41	110.46	110.85	110.87	110.83	111.27	111.11	110.43	111	112.36	111	111.49	112.66	110.67	110.68	112.45	112.67	111.43	111.42	112.14
110.79	109.64	110.53	111.49	110.79	110.02	109.11	110.14	108.98	109.3	111.89	109.75	110.93	110.28	110.84	109.97	112.04	111.31	108.96	111.09	109.88	111.02	110	110.27	110.35	109.85	108.97	111.72	109.71	111.72	111.34	112.52	111.75	110.83	111.44	111.24	109.11	109.73	111.19	110.42	110.93	111.57	110.41	110.06	110.57	109.39	110.03	109.99	111.76	110.56
101.03	100.68	98.569	101.65	99.797	99.081	97.628	98.968	100.46	98.413	100.65	99.386	101.07	98.46	99.017	99.369	99.759	101.18	100.27	99.304	99.403	100.84	100.16	99.878	98.964	101.14	100.16	99.597	99.626	99.981	101.85	100.74	101.34	99.909	99.736	101.36	98.925	99.123	99.316	100.4	99.339	98.323	98.542	98.233	100.07	100.62	99.664	98.769	99.962	99.47
101.6	101.37	102.53	99.995	100.9	98.816	100.94	101.13	100.67	100.48	100.4	99.919	99.766	100.11	99.312	101.55	99.976	100.45	99.901	99.899	99.941	100.42	101.97	101.28	99.266	101.35	100.95	101.96	101.11	101.31	101.09	100.75	99.16	100.64	99.022	100.41	99.831	99.246	100.98	101.67	100.25	99.503	100.61	99.956	100.86	101.34	99.581	99.675	101.13	101.16
105.25	106.87	108.04	106.55	106.38	107.56	106.43	106.55	106.42	107.38	107.21	104.87	106.57	105.65	106.6	105.95	106.26	106.36	105.98	105.61	105.42	106.55	104.9	106.43	105.93	107.28	106.43	106.53	106.26	106.95	105.78	107.75	105.96	107.18	104	106.12	105.22	106.4	107.35	106.07	106.26	106.49	106.16	105.45	105.52	106.51	106.36	106.09	104.32	105.57
105.95	105.33	106.21	106.92	104.62	106.05	106.37	106.91	105.34	106.69	104.79	105.31	104.68	106.99	106.72	107.22	106.71	106.49	107.12	106.34	106.66	108.48	107.22	105.7	105.88	105.97	106.28	106.67	105.76	106.3	108.6	105.42	105.39	104.79	107.49	107.43	105.98	107.48	107.39	105.77	107.33	106.08	105.78	107.03	105.7	106.28	105.02	105.48	106.24	105.88
104.83	104.69	104.31	103.73	105.89	105	103.85	104.67	104.89	104.44	104.93	106.49	104.34	104.72	103.99	104.73	104.67	106.11	105.22	105.72	104.73	105	104.9	104.5	105.36	103.69	103.78	104.25	104.13	104.27	103.52	105.83	106.08	104.3	104.41	104.23	103.9	103.27	103.44	104.59	106.22	104.8	104.14	104.64	105.11	103.13	104.43	104.77	105.54	103.79
112.48	111.69	112.44	111	114.14	111.53	111.18	111.95	111.74	112.96	112.04	112.66	110.57	110.8	113.43	111.68	111.96	112.67	110.36	112.36	110.08	111.99	112.94	112.32	111.3	112.3	112.22	111.48	112.09	112.79	110.08	110.3	112.01	111.35	110.47	111.18	110.91	112.33	111.79	112.02	111.22	112.57	112.24	111.14	110.09	111.76	110.27	111.47	112.26	111.47
101.02	101.92	100.89	100.4	101.6	102.28	100.98	101.63	100.94	98.906	101.05	100.61	101.47	101.23	101.25	100.64	101.05	99.71	102.79	101.11	103.59	102.21	101.76	100.55	100.29	101.89	101.42	101.55	100.62	100.21	100.17	100.62	102.11	100.51	100.31	101.77	100.19	101.6	100.17	100.54	101.29	102.23	101.27	100.24	100.61	101.1	100.62	100.58	102.14	101.16
110.36	110.77	111.39	109.67	109.32	111.71	109.96	109.83	110.27	109.64	109.27	110.65	109.61	110.58	110.17	108.79	110.24	111.57	111.67	111.08	110.53	109.72	109.37	109.15	110.68	110.24	110.65	108.65	112.99	110.06	109.65	108.31	110.13	110.99	111.08	111.23	110.04	109.35	110.92	111.85	109.9	109.89	109.42	109.72	110.32	111.28	111.96	110.44	110.57	110.23
106.4	107.34	106.95	106.14	104.47	106.57	104.71	105	105.47	104.7	104.91	105.78	106.42	105.74	105.77	105.49	102.96	106.03	106.16	106.13	106.17	106.11	104	104.45	106.31	105.43	106.33	105.36	105.1	105.65	105.28	107.12	105.42	105.47	104.43	106.75	106.62	103.85	105.43	107.15	105.45	105.16	107.01	105.38	106.16	104.2	105.18	105.51	105.2	105.48
111.28	111.63	108.78	110.58	110.42	110.79	111.07	110.31	111.41	110.73	111.06	110.3	110.17	108.85	111.11	109.24	110.93	111.32	109.39	110.87	110.14	111.76	111.85	111.42	110.2	109.97	111.08	108.84	110.34	111.02	110.11	110.5	110.17	111.07	110.3	112.07	108.33	110.73	111.24	110.13	109.34	109.81	110.96	110.34	110.63	109.12	113.08	109.82	109.31	110.69
101.04	99.874	99.499	100.04	99.931	99.38	99.126	101.07	101.11	99.843	98.489	98.734	99.565	99.719	99.522	99.013	100.86	98.766	100.35	100.51	99.93	100.34	97.938	99.752	98.77	99.458	99.671	99.258	100.87	98.244	99.438	101.72	101.37	99.063	99.403	99.873	100.7	100.22	101.04	100.19	100.18	100.16	100.4	101.07	99.751	100.5	98.275	98.546	99.698	100.08
111.25	110.87	111.1	112.54	110.79	111.11	111.22	110.08	112.36	109.93	110.48	110.31	110.3	112.75	110.38	110.31	111.76	110.23	112.15	110.21	111.63	110.27	111.95	111.46	110.93	111.72	111.38	111.83	111.35	111.81	110.28	111.35	110.94	111.98	111.02	108.85	110.47	111.72	110.25	111.48	111.86	111.96	110.28	111.34	111.39	110.81	112.55	109.69	110.26	110.77
114.48	115.55	114.47	116.13	116.05	116.24	117.22	115.19	117.65	116.08	116.56	116.7	116.5	115.94	117.48	116.89	114.23	116.85	114.92	115.78	116.51	115.7	115.66	116.93	116.48	116.86	116.53	115.91	117.22	116.02	114.54	115.06	117	116.37	114.94	118.04	117.34	116.31	116.84	116.76	115.8	116.2	117.23	116.67	117.05	116.97	116.19	116.97	117.07	115.42
106.09	106.71	108.52	108.14	104.75	105.29	107.33	105.48	106.73	106.47	107.27	106.91	106.64	105.29	107.59	105.72	105.54	107.32	106.42	106.61	106.98	105.76	106.43	107.41	106.92	105.89	106.62	107.45	107.26	106.12	106.09	107.13	106.11	106.03	106.62	105.27	105.53	105.61	105.67	105.82	105.38	105.68	106.15	105.3	105.32	105.7	106.02	106.93	107.05	104.4
111.58	112.62	111.29	112.44	112.24	111.55	112.31	112.69	111.61	112.78	112.03	112.98	111.42	111.5	112.42	111.47	112.36	112.71	112.5	112.36	112.82	113.45	111.05	111.78	112.67	113.04	110.64	111.67	111.65	111.6	112.34	112.52	112.07	113.5	112.16	112.77	112.18	112.65	113.45	111.84	111.26	112.42	112.68	112.67	112.55	112.89	113.21	111.86	112.59	114.09
104.41	105.27	106.02	105.37	104.12	107.35	105.08	105.12	105.23	104.84	106.33	105.85	105.02	106.29	106.67	104.93	104.56	106.73	105.86	104.37	107.41	105.24	103.8	105.68	107.16	105.88	104.85	107.25	105.02	105.03	105.03	105.71	103.89	103.32	106.03	105.74	106.78	105.84	105.81	104.41	106.45	104.93	106.47	105.23	104.19	103.6	106.66	106.19	105.87	104.68
111.14	111.65	111.84	112.42	111.29	110.91	112.03	111.43	111.56	112.93	110.84	111.2	112.3	112.29	112.02	110.69	111.83	111.71	110.78	111.45	110.89	110.88	112.28	112.69	109.54	111.12	112.43	110.8	110.19	111.94	112.15	110.46	110.91	111.75	112.12	111.44	111.27	112.09	112.04	111.92	113.07	111.06	111.86	112.08	111.85	111.33	112.22	111.31	111.26	111.47
107.36	106	105.32	106.39	105.57	104.03	106.72	106.31	104.78	106.42	105.04	105.23	106.32	106.61	104.8	105.51	104.86	106.62	104.81	105.9	104.88	103.98	108.32	104.42	105.08	103.83	105.6	106.4	105.3	104.57	103.87	105.87	105.82	105.13	106.19	106.86	105.7	105.19	106.41	105.07	105.78	106.2	103.72	105.39	103.66	104.3	105.74	104.69	104.8	104.9
105.49	105.58	104.45	105.92	106.67	107.09	104.74	106.02	104.93	105.93	106.19	105.62	105.44	104.91	103.97	105.3	105.48	106.44	106.16	105.12	104.7	103.99	106.36	104.96	105.77	104.94	106.27	105.79	106.38	105.31	104.64	103.52	105.97	107.14	104.38	105.42	104.54	106.69	105.8	104.78	104.81	104.88	104.63	106.02	106.16	105.07	103.5	104.12	107.04	103.97
105.64	104.93	104.98	106.9	104.77	104.41	104.4	105.47	106.07	106.55	105.02	104.73	106.58	105.86	104.93	104.92	106.48	106.71	106.04	105.66	104.77	105.19	105.06	103.84	106.25	105.02	106.34	106.53	106.28	105.52	105.97	104.87	105.07	105.56	106.2	104.36	104.55	107.8	108.08	105.54	106.07	107.43	105.66	104.84	106.48	104.93	105.05	106.21	104.3	104.34
107.59	105.84	105.97	105.94	102.98	107.41	106.28	105.96	106.76	106.91	106.68	106.51	106.89	106.78	106.77	107.02	103.84	104.68	105.76	105.6	104.56	105.79	106.22	106.45	107.11	105.67	106.46	108.61	107.9	105.65	106.71	106.01	106.37	107.09	106.72	104.85	105.93	107.16	106.49	107.14	108.47	106.47	106.81	107.2	107	106.76	105.52	105.58	105.23	107.19
109.33	110.41	110.4	111.67	109.59	110.65	110.03	109.46	110.95	110.67	109.6	108.77	109.63	108.98	108.87	110.15	110.88	110.01	110.55	108.56	110.54	110.19	110.36	111.03	109.06	110.72	110.52	108.74	109.58	111.02	109.5	111.81	109.66	109.3	110.88	111.03	110.79	110.8	111.23	111.36	110	109.88	110.22	109.65	109.05	110.93	110.63	110.14	109.02	110.23
105.64	107.38	105.93	107.16	104.98	103.17	105.35	104.82	105.22	103.65	105.15	105.31	104.56	105.29	105.73	107.18	104.68	104.04	104.62	105.2	104.79	106.41	104.57	106.15	104.24	105.53	105.44	105.67	106.02	106.49	105.91	105.59	104.12	105.12	104.26	104.69	106.37	105.75	106.09	105.62	105.04	106.22	105.42	106.3	103.91	104.62	105.22	106.67	105.52	106.46
112.02	111.38	112.4	109.29	111.5	110.92	111.01	112.61	111.47	109.33	112.38	114.15	111.87	112.57	112.66	111.64	111.39	110.77	109.59	112.27	110.26	111.57	110.61	110.99	112.83	110.8	111.23	111.17	111.92	110.87	112.52	110.95	112.23	112	111.71	110.96	112.89	111.67	112.14	112.02	111.58	111.85	109.75	111.51	111.97	112.27	110.43	111.29	111.88	110.88
101.85	100.11	100	100.46	102.15	101.66	100.6	100.35	101.57	100.03	100.56	100.89	100.19	99.789	99.669	100.65	100.26	100.27	100.22	101.25	101.13	101.34	98.525	102.88	98.533	101.71	101.57	101.88	101.79	99.326	100.63	99.697	99.745	100.48	101.22	99.094	102.12	99.589	100.33	101.05	100.06	99.204	101.04	101.35	98.948	100.64	100.5	100.14	99.962	100.25
106.22	105.26	106.07	106.14	105.32	105.53	106.42	104.68	105.6	106.94	106.14	106.23	105.06	104.83	104.91	106.21	105.58	105.76	104.91	105.86	107.32	106.8	106.6	105.03	106.03	104.67	105.63	105.62	106.16	106.28	106.67	105.47	104.85	104.42	105.86	106.54	106.19	105.79	105.48	105.92	104.96	104.82	106.66	107.29	105.56	106.19	105.81	103.7	104.35	104.84
105.64	106.04	105.71	104.8	104.33	105.05	104.18	105.43	104.35	105.83	106.27	105.44	106.49	103.91	105.15	105.35	105.94	106.3	105.33	105.21	105.35	106.14	105.57	106.48	104.44	105.79	106.89	108.11	106.63	105.36	104.56	104.07	107.04	104.91	104.74	105.25	105.94	105.53	105.39	103.98	105.41	106.86	104.96	106.63	105.68	104.65	104.34	105.17	105.21	105.36
105.5	105.48	106.54	106.9	104.8	106.17	107.04	106.56	104.86	105.12	106.71	104.49	106.3	106.12	105.92	105.72	104.72	105.82	105.88	105.4	106.16	104.79	105.08	106.14	107.26	107.25	104.75	107.17	105.34	105.28	104.5	107.03	106.88	105.95	105.62	107.29	108.58	105.4	105.85	105.46	106.07	106.11	107.38	107.29	105.78	107.72	107.3	105.93	106.76	105.51
105.7	105.21	104.37	105.19	105.56	104.69	104.7	104.1	105.02	103.06	104.78	106.21	105.23	105.46	104.85	104.17	104.88	105.73	106.53	105.5	106.8	105.63	105.97	105.76	104.96	106.86	106.07	104.76	105.01	106.22	105.3	105.26	105.18	106.53	107.03	106.55	104.65	107.55	105.56	106.09	104.79	105.21	105.95	105.66	104.49	104.02	104.45	105.5	104.85	105.63
106.48	103.56	105.16	105.18	103.83	105.64	105.66	104.99	105.4	104.81	106.17	106.1	104.64	104.96	105.08	105.1	106.42	104.47	105.36	106.19	105.04	104.58	106.02	104.24	104.69	104.43	104.78	105.39	106.7	106.08	105.35	104.39	104.57	104.7	106.02	104.35	106.63	104.75	105.58	105.44	104.67	106.61	105.98	107.16	105.19	106.32	106.11	105.58	103.45	107.15
111.06	112.25	111.97	110.62	111.84	109.8	111.37	110.61	110.71	110.15	111.55	111.92	112.04	111.57	112.59	111.97	111.67	110.23	110.33	112.43	110.5	111.01	112.05	111.71	110.28	112.1	111.56	111.14	112.67	113.64	111.77	110.89	112.52	112.15	109.81	109.88	111.94	112.07	110.69	111.42	112.74	111.69	110.21	111.55	110.01	111.54	111.14	110.95	111.41	110.27
110.85	111.34	111.85	112.15	112.11	111.22	113.41	110.29	111.08	111.74	113.88	113.09	112.25	111.96	113.08	112.23	112.59	112.59	112.82	113.42	112.54	111.36	112.32	113.1	111.6	112.91	111.73	113	112.48	113.02	111.46	112.69	110.71	113.36	111.3	114.12	112.96	112.76	114.08	111.12	111.22	111.2	112.11	112.7	112.61	111.95	110.88	112.65	112.63	112.13
106.38	106.33	106.7	106.84	106.83	107.03	106.27	105.41	105.58	104.99	105.52	105.86	104.82	106.41	105.72	106.97	106.66	106.47	106.52	106.31	105.17	105.98	105.56	106.2	107.44	107.5	105.89	106.09	105.87	105.56	106.06	106.81	105.91	106.72	105.71	106.63	104.3	105.72	106.58	106.22	106.37	106.81	105.48	106.21	107.39	105.18	105.79	106.47	106.45	103.95
102.95	106.61	107.32	106.22	106.3	106.43	107.14	105.71	105.55	106.29	105.88	108.02	104.43	106.14	105.52	106.44	106.91	107.45	105.08	104.82	106.41	105.64	105.79	106.86	105.77	104.64	105.84	105.78	105.51	105.14	105.73	107.19	106.92	105.68	105.91	105.09	107.27	105.77	106.38	105.29	106.48	106.19	106.69	106.57	105.9	106.54	107.6	105.51	105.94	105.88
104.91	106.39	106.06	104.31	105.48	105.95	106.01	105.76	108.06	105.7	105.41	106.33	106.16	106.87	107.05	105.31	105.11	105.75	106.8	105.8	105.38	106.04	107.64	106.66	105.93	106.55	104.18	104.26	107.73	105.48	103.9	103.99	106.31	107.47	106.16	104.97	105.28	105.45	106.1	106.79	107.14	107.51	107.83	106.17	105.25	106.26	104.8	105.08	105.4	103.93
103.21	103.1	104.14	104.63	103.97	102.52	103.31	102.02	102.35	104.48	104.8	103	104.94	102.67	104.4	104.42	104.4	103.61	105.51	105.68	102.87	101.51	104.6	103.96	104.95	104.26	105.09	106.04	105.68	105.98	103.55	103.9	103.43	103.48	104.13	104.01	105.31	103.53	103.65	102.02	104.38	104	104.04	103.31	103.73	104.3	103.94	103.87	103.36	105.24
106.15	105.41	105.26	105.47	105.73	106.33	105.84	106.87	104.63	104.64	103.77	104.19	104.35	105.42	105.61	106.32	104.15	104.11	105.34	105.64	105.25	105.58	105.97	102.79	105.02	105.55	106.54	104.4	106.48	105.32	105.16	104.02	106.01	103.33	103.65	105.47	105.82	105.31	104.44	104.49	104.95	105.12	104.55	104.81	104.71	107.55	104.73	106.39	105.78	103.99
105.7	106.49	104.77	106.57	104.94	105.19	106.65	106.58	106.54	108.05	105.81	107.03	106.71	105.47	105.92	107.59	106.89	104.56	105.87	106.06	105.71	107.42	105.4	105.95	107.63	106.62	107.05	106.62	106.62	107.65	104.86	105.32	106.58	106.72	105.89	107.82	105.55	108.67	107.57	106.1	106.46	106.88	106.49	108.48	106	105.31	106.04	107.99	104.83	104.75
100.34	100.6	99.211	99.107	100.95	99.759	102.12	99.045	99.625	100.11	100.04	100.23	99.106	99.103	99.338	99.547	100.67	99.154	99.423	99.015	99.966	100.6	100.45	100.69	100.07	99.131	100.05	100.64	100.05	98.848	98.967	99.605	100.86	99.085	96.427	102.04	100.67	99.098	99.981	98.735	100.96	100.01	99.391	100.24	102.76	99.599	100.36	99.141	100.46	98.693
106.63	104.41	105.88	107.23	106.68	108.26	105.93	106.49	105.26	106.42	105.68	105.68	106.54	105.96	105.58	107.43	106.53	104.73	105.7	107.18	105.47	105.69	105.81	107.09	105.51	106.62	105.05	107.03	105.7	105.89	107.15	106.32	105.88	106.75	104.84	104.96	105.86	105.52	106.61	105.53	106.22	106.79	104.76	106.23	105.63	106.5	106.2	107.28	108.13	106.17
105.03	105.94	105.64	104.67	105.56	106.1	105.96	104.82	106.56	105.44	105.69	105.05	105.06	105.04	105.9	104.38	105.61	104.62	105.69	104.12	106.05	106.83	104.95	104.66	106.17	104.01	105.71	104.63	104.95	105.91	106.08	106.1	106.01	105.07	104.01	106.04	104.57	105.96	105.99	107.97	106.57	104.93	106.01	105.2	104.1	107.67	105.41	106.51	105.67	106.06
108.99	109.34	108.74	109.09	110.76	109.52	109.65	109.67	109.68	109.16	110.13	108.92	110.11	109.19	109.81	109.28	110.3	110.12	111.22	109.37	109.63	110.69	108.77	109.11	110.24	110.96	110.19	108.88	109.77	110.43	111.38	109.59	111.97	110.41	109.85	110.79	108.46	109.4	109.8	107.95	110.53	110.45	109.66	108.62	110.06	109.55	111.06	110.75	109.96	109.95
105.91	105.45	105.09	107.9	104.54	105.62	104.72	104.99	105.95	105.14	105.28	104.11	105.93	106.53	105.5	105.77	104.96	104.25	105.29	104.99	106.06	105.53	107.42	104.83	106.34	104.76	104.54	104.63	105.23	104.38	107.14	106.73	105.26	104.52	106.41	106.99	104.29	105.3	105.8	106.94	105.89	105.14	105	105.77	105.22	105.81	106.09	104.99	105.07	106.84
111.35	113.39	111.96	111.63	112.35	111.74	112.35	111.53	112.4	111.66	113.03	110.51	110.53	111.67	110.13	110.77	111.4	111.41	110.8	112.71	111.94	111.85	112.53	111.36	110.81	112.22	112.15	113.42	112.04	110.87	112.59	112.37	111.61	111.87	114.09	113.06	112.26	111.9	110.32	111.27	112.09	112.25	113.12	111.84	111.33	111.27	110.06	114.55	110.33	112.61
99.775	100.38	98.439	100.84	99.734	100.67	101.73	99.242	98.708	100.5	99.484	98.613	101.04	100.38	99.008	99.758	100.72	101.88	100.68	99.255	98.62	100.12	101.42	101.62	100.51	100.2	101.43	99.841	100.04	99.5	99.361	99.782	99.587	98.801	100.85	99.612	100.79	100.57	102.04	100.18	98.956	97.172	100.38	99.286	98.58	100.84	99.322	99.52	99.788	99.374
111.77	111.57	111.43	111.42	111.98	112.57	112.46	111.46	110.94	111.98	112.05	112.37	111.58	113.6	112.68	111.08	112.25	111.09	111.71	109.86	111.1	111.19	111.44	111.19	113.86	110.6	112.29	110.67	111.97	112.05	112.12	112.15	111.7	112.49	112.29	110.85	112.9	111.42	112.08	112.16	111.88	111.43	110.9	111.33	112.27	113.55	110.39	112.04	111.79	111.44
105.88	104.74	105.94	104.81	105.99	105.75	104.64	104.37	106.24	104.56	103.28	105.41	104.76	105.71	104.13	106.84	106.56	104.89	106.3	105.71	106.03	106.44	105.41	105.5	104.91	106.63	105.86	104.84	104.37	105.71	105.37	105.47	107.06	106.79	105.45	104.22	106.3	104.43	105.72	105.49	103.8	105.52	104.88	105.15	106.14	105.85	105.59	105.57	105.37	105.48
106.54	108.53	106.51	107.21	108.31	106.59	104.58	107.74	107.65	107.64	106.2	105.98	106.42	106.5	106.28	107.21	107.12	106.94	107.39	108.29	108.88	106.32	107.71	106.62	107.28	107.46	107.13	107.33	106.52	105.43	107.25	106.46	106.56	106.1	106.69	106.91	107.53	107.38	105.69	106.01	106.24	106.88	106.47	106.16	106.48	106.76	106.76	106.03	106.35	107.73
106.78	107.09	105.38	105.14	107.33	105.48	106.28	105.75	107.05	107.59	105.23	106.68	106.62	106.9	106.97	106.6	105.54	106.68	106.81	107.79	106.73	106.15	106.67	106.1	104.48	105.16	105.94	106.38	106.28	104.33	104.91	106.78	105.38	105.7	109.4	107.23	105.96	105.71	105.87	106.12	106.33	107.79	107.67	106.21	106.84	106.71	105.63	106.2	105.55	106.3
105.01	104.85	104.09	103.23	104.2	104.98	104.69	102.94	102.73	103.67	102.96	104.37	103.42	104.83	104.88	103.86	104.1	105.61	104.84	103.74	103.88	104.3	104.03	101.84	104.2	104.7	103.63	105.28	105.25	103.41	104.36	104.96	103.96	103.8	103.81	103.4	103.86	103.38	105.13	103.55	103.69	102.7	103.27	103.65	103.43	103.55	105.73	105.03	104.13	103.72
116.57	117.6	115.98	117.43	115.9	117.06	117.23	116.43	116.25	116.98	114.46	116.43	117.35	116.03	117.38	116.77	116.21	117.42	116.91	115.46	115.89	115.62	116.22	113.93	116.27	115.78	115.19	117.65	115.44	116.09	116.32	115.68	116.13	117.89	115.82	116.16	116.39	116.94	115.81	115.1	115.38	115.22	116.18	115.98	115.19	115.78	115.93	117.55	116.36	116.78
104.05	106.55	105.32	106.37	106.15	106.26	103.65	105.36	107.03	105.54	106.32	107.15	105.68	106.03	106.27	106.21	105.78	104.7	104.91	105.95	104.81	106.26	106.42	105.27	105.32	105.12	105.03	105.18	106.17	105.25	105.55	105.37	108.39	104.33	106.66	107.21	107.87	107.04	104.74	105.22	105.75	105.87	104.72	105.22	105.7	105.14	106.06	105.19	103.95	104.14
104.11	104.2	104.92	102.79	103.89	104.89	103.38	105.67	104.65	104.09	103.61	103.9	103.96	104.55	104.76	103.86	104.06	104.16	103.73	103.22	103.95	104.66	103.31	104.6	103.82	104.55	104.34	103.67	103.94	105.21	102.36	104.24	103.91	104.14	102.24	103.06	104.45	103.47	104.85	104.2	101.83	103.89	105.88	106.13	104.46	105.11	101.96	104.73	104.26	104.57
117.12	116.87	116.44	117.05	115.61	116.85	115.35	117.13	115.96	115.98	116.12	117.48	116.33	115.72	116.32	115.56	113.24	114.74	115.66	115.38	117.03	115.25	115.91	115.75	116.58	117.68	116.4	115.02	117.5	115.35	115.94	116.9	115.88	115.07	114.94	116.66	117.2	116.25	116.58	117.43	117.3	116.1	116.83	115.86	115.74	115.31	117.3	115.41	117.79	115.75
111.47	111.05	110.68	110.38	111.26	113.07	111.27	111.85	111.36	111.73	111.88	111.75	112.35	111.8	111.55	111.27	110.37	111.88	110.32	111.45	111.82	113.03	108.49	110.94	112.22	110.84	111.67	110.27	112.33	110.96	110.4	111.17	111.83	111.79	111.85	112.03	112.06	110.13	110.17	113.27	112.15	110.38	111.78	110.86	109.85	111.82	112.32	112.52	110.69	110.84
106.72	106.45	105.5	107.18	106.52	106.74	106.28	106.79	106.2	108.35	107.38	106.77	106.59	107.45	106.47	107.71	107.38	107.64	105.68	108.19	106.38	105.91	108.42	106.34	107.6	109.14	107.37	106.83	106.35	106.53	108.06	107.79	104.9	108	105.67	107.56	106.7	106.23	106.95	105.59	105.99	105.89	106.87	107.62	106.16	106.92	107.66	106.35	106.06	107.52
99.119	99.389	99.627	99.242	98.897	100.81	99.746	100.23	99.287	99.731	99.075	100.04	100.91	100.33	99.389	100.13	99.727	99.003	101.02	99.351	101.07	100.01	101.67	99.652	101.48	99.518	99.361	100.74	100.34	100.79	98.758	101.66	99.288	99.262	100.36	99.129	100.01	99.554	100.71	99.06	100.94	99.069	100.32	100.22	100.55	99.295	101.04	100.77	99.748	101.11
101.28	98.753	99.122	101.37	100.43	98.147	99.308	100.51	99.973	99.687	100.56	100.28	99.539	99.808	98.764	99.524	100.73	99.996	99.923	100.42	100.49	98.8	98.774	99.214	100.19	99.085	99.485	100.08	98.64	99.101	99.992	98.342	100.74	98.774	99.515	100.8	99.267	99.494	97.379	99.125	99.54	100.34	99.01	100.83	100.28	99.901	100.66	100.96	98.951	99.285
103.7	105.45	105.98	104.66	106.46	103.83	106.14	103.72	104.04	106.09	103.85	104.57	103.62	104.94	104.95	104.07	104.63	104.48	105.26	104.41	104.89	104.68	104.34	104.57	103.94	102.9	104.25	103.91	105.09	105.07	104.86	106.26	103.25	105.13	103.53	105.52	104.79	104.39	103.62	104.46	104.75	105.03	103.84	104.27	103.67	103.76	105.57	106.05	104.82	102.96
113.17	111.29	110.15	111.33	113.3	110.18	112.14	111.36	108.97	109.65	110.32	111.5	110.86	111.96	110.36	110.67	109.37	111.48	111.66	112.5	111.63	110.06	111.74	111.65	110.41	110.02	112.8	109.8	110.32	110.39	110.54	110.89	110.98	111.76	110.51	111.49	112.41	110.55	110.42	110.62	113.64	111.6	111.29	111.61	110.5	112.46	111.07	111.8	111.57	110.15
112.19	111.06	113.1	111.37	111.14	112.89	111.53	112.32	112.2	111.18	112.92	111.94	112.15	111.19	112.52	111.53	111.52	110.12	110.42	111.23	111.01	111.75	111.27	111.95	113.36	111.69	110.02	111.32	111.84	111.56	111.42	110.2	110.22	111.37	111.86	112.09	112.54	111.69	112.06	110.95	111.74	111.34	110.64	111.46	111.86	112.56	110.94	111.26	110.51	111.6
117.05	118.93	117.06	115.94	118.12	118.47	119.6	117.44	118.45	116.95	118.66	116.54	117.19	119.15	118.65	116.76	118.33	117.76	117.26	117.76	117.54	116.63	117.51	118.24	118.05	119.57	118.06	117.45	116.78	118.41	116.63	117.13	118.21	116.58	117.82	117.56	117.86	117.48	116.52	117.46	117.8	118.49	117.22	119.09	117.64	117.74	117.32	117.88	117.85	118.19
103.84	105.37	103.63	104.72	104.87	104.88	103.22	104.26	104.24	104.64	105.61	104.97	105.74	104.84	104.91	106.29	105.88	106.51	103.98	105.73	104.54	106.32	104.94	107.1	103.92	106.21	104.83	104.42	106.35	104.19	104.34	105.78	104.63	105.2	105.08	104.85	104.33	104.34	105.04	104.1	103.83	105.84	104.97	105.09	104.76	104.22	104.14	105.22	104.96	104.52
105.35	106.16	105.52	105.33	105.67	103.5	104.29	105.35	104.93	104.33	105.95	106.07	105.13	106.23	104.78	105.59	105.52	106.1	104.48	105.75	107.03	104.62	104.01	105.48	104.76	105.57	106.05	106.6	105.81	105.46	106.67	106.41	106.58	106.34	105.36	104.56	106.56	105.49	105.18	104.47	106.41	105.95	104.63	105.75	104.66	105.8	106.38	104.25	105.71	106.68
106.46	106.1	105.78	105.8	107.76	103.7	106.09	107.27	105.67	104.29	104.97	105.98	105	106.05	104.78	105.04	106.65	105.43	105.08	106.84	106.64	105.67	104.62	106.71	105.13	104.7	107.14	104.42	105.08	103.43	105.53	106.46	106.07	104.55	104.87	106.31	105.78	105.01	105.55	104.9	104.25	105.34	106.03	105.47	106.3	105.85	105.21	105.53	105.31	107.27
106.36	106.56	105.42	105.61	107.55	107.04	106.31	105.01	105.43	106.31	106.18	106.11	106.95	104.34	104.36	106	106.74	104.62	105.07	106.06	104.36	104.93	104.23	105.45	105.84	105.74	104.92	104.48	104.47	105.67	104.44	105.19	106.02	105.19	105.6	105	104.9	107.07	104.65	105.17	106.07	105.31	107.29	105.66	104.5	106.16	107.16	104.45	105.31	106
105.13	105.66	107.1	106.15	105.95	106.72	107.75	106.82	105.23	107.12	105.75	105.39	104.89	106.5	106.88	105.22	106.95	107.05	103.37	106.26	107	105.44	106.45	105.05	104.94	106.98	107.31	104.17	107.17	106.73	105.4	107.23	107.11	106.37	105.12	106.32	107.22	106.4	106.24	106.07	107.13	105.56	106.45	106.04	105.52	105.39	106.15	105.86	107.25	105.87
105.75	105.51	106.71	106.24	104.73	105.92	105.68	105.21	105.71	104.93	106.36	105.23	104.96	106.09	105.75	106.43	105.55	106.51	105.75	105.4	106.05	106.41	104.88	105.48	104.55	106.01	105.67	105.07	106.87	106.3	105.32	106.13	106.52	105.39	104.77	105.19	106.09	104.83	105.36	105.36	106.88	106.02	105.48	106.35	107.05	106.74	105.61	106	106.35	105.8
112.41	113.28	112.41	113.94	111.99	112.8	112.24	112.92	113.81	112.83	111.89	113.18	113.91	113.62	112.52	113.57	114.27	112.01	113.48	111.89	111.67	112.3	112.17	112.25	113.23	111.88	113.54	112.54	112.19	112.91	113.44	112.8	111.67	111.8	112.44	112.71	113.87	112.47	113.33	113.31	113.16	111.91	114.09	113.95	110.96	113.22	112.9	111.72	112.42	112.02
101.38	100.67	100.43	98.832	101.14	99.117	98.756	98.208	100.9	99.357	100.43	97.955	99.932	97.786	100.27	100.33	100.68	98.938	100.95	100.42	98.983	100.89	100.13	98.538	100.85	100.44	100.91	98.239	99.244	99.585	99.135	99.273	99.646	98.557	97.911	100.92	99.482	98.824	99.68	99.798	100.59	98.707	99.722	99.369	100.61	100.19	100.14	99.567	99.729	99.8
104.5	106.61	105.25	106.31	105.44	105.58	105.88	106.63	106.08	107.44	107.65	105.42	105.63	107.19	107.06	105.31	108.25	107.03	105.98	107.01	104.56	105.86	107.06	106.93	104.59	105.9	106.81	106.1	106.41	106.24	107.64	106.59	105.77	106.46	107.75	105.93	106.83	105.67	108.58	107.79	106.21	107.52	106.86	105.26	106.99	106.9	105.79	105.65	105.46	107.04
99.778	97.037	99.25	99.535	98.614	100.83	99.245	97.788	100.03	100.26	100.45	99.363	99.811	99.228	100.1	99.154	99.971	100.83	100.73	99.631	100.14	100.34	100.08	101.02	101.31	99.972	100.53	99.293	100.24	100	100.46	101.06	100.19	99.607	99.226	100.13	99.506	101.26	97.38	99.533	98.876	100.76	98.159	100.16	99.519	99.457	99.251	100.89	99.866	100.65
100.18	101.21	101.29	98.755	100.19	98.458	100.49	100.38	102.32	101.4	101.39	101.05	101.14	99.402	99.826	99.856	101.27	100.1	101.31	102.95	101.26	100.38	100.13	101.15	100.07	102.15	101.62	100.55	102.39	102.54	100.54	99.828	100.9	101.09	99.901	101.78	101.08	101.03	99.965	99.637	100.48	101.51	99.204	100.93	99.461	99.904	100.6	99.037	101.29	100.93
110.29	109.26	110.23	109.08	107.93	109.5	110.17	110.62	109.75	109.44	108.97	110.09	109.88	110.13	110.16	109.15	110.9	110.41	109.5	109.31	109.73	109.85	109.71	108.98	107.85	110.18	109.76	108.81	110.2	109.23	110.76	108.09	109.79	110.54	110.13	111.01	109.68	110.53	108.77	110.53	109.43	111.18	110.15	109.33	109.52	109.05	109.74	110.45	110.8	110.09
104.62	105.93	104.89	105.15	105.35	106.42	105.67	106.91	105.29	104.84	106.05	106.6	105.61	102.65	106.3	106.07	106.22	105.28	106.5	105.06	106.7	105.69	105.43	106.38	106.13	105.11	106.04	105.01	105.47	105.81	104.78	106.55	104.95	105.76	106.22	105.29	104.77	104.92	107.75	105.24	104.43	106.1	104.83	104.71	105.34	106.37	105.42	105.08	105.53	105.5
106.01	105.05	106.65	105.6	105.82	105.19	106.2	104.75	106.59	106.98	106.35	105.21	107.4	105	106.77	106.24	106.81	106.28	106.89	105.06	104.77	108.02	105.65	105.25	107.16	105.95	104.46	105.58	105.9	106.18	105.18	105.69	106.47	105.3	106.13	107.29	104.59	105.62	104.13	106.4	106.25	106.22	105.52	106.46	104.59	108.07	105.5	105.21	106.53	104.86
102.65	103.36	103.75	105.64	105.77	102.75	105.07	104.87	103.72	103.83	104.01	104.63	104.83	104.69	104.42	104.36	103.64	103.03	103.43	103.91	104.29	103.99	103.38	103.77	103.47	104.71	105.12	103.46	105.15	104.52	104.94	104.35	104.94	105.09	103.63	103	104.38	104.75	104.49	104.01	104.47	104.33	104.87	104.04	104.82	104.72	105.32	103.83	103.81	103.1
110.59	110.84	110.81	111.13	110.62	110.02	110.44	110.41	111.5	109.66	110.33	109.88	111.6	110.89	111.06	111.19	110.25	109.87	111.37	109.46	109.86	112.11	112.65	109.6	109.68	110.45	110.73	108.87	110.81	108.45	110.93	111.63	110.37	110.77	112.74	111.64	110.06	110.64	110.48	111.62	112.24	110.55	111.96	110.58	110.01	109.74	110.77	112.87	109.69	110.14
106.62	106.09	105.63	106.17	105.38	106.36	105.9	105.98	105.57	106.94	106.25	105.17	106.47	107.38	105.8	106.98	105.05	105.85	105.57	106.14	106.35	106.91	106.35	105.5	106.48	106.33	107.61	105.25	105.57	105.98	106.79	105.56	106.04	106.02	105.03	105.62	104.34	105.9	106.5	104.94	105.45	104.66	105.14	105.89	107.7	106.9	106.25	105.05	104.53	105.89
99.365	100.09	99.435	100.91	98.546	100.6	99.002	100.03	99.852	99.802	98.951	98.824	100.4	100.57	100.15	100.48	100.63	100.03	100.09	99.609	98.506	99.044	98.614	98.985	98.896	99.812	99.529	100.15	100.22	100.58	98.599	99.539	98.781	98.905	99.763	98.983	100.13	100.18	100.78	98.947	100.08	99.041	97.648	99.364	99.985	99.297	99.658	99.13	99.106	99.511
111.6	110.31	112.39	112.58	110.57	111.9	109.21	110.96	111.5	111.63	110.81	112.08	110.31	110.62	110.01	111.45	111.34	111.62	112.78	111.36	110.13	110.79	111.87	109.94	110.56	110.34	109.62	111.86	110.19	110.72	112.57	112.59	112.5	109.18	110.32	110.76	111.29	110.69	110.38	111.79	110.69	111.33	111.41	110.57	112.06	109.71	110.23	112.59	110.78	110.7
110.5	110.25	111.06	110.48	110.49	108.79	110.78	110.08	109.94	110.37	110.9	109.55	111.57	111.23	110.03	110.11	108.55	109.54	109.64	110.45	109.75	109.17	109.5	109.77	110.27	110.03	110.79	109.43	110.84	110.37	110.14	111.13	109.12	109.14	110.18	110.56	111.21	110.34	111.25	109.95	110.98	110.38	109.42	110.69	109.62	110.11	108.06	109.98	111.2	111.01
104.59	105.07	104.85	106.29	105.18	105.99	105.08	105.27	105.69	105.71	105.4	104.88	106.74	105.01	104.67	106.29	106.35	104.64	105.93	105.19	106.97	103.03	104.39	106.14	105.4	104.95	105.24	104.55	105.6	104.14	106.07	105.64	106.53	105.2	106.29	105.55	105.11	107.32	103.89	103.92	103.5	105.7	104.51	106.53	105.59	107.17	104.41	105.83	104.95	107.75
105.16	105.26	104.94	103.9	106.36	107.53	105.25	105.9	104.07	105.12	105.67	105.34	105.65	105.04	105.34	102.92	104.46	104.96	107.02	105.27	103.85	106.56	106.15	105.72	106.27	105.13	104.66	107.02	107.18	104.9	102.81	104.99	103.57	104.51	105.34	105.54	104.31	104.59	106.66	105.74	105.65	105.04	104.05	105.19	104.44	103.35	105.62	105.31	106	105.46
98.454	100.83	99.353	99.026	99.474	100.72	100.24	99.805	99.823	99.623	98.409	99.839	99.108	97.789	99.849	100.95	100.57	100.46	99.444	99.244	100.42	99.305	100.13	99.659	99.598	100.44	99.587	99.521	99.805	98.67	100.46	99.515	100.88	100.27	100.63	99.922	97.599	99.677	100.5	100.93	99.406	98.753	100.6	99.913	99.355	100.76	99.997	100.65	98.369	100.81
111.01	110.14	111.1	109.48	111.52	111.33	111.04	111.13	110.98	110.55	111	112.94	110.2	110.35	111.43	110.8	109.35	111.68	111.46	111.36	110.91	111.28	111.49	111.83	109.75	110.78	111.46	111.07	110.97	111.42	110.72	112.14	112.02	112.04	111.68	112.36	109.91	111.49	111.32	111.25	111.13	110.28	113.53	111.61	111.15	113.02	111.34	112.33	111.56	111.95
112.01	111.61	114	110.93	111.83	111.58	111.43	111.67	111.78	110.38	111.87	113.05	113.23	112.6	112.02	112.02	112.8	113.23	111.78	113.72	111.38	112.86	112.41	111.52	111.99	112.79	112.15	112.72	112.55	112.11	110.94	112.14	110.5	111.91	112.3	111.88	114.14	112	112.68	111.59	112.08	110.07	112.65	111.92	112.72	111.96	113.49	111.99	111.38	112.25
105.36	106.05	107.64	105.27	105.22	103.37	105.73	104.91	104.64	106.61	107.07	106.27	107.05	105.6	107.14	106.51	106.92	105.86	105.04	104.84	107.31	105.65	107	105.47	105.14	104.08	105.93	106.14	105.51	104.66	105.87	105.27	106.21	105.66	103.98	105.04	107.07	104.89	105.59	106.76	107.13	108.02	104.8	104.94	106.06	106.64	106.28	106.19	105.92	105.63
103.6	104.05	104.57	105.23	106.81	104.32	105.25	104.86	104.91	104.63	106.06	105.42	105.72	104.31	105.62	104.62	105.78	105.12	105.93	104.09	103.97	107.18	104.13	104.2	105.62	104.44	105.28	104.49	105.02	104.89	104.44	105.56	106.83	105.79	105.48	106.36	105.78	105.09	105.78	103.38	105.3	104.05	106.48	105.64	105.06	105.95	106.34	105.32	104.91	103.23
104.12	103.94	105.06	104.86	104.14	103.89	104.87	104.59	103.27	103.9	103.99	103.32	103.13	104.22	105.65	103.86	104.44	103.59	105.42	103.64	104.91	103.4	105.01	105	105.34	105.16	103.95	104.39	105.12	104.07	104.61	104.24	103.64	102.32	104.34	103.53	103.62	106.11	102.81	104.42	102.24	104.8	105.41	104.58	105.75	104.54	105.39	104.05	103.23	105.05
104.49	104.48	105.43	104.85	104.52	104.11	106.49	105.7	103.93	106.82	104.5	105.81	104.67	104.5	104.56	106.03	105.57	104.63	104.43	105.89	106.67	103.12	104.66	104.82	104.13	104.09	105.07	104.34	106.06	103.54	104.41	105.16	105.78	104.84	104.85	105.3	103.23	104.33	103.41	104.64	105.61	105.14	104.78	103.92	105.93	105.09	104.84	105.81	106.69	106.69
117.02	116.71	117.91	117.74	116.54	117.46	116.49	118.17	117.25	118.95	117.3	117.75	117.07	116	118.21	117.46	118.25	117.69	116.4	118.34	116.32	117.87	117.62	117.02	117.64	117.56	117.34	117.1	118.05	116.86	117.8	117.23	118.48	117.5	117.62	117.03	116.39	117.09	118.13	118.05	117.9	117	118.44	116.87	117.62	117.44	117.56	116.67	116.91	117.81
107.62	106.71	106.5	104.5	106.6	107.01	107.42	106.47	106.89	105.76	106.3	105.41	107.07	106.21	107.52	105.61	106.61	106.59	106.73	105.53	105.99	107.08	107.43	106.54	107.16	106.82	106.64	107.1	106.96	106.03	105.04	106.95	105.92	106.18	106.68	103.76	107.59	106.73	106.43	107.05	106.5	105.71	105.4	106.81	105.32	105.58	106.07	106.57	105.31	106.17
105.51	106.04	104.61	106.69	105.71	104.59	105.87	106	106.68	105.99	105.53	105.91	107.13	107.18	105.05	105.94	105.52	106.5	105.67	105.24	104.97	104.54	105.68	105.88	105.53	106.56	104.72	106.09	105.24	106.25	104.51	106.14	105.13	103.89	106.16	105.09	106.05	105.71	104.56	106.15	106.58	103.64	106.49	105.65	107.23	105.1	104.91	105.96	105.2	105.33
100.83	100.19	100.83	99.072	100.41	100.07	99.149	100.99	99.639	99.143	98.997	100.72	100.42	99.744	99.167	98.364	99.661	98.676	98.234	99.169	100.08	99.836	98.849	99.852	98.794	101.36	99.512	99.436	99.195	99.081	101.19	99.776	99.829	99.369	100.96	100.64	98.968	99.046	100.29	98.717	99.157	100.07	99.466	99.241	100.46	100.8	98.823	99.473	99.479	98.329
99.141	102.14	101.42	101.91	101.85	100.55	101.24	101.89	101.33	101.15	102.02	100.68	100.66	100.21	99.832	101.03	100.08	100.51	101.94	101.16	101.95	101.63	100.71	99.903	99.837	101.12	101.1	103.03	101.82	99.369	99.845	99.986	100.11	101.75	99.533	102.97	100.56	101.92	100.53	101.74	100.83	100.42	100.98	99.582	99.636	99.755	100.7	101.32	101.86	102.18
105.48	107.3	105.82	104.7	105.88	106.25	105.81	105.19	105.29	104.73	106.41	106.92	104.81	105.56	106.95	105.27	105.7	106.33	105.15	106.67	105.54	106.08	106.63	105.41	106.35	106.72	104.47	106.27	104.77	104.59	104.8	105.68	105.37	105.87	105.31	105.47	106.46	104.4	105.8	106.25	105.87	104.74	106.3	105.74	105.4	105.98	106.02	105.1	105.42	104.75
105.2	105.27	104.93	105.07	107.54	105.36	104.21	106.23	105.39	104.61	106.86	105.33	105.44	105.47	105.97	103.86	104.68	103.96	105.22	105.32	104.15	105.19	106.42	105.33	106.66	105.42	105.13	104.03	104.9	105.75	104.76	105.09	104.76	104.41	105.59	106.29	106.84	105.15	104.51	105.36	105.91	106.4	105.46	104.43	106.57	106.53	105.62	105.96	105.2	105.36
110.74	110.63	109.87	111.43	111.35	110.12	110.47	111.02	111.4	110.39	110.98	110.87	110.48	111.38	109.94	110.45	110.11	111.8	112.34	111.06	110.75	110.75	110.66	109.86	110.95	110.54	111.65	112.3	109.66	114.1	109.83	111.47	110.92	111.3	110.72	111.85	109.84	111.25	111.02	111.06	111.01	111.9	110.82	112.8	110.82	110.93	111.5	112.3	111.83	112.06
105.04	105.32	105.83	106.59	105.88	106.24	104.71	105.06	106.18	106.06	106.76	104.1	107.32	106.58	107.02	106.93	106.98	107.82	105.88	107.02	105.72	106.44	104.8	107.12	107.05	106.4	105.4	105.23	106.06	105.62	106.77	106.23	108.01	107.16	106.84	105.27	106.35	105.51	106.61	106.43	106.09	105.8	105.84	107.21	106.6	106.55	106.49	105.74	105.69	106.53
104.63	104.76	104.52	102.88	104.66	103.87	103.69	103.03	102.93	104.41	103.64	105.07	104.63	103.63	104.2	105.1	103.66	104.09	104.58	103.93	103.64	103.63	103.82	103.74	105.14	103.53	105.26	104.82	104.69	105.36	105.04	103.7	104.66	103.12	102.61	104.35	104.09	104.44	104.14	105.11	102.9	105.03	104.33	104.38	106.07	102.82	103.66	103.98	103.36	103.78
110.7	110.85	110.91	111.29	112	113.24	111.5	112.02	111.28	111	112.28	112.3	113.08	112.78	110.14	112.49	111.28	112.56	111.32	110.31	110.82	110.49	111.89	111.45	110.7	112.03	113.54	112.35	112.78	112.65	113.01	111	112.65	111.85	111.56	113.15	112.78	110.07	111.98	112.5	112.34	112.67	110.3	112.55	112.06	111.91	112.71	112.69	112	111.94
106.06	104.79	105.63	106.17	105.3	106.87	104.98	103.95	106.27	105.19	105.01	105.05	105.91	105.29	104.67	104.2	105.49	104.61	106.34	105.93	104.91	105.38	106.03	104.79	105.73	103.97	105.28	105.77	104.73	105.76	105.71	105.82	104.4	104.45	104.45	105.23	104.96	104.16	105.2	105.08	106.57	104.66	104.18	106.87	105.82	105.42	106.78	104.27	105.68	106.56
99.524	98.843	99.289	100.02	100.07	101.49	98.924	100.16	99.571	99.854	100.22	99.303	101.78	98.783	100.25	100.49	99.415	100.85	98.807	98.981	99.584	99.836	99.618	100.93	99.46	99.589	100.76	99.44	100.61	99.702	99.034	99.229	99.753	100.4	100.73	100.3	99.126	100.77	99.919	99.756	98.93	100.55	99.615	100.34	97.654	99.468	99.66	99.43	98.951	100.05
107.32	107.07	107.51	107.4	105.74	104.86	105.44	107.7	105.61	105.13	105.73	108.35	104.84	106.4	107.61	105.61	105.39	106.12	106.48	106.65	106.82	106.55	107.4	105.81	105.68	104.92	106.38	105.96	107.22	106.14	106.06	106.98	104.39	106.45	106.48	106.44	105.22	104.95	106.04	107.06	105.96	106.19	107.58	106.27	106.9	106.52	106.59	106.67	107.64	108.78
104.54	104.35	104.5	104.65	104.61	102.59	105.27	103.77	105.14	103.75	105.48	104.57	102.01	104.89	105.58	105.81	104.89	104.68	103.48	104.82	104.59	105.83	104.38	105.42	103.63	103.55	104.6	105.56	104.3	104.84	105.1	104.75	104.72	106.29	103.28	103.15	104.14	104.51	104.41	103.92	104.2	102.34	103.36	105	104.53	103.97	106.04	104.2	104.87	104.13
103.5	104.26	103.84	102.87	105.8	103.95	106.57	103.25	104.12	104.94	105.22	105.09	103.84	103.97	105.27	104.59	104.53	105.52	104.18	103.43	103.75	104.52	105.67	104.44	104.26	103.68	105.28	104.17	104.67	104.32	103.85	104.23	103.49	103.97	102.52	104.15	102.82	104.43	104.92	104.79	102.95	104.1	106.9	104.76	103.33	104.85	102.75	105.48	104.74	104.3
116.48	117.34	117.38	118.47	118.53	116.91	118.24	115.37	116.38	117.31	118.65	117.69	117.3	118.78	117.47	116.32	117.29	118.69	117.57	117.02	117.55	116.98	116.56	118.17	117.49	115.98	117.4	119.56	117.22	118.24	117.02	118.44	118.09	117.35	116.72	117.16	117.32	117.43	116.16	118.35	117.16	116.54	116.29	117.83	117.64	117.15	117.16	117.88	118.48	118.42
108.28	105.02	106.16	105.58	104.27	106.55	104.22	105.43	106.98	105.25	105.98	106.31	107.04	106.33	106.83	105.95	106.92	105.79	106.32	104.36	106.5	105.72	107.04	105.44	106.54	106.16	105.31	104.29	107.37	107.04	106.73	106.34	106.43	107.2	104.98	106.54	106.67	105.46	105.85	106.38	104.61	107.02	105.8	105.67	106.57	106.63	106.06	107.07	107.54	105.41
99.016	100.38	100.81	100.17	100.48	100.35	102.4	100.86	99.084	99.93	100.11	100.69	100.48	100.82	99.896	100.07	101.47	100.05	101.69	101.79	102.18	100.49	99.1	101.61	100.43	100.32	101.72	99.231	99.109	99.963	102.22	101.42	99.491	100.28	100.96	101.24	101.09	99.388	101.74	101.88	98.842	100.48	100.19	100.51	100.88	100.3	100.25	99.805	100.76	101.38
103.64	106.03	105.69	106.84	104.52	105.48	105.23	105.59	105.53	104.24	105.92	105.55	108.25	105.36	104.96	107.14	106.89	104.37	106.35	106.83	106.16	105.83	106.59	105.55	106.33	105.48	106.16	104.17	104.6	105.85	105.14	105.26	107.33	105.22	104.31	104.86	105.01	105.91	105.67	105.3	107.1	105.23	107.11	105.46	105.35	105.55	105.48	104.63	104.36	104.44
105.31	107.52	104.43	106.21	106.14	105.99	105.91	105.74	106.69	105.6	104.99	107.71	106.69	106.38	105.57	106.28	106.63	106.24	106.2	106.44	105.05	106.86	106.3	105.86	105.28	105.7	107.02	104.47	105.93	105.3	107.74	107.11	107.12	107.05	107.46	108.3	105.15	106.18	106.65	106.57	105.96	105.26	106.37	105.69	106.02	107.58	107.79	108.49	106.3	107.11
106.69	106.61	106.5	105.35	104.93	107.31	105.39	108.41	106.96	107.05	106.92	105.85	106.1	105	107.74	107.02	107.45	107.73	106.86	106.42	106.53	107.54	107.71	106.49	106.16	105.91	106.22	105.98	106.97	106.72	106.96	106.36	106.46	105.35	106.59	106.12	108.06	105.53	106.2	105.84	105.91	105.91	107.01	106.65	108.44	105.33	108.16	106.06	107.71	105.64
100.13	101.43	101.29	100.36	101.49	102.43	101.38	101.3	100.55	101.67	100.46	102.36	101.02	99.756	102.67	101.76	100.43	100.04	101.02	101.01	102.03	100.04	99.998	99.833	100.96	100.48	100.05	101.78	101.69	101.29	102.85	101.79	100.27	100.13	101.81	100.86	102.03	100.16	101.1	100.14	103.24	102.92	102.12	101.9	101.23	100.74	101.31	101.27	101.73	102.06
99.41	99.207	99.336	99.008	99.654	101.09	99.436	100.28	99.364	101.01	100.92	99.656	100.34	98.785	98.626	99.382	99.46	100.33	100.02	100.06	98.654	98.248	99.968	99.289	100.48	99.356	101	100.33	99.847	98.685	100.78	99.947	99.34	99.449	100.16	99.673	99.495	99.853	99.228	99.939	99.409	100.39	100.7	99.604	100.74	100.46	98.456	100.52	100.16	98.055
106.48	107.02	106.75	106.77	105.61	107.63	107.03	105.04	106.42	106.95	107.63	105.41	105.88	107.46	108.65	106.3	107.53	105.05	106.17	108.13	105.32	106.81	106.95	105.57	106.68	105.83	106.68	106.75	108.03	107.67	105.2	106.39	106.76	106.65	107.13	105.57	107.91	107.36	106.78	107.06	105.2	106.26	106.06	106.49	107.81	108.26	106.34	106.35	106.89	107.47
105.59	105.88	105.5	105.99	106.3	105.54	103.32	105.55	104.2	104.09	103.74	104.81	104.77	103.86	105.44	106.73	104.86	105	105.35	105.46	104.43	104.33	105.4	104.29	105.05	105.81	104.96	104.2	104.69	103.86	105.05	105.85	105.36	103.78	104.83	103.49	104.3	106.1	106.42	103.79	105.45	103.89	103.96	105.24	103.91	104.18	104.94	103.98	105.89	105.69
101.69	101	99.022	98.977	100.05	100.55	102.29	100.77	101.5	99.749	100.85	100.96	100.65	100.3	99.943	100.34	98.34	100.75	100.69	99.189	100.68	100.83	100.84	101.17	99.694	100	100.95	99.813	101.45	100.09	99.639	102.5	99.002	100.47	101.01	100.39	99.58	101.72	100.53	100.56	100.22	100.6	100.8	102.93	100.45	99.845	99.487	101.93	99.671	101.19
105.12	105.79	103.64	104.55	104.35	104.62	104.35	105.08	105.74	104.07	102.97	103.25	105.23	105.28	104.13	105.08	103.3	105.58	103.98	104.14	103.87	105.3	103.85	103.71	104.64	104.67	103.24	103.72	105.01	104.16	104.14	104.46	103.62	104.25	104.2	104.38	104.49	103.62	106.81	105.05	105.79	102.4	103.81	103.32	103.28	105.61	103.19	105.1	104.19	102.56
110.31	109.97	110.88	110.21	110.12	111.27	110.58	111.47	110.91	110.49	112.61	110.58	109.79	110.38	111.02	110.21	112.25	108.84	110.04	108.57	111.1	110.25	108.81	110.66	108.5	111.71	109.7	110.13	110.36	110.02	110.66	111.2	108.88	110.51	110.06	109.65	109.13	111.05	110.87	108.78	111.73	111.56	110.02	109.24	109.6	109.77	110.16	111.76	111.7	110.58
106.39	105.84	105.17	103.88	106.08	107.23	105.75	107.2	106.59	106.19	105.14	106.98	106.13	105.78	105.56	106.35	106.8	105.97	106.32	104.79	106.12	105.73	106.51	106.53	105.82	105.68	105.4	104.67	105.29	105.63	104.85	106.28	105.68	105.16	106.89	105.95	106.2	105.32	105.98	107.16	105.35	105.89	105.62	105.38	105.6	103.79	105.32	104.9	106.17	103.81
106.87	106.21	105.88	107.61	107.81	106.71	107.03	107.6	107.16	106.54	107.69	106.65	106.82	104.76	107.92	106.88	106.39	107.98	105.63	105.97	105.54	107.15	105.83	107.36	108.28	105.31	105.61	106.31	107.41	105.71	107.13	106.16	107.49	107.87	107.62	107.21	107.25	107	105.66	106.16	107.12	106.57	106.5	107.1	107.78	105.26	106.04	106.16	107.31	107.28
103.48	104.37	103.49	104.81	104.11	104.03	105.18	104.19	103.13	103.26	103.26	103.78	104.37	103.72	103.3	103.7	106.35	104.18	102.83	103.14	104.58	104.5	103.1	104.16	105.15	105.09	104.12	106.23	104.96	103.15	104.4	104.76	103.58	102.6	102.93	104.79	104.9	104.26	105.34	105.24	103.73	102.27	103.84	105.31	105.13	105.14	103.8	103.98	103.51	103.02
104.15	105	103.32	105.82	105.87	104.17	105.94	105.01	103.81	104.85	104.02	103.16	103.63	104.98	103.35	105.4	104.36	103.63	103.82	104.74	104.54	105.73	104.4	105.97	104.27	103.94	102.6	106.68	106.63	104.76	105.13	103.71	104.17	105.15	105.98	103.9	103.86	106.08	103.76	105.46	102.87	105.85	105.66	104.5	104.47	106.14	105.07	104.57	104.24	106.18
118.06	117.56	117.76	117.87	116.23	117.72	118.64	116.77	119.58	118.41	117.79	117.88	115.47	116.78	117.74	117.3	118.6	118.06	118	117.93	116.6	115.94	116.83	119.6	117.2	115.9	118.93	118.61	116.77	116.35	117.47	116.72	115.86	116.88	117.73	117.32	116.91	116.91	116.93	115.8	117.46	117.11	116.9	118.2	116.86	118.59	117.97	117.93	116.91	116.24
110.12	110.05	110.23	109.79	110.48	108.15	108.69	109.26	111.01	109.54	109.47	109.69	111.42	109.7	110.06	109.35	108.85	109.69	110.01	109.89	110.16	109.08	109.14	108.83	109.59	109.39	111.14	109.34	111	109.47	109.49	109.3	110.11	110.1	110.83	109.02	110.65	110.39	108.86	109.17	109	108.68	108.38	108.98	110.72	109.69	111.69	109.87	109.6	108.78
111.2	111.58	113.16	110.66	111.71	110.68	110.92	112.44	112.21	112.76	109.66	111.06	111.65	112.72	109.63	110.63	110.48	112.64	110.3	111.35	110.9	110.94	111.95	109.95	112.45	111.1	110.53	112.04	112.83	111.12	110.73	111.06	111.89	111.78	110.88	111.72	111.1	110.75	113.6	110.37	113.23	111.26	112.16	111.44	111.3	111.35	111.41	112.77	112.12	112.2
97.943	99.776	100.94	100.24	99.856	100.29	98.831	101.58	100.54	99.675	99.83	99.557	98.966	99.777	98.578	101.05	100.58	100.63	99.519	99.773	99.164	98.932	99.147	100.63	100.11	101.03	98.852	99.954	99.187	99.477	100.41	100.17	99.825	100.17	100.63	99.835	100.29	100.51	98.613	99.832	100.14	99.473	100.31	100.64	99.26	101.38	100.56	99.338	100.28	101.87
103.3	105.85	105.42	104.91	105.11	105.09	105.44	104.76	103.75	103.81	104.28	105.88	104.64	104.45	104.35	103.96	104.39	103.38	104.13	105.02	104.67	104.71	104.14	104.54	102.93	104.43	104.78	104.65	103.48	106.11	105.15	105.7	104.91	104.95	103.45	104.82	102.45	105.2	104.02	105.61	104.26	103.79	105.16	104.85	104.64	103.25	105.8	105.52	104.52	102.71
112.63	111.61	112.58	113.02	111.49	112.63	111.1	113.51	113.07	111.72	112.43	111.37	112.03	111.12	113.38	111.32	112.4	111.19	110.4	111.05	111.65	112	110.81	112.05	112.96	111.31	111.31	112.2	111.35	112.57	112.74	111.32	112.55	111.73	112.17	112.32	111.42	110.94	110.45	112.28	113.51	111.48	111.73	111.01	111.36	111.57	112.24	111.06	111.91	111.11
111.68	111.68	112.48	113.45	113.53	111.8	113.32	113.36	112.47	112.73	111.96	113.45	112.91	113.2	112.25	112.54	111.75	111.87	113.38	114.8	111.83	112.56	113.12	113.29	113.22	112	113.39	111.99	112.9	111.92	114.97	112.71	112.76	112.54	113.77	112.59	111.77	112.35	112.09	114.64	112.15	113.14	111.4	113.66	112.79	111.94	114.18	114.73	111.15	112.16
106.83	105.11	105.82	106.28	106.87	107.27	105.67	106.08	106.4	103.76	104.8	106.66	105.35	106.3	104.46	105.53	103.89	106.22	106.16	105.55	106.25	105.34	104.6	104.63	106.99	105.24	105.2	104.25	105.06	105.98	106.21	105.62	105.44	105.64	106.96	105.83	104.01	104.74	103.13	105.06	104.12	104.83	106.66	105.27	106.18	107.18	104.77	106.08	106.78	106.02
109.9	110.32	110.3	112.92	110.53	111.59	111.01	110.48	111.7	110.42	110.54	111.07	109.66	109.74	110.4	110.58	111.57	111.9	112.08	111.56	110.96	109.72	111.13	111.4	109.91	109.46	109.38	110.34	111.72	110.21	110.51	109.11	108.73	112.27	108.38	111.28	110.32	110.45	110.79	111.68	111.51	111.16	111.23	110.34	110.39	110.39	109.6	109.93	110.88	109.14
110.4	111.02	110.82	111.46	109.6	111.76	109.39	112.89	108.15	112.53	109.79	111.66	110.1	112.14	108.67	109.99	110.95	111.99	109.38	109.32	108.87	110.01	110.2	110.28	112.19	109.37	108.97	110.7	110.21	108.39	109.74	109.7	109.98	109.64	110.49	110.58	109.98	110.48	111.57	111.2	109.37	110.39	109.58	110.62	110.13	110.27	109.94	109.94	112.02	110.32
105.39	106.78	105.98	107.22	106.74	107.54	106.87	106.28	105.84	107.26	105.99	104.88	107.34	105.81	106.08	105.35	106.36	105.59	106.7	106.74	105.56	106.46	106.23	106.92	106.35	107.21	107.37	106.69	106.07	106.89	106.74	106.58	106.58	104.85	106.64	107.59	106.22	106.2	106.43	106.16	105.46	106.35	105.13	108.39	106.69	105.59	106.32	105.56	105.52	107.83
105.6	105.96	105.61	106.23	106.07	105.75	106.78	106.39	106.94	106.29	105.82	108.18	106.86	104.71	106.89	105.79	107.3	106.57	108.12	105.78	107.07	107.13	107.16	104.97	107.38	106.16	105.9	107.13	106.23	108.38	105.24	105.96	106.32	108.4	107.45	107.27	105.42	107.76	105.74	105.09	106.73	107.13	107.06	107.46	104.55	104.4	106.16	106.56	107.18	107.07
106.66	105.76	105.11	105.78	106.85	106	106.93	105.53	104.66	105.23	105.12	104.69	106.58	105.61	106.14	106.74	105.71	105.91	105.64	106.37	105.67	107.75	104.41	106	106.64	105.27	104.92	106.48	105.13	106.62	105.66	107.15	105.52	107.17	106.26	104.72	105.95	104.61	105.97	106.63	104.58	106.48	105.61	104.3	105.61	105.89	105.69	107.24	107.82	106.86
107.15	107.28	104.94	106.82	107.08	106.39	106.07	106.07	106.61	107.02	106.97	106.59	107.84	108.52	107.25	106.56	105.7	106.07	107.46	106.84	103.71	106.39	104.71	106.46	105.02	105.36	105.87	105.59	107.92	106.81	108.33	106.28	102.98	105.16	105.74	107.45	106.92	106.05	106.02	107.57	106.07	107.68	106.94	107.02	106.34	107.44	104.97	105.34	104.62	105.88
106.23	107.98	107.18	106.63	107.88	106.4	107.75	105.98	107.28	107.87	107.44	105.44	106.09	105.19	106.24	106.38	106.36	106.9	108.2	107.94	108	107.07	106.99	104.56	107.6	106.36	106.34	106.89	109.11	107.06	107.09	107.83	106.17	108.28	107.12	106.46	107.1	105.57	106.68	108	105.79	106.23	105.77	107.6	106.15	107.76	107.12	104.96	107.03	106.52
107.17	104.4	106.12	105.3	105.18	105.26	106.37	106.67	105.47	104.63	104.97	105.5	107.1	105.49	106.86	105.21	105.8	106.59	105.93	106.02	105.65	105.96	104.61	104.05	105.97	105.93	106.97	106.99	106.17	106.95	105.54	105.39	105.09	105.15	106.14	104.97	106.01	104.67	104.76	105.27	105.82	105.28	104.79	104.06	105.78	106.37	105.43	104.55	105.72	106.43
100.55	99.464	100.4	100.17	101.61	99.494	101.41	101.5	99.156	99.081	99.598	100.34	99.114	100.65	99.892	101.3	98.326	100.67	99.622	100.41	99.968	99.672	100.63	100.17	100.6	101.11	102.11	99.263	99.601	100.95	101.33	101.59	100.94	100.49	99.819	100.78	100.47	100.78	100.36	102.31	99.388	101.08	101.35	100.33	99.654	99.735	99.928	101.65	99.468	101.84
112.36	111.36	112.29	112.01	113.2	112.41	111.84	112.18	111.63	112.39	111.94	112.94	112	110.28	111.17	113.24	110.74	113.25	112.86	111.76	112.22	111.57	111.59	111.79	111.82	113.33	113.32	111.11	113.1	112.27	113.13	111.67	112.51	112.22	110.38	110.87	113.41	112.19	112.7	111.59	109.71	112.19	113.7	111.96	112	111.34	111.8	112.31	113.52	111.52
104.03	102.42	104.3	102.92	102.86	104.6	105.52	103.02	103.59	102.35	104.29	103.97	103.45	106.08	103.88	105.27	104.61	105.69	103.29	104.66	104.66	104.47	104.6	102.84	105.25	104.57	104.03	103.86	104.14	104.27	104.22	103.82	104.82	105.08	104.38	104.35	105.67	103.84	103.63	104.27	103.4	103.07	104.12	103.8	103.3	104.22	105.84	103.69	104.27	104.86
106.28	106.47	107.65	106.56	106.51	106.73	106.28	107.19	108.41	107.18	106.04	106.32	106.34	106.89	105.47	107.3	106.29	106.08	107.72	106.18	106.63	106.73	107.41	105.87	106.21	106.5	107.18	106.02	105.41	105.72	106.41	106.2	105.72	106.7	106.12	105.71	106.33	106.57	105.76	106.71	107.6	106.78	106.12	107.73	107.43	107.1	106.29	105.76	105.26	106.38
106.37	107.44	106.54	105.24	105.92	107.9	105.24	105.8	106.02	106.49	106.43	105.74	107.23	107.48	105.13	107.08	107.12	105.54	106.52	106.9	107.1	107.98	106.02	106.86	106.06	106.13	108.03	107.34	104.76	107.18	104.76	105.79	106.45	105.16	105.7	107.25	105.24	108.2	106.05	106.81	107.05	106.95	104.8	106.63	108.39	105.25	105.79	104.54	106.89	106.84
105.94	106.39	106.35	106.32	106.24	105.93	105.71	106	108.23	104.56	105.95	106.46	106.41	105.89	107.18	106.03	107.05	106.67	105.79	106.66	106.94	106.21	107.87	108.73	106.24	107.77	106.27	106.85	104.77	105.9	106.62	105.62	106.85	107.51	106.72	105.89	105.89	106.08	104.83	105.49	105.99	105.86	107.11	106.75	107.03	107.63	106.96	106.89	107.43	107.28
106.38	107.46	106.52	106.38	107.1	106.58	105.98	106.68	105.97	106.98	107.99	106.94	108.7	105.79	107.68	108.65	107.07	108.3	107.97	107.07	107.39	108.37	108.08	106.75	107.52	106.58	105.98	104.96	106.61	106.26	105.85	107.42	106.32	107.84	107.32	105.81	107.61	106.98	106.26	107.51	105.59	107.8	108.17	107.93	108.35	107.23	106.27	108.28	107.16	105.69
111.5	111.22	111.34	110.45	111.94	112.38	113.72	112.69	111.45	112.63	110.15	111.69	112.15	111.39	110.85	111.04	111.82	110.81	110.72	111.52	111.49	110.79	111.63	110.84	110.66	108.94	111.92	111.04	111.87	109.86	110.83	110.59	111.21	110.42	113.55	109.98	111.33	110.94	111.29	111.3	111.79	110.85	112.28	111.51	111.46	110.71	110.91	109.9	110.15	111.02
97.531	100.59	99.754	98.577	99.879	100.01	99.964	98.799	99.99	98.895	101.01	100.44	99.629	100.61	99.333	100.38	101.7	98.587	100.13	99.767	98.804	98.232	101.1	101.28	100	98.695	98.363	100.07	99.982	98.784	97.637	98.751	99.719	99.237	99.591	100.72	99.059	101.25	99.165	100.7	99.521	98.907	101.21	98.958	99.984	99.25	99.907	98.273	100.08	100.3
106.28	107.05	107.72	105.66	106.28	106.55	106.79	107.07	108.55	106.49	105.42	106.54	106.54	105.98	105.76	106.81	106.78	107.14	106.93	107.61	108.37	105.99	106.56	105.71	105.43	105.12	106.75	105.47	106.82	106.64	106.47	104.83	108.05	107.84	108.12	105.77	106	105.08	107.72	105.51	106.04	104.83	107.57	106.46	105.49	106.6	106.63	106.2	107.32	108.37
105.06	104.28	105.31	105.73	104.38	105.09	104.05	105.84	103.97	104.29	105.36	105	106.13	104.99	104.2	105.1	106.09	105.85	106.19	105.34	107.58	105.54	104.63	106.24	105.77	107.03	104.02	105.66	104.64	104.77	106.69	106.31	104.35	104.7	105.57	104.76	106.45	105.31	105.54	104.78	105.33	105.57	105.45	105.37	105.66	105.79	105.67	105.97	104.27	107.05
106.73	103.87	105.45	106.02	104.76	104.6	105.5	106	105.55	105.79	105.33	106	105.25	105.68	106.58	105.77	105.78	105.29	106.86	105.45	104.77	105.71	104.85	105.91	104.84	105.85	106.77	105.64	104.48	104.68	105.82	105.72	105.43	105.63	106.44	105.71	107.2	106.82	105.69	106.35	107.21	105.31	105.54	105.23	106.96	107.2	107.03	105.24	105.38	105.23
116.29	115.21	115.67	115.85	114.18	114.53	117.08	115.72	115.66	117.98	116.26	116.73	116.91	115.79	116.6	116.37	117.21	116.22	117.73	115.1	116.14	117.17	115.9	116.72	115.27	116.13	116.88	115.8	116.06	115.24	116.26	115.8	116.31	115.82	117.37	116.53	117.47	114.85	116.79	114.99	116.35	116.92	115.69	115.89	116.57	115.13	115.17	116.62	116.12	114.71
106.81	107.28	106.37	106.12	107.24	106.75	107.85	107.09	105.66	106.29	106.37	107.83	104.9	106.77	108.14	105.52	107.07	107.63	105.76	106.07	107	106.45	105.54	106.87	105.57	106.68	106.8	107.33	106.58	106.4	108.05	104.75	106.14	105.35	105.25	107.02	107.3	105.77	106.83	107.39	106.51	108.29	106.45	107.38	106.47	107.95	106.16	106.67	106.98	106.85
101.99	103.56	105.36	102.4	105.54	104.05	103.53	104.64	102.88	105.54	104.24	104.38	104.54	104.11	104.99	103.72	105.2	102.83	104.23	104.54	103.33	104.02	104.25	103.63	102.9	103.96	102.06	103.27	103.37	105.26	104.16	103.56	104.84	104.93	104.38	104	105.09	105.76	105.2	104.8	105.03	105.15	104.45	105.21	104.02	104.34	103.65	104.06	104.96	105.03
100.21	98.656	98.515	100.37	98.983	99.464	100.5	98.038	102.08	97.481	99.449	98.623	101.39	98.867	99.713	99.435	101	99.874	98.695	99.999	99.184	100.07	99.246	99.044	98.394	99.816	99.891	99.771	101.92	98.705	99.321	101.48	97.831	101.22	100.54	99.101	101.15	99.832	100.76	99.952	100.27	98.825	100.1	98.288	99.19	99.611	100.15	100.16	98.61	101.57
105.34	106.43	105.72	105.63	106.6	105.97	105.51	107.18	106.61	105.41	106.1	105.82	104.87	105.92	105.82	107.03	103.68	105.14	105.19	107.25	104.15	105.33	104.98	106	106.5	106	104.16	104.45	103.94	103.97	106.11	106.02	104.93	104.58	106.46	104.97	105.27	106.74	105.68	105.87	106.05	105.63	104.09	105.97	105.15	105.73	105.25	104.09	107.46	105.96
111.24	111.41	111.36	111.84	111.09	110.94	112.55	112.48	113.17	112.62	110.92	111.08	111.57	111.1	110.53	110.22	111.25	110.13	112.2	109.72	112.05	112.07	111.03	112.28	110.27	111.14	112.26	112.59	112.55	111.99	112.54	112.96	111.22	109.74	110.74	110.94	112.71	110.87	109.95	112.1	112.01	110.03	111.86	110.89	111.53	111.48	111.44	111.19	110.76	110.75
105.56	106.78	106.49	105.77	106.04	106.4	104.79	106.96	108.55	105.3	106.41	106.56	107.21	105.66	106.09	106.03	105.65	106.92	105.84	105.29	105.51	106.41	106.69	106.41	106.45	107.52	106.41	106.9	105.68	104.54	106	106.37	105.95	104.12	107.76	107.73	106.39	105.51	106.34	106.98	107.5	105.87	106.92	107.87	106.44	105.3	107.38	105.73	105.45	107.91
117.41	116.44	115.85	118.38	115.24	117.07	115.99	116.25	116.86	117.6	116.11	117.21	116.57	115.71	116.46	114.92	117.08	114.86	115.77	117.81	116.75	115.18	116.47	115.83	115.95	116.1	116.26	116.49	115.83	116.94	115.29	117.46	117.07	115.92	116.58	116.08	115.41	115.9	116.9	115.49	115.59	117.23	115.19	115.8	115.61	116.57	116.91	115.38	116.96	115.84
110.02	108.7	109.23	110.03	110.26	110.02	109.87	110.75	110.98	111.06	110.75	109.86	111.57	110.71	110.08	111	111.59	110.13	111.33	111.94	109.48	109.49	110.58	111.87	110.11	110.87	110.86	111.39	110.79	111.96	110.47	110.38	110.86	110.82	111.6	109.8	110.32	109.57	109.53	109.13	109.3	110.17	110.33	109.31	109.61	109.89	109.01	108.23	108.84	110.6
110.74	110.91	110.39	111.39	111.03	112.05	111.58	112.15	111.03	112.36	111.14	110.59	112.86	112.38	110.74	110.18	110.99	111.79	111.33	111.87	110.6	111.1	109.89	111.27	110.14	110.82	109.28	110.65	111.52	112.47	112.83	111.22	111.13	110.39	111.75	112.23	110.74	110.81	111.12	110.25	111.41	110.32	111.3	109.1	111.88	110.06	112.05	112.09	113.66	112.1
106.16	106.13	105.63	104.23	106.65	105.65	105.29	104.9	106.49	105.51	104.82	105.36	104.3	105.39	105.65	105.19	104.56	104.29	105.18	105.15	105.47	106.33	104.9	106.79	105.72	105.05	105.69	104.73	106.6	106.04	106.57	105.7	105.41	106.55	104.21	104.55	104.99	105.12	106.55	103.19	105.96	106.03	105.94	103.19	106.16	105.99	105.56	105.89	104.51	106.08
112.88	112.6	112.58	113.38	112.47	110.72	112.06	111.53	112.45	110.68	111.1	112.62	112.23	112.79	112.01	111.69	113.59	113.22	113.36	114.42	112.56	111.02	110.54	112.46	112.66	111.78	112.04	112.18	112.01	111.49	112.65	110.24	113.45	112.08	111.52	111.75	112.73	111.12	111.9	110.61	112.75	112.6	111.23	112.12	112.63	112.22	111.46	110.82	110.71	111.39
105.86	104.77	105.22	106.15	106.38	104.51	105.44	106.51	107.3	105.66	106.29	106.97	105.4	106.27	106.72	107.09	105.71	105.31	106.2	107.07	106.91	107.02	106.39	106.09	105.13	106.43	106.3	105.95	105.87	105.39	106.27	107.22	105.85	107.39	106.38	106.83	105	104.77	106.22	107	106.43	105.53	105.88	107.32	107.27	106.73	104.84	105.76	107.4	105.97
108.84	108.95	109.79	110.57	109.31	109.28	110.29	109.46	110.58	110.89	109.01	111.32	110.37	109.35	109.45	111.08	109.53	109.42	109.66	109.49	110.06	109.65	109.99	109.95	111.15	110.01	111.74	109.97	109.3	110.48	111.37	111.25	111.69	110.55	108.21	109.52	109.62	111.64	108.83	111.85	111.29	109.84	110.13	108.44	109.82	110.83	109.36	109.63	109.35	110.89
102.91	102.5	104.96	105.35	103.51	104.9	103.29	104.01	102.75	104.18	105.41	104.22	103.68	104.23	104.31	103.03	104.09	105.07	103.99	104.04	104.69	103.65	104.99	103.55	103.65	103.07	103.05	102.77	103.37	104.74	102.94	103.5	104.23	104.35	104.21	103.61	104.53	104.62	102.9	102.99	104.69	105.82	103.72	102.68	101.86	102.03	104.14	103.45	104.85	103.75
106.39	105.75	105.3	103.19	105.75	106.54	105.69	105.72	104.81	106.33	105.33	103.52	105.91	105.67	106.17	106.45	106.57	105.44	106.03	104.92	104.52	106.24	105.65	106.56	105.46	104.85	105.27	105.34	104.66	105.08	105.81	104.99	105.92	104.85	105.15	105.75	104.43	107.05	103.93	105.18	105.24	107.11	106.51	102.86	105.31	106.67	104.12	105.55	105.47	105.57
107.29	106.64	104.62	107.37	106.53	105.15	106.38	105.55	106.82	106.37	105.01	106.13	106.54	106.72	106.1	106.16	105.52	106.65	105.64	106.32	105.95	106.7	105.29	106.32	106.47	105.98	107.27	106.03	107.69	105.35	106.76	108.43	108.69	105.67	108.1	105.66	106.15	105.94	105.78	105.76	106.13	106.72	105.59	107.92	106.56	105.06	105.36	106.67	106.07	106.44
105.25	104.55	105.24	105.31	107.79	105.79	105.12	105.34	105.1	105.38	106.76	105.88	106.26	106.32	105.69	106.31	105.28	106.34	106.76	105.42	104.09	105.47	106.17	105.5	106.44	104.36	105.76	105.43	104.5	104.67	104.43	104.77	107.37	107.52	104.58	104.57	105.24	106.73	104.74	104.15	106.3	107.16	106.3	104.35	105.82	105.56	104.85	106.45	105.84	105.76
107.45	105.18	105.14	104.6	106.98	106.79	107.36	106.63	107.4	106.75	105.61	108.15	106.46	106.96	106.81	105.13	106.54	107.48	105.47	106.99	108.05	106.21	106.02	106.57	104.92	106.79	105.67	107.38	107.08	105.96	106.67	104.93	106.74	105.63	105.67	104.67	105.75	105.48	106.67	105.72	106.51	106.79	107.06	107.46	106.71	107.12	105.94	106.53	107.81	104.76
109.89	110.39	109.24	109.48	109.29	109.86	110.21	109.78	109.72	110.55	109.74	112.31	111.05	109.37	112.79	111.83	110.68	111.15	108.97	110.87	109.28	111.42	110.42	108.7	109.1	109.93	110.67	111.14	109.4	109.64	110.02	110.53	109.79	109.66	110.89	110.25	109.34	109.89	111.19	110.47	109.88	110.41	110.81	110.03	109.81	108.82	110.69	110.33	110.42	110.17
104.48	102.77	104.21	105.19	103.14	104.34	103.2	103.63	105.01	103.44	103.4	105.67	103.65	102.9	104.37	104.97	102.46	104.58	104.72	104.24	102.65	103.83	103.8	104.37	105	105.2	106.07	103.55	104.65	104.06	103.38	106.16	105.4	105.02	105.61	103.74	103.9	104.66	104.57	103.52	105.27	105.35	104.26	104.32	105.02	104.12	104.17	102.12	102.94	105.36
111.61	112.68	112.19	111.74	112.2	113.2	111.42	112.55	112.79	112.54	113.31	111.71	112.62	112.28	112.55	111.01	111.09	111.51	113.89	111.11	112.48	111.81	111.26	112.21	112.12	112.31	110.56	112.81	111.45	111.77	113.39	111.62	112.85	111.17	112.37	110.96	113.22	111.8	112.59	111.7	112.92	113.02	112.29	112.17	111.37	111.94	112.53	111.29	113.16	111.88
111.69	111.59	112.3	111.75	110.45	111.33	110.23	111.49	111.67	111.33	111.63	111.21	110.45	111.22	111.57	111.24	111.56	110.64	111.45	113.38	109.96	112.22	109.17	110.14	110.86	112.68	112.56	112.24	111.41	110.34	111.55	111.2	109.91	111.5	111.56	111.25	111.78	112.34	109.96	112.13	110.72	111.88	111.77	110.8	111.25	110.48	111.16	111.75	112.13	110.87
104.43	105.17	105.29	105.07	105.72	106.85	104.53	106.35	106.97	107.06	104.45	105.93	105.66	105.08	106.44	106.64	103.92	107.4	105.61	105.91	104.62	106.1	107.31	106.62	106.04	105.76	106.78	106.28	107.45	106.72	105.35	105.38	105.91	106.54	105.86	106.34	106.35	105.58	105.81	105.65	107.86	105.68	106.15	107	104.59	105.94	106.46	105.43	106.03	106.26
110.41	111.9	110.52	110.48	111.5	111.93	112.25	110.81	112.52	110.91	111.9	112.11	111.64	112.68	112.31	110.28	111.81	111.86	112.02	111.36	112	110.81	111.21	109.38	111.72	111.39	111.17	112.01	111.94	109.86	110.95	110.67	110.55	112.77	111.33	111.16	111.26	111.4	110.28	110.43	110.78	110.66	111.26	110.79	112.5	112.59	110.84	111.57	112.41	109.48
103.55	103.24	103.04	103.35	103.92	105.58	104.22	104.74	103.45	103.01	104.44	104.11	105.16	102.47	104.64	104.19	105.13	104.66	104.2	102.75	104.27	104.75	104.44	103.55	105.96	103.83	104.94	103.91	103.17	104.63	104.04	104.23	103.51	103.03	102.78	105.4	104.26	103.16	102.81	103	102.38	105.2	104.7	103.25	103.47	104.42	104.04	105.37	103.19	105.38
103.91	105.43	105.66	105.38	101.98	103.03	105.86	103.78	104.52	105.36	106.61	104.07	104.9	103.27	104.02	103.41	105.05	103.64	105.32	103.45	102.44	104.83	105.81	103.3	103.59	105.27	104.67	104.62	106.04	104.61	103.98	104.6	104.84	104.86	103.54	104.97	104.58	103.08	105.73	104.33	103.05	104.9	103.78	104.55	102.96	102.56	103.41	103.98	102.75	103.74
110.77	112.37	113.62	113.39	112.82	111.92	113.5	113.16	112.93	113.91	113.02	112.46	111.23	112.23	112.01	112.35	111.7	111.18	111.38	110.72	111.35	111.47	110.88	111.66	113.39	113.01	111.63	112.53	111.17	112.34	111.27	113.56	113.29	111.54	111.87	110.83	112.64	111.96	112.39	110.63	111.68	111.92	111.55	113.23	112.09	112.56	111.56	111.58	111.48	111.53
117.75	115.67	114.65	115.32	118.29	117.59	115.78	114.44	114.36	116.03	115.59	117.33	115.86	115.4	116.77	116.58	115.8	115.9	116.14	116	116.22	115.47	115.96	116.06	116.8	116.86	116.83	116.57	117.25	115.76	116.78	116.56	115.59	115.97	115.64	115.39	115.94	116.2	116.45	117.69	117.25	117.81	115.07	115.44	116.68	116.21	116.99	117.17	116.4	115.28
105.16	106.54	104.72	107.15	106.85	106.56	106.04	105.48	107.41	106.01	105.42	106.01	105.87	106.18	104.23	105.68	104.7	106.36	106.09	106.6	106.49	107.13	106.66	105.63	104.72	106.08	106.84	106.28	107.28	104.31	107.91	105.89	104.28	105.46	106.5	103.71	106.69	106.24	105.35	106.07	107	107.98	107.4	106.6	105.49	106	104.99	106.18	106.82	106
104.41	104.96	103.72	104.17	104.51	105.2	104.35	104.07	104	105.84	105.46	104.99	104.34	103.8	104.74	105.39	104.54	104.68	104.83	104.15	105.11	104.46	103.32	104.93	103.67	103.33	105.14	105.55	103.49	103.92	103.86	102.57	105.33	103.39	104.43	104	104.81	103.31	104.79	104.82	103.07	103.51	104.32	104.07	103.3	103.72	103.08	104.37	103.37	105.48
111.59	112.09	108.13	110.87	111.65	111.76	111.48	112.04	110.01	110.28	110.74	110.59	109.53	111.24	111.08	111.08	112.29	110.9	110.55	110.83	109.54	111.04	111.91	111.58	110	110.97	112.03	111.45	112.43	112.29	108.72	110.8	110.57	110.44	111.69	110.27	109.32	112.17	111.34	110.75	109.36	111.8	109.97	112.37	111.57	110.35	111.23	111.2	111.72	110.81
105.31	105.6	106.15	105.03	105.59	106.69	105.4	105.1	106.1	105.66	106.04	106.24	106.38	105.59	105.9	106.46	105.64	105.81	106.17	106.93	105.85	104.41	105.56	104.83	106.74	104.95	105.07	104.61	104.98	105.16	103.09	106.4	104.45	105.24	106.65	104.6	103.91	106.88	106.69	106.87	106.52	104.94	106.25	106.34	105.6	106.85	105.85	106.34	105.74	107.12
110.28	109.32	110.86	109.28	111.77	109.35	111.58	109.08	110.89	110.38	109.69	109.49	110.02	108.82	111.7	108.58	111.02	109.54	110.5	110.37	110.2	109.23	109.78	109.95	110.14	110.33	110.39	111.25	111.29	110.91	110.05	110.86	110.84	109.35	110.44	109.43	108.97	110.14	110.98	108.71	110.8	108.96	110.05	109.76	110.32	109.95	110.3	111.02	110.4	108.98
105.28	106.17	105.91	105.76	104.69	106.88	106.48	106.07	104.39	104.88	106.18	105.64	107.06	107.36	106.25	107.61	107	105.06	105.7	106	106.4	105.9	106.34	105.7	105.27	106.99	104.71	105.7	106.2	106.19	105.86	105.53	108.01	106.05	106.12	106.32	105.6	106.39	106.51	105.22	105.24	107.3	106.34	106.15	104.74	106.24	105.91	105.28	106.67	105.94
104.26	104.03	104.27	105.46	105.19	104.55	104.94	105.14	104.87	104.88	104.76	105.03	104.44	104.61	104.96	105.7	105.61	105.05	104.81	105.68	105.54	103.72	106.44	105.31	105.31	104.62	105.88	104.74	103.61	103.2	104.39	107.66	105	106.44	103.71	105.45	104.79	104.79	104.81	103.9	105.28	103.79	105.88	105.48	104.53	105.46	104.32	104.11	106.41	104.98
105.49	106	104.63	105.52	104.33	105.26	105.8	103.47	104.74	103.25	106.8	103.94	105.55	104.57	103.94	104.75	106.92	104.46	103.48	104.45	104.6	103.81	104.57	103.51	106.14	105.35	105.17	105.26	104.54	103.72	105.45	103.35	105.71	104.88	104.88	104.57	105.48	104.15	104.07	104.27	105.4	105.27	104.56	104.31	103.68	106.56	106.68	103.28	105	105.73
106.03	103.81	105.62	105.09	107.17	103.76	105.2	107.58	105.45	104.22	106.35	106.25	104.82	105.81	105.84	103.57	104.2	106.94	105.42	106.34	105.57	106.39	106.19	105.12	106.29	105.15	104.99	105.88	106.33	106.39	106.79	105.22	105.3	106.5	106.04	106.89	105.26	105.44	106.73	105.82	105.82	106.55	104.83	105.57	105.02	105.81	106.1	105.73	106.58	106.36
105.41	103.76	104.48	105.72	105.67	104.84	106.61	104.43	106.87	105.31	106.03	105.66	106.25	104.54	106.64	104.49	105.71	106.27	105.53	106.14	105.69	105.76	105.06	103.88	105.47	104.62	105.35	104.11	104.83	104.91	106.15	106.01	105.64	104.34	105.27	104.65	104.65	105.39	104.46	105.41	107.27	106.05	105.4	105.57	104.74	104.71	105.13	105.96	106.41	104.56
103.83	103.67	104.17	104.21	103.32	106.04	104.76	104.45	103.67	105.25	105.17	104.69	104.72	103.67	105.2	104.83	104.42	103.96	104.78	106.33	104.19	104.6	103.71	104.29	104.84	105.52	103.15	105.05	105.37	105.29	105.4	104.69	103.57	103.36	103.7	104.21	103.03	104.92	105.61	104.74	103.02	103.55	104.64	105.21	105.12	103.87	105.33	103.37	105.02	104.77
110.69	111.42	111.46	111.32	111.93	111.8	110.73	111.51	112.65	113.94	112.65	111.82	111.07	111.11	111.79	112.32	110.86	110.95	110.62	111.36	114.11	110.77	110.98	112.69	111.97	111.47	111.71	111.29	112.54	111.2	109.56	110.67	112.35	113.67	111.47	111.91	111.48	112.59	113.2	111.75	113.06	111.4	112.43	113.34	111.38	111.57	111.56	113	111.07	111.99
106.64	107.1	104.37	103.99	106.46	105.22	106.48	105.22	106.54	106.32	106.02	106.51	105.09	105.77	106.31	104.32	105.71	104.7	105.84	106.96	105.41	105.8	106.76	105.83	105.57	105.94	105.84	106.42	105.55	106.79	106.4	106.89	104.6	104.29	106.98	107.14	105.52	105.45	105.88	105.91	105.62	105.61	105.06	106.33	106.13	105.45	105.93	106.67	106.77	103.63
106.13	106.15	106.32	105.99	106.16	105.49	107.59	107.99	107.24	105.87	106.4	106.05	106.69	105.44	106.33	106.63	105.78	105.47	108.46	106.59	107.94	104.12	105.78	107.09	105.87	106.81	106.46	105.45	106.49	106.36	107.1	105.44	105.3	106.78	106.59	108.03	107.43	106.41	105.99	105.14	105.14	107.59	107.05	105.57	106.88	106.19	105.69	106.67	105.91	107.06
106.08	107.42	105.63	107.84	107.28	106.56	105.52	106.23	108.62	107.33	106.51	108.1	109.13	106.92	106.45	106.45	107.05	106.95	107.46	107.47	106.17	106.72	107.36	106.27	106.24	104.81	106.78	107.01	104.85	106.75	107.21	107.42	107.93	108.36	106.4	106.13	105.49	106.64	106.79	106.93	107.47	106.03	106.93	106.99	106.87	106.57	103.47	106.05	107.94	107.88
112.41	111.85	112.83	113.59	112.64	112.46	111.31	110.98	113.13	111.78	113.32	112.03	110.51	109.9	112.93	112.15	111.75	112.17	111.17	112.31	110.29	111.3	112.44	112.58	112.73	110.51	111.68	111.83	112.65	111.5	112.29	111.91	110.75	111.61	110.97	111.77	109.87	111.52	112.69	113.46	112.14	113.03	112.34	111.2	112.88	111.16	112.26	112.72	111.84	112.7
110.99	112	112.74	112.94	112.14	111.76	112.13	114.09	112.27	113.48	108.97	110.27	112.33	109.7	111.63	111.66	111.6	111.36	110.66	111.54	113.08	111.83	112.55	110.88	111.56	112.47	112.88	111.41	111.34	111.24	111.88	110.42	111.14	110.81	111.46	112.25	110.97	111.78	111.6	112.83	114.28	112.64	110.8	111.64	113.55	111.43	111.76	111.08	112.54	111.89
101.88	100.28	101.51	101.79	102.39	101.05	101.14	99.178	100.74	100.92	100.66	99.982	101.16	100.68	99.316	100.03	100.04	100.16	100.48	102.04	102.38	102.57	101.14	100.18	101.6	102.74	100.78	100.65	100.71	100.59	101.7	100.57	100.91	101.91	101.01	100.58	100.24	100.28	100.3	101.37	100.23	101.53	101.38	102.03	100.72	102.4	100.14	100.36	99.893	102.94
106.67	105.2	106.93	106.68	106.75	105.97	104.73	106.52	106.18	105.17	106.02	107.11	107.72	106.61	105.92	107.08	106.07	108.48	106.42	106.7	105.55	105.69	104.81	106.24	107.68	107.21	105.67	106.54	106.44	105.73	107.62	105.38	105.72	106.53	104.32	106.79	106.25	104.43	105.7	105.67	105.38	107.11	105.95	107.12	107.97	105.1	106.2	104.51	106.78	105.64
103.27	103.29	104.1	103.65	103.56	104.6	103.7	103.53	102.24	103.78	105.69	104.82	103.29	105.83	103.35	104.83	104.11	105.87	105.63	104.74	103.33	103.98	103.49	104.53	104.18	103.68	104.73	104.07	105.52	103.01	103.34	103.6	104.35	103.04	104.19	104.03	104.09	103.06	105.49	104.1	102.35	104.46	105.8	104.25	104.49	104.86	106	105.83	105	103.29
101.18	101.41	101.84	101.68	100.9	101.12	99.071	102.65	100.13	102.36	101.99	101	101.91	102.11	103.02	100.3	100.39	100.31	100.22	100.5	102.18	102.41	100.68	100.67	101.83	101.54	102.11	100.29	100.95	100.71	101.66	100.72	100.47	101.28	100.58	102.17	101.95	100.32	100.75	99.114	101.63	101.28	100.53	101.7	102.56	99.671	101.33	101.23	99.922	101.4
103.69	104.25	103.91	104.82	105.26	103.71	102.91	103.77	103.85	104.37	104.11	104.4	102.89	102.83	103.33	106.18	104.68	104.65	104.84	103.16	104.45	104.52	105.54	103.85	105.05	104.07	104.78	104.82	103.68	103.94	105.02	103.18	104.22	105.21	104.34	106.98	103.94	103.6	105.7	103.75	107.25	103.9	105.45	107.31	103.93	104.15	104.31	105.15	103.4	104.91
[truncated: 300 more rows]
[truncated: 150 more columns]
