# Supplementary material for: Genetic dissection of main and epistatic effects of QTL based on augmented triple test cross design
Source: PLoS One. 2017 Dec 14;12(12):e0189054. doi: 10.1371/journal.pone.0189054 (PMC5730204; doi:10.1371/journal.pone.0189054)
Supplement: S8 Supporting Information — (ZIP) [file pone.0189054.s008.zip › z4_1450_0.8_5.csv]

106.59	106.04	105.08	104.25	107.66	103.55	106.95	106.24	104.76	105.26	105.31	103.93	105.16	107.04	105.48	105.86	104.53	104.85	104.94	104.54	106.1	106.92	105.89	104.07	105.13	105.84	105.83	106.83	105.53	107.67	104.72	103.47	105.41	105.18	106.67	106.12	106.37	106.18	105	106.11	105.61	104.25	105.63	103.48	105.42	107.15	106.09	105.9	106.57	105.62
106.15	106.08	107.01	105.32	107.45	105.67	104.45	106.02	104.93	104.27	109.48	107.59	104.7	106.12	106.01	105.13	108.88	108.06	105.33	107.49	104.93	107.02	104.4	108.2	106.17	106.81	104.66	107.26	106.58	105.57	106.36	105.34	105.37	108.21	105.61	104.52	106.52	104.47	107.71	106.32	107.93	105.38	103.5	105.03	105.2	105.77	105.34	108.23	107.19	106.38
106.75	105.18	105.79	104.38	104.82	104.33	105.83	105.8	105.1	105.53	106.09	104.65	106.25	105.8	105.83	106.24	105.18	105.11	103.36	105.14	105.16	105.18	105.83	103.48	105.81	104.63	105.74	106.63	104.75	105.84	106.14	106.8	106.63	105.49	106.03	105.33	102.89	106.97	106.93	108.18	105.87	104.59	105.25	105.87	105.32	105.91	104.61	105.94	105.31	106.3
117.02	117.77	114.57	115.88	115.42	115.15	114.71	116.12	118	115.91	115.54	116.83	117.17	117.39	117.31	117.87	116.56	116.06	116.64	114.96	113.74	117.46	112.01	116.19	114.93	114.28	113.8	117.99	115.67	116.08	117.99	116.22	116.97	115.04	115.45	116.46	116.37	117.27	117.97	116.39	117.12	115.03	114.31	115.57	117.67	116.21	116.92	115.84	115.52	114.21
117.05	117.08	117.17	117.76	118.34	117.83	115.68	118.44	116.28	118.13	116.86	118.27	116.17	118.28	117.95	118.65	115.62	117.74	118.08	118.46	116.16	115.15	117.54	119.19	118.29	116.85	116.93	119.07	117.01	118.89	117.62	118.07	115.76	117.08	119.12	117.01	117.88	116.86	117.32	119.14	120.09	116.37	118.14	115.4	115.91	116.71	118.44	117.6	117.45	117.11
111.52	110.55	112.09	112.03	112.52	112.05	111.02	113.91	113.19	111.33	112.31	112.25	111.08	113.06	111.33	110.75	110.2	113.23	113.14	109.71	111.69	112.33	112.54	113.67	113.83	111.64	111.54	111.67	111.71	112.6	110.83	110.94	112.64	110.86	111.76	113.21	109.53	113.58	111.96	110.25	111.38	112.68	111.64	111.65	111.89	110.3	110.99	112.09	109.72	111.09
110.73	110.91	109.49	113.41	110.53	110.4	111.73	109.17	112.39	110.63	110.67	109.78	110.03	109.1	109.65	108.22	112.94	111.9	113.1	111.37	111.97	110.28	108.92	113.11	109.55	111.93	110.5	111.95	110.47	110.67	109.7	110.52	109.77	109.85	112.39	111.75	111.22	113.14	112.95	109.67	111.09	109.24	110.26	110.85	110.37	112.1	112.32	109.73	109.64	110.64
106.05	104.71	106.21	105.81	106.41	104.88	102.94	105.84	106.93	105.61	106.88	106.22	105.87	104.66	105.99	105.58	106.09	105.13	105.16	106.64	105.02	104.54	103.99	104.86	106.34	106.11	105.92	106.34	105.74	106.16	106.96	104.69	104.66	104.88	105.52	104.51	105.06	105.74	103.92	106.46	108.45	106.88	106.58	105.38	106.5	106.89	107.42	107.01	105.37	106.56
110.54	108.9	111.54	107.87	112.14	109.82	111.47	110.25	109.2	109.54	109.9	106.69	109.71	108.92	109.2	111.06	111.78	110.17	110.95	110.4	109.82	108.96	110.68	108.43	110.08	110.07	110.41	108.76	112.12	110.61	110.04	108.56	111.84	109.14	110.66	108.14	111.57	109.02	111.02	109.07	109.7	110.11	110.21	109.37	109.72	111.26	108.35	109.66	110.34	110.54
111.6	112.28	112.16	113.08	111.69	112.4	112.33	114.6	112.89	112.72	110.01	109.99	111.2	112.88	111.72	111.99	110.47	109.26	109.62	111.64	112.77	112.45	113.04	109.52	110.83	112.99	110.01	111.43	110.84	110.83	110.05	112.22	113.37	111.39	111.76	111.49	111.92	110.26	113.36	109.76	112.39	113.34	111.11	113.1	111.64	111.29	111.26	112.57	112.09	111.25
101.13	101.79	99.715	100.56	101.53	101.39	100.66	100.19	98.946	101.44	100.64	100.78	101.29	100.83	101.99	99.605	101.4	98.589	100.92	99.663	100.38	99.528	102.66	98.37	98.41	100.31	98.497	99.854	100.7	100.57	99.821	100.01	99.136	101.09	103.3	100.6	99.504	100.01	101.82	100.47	99.286	99.639	100.05	98.202	98.718	98.334	101.82	100.49	102.04	98.443
105.14	106.76	107	105.1	107.37	106.53	105.24	108.07	104.87	104.81	107.07	106.67	106.23	105.65	107.12	106.26	105.99	105.92	106.65	104.1	106.37	105.94	105.46	109.93	103.84	104.34	106.75	108.53	105.67	105.65	107.51	105.87	105.46	105.27	107.41	107.38	106.34	105.7	107.19	105.78	105.73	104.8	104.35	105.9	106.46	106.6	106.02	105.92	106.04	105.03
104.88	102.54	105.63	106.25	107.45	103.47	106.6	106.3	105.91	105.59	104.37	105.06	104.57	105.28	103.62	105.59	105.04	103.71	103.91	103.99	103.92	106.22	105.07	105.03	104.95	104.48	106.67	103.44	105.2	104.35	103.69	105.19	106.38	105.07	103.72	105.33	102.73	102.78	103.63	102.89	105.92	105.03	104.18	104.25	103.69	106.38	103.63	103.57	103.47	101.22
112.15	108.42	110.77	108.22	111.15	109.66	111.12	111.11	110.62	108.49	109.39	109.84	112.58	109.02	110.06	110.84	109.42	109.38	108.52	110.93	107.65	108.42	109.37	107.19	109.57	111.29	110.86	109.88	111.77	111	109.93	109.15	109.13	106.7	110.94	108.28	110.3	110.48	111.26	109.69	111.45	110.56	112.46	109.82	110.9	110.19	109.32	108.7	109.74	110.46
103.72	106.96	105.51	107.17	106.7	105.33	105.5	106.08	107.27	108.88	107.67	104.74	108.34	105.75	105.74	106.9	106.82	108.3	106.61	106.09	104.12	106.67	107.36	107.35	108.13	108.58	104.95	106.15	105.88	104.96	106.38	106.68	105.2	105.23	106.53	105.41	105.14	105.85	104.89	107.68	104.78	104.67	105.75	105.76	108.11	107.58	104.78	105.91	107.38	105.68
113.03	114.32	110.37	113.27	110.07	111.21	111.72	107.11	110.02	112.98	113.08	111.84	110.98	110.98	112.28	111.84	114.7	112.23	110.56	111.49	113.5	110.6	109.2	111.73	110.98	110.7	112.48	111.85	112.19	111.94	111.13	112.76	111.62	110.32	111.99	111.06	109.08	112.55	110.86	111.28	110.03	111.5	112.84	111.11	110.3	112.51	111.1	112.57	113.21	113.01
108.84	110.55	110.67	111.47	112.1	111.22	109.53	111.96	109.22	110.12	113.58	109.83	110.49	108.71	110.44	111.03	112.9	108.79	111.58	110.74	110.46	110.35	111.82	112.63	110.27	111.73	110.81	110.01	112.52	111.75	111	111.31	110.94	110.64	110.4	112.11	113.87	108.68	111.09	111.73	111.29	110	110.28	107.87	112.96	112.15	111.56	111.04	111.82	112.69
105.22	106.45	104.35	102.72	106.86	105.37	105.98	105.67	106.18	106.62	107.54	104.72	106.15	105.39	103.71	107.59	105.13	106.07	107.54	105.63	105.94	105.5	106.29	104.49	104.95	107.05	105.97	107.03	108.59	105.46	104.11	105.55	104.79	107.93	105.81	108.54	105.26	105.8	108.54	105.57	102.36	105.42	103.11	105.67	106.42	104.9	105.13	106.96	105.14	105.22
111.49	111.26	113.87	111.28	111.64	110.21	112.35	109.98	111.95	111.35	111.19	111.23	112.16	111.43	111.04	111.79	112.06	113.07	110.64	112.31	112.53	112.05	112.76	113.61	109.52	112.47	113.03	110.15	112	111.91	111.65	111.37	112.68	109.96	110.3	110.93	112.17	113.02	110.01	108.28	114.23	112	111.34	112.9	110.03	112.07	112.87	109.89	112.93	112.24
100.21	99.506	98.187	99.076	97.61	100.97	100.13	99.76	97.761	99.154	98.578	99.633	100.16	100.35	100.28	100.12	102.88	100.59	98.346	101.13	99.601	99.186	100.15	97.079	99.256	99.577	100.54	102.44	100.04	100.28	100.54	98.123	100.64	101.4	101.28	100.84	100.65	98.996	99.977	99.638	100.45	98.808	100.95	99.021	98.108	99.266	100.75	100.84	101.26	100
110.11	110.46	110.35	111.29	111.27	110.08	108.08	108.57	106.26	110.56	107.75	111.8	111.92	110	111.6	107.46	111.98	110.13	111.29	107.3	109.42	110.22	109.78	111.47	106.64	109.34	110.53	108.58	110.55	112.68	108.92	107.64	111.55	110.43	107.42	109.51	111.06	111.82	109.35	108.4	110.17	112.41	108.96	109.49	109.82	108.21	107.41	108.57	111.07	108.66
105.16	106.93	104.85	103.08	104.75	103.79	106.42	105.03	107.03	105.05	103.57	107.62	107.86	107.67	105.66	104.84	106.68	106.47	107.1	105.83	105.02	105.82	108.53	106.07	105.33	106.81	105.92	104.78	103.77	108.23	105.58	105.47	105.34	106.02	103.39	106.01	106.47	106.35	105.78	105.97	104.94	106.78	104.78	103.78	102.86	103.9	104.16	106.85	105.66	102.58
109.45	111.93	111.58	112.07	112.51	110.58	110.94	113.09	110.21	111.91	110.8	112.61	112.63	109.81	111.38	110.49	109.68	109.94	111.14	113.32	111.85	112.54	109.34	109.04	111.48	111.06	109.77	112.76	111.62	111	111.06	111.69	111.43	110.44	112.62	112.51	109.06	109.92	110.91	110.39	112.11	111.23	111.26	113.64	110.72	111.82	110.5	111.35	110.63	110.04
106.96	105.09	104.7	104.71	102.98	104.76	107.67	107.7	102.91	106.28	104.72	104.37	104.14	105.37	106.61	103.58	104.74	107	104.97	101.85	106.08	105.24	104.28	103.76	103.9	105.64	105.16	107.07	107.4	104.73	105.97	103.99	105.2	107.76	105.04	106.21	105.44	105.13	105.66	105.32	107.14	104.82	104.35	106.35	105.76	105.41	106.42	106.14	105.59	105.43
104.15	106.78	104.53	104.74	105.71	102.06	104.53	103.59	103.31	104.74	105.03	105.8	100.9	103.52	105.59	103.23	104.36	103.35	104.38	103.82	104.47	104.6	104.37	101.34	105.24	106.04	105.64	105.32	103.65	104.33	102.96	103.34	103.08	103.57	101.82	104.46	103.86	103.47	103.99	101.53	103.44	102.38	103.67	105.64	102.98	104.3	104.46	101.68	106.59	102.97
107.94	111.23	112.44	110.06	111.09	110.11	110.31	111.49	113.71	110.97	110.13	108.68	110.08	109.39	109.75	110.37	111.13	109.89	112.23	110.39	110.55	113.88	111.66	108.55	112.59	109.63	112.38	110.86	110.8	111.73	109.89	109.77	111.03	110.89	110.32	110.36	111.38	112.78	110.4	108.5	111.2	110.34	111.55	112.16	109.48	109.01	110.91	109.07	109.51	112.39
105.65	103.61	105.03	105.87	105.77	105.78	106.5	106.56	106.14	105.82	105.16	104.24	104.72	102.9	105.65	106.09	104.53	103.36	105.86	106.27	104.5	104.01	104.61	103.87	105.09	106.96	105.01	105.44	105.95	105.68	105.61	102.93	105.99	104.43	105.09	108.99	106.28	104.98	103.85	105.19	105.93	104.19	107.02	106.34	106.32	106.53	105.86	104.92	107.18	104.42
104.35	103.2	104.5	105.97	105.93	104.55	105.25	103.87	105.3	106.72	105.48	105.02	106.59	103.93	105.87	106.46	106.01	106.04	103.82	105.93	104.69	105.27	106.95	103.68	105.16	106.51	103.02	104.94	106.54	102.8	106.08	103.46	105.67	105.64	105.7	105.3	105.48	104.34	106.25	104.87	103.66	105.02	105.89	104.82	104.97	106.41	105.8	104.84	101.31	103.47
102.29	105.81	104.96	105.56	106.95	107.18	104.87	104.07	105.45	106.64	105.98	105.08	106.11	105.07	101.61	104.57	105.76	104.16	105.99	105.68	103.24	106.22	105.08	105.98	105.17	105.55	105.57	104.56	104.01	106.82	106.18	107.15	105.3	104.23	106.5	107.75	104.97	107.83	104.16	107.21	105.39	104.5	104.01	106.24	107.07	107.91	105.28	106.54	104.83	103.19
105.5	104.91	106.23	104.89	105.34	104.96	106.77	102.78	103.21	103.68	105.71	105.41	103.51	104.19	104.78	104.02	103.22	104.54	104.53	103.53	104.39	106.72	107.45	105.42	105.75	102.33	104.83	104.11	106.13	107.45	105	107.68	105.18	102.72	103.57	105.63	104.35	103.74	104.25	104.58	103.44	105.52	106.17	104.82	106.09	103.6	102.95	105.49	104.81	103.61
105.37	106.58	104.59	105.11	103.1	105.46	103.98	107.35	105.34	104.13	106.27	105.62	103.87	106.69	106.38	104.68	105.52	104.98	107.17	105.39	105.19	106.34	106.27	105.53	104.45	106.82	106.73	106.61	105.37	105.99	105.28	107.61	105.04	105.23	104.23	105.8	106.1	103.61	104.83	105.11	105.86	104.36	103.58	106.65	106.46	104.46	107.17	105.25	104.44	104.42
96.685	98.887	99.286	98.674	100.66	97.845	99.392	101.37	98.18	99.323	99.981	99.378	97.303	101.41	98.545	100.58	100.78	100.82	98.415	100	99.998	100.94	97.135	100.4	99.679	99.628	99.209	99.291	99.598	100.48	101.19	99.112	100.59	99.436	97.387	99.504	100.12	101.3	98.11	99.362	99.963	98.803	99.302	97.847	100.53	96.894	100.29	98.192	99.393	98.696
105.98	103.66	106.13	104.17	107.24	106.85	106.02	107.21	104.68	105.5	105.28	104.71	105.24	104.9	105.15	104	106.36	106.41	108.02	103.78	106.39	105.98	105.36	106.23	105.27	105.94	104.2	105.53	107.07	106.61	104.36	105.79	104.73	104.9	105.06	104.69	105.79	104	103.6	105.25	104.49	104.3	105.8	105.65	106.54	105.34	104.28	105.65	106.94	103.82
106.82	104.51	105.11	104.16	106.1	106.17	102.48	102.21	102.4	106.62	104.32	104.21	105.8	104.3	104.81	104.82	106.98	106.33	107.46	106.44	105.4	105.45	105.34	105.07	106.16	105.37	106.84	103.67	105.15	103.93	103.74	104.9	107.91	106.06	105.44	106.68	105.73	106.42	103.99	105.69	104.79	106.35	104.83	107.48	106.14	107.99	105.6	105.22	105.81	106
98.732	99.035	101.1	98.683	98.283	98.557	99.167	99.775	99.452	98.588	100.78	100.29	102.49	98.204	98.634	99.921	97.781	101.86	100.11	99.53	97.096	98.893	98.309	100.51	100.69	100.62	98.811	98.749	100.13	98.369	100.61	100.52	100.95	101.59	98.944	98.291	100.39	98.919	100.62	99.444	101.53	100.98	100.43	100.31	98.865	101.18	100.1	103.34	102.48	101.58
99.18	99.558	101.37	101.36	100.13	99.309	100.49	102.06	102.15	103.07	101.69	101.76	100.14	100.66	101.35	100.19	102.03	99.806	99.628	99.922	101.54	100.75	99.541	99.38	98.534	100.46	100.98	101.26	100.52	98.421	99.943	100.95	100.12	99.086	102.5	100.59	99.865	98.233	101.94	100.54	99.872	101.53	100.92	99.906	101.3	101.36	101.46	101	101.58	99.834
113.15	113.68	112.61	113.11	111.14	114.03	110.69	110.67	113.26	112.85	115.05	109.43	112.23	114.14	112.48	112.14	109.03	114.11	115.16	113.55	112.25	111.74	113.13	114.03	111.91	114.66	112.31	111.53	112.17	113.08	111.86	112.38	110.54	113.83	111.62	116.28	110.18	113.25	113.96	110.94	112.91	111.31	113.19	114.26	114.43	113.76	114.08	115.98	112.62	113.25
105.55	107.04	107.85	105.18	106.96	108.31	106.02	106.97	104.63	104.31	104.32	105.45	106.15	106.27	105.62	106.25	106.66	105.78	106.53	103.41	106.48	108.39	103.6	106.44	105.6	106.69	106.98	104.75	104.32	105.28	106.54	105.08	106.99	104.85	105.58	103.35	106.41	106.08	105.83	104.92	105.18	105.82	104.33	105.82	104.34	107.07	105.82	106.62	106.14	107.06
105.23	105.28	103.91	104.01	107.16	103.53	104.97	103.02	105.21	106.35	106.21	101.93	101.95	106.09	106.36	103.96	102.44	102.99	103.92	106.04	103.64	103.97	103.33	104.01	104.5	103.17	104.86	102.9	104.15	106.4	103.43	104.26	103.91	104.59	103.52	103.99	104.37	105.74	103.7	103.9	104.47	104.37	101.45	106.35	102.59	102.64	104.68	105.72	104.86	105.25
108.44	106.19	107.09	105.99	108.89	106.08	105.63	106.41	105.35	107.15	106.47	104.89	105.45	108.53	107.86	106.88	106.35	107.06	106.38	105.6	107.88	105.51	107.6	104.54	108	107.85	105.81	108.15	107.7	106.46	108.55	105.81	107.35	107.58	107.28	105.73	106.74	105.41	106.81	108.28	108.36	108.18	107.37	107.65	107.05	108.07	106.05	104.74	106.58	107.73
106.5	106.62	104.82	104.28	105.93	106.38	106.47	101.16	105.49	104.19	103.54	104.29	105.03	107.53	104.9	105.34	105.08	105.02	104.48	103.16	106.01	104.29	102.63	105.28	104.72	104.63	105.77	107.16	104.4	102.54	103.5	104.39	105.49	105.28	106.59	104.53	105.63	103.05	105.54	105.78	104.43	105.51	102.45	105.56	103.57	104.62	106.1	102.74	104.58	105.52
110.59	112.24	111.8	110.68	112.37	111.67	111.08	111.96	110.42	111.04	110.87	109.62	110.38	112.81	111.61	111.16	110.84	111.83	108.72	109.45	112.59	111.39	111.48	111.22	111.82	112.17	112.62	111.92	110.19	110.62	112.53	112.4	111.18	109.96	111.08	110.91	113.04	112.56	111.35	108.92	112.56	108.67	110.4	111.1	111.63	110.1	111.5	110.87	110.02	111.17
105.46	106.27	106.31	108.74	105.88	106.05	106.23	106.46	105.3	106.54	103.06	105.15	106.19	105.25	103.57	106.58	106.27	105.87	104.54	106.34	105.64	105.08	103.51	104.98	106.81	107.17	105.04	108.62	105.94	107.8	104.94	104.77	105.44	107.65	108.43	106.31	106.32	106.35	104.74	104.69	106.15	105.36	104.62	105.82	106.09	107.16	104.88	104.17	106.14	105.04
104.98	109.06	106.09	104.88	105.41	105.83	106.62	107.87	106.24	106.65	107.76	106.08	108.15	107.11	108.08	105.88	107.98	108.29	106.98	107.39	108.02	106.53	106.4	105.54	105.85	107.35	105.81	105.59	106.27	107.34	105.16	107.56	105.82	107.5	106.27	108.59	106.6	106.5	106.44	106.3	109.66	106.6	108.56	108.75	107.29	108.82	106.77	106.79	107	105.19
104.18	106.03	106.36	103.62	104.34	103.51	105.96	104.9	101.42	104.12	105.24	104.16	103.84	103.82	103.81	103.83	104.24	103.01	103.6	104.97	104.2	105.28	106.48	104.44	104.14	105.04	104.68	106.39	103.45	105.83	104.76	105	104.62	105.51	105.91	105.81	104.05	102.67	106.56	105.48	104.55	103.82	104.49	104.46	103.5	102.89	102.59	105.34	102.93	103.23
109.02	106.33	104.5	107.29	105.56	105.99	103.26	105.2	104.35	103.78	106.74	104.38	104.26	105.06	106.71	105.13	105.53	105.03	105.44	106.7	104.3	105.63	102.63	105.13	105.95	104.19	106.47	105.3	105.96	109.42	107.8	105.02	104.52	105.71	105.68	105.8	106.19	105.38	104.72	106.59	106.7	107.1	105.88	106.27	107.81	107.31	106.62	106.22	105.42	104.55
114.3	116.72	117.28	117.29	116.34	115.78	115.5	117.63	116.93	116.26	117.06	114.29	115.73	115.3	115.72	114.29	116.77	114.57	117.96	115.06	115.63	116.3	116.09	116.67	116.52	120.13	114.96	117.34	117.39	116.13	117.74	115.95	117.25	115.76	114.69	117.5	116.92	116.83	115.97	114.73	117.19	116.54	115.84	117.76	117.93	117.11	116.27	117.41	117.75	116.07
100.39	98.902	102.07	100.65	101.06	102.13	98.951	99.772	101.15	98.835	98.817	99.777	99.563	100.76	102.17	102.03	100.28	102.02	100.6	97.945	98.541	99.422	100.88	99.548	101.01	100.25	99.49	100.67	97.581	100.38	101.65	99.06	100.92	101.46	101.14	101.18	100.13	98.809	100.34	98.576	98.064	98.311	101.09	99.828	101.63	100.4	97.794	101.42	99.507	100.64
100.56	99.796	100.24	100.98	100.71	100.25	99.308	99.101	100.01	103.52	101.39	99.592	100.65	98.597	100.7	98.735	102.46	101.18	99.212	99.729	99.925	100.75	100.66	100.06	99.533	101.97	98.709	101.33	98.876	100.31	99.891	98.858	102.28	101.21	99.988	100.11	99.415	102.6	99.088	100.69	102.17	99.169	102.55	101.21	100.21	102.42	101.35	98.629	99.524	96.69
101.59	102.02	99.431	100.15	101.38	98.569	102.34	99.137	101.23	99.386	98.664	102.4	100.88	100.92	98.128	99.556	99.013	99.801	100.15	99.351	100.2	100.06	99.18	100.16	98.419	100.41	101.15	100.56	99.77	99.524	99.272	101.24	99.976	100.31	102.07	99.976	100.28	101.18	100.08	101.24	99.856	102.02	100.17	99.832	100.79	100.93	98.53	100.52	101.66	100.21
105.88	106.03	105.11	107.61	110.54	107.97	108.5	106.79	106.25	106.84	106.32	107.01	106.4	107.34	105.45	105.83	106.97	108.23	108.48	106.97	106.33	106.17	107.49	105.69	107.16	106.7	104.95	103.49	105.47	107.16	105.65	106.02	107.01	108.35	106.94	107.05	107.44	105.94	106.55	105.67	106.86	106.2	108.25	107.5	109.15	105.9	106.18	107.69	107.5	105.6
106.67	106.59	102.97	104.51	104.58	106.84	104.28	104.07	105.33	105.47	104.55	104.35	106.48	105.08	105.13	107.39	104.27	105.41	103.21	106.43	105.76	104.63	105.15	104.1	105.39	106.03	105.54	105.03	105.29	106.51	104.48	104.98	105.81	106.46	106.42	106.67	105.9	105.98	102.98	103.75	105.59	105.29	103.12	105.72	106.04	105.39	105.84	104.06	106.06	106.85
107.84	103.25	107.21	106.58	106.38	105.69	107.09	107.03	105.1	106.91	105.04	104.36	104.36	104.41	104.95	105.35	104.11	105.51	104.72	106.01	104.28	105.36	106.41	103	104.64	106.32	105.89	105.5	105.04	106.94	106.42	105.11	105.07	106.4	105.03	105.94	105.56	107.67	105.47	106.55	103.73	106.3	106.57	104.58	104.61	107.33	106.25	105.84	105.19	105.05
112.15	110.52	111.8	113.04	112.69	111.73	112.25	112.55	112.05	111.11	113.03	112.35	110.68	109.76	110.98	112.18	111.55	110.25	110.04	112.98	110.98	111.49	110.5	112.75	111.43	111.96	112.86	110	111.69	111.96	111.17	111.01	112.62	107.9	111.93	111.26	113.71	111.4	111.99	109.93	111.54	111.79	113.84	111.79	109.88	113.44	111.82	112.78	112.32	113.04
106.63	104.35	105.32	106.24	103.33	103.77	103.36	105.07	101.93	106.4	105.87	103.82	104.96	104.95	102.61	105.12	104.64	103.94	103.1	105.4	103.74	103.42	103.69	103.81	104.56	105.33	103.82	104.57	104.63	106.02	104.29	104.13	103.75	105.33	102.86	105.18	102.76	101.84	103.57	103.8	104.11	104.49	103.24	104.61	105.94	104.35	103.1	102.8	102.78	102.51
105.74	105.3	106.42	105.27	106.54	105.01	105.16	109.46	104.74	108.24	107.05	106	105.27	105.16	107.3	105.45	107.68	105.18	106.65	107.21	104.47	105.45	106.12	105.85	107.35	110.13	106.37	107.03	107.18	103.52	105.99	105.95	105.79	103.51	105.72	104.71	105.87	105.98	104.89	104.44	108.14	107.04	104.38	105.27	103.94	105.69	104.43	104.57	106.38	104.95
104.25	105.4	105.12	104.95	106.78	103.44	106.91	106.6	104.97	103.07	106.85	101.71	106.69	106.41	106.58	104.27	107.27	106.4	103.88	105.78	106.92	104.46	106.24	104.38	104.1	107.04	106.66	104.95	107.13	105.72	106.53	103.73	106.28	105.46	105.01	106.33	107.56	107.46	104.7	106.69	105.66	107.33	106.35	107.8	104.62	105.85	106.2	105.23	107.11	106.04
109.34	103.76	106.18	106.68	106.38	106.17	104.54	107.75	108.17	105.43	105.95	106.19	105.8	105.37	106.22	105.88	106.13	105.12	104.87	106.48	106.73	106.78	107.3	105.95	107.31	106.7	106.77	105.74	106.1	104.08	105.41	103.49	106.45	105.48	107.19	105.17	106.14	106.73	108.37	104.19	106.82	105.31	103.57	108.43	104.78	108.11	107.04	105.77	105.63	106.72
113.37	112.98	114.27	112.45	114.65	112.2	111.57	111.15	113.51	110.39	112.94	112.28	111.6	115.39	112.14	112.48	114.86	113.61	113.04	112.11	112.64	112.21	113.18	111.82	112.24	112.93	114	112.39	110.94	113.19	113.24	113.43	116.2	113.6	113.37	111.9	113.73	112.68	111.98	110.08	110.88	111.88	114.27	112.82	113.96	114.87	111.35	115.86	112.04	113.13
111.68	109.11	112.77	111.31	113.89	113.43	111.43	110.22	113.16	112.61	110.41	112.43	112.07	111.9	109.9	110.55	110.87	108.87	110.02	109.9	110.94	109.19	111.11	110.46	110.79	111.29	109.62	112.22	110.39	112.43	111.02	112.14	111.1	111.1	111.44	112.77	110.66	108.2	111.19	110.66	110.63	110.67	112.17	111.12	110.19	108.82	111.09	111.74	113.68	112.48
107.32	104.18	105.93	106.36	106.66	105.96	106.44	107.13	106.09	106.09	105.03	107.01	106.41	107.4	107.63	106.6	106.76	106.59	107	105.05	105.95	108.15	105.55	106.95	106.31	104.29	106.69	108.03	104.38	105.94	105.4	106.15	104.81	106.8	105.82	104.14	107.15	106.09	106.46	106.41	106.62	107.96	107.71	105.51	108.07	104.44	106.66	104.89	106.98	105.98
111.71	112.1	113.05	112.31	113.28	112.18	113.47	113.25	112.84	112.85	112.23	114.94	113.12	111.6	115.37	113.8	114.23	112.34	115.87	113.18	113.1	115.02	111.73	112.4	112.7	112.65	111.51	112.69	112.41	114.64	114.08	112.95	112.73	111.84	115.79	111.81	114.56	110.9	111.15	112.39	113.59	112.89	112.65	111.88	114.73	112	112.63	111.77	112.96	112.22
106.44	104.21	106.89	105.67	108.31	108.22	107.06	105.08	105.86	107.96	104.96	107.79	106.72	107.49	105.66	103.88	106.96	107.49	105.94	103.87	105.69	105.4	108.2	105.72	104.61	104.18	106.8	102.39	106.59	106.36	107.04	104.8	106.36	106.75	105.16	109.97	106.52	106.25	106.1	106.39	106.17	104.17	106.48	107.14	106.48	107.81	107.63	105.15	106.97	106.56
111.48	112.64	110.46	113.15	112.9	114.64	112.57	112.91	114.01	113.17	113.51	111.03	112.55	112.79	111.84	113.83	111.86	112.62	110.03	113.4	112.5	110.59	111.72	112.09	112.96	111.48	111.14	113	114.94	112.56	113.13	114.79	114.09	110.75	111.48	111.05	112.76	113	113.15	112.58	110.5	112.44	112.39	111.54	112.53	112.2	111.28	113.23	112.61	114.24
112.12	112.86	112.27	113.34	113.06	111.49	112.23	111.76	112.58	113.06	112.08	112.53	112.99	112.8	113.07	110.29	114.05	113.49	112.13	112.9	111.64	112.6	111.94	110.26	110.83	111.21	111.66	111.84	111.11	111.09	112.39	111.79	111.32	112.18	112.15	113.34	113.54	112.26	113.74	110.09	113.45	113.69	111.62	112.03	110.89	112.07	110.79	113.15	112.47	112.78
107.04	108.84	107.49	106.3	104.58	106.61	106.97	104.4	107.27	107.06	106.36	107.98	105.5	107.77	107.23	105.96	105.62	108.28	106.26	108.15	109.4	105.7	106.91	105.21	108	106.55	108.09	110.35	109.33	106.1	109.14	109.4	107.53	107.52	106.93	107.8	105.86	106.32	107.39	105.33	108.34	106.93	105.88	107.32	109.74	109.17	110.15	106.45	107.62	108.01
103.08	106.35	105.68	104.71	107.26	107.15	105.79	105.4	105.98	105.48	106.43	105.9	104.71	106.23	105.41	105.46	106.96	105.78	107.26	106.11	104.71	105.55	106.81	105.6	107.97	105.22	106.18	104.67	107.2	105.82	105.66	103.8	107.14	106.05	108.96	107.35	107.83	105.42	104.77	106.52	104.7	105.95	105.28	104.66	107.16	107.12	108.01	106.66	103.19	105.49
105.58	106.54	105.22	105.68	106.58	105.33	108.21	105.05	107.91	107.52	105.04	106.2	107.14	108.45	106.35	105.05	104.99	104.74	108.41	107.47	105.94	108	103.22	105.76	105.49	103.3	105.64	106.15	106.52	107.54	104.66	105.28	107.19	105.39	106.46	104.63	107.64	106.61	105.45	106.36	107.46	104.42	106.9	105.64	105.35	106.19	107.77	105.2	106.3	104.93
110.33	111.28	111.63	111.53	110.85	110.69	114.24	110.73	113.45	110.49	111.93	110.86	111.05	112.54	110.69	112.09	113.02	110.72	112.8	113.11	113.88	111.14	112.98	110.62	111.67	109.16	111.31	111.22	111.52	112.09	109.26	111.05	111.43	109.46	112.27	113.05	110.15	110.47	110.35	111.48	112.61	112.62	111.85	111.85	112.19	112.69	111.31	114.51	109.79	111.91
103.64	107.28	106.5	107.4	106.57	106.66	105.16	105.44	106.11	104.04	106.28	108.08	105.91	107.42	104.82	106.08	105.63	105.72	106.96	105.26	107.19	104.73	105.38	106.03	104.19	105.41	106.73	104.67	104.79	105.98	104.48	104.31	104.01	106.63	103.97	105.95	103.67	105.54	107.07	107.37	105.14	106.48	106.82	105.28	106.36	104.76	103.34	106.95	107.95	106.58
99.952	98.999	98.965	101.46	101.15	100.68	99.04	99.737	99.904	100.92	98.878	101.12	97.094	99.542	102.06	99.574	98.179	99.093	99.754	99.169	100.88	100.94	100.44	98.366	99.362	99.856	99.993	99.291	100.89	98.282	100.45	99.977	99.067	100.82	99.495	100.01	100.24	101.47	99.339	98.823	99.37	99.01	101.54	98.855	99.876	101.24	100.2	99.236	100.34	97.513
112.06	113.03	112.93	113.61	114.36	111.25	110.98	111.3	110.81	112.19	111.84	111.97	111.42	110.64	111.99	112.87	112.21	111.62	110.71	113.71	112.92	112.9	112.44	111.99	112.4	113.1	111.98	113.17	111.8	112.56	109.94	113.04	112.48	110.86	111.67	111.62	114.85	110.3	113.05	111.76	111.7	111.42	110.93	110.71	114.22	112.1	111.31	110.59	111.42	111.2
104.33	106.9	105.75	106.17	106.42	104.34	105.05	105.79	106.58	105.12	104.82	105.23	106.45	106.58	103.76	106.42	105.27	104.01	105.4	107.07	104.85	105.13	104.71	105.55	106.65	105.53	106.48	107.12	106.75	103.59	104.6	106.18	103.64	105.54	103.54	104.67	107.69	104.26	106.11	105.51	105.85	106.02	107.06	105.71	103.56	107.13	104.13	106.1	106.7	104.67
112.4	110.99	111.41	112.21	112.33	112.07	112.54	111.4	110.87	111.64	113.58	111.27	111.07	112.07	111.65	110.36	112.9	111.63	112.41	111.56	111.56	113.39	112.81	108.99	111.54	112.64	114.14	113.11	111.17	113.47	112.33	112.63	114.84	111.6	111.18	112.25	110.48	112.7	109.72	110.71	110.56	112.8	112.74	109.77	113.28	113.68	113.73	111.35	109.63	113.55
112.25	110.96	112.55	111.37	109.41	110.62	111.01	111.85	111.24	112.35	111.93	112.53	111.31	110.73	112.14	109.89	111.5	113.57	112.73	108.7	114.18	108.95	112.7	113.81	112.22	111.43	110.47	111.73	110.24	111.52	113.22	109.75	110.73	110.39	109.88	111.69	113.01	113.21	111.53	111.17	111.5	113.18	112.84	111.87	111.53	112.43	112.12	110.8	110.99	114.9
107.29	106.5	107.2	108.42	107.29	107.34	107.66	106.51	107.08	107.8	109.13	107.99	107.05	106.82	103.39	107.42	106.06	105.37	107.04	107.78	106.99	106.14	105.37	105.07	105.14	107.15	106.28	107.04	104.57	106.01	107.85	105.25	107.93	105.42	107.65	106.39	104.85	108.49	105.54	108.39	108.1	110.62	107.03	105.25	105.17	106.95	106.81	106.79	106.77	105.5
117.79	118.15	119.17	114.74	117.99	118.41	117.95	116.21	119.13	115.45	116.94	117.02	118.2	118.45	115.71	117.28	118.74	117.05	117.74	118.21	116.44	118.93	118.17	116.59	119.44	119.34	115.55	116.51	115.65	117.23	117.98	119.22	119.66	117.93	117.98	118.26	116.89	117.88	120.31	117.94	117.29	118.01	118.1	117.21	116.23	116.36	118.59	118.15	117.67	118.05
111.98	111.93	109.69	111.13	113.71	111.96	111.03	113.05	110.95	110.33	112.2	112.53	112.4	108.14	111.55	109.33	111.91	112.72	111.42	109.56	113.13	112.17	112.65	112.19	112.43	110.48	113.66	111.77	110.48	111.96	110.59	111.29	111.73	111.33	112.45	112.12	111.13	113.36	111.64	112.04	110.71	112.45	112.69	112.1	112.04	113.64	110.61	111.07	112.56	109.62
107.5	105.61	104.37	104.48	104.55	107.41	106.08	105.84	109.16	108.13	106.31	106.07	105.32	106.87	105.47	108.12	107.58	102.78	105.14	106.18	106.05	106.09	108.16	104.64	106.09	105.91	106.35	107.2	110.18	105.74	103.95	107.56	107.16	105.91	106.3	104.94	104.87	105.55	105.15	106.82	105.55	107.72	104.93	104.47	105.66	105.67	106.13	106.04	105.39	107.18
112.42	113.51	111.56	112.6	111.28	109.97	111.98	110.79	111.89	112.61	112.67	112.71	110.9	109.82	113.76	112.95	113.46	112.66	111.45	112.9	111.43	110.79	111.24	112.09	111	110.23	112.11	112.54	111.75	112.94	112.06	113.42	111.59	111.43	112.17	111.92	111.86	111.59	111.54	111.27	111.82	113.96	112.48	111.91	111.39	111.97	113.48	114.11	111.42	112.95
108.65	110.76	110.01	111.23	112.72	113.1	112.18	109.79	113.61	110.94	111.12	109.46	109.88	110.62	109.14	113.84	110.99	111.4	109.09	112.49	109	110.56	110.92	110.12	111.88	111.67	109.23	112.89	110.37	112.34	111.7	109.75	112.32	111.47	112.36	112.4	111.7	111.97	110.41	109.7	108.85	111.98	111.61	109.27	110.23	109.65	112.49	111.75	111.06	111.1
111.36	109.9	109.82	108.76	108.92	107.32	110.57	109.55	110.83	109.97	107.12	110.51	109.62	107.35	111.53	109.6	108.22	110.6	110.85	108.67	110.86	109.44	110.18	109.49	111.55	111.29	112.54	109.41	109.25	111.03	108.31	108.96	111.15	109.84	107.59	109.48	109.77	111.73	111.11	109.91	109.27	110.47	107.88	109.13	110.83	109.86	108.42	109.31	108.45	109.18
110.93	111.36	111.75	111.79	112.5	115.25	113.48	111.5	110.07	111.88	111.42	111.33	109.5	111.9	109.89	110.74	112.47	109.93	109.67	111.4	111.84	112.84	111.55	109.31	111.48	111.53	111.43	110.87	109.47	111.63	112.64	110.19	110.77	111.61	111.66	111.63	113.6	109.55	110.89	111.57	113.43	111.22	112.8	111.46	112.15	112.07	111.31	111.04	110.32	111.52
116.61	119.35	118.53	117.52	119.59	117.23	116.9	117.87	118.41	118.15	117.19	117.78	117.36	118.8	116.96	116.46	116.85	116.88	116.8	119.11	119.54	116.25	118.28	117.78	116.96	116.87	118.79	116.53	117.41	118.09	115.04	117.3	117.78	116.57	118.97	118.7	118.52	118.55	115.67	116.67	118.43	115.79	118.71	118.54	118.77	118.5	119.27	118.26	116.91	118.8
108.16	104.96	106.17	107.13	106.7	108.81	107.79	107.34	107.24	107.51	106.62	106.46	105.93	107.43	106.99	105.15	107.45	106.53	107.36	107.17	108.49	105.72	105.23	108.22	104.59	107.76	105.91	108.1	106.81	107.87	106.16	106.46	106.23	106.21	107.31	106.96	105.46	109.08	105.68	106.15	105.69	106.25	104.14	106.1	107.65	106.49	107.61	105.59	107.7	105.49
100.46	101.5	99.634	98.157	100.09	100.67	99.44	99.128	100.08	99.085	99.572	100.85	99.436	101.5	101.13	98.429	98.284	100.65	100.59	101.52	99.748	99.793	100.18	97.896	99.449	99.91	100.29	96.887	96.866	100.19	97.985	99.083	98.507	98.516	101.11	100.49	97.768	99.315	99.16	99.311	98.183	99.062	100.27	99.835	97.917	98.597	100.04	101.17	99.518	98.526
100.32	101.79	100.73	100.3	99.378	100.85	101.68	98.986	99.568	98.543	100.18	101.9	98.469	100.31	99.685	100.55	100.37	101.43	102.49	99.301	103.49	100.42	99.575	102.97	98.717	101.32	98.424	101.65	100.11	100.02	99.448	102.66	100.4	102.23	99.782	99.262	101.6	100.76	98.775	102.21	101.18	101.03	101.04	102.04	101.79	98.52	100.19	101.63	98.841	98.69
100.85	100.24	99.138	99.386	100.1	98.647	101.79	100.58	100.45	100.14	101.88	100.68	101.32	97.317	100.01	99.693	96.882	99.977	99.258	99.668	99.666	100.01	99.621	97.984	99.732	98.264	98.005	98.639	99.816	99.453	100.13	100.37	99.145	100.83	100.79	96.759	99.807	99.076	99.588	100.23	100.6	97.346	101.13	101.07	98.945	100.72	98.455	98.594	101.04	99.179
111.31	112.15	112.01	110.19	112.59	112.21	108.81	112.8	112.07	113.72	114	109.82	111.73	111.51	111.27	110.13	111.98	112.12	111.29	110.75	110.66	112.32	112.79	113.09	111.43	110.25	111.49	110.23	112.19	110.22	111.95	109.52	111.9	111.01	112.3	110.57	112.4	111.92	109.53	109.64	111.38	111.82	111.47	110.71	111.54	110.83	111.96	113.55	111.34	111.08
107.94	104.86	107.95	105.85	106.56	105.24	104.85	104.17	105.52	106.52	105.69	105.12	106.27	106.08	107.27	105.51	108	103.36	108.02	106.57	104.96	106.76	106.41	105.32	105.47	106.92	104.22	108	107.59	106.3	107.06	106.33	107.67	105.6	104.84	105.16	105.26	106.03	104.87	106.38	107.36	106.46	106.17	106.58	106.48	104.88	106.12	106.07	105.94	104.7
109.96	112.09	113.74	113.02	113.69	111.3	113.12	110.89	113.67	111.8	110.58	112.63	111.02	111.68	111.66	112.12	111.48	108.98	112.63	111.58	110.8	109.52	112	112.93	112.51	112.4	109.46	110.99	111.21	113.53	112.18	111.08	112.58	110.56	112.61	111.06	109.92	111.06	111.8	111.01	111.36	111.44	113.91	113.18	111.82	109.25	112.74	111.71	112.2	111.2
103.86	106.07	105.19	105.43	104.01	104.34	104.73	105.16	103.41	103.17	104.04	103.71	104.23	102.71	104.03	105.01	102.64	103.72	104.39	105.41	106.3	105.2	103.93	105.28	105.36	104.65	104.65	105.95	103.45	105.79	105.05	105.97	103.9	103.9	102.38	103.48	103.8	102.64	103.12	105.54	107.06	104.03	104.04	106.92	104.78	105	101.38	104.02	105.2	103.58
101.54	105.32	105.07	105.67	105.48	104.95	102.85	104.87	105.09	104.76	105.02	104.32	106.02	107.64	106.41	105.32	106.56	105.36	105.28	105	103.48	106.52	106.19	107.39	105.12	104.99	104.2	104.75	104.75	105.6	104.66	105.24	104.82	105.29	104.91	102.26	103.62	108.36	101.93	103.35	102.67	103.21	104.47	105.08	103.63	106.77	104.13	105.09	104.12	104.8
109.07	110.56	108.88	110.86	109.14	111.04	110.18	109.65	110.81	108.7	109.42	108.64	112.6	109.67	111.91	111.49	109.59	110.69	109.34	109.54	109.91	110.32	110.58	111.13	109.6	108.46	107.19	112.32	109.29	109.19	109.77	108.83	110.52	109.94	110.29	110.13	108.59	109.53	110.31	110.77	112.95	109.53	109.13	112.76	110.69	109.59	111.06	108.68	110.73	108.52
105.78	103.6	106.92	106.31	104.78	105.99	104.6	104.97	106.19	106.2	107.08	105.84	105.35	107.12	103.63	104.72	104.81	107.68	105.48	106.88	103.64	105.48	107.6	105.31	104.48	104.29	106.13	107.73	105.81	104.65	104.99	103.2	105.38	104.94	104.24	106.66	106.82	105.37	104.65	107.19	106.62	106.47	106.19	105.24	105.73	106.62	105.03	107.1	106.3	104.91
111.29	113.83	110.9	114.08	111.31	112.5	109.03	111.05	112.64	111.18	111.18	113.49	112.67	110.86	109.34	110.87	111.79	111.28	112.01	112.64	110.38	112.9	112.3	111.29	112.28	111.92	112.07	113.1	111.95	110.15	113.49	112.45	111.81	112.71	109.26	111.84	113.61	113.01	111.59	113.93	108.26	111	111.37	112.16	112.83	112.93	112.68	111.87	110.82	110.75
99.758	98.231	98.781	98.659	97.297	96.946	100.97	99.345	98.859	99.03	97.532	99.173	100.09	100.09	100.61	99.949	100.53	99.41	100.08	98.272	99.446	99.621	99.505	98.987	98.972	100.06	101.46	99.639	99.634	98.385	100.14	99.364	97.672	99.507	99.585	102.15	99.334	101.35	99.351	100.32	98.423	98.465	99.617	100.32	98.546	100.25	101.64	100.51	101.39	99.625
113.95	113.25	112.99	112.28	114.35	114.36	113.81	112.72	112.62	114.26	113	112.06	112.51	111.58	113.21	113.06	112.34	112.05	112.41	111.26	112.33	113.43	112.23	111.42	110.75	113.69	111.83	111.89	112.65	114.53	113.23	113.46	113.57	113.69	111.27	112.95	111.57	110.12	111.62	113.92	112.3	112.04	112.75	114.39	112.18	113.99	113.41	111.33	112.28	112.27
106.48	106.37	104.59	106.18	108.23	105.89	106.1	106.77	106.07	109.34	104.5	105.8	107.07	105.79	108.01	108.05	104.46	104.84	107.85	106.21	104.72	108.38	105.55	106.84	106.82	106.47	104.92	106.87	106.54	107.69	108.88	107.6	106.75	105.22	106.18	105.24	106.02	106.76	107.76	110.44	107.85	106.7	105.87	107.49	107.08	108.26	105.03	106.89	104.27	107.71
109.7	112.4	111.05	110.2	110.78	112.7	111.9	109.53	110.52	110.56	111.1	112.97	109.84	110.86	113.92	110.73	110.27	110.7	111.28	111.19	110.75	112.61	109.53	112.4	111.75	113.11	111.83	111.87	111.96	111.12	109.12	114.01	111.85	109.24	109.38	110.94	111	112.21	111.73	114.08	110.37	110.6	112.37	109.16	110.72	109.52	109.58	112.1	110.37	111.36
111.77	112.26	112.52	110.5	113.32	112.25	112.06	114.33	113.93	114.34	116.45	113.51	113.64	110.23	113	113.92	114.75	111.5	112.15	112.23	111.9	116.67	111.06	112.96	111.7	111.08	114.05	114.25	111.66	110.56	111.87	113.39	114.21	112.65	112.61	115.51	113.03	112.67	113.15	113.77	109.59	112.17	115.07	112.23	113.84	112.23	112.58	114.26	113.44	110.9
112.4	112.97	111.18	110.93	110.59	110.55	113.3	110.81	110.43	113.02	112.16	110.68	111.92	111.2	108.28	109.53	113.75	112.57	109.23	109.89	112.88	111.13	109.79	111.55	112.71	109.99	111.51	109.22	113.66	110.87	110.23	111.75	111.61	109.16	111.87	113.31	112.89	110.25	110.59	109.76	110.5	109.61	110.32	111.13	108.93	110.24	108.59	111.29	111.43	112.28
103.81	105.02	104.48	102.42	104.96	102.81	104.37	104.04	107.58	103.22	104.76	102.91	104.52	103.57	104.49	104.87	105.86	102.58	104.59	103.55	103.06	104.28	105.28	104.37	103.97	104.12	104.8	104	104.26	103.1	103.14	105.76	104.61	105.11	104.28	104.65	103.37	102.58	104.48	104.34	105.64	102.23	104.42	107.06	104.23	107.54	105.22	104.53	104.4	103.39
105.71	106.52	106.68	103.34	105.37	106.42	108.29	104.96	107.07	103.76	105.94	106.83	105.91	106.29	107.57	108.25	106.09	104.05	107.59	107.5	107.26	105.7	105.33	105.84	108.21	107.99	106.79	106.37	107.34	105.75	106.41	107.53	107.27	108.87	108.96	109.46	109.25	104.95	105.56	107.07	109.35	108.68	106.95	106.69	103.33	106.25	107.06	106.35	105.43	103.86
105.28	105.2	107.01	104.53	104.15	105.32	106.15	105.2	105.99	105.69	105.88	105.14	106.02	106.22	106.79	106.4	104.62	105.37	103.78	106.4	103.7	104.45	105.96	106.68	106.44	106.23	106.01	106.41	106.95	105.78	107.18	106.19	104.12	106.57	106.9	106.9	105.67	109.11	104.24	105.44	105.03	106.01	105.62	105.08	106.7	104.98	106.94	108.77	106	107.45
106.62	107.03	106.29	107.72	107.25	104.56	107.18	104.72	106.02	106.57	108.29	106.41	105.78	104.71	106.81	105.48	107.8	106.79	106.33	106.22	108.35	107.04	105.1	110.83	107.02	105.98	107.36	104.47	106.63	106.55	105.82	106.7	107.56	107.4	107.16	107.65	106.42	107.56	107.26	106.47	108.49	106.7	106.63	106.93	106.04	104.19	107.06	108.61	105.52	105.46
107.52	106.97	107.4	104.08	104.98	105.81	105.95	104.97	106.02	107.45	106.58	102.52	105.19	106.08	107.14	106.45	106.16	105.68	104.38	108.05	105.87	106.5	107.92	104	106.48	107.19	105.59	106.48	106.08	105.16	104.51	106.59	103.47	104.43	105.76	105.42	104.12	105.54	106.69	108.79	106.28	106.07	105.01	105.92	105.98	105.68	108.73	106.88	104.56	107.43
108.59	109.03	108.83	109.62	107.42	108.66	110.75	109.92	110.67	110.34	111.16	109.07	108.25	109.81	110.84	111.46	109.42	110.98	111.51	110.55	108.41	111.73	112	108.22	111.11	108.13	111.61	111.32	108.61	109.72	108.69	111.75	110.02	108.68	112.8	110.51	109.96	109.78	110.39	108.58	109.55	110.25	109.54	110.41	111.5	109.74	109.7	109.59	109.76	110.82
99.497	99.945	101.11	100.35	98.848	97.884	99.846	99.317	97.462	100.73	100.76	97.385	98.903	100.59	98.095	99.082	99.912	101.68	99.821	100.58	99.461	98.015	99.975	99.602	99.096	102.11	100.79	99.665	98.975	97.924	99.119	99.175	98.075	99.789	100.95	98.643	100.52	99.182	100.09	100.59	101.26	103.4	99.208	100.07	100.05	101.75	101.92	99.227	98.591	99.696
104.39	106.13	107.14	106.68	105.93	103.14	108.11	105.69	105.83	106.08	104.53	105.99	104.49	104.11	106.09	105.85	106.49	104.39	104.5	105.56	104.47	104.54	105.27	106.2	107.95	105.09	107.23	107.46	108.1	107.86	105.82	105.89	106.2	105.88	106.43	105.11	105.96	105.84	105.48	105.16	104.02	105.95	106.28	104.83	105.29	105.9	105.39	106.24	108.09	108.51
108.47	104.48	105.36	105.17	106.29	105.43	107.26	106.81	105.36	103.61	105.19	106.17	106.3	104.82	106.21	105.36	106.02	105.99	105.41	107.1	105.42	106.09	104.22	105.84	106.45	104.03	105.67	107.25	105	102.32	106.19	106.88	103.38	105.63	105.61	105.94	104.66	102.98	104.86	106.33	103.83	105.73	105.99	105.15	103.18	108.06	105.64	103.8	105.3	104.37
110.14	113.2	111.59	110.42	110.88	111	110.36	111.74	112.45	112.55	111.32	111.45	110.04	111.56	111.79	111.03	112.35	112.52	112.04	111.48	110.41	114.1	110.95	112.49	112.07	110.41	110.34	111.46	110.85	111.86	109.39	110.27	111.41	111.18	111.28	111.08	111.62	111.4	111.18	109.53	111.01	113.14	111.81	110.43	111.49	110.78	111.08	110.53	110.78	110.18
111.47	114.12	112.56	113.52	111.41	111.78	110.57	110.33	111.9	112.38	111.71	113.77	110.13	111.75	112.49	110.3	114.15	112.29	112.81	111.66	111.35	112.37	111.58	110.88	111.77	113.24	113.68	111.83	111.74	110.55	115.24	111.16	110.9	112.35	110.47	111.2	110.64	113.15	110.78	112.53	111.78	112.86	110.81	112.68	110.47	109.83	109.86	111.79	111.74	109.26
106.97	106.52	105.99	107.64	105.8	106.05	104.99	104.82	105.08	103.86	105.26	106.42	103.53	107.42	105.39	104.43	104.15	104.18	104.06	106.53	103.44	104.32	106.16	104.42	105.51	107.6	105.68	106.53	103.7	108.11	104.91	106.29	103.98	106.47	105.27	107.57	104.44	106.93	105.11	106.52	105.86	106.5	106.56	106.84	104.18	106.34	106.19	105.72	103.3	106.33
109.87	107.95	108.34	109.87	109.45	112.19	109.71	111.34	111.92	107.81	108.73	108.83	110.77	108.58	108.36	110.19	110.34	110.51	110.88	111.7	111.06	109.68	109.26	111.2	108.45	108.14	108	112.38	111.07	109.03	109.2	109.35	108.4	109.23	108.73	110	109.69	106.72	110.52	109.58	109.86	107.9	110.12	109.45	110.11	108.8	107.84	109.61	108.34	108.81
106.77	106.24	103.76	107.87	107.25	104.6	103.96	105.09	103.62	106.18	104.27	104.55	104.87	105.86	105.88	105.46	103.69	104.87	103.94	105.44	104.31	104.86	103.49	104.25	106.41	106.92	104.07	106.12	105.26	103.58	107.6	105.86	103.39	106.78	106.07	105.15	105.75	106.6	105.81	103.75	105.98	105.92	104.11	107.52	104.61	104.17	103.99	105.86	104.82	106.31
101.07	101.48	100.5	100.33	100.46	99.743	99.864	99.097	100.08	99.89	98.898	99.587	97.186	99.529	101.12	100.25	101.22	100.69	100.16	99.265	100.17	99.41	97.448	100.73	100.31	101.75	98.467	99.737	100.95	99.861	98.932	97.918	101.16	99.362	98.764	97.376	98.925	100.59	102.43	99.748	100.76	99.266	99.05	101.87	100.68	99.382	100.32	98.879	102.04	99.618
106.02	109.06	105.72	106.75	106.97	106.99	104.99	106.84	108.14	105.82	106.91	106.68	108.29	106.07	106.01	107.04	106.59	108.92	107.31	105.67	106.66	104.38	105.45	106.07	107.42	106.56	104.62	106.96	105.57	106.79	106.5	106.9	103.66	106.34	106.2	104.37	106.78	107.71	105.88	107.8	106.86	106.1	105.84	108.52	107.9	109.16	106.37	107.38	105.28	107.42
105.14	105.67	106.07	107.9	108.16	106.52	105.31	107.08	104.25	109.22	106.38	108.37	106.18	105.14	107.75	108.23	104.94	103.48	107.74	103.86	104.15	107.01	105.07	106.94	107.65	106.41	108.89	105.79	105.81	105.48	104.21	105.87	107.84	107.85	107.01	105.66	106.43	105.13	106.73	106.93	106.89	104.14	104.64	106.08	106.26	107.06	106.17	108.69	106.47	104.59
105.46	105.72	106.59	104.99	105.4	104.86	105.09	105.82	104.06	105.57	104.63	104.87	105.87	104.88	104.21	104.49	104.2	105.99	105.97	103.79	108.2	105.85	105.61	104.74	106.65	105.62	105.07	105.55	104.32	107.7	105.89	105.66	106.15	105.24	104.62	105.45	107.32	106.75	106.15	107.9	102.6	106.96	102.57	105.87	103.59	107.08	104.45	106.7	103.59	103.45
109.62	109.86	112.14	110.75	113.02	110.49	111.97	109.75	112.03	111.5	112.3	110.29	111.21	111.71	112.08	113.34	111.78	113.26	109.88	112.35	112.28	110.36	110.01	111.4	110.43	110.05	112.18	112.5	110.96	113.53	110.44	110.92	111.73	112.62	111.78	111.02	111.87	111.06	114.09	114.43	111.95	111.23	111.28	112.34	109.26	110.83	110.89	111.36	112.36	109.47
111.87	111.66	110.42	110.99	112.33	111.44	110.45	112.84	112.52	110.38	111.57	112.67	110.43	111.61	111.82	110.49	111.44	110.35	111.13	111.42	111.82	111.97	111.05	114.47	111.24	111.74	108.92	113.08	111.54	112.09	112.25	109.11	112.44	109.16	111.63	110.72	112.08	111.11	111.33	109.11	110.67	111.72	110.64	113.28	110.09	112.21	111.41	110.7	111.6	112.52
104.61	103.84	102.97	106.15	104.17	106.88	105.6	106.18	106	103.58	103.84	105.13	104.75	105.86	104.27	105.3	102.92	104.32	105.75	105.64	104.73	104.12	106.15	105.16	102.95	104.32	105.64	104.98	107.07	106.69	103.19	104.41	105.86	103.26	104.89	107.29	104.51	105.48	103.43	105.09	102.74	105.96	104.76	104	103.27	105.72	104.23	106.1	107.11	103.24
113.15	111.65	110.76	111.39	112.06	112.16	111.45	111.59	109.85	111.81	111.85	112.58	111.88	112.08	112.8	110.72	112.14	112.48	112.83	111.88	112.45	111.05	111.89	111.35	113.67	112.11	113.42	111.28	112.14	110.23	112.63	113.49	112.14	111.66	109.92	112.65	112.85	111.56	112.39	112.08	111.48	112.26	109.82	111.78	108.9	112.73	110.76	112.44	111.62	112.78
103.57	105.5	104.78	104.63	104.33	104.39	106.99	105.63	103.99	104.46	102.81	104.79	106.43	105.61	106.62	103.34	105.59	105.17	103.58	104.13	104.72	103.55	106.13	105.07	103.72	104.26	104.86	105.16	105.02	103.03	104.74	102.4	106.37	102.62	104.35	102.46	105.3	103.35	105.42	105.07	105.93	105.07	104.05	106.54	105.34	105.66	104.52	105.35	103.63	105.33
109.42	111.85	113.52	109.78	111.95	111.39	112.35	113.69	111.62	111.66	113.17	110.75	111.67	112.05	111.84	108.91	109.68	112.59	111.77	111.04	109	110.26	110.42	111.14	110.87	110.35	112.5	111.39	110.23	111.89	110.94	109.97	112.9	109.16	112.9	111.6	112.96	111.62	109.53	110.22	111.06	108.86	112.02	112.9	112.09	110.96	113.32	110.83	111.27	112.08
106.74	104.18	106.07	105.09	104.25	105.52	105.88	107.94	108.93	104.45	106.57	105.25	107.52	106.18	107.57	105.02	107.22	105.63	106.27	108.32	105.44	106.36	104.55	104.47	105.87	105.2	105.14	107.22	106.33	106.96	107.06	104.19	106.21	106.16	104.69	106.86	105.08	105.91	106.44	104.96	104.5	108.05	107.26	106.1	104.96	108.3	105.05	105.47	103.98	106.45
113.08	113.49	112.35	115.85	112.11	112.85	113.72	114.4	112.66	112.62	114.78	114.3	115.63	112.36	114.32	113.43	112.31	112.95	112.34	111.54	111.52	110.54	110.61	112.09	112.49	111.56	112.78	111.7	114.32	111.91	114.4	113.7	112.62	111.04	113.67	113.78	113.96	111.9	113.52	113.9	113.21	113.61	114.95	110.27	110.52	114.22	111.5	112.66	111.96	112.71
106.81	105.34	106.12	106.68	106.54	104.81	107.09	107.14	106.71	108.46	108.47	106.79	107.71	105.97	106.38	103.41	105.84	105.87	108.13	109.02	107.15	106.49	106.88	106.17	108.03	105.99	106.57	106.35	106.04	106.33	106.79	107.71	106.98	108.19	103.15	106.33	105.47	107.2	105.52	108.52	105.5	109.07	105.39	106.27	104.89	105.58	108.78	105.49	105.57	106.86
107.71	103.04	107.11	107.32	105.56	106.9	105.07	104.27	105.2	106.47	105.86	103.76	104.34	105.59	105.26	105.74	104.4	107.26	104.58	104.13	104.93	106.5	106.55	106.17	105.24	104.58	106.94	104.65	103.39	103.27	107.79	104.64	104.98	104.66	104.67	106.63	103.53	104.75	106.86	106.73	105.77	104.13	106.14	107.62	107.39	103.91	106.68	106.93	105.06	107.01
103.4	106.47	104.1	106.16	106.08	106	105.9	105.72	106.6	106.52	104.34	105.06	107.31	103.68	102.81	105.13	105.41	105.55	104.95	105.69	105.41	105.26	107.13	106.77	107.06	107.53	106.38	103.84	107.11	103.85	104.65	109.03	106.72	104.85	104.18	106.66	106.71	104.94	104.37	105.78	104.18	106.2	106.1	104.32	107.11	107.63	106.98	107.36	106.24	106.63
109.67	111.57	111.1	110.37	111.64	110.48	110.38	111.34	109.69	111.47	109.29	112.93	109.96	111.36	112.88	110.65	112.22	111.49	110.34	112.27	112.52	111.84	110.68	109.16	110.59	110.3	111.26	111.48	112.37	111.09	113.83	111.31	111.92	110.78	112.34	113.74	111.6	110.68	112.44	110.38	109.95	112.36	111.23	111.76	110.76	111	113.24	111.83	111.74	111.03
104.57	106.88	107.42	106.45	106.41	105.66	107.17	105.91	104.53	106.97	106.13	109.08	107.2	106.6	107.33	105.88	106.44	106.98	107.46	105.82	105.22	105.6	107.94	105.98	105.86	106.2	109.82	105.39	106.47	106.92	104.73	105.21	108.28	107.19	106.09	107.26	105.13	106.97	106.74	106.62	106.45	106.03	106.28	104.78	106.77	107.56	106.91	107.66	107.82	105.75
106.19	106.19	105.17	103.54	105.65	106.42	105.45	106.04	108.37	107.04	103.7	104.91	106.59	104.54	105.76	104.89	105.48	106.61	105.1	107.43	105.22	106.03	105.72	106.2	106.21	105.77	105.1	104.7	104.26	106.59	105.88	105.65	106.01	106.37	106.98	104.18	106.54	105.49	104.7	107.91	105.59	106.21	104.85	105.39	107.11	106.58	104.29	105.49	105.82	105.7
104.47	107.82	107.67	106.75	106.21	107.49	107.33	105.52	104.84	107.1	107.16	105.67	106.99	105.63	106.71	104.92	104.52	107.07	109.18	106.94	108.61	104.35	107.05	108.21	106.01	108.03	107.87	106.69	107.81	108.86	108.18	106.5	105.02	107.12	107.9	107.81	107.07	107.15	106.61	107.86	107.28	106.98	106.64	108.35	105.62	107.26	105.65	109.41	105.25	106.78
112.61	112.3	112.31	115.48	113.99	114.38	111.38	111.69	112.59	113.72	113.26	111.43	115.17	110.92	113.96	113.91	112.4	111.45	112.91	112.99	112.26	111.66	113.17	111.11	111.48	114.04	111.16	113.79	113.46	112.98	112.43	112.05	110.52	111.23	115.72	112.7	112.17	113.5	114.35	112.76	113.41	113.55	110.91	113.11	113.81	112.54	111.92	114.52	114.49	113.35
111.39	112.07	111.83	110.44	110.85	110.2	110.21	112.78	112.72	114	109.66	109.75	111.45	113.59	112.73	111.51	111.22	112.66	113.39	110.29	110.93	110.86	112.22	111.55	111.18	111.53	110.38	111.62	110.79	112.15	111.92	112.8	111.58	112.21	112.25	112.38	109.29	111.16	111.25	111.19	112.1	112.98	110.57	111.39	110.06	111.6	108.98	110.73	111.41	111.01
106.28	106.71	107.01	105.01	106.76	106.41	107.26	107.33	105.81	104.63	107	107.33	106.69	105.77	106.71	107.56	105.71	105.72	106.96	107.33	108.49	107.81	108.05	107.23	105.44	106.41	108.26	106.26	105.41	105.81	105.94	107.76	105.79	105.17	107.86	106.33	105.27	107.01	105.56	106.78	107.97	105.68	105.71	105.95	105.47	105.67	106.3	108.56	107.92	106.12
106.04	105.87	104.97	105.41	106.73	104	104.64	105	105.04	107	106.47	106.67	108.44	103.87	105.05	103.51	104.1	106.01	103.08	105.45	104.08	104.72	105.21	105.78	105.63	102.69	103	105.34	103.53	104.4	105.36	104.61	104.61	105.37	105.53	103.3	107.24	104.85	104.58	104.37	105.75	105.01	102.57	104.13	104.48	105.3	104.9	103.22	102.42	102.37
106.15	106.45	107.6	106.01	106.94	106.72	105.07	105.42	106.87	107.64	106.37	106.42	107.92	104.78	106.32	107.77	107.22	104.34	106.99	105.95	106.48	107.84	105.12	104.98	105.82	107.32	108.06	104.52	106.56	107.29	105.32	106.23	105.09	107.64	106.49	107.3	106.19	108.04	108.51	104.95	106.2	105.21	106.4	105.6	105.36	105.78	106.9	106.5	104.84	105.87
111.08	111.26	110.66	111.88	113.06	110.74	111.45	112.47	110.51	111.74	111.11	109.87	110.62	112.39	111.74	111.55	112.71	111.48	113.57	110.01	109.48	109.66	111.81	113.16	112.18	110.85	111.03	114.7	112.29	111.54	109.91	111.19	111.83	111.11	111.86	111.16	111.26	108.91	109.15	113.36	112.13	111.4	110.19	112.86	110.11	110.87	111.85	113.29	111.71	109.8
101.65	99.305	99.337	100.99	100.04	100.19	100.99	101.57	100.93	100.94	100.54	101.28	99.891	98.49	98.11	102.44	98.209	99.461	99.492	101.35	99.73	101.23	99.545	101.77	100.76	97.78	98.962	101.07	98.444	101.65	101.07	100.18	99.77	101.16	99.233	102.05	98.694	100.87	99.945	101.97	99.55	99.166	99.213	101	99.855	99.117	99.142	100.12	100.06	101.56
101.12	103.65	100.75	101.74	98.81	101.18	101.18	101.27	99.117	99.304	100.69	102.57	100.19	101.43	102.38	98.987	102.06	99.664	99.919	101.34	101.33	100.1	101.6	101.68	99.953	100.63	101.51	100.58	100.97	100.19	99.242	101.36	101.12	99.089	100.53	99.553	98.996	99.279	100.15	98.245	100.11	102.66	101.31	99.795	102.53	98.971	103.21	100.94	99.801	99.456
113.69	110.85	111.53	111.95	111.7	111.9	113.39	111.62	113.47	113.04	113.04	114.19	111.94	112.32	114.49	113.18	112.31	111.69	113.71	111.7	110.28	112.33	113.62	111.9	114.14	112.98	111.41	114.51	113.42	112.61	114.77	110.49	112.48	112.95	115.29	112.13	109.83	111.65	109.84	110.72	113.16	113.89	111.15	111.42	110.88	110.8	111	111.56	113.35	111.12
104.62	106.64	105.8	103.37	104.4	106.15	105.48	105.02	106.5	107.14	103.37	105.38	104.64	105.27	104.06	105.7	104.94	105.46	106.49	105.68	103.06	107.04	103.68	103.36	106.23	102.75	106.12	104.04	104.55	103.95	102.92	105.13	107.74	103.53	103.99	104.74	105.34	103.65	105.26	108.76	105.13	105.28	104.27	104.23	106.42	105.95	105.43	103.25	104.25	105.49
106.09	103.83	103.77	105.63	105.37	105.36	105.71	105.55	106.29	105.35	106.55	106.01	104.92	105.01	105.13	106.19	106.71	103.95	107.7	105.85	103.99	103.98	106.78	104.59	105.62	106.73	104.84	102.22	103.4	105.13	105.77	106.18	105.42	106.83	105.84	104.82	104.77	106.12	105.58	105.45	104.85	105.51	106.54	105.7	106.36	104.5	103.93	106.92	105.53	106.3
107.09	106.72	109.2	108.38	105.91	105.56	107.1	108.39	105.42	106.49	106.71	105.97	107.02	108.04	107.07	109.14	105.61	107.81	108.03	104.99	107.84	107.29	105.32	107.81	105.44	105.79	105.54	106.52	106.94	107.91	105.14	109.79	105.67	108.21	107.23	106.44	108.66	108.02	106.78	106.03	107.4	108.09	105.76	106.05	107.34	104.55	108.11	106.91	105.74	106.89
105.05	105.39	105.47	104.74	107.77	105.92	106.88	106.52	104.7	107.38	105.61	104.4	106.91	107.37	105.14	105.31	106.22	106.31	106.04	107.73	108.94	105.19	104.06	107.63	104.24	106.87	105.84	103.64	106.82	105.94	105.43	106.23	104.98	108.14	105.29	105.3	105.01	104.61	104.05	105.93	105.15	104.91	105.31	106.32	106.45	106.79	107.88	102.99	105	106.33
109.07	108.86	111.76	110.27	112.15	111.9	112.11	109.89	111.51	110.82	111.75	110.87	109.25	108.11	112.26	112.16	110.21	109.42	110.61	110.43	111.04	110.04	112.11	111.98	109.22	108.32	109.75	107.92	109.44	109.79	111.82	110.2	110.79	110.73	111.27	112.56	110.86	110.91	109.1	110.83	110.99	111.64	112.03	109.14	111.1	109.3	110.08	110.98	112.03	110.2
111.57	111.42	112.21	109.83	111.23	111.34	110.69	111.07	112.29	112.33	111.22	112.01	110.78	111.13	111.71	109.78	108.01	112.87	111.6	112.03	112.46	111.65	112.65	110.94	110.89	111.35	113.87	111.61	113.58	110.8	112.33	111.28	111.39	111.01	112.14	113.68	113.37	110.89	111.06	110.37	111.16	110.73	109.39	109.04	112.71	109.3	110.37	110.71	110.76	110.94
100.59	100.49	103.28	100.58	100.32	102.83	100.92	100.43	100.14	102.16	99.816	100.05	100.73	101.33	100.46	102.85	102.26	101.38	100.32	99.812	99.892	100.41	99.433	102.39	101.85	101.94	99.973	101.23	102.85	102.08	98.284	100.43	101.67	100.14	102.95	102.13	99.055	99.389	100.65	99.019	99.314	100.23	99.816	101.36	100.48	102.82	100.72	101.12	100.18	98.487
119	119.24	118.67	117.61	119.03	117.9	117.68	119.18	118	119.21	118.52	117.33	117.3	118.12	119.5	116.95	116.41	116.96	116.51	118.17	116.83	117.67	120.47	119.86	116.93	116.92	118.8	118.23	117.97	117.64	116.36	119.51	117.51	118	118.32	116.98	117.16	117.65	119.11	117.32	117.76	117.28	118.92	118.45	119.88	116.09	121.88	117.43	115.44	117.53
104.41	105.31	104.06	103.96	106.08	102.87	106.16	104.93	104.16	102.8	105.59	102.4	105.46	106.44	105.76	106.55	106.48	106.27	103.88	107.09	103.22	103.29	104.06	104.38	105.12	103.91	105.73	103.38	105.15	105.99	105.77	104.67	104.51	103.97	106.3	104.75	106.87	104.98	104.53	103.91	104.62	104.91	104.81	104.69	103.43	105.45	104.74	104.94	105.39	104.93
105.32	104.86	103.66	106.58	104.99	106.95	106.69	107.67	106.09	108.68	105.96	105.57	105.6	104.67	105.6	107.71	103.82	107.54	104.84	107.24	107.22	105.68	105.26	107.15	105.7	106.75	108.24	104.61	105.3	105.09	106.36	106.67	105.02	105.66	106.51	105.33	104.79	104.18	106.5	106.07	106.64	108.84	104.31	105.6	105.2	105.29	106.3	108.58	106.45	106.6
103.01	106.94	106.42	104.01	105.88	107.24	104.87	104.76	105.26	105.87	106.5	105.27	105.92	103.96	104.17	106.58	105.78	106.14	103.7	105.63	103.65	107.51	106.29	105.46	108.27	104.57	105.29	106.32	101.33	103.67	104.28	106.22	106.38	104.89	105.49	104.48	106.51	108.58	106.62	104.42	107.36	105.34	107.56	105.02	103.63	105.33	106.84	106.19	105.16	106.29
99.365	100.08	100.47	99.568	100.91	102.44	100.19	100.07	99.72	97.948	101	100.18	101.69	97.872	102.22	100.13	99.265	98.813	100.08	99.71	101.34	98.822	100.52	100.25	99.795	101.33	101.11	100.69	100.3	100.94	99.899	102.3	99.52	98.989	99.363	100.74	101.78	99.032	102.15	99.012	100.92	98.645	100.58	99.03	100.51	99.435	100.43	102.3	98.67	99.874
104.18	103.25	105.82	103.55	106.12	106.13	105.72	106.71	105.88	106.4	105.44	106.1	104.7	106.03	104.31	105.3	104.68	106.24	105.24	105.16	102.19	106.58	103.38	104.88	105.38	106.09	105.73	105.92	105.87	106.11	104.63	104.62	106.7	105.19	107.05	103.62	106.06	106.55	107.32	105.96	103.61	105.28	104.85	105.35	105.09	105.03	103.29	106.55	105.94	105.65
108.19	106.6	105.76	105.75	107.97	107.16	107.42	106.64	104.81	106.14	109.31	106.66	105.82	107.64	106.23	108.18	107.22	106.21	106.79	106.85	106.12	109.29	104.9	104.34	104.96	108	105.53	107.73	108.06	103.88	104.71	107.28	105.65	106.68	105	108.27	106.59	107.3	105.92	109.14	108.56	108.34	107.33	107.92	108.85	107.16	106.74	111.17	108.64	106.16
98.657	97.704	100.22	98.397	98.287	101.08	100.58	99.881	99.006	100.4	99.735	99.076	100.85	103.11	99.147	100.03	101.79	99.338	99.618	99.726	99.65	102.12	99.543	100.52	99.137	100.5	100.62	99.543	98.75	98.283	101.41	99.947	100.77	100.4	100.89	99.75	99.473	98.862	100.55	99.092	100.25	98.529	100.35	97.971	98.538	99.702	99.324	98.977	102.46	100.54
100.94	99.649	100.24	101.57	99.729	100.19	100.13	100.79	101.37	101.39	99.186	99.744	102.06	100.89	101.77	99.816	100.9	101.63	101.28	99.773	100.11	101.89	100.15	101.19	100.98	97.698	100.36	100.14	98.395	98.314	101.19	100.57	101.17	101.04	102.57	101.48	101.29	99.096	100.22	100.88	98.995	102.14	99.267	100.58	99.687	100.7	101.64	100.4	99.538	99.918
107.11	105.01	106.14	106.4	108.74	106.27	104.74	106.6	106.78	106.76	107.89	106.77	107.4	106.94	106.27	109.13	109.52	109.22	106.49	107.32	107.22	108.96	106.89	107.32	107.41	105.25	106.69	108.47	108.42	107.35	109.79	105.23	106.12	108.91	106.85	108.21	106.41	107.25	106.47	106.18	105.62	107.95	107.85	106.51	106.94	105.77	106.17	105.33	106.56	105.18
112.35	111.41	112.67	112.64	111.77	112.14	111.89	109.48	112.27	110.6	113.74	112.48	110.12	112.45	110.6	110.81	111.36	112.13	111.33	109.95	113.4	110.92	110.63	113.17	113.9	114.57	115.38	111.22	109.73	113.46	114.02	108.08	112.23	111.38	113.12	113.86	111.91	110.59	112.39	111.5	109.96	111.22	111.33	113.82	111.33	111.52	111.03	111.02	111.4	113.02
101.36	101.44	103.16	100.02	101.73	103.29	99.806	103.27	100.51	99.276	101.36	101.6	101.01	102.4	100.95	101.06	102.98	100.76	101.03	98.164	99.099	103.85	101.09	99.877	102.87	101.14	100.08	100.78	102.17	99.226	101.23	99.453	100.05	98.89	99.309	101.48	101.68	103.11	101.68	100.19	99.382	100.23	99.769	101.28	99.28	99.751	99.842	100.75	97.649	101.4
103.55	106.8	103.88	104.33	103.64	108.85	106.98	106.19	107.48	105.04	109.42	104.46	105.19	106.66	107.36	106.8	106.26	105.72	105.45	106.19	104.36	105.49	106.45	108.05	106.78	105.31	104.19	107.53	106.25	108.67	107.46	103.83	105.17	105.93	106.05	105.89	107.48	104.44	108.28	104.57	105.22	104.97	105.55	106.18	104.92	106.88	107.94	107.24	106.01	105.7
107.08	107.69	107.45	106.45	106.53	106.24	108.24	106.47	108.15	109.59	104.6	104.38	107.27	108.94	106.36	105.12	106.96	106.4	107.47	106.78	105.68	105.39	106.35	106.38	108.17	106.27	105.2	105.35	108.66	106.75	106.05	107.33	107.95	107.78	108.28	105.69	108.07	107.35	108.61	106.21	104.94	106.4	104.93	104.86	107.06	107.05	108.45	106.64	109.07	105.89
116.62	118.78	116.66	115.43	117.79	115.32	115.19	116.13	117.06	115.75	113.48	115.81	116.99	116	113.55	115.95	116.23	114.91	114.49	116.81	115.44	117.19	115.59	116.4	117.75	115.87	117.62	116.59	116.2	115.27	117.59	118.82	116.7	115.4	114.57	116.51	116.42	115.05	117.89	118.13	116.31	117.39	115.81	116.1	116.75	116.42	115.87	114.2	116.67	117.64
119.24	117.37	120.02	117.89	115.72	116.5	118.04	118.66	117.2	116.91	118.23	117.15	118.79	118	117.3	118.31	119.74	117.8	117.84	116.49	118.88	117.43	119.56	116.27	118.47	118.38	117.19	117.15	116.55	118.43	119.57	117.24	117.88	116.79	120.73	117.83	116.68	118.18	118.28	117.99	116.4	115.43	118.67	115.79	116.63	116.39	116.83	116.61	116.78	120.01
106.72	108	107.03	108.06	106.74	108.29	106.95	107.39	106.44	107.33	106.95	108.52	107.35	108.11	105.84	105.12	107.46	108.11	107.66	108.48	107.54	106.05	107.59	106.99	105.24	107.94	105.99	105.16	107.7	110.3	106.18	107.55	109.13	107.47	108.1	106.79	106.57	104.36	108.06	107.29	106.78	106.57	107.14	104.94	108.29	106.05	107.26	105.9	107.53	108.52
108.62	109.82	106.71	104.82	106.86	105.73	105.31	107.47	105.87	106.57	106.73	106.32	106.75	110.54	108.19	105.53	104.88	107.37	105.35	105.79	105.31	106.81	107.45	106.65	106.76	106.63	106.75	108.14	107.12	105.94	105.4	106.04	107.22	105.45	105.55	108.09	105.83	109.01	106.19	107.87	106.42	105.86	104.88	105.46	107.28	106.11	104.83	104.63	108.63	106.94
104.94	107.24	107.15	106.26	108.35	108.26	107.8	105.8	106.86	106.12	107.31	107.15	105.35	109.3	105.9	106.84	107.04	106.87	107.69	106.89	108.91	105.44	105.8	106.88	106.05	108.06	108.14	105.86	106.98	107.26	105.48	107.15	106.71	107.9	108.48	106.27	108.83	106.69	107.91	106.31	106.51	106.79	107.71	109.86	107.61	106.17	108.48	108.96	106.35	106.74
111.8	109.98	111.31	112.61	112.88	113.32	110.58	110.08	113.31	109.61	112.61	111.65	110.46	110.29	111.87	113	113.84	110.59	110.78	112.83	109.61	111.05	110.88	110.52	111.55	111.1	110.33	112.64	112.21	110.74	111.19	111.4	113.23	109.37	111.39	113.97	112.5	111.78	108.58	111.14	111.27	110.26	111.16	112.99	111.96	111.4	112.25	113.59	112.01	112.76
106.46	105.16	105.81	107.54	107.23	105.75	106.71	105.94	103.27	105.43	105.44	105.61	104.2	105.63	106.44	105.11	105.12	104.34	105.9	105.68	106.97	103.27	106.55	103.35	107.62	105.49	105.81	105.32	106.56	106.64	103.67	105.61	105.16	108.1	103.25	106.29	106	106.39	105.93	107.58	106.57	104.89	104.45	105.95	105.25	105.02	104.32	104.31	104.69	106.65
107.65	107.22	107.23	105.79	107.02	107.01	104.9	109.42	108.2	106.34	105.46	106.89	105.56	105.81	106.39	108.64	107.36	107.59	106.93	107.74	107.29	103.96	104.27	108.91	108.29	107.42	105.45	107.53	105.05	106.34	105.75	107.54	106.98	108.49	105.41	108.61	107.51	107.04	107.59	108.06	108.63	107.16	106.7	107.56	106.52	107.97	105.47	104.9	106.99	108.31
110.6	111.77	112.39	110.43	110.82	111.18	112.91	110.51	110.78	110.75	111.92	110.22	110.1	113.86	111.65	110.66	113.66	110.42	112.88	109.5	111.74	114.06	111.12	111.18	111.41	111.21	110.83	110.72	115.02	109.33	111.3	110.76	110.18	110.34	110.64	110.53	110.01	112.37	110.24	112.19	111.09	111.21	111.96	111.15	110.79	110.43	109.76	110.51	112.33	111.1
102.76	103.28	101.35	104.57	104.59	105.8	102.54	104	104.71	106.1	105.07	105.27	103.52	103.32	101.27	103.18	103.43	104.2	104.8	104.72	104.75	104.19	103.37	103.86	105.98	104.11	103.97	104.86	103.73	104.56	104.91	105.02	102.12	104.53	102.96	105.18	103.29	105.97	106.81	105.14	105.51	102.8	103.47	102.79	104.2	103.82	102.5	104.68	104.26	103.28
118.25	116.1	116.77	118.41	117.67	118.2	116.71	117.68	117.77	118.41	118.18	116.87	115.94	116.61	117.45	118.78	117.23	117.6	119.35	119.87	115.81	118.25	117.59	120	118.12	117.19	117.48	119.1	118.77	117.21	119.66	115.74	116.03	117.24	118.25	116.13	118.05	118.98	116.83	118.4	118.32	117.98	117.58	116.11	117.9	114.35	115.48	118.42	120.33	115.68
112.42	112.69	111.65	110.39	112.44	107.94	111.6	110.19	112.11	111.5	111.54	109.65	110.53	110.96	111.66	112.93	110.71	111.17	113.31	112.27	113.6	110.91	109.77	110.67	110	110.26	112.01	112.05	112.31	111.18	111.1	111.51	109.23	110.43	110.54	108.95	115.25	111.75	110.99	110.11	111.26	111.22	108.92	111.69	112.24	110.71	110.61	111.39	111.67	112.19
110.14	112.67	111.34	111.75	111.76	111.71	111.78	110.88	112.71	113.06	111.43	114.43	112.14	111.97	111.23	112.83	112.16	111.41	113.3	110.99	111	113.05	113.28	112.49	109.99	113.39	112.82	111.74	111.96	111	111.88	111.92	112.88	112.37	110.65	111.62	111.64	112.59	112.04	110.15	111.85	111.23	112.05	110.61	112.22	112.77	112.39	112.51	112.26	112.28
110.11	109.73	109.62	111.54	112.24	110.29	108.77	109.34	109.79	112.05	109.02	110.15	110.57	111.06	109.25	110.06	110.33	109.48	109.13	111.26	107.62	111.22	110.18	107	112.92	110.75	110.43	108.97	109.93	110.43	111.86	109.73	107.58	109.67	110.54	109.17	109.92	110.94	109.74	109.1	111.48	110.07	111.14	111.68	111.48	109.28	109.77	111.84	110.9	109.28
104.49	104.5	103.07	105.2	105.83	103.91	103.45	103.97	103.29	105.32	105.57	103.67	101.97	105.59	101.63	103.38	105.94	104.34	104.32	101.94	102.74	102.77	104.3	103.06	104.4	102.69	106.49	103.36	104.35	103.46	104.82	104.74	105.84	102.66	103.76	104.15	102.23	103.25	104.7	104.6	103.3	104.95	103.26	106	103.99	104.38	105.49	103.97	104.68	105.46
105.42	103.64	105.9	102.75	103.54	104.45	102.94	105.71	102.01	103.85	105.91	102.98	103.8	105.9	104.82	103.08	102.33	103.59	102.83	104.86	103.76	104.24	104.76	107.51	104.48	103.89	103.28	103.43	103.35	104.27	104.07	101.59	105.58	102.7	105.75	105.85	105.5	103.15	104.78	104.54	104.27	106.18	103.57	104.03	104.56	105.49	104.97	102.41	105.27	104.82
99.679	100.06	97.959	99.079	98.556	100.12	98.8	100.04	99.447	101.43	100.53	101.3	101.61	101.16	97.917	100.21	101.75	100.12	101.25	99.593	101.01	99.55	100.36	100.95	98.148	98.986	99.994	99.998	100.03	100.01	100.41	100	99.679	101.79	101.59	100.42	100.02	100.73	99.311	99.603	101.41	101.86	99.542	99.835	98.049	101.7	101.6	102.8	99.68	100.52
109.94	109.75	108.26	112.99	108.05	109.66	109.02	109.44	107.95	110.27	109.14	109.54	111.45	109.85	108.6	110.35	108.01	108.02	108.51	109.68	109.1	109.89	108.67	110.98	110.34	110.7	110.95	110.3	112.41	111.93	109.39	108.15	108.94	110.42	110.04	111.15	110.42	110.49	110.54	109.77	112.52	110.43	109.24	110.72	109.85	108.96	112.31	109.13	110.72	109.69
99.406	101.36	102.12	101.29	102.07	102.08	100.82	101.06	99.838	98.822	101.95	98.797	98.862	98.742	103.06	102.59	101.1	100.04	101.68	99.943	101.48	100.95	101.45	99.665	102.03	102.65	103.05	98.929	100.41	99.439	101.83	103.41	102.16	99.342	102.76	100.7	101.38	101.29	102.97	101.99	100.34	101.39	99.904	100.73	101.25	101.17	101.05	101.65	99.329	101.87
106.35	105.08	105.4	105.42	102.54	105.13	105.95	103.9	103.16	106.09	103.36	104.82	106.79	103.95	104.56	105.11	103.45	104	103.33	103.46	103.91	105.9	105	104.07	103.87	103.19	105.35	104.32	105.61	104.4	102.71	104.81	105.86	107.35	104.7	105.58	104.52	103.02	104.53	105.49	104.62	105.84	104.05	102.69	102.8	103.8	104.22	104.92	102.8	104.56
104.64	103.61	104.51	105.02	102.97	103.52	104.93	102.79	103.05	103.91	104.89	107.01	104.49	105.42	105.68	105.35	106.02	102.84	106.68	105.51	103.6	103.73	103.55	107.38	104.02	106.26	105.06	103.51	102.97	104.89	101.72	104.62	106.94	104.49	103.14	102.91	104.72	103.35	103.85	104.74	104.19	103.75	103.96	104.65	102.57	104.92	103.54	104.6	103.66	103.28
106.63	107.19	105.73	107.28	107.42	106.09	106.56	107.09	107.67	107.03	107.3	106.41	105.94	104.18	107.3	104.66	108.2	108.8	106.38	105.12	108.03	104.62	108.21	105.16	105.86	107.36	106.08	105.13	106.34	106.62	107.23	106.49	106.95	103.94	105.13	104.69	104.95	104.35	109.43	105.45	106.73	105.96	107.83	107.01	107.89	106.53	106.26	108.21	105.81	107.19
110.74	110.66	110.85	115.11	112.75	113.04	113.08	114.15	110.46	111.57	111.11	113.24	115.52	113.83	111.53	112.86	113.48	112.73	111.01	112.82	110.67	111.35	112.22	114.11	112.89	112.33	112.03	114.93	114.35	115.78	111.09	112.17	111.32	112.37	113.52	112.9	113.93	112.41	112.83	112.39	114.5	113.18	112.7	112.29	114.41	113.54	112.26	112.95	112.79	113.57
112.53	111.18	111.79	111.49	111.19	112.32	112.51	111.5	112.38	111.86	113.13	109.95	110.89	111.53	113.25	114.74	112.62	112.48	111.61	110.87	109.83	110.91	111.86	111.69	112.94	111.95	111.44	111.45	111.8	110.87	113.76	111.71	111.78	109.09	113.99	111.66	112.69	110.58	110.36	112.64	111.62	110.5	108.9	111.4	113.04	114.02	112.1	109.83	112.5	112.96
104.18	102.53	104.5	102.67	105.98	106.12	104.3	106.8	103.5	104.39	102.79	103.88	105.27	103.85	103.51	103.1	103.69	103.69	104.65	102.93	102.93	102.69	104.96	103.95	107.1	104.37	106.04	102.12	103.75	103.22	104.57	104.78	104.22	104.5	102.4	102.88	104.55	104.89	104.8	105.9	105.78	102.41	104.39	101.57	103.99	105.21	102.54	106.22	105.02	104.22
98.029	97.65	100.07	99.796	99.723	99.566	98.816	103.26	100.18	97.977	100.07	100.36	100.37	101.19	100.2	99.86	100.8	99.315	100.52	99.944	100.57	98.771	100.01	101.62	100.81	101.4	98.858	99.539	100.99	100.5	100.52	101.23	100.4	99.011	100.07	99.31	98.891	100.11	97.255	101.29	98.355	98.578	99.129	101.31	101.07	98.118	97.269	98.64	97.543	98.212
104.68	105.45	103.16	104.23	105.33	106.25	106.82	104.41	105.39	106.77	105.66	104.13	107.37	105.8	106.63	106.7	105.92	108.14	103.67	105.19	106.28	105.5	104.64	106.76	106.45	106.11	104.33	105.11	105.82	103.7	105.41	105.8	105.94	105.47	105.18	105.05	106.85	105.67	102.66	104.26	106.17	106.38	105.69	104.99	105.05	103.9	105.85	105.3	104.2	102.21
111.89	113.7	111.64	112.43	110.27	110.98	111.99	111.3	109.75	109.7	111.77	109.66	112.18	111.55	110.51	112.73	112.11	111.3	110.46	109.38	110.16	111.67	112.05	111.22	111.34	111.51	110.93	109.15	111.41	110.2	110.78	112.16	110.78	111	111.33	111.63	110.01	110.53	111.72	110.79	112.04	109.84	111.25	111.8	110.91	111.58	111.8	113.02	112.22	111.22
110.63	110.64	113.67	109.77	112.96	110.44	109.56	109.86	112.12	108.7	111.1	112.32	110.21	110.66	111.1	110.2	111.13	112.88	111.92	109.58	110.89	112.33	111.29	111.17	112.21	111.78	111.14	110.26	110.34	111.34	110.41	111.09	110.53	111.37	110.79	114.07	110.9	110.98	110.91	108.41	111.64	113.85	109.91	111.89	113.68	107.44	111.38	111.86	113.13	110.17
99.955	100.22	99.718	98.693	99.856	98.77	98.701	100.22	100.34	99.4	98.558	99.572	98.314	100.85	99.508	100.23	99.548	100.72	99.045	100.28	100.33	100.37	98.619	99.168	101.21	101.11	100.43	98.433	102.21	100.5	100.95	100.98	101.67	99.757	101.13	97.609	99.109	98.132	99.152	98.034	99.562	100.97	100.48	99.415	98.262	100.56	99.322	99.116	100.69	99.178
110.98	113.76	113.17	111	109.74	109.19	111.66	108.57	112	111.84	112	112.06	110.6	111.26	110.9	110.13	111.91	111.4	113.32	110.9	107.95	112.21	113.19	111.99	111.85	112.46	110.82	111.32	110.48	111.29	110.16	111.52	111.2	112.65	110.77	111.54	113.04	107.57	112.07	110.76	112.57	110.43	112.51	111.42	111.19	110.53	109.31	109.61	114.27	110.68
114.72	111.04	110.28	113.33	114.4	113.9	112.37	112.53	110.79	113.55	112.51	114.35	112.6	113.03	112.68	114.11	114.07	113.7	112.2	113.95	112.88	110.77	112.67	114.2	113.31	111.9	111.01	114.62	111.08	114.36	112.61	113.16	112.13	111.88	113.41	112.35	111.22	112.12	114.04	110.5	112.89	111.57	113.45	111.87	113.15	112.97	112.66	112.18	113.59	112.24
106.27	103.64	104.85	105.72	105.16	104.34	104.49	102.81	101.95	102.69	104.47	105.84	104.41	106.81	104.33	104.92	105.98	106.14	103.46	103.66	104.65	108.78	102.41	103.55	103.18	104.55	104.25	104.57	104.12	104.72	105.71	106.45	103.09	104.31	105	101.99	106.2	102.27	106.29	103.84	106.67	105.74	104.52	106.43	103.54	106.59	106.28	104.05	107.64	104.14
105.77	106.23	105.29	106.75	104.97	104.26	105.91	106.63	105.17	106.29	105.8	107	106.7	108.41	103.27	105.41	106.82	104.11	106.71	105.32	105.8	106.26	106.32	106.48	107.39	104.09	106.46	106.56	106.47	108.49	105.82	107.18	105.04	105.32	105.4	104.11	104.83	106.56	103.98	107.78	106.21	104.54	106.24	104.43	104.86	105.87	106.19	106.7	107.01	105.76
103.31	106.42	105.6	105.69	107.7	106.88	105.43	104.36	105.61	104.66	105.25	105.45	104.69	103.7	105.66	104.16	103.85	104.53	103.64	106.32	105.08	105.07	105.22	105.22	106.62	106.09	107.42	106.67	101.84	104.63	103.87	105.68	106.53	105.36	104.88	107.25	104.71	104.97	104.4	106.85	106.61	105.44	104.22	103.57	106.73	105.51	104.73	104.73	104.94	101.86
106.66	105.69	106.98	105.68	103.46	103.68	107.01	106.39	105.36	106.59	103.96	104.87	105.32	105.47	104.83	103.18	106.5	106.08	106.34	103.67	103.86	106.21	104.56	105.93	105.57	106.6	105.57	106.22	103.29	105.55	105.72	107.83	105.5	106.16	107.15	104.94	105.2	105.77	103.44	105.27	107.01	107.48	106.39	106.24	106.02	106.05	105.36	107.37	106.03	106.69
99.565	99.85	99.838	97.97	99.037	97.72	98.524	100.6	95.943	101.84	98.901	97.105	100.86	99.885	96.981	99.853	100.32	99.943	99.513	101.3	100.62	102.01	98.973	98.52	99.242	99.477	100.94	99.307	99.925	99.618	99.303	100.09	98.97	97.401	101.22	99.295	99.413	100.07	98.287	100.37	100.49	101.01	99.484	99.551	99.925	99.834	100.16	101.64	100.14	102.23
117.28	116.62	118.88	117.97	118.26	118.76	116.85	116.77	119.49	117.14	118.83	116.23	117.51	117.09	117.86	118.27	117.01	120.02	117.27	118.52	116.87	118.67	118.2	119.66	116.84	116.01	116.12	117.04	118.26	117.54	118.96	115.49	118.47	118.6	118.37	119.56	118.25	117.04	115.43	117.14	119.41	117.42	116.4	116.93	116.75	116.98	118.38	114.86	117.64	117.81
104.92	105.19	102.69	103.91	103.78	107.26	101.81	104.39	103.83	104.19	105.42	105.02	105.28	106.19	104.38	105.75	107.87	108.42	107.15	106.29	106.12	105.89	104.18	105.63	106.14	105	105.22	105.06	106.31	104.27	108.34	103.97	103.32	103.18	106.13	104.82	104.97	106.1	105.48	104.49	106.19	105.61	104.21	106.83	108.33	107.19	104.75	105.09	104.05	105.79
103.99	103.73	105.54	104.82	106.6	105.43	106.6	104.99	104.92	103.69	105.91	107.41	107.08	107.03	104.85	107.31	105.55	103.72	104.85	106.15	105.1	104.21	106.81	103.63	105.39	105.21	103.61	103.78	106.28	105.96	104.09	105.67	104.61	107.35	103.27	107.41	104.41	104.54	106.2	103.06	103.56	105.71	104.57	106.24	105.18	104.78	106.77	105.36	105.09	104.65
109.73	108.51	109.47	110.62	110.4	110.66	110.2	111.26	108.89	111.21	111.36	110.05	107.39	110.51	110.98	109.33	108.47	111.35	110.48	110.4	109.43	109.89	111.95	110.76	109.66	110.25	108.46	109.05	111.07	110.39	108.35	111.67	110.22	110.69	109.65	108.76	108.2	108.86	110.86	109.03	111.45	113.15	111.75	108.28	109.25	111.95	109.95	110.86	109.18	109.27
110.65	111.57	110.63	112.42	112.07	111.23	110.87	113.38	111.7	109.92	111.38	110.86	109.9	110.08	110.68	110.69	112.16	109.11	112.23	112.27	111.74	110.15	112.92	108.44	110.69	111.62	109.56	111.88	110.4	112.28	111.24	110.61	109.89	113.77	110.83	109.44	111.88	109.92	109.58	111.13	112.79	112.85	111.06	111.45	112.13	111.72	110.7	110.49	110.33	111.7
113.24	112.62	114.5	111.15	110.72	110.6	111.69	112.26	111.65	111.32	111.97	112.57	109.84	110.94	111.52	114.08	111.57	112.04	110.94	113.52	113.33	112.73	111.81	111.06	112.96	110.46	109.69	112.77	112.94	110.51	111.13	112.49	108.74	111.22	109.03	112.13	111.25	110.61	112.56	112.81	113.11	111.05	110.8	112.13	112.97	113.31	112.39	109.52	110.91	111.22
98.691	99.907	99.084	97.875	98.791	98.879	99.637	99.101	102.76	99.467	98.987	100.25	99.496	99.741	101.39	99.401	100.68	99.592	100.74	100.41	99.446	99.475	100.66	99.261	100.34	101.89	98.983	99.077	101.38	98.984	101.46	100.27	100.41	99.784	100.38	100.48	102.14	100.96	99.714	102.18	99.914	98.757	100.13	99.101	99.431	98.944	98.426	99.715	100.26	100.35
107.26	105.7	104.73	106.35	105.33	107.55	104.98	106.56	103.73	105.79	105.41	105.45	102.87	105.11	105.17	105.1	103.61	105.61	104.4	103.51	106.03	104.08	106.24	103.58	106.39	106.53	105.12	105.62	105.79	106.48	104.89	104.64	106.23	103.95	105.34	105.08	104.8	105.3	107.54	104.37	104.8	105.31	105	102.36	104.33	106.32	105.54	105.56	106.08	104.42
109.28	109.96	114.37	111.49	109.76	112.44	111.92	113.01	113.05	109.75	112.31	111.89	112.8	112.93	111.2	112.19	112.61	113.42	109.74	112.17	113.45	108.16	112.68	111.49	110.43	110.54	110.53	111.94	112.05	111.91	108.97	112.43	111.45	112.23	110.98	111.08	110.84	111.29	110.69	115.39	111.49	110.84	112.15	107.75	111.5	111	112.36	109.62	110.81	112.02
104.64	104.9	107.35	105.23	102.7	106.34	106.45	103.81	106.31	103.43	103.99	105.24	105.64	104.63	105.71	105.78	104.18	103.26	104.33	104.12	102.73	106.14	105.54	103.27	104.98	102.18	103.26	102.97	104.49	104.98	104.57	104.08	104.33	106.25	106.9	103.18	102.86	105.25	103.9	102.55	104.91	105.47	104.64	105.94	102.61	104.36	104.14	101.83	105.29	106.21
110	112.57	112.11	111.65	111.64	111.1	112.18	113.74	110.28	113.03	111.77	111.15	109.09	113.17	112.28	110.69	111.79	111.6	112.33	111.87	110.36	110.65	111.5	110.43	110.97	110.44	111.44	111.13	109.16	110.63	111.79	112.17	112.47	110.12	112.42	114.43	112.34	110.8	113.28	111.72	113.67	112.38	112.9	112.79	111.67	111.48	112.14	112.59	111.45	111.76
110.15	108.92	109.9	111.51	110.05	112.44	109.94	111.28	111.33	109.03	110.84	110.64	112.04	107.21	109.95	111.2	112.29	110.24	109.65	110.99	108.8	110.38	108.64	108.78	109.54	111.08	111.79	113	111.21	109.17	109.25	110.59	110.41	109.43	111.54	110.38	110.33	110.58	108.71	111.33	110.21	111.32	107.96	109.93	112.72	108.88	108.77	110.35	108.75	109.97
105.55	105.8	108.04	108.5	106.65	106.92	107.1	109.46	105.63	107.25	103.56	104.48	106.57	104.86	106.05	105.29	106.17	104.83	107.35	106.1	105.04	107.49	106.3	107.46	106.83	105.64	104.79	106.47	106.25	106.29	107.06	107.87	103	104.82	103.85	104.58	104.42	106.55	107.46	103.61	107.25	108.47	106.94	105.53	106.4	106.25	106.19	105.02	104.88	108.4
104.72	104.51	105.75	106.65	105.34	103.73	105.9	104.8	103.13	106.39	104.94	109.1	102.81	103.27	105.88	103.78	104.72	104.1	104.14	102.71	104.25	103.05	105.35	105.32	106.1	102.82	104.61	104.51	105.07	105.78	102.99	104.27	103.39	104.82	102.75	101.71	105.65	103.58	105.21	104.87	104.01	104.57	102.8	103.73	104.76	105.41	104.79	105.29	104.91	104
105.45	107.18	105.68	103.89	107.02	105.42	105.6	109.16	105.79	105.88	106.41	105.96	106.21	107.17	105.71	107.55	106.43	107.3	105.43	104.83	106.36	107.16	107.53	107.42	106.8	103.95	105.35	107.96	105.25	105.56	106.42	106.95	107.77	105.8	108.61	110.08	104.5	105.03	106.98	109.84	105.15	107.9	108.02	106.79	105.35	106.5	107.03	107.63	105.26	105.95
104.95	103.82	105.35	106.2	107.17	104.35	105.09	106.1	107.38	104.65	106.54	104.15	106.33	104.33	105.67	105.79	102.8	106.16	106	104.94	105.89	106.77	104.87	104.84	102.59	107.16	103.37	105.29	106.87	106.13	104.71	104.21	105.4	105.64	107.62	104.92	108.32	106.18	104.32	104.56	104.94	106.4	104.95	105.12	104.41	106.39	107.22	106.42	108.08	105.8
110.82	108.61	110.73	113.15	109.78	111.62	110.55	111.21	109.59	111.67	113.31	110.72	108.52	109.94	111.21	110.33	109.7	109.88	110.5	110.2	108.42	112.68	107.55	111.02	110.72	108.95	112.51	112.94	111.16	107.55	108.97	110.44	112.82	109.91	111.6	110.39	112.07	111.62	109.14	107.97	111.37	111.51	111.11	109.35	109.91	109.89	110.82	110.37	109.79	111.54
111.36	110.17	112.76	110.91	111.45	111.9	112.29	112.6	112.36	112.75	110.76	110.77	111.98	113.09	112.3	111.52	113.36	110.89	111.85	112.33	113.78	113.04	110.66	111.19	113.83	112.06	110.93	110.36	113.71	109.92	111.41	111.57	111.34	111.83	113.29	112.03	111.12	110.61	112.66	110.32	111.53	111.93	113.16	112.32	111.41	112.97	114.27	112.41	109.84	110.49
111.09	112.76	110.85	109.98	112.25	110.62	110.28	110.48	109.24	109.69	109.61	109.53	109.99	110.82	110.71	109.44	112.57	110.21	112.42	110.4	112.37	107.52	110.72	110.42	108	109.9	110.64	107.12	110.21	108.67	112.08	108.92	111.54	110.47	109.47	108.97	109.31	109.87	111.6	109.21	110.09	109.7	110.17	108.94	112.6	110.27	109.18	109.98	110.54	111.59
107.35	104.5	105.82	106.66	107.83	105.4	106.17	105.59	106.26	105.73	106.67	104.66	104.11	107.47	105.25	105.76	106.32	107.08	104.78	105.65	105.77	105.66	103.89	105.39	106.26	107.47	106.12	103.35	104.29	104.28	106.72	104.27	107.09	105.98	108.04	105.45	107.42	105.12	105.96	104.55	105.71	104.53	107.58	105.01	106.11	103.83	104.5	106.08	104.54	105.77
111.38	111.66	111.76	111.99	111.02	110.79	112.12	113.04	110.68	112.9	112.96	113.37	112.66	111.41	113.14	109.9	113.09	112.88	112.77	111.44	114.14	111.46	112.62	114.04	112.19	111.89	114.26	109.13	112.61	111.46	113.11	112.22	113.19	112.01	112.8	111.69	110.81	111.55	113.37	112	112.34	111.82	111.37	110.77	111.34	111.14	113.27	112.21	111.02	114.93
101.03	99.236	100.49	100.99	100.56	101.83	99.1	100.26	99.35	101.43	99.609	101.12	101.62	101.55	99.984	98.809	100.54	100.65	100.49	98.774	101.74	100.88	100.13	102.06	101.59	99.174	98.681	99.64	100.89	100.59	99.873	99.563	101.55	99.937	100.58	100.86	100.33	100.51	100.12	101.12	102.79	99.976	100.73	100.83	100.65	101.26	101.13	97.604	99.78	99.377
105.54	104.41	105.93	106.68	105.32	105.2	104.68	106.4	105.92	105.34	105.99	106.1	107.55	105.94	103.63	104.65	102.97	105.44	108.05	107.14	107.04	105.16	106.24	106.45	103.94	105.23	103.72	104.88	105.49	104.5	103.75	106.76	105.23	105.6	106.36	104.49	103.6	104.91	105.36	106.76	106.67	104.04	106.65	105.05	106	104.61	102.94	104.96	106.87	105.68
108.9	110	108.91	110.3	109.82	108.08	109.08	109.15	110.55	107.8	108.65	111.54	111.38	109.39	108.52	110.49	110.33	107.84	109.09	108.32	110.2	108.82	110.9	108.5	110.8	108.19	109.7	109.11	110.73	108.37	109.38	111.02	110.54	109.89	107.83	110.15	108.37	110.07	111.28	108.9	109.16	113.13	110.66	110.58	109.03	108.33	107	108.83	109.39	111.12
105.85	106.51	107.6	104.78	106.17	106.1	107.03	105.81	105.05	105.9	107.43	107.17	105.34	106.26	107.98	106.26	105.23	104.68	105.61	106.51	106.44	105.5	107.42	106.82	108.32	108.69	107.64	108.55	104.87	106.17	105.24	107.02	105.9	107.77	108.36	104.78	106.45	106.28	104.92	105.91	107.44	104.39	106.71	104.64	106.07	105.72	107.08	106.94	108.47	105.39
107.2	106.94	106.03	106.07	106.42	106.2	106.61	106.29	109.31	106.8	106.54	105.55	107.65	106.69	104.19	103.26	104.84	104.95	104.74	104.96	106.28	106.65	107.81	105.02	107.24	107.91	104.76	107.34	107.1	106.17	106.77	105.02	107.28	107.78	105.4	107.5	104.81	106.64	106.97	105.92	106.54	107.12	105.95	106.53	106.58	105.48	107.29	105.33	106.55	108.7
116.79	118.14	119.43	117.76	118.52	116.98	119.97	117.55	115.82	118.5	117.08	117.01	115.26	119.16	118.6	118.5	116.07	117.67	117.8	114.62	118.52	117.15	117.87	118.44	118.39	117.84	116.59	119.5	117.73	116.91	117.59	117.52	117.89	117.15	120.46	118.81	116.85	119.32	118.5	116.38	116.69	117.07	118.28	117.73	118.01	119.05	116.48	116.38	118.22	116.94
106.6	106.06	105.93	104.4	105.93	103.41	105.01	104.66	105.27	105.25	102.58	105.7	104.16	105.58	105.09	103.92	106.22	106.43	102.86	104.14	104.79	106.02	102.58	106.16	104.71	104.25	106.85	103.42	104.43	106.4	105.8	105.12	102.15	103.97	105.48	105.47	106.1	107.06	105.13	104.98	106.27	103.17	106.42	106.59	103.6	106.13	102.89	103.64	106.7	104.59
105.23	105.12	102.62	105.48	105.7	105.98	105.86	105.38	104.87	108.1	106.18	103.03	105.96	104.86	105.99	104.39	104.84	105.96	105.1	105.21	104.09	106.45	104.36	105.85	104.13	104.4	106.91	104.1	105.43	106.28	107.12	108.18	105.87	105.5	106.8	105.85	107.79	104.54	105.74	108.22	107.37	105.28	106.59	107.55	104.92	104.5	104.25	106.24	107.65	103.85
102.9	100.17	101.14	101.81	100.36	100.04	100.34	100.37	99.37	99.361	98.899	100.99	101.11	101.62	100.57	100.7	98.014	101.93	100.36	98.047	99.105	99.78	100.32	100.13	101.54	100.08	99.275	98.917	101.99	98.995	99.112	100.37	98.432	100.63	101.72	99.362	98.871	101.71	101.21	100.67	102.82	99.754	97.838	100.9	99.614	101.24	98.936	99.706	100.82	99.427
110.94	112.85	112.06	109.76	112.11	111.29	112.76	109.97	111.45	112.49	113.64	110.28	111.92	114.38	111.96	112.15	109.28	111.61	113.15	110.58	111.88	112.39	112.36	113.18	111.29	111.65	111.72	111.77	111.75	110.82	110.7	109.57	111.21	112.5	112.16	113.18	111.73	112.58	112.79	111.63	111.97	112.49	112.01	111.5	112.78	111.88	115.34	110.35	112.04	112.14
106.69	105.5	104.99	105.51	107.06	105.18	102.98	104.36	104.78	105.37	104.55	106.65	106.73	105.9	105.36	103.12	103.74	103.6	107.05	105.7	104.57	105.68	104.81	105.16	106.08	105.09	104.72	104.74	104.35	107.25	107.94	106.51	105.34	106.23	106.3	105.94	105.28	105.97	104.33	105.19	105.57	103.91	106.14	103.88	105.41	105.69	104.16	105.34	106.59	106.03
105.23	104.79	106.15	106	106.32	104.63	106.89	106.74	106.27	107.28	103.86	104.55	105.18	105.81	106.23	106.14	107.24	104.91	103.37	106.4	105.88	106.53	104.9	105.59	105.67	105.79	107.34	104.42	106.19	105.08	106.76	104.66	105.98	107.83	104.8	105.65	106.19	106.62	106.24	105.92	104.89	107.2	106.46	106.9	106.33	106.11	104.34	104.83	106.23	106.77
112.27	110.4	110.71	110.55	110.18	110.73	111.72	113.39	112.29	111.1	109.41	113.53	113.43	113.12	111.39	110.89	111.88	114.33	110.12	112.14	112.36	111.26	112.97	109.7	111.59	110.81	112.03	112.53	111.56	109.14	110.88	110.27	113.26	111.62	111.45	112.4	112.35	113.54	111.85	112.88	110.93	110.58	111.86	110.33	110.59	110.59	111.65	110.84	110.51	111.97
106.33	107.43	104.74	105.59	107.36	106.23	106.83	105.3	106.5	105.13	105.23	105.72	106.5	108.38	106.56	105.81	105.54	106.83	104.48	105.15	104.74	105.02	107.93	107.86	103.22	106.83	105.48	104.18	106.74	109.89	106.6	106.08	106.53	106.2	107.15	104.57	107.9	106.4	105.33	105.53	105.31	106	104.29	102.57	106.16	106.97	104.89	106.06	107.39	103.74
108.8	112.57	111.02	111.55	112.35	110.25	109.25	109.04	109.9	108.34	110.21	110.88	109.86	110.13	107.97	111.24	112.72	111.7	109.81	111.33	110.17	109.95	111.17	107.34	114.63	112.09	109.33	110.05	111.26	111.5	109.08	108.81	111.1	110.78	111.9	110.66	112.06	109.55	109.9	110.45	108.65	110.68	110.96	109.15	111.33	109.61	111.76	110.09	112.65	109.45
97.782	100.79	99.84	100.95	99.503	98.491	99.847	98.451	99.972	99.345	98.162	98.813	99.684	98.613	100.33	100.59	99.127	101.63	98.7	98.214	101.56	100.4	99.003	100.4	99.634	101.96	97.989	98.667	102.4	98.25	99.593	100.92	100.72	100.97	99.599	98.535	101.34	99.433	99.359	98.087	99.488	97.964	97.265	100.13	98.586	101.46	100.55	99.381	101.31	99.033
112.88	110.78	110.66	110.36	111.07	112.07	112.41	111.82	113.81	110.48	112.81	113.31	113.35	111.12	111.68	111.28	111.69	112.91	113.59	111.12	113.91	109.85	115.77	112.71	110.04	111.78	113.62	110.55	110.15	110.43	114.74	113.88	111.5	111.06	113.24	112.83	110.91	109.02	114.63	113.35	112.09	110.26	111.89	112.13	111.6	112.11	112.85	110.58	110.37	111.39
107.12	104.72	106.57	108.02	105.01	105.88	107.05	103.67	106.36	105.54	104.37	104.87	104.93	107.18	108.01	105.21	108.02	106.52	104.59	105.76	106.15	106.56	104.51	105.09	103.53	107.23	105.7	106.03	104.39	105.37	105.27	104.4	103.54	105.88	105.01	105.36	106.2	105.92	105.53	104.44	103.15	104.59	105.5	105	107.92	105.08	103.41	106.56	107.13	106.44
110.51	114.11	110.93	111.46	113.96	111.7	113.53	112.85	110.99	110.41	113.42	109.65	113.53	111.97	113.24	111.94	112.16	111.03	114.7	114.31	110.79	112.26	111.9	113.68	111.53	109.95	110.7	113.18	113.09	109.35	110.9	114.48	112.66	112.41	109.89	111.47	109.67	109.68	111.37	112.76	111.39	112.24	110.96	115.41	114.44	113.48	111.02	110.57	110.21	111.99
113.62	112.63	113.34	112.29	112.61	113.31	114.37	113.32	112.4	113.57	113.07	113.57	112.02	115.72	110.72	112.56	112.73	111.15	111.16	112.75	114.73	111.4	113.29	113.83	113.1	110.98	112.7	114.05	112.37	114.57	114.52	111.66	113.3	114.7	114.08	112.64	112.34	112.55	115.8	112.34	110.53	114.52	112.03	111.68	113.59	112.84	113.95	112.89	113.35	112.85
106.27	106.91	106.38	106.12	105.75	106.86	106.44	104.31	106.09	105.58	107.28	106.84	104.94	105.48	104.6	107.2	105.67	107.21	104.98	105.66	107.23	104.83	107.15	106.65	106.69	108.47	106.66	105.56	106.96	106.61	107.05	105.1	107.01	105.69	107.67	107.62	106.16	106.83	104.52	105.83	107.46	106.11	107.64	106.98	105.68	105.39	106.49	106.18	104.45	108.49
106.46	107.76	103.63	105.85	106.49	107.04	104.97	104.9	106.7	106.81	104.36	104.34	106.99	105.22	103.58	106.22	109.12	106.15	104.88	107.2	106.28	104.57	106.6	105.5	108.14	108.04	105.27	105.66	105.74	105.68	107.73	107.66	107.12	106.86	106.21	106.79	104.32	108.66	105.76	105.32	108.59	106.99	105.21	106.22	108.47	105.92	105.83	107.59	106.04	105.5
106.18	104.22	105.99	107.34	104.65	104.77	106.94	104.23	106.08	105.58	106.18	106.76	106.68	107.45	107.65	107.93	104.61	104.49	105.19	107.22	105.53	107.6	105.18	105.77	105.77	104.55	104.95	105.42	106.84	104.27	105.83	104.69	105.44	105.4	103.03	106.61	105.28	105.27	105.02	106.78	105.9	108.15	105.37	104.53	104.24	106.61	105.71	104.82	100.34	102.8
104.62	105.03	105.94	106.26	105.77	103.52	105.66	102.66	105.9	103.88	102.38	103.33	102.51	105.67	105.74	104.23	106.31	105.22	104.65	105.71	106.3	104.81	104.09	103.81	105.34	103.23	104.08	103.01	103.34	105.02	102.29	104.11	101.32	106.61	102.81	103.1	105.59	103.93	103.18	104.55	102.05	104.86	104.08	104.19	104.46	103.59	104.26	102.67	101.73	103.51
105.81	105.93	107.51	107.48	107.97	106.58	107.54	108.33	105.98	106.85	106.19	108.59	107.7	106.62	107.78	107.64	107.54	107.08	108.08	106.63	104.91	105.43	108.29	108.79	107.41	105.61	105.78	106.43	107.27	108.16	104.72	107.69	109.95	105.4	105.87	108.01	107.43	106.27	108.76	105.57	106.16	107.14	104.48	108.17	106.13	107.54	108.28	106.61	105.43	105.59
107.14	106.92	105.69	105.89	105.72	105.81	107.95	107.58	106.88	107.07	108.31	108.5	109.35	105.62	104.94	107.54	106.54	106.86	107.67	107.53	107.9	107.24	107.02	107.26	107.19	105.9	107.02	108.5	108.9	106.68	105.77	106.41	106.9	106.74	106.37	104.25	108.55	104.87	106.18	107.35	106.68	105.02	108.69	108.83	106.15	105.9	108.49	106.73	106.29	107.02
103.28	103.79	104.87	108.59	106.98	107.52	105.57	105.58	105.82	105.45	106.02	104.64	103.84	105.05	104.92	104.91	106.91	106.1	105.81	107.08	107.28	106	105.57	105.65	105.41	103.32	106.43	108.01	106.11	104.3	106.07	105.42	104.37	106.6	105.17	107.44	105.04	104.51	105.77	108.32	107.67	107.88	104.32	106.15	104.73	104.86	108.01	106.64	106.34	105.2
105.35	103.68	106.08	106.66	102.45	107.9	107.01	108.38	105.6	104.58	104.8	103.09	106.85	108.31	105.88	105.73	103.42	106.33	106.31	104.95	108.63	106.46	106.35	106.03	104.33	105.44	103.85	105.8	105.84	105.49	104.03	103.78	104.52	105.43	105.42	106.03	106.23	105.6	106.33	106.66	106.06	104.32	104.19	105.12	105.13	105.92	105.96	105.01	105.19	106.92
114.85	117.83	117.36	117.41	117.33	119.24	115.99	117.73	117.06	116.08	117.84	114.23	117.74	117.32	116.65	116.56	117.95	118.86	115.67	117.89	116.89	119.25	116.4	116.69	118.76	116.88	119.02	118.06	117.69	117.4	117.59	118.69	115.51	118.46	116.77	117.82	117.57	118.23	117.23	117.91	116.64	117.39	118.87	116.54	116.03	116.21	117.81	119.79	116.48	117.61
117.42	118.8	115.87	119.62	116.33	119.79	117.21	117.43	116.78	119.33	117.1	117.34	117.4	116.97	121.42	117.12	119.48	116.13	116.02	119.09	117.9	116.27	116.9	114.72	116.77	116.17	118.21	119.19	116.68	119.33	118.19	117.95	116.34	117.01	118.06	118.21	118.19	118.2	117.38	114.62	117.14	115.43	117.31	117.86	117.9	116.27	117.92	119.48	116.69	116.43
109.75	109.7	111.7	110.23	112.24	111.17	111.7	113.2	111.67	110.28	113.27	109.33	112.64	112.89	110.38	111.49	113.65	114.34	112.41	111.99	111.13	109.98	111.48	113.71	112.75	112.8	110.31	111.04	112.21	112.2	113	113.8	112.32	110.45	113.73	112.33	112.14	111.7	112.18	112.06	113.74	112.51	111.58	112.56	112.56	113.76	110.73	108.46	112.17	111.25
98.879	101.72	100.77	101.58	99.897	99.38	98.93	98.474	101.6	99.21	99.588	100.03	99.062	101.39	99.63	100.75	102.17	102.26	98.826	100.02	99.28	103.74	99.061	100.9	99.02	102.63	99.025	101.36	99.799	101.61	99.57	99.808	97.806	99.089	99.53	99.533	100.35	99.475	101.78	102.6	99.817	99.85	98.63	100.15	100.98	98.079	100.7	102.13	100.03	99.21
116.28	114.81	114.93	115.01	117.48	119.02	116.7	116.68	115.52	116.1	117.06	115.91	115.18	116.15	117.6	116.62	116.84	114.16	116.55	117.07	118.4	113.1	114.52	115.26	116.49	115.57	114.23	115.59	117.8	116.82	116.89	114.34	117.88	119.25	115.95	117.02	115.07	120.44	115.53	117.68	116.14	115.7	115.68	117	117.04	119.93	117.87	117.67	117.12	115.14
110.73	110.96	112.98	113.34	109.97	109.83	112.02	111.72	112.18	111.47	112.41	110.26	112.12	111.06	111.89	111.77	112.46	110.8	112.99	113.23	113.45	110.02	112.01	112.08	111.14	113.31	109.79	112.94	113.04	111.86	112.08	111.67	111.18	110.16	111.36	110.74	112.2	111.5	110.32	110.83	110.91	110.74	111.14	111.45	114.27	110.23	112.06	113.52	111.53	112.05
106.46	105.67	106.25	105.47	105.62	105.96	107.65	104.99	104.72	104.23	106.14	105.89	104.83	108.44	105.69	106.76	106.27	105.3	106.05	105.99	104.03	105.52	105.84	104.85	106.71	104.62	104.21	108.38	106.91	105.43	104.38	106.01	106.38	107.4	104.66	107	106.14	105.49	105.5	104.74	105.3	103.48	108.67	105.34	106.19	106.05	104.45	105.58	103.81	107.32
99.502	98.055	100.38	100.68	100.05	100.6	99.193	98.378	100.97	99.93	99.796	102.05	102.16	99.43	99.691	97.99	98.976	101.74	96.849	99.526	98.24	98.807	100.24	98.632	97.951	100.47	98.148	100.03	97.534	101.02	101.73	99.799	100.4	101.72	99.411	100.33	100.84	98.957	101.45	100.79	98.067	99.367	98.407	98.333	99.334	99.001	102.13	103.07	99.816	99.384
106.19	105.48	105.15	107.32	107.5	106.39	106.2	105.01	106.21	105.84	103.9	105.53	105.48	102.96	107.02	107.71	105.52	104.71	104.88	106.06	104.58	107.05	107.31	104.46	106.05	105.47	106.05	104.1	106.44	106.08	105.56	105.93	103.54	105.14	107.2	107.65	105.37	105.28	106.86	105.41	109.05	105.82	105.45	107.25	104.86	105.45	105.79	108.5	105.78	106.33
119.47	116.65	117.73	117.18	117.43	117.68	117.3	115.56	118.62	118.33	117.45	117.47	117.42	117.9	116.68	120.1	116.74	116.83	118.46	117.72	117.57	118.28	117.88	118.63	117.62	117.95	117.43	117.24	116.63	118.41	118.48	118.88	117.93	117.31	116.89	119.19	118.35	117.18	116.56	116.83	117.97	117.11	117.89	116.08	118.6	118.31	116.61	116.04	118.71	117.45
110.46	109.08	113.61	110.73	111.91	110.42	110.94	111.92	109.89	109.97	110.17	112.75	112.28	110.68	109.55	111.85	111.32	110.92	112.11	110.19	109.14	112.32	110.27	110.25	110.92	112.54	109.64	111.41	110.67	112.81	112.17	110.07	109.54	109.64	107.7	109.15	111.73	110.2	110.04	111.57	110.17	110.48	109.32	108.84	109.99	111.18	111.21	108.83	108.83	112.31
107.13	106.79	105.52	105.23	105.76	104.5	104.08	105.68	105.5	105.67	103.24	104.82	103.78	104.43	105.82	102.9	105.55	103.26	102.44	104.66	104.47	107.47	104.01	105.18	106.72	105.87	104.94	103.44	108.86	104.38	103.99	106.33	108.53	105.64	109.69	104.32	105.11	107.45	105.69	103.57	105.59	106.11	104.72	106.54	105.97	106.28	105.03	105.04	106.2	104.56
106.18	106.16	106.51	105.62	105.75	106.17	104.99	104.5	104.74	103.92	105.45	106.76	104.51	105.37	105.44	104.42	106.72	104.61	105.99	107.53	104.38	105.91	105.16	107.38	105.69	105.92	106.12	104.14	105.03	106.76	105.68	108.13	104.24	105.33	104.56	106.37	105.01	103.06	105.34	105.77	105.2	106.74	104.93	104.96	106.82	107.62	105.06	107.6	106.69	105.42
108	105.9	104.95	108.33	105.34	105.12	106.21	103.86	107.57	106.76	106.14	106.15	107.3	104.48	105.25	106.67	108.69	106.15	107.14	104	106.09	106.35	105.78	104.7	105.66	108.28	106.38	105.61	105.19	106.85	104.18	107.9	106.71	106.83	107.14	107.34	103.43	105.59	104.78	106.48	106.88	104.74	104.82	104.5	105.75	106.88	106.86	105.93	107.2	104.81
105.23	103.51	106.63	103.44	105.61	103.93	105.95	106.1	105.36	105.77	105	105.13	106.29	106.32	105.83	104.85	105.56	107.3	103.98	105.24	106.16	106.1	105.42	106.16	103.55	104.76	105.19	105.48	107.37	104.82	104.59	105.28	104.85	104.19	105.13	103.98	105.23	107.61	106.25	107.34	106.17	106.58	104.66	106.35	106.28	105.94	107.09	103.24	107.79	106
100.44	100.54	101.51	99.133	101.64	96.506	101.75	100.1	98.552	103.04	99.88	100.68	101.95	99.324	99.235	98.701	99.766	99.864	98.955	99.799	101.55	101.78	99.886	100.06	100.06	100.65	99.42	101.05	100.56	100.91	101.79	99.946	99.952	102.11	100.21	100.18	100.9	101.17	100.86	101.32	100.37	99.393	99.669	99.185	96.392	100.47	100.02	99.473	98.202	102.14
104.07	106.42	106.41	106.11	106.62	105.82	105.51	103.68	107.02	105.91	105.97	105.92	105.29	106.73	105.66	105.19	104.24	105.79	106.21	106.19	105.48	106.63	105.89	105.61	105.57	106.65	104.66	105.51	104.42	105.99	106.62	106.03	103.36	106.29	105.91	106.54	105.86	106.28	105.41	106.17	105.74	104.38	103.99	104.4	104.83	104.89	105.17	104.1	104.7	107.44
112.46	111.08	110.63	111.13	113.39	112.04	113.08	111.13	113.51	111.83	112.24	110.3	111.94	112.99	114.74	114.64	111.75	112.95	109.72	111.81	111.63	111.9	111.3	113.14	112.76	112.01	111.43	111.46	110.87	112.51	113.88	112.77	112.64	111.78	111.18	111.85	111.13	110.08	112.49	110.57	112.16	110.6	113.18	112.94	112.57	111.99	111.5	111.19	111.97	111.94
106.52	104.52	104.98	107.26	107.06	105.97	106.9	105.2	104.93	106.62	104.9	106.75	105.77	104.71	103.58	107.71	105.75	109.09	105.35	106.91	105.35	105.69	107.25	106.15	105.93	109.29	108.09	107.05	106.79	108.31	106.69	105.61	105.92	106.84	106.76	106.91	107.41	106.41	106.43	103.55	105.49	105.84	106.33	107.04	104.73	105.82	107.28	105.72	107.21	106.97
110.54	110.28	112.82	113.43	112.13	111.55	112	109.42	110.41	112.86	110.05	111.91	110.63	112.54	111.62	111.18	112.52	110.83	111.74	109.4	109.68	110.62	109.58	115.02	112.59	115.74	111.03	112.21	112.72	111.56	112.63	110.07	112.15	113.94	113.4	111.71	111.62	111.25	112.55	109.18	112.33	111.74	113.13	112.72	113.42	113.83	112.61	111.51	109.68	113.46
106.76	105.72	105.68	105.4	107.12	108.12	107.06	105.56	104.53	105.54	106.3	107.34	107.29	108.91	108.06	105.42	105.29	105.98	106.14	107.55	105.66	105.25	103.26	106.39	106.01	109.14	109.76	105.31	108.05	104.78	106.37	105.17	106.11	104.96	106.48	107.47	107.07	107.59	106.74	103.17	107.49	105.9	108.58	106.07	105.32	103.8	107.95	106.63	106.63	105.71
120.45	118.15	119.11	116.21	117.91	116.88	116.36	117.71	118.53	115.17	118.81	119.89	115.49	117.38	116.85	115.98	118	115.55	115.51	116.89	117.1	116.27	117.3	118.72	117.98	117.73	116.86	117.23	118.6	120.19	117.16	118.29	116.27	118.79	117.4	116.75	116.65	116.84	115.97	118.06	119.09	114.66	117.61	116.13	117.96	117.11	117.2	117.44	117.56	116.12
110.04	114.39	111.33	112.62	114.83	110.44	110.95	110.66	113.18	109.23	109.64	113.02	112.71	113.89	110.11	113.06	110.88	111.24	110.47	113.16	110.3	111.63	112.22	110.5	110.39	111	113.28	111.75	113.06	111.98	112.21	111.14	111.19	115.43	111.57	110.45	111.07	110.91	110.13	112.13	112.01	110.92	111.5	110.83	110.08	110.85	109.61	114.14	109.99	114.31
112.5	109.34	109.58	109.78	108.65	111.96	112.11	109.25	110.02	111.58	110.04	110.67	109.46	111.74	112.47	111.13	110.44	108.59	112.29	108.57	112.8	109.98	111.19	111.82	110.07	110.77	110.5	110.77	111.22	109.47	111.96	107.38	110.59	111.25	111.66	108.54	110.64	113.26	111.4	109.06	111.3	111.2	111.17	112.47	112.57	108.11	109.09	111.53	110.41	111.1
100.53	98.904	99.27	97.952	99.179	99.686	102.57	101	100.3	97.015	99.78	98.037	99.791	98.8	98.421	98.585	100.35	99.612	99.705	98.541	97.667	99.868	99.602	99.531	98.484	100.66	99.476	100.71	99.127	100.27	99.961	101.36	100.51	98.984	99.017	99.04	100.7	100.75	99.207	99.701	99.809	98.844	102.18	100.21	98.969	98.947	97.824	99.254	97.76	99.577
106.47	105.54	107.49	105.53	104.24	104.7	102.91	104.61	104.66	107.01	105.5	104.49	105.77	104.59	105.7	105.22	105.35	106.29	105.73	106.61	105.44	107.26	105.71	105.38	106.62	104.4	105.24	107.1	103.84	104.06	104.31	104.03	105.45	105.8	104.08	103.78	103.07	104.1	105.87	107.43	105.85	104.79	106.28	104.77	103.14	103.88	105.57	105.98	104	107.03
104	105.46	102.23	102.72	104.35	104.03	106.46	105.32	103.13	103.77	103.1	105.59	102.73	103	104.13	102.86	103.77	106.28	103.39	103.91	103.92	105.72	103.85	105.64	106.45	104.45	103.39	106.38	104.86	103.41	105.48	103.36	104.09	102.6	102.27	102.17	103.42	105.6	106.41	104.87	102.64	104.09	101.4	105.01	104.16	102.77	103.77	105.89	107.03	104.36
105.67	104.52	103.2	104.55	105.27	102.1	103.84	103.65	105.44	103.02	105.63	105.13	103.92	103.99	103.84	104.65	102.83	103.65	102.61	104.59	103.94	103.1	103.94	101.13	105.06	105.52	104.24	103.93	104.13	103.89	102.88	106.56	102.94	105.95	102.81	103.18	104.97	106.67	104.91	104.76	105.25	102.75	103.52	103.98	103.72	102.25	104.83	101.97	106.01	104.21
104.29	105.18	104.94	106.84	106.54	106.57	106.63	105.51	105.95	105.54	104.67	104.88	104.7	103.87	104.81	105.76	105.66	105.97	106.22	106.84	103.46	106.68	105.19	107.49	104.07	107.15	103.18	104.3	106.5	106.72	106.37	104.53	104.84	105.37	107.03	107.55	108.54	104.87	109.07	108.97	105.92	104.28	105.33	105.2	107.05	108.05	105.46	105.2	105.12	106.68
99.309	99.682	99.597	101.04	101.37	100.27	100.04	100.33	100.28	100.78	99.578	102.44	97.232	98.333	102.23	101.13	100.96	100.72	101.32	101.43	100.02	98.844	101.5	99.787	100.4	100.03	100.1	101.19	99.778	97.521	101.54	98.837	103.58	99.968	100.3	99.811	101.36	98.414	97.12	99.082	100.53	99.64	100.33	100.14	101.89	99.825	99.105	100.74	100.4	99.667
106.16	105.85	104.87	106.79	105.57	106.7	108.94	103.46	106.31	107.11	105.74	105.74	106.47	106.93	104.43	106.13	106.52	105.97	106.5	105.41	108.91	105.81	106.26	105.91	105.43	106.7	105.72	108.36	106.52	107.74	107.54	105.55	105.05	105.3	105.58	104.84	107.17	105.78	107.51	104.92	105.51	108.03	106.26	106.19	106.31	105.03	108.5	105.37	106.62	104.23
110.5	109.75	109.94	110.57	111.6	110.61	109.5	108.28	110.09	110.67	111.59	109.86	109.36	110.45	110.68	111.38	109.41	108.78	111.58	111.48	110.13	111.94	109.38	109	109.44	112.61	109.12	110.16	110	110.46	111.77	108.11	111.59	110.34	109.5	109.5	108.88	109.44	108.96	111.7	110.63	108.22	109.01	110.55	109.26	111.07	109.21	108.04	111.08	109.98
110.93	111.39	112.99	111.88	109.87	112.81	111.73	110.25	109.86	112.05	112.66	113.23	111.3	113.95	112.42	111.79	113.56	112.72	109.66	113.29	110.55	112.09	112.24	110.4	111.92	110.45	114.22	112.79	112.98	113.2	112.19	112.22	112.09	113.07	111.19	112.44	111.06	111.38	111.03	110.39	113.74	111.99	113.2	114.05	111.97	112.07	111.17	110.31	112.07	110.8
108.74	111.02	109.37	109.03	109.93	112.2	111.66	109.07	110.45	112.1	111.58	111.38	110.54	110.81	108.6	110.3	108.95	112.07	111.11	109.43	112.46	109.42	111.4	109.64	111.13	110.48	110.45	111.86	111.23	108.71	108.45	113.32	111.23	108.21	110.16	110.13	108.59	110.56	110.96	109.98	111.46	112.11	110.24	111.85	112.09	110.87	110.1	107.3	108.59	108.21
108.76	106.07	104.43	104.17	106.15	108.74	106.37	108.46	106.83	107.19	106.55	106.04	107.12	108.36	104.81	106.41	109	105.31	108.97	108.27	105.34	107.81	108.13	108.29	108.21	106.76	105.61	105.23	108.38	104.78	105.85	105.35	109.22	106.46	104.98	107.33	106.36	107.43	107.22	108.36	106.34	107.68	104.33	107.32	107.94	107.23	106.79	105.91	106.51	105.64
113.16	112.92	112.39	110.26	111.91	111.93	109.22	113.78	112.07	113.95	111.88	110.52	113.16	111.31	111.69	112.83	113.46	111.73	115.3	112.71	108.86	111.13	113.63	111.15	112.16	112.63	110.38	111.41	113.24	111.61	110.25	112.87	113.21	111.65	111.68	110.93	112.13	110.83	111.73	113.27	110.27	111.39	112.33	113.09	110.69	111.8	111.56	110.31	113.88	111.25
106.35	106.18	107.19	105.25	105.46	106.16	108.1	106.02	108.4	106.03	104.73	104.13	106.22	106.67	105.86	106.65	106	106.55	105.09	105.84	105.26	105.72	107.44	104.34	106.38	106.36	106.22	105.73	107.75	105.9	106.18	104.07	106.76	105.64	105.94	107.74	105.64	104.24	105.53	105.83	106.3	107.52	105.1	106.44	106.73	107.59	105.2	105.6	105.94	106.58
117.22	117.5	116.33	118.33	117.2	118.47	117.65	116.08	118.21	118.77	117.19	117.22	116.94	119.54	119.63	119	116.66	116.31	117.85	118.39	119.33	119	119.25	118.66	117.23	116.64	116.15	117.92	117.82	118.44	117	117.47	117.04	118.33	116.23	117.51	115.44	117.66	118.3	118.65	116.26	114.79	115.95	114.09	118.87	117.49	118.22	118.75	117.22	114.51
111.3	111.34	112.03	111.47	110.52	110.3	110.17	109.3	109.44	111.2	111.78	111.31	111.89	110.46	110.76	109.96	111.87	111.3	110.72	111.55	112.41	111.59	111	109.59	109.85	111.88	106.99	110.4	113.25	113.05	110.82	112.14	111.16	109.48	109.75	112.16	111.58	111.41	111.51	111.75	109.39	112.42	110.33	112.32	111.81	111.7	113.16	112.34	110.83	111.61
111.23	110.08	109.59	110.64	111	109.67	111.02	112.44	111.32	108.81	111.02	109.26	112.61	114.39	109.88	109.51	113.64	111.41	109.88	111.36	110.88	111.33	110.15	112.76	110.55	108.67	110.11	110.51	111.13	109.13	110.53	108.32	108.57	109.84	110.62	110.51	111.45	110.55	108.81	109.3	107.39	112.96	110.88	111.02	110.32	111.23	111.12	109.96	110.24	109.84
100.68	100.54	101.49	100.38	100.96	99.728	98.92	101.75	101.29	99.17	100.6	100.08	100.55	98.099	99.886	99.79	100.24	99.638	99.706	100.89	100.88	98.686	101.1	100.2	100.41	100.66	100.5	99.653	99.092	101.6	99.597	100.08	101.82	99.972	100.84	99.564	101.04	99.27	102.27	99.324	100.49	101.5	99.297	99.447	100.97	98.399	102	100.08	100.15	101.56
112.52	112.35	112.74	111.82	111.49	112.46	111.43	111.05	112.19	111.66	112.38	112.87	111.58	112.89	111.53	111.42	112.33	113.01	110.89	110.65	110.54	113.75	109.68	109.79	111.13	111.21	110.5	110.41	112.99	111.58	112	110.02	111.89	109.92	110.65	111.75	110.21	111.09	113.27	111.38	111.95	109.36	112.01	111.81	113.44	112.14	110.56	109.83	111.55	112.84
104.74	106.13	107.37	104.85	109.85	105.67	106.47	107.08	108.68	108.17	107.2	105.28	106.66	105.23	107.19	106.19	107.73	103.27	105.63	107.33	107.18	108.69	104.42	105.4	107.34	105.92	106.34	106.52	107.39	106.74	106.02	103.58	105.51	105.14	105.78	109.17	105.65	105.2	107.34	108.97	106.68	107.53	105.07	107.51	107.71	104.51	108.19	106.51	106.54	105.5
100.06	101.97	102.72	103.54	99.825	101.86	100.3	102.18	100.56	101.22	97.889	99.634	102.6	100.56	101.17	99.45	102.45	100.6	102.61	100.46	100.78	101.01	101.63	103.08	100.36	101.24	101.21	102.43	101.21	101.43	101	100.51	100.83	102.96	101.24	100.67	101.88	100.37	101.23	101.85	100.45	102.9	101.35	101.59	102.26	99.077	103.54	100.31	100.68	103.53
109.84	109.33	111.71	112.15	113.31	110	110.95	110.45	109.21	111.88	109.67	113.22	112	112.33	108.87	111.05	109.49	110.11	113.03	110.12	111.5	108.66	108.81	110.16	110.03	112.42	110.19	109.32	109.3	109.78	110.03	110.13	109.05	111.65	109.3	110.58	111.62	108.2	108.59	110.24	109.39	110.06	112.2	108.99	112.43	113.21	111.74	109.18	112.49	111.43
106.4	106.06	107.05	106.52	105.82	104.95	107.23	106.24	107.29	107.56	105.39	108.44	106.16	106.43	105.8	102.58	105.55	105.65	108.2	108.57	104.7	106.25	108.22	108.73	105.17	106.32	107.26	106.97	104.81	104.67	107.36	105.95	106.38	107.77	106.93	105.84	106.6	104.04	108.53	104.65	106.83	107.65	103.51	102.93	107.57	107.99	108.63	106.68	106.16	106.19
100.67	99.943	100.74	98.832	100.55	99.028	103.99	99.888	100.37	100.06	101.73	100.1	99.849	99.358	101.27	99.574	100	98.501	99.157	100.79	98.833	99.232	100.48	99.787	98.896	101.97	100.47	101.94	102.61	102.06	100.15	97.789	100.61	99.915	99.992	101.72	99.809	98.398	100.24	102.25	98.722	98.232	101.36	100.51	101.65	99.369	101.41	99.022	100.37	99.782
114.39	116.61	116.74	115.88	115.62	116.77	115.53	115.86	114.24	114.75	114.9	116.81	114.29	115.95	117.17	115.52	114.58	113.8	116.46	117.07	115.04	115.21	115.38	115	116.19	116.94	115.42	114.01	116.75	116.66	116.61	115.77	113.37	114.84	116.83	117.04	115.9	115.48	114.79	119.38	116.73	114.98	116.42	116.29	117.56	118	116.58	115.61	115.16	116.49
100.36	100.31	100.39	101.74	100.26	98.029	99.642	101.68	101.89	102.82	102.24	98.463	101.03	100.23	101.4	99.851	100.35	98.908	100.46	98.154	100.34	99.749	99.229	100.75	101.99	97.509	100.81	101.94	96.866	99.929	98.294	102	99.829	99.925	100.12	100.94	99.583	99.549	98.939	98.485	101.67	99.474	100.1	98.626	100.41	100.65	101.02	99.249	98.997	101.63
100.78	100.18	98.145	99.801	99.965	100.03	98.513	100.84	100.14	100.81	100.09	101.21	99.101	99.807	99.647	100.25	98.002	101.83	100.51	98.856	99.592	100.65	100.12	99.817	100.28	100.3	100.18	99.429	100.38	98.59	98.613	100.16	100.3	100.14	101.37	99.431	97.755	100.47	98.653	100.9	98.746	100.8	99.67	100.51	100.02	100.79	99.166	99.536	99.771	103.08
106.53	105.5	105.81	103.63	104.64	105.88	104.28	106.23	106.24	105.64	104.82	102.2	103.32	106.01	105.69	103.13	108.41	105.96	105.64	105.48	107.56	104.55	104.08	104.34	106.37	107.73	103.04	106.25	105.59	104.65	106.3	107.23	105.52	105.46	106.29	103.7	104.11	106.64	106.62	104.27	105.59	104.31	104.31	103.24	104.38	105.74	105.62	104.95	104.67	101.08
104.62	104.83	105.43	105.11	107.55	105.08	104.43	104.42	107.75	103.06	103.23	106.59	106.02	105.11	104.04	106.58	103.01	103.56	105.96	106.08	105.96	103.86	106.16	104.73	105.1	105.52	105.44	104.65	103.78	105.45	104.06	105.4	103.99	105.39	104.49	105.28	105.16	104.84	103.16	101.77	103.13	104.46	104.98	104.21	106.98	105.29	104.88	103.05	106.92	104.67
104.89	106.79	104.7	105.55	106.44	106.5	104.57	106.63	105.21	105.41	108.13	104.09	105.22	105.54	106.77	104.08	104.84	104.96	106.72	103.59	104.44	105.9	106.7	107.44	105.32	106.79	106.27	107.66	105.42	104.97	105.79	106.16	106.21	106.97	104.6	107.12	105.32	107.58	107.5	105.86	105.69	107.05	105.02	103.73	105.82	105.31	105.34	106.08	105.37	105.7
113.26	112.32	111.85	114.14	112.46	112.11	112.17	113.57	112.37	111.99	110.52	110.12	112.41	112.29	113.33	112.46	111.21	112.44	111.92	110.57	113.37	109.62	111.02	110.5	112.02	111.27	113.01	113.12	110.77	112.35	112.54	112.79	110.1	112.9	108.88	110.35	113.22	111.99	111.73	110.13	111.25	114.43	110.95	109.01	111.86	111.86	113.68	110.06	110.08	110.63
110.81	111.48	112.46	111.45	107.36	111.49	113.77	110.23	113.44	112.85	110.34	110.72	112.05	110.3	110.3	110.48	110.61	111.4	111.62	111.1	112.66	111.83	110.47	113.42	111.4	110.85	109.33	111.64	107.34	111.35	110.46	112.16	110.84	112.21	112.17	110.8	110.08	113.16	109.92	111.57	109.88	111.76	111.89	111.38	111.53	113.84	111.92	111.93	110.72	111.46
118.51	119.16	118.14	116.95	116.15	115.84	117.55	117.93	117.2	116.32	117.9	116.07	117.89	117.93	119.6	117.01	117.8	118.44	117.26	118.52	117.58	117.59	119.35	116.72	119.35	117.64	119.62	116.92	116.6	114.89	117.05	117.83	117.09	117.38	118.19	117.78	116.19	116.86	118.29	118.69	118.18	118.87	117.77	115.98	115.83	118.91	117.19	117.18	116.53	118.63
106.3	106.9	103.54	106.51	106.19	105.57	105.47	104.43	105.38	103.67	107.59	106.51	107.55	105.81	107.28	106.47	105.15	105.87	106.16	105.83	105.9	106.09	104.39	106.14	106.71	106.64	104.55	104.35	105.33	104.9	105.76	105.96	106.23	106.79	108.03	105.27	106.68	102	105.08	105.4	108.03	105.48	104.37	105.4	105.86	106.09	105.3	107.17	104.28	106.43
105.04	105.94	106.22	107.31	106.33	107.05	105.84	108.46	107.86	105.39	107.22	107.09	108.33	107.53	107.24	106.46	107.4	107.86	106.85	103.47	105.08	107.39	105.98	105.87	107.96	106.82	107.02	106.06	105.58	106.76	106.21	105.05	105.95	103.7	105.69	105.99	106.84	109.72	105.74	107.09	105.17	107.31	106.66	106.53	107.37	106.41	107.78	106.47	104	107
100.94	100.19	101.17	99.865	97.487	98.232	96.886	100.67	102.15	99.11	100.1	100.22	101.38	101.53	99.472	99.115	97.335	98.819	99.202	101.18	100.02	100.47	101.4	102.28	101.34	99.346	100.2	99.362	100.04	101.28	99.664	98.519	100.59	99.247	99.42	100.95	100.26	100.09	99.689	98.922	100.96	100.47	101.09	99.415	103.36	100.57	99.322	99.11	99.072	99.59
107.76	107.87	107.04	105.18	107.34	103.4	107	106.09	104.02	107.76	106.97	105.92	107.33	105.47	105.44	105.2	105.86	107.61	107.4	105.7	109.45	107.5	105.44	105.73	108.37	104.67	106.65	106.89	106.4	104.07	107.34	107.77	106.02	107.14	106.29	105.23	106.57	107.68	104.94	106.31	105.89	106.77	104.01	107.12	106.32	106.18	106.15	105.58	107.59	106
103.97	102.07	103.38	105.05	102.97	102.47	102.83	103.79	104.5	103.5	103.94	101.78	104.06	104.35	105.79	104.72	101.84	104.04	104.37	105.36	104.41	107.25	103.7	105.46	106.14	103.85	104.58	105.24	103.07	103.1	105.62	104.72	105.21	104.2	105.06	103.65	106.02	105.98	105.74	105.15	106.6	103.75	103.72	102.71	105.76	100.87	102.92	104.08	104.78	106.86
111.92	110.48	112.33	112.72	114.85	111.23	111.69	109.56	113.11	111.47	111.13	110.44	111.95	112.07	111.87	113.6	110.59	112.35	109.67	109.28	111	111.71	111.06	112.39	112.5	110.27	110.9	113.47	108.93	111.53	109.53	112.91	113.54	110.78	109.9	109.32	111.81	112.73	110.73	111.05	110.55	111.12	111.89	111.83	111.38	113.92	113.64	110.68	112.09	112.33
110.62	113.2	109.69	110.81	111.02	112.24	110.51	110.89	111.14	111.92	112.35	112.89	111.1	111.59	110.1	111.53	111.62	111.83	110.84	109.17	111.04	111.66	111.12	108.81	112.28	112.03	108.05	109.14	108.18	110.7	110.97	109.88	111.27	109.54	112.19	110.64	112.16	110.71	110.89	110.19	114.19	111.69	110.77	110.7	107.66	110.09	112.43	111.65	112.3	111.39
105.44	107.71	105.38	106.84	103.76	108.45	105.31	107.29	105.41	105.46	105.05	107.19	105.06	108.29	103.79	104.92	105.6	107.14	105.98	104.79	106	105.48	104.76	104.6	105.12	103.37	105.98	104.6	104.13	106.71	106.67	104.28	104.01	106.07	103.9	105.42	104.37	106.06	105.27	106.57	103.66	105.89	107.68	106.28	105.31	107.24	107.24	105.43	104.4	105.27
115.33	113.12	112.94	110.91	113.61	112.04	111.7	111.6	111.7	112.48	111.65	112.99	112.14	111.71	113.36	112.6	112.14	114.64	111.64	109.66	109.35	112.4	110.69	112.52	115.13	111.38	112.21	109.04	111.74	112.44	113.06	111.69	111.85	112.4	110.89	111.53	112.17	111.62	110.05	112.7	112.46	112.21	113.84	112.77	110.84	111.21	110.64	112.15	113.54	109.86
106.53	106.5	107.97	105	106.29	105.12	108.47	107.5	106.25	105.59	107.54	104.19	107.68	104.53	105.74	106.4	106.08	106.85	105.05	106.58	105.88	105.69	104.95	105.12	106.2	106.46	105.44	107.32	105.98	105.18	104.16	107.25	106.34	105.97	106.64	106.57	107.49	105.93	105.8	106.54	104.66	105.47	106.48	107.94	106.38	106.77	107.24	109.4	107.58	104.56
110.66	109.85	110.49	111.33	108.45	110.98	108.55	111.54	111.92	110.35	110.84	111.22	109.43	109.67	110.5	110.92	110.13	111.64	112.05	109.82	110.53	109.07	107.79	111.92	112.29	109.22	112.07	111.68	113.69	110.61	112.84	110.94	112.27	109.81	109.98	110.74	110.87	108.93	110.82	110.17	110.08	110.27	112.28	108.94	110.6	111.23	110.41	112.27	109.77	110.08
110.12	108.96	110.72	108.11	110.96	111.62	111.97	112.57	110.6	110.36	110.46	109.86	109.46	109.49	109.89	110.06	110.71	109.31	111.17	111.36	109.98	111.84	111.62	110.69	108.89	111.87	110.43	111.54	110.48	110.7	108.96	113.22	111.13	109.29	109.13	111.51	109.8	112.19	108.14	109.16	109.81	110.19	110.65	109.62	108.62	113.27	110.16	110.26	110.5	109.59
109.52	108.32	109.98	110.18	111.86	111.87	111.09	110.35	111.62	109.35	111.42	109.49	109.55	108.68	108.97	110.24	112.04	108.79	110.81	110.39	109.34	109.72	113.9	108.18	109.57	110.9	108.5	110.41	109.74	108.72	109.79	109.89	109.41	108.99	108.78	108.64	110.48	109.77	110.1	109.56	110.38	110.22	110.32	109.25	112.49	108.13	110.48	108.86	111.53	108.69
116.76	116.99	118.14	116.22	116.35	114.98	119.16	117.37	117.5	117.92	118.06	116.41	116.93	117.66	118.29	117.3	117.78	119.78	115.36	118.07	118.59	117.05	118.11	119.45	120.43	116.65	116.46	118.06	117.22	117.48	118.57	119	118.92	118.1	115.56	117.88	119.59	116.22	115.58	120.23	116.34	117.64	119.52	118.1	118.65	116.32	116.38	118.79	118.84	118.33
104.81	106.37	106.7	108.37	108.69	106.04	106.77	107.33	106.69	107.97	107.74	107.92	107.16	107.28	106.73	108.32	106.6	107.62	106.58	106.58	105.95	105.92	107.5	107.3	107.64	107.74	106.98	107.96	106.98	105.78	107.87	107.53	107.3	106.4	106.75	107.88	105.9	109.21	108.19	107.77	106	104.84	105.91	106.64	108.64	106.95	106.79	107.26	106.78	105.67
104.4	106.08	104.6	105.49	104.54	103.92	100.36	105.34	103.75	105.56	102.85	103.97	103.17	105.49	105.17	103.98	105.11	105.37	103.58	106.18	104.4	103.08	105.06	104.58	102.91	102.53	106.27	104.85	105.99	105.75	106.39	104.22	103.51	103.26	105.1	105.45	105.23	102.91	105.93	104.3	105.6	102.41	104.14	105.49	103.12	102.74	105.35	104.31	104.08	105.22
103.67	103.1	107.39	106.01	103.81	105.55	105.35	104.94	103.64	105.45	103.41	103.39	104.02	104.63	106.71	104.75	105.58	104	104.79	106.06	103.91	105.48	104.76	105.19	102.6	104.84	104.55	105.04	103.06	106.1	104.65	105.9	105.18	104.26	105.09	104.89	104.43	104.56	106.35	103.88	102.66	104.65	105.3	103.34	106.65	105.62	105	106.78	106.13	104.71
109.79	109.27	112.32	108.95	112.02	109.93	112.84	109.17	110.34	111.74	111.86	109.66	110.94	110.16	110.4	109.43	109.08	111.08	110.23	112.83	110.87	109.22	108.45	111.63	108.05	111.37	109.22	111.75	111.53	110.46	110.19	113.36	109.62	111.85	109.26	110.27	110.26	110.27	110.05	110.73	110.19	109.24	110.11	110.87	111.29	109.8	112.32	108.72	109.99	110.75
110.93	111.04	110	110.92	111.14	109.48	109.24	112.51	109.02	110.19	111.46	108.86	111.45	110.96	109.56	111.49	110.25	109.38	110.33	112.26	110.37	111.21	111.07	110.36	112.23	109.23	109.13	110.24	111.03	109.62	110.45	111.82	110.99	110	109.88	112.73	110.52	109.79	113.33	110.19	110.14	110.39	107.91	107.86	111.51	111.2	110.65	111.87	108.42	110.92
103.96	102.79	104.16	103.85	102.71	106.75	104.17	103.64	102.61	104.67	104.03	104.43	104.88	104.13	103.03	107.25	102.73	102.81	103.08	106.11	106.64	104.3	101.58	101.67	103.51	105.83	105.29	104.7	104.38	105.32	105.22	103.02	105.89	102.91	104.28	104.16	102.97	103.63	103.29	104.94	102.87	108.02	104.47	105.18	104.62	105.47	105.48	103.34	102.95	106.46
105.68	103.69	101.08	104.21	106.44	106.6	104.94	105.76	103.84	104.73	105.49	105.43	106.28	104.35	105	104.95	107.82	105.65	102.51	106.9	106.36	103.56	104.59	105.36	104.04	105.28	104.26	107.24	105.29	105.05	105.37	103.8	104.72	103.52	106.32	106.48	105.45	103.31	105.44	105.98	106.2	104.73	108.16	104.23	106.29	106.08	105.34	106.8	105.27	107.81
105.62	104.19	106.76	107.78	106.79	106.82	105.63	106.23	104.49	105.65	105.27	105.05	106	105.5	103.86	104.45	104.63	105.66	104.72	107.42	107.67	104.98	104.83	103.92	108.17	105.46	105.18	105.47	105.03	104.68	103.45	105.74	103.89	105.32	105.46	104.03	104.33	104.39	106.04	104.88	104.13	104.27	105.73	104.7	104.93	104.8	106.79	107.18	106.53	105.49
116.98	114.58	118.06	115	116.36	115.25	116.59	116.05	117.5	116.61	115.13	118.37	115.79	115.35	116.15	113.92	118.19	116.6	113.6	117.54	114.31	116.12	113.86	115.93	116.58	115.38	115.77	116.16	117.96	117.34	116.38	114.82	116.08	117.79	114.45	114.58	117.81	117.39	115.36	116.82	114.66	117.52	115.28	115.06	114.56	114.69	116.62	116.15	116.28	117.99
104.28	104.9	104	105.74	105.59	107.31	103.74	104.79	104.28	106.4	105.27	106.56	104.55	105.11	105.03	107.3	106.73	103.59	103.23	104.62	106.49	104.17	105.04	102.43	106.46	106.53	103.26	104.79	104.68	105.96	103.08	104.41	105.74	103.52	106.38	104.69	104.37	100.98	103.52	103.27	104.76	105.3	104.14	104.02	104.31	105.95	105	105.07	104.72	103.27
110.63	110.87	112.12	111.52	111.54	112.15	113.19	112.46	110	110.02	112.34	113.75	111.62	109.69	111.04	112.57	109.69	112.83	110.57	110.64	111.99	111.15	110.34	111.87	111.69	109.3	111.09	111.73	114.44	109.38	112.14	111.23	112.19	113.34	111.5	111.85	111.25	110.63	110.35	111.25	111.95	111.79	110.72	111.56	112.3	114.28	112.54	112.4	112.57	112.66
104.66	103.99	105.25	105.44	106.29	105.77	105.61	103.93	101.83	103.36	103.9	103.02	104.67	103.24	104	102.93	104.06	103.48	103.16	103.85	105.75	102.93	105.1	104.26	104.07	101.85	104.3	106	104.77	105.45	102.81	103.92	104.38	101.95	102.7	103.42	104.24	104.13	102.74	103.76	105.86	102.22	102.67	104.52	102.66	101.62	104.13	105.65	102.56	105.17
105.45	107.02	105.2	104.77	105.47	107.03	107.62	105.95	104.7	105.15	106.2	105.64	108.01	107.75	104.94	106.14	104.55	105.49	103.96	106.22	104.98	107.17	106.41	108.84	106.05	104.3	108.79	107.51	106.07	105.16	106.95	107.52	105.34	103.79	107.03	104.53	107.3	104.9	103.81	105.38	107.44	107.44	105.69	102.75	105.19	103.98	104.36	105.66	106.05	107.33
101.8	99.463	101.15	100	99.325	100.07	98.465	99.352	100.38	101.53	97.996	99.965	100.94	100.81	98.661	99.361	100.23	99.092	100.4	100.26	101.86	100.01	99.501	101.15	99.425	98.228	98.642	100.18	98.84	98.846	100.51	100.01	102.24	100.11	99.558	101.31	98.95	101.4	100.94	100.1	99.974	100.61	101.31	100.29	100.36	100.06	100.63	100.41	97.494	97.799
110.2	109.81	111.86	112.19	111.09	111.49	110.48	109.98	109.63	110.84	109.32	110.96	109.7	110.46	110.86	109.96	109.13	110.3	110.09	112.73	111.05	108.38	112.09	107.3	110.64	112.8	110.45	112.01	110.4	108.77	111.56	109.8	111.47	109.92	108.98	109.66	108.92	113.01	108.89	109.14	112.83	108.83	111.71	110.73	110.01	109.69	111.26	110.22	111.07	110.14
99.792	97.754	99.108	99.418	100.44	100.74	101.04	98.557	101.41	98.203	101.69	100.48	100.53	100.38	99.127	97.107	101	100.77	100.66	100.62	99.957	98.838	99.775	100.26	101.48	99.347	100.7	100.96	99.994	101.3	99.587	98.286	99.504	98.759	99.909	100.46	100.6	100.09	99.043	100.4	99.48	100.32	103.06	99.93	100.22	99.061	98.35	99.284	101.02	97.929
105.53	106.9	108.1	104.26	105.08	106.69	107.65	105.65	107.17	108.96	105.15	106.33	105.3	105.39	105.91	105.48	103.82	105.36	105.48	108.18	106.46	108.84	105.78	105.73	107.18	104.57	105.63	104.82	106.66	106.61	104.37	104.41	104.8	106.6	103.7	104.76	105.5	107.59	104.95	103.93	107.16	105.51	107.15	105.22	106.34	107.38	106.45	105.89	107.06	105.08
106	104.75	107.59	105.07	106.28	108.6	109.42	107.89	105.36	103.25	106.74	107	107.88	104.76	105.98	106.78	104.44	104.77	107.02	105.78	106.13	104.79	106.38	106.28	108.11	105.71	104.23	105.25	106.16	106.69	106.74	105.5	105.55	107.27	104.71	108.33	104.69	109.47	106.01	107.31	106.62	104.54	106.56	107	105.3	106.49	107.04	105.74	107.56	106.94
105.22	102.25	105.75	105.93	105.25	103.52	108.05	107.73	104.37	106.86	104.93	105.84	104.64	106.03	108.67	105.87	107.8	105.94	106.87	105.1	106.08	105.92	106.16	105.43	104.13	105.73	106.11	106.86	106.58	104.25	105.45	106.78	106.89	104.6	106.61	105.52	106.47	105.55	106.48	105.54	105.19	105.71	105.14	107.23	104.05	105.17	106.12	104.78	104.43	106.65
111.78	112.63	110.55	112.12	109.62	112.11	112.17	112.89	111.38	112.91	113	112.92	113.35	111.83	112.72	113.29	111.99	114.88	110.56	112.67	110.18	108.35	110.85	111.9	110.69	111.54	111.95	114.26	113.31	111.11	112.56	112.83	111.02	111.71	113.27	110.88	111.57	113.77	112.13	112.75	112.15	111.22	112.89	113.61	113.25	112.11	110.67	111.38	111.09	111.41
110.88	111.82	111	110.16	112.03	109.57	112.19	109.68	110.62	109.54	110.87	113.87	111.1	111.71	112.52	111.74	109.89	113.88	113	111.33	113.05	112.97	112.84	112.05	112.19	109.96	111.12	109.3	110.8	108.57	110.65	109.44	112.77	110.03	111.46	113.82	111.9	112.29	109.5	109.18	109.62	113.27	112.08	112.43	111.71	112	111.3	110.25	112.14	108.83
110.16	110.16	110.1	110.43	110.31	109.05	109.83	109.75	108.44	111.1	109.08	112.56	108.57	109.76	109.87	109.36	109.16	109.35	111.9	110.42	108.76	108.33	110.65	109.89	110.49	109.7	108.83	109.69	107.74	110.29	110.11	110.2	110.36	109.59	107.93	108.09	108.01	109.27	110.44	107.9	108.92	106.56	110.33	111.04	109.46	111.65	107.53	111.6	110.27	109.72
105.66	105.7	107.2	105.53	104.51	104.11	106.29	105.97	107.75	106.74	106.05	108.08	106.68	105.18	107.6	103.81	107.34	106.78	105.4	106.18	103.48	107.16	107.77	106.16	106.8	106.68	106.19	106.84	106.09	104.39	105.47	105.53	107.12	104.39	106.27	105.14	106.82	104.16	106.3	104.15	107.69	103.96	105.24	104.41	104.13	105.31	106.25	104.63	104.39	104.32
99.934	100.02	102.79	101.1	101.01	98.887	100.18	99.786	98.937	100.06	102.88	100.31	100.22	100.42	100.72	98.082	102.25	99.258	100.7	99.987	99.312	99.08	100.69	101.84	100.12	97.664	98.705	101.23	100.32	99.46	99.36	99.367	98.924	100.53	101.42	100.65	99.975	99.25	100.73	99.679	100.79	100.77	98.427	97.329	99.157	100.09	100.86	101.95	99.475	101.72
106.18	105.67	105.78	106.97	105.57	105.05	106.92	104.22	106.59	104.41	105.53	104.43	102.09	104.84	106.52	107.83	104.77	106.43	105.95	104.99	107.68	104.88	105.08	106.7	106.2	105.02	106.73	105.83	107.44	104.12	104.86	107.22	103.74	105.11	107.6	105.87	105.43	104.39	104.95	104.81	106.13	106.58	105.44	105.04	106.98	105.56	101.85	109.18	105.39	105.11
111.2	112.58	109.56	111.38	112.39	110.81	110.42	111.01	109.81	109.4	110.87	112.13	109.27	113.06	111.51	112.74	112.3	108.98	109.38	109.25	110.78	113.02	112.68	109.69	112.38	110.53	111.55	110.51	110.78	110.31	111.82	111.71	109.77	109.47	111.76	111.8	109.66	110.01	111.56	111.27	108.27	111.16	110.9	110.93	110.93	112.58	110.63	112.19	110	109.59
106.12	105.31	105.95	106.13	104.96	106.97	105.17	108.13	105.68	107.97	107.84	106.42	103.98	105.32	104.95	106.31	107.5	106.22	108.09	105.37	104.79	107.29	104.83	105.64	106.58	104.94	104.69	107.02	105.89	105.76	102.34	106.41	107.27	105.79	106.28	106.17	105.24	106.5	103.92	106.04	106.75	104.19	109.01	106.23	107.39	107.07	104.99	106.3	103.49	106.21
110.16	110.59	111.12	113.24	112.52	109.48	111.27	112.05	110.97	109.89	112.39	110.88	112.68	111.23	109.64	112.1	110.84	110.85	112.29	112.05	112.08	112.35	113.48	112.75	111.2	109.37	109.84	110.87	111.73	110.03	109.11	111.1	108.62	108.04	111.52	111.06	112.83	112.94	112.42	111.32	110.97	110.98	112.6	110.06	111.87	108.45	111.28	111.41	111.98	111.25
107.34	106.06	107.55	103.81	107.82	104.53	107.6	107.66	104.92	107.8	105.91	106.48	108.84	106.05	107.5	106.28	106.94	107.03	105.6	106.34	107.89	109.68	104.31	107.52	106.65	104.89	108.23	107.02	105.76	104.49	107.51	106.07	107.14	105.39	104.22	106.82	105.24	105.09	105.45	106.33	107.2	106.93	106.29	107.25	105.47	106.53	105.02	106.61	105.52	105.96
101.89	99.131	101.6	101.63	101.76	102.08	99.799	101.25	101.47	99.869	102.13	102.71	102.23	98.389	101.71	101.29	101.09	103.12	99.906	100.9	99.69	98.475	100.4	100.92	100.9	98.64	101.76	101.33	98.863	101.32	101.82	102.24	101.41	100.96	100.91	99.096	101.46	101.04	100.38	99.015	101.96	102.42	101.35	102.08	100.73	102.92	100.43	99.89	98.649	100.81
105.14	106.96	104.69	104.39	104.2	104.33	104.52	105.61	105.46	104.34	104.58	104.23	104.37	106.19	103.67	105.13	105.9	105.09	105.02	104.04	105	104.11	105.64	107.58	106.17	105.54	103.95	104.42	105.07	103.78	104.12	106.87	104.38	105.54	106.2	103.56	104.13	104.34	104.95	105.93	104.03	103.54	103.01	101.51	104.37	103.77	106.26	105.26	102.11	105.36
105.13	104.22	107.36	105.64	105.39	107.32	106.18	106.22	105.52	104.53	106.24	103.62	106.33	106.21	105.6	105.31	105.98	104.41	105.65	104.53	105.11	105.35	105.8	105.26	105.84	104.41	108.32	106.22	103.54	105.27	107.37	107.03	105.29	107.21	105.03	105.08	106.51	107.54	105.37	105.28	105.71	107.07	104.89	107.35	105.67	107	105.25	107.35	103.69	107.15
111.69	112.85	112.58	110.85	111.63	112.51	112.07	112	113.14	112.49	111.33	109.93	111.96	110.73	112.26	109.17	111.99	109.94	110.74	111.5	115.14	113.15	112.13	109.37	112.59	113.97	113.34	110.24	109.92	110.84	111.36	113.35	109.31	112.72	111.42	111.45	111.64	113.79	113.42	109.32	109.87	111.25	112.68	110.61	110.79	110.04	112.52	110.62	110.99	111.85
110.88	110.35	112.22	110.19	111.49	110.17	110.61	112.01	111.54	111.65	110.64	111.11	112.8	113.75	113.05	111.84	112.24	111.31	110.66	109.42	111.03	112.14	112.21	110.26	112.88	112.48	112.65	112.29	110.57	111.43	113.2	111.95	111.5	112.12	112.14	111.36	112.48	113.43	111.23	111.93	113.3	110.58	111.35	113.28	110.81	111.43	113.35	111.84	111.09	111.13
112.48	113.47	111.71	112.65	111.39	112.19	111.82	110.6	111.27	109.25	111.72	114.63	110.66	111.71	113.15	111.02	111.52	111.21	113.14	111.36	110.7	113.87	113.91	109.96	112.88	111.86	112.28	112.93	111.57	111.73	109.05	113.55	111.45	113	110.32	111.5	113.6	111.97	109.83	113.56	113.35	113.35	111.6	113.08	113.19	108.02	112.14	112.93	113.85	112.82
110.05	111.33	110.76	109.74	111.04	113.32	109.61	110.85	109.9	111.16	111.84	111.64	111.8	110.72	112.46	110.86	110.83	110.45	110.41	112.64	111.28	112.07	110.32	111.19	111.07	112.82	110.61	112.66	110.32	111.02	112.24	111.11	112.94	111.12	110.48	111.71	110.61	112.11	111.26	110.09	111.53	110.32	110.86	110.37	110	111.71	110.36	110.19	111.14	112.18
105.88	106.49	107.49	107.86	104.94	107.62	106.09	108.39	108.51	106.35	108.65	105.72	106.38	108.36	107.8	107.62	107.96	107.97	107.15	107.3	107.72	106.37	107.51	107.98	106.36	107.62	108.44	103.53	104.38	107.54	105.25	107.1	108.27	103.63	106.95	104.3	105.82	106.26	105.37	105.14	106.27	107.48	106.15	107.58	109.77	107.38	108.41	106.53	105.08	106.78
103.42	104.6	103.71	105.59	104.04	105.72	104	103.81	103.8	104.63	106.05	104.91	107.21	103.11	104.13	106.31	104.19	103.02	104.91	104.1	104.4	106.3	104.83	104.38	103.96	101.85	107.6	103.54	105.14	105.06	103.44	104.01	103.67	104.57	105.72	103.01	102.01	104.23	105.92	106.3	105.86	103.73	105.83	103.82	107.08	104.34	105.03	103.02	103.25	104.7
110.05	112.19	111.48	111.42	110.48	110.6	107.95	109.3	110.52	111.72	110.94	109.42	111.66	110.76	110.91	108.83	111.04	109.6	109.02	111.55	109	109.3	111.63	110.65	111.66	111.31	108.75	109.24	108.82	109.93	110.57	109.94	110.07	112.17	112.02	110.19	110.94	111.04	110.12	110.08	111.81	113.05	110.92	112.25	111.96	111.94	110.69	110.13	107.72	109.26
106.53	107.23	105.3	103.45	106.04	107.52	105.17	108.38	106.24	105.01	104.27	107.94	107.37	105.58	107.8	105.29	106.86	107.58	106.81	103.67	107.31	106.22	104.01	107.32	106.06	108.22	108.48	106.52	104.23	107.01	106.17	103.99	107.43	108.16	105.48	105.76	107.98	105.56	109.34	106.34	106.39	105.28	106.65	108.22	107.23	106.28	106.99	105.7	106.55	104.4
105.59	103.92	103.97	104.08	102.95	107.03	107.81	106.84	106.73	106.38	103.54	105.32	106.99	108.01	107.27	104.1	105.88	108.28	105.28	105.59	107.27	107.47	105.36	103.78	104.52	105.71	106.14	108.13	106.32	105.37	104	107.33	106.59	105.57	106.02	104.85	107.15	104.87	102.83	105.01	105.91	106.23	105.54	106.3	104.42	107.25	104.87	109.35	108.48	103.42
105.24	106.7	104.49	105.54	106.23	104.47	106.15	104.69	107.46	106.37	106.86	105.68	107.79	106.1	103.67	106.57	105.29	105.56	106.47	105.37	103.67	105.86	105.04	104.44	105.95	105.26	103.56	106.43	106.92	104.99	107.12	107.13	104.79	105.86	107.36	105.94	106.28	105.53	107.1	106.42	103.6	107.35	104.84	107.54	105.07	105.18	107.36	102.27	107.43	105.9
110.6	110.39	111.91	110.81	111.12	111.89	110.48	113.01	110.05	111.74	110.11	110.19	109.99	112.24	109.96	111.58	108.87	111.95	109.71	111.21	112.89	112.19	113.79	110.55	111.63	110.23	110.78	114.42	110.24	109.27	111.34	111.36	110.24	112.5	110.01	110.81	110.44	112.41	111.87	110.19	110.22	111.21	110.73	111.6	112.27	109.46	111.95	111.56	112.03	110.69
110.41	111.93	110.31	111.16	110.92	111.33	111.21	111.68	112.81	112.92	112.62	110.64	112.6	109.55	110.97	111.33	110.77	110.89	111.12	112.41	111.89	111.41	111.42	110.62	112.76	110.94	112.61	112.56	110.31	109.55	110.71	110.7	112.57	112.92	110.47	111.88	111.27	111.71	112.76	112.28	110.08	110.73	113.06	110.29	111.14	113.28	109.3	109.92	112.74	114.41
105.45	105.61	107.47	107.86	108.66	107.25	106.07	109.97	106.12	108.36	104.26	106.42	107.12	106.17	107.46	107.62	107.11	105.04	107.39	108.83	106.97	108.08	106.51	108.05	107.79	106.08	106.72	107.82	106.33	106.31	106.88	104.27	106.19	106.44	106.46	106.09	106.89	104.42	107.67	105.43	107.88	108.07	107.91	106.64	104.95	106.3	106.81	107.43	105.13	105.44
101.98	102.59	105.06	103.43	105.66	102.84	102.59	105.47	104.64	102.01	103.87	104.65	102.77	103.42	103.6	104.82	102.78	106.26	104.98	103.8	103.53	102.69	104.12	105.59	103.67	104.7	104.45	107.21	103.85	103.79	103.76	103.41	103.39	104.8	104.91	105.7	106.95	106.7	103.92	105	104.05	106.23	103.93	104.63	104.53	102.27	105.16	104.2	103.54	104.32
105.37	105.74	105.77	107.26	107.26	107.17	106.87	106.32	107.26	106.88	105.83	107.15	105.52	105.81	106.49	103.45	105.2	105.3	103.57	107.4	106.37	106.07	106.47	105.35	105.63	108.21	104.51	104.8	104.96	105.9	104.6	105.57	104.56	107.15	106.29	107.32	104.59	106.29	105.62	106.08	106.33	104.32	105.47	106.38	105.47	107.25	106.74	104.99	105.83	105.12
111.52	114.12	110.72	112.13	113.83	112.22	113.33	113.42	111.92	110.14	112.74	112.44	113.11	111.87	113.03	110.35	113.05	113.58	112.48	112.94	112.67	111.96	111.8	112.35	114.78	114.58	112.24	113.65	113.54	113.41	113.95	115.45	111.88	109.81	112.9	110.44	112.89	112.37	113.84	114.14	114.45	115.05	111.65	114.56	112.51	111.39	112.42	114.95	112.27	113.39
101.59	97.991	100.22	98.528	104.63	101.31	98.285	98.805	100.56	99.984	99.045	98.642	101.57	98.221	99.091	99.609	99.442	99.232	99.079	99.106	100	99.266	100.67	99.923	99.197	101.37	100.73	99.564	98.451	99.599	98.6	99.738	100.67	98.885	97.302	97.967	101.38	100.78	99.317	99.07	100.84	100.9	101.71	99.667	100.71	99.069	101.51	100.89	101.33	99.264
104.72	107.17	106.49	105.31	107.31	103.64	105.01	105.19	103.55	106.52	106.05	102.42	102.02	104.52	104.02	103.96	104.2	105.15	104.03	105.41	105.95	105.44	104.16	106.44	105.3	106.45	104.41	104.39	107.97	104.61	103.9	104.85	104.48	104.79	107.74	105.2	106.72	105.17	106.77	106.47	105.52	106.4	106.27	104.18	105.37	106.61	105.12	105.68	105.2	103.65
111.58	112.83	114.03	111.35	113.31	111.98	112.7	111.03	110.26	111.24	112.35	111.82	110.36	114.65	113.07	112.78	111.27	110.45	112.44	112.84	110.79	113.7	110.32	113.65	112.32	113.34	111.6	112.33	114.31	111.85	112.31	113.12	112.21	110.92	112.81	112.06	112.54	111.01	113.62	110.78	114.59	112.53	112.31	112.15	111.05	113.03	112.24	112.44	112.11	111.94
103.98	103.51	104.2	104.88	105.3	104.15	105.92	104.32	105.3	105.6	104.97	104.25	103.99	102.92	103.7	104.43	104.92	102.85	104.11	102.74	104.23	104.79	104.3	104.32	103.24	106.12	103.28	104.11	103.06	103.13	103.35	104.04	106.91	106.19	106.22	104.44	104.85	103.36	102.36	103.84	103.97	103.18	103.08	104.04	103.39	105.14	104.55	103.31	105.28	103.62
98.766	101.69	100.25	100.06	99.584	97.918	100.63	99.86	99.293	99.874	103.22	101.08	100.59	99.866	98.205	101.5	98.71	101.9	100.69	100.33	99.119	100.04	101.01	99.997	99.025	100.75	99.684	99.397	101.07	99.805	97.392	98.913	99.577	97.27	100.94	101.91	102.29	100.57	100.14	99.311	101.71	100.34	100.97	102.68	100.39	99.704	99.691	100.02	101.67	100.88
100.06	98.693	99.096	100.6	99.644	102.15	102.2	98.869	100.68	99.513	99.008	98.719	98.477	101.87	101.66	101.87	100.45	100.48	96.628	98.607	100.07	98.957	100.78	98.93	98.741	96.884	98.961	99.004	98.922	99.407	98.844	98.137	100.81	100.58	97.963	99.091	99.096	99.184	100.9	99.678	99.894	101.07	98.712	99.217	99.66	99.464	97.902	100.5	100.88	99.908
104.06	105.33	105.87	104.68	105.29	106.2	104.84	105.17	104.99	106	105.34	106.99	102.87	105.9	105.97	107.12	105.71	106.13	106.35	105.48	106.16	106.85	103.92	106.72	104.55	103.5	103.97	104.15	108.12	107.35	105.63	106.08	104.07	106.41	104.47	104.36	107.34	105.4	102.59	104.82	106.12	105.56	104.16	106.35	105.89	103.94	106.33	105.35	105.29	103.82
110.93	112.73	112.09	109.8	110.29	112.52	110.29	111.66	109.38	114.06	112.73	111.4	109.86	111.02	112.94	112.95	110.79	112.02	111.09	111.94	114.17	111.2	110.59	109.75	111.48	111.27	111.48	111.26	113.28	112.61	112.19	111.84	111.6	111.89	109.37	112.39	112.89	112.64	113.88	112.24	112.18	111.4	112.4	110.85	112.55	109.72	110.24	112.99	109.82	110.83
104.14	106.95	106.91	107.49	104.74	106.85	103.62	105.78	103.7	105.34	105.44	107.2	104.95	104.6	105.33	103.01	104.09	105.15	106.03	106.31	107.29	103.73	104.88	103.86	105.65	105.08	106.43	104.82	105.96	103.4	106.66	104.55	107.48	106.07	104.53	104.83	106.29	106.17	106.17	106.11	102.19	104.05	104.95	105.42	105.84	105.2	107.82	104.64	104.93	104.87
107.25	105.2	105.09	106.61	104.8	105.35	106.88	106.32	104.36	104.78	106.43	106.06	105.36	106.35	104.44	104.8	106.25	106.43	106.69	105.89	107.53	105.86	107.75	107.32	105	104.36	108.46	105.57	107.35	105.34	102.54	105.33	106.59	106.62	107.04	107.14	104.92	107.36	105.61	106.15	104.6	105.8	108.43	106.1	106.03	104.79	106.08	106.09	105.63	105.08
109.19	113.27	110.44	112.51	111.45	111.46	112.17	114.93	112.2	112.77	112.13	112.26	112.24	111.86	112.08	111.39	112.6	113	113.58	110.94	110.86	111.41	110.6	112.42	111.78	114.38	110.07	112.37	112.26	109.83	111.93	113.49	109.84	111.2	112.98	111.73	110.85	111.5	113.14	110.92	112.37	110.76	110.36	111.22	113.76	114.43	113.35	110.63	111.34	113.05
119.35	117.79	120.22	117.75	118.2	118.3	118.8	118.37	117.57	117.29	119.45	117.96	117.86	117	116.81	115.84	116.43	118.56	117.08	116.02	117.27	119.05	116.11	116.53	117.78	115.97	119.98	115.61	118.04	119.15	116.72	118.67	116.19	116.5	118.09	117.15	119.18	115.75	117.89	117.45	117.76	117.34	118.57	116.7	117.38	118.98	117.93	114.91	115.9	116.22
118.04	118.88	118.67	119.03	114.43	118.14	117.42	119.64	118.41	116.47	117.61	117.25	119.31	116.3	117.03	115.54	117.07	117.36	120.06	119.47	118.06	117.62	118.8	116.54	115.86	117.39	119.9	117.67	117.51	118.23	115.56	115.63	118.15	118.06	118.71	116.87	118.8	118.81	118.09	118.81	117.27	117.34	114.95	118.35	117.25	118.55	118.35	117.76	118.6	119.78
100.42	101.31	100.17	100.99	100.77	99	100.46	98.961	102.45	99.809	100.28	101.45	100.64	101.84	97.35	102.47	100.8	99.551	101.47	100.44	101.94	99.491	101.53	100.97	101.08	99.095	102.28	101.18	99.759	99.994	101.58	101.24	98.729	100.25	101.29	99.838	101.77	101.14	99.341	100.71	100.5	100.46	102.92	99.22	100.74	100.1	100.83	99.838	100.97	100.53
105.96	106.84	105.65	106.55	105.18	105.68	105.85	105.2	105.09	103.28	106.61	105.17	102.88	105.61	102.65	106.38	107.05	102.72	105.74	106.05	104.97	105.24	106.07	105.62	104.46	103.19	106.04	105.47	104.66	104.75	105.65	105.53	104.49	106.17	107.02	105.33	104.7	105.63	102.25	104.95	106.78	104.88	105.92	106.47	108.12	102.97	104.17	103.76	106.32	103.38
105.47	105.71	106.87	104.91	104.53	107.24	106.94	106.75	107.02	105.08	106.97	105.78	105.15	104.59	107.07	106.14	105.18	105.3	105.58	105.86	107.14	105.59	105.91	106.53	104.61	104.73	104.82	104.23	105.62	106.31	104.84	104.72	105.45	105.12	107.7	108.13	108.46	104.92	104.47	103.82	104.51	106.57	104.09	106.62	107.02	105.8	104.05	106.36	106.34	105.3
101.69	99.887	101.13	101.33	101.76	100.6	100.11	101.72	102.14	99.265	101.75	102.47	100.5	97.968	101.45	101.16	100.08	99.069	99.323	99.4	99.982	99.509	101.72	101.25	99.688	99.616	100.42	100.57	101.2	98.847	100.84	97.295	101.21	98.862	100.92	98.528	101.34	100.61	100.26	102.17	100.08	101.28	100.4	98.145	99.418	99.933	99.947	98.672	98.861	99.165
104.61	105.54	103.75	104.79	103.7	104.04	103.02	103.84	103.72	102.38	104.95	105.33	105.75	104.36	104.05	100.92	102.68	104.37	105.46	105.72	106.11	105.09	106.32	104.79	103.18	104.64	103.56	102.84	106.23	104.72	103.21	102.86	102.43	104.95	104.98	104.22	104.88	101.38	104.17	103.59	103.38	105.28	105.29	104.53	105.71	104.23	104.23	106.24	104.54	104.39
110.85	113.71	111.31	111.74	111.24	111.72	111.58	111.24	111.41	111.27	110.25	112.63	109.82	110.34	111.01	111.15	110.91	109.56	111.51	112.32	109.77	113.04	112.14	110.62	110.6	110.61	113.35	111.49	112.29	113.56	108.6	112.05	112.83	112.6	110.46	111.69	110.87	111.39	110.98	110.77	111.28	110.1	109.86	111.64	112.68	111.99	112.2	112.41	112.35	111.35
106.71	109.14	110.23	110.44	110.63	109.86	108.6	110.91	109.54	109.62	111.21	112.27	109.74	110.1	111.35	109.84	110.95	110.29	109.5	109.83	109.43	112.37	111.03	110.69	109.84	107.32	110.37	112.08	110.1	109.66	107.23	109.33	109.98	113.27	113.35	107.78	109.29	110.15	107.42	111.07	110.77	111.08	111.17	108.51	111.77	108.61	112.31	111.66	111.7	110.81
115.18	117.52	117.41	119.58	117.16	120.08	121.33	115.74	116.27	117.48	119.89	117.79	119.62	117.72	117.52	117.59	116.97	117.03	117.54	117.42	117.39	117.01	117.42	117.27	118.61	117.16	119.63	117.48	116.46	116.23	117.31	118.66	117.77	119.1	117.7	118.6	117.81	116.9	119.82	118.55	119.65	117.68	118.31	115.43	117.5	117.79	115.16	119.08	116.86	117.87
105.98	107.22	104.21	104.69	105.82	106.21	106.16	106.26	106.64	106.69	106.32	106.24	106.44	108.25	107.79	106	105.87	107.07	105.21	104.45	105.25	103.12	105.58	106.03	108.63	104.91	106.42	105.67	103.97	107.12	105.17	106.52	105.71	105.31	105.82	103.41	106.93	104.44	106.73	104.49	106.69	103.09	106.3	107	108.17	103.73	104.71	106.24	105.39	106.8
106.97	104.49	102.61	103.24	104.12	104.33	105.8	103.43	105.59	105.31	105.34	103.9	104.97	105.57	103.81	104.84	104.63	105.95	105.59	103.3	104.52	103.48	107.39	106.07	104.6	106.26	106.23	103.45	105.14	102.09	103.84	106.58	105.55	107.11	104.22	106.07	106.78	103.16	101.51	104.28	103.44	105.52	106.53	104.45	107.31	104.2	105.04	103.96	104.2	104.99
110.56	111.14	110.79	109.26	112.05	111.19	110.8	113.73	113.06	110.77	107.8	109.98	112.18	107.18	111.51	109.69	109.91	110.92	110.69	110.74	109.9	110.56	111.94	112.55	110.71	111.19	110.18	111.17	111.5	110.77	110.71	111.96	111.39	112.41	112.26	111.36	111.57	109.6	110.01	115.73	110.46	111.19	110.94	113.28	111.87	109.97	111.88	109.41	111.7	111.52
104.83	103.95	104.88	103.18	103.55	106.33	104.91	104.77	105.22	104.59	106.04	106.27	105.64	103.96	106.58	103.36	105.14	104.8	103.17	105.4	104.99	106.12	105.26	105.55	104.58	102.66	103.08	105	106.37	106.42	103.35	101.53	103.54	105.21	105.17	105.58	106.59	104.39	105.68	105.56	103.82	102.09	104.61	105.21	104.58	103.53	107.35	104.66	104.97	105.03
111.77	112.02	111.14	110.38	111.85	111.92	110.06	113.74	113.98	111.44	112.13	113.45	112.15	113.76	112.88	111.99	111.15	110.97	110.71	113.39	112.23	111.24	111.07	111.4	113.61	111.46	109.49	112.6	112.75	109.43	113.8	114.71	111.15	111.9	112.77	111.24	111.48	113.62	111.58	112.62	112.51	111.24	111.5	113.54	110.82	114.12	110.52	110.98	111.34	113.1
110.52	113.58	114.31	114.84	110.79	112.83	111.74	110.89	111.78	112.16	111.87	111.36	111.35	112.03	109.85	112.7	113.45	111.52	111.88	111.33	112.11	112.94	112.32	111.54	111.07	109.33	111.94	112.5	111.55	111.2	111.45	111.78	113.04	111.73	113	114.17	110.18	109.05	111.23	112.01	112.33	114.21	112.26	112.54	113.13	112.16	111.44	113.24	112.46	112.05
106.07	104.65	104.51	105.97	105.32	104.79	105.02	106.88	105.68	105.71	106.79	106.3	104.28	105.64	105.52	105.08	103.25	106.42	106.99	104.54	106.16	102.02	105.61	104.64	103.05	105	106.15	103.99	104.81	105.31	105.46	107.59	103.59	105.66	104.64	106.76	106.06	105.75	105.02	105.9	103.79	106.01	106.96	107.53	105.6	106.67	104.79	109.6	105.65	106.91
102.3	100.08	97.651	101.68	100.04	100.18	100.88	100.47	100.26	98.595	100.2	101.32	99.61	101.35	100.53	97.231	99.967	99.853	100.43	101.12	99.132	98.995	100.99	99.384	99.607	98.564	99.833	99.246	98.758	98.887	99.353	99.465	97.822	101.6	101	96.394	98.762	99.256	99.901	100.2	100.28	102.85	102.29	100	101.7	99.914	99.004	99.678	101.08	98.255
111.03	112.86	112.01	111.16	110.22	112.25	113.97	112.5	111.68	110.83	111.75	111.56	111.98	110.81	111.11	110.96	111.53	112.16	110.54	110.57	114.04	108	114.28	113.54	109.44	112.98	111.62	113.3	113.71	112.75	112.7	111.54	111.32	113.71	112.66	113.02	109.72	110.66	113.25	112.42	112.62	111.91	112.94	111.16	111.88	112.17	110.5	111.46	110.96	113.12
109.62	109.34	110.68	109.33	110.81	111.73	109.72	106.24	109.26	110.31	110.83	110.26	110.65	110.03	111.91	109.8	110.04	109.73	108.83	111.17	110.11	109.97	109.62	109.41	110.91	110.86	108.51	109.97	110.22	111.48	111.74	110.5	111.44	109.59	110.93	109.59	111.76	111.18	110.78	110.81	108.55	110.33	109.38	111.08	110.72	111.34	109.06	109.49	110.48	110.25
97.681	100.35	100.45	101.29	99.856	100.79	99.349	101.07	103.48	100.89	100.32	99.392	102.02	101.26	101.62	99.772	98.515	102.92	101.92	99.996	101.53	102.12	101.88	101.4	103.85	98.498	101.32	99.509	99.944	101.34	100.21	102.47	102.06	100.33	99.352	101.25	100.46	101.43	100.29	100.91	101.07	100.49	100.95	102.62	102.35	102.17	99.976	101.22	100.72	100.24
98.994	97.933	101.39	100.14	99.596	100.15	100.88	96.687	100.47	100.07	102.46	100.1	101.76	98.593	99.751	100.3	98.699	98.039	98.44	98.892	101.89	101.13	98.218	101.42	99.488	100.81	99.399	100.15	99.259	97.87	100.8	99.268	101.42	98.553	100.82	99.947	100.69	100.71	99.727	100.92	98.817	99.552	99.779	100.01	99.571	100.4	100.83	99.044	102.75	98.609
110.69	110.51	112.14	112.04	111.84	111.54	111.31	113.3	111.41	108.46	112.28	112.09	112.65	110.22	112.86	110.21	110.82	111.34	109.63	111.85	111.68	111.48	112.16	112.41	112.56	111.43	113.45	111.83	110.85	112.53	113.04	111.65	112.72	113.63	111.04	113.67	111.87	110.25	111.56	111.38	112.94	112.48	114.51	113.01	112.64	112.88	112.12	113.96	108.17	112.85
103.41	103.27	105.46	104.98	104.85	105.55	104.53	104.9	106.06	105.95	103.1	102.85	106.74	106.03	107.57	105.82	105.36	105.63	104.89	102.5	104.73	104.31	104.79	105.67	104.71	104.35	106.61	103.61	105.82	103.21	103.59	103.52	104.24	106.79	105.57	103.04	104.14	106.85	106.76	104.58	103.79	105.88	102.9	104.12	105.32	104.48	102.91	105.67	106.27	105.83
110.45	112.46	110.21	111.68	111.84	112.99	111.83	112.92	110.87	112.36	110.2	113.25	110.7	113.14	110.67	110.88	114.39	113.09	111.23	111.29	111.79	110.31	111.88	113.52	110.31	109.59	112.28	113.57	113.66	111.59	114.74	110.53	111.36	112.13	111.85	112.21	112.26	112.12	110.41	114.44	112.13	111.11	110.83	111.14	111.61	110.53	113.24	114.02	112.03	110.18
106.66	103.88	105.87	106.68	106.77	105.98	107.49	105.97	106.06	106.44	106.11	106.3	105.54	103.87	106.54	106.96	107.28	106.01	104.2	107.43	104.54	107.01	104.5	107.66	104.71	106.31	107.8	108.61	106.42	105.75	105.76	107.85	108.01	105.38	106.34	105.87	106.04	106.33	105.24	106.35	104.2	107.32	106.77	105.77	106.69	108.97	107.36	106.9	108.48	108.93
99.467	101.24	99.579	101.99	100.66	99.091	98.205	102.57	100.36	100.48	101.2	99.218	100.72	100.53	101.41	99.12	101.17	100.82	100.68	99.451	100.09	99.364	100.05	100.54	98.245	100.19	100.28	101.3	99.922	103.07	100.48	99.168	101.87	99.173	100.17	100.5	101.39	99.963	99.86	101.71	99.64	100.16	99.667	99.854	101.44	100.16	99.744	100.18	100.1	101.51
110.67	112.48	112.01	112.06	111.16	112.06	111.32	112.02	111.92	110.19	110.76	113.44	113.39	109.09	110.55	112.09	109.67	114.12	109.86	111.29	111.74	111.27	112.36	110.63	111.12	109.98	111.42	113.38	111.47	113.37	111.96	112.6	113.91	111.61	109.84	111.01	110.72	110.73	111.66	112.75	112.84	112.59	113.64	110.62	110.58	110.9	113.01	113.24	111.13	110.43
111.7	111.91	112.18	113.57	114.49	111.73	111.66	113.09	111.72	116.5	113.55	112.19	113.65	112.29	113.46	112.28	113.68	111.49	115.19	113.54	112.22	112.61	114.09	113.55	112.64	112.44	111.76	111.25	111.82	112.67	113.18	110.13	112	113.75	111.27	113.44	111.79	114.46	112.72	113.37	113.18	112.33	112.26	112.38	111.94	114.55	112.94	112.9	112.89	114.25
110.58	109.77	109.92	110.53	110.61	108.2	110.98	110.77	110.17	109.45	109.6	107.83	108.72	108.6	111.31	109.76	108.24	108.03	110.17	110.82	108.09	108.46	112.64	110.71	110.52	108.21	110.09	106.88	110.68	110.52	110.93	108.72	110.38	109.98	110.93	109.54	111.17	111.95	110.79	111.99	111.34	109.34	109.32	111.54	110.99	109.3	108.4	110.63	109.87	110.17
102.52	99.874	99.978	98.692	100.47	97.778	99.342	96.607	99.93	99.469	101.32	100.03	99.024	98.94	101.29	101.01	98.356	100.46	100.5	100.8	102.56	97.412	100.99	100.57	101.36	98.593	101.31	98.595	102.04	98.61	100.43	99.521	99.541	98.391	100.6	100.7	100.33	98.227	103.51	103.36	101.28	99.245	99.098	99.143	101.57	98.843	98.591	100.08	97.113	99.399
105.15	107.67	106.91	107.03	107.36	106.09	107.5	107.21	106.04	106.73	106.44	108.18	104.62	106.22	105.34	105.88	106.95	105.29	106.68	107.12	106.29	106.98	107.17	107.48	105.7	107.64	107.08	107.8	107.41	107.37	107.5	105.9	107.2	104.12	106.79	107.01	105.86	108.16	105.72	105.95	107.54	103.67	105.31	107.13	107.15	107.16	109.04	106.14	105.63	106.22
112.95	111.93	110.96	111.79	111.51	112.06	112.75	114.54	112.69	112.66	113.66	112.6	112.47	110.84	111.71	110.31	113.1	113.04	113.27	111.37	111.76	109.26	113.48	113.3	112.22	112.63	111.8	110.05	112.16	113.84	112.98	112.63	110.75	109.12	111.65	112.96	112.3	112.27	113.6	113.46	113.55	111.65	113.27	115.1	111.21	112.22	111.41	111.41	113.05	114.65
105.99	102.9	104.12	105.78	106.83	105.91	106.37	103.66	105.56	104.88	108.23	104.07	104.85	104.34	104.46	106.9	106.27	106.82	105.2	103.39	106.4	105.37	105.78	104.91	105.43	107.04	105.91	105.56	104.31	106.58	104.89	103.44	103.65	104.81	104.34	105.49	105.41	105.11	105.07	103.98	104.03	104.75	103.8	106.61	106.13	103.43	106.59	103.65	105.39	105.62
108.76	111.52	110.25	109.57	111.91	112.21	111.83	113.45	110.84	111.36	112.74	110.41	113.8	112.7	113.21	111.76	111.06	111.76	112.95	111.33	111.75	110.44	112.12	110.38	111.8	113.2	111.61	111.63	110.05	112.15	111.78	110.41	111.48	109.46	111.63	113.52	115.01	112.45	110	113.25	110.05	111.26	112.4	112.09	111.85	109.29	111.64	109.39	111.52	113.02
106.58	106.6	104.77	107.27	106.05	104.81	107.54	105.29	105.6	106.59	103.52	107.32	107.11	103.89	106.91	107.27	106.1	105.33	103.52	106.29	104.66	106.55	108.42	106.67	104.77	105.71	108.05	108.01	107.88	106.2	106.92	107.27	104.77	105.04	104.79	106.39	106.65	106.26	108.78	106.42	103.71	106.23	108.14	105.04	105.07	107.6	104.98	101.91	104.95	105.13
109.56	109.32	111.14	108.69	110.31	109.97	111.21	109.11	108.44	109.46	111.33	108.88	111	109.23	108.85	109.81	109.81	111.64	111.13	110.96	110.01	112.13	108.28	106.93	109.07	108.7	109.01	112.63	109.95	110.11	108.74	110.73	109.4	110.13	110.38	109.65	109.92	109.51	109.29	105.97	109.81	110.1	109.76	108.34	109.86	112.02	110.75	109.88	111.89	109.88
105.75	105.88	104.24	105.12	107.45	106.83	104	106.43	105.64	105.29	106.39	105.45	103.49	104.49	106.24	104.14	106.64	104.54	104.84	103.97	104.77	104.38	106.38	104.72	105.63	105.82	106.43	103.88	107.48	105.76	105.83	106.03	104.48	105.18	104.46	104.59	104.23	107.57	105.4	105.16	104.6	103.9	105.36	104.55	105.14	105.17	105.57	105.06	107.2	103.54
97.156	100.78	101.8	98.088	100.11	100.59	98.112	99.174	98.467	100.47	100.9	99.453	100.47	99.423	98.663	99.972	102.49	99.16	100.64	100.07	101.08	100.02	98.809	102.13	99.261	103.22	100.3	100.9	100.85	99.013	100.55	102.21	101.68	99.442	100.78	100.63	102.36	99.678	99.687	99.002	101.9	99.786	98.784	99.686	99.664	98.474	100.8	100.59	101.03	100.07
105.68	105.39	106.02	106.66	105.96	103.92	107.7	105.56	106.67	104.49	106.43	102.73	103.18	105.72	107.73	105.14	103.69	106.73	106.58	106.04	106.04	105.62	106.98	106.53	107.89	105.34	105.79	105.1	104.48	105.77	104.42	105.14	106.76	106.79	104.52	105.76	104.35	108.15	106.28	104.3	105.45	109.35	103.11	105.57	106.51	104.41	105.06	104.93	104.75	104.71
112.48	112.4	110.62	114.91	111.47	111.26	112.16	113.59	114.59	112.2	111.87	110.45	111.42	109.64	111.17	112.43	113.25	114.49	112.92	111.31	111.8	112.25	111.01	112.44	111.74	112.77	109.26	112.12	112.28	112.62	111.37	114.05	112.75	112.18	113.38	111.63	110.79	111.67	112.1	112.64	111.79	111.45	112.83	112.24	110.46	112.22	111.93	112.17	111.54	111.87
102.29	98.766	98.095	99.081	97.568	99.717	99.162	98.307	100.36	99.144	98.418	99.958	102.11	100.87	99.22	99.255	99.569	99.546	97.887	101.03	98.025	98.098	101.92	98.955	97.791	98.692	100.51	100.37	99.136	101.19	100.71	97.685	99.746	101.28	98.762	98.826	97.279	98.596	98.311	100.3	99.038	98.42	98.501	100.08	99.344	100.48	101.13	100.46	100.76	101.33
107.17	104.61	105.19	105.19	105.91	106.36	103.93	106.46	106.32	106.38	107.18	105.97	105.62	105.56	104.16	104.53	105.44	105.72	106.83	106.01	102.77	102.81	103.56	104.39	105.48	105.16	105.86	105.97	105.71	104.55	105.64	107.03	106.68	105.32	105.56	104.55	105.68	106.62	107	107.48	103.68	105.74	105.9	107.17	104.84	106.2	106.07	105.28	103.78	104.14
107.33	105.71	105.94	105.24	107.86	107.41	105.08	103.5	104.33	105.81	106.8	106.18	105.82	107.39	106.62	107.67	106.71	105.44	104.11	107.4	105.94	105.68	107.45	108.8	105.29	105.17	105.2	107.84	105.41	106	105.74	109.46	107	106.85	106.36	106.56	108.27	105.11	107.66	106.03	105.51	106.5	106.32	106.43	106.95	105.23	106.43	106.2	107.18	105.74
106.13	107	105.77	108.59	104.1	107.65	105.76	105.21	105.29	106.73	105.61	106.92	106.23	105.63	107.03	105.23	105.33	104.59	106.49	102.91	105.43	104.61	107.04	106.3	103.55	107.58	106.35	104.78	105.22	104.12	106.65	106.64	104.63	102.99	106.99	106.8	105.9	104.79	105.81	105.9	105.87	105.55	106.77	105.87	104.75	106.27	105.29	105.85	104.57	105.13
101.62	100.46	99.524	102.24	99.983	102.07	100.74	101.34	100.24	98.798	98.826	100.43	101.08	103.03	102.18	104.21	99.884	101.08	99.612	101.26	100.25	98.777	99.029	99.252	102.65	99.351	101.45	102.53	100.97	101.57	100.72	99.119	100.97	100.96	102.31	100.74	101.34	102.35	101.36	102.68	99.837	99.904	100.88	99.903	100.3	102.43	100.39	100.23	103.19	101.17
113.76	110.9	113.65	111.42	112.32	111.99	112.42	111.03	110.57	108.88	111.54	113.66	109.79	113.13	113.86	110.58	110.37	112.35	111.46	112.08	112.99	112.34	110.85	112.25	112.64	112.17	112.16	111.28	112.49	111.7	112.12	112.19	110.01	111.16	114.44	110.05	110.67	112.65	112.03	113.72	111.45	110.44	112.81	111.44	112.73	112.94	109.54	110.92	111.71	111.73
105.61	108.06	108.56	104.43	103.83	104.31	107.27	107.65	107.03	107.43	105.85	106.7	108.66	105.21	109.19	107.48	107.19	106.6	105.95	106.26	104.71	106.28	105.62	105.03	106.73	107.81	105.63	106.33	106.56	106.26	105.04	107.66	107.48	105.34	106.79	106.7	106.68	106.39	107.06	106.19	107.19	107.38	105.73	107	105.33	106.61	105.31	108.63	105.42	109.17
104.27	105.53	106.21	105.43	105.71	104.7	104.99	105.83	106.62	105.13	107.04	108	106.5	106.19	103.53	107.36	104.77	106.54	105.19	106.73	105.11	105.31	103.19	106.32	106.57	105.65	106.31	105.56	103.68	104.32	105.74	106.55	104.22	105.57	106.03	105.76	105.26	104.67	104.96	103.24	105.69	105.85	105.8	104.96	105.63	104.58	105.52	104.82	105.21	105.99
106.74	107.55	105.77	107.29	108.1	102.93	105.4	106.08	106.17	103.71	107.84	106.49	103.85	108.86	104.61	107.42	105.91	105.09	105.54	105.55	106.41	107.47	104.68	106.61	106.11	105.73	105.15	107.45	104.62	105.85	107.76	105.49	105.69	107.22	105.17	105.71	107.08	103.57	108.02	105.32	106.61	106.33	106.61	107.32	105.28	104.7	105.86	105.99	102.81	105.76
104.61	101.06	101.92	99.403	104.65	103.76	100.9	100.72	100.47	99.855	102.15	97.686	101.35	101.43	100.76	101.1	100.77	101.56	102.79	100.17	100.91	101.58	101.11	100.5	99.594	100.54	100.35	101.38	98.081	102.99	100.65	102.41	97.808	100.74	102.54	100.91	100.59	100.6	99.009	101.99	101.14	99.539	99.17	99.121	101.1	101.59	100.37	99.664	101	100.51
105.03	107.51	105.6	105.27	103.22	107.68	105.12	105.32	105	107.69	106.08	104.88	105.52	107.29	106.15	108.01	104.25	103.42	105.49	106.06	106.31	105.46	106.83	106.67	104.87	106.03	105.46	107.45	106.58	106.75	107.72	106.7	105.97	107.57	105.71	104.95	107.39	105.25	105.37	105.66	105.61	105.58	104.58	106.07	105.35	105.71	105.78	104.27	106.94	106.1
100.24	100.03	98.864	100.53	100.48	98.736	100.81	100.62	97.567	101.81	100.36	98.263	100.42	102.77	99.142	99.442	100.71	101.24	101.41	99.112	101.98	99.753	99.976	100.62	98.789	100.95	101.27	101.94	100.03	99.285	100.36	100.85	100.41	99.271	100.87	99.859	100.73	100.65	98.838	99.56	102.1	98.375	101.04	101.35	99.564	99.393	98.573	100.45	100.88	98.937
105.89	104.82	105.53	106.02	107.35	104.36	103.72	106.66	104.46	104.23	104.43	107.65	105.09	102.61	105.2	106.63	104.51	104.37	106.21	105.47	105.39	106.58	105.76	104.14	105.59	106.9	105.85	105.95	103.79	105.21	103.75	108.78	105.92	104.44	107.37	105.7	103.4	104.98	106.65	106.54	106.01	105.32	104.93	106.79	107.52	104.79	105.66	105.62	105.33	103.8
120.39	116.14	118.09	116.86	115.56	117.28	117.41	119.18	118.62	118.47	116.25	116.99	116.21	117.79	118.61	118.58	117.96	119.63	120.16	118.38	115.5	116.05	118.74	118.73	117.95	118.78	118.65	118.55	118.42	115.74	116.66	115.83	118.74	116.1	118.88	116.61	116.72	116.94	118.16	117.94	116.62	117.97	116.71	117.94	117.82	115.01	116.79	120.04	117.54	118.47
101.26	100.24	98.971	100.47	99.417	99.449	99.563	99.895	99.366	99.397	99.843	100.41	102.35	100.42	99.988	100.04	100.87	101.03	100.63	100.97	101.27	98.672	99.321	99.122	101.29	101.05	100.7	100.41	102.49	99.766	98.248	99.971	100	102.24	100.29	101.59	100.99	101.2	100.52	100.85	102.26	99.952	98.809	99.124	100.34	99.919	100.64	102.53	100.84	100.67
105.74	103	105.11	106.43	106.97	104.86	105.14	105.82	104.59	103.11	104.96	103.41	104.38	104.82	105.33	106.98	104.26	106.14	105.65	105.5	106.14	107.11	104.2	106.38	105.01	106.24	108.22	105.6	105.88	105.64	104.81	103.09	106.18	104.44	105.16	104.21	104.82	105.97	106.2	104.85	103.84	104.53	104.32	106.45	105.8	105.49	104.99	103.3	104.98	105.52
113.36	108.92	109.8	110.49	110.88	111.18	109.67	109.65	110.95	113	110.45	111.86	108.53	110.19	112.55	112.94	110.15	112.7	110.56	110.96	110.51	111.08	111.07	109.76	110.62	109.04	113.36	112.66	109.96	112.13	111.5	108.4	113.83	110.94	111.08	111.22	111.62	111.83	109.75	112.07	109.81	110.76	113.7	111.16	112.35	112.86	109.35	112.64	110.82	110.97
103.86	102.84	105.27	105.43	102.98	107.98	106.06	106.51	106.62	106.62	104.48	104.68	107.13	106.35	105.3	105.14	106.29	103.93	104.77	106.7	104.89	105.42	106.79	105.76	104.89	104.11	106.45	104.92	106.36	106.19	106.46	104.13	105.43	104.97	106.36	106.27	103.58	105.53	105.53	104.91	103.58	105.14	105.77	104.03	107.32	103.42	104.7	106.05	106.57	104.81
107.41	107.61	107.37	105.37	105.09	106.86	106.1	106.04	106.52	105.62	106.98	104.28	104.91	106.47	104.12	106.95	104.98	106.49	104.14	105.55	106.47	103.92	106.16	108.7	105.48	104.91	108.04	104.54	104.35	104.51	105.07	105.61	107.33	104.53	104.67	104.99	104.01	105.01	107.96	105.79	104.95	105.43	105.04	105.26	106.74	105.59	105.32	104.45	103.14	103.8
104.31	103.99	104.95	105.07	104.63	105.26	104.7	105.3	103.96	105.44	106.79	102.63	105.47	105.41	104.31	103.62	104.13	101.78	102.81	102.64	102.94	104.58	103.7	102.92	103.7	104.47	103.8	102.61	102.53	104.21	104.13	103.36	106.03	104.8	103.56	107.63	104.15	102.84	102.08	102.65	102.32	103.8	101.33	104.79	105.2	104.03	103.95	106.09	104.18	103.88
103.71	107.31	104.12	105.41	106.39	105.06	106.12	103.83	105.7	105.7	106.12	106.46	105.12	104.81	104.97	105.03	105.38	104.53	103.61	103.77	103.17	106.63	104.56	106.78	106.15	105.36	104.62	105.7	104.81	104.09	106.36	106.98	104.4	105.92	103.24	104.1	105.39	105.89	105.08	106.96	106.95	103.07	105.15	106.11	105.67	105.86	106.99	103.08	106.14	105.48
99.396	99.048	99.313	97.258	99.682	102.08	100.04	101.65	101.21	101.84	101.34	100.84	101.54	101.41	98.275	101.72	98.255	100.28	102.13	101.01	98.185	103.45	99.301	99.451	102.33	100.39	99.319	100.7	99.394	100.4	100.86	99.068	99.712	99.631	99.512	98.06	100.67	100.43	99.268	99.641	100.29	101.25	98.579	99.427	100.92	99.801	101.39	102.23	101.18	101.44
109.95	109.56	109.94	108.5	111.15	108.39	109.06	110.66	110.09	108.96	109.99	108.79	108.65	108.69	108	111.39	108.58	109.2	110.13	107.06	112.1	113.06	109.19	111.26	110.87	107.12	107.88	111.31	109.99	109.51	107.81	109.64	110.08	110.54	109.74	108.97	110.6	109.51	107.76	112.07	109.2	108.63	110.17	112.25	109.71	108.66	110.35	109.79	111.46	109.98
105.84	105.55	103.03	107.15	106.57	105.88	104.34	106.11	107.46	104.7	106.96	104.94	105.48	104.82	105.55	105.46	105.32	105.27	105.74	108.17	107.09	105.96	104.78	107.17	105.79	107.23	105.73	105.19	108.27	105.46	105.63	104.38	105.38	108.32	106.09	104.7	107.74	106.97	108.07	105.65	106.02	104.39	104.59	106.66	106.84	106.69	105.45	105.22	105.41	106.69
110.89	112.08	110.96	111.42	112.93	110.97	111.16	113.97	112.21	112.03	112.67	111.94	112.52	111.12	112.18	113.96	113.07	109.55	111.21	112.96	111.72	110.52	111.48	110.39	111.17	112.5	113.55	114.17	113.3	114.92	113.76	111.38	110.5	111.56	113.16	113.39	112.53	113.8	111.26	111.98	113.3	111.74	109.6	113.31	110.62	112.78	111.63	111.8	114.13	112.12
105.43	104.3	104.93	102.27	102.95	105.45	104.85	105	105.85	104.95	104.73	103.43	104.53	102.78	102.51	104.22	107.55	105.18	104.74	105.2	104.9	105.43	103.94	103.93	103.25	101.6	104.85	104.44	102.14	103.88	105.06	105.2	106.13	104.27	104.51	104.6	102.92	103.27	104.6	104.74	101.98	105.26	104.3	105.89	104.88	104.17	104.49	104.12	104.34	105.53
106.46	106.68	105.87	106.49	107.44	108.42	107.62	106.46	105.96	106.05	107.24	106.5	109.07	108.72	107.33	106.73	107.74	105.24	107.96	107.23	107.44	105.95	105.16	107.86	108.11	106.39	106.87	106.31	106.73	107.1	105.67	106.16	107.95	105.91	108.24	106.87	105.43	107.87	106.19	107.02	107.84	105.08	107.12	108.16	106.65	107.04	104.77	108.05	107.39	106.68
105.63	104.55	106.34	105.74	105.03	103.56	104.16	103.01	105.01	102.85	103.39	104.23	103.66	103.53	103.3	103.96	104.57	103.65	103.67	104	104.71	105.98	101.35	103.38	105.28	103.52	105.08	102.49	104.32	106.19	101.84	101.29	105.4	104.23	103.36	103.96	105.22	103.17	107.3	102.68	104.31	103.85	103.87	104.84	104.25	104.26	102.61	106.85	104.95	106.08
111.12	111.83	111.78	110.85	108.88	109.53	111.79	111	110.37	110.69	111.42	108.73	111.89	110.28	110.34	110.92	111.44	109.37	111.95	110.89	109.72	109.13	112.33	111.51	110.09	110.46	110.22	109.93	110.49	112.19	112.3	110.32	112.21	109.9	108.98	111.51	110.95	111.92	110.64	111.76	111.38	111.36	110.23	113.08	110.68	109.94	110.14	111.38	111.95	113.16
99.915	100.25	98.818	99.845	99.511	99.614	99.545	100.18	100.99	98.388	98.675	99.428	99.753	100.7	99.817	97.682	101.5	100.6	100.35	99.132	99.859	97.304	98.176	98.987	99.86	99.844	100.93	101.39	100.24	100.16	96.35	99.443	98.355	98.121	100.99	98.861	99	98.309	99.867	99.659	100.11	98.761	99.277	99.529	101.51	100.17	99.538	99.959	100.96	101.34
109.75	111.78	111.11	110.82	108.94	109.77	110.61	109.6	111.34	111.51	108.61	110.82	110.98	110.57	110.39	108.5	111.08	110.9	109.9	110.47	110.87	111.16	113.42	108.67	110.27	109.71	110.5	111.78	111.73	110.05	109.9	110.02	110.09	113.14	110.68	109.45	108.99	109.63	111.84	110.36	109.59	112.8	106.49	111.58	111	109.55	110.54	109.47	111.77	111.16
106.27	104.32	103.2	104.02	106.21	104.75	105.41	103.38	106.08	104.35	102.02	105.61	105.02	104.93	104.83	105.23	107.35	103.21	104.4	103.72	106.34	105.05	103.29	105.08	103.52	103.59	106.01	102.34	103.84	102.51	104.7	104.95	106.21	104.01	102.06	103.8	105.99	103.77	105.2	104.05	106.59	103.12	106.85	104.44	104.78	104.25	101.61	105.4	105.81	103.19
103.85	105.13	105.26	107.84	102.81	104.04	103.34	104.52	105.05	105.68	103.34	104.7	103.18	106.88	104.38	105.35	103.5	104.74	104.78	104.02	106.19	103.29	104.48	103.3	106.78	104.02	103.39	103.4	106.98	104.36	104.25	104.5	103.8	104.26	105.82	105.24	107.21	103.81	103.65	105.3	108.54	105.39	104.2	103.57	103.53	105.03	104.45	105.86	102.88	105.2
105.48	104.94	106.09	105.57	104.58	106.21	105.36	107.16	105.83	104.85	106.93	105.3	104.41	108.59	106.07	105.75	104.66	107.05	106.18	105.65	105.96	103.29	106.12	104.49	105.78	105.86	104.67	106.45	104.54	106.44	104.45	105.97	104.43	105.6	107.19	106.05	105.73	105.97	106.19	106.19	104.57	103.27	106.19	106.38	103.87	108.48	106.44	107.24	107.15	105.9
105.39	106.05	106.48	105.53	104.21	106.68	107.07	106.61	105.56	105.59	107.92	104.46	107.63	108.06	105.68	104.75	103.86	105.62	105.69	106.27	106.71	106.8	103.76	105.49	105.13	104.45	106.22	104.98	107.54	106.83	104.51	106.38	103.45	106.32	106.18	104.2	106.48	105.55	107.24	105.73	104.26	104.97	103.49	104.82	107.56	105.75	107.12	104.9	108.98	104.46
104.45	104.27	104.25	102.99	102.13	104.94	104.12	103.39	103.51	105.58	105.33	103.07	105.29	103.57	103.62	104.14	102.98	105.01	102.32	104.11	102.68	105.54	103.99	102.96	106.02	101.08	102.76	104.27	103.77	105.23	105.04	104.73	103.57	104.27	105.17	105.7	102.62	104.54	103.4	105.22	103.19	104.1	102.37	105.7	104.4	104.51	102.28	104.38	103	104.59
98.698	100.54	100.32	99.895	97.595	98.364	98.57	98.916	99.597	99.645	100.66	99.878	97.636	99.512	98.287	99.646	100.88	99.752	101.32	98.898	103.12	102.5	99.104	100.41	99.336	98.787	99.563	98.459	102.41	98.741	101.67	98.748	101.73	100.87	100.14	100.76	99.909	98.221	98.684	98.659	99.292	99.934	99.408	100.34	98.615	98.947	98.553	98.771	98.063	99.471
104.92	106.01	103.33	107.15	105.56	104.74	103.8	103.15	105.71	104.35	103.66	107.86	103.65	104.57	103.39	103.84	103.12	102.82	105.62	104.74	104.97	103.51	104.76	104	103.3	104.98	106.59	104.25	103.56	103.81	104.01	103.94	102.62	104.18	104.8	105.54	105.61	106.24	104.13	106.23	102.16	103.7	103.44	105.7	104.74	107.6	105.92	102.02	105.61	103.5
112.61	111.59	112.92	110.02	110.57	113.48	108.98	111.94	111.55	110.97	112.27	112.02	112.5	111.45	109.91	112.21	111.13	111.68	109.05	112.26	110.1	113.55	111.78	111.12	110.27	110.73	109.8	109.34	112.85	112.36	112.4	110.22	111.09	110.87	113.61	112.8	107.84	111.92	109.62	111.6	109.84	108.57	109.03	110.55	108.93	108.92	112.45	111.12	110.42	110.42
111.36	112.27	111.45	110.58	111.49	110.83	113.69	113.03	110.21	110.99	111.08	112.28	112.49	112.96	111.44	112.07	111.91	113.81	113.92	112.49	113.37	113.18	111.92	114.09	111.34	110.07	112.98	111.48	112.46	111.73	114.05	113.51	111.33	111.16	113.03	113.57	111.62	112.17	114.11	114.64	111.38	110.95	112.76	110.96	112.13	110.95	112.71	111.69	111.69	110.54
119.54	116.52	118.44	119.55	119.97	116.58	117.85	115.45	117.06	117.94	116.92	118.42	116.13	117.42	117.71	118.18	117.74	116.45	116.91	116.5	119	116.65	117.78	118	118.43	118.1	118.67	118.77	118.63	118.25	116.24	118.53	118.3	116.45	116.4	119.86	118.73	118.12	116.79	116.09	118.42	117.69	117.79	116	116.82	118.87	119.38	118.04	116.12	117.9
116.95	115	118.38	116.22	116.09	117.04	117.31	120.18	117.07	117.17	116.56	115.85	118.59	118.01	119.28	117.37	118.11	118.16	116.77	118.66	116.97	118.97	118.68	119.34	118.81	115.76	117.76	114.8	118.29	118.02	116.95	116.96	117.88	117.22	118.42	119.08	116.84	115.07	118.76	118.17	118.24	120.26	116.33	115.88	117.33	117.08	119.13	116.84	119.16	118.06
103.47	106.96	103.79	105.6	105.76	105.83	107.06	105.45	105.91	105.15	105.66	106.82	104.53	105.04	104.05	104.55	105.39	104.41	105.55	105.08	106.19	104.18	105.33	105.05	104.57	105.83	102.67	103.84	106.4	105.99	106.41	104.64	107.21	104.61	107.38	104.94	106.4	106.26	105.02	105.67	105.81	105.46	106.98	106.56	105.82	106.92	104.41	104.47	105.29	104.63
105.77	108.53	107.48	105.38	104.58	106.4	107.5	107.04	107.22	106.37	106.5	106.98	107.24	108.86	108.96	105.45	107.26	107.65	105.38	108.1	107.97	105.59	106.96	106.79	109.21	104.68	106.43	104.81	107.58	106.82	106.84	107.24	105.98	104.11	107.85	106.27	107.47	109.32	106.29	105.92	107.66	105.46	108.07	106.19	106.17	109.13	106.64	106.47	104.43	107
106.91	104.8	105.26	107.53	104.84	107.65	104.92	103.55	107.19	105.87	106.25	104.48	104.96	106.89	105.78	105.03	106.46	106.55	103.71	106.63	106.74	107.77	105.36	107	106.25	108.65	107.75	107.23	105.65	105.19	106.85	105.58	106.4	105.94	105.54	103.58	106.36	104.32	106.41	105.42	103.82	105.92	106.38	103.75	106.17	105.62	107.39	106.37	104.99	105.55
105.11	104.83	106.95	104.06	104.48	106.93	104.96	104.79	105.73	103.18	105.77	102.64	104.38	105.59	106.83	105.15	105.66	106.64	105.54	105.13	105.69	104.57	106.06	107.42	105.88	104.4	103.94	105.5	104.33	107.73	105.89	105.63	106.06	104.93	104.28	104.66	104.32	102.81	104.37	103.22	102.13	105.23	104.17	106.13	106.55	105.34	104.41	103.95	105.14	103.98
107.12	107.31	104.31	106.65	105.67	106.11	104.02	106.17	105.11	104.7	104.82	105.77	105.96	105.78	106	108.07	108.16	103.34	108.47	103.63	105.77	106.65	106.2	106.19	106.41	104.64	105.68	107.61	108.46	105.72	105.69	103.82	105.32	106.35	102.71	105.79	103.51	106.69	106.44	104.31	104	105.08	106.68	106.28	105.66	105.89	106.22	105.03	106.63	104.63
100.18	99.543	97.617	99.646	99.268	99.486	96.838	100.04	99.271	100.07	98.439	101.78	100.71	102.36	99.218	98.278	99.909	100.21	101.47	98.896	98.12	98.475	98.217	100.39	99.711	97.494	97.66	100.99	100.72	97.606	101.98	99.747	100.45	101.88	99.949	100.57	99.251	99.78	99.451	101.34	100.51	99.827	99.133	100.08	99.925	100.08	100.69	98.907	97.16	100.41
104.38	103.05	103.33	105.92	103.52	104.35	104.08	103.31	104.5	104.77	105.92	104.22	103.98	103.67	105.36	104.79	105.61	102.22	104.5	104.02	104.44	104.08	104.56	105.37	103.86	105.15	104.27	104.6	103.88	104.95	105.24	103	103.25	104.13	103.29	105.48	103.17	102.35	103.36	104.52	104.15	105.6	104.09	103.9	104.83	105.43	104	103.34	104.14	104.1
102.11	100.08	102.41	99.721	100.86	101.66	101.68	101.75	102.13	100.73	100.02	102.44	100.97	101.83	99.602	101.32	101.2	100.32	102.89	98.744	100.58	100.32	99.507	100.47	102.85	100.27	99.315	104.11	101.07	99.823	100.68	98.415	102.8	100.82	98.486	100.77	99.472	99.77	100.25	101.57	101.01	101.05	102.55	101.72	101.69	98.495	101.04	98.061	101.56	101.44
106.83	105.68	105.72	106.3	107.86	107.72	105.62	108.76	106.23	107.61	107.2	108.06	106.39	108.58	107.29	106.55	109.3	105.91	109.3	103.63	105.97	107.26	106.53	106.65	105.64	108.42	107.96	108.49	107.63	107.27	106.35	105.39	108.42	106.25	106.47	107.22	105.68	106.5	105.11	104.95	107.34	106.67	105.69	105.76	106.11	108.25	108.03	107.55	106.58	108.37
114.11	113.23	111.44	113.36	113.22	114.25	111.6	110.92	113.84	111.61	114.36	113.58	111.74	111.92	114.02	112.32	112.93	111.63	113.45	113	111.67	114.27	112.37	114.06	112.77	110.76	112.58	113.37	113	111.34	112.52	112.82	111.74	114.44	114.12	110.4	112.9	114.14	112.17	112.67	114.5	110.63	113.25	113.02	113.14	113.13	111.25	111.02	113.5	112.45
110.74	113.45	111.95	112.82	113.03	112.69	111.48	114.25	114.42	112.76	112.5	113.02	112.22	114.15	112.06	112.79	113.03	110.01	113.31	114.65	112.44	113.14	112.92	112.38	112.34	112.45	113.21	114.15	113.07	112.52	112.51	111.81	113.39	113.27	111.68	112.9	112.02	111.69	114.21	114.18	111.82	113.91	112.02	111.49	113.62	115.89	112.47	113.44	111.29	113.77
107.22	106.35	106.84	105.62	105.93	107.06	104.93	108.67	106.57	104.85	105.73	104.37	104.87	106.32	104.53	104.1	105.9	105.96	106.36	106.07	105.44	104.83	105.77	106.43	106.17	106.66	105.26	103.92	105.28	105.22	105.54	106.51	105.57	105.9	104.12	105.56	105.73	104.75	105.93	107.4	107.8	103.93	107.18	103.88	106.22	105.51	106.62	105.99	105.98	102.81
111.51	113.42	110.91	113.41	112.5	112.7	110.2	110.75	112.31	113.17	110.44	112.85	113.09	111.68	111.62	112.41	111.56	110.93	110.62	111.64	113.42	110.25	112.68	111.51	110.57	110.02	112.06	112.68	110.58	111.22	111.07	111.65	111.74	112.9	111.76	110.84	113.24	113.3	111.89	110.15	111.1	111.98	113.54	110.83	111.35	113.18	111.4	112.57	111.07	112.39
106.24	105.36	103.61	104.27	105.1	103.12	104.39	104.24	104.39	106.53	106.61	106.01	105.58	102.28	103.48	103.84	102.62	105.02	104	104.69	103.11	105.13	102.43	102.04	105.99	104.76	102.6	102.67	103.57	103.29	104.63	104.96	103.25	104.26	101.38	105.37	105.21	105.7	105.46	102.6	105.67	103.93	104.78	103.58	106.57	104.06	103.68	101.86	102.68	103.32
105.42	103.68	102.3	103.99	104.09	104.73	105.36	104.54	105.1	105.35	103.65	103.47	103.84	105.8	103.62	104.82	101.37	101.71	102.94	104.39	104.66	104.41	103.09	105.13	105.01	101.93	104.82	103.23	102.54	103.45	101.67	103.91	103.17	101.83	105.32	103.26	104.47	106.35	103.42	104.63	104.51	103.61	104.52	104.38	102.82	104.2	102.91	104.37	103.81	103.98
105.4	104.8	106.72	104.7	107.97	104.35	106.66	105.95	107.57	106.27	106.06	105.84	107.87	106.53	106.12	105.51	107.25	105.68	104.28	105.03	105.99	106.52	105.13	104.74	105.78	106.08	106.01	104.75	107.56	106.55	106.99	106.62	105.31	105.42	108.01	106.23	103.69	103.81	103.83	106.82	104.94	104.94	105.58	105.25	106.25	106.65	104.72	106.31	107.69	104.28
105.87	104.47	104.92	105.23	106.57	106.26	105.9	104.34	107.68	105.56	103.51	107.04	108.24	106.51	107.02	107.73	105.81	105.37	106.32	107.5	107.97	105.86	105.22	107.63	104.64	107.26	105.99	107.39	106.19	106.06	107.4	104.82	106.52	107.4	106.82	106.2	104.03	105.8	106.93	106.29	107.74	104.9	103.91	106.99	105.95	107.96	105.1	107.72	106.19	106.56
104.99	104.7	104	102.94	105.48	106.6	103.36	103.93	102.39	103.41	103.32	102.83	104.75	103.87	104.23	104.9	105.05	103.06	104.47	105.47	104.78	105.44	106.38	105.21	103.93	106.04	105.15	105.44	106.22	104.79	105.87	107.02	105.91	101.88	104.69	103.81	105	103.26	105.27	104.21	106.45	103.93	106.17	102.79	104.86	102.97	104.24	104.22	102.75	102.87
110.56	109.66	111.44	110.17	111.89	110.69	111.37	109.2	109.74	110.06	109.73	109.98	109.46	109.26	109.4	110.48	109.11	111.28	110.57	111.17	110.26	111.24	109.85	111.97	110.95	112.07	110.34	111.25	112.62	109.87	110.42	110.78	111.25	108.34	110.1	107.82	109.66	110.83	108.91	110.19	110.02	109.61	109.33	110.79	111.09	111.74	112.68	111.43	108.92	109.57
100.95	99.999	100.45	100.75	98.669	99.997	101.03	101.33	99.926	102.3	100.69	99.043	101.13	100.24	101.59	98.5	99.909	100.62	101.78	98.519	99.434	100.96	99.305	102.46	98.395	99.749	102.1	101.02	99.837	98.558	101.71	99.861	100.37	101.78	100.43	100.39	101.35	99.617	100.26	99.886	99.784	102.2	101.38	101.29	101.04	100.62	100.82	102.13	101.81	101.06
108.94	109.19	108.66	110.02	109.33	108.76	110.82	107.6	108.92	108.84	107.44	107.65	108.51	110.01	109.99	107.31	109.69	110.4	109.9	108.89	109.88	109.54	108.93	110.72	110.63	108.72	110.12	109.88	108.61	107.62	110.71	109.94	109.81	110.47	109.77	112.21	110.41	109.83	109.69	109.38	109.62	110.31	108.53	111.5	109.42	110.26	108.9	108.99	109.45	108.64
103.54	103.34	104.49	105.63	104.97	103.38	104.73	104.18	103.18	102.99	104.93	102.56	102.97	104.54	104.54	103.9	103.7	103.64	104.73	103.35	103.01	105.12	104.57	105.05	103.71	105.81	103.89	105.76	104.47	103.86	103.36	103.07	102.87	104.56	104.72	104.4	101.66	103.58	104.15	104.56	104.53	104.06	103.66	103.61	105.27	103.48	105.25	104.04	106.01	104.25
105.59	104.05	104.81	106.95	105.45	106.65	104.44	106.04	107.1	106.21	104.95	105.6	105.2	106.34	105.12	105.44	103.58	106.27	105.63	105.66	106.14	103.96	105.59	106.26	107.61	107.12	105.11	107	107.32	107.99	104.7	107.24	104.73	106.27	105.16	106.52	105.76	103.26	107.26	105.65	105.84	104.04	104.97	105.13	104.38	105.62	106.01	105.38	105.46	105.3
112.86	112.25	112.28	113.78	113.36	114.19	113.32	113.47	112.89	112.09	111.52	113.51	111.87	111.93	113.36	112.06	113.23	112.52	114.1	112.49	112.9	113.58	114.41	113.96	112.54	112.5	114.98	112.88	114.33	113.11	114.01	112.49	112.37	114.2	111.85	113.63	112.01	112.57	110.45	111.29	110.93	113.04	111.51	113.19	113.59	113.31	114.7	113.34	113.08	111.87
103.72	104.75	104.36	104.74	103.85	103.86	103.12	105.5	105.68	102.69	102.59	102.86	106.24	102.82	105.83	102.98	105.64	105.46	103.98	105.75	103.16	104.5	106.47	104.8	102.93	105.48	105.4	105.08	104.18	105.77	102	103.89	103.32	104.66	102.5	103.98	103.22	105.65	105.5	104.14	104.58	104.25	102.51	103.77	104.21	105.7	103.12	101.39	102.64	104.32
112.2	111.33	109.37	112.51	113.39	110.21	112.19	111.85	111.49	112.04	111.94	108.9	114.16	112.77	110.92	109.91	110.99	110.13	111.87	111.74	109.49	113.04	111.65	112.04	111.47	111.38	111.87	109.39	110.78	111.69	108.99	111.37	113	111.91	111.61	110.61	111.24	111.43	112.04	111.92	110.4	110.08	111.19	110.62	111.94	111.72	111.68	112.56	110.06	112.75
110.28	110.5	108.48	109.81	109.4	109.95	108.98	111.23	111.36	111.82	110.28	108.6	108.38	109.24	110.32	110.45	108.7	107.82	107.96	111.61	110.99	108.02	110.19	110.79	110.56	110.44	109.16	108.83	110.09	109.45	110.73	110.18	110.67	110.31	108.13	109.32	110.95	108.9	110.37	108.73	109.45	107.58	110.21	110.99	110.24	110.56	110	108.84	108.97	110.49
106.03	104.4	106.7	105.42	106.86	105.75	102.8	107.04	107.15	105.42	104.27	104.43	106.29	105.47	106.4	105.55	104.34	107.26	108.55	106.98	106.27	106.51	108.49	103.65	107.72	106.1	105.64	104.33	104.02	107.07	105.25	106.95	105.31	106.23	108.03	107.8	106.79	104.7	105.13	106.55	105.1	106.73	106.12	104.5	103.01	106.46	106.03	105.42	105.52	105.49
112.84	112.28	110.21	111.42	109.6	110.6	111.96	109.96	111.32	110.66	108.47	111.88	111.37	110.99	109.3	113.22	110.93	112.09	108.8	110.12	111.05	112.15	111.87	110.15	111.39	111.32	111.27	110.72	110.41	109.17	112.34	110.11	111.58	109.29	110.48	111.17	110.93	109.85	111.89	111.79	110.59	110.64	111.64	107.48	109.99	108.74	112.87	111.31	111.9	110.39
109.88	107.77	105.93	106.2	107.48	108.21	105.73	107.26	107.83	108.72	107.5	107.04	106.61	108.15	105.35	106.18	106.46	106.9	106.03	107.46	106.63	106.34	104.56	107.32	109.46	108.53	108.59	108.3	108.79	109.03	105.29	109.2	108.47	107.7	104.67	109.71	107.8	104.42	106.3	107.92	107.89	107.91	106.99	107.64	107.81	107.28	106.23	108.24	104.61	108.92
105.68	103.48	105.5	106.65	105.26	104.45	105.08	105.65	104.32	105.84	104.86	105.4	105.73	104.97	107.57	105.65	106.44	105.38	104.85	104.31	106.51	106.09	102.87	104.16	106.43	106.27	107	104.56	106.79	103.52	104.48	105.1	104.32	104.48	105.82	105.63	105.61	103.1	104.59	104.93	103.81	106.43	105.4	102.97	105.79	107.04	103.84	106.13	108.26	106.62
103.88	107.65	106.17	108	106.04	104.98	104.34	107.54	106	105.96	105.5	108.08	104.02	106.87	105	107.27	107.77	105.41	106.25	107.49	106.39	109.83	106.01	107.3	108.68	106.79	106.38	105.34	106.29	105.46	106.17	104.9	107.26	105.39	108.1	108.49	106.1	108.31	104.29	106.1	104.93	105.19	107.25	107.5	107.81	105.89	105.75	105.97	106.18	107.04
112.7	112.92	111.1	110.89	111.97	109.93	110.67	112.12	111.43	109.82	112.62	107.85	111.27	111.43	112.67	111.93	111.8	113.21	110.53	112.73	114.53	111.19	113.17	111.76	111.42	112.56	112.41	110.67	113.15	112.75	111.07	113.28	112.15	110.23	110.28	111.88	111.64	113.74	111.99	112.59	110.89	113.48	111.51	110.39	109.24	109.42	110.02	111.04	111.05	109.68
98.226	102.13	100.1	100.73	98.846	100.85	99.627	99.972	101.73	102.16	100.54	100.17	99.176	102.75	100.67	101	100.45	98.854	100.03	100.19	100.76	99.488	99.589	99.599	100.07	102.26	100.61	101.23	101.05	101.07	100.59	99.16	99.449	102.01	102.18	102.41	101.67	102.57	100.26	101.73	99.108	102.78	99.76	98.861	101.75	102.37	100.82	100.74	99.377	100.23
105.13	102.92	104.73	104.33	101.52	105.2	104.49	105.81	104.14	103.78	104.75	105.27	103.81	102.62	102.59	100.96	103.67	105.53	103.88	102.83	102.86	105.11	104.52	105.9	105.87	103.87	102.86	105.32	104.3	104.74	102.91	102.55	105.43	103.52	105	107.14	104.89	104.9	104.7	104.8	104.4	105.75	104.07	103.21	104.46	105.41	104.28	104.59	104.24	104.41
101.81	99.69	101.08	97.91	99.93	103.09	103.92	101.04	97.366	100.02	100.83	101.39	100.04	99.953	101.55	99.182	100.3	102.12	101.8	101.6	98.591	100.69	100.06	100.2	101.63	99.803	102.22	99.703	99.063	101.81	100.82	101	98.779	100.14	99.08	100.6	101.06	100.9	100.75	100.74	99.935	98.361	98.905	100.25	101.62	100.56	101.38	100.19	100.53	101.92
111.65	112.47	111.84	111.15	108.75	110.35	110.13	112.06	110.39	110.74	112.58	111.89	111.26	112.04	112.99	112.44	112.56	109.07	108.75	112.3	111.39	110.65	110.35	112.79	111.74	112.54	112.84	110.28	109.71	111	110.83	110.44	109.42	111.77	110.12	108.09	113.14	108.99	111.41	109.61	112.16	109.54	110.09	111.36	110.78	110.86	110.75	112.26	111.7	110.82
102.01	99.881	102.61	99.879	101.38	101.66	103.18	101.45	99.816	100.48	99.876	96.982	100.29	101.48	100.62	100.54	103.24	100.93	101.25	100.46	100.68	100.34	99.801	100.51	102.31	100.71	101.92	101.18	101.11	99.643	100.93	101.47	99.4	100.7	102.66	101.58	100.41	100.96	102.71	100.34	99.526	101.09	99.973	99.583	101.45	101.03	101.11	100.85	100.98	101.31
105.17	105.26	102.94	104.33	104.13	105.94	105.14	105.06	104.19	106.39	106.36	104.51	104.75	105.16	104.99	106.98	107.6	103.83	105.47	105.13	106	105.19	106.65	107.27	104.37	106.67	106.33	105.65	105.71	106.65	106.24	106.72	105.49	106.16	106.78	105.89	105.26	107.25	104.12	106.82	105.82	107.76	108.96	104.79	104.51	106.44	103.45	107.22	105.18	107.69
100.27	98.48	101.67	101.11	100.57	101.04	99.196	101.39	99.6	102.15	100.81	100.83	100.21	100.06	99.662	100.58	98.494	98.733	99.542	102.31	99.624	99.547	98.485	101.13	100.39	100.86	98.436	100.19	100.14	102.25	100.31	98.475	99.995	98.762	100.41	99.439	98.894	99.567	98.586	100.03	98.761	101.24	102.19	101.6	100.74	99.652	98.69	100.24	100.02	97.465
113.19	114.65	113.81	114.54	113.39	113.68	111.05	111.05	113.24	111.05	111.02	113.77	114.38	110.66	111.43	112.93	111.89	113.57	113.09	114.22	114.36	113.67	112.91	113.25	112.9	115.09	114.39	112.83	111.89	111.51	110.87	112.22	113.19	115.73	112.13	114.16	111.99	113.55	111.42	112.65	112.63	113.88	112.19	111.52	112.51	112.68	111.61	112.85	113.07	113.02
104.9	101.85	106.46	105.02	106.54	105.79	106.11	104.47	104.66	104.42	105.3	106.31	107.82	108.49	104.69	106.02	107.57	104.09	104.48	107.39	106.13	105.06	105.98	104.6	104.97	106.52	104.04	104.72	107.27	106.87	105.52	104.93	103.28	107.5	108.46	105.48	105.56	106.11	107.19	107.3	104.72	103.71	105.43	105.82	103.79	104.67	105.28	106.13	105.18	105.8
101.99	101.8	99.314	99.36	100.39	100.97	100.68	100.74	99.079	97.75	100.9	101.28	100.75	101.97	102.27	100.17	100.94	101.33	100.04	99.53	99.414	101.5	100.83	100.11	99.042	101.59	101.77	99.978	99.879	100.71	101.43	98.472	100.88	99.838	98.59	98.082	100.87	99.812	100.12	98.612	99.685	100.29	101.99	99.823	100.6	101.85	101.5	98.843	102.81	100.19
106.28	106.21	105.19	107.75	108.97	107.52	104.86	105.58	108.39	105.8	107.63	105.15	107.21	107.61	105.68	107.61	106.59	106.32	106.38	107.72	107.16	107.12	106.16	108.06	109.69	107.49	105.32	106.78	105.76	106.45	107.5	104.43	106.48	106.38	107.53	107.4	105.81	106.25	107.8	107.69	106.12	106.29	104.91	108.75	107.2	107.96	108.68	105.02	108.39	107.43
102.27	105.95	105.3	104.69	105.01	103.9	104.77	105.46	103.87	107.38	105.63	105.74	106.32	103.11	106.55	106.1	104.15	107.88	104.64	104.64	104.79	105.25	104.98	103.61	104.44	106.28	104.51	105.38	105.21	104.63	105.38	106.59	107.57	106.17	105.8	104.34	103.64	105.76	104.2	105	104.73	106.41	104.11	106.02	105.55	108.66	105.16	107.6	105.24	104.12
105.94	104.79	106.28	105.85	104.97	105.62	104.5	104.35	104.65	107.47	104.05	104.26	104.07	105.1	105.09	106.45	103.25	104.95	103.13	104.31	105.35	106.9	105.59	103.19	106.14	103.63	103.19	104.31	103.62	104.52	104.85	105.9	106.69	106.24	107.8	102.24	104.33	105.34	105.2	105.91	106.12	105.23	104.51	106.58	104.5	103.43	103.65	104.58	105.64	106.85
105.12	107.85	106.93	103.66	105.91	106.06	108.92	106.49	106.01	104.52	105.35	104.86	107.99	106.45	103.62	105.63	105.59	105.6	105.18	105.42	106.83	106.79	107.52	105.8	104.86	106.11	107.44	103.93	107.16	106.96	105	106.89	105.96	106.96	106.01	106.35	108.89	106.33	107.43	106.77	105.07	105.89	105.52	106.18	106.78	105.1	105.56	106.66	105.32	107.16
106.49	105.97	109	106.95	105.63	106.84	106.77	107.75	104.74	108.15	108.68	107.17	105.28	108.01	105.02	108.88	105.96	104.48	107.63	105.9	107.55	106.21	107.12	107.27	107.95	105.96	106.13	107.8	104.44	104.86	104.08	108.74	106.88	106	105.53	106.38	109.08	105.64	105.94	105.8	107.14	106.63	107.23	105.78	107.69	108.65	106.46	108.12	109.1	109.06
112.07	111.83	111.1	108.94	109.36	110.46	111.55	111.34	112.48	110.94	110.13	111.99	112.4	112.2	112.82	111.94	110.19	112.36	113.57	111.46	112.97	112.28	111.02	110.83	111.44	110.44	111.29	112.32	111.79	110.83	111.2	111.21	110.74	110.05	109.62	110.55	110.5	111.78	110.31	110.5	112.67	111.24	113.19	112.03	110.81	111.94	112.42	112.55	111.5	111.94
107.6	103.6	102.82	106.38	106.1	103.06	103.32	105.17	104.44	107.16	105.69	104.99	104.78	104.54	105.67	106.26	104.77	104.53	104.05	104.83	107.8	105.94	105.42	104.43	108.69	107.46	104.03	105.03	101.31	103.55	103.17	105.72	104.34	103.35	104.19	105.06	103.89	104.93	101.24	102.46	104.46	104.4	103.52	105.45	107.47	105.86	103.47	105.5	103.94	104.43
104.1	101.93	104.46	102.6	104.68	105.38	101.52	105.45	104.73	105.21	102.59	101.87	104.62	105.16	104.35	104.56	106.29	104.61	102.1	105.77	103.81	103.63	103.74	105.28	104.66	105.14	101.31	104.57	103.45	105.5	101.71	106.9	104.18	103.73	104.24	105.45	102.77	105.65	103.14	102.95	103.55	104.53	104.59	104.06	105.31	103.99	101.89	104.6	105.59	103.57
105.02	104.5	105.49	105.79	103.74	106.81	107.81	103.34	105.2	104.55	104.37	103.83	105.17	102.71	103.2	104.19	104.43	103.87	104.16	104.36	103.79	106.33	105.36	103.65	103.97	106.59	104.59	107.52	105.55	103.84	104.65	103.91	106.08	105.38	107.01	105.31	104.04	106.11	105.47	103.76	105.27	105.76	106.53	106.22	104.34	104.44	104.65	103.3	106.4	104.69
111.09	112.06	110.97	111.53	112.21	110.21	112.9	108.58	111.59	110.28	111.85	109.19	111.44	113.33	109.78	110.92	112.06	112.03	112.66	111.84	111.23	111.31	112.03	112.52	109.83	110.52	108.97	112.56	110.61	109.17	110.47	110.65	111.9	109.99	108.53	111.29	111.23	108.79	112.78	110.52	111.84	111.96	110.55	112.85	112.43	111.02	111.81	110.06	111.41	112.56
111.91	111.4	112.4	113.86	113.25	111.23	113.8	111.67	110.75	112.84	113.58	113.14	111.68	110.71	113.38	113.52	111.63	111.54	113.97	110.41	109.51	113.13	112.23	112.44	112.3	113.03	113.17	111.35	112.82	111.14	110.72	112.76	111.45	111.63	113.09	110.35	110.93	111.78	111.64	111.88	111.18	111.28	112.83	110.12	114.92	112.48	112.27	112.76	114.36	111.14
104.43	103.91	106.07	103.84	105.03	105.72	106.04	106.15	106.01	107.49	104.09	104.72	105.45	104.91	103.45	103.21	105.62	104.96	104.86	107.28	106.83	105.28	106.27	104.14	106.01	106.16	103.01	105.82	103.69	103.57	107.45	105.87	104.13	108.19	105.41	107.15	105.56	104.14	106.38	104.4	105.77	105.54	104.5	104.9	108.57	105.74	106.2	106.31	104.9	106.01
102.26	97.569	100.18	101.55	100.19	97.026	98.853	100.38	101.62	99.258	99.365	99.754	98.123	99.816	99.232	99.031	101.04	97.982	99.021	100.53	100.98	100.81	99.809	99.759	101.71	100.6	101.61	99.223	99.684	100.36	97.697	100.71	100.44	99.755	99.179	98.649	101.47	101.2	99.22	99.376	99.512	100.28	97.511	100.38	100.66	100.41	98	100.84	99.167	100.03
110.66	111.56	113.05	112.51	112.71	112.08	111.49	111.02	112.21	111.24	111.5	111.64	111.16	115.33	110.03	113.32	112.89	113.95	111.55	111.48	113.06	112.22	110.77	112.27	113.84	110.93	113.1	112.7	111.45	114.74	112.14	112.48	111.65	113.28	113.97	112.73	112.09	111.23	113.94	113.5	113.94	113.75	111.09	110.15	112.17	110.15	110.53	112.63	111.44	109.55
113.17	113.03	113.35	111.41	112.54	113.99	111.84	111.5	110.28	114.3	114.2	113.37	113.84	110.56	111.64	113.76	114.01	112.82	113.62	112.39	112.39	113.11	112.15	112.6	111.08	112.64	111.57	111.69	112.01	114.51	113.72	113.57	115.44	112.56	114.08	112.64	110.78	112.51	112.04	112.15	112.1	112.89	113.09	112.65	112.56	111.8	114.39	112.31	111.3	113.88
107.91	106.59	107.64	105.35	107.46	103.1	107	106.37	106.69	107.39	105.96	106.09	106	108.02	106.27	107.68	106.61	105.36	104.44	109.15	107.81	106.94	106.9	109.04	108.09	104.04	105.37	104.09	105.87	104.7	107.97	107.19	106.98	106.63	105.11	106.69	105.16	106.11	103.84	105.1	106.65	105.12	105.87	106.21	104.02	102.84	108.3	104.58	104.1	105.85
105.98	103.17	106.63	106.48	103.83	103.29	105.47	104.7	106.23	104.53	103.38	106.16	103.05	104.89	104.85	104.74	104.46	103.95	105.09	104.37	104.22	104.44	104.06	104.69	104.14	103.84	103.27	106.51	105.41	106.57	105.3	102.66	104.94	105.48	104.21	103.31	103.24	105.14	103.55	105.3	105.24	105.89	105.3	103.77	106.16	102.36	105.89	103.41	105.83	105.77
101.25	99.712	102	102.68	101.75	97.897	100.78	99.166	98.91	100.67	102.94	103.03	98.829	100.77	101.19	100.06	101.69	101.79	100.04	102.34	101.52	101.64	101.84	101.85	99.787	100.34	100.19	101.67	100.43	100.74	100.36	99.697	100.46	99.38	100.24	97.497	101.9	102.53	101.38	100.54	102.29	101.17	100.31	101.53	100.81	99.288	100.48	102.07	100.78	100.16
107.43	106.07	109.31	104.1	106.86	105.54	104.79	105.37	105.49	106.95	106.34	106.54	104.92	105.56	104.72	105.14	105.96	107.23	106.44	107.42	106.33	106.04	105.01	105.63	108.67	109.58	107.49	105.5	106.85	107.25	104.25	103.47	107.57	106.3	107.4	107.15	106.62	107.35	108.17	109.28	107.77	106.77	107.13	106.57	106.52	107.23	104.59	105.41	107.56	106.2
101.56	100.16	101.01	101.45	99.419	100.52	101.72	102.19	101.57	100.9	102.89	102	101.83	102.89	101.26	100.8	100.13	102.04	101.6	97.704	99.365	102.48	99.977	104.28	100.1	100.15	99.982	102.53	99.157	99.761	100.55	99.065	101.8	100.39	100.59	104.13	102.12	102.68	101.23	100.68	100.07	101.88	100.48	99.084	100.81	101.28	102.46	102.97	99.275	101.02
100.85	101.33	100.48	100.11	101.5	99.188	100.52	100.54	99.488	103.53	101.01	102.63	99.714	101.35	102.38	101.34	102.33	102.45	100.63	101.58	102.64	101.53	100.08	101.79	98.804	100.95	100.69	98.845	101.43	101.05	102.9	102.17	99.078	101.71	102.14	101.23	100.65	103.39	101.8	104.13	102.02	103.15	103.07	100.74	101.41	99.219	101.99	101.27	99.751	100.83
97.778	102.43	102.36	102.42	99.666	100.24	99.73	97.615	98.448	99.881	101.28	99.627	100.49	100.71	100.54	99.755	99.701	100.58	100.75	98.277	99.753	99.87	99.473	102.4	98.752	100.61	97.423	102.29	99.173	99.286	96.619	100.57	101.21	98.938	99.303	98.668	98.16	101.42	100.21	98.537	99.778	98.519	101.24	97.595	100.86	100.1	99.437	100.05	99.823	100.99
98.757	99.174	99.97	101.13	98.035	103.14	102.5	102.24	99.261	99.935	102.31	99.763	101.3	100.1	101.73	100.12	101.57	100.1	100.57	100.3	102.4	100.06	100.89	100.99	102.34	99.165	100.7	102.07	102.2	103.52	100.18	99.44	100.21	100.52	102.05	100.06	102.35	100.84	101.67	100.28	100.46	102.11	100.79	99.81	99.893	99.613	102.34	101.01	100.91	100.91
108.64	106.77	106.92	107.33	105.87	108.53	106.91	104.39	103.28	105.59	105.38	105.44	105.26	106.9	106.08	105.64	105.77	108.1	105.9	106.03	106.8	105.76	107.83	106.63	104.32	106.4	106.77	106.67	105.41	105.46	104.27	105.95	107.02	105.86	106.01	106.87	107.31	104.64	107.6	107.17	106.94	107.94	106.61	104.07	106.97	107.28	108.89	106.29	107.31	107.03
103.57	104.51	103.22	105.47	106.33	104.89	106.15	104.07	105.34	105.97	103.28	106.18	105.18	104.47	105.59	102.57	106.64	106.32	104.65	104.54	104.95	104.96	105.96	105.51	105.38	105.29	105.22	104.44	104	103.73	105.91	103.94	107.02	103.79	104.84	104.03	106.65	104.67	104.55	104.3	103.82	104.44	105.3	103.15	103.61	106.47	104.43	103.74	104.32	104.7
113.47	111.18	114.77	113.22	112.94	111.34	109.32	111.13	112.52	111.9	110.95	112.44	113.83	110.64	112.83	111.49	110.03	112.24	112.12	111.88	112	111.3	113.9	111.89	112.81	111.17	111.47	109.63	112.44	111.35	112.62	111.02	111.39	111.17	111.65	110.33	111.17	112.4	111.74	112.84	110.06	113.21	112.64	111.37	113.16	112.24	112.62	111.47	111.27	110.55
107.6	107.92	105.86	104.71	108.98	104.29	103.62	103.83	106.63	105.15	103.3	106.5	106.63	106.91	105.53	105.43	108.7	106.15	104.41	106.61	104.8	105.95	104.21	105.98	103.56	106.04	106.57	106.54	104.77	106.57	106.49	108.49	106.87	105.08	105.75	105.72	104.71	107.16	104.11	107.02	107.97	105.22	106.58	107.23	105.56	105.18	107.26	106	107.2	106.28
105.76	104.77	105.4	104	103.98	105.94	104.14	102.7	104.47	105.86	102.54	105.85	106.08	106.15	105.04	104.69	103.71	104.06	106.08	105.34	103.84	105.41	103.52	105.2	105.06	105.27	104.18	104.39	103.48	105.24	103.27	106.99	105.27	104.48	105.58	106.49	103.86	105.63	106.16	107.02	104.62	105.39	104.94	105.68	103.06	104.78	105.12	106.12	103.95	104.13
111.11	110.9	111.75	110.69	111.17	111.07	113.27	110.96	110.24	110.07	109.53	110.64	112.96	111.95	114.44	113.42	110.6	109.83	112.07	110.82	110.48	110.44	110.72	110.59	110.97	109.31	110.15	111.57	111.78	113.58	112.84	112.93	113.41	112.77	110.77	110.14	114.08	110.94	111.8	110.74	111.9	112.76	111.51	110.82	110.67	111.8	110.13	111.02	111.22	112.19
108.44	107.51	106.86	107.04	109.36	107.77	111.24	105.17	105.31	107.52	107.91	108.82	108.05	105.97	106.63	106.22	107.88	105.86	105.58	106.21	107.32	109.37	107.69	107.6	106.43	107.66	107.18	105.09	106.81	105.41	108.86	107.59	107.19	105.36	107.58	107.6	109.16	105.33	107.59	108.95	106.99	107.7	106.72	107.18	107.75	107.73	106.13	107.73	109.48	108.43
111.86	112.79	111.44	111.28	111.85	111.03	112.5	113.52	111.89	111.15	111.45	111.96	110.66	110.29	111.18	113.25	111.45	111.47	113.16	111.72	111.28	110.74	112.62	110.2	111.41	111.57	110.13	112.55	110.94	111.12	112.08	111.36	111.19	112.08	111.04	111.53	112.53	110.37	111.53	108.82	112.11	111.48	113.95	113.07	111.35	111.67	111.48	111.6	112.45	112.14
100.44	98.096	100.09	97.165	99.587	99.371	99.013	99.154	98.557	100.55	100.03	100.24	99.508	102.26	98.025	99.643	99.302	99.617	99.054	101.36	100.63	101.06	99.95	99.62	100.37	99.125	100.19	98.777	99.843	99.053	99.199	100.06	100.54	98.533	99.702	100.16	99.271	99.113	97.952	99.586	99.703	101.22	99.644	99.935	100.63	100.98	99.952	97.495	99.857	101.21
105.84	104.57	108.88	106.74	104.3	104.8	104	103.72	103.1	105.46	106.32	102.85	105.13	104.47	105.71	103.89	104.05	104.33	107.27	104.58	105.44	105.16	106.03	106.78	105.96	105.89	107.15	106.46	105.67	105.82	106.59	105.05	103.3	105.26	104.57	107.7	104.49	104.15	106.41	108.56	108.28	104.77	106.01	106.21	107	104.93	104.13	105.67	106.82	106.19
106.54	105.06	107.83	105.48	105.91	106.41	106.18	106.52	105.6	106.2	107.33	107.11	105.57	107.03	106.38	106.09	106.32	105.95	107.9	105.72	106.26	107.72	104.51	105.75	107.18	108.48	105.2	109.07	105.72	105.73	105.42	105.75	106.35	107.12	103.28	106.1	106.83	104.91	105.04	107.83	105.49	105.56	108.31	105.22	106.64	105.22	104.22	106.54	107.49	107.2
104.12	104.18	104.37	105.61	105.37	104.23	105.61	105.18	103.9	104.38	102.64	102.04	103.07	104.05	103.42	104.24	102.62	102.3	103.56	105.88	102.37	104.4	107.02	102.16	104.28	104.38	102.75	104.11	106.64	104.13	104.73	104.54	106.41	103.79	106.18	102.38	101.69	103.82	103.6	106.42	103.11	103.96	104.7	104.68	103.73	103.51	105.4	106.08	103.53	102.32
106.49	107.89	105.46	104.61	104.69	106.51	105.04	107.36	106.64	105.84	109.6	106.32	105.87	106.77	104.08	105.59	105.3	104.52	105.7	104.2	105.53	106.37	107.51	102.28	105.02	103.94	104.76	102.48	104.63	106.08	106.6	105.9	106.32	107.62	104.31	104.03	104.92	108.18	103.56	104.58	104.6	105.55	106.02	106.74	106.48	104.79	103.98	104.58	105.43	104.79
98.955	97.932	101.03	100.59	98.458	102.54	98.728	100.3	99.986	100.63	98.7	97.783	97.783	99.55	100.65	100.02	101.28	99.103	98.851	98.054	99.045	96.812	99.465	101.57	98.885	98.583	101.32	99.5	97.865	99.651	101.73	99.133	100.6	98.985	99.938	100.39	101.92	99.008	99.057	102.4	100.78	98.882	96.856	101.04	98.234	98.132	100.34	98.934	99.143	98.04
111.24	110.55	111.34	110.39	110.47	112.33	110.79	108.82	110.08	109.79	109.65	110.45	111.42	111.52	111.23	111.8	112.14	110.31	109.71	110.67	111.2	107.44	111.48	110.52	110.96	110.25	109.58	110.15	111.36	111.02	111.23	111.98	110.79	110.34	109.86	110.41	110.76	110.23	110.78	112.55	109.9	110.94	109.04	110.31	110.52	110.55	111.59	111.03	112.06	113.42
107.28	106.63	105.34	108.21	106.46	107.1	106.52	106.56	107.41	105.19	105.5	106.42	107.51	104.1	105.31	108.05	106.11	105.87	107.04	107.84	104.61	106.17	106.57	105.21	105.62	106.15	107.46	106.5	106.84	105.58	106.76	107.36	107.44	104.83	105.41	106.05	106.66	104.76	108.58	106.88	107.07	106.91	108.51	107.95	107.97	105.29	107.34	105.43	105.21	106.14
105.95	104.88	106.4	104.83	105.6	106	106.03	105.51	101.9	104.21	102.84	104.69	105.11	103.3	102.78	104.26	105.43	105.01	105.69	105.13	105.44	106.91	103.69	105.7	103.65	106.06	104.55	102.01	103.82	106.4	104.36	104.94	105.7	104.28	105.43	104.88	104.81	102.93	107.78	105.33	106.51	103.77	105.95	104.59	106.16	103.53	104.6	104.55	104.43	105.61
101.61	100.56	99.979	100.15	98.64	98.738	98.073	98.816	98.556	99.281	101.82	99.418	101.37	100.58	99.393	98.238	101.84	99.284	99.39	97.988	101.91	99.085	101.01	99.796	98.326	99.488	99.405	100.59	101.14	100.89	98.144	100.85	99.934	98.375	98.454	101.66	101.18	101.09	100.05	95.343	99.042	99.821	97.439	99.201	99.567	100.68	101.09	99.687	98.343	98.969
105.45	106.14	106.2	105.25	107.49	106.2	106.1	107.03	104.24	105.58	106.21	105.45	105.7	105.58	105.36	105.4	105.73	103.07	103.44	104.84	106.07	104.75	104.39	103.47	105.1	105.68	103.45	103.1	107.47	104.99	105.32	107.85	104.46	105.96	103.53	105.63	104.83	104.87	105.95	107.11	105.31	108.02	104.85	106.68	105.67	106.4	104.95	105.08	106.89	106.77
105.79	107.45	105.93	107.66	105.52	105.45	105.17	107.14	106.26	104.24	106.05	107.11	107.47	104.44	106.49	106.03	108.05	105.02	105.36	105.81	106.95	105.1	105.41	106.49	107.32	103.67	107.73	106.47	106	106.6	105.8	106.41	106.18	102.86	107.46	106.5	106.75	106.44	106.27	106.65	106.48	105.49	107.11	106.81	107.5	106.73	105.49	105.54	105.39	105.48
106.56	103.95	105.62	104.82	104.63	107.16	103.62	106.7	105.77	107.12	105.91	106.47	106.85	106.48	105.5	103.79	105.62	104.56	105.02	104.75	104.94	106.74	103.83	106.63	102.69	103.21	108.59	104.11	107.28	108.09	106.97	103.74	106.01	103.6	105.71	107.34	106.5	105.06	105.39	107.62	107.35	106.35	104.34	104.59	103.81	104.97	105.8	105.4	104.66	103.58
107.23	104.89	106.63	105.88	105.65	105.39	106.78	107.64	104.52	107.9	105.04	107	106.16	104.74	103.91	104.84	107.39	105.43	107.11	106.04	105.22	105.38	105.94	105.5	105.69	104.76	107.09	106.72	106.31	106.14	104.29	106.83	104.93	106.84	105.49	105.39	107.56	106.35	106.47	105.45	107.53	107.77	107.17	105.5	104.85	104.46	104.8	104.03	107.39	107.28
105.78	105.66	106.75	105.66	104.87	104.99	106.3	107.12	106.12	105.87	104.15	103.76	106.2	106.37	106.69	105.63	107.91	104.4	107.56	104.98	106.91	108.62	105.5	106.11	108.13	106.77	108.24	104.98	103.67	104.06	106.32	106.56	105.04	106.96	105.84	107.57	105.23	103.69	109.53	106.51	106.55	104.85	105.53	107.98	105.21	105.1	104.89	107.92	105.85	104.89
105.77	104.58	105.59	106.64	104.66	106.42	105.72	105.77	104.85	106.38	105.03	105.87	103.31	104.01	103.95	106.2	107.82	104.25	107.67	106.9	105.6	107.18	104.24	104.62	105.43	105.98	106.54	105	104.95	105.93	107.47	104.05	105.47	107.59	106.63	104.39	106.39	105.65	106.3	104.12	104.83	103.41	104.46	107.36	107.35	104.81	104.31	106.17	104.74	103.16
108.41	103.66	105.57	104.5	103	104.33	104.53	105.63	104.67	103.42	105.72	105.84	106.65	103.2	105.17	107.53	106.32	104.85	107.31	104.7	104.59	106.5	106.76	106.03	105.06	106.1	105.72	105.24	105.48	107.28	105.07	103.2	105.57	105.23	104.58	105.05	104.76	106.57	106.52	104.14	105.45	103.46	103.72	104.26	105.72	105.43	105.47	106.7	104.42	104.4
112.82	108.38	111.02	110.08	111.98	110.01	110.88	110.46	109.59	109.6	107.94	112	108.3	110.59	109.76	110.84	110.03	109.45	111.36	110.63	110.72	110.37	107.84	110.95	107.96	110.32	112.06	109.33	110.38	109.87	108.44	110.13	112.2	113	110.33	109.58	109.21	110.43	109.02	110.37	109.54	111.83	110.46	110.82	110.74	110.93	110.96	111.04	111.08	109.06
102.77	106	104.59	105.7	103.85	107.61	105.68	107.1	103.34	105.89	104.96	105	106.54	103.12	105.84	106.07	106.67	104.26	103.8	106.9	104.71	104.53	104.98	103.6	103.79	106.24	102.97	104.39	105.69	105.29	106.21	106.19	104.88	107.57	106.91	103.32	104.04	107.81	104.65	105.32	104.92	105.97	106.33	107.14	107.05	107.97	105.36	107.98	105.18	103.93
101.37	100.15	99.795	101.09	100.39	99.06	99.951	98.967	99.172	100	99.976	100.71	99.422	95.357	97.266	99.997	99.17	101.36	98.829	99.231	98.682	99.93	97.167	97.674	101.78	99.199	100.56	98.935	102.64	99.396	100.77	98.295	100.7	100.23	99.87	100.35	101.93	101.37	97.997	99.91	101.26	98.671	101.29	100.64	100.59	101.45	97.744	100.3	97.781	99.013
113.81	113.08	113.15	110.65	114.86	114.71	112.95	111.73	115.12	115.04	114.31	109.6	113.39	111.82	113.34	112.47	112.57	114.37	112.15	113.92	112.57	111.37	110.83	111.19	112.66	113.65	113.04	113.64	111.69	112.32	111.49	112.42	113.46	115.39	114.31	114.47	113.33	114.71	112.37	111.45	113.25	113.32	112.08	110.62	111.44	116.03	113.63	114.21	113.7	114.36
112.18	111.31	112.9	111.19	110.95	112.54	112.19	109.72	107.79	109.84	113.57	109.89	111.54	112.93	110.77	111.91	112.93	112.76	112.19	110.53	112.59	111.7	111.17	110.76	110.33	110.46	112.63	112.2	111.34	111.92	113.82	111.72	110.67	112.03	112.42	111.76	108.89	109.81	111.52	111.45	111.61	110.97	112.34	113.07	110.06	110.35	111.28	111.23	111.88	112.43
98.277	97.298	98.563	96.4	99.897	100.54	98.374	98.666	101.1	99.057	98.327	101.2	100.38	100.21	99.982	99.169	97.546	101.59	99.343	100.99	99.376	100.4	99.55	99.732	97.596	98.73	99.279	98.485	99.326	100.11	100.41	99.558	98.661	100.91	99.677	101.07	98.571	100.81	101.43	101.93	99.591	100.22	100.07	100.59	98.69	103.14	99.053	98.142	100.07	101.54
111.59	110.25	111.38	112	112.17	111.82	113.56	112.26	114.29	109.54	114.08	111.52	110.71	112.75	111.55	109.74	110.91	113.05	113.22	113.31	110.52	111.21	112.95	112	112.96	111.91	112.13	111.97	113.75	113.6	110.57	113.36	113.89	112.17	110.79	108.97	112.2	112.41	111.73	109.61	114.19	112.55	111.39	113.67	110.38	111.34	111.52	113.2	111.46	113.29
112.16	111.53	109.41	112.18	112.35	109.8	112.16	112.73	111.19	110.03	113.22	113.26	112.46	110.34	113.73	111.01	111.52	107.84	112.73	111.19	112.28	111.49	111.02	112.01	110	111.77	112.68	112.52	110.56	111.65	112.93	111.61	111.72	111.73	112.57	110.24	112.13	112.12	111.57	110.84	112.12	110.79	112.21	110.94	111.24	110.92	111.62	109.73	111.95	110.71
103.23	105.16	102.74	105.08	105.56	103.69	107.92	104.18	104.28	102.9	107.75	105.95	105.35	104.81	105.04	107.75	106.8	103.8	103.8	107.95	104.59	105.17	105.44	105.11	106.2	105.89	105.47	107.13	103.28	106.68	106.76	102.54	106.24	103.8	104.61	103.35	104.58	106.81	103.65	105.04	105.54	101.43	104.78	103.92	104.75	106.47	104.83	105.41	105.37	106.54
106.05	103.78	107.57	107.12	106.76	105.88	105.41	105.13	107.12	104.77	106.46	106.68	107.74	105.21	105.88	107.16	108.16	105	107.59	105.79	106.6	106.06	106.94	105.83	106.83	108.87	105.19	103.94	105.46	108.03	107.28	106.22	105.86	104.29	106.06	105.77	104.54	106.51	104.37	104.2	105.76	105.22	106.51	108.2	107.35	103.81	105.21	104.86	107.38	105.6
104.37	106.51	106.5	104.19	107.21	105.25	104.84	106.17	106.03	104.32	107.68	106.73	105.97	105.37	105.44	106.02	107.63	106.69	107.02	104.71	107.26	105.16	106.19	105.7	106.59	105.87	105.88	106.41	104.39	106.01	106.09	106.14	106.86	105.19	105.6	108.46	109.1	107.27	106.94	106.24	106.47	105.95	107.41	105.8	106.23	106.48	107.37	104.1	108.05	106.66
104.36	106.22	105.45	105.46	107.15	105.4	106.01	107.27	107.72	106.83	105.01	106.12	107.72	106.46	106.26	107.54	108.17	106.45	106.35	107.57	106.15	107.27	105.42	107.3	103.51	106.78	106.65	107.71	105.25	107	105.82	105.79	104.52	104.96	107.42	107.82	104.41	107.69	105.21	106.09	107.05	106.85	104.83	106.6	104.72	105.87	108.12	104.88	106.04	106.64
103.96	106.13	104.92	102.72	104.94	102.91	107.3	104.2	106.34	106.69	104.11	104.08	103.19	102.08	105.32	106.44	105.86	104.89	103.75	105.03	104.5	104.73	103.77	103.79	104.6	105.8	103.01	104.35	102.38	105.15	104.62	103.86	104.14	102.79	104.01	104.28	105.17	104.67	103.27	107.11	104.27	105.81	104.79	106.52	104.94	105.47	103.18	105.96	105.13	106.16
119.55	117.03	116.31	116.42	117.9	117.62	118.78	116.26	118.9	117.85	114.98	118.69	119.71	117.93	114.74	119.18	116.66	118.83	116.58	118.7	117.77	118.61	118.59	117.17	116.8	117.48	117.35	116.09	117.41	118.49	117.77	117.86	116.21	115.03	118.94	115.55	119.06	116.75	115.51	116.87	117.85	117.78	116.26	116.7	117.43	117.6	116.99	113.06	118.9	118.07
112.05	110.39	110.96	113.89	110.93	110.65	113.01	112.49	113.62	113.31	113.41	111.84	115.62	111.96	113.16	114.39	113.95	112.5	112.76	112.46	111.55	112.89	112.49	113.25	112.83	114.08	114.43	113.68	112.51	112.34	114.25	113.03	111.02	114.63	112.21	110.12	113.53	113.98	113.67	115.02	112.37	112.74	113.17	112.16	113.51	114.66	111.93	110.83	111.38	113.03
105.87	104.18	103.84	106.72	103.29	105.52	105.77	103.91	105.45	104.05	103.15	105.07	103.26	104.74	105.16	102.38	103.86	104.59	104.88	105.12	107.39	104.32	104.7	103.68	105.02	106.71	104.77	106.18	106.15	104.41	106.04	103.81	104.19	105.6	104.73	104.92	104.76	105.63	106.77	102.92	105.56	104.7	104.62	105.03	105.51	107	107.13	106.43	105.81	104.68
100.12	101.49	101.76	100.67	99.742	100.13	100.6	100.81	99.722	96.84	99.788	100.21	100	100.39	101.32	100.33	100.94	100.33	99.592	99.422	101.61	100.38	101.06	100.56	101.06	99.589	102.59	100.25	101.04	102.16	101.06	99.27	100.29	100.08	99.232	102.59	99.853	102.43	100.19	98.522	101.53	100.64	99.184	100.68	100.46	103	102.5	102.45	97.64	99.071
105.34	104.23	105.14	104.61	105.42	102.85	104.97	106.23	107.85	107.36	107.55	104.39	105.8	104	105.14	105.25	105.88	104.84	106.42	105.37	105.89	105.66	105.72	107.15	105.96	106.79	108.06	105.18	105.19	104.1	105.95	107.33	106.48	103.29	105.17	106.2	102.57	106.14	108.04	105.65	106.11	102.72	104.25	107.18	106.24	105.71	105.18	107.48	104	106.59
109.99	110.34	112.51	110.45	110.02	113.77	110.86	111.36	112.63	109.96	110.2	113.57	109.82	113.44	110.44	110.01	112.23	110.11	110.56	112.73	113.51	110.04	111.32	111.19	110.2	109	112.01	110.19	109.4	109.58	110.65	110.51	111.99	111.15	112.62	111.14	113.15	112.87	109.98	113.42	113.09	113.06	113.15	109.33	111.34	112.73	111.44	110.57	110.22	112.19
104.6	103.37	103.54	105.14	105.38	105.06	106.6	105.19	103.41	107.59	106.36	105.86	105.85	103.92	106.64	103.29	106.15	105.76	104.57	105.56	105.51	104.54	106.02	104.61	105.36	106.5	105.9	107.29	106.24	105.86	103.48	104.29	104.84	106.02	104.45	105.85	107.07	105.04	106.39	105.95	107.55	105.58	107.22	104.67	105.36	108.6	104.22	104.95	106.07	105.6
111.08	110.71	112.18	112.68	110.98	112.79	112	110.44	111.7	112.1	111.67	110.59	111.57	112.45	110.96	110.95	111.71	112.23	113.18	113.62	110.95	111.35	111.92	110.43	112.12	110.15	113.14	110.54	111.82	111.43	111.85	111.02	112.22	112.23	111.47	112.3	113.59	110.09	110.68	108.79	111.12	111.26	112.4	113.06	112.82	110.04	109.98	111.61	113.25	112.18
110.87	108.11	106.15	108.93	105.06	105.44	110.07	104.99	107.04	108.03	106.37	107.65	105.76	108.76	107.28	107.61	105.3	105.76	103.25	108.48	107.95	108.53	107.45	107.38	106.39	107.63	108.8	108.4	107.19	107.12	108.51	108.53	104.67	107.19	105.1	106.45	105.54	106.85	107.14	105.3	106.13	106.39	107.1	109.4	107.5	107.21	108.41	106.96	107.27	105.69
104.32	107.78	107.19	108.23	103.45	104.51	107.42	106.43	106.66	105.01	107.9	107.38	107.62	106.63	106.6	106.25	106.76	108.59	107.39	105.91	106.22	108.42	107.43	106.51	103.61	105.78	108.04	105.89	105.96	105.72	108.28	109.21	106.57	106.36	106.43	106.7	108.88	107.46	108.71	105.64	109.02	107.28	107.87	107.2	106.59	107.57	108.02	105.04	107.79	107.93
101.75	100.78	100.76	101.79	99.888	101.7	99.523	99.755	102.21	102.13	100.8	102.05	103.07	101.86	100.46	101.84	101.83	101.1	101.61	101.43	99.53	98.962	101.15	102.08	101.95	100.14	99.66	101.72	100.62	100.26	100.33	99.311	100.64	101.43	99.232	102.76	101.28	101.05	103.1	99.853	98.858	102.41	101.8	99.454	102.11	100.39	101	100.32	100.28	99.534
112.29	113.2	114.57	113.96	112.63	110.51	112.41	112	112.96	112.5	112.37	111.89	111.74	113.44	112.17	114.83	113.02	112.94	113.77	111.67	113.54	112.69	113.52	111.3	112.25	109.93	111.91	112.97	112.8	113.05	113.88	114.13	111.03	113.08	113.43	111.2	114.07	114.08	112.78	113.09	113.24	112.82	113.99	112.71	113.37	113.15	112.97	112.5	111.28	113.04
110.24	109.87	110.8	108.98	109.1	112.01	110.23	109.58	110.47	109.72	111.61	110.97	110.36	110.55	109.29	111.36	110.95	111.96	110.11	110.53	111.66	108.66	107.78	111.4	110.27	111.29	108.24	109.31	109.46	112.59	107.79	110.27	111.57	112.78	111.49	106.71	108.83	109.8	110.76	109.11	111.91	110.81	112.78	109.74	109.16	112.06	110.61	111.9	111.67	111.73
106.4	102.4	106.14	106.77	105.89	106.79	105.05	107.05	106.6	102.61	104.67	107.24	105.04	105.59	106.35	104.95	104.04	107.48	107.09	106.17	102.91	106.24	109.53	104.96	104.11	104.37	105.4	105.21	105.41	104.15	103.85	106.16	104.96	105.62	105.2	103.96	105.24	104.78	104.55	106.02	106.98	105.21	104.28	105.21	104.87	105.81	106.77	106.32	104.96	103.21
112.01	111.59	111.67	114.99	111.43	112.9	113.35	112.61	113.36	113.77	113.55	113.09	111.13	114.81	114.05	112.09	111.82	115.46	114.84	113.82	113.31	114.92	112.88	114.4	113.93	109.17	113.5	113.32	112.83	113.71	112.86	110.01	111.78	112.08	109.62	114.3	113.45	111.62	110.74	112.59	111.14	111.88	111.39	113.55	113.54	111.65	110.48	112.79	112.54	112.08
109.02	105.86	105.65	105.72	107.44	106.23	108.08	106.35	107.13	105.52	106.98	104.79	105.2	106.68	107.3	107.41	106.35	104.74	106.6	108.99	107.66	104.73	103.26	107.78	107.49	104.51	106.08	106.2	104.84	105.73	104	106.14	106.51	105.93	105.33	106.08	106.28	105.37	106.66	106.09	107.94	105.61	107.37	105.62	107.45	108.83	102.85	106.72	107.84	107.06
102.63	102.06	100.63	101.26	99.005	99.114	102.76	101.59	101.13	100.81	101.36	101.91	102.61	101.07	101.88	100.27	99.493	100.11	100.91	101.66	102.44	100.06	102.31	101.73	102.18	100.33	100.96	102.44	100.04	101.14	98.791	99.948	101.23	102.67	100.9	101.71	99.838	101.92	99.731	102.55	103.56	101.32	100.62	100.5	101.67	101.8	102.97	101.16	100.87	101.56
106.42	106.67	105.01	105.94	105.39	106.41	101.96	105.2	105.88	107.3	104.97	107.68	105.05	104.65	105.22	105.88	105.75	106.87	106.69	104.83	106.94	104.45	103.78	105.03	105.73	105.22	106.84	106.44	108.24	107.36	105.27	103.78	106.64	102.39	107.02	106.22	104.77	105.77	107.14	106.51	104.68	107.51	105.28	106.19	105.72	105.05	106.65	105.18	105.06	106.05
107.83	106.05	105.19	105.34	103.77	104.64	104.94	105.92	104.24	105.45	105.36	105.67	105.6	104.54	106.55	104.88	105.76	106.38	103.29	103.9	106.63	106.89	107.13	106.21	106.62	107.04	103.75	105.61	105.47	105.2	105.04	105.05	107.21	105.92	103.06	106.86	105.49	107.7	105.97	103.83	103.72	105.18	105	106.2	104.85	105.69	108.68	107.07	106.85	104.93
100.62	101.18	100.8	99.974	101.56	99.854	101.32	100.24	100.63	102.25	101.05	100.65	100.17	99.52	100.21	99.526	99.367	99.196	99.837	101.59	98.398	101.65	101.01	99.112	99.375	100.3	101.79	99.521	100.12	100.39	102.1	99.055	101.32	99.431	98.965	100.19	102.04	100.72	101.21	102.67	97.839	99.416	100.38	100.96	99.925	98.18	101.6	100.53	98.814	98.274
112.19	111.7	113.13	110.96	113.67	113.66	113	114.04	114.23	113.78	114.37	111.88	111.75	112.39	112.34	111.46	113.06	112.66	112.39	112.31	112.84	111.54	112.2	112.88	112.15	112.31	112.17	111.03	109.94	113.66	114.86	114.11	113.12	111.98	112.09	114.09	112.03	110.08	110.69	111.07	113.13	113.37	114.26	112.68	114.52	113.37	112.41	113.98	114.06	115.26
104.96	105.59	107.29	103.96	104.26	104.45	106.78	104.81	106.32	103.69	103.07	105.57	105.38	103.35	105.41	105.38	106.04	105.8	106.17	104.93	106.54	106.41	104.77	105.29	106.26	103.67	104.88	105	103.12	105.79	105.7	106.26	106.22	107.83	105.66	101.85	105.85	106.21	105.42	106.3	104.82	105.85	107.14	103.34	105.41	105.47	104.96	103.98	106.27	106.39
111.72	112.08	111.81	111.09	110.64	112.76	110.29	112.02	110.37	111.68	110.95	112.3	112.52	112.42	111.36	114.11	112.5	111.26	110.6	112.8	110.06	111.91	111.83	109.37	112.05	110.14	111.58	114.73	111.14	112.96	109.07	111.48	113.85	113.08	111.94	110.57	111.09	111.97	109.27	111.59	112.71	112.48	111.95	112.02	112.85	110.27	111.16	112.47	111.45	110.63
105.16	106.01	105.57	102.39	104.58	104.4	106.27	106.61	104.77	105.05	106.11	105.51	105.15	103.48	106.29	105.13	105.55	104.59	106.84	105.09	105.89	106.08	105.78	104.6	104.91	106.27	105.36	106.22	104.07	106.57	104.06	104.32	105.49	105.13	107.4	106.19	103.19	105.99	105.13	103.21	105.84	105.04	105.54	108.18	104.49	103.91	103.57	106.91	104.21	103.87
103.1	100.65	102.96	100.85	100.88	101.09	100.49	101.67	102.09	100.29	98.83	101.65	101.15	101.63	100.51	100.25	100.72	99.974	100.11	100.34	98.646	101.36	101.94	102.07	99.627	100.27	101.33	101.76	102.63	98.259	100.76	101.2	98.905	101.74	99.704	97.781	102.42	101.01	100.7	99.589	100.39	101.53	101.9	98.886	102.19	100.76	100.17	101.28	98.322	98.776
105.98	107.65	106.01	107.07	109.24	106.39	105.89	106.36	104.78	104.86	107.67	105.19	105.42	109.54	104.58	105.17	107.56	107.81	105.48	105.56	106.37	107.31	107.24	106.28	107.01	105.33	106.08	103.06	105.58	106.91	107.88	106.85	105.6	106.25	110.05	105	106.7	106.87	105.76	105.19	107.8	109.08	103.9	106.42	104.85	106.64	107.8	106.84	108.87	105.93
111.97	111.65	110.38	111.32	111.21	111.57	112.18	111.38	111.68	108.95	110.84	112.49	112.61	111.28	112.54	113.14	110.15	111.41	110.96	112.15	113.43	113.91	112.37	111.31	111.49	113.34	111.47	113.65	110.82	113.95	109.87	112.99	114.03	112.37	110.43	111.45	111.5	111.47	111.47	110.71	112.44	110.32	110.02	112.18	110.99	113.99	112.33	113.52	111.23	112.29
100.11	98.672	102.27	99.721	101.59	102.41	100.64	99.592	97.463	99.072	102.68	100.54	99.388	102.3	100.07	100.49	99.404	98.787	98.582	99.525	98.828	100.18	98.717	100.34	98.955	100	100.62	100.36	100.19	100.6	96.947	97.598	103.53	102.15	100.47	101.04	98.042	98.354	99.783	98.7	99.422	100.58	98.839	100.68	100.81	99.533	99.338	98.582	101.24	100.08
100.54	103.93	103.46	105.19	106.47	104.71	102.15	106.09	102.19	104.75	101.51	102.23	103.95	104.11	104.57	101.81	103.14	105.73	103.63	104.2	102.82	104.05	105.73	105.42	106.93	106.01	102.34	102.97	102.26	103.22	104.09	103.84	101.23	104.25	103.46	104.66	103.86	103.81	104.2	105.83	105.19	102.22	104.22	103.82	104.09	102.9	103.55	104.29	102.59	104.36
105.17	102.59	103.5	104.73	105.29	103.18	104.82	105.08	104.45	105.59	105.01	104.78	102.85	104.94	104.06	105.86	104.29	103.02	106.06	106.8	105.1	106.22	106.19	105.29	104.45	102.46	103.6	106.99	103.83	104.34	105.28	104.12	104.83	102.71	106.76	103.78	105.25	106.6	103.91	101.75	103.82	104.27	106.56	105.43	103.28	104.75	103.38	105.25	103.94	104.57
111.07	112.25	113.09	111.47	111.08	114.71	114.53	110.71	112.86	114.35	112.44	113.63	110.57	114.08	113.91	112.07	112.24	110.91	111.17	111.29	110.7	111.09	112.66	111.12	112.19	113.32	111.7	112.4	110.91	111.38	113.46	113.51	112.94	112.42	110.72	111.23	114.28	110.64	110.21	111.45	110.75	108.61	113.02	110.74	112.08	112.04	110.67	112.29	111.37	113.69
110.9	111.3	109.32	110.95	110.17	110.83	110.55	110.32	110.24	111.47	109.95	109.72	111.78	110.01	111.43	109.64	111.19	111.45	108.76	111.55	111.02	110.73	110.32	110.72	110.66	112.27	111.25	112.41	109.47	111.82	110.2	110.55	113.44	110.3	111.52	111.44	111.03	111.25	111.2	111.51	110.38	113.74	110.61	110.81	111.34	110.91	113.53	112.22	111.35	110.35
110.37	112.23	112.65	113.02	111.08	113.94	113.15	110.57	112.31	113.62	112.83	113.5	111.83	112.27	113.48	110.87	113.98	112.5	112.97	111.5	112.9	114.12	111.2	109.95	111.58	112.99	109.66	112.02	113.58	113.41	110.73	110.52	113.4	112.19	111.04	111.82	111.48	111.31	111.57	110.03	111.81	112.4	112.26	112.17	110.22	112.34	112.39	113.03	109.6	111.5
104.78	105.34	105.94	106.1	105.84	106.59	105.96	108.65	105.88	106.05	108.77	106.5	106.92	105.74	107.02	105.97	107.33	105.99	106.82	106.03	107.65	105.67	104.48	104.18	104.57	104.81	106.65	106.35	104.81	106.41	106.25	109.43	106.1	104.88	106.65	104.97	107.28	106.91	107.6	106.47	107.05	107.18	106.15	104.53	107.56	105.73	107.51	106.18	107.4	107.58
98.496	100.7	99.696	99.068	100.72	101.15	99.354	99.255	102.04	101.66	98.819	99.617	100.76	100.13	96.97	99.568	99.43	100.08	102.16	101.6	97.685	101.31	99.569	101.61	99.589	101.21	101.28	97.608	102.32	101.41	100.16	97.989	99.803	98.846	97.862	97.957	100.02	99.013	100.68	98.416	98.825	98.533	101.22	100.43	101.82	97.87	98.772	101.19	99.374	98.157
112.89	113.72	113.2	114.59	111.06	111.69	112.33	113.07	111.66	112.1	112.98	112.33	112.91	111.31	112.81	113.28	110.4	112.91	112.11	112.63	112.5	114.15	113.48	114.25	112.79	111.18	114.06	111.22	113.94	115.09	113.54	112.57	110.94	112.81	112.67	112.35	111.52	111.64	108.88	110.76	111.65	112.21	112.76	112.49	112.05	112.33	114.14	112	112.43	113.03
110.18	110.23	112.72	109.63	108.83	111.18	111.19	111.25	108.55	110.16	109.94	109.18	110.78	110.05	112.49	107.79	112.18	109.94	111.02	109.3	108.23	109.51	109.75	112.36	112.07	108.34	109.71	110.1	111.77	110.14	112.18	110.08	110.59	112.79	110.94	112.49	109.75	111.85	111.58	110.16	108.74	109.66	111.34	110.14	109.53	112.51	109.39	108.57	108.39	111.85
111.93	110.9	111.83	112.71	111.56	111.72	112.75	110.51	110.85	110.93	110.45	111.28	110.82	111.93	109.64	110.4	109.64	110.6	111.46	111.01	110.13	111.43	111.01	110.71	111.86	108.87	110.87	111.34	111.75	111.33	112.04	109.56	110.81	111.31	111.62	112.22	110.58	110.37	111.07	110.53	111.39	112.18	111.38	109.22	109.63	110.02	111.04	113.07	111.57	112.81
105.36	105.37	106.88	101.65	106.49	107.08	105.1	106.43	108.13	106	107.54	104.8	103.11	106.96	107.75	106.4	107.23	107.22	106.47	106.97	106.05	105.56	106.45	104.34	106.32	106.08	107.29	105.74	107.78	104.87	106.25	106.66	105.7	107.3	106.51	106.4	107.3	107.09	105.99	106.63	107.69	105.4	106.96	108.15	109.03	108.45	106.47	108.22	105.63	106.3
111.96	112.7	115.42	111.66	110.98	109.13	114.89	113.65	112.65	113.38	115.84	112.89	112.28	112.53	112.18	110.35	112.89	112.47	112.98	111.61	112.03	112.85	112.35	112.24	112.42	112.14	113.56	111.23	112.15	112.38	112.25	113.02	112.97	111.38	112.81	114.3	112.55	110.87	112.44	113.02	114.1	112.24	111.3	110.85	109.68	112.71	108.76	112.14	110.33	112.07
100.41	99.062	104.22	102.43	101.64	99.513	104.74	99.257	99.442	101.02	99.606	101.19	100.84	101.46	100.45	97.762	99.483	98.386	101.1	100.69	99.524	101.48	102.14	100.07	101.71	100.95	99.78	98.207	100.7	101.03	102.18	101.27	100.77	100.05	99.447	100.28	99.621	98.949	100.86	100.97	100.42	101.47	101.54	98.428	100.6	100.32	103.37	100.91	100.49	98.845
105.25	105.22	103.72	103.2	104.78	103.88	104.46	102.17	104.78	106.44	104.6	104.05	106.45	105.11	106.44	105.45	104.58	104.85	106.11	104.69	106.45	105.38	106.25	104.21	104.78	107.08	104.72	105.1	106.01	104.69	107.65	105.96	105.88	106.09	104.74	106.36	104.65	106.98	104.66	105.2	106.57	105.56	104.72	106.64	105.21	106.36	103.68	106.7	105.64	104.52
106.93	105.11	106.02	104.47	107.37	104.96	106.3	104.19	107.48	105.12	104.8	105.28	105.41	105.41	106.19	104.57	104.91	105.81	106.33	105.22	105.92	106.87	104.94	105.04	106.98	107.03	105.36	103.66	105.27	106.57	108.22	106.07	103.72	107.84	106.59	102.27	106.28	104.11	103.54	107.56	106	108.09	104.76	107.23	105	106.16	104.07	104.35	105.87	104.53
113.69	109.86	112	113.45	111.5	112.01	110.65	113.13	111.49	113.88	107.71	111.47	110.84	111.65	110.81	111.3	113.07	111.9	112.33	111.26	110.11	112.06	112.59	112.49	112.97	110.04	112.97	113.04	107.63	111.5	110.66	111.69	111.54	111.21	113.11	109.84	111.48	111.99	111.66	112.64	115.42	111.04	112.34	114.14	111.66	111.76	113.13	111.37	110.93	111.78
104.89	107.24	105.96	106.84	105.38	103.58	106.67	106.57	105.07	108.77	105.7	107.87	103.8	104.45	105.17	103.35	106.86	106.78	108.31	107.5	105.45	107.89	106.78	105.7	105.59	109.33	105.76	106.05	102.49	104.74	104.99	106.83	105.54	107.76	106.97	105.26	104.24	106.96	106.08	105.78	105.26	104.02	105.96	105.45	106.73	103.33	106.42	106.39	105.24	106.78
111.27	112	112.48	112.47	111.94	111.58	110.87	112.8	110.07	113.41	112.86	112.61	112.53	111.44	113.36	111.28	113.32	112.44	112.77	111.66	110.84	114.59	111.28	109.32	115.01	111.31	110.89	111.52	113	115.45	109.5	111.92	112.42	110.87	113.63	113.11	112.32	112.94	111.75	111.44	113.45	112.99	113.87	111.59	112.96	112.64	112.59	113.13	113.54	109.67
104.06	103.91	107.09	108.51	108.25	107.46	106.61	106.56	105.56	104.86	105.13	107.68	107.13	107.77	106.87	106.57	108.79	106.08	108.59	107.73	106.21	106.44	108.34	108.9	105.36	105.17	105.05	107.46	108.31	107.34	106.19	108.2	105.51	107.16	105.56	106.54	106.74	107.04	105.89	107.27	106.92	105.35	106.76	106.54	106.48	108.21	108.56	107.91	106.92	108.55
99.961	99.497	101.61	101.74	100.62	98.597	100.76	98.264	99.011	99.968	99.306	97.91	101.92	98.399	99.316	98.621	99.398	99.446	101.39	98.025	100.41	98.658	97.534	99.564	100.94	98.555	99.592	100.74	100.32	97.997	98.755	98.378	102.59	99.43	101.46	99.899	99.058	99.127	101.68	98.535	97.809	100.59	99.226	100.51	97.516	101.76	98.954	100.63	100.91	99.619
101.51	101.05	98.871	99.26	100.33	99.212	102.03	97.948	100.09	101.93	101.14	102.47	98.964	100.23	101.27	101.19	100.66	100.72	100.76	102.92	101.26	100.51	101.17	99.399	101.09	99.894	101.04	98.951	99.781	101.56	102.97	99.151	103.13	101.85	102.4	102.27	101.72	100.26	98.59	99.793	100.1	101.13	99.138	100.04	99.722	101.42	100.78	100.92	101.59	100.18
114.98	112.45	111.24	111.76	111.36	111.54	113.49	112.3	113.68	113.11	111.81	112.06	111.58	112.33	111.49	114.07	112.89	112.78	112.08	113.65	111.47	110.66	113.25	112.2	111.78	112.69	113.39	112.79	110.93	112.6	112.86	112.05	110.23	112.7	109.34	113.4	113.49	113.89	113.3	112.59	113.33	111.5	111.72	112.48	111.72	110.25	113.07	109.58	113.81	109.76
106.1	106.46	107.98	106.18	106.28	105.11	105.8	104.68	105.25	105.45	106.2	108.2	106.73	104.65	104.82	105.91	107.43	106.95	107.72	105.17	109.39	105.44	105.57	105.24	106.75	107.61	104.59	105.28	106.67	105.43	107.39	105.58	106.85	106.15	106.01	103.93	107.88	107.48	105.71	106.64	105.26	106.25	108.83	108.86	106.36	108.18	108.27	104.49	106.4	104.2
105.73	104.44	109.17	106.2	107.05	105.35	106.65	104.05	105.13	105.14	109.87	106.38	105.8	105.51	105.46	105.49	105.84	104.13	105.37	106.09	107.34	107.64	105.88	105.78	106.93	105.47	104.94	108.48	106.39	106.99	105.83	106.09	107.28	105.58	105.89	106.49	106.89	106.02	105.79	106.77	107.03	107.89	106.1	106.82	106.39	106.23	104.57	107.4	106.09	107.61
106.61	106.45	108.9	106.37	105.72	106.9	105.2	105.96	106.45	107.15	105.43	107.51	106.67	107.69	106.44	105.95	106.4	106.62	107.55	108.68	106	108.77	106.02	106.78	104.2	105.53	106.87	105.91	105.75	106.93	104.96	102.57	107.55	107.72	103.7	109.74	107.85	103.61	104.93	106.13	105.69	107.75	103.98	105.39	102.28	107.37	106.32	105.58	105.25	104.45
98.348	102.48	101.05	101.92	100.39	101.16	100.34	101.03	100.92	103.1	101.46	100.07	99.597	101.26	101	100.58	101.12	101.4	100.11	100.08	101.06	97.584	98.53	101.42	98.454	98.163	102.08	100.54	101.96	99.456	101.31	100.44	100.52	101.21	101.94	99.707	100.88	100.31	99.938	98.981	100.83	100.45	99.556	99.131	98.924	99.301	102	101.37	98.041	99.846
105.37	104.61	105.85	105.42	106.49	105.31	102.93	106.31	103.81	105.12	104.46	102.03	105.08	104.11	104.02	105.23	103.07	103.83	105.47	105.69	104.92	105.99	103.68	101.53	106.18	104.84	105.15	106.25	105.98	104.14	105.62	104.73	101.99	105.76	105.43	105.57	101.34	105.37	104.94	103.95	106.74	103.45	103.91	106.02	103.46	105.61	103.88	104.49	105.15	104.27
102.23	105.1	101.79	104.42	104.18	103.11	105.49	105.15	104.39	105.25	105.8	103.21	106.63	104.06	101.43	103.59	104.46	105.17	104.22	105.93	102.68	104.93	102.28	107.31	105.18	102.38	103.82	104.17	106.79	103.57	103.58	106.31	103.74	104.86	106.03	104.18	104.19	102.18	104.95	102.62	103.96	102.16	106.43	105.57	102.7	106.33	103.28	105.25	104.21	105.67
111.6	108.46	111.1	113.42	111.63	109.99	112.04	113.06	111.33	110	111.92	111	110.8	109.71	112.47	112.23	112.05	111.1	111.52	108.38	112.49	110.57	110.32	110.21	112.85	110.99	109.35	110.66	110.39	110.46	112.04	110.89	110.59	111.29	112.1	109.49	110.85	110.74	110.13	109.05	111.61	113.85	112.06	110.39	112.02	111.4	112.41	112.18	111.47	112.34
110.85	108.74	110.04	109.56	110.76	109.72	109.83	112.27	107.84	109.93	109.48	109.98	110.21	112.53	109.92	110.35	111.48	109.01	111.25	109.91	111.93	111.57	110.17	109.25	113.73	109.83	111.16	110.66	110.48	108.35	110.31	110.28	111.02	107.89	110.72	109.2	110.06	111.31	110.3	111.66	110.19	111.82	109.44	111.85	111.7	110.12	111.55	109.05	109.08	110.19
99.714	100.28	99.488	101.07	100.62	102.23	99.076	100.08	100.74	98.938	99.765	99.113	98.199	99.062	99.99	99.446	100.21	97.637	100.05	98.519	99.69	100.55	100.04	101.17	102.31	101.93	101.17	100.21	100.24	100.53	102.24	96.771	100.19	100.81	99.965	97.85	99.058	101.19	99.891	99.307	99.656	99.889	99.352	100.8	97.393	99.804	100.23	104.45	99.506	100.73
107.3	106.68	105.7	107.52	106.95	106.66	108.24	107.06	107.41	105.5	106.69	104.53	106.8	105.93	106.75	104.77	107.74	107.12	107	108.05	105.89	105.27	106.11	105.08	104.56	106.54	105.11	106.36	105.57	106.23	107.3	105.45	109.15	106.47	107.42	107.64	107.57	105.62	104.3	109.45	108.82	104	106.52	105.99	105.25	104.53	109.3	106.2	104.96	107.89
107.95	105.86	106.95	107.06	107.07	105.78	106.46	109.43	106.51	107.49	107.31	105.03	106.97	106.79	107.46	105.97	107.1	107.6	106.36	108.14	105.14	107.37	104.61	105.88	104.95	106.84	105.85	106.1	103.48	106.93	103.95	107.66	106.36	107.89	105.61	107.44	107.11	107.72	107.16	107.25	105.48	104.65	105.36	105.01	107.3	105.17	104.46	107.24	105.66	107.21
105.88	106.38	104.49	107.05	109.07	106.84	103.05	106.44	107.63	104.43	105.86	106.42	107.85	103.96	104.53	104.8	107.45	104.14	108.17	108.04	106.16	105.61	105.99	107.25	106.72	103.43	107.25	105.77	105.79	105.67	106.05	106.87	107.42	107.58	105.4	106.22	105.84	108.43	109.1	105.66	105.72	104.34	105.38	106.73	108.24	105.65	106.82	106.27	108.99	106.4
109.81	110.06	108.07	110.3	109.34	109.4	108.99	110.08	110.19	111.97	110.73	109.9	110.39	111	111.98	110.72	110.31	109.3	110.92	110.77	109.31	109.5	108.61	111	111.53	109.65	111.76	112.63	110.96	109.11	112.21	110.83	111.65	110.74	111.7	110.86	111.36	109.95	112.17	111.8	109.21	111.2	110.77	108.23	108.72	110.76	111.83	109.67	108.36	110.46
113.23	112.1	112.29	114	112.04	113.46	113	111.73	113	111.59	110.71	111.18	111.86	112.45	111.31	112.53	113.2	111.02	112.76	113.65	111.06	113.11	110.24	111.28	113.23	113.04	111.6	110.52	114.02	112.06	110.19	111.25	110.83	112.58	111.16	112.15	112.26	110.94	111.27	111.07	111.58	113.34	112.08	110.41	112.59	110.12	113.92	110.51	113.84	110.64
110.91	109.82	110.88	111.31	111.33	113.63	110.73	111.9	111.14	112.86	110.86	109.28	112.79	111.77	113.62	111.28	111.38	111.22	112.4	110.18	111.05	110.43	112.13	111.17	108.89	109.73	109.68	109.86	110.65	112.11	110.7	113.13	111.24	113.4	112.08	110.29	110.77	114.64	113.03	113.95	111.51	113.14	112.81	111.36	112.07	109.85	112.19	111.53	111.62	111.71
114.87	111.58	112.84	113.4	111.46	111.73	113.31	113.18	111.74	113.51	111.82	111.41	112.5	110.7	111.83	112.44	113.29	113.3	112.7	111.56	111.33	113.13	110.89	112.66	111.22	112.93	113.34	112.84	111.31	110.52	111.81	109.88	116.21	110.44	111.48	113.68	111.7	114.73	112.79	112.21	113.48	113.91	113.11	112.02	113.76	112.9	111.42	112.34	110.62	112.08
112.89	111.48	110.86	113.18	109.63	112.4	112.56	112.75	111.59	113.92	113.22	111.12	112.21	111.67	113.27	113.36	112.57	111.32	112.63	111.98	110.63	111.23	109.92	110.27	112.44	108.9	112.98	111.52	114.04	112.66	112.01	112.23	113.19	110.12	113.17	110.85	112.96	110.74	111.36	111.69	115.21	112.63	110.97	111.51	109.58	113.68	112.77	112.86	112.73	111.65
104.94	106.45	104.38	106.43	105.19	104.6	108.28	105.13	105.5	106.53	105.65	106.57	105.68	106.58	105.34	108.23	105.38	104.69	103.25	107.87	105.2	103.52	107.87	106.52	107	105.85	105.09	105.35	104.58	104.49	105.23	104.49	104.37	106.22	105.48	105.49	104.33	103.97	105.13	104.59	108.38	104.99	104.1	106.39	107.58	107.47	104.72	105.05	106.04	104.54
110.85	112.02	112.8	113.42	111.49	110.22	112.36	110.9	111.07	111.86	110.63	112.52	110.04	112.24	111.47	113.24	110.71	110.29	112.58	111.97	112.05	110.17	112.39	111.53	113.53	112.02	112.23	111.24	111.16	111.03	112.68	111.48	110.45	111.8	111.78	111.78	110.65	110.75	111.41	111.94	114.1	112.82	110.36	111.6	112.15	111.28	111.34	111.53	109.43	111.06
106.47	105.23	105.13	104.38	105.06	105.17	105.06	105.08	105.73	105.89	106.01	103.91	106.6	103.7	106.7	105.48	104.72	102.98	105.43	106.76	105.7	106.52	104.13	106.48	103.72	106.45	106.37	104.49	105.93	106.29	104.59	103.69	104.5	108.17	105.97	106.85	106.92	104.67	106.43	105.38	103.94	105.29	104.93	105.35	105.86	106.42	105.79	104.64	104.96	104.33
107.31	107.31	107.57	106.43	108.31	106.64	107.93	106.41	105.99	106.09	107.58	104.49	105.95	109.03	105.24	105.46	105.62	105.42	106.69	107.39	105.84	106.07	105.48	105.63	107.78	106.44	105.19	105.74	107.15	105.17	107.72	105.47	106.02	108.12	107.58	105.34	108.74	104.71	104.92	106.07	107.37	106.62	104.58	106.03	105.61	107.21	104.38	106.4	106.04	107.63
115.53	115.17	114.29	115.48	118.16	116.9	116.53	115.45	113.22	114.91	116.32	117.2	115.22	116.69	115.63	115.73	116.43	116.49	114.94	116.48	115.63	118.43	116.1	116.78	116.61	115.42	116.14	118.38	116.03	116.32	115.69	117.16	117.56	115.84	114.68	115.71	115.08	115.78	119.81	115.84	116.42	114.81	114.33	117.3	115.44	114.59	114.72	117.46	116.09	117.17
111.82	113.37	111.39	112.77	111.02	114.1	113.05	114.81	111.74	112.59	112.88	110.29	114.26	112.79	113.99	111.92	111.93	112.03	111.86	114.94	111.87	115.36	116.84	110.37	113.23	113.68	112.78	113.51	113.52	113.64	114.07	113.01	111.32	112.95	110.55	113.02	111.02	111.92	110.53	114.47	113.64	113.99	114.06	108.97	113.33	113.39	112.25	113.54	113.47	112.65
99.158	98.936	100.1	99.679	100.24	99.72	100.44	97.995	100.85	99.978	100.54	99.619	100.26	100.44	99.346	101.79	100.84	101.93	100.84	100.87	101.27	100.54	98.379	99.862	102.85	100.15	99.848	100.54	100.87	102.37	102.1	99.474	99.429	98.999	99.267	99.809	98.204	100.44	102.21	101.74	100.08	102.25	99.954	99.25	101.59	99.941	98.666	98.061	101.62	100.96
111.4	111.76	113.02	111.99	111.91	112.95	109.64	109.1	110.07	111.48	111.65	113.67	113.17	110.51	111.25	112.29	110.84	111.53	112.23	113.43	111.3	111.05	112.08	108.97	112.46	113.13	110.79	111.37	112.93	111.67	111.66	113.87	113.21	112.11	114.26	110	112.99	112.77	112.37	111.68	112.82	113.11	112.24	112.05	110.97	111.68	112.33	111.3	110.61	113.69
104.96	106.93	103.82	104.15	105.76	105.09	105.69	105.78	107.05	105.37	105	105.5	107.24	107.3	105	105.53	106.84	105.69	104.51	102.82	104.56	107.21	108.76	104.97	105.76	104.7	107.29	103.27	106.18	107.82	105.29	108.38	108.55	105.52	106.27	106.49	106.9	104.51	105.16	105.68	107.36	106.25	104.96	107.26	104.45	104.61	106.37	106.47	106.6	103.6
107.68	106.33	108.45	106.22	104.31	106.88	108.1	105.48	104.78	105.2	106.23	104.75	106.29	108.91	106.61	106.4	105.01	105.97	109.54	108.02	106.62	105.7	107.29	105.31	107.03	108.57	106.28	106.63	107.05	105.86	106.24	106.63	106.67	107.42	106.25	108.65	105.68	107.51	106.56	108.44	106.31	109.63	105.1	106.53	106.65	105.23	108.02	105.18	107.18	107.23
101.03	99.505	97.75	100.08	98.041	99.02	101.33	99.888	100.61	101.38	98.907	100.58	97.905	97.917	101.34	102.12	98.426	101.02	99.657	100.42	98.81	98.943	99.879	98.015	100.49	101.17	99.653	101.08	99.322	100.77	98.188	101.55	100.68	101.19	98.329	99.183	100	100.97	99.761	102.05	99.553	100.41	99.473	100.46	99.581	100.99	99.236	98.803	99.534	99.452
110.25	112.6	113.27	110.4	111.9	111.25	110.54	109.79	111.82	108.44	110.32	111.89	113.65	112.01	111.71	112.02	111.82	110.69	111.22	112.29	110.85	110.88	112.58	114.63	109.68	113.1	111.73	111.95	111.77	111.58	110.67	114.01	111.03	108.13	110.3	110.49	110.87	113.45	112.16	109.3	112.56	111.27	109.99	113.12	112	110.64	112.57	112.67	112.61	110.32
103.56	108.34	106.06	104.8	104.99	105.92	107.21	106.86	105.26	107.01	105.18	105.31	106.34	103.35	104.08	106.03	105.48	105.39	106.49	105.61	104.15	106.39	105.58	105.34	105.41	108.44	105.63	109.23	106.04	107.03	107.14	106.04	107.57	105.67	106.06	105.02	104.83	105.78	106.36	107.14	104.98	106	106.52	104.97	108.83	104.06	105.97	105.99	106.02	105.82
111.83	112.41	108.88	111.95	111.77	112.72	113	113.62	110.31	111.78	112.77	112.96	111.95	110.65	113.15	110.18	112.83	114.19	112.03	111.39	111.21	112.93	113.33	112.25	112.69	112.11	113.32	110.41	112.54	110.58	111.75	111.7	113.3	111.12	112.07	113.64	113.75	111.85	113.28	110.2	111.65	112.3	110.9	113.76	112.77	111.42	111.05	112.95	113.36	109.98
101.64	97.427	101.17	101.2	100.16	98.817	99.901	98.906	101.61	101.64	98.19	98.377	99.498	99.956	99.84	100.71	98.963	98.985	98.115	99.916	100.88	100.33	101.33	99.174	99.862	101	100.08	101.16	101.25	99.766	100.03	97.215	100.28	99.555	100.19	100.17	101.76	100.9	100.49	100.55	99.591	97.918	100.14	100.73	97.381	98.879	99.245	97.77	103.27	100.95
106.51	103.95	106.04	106.56	106.08	106.9	105.9	105.79	106.14	107.46	104.65	105.57	106.79	104.87	104.88	104.1	105.2	105	106.88	106.02	105.09	103.74	105.52	104.78	104.27	106.22	106.78	106.63	107.49	106.3	106.02	107.04	106.14	104.15	102.68	104.56	106.12	104.93	106.4	103.89	107.85	107.07	103.63	103.29	105.32	105.6	105.78	105.17	104.79	106.46
100.79	99.556	101.51	99.368	103.37	101.04	99.096	101.86	99.894	100.62	100.34	99.765	103.25	100.2	98.934	100.14	97.483	102.27	100	101.52	102.3	101.12	97.599	101.39	100.21	100.56	100.89	101.85	99.84	102.41	101.04	100.8	102.21	99.153	101.6	102.14	101.78	101.66	101.67	100.21	102.76	102.28	101.46	99.297	100.97	100.67	102.38	99.945	99.309	99.533
107.17	107.28	105.7	106.51	106.82	106.58	107.08	106.01	105.17	104.47	105.41	105.51	106.49	107.86	107.04	107.54	103.6	108.55	106.95	106.37	109.28	107.86	105.41	107.18	105	106.08	107.51	106.14	104.65	107.17	106.42	107.06	107.48	106.68	107.34	105.54	105.68	106.49	104.29	105.85	105.59	104.8	105.7	105.51	105.94	105.46	103.52	104.22	108.28	105.8
116.07	117.23	114.7	117.02	117.22	114.17	116.54	114.32	117.54	119.16	118.65	114.29	116.53	118.47	117.75	115.95	116.23	117.73	117.46	114.21	116.63	116.12	116.9	115.51	115.09	116.99	113.76	114.65	116.64	116.51	118.44	115.9	114.4	115	115.14	115.98	114.71	117.36	117.77	114.17	117.99	117.21	115.02	114.56	117.36	116.8	117.09	116.39	115.66	115.31
115.2	109.91	111.64	110.72	112.23	111.15	112.16	112.17	111.38	109.78	112.67	109.6	111.7	111.88	113.02	109.08	109.66	111.53	110.97	112.2	111.35	110.89	112.03	111.02	111.34	112.32	111.1	112.7	109.2	110.04	111.03	112.69	111.55	109.27	113.07	110.63	109.82	111.25	111.41	109.6	110.91	111.17	110.88	110.8	109.86	111.34	108.94	108.67	110.14	109.85
105.85	105.04	104.41	106.13	107.51	106.2	105.2	107.05	106.33	106.13	105.36	105.66	105.58	105.02	103.75	107.03	106.2	105.8	105.3	104.23	105.98	107.2	106.21	105.1	104.17	105.83	106.32	104.61	105.64	105.45	106.86	108.31	107.05	103.04	105.07	105.61	107.56	104.76	104.63	106.32	104.21	104.78	103.3	104.81	105.25	105.8	107.78	107.09	103.1	104.47
101.51	100.63	103.85	99.896	101.76	99.839	101.44	102.41	101.27	102.57	100.24	101.93	101.09	100.63	101.99	101.34	99.244	103.29	100.13	101.2	102.09	103.5	98.21	100.05	101.4	99.97	100.7	98.96	100.23	101.3	100.69	102.11	101.23	101.53	101.13	100.83	102.33	102.64	100.55	101.67	100.69	99.92	98.857	102.99	100.72	99.643	99.918	102.16	101.6	103.22
104.42	105.89	106.72	106.35	106.45	106.35	107.39	105.37	103.9	104.18	102.71	106.52	104.94	105.37	104.89	103.92	104.37	108.25	105.17	104.22	106.52	106.83	106.05	106.48	105.47	104.97	105.04	103.26	103.87	105.6	105.12	103.27	106.49	104.65	106.45	101.99	104.34	104.91	104.49	106.1	104.95	106.99	105.84	105	104.93	105.16	105.46	105.14	104.29	106.57
105.39	105.23	106.8	105.52	106.42	104.91	104.64	105.44	107.03	103.83	108.03	105.41	104.49	106.55	105.02	107.57	105.08	107.84	105.02	106.39	104.37	106.03	103.7	107.59	105.59	105.86	107.05	105.01	104.71	103.29	105.81	104.65	108.34	105.91	106.36	104.56	107.06	107.54	105.35	104.15	105.69	104.31	104.28	107.22	102.79	106.1	104.71	105.64	104.62	107.56
118.84	117.03	118.51	118.06	116.81	118.71	118.05	117.18	117.57	118.03	117.93	116.42	117.01	116.6	116.86	119.38	117.24	116.51	117.05	118.69	119.41	117.04	117.98	119.12	118.59	118.77	117.68	118.71	116.69	117.11	117.02	117.39	116.44	117.2	120.28	117.41	117.01	114.53	118.53	117.12	117.46	117.24	118.39	116.55	119.57	118.25	119.28	120.2	117.08	117.39
113.08	112	110.8	111.5	112.2	111.99	109.33	111.77	111.05	111.99	109.35	109.7	109.67	111.73	109.93	112.18	110.39	110.68	111.07	112.52	109.31	110.65	111	110.52	114.2	110.84	110.34	110.97	113.8	113.19	113.59	113.18	112.65	111.79	112.02	109.96	111.61	112.94	111.75	111.84	110.57	111.37	111.26	110.25	111.06	111.3	111.43	112.45	112.52	112.67
105.13	103.93	104.78	106.86	107.02	106.13	104.04	105.25	102.15	105.45	105.7	104.43	106.14	106.76	106.05	107.11	106.73	105.78	104.47	106.27	106.59	105.17	104.95	105.04	106.37	105.01	105.42	106.09	106.26	106.43	106.79	105.86	106.12	105.71	104.29	105.28	105.66	105.85	106.34	104.16	105.85	103.44	104.3	104.42	105.7	105.39	106.56	105.66	106.37	106.27
113.28	111.91	113.92	112.37	110.87	112.85	113.73	112.94	111.98	110.39	114.05	112.47	114.1	113.34	112.16	111.98	112.09	112.62	111.4	113.17	112.43	112.34	112.7	112.16	112.7	111.49	112.08	109.25	112.9	113.43	114.59	113.37	114.33	112.7	110.72	111.89	113.75	113.4	114.1	111.84	113.76	113.97	113.02	114.45	112.32	112.62	115.16	112.57	114.18	112.75
104.84	105.67	103.33	104.84	105.57	105.25	105.8	104.59	104.87	106.4	105.24	106.15	104.72	106.48	107.83	106.34	105.04	104.51	104.84	105.68	105.16	105.04	104.83	104.09	105.27	105.28	103.38	104.52	107.94	103.76	106.36	106.61	104.94	106.82	105.54	107.35	106.44	105.39	104.14	106.21	104.2	106.54	105.12	103.37	106.64	106.42	103.26	102.49	105.58	107.44
111.32	111.93	111	112.03	111.5	112.25	112.28	111.7	110.93	112.84	113.01	112.97	112.23	110.78	112.04	111.68	112.57	112.44	111.37	111.24	110.71	112.95	110.71	111.95	111.71	111.27	112.57	112.41	113.27	110.94	109.96	113.93	109.5	111.92	114.87	111.36	112.05	109.84	113.72	113.63	110.06	112.44	109.55	111.56	111.17	111.6	110.33	112.15	111.85	112.83
106.66	106.95	103.74	105.52	104.57	105.97	106.31	106.1	105.63	105.73	105.33	106.03	105.81	106.57	105.07	105.57	103.68	105.46	105.53	107.95	107.24	105.43	106.44	104.52	106.62	107.52	104.67	105.13	104.94	107.54	105.2	107.53	105.62	106.34	107.12	105.73	106.99	105.55	104.59	104.19	105.43	107.42	105.49	107.19	104.27	107.49	106.03	106.94	105	104.45
104.82	104.97	104.08	106.41	106.47	105.35	105.08	105.35	105.06	103.82	108.56	107.42	106	107.23	106.18	107.15	105.53	106.36	105.43	104.5	106.05	107.24	107.04	105.32	106.56	107.58	107.67	104.89	106.37	104.77	104.96	105.25	105.11	105.96	105.1	107.58	104.73	108.52	104.21	108.04	107.54	104.81	106.85	107.14	107.34	107.92	109.95	107.18	108.52	106.78
103.97	104.54	104.21	104.33	102.49	104.48	105.76	104.09	104.4	105.24	104.93	104.66	103.13	103.07	103.24	105.31	104.13	105.51	105.32	106.82	105.71	103.4	105.13	103.56	101.99	103.77	104.63	104.26	106.5	103.88	103.64	105.02	105.93	105.42	103.75	103.94	105.49	103.46	103.13	105.27	103.96	105.52	102.48	103.24	103.53	101.88	101.94	105.99	104.53	104.07
98.731	101.09	97.096	99.727	102.39	99.912	100.97	102.58	99.777	99.71	99.965	98.893	98.558	98.857	99.187	102.06	100.22	101.85	96.357	98.435	98.811	98.877	99.749	99.99	100.23	100.03	100.31	99.46	98.415	101.72	98.186	100.29	101.38	100.99	98.937	101.16	101.75	100.56	99.691	102.21	100.14	100.71	98.791	98.79	102.38	100.54	99.679	98.871	101.21	97.956
105.61	104.78	103.89	107.93	108.6	108.63	108.69	105.62	106.2	105.15	106.94	105.56	106.32	105.26	106.57	107.22	104.78	104.19	102.81	103.86	104.13	106.37	105.02	108.33	104.17	107.27	103.26	107.35	106.86	105.43	104.17	106.63	105.09	106.3	106.51	105.82	106.02	105.2	106.14	107.81	105.49	103.73	105.66	105.1	105.15	104.62	105.35	104.72	106.95	105.59
106.92	106.08	106.31	105.51	108.36	105.79	106.76	105.51	107.23	105.7	106.15	105.81	106.81	104.98	105.7	104.59	104.29	105.22	106.56	108.36	105.93	107.04	106.92	106.78	104.64	105.94	106.66	105.36	105.47	105.26	105.8	106.99	105.91	106.42	105.62	105.95	105.17	103.74	108.53	106.98	104.86	104.65	105.01	105.93	103.98	107.27	106.91	106.21	106.32	105.76
104.76	104.71	105.85	107.81	105.54	106.46	105.23	105.92	105.28	106.52	104.67	106	105.78	105.21	105.49	106.48	105.24	105.01	107.63	107.25	106.03	105.93	104.47	106.09	104.21	105.78	104.4	106.75	106.7	105.38	104.94	105.74	105.41	104.37	106.4	103.99	106.43	105.89	106.16	104.82	102.89	106.8	105.64	105.73	105.86	106.76	105.48	108.54	104.64	106.05
101.33	102.83	100.1	101.27	101.37	101.09	99.793	100.58	102.46	102.64	102.93	101.71	100.92	103.25	101.81	100.47	100.83	100.32	100.79	101.16	99.311	102.97	100.59	101.3	100.77	99.99	100.81	101.67	101.1	100.05	99.344	100.69	99.26	101.5	98.223	102.72	100.24	99.012	102.27	101.55	103.22	100.9	102	100.13	101.93	100.82	101.42	102.06	102.21	101.3
107.02	108	106.82	107.79	107.59	108.5	108.62	109.57	106.76	105.92	107.61	106.42	106.48	108.81	105.84	106.63	106.32	105.11	107.67	107.87	107.15	105.4	105.59	108.62	108.41	104.84	107.07	105.34	108.05	105.71	106.14	106.41	107.16	106.56	109.29	105.47	106.36	105.14	110.48	106.14	106.47	106.99	107.45	105.86	106.35	106.99	109.08	106.78	108.18	107.54
104.46	103.75	105.18	102.86	105.54	103.27	105.57	106.18	104.78	104.59	105.6	106.75	105.67	105.83	106.51	104.53	106.61	106.12	107.37	106.44	104.75	107.19	104.65	106.57	102.47	105.3	103.57	107.32	103.67	104.77	106.27	107.3	105.04	106.42	107.27	103.5	106.32	106.9	105.46	106.88	104.52	105.63	105.57	104.67	104.08	105.46	105.19	104.73	104.8	106
103.3	105.11	104.71	106.93	105.9	106.53	102.58	104.99	104.49	102.27	105.01	105.17	105.24	106.25	108.06	105.13	104.17	106.17	106.25	106.02	107.59	105.42	106.25	106.25	105.17	107.18	107.23	105.79	104.82	104.15	105.76	105.81	104.61	106.28	106.63	103.5	105.09	105.3	108.02	105.97	104.89	103.86	105.67	107	105.58	104.24	106.26	104.9	103.79	105.95
104.07	105.78	105.58	102.27	103.01	102.82	102.44	102.84	104.04	102.72	104.86	102.93	102.16	105.82	103.15	103.41	102.03	103.38	103.93	103.12	105.16	103.75	105.07	104.4	104	104.64	102.88	104.67	102.65	105.72	104.54	104.91	102.49	103.46	104.17	105.75	103.85	104.72	103.54	104.89	104.03	104.27	103.79	102.16	104.11	101.14	104.84	105.95	104.24	102.6
106.57	103.53	105.93	107.72	107.53	105.22	104.83	107.11	105.77	107.24	104.21	105.47	107.8	107.42	103.9	105.83	107.11	104.78	104.05	105.06	105.92	103.11	104.28	103.18	105.91	103.26	106.11	107.72	108.04	105.78	106.54	104.37	107.93	105.96	105.37	105.64	103.7	106.64	105.08	105.61	103.79	106.93	107.38	105.17	106.02	105.87	106.28	103.97	106.5	107.52
108.93	112.67	111.5	112.53	110.93	111.53	112.66	112.53	111.57	108.91	110.46	111.18	111.91	111.32	110.15	110.03	110.99	112.89	111.37	110.77	111.82	113.31	111.27	111.49	111.1	111.76	113.76	110.51	109.51	112.62	110.63	112.7	109.45	111.85	112.16	111.04	113.2	111.46	112.09	110.18	111.74	111.83	109.62	112.57	113.61	114.15	109.21	111.44	113.98	110.98
106.53	107.92	106.64	104.4	107.23	105.48	104.04	106.87	103.99	106.64	105.75	103.81	106.95	104.28	105.03	106.62	106.17	105.63	105.39	107.5	104.3	104.56	106.32	106.5	107.49	106.73	104.16	105.05	104.54	106.52	105.95	105.43	103.81	107.29	105.39	105.38	104.88	106.78	107.76	106.16	104.22	107.71	105.75	103.95	105.43	107.25	104.14	106.87	105.68	106.25
99.784	98.418	99.855	100.08	100.75	100.22	97.978	101.92	100.18	100.01	98.847	98.43	99.427	100.58	99.709	99.462	102.44	100.48	99.439	99.953	99.366	98.927	97.367	100.83	100.75	98.788	98.798	99.332	98.727	99.688	99.848	99.391	99.368	98.284	98.871	101.59	98.805	100.3	100.93	100.15	99.396	99.35	98.835	100.68	98.422	98.19	101.41	101.73	102.5	101.13
105.54	103.63	106.51	105.54	103.74	107.61	105.94	106.65	104.72	104.59	107.58	106.62	107.05	106.05	105.01	105.72	105.81	105.22	106.19	106.2	104.33	108.3	104.24	107.42	106.17	104.63	105.9	107.88	105.81	106.16	107	104.75	106.95	106.05	103.32	105.31	105.47	104.79	107.52	106.66	105.73	106.2	105.07	106.2	104.79	105.29	106.99	105.39	106.42	106.42
104.71	107.22	105.17	106.49	105.7	105.16	107.81	107.49	106	105.51	105.83	105.64	105.36	105.42	107.86	106.99	106.45	105.47	106.38	105.59	106.11	105.06	105.79	105.57	105.1	106.76	106.22	106.12	108.5	106.6	105.84	107.09	107.92	106.69	103.76	106.05	106.39	105.74	108.25	107.27	106.77	104.55	109.21	106.3	107.22	104.69	105.29	105.78	108.19	106.51
105.4	107.56	107.12	108.99	105.62	106.03	102.01	106.46	106.1	104.88	105.29	104.77	104.18	106.62	106.12	103.98	107.42	105.73	106.97	103.65	105.62	105.75	105.48	104.81	104.09	106.23	106.56	104.94	106.45	102.8	108.25	107.92	107.15	106.27	105.24	104.69	106.66	104.48	105.01	107.45	104.14	104.92	104.71	105.66	105.87	105.79	105.89	104.82	105.28	107.23
109.68	109.92	110.25	109.2	111.69	109.73	109.59	110.59	109.99	108.73	110.99	110.31	108.67	111.25	110.57	112.54	110.76	111.01	112.19	109.64	110.22	111.41	106.53	111.67	110.74	111.05	109.14	109.32	110.88	110.44	109.2	110.6	110.19	110.96	111.53	110.64	110.24	110.55	110.42	108.68	111.61	111.48	110.42	110.83	110.88	110.48	107.81	111.31	111.41	109.37
110.61	110.67	111.34	110.86	111.91	112.09	111.17	111.06	110.95	111.62	112.35	112.5	113.38	110.78	113.91	113.13	113.11	111.97	109.42	113.19	111.06	110.88	114.12	109.68	111.96	112.65	112.47	111.75	111.27	113.05	111.13	112.52	112.07	110.95	110.51	112.55	109.87	112.38	112.88	111.71	111.45	112.46	112.22	111.56	111.6	112.98	115.21	111.58	111.63	111.53
111.02	108.9	111.27	108.8	108.46	110.06	108.67	109.22	111.49	109.23	111.78	112.01	110.02	109.42	111.18	110.26	109.63	108.73	107.93	109.94	109.41	111.59	107.77	112.03	109.09	110.19	110.58	107.82	109.21	108.65	108.62	111.34	110.64	108.88	109.47	110.16	108.72	111.15	109.37	106.93	107.96	110.17	109.38	111.45	109.34	109.75	108.96	111.36	109.72	111.2
105.42	103.02	105.78	106.3	105.41	106.32	107.27	105.35	106.55	106.22	105.75	106.18	105.47	105.79	105.2	106.49	105.31	104.19	104.09	103.09	103.81	106.38	105.39	106.48	105.75	105.39	106.81	105.34	106.86	104.81	104.3	107.89	106.83	104.86	105.35	104.24	105.44	104.29	106.51	104.68	106.33	106.39	106.91	104.77	105.92	104.52	105.93	106.23	105.25	106.13
105.74	107.68	107.22	106.4	103.62	104.68	105.97	106.34	106.01	103.39	106.09	106.99	105.2	105.77	105.48	105.79	104.99	105.46	103.88	105.41	104.48	105.14	105.96	105.61	107.2	106.16	105.42	106.18	103.86	103.17	103.53	104.71	105.43	107.39	105.93	106.25	106.16	106.82	107.25	103.94	106.41	104.6	103.89	105.21	106.66	104.68	106.34	106.49	105.13	105.8
101.58	100.12	98.225	99.739	100.95	100.22	100.46	99.788	101.34	99.089	100.19	100.7	99.394	100.03	99.195	100.31	100.35	100.05	99.18	99.902	99.231	100.96	99.142	100.35	99.344	101.19	98.793	100.15	102.07	97.611	101.74	100.86	98.723	98.904	103.15	100.07	99.551	100.78	102.29	100.37	98.894	99.393	100.57	100.1	98.427	99.586	98.805	97.83	98.784	99.941
108.24	106.8	107.77	106.18	107.67	107.36	107.9	105.21	107.35	110	106.59	108.26	109.19	106.19	105.63	106.72	106.73	106.55	106.43	106.21	107.41	106.53	107.3	108.79	108.04	106.6	106.31	107.65	107.48	106.38	107.22	107.36	106.18	106.62	107.41	105.47	109.74	108.25	104.74	106.38	105.71	106.58	107.57	106.5	107.43	104.26	108.38	106.56	106.14	108.65
110.06	110.8	113.13	110.6	113.98	110.23	111.43	113.07	110.46	111.17	111.73	110.01	113.88	111.96	111.82	112.67	111.16	112.2	112	109.79	109.83	112.54	111.05	111.79	111.62	110.45	111.75	112.19	111.8	113.15	110.07	110.47	113.18	112.4	111.71	111.87	111.3	112.33	110.39	112.03	111.48	111.96	111.87	110.39	109.18	109.15	110.79	110.69	110.57	110.24
100.23	99.154	99.061	102.19	101.64	102.54	101.74	101.43	102.07	100.46	101.92	98.938	100.35	102.29	100.66	100.28	100.74	101.24	101.25	100.04	98.291	99.282	100.68	101.02	100.66	98.173	100.29	98.265	100.99	100.47	101.87	98.216	101.23	97.968	101.89	102.46	100.49	100.93	99.763	101.98	101.74	100.54	101.28	102.21	101.17	101.23	99.057	98.661	100.2	101.22
106.87	101.74	104.97	105.63	102.06	103.27	106.1	103.02	104.9	105.37	105.03	103.34	104.73	104.46	103.96	105.41	104.72	104.31	104.67	103.11	103.74	104.41	104.55	105.11	105.56	105.53	107.93	102.78	104.46	104.81	103.87	106.03	103.32	105.63	102.85	105.68	106.16	104.82	104.38	104.21	105.12	105.42	106.66	104.07	102.98	107.32	100.83	103	104.15	104.03
100.52	101.75	102.38	97.89	103.36	100.32	96.757	98.545	98.511	101.45	100.37	99.557	100.33	101.49	100.93	100.87	100.37	100.72	99.876	99.979	99.744	97.962	101.83	101.85	102.28	97.853	99.521	100.48	99.823	98.948	100.42	99.884	99.936	103.12	102.67	100.17	99.683	101.17	100.29	100.96	99.654	101.74	100.47	98.424	98.944	99.954	100.44	100.46	102.46	99.364
110.2	109.77	108.93	109.92	110.48	109.49	110.32	108.48	109.86	111.26	108.75	110.42	110.35	110.77	109.28	109.18	109.14	109.6	110.57	112.83	109.29	111.68	109.89	108.56	110.31	110.61	108.35	110.82	109.91	110.56	110.22	111.27	110.48	110.19	109.02	107.79	111.17	110.25	108.2	109.47	108.4	109.98	108.96	111.16	110.05	110.96	108.89	110.61	111.83	108.6
105.86	105.66	102.19	101.82	103.58	105.94	104.86	103.89	104.55	103.26	105.96	104.89	103.83	101.54	104.83	104.4	104.94	103.63	104.8	104.66	106.09	102.62	103.74	102.26	103.27	103.5	104.62	104.41	102.08	104.18	104.01	104.41	103.2	105.17	103.48	103.75	103.35	104.54	102.1	104.28	102.85	104.99	103.26	104.35	104.86	103.4	104.27	103.97	104.46	103.63
114.68	113.27	113.99	112.11	112.32	113.59	113.25	113.94	110.17	114.17	112.93	113.58	113.95	113.83	112.59	114.17	114.67	110.48	112.73	112.2	112	113.57	110.58	113.59	114.56	114.03	114.54	113.14	114.87	114.94	113.32	113.65	112.81	114.05	115.66	112.44	110.89	111.18	113.75	111.45	112.56	112.94	112.37	112.39	114.06	113.55	111.63	113.68	111.38	113.96
108.33	106.05	105.89	106.77	107.57	109.23	107.68	106.26	106.85	108.41	104.86	106.82	107.05	107.71	109.32	107.49	109.73	105.91	103.7	107.18	108.37	108.92	106.13	105.9	108.04	106.01	107.26	107.14	107.27	107.2	108.08	106.05	104.26	105.97	109.31	107.12	107.19	106.73	107.12	106.69	106.77	106.1	107.01	106.04	105.87	108.31	106.64	106.38	107.99	108.03
105.44	107.01	105.33	107.7	107.45	106.55	107.24	105.07	105.13	107.93	108.27	106.82	105.35	106.27	106.08	105.01	105.19	107.27	104.91	106.5	106.2	107.28	107.58	106.35	107.32	106.4	106.44	107.27	106.37	106.57	108.46	103.32	105.37	107.47	106.67	106.35	105.85	105.69	108.64	106.95	106.54	106.07	107.26	107.04	104.32	106.7	107.14	105.37	104.57	104.93
105.32	108.17	105.81	106.03	105.16	105.75	107.11	108.44	106.16	105.3	105.62	105.45	108.1	105.48	105.7	107.64	106.73	108	106.02	107.25	107.24	107.37	107.38	106.95	108.19	107.45	107.75	107.7	105.78	107.04	107.29	109.02	108.25	106.19	105.45	107.36	106.38	105.18	107.25	106.55	109.66	106.39	109.28	108.05	109.08	107.19	106.64	109.17	107.76	106.24
111.22	111.56	113.23	112.23	112.47	113.37	112.12	112.6	114.37	110.66	113.14	111.33	112.84	111.66	111.48	113.41	112.68	111.03	110.73	108.85	115.63	112.08	112.3	109.72	111.85	111.94	111.41	111.92	111.8	111.4	114.04	113.66	114.29	113.61	112.97	111.04	111.33	113.02	112.16	111.71	112.62	113.56	111.82	111.21	111.44	110.13	111.84	113.28	112.61	111.34
105.07	104.01	106.29	107.41	104.45	106.18	107.12	104.55	105.87	105.63	107.13	102.96	104.47	105.59	107.07	104.52	105.11	105.76	104.22	104.07	106.31	105.5	104.43	106.14	105.67	106.07	104.98	106.78	104.88	104.37	106.76	103.91	107.13	103.68	106.76	103.83	107.77	106.11	105.74	105.68	106.17	105.15	106.52	105.22	106.57	105.22	104.48	106.24	105.01	106.29
106.61	106.39	110.4	106.68	105.83	107.28	106.75	106.65	105.6	109.41	105.56	106.43	107.8	106.36	107.22	109.91	105.91	107.62	107.12	105.62	108.18	110.14	107	106.41	106.53	104.2	106.54	106.85	107.92	108.18	105.6	106.18	105.59	106.61	108.62	106.53	107.43	108.05	105.48	106.52	104.99	107.62	107.46	106.12	107.22	105.87	105.81	107.32	105.84	106.42
112.29	110.06	109.13	112.53	110.66	109.16	111.06	109.49	112.68	112.39	111.97	112.1	111.07	110.49	109.28	109.66	111.52	110.69	111.74	112.49	108.71	109.44	110.21	112.57	111.4	111.94	111.32	107.96	110.47	109.3	110.3	111.54	110.96	111.74	109.97	111.81	111.42	110.69	109.99	113.82	112.87	112.13	112.33	113.45	112.25	110.29	109.42	111.7	112.48	111.37
106.31	106.14	108.29	107.47	105.93	107.55	106.94	107.7	108.58	108.07	107.15	107.33	109.15	106.77	106.99	108.67	105.59	106.29	104.68	107.57	105.82	106.37	107.55	105.34	106.06	107.58	107.25	104.63	108.5	108.05	104.65	108.38	107.72	105.73	106.5	107.63	108.16	105.37	107.08	107.04	107.38	108.99	107.24	103.89	106.84	106.23	106.2	107.26	105.13	106.6
112.11	111.52	111.38	108.75	112.44	112.12	110.3	110.08	110.2	110.24	112.23	111.98	113.35	111.96	111.65	113.39	110.64	112.48	110.97	108.99	111.16	109.02	111.08	112.6	109.97	112.95	110.58	112.11	110.13	111.86	109.4	110.16	111.94	110.66	109.18	111.95	111.26	111.33	113.65	111.93	112.6	110.67	112.28	111.07	111.16	112.29	111.8	110.6	111.34	110.98
106.51	105.33	106.42	106.9	104.97	105.23	106.65	104.44	107.31	106.9	107.77	106.57	107.56	106.53	104.36	106.75	106.08	104.66	107.16	105.68	105.44	104.7	106.17	107.79	105.8	105.48	106.66	106.26	106.64	106.39	106.76	105.46	104.83	107.41	104.86	103.95	107.45	106.48	105.02	105.44	105.63	103.99	105.06	104.81	106.59	104.58	108.3	106.13	106.01	106.19
112.63	112.42	112.35	114.94	111.1	113.96	114.27	112.45	113.65	113.64	111.99	112.05	113.53	112.85	112.09	114.12	113.27	112.44	112.51	113.08	115.5	112.74	113.26	111.39	112.39	112.97	114.67	113.61	111.1	112.8	114.29	114.41	113.79	111.71	112.5	112.68	111.31	110.86	112.54	113.28	113.56	112.15	113.73	111.72	111.96	113.15	113.17	114.33	112.53	112.89
119.98	119.54	119.22	118.76	116.68	117.27	118.29	116.94	116.51	117.58	118.2	117.77	116.65	116.37	116.93	117.37	115.54	116.32	118.53	118.02	115.49	117.64	116.57	116.45	117.22	117.4	117.27	119	114.63	115.66	118.77	118.9	115.48	117.9	118.76	116.95	118.18	119.51	119.15	116.05	117.35	117.51	119.33	119.67	117.6	116.66	115.43	117.92	118.29	118.56
110.14	111.5	111.01	108.53	110.32	109.94	109.46	108.58	111.19	111.45	111.23	110.04	111.11	111.68	110.58	110.77	111.23	109.5	111.38	111.44	112.87	111.18	111.01	112.42	111.54	111.14	109.52	111.95	109.17	109.65	112.04	111.95	112.56	110.82	113.28	109.07	110.47	109.48	108.41	110.43	109.85	110.92	108.62	110.5	109.6	111.32	108.7	109.5	111.47	110.02
111.2	109.69	109.88	107.93	110.2	108.1	111.03	109.31	107.88	109.44	109.28	109.72	106.7	110.47	109.05	106.82	110.69	110.03	106.99	109.84	110.88	110.83	109.67	109.94	108.67	109.54	111.08	109.54	109.67	109.1	111.45	108.37	110.14	109.51	108.9	109.97	112.48	106.57	111.86	109.43	108.25	111.07	109.33	111.66	109.08	109.44	109.35	109.59	111.48	111.27
106.27	106.4	108.75	104.96	106.31	103.37	105.24	107.22	105.67	107.98	104.27	104.9	105.98	104.95	104.12	106.83	106.24	105.49	105.19	107.12	105.85	104.68	105.17	103.45	105.11	105.5	104.7	103.16	102.13	104.97	104.55	105.6	105.06	108.25	106.2	106.7	104.62	105.43	104.27	106.27	105.35	106.24	103.93	104.39	105.53	105.41	104.73	105.24	103.8	104.75
106.1	104.91	104.99	105.77	103.94	103.35	103.6	104.73	103.66	104.14	105	106.12	105.96	108.27	105.29	106.01	106.54	102.64	105.53	106.87	104.83	107.8	106.24	106.04	105.97	105.7	105.75	106.06	107.05	103.16	105.03	107.21	105.61	104.34	103.34	104.1	103.56	105.62	106.11	104.35	105.37	104.38	104.16	107.23	103.47	103.57	106.85	103.38	106.59	106.47
109.46	110.43	112.89	109.33	111.67	110.77	112.33	112.84	110.11	108.43	110.65	109.79	109.82	110.79	111.77	111.32	110.63	110.84	109.43	111.86	111.47	112.87	109.6	112.2	110.86	113.44	109.26	110.75	111.62	110.46	110.99	111.23	110.43	111.59	112.52	111.2	110.63	110.41	111.04	111.91	112.52	111.86	111.12	112.32	109.87	110.56	112.9	110.06	111.63	110.33
112.19	112.47	111.23	110.86	110.66	112.5	112.48	111.39	112.55	113.73	112.55	113.69	111.68	111.55	111.31	111.71	110.75	112.49	110.77	111.05	110.29	111.86	111.71	111.25	110.56	113.92	112.72	112.02	113.55	109.73	111.62	108.69	113.62	112.03	111.55	110.43	113.31	111.88	111.93	110.28	110.83	110.81	110.54	110.87	111.56	111.39	112.19	112.58	110.31	111.08
110.41	111.62	111.6	110.84	111.47	111.25	111.78	109.7	111.37	110.66	110.69	109.95	111.85	110.73	110.62	110.66	112.32	110.26	110.15	108.83	109.49	110.78	110.32	108.26	112.18	112.18	111.62	110.27	112.34	111.67	111.86	111.44	110.74	110.92	110.82	109.71	110.87	111.02	113.52	111.12	109.68	111.46	110.59	110.35	111.19	112.56	111.69	108.92	112.03	111.85
106.46	104.48	107.42	104.71	105.11	105.47	107.45	105.39	106.16	104.72	107.92	105.67	106.29	102.52	106.31	105.26	106.62	107.49	105.4	106.25	104.15	104.66	105.94	106.37	105.28	105.3	103.32	104.5	105.24	104.37	105.96	104.73	103.92	104.72	104.66	106.89	105.16	106.08	104.9	105.15	105.45	102.63	104.89	105.54	104.19	106.51	104.63	104.04	106.63	107.7
111.95	111.7	110.4	111.32	111.49	113.03	110.59	112.49	112.04	110.51	113.47	112.12	111.91	111.08	112.96	111.62	109.37	111.52	109.98	111.2	109.08	111.07	111.13	111.35	109.81	110.29	111.8	111.97	112.11	111.71	110.92	111.61	112.25	110.05	112.8	111.88	111.52	112.21	111.8	110.35	111.13	110.49	113.22	111.35	110.96	112.13	108.68	110.65	109.28	110.66
115.88	116.52	115.31	113.36	116.07	117.03	116.05	116.61	116.74	116.4	117.24	114.24	115.23	117.47	117.16	117.04	116.15	115.31	117.41	116.29	115.34	116.11	114.26	116.2	116.29	116.48	115.31	116.35	117.98	115.29	115.95	117.84	115.65	118.1	114.86	116.26	118.06	115.51	115.44	116.82	114.71	115.12	115.21	116.62	113.29	116.1	114.35	116.43	117.88	116.59
112.51	109.15	110.51	112.53	112.91	110.86	113.9	109.83	111.23	110.81	111.75	111.1	113.23	111.44	111.84	114.01	111.67	111.94	112.77	112.37	110.6	110.88	111.1	112.42	112.11	112.28	110.72	112	108.93	111.29	112.25	112.19	111.59	110.61	111.88	112.33	112.3	116.27	110.91	112.31	111.35	111.01	111.61	111.76	112.21	111.49	112.5	109.66	111.35	112.5
106.64	106.29	106.32	105.42	103.65	107.25	107.77	105.58	108.13	105.07	105.34	105.3	107.81	106.67	105.38	106.2	107.52	106.35	105.13	107.09	105.85	103.92	105.67	106.9	104.7	106.34	107.68	107.9	104.69	108.21	105.85	105.83	107.38	104.37	104.86	105.65	104.42	104.36	107.87	104.88	107.3	105.19	107.14	105.94	106.33	104.62	106.33	105.84	107.31	105.26
110.24	111.3	108.18	108.54	110.47	109.96	108.66	109.86	108.8	111.66	109.18	110.61	111.08	110.88	110.52	110.74	108.89	111.88	110.05	110.92	111.81	111.43	109.75	111.52	112.12	106.79	110.11	109.55	111.52	113.26	111.32	113.38	110.63	110.8	108.42	110.43	110.45	109.25	110.75	108.45	111.45	110.87	110.01	111.11	110.53	109.6	109.44	111.05	112.98	108.8
104.97	106.47	103.8	104.8	104.58	107.47	104.48	105.06	104.68	105.81	104.2	104.81	102.22	105.65	103.29	104.18	105.51	103.69	102.41	105.71	103.76	104.68	103.25	104.4	105	106.37	105.9	105.77	105.25	105.36	105.83	103.86	104.31	106.32	103.76	104.44	103.49	104.65	103.8	104.98	105.42	103.86	104.13	104.51	105.08	102.99	106.57	104.32	105.65	104.52
111.28	109.88	110.4	113.47	112.9	111.85	112	110.12	113.11	112.69	112.08	112.01	112.84	108.67	110.86	112.25	109.07	111.6	110.86	112.41	110.23	111.73	110.36	109.8	111.29	111.66	112.76	113.26	110.5	115.54	110.73	111.97	113.99	110.3	112.3	111.56	112.61	111.11	109.81	114.04	111.26	112.11	112.7	112.05	112.44	111.92	112.14	113.18	111.92	111.91
106.47	107.84	105.78	105.43	109.58	108.93	105.97	106.46	106.76	104.82	106.48	106.6	108.01	104.48	108.75	105.2	106.28	106.65	106.46	103.93	106.84	108.85	106.77	104.16	105.81	108.66	106.58	105.88	106.65	104.31	104.92	106.29	104.5	104.52	104.56	105.54	107.26	105.89	107.45	105.92	105.52	106.53	106.4	104.16	107.28	109.23	107.22	107.28	108.23	102.82
105.64	104.64	105.16	103.58	106.92	104.23	104.55	104.43	104.11	105.36	106.07	106.5	103.27	104.78	102.31	103.54	102.08	103.82	105.47	105.13	102.58	104.42	104.55	101.86	105.14	104.37	104.06	104.91	103.96	104.96	104.66	104.35	103.87	103.33	102.09	102.93	104.55	104.4	103.71	106.06	103.22	105.97	103.65	106.47	103.03	105.08	104.63	103.14	104.23	104.87
115.34	119.4	117.17	116.76	118.73	119.29	117.54	119.33	118.7	116.33	116.52	119.64	118.85	117.61	116.65	116.4	120.11	118.98	118.61	115.48	114.55	118.77	119.11	117.57	115.59	118.37	117.19	118.64	119.41	117.6	116.81	117.2	119.02	116.22	118.59	116.38	116.63	119.79	119.6	116.45	118.82	117.86	116.79	116.35	115.8	116.4	117.91	116.52	114.46	118.06
109.29	112	112.94	111.61	111.24	110.76	109.31	114.2	110.2	112.51	110.96	113.49	109.77	112.84	111.39	112.12	111.38	111.48	112.37	113.23	110.92	112.71	112.27	111.22	111.33	111.84	110.55	112.55	112.42	113.78	110.92	110.74	110.78	109.77	113.73	112.91	114.32	110.99	110.84	112.31	111.2	112.81	112.92	112.08	111.47	111.26	112.27	111.41	110.35	111.72
105.74	108.59	107.15	107.91	104.1	106.55	105.48	104.6	105.92	104.37	103.77	106.51	104.81	103.85	105.56	105.38	106.67	106.56	104.61	106.82	107.25	105.39	104.28	106.59	105.22	107.19	106.25	106.01	103.47	107.23	104.67	107.43	106.22	105.85	106.88	105.16	106.25	106.56	105.79	106.91	105.4	107.63	104.97	105.85	105.93	104.36	103.57	106.29	105.2	105.94
108.31	112.95	111.61	112.98	113.84	110.92	111.88	112.51	112.45	111.8	110.75	112.59	110.87	110.91	111.79	111.43	110.87	111.52	112.54	112.19	110.77	112.13	113.28	112.48	112.06	110.78	111.48	109.62	113.12	113.28	111.18	111.21	112.65	109.79	111.91	112.33	109.72	111.72	109.63	112.01	111.73	111.91	112.27	111.75	112.51	111.59	110.64	111.4	110.81	112.11
114.25	111.04	109.31	113.35	114.25	111.03	113.42	113.96	110.68	110.76	112	110.93	113.26	111.13	112.82	112.41	113.92	113.96	111.95	111.25	115.29	111.01	112.07	110.77	110.95	111.54	114.02	112.66	110.6	109.28	111.57	111.9	112.89	114.1	113.64	113.41	111.54	110.01	114.85	111.75	111.78	112.77	111.93	110.5	111.68	111.78	112.43	111.17	113.05	112.13
113.6	110.21	110.96	111.15	112.09	112.09	111.59	110.04	112.93	110.11	111.44	111.66	111.37	114.43	110.6	111.83	109.87	111.48	112.25	111.67	111.38	111.44	111.93	114.5	112.99	112.03	112.1	113.3	112.05	110.89	114.48	111.33	112.82	113.17	109.49	112.84	110.47	110.99	110.82	111.29	113.55	110.39	112.3	110.77	111.48	112.17	111.12	110.59	112.63	112.2
103.73	103.29	104.94	105.89	102.08	103.98	106.24	103.05	103.34	103.01	106.55	105.14	107.58	104.21	105.27	102.05	105.26	105.29	103.56	104.6	103.64	104.59	104.48	104.02	103.99	103.63	104.5	103.7	104.49	105.47	104.37	105.34	104.52	105.46	105.31	103.19	105.71	105	104.95	103.96	104.21	104.52	104.43	104.77	105.26	104.06	106.44	104.03	106.5	103.99
105.75	105.59	104.81	105.96	106.05	104.18	104.09	107.2	105.39	106.66	109.23	104.53	104.59	107.07	104.62	105.24	106.68	104.33	106.64	105.05	106.43	106.47	105.01	105.67	105.44	102.98	104.93	106.63	108.15	104.09	105.46	105.06	102.72	105.89	103.43	105.66	108.16	105.92	105.68	105.04	104.52	106.5	106.12	107.63	104.74	105.92	105.07	105.84	105.09	104.96
104.61	104.94	103.86	105.29	104.43	105.84	105.84	104.94	104.81	106.07	104.81	107.57	104.11	105.27	103.92	104.38	106.05	105.42	103.49	104.62	104.8	105.84	103.68	106.6	107.4	105.3	107.16	108.08	104.19	103.93	106.24	105.73	103.07	104.72	104.2	105.07	105.6	103.73	107.38	104.8	104.85	103.51	104.72	103.43	105.4	104.86	106.5	103.65	106.58	104.36
111.15	112.48	111.19	113.35	112.08	114.32	109.84	111.95	111.56	111.29	112.39	111.93	109.4	111.86	114.07	110.86	111.49	109.15	111.05	110.5	111.32	112.12	110.51	112.54	110.59	111.91	109.78	111.49	111.02	109.93	112.79	108.25	111.59	110.52	110.98	111.58	112.82	112.81	111.63	110.82	110.94	111.59	112.03	111.15	112.1	108.59	112.06	112.89	113.8	110.6
106.74	104.32	107.33	104.66	108.14	105.95	104.95	106.96	107.04	108.43	105.3	106.76	105.97	106.33	107.62	105.75	105.57	105.07	105.67	105.8	105.53	106.66	104.55	105.3	107.17	106.25	105.26	105.99	105.63	105.92	106.65	106.39	106.53	106.6	105.69	108.06	104.77	104.69	107.35	105.61	105.68	105.63	104.67	106.54	105.22	105.96	108.38	107.48	104.25	107.45
112.89	112.6	113.17	113.48	112.89	112.82	112.05	113.52	111.61	112	114.44	114.58	111.45	115.35	112.23	113.3	111.99	112.27	113.18	113.46	110.82	112.1	112.44	112.18	114.49	114.02	111.49	113.43	113.46	113.2	112.48	113.09	114.7	113.31	111.39	111.98	114.23	114.3	112.94	110.67	112.9	111.06	111.36	113.65	114.29	112.15	110.74	112.63	112.84	113.33
104.29	104.59	104.29	103.5	103.87	106.86	105.05	105.65	107.21	104.33	105.92	103.66	105.15	105.95	103.33	106.11	102.43	105.18	103.95	106.63	106.77	106.97	105	103.17	105.76	108.32	104.29	103	104.91	104.68	105.35	103.69	104.32	105.01	105.23	106.67	105.3	106.02	106.88	104.07	105.07	105.66	107.17	107.5	104.81	105.58	104.71	104.7	105.12	106.21
112.21	111.28	111.13	112.62	111.14	112.02	110.69	111.57	110.94	111.63	113.2	111.36	112.66	110.75	111.17	110.22	110.93	114.22	113.43	111.55	110.88	111.41	112.82	110.02	111	112.04	113.55	110.39	113.1	112.16	113.7	112.37	113.63	112.86	110.87	111.72	112.56	113.65	110.93	111.53	111.64	112.03	112.83	111.55	112.87	114.06	112.21	111.55	112.15	112.89
110.6	109.48	111.9	110.16	108.28	109.47	110.65	107.76	107.92	110.98	108.55	111.34	107.48	110.62	111.28	109.84	113.24	111.39	109.69	110.93	109.05	111.65	108.54	108.55	109.62	111.6	109.06	108.99	109.62	108.8	110.4	113.71	111.04	110.29	109.01	110.87	108.38	108.73	109.8	108.7	110.8	110.49	108.03	110.34	110.67	112	109.15	109.88	110.23	109.09
105.23	105.59	103.84	105.13	106.08	104.49	107.18	104.02	105.84	104.82	106.14	104.75	104.87	105.31	103.2	104.91	106	105.56	105.89	106.71	108.76	106.12	104.78	105.84	104.9	105.06	105.79	106.51	105.64	106.69	106.54	106.04	108.51	106.36	106.36	106.74	106.95	108.26	104.5	103.99	105.17	105.42	104.12	105.51	103.38	104.93	105.34	104.99	103.07	107.76
98.142	99.168	100.46	101.22	99.266	99.399	98.914	100.97	100.27	101.14	99.076	98.812	98.661	98.997	100.66	98.812	99.23	101.91	99.678	97.331	99.554	100.58	99.138	100.61	98.374	102.02	100.25	100.69	100.59	100.48	99.866	98.583	100.03	101.95	100.19	99.374	101.44	101.44	99.275	100.28	100.64	98.758	98.688	99.759	99.86	100.92	100.77	99.172	98.978	99.446
113.13	111.35	111.17	113.42	112.54	113.89	112.43	110.74	112.34	112.64	110.66	113.19	111.3	111.68	111.06	110.99	111.71	112.21	112.44	111.86	111.46	112.77	109.63	113.16	110.93	112.81	109.45	112.31	113.05	113.39	113.59	110.46	111.38	110.29	113.65	110.99	113.52	111.9	111.67	111.25	114.21	112.23	111.13	112.72	110.35	112.79	112.56	112.46	114.61	112.9
107.37	106.18	107.52	107.45	105.69	108.62	104.93	107.34	105.69	109.21	105.55	109.16	107.3	108.22	108.33	106.93	106.86	109.82	107.77	108.07	105.99	108.08	107.98	108.46	107.77	106.66	107.64	108.16	105.51	105.54	108.38	107.77	105.56	105.03	107.13	108.08	107.76	105.88	105.87	107.8	108.99	106.02	107.79	105.41	106.33	105.5	109.33	108.13	104.91	107.38
107.16	107.11	104.43	105.15	106.55	105.75	108.61	105.72	104.58	107.41	105.57	104.6	107.21	105.69	108.22	107.42	106.29	105.48	106.46	106.74	106.98	106.39	106.78	104.87	106.77	106.2	108.54	109.05	105.58	106.57	106.36	106.41	108.05	107.59	109.46	108.32	106.84	104.86	107.91	107.08	107.65	104.47	107.99	106.67	105.67	106.24	107.63	106.3	106.51	107.94
102.64	106.63	108.18	105.98	105.44	106.22	105.78	105.55	103.86	105.03	106.2	106.64	105.35	104.42	105.74	106.42	108.11	107.74	106.44	106.53	106.61	108.07	105.48	104.67	106.95	107.76	104.76	106.21	104.38	105.09	104.28	105.85	105.31	106.28	105.61	106.36	106.24	106.83	106.25	105.17	103.53	106.71	105.87	105.86	105.2	106.27	107.9	106.76	107.25	103.44
102.28	104.6	104.23	105.39	104.87	104.03	106.62	105.23	105.83	106.25	108.31	105.52	105.77	106.4	107.31	104.8	103.15	104.85	105	107.92	103.87	105.82	106.71	108.08	107.31	105.12	104.7	107.78	104.99	106.06	101.1	106.86	107.33	107.3	105.35	106.25	107.75	107.65	105.44	107.16	106.63	105.58	105.42	106.08	106.34	104.17	104.77	105.82	106.32	104.25
106.49	106.09	106.73	105.96	104.71	104.46	106.17	104.39	108.77	107.24	105.97	106.12	105.53	107.37	106.89	106.95	106.17	105.28	106.3	108.12	106.14	105.9	104.88	106.25	107.9	105.83	108.04	107.94	105.26	108.92	107.04	104.43	105.99	104.28	106.06	106.15	104.36	106.89	103.71	105.9	106.43	106.44	106.35	106	104.73	105.33	104.89	105.17	104.58	103.51
111.38	112.16	112.05	111.43	111.46	113.24	109.19	111.87	112.52	110.45	111.44	113.61	112.22	110.36	110.41	113.87	111.06	112.3	112.02	109.03	110.64	110.38	111.03	112.74	112.91	112.96	110.13	110.98	112.88	112.39	111.66	111.33	111.31	113.54	110.99	113.85	112.3	114.87	111.56	111.45	113.35	113.15	111.4	111.99	110.55	113.62	112.14	110.36	111.14	110.42
112.61	112	112.93	111.3	112.6	113.85	112.71	114.82	113.01	114.04	114.32	111.75	113.31	113.98	112.58	115.45	112.78	113.03	110.72	113.24	112.88	111.48	110.72	112.34	112.68	110.5	114.69	111.86	113.41	110.51	110.66	112.04	113.92	112.71	110.92	112.23	112.98	113.74	112.47	114.02	115.35	113.21	111.98	114.91	113.14	112.5	113.25	109.72	112.7	112.79
107.6	107.31	106.25	108.07	106.04	107.23	106.3	109.95	108.02	108.01	107.08	107.61	104.41	109.11	106.8	107.19	105.8	105.34	108.4	107.24	106.57	107.51	107.29	107.76	105.64	107.25	106.48	107.24	107.02	104.4	105.36	107.19	106.07	105.95	108.3	106.65	106	108.86	105.34	107.16	106.39	106.53	106.41	108.2	105.73	107.38	106.5	106.3	107.76	107.91
104.63	106.09	104.59	106.99	106.56	106.32	104.42	108.23	106.03	108.31	106.32	105.82	105.6	107.93	105.79	106.14	106.79	107.13	106.8	106.12	106.71	109.17	106.92	105.88	106.67	107.22	105.42	107.91	107.26	107.39	106.26	107.04	106.83	106.99	106.2	107	108.58	106.19	107.43	109.2	107.39	106.62	106.87	106.26	105.16	106.81	106.18	105.76	106.94	105.61
102.78	103.31	105.49	106.25	106.72	104.76	104.78	104.01	105.22	105.52	103.78	105.35	103.71	104.03	104	104.87	103.91	103.43	105.88	105.11	104.35	103.95	104.2	103.25	103.46	103.27	101.96	106.63	105.16	107.11	105.56	103.12	105.53	104.8	108.28	104.58	105.82	105.4	105.07	106.83	106.96	104.14	104.97	104.8	105.89	105.37	104.44	104.79	103.48	106.9
104.3	106.05	106.22	103.98	105.79	104.95	104.3	105.82	105.42	105.47	105.78	105.7	102.89	105.86	104.71	107.49	105.45	106.31	107.08	104.13	104.3	105.94	106.9	104.45	104.29	105.69	107	104.41	105.57	103.17	105.99	104.6	104.46	104.02	104.77	104.2	107.01	106.18	104.21	105.48	107.66	105.61	106.4	107.12	103.73	107.15	104.53	104.75	105.99	105.96
99.098	97.838	100.03	99.904	100.33	100.72	100.32	100.56	100.15	99.353	98.941	99.812	98.805	102.07	99.826	99.561	100.59	99.66	100.11	101.98	98.889	100.1	100.09	100.58	102.32	99.745	102.81	98.652	101.45	97.548	99.554	97.56	99.127	100.81	99.676	102.6	100.48	100.07	99.194	99.043	100.12	99.559	100.11	100.54	100.48	100.27	101.08	101.84	99.882	97.872
112.06	110.69	111.63	111.16	113.29	110.28	111.77	112.04	112.76	112.26	111.64	112.33	112.1	110.96	113.56	112.08	112.56	111.33	111.11	112.94	110.79	111.92	111.96	110.63	110.49	112.32	109.68	113.07	112.74	111.61	112.91	112.23	113.55	114.78	110.83	111.72	110.52	111.16	110.31	111.93	110.59	110.77	111.67	111.5	111.74	110.75	109.5	111.5	112.58	115.51
108.88	112.89	111.08	110.3	112.46	110.47	111.42	111.5	112.27	109.46	112.71	112.42	112.57	112.99	110.55	111.99	112.87	110.56	110.36	111.98	111.59	109.98	112.35	109.68	111.25	111.49	110.25	110.79	110.71	112.23	111.66	110.7	111.64	112.78	112.85	110.26	111.21	111.42	108.38	111.14	109.48	110.5	113.72	108.74	109.68	111.6	111.86	108.38	110.53	110.85
99.51	99.97	100.14	99.683	101.58	101.32	100.98	99.826	100.05	99.41	100.06	97.936	99.817	97.925	101.24	97.327	99.9	100.94	99.344	101.45	99.104	101.74	100.99	101.34	100.85	100.78	99.463	98.449	98.705	99.588	100.85	98.561	98.727	100.26	100.33	98.784	100.65	100.96	99.148	100.59	100.82	102.09	100.58	101.82	100.32	100.31	98.326	98.929	98.165	99.247
105.11	105	105.11	106.26	103.49	105.35	104.95	104.83	104.9	103.45	104.86	106.82	105.94	102.7	105.77	105.88	104.44	105.01	105.31	105.51	105.75	105.3	104.91	104.25	105.39	105.11	104.52	105.76	104.53	104.61	105.89	103.95	104.77	103.63	105.95	106.66	102.33	106.69	104.18	105.9	104.3	106.22	104.92	106.54	104.66	105.45	104.28	106.77	105.08	104.31
112.04	110.86	113.02	112.46	110.04	108.91	112.63	111.12	113.01	109.6	111.82	110.53	112.7	112.86	111.87	114.2	111.86	111.94	111.16	110.3	111.06	111.21	110.92	108.63	110.15	111.63	113.92	110.96	112.24	109.51	113.4	112.05	111.86	111.64	112.79	111.79	111.03	109.22	111.27	110.75	110.82	112.25	113.86	111.27	109.81	110.29	111.4	113.42	112.8	110.83
103.25	102.25	102.51	102.4	103.56	103.7	103.16	106.31	104.59	103.56	105.02	105.29	104.32	102.46	102.51	103.87	105.31	105.78	103.88	104.64	104.58	105	106.69	102.72	103.69	102.66	102.34	104.21	101.99	105.55	104.4	105.68	104.53	105.04	102.97	104.71	103.82	104.38	103.67	105.29	104.43	103.74	102.58	105.45	103.85	102.01	105.15	104.66	103.42	101.64
99.551	101.18	99.392	98.502	99.878	100.33	100.1	99.904	100.68	99.222	101.23	102.06	99.838	101.04	100.96	97.004	97.382	99.079	100.77	99.269	97.24	97.933	99.953	100.61	99.173	100.71	100.1	97.988	99.587	97.568	101.54	101.17	101.02	97.157	103.48	101.91	100.99	97.517	100.45	99.763	100.59	101.5	97.848	100.08	100.59	99.858	98.722	100.7	100.9	98.281
105.11	101.84	105.79	102.37	104.97	105.26	103.86	105.8	104.26	105.25	103.38	104.89	104.82	103.59	103.84	103.61	102.6	103.51	104.73	104.13	101.45	102.03	104.27	102.32	103.7	105.65	103.18	104.34	106.91	107.29	102.02	104.11	104.51	101.92	105.84	104.36	104.76	102.96	104.71	105.62	104.38	104.05	103.68	102.64	103.49	103.41	104.44	106.31	105.18	104.15
106.54	106.03	104.89	106.76	106.53	105	105.9	103.65	105.06	103.95	105.11	104.33	104.55	106.56	104.57	105.14	104.33	107.74	103.43	106.34	103.97	105.88	105.24	106.38	104.75	104.72	104.73	107.18	105.06	105.21	104.5	106.93	106.54	107.13	104.66	105.93	102.82	105.47	106.69	104.23	106.77	108.17	105.37	104.95	105.39	105.74	107.67	107.93	105.16	103.87
106.34	106.75	106.39	107.71	103.6	103.89	105.8	104.81	103.43	103.73	106.62	104.11	106	105.81	104.8	105.14	105.43	105.48	105.7	104.78	106.58	103.54	102.74	106.02	105.17	105.8	105.73	104.02	103.97	104.4	103.54	105.05	105.94	102.79	106.45	105.08	105.99	108.25	101.62	103.26	104.92	102.73	102.9	105.2	103.87	105	103.99	105.1	104.68	105.1
98.884	99.658	100.92	100.58	100.57	99.822	101.16	99.516	99.5	101.21	99.583	98.544	101.84	102.37	98.811	99.065	100.79	102.33	100.39	100.35	99.07	99.781	97.769	100.76	100.92	102.12	100.06	100.03	99.868	100.49	98.739	99.102	99.266	97.976	100.24	100.31	98.866	98.636	99.471	99.327	101.87	101.24	102.17	101.24	98.236	101.15	100.32	101.02	100.51	97.573
102.8	105.31	104.37	105.05	105.67	104.1	104.81	104.32	106.9	105.12	102.58	104.62	102.1	102.59	105.04	106.01	105.47	103.63	102.71	104.42	103.98	105.1	103.88	103.56	104.94	105.5	103.44	104	103.29	104.1	106.13	103.72	105.51	103.45	102.46	105.4	104.31	103.92	104.76	103.88	105.1	104.98	104.42	103.24	102.22	105.16	105.13	103.21	104.58	104.25
99.229	102.43	101.74	100.58	100.85	99.95	101.34	100.57	100.3	99.653	99.689	99.42	101.98	99.488	102.49	100.53	100.14	101.23	99.795	97.827	101.84	99.098	101.27	103.28	100.87	98.429	99.597	101.06	100.29	99.629	101.66	100.39	101.84	101.4	102.48	101.33	101.94	101.24	101.81	102.76	99.925	98.203	99.4	103.46	99.819	102.49	99.636	101.02	102.17	100.34
98.697	99.165	98.177	100.19	98.714	100.58	97.905	98.702	101.49	101.69	101.22	99.726	99.26	99.438	99.801	98.594	99.679	97.676	100.54	99.166	100.1	98.969	100.51	99.88	99.999	97.781	101.41	98.303	101.32	101.95	99.616	100.1	98.887	99.967	99.705	98.476	102.85	101.54	99.072	100.81	100.26	99.791	100.73	99.174	101.37	101.16	99.262	103.27	101.27	99.748
107.23	105.76	105.94	106.78	107.83	105.64	105.17	104.76	106.57	106.5	108.83	106.76	105.2	105.04	108.55	104.52	107.22	106.84	106.22	108.95	106.97	107.81	107.7	106.62	106.1	107.29	107.36	107.32	107.38	106.25	108.58	107.8	106.83	108.43	104.85	106.56	105.93	108.17	105.39	106.41	104.89	105.37	106.84	106.57	106.23	107.55	107.07	105.95	106.6	107.04
100.56	99.407	98.005	97.995	99.5	101.32	99.04	98.272	101.11	98.929	100.41	100.89	99.886	99.579	98.208	100.36	99.499	101.1	98.182	100.52	99.659	100.14	97.587	98.875	100.15	103.39	98.462	102.2	98.729	101.53	101.1	100.9	99.078	99.005	97.761	98.324	101.43	100.02	99.441	97.705	98.769	100.65	100.94	98.336	98.251	100.24	100.49	99.777	97.202	98.262
106.89	103.79	107.06	104.45	107.65	106.38	104.14	104.97	106.15	105.25	104.14	106.08	105.4	104.98	105.93	105.99	106.79	106.03	105.13	105.89	105.98	106.76	106.22	105.61	106.38	106.27	103.04	105.46	104.41	106.01	104.3	107.44	104.3	105.3	104.08	106.14	106.03	106.35	105.47	103.63	105.64	105.88	105.77	106.32	105.48	104.69	104.71	102.75	105.87	107.13
98.74	100.04	97.239	101.53	98.503	100.76	102.45	97.787	98.533	99.456	100.58	99.931	101.39	98.878	99.211	99.029	99.36	98.535	102.06	102.44	99.768	99.606	96.52	99.367	101.53	101	98.754	99.619	101.22	98.551	99.47	99.813	99.816	101.01	96.631	99.76	99.323	101.38	100.11	100.25	99.937	102.74	100.61	101.96	100.63	99.377	100.4	101.99	100.91	98.256
113.85	113.32	109.91	113.11	112.66	112.41	113.88	112.07	112.48	113.23	112.04	112.29	111.76	111.35	111.27	112	110.88	113.62	112.86	112.3	111.44	109.32	110.85	110.12	113.74	111.24	113.45	112.72	112.37	112	110.37	111.38	114.69	110.34	112.18	113.27	113.07	112.75	112.09	110.24	112.7	112.78	113.37	111.14	111.24	110.61	111.94	111.98	110.14	112.68
112.47	112.01	112.25	109.79	110.35	111.71	112.49	111.16	110.87	111.48	112.9	111.21	111.27	110.51	111.91	110.95	112.58	114.17	110.73	112.14	113.49	111.79	111.51	111.71	109.11	113.41	110.37	111.43	111.03	111.16	112.96	109.36	110.03	111.3	113.14	112.03	111.96	111.5	110.01	111.1	110.01	112.39	111.23	112.25	111.57	112.83	111.39	111.13	113.08	112.02
116.85	117.8	119.04	119.23	120.09	116.86	118.12	118.86	115.72	118.09	118.2	115.85	118.11	118.58	117.8	115.87	117.21	117.36	118.9	117.15	118.53	117.24	117.92	118.45	115.88	116.12	116.42	118.61	115.34	120.32	117.94	117.22	117.26	116.44	118.75	119.57	117.11	116.6	117.84	118.46	117.71	117.4	118.72	118.5	117.75	115.91	118.63	118.45	116.1	117.85
112.4	112.52	113.3	110.91	112.29	111.08	110.73	112.44	110.44	112.22	115.13	108.89	113.34	113.24	116.18	115.21	112.86	111.81	110.55	112.94	111.24	112.87	112.85	111.93	112.78	110.62	113.56	110.28	111.49	111.23	111.99	113.12	109.89	110.24	109.65	113.34	110.26	111.82	113.67	112.84	112.34	112.57	112.62	110.91	114.18	113.35	114.59	112.25	112.54	112.09
103.96	106.41	108.32	105.68	107.79	107.34	108.49	108.36	106.81	106.59	106.34	106.76	105.29	108.3	107.77	107.28	105.66	107.15	105.72	106.14	106.7	105.69	105.01	108.31	107.77	106.52	105.13	105.57	106.19	106.65	106.8	107.25	108.08	106.46	108.22	106.96	109.24	106.01	106.78	105.82	106.24	108.59	107.98	107.38	107.19	105.57	105.94	107.72	108.32	109.03
102.15	98.983	100.23	100.61	100.23	102.78	101.66	100.21	99.397	102.47	102.17	103.21	102.2	99.664	99.899	100.11	100.21	100.39	101.3	101.07	102.12	101.51	99.34	97.448	100.75	100.94	98.176	100.53	100.49	101.07	100.56	99.51	100.06	102.83	100.06	99.916	100.83	100.48	100.22	101.77	100.42	99.06	102.01	101.74	100.99	100.03	99.924	99.59	100.35	100.6
112.44	113.51	110.8	113.94	113.71	112.51	111.4	111.05	112.92	111.55	110.41	114.1	110.56	111.27	113.65	112.59	111.54	111.03	111.82	111.02	111.92	111.9	110.78	111.52	112.68	110.93	111.63	112.52	111.12	113.01	112.59	111.15	114.83	112.62	111.31	111.1	110.92	108.59	114.76	111.63	112.22	110.58	111.3	112.35	112.46	109.87	112.98	111.51	111.56	113.86
105.44	105.99	103.89	105.48	107.73	103.82	104.85	105.19	104.7	104.24	106.58	104.35	106.13	107.45	104.68	104.94	106.01	105.19	107.13	106.7	104.8	104.42	106.46	106.18	105.11	105.75	103.82	108.81	105.82	103.43	104.28	104.16	106.21	107.34	104.55	104.95	106.25	106.42	105.26	105.56	105.92	104.94	103.64	104.3	108.35	106.99	107.27	104.96	103.37	103.92
105.44	104.62	105.49	105.07	105.82	106.7	104.22	103.83	105.3	105.86	105.93	105.01	106.22	107.69	104.26	105.6	105.23	106.17	107.29	104.65	108.13	105.09	103.93	106.44	105.31	105.22	104.29	105.77	105.91	105.4	107.68	108.4	103.91	104.1	104.43	107.78	105.33	103.51	105.35	105.11	105.05	105.01	104.22	107.92	106.97	106.71	106.62	107.21	105.97	103.64
113.07	112.12	111.99	111.35	112.7	113.23	109.78	111.19	110.63	111.72	109.85	110.46	112.53	111.35	111.28	112.88	111.38	114.14	109.85	112.02	112.13	112.11	111.47	113.26	113.45	112.14	112.63	113.65	112.16	110.13	113.35	114.14	111.76	110.97	111.46	112.08	113.53	110.66	111.87	111.24	108.83	112.13	113.67	112.49	112.24	111.27	110.83	111.69	113.47	112.06
98.667	97.922	98.237	98.391	99.923	97.528	100.12	101.41	101.97	102	97.929	98.666	100.39	98.049	99.57	99.246	101.82	100.87	98.837	100.65	100.13	99.533	100.07	99.624	98.942	99.488	101.49	100.54	100.29	99.371	99.8	99.023	99.994	100.95	98.157	99.015	100.35	99.065	98.21	100.29	99.429	100.14	99.008	99.235	99.903	100.26	101.38	101.91	101.83	99.36
112.02	112.54	111.69	112.53	110.33	110.88	110.04	109.67	111.06	111.42	111.55	111.35	111.32	110.51	113.99	111.68	110.38	110.78	110.71	112.94	108.09	110.54	111.66	110.67	111.67	111.34	111.75	110.61	111.16	110.62	111.9	110.9	110.6	113.92	110.65	109.46	110.77	113.99	111.67	112.85	110.5	111.74	110.26	110.41	111.62	111.84	109.81	110.26	110.4	111.46
106.16	105.91	104.69	106.43	104.87	104.21	106.27	104.29	106.62	105.96	106.12	105	106.36	105.56	105.16	103.15	106.78	105.67	106.92	106.28	105.34	106.44	106.48	106.55	104.05	104.71	103.34	105.55	107.55	105.95	105.13	105.3	106.66	107.48	105.6	105.76	104.05	104.25	108.1	104.62	105.2	104.54	104.97	104.44	106.58	107.18	105.6	105.24	106.06	105.48
116.42	115.98	117.2	116.52	117.03	116.61	119.64	117.11	113.73	115.03	114.29	118.34	114.25	115.55	115.93	117.86	113.9	116.61	115.48	115.38	115.97	118.49	118.36	117.67	116.85	117.84	117.53	115.84	116.83	114.37	115.87	114.48	117.42	115.64	114.4	116.56	116.75	118.7	117.58	116.38	116.46	116.46	115.81	116.78	117.37	116.68	117.83	116.43	114.08	117.14
111.77	109.24	111.17	111.99	111.44	111.29	113.94	112.48	111.71	111.05	115.05	112.11	110.89	109.45	112.88	110.58	110.8	110.51	109.99	111.3	111.13	113.15	112.94	110.32	111.75	112.09	112.86	110.14	110.88	111.94	111	111.93	110.83	111.91	110.85	111.37	113.87	112.18	111.01	109.89	111.9	111.33	112.93	111.81	108.86	111.86	109.76	110.05	111.41	113.25
107.17	104.98	102.88	103.37	103.89	105.34	103.67	106.39	104.96	105.7	102.89	104.21	105.7	102.79	103.69	104.68	104.1	105.84	103.17	103.31	105.23	105.03	104.64	105	105.32	104.08	106.95	103.43	105.19	102.63	104.28	106.77	104.93	105.1	101.68	103.56	105.01	103.93	104.4	104.04	103.97	103.57	104.57	103.11	103.73	104.97	104.34	105.4	103.88	104.81
106.5	105.09	108.62	106.08	105.13	104.32	102.14	105.14	105.64	107.96	104.29	107.8	107.32	105.56	105.85	103.64	105.24	107.42	107.11	105.04	106.73	105.79	106.22	104.99	106.06	106.79	106.65	104.84	106.08	106.64	107.4	104.19	104.42	103.84	104.42	105.44	107.12	104.8	106.48	104.81	105.8	106.37	105.63	105.63	104.21	106.14	103.82	107.7	105.18	105.59
110.12	110.51	109.6	111.96	109.59	109.07	111.05	111.36	110.67	108.98	109.84	110.43	110.84	109.97	109.07	110.88	109.05	109.36	109.83	109.37	110.48	108.9	110.91	111	108.35	108.05	109.52	109.08	108.29	111	110.16	109.63	111.85	110.72	109.23	109.92	112.56	108.27	110.81	109.2	110.77	110.6	108.46	110.57	109.49	110.72	110.11	109.97	109.45	108.66
112.21	107.99	112.49	114.08	109.77	111.32	111.04	111.54	112.26	109.51	111.16	110.63	111.59	112.53	112.1	112.11	112.84	111.57	111.23	110.55	108.56	108.94	110.85	111.83	111.78	107.7	112.2	110.56	110.22	112.4	110.59	111.24	112.74	111.26	110.4	110.41	111.31	110.53	108.25	112.35	112.68	111.39	114.94	111.51	114.06	113.07	111.23	111.83	113.02	111.09
109.75	106.43	107.61	105.6	108.54	105.17	106.53	106.52	107.05	105.26	107.77	108.69	107.49	106.99	106.42	107.38	106.09	105.82	105.77	105.56	107.76	106.83	107.8	108.04	109.09	107.76	107.48	105.71	106.46	106.88	106.72	106.53	106.24	109.09	107.58	105.43	105.31	109.31	104.17	106.49	105.21	109.23	107.73	103.63	108.44	108.9	109.16	106.18	106.82	104.33
117.63	115.32	119.77	118.88	119.57	117.72	116.19	116.23	119.9	120.77	117.17	117.1	117.51	118.51	117.96	119.4	116.42	116.44	116.69	115.13	117.99	118.97	119.18	116.83	117.36	115.42	115.98	116.83	117.44	117.86	118.2	116.1	116.98	116.25	118.01	117.5	118.29	116.46	118.06	116.57	117.8	116.79	117.07	116.67	118.8	117.55	116.89	117.09	117.67	118.55
111.7	111.47	111.87	112.03	112.34	109.66	113.48	112.45	109.75	112.18	112.69	112.25	110.64	112.47	113.37	111.74	111.19	114.27	111.72	113.17	113.48	111.21	111.69	110.45	111.62	110.85	111.69	112.24	111.72	110.14	113.94	111.22	112.64	111.76	110.32	113.1	110.92	113.4	110.69	110.8	113.46	111.89	109.83	112.57	112.18	113.39	111.72	113.33	111.68	113.04
110.38	110.73	113.36	113.6	112.37	111.23	112.27	113.21	111.51	111.73	112.42	113.01	112.29	110.29	113.18	112.59	112.74	112.93	110.88	112.93	110.29	111.62	114.42	111.2	111.88	113.57	111.13	110.25	112.75	110.21	113.47	113.41	111.37	111.76	113.27	111.68	112.59	111.48	111.45	113.02	112.9	111.03	112.12	111.51	111.07	111.79	111.92	113.22	111.69	110.47
107.02	106.97	106.73	105.08	105.64	104.94	104.61	105.96	104.39	105.35	105.12	107.07	104.87	104.76	106.44	107.09	105.32	105.3	104.6	105.19	103.68	106.83	102.62	106.15	104.67	106.24	106.95	104.32	106.16	107.47	106.95	104.05	105.53	105.28	105.94	105.55	103.58	103.61	104.59	106.19	106.34	103.95	107.96	103.99	106.14	105.56	105.18	108.02	103.17	103.27
111.48	115.71	112.97	111.62	112.86	109.23	109.85	109.56	111.08	111.78	110.21	108.29	111.65	111.59	111.21	112.43	111.23	109.96	110.38	112	112.92	112.95	109.88	111.01	111.31	107.43	112.32	111.27	112.13	112.38	110.21	112.8	111.97	112.06	111.96	111.76	113.86	107.25	110.77	113.38	110.64	112.17	111.2	111.34	111.46	111.35	109.95	111.7	111.49	110.83
104.88	107.15	106.35	104.69	107.09	104.96	107.31	106.67	107.56	105.03	104.56	105.37	107.53	108.43	106.75	107.05	105.1	106.59	107.41	107.77	103.3	107	105.7	107.42	106.96	109.25	107.35	108.3	107.8	107.44	109.05	107.14	106.2	105.07	109.04	106.34	103.86	105.96	108.98	105.81	108.58	107.59	108.01	106.42	105.22	105.27	105.16	107.06	106.9	106.66
105.08	107.98	103.8	104.3	102.85	106.81	103.56	104.08	103.87	104.36	104.83	103.36	104.44	105.57	107.18	107.38	105.02	105.55	106.19	105.98	104.87	105.63	104.5	107.63	107.42	102.92	104.46	105.63	105.12	105.16	103.68	102.88	105.77	104.85	105.97	104.79	106.35	105.87	104.83	106.43	106.09	106.71	103.68	106.99	106.96	105.23	105.8	106.54	104.55	106.27
109.42	111.99	110.17	110.03	110.8	111.55	112.66	111.58	110.8	109.35	111.18	109.44	110.47	112.3	111.34	112.15	109.57	112.29	112.3	110.85	111.44	112.52	110.78	111.51	111.1	110.97	111.49	111.17	111.52	108.96	110.31	112.67	110.04	111.9	110	110.84	110.88	109.97	111.72	113.56	112.71	110.87	109.99	111.47	113.39	111.35	109.68	112.12	110.96	111.77
113.95	110	114.05	112.23	112.9	113.91	111.14	110.87	113.54	113.63	114.39	113.16	111.91	110.71	111.98	109.29	112.77	114.37	111.79	112.02	111.12	113.15	111.61	112.4	111.41	112.87	111.21	112.8	110.58	112.78	111.93	111.44	111.99	111.35	110.59	110.75	113.18	113.3	113.61	112.6	111.22	110	114.01	110.93	112.2	110.61	112.01	112.65	113.5	112.37
104.58	106.6	106.74	103.69	102.75	105	105.53	105.03	106.8	105.35	102.98	107.71	105.92	106.06	105.18	105.88	107.08	105.17	103.92	106.02	105.51	103.45	105	103.41	104.64	105.71	105.24	105.92	106.76	106.62	106.5	105.99	107.14	107.9	106.1	106.02	106.23	105.94	105.43	105.83	107.36	106.52	106.06	108.69	104.64	105.87	106.29	105.97	106.08	106.92
111.85	110.32	111.75	111.95	110.95	111.18	108.51	112.08	112.47	110.85	110.57	109.95	111.77	108.39	111.45	109.43	111.7	109.01	109.59	110.7	110.6	110.41	111.44	110.72	109.79	111.75	110.66	111.77	110.59	110.81	110.68	109.52	111.89	108.92	111.35	111.02	109.83	110.69	112.25	110.48	111.91	109.38	109.84	109.85	110.2	110.92	109.56	110.44	112.09	110.61
104.72	106.92	104.1	103.95	105.35	105.7	105.2	105.1	107.41	105.11	103.61	105.96	103.16	105.7	104.33	106.02	104.76	104.77	104.94	105.64	104.11	106.07	106.49	107.39	107.29	106.08	106.17	104.81	103.75	107.25	107.26	104.63	105.29	106.76	105.62	106.98	105.04	104.82	104.37	105.81	107.73	103.64	103.69	105.92	103.28	106.39	109.47	106.02	105.05	106.43
106.79	106.63	105.37	107.81	105.81	104.53	106.21	103.14	106.89	105.54	106.12	106.7	107.04	107.5	106.23	105.08	106.62	106.09	105.23	106.7	107.72	107.39	107.52	105.2	106.35	106.45	105.66	105.89	103.99	105.18	105.4	106.09	104.02	106.71	107.84	107.04	106.98	105.72	105.47	105.94	108.02	107.76	107.22	108.22	106.73	108.23	107.41	107.62	106.64	106.08
107.99	105.63	106.59	106.98	107.88	104.91	105.8	105.23	106.48	105.56	105.38	106.71	105.01	107.98	105.6	103.37	107.12	109.02	104.35	104.02	104.84	105.11	104.64	106.32	106.38	105.78	106.57	108.34	106.85	105.66	108.36	104.21	105.25	105.16	105.72	107.47	105.65	106.48	107.87	106.69	105.93	106.71	107.23	104.83	107.36	105.73	107.55	108.31	107.32	105.94
112.85	111.96	110.9	112.22	113.64	113.43	110.24	111.35	111.1	111.04	113.17	110.77	110.9	107.83	109.18	110.97	110.65	111.49	112.14	112.68	110.54	110.79	113.84	109.84	111	108.44	110.51	112.21	111.54	109.48	109.99	112.27	110.83	110.15	110.44	110.73	111.73	111.28	111.32	110.89	111.63	109.99	110.62	112.63	111.03	113.4	110.51	110.36	110.61	111.41
111.83	113.04	109.55	109.15	111.79	111.9	111.95	111.58	110.33	110.45	110.04	110.48	110.15	109.47	110.12	110.42	111.88	110.82	112.58	110.08	111.37	110.38	113.44	111.27	111.91	110.2	112.61	113.1	110.98	110.11	112.01	109.27	111.53	111.43	109.07	110.07	111.75	110.84	111.48	110.66	110.84	110.96	109.78	112.81	112.68	109.99	111.74	111.11	112.55	109.69
104.35	108.44	106.04	107.58	105.63	107.41	103.84	105.77	106.77	106.95	106.3	104.89	106.35	104.83	108.25	107.33	105.77	104.85	105.74	105.25	105.75	106.7	102.59	105.28	106.48	105.61	105.7	106.41	104.85	106.17	104.79	106.44	104.61	105.84	106.94	105.55	105.79	104.78	105.01	107.59	106.74	105.3	105.19	105.84	107.44	102.59	104.64	106.52	106.39	105.46
103.12	107.19	106.27	107.29	107.22	105.74	104.39	105.8	105.79	106.63	106.06	105.51	107.1	106.54	106.83	105.99	106.24	105.32	106.55	107.63	105.31	106.6	106.26	107.3	106.56	105.47	107.62	106.28	104.36	106.39	107.36	105.71	108.12	104.93	106.59	106.7	106.43	109.84	109.76	106.64	104.76	106.39	106.76	106.74	107.31	106.89	108.04	106.39	107.58	105.85
105.42	107.64	105.65	105.47	103.32	108.33	106.85	106.53	108.57	109.16	108.71	107.86	105.27	107.01	105.13	105.67	106.17	107.45	105.7	106.44	106.03	106.27	107.85	105.74	103.86	107.48	107.34	106.15	107.33	106.45	106.19	106.37	107.99	108.84	106.38	105.87	107.85	106.9	108.06	105.31	104.38	104.43	107.22	106.96	105.69	107.55	107.43	105.01	107.58	107.35
116.75	117.49	117.41	115.71	117.33	116.8	118.93	115.27	118.45	116.72	117.49	117.14	117.63	117.97	118.36	120.85	118.87	116.38	117.82	115.84	117.84	117.47	118.78	117.7	116.96	119.66	117.53	118.99	118.06	118.2	113.96	117.26	118.63	116.32	117	117.49	117.79	117.02	118.6	118.69	117.98	117.75	118.81	118.38	118.52	116.3	116.46	118.52	117	118.78
105.09	105.24	106.13	105.4	107.07	105.47	106.79	103.96	109.08	104.86	104.72	106.42	106.74	104.47	106.83	103.69	105.79	106.46	103.5	104.72	104.55	107.09	105.92	104.38	105.39	107.12	106.54	104.73	108.01	106.27	104.71	106.2	106.59	106.3	103.88	105.25	106	104.91	105.26	105.84	107.96	105.09	106.04	107.14	105.7	105.58	106.11	104.95	106.81	105.44
105.48	102.59	104.99	108.07	107.14	106.03	107.4	105.36	106.55	109.14	107.96	109.92	107.61	106.5	106.3	104.01	108.33	108.27	106.5	108.43	107.51	107.28	105.91	105.17	106.47	105.96	107.73	108.26	106.61	105.43	105.22	107.93	106.61	107.59	105.52	105.65	107.81	108.55	106.63	105.06	106.95	108.47	107.37	105.23	105.78	109.21	107.22	107.21	107.19	107.63
105.43	105.69	106.52	104.17	104.6	107.35	105.29	107.12	104.9	106.92	106.56	106.69	105.18	105.98	105.8	101.99	105.19	105.67	106.47	105.15	105.1	102.92	104.23	105.9	107.48	107.92	104.79	106.68	106.93	102.85	106.61	106.74	106.69	105.63	104.54	105.94	104.61	103.06	105.24	105.41	102.86	103.2	106.8	106.08	104.49	103.66	106.15	103.31	107.77	104.11
99.914	99.157	101.75	99.423	98.815	99.628	101.37	101.28	99.532	101.51	98.679	101.14	100.38	99.793	101.41	100.67	97.552	101.28	98.64	98.851	100.72	97.641	99.702	98.442	98.888	99.173	100.3	99.417	97.692	97.859	100.39	100.99	100.77	99.583	100.56	100.61	100.33	100.17	100.51	100.75	98.508	99.772	100.13	99.858	97.725	98.417	99.334	101.33	100.22	99.195
106.04	105.17	104.68	105.4	105.54	103.77	104.73	104.28	105.18	105.61	105.87	103.36	103.94	106.61	106.26	105.97	103.12	106.29	102.99	104.97	104.82	104.69	104.01	105.8	103.05	105.68	107.65	102.07	105.64	108.09	104.26	105.76	104.32	105.14	104.55	105.31	105.46	104.17	104.84	105.16	104.99	105.06	105.21	104.89	106.52	102.92	104.17	106.41	106.21	105.6
107.7	104.91	106.63	107.76	103.44	106.03	105.66	105.65	106.78	106	106.72	104.66	106.61	104.87	104.04	105.7	106.13	104.82	108.06	106.35	107.52	106.7	103.57	104.12	107.92	106.64	103.45	109.7	105.04	105.62	105.9	106.35	107.89	107.32	105.86	106.21	106.31	104.83	105.95	106.25	105.33	104.83	106.09	105.39	105.66	105.06	107.31	107.4	104.83	103.7
102.79	104.18	105.95	105.96	106.57	104.5	106.58	105.21	104.65	102.66	103.25	104.68	104.42	103.45	108.11	104.3	105.94	104.22	102.29	107.22	107.57	105.02	107.39	104.61	104.83	104.72	105.8	103.92	105.65	102.74	104.78	103.72	105.35	105.06	106.21	105.47	105.5	107.14	105.65	105.23	103.91	106.21	104.29	104.65	106	102.36	108.28	104.37	105.61	105.06
112.27	112.29	111.67	110.03	112.05	109.33	111.06	110.45	114.11	111.45	111.49	111.69	110.59	112.81	111.52	109.63	110.3	110.52	111.31	109.65	114.31	110.55	112.04	110.02	110.33	111.88	112.07	111.21	111.52	109.13	110.86	109.57	108.9	111.9	112.26	112.12	110.74	110.91	111.24	111.32	111.37	110.7	112.29	112.06	111.21	110.35	112.28	112.65	111.4	112.72
112.67	109.59	111.68	110.07	111.91	113.13	112.22	112.21	110.39	112.78	111.64	111.28	113.15	111.74	111.51	112.33	112.21	113.08	110.62	110.89	111.8	109.22	112.77	111.04	110.95	113.92	115.07	110.28	113.59	109.71	111.35	112.85	113.14	111.64	112.02	112.61	113.65	112.88	110.15	113.93	112.23	112.59	109.39	113.79	109.53	112.75	111.25	110.83	111.38	111.33
104.49	104.45	106.46	106.38	105.73	102.83	105.7	105.79	104.85	105.32	105.15	105.32	105.28	105.42	104.97	106.34	106.51	105.34	106.62	106.53	106.19	105.68	103	105.38	104.61	105.69	106.49	104.82	104.15	105.48	106.22	105.51	106.33	105.48	105.96	107.95	104.72	105.38	103.88	103.87	105.76	105.63	104.92	106.01	104	106.92	106.01	106.93	105.82	106.61
100.66	99.443	98.845	98.03	100.49	97.233	99.995	100.15	102.79	99.302	98.665	101.61	100.45	99.382	100.06	99.821	100.01	98.06	101.49	98.543	100.7	98.886	97.812	99.085	98.988	97.789	99.124	101.03	102.07	99.9	100.54	98.629	98.918	100.53	99.55	101.49	100	100	103.05	101.33	99.295	100.99	99.252	101.48	99.78	100.04	101.74	99.819	101	101.49
103.92	102.71	105.18	104.99	103.98	104.75	104.43	106.09	104.85	106.5	105.91	101.48	103.62	103.98	104.85	105.93	103.14	103.68	103.38	104.25	104.94	104.46	105.78	104.56	104.14	103.28	104.97	103.94	104.09	104.41	103.87	101.89	103.86	106.27	103.65	105.05	106.72	106.54	104.36	103.14	102.04	106.54	106.12	104.65	106.07	103.92	102.36	103.76	104.5	103.28
105.72	105.87	106.26	105.07	107.42	107.86	103.61	104.81	105.71	108.77	104.92	105.85	104.9	107.11	105.82	108.74	105.15	107.73	108.53	107.82	105.57	105.49	105.21	103.45	105.29	105.45	105.29	107.62	107.62	105.48	107.57	107	106.32	107.03	106.2	106.28	108.53	105.88	106.63	106.25	105.41	107.76	104.82	107.34	102.94	106.41	106.68	106.83	105.34	106.62
106.15	102.56	106.62	105.32	106.68	106.61	106.61	105.5	105.22	107.29	103.75	104.78	105.9	105.24	105.2	103.9	105.48	109.01	105.41	104.29	107.71	106.22	105.88	107.26	105.63	105.68	106.73	106.71	106.59	106.21	107.13	106.5	105.5	106.52	105.19	105.03	103.39	106.63	107.45	105.16	105.67	106.5	105.61	104.05	105.83	107.04	107.34	105.04	105.32	107.61
98.611	102.68	100.01	101.38	100.41	100.13	99.703	101.8	97.625	100.86	99.677	99.283	101.55	100.96	99.932	102.63	100.05	101.85	100.88	99.521	100.12	98.91	98.886	101.5	99.212	99.833	97.18	99.112	100.29	99.162	101.94	100.76	100.28	99.253	98.833	99.5	99.339	99.067	100.23	100.09	99.671	98.504	99.579	100.37	100.85	101.78	99.157	99.519	101.64	99.149
103.35	105.65	103.23	105.7	102.14	103.56	103.96	103.65	106.63	104.18	102.48	103.83	104.12	106.09	104.14	104.58	102.52	103.75	104.88	105.69	104.39	103.43	105.79	105.01	105.71	103.28	104.31	106.47	103.33	103.51	104.92	103.14	103.01	104.81	104	105.7	103.61	104.58	105.87	105.1	105.42	105.06	105.44	106.02	102.97	104.96	106.33	104.24	104.46	103.75
107.04	105.95	106.02	108.26	104.11	106.22	104.16	104.52	106.33	107.83	109.67	106.83	106.8	106.79	104.22	104.86	107.54	104.93	105.93	106.67	106.62	105.27	105.88	105.37	105.45	106.69	106.21	105.4	107.04	105.33	107.66	105.61	107.28	105.82	105.58	108.01	107.74	107.77	105.79	106.76	108.22	107.03	105.96	102.89	107.13	103.77	105.45	105.46	106.29	108.61
106.85	104.91	105.14	105.14	102.45	106.14	105.71	105.99	105.85	106.87	105.59	104.42	103.27	105.06	105.41	104.35	104.86	106.87	103.7	106.48	105.58	106.14	106.35	106.54	104.64	102.73	105.57	106.1	106.01	103.73	106.94	105.03	104.61	104.3	104.83	105.95	104.19	104.69	105.63	104.58	107.34	104.44	107.63	103	106.03	104.44	106.16	106.82	105.88	107.22
105.62	103.72	105.05	106.8	103.48	104.55	106.07	103.86	103.65	103.89	104.74	103.25	103.97	103.74	105.96	103.32	104.29	104.2	105.39	104.57	104.7	106.98	104.67	106.08	104.14	105.3	107.39	106.16	105.18	104.43	108.18	103.52	106.31	106.43	105.68	104.41	102.6	105.75	106.78	104.98	104.99	104.54	103.93	105.13	106.01	104.08	105.95	106.9	105.39	102.1
104.29	104.78	104.5	104.08	106.41	106.06	104.42	104.48	106.15	103.92	108.17	106.26	106.68	104.32	104.77	105.89	107.21	106.61	104.62	105.1	106.76	105.22	105.34	103.67	108.43	107.43	107.36	106.8	105.19	106.67	106.04	107.63	107.14	106.84	105.53	105.7	105.35	105.56	107.47	107.05	105.19	104.57	107.12	107.02	107.18	106.72	107.29	105.91	106	104.75
104.38	106.16	105.34	106.18	106.51	105.97	106.23	105.17	105.64	105.47	108.26	109.12	105.73	106.61	104.86	105.24	103.9	104.92	104.88	108.31	104.1	106.75	105.89	103.17	105.05	107.77	105.95	107	106.61	107.55	107.12	106.39	104.72	108.51	103.77	105.82	106.02	106.75	103.49	105.79	107.98	106.33	104.26	103.7	106.66	105.07	105.69	104.41	104.89	105.75
108.17	113	111.38	107.66	108.38	110.03	109.21	110.17	109.4	110.72	109.79	109.42	109.78	111.21	110.6	110.78	110.4	109.64	110.21	111.02	109.66	109.8	109.68	109.93	108.36	111.52	110.86	106.48	109.12	109.74	112.33	109.34	110.08	110.02	110.77	109.91	108.4	109.39	111.98	109.51	109.16	108.47	109.68	107.46	110.92	111.62	110.17	109.51	109.26	109.28
107.67	105.52	106.85	107.34	105.54	105.24	106.85	108.76	104.96	104.42	106.61	106.23	109.21	107.83	104.99	106.97	105.21	105.31	106.07	108.36	106.09	105.33	106.56	108.85	104.39	108.03	107.7	105.96	106.43	104.91	106.8	105.11	104.25	105.89	104.54	106.5	106.67	106.56	107.18	106.55	109.03	106.48	107.83	106.23	106.2	105.08	105.02	107.75	107.04	104.99
111.1	109.61	111.02	108.49	111.14	110.42	111.34	111.13	109.08	108.45	109.9	111.37	109.64	111.19	111.75	110.73	110.58	110.43	109.48	109.54	110.43	111.55	108.62	112.36	113.07	110.06	109.5	109.25	109.86	110.04	110.71	110.29	112.55	110.94	113.38	110.32	111.04	108.17	112.84	112.22	109.47	108.34	108.27	110.51	109.69	111.52	107.5	110.87	109.59	108.9
106.9	104.7	105.56	104.78	105.13	105.98	105.09	106.31	105.28	106.69	103.91	105.28	105.02	105.65	105.81	105.73	105.93	107.5	105.55	105.53	105.05	106.41	104.83	104.07	105.39	104.25	107.09	104.8	106.8	103.88	105.11	105.54	107.3	104.71	104.88	105.16	105.47	104.65	106.95	106.01	106.43	105.37	106.38	105.08	106.69	103.96	104.23	105.18	105.66	105.61
105.71	104.59	106.02	104.54	105.65	104.17	104.68	104.33	105.03	105.91	105.46	106.88	105.32	105.01	106.29	105.3	106.34	104.28	105.61	105.4	105.4	106.16	106.07	106.62	105.02	104.48	107.07	105.58	105.45	103.31	105.05	104.66	105.19	105.76	107.28	106.33	105.46	105.77	105.49	105.83	104.52	105.33	105.74	105.27	102.91	105.8	108.28	105.16	103.61	104.94
112.43	112.67	112.23	110.75	113.58	111.74	110.44	111.1	111.8	114.4	114.56	113.04	110.64	110.68	112.59	111.2	110.85	111.45	109.9	113.36	111.65	113.02	112.1	114.38	110.29	109.86	110.91	112.93	111.46	111.9	112.4	112.4	112.78	111.13	110.44	109.9	110.76	112.16	109.66	112.54	110.42	112.61	114.53	110.6	113.03	111.38	113.65	111.81	112.93	112.34
118.75	118.7	118.75	116.75	120.64	118.65	118.93	119.32	118.78	116.73	116.79	120.27	116.5	115.73	117.29	116.96	118.82	117.93	116.72	118.7	118.82	118.55	116.24	117.01	117.96	118.41	119.81	117.05	117.6	116.69	117.37	116.61	119.54	117.21	117.04	116.65	117.05	117.18	118.54	118.08	117.99	117.86	118.82	117.45	119.24	116.63	116.29	116.48	119.68	117.59
100.4	99.837	101.07	98.155	102.27	101.23	100.82	100.31	101.43	100.12	100.22	99.39	101.97	99.351	101.17	99.872	102.08	100.13	101.22	101.31	100.91	99.091	101.74	100.53	98.077	100.58	103.27	101.59	99.981	100.82	99.218	101.15	101.08	100.55	103.08	99.722	101.76	99.663	101.95	98.878	102.86	101.09	99.053	102.55	100.69	99.856	101.94	100.12	99.222	99.774
111.61	111.12	108.11	111.59	109.96	107.24	108.44	111.42	112.11	112.33	108.71	111.17	110.59	111.34	111.9	108.61	110.5	111.57	110.98	109.32	109.23	110.74	112.31	110.05	106.91	110.11	110.39	108.84	110.44	109.57	108.2	109.52	111.05	111.16	109.54	107.64	110.2	110.05	110.64	108.44	112.62	109.78	109.25	111.09	109.7	108.71	110.65	109.8	108.86	110.78
99.716	100.91	101.06	100.86	99.348	100.02	102.01	102.01	101.1	101.79	101.32	99.366	98.985	100.79	100.6	99.869	101.2	98.282	99.253	100.07	102.66	101.31	100.36	100.03	99.651	98.729	98.618	99.81	98.852	100.72	99.466	100.4	100.2	100.23	100.31	99.661	100.84	98.812	101.17	103.77	99.898	98.638	99.34	101.19	98.678	100.9	100.96	99.763	100.26	99.277
105.55	106.96	104.81	104.55	104.7	104.18	104.55	104.5	103.88	106.4	103.86	107.08	107.25	104.37	104.25	105.75	103.85	105.87	107.07	106.54	105.23	106.28	105.29	106.37	104.89	106.74	103.24	107.08	103.73	105.06	105.36	107.42	106.4	106.45	104.93	105.01	101.81	103.98	103.65	105.3	106.03	105.03	104.97	105.38	106.71	105.81	105.69	106.52	104.64	105.32
104.21	108.46	105.85	105.19	107.86	106.02	106.77	105.32	107.41	104.9	105.89	104.99	107.17	107.57	106.89	105.2	105.36	104.84	106.22	107.77	107.29	103.36	107.52	104.26	104.05	105.02	107.38	107.97	106.5	106.25	106.96	107.43	105.05	107.2	106.47	105.01	105.38	107.51	106.46	104.22	105.39	104.72	104.3	106.38	106.41	106.09	107.69	104.35	108.85	108.1
108.93	112.76	110.48	107.74	110.53	111.89	112.18	109.52	111.4	111.4	111.73	111.63	108.8	110.96	111.74	113.3	110.99	113.29	110.29	110.45	111.82	109.59	110.27	112.35	110.56	112.02	110.38	111.09	108.95	113.56	112.96	112.13	112.66	111.15	111.85	110.18	111.58	112.42	110.08	113.44	110.91	111.14	111.02	112.92	111.45	110.59	110.43	111.66	109.63	111.76
116.45	115.66	115.32	115.14	115.81	115.61	116.66	115.37	115.45	117.59	114.76	114.97	115.95	115.54	116.01	115.54	115.53	115.24	116.92	118.27	116.79	117.25	116.42	116.27	115.16	118.05	115.55	116.44	116.43	117.64	117.91	115.66	115.98	117.21	114.93	116.62	115.31	117.24	116.66	116.31	114.55	115.87	117.18	116.26	115.35	116.15	115.85	116.62	117.95	114.99
106.08	104.77	103.69	104.69	103.4	105.26	104.13	103.93	105.09	105.72	105.99	105.26	104.45	104.38	103.18	104.13	106.25	105.99	104.3	103.46	105.97	106.04	103.49	104.92	105.98	104.51	107.86	105.26	105	102.85	104.32	104.78	103.99	104.53	104.78	105.85	107.08	105.4	105.89	104.22	106	103.77	104.64	103.64	104.18	103.03	104.8	105.02	107.15	104.82
100.3	100.76	102.25	98.668	102.33	100.45	100.7	100.68	101.32	102.49	97.802	98.667	103.45	99.045	97.775	100.22	97.704	100.35	96.649	100.96	98.432	103.52	99.798	102.17	99.962	100.61	100.03	101.47	98.554	99.074	99.699	101.17	100.88	101.07	100.88	99.206	100.1	100.9	99.138	98.082	100.29	98.775	99.654	99.449	99.666	101.08	101.95	99.437	100.1	99.567
100.9	98.69	99.776	97.528	98.328	99.436	96.9	99.583	100.05	100.08	98.073	99.158	101.38	99.495	98.082	99.488	99.218	99.954	101.03	101.78	99.164	101.6	101.78	101.69	99.895	100.43	100.22	99.106	99.524	102.49	100.26	101.21	98.613	98.145	100.92	97.198	98.873	101.05	98.614	100.6	98.11	100.58	101.74	97.993	100.6	98.15	100.5	100.23	101.52	102.46
104.46	104.16	105.9	103.28	102.53	105.06	105.5	103.41	104.64	104.29	101.27	104.47	105.45	102.56	105.53	104.03	102.6	106.2	103.67	102.96	105.22	104.88	106.45	104.07	103.19	106.2	101.66	102.99	103.81	103.41	104.41	104.61	103.6	106.55	103.54	103.29	103.86	102.23	104.62	103.03	107.11	103.74	103.77	103.21	104.38	104.47	103.55	104.17	105.98	104.29
107.54	106.38	104.65	106.46	107.72	106.88	105.91	105.88	103.24	109.84	104.39	104.99	104.22	105.78	105.43	104.74	105.88	106	106.7	106.74	108.05	105.09	104.15	103.36	104.92	106.02	104.68	105.7	106.84	106.34	105.42	106.01	104.38	105.32	104.19	106.19	106.67	106.58	106.87	105.24	103.28	105.16	105.97	107.95	104.27	108.45	104.4	104.22	105.51	106.55
107.2	106.2	106.36	105.6	102.57	106.62	104.04	106.9	105.26	105.27	104.56	105.87	104.61	106.05	106.47	106.77	106.26	104.94	106.07	105.73	105.75	104.99	105.78	105.91	104.99	105.6	103.06	105.33	106.74	104.65	106.58	104.57	104.24	107.12	105.08	106.74	105.41	105.48	104.22	104.72	107.04	105.59	105.75	107.82	104.98	107.71	106.01	106.67	105.73	106.42
112.38	110.09	113.95	113.12	110.14	110.68	112.28	110.54	111.74	111.38	113.11	110.82	109.75	112.54	111.28	113.32	111.97	112.18	109.19	111.71	112.38	112.06	111.46	112.65	111.61	112.98	112.49	109.45	110.06	112.78	114.06	109.95	110.92	112.49	111.26	111.2	110.21	110.41	112.63	110.91	110.21	111.52	113.51	111.59	112.3	111.33	112.2	112.08	110.41	111.51
107.42	106.09	106.15	105.93	104.9	104.36	107.19	105.11	107.23	107.54	105.31	105.1	103.87	105.14	106.61	105.78	105.67	105.42	105.41	104.9	102.6	106.5	107.2	105.18	105.45	106.69	106.4	106.5	105.46	107.16	108.26	106.71	106.72	104.65	105.96	104.32	106.96	106.74	104.6	105.63	104.92	107.65	105.2	105.65	106.71	106.45	104.95	106.03	104.7	108.05
101.79	99.264	101.44	98.511	99.252	97.667	101.58	98.733	98.429	99.524	98.87	100.22	99.973	99.636	98.961	97.597	98.597	98.82	100.04	99.722	99.482	98.296	101.11	100.23	99.894	100.15	97.898	100.69	99.686	100.32	100.09	102.27	100.13	100.94	99.296	98.742	99.149	98.618	99.021	102.56	101.77	98.149	99.901	99.852	97.324	98.761	102.52	99.171	99.066	98.71
106.4	107.05	107.32	106.24	108.62	104.32	106.89	104.51	104.95	104.55	106.08	105.16	107.85	107.7	106.32	107.57	107.79	106.71	107.06	107.79	106.77	106.17	107.6	107.17	106.62	107.39	105.82	106.22	106.29	106.91	106.89	104.32	104.74	105.44	103.73	105.1	106.06	105.55	104.82	106.48	105.71	107.8	104.95	108.42	106.79	106.77	107.58	105.28	108.05	106.03
98.801	98.892	98.208	101.16	98.676	99.205	98.896	100.93	100.38	98.929	101.76	99.164	99.057	101.48	99.788	100.86	99.785	100.63	98.374	99.378	98.487	98.684	98.56	99.513	98.294	98.675	99.799	99.498	99.801	99.488	100.01	99.158	101.84	102.42	99.355	98.964	100.53	101.81	99.446	99.349	101.39	101.58	102.14	100.24	99.425	100.75	98.287	100.96	100.4	99.308
108.02	105.77	105.95	105.78	105.21	108.92	108	107.19	106.47	107.3	105.47	108.2	109.23	105.44	108.11	109.71	108.57	107	106.66	106.97	107.04	109.09	107.05	105.98	106.27	108.02	106.28	106.95	106.08	106.57	108.18	107.36	105.52	107.45	105.03	106.39	105.37	106.23	107.86	108.37	108.29	106.77	107.43	106.64	105.82	109.06	107.88	107.1	107.96	107.62
112.26	113.38	113.11	111.45	111.06	110.62	110.23	111.98	114.03	110.54	113.2	111.41	111.05	112.13	112.73	111.42	112.54	113.29	112.04	114.57	111.91	112.69	111.84	112.39	110.82	114.59	110.89	114	111.67	112.91	111.57	111.32	112.55	111.78	113.14	112.17	111.52	111.46	111.41	111.42	111.53	111.77	113.18	110	113.84	112.33	110.66	112.34	110.4	112.22
100.26	99.755	99.508	100.58	99.636	98.574	100.26	97.925	100.89	98.917	101.03	99.931	100.28	99.013	99.445	100.05	98.912	99.949	99.065	99.992	100.25	98.324	100.55	99.711	98.559	100.05	100.55	100.26	98.954	98.516	101.33	99.5	99.855	97.692	101.98	99.794	100.47	98.688	98.579	98.867	98.922	99.005	98.928	98.612	98.449	99.112	99.13	99.937	99.986	100.98
103.8	105.79	104.41	105.19	105.09	104.64	104.78	104.05	105.95	106.23	105.48	104.67	105.67	104.84	107.34	103.87	104.85	105.41	104.33	105.16	104.89	105.69	104.39	106.06	106.1	105.34	104.99	104.14	106.73	105.89	104.97	106.49	105.23	103.93	105.02	107.16	104.2	103.49	104.63	105.75	106.28	108.27	104.8	106.37	106.14	106.08	107.96	105.36	105.6	106.34
116.05	118.4	113.45	116.17	116.28	116.54	116.83	116.62	116.49	116.59	117.91	116.6	119.21	114.77	114.03	114.97	116.67	114.73	115.91	115.48	115.07	116.67	117.07	116.31	113.81	114.94	118.55	116.19	115.78	116.86	115.1	115.54	114.69	117.05	114.43	114.38	118.59	118.26	116.03	118.66	116.57	117.64	115.82	115.5	117.2	116.53	116.73	115.46	117.02	116.5
109.35	113.6	108.12	109.75	110.7	110.78	112.6	109.75	109.2	112.23	109.56	110.1	110.78	110.32	111.64	109.81	110.32	111.52	111.75	110.09	110.7	109.05	113.6	112.09	111.31	111.68	111.86	112.67	109.26	112.38	110.82	110.32	109.84	111.77	111.75	110.33	110.48	110.37	111.76	110.78	108.69	107.67	110.33	110.47	113.67	109.89	109.24	111.19	111.54	109.32
120.23	117.14	117.42	115.11	117.49	117.57	116.51	117.19	118.16	115.22	117.06	115.35	118.54	116	117.2	117.25	115.7	116.12	117.34	116.83	116.98	117.93	116.38	117.43	118.71	115.5	118.78	118.82	117.01	118.49	115.94	116.19	115.74	118.78	117.92	118.05	117.12	118.59	116.99	117.96	117.37	119.63	116.49	117.57	118.76	118.81	116.57	116.52	116.95	119.07
111.18	112.85	109.82	113.36	110.93	110.19	111.89	111.03	109.5	112.98	113.26	112.04	110.94	112.45	111.21	110.44	112.1	112.7	110.96	110.83	112.66	111.08	111.02	111.19	109.5	113.01	111.64	112.27	112.17	109.81	110.51	109.77	111.1	110.04	110.12	111.11	111.01	111.44	112.7	111.12	111.56	112.85	111.17	109.29	111.14	112.49	112.7	113	109.68	111.54
110.88	111.47	111.86	112.11	112.72	111.47	110.38	111.5	111.78	111.97	112.28	111.83	109.58	114.78	111.89	112.83	112.73	113.58	112.53	114.11	112.84	112.23	112.42	110.22	112.24	112.38	110.38	110.69	112.15	113.3	112.14	113.48	113.35	111.52	111.72	113.42	113.58	109.03	110.45	111.32	110.43	112.46	113.69	111.22	113.05	113.24	111.65	111.93	111.32	112.58
101.3	103.06	99.518	97.513	101.04	99.451	101.23	99.482	98.777	101.91	103.03	99.838	100.64	102.16	100.66	99.987	100.35	99.654	100.12	98.185	99.508	98.961	98.877	101.01	98.385	102.55	100.28	98.541	100.3	100.01	100.38	100.73	102.23	101.43	100.19	98.829	101.78	99.746	98.899	100.08	100.18	98.67	101.4	100.82	101.7	100.32	100.78	99.13	98.639	100.6
102.34	100.87	100.56	99.032	99.021	102.89	101.35	99.917	99.693	99.208	101.29	101.59	101.9	98.904	99.845	100.91	100.17	101.35	101.39	101.77	99.54	100.29	100.51	100.45	103.95	101.91	99.897	99.86	101.98	99.962	101.27	100.32	102.09	96.818	100.05	101.01	101.84	99.41	102.25	100.78	99.634	100.54	99.009	99.47	100.02	100.36	101.08	99.913	99.815	100.49
114.53	113.35	110.72	111.86	114.07	113.67	112.9	111.56	112.54	113.04	111.82	112.66	113.25	115.39	111.09	111.64	112.55	113.01	115.52	113.71	112.64	114.69	110.38	112.02	113.07	112.77	113.29	111.76	113.16	112.65	113.36	112.26	112.45	112.37	114.39	112.55	112.7	111.95	111.91	113.86	112.35	111.42	111.75	112.05	114.16	113.34	112.48	113.68	111.92	113.54
106.49	105.43	105.86	104.06	105.44	106.15	102.18	106.61	104.19	103.83	105.68	104.21	106.18	104.88	107.9	106.9	106.45	105.61	107.2	105.29	105.41	105.1	105.44	105.53	104.68	104.92	105.26	104.75	107.34	106.41	103.9	105.49	105.02	104.23	104.24	106.06	105.3	103.75	106.55	105.48	107.7	106.26	104.84	106.45	104.87	105.79	103.95	104.68	105.15	106.84
100.71	102.72	97.32	99.359	100.69	101	100.72	100.56	99.553	99.19	100.91	97.77	98.129	98.119	101.87	101.85	100.32	99.859	96.931	99.734	99.431	100.97	102.5	100.02	98.522	98.721	99.615	99.634	99.782	100.22	98.392	100.65	100.78	100.33	97.86	100.41	100.12	99.825	99.597	98.817	102.09	100.37	99.948	100.56	101.69	96.391	98.458	97.948	97.997	98.732
103.16	105.67	105.73	104.94	103.78	104.82	103.4	105.83	105.68	107.2	105	106.25	106.42	103.8	106.79	104.07	106.4	105.93	107.46	106.86	103.79	104.93	106.52	105.23	104.44	104.91	106.27	107.61	106.24	102.45	104.51	107.87	105.67	103.21	106.7	106.44	105.87	101.98	106.11	106.48	106.58	105.49	103.93	103.41	103.59	106.02	105.75	107.62	107.61	105.42
111.95	112.19	114.21	113.03	112.2	113.08	110.3	110.87	111.04	112.97	109.7	113.67	112.66	112.44	109.31	112.55	113.28	111.42	111.9	113.34	110	111.02	107.64	110.71	109.64	111.33	113.06	110.91	112.19	112.67	110.84	111.18	108.78	112.29	111.44	111.14	110.82	110.93	112.25	110	113.51	111.32	110.61	111.11	110.29	112.06	109.99	111.87	110.56	111.41
114.74	114.65	112.46	112.05	113.83	112.56	113.72	110.96	113.81	112.51	116.71	111.48	115.3	110.34	111.96	112.71	112.31	112.41	111.21	111.84	112.85	112.31	112.45	113.75	112.37	110.5	112.33	112.89	113.21	111.72	114.59	113.2	112.68	113.61	112.52	110.56	111.4	113.68	114.71	113.25	113.89	112.51	112.36	112.7	112.49	112.5	112.96	111.35	110.9	113.36
103.7	104.38	105.61	104.74	105.57	105.99	104.61	107.12	105.75	106.87	106.25	108.41	105.36	102.63	107.69	107.11	104.52	104.7	106.62	107.29	104.92	106.65	105.94	106.63	104.38	106.31	103.68	108.18	106.27	107.42	103.71	104.9	106.56	105.91	105.61	105.69	105.9	105.24	105.15	104.75	105.73	106.51	107.44	106.27	106.21	107.27	107.36	107.6	104.72	106.16
118.79	117.54	118.13	117.85	117.7	119.57	119.72	117.13	117.77	117.76	117.57	117.34	117.73	116.26	118.44	120.48	115.64	118	120.41	117.27	117.71	118.37	117.54	118.71	118.83	117.16	116.86	118.45	118.34	118.54	118.95	116.53	117.5	118.39	117.15	115.59	121.21	118.44	118.1	114	118.7	116.87	119.08	118.25	118.05	117.51	116.65	117.93	118.15	117.4
101.17	99.94	100.74	101.36	100.44	98.618	99.653	101.69	99.372	99.414	100.78	100.69	98.754	100.56	99.451	98.686	98.869	99.597	98.039	101.83	101.51	101.04	102.4	101.76	99.424	100.43	100.91	98.861	98.427	97.849	98.753	101.92	99.904	102.48	100.47	100.6	101.66	100.63	100.43	98.715	97.911	98.917	100.66	100.31	100.18	100.3	101.45	100.45	99.123	102.6
106.67	105.88	107.03	101.71	106.05	105.55	104.68	105.7	108.7	107.16	109.38	106.46	107.95	104.97	103.44	106.45	106.21	106.88	107.87	104.54	104.92	105.89	107.86	105.19	105.52	107.69	105.21	106.49	105.2	105.66	105.19	104.14	107.49	107.5	105.32	108.93	106.12	106.65	107.51	109.13	105.99	104.71	107.36	108.75	105.02	105.6	106.7	103.89	105.41	107.38
112.65	111.69	111.55	110.2	110.67	109.32	109.97	112.28	111.5	112.77	111.96	113.01	113.31	112.19	112.03	112.04	113.09	110.53	109.08	111.32	112.3	111.19	111.16	113.35	110.2	109.74	110.73	114.44	111.22	110.57	111.82	109.26	112.61	111.59	109.57	108.28	112.63	110.61	111.48	111.43	112.46	110.65	110.86	110.32	112.59	111.57	109.82	112.68	112.09	109.02
106.72	106.97	106.71	107.74	106.94	107.55	108.3	107.71	105.44	106.48	107.22	107.6	104.86	104.52	104.77	105.36	106.88	107.2	106.64	107.81	107.78	106.51	106.83	108	106.5	106.85	107.08	108.41	106.09	107.59	106.5	109.25	108.07	106.92	106.33	105.75	105.79	107.61	106.97	107.56	105.29	108.39	107.24	108.9	108.91	108.12	105.58	104.75	105.38	107.47
114.28	113.74	115.27	112.38	113.8	113.23	111.79	111.5	112.47	114.54	114.26	113.5	114.19	113.27	113.17	111.55	111.18	110.02	114	111.16	112.86	113.08	113.08	109.92	111.74	115.41	112.3	114.43	111.1	113.29	112.79	113.82	112.65	113.02	115.18	112.34	111.26	112.17	115.26	113.7	111.67	112.96	113.22	112.79	111.79	113.36	113.03	112.79	112.52	112.73
104.99	104.13	106.12	103.86	105.29	104.2	104.14	102.73	105.04	104.97	104.72	104.37	104.06	104.98	102.89	105.29	104.44	105.33	101.2	105.98	105.14	105.68	105.63	104.83	104.11	105.32	104.83	105.01	105.27	105.99	106.89	104.32	103.38	105.35	105.53	104.53	101.93	106.86	105.2	103.47	104.36	105.2	104.14	103.21	103.21	104.9	103.75	106.2	103.27	103.19
105.95	104.64	104.85	104.48	105.42	106.38	105.36	104.24	107.09	105.75	105.24	104.3	106.11	106.98	106.49	105.49	107.79	101.52	104.51	106.24	105.43	104.78	104.57	104.04	107.77	103.43	106.97	107.04	105.27	104.34	105.99	105.72	106.73	105.98	105.88	105.52	105.59	103.75	104.78	104.96	104.84	104.85	104.48	105.17	106.25	104.88	106.01	105.37	105.36	106.68
100.04	99.59	101.73	100.21	100.3	101.54	99.906	97.604	99.96	100.34	100.73	104.05	99.373	100.7	101.82	101.72	100.49	102.75	101.28	100.81	104.3	100.87	100.72	101.27	98.224	101.1	100.74	100.67	99.919	102.07	102.24	102.68	99.541	100.4	99.927	102.9	101.31	101.05	101	98.082	102.31	100.1	101.37	102.93	99.774	101.85	101.49	97.988	100.78	99.704
103.37	105.63	103.28	105.35	104.65	106.58	102.53	102.16	103.56	102.63	103.8	104.82	104.68	104.24	103.45	105.64	106.03	104.23	103.37	105.5	103.68	101.34	104.57	105.6	104.12	103.83	102.79	106.72	102.94	103.81	104.02	102.27	106.13	103.51	102.98	103.49	103.5	103.93	105.33	102.91	105.95	103.66	106.49	103.33	106.03	102.07	104.39	104.17	104.18	101.51
105.5	106.12	104.38	106.59	103.01	105.21	106.62	104.69	106.23	104.27	105.2	104.24	104.4	104.01	108.24	108.77	107.21	105.89	105.36	107.38	106.14	106.39	105.78	106.32	105.1	106.84	105.83	105.18	105.09	102.85	106.78	106.84	105.12	106.02	105.55	104.96	105.88	104.42	106.54	105.06	107.93	105.57	103.98	105.03	107.62	107	104.33	107.44	105.95	105.05
110.95	112.04	113.49	110.74	111.14	111.75	112.86	109.58	113.35	110.38	110.39	109.89	111.71	110.16	112.82	112.76	111.23	111.64	109.94	111.97	114.21	112.06	111.43	109.96	112.99	112.37	111.05	112.51	110.42	110.47	111.59	112.24	113.92	108.82	112.57	111.58	110.12	110.89	111.73	110.26	111.87	111.76	110.32	111.94	115.52	109.34	111.84	109.92	112.66	112.1
109.41	107.48	106.77	105.84	105.98	105.6	106.63	106.8	108.78	108.31	106.69	109.27	105.25	105.12	106.09	106.2	106.88	106.63	107.62	105.93	105.76	105.11	106.03	106.35	107.89	103.51	106.68	107.4	108.41	106.82	107.25	105.86	104.32	106.95	107.3	107	107.48	105.71	106.69	107.85	106.56	105.91	106.23	106.72	107.51	105.92	106.17	106.76	106.34	107.2
106.63	105.78	105.24	105.33	104	104.78	104.57	104.95	103.98	105.07	104.12	103.53	106.36	103.38	106.85	106.68	107.48	103.62	106.22	105.4	104.02	105.67	106.81	102.96	105.88	102.57	104.91	104.74	102.87	105.55	104.96	105.22	104.78	106.06	105.79	104.62	106.27	104.74	103.51	103.93	104.09	105.21	103.74	103.27	104.4	104.78	102.38	103.67	107.4	104.5
111.05	113.29	110.8	111.92	113.37	113.61	112.88	113.37	113.03	112.68	115.14	110.71	111.53	113.55	111.76	112.28	114.49	111.86	114.22	109.24	111.23	109.38	112.64	114.5	109.56	111.73	114.76	111.8	112.2	114.4	114.04	110.48	111.97	114.42	112.22	111.46	111.95	110.85	112.3	112.24	111.41	114.3	112.07	112.34	113.22	111.77	112.51	113.21	112.38	110.5
110.58	110.06	111.36	112.54	110.58	112.12	113.23	109.7	110.25	112.13	113.89	109.99	112.55	110.88	111.2	111	110.49	109.91	109.04	113.24	112.6	113.45	113.14	110.44	110.06	112.43	110.45	108.87	110.54	113.01	111.61	110.71	112.3	111.81	111.47	110.37	110.12	113.63	110.59	111.04	110.73	109.75	111.17	110.36	111.94	111.3	110.55	113.01	113.13	111.75
104.06	103.27	103.96	103.88	102.74	103.92	103.98	105.19	102.91	103.15	104.34	104.05	103.08	103.85	103.77	102.05	103.25	104.17	103.57	101.99	104.25	103.88	102.76	102.26	104.68	105.15	104.5	104.42	104.17	103.14	103.14	105.85	103.16	105.11	104.42	105.92	103.89	103.04	103.53	101.16	104.31	106.01	104.84	103.79	103.53	105.33	105.01	105.54	103.81	106
104.44	106.18	106.99	107.37	106.62	106.11	105.31	106.88	108.09	107.2	105.95	107.3	107.61	105.68	104.89	106.11	105.26	107.67	104.62	104.22	103.51	106.27	106.22	108.04	106.16	106.83	106.75	108.24	105.37	108.05	107.54	107.12	105.22	108.63	105.68	106.87	107.2	106.4	105.9	106.14	104.68	105.69	104.06	104	105.56	108.62	106.9	105.9	104.59	107.34
113.71	111.15	112.86	110.29	112.59	111.08	110.65	112.68	111.94	112.14	112.2	110.06	111.16	113.83	115.19	112.62	114.64	112.66	113.31	110.57	108.71	111.1	112.15	113.61	113.26	110.85	110.44	110.16	111.54	111.13	112.58	112.06	112.25	112.43	112.9	111.79	111.86	112.54	112.96	110.56	113.05	110.76	111.83	109.11	110.23	111.89	112.35	112.04	112.62	113.52
104.63	106.13	106.66	104.48	108.16	103.63	106.73	103.81	105.01	106.18	107.18	107.19	107.53	108.3	106.78	105.78	105.37	103.55	106.45	105.09	106.12	105.41	105.43	104.81	104	107.32	106.34	105.44	104.26	107.63	105.25	104.72	104.62	105.44	107.35	106.43	107.06	106.85	106.34	105.71	106.18	105.48	104.59	106.18	105.56	104.63	107.89	105.15	107.04	106.22
110.33	111.3	113.24	111.07	113.45	113.99	114.05	111.6	111.3	111.04	111.9	112.65	110.97	114.06	113.04	110.21	112.7	111.96	112.56	110.66	115.12	114.46	114.25	111.03	115.2	110.97	112.6	111.27	110.49	114.53	112.03	112.44	113.61	112.3	112.57	111.94	115.34	111.45	110.15	111.54	113.07	112.85	114	112.12	113.25	112.89	112.95	113.1	113.25	116.8
111.11	113.02	112.51	111.98	113.69	111.16	113.36	112.78	111.77	113.55	114.6	111.54	111.77	112.02	114.53	112.77	111.97	113.22	112.86	111	110.5	112.57	111.96	110.2	112.56	113.74	114.16	114.59	111.79	111.89	112.91	114.26	112.83	110.94	111.87	111.61	111.16	112.35	112.47	114.25	114.4	115.19	113.16	111.23	111.88	115.13	112.77	113.76	112.32	112.95
111.97	110.47	110.84	108.36	113.46	110.35	110.05	112.96	110.59	111.39	111.04	108.56	110.8	109.72	110.95	109.97	110.82	109.1	110.52	110.77	109.94	110.31	108.85	110.11	109.64	111.1	109.74	110.21	109.9	109.78	112.29	112.14	110.59	111.67	109.62	112	110.36	110.13	111.68	111.72	112.05	111.05	111.52	110.23	110.6	111.1	111.17	109.3	110.91	111.83
105.76	106.18	107.82	103.13	106.28	106.14	106.63	107.31	105.63	106.25	106.96	106.34	105.87	103.26	106.14	104.78	106.58	106.26	103.83	107.67	103.16	105.58	103.47	105.37	104.82	104.95	103.8	105.17	106.12	105.99	104.14	104.91	106.16	105.12	104.53	105.23	105.57	105.32	105.17	106.57	105.47	104.36	103.72	105.16	104.37	106.64	106.99	104.94	106.28	106.28
101.69	100.02	100.29	99.077	98.227	102.21	97.449	100.44	99.847	100.61	100.11	100.37	101.67	101.13	97.146	100.52	102.47	99.008	99.563	97.032	99.598	98.25	100.33	100.55	100.5	99.005	101.32	97.36	103.92	100.34	98.935	100.4	100.46	98.784	98.23	98.738	100.59	96.84	98.858	101.62	100.03	99.475	101.17	101.01	99.245	99.612	99.933	99.945	100.88	102.38
105.13	105.64	106.1	105.63	107.26	104.8	106.03	104.07	106.14	104.23	106.98	105.64	107.1	105.78	105.63	106.55	107.46	106.11	108.56	104.32	105.55	106.25	106.56	105.52	105.12	105.44	107.5	109.19	105.93	107.83	108.41	104.89	108.22	107.49	106.62	107.82	103.55	106.68	105.68	107.36	104.21	106.15	105.47	109.92	109.16	104.5	107.08	106.55	107.93	107.61
106.29	106.97	106.11	107.76	105.92	105.62	107.06	105.47	106.1	108.26	105.62	104.69	108.02	106.23	105.3	104.87	105.41	108.12	105.91	106.16	107.22	107.28	106.63	106.84	105.46	105.8	105.78	106.36	105.49	105.74	107.27	106.6	106.48	106.82	106.51	107.93	107.97	106.21	105.91	107.97	107.58	106.59	106.21	107.6	106.62	105.39	105.56	106.23	108.6	106.38
118.56	117.6	115.95	117.91	117.29	115.71	117.57	117.99	118.55	119.82	117.65	118.69	119.13	115.7	118.04	116.54	117.53	117.03	115.71	118.53	114.62	116.08	116.11	115.5	118.56	118.13	117.23	118.04	118.32	115.83	116.92	116.18	117.6	116.87	117.36	115.99	115.78	115.11	115.09	117.71	118.92	117.21	117.73	116.03	118.62	119.87	119.14	116.99	120.82	117.49
110.78	108.74	113.46	110.37	109.6	111.21	110.64	109.33	110.57	112.02	109.66	110.1	112.72	109.78	110.2	110.65	110.44	110.56	111.27	110.61	110.39	112.26	110.4	110.45	111.57	110.66	111.44	111.75	112.78	111.23	110.15	111.15	108.64	112.71	112.81	110.79	112.61	109.55	111.42	109.22	111.89	112.03	108.91	109.66	112.6	111.06	109.94	110.69	109.51	109.73
99.971	101.56	99.765	100.62	99.67	99.957	99.063	99.604	102.71	101.54	100.29	100.7	101.11	102.09	101.16	100.72	98.191	99.853	100.35	99.429	101.52	100.14	99.016	98.53	100.09	100.87	100.51	99.628	98.493	96.141	98.951	97.192	98.925	99.421	100.74	101.16	98.003	100.11	99.566	97.251	100.85	100.38	101.1	98.882	98.862	99.711	98.632	101.34	100.68	98.469
106.16	105.74	104.3	107.19	106.13	106.72	106.09	106.39	105.14	105.76	105.02	105.82	102.23	107.06	104.82	105.98	104.37	105.77	105.23	108.36	105.24	106.98	106.14	105.74	107.32	105.18	103.85	103.9	105.9	105.36	107.09	105.37	103.66	106.23	108.48	105.13	106.51	106.91	105.57	104.93	105.45	105.17	104.58	107.23	104.7	104.95	105.15	106.06	103.83	104.54
111.66	111.6	109.61	111.69	111.61	111.08	112.29	110.17	111.88	112.45	111.5	112.59	114.15	110.06	113.2	112.24	111.03	110.17	114.69	111.36	110.44	110.15	109.57	111.8	114.57	112.51	111.49	109.77	113.29	112.7	110.75	110.78	113.11	112.68	114.51	110.72	112.83	111.66	110.91	112.81	109.45	115.29	110.94	110.62	111.57	110.48	112.79	112.6	112.77	111.1
111.57	110.26	109.36	111.05	112.75	111.08	111.23	112.48	110.04	109.86	111.92	111.16	114.01	111.31	112.17	112.26	110.25	110.51	109.77	110.42	109.34	111.13	112.43	113.35	112.2	111.14	110.78	108.95	109.13	109.91	111.59	112.43	112.13	109.41	112.46	111.38	111.02	111.28	108.53	111.41	110.23	110.87	112.36	112.65	112.11	111.01	111.91	112.65	111.77	110.65
107.51	109.78	110.61	109.87	109.68	113.97	107.24	108.45	112.45	109.62	110.03	110.37	111.04	111.89	109.12	110.44	111.23	110.01	112.67	112.27	110.17	111.71	108.41	108.84	109.98	112.95	110.08	107.83	109.49	110.87	110.82	112.4	108.97	109.53	109.81	110.45	111.1	108.95	108.92	110.03	111.99	110.35	109.13	108.9	110.03	111.33	109.81	110.11	108.02	108.58
118.55	116.87	115.3	115.64	114.82	116.67	115.48	115.62	117.52	115.85	116.44	114.96	116.27	116.88	116.8	116.95	117.88	117.84	116.2	115.65	116.63	116.56	114.07	116.56	117.91	116.69	115.37	117.21	118.18	116.84	115.71	115.78	119.84	117.3	117.37	113.99	118.24	114.43	116.15	116.61	118.56	114.71	115.67	116.49	115.29	117.83	116.75	115.68	115.44	116.55
103.13	106.03	105.63	103.24	105.24	105.98	106	107.91	102.68	103.29	102.99	105.44	104.28	106.42	105.28	104.77	105.22	103.51	105.69	104.52	106.96	106.6	105.67	106.22	101.81	101.63	103.13	104.33	105.32	105.16	104.52	103.25	103.47	105.83	103.48	103.97	103.94	102.18	107.75	105.15	106.07	104.07	103.22	105.32	102.55	104.81	102.99	105.31	103.6	104.59
104.86	106.53	106.39	109.01	105.14	105.35	105.88	107.98	107.33	104.42	105.07	107.32	104.41	104.22	104.52	105.65	105.09	105.93	107.05	103.43	106.97	106.67	105.78	106.43	104.92	106.71	107.18	105	103.27	106.64	106.61	105.84	107.22	104.71	106.47	107.22	104.52	105.13	105.64	105.72	104.38	106.84	105.27	108.58	105.85	107.2	106.02	107.37	106.2	106.55
105.05	104.37	103.04	103.81	105.04	104.56	103.18	103.74	101.37	104.13	103.7	103.79	105.97	103.91	106.25	102.96	103.63	105.64	104.74	105.46	103.85	101.37	104.64	105.56	104.97	104.6	104.77	104.72	106.16	105.65	103.92	104.96	102.55	101.19	103.08	105.48	104.35	102.24	105.53	103.79	105.23	105.15	104.73	106.19	104.99	103.45	103.69	103.53	106.07	102.29
110	112.8	110.22	111.86	111.8	112.25	110.79	112.32	111.76	109.8	111.24	112.53	113.38	111.67	110.68	112.42	114.27	112.66	110.34	112.45	113.42	112.4	113.28	110.54	112.46	111.75	111.8	112.16	110.97	110.8	111.58	112.13	111.49	114.11	110.66	112.47	113.3	111.91	111.79	110.21	114.71	112.19	111.88	112.17	114.55	114.26	112.82	111.72	111.09	111.41
106.06	103.67	105.89	105.25	108.27	107.33	107.02	106.98	106.17	103.06	104.44	107.34	104.78	108.45	107.14	106.58	106.15	105.06	109.27	105.8	107.74	108.81	106.81	107.36	105.33	105.47	107.65	105.75	106.13	106.63	104.9	107.56	106.89	105.45	105.42	106.39	105.01	106.05	106.62	105.42	107.59	107.1	104.94	105.87	108.09	107.17	105.75	106.92	103.81	107.49
113.38	112.84	110.74	112.9	112.55	114.52	112.68	110.33	111.2	111.22	112.32	112.79	112.78	113.25	113.47	113.17	113.23	111.28	111.22	113.04	111.78	114.13	114.82	113.54	112.94	112.14	112.72	114.35	114.04	111.15	113.33	111.9	113.09	113.95	111.99	113.51	112.13	111.47	108.75	115.06	111.12	115.09	115.49	116.01	112.49	112.58	110.98	111.98	113.58	110.06
111.23	115.6	111.59	112.19	111.25	109.99	111.77	110.79	111.44	110.46	111.18	112.32	111.41	112.59	110.42	111.83	111.67	110.09	110.04	112.01	110.62	112.63	111.99	112.44	112.43	111.3	112.29	110.72	110.32	110.54	113.15	112.16	109.6	109.51	112.26	112.73	113.82	112	113.01	111.62	113.44	110.36	110.17	110.67	113.19	110.52	111.51	113.41	110.91	110.53
106.19	108.73	106.5	108.88	107.31	107.04	107.4	106.55	106.49	106.37	107.25	106.07	106.92	108.61	108.57	105.72	107.09	106.25	109.58	107.78	108.02	105.41	107.59	105.78	106.95	106.91	104.5	106.62	106.36	105.74	106.95	106.38	107.02	107.28	103.52	104.26	107.33	106.07	106.08	106.44	105.29	105	107.45	105.78	108.31	107.89	105.96	107.37	106.2	106.32
105.15	106.02	105.64	105.7	106.51	104.95	104.67	106.59	105.48	106.12	105.06	106.57	105.84	106.11	106.12	103.47	105.05	103.31	105.25	104.97	106.36	106.09	105.24	105.57	104.51	105	105.25	104.51	106.47	104.09	105.92	104.11	105.83	104.16	105.08	105.34	106.11	107.1	103.07	106.53	108.44	105.26	105.87	107.02	104.94	106.87	103.03	106.09	105.27	106.84
106.15	105.91	106.52	106.21	106.54	104.02	105.72	105.54	107.41	105.72	106.24	108.2	106.22	105.44	105.57	106.71	107.36	105.26	105.63	104.6	104.71	105.97	104.62	107.73	102.64	104.01	105.12	106.49	105.66	105.36	104.85	105.56	106.07	105.1	106.1	104.53	104.49	104.79	106.32	104.75	105.64	106.05	103.89	104.07	105.8	106.81	106.72	106.18	103.99	104.62
104.71	106.52	105.1	103.86	105.69	106.73	105.45	106.85	106.2	106.12	104.72	105.37	106.81	105.32	104.7	107.7	106.04	106.05	106.52	103.9	108.05	104.54	105.24	105.76	106.1	106.38	106.04	105.66	104.6	105.08	107.44	104.08	104.64	106.58	107.3	107.94	104.94	105.04	105.72	104.94	104.75	103.5	103.84	104.64	105.88	106.16	105.17	106.85	104.08	104.89
105.56	105.03	106.93	106.17	104.65	106.65	104	105.41	103.95	105.72	105.84	105.73	107.34	106.08	105.41	108.1	106.45	106.48	106.43	105	106.59	106.73	106.03	106.08	104.25	106.92	104.56	104.88	107.09	107.71	105.7	104.69	103.6	105.85	107.91	105.55	106.93	105.81	104.37	106.78	107.9	104.93	103.8	105.76	104.39	106.49	106.23	106.72	105.04	106.35
106.66	103.65	104.82	105.94	105.41	106.06	105.14	106.33	106.4	107.38	107.16	105.24	105.2	104.89	106.36	105.67	107.32	106.3	106.92	105.16	106.61	108.51	103.56	107.92	104.83	105.15	105.13	105.74	105.25	104.01	105.94	105.68	106.72	107.21	103.33	105.9	105.37	104.28	106.73	106.28	107.44	105.05	106.77	104.34	107.24	103.88	103.58	104.47	103.03	105.19
114.51	112.13	112.03	112.36	113.39	113.13	111.83	112.04	114.44	112.35	111.77	112.92	112.64	112.13	113.72	113.33	112.28	111.06	112.54	113.24	113.86	112.26	112	113.74	113.84	113.18	113.02	112.46	111.51	114.36	113.39	113.45	113.17	110.85	113.41	112.56	113.1	111.84	113.36	115.1	115.17	114.08	111.6	113.05	110.04	110.96	112.02	112.13	111.4	113.03
105.6	105.43	105.91	105.54	106.41	107.52	104.99	104.8	106.82	106.73	105.62	106.37	104.95	106.13	107.35	105.54	106.39	106.91	106.6	106.03	105.46	104.65	105.57	105.82	106.34	105.18	103.27	106	106.96	104.17	106	105.21	103.81	104.59	106.5	103.94	105.33	106.82	104.59	105.18	103.56	107.32	105.8	107.08	105.3	105.56	107.65	105.74	104.02	104.86
107.34	107.47	105.04	104.89	106.09	106.22	105.2	106.55	107.57	104.81	105.72	105.5	105.94	107.48	103.33	107.54	108.13	105.57	107.36	106.41	105.72	106.99	104.79	104.01	105.65	106.13	103.56	104.06	105.09	108.32	105.59	105.46	108.11	104.92	104.44	105.83	107.38	105.4	105.46	104.23	105.66	106.93	105.31	106.58	105.53	106.73	106.55	106.57	104.59	105.85
105.7	109.03	108.93	107.53	106.19	107.66	105.77	108.44	110.6	105.27	105.69	104.44	109.75	109.35	106.48	106.6	106.62	108.59	105.82	106.3	107.21	107.73	104.84	109.11	107.21	107.53	106.82	105.89	107.46	105.68	107.91	105.78	108.31	107.42	106.02	107.09	109.04	107.69	104.64	108.04	106.69	107.72	105.81	105.64	107.86	104.7	106.33	104.9	107.71	104.56
108.79	104.99	105.93	106.7	104.96	105.36	102.33	104.79	107.23	105.89	106.91	105.99	103.1	105.02	106.78	105.06	104.88	104.67	104.5	105.79	104.5	105.71	105.56	105.74	108.27	106.01	105.13	107.2	104.52	105.15	106.37	107.7	104.24	103.92	104.18	103.78	103.13	106.29	108.6	104.95	105.58	104.19	104.57	105.75	105.66	106.83	105.69	104.09	106.33	105.67
110.68	111.36	110.42	110.9	110.19	109.43	113.14	111.93	112.12	111.68	111.13	112.03	111.76	109.87	114.14	111.33	112.08	111.47	112.41	113.79	111.6	112.58	111.95	109.69	110.05	112.17	111.76	110.28	113.59	112.04	112.62	110.16	108.44	110.51	112.74	110.41	112.87	111.2	110.65	110.8	109.23	111.3	110.47	111.61	110.51	109.55	110.84	112.01	110.12	110.75
107.08	108.92	104.95	105.56	106.63	106.2	105.12	107.21	105.54	105.06	104.84	107.01	106.88	105.27	106.15	105.73	104.33	103.45	103.38	106.65	106.64	107.13	105.42	104.46	105.87	107.71	104.79	106.91	105.46	105.21	105.24	105.48	106.55	104.66	107.71	106.04	104.45	107.13	102.72	103.63	103.67	105.81	104.17	106.59	105.7	108.03	105.74	103.85	105.34	105.87
102.5	106.78	106.11	105.97	106.49	106.65	106.1	105.95	106.76	105.98	105.33	107.04	107.43	105.48	107.3	107.43	106.62	104.72	107.43	105.13	107.32	108.56	105.94	104.99	108.21	106.74	107.34	106.87	105.61	105.68	105.72	107.53	104.29	105.77	106.23	106.1	105.45	105.03	104.02	105.46	108.17	107.66	106.48	105.69	106.04	105.24	108.08	105.99	106.16	105.75
110.46	110.81	110.89	110.52	112.04	110.27	110.65	112.08	111.52	112.9	109.3	111.85	112.21	110.19	111.95	112.47	111.37	111.96	111.76	108.95	109.58	111.36	111.53	111.56	112.17	108.83	111.79	111.25	112.06	110.23	111.74	112.04	112.29	110.86	110.12	111.53	109.11	111.66	112.72	111.84	110.17	110.85	111.48	110.37	111.09	108.61	110.43	109.62	111.95	112.41
111.15	113.16	112.2	110.3	113.93	109.77	112.64	113.95	112.46	111.49	113.05	112.41	110.91	110.43	110.56	111.26	111.5	112.27	110.38	110.94	111.45	110.35	110.86	112.97	111.66	115.22	112.67	112.57	112.5	111.18	111.57	111.71	111.79	110.54	111.4	112.08	112.12	111.01	112.07	110.36	112.95	112.12	112.08	112.45	113.29	113.38	111.49	111.91	110.31	111.71
109.57	107.82	111.12	109.54	110.22	108.29	111.81	106.98	109.08	111.54	110.4	108.24	109.21	109.9	110.22	109.19	109.68	110.61	107.48	109.99	108.95	110.39	107.38	111.05	110.02	111.86	109.57	109.25	109.5	110.26	112.47	107.31	109.73	107.32	107.38	111.71	110.76	107.37	109.79	109.43	110.26	110.04	108.03	108.22	109.39	109.82	109.3	109.48	109.62	110.19
108.26	106.95	105.25	106.13	105.62	106.05	106.85	106.15	105.77	105.98	107.95	106.47	105.98	106.55	105.03	105.73	105.84	104.58	107.75	103.63	104.94	106.19	103.84	106.15	104.38	106.23	106.96	106.55	107.46	107.48	104.73	105.85	104.45	104.97	105.18	104.85	103.98	107.82	106.77	106.28	104.89	105.32	105.7	106.36	105.11	104.39	104.67	107.44	105.08	106.26
105.81	105.66	107.53	105.93	107.84	104.28	110.7	101.99	103.95	104.4	104.4	107.11	104.83	107.59	102.54	105.8	105.41	104.27	105.52	107.34	105.37	105.95	107.76	107.69	107.75	104.93	106.97	105.94	105.82	108.93	104.51	104.79	103.86	104.65	107.63	106.74	107.02	104.4	106	104.93	104.13	105.84	106.92	106.8	105.35	106.16	107.15	107.29	104.16	104.46
109.56	108.54	111.5	110.93	111.71	110.51	109.46	110.29	110.75	106.97	109.67	108.9	109.27	109.02	110.03	109.1	110.73	111.69	110.06	110.36	109.9	110.19	107.91	109.79	111.15	111.48	112.71	109.35	108.42	109.37	112.39	110.35	109.93	109.57	110.16	110.83	106.9	108.47	109.66	109.48	109.16	107.72	111.32	110.1	110.88	110.23	110.51	108.63	111	109.72
105.54	106.61	107.96	105.6	105.23	105.74	105.43	104.86	107.8	106.18	105.97	105.61	105.35	104.47	105.4	105.36	105.96	104.16	104.39	105.64	106.6	104.79	106.86	107.76	106.31	107.21	107.92	107.39	105.2	105.57	107.69	107.48	108.08	108.74	105.77	103.37	106.34	107.26	104.91	106.14	105.55	106.7	105.2	105.18	104.06	107.29	104.02	107.08	105.25	103.58
105.34	103.95	106.37	104.8	105.91	103.47	106.08	103.68	106.75	103.99	103.93	105.31	105.46	104.94	104.96	104.49	106.59	104.74	103.91	104.26	106.35	102.45	103.89	104.84	106.19	104.9	105.81	105.11	104.3	105.43	104.85	106.71	106.23	105.65	103.87	105.21	108.11	104.2	104.62	106.86	105.93	104.18	104.36	107.3	106.75	106.57	104.14	103.82	106.15	104.79
97.871	99.856	98.493	101.2	99.823	101.21	99.29	100.61	97.848	100.22	100.38	98.382	101.65	98.553	99.086	98.886	100.91	98.008	101.24	99.45	101.45	98.557	99.825	100.3	101.26	99.801	98.776	97.791	97.87	97.981	99.755	96.476	99.345	98.582	101.05	100.33	98.57	100.12	100.7	98.556	99.671	101.44	100.8	100.06	101.09	102.05	97.532	103.03	101.51	99.682
111.78	107.84	108.55	110.1	110.71	109.95	108.02	109.41	110.54	108.08	109.83	109.14	111.83	108.34	109.02	110.2	110.55	110.21	108.78	108.86	109.28	108.27	109.12	107.81	111.63	112.58	108.49	109.23	110.5	110.72	109.08	110.67	109.64	109.82	108.27	108.48	107.5	109.38	111.45	112.05	110.68	108.12	110.69	108.66	109.7	111.02	109.94	109.27	113.85	111.64
108.35	106.88	107.04	105.73	105.98	104.5	107	106.87	107.9	105.41	104.4	106.82	104.25	105.68	105.36	105.63	107.67	105.69	106.46	107.95	106.16	105.71	106.94	105.92	107.92	103.86	106.61	108.39	105.69	106.55	105.5	106.5	107.22	106.19	106.16	107.11	105.95	107.15	106.33	108.38	105.19	104.91	107.47	107.65	106.75	105.45	105.47	107.21	106.17	107.1
105.79	106.25	107.04	104.39	107.19	105.24	104.58	106.05	106.39	104.16	104.38	106.89	103.47	105.83	104.41	103.39	105.56	105.74	105.91	105.26	107.17	104.51	106.57	102.7	105.97	107.35	107.42	106.07	106.14	103.25	104.34	106.59	105.88	103.94	107.39	106.59	103.99	105.49	104.78	105.25	104.47	105.78	104.98	106.67	104.87	106.69	106.03	105.83	106.47	104.56
111.6	109.55	114.14	112.42	113.12	111.78	110.98	112.76	111.28	110.87	110.65	112.11	114.05	111.05	111.82	112.32	113.79	113.05	110.47	112.03	110.83	109.91	112.14	110.14	111.69	112.4	112.84	109.27	110.24	112.05	110.98	111.17	110.42	112.43	112.7	111.98	111.2	112.13	113.07	109.65	110.09	113.48	111.37	110.62	111.4	111.65	112.25	111.71	113.67	112.45
104.11	104.82	104.97	105.28	108.29	104.08	104.55	105.99	105.87	105.81	103.34	106.89	106.03	106.21	105.86	103.81	107.4	105.36	104.58	105.59	108.16	106.35	107.15	104.76	105.42	105.44	104.53	106.31	106.4	104.71	107.31	106.98	104.54	105.17	104.37	104.39	105.65	105.87	106.91	105.67	105.77	104.39	104.28	105.82	105.51	104.24	108.06	108.03	105.28	106.03
110.57	109.2	109.11	108.37	109.63	109.85	110.87	111.38	111.32	111.31	112.15	111.97	109.28	109.27	113.18	111.75	110.86	109.31	111.56	110.68	110.23	109.96	109.58	110.15	110.49	111.45	109.99	110.78	109.85	108.23	111.17	111.63	108.83	110.11	110.75	110.74	111.34	108.63	111.13	108.9	109.76	109.44	110.33	110.77	109.77	111.83	111.15	109.19	112.01	111.03
113.11	111.44	110.82	110.29	113.27	111.92	111.22	110.02	109.65	111.52	110.41	109.92	110.71	109.8	111.79	109.59	111.39	110.4	111.4	113.95	110.62	108.97	111.1	111.47	110.9	112.89	110.09	109.86	110.57	109.68	111.47	110.93	112.9	109.27	114.24	110.59	109.53	111.17	110.76	109.49	111.54	110.39	111.43	112.92	113.09	112.71	111.92	109.7	111.6	111.35
110.35	111.91	111.56	109.13	113.5	111.72	111.18	110.46	110.81	110.35	111.74	110.53	110.92	108.55	112.42	112.65	110.07	112.12	112.06	109.54	109.41	112.82	111.44	113.21	110.33	112.39	113.08	112.84	112.28	111.33	112.17	110.08	111.48	109.73	111.55	109.55	111.1	111.67	112.01	111.75	112.43	110.17	113.52	108.46	109.63	112.63	110.14	116.02	111.54	110.21
111.55	109.17	108.57	111.55	109.96	108.61	110.02	110.63	111.32	111.05	109.29	112.54	113.36	110.48	109.81	111.42	111.51	112.26	110.45	112.14	109.25	112.26	109.57	111.28	110.45	110.46	109.62	109.86	112.4	109.7	111.48	111.52	110.24	110.44	110.88	108.95	111.36	111.5	109.95	111.37	110.11	112.27	113.32	110.64	111.54	109.59	110.57	111.44	111.7	110.76
120.2	116.74	116.91	117.64	116.55	118.61	118.42	116.95	116.15	117.03	119.14	116.5	116.47	117.06	115.69	117.89	116.82	116.51	119.23	118.26	119.47	117.06	119.39	115.81	119.22	119.01	117.9	116.21	116.5	115.6	116.78	118.75	119.21	118.29	117.84	117.16	114	116.81	119.15	118.37	119.79	116.14	118.1	116.7	118.21	120.74	118.17	116.74	117.28	117.14
110.48	111.25	110.04	113.88	110.02	111.27	110.75	109.6	108.79	108.28	109.09	111.75	110.55	108.26	111.05	108.76	111.56	111.33	111.25	109.79	111.3	110.12	110.65	109.61	108.42	111.19	109.25	109.83	110.86	110.54	111.55	109.38	110.22	110.54	107.88	108.12	110.76	110.38	109.7	108.79	109.05	112.53	109.54	110.75	109.95	110.08	111.42	109.87	109.06	107.75
112.25	109.38	113.22	111.24	113.95	110.98	111.84	112.31	113.36	109.81	111	112.05	110.15	113.35	111.16	107.99	112.34	110.27	112.5	109.95	110.33	114.36	112.2	111.51	111.22	109.38	112.83	111	110.39	112.07	110.47	111.44	111.99	111.8	113.99	112.03	112.87	110.12	112.15	110.82	111.42	113.85	110.83	112.28	111.9	110.68	112.83	113.8	112.49	111.1
110.51	111.32	112.21	111.42	113.57	111.34	111.79	112.11	112.42	110.04	110.9	112.53	112.65	112.48	110.86	112.45	111.28	110.78	111.53	114.8	112.03	112.16	112.55	112.48	109.24	111.57	112.66	111.19	111.3	114.74	113.32	113.3	112.59	112.86	114.54	111.03	112.29	111.04	110.04	111.72	115.07	112.06	111.05	114.18	111.76	111.97	112.09	110.68	110.84	111.57
103.86	106.38	106.62	105.85	105.34	105.11	106.27	106.8	105.88	104.72	105.64	106.61	106.35	105.32	105.76	104.85	106.74	107.26	105.38	106.19	105.48	103.6	105.27	104.18	105.69	106.45	107.62	106.69	105.31	103.91	104.97	105.2	105.02	105.98	104.43	106.52	103.6	105.29	108.59	105.91	106.14	105.78	105.9	106.69	105.49	105.63	105.9	103.18	106.44	106
104.29	102.99	105.23	105.55	103.75	105.12	103.91	103.92	103.53	103.9	105	104.92	106.41	103.19	106.49	105.47	105.64	105.17	104.11	104.78	104.65	104.66	105.94	105.02	106.83	106.52	106.25	107.57	106.84	104.03	106.74	107.1	103.26	103.95	104.59	105.26	104.41	105.68	102.81	104.66	105.33	104.55	103.82	105.76	105.41	106.49	105.97	103.92	105.01	104.32
118.31	116.54	117.81	116.62	118.52	117.27	117.33	117.91	116.64	116.55	117.81	122.45	118.67	117.28	119.37	116.05	118.89	115.58	117.03	117.59	116.23	116.22	119.83	118.02	117.62	117.86	115.7	117.39	116.55	119.4	119.6	117.65	119.64	118.52	119.96	119.04	117.2	117.76	117.31	117.64	116.99	118.83	118.66	118.34	120.07	118.75	117.54	117.82	117.07	117.65
104.72	104.98	107.47	107.3	106.76	106.65	106.03	105.4	107.64	107.04	107.86	105.04	105.89	106.95	107.12	105.96	106.99	106.42	104.86	109.69	107.41	107.2	105.55	108.51	107.16	105.85	107.05	105.48	105.35	107.54	108.67	107.45	105.11	107.67	106.12	106.03	105.12	104.4	105.3	105.83	107.81	106.04	104.58	106.34	105.46	104.68	108.13	106.86	105.94	104.97
105.91	106.16	106.25	105.84	106.39	106.7	106.29	105.72	104.36	106.62	106.98	106.37	108.26	105.89	105.67	105.16	105.43	106.42	106.66	104.08	105.82	106.55	106.06	105	105.87	105.91	105.75	104.48	105.7	105.31	109.22	106.73	105.9	108.02	103.15	105.69	105.9	104.8	104.11	103.97	105.76	106.99	106.52	106.03	107.73	106.05	107.75	106.28	106.36	105.26
113.4	113.43	113.81	114.55	113.06	112.36	111.99	111.34	113.06	112.71	110.16	112.75	113.25	112.06	113.89	116.24	115.09	113.83	111.3	113.38	113.25	112.9	112.54	114.22	114.41	113.74	112.23	112.46	112.59	111.98	111.06	112.45	111.57	113.89	111.99	113.01	112.6	113.01	114.7	111.84	112.28	113.18	113.79	111.4	113.75	112.5	112.58	114.01	112.82	112.51
110.7	110.93	111	110.38	112.18	112.04	110.64	111.26	110.44	110.63	112.43	110.56	110.79	110.16	110.04	110.58	110.65	111.85	112.18	111.26	111.47	110.42	113.12	111.84	112.65	110.71	111.54	112.58	112.64	109.47	112.44	109.38	111.22	111.39	110.38	110.57	112.5	111.33	109.91	110.44	109.55	111.33	112.17	110.06	111.9	112.93	111.8	112.44	113.19	111.93
102.16	96.235	98.005	99.886	101.24	98.085	99.354	99.11	100.54	99.421	100.2	99.806	100.21	100.36	100.33	99.942	100.9	99.492	101.24	97.196	102.48	100.94	100.52	99.302	99.38	98.573	99.924	100.89	98.189	99.569	97.114	100.41	98.721	98.653	99.848	97.82	96.705	97.988	100.17	98.923	99.845	100.32	101.33	101.02	99.369	100.08	97.634	101.1	100.25	100.89
112.03	111.92	114.43	114.98	113.6	112.51	108.97	111.08	111.02	111.33	112.34	111.96	112.57	112.26	112.62	111.97	112.37	112.99	113.23	111.87	113.75	111.94	111.25	111.27	114.81	110.99	111.11	111.68	112.79	112.51	112.23	112.08	110.3	113.01	111.71	110.91	112.63	111.64	113.35	112.9	110.64	112.7	112.86	112.12	112.49	113.15	112.73	114.38	112.67	110.04
105.59	104.92	103.68	106.87	105.85	103.87	105.14	106.81	105.73	105.98	104.53	105.4	103.97	108.65	104.37	106.85	106.27	106.75	105.17	107.07	106.22	104.9	103.99	104.96	105.23	104.67	107.18	106.24	105.43	106.6	104.23	107.06	106.15	106.24	104.7	106.74	106.25	105.76	103.1	105.62	106.47	106.71	103.68	104.99	105.7	105.49	105.71	103.95	105.22	105.55
101.37	100.64	102.14	101.04	99.49	100.24	99.929	101.03	99.511	99.327	99.93	102.16	98.913	101.22	100.97	100.49	98.161	98.102	99.9	100.46	100.16	100.52	99.301	97.291	98.876	100.99	100.7	97.701	98.99	99.752	100.34	100.24	101.16	100.31	99.366	98.425	100.42	99.001	100.6	98.792	101.08	100.06	98.597	100.19	100.93	99.441	100.97	102.17	99.069	98.944
102.47	105.13	105.73	104.93	103.04	102.16	106.83	106.01	105.17	104.41	102.92	103.31	103.9	105.09	103.96	104.05	106.68	103.19	105.78	106.11	103.24	103.37	103.57	102.97	104.19	105.14	103.62	106.77	103.13	103.52	102.74	103.7	105.82	103.96	105.58	104.73	103.69	103.41	104.89	104.09	103.63	104.96	103.55	105.93	104.97	103.14	102.07	102.43	102.84	104.15
98.584	98.717	100.53	99.691	100.45	101.55	100.88	98.56	101.84	100.08	98.247	101.18	99.484	99.594	98.392	98.815	100.39	101.21	99.708	100.98	98.975	98.382	100.7	99.743	99.937	96.648	99.168	101.27	100.15	97.315	100.27	98.379	100.91	100.52	98.93	100.36	100.15	98.055	99.826	98.875	102.64	100.25	101.24	99.364	99.756	98.844	98.842	101.73	100.63	99.58
105.34	106.62	104.28	104.89	104.22	104.46	107.19	107.48	104.18	104.85	105.28	105.57	106.95	106.75	104.92	104.75	106.66	106.1	105.91	106.16	105.56	103.9	105.37	104.68	104.32	107.44	108.54	106.29	106.73	104.79	105.7	103.15	104.82	104.27	106.56	104.54	106.69	106.79	106.08	104.09	103.84	105.06	106.63	107.29	104.73	104.09	105.56	103.88	106.39	104.23
112.41	112.16	111.8	111.19	110.73	111.54	113.92	110.46	111.67	110.23	112.66	111.34	111.38	111.91	112.46	112.23	113.05	111.84	113	112.26	111.35	112.24	110.3	109.2	112.04	112.06	110.11	111.17	112.99	113.24	110.39	112.17	112.18	109.47	114.93	112.12	112.04	112.74	112.97	110.8	111.76	113.38	112.95	110.72	111.94	112.78	113.28	109.96	111.73	114.85
99.648	101.42	101.4	98.88	98.612	100.87	99.596	99.796	99.343	99.572	99.817	99.977	99.703	98.743	100.76	97.173	96.848	102.8	101.91	102.4	100.46	100.34	98.227	100.46	100.29	100.38	101.19	100.3	101.1	100.65	98.54	101.21	100.55	98.279	99.874	99.684	98.409	100.07	99.364	99.98	100.48	100.87	100.56	101.95	97.714	100.83	99.273	100.47	100.91	98.059
98.962	98.385	98.675	99.451	99.303	100.85	101.38	103.15	99.046	101.71	100.86	101.88	99.694	97.468	99.802	99.927	100.65	101.3	100.41	98.811	100.24	99.025	99.606	99.585	98.729	100.7	99.884	99.924	98.833	101.34	98.684	99.066	100.29	99.443	99.758	99.098	101.31	97.548	99.273	100.03	100.57	100.13	97.659	99.8	97.869	101.05	99.509	98.555	98.781	99.56
104.98	102.79	105.44	107.11	108.69	106.4	107.02	104.77	107.24	106.56	106.76	105.97	105.5	105.7	105.56	106.33	104.71	106.87	104.57	105.74	104.2	104.66	104	106.36	106.71	105.55	107.69	105.14	105.24	109.25	104.86	105.96	105.26	105.35	105.04	105.29	105.58	106.76	105.5	106.48	106.89	105.47	107.73	103.89	104.56	104.54	105.95	106.52	106.91	107.53
106.67	105.7	106.86	105.37	104.84	106.24	108.49	107.89	104.7	104.95	105.74	107.85	105.99	105.26	107.21	105.78	106.37	105.01	106.14	106.62	106.45	106.86	108.65	106.16	106.46	107.68	106.45	107.05	107.66	107.88	105.3	106.34	104.66	108.38	104.38	105.99	107.98	107.02	106.85	104.71	107.73	106.59	105	107.29	106.99	105.61	105.43	104.96	105.13	106.11
106.62	105.11	105.78	105.17	104.39	108.24	105.47	105.81	107.09	106.59	106.95	104.32	105.28	104.41	104.66	108.66	106.53	105.57	105.63	108.08	105.19	106.54	107.73	106.61	104.16	106.65	105.33	105.53	106.82	105.04	105.61	107.58	106.27	105.75	104.92	105.75	105.38	105.65	107.29	105.9	106.25	103.87	105.5	105.09	106.32	105.88	106.99	105.21	105.9	105.47
105.46	106.15	105.03	105.06	105.34	106.43	106.55	106.01	106.28	105.23	108.09	104.4	105.3	106.65	105.97	105.96	106.41	105.67	106.93	105.21	106.37	102.26	105.46	104.25	104.83	104.58	109.17	104.63	104.08	106.52	103.86	105.79	104.23	105.32	103.4	106.68	105.87	106.84	104.3	104.7	105.48	104.58	104.75	105.91	105.64	105.54	104.08	105.65	107.63	105.28
112.79	112.37	111.19	110.19	111.46	110.97	108.23	110.54	110.81	110.73	111.03	110.81	114.04	110.97	111.87	112.6	110.48	112.03	111.45	109.8	110.58	110.69	109.02	109.72	111.27	110.62	109.94	109.56	112.34	111.21	110.89	110.79	110.49	111.66	110.7	109.23	110.13	109.47	108.17	109.98	110.41	112.19	111.95	111.16	112.14	112.88	112.7	110.16	110.33	112.04
109.57	110.68	108.86	108.43	109.7	108.44	107.8	109.35	112.18	110.97	109.02	108.59	112.77	110.86	108.97	112.31	108.16	109.88	108.6	108.03	111.04	109.2	112.03	109.81	111.61	109.97	111.84	109.64	109.02	109.84	108.79	107.61	109.71	111.17	110.77	109.6	109.44	110.44	108.27	109.24	109.14	111.37	109.76	112.18	110.37	109.94	109.3	109.3	111.83	107.99
105.46	104.01	104.88	103.56	103.92	104.28	104.97	104.89	105.67	102.34	105.85	105.06	104.44	104.98	103.83	102.94	104.65	106.18	104.49	102.65	107.13	105.24	103.65	104.69	104.33	104.13	104.97	103.72	103.16	103.33	104.51	104.62	104.08	103.79	104.9	101.63	103.76	104.05	105.58	106.02	103.96	101.53	104.07	103.71	105.36	102.63	105.66	103.53	105.21	102.76
105.56	106.26	106.59	108.24	107.97	107.42	108.54	105.83	107.48	106.08	109.08	105.15	105.69	105.56	107.02	105.11	104.8	108.41	107.76	106.72	107.26	107.19	108.1	107.77	107.35	106.7	108.21	105.85	107.11	106.57	106.06	108.09	107.15	107.63	105.17	108.17	103.91	106.29	105.09	106.88	106.66	107.37	103.76	107.4	107.37	104.98	108	105.38	108.39	106.01
101.37	101.49	100.26	100.62	102.38	100.52	102.21	99.646	101.38	100.52	100.46	99.312	99.658	99.883	101.04	101.62	100.62	101.67	103.57	100.93	102.38	101.82	102.31	101.05	99.76	101.37	101.09	99.763	100.98	101.12	102.42	99.728	101.57	100.36	100.07	102.09	101.62	100.69	100.73	99.642	100.87	102.88	102.38	101.41	99.597	99.862	99.969	101.28	103.15	101.69
100.01	99.884	99.598	101.01	102.54	100.49	100.98	98.291	101.38	99.932	100.98	100.22	102.62	100.39	101.2	100.35	100.75	98.556	101.43	101.42	103.24	101.29	99.555	101.96	101.18	100.12	101.48	100.58	100.34	101.71	100.21	98.285	103.06	100.61	102.56	99.734	98.962	100.54	100.6	100.86	101.8	100.16	101.7	98.321	98.792	98.98	102.28	102	101.59	102.24
105.75	101.77	102.86	105.29	104.61	105.38	102.39	104.06	104.31	106.78	106.43	103.33	104.56	103.52	105.05	104.24	103.3	104.84	103.76	105.97	103.82	105.97	103.17	103.8	108.21	104.98	105.85	104.35	104.41	103.48	103.66	105.36	104.53	105.14	105.37	101.58	102.08	103.92	106.2	104.55	105.02	105.23	105.7	104.43	105.47	105.52	104.37	104.42	103.8	105.67
102.93	106.37	104.4	106.11	104.35	106.44	103.31	107.92	103.96	102.6	103.38	105.98	103.95	104.8	102.3	104.88	104.95	105.12	107.52	103.84	104.85	103.52	102.95	103.27	103.21	104.39	105.56	102.45	103.45	106.04	105.82	107.14	104.1	106.1	102.14	103.66	104.33	105.42	105.48	104.42	103.01	103.98	102.95	103.02	103.47	105.38	105.96	103.68	104.65	106.21
105.05	104.41	105.18	105.99	106.79	108.03	106.12	107.56	105.68	106.1	105.86	107.04	105.99	108.47	106.93	106.8	107.38	108.4	106.59	106.7	105.58	105.96	107.15	102.56	108.68	107.57	106.8	104.05	107.79	104.47	105.67	106.2	106.12	106.18	105.94	105.71	103.78	106.02	104.43	107.75	105.61	106.7	105.8	107.53	105.37	104.89	104.39	108.63	104.51	106.8
103.49	106.14	103.86	105.36	103.04	104.87	103.65	105.53	103.29	103.4	104.09	104.68	103.8	102.35	104.85	106.8	103.46	104.08	105.26	105.7	104.66	105.16	104.78	104.59	104.12	102.92	103.01	104.92	103.49	103.32	103.72	104.02	103.44	101.4	102.89	103.72	101.63	104.36	105.49	105.02	104.56	105.19	103.63	104.09	104.68	104.92	104.54	106.25	106.12	103.96
107.36	104.32	106.11	106.61	105.98	105.9	107.46	106.13	107.04	107.57	106.51	106.33	104.21	105.64	104.44	106.17	106.64	105.13	106.02	106.07	106.37	105.15	109.41	105.72	106.53	106.68	106.11	105.89	106.16	106.87	106.59	106.3	104.15	106.4	107.18	108.44	105.48	102.32	105.89	105.68	108.09	102.96	106.67	107.73	105.56	105.39	107.25	106.78	106.32	107.53
103.11	105.61	106.16	106.53	104.29	106.67	107.36	102.89	104.84	105.29	105.08	104.07	105.36	105.44	104.51	105.55	105.48	103.59	104.95	104.96	104.82	105.58	104.08	103.8	104.08	105.55	104.97	105.63	105.23	106.65	106.76	105.65	104.88	106.28	102.52	105.8	106.36	105.37	104.72	105.97	103.89	105.42	108.33	106.97	105.24	104.91	107.05	106.92	106.92	107.05
104.56	108.03	105.71	104.47	104.53	104.94	107.35	104.13	108.71	106.47	106.69	107.62	105.1	107.82	105.24	107.48	106.42	105.87	107.53	105.83	107.49	106.31	106.49	105.67	106.65	105.69	106.65	107.26	107.08	106.63	108.14	104.53	106.6	104.63	107.77	104.61	105.88	108.6	104.96	105.31	105.46	103.9	107.38	106.84	105.56	107.09	104.92	104.39	105.62	105.75
106.08	102.66	105.14	106.97	105.83	105.83	105.09	104.75	106.3	106.52	105.97	105.43	107.59	105	105.95	107.55	106.1	104.08	104.98	104.72	105.76	105.04	106.95	105.9	105.88	107.95	106.48	105.46	104.88	105.74	105.36	105.19	105.33	106.66	104.08	107.43	104.98	103	104.86	106.72	106.46	109.51	107.43	107.31	106.24	106.03	105.67	105.32	104.86	104.3
107.64	105.73	107.55	106.49	107.29	105.17	105.66	105.58	108.19	106.69	103.88	106.61	106.34	108.47	105.13	105.27	105.15	106.5	107.83	105.19	106.06	104.55	107.77	104.8	107.41	104.08	105.29	107.22	102.6	106.56	106.38	107.04	105.87	103.04	105.28	107.17	104.95	106.45	105.77	106.07	106.79	105.65	104.95	105	106.82	106.62	103.64	106.81	106.76	107.7
112.2	113.06	115.69	112.95	112.12	113.99	112.25	113.52	113.97	111.71	112.4	112.41	113.09	111.84	114.04	114.6	114.86	115.39	112.3	113.12	113.25	114.12	113.48	114.89	110.31	114.19	113.42	113.77	113.88	112.26	113.69	112.57	115.36	113.54	112.07	111.55	110.04	113.2	114.77	110.58	111.68	112.83	112.61	112.93	113.47	113.29	110.07	112.39	113.44	112.83
105.73	105.33	106.18	104.66	108.81	104	104.94	103.91	104.56	106.05	104.46	107.04	104.15	103.65	106.02	106.61	104.92	105.37	106.31	105.95	102.98	104.94	104.55	104.29	105.41	106.29	103.42	109.52	106.63	104.37	104.74	105.26	107.52	106	106.55	104.57	107.66	105.13	108.19	105.31	104.64	105.57	104.5	103.98	106.35	105.86	105.81	105.69	106.34	105.14
106.84	103.65	106.79	106.11	104.27	103.81	103.06	105.65	106.71	104.91	106.95	105.72	105.94	105.48	107.21	106.47	104.97	106.76	106.28	104.47	104.64	108.07	105.76	104.29	104.52	105.63	106.64	105.13	105	107.35	106.47	105.02	106.89	104.81	106.27	105.56	106.97	105.13	104.87	104.54	105.89	106.61	106.22	105.74	105.66	105.21	105.77	105.68	106.47	106.27
99.629	102.42	99.962	99.741	100.29	100.32	99.094	99.963	99.424	99.829	100.83	102.5	100.04	100.72	99.485	98.599	100.09	102.52	98.174	100.82	99.123	99.373	100.48	100.83	98.344	101.69	100.02	101.62	101.48	99.494	99.701	100.37	99.691	99.859	102.7	99.09	98.802	100.8	98.06	99.827	99.57	101.3	101.97	99.542	99.697	100.88	101.08	99.064	97.942	101.1
107.13	105.44	105.56	106.22	106.2	106.58	105.96	107.05	107.13	106.54	106.76	106.46	107.48	107.24	104.42	108.21	106.63	105.61	106.09	106.9	103.91	105.29	104.69	105.04	103.89	104.12	107.81	106.59	108.68	107.2	107.83	106.29	108.89	107.73	104.66	106.96	104.42	104.89	106.28	106.51	107.74	108.15	106.19	106.99	103.49	106.53	105.16	104.69	106.35	105.52
106.22	105.24	105.07	106.04	106.49	104.97	105.14	106.01	103.84	104.49	108.44	104.9	105.7	104.44	107.89	104.18	105.98	105.97	107.31	104.68	107.56	106.4	104.38	105.52	106.77	105.05	107.64	104.96	106.61	106.46	105.86	104.01	104.83	105.36	103.5	104.56	106.17	104.21	107.93	108.43	105.11	106.35	108.21	105.4	106.51	107.6	106.6	105.5	103.87	106.8
105.47	107.02	104.98	107.45	107.04	105.78	105.7	105.81	104.96	105.69	104.25	105.54	106.52	105.13	106.05	104.71	106.94	106.59	105.95	103.84	105.58	104.16	107.57	104.19	103.35	106.28	104.62	106.59	105.84	104.84	104.24	107.43	105.8	105.83	104.06	103.3	105.75	105.62	107.19	106.09	103.29	106.94	104.84	107.3	105.39	107.9	105.88	105.42	103.31	104.68
103.52	102.65	104.57	102.54	103.07	105.6	104.36	104.38	103.93	104.46	104.55	103.93	103.95	103.45	105.53	103.66	103.36	104.39	107.05	102.84	106.7	104.38	106.22	103.49	104.27	103.99	104.33	102.98	104.43	105.5	105.45	103.38	100.33	103.07	103.64	104.07	103.14	102.88	103.9	105.86	103.22	105.44	107.86	102.06	103.95	105.88	102.87	103.56	102.85	102.1
103.39	103.69	103.76	106.3	103.98	104.67	104.05	105.06	103.74	105.33	103.11	101.73	104.54	105.31	103.69	104.32	102.74	104.02	103.04	101.68	105.28	104.37	103.98	103.09	104.51	104.01	105.55	104.01	103.37	105.18	103.12	104.93	103.43	107.18	102.84	101.61	103.18	103.39	104.33	104.68	102.88	104.94	105.43	102.55	105.8	103.13	104.98	105.46	104.07	103.04
106.57	106.79	106.98	105.9	104.81	104.81	106.39	106.56	104.12	105.6	105.74	105.6	106.5	105.01	105.51	105.66	105.87	105.67	107.82	104.43	105.22	104.69	105.58	106.12	106.69	105.63	105.78	104.44	102.73	104.75	105.36	104.99	104.85	105.45	104.23	102.19	104.19	106.72	104.02	106.07	106.87	104.94	102.57	105.97	103.95	105.65	105.09	102.77	104.25	106.3
110.22	107.41	114.1	110.35	111.12	110.61	110.21	109.96	108.08	111.71	109.89	109.49	110.87	110.27	107.83	110.21	110.15	109.48	111.02	110.02	109.57	110.51	110.79	109.57	110.35	110.3	109.81	111.14	112.23	111.81	110.95	109.57	110.63	109.25	109.69	112	107.9	110.44	109.66	107.74	112.94	109.82	109.73	111.31	111.41	110.78	112.14	109.44	113.07	110.85
103.42	107.64	106.75	104.26	106.47	103.66	105.7	107.16	106	108.4	105.32	105.99	107.39	104.7	106.63	104.86	106.45	104.94	104.52	105.04	108.16	104.16	103.38	106.15	103.97	106.01	106.5	105.69	104.55	106.29	105.6	104.58	107.65	106.08	108.03	104.65	107.28	106.37	106.36	104.68	108.56	105.81	107.53	106.05	103.37	108.18	103.46	103.98	104.8	107.31
107.25	103.98	103.77	105.13	103.32	103.75	106.75	103.42	104.67	107.91	104.98	104.5	104.24	103.05	104.61	101.73	103.27	103.85	104.99	105.27	103.39	107.42	102.88	105.71	103.91	104.27	103.97	104.88	101.9	105.76	101.77	105.72	104.88	103.85	103.51	105.28	105.88	103.85	102.9	103.14	105.11	101.59	104.18	102.95	104.6	103.42	102.13	103.78	105.96	104.19
100.98	101.8	98.201	101.51	101.64	100.6	99.248	99.86	99.636	101.63	101.81	99.491	100.29	101.51	98.354	99.177	100.06	100.32	99.664	102.11	101.91	99.978	99.559	101.01	97.762	101.09	101.54	100.18	101.68	101.79	101.09	100.54	99.721	97.406	99.99	98.134	99.315	99.421	100.76	99.835	98.731	101.17	100.62	100.35	101.21	100.54	99.932	98.589	100.31	99.78
112.3	112.85	114.44	111.38	115.01	113.66	113.56	112.89	113.55	112.07	111.49	112.23	110.49	114.55	113.13	112.63	113.22	110.12	112.9	114.24	112.13	110.22	110.22	111.71	112.67	113.74	111.62	111.6	111.7	111.86	115.02	111.46	111.84	113.23	112.36	112.15	112.61	110.91	112.04	113.67	112.22	111.89	114.44	113.56	112.43	114.59	113.08	110.4	112.06	110.71
104.53	103.5	104.22	104.03	105.9	103.04	103.13	103.35	103.8	103.85	103.26	103.94	104.06	104.07	104.28	104.59	104.58	102.34	104.08	105.96	103	103.4	105.86	104.47	106.85	104.66	104.78	104.74	105.48	103.78	105.31	104.35	103.95	104.44	103.01	104.62	105.52	100.35	101.64	103.25	102.62	105.56	105.58	104.57	101.43	102.63	103.18	103.77	105.46	104.19
105.21	106.36	106.68	107.21	106.73	106.45	106.3	105.1	104.22	104.89	105.65	104.5	105.72	104.87	103.84	107.74	106.78	106.09	104.46	105.23	106.01	106.93	104.72	106.01	104.53	104.81	104.58	106.69	106.88	103.84	105.45	103.59	103.66	105.23	105.23	104.88	102.92	106.66	106.38	107.26	107.16	105.1	106.8	106.15	103.74	103.92	106.98	105.56	104.57	105.62
105.44	104.94	104.94	105.91	106.13	106.09	105.19	105.72	105.44	106.08	106.09	104.57	106.08	106.07	103.38	106.35	107.04	107.05	104.19	106.83	105.51	104.53	105.59	104.43	103.26	104.7	103.8	103.24	106.36	104.79	106.29	103.74	106.8	106.35	105.53	106.97	106.17	105.34	106.86	105.46	104.33	104.28	105.06	104.07	105.18	106.83	106.69	104.19	105.75	104.9
101.28	99.556	101.25	100.87	97.122	99.72	102.56	100.09	102.11	101.03	99.543	100.83	100.01	100.85	101.18	100.45	101.26	101.82	99.792	101.91	102.73	98.32	103.4	100.85	99.35	98.636	102.55	100.24	98.96	101.98	101.44	99.753	100.28	99.853	101.24	99.755	99.607	100.89	102.15	99.962	99.029	98.502	102.32	100.63	99.119	100.29	101.06	100.28	101.81	103.39
112.71	111.93	112.22	111.75	114.04	113.17	116.07	113.38	111.86	112.47	114.17	112.23	111.41	112.21	110.94	112.95	111.69	112.11	110.55	110.68	111.38	110.02	113.09	112.72	113.41	112.93	110.71	113.46	112.16	111.16	113.1	112.6	112.91	112.28	110.98	113.59	113.69	112.22	112.73	110.8	113.73	114.71	113.65	113.79	111.37	112.33	115.08	112.06	113.1	110.97
106.35	105.77	102.99	108.47	104.98	106.52	106.2	108.31	106.61	103.84	104.3	104.17	107.37	106.6	106.36	107.3	106.61	105.48	106.05	104.67	105.07	106.41	104.14	107.22	106.33	103.18	105.58	108.22	104.23	103.65	106.51	106.47	104.98	103.63	104.99	104.6	106.86	106.44	107.22	102.75	105.17	106.73	104.67	105.51	107.36	105.44	106.47	107.29	107.24	104.69
101.01	100.25	101.53	100.57	98.76	99.717	100.82	98.657	102.49	102.41	99.919	101.9	100.72	102.21	99.909	101.54	102.09	99.749	101.69	100.77	100.56	98.973	100.78	99.62	98.194	100.53	100.23	100.59	99.383	101.84	101	101.75	101.16	100.4	100.08	100.16	98.246	97.875	100.09	98.824	102.21	99.925	100.4	99.253	99.5	100.4	98.216	101.51	100.9	102.49
111.31	112.67	111.05	110.02	112.3	108.96	108.91	111.14	111.24	111.88	112.73	111.39	112.04	111.28	110.27	110.85	109.98	112.14	110.86	111.5	111.98	111.72	109.33	111.52	112.74	112.58	112.02	109.49	112.53	110.58	111.88	111.81	110.48	111.79	111.53	112.31	111.39	112.37	107.54	111.33	111.08	108.76	112.29	110.21	109.47	111.12	109.43	111.83	111.57	110.9
110.76	111.2	111.91	109.18	112.43	110.14	111.15	110.67	110.93	110.54	111.93	111.15	109.18	109.29	113.13	111.03	111.28	113.08	111.78	111.2	109.76	108.89	109.5	110.19	111.46	108.04	110.88	111.14	111.8	110.38	109.22	111.32	112.01	109.72	110.33	112.61	109.42	110.28	111.9	111.16	111.14	110.8	108.93	112.46	111.19	109.22	112.14	113.88	110.29	111.73
106.94	109.48	104.69	105.47	104.22	104.03	105.74	105.53	105.45	106.23	105.8	106.33	104.45	106.92	104.88	105.9	104.75	105.73	106.72	104.02	103.23	104.6	104.74	106.33	107.02	104.44	105.8	104.75	103.95	106.29	104.91	105.69	105.41	105.54	103.24	104.65	106.28	104.02	103.64	105.43	102.41	105.6	104.68	103.51	106.17	104.72	105.65	106.53	105.46	107.13
110.14	109.65	110.39	112.01	112.03	110.65	109.49	107.86	110.06	111.28	111.35	112.32	109.58	111.21	111.86	108.96	108.79	110.87	110.54	109.49	110.59	110.51	108.44	109.82	110.32	109.87	109.95	108.7	109.36	110.76	112.31	110.71	111.09	110.84	110.81	109.37	110.65	109.96	111.6	110.14	109.52	111.21	110.02	108.6	112.91	110.28	107.96	109.5	110.16	112.98
99.74	99.11	98.691	99.683	99.561	99.52	101.05	102.01	99.803	99.307	100.22	100.88	101.83	103.15	98.52	101.52	100.66	99.02	100.38	99.314	101.02	100.52	99.484	99.896	98.613	99.611	100.13	99.621	99.871	99.556	102.09	99.961	98.532	97.881	99.66	99.402	101.33	100.02	99.245	100.17	99.997	101.98	100.38	100.55	98.3	97.984	100.87	104.61	99.672	100.32
103.03	101.39	101.05	98.443	101.71	100.37	101.27	102.08	100.6	99.883	98.057	100.11	100.6	102.33	99.366	101.5	101.15	98.876	102.65	100.94	98.83	100.13	98.671	100.61	101.99	100.33	99.842	102.08	100.89	98.265	99.208	99.741	100.99	101.88	100.56	98.649	99.385	101.04	100.46	101.68	102.22	102.62	100.95	100.54	101.46	100.2	100.98	100.48	100.71	102.66
104.11	104.94	107.34	103.84	105.08	104.75	106.14	105.29	107.93	105.28	105.81	107.07	106.86	107.16	106.74	105.77	106.27	105.04	105.91	105.76	107.67	105.49	105.68	107.17	105.12	105.73	106.14	106.27	105.69	105.22	107.31	102.94	105.94	106.3	104.06	105.91	105.55	106.41	105.61	105.89	107.03	104.71	104.62	106.93	107.5	106.75	106.86	107.4	104.96	106.1
100.44	97.705	98.158	99.804	97.935	98.418	101.2	97.85	100.12	97.37	101.94	100.17	102.79	100.92	99.547	98.843	100.58	100.02	98.365	100.47	100.06	98.048	101.43	99.809	99.249	97.006	101.22	98.377	100.72	99.465	100.96	101.61	97.095	101.86	99.264	100.2	101.25	98.998	100.03	100.75	100.28	98.331	98.592	102.3	99.049	98.807	99.077	99.348	100.14	101.61
106.92	105.7	107.51	106.22	106.75	106.94	106.26	105.89	107.97	105.08	106.45	106.88	106.14	106.56	105.39	106.61	106.38	107.54	103.92	108.5	107.03	105.91	105.67	106.21	106.8	105.06	104.92	106.32	106.55	104.94	106.77	107.19	106.25	103.94	105.89	107.01	103.55	105.42	106.51	105.68	105.62	109.73	107.33	106.86	106.69	107.48	108.66	104.85	106.48	106.72
117.68	116.25	117.44	115.66	116.49	116.8	114.08	115.3	115.16	115.49	115.2	116.18	116.14	116.83	116.86	115.5	117.46	117.97	115.78	115.51	114.7	115.02	114.87	116.55	115.21	117.21	116.95	116.45	118.08	115.63	114.32	115.34	117.61	116.81	114.8	117.97	118.39	115.11	116.14	114.72	115.25	115.51	115.49	116.81	116.6	115.86	114.97	114.91	116.66	115.43
102.24	99.252	97.506	100.91	99.025	99.785	99.693	98.457	101.87	101.78	100.71	100.33	98.889	101.98	100.78	101.87	101.14	98.779	101.58	99.714	99.214	97.637	101.62	100.37	101.57	99.346	98.647	101.11	101.88	101.91	102.48	101.19	101.26	99.894	99.853	97.735	100	100.74	99.943	99.569	102.15	102	100.74	102.14	97.481	98.602	103.7	98.906	100.88	102.79
98.587	99.11	98.841	97.35	101.32	99.527	100.64	99.549	99.709	100.36	101	99.176	96.416	99.361	99.512	97.212	100.39	100.54	99.44	100.4	99.637	98.872	98.896	96.636	100.68	97.539	100.12	97.87	99.72	99.939	100.06	99.024	100.44	99.995	101.42	98.863	102.37	100.16	99.319	101	100.1	100.92	102.36	99.212	100.01	101.43	100.2	98.831	98.689	101.06
109.57	110.12	108.86	110.8	110.49	109.63	111.59	111.37	109.27	111.94	110.77	110.25	107.99	110.79	108.75	110.52	108.78	110.13	111.93	109.18	108.89	109.3	110.44	109.9	109.91	109.94	110.41	111.38	110.82	112.62	108.09	109.55	110.35	109.95	112.06	111.78	108.58	109.8	114.05	109.8	109.69	111.49	108.67	110.94	111.73	111.95	110.08	108.37	107.68	111.73
107.33	106.13	107.66	106.9	104.24	106.5	104.36	105.35	107.37	108.43	104.4	106.47	108.3	106.8	102.66	105.88	106.9	106.65	108.38	107.81	106.78	108.78	109.88	106.85	108.65	105.59	106.4	106.31	107.9	108.38	106.98	110.97	106.95	107.06	106.98	107.44	105.81	106.91	104.94	107.65	106.7	108.88	106.91	107.75	106.03	107.39	106.94	107.92	108.03	106.17
104.65	103.83	105.4	103.57	103.69	104.28	104.78	105.24	106.56	106.36	106.69	105.7	103.21	103.28	103.28	103.25	105.26	106.82	108.7	107.14	105.96	105.5	105.69	105.91	105.35	107.67	103.58	104.47	106.28	104.16	105.47	107.72	105.43	107.58	105.73	105.42	105	107.32	108.87	106.57	107.31	106.55	106.61	104.82	104.96	107.36	105.78	104.94	107.35	105.43
106.28	105.37	107.24	108.16	104.14	106.27	104.82	108.02	106.26	106.58	107.83	106.68	106.1	105.5	104.8	106.76	104.8	103.91	105.79	107.73	106.29	108.04	105.31	104.48	105.75	105.21	105.98	106.9	105.19	107.55	103.81	106.45	106.58	103.54	106.31	105.96	103.67	106.67	107.08	106.08	105.74	105.46	105.83	107.81	106.57	105.93	106.88	104.85	107.61	106.75
101.51	99.741	98.391	99.315	101.54	100.17	100.41	99.971	100.48	102.02	101.34	100.21	101.06	102.81	98.954	99.897	100.37	99.845	99.767	98.985	101.99	98.717	101.36	100.07	101.62	101.56	101.23	102.62	99.068	99.507	101.17	101.12	101.48	100.94	101	99.559	99.504	101.65	102.24	98.349	101.12	100.58	98.728	101.38	102.2	100.57	98.354	102.81	101.11	100.17
103.49	102.05	101.92	103.06	106.69	103.16	103.13	105.29	105.01	102.51	104.32	102.44	104.29	105.17	103.4	103.72	102.84	104.87	104.32	105.51	103.49	103.8	105.38	104.24	102.43	103.68	102.23	103.79	103.14	104.02	105.13	104.61	104.73	104.88	103.18	105.88	106.15	105.83	104.95	105.27	105.87	103.64	102.48	105.52	103.81	103.06	104.31	104.26	103.13	105.68
110.12	110.41	111.93	111.53	111.58	112.59	114.33	111.83	113.41	111.17	112.07	113.29	111.3	112.23	111.17	111.24	113.66	109.27	111.77	112.81	111.75	112.75	111.91	112.16	111.33	113.25	111.22	113.6	111.87	112.5	110.13	109.91	112.84	112.82	111.48	111.95	112.16	112.58	112.76	111.51	109.54	112.91	110.82	109.54	110.33	110.2	110.68	109.09	112.49	111.69
105.96	105.03	106.07	107.03	103.13	108.01	105.25	104.86	105.17	106.38	105.9	105.61	107.33	103.29	106.4	105.13	105.75	106.7	109.79	107.82	104.81	107.31	106.38	104.76	105.98	104.14	106.8	102.98	104.61	103.08	104.34	105.89	106.06	103.76	107	106.36	104.99	105.88	105.5	105.84	107.15	105.2	104.4	105.81	106.68	104.97	105.4	106.86	104.64	105.95
104.74	103.4	103.55	105.08	104.88	104.73	104.16	105.97	104.17	106.35	103.17	103.28	104.92	102.55	104.52	105.1	104.4	104.22	106.4	104.27	104.72	103.97	103.9	105.94	105.11	105.8	105	103.49	102.5	103.35	102.18	106.31	102.79	103.99	104.71	104.08	105.46	105.37	106.36	105.05	103.49	103.76	104.02	107.44	104.81	106.02	107.58	104.89	107.23	104.3
112.68	114.52	114.85	113.22	111.93	114.18	112.82	114.2	114.03	111.99	114.14	112.62	112.47	111.67	111.37	111.01	113.17	113.4	111.72	113.28	113.8	112.83	110.49	112.95	112.12	114.35	113.88	112.21	110.24	112.85	109.53	111.11	112.08	116.02	114.86	112.15	112.34	113.15	114.03	110.8	113.37	112.63	110.85	112.09	109.87	112.93	112.09	113.1	113.19	110.99
104.95	105.93	107.02	104.88	107.24	107.1	106.22	108.24	107.17	105.16	105.22	106.57	106.19	106.2	105.24	109.05	104.64	105.85	107.16	108.57	106.91	106.42	106.5	107.38	109.02	104.77	105.6	105.91	107.72	107.37	106.73	105.28	107.61	108.09	105.19	106.42	108	104.55	106.07	104.45	107.37	107.16	107.67	105.94	107.09	107.18	106.41	105.73	107.28	106.17
101.36	99.395	99.996	99.403	100.41	99.314	99.341	98.758	100.41	99.189	99.96	99.835	98.976	98.054	100.04	99.59	97.943	100.01	100.35	99.878	97.388	101.79	101.98	98.355	100.62	98.635	98.082	100.29	100.62	100.1	99.176	99.617	98.606	99.969	98.821	98.086	99.534	99.958	100.32	100.12	103.13	100.41	97.78	100.28	98.762	98.889	97.694	101.63	101.2	98.834
104.75	105.95	102.97	103.63	102.66	104.55	105.94	103.1	103.25	102.8	104.46	103.79	103.05	102.8	104.4	102.48	103.94	101.44	105.24	104.27	102.16	104.42	105.63	102.36	103.8	102.36	104.71	106.34	103.27	104.96	105.26	104.58	104.75	102.53	103.62	102.17	103.92	103.14	103.25	104.27	104.27	103.19	104.48	101.64	102.99	105.43	103.72	102.26	106.14	105.39
105.89	104.77	106.49	105.88	107.91	103.77	106.13	106.23	104.97	103.83	106.87	106.93	103.62	106.14	105.65	106.64	103.01	107.19	104.9	105.96	105.96	107.96	106.93	105.79	103.57	105.09	105.52	106.09	104.2	104.97	107.64	105.38	107.29	103.58	104.07	104.97	107.37	103.91	105.24	105.76	105.86	104.18	104.4	108.21	105.24	106.3	105.83	106.74	105.77	109.12
106.29	106.7	105.14	105.46	107.68	105.93	107.45	104.77	105.45	106.44	104.37	104.05	105.85	105.23	104.93	108.07	105.13	105.07	104.41	105.33	107.14	105.44	104.44	104.65	106.02	108.37	103.32	105.4	104.59	103.96	104.5	104.83	106.36	105.28	104.89	104.62	104.61	107.36	107.46	104.66	105.16	104.68	104.4	106.42	104.83	105.38	105.74	105.21	107.42	106.59
111.1	110.37	112.32	111.61	114.09	113	112.36	111.87	112.79	111.41	113.92	112.81	111.03	114.62	110.61	109.63	111.36	113.35	111.75	112.96	112.58	112.51	111.75	111.76	111.81	112.78	113.51	113.91	111.04	112.22	110.56	111.39	110.24	115.16	114.2	111.78	112.14	112.39	112.44	110.26	111.33	112.93	111.39	112.44	109.72	110.94	113.19	110.4	112.76	111.97
105.8	108.2	106.39	105.8	106.48	107.99	104.7	104.8	105.43	106.46	105.39	104.27	105.43	106.59	105.24	104.46	105.57	106.02	107.33	105	105.7	104.84	105.99	106.8	106.67	103.1	107.38	105.5	104.79	106.51	105.83	106.96	105.2	107.27	106.74	104.9	103.6	105.21	105.03	106.95	107.37	108.39	106.82	105.03	105.93	104.63	106.76	105.07	106.53	105.97
104.77	103.49	104.65	104.14	105.53	104.81	107.48	104.13	104.57	104.84	104.71	102.91	104.69	106.13	106.98	104.28	105.07	104.43	105.29	102.38	103.55	104.32	105.26	105.43	104.46	101.61	106.86	105.27	104.1	101.52	105.36	105.27	103.98	102.62	103.92	104.91	103.22	104.51	103.67	105.2	104.69	103.55	105.5	103.5	105.37	104.47	107.01	105.15	103.56	103.79
114.73	112.15	114.31	111.94	112.24	113.5	112.91	113.01	114.44	113.75	113.21	113.25	115.68	111.85	112.79	113.55	113.84	113.71	113.18	112.8	113.38	112.35	114.32	111.43	114.19	110.77	110.61	112.21	111.47	114.73	112.73	113.15	115.07	111.12	112.64	112.67	114.64	111.88	112.21	113.79	112.96	112.9	110.94	116.72	111.78	114.1	111.73	111.89	112.24	114.34
101.6	100.28	101.23	98.602	99.181	99.857	101.41	100.13	98.346	99.625	99.726	100.42	102.89	97.939	100.04	100.09	100.69	100.68	99.883	100.88	100.96	98.094	100.36	99.18	101.25	100.41	99.957	99.727	101.93	101.55	98.648	100.48	102.62	99.83	99.2	100.25	101.06	97.204	102.49	101.8	100.66	99.799	99.592	100.82	99.816	100.8	102.32	98.846	101.72	99.307
107.5	113.61	112.19	112.7	111.4	112.78	112.02	109.79	113.12	110.79	112.37	108.76	113.55	112.24	111.54	111.53	111.18	111.63	111.98	113.32	112.35	110.79	108.66	112.68	110.44	111.91	110.63	111.47	110.63	111.83	108.7	109.99	111.04	113.57	110.4	110.41	110.27	110.53	110.39	110.77	111.21	112.06	113.14	110.53	108.76	111.3	111.22	112.03	111.81	110.95
98.627	99.832	98.541	99.562	101.13	96.932	100.43	98.655	98.375	100.32	99.361	100.64	99.454	100.22	101.3	99.607	99.215	100.53	99.381	99.756	102.11	101.36	101.57	100.13	102.59	100.7	100.25	99.09	98.728	96.201	99.028	100.83	100.21	99.633	100.09	101.91	100.68	100.48	100.69	99.697	99.946	99.178	99.188	98.312	100.5	101.8	98.658	99.914	98.507	100.91
109.82	112.18	110.12	112.6	109.46	114.23	109.16	110.71	111.05	112.37	112.9	110.03	110.5	110.72	110.52	111.27	112.41	113.27	110.54	108.83	111.14	112.08	111.22	108.56	113.63	111.69	109.43	111.85	109.82	110.18	110.78	110	111.35	112.63	112.84	112.72	113.85	111.3	112.7	110.94	110.73	112.59	110.16	111.76	109.94	111.1	111.69	109.94	108.47	111.54
107.64	104.1	103.77	102.98	104.15	103.76	103.63	102.97	103.93	101.69	103.38	104.64	104.46	103.73	106.28	104	104.96	102.93	106.36	104.05	105.65	104.48	104.3	105.47	105.87	104.15	101.07	103.34	104.03	104.32	105.31	103.16	103.25	101.93	104.82	105.16	104.59	105.6	104.09	103.84	103.6	104.72	103.91	105.72	103.13	104.33	105.2	104.72	106.06	103.44
107.52	106.27	105.68	106.91	104.88	108.32	106.16	107.27	107.49	106.39	104.64	106.06	104.06	105.74	105.66	108.03	106.11	105.29	107.44	106.53	105.42	105.64	106.32	107.63	109.06	106.82	104.68	105.36	107.41	105.26	106.46	106.52	106.72	107.11	106.62	107	104.88	106.97	107.84	107.03	108.16	104.69	106.35	104.54	106.82	105.23	108.31	106.44	105.92	106.67
107.35	106.54	107.13	107.57	104.47	105.03	103.2	106.78	106.31	106.89	105.19	105.35	107.71	106.59	106.18	108.25	104.76	106.89	105.96	104.42	107.06	108.34	106.71	107.01	108.91	107.43	105.12	105.11	103.88	106.38	106.8	105.41	105.8	103.52	107.17	106.98	107.2	107.84	104.02	105.98	106.92	106.96	107	104.32	105.79	103.27	106.34	106.43	106.13	107.81
100.31	99.569	98.373	103.54	100.19	100.79	101.97	102.86	102.58	99.953	102.33	99.86	101.08	99.365	100.89	99.738	102.97	99.378	101.02	103.41	100.96	101.44	99.314	102.27	101.16	103.34	99.418	101.29	101.47	101.38	101.7	100.83	100.43	101.86	104.22	99.455	101.36	100.41	102.35	100.55	102.69	100.46	101.14	101.51	101.3	98.781	102.99	100.34	100.36	99.951
110.53	112.81	110.91	112.88	110.81	111.2	112.42	111.09	111.48	111.99	108.99	110.33	109.26	112.77	111.86	110	111.53	112.06	110.74	114.28	109.52	111.44	111.36	111.13	109.21	111.51	111.07	110.39	111.36	112.21	112.66	114.05	110.01	112.01	111.77	108.76	111.31	111.1	109.8	112.22	112.01	111.13	111.71	110.8	111.52	113.02	114.72	110.32	112.92	110.38
107.79	102.56	104.52	104.68	106.21	103.46	103.5	103.39	104.9	103.52	102.1	105.41	103.33	105.13	104.21	104.69	104.55	104.76	101.7	104.74	103.77	104.58	103.33	102.71	103.41	103.92	105.12	104.87	104.07	103.63	104.77	102.4	105.23	105.3	103.58	104.54	105.26	106.27	105.66	103.8	103.1	102.93	103.95	105.19	103.01	104.73	103.67	105.08	102.69	104.55
105.99	106.64	106.73	106.16	106.66	104.78	105.3	107.47	106.79	104.98	106.18	105.05	105.8	105.81	106.36	103.06	108.1	104.41	104.89	107.35	104.66	106.09	103.81	104.7	104.98	106.25	106.34	105.27	104.94	107.04	107.63	106.5	105.43	108.77	107.87	105.52	105.07	105.43	105.37	104.17	106.11	104.45	103.92	106.37	105.8	103.85	105.6	104.99	108.16	105.92
108.3	107.45	107.14	106.33	105.06	107.97	107.36	106.8	107.44	107	106.97	108.48	109.16	104.92	107.74	106.57	107.7	108.65	106.5	106.8	107.93	107.73	104.96	107.94	105.65	105.98	107.15	109.65	107.35	107.49	106.45	105.84	108.5	108.98	105.24	103.92	106.72	107.49	106.68	107.5	108.5	106.15	106.63	105.39	106.51	107.22	107.2	107.11	103.38	107.35
108.22	108.11	104.86	107.32	105.42	104.62	106.16	105.07	106.37	104.42	106.51	107	106.32	105.3	105.52	105.08	105.25	108.08	105.47	106.07	105.46	104.97	107.21	107.17	107.51	102.92	104.48	106.41	104.11	103.5	106.43	103.16	103.92	106.06	107.1	104.47	105.71	107.02	107.36	105.73	107.41	106.97	106.73	104.77	105.64	105.83	105.98	105.2	106.89	107.39
112.61	114.06	112.77	110.13	110.34	110.28	111.29	112.52	111.08	111.14	110.17	113.04	108.67	111.62	112.31	112.29	109.39	111.91	112.71	112.11	113.17	110.03	111.97	109.74	111.15	110.64	112.64	111.39	112.89	112.62	111.43	111.6	111.86	108.22	110.17	112.01	109.5	113.73	112.7	111.06	109.32	108.24	110.44	110.23	112.69	111.63	108.61	111.48	112.27	111.46
117.32	117.79	117.6	117.63	117.91	118.46	117.9	117.02	117.24	116.7	116.73	115.92	115.13	120.85	116.34	118.07	116.05	119.16	116.6	120.03	116.79	117.02	115.3	118.66	117.31	117.29	115.37	117.43	117.64	117.56	118.56	116.79	118.04	115.88	118.5	118.56	116.67	117.29	118.43	117.68	118.51	118.44	117.28	115.06	116.35	118.71	118.59	117.84	118.15	119.19
112.79	111.27	112.06	112.89	112.75	113.64	115.53	109.26	112.84	109.51	111.74	113.3	111.69	114.81	112.91	113.74	112.38	111.55	114.57	112.59	112.83	114.49	115.71	111.91	110.28	114.09	112.96	113.83	113.52	113.67	113.45	113.31	112.61	113.51	113.9	112.58	113.09	114.7	112.31	113.15	114.08	114.91	113.68	111.02	113.71	114.12	112.2	112.3	112.52	114.08
104.73	104.11	105.82	101.73	102.71	104.41	104.19	103.2	103.77	104.25	103.97	102.72	102.91	104.71	102.27	104.19	103.48	106	107.13	103.85	105.96	103.86	102.59	103.1	104.22	104.51	103.25	104.13	103.44	104.22	103.97	106.13	104.72	104.13	105.04	106.01	103.67	105.55	103.44	104.81	104.19	102.68	104.31	104.43	104.48	104.16	104.04	104.21	104.33	104.48
112.56	109.88	111.55	112.24	114.4	113.32	111.94	111.9	111.17	112.48	111.03	112.13	112.13	112.86	110.92	111.54	111.64	112.38	113.24	112.16	111.6	110.81	109.88	111.23	110.62	111.42	112.91	113.45	110.2	111.26	111.75	115.8	112.45	111.98	109.25	112.93	112.69	112.48	110.56	111.7	112.31	111.45	112.15	111.62	111.53	110.68	112.51	110.94	111.1	112.83
104.39	107.47	103.91	107.14	105.67	105.92	106.87	106.11	106.43	105.24	106.57	107.28	105.47	104.85	102.27	104.58	107.26	106.51	107.08	105.94	105.87	105.42	105	108.02	107.07	104.23	104.79	105.61	103.78	107.18	105.9	104.15	107.66	106.05	107.37	103.43	105.64	107.03	105.44	105.7	106.71	105.48	104.75	104.93	106.96	105.2	105.26	105.72	103.27	106.17
111.31	113.96	113.17	113.45	111.05	111.43	113.89	114.17	113.36	112.35	114.68	113.13	111.63	111.05	112.71	113.58	110.34	112.74	112.38	112.96	111.89	111.78	111.75	111.51	109.86	111.4	112.69	113.03	111.31	112.27	114.63	113.59	113.24	112.72	113.29	110.65	112.69	114.66	111.21	114.73	112.6	113.44	113.61	113.56	112.74	114.3	111.65	108.85	115.59	112.32
112.41	113.13	110.6	113.13	111.85	110	112.97	112.06	111.36	109.61	111.4	112.85	112.01	112.82	111.89	112.52	111.66	110.25	111.59	111.28	111.54	108.16	110.88	112.77	111.8	110.7	110.13	112.71	111.55	113.21	112.79	111.23	112.04	111.04	112.16	110.52	111.24	109.35	111.97	113.25	111.93	111.43	111.56	111.11	112.32	112.29	111.44	110.92	110.61	111.55
111.15	109.35	112.75	110.95	110.82	112.24	111.33	111.04	112.35	111.38	111.79	109.6	110.72	111.78	109.51	110.68	113.49	110.81	112.54	109.76	109.32	110.37	112.38	113.54	112.64	111.97	111	111.76	112.8	112.64	110.72	111.87	111.75	110.84	112.11	110.44	108.56	109.95	112.95	110.87	109.46	110.57	110.35	110.63	111.42	110.72	109.97	111.98	113.19	112.39
110.82	111.45	113.78	112.17	112.01	112.39	112.81	112.58	113.05	112.13	112.37	110.16	109.45	114.69	111.61	109.05	110.59	112.48	112.88	110.43	111.16	112	112.96	111.59	111.75	113.13	113.85	112.95	111.76	111.52	111.34	111.4	111.65	111.32	111.21	113.08	112.03	111.68	112.27	110.97	112.41	113.13	111.33	111.75	111.82	112.53	112.81	113.54	112.04	113.08
110.7	109.74	110.75	113.3	111.43	111.41	112.33	111.72	110.64	111.63	110.31	113.05	113.14	111.86	110.94	110.51	111.27	109.34	110.33	111.56	112.5	110.28	110.74	111.79	112.51	109.86	112.83	110.07	113.42	109.49	112.67	111.6	110.22	112.29	111.58	111.68	111.48	110.18	109.76	110.66	112.14	110.66	110.04	110.44	109.58	110.33	109.2	110.58	112.85	110.39
109.84	111.4	111.46	109.44	110.32	110.93	109.32	110.19	108.37	111.21	111.25	109.41	111.53	108.86	108.3	110.78	108.62	110.4	107.92	110.32	108.76	107.86	108.61	109.44	112.32	108.42	111.47	107.98	110.68	111.33	109.45	109.25	110.43	111.73	112.48	109.35	111.71	109.09	109.8	109.48	107.41	109.37	109.93	108.1	107.43	109.66	108.04	108.53	106.85	110.06
112.59	111.59	110.52	109.33	111.25	109.24	108.33	111.69	112.36	112.2	111.7	110.67	112.33	110.64	109.92	113.76	111.58	112.89	109.28	110.84	111.4	110.94	113.82	112.05	110.99	111.67	111.38	109.7	110.73	112.89	110.34	112.5	111.36	111.89	108.63	110.11	111.28	109.1	111.26	109.3	110.61	111.63	111.02	110.22	112.37	110.02	113.86	111.36	110.1	110.7
111.05	111.86	108.85	110.12	112.65	111.79	113.44	111.25	113.83	111.4	110.93	111.22	111.36	111.62	111.15	111.3	111.54	110.64	111.35	110.4	111.72	109.17	111.49	112.09	111.85	112.11	113.6	113.21	112.11	114.18	113.02	112.54	111	109.68	109.57	110.76	112.22	113.71	111.73	110.43	113.01	110.05	112.11	111.72	112.92	109.16	110.4	110.04	110.55	111.02
109.65	109.75	110.19	113.56	110.33	114.93	111.52	111.99	111.46	111.91	111.89	112.42	112.43	110.92	111.42	110.26	112.34	110.2	111.47	111	108.66	112.33	114.13	111.92	112.06	112.81	111.48	110.82	112.39	111.08	109.2	113.48	111.08	112.42	112.13	112.65	111.67	111.43	111.93	110.86	111.47	112.42	114.88	112.99	112.35	112.88	112.37	110.52	112.08	111.19
105.85	105.94	103.91	106.09	107.6	105.68	105.31	106.15	104.5	105.32	104.27	103.69	104.82	106	105.7	102.77	105.4	104.4	107.55	106.17	105.25	104.26	105.64	105.08	104.27	103.3	104.39	107.08	104.34	107.03	105.45	104.78	107.28	104.78	105.29	105.52	107.06	108.08	105.44	106.9	106.34	105.14	104.38	106.37	103.72	103.88	108.17	105.35	105.65	104.01
110.79	111.82	112.79	110.85	110.96	111.74	112.16	110.24	111.38	112.28	112.43	112.2	110.49	112.39	113.04	113.66	112.73	112.11	110.52	112.1	112.12	110.28	112.79	110.01	109.82	111.73	109.95	111.62	111.28	110.59	110.14	113.27	111.24	111.96	111.04	111.68	112.26	110.42	110.1	109.03	110.9	109.46	111.45	111.85	111.41	111.53	110.65	111.8	110.13	110.19
112.41	112.06	110.75	111.43	111.71	112.85	112.5	112.79	111.09	109.04	110.33	110.37	112.67	112.17	111.39	111.02	113.32	111.66	109.25	113.37	110.52	108.19	112.51	112.35	110.52	112.26	110.87	110.38	109.75	111.45	108.86	110.18	110.58	110.23	112.55	110.07	109.21	110.42	110.92	112.12	110.3	111.85	110.33	110.57	110.13	109.41	111.16	112.32	111.38	112.78
99.931	101.91	99.488	98.761	98.343	98.932	100.65	101.24	99.274	97.937	99.021	99.755	97.078	101.49	97.808	99.923	101.28	99.979	97.469	102.91	99.097	100.72	98.286	100.95	100.25	99.471	100.4	101.36	98.893	98.203	97.104	97.888	100.29	99.594	98.013	103.21	98.565	98.106	99.466	99.57	99.578	100.67	100.67	102.27	98.295	100.72	98.873	98.321	101.58	100.97
112.13	113.21	112.11	110.93	110.23	110.79	112.26	112.21	111.54	111.76	110.91	111.16	112.44	111.64	112.55	111.42	112.21	112.68	112.38	110.45	114.1	109.68	109.89	112.94	110.03	109.54	111	112.07	112.92	113.43	111.42	112.91	112.65	112.62	110.85	112.21	113	113.49	112.93	110.14	112.7	113.19	111.32	111.88	114.85	112.78	112.6	111.91	112.45	112.97
100.03	101.2	101.82	101.21	101.98	102.14	100.55	103.7	102.08	100.14	100.25	98.544	101.85	101.5	99.384	103.23	100.89	100.15	101.63	103.42	100.95	101.81	100.76	102.37	101.09	100.64	101.33	98.528	102.63	100.42	101.93	101.54	100.47	100.69	100.32	102.81	103.43	99.832	101.43	101.3	101.58	99.367	102.07	102.11	99.578	102.65	99.27	100.75	100.76	100.24
106.5	105.88	106.37	103.37	105.98	102.38	106.33	105.25	105.28	105.17	107.39	105.87	104.82	107.02	107.75	105.54	106.27	106.84	107.41	106.91	105.21	105.92	104.55	105.75	105.27	106.54	104.23	103.98	107	106.25	105.17	105.36	107.2	104.88	104.69	104.15	106.05	106.61	105.58	106.2	107.41	104.82	103.69	102.57	106.34	105.59	106.78	106.38	106.4	105.5
98.692	99.488	99.557	100.46	99.518	101.16	99.562	98.486	99.812	99.74	98.511	97.994	100.52	98.006	97.918	99.912	100.02	100.86	98.992	102.27	100.13	99.185	101.47	99.18	100.43	101.78	98.595	102.68	102.58	97.997	101.17	97.171	99.051	98.986	98.525	100.67	99.041	100.23	98.892	97.963	98.323	99.708	99.478	99.543	100.53	100.81	99.827	99.375	100.81	99.369
105.67	105.37	108.04	105.76	106.86	107.44	105.33	107.45	107.7	105.79	105.62	105.29	103.34	106.35	106.73	107.93	107.03	106	108.47	104.69	105.41	107.5	107.83	106.27	107.36	106.88	105.92	108.55	106.17	106.07	103.97	107.45	106.89	105.93	105.89	106.74	106.71	107.77	105.13	107.32	106.98	106.6	105.78	107.02	105.83	105.72	106.83	107.21	106.2	105.56
112.3	114.86	112.75	111.64	114.43	115.06	111.23	111.39	112.66	111.72	111.56	111.43	112.35	114.17	111.19	112.03	110.5	114.52	114.07	114.54	109.86	112.68	111.33	114.13	113.69	113.55	112.99	112.97	115.71	111.95	112.21	111.61	112.02	114.68	113.81	113.56	111.56	114.61	112.65	112.83	111.61	111.9	112.19	114.93	112.82	112.72	111.46	111.88	113.67	114.44
101.44	102.68	104.31	101.77	101.54	99.655	101.01	101.79	102.6	102.15	101.9	101.11	100.41	99.663	100.38	100.25	100.84	101.85	101.04	101.57	101.01	98.445	102.06	100.14	98.26	101.46	100.76	101.25	103.38	100.29	101.24	102.45	99.767	99.701	100.87	102.18	100.44	100.3	99.491	98.795	100.43	98.799	100.65	102	101.42	102.13	99.933	100.77	103.01	100.74
109.02	110.27	109.65	111.25	113.58	110.93	109.2	111.76	110.51	112.38	107.83	111.99	110.15	109.95	110.64	108.92	109.13	112.27	109.52	110.38	112	111.31	109.77	109.06	109.54	110.37	111.75	109.18	109.71	110.52	110.86	111.96	109.9	109.81	110.18	111.84	109.5	109.03	111.92	109.45	111.34	110.43	109.12	110.17	112.65	110.06	111.02	109.75	112	111.12
110.27	111.11	112.73	112.13	111.95	111.89	111.27	111.72	111.73	111.6	113.28	110.87	111.6	113.16	113.06	111.15	111.28	113	109.07	110.35	111.55	110.31	114.34	109.81	110.71	111.34	110.95	111.44	111.42	109.5	112.47	111.07	109.96	110.16	112.98	110.52	110.96	112.54	110.69	110.59	113.08	110.31	109.64	111.61	110.35	109.23	110.82	109.59	111.86	111.45
106.86	105.46	107.31	102.48	106.05	105.42	104.22	107.78	105.25	105.61	103.72	104.86	106.18	104.21	104.39	107.91	105.6	106.28	107.44	106.8	105.4	105.79	106.53	105.91	107.43	104.91	106.8	104.75	105.34	105.78	105.87	105.54	107.02	105.27	107.74	103.74	107.74	104.35	106.25	106.93	106.33	104.54	104.41	104.27	104.01	102.7	105.76	105.99	105.01	105.33
107.05	107.2	105.69	108.69	107.08	105.48	105.48	104.64	106	107.17	104.96	105.49	104.89	105.63	104.42	104.27	103.84	104.34	106.16	104.36	105.93	107.06	106.34	105.93	105.25	103.72	104.12	105.08	108.5	105.7	104.61	105.72	106.03	107.88	106.24	107.54	104.25	105.65	108.07	108.68	104.34	104.46	105.97	104.36	105.34	105.71	108.84	105.46	103.39	106.16
107.1	105.86	104.1	106.93	105.93	106.34	106.22	105.5	108.06	109.77	106.11	105.14	105.79	106.69	107.34	105.58	105.37	106.42	105.45	105.8	107.85	105.08	105.95	106.27	106.73	108.66	105.36	107.82	106.52	107.52	105.05	106.24	107.72	105.12	107.05	106.63	104.18	104.36	107.51	107.75	107.69	108.87	108.67	105.45	107.13	106.33	103.63	104.89	107.23	107.15
107.42	107.74	109.03	106.69	105.63	107.57	106.48	107.17	104.53	104.93	107.41	107.08	105.08	106.82	106.07	105.12	102.5	107.47	105.96	106.34	107.44	105.65	104.87	107.19	105.3	105.65	104.06	108.51	105.31	107.11	106.48	107.52	107.17	107.87	104.41	108.29	106.27	105.1	106.63	105.4	104.57	107.12	105.73	108.56	106.38	106.2	107.72	105.68	105.08	105.99
104.81	105.28	106.5	105.26	103.93	104	104.4	106.99	105.98	105.16	105.51	105.48	105.55	107.3	106.68	106.23	106.4	106.12	104.21	106.16	106.85	105.72	106.26	106.55	109.26	105.32	105.76	107.81	104.96	107.7	106.94	103.7	105.3	106.69	106.04	105.65	107.59	106.59	107.16	107.87	106.4	104.11	107.15	107.71	104.77	106.51	108.31	105.18	104.47	104.73
119.1	117.59	120.16	117.91	117.11	116.64	117.66	117.09	114.47	117.47	118.33	117.43	115.68	118.1	117.67	115.84	116.85	116.87	116.54	118.54	116.79	119.91	116.87	117.78	118.11	117.78	119.94	117.17	117.51	117.31	117.94	116.75	115.29	116.51	115.28	118.6	117.41	118.11	117.39	117.69	117.32	118.29	117.53	116.16	115.86	118.24	119.51	117.28	117.61	118.24
104.52	102.59	105.48	103.9	104.98	105.9	104.72	105.25	107.47	106.55	104.09	105.16	103.98	102.44	104.44	106.76	103.7	105.02	105.57	105.75	106.39	104.1	103.67	106.25	105.52	104.79	105.76	104.65	105.63	105.9	105.82	106.59	104.29	105.31	103.95	104.62	103.8	103.47	106.03	104.15	107.02	107.13	104.92	106.6	105.14	106.05	105.2	106.41	104.94	105.02
100.05	102.49	99.939	101.5	101.56	100.8	99.953	100.43	100.96	101.16	100.68	102.21	102.19	102.8	100.45	99.383	99.784	101.67	98.874	100.46	101.38	100.36	98.932	101.25	98.728	100.36	100.05	101.6	101.57	100.03	101.9	100.33	101.45	102.95	101.89	100.24	98.435	96.66	101.12	101.54	99.504	99.443	102.42	100.2	101.31	102.41	100.31	101.42	100.86	103.93
105.65	107.25	104.63	103.32	105.56	107.34	104.52	104.24	104.78	104.84	104.59	105.68	106.62	105.15	105.77	104.48	104.71	105.65	107.14	104.14	106.67	105.28	106.01	104.78	103.7	106.32	105.38	104.79	104.66	105.38	105.9	106.24	105.7	104.63	106.83	105.52	106.21	107.35	107.53	107.82	105.2	105.27	106.21	106.56	107.07	106.03	107.25	105.32	105.83	102.38
105.65	108.02	106.37	101.93	106.34	105.37	106.85	104.94	106.07	104.11	104.51	106.66	103.79	107.53	106.95	104.77	103.69	105.33	105.02	106.41	107.28	105.23	102.59	107.02	104.15	107.31	106.27	105.64	106.36	106.36	104.93	106.67	106.26	103.91	101.69	106.2	104.91	104.82	106.44	103.46	104.96	103.98	106.57	105.48	106.94	104.4	105.33	103	105.46	106
106	105.15	103.14	106.9	107.82	106.59	106.34	104.45	102.17	107.2	105.05	106.99	105.35	106.17	106.43	103.98	104.8	104.73	105.72	106.89	104.22	108.82	105.02	105.55	105.09	105.21	102.58	108.28	105.48	103.36	107.23	106.52	104.29	107.47	104.33	103.88	104.67	107.5	105.18	106.98	106.18	104.73	105	105.8	106.66	105.47	106.6	105.18	103.5	105.44
104.91	106.13	105.59	105.7	107.59	104.4	106.33	105.87	105.88	104.79	106.92	104.21	104.09	104.7	102.87	103.27	103.81	103.41	104.53	107.13	105.58	104.45	106.21	105.98	105.63	104.39	106.1	106.32	106.09	104.26	105.72	104.32	103.87	105.16	107.07	105.86	104.55	104.45	106.03	102.89	103.51	104.49	104.46	104.14	104.87	105.38	102.38	102.06	103.88	105.68
110.27	107.77	110.38	109.28	108.94	112.7	112.1	108.24	110.5	109.93	110.24	109.81	109.02	108.7	110.72	110.87	111.2	109.89	110.01	112.25	112.73	109.85	107.99	109.34	110.15	111.88	111.25	111.52	107.03	111.34	110.96	113.63	111.3	111.82	107.8	113.29	111.41	110.92	109.69	110.08	110.5	111.71	111.23	110.68	111.5	109.7	107.38	112.08	107.64	109.91
103.49	105.39	104.33	105.31	104.88	106.53	104.21	104.31	106.1	105.32	103.52	104.68	106.86	107.32	106.66	106.73	106.09	105.05	107.57	107.52	104.29	105.04	103.85	105.84	106.09	103.27	105.59	104.49	104.93	103.33	106.02	107.25	103.9	107.62	107.52	106.72	104.75	105.98	106.35	104.33	107.21	104.74	104.01	104.49	106.96	105.88	107.54	106.25	104.89	104.15
112.04	111.96	111.26	111.79	112.17	113.45	111.57	112.04	112.32	111.12	111.06	111.91	112.08	112.46	111.64	112.46	112.06	110.79	112.34	112.13	114.17	112.09	111.78	112.58	113.66	110.63	111.52	111.56	112.31	112.48	112.03	110.27	111.46	113.83	112.02	112.21	112.88	112.41	112.07	110.45	110.47	112.58	111.96	111.78	112.88	109.52	111.42	111.81	112.5	112.68
102.25	100.11	99.139	99.276	99.093	99.328	100.07	99.576	100.65	99.61	98.102	99.389	100.2	100.21	98.775	98.344	99.774	101.87	99.687	101.23	100.38	96.415	100.03	100.52	99.259	100.52	102.36	99.855	99.604	99.34	101.03	100.23	100.28	99.278	100.84	100.3	99.207	98.068	98.135	101.37	98.9	99.779	98.661	99.064	97.713	100.45	97.81	98.363	96.493	97.391
106.62	105.17	105.74	104.63	106.85	104.15	106.11	105.7	106.81	106.29	106.15	106.39	104.93	105.7	109.65	106.27	105.61	105.95	106.95	105.38	106.2	105.69	107.65	104.86	106.62	105.57	105.53	107.36	106.55	106.26	107.23	105.86	108.23	105.2	105.52	104.9	106.16	106.69	108.06	104.61	105.8	105.21	105.84	107.68	105.75	105.08	104.95	107.65	107.14	105.13
111.12	114.05	113.74	112.48	113.01	111.99	113.71	112.78	111.72	115.55	113.79	113.1	112.32	112.5	111.44	111.47	112.22	112.87	113.21	113.33	111.45	113.04	113.32	115.15	113.15	111.62	112.27	113.95	112.48	113.75	113.47	113.56	114.68	112.33	112.04	111.19	114.74	113.45	113.6	113.12	111.67	114.19	113.62	110.32	114.19	112.37	112.69	112.99	111.78	112.14
104.78	105.59	106.88	108.6	106.54	106.69	108.66	106.55	106.2	106.86	108.68	107.17	106.01	105.89	107.47	108.89	104.59	107.87	106.87	105.38	106.9	107.89	104.52	107.4	106.86	106.34	107.32	105.12	107.26	105.68	107.09	105.91	107.15	106.6	106.03	107.54	106.69	108.14	106.68	106.04	105.21	106.99	104.87	105.35	106.33	109.01	108.08	108.05	106.13	105.4
114.56	117.86	117.9	115.77	115.88	114.56	115.66	116.04	117.94	116.51	117.21	117.68	115.9	116.6	116.6	114.9	117.34	116.57	116.22	115.56	117.31	116.24	116.4	115.22	118.01	117.23	119.48	118.06	116.45	115.2	117.35	115.88	114.51	113	115.85	114.73	115.9	116.14	117.57	115.14	116.93	117.36	117.38	114.27	116.15	118.25	116.25	117.94	114.06	117.19
106.58	107.83	104.74	106.32	104.73	106.57	104.64	103.44	105.71	107.88	105.89	105.95	104.47	105.15	104.7	103.87	105.69	105.31	106.09	105.01	106.15	105.98	105.24	104.2	105.97	106.97	107.26	104.04	105.23	106.13	105.8	103.37	106.06	105.58	106.69	106.27	105.54	103.36	104.94	104.66	105.58	105.07	104.79	104.01	106.85	102.88	105.14	106.43	105.55	104.92
104.82	103.68	103.38	103.79	104.96	106.64	104.66	104.7	105.48	104.22	101.48	104.53	104.96	104.65	106.55	104.36	102.9	106.05	103.37	103.92	105.39	104.3	104.64	104.16	103.83	102.3	103.92	105.65	103.94	104.4	105.55	103.53	103.74	103.93	104.3	105.08	103.5	104.66	103.57	105.37	103.14	104.04	102.5	104.02	103.49	101.2	105.92	103.66	103.61	106.06
119.21	117.14	118.08	117.95	117.56	117.85	117.11	118.01	118.41	119.18	116.82	118.78	118.49	117.56	120.06	115.93	115.76	118.43	119.93	119.41	118.2	117.37	116.61	118.57	118.57	118.93	115.95	118.6	116.69	115.9	117.6	118.33	117.55	119.83	117.87	118.54	116.73	116.26	117.9	117	116.86	118.09	119.01	117.35	117.89	118.6	116.05	119.97	119.64	116.32
104.45	108.64	106.7	105.85	104.8	106.31	104.65	104.56	105.74	105.31	103.23	105.94	104.66	103.84	105.57	106.87	103.95	105.92	104.35	106.19	106.43	106.22	104.94	104.84	102.35	108.02	107	104.05	105.73	103.68	105.41	106.89	107.58	104.02	106.73	103.07	104.45	107.29	104.37	105.35	105.18	106.62	105.43	105.34	105.65	107.14	103.55	106.87	105.13	105.85
113.19	111.49	112.67	109.47	111.42	113.22	113.09	113.57	113.23	114.87	111.61	110.49	112.12	113.03	110.51	111.76	109.06	110.49	113.53	110.62	111.6	111.59	110.62	111.82	112.24	111.62	111.55	110.45	112.1	111.22	112.49	112.55	111.48	110.65	113.67	112.54	112.11	113.5	113.06	109.99	111.65	109.89	113.41	110.74	111.81	116.72	112.74	111.56	110.41	111.32
109.52	110.31	111.84	109.64	109.38	111.35	111.49	109.16	111.95	113.15	111.66	112.17	110.08	111.38	110.23	109.5	110.1	111.57	110.49	109.42	109.39	112.63	111.49	111.14	109.14	109.48	110.52	108.81	112.23	108.95	110.95	110.59	111.87	111.68	112.56	111.71	108.96	109.42	110.85	109.19	110.3	110.21	111.41	112.28	112.55	109.29	112.03	111.94	110.16	110.8
106.79	107.54	107.21	107.9	107.31	107.52	107.02	106.61	108.01	105.61	105.14	105.3	106.82	104.85	107.87	109.43	104.87	104.54	106.73	106.46	107.8	107.48	108.5	106.07	108.42	107.4	106.33	109.24	107.81	105.13	108.09	107.28	109.48	107.25	107.8	107.73	109.36	106.85	107.77	107.84	107.72	106.95	106.87	105.95	103.59	109.27	107.77	106.07	105.57	107.36
103.2	100.18	101.35	100.37	101.41	100.42	102.14	99.904	102.85	100.94	102.28	101.33	100.13	101.76	102.62	101.82	100.39	101.87	102.35	102.24	103.83	100.72	101.07	101.91	100.7	101.02	99.074	101.14	100.07	100.63	101.11	102.44	102.18	102.35	101.21	102.78	99.919	100.6	98.753	103.37	100.19	99.021	100.59	101.64	99.423	100.62	101.2	100.28	102.18	99.947
105.64	106.16	104	106.26	104.17	103.97	105.63	103.43	103.82	104.64	103.93	102.96	103.56	101.43	106.44	103.26	103.07	106.19	105.34	104.9	104.02	106.3	104.49	102.7	105.39	103.42	102.83	104.34	105.56	104.79	102.86	105.38	103.29	105.27	103.04	104.51	103.36	103.83	105.35	102.52	106.08	104.83	104.9	106.74	105.66	105.36	104.99	103.84	105.3	106.75
110.11	113.15	110.79	112.31	112.96	111.95	110.13	112.19	109.99	109.57	114.58	108.69	112.36	112.63	111.26	113.15	110.1	111.17	111.15	110.67	112.25	109.53	112.94	111.28	111.97	111.01	110.41	111.57	111.68	110.68	112.87	110.08	113.07	112.26	108.33	110.55	111.78	109.8	111.19	112.37	108.88	111.34	110.94	112.24	110.41	110.06	110.68	111.49	110.41	114.86
99.727	100.77	102.71	100.3	101.06	99.99	103.68	99.155	99.453	98.761	101.57	99.838	101.19	100.26	100.04	100.18	101.56	101.98	99.579	99.134	100.48	101.07	99.124	101.36	99.732	98.754	100.87	99.892	98.505	102.47	101.13	99.691	99.693	99.778	97.812	99.918	101.97	98.871	103.14	101.06	98.953	98.909	100.95	98.484	99.691	101.9	100.58	100.89	97.922	99.464
105.28	107.02	107.52	104.07	106.04	105.55	106.86	107.82	105.72	107.53	109.07	105.64	107.07	108.1	106.92	106.43	108.76	105.88	108.32	104.9	107.08	106.25	107.08	106.34	104.35	106.35	106.23	105.9	105.42	106.91	103.88	106.23	107.21	107.1	106.61	106.81	106.81	106.15	105.85	106.37	107.72	106.36	106.74	106.53	104.5	105.93	106.22	106.88	106.67	106.22
109.81	109.56	108.37	111.09	111.87	112.8	109.54	110.26	111.63	111.99	111.52	113.48	108.55	111.38	111.44	113.28	110.68	110.96	112.58	111.58	111.69	110.1	112.54	112.41	108.85	111.15	109.99	111.69	112.49	110.12	113.5	111.34	109.92	111.67	110.91	113.33	112.28	111.29	110.53	110.63	110.38	111.6	111.58	109.58	109.98	111.44	111.74	113.03	111.32	112.98
104.75	105.93	106.2	105.99	104.65	105.14	104.61	104.98	104.29	102.95	105.83	105.58	105.17	103.69	104.55	104.86	104.96	105.05	106.21	106.57	104.59	104.82	104.18	102.65	105.52	104.19	103.76	105	106.23	105.11	104.1	103.42	104.52	105.72	104.87	105.13	104.32	105.15	104.78	107.13	107.32	103.26	105	104.18	103.15	104.21	104.81	106.6	105.81	104.94
114.93	116.14	118.01	116.19	115.82	115.55	115.81	115.9	116.28	118.03	113.93	117.5	117.55	117.46	113.91	115.69	116.56	115.2	117.96	116.36	116.32	118.96	116.42	117.69	116.29	115.25	117.71	116.49	119.76	117.48	116.7	115.03	117.09	116.12	115.16	115.92	114.9	115.65	114.24	115.55	114.33	115.04	116.25	117.27	118.4	117.85	117.57	112.19	116.87	117.75
106.08	106.37	106.03	104.13	105.08	104.27	106.46	105.65	105.79	105.34	103.93	105.08	104.21	103.55	104.25	106.2	105.94	104.39	104.36	104.65	103.73	106.81	105.9	106.65	105.79	105.91	104.88	105.63	104.13	108.47	105.07	107.11	104.53	105.96	103.75	105.61	104.93	105.37	103.88	102.14	105.09	105.23	105.29	105.63	107.06	105.3	104.34	105.25	105.58	104.84
106.37	106	104.24	107.68	105.06	105.28	105.18	102.28	105.91	103.06	104.39	104.99	104.87	105.04	104.38	105.92	103.76	105.13	105.26	105.29	106.27	103.23	103.86	103.78	105.01	104.44	106.04	105.62	104.27	105.77	102.21	105.35	102.05	105.75	101.47	104.6	104.52	107.06	104.79	104.96	102.52	104.59	103.63	105.88	107.16	105.43	105.58	104.1	104.92	106.51
113.53	113.32	112.19	111.44	111.72	109.89	111.38	111.3	113.88	114.51	113.42	112.56	114.07	112.77	114.52	111.53	111.77	110.73	111.36	111.68	113.03	111.65	111.58	113.85	113.9	113.24	113.48	111.82	113.67	114.45	112.51	113.19	110.97	112.91	113.34	111.52	109.35	112.67	111.84	113.02	115.52	115.87	111.41	114.65	111.91	111.95	109.2	113.89	114.56	113.01
104.61	103.66	109	105.83	104.96	107.14	106.88	103.96	103.88	106.1	103.7	105.8	106.81	105.86	105.3	105.06	105.97	106.2	104.33	105.95	104.73	106.94	104.73	105.26	105.92	105.2	105.03	104.62	104.56	107.9	104.83	106.39	104.59	104.19	105.64	106.54	104.46	105.66	105.16	107.54	106.65	106.15	105.29	107.19	104.17	107.62	106.05	103.54	105.95	107
106.74	107.86	106.21	108.83	104.62	108.36	105.28	106.45	108.12	107.33	104.87	104.79	107.96	105.56	104.88	106.85	106.95	104.09	105.88	108.96	105.37	107.03	107.48	107.75	108.51	104.59	105.61	106.59	105.75	106.64	107.15	106.6	106.41	105.6	107.1	105.81	104.25	106.09	107.15	105.85	104.52	105.34	106.99	108.52	105.62	107.02	106.6	104.83	106.03	105.88
102.2	99.934	99.738	102.29	97.986	99.222	101.78	100.85	99.971	100.43	100.76	98.661	99.874	100.39	100.47	101.81	100.78	100.12	100.78	99.641	100.79	102.23	100.63	102.1	99.165	101.6	99.394	102.01	102.68	101.57	99.474	103.07	100.05	101.69	102.28	99.912	100.7	101.56	101.51	101.74	99.225	99.392	101.41	100.04	99.307	98.826	100.29	100.67	101.1	100.73
110.12	110.05	111.85	109.29	110.43	111.72	113.69	114.7	110.5	114.85	112.1	111.54	113.05	112.81	111.45	110.67	107.88	111.23	112.31	109.03	110.95	111.92	113.59	111.6	110.79	110.68	110.63	111.22	112.21	110.97	111.61	112.26	111.08	110.43	110.56	111.72	111.3	109.72	110.57	110.15	112.38	109.7	111.94	112	112.55	111.29	111.11	113.35	109.72	109.69
104.77	107.67	105.82	104.55	105.3	105.8	105.28	104.97	108.82	105.33	104.57	105.05	105.72	105.39	106.85	106.05	105.49	105.48	106.53	107.29	105.32	106.56	103.65	106.71	105.49	106.13	105.63	105.86	103.37	106.75	107.65	106.39	105.54	106.05	105.59	104.62	103.57	106.95	106.54	108.03	106.95	105.06	106.03	106	106.04	105.67	107.2	105.01	105.01	103.04
109.61	109.6	109.31	110.44	109.85	110.32	109.91	109.36	109.17	109.98	109.6	111.55	107.39	107.82	108.57	110.61	110.95	109.39	109.26	107.92	113.23	108.98	107.66	111.75	111.28	108.35	110.66	108.38	110.93	108.64	109.89	111.26	110.49	112.2	109.44	110.86	110.17	109.9	109.18	107.44	110.58	109.58	111.79	110.38	109.88	110.03	109.42	108.83	110.44	108.31
105.07	104.08	102.22	103.64	105.5	104.22	103.23	105.04	101.31	102.86	105.58	105.16	106.33	105.68	103.04	102.88	104.26	104.04	103.17	103.63	105.29	105.35	105.9	104.62	104.19	104.18	103.52	104.67	103.92	103.14	103.52	102.65	104.29	103.56	103	103.2	103.05	103.48	104.6	104.91	105.92	104.17	104.38	102.89	105.05	104.95	102.86	102.2	104.77	103.41
98.544	98.338	100.81	99.638	99.924	98.395	100.75	100.15	100.01	99.828	99.136	99.04	98.864	97.455	99.261	99.492	100.82	97.973	101.76	101.3	99.414	101.28	101.44	97.226	99.493	101.48	101.38	100.3	99.427	100.65	101.24	97.915	99.247	99.833	99.841	99.769	99.17	102.5	98.966	101.45	100.66	100.48	98.722	99.409	101.53	99.516	100.53	99.854	98.198	100.62
100.32	98.587	101.85	99.975	98.862	99.906	101.07	102.45	102.82	100.87	99.581	101.22	99.651	98.018	100.93	101.77	101.17	99.718	100.79	100.3	101.42	100.91	99.661	101.36	101.82	100	101.93	100.33	101.11	101.33	101.59	101.38	102.65	100.22	102.11	100.44	101.39	102.25	100.56	102.03	101.3	98.435	99.306	100.18	102.58	101.09	102.75	100.07	101.51	100.99
107.24	104.62	105.1	104.27	103.77	106.02	106.13	106.41	105.36	107.78	107.88	104.52	103.66	102.92	106.93	106.33	106.56	103.98	105.31	105.62	105.02	106.53	106.62	105.71	104.04	105.02	104.74	104.46	106.7	105.84	106.49	105.68	107.29	106.05	106.07	104.97	107.55	106.67	103.85	106.07	102.96	105.56	106.42	106.56	104.91	105.46	104.63	104.52	105.03	106.39
106.92	107.02	107	106.71	103.52	104.93	107.21	105.59	107.03	106.64	107.03	104.51	108.08	106.87	103.64	105.74	106.59	104.71	107.36	106.33	104.84	104.57	107.13	105.32	104.94	107.59	103.82	107.98	106.36	106.18	106.82	106.56	104.67	106.35	105.5	105.5	107.31	106.98	108.34	107.32	105.46	106.42	103.34	105.38	106.83	106.02	105.61	107.5	106.6	106.26
106.2	104.8	104.78	106.84	105.33	103.32	104.57	105.72	106.41	108.39	105.56	104.54	106.77	106.17	106.52	105.25	106.38	104.81	106.32	107.22	106.85	104.18	106.07	108.2	104.96	104.92	104.4	104.55	107.55	106.2	108.18	106.43	105.2	103.81	108.29	106.41	104.37	105.92	106.14	102.52	104.05	108.04	105.15	105.57	105.44	105.7	105	104.24	106.23	104.44
112.3	112.42	113.89	111.1	114	112.9	113.57	110.71	112.49	115.53	113.01	114.17	115.07	110.81	113.92	111.7	112.43	112.55	112.13	111.39	112.69	111.9	111.08	113.19	112.99	113.05	112.66	112.78	110.95	112.41	111.85	113.7	112.05	113.06	113.36	111.65	111	113.91	112.77	112.53	112.34	114.13	112.66	111.39	110.58	113.28	112.9	112.72	112.37	111.95
112.69	111.12	111.48	111.68	109.64	111.34	110.66	112.38	112.95	111.46	110.33	109.76	113.45	113.41	110.66	110.85	112.29	111.04	112.63	113.56	110.63	109.69	111.39	110.7	109.2	113.09	112.74	114.62	109.58	110.65	110.84	112.11	109.75	113.09	112.25	112.4	111.19	111.65	113.59	112.82	111.52	110.85	110.71	112.53	112.34	111.8	110.64	112.43	111.27	112.31
110.15	112.56	111.07	111.06	110.66	111.41	109.27	110.91	111.23	110.41	110.74	112.04	109.14	111.17	112.04	109.39	111.15	111.75	111.55	109.82	108.04	108.02	110.73	108.29	108.77	110.84	109.11	112.27	111.39	110.11	111.13	111.43	109.58	110.1	107.8	108.97	110	108.46	110.86	109.81	109.41	110.46	110.62	109.54	110.12	111.34	110.47	109.24	112.02	112.16
105.11	105.22	107.28	110.05	106.76	105.68	106.44	106.67	105.1	106.43	107.25	105.57	107.55	105.54	105.42	106.11	105.34	105.77	103.31	107.14	104.39	106.11	105.23	106.72	106.68	107.46	102.83	103.37	108.32	105.98	107.37	104.72	106.08	108.01	106.12	107.96	106.18	106.56	105.38	105.81	106.48	104.99	106.11	106.22	105.82	107.02	106.16	104.67	104.52	104.92
103.82	104.56	106.44	104.33	105.79	106.06	104.65	105.28	105.86	106.6	106.76	106.23	106.21	105.23	106.91	104.73	105.16	105.2	105.8	104.58	106.73	105.6	106.67	105.65	108.75	104.3	104.23	103.87	103.52	104.83	106.22	105.61	103.66	106.14	106.44	106.7	104.07	105.9	103.09	105.29	106.03	104.29	105.37	106.61	108.07	104.61	103.15	106.59	105.6	101.73
101.52	100.04	103.09	99.003	101.17	97.676	101.12	100.32	101.91	100.56	99.549	99.461	100.33	100.26	100.89	101.27	98.523	102.23	100.44	101.57	100.7	100.46	99.509	99.083	100.33	101.06	99.641	100.17	100.61	99.078	99.943	99.411	101.84	102.43	99.198	100.49	101.87	100.99	102.11	98.838	98.929	102.58	99.681	102.6	100.04	100.89	98.823	100.49	102.49	99.948
104.49	104.26	103.96	105.84	105.33	105.82	104.67	103.29	105.6	105.96	106.09	104.75	105.14	105.09	107	103.7	103.94	106.34	106.37	106.1	106.52	106.38	104.82	105.33	104.14	105.12	105.09	104.01	105.57	104.51	105.11	103.52	106.63	103.88	105.92	100.82	104.38	103.92	105.9	105.98	103.47	106.51	106.44	106.35	105.39	104.75	107.13	104.36	104.7	104.59
111.39	110.73	111.86	110.29	110.07	110.97	110.96	110.97	112.02	111.23	110.2	109.08	110.84	110.36	110.49	113.28	110.79	109.46	109.99	109.82	110.46	109.91	110.1	110.11	111.18	111.2	112.26	110.99	111.6	112.92	111.29	110.17	111.16	110.54	111.23	111.84	113.27	111.43	111.57	112.17	109.91	109.9	110.63	109.97	114.22	110.06	114.42	110.65	111.76	111.58
102.48	97.912	100.22	101.05	101.59	103.33	101.25	102.83	101.91	101.88	103.42	102.01	98.345	100.21	102.19	99.005	98.533	103.52	101.52	102.86	100.84	99.519	101.98	98.314	100.35	101.88	102.11	100.09	102.16	100.83	99.892	99.31	101.81	100.9	99.343	99.724	99.598	96.97	98.944	99.376	101.1	100.26	98.486	99.926	100.74	102.07	100.58	101.93	100.05	101.7
113.44	110.77	111.33	110.56	111.48	110.94	111.2	109.75	113.22	112.1	111.41	109.91	114.74	113.03	111.46	112.22	111.09	108.03	113.27	110.06	111.6	110.54	110.89	111.16	112.32	109.43	111.04	110.22	110.92	111.97	113.1	110.31	111.4	110.66	110.93	112.35	111.52	110.11	112.16	111.51	112.36	110.87	110.92	111.21	113.08	111.64	109.29	109.68	112.38	109.62
106.41	107.44	107.05	106.2	106.18	105.68	108.19	105.59	109.41	104.99	106.51	106.09	105.28	108.22	107.14	106.38	107.31	104.69	107.4	105.24	106.69	106.19	105.47	107.86	106.23	107.15	107.6	106.26	104.36	104.79	108.8	105.64	106.89	106.9	108.63	108.71	108.69	105.38	105.63	108.72	106.71	105.77	107.23	105.53	107.53	106.26	104.44	106.1	107.08	107.14
109.85	110.17	108.89	111.3	110.52	111.2	110.55	107.72	108.23	108.99	109.16	110.69	109.2	110.1	112.17	111.13	110.23	109.58	112.65	109.75	110.86	110.85	111.99	107.94	108.88	110.61	110.91	111.1	110.87	111.41	109.99	110.12	110.17	108.46	108.56	109.9	108.38	110.54	109.25	108.87	107.75	111.77	109.84	110.94	111.29	109.42	109.96	110.12	109.72	110.63
112.23	110.87	110.58	111.96	111.68	110.7	113.11	109.91	111.12	109.91	113.12	110.58	111.54	111.74	111.54	111.44	111.07	111.93	111.84	111.02	112.25	111.42	109.68	112.9	111.41	111.85	110.63	111.63	109.24	113.63	111.99	111.01	110.58	111.33	111.67	111.51	113.02	110.96	110.61	110.43	111.19	110.58	114.42	110.21	112.69	111.78	111.41	111.9	110.82	111.41
110.64	110.75	111.91	109.89	112.67	109.23	111.9	111.67	108.75	111.52	111.11	110.65	111.76	111.35	110.03	110.07	111.25	108.75	110	112.26	111.27	110.04	109.8	108.68	111.63	109.9	111.37	109.58	111.55	108.3	110.57	110.18	109.95	109.14	110.94	110.94	108.6	109.41	112.06	108.85	110.54	110.26	110.66	109.78	108.67	110.37	109.68	110.03	111.08	111.85
[truncated: 300 more rows]
[truncated: 150 more columns]
