# Supplementary material for: Genetic dissection of main and epistatic effects of QTL based on augmented triple test cross design
Source: PLoS One. 2017 Dec 14;12(12):e0189054. doi: 10.1371/journal.pone.0189054 (PMC5730204; doi:10.1371/journal.pone.0189054)
Supplement: S8 Supporting Information — (ZIP) [file pone.0189054.s008.zip › z4_1500_0.2_10.csv]

106.03	104.39	104.48	103.22	110.56	104.27	101.62	105.5	110.09	100.72	99.4	105.6	104.75	106.45	108.3	104.08	99.812	96.996	102.67	109.3	100.85	108.65	106.77	100.82	99.302	107.5	109.38	102.71	101.62	101.94	105.88	106.71	110.11	99.926	101.61	99.446	101.07	105.85	98.197	101.11	109.27	101.28	108.63	110.26	115.2	109.64	105.32	103.42	103.94	108.53
112.44	112.25	115.68	109.83	120.64	110.55	118.62	111.57	112.16	107.35	113.95	117.07	109.9	106.38	110.97	107.47	108.28	111.12	113.52	115.27	113.97	105.08	114.52	113.17	112.53	113.61	113.47	107.23	106.34	109.74	117.44	109.85	118.04	108.22	112.92	107.56	110.9	109.21	113.32	109.29	108.48	117.14	109.88	114.21	111.59	106.93	115.09	115.78	111.82	107.56
102.34	113.4	117.28	113.02	111.95	117.29	112.72	107.88	108.43	118.2	116.56	115.46	114.33	116.59	111.78	112.66	117.69	114.15	109.35	108.96	112.77	111.12	114.9	109.73	113.66	114.87	112.69	113.3	112.24	108.51	115.56	107.9	117.8	115.4	111.98	107.94	113.95	111.79	110.32	115.23	113.92	108.51	116.17	111.27	110.75	113.34	108.49	111.74	114.41	114.33
110.37	98.645	105.13	104.57	105.42	105.47	109.96	101.8	108.49	110.81	113.36	104.63	105.01	101.41	105.7	105.29	105.17	98.148	107.17	104.07	105.31	111.02	113.21	103.02	102.97	102.83	108.55	106.89	103.03	106.42	105.26	101.52	107.28	98.57	102.42	113.75	111.81	105.45	105.74	102.63	107.05	107.43	103.66	103.08	106.8	105.91	101.64	107.5	103.32	106.35
107.42	117.47	113.93	109.74	113.68	114.76	111.58	107.69	110.75	114.88	112.08	105.2	107.14	110.79	106.4	110.33	109.41	110.5	109.64	113.43	112.88	112.16	111.58	115.14	112.01	116.79	115.02	110.47	114.85	112.51	112.87	111.73	111.55	110.31	116.16	114.27	115.6	115.59	116.14	105.23	109.82	114.07	106.67	109.7	110.98	116.82	110.24	112.71	107.73	113.14
97.971	105.28	96.359	94.486	100.61	103.92	103.05	104.57	97.313	100.48	100.6	97.115	104.74	102.94	106.18	104.03	97.389	100.23	98.86	96.238	99.8	102.55	100.53	98.509	102.74	102	98.66	99.159	101.83	102.92	102.43	100.27	97.954	97.91	98.659	103.07	99.336	100.56	97.466	102.91	101.29	98.806	96.298	95.297	99.708	97.175	102.63	93.526	105.33	94.405
112.87	116.39	109.63	112.55	106.64	107	108.73	109.42	116.6	111.99	113.01	109.01	110.19	110.78	114.14	108.43	113.66	122.24	105.08	110.71	114.69	110.71	108.54	117.62	114.92	110.52	110.66	102.23	113.26	110.27	118.8	107.6	113.63	114.37	109.79	119.14	113.95	106.75	117.29	114	109.14	114.63	112.26	111.05	113.12	108.94	114.81	112.92	116.68	110.3
110.03	108.23	119.39	110.64	112.09	115.78	111.27	105.95	112.95	110.59	111.16	113.89	111.72	109.27	115.33	115.58	112.61	105.65	115.14	117.8	111.43	110.84	111.19	113.55	109.47	110.23	104.96	113.47	112.02	114.64	118.31	111.43	106.44	112.72	110.14	108.6	109.9	114.44	115.48	113.76	111.98	107.5	117.85	121.89	114.27	111.83	107.11	111.95	114.8	109.84
98.326	101.5	98.73	99.418	103.59	98.044	91.533	90.165	98.237	96.706	107.75	100.15	99.337	102.08	102.46	94.021	100.66	101.56	99.609	99.82	93.684	101.73	103.59	98.339	94.776	93.996	97.404	101.96	97.942	100.32	103.5	104.52	97.018	98.202	101.85	98.746	102.4	96.617	100.46	95.388	102.51	101.19	97.63	97.127	103.3	100.39	95.754	102.56	98.576	101.92
110.39	112.78	108.13	104.59	108.71	107.99	107.9	106.05	102.37	107.5	103.55	108.75	102.76	108.55	104.31	101.82	104.75	106.51	108.43	107.38	99.084	111.16	106.03	107.94	111.72	104.39	104.97	102.67	111.64	107.46	107.98	105.02	108.64	106.96	108.98	104.21	105.22	109.36	108.17	107.69	105	105.17	107.47	101.27	104.58	106.96	104.27	104.66	107.92	107.1
113.49	112.89	113.68	114.45	107.71	111.23	112.44	113.66	112.92	111.53	113.15	113.31	116	115.91	111.49	110.2	109	107.83	107.72	105.97	111.89	110.16	112.87	112.59	112.23	116.02	102.73	114.73	110.34	110.47	112.5	122.79	114.4	113.72	112.58	110.77	117.22	100.74	112.24	112.77	117.26	107.52	112.13	106.95	112.22	108.14	115.26	111.56	111.92	111.75
104.49	107.89	108.55	110.44	99.996	104.75	105.9	104.92	100.76	107.52	106.82	109.42	106.22	105.56	109.05	104.68	110.47	102.36	103.73	112.09	101.54	107.56	102.99	108.83	108.39	106.42	103.65	103.31	103.33	102.81	103.37	109.07	104.85	101.88	104.26	102.96	108.49	106.66	104.14	104.99	108.73	101.4	104.45	105.86	105.71	103.97	114.59	107.32	109.93	97.421
101.87	100.19	105.91	103.12	110.34	104.3	105.12	98.766	103.56	113.94	103.94	104.31	105.43	106.34	100.01	107.25	108.95	102.15	108.58	99.629	102.31	108.96	106.97	107.78	106	97.003	116.4	105.01	107.1	102.35	109.23	106.5	103.16	109.88	103.8	113.08	106.16	110.79	109.75	112.08	106.48	102.54	102.35	99.423	108.44	105.75	103.52	112.3	103.02	109.67
111.1	109.69	111.02	107.49	110.21	109.17	119.63	110.72	107.44	109.53	108.97	101.57	105.82	105.36	109.21	106.21	117.31	105.99	110.03	105.3	108.56	113.71	116.11	115.01	105.89	118.72	111.18	106.25	107.3	112.97	108.77	113.72	109.99	110.08	103.47	117.24	106.66	107.63	104.82	111.57	115.33	113.03	108	110.6	113.17	109.96	116.81	116.79	112.85	112.85
121.71	122.3	116.18	119.25	122.28	115.7	113.51	118.76	121.98	111.39	118.83	120.49	119.58	121.5	118.29	109.94	119.12	124.32	113.27	122.75	115.32	121.48	118.04	121.89	118.39	113.87	115.38	119.09	118.72	118.81	110.34	118.04	117.06	116.44	114.88	119.77	115.07	120.65	113.52	124.06	113.78	118.33	119.86	119.65	113.76	121.59	117.3	116.56	114.48	122.24
101.82	110.16	101.43	105.59	103.42	106.92	100.83	105.22	106.62	103.11	101.01	97.31	109.35	112.51	104.59	106.12	109.66	100.8	109.08	107.87	113.49	110.31	107.73	106.67	100.77	113.42	109.8	97.316	106.68	100.21	99.103	102.79	104.62	108.55	104.91	98.619	100.83	105.52	110.18	108.75	98.086	111.06	109.64	104.49	97.423	101.44	108.49	98.919	103.72	103.81
112.88	111.42	110.52	116.36	116.63	113.04	111.09	108.27	111.5	106.16	116.64	107.69	108.13	115.04	108.63	114.54	111.06	110.98	115.42	117.46	107.03	109.43	110.52	109.29	111.75	106.94	112.19	111.61	110.23	111.28	110.48	108.6	111.73	112.56	118.15	111.22	113.28	118.03	112.73	115.47	109.36	112.67	107.36	114.1	110.89	110.08	108.83	111.12	108.95	109.86
104.36	109.64	111.18	107.29	113.64	105.38	103.76	114.04	114.58	110.39	109.45	102.41	109.71	109.42	107.38	105.1	111.8	107.06	109.01	107.16	103.97	110.75	104.99	103.14	110.51	117.67	107.74	102.57	104.41	102.4	106.67	106.45	105.58	113.82	106.87	108.18	107	105.39	103.61	110.16	103.85	107.12	105.76	107.49	104.02	103.86	99.54	103.17	103.78	106.96
108.49	105.32	103.28	105.01	102.88	114.28	104.14	107.63	101.42	109.64	104	106.02	103.03	103.39	108.54	105.42	108.22	109.81	104.34	105.5	103.3	112.09	106.04	102.54	105.46	103.25	106.88	108.92	99.233	100.48	105.01	108.95	102.22	105.05	109.43	104.45	110.78	104.47	101.47	106.63	104.87	106.01	106.23	108.26	109.23	108.62	107.88	105.56	108.52	111.14
108.48	104.47	111.57	106.53	108.15	103.47	112.73	106.57	109.15	101.45	102.48	107.14	104.71	103.81	102.69	107.31	101.29	106.11	101.93	104	105.6	108.1	108.35	101.76	110.76	102.76	107.72	103.08	109.03	113.74	105.35	104.05	107.25	107.43	109.92	109.23	108.14	115.06	106.5	110.65	105.89	105.77	106.35	110.06	104.49	100.72	101.86	108.92	103.89	109.81
106.29	100.12	104.86	102.55	105.99	104.06	101.53	104.95	106.74	107.87	105.49	103.22	99.322	107.13	108.65	111.57	112.42	106.11	103.97	107.84	101.38	102.26	105.46	108.39	106.42	110.06	102.31	103.5	98.096	110.49	104.21	104.76	114.53	107.89	109.38	107.95	109.62	115.4	107.66	103	108.92	107.93	109.04	109.26	101.89	107.26	106.98	110.56	103.8	109.09
112.12	112.12	118.35	117.43	120.15	117.48	120.08	117.25	114.84	119.45	116.72	121	114.97	120.7	116.39	122.98	115.74	119.93	115.41	114.86	117.22	120.21	115.27	123.47	117.82	116.61	120.73	123.4	113.4	118.62	119.12	114.62	116.62	120.6	119.45	117.83	118.74	118.42	117.94	122.29	117.32	117.86	118.98	111.15	116.83	118.69	121.6	114.47	112.49	114.24
112.18	108.21	106.32	105.03	109.76	104.48	104.81	107.76	109.54	102.31	104.52	109.44	107.05	104.69	101.23	106.99	106.84	110.74	106.1	105.31	114.95	110.06	111.9	112.81	103.06	99.985	102	107.18	107.07	109.59	108.02	112.06	109.57	104.33	103.78	112.65	103.97	104.04	106.63	109.69	104.77	111.15	105.75	101.08	104.12	105.33	106.81	98.033	105.05	107.39
106.39	106.68	107.11	106.31	104.45	104.19	100.36	102.02	100.65	107.36	106.4	105.79	104.79	109.65	104.65	101.52	105.78	99.652	109.19	101.06	108.5	103.78	100.81	104.26	106.01	99.247	108.71	100.6	103.12	103.3	105.2	110.12	105.67	108.52	100.72	104.39	103.57	104.92	109.24	108.1	100.89	103.26	99.024	109.36	105.54	101.13	108.94	104.89	108.57	101.12
110.2	108.8	101.13	106.72	105.61	104.25	105.56	105.52	102.42	98.411	104.43	104.62	108.14	110.18	106.24	104.42	109.2	105.84	105.79	102.09	105.81	101.75	107.57	102.59	106.25	106.45	104.9	105.63	106.29	107.87	110.17	105.45	106.08	100.55	106.01	108.74	107.66	106.69	105.51	108.09	104.27	106.93	103.15	106.83	105.4	107.2	98.415	106.86	107.3	110.82
104.68	100.53	100.47	101.35	98.224	99.728	98.642	98.618	103.73	100.26	98.755	98.809	91.843	98.09	99.745	106.35	104.77	105	98.532	92.502	93.226	95.078	97.348	104.44	103.94	98.386	95.773	102.21	97.183	105.71	97.557	100.21	95.987	97.792	98.006	102.14	101.42	99.374	97.257	102.86	97.584	99.422	95.255	104.96	103.57	98.284	103.04	104.46	103.18	102.01
108.78	106.96	104.75	108.68	108.39	111.69	110.88	105.65	105.78	114.58	111.42	111.81	110.45	112.04	117.76	108.55	113.7	108.98	116.32	106.68	104.33	115.02	113.03	110.97	112.51	110.04	112.96	112.69	107.66	114.09	108.83	113.09	113.58	109.41	104.44	107.14	104.45	110.07	111.18	106.34	110.29	108.43	109.18	113.41	112.38	109.53	100.39	115.88	109.91	111.82
104.62	103.5	106.08	107.15	104.8	110.13	107.45	105.57	95.507	104.33	102.27	104.79	109.17	101.48	108.82	100.97	102.16	97.734	111.18	111.12	105.06	105.21	100.45	111.67	105.88	107.02	101.28	104.02	107.64	108.18	109.16	110.48	102.97	103.27	108.31	102.38	106.31	105.45	107.83	105.77	101.33	105.45	112.29	106.45	109.57	99.534	107.34	104.09	109.37	105.41
100.49	104.29	113.89	105.13	101.85	103.96	107.07	110.5	108.01	108.19	102.15	105.05	107.66	111.05	98.352	104.74	111.79	104.35	107.22	105.5	104.55	103.68	109.44	102.94	108.96	105.97	111.56	108.25	103.24	106.02	108.55	105.66	107.48	106.88	107.78	106.16	104.18	108.21	104.29	113.15	99.306	107.8	107.73	104.04	99.629	108.79	104.04	106.43	105.31	110.42
98.806	104.63	98.992	94.542	96.459	102.13	106.07	102.34	104.13	101.89	103.57	102.42	101.88	100.33	96.863	104.17	104.08	92.713	103.66	104.37	99.028	100.69	97.998	96.073	101.29	104.51	96.552	99.543	97.749	102.31	101.94	101.27	99.135	100.63	100.85	103.15	100.28	102.96	99.254	102.43	95.653	101.72	102.79	98.431	94.12	96.36	100.82	95.588	99.263	101.66
110.03	108.49	115.12	110.13	106.62	107.11	115.11	111.66	116.95	119.39	117.85	112.26	113.8	119.29	112.33	111.37	112.54	106.92	114.41	116.76	116.35	113.97	111.37	111.78	104.21	118.14	115.85	112.33	114.16	111.6	111.76	108.1	111.87	111.18	110.55	115.19	112.18	119.25	114.04	110.84	109.23	114.76	116.87	113.7	110.4	121.27	112.31	112.9	112.61	107.1
106.88	101.65	100.54	110.22	107	104.86	101.12	103.04	103.79	103	114.34	102.42	100.83	101.32	108.3	110.68	108.38	104	104.67	103.5	100.82	101.54	106.93	109.26	110.21	112.29	106.61	104.56	106.4	109.38	107.33	104.49	104.55	106.1	110.42	107.71	103.01	103.52	106.69	102.53	110.78	112.44	103.63	102.1	106.67	106.43	106.9	108.02	107.64	104.9
98.205	109.2	106.46	106.22	105	107.02	102.27	107.61	96.385	106.36	104.39	108.45	102.05	102.73	109.84	107.91	106.7	109.6	99.074	107.97	104.55	106.38	108.25	107.6	99.16	111.86	103.39	104.33	103.17	106.62	102.49	113.46	111.35	107.85	108.7	99.914	108.18	105	105.47	100.39	109.2	103.39	99.408	108.98	107.28	107.06	99.212	110.63	103.96	104.6
108.72	110.22	112.75	115.47	112.24	114.65	108.66	106.47	109.39	111.28	107.5	112.88	111.53	114.7	121.21	112.64	111.28	109.77	107.92	108.39	112.6	113.4	113.1	113.16	112.49	109.4	106.91	112.32	108.23	112.26	111.08	110.14	113.16	108.69	116.61	110.03	117.34	115.93	115.24	110.9	114.55	109.08	112.04	113.52	107.06	107.86	117.59	112.09	113.46	115.73
102.62	97.926	100.75	95.564	94.398	106.7	102.95	103.88	104.62	96.569	94.936	99.151	98.953	107.77	100.94	100.26	95.071	96.773	98.828	95.829	102.46	97.641	96.532	99	100.29	93.171	98.461	102	105.63	93.417	103.78	97.673	100.19	98.134	99.711	93.836	110.02	98.111	89.907	102.41	100.5	99.655	101.61	97.032	98.066	96.234	98.339	96.072	100.42	105.72
117.87	117.14	112.06	109.01	106.08	111.58	113.06	108.27	110.51	120.44	118.37	110.72	111.07	109.47	109.78	112.2	114.29	109.71	107.03	109.66	110.92	110.53	109.18	112.97	114.53	106.19	110.39	119.43	114.18	111.37	108.96	112.08	109.06	112.1	115.43	113.12	114.25	109.12	113.56	113.15	114.95	108.57	110.86	111.24	108.39	111.4	109.23	109.94	113.27	111.97
107.53	102.88	107.55	102.78	102.41	98.363	105.75	104.54	99.922	104.66	101.82	107.54	104.27	102.11	103.52	103.43	101.38	107.19	105.7	107.25	106.86	100.91	102.53	99.658	100.11	101.58	100.09	98.068	102.08	102.24	108.61	101.64	103.02	99.478	107.55	100.59	110.63	108.39	101.65	103.56	108.08	106.53	101.17	102.23	97.868	101.22	106.65	109.25	107.53	107.77
114.74	113.42	103.12	99.377	102.71	108.25	110.78	102.29	102.29	111.55	111.54	103.05	103.9	112.71	105.56	102.27	104.1	109.13	102.88	99.763	105.79	105.66	106	105.93	105.77	109.19	106.19	107.87	104.04	101.56	102.24	106.61	108.42	104.31	110.87	100.84	103.68	110.06	99.842	110.51	108.1	101.76	102.55	104.48	105.36	100.77	106.22	105.22	105.03	106.76
106.82	106.39	108.3	104.88	108.68	106.98	104.03	105.29	102.86	107.63	106.5	109.55	106.24	98.762	110.87	104.21	109.5	104.54	105.24	103.86	108.17	105.7	100.56	101.65	113.8	106.73	105.72	106.93	109.22	112.92	105.07	100.94	109.46	105.2	109.32	97.045	106.42	102.33	109.91	105.12	105.32	104.5	102.11	107.6	106.28	109.76	105.33	100.53	104.81	104.13
106.59	116.52	107.02	109.62	101.84	107.68	110.26	107.65	104.11	103.86	101.26	109.6	108.4	106.29	102.59	107.42	102.21	105.42	105.31	108.54	104.43	108.67	102.19	112.14	102.29	104.77	99.877	103.84	109.31	104.18	112.02	102.86	107.25	106.56	103.14	110.68	101.55	105.9	104.29	109.97	105.86	94.491	98.815	99.616	106.86	102.72	105.46	107.81	102.7	105.11
114.41	112.78	114.44	116.81	112.39	107.99	115.62	110.28	115.15	112.64	113.25	116.9	115.13	110.61	108.95	113.95	110.53	116.24	116.26	108.22	109.8	106.03	110.83	111.88	105.99	109.82	106.39	110.7	108.05	110.42	108.77	117.77	110.73	113.34	111.2	115.55	109.88	110.59	109.91	117.2	111.65	109.89	111.83	108.59	104.83	112.82	113.3	106.78	111.62	108.89
109.33	117.92	109.15	112.13	110.1	103.18	109.12	112.29	111.57	111.04	109.48	110.16	110.52	112.31	111.81	111.49	113.93	111.9	112.07	111.06	106.36	107.77	113.78	106.87	108.04	111.01	114.5	113.74	119.17	109.32	110.25	108.9	117.43	110.35	113.46	107.11	108.63	105.27	106.7	113.59	113.14	109.85	111.84	118.86	107.32	107.33	104.61	110.76	117.93	111.57
113.53	110.15	114.83	113.81	109.6	117.79	112.87	104.42	105.44	117.2	113.29	117.97	111.02	117.61	114.41	112.98	112.18	105.88	114.22	108.18	115.07	112.41	115.99	112.38	113.87	113.86	118.51	110.67	115.73	110.34	117.96	111.31	110.03	105.7	117.47	111.86	115.28	114.95	108.53	114.36	107.71	117.48	107.07	114.46	113.41	113.33	115.27	110.26	115.7	110.91
105.3	109.63	105.63	107.32	111.3	106.83	111.45	104.08	106.87	109.03	112.24	104.79	110.62	107.72	113.3	108.41	108.65	106.22	106.73	107.82	108.63	108.89	111.52	114.48	106.3	106.95	113.38	104.85	109.75	106.24	110.94	112.84	104.51	107.57	104.89	109.15	103.69	102.24	108.22	114.09	108.18	107.08	104.21	110.48	108.48	110.33	111.6	107.95	111.48	108.19
110.02	108.6	112.7	106.57	115.24	106.45	107.91	110.93	117.76	111.63	114.47	116.62	111.06	108.65	119.86	109.64	109.31	111.71	108.32	112.22	114.6	114.18	115.74	111.61	106.3	111.73	116.87	112.95	112.82	110.67	105.97	116.92	111.63	112.72	115.71	116.58	105.59	115.3	109.89	111.89	106.94	103.68	113.4	113.42	114.84	119.68	114.5	110.55	115.65	114.87
106.17	112.02	109.05	109.68	110.51	101.92	102.28	111.09	107.2	107.55	100.72	106.53	112.29	107.69	107.87	104.99	106.17	109.83	105.92	108.81	106.7	101.9	106.91	100.78	107.33	100.31	106.7	110.32	104.93	104.08	104.41	108.73	103.76	107.93	108.65	115.46	111.75	108.08	104.57	108.58	111.78	102.81	106.36	98.609	110.65	103.56	105.71	109.05	108.85	106.83
116.95	120.88	120.48	121.14	111.82	120.83	120.94	116.31	114.49	119.25	122.07	117.81	121.25	106.09	121.06	120.21	120.13	117.98	116.16	115.22	116.26	116.61	113.07	115.99	119.3	116.73	120.32	116.28	121.81	115.82	116.18	121.24	110.45	116.98	114.03	118.13	122.56	118.93	122.39	115.36	114.64	113.06	119	117.32	124.63	120.07	115.89	110.04	122.41	120.01
102.29	107.07	108.7	105.8	104.87	106.24	108.59	105.17	100.74	105.76	107.02	105.84	105.89	105.79	101.31	110.42	102.5	102.84	109.85	106.38	106.73	104.44	110.88	108.94	104.18	106.84	106.21	108.62	108.69	110.81	105.35	109.64	106.34	107.03	108.67	107.79	103.03	105.33	101.77	106.65	100.58	107.34	110.06	112.6	105.74	103.19	100.36	107.74	101.1	106.19
102.32	102.44	103.08	108.49	106.42	115.1	101.92	105.68	106.76	107.87	102.55	102.81	109.37	108.68	106.24	98.42	109.37	108.24	102.81	101.1	105.46	109.95	104.51	107	105.96	102.72	112.99	105.04	107.47	107.58	102.39	107.45	101.63	105.49	106.26	113.97	103.04	108	107.22	106.99	104.44	108.56	113.73	103.77	109.87	113.63	105.68	106.34	111.6	103.92
118.21	114.48	124.46	118.95	122.07	113.87	116.76	124.48	118.72	119.27	113.45	114.49	114.23	118.47	117.75	122.11	118.18	115.13	117.54	117	121.02	121.08	123.85	115.52	122.06	116.86	117.51	119.09	118.66	110.92	118.65	121.98	115.42	120.05	119.74	119.75	116.55	111.19	116.63	112.79	122.08	117.75	120.22	118.87	116.41	117.38	110.6	114.03	118.9	122.86
105.58	99.281	91.371	97.99	99.078	100.61	99.309	102.85	98.746	103.83	94.403	100.18	103.13	109.2	99.41	97.693	94.444	96.829	96.304	94.907	107.4	98.09	103	101.37	98.053	98.525	102.62	101.15	107.81	100.5	103.39	100.17	98.175	107.33	103.37	95.891	107.53	98.854	107.62	100.96	95.661	99.992	101.56	103.33	97.895	102.49	97.815	100.3	103.32	98.634
108.46	108.61	104.56	111.62	110.25	102.83	103.21	104.71	106.21	110.8	104.4	98.105	100.85	110.13	108.16	102.75	111.99	107.95	110.37	107.97	102.2	102.53	106.01	101.29	103.29	101.29	108.08	110.08	108.13	104.75	109.06	102.85	106.47	102.79	109.73	103.95	102.73	107.2	114.16	101.76	105.59	104.92	101.34	103.4	103.29	109.94	106.78	107.17	104.56	106.63
103.99	102.72	102.81	105.5	105.06	103.85	101.36	103.04	109.91	105.71	103.75	104.93	100.32	107.98	104.32	107.62	107.94	104.8	102.64	110.71	100.92	100.35	101.36	106.18	107.11	102.8	103.9	105.05	109.04	106.21	107.31	107.45	103.21	104.37	100.7	103.96	109.17	105.21	101.58	105.85	108.93	106.73	112.11	106.54	103.78	102.25	100.22	102.9	106.88	108.48
113.08	114.61	115.3	115.13	122.64	112.93	114.86	115.7	111.15	114.87	114.92	117.21	119.02	113.43	119.84	117.41	119.02	112.89	116.35	118.66	119.99	118.87	114.26	117.99	123.47	118.21	118.94	112.16	119.62	123.89	115.17	119.16	115.8	114.36	109.91	126.05	119.43	116.74	123.69	119.35	120.05	119.69	111.01	114.02	114.31	113.72	114.49	117.89	113.97	117.18
107.29	109.42	104.23	105.72	103.02	107.24	103.63	103.56	104.37	105.84	104.64	106.68	104.13	101.76	106.67	105.97	105.16	104.96	101.02	101.61	109.58	100.78	103.82	99.05	103.6	99.092	100.09	102.39	104.05	111.34	109.75	104.92	106.26	98.185	102.45	110.56	101.14	99.124	101.1	102.06	106.86	100.78	103.44	107.36	109.23	103.58	105.38	101.85	108.96	102.46
98.008	101.22	102.08	100.84	95.771	96.3	103.79	95.407	94.349	105.5	101.65	99.327	100.23	99.349	104.07	103.49	105.47	100.62	100.92	101.74	100.37	96.42	100.01	101.98	98.157	98.578	103.68	98.498	107.74	102.2	99.757	98.656	101.35	97.9	106.55	106.62	102.35	100.72	95.486	102.18	98.864	101.13	96.954	104.12	94.695	96.699	96.051	100.61	105.45	97.139
109.43	103.25	106.93	102.17	108.59	104.79	105.67	112.35	108.29	104.03	103.3	108.76	105.27	106.21	97.948	103.6	105.74	103.71	105.73	111.49	110.52	101.52	101.66	102.75	106.96	109.47	108.77	109.89	108.29	106.33	104.09	102.52	103.34	108.33	106.36	108.2	101.03	101.52	102.09	110.3	106.12	102.05	104.69	108.81	105	105.1	107.5	108.72	102.18	106.77
102.56	107.44	108.45	101.43	108.02	105.52	108.43	103.62	112.36	104.14	105.77	106.16	101.2	104.02	103.48	109.42	104.64	102.79	106.98	107.67	105.21	104.22	106.37	104.27	110.07	106.14	106.92	107.93	105.43	105.06	98.672	108.3	103.04	105.69	98.639	102.58	102.75	105.03	104.03	104.29	93.758	104.07	102.37	104.64	100.01	104.79	101.91	105.85	105.68	105.32
114.27	114.78	114.65	113.59	105.76	112.57	107.11	116.2	111.16	112.49	118.38	114.66	115.94	118.04	116.26	116.76	113.35	111	116.92	113.42	116.01	108.33	114.37	115.84	109.26	115.32	108.53	117.67	116.18	110.41	119.2	116.46	114.22	112.29	111.43	115.85	114.29	114.44	113.22	114.8	113.38	119.27	116.24	112.11	109.49	106.71	114.34	118.47	108.2	109.42
104.92	107.27	103.36	105.82	105.71	104.03	107.06	104.7	103.49	103.23	105.45	111.73	105.19	110.27	109.45	101.87	100.38	110.8	106.2	103.06	106.11	104.39	98.812	112	106.61	105.78	102.87	106.09	103.03	104.61	108.2	104.78	106.61	101.37	106.88	106.46	103.94	106.94	108.61	106.26	107.52	102.69	105.77	113.51	110.65	102.5	104.85	109.29	97.147	102.94
102.13	105.25	105.42	102.43	107.44	102.34	102.02	102.69	108.66	108.5	103.83	101.53	104.1	106.92	104.38	104.92	104.04	108.62	106.56	101.99	106.88	101.92	105.66	106.67	102.65	102.46	109.38	103.66	96.492	102.63	105.82	99.205	108.16	106.31	103.92	101.69	101.92	104.87	102.75	97.048	106.8	108.72	97.285	105.55	107.59	101.25	101.42	104.12	101.66	106.56
105.48	106.2	103.9	106.64	106.37	102.46	104.29	100.56	106.85	110.91	105.12	110	112.25	106.11	104.76	102.1	107.2	97.866	104.54	100.64	98.682	104.15	107.05	110.68	102.88	105.48	116.63	103.92	107.12	103.78	107.14	106.6	109.33	106.74	102.75	102.07	99.596	102.38	102.37	104.19	106.29	109.89	111.86	106.1	107.33	106.12	102.53	106.84	114.85	106.76
111.53	103	107.66	114.36	112.48	107.35	117.5	109.25	112.77	114.21	117.4	114.3	109.38	109.53	111.45	107.85	109.63	109.61	109.86	110.99	110.87	113.66	113.32	109.32	117.92	109.5	113.72	106.79	108.73	112	108.45	109.36	114.62	104.55	107.64	111.69	110.63	108.3	114.05	115.52	110.03	110.77	111.3	103.88	112.68	112.56	111.82	116.02	116.7	111.84
95.638	103.95	108.22	106.64	107.42	107.45	105.68	109.24	108.47	105.78	109.18	110.27	106.57	105.71	104.2	106.3	115.78	108.17	105.84	99.826	110.15	104.26	108.39	112.19	99.96	106.79	110.8	106.3	99.989	114.03	105.79	108.39	113.2	108.47	103.82	107.82	101.9	112.04	106.09	102.63	106.72	105.15	106.59	102.23	100.65	101.35	101.34	111.06	106.77	110.54
106.62	109.76	106.95	116.57	115.46	116.77	111.05	112.88	111.42	114.06	112.22	112.45	115.01	111.43	108.84	111.52	110.22	114.82	103.72	111.87	111.88	112.52	114.41	112.14	111.51	110.7	105.75	110.44	112.23	111.29	106.71	109.76	113.98	115.12	109.02	113.36	114.87	110.21	113.65	105.46	114.76	109.86	109.74	112.52	111.64	113.48	108.21	119.53	104.78	105.11
112.82	108.33	110.36	113.94	112.63	114.28	109.67	110.55	112.54	107.64	106.47	115.95	109.33	108.03	108.65	109.57	114.01	116.55	115.96	103.5	113.15	114.24	119.89	113.3	110.63	109.65	106.82	110.2	110.09	114.31	107.8	110.25	109.12	116.97	110.38	110.61	108.49	113.71	110.53	111.3	111.14	109.5	110.13	106.3	116.23	115.3	107.49	114.05	107.06	108.77
101.55	105.66	106.55	104.49	104.5	99.355	111.48	101.99	112.55	105.58	105.24	105.11	101.3	102.33	98.766	100.38	102.81	107.64	108.6	107.18	102.51	100.31	96.869	104.67	106.23	106.3	109.53	110.36	106.24	98.608	105.51	102.46	108.35	104.23	103.62	101.2	108.99	103.66	105.32	103.27	104.69	103.16	106.51	107.45	107.63	102.12	104.41	105.78	105.12	105.26
106.13	101.46	101.88	99.032	104.46	103.05	96.156	95.073	97.467	102.25	97.791	108.22	98.46	102.16	101.49	100.44	107.01	105.12	95.629	100.69	101.81	101.1	101.43	97.924	99.024	96.215	97.271	93.476	106.6	103.99	103.17	97.567	103.51	100.73	105.56	97.698	103.68	99.419	104.89	106.6	103.19	100.12	95.172	101.49	102.34	100.66	102.97	104.62	101.7	94.71
96.601	96.562	102.85	98.03	99.748	102.68	97.944	101.85	94.729	106.3	93.419	97.047	95.737	101.45	101.93	94.403	96.333	101.83	97.532	99.032	98.431	94.294	100.74	96.406	97.444	101.23	101.39	100.62	101.5	99.362	104.08	98.136	98.977	96.009	102.7	101.29	101.8	93.148	100.01	99.468	91.033	98.257	103.11	99.43	101.8	95.852	96.127	94.922	94.884	95.289
102.78	111.9	106.79	97.375	107.52	107.3	97.834	104.67	107.59	102.89	106.2	103.26	103.28	99.45	107.03	109.05	104.12	98.944	102.27	103.25	101.75	102.96	102.94	107.01	102.91	106.09	98.817	106.62	102.5	103.16	104.14	98.47	105.81	107.03	98.189	105.42	102.91	103.17	103.64	103.9	104.78	109.36	103.07	98.321	100.92	105.94	100.62	101.93	97.967	101.39
112.02	108.49	105.03	110.13	104.99	109.14	107.35	111.25	107.39	111.02	105.32	102.81	109.94	106.18	104.01	106.11	99.87	109.4	99.114	111.44	104.71	106.85	107.11	104.02	105.15	101.41	105.61	105.36	104.21	107.91	102.68	100.36	100.74	104.45	104.32	109.3	111.47	112.05	106.87	106.57	116.05	107.19	104.22	111.69	109.88	111.06	114.2	106.96	105.74	110.14
112.98	112.08	116.14	112.8	112.05	113.66	114.58	118.38	110.88	113.66	105.97	111.61	106.52	111.82	110.99	110.18	111.06	116.42	109.66	112.75	117.31	105.38	119.4	110.67	117.78	111.47	112.76	108.86	108.45	113.9	110.69	112.54	113.97	111.3	107.93	106.72	105.64	112.86	112.66	113.47	109.42	111.12	108.91	111.17	110.73	115.24	110.63	109.48	113.29	112.16
111.4	113.25	114.63	110.35	109.87	104.4	109.33	110.91	114.49	112.06	111.14	114.23	112.59	115.1	114.51	109.62	116.21	111.47	110.15	110.38	115.15	107.81	112.91	107.02	109.58	111.02	113.1	110.84	117.51	111.43	109.64	112.86	106.21	110.65	114.6	116.87	114.25	113.96	113.95	111.91	115.56	102.1	112.98	111.15	112.37	113.2	113.9	111.12	113.36	109.88
114.6	115.13	110.75	106.46	110.17	118.9	112.44	113.79	114.93	114.79	113.21	107.01	113.52	111.47	107.15	107.72	107.68	107.36	113.82	119.24	108.84	111.04	113	116.26	111.07	111.32	109.36	109.06	110.33	115.45	110.87	111.9	112.5	109.42	115.44	107.54	111.5	108.39	118.71	110.2	108.16	114.48	109.81	107.91	109.43	109.12	115.8	112.42	110.34	119.85
105.15	105.34	102.97	103.15	98.901	103.18	105.93	105.84	104.99	105.17	102.89	107.55	103.35	110.43	99.206	102.24	107.16	105.94	105.43	103.72	107.06	102.34	109.2	102.17	101.78	98.853	104.33	106.36	106.66	105.47	104.89	110.1	100.63	106.94	104.51	99.225	103.03	103.6	108.26	104.26	100.37	109.67	106.78	103.57	99.304	101.36	109.16	107.18	100.76	99.249
100.97	110.7	106.98	104.83	105.36	104.99	109.37	102.94	106.51	108.97	106.51	113.58	106.6	110.42	107.05	107.83	103.13	103.83	106.84	108.96	108.34	114.94	109.71	113.22	104.66	107.03	108.58	109.7	114.53	106.74	107.6	99.799	103.02	102.44	105.2	106.98	108.31	114.39	103.38	100.52	104.45	104.45	108.12	110.92	105.56	106.81	104.17	103.97	106.5	105.1
104.93	101.26	98.882	102.68	97.521	103.71	104.74	98.631	96.848	100.87	103.8	103.38	94.904	99.155	104.13	102.7	97.671	102.55	101.42	99.432	96.31	102.36	99.585	103.49	99.241	94.442	104.56	95.966	101.81	96.732	104.22	99.127	103.08	101.15	102.26	101.13	102.07	102.05	106.78	107.85	95.75	99.945	103.13	105.57	98.324	100.48	97.693	103.91	96.811	95.167
108.08	114.19	115.36	104.91	112.08	112.62	107.42	108.26	107.22	113.86	108.93	107.29	113.31	110.14	110.73	104.88	113.39	112.14	110.43	106.44	111.55	105.73	110.24	116.42	110.67	106.32	109.43	106.8	105.68	109.88	110.44	110.23	111.86	114.29	108.13	112.53	109.95	111.8	111.51	107.75	110.17	115.77	107.51	108.82	115.72	110.77	106.63	112.57	113.93	112.66
107.43	93.721	102.74	108.6	105.21	103.88	103.14	105.99	101.24	105.19	99.901	106.2	105.93	108.23	103.16	104.51	104.59	102.89	108.03	106.31	102.95	106.56	105.54	109.13	100.93	98.835	101.5	99.259	103.62	99.169	105.46	103.42	98.913	105.41	104.37	108.46	104.32	102.6	105.68	110.03	104.05	103.88	98.882	105.12	109.32	105.65	98.267	102.87	108.43	104.13
103.34	105.01	97.004	99.726	100.94	102.87	96.885	95.548	103.26	101.98	105.29	95.821	101.79	99.835	100.36	98.518	102.77	100.57	102.39	103.44	104.59	96.378	104.41	105.02	89.745	101.99	97.973	102.02	98.531	100.24	103.54	102.98	105.68	91.429	99.968	99.87	97.925	99.014	98.328	102.26	101.36	105.55	98.345	104.83	102.54	96.673	103.09	106.36	97.369	99.822
100.92	99.812	97.3	98.249	93.173	99.894	97.902	102.56	107.24	100.14	101.34	97.259	104.95	97.635	104.92	103.91	103.29	99.006	99.573	101.55	98.899	100.36	100.61	94.235	97.154	99.616	95.713	108.43	100.21	99.873	102.01	93.285	101.32	100.96	100.55	102.41	104.74	107.66	103.7	98.916	94.412	108.1	99.448	98.062	99.904	101.57	103.38	93.732	106.22	95.193
121.34	113.01	119.74	118.62	117.01	119.05	116.41	115.76	116.28	113.41	115.02	118.1	120.64	115.6	119.34	117.04	118.54	117.23	117.02	114.62	117.16	111.92	116.54	115.01	122.57	117.69	119.98	120.69	120.74	114.06	116.66	116.41	118.56	119.72	120.28	113.11	119.4	121.68	118.96	114.46	117.84	109.63	113.24	120.64	118.87	114.74	120.59	114.72	114.42	113.42
107.73	107.53	107.8	105.8	97.248	98.188	108.74	107.12	105.83	107.03	110.32	106.54	107.17	106.01	109.11	101.73	106.75	108.43	104.98	101.93	114.69	108	106.63	106.04	109.83	105.32	107.07	105.45	103.22	103.5	106.21	103.24	102.21	109.08	104.45	102.53	106.65	105.68	110.42	110.78	115.55	108.65	106.44	106.43	105.74	99.536	104.04	113.02	109.64	106.65
101.62	97.553	100.93	94.147	103.37	95.054	97.923	102.8	100.42	98.227	94.625	100.69	98.08	108.47	98.03	99.403	95.417	103.25	103.05	98.453	98.923	97.064	96.252	99.275	94.723	101.38	102.24	101.32	98.613	105.13	94.974	106.14	100.89	96.656	102.89	100.18	98.349	95.313	101.37	93.815	103.92	98.178	104.01	98.471	99.443	100.5	101.13	95.103	96.325	93.614
105.88	109.48	106.1	103.41	103.97	110.86	106.59	102.29	114.39	105.18	104.31	102.98	104.83	110.71	102.53	102.68	102.21	108.09	102.06	101.38	105.3	104.56	105.3	108.76	108.26	106.13	103.44	106.6	108.86	106.68	102.21	101.43	111.97	105.68	106.27	108.72	101.6	108.14	108.49	102.52	106.73	109.8	106.6	112.91	108.15	106.27	106.5	104.97	98.341	104.82
115.57	111	105.93	110.5	112.77	100.41	108.4	110.77	100.8	115.32	108.68	111.91	112.45	110.79	109.36	118.13	114.36	113.88	101.49	109.2	106.89	113.12	112.26	114.25	110.5	114.62	107.57	105.3	115.5	107.45	108.98	113.44	110.07	113.16	110	115.81	100.73	112	112.11	114.74	112.06	107.42	109.85	105.03	112.33	100.98	110.68	110.26	114.96	114.39
111.38	112.07	114.31	108.27	106.58	109.85	105.76	107.83	116.11	110.18	106.97	106.47	110.3	111.94	108.53	111.81	110.81	107.49	108.47	106.74	110.34	111.68	107.69	108.42	109.95	107.94	106.48	110.12	108.92	106.85	112.95	106.71	111.07	115.15	116.59	108.51	114.57	104.71	106.85	111.62	115.68	108.7	100.59	112.56	109.93	108.5	108.6	107.6	112.66	111.24
102.81	103.81	103.9	105.01	102.56	105.61	107.59	105.6	103.48	111.87	105.98	104.88	97.115	115.04	106.83	99.562	114.61	97.914	107.78	106.69	98.565	102.58	109.5	102.56	102.16	102.16	104.89	100.15	105.2	102.87	108.11	108.02	102.14	106.62	106.37	102.39	103.04	109.7	99.668	102.03	103.98	103.03	107.45	100.72	102.1	106.37	106.51	104.72	106.54	105.47
106.09	107.71	96.104	101.72	86.922	104.4	98.793	101.32	108.51	95.584	104.1	100.92	96.669	98.598	106.39	104.55	97.964	100.65	100.62	98.112	97.512	100.46	106.91	98.564	102.31	94.236	102.04	100.17	96.434	103.98	105.5	95.219	97.003	99.891	101.48	100.72	95.144	96.542	100.31	94.644	104.12	99.934	97.463	101.39	101.76	99.437	100.09	107.27	104.59	95.82
103.87	106.95	104.07	101.23	106.4	103.09	106.56	104.81	110.39	103.12	109.96	104.83	104.27	103.67	106.7	105.08	106.89	107.11	105.84	106.51	111.05	110.09	104.95	107.42	97.392	107.52	101.18	109.37	108.09	106.63	104.81	107.4	108.22	102.14	109.69	108.77	110.75	99.418	107.63	108.28	111.2	111.34	101.24	110.2	105.27	105.35	108.62	105.4	111.55	108.26
110.4	104.16	101.91	106.11	112.14	107.96	107.58	104.08	107.81	103.88	102.9	102.03	101.86	111.52	108.36	114.43	104.72	115.39	107.26	101	100.42	106.01	100.83	107.12	108.04	105.72	109.4	107.08	103.88	105.72	111.7	109.61	106.47	103.33	99.409	107.19	107.78	102.84	105.29	111.42	109.33	111.13	102.92	109.2	109.07	111.69	105.8	100.3	99.367	106.99
106.8	109.71	105.33	108.53	106.15	111.16	108.25	104.53	105.32	106.36	110.39	103.05	102.95	101.54	111.72	101.05	108.78	106.72	101.8	105.17	107.1	108.88	109.86	106.65	106.58	104.77	109.3	107.49	107.16	102.87	101.37	110.48	108.1	111.88	104.09	104.29	108	102.03	104.15	97.531	106.27	106.2	111.02	100.54	103.65	110.78	111	98.126	99.943	103.87
113.15	107.25	101.39	107.97	106.38	99.566	103.3	105.89	105.14	104.69	109.85	102.18	108.12	107.81	102.89	108.11	112.02	109.53	105.49	107.95	107.65	102.82	104.95	107.66	105.57	96.333	105.6	107.95	105.12	106.04	107.28	109.69	109.94	107.1	103.77	107.85	102.22	108.01	107.93	108.11	104.79	107.63	107.32	105.77	106.46	104.46	103.72	106.11	112.02	110.22
111.25	115.58	111.16	110.31	107.51	111.24	111.4	114.57	111.76	109.62	119.68	116.4	113.54	110.94	110.63	116.92	112.05	111.1	111.71	111.85	112.93	112.62	117.35	113.08	108.52	105.64	112.46	109.26	110.4	117.09	115.93	101.81	110.43	110.02	112.03	111.7	112.5	106.05	117.91	113.39	112.29	115.87	114.58	117.38	112.12	112.79	111.19	115.5	111.2	119.1
108.65	104.6	105.1	106.08	103.72	102.76	106	109.17	101.31	102.95	102.09	107.35	100.92	110.63	109.28	102.3	107.43	100.74	102.48	103.45	107.01	102.83	104.59	111.16	104.3	106.13	103.15	105.76	104.13	103.45	107.18	102.45	103.5	104.23	100.45	104.43	103.12	106.19	103.31	107.01	105.21	106.75	106.47	108.55	105.08	102.28	98.351	102.24	102.7	105.59
103.78	105.15	104.26	100.52	109.11	98.586	106.14	101.11	110.58	105.45	108.79	106.83	100.88	102.23	101.57	101.88	106.99	103.24	106.61	100.58	105.89	103.7	102.67	104.71	104.02	101.59	109.41	103.46	110.29	110.82	110.4	106.19	103.39	105.93	111.27	105.39	110.91	104.56	105.82	109.29	110.6	114.59	102.67	105.74	102.65	105.86	108.04	102.25	110.76	111.76
111.96	101.19	111.61	113.01	107.7	112.82	108.58	109.35	107.77	106.09	103.98	104.36	106.31	105.5	103.81	105.49	105.4	102.87	107.97	106.76	103.14	102.58	110.6	105.65	105.75	105.88	107.69	106.62	110.38	113.18	108.41	103.19	108.23	102.54	98.167	106.34	103.51	109.18	113.95	107.6	110.63	110.83	110.55	105.11	110.29	109.78	110.8	107.9	108.87	106.35
107.46	112.23	104.09	104.29	112.62	111.26	112.15	112.82	110.13	111.55	110.86	111.53	107.06	106.75	106.87	111.58	115.78	108.25	115.32	110.11	112.31	115.81	111.83	115.21	116.58	111.61	113.98	114.65	111.12	112.17	112	115.71	109.97	110.2	109.24	112.29	109.6	111.02	112.47	110.45	112.6	104.31	108.08	115.75	111.8	105.78	104.08	110.36	112.44	110.92
99.615	97.581	99.88	97.602	98.895	97.724	102.99	98.102	99.534	98.682	101.35	103.47	98.818	101.49	100.61	96.075	99.915	106.24	100.48	105.81	100.97	103.81	102.87	101.04	99.071	94.302	97.371	101.2	97.726	97.118	103.3	107.05	97.318	102.31	98.72	105.67	100.03	97.251	95.814	94.929	108.19	105.04	103.98	105.96	102.6	100.71	98.002	106.95	99.588	98.216
93.166	102.55	102.12	103.37	101.36	98.638	98.693	100.95	104.38	99.394	97.112	97.734	101.92	102.19	99.11	97.489	97.794	102.23	105.77	95.962	98.998	100.84	97.823	99.423	105.28	106.05	95.37	101.49	102.14	99.656	100.73	101.61	99.192	98.248	101.27	103.14	96.421	102.61	99.906	97.867	104.82	95.379	103.76	106.04	91.756	101.64	95.984	96.347	103.44	105.29
105.71	100.43	99.581	99.028	99.174	103.5	98.663	100.74	100.1	97.695	97.66	103.64	97.654	98.705	96.146	98.366	104.6	94.742	98.992	94.321	98.98	103.47	103.99	94.98	101.39	94.063	105.3	100.03	105.73	96.755	97.031	95.865	96.027	100.18	100.99	108.59	95.866	99.016	102.25	92.293	104.4	98.385	102.14	101.66	97.936	105.16	98.669	93.854	99.656	103.52
111.57	111.87	115.16	117.33	112.66	115.15	114.51	112.6	108.07	112.47	115.71	111.4	114.03	117	111.41	106.19	118.07	109.58	110.29	110.21	113.41	109.29	117.12	106.12	111.92	106.89	110.63	115.9	113.22	110.55	117.75	109.45	113.69	110.79	105.03	108.85	115.3	108.29	109.36	120.35	109.03	113.78	109.37	112.22	110.3	114.18	109.1	114.68	110.06	113.05
115.82	111.19	108.86	115.01	115.7	112.54	102.45	113.97	114.2	111.87	114.38	105.84	112.29	113.26	105.85	111.8	107.11	119.44	104.06	114.14	112.41	110.54	114.58	113.78	109.4	115.6	115.01	108.73	108.34	113.14	107.84	115.48	112.53	112.44	111.56	112.59	112.77	107.32	112.24	115.98	112.82	107.86	113.87	114.4	111.66	113.74	108.91	107.98	116.47	116.27
107.23	103.37	107.98	108.8	112.47	111.5	108.42	108.19	112.71	111.38	105.84	106.91	105.15	107.83	106.6	110.16	112.57	104.35	97.336	106.77	108.67	108.18	105.61	113.63	109.58	103.79	108.93	102.64	102.12	106.79	106.51	107.9	100.54	107.59	108.3	105.82	105.17	105.57	103.99	105.58	105.69	107.16	106.28	108.55	108.15	108.76	108.27	104.6	107.68	111.32
100.32	97.491	101.4	94.138	104.67	97.94	99.54	103.6	99.413	100.35	98.519	100.39	101.22	97.129	97.005	96.042	105.04	102.35	96.383	102.92	101.75	103.67	101.54	102.69	98.847	101.32	99.742	98.654	99.179	101.08	103.47	101.63	101.79	99.648	96.043	95.913	105.28	99.026	98.01	98.581	100.55	106.31	104.97	97.627	98.539	99.538	95.581	99.78	94.487	100.69
105.29	104.18	100.73	107.45	111	108.05	107.25	103.84	108.65	109.87	104.41	105.94	102.57	106.69	106.3	101.71	108.19	102.5	102.36	105.18	108.04	110.61	101.03	111.21	103.18	105.81	107.47	107.21	113.9	110.15	104.75	103.53	106.09	101.49	106.72	106.13	100.13	103.21	104.13	106.9	102.77	105.31	106.32	108.95	100.4	101.42	106.61	107.95	114.63	105.68
110.24	110.65	113.87	111.72	108.48	113.15	112.8	115.26	112.5	110.04	114.01	110.46	108.86	107.73	112.79	111.24	111.5	108.19	106.59	114.43	111.79	109.99	115.38	114.18	106.49	112.07	109.62	111.56	111.66	107.42	107.48	113.2	113.28	107.07	109.14	111.07	108.69	113.48	108.65	111.89	115.04	115.06	109.7	109.95	106.14	111.99	108.66	111.3	109.65	112.99
108.65	107.18	109.06	109.68	113.85	106.9	113.17	104.48	108.5	114.43	110.27	110.51	106.9	116.46	112.39	107.26	113.71	102.51	112.49	107.9	111.51	111.02	106.28	108.12	112.03	108.85	103.91	111.76	111.27	105.17	108.3	112.23	105.46	107.19	103.88	102.88	107.06	110.66	109.64	109.89	114.54	111.38	115.4	105.13	104.66	109.17	108.96	111.17	107.4	115.17
108.36	105.81	100.37	106.49	105.37	97.012	111.21	113.33	100.39	109.01	108.07	102.93	103.62	109.33	102.98	102.83	111.56	111.15	102.91	103.64	108.75	111.05	113.01	106.39	98.972	100.91	103.61	98.609	106.27	104.53	108.24	110.32	108.69	100.91	109.88	105.12	107.99	110.55	107.8	100.03	107.87	104.82	104.37	107.57	112.41	95.596	110.04	106.43	104.33	100.87
102.73	98.986	97.126	100.21	99.807	98.655	97.742	96.534	104.76	105.35	98.709	99.749	98.796	98.566	103.43	98.062	91.367	108.45	105.26	98.408	101.66	103.78	102.59	102.68	103.6	99.987	97.684	98.848	97.618	100.81	97.579	97.311	101.06	104.01	103.79	95.649	97.086	100.8	104.06	104.82	97.119	97.456	109.65	100.07	97.92	99.728	95.608	101.68	97.224	99.657
117.96	110.15	113.51	113.84	110.72	110.31	111.27	121.31	109.03	115.03	107.96	105.35	113.08	115.38	114.34	109.84	117.93	115.49	111.2	109.63	113.29	110.52	121.22	113.7	106.95	116.69	108.28	110.85	110.65	107.65	108.52	114.41	106.56	106.4	110.09	115.48	108.2	107.59	107.81	109.19	109.09	109.38	114.93	112.23	114.62	113.67	108.23	117.06	120.03	111.62
113.69	118.72	117.32	116.93	125.85	117.13	117.94	118.14	119.68	121.85	116.28	113.89	115.03	117.04	112.03	114.04	116.21	116.79	113.97	118.92	116.57	112.66	122.18	122.73	119.46	116.58	117.83	110.7	119.91	122.76	117.13	121.51	119.48	115.41	113.88	110.3	115.06	120.6	119.69	119.07	115.52	119.1	120.35	120.93	112.1	113.53	120.46	118.12	119	123.4
103.3	108.83	105.8	110.18	104.54	97.519	108.47	105.28	109.25	100.77	108.7	104.16	109.39	107.89	100.3	103.96	107.38	105.73	107.27	108.1	107.17	109.46	106.29	106.91	100.37	106.85	105.98	101.01	105.49	107	106.42	102.7	102.59	103.57	108.27	111.69	106.15	106.81	107.87	100.86	103.7	108.05	109.4	110.25	109.74	108.66	103.44	106.4	108.47	110.12
100.54	96.829	100.03	102.15	99.542	95.969	93.071	97.494	98.706	102.38	105.78	94.086	103.82	99.582	101.83	100.38	99.222	104.37	102.21	103.1	103.81	95.568	100.33	105.49	96.166	101.96	94.388	98.126	95.528	96.738	90.513	96.096	100.2	101.11	98.418	104.25	97.869	99.181	98.026	106.13	95.074	98.618	100.46	97.808	97.449	105.44	106.84	99.751	97.079	105.24
111.73	113.68	114.04	111.4	107.66	111.49	108.75	114.51	101.55	112.55	112.51	115.9	110.86	113.23	109.65	108.25	114.59	109.48	113.98	114.15	114.6	117.38	105.32	109.36	111.34	106.59	109.13	110.57	107.08	116.65	113.79	111.01	108.77	113.88	117.74	111.87	113.28	108.1	113.59	113.03	112.17	107.81	113.55	108.69	110.96	110.47	110.66	107.72	114.88	112.55
111.12	113.06	109.76	110.57	108.46	117.38	111.01	109.68	111.61	114.4	112.63	109.96	109.77	108.5	105.51	109.9	107.28	114.34	120.16	122.41	116.8	113.62	116.58	110.24	118.09	113.98	112.45	110.85	110.31	108.74	111.14	108.54	117	107.49	109.04	111.52	115	113.82	113.59	110.2	114	106.72	109.66	117.51	112.59	117.49	116.86	109.21	111.52	114.6
117.48	116.54	119.58	114.57	117.01	119.32	117.66	119.47	118.49	117.4	114.62	113.57	120.28	118.72	116.33	120.41	117.4	117.3	112.42	113.94	124.25	121.41	123.44	118.26	122.66	119.41	123.84	116.04	115.54	116.82	113.56	113.15	115.69	112.11	120	113.86	111.1	120.48	116.92	120.3	114.14	113.46	114.77	115.27	119.7	110.24	111.52	120.73	122.03	119.52
115.03	119.18	108.48	111.94	105.33	112.27	114.14	105.36	110.62	114.48	111.16	113.15	107.98	116.75	112.43	111.42	113.23	116.44	112.05	110.21	108.31	105.77	120.97	110.71	112.34	113.02	111.52	111.86	116.75	112.89	112.6	114.58	109.29	116.13	115.6	111.89	109.75	107.05	109.97	112.63	114.55	119.33	111.66	116.3	111.25	110.66	108.41	119.28	111.48	112.05
105.23	96.239	99.893	105.01	98.451	101.15	98.28	98.344	95.391	104.13	93.222	103.41	97.932	108.54	98.373	106.33	96.349	94.072	100.23	102.31	96.352	99.959	103.84	103.38	99.387	98.375	94.787	100.04	97.958	103.03	98.989	98.394	98.662	105.95	99.184	99.211	99.457	94.399	110	98.929	98.818	104.58	105.62	103.34	102.88	101.63	97.294	96.67	98.992	104.93
116.34	112.56	111.85	114.01	118.14	118.23	112.04	109.44	111.41	108.17	106.29	111.85	115.77	113.19	112.25	109.3	114.21	100.81	110.68	111.02	112.61	108.93	114.25	116.16	115.99	110	115.51	115.49	113.52	104.59	111.9	112.43	111.02	117.71	109.47	112	115.62	112.21	111.29	109.92	114.15	112.54	109.89	118.73	114.82	112.61	104.87	113.54	114.39	114.73
109.83	116.64	109.46	114.73	110.6	112.27	109.45	111.02	109.9	108.71	106.47	108.76	111.9	110.51	111.74	101.42	112.94	108.86	110.58	109.06	114.24	112.39	106.01	119.51	110.22	110.33	111.83	108.82	112.39	109.91	116.92	118.98	107.09	107.6	107.61	109.66	109.07	108.94	106.81	114.7	111.75	112.59	110.29	104.68	117.29	116.32	104.82	108.34	117.61	108.92
113.82	112.54	119.7	110.37	112.76	116.77	113.22	114.48	113.68	103.24	110.67	107.93	113.07	113.55	111.39	113.42	116.7	117.34	112.86	117.86	100.29	110.7	106.84	108.27	117.01	113.01	110.69	104.7	116.63	110.77	101.58	109	109.98	115.14	106.59	109.62	112.81	115.11	105.61	111.65	108.39	114.6	108.78	115.49	113.06	115.97	101.67	114.66	117.97	114.82
99.355	105.14	100.61	97.235	101.5	98.981	103.43	98.282	93.841	98.131	104.41	100.45	100.89	106.49	102.67	101.78	102.87	94.355	98.084	96.12	104.08	103.02	98.4	102.89	96.526	97.781	103.64	104.37	98.77	93.234	101.82	101.22	100.23	106.3	95.57	101.43	100.41	95.807	98.077	96.841	104.38	101.13	93.989	98.834	100.77	101.26	104.14	100.87	99.685	100.16
112.7	120.01	112.91	109.74	115.82	117.03	117.38	118.42	109.9	116.61	116.48	113.13	114.86	112.9	112.02	108.19	114.73	116.4	113	115.7	105.22	106.86	114.94	109.77	113.37	106.01	114.45	115.26	119.03	107.47	114.28	118.18	116.06	114.69	114.84	110.84	109.92	114.92	110.7	109.44	114.02	106.6	110.21	111.02	112.98	112.82	113.53	112.12	115.8	112.31
100.79	101.67	101.5	100.22	103.46	103.01	98.603	101.56	100.08	102.41	99.804	103.13	95.941	99.679	90.483	104.15	94.247	102.42	109.96	103	97.346	100.07	102.71	95.786	98.251	95.996	104.12	102.28	101.81	102.88	106.22	104.27	100.01	104.26	97.978	98.902	104.11	102.81	100.46	104.63	101.62	101.35	103.91	99.419	99.142	100.66	103.07	106.86	99.907	101.89
105.3	101.09	108.85	105.28	100.68	101.58	98.441	106.35	109.76	106.74	107.1	104.8	106.96	105.07	105.29	108.65	107.64	109.68	112.13	104.89	100.59	107.79	106.57	101.75	112.48	109.63	105.45	105.08	105.52	103.17	113.46	102.57	107.25	98.722	111.5	99.855	111.83	109.29	102.79	105.12	110.25	108.16	101.39	107.83	103.73	102.54	105.59	102.76	101.6	108.23
106.4	110.28	112.98	106.2	103.21	107.83	105.57	105.61	103.6	106.28	104.65	101.62	106.9	109.86	105.32	99.308	114.36	105.76	106.68	99.042	99.621	101.22	105.3	107.8	107.59	106.17	106.97	108.44	102.1	107.26	104.92	106.67	110.14	105.36	105.72	108.51	113.14	107.85	108.74	104.1	107.81	107.73	101.53	108.37	106.31	103.1	105.26	111.95	110.18	101.83
98.141	106.22	103.22	107.11	106.59	105.25	101.07	108.75	94.603	108.31	104.41	105.98	112.52	103.65	103.93	105.49	103.85	104.19	103.88	102.88	109.27	105.77	106.76	108.62	100.21	110.24	109.55	109.6	103.35	103.44	110.26	107.52	104.48	106.24	105.26	107.09	105.07	100.92	100.38	110.23	108.61	105.36	104.32	105.53	109.94	105.64	110.64	101.65	107.75	105.21
103.17	105.86	105.17	108.29	98.939	106.35	105.62	105.59	107.99	105.77	110.92	105.75	110.18	108.29	101.09	104.77	106.02	105.48	108.03	102.29	99.94	109.99	104.25	99.887	106.96	110.43	106.2	105.56	105.24	106.63	106.32	103.22	108.18	109.08	104.57	111.66	109.96	114.82	104.42	107.88	103.43	106.13	108.03	100.73	113.89	101.18	106.11	118.1	99.524	107.41
104.16	105.33	103.76	107.5	109.85	106.95	99.955	105.48	102.77	106.31	107.3	105.99	106.83	112.24	105.65	106.58	107.8	105.94	109.98	100.13	106.62	106.26	113.67	109.55	109.9	104.53	111.71	108.92	106.74	106.22	105.44	103.86	102.17	114.66	104.44	109.48	106.61	109.35	109.89	110.37	111.23	103.93	108.99	108.4	113.15	109.98	108.97	108.42	99.518	102.11
110.09	102.59	100.97	107.32	104.74	110.07	108.25	107.62	108.58	103.83	109.46	108.26	105.55	106.73	108.51	107.13	105.13	104.18	101.12	102.9	113.66	111.15	108.55	102.6	107.64	107.51	99.724	101.1	106.58	105.99	105.98	104.09	109.44	101.16	107.84	104.57	105.33	107.22	104.87	99.745	112.45	99.019	105.27	109.77	106.01	102.8	110	116.07	110.38	109.93
102.06	106.06	107.04	101.58	106.37	102.17	107.58	99.998	106.72	106.47	112.23	106.6	100.56	109.36	104.5	110.67	111.92	107.18	108.45	106.33	107.23	106.24	104.85	103.41	105.7	101.64	107.59	100.21	103.53	101.47	106.46	107.75	109.91	105.94	104.76	101.23	102.06	100.84	112	105.09	107.73	103.57	105.99	105.1	101.32	103.15	103.23	101.27	101.86	104.59
106.72	109.98	107.11	110.22	106.33	107.02	109.66	101.68	108.78	107.03	101.7	108.58	108.49	109.11	109.35	107.3	102.02	103.74	111.05	111.52	114.26	106.72	105.64	103.13	114.75	110.65	107.98	104.1	105.22	101.3	105.19	110.79	111.14	112.1	110	107.34	108.2	108.46	106.22	107.91	106.55	110.73	111.79	106.21	104.31	110.96	94.617	108.03	103.95	108.21
119.5	113.54	113.44	115.36	118.09	123.17	122.38	119.64	115.86	110.24	116.05	118.68	116.6	116.89	114.94	117.46	114.18	122.82	118.91	122	121.77	120.77	121.59	119.45	116.35	114.06	113.58	118.46	109.19	116.82	113.06	124.75	118.55	122.39	115.94	122.77	114.81	124.61	118.32	119.04	120.26	116.84	122.6	118.38	122.12	117.4	116.04	116.33	119.05	122.5
110.05	100.86	105.04	103.38	108.43	107.47	104.05	110.02	102.84	110.16	111.46	103.72	102.94	99.774	98.937	110.81	105.95	100.69	104.28	102.98	109.91	102.42	104.17	104.85	102.3	106.71	106.89	103.33	103.64	107.7	108.06	109.45	105.25	105.55	107.18	105.69	106.69	109.03	110.05	107.58	110.99	101.67	107.18	104.92	103.31	100.22	104.82	108.55	107.15	110.02
101.28	102.72	95.075	100.86	102.41	102.71	96.661	103.12	98.427	100.36	102.61	95.441	99.987	106.38	102.53	100.59	97.768	103.28	99.602	98.052	101.65	97.74	94.57	100.62	103.39	107.57	107.14	100.04	102.82	98.286	98.421	99.757	98.133	98.854	99.073	105.09	101.63	95.678	103.41	104.49	102.56	99.879	105.88	100.56	97.269	91.989	99.083	99.66	97.543	101.62
102.86	104.13	108.1	107.7	109.98	105.08	100.75	103.95	108.66	113.97	102.48	106.43	105.64	101.75	113.07	102.6	103.15	112.09	103.71	103.16	103.67	110.2	105.98	105.84	98.253	104.91	101.81	99.121	105.1	104.93	108.57	114.01	101.22	102.42	108.45	107.18	104.31	104.21	108.77	107.77	106.64	102.16	102.39	103.87	108.16	107.43	104.3	101.18	105.49	107.12
115.61	110.41	115	115.38	113.85	108.27	113.68	106.31	113.47	112.45	109.5	112.86	112.55	114.51	112.42	118.93	102.31	112.4	116.68	113.75	114.89	113.01	110.67	107.99	109.55	110.21	109.63	111.7	113.63	114.64	111.17	115.32	110.19	115.02	119.42	115.24	109.35	112.49	114.12	108.88	107.12	114.95	109.91	112.29	112.05	111.16	108.99	112.65	113.03	115.12
105.11	107.83	100.39	102.96	106.91	106.52	103.33	101.41	100.38	106.35	104.66	104.3	105.38	103.68	102.28	103.54	108.78	109.69	105.46	100.67	111.54	105.21	102.63	105.55	105.88	103.33	103.58	102.38	107.9	107.17	105.33	97.269	109.92	98.489	106.95	109.16	106.56	103.61	105.2	109.67	107.8	106.7	99.162	106.95	104.85	106.12	105.49	103.96	109.34	107.59
102.7	99.77	105.45	101.88	105.42	103.34	102.86	103.66	104.1	104.37	106.42	108.71	105.28	103.38	104.38	105.92	103.07	105.25	100.6	98.243	108.37	104.4	102.93	101.05	99.582	107.51	105.35	100.91	110.78	107.4	101.76	98.97	101.95	103.61	105.31	100.48	110.93	110.39	109	105.43	102.33	104.4	104.89	97.956	98.967	106.23	106.84	104.14	107.15	111.35
105.01	104.27	111.51	100.5	105.12	110.58	110.63	108.1	107.78	103.28	109.68	109.94	111.97	104.94	113.57	103.46	102.49	108.92	105.38	103.41	111.74	112.27	110.7	105.24	103.86	104.72	110.84	108.14	109.2	108.66	105.66	100.55	111.51	102.45	108.97	109.69	102.89	99.184	108.36	98.405	110.69	108.96	112.91	98.16	106.08	108.67	110.52	104.28	109.63	106.24
113.14	108.72	114.61	115.72	104.59	108.36	113.46	110.89	109	112.29	111.59	109.68	116.78	110.17	106.22	109.88	111.03	103.37	105.11	107.27	118	112.27	115.28	108.1	109.48	103.66	112.22	111.13	113.8	109.52	113.98	109.06	110.42	112	109.08	110.63	110.42	106.91	111.6	111.03	117.03	111.22	109.08	109.01	110.74	111.02	109.09	110.27	110.51	113.91
103.63	112.04	106.54	105.26	101.25	111.07	106.56	109.24	99.889	108	106.51	105.45	105.35	105.62	103.44	107.42	100.85	108.17	104.96	110.48	104.78	100.9	106	104.43	110.78	103.93	108.46	106.18	102.77	105.54	104.69	104.01	109.07	107.3	106.61	104.9	110.42	105.95	107.84	101.66	99.856	112.78	102.18	106.85	107.1	102.4	111.32	109.91	109.71	106.34
96.813	94.682	102.72	100.88	101.88	103.29	95.786	101.53	102.27	103.76	98.804	95.255	100.08	101.12	107.05	106.95	101.9	103.03	100.24	93.072	94.598	101.45	97.133	101.59	101.53	101.36	97.088	103.28	97.728	97.266	95.503	100.21	103.39	100.05	99.877	98.273	101.92	101	97.282	98.575	93.293	99.481	96.826	99.615	101.69	101.91	96.301	102.67	104.76	99.393
106.88	104.89	105.72	106.75	103.34	100.37	96.682	106.64	106.53	97.359	107.01	106.22	100.05	105.12	105.23	108.93	104.54	105.4	112.39	104.42	103.8	100.87	106.12	104.32	100.15	111.44	107.24	109.4	108.45	104.7	106.11	104.85	104.6	104.4	112.4	107.06	99.86	109.77	105.83	109.54	107.25	105.59	105.79	103.57	108.84	106.88	108.7	103.45	106.69	103.88
105.88	108.15	106.2	109.2	115.04	112.36	110.18	105.15	106.01	103.97	105.78	103.27	112.17	108.01	104.87	105.46	108.33	107.63	110.65	108.98	107.57	106.39	101.89	113.26	102.46	104.54	99.66	109.25	105.2	111.91	106.74	104.17	106.44	106.1	104.21	107.18	105.46	106.84	103.02	104.83	103.14	106.21	108.37	96.803	111.97	107.3	102.94	105.12	110.13	104.77
111.93	111.76	109.95	113.32	111.67	113.17	114.15	111.99	113.43	117.61	114.24	110.51	111.47	112.31	113.09	110.42	114.12	114.64	114.64	110.17	114.75	109.88	112.98	110.91	118.51	106.95	112.64	110.56	108.12	111.78	113.57	109.46	112.67	116.43	115.87	110.55	117.64	108.4	111.3	107.24	118.47	114.93	116.8	113.04	116.19	107.61	108.27	112.05	117.22	112.24
104.24	107.18	101.67	106.6	107.43	99.16	104.44	102.49	100.63	103.29	103.3	107.08	104.91	108.83	105.56	100.49	104.05	111.72	110.5	102.63	98.024	105.37	101.05	103.48	106.76	103.01	102.56	106.2	99.965	109.07	104.48	108.88	111.6	111.21	102.38	103.95	104.91	105.75	106.51	107.1	108.56	109.42	104.72	100.63	105.95	100.48	96.852	98.461	110.33	108.03
97.787	107.27	99.792	100.91	100.56	102.33	103.59	96.533	97.349	100.15	99.932	90.535	101.55	100.95	103.15	103.11	96.269	98.531	105.2	100.19	100.03	96.498	102.65	98.294	95.469	101.47	104.34	98.586	99.29	104.44	96.907	101.92	95.702	103.33	98.46	99.916	101.32	103.98	97.424	102.07	101.66	92.555	98.096	99.071	103.2	100.95	104.46	102.57	98.431	100.55
107.7	107.22	108.53	101.47	111.73	107.4	105.65	106.97	108.49	105.7	108.03	106.1	105.11	106.49	106.21	104.84	102.99	110.57	102.31	106.55	103.56	106.21	103.53	108.53	105.7	105.35	107.08	104.46	108.27	109.14	104.3	109.79	109.4	107.6	107.51	105.51	109.14	100.57	105.52	106.12	110.35	110.1	109.5	108.95	108.66	103.03	107.23	104.82	103.49	107.38
97.648	102.07	91.558	101.25	96.423	98.241	100.46	103.25	101.12	101.02	97.084	100.08	102.38	94.561	106.42	100.55	103.34	102.96	98.871	103.96	102.54	104.28	101.99	98.605	97.616	99.208	99.336	98.104	101.57	104.27	101.82	101.23	98.296	95.718	100.13	99.771	101.71	100.35	100.14	98.946	101.68	102.1	97.43	96.273	99.958	101.22	105.71	95.346	100.6	101.17
108.26	109.43	102.95	100.09	105.94	102.18	102.97	107.66	107.04	109.81	108.36	111.1	107.52	107.6	102.69	105.38	105.92	96.769	108.61	107.42	99.141	104.92	102.79	112	113.72	97.493	108.33	103.34	107.46	107.59	103.14	105.04	99.828	103.48	112.59	106.4	112.83	106.14	103.08	105.67	102.36	100.01	108.86	115.17	103.53	102.64	103.64	109.09	108.9	105.07
103.38	101.6	101.65	106.39	105.39	98.53	107.53	100.81	104.39	98.02	110.43	102.01	105.74	102.58	102.35	107.79	107.25	108.86	99.524	102.17	101.93	103.28	104.82	106.14	102.75	99.894	98.966	106.99	105.89	101.1	104.72	101.1	107.05	100.14	100.63	105.03	104.86	102.5	103.33	105.84	106.19	102.15	101.79	98.279	101.07	107.04	110.34	103.91	104	102.27
104.07	100.83	105.23	108.07	107.62	108.76	100.35	111.08	96.671	108.26	104.49	108.2	103.53	108.85	106.25	103.97	105.84	104.46	103.77	103.55	104.84	112.15	110.82	108.2	109.81	103.36	101.17	107.49	104.35	113.02	109.09	100.37	101.84	102.25	110.44	111.26	106.95	102.83	96.356	102.71	110.39	110.93	110.1	108.27	106.21	101.5	105.58	100.9	108.01	106.57
100.03	98.54	105.22	103.19	98.618	98.753	105.25	99.715	98.616	105.94	101.27	101.1	107.6	102.64	104.74	103.46	101.92	92.849	102.49	92.28	102.73	92.063	98.169	100.39	102.79	99.818	96.723	100.39	101.03	103.31	99.09	100.44	99.09	96.635	101.42	102.44	104.41	101.62	104.54	101.54	99.558	104.19	101.02	97.532	99.905	103.74	96.511	94.094	101.73	103.18
110.6	110.03	110.43	110.18	104.41	107.89	113.59	107.51	106.1	116.34	108.88	108.66	114.56	112.34	111.75	109.9	112.72	112.52	112.31	114.26	106.67	113.42	112.64	110.26	116.25	111.97	114.35	115.4	111.98	108.4	118.12	109.48	106.81	113.4	103.87	114.93	106.19	110.91	110.47	111.05	108.76	111.71	103.87	109.51	108.62	106.41	118.61	109.4	111.12	106.14
113.73	109.21	111.72	102.4	106.72	99.92	98.451	107.5	108.17	104.33	99.577	108.56	107.05	101.81	106.52	108.39	103.16	109.79	99.881	107.21	101.22	106.91	107.25	107.14	110.66	111.18	107.13	108.91	105.55	102.5	112.48	104.96	107.36	106.62	108.34	108.47	105.2	105.04	104.04	105	105.5	101.61	101.47	108.11	99.688	109.93	108.83	108.61	104.68	107.6
97.885	100.44	95.612	101.83	99.079	94.637	101.78	98.345	100.14	90.806	105.58	97.779	102.06	101.84	92.318	100.23	100.88	106.16	92.195	103.85	94.685	97.843	100.97	99.765	94.575	99.871	99.561	98.989	104.72	103.05	106.46	91.589	96.796	98.942	96.693	100.09	95.975	109.34	96.418	95.324	99.307	99.522	100.44	97.453	106.61	93.312	104.64	97.276	100.5	101.64
113.59	117.6	118.27	112.5	118.79	118.71	119.4	122.72	121.36	121.27	121.92	116.55	122.54	116.15	114.24	119.86	115.56	114.51	115.61	124.03	120.27	124.53	117.12	115.8	113.34	119.57	119.24	112.58	117.64	114.4	113.09	112.32	114.4	114.88	115.24	119.18	121.51	118.78	120.01	120.85	117.94	120.88	115.37	123.18	115.65	116.58	121.31	115.01	119.96	121.04
109.37	106.13	109.54	102.11	107.36	106.16	107.7	111.85	98.098	103.31	104.37	106.01	109.18	108.25	107.61	106.68	101.75	109.68	103.01	105.87	101.28	103.95	108.33	104.02	103.91	109.64	105.16	101.04	103.8	103.65	109.44	107.78	99.833	100.74	103.52	102.52	103.2	102.81	106.57	99.877	106.35	109.08	103.95	112.63	108.78	109.65	115	106.2	102.09	107.4
105.46	110.7	100.13	101.64	106.32	101.48	101.19	103.18	103.94	103.19	102.14	110.46	107.26	101.58	108.25	110.81	107.2	111.48	105.74	113.07	106.65	108.46	103.89	112.38	105.7	109.02	111.95	107.43	105.8	109.74	103.99	106.21	103.22	103.58	104.26	100.54	117.28	105.48	105.97	101.48	106.57	108.51	106.28	108.82	105.19	104.99	103.93	108.1	105.5	108.99
111.95	103.88	104.42	103.65	112.14	101.74	105.95	107.67	107.54	106.2	108.88	114.54	100.01	104.26	109.02	105.61	111.79	104.21	103.69	98.216	109.74	107.17	104.87	104.77	108.07	105.47	101.54	112.19	113.34	103.27	109.02	110.29	106.14	103.25	109.41	100.37	109.27	107.05	105.92	104.2	108.44	116.51	110.38	104.17	107.41	108.16	105.09	108.53	115.42	106.95
112.8	107.02	111.96	110.47	111.76	107.07	111.66	113.91	110.63	114.8	114.89	106.2	116.54	111	107.05	105.72	113.4	113.84	107.44	110.82	111.95	111.27	113.11	109.89	106.44	114.43	111.69	109.71	112.04	112.53	114.1	105.1	105.79	114.12	108.87	113.84	108.65	107.87	119.91	108.58	113.53	115.31	114.02	109.67	108.39	109.53	111.59	114.63	106.83	109
104.08	103.38	103.89	106.37	103.48	109.12	107.89	107.17	101.92	102.76	102.06	108.38	105.49	101.29	106.94	105.97	102.48	104.23	103.38	108.41	108.2	106.66	102.55	109.17	99.442	103.25	102.85	114.35	105.44	109.88	107.89	104.42	97.577	110.55	108.93	105.43	103.92	102.38	107.7	107.49	105.05	107.23	103.03	101.46	101.59	103.95	99.919	109.89	109.76	107.06
113.23	116.11	114.33	111.31	111.6	112.6	111.49	112.95	104.73	109.61	109.5	114.79	104.68	109.69	111.65	116.22	109.43	115.78	107.3	116.28	110.18	113.97	106.37	112.16	112.65	111.95	108.8	114.82	115.39	113.22	113.28	108.08	114.57	112.84	113.61	112.88	109.28	115.5	106	110.87	117.29	113.4	111.92	111.35	110.62	110.86	111.81	108.94	108.72	112.66
110.69	112.31	114.12	106.69	113.7	110.29	109.61	106.99	107.86	115.88	114.99	109.73	111.96	111.2	113.74	117.05	114.34	114.94	109.1	112.12	115.22	108.03	105.95	107.88	110.98	111.16	121.77	108.13	112.01	118.26	109.81	109.07	113.77	112.48	113.46	115.13	109.67	113.68	108.37	110.6	107.78	106.22	106.06	112.81	110.27	102.7	112.97	112.92	117.47	111.1
115.15	112.39	120.06	110.13	113.76	118.95	115.01	112.92	116.13	113.87	117.49	127.3	113.15	110.99	119.67	117.58	115.43	112.09	115.35	113.67	115.53	109.76	108.36	115.17	112.16	118.29	120.27	112.91	118.83	117.66	116.64	113.69	115.64	113.52	116.69	119.23	118.11	120.25	116.81	114.06	114.52	111.91	111.1	118.02	114.46	116.45	112.83	114.69	110.83	119.2
108.36	110.69	109.8	110.32	111.7	107.99	112.99	109.95	107.97	115.29	117.49	111.15	113.65	114.98	109.46	116.12	110.18	104.57	108.51	104.31	119.21	114.95	110.06	114.87	114.09	119.71	117.68	109.49	113.08	110.97	109.86	115.89	112.55	107.41	111.66	110.3	112.01	119.24	110.45	109.95	113.82	112.77	112.08	110.81	108.99	111.88	110.05	107	112.91	108.19
103.58	105.42	106.71	99.606	106.87	105.22	107.28	104.69	104.37	108.38	105.61	103.98	104.25	104.62	107.61	98.327	105.25	104.23	107.87	95.997	101.34	99.833	108.88	103.2	109.38	98.882	111.94	100.86	104.16	106.18	101.11	94.391	109.81	102.39	103.12	104.99	105.14	105.82	101.94	101.41	106.96	103.42	105.63	106.57	109.15	106.94	102.58	100.52	105.34	100.63
105.21	104.7	110.54	101.68	111.12	106.55	109.8	103.09	107.49	107.04	106.46	103.86	110	103.85	111.81	101.28	105.93	107.45	104.24	103.04	109.98	102.22	103.06	100.93	108.29	108.99	104.82	105.37	101.87	100.26	110.77	100.75	106.68	102.48	108.63	106.71	94.511	107.87	103.33	101.71	104.81	106.8	101.97	105.93	102.06	112.65	109.2	108.34	108.87	109.79
110.94	107.17	104.24	103.32	107.05	102.6	104.63	108.37	110.72	104.86	105.64	101.82	107.81	103.89	100.58	111.61	107.53	99.972	104.61	106.6	110.7	105.4	105.63	107.33	109.17	105.07	103.94	105.38	108.61	107.68	104.59	108.47	107.15	106.19	104.88	102.25	107.58	109.47	104.27	101.75	105.63	106.49	106.34	104.22	108.35	108.51	102.76	102.58	110.31	106.3
110.93	112.7	113.18	108.54	113.52	114.37	112.42	106.28	113.98	115.36	112.53	107.03	113.51	105.64	109.15	112.97	109.5	113.17	111.54	111.31	112.15	105.23	106.07	117.81	117.92	107.66	111.28	113.65	112.73	109.07	105.76	115.39	106.9	107.06	114.93	114.99	113.9	111.43	110.76	109.52	108.54	107.59	111.98	111.32	103.5	113.09	107.9	112.83	104.05	110.62
102.68	97.05	102.67	104.18	98.952	99.9	99.419	97.78	102.4	101.97	105.9	100.76	104.79	102.58	100.78	103.13	102.17	109.82	98.909	101.55	104.91	105.22	104.53	99.205	93.297	102.67	99.075	104.46	105.55	98.373	103.6	99.343	97.493	96.097	95.446	103.01	99.091	100.08	107.66	97.866	95.395	99.68	97.617	92.475	98.981	99.355	103.12	99.848	98.177	97.947
113.01	111.14	114.82	109.58	111.24	113.03	113.81	113.12	108.75	113.07	108.82	108.45	110.33	112.25	114.04	105.19	110.17	118.23	105.12	118.5	117.11	109.94	119.92	109.85	108.41	112.21	106.34	114.59	115.67	103.17	109.54	118.8	113.27	118.36	113.86	112.32	110.54	111.99	110.17	110.55	111.49	111.04	109.29	111.57	115.5	108.23	108.55	113.46	112.56	108.64
94.653	97.399	98.905	97.236	102.29	97.756	98.148	103.67	101.68	97.423	100.81	103.6	99.08	93.162	102.09	101.59	99.958	95.853	97.183	98.386	100.57	99.865	104.23	101.46	101.47	99.854	92.515	98.179	102.86	96.59	100.14	95.3	97.849	92.017	97.005	97.832	101.08	103.73	101.02	90.036	96.583	94.39	99.761	105.24	102.29	100.29	98.917	101.16	100.92	99.799
109.09	119.28	114.98	109.38	117.63	115.73	117.05	114.02	111.54	113.68	110.44	113.19	116.41	103.52	118.46	110.67	112.17	117.24	104.39	113.47	112.64	116.7	111.13	111.37	114.84	109.57	114.21	116.13	109.79	111.17	111.46	105.82	116.26	104.22	108.44	110.89	105.1	110.64	108.33	112.73	117.77	115.59	116.7	109.91	110.96	106.44	116.53	107.52	111.29	103.94
105.43	102.07	111.59	102.03	103.87	107.01	105.46	99.227	109.2	105.31	111.83	103.47	101.68	105.29	103.74	107.2	105.68	107.47	108.01	104.75	104.73	106.01	105.83	104.45	113.1	101.67	99.004	98.001	105.93	105.57	103.91	104.4	113.54	107.72	103.89	104.39	109.6	110.56	102.11	107.97	107.1	102.2	106.44	104.13	104.3	101.03	106.12	106.46	104.5	106.23
115.96	113.14	114.73	113.89	111.58	111.37	106.31	105.65	113.08	124.02	109.38	113.4	106.62	110.45	112.83	119.3	114.34	111.18	106.06	111.18	112.94	114.91	109.22	116.01	115.07	110.94	113.24	113.88	109.57	111.4	110.92	112.18	107.52	112.14	113.99	110.84	112.22	107.24	114.26	111.55	111.2	108.21	110.63	111.51	116.23	112.38	107.8	111.6	116.25	113.7
111.58	104.28	102.79	102.48	104.04	111.92	103.92	106.78	107.1	112.08	106.01	101.62	104.2	109.29	102.71	100.72	104.16	104.85	110.11	104.18	111.74	106.15	106.7	108.54	106.13	107.8	102.88	104.15	106.44	105.63	110.23	110.01	101.77	98.075	111.26	103.42	104.48	99.318	106.21	108.47	105.1	102.79	102.92	107.44	104.98	103.92	103.92	100.17	107.62	104.95
118.58	113.32	122.88	112.26	119.9	122.63	116.53	108.2	122.26	112.06	117.09	114.83	118.22	120.44	114.45	120.52	123.08	121.87	113.76	116.82	119.88	113.84	119.4	115.74	114.46	115	121.29	121.31	118.61	113.73	119.36	113.52	114.86	117.39	118.86	117.37	123.58	119.05	117.82	118.35	117.33	119.32	121.14	119.62	116.75	120.94	113.92	118.57	114.11	119.22
111.98	109.35	108.35	107.06	107.04	118.19	105.31	111.47	109.47	108.46	111.16	113.27	111.31	110.81	105.06	111.12	114.51	106.43	115.34	115.81	105.73	112.35	107.37	111.19	110.05	112	103.77	114.98	105.45	112.65	115.97	107.27	106.4	110.03	109.46	108	109.48	111.81	111.65	109.46	111.14	108.13	104.25	104.57	110.39	108.62	106.19	117.14	105.42	110.47
109.29	100.58	107.47	101.52	109.31	103.66	104.52	108.03	100.75	104.65	96.977	108.69	96.993	103.28	100.75	107.81	106.09	111.5	105.75	109.01	106.81	105.93	105.79	106.57	109.87	113.11	101.63	110.85	104.04	110.38	99.854	110.37	105.92	106.75	103.37	100.93	106.22	113	103.5	108.52	107.82	98.484	108.56	96.87	101.09	103.67	105.58	107.53	102.16	108.12
96.685	110.15	99.773	106.32	106.22	103.81	113.95	104.45	102.55	105.19	101.22	105.35	102.37	103.09	102.37	105.07	98.409	106.71	105.68	104.4	106.05	111.93	109.87	99.231	96.881	109.21	106.21	108.68	107.38	108.96	105.84	102.6	103.71	109.52	102.09	98.251	108.11	106.28	106.98	104.81	103.8	100.1	109.19	106.83	115.48	105.85	97.645	100.09	104.5	98.534
105.26	109.3	106.87	101.44	111.21	99.981	109.63	104.27	108.72	104.61	101.02	104.42	108.9	102.97	104.11	104.06	108.57	107.33	105.44	108.48	97.385	108.58	107.73	105.66	104.11	103.2	103.19	103.08	101.39	101.15	103.68	106.75	101.64	95.551	102.54	106.67	102.91	104.52	101.88	109.26	102.97	102.87	99.935	107.64	98.424	97.141	103.81	105.26	108.58	101.21
107.29	95.515	97.731	100.83	100.21	102.16	104.71	101.96	103.99	97.533	107.73	93.134	102.98	101.79	96.606	97.404	101.43	91.823	100.38	102.86	98.373	96.423	99.815	100.16	103.22	104.79	103.54	99.328	101.01	101.79	97.832	100.68	101.05	97.143	98.43	98.752	95.543	99.84	102.17	98.659	98.606	99.724	98.413	102.36	98.498	98.177	97.729	102.34	99.976	98.635
101.06	107.73	105.56	110.37	104.34	102.4	108.6	104.87	102.85	100.6	116.12	111.14	104.96	106.42	106.83	105.59	103.55	104.03	106.05	109	109.11	101.88	105.94	111.15	101.52	109.26	104.45	103.16	107.8	106.7	98.44	103.9	103.35	98.44	109.45	108.78	103.06	105.83	109	102.95	110.52	99.609	101.47	97.359	100.95	106	108.61	100.19	100.83	102.44
112.47	111.97	113.98	107.28	113.46	108.21	109.56	110.26	109.97	102.92	114.33	109.91	112.64	101.97	109.42	110.96	114.19	108.3	109.82	115.3	110.11	105.61	109.89	108.34	111.21	110.38	114.7	105.53	109.82	117.75	110.64	112.33	118.54	107.56	107.73	109.92	113.82	107.48	111.14	106.44	113.06	108.35	108.66	117.8	111.11	109.68	108.6	107.57	107.29	116.15
107.52	107.1	104.87	101.49	107.96	108.09	107.91	106.32	101.82	108.56	103.18	98.27	110.55	102.96	107.59	114.78	112.9	96.976	102.67	110.29	111.19	102.25	104.6	105.16	104.02	110.37	107.08	106.79	112.32	102.18	103.48	103.78	106.28	106.52	100.19	108.41	109.46	112.23	103.14	105.71	104.39	99.18	103.35	109.48	109.25	104.59	112.27	106.4	106.81	106.29
108.06	112.03	110.24	106.34	108.05	117.96	117.36	113.35	108.63	107.5	114.09	115.8	116.07	112.24	107.9	108.53	106.15	108.37	114.82	111.58	114.6	109.39	107.39	111.79	110.19	112.34	106.94	117.69	113.87	111.66	112.51	110.8	109.18	114.48	110.79	107.14	107.23	110	109.36	110.41	102.83	111.11	109.69	112.3	110.52	111.67	115.72	112.38	116.97	114.5
100.6	99.562	105.6	108.33	104.56	107.01	108.37	103.32	96.989	105.09	110.66	107.88	106.97	101.73	110.59	106.08	101.92	105.97	107.91	102.29	114.01	101.6	109.32	103.84	101.36	103.65	103.67	105.3	110.23	103.43	100.99	108.15	101.96	101.89	104.1	108.43	106.47	110.45	104.21	106.05	105.32	105.63	109.28	110.56	106.21	109.88	106.39	101.75	107.89	109.34
99.969	105.75	104.9	109.44	102.04	103.67	102.7	108.73	103.46	115.84	102.6	110.24	110.38	98.138	98.019	102.26	106.27	105.02	104.47	112.76	107.27	98.053	103.82	104.81	101.77	110.94	108.88	102.34	102.82	108.96	106.59	108.09	108.95	99.52	106.64	108.15	99.524	107.63	107.95	113.42	103.54	109.12	100.92	112.89	98.128	109.37	106.3	100.15	106.29	103.16
114.72	111.92	105.88	108.9	116.46	111.68	119.73	109.69	111.27	113.05	110.58	108.5	118.13	105.68	109.24	113.52	106.09	105.4	108.59	107.76	112.5	112.83	108.61	106.77	111.93	109.08	112.11	112.92	109.26	107.74	103.29	115.45	115.76	108.55	112.71	107.76	108.31	107.96	110.21	111.19	109.53	107.93	112.7	113.66	108.45	110.35	104.74	109.09	112.44	113.58
105.98	109.96	107.41	109.73	106.63	110.55	99.054	108.55	101.79	114.11	106.39	104.29	103.8	106.34	109.04	111.15	110.81	99.224	104.51	108.66	106.06	104.49	104.52	106.65	110.43	102.11	111.11	110.11	107.15	111.29	108.46	112.95	106.77	106.58	108.68	107.62	103.55	107.14	105.19	103.28	108.44	100.85	105.25	105.23	107.49	107.33	99.148	108.08	102.54	108.99
116.14	114.27	112.74	117.69	112.04	113.21	107.12	112.13	115.16	105.49	112.65	109.03	115.02	114.31	112.79	109.21	113.27	111.57	106.48	117.7	113.12	104.3	113.34	115.87	116.08	109.83	108.37	108.89	110.06	115.7	113.81	112.5	109.6	114.63	114.32	108.84	113.82	113.4	105.1	112.84	112.09	114.9	111.44	108.94	116.36	113.65	115.36	114.27	120.07	114.42
107.43	107.24	109.14	108.08	104.6	101.84	104.19	109.21	104.73	110.66	103.28	109.8	111.63	101.23	105.94	101.62	106.33	110.25	108.02	112.65	109.79	110.49	113.58	105.47	107.53	104.86	103.35	99.64	112.23	104.77	108.45	104.83	110.73	110.84	114.35	103.28	110.25	105.06	104.69	107.85	107.59	108.84	101.19	103.25	104	104.34	103.58	101.62	106.59	103.61
102.14	103.15	101.76	102.47	100.26	92.844	91.524	99.06	102.24	100.31	100.73	104.91	102.26	99.375	96.967	106.24	98.524	97.882	104.64	103.21	97.267	100.27	101.56	104.57	110	100.41	99.883	99.681	95.233	99.768	102.91	94.129	104.16	100.63	99.659	98.068	102.18	99.167	100.01	101.38	103.15	98.382	97.969	98.935	100.1	100.67	96.319	94.786	103.19	101.63
114.93	114.49	111.16	110.83	110.55	113.13	107.61	108.56	109.86	112.92	107.97	107.99	114.19	110.12	116.01	108.64	106.24	110.2	106.01	115.3	120.63	106.66	114.76	108.63	111.54	117.34	115.13	112.78	112.9	121.67	113.46	112.38	113.91	111.5	106.67	113.62	113.98	108.37	109.24	107.1	114.24	113.54	114.63	111.38	111.19	107.36	117.7	113.52	108.28	106.77
116.27	107.64	114.59	111.51	109.17	106.61	105.34	115.74	108.03	110.11	116.8	109.35	108.52	109.43	111.99	111.42	114.67	110.31	113.04	121.53	111.4	114.11	117.12	114.96	112.3	106.59	110.99	113.67	108.03	114.19	121.02	116.67	112.17	112.71	102.27	110.32	120.57	113.18	106.61	111.68	110.73	115.29	108.4	116.25	109.45	111.11	110	112.6	112.86	112.37
102.33	101.5	102.23	107	102.84	106.39	105.75	107.66	107.53	103.94	106.16	101.1	105.57	100.08	102.12	100.51	103.93	103.79	105.1	105.31	106.75	103.33	107.59	103.7	105.12	106.41	101.98	109.49	104.12	105.78	104.51	97.474	111.74	105.3	106.34	103.21	106.99	103.4	106.4	102.49	97.701	111.63	107.79	103.97	103.93	111.15	101.28	110.44	107.18	110.98
104.87	103.36	106.68	103.65	109.27	112.84	111	103.45	111.98	104.35	101.83	106.12	113.11	107.09	110.09	106.46	106.47	107.57	112.69	104.69	104.14	108.16	103.19	110.63	101.92	107.15	105.1	100.18	108.06	110.78	107.41	109.72	108.49	109.35	113.86	103.54	111.68	104.7	110.9	103.28	104.67	105.42	109.97	109.98	107.73	106.94	103.41	105.01	109	109.39
105.35	108.47	107.94	101.59	104.37	108.1	105.28	105.79	101.04	100.95	104.15	100.36	102.98	103.8	103.44	107.05	104.18	111.41	100.74	104.45	102.83	101.57	108.15	107.99	112.95	100.11	97.812	108.53	106.82	108.44	105.11	109.42	114.43	107.48	102.99	109.75	103.99	104.43	102.22	107.19	105.57	107.96	111.43	104.9	112.91	105.02	113.99	99.385	107.48	106.76
99.025	102.81	100.78	101.32	96.451	100.9	100.36	99.979	96.351	100	103.66	100.55	106.09	100.7	98.621	100.11	95.446	101.52	103.38	97.868	102.75	101.67	98.734	97.087	104.86	99.548	101.47	108.39	97.901	103.17	94.806	94.818	99.98	99.607	96.843	103.37	105.41	102.33	102.29	94.97	95.988	96.77	106.85	95.84	104.1	98.231	103.23	90.869	100.32	101.16
113.37	107.01	112.94	110.77	108.41	121.17	111.74	112.55	107.83	113.18	103.03	104.27	96.115	106.27	112.54	108.61	109.11	112.6	115.31	111.77	117.02	119.27	110.54	110.35	113.68	110.92	111.25	105.58	105.07	110.11	108.53	117.84	109.11	105.48	111.92	111.31	105.55	113.48	109.13	107.93	109.62	111.45	110.41	114.16	110.69	106.32	110.47	111.01	105.93	114.83
102.77	105.22	107.36	105.6	105.09	99.978	107.41	102.24	108.38	107.4	106.49	107.34	101.93	106.45	105	109.59	105.73	99.323	109.35	105.22	101.16	106.62	106.88	109.51	111.91	103.5	111.52	107.6	103.02	106.74	108.8	100.87	109.03	98.732	101.26	107.53	109.21	106.88	97.402	100.32	105.23	110.14	103.91	106.99	102.36	95.277	110.71	111.71	102.9	110.54
109.34	104.12	105.18	102.38	104.78	99.481	103.49	110.05	103.54	106.56	110	104.64	112.39	108.97	101.22	112.47	100.86	104.62	111.96	109.22	105.82	104.84	109.88	103.87	106.88	105.88	107.57	102.4	111.08	104.03	99.934	105.16	104.04	104.21	102.05	110.51	104.73	105.98	107.67	106.92	107.35	105.35	100.84	102.56	107.64	105.38	106.99	105.51	106.39	106.58
105.59	106.69	111.78	108.12	104.17	103.57	106.93	105.13	104.12	99.741	104.17	103.19	105.58	105.47	99.129	102.21	106.73	103.28	105.67	103.57	105.57	108.17	104.26	102.36	99.991	107.53	102.06	105.69	107.57	98.366	102.49	102.26	106.48	108.05	104.76	102.2	109.47	107.67	96.977	99.723	109.31	106.33	110.83	100.43	111.78	103.49	99.908	103.01	105.01	104.94
105.58	108.4	102.73	99.669	103.47	107.26	105.71	102.04	105.32	104.17	100.33	108.05	104.18	108.92	102.28	108.77	102.46	102.14	104.79	108.03	103.39	106.65	106.89	103.05	105.12	101.85	96.554	99.727	103.77	104.77	108.16	103.3	106.21	102.53	102.2	106.44	101.47	106.54	101.56	107.18	106.66	105.33	99.774	106.81	98.582	106.23	107.46	100.61	102.92	105.66
114.19	105.66	108.51	109.5	108.77	111.23	112.91	114.33	118.04	107.55	111.75	115.54	111.03	110.29	106.77	113.85	110.56	109.21	115.57	107.32	116.78	115.69	110.52	109.82	110.67	111.51	108.32	109.52	112.47	113.15	111.31	108.76	111.47	112.72	110.19	115.56	115.46	115.76	108.64	111.7	110.2	111.87	111.82	105.08	111.93	109.18	115.29	110.72	113.68	107.49
104.59	106.04	106.56	106.38	99.361	109.09	102.79	107.93	108.23	108.49	105.33	107.39	100.65	107.18	106.59	107.85	99.975	99.785	103.18	106.15	97.765	111.24	106.94	108.61	108.16	111.85	107.57	109.63	106.93	102.58	105.15	111.24	105.89	105.04	103.69	102.12	106.67	103.14	106.88	107.06	100.61	109.17	103.84	109.23	109.12	108.5	105.89	103.87	104.63	98.603
108.82	109.54	109.88	105.42	109.68	110.81	110.44	111.92	110.07	113.77	114.63	109.42	107.85	111.88	112.84	113.78	107.47	114.98	109.46	112.69	113.1	114.54	109.02	108.27	113.42	114.21	106.47	110.09	107.91	108.02	109.85	113.71	108.56	106.03	112.64	112.18	114.44	111.18	110.09	117.99	111.06	110.39	111.93	108.24	110.22	112.82	107.58	108.33	115.81	110.95
113.46	116.12	114.05	116.64	109.86	111.03	115.94	111.27	108.62	115.29	105.95	107.11	116.96	116.75	116.92	113.14	110.37	108.75	110.86	114.22	113.59	111.53	109.24	112.15	112.34	107.27	117.64	113.99	117.46	113.63	111.77	109.51	111.67	116.31	107.31	112.47	110.88	115.03	111.55	106.79	110.79	113.09	118.23	114.47	117.33	113.71	107.83	113.67	115.35	113.42
115.39	107.61	116.91	112.53	111.32	109.51	107.62	106.8	111.6	108.24	107.21	111.13	106.37	113.47	112.93	113.22	112.04	111.38	113.96	119.75	110.05	111.88	117.55	109.38	116.8	110.87	114.87	109.91	114.39	112.72	106.02	114.44	109.72	111.88	114.21	111.36	111.67	112.86	113.66	111.21	111.41	100.55	114.78	109.74	117.02	114.82	107.93	113.44	116.9	111.08
101.79	105.3	101.59	107.3	107.85	101.49	108.45	101.27	105.32	109.05	101.57	105.73	99.063	105.58	103.38	99.478	107.59	99.643	102.64	100.55	105.31	105.52	104.65	106.55	105.32	102.16	97.854	108	108.02	106.57	104.53	105.3	100.49	107.79	99.828	108.71	103.92	102.75	103.51	103.53	102.48	110.41	100.24	110.09	98.793	111.28	98.927	107.66	102.34	100.36
110.61	110.07	110.7	109.58	117.64	105.3	109	116.62	102.93	115.05	111.48	117.28	112.14	109.48	110.29	109	114.29	111.81	109.42	111.29	115.42	113.13	111.39	115.93	113.54	108.08	111.56	114.61	105.42	118.99	106.53	117	113.59	111.26	109.13	107.98	117.24	113.16	115.2	106.79	107.06	108.96	114.45	113.14	112.33	110.01	115.98	119.03	111.93	114.3
107.13	108.92	106.96	106.46	109.8	106.28	109.68	106.46	101.33	104.53	102.69	112.39	101.76	102.37	101.99	102.51	103.52	111.5	103.58	106.06	108.72	114.31	101.65	102.68	99.919	103.65	105.92	109.1	104.7	102.91	106.29	105.53	107.18	105	105.4	108.31	98.515	107.59	103.92	107.93	104.52	103.15	97.636	104.08	107.34	103.1	115.56	105.79	108.58	105.8
112.84	108.52	112.49	109.33	107.74	107.89	112.77	112.72	110.78	107.46	107.77	115.93	110.69	115.54	109.51	119.5	108.9	114.58	112.22	108.45	107.55	116.04	107.25	111.62	113.1	110.62	105.95	107.29	116.73	113.05	110.63	106.79	111.24	103.27	110.51	110.9	116.56	107.29	108.52	107.77	112.65	114.48	113.12	105.96	99.558	112.31	110.52	111.37	104.97	106.38
103.47	105.69	100.32	109.69	113.29	108.4	100.28	102.2	106.99	107.57	107.66	111.67	101.37	103.09	103.06	104.36	107.66	101.51	108.62	104.89	110.79	101.24	105.71	110.02	104.08	105.29	105.3	103.94	105.5	102.54	103.72	107.09	105.63	113.51	106.41	102.3	110.27	107.36	98.899	98.585	105.32	105.92	106.86	105.43	103.05	112.64	105.42	103.37	107.46	107.89
103.77	98.501	103.26	103.65	100.77	102.19	102.31	105.97	104.59	102.84	105.02	107.23	108.71	102.61	103.83	99.864	102.51	100.31	105.2	105.2	102.53	103.66	104.2	109.42	104.68	106.55	101.96	102.86	104.22	100.18	105.88	104.48	109.13	97.647	102.03	103.22	100.8	108.01	103.42	105.95	100.75	105.04	101.8	100.92	101.14	104.57	107.06	111.71	100.7	100.26
113.52	111.9	114.22	108.77	112.4	108.15	114.06	110.81	109.44	118.5	108.42	106.48	114.57	109.84	112.22	111.86	118.89	113.04	111.01	113.21	108.45	114.45	117.38	114.52	109.04	109.77	107.78	107.83	108.9	112.59	113.36	108.69	111.9	116.41	112.71	112.75	111.51	111.35	113.06	109.42	109.43	114.16	111.22	111.3	109.69	110.2	114.31	113.56	105.97	113.55
112.38	108.08	119.52	108.35	110.27	112.59	105.42	111.45	115.06	113.6	113.47	113.16	111.94	114.65	108.23	112.65	110.44	108.7	112.42	115.18	111.05	116.27	121.72	115.99	111.86	115.25	109.48	115.18	119.32	115.91	110.18	115.93	112.81	114.68	107.8	111.04	114.93	110.03	115.54	114.06	113.57	113.45	116.77	116.23	114.39	114.4	106.15	111.07	114.11	113.38
113.31	112.18	100.83	112.05	109.84	106.06	110.83	115.89	101.88	105.18	106.85	104.84	105.79	103.51	103.07	115.09	114.45	109.4	106.59	101.81	106.82	101.46	103.68	112.78	102.81	112.2	107.61	113.72	107.43	108.27	104.92	112	101.92	109.98	112.15	108.04	105.48	106.13	102.09	102.27	108.03	106.55	106.2	101.98	109.49	107.37	113.51	102.76	105.08	106.46
111.99	101.37	104.55	108.69	98.792	106.84	102.5	99.019	108.41	108.04	100.33	107.38	104.36	104.8	106.8	107.34	106.74	109.44	103.68	98.494	104.32	106.71	103.52	108.82	110.66	101.9	104.57	104.64	108.81	105.98	109.92	106.98	105.66	106.48	106.91	110.7	103.76	110.93	108.33	108.02	105.55	100.24	101.13	108.78	110.3	109.02	106.06	109.42	101.41	102.96
111.22	104.03	104.04	110.39	105.73	102.1	106.23	107.24	110.64	103.59	103.5	106.4	108.98	103.46	105.21	111.03	105.59	98.918	108.16	106.29	103.37	103.85	111.92	110.97	102.21	104.67	105.46	103.92	107.99	107.37	96.794	112.27	104.1	113.85	110.15	107.25	106.84	106.72	107.97	106.99	106.22	107.06	108.72	108.85	103.7	107.66	111.13	104.88	106.18	107.64
106.13	108.62	106.23	107.08	102.14	107.06	105.08	110.51	104.15	98.325	106.53	109.98	107.38	107.44	107.18	103.43	109.05	102.55	107.17	101.32	105.21	103.12	108.22	109.01	108.15	103.74	106.03	107.63	103.62	103.4	109.79	107.59	106.92	101.85	97.067	110.47	105.66	102.74	107.11	106.41	106.16	108.96	100.22	103.26	106.44	103.7	103.33	106.12	103.64	102.44
110.54	112.7	112.13	106.9	111.35	111.86	109.61	113.06	114.14	111.02	105.27	112.09	115.54	103.11	108.59	116.78	114.23	114.55	114.7	110.87	116.15	101.89	110.59	111.01	105.37	114.27	106.71	108.07	109.11	113.06	111.12	111.37	113.81	103.96	113.55	113.72	114.53	114.99	111.9	118.06	117.21	113.45	108.93	118.62	109.12	109.69	106.94	106.97	117.75	114.68
104.58	101.53	105.22	102.29	105.32	99.162	99.883	104.11	97.05	105.54	106.7	100.65	108.16	102.61	107.29	99.964	97.001	99.799	106	102.6	102.71	109.38	102.49	100.64	102.35	99.545	101.29	102.63	104.39	103.4	103.04	101.41	109.38	104.34	109.08	104.96	108.29	106.74	102.82	101.83	103.26	103.89	108.22	98.832	100.96	106.76	106.32	100.61	97.485	98.575
103.78	101.64	100.64	106.35	102.84	113.76	99.914	105.42	102.2	99.925	106.37	103.24	101.28	101.04	101.37	105.75	101.02	112.54	106.1	108.95	100.34	101.33	102.56	98.907	112.22	106.27	106.81	104.3	104.41	105.53	103.53	101.1	108.5	101.65	107.39	102.54	103.15	101.28	106.41	103.45	104.07	107.01	102.97	100.9	104.53	99.248	112.32	103.45	100.5	103.02
107.04	113.5	108.86	107.39	108.47	115.72	109.77	103.41	109.18	117.9	109.28	113.66	107.24	111.13	110.84	110.82	105.59	110.69	111.78	112.36	111.31	114.43	108.63	115.13	110.24	111.49	109.12	112.2	114.25	109.29	108.7	116.31	113.07	101.8	110.69	113.79	111.7	109.56	111.67	117.44	110.78	105.36	114.93	118.66	112.57	112.42	111.55	108.83	108.08	117.82
111.36	107.1	114.51	111.18	103.9	101.27	109.43	102.55	106.68	101.8	112.71	103.5	103.39	105.59	112.85	108.37	110.6	113.59	100.69	111.31	93.777	104.48	105.3	106.1	104.57	105.9	107.76	105.41	102.59	112.14	111.99	114.63	105.79	110.62	100.87	109.14	109.6	109.86	104.86	102.64	101.92	104.32	108.27	105.53	109.4	105.76	106.55	106.7	104.26	107.99
108.43	114.82	114.34	110.45	110.45	107.09	111.91	114.64	107.87	115.69	108.78	114.5	109.71	106.96	109.6	109.2	117.49	105.73	111.74	112.55	104.81	111.37	114.42	115.12	107.99	104.68	108.4	115.2	106.57	109.84	114.24	109.16	111.32	112.9	111.86	112.31	112.57	111.08	106.67	111.15	108.23	110.74	109.43	113.58	111.67	110.92	106.93	113.98	112.79	109.94
102.27	97.897	100.02	103.36	103.11	96.987	98.901	98.706	99.803	94.313	100.37	102.21	99.442	97.389	101.31	93.576	105.47	99.198	97.851	100.37	102.43	100.03	99.808	98.747	105.18	100.85	99.89	102.37	107.74	102.48	104.01	102.58	101.54	104.91	89.1	101.91	98.808	103.13	101.19	104.97	97.496	103.43	105.37	99.47	96.085	96.556	100.7	96.837	102.58	96.491
102.45	101.53	105.79	102.55	99.125	101.59	105.64	101.65	111.25	102.74	104.41	100.98	105.64	104.19	108.16	107.14	108.69	104.43	104.05	101.84	104.97	97.294	100.22	103.18	101.85	108.63	100.42	93.884	101.58	110.21	104.4	102.89	102.77	111.88	101.37	101.39	103.21	104.74	101.57	107.13	105.87	110.51	104.21	106.07	96.515	107.53	108.72	100.61	108.24	99.515
110.7	109.69	106.4	101.89	109.1	108.1	105.91	107.47	100.3	106.81	109.59	109.67	100.86	104.79	103.47	105.59	109.85	107.69	109.49	102.44	107.41	108.05	105.93	107.28	102.15	109.82	101.76	105.87	106.5	109.61	100.12	105.57	105.64	109.98	105.23	108.97	111.62	100.01	95.729	99.448	111.53	103.83	111.5	109.13	104.59	112.19	111.85	101.25	105.42	105.37
99.742	101.72	104.83	96.265	104.97	104.78	102.36	99.88	97.13	104.15	100.46	97.157	102.77	104.01	100.92	98.384	105.45	105.17	101.13	96.424	99.523	99.059	99.083	100.41	97.513	103.08	97.983	100.5	102.56	108.35	102.53	98.964	100.49	99.345	101.82	103.26	102.52	97.792	97.185	103.52	103.5	97.873	102.1	102.25	95.895	103.64	97.345	97.398	103.53	98.537
113.23	109.71	108.35	96.867	104.42	109.28	100.97	105.02	113.23	108.65	107.32	107.32	108.69	112.65	101.85	100.11	108.55	107.61	105.96	109.98	110.59	98.751	103.72	106.01	110.27	102.45	110.75	107.12	109.69	104.26	104.16	106.79	104.93	111.17	105.73	106.09	101.32	102	107.69	106.62	107.47	111.74	106.08	107.74	106.26	102.49	100.81	105.91	106.65	106.23
99.414	101.34	97.698	98.604	101.06	102.14	100.84	105.32	94.924	103.09	102.7	97.097	99.942	106.49	100.45	105.48	97.043	96.897	100.99	102.06	104.2	102.6	100.31	107.49	101.92	99.062	101.31	98.811	90.085	95.974	94.354	98.079	97.234	104.96	98.217	102.37	97.305	96.428	105.38	99.038	100.85	92.632	96.34	104.46	100.7	96.184	95.659	94.287	107.86	100.11
105.54	106.45	108.49	116.61	108.04	107.86	109.48	113.8	103.75	110.76	108.58	109.54	107.62	108.1	107.13	115.44	107.75	107.89	112.89	110.26	109.12	107.04	111.36	112.95	111.09	111.95	112.27	110.99	110.74	111.78	110.71	109.1	110.33	110.42	108.56	108.46	107.41	115.14	115.23	108.43	114.75	107.22	113.47	112.72	118.68	110.46	111.62	102.22	116.61	109.84
106.33	106.55	116.76	108.57	110.94	113.57	113.16	120.03	110.22	108.5	112.32	109.45	113.35	112.92	109.86	114.77	109.1	108.81	114.5	108.57	113.97	108.72	114.18	109.95	106.06	112.81	112.14	121.77	108.01	113.33	110.82	106.4	109.31	111.59	111.36	109.12	103.56	110.49	105.21	106.88	107.89	109.02	112.73	112.76	110.78	116.6	115.63	109.52	106.81	113.44
98.987	101.57	104.08	107.02	98.796	104.7	111.32	104.39	104.12	99.283	104.1	100.35	102.84	104.73	98.196	106.65	99.331	101.15	100.95	102.59	100.48	109.16	107.52	107.23	105.49	105.23	101.17	104.46	96.045	101.27	99.262	100.16	104.01	99.07	103.18	102.34	106.35	98.497	100.33	101.59	108.02	102.15	106.99	105.26	98.462	107.93	98.498	103.06	108.3	104.67
114.33	112.3	108.71	107.99	113.07	119.16	118	111.19	110.11	111.35	108.66	105.21	114.49	114.33	112.53	108.99	109.42	114.92	114.4	113.04	108.98	113.05	117.19	111.32	114.09	109.54	113.66	111.63	109.59	110.76	101.39	115.21	109.57	111.72	111.07	108.43	116.57	109.22	110.86	112.87	109.02	113.18	108.35	108.65	114.58	106.42	105.37	110.81	108.39	105.29
111.82	109.05	107.27	106.12	112.21	107.98	109.9	104.75	107.38	106.08	109.44	108.71	96.131	108.46	104.44	105.95	107.71	106.49	108.43	113.58	108.56	101.74	111.2	109.96	111.09	107.4	101.74	108.2	104.1	104.99	106.6	106.43	105.28	104.24	101.97	112.07	106.1	108.62	107.88	109.25	101.72	105.93	103.22	106.77	111.23	104.25	103.31	107.5	107.57	98.575
101.98	94.875	103.77	103.03	104.83	92.973	94.616	103.57	107.34	96.211	99.719	99.406	102.47	103.14	100.74	97.6	100.64	97.312	98.569	110.4	96.633	96.328	97.328	97.77	100.38	99.488	99.021	97.378	95.106	104.63	102.54	99.506	98.279	105.03	99.661	105.26	101.27	94.721	100.52	102.92	98.641	99.315	97.626	96.229	95.212	98.827	97.044	102.16	97.631	101.52
110.68	109.64	109.22	112.63	108.66	112.53	110.12	110.4	106.55	113.13	113.24	110.43	118.32	100.92	105.82	107.25	112.29	104.71	110.6	108.69	108.46	100.75	112.78	106.64	112.64	109.08	110.69	105.89	111.81	115.73	106.82	105.58	110.01	111.62	113.86	109.56	106.63	111.68	108.25	105.61	105.34	115.93	115.71	98.094	101.86	109.82	109.31	105.24	111.08	107.3
108.78	103.27	105.9	102.07	110.24	106.69	110.44	107.67	105.87	112.78	98.302	102.64	104.67	106.75	102.05	98.695	112.02	109.4	101.57	103.8	106.67	102.5	106.2	110.95	110.04	106.52	102.92	104.28	104.35	109.25	107.85	106.28	108	103.71	108.03	99.452	98.802	108.82	108.58	106.76	103.99	109.04	109.27	103.46	102.82	108.15	102.77	101.89	107.58	109.3
104.43	104.46	107.47	100.18	102.4	110.15	102.62	106.5	105.2	108.08	109.76	104.55	106.91	108.46	113.96	108.35	108.84	102.39	105.08	108.24	108.36	110.62	104.19	103.33	108.6	105.39	105.55	107.98	106.96	112.64	105.12	104.67	109.44	103.98	109.12	106.81	103.29	105.66	110.19	105.54	108.83	101.96	101.62	107.15	110.18	106.91	108.9	101.65	111.88	110.3
108.45	108.52	104.6	110.18	111.39	110.61	107.12	114.24	113.41	109	114.57	108.66	113.04	111.71	110.15	115.21	116.23	113.18	112.48	109.29	107.18	116.07	110.22	116.07	107.86	107.86	116.33	110.89	112.04	117.5	108.5	109.59	103.98	113.23	112.39	109.07	108.24	112.31	112.95	110.52	116.44	118.3	110.08	116.83	113.86	112.77	108.67	105.64	112.69	111.82
106.85	115.3	112.37	113.9	111.72	110.65	111.24	105.06	110.23	114.72	116.8	109.35	113.62	110.5	113.69	112.73	110.84	110.81	114.82	115.87	108.27	108.07	106.28	110.84	109.85	110.41	109.78	103.12	109.74	111.57	110.08	113.75	115.67	112.18	115.75	113.92	107.35	110.47	112.72	114.61	110.56	108.34	116.14	112.3	111.34	113.78	109.99	110.7	108.1	117.94
113	111.63	113.59	106.33	109.77	110.98	117.14	107.77	112.23	110.04	108.9	110.42	113.58	113.09	110.81	110.32	116.14	106.6	110.66	109.86	103.39	110.02	110.83	110.95	109.13	107.78	114.7	106.81	113.83	114.31	112.05	108.38	111.34	107.73	108.59	108.43	112.76	105.46	111.62	104.72	111.66	104.76	102.83	110.5	110.13	106.72	108.41	112.85	106.72	110.15
112.85	107.26	114.02	112.64	113.32	109.31	106.72	119.18	107.6	113.26	111.83	112.22	110	110.91	110.04	116.75	109.08	111.46	110.73	114.9	109.3	112.34	111.79	110.35	113.18	111.6	109.63	108.7	109.33	108.24	106.45	107.83	107.79	106.72	109.34	107.84	109.55	107.94	117.56	110.3	112.76	110.73	103.54	111.96	111.25	113.08	110.75	110.34	111.18	114.65
111.01	111.11	114	108.05	105.95	108.8	110.6	108.63	112.62	108.78	109.03	107.05	104.29	107.41	113.28	103.21	111.77	104.93	112.35	107.2	111.75	111.24	109.73	112.74	102.94	108.73	107.78	116.56	108.56	111.03	109.28	106.44	113.48	111.86	109.2	112.36	108	103.6	109.2	107.93	105.54	105.61	110.86	114.99	116.28	114.71	107.99	109.17	111.27	114.8
99.123	107.54	111.85	95.909	106.86	103.07	106.52	101.72	108.6	105.57	106.07	111.19	104.5	100.91	105.13	110.84	107.31	108.79	111.67	96.534	107.19	105.33	98.003	102.63	112.36	100.78	105.27	110.7	106.53	107.58	103.85	103.07	102.57	108.29	101.86	105.75	110.74	106.36	104.22	99.623	104.06	99.818	104.85	101.64	98.054	107.79	104.14	105.86	112.16	103.56
112.5	116.69	116.72	115.39	122.59	121.42	120.63	121.8	118.11	124.1	122.05	119.11	122.39	123.8	117.92	115.68	114.8	112.37	114.64	116.39	119.5	117.08	118.09	118.01	116.25	119.51	115.86	114.7	119.87	112.37	113.44	120.24	118.53	117.87	118.29	119.88	123.56	117.3	116.88	112.02	116.47	114.21	116.74	123.48	113.64	115.95	114.68	111.86	120.18	114.57
108.62	112.52	108.7	109.8	109.7	115.95	107.87	109.83	111.25	108.93	111.84	112.78	105.29	110.28	110.7	109.37	110.06	112.04	116.97	110.59	106.35	104.07	115.43	106.51	115.76	109.07	111.68	108.03	111.55	113.36	108.32	117.28	112.65	108.1	111.56	106.74	109.57	118.6	111.78	114.23	113.54	111.15	110.64	113.44	107.37	116.14	109.01	102.47	102.66	110.06
119.22	122.57	117.74	115.29	114.24	117.81	111.35	115.02	120.87	120.82	116.08	114.09	116.76	116.96	115.92	119.39	122.3	115.65	118.6	112.82	114.86	114.47	119.42	120.81	115.91	117.94	118.01	114.36	116.43	120.42	121.74	117.36	113.6	109.5	114.13	124.54	125.5	121.67	120.51	117.25	112.39	118.39	118.72	112.71	123.16	111.65	114.71	110.77	120.21	118.35
108.89	106.33	110.65	106.23	113.6	101.58	102.52	103.95	107.98	102.11	107.21	107.52	109.76	103.4	104.66	99.786	109.11	106.2	105.18	105.78	102.5	99.082	108.13	108.69	103.14	106.35	101.93	113.1	107.37	111.41	104.48	107.13	100.7	115.06	107.16	107.58	105.28	99.037	104.25	106.46	110.82	108.59	104.82	105.91	106.86	103.77	103.32	107.16	102.94	103.16
104.9	102.25	101.8	109.15	106.47	100.61	109.03	103.19	104.38	97.734	108.56	103.13	105.44	110.6	106.6	101.68	110.86	103.28	110.13	100.76	107.62	103.21	107.8	106.96	106.37	100.97	105.16	105.8	99.594	104	106.26	104.37	108.68	104.78	105.64	103.57	106.64	104.27	110.51	100.07	99.309	106.54	105.29	107.55	106.58	103.09	108.16	98.355	108.53	110.82
114.57	110.07	112.16	111.06	105.66	109.38	110.4	110.91	113.65	115.83	107.12	109.13	117.45	115.95	111.09	114.06	99.341	108.25	112.21	108.55	104.71	110.91	109.15	116.13	115.41	113.33	109.81	116.55	115.42	111.64	116.15	110.22	111.53	104.84	111.32	111.17	112.85	112.18	111.55	110.47	109.73	111.42	109.49	107.92	112.89	114.08	104.39	109.51	111.34	106.67
106.43	101.4	106.03	101.37	109.19	102.36	109.28	105.87	102.59	106.28	106.41	102.06	98.527	104.79	110.09	109.12	102.93	98.36	108.41	102.72	108.49	106.47	108.07	104.72	104.47	105.19	100.71	106.13	106.28	106.05	101.19	106.53	105.28	104.19	104.47	108.31	113.28	106.14	98.358	100.11	108.42	108.43	102.01	103.34	105	103.64	102.77	105.93	100.27	102.56
99.149	106.04	101.25	105.64	104.44	95.923	105.98	100.31	101.47	102.54	105.2	96.971	105.9	98.471	95.741	98.714	96.957	105.6	101.36	102.17	103.74	100.74	93.278	96.339	101.62	95.14	99.987	97.834	97.054	98.789	98.508	96.032	98.06	101.08	95.589	96.189	99.057	94.458	98.813	96.03	101.15	104.81	101.31	95.883	104.48	96.009	96.332	98.504	97.675	96.64
107.6	112.32	110.16	112.7	118.38	104.24	110.02	105.74	110.96	114.03	100.21	111.39	109.6	108.6	107.14	110.31	108.98	110.54	106.68	106.64	114.44	110.51	106.81	110.51	114.38	113.28	112.2	112.97	118.55	109.16	107.98	114.32	108.54	111.88	111.18	120.23	112.85	106.8	113.16	107.3	107.41	116.75	115.79	103.43	112.88	109.86	112.18	108.38	111.83	112.82
106.65	106.88	102.44	103.91	106.92	105.17	104.74	102.49	100.53	107.75	104.31	100.4	103.56	101.53	107.77	102.26	105.5	104.12	107.54	105.9	103.54	102.03	104.84	103.38	104.94	99.143	106.81	101.65	99.352	100.61	108.98	99.741	104.11	105.15	101.96	102.98	98.444	101.33	100.15	105.57	107.79	101.43	105.04	100.72	104.39	110.71	104.21	110.65	103.87	107.34
108.24	106.05	105.63	110.01	108.02	106.87	109.13	107.12	104.6	101.24	102.75	108.29	104.23	100.26	103.62	106.54	98.376	101.32	103.93	103.28	103.87	110.03	104.7	105.77	106.75	104.91	103.68	99.942	101.38	102.12	96.818	108.37	102.16	101.85	104.77	103.23	105.22	98.62	106.43	100.11	103.59	107.56	107.29	112.96	105.61	107.98	109.33	100.86	107.18	103.62
117.31	107.75	115.06	108.62	111.5	110.98	119.93	116	110.01	117.65	114.54	113.21	112.26	110.01	111.31	108.04	109.79	105.63	113.5	116.87	110.86	109.73	111.08	108.97	111.21	110.14	114.05	112.24	108.09	112.07	107.27	113.12	111.9	107.15	112.77	109.74	118.03	113.15	113.94	117.35	110.15	119.79	110.41	113.27	108.7	103.32	107.97	109.63	117.7	111.11
115.45	111.4	114.37	108.95	114.51	110.87	116.09	110.99	110.74	117.82	112.27	109.44	108.71	118.36	108.66	110.27	112.43	114.42	112.41	112.33	109.51	115.28	107.54	109.12	123.16	107.09	110.44	107.14	113.82	113.87	114.17	115.4	111.97	112.54	111.66	112.22	112.42	112.45	111.88	109.51	111.95	113.06	107.37	112.43	112.42	114.36	110.52	116.96	109.41	114.8
111.08	121.14	113.67	118.86	118.34	116.38	118.62	114.83	118.14	114.76	114.42	114.02	114.97	117.13	110.49	118.21	120.84	119.4	121.57	114.81	118.86	116.44	114.42	117.06	112.78	120.3	117.5	112.54	117.79	118.94	117.75	119.75	113.68	116.26	123.74	116.64	113.23	109.33	121.75	117.41	117.8	116.1	109.58	110.62	118.07	110.64	119.36	118.94	113.34	111.08
99.236	112.59	100.09	101.37	104.99	110.87	101.43	101.94	99.543	105.22	104.25	103.39	104.06	105.75	98.685	108.12	103.15	107.57	106.97	110.95	113.44	102.88	108.43	105.69	103.41	104.68	108.86	102.13	97.597	109.1	114.72	100.18	106.3	101.37	105.74	106.11	102.5	102.76	104.13	102.2	105.51	107.2	94.639	102.04	104.43	102.27	106.21	102.71	105.79	105.12
109.38	101.69	104.91	107.3	109.54	108.94	104.4	103.02	107.58	105.46	110.66	111.3	108.36	108.82	109.01	107.73	107.31	102.69	105.93	110.26	109.97	101.47	104.55	109.01	109.11	106.79	103.35	114.93	113.65	102.56	101.75	104.76	107.48	105.28	107.31	110.16	106.27	107.94	107.45	98.245	104.4	105.78	103.36	108.64	102.11	104.42	106.49	104.87	109.5	105.36
110.64	106.33	99.538	105.33	111.71	106.9	104.72	103.26	105.87	103.22	104.31	104.98	110.56	106.62	107.63	112.15	106.68	103.23	107.84	102.72	111.65	105.66	108.15	108.88	104.76	109.71	103.75	99.781	101.49	107.37	107.41	101.36	113.43	106.06	102.16	102.89	108.83	108	105.89	108.5	103.86	104.18	107.45	105.15	108.36	96.93	110.7	107.21	104.56	106.27
106.48	106.69	108.97	105.47	102.78	104.93	109.05	105.5	101.76	101.39	106.95	108.07	107.35	99.062	106.14	104.95	103.63	102.42	110.54	110.05	106.08	115.98	107.19	100.5	108.82	102.48	103.23	103.06	102.37	102.44	101.07	105.58	102.14	103.46	103.38	106.14	105.85	106.02	106.54	110.95	106.75	105.32	104.31	107.76	106.73	110.66	99.727	102.25	104.53	106.22
113.24	121.09	119.54	118.33	117.67	118.68	114.63	121.55	116.39	116.96	111.79	119.91	122.67	117.66	117.91	113	114.87	118.68	118.15	121.14	120.71	115.08	122.17	118.35	116.26	108.13	121.34	113.18	117.84	119.17	119.92	112.24	118.58	120.02	116.78	115.69	118.37	113.57	119.46	117.79	112.04	116.15	119.94	120.18	123.48	122.9	116.29	117.91	115.25	118.46
107.06	106.44	108.92	106.36	107.64	109.78	107.83	111.99	100.39	109.52	103.72	108.37	103.68	105.88	104.58	107.3	101.91	113.19	106.17	105.77	104.35	105.85	108.17	108.62	108.54	108.8	105.47	111.4	102.57	104.85	102.35	114.93	106.56	110	105.51	109.49	106.45	101.59	108.21	102.4	103.68	106.84	112.42	106.37	102.75	102.08	101.72	108.67	106.23	99.907
104.4	104.24	105.63	107.13	109.03	105.09	101.93	111.01	100.16	100.28	108.15	109.07	102.92	111.79	103.66	112.88	109.48	111.14	108.34	103.29	105.73	111.76	114.8	108.66	110.55	109.6	107.72	105.52	102.39	105.9	112.4	106.67	104.67	107.01	103.04	102.22	112.08	110.07	104.77	109.32	96.592	110.11	113.6	110.92	106.58	102.88	113.25	109.9	101.49	109.62
107.83	102.54	101.96	107.83	99.764	109.16	105.27	98.909	107.91	107.66	112.94	105.96	102.84	100.47	111.1	106.51	100.9	113.63	104.02	110.57	104.5	98.07	103.07	101.08	100.71	105.18	97.416	106.57	104.34	105.23	106.93	105.05	99.015	106.47	99.897	108.38	107.47	103.39	101.95	105.68	106.64	106.11	109.31	105.85	104.69	104.69	103.77	107.74	103.8	105.93
106.37	110.12	99.335	104.09	110.29	106.56	110.98	110.46	103.36	101.36	106.26	105.56	110.95	104.49	109.23	102.3	101.02	104.73	107.22	106.37	106.21	111.19	104.17	107.84	110.84	104.55	105.19	107.05	104.29	104.34	103.63	103.5	105.64	104.25	105.93	104.99	109.11	111.16	108.98	100.51	107.28	106.29	100.43	96.752	103.77	111.97	98.876	107.93	104.63	106.31
109.94	114.92	108.55	114.26	110.21	111.81	111.73	113.92	109.43	113.69	111.77	112.08	112.35	108.15	109.3	110.2	113.04	112.21	117.34	114.79	112.33	111.39	111.56	109.6	107.92	114.79	114.27	104.64	114.38	111.04	114.41	111.76	113.27	107.14	112.74	111.78	115.01	111.35	115.24	112.55	106.2	109.57	113.15	111.93	114.28	112.57	110.84	109.9	116.72	112.04
99.706	93.315	99.927	96.487	98.943	104.58	102.52	103.25	96.376	101.23	100.43	96.421	102	99.924	102.54	97.978	97.642	96.128	92.957	95.153	101.99	93.902	105.86	100.12	99.626	96.129	101.19	99.368	98.558	104.69	94.707	99.092	93.414	105.01	101.01	95.832	97.299	103.47	97.954	100.82	101.55	106	103.35	103.24	101.86	104.73	96.5	100.95	98.564	97.702
107.11	104.49	112.31	100.59	105.95	105.71	101.6	108.24	98.542	107.07	105.43	105.64	108.18	101.24	106.31	103.98	103.81	101.58	110.67	105.33	110.42	106.85	106.55	102.41	105.19	106.32	106.94	105.9	106.07	106.01	104.93	106.53	107.34	106.88	107.75	109.12	102.02	107.75	106.72	106.01	97.253	106.54	115.09	103.1	102.18	101.82	106.63	104.3	102.33	108.07
112.84	119.1	119.84	123.78	121.28	114.91	116.7	115.45	117.68	109.7	125.99	116.49	119.79	117.16	121.02	122.1	114.29	120.81	117.27	114.88	119.1	114.85	120.77	110.31	119.87	114.96	115.4	112.95	121.9	121.8	117.37	123.94	114.64	114.76	118.98	119.33	111.11	120.78	116.81	119.67	120.55	119.21	118.47	116.45	119.64	121.19	117.95	119.48	110.37	115.69
110.19	103.11	105.5	109.48	99.483	100.82	106.35	100.54	103.98	97.882	100.23	98.008	108.86	100.38	102.62	103.43	102.05	106.69	102.23	103.94	113.58	98.783	103.9	107.43	98.252	98.753	101.75	105.56	102.92	105.92	102.25	98.27	102.21	106.92	109.71	99.032	108.09	107.01	104.19	103.7	107.71	101.38	101.25	100.06	105.95	101.84	103.45	106.75	104.61	108.33
103.33	105.06	107.63	101.92	102.76	107.55	107.29	106.64	106.63	109.48	104.14	102.11	108.17	110.64	100.88	110.36	99.915	102.55	107.52	103.43	105.66	105.4	106.88	104.51	101.54	106.16	106.13	105.75	104.26	107.73	103.7	102.93	101.54	104.47	102.96	101.97	105.07	100.72	106.05	103.22	109.54	111.67	106.96	104.16	100.75	105.62	101.28	106.84	108.9	97.36
103.59	109.96	106.7	106.08	101.58	111.28	97.325	113.23	104.91	107.61	99.522	107.65	105.76	104.73	99.687	107.96	104.9	105.94	107.13	114.98	107.63	105.64	105.86	105.49	108.81	99.451	108	99.858	105.92	103.7	110.02	103.81	109.72	104.75	105.98	106.91	104.65	110.5	112.18	110.61	104.05	103.73	105.72	109.61	109.64	101.1	103.74	106.21	109.75	106.03
108.64	96.853	97.213	105.53	100.13	110.1	109.78	106.34	104.74	105.12	100.66	99.681	101.94	109.93	109.74	104.95	103.37	101.74	105.96	100.8	100.73	110.46	106.7	108.07	105.5	105.64	104.72	109.35	95.262	104.73	106.11	95.972	101.92	100.35	104.52	98.749	106.23	103.67	102.78	101.32	104.87	104.21	101.41	103.17	106.04	106.19	98.339	104.39	104.03	106.14
104.57	102.43	102.24	111.56	113.91	102.87	108.78	102.73	107.97	107.15	103.03	102.08	107.97	111.75	108.94	97.924	109.41	101.92	104.63	100.56	104.92	103.15	106.4	106.24	99.527	104.07	106.86	106.18	110.76	106.66	107.22	108.72	106.83	107.14	106.79	105.89	110.17	105.19	107.5	103.52	105	107.47	110.52	99.5	100.4	104.76	97.947	105.01	104.46	110.73
103.06	96.766	102.59	99.846	95.764	98.189	92.946	95.187	102.91	100.91	95.691	92.339	95.252	105.3	98.581	100.43	104.86	103.09	95.345	97.154	97.524	97.009	92.194	99.386	109.19	100.45	99.144	94.032	106.58	103.41	99.381	98.981	97.838	100.23	95.475	94.708	97.54	102.58	101.77	100.95	95.797	98.715	100.46	105.18	96.363	99.987	97.324	101.14	97.94	103.08
107.93	110.81	104.21	106.83	104.8	112.61	111.29	102.12	106.64	111.01	107.85	104.79	106.52	107.24	112.35	106.83	106.68	107.33	104.95	113.54	106.61	108.33	111.04	104.99	99.671	109.74	106.98	106.4	105.84	100.94	108.55	106	108.52	105.28	101.61	107.61	112.04	113.79	101.25	107.46	111.03	99.243	106.94	113.42	102.4	109.44	99.525	106.46	104.03	105.04
114.77	116.24	105.98	111.13	108.41	111.28	113.42	108.67	116.32	107.65	112.47	107.98	107.78	111.31	109.64	111.62	106.32	112.27	107.46	109.46	114.27	111.5	114.86	110.65	112	115.19	112.85	106.4	102.55	118.8	114.32	111.34	111.28	115.32	114.91	111.27	114.15	108.83	110.59	113.2	113.76	117.48	116.53	110.36	114.04	113.66	111.52	112.76	110.85	110.57
102.01	103.66	105.16	97.027	94.767	102.53	107.97	103.84	98.683	95.296	95.587	97.062	97.922	99.756	103.97	102.75	98.016	106.43	105.26	95.081	101.81	101.92	103.5	96.017	99.481	98.954	101.36	94.118	95.166	99.297	94.135	98.573	100.55	98.816	103.4	100.9	99.111	100.74	98.226	96.833	102.76	102.94	100.37	101.33	98.469	102.51	98.147	105.8	98.006	100.11
102.77	102.59	96.824	101.6	107.39	102.51	107.67	102.49	106.04	101.89	110.82	99.039	104.91	106.45	104.56	102.81	106.95	109.45	100.42	108.8	102.61	108.49	106.95	107.37	107.36	105.49	105.29	109.39	115.75	105.15	104.53	104.78	107.87	102.94	101.47	106.46	106.05	102.32	100.24	110.1	103.89	106.68	107.83	105.1	105.25	107.38	108.79	107.91	113.57	96.017
102.41	103.52	111.85	104.63	106.21	106.75	102.05	104.67	114.66	109.36	107.22	106.46	107.77	100.96	107.03	103.23	106.05	104.57	102.47	101.54	106.1	107.61	104.51	106.47	106.73	100.94	100.42	105.22	101.6	109.93	107.16	103.46	102.07	96.51	105.81	102.84	99.865	103.95	108.23	106.95	107.93	107.27	100.78	101.33	102.3	102.92	105.78	107.76	108.74	103.87
108.27	113.21	112	99.731	103.78	102.31	101.64	109.93	112.77	99.619	102.7	102.91	102.35	101.18	114.54	106.63	103.24	105.88	106.08	107.09	105.55	100.63	107.73	94.701	100.78	112.12	103.49	105.83	106.74	108.42	105.43	113.28	101.28	104.88	105.86	104.98	105.94	109.54	103.25	107.09	106.16	103.58	106.52	100.51	101.79	108.61	103.27	104.47	102.33	106.5
105.03	114.1	114.83	111.73	111.99	114.56	106.84	114.02	107.08	107.89	113.73	111.65	112.77	105.09	115.59	112.31	106.29	113.5	111.83	117.31	111.81	116.46	115.14	106.14	113.52	106.36	113.48	110.75	114.02	104.88	110.25	107.11	116.73	116.43	108.8	103.69	109.14	110.34	111.89	100.88	110.19	111.19	111.28	111.59	105.25	110.05	109.77	110.88	113.73	109.47
111.32	112.7	118.99	108.62	106.31	116.98	115.31	115.43	113.81	113.67	110.2	112.07	111.9	114.24	109.92	115.98	109.67	114.54	117.34	117	110.39	110.53	108.61	114.29	111.2	110.46	109	108.48	116.26	118.7	114.31	115.19	117.92	113.05	109.81	119.86	115.14	110.85	115.19	109.31	117.5	113.7	111.68	112.99	110.39	111.1	108.66	119.62	118.79	110.18
109.59	113.92	116.02	109.29	104.27	108.76	104.76	109.52	117.99	109.23	107.57	108.76	107.01	113	113.03	112.48	113.17	108.15	110.79	109.32	106.29	106.98	106.81	114.28	113.31	108.04	113.67	111.75	113.76	109.4	104.87	108.85	111.3	115.37	110.1	110.61	109.7	108.11	114.32	117.45	118.65	109.44	111.78	109.57	117.83	115.1	105.91	114.07	103.05	115.1
95.465	94.523	95.655	96.735	98.276	102.25	99.796	100.68	99.576	103.79	103.72	101.31	101.98	101.77	95.988	99.413	105.46	104.89	102.64	98.116	106.67	94.878	101.51	94.28	97.024	93.134	99.306	98.016	95.946	97.621	97.655	96.286	97.233	100.05	97.543	98.686	95.105	99.351	100.17	100.3	106.75	99.141	103.22	100.65	101.03	106.05	102.14	99.121	100.84	103.95
104.82	101.36	108.19	103.95	105.33	93.417	98.885	109.37	99.704	106.82	103.74	110.68	109.79	103.04	108.9	99.106	105.96	106.98	105.03	109.49	99.624	109.17	106.29	105.42	104.9	106.14	99.758	104.76	102.6	108.96	110.79	100.65	113.48	104.98	104.73	107.41	109.16	106.56	102.41	106.26	109.68	102.62	103.66	102.78	109.7	108.34	103.52	105.69	105.63	107.67
110.1	104.91	107.68	109.76	105.66	116.39	104.44	109.04	107.07	101.99	107.81	104.7	110.44	108.54	113.31	106.56	107.15	110.1	109.17	109.39	110.99	105.52	112.21	110.68	102.99	108.54	110.8	109.8	104.24	103.51	107.24	101.83	104.46	109.39	110.25	109.54	102.76	106.93	113.03	108.14	107.82	110.39	106.3	106.14	110.32	105.22	107.2	101.63	110.77	104.93
106.13	102.05	107.44	107.56	104.58	105.1	107.08	101.86	108.81	108.64	105.48	99.909	107.19	106.7	109.37	107.97	110.09	105.2	103.53	110.23	109.04	107.46	96.14	102.82	104.88	103.56	110.39	108.86	102.34	108.24	108.3	108.64	107.8	112.84	102.59	102.3	102.31	104.54	103.4	104.95	106.64	109.94	109.38	105.04	103.6	100.84	102.31	104.65	97.822	108.26
101.15	101.24	99.733	96.943	98.816	99.516	100.72	101.38	100.95	102.42	109.81	103.77	103.26	101.69	101.23	99.294	95.175	100.1	108.84	99.514	98.397	97.782	99.479	94.179	92.711	102.18	98.571	99.398	100.49	96.017	101.91	94.68	103.03	100.93	103.05	101.14	99.636	91.13	101.35	98.668	98.624	98.306	109.84	102.48	103.15	104.98	108.23	105.38	100.26	105.23
109.26	103.94	103.44	102.33	101.36	107.67	102.48	107.91	110.06	107.92	110.27	100.73	109.48	103.17	99.145	103.94	104.14	108.78	104.28	105.44	103.76	103.23	111.75	102.97	105.3	100.55	99.878	104.9	98.615	106.84	108.94	101.63	103.03	104.2	105.65	97.277	106.12	105.46	110.5	106.03	110.2	108.09	106.47	101.64	108.13	105.29	104.69	106.65	104.74	108.07
105.55	107.39	106.32	108.54	111.73	104.19	106.01	107.08	104	105.16	101.96	104.34	105.29	99.109	108.14	115.36	99.031	103.46	102.06	103.82	99.62	107.17	107.52	101.68	108.64	104.29	101.24	110.41	106.94	108.9	106.22	102.26	102.37	106.73	99.864	105.7	111.42	104.86	109.39	107.88	110.58	111.22	100.67	112.74	108.95	103.06	108.26	101.91	103.65	103.46
112.25	108.73	112.03	113.44	112.3	109.43	107.97	108.22	111.42	108.01	108.64	106.46	110.81	111.66	105.48	105.31	113.01	105.49	106.31	114.04	105.22	111.72	110.96	105.3	114.73	104.81	108.73	114.4	111.18	109.89	108.52	111.63	118.3	108.09	113.99	112.82	112.96	113.4	112.62	113.08	110.8	107.44	111.48	110.05	115.29	107.02	110.81	107.98	105.71	104.94
99.238	105.18	99.661	98.507	103.03	101.73	101.11	103.64	102.57	97.095	93.449	104.94	101.9	100.7	100.88	98.582	102.96	96.547	103.8	106.1	100.91	101.57	101.42	100.42	97.52	102.09	100.24	98.438	105.42	97.508	99.714	101.91	100.1	95.475	103.82	92.06	95.688	98.046	98.263	97.61	102.22	95.873	103.69	105.66	103.71	94.989	96.314	101.19	94.998	109.63
110.44	115.24	110.53	111.86	113.23	108.95	108.83	113.06	109.55	110	114.89	109.04	109.22	105.02	116.04	109.68	113.21	105.24	109.48	111.28	116.51	110.79	110.97	112.57	109.18	113.23	109.39	110.78	106.78	108.32	109.52	112.27	111.62	123.9	119.18	111.85	116.84	108.51	114.97	112.13	114.09	115.75	112.81	114.84	107.65	105.74	110.28	117.45	117.67	109.72
116.92	117.95	114.39	117.23	116.77	115.49	117.21	112.81	118.51	114.57	112.06	115.5	120.14	117.62	123.56	123.15	120.24	114.9	114.28	119.08	121.57	120.19	111.33	115.07	114.52	114.12	118.5	113.86	115.76	111.63	118.77	121.45	118.13	121.81	123.71	115.67	115.84	123.76	114.53	119.88	118.34	117.76	116.61	109.51	112.12	118.63	118.95	119.61	121.96	110.41
102.05	100.58	101.02	98.266	96.56	101.38	95.796	103.95	100.6	102.37	103.57	105.61	104.32	100.08	102.57	94.483	98.672	95.538	94.278	99.82	106.88	97.405	95.226	99.636	102.18	95.243	97.874	98.186	102.71	98.264	103.82	94.275	96.052	100.61	96.874	103.5	105.11	95.29	103.64	98.687	98.548	98.791	101.27	97.879	103.92	100.45	102.84	101.78	97.82	101.96
110.81	111.67	112.13	112.1	108.77	108.27	116.93	112.92	106.66	105.16	108.35	106.83	104.25	102.98	109.3	103.04	108.15	108.97	104.57	107.77	104.36	103.22	104.2	105.31	108.09	107.92	103.86	111.16	114.81	112.89	106.34	106.58	113.34	104.25	103.06	110.95	107.93	106.43	107.83	105.02	109.59	103.15	106.26	104.73	112.2	111.86	107.19	107.76	107.92	109.47
110.13	109.36	111.63	105.23	113.94	110.27	114.01	108.66	118.32	111.23	116.93	109.91	116.17	115.05	113.2	111.25	111.29	109.49	107.65	113.49	114.52	109.65	110.2	109.6	117.3	108.94	105.84	115.09	114.08	114.41	121.36	106.31	112.62	109.58	114.02	115.75	109.55	118.15	116.77	114.41	114.09	112.79	110.93	103.91	115.23	113.05	112.19	116.71	111.21	110.44
113.7	108.08	110.24	111.41	112.13	106.74	107.63	115.05	110.8	119.13	114.31	110.72	111.17	111.6	108.91	115.01	109.19	112.47	110.08	113.39	113.51	107.37	110.32	109.54	117.69	110.73	115.5	117.15	115.1	112.07	107.59	117.25	114.6	113.08	109.05	114.85	111.57	114.51	114.76	111.97	115.13	108.91	113.82	105.35	109.53	115.95	107.22	108.88	114.59	116.44
106.93	102.42	102.8	106.05	95.041	100.37	99.032	112.24	105.32	109.84	107.05	107.74	106.89	100.76	103.54	102.2	99.604	108.69	107.31	102.35	113.55	105.31	110.79	105.1	107.86	98.237	101.91	102.32	102.59	96.666	101.29	105.93	107.06	105.68	103.54	112.1	103.92	104.12	99.341	107.67	103.09	105.27	104.52	103.26	104.04	102.47	102.69	107.04	102.4	110.62
118.48	113.96	121.64	114.99	122.35	118.03	119.57	125.42	116.45	117.8	114.75	117.24	116.35	119.74	117.72	120.26	124.64	113.8	113.24	122.35	121.32	120.52	115.78	116.75	116.11	115.65	118.27	120.63	112.12	121.89	120.04	115.44	118.37	116.03	117.66	114.74	117.01	117.33	114.97	113.46	119.38	116.22	120.03	117.67	123.79	112.69	120.43	120.93	120.06	119.14
109.67	106.18	100.56	107.06	101.55	103.19	106.52	106.06	106.5	101.33	99.105	105.37	101.88	106.39	109.85	106.72	102.12	101.14	108.04	104.88	101.02	106.84	99.991	109.49	100.09	100.18	108.01	101.47	109.19	106.06	102.35	110.27	103.44	111.8	109.33	108.81	106.87	100.18	106.35	101.83	108.85	107.14	109.84	107.36	97.022	103.17	111.41	107.61	107.05	99.995
110.54	99.499	104.89	105.79	106.54	105.21	112.35	110.72	107.64	107.65	109.4	99.505	108.34	99.256	103.03	108.43	107	103.71	103.76	110.38	102.96	99.909	106.94	103.9	101.63	105.63	102.25	105.12	107.52	106.03	111.11	108.51	103.79	103.36	104.7	106.22	108.62	104.89	110.34	107.87	98.307	107.08	109.41	101.64	105.37	108.21	102.38	111.43	115.38	106.01
102.07	103.14	104.29	107.91	108.13	110.49	100.29	102.37	105.92	104.65	102.46	103.46	106.86	110.91	100.03	112.33	107.42	110.12	99.145	104.76	108.62	108.18	103.23	104.22	102.59	106.45	103.03	105.78	112.42	96.095	102.4	105.44	105.23	107.88	102.26	108.17	109.34	104.31	104.86	112.73	108.31	101.35	105.63	101.48	111.73	104.88	105.81	107.28	105.81	110.03
101.58	113.25	107.19	112.1	105.12	106.91	103.61	103.05	105.05	103.77	102.88	105.77	112.71	104.23	107.27	105.01	106.49	107.51	106.61	109.39	105.06	101.58	100.37	109	107.68	106.44	103.29	101.78	98.446	100.27	108.88	101.9	107.17	101	101.29	104.61	107.01	102.65	107.25	106.02	106.99	103.71	105.79	95.978	102.67	107.02	108	105.89	100.58	104.51
98.602	103.6	101.73	101.15	101.77	101.43	100.94	103.89	106.84	101.86	101.59	98.139	107.27	103.7	93.201	102.94	95.616	99.379	95.325	100.94	105.78	98.621	98.969	98.868	104.86	106.37	102.15	103.2	100.34	100.67	102.04	106.67	96.861	99.334	91.274	97.841	97.989	102.65	102.26	96.292	98.803	101.09	99.73	103.65	97.754	100.66	91.583	105.34	98.754	100.34
98.73	102.54	108.15	104.31	109.74	104.26	100.32	104.71	104.03	102.6	110.32	106.18	102.95	102.77	104.49	103.16	105.47	105.28	102.92	104.74	108.48	102.14	101.73	104.86	101	105.09	107.04	104.73	105.72	111.17	106.86	107.37	99.925	105.26	104	104.45	107.74	104.97	103.79	102.75	102.11	106.21	104.09	100.58	103.85	109.25	104.35	103.77	97.924	106.29
108.36	110.31	111.03	113.74	115.49	108.77	109.14	110.23	109.14	103.03	104.82	107.65	103.14	105.39	111.82	110.25	106.46	111.8	107.76	117.33	106.68	104.89	109.86	107.01	104.15	112.42	119.67	107.44	101.53	116.86	106.21	113.22	110.57	111.95	109.23	108.44	114.15	114.3	117.18	110.27	106.82	109.07	112.58	108	111.73	110.75	111.23	110.71	115.44	107.45
103.15	100.23	101.84	102.51	104.68	100.91	100.73	105.37	106.55	103.82	100.76	107.37	104.01	101.94	106.56	104.58	103.56	106.15	103.06	101.98	102.23	101.8	99.548	102.33	101.38	100.55	103.09	104.54	105.51	104.15	106.24	101.66	108.33	104.94	98.466	108.69	100.73	101.74	106.66	102.07	104.44	104.52	107.45	102.2	104.92	108.13	104.41	100.04	104.09	104.27
107.71	103.39	104.38	101.93	103.49	107.24	105.58	107.41	111.85	97.27	108.36	105.16	107.88	106.57	107.77	99.772	107.14	103.55	108.47	100.84	107.94	107.78	104.56	98.661	109.11	110.63	111.5	100.13	104.52	108.89	106.32	108.8	112.33	105.55	104.02	102.5	104.03	100.03	107.06	107.9	109.1	100.06	98.885	103.24	107.43	110.84	100.41	100.27	105.9	105.67
107.12	111.83	106.51	104.56	100.26	105.62	105.99	97.986	104.73	97.184	103.7	103.47	105.31	106.55	107.05	99.52	111.75	111.79	109	107.38	106.72	102.38	102.55	105.06	109.7	105.12	104.18	108.82	104.67	98.924	100.8	109.1	103.13	106.9	103.31	110.97	109.37	99.442	104.01	103.61	102.67	105.28	103.43	110.46	107.53	105.75	99.466	104.27	110.3	106.08
105.53	95.618	107.83	105.29	105.79	107.91	103.58	102.81	101.6	106.1	103.36	97.476	106.29	106	101.64	111.64	101.72	109.22	114.61	103.98	101.51	107.58	101.75	106.51	100.97	105.01	103.88	102.59	106.34	104.8	98.961	108.15	106.24	104.11	107.67	104.25	100.82	105.14	103.15	105.62	107.92	104.89	105.84	99.799	102.59	102.17	104.78	101.89	106.04	105.49
102.49	108.09	100.83	108.71	104.63	100.68	101.92	110.79	96.686	105.47	106.26	106.4	103.99	105.34	104.2	114.32	102.15	106.57	106.39	101.71	111.76	106	95.546	110.05	103.38	98.834	107.9	109.42	104.81	103.02	105.77	101.73	108.21	103.25	108.06	104.84	105.72	109.95	104.4	104.4	103.08	103.22	102.41	103.97	112.51	104.78	109.59	102.41	111	112.43
106.44	111.95	113.55	107.95	106.6	108.06	103.19	109.47	106.75	112.63	112.97	109.76	106.44	107.48	113.83	112.28	111.36	112.76	112.06	111.25	111.07	106.22	104.54	105.74	116.26	114.17	110.73	104.99	113.2	113.9	109.53	113.17	112	110.42	107.78	105.99	108.23	109.8	111.8	111.48	113.32	111.53	105.64	112.03	107.9	117.08	107.9	108.03	107.4	108.61
104.17	104.66	102.05	110.07	106.29	98.499	104.72	102.13	109.48	104.45	103.69	103.66	104.47	101.76	102.08	110.55	103.1	99.976	110.47	104.55	103.04	108.01	100.03	106.08	105.05	104.49	103.41	100.24	99.49	106.55	109.58	95.156	104.43	104.86	101.29	101.73	98.211	104.34	101.9	105.98	97.903	104.72	100.96	107.15	105.44	102.53	102.3	98.824	107.03	112.6
105.18	103.52	103.56	104.11	114.35	109.63	114.11	106.78	109.18	107.46	100.56	105.14	110.1	107.45	101.46	99.599	101.31	109.61	108	100.91	105.19	104.07	99.515	111.96	106.54	106.49	103.13	110.17	109.31	103.79	113.18	110.48	103.84	104.06	109.22	108.43	107.14	101.39	109.07	107.24	105.82	104.79	111.75	107.06	106.22	110.23	103.86	100.99	109.12	97.23
111.91	105.09	100.99	108.63	114.35	105.37	103.02	101.96	109.99	107.17	105.55	107.09	102.79	111.76	107.8	109.28	107.04	106.57	101.53	105.11	105.94	104.1	101.67	103.15	102.16	105.44	107.07	104.36	100.52	102.54	101.39	103.57	110.54	104.5	108.02	108.91	108.09	106.14	106.03	108.53	110.49	101.88	104.24	105.72	104.97	112.71	100.23	105.29	107.5	111.96
108.99	103.04	99.66	114.99	98.935	105.64	107.58	112.3	102.77	103.27	107.63	107.55	104.83	108.34	104.72	104.69	99.724	108.51	100.5	107.01	105.15	101.29	104.62	108.71	106.43	109.42	103.25	107.9	107.87	101.78	108.36	102.64	105.72	103.12	100.35	97.72	108.43	112.74	103.7	103.57	103.21	106.31	105.54	110.05	108.94	103.2	102.82	107.71	100.13	109.31
107.7	107.92	101.11	107.94	103.13	105.73	111.53	103.01	106.16	108.57	103.98	99.587	105.53	106.7	105.22	107.65	105.98	110.71	103.33	109.5	103.72	110.68	113.18	110.25	110.53	110.62	108.41	110.43	111.53	109.61	109.55	99.634	107.27	104.72	109.88	104.42	106.41	108	112.44	108.84	105.98	109.11	106.31	104.07	103.03	104.03	103.72	108.02	106.4	101.67
97.696	104.9	110.08	103.62	106.68	108.79	106.87	104.77	108.2	108.49	106.57	106.41	108.68	106.31	105.75	112.18	109.09	103.85	105.51	106.14	103.7	102.28	107.31	108.96	108.85	104.47	110.05	107.25	112.59	102.23	107.52	100.31	106.22	110.11	102.72	103.17	101.78	106.68	104.71	112.75	110.5	109.05	98.917	103.93	103.65	106.78	100.23	111.87	104.83	104.48
105.16	105.42	103.07	103.14	103.34	105.03	107.15	109.1	102.12	110.26	108.37	108.14	108.93	103.66	105.69	108.57	108.18	102.68	102.04	106.6	101.65	106.27	105.56	98.9	110.08	104.45	103.39	110.11	108.76	103.84	104.35	104.25	101.48	104.32	103.01	105.13	108.2	109.71	104.46	103.7	99.512	105.17	107.4	101.22	104.21	100.57	102.38	101.26	108.83	106.28
110.2	117.29	110.53	114.38	120.02	107.44	119.32	109.25	110.42	112.77	111.91	114.7	110.44	107.77	117.1	109.03	108.86	110.02	113.55	114.31	108.32	113.88	112.7	108.47	113.86	110.05	110.35	114.36	109.88	111.6	114.02	110.52	106.02	104.22	108.5	113.53	108.7	113.05	114.23	113.5	111.24	112.24	115.66	116.71	118.67	115.88	117.16	116.85	110.88	103.25
117.19	106.28	110.18	113.98	110.77	109.64	111.16	108.32	109.9	114.1	112.87	116.47	112.43	117.61	117.13	109.27	105.39	109.93	113.62	109.61	114.23	109.64	112.13	102.66	111.61	108.89	112.73	111.12	111.63	107.79	108.68	110.43	105.19	106.67	107.11	108.2	117.81	119.82	111.17	116.8	110.5	114.23	111.8	107.61	112.14	113.34	111.74	105.88	116.13	114.84
111.6	107.62	107.35	110.9	114.99	108.82	110.91	109.91	111.9	109.77	113.71	111.63	113.49	109.59	107.8	110.98	109.56	117.56	115.77	104.84	107.33	113.18	107.69	113.18	108.71	109.42	113.21	114.48	115.66	108.92	112.33	111.29	111.29	104.64	109.27	109.73	112.64	103.72	110.99	108.5	114.63	107.86	112.97	111.47	113.62	107.93	111.65	112.44	110.58	118.46
101.38	109.72	108.46	102.95	105.51	113.4	101.16	108.21	107.09	102.6	99.594	107.14	104.87	111.91	110.28	111.24	107.12	106.73	104.34	106.49	110.82	106.11	111.82	99.126	105.25	105.72	107.8	107.41	109.3	104.95	103.96	102	112.63	103.33	104.37	109.05	107.03	106.25	97.719	107.29	110.15	101.1	104.81	105.92	102.55	101.12	108.76	105.66	108.64	108.44
113.49	109.47	109.98	110.77	109.08	106.74	109.49	111.49	103.63	109.66	112.84	109.39	111.57	109.4	114.6	112.32	110.14	110.55	108.9	111.77	109.5	112.43	114.4	114.89	116.02	112.06	102.73	111.31	110.46	116.63	111.54	108.75	112.33	113.35	109.66	114.59	105.8	108.48	111.37	108.7	116.41	110.41	105.51	111.76	104.2	110.56	115.47	108.47	113.38	112.17
110.95	114.3	104.89	99.848	104.25	104.84	104.24	101.18	106.82	106.22	102.13	109.51	106.76	108.58	107.9	106.89	107.24	106.29	105.64	97.132	105.62	102.83	105.06	106.81	103.42	106.53	106.18	98.406	108.85	103.54	111.96	101.53	104.31	104.45	107.86	106.27	103.82	106.02	105.99	109.01	103.76	101.8	105.66	109.13	103.62	110.14	102.75	111.33	109.88	104.86
109.56	103.47	100.28	103.55	108.22	104.33	106.24	107.58	103.07	104.84	112.01	110.98	101.49	106.09	105.1	102.38	99.755	99.424	99.135	104.18	115.05	100.01	104.68	106.37	108.63	106.25	100.98	104.17	106.95	103.33	97.25	96.26	106.44	106.65	100.38	107.46	104.14	101.26	104.13	103.39	102.22	106.96	94.66	108.25	105.48	99.663	106.41	100.12	105.57	97.712
116.15	111.9	106.1	110.39	114.88	114.18	114.03	109.69	114.77	110.97	114.38	119.3	108.69	110.3	114.14	111.37	109.42	109.06	113.8	108.52	123.32	115.14	112.79	113.87	108.16	113.43	101.6	107.52	111.54	112.4	113.14	111.67	112.7	110.33	113.15	107.83	114.79	107.8	107.45	111.47	113.83	104.68	108.8	119.53	108.28	106.14	111.41	107.06	110.52	114.86
111	114.28	117.54	112.25	114.8	113.22	106.44	112.85	109.39	113.58	107.53	111.22	117.23	111.03	113.9	117.28	116.53	108.28	111.44	106.64	115.19	110.23	116.23	110.98	111.6	110.2	112.9	112.71	111.41	108.06	112.28	111.68	113.45	110.01	113.25	106.01	109.43	110.68	114.82	108.66	106.45	113.89	110.34	107.34	110.27	108.73	114.54	116.49	109.61	110.99
104	112.39	110.15	106.84	106.44	105.56	110.72	104.84	105.67	108.54	113.04	108.28	108.35	101.51	104.86	110.3	110.52	98.497	110.9	113.02	105.19	106.49	104.21	102.38	107.03	111.32	109.48	105.74	115.03	108.64	115.78	104.26	107.57	106.36	106.09	109.1	107.46	104.19	108.79	107.8	103.08	108.49	104.18	108.74	105.22	102.11	107.2	106.1	110.22	109.05
113.97	114.82	120.04	114.1	121.16	119.21	123.12	120.24	113.53	122.13	124.88	123.04	118.82	120.72	120.56	114.33	113	115.71	117.02	117.63	120.12	119.11	116.48	118.99	117.89	114.55	123.38	119.07	120.54	118.58	113.87	120.05	115.01	114.34	122.57	117.45	119.57	119.56	120.2	116.76	119.06	108.64	115.57	116.44	116.27	121.19	118.79	118.05	112.57	119.19
102.08	102.36	102.39	105.68	105.47	102.6	100.1	98.064	106.99	107.07	110.88	108.87	106.33	109.44	105.42	103.39	106.65	101.77	99.189	105.83	105.59	108.62	104.41	103.53	108.83	107.99	107.34	101.42	109	103.11	111.21	105.69	109.29	102.5	100.6	109.51	102.54	110.84	106.42	107.27	102.75	106.1	103.03	103.41	100.08	108.04	106.89	104.32	104.29	107.25
108.74	106.77	106.34	105.69	108.91	112.77	105.76	107.53	109.93	109.28	104.91	113.05	107.47	102.9	103.37	99.926	108.55	102.69	113.69	111.53	105.72	109.46	103.59	105.88	103.44	102.88	104.23	99.406	103.14	100.35	107.87	108.7	105.49	107.82	109.42	106.8	105.84	104.45	104.75	103.12	105.67	108.11	112.52	111.62	106.47	111.21	108.66	106.74	104.65	105.66
100.63	107.98	112.07	109.17	112.55	107.18	111.67	102.74	112.56	101.25	106.45	106.24	105.18	107.41	110.89	111.49	107.75	114.15	108.6	105.86	111.11	111.76	112.04	110.2	102.05	104.74	101.2	113.87	113.66	114.49	108.63	112.88	114.81	111.63	115.73	112.05	110.87	117.13	113.51	98.277	116.67	107.74	113.88	112.04	107.22	108.33	108.26	105.09	115.66	106.93
115.43	106.6	111.62	110.93	106.72	113.3	109.04	107.73	108.77	109.77	114.5	109.73	107.43	113.17	108.2	111.58	109.71	106.18	104.27	112.38	116.13	111.78	112.61	110.28	108.39	104.98	110.76	109.55	109.14	108.92	120.94	108.88	110.81	112.26	115.2	109.05	110.84	108.62	113.94	107.66	108.33	105.95	112.56	109.48	113.13	107.24	113.91	115.1	110.93	102.48
109.43	109.22	107.84	98.443	101.92	108.97	108.04	110.51	111.79	109.81	108.67	103.02	102.08	102.65	108.96	101.8	106.41	103.82	101.82	101.05	104.69	109.73	105.9	103.18	108.19	107.44	108.19	106.38	102.87	97.504	104.74	103.41	100.81	99.939	109.33	107.06	102.57	106.67	109.32	102.69	101.59	111.77	107.98	99.844	106.87	103.85	105.14	106.79	104.5	104.91
102.93	106.09	107.12	108.63	104.88	105.41	103.32	105.49	104.11	106.4	111.05	109.23	102.91	104.63	105.44	103.86	99.412	109.1	107.56	102.71	103.84	103.99	98.854	103.7	103.31	102.45	99.327	106.06	105.56	106.24	109.21	105.48	101.93	106.5	97.974	99.47	104.73	113.86	105.55	109.74	112.81	105.91	103.75	107.63	102.96	110.31	100.66	104.95	105.19	103.3
104.42	103.9	94.422	107.15	104.45	101.51	101.38	105.55	109.38	109.31	100.81	101.55	100.26	104.91	102.6	105.52	98.355	101.6	101.37	110.4	99.413	98.608	104.35	108.92	101.09	105.84	102.73	104.56	106.72	112.27	103.65	102.96	110.19	107.18	106	106.62	105.48	107.72	111.05	98.741	105.43	103.01	107.13	110.62	97.753	105.86	106.21	103.16	102.99	103.5
99.861	106.06	109.22	105.23	103.47	105.63	102.17	104.2	107.79	105.3	109.22	108.34	111.83	104.51	105.09	105.01	103.58	112.04	109.58	110.05	105.47	105.63	104.2	108.53	104.07	104.76	105.71	112.36	108.53	107.57	100.52	104.08	96.357	102.79	106.59	111.07	99.243	101.99	102.14	103.38	100.33	102.05	102.09	107.48	109.12	104.5	110.38	106.92	102.97	101.72
111.05	115.16	114.02	110.64	116.23	111.83	120.09	107.64	109.1	110.89	112.86	110.25	112.89	111.2	103.11	111.43	103.66	110.92	114.61	108.11	112.91	114.48	114.11	113.3	116.72	109.97	104.46	112.36	114.12	99.827	115.64	110.24	105.76	107.7	118.78	110.24	116.84	112.8	103	104.75	111.03	109.71	115.84	109.9	114.84	112.77	119.22	108.16	116.66	116.63
104.13	104.41	106.43	104.81	110.04	105.85	101.29	100.5	106.72	104.04	105.26	106.81	108.25	102.7	107.9	104.64	105.01	103.62	107.25	106.61	111.54	103.89	104.83	100.88	103.64	102.33	111.42	105.37	111.2	106.46	99.997	111.79	107.73	107.33	110.68	106.15	100.78	112.41	106.42	105.45	112.3	103.42	115.38	101.12	105.87	104.15	103.28	109.18	104.92	101.04
106.35	103.34	101.61	107.99	102.71	102.52	100.96	106.53	104.21	104.34	105.72	98.565	94.662	103.34	103.93	101.66	103.39	103.05	106.68	99.161	109.49	103.71	104.14	101.97	104.16	104.59	103.34	103.76	105.61	101.86	107.48	107.6	101.72	108.16	108.04	98.555	106.49	100.65	101.22	104.09	108.23	102.02	109.15	104.23	105.44	104.27	101.89	101.22	106.1	104.38
111.3	114.32	103.55	109.92	112.59	106.79	112.5	112.75	109.49	116.29	108.18	111.23	117.27	110.97	106.12	103.25	112.95	109.25	112.08	114.34	117.45	112.73	109.15	106.42	112.68	110.6	114.96	114.09	114.23	103.61	111.76	111.35	112.45	108.98	112.11	111.82	107.92	109.1	112.77	107.97	113.68	112.09	108.19	105.89	112.64	110.34	114.92	116.65	113.98	112.53
118.73	118.74	113.63	117.52	122.62	116.96	118.72	112.84	117.7	122.7	119.96	120.04	116.82	111.01	118.69	120.35	120.89	115.58	117.96	118.26	114.26	122.79	114.87	123.81	118.09	125.25	125.27	119.74	117.53	116.72	125.55	117.87	116.29	116.05	116.37	118.81	118.01	114.84	116.54	118.71	112.57	122.01	111.06	121.61	118.4	116.05	113.01	118.08	123.11	116.55
104.2	103.44	111.49	102.59	102.05	101.69	105.47	101.57	110.96	107.5	113.09	104.89	105.67	110.87	104.38	102.86	100.81	103.54	107.82	103.03	105.06	108.72	104.22	107.77	101.85	105.44	106.97	107.4	111.83	101.57	108.39	108.59	106.27	105.31	106.32	105.58	104.23	107.38	111.86	108.52	106.52	109.68	106.48	103.55	106.98	101.16	113.25	101.89	105.16	106.93
100.99	108.93	104.91	107.69	111.91	100.33	106.21	108.58	110.71	104.4	105.29	109.22	105.82	106.86	111.92	115.41	112.36	112.15	105.56	103.78	103.14	103.1	109.3	107.12	105.6	110.17	108.86	102.55	106.82	110.66	104.77	107.41	105.46	111.5	103.21	100.6	104.14	110.87	105.02	104.02	105.64	111.14	102.75	109.71	100.13	107.2	115.21	100.75	105.29	104.7
112.96	113.02	112	106.92	110.43	120.23	119.29	105.93	112.56	112.22	107.77	113.19	111.06	114.51	113.51	118.82	105.98	116.69	112.85	110.89	113.04	110.49	111.34	112.1	105.81	110.86	111.9	107.27	107.71	113.26	114.71	113.93	113.11	110.69	111.52	116.37	109.51	110.86	114.99	110.82	113.8	114.04	105.72	113.61	113.31	119.4	118.01	106.85	114.34	111.96
123.6	114.09	119.72	111.77	114.41	115.51	117.11	116.83	114.18	118.7	118.35	118.99	110.43	115.52	112.79	112.55	117.22	111.95	123.84	114.85	113.98	113.48	116.8	120.69	117.49	111.72	110.05	118.08	112.3	113.82	113.86	113.09	113.84	119.01	114.09	115.97	115.65	118.54	117.87	116.47	120.89	118.53	112.38	120.33	113.91	118.7	113.91	115	122.29	116.37
115.27	105.78	111.36	112.16	108.38	111.97	107.09	105.59	110.48	115.34	114.77	114.12	111.21	108.47	114.19	117.52	112.64	115.37	114.4	110.19	106.86	112.91	112.28	112.29	113.68	111.41	113.74	109.85	117.47	108.79	111.97	113.83	110.29	110.12	110.58	110.92	110.4	110.14	109.85	109.62	115.13	112.1	109.28	113.4	112.21	109.55	115.9	109.25	113.79	112.92
106.7	106.5	103.17	106.7	112.57	102.82	106.75	109.54	107.27	107.52	105.25	107.33	108.33	106.01	106.85	100.06	102.48	101.09	107.09	103.67	106.62	111.23	107.65	104	103.53	112.67	114.07	107.82	103.86	100.86	109.33	103.97	109.17	108.82	107.53	104.57	107.28	107.76	109.36	105.81	102.76	107.44	106.47	96.051	106.09	107.42	100.31	107.65	107.83	107.67
104.75	110.43	99.31	102.96	104.77	105.35	108.13	108.19	105.76	108	103.76	108.81	117.22	108.94	107.59	103.7	104.26	104.19	102.4	101.58	103.25	111.03	108.28	103.02	106.51	103.45	112.09	108.45	110.9	110.44	102.05	110.22	106.16	102.01	102.8	98.21	105	104.89	112.78	104.84	102.29	113.22	107.46	106.36	104.36	106.64	112.19	105.96	111.24	107.97
110.21	110.54	114.24	121.06	116.32	116.18	113.35	108.2	113.57	115.94	109.89	108.41	105.29	112.93	116.41	118.25	107.46	114.68	108.64	105.15	101.46	111.71	111.49	112.79	112.18	113.86	108.66	112.78	112.97	116.88	108.05	108.27	116.46	112.12	112.02	111.79	110.73	121.79	110	113.77	110.55	113.84	111.76	113.24	105.6	116.87	109.89	110.06	108.52	108.73
99.939	108.48	111.04	106.36	107.92	103.67	109.97	106.68	108.37	101.65	108.04	105.52	107.77	107.76	104.82	104.93	106.13	102	105.16	103.14	108.81	105.65	114.34	101.27	102.17	110.91	108.07	112.19	105.19	109.08	105.4	106.16	103.58	105.79	111.2	100.19	105.83	104.56	109.77	103.97	108.67	106.37	110.35	108.16	110.44	102.54	101.08	106.27	105.48	102.25
108.94	115.28	113.31	113.44	108.68	119.86	118.61	117.21	106.42	115.89	110.87	108.22	109.85	118.05	105.16	118.06	113.79	109.32	106.15	113.31	113.56	115.55	109.08	116.26	113.1	111.86	114.53	115.57	111.5	110.62	114.99	116.67	108.15	108.8	105.92	110.74	113.42	117.66	112.68	111.08	110.32	104.11	117.87	118	109.63	111.43	112.17	110.9	111.48	112.49
111.04	102.36	98.77	102.82	104.76	107.69	102.73	106.34	109.78	106.13	107.56	100.19	111.08	108.79	101.85	107.38	103.66	107.9	105.55	105.51	101.03	106.73	106.19	109.1	105.56	100.25	106.43	101.04	108.53	101.46	107.67	106.02	108.88	113.68	101.57	113.67	105.92	104.6	111.93	99.011	106.51	110.59	109.49	105.84	104.31	98.634	106.45	104.89	95.76	103.75
103.76	99.957	101.64	100.22	94.989	101.27	102.2	99.22	101.23	105.8	104.51	102.71	96.592	102.81	100.08	98.788	99.491	101.28	96.53	100.81	103.17	100.51	101.8	99.224	99.728	97.57	100.02	102.84	99.795	98.656	97.064	100.79	96.684	93.218	99.803	101.47	108.92	97.72	101.7	96.171	101.68	99.776	107.56	93.355	99.511	101.5	97.371	101.34	101.8	104.48
117.81	114.63	121.16	116.83	114.85	113.02	123.56	116.33	119.34	125.37	116.58	118.4	116.4	118.09	126.16	119.34	119.16	111.9	118.32	112.75	119.65	117.81	119.42	123.27	119.96	121.44	119.41	119.89	118.7	115.15	115.49	115.22	123.81	118.26	123.81	115.69	114.72	122.52	115.07	114.03	113.24	115.97	120.28	116.09	114.78	115.22	116.13	118.51	116.73	117.69
109.46	108.45	102.41	107.28	108.75	112.44	108.3	106.23	111.36	110.51	107.02	104.56	109.57	107.66	104.74	108.63	104.87	112.31	102.16	107.77	105.44	109.93	107.73	107.17	100.62	109.88	102.97	103.18	103.65	109.81	105.21	111.65	109.68	111.6	106.17	105.02	113.47	106.37	98.506	104.09	103.87	102.47	107.87	108.3	112.36	107.8	106.72	109.75	111.25	112.15
104.52	105.74	112.32	102.16	114.34	108.03	104.17	107.4	107.9	99.402	104.74	106.63	108.18	104.71	99.531	104.36	109.06	114.44	103.3	106.81	106.54	98.192	109.64	102.62	102.65	112.95	98.089	110.08	104.49	104.89	107.42	105.33	102.12	113.29	105.29	105.71	110.71	106.13	101.94	104.92	103.15	102.71	102.02	107.81	108.5	104.11	104.52	102.96	105.82	99.031
107.48	109.41	101.79	108.25	100.84	103.64	102.69	103.39	104.28	102.73	101.16	104.24	107.49	109.94	104.92	104.9	106.08	106.34	107.88	107.91	109.72	102	105.66	106.54	105.6	111.21	99.018	104.94	109.46	106.03	103.3	98.688	106.55	115.54	103.31	97.216	105.52	100.92	109.38	107.69	96.976	107.71	98.691	103.9	106.77	104.87	107.35	110.17	107.67	107.93
109.21	109.44	106.18	106.43	109.39	105.75	107.11	108.72	105.72	105.56	104.82	109.89	99.811	105.94	107.59	105.93	100.73	101.25	104.15	104.67	104.05	107.04	109.16	109.75	101.28	101.35	106.17	104.4	108.8	104.26	102.98	112.49	104.02	99.599	103.77	108.84	101.36	104.42	103.98	109.26	105.07	108.86	102.7	109.36	109.01	108.6	99.733	108.46	103.5	110.49
121.37	113.94	113.01	119	116.72	123.31	116.05	119.07	113.95	112.16	120.89	116.84	119.48	118.74	115.26	119.3	115.58	120.08	116.4	119.82	113.36	125.05	121.8	108.07	114.19	115.26	116.31	124.2	112.59	116.7	127.47	118.99	116.42	121.53	117.37	112.35	111.27	118.54	117.33	121.03	113.42	118.85	120.32	126.24	120.02	111.53	120.14	121.39	117.43	113.47
110.01	111.8	112.07	104.72	114.31	108.01	108.87	106.63	110.01	110.2	111.31	112.95	107.9	108.11	106.35	108.85	115.04	109.7	103.69	110.17	108.33	108.18	112.21	113.53	110.52	116.06	112.14	116.44	115.27	112.93	111.79	110.3	113.32	117.66	113.86	114.64	117.5	115.95	105.58	113.66	113.27	110.3	110.06	113.98	109.58	110.67	104.13	108.37	107.05	112.31
98.745	102.28	107.21	113.12	103.72	111.26	109.1	111.84	107.18	99.637	102.85	99.889	107.05	108.33	105.08	100.83	112.02	103.81	102.22	102.34	102.64	110.61	105.57	104.44	111.16	106.37	108.28	104.17	110.86	104.69	105.51	104.83	104.52	101.29	102.12	102.98	104.26	110.17	103.43	110.31	108.01	101.77	101.46	108.87	106.47	105.04	104.7	109.15	109.17	103.63
100.52	95.276	100.81	103.08	102.55	95.106	102.19	98.547	104.85	97.854	99.709	107.2	95.827	100.26	100.4	107.1	103.47	107.35	101.63	102.25	101.72	105.65	95.657	96.797	95.342	102.97	103.25	95.839	96.324	90.14	101.57	100.8	101.38	102.84	100.41	97.284	99.949	93.666	94.089	100.05	100.32	104.81	97.989	101.56	102.77	98.89	92.988	101.54	103.24	103.14
101.95	102.6	105.45	100.95	104.7	104.17	103.82	100.87	106.75	104.76	103.79	108.9	101.65	102.75	101.59	103.43	109.36	103.58	106.05	111.46	104.75	104.78	104.34	105.91	103.41	111.96	105.15	109.07	103.65	106.72	97.517	101.57	112.09	107.89	110.23	107.11	100.67	106.98	108.42	102.36	103.9	100.62	104.71	103.71	106.32	104.26	109.56	101.2	105.83	104.09
96.726	110.85	103.91	105.68	110.27	101.17	105.89	103.65	111.37	103.46	105.88	104.82	113.09	105.53	102.97	107.76	105.34	102.57	112.86	105.59	104.91	103.46	107.23	106.09	103.22	104.53	108.54	97.147	101.91	102.23	107.1	103.02	103.91	105.2	107.17	109.52	103.66	104.96	109.65	103.24	111.04	103.58	95.553	108.38	100.75	106.29	102.65	106.28	104.29	104.54
102.75	103.82	112.25	107.57	107.62	102.19	102.48	103.2	100.52	102.05	107.89	97.972	100.91	104.32	107.38	95.666	104.05	109.82	102.33	101.48	109.21	106.11	104.16	104.07	102.23	99.628	105.25	103.75	104.2	101.82	103.25	108.59	104.32	105.96	106.56	104.71	107.11	102.14	105.22	108.56	105.3	103.35	108.57	110	107.33	103.74	105.47	102.64	104.58	105.13
108.6	107.65	111.79	110.46	107.96	110.32	111.65	107.69	109.9	116.16	111.13	110.3	111.54	115.8	115.77	111.28	115.78	111.54	117.65	110.34	117.49	113.45	113.54	108.97	114.36	109.18	115.61	110.45	112.9	114.05	116.13	105.41	111.98	110.51	111.25	114.8	113.67	109.09	112.99	112.97	110.64	112.88	110.76	109.65	119.64	109.7	113.88	113.75	118.38	116.89
109.15	103.92	106.93	110.28	101.36	110.5	102.57	108.14	106.59	105.85	110.88	108.89	109.82	103.44	105.84	108.38	109.16	111.55	108.41	108.66	104.41	98.175	100.57	104.5	108.11	115.12	107.24	107.08	107.19	105.4	105.64	104.05	100.33	104.97	98.384	102.01	108.79	103.04	107.59	108.91	108.39	102.28	98.111	107.03	110.46	99.966	105.04	106.43	107.6	113.95
110.22	105.31	110.58	108.73	111.96	117.71	108.63	113.63	111.39	100.87	114.07	107.24	114.24	109.65	109.72	109.11	111.34	111.85	113.79	112.14	111.09	110.15	104.34	109.72	108.17	105.43	115.08	109.48	114.69	113.22	109.66	106.13	112.49	111.21	111.26	110.74	108.43	115.45	104.08	106.49	114.05	116.35	113.68	110.74	111.55	106.13	106.78	112.75	107.07	109.48
101.92	105.42	103.62	97.375	96.946	100.73	98.778	102.99	100.25	98.694	105.34	97.02	97.699	107.72	98.474	96.21	104.12	98.875	100.74	95.964	101.3	103.1	98.866	100.74	97.728	90.666	101.01	98.348	99.66	95.758	102.81	98.994	104.33	99.272	99.124	98.514	97.549	99.411	100.33	99.295	99.521	95.697	98.529	97.724	100.51	102.95	98.142	101.54	100.44	99.722
113.55	109.23	107.48	108.23	111.23	109.55	110.21	117.2	108.46	105.73	110.65	113.73	115.26	113.78	107.13	111.25	105.35	109.98	108.41	113.57	112.61	106.57	105.25	109.57	112.39	113.63	113.94	117	106.7	114.86	109.88	106.63	112.13	109.14	117.04	102.48	111.05	110.98	104.17	111.56	108.12	116.35	113.07	112.64	115.8	110.99	107.42	110.37	114.41	107.38
100.52	97.183	98.977	107.32	100.61	109.5	102.57	105.66	105.14	106.44	106.52	101.08	102.9	103.3	103.92	105.4	98.226	101.89	106.63	107.79	108.69	107.45	103.26	97.778	100.11	110.03	102.11	107.61	105.07	105.19	99.847	101.26	108.06	105.36	102.66	107.15	111.37	111.13	98.922	100.91	103	98.408	109.56	107.81	103.53	105.22	98.962	101.56	100.25	103.83
104.76	103.36	105.58	106.97	104.48	109.67	106.33	107.43	105.36	103.04	103.53	106.68	107.04	100.37	106.68	104.7	106.64	103.12	103.68	112.51	101.19	102.99	107.07	103.69	100.11	105.08	107.4	105.08	101.52	107.42	106.12	112.38	102.24	105.85	104.07	99.598	105.14	103.84	100.39	97.47	109.08	101.09	104.69	110.5	101.62	101.69	105.22	103.84	104.82	105.15
103.19	111.79	107.78	107.36	102.65	103.54	109.46	109.5	104.85	103.34	100.78	101.81	109.14	106.93	109.33	101.27	112.87	112.67	102.57	109.33	108.04	105.51	104.21	102.68	109.48	107.61	108.85	106.43	108.74	104.3	101.28	108.31	104.76	106.24	111.67	101.59	99.096	110.02	108.45	109.08	106.26	100.14	102.51	104.3	105.7	107.77	103.9	103.99	106.36	104.25
113.32	109.48	110.21	110	111.53	106.8	112.88	117.99	111.35	109.59	112.45	107.23	107.56	113.73	108.1	113.74	112.43	110.95	111.08	112.23	110.24	107.53	114.54	107.41	107.53	106.37	112.61	109.22	110.79	110.46	115.42	109.29	110.92	109.55	107.82	111.63	111.73	111.57	110.55	113.76	112.35	110.61	110.94	112.6	107.08	105.11	109.98	108.56	113.76	102.93
106.37	114.02	102.87	112.31	114.3	118.02	110.6	112.49	108.95	117.61	114.16	111.32	111.36	108.57	113.27	109.31	118.51	111.68	116.16	105.57	116.01	109.48	113.13	107.98	113.94	115.43	110.9	109.61	106.48	110.71	113.77	113.11	112.01	114.16	111.02	116.22	110.52	110.04	113.86	113.66	108.01	114.99	114.21	109.57	110.4	114.29	113.37	115.39	112.21	103.45
105.75	103.25	112.47	107.26	100.08	107.14	102.09	107.82	110.27	107.22	102.38	113.46	106.83	105.91	108.39	106.43	104.89	107.96	111.47	101.62	104.93	107.87	106.43	110.6	111.79	109.8	106.05	109.83	100.88	103.77	105.68	107.09	107.48	108.4	102.46	109.72	108.02	111.59	106.83	105.91	103.99	108.78	105.5	111.61	102.63	104.99	106.54	104.05	107.72	103.94
102.92	98.822	101.79	97.898	98.408	105.01	95.761	107.11	97.208	96.138	97.908	104.31	95.419	99.694	106.01	101.78	99.793	98.364	102.39	98.234	101.36	103.15	94.608	97.547	101.69	93.86	94.1	102.76	99.799	94.475	96.255	98.584	104.04	94.772	97.159	96.092	99.7	94.697	100.12	99.418	92.654	101.88	97.496	98.557	94.993	99.098	105.64	98.053	99.009	101.62
113.8	108	106.89	114.97	110.34	102.88	102.19	112.88	115.39	114.76	108.88	108.94	107.39	106.75	112.63	111.93	110.64	108.32	109.42	110.31	106.71	109.54	103.33	112.71	105.29	109.89	112.21	110.43	108.97	113.69	114.2	111.86	111.47	110.85	109.5	111.43	107.91	109.91	114.12	106.61	112.52	106.04	107.12	105.83	109.49	114.29	111.94	107.88	100.14	112.95
102.85	101.17	100.74	100.87	110.68	107.92	113.24	106.34	105.43	104.46	105.76	104.24	101.83	113.25	105.92	106.68	95.736	107.05	110.27	108.89	102.64	111.99	105.17	104.77	112.7	105.75	108.82	102.79	104.35	113.12	106.8	109.79	98.199	106.4	105	104.93	102	108.02	106.25	107.34	105.21	104	113.11	105.24	104.63	108.46	102.04	107.51	106.11	106.43
104.88	116.45	103.66	104.9	108.93	105.82	100.81	102.5	116.04	103.43	109.34	103.18	104.64	108.25	103.89	110.56	106.51	113.95	107.22	103.61	111.72	108.43	103.3	104.61	107.94	102.79	103.75	106.88	107.24	108.25	104.94	104.53	112.81	104.32	104.43	110.78	107.89	110.03	113.88	109.24	102.96	108.34	107.3	103.87	107.08	108.99	109.83	104.81	105.46	107.21
96.117	98.995	101.53	102.78	96.154	94.839	98.731	100.82	103.85	101.13	96.989	96.778	99.623	102.82	99.366	99.305	101.47	101.55	96.328	99.417	98.476	101.3	98.565	103.7	99.784	98.716	95.909	98.263	100.61	98.478	98.994	100.44	99.401	99.61	100.43	99.403	99.57	98.683	95.222	97.843	98.535	99.162	100.31	97.334	100.43	103.91	99.211	101.96	98.599	96.433
97.708	103.88	105.24	101.97	95.514	105.4	95.852	100.6	105.54	96.934	100.12	94.785	100.48	97.016	98.527	94.163	105.98	101.16	100.93	97.618	101.15	97.501	98.219	95.01	102.17	103.32	102	94.971	103.45	97.984	95.462	92.594	97.699	100.18	96.498	97.919	96.875	98.804	95.7	97.568	97.954	99.115	101.43	101.02	100.12	107.09	101.49	103.7	95.571	99.344
100.44	105.79	105.99	102.81	100.65	103.28	99.269	102.6	107.11	111.05	100.81	101.43	108.68	101.45	101.18	108.76	105.65	105.77	109.07	102.02	100.06	102.6	99.431	102.97	101.91	105.32	101.92	98.564	104.02	100.54	111.02	104.08	108.39	106.55	100.43	100.05	108.09	101.46	110.01	97.447	98.49	105.12	102.44	98.736	104.75	99.266	109.55	100.51	103.21	104.25
114.35	107.36	109.43	115.15	111.83	115.04	110.82	109.84	106.54	112.57	113.9	108.63	116.34	106.39	112.99	115	111.33	112.04	115.87	109.65	112.56	115.2	113.52	102.42	118.24	108.84	112.28	110.78	108.95	113.23	112.27	114.68	109.4	113.55	113.82	111.63	110.28	107.47	108.53	109.56	113.09	115.73	116.63	113.76	111.42	107.9	111.8	114.3	106.94	111.61
106.01	95.211	104.8	104.23	108.33	105.75	113.06	100.21	101.74	110.74	107.03	107.24	104.92	107.5	107.48	109.49	102.28	100.05	102.56	107.42	100.84	99.205	100.87	102.66	104.78	109.94	95.525	110.5	110.96	101.22	104.47	103.33	97.429	108.89	104.05	105.92	103.08	107.59	99.876	106.74	102.99	105.89	97.696	102.36	105.85	104.96	100.15	99.97	106.44	104.11
101.56	97.607	107.49	94.917	102.31	102.89	97.649	95.36	102.33	101.31	100.34	103.49	95.17	100.21	97.486	94.529	93.937	97.316	95.008	98.926	103.58	101.21	98.87	98.196	96.839	104.79	102.91	98.877	93.195	105.85	96.863	93.992	103.32	101.62	105.46	95.434	96.374	99.18	100.83	106.28	105.46	100.77	104.26	104.91	104.49	100.2	100.76	103.33	96.081	105.9
102.6	108.54	105.88	108.02	106.16	104.92	101.53	109.26	107.63	112.87	111.4	104.56	104.34	107.38	100.67	103.14	107.78	109.52	107.2	108.06	108.44	107.69	108.52	113.14	106.79	105.87	105.71	104.41	102.54	110.86	107.45	101.66	97.897	102.97	100.86	105.08	105.15	106.41	103.39	112.13	104.01	106.1	105.85	106.08	96.285	106.97	105.37	107.69	101.41	113.58
110.94	107.84	109.71	115.54	121.08	108.89	106.08	116.88	111.28	116.89	115.48	106.56	105.44	110.16	109.15	105.13	104.33	110.52	105.41	108.72	109.34	114.1	110.03	109.8	110.32	102.83	117.1	114.96	111.58	114.82	114.87	114.62	109.07	111.9	106.16	109.86	114.94	115	107.42	107.72	113.56	114.27	111.09	110.96	108.41	117.23	119.28	114.89	108.43	119.74
102.89	101.06	105.57	106.46	106.17	107.59	107.69	96.484	107.09	103.5	107.64	107.87	101.63	109.7	103.47	104.3	99.899	105	111.78	103.41	105.12	99.524	107.34	112.34	97.212	107.2	102.87	104.37	106.15	106.36	112.73	106.26	103.86	105.83	109.64	96.686	104.25	106.81	105.43	108.52	98.503	115.53	101.63	108.81	100.65	103.17	106.49	108.31	104.74	107.54
95.919	98.066	100.61	106.19	102.68	101.64	103.18	100.2	97.175	93.106	100.71	104.08	107.47	100.2	102.6	97.171	102.54	101.46	103.71	98.753	96.968	103.36	95.478	96.628	103.68	93.698	100.67	101.3	101.55	96.13	99.94	97.847	101.03	96.743	100.21	104.4	96.606	103.71	97.442	101.52	98.01	93.29	100.05	93.748	102.64	98.266	99.628	100.64	110.31	95.6
113.18	117.47	115.63	118.94	111.32	120.59	109.57	115.91	119.86	116.97	117.27	117.13	120.1	121.95	119.41	116.26	118.49	112.6	118.76	117.96	121.81	109.78	116.07	121.37	122.05	120.71	115.42	112.55	119.7	115.67	111.98	117.92	117.58	120.51	119.22	122.29	120	119.62	117.63	115.51	120.05	115.41	120.52	116.62	108.92	117.08	119.67	116.87	121.2	118.95
100.88	102.01	105.02	102.16	105.76	110.95	102.99	102.45	108.5	101.3	105.12	106.25	102.18	105.92	112.18	110.21	103.45	107.37	108.6	107.64	102.94	104.61	108.59	104.87	109.96	101.62	105.1	106.21	107.75	104.08	107.31	106.58	99.544	104.98	105.38	112.53	101.63	110.63	109.66	110.29	101.55	106.74	104.36	107.93	111.75	105.24	106.4	104.33	106.12	110.21
97.822	104.28	94.195	98.395	96.838	103.28	97.475	102.27	98.925	96.678	107.91	100.61	102.18	104.36	101.74	100.22	95.876	98.647	97.24	97.562	98.67	103.23	100.47	96.864	102.16	100.3	95.722	104.06	98.347	99.537	107.42	98.715	100.52	96.086	98.065	96.565	97.888	96.727	101.72	95.489	101.96	97.84	96.72	99.482	102.01	107.93	95.467	99.643	98.999	100.85
102.01	103.47	104.3	108.11	102	105.87	108.48	103.61	107.48	108.46	95.874	107.97	95.073	97.127	105.71	102.17	104.32	105.28	104.67	102.44	101.25	108.46	105.43	104.05	100.67	101.45	103.9	95.528	103.89	107.65	98.632	107.44	104.28	104.76	101.4	107.88	98.608	104	108.7	104.77	106.21	103.22	104.36	111.66	105.15	105.64	105.43	100.45	115.51	104.79
107.81	108.45	109.66	111.8	115.02	108.38	108.36	111.65	110.83	111.58	106.95	110.38	112.67	114.3	107.04	116.37	110.77	115.63	113.77	118.19	106.85	116.16	111.62	116.68	107.19	108.39	112.08	108.7	113.08	109.96	112.44	111.28	110.19	118.7	109.83	115.68	109.98	115.76	112.22	113.74	114.5	109.33	103.72	116.43	114.34	111.31	114.51	108.67	110.83	116.41
104.12	107.77	111.31	109.84	108.17	114.32	107.69	112.47	107.45	107.26	107.82	111.73	111.01	107.68	110.84	110.74	113.68	108.81	104.53	105.96	109.85	106.55	111.55	115.44	107.43	111.51	107	112.26	112.46	114.13	105.03	107.59	107.83	110.4	113.14	114.45	107.79	112.61	111.84	110.48	109.02	113.48	115	109.61	110.65	115.22	107.39	110.73	114.74	101.22
106.31	102.46	100.51	107.79	102.84	94.055	101.01	100.86	102.46	103.86	103.23	101.23	101.77	112.4	105.68	107.63	106.92	102.45	107.94	104.25	111.48	109.75	104.1	112.97	104.14	106.88	106.15	105.49	108.42	102.96	102	99.439	102.78	105.98	104.36	111.39	106.97	101.78	116.05	105.48	102.54	109.84	104.5	103.67	105.5	103.18	112.01	110.09	102.56	104.96
114.67	111.02	107.85	104.58	100.69	106.93	107.24	110.95	106.57	105.85	106.87	103.15	107.61	109.62	102.59	98.779	103.74	104.03	107.45	110.62	104.3	106.71	111.95	107.62	110.92	106.86	107.56	111.08	105.72	107.34	113.65	113.5	107.55	111.76	109.93	109.52	104.07	103.05	105.81	109.8	113.11	101.94	111.62	103.54	101.85	103.98	108.35	109.27	100.66	108.48
115.13	105.22	105.33	108.64	108.97	107.74	111.12	111.31	113.01	114.67	108.42	117.71	113.43	116.27	105.9	105.07	111.44	109.63	115.17	109.8	109.02	108.8	104.85	111.34	111.21	113.15	115.51	111.26	112.23	110.58	105.51	108.21	106.25	114.1	108.81	107.52	110.31	111.5	113.27	119.94	107.44	109.17	112.5	110.75	117.35	108.85	107.28	101.1	112.47	106.41
112.72	108.01	111.61	111.2	113.1	111.63	112	113.6	109.53	115.62	117.16	112.73	111.18	108.75	110	107.27	108.64	106.89	109.35	109.73	112.18	108.59	112.39	112.35	107.07	113.41	117.3	116.66	110.08	114.69	106.94	111.16	112.98	112.77	114.25	118.29	109.52	108.63	113.42	103.24	108.27	110.78	110.38	112.3	103.81	112.21	117.81	105.9	109.67	107.15
109.35	100.97	102.71	107.38	107.29	103.61	102.86	103.35	105.86	111.48	108.24	107.08	108.32	106.3	100.74	100	108.85	104.36	104.31	109.97	106.06	107.18	104.34	114.41	109.79	103.75	106.85	108.58	101.28	106.27	102.11	100.37	100.99	105.54	107.77	102.74	108.26	103.4	108.47	105.03	103.25	104.41	103.76	104.32	101.76	105.41	106.95	104.17	109.69	100.69
107.52	100.95	108.71	102.89	111.55	98.023	105.68	104.31	107.99	104.22	107.93	104.05	104.46	107.17	107.54	107.81	103.66	99.688	111.61	102.23	105.18	105.75	106.54	105.66	108.43	98.794	112.62	103.64	103.24	100.78	103.16	104.06	111.94	107.26	106.85	109.89	106.89	103.83	108.03	101	102.04	112.65	106.22	105.4	110.75	104.93	100.88	114.59	102.98	105.89
104.42	108.44	100.63	106.35	103.68	109.06	106.68	101.93	108.09	110.17	103.12	106.19	100.22	108.19	101.59	103.89	105.15	105.56	102.53	104.56	104.31	110.79	105.06	104.52	105.76	102.82	104.5	104.43	101.72	101.37	102.38	110.51	105	106.99	106.78	108.06	104.93	108.21	106.78	106.42	104.07	100.78	107.94	102.35	103.65	100.67	102.93	108.19	98.37	104.97
103.55	107.04	106.65	105.59	110.29	102.56	100.43	109.28	111.08	104.41	109.94	103.17	105.39	105.75	112.98	106.6	106.58	98.035	105.23	103.49	110.85	110.08	108.94	108.06	105.97	101.87	99.835	103.39	101.37	106.38	109.56	104.76	107.78	105.81	107.68	105.13	104.19	106.22	103.54	105.03	110.92	109.72	103.37	111.64	97.728	108.54	108.7	105.84	102.88	105.2
98.955	100.43	102.24	90.911	101.67	97.83	100.87	101.64	106.12	105.02	100.75	99.425	103.69	107.56	98.93	98.215	100.69	98.314	103.71	93.909	99.05	103.01	98.479	100.49	110.1	103.5	96.807	99.434	100.68	102.56	102.5	98.074	99.312	102.29	99.32	99.554	101.82	104.62	100.54	100.53	104.27	104.03	97.669	100.95	100.85	97.04	97.396	104.28	100.8	95.961
100.32	102.93	97.517	93.22	104.65	105.2	95.121	101.32	99.65	95.653	101.17	103.87	98.604	97.279	102.05	94.383	103.61	98.036	102.71	96.89	103.97	93.288	101.32	95.935	98.344	99.804	103.48	100.08	97.397	93.91	100.59	99.041	97.479	96.764	97.802	102.69	97.071	105.42	100.58	103.53	102.13	95.764	97.239	98.48	101.57	99.044	99.172	94.738	96.686	104.34
102.01	107.26	109.47	98.702	106.88	104.96	107.18	104.01	102.83	102.71	100.12	104.77	106.1	102.29	99.496	100.41	108.29	101.94	108.41	106.85	109.56	100.43	103.52	105.68	99.158	105.42	106.67	95.949	105.14	109.64	101.03	100.51	103.86	103.38	102.78	96.31	103.1	100.6	106.07	105.81	102.83	101.66	103.15	95.836	99.211	100.2	103.17	98.03	102.78	104.19
109.22	102.82	105.27	108.59	101.07	105.06	104.69	105.65	105.75	105.24	105.45	102.12	106.18	105.51	106.29	106.63	101.37	104.69	108.62	99.717	101.78	100.57	103.04	105.63	107.95	112.29	107.8	106.02	110.44	104.13	102.29	104.68	107.98	105.58	107.27	106.26	107.46	99.69	102.87	104.01	106.38	104.62	100.44	108.71	108.44	105.82	107.47	104.61	103.14	101.55
115.44	113.49	116.71	117.59	110.91	111.84	118.65	117.9	115.36	111.09	107.48	118.81	125.95	112.86	115.85	117.07	113.13	113.63	113.84	118.65	110.52	116.2	111.56	115.55	118.46	117.46	121.52	113.51	117.73	119.43	122.36	118.99	116.39	125.56	112.37	114.16	119.39	124.79	113.12	116.88	120.19	121.32	119.75	109.43	114.4	112.85	115.82	115.93	121.41	116.14
104.08	103.47	104.44	106.45	102.92	103.17	106.69	106.3	93.553	110.02	109	107.91	103.21	99.925	108.36	106.89	98.483	105.94	94.979	100.2	104.48	100.27	114.63	111.89	102.31	105.78	111.14	106.23	101.83	108.53	104.69	102.02	101.26	108.72	108.15	104.42	102.61	108.35	104.74	97.29	106.68	101.53	103.92	103.53	103.71	101.48	101.89	104.1	102.83	98.117
105.59	102.04	98.74	102.59	99.786	100.46	100.22	101.02	100.52	99.188	102.51	97.665	104.51	102.75	99.302	101.79	99.04	102.33	102.23	104.78	102.21	102.55	103.25	100.68	103.86	99.415	93.916	100.44	105.18	100.22	98.271	102.54	97.913	102.91	93.061	100.87	101.59	99.008	102.78	106.25	107.25	97.484	102.13	100.88	99.774	100.59	97.824	103.31	97.964	99.167
109.73	117.54	108.43	118.53	106.97	107.6	113.12	109.96	104.98	106.88	108.44	109.92	113.63	107.89	103.77	109.7	103.7	107.39	113.34	106.57	109.41	105.38	109.58	117.33	111.46	109.55	110.95	107.52	112.62	110.19	114.04	105.09	108.95	111.94	105.69	112.81	105.19	105.27	112.28	109.79	109.75	113.7	108.24	104.27	110.13	104.44	107.74	104.7	117.24	110.32
101.88	99.711	104.14	106.83	108.22	105.63	102.54	107.21	106.02	106	103.74	104.67	101.6	105.44	106.14	107.91	110.5	103.97	105.86	108.92	107.22	102.77	106.27	105.51	103.15	111.54	105.87	108.19	100.47	101.19	101.19	110.3	109.08	104.15	104.83	100.95	110.7	105.53	107.46	105.18	101.61	106.15	102.86	114.55	101.58	102.03	108.74	104.94	104.46	103.39
110.41	108.98	111.31	110.92	118.25	107.01	108.1	112.29	106.33	112.67	114.72	113.94	112.95	108.57	111.82	107.72	111.38	113.72	109.94	102.62	113.51	109.61	113.49	111.59	113.32	116.09	107.72	106.46	115.51	108.6	116.92	111.01	109.66	111.42	109.12	110.79	110.83	111.86	118.77	107.69	107.52	113.19	106.99	119.28	112.2	116.14	106.71	111.72	111.73	111.64
105.59	109.23	108.57	97.135	111.33	105.45	110.34	111.34	102.91	102.51	103.37	102.6	110.29	110.18	109.6	105.98	102.85	110.27	103.66	103.91	105.71	110.22	105.19	113.65	110.31	103.29	104.57	103.91	113.07	116.15	103.07	102.7	103.86	109.46	105.89	97.614	102.22	115.86	109.59	109.85	104.34	108.31	104.64	101.61	110.11	96.282	103.26	107.09	108.45	111.99
120.19	114.44	117.74	114.65	115.04	113.9	115.99	114.29	110.62	115.62	119.11	110.35	109.43	107.14	113.56	113.83	104.21	110.45	110.45	110.19	113.07	109.05	109.51	109.07	119.41	109.95	113.41	109.65	113.63	117.72	115.28	114.33	119	114.29	114.81	120.11	110.18	110.85	112.47	109.7	111.15	108.35	107.59	116.8	116.52	114.21	121.61	109.36	107.16	113.28
103.36	98.789	105.14	114.11	102.32	105.77	100.96	104.47	105.67	115.12	98.191	107.75	105.54	102.05	101.49	103.37	99.029	106.92	103.5	103.97	102.79	109.12	105.63	101.81	101.53	105.55	102.99	104.14	105.68	108.23	107.26	103.58	102.75	103.42	106.73	104.15	107.66	99.107	101.57	105.28	100.72	103.97	106.59	103.47	102.64	104.21	106.19	105.49	103.46	101.29
106.35	108.3	101.05	105.07	101.79	109.72	107.18	108.51	104.86	102.28	108.38	109.54	104.33	111.97	108.77	109.25	106.48	112.61	107.48	107.21	116.54	105.31	106.5	108.69	107.16	107.48	107.48	109.33	110.4	104.25	104.15	111.45	111.39	101.39	106.81	112.42	104.28	113.66	107.56	111.6	107.64	98.586	104.56	109.13	110.04	111.04	102.95	109.99	106.15	101.55
103.89	101.97	106.53	102.95	107.09	102.57	109.16	102.16	106.73	111.04	116.01	108.18	107.53	104.06	104.3	104.26	106.07	110.27	102.94	103.95	108.52	104.01	111.7	104.48	103.69	104.84	107.08	97.66	108.59	104.66	107.04	104.79	107.44	106.71	110.37	103.93	105.88	102.95	106.21	105.18	101.13	110.2	107.83	102.47	106.48	103.33	101.66	112.04	107.44	106.27
108.29	120.68	123	121.73	120.25	122.37	117.85	115.76	114.65	123.38	117.28	116.17	113.66	119.11	114.98	116.58	112.83	117.28	116.66	123.81	118.75	114.38	114.26	119.43	112.76	117.62	118.99	118.99	119.31	113.01	121.83	116.33	116.27	117.16	117.35	121.63	119.2	112.46	115.9	117.24	117.57	114.9	116.3	121.16	118.83	123.32	112.72	124.32	117.51	116.47
106.59	102.01	107.81	105.18	107.42	101.1	104.11	108.13	104.29	101.32	100.63	105.09	108.9	109.32	103.87	103.62	113.41	103.5	110.88	100.66	106.37	103.27	109.4	104.02	101.46	103.81	98.179	100.37	103.82	105.96	101.41	111.43	104.87	107.37	105.31	103.78	103.51	102.71	108.25	107.82	110.29	105.34	101.82	104.17	103.77	103.08	113.32	103.35	105.15	105.95
119.3	113.64	108.3	113.95	107.75	110.09	116.65	112.78	109.02	112.56	112.35	115.98	121.24	112.37	116.14	108.71	112.71	110.26	105.49	107.68	104.84	119.66	113.63	110.79	116	114.53	113.86	113.63	111.03	108.19	116.45	106.5	113.99	110.95	105.98	120.82	107.18	116.76	108.62	112.48	111.32	114.68	108.13	111.76	108.69	113.57	109.55	109.63	113.39	109.6
106.01	103.55	107.48	105.9	99.283	112.47	102.6	113.43	110.24	105.95	105.03	101.66	99.972	103.3	106.99	104.43	112.22	112.67	100.05	103.6	111.91	110.01	108.05	108.63	107.9	109.59	106.87	98.154	104.19	104.91	105.23	111.15	103.02	109.5	108.54	105.3	105.61	105.78	110.25	105.36	106.82	103.78	101.11	105.98	111.93	108.2	106.28	102.07	103.2	106.26
105.16	108.58	107.15	106.83	103.76	103.82	96.112	104.39	112.88	102.39	101.85	103.68	106.57	100.52	105.36	97.41	102.92	102.19	101.44	107.66	109.59	104.74	105.13	98.779	107.62	105.03	105.75	103.32	99.017	108.7	102.55	105.4	100.62	103.44	102.67	103.79	103.52	108.96	105.95	100.5	104.12	101.28	98.169	102.53	101.65	112.69	103.67	97.736	103.05	101.06
105.16	99.608	99.846	99.995	94.695	97.501	97.052	101.74	104.98	99.617	100.31	99.686	105.31	104.64	100.19	97.19	100.41	100.12	103.42	98.496	97.708	100.53	99.172	104.79	99.651	103.33	111.92	105.63	99.069	100.91	101.71	99.247	98.851	96.022	103.43	96.008	98.09	104.43	99.778	98.272	99.232	99.527	100.14	100.62	95.243	99.079	94.968	100.25	99.201	96.601
114.7	110.25	122.34	113.59	115.82	120	104.32	112.94	118.82	111.2	117.08	107.46	117.24	112.87	112.67	117.92	120.76	114.7	110.77	118.03	110.03	113.81	115.48	117.91	112.68	110.38	106.69	110.49	113.34	112.07	110.01	112.42	110.12	111.59	107.09	106.42	107.73	115.5	113.03	107.94	114.79	113.91	107.66	114.52	106.73	109.74	110.16	116.42	107.52	112.86
109.53	114	106.55	108.85	109.55	109.52	102.76	108.22	104.78	110.11	110.83	101.42	107.68	103.81	109.45	115.16	108.71	115.71	107.39	106.17	111.71	107.61	111.29	106.4	110.24	113.36	111.97	113.2	107.36	111.97	113.95	104.98	113.97	108.04	117.54	111.22	112.03	106.22	104.78	107.57	111.97	113.46	108.95	99.947	111.87	113.01	102.36	110.27	110.02	113.94
103.7	102.42	108.65	113.75	103.54	106.24	106.49	100.08	103.66	105	102.9	106.36	103.81	103.14	108.42	103.8	108.49	103.61	108.88	102.22	101.16	111.49	108.86	112.04	104.57	107.72	104.83	102.42	108.02	107.6	100.82	101.97	105.48	104.99	107.23	107.43	105.62	109.84	111.99	109.26	111.24	103.43	106.24	105.92	110.65	100.26	109.55	104.39	107.35	107.83
120.51	122.79	111.6	109.34	117.41	117.54	118.36	118.47	119.41	119.72	117.11	120.52	107.14	118.06	119.54	112.92	121.49	119.48	123.28	114.3	118.34	120.25	110.77	123.6	123.23	120.55	111.8	122.39	117.96	119.96	115.14	117.35	119.52	121.56	116.78	122.8	117.75	112.21	122.39	117.22	120.14	126.41	120.11	119.94	118.34	115.11	125.23	118.23	115.58	116.54
107.89	107.38	101.95	99.186	105.09	101.34	100.58	109.98	97.975	106.22	104.27	109.9	100.52	102.17	109.44	103.83	105.52	104.28	109.61	103.44	104.73	106.06	111.51	102.79	104.02	109.11	106.91	102.8	107.76	106.56	103.57	107.14	100.95	105.24	102.25	103.78	102.8	104.11	104.29	104.1	102.48	102.33	107.45	108.81	104.06	106.47	112.2	108.78	102.5	106.47
103.65	104.5	106.5	105.13	109.61	107.28	103.71	103.15	103.16	101.18	107.71	108.01	102.28	102.14	102.78	101.5	105.5	107.07	109.82	103.01	110.01	108.15	106.37	98.487	111.91	97.537	104.56	105.81	105.28	106.15	107.1	107.34	109.06	110.57	102.41	104.85	104.68	107.68	107.58	108.52	105.36	104.97	105.52	103.37	103.58	109.58	108.71	108.45	106.06	106.61
103.86	97.253	112.88	102.17	97.461	101.3	102.02	109.36	103.58	105.13	100.86	101.75	104.02	100.78	100.82	105.21	107.16	97.925	101.32	110.67	100.82	106.64	103.84	102.46	108.94	110.01	111.09	108.89	104.43	105.88	106.67	108.6	102.23	104.53	102.28	104.77	100.7	101.32	107.14	103.9	104.06	104.84	112.49	104.68	100.23	102.47	104	105.39	103.62	108.52
105.22	104.14	101.96	108.25	108.12	106.49	101.74	105.96	105.19	103.52	104.04	99.282	100.3	97.335	103.39	102.95	102.83	105.26	101.96	102.05	104.96	107.5	105.19	102.13	99.478	107.95	101.4	104.09	103.27	102.71	103.57	97.353	101.5	97.125	100.69	106.74	105.45	108.12	102.79	105.8	100.46	101.67	104.71	99.414	97.114	105.19	105.85	99.797	107.81	104.96
110.58	112.64	112.01	111.21	112.03	115.3	111.38	104.01	104.48	101.56	108.54	109.31	116.43	109.12	110.06	107.63	108.97	117.11	110.92	105.54	105.74	115.45	108.16	109.91	112.07	110.97	110.28	106.22	110.58	110.09	105.1	110.83	106.82	108.96	103.43	116.8	107.32	110.87	107.44	110.36	109.97	114.94	108.24	111.05	112.79	111.23	105.49	106.32	112.05	111.13
101.05	103.3	103.25	102.67	104.95	105.03	99.732	98.368	105.14	101.58	107.96	104.6	99.373	103.39	108.72	105.02	108.36	109.11	103.99	99.655	104.87	110.63	108.51	103.93	107.51	100.73	105.09	103.29	110.6	105.57	99.765	101.27	106.27	116.8	106.17	100.71	104.12	109.29	107.74	113.93	101.78	101.31	110.12	106.41	105.31	101.57	103.91	104.47	101.8	102.5
107.38	105.63	113.37	106.02	110.76	110.36	108.35	106	104.81	101.63	104.86	102.87	102.24	105.92	101.45	110.87	107.43	103.2	102.29	102.49	108.74	111.09	105.2	99.026	101.52	102.96	108.09	102.33	110.17	105.75	109.29	104.59	101.68	104.64	110.66	109.2	105.08	102.12	103.46	103.18	110.63	109.87	105.48	110.35	98.443	107.86	103.38	105.23	103.88	104.62
111.39	109.58	107.07	106.89	111.31	111.85	108.29	113.14	108.65	109.03	109.64	109.47	114.7	114.8	111.47	108.2	105.54	110.76	108.46	107.84	105.04	110.43	110.02	110.69	111.86	111.58	110.33	111.5	108.46	115.39	112.78	109.68	108.26	111.46	111.3	109.01	111.83	108.21	115.49	112.58	107.64	115.06	109.25	111.35	108.12	111.72	111.97	109.85	111.8	107.71
95.054	103.73	98.598	101.02	99.582	98.335	105.1	95.648	100.78	99.164	99.207	106.82	97	100.44	100.75	100.06	95.848	102.09	95.263	95.514	98.996	103.56	99.35	105.93	102.2	103	94.368	94.424	106.07	102.03	101.81	98.107	103.15	97.223	101.16	98.074	94.326	97.899	99.418	97.836	100.1	93.509	101.28	101.07	101.34	99.115	97.532	101.44	105.89	100.67
102.98	105.57	116.55	99.299	106.61	102.77	107.43	106.74	106.59	106.09	109.31	112.71	106.8	106.45	104.79	101.1	105.8	104.79	104.1	100.45	106.77	108.31	107.8	102.7	102.49	109.72	103.34	104.82	106.89	102.46	107.64	109.71	110.33	112.79	102.15	113.65	103.87	105.07	104.7	99.235	109.72	105.79	107.8	99.056	105.75	105.26	109.84	103.37	107.41	100.13
109.3	106.53	107.86	110.04	100.91	114.74	108.35	104.63	105.73	101.06	108.28	100.01	103.44	100.27	100.91	99.387	100.14	107.24	110.83	101.6	102.5	107.94	102.89	105.03	106.62	104.03	110.85	102.44	103.31	102.59	107.68	107.29	107.02	105.48	108.8	104.08	109.64	113.01	105.98	108.99	104.03	113.18	107.32	108.05	102.53	104.02	105.04	103.3	102.94	100.85
114.44	110.88	115.45	113.13	111.89	109.27	115.65	114.85	110.27	113.15	113.44	107.36	115.06	106.76	107.96	109.24	114.9	116.45	114.06	116.97	112.3	106	107.22	109.48	114.51	111.99	111.72	110.4	114.69	115.76	110.47	118.83	110.54	112.34	107.98	115.91	109.61	115.76	116.72	110.01	115.46	116.38	113.32	113.26	106.8	112.62	112.63	107.85	113.82	115.57
104.68	109.34	101.99	104.02	103.66	101.53	105.29	107.27	91.773	105.24	99.056	97.042	101.45	100.56	100.85	102.65	107.63	101.31	110.1	102.6	107.89	109.41	105.82	103.8	105.63	101.78	100.05	103.04	105.74	108.71	103.03	104.34	102.34	100.99	103.06	104.66	100.67	104.38	101.61	110.16	106.08	102.05	103.61	103.8	106.49	101.01	102.76	103.75	106.33	109.05
101.57	101.16	105.58	110.21	103.99	107.11	102.23	109.62	107.12	104.37	108.18	105.78	104.99	111.51	106.47	111.28	103.54	106.16	108.95	103.43	105.1	103.42	103.99	100.68	103.52	107	108.2	102.54	105.8	113.17	107.17	106.51	103.2	108.08	106.19	115.17	108.93	109.49	104.89	104.25	101.45	106.33	102.8	104.75	102.2	106.46	99.566	106.89	100.15	105.12
113	113.52	111.38	117.24	117.02	112.89	109.66	112.88	111.46	114.44	110.2	117.84	111.29	113.95	118.15	106.2	111.6	114.78	112.35	108.7	108.84	104.7	116.81	112.77	111.31	122.39	118.67	117.06	110.8	110.84	109.37	116.25	108.21	111.49	109.64	117.53	111.65	111	113.05	121.35	112.45	113.12	113.72	111.07	110.52	112.34	110.03	113.71	111.32	111.76
111.99	111.46	107.49	114.18	112.39	113.52	107.12	113.63	116.88	110.45	108.02	108.51	109.67	115.28	109.92	111.98	110.5	108.67	110.87	115.49	113.09	116.66	111.83	110.96	114.59	112.35	106.22	103.13	116.91	110.89	108.81	109.07	109.4	109.53	112.09	116.98	117.28	112.02	110.48	112.25	107.47	115.31	113.37	106.49	109.63	111.1	112.97	110.92	106.2	114.19
99.011	97.811	98.295	101.91	102.98	100.62	97.441	94.099	98.252	96.906	99.682	101.41	100.32	100.52	105.03	98.206	105.2	97.466	100.36	93.891	98.087	100.8	101.29	93.47	102.92	98.598	104.4	103.26	105.7	98.898	100.09	94.839	101	95.983	98.36	99.925	100.74	93.718	101.24	104.13	105.58	109.31	104.45	98.552	104.86	102.42	95.854	93.499	98.308	101.11
103.88	106.87	104.24	108.82	102.04	109.85	104.99	107.62	103.9	102.85	103.23	103.09	105.69	107.14	103.88	103.89	110.28	105.93	111.22	101.81	105.85	111.7	109.89	103.16	101.17	103.08	103.28	109.03	104.54	103.22	103.38	109.44	109.19	105.96	110.83	100.58	100.84	101.95	105.27	102.13	104.05	106.7	99.962	106.41	106.82	110.98	111.04	110.63	109.39	109.58
109.09	114.01	107.79	113.86	110.21	114.59	112.59	111.24	112.41	105.96	114.2	104.47	107.95	111.12	118.79	112	113.21	120.61	110.47	107.31	105.59	105.64	113.67	113.97	104.73	112.62	110.41	110.7	116.2	108.06	119.01	114.45	113.9	109.05	116.26	109.24	112.97	107.58	110.69	107.35	113.05	104.91	107.33	110.02	112.28	112.9	112.69	115.01	114.69	111.65
107.49	110.72	109.79	112.96	118.45	112.86	108.35	110.81	108.54	107.9	106.65	110.47	109.5	112.31	107.81	116.7	114.19	110.87	109.16	109.93	108.67	111.3	115.12	113.4	118.39	109.95	107.38	115.13	110.86	118.32	114.81	109.96	108.49	107.97	112.97	112.95	110.87	117.97	113.54	111.8	110.29	112.39	107.77	115.02	110.84	115.94	104.59	104.82	109.39	113.38
103.57	105.5	104.31	107.7	105.08	108.01	111.22	110.07	103.61	108.29	102.4	104.98	109.12	107.25	104.81	101.48	106.27	101.42	108.58	107.01	110.69	110.1	104.94	108.31	108.16	105.22	109.62	100.74	104.44	103.19	101.52	105.25	107.37	108.78	106.14	109.66	107.8	99.785	113.03	101.51	98.54	109.09	104.09	101.05	107.88	104.55	105.3	106.06	107	106.89
95.865	100.27	104.31	95.2	96.775	100.95	101.69	102.76	99.658	99.325	98.163	98.935	96.199	101.51	104.09	103.24	104.05	96.679	98.116	101.46	100.37	98.747	101.67	99.09	100.03	102.9	104.1	104.21	98.625	105.75	101.98	97.776	96.553	99.596	101.64	104.38	103.88	102.26	95.186	101.57	95.336	94.428	102.46	102.5	98.595	107.91	101.46	103.68	101.06	92.695
106.05	100.61	104.47	107.49	106.35	101.9	107.87	101.29	105.11	105.33	108.37	109.86	107.94	106.48	104.86	105.16	96.967	110.53	108.56	104.75	105.61	106.87	103.77	102.09	103.02	106.87	102.5	100.12	104.47	115.92	105.36	112.31	106.25	104.5	102.92	109.2	107.55	107.25	107.48	109.47	110	99.045	106.3	109.4	106.42	107.42	108.57	102.09	110.64	109.24
94.902	97.959	102.53	101.49	98.241	95.675	96.646	101.99	101.65	97.442	103.12	102.28	100.27	100.47	104.86	93.778	99.39	103.11	99.483	104.1	102.6	102.05	92.971	99.098	94.573	97.335	103.4	104.63	104.46	102.99	103.62	102.58	101.76	99.922	101.51	100.11	98.645	95.92	91.245	101.08	98.547	102.07	101.83	94.849	95.373	103.9	93.997	98.351	101.47	99.705
124.52	112.8	114.46	114.85	118.27	122.42	114.94	115.76	118.19	114.2	123.69	116.32	117.33	117.88	122.18	115.41	116.41	115.52	119.24	122.22	125.03	117.51	117.73	120.73	112.65	113.27	113.19	122.23	112.33	113.52	126.78	118.77	112.96	118.73	117.53	117.16	116.17	114.73	122	122.82	122.09	120.68	118.82	117.91	119.49	115.47	119.46	109.15	120.59	116.89
106.93	104.33	106.88	103.09	103.06	110.85	105.63	110.45	103.55	104.01	101.73	100.63	101.71	105.67	102.49	108.59	110.29	102.77	103.53	108.57	102.15	106.15	111.36	109.91	104.89	104.89	109.18	103.87	101.71	105.45	103.18	104.17	101.11	99.433	104.67	103.19	111.45	106.15	104.01	106.12	103.64	106.27	102.95	101.77	102.78	108.72	97.22	102.73	102.14	112.24
108.25	98.206	99.509	100.77	105.82	97.944	94.726	110.06	92.839	95.133	96.997	100.82	99.907	96.836	104.55	97.123	107.54	97.324	97.372	104.03	96.631	99.249	95.826	100.51	98.691	105.68	103.8	105.1	108.48	97.937	101.02	101.16	98.189	104.28	104.74	101.87	100.85	96.307	95.993	98.824	105.36	100.62	101.34	105.88	99.985	103.95	100.94	102.99	100.03	100.61
93.471	104.95	107.13	100.86	104.47	100.45	99.3	100.71	98.182	101.27	103.25	109.43	103.17	94.323	104.83	90.653	103.13	94.125	97.872	94.85	97.713	100.28	100.59	103.6	100.51	105.06	107.76	100.4	101.02	107.94	101.51	102.02	102.81	97.513	99.848	99.006	100.66	99.203	100.15	97.694	95.413	96.334	96.362	106.88	94.437	94.565	97.36	101.95	100.93	103.59
103.52	108.92	106.79	103.63	108.9	107.67	103.13	103.26	106.39	107.31	100.68	114.83	110.17	102.99	98.353	110.11	108.54	100.97	109.46	105	110.68	103.43	104.64	104.15	107.33	103.71	101.77	105.1	104.3	104.77	102.95	106.42	103.5	104.03	104.83	106.07	105.34	107.52	106.38	105.25	108.84	105.93	105.19	110.88	104.99	104.85	107.29	110.28	102.14	107.55
108.84	113.65	109.55	104.26	106.76	114.06	111.62	110.3	110.72	113.67	108.33	109.38	111.19	107.77	110.7	108.94	112.73	110.18	109.82	105.15	114.48	116.89	110.89	108.3	105.05	107.95	106.91	112.07	107.6	108.89	105.92	110.4	110.57	114.66	105.09	109.66	109.73	110.42	110.32	104.97	112.65	112.86	116.19	110.6	110.31	111.99	108.92	107.23	110.89	108.65
103.46	112.07	103.4	104.32	104.85	110.18	104.71	108.47	102.63	112.5	108.48	100.43	103.74	108.09	106.54	108.87	108.25	105.02	104.84	107.67	113.45	103.87	104.73	102	105.48	108.77	100.78	103.6	104.13	100.84	111.72	105.39	99.772	100.59	110.75	111.87	96.447	106.62	101.44	107.34	110.89	109.6	106.11	101.74	107.97	102.27	103.04	98.238	110	103.35
115.32	121.02	115.29	120.04	119.48	115.98	117.88	111.38	115.06	121.69	118.64	111.79	121.37	116.45	118.29	119.7	117.6	121.5	118.76	118.71	125.07	117.61	111.09	118.54	115.28	115.13	117.4	118.4	121.43	114.07	122.8	118.6	117.24	116.35	117.63	113.33	119.22	119.17	114.56	114.84	113.51	118.48	121.28	117.61	122.29	115.02	113.03	118.39	115.59	125.08
111.46	110.13	103.64	108.42	105.75	106.08	104.09	111.16	106.75	99.645	107.4	108	106.83	107.61	107.15	102.91	109.86	103.57	104.45	106.32	102.16	104.06	111.55	105.66	105.13	105.26	105.89	106.79	109.39	110.92	110.29	107.83	102.03	106.42	111.8	98.91	106.13	104.16	105.56	107.35	92.678	98.591	112.44	97.586	113.02	105.74	108.23	106.43	106.37	108.64
105.38	97.452	106.82	97.96	109.82	101.88	111.16	103.06	108.63	106.13	101.95	111.12	100.27	112.65	105.76	102.8	108.91	107.47	106.65	100.29	102.71	101.55	97.759	105.14	99.524	104.02	104.2	105.91	102.99	103.36	109.21	99.349	100.44	103.11	107.58	103.92	102.57	104.19	102.4	107.94	106.13	103.96	111.72	104.45	99.264	103.11	108.68	105.85	103.89	104.67
112.8	108.29	114.12	113.03	110.5	112.88	112.17	113.13	115.55	120.64	115.06	114.06	113.68	113.88	118.3	114.09	114.57	110.12	113.26	108.77	108.67	113.86	113.29	114.75	113.93	113.06	113.53	114.54	112.54	108.6	117.88	113.92	115.2	111.61	119.69	114.48	112.46	109.76	111.11	113.25	112.8	105.91	113.27	116.04	110.4	110.84	110.94	114.07	104.45	116.37
108.55	114.42	112.37	113.77	113.17	110.66	115.89	109.72	116.68	112.58	107.8	109.77	111.46	113.47	113.73	113.91	108.8	116.43	108.54	112.77	111.09	106.41	110.5	114.56	111.24	113.44	111.68	98.3	110.11	106.38	99.822	105.41	115.16	106.7	114.34	113.91	110.35	108.94	110.7	106.62	113.78	112.71	115.15	109.59	108.93	114.29	109.4	113.92	112.66	110.62
105.2	108.77	105.14	101.21	110.52	103.34	97.957	107.61	107.59	100.02	111.68	105.72	106.55	105.79	107.98	100.45	103.69	106.41	107.14	98.787	101.02	101.31	106.25	109.9	103.21	104.15	108.03	104.74	103.71	108.81	103.93	106.88	101.68	100.73	102.82	105.57	96.028	108.01	103.7	106.14	109.07	111.58	108.27	104.74	107.39	99.935	107.52	107.6	104.04	107.15
103.93	96.751	99.961	92.805	103.48	100.32	98.749	101.58	106.63	103.45	96.836	98.08	94.264	98.4	107.94	104.53	99.162	96.351	95.909	98.637	99.311	97.787	95.856	99.604	106.34	97.555	104.17	102.16	102.51	102.2	101.63	105.65	94.765	94.388	97.72	104.56	102.4	100.1	98.752	98.703	100.8	103.4	96.396	108.64	97.371	99.554	103.51	97.63	103.43	95.672
111.52	118.97	104.58	109.28	108.28	106.7	110.57	112.66	106.67	114.88	111.5	109.3	109.85	107.62	107.34	107.53	119.39	108.9	115.44	107.12	111.42	111.17	116.7	109.07	113.34	111.44	105.04	109.64	104.5	105.9	105.64	110.08	110.76	115.92	112.64	112.86	117.41	111.32	111.07	104.6	111.04	110.07	114.52	109	115.58	112.5	106.95	112.33	110.06	114.78
98.097	109.96	104.72	105.35	105.24	107.85	101.27	100.48	109.64	109.08	102.14	102.25	102.9	104.76	103.01	103.24	101.96	104.4	111.38	111.32	101.5	106.86	109.13	106.69	106.09	107.14	102.23	104.97	103.96	104.73	97.218	104.57	103.08	105.78	105.1	105.68	102.5	110.83	106.55	105.34	106.17	104.6	109.71	100.04	102.74	103.88	108.97	103.77	107.94	106.8
109.54	112.22	109.8	110.51	111.09	111.42	112.71	114.93	111.87	109.62	110.39	109.14	109.73	108.08	110.48	110.64	115.32	104.81	111.91	107.43	112.72	112.52	110.94	107.37	110.51	111.52	113.09	105.19	109.81	111.95	113.74	107.84	108.17	114.24	106.28	108.54	107.14	113.55	103.11	105.95	106	109.86	111.11	109.11	109.74	108.46	105.95	107.46	107.77	111.46
109.92	110.76	110.95	106.3	112.12	109.18	114.7	110.11	109.2	110.6	107.92	104.75	110.8	104.6	111.98	110.24	105.09	111.77	108.82	111.45	110.76	112.12	111.41	105.06	110.39	110.61	108.72	102.86	107.61	110.86	105.86	111.82	107.96	109.4	107.82	106.21	113.8	110.21	111.56	107.1	103.11	114.37	107.26	108.76	107.82	108.33	110.6	112.1	105.98	116.22
102.82	103.89	102.03	102.15	104.21	103.14	103.14	107.16	105.45	105.79	107.62	107.45	112.41	115.86	102.01	99.934	103.27	108.13	104.96	107.04	105.41	108.71	106.19	101.62	105.93	103.34	115.35	105.42	110.71	110.91	106.55	105.69	108.45	109.58	103.85	107.71	110.43	104.67	101.25	107.21	113.07	111.69	102.27	105.31	101.65	111.84	105.54	105.52	107.45	112.81
103.46	104.56	111.19	105.88	101.69	106.94	108.53	107.29	96.127	107.79	107.81	103.87	105.07	103.98	102.66	112.44	107.15	107.91	100.88	101.76	106.65	107.78	109.17	109.06	105.12	107.43	114.57	108.79	103.36	102.06	109.3	107.6	104.68	108.41	105.13	107.14	110.75	103.49	109.23	101.15	108.55	101.37	108.41	103.77	108.5	109.34	107.79	105.12	100.77	113.05
106.43	100.94	106.75	100.17	106.05	104.01	99.283	109.22	96.017	100.65	97.173	105.76	99.953	101.11	108.03	104.11	107.88	100.82	100.19	106.5	106.19	98.773	105.09	105.98	102.24	104.12	110.17	100.97	104.98	103.58	98.566	104.71	105.21	101.12	97.428	94.525	99.553	99.585	102.45	105.22	110.11	108.94	102.64	103.42	107.83	107.16	104.45	105.97	104	96.487
110.05	111.84	118.72	112.98	114.4	113.36	107.79	116.69	114.2	109.74	107.16	118.06	118.02	107.06	111.61	109.07	117.23	110.59	109.15	108.98	111.41	112.75	113.54	115.2	114.26	120.9	111.92	110.68	108.72	110.19	111.08	103.62	112.13	114.04	109.98	109.39	113.03	109.94	108.58	116.12	112.41	114.47	114.9	110.47	113.09	109.45	107.83	105.11	113.33	107.85
106.34	111.2	100.16	103.07	108.61	111.6	105.88	109.88	103.42	106.7	105.85	107.31	101.09	105.59	105.45	106.77	106.67	110.1	111.6	111.06	109.67	106.34	102.26	105.54	108.33	106.89	112.23	104.22	104.06	104.08	103.95	105.51	104.42	115.4	98.376	111.91	109.16	105.14	105.13	105.72	109.27	108.82	103.19	104.08	110.93	110.34	104.84	115.28	99.703	100.34
108.12	111.37	107.03	108.57	104.67	101.88	102.12	107.32	109.07	106.79	98.086	113.82	105.35	110.02	106.1	102.92	108.61	112.31	108.07	107.32	105.06	108.19	104.21	102.57	105.84	98.91	111.23	102.34	111.3	103.12	108.7	106.23	106.71	103.34	104.66	107.7	108.07	109.96	109.89	110.72	103.53	107.56	110.26	110.67	109.09	108.19	108.3	106.56	97.172	113.86
107.51	106.59	106.17	111.35	105.08	100.04	100.14	105.27	101.6	104.88	110.82	108.56	111.11	107.03	111.47	109.86	102.98	106.29	109.14	107.98	104	107.97	107.27	112.7	113.84	110.27	101.74	110.41	107.8	111.45	110	105.6	110.41	110.69	110.56	109.42	108.68	115.44	103.84	102.6	109.05	107.41	105.34	107.09	103.93	102.98	109.8	108.25	108.59	108.44
99.67	113.03	111.54	109.14	118.51	120.21	107.06	108.6	111.21	114.69	109.15	114.12	110.48	118.03	114.1	110.59	111.19	112.43	119.37	113.24	118.59	117.64	115.72	107.01	112.9	112.59	114.82	105.93	107.82	115.34	110.85	113.34	104.82	109.75	120.77	113.98	113.1	115.33	115.6	113.25	113.26	114.72	113.21	110.14	106.86	108.37	113.96	112.17	115.85	112.02
106.27	106.24	104.52	106.78	107.36	107.59	110.56	111.49	105.56	98.751	107.11	105.91	111.15	109.23	106.95	103.32	101.07	111.81	103.82	108.54	109.41	102.49	102.43	107.3	105.36	106.62	106.36	106.54	110.46	103.86	110.8	110.41	107.23	106.08	106.31	110.23	104.17	101.07	111	110.75	106.69	104.75	101.58	112.35	102	107.98	102.09	108.93	111.4	108.77
102.01	105.87	100.15	95.666	96.43	103.83	99.818	100.18	102.47	102.33	98.708	103.3	93.733	103.69	96.91	104.57	93.5	95.108	98.396	100.01	97.551	101.34	100.61	101.95	99.125	99.401	95.074	98.095	102.32	105.49	102.13	100.45	104.38	106	99.046	101.23	94.329	100.13	96.296	102.22	93.982	98.121	99.736	99.751	97.623	99.512	100.14	99.022	103.68	93.285
114.08	107.33	106.11	101.54	104.29	104.96	106.73	106.64	110.69	103.31	108.04	99.149	105.7	108.92	110.65	98.821	112.13	104.23	101.55	104.48	103.21	105.13	113.25	104.87	106.16	106.29	110.42	101.32	106.43	104.53	100.61	102.53	104.18	108.37	98.851	108.44	109.28	107.21	99.139	107.29	111.37	101.28	109.75	104.07	101.83	106.47	106.54	108.37	103.98	104.48
119.19	117.94	117.03	116.81	117	112.4	109.91	112.5	111.89	115.24	116.68	115.52	112.74	114.27	119.1	114.79	117.12	112.91	118.46	115.1	114	110.44	110.3	112.99	112.25	114.99	112.5	107.29	117.12	116.18	112.87	112.99	110.66	110.38	105.96	112.78	111.73	110.33	114.14	114.13	117.02	113.93	112.94	119.63	113.38	113.87	118.75	107.97	107.66	114.59
106.34	106.14	106.63	101.37	105.85	105.75	101.08	105.04	104.19	104.69	101.82	111.07	105.57	105.74	100.85	105.32	109.27	103.47	105.72	111.78	106.52	113.58	100.79	108.2	101.86	106.48	105.66	98.92	100.95	108.35	108.18	107.03	100.79	101.55	107.8	103.49	106.11	106.62	102.23	107.38	110.73	104.68	104.63	106.02	101.46	103.28	107.21	102.97	104.76	102.96
110.34	115.89	115.57	116.51	106.53	115.68	111.5	114.6	109.14	109.73	114.54	121.2	109.25	114.77	109.24	114.31	104.62	113.71	108.28	117.47	114.76	113.5	104.53	113.59	110.35	113.92	113.07	112.72	114.42	113.24	107.82	107.16	108.81	116.52	106.78	107.34	115.49	113.56	108.81	108.57	113.72	109.12	111.99	110.72	111.21	118.1	117.85	114.71	110.03	117.77
106.37	106.45	105.96	101.21	104.19	103.09	100.33	103.52	106.32	108.31	106.96	99.106	96.692	100.36	110.17	105.13	112.06	105.04	105.45	103.42	107.68	110.25	105.1	110.22	106.53	110.69	105.88	105.3	105.98	110.66	103.72	108.19	104.61	105	110.42	111.95	103.66	104.91	107.88	102.85	110.92	106.26	105.01	104.8	109.05	99.652	105.99	99.519	104.08	111.62
103.16	106.15	106.14	106.97	103.07	105.02	100.84	102.09	107.7	105.48	103.55	101.45	103.88	105.21	103.69	98.815	98.603	109.09	106.67	102.53	101.37	101.59	102.87	103.95	105.93	100.21	102.74	102.89	95.853	98.428	103.4	105.11	103.88	103.15	102.82	108.18	100.37	98.614	101.84	107.21	107.65	108.32	110.38	103.83	104.79	111.68	99.437	109.92	102.85	100.43
109.76	118.16	115.92	111.17	108.34	107.68	107.9	107.66	111.78	113.37	117.52	109.43	108.68	117.39	115.59	114.24	110.99	111.24	116.89	109.03	105.6	113.44	113.53	108.74	107.09	107.9	109.06	114.45	110.76	110.29	106.76	109.65	110.28	108.82	108.21	109.26	105.66	107.41	112.11	110.81	109.47	115.52	121.35	104.43	112.65	114.2	111.25	106.71	106.84	113.4
100.85	99.899	104.51	103.13	104.08	104.77	106.92	103.52	106.62	101.36	109.8	109.82	104.77	105.46	107.89	99.285	100.17	105.62	104.02	101.75	103.72	104.79	99.353	103.13	107.05	101.69	105.69	109.59	107.56	102.37	100.97	99.251	109.22	106.59	106.76	105.26	100.6	104.53	101.03	116.07	102.69	102.7	104.38	102.07	110.03	103.61	110.35	104.05	98.831	109.01
110.56	110.61	111.19	108.08	104.76	107.05	121.14	113.16	109.13	109.9	109.61	114.17	113.87	105.94	101.87	112.98	108.25	111.88	111.49	101.4	113	109.82	108.82	102.95	117.65	107.95	110.92	108.42	110.07	107.4	106.13	103.8	108.6	109.52	101.94	108.55	106.3	105.64	106.3	113.73	110.78	114.27	111.61	114.86	109.76	108.45	110.62	111.79	112.12	109.63
108.17	107.89	103.87	107.1	102.8	107.51	101.39	104.92	102.87	99.073	103.43	99.937	101.12	106.13	109.72	99.417	102.33	101.57	106.21	103.84	103.03	107.23	109.04	104.84	108.39	103.44	109.22	105.24	105.15	110.21	105.74	101.89	101.25	107.31	105.78	96.572	104.2	110.69	99.689	111.73	105.58	109.98	105.56	103.12	105.74	101.68	105.6	99.889	108.05	105.5
108.31	110.86	107.01	101.73	100.95	100.71	99.166	104.21	103.18	103.97	104.63	105.59	102.83	102.96	111.97	101.37	105.21	112.84	102.79	103.36	102.04	109.26	106.58	108.66	101.79	105.55	104.79	96.344	97.628	99.267	108.4	106.79	102.8	106.53	104.07	110.25	101.26	101.98	106.62	102.08	104.44	99.344	105.63	108.22	104.09	100.81	100.49	103.64	100.2	109.45
105.72	104.3	106.08	108.83	106.18	109.55	111.77	110.8	100.49	107.45	106.22	107.56	103.94	107.97	99.114	101.45	110.26	99.792	99.382	98.751	106.87	106.68	104	103.69	103.9	104.52	105.94	109.3	107.56	105.97	106.83	109.78	103.24	102.74	110.12	107.41	106.7	106.53	108.48	109.16	108.32	108.07	106.16	105.41	100.66	103.38	107.24	102.85	98.932	102.94
116.55	107.02	109.42	110.62	112.34	106.48	104.63	110.51	109.2	112.37	114.26	108.35	111.73	113.77	116.55	108.99	109.18	112.38	112.92	110.95	108.77	105.57	112.14	112.46	110.48	107.77	109.34	108.9	111.17	109.88	115.86	112.63	106.02	112.24	111.98	111.03	115.26	106.17	110.56	111.69	120.67	112.29	112.54	108.6	109.24	109.85	109.19	108.52	114.26	112.26
100.56	109.3	99.605	97.212	105.85	101.07	105.87	98.817	91.5	94.147	103.13	99.243	102.35	106.47	99.41	102.8	100.89	99.475	95.017	105.09	101.75	99.342	102.78	101.62	100.91	102.49	101.5	100.91	99.113	100.75	101.48	96.356	101.26	108.87	98.499	96.128	100.77	97.173	95.354	105.14	97.459	100.43	96.348	104.12	108.57	98.713	105.96	101.95	101.42	102.47
103.22	101.93	109.72	101.59	105.86	103.51	102.73	108.6	107.92	103.46	103.45	102.89	105.84	106.19	110.54	102.99	104.37	105.74	107.62	107.79	98.792	101	105.79	109.76	103.08	104.91	104.66	111.95	103.3	105.72	105.04	109.98	110.19	104.9	102.83	105.39	101.51	107.02	108.13	106.05	99.5	102.28	105.99	106.45	102.92	108.49	99.027	103.01	111.32	105.16
101.39	107.72	105.27	95.688	102.08	105.7	108.54	104.07	103.06	101.21	111.36	108.22	98.208	105.56	103.96	101.38	104.02	103.37	105.07	102.59	103.31	100.36	102.1	103.85	108.86	101.49	102.56	106.15	100.7	106.77	100.36	104.09	105.8	107.38	105.19	103.52	105.02	102.72	105.44	102.6	103.38	102.11	110.27	101.55	100.77	105.46	101.83	108.07	103.36	103.68
100.15	97.801	101.25	103.12	97.617	97.405	107.41	102.22	101.52	104.13	97.239	102.55	102.03	95.219	100.64	95.96	100.47	100.19	99.369	95.419	101.58	99.61	110.15	101.36	99.879	95.81	101.78	92.981	103.12	96.545	100.97	100.83	99.474	105.44	102.71	100.66	103.78	94.635	96.939	96.628	101.69	99.249	103.77	100.76	96.88	99.596	98.664	102.45	102.77	100.86
110.68	111.08	103.91	108.7	103.7	108.18	104.04	106.78	106.65	115.56	109.95	105.49	102.47	101.27	107.49	103.6	114.37	106.17	110.43	105.94	108.52	99.411	101.33	105.46	109.19	109.48	105.91	107.32	102.57	103.33	110.68	106.18	96.968	104.21	108.77	105.08	105.88	112.39	116.39	102.1	107.59	105.65	110.54	108.89	115.01	108.36	106.42	101.17	104.71	108.56
103.96	106.42	107.26	98.676	104.47	102.54	105.27	103.54	104.73	99.929	103.75	109.55	104.23	100.54	106.58	99.364	105.31	107.65	107.69	96.962	102.32	101.73	110.75	102.2	104.49	106.37	107.17	112.7	110.34	104.99	111.27	105.3	114.11	107.33	105.05	103.1	109.6	98.188	107.43	108.13	106.49	107.6	105.66	102.93	107.5	102.57	103.83	109.41	108.58	98.476
110.54	111.31	106.39	111.06	107.64	116.35	112.89	112.33	110.4	111.32	112.12	111.7	111.51	104.68	107.75	109.44	117.31	115.34	110.29	113.65	107.18	109.49	112.36	111.47	104.55	113.27	111.55	104.97	116.5	108.95	113.04	111.33	113.16	111.24	107.31	110.97	113.82	113.54	108.54	113.66	108.45	106.17	108.94	106.58	105.3	109.71	113.65	104.57	109.1	108.03
99.047	100.34	104.12	100.34	98.475	105.57	107.74	98.438	98.455	98.678	102.15	94.434	99.197	100.8	100.77	103.59	99.023	102.73	102.74	102.58	96.117	98.868	102.89	104.23	98.003	101.09	102.45	107.11	98.343	103.37	99.979	100.98	105.89	99.084	95.21	95.784	102.89	106.55	97.14	98.468	103.98	94.681	103.45	106.21	102.86	102.75	101.64	96.767	101.77	97.185
103.17	107.04	105.42	104.24	105.56	102.28	110.5	103.36	112.51	109.43	105.09	108.4	104.65	114.45	106.33	104.62	110.39	107.25	110.83	107.07	111.22	107.08	108.15	100.6	106.88	106.41	103.92	102.01	103.99	101.98	108.97	101.34	103.87	105.56	101.49	101.34	115	112.94	109.52	109.04	103.87	104.58	107.37	113.58	105.56	107.94	106.15	106.06	108.51	99.14
112.22	110.56	113.24	110.85	112.4	109.83	115.08	111.61	114.79	111.48	112.21	116.92	109.91	106.84	105.94	114.11	104	112.21	115	116.8	110.37	114.84	111.55	106.9	108.92	111.32	102.41	111.01	115.82	108.91	112.15	116.54	111.06	112.36	113.83	113.08	108.74	113.74	115.01	111.26	118.95	109.36	111.97	113.63	111.46	111.36	114.28	111.82	114.91	109.88
113.03	117.99	116.59	119.88	106.2	109.7	110.92	111.21	117.55	112.94	115.66	111.16	119.11	110.68	115.46	114.94	113.45	110.25	111.41	111.38	108.49	109.72	108.14	114.65	103.2	113.86	110.97	106.77	110.8	103.9	105.2	104.83	109.66	104.45	111.21	112.74	114.34	119.28	112.14	111.25	114.56	115.65	115.13	106.38	108.64	109.79	116.13	112.33	114.03	112.27
95.267	102.06	109.63	96.346	105.68	92.696	99.134	103.5	108.82	96.901	107.57	102.84	101.17	97.283	96.604	99.474	93.266	108.99	97.987	102.56	99.474	97.886	101.09	101.91	109.68	102.37	99.682	101.84	100.39	104.77	104.53	97.671	101.6	97.01	98.496	100.16	107.58	99.403	97.114	99.801	108.51	99.185	96.382	100.25	97.398	98.514	103.07	94.423	100.63	93.429
114.14	111.44	108.13	110.9	109.27	113.98	112.03	111.55	116.23	113.53	113.12	113.27	114.95	112.29	117.87	106.29	118.21	106.52	115.82	102.23	107.11	112.07	111.69	103.85	113.95	108.74	109.37	106.41	107.1	105.95	110.6	114.51	116.1	108.16	111.94	110.63	107.47	114.25	107.13	118.19	112.27	111.18	102.48	109.13	111.36	112.86	113.04	118.76	110.34	114.98
97.863	104.33	105.54	106.21	106.36	105.25	109.83	104.83	102.83	106.65	103.01	108.06	98.35	101.7	109.87	105.53	108.8	101.71	111.23	107.95	101.67	101.94	105.52	105.11	106.78	113.15	106.88	104.85	100.31	106.84	103.19	105.07	102.44	105.53	98.372	106.28	106	106.61	102.54	100.83	106.54	108.77	107.47	107.2	104.86	112.53	112.01	103.46	106.01	103.23
107.1	112.15	103.95	103.07	109.24	105.9	109.97	110.98	102.68	107.44	101.13	103.95	104.68	104.39	98.748	103.96	99.821	109.54	109.51	109.78	109.78	110.63	101.35	107.12	102.51	106.15	106.26	106.36	111.25	102.25	107.08	106.94	103.9	103.26	105.5	102.69	107.59	98.497	101.59	96.818	98.932	104.19	108.37	106.39	104.58	106.49	101.9	104.87	104.13	107.57
106.56	103.91	105.81	102.02	107.22	104.01	106.82	106.85	105.15	108.52	104.66	103.32	103.72	112.14	109.06	109.65	109.74	102.26	101.93	109.66	106.12	106.84	108.1	102.35	106.03	102.15	107.22	106.31	106.26	101.13	108.56	110.17	102.83	103.87	101.25	96.008	102.66	109.5	110.2	103.77	111.96	99.651	106.99	107.18	109.29	105.99	101.36	112.44	106.02	102.3
105.13	110.47	111.59	114.16	102.03	113.09	100.66	109.84	111.02	113.71	108.23	108.38	108.58	107.45	105.12	109.63	108.43	110.23	107.88	106.71	106.8	112.52	107.81	108.85	102.83	113.04	110.79	107.26	106.83	111.32	108.05	109.21	112.71	111.09	112.5	113.54	110.27	112.21	113.32	108.58	109.15	104.72	112.77	106.9	112.19	105.91	109.05	116.58	111.87	105.45
111.62	107.62	103.24	106.05	103.8	107.48	103.65	109.56	101.94	103.29	104.02	97.184	106.19	102.47	101.54	108.69	106.8	103.33	97.792	97.463	102.84	108.72	102.11	107.55	101.05	102.08	104.56	105.31	106.01	108.51	106.29	106.96	103.83	104.79	101.62	106.93	106.17	106.85	111.83	105.54	112.98	110.56	103.6	111.89	102.24	103.72	108.42	102.06	103.05	103.89
106.42	102.56	104.57	100.23	110.68	110.74	99.582	105.67	99.58	112.46	105.59	104.44	95.822	102.97	103.07	106.91	106.25	110.97	102.75	109.93	104.21	105.67	106.18	99.57	104.01	103.17	100.84	101.97	107.9	105.18	108.57	109.52	104.35	110.72	103.84	101.72	100.56	102.03	102.11	104.64	104.11	100.74	105.15	101.26	99.824	103.21	104.96	110.06	107.48	104.54
107.03	103.87	105.87	111.97	103.82	111.54	106.25	109.84	103.79	103.48	104.12	109.61	100.94	106.01	103.22	107.48	100.3	104.24	97.013	103.52	106.02	101.54	106.68	100.33	107.39	104.18	104.67	107.99	96.024	109.15	103.94	99.78	105.7	102.71	107.26	110.74	103.63	107.57	106.54	105.61	104.52	102.36	102.89	101.07	101.73	110.02	106.21	105.24	102.15	108.18
102.98	104.82	99.217	98.525	109.52	111.82	109.58	106.4	101.68	104.44	103.41	110.15	110.23	100.56	108.99	99.16	104.89	99.813	106.62	103.17	103.06	107.47	103.07	105.42	109.31	112.75	104.46	107.5	106.23	101.64	103.77	103.65	105.67	107.89	107.04	108	106.82	112.72	104.77	102.07	107.27	99.34	105.24	102.86	101.6	106.4	107.14	108.57	105.56	108.97
99.112	102.33	95.39	103.12	106.42	101.1	97.06	104.73	102.29	104.52	101.26	99.27	101.1	104.31	96.508	98.032	97.423	96.81	101.1	96.17	98.382	96.627	99.594	93.09	97.003	98.347	101.8	102.75	103.72	93.897	100.35	97.668	102.29	102.3	98.03	97.629	96.545	105.08	98.617	98.375	103.98	101.95	105.1	92.708	96.226	94.469	97.823	103.71	95.153	99.294
113.02	105.42	118.03	106.61	115	112	116.36	109.31	108.91	114.46	111.34	107	114.28	115.46	116.15	111.92	113.75	111.78	113.31	111.27	106.92	115.73	112.42	115.34	117.09	111.13	111.1	108.97	119.01	109.64	112.82	110.22	116.86	115.6	115.99	104.19	113.42	109.47	110.85	110	112.08	110.23	114.84	116.98	110.18	114.28	111.33	108.92	110.89	111.37
109.55	100.45	104.63	111.78	104.84	109.46	114.54	106.57	107.94	109.93	105.6	118.01	109.44	110.1	103.77	108.63	101.01	104.32	108.2	112.31	115.52	108.16	109.77	111.29	114.6	107.8	109.06	111.52	113.28	108.36	112.04	108.66	105.34	115.75	108.24	110.08	113.47	114.92	110.97	110.15	110.32	101.5	113.6	106.31	110.72	109.45	110.67	115.45	107.43	111.17
109.3	102.61	103.61	107.29	111.94	105.07	106.81	107.27	106.94	105.95	105.15	111.71	107.73	102.32	113.79	106.5	102.56	103.08	104.57	106.91	101.4	106.36	106.08	103.44	105.26	102	106.97	107.02	106.03	95.55	106.83	109.93	108.53	103.83	105.72	103.18	103.22	108.28	105.45	101.66	104.58	102.75	100.62	106.3	100.61	106.05	104.02	106.5	105.49	106.71
111.11	110.68	105.35	106.23	112.5	111.13	111.96	103.96	109.32	116.66	116.16	109.54	104.43	113.7	113.5	112.08	112.04	116.51	118.2	108.41	112.33	116.93	113.95	118.81	113.68	113.37	114.05	111.56	109.49	111.72	109.5	114.42	110.73	113.2	116.91	114.17	116.73	110.19	108.09	111.53	109.82	119.31	116.55	115.17	109.91	117.2	117.32	112.59	111.55	114.95
112.93	111.89	112.73	113.61	112.83	118.08	110.45	109.38	109.56	110.23	108.3	115.53	111.73	112.7	111.73	113.5	112.71	105.51	112.18	107.7	109.8	120.77	111.49	108.95	119.25	106.24	110.53	114.34	111.28	112.3	108.81	116.45	114.32	112.2	114.37	105.67	114.84	114.92	110.39	112.79	111.3	111.32	107.65	110.84	114.27	111.15	115.43	113.26	115.95	110.41
103.1	107.39	106.23	108.1	107.16	111.32	106.7	106.97	106.23	104.75	113.74	107.59	105.1	107.57	106.25	101.66	104.17	116.11	111.38	98.895	103.61	101.89	109.47	101.97	98.933	102.65	108.26	105.62	106.62	100.52	107.1	105.58	110.88	109.63	106.95	106.37	106.1	103.99	104.11	109.1	105.21	102.05	101.94	105.77	105.6	111.19	105.31	105.52	104.65	110.41
103.88	103.56	103.29	101.27	100.39	103.05	106.25	101.07	104.52	105.79	104.09	99.815	107.04	105.19	102.02	108.74	99.255	102.11	98.476	104.69	99.865	102.09	103.3	107.39	107.36	107.66	105.74	100.94	102.11	103.65	95.62	101.18	94.854	109.57	111.82	99.602	100.4	99.473	100.33	101.24	103.46	97.57	107.82	96.995	106.14	104.84	98.462	106.56	101.2	104.18
108.79	110.79	105.31	102.93	107.26	112.28	106.71	105.08	107.1	108.74	110.63	106.26	101.24	102.5	110.91	105.81	103.74	109.42	104.35	98.842	106.58	109.82	101.23	109.67	105.76	101.79	103.12	110.51	104.87	108.9	112.41	107.2	105.19	115.79	106.46	107.38	96.656	101.27	99.371	102.43	104.22	112.8	104.79	101.54	109.13	108.53	98.442	107.96	109.95	106.48
113.9	110.16	106.24	111.74	106.07	101.52	109.48	108.22	103.68	109.97	110.27	108.31	115.34	116.07	102.23	110.83	110.84	113.31	111.92	103.77	107.69	114.3	108.14	109.13	111.43	110.8	111.16	108.62	111.43	111.42	116.75	109.72	108.88	113.43	114.67	110	111.85	108.38	107.07	110.22	109.43	116.96	109.3	113.85	109.41	112.37	104.88	108.18	112.67	113.98
118.52	109.14	116.65	111.92	116.04	111.61	108.43	115.51	110.5	115.48	111.22	115.93	110.6	110.09	112.33	116.73	109.18	111.89	104.68	113.08	109.84	109.55	112.72	114.99	108.3	116.9	115.16	119.81	115.09	117.94	109.24	117.54	115.71	110.68	117.74	116.76	119.24	115.23	108.01	112.6	113.15	111.95	114.31	107.35	117.21	117.74	115.65	112.48	117.2	111.49
107.86	106.53	100.68	100.19	97.403	104.41	102.4	107.4	101.12	109.12	101.66	99.878	102.83	108.79	101.96	105.79	102.52	104.46	104.01	103.01	109.34	104.15	108	101.45	98.846	107.25	103.04	105.96	101.97	112.12	105.14	111.26	109.27	110.71	109.92	103.38	106.33	108.61	111.76	109.76	102.52	108.78	107.64	106.98	100.86	109.16	101.14	111.91	101.29	104.26
116.6	113.81	109.1	108.38	112.03	112.97	116.82	111.96	114.1	105.98	109.88	115.63	113.44	111.66	117.92	115.71	113.47	120.24	119.23	110.47	116.94	113.96	110.08	112.73	110	110.28	108.91	111.14	113.76	117.67	111.23	112.52	117.38	108.2	116.49	112.63	108.76	108.27	115.26	112.74	110.72	108.33	108.1	113.88	107.88	106.57	114.74	109.98	117.45	107.98
102.63	107.14	95.069	100.62	103.8	99.672	94.069	104.05	103.18	106.53	98.588	104.09	102.65	97.385	103.55	98.646	100.25	97.994	95.974	98.545	105.37	103.65	100.55	100.85	99.786	100.37	103.17	98.812	96.423	100.61	100.72	98.516	99.228	103.29	102.23	103.49	104.27	100.03	105.3	105.56	91.421	104.61	107.36	106.87	103.36	101.38	101.33	99.693	97.584	106.8
100.17	100.98	95.784	101.64	99.453	101.93	98.871	98.215	103.55	94.603	103.37	97.648	102.73	98.866	98.095	101.47	100.44	101.24	98.574	102.33	93.682	103.37	103	99.315	99.986	98.042	94.489	98.14	100.31	100.11	103.91	93.498	97.683	99.029	100.67	100.12	106.08	101.42	102.94	97.583	99.236	100.45	100.28	100.22	98.298	100.72	91.389	105.19	105.7	97.144
104.26	110.8	108.29	112.75	108.66	108.98	108.95	105.14	111.25	111.13	111.59	111.15	109.21	109.8	113.04	109.88	111.15	109.11	105.41	106.06	111.78	108.38	104.08	105.49	114.08	106.44	105.84	110.14	110.91	110.6	107.03	111.57	105.59	112.04	107.57	110.8	112.22	104.41	109.28	109.99	102.99	112.5	111.96	105.35	111.62	114.03	109.53	107.63	106.42	113.49
115.7	114.63	116.16	116.13	117.29	115.18	113.26	113.45	115.66	113.48	109.37	112.88	113.88	113.99	117.16	119.99	107.16	115.74	112.56	113.07	113.95	110.8	108.05	113.45	113.89	111.17	111.85	110.69	115.97	115.82	111.35	118.21	111.57	109.85	106.3	111.19	114.75	119.16	118.06	115.11	118.47	112.69	110.33	114.44	115.32	109.57	109.7	109.32	118.88	109.93
105.43	102.05	103.88	109.72	101.45	106.87	102.12	110.87	101.25	105.7	104.92	107.13	108.55	101.76	107.48	103.71	105.5	107.03	111.73	115.75	110.27	103.45	105.33	110.49	104.08	112.15	106.56	107.85	103.14	103.54	99.722	105.63	109.72	104.43	105.32	103.77	108	109.91	107.76	106.55	105.83	102.39	105.56	100.49	109.07	108.65	106	108.67	106.91	110.88
122.36	120.29	118.87	113.62	116.25	115.79	127.83	115.67	116.38	116.74	112.25	113.84	120.25	116.1	115.19	115.73	117.91	123.51	111.36	118.34	112.25	109.48	111.59	124.74	110.41	110.11	118.49	112.11	114	117.31	117.28	114.07	120	112.57	116.23	116.03	112.17	117.03	114.31	115.36	119.24	115.02	116.89	115.42	117.53	116.33	121.24	120.13	118.17	117.1
99.026	103.53	101.35	102.51	98.984	107.45	95.318	103.49	99.58	103.34	100.21	101.23	101.69	110.6	101.78	96.489	99.596	100.43	101.44	97.222	91.86	99.968	106.83	101.65	98.669	104.9	91.988	96.919	107.61	93.861	101.89	94.932	98.501	99.889	101.64	94.697	99.964	102.95	94.81	96.985	100.3	96.104	96.417	104.73	98.334	97.803	101.88	105.85	98.713	97.033
104.7	107.05	105.24	107.85	102.15	108.61	104.73	106.67	110.37	104.96	103.46	105.7	104.35	106.32	103.5	106.34	109.37	107.2	102.25	105.15	108.69	106.34	105.07	103.49	105.68	101.55	103.49	108.38	108.63	103.18	99.63	106.62	107.26	102.42	102.08	102.23	101.33	107.87	106.47	96.45	105.81	104.93	104.38	103.63	110.16	99.43	103.71	111.69	108.44	106.41
112.45	97.987	97.809	101.3	105.56	108.18	106.93	102.5	107.82	101.19	101.5	107.84	102.93	106.41	104.54	99.859	105.21	103.96	106.28	108.38	107.67	108.68	104.85	104.41	109.83	110.78	105.33	108.27	105.07	104.88	106.79	104.78	106.67	103.88	107.66	107.18	106.78	101.76	103.2	103.86	103.87	101.87	102.21	110.2	101.84	106.88	100.51	108.07	104.13	100.88
100.17	102.19	102.32	94.594	99.369	100.51	100.11	96.239	100.13	106.8	100.54	99.639	98.126	100.86	99.397	99.29	104.77	98.722	103.8	103.59	103.48	105.86	98.371	102.11	104.83	103.8	104.93	101.93	104.99	111.1	99.56	102.39	104.43	102.03	103.63	99.684	100.72	97.441	101.53	100.21	104.28	98.125	102.61	97.335	102.24	96.194	99.148	103.52	98.888	100.79
105.17	102.8	110.06	102.33	106.19	103.45	107.63	106.26	104.05	102.69	109.82	109.27	113.01	106.9	103.12	102.91	106.44	105.77	108.25	102.52	104.05	113.94	108.67	100.15	109.71	111.98	114.71	102.55	105.18	109.44	107.32	109.94	114.94	101.49	104.13	108.78	101.86	104.29	113.29	111.59	103.83	102.67	104.77	105.81	107.84	104.23	109.19	110.38	107.77	100.44
111.52	106.34	113.14	105.36	104.57	112.37	102.24	109.42	107.06	104.82	104.7	111.67	105.09	95.637	107.38	103.67	104.25	105.43	106.39	111.58	106.79	105.27	105.27	107.9	103.38	111.89	110.38	109.03	109.15	111.35	106.4	106.47	107.07	106.15	101.84	109.63	111.17	110.92	106.16	109.15	107.78	101.2	106.56	110.74	104.52	104.21	109.9	111.03	107.1	106.82
100.96	102.2	98.187	109.2	103.45	107.01	106.75	103.93	108.03	102.91	100.14	105.43	104.86	109.19	108.62	102.62	103.12	109.64	106.53	107.02	101.25	106.73	104.75	95.161	100.64	109.43	100.35	104.87	98.676	112.25	104.17	101.66	101.22	103.66	105.79	105.26	105.41	104.6	106.41	107.98	105.94	103.34	102.8	106.55	99.091	106.11	103.92	105.34	111.9	110.74
101.62	106.54	102.35	106.78	105.53	106.77	107.14	106.41	101.89	99.536	108.24	105.83	98.548	103.59	104.47	104.74	107.03	104.81	108.02	101.8	102.61	106.16	99.262	103.87	107.44	106.23	105.29	106.29	109.3	100.02	103.12	101.38	103.6	106.36	103.59	101.92	104.24	106.02	111.85	106.13	107.51	104.45	101.59	102.14	100.26	104.82	109.65	109.91	106.31	106.69
99.525	95.31	105.22	101.56	101.04	98.716	104.02	95.357	102.19	100.6	99.676	96.93	97.173	105.12	104.42	102.71	96.441	96.773	94.502	109.55	90.601	95.483	93.328	100.47	103.45	96.814	97.795	100.39	101.02	100.8	102.16	96.918	98.102	98.77	99.329	103.68	101.54	97.177	94.658	102.49	102.29	98.451	108.87	100.53	102.86	98.686	95.472	103.19	94.535	97.043
108.22	110.96	102.29	98.985	105.71	104.01	105.6	107.9	109.7	109.94	103.14	104.08	103.49	109.68	102.15	105.6	106.53	106.26	95.402	102.89	102.28	105.78	99.853	97.3	111.42	108.52	101.99	110.16	105.92	105.99	100.14	107.83	96.506	110.03	106.97	98.43	104.32	101.62	107.19	109.95	107.16	100.23	106	109.39	103.37	104.37	108.39	107.32	115.72	106.75
115.64	119.13	117.69	112.8	117.58	106.84	115.56	112.63	112	115.08	118.12	112.13	115.49	119.52	116.6	116.4	118.12	113.46	114.22	114.05	119.29	115.16	126.92	116.07	123.12	113.04	116.62	119.34	113.62	121.52	114.74	114.36	120.33	115.56	112.77	113.65	119.05	112.24	116.73	115.74	116.69	113.54	115.45	125.08	113.42	111.83	115.96	111.28	117.9	112.14
106.1	101.96	101.29	99.004	99.221	104.69	104.81	106.83	103.72	106	101.36	105.46	104.11	99.993	112.55	103.59	102.51	107.75	107.39	106.09	102.69	106.52	104.7	104.74	102.01	107.13	109.2	103.77	103.37	107.58	108.36	101.37	104.85	97.851	106.2	105.56	105.78	101.86	105.21	101.96	100.65	107.79	106.15	109.11	106.21	100.74	105.61	101.62	106.3	111.27
108.75	110.75	109.2	106.23	107.55	108.38	105.63	100.53	106.52	106.78	108.41	105.42	109.91	105.25	104.44	107.42	110.4	105.33	108.56	108.56	106.92	106.14	103.69	105.66	104.37	114.35	110.64	102.32	112.05	103.01	105.41	114.02	105.4	106.35	106.3	107.3	106.78	108.07	105.1	100.31	103.63	109.94	103.95	105.7	104.28	107.61	103.25	107.86	103.89	105.62
109.49	110.55	107.14	109.87	109.31	103.85	103.59	106.89	105.88	113.25	109.95	101.37	107.01	104.73	109.29	108.24	106.67	113.94	107.94	105.02	111.25	100.5	102.04	108.98	110.57	104.13	108.01	103.44	107.98	104.28	104.39	110.61	104.03	106.11	105.71	108.88	104.9	106.6	108.71	105.85	101.29	108.61	103.9	106.23	106.45	103.5	107.25	105.2	103.98	113.87
108.76	102.79	101.27	103.12	101	98.665	100.36	98.773	102.22	108.57	106.4	101.69	103.87	103.9	108.72	101.38	104.22	99.84	102.24	109.52	104.05	102.93	102.39	102.81	107.13	107.25	103.03	99.629	109.76	101.89	100.96	107.03	106.25	107.22	101.87	107.38	100.59	107.61	108.44	109.45	104.38	102.83	100.31	105.01	110.8	103.8	105.99	105.14	108.63	103.79
107.14	114.86	111.97	110.87	104.15	107.48	109.9	104.86	116.01	119.4	108.87	114.13	117.72	112.11	114.17	112.24	108.23	109.33	107	115.91	114.09	106.43	108.47	110.66	108.27	113.13	108.63	121.08	116.98	110.12	106.51	109.91	110.24	107.08	117.9	108.59	111.66	109.39	116.81	117.46	111.68	106.71	112.44	109.92	110.02	115.63	107.76	115.11	107.33	106.13
115.91	110.07	110.91	113.46	110.49	115.74	117.03	113.2	108.44	107.63	106.25	108.76	115.97	110.24	110.65	113.61	107.77	107.5	109.92	114.92	109.89	110.53	107.92	115.51	115.44	110.44	113.04	116.37	110.88	110.85	111.65	111.51	112.88	112.75	108.83	114.6	107.68	113.25	105.64	118.67	111.64	117.57	113.13	114.13	116.68	111.05	115.9	116.88	110.72	110.23
101.03	103.42	105.93	110.88	106.28	103.21	103.58	103.07	104.15	108.48	105.83	113.58	101.9	102.86	106.05	109.67	106.99	101.21	102.97	102.2	110.39	104.23	107.83	101.39	112.04	104.34	109.02	104.9	102.51	100.93	106.66	102	106.43	107.37	101.21	109.45	109.51	103.28	102.48	105.76	100.06	99.644	102.31	99.816	100.87	106.04	109.25	104.09	108.45	107.01
109.94	99.263	109.6	101.19	102.29	104.28	108.9	113.65	105.73	106.19	113.22	108.18	108.91	108.25	105.63	99.441	104.35	104.03	103.24	109.68	103.49	99.983	105.74	99.892	104.63	100.75	106.58	107.23	109.13	105.2	101.59	109.69	100.38	106.7	98.729	103.74	99.928	105.32	104.15	107.56	99.567	108.59	110.59	109.67	102.14	107.72	103.51	103.96	106.69	105.76
105.7	105.72	104.89	108.1	107.39	103.13	108.01	106.87	104.45	109.93	111.74	106.95	104.48	102.34	108.21	96.926	107.08	106.25	107.23	108.57	102.83	102.45	103.78	99.705	106.68	100.67	104.44	107.25	100.3	107.44	108.39	102.78	109.18	99.853	101.5	105.01	106.36	108.56	105.63	107.43	107.86	103.87	105.86	111.18	109.28	103.24	107.78	111.03	104.16	111.17
108.41	112.71	109.7	111.61	104.41	117.77	117.29	111.37	116.34	112.84	113.32	107.86	107.59	116.03	107.51	115.75	110.38	109.51	109.38	107.73	108.2	112.77	113.73	108.89	115.51	115.69	115.12	116.05	112.47	115.15	113.58	118.28	110.61	118.45	106.92	106.63	117.06	106.54	118.65	110.71	108.08	104.08	112.25	117.75	119.92	109.62	107.08	119.28	116.3	116.15
105.12	101.51	105.04	108.93	108.32	103.51	99.37	101.23	97.85	105.22	110.63	107.33	106.55	104.24	104.22	104.34	103.26	104.82	107.52	106.73	104.39	104.79	107.84	107.56	105.87	110.41	103.1	110.23	105.42	102.59	108.83	106.76	102.29	110.11	103.83	108.1	103.39	102.91	100.31	109.42	107.57	104.99	110.13	107.52	108.46	103.97	114.26	98.583	103.63	109.65
107.86	108.66	104.39	105.6	97.959	99.963	109.01	110.48	111.71	107.28	107.97	105.65	112.91	103.72	104.71	108.76	108.74	104.91	106.4	109.23	106.27	106.79	109.2	109.14	100.88	102.21	103.42	99.832	105.45	105.69	103.51	111.06	105.85	94.85	104.02	103.25	105.15	104.22	107.04	107.3	101.43	103.26	96.642	112.23	103.05	107.82	95.59	106.11	109.06	108.26
103.93	109.87	111.29	108.64	108.84	104.43	101	110.45	105.61	103.14	106.04	103.36	107.17	104.86	108.27	106.57	108.03	103.73	102.22	101.28	112.06	108.53	107.18	107.71	97.733	113.15	106.64	105.14	109.2	103.81	108.11	101.24	111.02	114.66	102.57	112.24	102.33	104.53	113.77	103.09	109.31	105.64	110.86	97.203	101.54	107.49	105.85	109.22	105.93	102.27
106.43	112.64	104.67	106.86	103.49	110.81	102.31	109.7	108.68	102.86	103.43	108.23	98.635	101.48	104.44	106.62	99.697	101.89	106.36	103.15	106.32	108.92	106.68	104.3	111.44	108.77	103.29	102.98	114.96	107.27	106	106.04	106.18	105.25	108.55	105.26	107.13	106.53	100.78	101.38	103.75	101.25	103.71	108.19	113.63	107.49	107.06	109.06	104.19	106.86
119.85	118.86	112.35	121.32	121.84	118.32	117.11	111.48	121.96	121.57	114.48	115.78	112.26	113.69	112.89	115.73	117	112.92	116.29	117.3	118.14	116.28	118.29	119.62	118.44	119.11	111.78	110.56	109.83	113.69	118.38	121.89	120.1	119.63	115.37	117.81	120.45	115.84	116.72	114.48	111.61	119.14	121.14	110.46	115.63	115.8	110.28	112.73	126.14	117.19
113.2	107.24	107.27	100.51	109.08	104.19	104.88	103.59	107.45	106.24	106.88	110.04	101.85	104.2	101.56	98.829	108.1	107.69	103.64	108.51	109.04	104.71	105.53	106.44	100.62	110.13	103.99	106.83	103.7	105.37	110.08	113.63	106.38	106.67	109.81	104.87	110.13	107.17	105.26	103.42	102.57	110.32	105.63	105.73	99.555	112.37	101.55	105.39	104.47	107.73
107.38	108.82	113.17	106.54	103.72	109.27	106.43	111.5	109.44	109.3	110.2	108.55	117.22	105.16	103.19	112.35	112.09	110.41	112.67	107.3	109.3	106.24	110.84	112.78	112.58	108.05	114.38	108.69	111.45	112.97	108.04	111.78	111.06	112.62	110.73	108.88	106.81	114.06	116.02	107.62	108.16	106.58	112.81	109.82	108.99	108.69	110.57	108.39	110.34	115.57
114.03	121.52	107.83	114	104.77	107.58	112.85	109.42	116.01	108.68	107.83	112.88	120.77	112.45	109.52	113.46	113.34	110.13	112.43	112.24	106.98	108.46	111.88	110.65	114.52	109.06	109.72	112.41	113.35	117	104.21	118.32	110.6	109.66	109.08	110.06	108.07	109.89	108.96	111.27	111.71	114.74	109.92	110.9	114.81	112.82	118.86	103.65	111.56	115.16
101.26	98.018	94.078	103.36	96.76	108.16	101.76	101.99	99.31	104.93	101.96	105.92	103.68	93.004	100.14	97.504	99.216	107.5	98.077	106.13	101.47	102.53	103.62	98.013	98.324	106.48	103.51	103.32	98.006	103.83	100.05	104.34	102.56	101.49	98.678	105.62	97.078	101.59	103.53	108.15	102.43	103.02	98.036	105.99	103.48	103.65	104.89	93.329	103.47	103.96
99.164	107.14	109.12	106.71	102.83	105.52	100.84	107.04	103.44	103.21	105.07	109.76	105.56	105.46	106.37	110.03	102.29	106.46	107.64	101.75	108.71	105.87	104.09	104.61	101.89	97.962	100.3	104.94	101.98	110.8	102.03	108.27	106.39	99.608	105.66	103.36	100.29	99.216	102.85	100.41	101.74	99.915	101.29	107.89	110.83	102.06	106.71	102.34	106.88	102.4
100.54	94.43	97.228	106.56	94.326	102.13	97.266	102.88	97.975	93.608	104.63	95.739	102.76	98.879	98.433	100.03	100.76	103.41	102.73	98.942	93.91	98.092	101.59	103.45	98.393	99.933	101.55	103	102.26	105.52	104.53	101.9	106.04	98.638	98.046	103.98	106.57	101.16	99.902	99.861	99.62	97.902	98.664	107.38	97.126	102.68	106.5	102.55	94.094	95.098
105.92	107.13	108.58	104.6	109.68	111.1	100.51	104.73	105.71	107.65	107.57	106.55	102.49	104.49	106.18	108.12	103.54	106.58	100.98	101.73	109.4	99.46	106.08	110.58	105.05	110.07	99.247	109.27	103.9	101.72	102.63	104.73	106.82	98.367	106.58	106.51	102.31	106.37	108.31	109.76	106.78	100.11	107.01	105.4	105.49	104.45	113.49	101.06	109.46	103.73
105.04	102.53	96.879	100.92	101.34	98.064	99.469	98.597	111.98	111.72	109.38	99.125	101.96	103.04	105.05	99.646	98.707	95.069	91.567	95.712	95.081	101.63	100.48	102.03	98.984	99.565	98.756	104.54	98	95.992	98.205	98.368	106.61	99.207	101	105.14	95.625	97.467	97.421	101.14	95.539	100.68	100.56	94.534	102.77	95.916	103.93	102.24	98.939	103.2
103.58	103.89	106.23	104.68	106.29	96.166	105.01	110.26	101.88	113.45	108.51	106.4	105.94	107.52	102.57	101.58	105.13	101.64	105.79	104.7	105.77	103.73	105.49	106.4	108.33	106.19	107.83	104.41	104.82	104.69	100.97	103.76	107.48	105.07	108.5	101.23	105.42	108.63	106.53	99.488	107.59	99.004	112.87	108.23	105.69	109.04	109.92	101.21	101.91	108
102.64	109.99	108.35	106.23	104.41	99.567	109.14	104.73	107.06	110.99	99.59	105.6	103.92	107.7	106.79	105.59	107.3	106.31	104.97	100.39	110.14	107.09	109.96	110.35	98.536	111.08	110.08	102.18	101.27	110.3	102.95	106.14	107.1	104.2	105.46	108.03	105.38	102.78	103.78	110.74	106.57	110.08	104.57	105.68	110.23	102.61	108.13	100.41	110.88	105.66
111.28	102.53	101.9	100.46	103.66	106.02	99.523	106.17	107.39	106.8	107.46	101.76	110.23	103.01	103.14	108.85	104.75	110.39	107.56	101.81	104.02	103.21	109.63	104	103.46	105.87	111.17	104.34	105.67	102.06	107.66	109.96	107.56	105.61	111.16	101.57	108.85	102.92	100.88	108.45	104.16	108.18	109.52	105.33	104.48	103.4	103.37	107.91	105.36	101.92
107.88	99.515	107.23	100.56	108.58	106.32	101.04	107.26	103.74	107.5	105.83	109.51	104.11	110.04	102.19	102.97	104.93	102.25	107.89	107.59	111.36	109.64	107.04	103.86	107.8	110.94	108.21	102.77	108.39	107.16	102.02	105.24	94.873	96.498	107.13	103.14	104.44	107.54	108.29	106.12	104.94	102.53	100.86	104.81	108.21	105.18	103.21	103	106.54	102.4
97.79	98.664	102.35	96.105	102.57	96.874	103.47	102.94	104.71	98.205	105.68	103.53	100.18	104.27	97.321	96.867	94.675	100.1	101.29	100.26	109.9	99.753	106.95	99.503	108.18	104.34	98.572	100.85	106.63	99.954	102.15	96.641	98.159	105.31	104.85	107.3	102.73	99.894	105.37	106.49	101.52	99.538	98.773	102.44	100.76	94.833	104.74	99.226	103.67	102.22
112.64	113.4	107.94	113.73	109.06	109.97	112.73	114.32	114.58	113.69	110.66	113.61	105.31	111.91	108.43	119.45	112.35	105.73	115.76	112.86	111.75	112.38	117.33	112.15	112.23	113	112.05	108.55	117.15	113.8	114.63	112.59	114.16	116.18	107.82	110.73	110.5	110.06	110.9	113.45	112.34	104.18	110.22	109.96	107.92	115.68	117.21	108.42	107.33	113.67
115.34	109.68	112.69	110.96	117.99	116.03	109.76	107.79	111.95	110.91	115.09	109.19	112.33	110.9	109.95	115.24	107.57	114.39	115.2	107.05	111.01	115.12	115.27	110.98	109.96	111.12	107.38	108.48	117.14	114.9	116.02	116.69	105.72	107.69	109.11	112.22	110.88	120.42	111.44	116.71	115.76	101.95	110.09	114.79	110.46	110.52	113.96	111.18	107.39	106.33
116.3	109.63	110.83	108.22	109.53	112.35	108.16	104.42	108.55	114.38	104.22	111.06	106.54	110.52	114.11	113.39	111.22	106.53	112.78	113.58	115.07	113.99	112.49	110.54	105.61	114.42	114.42	108.44	117.7	110.11	111.7	108.66	116.31	114.13	103.53	106.11	112.66	112.58	108.97	112.62	110.66	111.29	109.36	110.42	109.35	108.04	111.83	107.22	111.6	120.41
112.31	108.09	104.32	107.9	108.19	110.09	111.86	106.52	108.06	108.72	104.44	111.08	110	107.22	107.02	104.42	116.93	111.41	112.78	111.49	108.94	108.42	114.76	115.65	113.96	106.73	107.91	103.05	112.17	110	111.3	109.94	118.08	105.69	113.01	112.81	105.12	113.43	113.07	114.26	114.59	108.09	111.06	113.6	108.09	109.01	106.2	109.7	109.08	111.48
108.27	111.49	109.15	108.34	111.04	111.96	105.12	108.47	111.2	111.48	111.82	112.74	109.12	114.27	112.6	109.51	108.19	111.29	114.32	116.56	115.2	107.79	109.92	109.14	113.95	114.66	113.14	107.36	104.81	113.03	108.5	114.9	109.91	111.83	109.18	110.01	106.65	108.29	105.92	117.64	108.53	110.02	113.2	120.44	115.81	112.52	111.93	107.46	113.8	112.54
110.54	108	115.55	111.84	109.67	112.66	108.2	109.9	109.29	112.47	107.78	104.83	110.35	111.51	106.21	111.7	112.33	109.54	111.32	109.96	105.43	114.21	110.37	105.47	108.38	105.39	113.18	111.53	110.04	110.46	108.63	107.6	107.45	106.52	106.19	107.48	103.69	108.55	103.92	105.21	110.34	114.26	110.07	112.45	110	114.73	106.77	111.08	107.45	112.23
113.66	128.09	110.64	118.12	112.19	111.01	117.82	112.38	110.83	112.78	110.17	110.95	109.15	110.78	109.2	108.39	113.88	112.82	111.74	110.36	112.23	120.4	114	113.38	109.55	110.14	115.82	113.06	108.73	114.75	110.71	110.34	108.5	110.82	108.38	109.33	107.03	115.09	108.54	110.93	118.42	113.19	108.77	112.28	110.45	113.82	105.62	109.81	112.31	108.16
99.304	109.21	101.83	104.86	109.15	106.44	105.41	103.03	108.11	103.46	105.47	98.794	100.05	104.19	109.18	101.55	106.57	100.4	99.415	107.02	108.24	103.63	104.38	108.34	111.33	102.83	104.14	108.82	108.22	105.36	99.409	101.36	107.59	100.24	105.66	105.37	109.4	104.65	105.65	103.95	104.11	102.06	100.3	104.82	96.448	102.02	105.73	106.73	98.999	107.5
100.69	106.97	101.08	105.78	107.47	109.88	106.59	107.75	110.58	101.53	104.05	102.59	108.69	104.16	107.1	109.16	106.83	105.59	106.49	104.66	107.38	102.46	108.36	104.09	107.53	108.09	106.44	101.56	106.19	110.31	106.53	106.22	106.07	103.76	102.92	103.97	103.56	106.85	106.83	103.06	108.27	107.29	106.04	109.05	105.31	108.23	106.26	102.21	102.93	113.36
102.9	111.58	103.32	107.55	104.45	101.86	105.14	101.95	102.96	108.19	105.49	102.14	102.11	97.379	105.46	108.99	102.92	108.07	106.74	107.91	104.38	113.3	112.89	111.39	103.66	102.03	106.64	105.14	109.45	109.51	107.7	105.74	108.33	100.69	98.802	108.77	100.06	98.243	107.85	107.75	110	104.95	97.133	108.18	102.51	102.2	103.74	111.11	107.38	108.93
101.82	103.53	104.56	102.52	108.97	98.742	108.79	103.9	102.15	107.76	107.73	102.58	103.74	113.24	105.6	102.83	108.03	104.58	106.45	104.21	105.23	102.49	103.23	110.24	108.92	109.91	101.91	103.28	105.99	104.39	104.51	106.77	109.48	105.31	112.46	107.54	108.61	102.23	101.94	100.48	111.15	102.22	106.46	100.25	107.51	111.27	104.08	107.41	102.42	108.16
104.57	100.26	100.57	100.57	103.95	108.37	103.98	104.12	108.67	107.55	106.66	102.32	105.59	99.655	107.7	101.91	102.95	101.24	102.84	104.28	107.66	102.81	106.75	102.64	107.37	112.32	99.188	101.68	102.84	106.82	108.05	102.99	104.54	106.26	108.13	100.85	106.61	95.764	102.21	110.9	102.97	107.84	107.02	104.18	106.86	109.92	108.76	108.27	104.36	101.61
110.58	109.73	118.2	112.29	114.48	105.93	111.89	110.83	106.94	115.7	117.4	110.6	117.57	106.92	115.69	111.45	107.62	114.35	108.44	113.03	120.56	113.61	104.92	107.17	117.41	116.6	114.09	103.01	109.59	115.81	115.36	108.5	109.28	109.01	113.42	112.01	113.88	115.83	110.08	111.91	114.74	109.57	110.96	110.27	111.85	113.19	112.77	110.62	107.42	110.72
103.32	105.51	104.83	97.42	107.21	106.28	109.65	108.2	103.59	105.73	103.52	108.49	110.09	104.03	100.51	102.99	107.47	104.06	104.26	102.89	107.06	102.01	107.52	102.2	103	101.18	104.58	104.99	109.25	102.2	102.48	107.33	103.87	103.23	104.74	103.32	105.56	100.86	104.14	99.705	104.89	102.73	104	112.56	104.37	105.93	101	103.2	104.68	103.58
105	115.17	109.76	107.99	114.01	101.95	118.08	110.99	107.46	119.36	113.85	118.83	112.83	113.8	112.49	119.25	114.31	115.69	110.14	109.36	111.6	110.01	115.75	114.42	116.6	113.48	116.8	110.24	108.04	113.14	113.85	109.67	113.56	114.25	115.02	111.45	114.46	113	113.69	110.7	109.07	107.92	114.42	108.66	112.28	112.63	106.77	118.71	114.67	106.1
92.485	109.75	105.92	101.58	110.68	103.26	110.12	105.92	109.54	105.17	106.77	105.15	102.05	104.24	105.19	108.08	105.03	109.44	108.57	102.73	107.55	107.03	105.76	106.54	104.64	109.67	105.8	107.77	105	101.9	99.868	104.75	103.69	111.91	106.68	109.84	108.07	107.97	98.932	96.002	100.69	98.366	107.01	109.37	106.67	101.95	115.38	109.28	102.94	101.87
106.61	105.32	108.96	109.82	102.78	106.01	106.07	109.02	109.6	102.98	105.95	104.96	103.44	111.94	110.14	109.77	113.48	105.05	102.8	108.04	108.65	104.82	107.08	109.92	109.43	109.59	106.93	112.26	103.57	103.13	104.19	103.84	107.52	106.78	110.51	107.08	113.51	112.2	110.02	110.65	109.55	105.9	107.69	108.98	105.88	106.41	109.28	107.03	113.94	112.84
115.11	105.94	102.02	106.85	102.23	100.84	106.66	103.59	104.54	97.181	102.97	105.59	100.97	112.22	107.94	107.22	105.13	107.15	103.25	104.41	114.27	103.23	104.79	105.87	108.86	105.07	105.1	103.62	106.99	103.18	111.03	108.28	108.95	113.98	110.37	109.2	111.61	112.74	106.69	104.4	104.26	105.2	103.95	109.64	99.835	104.56	107.46	107.32	107.44	109.55
106.96	108.73	110.85	110.72	104	109.29	111.73	113.49	109.2	107.62	107.53	111.52	112.59	109.07	111.19	115.5	113.66	111.71	108.5	108.89	108.02	108.63	113.21	111.57	103.62	113.62	107.6	108.33	120.28	108.75	114.06	114.92	113.28	117.38	106.55	110.65	106.37	105.79	116.24	110.57	111.03	105.56	107.24	110.36	114.25	103.98	108.1	110.49	104.07	114.37
113.82	111.27	110.61	111.66	111.47	114.13	114.03	111.2	110.75	115.93	106.72	116.4	105.6	110.28	104.55	114.54	108.76	114.54	111.32	117.67	118.92	114.85	108.18	120.11	110.77	111.46	110.78	111.93	113.85	110.89	115.08	111.02	114.87	111.29	109.5	108.95	115.14	109.38	114.06	111.89	108.42	110.35	112.82	120.39	115.57	114.01	115.94	107.43	114.7	115.75
109.36	104.52	108.12	105.3	105.56	102.44	105	100.34	109.76	106.38	105.2	106.8	107.49	107.6	106.97	101.62	97.64	109.57	101.6	109.54	109.86	106.58	102.99	106.71	106.08	104.94	104.55	102.01	98.705	105.18	104.63	109.11	106	101.14	103.63	99.449	106.77	95.932	106.42	112.7	102.3	107.07	104.98	105.3	103.9	102.84	103.83	106.86	105.77	107.48
112.84	116.02	114.78	109.24	113.05	108.56	114.34	115.14	114.38	113.53	111.39	119.42	111.55	116.05	108	108.22	112.58	107.08	117.74	109.37	108.24	109.94	111.6	109.66	107.82	112.64	122	114.04	111.79	110.85	109.61	115.45	115.1	102.73	114.49	109.77	111.79	114.87	111.64	110.55	111.43	105.75	117.43	109.43	109.32	111.41	118.46	114.21	112.9	105.86
102.26	109.08	103.26	105.93	106.64	110.87	104.7	110.15	102.58	105.21	107.86	101.65	105.46	105.45	107.38	98.798	103.56	106.62	102.44	104.65	104.15	103.61	103.51	104.81	109.89	105.58	105.42	109.13	102.66	106.35	99.643	100.19	107.22	105.26	100.88	101.72	107.5	107.46	104.23	96.244	109.52	112.69	102.91	107.12	111.82	105.87	107.04	110.21	107.66	97.844
110.61	112.41	110.29	111.77	109.16	116.09	112.98	114.98	113.32	104.95	111.51	105.69	107.69	109.26	107.94	116.15	113.21	112.92	110.5	112.01	108.18	108.28	113.28	111.69	107.91	108.08	114.9	116.75	112.45	111.22	110.43	115.55	110.14	108.07	116.17	105.9	111.46	113.31	114.16	104.38	115.95	110.14	112.57	113.52	110.52	112.78	114.28	113.31	108.39	119.51
110.47	117.13	119.87	119.49	111.12	119.41	112.56	105.55	114.33	112.76	114.04	109.22	116.21	113.72	112.57	107.36	113.64	106.25	113.98	113.59	114.24	111.33	114.5	113.9	111.87	115.18	107.34	111.45	114.5	106.54	109.76	108.17	117.76	111.63	116.07	108.79	114.25	114.35	111.53	115.88	112.75	112.29	117.26	113.44	110.57	106.15	118.85	115.86	114.06	109.83
114.79	118.66	111.66	114.51	114.51	115.48	114.88	112.03	116.91	114.59	107.33	113.94	111.17	111.8	113.07	120.44	112.12	109.89	111.32	105.37	115.49	116.81	108.65	107.45	108.86	117.75	111.01	108.32	109.38	113.49	111.31	113.42	116.82	115.69	115.2	112.13	111.58	108.89	112.58	115.3	112.76	123.05	113.93	112.35	110.42	109.95	113.29	105.77	106.45	112.06
107.45	103.33	98.706	108.47	105.25	105.56	110.11	107.14	109.87	106.97	99.533	108.37	111.89	102.79	103.33	98.654	106.68	109.85	104.73	104.34	105.17	109.5	109.84	109.71	106.79	99.622	108.37	110.34	104.3	103.53	101.98	105.88	102.46	106.13	109.93	111.14	109.98	105.04	109.43	104.14	112.48	109.58	113.59	107.07	103.48	108.27	104.98	103.97	106.28	110.29
102.53	99.034	100.7	101.32	98.727	94.904	98.89	103.12	105.26	102.34	98.344	105.57	97.677	102.83	96.528	99.857	98.52	100.4	101.89	100.39	91.363	99.745	96.6	98.58	98.273	103.19	106.68	103.02	105.27	98.178	104.77	99.901	97.663	104.33	95.29	104.42	102.88	100.08	95.768	102.9	104.15	101.67	103.34	101.52	108.26	107.32	96.628	99.641	98.994	95.469
109.6	101.48	107.74	104.73	103.6	111.7	109.86	102.89	101.81	103.41	104.1	101.82	103.06	106.63	104.87	106.21	105.74	103.64	104.28	111.12	107.7	107.88	102.96	106.27	110.7	102.31	103.94	108.13	109.38	104.03	105.09	101.57	103.82	98.91	107.79	108.5	102.62	105	106.93	105.58	110.28	107.75	111.03	105.27	105.31	104.79	109.05	99.394	101.06	111.31
102.2	107.73	104.12	107.24	104.11	106.14	109.33	107.05	106.81	106.06	107.55	107.67	102.42	108.54	108.58	107.54	105.66	107.72	111.3	102.26	109.85	110.9	109.32	101.8	113.62	104.44	106.74	100.54	106.83	110.43	101.6	101.92	107.18	106.86	105.29	98.438	101.17	109.11	108.89	108.99	98.868	115.58	105.37	103.92	108.38	108.83	109.11	103.37	100.46	100.23
104.6	101.68	107.07	102.67	100.64	105.25	109.41	108.82	101.82	100.07	108.39	112.11	104.37	105.09	108.95	103.52	104.25	102.62	106.18	102.82	106.32	96.594	102.7	101.97	106.03	106.13	104.79	107.12	103.93	107.78	97.852	101.85	104.99	101.13	104.3	109.52	105.41	109.16	103.05	101.79	106.46	103.4	106.04	109.3	100.6	110.46	104.61	103.29	109.21	99.575
104.45	112.1	112.24	106.87	113.15	106.77	112.59	106.96	117.92	106.99	110.14	114.5	112.44	112.15	108.86	105.7	108.46	101.35	113.65	105.78	109.89	109.12	110.91	109.96	105.96	110.34	107.18	108.19	106.1	109.61	119.6	108.84	105.93	107.86	111.71	112.73	112.07	101.65	111.98	107.05	107.74	106.65	105.37	105.81	113.5	108.33	108.04	108.48	109.57	107.31
100.52	97.554	107.93	101.31	104.8	104.33	103.15	98.344	103.68	99.868	97.763	99.694	106.26	95.341	101.78	96.435	102.86	100.77	100.04	100.57	103.89	102.24	98.045	101.41	100.63	102.56	105.45	104.97	102.38	99.898	100.91	98.907	103.61	100.48	97.002	102.2	105.7	100.67	98.145	99.904	100.8	103.95	95.209	109.28	96.118	100.63	105.46	104.86	106.31	97.751
116.68	111.15	115.68	118.14	116.07	114.37	117.03	121.7	117.13	120.37	122.21	117.63	117.51	117.65	117.71	115.11	121.27	119.51	117.8	111.6	118.9	114.6	111.99	118.63	121.75	116.49	120.44	114.35	116.84	117.21	114.01	120.87	119.02	115.43	118.21	121.42	121.78	121.76	127.28	117.98	122.57	120.59	114.58	120.33	121.87	114.83	117.71	115.97	118.73	117.99
106.24	105.95	104.62	108.48	106.58	106.01	101.69	102.69	105.03	104.68	108.08	105.7	105.37	110.13	111.92	108.05	106.43	110.17	101.03	97.808	100.78	108.21	104.59	104.27	106.86	111.19	108.53	104.87	104.6	98.377	100.99	108.77	107.57	104.74	101.91	105.02	102.43	102.98	113.42	106.52	97.478	101.66	106.59	109.73	104.71	101.19	105.93	108.34	107.71	107.23
105.14	111.43	108.37	113.14	105.01	108.23	102.12	107.68	107.45	105.82	106.89	103.46	110.12	104.01	109.38	107.2	106.76	105.14	107.38	107.14	105.83	103.92	107.32	104.36	111.34	106.91	104.5	101.46	107.42	109.34	105.49	103.02	100.47	112.11	103.55	104.69	101.54	109.26	104.78	100.8	108.85	99.896	108.79	111.64	101.82	101.08	103.73	107.17	107.09	104.53
106.12	114.76	109.25	109.71	108.69	114.12	111.29	117.73	104.89	104.3	110.47	114.7	107.13	110.19	112.1	110.89	110.9	107	110.65	104.73	109.94	118.76	107.9	111.3	120.5	116.82	110.96	109.84	103.98	108.84	108.48	107.38	106.74	112.05	107.67	107.41	114.45	103.51	106.79	111.44	109.6	108.42	107.55	111.69	107.69	111.39	102.77	113.95	109.51	116.2
107.4	102.7	104.28	107.33	109.25	103.64	103.57	105.33	104.61	104.4	104.13	104.14	107.07	105.32	109.03	102.14	105.04	103.89	102.2	97.503	107.73	105.29	97.979	106.1	111.55	107.24	99.599	103.23	105.67	106.64	105.69	105.44	113.02	114.5	105.85	106.16	107.24	102.63	107.66	107.52	116.8	97.867	106.14	111.82	104.74	108.43	107.25	100.18	104.91	109.03
105.55	109.22	102.8	107.08	109.65	100.58	101.69	102.87	103.19	100.98	104.45	113.9	108.94	104.99	103.34	114.25	101.95	98.651	100.81	102.63	108.72	104.49	99.364	105.79	95.114	105.01	104.8	102.38	100.51	102.92	102.64	103.22	98.19	99.78	108.45	101.05	115.73	101.92	103.51	106.49	102.36	102.35	106.63	101.04	103.27	100.82	101.23	112.05	106.33	108.69
110.31	103.93	101.59	95.432	110.46	110.41	103.86	105.45	107.51	104.87	106.64	107.28	106.81	101.22	102.39	103.21	104.42	104.18	103.31	105.55	100.98	99.177	103.72	101.54	101.68	103.47	104.78	103.9	99.482	102.56	105.91	102.21	108.41	109.6	107.47	106.11	102.96	113.28	105.9	99.423	107.12	102.57	97.2	103.94	99.113	109.83	105.83	96.805	108.49	100.77
109.41	115.43	110.27	103.44	105.34	107.99	102.19	107.51	106.73	105.59	110.4	104.97	100.05	107.59	105.5	110.56	106.13	106.34	96.372	108.78	107.58	103.64	105.69	104.59	99.334	100.78	114.29	110.81	109.38	103.5	109.68	112.98	108.05	104.03	108.09	106.92	103.72	101.43	110.93	106.38	106.93	106.82	103.6	110.24	107.28	107.26	108.32	106.03	107.36	108.1
111.99	112.43	111.6	116.48	105.03	106.79	111.89	117.95	110.25	109.86	108.27	113.14	116	109.91	111.67	118.29	116.34	115.43	109.6	109.57	117.49	110.33	107.85	115.19	111.08	107.99	102.95	116.44	112.37	112.44	108.96	112.91	116.83	116.07	109.59	111.39	112.69	112.73	116.05	108.87	113.4	113.43	110.92	112.4	109.74	116.22	112.31	112.82	113.32	111.79
98.197	96.734	97.57	96.11	102.08	94.83	95.218	100.21	93.594	99.729	106.71	99.118	102.01	112.62	99.905	97.098	94.006	98.815	101.01	104.17	94.921	110.94	100.87	103.95	99.751	98.961	96.092	102.78	97.031	101.06	95.945	100.35	106.76	103.01	101.34	98.011	105.27	98.918	102.49	97.704	100.18	98.433	96.089	106.39	96.7	101.78	102.96	95.678	101.63	97.392
100.52	99.201	101.51	99.401	99.42	104	96.774	100.21	90.459	98.103	98.098	102.08	100.92	103.19	96.365	103.93	103.23	97.644	99.324	100.57	99.469	96.959	99.466	93.085	98.179	94.581	95.399	100.52	94.046	102.13	101.83	98.119	99.458	94.148	98.109	101.55	101.56	106.41	94.99	87.853	96.262	98.661	103.16	100.85	93.688	105.2	105.03	94.295	101.8	99.299
104.29	100.88	100.02	96.74	100.41	94.926	98.79	102.59	99.099	102.96	105.63	99.341	101.76	105.08	102.7	99.256	98.458	104.8	98.333	105.53	102.61	98.364	103.4	101.66	93.415	98.242	103.88	100.77	96.31	103.23	103.9	101.35	97.074	95.291	99.13	95.179	95.874	101.19	98.84	97.314	99.273	99.585	97.171	94.808	105.91	99.911	101.6	105.79	96.755	95.49
106.6	114.64	113.22	109.26	109.62	117.52	116.57	107.36	113.79	112.21	104.67	110.23	114.62	106.74	113.17	113.9	107.44	111.69	110.4	109.77	113.19	114.61	102.75	105.72	115.6	109.69	110.54	110.18	113.87	110.44	116.17	111.01	116.43	111.38	113.58	106.78	106.14	109.1	108.81	114.14	113.75	109.7	111.19	106.93	110.52	110.29	110.62	105.64	108.46	109.43
100.47	107.45	108.42	104.38	109.66	108.72	106.04	104.73	105.79	108.69	101.48	105.02	105.13	106.88	107.38	111.29	105.88	100.43	108.41	106.72	108.77	99.845	102.9	103.96	105.23	105.78	106.52	105.31	106.15	105.47	105.63	108.24	107.15	109.17	108.1	109.17	106.88	101.31	103.89	106.43	101.34	101	104.17	107.55	110.51	110.34	112.69	112.15	108.29	107.5
106.88	105.9	107.21	104.27	99.956	102.61	106.97	102.39	104.87	105.04	105.3	109.54	98.466	102.04	96.028	105.75	106.29	100.24	105.14	102.9	103.74	97.051	102.31	102.75	98.504	99.672	108.05	98.366	100.74	101.62	101.25	104.38	104.56	101.88	110.22	98.612	105.07	99.499	103.53	103.95	103.21	103.98	107.35	103.75	102.6	104.1	106.78	105.98	103.97	105.56
103.5	116.2	107.64	109.48	110.26	105.1	108.89	106.13	104.27	109.19	107.49	107.42	111.75	106.61	104.89	106.24	108.25	104.97	100.11	106.26	103.15	107.29	99.429	102.84	105.63	106.45	105.44	103.35	109.39	108.67	98.753	106.67	107.8	103.84	103.72	113	104.78	101.02	102.74	102.8	104.14	114.51	106.35	104.26	110.85	110.47	107.84	110.1	106.76	107.04
106.85	110.03	116.41	110.47	112.27	111.83	113.97	105.09	112.77	104.62	111.41	113.24	115.38	106.64	116.49	107.23	112.54	103.98	112.44	117.46	106.62	115.76	109.72	110.76	112.44	110.15	111.33	105.43	104.83	109.33	106.95	110.65	108.06	108.9	118.54	109.56	105.52	111.86	108.28	112.22	106.66	107.88	118.71	105.23	108.42	109.72	113.64	105.11	116.73	109.67
102.26	102.68	106.29	98.826	94.376	106.45	101.79	98.422	98.611	98.735	95.915	107.88	101.65	103.49	103.77	102.81	102.18	98.929	98.352	97.889	100.69	97.698	100.31	106.28	102.43	99.464	101.67	99.469	99.855	97.048	99.064	102.71	103.39	107.17	103.1	97.234	104.82	102.77	99.892	96.267	101.29	103.01	103.83	107.12	102.55	103.43	99.519	97.801	98.841	97.151
104.17	115.11	112.8	110.13	110.21	107	110.41	109.15	111.94	109.86	109.35	108.38	113.64	116.26	111.84	113.2	112.05	108.21	106.23	108.29	114.55	113.44	111.72	115.12	109.21	110.16	111.52	109.14	112.06	114.86	112.2	115.56	104.14	109.23	111.81	105.66	114.97	117.86	111.87	113.1	111.47	113.39	111.46	114.64	113.78	111.46	115.15	113.1	113.58	105.58
105.34	107.29	115.14	100.53	101.41	100.04	101.88	100.57	95.539	109.67	102.78	102.08	109.93	102.71	114.38	99.528	98.382	101.37	100.36	102.88	102.95	103.58	101.11	103.39	103.5	109.05	105.5	101.92	106.4	100.85	105.88	101.35	103.49	107.74	104.75	96.465	100.93	104.78	106.42	105.95	106.29	103.96	105.32	106.22	104.66	106.19	100.08	100.16	106.26	99.739
112.1	112.21	112.33	108.43	111.03	112.85	107.81	108.28	107	107.81	114.05	106.62	112.54	110.14	116.03	103.88	105.71	107.64	103	111.27	109.36	106.92	111.46	109.75	111.63	114.26	107.65	115.53	111.65	107.65	111.42	110.08	113.41	115.15	110.41	114.86	110.17	113.34	105.88	107.96	107.66	108.41	109.19	112.92	111.6	106.71	105.38	104.77	109.2	112.41
104.43	109.27	103.99	105.68	101.75	103.91	113.66	108.23	101.7	104.76	108.91	108.24	107.07	110	100.01	106.16	104.24	109.05	113.73	108.15	106.05	102.51	111.51	108.56	109.93	107.64	101.76	104.26	105.18	108.22	107.8	105.81	106.19	106.81	103.66	112.81	101.32	106.89	106.79	109.25	105.16	110.61	105.24	108.85	110.19	108.73	108.62	105.34	107.18	100.14
106.71	108.15	107.61	102.77	106.81	104.47	105.84	103.82	102.02	107.88	102.17	109	110.33	105.36	105.33	104.12	107.05	112.57	102.73	112.76	102.66	103.56	105.4	109.17	105.83	105.38	106.54	100.77	115.48	107.93	104.92	106.56	101.6	111.48	103.76	107.49	104.81	112.61	97.63	104.24	103.32	107.66	110.48	105.01	101.1	107.99	101	107.4	111.11	105.94
110.29	112.84	108.75	110.46	114.56	107.82	114.73	111.35	108.03	105.12	109.82	104.83	112.45	110.61	116.04	109.55	111.73	115.66	107.88	115.7	113.79	108.2	112.15	111.59	105.82	117.49	106.83	109.42	107.74	116.21	113.45	106.27	103.19	108.53	114.05	111.3	105.49	117.21	104.69	109.78	113.4	114.03	114.57	106.35	113.46	110.42	107.01	105.11	114.39	105.62
105.59	106.88	102.15	101.8	104.1	101.35	105.04	104.37	100.44	106.59	104.53	102.76	103.85	109.43	100.05	105.61	104.22	104.32	100.03	100.02	104.71	104.71	104.54	99.877	99.023	104.46	101	101.57	107.86	107.59	112.23	106.51	103.13	107.59	109.17	104.71	108.19	111.46	108.62	105.41	107.65	105.4	97.424	105.99	97.327	105.37	109.8	107.28	103.31	107.92
105.37	112.73	106.11	105.84	102.04	109.28	107.8	103.76	107.82	109.72	108.6	106.28	106.08	104	100.35	103.35	110.46	107.08	109.34	105.79	110.14	106.5	105.36	105.1	106.86	97.582	104.66	107.6	105.19	104.37	107.06	104.65	108.03	102.57	99.537	106.85	103.24	104.58	111.31	108.33	99.852	104.55	107.34	103.74	105.29	105.05	107.86	106.24	108.65	105.46
106.15	102.67	107.17	103.72	106.48	101.42	105.9	104.14	102.84	105.27	103	108.7	108.38	105.35	95.855	106.33	106.04	109.6	106.14	96.626	107.55	104.84	99.596	108.07	103.11	102.84	107.34	100.9	107.16	105.6	103.92	100.7	105.15	103.7	102.76	104.29	99.873	100.88	109.72	99.447	99.755	97.071	104.28	104.85	107.81	104.13	107.03	104.08	104.82	99.993
103.05	103.4	96.762	102.62	104.77	97.761	97.587	100.19	99.227	99.481	99.31	98.637	105.2	99.321	100.27	96.501	100.75	100.62	104.22	107.95	98.191	98.515	101.85	99.036	96.132	98.942	101.53	103.05	100.51	98.154	95.483	99.703	102.35	101.3	98.682	95.912	99.059	100.96	101.81	102.79	98.227	95.443	104.6	102.62	102.24	95.653	99.513	96.694	96.761	94.261
115.8	109.98	111.34	109.51	111.71	110.12	115.35	109.28	109.07	113.22	112.16	117.69	112.52	107.44	114.91	114.72	105.57	109.04	123.63	113.11	113.15	105.45	114.42	111.16	110.43	111.31	105.17	112	112.75	116.32	113.28	113.67	104.86	115.72	111.55	106.67	114.29	116.94	108.66	112.42	107.62	112.01	117.39	110.32	110.7	108.77	115.49	108.58	112.99	110.3
105.32	113.52	113.49	105.15	113.42	109.47	108.16	113.62	112.99	114.21	113.68	115.48	111.58	117.07	113.87	112.32	118.54	116.06	117.67	108.32	120.08	121.99	109.12	115.53	118.89	111.13	113.08	106.68	116.71	113.95	111.18	107.47	117.77	117.4	114.36	117.93	116.22	119.13	114.51	106.42	116.63	111.71	112.26	117.46	112.52	111.47	110.27	109.82	114.38	110.73
115.4	113.44	106.1	113.61	111.89	114.78	111.42	111.43	112.29	110.55	113.64	111.05	112.91	110.93	109.94	112.98	115.57	111.8	109.56	108.84	115.54	111.3	114.83	117.7	117.16	112.65	110.72	107.88	111.72	108.6	117.2	112.91	110.82	111.55	111.18	114.46	118.98	112.91	108.26	109.07	114.57	115.42	111.31	114.05	110.01	106.64	106.95	106.36	114.26	110.51
111.77	111.02	104.24	112.33	102.7	105.06	110.06	102.37	105.44	109.86	96.182	110.38	111.06	108.94	106.54	102.06	106.5	108.89	106.35	101.19	101.37	97.784	104.83	104.2	106.39	100.22	105.54	108.19	100.82	102.65	110.51	100.86	100.58	108.98	106.27	110.27	100.88	101.65	101.7	111.91	101.8	110.08	107.96	103.41	98.624	103.92	110.46	100.92	110.14	101.67
115.31	114.08	117.27	117.73	118.61	122.63	114.17	118.07	116.76	109.98	111.43	117.36	116.62	118.95	116.76	116.72	110.23	122.91	116.11	113.79	114.88	117.02	117.23	121.36	113.82	122.84	116.45	109.36	119.81	116.35	111.95	108.86	116.8	115.15	118.66	114.74	115.97	114.87	118.13	116.29	114.72	117.82	121.12	113.84	119.78	113.96	113.25	117.35	122.78	116.55
113.68	108.88	110.44	108.02	113.59	108	111.83	104.26	108.77	105.63	108.36	112.54	111.08	104.44	104.17	103.2	97.654	105.86	110.53	110.03	105.25	112.85	111.18	106.37	105.3	111.29	99.558	108.27	108.64	109.73	101.8	110.76	111.77	113.68	113.26	108.57	109.14	114.82	107.8	107.49	107.11	109.62	102.25	112.09	109.75	110.1	114.64	106.66	112.98	112.73
101.12	109.25	108.97	97.793	108.12	104.34	102.18	111.32	114.62	104.11	105	103.25	105.22	105.67	105.47	107.35	105.14	108.76	110.75	105.58	103.18	109.26	104.94	99.844	102.68	104.59	114.86	103.43	107.49	110.58	109.96	102.29	106.81	106.42	104.76	105.34	104.81	109.52	105.08	106.77	103.79	100.11	108.26	104.24	105.6	109.38	110.41	101.6	102.45	101.09
112.78	115.06	112.85	109.31	111.07	111.98	114.38	110.2	108.21	107.34	108.19	109.76	114.59	110.57	116.86	113.2	111.56	116.64	105.02	110.59	107.09	106.23	107	110.95	106.31	114.73	112.16	112.5	107.25	108.7	114.16	111.34	111.91	105.28	109.01	106.89	103.99	109.39	113.57	106.48	113.75	106.57	107.47	111.82	107.47	113.87	112.59	111.83	102.99	109.16
104.87	105.45	105.14	109.86	102.74	113.26	113.12	103.8	102.28	105.17	105.24	105.63	110.02	97.117	112.16	108.33	108.52	107.39	109.45	105.98	103.99	109.86	105.87	105.5	110.12	104.96	105.9	109.32	108.01	112.63	108.34	104.41	106.42	106.83	102.08	102.67	112.98	110.32	103.3	110.86	106.13	109.19	115.47	108.2	108.38	101.7	108.58	102.41	109.1	115.92
100.39	100.55	95.342	101.51	98.257	99.817	95.772	106.49	96.143	103.51	101.91	103.43	101.86	100.29	98.954	101.18	106.71	100.41	105.6	94.62	102.33	102.57	107.95	96.548	103.51	95.283	100.1	101.42	102.36	104.88	95.048	103.86	98.923	101.33	93.802	103.03	100.59	98.67	104.5	100.35	102.19	100.03	95.92	98.516	102.6	96.697	106.03	102.73	105.8	97.157
110.31	103.9	110.46	103.12	105.89	100.93	104.44	110.18	108.66	105.55	103.93	113.27	104.37	106	104.3	103.26	107.55	107.55	104.12	109.53	102.5	106.01	104.69	106.2	105.29	104.42	111.08	110.88	109.93	108.99	106.21	107.48	106.39	107.58	111.38	108.91	106.99	105.17	109.27	108.19	105.06	113.94	108.36	108.84	107.58	101.97	102.02	110.95	103.91	104.55
115.36	102.94	107.69	106.2	103.63	111.63	108.52	104.65	106.78	106.91	109.23	108.2	99.356	112.42	106.99	107.73	111.55	109.01	108.41	106.43	95.306	101.02	110.85	103.06	100.25	106.1	103.55	109.85	106.82	103.16	101.54	109.84	106.12	107.49	106.19	105.75	109.09	107.81	106.22	111.53	101.88	102.71	105.98	101.47	108.22	104.17	106.37	104.54	100.87	104.49
109.33	102.98	99.817	103.31	104.95	105.1	111.8	108.35	100.88	105.99	106.41	105.63	106.77	99.436	107.08	101.85	102.29	100.61	105.48	104.73	99.427	107.97	104.46	111.21	102.43	103.06	103.04	108.3	104.46	100.26	104	104.9	102.11	103.26	107.38	105.58	108.83	104.95	106.29	104.57	107.13	103.87	102.84	103.14	106.01	108.19	108.62	100.69	112.45	108.07
113.05	114.87	107.31	112.39	114.26	107.74	111.22	111.45	117.05	111.98	113.36	112.73	118.22	112.34	115.06	106.8	109.88	118.25	108.98	106.56	119.07	108.49	109.94	114.41	118.82	112.88	117.1	105.72	115.2	108.72	109.35	108.53	110.34	113.34	109.88	116.01	114.89	111.29	111.49	113.45	114.37	112.51	112.38	109.33	106.43	107.31	116.22	107.78	112.24	111.23
104.88	111.99	106.06	105.62	105.46	105.59	104.67	111.89	105.54	108.61	111.56	103.42	107.74	105.44	100.42	104.18	102.23	105.62	103.27	105.82	106.81	108.24	108.55	107.83	107.84	107.02	110.74	103.3	110.4	107.49	101.66	110.23	108.41	104.61	107.03	103.07	106.91	108.84	104.1	106.13	102.76	104.71	107.83	102.24	99.438	111.38	103.79	112.37	100.63	105.52
116.49	110.27	113.46	111.44	112.06	109.8	111.07	111.64	111.25	115.65	108.35	109.48	113.47	113.74	107.48	110.99	114.25	114.1	110.92	103.65	111.35	111.29	110.93	110.33	106.61	115.22	103.06	113.52	108.65	114.86	112.04	108.92	110.65	110.52	112.74	102.9	115.14	106.53	111.15	109.36	117.83	116.67	111.22	110.7	105.74	113.67	114.49	106.68	117.85	114.27
105.66	113.75	106.74	104.17	103.79	104.08	104.15	102.17	111.22	109.42	107.27	106.76	109.4	98.39	106.74	99.573	103.96	106.36	102.95	106.24	108.49	102.31	108.75	103.28	104.21	108.45	102.8	107.53	99.931	99.457	97.989	105	105.2	105.69	100.26	107.09	103.61	105.43	105.6	101.81	107.1	112.82	102.9	101.25	105.99	100.15	102.05	103.72	103.06	102.35
111.63	104.03	109.97	113.83	105.84	103.6	112.53	103.86	117.21	112.35	103.28	112.12	111.53	107	111.48	109.98	109	102.28	111.07	111.82	106.45	105.58	109.64	109.49	117.92	109.89	115.33	112.41	112.74	113.49	103.99	109.72	107.68	110.7	107.7	107.45	112.17	109.92	107.12	111.03	106.77	111.3	103.56	105.36	110.41	102.29	114.55	107.43	108.66	108.81
116.55	113.33	116.06	119.04	116.51	110.94	111.94	117.77	116.59	114.73	114.2	113.83	117.26	116.55	115.36	118.62	114.73	114.14	117.03	115.44	120.48	112.96	114.93	119.34	115.71	115.33	116.64	111.43	117.36	110.9	122.17	110.9	112.61	110.11	117.83	115.13	110.67	118.21	117.38	115.28	119.92	116.45	119.01	120.54	118.42	119.14	110.65	113.4	114.55	113.92
104.14	101.71	108.82	103.9	100.78	101.29	102.36	103.65	107.24	112.72	110.68	108.65	109.2	112.24	114.83	107.15	110.87	108.51	114.42	103.99	108.7	108.75	108.7	108.04	108.38	106.01	107.96	108.37	108.36	107.48	111.44	102.65	110.48	105.15	108.19	106.26	108.68	105.31	105.67	101.1	100.16	107.21	106.81	105.12	108.85	102.51	106.24	106.05	108.31	108.39
110.43	102.9	100.35	102.08	98.668	105.75	108.42	97.445	106.46	103.25	114.68	105.13	104.9	104.56	110.99	108.01	101.62	101.55	105.13	107.27	98.66	110.44	105.14	102.38	103.99	101.08	103.59	101.54	105.82	101.04	106.57	105.77	102.08	108.83	101.83	105.31	103.13	101.25	98.277	103.02	103.32	107.69	107.29	106.01	97.384	103.14	98.662	103.39	106.17	106.13
108.89	104.66	103.71	103.44	100.5	113.19	105.67	104.62	109.52	100.52	114.26	101.69	109.31	105.65	104.19	105.79	108.26	104.1	103.88	105.43	110.79	105.01	100.39	102.06	102.22	102.56	106.48	103.02	106.63	101.16	98.811	107.13	106.76	111.48	100.36	105.8	101.01	114.09	106.51	106.66	109.5	107.8	107.05	104.35	98.727	106.29	104.02	104.29	105.02	104.44
102.25	99.522	105.46	102.36	103.88	108.11	103.77	96.663	109.53	105.13	101.58	101.75	107.54	109.95	104.52	103.53	102.36	106.98	102.64	103.81	104.06	106.54	104.12	107.78	102.05	110.98	100.24	106.72	107.2	107.94	101.23	98.277	105.11	104.19	106.15	99.889	106.52	105.89	103.53	100.38	108.91	98.809	102.41	96.543	106.16	99.053	109.07	103.92	107.34	106.11
101.1	104.17	99.969	104.06	101.99	104.15	104.8	100.75	98.814	98.874	100.74	97.714	100.61	97.18	100.75	100.71	100.57	96.198	97.584	99.849	102.94	100.3	99.182	103.84	103.86	105.21	97.39	98.172	93.791	102.77	108.08	102.41	94.647	95.729	105.12	97.778	100.68	97.854	101.46	104.15	105.46	110.9	94.453	97.272	97.973	100.69	100.82	98.221	103.43	99.52
116.15	111.24	104.81	113.47	105.87	113.66	118.81	114.86	109.14	116.69	108.97	117.21	117.52	116.27	112.36	118.82	114.65	117.86	111.61	118.37	116.97	112.68	119.03	114.17	117.46	102.22	108.82	116.2	108.36	112.54	107.94	109.67	121.27	108.39	110.88	116.21	110.35	113.18	119.22	110.77	114.63	115.9	111.51	110.59	116.46	115.47	111.78	116.63	116.76	113.91
113.31	111.18	117.01	114.07	111.83	111.88	111.03	106.31	104.16	111.68	117.52	114.05	105.77	112.54	113.93	111.1	109.82	109.57	107.07	115.31	115.1	108.39	110.48	109.99	108.01	113.88	113.79	108.77	111.66	112.64	116.61	105.01	111.17	116.87	110.41	110.02	107.61	109.62	111.75	112.64	109.49	116.56	107.58	99.066	111.65	111.4	115.76	113.88	108.44	111.94
108.91	116.16	114.34	115.18	109.79	107.62	115.98	107.79	112.95	110.18	113.11	114.44	116.17	114.64	112.38	116.99	111.3	113.74	109.91	111.6	108.26	108.2	110.66	111.29	110.53	116.34	107.75	102.86	110.65	109.84	107.38	116.74	112.75	108.06	108.9	110	110.16	109.42	115.79	107.04	111.18	108.7	112.04	112.9	109.09	113.15	118.8	113.35	112.87	112.69
103.46	98.671	104	111.05	100.23	107.24	109.78	108.55	100.68	105.5	106.41	104.01	107.52	107.28	106.09	107.87	105.39	107.58	111.42	112.06	105.81	102.94	103.8	106.52	105.75	99.97	101.11	110.12	102.83	111.67	109.94	105.24	108.88	109.44	109.27	105.97	106.43	107.6	107.13	107.41	107.2	103.41	109.47	99.894	104.32	105.22	109.68	103.82	111.6	104.25
103.61	105.28	104.07	97.069	103.58	105.66	98.749	97.283	103.48	98.295	93.265	103.67	100.64	104.32	103.33	95.307	104.73	100.4	101.47	102.88	100.49	99.783	99.678	97.275	97.867	94.812	99.135	99.008	100.03	97.618	97.16	103.36	106.41	99.997	102.11	102.14	95.04	96.618	100.5	91.684	102.21	99.335	102.72	99.946	100.85	101.82	105.33	103.45	104.88	104.44
102.08	105.32	105.75	113.48	105.47	111.29	103.19	106.9	107.68	108.29	103.44	102.25	114	105.51	103.23	109.46	99.802	108.16	104.3	103.97	101.4	106.58	107.63	108.3	103.38	103.76	101.38	102.49	102.69	111	100.38	102.32	110.58	105.92	106.79	106.17	104.51	109.19	99.665	102.88	107.02	112.81	104.39	106.82	102.34	109.44	104.88	109.48	111.37	99.096
99.26	98.255	101.79	102.16	100.93	98.457	98.486	100.57	102.05	92.501	95.815	96.301	97.272	92.744	105.52	95.512	96.86	98.142	104.49	98.016	93.7	98.732	98.713	100.45	101.15	99.709	96.124	100.21	100.58	98.2	101.76	99.606	96.669	101.24	106.17	102.59	99.263	102.37	98.373	97.523	101.29	97.172	98.507	97.027	100.12	95.908	97.102	101.15	97.959	99.83
103.51	99.981	95.674	94.452	100.67	98.652	103.41	106.39	96.337	99.111	100.29	101.7	94.583	102.32	98.599	98.369	101.92	96.536	103.14	102.17	101.81	103.37	98.803	98.232	98.935	99.867	98.78	98.577	100.44	99.043	100.72	103.38	98.621	98.739	101.15	95.928	100.32	100.04	94.098	103.05	98.064	97.462	107.56	101.32	96.128	100.58	92.753	98.623	96.149	101.11
100.55	110.34	103.42	106.7	109.17	104.62	106.71	103.22	111.43	108.33	106.71	110.12	93.673	110.26	101.35	99.196	108.13	105.97	103.99	106.73	103.38	107.24	105.8	105.93	103.26	103.87	110.34	103.84	102.53	102.08	104.08	101.15	101.84	108.43	101.92	108.35	105.8	101.94	108.54	106.31	100.06	100.15	111.41	108.18	105.62	106.46	100.83	107.07	107.73	102.06
115.11	109.03	117.47	112.15	109.95	110.97	111.3	114.88	117.03	109.57	112.53	116.68	111.63	110.75	115.76	115.44	111.9	111.26	114.32	112.96	114.42	113.77	112.22	117.81	109.14	109.88	112.4	114.09	114.74	115.08	114.23	116.48	116.12	102	115.57	117.35	113.91	115.5	113.85	114.78	108.91	113.57	114.21	111.68	113.18	115.45	113.41	111.72	113.18	117.52
112.47	113.54	106.92	116.26	109.23	115.32	107.6	108.84	112.15	108.93	107.45	109.87	107.94	118.3	115.61	111.25	112.82	106.91	108.33	115.46	115.38	115.21	105.75	110.5	108.49	110.74	112.87	109.61	109.98	110.32	107.25	110	108.09	114.41	112.42	108.15	114.34	114.7	114.99	104.79	108.34	118.22	109.55	109.62	109.04	113.85	102.84	114.45	117.1	112.06
101.04	100.56	106.37	94.176	102.51	104.08	94.455	98.808	103.35	98.591	99.022	101.95	99.005	98.543	101.56	97.656	99.103	108.39	101.47	98.797	102.09	105.18	102.54	103.53	99.957	99.231	97.516	95.857	103.43	104.27	103.63	97.436	94.016	106.29	97.761	96.357	99.734	100.07	102.93	102.06	106.03	103.07	99.749	102.68	97.533	100.48	101.98	97.497	99.685	103.59
103.42	108.51	106.73	100.73	105.8	104.57	116.88	98.215	105.29	118.4	110.13	102.25	109.48	115.43	104.43	108.29	106.49	102.65	105.23	106.05	109.47	109.12	106.04	108.37	108	107	105.88	102.92	108.1	103.61	110.9	106.08	100.97	109.07	105.58	104.22	104.72	105.42	102.07	109.4	97.059	98.921	110.1	106.42	106.28	102.54	97.963	103.46	104.93	102.31
105.97	105.94	110.69	106.92	103.56	112.81	104.71	107.03	103.5	102.14	108.04	107.1	107.35	107.92	108.47	104.19	107.14	103.97	106.32	105.78	104.07	105.64	109.34	107.24	108.97	111.91	112.92	113.17	105.47	110.62	106.66	105.64	108.25	105.48	104.06	110.56	101.62	110.06	107.35	109.5	103.68	105.25	104.99	103.31	107.23	107.39	104.28	108.42	101.32	108.93
102.97	108.29	103.09	113.45	104.84	102.59	107.24	106.23	109.41	102.58	110.69	108.18	104.87	100.08	104.15	104.43	104.77	104.75	111.28	105.44	104.16	105.15	103.65	98.59	109.83	102.04	103.28	99.963	104.1	103.08	105.96	105.91	101.94	105.05	106.66	107.56	112.79	107.73	111	104.76	105.73	108.83	100.27	107.88	108.31	97.416	106.01	95.944	108.52	105.41
107.47	101.69	101.33	100.84	107.26	103.6	103.99	107.83	106.01	103.09	98.154	107.27	100.47	101.56	105.96	107.65	100.85	105.95	103.11	105	107.81	101.24	101.04	100.08	98.369	101.83	107.36	97.515	111.06	100.65	109.62	102.8	106.54	101.77	104.85	108.8	96.386	106.37	105.77	96.64	103.94	96.622	106.52	105.13	109.48	103.1	97.987	109.13	105.05	103.58
112.07	109.04	105.76	110.06	108.45	111.34	116.13	112.82	113.5	106.78	107.78	112.16	106.66	110.65	112.77	116.48	112.88	112.3	112.55	107.63	114.65	112.34	110.02	117.55	110.02	118.77	114.58	112.79	115.5	108.91	111.5	104.81	115.41	110.34	107.76	105.43	108.98	110.3	110.72	110.27	109.6	113.69	113.77	107.92	118.23	113.41	107.34	108.66	107.41	111.02
103.39	99.678	97.053	101.62	94.8	101.21	97.092	103.75	99.541	99.111	99.882	103.01	93.751	95.815	104.93	98.899	100.51	101.39	97.005	98.856	99.989	96.86	95.377	102.55	98.685	97.489	91.773	91.922	102.45	96.46	95.091	101.33	96.287	98.25	103.21	99.347	98.118	97.759	99.067	106.82	104.24	104.52	95.265	97.638	106.49	99.521	92.072	97.315	102.17	99.413
100.48	106.08	105.56	96.226	104.99	100.02	105.12	101.31	106.74	102.9	99.827	107.82	101.88	109.93	103.95	102.74	109.99	105.18	101.36	101.55	105.97	101.03	107.68	108.78	102.44	104.28	103.93	105.3	102.93	103.41	98.534	103.63	105.08	102.39	107.85	107.98	103.48	103.55	110.56	106.36	100.98	101.87	103.09	103.9	99.684	103.1	104.88	106.54	107.67	105.19
110.05	110.93	116.45	108.3	111.58	112	107.79	113.76	114.64	106.74	113.42	113.47	111.82	110.25	111.95	113.28	108.78	108.37	110.04	111.2	111.92	107.31	110.55	111.82	112.79	107.78	115.84	108.24	114.76	112.28	109.8	117.05	108.79	110.99	109.46	111.72	112.6	106.88	107.66	111.84	115.64	113.57	107.9	103.46	112.67	106.22	106.33	107.21	110.06	114.83
107.78	109.48	101.15	108.92	96.243	104.44	103.19	106.75	100.92	102.9	104.35	104.43	104.3	104.77	105.36	101.92	101.63	106.18	108.54	100.4	108.73	99.6	108	106.65	115.22	106.28	100.67	102.65	100.62	103.16	103.61	107.83	104.55	108.59	99.161	106.71	106.29	99.93	112.91	104.55	101.08	113.8	106.28	106.21	101.85	100.14	105.39	108.53	104.03	103.38
105.22	109.24	106.64	108.88	106.89	107.85	111.52	109.08	108.59	108.79	102.36	108.46	109.44	109.95	108.13	100.18	106.29	102.82	104.85	109.06	108.28	110.92	111.03	109.11	106.12	105.8	109.87	105.53	104.8	102.28	106.65	107.2	104.36	110.19	110.35	105.49	105.07	105.58	106.07	112.7	110.07	102.79	105.84	103.81	106.44	105.9	104.23	104.71	106.18	110.14
99.124	103.45	105.48	102.39	105.25	104.21	102.9	107.27	104.64	104.44	105.6	102.74	108.56	104.04	107.01	102.13	105.97	105.06	107.3	93.448	103.51	100.15	106.64	103.23	97.675	106.14	108.69	105.87	102	102.7	103.69	106.48	108.8	103.36	97.803	108.41	107.12	110.46	103.21	106.57	100.92	104.71	105.67	99.386	107.51	102.85	99.03	100.41	114.99	106.55
109.72	115.6	110.39	112.09	112.59	109.44	113.59	112.46	109.33	107.47	115.55	111.17	114.34	114.37	112.37	111.29	114.06	115.74	115.38	110.23	117.2	113.67	111.73	112.86	108.24	111.3	113.53	112.19	111.16	113.02	109.72	104.84	110.55	109.8	108.87	106.2	112.61	114.17	113.89	112.68	116.69	105.63	108.51	117.15	114.4	109.43	110.51	114.98	115.98	115.5
110.8	99.904	101.46	108.07	101.54	101.65	102.61	106.55	104.37	101.9	103.45	105.13	101.44	108.21	108.24	107.57	108.59	106.53	103.98	111.08	112.24	110.23	106.53	100.99	109.06	106.22	107.01	101.66	104.86	103.38	106.04	100.1	106.02	100.35	111.71	110.09	106.85	104.38	103.05	100.35	109.33	107.54	101.89	117.97	107.9	107.9	106.57	112.19	107.69	113.45
103.22	107.76	111.77	104.84	107.08	102.15	100.07	105.35	105.06	101.18	103.3	101.53	107.09	104.1	104.53	102.1	112.1	103.53	100.06	105.94	106.66	100.66	104.33	104.75	99.399	107.03	111.92	102.56	105.38	104.22	100.22	103.28	102.91	104.39	109.6	105.85	102.26	107.66	110.26	107.41	101.88	107.04	107.41	96.266	109.56	100.97	98.866	108.64	102.19	105.28
112.92	109.12	111.31	103.28	106.69	108.22	99.764	104.79	107.49	101.39	110	112.32	107.51	105.73	103.94	106.16	106.95	103.56	104.06	101.18	105.27	104.04	112.48	104.58	106.58	105.2	106.02	112.03	106.31	105.36	108.44	108.52	107.18	108.1	101.68	106.54	103.95	106.42	101.77	105.94	107.78	107.89	109.63	107.85	102.62	102.33	106.65	103.39	108.76	107.85
99.557	99.935	100.23	96.461	101.29	104.07	103.9	102.1	106.46	101.64	97.165	96.19	98.923	103.43	96.968	100.34	91.103	102.63	95.22	101.87	103.97	98.42	93.078	103.75	93.505	101.74	96.886	96.867	104.75	102.38	99.534	103.53	96.65	98.094	96.217	102.45	97.784	104.74	98.428	96.453	103.6	100.26	101.79	99.495	104.28	105.36	92.81	95.452	103.61	102.99
108.68	102.6	101.86	109.32	107.42	102.43	105.61	106.31	105.51	108.37	108.59	101.95	98.438	109.86	101.59	106.97	108.01	100.59	105.85	109.34	106.95	104.08	101.47	106.23	109.98	105.27	109.01	102.17	109.48	99.474	103.36	105.63	104.74	103.3	104.88	102.62	109.27	107.88	108.1	102.18	103.3	105.24	98.446	100.15	103.49	102.83	108.38	103.28	100.78	102.3
106.83	109.29	102.51	105.99	100.99	106.08	105.06	107.97	104.87	108.74	105.12	106.14	105.92	113.86	108.28	104.59	102.39	105.43	104.48	106.18	106.7	107	112.68	100.61	106.98	105.77	102.92	108.91	102.52	109.34	106.06	106.06	105.34	109.4	102.28	105.81	110.73	104.3	107.26	102.88	101.81	106.87	107.62	109.4	111.92	111.53	102.43	102.4	107.65	105.35
101.25	100.98	101.23	109.47	107.19	108.11	99.757	110.21	100.45	110.59	104.11	104.82	102.26	112.29	113.29	104.09	107.84	99.856	106.58	112.85	104.17	109.18	103.74	103	103.65	107.11	107.08	100.64	107.3	106.62	109.43	106.37	114.14	104.13	109.24	116.03	108.98	104.67	104.07	110.17	106.87	104.08	108.01	109.3	102.14	102.41	105.78	106.34	103.08	111.83
109.89	111.83	113.34	99.333	103.39	106.91	101.24	103.07	113.57	115.22	106.81	101.33	106.42	107.73	114.56	98.815	102.07	106.23	105.97	103.76	107.31	108.67	107.19	108.34	108.65	104.04	109.85	106.93	102.32	112.47	103.56	104.41	108.34	111.11	109.05	103.71	109.69	106.16	108.13	109.44	110.03	106.36	111.06	108.24	108.22	105.28	114.96	108.14	109.03	106.43
116.29	120.07	117.9	116.75	116.77	119.89	120.88	116.36	113.75	116.27	117.69	117.98	124.69	120.41	113.86	115.57	121.79	118.48	115.67	117.52	119.13	119.13	121.18	116.74	113.12	119.78	115.01	120.36	123.31	115.4	114.74	114.15	120.56	114.86	113.46	122.46	113.45	112.07	117.41	115.63	121.73	120.95	117.59	117.8	119.06	116.47	121.35	116.42	123.88	118.53
105.31	101.57	105.3	103.73	101.35	106.6	106.79	107.19	102.81	110.87	107.39	107.86	107.94	109.95	106.73	103.49	107.19	114.2	104.53	105.32	106.97	100.93	106.14	106.35	95.41	103.33	103.11	108.35	107.99	104.11	105.53	102.71	108	105.16	105.66	105.53	98.983	108.74	105.56	104.82	96.964	105.1	107.47	104.86	110.39	106.17	105.52	111.96	104.08	98.638
112.77	108.67	108.81	111.46	112.6	105.76	108.06	111.04	109.51	113.32	118.17	109.11	111.97	114.65	110.66	107.87	116.01	109.45	110.27	105.84	117.26	103.97	112.54	111.5	112.22	105.6	105.78	111.94	113.19	109.11	117.48	112.94	110.28	109.65	113.47	114.34	109.05	114.36	109.73	111.41	112.28	113.22	110.68	115.17	107.09	115.49	114.9	110.78	108.04	112.46
105.77	114.09	110.19	103.75	105.51	111.18	104.76	108.1	105.68	104.96	110.69	107.9	109.1	108.26	112.98	107.61	107.89	106.57	103.26	113.28	103.77	97.987	110.19	109.54	107.86	103.96	105.96	101.97	107.95	117.16	108.4	100.18	105.16	102.42	111.92	102.91	106.64	105.62	105.26	105.99	98.906	107.77	109.56	111.26	107.84	106.75	104.04	106.58	107.35	100.16
100.48	103.7	107.82	106.49	109.74	103.88	102.19	113.1	103.6	104.37	106.05	106.17	104.84	104.01	109.07	103.86	103.63	107.69	98.592	102.99	104	107.84	100.78	109.95	105.82	100.08	107.02	98.849	105.54	99.288	102.18	107.54	106.61	105	108.79	107.68	107.04	101.44	104.66	107.09	105.82	103.52	102.52	101.51	100.5	107.92	98.696	104.17	109.06	107.1
100.2	101.62	108.17	100.08	100	101.8	107.18	96.725	101.02	97.221	94.447	98.776	93.536	98.629	96.364	104.8	99.378	105.13	95.97	96.265	99.731	99.256	93.796	100.49	106.99	101.56	99.094	96.285	97.706	104.95	96.199	100.47	104.67	100.94	96.112	103.93	96.835	103.76	97.872	95.626	100.27	105.39	99.143	105.26	98.64	96.043	97.702	98.491	102.1	101.47
107.79	114.15	101.56	103.14	103.13	107.83	104.21	111.97	104.53	108.39	105.22	106.72	107.07	98.705	108.39	106.55	104.38	101.5	104.55	103.99	102.57	102.95	108.31	104.56	105.23	103.77	99.812	101.8	107.78	104.98	105.96	108.92	105.56	102.45	107.25	110.86	104.66	108.5	104.69	104.45	102.38	101.36	103.25	110.09	109.01	102.64	113.38	99.543	105.43	107.81
110.4	110.89	115.83	110.69	119.56	110.28	113.52	106.77	117.82	111.03	117.22	112.83	114.15	107.53	113.21	110.63	121.87	113.04	108.27	110.82	102.87	106.61	110.29	107.07	108.9	106.96	104.69	111.99	106.93	112.88	110.05	108.88	112.83	111.8	111.72	109.89	110.24	112	111.62	109.31	116.82	112.73	109.09	108.81	106.76	113.46	111.45	105.48	113.38	110.68
104.73	108.53	102.18	106.94	102.12	103.83	106.17	108.8	101.72	104.29	102.47	102.96	100.95	104.93	108.16	108.49	98.617	104.15	101.52	111.28	107	105.5	110.93	99.433	100.85	111.5	98.314	107.4	103.85	109.61	112.45	102.02	105.57	103.54	105.94	106.05	103.14	108.45	106.43	101.17	97.969	105.55	102.03	107.14	105.08	106.8	103.33	109.47	103.9	104.93
100.74	102.42	103.02	100.35	105.56	100.14	98.761	99.06	97.744	101.14	100.78	96.519	101.44	98.676	105.02	99.209	94.744	104.43	106.41	99.438	99.393	102.34	103.54	102.92	102.77	106.5	102.2	93.586	96.951	104.66	99.652	98.114	104.7	100.02	98.889	95.167	106.73	101.82	96.939	104.4	95.175	100.47	104.12	95.401	104.35	102.54	98.055	96.117	102.57	94.028
111.06	112.52	114.35	117.37	114.4	111.91	111.03	108.28	112.17	115.58	108.29	112.58	103.9	107.78	113.35	109.38	113.66	110.68	113.87	107.95	117.51	108.18	104.15	113.23	112.25	115.24	116.72	115.8	111.08	114.07	110.07	111.38	111.29	111.52	112.09	112.74	105.36	112.09	107.61	112.77	109.42	106.59	109.88	103.64	111.71	108.13	109.93	111.52	109.34	112.74
102.07	114.46	109.96	103.37	106.88	101.23	106.8	100.89	105.93	101.89	103.65	102.58	110.59	100.23	100.92	99.838	99.32	106.08	102.56	103.15	101.67	106.35	103.08	103.06	107.9	100.41	103.66	106.7	101.05	102.93	104.06	105.43	104.68	103.08	108.07	105.6	101.97	100.27	96.51	104.83	101.44	106.03	105.26	102.66	105.04	101.06	102.98	104.5	104.87	107.08
109.1	110.26	112.03	112.82	107.93	105.92	114.68	114.28	115.61	109.63	113.42	119.55	109.5	117.53	111.54	119.56	112.08	107.54	117.48	109.79	108.83	116.76	108.86	117.72	115.25	106.77	111.61	101.47	110.15	111.98	113.23	116.05	109.17	110.82	112.34	116.3	111.29	119.35	112.42	116.09	115.23	117.57	105.99	116.06	113.15	113.48	111.19	108.93	124.32	112.54
110.3	109.66	116.51	116.71	115.75	105.23	105.17	111.22	118.43	111.72	109.03	112.09	106.88	112.57	110.12	106.8	114.96	112.24	112.16	117.52	112.81	114.14	108.01	108.98	120.39	108.09	108.18	115.66	110.1	108.63	112.43	108.95	108.44	110.46	117.13	111.71	113.03	107.39	111.29	108.48	117.68	111.64	112.18	110.83	118.7	114.54	115.46	116.72	104.96	105.74
105.21	97.112	104.87	111.13	112.82	109.8	104.98	106.64	99.283	105.3	104.08	103.04	104.75	111.17	105.5	114.36	103.33	105.07	111.05	101.33	105.51	105.21	103.6	109.6	107.97	103.49	108.51	103.52	114.48	104.75	105.93	109.51	99.962	112.16	102.58	113.58	98.915	103.86	113.3	108.41	106.15	107.2	112.64	109.04	107.35	112.16	111.21	108.38	111.2	108.68
111.44	116.63	109.63	111.77	114.23	114.39	119.71	106.83	115.33	112	111.2	111.8	114.23	109.22	114.65	111.77	105.87	103.81	110.2	119.37	114.25	112.66	111.94	112.62	106.28	110.97	112.38	112.39	114.47	114.32	109.14	108.11	105.03	115.66	111.48	110	113.32	108.08	111.29	115.73	109.26	110.26	117.77	117.96	107.77	110.1	110.33	115.18	115.08	107.77
92.775	99.797	103.42	95.33	103.13	100.63	97.147	108.69	97.815	104.19	94.925	100.95	97.957	91.836	103.51	95.085	99.565	93.193	101.04	99.688	98.011	98.183	102.2	99.061	107.98	100.98	98.086	99.521	100.72	104.25	98.84	106.77	99.537	105.5	98.15	104.51	101.78	104.46	106.64	100.91	98.99	97.01	98.464	97.691	102.82	105.32	100.97	99.449	101.31	103.58
110.29	103.59	105.7	114.88	102.51	109.23	106.84	105.56	110.9	106.18	102.22	110.81	106.29	111.89	108.72	110.12	103	102.3	99.376	110.63	101.61	116.09	106.9	106.21	109.31	109.88	107.55	114.12	104.52	100.94	110.52	106.27	111.16	107.57	103.79	106.86	104.23	108.19	106.89	108.87	110.38	105.61	109.09	104.81	104.79	109.47	105.15	105.39	109.81	111.44
108.24	112.23	114.88	103.61	108.91	114.73	112.24	110.86	113.65	106.33	112.59	108.7	113.61	105.16	113.58	115.07	110.84	112.42	114.35	110.22	110.42	107.51	116.11	107.67	115.77	116.22	107.76	108.46	109.26	114.82	113.52	116.91	113.75	106.85	110.72	112.1	113.97	112.73	115.19	108.69	102.06	112.8	113.4	108.59	107.67	110.77	112.12	113.71	115.48	103.42
107.36	111.26	114.35	103.39	106.85	105.09	104.55	112.09	103.51	102.26	105.48	108.03	104.94	101.03	110.15	104.52	105.33	111.27	106.06	106.09	106.55	105.56	103.35	102.79	107.85	98.952	108.41	109.37	108.3	101.78	106.33	107.62	105.28	104.26	106.24	106.03	106.24	111.76	103.81	101.01	105.67	105.12	103.22	111.21	109.07	105.31	102.15	108.76	107.61	105.86
100.16	106.85	103.16	105.39	103.9	102.12	100.34	98.13	106.02	101.48	105.05	103.44	111.6	110.71	103.6	102.25	105.05	104.4	106.86	106.35	104.4	107.83	106.76	103.33	103.99	106.45	106.17	108.43	107.28	109.77	104.52	112.53	112.73	110.95	99.052	105.39	106.16	108.14	109.71	100.8	98.328	105.27	110.82	106.09	104.9	108.35	112.54	102.51	109.03	105.35
99.986	109.64	99.699	95.527	95.419	98.558	92.8	101.15	102.22	98.295	100.66	104.55	94.636	101.17	101.3	99.482	99.411	101.52	98.449	95.903	96.439	99.343	101.27	96.341	106.47	97.082	104.14	93.087	97.675	103.44	101.51	102.74	99.566	104.45	102.39	96.546	93.047	106.04	102.59	103.02	100.22	96.673	91.368	99.647	102.59	105.31	96.945	96.883	107.01	100.4
105.5	107.57	101.77	103.37	105.68	103.97	102.99	107.34	99.379	107.78	110.88	109.11	103.35	111.34	104.64	107.2	101.13	108.01	100.21	108.41	107.94	99.642	103.05	109.42	101.9	108.13	106.93	110.2	102.52	102.51	100.11	106.85	104.13	100.34	96.871	105.19	112.7	104.56	106.94	106.58	100.13	109.53	100.52	107.64	109.72	105.11	104.78	109.07	108.73	104.32
102.32	101.72	109.03	106.99	101.99	103.94	108.59	104.98	109.93	104.86	112.29	100.11	101.35	107.93	106.03	104.32	103.63	105.67	104.11	106.45	107.44	109.97	108.09	109.95	104.6	101.81	104.85	98.454	109.58	103.61	107.13	107.02	103.25	102.74	107.57	109.17	108.36	104.13	107.91	101.29	101.92	107.27	107.93	102.98	106.3	106.25	104.93	103.13	103.9	110.7
109.77	107.1	102.85	109.99	105.84	104.89	100.29	100.85	110.31	107.98	104.38	102.78	109.87	103.05	107.87	105.97	104.61	101.86	108.35	103.37	108.73	101.89	108.74	110.34	111.46	105.78	106.01	105.58	107.42	111.15	106.77	104.63	108.13	101.38	106.38	108.22	103.33	101.08	109.89	99.029	107.09	107.85	105.51	97.773	107.45	106.45	106.8	111.49	108.08	106.36
112.37	115.34	107.88	110.85	115.67	114.48	108.88	106.08	113.7	104.3	108.98	115.04	114.2	106.39	109.77	116.1	110.59	106.77	111.36	109.15	106.57	112.38	112.14	106.84	108.16	109.73	111.63	110.72	111.49	110.91	112.09	108.99	110.42	102.85	115.22	114.06	107.62	112.77	113.31	111.87	116.25	111.39	106.73	114.96	105.64	111.89	112.31	110.22	122.12	107.09
110.46	114.22	109.43	113.27	110.24	103.82	106.42	108.76	108.47	105.2	111.04	114.34	108.51	114.47	116.54	110.98	115.53	114.55	109.42	107.44	108.03	110.12	113.88	109.35	106.21	111.57	113.2	111.81	110.87	110.22	107.38	123.16	114.21	113.58	109.34	118.59	114.17	108.7	107.09	113.89	109.74	113	108.43	112.52	109.92	105.04	111.62	115.17	108.18	113.31
109.55	111.25	116.84	110.39	112.05	108.88	110.05	116.63	113.13	114.35	121.88	107.85	104.93	111	116.66	120.57	118.18	114.24	114.66	113.4	110.67	112.44	109.24	110.09	115.2	110.32	117.62	111.5	111.34	112.84	113.64	113.9	110.88	109.25	109.62	109.58	111.39	111.49	113.7	116.77	112.45	108.95	118.42	109.81	114.23	118.48	118.01	119.14	112.24	107.35
105.87	109.81	101.16	108.15	111.34	104.35	117.33	107.9	105.47	105.18	107.49	102.19	103.25	101.93	102.98	104.37	102.6	103.14	99.699	107.51	102.29	104.77	105.38	102.78	104.59	105.88	100.5	112.43	108.5	106.31	107.55	102.22	108.74	102.71	102.26	104.64	108.53	115.69	103.86	105.82	98.332	107.31	103.13	104.9	102.43	104.98	104.5	101.45	105.34	107.24
113.65	114.53	107.66	114.8	112.95	111.44	109.92	113.21	112.96	112.89	113.68	121.92	118.67	110.11	112.56	106.58	110.52	107.15	107.61	114.54	105.39	113.28	112.33	115.73	111.44	113.97	115.12	112.8	104.8	119.46	116.81	108.18	113.05	109.1	107.65	111.55	111.79	116.61	114.6	109.58	109.72	116	118.11	113.43	115.44	118.56	112.69	113.48	114.54	117.2
108.1	111	106.58	104.57	108.06	101.09	101.95	109.08	105.43	103.19	105.4	107.13	105.3	101.27	110.74	105.81	106.83	101.86	109.06	104.46	99.978	105.44	103.3	105.86	109.99	97.355	104.95	105.81	103.86	102.96	103.63	108.21	102.24	108.41	103.31	106.9	104.41	104.63	114.96	105.4	106.78	108.77	106.33	108.45	110.12	108.48	113.56	110.55	108.32	114.79
106.03	105.57	107.82	102.72	104.62	107.29	103.13	107.29	105.29	104.46	107.67	99.868	103.38	97.767	106.49	107.88	105.56	105.47	108.11	109.67	103.26	109.4	99.562	103.05	103.98	102.78	101.12	100.68	113.2	102.03	106.47	105.97	103.18	99.646	106.29	102.88	109.1	110.16	110.01	104.1	99.873	107.16	104.58	108.54	106.84	110.08	108.27	106.68	107.68	102.56
109.26	105.37	107.56	105.12	105.09	102.16	105.89	103.47	100.56	103.74	110.46	106.12	102.81	103.12	101.97	104.95	102.66	107.98	103.8	104.66	103.15	104.1	99.434	112.1	95.704	103.91	106.61	101.4	104.05	107.25	98.195	108.49	101.22	106.57	103.87	97.57	99.078	100.6	98.793	106.01	108.25	104.8	102.69	104.27	106.97	101.03	98.637	109.06	105.34	101.94
112.5	112.55	107.96	112.69	113.26	113.39	117.3	113.05	116.59	112.17	114.54	114.09	109.66	116.2	117.21	116.39	117.33	107.09	112.45	114.08	111.94	110.84	113.65	111.83	106.77	108.34	116.38	113.72	111.33	113.21	110.3	111.84	116.55	111.96	115.36	114.56	113.42	109.78	111.59	111.51	106.64	113.32	118.37	107.48	112.91	112.29	113.01	106.1	111.55	106.48
105.71	104.01	108.01	107.37	106.34	99.685	104.47	102.28	102.44	103.37	104.77	100.06	100.14	108.12	101.75	101.12	102.51	105.5	103.23	102.87	97.639	102.34	101.22	101.93	103.02	102.88	113.91	102.85	109.4	106.45	101.34	102.35	108.14	101.19	104.53	104.97	103.38	101.71	106.49	101.75	109.29	103.07	103.54	107.07	104.39	105.46	108.42	109.43	106.34	104.19
98.776	99.51	106.86	103.22	103.9	112.63	106.78	95.203	106.42	106.19	103.88	108.85	108.45	100.79	104.23	104.51	103.08	113.91	107.71	102.94	104.29	101.7	100.81	100.56	108.21	104.13	100.32	107.03	102.41	108.47	103.36	104.15	101.35	106.52	105.45	102.62	113.77	99.447	97.334	110.43	110.55	108.93	105.42	103.82	103.52	104.47	106.4	105.11	106.49	100.07
107.69	102.09	107.64	105.83	104.68	105.73	97.796	100.89	101.65	104.13	103.25	100.88	103.38	94.287	100.2	107.55	109.49	105.48	103.32	97.614	101.7	108.07	100.89	110.3	101	96.163	106	106.7	99.725	102.51	104.13	110.45	101.14	101.8	103.24	102.73	101.14	101.86	103.67	105.9	100.4	104.55	108.87	97.592	101.35	103.8	105.85	112.49	104.93	100.5
106.33	107.78	101.9	105.76	101.94	101.87	104.77	98.572	106.14	103.24	106.55	102.64	107.73	105.24	108.14	106.33	108.56	110.37	111.24	105.87	100.79	112.28	101.24	109.47	104.61	105.9	115.39	110.49	105.09	105.72	103.98	107.85	105.65	104.13	102.89	104.72	105.19	104.42	112.79	108.99	107.95	102.69	109.46	103.05	106.37	99.569	109.05	111.22	104.01	112.68
97.167	102.09	94.221	100.51	97.065	102.33	98.259	98.706	103.4	99.419	98.218	94.758	99.748	98.769	104.39	97.96	98.979	98.732	101.56	98.971	91.045	99.502	101.01	102.64	98.969	102.35	105.45	95.446	100.19	96.684	105.94	101.82	102.64	91.559	98.563	95.007	98.089	99.458	103.35	98.083	99.193	100.65	103.81	100.47	100.85	94.567	101.74	93.798	99.201	98.931
101.59	103.31	99.106	95.074	104.17	105.94	102.74	97.923	104.47	101.33	97.905	102.01	103.67	98.245	102.29	102.45	106.33	105.28	98.028	103.05	105.16	101.34	100.78	99.956	96.344	105.63	101.68	103.05	102.48	105.06	99.076	105.69	97.231	102.19	99.073	99.13	104.52	99.534	103.28	97.139	105.38	100.39	101.12	99.305	96.537	103.35	102.23	98.919	96.452	95.404
95.214	96.362	101.26	98.776	97.555	99.424	98.014	98.052	95.551	96.581	105.28	99.977	98.872	99.528	105.73	91.781	102.2	102.14	99.933	99.515	94.827	100.52	103.63	98.885	92.293	99.57	98.74	100.43	102.96	106.65	105.26	100.49	101.74	100.67	101.88	97.241	106.55	101.81	99.839	101.41	97.396	95.105	101.15	96.89	103.52	97.26	107.66	98.299	96.133	105.83
115.19	114.87	114	114.25	113.53	111.55	116.33	108.55	111.26	110.67	114.29	119.41	114.18	108.11	116.2	105.99	116.28	113.5	111.86	118.25	109.43	114.15	109.84	107.49	109.01	113.42	112.13	109.97	108.45	113.31	111.98	115.08	107.76	105.53	109.12	111.95	116.32	110.52	114.22	110.26	114.82	113.12	112.64	111.85	113.63	116.64	115.98	109.46	117.71	118.43
106.83	108.8	118.2	111.18	111.56	115.48	114.99	113.44	110.97	118.86	112.85	107.68	109.68	106.83	114.71	111.62	109.91	110.06	107.93	115.5	114.66	116.92	111.39	111.64	111.91	114.61	113.31	113	119.67	106.95	113.23	112.55	109.68	111.62	113.26	113.18	114.02	113.71	112.26	105.79	110.56	114.69	110.73	112.12	111.8	113.43	114.87	111.72	106.89	116.89
115.17	107.85	113.19	103.38	113.27	110.15	110.5	110.97	107.86	102.86	115.96	113.88	107.84	113.82	111.61	109.21	109	113.01	111.9	110.8	111.03	113.39	113.09	112.49	109.3	113.56	115.46	104.3	111.28	113.44	106.02	118.2	111.84	116.84	110.76	113.31	105.58	111.28	117.88	110.61	114.83	112.41	110.37	114.18	110.1	112.18	109.37	104.09	106.25	113.19
108.82	111.17	111.38	109.39	115.05	112.71	105.55	110.72	115.71	108.69	111.93	110.83	113.47	109.29	114.59	111.88	114.92	99.213	117.27	114.49	113.61	105.81	120.2	106.59	115.58	112.74	109.13	116.36	113.88	113.66	115.44	120.02	110.06	108.55	111.66	111.74	104.83	112.8	111.56	112.01	112.72	113.64	114.02	117.49	113.83	117.21	108.31	118.34	105.48	118.01
106.83	104.13	102.57	106.79	111.03	105.18	107.43	110.27	105.47	99.616	107.65	107.2	112.71	105.33	108.11	100.25	101.88	104.49	104.2	102.27	104.15	103.52	107.71	108.27	108.15	114.33	108.45	110.36	109.97	106.36	112.34	107.99	101.82	107.88	105.4	110.7	108.46	100.26	105.44	112.44	106.65	102.89	107.7	112.82	107.85	99.433	105.69	103.11	107.31	105.65
112.72	111.59	114.62	113	108.96	114.46	111.32	106.64	116.03	115.84	112.96	109.9	108.89	106.84	114.28	110.46	104.46	115.94	113.09	114.4	108.2	107.39	109.1	108.85	114.44	110.3	111.53	112.97	108.26	108.73	116.59	111.74	112.01	113.56	111.09	114.85	108.2	108.42	111.01	109.19	105.62	110.89	107.7	111.81	105.5	108.7	111.04	108.49	113.58	113.91
112.23	111.91	111.44	111.38	106.57	112.14	106.81	108.71	116	110.85	112.61	117.42	120.39	118.57	110.23	115.14	113.73	112.22	109.66	115.63	112.07	115.11	108.42	112.99	105.77	111.21	109.06	114.35	112.81	111.76	109.99	111.13	111.75	109.74	106.53	117.48	109.84	108.75	107.58	110.6	110.51	112.49	114.78	109.58	112.22	109.15	108.95	114.78	106.24	109.38
103.02	99.905	102.12	106.74	105.64	105.76	104.11	106.92	102.97	107.13	109.8	107.7	101.65	106.18	106.23	105.19	104.14	113.85	109.81	102.94	99.205	108.08	109.51	106.26	103.76	111.32	102.02	105.66	106.19	103.87	103.8	106.22	110.18	105.15	102.42	106.39	104.5	106.65	104.61	108.69	108.81	112.08	106.49	101.79	98.23	101.62	108.28	101.56	109.11	107.72
113.82	108.59	117.35	104.85	109.69	109.84	112.96	110.76	106.42	110.48	109.35	109.22	109.72	111.62	111.61	105.54	111.1	114.4	115.23	121.02	111.68	110.27	114.38	114.69	110.13	116.55	111.97	110.48	107.19	109.37	116.22	118.25	118.31	112.42	110.63	109.34	109.24	106.59	109.81	111.15	112.55	111.6	117.17	107.44	115.79	110.55	111.63	114.46	107.91	115.41
105.55	112.3	105.89	115.55	114.74	113.06	109.59	102.23	106.21	116.08	117.55	105.96	114.1	107.89	113.58	104.24	112.07	109.55	109.47	111.79	117.36	112.18	116.95	110.54	107.64	110.44	111.33	116.31	108.35	116.67	113.49	111.39	115.31	111.94	113.3	112.62	113.61	108.68	120.79	107.05	115.33	112.28	109.61	111.37	110.09	118.9	106.92	116.14	110.98	114.34
112.09	111.32	102.46	101.5	97.64	102.96	108.47	107.71	105.55	107.13	104.69	96.979	108.49	106.38	108.37	97.536	102.92	95.916	103.95	107.94	103.54	100.85	102.76	107.98	107.12	100.78	105.61	99.609	103.97	103.3	102.1	109.15	102.49	105.89	110.28	107.73	107.69	103.54	109.37	100.5	102.42	102.31	109.22	103.74	102.79	116.38	98.019	105.24	104.82	107.43
101.89	106.97	108.53	104.54	104.56	112.03	105.59	106.98	102.73	107.23	101.87	108.64	109.43	103.08	103.48	102.88	104.3	108.1	103.91	108.77	105.9	106.39	107.42	107.01	106.58	104.41	107.14	107.77	103.7	104.25	110.49	107.1	99.161	106.66	108.89	107.52	105.06	102.47	111.75	100.47	104.63	109.87	109.61	99.697	105.07	109.67	113.16	106.5	102.43	104.36
110.44	106.38	107.89	107.99	105.84	107.58	106.65	108.3	102.57	106.45	102.08	106.21	101.78	107.37	104.51	106.75	109.83	99.575	107.22	109.34	113.73	105.58	108.42	104.19	103.94	102.85	106.06	106.56	103.55	104.35	110.52	102.65	105.34	99.453	105.78	96.961	106.29	104.4	106.21	105.58	100.04	108.68	105.27	103.75	105.88	105.76	97.11	103.99	110.17	106.78
115.86	108.1	106.22	108.23	107.71	107.71	111.25	110.61	114.9	112.44	108.4	114.72	113.83	113.89	114.32	104.11	109.61	109.58	110.47	110.78	108.28	111.8	111.67	109.54	114.65	106.68	105.12	109	109.59	116.67	106.25	117.2	117.4	116.12	118.57	114.7	111.46	113.52	110.65	107.49	104.57	112.16	111.61	111.67	113.1	109.2	106.24	112.89	111.53	114.14
111.68	108.88	108.17	110.64	111	111	102.19	113.72	111.41	114.17	109.97	114	113.43	108.37	110.11	114.38	108.05	109.56	114.16	111.41	110	109.58	105.64	106.99	113.75	108.21	111.42	116.01	106.21	108.23	108.32	105.52	112.8	109.18	113.02	111.94	114.99	117.51	107.68	112.26	109.88	111.63	110.51	110.7	108.04	106.91	107.89	105.41	110.46	107.14
111.42	112.99	105.14	111.07	111.62	110.2	110.32	103.68	110.04	111.29	112.59	115.31	110.53	113.54	109.89	112.68	118.37	113.14	107.64	111.23	106.45	112.34	114.94	111.19	110.31	106.87	111.58	110.55	114.24	108.15	112.4	113.99	113.65	107.36	116.28	110.1	112.81	112.49	112.23	115.27	107.32	114.55	111.15	115.04	105.39	113.35	115.96	112.25	111.59	113.11
107.07	104.13	102.2	108.65	102.19	110.99	99.937	105.5	101.29	104.08	105.22	104.94	105.67	105.33	104.64	110.97	104.53	103.48	111.04	109.74	109.14	108.92	110.93	104.77	107.4	98.665	104.04	103.41	107.63	106.22	105.53	108.03	110.51	105.79	108.15	107.3	98.974	107.06	107.27	101.64	102.29	100.73	102.12	105.18	103.92	102.14	103.79	107.66	105.57	100.13
114.49	105.04	110.85	111.83	114.69	115.47	108.72	110.98	116.99	111.34	109.99	116.03	111.32	114.22	110.64	107.09	112.23	109.31	111.23	107.92	109.31	116.09	113.04	114.94	103.06	106.96	106.81	108.08	114.17	110.99	111.48	113.02	111.15	109.19	106.4	112.65	119.56	113.96	116.78	109.65	112.21	109.74	111.94	113.67	109.74	111.32	112.98	114.4	113.84	108.44
106.81	107.77	105.99	103.76	105.58	105.86	112.65	108.77	110.71	109.88	110.71	109.89	105.98	108.55	102.13	101.63	105.01	100.83	102.16	103.82	110.1	105.85	101.82	104.83	110.89	107.35	106.29	106.37	103.01	102.04	112.64	106.9	106.47	107.32	103.44	103.31	106.88	106.5	103.36	104.11	108.22	104.29	107.46	112.38	106.91	101.71	105.62	100.35	108.03	105.85
108.67	110.2	110.48	99.82	113.49	107.09	112.59	112.25	106.68	104.76	102.03	102.98	104.73	109.51	108.51	101.19	105.18	110.13	105.11	111.62	104.6	105.82	103.59	110.06	104.78	104.42	105.41	104.37	105.29	101.84	107.38	108.91	101.66	104.54	104.16	110.26	109.11	100.08	106.72	101.76	109.94	102.07	103.28	103.01	112.15	106.3	106.98	106.31	110.48	104.36
103.25	113.6	114.67	108.61	104.1	101.46	108.46	102.58	105.02	108.13	103.76	105.61	109.92	108.7	107.54	104.46	103.8	104.4	106.52	112.29	107.86	105.06	101.42	107	107.87	105.26	107	101.81	112.31	103.13	106.85	101.23	104.64	107.63	111.56	111.29	105.65	101.55	100.19	102.07	110.21	105.43	103.03	105.79	99.226	106.67	102.96	106.23	106.15	98.29
119.02	116.38	113.66	110.35	109.51	110.06	102.83	106.61	110	110.92	110.56	111.22	114.34	115.42	110.88	105.38	111.82	107.94	113.98	108.91	111.67	106.11	112.68	115.61	108.91	112.87	109.01	110.83	112.27	104.8	114.9	107.55	112.47	111.07	115.14	107.14	118.76	112.66	111.24	103.8	112.84	111.23	108.16	109.34	112.5	116.61	118.88	112.09	107.2	106.94
111.66	112.49	122.29	112.89	107.17	109.6	115.25	113.95	113.81	114.38	104	104.63	104.96	115.21	113.39	114.77	115.14	100.76	112.9	111.34	113.37	104.62	110.86	108.87	118.65	113.73	112.24	111.84	112.14	111.36	113.64	114.37	111.52	110.23	107.29	110.55	112.37	117.26	108	106.9	115.39	113.6	113.44	113.36	110.72	109.92	113.37	117.09	111.34	115.96
100.39	104.42	102.09	93.597	97.237	106.37	91.689	99.58	98.756	98.83	100.18	100.02	92.332	101.91	102.4	109.12	97.505	100.47	98.824	98.896	96.365	97.838	95.904	105.08	94.135	103.31	103.22	95.366	95.599	97.704	104.34	97.859	98.132	101.3	103.94	102.56	95.956	100.92	97.977	104.28	101.53	97.433	102.19	95.074	94.282	106.88	101.54	97.372	100.06	105.17
107.23	113.71	114.8	114.78	113.55	113.96	110.46	109.83	113.34	108.17	110.9	104.31	110.93	109.8	111.61	108.72	110.07	105.86	114.8	109.99	115.24	117.38	107.06	106.67	116.53	116.05	104.63	108.49	113.62	112.03	105.15	111.58	105.21	114.13	108.83	115.18	114.96	113.64	110.5	110.31	110.26	114.86	110.91	103.61	115.6	108.03	117.5	108.43	106.04	112.14
114.71	110	113.32	104.93	113.87	114.28	107.7	107.37	108.2	109.08	112.29	105.97	112.23	112.74	108.36	110.19	113.6	113.62	106.09	113.5	107.31	112.93	106.54	108.77	108.8	109.03	104.76	103.74	113.58	112.12	109.1	115.32	114.51	104.53	107.52	109.67	109.54	107.76	101.79	108.89	109.4	103.71	113.35	111.12	112.4	114.57	109.16	116.4	110.55	118.58
105.15	101.6	104.39	106.14	105.74	100.21	108	110.34	109.19	107.65	103.4	105.48	96.203	102.94	109.77	104.62	105.7	105.24	104.27	105.63	104.96	94.06	108.38	103.63	103.83	108.07	100.24	103.38	108.98	100.5	109.34	103.57	109.09	102.32	101.97	103.73	105.26	108.28	106.86	105.02	110.13	107.91	109.44	107.06	105.68	101.68	106.04	108.74	103.41	103.24
104.68	101.13	107.77	103.22	110.07	103.83	108.4	107.22	109.17	110.3	105.51	107.62	103.06	107.4	105.08	104.62	101.24	107.58	104.06	105.1	107.44	110.76	104.59	103.89	102.93	104.09	101.94	108.74	106.25	107.54	104.51	101.58	110.48	98.322	100.88	111.4	98.571	110.42	104.21	110.2	111.22	102.06	107.21	107.4	102.22	108.03	111.41	100.04	97.078	105.53
99.014	100.26	101.64	105.59	95.343	101.73	104.16	100.43	96.416	100.82	104.1	94.484	100.27	100.29	97.901	93.162	94.947	96.291	98.357	102.84	100.81	102.9	104	102.12	103.89	99.858	99.519	94.007	106.29	94.005	99.796	102.71	99.2	102.84	101.04	99.753	97.618	102.73	101.19	97.957	102.76	101.03	92.924	101.85	102.78	97.093	102.23	102.48	97.575	95.036
113.18	111.65	112.19	108.55	115.26	115.92	114.45	113.86	106.23	106.76	114.3	110.2	115.96	110.55	107.56	115.13	113.92	114.16	112.54	110.45	105.78	113.74	109.11	110.23	115.36	114.4	108.05	110.65	108.14	116.62	119.14	111.6	108.65	106.29	106.73	121.4	113.48	114.83	112.73	115.95	115.22	112.53	107.6	104.53	115.73	109.88	111.87	114.94	112.43	110.1
108.67	108.27	107.13	108.68	108.04	107.58	102.69	113.11	108.74	113.16	118.43	111.47	108.33	110.02	112.52	116.53	111.81	118.25	101.07	113.91	106.05	110.16	108.39	109.04	113.86	108.85	110.13	105.07	110.83	107.95	117.62	107.86	111.67	109.25	104.24	104.52	111.14	99.967	101.48	110.07	115.47	111.63	105.68	112.04	107.69	112.52	109.3	108.52	114.28	114.53
106.1	100.16	108.7	107.33	111.09	99.629	103.93	107.6	104.67	103.54	104.25	109.59	112.13	103.83	104.22	104.06	105.29	104.1	105.28	110.02	102.96	106.98	111.54	97.124	109.03	104.82	100.55	106.73	107.55	105.7	104.31	104.62	105.13	106.25	105.85	107.43	105.71	110.92	113.96	107.5	109.62	105.67	103.68	112.43	102.56	105.25	111.19	108.62	109.96	103.43
112.26	113.93	110.48	111.11	111.15	114.55	114.09	112.66	112.39	111.55	110.66	111.9	110.48	107.28	115.09	112.68	109.94	107.26	111.85	115.55	108.16	109.9	112.27	106.23	103.86	114.98	109.1	114.21	112.26	114.66	114.64	109.62	109.74	113.47	114.56	113.8	108.93	113.42	107.75	114.06	111.35	112.14	117.34	111.21	107.39	112.23	112.97	113.79	110.16	113.03
114.68	122.1	118.54	113.01	119.54	107.9	116.39	118.58	116.57	120.72	118.48	115.54	115.19	118.61	116.95	117.86	120.28	110.81	118.35	112.3	117.25	113.13	117.91	114.31	120.29	119.55	115.09	116.14	117.77	117.12	123.89	111.77	111.26	116.44	118.25	122.58	114.42	116.69	121.81	117.14	115.71	110.42	117.7	115.47	116.93	112.66	118.23	113.23	115.75	113.46
104.49	110.41	103.52	106.62	115.9	113.63	111.9	107.67	109.62	106.29	110.32	110.06	109.62	110.64	111.06	111.56	109.33	109.99	112.05	116.23	103.17	108.08	113.04	112.03	111.19	112.79	111.32	104.66	104.53	111.29	109.07	111.63	111.3	107.59	106.32	106.79	110.61	113.3	117.53	105.1	111.49	116.48	100.92	113.46	113.61	110.43	107.16	109.69	113.49	107.71
111.7	113.74	114.13	109.53	113.77	105.68	111.41	112.62	110.15	118.01	118.42	120.12	109.28	113.2	108.63	112.71	110.83	107.61	114.78	110.84	119.3	112.97	106.98	113.89	117.03	111.27	106.82	112.79	106.45	111.32	112.47	106.74	107.89	113.01	111.91	114.34	113.32	112.7	106.51	117.13	106.49	113.21	114.39	110.27	107.26	112.58	113.71	113.47	116.93	112.22
104.51	106.14	109.2	109.69	104.6	111.3	109.82	103.99	102.88	106.73	106.62	104.09	107.81	107.22	105.45	108.81	101.18	105.43	106.5	110.24	109.65	107.16	111.38	106.05	101.22	104.45	106.48	105.95	108.22	106.41	107.66	108.67	106.86	99.771	110.26	110.24	104.97	109.54	102.49	104.89	107.83	112.6	106.85	102.26	103.65	105.93	108.68	106.21	106.99	106.33
107.63	103.01	102.74	107.89	110.28	114.8	105.94	100.32	109.13	101.95	105.7	112.27	110.99	109.62	114.23	110.33	110.53	106.71	102.76	111.78	98.822	108.1	108.9	108.19	104.66	108.71	102.74	106.84	113.62	108.49	107.18	105.45	108.82	108.77	99.13	110.18	107.16	107.91	110.42	107.01	108.68	108.33	108.65	108.57	109.28	106.02	106.67	102.47	103.33	101.9
102.71	105.9	110.2	101.51	105.24	112.75	107.13	113.18	111.28	100.3	107.04	103.99	101.99	103.94	106.21	111.29	103.19	101.8	109.27	106.9	109.08	111.1	111.23	107.75	107.56	109.1	114.11	104.91	101.96	107.42	105.89	102.89	110.17	105.12	109.65	107.83	110.58	102.76	104.22	113.27	112.22	108.8	106.12	102.15	104.32	103.58	98.803	103.86	103.18	103.59
106.72	108.52	109.87	122.49	108.94	108.49	110.73	105.88	112.66	115.53	114.52	109.1	109.82	112.46	114.24	110.07	112.1	116.27	112.68	117.05	114.9	106.88	108.12	113.03	108.97	115.17	109.42	109.28	112.25	113.51	113.03	121.56	106.95	110.1	108.49	111.1	112.57	104.76	112.76	113.68	111.15	103.46	115.51	112.28	107.69	104.51	112.18	113.56	116.88	112.92
107.81	100.7	110.85	105.65	102.83	106.86	100.08	104.93	105.15	108.73	108.15	106.32	103.38	108.63	104.34	104.99	109.5	101.27	106.58	99.264	99.061	100.56	104.06	98.502	108.94	112.17	106.58	112.36	106.25	105.61	107.17	101.44	107.26	107.53	100.49	108.42	104.61	101.7	104.43	104.52	108.25	100.39	102.62	110.39	109.39	100.1	106.21	107.9	105.98	107.38
103.33	107.34	103.25	101.83	99.525	110.84	105.04	104.6	112.23	104.82	103.81	106.44	104.09	105.85	108.49	104.77	111.35	107.03	103.49	105.93	107.85	101.86	103.02	104.47	106.12	111.8	101.6	108.53	106.06	107.36	103.53	112.43	100.77	101.87	109.89	107.43	104.34	109.66	105.95	102.91	106.85	104.64	105.27	105.69	106.9	100.39	101.32	110.07	107.74	108.65
107.03	112.45	100.44	105.39	112.24	108.43	103.18	107.42	99.225	110.45	105.3	101.65	104.43	105.92	102.51	99.827	106.41	99.716	107.72	105.06	109.43	111.86	106.99	106.83	107.71	103.97	102.84	106.76	111.95	103.35	110.73	100.91	107.96	101.44	104.22	99.095	104.7	106.01	103.02	103.09	105.92	109.09	102.6	113.52	109.49	106.48	105.06	104.96	105.75	112.1
107.16	116.35	112.42	106.22	111.91	108.58	109.84	119.75	116.41	115.38	111.79	110.05	112.8	114.18	111.8	112.97	117.31	114.41	110.87	111.74	117.08	113.22	116.62	117.45	116.06	114.58	111.02	114.86	107.78	107.57	118.2	110.11	113.53	114.68	113.19	120.39	109.62	116.32	112.05	104.65	109.81	110.81	118.94	110.22	115.97	101.06	112.11	114.63	116.69	118.97
118.8	123.18	113.22	113.68	117.74	114.72	118.02	118.63	117.13	121.53	121.44	120.47	118.86	116.78	116.31	120.75	113.97	115.3	115.28	123.16	116.83	116.96	120.66	123.57	121.52	118.75	115.63	114.3	124.68	124.6	117.8	115.03	115.34	119.05	114.21	120.82	119.83	117.68	111.03	114	115.06	127.72	118.43	117.39	116.14	119.54	119.28	116.28	118.46	121.11
110.79	110.3	117.31	111.59	109.03	113.24	112.86	109.87	107.02	110.92	115.67	109.65	121.28	109.1	108.99	111.74	106.16	109.03	104.09	111.98	119.5	105.12	107.87	110.52	111.89	113.4	114.24	111.58	112.21	116.77	104.5	113.45	112.45	107.08	112.56	108.75	109.7	115.38	119.27	113.93	111.04	109.84	105.58	115.13	110.22	110.5	110.09	111.73	109.89	110.04
103.77	99.835	107.73	107.34	99.305	105.88	103.16	107.73	98.48	101.46	101.8	100.2	98.813	105.73	107.77	114.93	105.92	102.18	110	106.56	101	110.09	102.21	106.69	105.09	105.06	103.4	99.438	105.16	100.16	103.55	107.32	105.52	105.85	112.31	101.06	107.25	103.94	107.11	102.87	99.671	98.278	95.719	100.87	101.86	98.698	102.7	96.228	103.25	99.437
104.52	105.83	102.29	100.73	104.26	108.06	109.44	99.609	107.42	102.77	112.58	108.12	98.67	106.71	105.87	102.38	109.96	100.21	107.79	101.97	108.91	100.69	102.81	101.32	109.63	105.27	102.16	108.67	98.381	101.38	108.31	108.39	106.78	111.56	104.92	105.81	103.08	105.5	105.28	109.79	107.19	108.96	114.11	110.06	105.1	104.45	104.43	105.79	99.535	103.13
102.44	104.64	109.71	104.49	101.61	107.03	108.62	102.68	104.9	101.82	102.59	105.46	113.68	105.02	109.14	100.48	102.06	99.97	110.67	110.11	104.39	108.1	102.87	100.75	104.68	115.96	99.204	99.461	104.94	108.8	106.41	111.47	103.23	112.02	109.78	113.88	106.94	103.35	102.55	110.64	106.99	106.73	110.81	106.39	101.17	112.1	108.86	103.27	105.75	109.14
101.14	102.6	102.77	109.33	108.81	107.12	103.91	105.12	111.29	106.26	109.76	98.914	103.97	108.84	106.47	104.51	106.89	94.788	112.77	106.6	104.9	102.58	104.63	115.07	105.06	105.24	103.08	107.38	104.07	107.24	104.19	103.53	107.27	102.94	104.4	101.44	111.7	101.36	107.22	99.375	108.73	104.57	109.96	104.59	106.02	108.77	105.37	101.41	105.31	101.91
110.26	110.66	104.99	111.56	109.58	109.8	112.18	111.03	104.56	113.86	108.9	108.58	108.19	109.87	112.56	103.76	109.25	110.58	109.23	113.29	112.35	104.91	112.24	106.78	109.03	109.92	107.19	108.66	111.24	108.54	113.27	116.67	111.56	107.53	109.81	111.59	110.98	106.56	111.93	113.03	106.74	108.42	106.96	109.41	110.84	115.26	113.68	114.19	107.43	108.15
106.22	108	114.51	106.59	110.05	112.5	106.75	109.4	110.6	111.44	114.04	105.29	110.16	115.13	111.63	111.23	107.91	115.8	113	107.12	108.61	103.91	109.19	110.89	109.53	106.04	108.75	108.08	109.42	113.87	118.35	111.63	111.36	110.92	109.89	113.32	107.01	107.67	109.5	111.47	109.68	110.15	110.26	106.98	105.98	112.78	112.94	107.34	110.89	105.64
112.06	110.77	119.38	106.63	107.18	106.05	109.19	112.42	113.88	100.27	108.2	117.39	117.19	110.95	115.02	114.6	115.19	111.17	115.22	113.08	114.58	113.46	113.44	110.28	116.42	110.77	106.52	117.71	111.42	113.55	110.1	110.82	112.92	115.1	113.16	110.08	108.51	109.5	120.18	109.93	113.32	106.68	108.49	110.11	115.31	113.96	113.61	109.45	108.89	111.93
109.28	104.22	103.56	106.85	101.21	104.25	101.96	103.68	112.36	103.89	111.32	106.23	104.07	96.017	99.27	108.85	105.56	101.63	109.02	109.25	110.41	110.47	111.1	105.86	102.58	107.08	103.21	106.65	102.54	106.17	107.71	105.73	103.98	105.11	106.05	107.98	103.69	106.36	102.8	104.75	104.91	104.5	108.13	100.46	101.85	105.63	106.42	100.55	101.06	103.51
99.497	100.31	108.43	106.39	101.84	107.61	102.98	105.37	108.29	102.93	105.27	104.52	101.4	107.34	101.07	108.48	102.39	111.93	108.42	106.71	97.956	106.34	106.39	106.21	101.94	101.26	101.84	103.35	101.65	107.23	103.46	101.35	97.735	103.76	103.34	105.38	107.96	100.55	103.95	109.48	105.32	100.82	100.77	103.78	103.02	108.81	106.15	104.42	105.2	105.26
104.1	103.43	103.2	104.43	104.17	110.56	103.69	106.37	102.47	103.95	105.15	116.81	100.55	103.46	109.72	112.26	106.81	108.62	99.063	106.37	105.75	113.69	105.03	106.89	110.14	106.54	110.28	103.42	99.055	106.91	107.08	101.63	101.17	107.17	106.08	104.24	107.45	98.16	106.61	104.87	104.25	109.25	104.19	98.774	98.533	107	105.86	108.99	106.15	105.6
106.75	110.1	105.39	107.86	106.61	109.32	99.329	98.994	109.91	102.85	110.75	103.4	106.25	109.66	104.57	106.36	105.62	104.12	106.35	104.72	112.27	104.35	99.316	103.72	104.72	105.83	102	110.17	103.65	103.68	100.91	104.25	100.4	101.96	102.38	99.534	106.78	105.12	106.6	107.79	107.38	101.73	107.6	109.48	106.59	109.75	107.86	102.47	110.13	106.05
109.95	113.85	108.49	111.83	115.42	112.55	107.89	112.87	113.52	110.28	105.53	112.38	109.46	117.76	110.47	108.18	115.57	106.44	111.86	114.62	109.46	112.48	114.5	110.07	115.23	110.65	110.98	106.89	107.02	113.03	107.7	116.62	117.35	110.22	115.05	113.03	112.72	109.93	108.12	112.42	107.48	105.6	114.77	109.19	109.7	117.26	113.3	115.39	113.47	114.55
115.17	109.92	107.53	108.32	109.1	115	111.86	111.28	104.73	112.93	110.91	111.57	111.84	113.8	111.08	109.58	114.11	108.07	114.8	112.09	108.19	115.57	116.79	111.14	109.63	108.36	116.3	113.88	109.14	107.71	111.25	108.51	111.94	103.67	109.54	113.04	109.64	108.04	111.37	107.88	110.63	110.29	105.29	109.04	116.14	111.03	110.74	109.61	111.32	112.18
103.61	96.819	97.486	104.7	104.2	100.33	106.12	111.66	106.18	110.01	109.08	108.31	105.53	103.93	103.07	107.91	107.1	106.35	104.43	103.65	107.61	102.27	112.3	100.96	104.91	103.81	102.45	104.89	106.82	104.69	107.99	104.4	105.08	104.17	103.99	103.32	99.954	102.16	108.88	105.3	101.89	99.993	105.15	101.82	102.7	106.7	101.59	107.18	107.34	110.46
109.5	112.94	115.99	113.89	104.61	112.95	111.65	115.19	107.43	106.31	113.38	112.23	115.19	112.8	107.35	110.22	110.95	114.43	114.54	113.9	113.16	110.42	115.79	112.06	112.37	108.47	112.84	113.68	111.16	115.46	117.74	109.86	113.03	112.8	112.15	111.79	109.07	111.27	111.18	115.55	108.55	112.96	107.48	112.25	111.73	111.71	113.71	115.46	110.43	111.23
108.33	101.56	101.16	107.47	106.19	107.26	105.59	101.57	104.25	108.07	110.31	105.53	105.39	110.77	101.42	108.1	109.28	109.76	105.04	105.69	108.11	107.39	110.29	104.16	102.86	102.55	103.14	109.85	103.77	115.2	110.49	104.25	109.27	110.36	106.32	111.12	108.69	106.5	112.13	109.59	100.87	101.04	105.96	106.94	101.36	103.13	106.43	104.95	104.89	98.252
107.74	109.2	108.55	110.38	109.29	110.05	105.31	114.41	114.29	112.7	106.67	110.93	110.49	111.38	102.46	116.39	105.89	113.9	116.31	112.35	109.24	112.17	115.1	110.85	111.99	116.39	114.94	109.8	104.84	110.09	112.04	110.29	109.24	117.02	110.42	108.9	112.09	108.59	113.34	115.86	107.57	113.34	115.7	110.29	111.74	114.39	112.64	107.25	113.36	114.63
106.97	114.23	111.67	107.91	106.08	115.83	115.31	109.06	112.61	110.1	111.41	114.31	108.33	113.66	105.93	110.08	114.06	108.64	107.12	113.59	114.6	118.91	113.12	110.26	114.43	109.22	118.1	105.28	116	111.4	112.3	115.3	110.25	113.02	108.34	108.22	119.08	106.74	112.8	113.92	119.06	119.89	113.33	110.2	110.56	111.33	115.82	108.81	106.37	114.26
100.7	96.602	102.28	99.941	101.87	96.724	102.19	99.023	104.23	102.06	101.84	97.431	103.51	98.552	103.18	98.756	96.02	98.295	106.99	98.735	103.12	97.876	97.536	98.072	96.449	97.481	104.49	98.152	92.86	100.02	98.835	98.269	106.01	104.24	101.71	106.76	98.888	100.65	100.48	105.11	98.345	101.57	100.32	98.689	104.28	102.67	108.89	105.86	105.74	105.67
99.695	102.43	109.27	105.22	104.25	106.62	107.87	107.09	106.26	110.39	98.23	110.39	101.08	99.771	110.49	104.49	103.51	111.62	102.57	107.79	103.77	113.12	112.54	101.02	106.68	100.09	105.53	104.53	107.84	108.09	108.56	104.91	108.65	107.27	106.65	106.55	105.16	106.94	102.16	110.37	104.05	108.88	102.32	112	106.08	109.21	110.47	104.98	106.17	108.31
104.74	102.86	109.7	103.81	100.89	106.69	100.97	106.31	108.04	107.97	101.96	100.57	100.44	106.19	109.69	107.74	105.21	103.42	103.51	106.11	100.42	106.95	108.15	105.1	104.16	100.17	106.54	113.95	113.56	110.71	107.52	101.98	104.18	95.203	109.12	105.52	103.75	103.77	106.73	105.78	106.64	109.16	108.07	108.03	103.7	104.73	105.87	104	107.9	102.4
99.74	105.65	105.81	103.38	104.81	104.72	105.09	117.31	104.83	111.85	108.95	99.141	107.08	105.49	103.76	108.97	107.1	105.75	110.37	110.03	105.68	107.24	113.95	106.16	102.11	102	105.98	109.44	113.37	108.95	100.41	100.92	107.96	104.89	106.89	107.52	107.12	103.47	106.92	110.91	100.59	108.84	111.59	110.37	104.52	107.99	105.65	107.86	102.09	101.9
101.79	101.19	96.805	101.23	100.27	104.05	103.94	99.071	104.41	100.99	97.242	104.54	95.602	96.068	104.42	100.25	94.745	102.94	104.69	102.54	88.826	93.86	104.43	97.233	92.225	102.12	98.554	100.62	98.54	100.94	98.707	95.658	104.28	101.98	100.04	98.647	104.25	96.181	99.407	97.006	94.263	105.17	93.823	101.87	94.586	96.088	97.963	105.92	101.71	98.141
109.97	116.34	112.92	118.26	105.9	111.54	107.32	114.75	114.6	109.05	108.91	113.23	106.56	108.89	117.39	116.92	108.7	107.71	108.87	110.48	112.96	114.64	116.24	109.8	113.54	104.34	110.64	109.43	110.82	110.88	113.91	110.84	106.53	109.53	108.38	106.92	112.75	107.57	110.39	113.17	113.31	108.49	111.81	114.46	115.4	111.45	106.63	114.52	114.24	109.84
106.73	106.82	105.42	100.99	108.96	100.8	97.963	103.97	104.95	117.08	110.43	108.02	108.11	108.64	105.18	106.87	105.27	101.18	106.58	103.98	110.84	110.22	104.66	103.52	99.373	106.07	101	101.89	102.16	105.97	104.74	113.5	102.25	111.63	107.04	110.56	105.59	111.13	109.98	111.84	104.86	104.83	100.9	107.45	104.43	102.38	96.971	101.67	105.84	100.08
108.43	103.54	103.44	103.25	106.44	105.6	106.48	107.74	105.47	104.27	109.62	100.08	106.46	97.483	107.38	105.11	105.89	101.69	104.51	111.56	107.74	112.02	100.91	105.67	106.75	106.51	108.83	109.94	111.01	101.67	104.36	108.59	109.32	107.5	101.51	104.07	102.88	107.88	107.05	102.59	105.7	100.87	101.91	108.05	107.97	105.84	107.59	101.29	102.88	103.82
101.17	107.94	107.24	102.65	108.86	110.45	105.86	103.56	106.61	107.02	109.22	104.45	106.79	106.5	107.23	105.93	107.97	107.58	94.464	107.08	105.61	101.51	106.71	105.31	103.05	109.72	107.75	103.82	105.58	109.74	104.68	110.15	106.97	106.84	103.66	105.34	104.47	105.56	113.17	102.67	102.98	106.02	106.86	103.03	101.49	99.865	103.11	99.556	103.65	106.27
108.58	110.02	112.74	111.18	114.48	108.53	107.9	111.68	107.72	104.93	106.66	114.38	109.98	107.4	107.6	111.79	114.54	112.16	111.58	103.81	109.84	105.09	108	113.52	104.42	110.28	115.95	112	105.8	108.76	112.84	106.46	113.79	106.93	108.4	115.68	105.77	102.82	110.29	113.81	113.46	108.72	106.1	116.32	105.65	105.7	110.84	111.99	107.78	115.71
116.41	116.61	107.56	114.69	107.64	107.82	115.73	107.95	113.45	113.28	104.62	103.75	116.2	103.41	110.49	110.6	115	108.36	106.86	106.44	101.47	116.26	113.85	107.91	102.95	113.77	104.37	108.36	111.59	115.15	106.81	108.23	117.2	110.58	115.08	107.15	110.84	107.69	111.54	109.26	111.16	110.2	111.5	106.12	101.35	113.89	113.68	105.81	110.15	110.12
114.65	126.84	120.92	115.63	117.07	112.58	116.98	119.11	113.76	117.81	117.28	116.17	118.8	110.7	115.21	116.38	115.39	115.23	121.52	114.39	114.48	114.39	115.96	121.03	119.66	117.45	114.09	118.8	110.57	114.9	122.46	112.18	114.86	113.9	109.67	115.43	113.55	119.3	119.12	116.96	114.63	119.96	117.72	112.42	116.89	117.48	117.86	117.28	118.22	113.22
106.46	113.34	115.1	106.64	113.21	113.34	111.61	109.29	114.17	111.73	111.21	117.42	111.32	115.15	105.51	112.41	115.35	114.72	114.16	116.08	116.97	107.94	120.74	109	109.79	115.02	110.89	120.18	111.15	106.96	113.54	108.59	115.64	107.51	104.53	111.69	113.25	110.52	115.73	113.72	114.49	111.49	114.16	111.11	115.15	109.16	108.79	111.06	115.18	116.85
110.35	106.39	108.99	110.78	112.23	108.24	109.89	108.36	105.95	103.18	110.58	105.38	107.39	108.14	108.93	112.3	107.22	108.07	106.73	102.88	108.05	103.15	111.55	108.94	104.01	109.97	103.03	106.76	103.82	110.76	100.19	111.19	111.96	105.25	105.41	103.87	113.66	113.25	109.25	107.69	102.58	105.56	106.04	99.501	106.03	109.33	102.72	110.9	108.68	104.04
111.35	105.83	111.04	111.46	105.37	111.66	113.22	113.32	109.24	109.09	112.06	113.92	111.97	108.58	107.04	115.14	102.22	107.46	110.22	109.4	108.73	116.97	111.63	113.1	112.7	109.17	113.71	113.27	109.51	112.17	113.89	111.22	111.24	104.95	112.82	112.59	107.24	117.68	111.45	114.84	113.61	110.31	113.34	109.67	106.72	112.21	110.59	111.35	109.99	113.06
106.5	106.93	105.11	104.48	109.25	103.77	102.01	111.43	105.68	102.81	107.44	111.87	114.82	99.72	101.81	106.59	108.68	105.15	110.04	107.2	102.53	109.47	107.44	103.16	109.83	106.65	106.29	108.97	103.37	110.4	110.44	109.32	107.51	110.44	105.32	106.18	112.99	107.72	107.8	103.39	108.17	109.96	108.38	109.91	109.94	105.18	109.22	106.81	101.38	105.1
108.05	101.2	104.25	103.76	108.55	102.36	103.85	109.14	105.46	108.3	102.72	105.23	101.82	105.13	105.81	106.91	103.48	108.34	108.02	105.8	113.75	105.41	110.91	100.14	112.17	103.98	106.84	103.27	108.9	109.18	105.21	108.26	108.38	109.42	104.9	109.57	107.98	105.18	102.93	109.53	103.87	101.45	104.37	105.05	105.43	111.24	108.89	107.69	109.05	100.01
102.23	101.67	96.047	99.732	101.12	103.29	104.26	103.15	101.45	96.396	104.85	102.28	101.79	97.484	96.205	97.042	104.05	99.225	97.151	98.672	94.828	104.47	98.035	102.84	98.652	99.057	100.92	102.53	96.942	100.58	102.45	100.07	91.614	99.419	102.77	93.133	97.461	99.082	99.425	103.98	97.988	102.64	100.3	99.834	95.283	100.01	101.09	106.94	104.01	104.36
103.91	108.78	109.6	100.82	104.34	108.76	102.88	106.59	102.46	101.39	103.95	103.2	104	111.21	107.22	99.654	109.39	106.72	98.873	110.83	98.724	103.12	105.15	103.57	105.85	104.88	106.65	104.42	108.59	108.84	104.5	104.3	107.17	107.1	110.75	110.24	109.76	110.5	106.18	104.65	103.25	103.01	109.19	100.85	105.33	109.24	110.11	108.45	105.06	102.52
103.72	100.32	103.03	103.61	115.69	109.86	104.82	103.95	108.42	101.6	105.82	110.26	111.87	113.05	101.05	109.87	107.46	101.04	110.01	107.07	103.35	110.58	103.58	107.05	108.56	105.68	107.26	107.73	110.16	108.99	101.43	103.46	102.09	107	105.48	103.02	105.57	101.18	108.61	106.7	106.58	108.32	116.44	106.63	106.86	107.04	108.64	105.53	105.22	98.391
112.05	115.75	109	115.98	113.03	116.65	116.09	112.49	119.35	105.74	111.19	107.62	105.51	109.19	112.84	108.55	115.57	106.96	110.16	106.93	111.95	110.49	106.52	111.11	111.88	109.47	108.95	109.68	107.81	110	114.99	110.77	107.19	108.59	109.99	110.37	117.94	113.96	111.35	111.15	110.52	110.17	114.85	110.74	108.23	106.34	112.81	109.95	105.17	103.81
108.77	102.31	116.39	100.88	108.27	104.46	108.45	104.84	105.35	109.58	106.17	108.24	97.381	108.97	108.68	105.47	111.13	104.4	106.73	106.43	102.1	112.32	103.04	108.68	106.6	107.17	108.11	99.097	103.99	107.5	107.17	102.81	110.34	107.69	109.92	105.98	103.67	110.84	106.25	105.15	105.31	100.61	103.45	113.25	106.6	104.85	101.75	102.23	109.12	100.95
109.1	109.25	102.9	104.2	107.19	99.623	115.45	101.46	115.33	105.2	101.47	105.21	108.25	113.29	105.96	111.44	100.03	102.96	103.18	112.2	110.66	109.85	105.57	105.56	107.11	105.61	101.78	101.99	105.65	106.23	110.98	111.07	97.218	107.72	103.49	109.27	105.85	107.96	104.93	110.45	110.98	113.2	105.45	104.99	111.85	103.28	112.85	104.06	105.79	109.08
105	103.76	99.104	109.01	111.27	105.15	104.29	106.59	104.41	100.74	105.69	108.8	104.76	99.947	105.23	103.1	108.04	107.09	107.61	104.05	105.6	104.28	100.91	100.37	108.09	109.36	99.362	103.4	105.5	101.95	99.766	107.43	105.6	110.24	111.84	100.88	109.15	107.19	104.75	106.18	103.06	108.17	102.8	105.66	100.36	98.567	113.24	105.2	104.38	106.95
112.39	110.06	108.2	114.6	124.59	107.17	108.4	112.5	111	114.87	111.51	115.67	111.84	117.64	113.92	109.41	108.76	108.89	113	112.3	107.05	110.94	109.02	108.77	111.19	113.65	112.54	108.47	116.19	113.33	108	107.12	114.29	117.66	120.79	110.61	105.94	111.64	116.79	113.16	119.66	112.92	112.69	111.56	113.73	113.44	108.84	106.95	116.07	114.4
99.374	103.59	106.22	99.998	101.18	98.653	100.71	103.2	92.063	96.446	102.31	97.814	95.023	103.13	99.924	97.761	101.14	98.054	103.71	97.64	97.266	94.459	97.393	100.15	100.99	99.337	96.901	105.26	102.06	103.44	94.82	100.96	98.929	98.285	96.328	99.151	99.706	99.384	99.518	101.3	100.32	101.63	98.946	104.03	100.62	101.67	103.06	97.296	101.53	106.48
101.22	98.277	105.09	109.57	100.56	102.45	108.15	100.39	107.21	100.73	101.08	106.69	101.34	100.44	104.57	101.55	104.59	106.77	101.05	105.68	107.36	97.797	104.3	105.3	106.02	105.29	103.01	98.491	99.925	105.27	104.81	106.23	105.13	102.09	105.52	109.62	105.61	106.89	105.75	104.13	106.47	108.75	107.83	105.42	103.64	101.28	100.79	101.09	104.63	107.44
118.06	117.56	118.18	121.36	110.87	122.35	117.18	116.03	115.59	115.68	113.88	117.12	110.84	112.38	115.4	120.33	117.96	118.74	115.87	115.85	118.02	120.09	117.7	123.07	115.34	118.94	124.93	115.56	116.18	114.17	119.34	117.98	121.47	117.76	121.98	116.86	110.05	113.89	118.55	113.12	117.61	117.19	111.08	118.97	116.76	117.03	118.9	118.66	115.3	112.91
113.5	115.52	107.85	114.93	111.69	109.09	111.97	109.51	105.08	111.93	112.1	116.71	111.81	107.77	113.33	110.48	109.62	107.21	106.61	116.71	111.39	110.9	108.35	112.42	114.18	111.39	113.9	115.45	110.97	115.9	108.87	112.88	114.64	114.08	103.49	104.62	105.79	103.03	109.44	116.07	110.05	107.73	112.01	111.72	109.25	110.52	110.25	106.63	110.01	113.24
103.59	97.847	96.9	100.87	106.34	107.64	98.437	99.718	100.4	99.776	90.492	98.405	103.48	109.32	99.995	99.484	99.351	95.827	98.605	99.223	100.84	96.591	102.8	98.134	99.19	101.16	100.51	103.89	100.56	100.3	107.57	95.937	98.272	102.38	101.27	96.233	100.98	105.27	101.02	100.19	99.938	97.942	103.21	101.72	98.605	97.232	98.833	99.547	101.86	97.15
120.45	121.23	117.86	116.1	111.23	119.61	112.54	116.95	120.62	114.32	120.54	119.11	121.63	118.21	117.15	125.26	116.47	117.69	117.45	122.09	117.6	116.73	111.4	113.78	110.39	118.58	116.69	113.78	116.23	113.45	113.57	118.63	113.52	119.17	117.8	115.6	114.61	113.18	116.15	115.12	112.56	120.94	112.77	120.97	119.63	117.43	115.72	113.92	113.11	115.06
101.64	107.7	108.5	102.68	110.13	103.47	104.42	104.42	104.48	105.95	114.28	109.49	107.98	105.86	101.93	101.13	106.55	108.98	104.42	113.86	107.06	106.71	109.32	110.58	106.76	110.82	110.72	102.64	103.96	102.13	99.964	106.46	104.16	109.97	104.35	108.94	111.33	108.15	103.93	102.08	106.06	106.71	99.172	105.12	105.4	111.32	102.85	107.26	107.91	112.65
107.59	108.13	109.41	113.13	109.04	104.73	105.29	102.55	105.72	105.64	113.25	109.62	107.82	119.94	108.59	108.79	109.53	109.04	115.18	111.9	116.59	105.68	105.96	107.24	110.02	108.69	107.75	108.64	115.47	105.76	114.62	111.48	114.17	111.63	115.35	110.32	116.22	117.04	108.27	115.53	103.88	109.37	106.17	105.18	116.42	110.28	108.28	108.84	111.69	109.48
99.942	111.64	102.69	101.69	106.88	101.63	106.97	104.96	109.17	104.76	104.32	104.66	104.54	110.2	104.06	103.55	104.94	106.71	105.5	103.64	101.71	104.78	106.35	108.83	104.06	100.77	102.06	107.16	99.176	110.21	100.7	112.35	105.2	112.95	107.83	101.41	105.75	101.59	106.36	107.23	102.17	111.05	105.21	110.12	103.71	106.7	101.91	100.87	99.418	111.04
100.47	94.039	102.21	104.34	106.92	100.53	103.56	103.08	99.616	92.077	100.13	103.05	102.88	100.08	97.974	99.483	93.233	103.17	100.09	100.45	101.18	100.37	106.23	100.88	97.76	104.12	94.035	98.935	103.31	94.021	102.22	97.603	99.859	94.898	101.29	97.983	100.62	93.734	103.78	100.88	96.155	104.09	100.53	99.856	100.92	100.94	102.49	97.315	98.156	107.76
113.38	115.16	112.97	104.6	112.35	106.2	110.47	111.42	115.59	107.86	112.49	107.42	109.6	110.05	105.65	109.68	116.21	114.5	106.93	113.07	116.54	111.26	111.43	112.1	111.28	111.4	107.17	115.77	114.52	111.94	110.91	115.26	112.4	115.3	107.62	115.94	109.62	114.42	114.65	114.19	107.71	114.96	111.15	116.47	111.56	110.78	107.33	108.73	113	111.96
111.1	118.64	110.26	116.13	112.48	112.57	112.14	111.48	110.41	104.87	113.15	109.28	114.67	111.21	111.47	111.17	110.57	107.25	111.13	108.22	106.44	112.04	108.76	107.4	111.17	112.84	120.54	110.1	112.11	111.66	111.34	109.4	115.26	112.13	109.07	113.28	114.98	113.77	109.34	113.33	110.65	107.1	109.67	104.97	111.83	112.88	111.5	110.56	117.35	115.8
100.08	97.43	100.53	100.99	94.239	99.935	103.37	95.925	100.84	101.37	100.38	100.56	99.427	97.921	97.703	94.265	100.44	105.84	98.065	97.132	103.04	104.31	100.56	98.267	107.74	103.38	101.73	100.26	96.102	98.431	97.046	97.941	96.469	97.522	96.363	94.22	103.46	106.52	104.93	99.706	94.478	98.733	93.838	101.1	97.035	104.36	102.59	99.842	95.973	103.08
107.12	109.96	102.25	104.51	98.843	104.62	106.65	104.17	105.74	104.1	101.11	102.63	108.94	106.48	109.04	100.35	105.12	107.3	108.42	102.31	108.87	102.66	110	102.98	108.43	112.01	104.37	102.53	108.06	109.88	107.24	102.67	105.81	107.35	105.95	104.6	109.86	100.43	107.42	104.99	111.53	111.44	105.49	111.78	111.57	105.71	103.34	109.7	103.92	106.59
96.423	110.02	105.03	105.96	109.07	109.43	101.47	107.51	104.29	100.98	101.75	99.929	106.36	103.38	107.16	103.2	108.02	108.81	106.48	102.98	107.29	106.13	99.59	108.01	104.47	98.94	104.83	102.35	101.83	101.76	104.92	101.67	105.46	98.104	104.43	105.6	102.77	102.53	102.44	101.5	99.919	107.35	97.595	100.47	103.7	100.49	100.34	101.48	98.341	104.83
106.85	105.93	105.25	104.78	110.06	105.67	100.66	115.72	101.56	106.13	108.36	106.18	103.13	109.41	110.77	102.79	111.23	109.29	105.79	100.23	105.69	108.37	110.16	109.35	106.66	102.18	107.72	107.41	105.58	104.56	108.12	104.75	104.89	104.57	105.87	105.55	104.18	110.79	96.366	96.516	109.89	105.36	108.14	103.08	108.61	100.31	108.18	109.46	109.22	101.97
98.974	106.19	99.134	95.99	104.92	95.928	102.66	104.95	104.79	103.75	102.63	95.788	105.81	102.52	100.04	99.986	98.94	100.09	106.08	101.99	108.88	101.68	98.455	91.901	105.35	97.603	105.09	103.37	100.78	103.21	106.72	99.734	99.037	97.277	104.68	105.49	106.59	94.49	103.67	107	96.643	106.71	101.07	98.635	93.994	101.16	102.93	102.85	102.65	96.018
109.02	99.801	104.2	99.817	109.55	100.55	107.59	101.39	103.62	102.78	105.92	99.974	105.27	112.23	109.05	105.31	102.97	106.38	98.886	105.97	106.87	105.46	106.55	109.31	106.46	102.14	102.78	106.5	112.82	111.38	99.265	97.022	103.61	104.74	103.7	104.25	104.4	107.28	105.01	100.54	102.5	99.613	101.22	105.09	104.55	103.03	105.65	103.53	98.845	105.06
99.02	102.32	101.64	96.121	100.76	99.924	100.06	95.649	106.04	103.58	102.22	97.554	102.18	102.47	102.51	92.434	104.04	99.873	96.232	99.83	98.517	95.44	97.168	101.02	98.262	109.28	99.861	102.58	99.198	101.85	103.94	97.474	101.22	95.64	99.595	94.191	96.851	97.78	103.91	103.61	101.18	109.44	104.01	93.014	103.65	98.299	98.873	97.008	98.892	102.97
112.59	105.56	109.89	111.72	109.71	117.04	110.46	106.71	116.55	113.41	110.6	109.61	115.11	107.1	109.95	114.68	112.24	109.76	109.39	112.46	108.89	112.18	107.8	113.62	112.46	107.34	115.75	108.21	110.1	113.1	104.14	105.84	113.15	112.46	107.22	105.45	106.26	111.08	111.72	106.7	113.55	107.06	110.95	104.12	100.49	110.76	111.02	109.73	111.36	108.19
102.22	93.573	99.129	96.895	98.671	98.369	107.77	97.289	99.863	93.962	100.51	104.74	98.104	100.7	96.899	104.76	95	101.5	105.48	102.46	104.27	105.51	101.52	100.2	101.21	108.76	104.02	100.91	104.53	102.73	102.47	96.775	100.14	98.569	100.05	100.06	97.928	104.3	97.416	103.47	98.678	98.802	97.38	97.925	98.536	105.83	108.45	99.116	105.11	103.77
99.855	99.339	102.19	97.604	99.814	97.939	98.905	109.38	103.61	102.01	105.42	105.47	97.14	102.76	93.45	100.66	106.57	99.257	104.75	100.06	94.563	98.978	97.781	99.206	105.73	103.14	98.396	97.725	96.765	95.011	100.39	95.535	104.49	96.417	109.89	101.09	107.14	104.4	99.847	100.59	102.06	96.834	96.943	98.194	101.4	97.603	107.03	103.36	100.53	99.564
104.25	102.87	103.55	102.91	110.87	108.43	100.16	110.82	104.58	103.81	104.19	106.06	109.03	107.07	110.34	99.404	99.057	106.47	104.15	117.82	103.96	110.8	97.196	106.49	106.43	108.64	106.54	111.3	108.66	102.16	110.52	110.61	111.96	97.146	108.89	106.22	95.978	109.19	100.35	104.42	102.16	107.03	106.53	105.77	101.6	109.64	104.88	110.57	105.8	111.05
101.3	111.9	100.53	96.839	96.996	103.67	106.6	105.85	106.43	106.01	101.48	105.46	105.28	102.56	108.26	103.81	99.781	104.93	109.34	99.605	105.68	99.783	106.44	103.72	108.3	98.414	104.09	103.4	103.55	106.62	105.35	104.73	110.45	102.53	107.37	102.91	103.26	114.23	102.87	104.82	104.34	107.42	104.09	109.85	108.63	107.34	99.178	105.32	101.15	103.14
109.17	100.96	107.92	102.84	98.896	100.95	109.73	99.863	104.06	113.1	103.87	109.76	103.79	103.26	105.24	108.36	107.37	109.99	103.27	106.97	100.25	105.04	106.7	108	111.4	103.19	106.32	103.49	103.91	107.8	108.81	106.56	104.66	97.289	103.75	112.01	99.756	99.947	103.22	100.82	103.57	109.05	104.82	103.04	106.89	107.67	107.15	103.54	102.44	107.77
103.37	98.072	107.73	110.56	95.699	102.64	100.88	92.64	102.4	102.18	101.17	98.986	95.028	104.81	99.639	100.31	106	103.64	101.05	96.558	102.95	102.79	106.38	97.393	108.88	101.9	103.04	104.1	106.83	102.32	101.56	99.688	103.27	99.524	111.46	93.594	102.26	96.995	99.743	103.05	101.64	104.19	99.717	101.61	103.39	97.556	101.37	103.11	96.648	97.148
105.32	101.8	100.67	97.305	106.17	101.83	99.082	102.09	97.885	98.583	98.521	100.01	99.768	106.13	104.43	109.19	99.056	97.319	100.88	104.47	105.57	100.5	98.905	102.47	100.71	94.33	106.68	101.11	106.73	101.7	101.29	99.143	103.1	95.414	100.22	101.52	100.11	102.17	105.75	100.72	103.15	101.09	100.96	97.009	94.567	103.17	99.821	107.17	94.264	100.84
105.17	108.37	108.03	106.73	110.17	104.48	103.76	101.03	110.8	108.88	110.56	104.44	102.65	107.43	104.48	107.79	108.97	106.64	110.17	103.67	113.47	107.31	105.97	105.4	113.68	108.76	104.82	101.72	107.42	106.52	107.04	109.88	100	108.52	105.83	108.14	103.14	111.89	101.33	108.56	104.78	111.32	113.64	103.41	107.98	108.63	108.82	109.88	104.87	99.686
111.6	113.15	109.41	110.38	108.58	114.99	111.73	118.1	106.74	113.43	104.25	112.76	104.6	108.42	109.67	112.14	109.99	110.16	109.98	111.79	113.09	110.76	112.69	118.86	110.44	107.8	109	114.8	111.31	113.08	109.43	110.69	110.88	109.18	116.7	112.71	112.34	111.72	111.75	112.53	112.73	109.63	119.98	110.94	109.11	109.87	114.02	105.11	101.56	106.83
113.84	111.98	111.75	110.19	106.94	116.76	111.99	110.6	112.76	115.12	120.52	114.28	111.85	111.21	114.37	112.42	109.64	115.78	112.57	109.57	103.44	111.86	109.26	111.11	109.59	114.21	110.28	105.84	111.66	115.19	119.69	110.41	117.86	110.84	114.6	115.37	111.51	111.87	113.42	108.14	110.43	106.62	114.7	109.71	116.15	108.22	110.08	112.17	120.66	114.1
106.54	108.45	112.08	108.11	102.75	107.08	101.07	102.44	104.08	106.23	97.804	104.02	103.09	101.78	105.28	107.28	103.75	105.57	107.74	106.23	101.74	106.59	106.39	106.92	108.51	105.1	109.09	106.21	109.75	104.64	97.166	103.5	111.29	99.21	102.1	100.87	104.91	110.02	101.83	110.86	103.98	106.28	103.97	107.06	106.63	103.8	97.815	103.33	105.39	105.64
108.58	112.6	106.31	110.95	111.79	105.78	110.47	105.97	114.89	107.2	108.93	114.09	101.94	114.84	106.28	114.97	111.54	111.65	103.84	112.34	107.43	105.36	109.44	112.92	112.21	111.81	106.49	102.84	105.64	110.18	109.18	102.02	110.29	109.47	110.72	108.95	105.04	117.36	109.66	100.56	105.57	109.93	110.38	109.12	105.34	114.38	110.04	105.74	111.72	105.63
106.02	106.01	101.41	106.23	109.12	105.2	110.95	104.99	107.99	101.66	98.439	104.18	99.076	99.854	110.51	109.58	109.93	103.33	100.73	106.09	94.445	99.444	100.2	109.18	104.36	104.41	102.77	101.49	105.14	106.53	103.71	105.08	106.86	99.676	102.01	105.13	104.86	100.86	104.84	99.871	102.89	100.38	99.031	99.488	103.41	109.86	107.44	102.25	113.04	109.83
103.17	102.77	108.3	109.29	100.87	109.26	100.31	104.85	109	111.56	109.27	108.41	99.845	103.44	99.207	109.54	107.67	102.07	102.17	102.35	108.22	103.11	114.32	104.03	111.3	107.67	106.73	102.22	104.34	108.47	101.64	115.39	112.47	104.83	107.74	111.49	101.14	106.61	108.21	112.21	111.4	104.79	99.883	109.6	112.68	109.16	106.06	105.3	103.32	101.76
104.72	110.4	102.09	103.11	107.7	106.87	108.87	99.939	111.61	104.15	104.46	108.29	107.22	101.59	102.08	112	102.47	105.64	107.06	107.63	101.21	109.05	102.86	115.37	105.6	109.64	110.73	109.72	106.27	109.1	101.02	105.6	101.46	103.2	108.63	108.67	109.73	101.72	103.46	107.69	106.09	104.12	103.53	108.49	102.82	107.38	103.52	106.18	113.61	107.71
110.6	112.4	106.75	112.49	108.91	117.86	111.3	116.2	111.42	116.27	114.06	108.38	118.13	108.07	115.6	109.73	113.39	121.28	108.19	103.28	106.72	112.9	111.52	114.59	110.33	108.23	106.4	112.5	114.56	111.53	111.96	115.4	112.67	107.14	108.71	106.75	114.66	113.93	112.3	116.78	112.88	111.19	110.1	108.29	102.22	111.98	112.06	110.89	111.71	111.42
103.22	104.45	95.959	102.92	99.582	100.17	99.003	103.8	97.089	98.424	102.96	101.32	98.235	92.799	93.942	100.37	103.43	98.727	97.134	97.854	96.614	99.639	101.94	97.226	101.12	103.05	102.35	104.6	102.38	96.885	101.67	98.954	94.716	103.81	100.08	102.8	100.84	107.75	93.136	102.44	94.54	98.832	102.26	98.586	101.39	101.67	101.4	99.826	96.853	98.091
98.115	99.975	99.998	102.74	106.02	104.37	103.18	101.91	103.85	112.79	105.39	105.29	96.753	106.94	105.67	110.1	104.18	105.41	97.3	106.02	110.38	100.17	108.12	99.291	109.85	113.93	103.91	103.91	113.81	99.896	103.29	111.45	105.04	101.62	105.43	107.67	108.5	100.65	102.74	105.21	103.75	109.23	100.87	99.815	105.65	107.63	103.8	98.843	104.88	104.67
101.03	102.04	103.96	104.9	104.03	106.93	94.803	101.07	110.09	108.34	102.86	103.47	106.25	105.85	102.37	107.89	106.34	100.97	106.18	106.34	106.59	97.686	104.17	103.09	108.07	101.05	104.94	108.2	99.988	99.803	101.14	104.34	96.985	102.29	109.45	100.8	98.475	100.78	105.63	102.76	109.24	98.339	104.76	109.01	107.91	107.7	112.73	104.56	109.18	100.64
105.21	102.16	107.38	102.97	109.79	111.33	106.58	106.55	99.515	107.11	104.02	102.96	101.76	101.53	101.73	103.69	110.2	105.1	101.55	102.8	104.77	102.48	107.86	102.96	108.85	103.47	106.62	103.85	110.12	104.23	104.77	104.53	104.42	104.36	98.95	100.65	104.38	110.67	101	104.47	104.85	98.738	104.19	108.18	104.68	102.08	107.76	105.43	97.497	106.41
103.91	103.56	108.05	102.44	106.36	108.68	107.37	106.58	105.7	103.63	100.83	108.16	100.07	108.38	102.68	105.99	106.54	103.28	102.96	104.84	109.66	107.18	100.81	111.91	111.24	107.13	105.36	102.66	101.78	105.84	102.71	101.57	100.66	109.09	108.29	107.06	103.79	105.2	111.91	105.58	104.88	104.35	111.6	97.057	108.04	101.7	99.85	106.34	104.96	108.16
104.25	110.29	112.17	101.09	111.65	99.484	111.35	111.67	105.44	106.98	107.3	105.33	103.3	105.95	107.87	103.32	112.44	107.81	98.279	109.66	105.33	102.85	106.37	111.07	106.94	108.83	105.92	109.85	107.54	108.1	111.15	110.69	110.7	101.8	109.51	104.96	112.44	105.04	107	103.69	111.14	109.5	104.51	109.03	114.43	102.44	110.4	109.67	105.55	107.77
110.08	102.21	102.87	106.04	104.84	97.986	106.48	103.44	106.69	99.956	99.133	107.72	106.25	102.61	99.096	104.7	101.94	103.01	105.86	101.5	104.7	106.36	103.89	104.34	102.53	110.35	98.399	104.24	102.31	103.24	98.791	106.57	101.22	101.13	107.12	104.9	104.98	106.38	98.138	101.27	98.172	97.588	99.217	97.884	107.73	103.68	103.65	106.68	99.435	100.54
101.17	102.77	107.96	103.33	110.9	101.02	112.42	98.753	104.31	108.6	100.05	115.24	108.03	104.15	110.38	104.09	109.31	105.68	102.88	100.07	104.77	103.44	108.04	109.09	106.39	98.927	103.38	101.52	100.95	103.46	114.03	107.64	111.64	110.8	106	104.13	107	105.11	103.07	107.48	101.8	99.894	109.59	95.399	101.55	110.14	106.12	104.38	107.09	105.83
108.49	108.6	107.65	110.04	106.85	102.96	107.67	101.64	103.86	105.81	110.18	109.3	103.18	107.78	105.82	107.08	100.29	105.55	107.79	106.4	101.3	104.78	106.92	113.25	103.28	105.1	105.59	102.02	104.11	105.87	107.18	99.802	110.66	104.56	109.22	110.47	106.99	113.37	111.04	105.97	103	102.89	105.2	102.3	109.48	103.21	105.29	104.95	109.26	104.41
110.66	112.72	112.46	105.6	107.96	112.16	110.7	109.19	106.77	111.61	115.69	114.38	110.29	111.26	109.38	115.66	109.94	109.03	110.28	102.62	111.19	105.08	105.37	109.85	107.42	111.51	105.55	112.51	111.22	107.55	112.73	119.24	115.46	110.51	110.18	113.66	109.02	111.73	107.47	117.88	109.74	118	118.25	110.29	106.5	112.02	113.93	109.02	109.63	114.06
104.5	113.57	106.78	105.78	110.5	110.38	108.11	103.57	103.45	108.69	107.85	106.34	102.47	111.09	106.26	104.05	110.17	109.76	103.69	108.56	107.54	105.42	103.62	105.7	99.557	101.78	102.99	104.43	109.08	99.113	102.72	109.62	106.32	103.49	107.16	108.13	107.78	104.49	100.09	111.42	103.4	99.238	103.51	106.44	107.8	101.18	104.63	106.12	110.55	108.24
100.02	103.39	105.19	110.77	114.1	107.74	109.22	99.58	111.26	111.06	110.19	104.24	103.39	103.06	106.91	105.82	101.48	105.72	100.71	100.48	113.34	104.05	108.87	103.97	106.78	106.34	108.57	105.56	101.32	105.47	106.34	107.47	104.07	103.43	109.84	101.68	107.73	106.83	101.68	102.61	116.34	104.7	109.02	103.27	103.24	98.277	103.58	99.528	103.42	105.63
105.39	102.22	106.81	104.78	103.88	107.95	102.27	107.92	108.47	104.26	104.22	106.77	106.9	103.04	106.38	100.9	105.68	102.31	99.998	106.19	106.91	102.15	100.62	101.16	98.441	103.54	102.03	108.1	103.72	104.47	105.72	106.85	104.91	107.62	104.95	107.32	105.64	105.28	104.66	107.1	101.62	103.62	101.81	97.305	102.99	106.76	106.77	99.145	107.86	107.73
108.77	104.15	107.62	106.88	114.49	104.94	104.41	105.75	105.43	111.45	110.52	106.43	101.73	99.511	98.853	107.08	101.56	103.49	109.64	111.38	103.72	100.91	106.14	102.05	102.15	101.41	104.37	113.04	103.12	105.88	105.5	102.41	104.4	108.53	106.13	109.54	107.62	105.13	104.15	102.61	107.4	105.7	112.56	104.12	107.46	106.01	97.951	105.2	98.286	102.64
110.43	109.01	113.81	102.8	108.14	108.34	110.23	108.85	109.22	113.51	110.29	118.05	110.63	117.39	111.68	108.61	114.5	111.96	113.48	113.66	113.08	109.99	111.83	108.37	114.04	115.28	103.45	112.89	106.36	110.28	111.19	112.37	112.26	110.89	113.23	106.49	112.56	115.83	115.07	112.69	113.83	114.01	113.2	117.75	111.93	104.36	107.86	113.75	114.25	110.19
102.98	104.19	106.94	107.35	104.85	104.01	103.52	108.03	104.42	107.79	106.16	111.52	103.54	104.1	108.61	100.22	107.64	107.99	102.58	110.21	105.17	110.02	104.43	98.323	109.07	106.03	101.99	110.6	107.96	109.19	99.024	107.29	104.85	110.72	101.33	99.684	105.39	102.72	105.39	104.85	102.91	107.46	107.12	102.14	106.6	106.47	104.43	100.66	106.34	106.78
108.47	99.123	104.86	103.87	99.625	100.62	100.66	102.07	101.46	105.5	108.28	103.52	104.83	105.06	107.48	106.19	107.16	104.26	101.63	102.68	103.42	104	108.85	102.86	105.11	106.82	101.25	109.52	107.02	104.98	105.41	109.51	105.17	104.49	100.88	101.49	98.001	100.92	108.25	99.871	107.24	103.57	109.57	105.09	104.68	103.73	101.73	101.79	105.61	103.53
101.99	100.94	96.061	100.91	105.28	100.2	103.09	98.599	99.682	100.19	104.7	102.09	97.563	101.53	102.4	100.04	97.046	102.54	101.67	97.703	102.18	95.718	95.873	98.669	95.625	95.147	101.6	107	101.1	100.77	100.29	97.243	98.889	107.55	94.459	104.2	102.11	98.784	108.28	99.871	98.951	95.661	100.26	102.5	97.092	101.97	101.96	96.369	101.77	98.241
103.25	108.47	105.72	105.48	106.1	107.94	110.49	103.8	109.03	107.69	106.35	108.47	109.33	101.56	107.37	100.12	110.06	111.77	102.92	111.34	105.6	108.9	104.26	99.648	104.01	111.28	106.89	103.91	104.5	108.38	113.96	103.65	102.89	106.56	112.54	105.7	107.12	113.26	108.43	108.65	102.46	110.46	100.5	110.51	106.23	106.07	101.89	108.71	110.56	106.69
106	98.918	105.08	103.42	104.44	102.54	104.27	109.04	106.67	104.13	103.28	106.22	106.37	98.325	108.93	108.9	109.36	98.729	104.74	113.85	107.24	107.45	106.28	106.8	98.777	107.48	106.95	104.72	110.06	99.165	105.55	107.8	102.64	101.69	112.1	105.77	101.27	100.05	104.45	104.3	102.23	94.124	107.93	107.57	105.19	111.03	96.304	104.25	108.4	101.02
118.36	117.66	120.71	121.12	115.75	110.28	119.71	122.18	120.45	116.94	113.79	118.18	121.18	117.34	118.31	118.68	112.74	118.18	119.58	115.45	113.86	119.33	114.2	119.46	116.76	120.76	119.05	114.85	111.86	113.18	110.4	114.54	118.04	120.83	115.64	124.63	113.73	119.55	117.37	118.72	118.42	115.4	127.72	122.53	112.72	116.1	115.82	119.37	113.37	110.84
103.55	103.08	105.55	101.96	107.81	104.21	103.42	105.52	101.13	103.43	104.14	102.75	103.93	104.99	104.57	104.42	104.66	100.87	105.45	109.07	102.23	111.09	99.525	108.7	99.293	103.31	99.996	103.49	99.4	105.87	103.39	102.9	107.66	102.59	107.79	111.34	101.14	104.27	106.12	98.984	102.51	100.9	102.44	105.94	108.59	105.69	106.45	104.72	104.26	105.32
109.69	103.8	108.27	106.79	110.41	106.15	101.9	107.6	100.57	104.76	100.52	105.09	103.78	104.25	107.33	108.1	104.78	101.3	104.34	101.24	102.03	101.11	111.52	108.18	108.48	107.02	106.34	106.55	105.17	105.59	103.56	103.57	102.01	101.98	103.16	107.4	107.48	107.31	109.21	109.34	103.33	101.16	105.05	112.02	108.9	106.64	106.16	103.06	109.96	108.14
114.8	106.13	108.63	111.8	110.57	111.82	117.95	104.53	106.51	113.07	110.03	112.28	111.64	102.33	115.02	113.78	113.43	112.18	111.21	109.46	108.74	109.43	102.71	107.66	112.16	113.62	110.23	110.31	110.34	112.58	117.13	110.03	110.88	112.53	115.14	112.64	107.95	110.53	113.39	108.21	113.17	113.97	113.23	105.49	108.85	102.83	116.95	111.55	112	114.06
98.801	102.45	103.74	105.88	98.759	106.44	89.821	104.31	96.797	103.9	101.61	105.62	95.98	102.91	93.029	101.99	101.42	99.037	100.93	101.65	105.2	97.602	94.063	102.86	104.91	94.112	101.55	96.641	104.54	106.52	103.41	97.341	98.828	101.77	99.028	96.13	101.23	103.25	101.58	104.02	100.19	94.863	108.44	98.822	96.932	105.78	104.03	99.04	106.17	100.03
96.662	109	105.39	111.98	108.81	111.63	103.97	109.68	106.95	102.91	100.93	102.14	100.41	111.58	102.96	110.35	103.39	110.01	103.14	108.53	109.94	102.26	103.06	109.24	106.19	109.01	108.62	105.22	107.96	103.42	106.75	108.92	107.94	103.71	101.61	106.64	111.13	108.51	108.11	106.93	111.31	104.45	110.2	103.74	108.81	100.11	111.37	104.75	105.19	101.15
105.1	107.14	109.98	111.01	109.99	107.52	107.75	110.25	105.72	114.29	107.96	110.79	104.73	110.21	116.45	107.4	112.81	114.11	107.92	104.02	112.91	119.99	116.71	112.39	109.15	106.51	110.81	106.27	108.35	114	108.95	110.54	111.79	116.39	112.13	116.54	107.73	108.5	110.66	106.04	108.39	113.16	114.75	109.74	116.01	105.7	102.05	112	113.73	106.97
107.07	101.42	102.22	104.66	107.76	98.052	102.82	108.6	106.87	104.97	100.58	102.52	107.01	105.84	102.88	99.51	102.72	109.79	103.37	105.78	102.69	113.03	103.85	104.33	98.881	100.39	101.23	96.479	104.89	100.84	104.43	99.826	107.3	108.33	106.2	104.64	101.07	105.51	106.34	101.74	104.53	103.33	103	103.24	100.35	100.24	105.86	102.07	102.04	103.52
107.73	100.91	105.52	105.12	101.96	103.97	105.13	107.63	105.29	103.58	100.88	93.706	101.55	103.94	101.97	110.21	102.63	102.23	101.85	103.77	109.72	107.46	105.02	101.69	107.12	99.683	102.95	104.03	102.59	108.28	101.8	102.1	103.71	105.55	104.13	104.39	105.52	106.59	106.57	103.63	104.41	102.89	99.576	103.23	102.42	103.05	109.86	109.78	106.82	109.85
111.46	107.97	110.36	107.26	112.87	115.89	105.97	108.13	113.74	109.94	111.02	108.04	108.68	102.32	107.97	108.76	108.62	113.25	112.15	110.24	111.11	115.52	113.27	110.61	112.91	111.14	111.68	114.71	108.75	118.65	102.77	108.47	108.18	110.74	112.8	112.49	118.7	106.9	110.79	109.7	106.72	110.93	110.68	103.94	111.17	114.45	104.97	111.93	114.1	114.37
109.44	111.15	105.87	100.78	110.55	107.95	98.912	100.71	97.903	105.17	100.76	106.88	106.76	97.264	106.17	102.87	112.44	107.6	103.7	107.78	109.98	105.93	103.4	100.98	99.795	103.76	102.74	102.02	105.12	111.93	103.26	102.21	107.95	104.9	103.56	103.5	109.72	101.58	106.07	97.641	110.49	106.2	103.66	101.54	110.77	105.84	104.3	105.44	107.67	109.5
112.11	121.09	109.35	114.52	103.51	115.06	110.71	117.79	115.32	111.97	115.64	114.13	111.45	114.76	106.41	115.79	113.75	106.13	108.45	108.23	112.46	113.59	116.68	111.25	112.55	106.44	109.79	108.44	112.33	114.77	116.35	118.36	110.52	117.8	115.96	107.84	109.54	110.63	114.56	111.24	108.53	104.62	108.93	114.67	110.15	120.01	115.39	112.21	112.77	114.74
107.72	106.83	109.28	106.33	107.13	104.05	106.18	106.98	105.47	107.27	110.91	110.42	108.55	104.73	107.43	114.68	108.74	100.08	97.032	107.05	113.44	105.32	104.85	109.07	106.16	111.86	103.84	106.47	108.77	105.08	108.08	106.51	106.55	107.61	104.83	110.14	111.02	100.8	110.34	102.78	109.67	101.74	100.95	103.89	108.98	109.18	108.49	103.32	109.63	105.06
106.04	99.961	104.51	108.23	103.09	107.31	102.53	96.289	104.4	107.69	108.08	101.71	107.93	104.32	105.95	99.606	102	111.05	104.56	108.63	105.42	104.83	103.66	103.65	107.08	110.82	102.79	106.88	105.75	110.64	98.785	105.5	108.97	104.17	104.37	107.14	106.56	107.09	102.52	105.43	101.5	105.47	104.76	104.8	107.47	100.94	105.72	107.34	113.84	104.4
107.53	106.9	104.75	105.57	105.41	105.06	104.28	106.49	104.95	110.49	113.62	106.83	110.03	105.83	103.22	101.81	103.69	105.54	108.83	109.21	109.66	99.728	107.79	101.48	105.45	108.5	111.1	106.56	99.695	105.3	106.58	109.15	106.87	112.37	104.08	110.69	107.33	108.26	98.095	106.66	107.12	105.03	105.16	109	100.89	106.4	108.64	101.63	100.65	103.3
111.47	114.95	108.83	107.74	110.02	114.67	103.53	118.2	114.94	110.4	112.46	112.68	116.73	114.7	117.14	109.58	109.45	111.72	111.67	111.46	110.84	116.1	111	112.47	106.45	112.7	113.18	110.06	109.66	107.76	104.05	111.33	118.49	111.71	117.38	115.24	117.57	112.19	108.99	106.77	110.31	106.8	112.04	115.03	106.48	110.15	106.18	113.53	104.63	112.46
99.308	96.856	105.84	95.619	97.075	91.592	100.73	99.215	96.828	96.298	93.852	96.271	95.678	103.52	99.359	98.925	101.71	101.41	103.57	91.012	96.948	98.181	100.24	99.742	99.462	98.436	104.11	99.887	101.28	103.76	102.35	98.837	92.861	104.41	98.21	96.917	105.71	103.41	100.09	100.72	99.32	101.74	99.727	105.97	101.41	99.865	96.16	100.82	96.474	97.686
110.63	112.73	107.61	118.97	115.15	112.39	116.17	113	105.89	115.29	113.08	112.39	109.31	110.35	115.88	115.83	110.11	115.89	111.71	115.64	110.39	114.39	114.54	110.91	112.33	115.51	115.91	110.81	111.96	110.69	113.85	108.98	107.54	119.49	111.92	106.51	109.61	114.76	110.93	111.68	106.94	119	109.06	107.28	113.62	105.3	117.46	113.7	116.72	112.28
117.93	116.86	117.54	120.81	120.27	116.34	117.46	113.87	120.38	119.42	115.68	121.62	117.99	121.23	117.65	115.49	114.65	119.67	122.51	119.25	118.8	117.46	112.41	115.73	122.91	113.96	118.82	117.48	120.24	112.71	112.81	109.03	121.54	123.37	116.83	119.76	116.85	116.63	114.94	112.22	118.01	112.04	119.42	117.1	121.25	111.13	120.28	111.56	117.88	124.28
118.59	110.35	119.09	105.02	111.5	112.19	105.66	107.6	111.81	109.08	107.77	112.02	108.24	112.23	111.15	114.53	114.19	114.22	111.12	109	110.16	107.19	118.03	108.6	108.94	117.6	110.12	112.33	116.31	113.3	114.58	114.29	109.02	110.09	111.12	107.18	112.03	115.82	114.1	109.32	113.87	111.8	108.3	114.81	113.89	114.45	112.64	113.99	111.19	114.57
100.83	108.15	99.732	109.68	102.43	104.37	99.492	105.15	107.59	98.727	104.65	103.12	104.02	116.77	104.2	108.34	96.877	103.44	103.99	106.82	101.23	103.35	105.1	100.3	101.92	100.18	99.821	101.96	108.21	105.17	110.02	107.69	105.69	102.17	105.88	104.44	101.26	100.62	106.49	101.16	107.21	103.54	107.82	99.934	102.7	110.37	109.1	106.74	106.09	103.99
115.52	109.85	114.6	108	108.73	115.31	114.35	110.65	116.13	118.38	108.43	104.28	110.11	112.96	114.82	112.19	116.74	114.54	111.31	114.91	117.82	109.48	115.01	114.44	107.31	111.4	111.89	111.7	115.71	106.94	117.16	109.99	111.71	111.27	118.82	107.54	109.64	108.39	110.01	110.3	112.09	110.52	114.04	116.15	111.29	120.38	108.15	113.83	114.95	110.91
112.79	110.06	111.02	113.6	108.49	111.33	112.39	115.53	109.28	108.98	112.7	111.17	114.51	107.57	112.44	110.24	106.94	113.18	114.93	112.17	119.08	106.58	104.59	109.18	113.16	108.41	103.53	113.76	108.89	113.48	112.2	118.28	111.91	113.11	115.19	103.05	114.6	108.99	115.99	113.62	112.22	110.55	120.02	112.59	108.08	104.59	110.65	118.09	107.11	108.75
108.36	112.35	106.69	107.86	107.76	112.2	110	109.13	110.73	111.15	116.82	115.49	113.1	111.46	114.15	106	106.5	107.37	104.29	104.57	110.85	113.36	110.72	100.55	116.01	104.91	104.78	113.54	112.05	111.7	109.66	109.24	108	114.26	109.56	109.94	120.31	110.38	106.28	116.57	106.6	110.51	114.54	112.39	105	114.38	106.71	111.7	112.01	105.73
113.77	116.26	120.64	123.97	122.67	124	118.05	112.44	116.45	115.24	120.58	117.38	114.21	116.83	109.53	116.66	123.35	123.18	119.71	108.66	120.46	121.02	115.86	126.14	118.75	122.76	119.47	119.12	119.45	119.61	114.75	121.57	117.25	120.07	116.25	119.04	122.99	112.65	120.56	129.74	119.34	126.93	118.9	117.89	118.12	112.48	111.88	111.21	120.69	116.91
108.13	107.16	107.39	102.31	111.57	110.49	106.23	111.12	107.78	106.22	107.95	107.68	106.39	107.24	108.88	108.24	100.86	107.31	100.33	109.73	102.14	106.53	107.27	111.04	106.22	109.52	107.19	106.91	104.31	107.93	102.39	104.94	107.26	100.73	107.15	105.03	107.04	102.54	106.12	104.72	107.36	106.28	113.31	113.8	109.64	103.29	99.677	108.72	112.88	109.44
104.82	108.62	107.4	100.57	109.92	112.22	112.22	108.21	104.35	109.39	102.84	105.85	108.6	108	108.61	102.41	106.8	110.68	112.22	110.85	103.82	106.73	112.65	106.14	97.854	98.551	106.46	108.15	101.18	100.31	112.04	107.4	99.963	104.2	101.88	97.562	107.07	107.72	102.47	102.15	106.02	105.33	107.98	104.94	107.89	106.35	109.19	109.57	103.57	106.01
109.9	103.72	107.29	105.93	101.5	102.72	111.59	107.46	107.69	104.46	104.29	107.7	109.31	104.88	104.91	108.37	107.21	108.9	104.68	105.03	113.63	108.11	99.54	103.88	101.58	104.26	109.43	107.47	105.46	108.79	108.65	100.95	104.75	108.5	110.39	106.47	103.02	107.43	106.17	106.53	105.43	112.91	102.64	108.47	103.67	109.71	106.54	105.98	109.21	108.14
111.46	107.32	108.23	106.65	106.68	106.87	102.2	103.4	104.34	103.99	104.93	105	112.59	105.44	112.88	108.9	111.56	103.21	108.7	100.22	104.89	106.29	109.81	113.45	112.2	109.67	109.02	100.2	108.66	104.94	104.58	102.74	109.42	111.71	109.58	102.7	107.68	108	103.56	101.72	97.83	108.14	103.52	105.94	112.64	99.985	111.58	104.74	97.263	106.86
100.8	97.956	97.168	94.912	99.132	103.36	103.48	107.77	103.87	109.14	101.22	97.979	93.948	104.01	99.732	101.05	94.229	95.38	95.78	102.09	96.31	106.55	102.21	102.31	100.24	102.45	105.42	100.97	97.376	99.396	102.26	102.02	102.92	98.773	99.629	100.65	101.78	105.72	97.921	98.093	99.028	95.085	102.73	102.83	99.687	95.967	97.674	98.213	97.273	102.54
105.86	105.21	100.41	106.69	106.41	110.9	109.71	108.86	100.87	105.82	108.38	108.55	107.89	97.745	104.24	106.99	103.17	111.45	113.56	104.08	104.19	103.44	109.23	107.12	105.2	111.71	105.52	109.47	107.29	106.4	106.98	104.22	103.46	100.76	106.17	99.343	111.45	104.91	111.97	103.18	107.62	103.73	102.55	108.1	104.5	108.54	109.42	104.76	102.08	101
102	99.552	105.44	99.714	94.489	104.83	102.13	101.55	102.7	97.485	96.789	97.344	98.994	102.43	98.669	97.04	98.513	94.698	105.75	106.65	101.32	98.583	97.032	98.019	99.497	99.124	107.81	93.004	105.1	100.61	100.09	99.122	90.421	95.882	104.96	96.9	99.005	98.311	100.53	101.76	101.63	105.72	94.714	106.62	99.158	109.37	96.199	96.524	101.51	91.431
107.32	110.99	108.75	110.48	114.67	114.32	114.9	117.23	100.83	113.72	112.63	110.21	105.79	109.88	111.93	112.09	113.32	106.79	110.46	113.35	115.89	111.43	112.92	110.54	114.25	107.71	110.42	105.61	113.76	107.01	109.41	113.15	111.26	117.66	109.17	109.46	114.24	110.42	112.87	110.03	109.43	112.65	110.62	114.29	112.12	111.93	116.42	111.82	112.62	111.15
107.87	108.03	105.15	109.14	109.44	110.6	107.27	104.32	107.85	106.64	107.7	108.42	115.07	106.17	111.3	110.75	104.07	104.43	109.76	105.4	106.36	109.52	101.6	108.75	110.57	106.43	106.57	105.09	108.34	98.979	106.9	106.43	105.36	101.9	100.65	110.83	110.92	105.84	108.75	106.63	110.4	109.63	110.96	96.715	106.36	108.04	105.18	106.77	106.09	103.65
109.45	110.53	115.05	114.59	112.41	106.54	110.43	109.95	115.08	111.49	115.25	114.6	108.71	111.59	114.67	110.86	110.48	110.92	114.58	111.04	113.35	106.95	108.7	112.9	113.76	111.42	111.72	107.95	113.72	109.17	109.72	112.15	105.99	114.75	113.42	114.49	112.91	110.51	109.4	108.96	105.52	106.75	116.55	111.59	112.29	107.04	112.25	118.24	107.89	109.63
110.96	106.8	105.61	111.49	108.41	108.24	110.7	114.48	108.05	112.89	104.46	109.88	118.01	105.66	107.13	118.69	109.76	106.35	104.9	104.67	109.54	111.43	109.64	106.33	115.63	108.62	111.6	113.57	109.67	114.49	111.61	107.79	116.09	107.39	116.3	111.79	112.24	105.78	112.98	106.23	114.42	108.93	109.38	111.31	105.09	114.82	106.28	106.5	110.55	106.99
103.99	98.199	94.831	100.59	96.839	101.14	104.77	94.474	100.23	88.928	108.44	105.73	100.19	102.37	98.408	101.34	99.986	100.02	96.249	106.7	101.35	103.29	97.852	98.528	99.461	97.253	95.697	99.399	98.646	101.9	102.02	97.854	105.07	95.831	102.75	106.47	96.195	98.313	94.205	96.66	100.17	101.7	102.3	96.633	96.707	104.51	101.13	101.91	100.03	96.076
106.65	103.1	103.05	99.03	101.07	100.08	102.64	101.78	103.77	104.52	106.02	102.32	102.08	100.32	101.82	105.56	102.45	104.69	100.1	95.37	96.527	98.682	105.65	103.09	100.34	99.572	94.952	99.475	101.11	108.43	97.435	100.74	108.13	95.072	98.234	98.676	100.89	102.98	95.548	98.062	99.541	94.999	102.49	103.82	98.131	101.67	99.44	100.39	98.147	101.7
110.84	106.19	111.77	109.25	111.91	104.21	110.89	117.68	105.62	107.04	115.26	107.84	106.57	105.22	114.83	109.67	112.22	108.18	113.66	111.67	111.25	110.4	111.41	111.4	114.37	112.48	110.91	114.29	106.1	111.15	111.69	111.55	110.07	114.66	112.77	111.15	109.5	109.88	112.63	112.71	111.27	104.18	114.74	111.95	106.4	106.01	110.84	110.02	112.52	115.65
104.41	104.39	107.7	106.48	111.89	108.11	100.99	102.17	101.62	105.53	106.83	103.66	105.47	104.01	112.99	107.83	107.42	105.63	103.48	103.33	100.8	107.22	109.62	101.81	101.07	115.17	108.31	105.77	103.47	108.16	105.68	103.22	105.7	102.86	109.19	110.22	102.85	106.21	103.04	109.58	108.65	104.84	106.48	106.22	104.8	103.22	110.85	111.44	113.44	101.12
103.38	102.79	104.08	108.95	109.81	101	102.8	98.58	102.24	99.348	106.74	110.22	98.521	102.18	104.57	105.66	104.09	110.18	101.92	101.34	105.05	105.72	101.36	104.2	106.59	110.27	112.8	101.79	105.91	110.35	107.39	102.35	104.85	101.99	100.47	107.81	109.76	105.18	108.99	106.3	112.8	106.38	105.3	107.5	104.21	104.27	103.16	108.22	108.53	105.34
111.6	114.12	108.14	108.49	114.69	111.33	108.88	110.2	108.84	108.95	107.04	106.31	111.52	99.368	110.64	109.3	108.32	111.3	111.89	108.31	110.84	110.86	114.82	118.43	108.88	101.8	111.29	112.28	109.99	108.37	113.36	110.7	114.15	111.3	111.39	108.34	109.54	111.19	108.07	110.57	120.28	110.68	108.41	112.68	117.01	111.61	110.62	113.24	112.32	105.65
110.51	111.9	112.94	112.08	114.06	112.17	108.16	112.02	113.22	115.17	105.73	110.87	105.19	110.26	112.39	112.35	111.29	111.74	111.83	110.68	110.32	110.54	115.32	107.51	108.83	110.85	117.41	108.56	110.03	109.37	109.34	111.16	109.15	106.48	109.28	108.8	109.39	112.52	111.2	110.95	110.45	110.84	108.38	112.93	115.4	114.24	111.26	108.26	112.22	108.74
100.35	107.47	108.15	99.859	106.33	108.75	96.675	108.45	104.48	102.69	108.09	113.03	105.25	104.76	102.02	102.41	107.73	107.71	108.91	109.79	103.76	104.17	102.63	101.27	108.46	113.47	109.7	102.37	102.45	108	109.2	107.31	103.82	113.19	103.49	104.54	104.42	105.26	102.94	101.62	104.35	103.42	106.56	106.83	104.56	103.68	106.29	110.44	110.04	106.18
110.78	109.77	114.31	104.99	117.78	112.29	117.33	112.04	112.51	104.67	107.35	113.56	113.09	111.22	112.52	108.54	111.5	121.66	108.12	112.29	110.82	114.13	111.63	111.6	115.22	113.12	111.37	116.08	114.18	111.3	107.45	112.59	106.04	111.22	113.77	104.77	115.36	111.06	110.72	104.5	107.43	113.26	118.73	112.52	117.8	110.94	121.33	117.56	109.64	111.18
105.62	104.26	102.56	109.32	107.03	103.69	108.87	103.63	104.66	103.12	107.84	106.95	111.3	109.3	100.55	106.12	107.58	110.82	106.66	111.48	101.7	103.49	112.43	104.48	104.13	107.9	103.23	109.89	108.53	107.75	103.53	103.92	108.94	108.05	106.46	103.39	103.78	97.027	107.91	113.83	101.65	103.84	107.72	103.94	105.49	112.15	103.74	108.68	104.2	104.07
114.39	109.94	111.37	111.1	116.41	108.08	106.82	110.03	107.35	113.09	107.14	107.67	108.64	108.74	107.59	109.58	110.09	110.88	110.65	111.77	111.19	115.72	115.06	103.64	107.2	112.12	108.27	106.69	109.01	105.57	109.04	111.55	113.54	106.93	110.3	109.08	109.27	108.65	111.25	111.18	113.12	114.91	111.52	111.29	101.97	105.14	112.63	110.16	107.75	111.96
114.54	122.42	114.64	112.64	119.69	117.16	114.82	117.26	108.91	114.47	123.14	115.56	114.52	121.75	113.49	113.53	112.29	114.77	116.97	112.41	115.62	123.62	112.16	119.38	117.76	116.49	118.69	112.42	114.1	116.13	113.78	113.9	119.78	113.91	120.74	115.82	114.95	111.63	109.7	127.44	116.53	118.9	120.21	118.03	114	119.76	118.27	115.05	118.36	113.67
108.55	105.84	104.39	103.83	104.76	104.76	104.93	104.86	101.43	110.06	98.438	99.191	104.74	113.34	104.91	103.02	105.39	104.24	97.394	105.15	108.11	109.29	105.63	105.52	106.05	105.86	111.31	108.34	101.3	100.77	107.49	106.65	100.75	107.2	110.31	105.97	107.53	112.92	99.428	106.04	106.07	106.12	109.98	106.32	104.27	101.55	105.42	103.28	100.52	107.8
102.45	103.93	104.1	103	102.88	106.08	103.39	102.67	105.57	105.19	105.71	107.39	104.3	102.94	109.59	106.56	103.54	105.05	103.55	104.67	104.77	110.21	110.51	112.83	109.45	110.72	105.59	101.74	109	110.27	111.41	106.98	107.54	105.49	99.325	106.17	112.72	106.74	104.05	103.26	108.98	108.9	107.83	110.94	99.349	101.2	102.63	115.06	107.93	108.15
108.12	107.77	113.28	113.46	112.8	107.89	114.02	108.38	111.84	105.03	118.28	107.85	116.2	111.79	107.54	105.71	108.52	111.16	108.6	112.97	108.43	118.69	117.17	112.86	110.66	111.88	105.13	108.25	113.31	111.05	108.5	108.81	117.19	114.07	102.79	108.74	111.57	110.27	107.81	116.75	113.68	109.11	116.84	110.23	112.73	110.21	111.13	111.25	105.1	110.28
95.579	103.49	100.15	99.088	106.93	105.73	103.23	97.266	102.99	98.115	106.56	92.02	103.1	99.244	94.24	106.74	101.94	93.547	102.41	102.64	101.62	99.659	99.871	99.226	99.37	96.292	93.876	94.735	100.52	103.21	99.514	100.38	106.66	96.132	100.14	101.12	97.991	103.66	100.75	104.94	101.3	99.218	97.166	96.409	96.964	99.434	106.69	96.993	101.56	97.085
105.39	111.34	106.57	111.05	105.82	110.33	112.39	121.01	108.86	109.69	117.2	111.79	107.17	107.19	108.89	116.71	111.17	112.34	112.92	111.75	119.22	116.27	110.24	109.39	108.09	112.18	102.38	112.74	111.26	111.73	108.1	114.6	105.95	114.1	117.01	108.06	109.75	110.88	110.56	106.09	107.09	106.32	115.37	108.8	116.7	109.93	113.73	105.59	110.63	105.23
110.93	109.37	114.56	109.15	107.48	112.47	107.13	119.6	115.14	112.09	112.83	115.14	110.78	113.64	116.74	115.04	111.37	116.98	110.53	112.7	108.71	108.49	108.3	113.14	108.4	113.61	115.33	114.73	114.9	103.72	108.16	113.99	110.56	113.55	112.76	120.94	110.61	105.81	111.05	113.43	111.17	115.41	114.94	110.63	114.75	110.7	113.48	121.24	114.95	114.93
101.54	104.03	103.69	100.08	107.79	101.96	99.655	108.25	100.94	108.56	109.94	107.18	105.43	104.33	105.76	100.44	106.64	103.41	100.38	105.46	109.17	102.6	102.56	107.65	103.92	105.89	110.47	102.97	99.044	104.76	99.558	100.34	108.49	101.06	108.44	106.34	103.97	106.17	102.96	102.87	105.01	107	108.7	104.71	104.86	103.47	102.87	108.01	102.26	94.699
108.48	105.15	105.49	110.36	103.17	112.4	112.54	105.01	101.42	108.6	106.56	115.44	103.14	110.97	110.65	108.03	113.12	104.89	108.58	100.85	113.01	101.93	108.24	104.85	107.51	108.02	101.52	103.64	107.92	105.33	111.62	104.22	108.21	102.59	111.63	109.47	109.12	106.83	109.16	106.33	107.61	102.19	99.761	103.07	108.75	106.64	104.01	111.34	105.83	106.97
109.72	107.46	110.6	107.86	111.22	114.99	107.42	112.39	107.75	106.41	111.55	111.78	109.44	106.48	114.82	108.93	109.07	108.69	111.76	104.17	113.59	112.26	117.35	117.66	119.35	110.31	110.82	116.66	112.69	110.79	105.88	114.88	111.89	112.55	108.18	108.25	102.29	113.21	116.38	112.54	117.32	117.93	117.33	115.68	107.55	109.34	110.91	118.46	117.44	108.62
117.79	105.92	109.42	110.81	109.78	107.39	109.98	118.71	108.91	110.66	113.07	111.58	121.71	112.33	113.6	109.54	112.23	111.76	111.09	112.42	106.55	105.73	108.77	114.47	112.68	110.75	113	110.52	116.25	111.83	118	118.74	104.5	110.34	115.56	110.29	112.83	112.48	113.77	110.54	107.34	111.44	114.72	110.2	110.62	112.77	108.71	114	117.62	109.33
108.98	110.39	108.92	112.14	108.63	109.4	110	117.88	110.25	107.73	113.53	110.93	112.32	115.62	109.49	111.85	119.18	117.51	104.8	103.72	115.42	113.46	105.18	105.53	112.71	111.34	106.48	108.75	108.14	111.54	109.02	115	113.37	115.58	111.32	111.97	109.06	100.98	112.68	112.73	110.13	111.61	107.49	109.26	109.73	103.71	109.73	110.75	110.75	109.03
113.21	109.62	106.65	112.29	112.85	111.2	111.26	116.52	107.78	107.46	110.64	110.22	115.06	113.94	113.27	113.27	114.56	110.7	110.6	109.84	111.79	117.02	112.59	103.22	116.93	107.77	107.51	113.01	108.8	107.05	112.02	114.19	116.35	114.29	114.91	116.63	116.14	113.57	105.91	112.86	106.44	113.2	115	115.66	115.93	114.35	113.74	111.4	112.04	113.1
108.16	108.89	99.007	101.5	106.43	96.853	106.78	101.43	102.9	103.78	104.72	105.89	105.15	108.04	106.44	104.5	108.53	98.401	109.44	105.83	105.31	105.37	104.72	113.52	109.62	105.94	110.89	102.85	111.51	107.2	102.72	103.8	103.44	106.49	103.97	100.63	105.12	99.893	109.68	105.19	100.17	97.348	100.96	102.27	105.24	102.57	101.19	104.97	102.27	113.95
108.21	108.93	102.12	104.08	106	110.33	104.2	102.77	101.62	106.62	106.35	104.5	104.62	98.51	104.63	105.78	106.78	104.82	109.28	108.52	107	102.51	98.972	105.76	106.42	102.75	106.51	103.08	110.02	103.82	110.32	110.87	105.83	107.06	99.353	104.37	112.12	105.5	104.92	103.85	111.45	105.74	107.95	108.79	103.41	101.96	110.07	101.65	103.18	112.11
108.51	113.45	114.98	111.25	112.4	106.54	116.28	113.94	113.83	112.7	107.1	112.21	111.35	112.35	111	115.7	110.92	114.91	112.55	115.84	109.82	114.17	117.43	114.87	113.42	107.11	113.94	109.8	115.04	111.32	103.93	108.9	113.02	104.15	108.67	112.35	118.75	108.29	104.82	106.72	116.05	113.81	116.66	107.62	109.66	113.64	113.14	117.65	108.24	116
104.62	107.75	110.65	103.87	113.12	104.59	110.47	112.79	108.61	102.42	110.26	116.21	105.78	104.68	100.61	105.87	110.4	106.12	106.95	100.84	107.92	108.24	106.3	105.63	103.59	105.84	108.55	107.59	100.2	106.23	111.71	102.12	110.89	106.55	105.05	105.19	101.23	103.88	106.23	102.71	100.02	107.57	113.87	106.32	109.99	100.78	101.25	109.01	107.54	107.95
111.64	109.04	108.82	114.26	108.34	114.5	113.82	114.42	105.71	109.04	115.41	110.02	114.69	110.79	109.33	109.5	102.43	111.73	107.96	109.76	110.23	105.46	112.19	107.55	113.11	114.46	114.81	115.39	108.31	103.51	106.76	106.46	113.65	108.75	116.8	103.7	113.67	109.51	109.9	110.6	107.54	107.78	111.97	110.65	117.37	109.07	115.27	111.6	109.74	117.6
101.4	100.9	97.276	101.63	96.885	104.63	103.55	95.95	100.1	102.21	102.84	96.985	100.21	100.42	93.147	103.91	99.235	100.13	98.768	95.871	93.002	96.502	103.95	99.508	96.979	97.936	101.34	99.405	101.47	98.554	104.34	101.85	100.07	104.09	98.052	98.348	101.39	96.797	95.923	98.763	98.478	99.34	104.1	102.86	98.539	104.75	100.62	102.62	108.44	103.32
100.31	116.03	113.25	110.73	110.97	114.79	114.41	113.83	115.83	105.32	111.95	107.56	107.21	111.57	112.63	112.76	113.95	112.26	113.82	101.24	112.42	111.54	109.07	107.3	108.1	106.19	111.03	109.11	106.32	110.08	112.39	111.85	103.34	112.13	108.01	110.12	107.65	120.53	110.71	110.87	116.82	108.68	111.26	107.83	108.11	112.91	106.44	114.98	113.05	108.43
101.05	95.047	100.79	106.37	101.82	94.614	100.65	101.53	100.37	102.69	100.02	96.745	98.293	98.91	98.017	94.367	100.66	107.16	95.317	100.82	102.68	99.128	91.649	98.786	96.463	94.761	98.384	100.04	94.601	99.174	93.687	102.42	95.143	104.34	105.94	102.5	96.847	94.499	99.837	99.223	100.15	100.74	102.84	97.835	100.61	98.483	97.443	103.86	97.464	101.48
107.93	115.53	113.93	109.77	109.13	114.3	111.94	112.56	116.29	113.52	107.73	104.98	110.48	116.31	107.54	113.26	109.15	108.22	107.79	104.5	115.38	111.06	111.85	113.99	115.38	110.95	110.92	118.21	108.33	106.83	116.17	105.1	110.32	107.24	115.46	109.73	113.46	107.28	109.38	105.95	113.53	112.95	109.75	110.87	108.83	109.98	113.77	106.21	106.71	113.73
111.46	115.72	108.85	109.25	111.4	112.88	115.6	112.13	112.99	108.01	107.19	109.38	115.07	109.27	110.7	109.79	113.15	109.48	109.21	111.04	113.16	108.99	106.46	113.02	108.47	110.97	113.66	116.42	113.23	110.93	117.71	107.67	118.11	109.64	108.2	114.08	107.86	110.75	110.01	118.64	116.66	112.03	110.41	117.99	114.5	113.12	116.86	108.17	111.66	111.01
110.47	111.86	109.77	117.14	105.58	105.66	110.07	106.01	114.35	113.76	108.39	109.49	109.19	110.52	105.13	106.85	109.04	104.03	111.49	108.55	107.3	115.74	110.6	107.79	110.91	106.55	113.59	111.39	115.2	115.36	106.35	115	114.9	114.4	108.34	110.45	111.87	110.69	111.07	106.38	109.3	111.06	98.802	105.66	116.16	111.62	110.57	113.78	115.69	103.01
108.26	115.38	105.04	109.7	105.98	100.32	109.18	109.42	107.68	116.02	105.6	103.96	104.1	104.74	111.44	113.25	107.68	105.11	101.33	107.04	113.01	105.12	107.39	105.42	113.17	107.91	107.14	104.18	111.47	111.43	108.63	109.53	113.6	103.66	109.97	106.75	112.12	105.99	106.57	104.76	104.02	103.65	106.73	100.15	105.92	106.69	107.02	109.03	115.42	106.4
109.31	97.633	113.6	100.13	103.98	101.42	112.5	104.54	99.412	103.6	106.56	103	108.86	103.88	111.53	109.11	110.34	103.99	105.7	100.09	107.27	106.77	103.73	106.32	105.73	106.94	105.84	105.31	106.83	105.46	109.23	107.08	109.71	102.54	103.37	104.43	106.75	98.877	109.84	102.47	100.53	104.14	98.244	102.19	111.42	93.266	101.93	109.11	105.61	106.95
115.99	110.96	109.72	116.16	112.27	113.14	108.87	111.56	114.86	109.38	109.91	108.42	109.18	115.87	120.23	106.91	112.32	112.43	107.29	118.58	110.97	117.45	109.72	107.86	112.73	113.61	107.47	110.06	111.31	112.51	108.99	110.22	118.86	112.31	111.17	114.75	114.24	105.54	108.87	112.45	112.33	106.7	112.09	112.96	102.42	109.36	107.42	110.77	104.8	111.38
114.4	108.65	110.07	113.24	110.77	114.74	113.96	116.64	109.37	113.28	109.31	106.56	116.44	110.03	111.1	108.34	109.22	114.92	120.05	114.78	110.73	107.11	107.8	119.07	115.45	108.49	112.15	111.65	119.08	113.59	113.49	111.41	113.09	114.78	111.82	108.66	114.04	113.59	121.04	113.78	106.51	113.82	111.75	112.26	109.46	109.08	115.22	111.2	108.76	114.34
103.25	114.49	102.78	100.65	111.64	107.4	103.36	100.67	104.23	103.03	105.83	106.38	107.02	109.11	104.36	103.07	111.01	101.08	108.49	106.84	108.5	103.1	102.56	105.89	102.22	108.1	104.25	105.69	102.1	100.58	105.05	108	108.22	103.26	108.85	102.07	109.87	108.06	102.12	106.54	101.32	109.12	108.88	105.66	106.14	99.654	102.23	102.14	104.57	104.77
102.42	103.54	108.75	96.993	104.01	106.82	102.91	99.702	96.363	100.83	98.997	104.4	105.04	101.27	96.721	100.09	95.056	93.508	105.72	100.21	99.493	99.322	103.09	101.07	102.68	102.59	100.46	107.7	100.21	103.81	95.55	103.09	100.3	100.38	97.195	102.71	101.63	102.41	97.435	96.852	100.58	105.98	109.67	95.653	99.807	103.55	98.53	101.68	100.65	104.49
108.27	111.69	108.36	105.88	102.76	105.83	107.09	107.41	110.16	101.68	109.98	109.14	106.84	109.11	114.48	101.92	102.4	105.95	103.28	103.96	101.92	103.74	108.69	104.49	109.08	102.72	103.81	107.09	103.24	103.68	98.963	109.21	106.62	104.38	104.67	108.54	110.11	109.52	108.58	107.06	101.1	109.68	103.62	99.476	104.72	103.89	96.217	102.31	98.66	108.2
105.46	110.47	117.34	110.17	107.65	114.19	111.16	112.37	107.07	116.07	111.33	115.67	108.67	115.55	112.4	115.72	112.19	109.56	110.21	113.74	109.39	108.28	116.48	110.31	117.94	117.56	112.9	111.37	111.63	115.44	111.96	108.92	108.3	104.91	116.73	110	110.87	118.37	111.08	107.07	108.37	110.56	116.08	110.68	113.43	114.45	114.13	109.75	115.67	111.36
110.04	113.86	113.5	108.71	111.09	108.86	111.3	116.89	111.08	116.99	109.6	107.75	113.12	109.47	113.83	112.23	107.27	110.33	107.69	107.04	110.51	108.44	109.6	116.69	109.4	108.11	116.97	110.61	111.86	109.72	114.57	114.85	106.95	111.36	111.51	112.91	115	109.84	115.53	113.34	116.33	106.51	110.82	110.02	113.13	110.99	106.91	112.92	108.8	111.6
107.08	110.82	109.45	106.32	108.28	114.49	106.51	103.89	108.79	96.201	106.42	109.95	106.97	110.07	109.49	111.9	106.81	107.83	110.52	107.44	102.24	105.16	112.22	104.85	107.32	105.74	102.91	110.97	103.3	108.51	102.11	106.09	101.08	108.96	112.13	106.13	104.86	108.59	104.5	104.08	104.4	105.13	108.88	108.36	108.66	106.61	108.33	108.6	111.63	106.22
98.14	103.4	104.4	95.471	100.39	102.62	98.093	104.01	101.8	101.12	102.88	101.56	101.7	105.96	105.79	103.66	93.307	96.819	104.58	98.941	104.02	100.54	101.41	99.459	97.272	104.2	103.74	103.82	98.896	94.348	93.346	105.44	104.79	95.685	101.44	105.16	106.13	95.648	102.88	101.51	98.5	96.676	104.79	103.54	100.53	99.545	101.27	103.88	95.268	91.279
102.4	104.95	104.25	99.821	100.99	104.26	102.58	100.48	108.1	106.97	102.76	103.88	102.3	96.715	97.61	108.63	102.52	109.08	106.31	106.67	100.74	106.43	104.05	102.57	109.65	103.29	105.86	107.36	108.1	104.03	102.98	111.17	105.2	105.34	102.48	101.97	103.32	106.17	104.09	106.5	100.06	106.39	105.71	101.69	99.918	98.405	102.26	111.72	102.78	105.83
110.2	110.57	103.75	102.15	101.09	104.56	111.46	106.96	103.61	110.12	106.51	110.82	107.78	105.99	100.49	108.93	108.91	104.44	99.99	104.28	107.09	103.57	104.64	103.49	104.42	105.79	98.706	101.68	106.41	102.23	98.563	104.44	112.7	108.98	101.2	103.45	105.43	111.44	101.06	102.71	111.5	106.73	107.07	108.48	104.58	102.71	110.03	99.812	108.19	105.31
107.95	112.09	117.73	114.53	110.98	113.14	110.69	110.97	107.1	107.51	116.39	113.91	118.07	113.48	108.14	115.6	113.12	113.16	112.28	109.35	110.98	116.27	108.26	109.02	112.1	113.08	110.68	117.2	111.05	120.03	117.41	117.45	112.22	113.19	110.4	113.87	110.26	107.19	115.26	111.44	113.88	111.4	117.24	115.59	115.29	111.69	111.61	109.13	111.18	113.98
111.78	105.66	110.44	107.88	108.28	108.74	113.46	113.05	109.33	110.83	106.42	109.07	116.91	117.32	108.95	112.04	109.51	103.5	108.49	114.88	107.43	110.62	111.89	107.93	114.79	109.43	106.97	109.11	114.69	106.83	105.78	115.86	119.23	114.36	105.76	114.13	111.43	113.58	111.77	112.49	115.14	109.17	113.39	107.02	108.51	110.83	115.7	108.7	113.87	110.19
108.16	115.55	116.96	107.93	115.07	107.32	112.82	116.19	112.38	114.13	106.48	111.71	116	111.62	109.1	110.83	111.71	115.88	112.99	110.41	110.63	116.45	117.94	109.89	110.86	110.76	116.95	106.99	108.49	109.56	108.82	109.22	116	108.87	112.98	115.6	117.16	117.77	114.7	112.92	119.89	112.55	105.62	106.31	112.85	109.47	104.6	115	115.6	106.79
114.73	105.48	106.59	109.14	110.09	107.55	112.59	111.87	112.13	110.14	106.04	107.82	105.39	113.42	106.05	110.65	109.01	108.31	107.52	110.73	115.56	108.06	111.19	117.61	108.47	112.64	104.31	108.67	109.81	111.38	110.15	110.47	111.24	110.21	107.53	108.41	112.08	110.06	112.06	109.1	110.28	119.2	115.69	110.11	108.29	105.6	105.75	113.14	106.33	112.39
110.05	107.56	110.13	110.57	111.14	113.7	111.48	106.31	109.6	117.25	111.54	112.99	116.39	112.77	118.86	110.09	103.92	113.83	110.31	109.38	114.28	112.13	116.18	112.2	109.55	110.79	107.87	114.63	113.56	107.23	112.63	110.76	112.61	109.3	115.65	110.73	114.08	114.74	103.48	107.04	115.79	111.11	116.75	108.09	112.96	115.4	114.05	118.26	114.07	114.68
106.26	118.24	108.63	109.83	108.59	106.32	110.95	116.67	108.93	110.3	110.04	103.54	100.86	109.09	117.37	106.57	112.29	116.2	108.63	113.89	110.81	104.08	114.27	113.88	117.35	108.14	112.22	108.86	109.87	108.66	107.07	108.24	113.69	110.14	114.28	113.8	112.85	106.7	112.84	110.2	112.33	111.52	108.62	108	114.27	111.23	110.07	108.89	111.86	114.64
100.89	96.565	96.809	105.43	113.91	106.57	100.99	103.78	99.738	110.67	104.56	107.47	106.46	101.8	107.14	105.61	111.45	108.76	104.19	107.57	112.12	107.19	110.07	102.52	106.95	112.15	102.52	105.01	101.18	105.02	105.45	107.32	107.71	103.82	98.245	98.061	104.61	106.95	102.68	109.31	107.53	110.01	111.02	102.25	112.57	106.92	109.55	100.07	104.44	104.61
99.733	97.702	100.57	97.045	98.353	96.595	106.17	102.45	104.84	104.54	102.78	106.79	101.06	98.289	97.759	101.36	104.79	97.406	103.27	97.192	98.79	93.041	101.6	101.56	101.57	95.819	104.11	100.59	103.34	102.39	98.49	96.519	106.9	95.558	100.13	98.223	101.54	100.64	109.66	100.55	98.438	96.693	99.015	92.266	99.223	100.22	91.403	103.75	99.943	104.52
102.17	106.82	106.8	106.48	93.89	99.893	103.72	104.9	104.26	102.05	109.14	102.47	101.21	103.72	99.976	108.95	95.008	106.47	98.88	103.59	105.48	103.85	103.07	96.289	105.19	102.49	98.856	109.31	107.25	101.65	104.2	104.05	106.32	108.44	102.23	104.45	106.78	100.34	104.86	97.032	100.19	100.68	104.23	98.451	104.21	103.21	98.38	104.26	102.98	107.25
112.97	112.62	118.21	114.82	115.95	109.82	116.56	114.65	105.47	120.92	110.49	104.73	99.47	113.72	116.2	116.7	113.49	114.21	102.41	116.4	118.42	107.92	111.78	111.15	118.68	113.37	114.04	119.88	109.39	111.53	112.6	110.12	110.11	112.89	109.24	109.53	108.1	114.73	107.75	111.78	108.23	107.09	111.95	114.43	104.55	109.35	114.62	110.53	112.41	110.08
106.55	98.676	113.2	106.05	103.48	106.29	107.52	105.54	111.52	105.8	105.1	107.78	102.31	107.43	107.14	106.73	102.28	109.55	101.72	109.02	107.73	106.87	109.35	109.04	112.31	104.93	104.12	107.31	109.9	107.98	107.21	109.18	102.32	107.24	109.63	103.35	107.2	109.95	110.22	109.43	108.82	104.41	108.31	105.55	101.48	104.42	98.32	107.93	109.64	105.59
95.984	106.49	108.84	103.11	105.61	104.49	108.7	107.09	102.73	106.57	105.66	108.77	102.78	105.7	102.02	103.74	104.23	107.13	103.55	104.73	103.65	105.91	105.77	100.29	107.79	101.3	105.71	102.09	105.86	109.94	107.93	100.4	101.3	100.71	107.61	111.67	107.39	101.76	109.22	108.04	106.36	102.91	103.5	106.97	104.26	105.82	102.74	106.1	109.9	105.2
109.61	112.84	115.12	112.78	112.07	113.03	113.63	110.28	113.36	114.98	100.94	112.22	108.27	117.22	111.89	103.24	107.54	116.86	117.5	103.37	114.45	116.86	108.8	107.58	108.43	112.1	105.69	113.57	112.06	105.84	111.45	115.06	115.56	115.27	115.01	108.8	108.99	111.64	110.21	112.74	107.76	111	110.06	113.38	105.71	113.87	119.64	112.06	111.31	110.76
105.7	106.46	111.44	102.75	98.054	106.94	101.19	112.43	106.71	106.58	106.75	104.17	102.7	112.52	108.07	101.06	108.95	108.21	101.81	112.36	100.99	108.14	104.96	103.08	108.99	101.71	105.28	109.02	104.59	111.02	103.85	106.91	102.15	103.05	103.08	110.19	103.06	102.48	108.1	102.28	108.57	106.64	104.49	104.9	98.137	106.91	108.97	107.95	110.1	99.553
104.66	105.27	106.95	110.11	104.06	107.73	107.8	107.75	105.64	103.19	106.39	108.18	103.07	105.5	109.16	109.24	109.36	101.11	101.92	105.14	103.44	106.33	104.07	106.87	110.59	100.14	105.21	115.46	106.57	106.48	108.81	108.66	112.19	104.92	112.03	105.34	97.042	103.56	111.19	104.25	111.99	104.94	110.26	112.74	108.15	113.32	104.6	112.97	106.58	105.38
96.466	99.932	103.94	108.72	105.11	98.263	99.856	108.07	102.61	103.42	102.17	106.7	108.26	98.765	102.72	96.927	100.95	100.94	105.43	98.584	104.42	103.03	102.26	96.78	99.694	99.515	101.48	94.509	90.722	99.002	97.477	101.5	100.97	109.94	100.12	97.482	100.1	103.2	96.048	101.07	96.29	104.65	101	99.458	95.94	104.3	99.628	100.09	99.056	100.79
103.45	101.77	103.26	105.02	105.1	101.61	101.61	110.55	105.65	105.22	101.09	108.8	104.42	106.31	103.72	106.22	104.1	102.04	109.49	107.96	103.98	103.59	103.74	108.04	105.79	106.7	106.4	108.86	102.82	104.14	106.76	104.27	104.13	106.08	109.77	106.9	104.43	101.54	104.18	113.78	103.26	105.8	104.84	110.15	109.85	99.755	97.744	106.24	105.97	108.48
103.82	106.15	103.02	105.14	104.44	103.37	105.45	99.724	104.75	105.73	109.86	108.06	104.42	101.92	102.11	100.29	106.12	105.92	108.53	102.39	105.38	97.739	102.79	101.02	106.01	99.001	106.21	113.21	100.12	110.88	107.92	106.48	105.61	104.61	104.06	103.41	103.11	102.98	110.38	106.95	109.3	114.65	108.59	106.41	108.42	101.03	107.24	104.64	106.73	108.59
104.98	113.62	104.28	103.68	113.16	105.86	104.8	106.41	106.74	101.93	109.05	109.22	105.54	108.19	102.32	104.24	104.51	105.65	104.47	103.73	103.68	105.26	103.16	115.5	101.69	110.03	101.5	100.73	105.66	111.32	106.43	102.29	103.3	103.98	108.22	100.37	109.16	99.422	108.38	101.71	106.55	103.17	104.2	102.78	110.32	102.19	107.51	107.68	106.4	110.89
113.79	120.95	122.56	122.75	114.68	112.18	118.99	109.46	112.78	114.01	114.47	119.58	119.35	118.14	117.16	118.53	119.11	113.49	111.93	116.6	118.34	121.95	111.39	115.25	122.06	117.17	116.77	106.19	115	118.05	117.88	116.88	122.59	117.9	115.13	115.04	113.86	119.76	115.55	113.66	115.67	115.05	123.87	119.28	117.79	118.17	116.08	119	121.64	113.44
112.49	101.98	106.07	108.87	107.85	112.64	107.51	106.18	107.88	111.07	114.26	108.08	111.2	109.67	101.19	107.05	106.66	107.44	108.01	107.87	104.97	110.72	108.35	101.44	115.81	106.61	108.77	108.76	108.18	109.53	106.57	102.49	109.62	99.826	100.7	110.86	105.15	102.97	110.85	105.49	118.07	105.12	110	104.07	107.72	106.08	105.59	111.52	109.57	102.16
98.062	100.3	95.422	97.032	105.88	97.836	97.046	96.361	93.743	100.38	100.19	104.46	98.14	98.122	99.532	101.51	99.245	100.4	102.45	101.72	97.957	102.98	102.25	102.2	95.941	100.58	99.332	101.75	103.97	98.424	100.65	107.07	102.1	94.645	102.43	101.7	100.5	98.885	100.53	102.61	106.02	93.594	101.22	95.741	105.44	98.29	97.863	101.99	105.14	98.841
112.15	110.81	108.38	111.5	110.95	114.19	108.67	117.53	108.54	116.48	114.54	109.82	111.43	112.14	115.94	107.96	109.79	108.08	112.07	109.14	115.8	110.43	109.05	117.1	114.55	108.47	117.73	111.43	108.01	115.62	109.48	115.67	111.62	110.47	113.77	113.12	108.16	112.67	111.36	107.61	112.55	110.52	110.13	108.91	111.87	108.01	111.78	114.61	113.54	116.31
108.17	103.54	101.8	101.35	108.44	103.15	108.37	103.4	108.96	101.5	103.01	108.4	108.2	108.63	109.69	97.282	105.66	103.39	106.55	102.25	100.58	104.9	107.68	101.99	100.88	105.21	103.81	99.771	103.61	101.51	105.27	103.01	104.09	103.92	103.58	102.43	100.8	105.88	100.99	107.52	105.99	99.956	99.12	106.28	107.32	102.92	102.83	109.84	99.35	104.38
114.61	110.68	110.92	112.89	109.76	107.76	114.38	116.79	114.86	108.27	103.92	104.49	108.53	108.77	104.32	113.06	110.53	112.74	110.77	112.14	107.94	105.43	106.51	112.64	107.73	111.94	112.18	107.94	109.55	111.09	111.79	109.74	112.19	113.75	112.32	104.9	106.92	109.3	107.14	107.73	110.59	107.29	112.95	115.31	109.26	107.29	106.56	115.83	115.04	107.57
109.11	107.27	98.846	104.66	104.96	109.15	104.99	101.01	115.5	114.42	105.65	104.52	109.35	106.85	105.61	105.87	109.67	107.17	102.88	106.33	104.71	106.45	107.23	108.99	105.98	106.32	101.18	103.36	103.35	106.25	104.69	105.57	110.34	106.83	104.69	106.92	106.19	97.567	109.92	106.1	106.2	103.29	107.97	116	104.3	101.57	103.11	108.82	105.97	103.71
101.06	102.49	99.792	104.76	99.211	98.397	97.72	98.598	101.87	99.364	97.199	93.384	103.23	101.66	96.481	102.98	96.83	102.25	101.88	100.99	105.16	101.53	97.606	100.47	90.771	101.06	91.998	99.692	103.44	101.05	101.07	105.8	95.14	95.464	103.92	101.01	91.74	98.842	98.666	98.762	97.284	98.297	99.191	101.2	98.979	102.63	103	103.45	92.462	97.295
104.48	104.6	106.55	104.09	106.1	100.05	111.21	102.94	113.07	106.23	98.809	100.84	106.13	95.651	109.67	106.54	108.07	104.24	105.21	102.71	103.64	110.38	111.16	103.9	96.331	111.91	104.17	106.2	103.66	108.78	109.62	107.53	102	102.94	107.54	107.6	104.95	100.05	107.73	106.48	104.26	106.6	106.83	105.23	111.68	105.65	109.4	105.58	103.6	108.11
105.54	107.96	104.78	105.69	109.45	103.41	100.09	107.3	105.73	101.76	107.21	105.3	113.47	103.76	110.01	102.63	103.49	103.09	106.32	111.54	101.04	106.54	101.88	107.39	101.65	107.86	99.977	105.79	102.23	101.7	108.7	107.43	108.34	109.62	107.82	106.18	103.98	106.26	106.61	105.86	112.6	111.51	103.75	105.99	111.45	111.81	99.332	115.3	108.84	102.42
100.17	106.8	103.94	106.67	105.27	103.92	99.753	103.56	107.47	103.95	102.16	106.45	105.7	104.23	108.76	107.79	110.66	103.1	98.293	107.76	112.91	106.32	99.441	101	106.46	104.92	105.23	107.73	105.07	101.32	105.61	106.2	104.04	102.53	108.65	106.01	104.65	102.51	101.4	104.64	104.44	109.78	105.72	108.63	112.59	106.35	107.84	106.05	106.55	102.35
100.24	100.19	102.93	100.54	98.923	102.22	101.29	97.427	103.3	98.268	102.88	101.11	100.92	93.809	98.068	101.01	95.651	99.095	99.812	96.605	101.89	102.79	101.06	100.55	95.396	100.97	97.618	106.13	101.46	100.81	98.427	102.21	100.09	97.648	99.144	97.478	100.97	99.208	102.5	101	104.72	106.44	101	97.816	101.67	95.407	96.49	92.025	99.318	99.632
114.83	110.23	114.01	113.37	113.12	111.87	106.7	111.41	116.24	114.41	114.89	107.36	111.64	113.63	114.54	113.16	122.32	112.05	117	111.11	109.17	102.97	105.39	113.09	119.89	114.38	113.29	111.27	110.46	117.62	114.28	112.15	114.01	110.91	110.47	111.51	107.35	111.78	113.19	117.49	107.85	117.94	116.81	112.28	110.39	110.47	112.35	108.84	112.2	105.65
115.52	119.88	116.91	122.21	118.68	120.88	124.11	117.1	119.9	121.44	113.84	112.72	120.03	121.07	120.47	116.39	115.87	115.21	114.99	116.73	114.73	113.95	121.18	114.64	119.21	119.28	123.66	119.82	116.92	120.69	129.28	122.29	119.61	113.16	119.32	117.27	119.46	115.44	117.44	114.14	110.97	123.06	116.12	119.36	122.04	116.75	120.81	116.02	117.05	119.52
105.2	92.475	98.586	99.365	99.466	100.31	98.464	98.725	98.141	94.156	99.523	100.78	100.27	95.74	106.62	100.13	98.3	97.929	108.98	102.08	107.04	101.27	98.864	98.438	106.82	106.73	97.099	97.56	100.2	101.55	103.52	97.391	99.26	95.532	102.18	104.42	100.33	95.679	103.43	102.04	98.941	105.06	104.23	101.58	96.999	102.55	100.78	99.609	100.41	102.01
97.247	108.15	102.36	103.58	102.11	105.05	105.2	98.738	100.29	103.33	100.4	105.44	101.4	109.55	103.39	103.76	100.62	106.43	102.24	100.16	104.31	100.25	102.48	107.21	100.38	105.76	105.01	99.931	101.89	110.27	103.67	100.16	107.52	112.45	108.44	105.45	109.53	102.73	106.81	106.89	106.97	100.17	103.73	102.67	106.23	106.59	101.85	109.97	101.4	100.25
103.32	107.72	108.05	107.95	98.682	108.28	99.209	103.18	105.65	106.3	102.34	107.44	105.91	99.871	103.7	103.49	105.31	108.1	102.72	105.08	107.28	103.63	105.55	106.87	106.1	106.19	107.97	99.378	102.99	106.85	109.43	101.38	109.61	113.73	105.72	104.72	105.87	104.62	103.75	100.22	106.86	107.32	103.51	109.43	108.2	104.72	105.69	106.92	108.79	104.45
97.064	104.12	93.989	101.57	103.91	104.22	99.159	100.77	106.42	104.75	98.31	97.09	96.918	104.2	102.34	101.39	103.98	102.94	98.224	96.63	92.183	100	101.58	92.315	99.704	103.83	99.531	97.95	105.89	99.611	106.23	100.09	96.737	97.932	95.831	100.58	100.92	107.81	101.69	97.35	97.958	98.539	107.46	93.342	107.91	102.77	100.75	99.782	105.02	98.641
104.8	107.89	104.05	106.13	109.39	108	105.98	110.14	104.78	108.17	100.74	102.21	102.27	112.7	105.51	108.93	104.58	114.62	102.99	106.21	101.51	105.08	107.58	106.95	104.17	101.03	105.21	105.71	105.98	104.2	102.63	107.95	100.47	100.56	101.34	110.85	108.39	106.18	104.48	107.7	112.87	110.72	101.51	103.58	109.41	99.351	109.03	104.66	105.87	109.02
115.91	119.88	112.98	114.15	111.53	112.09	116.65	125.25	115.14	112.82	113.51	110.54	121.19	118.91	113.29	117.57	113.49	121.56	111.92	119.06	120.06	115.02	118.53	115.94	117.45	120.92	122.53	115.75	111.87	115.24	118.93	115.27	119.62	117.67	118.79	117.78	113.25	116.58	119.39	119.51	114.08	113.34	114.55	121.38	110.17	115.88	118.62	112.35	116.69	114.51
104.34	107.29	103.74	111.22	102.61	105.08	102.25	112.33	105.03	103.1	103.84	102.69	107.31	106.33	108.35	102.82	100.08	104.45	104.76	105.44	110.52	108.28	105.65	103.11	106.35	106.75	92.216	104.8	101.62	103.48	106.39	106.56	99.604	106.15	103.09	99.409	100.94	105.66	110.23	106.8	101.24	110.03	107.35	109.6	108.83	101.29	102.43	102.67	99.541	105.59
110.22	111.14	109.92	113.43	105.45	108.36	109.08	113.1	110.04	117.46	114.37	110.78	104.66	108.61	112.69	108.67	113.54	110.12	112.86	111.22	113.01	109.15	112.07	109.49	112.33	110	110.3	107.96	110.81	111.7	117.78	112.77	113.08	113.42	116.13	112.58	106.06	110.03	110.15	106.33	110.19	115.21	114.97	110.91	106.11	105.02	110.82	112.52	107.5	113.02
99.349	97.895	94.162	104.18	101.62	100.97	94.965	99.197	99.93	106.73	101.1	99.981	100.61	103.25	99.958	95.762	98.158	100.43	102.67	99.39	93.342	101.12	99.005	100.95	99.269	100.35	99.511	91.912	100.65	94.245	102.7	99.526	100.59	95.826	99.786	96.921	102.22	105.43	98.167	103.95	100.02	95.002	101.85	100.02	98.96	99.652	98.158	96.122	100.48	105.29
101.87	106.96	101.69	111.23	102.5	107.89	104.26	102.52	106.2	103.98	100.13	106.19	106.76	100.29	104.01	109.67	106.58	105.66	97.888	102.52	102.94	103.9	107.71	100.48	107.28	100.06	99.12	102.43	106.91	110.16	110.85	110.81	105.55	104.61	103.66	105.64	109.89	101.75	102.7	106.05	107.67	106.85	108.84	108.65	105.67	101.6	101.6	104.85	104.27	101.66
97.228	106.04	95.81	105.86	100.74	95.782	101.28	100.21	91.556	100.26	99.445	96.96	102.24	102.77	102.1	102.84	103.01	96.815	103.2	100.74	97.071	97.711	100.36	96.559	96.083	101.83	100.52	99.395	103.03	105.22	103.07	96.62	102.8	101.81	97.262	107.29	109.31	107.67	101.56	98.019	96.501	101.84	100.13	93.632	101.92	98.943	104.4	97.383	95.173	98.404
101.8	96.447	106.99	106.01	102.77	106.2	100.52	102.94	104.98	104.51	105.37	101.55	109.26	108.49	105.53	104.31	104.97	106.77	113.64	104.91	106.13	103.58	109.29	106.67	104.39	107.58	106.41	102.09	107.24	107.88	110.06	108.98	99.642	109.66	107.75	110.78	106.77	110.91	110.26	107.38	106.29	103.25	106.94	105.99	105.94	105.56	112.62	108.49	106.06	108.52
114.18	104.93	112.32	113.55	112.55	110.83	114.67	111.12	105.12	116.53	115.14	113.7	111.69	104.24	108.51	112.29	113.74	112.63	116.85	112.63	111.95	108.9	110.94	115.51	107.94	107.44	111.09	105.17	114.64	114.69	117.46	115.58	107.72	108.79	109.09	117	116.19	107.11	104.71	106.41	116.85	115.49	105.21	110.27	108.92	108.55	110.55	111.02	110.89	107.07
111.15	109.91	113.82	109.38	110.17	112.84	111.68	117.4	111.48	108.07	110.74	104.62	110.32	114.79	116.6	115.65	115.13	111.6	112.37	112.57	112.69	110.91	115.91	112.1	116.34	114.89	105.12	113.05	107.03	111.09	116.47	112.29	111.21	116.88	109.99	113.38	110.99	112.63	116.35	109.56	113.61	107.06	115.1	114.14	114.39	105.96	110.35	117.37	113.73	110.72
114.23	116.79	122.91	119.32	119.59	117.04	117.14	120.79	117.45	120.68	117	113.43	117.26	116.86	122.06	118.05	115.59	116.12	117.46	116.32	123.49	117.82	116.43	116.44	114.88	122.79	117.47	123.34	117.89	114.47	112.55	119.06	114.29	116.83	112.9	113.64	120.53	115.07	118.45	120.32	118.34	114.51	116.02	121.92	111.53	120.22	124.04	112.56	111.98	116.1
97.94	99.602	107.47	107.95	102.82	98.047	99.474	107.39	103.23	106.35	108.76	112.22	111.66	107.96	108.58	114.44	110.03	104.26	102.62	98.014	107.51	106.68	105.92	111.92	104.53	99.579	106.61	110.35	107.45	106.92	103.56	109.11	106.3	105.09	107.51	106.46	108.11	104.35	108.08	109.76	102.85	103.44	100.24	108.28	101.86	106.75	105.47	104.96	108.62	104.28
93.947	96.536	96.672	98.73	100.74	103.6	97.336	106.11	96.973	95.702	100.38	102.52	97.492	105.16	102.94	103.34	104.6	98.519	100.33	99.517	105.38	99.195	98.316	95.446	100.96	98.971	101.12	107.12	104.18	100.2	107.27	98.147	95.219	94.907	101.42	101.85	103.15	106.33	102.53	102.5	99.238	100.49	97.837	100.85	99.534	104.59	98.378	95.663	96.047	105.43
114.12	110.22	114.17	104.49	110.51	112.56	115.03	114.9	110.32	109.24	111.72	115.35	101.91	110.59	107.53	111.82	113.03	108.22	106.99	108.62	103.46	116.13	117.81	112.95	108.84	106.04	109.4	107.06	113.76	110.48	114.69	117.5	116.61	112.58	113.9	107.81	110.55	112.12	111.52	114.35	113.79	117.41	110.57	114.77	109.61	116	111.22	112.07	114.9	113.65
110.04	100.18	107.84	97.476	100.62	103.5	99.356	99.963	103.9	98.77	107.91	103.2	105.71	102.74	103.45	99.813	95.755	105.15	107.9	104.28	108.26	102.44	111.58	109.3	99.271	100.23	103.28	105.1	108.22	106.7	107.47	99.744	103.02	105.36	102.39	106.94	110.57	102.69	100.77	103.71	104.01	107.33	104.85	102.63	104.35	98.955	107.02	105.44	104.31	99.851
105.66	109.76	102.91	105.96	100.46	105.24	105.7	104.53	107.57	105.39	106.39	103.99	116.21	102.21	109.4	109.44	107.75	110.81	103.6	108.73	103.38	105.07	110.35	112.89	106.05	105.54	108.92	110.89	110.56	107.84	108.81	110.02	111.76	108.77	110.03	102.75	103.13	99.669	107.19	113.15	107.53	107.57	105.71	101.34	107.28	104.07	105.6	108.39	105.05	111.54
114.42	107.49	110.74	112.87	111.16	112.92	112.03	109.54	114.42	114.22	109.09	116.64	116.6	112.61	116.04	120.99	106.58	115.46	107.62	117.99	107.01	114.58	113.64	118.79	113.58	108.09	109.48	118.7	116.66	110.75	109.94	116.29	115.89	114.87	114.26	108.9	112.34	114.59	111.3	113.85	104.65	111.48	119.34	119.16	111.67	115.87	116.17	116.3	115.38	119.41
104.62	110.13	110.63	105.29	108.09	103.56	101.04	106.34	103.26	105.74	105.24	101.6	100.94	101.83	105.38	110.57	106.12	102.29	105.74	108.12	111.85	105.07	101.8	97.893	102.43	100.23	111.8	100.41	96.143	102.5	101.34	100.33	99.968	104.5	101.62	103.08	98.064	107.4	109.37	103.99	102.82	101.37	101.82	107.61	102.08	103.1	108.72	104.99	103.27	107.45
103.27	100.64	104.85	104.98	100.69	102.29	105.19	103.11	108.46	104.87	105.98	104.81	109.21	100.9	102.86	109.13	101.46	99.639	106.19	106.7	104.73	107.72	102.82	109.39	108.99	108.56	111.89	109.81	115.97	104.09	106.61	104.87	105.96	102.31	105.1	100.54	103.88	111.42	99.744	98.897	107.71	107.66	107.49	100.82	101.55	109.07	106.29	103.19	105.13	99.587
101.93	107.31	110.62	108.09	110.31	108.46	109	105.8	105.56	108.13	102.83	107.84	104.27	106.37	107.05	101.98	104.45	103.37	106.61	112.28	100.88	101.14	104.67	110.66	101.22	107.12	108.3	108.55	100.3	112.15	111.67	104.65	112.35	104.1	104.35	104.02	108.33	103.4	107.97	109.62	102.25	104.99	106.97	109.39	105.42	103.8	103.88	105.6	106.42	99.933
105.94	108.1	106.52	103.71	112.68	101.52	100.72	105.92	100.8	109.28	99.495	106.84	105.21	104.61	105.24	98.148	108.71	100.8	105.52	106.54	104.45	105.12	101.24	107.4	105.23	103.23	109.14	106.21	108.66	109.69	106.46	108.97	107.98	100.65	111.56	99.715	100.45	104.95	103.76	97.605	103.21	104.09	108.09	111.22	103.89	108.06	101.94	98.574	103.87	104.72
101.08	107.58	104.12	106.86	100.47	103.58	100.79	99.052	109.42	108.83	100.36	96.836	106.91	99.362	106.83	105.04	109.98	104.99	103.46	111.19	109.04	105.81	103.38	103.24	111.07	99.078	109.99	107.81	103.61	110.08	107.16	106.7	106.39	107.13	99.133	108.59	107.03	102.72	109.99	108.06	107.33	106.87	107.22	106.28	102.94	102.25	105.65	105.57	105.83	104.03
102.06	99.456	98.219	106.47	103.03	95.489	102	100.12	97.501	106.36	100.52	98.61	103.04	96.569	98.709	99.049	96.679	99.089	93.71	99.994	101.28	95.226	92.311	103.22	98.073	98.243	94.325	95.951	107.94	100.64	100.96	100.02	99.328	93.227	95.786	105.12	102.25	104.32	95.708	103.84	101.25	96.396	91.889	103.03	95.619	97.226	93.136	100.92	101.67	104.95
101.81	103.61	98.809	96.274	98.12	98.885	102.52	105.87	98.298	102.68	96.577	103.59	103.06	99.373	97.388	100.71	106.76	98.006	101.83	108.7	99.215	100.29	102.44	103.74	95.622	97.529	96.576	101.2	99.229	102.65	108.58	99.813	101.24	104.46	99.757	98.975	92.785	100.18	95.204	95.598	99.508	101.31	102.11	99.291	103.11	100.96	99.603	102.79	100.59	98.837
97.467	93.99	100.11	101.48	98.133	97.304	95.714	98.967	105.14	92.894	102.16	100.21	99.986	100.94	95.242	102.17	105.32	100.37	102.97	99.206	96.565	100.41	107.78	101.42	94.639	105.13	95.805	95.619	95.266	104.82	100.2	96.41	103.15	102.75	100.69	105.97	103.8	104.45	98.701	100.93	98.271	101.03	99.052	99.701	95.396	100.22	100.72	97.375	102.29	100.78
104.1	106.04	102.33	105.57	102.81	107.43	103	107.59	100.84	111.32	105.37	109.88	100.54	102.33	105.82	103.43	106.03	101.28	105.4	105.08	106.14	108.65	99.518	100.8	107.94	103.22	96.758	104.45	108.32	102.27	106.77	102.82	103.35	103.86	108.53	111.35	110.01	110.11	97.958	103.69	106.64	106.49	108.78	107.8	99.836	108.46	106.5	105.13	105.68	109.31
105.48	104.12	106.68	107.41	107.39	98.26	102.4	103.79	107.68	113.92	108.41	103.17	102.21	106.54	98.573	110.64	107.27	102.86	104.46	101.93	105.34	107.01	103.87	106.45	103.9	106.58	106.33	107.8	107.02	103.7	105.4	106.84	102.68	107.01	103.65	106.31	105.35	105.89	114.48	105.95	104.03	106.9	110.92	105.19	107.14	102.48	106.6	102.88	105.3	101.86
105.62	101	101.24	110.05	106.09	101.56	104.17	102.77	104.34	109.01	111.11	102.24	112.35	108.59	104.7	106.02	104.29	108.46	105.63	98.196	108.97	113	104.08	105.57	106.44	107.03	109.89	110.48	108.93	102.87	110.97	112.85	101.99	108.21	110.02	104.58	106.01	103.89	104.08	107.86	106.58	98.483	107.3	106.45	108.27	101.18	103.94	106.9	102.62	106.57
110.82	113.58	116.18	116.07	116.05	107.44	113.13	110.18	111.91	110.2	109.78	114.65	114.44	110.21	104.82	115.03	111.14	108.04	113.86	109.01	112.92	110.06	114.22	114.68	112.01	116.1	108.39	111.67	116.31	113.3	108.89	111.23	113.43	113.73	107.55	105.86	111.78	109.47	110.3	110.6	108.61	109.37	107.13	115.48	113.31	114.63	108.57	108.15	109.94	109.3
103.75	110.5	106.28	96.396	106.42	103.67	105.35	106.27	107.06	109.83	105.19	110.04	105.73	107.79	100.45	109.14	110.84	109.22	107.17	107.87	105.95	103.43	103.92	110.61	104.68	108.59	108.52	111.2	103.59	106.69	110.8	101.16	107.15	113.04	102.04	98.901	105.87	104.41	111.66	104.97	110.02	107.09	112.37	114.39	110.59	108.39	104.9	108.81	102.52	103.88
106.15	105.46	108.44	97.936	105.98	103.87	112.21	99.699	105.52	108.51	103.47	103.85	103.85	103.24	99.895	104.96	108.52	106.92	104.79	108.71	104.85	101.98	101.22	101.1	106.2	95.528	103.59	109.13	106.82	100.98	107.42	111.28	113.79	107.92	103.91	100.86	104.37	107.37	103.23	104.11	109.79	112.04	102.17	116.33	104.52	105.68	106.77	102	102.54	105.25
98.923	102.48	100.89	96.569	95.004	98.188	99.995	103.89	105.41	100.26	95.127	98	102.78	100.02	104.77	102.4	105.47	90.722	97.149	91.93	102.41	96.532	106.28	95.493	94.55	92.97	99.367	97.127	100.4	95.098	96.03	104.83	99.682	92.7	100.86	105.08	98.771	104.39	105.1	97.368	102.69	100.82	102.41	97.473	97.705	98.785	102.88	98.721	94.99	94.555
105.48	106	107.26	111.2	101.56	112.28	111.56	101.77	109.53	102.51	99.192	105.77	107.61	104.44	104.21	108.21	104.22	110.83	110.23	109.03	103.27	97.294	108.18	100.94	107.37	101.58	109.2	108.69	102.45	108.4	108.25	106.49	110.59	101.79	116.38	107.52	108.24	104.89	111.76	105.43	110.91	105.24	105.42	107.02	101.5	103.29	102.25	107.46	108.27	102.87
104.56	103.08	107.06	111.12	100.04	101.13	108.1	111.32	108.38	105.81	98.696	106.46	105.3	101.53	103.05	106.22	108.75	102.84	105.16	113.74	107.02	115.63	103.95	107.49	109.43	102.21	100.63	107.39	109.78	105.53	111.71	99.919	108.76	101.71	109.7	107.39	103.61	104.89	110.02	103.95	105.4	107.69	104.38	115.74	109.35	107.55	104.47	106.93	109.49	104.06
103.95	102.12	101.26	106.56	109.94	100.87	106.85	107.09	105.04	97.904	111.44	105.71	108.7	102.72	105.58	105.42	106.61	104.32	106.9	102.43	105.9	103.48	101.98	105.9	101.05	106.09	103.64	103.78	102.29	107.98	107.36	105.29	106.96	103.71	102.76	100.95	115.9	108.33	104.18	98.366	107.96	99.818	105.22	104.51	106.27	113	96.866	104.06	109.24	107.23
121.87	113.54	111.15	115.62	116.87	111.13	119.04	116.38	118.33	117.69	117.13	120.9	123.02	109.69	120.67	117.71	112.71	115.02	106.87	115.57	110.49	114.04	112.02	110.52	120.69	113.4	116.27	116.22	109.76	114.16	113.21	117.11	118.55	119.27	114.82	118.56	117.6	120.4	116.37	109.17	119.02	110.56	113.84	118.23	119.13	121.81	115.94	119.33	118.88	113.68
106.39	106.95	105.52	107.26	106.06	101.44	105.41	103.43	104.75	109.1	98.948	106.48	100.9	101.29	105.26	102.58	105.68	103.58	101.31	102.17	107.11	102.99	104.66	103.78	106.38	108.4	106.93	100.54	107.2	100.56	103.19	106.74	108.99	109.11	99.183	102.23	106.97	113.89	102.2	102.48	103.85	101.52	106.92	104.3	103.67	101.4	102.78	102.01	104.07	101.23
105.88	107.09	101.96	104.38	103.35	106.89	102.61	111.62	107.09	109.94	103.43	112.52	112.97	104.28	102.84	108.68	104.35	101.19	105.03	105.27	108.38	110.71	109.67	110.77	103.81	111.33	108.52	107.45	105.15	109.32	110.42	110.79	108.8	111.72	111.9	103.24	103.74	101.26	104.98	108.21	112.09	103.75	106.35	108.18	106.3	107.37	105.42	109.92	109.96	106.67
108.3	110.11	103.19	108.23	105.91	112.38	107.97	110	112.05	110.07	111.71	108.97	108.24	113.25	109.75	111.49	112.54	100.43	110.93	111.03	109.69	109.6	113.71	108.76	109.52	109.7	115.22	111.32	103.74	107.17	110.95	105.35	108.11	110.87	102.96	112.03	105.04	106.95	111	112.59	105.29	114.68	109.48	112.83	110.95	107.16	111.02	109.29	110.23	107.92
105.91	110.59	112.74	112.11	113.1	113.17	106.68	116.57	114.08	112.56	111.29	114.36	113.29	115.3	112.84	112.11	110.4	106.68	107.82	110.71	114.18	106.97	109.68	119.95	108.83	110.35	116.06	115.83	109.74	109.38	115.35	116.64	107.74	110.42	103.75	112.25	105.36	116.89	108.41	108.6	109.33	114	111.57	108.88	116	112.52	112.43	109.53	114.75	115.03
115.5	115.3	112.66	114.3	109.66	114.4	104.06	115.32	117.73	115.87	114.99	115.32	114.7	110.4	108.57	107.43	117.1	111.93	112.69	111.44	114	108.59	120.43	109.34	111.1	107.48	109.15	115.25	108.06	113.32	113.75	110.25	109.34	114.06	112.36	114.83	111.88	115.93	110.72	113.19	121.47	113.26	110.69	110.91	115.69	111.88	113.63	118.15	118.53	116.86
104.47	100.23	104.08	101.33	101.67	97.16	112.09	103.75	91.503	94.499	97.487	102.15	99.301	104.87	100.72	103.15	101.59	99.773	109.4	97.556	98.738	98.19	96.69	93.174	104.25	104.99	105.69	107.09	98.163	98.315	95.813	100.58	102.41	105.81	110.9	106.88	97.154	104.34	99.699	92.224	104.57	97.815	99.143	103.98	103.1	108.64	101.96	106.81	101.89	96.942
110.39	102.44	96.649	106	108.43	106.57	100.84	99.76	96.438	103.07	103.87	97.365	99.614	103.82	108.76	106.02	101.91	108.65	105.89	107.74	108.43	107.61	110.34	103.74	104.16	110.2	103.45	102	104.11	109.64	101.04	101.29	104.7	101.22	106.81	109.85	103.73	100.21	104.56	103.76	109.24	104.39	100.21	105.8	103.02	109.44	100.73	106.44	103.45	107.16
109.52	110.41	115.86	114.7	108.58	109.22	111.59	114.16	109.49	114.98	114.25	116.29	107.22	112.34	107.74	108.25	112.2	106.55	110.59	107.35	103.27	115.95	112.01	109.05	112.67	109.98	107.13	109.28	114.94	109.65	113.93	113.55	113.29	115.97	108.25	112.03	116.44	114.83	115.44	108.9	112.09	119.11	112.8	112.68	106.91	108.06	119.21	111.16	108.1	113.4
110.87	114.19	114.84	102.88	116.31	109.2	112.62	111.67	104.68	109.18	108.57	114.22	108.66	112.86	115.97	110.76	107.93	103.66	111.37	109.47	113.66	117.3	106.62	114.37	112.6	111.73	114.31	108.13	114.77	114.21	112.46	114.18	111.88	117.15	109.84	114.25	111.86	111.82	112.71	114.28	112.26	111.62	110.19	111.36	109.17	110.08	115.12	110.24	109.51	111.94
108.03	110.67	109.56	111.03	110.42	108.7	113.79	106.06	117.02	113.45	113.24	117.27	110.94	115.11	108.87	102.85	110.19	113.6	113.64	112.75	111.03	111.85	111.32	113.01	106.48	107.02	110.85	117.72	111.67	111.77	113.79	114.18	110.92	113.1	114.04	112.98	108.78	115.89	108.46	112.53	111.85	110.24	100.54	114.65	114.23	113.64	109.97	120.61	108.42	119.33
104.09	105.47	98.071	97.652	97.413	105.42	102.59	96.383	99.159	102.25	98.826	95.635	99.377	96.126	99.482	101.08	100.58	98.591	101.15	98.381	99.07	100.54	104.47	98.34	96.526	104.93	99.262	93.64	95.879	97.506	97.937	99.914	100.7	100.19	92.046	101.03	97.939	99.298	92.713	103.03	96.627	105.11	100.59	101.88	105.38	100.67	100.95	100.72	98.671	99.83
108.97	110.46	105.74	101.5	107.32	105.88	110.02	104.54	107.56	107.62	107.75	109.42	102.88	109.31	111.17	104.6	110.02	104.24	105.09	104.87	103.35	103.06	101.23	109.67	101.9	108.95	103	104.06	106.57	102.64	100.23	105.91	108.87	106.39	103.62	99.051	102.32	109.96	104.75	104.02	110.88	105.51	104.62	108.5	105.62	106.75	105.44	105.33	98.536	106.5
102.52	103.31	105.6	101.34	108.86	109.25	102.91	102.91	108.62	106.46	107.14	107.5	105.76	105.08	108.23	107.68	110	107.21	100.59	101.65	105.4	100.36	106.69	104.86	102.92	105.14	106.45	102.93	101.41	106.1	108.63	98.625	104.82	103.89	108.64	105.92	102.01	112.48	102.45	107.4	108.91	101.88	104.65	103.89	104.68	107.85	109.25	102.07	106.19	104.66
110.18	102.73	110.62	105.05	107.45	106.91	105.25	106.43	104.85	106.6	104.47	112.55	101.19	110.47	112.61	109.7	107.88	113.8	108.73	111.25	106.17	113.3	108.73	99.472	104.3	112.14	101.65	112.69	110.67	110.25	112.83	109.04	106.08	112.2	107.89	104.61	111.82	104.14	105.98	104.52	112.31	100.03	105.51	105.66	100.97	106.95	108.79	105.55	115.49	104.42
99.202	96.274	97.674	98.159	93.91	100.07	96.722	95.617	100.02	98.248	101.35	103.51	100.29	97.44	100.4	102.19	108.05	102.63	95.23	99.819	98.733	100.68	95.046	97.748	104.58	101.16	101.22	99.949	101.56	99.459	106.97	103.77	101.48	97.067	104.13	100.07	100.08	102.07	95.725	105.14	100.28	95.51	95.045	101.88	99.634	97.699	100.91	91.846	97.661	95.847
99.615	102.38	104.8	105.31	106.5	103.24	100.12	104.92	103.01	106.63	105.43	105.76	93.346	108.39	115.66	107.54	103.98	104.01	105.2	112.18	104.23	100.65	108.6	106.2	100	110.29	98.96	105.46	102.65	103.41	103.47	106.81	98.363	99.136	102.18	104.02	99.498	105.57	103.5	99.477	103.6	108.02	101.72	110.07	106.41	105.56	104.29	103.59	99.659	101.28
107.23	106.98	102.09	112.28	103.83	100.9	100.86	109.37	102.58	106.6	109.6	105.41	104.5	103.62	103.32	107.01	110.2	106.64	108.83	108.42	106.49	102.35	104.22	107.6	104.98	102.58	104.5	108.09	105.16	105.15	107.95	102.42	109.1	107.68	105.26	104.42	103.55	100.66	102.45	110.17	103.96	110.5	101.37	104.66	105.82	104.18	105.32	105.17	100.65	97.24
111.65	112.05	109.49	118.93	113.69	115.59	115.4	112.94	104.66	106.25	106.96	115.91	110.15	112.12	107.41	112.84	112.13	109.78	105.41	108.82	105.41	100.94	107.49	111.41	109.89	111.83	104.16	111.25	106.95	105.41	108.85	110.05	106.04	106.13	105.51	104.64	111.03	114.29	109.85	109.44	109.85	115.4	119.4	111.82	119.21	109.52	115.59	106.05	110.29	108.26
98.452	99.214	98.411	99.835	101.94	102.01	104.21	101.06	104.64	97.194	90.667	101.69	101.51	98.608	98.675	98.56	102.01	89.489	100.82	101.23	100.78	100.98	106.91	101.68	98.364	90.959	98.465	99.151	96.171	96.824	102.46	105.21	101.65	96.446	96.859	105.25	100.62	92.928	106.59	99.293	96.224	101.04	104.92	97.66	98.138	100.56	99.006	98.307	104.89	101.59
110.21	101.34	106.53	111.01	106.92	101.26	108.73	99.587	106.17	104.03	103.94	94.87	107.25	100.64	106.37	104.45	110.03	102.04	103.66	109.9	102.08	102.6	102.5	107.77	108.83	103.91	107.57	102.15	106.52	113.7	102.55	107.93	107.99	118.26	106.74	102.9	103.5	107.27	103.06	102.66	107.31	103.24	108.55	107.35	108.37	105.75	105.45	109.59	104.9	101.2
103.96	100.03	104.97	100.85	102.7	102.22	101.33	98.849	101.62	107.65	103.61	99.754	105.23	103.76	100.5	105.23	103.33	106.27	97.666	101.36	101.36	99.912	106.77	109.39	102.4	103.09	107.51	108.49	106.02	104.2	102.79	103.44	111.63	100.47	101.75	105.77	105.42	103.42	103.67	103.53	101.93	108.66	103.71	101.13	107.64	103.58	100.13	103.07	104.87	103.31
101.98	107.33	107.62	102.17	108.81	99.704	101.63	106.02	106.53	107.78	103.88	97.659	111.58	110.49	102.78	104.02	105.04	105	106.38	107.48	107.47	103.65	109.05	110.36	104.46	105.68	107.26	106.23	99.655	101.19	105.33	105.36	102.67	105.31	100.91	104.63	110.76	106.58	104.59	102.27	99.212	102.94	99.231	101.8	107.58	101.64	103.34	108.08	100.99	108.04
95.505	102.38	93.306	101.26	105.84	104.01	107.48	95.866	98.456	96.472	97.466	98.652	106.62	97.717	99.289	102.22	104.17	100.03	94.848	92.412	98.861	102.15	99.858	97.326	96.715	103.61	95.56	96.505	102.31	99.805	103.36	99.283	94.319	108.96	98.54	98.838	97.217	97.639	95.249	96.621	100.79	99.702	102.23	100.62	103.43	102.54	99.049	96.686	100.73	99.643
106.1	112.38	106.35	112.67	115.91	111.03	109.97	107.75	113.79	110.54	113.88	111.24	111.94	114.55	117.96	109.45	111.24	107.65	118.25	113.53	111.27	113.6	108.41	113.36	108.02	113.47	109.03	123.69	113.97	111.13	113.31	111.76	112.44	112.34	113.59	106.79	112.57	113.09	113.99	113.33	108.69	109.35	118.15	107.58	108.4	113.31	114.42	114.34	105.56	108.18
108.4	112.54	109.81	108.77	103.41	113.05	108.31	105.64	113.31	108.54	114.25	111.49	107.74	105.16	107.54	111.99	112.01	110.29	112.29	113.53	110.42	108.11	109.61	107.33	111.89	111.71	108.49	116.05	113.51	109.68	108.61	103.18	112.72	115.61	107.55	109.94	117.73	109.6	111.37	110.23	109.05	115.66	104.28	104.48	107.07	111.22	115.26	112.42	113.28	113.95
107.04	110.21	105.68	110.24	109.76	111.39	115.14	112.33	108.76	112.71	103.06	112.51	110.73	116.19	118.57	108.88	113.01	107.21	109.29	107.08	113.77	114.14	110.79	111.42	115.04	112.17	116.4	112.21	108.32	108.89	110.59	114.26	112.96	112.22	108.18	110.32	108.27	111.42	106.45	110.9	110.81	111.35	116.38	105.56	112.7	112.22	110.61	111.62	116.9	111.22
113.16	98.739	106.65	103.36	99.805	105.49	112.04	104.86	101.31	103.73	100.77	106.03	108.28	104.78	111.23	107.43	107.23	101.67	110.31	104.28	103.39	108.35	104.16	108.6	109.81	105.92	107.41	108.49	105.11	110.43	104.41	105.19	109.34	108.59	104.84	107.79	104.28	105.78	100.79	108.2	107.49	104.8	103.4	106.93	109.57	108.34	109.53	104.5	101.42	103.06
108.57	105.2	97.403	107.79	106.96	107.13	109.17	107.01	107.14	105.89	107.82	105.09	106.76	106.32	108.59	104.32	106.13	102.64	103.7	108.75	107.25	110.77	108.55	106.29	104.42	107.77	108.11	107.88	103.8	114.56	102.17	105.77	105.7	104.82	99.331	108.52	102.83	103.55	107.73	99.787	103.34	97.418	99.323	101.31	102.12	103.44	105.7	103.75	105.75	107.78
101.58	104.48	105.43	101.46	106.7	108.63	104.75	109.62	108.23	110.97	104.67	98.41	97.387	112.38	105.71	106.57	106.42	103.7	106.6	104.8	99.041	106.18	109.49	100.52	109.16	110.9	112.86	106.98	113.51	107.05	110.4	117.49	107.84	106.27	109.32	108.83	105.16	106.26	100.79	112.59	110.84	109.27	105.28	111.89	106.18	106.96	105.49	105.11	107.33	102.44
103.93	101.46	100.92	102.7	103.39	109.09	107.23	97.923	105.26	107.62	110.84	100.06	110.73	102.22	101.12	102.86	106.83	106.41	103.86	106.96	101.55	106.84	98.346	98.761	103.2	110.85	103.79	103.46	98.905	101.64	106.09	106.36	110.37	103.43	103.62	104.14	104.6	99.34	106.46	109.06	109.45	103.48	109.38	106.87	103.96	108.02	103.94	103.44	107.34	105.15
110.06	110.07	105.92	114.17	102.97	106.27	109.22	105.95	106.93	108.06	101.45	103.29	95.447	105.7	105.64	107.31	104.38	110.27	107.39	108.27	104.42	104.71	101.38	108.18	106.68	112.17	111.49	104.78	104.03	100.8	108.87	100.86	103	102.51	106.52	111.45	109.69	100.39	104.75	106.82	103.46	111.05	105.88	102.05	107.89	105.34	103.8	106.94	109.92	107.91
100.33	109.81	105.72	109.21	108.95	103.24	102.11	108.04	105.13	95.863	105.32	106.19	105.91	100.25	105.94	104.13	107.78	97.78	104.46	106.4	102.94	101.29	99.671	106.41	104.22	108.17	103.3	111.61	101.2	104.53	103.2	111.13	102.31	102.31	109.12	109.68	101.15	104.12	109.17	105.04	104.16	102.98	102.45	105.81	105.93	106.68	97.008	101.88	108.52	113.01
104.35	108.15	98.091	102.16	103.42	98.683	104.68	99.65	101.43	100.71	108.8	99.691	106.74	104.57	104	101.56	105.94	102.61	106.24	103.97	103.32	101.97	103.02	106.34	107	96.435	99.184	102.58	102.06	107.14	106.19	106.77	106.28	102.45	104.85	104.9	102.89	103.39	101.57	99.079	100.35	109.85	107.05	107.48	102.15	106.63	105.27	100.56	105.91	107.38
105.78	111.86	108.96	110.23	109.19	104.12	111.72	109.66	96.698	109.61	100.39	102.45	98.251	108.67	102.78	104.37	105.77	108	106.21	108.32	104.48	102.3	104.8	104.38	104.01	101.47	103.06	104.9	106.16	107.87	111.86	109.28	105.91	105.99	110.16	102.75	108.37	106.87	108.58	101.69	101.09	112.11	106.6	107.06	110.12	107.15	102.56	100.17	102.63	110.3
106.05	107.69	112.53	114.41	113.31	110.75	116.76	116.9	106.98	110.06	114.27	108.12	112.47	109.03	111.82	110.53	111.62	109.16	105.48	113.99	115.37	113.15	108.56	109.83	118.82	117.51	112.05	112.37	113.27	104	107.94	110.1	112.62	116.51	110.71	111.08	102.91	113.59	117.96	120.69	113.38	114.34	114.57	107.75	105.19	118.55	105.64	115.31	108.96	108.8
105.15	111.21	107.87	112.84	105.11	109.47	114.46	112.99	112.14	113.53	106.81	118.05	111.91	113	108.38	114.9	112.16	111.32	116.58	114.19	105.73	111.01	107	108.42	110.31	109.92	112.03	115.69	117.97	116.26	109.6	111.92	112.79	107.78	113.29	112.25	116.63	112.84	108.83	117.18	112.38	107.99	111.51	115.22	107.87	109.53	110.13	105.9	108.58	109.89
114.82	107.91	111.97	113.15	110.34	115.07	115.65	111.18	114.51	106.99	113.55	112.66	112.25	105.35	109.9	111.56	115.66	113.32	108.61	112.21	111.38	115.53	112.8	109.71	109.07	110.96	115.47	116.02	115.69	108.61	110.94	109.65	112.27	115.12	116.39	105.32	115.08	111.88	110.69	110.16	116.01	105.51	118.3	117.96	117.25	114.98	115.79	110.41	116.74	113.59
103.2	108.75	110.38	104.57	105.01	113.88	104.87	107.95	101.92	105.97	105.51	107.27	102.42	109.37	104.23	101.35	105.55	108.68	106.52	100.47	106.53	102.88	103.11	108.75	105.6	104.78	106.71	99.946	111.93	102.12	105.09	106.28	98.205	103.08	109	106.73	111.1	100.49	117.45	113.48	105.19	105.53	111.89	104.4	105.18	105.43	99.429	110.31	107.65	107.39
105.47	102.63	112.49	110.6	109.32	103.93	109.8	115.09	106.66	111.22	104.31	105.98	102.59	102.26	102.61	106.97	105.51	101.99	103.23	111.42	102.97	107.86	102.71	105.54	103.44	114.21	108.95	103.1	109.66	101.29	105.31	105.24	106.27	103.18	107.51	104.18	107.96	105.9	102.1	107.49	105.07	98.923	106.44	109.44	105.62	104.14	104.86	99.696	104.52	103.23
104.29	106.31	107.53	100.91	105.59	108.23	105.27	102.98	98.116	109.68	104.66	105.6	109.92	110.98	109.16	112.23	103.43	108.11	105.18	108.96	103.05	103.25	98.26	102.28	109.41	109.44	102.67	113.75	107.93	111.99	101.72	103.7	107.98	103.65	107.24	105.83	108.27	105.25	106.69	105.28	102.11	108.94	105.55	99.404	103.17	108.97	106.19	104.24	102.92	102.75
103.44	106.45	104.73	108.23	108.6	108.1	107.27	103.79	104.83	109.62	109.87	100.61	101.55	103.93	107.25	102.86	105.49	107.81	102.76	106.74	106.28	106.15	104.8	99.296	112.26	101.77	101.9	107.41	108.64	105.79	109.08	102.85	104.92	103.8	102.01	111.47	98.614	101.83	105.29	104.33	112	102.33	105.47	107.65	107.71	103.41	101.41	96.939	100.5	102.23
100.7	108.05	110.17	106.99	104.65	115.05	113.06	113.15	109.46	110.8	113.38	105.94	113.11	111.34	108.35	114.16	110.36	104.99	109.82	110.98	110.53	109.44	103.57	113.66	109.11	106.8	105.6	103.51	115.45	115.29	109.87	107.99	107.77	111.21	106.84	106.71	109.19	113.65	109.8	110.69	113.84	114.11	110.78	108.51	112.29	104.06	115.74	109.04	110.89	118.36
101.55	104.8	105.63	105.7	106.53	110.25	104.24	103.68	106.74	107.68	100.17	112.06	107.09	111.89	102.92	102.8	106.77	102.65	102.45	113.78	106.73	106.02	106.55	105.92	99.546	104.66	105.99	108.44	99.03	104.75	108.5	104.79	105.06	110.86	101.42	107.82	104.65	107.84	104.63	102.09	98.2	104.08	102.22	101.84	108.1	105.15	102.38	110.66	101.05	105.57
107.43	111.69	118.48	110.98	104.04	111.24	112.59	106.42	108.44	110	113.66	113.26	102.92	105.03	118.68	107.99	103.67	108.43	118.91	108	112.9	113.84	107.06	113.48	113.69	114.01	106.92	115.94	112.01	107.65	116.42	109.16	108.82	110.24	109.28	109.73	108.63	107.26	103.88	112.42	110.33	114.48	111.97	110.02	108.12	110.96	110.88	109.23	110.26	111.56
105.84	105.28	99.125	91.849	105.87	103.31	106.47	102.37	109.68	99.733	98.52	103.6	101.8	105.44	101.79	98.352	98.579	97.306	102.98	100.5	107.13	103.33	96.371	104.79	97.485	99.889	101.46	101.94	96.636	93.112	100.5	96.488	107.9	97.603	94.757	101.88	102.41	102.71	99.269	104.97	98.751	109.99	101.46	97.774	102.13	98.299	99.97	105.99	102.2	94.014
98.654	106.92	95.951	104.39	100.95	94.706	101.38	99.681	103.64	101.36	104.66	96.031	101.42	98.247	100.25	100.79	101.96	103.13	97.878	98.365	94.074	106.82	97.735	96.249	107.76	102.43	100.08	99.795	99.838	104.71	101.12	102.63	97.845	100.79	102.36	102.11	101.51	103.47	102.19	98.872	97.802	97.686	95.76	106.55	95.695	99.385	105.57	99.703	103.6	105.82
107.53	100.19	108	105.14	102.76	107.65	101.82	103.94	102.97	106.48	105.97	102.1	103.25	103.22	99.308	104.01	102.07	101.26	103.52	107.31	102.43	96.77	103.67	106.57	107.59	101.81	108.5	104.79	101.94	107.04	105.36	106.97	102.18	102.94	106.38	97.431	105.67	112.1	107.42	107.61	106.16	103.5	102.51	102.04	101.35	109.63	106.13	106.72	105.52	106.92
103.52	108.02	111.25	110.32	114.12	103.83	110.81	105.38	107.85	110.31	109.77	106.81	104.01	106.91	105.44	101.61	108.14	107.13	105	109.06	108.48	105.37	112.31	109.71	108.36	107.48	108.29	110.55	104.84	113.95	108.08	113.14	111.26	109.31	108.99	105.33	113.51	108.27	105.06	104.5	108.75	112.53	113.53	105.08	104.64	105.93	106.4	112.2	106.44	104.57
92.61	96.696	95.613	103.97	96.256	101.87	101.07	100.5	99.221	102.95	97.722	102.94	107.34	96.186	105.55	98.28	100.36	106.08	98.954	101.98	103.04	89.293	101.79	105.63	98.582	105.64	93.248	99.477	95.477	101.91	99.426	98.686	93.731	96.76	96.313	92.739	94.423	102.21	102.6	94.946	99.125	99.411	101.48	98.814	105.79	104.68	101.43	92.389	102.36	98.252
103.68	99.942	99.891	101.1	101.76	104.1	96.968	103.34	104.53	101.61	105.38	94.17	100.74	102.99	102.5	103.97	99.66	99.524	98.71	100.13	96.837	98.458	102.66	105.99	111.31	103.06	103.46	109.95	104.8	99.109	103.37	104.17	102.46	99.438	100.74	99.185	100.14	103.47	94.4	99.766	96.658	99.8	97.656	98.405	103.62	101.31	102.77	99.423	97.815	100.14
105.29	109.45	118.5	112.7	111.78	112.96	111.75	106.37	115.59	107.76	111.09	116.66	117.78	113.07	106.62	118.35	120.02	115.02	111.02	110.32	112.1	106.57	112.59	113.31	106.4	114.58	107.1	113.67	118.26	110.81	112.76	107.55	112.27	113	118.75	109.3	108.19	108.25	109.12	106.6	108.67	108.29	108.27	108.42	114.99	108.76	110.14	112.07	105.44	112.46
112.4	106.72	96.633	108.39	102.88	104.84	110.3	107.33	104.46	99.017	103.93	106.79	108.32	104.96	109.4	106.94	103.57	104.36	108.35	105.04	110.8	102.45	105.29	105.77	106.78	100.84	98.902	117.49	106.26	105.01	106.83	96.552	109.8	109.33	106.43	103.42	107.67	99.263	108.87	103.37	103.37	103.34	107.54	99.545	106.88	108.04	99.923	103.09	110.75	107.02
100.52	110.08	106.35	105.03	106.55	106.51	109.55	105.73	114.42	108.53	104.54	104.84	112.21	102.18	110.04	109.58	105.62	106.33	105.34	106.97	103.43	104.12	109.64	105.35	110.42	104.36	105.37	109.02	105.38	111.11	109.63	105.54	106.83	105.76	111.9	110.34	105.99	101.83	108.14	109.45	107.83	102.61	105.9	107.18	107.97	105.5	106.43	110.41	108.72	108.91
107.42	103.77	103.07	105.51	107.86	109.85	105.5	106.28	103.81	104.26	104.94	103.15	107.99	108.16	108.32	106.95	109.17	108.95	106.25	105.32	110.15	101.13	110.81	104.35	110.49	104.09	111.47	110.05	108.8	99.159	104.53	105.54	103.51	111.69	102.13	109.98	100.91	104.32	103.99	107.29	104.66	110.58	105.45	109.88	109.9	108.39	108.18	113.47	109.66	109.66
112.88	109.85	109.98	106.2	112.31	109.25	116.24	110.46	117.76	111.67	105.38	111.5	112.48	108.35	113.37	109.47	112.47	110.26	108.46	112.47	106.67	113.52	111.53	103.77	105.66	116.69	115.45	113.19	106.74	108.51	100.76	111.86	106.02	115.25	114	109.18	113.32	111.24	113.26	113.17	111.33	112.61	109.08	112.48	112.27	108.64	111.72	105.92	116.05	109.98
105.41	102.89	106.37	97.178	108.04	103.07	106.52	107.63	110.44	107.29	102.27	107.45	112.21	108.32	109.64	105.18	106.56	103.6	107.73	104.56	108.03	102.82	108.2	105.13	109.66	104.42	100.3	105.55	108.24	106.23	107.51	104.65	106.72	103.75	105.75	118.32	103.41	103.71	102.16	106.89	102.31	99.867	113.19	109.69	106.31	104.77	107.92	102.09	98.224	97.416
107.6	103.47	110.64	112.19	109.61	107.02	111.88	102.86	103.01	106.32	104.14	107.76	111.21	101.45	104.73	106.7	101.85	105.72	103.5	102.85	112.96	108.07	109.07	105.45	112.08	102.33	108.34	111.01	107.81	107.9	106.23	104.9	100.88	106.45	107.1	104.15	106.73	104.8	110.25	104.11	109.6	106.23	103.68	105.84	103.01	111.33	100.02	102.84	111.58	104.69
105.82	106.29	109.64	108.9	108.4	108.8	105.26	108.89	110.23	100.8	109.78	101.03	108.06	106.87	104.82	107.16	101.91	108.3	107.76	100.69	103.21	110.74	108.2	108.35	102.2	112.32	110.64	107.82	112.02	108.58	109.18	107	104.37	106.98	109.51	102.07	113.27	104.79	105.57	112.38	111.4	102.29	105.94	110.77	113.18	105.44	106.83	106.97	105.87	103.07
107.7	107.39	111.42	101.28	104.77	104.76	113.07	108.62	102.36	109.13	108.25	108.4	110.55	113.42	101.74	105.02	107.64	105.24	100.7	106.28	104.64	108.74	109.17	102.64	110.06	112.44	100.07	102.03	106.6	103.14	101.83	105.04	104.44	106.69	102.22	106.9	105.37	105.38	110.36	106.84	98.797	104.37	103.02	105.64	100.33	99.235	103.03	105.13	107.85	110.36
110.39	109.84	107.36	110.29	108.31	108.77	111.37	112.42	106.89	112.17	105.42	109.18	114.36	107.31	112.02	105.65	114.51	113.55	110.68	111.76	107.61	106.7	111.31	112.23	106.43	110.74	106.59	105.88	107.29	117.16	112.88	110.6	113.41	106.43	112.49	110.43	113.29	113.83	109.98	115.13	110.62	112.36	106.73	111.89	108.26	109.26	109.06	105.98	113.81	116.64
109.38	112.83	110.78	108.34	111.88	114.25	111.55	112.24	113.68	105.84	110.62	116.88	112.97	114.01	115.82	109.2	105.54	115.35	106.74	106.48	113.19	109.12	110.48	113.94	114.16	117.06	114.6	113.92	106.65	111.48	108.65	111.16	109.16	112.49	113.14	112.28	111.84	109.48	113.21	114.11	109.71	116.17	111.82	119.31	110.25	112.48	115.12	116	115.38	107.51
117.72	120.12	117.59	115.12	116.72	116.04	117.4	112.55	121.89	122.12	115.62	116.02	115.61	113.44	113.92	113.72	115.44	117.82	113.58	115.63	117.12	113.61	116.3	114.2	120.49	119.95	114.61	116.35	120.09	117.99	114.69	118.8	122.13	119.2	116.76	117.88	111.29	113.78	115.76	114.3	119.52	119.7	118.6	115.71	119.66	109.55	110.67	119.3	124.23	117.43
109.48	102.33	105.01	107.23	103.67	104.31	108.43	97.359	101.4	105.97	109.24	108.59	108.5	104.94	113.68	106.85	106.98	105.81	107.41	103.59	105.02	103.64	100.05	102.5	101.87	97.635	108.46	107.06	106.18	101.7	108	108.99	106.53	105.27	103.22	102.42	110.23	109.05	98.292	101.92	101.67	110.76	108.81	110.12	102.99	98.82	101.26	114.43	106.31	104.96
106.11	103.12	102.01	106.64	105.22	103.75	110.73	101.11	107.51	96.448	101.85	97.972	104.89	104.41	106.62	110.96	105.32	101.81	100.09	105.91	102.09	100.79	105.56	106.56	94.004	103.2	106.78	109.34	100.01	103.89	100.14	98.054	106.97	108.53	100.57	104.09	106.89	106.7	95.542	104.31	102.07	104.74	104.97	102.37	109.41	103.15	105.38	105.92	106.14	103.46
105.15	101.14	103.17	100.36	106.75	99.552	99.104	91.923	95.392	99.667	93.199	107.1	97.358	99.612	102.06	96.433	97.851	99.834	103.13	104.67	99.44	102.38	104.53	99.831	97.487	100.21	102.13	99.391	101.32	103.76	99.087	103.88	108.84	102.65	98.203	104.03	98.946	99.423	96.215	105.16	101.94	105.31	104.88	106.2	96.052	104.51	98.768	101.66	106.58	98.709
106.59	111.11	114.76	112.18	112.91	109.84	114.88	107.75	108.47	108.86	110.12	111.25	111.58	110.53	114.35	103.57	112.55	111.63	110.6	108.55	116.74	110.01	114.27	110.15	111.54	112.03	113.69	111.67	116.24	103.98	115.67	109.78	111.2	112.96	109.23	110.85	113.32	112.94	111.22	114.52	112.36	109.37	113.11	109.95	110.86	113.33	108.63	112.09	106.53	107.12
116.76	115.14	114.6	110.69	114.7	109.01	106.64	111	113.64	109.45	111.05	113.6	116.39	110.32	114.5	108.67	111.99	112.29	107.17	111.36	106.8	109.53	108.03	106.39	116.37	109.19	106	112.01	108.91	111.54	108.64	103.82	109.86	112.26	107.63	110.32	107.59	107.21	111.16	107.75	109.47	109.54	107.24	106.49	112.5	115.78	105.55	115.79	114.7	109.18
102.71	93.414	105.83	108.29	103.24	102.44	103.93	103.39	108.46	108.39	103.89	106.23	102.69	98.178	105.79	101.02	101.92	103.04	102.93	106.48	110.37	100.84	106.05	105.68	106.2	101.66	103.75	108.16	104.44	110.26	101.4	105.03	103.49	105.62	104.86	100.19	105.33	112.75	105.15	99.983	108.5	103.45	102.61	96.131	102.35	103.76	97.731	106.18	105.79	105.84
108.37	107.28	111.23	109.18	116.77	112.78	109.81	111.07	108.07	115.08	115.05	111.75	108.82	109.98	115.14	111.8	114.06	113.45	113.11	109.94	108.94	115.11	105.95	115.76	116.57	107.88	110.18	117	113.39	117.74	104.71	112.19	109.13	114.06	105.43	109.33	104.4	115.12	115.94	109.82	112.34	111.27	113.63	108.27	106.88	111.45	108.56	112.82	110.26	112.79
103.68	107.72	107.94	107.47	110.09	106.6	106.91	109.37	100.79	103.08	104.52	99.765	106.13	102.9	101.86	103.95	107.25	105.83	109.16	108.91	102.18	104.67	111.35	109.03	111.12	103.34	105.17	107.72	110.28	106.13	106.86	108.32	109.84	111.36	109.64	112.93	107.05	105.19	105.98	109.91	99.437	104.94	103.23	107.96	106.51	110.77	110.79	107.22	106.12	105.78
107.32	105.11	106.23	103.74	112.77	110.49	102.48	107.57	107.28	103.37	108.82	105.99	101.47	104.61	106.64	108.77	107.96	110.1	107.4	104.26	105.81	108.89	104.93	101.6	103.52	102.88	109.63	102.33	101.53	104.19	108.87	110.19	102.37	100.82	106.72	106.68	105.15	103.8	108.63	101.68	100.61	108.53	109.54	106.62	105.84	104.89	104.52	99.633	104.17	112.03
104.67	106.67	108.36	97.576	106.49	108.26	102.23	98.661	100.82	100.01	105.52	104.29	103.53	97.911	105.24	105.88	107.39	110.66	107.07	107.21	107.59	95.008	106.2	99.05	100.3	108.05	103.38	99.918	95.266	97.132	103.38	97.615	101.56	107.77	105.66	106.78	106.44	105.55	110.01	103.64	99.419	107.71	105.69	114.7	97.869	105.34	112.2	106.19	112.65	104.55
107.69	104.38	105.49	103.88	108.65	100.6	107.04	104.77	101.67	109.91	111.41	109.28	109.93	109.47	110.49	99.991	101.32	105.69	108.57	108.03	106.61	105.49	102.34	107.45	104.34	102.37	103.36	106.8	100.32	113.59	107.03	107.74	107.5	107.14	102.89	110.89	106.27	108.65	105.32	108.58	112.48	102.56	103.39	112.09	104.85	101.98	103.21	103.76	110.2	101.14
104.46	106.98	108.23	106.83	104.01	110.32	103.73	109.91	105.19	103.98	105.08	105.66	104.07	106.79	111.5	108.72	98.582	101.77	103.33	106.66	101.74	108.04	100.03	107.81	105.72	102.01	103.28	111.85	106.7	105.59	106.32	104.9	107.11	106.37	104.46	108.97	108.98	112.5	108.82	104.1	100.9	106.62	104.99	106.86	104.41	102.61	107.78	103.96	104.88	102.11
104.04	97.87	101.02	95.203	100.31	103.71	107.28	98.602	99.731	99.101	95.21	96.061	97.542	94.754	101.44	99.332	99.58	100.99	101.53	102.46	95.679	104.38	101.92	98.324	101.38	97.767	103.84	98.898	100.27	97.957	103.88	101.07	101.49	101.37	95.956	104.42	101.92	103.56	103.52	107.04	97.217	97.755	97.637	103.84	105.19	104.68	106.3	101.53	98.599	100.89
103.77	102	110.1	103.57	108.57	109.19	105.89	102	109.51	103.29	110.45	101.9	99.227	107.45	110.57	99.247	101.72	103.38	107.45	103.55	108.12	106.67	108.55	110.01	100.82	99.661	103.8	106.44	101.02	99.163	108.38	109.52	103.12	109.46	111.46	102.31	102.15	100.59	102.48	104.59	102.22	107.99	102.93	109.29	99.973	108.1	101.67	100.01	101.86	102.45
107.72	115.48	111.8	105.42	105.52	105.15	112.33	105.24	111.54	112.54	116.42	114.18	108.42	112.62	112.91	114.58	113.8	113.82	111.62	115.82	117.1	107.57	109.75	112.14	114.81	111.9	108.56	106.9	112.31	104.39	116.5	103.58	113.22	104.19	108.61	115.68	107.96	111.05	111.38	111.37	107.46	111.57	108.98	113.85	110.24	116.14	114.65	113.58	115.42	110.7
113.71	117.06	112.99	109.13	113.19	115.64	106.39	109.13	113.82	110.96	110.36	110.83	116.5	108.22	109.74	113.13	113.98	108.23	110.67	107.88	109.13	106.01	113.53	115.51	113.35	110.52	110.58	111.29	114.01	107.41	105.63	112.64	113.65	104.21	114.33	112.42	104.98	112.28	108.16	110.51	110.06	111.61	108.11	109.71	117.09	114.58	103.98	102.69	110.36	107.54
105.84	106.76	98.389	102.63	103.54	101.57	105.16	98.139	100.71	101.01	99.673	101.96	99.106	99.858	104.02	96.009	98.782	97.34	103.56	101.27	96.84	99.039	100.08	100.08	101.27	101.92	101.96	101.41	96.795	107.3	100.78	99.33	108.03	98.612	104.69	106.46	98.711	99.862	103.98	99.064	106.24	95.758	100.28	101.89	101.77	107.01	98.122	99.723	100.96	101.96
111.26	108.16	108.3	107.78	109.65	112.25	111.49	115.81	113.28	108.09	113.89	111.57	115.48	115.94	107.66	106.74	106.4	114.22	112.63	103.89	109.88	110.67	108.62	109.6	112.65	108.34	107.35	108.62	110.53	112.94	115.93	109.03	115.68	109.98	106.21	106.96	110.18	106.81	113	113.16	111.68	113.63	106.42	111.64	107.81	110.15	110.58	114.94	111.62	113.65
103.24	105.5	109.95	107.36	110.84	105.65	103.62	102.86	100.52	107.71	101.19	106	104.12	106.51	103.71	105.57	109.07	106.79	101.88	97.552	109.05	107.42	102.62	106.07	102.81	107.49	100.24	109.42	106.16	104	112.02	106.63	112.53	109.73	104.35	107.61	104.43	103.09	114.01	108.52	102.38	105.57	106.22	109.48	112.97	98.587	111.96	107.48	109.39	106.73
101.82	107.93	99.449	98.77	107.22	103.72	103.96	109.97	102.32	100.27	102.86	107.14	105.53	109.29	105.45	102.99	104.17	107.98	102.14	102.7	105.1	103.67	107.27	99.837	98.773	108.2	102.81	106.74	98.423	110.46	111.42	107.14	107.19	103.39	105.52	108.84	109.12	97.561	103.92	99.232	107.24	99.636	105.66	107.24	100.77	103.84	101.4	106.18	105.71	102.38
109.23	112.17	119.53	116.13	109.76	115.03	113.92	104.83	118.47	104.39	113.36	106.52	114.88	113.03	110.14	114.03	109.95	107.24	107.28	114.62	109.4	119.09	109.93	109.88	113.19	116.1	116.62	110.59	116.27	112.39	114.51	111.56	110.38	111.86	111.06	104.3	119.55	112.87	105.9	110.73	108.72	111.98	108.67	111.34	105.61	117.57	113.39	110.85	110.92	112.42
118.88	108.86	109.41	106.79	113.56	109.15	112.6	111.22	113.3	110.63	106	106.63	119.12	114.35	108.46	116.66	108.23	114.64	112.31	107.09	110.66	119.54	115.94	114.64	112.9	115.27	104.23	111.18	116.27	109.67	113.03	118.13	114.19	112.09	110.39	112.04	114.19	108.68	109.51	120.7	117.29	114.44	110.73	113.81	112.75	110.85	112.74	112.69	116.15	116.24
110.13	113.07	115.6	111.64	113.28	111.18	105.22	112.44	108.75	107.66	114.94	108.37	112.36	108.93	105.45	106.62	105.55	110.65	109.53	110.58	111.22	107.66	105.52	110.38	104.66	108.41	110.12	111.25	110.88	114.1	110.51	109.22	111.16	112.21	108.35	109.36	111.73	110.62	104.67	101.96	114.27	109.2	109.95	107.87	106.63	111.11	110.84	102.68	114.21	107.6
113.75	119.94	124.09	118.01	119.17	120.38	118.9	115.51	115.87	116.17	114.12	111.53	106.32	110.19	114.95	112.28	116.64	118.27	116.26	118.99	119.23	120.65	114.97	117.96	118.58	118.89	117.07	119.8	118.86	117.73	120.94	119.19	116.67	114.21	123.23	119.66	119.29	120.22	121.1	113.36	116.45	122.55	117.61	118.43	116.49	118.65	114.34	117.05	115.18	112.48
116.83	114.29	115.29	116.32	117.53	115.16	121.91	112.73	123.1	116.51	113.69	114.31	111.01	111.65	117.85	114.39	113.99	124.55	117.04	114.6	117.47	118.13	124.12	118.8	119.53	114.83	122.46	120.9	117.94	115.53	114.93	112.56	119.65	121.05	114.32	121.09	119.23	116.75	115.66	121.94	125.3	118.61	111.44	120.17	117.4	119.12	116.58	108.54	114.72	121.77
116.11	111.73	111.74	109.22	116.3	108.92	109.74	112.53	116.81	116.48	109.68	111.32	112.36	117.43	108.76	111.81	114.01	114.33	108.68	109.81	113.81	104.92	115.63	108.14	110.92	116.89	114.24	114.21	115.2	115.69	120.42	110.44	112.22	110.63	115.29	107.45	113.39	113.12	110.48	112.97	117.29	117.43	111.65	116.53	107.67	108.82	105.75	112.84	111.38	111.87
103.57	106.56	116.33	101.19	103.71	103.31	98.232	102.67	103.2	106.61	109.12	105.33	105.72	108.78	107.36	101.06	107.38	101.33	108	101.01	102.48	108.76	99.798	102.14	112.61	102.77	98.785	97.934	103.93	106.68	111.48	104.71	106.08	106.05	110.23	104.63	104.57	107.95	107.76	105.02	112.4	107.71	100.69	104.79	101.25	106.26	109.85	105.46	106.24	105.39
103.79	102.29	103.14	108.55	108.39	104.07	102.41	104.06	101.32	104.93	101.06	101.92	108.4	100	103.51	101.31	103.19	104.88	109.61	108.61	105.58	104.85	104.61	102.67	102.85	101.09	107.23	102.46	103.81	103.53	102.56	104.3	101.2	104.61	100.31	102.93	106.14	110.3	102.36	105.59	106.47	106.53	97.101	103.44	101.24	106.59	104.41	105.69	115.31	102.76
101.83	99.409	102.69	110.21	99.494	102.27	98.867	103.73	95.877	99.723	103.39	96.651	93.499	99.46	104.3	102.19	103.34	104.93	98.157	97.015	103.32	102.37	103.62	100.82	104.96	98.404	96.591	98.471	96.405	98.484	101.61	104.31	99.35	98.23	105.53	97.086	102.65	96.144	100.2	104.34	90.37	95.865	98.5	101.82	102.1	106.37	97.033	99.559	103.91	97.921
96.669	98.65	105.94	97.013	106.73	95.441	97.565	99.659	101.26	102.93	93.107	102.38	94.969	103.36	99.157	99.594	101.9	100.28	93.164	101.66	98.999	100.71	106.25	100.88	102.11	98.947	98.325	100.32	96.145	95.587	99.551	98.986	102.6	103.44	96.533	96.08	102.45	100.75	97.842	102.35	104.7	97.703	97.076	103.99	98.549	103.07	103.13	101.33	103.08	100.31
99.051	104.72	101.74	101.51	96.422	105.23	96.532	97.793	98.229	101.27	103.93	99.554	102.69	90.82	98.741	99.187	96.733	100.11	95.809	91.596	101.42	99.272	103.42	102.76	97.745	103.12	100.35	105.46	100.98	100.47	99.348	101.14	107.99	100.54	95.65	99.285	105.8	104.97	98.374	97.896	99.807	99.568	99.54	101.21	100.17	102.09	99.442	99.589	97.546	103.02
111.37	111.96	112.85	116.53	115.77	110.48	112.58	114.55	114.1	109.09	113.26	108.33	106.96	111.18	116.06	113.48	108.28	110.38	102.05	115.48	110.92	113.23	113.74	110.59	116.31	117.59	112.86	120.46	116.87	111.32	113.31	105.93	111.82	110.21	104.95	111.89	110.11	114.55	110.75	113.25	112.23	109.95	116.83	113.23	115.57	113.06	111.73	106.72	108.4	120.23
102.27	102.99	106.34	104.18	104.96	104.71	107.17	111.59	110.51	111.11	104.61	108.15	102.6	106.69	102.06	104.35	107.78	107.82	101.46	108.16	105.22	107.46	101.91	106.25	107.94	105.52	107.34	113.49	109.47	104.3	104.53	105.45	102.96	113.54	101.33	107.15	105.17	113.74	106.68	108.16	102.89	108.5	109.21	107.21	102.9	108.01	107.91	103.77	110.59	104.95
106.02	108.79	109.44	108.19	113.5	112.29	110.6	109.6	114.44	109.86	109.64	115.77	108.33	108.7	113.57	116.85	112.8	114.47	111.27	110.22	113.76	112.34	105.17	115.37	103.91	110.45	106.76	112.99	116.44	112.83	114.3	107.88	110.98	109.33	114.49	107.8	110.05	104.43	113.51	110.08	108.91	108.16	112.48	112.17	103.95	109.75	108.35	113.84	112.02	114.19
106.62	105.04	105.06	120.16	112	105.01	113.99	112.5	114.12	108.13	110.54	111.53	110.68	109.76	114.18	113.37	113.38	109.11	106.14	111.95	108.25	111.96	110.73	110.8	106.87	113.55	114.61	115.58	114.1	106.68	109.66	105.86	111.47	104.85	110.47	116.47	105.65	111.48	110.58	108.61	112.07	114.25	111.13	111.46	112.71	115.2	111.85	113.67	109.68	111.25
100.7	100.21	114.54	109.11	107.14	102.09	109.88	106.41	106.65	104.61	107.55	106.9	109.45	111.42	112.56	107.78	104.37	107.6	103.22	101.08	116.99	110.84	110.99	103.55	102.97	105.76	101.15	102.23	108.45	110.43	108.52	108.1	107.9	106.62	104.41	112.54	101.28	110.35	111.85	111.76	101.61	112.07	101.35	107.55	102.07	111.96	106.1	103.6	113.56	104.16
104.65	109.32	103.16	114.99	108.88	107.21	109.58	106.5	109.65	104.84	108.34	102.96	105.17	105.91	104.94	100.97	108.7	99.027	104.31	105.19	107.37	100.4	102.45	105.24	106.8	108.25	100.66	100.24	104.85	100.64	105.46	104.49	110.1	108.53	102.17	110.72	106.96	104.35	106.62	106.55	105.76	104.5	111.13	106.85	104.84	105.3	103.85	104.4	104.51	106.61
107.99	102.33	109.07	103.15	108.19	106.36	112.66	107.88	111.28	102.97	105.4	102.03	102.67	110.18	104.06	103.02	113.62	97.955	102.14	105.22	105	111.82	110.47	104.46	107.16	106.17	101.97	104.74	114.89	105.06	105.94	110.55	106.14	111.24	107.67	108.83	102.56	106.09	106.7	108.25	112.55	105.21	97.792	105.78	110.44	107.06	111.44	106.59	97.14	103.63
115.25	117.99	113.88	119.49	113.67	111.58	113.65	112.97	109.33	111.16	110.08	113.87	113.37	107.55	111.85	112.29	111.98	119	110.86	109.97	114.98	116.3	113.28	111.6	110.45	111.87	116.96	111.65	113.66	114.61	109.88	111.76	109.88	111.55	111.87	110.97	109.83	110.5	111.58	110.3	113.46	115.29	114.41	110.97	108.77	110.57	111.75	116.06	117.61	118.86
110.14	106.37	104.42	109.95	105.26	106.93	104.78	105.82	102.06	107.11	103.51	105.79	108.29	107.66	114.55	107.26	102.97	105.34	105.61	102.31	97.721	98.707	101.53	105.41	106.63	107.82	99.923	104.69	103.95	104.74	105.23	109.43	104.55	104.37	105.99	103.98	110.66	111.59	106.3	104.84	103.51	108.42	106.29	104.8	105.95	104.04	105.46	112.62	109.22	111.7
102	104.58	105.07	102.57	98.829	105.48	99.725	97.056	101.91	99.29	99.735	93.863	94.532	98.58	95.108	97.164	93.744	97.789	101.46	98.794	105.46	104.51	100.46	95.96	105.65	94.264	97.508	102.01	98.148	102.29	99.056	98.38	101.82	99.312	103.07	99.259	104.44	99.288	97.21	104.29	99.968	102.28	106.18	99.013	97.808	101.04	101.15	101.7	101.31	102.29
103.74	102.76	105.77	102.76	99.966	102.51	92.458	98.907	100.32	101.9	104.92	100.76	96.398	102.15	99.119	101.49	101.03	100.48	99.216	98.224	99.342	99.379	98.085	101.09	96.197	101.5	94.381	100.46	101.89	97.944	94.157	102.57	104.17	99.933	95.126	104.84	95.954	102.96	98.873	100.39	98.377	96.039	100.58	100.44	99.081	102.06	102.03	104.62	102.82	99.742
[truncated: 350 more rows]
[truncated: 150 more columns]
