# Supplementary material for: Genetic dissection of main and epistatic effects of QTL based on augmented triple test cross design
Source: PLoS One. 2017 Dec 14;12(12):e0189054. doi: 10.1371/journal.pone.0189054 (PMC5730204; doi:10.1371/journal.pone.0189054)
Supplement: S8 Supporting Information — (ZIP) [file pone.0189054.s008.zip › z4_1500_0.2_5.csv]

106.74	106	99.317	105.42	105.23	105.14	105.17	107.65	98.646	103.57	106.91	102.26	108.12	112.56	105.89	109.81	106.77	102.04	105.25	102.65	110.27	96.218	104.86	102.58	104.84	100.64	104.87	109.77	104.44	109.42	103.53	109.35	102.75	107.77	99.691	106.1	100.06	110.56	94.18	102.84	107.47	108.68	108.86	106.05	100	102.22	102.57	104.06	115.95	113.47
96.689	106.54	101.73	102.03	112.5	101.58	98.807	96.911	99.299	103.73	106.41	103.03	95.586	95.47	106.57	98.998	101.76	104.51	111.12	109.96	108.38	107.38	106.09	104.19	106.14	108.73	108.27	111.51	108.8	103.15	105.6	101.41	106.47	99.46	109.53	101.14	106.11	103.79	103.48	105.48	104.93	102.92	95.449	97.513	100.37	107.7	98.669	102.98	100.3	95.581
109.57	100.15	101.61	105.02	99.215	99.997	116.27	101.96	99.359	101.4	99.05	99.414	104.7	103.29	104.07	107.42	94.067	102.02	112.66	102.81	107.87	100.48	106.9	104.49	107.54	106.74	107.86	114.69	109.67	102.71	97.802	106.17	102.76	102.29	109.22	114.58	104.76	101.96	111.23	99.378	99.993	96.967	108.99	118.04	107.47	104.41	100.29	96.833	104.4	105.68
100.95	106.33	102.86	97.67	111.06	108.89	103.41	99.453	108	100.02	99.912	90.996	104.76	110.84	108.14	114.09	103.39	97.459	103.08	106.12	106.99	96.817	105.85	108.13	104.69	97.062	96.309	109.39	105.47	102.21	108.83	98.917	107.26	102.34	109.66	104.74	105.53	106.31	103.47	112.14	102.42	98.867	103.19	101.05	107.52	107.14	102.44	105.29	104.3	113.38
112.22	106.3	99.404	102.45	102.33	106.58	110.15	106.96	107.59	107.13	105.66	104.83	101.48	101.69	109.12	102.12	111.54	100.28	104.56	101.85	101.98	115.84	104.15	99.276	105.21	100.22	99.717	107.19	109.33	100.7	106.5	102.08	106.39	111.5	113.67	101.15	97.611	105.05	102.81	102.91	108.21	105.97	108.28	98.028	111.22	106.39	103.71	112.93	103.02	105.12
100.55	113.04	99.589	107.14	98.187	104.23	101.55	106.26	106.51	113.98	108.88	106.38	101.6	105.3	100.23	105.08	102.49	98.793	105.33	112.17	99.431	110.15	101.22	100.87	107.53	108.91	103.96	108.56	104.87	101.26	104.3	107	106.04	105.44	102.74	98.942	101.07	106.62	98.711	106.56	97.164	103.15	104.72	109.18	104.75	111.63	100.82	102.81	106.46	103.77
112.32	109.54	111.71	116.72	114.91	111.78	117.81	110.81	115.2	111.61	112.94	109.32	124.42	113.39	116.09	102.69	113.92	110.66	114.96	109.87	107.27	120.72	120.58	112.28	116.05	112.31	110.27	105.52	114.13	110.11	116.38	113.86	115.67	112.52	111.99	105.48	111.48	114.64	115.19	116.02	120.91	114.19	113.69	105.88	105.06	110.52	107.37	112.46	112.25	112.97
109.2	103.85	97.29	111.38	107.86	105.83	102.2	103.43	107.37	100.22	108.37	106.91	112.17	111.88	108.27	115.19	99.604	109.01	105.4	103.51	107	98.474	109.67	107.57	106.96	114.32	102.62	107.46	109.55	97.654	109.09	111.88	113.78	105.42	101.85	112.09	105.56	98.22	110.84	113.65	105.85	102.47	104.04	96.751	98.851	99.119	115.28	109.07	111.65	105.14
114.14	107.6	111.27	111.77	115.22	106.71	110.78	111.71	118.06	115.31	103.23	117.28	112.33	104.52	107.06	115.49	106.31	114.05	115.3	107.76	115.34	109.37	113.71	102.75	108.52	111.07	117.17	109.34	103.45	107.04	118.5	105.33	102.95	112.06	120.21	113.69	115.24	119.63	108.94	111.89	110.55	103.88	110.19	113.48	108.34	113.55	110.63	111.29	115.63	115.45
102.62	94.817	103.92	105.51	100.61	109.26	92.492	104.23	96.925	101.13	105.85	94.692	101.56	92.66	101.3	101.49	100.9	94.656	100.54	102.21	100.57	104.2	102.22	111.11	95.437	102.83	100.9	106.65	107.35	102.13	97.473	96.581	97.951	98.726	102.45	99.591	103.86	101.31	99.564	96.784	103.91	103.46	95.842	97.352	103.04	98.515	100.18	91.7	96.774	93.097
107.85	92.615	100.36	97.341	99.527	100.87	101	104.07	109.3	102.6	115.81	103.5	103.52	101.64	104.98	107.69	97.142	104.15	107.88	88.987	98.833	92.543	94.547	94.337	104.06	100.86	98.684	93.605	99.197	102.11	101.22	98.871	99.076	104.89	100.73	100.24	99.391	104.91	96.897	96.9	100.25	105.55	111.73	97.551	90.071	101.48	100.05	109.13	98.112	104.1
99.001	97.311	108.31	101.51	100.7	102.76	107.45	111.01	99.004	102.97	105.61	113.87	101.95	102.37	98.939	106.06	100.23	102.13	110.46	93.214	115.86	101.9	109.05	99.312	101.63	107.47	104.43	110.96	104.3	99.247	103.22	106.41	106.14	99.62	102.28	100.93	104.87	111.09	99.941	101.63	94.994	105.65	102.65	104.61	100.4	100.11	99.978	106.45	111.25	109.96
122.97	113.83	112.16	111.28	105.05	115.12	112.63	114.23	114.5	106.46	110.19	111.91	109.23	113.63	104.57	102.84	105	110.13	104.48	104.51	112.29	98.812	106.04	112.67	106.36	113.85	106.57	111.8	113.38	116.09	105.92	97.395	112.31	118.83	109.44	105.21	114.38	121.59	115.66	114.73	113.49	118.42	122.45	104.74	113.35	110.77	109.73	108.84	105.69	108.7
110.24	118.48	106.39	117.28	111.35	105.74	101.26	105.27	113.15	108.99	116.87	116.81	105.75	103.85	105.27	118.21	118.44	105.94	104.5	106.06	117.07	99.717	107.17	105.28	104.67	118.4	103.72	115.69	111.42	102.74	101.34	107.72	106.64	106.19	104.44	114.17	108.67	113.13	114.06	118.67	99.478	106.49	107.08	117.38	109.15	108.01	114.63	99.81	100.97	114.03
109.34	103.85	107.75	107.23	95.109	110.16	115.06	98.501	105.52	109.45	98.788	105.63	115.01	109.3	106.9	103.16	110.79	103.56	111.59	95.868	106.29	107.98	103.51	115.41	106.45	102.47	106.81	99.525	105.1	104.4	108.71	120.08	106.78	110.88	106	104.74	101.26	98.501	114.09	106.93	108.75	102.11	114.45	103.45	110.96	107.39	106.38	102.53	106.18	104.76
102.57	99.635	97.967	105.19	98.915	107.62	98.952	92.073	101.01	104.71	96.318	98.922	98.415	97.978	100.23	100.38	98.237	104.17	101.98	101.54	87.634	95.645	110.41	100.65	92.414	95.083	101.81	101.86	96.058	105.11	99.123	97.155	100.97	102.7	91.008	97.381	97.728	93.396	94.14	100.19	109.93	105.02	97.75	104.42	98.384	92.92	102.4	106.65	103.97	97.984
117.91	116.32	113.31	108.8	117.04	105	116.64	113.42	115.83	117.36	112.42	113.18	109.66	114.16	112.18	114.47	110.75	111.57	110.26	113.97	112.37	113.98	119.77	111.41	111.39	111.31	108.89	102.32	110.82	114.45	121.15	108.69	102.8	115.87	114.54	112	108.76	114.39	112.21	112.54	113.68	116.54	106.83	115.1	107.32	114.87	120.11	120.86	110.51	116.96
102.28	102.37	107	104.76	93.709	106.34	102.01	103.26	107.76	102.78	113.51	104.92	98.043	110.27	103.46	105.84	95.153	109.54	104.9	104.65	108.64	106.21	99.58	97.674	104.11	103.27	103.36	102.75	101.38	100.06	97.663	101.79	106.97	109.69	95.476	100.44	111.28	105.83	89.96	108.19	105.33	101.29	107.41	99.28	103.26	111.79	93.718	99.065	108.88	102.74
105.85	97.229	103.96	101.69	105.19	95.494	95.69	104.56	90.193	95.389	100.57	97.898	100.77	101.01	102.14	102.05	89.68	92.072	96.699	89.677	99.129	94.669	101.2	96.672	102.59	97.658	99.536	100.57	99.024	107.47	100.13	103.86	103.91	104.43	104.29	102.13	106.99	96.74	108.94	108.94	98.937	102.15	101.78	105.64	99.27	101.98	101.31	109.37	98.41	99.418
90.745	97.357	95.212	102.95	104.82	93.631	97.82	102.51	104.81	93.307	96.335	101.53	95.08	104.78	106.14	102.92	95.787	103.39	109.46	96.622	102.1	97.059	96.404	103.63	107.31	90.018	104.8	91.255	95.465	104.74	99.191	99.367	104.48	95.664	97.936	94.339	99.885	100.52	95.149	99.098	89.556	96.292	103.36	98.828	98.194	99.888	102.88	95.433	94.499	98.08
107.02	97.56	106.89	107.87	94.446	107.42	104.67	107.8	110.36	107.29	104.58	109.6	103.71	113.19	116.55	108.96	108.14	105.89	107.56	112.35	115.26	106.45	114.25	112.73	104.91	92.525	110.97	112.38	110.18	107.96	116.67	111.95	106.01	116.3	101.58	107.19	105.53	117.85	117.58	109.03	112.46	101.82	109.87	115.52	112.05	104.41	106.33	108.33	112.04	108.15
118.6	113.63	115.16	114.89	107.55	105.56	115.99	118.47	116.28	110.76	111.11	106.14	105.7	107.7	110.92	111.01	105.81	108.02	112.29	107.48	120.1	99.407	110.4	116.66	107.94	111.07	110.25	114.71	104.6	105.97	112.81	102.01	110.5	108.19	103.57	110.7	111.1	107.86	111.19	117.53	108.92	111.32	112.94	120.59	111.55	113	110.17	113.65	99.052	103.92
113.83	104.74	106.13	108.27	109.65	105.83	116.3	115.21	105.83	104.91	113.47	117.18	110.31	110.67	109.15	106.92	112.65	111.33	119.73	109.74	109.2	111.09	114.79	111.31	117.98	110.3	115.63	110.31	112.54	103.94	116.49	109.92	106.73	118.98	112.96	111.26	115.07	106.35	111.52	109.13	106.65	105.8	105.78	115.92	107.24	113.6	117.57	106.13	108.24	114.99
100.73	103.94	114.58	98.131	110.46	110.13	101.06	106.55	108.19	101.27	110.02	107.13	109.06	109.36	119.34	107.49	112.24	103.58	96.958	109.61	112.16	111.37	117.01	113.13	101.95	110.2	105.6	106.13	99.648	97.204	107.09	99.465	103.1	111.02	109.47	100.51	100.67	104.75	106.84	108.31	102.24	99.097	109.24	113.03	104.4	99.365	104.06	106.8	105.93	98.94
103.09	96.792	108.09	100.81	103.72	95.464	105.56	106.99	112.93	110.03	101.96	101.59	100.94	100.05	106.07	102.58	102.5	118.84	96.33	100.57	105.27	104.44	111.42	102.81	105.8	114.48	107.12	105.27	99.623	104.88	103.46	99.758	106.77	105.67	107.9	108.87	108.31	103.52	111.84	100.99	106.24	102.46	118.7	103.89	106.23	110.31	99.58	111.02	105.92	110.59
98.617	103.19	107.31	96.004	101.64	100.89	100.38	99.12	93.869	97.713	105.6	98.156	105.31	94.494	112.52	98.162	96.663	97.381	97.923	95.964	100.68	107.16	91.523	103.69	91.639	99.636	102.09	92.365	99.834	99.71	100.64	102.25	104.29	98.092	100.24	99.243	89.718	95.554	100.96	95.355	94.673	92.975	101.47	100.9	101.82	102.61	99.059	96.388	90.709	110.14
107.02	115.85	96.677	103.52	107.72	101.24	103.07	101.72	109.71	106.01	105.33	107.31	105.77	108.65	114.62	104.08	104.07	108.8	109.42	106.54	112.09	103.72	102.3	105.61	102.44	105.89	106.95	107.37	107.39	100.08	103.76	107.5	107.64	112.08	109.84	96.442	109.54	110.79	110.24	99.032	99.31	97.281	103.5	107.57	110.06	101.79	99.815	107.4	111.62	98.752
105.81	118.32	124.36	110.99	112.02	114.89	110.68	107.91	114.25	106.9	97.963	110.49	114.7	107.08	122.24	105.99	113.13	116.56	108.28	116.63	101.71	113.09	107.76	119.42	108.33	112.27	114.17	110.55	109.27	112.54	108.36	113.33	106.5	114.77	111.01	108.46	105.6	118.73	118.94	122.97	109.61	107.53	105.4	104.71	110.13	111.61	113.46	109.49	117.76	113.58
111.05	105.25	107.75	110.07	108.27	111.54	107.42	105.53	106.49	113.23	114.44	114.51	105.15	110.09	108.7	103.7	112.8	110.57	107.37	106.56	99.174	103.13	109.9	112.34	112.25	108.64	109.86	111.57	108.51	112.41	112.46	107.73	116.06	114.26	118.68	109.63	115.69	103.42	99.199	117.61	120.5	107.06	111.28	118.43	115.54	113.07	109.08	110.97	116.95	123.3
108.05	109.37	103.08	104.36	106.91	106.95	95.21	104.19	108.61	103.9	107.33	106.1	96.366	100.14	108.22	109.8	99.697	109.22	106.59	90.43	98.824	101.07	107.77	101.41	105.67	103.79	110.26	95.505	114.11	103.1	105.75	103.1	112.48	104.4	108.05	105.69	93.498	103.49	102.27	101.07	99.836	106.69	97.425	101.46	115.38	111.9	99.389	105.04	102.53	113.15
104.34	113.26	107.15	112.98	108.62	112.66	105.72	106.69	105.97	106.58	99.987	100.05	99.911	112.16	103.41	113.99	100.19	109.59	111.47	112.02	102.98	95.506	101.66	110.21	101.61	98.864	111.13	111.42	103.61	98.312	108.35	107.42	103.7	106.44	103.28	104.79	96.973	106.24	112.43	102.07	102.25	110.29	104.28	102.82	106.13	108.45	101.03	107.82	109.33	112.16
97.028	106.09	105.14	101.02	101.15	104.85	110.1	98.687	104.48	106.17	111.8	105.22	110.7	97.802	111.95	106.38	98.312	101.63	101.75	103.22	100.64	109.99	106.13	107.09	103.88	105.66	104.14	96.202	107.33	110.53	107.91	110.56	94.147	110.82	96.428	114.95	113.13	101.84	116.2	107.11	95.216	103.01	102.02	101.44	104.85	112.86	108.1	100.31	101.38	107.56
98.181	100.58	98.17	106.99	101.67	107.68	107.29	104.14	101.19	102.55	102.13	98.751	104.83	104.35	99.576	104.18	98.337	96.98	103.85	102.36	104.65	96.481	91.786	94.537	104.67	95.781	102.93	104.2	102.36	107.19	108.16	109.31	96.638	102.66	104.71	102.78	95.295	107.59	99.688	94.705	96.761	103.85	110.77	90.069	103.1	101.47	96.311	106.33	96.742	96.391
96.594	106.57	105.22	111.37	116.07	98.464	109.48	106.92	107.22	114.5	95.01	111	108.19	109.76	101.11	106.3	95.031	105.06	100.68	118.41	98.379	106.72	108.17	106.33	105.62	107.02	108.83	111.55	107.75	111.37	107.23	105.75	102.82	99.867	110.52	101.09	103.82	105.88	110.03	101.58	102.4	104.79	101.09	114.41	102.22	103.74	105.3	99.196	112.4	103.39
96.89	100.81	93.999	98.818	101.54	101.86	90.574	102.36	102.81	100.39	102.55	104.55	96.478	109.47	100.89	92.426	97.807	107.04	107.72	101.21	103.65	96.3	99.638	100.33	95.491	94.01	102.33	90.833	101.22	101.4	97.969	96.115	101.69	108.62	93.334	98.751	94.855	101.44	103.52	100.75	100.37	90.663	105.27	91.948	103.18	105.13	106.07	101.95	106.07	103.44
114.35	109.43	98.548	102.85	111.18	108.02	106.53	104.21	103.51	113.16	108.27	112.02	101.13	111.37	105.52	112.19	111.87	105.79	102.69	106.66	101.91	104.04	103.04	108.8	97.159	99.481	107.32	110.17	111.41	105.64	104.7	112.61	103.89	114.64	109.89	104.29	121.88	101.37	97.69	113.15	108.58	99.986	103.71	106.88	107.85	114.4	110.74	101.67	104.48	107.57
102.8	110.53	102.3	98.445	102.19	110	101.46	107.53	109.98	110.49	103.7	110.92	115.92	96.513	106.1	105.35	110.28	110.61	109.83	108.03	108.47	105.27	114.02	108.81	105.64	103.3	103.27	99.921	117.01	106.18	99.607	106.44	104.33	107.84	102.71	110.95	111.58	116.65	102.34	105.64	105.52	104.6	112.78	110.1	98.297	113.2	109.4	94.906	109.55	110.78
116.52	115.49	114.02	109.82	117.32	104.48	106.02	109.12	110.67	107.07	110.48	112.03	109.75	108.08	105.79	111.34	106.14	117.38	104.31	115.85	113.66	120.23	116.09	116.13	113.31	114.24	113.59	106.56	105.24	110.62	107.32	114.48	112.09	109.93	115.51	94.879	109.98	111.97	111.25	118.45	103.49	109.58	115.33	111.87	113.65	116.62	112.88	117	113.24	111.2
116.43	113.48	115.93	120.04	105.38	105.03	108.42	107.6	114.43	111.86	112.55	106.74	109.08	104.29	112.35	109.33	109.87	113.5	107.97	118.41	107.85	109.42	115.82	108.28	113.34	110.55	109.68	109.22	106.14	114.81	110.86	102.22	111.99	111.67	102.59	120.44	113.36	111.9	111	114.15	110.61	108.64	115.3	115.07	112.71	102.6	114.07	119.42	106.54	111.88
96.683	105.35	101.76	105.77	97.733	102.17	101.92	99.498	90.905	106.25	98.939	105.68	93.739	98.973	89.914	96.251	98.176	101.79	94.536	95.701	98.986	102.82	99.42	97.765	102.82	98.812	95.391	99.38	94.975	98.362	100.64	105.21	100.03	101.81	106.21	100.32	100.55	98.449	90.779	103.8	107.25	98.269	92.19	100.92	91.472	109.79	94.928	99.25	96.795	108.53
115.29	114.49	108.78	116.66	115.36	117.45	123.98	111.13	109.21	121.57	115.51	121.59	116.63	112.15	113.88	112.65	109.34	112.45	118.38	113.66	121.86	114.24	116.66	119.16	110.12	118.56	119.58	118.31	115.62	126.8	116.14	111.75	118.03	118.87	124.29	114.21	128.25	105.4	113.8	115.17	108.51	114.74	121.09	106.83	112.13	111.18	116.56	117.51	121.86	105.61
110.29	120.36	115.99	109.01	115.99	119.31	113.6	123.63	114.67	111.21	123.5	114.8	119.34	112.1	110.48	118.91	108.61	117.51	114.72	112.53	117.49	111.72	118.07	110.71	119.96	119.91	120.83	120.24	121.63	114.86	114.02	116.15	118.66	116.23	120.08	116.6	114.39	116.32	112.3	116.14	123.89	116.95	114	116.51	117.93	121.84	122.55	106.29	118.78	118.01
104.92	105.2	112.24	99.18	110.38	109.69	114.65	99.268	99.953	111.93	102.87	97.216	100.6	103.47	102.86	112.63	110.46	105.45	107.15	104.68	107.27	103.49	116.89	112.8	109.27	105.83	108.18	101.12	100.05	97.847	110.16	111.91	108.25	109.03	110.83	107.95	100.21	106.94	109.17	112.35	104.28	103.84	103	103.74	105.35	102.27	103.59	109.19	111.84	97.646
110.05	118.81	110.35	117.88	106.97	106	104.15	116.96	109.65	115.57	114.02	108.52	117.56	104.25	118.03	113.85	113.12	109.13	111.58	120.71	116.95	104.65	119.77	113.05	118.73	107.92	114.11	114.84	112.85	109.5	116.68	112.71	114.96	119.54	108.22	118.87	107.97	109.42	124.88	109.89	120.33	113.27	117.65	100.95	123.16	111.7	119.78	105.89	117.44	112.11
107.36	107.58	107.67	105.84	106.94	104.87	105.6	110.51	102.93	109.27	100.42	103.46	104.19	102.07	92.116	102.42	111.44	111.42	103.96	102.06	103.01	108.47	103.88	111.66	111.13	109.38	104.32	108.38	103.85	107.45	117.78	103.72	102.67	112.34	104.53	107.4	106.45	99.433	103.28	102.44	104.53	109.61	104.46	105.99	107.63	109.56	110.84	101.19	106.34	105.33
96.328	109.28	95.783	99.456	99.021	89.556	93.601	106.42	89.63	103.24	84.265	114.39	98.212	100.08	100.91	98.889	100.31	95.051	100.13	101.72	111.12	96.775	97.244	101.98	105.66	100.29	94.216	98.15	96.304	100.13	95.213	101.87	104.93	102.84	111.03	99.095	95.062	101.17	95.88	103	111.98	111.03	97.421	104.28	104.65	98.02	104.21	97.705	102.27	105.33
111.28	99.507	111.4	108.93	107.45	118	112.5	112.59	112.18	103.76	115.45	109.09	113.94	116.28	108.54	112.01	111.86	113.2	115.95	114.37	123.12	113.54	100.12	107.67	99.916	109.85	112.42	115.05	109.54	104.69	107.86	109.41	120.08	114.85	103.94	121.06	102.94	112.95	110.51	119.27	113.3	109.45	113.88	113.75	111.75	107.6	116.55	108.41	113.4	107.94
95.724	103.05	97.436	94.419	92.864	101.41	103.4	103.61	96.972	94.132	94.507	99.822	102.39	103	98.374	94.209	102.43	101.17	98.781	103.52	93.185	101.02	92.224	98.485	103.01	101.33	109.34	94.367	97.308	99.304	98.187	94.791	97.584	101.57	96.553	92.537	100.66	100.65	101.02	106.34	96.066	98.161	101.65	100.14	101.28	101.69	106.89	97.213	102.71	106.23
103.46	99.791	103.68	103.34	105.28	93.973	96.165	99.393	94.844	98.039	88.938	100.27	88.583	99.771	102.09	98.298	98.278	97.945	104.53	98.507	95.913	90.151	105.07	96.926	104.13	103.8	100.12	99.077	100.09	106.36	102.65	105.5	100.18	106.22	96.435	93.409	115.84	110.16	91.736	100.72	99.585	103.25	97.624	98.969	101.26	101.35	93.968	105.67	99.862	94.735
112.48	108.76	104.67	103.82	105.07	103.34	109.37	111.38	103.54	107.44	106.04	108.52	110.23	111.77	117.66	110.16	106.36	111.22	106.39	104.84	108.3	119.23	104.36	112.26	112.96	108.97	109.57	120.42	114.38	104.65	117.78	113.71	99.202	118.46	118.77	110.19	117.15	110.24	117.65	106.14	108.22	108.82	112.63	117.42	113.4	106.17	106.24	118.25	110.73	116.51
111.76	111.53	116.51	116.13	110.95	114.52	111.36	112.78	100.34	105.07	110.1	109.26	118.66	113.28	106.86	111.57	109.04	116.91	104.19	106.18	115.25	108.41	114.69	108.22	116.59	111.13	115.43	116.01	108.91	115.53	117.66	112.64	103.48	113.29	101.74	111.34	114.7	106.98	115.1	109.29	122.21	101.47	118.2	112.44	106.86	108.18	108.35	119.65	108.03	111.77
118.14	105.58	111.26	118.82	108.34	121.51	113.31	108.53	112.56	110.92	119.33	107.08	116.14	114.05	114.49	109.06	124.19	112.12	110.97	106.72	117.05	116.62	113.51	110.53	111.39	105.46	104.29	109.01	106.13	111.58	113.56	108.68	115.75	113.15	113.21	111.29	111.32	114.61	117.78	114.5	114.4	111.82	113.58	112.44	114.18	114.67	107.43	115.01	115.19	107.26
111.54	107.08	104.49	113.85	112.19	106.6	113.35	105.61	103.44	106.41	109.42	104.25	100.86	100.44	103.85	105.9	103.72	101.54	100.07	101.03	98.1	107.21	109.1	109.64	104.62	103.58	103.47	104.61	113.73	109.41	107.56	110.69	107.45	113.99	107.31	102.51	103.84	107.09	111.92	103.02	110.53	100.81	104.95	108.87	105.59	100.21	103.39	95.719	108.43	110.59
116.97	102.02	118.68	105.05	106.76	117.86	110.34	115.28	109.6	118.9	112.91	113.87	109.45	115.84	121.85	112.89	120.64	113.82	109.51	110.19	113.91	103.87	111.94	115.11	110.9	108.81	116.69	101.87	111.23	108.68	109.18	109.6	110.87	114.76	112.59	111.8	110.81	101.08	116.32	106.05	111.77	114.22	101.78	106.42	116.15	106.3	103.8	107.61	109.97	111.71
109.05	108.9	115.49	106.04	107.67	108.5	104.98	104.06	107.68	105.12	107.63	103.38	103.82	110.33	103.74	110.81	100.28	99.745	96.813	104	101.41	109.65	98.347	102.45	106.99	103.73	108.06	106.66	108	97.991	98.413	101.83	106.57	102.35	110.18	103.92	110.76	102.33	99.736	113.11	97.115	99.591	113.17	111.48	104.05	102.08	106.72	105.56	103.6	102.55
110.92	110.63	111.53	115.54	104.97	111.03	108.38	112.65	106.72	113.94	120.28	104.03	114.53	119.07	107.73	108.76	108.08	118.22	117.46	109.77	111.73	116.93	110.38	117.21	119.57	108.3	108.89	118.96	114.93	113.46	111.12	105.68	111.88	107.5	112.61	111.47	107.62	116.67	112.06	113.06	103.57	112.86	120.86	111.99	111.02	114.38	114.41	121.41	110.02	107.11
109.47	110.47	111.32	105.77	108.02	119.44	112.86	115.73	105.76	109.24	111.93	112.15	108.77	119.73	116.47	107.74	112.34	111.38	102.92	112.56	112.58	104.46	112.68	121.23	109.79	116.24	117.43	119.36	111.79	106.02	110.2	108.35	117.05	108.67	118.72	110.21	113.03	111.94	114.1	111.26	108.67	113.2	105.77	111.63	109.32	116.1	117.64	108.24	112.12	111.35
113.12	110.59	110.64	109.63	116.42	108.65	113.56	106.72	117.24	112.58	113.34	110.96	112.21	114.61	109.92	109.3	108.18	109.75	112.39	105.85	102.98	113.08	119.85	108.29	116.15	115.41	101.26	111.79	106.36	109.89	115.74	107.32	120.97	109.14	113.55	119.87	108.11	110.46	108.94	116.3	112.72	108.18	107.82	117.97	113.06	110.53	111.95	108.89	100.1	109.39
110.33	103.65	106.66	99.013	111.32	102.1	111.45	101.14	96.257	107.7	98.341	109.04	104.51	103.4	106.6	112.78	108.72	111.4	109.51	98.212	105.05	110.82	108	97.025	102.76	104.06	111.07	102.11	115.68	105.88	97.489	102.25	103.11	105.63	104.16	94.904	99.526	105.32	105.91	104.66	107.24	115.36	105.15	98.133	108.14	102.42	105.88	104.06	102.16	102.13
103.81	115.77	114.83	112.33	109.62	113.37	109.61	111.07	116	103.95	113.18	108.33	108.81	110.55	112.39	118.47	105.16	108.86	103.27	106.49	117.43	113.12	105.5	115.07	108.48	107.7	109.08	106.01	108.27	106.31	110.6	108.33	108.86	103.78	103.68	109.55	104.27	111.38	108.77	116.31	112.1	117.58	107.44	109.06	109.79	114.69	109.78	115.44	111.11	113.62
115.89	104.11	115.96	113.28	113.6	110.9	121.53	111.1	117.11	111.69	115.89	117.08	112.48	115.21	111.84	110.63	112.42	112.32	105.94	119.54	116.52	118.55	117.45	113.72	111.23	116.38	117.12	116.94	114.47	104.13	105.28	118.11	115.38	108.12	107.78	115.57	111.45	115.85	112.46	104.09	99.513	106.25	108.25	105.76	116.44	103.71	115.37	111.58	110.81	111.45
101.43	105.85	106.98	99.182	106.53	103.07	96.656	106.14	100.79	109.09	96.992	105.15	95.038	101.81	102.25	92.568	102.47	104	100.86	101.72	97.888	103.24	98.897	103.01	95.9	91.827	100.7	101.81	100.33	92.321	102.85	97.435	98.917	107.02	104.09	102.25	99.514	99.585	105.7	95.972	98.323	111.85	103.31	99.209	92.626	96.348	94.636	96.641	98.365	105.11
110.18	115.17	103.2	114.18	113.48	114.39	109.22	106.02	114.19	119.62	112.54	110.68	114	113.68	118.12	110.35	112.13	104.15	104.22	116.16	107.98	115.41	103.39	115.5	115.26	107.94	112.5	109.83	115.04	111.75	107.89	111.07	119.33	116.63	117.15	119.25	103.38	104.92	114.04	107.94	110.92	111.99	105.76	108.94	113.5	119.87	108.7	115.97	117.67	114.14
108.09	97.736	109.58	120.29	100.69	102.46	103.96	105.96	109.2	107.74	109.45	95.713	118.58	100.64	100.04	112.57	107.39	100.8	104.45	108.78	102.31	110.73	119.83	105.39	99.361	109.81	101.99	102.06	106.45	108.83	100.95	107.01	111.5	100.96	109.3	98.953	98.407	101.77	113.32	106.35	105.38	107.19	107.35	106.29	115.33	99.058	108.77	100.43	107.22	108.43
104.96	108.94	108.01	104.31	106.8	108	105.9	114.32	114.62	102.68	109.59	115.84	102.29	116.99	112.55	108.32	115.69	113.36	98.499	110.87	105.92	116.95	109.93	108.71	106.58	103.74	112.53	113.79	108.55	112.77	106.94	105.45	115.61	116.75	119.08	110.34	102.42	108.59	106.46	115.62	105.02	100.73	102.66	108.71	105.23	113.77	112.82	101.07	116.35	113.33
94.556	104.34	99.643	97.788	112.15	110.61	95.616	98.488	94.182	108.67	110.11	104.61	105.05	99.14	96.376	98.056	106.31	93.867	95.625	112.06	105.12	96.99	102.43	98.34	102.84	103.03	104.11	101.92	103.34	102.89	109.73	97.758	102.49	107.89	107.25	100.1	95.88	97.74	98.526	99.286	100.86	105	110.06	101.37	111.12	101.5	109.42	91.945	97.081	110.69
108.68	107.4	106.25	103.24	110.41	100.08	103.29	105.31	106.95	110.29	106.7	106.27	109.1	112.33	108.95	106.32	101.85	96.895	100.47	100.01	105.5	99.768	102.4	103.67	100.76	107.06	111.53	95.97	103.67	98.885	106.58	106.78	109.46	104.77	102.01	105.54	108.26	113.55	116.92	107.49	104.92	110.05	101.47	109.43	106.55	102.74	108.08	99.311	109.71	115.64
103.45	106.57	103.83	110.96	108.9	109.59	101.95	107.93	108.71	103.25	112.14	97.447	107.85	117	99.954	112.78	111.96	100.89	101.46	105.21	106.5	100.52	96.413	104.16	110.36	112.13	105.75	99.029	110.64	102.96	105.43	108.41	108.2	106.33	106.87	109.1	101.74	106.87	112.34	102.95	113.08	109.69	107.14	99.41	115.21	101.09	102.85	107.3	117.11	108.15
97.95	105.68	99.618	110.39	106.1	102.69	102.89	106.57	105.3	94.829	104.91	99.068	97.248	92.187	107.08	102.76	106.93	115.64	102.73	103.47	102.49	101.26	108.96	92.782	104.94	99.277	103.83	104.81	96.115	105.94	107.75	103.15	110.64	97.585	104.59	104.27	110.13	105.21	105	106.58	90.97	98.223	93.872	101.9	101.44	105.5	98.767	92.612	110.72	96.724
108.15	98.957	107.62	112.08	114.47	111.31	105.61	118.08	111.6	119.23	109.11	116.32	115.43	118.54	119.27	109.24	122.6	119.08	108.31	104.73	116.2	107.27	118.59	111.63	111.44	118.83	114.47	113.85	112.42	108.89	110.24	106.34	122.38	115.97	120.17	111.79	116.63	108.78	110.77	108.84	111.01	117.03	115.24	110.79	112.08	115.18	110.85	109.33	119.36	116.24
104.81	108.56	106.15	100.79	102.93	109.64	99.672	91.373	106.62	99.853	98.1	99.003	113.7	101.7	104.8	108.44	106.8	101.97	103.16	105.68	100.13	99.699	97.298	97.75	106.19	98.532	110.77	113.36	104.88	118.01	100.84	113.34	104.29	104.93	109.65	110.09	101.63	101.58	97.152	95.875	99.465	100.95	115.22	104.68	113.85	106.51	99.907	98.856	100.42	108.63
108.66	105.91	104.29	100.57	108.44	97.605	101.65	104.25	105.99	101	103.07	107.21	107.42	108.79	107.27	106.4	105.97	110.03	95.303	96.634	106.58	105.59	105.32	104.23	101.31	105.66	113.05	100.92	104.1	100.07	97.648	114.14	92.533	98.722	106.39	103.09	105.59	105.67	100.25	110.95	106.6	100.16	97.309	118.92	108.05	104.87	107.64	109.8	110.25	108.71
103.11	91.232	106.31	96.045	91.989	107.12	102.59	103.46	96.984	102.38	96.746	107.58	95.763	93.888	104.34	99.348	101.65	103.65	100.19	106.6	88.767	102.27	102.13	94.993	101.27	106.4	93.64	101.41	103.28	98.046	98.23	91.222	100.79	106.3	91.984	98.746	97.782	93.02	105.5	94.944	105.46	96.706	103.13	111.4	94.02	92.348	103.7	93.082	109.3	105.58
105.46	98.48	116.04	110.77	105.95	111.04	103.79	103.92	103.45	104.54	112.25	101.8	104.54	94.742	101.47	105.72	107.41	105.46	100.09	115.37	107.42	104.97	98.214	103.76	98.293	104.88	100.12	109.22	107.56	111.41	113.5	107.13	100.27	113.5	110.05	104.6	103.55	111.94	106.31	108.53	104.04	100.35	97.408	102.7	106.3	104.15	107.54	96.418	111.48	92.637
111.75	105.84	114.71	113.83	117.23	115.96	125.63	109.49	122.71	113	113.79	121.45	114.61	115.32	113.23	125.16	110.65	117.47	115.08	118.74	103.21	121.47	110.63	115.86	112.57	114.6	116.61	110.77	111.1	112.78	119.83	111.04	112.43	104.34	102.24	105.49	105.59	115.73	109.09	110.53	111.44	118.61	106.53	115.5	112.69	109.85	104.32	114.89	110.49	117.86
106.21	111.86	99.091	97.572	101.8	103.08	99.275	103.85	99.058	99.496	111.93	107.4	103.68	105.97	104.71	104.13	102.45	97.586	106.63	105.63	103.77	102.16	102.15	111.34	98.614	99.322	105.62	104.65	101.52	103.61	107.12	107.66	106.81	116.87	94.758	107.18	101.18	111.27	99.305	104.76	106.08	113.81	110.01	104.67	101.2	102.71	100.65	104.95	105.97	103.47
117.47	110.65	110.46	106.83	118.23	119.32	103.72	112.21	106.14	106.34	99.811	112.51	107.07	103.21	113.26	124.04	115.5	109.55	108.5	110.38	110.97	112.58	112.81	110.65	104.43	120.78	105.87	111.26	109.81	110.74	112.67	108.61	105.28	103.75	115.76	107.97	97.339	109.02	106.01	109.92	119.12	107.29	108.8	115.83	112.35	100.14	118.68	116.27	113.51	113.84
103.9	99.646	102.14	106.41	112.52	108.45	101.68	105.13	101.08	103.57	105.37	109.13	111.07	105.52	108.32	111.5	110.01	112.52	108.92	105.42	108.73	108.1	107.86	101.61	105.28	108.16	101.75	104.17	109.96	112.12	103.07	93.046	105.88	104.88	102.59	109.14	102.83	110.98	103.22	104.34	97.627	113.66	102.39	103.95	106.6	107.33	100.07	111.06	96.021	112.99
96.942	102.85	103.21	97.007	103.34	103.08	101.49	110.71	100.92	108.27	89.432	101.6	105.71	106.86	105.4	96.117	93.446	96.681	98.416	97.462	108.64	98.542	97.872	99.582	95.515	97.869	98.289	98.446	99.094	103.01	99.461	99.163	98.019	101.32	97.369	104.87	107.15	104.68	104.8	99.937	95.831	106.08	98.633	102.96	95.95	110.26	98.879	91.474	103.18	108.5
117.4	107.12	103.47	108.21	105.33	112.5	110.83	111.15	101.23	112.35	101.37	115.87	111.48	107.97	108.14	111.17	114.6	107.11	111.03	117.56	109.61	106.64	112.98	109.17	100.5	112.71	118.49	108.99	112.42	114.17	111.92	109.71	105.2	109.5	110.67	111.41	113.23	103.05	98.814	105.14	109.77	113.69	111.33	112.24	121.82	117.66	118.38	104.89	111.46	115.51
103.25	100.95	106.74	103.05	110.82	108.75	105.76	101.53	107.71	99.555	100.36	104.9	105.72	113.51	101.7	110.11	110.75	108.41	110.64	117.06	111.19	107.38	109.82	113.23	105.58	107.07	111.35	99.794	101.03	104.82	100.04	105.64	108.41	107.46	108.65	103.52	97.815	111.16	107.82	112.67	111.75	109.19	111.88	104.15	100.57	101.89	107.25	121.64	106.33	111.56
106.75	117.06	110.31	114.25	116.67	109.65	109.43	112.82	119.68	115.38	112.62	111.24	106.15	109.97	109.41	111.73	117.84	111.4	106.8	113.29	112.32	118.83	118.6	114.13	109.23	101.63	107.33	107.92	110.8	109.87	114.44	113.27	111.23	118.46	111.82	110.79	118.66	107.85	111.9	107.36	112.99	110.28	119	112.87	115.04	106.82	101.29	113.52	110.94	116.4
101.5	102.51	109.82	108.7	108.73	107.23	107.03	106.17	106.35	101.39	104.64	100.56	111.44	109.39	107.51	112.77	102.78	101.86	104.15	104.57	101.62	100.68	100.64	105.05	104.62	111.72	101.97	110.32	98.295	106.04	101.37	101.25	101.58	105.75	103.7	109.42	113.16	96.814	103.44	114.63	110.14	114.53	108.62	108.37	104.27	102.11	113.15	112.81	106.94	106.29
112.82	102.33	109.45	110.02	112.02	97.576	111.98	100.79	110.66	109.83	101.67	108.51	112.44	107.83	104.29	98.801	104.51	104.57	107.55	103.91	99.619	115.1	108.38	114.55	112.43	106.76	98.156	103.78	107.24	114.16	106.59	102.96	115.69	107.27	107.47	97.662	106.02	99.077	105.11	111.58	110.15	104.3	106.88	111.47	106.37	102.41	107.38	105.34	107.7	107.56
117.29	116.82	110.48	114.1	113.25	111	117.86	113.04	109.07	119.53	102.12	112.49	117.59	109.32	124.65	105.53	103.94	112.34	115.95	105.63	112.08	110.97	106.25	103.56	113.5	112.3	111.98	104.01	117.03	118.37	109.07	107.57	113.59	121.23	115.63	117.85	113.16	107.19	118.28	99.286	106.69	118.96	106.82	107.94	116.34	121.05	113.75	112.94	117.18	113.22
101.94	116.65	110.68	107.64	108.59	96.71	110.6	105.08	103.5	104.13	101.26	107.76	106.96	109.82	97.128	100.02	108.56	105.6	112.74	110.05	106.56	102.6	103.67	101.13	110.36	104.44	113.44	106.82	108.28	106.76	109.19	97.915	107.72	101.85	106.44	101.14	103.11	103.92	99.372	109.87	106.86	101.23	112.11	103.87	104.19	105.04	105.99	100.2	109.45	97.149
103.81	104.71	106.23	107.53	106.94	104.8	99.755	106.71	107.93	104.38	102.22	90.754	101.91	109.97	110.59	102.87	102.69	102.08	97.647	98.41	108.05	107.71	96.786	104.36	104.32	102.16	100.92	102.55	98.91	106.24	105.07	96.683	98.673	102.31	109.2	109.95	101.19	105.2	99.121	107.4	110.42	103.08	102.27	102.18	101.58	106.4	108.45	105.71	98.202	104.19
106.27	106.61	96.814	108.19	102.16	110.05	103.34	112.48	106.38	108.31	106.82	100.93	108.96	106.3	95.642	95.207	112.63	104.6	101.52	104.74	114.8	107.94	115.68	103.47	110.26	104.5	102.91	105.18	108.46	100.36	102.1	111.22	106.68	104.72	100.62	106.83	94.896	104.37	108.05	106.19	111.49	98.536	108.22	106.83	98.156	97.767	93.403	97.252	107.98	95.579
111.71	122.97	106.17	117	108.22	116.85	121.76	118.29	114.5	112.81	116.13	115.92	115.88	112.02	117.07	108.69	121.66	113.89	105.35	109.83	113.78	108.95	110.81	113.52	113.84	117.6	109.85	110.52	120.81	114.78	124.97	115.73	117.8	108.59	115.88	100.07	112.68	108.19	105.76	121.49	119.17	99.589	101.69	105.64	115.79	113.89	108.58	115.78	112.21	117.3
102.49	105.31	101.78	105.29	105.44	95.247	109.52	104.35	101.9	108.32	101.65	101	109.33	110.12	100.8	107.42	97.886	109.69	104.57	103.61	100.12	102.52	101.22	109.88	101.52	107.54	108.66	104.61	103.82	103.12	104.31	107.5	100.81	105.19	114.34	98.199	105.42	110.16	97.283	103.49	108.81	107.59	98.9	112.82	104.58	104.98	100.79	96.63	111.64	111.88
102.02	106.17	98.965	107.19	92.023	100.36	111.22	107.61	108.23	111.41	101.6	90.777	95.973	102.32	94.467	109.3	109.37	100.87	100.92	97.09	103.96	101.19	110.43	100.57	103.27	97.82	103.03	102.91	102.32	94.758	95.928	96.638	105.79	94.688	103	106.73	109.63	102.09	93.525	106.73	100.71	104.01	100	107.32	109.62	101.16	104.43	107.17	110.58	105.2
107.59	107.99	104.94	101.89	111.36	101.73	99.897	110.89	108.48	108.45	113.03	116.7	105.03	111.2	106.16	110.12	102.14	106.46	102.65	102.54	106.77	108.75	104.2	104.09	106.92	111.7	109.64	110.15	102.54	101.9	104.95	109.92	105.47	108.98	104.74	105.31	106.33	111.03	102.9	111.36	111.44	113.03	98.136	106.8	104.31	108.52	105.69	96.846	103.44	107.39
107.54	105.17	86.846	99.402	89.697	102.99	109.59	110.01	103.55	92.655	99.421	93.039	103.37	100.97	100.38	106.53	97.028	97.469	108.3	97.646	99.3	98.565	97.206	97.598	90.105	99.931	96.278	99.576	99.713	96.179	100.84	96.951	104.5	98.545	98.957	99.686	99.856	95.946	105.24	92.6	93.937	93.082	97.014	108.09	96.652	93.215	94.104	91.111	94.398	108.68
100.5	109.95	110.54	104.5	105.85	115.43	106.71	109.27	103.89	112.71	108.23	110.62	118.26	110.18	104.67	103.03	104.59	110.36	107.14	109.4	112.03	100.22	100.45	113.13	98.146	104.51	106.92	103.3	107.82	107.12	92.931	113.02	101.03	105.91	100.04	114.74	103.77	101.78	101.28	104.81	107.37	103.96	110.12	107.38	104.24	102.27	103.14	113.76	96.517	101.16
111.1	110.76	111.25	116.52	113.27	104.07	114.59	110.29	115.14	114.03	114.22	110.71	117	113.04	114.21	114.05	115.69	117.48	105.49	105.14	110.24	101.04	104.92	108.74	108.77	113.85	119.25	112.64	107.69	114.26	116.35	108.79	106.02	108.71	114.25	116.47	105.57	111.11	110.27	116.46	108.14	109.15	117.1	110.26	109.01	111.33	115.72	114.3	111.58	104.7
102.31	109.89	101.65	109.75	114.37	100.09	110	104.93	110.62	95.588	114.82	107.72	107.26	103.17	92.546	106.16	104.04	106.99	104.8	106.57	110.35	104.54	102.87	111.08	110.2	104.16	106.62	104.64	103.64	105.47	106.54	110.49	99.817	97.276	96.413	98.793	109.73	109.26	113.09	114.05	114.86	109.37	107.94	104.43	106.22	108.24	101.52	109.28	105.91	95.337
103.58	101.71	102.71	117.02	100.93	102.07	107.52	98.303	107.76	103.51	102.46	102.19	103.68	105.47	114.59	103.11	105.49	101.8	105.8	102.26	105.01	93.977	94.666	108.12	98.285	106.57	103.36	102.02	109.3	108.87	101.55	95.014	106.23	99.505	101.58	106.13	101.18	109.23	104.25	105.98	107.92	110.73	101.76	101.6	106.53	105.16	105.31	112.1	100.77	103.02
99.323	107.9	101.25	102.91	102.67	89.737	107.76	104.14	110.68	106.04	112.46	100.67	104.85	99.741	101.37	98.666	107.76	105.55	107.96	109.07	104.58	112.12	107.46	101.35	105.58	103.73	98.005	105.22	98.673	98.058	106.64	110.54	113.83	104.69	102.68	107.48	111.65	105.61	109.24	105.3	97.036	103.74	103.02	109.63	104.97	98.751	98.473	96.313	100.47	93.423
104.54	101.34	105.09	99.823	107.13	106.3	104.3	98.319	98.834	101	101.32	106.78	101.38	100.62	96.24	110.8	100.34	105.52	107.74	98.837	104.78	102.15	109.38	113.33	104.89	109.59	101.23	98.473	97.77	118.13	110.4	106.46	107.27	101.9	105.82	111.72	105.53	105.47	112.45	104.59	93.821	98.656	97.407	105.47	105.89	101.52	103.52	107.59	111.26	103.22
107.47	112.73	104.37	108.33	106.39	108.75	111.77	98.761	103	114	103.19	108.23	107.21	101.37	101	104.93	116.67	103.13	104.34	112.47	112.79	108.63	102.31	97.396	108.48	103.34	105.2	110.07	104.71	102.03	106.93	102.23	99.519	103.72	101.93	111.53	111.62	105.93	99.715	103.04	105.22	100.09	101.33	103.39	103.28	104.73	105.32	113.09	101.89	102.8
106.06	103.28	100.48	100.89	96.785	101.84	106.9	106.96	105.47	100.67	106.8	111.17	98.757	104.22	113.5	106.91	99.657	108.4	112.91	96.901	102.39	102.46	107.18	99.939	111.52	109.34	103.71	99.918	105.21	112.06	108.19	112.29	109.2	108.53	109.6	107.35	103.08	109.52	108.56	93.315	93.617	101.85	105.92	99.12	112.76	114.96	94.498	118.64	103.82	110.03
107.63	104.87	97.452	108.32	109.96	108.92	104.39	111.63	104.42	109.44	90.967	101.48	95.462	107.78	114.13	101.79	103.39	106.25	111.55	106.06	107.09	110.51	111.69	100.14	115.4	104.86	118.05	102.12	106.34	100.19	102.92	102.82	109.63	101.76	105.65	110.6	110.05	105.4	103.63	114.75	110.67	102.76	108.35	100.42	105.67	109	107.29	105.95	110.67	111.86
99.286	86.694	111.07	90.806	103.71	103.71	109.44	96.432	95.352	102.23	101.37	95.757	111.5	102.27	98.891	104.83	90.353	104.65	95.825	103.36	99.67	101.03	103.4	106.19	96.358	103.67	106.59	103.26	100.43	100.44	104.43	94.559	99.446	92.268	94.927	92.289	95.643	105.58	98.087	95.593	99.311	95.512	97.662	105.16	99.044	103.74	98.729	95.812	102	97.824
106.17	109.8	106.62	109.49	112.35	112.46	102.18	107.15	106.02	112.28	113.52	112.66	116.55	111.37	112.81	108.67	115.1	112.33	108.78	113.27	122.24	114.12	102.32	111.28	123.74	111.17	108.48	109.3	104.8	110.54	110.07	106.17	105.97	125.58	116.59	106.66	109.46	117.76	106.76	116.1	104.4	119.55	123.41	106.16	116.62	117.24	114.15	113.15	111.49	118.12
103.27	120.71	113.25	91.508	113.55	112.66	107.57	100.69	105.02	103.35	109.51	109.91	112.46	111.9	105.22	105.05	102.41	106.84	105.44	101.27	100.1	100.88	103.67	112.08	105.14	101.8	102.42	110.62	109.42	92.655	103.49	101.55	106.03	107.41	94.988	102.99	115.22	108.17	106.55	97.508	115.06	98.423	103.13	103.29	104.2	107.17	105.82	91.846	104.72	112.68
109.53	107.81	113.93	119.87	116.8	107.94	104.37	115.32	122.66	109.96	103.82	111.11	110.41	113.18	112.51	111.97	105.77	112.09	110.76	110.08	113.99	108.5	108.42	108.23	99.337	111.56	107.92	109.39	110.65	106.06	109.99	111.07	106.31	106.74	111.08	110.48	115.7	101.28	104.9	116.52	116.4	122.49	118.55	115.21	106.65	106.71	115.91	114.39	114.86	109.42
108.26	108.71	109.33	114.99	98.867	97.162	113.87	102.75	107.51	105.34	108.59	105.45	107.01	107.48	109.78	108.35	101.52	102.95	113.52	102.87	110.43	111.48	109.71	110.84	96.966	111.75	113.58	110.59	97.628	111.65	104.65	101.73	103.86	100.68	109.18	103.66	105.74	103.93	101.54	100.66	106.93	106.03	108.02	109.74	115.08	111.4	105.99	120	101.34	101.88
107.38	107.64	108.15	104.02	107.41	98.219	103.02	114.65	96.6	101.59	103.78	104.18	106.09	99.302	105.34	103.41	104.58	99.99	99.821	106.82	103.76	104.19	106.28	105.78	100.44	105.39	110.76	100.72	110.95	105.07	104.57	107.65	112.39	112.98	103.88	112.23	110.07	98.893	99.396	108.18	102.25	109.2	99.082	101.1	109.41	108.14	107.3	109.63	101.94	113.33
111.18	106.87	98.58	109.49	103.76	105.07	99.007	102.31	116.11	113.18	90.364	112.44	110.23	104.6	109.26	103.01	101.19	102.6	105.02	114.4	110.92	113.96	108.2	110.49	109.34	102.54	107.74	105.73	117.2	109.62	105.14	102.71	117.72	103.55	106.56	111.74	99.418	107.32	103.65	110.71	105.34	104.9	97.817	109.23	107.07	98.679	102.64	106.49	105.32	112.6
118.02	116.88	117.64	122.78	118.37	115.19	106.67	117.6	129.45	115.2	109.56	111.94	118.22	119.91	114.13	115.7	118.08	111.09	122.55	110.77	119.33	110.5	118.47	118.53	118.42	125.96	116.15	110.97	121.32	123.62	113.76	118.61	119.15	118.42	120.18	110.7	121.9	120.6	119.83	113.43	122.23	123.18	104.8	120.38	114.56	120.77	119.79	115.95	116.2	119.93
103.87	111.28	104.07	105.46	97.036	106.4	106.48	104.36	110.67	108.61	106.6	104.23	109.55	103.19	112.77	100.14	104.62	108.37	91.564	105.8	109.78	97.538	105.73	101.98	106.94	109.96	107.24	98.283	104.96	108.08	115.16	105.41	104.41	106.65	102.25	105.77	104.95	105.54	104.94	114.3	109.44	105.43	107.45	108.66	106.24	105.25	117.12	108.98	110.12	103.33
91.407	99.77	109.36	95.547	87.615	103.35	94.174	99.579	102.13	103.51	104.72	97.232	98.44	106.34	98.143	97.672	98.921	98.679	97.918	106.66	89.46	105.29	108.63	98.57	106.75	105.49	97.654	97.81	108.92	100.73	101.5	89.936	97.971	98.96	96.419	110.77	102.86	101.48	98.044	94.878	97.644	98.03	108.07	97.087	93.731	99.801	97.739	102.57	102.11	97.124
107.86	101.62	109.61	109.98	113.61	112.78	105.18	111.98	116.64	118.2	105.59	103.93	118.16	111.71	110.05	111.24	111.24	112.07	109.4	113.17	105.75	106.63	116.33	106.93	115.82	108.98	103.79	104.96	103.94	112.43	101.78	107.47	111.27	109.34	114.44	114.26	110.27	106.38	102.5	114.02	105.41	108.35	118.88	111.92	110.36	115.41	111.37	107.95	118.03	111.17
101.76	101.01	103.39	92.679	103.52	97.925	103.43	101.46	106.26	103.18	102.37	92.141	98.963	101.41	108.35	103.13	107.98	91.531	88.248	87.68	104.78	99.352	100.42	101.8	96.796	97.824	107.22	100.52	97.954	96.498	99.78	93.292	97.748	93.818	102.9	104.8	95.989	99.39	100.51	94.594	102.79	92.18	97.912	101.42	95.787	101.58	94.298	94.384	100.93	94.197
105.49	98.416	100.79	95.908	103.08	100.29	103.75	91.138	103.35	94.499	99.453	101.85	111.98	103.32	97.423	109.02	98.724	94.076	100.42	93.492	97.924	105.7	108.45	104.78	100.73	95.961	98.902	95.094	103.58	103.81	99.144	95.373	93.166	94.985	101.36	98.74	103.96	95.99	100.01	90.985	103.42	96.486	98.477	103.97	97.317	100.89	99.612	104.96	102.55	104.62
103.13	100.43	112.41	107.64	105.88	107.55	102.45	104.88	107.06	111.76	106.06	110.58	99.95	109.73	107.5	118.94	110.1	112.01	106.62	107.18	97.638	114.77	101.99	104.44	100.4	107.02	107.42	108.94	101.37	112.2	108.37	109.18	104.98	106.94	116.84	110.93	115.48	106.73	103.77	107.63	113.84	122.24	101.8	103	97.537	101.8	105.81	102.27	107.39	113.52
107.54	93.028	105	102.81	105.55	110.47	112.88	111.19	96.167	104.65	101.25	109.92	104.54	108.57	112.07	100.22	105.02	99.658	107.88	94.401	97.113	103.39	105.48	104.92	108.8	108.56	102.63	100.63	103.19	105.65	93.517	97.238	108.31	104.74	106.81	105.11	110.98	104.51	106.08	107.29	100.88	109.1	105.98	105.05	108.88	99.398	106.24	97.86	110.74	104.99
112.96	118.21	115.8	107.09	114.37	111.38	101	105.64	108.54	110.43	107.54	116.17	104.36	100.43	114.79	108.59	112.29	110.1	119.83	108.39	110.37	108.55	116.45	113.16	106.97	108.43	113.62	105.15	111.05	108.08	114.7	117.1	110.46	112.82	94.935	111.26	116.34	106.88	98.811	115.63	106.92	113.2	112.98	113.49	98.208	107.86	113.5	117.19	108.44	116.45
105.32	110	102.72	110.75	109.24	110.46	104.18	100.01	93.07	107.5	108.56	109.09	117.34	110.74	118.14	107.59	108.43	102.26	108.64	111.5	106.14	101.66	101.15	108.22	104.31	111.65	95.385	110.26	105.66	97.589	107.37	90.08	115.03	108.29	105.13	103.64	100.68	101.28	109.62	110.84	107.96	113.03	100.78	105.98	116.46	114.09	108.24	102.49	116.11	104.85
107.87	107.5	110.53	101.28	107.63	105.54	101.55	111.94	105.33	109.18	109.1	109.99	107.19	103.7	104.02	111.79	97.563	100.66	110.57	99.445	112.32	115.54	106.22	107.32	101.27	110.21	103.93	102.21	101.64	102.17	106.29	111.09	110.1	105.59	107	108.4	98.753	104.8	109.96	107.33	100.5	116.45	112.37	106.86	107.61	101.16	100.65	116.91	112.8	102.44
106.47	96.348	106.41	104.62	99.772	95.468	99.62	96.671	91.693	101.71	112.14	100.47	99.608	102.41	85.063	107.2	100.2	97.737	100.73	100.2	99.911	90.282	102.51	104.27	98.364	104.21	95.879	98.446	98.238	106.46	98.393	95.879	95.254	102.61	97.038	105.01	94.486	98.259	97.509	97.03	96.778	105.85	105.96	94.591	102.17	100.39	105.02	99.928	99.096	95.985
112.44	114.58	111.8	110.5	114.08	115.54	114.32	115.2	117.26	107.27	111.49	101.36	111.27	109.25	111.37	109.85	109.03	105.3	113.05	109.35	110.68	118.55	115.91	114.1	107.08	106.96	116.78	124.71	113.16	105.25	110.86	105.84	111.42	117.13	115.79	110.37	111.74	112.37	115.89	112.69	112.62	104.73	118.06	108.96	114.02	109.15	114.14	113.66	101.81	116.42
101.36	105.84	94.216	102.54	100.55	103.19	103.49	102.61	109.06	97.402	107.25	97.655	107.01	98.551	91.475	98.895	92.893	97.708	98.936	96.972	100.64	99.397	98.681	98.688	88.116	102.38	104.95	103.25	98.363	91.706	89.788	100.2	96.092	102.3	95.628	104.58	101.53	100.21	98.1	106.55	106.34	100.65	94.32	106.75	105.67	108.37	102.11	100.48	87.719	100.13
114.79	110.27	101.72	115.82	105.56	106.76	107.31	111.79	103.33	123.19	102.23	107.69	113.17	110.27	109.59	107.31	107.4	110.73	107.54	109.81	116.73	107.58	120.09	113.07	109.28	109.83	110.36	111.28	113.61	118.56	109.16	116.34	117.4	115.01	114.97	116.22	108.33	106.6	115.81	105.19	115.27	115.17	104.51	109.33	110.91	115.11	113.01	110.68	113.34	126.08
108.45	101.85	104.19	108	113.59	113.95	102.72	104.69	108.57	117.35	116.18	106.61	107.12	109.4	111.77	105.71	108.29	106.07	114.95	106.46	117.6	106.77	115.06	106.65	110.98	103.4	121.96	112.79	108.45	102.24	113.53	105.39	108.52	109.05	105.33	113.85	111.82	115.27	107.49	111.87	116.93	110.41	106.84	103.76	112.48	110.67	107.52	111.12	108.77	100.71
107.08	101.95	107.71	103.29	106.5	105.19	108.88	97.615	99.413	109.33	112.55	99.65	103.21	108.36	115.51	100.84	113.91	109.06	111.42	98.84	111.27	105.8	104.72	106.37	98.372	103.33	105.1	114.24	101.67	107.85	100.48	100.62	107.25	107.88	99.313	99.941	111.06	104.01	117.59	102.57	101.16	99.769	108.02	112.95	118.27	104.3	99.498	102.03	106.13	102.56
99.07	98.463	99.369	103	105.72	104.7	110.18	103.79	108.75	113.02	113.89	102.58	105.53	102.26	103.51	103.59	113.67	108.04	106.06	101.18	109.27	103.99	104.58	105.56	109.73	111.51	106.34	101.94	103.42	118.53	104.9	110.96	102.76	106.81	103.58	110.31	108.89	97.396	100.9	99.193	106.76	108.67	101.92	104.47	100.6	98.638	105.18	99.582	105.83	106.4
100.51	98.589	108.36	101.32	97.716	96.585	104.17	113.89	101.48	92.189	115.68	104.26	102.51	106.18	92.036	99.993	100.97	106.51	102.42	101.32	109.85	107.96	103.68	98.722	104.73	101.56	101.37	106.85	99.091	94.76	106.82	95.097	105.15	102.28	98.482	96.131	93.484	95.613	94.167	100.45	104.84	104.11	96.003	88.993	98.244	108.71	91.626	111.83	97.293	99.593
118.63	109.26	102.02	99.645	99.716	106.71	115.55	110.62	110.26	108.62	105.19	119.46	103.23	109.78	102.59	109.55	103.95	101.35	102.62	97.281	105.78	102.99	109.8	106.44	102.88	107.02	111.56	107.26	107.78	113.6	111.43	112.6	111.85	107.09	104.49	105.44	102.68	101.01	103.05	111.43	106.55	106.9	109.3	95.305	99.58	99.419	106.81	115.08	111.38	106.88
110.44	113.76	111.91	125.04	124.14	119.34	116.67	111.56	115.78	121.15	118.35	120.55	126.29	119.25	113.6	115.28	114.91	125.26	116.86	114.58	115.49	124.56	117.99	117.28	119.01	125.15	111.91	121.08	116.66	112.2	117.18	119.84	116.29	117.48	128.67	120.96	113.84	116.57	117.52	116.83	114.02	115.43	115.37	121.71	120.88	112.34	126.05	114.82	113.82	116.49
108.57	106.06	108.11	109.43	105.72	110.15	94.082	107.31	114.92	113.6	97.066	109.26	105.69	109.49	103.67	106.78	105.75	110.79	101.92	104.08	99.246	106.12	115.5	101.76	107.94	108.96	103.37	106.5	106.45	111.17	111.62	99	107.33	106.26	109.08	104.02	110.31	104.96	109.86	102.75	111	99.362	111.31	106.88	105.91	103.05	103.37	106.75	110.99	109.24
107.7	105.31	104.63	104.73	102.87	109.3	97.659	103.48	97.324	99.484	105.5	108.14	111.73	100.07	108.29	104.14	104.94	107.4	107.32	112.8	101.56	104.75	108.36	109.71	102.62	107.21	120.5	98.027	101.33	106.26	100.19	106.24	114.25	106.62	114.84	111.93	113.56	109	102.1	110	101.5	107.15	111.3	99.351	96.157	109.12	100.18	108.26	100.05	97.138
102.15	95.474	102.8	100.82	100.61	100.74	98.162	97.271	101.4	108.14	101.37	102.09	105.35	99.803	97.143	102.81	104.57	99.53	102.37	99.275	103.72	103.54	99.318	99.735	95.688	94.567	97.265	102.03	102.82	98.541	98.205	96.276	90.442	95.441	95.028	95.453	94.211	100.17	101.09	106.36	106.26	95.174	109.26	98.775	89.938	107.21	106.01	98.772	96.931	112.19
110.03	111.63	117.58	110.62	117.02	109.88	110.5	108.73	120.34	109.21	103.97	110.17	112.9	114.08	111.13	106.75	105.32	109.21	107.51	120.31	101.94	114.7	116.35	114.4	115.76	120.24	118	115.83	113.72	111.3	105.5	116.6	108.32	119.16	112.87	110.83	109.96	100.73	102.16	109.36	115.55	119.26	114.27	106.16	103.88	109.97	107.02	109.7	113.68	125.18
99.872	98.914	101.91	110.11	107.44	106.84	104.15	108.73	100.93	96.106	98.346	106.11	105.86	102.53	97.978	107.63	99.338	107.51	109.58	112.46	116.16	117.68	107.22	100.66	101.33	111.25	103.21	103.36	106.79	106.88	94.023	110.56	104.47	99.909	106.08	106.79	101.48	108.34	92.811	102.23	98.103	111.39	109.48	106.75	103.24	108.57	115.05	101.92	104.98	111.36
119.51	99.701	100.53	115.52	112.43	115.24	110.91	100.47	116.44	122.14	112.73	110.49	109.72	113.37	116.05	114.39	108.57	115.17	103.67	102.65	116.63	107.8	114.95	114.5	109.94	109.24	118.5	114.47	119.92	113.86	103.67	112.95	113.21	117.68	104.34	115.93	113.75	109.69	111.7	106.33	111.85	109.07	106.08	109.88	115.37	118.28	109.78	116.41	117.77	113.64
112.09	108.34	111.94	112.1	110.14	108.89	112.23	113.47	103.99	116.59	105.22	107.78	104.79	109.5	112.1	116	104.36	110.42	110.8	112.76	114.96	106.12	110.32	109.78	115.21	103.82	113.1	113.32	107.5	110	112.21	110.46	110.86	120.08	113.95	116.69	108.96	117.72	108.3	111.82	121.82	113.18	113.93	113.53	114.44	106.86	123.14	110.29	111.25	120.27
105.65	101.68	100.27	101.84	98.081	106.99	101.18	87.516	97.507	104.03	109.87	90.084	100.7	101.35	98.542	99.368	110.92	98.296	106.34	109.69	98.222	107.26	96.739	95.341	94.343	96.258	103.76	101.36	97.899	94.114	99.875	111.4	102.07	98.116	100.53	93.467	90.781	100.54	100.98	98.053	100.95	90.408	97.604	100.93	99.276	100.05	97.225	98.432	99.276	94.937
123.85	117.3	122.16	128.14	115.79	114.41	115.97	121.41	113.27	115.52	122.24	112.85	119.37	117.5	121.27	124.3	113.67	124.33	119.05	121.98	114.22	113.43	117.32	115.63	118.01	115.05	116.64	123.76	123.13	123.6	128.86	122.89	113.83	107.27	115.91	122.46	117.28	123.48	116.24	128.88	115.5	117.85	113.48	113.9	115.6	117.45	114.9	117.81	117	118.18
111.68	111.09	104.07	110.09	117.06	117.17	107.77	110.92	112.47	115.16	103.13	107.95	109.97	114.68	113.82	114.99	114.9	116.97	116.98	114.36	109.01	111.24	114.29	111.35	112.03	103.57	118.41	110.71	115.69	117.56	106.82	104.82	106.22	106.16	125.9	103.37	114.45	115.34	116.93	109.77	116.63	102.25	117.95	110.64	109.67	106.09	96.954	121.74	115.1	109.53
107.56	113.31	102.68	112.2	112.44	105.63	108.49	110.27	112.92	109.77	112.77	105.31	116.25	119.21	104.62	115.58	112.91	114.39	113.24	110.95	114.98	119.98	112.18	111.76	121.13	106.48	106.11	118.82	108.33	103.38	109.73	113.53	103.48	115.17	109.74	106.53	111.01	114.44	107.03	107.03	112.67	120.17	98.112	114.74	106.96	106.71	105.57	109.28	103.71	112.57
112.66	106.62	110.45	106.39	114.62	109.54	109.84	108.13	102.97	105.46	116.17	109.57	105.23	112.66	112.25	112.4	111.06	119.6	113.02	115.4	109.33	111.84	104.63	105.09	119.73	105.16	113.3	104.45	105.52	107.81	107.83	114.51	111.78	108.1	110.15	112.23	111.04	108.98	117.43	118.35	121.63	107.42	119.28	117.99	108.25	107.89	113.01	114.37	107.3	110.13
115.86	116.55	118.89	126.58	120.75	112.5	122.9	115.28	112.89	123.13	116.56	123.75	116.42	121.47	119.69	113.13	117.75	123.84	114.24	115.27	117.67	119.93	115.83	114.37	119.01	117.62	119.78	116.58	114.37	125.89	111.99	115.62	113.71	125.66	119.58	126.05	109.5	114.81	117.43	114.62	117.3	108.51	118.59	115.69	113.37	115.28	111.71	115.01	122.53	121.52
102.59	101.09	98.552	110.45	108.69	102.86	106.15	105.15	111.06	110.07	112.89	103.94	112.28	109.82	107.07	112.76	106.79	110.54	109.05	104.53	102.31	111.09	106.75	100.58	109.92	106.43	110.28	100.88	102.25	110.24	110.96	105.93	103.9	106.56	110.33	98.013	105.1	108.26	107.72	108.01	105.93	111.84	111.82	106.84	107.04	114.96	105.39	102.8	103.09	108.86
109.69	116.36	114.88	119.98	117.17	121.32	113.61	114.17	110.66	112.56	110.73	122.53	111.48	112.15	116.61	110.61	119.28	116.76	106.49	110.73	111.08	117.17	111.81	120.32	108.39	115.66	107.34	111.76	112.39	114.17	122.7	113.97	116.9	105.92	114.29	118.65	114.61	114.29	112.6	108.82	109.58	114.34	112.72	121.35	110.1	113.24	118.94	114.99	115.67	122.8
104.21	95.948	94.977	107.22	100.59	103.56	99.106	100.64	102.77	99.784	98.02	99.56	101.9	98.016	104.71	93.315	94.5	103.22	100.07	103.74	100.73	99.524	98.211	102.02	95.859	99.25	103.15	101.74	103.95	99.615	106.04	103.17	95.878	94.118	96.3	100.12	92.259	98.64	108.3	97.087	101.42	104.37	99.969	101.04	98.25	98.957	105.01	101.88	109.08	97.226
103.84	103.5	99.739	100.69	107.5	100.93	112.68	105.78	100.25	104.41	106.96	95.496	108.93	102.95	110.77	99.181	109.34	107.74	104.58	101.6	103.46	93.486	104.63	110.03	98.071	105.7	100.79	106.08	98.705	106.39	112.01	102.58	103.36	102.19	107.31	103.87	101.27	107.06	110.13	109.27	113.58	99.396	105.24	109.55	107.81	105.01	97.152	95.148	106.49	103.36
99.649	107.45	93.228	111.46	112.85	101.81	120.66	98.588	100.52	99.546	102.2	109	107.41	101.72	102.04	99.358	106.02	106.86	111.75	102.52	102.35	102.88	101.57	109.78	97.805	107.08	111.64	98.263	115.51	109.68	108.21	101.44	112.52	101.01	101.99	103.63	100.65	110.75	100.33	106.65	104.09	112.45	106.68	105.8	110.13	109.09	102	102.21	102.19	100.82
99.542	104.49	107.87	108.88	105.16	112.1	107.69	105.12	108.75	103.63	99.177	98.347	105.6	103.29	104.22	104.43	97.553	99.304	101.35	104.18	111.6	103.72	101.55	103.64	106.77	111.18	108.21	105.03	108.31	109.15	111.04	101.47	112.78	106.99	101.96	105.7	99.016	113.62	105.54	108.92	112.11	98.598	112.06	108.59	108.51	97.373	110.25	109.29	102.69	107.14
109.86	114.33	108.83	105.57	103.48	103.42	102.72	102.1	100.88	103.63	108.35	113.55	101.53	103.83	104.14	99.888	94.175	107.06	97.368	106.47	111.51	102	98.065	109.76	103.51	108.03	103.81	102.42	105.18	111.2	96.931	103.07	114.7	107.48	93.779	114.11	106.62	99.831	106.71	98.622	101.83	92.431	107.33	104.91	114.18	110.08	102.66	106.78	102.96	105.18
93.941	98.994	96.658	90.88	100.5	94.45	97.884	100.43	105.43	110.33	106.3	95.89	104.46	92.159	101.67	106.89	98.813	106.12	90.11	104.13	99.113	99.905	98.276	91.803	102.54	91.424	98.019	103.61	98.642	96.96	104.28	99.582	100.21	101.63	96.359	103.15	97.169	97.115	107.36	107.2	95.553	101.71	104.65	96.402	87.529	102.45	106.01	98.026	106.01	100.55
105.12	111.71	103.93	100.93	103.74	101.93	104.3	106.66	100.57	112.11	99.668	113.26	113.45	105.92	105.03	112.65	102.93	108.47	111.93	103.32	108.07	110.12	101.93	107.34	110.24	108.76	114.48	106.53	106.37	103.96	104.57	102.51	105.95	109.26	111.77	97.505	113.66	96.472	108.51	107.34	113.1	105.7	112.41	105.09	107.66	109.44	114.95	105.04	102.19	103.13
111.49	103.14	117.99	102.45	109.64	110.5	110.99	113.38	116.13	111.15	110.19	96.843	108.38	107.72	115.8	102.12	103.37	111.01	109.29	111.96	102.2	110.82	103.41	108.99	101.34	111.44	103.46	107.32	110.1	107.97	111.56	100.81	106.21	105.62	111.48	101.76	108.74	113.59	109.59	110.98	96.088	108.53	104.7	109.22	109.21	106.59	104.37	110.1	110.47	109.36
103.4	104.03	95.669	104.57	107.15	111.94	101.77	110.13	107.97	98.675	110.77	111.3	105.4	107.83	109.58	99.921	114.95	102.41	97.287	105.77	98.685	111.77	100.24	106.84	102.87	106.02	104.77	115.3	105.18	112.06	116.8	104.42	101.24	100.13	112.72	108.07	106.19	110.95	114.24	97.362	101.53	104.46	113.28	90.128	106.01	97.213	111.47	117.42	104.99	119.53
105.92	102.64	98.289	106.27	113.53	105.99	103.73	115.93	101.34	110.34	111.55	104.5	111.6	100.01	105.66	102.37	108.8	108.58	104.79	102.69	99.279	106.84	113.99	102.34	106.68	105.12	106.48	111.11	107.28	105.89	109.09	106.3	106.7	114.53	103.14	110.41	108.89	96.618	107.3	103.29	98.667	111.56	104.86	105.04	99.75	106.06	100.59	105.51	109.24	114.15
106.88	108.53	113.49	111.7	109.59	112.81	114.15	105.86	106.05	115.8	107.06	111.43	117.38	110.45	108.16	111.1	115.14	118.82	113.36	114.97	111.46	111.49	111.77	108.22	105.07	116.56	100.97	108	112.01	119.84	106.18	108.6	114.14	105.69	110.21	113.94	113.69	116.33	111.26	115.17	107.73	106.13	113.15	117.77	112.27	108.41	104.04	104.45	114.27	112.41
114.55	111.63	102.81	105.94	98.471	99.821	112.73	104.68	109.96	107.33	106.13	96.374	102.51	110.62	105.24	108.56	120.36	109.37	104.45	102.9	103.13	99.977	109.98	101.74	110.2	97.768	97.526	109.16	98.17	96.336	104.24	100.51	106.59	103.17	104.09	110.25	105.46	113.4	89.341	99.709	102.75	104.66	104.72	104.71	97.735	95.417	112.6	110.06	97.772	109.07
98.894	99.084	95.677	111.18	98.627	98.225	103.62	101.34	105.27	93.051	101.25	98.621	104.45	99.522	100.59	97.979	98.471	98.557	98.093	97.111	99.391	105.54	103.23	105.7	105.5	104.08	93.641	106.38	99.935	99.434	100.18	102.09	107.26	97.512	103.29	97.125	94.767	105.01	87.709	103.8	100.84	101.86	99.293	102.4	99.493	91.832	93.097	97.122	104.33	102.93
107.74	106.3	109.51	112.43	101.43	103.65	113.4	99.518	109.22	104.2	106.15	114.06	104.14	102.07	103.04	117.65	116.33	110.11	103.72	119.39	113.97	111.24	108.93	119.75	103.76	110.05	102.99	110.57	116.37	118.61	108.02	107.54	103.27	110.79	106.87	103.88	106.76	106.19	104.4	114.57	99.996	103.87	110.09	105.34	103.32	110.97	116.2	103.94	106.17	110.28
111.46	102.67	110.59	103.94	93.844	106.6	121.07	109.84	112.35	109.35	118.57	100.44	105.3	101.94	114.62	106.96	99.769	104.62	106.14	98.826	106.57	109.86	102.27	97.065	104.44	100.62	108.08	103.92	98.208	104.7	109.96	104.87	106.39	105.97	105.49	102.81	107.91	111.26	108.38	102.18	107.15	101.3	103.44	110.65	98.48	102.98	103.81	103.58	108.92	100.3
103.77	105.76	103.39	99.91	100.74	100.47	102.16	93.401	105.96	107.72	115.22	109.09	95.331	102.66	107.19	101.09	103.28	102.59	102.13	104.32	113.45	103.57	102.99	110.52	99.394	104.22	103.02	98.04	95.541	109.7	108.43	103.25	107.25	97.537	104.4	108.29	101.7	106.61	98.11	107.2	103.96	109.28	95.054	102.98	105.15	109.77	109.28	112.71	109.26	102.9
106.63	99.648	101.08	107.19	109.44	107.81	102.51	102.35	103.06	111.65	102.85	90.322	106.99	113.54	99.779	93.015	108.12	102.64	102.96	102.53	99.808	112.04	105.82	89.641	109.67	99.559	110.18	103.62	107.84	103.65	109.19	100.49	112.16	105.96	107.4	110.57	106.67	107.3	115.35	106.75	100.83	107.4	100.18	98.22	101.02	106.74	107.37	112.99	105.01	107.14
107.26	96.537	98.061	103.41	101.86	102.18	102.15	104.9	114.8	109.42	106.64	98.186	106.92	100.84	100.98	116.41	115.22	100.57	101.33	100.2	96.978	112.57	109.91	101.87	101.68	109.3	107.76	107.23	104.09	100.94	107.43	104.17	110.24	102.28	100.51	108.66	108.58	110.02	107.22	103.27	103.09	100.2	110.69	113.66	106.02	96.557	98.908	105.68	109.17	114.06
93.977	100.84	103.35	96.688	105.99	104.67	97.524	99.172	95.797	103.49	100.64	109.1	103.11	103.38	94.353	96.149	99.644	102.35	107.64	111.81	93.748	100.86	106.72	96.11	98.95	106.88	102.81	98.221	92.459	91.461	106.79	102.79	103.33	101.44	95.673	95.152	100.8	99.656	98.593	96.673	103.76	95.892	105.27	98.461	101.05	95.702	95.963	100.95	105.01	97.991
105.44	109.53	114.26	105.97	108.46	103.19	100.46	97.965	106.62	106.9	102.53	111.69	104.23	101.5	102.86	89.16	111.31	111.1	115.6	101.17	106.35	102.13	109.97	104.62	110.97	107.44	107.42	90.312	102.31	101.72	108.35	102.27	109.02	109.72	106.59	103.21	108.24	97.506	105.11	102.93	103.12	102.08	108.5	101.16	108.62	103.1	113.28	106.55	107.73	114.28
105.46	105.69	98.727	96.937	113.74	100.65	99.673	95.063	109.77	101	108.19	102.12	110.16	103.8	97.47	105.19	98.898	116.36	101.89	107.93	105.36	100.3	106.54	110.04	100.42	99.984	99.692	101.89	105.4	118.37	109.77	105.41	109.63	113.08	117.71	110.87	102.16	101.45	109.31	112.25	103.7	98.267	101.8	107.59	101.28	96.293	105.09	109.74	102.68	108.39
114.4	115.62	126.34	111.2	115.42	117.97	120.99	104.69	117.83	123.69	116.94	122.55	122.91	121.23	120.14	116.82	114.36	115.02	110.84	117.47	122.66	107.57	119.74	112.42	124.61	109.08	106.6	122.45	125.66	119.84	111.09	118.86	123.18	117.17	111.82	114.39	113.07	111.26	116.11	119.87	123.22	117.04	121.61	120.47	113.35	117.81	124.92	124.8	128.14	125.58
94.263	99.807	101.9	110.59	94.245	102.51	99.071	89.361	99.169	104.49	100.22	97.929	96.453	101.76	106.2	95.664	96.003	100.37	111.87	98.41	96.448	94.962	99.903	106.43	106.2	110.97	109.17	102.22	108.94	109.04	96.492	101.01	99.973	101.53	100.18	98.921	96.384	106.36	99.404	89.686	92.028	103.32	90.843	95.777	105.62	106.92	89.448	100.18	89.375	94.442
99.57	95.275	104.49	94.21	106.79	105.73	100.65	108.2	96.114	107.17	105.63	98.965	106.39	104.05	101.21	110.9	108.63	100.53	106.33	98.083	97.097	111.91	105.16	101.63	101	101.12	95.411	102.56	108.54	105.23	98.433	93.319	95.926	104.68	113.22	95.593	108.39	103.04	95.41	93.6	90.805	104.17	102.07	98.332	96.857	99.578	102.2	101.17	101.29	93.703
97.273	116.3	108.78	109.7	97.019	99.6	109.83	109.41	105.17	103.09	103.8	103.29	100.32	115.39	98.97	115.81	114.59	98.792	100.87	112.45	100.17	108.82	99.816	105.48	107.89	111.01	106.18	114.56	113.53	112.84	120.33	104.32	103.66	103.13	97.581	108.38	103.01	104.78	107.14	100.98	108.68	106.56	93.749	106.15	104.34	112.19	102.26	110.35	109.1	101.61
109.73	113.04	104.97	103.39	114.43	116.55	108.84	97.928	106.93	110.33	107.41	97.494	95.547	107.25	108.25	103.1	101.58	108.96	92.732	111.37	100.89	110.9	101.88	108.29	102.09	105.07	112.52	105.61	100.55	106.73	113.39	107.83	110.22	101.98	107.03	97.721	110.29	94.913	92.402	100.28	108.78	104.69	98.029	111.55	106.87	116.49	103.9	109.8	104.68	105.9
104.63	103.95	103.57	114.77	114.44	101.17	110.83	100.6	101.73	103	110.97	106.14	106.06	106.48	110.59	106.49	106.46	102.78	104.27	113.79	107.7	109.45	113.25	99.094	109.35	111.87	107.68	109.47	118.27	103.36	102.04	107.98	106.47	104.84	109.34	110.22	113.12	115.07	109.98	108.25	101.76	105.22	109.84	109.99	99.314	113.44	107.77	95.42	103.56	105.87
109.55	96.482	104.09	108.46	103.07	98.438	104.5	107.11	101.94	105.78	110.4	108.21	109.56	110.18	107.92	99.223	103.26	115.33	108.66	103.03	99.686	107.55	108.7	102.19	107.56	105.23	112.8	102.76	108.95	102.15	99.01	109.77	103.53	105.09	109.68	103.19	111.64	109.41	109.43	106.07	99.168	104.5	103.72	111.32	98.717	108.59	102.67	104.42	107.62	116.95
108.33	110.28	112.6	111.68	106.91	115.2	118.25	117.26	106.88	117.02	113.42	98.666	103.83	119.2	115.33	102.41	113.16	113.37	103.38	112.87	105.3	115.37	101.61	105.65	106.99	122.19	111.55	113.95	109.21	111.31	113.66	104.06	104.91	115.62	111.81	106.91	118.04	115.88	108.48	111.47	118.14	115.28	117.28	121.14	107.62	113.77	116.2	111.27	120.13	111.73
109.05	102.83	105.84	104.39	103.06	106.13	107.15	103.78	96.513	98.841	108.17	102.15	116.63	104.98	101.3	104.89	109.03	98.866	105.57	101.21	103.33	108.93	110.18	105.17	107.38	118.21	111.32	112.29	112.73	105.57	111.92	106.51	102.13	107.94	98.593	102.34	110.4	103.75	97.599	106.99	108.63	114.8	111.42	111.57	117.36	106.93	99.968	107.47	113.64	100.14
108.78	119.64	105.14	107.66	114.25	102.42	116.63	113.32	118.83	115.23	111.17	109.98	110.25	110.19	111.36	107.85	108.29	113.1	115.39	113.59	108.7	111.45	111.33	121.75	112.22	111.6	114.66	118.83	107.65	109.9	119.18	113.48	116.14	110.17	106.22	118.48	112.44	116.75	112.54	112.08	122.58	115.01	113.73	113.8	122.27	110.75	111.49	103.39	114.16	113.24
110.71	115.05	105.19	107.3	108.19	101.05	106.67	110.02	103.05	109.15	117.85	112.51	106.07	110.48	109.28	110.32	116.08	102.38	113.62	108.02	113.96	111.64	109.4	102.79	115.03	118.3	103.34	114.47	113.04	108.91	113.31	113.05	101.63	117.38	113.9	118.19	115.94	111.53	115.61	111.32	109	103.5	110.11	118.38	106.83	106.61	108.94	99.597	113.9	121.4
106.32	101.82	93.726	99.357	104.06	98.511	103.3	102.08	96.149	104.16	105.92	100.72	97.542	97.858	91.312	103.73	107.71	102.26	96.472	100.34	101.07	96.979	110.77	99.47	100.61	91.614	102.57	109.26	103.28	98.241	97.618	104.71	95.484	97.848	106.3	106.8	95.068	108.59	95.689	96.972	98.541	103.73	99.006	106.82	98.825	106.48	104.06	103.12	104.67	94.037
100.91	103.35	101.83	101.07	104.82	103.36	101.58	102.14	103.16	102.9	101.1	100.39	102.13	103.31	111.5	102.98	107.4	103.05	108.78	107.54	106.05	108.95	104.38	106.19	105.97	108.84	112.31	107.42	108.44	105.77	102.12	108.04	99.69	107.45	103.96	112.18	95.492	99.729	112.78	100.14	104.88	105.23	100.77	110.16	104.3	108.19	100.9	102.21	99.119	110.44
114.83	103.34	109.89	117.62	108.45	107.04	106.66	108.94	116.54	111.77	105.5	111.55	112.19	112.29	118.41	96.822	102.7	111.16	114.11	108.74	111.31	107.42	111.77	120.1	108.16	111.4	106.25	116.4	115.28	119.4	106.19	117.97	110.37	118.61	112.2	119.25	117.26	109.64	107.74	112.99	113.53	111.1	112	114.21	114.19	103.55	102.46	107.97	106.27	112.64
100.52	109.04	97.216	100.71	113.41	107.28	104.1	105.93	106.27	99.571	99.016	103.92	106.47	108.48	103.29	107.86	107	102.67	108.15	95.181	109.33	100.97	99.492	97.791	101.68	103.17	102.89	105.54	102.15	100.72	105.8	103.02	107.39	101.01	107.78	113.78	98.331	104.75	101.82	104.82	103.51	102.06	106.02	101.67	100.22	92.324	102.38	103.5	112.39	108.45
106.12	100.63	104.6	104.58	107.42	109.53	110.04	100.54	104.4	105.87	98.817	112.48	111.26	103.98	97.437	103.52	111.94	105.22	106.8	112.66	116.4	112.77	103.7	107.19	108.27	107.83	113.62	105.76	101.06	112.28	112.28	107.3	101.37	106.53	97.567	106.57	106.51	108.93	109.52	102.47	108.83	104.43	104.01	108.44	101.06	102.49	106.04	110.75	104.96	105.28
114.74	110.08	109.49	103.93	114.8	103.19	101.55	109.94	101.87	105.45	105.82	100.56	108.14	101.42	109.71	104.33	107.41	102.69	103.82	104.01	108.81	100.19	113.11	104.56	110.97	107.11	107.05	97.99	102.61	105.89	107.39	107.56	103.9	108.91	106.9	106.23	105.4	110.24	102.79	103.85	99.939	103.92	107.9	106.58	100.38	108.19	98.216	99.433	102.19	105.49
99.118	108.21	108.42	112.25	109.43	106.12	102.49	106.09	97.933	113.29	106.12	104.35	111.88	101.38	110.44	115.81	106.31	116.78	111	108.73	105.89	108.68	104.62	103.5	112	107.99	119.37	108.53	109.42	104.4	110.44	111.37	110.1	107.36	113.06	103.63	113.48	116.86	104.19	105.81	108.66	103.77	109.2	113.72	108.68	103.45	109.52	111.69	107.8	118.58
108.25	114.23	104.81	96.675	112.98	98.799	118.96	109.89	102.18	110.77	99.78	103.37	110.55	113.01	107.8	101.7	109.07	104.15	107.86	115.21	105.05	96.682	111.84	93.479	102.06	102.47	114.91	100.17	100.87	103.82	104.49	97.981	111.11	109.5	109.45	108.23	101.33	98.608	110.2	102.35	106.42	113.15	114.3	111.07	104.91	111.49	108.44	106.64	104.4	103.64
105.18	96.203	99.561	103.12	101.81	105.79	107.37	98.198	102.89	110.34	94.447	92.718	93.472	102.03	103.47	92.595	108.94	108.83	98.612	97.924	104.58	93.101	107.62	103.59	96.47	113.05	103.46	99.289	92.305	93.226	104.49	101.22	100.43	107.54	102.02	104.5	96.912	99.281	108.95	95.906	102.37	103.26	104.13	99.221	95.033	99.723	94.988	102.1	98.455	94.303
104.58	96.967	99.426	110.1	100.14	101.99	105.51	109.08	110.65	110.68	109.5	108.2	108.01	100.24	109.37	102.63	113.08	103.57	113.53	106.49	101.13	101.7	105.63	97.194	100.5	104.66	96.153	100.78	96.449	112.71	102.23	104.72	101.06	116.21	95.81	108.44	101.55	101.62	105.42	104.25	102.42	106.46	105.07	105.83	107.89	109.73	101.68	106.76	103.04	102.48
112.51	111.49	116.8	118.17	113.07	107.85	106.12	112.24	106.33	117.37	105.72	99.681	108.45	109.74	111.67	110.16	113.07	107.51	111.9	107.73	104.96	110.07	111.36	114.93	110.15	106.89	113.46	114.48	105.12	114.24	105.82	105.52	109.48	106.85	108.66	111.54	113.63	103.79	114.96	117.96	118.31	108.55	111.41	109.4	113.25	105.39	112.72	110.29	118.66	104.63
111.81	105.39	109.61	100.97	108.58	108.64	106.52	110.45	102.43	110.61	112.65	111.55	122.88	108.61	104.45	107.84	120.92	113.18	107.26	110.9	104.36	108.46	105.3	115.9	116.32	112.06	110.11	114.09	104.62	113.89	109.91	109	108.74	106.74	105.34	115.56	109.37	115.52	107.59	102.91	112.12	103.59	118.24	112.12	109.26	110.75	114.87	112.27	111.16	114.38
99.899	101.79	108.57	95.723	114.73	96.756	107.29	102.32	106.26	101.95	110.78	109.22	104.1	107.46	110.8	101.95	97.055	107.73	100.89	103.83	99.933	105.27	103.56	111.32	109.11	106.87	101.81	107.38	98.409	109.16	106.43	100.07	111.52	100.84	107.01	108.13	101.16	103.31	93.106	96.073	105.6	100.72	108.38	105.03	116.32	110.63	109.44	97.462	110.09	107.6
109.42	106.72	105.65	113.71	113.54	114.83	112.23	109.24	109.12	109.35	109.14	112.69	111.51	108.41	113.32	107.28	108.06	113.3	112.65	114.51	115.82	118.09	117.34	104.81	122.07	117.86	106.51	103.75	126.24	112.72	110.49	116.17	108.12	114.96	108.11	116.7	110.9	117.24	113.57	106.5	109.53	110.34	109.2	119.79	111.28	111.37	112.59	115.08	107.89	114.72
105.41	103.37	111.73	112.58	112.45	105.78	98.927	111.7	107.12	97.911	107.7	102.78	107.05	107.67	106.07	126.45	107.75	109.39	110.38	98.865	108.02	106.79	98.759	93.504	108.21	109.93	95.53	106.85	107.96	103.99	105.56	106.29	93.691	111.69	113.23	107.54	107.76	104.26	106.02	108.94	101.63	108.96	100.18	111.63	102.68	103.29	114.52	112.37	105.93	110.03
115.14	109.23	105.19	107.19	109.36	102.99	110.05	109.58	101.15	106.8	104.01	103.45	108.08	106.44	102.22	105.66	115.62	104.66	109.48	109.22	102.04	114.49	106.15	104.28	102.75	112.15	107.42	109.11	105.51	109.99	104.36	101.47	108.25	104.36	108.41	109.04	107.64	107.59	98.834	103.04	118.95	111.98	109.74	109.54	104.65	96.45	106.94	105.89	108.98	107.79
104.59	105.51	96.207	98.071	97.558	102.99	100.3	101.93	97.817	96.679	102	97.52	94.675	100.14	108.57	99.919	100.6	99.339	96.246	98.724	97.687	98.59	95.999	99.868	99.989	107.57	99.091	107.31	100.71	100.52	100.11	96.733	90.052	99.759	104.26	90.609	96.972	105.22	107.3	97.574	103.63	88.195	98.733	102.49	101.19	97.26	104.81	103.77	98.267	98.557
95.911	104.59	115.94	111.64	101.02	103.18	107.15	99.9	98.676	117.31	94.791	108.59	106.02	99.038	109.01	110.98	104.88	99.952	108.92	113.91	100.37	100.54	111	102.9	103.09	108.02	98.914	109.62	105.82	100.03	105.63	102.56	104.7	108.28	98.467	95.996	104.3	108.01	99.074	107.66	104.9	108.37	96.565	102.24	103.07	110.21	99.171	104.37	98.884	99.732
114.94	117.27	115.86	114.12	122.6	113.22	116.6	118.7	111.85	111.43	111.8	111.17	112.4	112.72	118.4	113.62	110.16	117.22	113.3	112.51	108.09	115.62	112.78	114.22	104.06	110.88	117.6	106.2	118.34	104.9	111.25	104.5	113.69	107.8	115.51	109.34	109.67	105.24	109.29	107.45	116.04	106.6	119.54	115.14	112	113.37	111.09	109.1	103.56	114.51
92.778	101.31	97.438	105.38	99.908	96.084	110.61	101	103.61	97.217	99.77	91.645	101.3	104.92	107.17	95.222	116.15	104.66	98.928	96.627	94.695	103.19	100.72	97.484	101.3	90.398	90.922	94.276	95.215	101.39	101.5	92.038	109.02	104.85	98.927	96.408	110.2	103.24	105.05	103.23	105.16	104.99	95.509	104.43	102.69	101.83	99.153	107.74	99.759	108.76
104.73	110.48	112.17	102.75	115.75	115.29	115.47	118.24	110.79	108.63	112.39	113.15	105.95	118.04	113.5	110.29	110.34	110.21	118.98	112.11	107.7	115.07	107.85	112.88	112.29	102.14	109.09	113.9	110.24	106.83	111.95	111.65	120.39	114.85	113.29	113.54	108.46	115.1	98.908	113.35	111.57	108.79	119.78	102.84	111.67	116.12	105	121.32	113.91	114.29
99.426	104.57	92.78	104.4	103.62	95.288	103.91	96.605	99.044	106.66	101.7	97.627	94.165	102.77	94.235	97.719	101.12	89.099	96.716	104.74	104.89	96.678	102.12	95.728	104.42	101.61	102.95	100.75	103.63	101.68	104.33	102.82	100.78	103.65	104.15	96.417	92.35	99.334	104.3	91.017	107.74	100.8	103.15	104.12	102	95.562	101.32	106.09	101.95	101.71
104.63	98.111	97.582	105.1	98.319	105.11	110.29	97.732	98.334	106.11	110.38	102.97	103.62	112.01	107.92	105.68	110.3	107.74	105.33	102.6	111.27	103.53	108.2	102.82	105.78	100.57	102.52	106.94	116.63	104.51	103.9	105.28	106.43	99.75	103.06	103.61	110.4	104.67	101.94	102.08	102.24	100.93	97.04	106.99	105.37	111.03	111.4	99.015	102.64	108.62
116.09	113.84	125.63	109.75	121.1	121.07	128.53	123.81	116.25	118.8	113.03	118.96	120.98	116.21	110.54	112.44	112.92	118.69	120.3	118.46	115.53	124.92	117.33	119.43	108.23	113.1	122.06	122.25	122.31	113.15	119.85	118.53	119.57	123.13	112.35	120.79	117.57	122.75	124.66	123.08	117.37	117.1	118.41	119.5	109.3	116.61	109.98	122.54	107.72	118.99
107.65	105.65	104.81	105.36	103.76	107.75	109.31	100.48	100.82	112.2	102.02	101.6	113.16	96.335	105.14	104.3	106.07	106.36	101.88	102.46	109.82	103.81	101.36	105.57	98.768	106.41	103.58	112.46	97.458	97.636	98.861	104.45	113.02	106.97	107.3	103.5	99.552	114.56	100.4	109.41	107.84	112.69	102.94	107.85	110.02	104.05	105.78	101.8	111.38	108.33
101.64	103.82	100.26	110.57	116.19	111.44	105.73	104.54	101.64	106.02	97.739	102.04	98.677	108.93	109.28	104.29	109.19	99.34	105.53	101.88	104.69	119.15	111.75	105.99	112.37	104.14	102.98	105.49	109.13	111.46	106.15	111.63	104.52	106.14	102.86	106.33	110.75	106.06	100.63	99.944	104.76	104.19	103.99	113.61	105.35	103.08	96.019	102.47	104.95	99.664
111.87	105.96	108.49	108.71	101.53	106.67	105.9	98.697	114.65	108.78	117.34	103.49	105.99	96.553	98.497	106.35	104.67	102.11	101.83	108.69	99.716	103.94	98.881	104.11	102.31	98.888	102.72	103.46	107.02	105.5	103.88	100.48	107.2	109.3	106.51	107.79	107.62	107.56	108.21	104.38	110.39	114.38	109.34	109.05	106.01	101.28	102.92	101.78	110.47	94.835
96.295	108.42	114.49	105.24	101.13	102.33	104.49	92.92	109.44	100.66	99.99	103.59	99.441	101.64	111.68	105.75	108.87	101.42	107.01	102.35	102.99	99.531	115.67	108.79	107.73	103.66	103.15	107.2	107.99	97.395	109.55	104.08	104.62	103.84	104.07	103.92	106.87	117.45	114.93	106.92	109.17	109.17	113.96	101.43	113.13	105.6	111.09	104.86	111.08	114.76
108.05	108.05	109.47	122.97	114.53	110.04	103.37	123.55	110.59	116.25	115.93	108.01	113.2	111.76	111.75	112.32	109.55	109.11	110.44	113.81	105.21	113.67	105.48	115.11	108.73	113	111.15	116.14	107.73	119.58	114.4	111.48	109.81	107.29	111.55	114.13	108.82	120.28	113.85	108.02	113.98	116.62	115.86	110.45	107.69	108.32	113.23	115.46	110.34	102.7
102.42	102.74	109.69	104.33	109.95	105.47	106.11	113.11	111.26	103.33	109.2	113.52	103.17	93.781	111.35	111.58	102.68	111.6	106.45	105.61	112.77	112.29	104.98	109.18	106.07	107.33	104.12	103.7	101.93	104.2	106.45	105.3	103.73	112.79	103.98	106.75	101.12	106.78	99.081	115.04	108.54	108.53	98.271	100.17	106.95	94.31	104.74	103.23	102.76	105.04
101.24	105.52	103.54	103.94	99.949	100.08	91.478	99.487	95.108	93.823	99.669	108.76	105.92	96.166	97.637	99.754	85.069	103.49	110.01	106.97	98.465	98.187	106.78	101.03	98.82	105.12	105.62	103.22	108.21	96.309	90.014	98.572	107.92	96.553	99.742	105.66	98.944	93.192	104.23	106.29	100.56	94.522	101.19	103	97.231	100.64	91.796	101.99	106.49	106.93
109.32	106.79	102.32	108.59	107.91	113.62	96.008	102.17	110.31	109.89	107.63	109.76	112.66	106.98	117.43	108.81	118.09	100.96	108.64	102.91	106.15	106.7	117	113.66	114.17	117.11	115.29	102.91	110.83	114.53	103.66	113.56	103.14	116.49	110.41	114.45	111.61	107.38	107.58	110.13	110.19	114.08	108.96	105.43	110.15	102.61	116.78	115.4	109.2	108.99
97.213	113.13	105.63	113.58	110.88	120.15	109.8	103.01	110.99	102.39	115.55	109.93	106.39	103.13	106.52	105.95	116.15	108.45	114.18	116.56	117.31	113.32	107.97	106.68	105.84	108.63	115.66	107.37	114.41	110.34	114.58	116.16	113.66	120.29	115.72	107.81	108.26	108.67	115.31	105.99	110.53	125.12	115.68	111.94	111.66	109.91	112.63	111.82	112.72	109.86
107.92	104.2	109.82	101.48	107.3	106.71	107.36	114.65	115.07	107.77	113.34	111.2	106.78	124.36	101.57	100.35	107.94	109.47	109.22	99.819	112.3	99.298	107.08	103.55	98.538	108.38	104.91	110.34	106.59	103.51	109.1	98.916	103.16	103.58	103.71	100.13	111.18	107.63	100.79	95.269	95.812	106.3	106.05	108.64	106.27	101.72	107.26	117.97	102.93	99.723
99.519	102.25	108.66	119.3	117.19	101.95	104.51	105.95	108.85	101.53	106.93	96.136	103.29	107.6	115.93	116.83	102.07	104.62	111.92	104.93	117.95	110.08	111.72	104.21	96.73	100.8	98.571	113.37	111	108.64	115.35	101.25	107.09	113.3	101.94	109.39	114.05	110.37	108.81	103.7	111.21	98.243	107.77	107.59	102.07	105.11	109.69	111.14	105.39	105.78
105.98	110.15	112.01	113.18	122.15	108.26	102.76	120.59	112.36	110.91	115.46	112.42	116.63	118.02	120.02	111.3	103.17	99.627	120.15	115.5	113.81	105.71	103.48	105.29	108.7	109.94	112.7	104.39	108.86	117.22	106.56	112.91	125	112.56	108.29	113.02	111.19	116.23	114.32	115.2	116.86	115.81	103.73	116.06	110.44	111.48	115.12	110.77	108	106.85
120.5	118.79	120.26	111.02	112.03	117.83	112.76	113.87	111.89	112.45	121.49	110.76	116.52	112.45	111.37	114.27	126.77	110.89	109.62	114.25	119.81	121.31	116.73	112.58	121.3	121.87	117.37	118.1	124.76	116.52	113.51	118.55	111.42	116.89	113.99	108.96	112.61	117.04	119.49	110.69	112.45	115.92	114.81	115.37	114.2	114.42	113.47	119.78	123.4	119.27
103.7	108.37	115.91	120.93	113.71	109.03	109.62	108.8	107.72	107.23	112.73	115.45	114.47	100.8	116.59	113.08	105.12	109.49	119.44	103.2	109.36	101.79	108.44	105.63	112.06	107.94	113.77	104.7	109.84	108.62	102.59	111.28	112.04	108.96	108.32	104.86	112.41	116.98	111.3	113.54	105.48	113.81	118.09	106.47	114.18	114.88	108.57	122.75	106.7	110.81
94.105	107.6	96.981	104.77	111.34	110.74	100.69	106.55	106.61	103.4	105.88	106.5	101.92	100.91	103.68	108.98	109.03	93.457	110.54	104.04	103.38	106.52	113.41	107.29	99.49	102.5	104.33	104.19	117.45	107.01	105.44	105.81	108.91	104.08	105.98	100.91	110.33	102.96	109.37	105.95	110.75	103.45	104.18	100.87	105.57	107.5	106.78	101.68	112.23	102.3
114.83	110.95	109.76	109.82	114.79	106	118.2	108.7	112.64	114.92	106.4	107.07	125.04	110.73	108.67	105.58	108.52	102.71	103.07	108.85	105.55	102.2	112.46	111.06	103.29	121.35	107.33	118.96	106.71	112.72	109.81	101.62	114.8	112.89	111.75	112.47	108.1	110.37	105.89	110.16	111.71	102.04	113.78	105.96	114.35	118.44	120.9	115.73	116.9	101.14
100.12	107.8	104.93	99.618	105.86	105.39	104.99	102.26	94.139	104.27	97.638	102.94	93.705	94.484	103.26	104.68	106.53	101.49	98.062	88.404	97.791	92.66	97.956	98.97	102.85	106.49	97.105	113.3	101.69	99.189	101.15	96.449	100.58	102.5	97.893	100.48	99.022	101.21	98.557	97.384	100.36	101.04	91.018	105.34	100.45	99.643	98.236	99.618	102.84	106.26
110.44	104.54	109.34	104.61	95.781	104.56	110.65	107.3	97.052	99.598	105.37	110.95	94.624	113.07	105.04	103.77	117.5	104.07	115.56	104	110.51	105.59	105	113.73	98.732	107.84	98.34	105.59	111.78	94.44	106.18	101.34	113.27	104.06	99.04	116.32	108.28	89.172	105.39	97.899	109.29	109.29	114.33	103.68	102.18	104.01	103.63	110.04	109.92	104.71
113.48	109.68	114.62	113.13	120.68	115.99	110.11	107.55	117.54	127.13	105.96	109.51	107.84	113.91	118.44	109.14	117.34	106.94	116.6	105.79	110.76	109.76	108.82	117.17	109.16	102.35	107.28	110.37	110.06	115.13	108.7	109.9	113.68	106.74	113.75	109.15	112.25	108.97	103.75	115.5	110.03	111.02	117.44	108.64	113.32	109.31	104.32	107.35	111.48	103.33
118	119.08	111.23	113.07	112.88	120.22	129.34	115.75	117.53	120.01	118.76	106.24	120.77	113.86	113.6	119.56	120.65	117.17	118.65	117.07	112.62	116.46	110.34	119.75	119.14	122.33	111.44	117.98	122.06	128.46	118.31	112.07	114.42	118.69	125.15	120.39	114.67	124.62	118.98	114.63	124.72	122.47	105.51	113.22	125.58	117.03	117.65	122.2	109.94	111.45
115.49	97.037	103.1	105.4	101.5	109.2	106.52	100.62	100.39	107.37	110.57	106.67	107.6	106.65	105.46	103.51	100.89	100.05	97.149	108.06	99.612	104.44	107.98	109.56	105.75	109.55	103.27	103.44	105.26	109.74	103.04	104.95	103.25	107.83	95.474	95.847	114.68	109.25	106.46	105.91	98.669	105.85	104.65	110.18	105.27	108.03	105.88	103.71	108.25	100.15
98.352	106.34	103.53	106.67	110.49	107.35	113.79	109.73	105.91	106.47	106.99	110.72	106.14	105.96	106.64	102.9	99.977	110.27	101.22	104.6	95.582	102.79	102.41	110.66	104.93	95.447	99.008	109.35	103.19	107.75	110.18	100.41	108.36	95.783	99.059	106.86	109.51	116.97	109.95	111.8	104.87	99.038	107.74	103.02	104.08	107.83	102.02	98.587	105.71	111.83
106.04	106.32	114.39	105.22	108.42	103.4	114.39	101.99	107.4	103.79	115.22	108.1	105.75	113.26	109.47	105.58	106.81	112.82	108.22	98.826	113.96	99.001	106.23	109.53	105.11	104.03	111.3	108.93	109.84	109.11	108.37	106.44	104.76	102.75	111.09	105.31	106.62	103.76	104.99	108.28	104.68	111.15	108.76	100.05	104.12	110.92	99.984	102.75	115.44	108.5
111.53	120.1	106.47	105.81	113.07	110.19	113.15	117.12	111.78	109.54	107.29	103.75	110.37	114.32	106.84	113.42	111.44	103.29	112.09	120.87	116.97	105.88	112.18	107.98	114.53	117.55	111.18	109.32	118.72	102.85	115.05	111.42	104.44	110.71	114.11	111.19	113.71	114.39	116.85	109.33	107.45	114.99	110.86	121.37	115.1	112.98	110.94	123.29	106.74	111.19
111.64	94.57	97.037	100.44	104.18	100.52	111.53	101.28	100.93	106.7	100.81	105.52	106.52	112.65	108.92	107.33	94.418	101.02	109.36	103.86	100.79	107.98	103.6	112.98	108.6	105.37	108.81	112.97	104.92	96.166	104.18	100.04	105.52	105.68	107.15	114.51	109.33	109.61	99.103	103.07	98.179	99.674	112.82	98.862	118.98	104.68	103.61	102.31	106.88	102.02
114.02	108.4	103.58	107.58	115.08	114.59	106.51	113.36	122.73	107.69	114.56	114.49	120.19	108.53	110.22	120.16	113.44	110.59	111.32	99.589	116.6	114.61	115.48	108.78	115.29	103.26	116.2	113.6	116.25	108.32	107.86	114.03	113.58	107.63	113.68	112.13	109.54	110.23	113.43	106.55	110.28	107.67	107.3	105.32	113.59	113.91	114.03	121.13	105.48	115.56
102.79	105.04	101.81	111.05	107.78	102.13	100.07	105.4	99.923	108.3	102.97	104.18	103.48	106.62	105.15	93.155	103.55	107.81	103.98	103.53	108.72	107.4	101.07	106.91	105.84	110.6	103.42	96.323	102.98	117.05	110.69	104.21	112.21	101.44	111.88	109.27	105.81	101.9	100.57	107.15	101.7	111.8	105.39	105.19	102.3	98.737	109.7	108.55	102.66	105.67
98.397	101.3	103.59	101.96	94.174	99.605	96.295	105.04	95.319	97.894	92.745	103.6	96.986	99.463	90.262	93.1	99.332	99.2	92.611	106.24	110.55	102.44	99.536	95.059	98.646	96.186	94.353	105.39	96.186	104.66	98.109	99.041	105.13	96.812	103.6	104.69	105.86	98.927	94.919	99.55	94.872	97.146	105.45	101.79	97.001	88.609	99.44	100.97	106.25	97.626
111.03	110	104.57	116.79	110.04	115.86	109.69	100.71	96.68	103.71	109.22	97.917	106.29	108.57	101.48	107.59	107.83	112.65	103.14	116.09	113.98	98.361	102.65	101.28	96.65	109	100.65	98.962	99.661	108.77	97.432	108.95	104.75	98.659	109.62	107.72	102.71	113.17	105.91	103.19	108.35	101.74	107.22	112.16	100.12	99.148	98.46	98.894	111.03	104.03
104.5	95.914	104.01	104.29	102.07	100.58	109	108.1	109.97	98.52	100.8	104.89	106.22	109.22	113.89	110.25	104.88	100.29	110.64	110.33	104.3	105.9	105.59	105.12	102.33	105.63	98.295	106.23	102.46	106.48	107.36	105.09	98.351	110.89	105.9	109.5	109	104.94	110.23	108.56	111.23	104.65	111.32	108.6	103.14	110.07	99.456	100.22	102.6	93.496
97.336	102.91	104.4	103.95	102.1	100.28	93.993	102.52	103.8	101.68	105.2	98.009	99.735	94.314	98.458	96.377	103.42	98.183	107.99	99.544	97.982	94.655	106.32	94.702	90.874	97.859	89.075	93.67	97.572	91.627	105.3	105.7	86.874	105.6	100.2	91.359	102.6	103.26	95.116	105.8	91.719	101.16	90.771	102.96	93.323	101.1	100.62	100.2	96.596	105.11
104.83	108.03	105.92	94.676	101.92	97.831	99.065	111.55	106.54	106.48	97.871	98.128	103.73	104.67	99.446	104.56	103.76	106.75	111.78	105.96	109	104.54	108.92	103.71	105.81	102.44	97.21	107.87	106.89	109.8	103.15	101.01	95.707	97.157	93.222	104.1	103.11	101.1	110.7	103.99	103.14	106.8	105.72	95.367	104.92	113.12	103.17	98.794	103.73	94.532
117.35	116.58	118.47	110.4	112.87	110.94	115.68	105.42	114.86	114.19	112.64	107.53	105.11	104.58	115.08	118.04	113.9	103.28	112.4	108.16	107.45	119.5	97.188	113.65	103.82	103.69	115.39	106.81	109.02	105.54	106.76	112.4	107.51	109.8	108.99	113.09	109.78	105.83	108.26	105.98	108.85	110.81	111.53	112.32	106.18	110.03	110.98	103.65	113.85	108.31
104.47	111.77	109.78	110.95	113.04	109.57	101.69	107.48	102.12	99.787	116.13	123.62	109.42	115.81	112.93	115.26	99.534	114.78	120.63	104.68	119.98	114.39	122.43	106.95	107.2	125.72	114.4	112.91	110.99	102.01	111.63	100.17	111.67	113.5	117.96	107.38	106.68	106.35	104.22	111.3	119.07	112.11	111.92	114.98	109.4	108.9	120.3	118.58	104.4	108.83
102.02	105.11	98.009	103.6	100.38	107.58	107.7	99.913	103.47	107.38	106.89	102.57	96.511	102.1	100.24	99.064	100.78	100.84	97.243	108.64	106.04	104.57	100.11	100.68	97.507	106.13	96.223	98.335	95.244	103.63	101.05	104.66	104.1	101.71	94.354	103.57	99.754	101.64	100.98	96.288	98.902	105.95	97.297	104.62	100.85	103.2	101.46	102.11	108.16	101.85
102.7	101.79	97.174	99.607	91.066	91.37	106.69	95.269	98.309	98.879	106.99	99.001	91.75	96.397	100.57	90.832	104.11	104.35	91.265	100.56	91.653	96.54	109.02	96.217	101.12	101.05	102.87	99.658	93.35	105.34	102.39	93.125	86.452	99.311	89.051	103.77	109.05	97.667	100.78	104.66	93.028	96.228	96.977	99.668	108.37	101.84	106.46	94.341	97.024	97.635
104.45	104.27	104.58	101.61	105.73	108.99	111.78	108.01	104.17	100.84	101.32	101.61	93.155	111.95	96.752	102.34	106.25	99.91	107.56	111.51	105.12	99.306	95.548	99.363	101.12	97.307	99.259	101.54	104.54	100.2	93.196	101.18	106.17	98.811	98.288	100.19	95.81	96.125	98.956	100.76	110.35	110.37	111.14	109.87	101.28	107.27	105.16	103.62	99.479	112.5
114.83	114.09	103.04	105.46	103.27	100.56	109.05	104.94	101.56	102.02	102.44	107.06	113.81	103.13	110.63	109.11	115.27	102.74	107.83	106.89	112.29	109.33	108.09	114.09	110.99	113.36	102.01	104.32	100.33	108.13	103.6	96.059	105.16	106.09	107.02	101.59	110.52	104.49	101.22	104.66	103.35	102.08	115.27	109.2	106.73	107.44	97.842	102.21	99.937	101.56
103.04	107.2	104.74	107.33	111.02	99.599	106.65	110.12	102.95	102.48	105.29	104.91	108.58	94.269	105.93	102.59	111.53	106.6	108.87	100.87	102	104.84	96.575	106.32	113.74	101.41	103.63	101.37	94.999	96.243	99.027	106.65	112.28	95.863	110.36	107.45	109.22	104.32	108.37	117.38	106.57	103.14	108.58	105.65	103.11	112.27	105.17	106.36	110.3	107.17
105.54	101.88	99.605	107.47	105.6	94.15	106	114.63	99.295	100.78	101.81	107.54	102.13	104.07	100.87	108.95	107.46	98.384	100.9	110.54	96.846	96.674	110.15	102.73	114.17	107.12	107.83	113.49	107.47	106.91	100.57	96.557	106.76	109.88	108.24	117.83	109.93	105.49	108.2	105.37	112.63	109.42	96.393	104.92	94.416	115.48	114.44	95.557	100.51	94.534
106.76	101.54	101.73	98.358	113.94	101.81	106.81	99.881	100.55	102.73	104.51	110.11	97.058	99.474	94.475	105.45	109.27	110.8	108.53	108.36	99.987	102.98	100.19	97.881	109.99	99.416	100.55	96.973	105.63	111.01	107.29	106.93	109.65	108.97	109.64	103.87	113.8	99.294	102.7	102.47	96.529	107	100.23	111.83	103.68	116.11	98.318	106.65	96.309	101.98
105.31	106.24	107.22	109.1	115.61	118.37	98.149	114.96	104.67	108.51	110.93	102.42	104.75	117.28	107.51	109.33	105.22	101.83	106.11	97.111	108.18	106.56	107.72	108.34	102.26	98.568	108.86	107.9	110.29	102.47	107.32	102.39	104.34	97.865	98.733	109.21	106.73	99.594	105.69	106.59	103.08	106.1	105.12	103.45	120.12	101.74	109.98	100.25	96.303	109.84
109.86	103.81	101.88	104.35	108.96	110.55	104.95	107.26	107.23	100.11	108.35	106.18	105.02	111.51	106.57	110.01	105.24	100.85	106.19	107.27	107.97	105.39	104.22	107.29	93.597	102.18	104.41	99.229	105.95	103.23	108.37	107.2	97.818	97.072	103.66	111.2	112.34	107.48	110.41	103.76	99.418	108.34	103.33	107.03	101.32	95.515	105.33	102.99	112.12	92.905
109.53	101.83	103.73	108.33	105.54	99.508	101.67	102.64	96.16	101.87	91.145	93.264	94.164	101.82	101.73	94.196	99.76	105.36	97.6	95.991	96.019	96.555	100.73	100.1	99.817	108.44	94.425	98.66	96.514	96.378	92.897	101.85	110.31	100.96	97.265	93.442	95.852	103.28	96.859	97.849	94.985	99.863	106.68	104.59	92.233	95.555	99.497	103.51	100.03	100.25
121.16	109.55	125.11	117.99	120.8	117.48	107.45	116.65	120.34	119.86	119.34	106.39	122.98	119.12	120.44	117.67	112.04	112.59	125.24	120.55	116.62	110.57	119.83	119.42	115.26	113.33	115.87	125.18	128.09	122.8	120.06	118.15	106.9	114.7	113.57	124.1	109.83	123.92	116.64	112.23	119.77	112.01	114.71	121.43	126.04	118.92	123.63	118.77	118.97	120.56
94.162	99.219	103.99	95.847	110.03	98.585	106.95	100.68	103.07	97.041	99.417	97.022	99.72	106.27	98.938	93.678	99.896	103.26	105.7	98.267	101.47	93.936	102.3	91.336	97.703	104.03	100.39	97.843	100.99	100.94	101.44	96.018	104.99	91.104	101.05	100.79	104.15	94.419	94.6	101.97	99.472	100.09	108.13	103.89	100.22	104.52	93.715	97.804	100.96	102.15
103.33	99.388	102.72	98.393	90.303	108.4	106.62	103.84	103.26	97.415	99.931	88.446	99.368	100.21	93.879	103.94	100.18	101.09	93.031	103.58	101.42	94.39	95.84	97.098	106.39	98.892	95.711	101.94	98.501	101.25	102.24	94.409	94.873	102.76	95.805	102.54	101.04	95.641	100.88	96.218	102.65	107.37	100.39	99.205	97.73	106.25	103.58	98.374	104.12	93.735
99.677	100.55	99.521	99.435	109.69	115.32	101.76	114.26	105.25	114.73	105.34	99.783	106.36	93.663	104.63	107.4	100.56	114.97	103.93	112.69	99.273	101.29	100.49	95.341	96.685	111.47	110.78	107.66	105.06	105.41	106.86	107.77	110.36	105.5	110.37	98.374	107.01	102.97	111.19	104.87	103.4	105.16	104.84	97.245	103.32	104.89	102.57	108.14	110.85	97.055
98.381	103.42	100.97	97.177	103.15	100.44	92.602	103.81	98.135	95.161	99.152	104.97	98.061	101.83	108.26	105.89	98.727	95.27	101.34	92.261	89.28	87.677	98.999	104.85	103.72	96.933	89.457	96.673	98.079	98.679	106.14	96.639	98.767	108.23	102.91	94.176	98.417	99.738	101.2	96.987	96.348	102.98	94.321	101.35	100.56	96.052	100.41	97.247	100.09	104.23
109.31	105.32	99.209	105.05	97.376	112.16	111.78	99.779	113.45	105	100.7	110.29	112.96	105.43	105.17	105.56	107.78	104.85	98.983	95.93	105.36	110.02	105.84	103.04	106.06	102.99	110.67	101.34	104.7	110.93	114.22	103.81	99.312	107.1	104.14	102.13	110.6	96.238	108.11	106.2	108.56	112.34	102.09	103.32	98.803	110.33	104.69	106.49	106.44	102.8
98.754	98.399	105.95	109.06	109.29	93.768	102.69	110.04	106.24	105.43	104.19	108.12	97.791	108.24	101.66	99.514	99.701	103.26	109.65	112.03	101.04	103.28	103.71	105.76	95.588	108.06	113.58	95.653	107.1	110.67	102.71	101.03	104.73	100.32	96.869	103.37	101	104.17	100.42	96.321	105.86	93.151	104.97	108.08	90.65	97.185	110.81	97.701	109.32	104.99
95.764	113.9	99.297	113.99	102.9	107.06	110.72	106.89	110.34	107.19	114.47	112.76	110.11	120.62	106.66	110.43	113.76	105.5	113.87	106.37	112.11	109.7	116.46	112.9	109.76	111.96	116.35	117.57	106.62	110.34	114.11	117.73	120.68	114.44	114.55	120.55	111.78	121.1	111.22	108.49	116.59	108.22	100.88	113.12	114.91	109.04	97.734	113.7	105.43	118.47
99.427	93.952	101.46	107.45	98.119	101.82	96.777	98.989	106.01	102.45	98.48	103.68	103	100.35	98.511	100.21	102.93	99.085	102.36	94.346	104.67	101.56	92.174	110.66	107.93	105.56	107.32	95.985	101.5	100.54	96.631	99.032	98.803	99.506	102.47	99.643	95.441	99.367	101.22	98.908	103.76	111.86	106.02	103.65	90.409	95.244	110.43	97.89	106.05	92.12
109.5	105.24	106.79	102.19	106.16	106.45	103.68	106.59	102.8	102.99	98.824	108.81	105.07	109.65	109.11	105.11	107.63	105.37	102.64	104.58	105.97	112.64	103.28	104.83	110.55	108.3	105.97	97.331	101.27	105.55	110.45	90.076	92.631	105.54	111.27	107.53	106.59	100.47	105.2	99.634	109.19	112.74	103.31	103.26	109.85	99.382	102.83	105.63	107.01	108.74
102.35	103.16	102.5	100.81	96.59	104.11	99.237	101.86	105.63	93.764	104.14	100.15	105.64	100.66	94.663	104.79	102.43	96.106	100.49	93.715	98.567	109.05	99.866	98.324	101	89.614	101.4	103.35	90.768	100.96	102.53	94.351	103.44	103.2	106.02	103.69	108.75	106.34	98.067	104.38	105.01	102.93	97.847	107.38	105.36	96.644	103.84	96.219	104.98	98.154
96.408	96.745	101.19	97.402	104.45	90.671	101.97	100.03	106.97	96.465	104.14	96.955	99.376	103.28	101.64	98.584	101.9	102.35	93.557	104.98	88.402	97.507	105.78	99.711	99.678	96.936	103.38	101.52	95.814	105.42	100.18	93.344	101.33	100.22	93.762	95.576	102.48	99.011	102.79	93.772	102.74	102.46	96.723	106.83	97.038	95.675	99.207	93.819	98.517	102.75
109.2	110.44	113.97	114.14	114.51	108.32	114.52	108.07	111.02	121.08	115.22	112.41	114.06	111.08	111.63	111.32	105.69	105.81	108.69	110.9	110.74	107.31	113.91	108.07	113.61	109.49	109.86	103.33	106.3	108.66	112.97	114.16	113.08	108.69	105.16	108.53	105.11	111.51	116.91	109.96	113.9	112.02	117.6	119.32	113.69	109.71	123.74	116.54	106.01	105.87
116.92	102.33	108.95	106.44	103.57	103.36	119.21	109.14	118.12	107.95	108.04	114.99	104.37	116.77	108.06	106.72	112.7	106.75	112.59	110.19	112.65	116.55	110.68	109.69	101.78	103.09	108.44	105.64	112.84	111.86	113.67	116.94	108.53	113.13	113.59	109.14	110.28	105.04	102.8	109.3	118.71	112.6	116.47	110.79	103.12	106.85	106.52	111.9	108.45	101.32
108.88	98.097	110.84	101.24	108.4	108.99	98.301	110.02	104.06	102.04	102.73	117.41	103.69	101.98	105.4	100.2	113.75	105.73	113.8	96.674	104.13	110.17	101.38	99.772	106.49	107.45	100.6	100.93	112.69	104.68	112.76	103.41	107.36	104.67	107.73	104.19	107.52	100.19	102.67	103.06	106.88	103.61	107.49	105.73	102.74	105.34	107.43	102.28	106.49	116.06
110	104.52	115	109.17	99.532	101.7	111.66	105.19	108.62	104.79	105.3	109.99	110.34	104.28	97.611	110.3	105.11	116.68	98.727	102.69	101.48	110.19	105.35	110.03	104.38	102.3	110.93	104.52	98.393	111.64	107.15	108.48	109.58	104.5	103.87	108.81	94.705	97.554	109.77	98.034	105.73	108.55	104.28	108.19	109.2	108.43	118.01	104.53	105.5	99.783
105.74	107.71	107.29	108.21	104.2	104.08	110.25	101.24	116.69	112.84	116.51	110.85	111.71	105.37	107.18	102.71	104.82	107.2	95.816	105.04	102.37	104.45	109.6	107.66	109.98	114.77	99.469	106.94	108.47	115.43	105.17	107.53	107.04	103.93	105.06	103.68	102.19	107.19	105.94	106.34	100.39	105.77	112.4	102.24	107.66	104.85	102.29	107.52	102.62	99.526
93.458	103.44	114.42	108.56	102.66	108.52	117.26	108.68	110.42	107.13	111.97	96.707	103.07	111.27	106.29	100.3	98.281	105.89	113.35	97.381	112.01	102.07	99.483	108.97	94.607	103.36	110.08	107.19	105.14	96.794	110.06	106.48	115.87	103.54	102.56	103.58	109.98	100.97	105.76	107.83	96.324	103.66	109.7	111.76	104.96	114.24	103.16	110.22	98.93	108.46
114.34	114.1	113	113.4	112.88	107.87	115.11	101.95	101.96	109.82	112.8	115.92	116.42	106.47	111.76	106.61	111.11	116.84	106.99	108.03	105.72	106.76	101.03	103.21	117.29	109.45	110.92	116.05	110.55	102.9	119.85	112.23	114.88	118.26	109.2	110.81	116.68	113.48	107.48	109.87	111.16	115	119.19	114.8	111.84	108.57	103.76	107.74	108.69	115.04
103.01	100.88	104.06	104.55	99.159	101.99	98.187	105.13	101.52	105.48	101.44	103.08	97.516	100.97	103.15	104.73	115.93	108.33	99.93	108.91	108.38	105.62	101.73	103.82	100.09	115.97	101.45	113.1	98.151	102.56	107.65	101.8	104.93	111.72	100.86	104.07	96.155	107.57	105.72	108.13	106.99	109.99	101.97	104	101.5	103.92	108.23	107.51	102.91	109.06
117.16	104.8	102.98	110.11	103.76	111.49	108.12	105.62	98.087	108.35	96.932	104.67	108.51	110.8	105.42	105.09	99.383	102.01	100.82	114.55	108.59	105.88	105.06	99.035	101.05	94.979	97.388	114.84	107.97	105.12	106.99	107.66	103.36	102.22	102.46	110.43	116.4	103.39	102.36	103.02	97.058	111.22	100.44	103.05	105.58	100.97	107.29	101.46	108.21	108.78
114.99	116.98	115.56	115.08	122.42	110.15	116.95	120.51	123.41	121	117.56	117.72	121.23	119.03	112.3	105.51	123.22	121.46	122.54	120.1	112.8	113.5	114.58	119.41	112.74	116.49	111.17	121.53	115.8	109.13	117.96	123.8	120.92	116.08	119.71	107.23	111.85	114.84	112.36	115.18	115.87	118.69	119.33	115.47	123.52	116.95	109.47	110.19	108.71	117.13
120.97	119.25	107.14	114.75	109.43	120.53	112.76	107.04	111.51	117.91	115.03	110.48	105.42	109.77	115.53	115.02	106.75	107.7	116.06	122.84	115.39	109.81	102.54	108.52	103.89	102.86	111.18	105.55	108.08	119.1	112.15	108.75	110.75	116.2	110.74	102.86	120.07	116.03	111.31	112.67	113.85	107.82	106.08	102.36	109.7	112.61	110.69	107.54	110.64	106.85
114.94	110.83	114.15	112.85	109.3	110.54	114.88	114.22	124.06	115.3	100.4	110.12	112.02	110.54	109.08	120.9	107.1	107.73	101.04	105.52	107.11	111.36	108.17	114.89	115.25	117.39	101.36	110.88	113.34	111.72	118.26	107.96	107.18	111.19	111.78	111.71	111.05	118.87	113.98	102.96	108.73	115.48	106.64	117.47	119.35	118.41	109.17	114.55	108	110.48
109.6	119.43	110.97	113.01	114.91	105.49	108.84	103.18	103	110.39	104.4	112.22	111.3	109.14	115.75	112.5	108.16	125.43	110.82	110.84	112.37	116.09	108.3	115.29	112.25	122.19	107.48	111.5	115.86	116.3	117.5	117.32	107.2	111.71	106.01	113.3	105.06	110.16	117.25	111.57	109.22	115.68	110.24	108.29	109.44	114.21	119.85	106.82	109.01	105.79
126.96	114.37	121.33	102.69	117.9	116.77	117.1	123.11	113.3	127.84	107.75	116.89	109.8	118.31	113.25	115.98	113.13	126.65	116.85	116.03	115.91	118.88	109.95	110.42	115.11	108.83	116.87	118.31	113.75	118.33	115.06	113.77	115.67	120.1	115.28	114.58	117.84	108.32	119.62	117.84	122.24	109.76	115.61	116.78	111.33	118.76	128.93	122.56	116.76	116.29
112.97	107.88	106.84	119.78	110.32	111.29	117.01	107.73	103.55	105.7	106.5	102.26	116.83	113.97	114.59	104.38	109.18	114.37	111.37	116.45	110.58	113.53	102.01	108.08	109.72	120.77	110.72	106.69	112.08	118.15	114.92	108.23	114.09	111.55	113.96	115.77	106.43	101.91	113.75	117.63	115.95	107.84	105.24	95.528	119.05	108.68	112.47	109.37	114.6	119.29
107.41	99.77	99.687	94.519	99.155	103.71	103.96	110.95	105.89	103.23	102.64	103.03	96.958	101.67	99.722	96.512	95.527	103.93	96.15	102.09	105.8	103.83	105.5	98.168	94.291	109.4	105.32	101.52	92.441	99.176	107.31	95.715	98.214	88.197	103.05	98.585	99.216	91.748	101.17	108.39	102.05	117.02	99.628	105.72	97.028	108.62	96.802	95.873	104.7	102.51
97.882	113.27	105.78	108.81	105.6	104.81	107.03	114.11	111.46	101.18	111.83	107.81	98.332	101.67	104.96	102.96	104.69	104.29	100.83	112.8	107.06	111.68	110.9	98.595	105.62	109.03	101.4	104.58	98.999	112.2	108.44	104.34	111.98	99.226	103.36	96.809	106.69	112.8	109.33	100.06	110.98	102.81	111.22	104.07	97.147	104.76	102.54	108.95	102.5	102.29
111.27	100.57	102.6	111.32	102.38	108.98	104.43	102.91	113.71	114.65	101.23	99.26	105.01	105.45	97.773	100.61	109.54	101.14	104.95	104.82	95.926	103.2	111.05	97.986	104.84	122.4	101.16	106.75	114.83	111.98	109.23	103.57	100.12	108.5	110.5	103.24	105.84	107.83	99.312	103.48	113.05	95.064	104.54	105.68	98.996	99.144	106.71	111.99	101.06	100.8
104.44	104.23	109.53	95.506	111.01	111.23	104.43	111.43	112.64	103.22	107.35	99.958	105.19	108.68	103.69	107.79	105.36	107.18	105.94	110.17	107.16	103.51	110.08	106.57	113.94	106.97	105.8	101.97	105.41	108.11	107.43	97.352	110.33	112.32	107.28	110.43	101.82	109.05	104.44	109.39	114.36	106.86	114.18	108.09	102.32	111.57	101.83	112.26	106.57	108.45
102.72	111.42	104.64	101.01	100.41	107.1	101.83	105.88	107.64	115.17	92.84	110.29	105.15	104.26	101.89	106.6	98.455	105.33	108.33	111.21	107.25	106.84	111.46	110.08	107.11	99.014	107.15	100.32	102.15	111.54	109.96	97.907	107.66	109.18	110.08	108.75	101.13	106.15	110.85	110.15	117.6	96.744	106.9	106.97	117.08	110.16	101.92	108.03	100.92	106.46
113.81	101.97	114.22	93.445	102.97	111.95	108.37	99.656	104.66	104.97	101.1	111.86	110.02	111.58	114.36	107.76	112.85	102.76	106.38	107.83	108.15	105.3	107.88	106.93	109.83	96.422	109.14	102.64	107.63	109.98	101.41	104.88	103.84	104.16	102.69	100.12	110.64	111.51	115.42	99.628	109.4	99.988	106.62	114.62	102.71	108.48	108.64	110.88	106.58	117.42
108.79	99.842	104.15	102.92	95.792	103.82	110.39	103.4	106.23	98.599	109.2	110.07	106.13	98.739	99.784	101.4	101.64	104.26	106.98	102.17	101.13	103.29	105.25	110.78	106.98	102.02	104.57	106.62	101.95	109.96	98.553	93.008	109.23	100.34	106.07	107.33	100.76	106.29	101.07	105.06	113.26	97.88	112.98	110.73	111.08	110.49	109.31	108.38	107.77	97.882
111.45	106.71	99.917	105.6	112.96	104.77	114.73	118.74	106.67	107.7	107.64	108.8	110.99	113.64	112.32	115.66	105.7	117.71	119.8	113.77	113	116.87	108.89	112.68	108.12	106.32	111.25	110.66	104.63	111.54	114.36	109.23	113.69	116.91	109.36	111.57	106.33	112.71	114.27	118.96	112.45	109.25	106.86	106.97	108.14	116.94	107.64	106.44	112.31	106.74
106.79	118.54	120.67	110.06	107.31	112.23	110.16	113.28	110.56	117.38	113.19	111.02	110.98	113.46	108.32	110.17	115.49	113.79	120.36	109.45	114.12	115.66	116.3	115.92	120.81	113.1	108.03	116.42	106.53	102.17	114.6	110.72	110.43	111.08	119.42	113.03	105.6	112.2	110.02	121.98	121.58	107.38	107.56	110.53	107.53	119.72	108.68	98.552	110.45	113.73
108.63	117.78	112.06	112.79	99.183	105.01	109.04	106.02	107.23	115.27	112.83	107.19	104.46	101.43	107.11	104.97	107.27	94.209	108.47	104.96	95.407	109.35	105.58	115.55	102.22	111.85	108.55	90.346	107.82	104.05	118.06	106.16	106.42	112.86	111.43	107.33	109.01	117.83	107.77	106.57	110.92	108.44	105.28	108.65	99.77	106.45	98.258	103.28	104.95	109.28
100.22	108.97	107.19	101.93	102.79	99.693	106.38	105.72	109.43	103.91	111.89	107.98	98.188	104.25	107.3	98.489	102.23	109.95	109.72	105.94	98.577	97.409	101.12	98.193	111.29	105.45	110.39	106.69	116.78	102.09	109.22	107.88	101.15	105.5	108.91	105.44	107.17	108.45	110.66	107.73	100.48	109.94	107.42	97.115	113.43	103.61	107.61	104.96	102.04	104.46
107.68	100.42	102.09	111.14	101.44	99.212	102.32	104.45	103.23	112.71	111.81	101.48	110.29	107.44	99.817	108.43	108.06	109.65	99.681	110.11	101.25	106.08	108.57	103.1	105.58	110.65	105.71	101.32	106.75	101.39	105.11	105.22	105.2	107.12	100.85	99.724	105.43	105.92	99.407	113.62	101.02	113.87	114.41	106.15	103.98	94.528	108.27	108.1	104.72	105.04
111.94	103.91	98.582	109.85	115.48	106.81	102.71	114.23	103.37	117.85	103.9	98.538	110.8	107.44	100.53	103.97	102.83	115.33	104.77	105.18	102.7	92.7	101.71	104.03	104.16	104.03	95.369	109.4	109.39	110.34	110.44	104.38	106.81	103.54	105.51	104.39	102.47	105.61	102.85	104.65	92.161	103.85	99.541	106.8	95.752	105.26	98.117	101.7	112.76	103.73
104.95	97.937	110.82	109.73	96.847	100.67	100.71	106.27	102.52	107.21	105.62	101.82	98.99	94.627	108.32	97.009	107.26	98.103	102.73	94.17	97.764	81.571	102.2	105.18	104.62	101.77	100.73	103.26	107.67	108.12	109.7	98.342	105.96	110.66	103.19	100.63	108.18	105.97	99.238	103.6	104.87	92.818	97.633	94.642	103.74	92.723	102.38	102.1	103.3	100.06
107.67	107.12	100.51	106.46	98.456	107.03	94.492	93.7	100.72	100.44	100.81	103.39	101.37	110.16	107.34	96.732	112.9	107.14	102.77	101.32	92.308	102.94	107.42	99.646	102.78	98.5	106.86	98.67	104.52	97.94	96.894	109.79	99.335	113	97.508	97.545	98.633	96.021	101.06	102.44	106.19	103.75	101.76	106.15	106.42	94.317	102.8	96.107	93.257	97.272
103.19	102.29	105	112.21	110.3	99.252	109.47	106.55	109.68	105.92	106.86	97.78	115.33	104.94	114.09	110.96	104.59	114.6	108.87	101.65	104.57	101.35	111.26	110.17	111.66	114.58	108.2	111.06	107.56	100.24	100.41	109.29	112.34	101.64	113.7	104.47	110.24	108.69	107.27	101.89	111.25	100.57	103.25	103.89	109.83	118.19	111.91	97.108	100.44	108.86
110.4	114.48	114.26	111.8	110.88	110.04	107.94	109.01	109.23	121.52	103.51	115.83	109.04	110.68	113.01	110.69	113	112.18	110.7	108.16	114.98	120.84	104.08	110.07	106.04	115.11	116.3	109.81	114.54	110.4	114.73	116.6	118.1	112.18	118.83	103.71	119.08	113.87	121.64	107.3	119.96	106.26	109.1	117.75	103.71	107.6	101.4	110.76	110.88	103.17
100.18	108.12	98.524	98.553	108.37	101.64	108.44	103.21	103.54	108.7	103.8	107.11	105.45	118.18	108.31	103.38	107.23	101.97	108.81	100.71	104.28	107.55	97.023	106.21	112.95	105.52	99.084	108.1	104.7	101.87	103.6	100.55	98.242	103.96	105.1	98.085	104.79	102.54	101.3	101.75	109.93	112.98	111.43	115.99	102.93	114.6	104.57	110.22	115.26	95.285
99.98	101.61	97.606	104.1	108.43	104.92	98.582	100.98	98.515	108.19	102.19	97.949	101.1	103.93	103.36	110.29	99.2	99.805	97.852	105.15	99.076	97.669	95.967	99.793	107.92	97.071	96.073	104.26	97.241	101.03	98.396	107.44	105.11	94.679	97.616	93.731	105.99	97.303	93.333	98.925	104.51	104.94	102.95	96.618	103.43	99.072	101.54	104.38	90.683	94.169
94.538	103.73	96.783	100.98	94.611	101.06	94.555	106.49	102.59	96.165	98.533	100.61	102.49	101.91	110	106.27	108.93	107.99	102.86	104.32	111.94	103.18	107.14	101.01	113.52	109.77	99.087	100.55	111.13	108.89	110.06	98.562	100.54	102.11	104.57	99.497	104.72	103.29	103.61	111.85	106.3	105.42	108.53	108.79	100.07	103.7	109.86	108.97	99.495	99.305
122.05	116.08	115.68	112.25	108.44	109.77	111.14	104.88	110.5	107.52	102.75	110.61	111.45	117.35	113.26	107.89	109.2	114.93	116.56	109.76	100.62	108.26	102.19	111.33	100.81	114.62	105.93	105.42	111.57	107.11	107.89	114.04	105.74	110.79	116.39	104.85	103.05	112.96	109.22	108.2	110.6	107.34	109.19	116.97	113.41	111.85	109.4	108.78	116.27	99.885
109.93	90.736	97.612	97.901	108.65	107.27	101.83	108.14	105.32	99.748	105	104.99	99.916	108.26	118.99	103.02	115.39	101.13	106.47	110.51	111.89	106.05	105.93	113.55	103.7	98.016	102.52	104.83	103.96	110.48	108.13	103.09	107.91	99.905	113.22	105.23	98.593	105.67	95.37	108.92	108.64	113.12	109.4	100.09	104.69	98.577	109.78	106.54	110.79	106.15
113.59	114.49	121.29	106.29	110.77	111.23	113.41	116.44	106.41	108.18	109.53	108.34	118.71	103.74	115.04	110.53	114.4	112.44	112.15	120.53	108.27	111.24	114.09	99.785	116.39	112.94	105.26	110.67	116.6	116.94	113.51	108.71	110.92	116.51	108.59	107.59	110.94	119.02	109.39	117.99	116.51	101.88	115.89	116.72	112.99	123.15	109.68	119.61	114.24	111.31
110.84	121.4	115.02	109.5	104.68	108.01	108.56	109.28	118.7	109.08	112.93	111.87	111.52	116.84	114.02	117.46	111.47	111.39	115.54	113.23	111.1	109.89	107.36	104.45	107.09	112.7	108.99	117.16	109.21	104.75	107.52	108.27	114.81	105.16	114.69	106.94	105.24	111.68	114.21	113.02	115.62	118.46	110.14	110.75	114.29	106.62	127.07	116.92	112.58	114.29
102.74	106.58	99.269	98.194	94.711	106.11	103.64	110.93	114.54	107.01	100.88	108.29	107.28	107.87	105.31	110.27	102.51	102.88	108.88	101.21	111.36	105.51	100.17	101.2	105.27	100.18	109.17	103.62	98.22	107.73	96.75	108.76	100.79	107.82	109.67	106.8	108.73	108.56	99.403	101.51	109.2	111.06	99.297	100.24	101.32	106.94	101.65	103.53	102.05	96.087
97.441	110.53	106.72	102.32	101.1	101.47	106.02	107.79	117.18	93.281	107.28	109.36	103.26	108.42	102.32	112.76	108.08	109.33	108.85	113.76	102.58	105.63	106.5	100	99.703	104.61	97.52	106.47	106.03	100.69	104.82	102.02	101.41	105.66	99.35	107.22	112	100.01	103.27	105.76	102.69	101.12	103.68	109.83	104.45	102.56	104.71	111.75	108.47	99.583
96.549	98.198	97.772	98.125	108.57	108.21	104.57	99.324	105.88	94.453	102.47	103.29	107.43	104.05	101.93	105.25	100.52	101.14	99.808	105.7	92.814	106.7	107.51	93.444	91.879	97.75	106.22	106.69	98.802	103.01	108.14	101.65	104.31	106.16	100.52	101.9	104.23	98.851	91.175	96.531	98.911	105.55	99.92	95.824	97.092	102.17	102.75	102.46	104.78	106.95
101.14	105.56	108.8	88.894	104	107.54	95.671	109.44	101.8	101.31	103.15	113.44	107.32	102.12	103.58	94.597	99.763	96.18	97.03	103.25	101.47	106.03	96.477	99.301	101.23	96.467	101.07	101.52	100.6	100.44	102.52	98.037	97.925	99.685	99.038	96.738	97.617	102.91	99.539	95.913	96.042	101.69	98.378	98.298	90.79	106.2	98.052	100.66	95.909	108.47
103.69	105.87	107.23	99.558	104.5	99.334	108.21	113.42	108.36	109.42	110.04	106.21	113.43	103.09	112.74	106.4	108.59	114.34	99.35	93.566	110.97	106.01	100.31	95.283	107.85	108.2	105.35	106.38	101.44	107.54	101.79	110.2	106.31	101.81	107.49	97.933	103.56	113.56	108.35	102.09	108.76	99.871	97.929	104.09	100	98.666	101.44	106.93	101.14	104.26
99.76	109.43	95.501	113.21	107.47	102.67	107.25	107.07	102.43	114.29	111	103.71	107.27	105.7	108.17	111	113.05	105.65	105.41	113.51	109.94	105.44	111	101.46	106	104.16	116.05	99.783	105.51	109.15	117.59	110.95	105.71	100.73	110.56	118.4	111.72	111.96	99.872	98.227	110.23	103.66	102.76	104.03	119.15	103.56	106.43	103.3	108.91	108.27
103.77	103.37	111.47	97.584	111.44	106.8	105.41	107.8	108.58	103.16	99.45	103.33	105.65	95.831	106.86	106.91	114.04	107.67	107.84	108.5	112.51	101.42	98.801	103.99	113.25	97.27	105.52	106.36	113.4	107.28	112.51	99.361	104.63	104	110.21	110.04	110.27	111.14	109.78	97.56	100.52	105.74	97.308	102.13	106.86	107.68	104.59	108.08	117.31	106.82
112.83	119.59	114.28	105.4	104.41	108.6	104.01	107.87	116.55	111.51	115.43	108.99	111.69	120.67	110.82	100.92	108.7	116.32	113.97	112.6	106.79	109.98	107.45	105.89	110.23	110.24	113.62	115.09	115.12	111.71	116.07	107.11	112.47	107.76	103.61	109.64	110.86	109.31	118	106.18	107.35	114.27	105.43	108.88	112.18	110.26	115.77	98.634	110.99	112.38
103.84	108.84	107	114.1	106.89	116.18	115.85	106.13	106	108.52	105.9	109.95	115.05	121.17	115.62	120.16	110.36	107.39	107.21	113.84	111.7	113.61	113.43	103.46	101.56	106.86	115.56	106.66	111.51	115.33	113.35	109.34	103.79	118.81	104.61	105.65	111.39	104.12	115.97	112.26	109.04	113.87	109	112.96	106.99	104.83	112.52	112.54	117.92	107.97
101.85	101.09	104.28	104.98	105.61	100.38	110.42	97.59	94.023	104.52	116.53	105.43	113.87	102.55	104.33	102.24	98.037	110.56	97.871	99.058	94.219	101.84	107.06	98.654	106.02	105.38	102.94	91.132	112.93	101.84	106.22	97.913	102.84	108.01	101.78	101.43	107.47	109.6	100.47	103.43	109.04	103.6	104.17	99.177	105.71	102.62	106.62	107.09	103.14	92.235
103.19	105.26	111.02	108.73	97.745	106.81	100.35	105.62	105.54	102.66	109.62	115.58	102.86	106.8	100.8	107.28	104.12	107.17	108.73	111.83	106.35	105.01	100.38	102.06	103.31	103.39	106.38	107.2	100.37	107.85	106.08	110.22	114.92	115.67	110.4	102.44	98.333	105.89	106.26	102.8	103.32	103.51	100.16	101.83	110.49	105.37	106.78	100.14	106.36	102.31
106.59	110.83	112.73	99.878	112.23	102	108.15	101.65	109.26	105.05	103.24	101.95	107.58	98.123	95.353	101.15	102.61	111.72	109.08	102.95	107.34	100.72	108.42	107.28	108.25	109.2	109.38	105.41	107.54	101.15	101.55	105.7	102.63	106.05	110.01	107.38	99.632	113.19	115	103.32	107.53	94.345	109.79	99.184	110.39	106.79	99.356	108.11	95.904	106.01
104.6	95.665	111.56	104.79	101.69	108.77	101.46	99.14	101.56	113.62	104.02	112.62	100.47	101.61	99.917	114.28	104.05	104	112.96	112.83	104.28	103.26	95.997	106.81	108.93	100.55	101.4	103.27	105.93	110.13	106.59	99.116	109.12	100.67	107.18	97.313	110.56	105.78	101.53	107.15	107.97	102.38	111.68	105.84	107.21	108.72	104.91	104.65	106.41	105.6
102.3	115.12	103.43	109.39	109.71	100.51	102.95	101.83	108.91	94.098	104.32	104.57	111.9	104.78	102.2	101.85	106.22	109.92	107.79	112.79	106.38	107.46	105.16	98.396	109.91	101.24	111.89	101.5	110.25	108.84	101.51	116.32	104.24	102.06	94.436	101.81	102.78	106.81	105.41	102.37	106.45	102.68	113.35	105.44	105.65	97.1	106.14	104.51	101.47	107.32
95.598	90.841	103.56	96.645	94.164	102	96.94	97.235	106.2	99.015	92.766	97.425	107.59	94.847	97.997	107.81	100.84	94.871	95.646	97.572	98.048	90.14	101.14	97.592	105.33	96.058	95.372	96.736	101.38	96.916	90.035	93.636	105.45	96.964	94.324	101.99	100.36	103.62	105.18	104.2	101.49	99.224	105.98	99.978	99.215	102.76	101.27	110.9	94.73	96.889
108.73	106.68	101.66	101.93	111.27	107.98	104.21	100.55	109.15	99.032	105.89	107.89	108.52	102.22	106.57	98.169	101.54	102.65	107.04	102.32	98.878	103.53	94.57	102.75	101.06	106.34	100.88	112.32	99.45	114.57	99.357	99.099	106.53	106.98	103.13	114.69	108.63	108.68	115.09	103.45	93.764	99.002	106.32	101.16	98.868	98.915	109.46	114.08	96.336	100.56
99.617	100.37	110.21	104.26	106.93	106.39	99.337	110.61	100.38	104.59	103.85	103.58	110.52	106.27	108.52	107.51	101.46	109.08	103.84	111.29	107.33	108.9	109.39	106.88	106.16	102.57	101.86	103.82	106.96	109.89	103.69	105.56	111.14	106.96	108	98.461	109.28	102.53	103.55	114.63	109.36	101.82	102.61	107.21	99.987	109.27	101.8	110.71	99.558	116.02
101.6	106	110.92	103.99	107.94	112.99	110.47	119.93	102.71	110.19	102.79	105.68	105.97	107.08	99.725	108.38	106.35	105.61	108.63	104.26	108.95	100.44	110.32	102.38	104.21	106.15	107.1	103.17	107.32	104.96	107.43	110.42	101.96	103.96	103.14	111.22	100.55	105.73	100.48	97.019	101.38	112.35	98.14	113.38	104.26	109.49	98.148	106.58	108.37	108.12
102.85	107.24	97.863	104.58	106.8	101.13	106.91	101.51	111.64	97.634	111.65	108.05	102.61	105.32	101.89	97.407	106.54	108.14	108.18	104.8	97.812	108.02	103.49	95.303	97.608	109.65	105.55	102.7	100.19	106.52	103.21	108.07	100.39	94.84	94.143	110.56	104.2	107.43	109.39	104.32	105.59	97.173	105.49	106.79	107.09	99.029	111.24	110.32	92.579	102.79
106.03	101.51	109.44	117.93	107.58	104.12	103.38	105.98	109.68	106.52	113.54	101.75	104.74	106.82	105.13	97.659	102.48	108.59	104.6	109.18	101.39	103.73	100.83	99.757	108	109.56	106.84	98.3	101.73	111.19	115.35	102.77	100.27	107.6	107.17	106.18	100.8	106.31	109.97	99.393	108.63	105.86	109.28	105.6	101.55	103.4	105.13	107.01	104.94	107.48
100.54	112.14	99.401	102.44	100.83	109.12	106.33	101.54	106.86	107.56	97.555	100.18	100.22	101.33	103.91	103.21	106.52	98.569	98.207	98.396	109.16	103.87	104.16	107.28	108.44	112.03	107.39	112.3	106.11	101.28	98.699	109.65	101.32	105.05	98.752	106.3	109.42	102.01	102.87	103.15	107.47	100.98	98.757	113.33	104.01	109.43	104.33	104.63	106.59	102.01
98.726	90.558	91.35	94.782	102.76	93.602	95.426	101.91	102.84	103.33	103.65	101.18	93.073	102.58	101.72	98.514	106.15	100.67	94.034	92.946	106.01	107.65	104.57	93.538	98.898	101.23	102.51	98.746	100.24	88.672	108.1	103.29	97.154	99.829	111.8	90.613	105.5	92.253	100.55	95.14	101.94	99.311	96.11	93.004	101.48	100.22	102.18	100.43	100.84	101.57
103.44	100.57	98.226	101.28	98.49	102.86	93.458	103.82	90.294	97.139	103.63	100.2	95.608	94.98	95.937	101.9	96.802	101.24	86.713	105.09	99.44	93.341	103.94	104.99	96.586	101.83	95.626	106.49	103.56	108.41	96.454	101.32	102.1	101.61	97.971	103.27	106.59	100.56	105	101.24	99.637	99.693	87.087	109.97	102.31	109.31	107.5	89.395	99.585	93.676
112.35	100.65	105.16	103.34	108.11	104.18	109.23	117.33	104.61	106.83	114.31	116.76	104.14	107.7	115.14	110.21	105.47	115.05	112.05	108.83	105.15	111.25	112.35	114.16	105.84	103.73	107.5	114.78	107.63	106.7	111.94	102.93	117.77	100.42	116.89	114.5	112.03	107.65	107.45	102.63	109.66	113.2	103.63	117.41	108.76	115.53	108.74	113.77	103.78	119.78
109.5	113.7	114.41	114	109.71	113.92	117.81	120.12	110.82	121.24	105.79	112.98	107.73	105.95	106.21	108.27	107.7	111.67	110.74	121.4	114.67	116.78	114.4	107.62	113.82	112.14	118.26	115.58	104.52	117.41	107.87	101.93	106.58	114.17	107.62	111.06	118.9	99.617	113.2	111.11	109.44	111.02	107.79	105.47	114.1	97.414	106.15	111.47	106.75	109.14
95.212	105.91	99.363	108.96	105.81	95.441	90.763	103.38	106.44	102.93	89.661	97.651	99.87	103.24	107.72	96.788	104.05	102.21	99.786	101.43	102.4	95.365	99.126	99.12	116.73	106.64	90.366	103.05	102.29	101.69	99.757	105.18	107.29	111.42	102.52	93.846	96.471	95.247	98.166	95.381	106.56	91.367	99.306	98.073	102.59	94.466	102.22	95.284	101.88	95.727
103.07	101.93	102.36	108.51	96.532	110.97	111.18	95.631	101.51	107.92	103.06	96.675	100.65	106.01	105.39	110.57	111.04	102.38	117.13	110.42	107.4	112.91	107.36	107.91	112.29	102.34	106.27	114.26	104.24	118.58	101.23	108.27	104.11	112	104.57	96.839	107.88	106.43	116.62	105.54	101.57	115.21	106.69	103.47	107.8	109.75	109.97	103.19	99.72	100.07
110.59	107.93	93.563	94.429	106.83	103.57	101.37	101.8	100.07	107.81	102.38	105.33	110.68	103.04	108.15	99.042	111.48	110.88	97.568	100.88	110.13	112.34	113.94	102.5	104.28	99.809	106.1	95.816	108.93	93.23	101.86	109.29	105.53	102.29	109.94	112.03	113.82	100.27	110.72	99.26	107.08	103.4	101.2	107.82	101.25	111.05	107.29	101.93	116.66	107.72
132.12	122.88	113.83	113.99	111.37	116.96	109.5	117.27	121.46	125.48	113.83	119.53	111.62	118.02	120.11	110.25	120.22	124.55	119.43	120.56	122.86	111.71	109.98	120.39	121.96	116.08	120.39	105.98	118.27	114.69	106.12	122.46	116.99	116.32	125.98	117.7	113.46	117.64	123.39	120.93	119.74	116.67	112.78	125.57	119.36	118.53	116.03	115.78	114.87	118.88
110.37	95.419	106.61	105.39	102.29	104.31	106.12	96.99	106.45	95.777	95.926	104.48	104.84	102.01	104.85	101.04	107.24	103.86	102.22	96.708	105.33	98.903	97.455	103.86	100.23	109.23	108.54	100.73	112.42	105.84	102.49	99.201	100.62	106.97	107.84	108.61	105.4	111.45	96.232	101.96	110.79	98	107.82	105.49	106.35	97.635	101.71	109.67	100.34	98.425
112.46	106.6	113.76	113.05	108.33	111.21	116.38	108.62	103.32	110.38	113.3	114.58	111.2	103.79	111.76	117.79	111.34	115.68	100.38	104.62	114.45	114.88	100.51	108.42	110.69	115.14	112.11	107.32	110.92	112.06	115.79	113.42	113.44	110.09	101.01	107.16	108.61	112.95	118.96	108.41	104.54	108.52	112.26	117.34	111.3	115.26	116.53	115.88	113.65	106.98
104.33	107.65	109.95	98.276	102.48	103.81	110.03	103.79	105.72	101.68	111.38	105.47	101.68	102.79	109.19	109.7	101.51	105.13	111.49	106.72	103.93	109.93	109.74	107.38	112.2	101.5	104.46	101.78	105.6	108.71	101.22	107.02	107.47	97.218	109.86	104.46	101.62	103.01	107.11	109.26	99.909	96.344	99.341	102.98	115.65	103.54	100.45	107.99	106.56	98.826
106.62	105.57	110.95	108.49	109.19	107.18	109	107.1	105.26	107.7	101.16	104.39	99.881	106.42	101.69	114.33	113.03	108.25	98.778	101.46	111.49	108.77	105.68	107.29	104.42	107.89	100.14	107.49	105.58	104.86	106.7	99.97	100.74	110.01	108.27	110.59	106.14	110.53	107.12	98.297	99.601	110.37	113.34	101.61	102.74	102.61	105.7	104.13	107.42	105.4
120.66	106.83	106.43	108.3	105.99	102.53	105.82	99.336	106.88	107.7	97.325	103.69	112.79	114.77	106.3	97.741	109.64	97.096	111.17	104.47	112.61	98.87	110.38	102.98	112.98	100.6	103.82	109.26	94.973	109.42	115.1	99.953	96.36	106.12	106.29	107.23	103.02	103.51	102.18	95.711	103.87	105.06	95.318	107.69	101.96	109.44	109.26	111.85	104.33	107.23
99.008	113.92	103.46	96.153	105.34	109.44	112.51	98.657	104.06	97.566	104.57	103.56	106.46	96.575	111.31	106.38	104.84	103.02	107.76	99.743	103.44	103	101.32	108.82	107.15	100.59	107.32	103.47	107.12	97.855	113.12	99.873	105.88	107.77	107.12	108.58	99.41	100.04	101.48	102.98	107.94	99.922	98.256	107.1	104.61	105.65	102.87	117.53	112.02	109.08
107.88	107.1	102.73	108.76	105	108.18	102.43	112.7	113.27	109.7	97.027	104.56	99.796	98.102	110.37	103.14	105.63	102.79	103.07	108.07	108.56	100.53	105.19	105.41	104.32	106.63	98.632	103.34	107.4	98.187	112.48	107.92	107.45	106.02	101.21	104.65	109.71	102.72	109.17	103.35	113.79	108.61	101.23	107.21	104.76	104.72	107.07	112.3	110.24	100.43
114.16	110.2	108.71	100.91	108.09	111.54	112.32	113.48	111.95	111.81	111.11	119.19	116.38	109.13	102.01	118.21	110.78	105.95	101.55	114.34	104.38	114.07	115.45	117.84	106.26	114.81	111.03	105.49	113.69	121.6	102.27	113.8	118.98	122.11	110.51	105.35	117.2	110.85	109.58	105.9	104.68	112.11	111.38	114.82	118.55	101.49	116.24	114.48	105.29	113.61
102.5	102.68	102.92	102.94	102.43	101.89	103.43	98.343	102.05	110.27	107.2	104.9	110.26	112.94	106.75	105.32	108.66	110.18	111.39	103.15	108.43	108.06	101.73	108.79	109.27	108.21	105.38	104.22	104	102.03	103.49	105.6	92.666	103.58	97.804	102.25	101	90.461	102.39	99.815	109.2	106.51	102.1	104.77	112.83	103.31	103.07	97.032	108.59	105.15
110.54	124.93	116.05	118.52	112.2	116.66	116.29	118.78	109.45	114.83	119.18	113.65	118.81	121.35	107.93	117.58	119.25	111.65	122.46	128.95	113.87	115.55	112.17	117.81	111.97	131.08	115.46	116.58	114.1	122.23	114.45	116.87	115.91	123.88	116.45	117.92	118.18	119.27	116.19	118.38	114.11	120.53	115.89	120.36	121.15	117	122.43	121.57	122.85	122.78
111.78	109.19	115.51	107.35	118.06	124.52	111.89	109.28	112.5	109.34	110.42	110.7	120.61	110.94	114.49	111.61	121.8	112.16	115.31	111.33	120.57	112.54	115.25	115.52	122.65	114.06	103.22	112.02	102.38	110.18	112.48	109.03	120.24	105.27	118.29	113.14	116.37	112.64	110.31	106.9	118.79	118.54	106.85	111.38	124.6	111.62	116.86	115.8	111.13	115.89
119.52	112.22	123.03	121.11	117.82	121.33	118.5	117.14	113.82	123.08	115.76	113.44	118.69	122.32	116.58	111.84	116.18	113.08	127.42	112.97	119.38	114.9	117.04	125.03	117.73	111.33	115.18	111.4	114.67	116.97	126.38	123.04	118.23	111.52	116.89	108.72	116.67	112.07	113.04	117.65	119.6	115.91	120.21	128.27	114.28	123.26	117.85	121.49	112.83	116.35
111.09	105.88	105.91	108.84	113.78	110.65	105.6	100.77	105.32	105.78	98.975	103.28	108.09	105.71	97.976	109.8	113.52	106.52	95.647	101.8	102.52	107.61	108.63	103.37	106.85	112.19	104.42	99.36	108.4	107.97	106.91	105.08	104.59	106.34	100.11	109.06	111.9	103.31	101.56	101.56	106.22	107.7	107.47	106.48	112.44	100.03	99.167	112.97	104.97	104.12
110.65	112.06	102.34	107.85	109.05	100.02	101.38	109.06	108.92	109.18	99.342	105.96	108.65	110.37	111.16	101.49	115.22	98.177	113.22	96.479	106.84	110.9	104.34	104.66	98.28	104.19	107.62	103.86	109.13	102.7	105.41	105.64	112.55	102.9	114.62	103.74	102.5	96.859	106.65	105.68	109.69	100.93	106.61	105.49	106.39	99.615	118.25	103.27	101.62	108.84
97.984	98.519	102.16	98.117	88.862	102.04	102.92	107.64	96.694	106.16	94.199	101.2	99.14	102.03	89.117	105.03	96.574	100.45	92.841	95.957	102.83	94.046	99.398	106.46	102.95	102.42	94.554	99.899	107.59	98.137	92.666	89.436	100.11	109.51	92.914	97.718	95.019	103.11	102.16	101.93	104.45	103.83	96.996	92.904	97.166	97.677	99.017	98.734	98.484	97.928
109.25	103.57	106.52	114.75	102.62	113.77	103.37	106.91	108.5	112.16	111.61	115.48	93.317	112.37	115.62	111.94	117.34	102	115.72	114.13	113.01	102.57	95.415	103.38	110.92	109.89	104.46	110.58	105.47	112.89	117.34	105.15	100.77	111.18	104.83	116.12	108.45	107.53	107.17	100.47	110.83	111.62	102.91	105.58	104.21	109.49	115.59	109.84	111.54	102.74
116.36	113.27	116.59	114.02	108.59	116.03	119.69	105.55	115.07	114.56	114.78	121.02	109.93	117.43	109.02	106.37	111.82	112.4	108.09	118.15	113.92	120.51	117.7	116.84	117.18	111.94	113.89	110.45	112.73	109.38	119.84	112.93	118.01	106.72	111.84	108.73	111.46	113.01	108.35	116.17	121.44	113.57	109.89	108.24	114.46	110.77	113.96	111.52	111.36	118.91
111.96	103.99	104.7	98.773	108	105.97	105.03	112.13	107.72	102.25	105.6	112.15	105.6	110.33	105.99	98.119	102.92	104.01	111.83	106.31	113.8	109.12	109.36	105.98	113.57	109.17	95.889	109.98	111.99	105.55	101.37	107.18	106.67	109.25	94.836	105.38	87.176	102.48	107.57	115.43	104.63	109.32	104.34	104.48	110.66	107.14	113.22	104.55	106.88	104.19
108.55	109.17	122.83	110.65	109.52	111.13	119.43	112.34	115.04	108.97	107.88	108.42	111.01	114.63	114.73	113.38	102.55	113.32	113.86	105.51	113.53	113.07	106.36	109.85	120.72	114.09	109.28	113.07	105.66	119.62	105.69	108.73	113.27	106.82	115.18	109.75	113.11	113.22	118.51	107.89	112.82	110.47	108	106.34	115.61	108.42	122.47	110.78	109.94	112.6
113.23	116.97	111.32	121.56	108.97	117.58	110.72	120.88	112.52	116.01	105.92	115.17	110.74	119.21	115.35	111.99	108.44	111.59	115.31	115.68	114.66	117.06	114.56	117.83	114.95	113.02	104.09	119.93	109.73	110.87	115.01	117.27	109.64	110.67	116.68	117.14	105.28	114.21	106.76	122.19	100.9	102.54	116.69	117.4	112.66	116.92	115.15	110.47	110.47	117.89
108.27	108.42	100.57	104.38	108.14	104.48	110.39	106.23	104.33	104.13	100.6	107.79	110.13	112.49	112.87	109.02	106.77	104.41	115.62	113.18	103.8	113.78	106.82	103.87	103.77	103.27	112.08	120.78	106.95	107.18	102.58	105.99	108.68	108.68	110.37	107.85	106.75	99.825	102.26	105.74	105.67	98.726	99.424	103.95	103.63	101.33	103.54	102.12	106.55	111.21
110.11	108.72	106.37	113.51	109.06	116.68	105.76	109.62	112.9	117.11	99.547	104.6	116.87	115.3	111.59	114.82	113.53	117.46	108.91	117.06	113.78	107.75	117.44	115.39	115.9	111.21	117.14	112.68	111.2	108.35	116.55	113.01	117.33	103.08	111.26	105.61	113.75	107.28	109.26	104.69	116.55	109.9	115.23	107.1	115.24	110.46	111.06	111.32	115.12	109.36
106.25	103.9	105.3	109.38	112.96	101.91	103.7	103.98	110.55	102.18	108.25	107.98	115.99	110.26	116.84	102.21	110.11	111.98	95.037	112.59	110.47	106.1	106.12	105.95	112.98	103.32	101.95	109.38	108.45	107.72	109.97	109.63	107.92	105.96	104.75	101.87	100.75	109.13	111.74	109.38	101.52	105.03	108.49	104.72	103.13	105.04	106.08	114.23	113.42	102.14
103.96	111.54	109.67	95.497	108.37	108.89	108.62	104.78	104.97	107.25	104.36	96.168	111.01	102.57	107.77	109.91	100.46	100.2	106.67	103.44	114.55	106.58	101.82	105.04	101.82	101.51	110.79	107.54	109.58	109.12	106.67	105.22	109.45	107.98	104.82	110.26	113.43	109.46	102.52	96.122	98.096	101.29	98.207	108.4	109.37	111.6	104.57	105.6	103.44	104.09
113.07	109.31	108.28	108.27	109.98	105.95	106.54	106.42	101.52	104.77	103.03	104.92	106.55	109.21	102.04	92.689	95.267	100.96	110.25	96.175	106.4	111.54	102.3	102.55	100.62	101.36	102.24	108.85	111.04	98.954	106.95	110.99	116.64	98.37	107.49	106.07	106.64	108.27	108.72	102.15	98.846	112.35	108.81	103.11	107.16	99.626	112.08	104.28	105.42	107.29
115.53	116.35	108.31	114.75	116.46	106.09	110.01	99.213	117.31	116.69	114.84	104.85	112.23	108.99	116.94	109.02	106.8	95.965	113.47	109.21	111.05	112.8	106.87	106.2	114.62	107.98	114.54	111.48	108.02	114.7	108.42	111.03	110.3	112.13	111.75	110.8	106.21	104.42	106.87	107.25	110.3	120.57	122.49	113.38	109.46	120.86	116.02	112.29	110.89	110.85
117.24	103.88	105.16	100.84	97.673	111.71	105.17	102.54	108.14	100.12	108.13	106.06	114.96	105.18	114.25	102.98	100.27	103.33	110.62	98.692	99.981	113.41	116.7	90.906	113.7	102.25	108.57	102.07	96.851	107.93	109.8	102.94	104.9	109.16	104.21	101.22	106.25	106.41	99.91	108.04	98.436	108.16	113.17	104.26	108.37	104.35	105.26	106.03	100.94	108.12
97.036	107.38	100.42	108.87	109.85	110.05	109.1	108.9	107.3	96.155	116.66	104.27	113.41	104.21	103.62	106.87	109.36	97.353	100.7	105.92	98.295	107.97	106.91	103.4	97.058	97.388	101.57	106.76	103.3	100.56	103.42	96.549	109.06	109.38	104.38	102.57	103.97	106.17	98.788	98.309	110.44	112.59	105.49	100.29	110.15	105.77	107.17	109.09	101.76	109.24
106.85	116.3	103.4	108.91	113.68	110.33	113.94	107.39	116.46	113.35	117.74	110.22	109.68	111.07	117.49	111.1	114.63	125.26	116.91	104.35	108.59	105.88	114.14	105.46	108.52	100.07	112.07	119.27	112.17	107.87	111.25	111.66	107.72	126.34	107.27	110.68	111.22	110.78	111.21	110.45	105.4	110.63	123.63	111.44	114.45	120.22	108.33	108.94	104.2	100.01
109.49	103.78	105.94	110.35	99.711	108.2	111.9	105.81	102.43	106.55	112.36	111.68	98.955	113.11	98.86	102.1	104.02	108.99	107.42	101.62	108.2	95.956	105.19	102.85	110.72	112.64	100.96	101.94	109.63	105.49	102.68	107.22	104.3	104.43	104.24	107.93	112.97	108.03	117.28	112.77	104.09	96.676	107.74	100.71	101	94.018	106.21	96.199	115.65	105.38
122.78	105.31	119.89	105.08	112.79	118.22	113.12	118.27	106.46	108.56	107.6	117.24	113.54	104.67	113.86	111.96	112.87	114.79	107.77	113.81	116.86	110.99	118.02	114.24	110.08	117.37	115.08	108.33	116.46	120.62	106.86	107.72	114.61	115.37	110.12	109.05	109.67	113.23	106.86	112.1	108.5	111.48	111.87	116.57	111.17	118.99	108.82	111.85	105.24	103.26
112.89	103.08	110.71	113.56	108.11	102.86	117.04	104.87	113.75	110.36	104.54	114.4	115.39	105.12	107.97	105.11	110.99	110.91	115.49	111	111.51	114.03	115.21	108.46	114.57	114.76	112.01	98.161	114.64	108.82	114.7	104.83	104.2	116.44	114.41	112.55	111.15	106.57	115.25	114.71	122.45	104.84	105.27	109.04	106.28	111.45	120.03	112.65	118.33	111.79
104.89	97.651	100.33	114.09	97.038	105.5	91.493	101.39	98.799	104.99	103.77	110.95	92.621	92.233	98.523	99.016	93.33	107.13	101.84	97.164	102.23	107.38	89.797	94.178	110.05	92.891	101.1	113.7	97.928	91.472	101.1	100.05	104.98	92.645	97.56	96.514	91.523	94.747	102.58	90.278	102.52	99.461	97.309	101.72	105.4	102.52	103.45	92.978	104.23	95.765
100.64	96.345	97.994	88.761	95.203	95.196	104.87	99.084	98.638	96.409	96.445	97.904	99.593	104.04	101.7	92.85	103.7	101.02	102.58	106.24	99.672	106.27	92.324	108.6	95.57	104.96	91.086	108.87	98.922	97.428	103.6	92.865	100.23	104.93	97.437	100.88	96.199	97.201	106.59	98.775	89.765	94.79	97.673	97.302	91.37	101.17	99.223	104.86	103.88	97.751
95.837	96.233	95.624	105.13	96.763	100.48	103.25	89.873	103.35	103.44	104.23	108.16	103.01	102.06	101.77	95.923	100.11	89.641	87.046	98.476	96.78	98.792	110.48	97.67	100.69	87.913	98.696	98.988	94.818	89.864	95.922	100.33	93.546	107.94	96.558	103.04	97.439	111.09	100.98	100.79	96.269	97.134	102.22	93.242	100.47	101.15	100.37	101.9	107.21	99.017
111.98	106.6	100.9	109.09	109.54	99.052	102.16	115.4	107.45	115.14	104.7	108.81	104.87	106.88	100.78	108.63	99.398	99.2	99.18	107.21	108.74	104.01	100.16	108.86	110.38	106.11	99.205	112.71	96.62	94.823	103.67	107.39	109.89	106.71	117.53	105.39	108.98	118.16	106.45	101.45	103.3	117.86	105.36	104.95	105.47	110.31	108.73	103.24	116.29	103.71
116.62	107.35	109.6	110.19	110.21	106.62	116.44	120.49	112.49	110.65	116.87	107	110.49	109.6	109.04	114.81	117.95	109.46	101.46	98.88	106.58	105.4	110.48	106.19	99.637	104.19	110.44	111.12	113.66	118.07	119.33	105.55	109.16	112.93	120.07	115.89	122.91	112.59	116.94	116.04	108.52	111.4	111.75	112.53	105.72	120.03	113.19	106.06	111.52	110.03
106.87	122.41	113.47	115.24	104.7	106.82	115.15	118.77	119.02	111.87	111.84	113.18	107.84	108.82	121.62	101.94	104.28	110.14	114.02	116.2	113.65	112.86	112	115.93	111.84	118.05	111.92	112.17	109.87	116.79	104.88	110.06	111.33	114.96	109.98	106.15	98.011	113.4	108.48	106.66	104.97	104.92	109.02	102.68	106.3	103.77	111.62	105.17	110.4	103.81
114.99	110.01	117.21	115.83	108.56	113.81	110.85	112.68	110.89	109.99	119.99	104.25	111.84	121.08	112.89	110.02	108.39	110.02	117.62	117.07	102.52	104.49	113.77	109.25	115.67	108.94	116.51	116.09	116.09	114.18	124.57	113.95	118.56	100.61	108.06	116.76	118.35	120.52	114.87	108.41	109.36	111	112.2	107.21	109.13	128.25	110.83	115.6	111.66	110.76
103.03	103.82	114.91	100.3	103.71	103.45	105.25	107.47	114.57	103.71	103.44	103.42	104.29	104.87	104.81	105.52	96.832	110.93	104.37	106.73	105.78	106.89	102.23	102.1	109.98	106.63	107.16	98.312	100.62	118.2	109.42	112.83	99.906	104.61	103.77	107.22	103.06	101	103.99	114.9	103.67	104.88	107.11	113.8	107.63	112.29	109.3	101.1	100.65	105.96
116.75	114.54	109.38	111.24	117.16	110.04	109.94	108.75	109.5	114.69	109.51	108.19	104.06	110.87	103.77	110.75	114	99.977	116.35	107.93	119.88	123.97	115.01	106.95	114.61	108.19	114.37	113.22	103.91	103.21	107.78	112.26	110.15	112.82	117.04	101.7	113.58	111.31	108.04	113.65	110.7	112.37	116.15	106.32	105.72	111.98	112.48	110.92	107.06	106.28
104.71	104.86	106.27	115.82	108.54	119.27	99.165	116.88	107.48	111.11	105.71	116.09	106.4	109.38	108.86	107.96	112.55	110.27	117.67	110.66	104.43	113.11	111.98	111	118.38	118.01	121.18	116.43	103.14	107.8	104.36	103	100.96	116.28	108.93	111.83	109.17	108.37	110.33	109.83	104.7	110.96	110.38	108.53	100.95	113.95	99.544	101.84	109.07	112.51
97.142	102.11	95.417	101.39	109.52	97.619	99.994	96.653	106.68	99.393	108.68	99.239	94.279	100.35	96.742	99.971	102.31	103.66	98.461	95.814	100.4	112.1	89.423	97.461	99.473	92.89	102.53	104.67	97.345	97.84	94.815	98.344	110.59	103.29	95.035	103.92	106.02	106.63	102.67	99.465	98.535	103.45	101.91	107.66	104.27	94.808	105.42	103.32	100.82	104.14
119.89	99.452	105.98	100.57	105.34	110.69	111.57	107.19	109.46	110.53	104.42	108.88	104.74	109.36	103.79	110.01	109.31	105.75	107.83	102.05	108.56	105.37	103.84	107.2	106.24	109.75	107.03	113.1	103.96	107.35	110.25	107.3	105.29	110.34	103.37	116.52	114.23	103.66	111.42	119.38	112.03	119.87	115.34	106.73	112.42	112.95	111.71	114.37	115.57	113.22
100.76	106.65	104.3	107.87	88.727	104.29	93.447	105.25	102.15	92.959	110.93	104.05	98.695	89.054	101.89	101.98	100.51	101.54	104.53	114.3	103.48	99.929	101.1	105.22	93.739	105.64	99.621	105.3	98.096	96.753	97.369	96.9	98.197	100.05	96.639	99.511	97.25	92.689	96.088	98.438	92.603	98.358	97.475	103.36	93.296	94.08	94.335	104.57	96.445	94.542
104	108.88	106.52	111.6	123.09	110.86	118.53	108.16	117.33	114.98	109.97	112.3	122.25	111.03	121.39	112.09	114.38	116.16	111.58	114.87	109.21	110.35	115.71	115.98	114.83	113.5	108.23	110.82	114.36	111.55	109.34	111.69	112.88	111.66	102.25	111.15	104.22	107.94	125.05	111.83	108.78	110.22	117.67	113.93	123.47	117.1	110.93	115.49	114.08	120.88
111.23	111.44	105.79	116.85	105.17	110.8	113.13	112.23	107.27	111.67	110.66	104.93	115	94.741	113.12	114.52	120.65	115.85	116.05	108.74	106.1	110.48	111.42	100.35	112.81	111.8	114.07	111.48	110.31	117.84	114.51	114.31	111.59	115.03	113.08	103.7	110.01	114.82	112.95	114.14	110.11	116.29	97.262	112.67	104.03	112.78	110.64	105.39	117.82	116.83
98.845	116.65	104.76	104.36	99.109	97.272	100.53	105.31	115.25	108.89	107.75	97.131	114.32	117.96	104.87	105.37	106.9	108.46	100.29	102.14	98.447	102.19	113.45	104.89	107.7	103.91	103.31	106.42	105.16	103.71	105.77	108.5	101.86	108.68	113.44	102.34	101.67	108.06	105.91	105.47	106.38	107.13	104.94	109.82	104.79	96.956	110.49	108.62	103.05	112.1
120.36	125.7	122.03	117.2	109.87	121.15	118.44	119.57	125.47	115.45	111.35	114.18	116	120.1	119.22	110.47	108.12	119.74	113.42	124.31	128.64	113.75	116.09	116.84	116.31	116	117.16	116.37	112.99	121.92	111.51	120.22	117.44	116.7	110.74	119.9	118.57	116.69	121.11	118.94	106.44	124.18	118.1	122.84	121.9	116.4	120.7	123.48	123.1	108.34
98.495	103.31	96.46	101.24	95.634	94.598	100.83	98.33	99.811	102.93	95.585	102.65	103.11	96.062	100.09	102.6	98.284	100.62	104.65	88.626	95.02	100.28	99.322	99.605	94.893	107.73	98.972	101.29	102.47	93.122	102.37	104.19	101.18	96.225	94.186	92.848	100.29	91.617	103.21	94.606	98.602	101.8	94.943	101.56	95.34	94.334	97.296	94.326	100.75	104.88
107.89	95.507	102.01	106.18	100.44	100.28	93.972	106.23	98.568	101.67	95.733	99.369	97.155	101.04	103.33	102.51	101.1	97.078	98.926	96.645	102.95	101.12	98.655	94.965	91.297	100.86	98.747	95.241	101.95	102.14	94.984	99.544	109.97	94.497	94.552	114.56	89.905	102.73	97.393	96.849	102.48	100.6	87.666	104.11	102.05	100.67	98.866	100.61	88.698	105.18
115.13	113.55	102.31	118.54	115.45	118.75	112.44	117.79	117.11	113.22	114.63	109.45	114.01	115.22	108.34	115.85	111.43	107.32	112.02	117.41	115.48	103.16	115.75	113.81	109.95	105.44	108.84	108.95	102.97	116.84	100.2	108.23	110.85	98.538	119.73	112.2	114.39	117.74	101.78	103.92	119.9	119.84	106.05	112.08	101.8	107.02	108.93	103.32	114.25	107.4
103.25	100.58	101.25	92.672	97.536	98.431	96.979	103.13	102.78	111.59	104.34	101.32	96.735	105.64	93.657	105.71	102.93	100.86	94.957	96.846	95.886	92.638	99.186	103.44	102.93	99.093	99.573	95.875	105.38	94.11	100.19	102.38	98.788	97.819	99.215	104.31	109.85	95.436	95.853	93.991	101.61	94.666	102.62	100.81	104.31	99.461	102.44	98.753	99.531	98.114
101.97	99.416	111.47	102.76	107.64	105.75	107.48	98.944	106.73	107.95	111	109.15	106.87	100.8	113.8	90.264	107.31	109.86	102.61	109.76	102.3	99.899	114.5	108.38	112.05	99.941	111.73	96.417	94.938	109.61	109.05	110.81	105.13	92.98	118.65	103.15	107.07	102.42	109.12	100.64	104.34	103.47	100.71	104.18	98.338	103.56	107.53	109.92	105.15	112.05
101.39	110.98	108.27	98.888	105.56	104.8	102.64	102.74	109.45	108.87	97.669	102.25	112.32	103.01	102.81	105.16	106.18	104.77	102.45	105.85	104	108.81	106.55	92.555	105.96	107.77	101.02	109.09	96.624	114.95	113.57	99.073	105.52	108.47	108.72	98.084	105.36	95.36	105.1	98.187	103.66	95.115	111.14	104.82	102.92	108	118.74	107.85	105.6	96.894
105.67	99.146	97.651	103.74	105.18	107.16	106.14	108.71	106.26	107.41	111.39	104.2	110.82	106.19	103.02	108.02	104.27	112.31	108.38	98.341	111.03	97.955	103.97	111.57	100.5	110.51	98.322	106.05	108	102.12	97.453	108.6	109.45	99.609	104.07	100.62	104.11	101.16	110.04	105.23	100.92	106.55	96.48	93.953	98.502	95.504	113.99	100.35	103.53	106.73
95.531	108.6	104.12	110.87	102.88	109.15	109.46	106.52	103.64	110.7	118.17	101.73	107.94	102.01	105.34	108.8	91.085	111.31	101.84	107.63	105.73	109.29	95.028	105.32	108.53	106.66	104.94	115.88	110.95	106.5	103.83	100.29	109.11	108.59	110.47	99.01	115.49	102.44	97.78	103.84	104.82	111.79	101.1	99.868	107.39	106.94	102.13	107.46	93.115	94.82
100.52	112.86	109.05	115.03	98.32	108.57	111.83	106.78	99.158	100.71	106.31	109.59	107.95	100.03	99.396	106.75	95.704	96.926	111.32	108.25	105.81	107.67	115.63	109.19	103.72	122.39	115.68	109.69	109.8	104.59	112.34	107.07	107.45	108.74	103.29	102.55	109.05	109.63	106	105.25	108.45	103.62	108.31	99.668	98.83	103.77	104.67	96.005	103.13	103.45
107.35	109.31	110.49	96.288	105.46	102.61	100.89	106.87	112.85	112.31	116.32	113.25	97.259	103.79	101.42	109.79	114.68	109.07	108.1	112.9	107.59	101.32	106.47	103.61	109.66	103.36	102.75	101.67	105.98	100.8	104.88	110.35	102.41	98.892	103.57	98.725	98.855	108.58	105.02	114.05	105.48	109.2	111.57	102.92	108.3	107.68	106.7	101.8	100.66	109.22
113.98	109.42	111.12	104.41	108.29	104.19	101.2	104.78	108.78	112.6	110.65	104.64	103.84	105.24	104.57	109.22	101.91	109.34	98.639	99.579	102.83	104.99	115.99	107.05	104.2	113.14	105.41	110.12	102.87	107.85	110.08	99.245	119.35	115.53	101.99	103.41	105.42	103.06	108.03	110.94	112.54	121.32	110.7	110.91	117.59	104.97	98.081	104.6	108.37	109.8
108.37	109.64	117.63	119.9	106.6	113.68	121.01	106.45	107.15	123.79	113.31	112.16	110.21	114.6	111.56	112.49	121.47	121.57	111.35	114.67	110.05	120.88	119.76	105.64	119.81	103.71	113.08	112.97	107.47	111.22	108.32	117.18	105.71	106.94	118.29	110.37	115.72	118.13	117.97	112.95	106.56	108.74	115.19	106.99	106.8	110.41	112.26	117.14	115.62	117.8
114.7	111.56	109.26	114.63	106.17	114.23	113.97	106.58	117.81	115.7	109.08	110.29	107.6	107.38	107.09	111	115.18	113.6	114.17	114.74	104.33	112.27	108.41	118.75	107.19	111.85	109.8	111.68	111.75	114.99	114.7	114.53	104.53	112.85	115.56	108.33	115.29	103.55	104.33	107.44	104.03	110.18	106.71	115.42	102.99	117.25	112.17	105.8	111.55	120.37
121.78	112.46	108.77	119.86	115.81	117.61	114.68	120.02	116.68	107.9	116.33	109.92	106.2	102.24	103.29	101.53	110.89	112.16	110.52	118.29	116.33	110.64	106.34	112.14	108.39	113.57	114.87	115.57	108.77	109.68	114.03	112.87	112.05	108.6	109.62	108.28	112.32	111.78	113.15	111.89	116.84	109.37	119.4	107.99	113.08	113.18	109.75	108.44	105.35	110.68
106.91	102.63	103.85	109.19	94.43	110.48	113.39	104.34	103.58	101.62	110.79	98.79	98.713	102.16	112.55	102.05	107.95	104.86	99.225	104.56	105.64	101.3	108.14	105.15	100.44	104.13	108.67	101.92	110.84	106.78	93.644	109.34	106.85	100.17	107.83	100.7	107.53	117.15	101.19	112	108.29	108.05	117.07	108.12	112.17	108.21	100.97	94.976	107.73	111.08
110.17	113.97	105.05	108.72	111.3	121.81	112.81	110.47	95.022	105.28	114.51	112.85	115.34	116.24	120.75	114.51	111.32	116.08	109.65	119.58	112.83	112.13	108.83	104.6	108.91	111.89	113.03	116.52	114.19	103.89	103.48	104.75	108.45	113.01	114.29	114.76	108.85	116.99	112.43	109.21	99.882	112.94	112.64	119.48	116.89	110.42	118.58	114.88	110.34	108.09
106.19	114.59	112.57	105.39	107.16	104.49	107.06	110.39	115.54	117.39	109.5	101.96	110.41	108.92	99.654	119.07	110.67	116.88	104	110.42	111.05	109.07	100.95	106.39	116.48	107.5	112.11	108.22	112.16	101.21	110.58	105.29	107.33	116.13	110.98	110.48	119.11	102.7	113.12	104.99	116	118.06	109.88	106.17	110.49	109.76	117.3	109.02	109.9	114.49
100.43	106.16	107.98	109.01	119.83	111.95	114.24	105.94	97.534	104.08	100.29	99.024	102.09	114.22	101.1	102.72	109.93	117.07	106.78	108.25	111.26	97.56	109.63	107.88	104.05	103.45	110.11	104.57	100.55	108.09	108.43	111.53	99.336	106.02	101.78	106.29	108.76	109.3	111.29	111.2	108.41	104.85	105.34	105.46	113.77	104.63	96.096	100.77	101.54	108.66
113.48	108.85	105.38	108.32	111.16	114.57	114.58	110.27	108.43	118.78	110.53	118.72	110.71	120.65	106.2	114	101.83	108.19	113.21	118.22	113.21	115.06	109.74	113.93	109.87	100.2	113.92	101.99	118.11	114.22	108.52	114.55	107.72	102.95	106.91	109.2	108.17	111.79	111.25	105.84	111.58	111.4	110.69	115.7	112.12	116.55	119.61	110.71	109.26	113.81
100.48	94.191	101.44	106.65	95.858	99.519	112.52	105.38	105.49	104.56	112.25	100.39	104.5	106.89	103.14	110.62	106.45	116.31	98.598	103.35	101.09	111.78	101.91	99.011	103	100.75	105.35	100.72	108.59	101.02	99.866	98.455	106.47	107.31	98.196	98.828	97.277	101.43	108.32	99.588	104.83	110.96	105.09	108.59	102.27	103.85	101.56	96.582	98.606	93.929
108.54	112.25	112.1	108.19	107.29	113.35	109.02	103.57	114.36	99.24	109.06	115.73	114.23	111.46	120.33	110	111.2	119.32	102.15	110.98	111.92	120.2	108.11	100.81	110.58	114.45	112.12	100.98	119.06	113.1	109.18	112.39	111.36	120.96	114.31	107.47	114.47	107.28	104.96	109.15	111.15	111.6	110.04	99.97	117.04	112.66	111.26	112.57	111.8	113.09
103.43	105.78	106.05	110.43	112.57	103.55	103.72	103.7	100.26	108.71	105.63	111.51	105.21	107.14	110.04	105.97	94.897	107.31	106.03	111.57	111.86	92.502	104.62	100.44	106.51	104.93	110.48	98.855	106.65	106.99	102.13	102.39	101.04	110.63	111.14	97.995	103.63	106.82	99.247	97.489	105.16	110.46	103.96	98.531	103.58	108.28	107.42	111	111.46	109.71
99.768	111.3	99.844	97.214	106.39	100.63	111.36	101.31	110.36	102.63	106.81	97.939	107.69	104.48	116.92	111.88	112.31	113.56	102.37	98.261	111.39	108.13	96.717	106.97	102.31	103.61	97.833	95.415	110.17	107.47	98.447	106.21	99.237	102.58	101.55	102.76	106.61	107.34	104.72	95.177	107.5	110.61	107.1	110.18	104.14	106.52	104.73	109.69	107.98	101.9
107.47	104.35	102.04	97.897	99.79	102.53	90.293	113.36	108.38	101.75	97.913	100.53	104.86	107.97	96.32	105.84	97.005	97.172	102.03	99.628	94.252	104	93.308	101.94	95.832	96.847	93.366	107.92	92.197	91.694	99.362	108.82	108.36	105.03	104.4	106.5	101.06	95.39	104.5	105.94	109.62	98.799	104.93	98.554	92.766	100.83	100.84	97.145	102.47	98.958
107.62	107.27	93.434	111.4	111	108.45	102.43	101.69	102.99	105.89	106.06	104.47	99.312	108.18	104.5	104.39	103.05	97.632	111.66	101.75	111.94	105.36	105.93	97.142	100.47	101.02	104.42	106.61	99.097	101.36	105.16	106.6	113.05	96.398	106.01	106.44	107.29	111.02	103.4	99.807	95.796	98.576	109.33	99.523	103.93	97.91	106.45	100.14	97.384	102.78
108.24	97.065	104.48	119.07	104.51	99.269	100.67	111.75	102.79	102.49	98.671	108.3	102.45	104.1	103.56	102.42	111.21	105.21	112.15	111.36	105.21	103.56	109.02	99.682	105.6	103.99	103.85	105.06	112.84	102.24	105.04	99.647	101.79	98.938	107.6	107.42	112.68	101.91	108.9	99.056	90.527	105.82	114.37	101.62	107.02	106.75	97.584	110.47	107.5	103.2
101.87	112.73	113.38	109.92	108.58	112.26	109.39	106.63	117.33	104.75	109.1	108.79	111.68	99.086	115.19	111.55	107.87	108.14	106.11	105.65	102.43	102.51	108.41	112.6	107.86	104.31	97.607	102.11	109.39	108.15	108.57	106.19	113.13	104.1	108.07	111.76	114.92	118.64	103.56	104.29	109.35	99.937	107.62	106.78	103.87	109.9	107.13	108.84	107.08	106.66
114.5	90.805	106.78	108.44	101.09	103.11	102.86	105.6	118.3	98.76	105.67	106.45	103.07	106.31	102.67	102.84	103.53	101.1	100.96	115.7	102.95	105.41	110.32	115.59	105.39	111.73	102.84	103.13	107.72	107.37	110.36	115.63	104.44	111.71	113.84	108.22	104.61	113.51	105.28	107.62	106.65	104.65	107.42	103.44	103.51	105.75	113.99	114.12	93.971	104.22
111.61	102.73	100.59	105.81	100.86	109.74	109.75	108.28	106.63	108.23	110.56	106.93	108.23	105.03	107.37	103.52	112.32	104.57	116.73	100.13	109.01	105.92	112.51	99.327	99.602	111.99	102.1	106.13	101.28	106.67	108.07	99.587	98.88	100.41	105.72	102.27	98.591	113.39	102.44	109.57	114.57	110.23	103.98	105.23	108.09	96.908	109.36	112.39	108.88	104.39
112.1	111.1	102.51	111.61	113.37	111.18	112.36	112.33	109.15	115.7	111.36	107.45	110.16	110.47	112.01	109.08	104.34	110.05	116.13	112.27	110.84	115.96	113.86	106.5	104.54	116.56	102.5	110.92	112.82	110.32	116.62	108.43	97.482	114.26	115.48	95.658	114.87	108.72	100.96	111.96	117.28	110.1	110.33	115.66	108.82	112.59	110.57	118.63	107.66	124.54
105.74	106.27	104.39	114.75	107.84	114.06	103.92	116.02	101.23	111.2	99.284	112.9	106.75	103.66	102.75	105.84	110.7	110.94	114.83	106.59	101.71	103.85	105.43	100.16	113.35	98.241	113.57	117.32	104.16	102.95	103.06	106.05	103.51	107.35	112.05	100.49	110.25	97.887	99.477	108.53	103.95	106.87	112.29	109.27	103.88	105.64	103.7	102.15	103.79	109.5
120.33	109.26	114.04	115.57	109.22	100.4	105.43	103.66	110.21	117.32	111.02	114.2	103.31	108.18	110.77	117.02	111.16	108.11	107.25	108.65	102.15	105.2	112.38	109.36	109.9	115.44	109.84	115.9	109.02	106.29	117.26	117.34	115.41	104.66	108.2	107.86	105.74	114.4	112.2	109.67	105.01	109.16	113.23	108.16	111.45	109.29	109.64	100.23	115.68	114.28
112.37	118.48	113.32	112.52	114.24	120.51	117.27	102.96	118.1	109.43	114.78	106.01	120.34	105.43	104.89	113.39	115.11	107.83	110.56	105.95	111.51	109.06	107.62	108.8	111.19	108.57	117.83	114.43	114.61	110.93	119.69	110.44	112.97	108.19	121.22	107.7	120.53	117.17	104.59	104.13	117.82	114.23	112.31	109.71	104.39	116.18	120.08	107.49	114.01	110.99
107.79	109.26	97.626	105.08	98.328	106.01	105.16	99.611	103.72	97.028	109.31	100.44	110.81	104.19	109.37	101.85	100.66	98.985	101.21	108.13	108.45	109.52	105.83	104.87	97.906	102.07	101.45	107.11	104.76	104	106.93	104.31	99.669	104.68	106.06	103.08	108.57	103.52	105.46	102.02	114.12	110.15	96.351	103.14	95.761	107.07	108.15	101.96	106.91	102.24
96.134	109.66	105.5	104.6	103.28	104.08	108.12	99.012	95.439	87.315	93.665	101.09	100.33	96.522	104	102.02	107.08	102.77	92.316	94.084	101.91	96.026	108.55	97.371	97.741	110.27	105.25	109.03	100.47	97.192	103.19	100.79	99.469	102.85	98.447	99.074	99.735	100.82	104.35	100.45	98.829	89.657	92.973	102.85	99.451	103.91	101.63	100.13	98.712	98.296
108.49	106.77	118.86	104.01	105.48	104.99	109	104.47	98.917	108	105.49	105.07	107.16	96.895	113.13	111.61	108.92	105.62	105.47	109.24	108.45	111.15	108.85	104.94	103.85	103.27	108.21	110.41	105.53	103.46	106.29	102.2	106.69	103.76	100.77	93.318	105.16	103.07	109.92	96.802	100.39	107.96	101.13	110.54	116.75	105.89	110.42	100.69	105.55	107.65
105.79	110.5	109.71	101.25	101.69	104.26	105.96	109.99	109.81	100.74	105.48	110.75	98.12	96.275	108.84	105.9	110.46	103.79	107.22	112.43	98.483	110.34	110.57	110.22	108.15	103.63	102.9	109.83	106.16	110.99	101.56	110.6	104.65	101.06	100.75	99.294	109.94	110.26	107.05	111.6	100.95	106.6	106.37	109.75	101.02	110.29	112.48	103.94	106.92	94.401
100.12	100.04	101.68	92.018	106.46	100.58	100.39	86.686	98.075	104.07	102.41	102.84	99.431	97.857	98.97	104.17	107.69	101.49	100.11	97.994	107.59	102.24	93.321	104.26	110.04	108.3	102.93	104.24	99.282	100.61	94.37	102.97	106.74	99.595	102.09	102.64	105.96	106.87	112.89	93.007	108.06	101.01	96.967	96.533	97.942	93.822	102.06	103.32	99.77	101.48
114.69	117.11	118.19	112.88	123.23	111.98	116.85	109.31	117.78	123.46	115.36	116.41	111.67	117.32	119.75	107.31	111.44	118.23	117.97	119.21	116.63	122.58	123.8	122.88	117.84	106.46	118.09	117.02	122.69	121.09	109.52	119.54	118.61	117.61	132.79	120.72	111.4	119.79	116.14	116.08	111.31	117.47	122.66	118.49	115.85	117.6	113.47	112.34	121.35	118.56
110.29	114.92	103.3	114.81	101.71	108.7	106.21	105.88	109.42	110.13	102.07	103.52	106.12	108.23	111.49	102.51	107.63	106.48	105.34	105.36	104.67	103.77	108.3	112.9	104.2	103.54	111.16	107.62	104.57	100.28	109.22	109.1	113.87	116.08	119.01	108.58	111.27	97.385	105.92	112.4	115.67	103.79	114.66	101.42	109.52	107.48	106.6	112.11	107.92	115.38
109.88	114.9	118.19	111.66	110.72	106.57	113.39	120.03	114.9	111.53	118.7	106.4	108.04	108.86	109.85	118.05	114.98	119.07	115.31	108.62	115.46	115.72	117.86	120.64	112.5	113.22	123.25	118.65	119.41	115.63	111.72	121.75	117.14	120.07	109.1	109.21	109.7	117.71	111.88	107.29	117.75	115.82	113.35	115.47	112.95	110.37	110.16	107.02	112.95	110.08
106.14	98.012	105.68	111.94	98.536	103.43	108.57	105.14	112.13	98.342	95.098	109.32	102.59	111.39	104.63	99.157	104.18	99.133	110.49	106.4	94.719	110.93	99.997	107.47	102.39	106.51	101.2	100.97	104.09	102.49	100.87	100.99	103.36	100.15	104	106.07	105.41	98.491	104.02	110.31	101.56	97.968	96.139	103.74	97.625	113.46	101.34	102.63	97.512	104.58
98.956	110.11	104.55	112.04	105.01	113	101.54	109.73	113.73	108.04	107.22	115.22	103.34	106.47	111.03	108.46	110.14	102.57	108.22	107.42	110.41	102.83	98.981	105.09	109.91	108.8	106.83	99.846	112.39	102.81	106.35	98.058	100.58	121.99	107.73	108.28	103.54	109.27	105.25	105.94	103.24	114.24	112.1	108.58	106.83	102.25	112.56	104.87	105.79	106.25
112.77	115.49	114.33	111.29	120.44	107.78	110.44	108.03	115	108.62	115.54	110.09	100.62	111.37	111.08	117.09	116.4	112.62	114.96	106.94	113.71	118.59	107.97	116.64	109.03	112.83	109.61	112.02	110	119.13	116.59	115.21	110.51	105.24	119.69	110.51	109.62	111.32	107.1	113.37	109.44	115.24	116.04	116.48	113.71	110.93	110.26	108.28	107.05	118.57
104.63	111.49	110.12	109.28	103.51	115.9	110.33	115.68	105.57	116.09	113.33	108.39	114.36	116.48	119.68	108.47	115.15	115.88	112.95	106.8	113.45	113.65	104	116.8	116.55	113.26	110.52	113.07	116.75	117.76	110.87	112.62	115.07	113.76	113.71	108.14	112.79	108.4	107.15	114.95	112.36	110.7	108.68	107.69	113.39	109.03	112.45	113.98	118.77	119.76
108.69	106.76	101.51	108.23	104.84	103.54	113.24	103.98	99.49	99.917	109.16	105.81	113.33	102.89	103.83	118.83	109.87	104.08	109.51	109.32	102.02	102.93	109.26	101.17	94.915	112.72	105.21	107.03	105.9	110.06	100.93	114.88	113.4	99.882	100.46	99.803	102.51	104.34	104.91	105.91	106.84	103.88	103.77	108.18	106.57	96.211	104.41	108.64	98.026	106.33
100.19	103.1	104.56	107.66	107.93	99.023	106.92	110.81	108.89	106.11	107.08	110.74	109.55	111	103.98	110.05	106.18	102.22	105.03	106.43	107.03	113	106.03	104.66	108.89	101.9	108.81	103.54	102.56	108.97	102.7	113.34	104.67	109.27	110.15	103.15	107.1	108.56	109.14	101.77	111.25	110.4	105.85	102.93	98.916	110.83	105.37	106.65	100.33	107.75
99.784	99.731	99.948	96.852	92.999	98.415	105.28	90.014	91.81	109.75	97.968	98.777	105.63	107.85	102.76	98.19	106.33	105.53	106.59	96.232	95.556	101.73	108.3	101.88	98.004	98.471	104.04	97.616	94.096	100.86	99.286	101.67	108.02	97.882	103.47	97.451	108.24	100.09	94.819	104.02	101.86	97.509	100.02	99.811	98.768	89.499	94.18	101.5	99.959	96.827
101.93	109.58	105.97	97.066	104.29	112.87	99.799	96.652	105.44	104.12	103.15	95.272	98.123	102.2	96.335	109.75	100.52	103.74	105.98	105.93	101.78	105.07	106.24	102.59	105.66	103.17	94.255	103.46	101.92	99.557	100.83	103.82	102.29	106.99	103.92	111.3	110.3	109.75	101.81	100.77	106.6	105.65	96.207	113.06	98.658	108.85	100.83	107.01	100.93	105.88
107.26	101.4	115.23	109.86	101.92	112.54	102.8	100.78	118.75	106.71	107.36	98.678	110.25	108.84	101.21	93.27	98.074	96.16	110.75	103.03	105.96	106.32	115.24	105.05	95.16	109.68	98.06	97.148	107.22	114.74	104.77	104.56	100.62	97.496	95.33	97.703	101.71	100.2	102.97	103.89	111.16	100.83	119.22	111.05	96.731	107.29	108.3	100.67	111.86	107.98
104.85	108.91	113.95	110.66	115.92	118	113.95	110.06	106.83	111.65	117.18	112.13	109.2	116.65	122.06	119.2	115.84	112.92	115.43	122.85	116.61	109.2	107.11	115.78	111.6	108.9	111.14	111.12	119.18	116.59	113.47	106	106.35	111.49	112.22	108.02	118.66	108.05	104.4	113.71	112.91	119.86	106.82	112.93	117.14	116.03	111.97	120.24	105.36	122.99
111.37	100.25	97.908	106.86	97.278	100.37	103.18	101.66	109.9	102.12	106.6	97.425	100.88	103.82	108.29	107.72	113.57	106.07	94.457	112.71	101.66	106.86	110.14	99.019	106.17	110.22	104.18	109.22	97.834	92.225	108.94	93.361	107.23	101.3	94.95	104.36	113.42	110.35	109.41	110.99	107.36	110.48	112.76	114.44	108.78	101.54	111.28	105.56	114.68	109.56
96.934	92.764	101.47	106.51	103.38	101.45	99.178	95.223	105.05	97.617	95.466	100.14	97.244	98.793	98.427	98.449	99.823	97.614	94.731	105.95	99.662	102.86	98.948	96.041	101.2	97.668	107.51	100.52	96.769	98.728	96.956	102.93	98.962	99.634	101.11	105.91	106.73	101.63	96.587	102.3	101.16	98.326	106.75	107.15	96.011	90.58	103.1	90.153	96.429	96.064
111.02	110.71	107.26	110.74	108.44	111.18	112.82	109.95	118.13	120.44	107.34	109.1	100.51	115.33	110.74	117.61	113.01	121.57	108.19	112.28	117.85	114.48	115.88	106.1	113.57	112.12	103.81	108.38	107.99	108.96	102.28	109.14	108.41	109.88	104.41	103.1	104.17	108.46	115.04	115.58	114.22	115.12	107.86	110.2	111.3	110.93	117.4	113.57	110.7	115.36
105.67	107.64	118.95	104.25	113.75	117.97	109.87	118.38	107.83	107.64	112.91	110.66	110.13	112.16	110.23	104.49	112.94	116.5	114.9	114.46	108.78	110.89	113.78	113.81	109.03	106.25	113.68	112.66	114.92	114.65	113.13	113.62	110.96	104.68	115.6	104.75	112.31	113.38	118.8	112.05	103.43	109.19	107.76	112.11	116.95	106.97	113.38	108.69	114.76	112.54
97.047	108.78	103.23	95.344	102.87	106.09	106.23	108.79	101.71	103.3	99.856	101.79	99.626	104.51	95.04	91.285	97.13	99.92	100.93	102.46	98.948	92.763	96.58	94.845	101.58	105.78	101.22	102.12	105.16	100.38	105.93	100.77	95.863	103.8	92.846	99.084	102.2	111.07	102.8	101.01	105.53	98.896	108.89	107.14	96.803	102.5	99.154	101.03	98.817	107.35
106.96	106.15	109.69	104.32	101.18	108.61	104.17	103.55	106.15	111.87	102.04	102.88	102.74	104.09	105.04	102.14	103.1	97.943	106.65	97.236	101.83	99.961	101.25	112.76	107.36	109.18	115.02	93.026	108.31	108.35	111.89	102.9	100.91	97.96	97.482	109.3	99.488	105.02	89.839	97.176	110.29	98.622	95.437	104.46	105.35	104.76	104.06	106.29	105.36	103.61
111.64	118.85	117.48	110.85	113.3	117.71	113.54	121.41	111.85	113.76	110.68	110.27	109.33	106.81	107.49	114.57	112.25	110.72	105.29	105.42	103.22	106.93	120.35	109.03	121.79	110.18	114.71	109.13	110.54	113.43	104.49	102.26	111.09	98.833	115.43	114.01	122.93	113.39	118.55	108.04	113.46	112.14	107.87	105.38	111.22	99.164	105.01	114.06	114.52	108.06
108.43	112.45	112.41	117.44	116.31	114.71	107.89	111.96	111.94	113.74	106.39	115.84	118.1	113.93	107.73	107.65	104.64	107.45	112.07	112.29	104.55	108.89	116	110.06	123.87	116.82	103.17	111.58	115.28	109.53	114.16	114.99	105.47	113.65	117.19	114.88	111.92	118.05	115.97	115.4	115.44	113.83	116.57	109.87	115.28	109.41	111.37	110.48	107.85	105.17
103.8	106.34	108.6	113.29	112.93	107.4	106.86	105.57	106.95	108.37	108.65	114.88	106.61	106.72	108.04	108.11	108.25	116.1	117.62	110.49	107.02	109.13	109.58	105.81	107.28	113.88	110.73	100.13	111.06	113.85	121.03	115.38	116.69	107.68	108.86	107.99	105.75	118.92	114.48	111.05	103.25	108.7	113.74	109.51	106.92	113.18	119.21	102.12	111.06	112.13
105.93	110.28	110.69	113.01	100.06	111.52	106.16	110.7	102.61	113.65	99.219	115.49	104.76	103.81	103.37	107.99	106.28	109.56	97.048	100.53	115.75	100.96	105.09	107.65	113.66	108.99	109	105.36	110.6	99.826	110.28	106.14	108.07	100.3	109.97	103.29	108.49	106.16	103.19	101.98	97.796	98.324	108.67	108.33	105.67	107.35	116.34	109.69	102.44	101.5
117.96	118.12	113	114.42	106.55	116.73	111.39	110.05	119.8	115.35	105.69	117.46	117.04	111.05	114.94	102.39	116.99	101.77	115.33	116.16	116.34	121.1	117.77	115.36	111.37	116.95	121.41	101	99.819	113.03	111.15	112.57	111.18	116.53	110.89	119.22	104.29	105.59	109.19	105.16	110.39	112.61	109.51	104.18	107.31	112.87	124.46	108.79	119.09	103.74
112.94	104.84	107.48	115.23	106.78	108.68	113.12	119.22	114.74	112.34	106.66	119.98	110.02	103.7	108.37	107.92	105.18	111.79	113.11	110.27	111.59	111.45	109.45	113.74	111.98	114.34	103.09	115.76	110.93	121.38	111.12	104.51	110.87	115.04	105.38	114.24	111.17	107.68	109.84	104.83	116.08	117.86	111.27	108.21	110.19	116.89	117.96	106.39	109.43	111.61
106.74	104.84	107.27	111.99	96.317	107.6	106.79	103.76	105.74	105.98	102.23	105.09	106.33	101.92	102.45	103.85	106.41	104.28	108.01	100.19	101.42	107.57	105.32	105.51	110.97	109.54	103.46	106.82	102.11	95.814	98.565	96.949	110.29	101.6	104.67	109.89	98.025	105.59	97.842	108.08	104.27	107.84	102.48	106.53	111.12	104.46	108.02	111.49	112.42	102.3
104.67	110.06	111.78	102.88	108.41	107.99	101.47	114.19	101.73	105.56	106.95	102.1	108.02	103.29	97.395	105.96	98.517	103.93	105.11	110.54	111.78	102.55	103.97	103.84	101.86	114.01	110.49	99.841	110.78	106.1	101	110.49	113.45	104.57	115.05	108.52	104.31	95.899	101.74	103.36	104.09	106.55	105.59	109.31	94.89	99.328	107.7	108.65	110.54	105.3
103.33	110.56	108.73	106.31	116.83	108.68	103.68	107.09	110.73	109.99	109.45	111.8	109.2	108.63	111.74	102.8	98.102	99.941	111.71	113.43	115.18	114.86	112	112.37	107.13	113.13	109.71	111	107.87	108.07	104.68	113.99	113.57	119.67	105.77	105.63	104.15	121.65	114.6	113.6	116.26	106.06	109.75	116.01	105.07	116.33	103.19	109.1	113.47	108
108.43	106.08	102.54	98	100.21	106.65	98.848	108.42	111.41	102.54	102.85	111.31	108.97	102.88	110.09	103.11	100.67	108.88	107.46	105.56	106.84	98.97	101.24	106.37	100.17	107.03	106.44	100.22	106.68	98.242	101.88	104.09	97.827	99.647	101.87	98.245	104.01	108.62	113.27	101.85	100.42	98.114	101.91	94.483	105.25	108.8	109.31	100.98	105.34	108.13
108.86	108.64	104.5	121.44	109.53	106.93	109.86	115.13	108.17	111.18	109.37	110.63	117.69	114.89	100.66	116.57	106.26	113.64	109.83	102.69	105.83	111.92	106.89	114.69	108.47	118.16	109.74	109.55	107.42	111.36	113.39	109.84	116.5	110.68	110.09	115.82	110.69	114.17	103.95	118.2	113.19	115.61	110.21	110.78	109.76	105.09	113.48	105.86	101.61	103.06
103.26	101.91	104.12	99.441	101.71	96.658	95.829	108.05	98.479	93.658	106.93	101.21	107.21	99.071	94.156	103.58	98.918	102.64	96.809	106.67	102.98	102.43	94.504	99.496	100.36	94.026	96.749	104.29	97.69	96.942	103.2	101.98	115.82	109.4	96.662	106.91	99.167	100.16	95.248	95.059	97.335	106.04	103.01	104.92	102.12	105.63	95.872	101.41	103.36	102.76
115.55	102.58	112.34	123.55	95.536	111.86	112.22	110.58	110	104.39	113.46	116.6	114.01	112.73	109.07	114.36	107.53	117.96	115.07	116.93	114.25	115.05	106.25	123.75	109.28	109.76	98.907	125.88	109.28	109.9	102.99	107.03	102.53	100.81	117.9	112.89	104.89	109.19	116.07	113.7	106.85	114.13	110.79	114.85	102.95	111	118.95	118.84	106.19	125.38
104.15	106.21	109.06	111.82	105.39	106.45	110.73	110.51	105.09	100.31	121.01	107.3	106.78	101.68	99.91	112.94	115.31	110.83	109.89	106.8	119.74	104.64	115.73	119.73	115.34	101.73	111.79	106.31	103.76	116.34	105.27	109.96	100.06	107.16	111.77	101.54	110.21	112.94	107.41	107.37	96.989	110.43	111.89	107.26	102.59	118.26	107	98.902	109.51	108.7
114.45	110.09	112.87	116.18	115.59	103.75	106.34	111.87	108.97	110	108.27	109.04	118.19	114.59	112.67	110.43	117.15	100.04	113.16	112.36	118.11	118.39	105.84	113.58	118.34	107.58	104.75	107.97	110.7	116.72	114.6	115.7	105.78	115.13	112.37	110.52	108.5	118.33	112.1	106.37	107.49	106	114.65	111.2	116.49	117.44	114.77	112.72	106.63	109.92
109.15	101.01	108.08	112.76	111.28	100.05	99.113	97.521	106.49	107.34	108.55	116.29	102.2	107.11	107.44	106.95	113.57	107.75	111.91	110.71	101.02	101.95	96.56	107.38	102.42	109.39	113.14	101.06	99.987	107.74	105.8	100.89	108.61	105.3	110.81	109.39	100.77	106.26	109.1	106.98	105.27	112.78	101.23	106.23	98.485	103.94	95.845	110.87	112.32	104.69
96.095	86.992	100.59	105.32	93.192	97.915	108.45	103.96	97.209	108.57	103.49	103.53	98.584	94.092	110.15	90.46	100.73	98.696	97.75	105.33	96.323	105.71	101.06	99.292	99.462	90.81	101.07	104.65	103.38	96.469	103.07	103.39	103.62	96.774	94.405	102.11	96.846	93.561	98.183	96.901	102.02	106.17	99.943	98.148	103.31	92.189	97.509	104.38	97.545	103.52
99.672	104.79	102.04	97.965	109.54	107.59	100.88	104.42	104.29	110.57	103.96	112.04	113.46	111.19	104.43	105.88	105.44	102.65	109.61	101.26	96.004	100.36	102.67	120.38	109.9	109.17	112.99	101.16	115.55	104.5	105.12	107.59	110.09	112.64	99.455	101.96	107.78	110.16	101.88	106.13	107.76	104.57	110.13	105.63	110.34	108.03	112.51	108.27	105.15	112.32
113.89	114.79	117.98	107.12	115.37	98.267	109.01	114.73	116.3	118.9	108.06	113.05	115.09	103.7	107.5	107.17	104.83	112.79	110.19	106.3	108.43	109.29	110.4	114.45	108.97	110.62	114.58	111.78	105.3	108.31	110.51	107.34	118.65	106.4	117.68	108.19	112.48	119.08	105.74	111.84	114.86	109.25	112.79	101.58	115.54	109.48	107.68	116.11	102.44	113.84
106.55	113.57	105.45	109.82	111.32	108.21	111.98	107.2	108.92	121.71	110.68	116.93	105.4	106.25	113.82	111.75	104.4	101.42	107.02	111.64	111.7	97.732	111.67	98.13	110.68	116.4	108.68	111.19	116.71	110.83	111.43	107.56	109.85	113.3	116.01	120.45	107.3	103.84	110.18	108.71	113.15	114.64	104.83	102.7	112.06	112.39	106.2	104.68	116.67	108.71
112.19	107.77	118.18	108.78	109.87	110.83	119.67	102.54	100.79	122.01	107.46	115.25	111.76	111.12	114.96	115.11	114.6	102.84	107.5	104.81	109.96	112.91	114.55	114.74	117.89	109.38	116.34	97.949	116.25	110.95	112.87	110.94	109.05	114.7	105.31	118.25	109.61	99.381	109.43	107.35	112.8	110.19	115.49	116.9	109.21	111.98	112.52	116.43	107.75	106.78
114.74	107.71	106.95	123.14	116.29	105.55	125.93	114.05	110.25	110.88	116.11	113.37	105.99	116.46	114.1	113.87	119.21	106.38	110.26	114	113.59	111.4	102.56	107.11	113.15	107.07	102.27	116.46	109.59	116.96	117.96	122.44	117.78	116.69	110.81	110.71	112.71	107.55	114.79	120.33	125.85	109.34	123.48	109.55	111.63	112.76	115.02	112.75	110.97	107.31
104.38	112.18	101.77	96.858	104.31	99.164	102.71	107.01	105.72	105.86	107.37	105.64	106.96	107.16	108.11	100.1	103.83	104.65	107.26	105.18	107.1	102.97	107.57	100.45	96.178	112.87	115.44	104.31	107.04	107.24	105.1	106.66	105.99	97.781	101.37	105.34	101.11	113.75	109.68	113.28	108.91	110.12	104.38	97.711	107.34	101.95	102.77	95.483	109.74	102.63
104.78	104.33	110.87	105.45	102.88	109	107.27	111.8	98.427	108.23	99.751	89.824	108.08	104.06	104.75	102.14	105.24	108.69	112.48	112.53	111.39	100.64	94.403	100.88	111.13	101.12	112.14	104.9	105.28	104.48	106.79	102.75	113.02	104.96	106.27	103.54	107.06	107.82	91.815	103.99	104.39	109.85	105.03	114.53	115.44	99.365	113.59	95.942	96.645	103.85
98.81	100.35	102.93	93.151	98.993	93.477	101.34	97.808	97.329	98.118	102.69	99.728	96.59	103.76	102.95	104.91	97.319	99.138	104.87	99.866	96.541	101.7	104.98	95.779	100.79	100.53	104.13	106.85	99.774	107.19	107.05	105.15	104.3	91.438	94.815	104.4	109.29	96.737	108.47	105.95	99.374	100.38	103.06	98.034	98.073	105.61	94.044	95.987	106.89	93.504
103.88	99.088	119.54	104.67	110.06	99.779	103.89	115.16	105.62	101.96	107.39	103.31	114.61	110.04	101.36	108.73	102.8	104.52	104.38	112.34	105.45	104.89	103.5	104.39	104.46	111.96	112.48	115.6	104.98	106.64	101.71	107.33	110.27	102.3	105.33	109.59	111.3	101.86	105.18	105.1	102.64	109.58	106.96	101.49	102.28	104.02	98.697	101.14	95.083	103.88
108.73	106.03	113.32	106.5	98.904	103.39	111.1	99.171	97.382	103.85	98.654	106.11	104.95	104.32	108.42	109.49	107.98	90.347	109	104.39	100.91	103.1	101.79	114.6	105.26	100.72	103.76	102.07	108.51	112.02	99.965	103.72	97.756	105.83	102.82	107.66	103.65	104.94	102.52	104.02	103.05	104.99	111.46	106.03	105.24	99.836	101.72	108.28	106.76	109.23
121.61	110.1	113.57	104.21	117.22	123.15	118.47	117.8	119.82	120.28	126.45	121.65	118.35	114.32	111.61	117.6	115.49	116.15	115.46	120.99	128.28	113.88	119.16	113.57	126.12	121.1	114.32	118.55	110.62	112.39	116.98	112.14	108.82	113.21	111.15	120.49	125.98	118.06	116.4	116.97	125.3	122.42	124.2	118.42	115.12	109.18	113.37	115.06	115.43	125.61
111.56	102.54	107.42	111.72	103.57	105.7	118.72	110.7	113.1	114.56	119.89	116.4	112.97	110.97	115.64	118.42	110.96	118.14	110.67	113.18	109.78	111.61	108.85	107.54	106.94	116.61	118.26	109.64	101.76	115.16	119.72	104.84	119.4	118.62	113.51	111.71	114.19	112.28	116.58	112.51	111.1	114.72	114.22	111.24	108.02	108.96	109.29	118.63	117.1	111.58
111.75	99.249	97.776	106.09	113.75	105.94	101.6	106.85	110.22	95.855	104.66	113.19	106.08	102.72	108.4	114.12	101.46	107.04	117.14	106.72	102.84	109.32	111.77	104.49	99.181	107.64	113.3	106.12	106.58	109.85	110.46	100.24	109.45	114.79	116.17	99.682	106.8	111.73	112.25	109.04	108.4	104.15	103.32	101.01	108.43	104.08	116.55	110.44	101.39	112.11
115.46	111.01	108.7	117.91	101.81	109.79	113.73	114.21	104.12	99.234	110.67	112.93	113.23	100.79	116.1	111.53	109.52	115.93	122.14	101.64	117.72	108.94	104.28	107.15	105.4	104.83	108.52	107.78	112.38	119.42	118.92	102.73	108.9	103.91	109.85	117.23	100.2	102.62	108.82	115.82	112.07	108.73	110.79	111.17	110.04	113.52	108.32	113.76	111.02	109.94
105.18	102.93	105.57	105.45	102.41	92.497	106.66	120.56	104.76	115.01	99.791	100.55	97.201	104.16	108.65	107.69	98.401	103.8	102.6	103.7	105.48	103.61	98.967	114.5	107.95	111.93	104.96	94.323	101.85	99.286	106.33	101.53	103.43	113.25	99.064	100.23	99.493	109.34	106.34	109.95	106.9	109.11	103.87	100.83	106.98	99.071	106.52	109.23	108.15	113.06
100.05	110.53	116.12	112.48	106.83	126.04	103.55	111.78	98.709	106.77	106.37	114.93	106.52	112.29	109.71	111.92	119	104.96	110.14	106.37	111.39	113.51	115.57	108.75	123.43	116.4	102.58	115.37	112.86	112.11	113.95	113.15	105.56	114.67	117.68	105.63	108.98	120.39	115.71	109.18	107.79	107.62	105.16	104.49	112.18	111.99	115.15	114.73	102.57	108.03
122.38	108.1	111.02	113.15	107.48	102.69	117.88	121	118.26	113.16	104.02	117.34	121.33	110.64	108.37	109.09	125.1	114.71	104.27	111.17	115.58	114.65	116.53	117.26	116.17	99.965	115.36	111.18	106.04	114.49	113.93	119.35	109.62	112.76	113.99	121.61	109.25	101.49	112.64	105.27	106.83	109.32	108.53	110.07	114.88	109.08	107.39	108.68	111.05	109.39
110.84	103.1	99.259	106.41	110.61	108.88	105.93	121.91	111.1	109.77	113.59	111.11	99.113	105.49	108.71	103.78	109.92	106.02	103.8	97.618	106.6	100.75	106.17	114	123.36	110.83	112.67	109.71	97.302	103.7	108.1	106.27	115.28	109.52	111.62	106.87	104.25	111.4	106.99	106.21	105.03	103.52	103.3	107.62	106.3	104.06	112.98	106.02	95.608	103.53
101.35	100.43	99.563	104.17	105.56	104.37	109.63	112.09	106.54	105.99	102.56	97.624	106.3	96.885	108.42	105.78	95.616	100.62	104.39	103.62	109.4	93.708	102.42	99.934	101.46	107.09	104.91	109.5	102.18	112.64	99.935	107.35	103.08	104.14	106.17	101.98	108.97	115.84	108.73	111.43	101.08	102.02	107.77	103.08	95.665	108.75	100.93	110.58	115.79	100.55
108.14	100.49	101.28	102.39	108.64	90.384	112.32	112.27	107.87	103.49	102.22	111.69	107.7	102.26	105.99	102.95	108.65	104.07	104.2	102.67	94.408	93.37	100.94	106.06	119.14	106.48	100.94	112.41	106.1	105.28	108.63	90.712	107.41	101.74	108.32	106.26	106.15	108.98	112.98	99.471	110.18	105.85	107.16	107.17	103.55	113.47	110.77	96.24	101.17	106.55
106.03	105.37	105	110.71	102.7	112.21	112.77	108.2	111.05	105.24	100.18	103.75	106.58	111.77	109.8	116.08	107.82	110.01	108.25	112.8	105.46	108.55	103.3	113.84	115.57	100.66	103.34	107.02	101.3	110.22	116.3	107.38	108.14	113.47	111.06	100.99	107.6	115.58	100.02	118.13	99.662	110.32	108.9	106.08	118.73	106.79	108.98	108.07	102.59	117.09
100.68	101.53	102.88	101.87	98.162	112.01	111.8	108.65	104.73	107.57	118.84	104.62	106.75	105.86	106.76	103.6	113.44	97.238	101.57	110.03	102.34	104.58	108.13	104.8	96.078	101.9	103.59	97.577	103.46	97.236	103.93	101.96	96.875	106.73	100.67	102.58	107.86	110.44	107.99	104.46	102.9	111.1	104.1	107.97	110.05	114.07	99.565	116.58	97.158	107.38
107.77	122.48	114.32	104.68	98.053	110.83	114.9	107.56	106.24	110.36	107.21	109.55	110.68	117.03	112.71	114.99	103.3	112.55	109.56	117.48	114.76	105.81	107.73	116.59	109.04	111.9	105.06	108.03	115.72	116.61	111.31	111.33	108.7	112.87	111.9	110.43	114.74	104.66	109.07	118.03	107.63	113.01	105.97	115.07	118.38	111.68	110.47	108.53	107.93	119.15
108.36	103.04	99.237	104.49	108.68	96.125	100.75	105.74	106.95	102.85	110.61	110.13	105.69	108.21	102.61	106.08	99.331	104	103.14	110.6	108.54	99.513	109.18	100.32	107.36	107.35	109.94	104.87	106.83	122.66	103.54	97.281	110.98	110.66	110.39	107.1	107.8	105.73	105.58	103.84	104.36	100.64	98.876	117.53	106.64	119.67	115.93	105.18	106.48	107.56
100.09	104.38	104.3	110.82	97.442	109.86	111.71	97.188	110.07	108.86	99.95	106.33	110.79	100.83	103.65	112.73	113.14	107.33	108.99	105	107.62	103.33	108.33	106.96	99.494	104.78	109.33	109.46	110.31	104.53	109.7	101.09	109.35	103.27	109.84	95.144	106.23	105.58	99.272	105.27	108.73	108.44	110.48	107.78	104.4	105.01	98.662	100.67	114.24	107.94
106.27	104.59	111.37	106.63	100.77	113.74	107.77	107.62	103.86	108.11	120.5	114.6	113.56	111.74	108.6	98.555	107.57	99.572	113.86	114.04	107.84	110.2	105.29	104.58	99.882	101.89	107.34	106.16	102.65	108.55	104.48	99.239	103.37	100.06	107.89	109.94	106.43	104.59	106.07	111.46	109.78	101.77	107.8	111.44	108.18	108.84	99.899	109.37	101	107.78
100.27	105.74	106.67	100.59	108.66	107.55	106.24	99.931	112.09	110.22	93.186	103.77	106.68	105.55	101.92	103.5	106.02	112.56	102.09	106.82	112.53	102.36	104.56	110.59	113.62	113.04	96.847	96.842	105.79	107.91	96.383	118.01	109.15	102.95	110.17	102.06	103.2	100.2	99.712	107.17	104.91	110.05	106.64	97.834	106.67	111.91	101.44	113.76	109.65	102.25
111.5	116.59	108.92	111.86	114.78	116.29	125.42	124.41	115.31	119.55	120.22	114.16	114.94	125.95	127.17	124.48	118.52	120.28	111.04	117.57	117.86	111.94	121.55	119.57	114.77	115.07	113.4	113.01	118.26	116.3	117.57	118.51	121.04	120.13	117.13	123.79	108.65	117.16	120.86	121.59	106.74	117.64	120.93	117.93	118.56	115.97	116.36	112.68	122.63	112.1
105.38	107.77	114.73	97.008	95.696	106.04	106.21	108.37	112.26	117.38	102.6	107.51	104.98	109.98	110.48	101.44	115.54	106.97	105.27	103.17	96.734	109.37	111.43	106.86	105.32	112.36	105.36	114.68	107.45	104.84	106.68	107.87	104.15	111.45	103.78	106.95	106.33	104.66	104.84	112.87	101.1	103.34	115.06	101.43	115.2	106.04	99.692	103.28	110.96	101.07
111.16	110.44	101.33	105.04	108.3	101.27	101.68	105.5	99.073	104.78	106.65	98.055	97.563	101.82	107.76	107.66	108.49	105.47	112.4	101.37	103.01	112.92	100.75	103.98	100.33	105.96	114.07	105.77	104.98	105.16	100.66	110.14	104.78	99.104	110.32	115.16	109.69	106.18	99.741	112.72	107.05	99.868	105.77	107.67	100.03	101.76	98.476	105.1	100.84	98.451
117.1	109.82	118.23	98.753	115.35	109.39	117.63	113.88	112.53	112.69	100.56	114.34	112.78	111.56	110.07	121.76	104.95	111.98	109.85	112.99	113.09	107.04	115.44	113.13	109.77	110.94	110.32	117.72	108.72	108.06	110.62	111.83	112.95	113.31	108.52	108.3	103.02	112.57	106.91	119.56	105.85	120.34	120.53	116.72	115.55	114.25	110.39	112.15	114.13	108.56
104.03	100.16	104.24	109.43	103.14	108.06	107.46	107.33	106.19	112.22	106.65	98.78	107.19	108.3	113.35	121.41	109.52	112.15	106.84	101.2	111.94	116.58	109.74	110.24	101.58	106	113.15	114.41	103.72	113.04	116.52	115.45	101.07	98.968	106.87	112.57	105.39	113.78	102.45	103.08	103.87	107.4	103.46	110.66	108.6	112.7	105.58	111.64	111.69	104.65
93.765	100.54	112.11	101.4	91.696	102.14	107.58	97.816	95.129	110.66	108.48	109.04	104.8	110.02	108.75	102.64	101.96	107.19	101.17	105.38	100.69	105.23	112.44	103.56	110.88	106.97	105.82	93.144	108.44	102.65	104.29	105.11	101.44	107.28	99.219	102.38	110.05	108.08	114.77	99.993	105.57	106.84	97.443	98.371	117.35	105.81	99.502	104.36	103.34	106.6
108.17	105.06	99.91	105.08	106.65	111.18	106.85	102.84	105.62	105.3	102.26	96.097	108.27	106.86	109.98	102.34	105.31	103.45	106.24	110.6	101.28	111.26	115.94	103.93	107.97	115.09	95.29	96.367	114.67	107.28	98.19	99.193	108.14	103.29	103.14	103.12	108.57	104.56	115.46	109.36	108.42	99.757	108.32	104.37	104.27	99.414	113.3	114.14	103.87	91.274
101.47	100.16	103.9	106.93	109.67	102.65	96.324	98.759	105.01	103.39	98.968	104.93	104.32	109.33	112.35	96.176	105.2	105.98	106.74	109.54	107.09	107.79	110.64	102.88	107.98	106.87	100.78	114.81	104.05	105.35	106.3	101.75	109.91	107.61	107.34	97.103	103.69	109.56	103.55	111.39	102.8	103.92	106.72	105.69	99.737	113.66	99.206	106.27	95.948	107.96
117.8	104.21	95.669	115.7	98.951	103.96	102.57	103.34	110.74	101.66	113.57	107.92	101.65	108.23	104.15	100.95	103.27	105.53	105.57	111.56	104.77	104.08	103.58	117.5	105.01	118.19	102.52	107.32	106.17	104.22	100.83	115.51	105.94	106.23	112.56	99.576	113.4	101.23	101.59	112.17	107.68	104.57	107.48	108.3	108.89	100.6	105.45	101.74	109.17	99.003
102.36	92.481	93.132	101.46	114.54	96.652	101.23	107.49	110.22	97.814	105.3	95.737	97.967	100.96	102.51	101.66	100.55	106.57	100.04	92.888	95.303	98.577	98.458	90.728	99.795	113.47	94.723	102.94	98.871	100.41	97.552	87.854	94.952	104.6	106.42	100.56	101.38	97.78	100.03	94.273	102.62	94.505	97.768	105.95	107.96	101.75	102.87	97.343	99.397	90.857
97.734	98.437	101.94	95.043	88.955	102.41	93.018	100.97	107.99	101.54	97.461	93.27	96.372	97.885	102.19	92.574	98.864	97.631	100.51	104.02	107.98	102.73	104.46	106.46	99.467	105.78	99.252	107.74	99.786	100.55	94.094	104.42	103.65	105.11	101.59	99.173	94.48	95.678	105.99	108.97	98.814	109.22	106.33	96.878	91.241	99.836	95.38	98.853	95.917	112.14
110.98	104.45	113.48	109.45	111.07	102.03	104.26	107.76	109.42	105.36	110.55	100.95	111.42	105.5	124.84	116.19	110.56	106.8	114.53	110.99	105.63	107.49	118.03	107.4	109.79	112.3	113.39	108.55	119.7	103.93	113.25	105.83	114.35	113.36	113.09	110.76	113.58	114.45	104.86	107.68	114.02	116.66	108.86	117.75	109.68	101.73	103.09	122.34	113.02	112.84
102.77	99.239	110.04	97.805	98.146	98.717	104.94	101.92	109.54	95.757	102.54	101.02	107.58	108.45	103.85	100.18	102.09	100.66	106.18	102.77	103.24	105.09	103.28	109.04	101.89	98.984	103.54	103.6	112.51	104.19	99.274	101.7	112.98	109.75	110.99	105.32	108.85	113.79	105.71	108.42	100.84	106.3	104.75	110.35	107.61	97.222	102.73	110.09	106.59	105.9
116.61	114.53	123.6	117.19	118.51	110.99	117.7	107.87	117.84	109.22	119.77	121.23	120.78	116.96	120.25	113	112	117.17	113.83	115.57	116.53	112.17	122.41	121.09	118.39	118.33	123.96	106.9	116.29	112.24	119.23	110.23	110.96	113.29	111.77	126.92	115.92	108.04	109.9	121.65	115.08	118.92	113.6	118.71	125.43	120.72	125.25	118.32	114.97	109.11
123.96	113.29	115.96	107.71	109.93	111.28	117.07	98.333	113.33	109.32	110.51	112.54	110.79	115.65	111.2	111.51	107.15	116.21	116.67	115.14	107.65	105	107.57	111.07	111.97	102.53	110.33	111.75	116.15	112.81	114.67	109.25	108.56	117.67	110.86	108.58	119.97	119.46	112.21	115.36	113.32	108.28	108.14	108.07	102.5	108.91	111.5	105.32	106.18	112.9
112.91	125.42	121.23	112.81	120.7	115.81	111.05	126.7	117.2	112.24	124.33	113.25	109.42	121.15	115.74	110.66	117.34	120.17	117.59	118.32	130.13	123.56	112.36	119.9	117.96	121.27	118.93	112.64	116.15	113.03	109.95	112.57	115.29	113.81	116.59	120.03	103.27	115.03	131.06	118.54	119.64	128.19	124.18	119.24	113.57	115.34	113.95	113.22	118.55	114.87
116.77	119.48	111.21	124.24	120.54	125.57	113.44	116.4	117.99	119.52	114.36	115.58	115.94	116.02	114.5	125.24	122.12	118.26	120.4	118.18	111.28	114.31	119.33	113.91	107.21	124.67	119.58	123.43	117.61	118.24	112.87	121.64	114.03	111.97	122.6	116.66	115.7	102.54	117.54	118.58	112.09	121.07	120.16	130.62	123.15	120.86	129.17	116.66	118.53	111.89
106.01	105.76	114.69	110.15	116.01	97.389	106.85	103.67	101.22	111.32	108.16	111.24	116.62	109.45	112.06	106.21	111.64	105.63	102.84	107.19	111.34	115.97	111.83	104.43	110.28	104.27	109.36	108.47	104.97	103	114.07	107.99	103.94	109.86	111.62	110.44	101.29	110.41	110.33	105.53	116.14	110.17	113.86	109.8	109.74	101.06	114.09	110.65	111.65	108.51
96.996	107.54	106.9	101.32	113.76	114.21	101.7	107.21	104.18	103.11	112.63	97.279	103	105.78	107.8	102.35	109.86	108.47	97.052	106.49	105.99	108.82	105.85	101.37	100.96	101.84	101.05	111.91	110.42	111.42	102.65	107.24	104.34	108.86	104.35	109.29	99.117	110.64	96.291	113.94	96.628	116.94	104.78	104.82	107.66	107.91	109.82	115.96	112.28	107.05
99.004	106.56	108.04	107.14	101.29	101.04	102.41	98.65	103.5	114.59	107.12	102.32	108.19	111.18	98.001	109.43	106.58	105.48	108.4	96.343	108.73	108.2	100.99	105.16	108.16	104.31	102.21	114.98	103.94	95.163	110.29	103.57	108.4	117.05	103.75	109.14	107.26	114.31	107.46	110.52	106.97	101.71	110.67	106.52	96.937	105.92	102.95	102.52	97.41	109.26
111.56	109.23	110.28	123.11	113.42	116.02	125.62	119.42	114.45	116.92	111.17	110	115.6	109.14	116.88	112.11	103.44	115.49	118.88	114.9	106.35	106.95	108.84	105.25	116.87	124.98	105.75	109.62	106.32	116.12	113	105.11	113	113.75	105.09	119.73	118.93	112.66	117.98	112.87	110.52	114.42	109.14	106.2	106.19	113.86	116.96	108.87	120.78	108.62
105.9	110.53	111.7	97.809	108.27	107.72	109.75	102.18	100.42	105.84	101.82	104.7	98.26	108.78	111.76	110.99	105.28	105.89	108.74	101.86	103.96	106.58	102.27	106.74	113.7	104.16	91.072	111.17	108.27	103.5	106.33	107.52	105.64	99.701	103.42	109.26	96.861	105.34	90.467	112.11	105.94	110.1	101.41	115.32	116.58	109.3	115.3	100.63	95.432	103.72
95.551	102.95	105.05	100.85	101.25	101.11	97.02	92.234	105.14	98.124	105.33	99.065	105.68	103.07	100.89	97.171	100.47	100.86	96.712	100.33	105.5	104.19	100.83	105.64	97.682	97.597	94.368	102.65	107.16	104.49	98.811	96.301	93.972	93.966	93.117	90.206	96.985	89.24	97.994	109.05	106.61	113.07	100.4	100.96	102.35	101.32	104.48	100.01	97.038	101.97
120.42	123.36	120.35	116.08	110.57	113.76	121.21	118.27	119.62	116.55	124.02	115.04	122.82	122.67	114.92	122.19	125.4	116.09	118.74	124.48	113.86	123.43	116.85	120.96	122.91	117.97	120.63	119.55	114.16	115.22	119.74	120.26	119.92	120.53	114.71	121.53	122.77	112.4	117.01	113.83	118.81	121.43	121.39	120.33	105.99	121.59	120.96	110.97	119.58	112.22
121.38	109.92	111.88	118.09	110.62	111.35	103.1	114.9	112.12	102.57	98.908	108.27	115.08	104.48	109.12	114.4	115.34	120.98	124.36	113.15	98.775	120.41	110.33	115.16	106.63	114.14	107.05	114.01	113.75	101.76	104.51	115.01	106.9	104.85	106	104.14	114.42	109.58	118.26	117.26	120.06	108.47	105.02	113.72	115.4	109.62	106.83	101.02	116.14	114.48
109.23	118.28	118.26	105.96	103.28	113.51	101.62	107.87	112.69	114.27	114.89	110.12	107.38	111.69	112.28	112.12	116.31	116.46	117.4	97.726	115.28	112.5	112.72	109.75	111.05	115.68	120.24	119.34	108.72	115.19	116.83	110.56	116.9	113.53	113.58	112.1	106.27	100.52	106.79	107.16	112.74	116.45	118.18	106.62	109.51	113.25	117.45	104.68	116.62	111.32
106.78	102.4	102.83	103.01	112.94	101.76	102.83	117.1	112.53	101.73	110.49	108.77	105.96	107.67	109.14	99.817	101.17	103.18	94.233	108.95	115.52	100.26	99.373	108.08	107.41	102.6	110.34	105.25	102.57	105.33	114.21	113.35	102.19	106.03	106.75	103.56	108.49	107.32	107.21	106.15	101.09	102.08	102.41	98.063	106.63	98.354	111.43	111.79	92.505	105.7
109.35	117.27	112.06	111.1	110.98	111.95	106.66	112.67	114.34	108.56	116.62	109.54	116.45	116.63	107.16	102.18	102.9	121.92	114.48	112.14	108.9	108.44	105.84	110.8	120.58	111.81	115.47	115.56	100.85	115.58	107.47	111.14	105.37	108.64	103.28	107.25	119.58	114.51	116.09	108.38	114.97	110.58	112.43	108.34	104.17	102.71	108.32	111.86	108.86	112.26
109.57	112.05	115.38	110.3	107.64	114.8	122.22	105.29	119.59	108.09	107.82	111.29	109.39	106.74	116.64	113.66	104.97	112.47	108.13	115.42	107.39	108.32	110.7	118.63	108.27	115.24	113.73	105.81	108.32	111.46	109.61	118.05	119.42	111.66	105.34	114.04	112.42	119.87	116.07	119.8	114.88	114.5	116.23	120.84	114.26	110.14	118.76	103.92	111.55	112.71
96.812	103.71	106.74	105.56	98.518	107.24	97.769	100.02	111.53	116.34	106.51	109.91	103.25	107.23	108.76	110.02	100.95	106.01	100.35	102.48	109.24	110.89	108.19	109.88	107.04	109.04	111.31	107.91	102.55	101.31	97.979	101.17	106.52	99.072	105.65	105.59	112.67	101.26	104.64	105.27	102.67	105.28	120	107.35	99.526	102.23	107.82	111.7	109.89	99.019
118.16	110.31	106.29	106.47	106.56	116.91	116.57	108.34	116.04	105.86	117.66	111.48	112.83	112.8	108.38	119.49	103.04	116.74	112.73	108.64	109.81	94.452	105.37	108.26	110.48	114.82	107.4	119.55	113.36	116.41	102.77	117.29	111.49	111.12	105.78	109.19	115.3	116.41	112.19	110.6	109.74	115.18	113.83	106.46	104.67	106.66	112.81	113.09	111.54	117.97
105.64	104.09	107.82	94.673	103.77	109.49	109.03	105.62	106.14	101.2	104.64	109.18	108.22	102.72	108.19	100.46	101.7	107.65	104.09	109.49	107.64	108.63	101.24	112.47	114.27	102.87	108.9	100.7	96.974	104.4	106.38	101.61	110.1	99.809	108.93	104.41	106.35	111.27	112.4	107.83	103.91	104.61	109.36	106.23	101.14	111.34	108.62	100.78	101.22	109.77
116.45	104.6	108.94	111.01	119.66	112.27	114.92	109.49	106.49	108.9	108.81	107.9	110.27	123.35	101.26	113.47	119.1	111.02	105.93	109.4	114.95	103.53	113.24	103.07	104.46	114.4	105.64	111.76	110.68	103.42	105.91	116.08	110.81	109.25	110.01	103.58	109.95	108.63	118.06	117.11	104.85	109.41	109.55	112.52	106.91	114.47	115.57	117.06	107.57	113
99.644	97.399	90.69	87.005	104.73	90.13	104.1	103.51	102.49	109.25	92.116	95.741	94.592	95.888	101.96	94.711	97.537	100.35	106.95	105.4	86.705	101.3	95.447	92.554	96.963	102.2	103.15	104.27	102.71	97.859	100.19	107.03	106.02	103.86	103.37	96.643	95.598	98.991	95.431	101.11	99.753	106.48	98.998	90.696	95.93	97.493	93.302	101.34	100.07	99.985
103.99	111.13	107.43	106.53	108.38	97.548	104.62	109.15	106.06	105.31	97.598	104.4	109.48	94.786	105.71	102.6	103.15	102.63	110.96	101.54	106.35	100.79	102.69	110.88	112.78	110.84	112.73	97.926	112.62	101.55	109.57	101.21	103.55	104.45	107.71	113.15	103.18	107.5	100.66	92.268	109.31	114.46	106.27	103.86	98.076	99.852	106.83	99.272	105.47	100.56
100.54	106.91	112.76	112.06	110.98	106.3	104.49	110.95	108.99	115.07	117.53	122.18	111.77	107.2	110.28	106.19	103.65	119.52	110.21	120.64	108.16	101.4	113.05	103.55	112.36	107.75	109.77	111.67	110.45	112	116.76	115.92	110.08	118.81	118.78	115.12	108.89	109.09	108.92	109.67	114.32	112.72	111.96	114.31	107.88	110.44	116.12	100.19	108.48	105.98
101.71	97.045	108.71	93.086	101.47	95.424	91.971	100.21	104.57	100.07	93.418	104.72	101.77	97.945	97.389	87.218	91.27	99.67	100.27	100.57	94.481	101.98	105.03	113.73	97.592	103.5	97.533	94.996	99.794	102.14	97.202	101.58	97.271	101.57	105.16	100.96	96.711	100.79	101.74	107.62	102.13	93.305	107.68	104.29	97.378	104.54	96.104	107.69	102.34	93.382
112.93	104.68	103.54	108.57	108.41	110.16	98.192	109.75	118.71	102.09	111.24	110.44	104.37	108.1	106.9	107.84	109.26	101.34	110.51	107.08	107.99	92.68	106.95	109.39	103.43	97.158	114.72	120.07	100.45	101.09	107.71	103.86	110.14	103.23	106.6	99.995	106.09	103.56	106.19	109.81	106.69	98.94	107.49	109.06	110.3	107.36	97.033	102.07	99.872	102.17
112.35	111.83	115.65	107.9	101.42	107.96	104.81	100.86	102.09	108.45	103.46	107.6	107.56	112.66	111.59	108.25	106.99	103.13	94.908	102.94	110.28	106.69	116.59	108.16	106.73	109.68	103.8	102.76	111.31	106.28	107.3	112.18	113.49	103.83	108.62	103.24	104.97	103.18	102.88	111.16	103.46	110.42	111.5	110	97.997	107.05	115.73	104.59	111.82	92.882
109.94	114.4	115.5	105.77	101.81	114.62	115.29	118.53	108.8	112.34	112.59	113.18	107.18	107.83	108.34	110.64	107.19	107.71	104.79	109.43	109.13	116.6	110.78	108.82	108.53	110.99	102.15	121.38	109.81	115.41	104.74	115.96	109.27	113.65	114.15	116.74	110.16	120.54	109.09	105.51	110.28	111.59	112.32	105.69	103.95	112.84	115.12	107.55	118.06	115.19
106.72	109.45	109.32	103.38	98.926	109.07	113.03	109.19	115	101.32	99.764	101.66	111.4	105.78	104.38	103.75	96.104	98.982	103.95	101.98	105.15	108.78	105.35	102.04	109.58	102.54	100.8	105.78	106.29	98.34	104.47	100.79	105.73	107.27	94.536	104.36	102.87	98.138	103.65	102.36	105.55	102	94.816	116.43	111.02	100.45	111.2	106	108.06	105.01
112.24	108.37	115.18	108.23	110.2	112.65	101.04	112.41	97.236	110.44	111.18	103.33	106.27	103.33	109.48	105.04	103.61	116.87	98.066	98.701	104.91	104.31	109.89	109.17	105.91	103.7	118.91	110.4	100.74	114.4	120.11	112.8	109.11	105.84	110.59	113.51	96.044	109.89	99.576	106.39	112.15	111.14	109.22	104.53	109.17	114.73	108.67	102.41	112.18	115.84
109.83	104.88	100.45	115.52	107.07	104.41	117.14	109.45	112.68	114.68	107.31	117.92	121.86	107.04	105.52	104.31	113.09	109.18	112.63	113.18	106.64	114.83	112.52	107.37	98.57	103.06	111.19	117.4	116.04	109.18	117.08	115.03	119.61	111.42	114.43	101.88	115.94	109.39	106.41	111.34	110.96	107.45	115.59	110.87	106.37	101.85	115.86	118.5	117.95	107.8
99.881	101.06	95.741	102.22	98.571	94.608	102.54	102.26	97.964	103.77	101.95	96.087	95.551	98.148	99.352	103.13	100.44	93.427	106.63	98.099	90.647	88.989	93.098	94.399	102.27	95.612	107.86	105.2	109.26	94.966	96.666	105.6	94.934	113.84	103.27	100.98	96.727	90.593	94.754	101.73	104.96	102.68	95.431	100.25	93.308	107.48	105.09	96.034	92.776	94.709
100.14	105.52	100.08	107.2	102.75	91.752	110.74	102.06	110.74	103.8	104.56	103.87	108.94	105.53	108.86	111.24	104.19	100.38	106.05	109.21	99.223	97.53	98.304	111.3	105.08	107.74	112.04	101.31	101.32	110.91	102.57	103.79	104.71	97.508	101.87	107.09	100.25	112.14	101.2	105.12	104.64	108.92	97.606	105.32	107.79	106.02	100.21	103.94	106.51	116.22
108.14	110.28	98.186	97.767	100.36	104.98	108.91	103.37	97.693	109.4	105.66	99.201	95.817	103.22	101.64	96.952	100.29	96.958	99.729	98.531	102	104.72	101.18	106.82	109.85	97.588	105.64	96.568	102.78	92.609	103.41	95.758	107.15	98.168	98.477	96.148	103.18	108.11	99.977	100.1	92.802	104.02	100.06	101.98	104.01	96.522	102.37	93.076	101.92	87.238
96.912	100.96	105.57	96.104	98.783	106.87	103.19	100.28	96.069	100.17	90.886	103.87	97.018	94.909	100.07	105.64	104.65	103.81	99.368	90.138	99.271	108.33	86.306	99.786	89.503	102.38	112.99	105.77	99.58	97.625	99.563	99.465	102.92	99.457	95.241	92.508	103.95	101.56	97.017	105.31	99.198	98.337	98.914	99.342	99.137	105.33	99.031	97.636	94.038	101.39
101.86	95.443	107.34	96.318	95.378	99.848	99.31	94.964	105.18	93.613	101.11	100.78	95.958	95.472	105.79	100.52	103.97	98.522	106.3	99.559	98.612	92.011	96.006	104.14	99.155	91.78	95.196	96.195	102.02	94.136	98.802	95.113	101.41	98.254	91.036	97.665	98.401	94.823	103.15	99.754	105.39	103.87	101.82	102.39	99.347	105.08	105.48	102.33	94.48	101.24
106.98	99.937	96.278	110.16	110.4	106.53	107.66	113.79	102.79	110.67	108.8	101.21	106.81	102.81	99.854	106.26	117.64	106.08	108.42	98.689	107.15	103.27	108.8	99.395	106.24	98.057	113.68	103.54	116.44	103.14	107.8	106.62	100.01	104.99	108.3	104.08	106.96	106.56	104.87	106.48	102.99	103.14	107.37	102.57	104.32	104.7	101.7	107.62	100.95	105.02
104.57	112.17	103.86	101.99	92.848	105.33	103.71	102.61	101.62	99.182	104.3	100.35	101.45	112.49	105.05	105.32	115.6	104.9	105.79	100.05	102.04	98.692	100.24	101.68	103.16	108.76	106.72	104.36	103.99	111.75	106.58	98.225	98.711	95.193	105.71	100.87	108.39	106.22	110.09	110.06	109.68	108.19	96.921	98.707	98.047	110.78	110.92	108.64	110.75	101.29
105.44	103.66	99.37	98.714	104.19	98.284	102.11	92.698	99.446	108.55	95.447	94.305	106.49	98.983	107.31	95.487	99.143	107.34	94.608	103.52	104.05	98.235	104.56	102.06	101.75	102.46	94.201	104.26	108.95	97.23	97.866	100.05	106.18	99.773	98.578	94.646	93.7	97.767	103.89	93.66	106.68	99.93	95.881	106.77	94.697	101.05	104.64	96.979	100.95	111.13
124.58	114.91	113.8	120.63	111.66	121.81	112.33	114.94	109.23	123.27	122.31	119.39	124.17	120.01	111.44	124.65	113.99	125.53	124.96	114.64	127.5	120.75	115.36	114.88	118.28	113.89	108.94	113.42	119.97	118.91	105.53	117.37	114.05	117.11	128.89	122.67	124.17	121.09	114.3	115.19	117.98	115.57	118.94	121.81	119.54	111.16	123.96	117.29	119.85	127.76
105.06	106.08	102.9	102.32	106.94	112.73	112.4	115.07	98.43	108.55	115.16	105.46	108.23	109.5	111.69	106.74	119.44	110.73	103.69	108.15	114.34	108.94	113.28	110.81	110.11	100.44	106.5	107.1	117.75	102.22	101.09	110.51	110.23	109.33	102.46	102.16	110.56	101.5	109.3	111.68	109.74	106.03	106.91	113.81	109.59	108.5	106.69	105.33	103.12	99.276
106.04	95.865	100.59	95.922	104.04	102.28	98.784	103.28	103.31	99.781	95.797	101.56	98.239	99.065	101.98	100.97	88.281	102.05	108.96	100.65	88.512	95.955	99.201	99.351	112.44	104.13	104.15	93.126	95.7	111.57	96.728	103.96	102.07	100.9	99.578	106.93	97.379	104.33	103.23	95.553	98.666	101.3	96.111	103.16	91.287	100.55	106.3	102.54	93.609	100.82
112.91	105.88	115.94	111.45	112.84	113.32	116.87	108.55	111.06	108.74	107.34	103.63	112.62	110.29	106.1	114.16	99.916	103.83	106.12	102.51	110.32	95.948	99.428	109.76	114.24	102.66	116.25	103.46	107.83	110.19	104.52	105.68	107.05	109.35	116.7	110.57	114.2	108.48	108.79	117.46	108.44	111.08	99.897	107.73	110.03	106.96	103.91	104.8	108.81	105.74
111.39	105.93	107.16	102.86	104.13	110.88	107.62	104.47	100.11	105.17	105.82	105.19	105.68	99.911	107.34	98.67	114.69	113.09	114.25	105.97	102.86	107.91	106.63	101.78	114.08	98.193	107.44	101.85	103.15	103.82	104.54	109.38	106.45	111.83	101.88	110.04	104.76	113.14	108.65	100.94	105.61	104.29	112.25	108.18	101.7	104.45	102.51	107.37	108.48	110.25
107.36	102.4	99.21	106.01	107.68	103.95	98.394	103.03	102.53	108.01	122.49	100.42	112.02	102.58	101.94	108.22	104.52	100.92	114.49	97.15	105.97	108.5	104.07	111.76	109.05	103.15	108.53	106.73	115.22	105.39	125.79	104.78	100.89	101.44	102.78	106.21	107.06	107.09	106.63	101.04	106.68	105.26	109.37	104.5	101.45	110.89	105.84	106.13	105.84	98.003
114.73	102.62	100.15	108.05	114.86	112.66	105.25	108.3	113.16	105.62	109.3	102.43	105.06	108.05	108.32	116.37	103.15	107.71	104.24	102.55	111.21	103.14	103.02	112.03	105.83	113.49	109.05	99.021	104.39	102.11	110.19	110.86	106.76	104.9	109.13	111.68	109.83	109.2	106.7	112.54	103.93	118.22	104.39	105.67	105.86	102.85	106.06	106.36	116.88	102.79
110.79	116.33	115.57	114.03	111.42	101.89	107.94	105.43	107.64	108.41	111.36	108.86	112.95	108.42	110.16	111.32	110.55	112.12	106.05	109.5	112.67	114.71	111.35	108.31	108.02	122.02	109.57	117.03	115.2	112.75	120.77	106.08	113.7	109.16	112.4	109.16	109.48	114.23	103.8	112.1	110.24	107.39	109.98	111.41	107.26	116.01	107.24	121.44	116.06	109.71
98.321	98.379	101.34	96.469	93.155	105.55	95.471	94.652	98.985	98.77	102.11	107.1	87.836	99.202	99.17	95.863	97.258	102.34	92.894	94.847	98.356	100.12	96.636	90.425	105.34	96.632	103.29	98.671	96.477	115.91	100.32	96.588	106.63	102.66	105.39	100.06	111.87	92.958	93.905	98.247	99.565	97.788	102.51	102.1	99.343	100.72	107.4	97.951	97.192	102.79
107.67	96.079	99.974	108.74	101.04	106.21	95.672	111.92	104.6	100.4	102.55	99.729	113.53	105.35	108.46	102.74	102.77	109.21	108.61	107.08	109.21	104.21	103.79	103.51	103.8	105.38	107.66	103.14	106.58	105.84	111.38	110.75	111.84	105.77	95.364	107.77	104.67	103.89	109.62	105.67	102.47	104.47	109.29	101.1	110.04	111.42	101.19	102.31	104.49	114.35
104.66	106.37	110.42	108.17	105.76	111.55	118.96	113.44	108.38	111.51	115.74	113.23	108.04	113.08	112.36	114.89	110.46	117	105.88	121.64	115.72	102.74	113.36	108.22	112.62	107.4	119.99	108.36	105.1	109.4	103.44	112.8	103.39	114.02	114.2	109.49	99.156	109.12	109.1	112.03	105.36	109.04	110.16	106.01	118.75	112.17	112.5	115.21	108.13	116.54
102.4	122.91	106.3	105.34	103.31	112.79	110.32	101.54	103	100.08	102.52	107.38	108.78	103.58	112.14	102.35	108.83	107.79	99.359	109.77	102.76	98.723	113.5	109.74	103.27	106.41	113.35	108.59	113.12	106.45	116.39	104.1	103.08	103.5	107.53	108.78	106.31	96.685	103.94	116.68	98.217	101.65	95.41	101.82	99.734	103.67	107.44	100.69	103.75	114.87
103.46	117.7	111.14	113.32	104.08	117.85	113.24	110.76	114.5	106.59	114.12	110.78	105.9	118.58	111.66	110.75	123.09	113.72	106.23	113.82	105.1	115.93	110.01	111.94	112.13	106.36	110.58	111.82	105.54	109.78	111.52	104.19	110.33	103.88	114.33	105.73	116.03	113.55	111.42	111.78	112.92	106	114.56	121.02	116.28	109.99	123.82	107.52	100.17	110.14
92.203	101.31	105.43	107.48	95.342	108.3	99.788	104.47	92.74	102.25	101.43	96.679	102.34	106.06	99.402	103.16	95.457	99.21	94.287	97.307	101.55	102.03	103.12	107.56	104.6	98.283	104.86	100.45	108.22	101.18	105.09	101.49	109.89	97.771	96.358	100.34	97.146	107.22	99.202	94.957	96.439	110.06	97.287	97.065	103.64	105.66	101.7	95.896	101.26	100.1
99.624	104.25	104.91	94.499	104.13	104.46	104.81	95.719	99.567	96.898	96.943	106.05	98.681	97.406	106.41	101.95	99.487	103.78	103.77	94.785	98.23	97	93.22	90.053	99.086	95.259	97.5	97.524	110.29	99.445	102.74	107.39	99.608	104.09	100.38	100.61	99.343	100.52	93.664	106.13	86.837	100.15	108.86	97.897	100.52	99.34	99.002	101.6	102.95	102.43
100.18	110.55	109.3	100.43	109.85	110.52	105.97	107.47	104.64	103.58	103.1	103.29	109.04	111.35	117.08	106.32	114.57	110.96	108.02	121.41	106.65	102.45	114.01	112.71	107	110.53	111.55	108.23	116.64	113.47	109.48	116.2	101.49	108.08	108.31	97.167	106.56	116.55	107.2	112.14	98.711	105.77	102.4	104.29	105.95	104.88	102.22	101.36	99.61	104.47
104.53	103.2	96.683	101.9	97.27	107.07	114.66	110.25	112.1	106.48	115.07	100.92	117.61	110.03	111.93	99.336	114.35	104.37	116.22	109.62	102.1	106.63	100.44	110.56	103.58	101.22	107.93	109.48	110.72	110.47	106.07	107.41	104.33	109.72	110.54	106.29	110.89	108.36	101.5	110	107.84	102.77	110.35	105.04	114.05	106.27	105.6	102.6	108.31	105.42
114	102.4	104.43	108.92	99.157	103.32	99.016	101.4	101.72	100.24	105.93	106.14	106.18	98.871	99.881	109.44	107	103.96	102.88	110.59	106.99	103.74	108.68	105.34	104.21	116.31	94.994	104.41	101.97	111.82	109.3	101.97	107.3	105.76	108.86	110.73	99.529	107.76	107.69	98.708	114.82	106.32	101.58	112.33	104.49	104.45	108.29	111.88	110.28	103.42
119.7	114.6	108.45	115.28	113.1	107.51	111	114.18	117.96	117.04	106.47	109.74	114.47	104.1	115.45	116.49	109.5	111.19	110.31	104.17	110.92	110.51	117.56	119.66	111.4	109.18	114.95	112.31	109.05	119.19	105.31	115.49	103.87	107.28	111.46	115.82	108.57	114.72	99.735	109.07	109.21	108.72	109.93	106.23	115.53	117.91	114.63	114.99	113.22	117.9
106.01	105.24	100.18	103.65	101.99	99.321	94.812	99.164	95.204	97.92	100.78	91.301	101.29	96.63	105.96	100.32	107.08	91.19	101.04	90.512	109.64	105.47	101.54	105.57	103.9	99.444	94.201	92.659	101.89	101.74	101.78	103.92	104.62	101.3	86.682	99.487	99.676	103.03	94.955	108.09	101.08	99.158	106.72	107.44	98.668	102.34	98.452	99.514	93.754	102.13
101.82	105.01	94.482	102.07	102.99	103.51	99.651	93.722	100.23	106.17	98.742	105.04	98.137	102.59	99.709	94.381	97.174	96.876	102.88	107.23	98.003	98.76	101.5	95.484	106.73	97.192	101.31	101.32	95.566	99.917	95.081	102.27	99.451	99.505	96.391	97.979	97.962	103.01	98.51	98.749	92.889	103.39	92.78	99.158	105.44	101.66	101	103.72	100.68	105.26
116.16	111.72	106.83	109.7	105.77	120.16	111.73	119.63	108.4	112.6	103.81	114.82	111.89	115.25	107.35	116.72	109.2	118.95	119.02	115.05	122.97	111.1	113.59	110.63	110.43	106.44	113.32	112.25	103.51	114.57	113.15	108.53	117.17	110.95	111.31	113.73	106.69	105.88	112.32	108.08	109.66	105.12	104.82	109.27	116.56	113.62	114.12	110.79	112.31	121.75
124.64	99.602	102.34	103.99	106.49	110.86	112.52	109.04	108.07	109.05	108.1	112.41	101.88	98.037	108.6	111.18	112.44	114.25	110.47	109.36	103.87	107.42	113.73	103.1	94.536	101.46	102.58	105.95	104	100.19	107.24	103.59	97.915	99.516	112.5	100.76	112.85	102.02	102.79	97.186	109.5	109.77	106.98	99.438	116	105.39	104.88	97.775	108.82	110.09
99.471	101.12	95.478	95.454	95.11	94.062	93.919	104.96	100.62	99.397	109.95	96.414	101.77	104.93	104.54	100.32	103.63	106.01	94.199	112.45	92.459	99.758	101.32	95.653	104.68	98.817	97.548	97.981	107.99	92.821	101.72	105.86	97.414	104.45	100.58	88.691	103.07	103.45	98.228	100.28	104.18	97.401	96.329	108.61	106.36	103.59	98.573	108.19	102.81	95.142
106.07	104.09	121.88	103.19	111.18	104.06	108.67	104.62	114.2	109.71	110.49	110.44	104.81	109.31	102.36	109.9	104.88	107.73	110.5	105.59	114.34	104.94	113.6	109.94	107.25	110.64	115.27	112.72	106.43	109.07	107.81	108.93	109.26	107.38	109.82	111.53	115.03	108.78	116.26	105.56	109.62	105.06	101.69	113.06	118.25	111.53	101.31	104.38	105.31	117.43
100.98	113.27	101.13	101.95	99.885	107.28	112.14	106.43	106.7	100.01	111.28	95.541	109.62	104.91	103.94	108.39	110.58	110.79	104.62	106.32	111.74	95.18	100.29	110.05	114.23	101.48	108.81	104.91	101.19	101.99	105.11	115.15	100.85	105.48	108.66	109.64	111.79	108.4	104.47	115.82	102.59	110.69	113	104.95	109.84	108.73	121.44	105.2	106.74	110.44
120.61	110.61	113.22	111.1	109.17	112.65	115.06	113.97	106.48	114.01	111.1	116.6	113.36	111.68	112.39	103.88	114.08	115.26	117.84	107.64	105.41	112.41	108.72	111.58	109.25	108.11	112.45	108.09	112.88	121.52	110.16	106.24	115.65	114.9	117.59	112.62	107.86	115.72	110.49	112.64	114.03	125.88	121.86	108.1	108.44	106.06	121.66	104.71	100.22	110.52
104	103.32	100.71	99.601	93.682	112.61	105.29	105.28	104.43	112.2	110.16	115.87	105.73	112.67	111.01	107.25	102.31	110.92	106.3	110.02	105.84	104	98.114	104.56	109.77	106.08	103.82	108.11	110.26	107.13	111.41	98.702	102.12	118.99	107.54	111.83	109.07	110.18	106.17	102.32	107.3	111.1	112.66	98.22	106.03	104.03	109.25	113.07	105.07	112.59
105.06	113.21	104.82	110.5	99.288	100.37	104.65	104.06	113.26	97.541	100.38	110.47	109.3	108.98	101.49	108.55	105.57	111.18	100.45	94.836	99.652	101.58	108.91	115.64	107.45	106.11	100.91	106.53	96.662	108.83	110.86	100.36	109.89	102.68	109.78	106.94	100.9	99.067	115.77	100.7	100.25	107.87	108.09	114.52	93.546	106.09	107.98	105.69	98.438	103.72
103.93	100.45	111	103.05	103.36	105.59	95.21	103.42	105.77	104.85	96.332	95.194	98.974	96.398	105.22	100.99	100.27	104.65	101.43	99.009	104.88	106.34	93.496	96.325	96.725	98.956	97.304	91.758	107.88	107.61	111.03	107.01	109.53	98.327	94.539	103.22	98.172	103.65	100.11	97.182	105.14	93.285	94.371	95.555	103.03	101.21	100.78	105.7	104.79	99.29
110.68	108.98	106.81	100.3	108.04	96.753	91.253	106.83	99.022	101.66	104.02	108.85	110.24	106.81	103.03	102.54	106.03	116.43	106.21	113.56	99.752	112.94	102.33	100.79	102.17	103.98	106.87	107.06	111.98	109.34	95.674	100.96	97	110.41	110.9	102.94	102.34	101.36	110.34	107.49	106.8	107.97	108.3	97.396	105.04	108.78	95.205	110.48	97.823	117.78
110.86	103.85	102.56	109.47	109.71	111.18	109.16	98.053	102.82	112.64	106.58	105.25	110.35	105.77	113.29	111.13	98.671	101.12	110.84	108.42	114.79	108.11	111.35	104.03	104.95	100.29	111.77	100.45	97.788	101.94	103.95	103.85	105.69	101.67	107.55	109.85	107.59	102.2	105.23	115.6	112.34	99.701	99.441	102.92	105.26	104.83	104.98	107.71	109.46	110.35
111.14	106.15	106.89	111.79	112.08	114.06	119.87	111.02	111.02	110.23	121.06	117.64	109.5	112.85	112.34	113.55	117.42	118.04	114.3	108.73	108.82	103.35	113.24	106.36	107	117.25	112.31	110.41	110.67	110.24	119.97	112.63	109.43	112.71	99.393	111.72	109.5	110.83	110.18	109.4	113.62	115.66	109.52	109.24	113.09	121.21	109.75	104.82	118.66	111.71
106.15	104.08	106.21	112.73	107.87	106.14	104.79	106	106.75	109.39	103.03	98.2	103.85	114.75	117.87	104.01	99.207	106.13	98.789	99.888	103.55	107.82	107.47	101.9	105.82	109.21	104.62	111.54	114.28	110.35	108.44	113.89	96.165	102.94	105.09	111.81	109.02	106.19	102.91	108.17	105.98	100.24	100.88	104.74	104.24	97.86	104.16	105.94	99.142	111.81
106	103.95	102.49	108.33	106.19	105.36	102.79	116.35	103.56	91.285	105.58	98.194	111.71	103.66	118.86	98.386	106.71	105.57	103.87	104.03	105.84	97.25	101.33	111.31	106.23	98.582	100.41	106.55	107.3	102.21	110.63	106.84	98.682	112.39	107.86	96.562	104.33	110.7	108.96	108.38	104.72	113.1	100.62	96.87	110.24	99.435	110.95	105.11	117.75	110.21
102.64	103.51	99.509	106.01	104.54	96.203	111.83	105.85	100.74	103.27	102.72	100.93	103.78	112.73	98.451	104.15	111.03	102.53	111.04	108.01	98.369	99.445	105.52	101.58	107.61	102.89	107.65	101.78	96.897	107.55	106.62	101.38	96.035	102.27	100.52	104.32	101.55	104.49	98.33	103.41	111.79	102.29	104.17	100.69	104.19	104.62	104.18	108.84	102.17	109.05
98.07	113.76	107.18	108.3	110.12	99.192	99.449	109.38	95.674	103.21	103.61	112.99	104.86	103.51	109.73	99.422	110.87	100.05	109	101.71	105.83	103.96	114.28	104.27	112.14	107.72	102.29	115.02	105.14	107.38	104.48	109.67	113.78	103.95	105.39	100.27	106.52	109.16	103.34	94.419	106.92	96.091	109.05	107.21	112.33	103.34	102.52	104.65	107.83	107.13
118.29	111.99	120.48	109.77	116.98	118.11	122.79	124.75	115.26	114.44	109.77	105.45	123.41	118.99	123.17	117.44	118.43	122.92	120.36	123.01	118.28	119.07	110.97	114.11	125.02	118.11	111.08	120.1	115.91	118.15	119.99	114.52	117.95	118.64	116	129.78	114.74	112.44	108.73	117.55	120.74	112.07	122.34	112.67	113.11	115.06	119.88	116.37	117.63	113.01
112.92	106.62	99.797	109.57	113.97	110.47	111.43	113.31	110.84	94.748	109.98	106.58	106.14	116.77	116.48	103.05	111.34	108.52	110.66	100.7	112.77	105.48	112.72	105.46	112.71	120.03	104	109.6	116.96	113.78	112.35	104.11	109.47	107.73	107.84	123.38	109.78	108.13	104.6	109.64	107.29	112.18	113.25	104.86	113.69	112.5	108.88	109.73	107.13	117.96
102.18	107.16	109.11	98.138	114.27	101.31	92.245	100.01	104.1	102.98	105.35	104.79	113.28	105.59	100.53	102.11	100.95	100.43	117.64	99.728	115.05	112.65	96.692	105.1	102.81	109.45	108.28	109.06	108.42	100.47	102.78	98.392	105.86	105.51	109.54	110.93	108.83	105.28	104.76	96.651	102.14	111.91	107.34	104.7	104.94	96.537	109.87	103.14	108.78	105.69
101.54	94.49	95.441	98.967	115.55	94.109	94.621	102.75	92.603	99.085	101.3	97.059	96.029	93.689	98.778	93.03	99.293	103.02	105.77	104.02	100.75	101.67	96.543	99.765	93.752	105.7	96.103	111.03	107.54	99.362	92.626	89.613	109.52	104.56	105.08	91.468	97.743	100.23	97.994	103.42	103.28	92.551	106.51	92.873	107.5	95.474	101.4	93.379	94.528	99.872
111.06	102.49	104.77	104.15	107.99	110.29	107.18	109.33	106.95	106.22	112.91	104.58	99.49	110.66	110.01	113.27	101.14	111.61	103.82	107.34	115.86	103.01	108.16	103.98	101.96	113.87	102.81	110.05	118.16	104.96	107.16	112.24	110.17	102.05	110.84	107.57	117.21	102.2	107.82	108.49	103.25	103.72	109.53	99.28	104.63	108.08	107.88	110.36	97.634	103.4
110.13	109.29	114.89	108.3	109.07	113.75	114.81	101.62	114.46	115.27	119.41	111.52	109.85	112.51	116.59	107.18	105.22	105.26	106.23	121.8	105.99	110.2	117.46	113.3	105.97	101.27	115.17	112.41	118.36	105.96	109.69	119.17	111.42	112.55	115.03	117.43	101.76	115.46	123.42	106.87	110.49	114.77	118.78	110.31	118.66	115.62	113.04	112.2	116.45	104.44
109.85	113.03	107.93	109.09	103.68	104.96	105.07	110.4	109.2	108.59	106.49	110.93	111.27	106.78	100.31	113.22	103.55	103.65	95.985	106.04	110.75	104.98	106.1	96.225	103.34	104.74	97.379	107.27	116.82	104.57	103.64	100.65	108.5	100.08	107.14	108.29	118.19	101.35	99.275	107.47	107.6	99.259	111.61	113.88	102.51	95.423	109.3	94.711	102.9	108.86
96.89	102.86	110.89	98.535	98.286	100.62	97.214	102.63	104.61	98.102	100.38	98.756	98.101	100.01	97.18	100.46	99.434	102.67	99.913	97.202	105.57	91.433	95.282	98.334	99.643	99.959	101.05	100.39	101.89	95.809	98.701	99.033	103.53	95.832	105.95	95.57	95.066	102.88	93.154	98.618	106.76	96.6	101.75	97.689	98.354	103.21	99.578	108.2	100.49	108.45
102.71	97.682	105.58	97.828	100.37	109.29	96.269	101.57	102.23	96.773	101.41	88.366	96.154	98.411	105.56	107.05	105.73	102.56	91.547	102.92	100.76	91.169	102.87	98.95	101.16	93.401	101.51	99.937	104.43	97.394	100.91	105.1	100.56	101.8	98.754	98.741	104.7	104.5	95.596	107.85	107.93	100.63	92.342	107.69	111.16	98.382	94.669	104.58	105.8	98.268
110.79	102.34	108.5	112.45	110.78	107.11	118.65	112.6	106.48	106.21	117.5	114.64	107.65	104.71	108.85	115.13	116.62	109.26	119.68	117.23	122.26	117.91	116.09	104.31	115.05	113.34	102.25	99.384	108.44	119.83	103.48	110.95	107.3	110.99	108.11	111.81	111.42	106.14	116.56	109.84	111.61	120.28	117.02	113.03	114.57	110.31	119.9	110.28	107.79	109.26
104.22	104.04	103.31	104.21	102.07	100.48	110.51	112.38	103.6	111.56	105.53	106.87	107.6	108.21	108.41	112.72	105.15	108.42	99.344	104.01	110.45	109.15	106.22	105.95	110	107.82	110.64	110.11	105.87	112.23	102.12	102.5	108.1	106.85	114.6	111.82	102.78	110.82	106.51	106.83	117.25	106.9	101.26	114.67	92.069	114	98.514	101.9	107.08	101.44
108.02	113.75	109.7	110.61	118.44	113.02	112.89	108.04	111.3	108.04	120.54	118	110.12	112.41	106.03	117.56	112.47	109.41	110.26	117.72	121.21	115.73	112.88	106.65	106.18	111.31	108.44	106.31	110.62	112.59	103.73	116.17	113.52	106.51	112.11	116.6	101.38	112.32	104.78	105.42	108.75	112.82	114.94	119.18	110.79	109.51	114.09	113.4	107.32	110
101.22	105.46	103.54	98.023	117.84	106.32	100.25	105.22	97.799	103.13	102.15	94.895	106.68	109.32	109.99	110.6	111.12	103.48	99.212	103.14	99.711	93.814	110.23	105.78	103.04	106.46	110.86	98.31	101.36	104.18	107.3	105.28	103.85	101.15	105.21	101.41	108.03	103.5	99.994	102.96	101.55	99.422	104.71	97.461	100.48	100.66	102.19	108.8	105.86	111.25
97.121	100.76	95.485	105.89	103.38	100.61	98.971	91.451	97.869	94.346	97.737	98.326	104.56	106.13	105.03	101.74	108.03	95.785	95.421	103.76	96.854	97.701	99.226	101.7	98.755	100.48	99.735	94.64	100.34	98.331	107.6	95.185	87.836	100.5	97.909	102.74	100.65	100.12	96.783	112.75	94.552	96.697	104.72	95.431	101.55	103.42	104.13	96.171	100.66	96.608
109.88	109.56	107.14	101.88	108.93	113.86	101.8	109.81	101.58	109.51	107.47	107.58	100.17	104.91	114.63	104.2	107.57	110.16	107.53	106.84	108.89	107.26	106.12	108.36	105.18	112.88	93.929	103.12	103.62	109.12	108.58	103.57	104.38	99.009	99.567	103.8	104.51	104.72	105.57	103.63	100.53	110.52	110.89	108.13	106.85	100.5	109.58	102.95	109.18	114.57
103.85	114.55	115.1	119.45	106.77	106.63	109.71	112.88	111.98	109.78	110.95	116.13	109.07	104.39	106.5	104.76	104.3	110.69	108.94	106.36	109.4	112.74	93.86	109.1	106.59	110.67	115.87	118.9	118.22	110.65	107.57	109.95	112.33	118.36	112.05	115.78	111.91	103.31	110.29	110.21	106.45	118.96	113.04	108.71	107.38	110.67	117.48	100.45	109.04	114.12
116.59	105.92	104.3	104.86	106.6	102.47	90.871	109.92	102.61	104.92	102.44	111.52	108.09	102.22	106.67	103.21	102.6	106.74	110.06	106.71	113.49	108.14	102.18	101.95	107.54	99.761	108.76	101.23	110.08	113.58	99.808	108.94	108.35	113.42	111.42	107.93	102.17	104.69	111.22	105.46	106.63	116.1	102.64	98.694	104.32	118.76	102.6	102.45	105.13	112.52
106.16	109.09	106.33	116.91	102.79	110.44	106.54	102.43	102.33	105.76	105.53	109.31	102.72	104.86	102.78	100.66	101.85	103.51	106.8	100.99	104.56	111.38	109.78	104.76	106.83	106.13	105.64	97.661	106.19	108.07	101.92	115.37	101.82	102.52	105.94	110.69	101.56	101.28	102.54	100.98	105.93	108.94	98.41	104.64	102.39	110.91	106.03	114.7	105.57	105.81
103.14	106.23	100.03	99.41	100.02	116.02	112.36	101.31	106.94	98.998	105.09	103.26	103.81	109.26	108.41	104.14	110.25	107.26	116.18	107.8	110.42	102.69	113.44	100.1	111.4	103.2	103.76	112.26	101.88	101.92	101.75	108.1	99.886	108.22	98.838	106.04	108.12	105.56	115.72	103.56	96.197	110.77	102.72	107.29	101.97	103.53	108.71	100.72	101.98	101.1
102.09	103.31	111.11	108.14	104.4	101.49	109.11	101.84	103.38	108.2	102.13	94.7	94.48	102.15	101.32	95.042	106.96	102.4	105.22	108.07	116.6	101.47	110.77	107.08	109.64	107.19	104.88	112.38	108.4	112.47	106.2	107.26	111.47	106.94	101.77	100.67	103.92	113.31	105.62	103.27	111.22	103.44	100.76	105.53	107.19	111.81	102.27	103.58	114.1	103.71
103.01	112.3	107.88	109.09	110.66	110.8	109.8	109.56	100.81	106.7	107.91	106.87	106.58	100.9	105.8	104.2	101.61	109.24	115.05	114.85	108.42	101.01	107.09	112.45	106.89	108.64	106.89	103.74	100.04	106.15	103.88	111.82	110.03	107.94	98.834	113.55	103.27	105.66	107.95	98.934	109.35	108.77	104.81	103.34	100.11	103.68	99.795	101.86	113.73	100.71
109.12	116.92	111.14	109.48	114.79	118.39	112.98	111.29	108.26	107.17	112.15	114.79	112.68	100.32	111.59	108.7	120.22	112.82	114.03	111.88	113.45	107.36	114.5	114.02	115.39	113.06	119.34	112.26	119.79	114.5	110.34	115.52	111.68	106.37	107.75	102.55	105.52	105.6	110.13	107.08	122.57	116.11	110.5	115.72	120.95	114.28	107.07	113.47	112.88	95.764
91.598	97.931	100.68	93.489	103.05	92.735	95.669	102.23	109.4	107.51	101.67	100.68	103.53	96.81	99.094	102.49	95.594	112.06	93.64	108.74	104.62	104.83	98.175	105.85	102.9	107.94	100.76	107.6	102.33	102.55	96.032	92.851	105.16	93.432	95.328	94.403	96.912	106.28	108.09	92.544	98.86	101.76	106.01	92.019	107.83	97.73	109.07	94.077	90.84	104.11
104.1	107.26	108.35	114.72	103.21	111.93	97.09	106.63	110.98	108.54	99.907	110.41	99.04	106	106.73	107.99	114.45	105.73	103.45	100.67	104.34	109.24	100.06	107.38	108.97	116.12	113.33	98.786	108.92	102.45	95.731	95.575	103.93	114.46	103.54	100.37	104.51	110.88	95.009	100.63	108.44	114.71	109.96	107.82	102.28	101.71	108.13	116.14	105.54	105.61
106.32	101.01	105.79	108.25	102.43	106.6	102.32	104.49	104.79	110.82	111.49	106.12	101.39	101.83	98.671	97.316	113.2	108.12	95.544	109.96	98.624	98.324	101.28	108.29	101.33	102.79	100.68	110.18	107.37	96.613	111.72	117.04	99.398	108.95	93.825	106.58	100.45	102.52	109.72	106.63	105.11	107.66	110.8	113.89	113.83	103.59	107.13	111.81	108.37	111.9
109.88	108.13	103.26	98.364	114.43	104.2	109.59	114.24	109.38	109.33	102.03	105.31	113.4	102.67	111.13	106.31	98.366	113.04	102.05	109.03	111.68	104.47	104.06	111.32	105.24	109.59	103.75	104.72	101.52	102.93	106.7	106.78	115.69	112.76	107.49	96.339	106.66	106.89	109.51	109.57	111.9	106.12	115.46	114.58	92.046	113.89	107.6	105.53	105.17	111.45
99.642	102.46	106.08	110.48	103.83	108.55	106.56	103.5	103.04	100.47	102.38	99.339	104.58	106.73	102.52	110.7	106.58	102.1	107.1	101.76	106.37	104.33	112.61	108.02	104.89	106.14	101.41	109.54	109.49	110.47	115.41	108.58	104.69	100.39	106.04	97.166	99.789	105.8	99.109	96.089	110.52	99.721	114.37	95.386	101.21	109.86	104.44	103.59	103.31	105.43
98.344	103.75	98.807	108.85	100.05	103.57	107.12	101.03	95.319	105.87	96.595	95.631	96.564	109.88	109.52	107.35	103.92	99.528	101.65	97.451	100.53	102.09	105.17	106.46	110	98.381	106.13	97.983	109.39	104.45	95.111	100.54	102.72	107.05	103.48	102.32	105.01	93.519	97.64	118.74	100.71	110.1	105.87	100.12	97	99.205	98.698	104.5	95.825	110.31
105.9	108.36	118.89	105.14	110.68	106.47	95.322	105.21	103.37	109.25	109.78	99.139	109.5	113.38	105.66	106.35	107.53	103.81	112.18	117.71	116.28	100.71	111.42	100.42	104.66	110.15	99.359	104.08	114.63	105.48	113.98	107.99	105.91	104.72	110.71	108.33	108.15	100.56	111.56	113.94	104.18	112.85	107.71	108.3	107.55	101.73	106.24	106.78	114.75	114.46
111.96	117.97	104.86	112.85	119.95	116.49	112.7	111.93	120.67	119.17	120.25	115.39	115.87	122.07	122.7	113.38	126.67	116.34	113	117.49	124.19	119.11	112.81	116.14	120.73	108.73	110.05	113.1	113.47	115.12	121.28	107.2	118.14	116.44	124.65	112.04	107.26	122.69	120.91	118.64	114.6	127.99	123.59	111.32	117.46	115	113.02	121.46	127.31	120.87
120.95	113.83	101.49	112.68	109.09	111.5	105.19	117.95	112.9	117.2	106.04	109.48	114.06	109.82	106.91	113.83	116.18	109.48	116.82	115.81	110.92	102.38	116.27	122.29	113.56	116.6	116.04	110.78	109.97	113.26	119	107.39	105.62	115.19	110.62	109.36	101.27	108.41	102.56	101	114.77	121.21	116.88	113.84	118.05	114.94	108.41	111.33	116.52	104.83
104	101.89	88.014	103.87	104.35	107.81	109.53	99.741	105.16	103.47	101.54	98.868	108.92	102.59	102.25	112.29	116.64	98.239	110.1	98.643	107.62	98.662	100.7	104.61	108.04	110.28	101.89	106.31	106.45	106.59	102.02	113.93	107.22	104.95	107.21	103.05	100.6	105.11	110.77	111.94	97.978	101.69	102.77	107.03	105.64	106.74	109.34	105.96	110.58	116.92
115.91	106.27	117.22	107.13	114.64	116.42	112.74	105.15	113.63	105.87	104.47	118.95	106.68	112.08	108.47	115.5	101.91	112.42	113.78	116.38	108.06	106.86	106.66	116.12	105.98	118.66	114.05	108.24	107.8	113.2	112.66	102.84	117	104.63	112.43	106.52	106.13	101.61	113.49	116.03	115.62	105.83	108.63	104.69	110.29	118.03	107.35	108.33	114.05	111.6
111.25	104.27	114.62	104.03	106.66	110.45	112.31	115.46	118.28	105.08	107.44	122.78	111.79	106.15	108.25	109.89	113.24	108.13	124.04	114.1	115.29	110.66	114.55	111.43	108.16	113.51	111.14	111.58	115.66	114.21	120.6	107.56	118.62	108.48	110.31	121.54	101.58	110.26	108.36	104.85	108.7	113.31	110.55	106.91	116.56	112.39	107.09	111.64	113.02	110.05
102.16	97.543	91.998	99.943	95.641	92.615	104.16	93.945	99.582	104.69	103.97	100.21	98.086	105.14	101.09	101.1	93.598	104.26	95.916	107.7	96.851	97.858	102.11	97.148	102.24	102.2	96.181	87.848	98.067	95.451	104.2	102.72	99.68	102.28	94.749	101.3	99.295	104.9	105.22	100.19	99.98	103.79	95.129	101.29	98.356	99.482	96.874	110.29	92.75	107.21
102.41	108.89	96.956	102.78	114.51	109.42	105.41	108.14	102.7	107.14	107.33	106.61	100.08	111.58	101.26	109.69	105.01	104.41	109.22	105.11	108.44	119.13	88.427	107.26	105.22	107.9	105.58	103.11	101.38	102.57	112.02	101.56	93.75	105.91	108.6	100.44	108.89	103.58	103.75	102.88	107.62	93.084	101.07	98.576	94.479	109.17	106.65	107.23	107.07	92.006
111.77	109.63	106.15	99.818	106.92	107.98	110.55	106.62	104.49	104.57	112.12	102.65	110.2	98.125	105.04	105.56	104.71	106.47	109.59	104.15	96.66	103.64	111.16	104.94	109.27	115.33	105.34	96.662	110.48	110.17	93.564	91.069	105.17	95.475	108.01	111.27	108.58	111.22	105.11	103.37	103.41	101.76	95.544	107.59	108.07	98.66	109.85	107.1	97.566	99.189
106.91	106.57	105.25	115.69	107.23	103.08	105.73	106.6	104.14	110.08	116.9	109.14	101.12	103.69	107.5	104.75	105.85	102	115.04	102.5	98.815	105.13	107.6	107.8	103.24	108.56	112.05	99.074	109.89	95.914	104.94	103.24	104.97	107.64	100.22	104.43	107.65	110.02	101.66	119.75	107.24	104.81	99.129	108.57	106.44	98.965	112.75	110.6	110.44	121.99
111.72	104.42	109.14	107	115.45	99.519	107.82	104.75	103.04	102.14	106.61	105.7	107.63	106.75	112.08	111.37	103.89	109.08	103.32	109.35	117.85	111.5	106.17	97.409	107.32	113.06	104.22	108.76	112.55	105.51	106.78	112.72	112.04	99.686	105.16	107.91	109.39	113.22	106.25	107.67	101.12	108.57	108.66	106.79	102.8	104.45	116.25	99.922	109.1	116.87
103.99	103.1	114.57	102.69	111.72	102.44	106.96	103.21	108.92	100.01	113.97	113.05	102.16	112.64	108.96	105.59	104.43	98.167	103.8	99.998	112.39	99.229	104.09	101.28	98.914	97.23	100.94	106.86	106.83	105.58	103.47	105.55	98.944	101.82	98.621	103.33	112.69	105.34	104.17	109.26	112.78	105.44	99.212	105.26	103.56	112.52	107.67	104.66	108.28	103.59
103.95	101.45	108.66	98.367	100.29	107.79	105.07	102.9	100.25	105.2	98.825	110.08	104.37	98.417	97.715	103.69	94.61	101.36	111.24	105.05	104.81	96.813	107.24	105.09	108.43	101.3	105.45	104.55	101.75	109.05	95.904	105.25	104.07	99.911	101.6	98.066	101.32	109	109.28	118.56	112.91	103.5	105.71	110.57	99.723	105.75	100.51	102.91	99.525	112.21
108.59	114.85	107.07	106.33	94.451	106.05	108.3	112.66	108.39	105.51	105.05	105.53	99.763	104.47	111.47	103.35	103.72	101.18	111.12	99.666	101.88	113.6	102.9	105.19	98.433	103.21	104.81	105.75	111.09	114.49	108.71	99.705	105.96	98.721	105.72	113.64	105.06	97.06	107.64	113.53	105.2	104.99	100.8	102.37	107.77	105.68	105.05	108.76	111.27	103.91
110.17	103.87	110.51	108.59	112.1	106.9	108.5	122.48	107.48	116.7	107.8	105.53	119.21	109.4	109.69	115.22	104.04	110.94	109.76	106.99	113.02	113.23	110.11	105.15	112.99	109.91	114.29	120.29	101.36	112.94	112.72	115.89	114.99	108.35	111.56	124.66	113.79	112.68	108.01	109.06	107.56	112.78	112.16	115.41	113.66	108.01	110.84	116.57	113.06	113.06
117.28	106.92	106.86	108.94	112.06	112.2	109.82	104.21	110.04	111.91	112.22	116.48	109.77	115.38	114.36	116.89	109.32	113.15	112.52	115.48	114.73	120.68	107.57	112.82	103.54	108.34	111.85	114.1	102.22	109.79	116.76	113.36	114.75	112.2	117.49	106.44	114.82	113.04	112.93	100.85	116.65	119.06	116.59	115.55	114.29	115.53	108.02	109.45	109.62	108.89
96.38	98.315	99.751	109.2	102.37	97.379	92.146	102.73	95.041	96.459	102.59	103.04	106.07	105.31	104.39	111.79	102.43	94.139	115.34	100.74	96.23	103.48	95.309	94.043	106.87	101.06	100.76	102.76	100.17	98.504	101.04	99.607	103.76	100.25	100.52	105.58	98.684	100.9	103.21	103.92	97.205	101.12	95.916	100.17	94.802	101.93	102.63	91.554	98.528	104.01
110.16	111.34	113.05	111.61	105.54	109.09	108.2	107.39	111.87	104.68	113.8	119.4	119.94	113.01	103.05	102.24	115.67	109.15	104.38	114.82	114.16	122.38	111.67	119.28	114.81	121.32	109.2	111.98	112.93	117.39	111.15	108.22	108.86	116.29	116.51	107.49	110.05	125.47	110.11	110.89	117.01	111.25	103.24	115.01	111.83	113.05	114.98	117.16	115.89	101.95
109.31	104.34	96.531	113.18	102.68	106.91	105.27	111.11	102.3	105.78	114.55	110.49	111.17	110.73	107.61	89.344	106.9	105.01	105.43	111.54	103.76	113.68	108.69	101.71	102.8	104.67	113.11	101.98	102.62	107.39	112.41	113.69	109.19	99.322	113.39	109.84	107.04	100.74	103.54	102.31	105.46	108.06	112.45	112.42	107.21	96.384	97.324	101.07	113.47	106.67
107.46	113.58	116.6	110.37	109.62	110.84	110.28	115.14	103.32	114.98	110.65	109.73	113.97	106.97	107.11	111.65	119.81	109	116.89	108.39	103.73	119.43	102.88	117.92	116.43	118.03	113.58	107.14	105.62	107.91	109.7	117.78	115.55	125.47	109.97	107.16	108.86	107.68	114.37	114.07	120.41	114.65	120.44	102.13	117.7	109.31	122.17	102.2	111.58	111.63
112.29	110.54	105.71	110.76	115.99	107.47	110.55	116.59	121.39	112.12	105.58	110.31	119.98	101.08	107.62	111.45	110.8	117.44	104.56	108.11	115.77	106.4	118.11	112.22	118.23	119.09	106.93	109.16	117.26	111.64	117.39	117.25	109.34	112.97	117.23	117.99	110.61	119.59	115.5	107.75	103.3	116.98	110.13	108.31	103.39	111.83	100.68	109.68	111.07	112.6
99.192	104.05	102.06	98.078	114.21	108.71	106.24	106.31	102.6	95.962	100.97	104.12	107.12	106.48	111.34	104.45	106	94.53	110.34	103.21	110.51	105.1	98.267	96.328	105.02	106.03	103.77	106.87	107.61	104.54	100.58	95.153	106.14	110.07	105.47	103.43	105.73	108.51	108.8	112.64	105.12	100.67	103.67	108.79	108.23	103.52	100.07	111.52	108.71	104.77
108.63	113.21	111.24	106.94	116.19	113.47	111.14	112.25	118.7	110.05	111.1	113.88	112.79	116.37	108.17	109.42	100.16	92.386	108.79	116.08	109.17	109.78	118.03	111.12	105.74	97.628	107.65	97.658	112.39	109.73	107.29	101.18	103.02	119.97	111.03	112.71	114.33	113.49	115.91	105.1	116.19	111.32	106.15	115.21	124.16	98.835	115.39	115.98	117.4	105.03
113.12	110.49	118.28	111.71	107.68	117.26	114.12	110.7	113.07	113.57	112.42	117.79	110.6	110.57	109.05	112.99	122.77	118.4	101.07	120.03	115.08	112.22	101.79	113.08	95.469	113.33	120.88	112.3	115.76	109.66	113.8	107.62	108.84	111.58	110.84	119.48	112.19	117.42	112.73	105.06	117.8	115.16	115.11	106.1	106.91	117.38	120.67	117.67	108.75	119.9
113.45	108.56	109.65	105.31	110.72	113.83	103.25	103.89	108.81	114.79	109.65	112.46	108.03	117.27	109.19	104.54	105.14	104.22	106.69	106.86	116.33	120.75	119.09	107.74	112	113.71	109.02	109.34	103.61	103.06	112.68	108.79	112.61	110.15	106.44	103.9	107.51	112.08	112.34	111.33	110.03	112.41	106.02	110.72	118.06	117.14	104.87	107.45	107.14	115.03
97.471	104.49	107.91	102.55	99.44	94.702	105.09	107.3	103.96	106.96	109.91	102.39	107.99	101.26	108.3	106.7	97.016	100.13	110.37	100.65	103.15	96.139	100.64	105.75	107.03	107.4	105.28	93.237	104.02	97.996	103.48	110.98	100	107.2	102.69	97.436	104.28	101.63	101.61	108.91	106.55	110.53	107.18	102.05	97.925	100.52	108.1	103.01	107.87	102.61
100.59	110.32	99.879	109.13	101.33	101.69	105.8	105.26	109.04	97.78	112.84	104.42	103.12	112.08	115.52	104.83	101.51	111.18	105.55	109.83	96.541	108.69	97.253	115.11	103.29	106.05	102.91	103.4	110.87	108.97	106.09	106.14	108.35	112.23	103.76	111.51	105.5	104.48	102.65	119.33	107.05	111.76	102.69	100.77	99.874	112.46	104.9	106.73	106.3	108.19
98.231	109.29	107.52	101.3	105.49	108.68	108.1	97.512	108.22	104.15	106.81	102.55	96.784	113.54	108.24	107.35	99.642	100.6	113.45	98.904	107.02	112.04	106.98	98.862	106.18	106.56	105.78	104.7	102.95	109.97	105.29	113.87	101.16	114.82	115.08	108.75	100.78	110.43	108.45	95.532	99.829	96.21	105.25	104.78	99.475	105.23	98.797	105.56	101.77	101.98
108.29	104.58	107.93	98.301	112.23	111.87	102.98	98.763	101.72	104.01	108.97	108.17	103.11	100.49	107.46	99.777	107.83	106.08	104.99	109.53	112.19	110.37	108.26	114.97	107.86	112.81	109.82	109.37	102.82	101.12	98.342	103.39	104.62	104.48	111.29	113.78	110.85	102.93	101.97	109.79	107.66	103.67	112.28	105.77	115.45	113.23	100.09	107.61	112.35	108.44
101.39	102.85	104.52	98.477	105	107.35	104.46	106.22	103.09	100.37	106.02	103.62	99.778	105.06	96.437	109.12	110.63	104.63	103.23	110.34	98.879	111.54	99.705	97.092	102.65	96.652	115.85	101.28	111.45	104.79	95.594	109.5	107.35	97.211	102.99	102.25	104.93	103.8	101.5	100.51	104.21	103.7	109.12	102.99	102.3	98.461	108.4	101.15	110.71	93.564
111.07	120.52	109.72	116.81	110.06	114.57	119.99	105.06	111.47	105.38	113.73	98.458	112.75	116.53	106.93	114.34	109.64	109.47	108.31	110.93	111.49	110.59	114.71	117.67	114.82	107.86	114.89	109.61	105.38	104.49	115.09	114.11	112.81	106.47	110.08	118.41	106.45	102.01	104.18	116.53	106.77	104.3	109.85	115.81	104.67	110.69	107.72	116.98	110.46	115.27
112.58	104.56	105.15	108.86	109.13	103.07	101.04	111.49	106.12	103.73	95.557	109.78	110.44	111.04	99.366	107	110.96	95.024	96.369	107.1	105.76	108.44	102.58	102.61	103.86	99.004	105.31	114.19	117.09	108.54	99.071	114.15	106.62	98.472	109.39	108.43	107.25	104.67	106.6	110.64	100.78	98.493	102.57	103.36	106.26	108.86	104.06	100.24	106.4	108.69
107.76	111.33	109.19	108.24	104.33	107.43	104.28	105.3	111.93	106.84	110.94	113.3	107.55	111.01	112.2	110.39	108.23	109.96	100.17	113.73	115.08	109.9	97.801	121.01	109.89	110.4	106.93	114.12	100.64	114.07	117.96	112.68	117.62	114.12	111.48	120.53	117.46	105.24	115.81	102.22	110.41	107.38	112.24	104.72	119.79	107.87	103.18	118.06	104.6	116.31
105.33	114.93	103.01	103.38	111.65	107.22	110.73	103.24	105.89	109.97	97.614	106	105.8	101	105.67	105.84	107.03	107.82	107.08	107.12	104.56	91.744	105.14	100.04	105.45	106.85	114.27	111.29	112.1	115.07	105.81	113.09	111.28	114.6	112.88	113.43	107.53	104.79	102.95	108.18	111.88	103.97	101.62	108.56	107.9	98.704	107.47	105.87	103.55	106.84
117.52	110.42	109.07	110.83	103.18	119.17	116.79	106.02	105.97	107.34	116.05	108.67	106.39	116.89	116.22	107.3	122.34	109.74	110.15	114.56	113.63	113.28	113.87	123.38	108.83	110.22	118.09	106.97	114.64	118.2	112.61	106.51	120.6	114.22	120.46	114.41	102.29	117.64	112.85	114.73	119.38	106.17	106.35	103.7	117.67	111.01	105.8	109.68	114.49	111.34
108.7	116.87	114.86	116.72	106.28	110.14	112.6	118.11	119.43	110.65	115.02	127.62	117.2	112.42	116.84	117.22	115.97	118.27	107.72	116.49	106.77	119.87	108.18	113.91	118.64	103.07	113.26	113.89	111.78	108.47	112.85	114.12	107.39	104.8	113.41	118.84	114.42	115.14	110.88	121.18	108.74	120.9	113.47	118.26	120.67	107.13	112.71	112.03	108.78	107.91
111.33	106.63	109.47	110.22	106.37	101.19	98.347	108.14	117.16	106.55	111.11	112.44	119.53	104.2	97.383	98.686	111.37	112.74	102.11	109.23	106.46	94.25	106.8	98.601	105.84	109.4	107.86	101.21	105.18	105.56	104.32	104.65	109	105.56	107.31	107.45	109.61	100.23	96.015	99.604	104.62	108.19	105.9	104.44	99.241	107.68	103.31	115.14	106.39	112.13
103.05	101.42	95.299	100.84	107.6	106.31	103.12	110.82	104.21	98.556	103.66	105.76	107.7	103.02	100.2	97.545	105.61	109.44	102.05	115.77	107.22	103.52	98.847	111.63	106.18	103.56	104.47	108.88	103.94	99.586	102.58	97.285	100.15	106.49	102.91	110.75	105.18	111.39	94.488	103.36	108.79	108.11	101.67	102.3	108.18	106.53	98.959	110.33	111.66	101.06
105.15	113.45	114.97	106.26	111.16	107.37	106.5	106.38	97.498	104.79	92.558	111.57	103.44	100.23	109.43	95.877	111.82	104.82	107.85	107.48	106.13	117.15	114.02	100.33	96.557	113.94	107.72	106.24	113.93	105.44	100.43	103.99	108.7	110.31	106.05	107.25	104.09	109.42	103.59	109.46	104.13	109.95	107.61	109.15	100.76	104.04	110.62	107.4	113.82	97.77
103.88	103.91	109.57	107.76	105.32	106.45	102.15	99.914	108.84	107.19	104.81	105.28	111.88	104.57	101.68	107.42	100.07	106.76	101.33	105.65	106.5	104.96	101.19	106.13	106.79	105.3	104.67	104.93	109.32	110.19	102.34	114.67	94.474	114.11	106.42	104.69	110.42	106.42	102.46	113.33	107.19	98.144	106.04	105.92	112.1	102.15	100.91	114.11	99.512	110.49
98.77	100.36	98.928	107.19	102.39	101.04	94.993	103.66	97.183	106.76	102.45	105.42	105.1	89.015	98.577	97.538	100.84	103.13	99.993	101.86	106.38	103.15	103.28	94.907	98.915	95.731	104.58	103.54	96.509	104.11	92.208	105	96.77	97.419	103.94	103.14	95.001	100.87	100.21	101.55	94.674	106.15	97.333	91.462	100.76	100.07	108.93	99.499	106.37	110.53
103.69	106.2	105.88	109.46	103.91	113.85	97.223	105.23	103.75	100.64	115.26	108.77	101.91	95.808	108.24	108.98	112.46	108.29	100.91	105.13	108.29	101.31	100.05	105.16	99.636	97.829	108.85	107.09	103.82	105.84	104.13	105.78	112.45	104.36	106.56	101.72	111.07	105.63	98.368	110.09	113.61	108.35	120.8	100.69	95.537	107.26	113.44	115.53	101.45	100.49
107.56	97.033	97.963	106.02	100.86	108.21	99.463	107.36	97.935	96.051	104.24	98.326	98.531	100.76	100.77	103.81	108	107.32	94.43	101.46	103.09	94.971	98.811	100.48	103.76	102.48	88.482	114.45	94.689	96.568	95.509	105.1	116.47	96.529	100.47	100.62	91.198	98.615	101.57	106.6	101.61	113.26	97.119	96.761	101.4	103.97	100.34	99.602	107.96	102.27
119.89	109.33	118.9	115.29	119.14	116.81	117.44	115.41	113.91	117.43	111.17	121.61	111.73	123.64	113.41	119.84	118.68	117.31	123.11	123.71	117.6	110.18	125.19	112.62	123.62	106.8	116.9	128.1	116.82	120.18	120.89	116.95	114.32	115.31	108.55	117.84	122.3	118.8	116.28	124.7	109.52	123.32	115.77	117.8	120.12	116.86	116.6	122.02	121.89	117.61
102.39	98.407	102.45	106.83	101.58	107.21	106.55	111.21	109.69	106	101.02	102.43	107.89	98.182	98.065	107.4	111.53	108.18	102.5	111.1	107.21	108.79	116.81	97.194	103.22	101.58	101.89	107.03	101.56	101.08	97.776	114.19	101.9	95.842	114.5	103.67	105.77	106.37	110.54	108.02	101.26	95.485	105.03	103.19	111.8	102.73	106.25	103.93	106.74	111.35
110.6	103.7	107.94	107.98	104.2	115.33	103.34	102.11	104.96	103.42	102.23	106.23	110.95	117.05	98.912	103.23	110.57	107.23	109.13	106.33	110.47	111.1	103.62	105.7	104.82	104.92	105.18	106.64	109.68	106.01	106.72	104.86	107.78	101.26	111.77	103.86	111.1	114.53	103.3	105.43	97.993	111.95	106.69	106.15	108.53	106.32	108.01	107.67	104.45	103.8
101.42	93.192	102.59	102.49	94.752	97.746	99.929	103.99	99.112	105.93	102.69	100.07	98.855	102.56	99.412	99.214	101.47	95.687	100.31	94.605	103.74	105.85	107.58	89.424	108.03	99.842	106.67	106.22	105.1	104.92	100.27	101.8	114.14	89.365	89.227	109.97	102.89	92.156	101.46	98.587	97.458	93.26	101.3	100.16	93.12	106.83	103.51	98.266	96.496	106.96
104.65	109.08	107.18	107.43	104.21	103.55	101.37	101.89	104.77	111.8	104.33	113.59	112.09	114.37	100.78	108.03	109.39	113.51	110.71	99.897	110.61	112.53	98.148	111.32	103.95	94.194	107.75	101.67	114.32	109.28	109.27	109.46	105.88	103.53	108.52	101.38	110.45	105.95	112.09	107.36	110.97	107.9	105.95	109.83	106.71	102.87	104.39	101.65	99.553	108.41
104.21	105.35	110.84	113.41	109.06	115.94	106.93	104.26	107.87	115.14	113.42	117.77	111.31	111.15	111.76	114.91	117.16	114.06	109.61	114.77	109.17	109.61	105.03	105.57	112.54	112.85	106.93	113.34	105.73	111.45	109.51	105.03	112.38	106.94	113.51	99.84	115.06	106.7	109.41	109.38	109.29	116.4	118.2	109.87	105.55	114.09	109.17	115.56	107.16	119.01
109.1	105	105.46	108.36	95.416	98.462	110.78	112.96	100.67	106.42	107.26	103.17	109.84	93.688	102.63	101.79	111.9	105.11	110.19	108.42	111.1	105.43	103.02	117.01	102.41	103.31	103.67	106.4	99.418	110.27	103.73	111.18	100.68	109.29	102.74	107.18	112.84	111.72	100	107.66	105.69	103.72	111.49	106.57	102.96	109.49	107.27	109.56	107.74	110.3
99.594	101.76	99.382	109.58	103.07	99.5	105.38	105.66	99.631	104.88	96.487	96.806	105.81	108.98	112.29	106.74	101.58	109.38	101.58	106.01	107.89	103.42	111.45	110.63	104.92	100.93	110.58	101.19	103.19	101.94	107.4	110.92	112.12	104.31	103.74	96.989	112.18	106.78	106.58	108.27	96.698	110.93	106.21	112.85	109.66	110.89	100.88	109.99	106.84	105.68
106.29	100.16	105.17	105.59	103.77	103.93	101.34	108.84	110.92	103.26	100.32	107.84	109.04	110.51	106.37	102.29	106.49	113.55	96.977	108.18	101.79	101.61	100.68	100.51	110.63	109.62	99.211	105.47	106.45	100.78	102.53	102.73	101.02	107.72	106.72	106.85	98.78	100.71	102.05	105.15	99.371	103.55	105.52	103.47	105.52	104.75	119.18	104.12	111.46	106.8
101.35	104.25	107.97	102.08	111.62	95.419	112.2	101.33	102.6	102.42	115.32	101.03	104.29	110.86	102.74	96.283	107.8	113.74	109.14	109.7	104.27	109.93	104.92	103.34	104.51	112.06	96.688	111.72	105.18	98.863	102.42	100.73	103.54	104.69	105.35	106.61	106.68	106.35	101.92	98.539	96.001	98.075	108.33	106.96	110.48	104.47	105.89	103.91	107.39	103.01
107.61	101.49	110.54	99.293	108.9	109.58	104.59	106.32	103.64	97.16	92.837	99.916	98.625	109.56	97.485	100.06	110.14	102.39	100.79	104.26	94.366	102.58	106.1	105.68	109.69	104.51	110.7	107.01	99.047	106.96	100.07	106.06	109.6	99.794	105.37	103.25	104.77	99.141	109.5	104.27	117.15	104.6	112.28	104.35	110.24	114.09	106.09	98.665	109.7	105.79
106.39	117.44	123.61	116.37	105.68	119.93	113.68	112.09	113.66	107.2	112.88	112.03	103.88	111.46	113.22	113.94	105.63	104.5	118.43	106.8	116.5	118.8	111.66	114.07	105.21	113.12	106.94	108.64	117.51	106.42	112.87	112.15	109.77	106.89	115.92	114.88	110.16	101.1	119.26	117.24	107.53	111.14	115.77	108.41	116.06	106.68	115.64	118.21	115.15	108.98
111.87	106.39	115.76	123.6	101.83	117.26	108.72	112.23	113.56	105.21	115.81	104.48	111.78	119.21	111.85	110.42	108.34	116.48	104.37	104.71	106.53	105.25	117.22	108.13	118.34	111.69	115.03	110.77	115.32	110.11	117.4	112.47	112.68	109.79	110.58	108.54	112.14	121.67	110.12	112.2	108.65	120.1	115.11	111.09	105.45	105.84	110.87	119.89	110.98	110.29
106.34	102.02	105.32	96.016	99.077	97.729	98.933	99.34	96.904	99.815	98.499	98.766	100.05	96.153	94.784	101.3	102.47	93.97	99.381	101.71	104.02	98.892	103.88	101.08	97.944	103.05	100.93	92.636	92.695	93.465	91.408	103.1	88.509	97.543	109.29	99.129	98.314	98.808	94.302	103.22	101.94	95.983	97.891	92.366	96.778	100.83	98.823	101.29	97.181	93.626
103.56	102.02	104.63	103.87	106.1	107.23	107.24	104.56	105.15	101.29	102.34	99.816	92.75	106.86	101.9	107.1	102.06	93.063	93.542	102.29	95.73	106.95	111.04	107.36	99.31	101.74	103.09	95.924	107.24	103.31	107.73	106.39	104.09	107.57	102.98	109.71	91.681	97.195	103.8	106.47	93.816	99.92	94.504	103.23	96.685	110.02	107.7	103.47	96.096	98.18
108.74	109.87	110.86	106.64	106.75	102.17	99.401	105.78	106.76	111.12	100.55	112.83	101.99	105.11	108.21	109.15	98.294	99.577	107.85	108.11	104.98	103.87	103.78	107.97	111.78	99.802	102.73	107.28	102.72	109.39	110.71	100.91	97.849	118.94	112.31	109.79	108.47	98.03	103.13	109.99	103.48	107.03	102.35	103.74	106.15	101.18	103.1	113.36	111.16	109.74
100.85	97.418	106.97	103.45	102.43	100.23	116.62	109.36	95.518	101.01	107.7	97.381	104.43	99.492	112.32	105.55	109.22	101.51	98.323	104.31	110.28	105.43	103.91	116.32	94.436	105.13	105.71	106.52	100.01	107.47	97.162	95.772	101.59	107.07	101.47	109.66	103.27	109.46	107.49	102.72	102.03	97.767	98.536	104.31	108.97	105.27	106.51	107.79	103.06	109.95
100.73	90.503	96.829	93.814	104.15	88.449	95.208	103.31	103.54	101.95	101.88	106.92	108.7	104.44	102.36	104.33	97.829	112.12	103.03	101.05	107.2	99.772	94.121	100.47	101.53	103.54	106.06	101.32	105.69	99.053	105.47	98.052	104.77	94.971	103.69	98.957	96.649	103.63	100.45	100.42	106.74	102.29	104.55	104.78	100.73	100.63	100.2	106.38	100.32	95.49
91.616	103.07	112.81	110.85	107.79	106.01	103.5	114.51	104.22	101.83	108.65	100.83	104.52	98.296	106.44	115.78	102.27	98.134	113.77	108.37	111.22	99.925	107.29	96.281	111.74	105.44	109.56	100.83	103.86	116.19	110.95	106.73	101.12	101.85	94.501	104.96	114.61	97.801	117.48	98.052	104.42	106.95	106.37	110.17	112.12	110.31	102.88	105.21	111.67	107.27
93.9	104.04	97.783	96.906	93.995	103.23	103.99	99.645	94.389	96.864	99.274	100.39	93.931	96.944	103.21	97.552	103.49	92.235	105.65	105.5	97.225	103.09	95.378	104.83	91.151	103.8	100.32	96.118	103.56	96.957	105.35	91.198	102.56	94.522	94.242	96.8	101.44	108.73	99.755	109.97	98.439	94.472	103.27	96.669	108.52	98.741	97.899	97.845	89.779	105.97
103.17	105.22	103.43	113.24	103.64	108.36	104.42	105.55	105.96	113.99	118.57	107.33	114.82	110.18	110.17	102.29	115.67	106.97	94.888	93.897	101.17	101.03	104.43	101.14	100.8	107.78	111.35	105.4	104.98	98.769	108.77	109.88	105.06	103.57	112.04	106.94	95.113	107.27	101.7	102.37	109.2	103.54	109.8	95.537	104.16	115.47	103.85	112.79	107.54	120.73
102.93	101.21	97.691	98.593	101.09	105.65	100.88	98.072	103.43	95.124	99.798	101.4	96.147	102.87	105.58	95.765	94.571	106.1	102.64	99.825	97.969	100.04	99.043	98.856	109.92	101.97	99.892	112.77	104	104.46	99.843	104.09	101.75	102.51	92.593	102.39	111.19	99.612	94.506	100.88	96.668	103.19	111.63	87.554	101.03	102.12	99.704	105.46	98.804	110.36
99.727	107.86	109.83	113.61	98.344	117.56	112.08	106.13	109.34	101.15	108.15	99.36	106.8	97.373	102.59	104.87	100.39	106.22	109.56	108.08	95.647	99.456	104.08	107.81	107.14	101.25	108.33	107.27	97.47	110.46	106.05	104.09	109.33	101.23	103.31	111.43	112.52	102.74	102.79	103.83	105.7	105.15	115	112.68	105.89	108	99.811	96.787	109.6	102.85
104.04	98.588	96.046	111.28	111.42	102.66	108.58	103.59	110.35	107.73	95.367	113.21	107.55	113.75	106.35	102.53	108.27	94.436	105.05	103.53	107.06	109.58	107.18	104.17	111.79	99.508	101.34	112.42	108.67	103.03	111.04	106.79	104.92	99.457	93.543	96.898	105.63	104.77	98.572	102.22	109.53	102.43	113.11	107.92	105.31	103.67	106.3	96.73	109.51	94.145
99.623	99.247	109.86	107.64	111.38	96.755	108.68	105.52	112.62	109.88	95.022	108.15	107.6	104.25	103.22	102.66	110.98	119.46	103.14	107.07	110.7	119.3	109.88	103.76	103.56	96.012	99.047	101.47	97.755	108.44	107.92	108.27	106.19	104.87	111.19	108.23	108.57	99.965	102.64	102.26	111.86	108.51	102.11	101.05	101.35	105.32	108.57	108.44	105.1	112.55
102.6	113.18	103.83	101.44	96.437	94.37	94.043	106.22	101.29	98.68	104.47	109.31	104.08	104.26	96.496	102.02	101.92	101.26	101.5	94.682	101.23	94.738	104.79	96.35	99.607	103.86	103.28	93.927	98.434	100.97	102.89	104.64	104.98	106.59	94.612	99.367	106.24	101.94	96.334	98.111	102.07	97.122	94.627	104.49	104.24	96.527	97.524	106.33	93.822	101.73
110.15	109.86	113.23	113.35	111.62	115.38	110.06	115.35	101.45	111.53	104.79	106.74	113.6	112.17	113.6	118.33	108.72	117.36	108.51	118.23	115.28	106.63	112.68	115.24	118.43	107.98	104.86	105.78	110.56	111.6	115.73	109.65	110.91	117.7	114.97	110.86	107.14	124.1	112.67	117.55	107.23	108.24	103.92	113.33	108	117.17	120.72	112.7	113.63	114.4
105.22	108.66	107.08	103.96	104.39	98.031	103.99	96.505	108.76	107.49	107.82	106.62	105.5	101.71	104.28	93.616	111.27	109.12	103.51	104.42	106.58	104.88	100.45	109.58	96.636	103.7	111.36	104.04	100.43	103.32	99.416	108.92	107.06	98.991	109.41	99.013	102.19	116.4	103.17	109	98.919	97.107	101.57	105.52	105.34	103.1	104.38	105.44	104.47	106.9
113.71	109.62	109.51	111.37	106.75	112.93	112.3	109.27	118.32	117.16	117.49	111.34	110.5	109.72	111.12	109.05	105.93	119.68	119.55	120.44	113.87	109.49	112.88	115.5	106.64	116.59	112.27	114.6	114.02	114.78	114.66	109.91	113.87	108.7	117.7	118.77	112.69	113.7	108.06	110.96	99.651	103.13	113.13	116.6	107.7	115.72	110.91	118.43	109.97	115.39
112.72	100.28	107.67	105.33	110.11	107.66	100.64	106.59	108.76	112.31	109.97	110.46	104.57	102.05	97.765	112.49	100.01	104.03	116.09	104.5	101.89	111.09	106.48	106.06	102.18	112.91	109.88	103.97	106.02	112.8	106.13	108.17	96.729	101.08	97.813	107.4	110.44	100.75	106.5	105.2	102.3	104.98	100.07	107.47	102.43	104.5	104.1	116.42	109.67	102.78
95.546	103.05	91.661	101.08	91.464	100.9	94.439	95.784	93.183	101.88	99.474	102.01	105.88	98.496	103.24	109.82	99.798	100.22	110.96	103.17	90.867	106.7	92.451	97.138	106.36	103.66	95.666	104.07	92.658	99.425	98.593	101.26	96.179	92.795	113.54	100.03	91.521	100.63	101.93	99.704	107.41	107.19	101.78	99.193	97.171	104.44	103.39	107.77	105.35	99.899
114.33	113.77	109.02	106.75	103.98	109.42	109.96	115.73	111.49	113.78	113.13	112.69	119.88	104.79	116.16	106.9	114.02	106.12	107.19	113.13	113.06	115	119.67	112.77	123.68	113.92	102.66	117.67	110.82	106.81	106.07	108.94	106.04	112.7	108.22	112.4	117.55	114.14	103.61	108.83	108.08	114.39	104.84	109.01	110.2	108.92	110.11	105.67	112.01	103.98
108.84	123.17	109.32	117.55	105.72	108.67	121.99	102.92	111.78	110.56	104.57	110.84	113.17	117.84	108.11	108.57	111.05	114.78	111.02	120.65	104.92	109.46	113.2	109.31	113.39	122.47	112.56	116.9	103.06	114.4	114.34	111.2	109.41	107.49	112.66	120.1	111.31	104.34	107.41	123.14	118.25	114.33	108.59	114.15	107.31	106.12	107.55	101.13	115.25	107.2
107.7	105.88	112.97	111.75	109.76	112.27	100.6	96.152	101.36	111.42	110.54	105.42	98.578	113.93	111.27	111.23	109.55	112.26	111.53	110.14	112.56	110.89	107.33	113.02	108.17	106.25	113.43	107.6	102.37	110.79	98.79	106.86	103.49	103.15	105.46	102.74	111.51	117.06	110.22	106.89	95.729	96.769	106.32	107.42	103.91	115.96	109.02	103.49	110.81	109.71
105.42	103.3	111.09	101.17	109.34	98.315	108.48	98.577	105.21	113.86	102.39	105.74	108.76	101.55	107.02	105.09	103.5	104.03	100.4	111.76	111.5	96.055	100.03	107.8	106.58	102.19	106.86	107.15	101.26	104.71	115.37	110.92	111.54	100.22	108.44	111.96	104.67	116.03	107.25	105.83	108.63	112.12	105.05	106.52	111.5	102.81	111.42	113.56	99.713	106.93
100.98	100.65	97.481	104.91	101.39	91.284	101.47	100.99	95.781	99.699	98.329	87.278	103.46	96.167	98.12	102.83	114.41	106.98	98.592	106.71	97.441	91.676	97.249	106.03	95.119	94.924	92.686	105.22	105.09	104.83	96.414	93.754	88.395	101.28	96.116	98.145	105.32	94.83	104.64	101.05	99.916	100.49	104.51	92.333	101.31	106.72	93.18	93.055	103.47	94.874
109.58	108.52	96.519	109.44	107.19	105.87	108.88	112.1	105.06	107.64	98.028	107.68	119.38	99.972	103.02	107.75	100.49	112.49	101.09	104.47	107.16	107.32	107.34	112.86	104.85	105.53	111.72	107.32	102.37	113.45	110.43	106.11	109.57	102.4	95.613	94.413	112.1	108.06	101.03	98.461	112.61	104.9	107.74	103.06	106.85	111.66	107.19	102.51	100.17	101.37
117.69	115.67	108.9	122.71	119.2	121.83	125.08	123.64	120.18	117.52	110.49	118.15	119.89	122.38	123.55	112.56	117.93	122.64	113.3	114.85	122.51	121.12	117.08	114.9	123.47	114.78	118.71	108.54	121.68	108.42	121.11	102.92	125.6	116.75	127.82	113.73	114.98	129.61	122.34	126.51	121.38	118.91	118	115.73	114.3	116.01	120.06	118.86	119.37	115.23
98.136	106.5	98.571	101.54	97.464	93.785	101.48	92.058	93.771	97.375	97.672	101.82	99.699	97.448	96.733	93.624	97.427	94.566	104.21	95.76	92.171	100.97	100.21	92.467	105.31	108.78	101.18	100.49	104.3	89.046	96.288	94.193	94.526	94.894	103.42	103.79	90.763	108.7	101.43	98.703	96.346	97.535	101.1	106.18	101.34	100.7	101.61	98.998	101.78	93.178
106.52	101.03	110.56	103.86	110.36	104.42	100.01	100.77	103.5	93.323	108.61	114.34	102.42	103.16	102.69	100.61	98.169	107.48	107.03	98.951	94.003	94.115	93.259	118.41	105.95	99.753	103.95	104.69	99.329	100.79	103.85	99.425	101.36	104.74	104.52	105.62	100.34	105.72	104.93	100.96	105.76	94.899	100.63	102.47	96.74	98.951	102.3	104.12	106.08	110.15
111.92	107.11	103.73	106.64	106.36	108.53	113.81	109.89	99.708	104.08	97.943	107.32	119.89	109.44	101.64	104.86	106.1	104.75	113.01	110.93	95.445	105.15	103.12	104.87	108.45	100.81	105.05	104.46	96.493	104.13	99.377	111.31	113.18	99.499	98.944	103.73	104.65	112.63	107.85	103.55	99.159	110.22	109.22	101.7	100.4	99.868	103.31	109.2	103.14	104.23
113.34	111.87	114.13	119.37	116.75	109.66	109.17	114.48	110.91	108.75	114.34	109.56	109.11	110.46	122.69	118.58	118.21	117.05	118.81	112.14	105.69	115.29	117.77	121.53	117.31	110.55	110.42	110.81	110.76	105.37	111.18	116.04	106.66	107.97	108.27	113.93	108.28	103.89	106.9	109.82	115.52	99.789	114.06	114.53	113	111.22	112.31	116.12	114.29	102.8
106.46	118.24	109.63	116.18	110.09	101.23	113.38	110.39	114.43	119.78	102.7	111.51	115.81	111.6	111.5	104.7	108.76	107.07	109.29	109.53	115.21	116.76	106.15	115.98	113.36	118.84	118.22	108.36	113.99	110.68	116.07	112.58	111.18	103.52	112.83	110.97	114.03	108.91	121.21	111.23	112	115.81	114.23	106.33	113.63	113.55	109.23	120.36	99.014	121.38
98.965	105.38	107.4	117.08	101.67	101.28	107.86	100.17	100.4	92.499	99.564	97.829	93.897	103.59	103.32	96.932	104.46	98.816	107.17	104.61	101.4	106.11	108.25	98.193	104.19	102.95	100.7	96.999	99.088	102.59	107.93	107.19	100.67	98.715	98.721	106.04	93.349	98.409	103.4	99.147	99.87	93.731	99.703	110.38	108.55	100.78	93.559	104.79	99.832	102.56
106.9	102	112.06	113.14	106.93	113.4	105.69	106.38	103.41	104	104.82	110.51	109.73	107.16	103.63	117.31	102.48	104.67	102.78	103.62	103.9	111.23	109.1	113.33	109.19	106.76	116.02	105.97	107.77	100.94	102.89	98.83	100.03	108.02	98.79	103	113.93	106.21	111.22	115.18	103.93	106	112.49	111.6	116.59	110.72	112.38	107.95	104.64	101.97
114.22	105.36	108.28	113.88	101.71	109.32	105.66	112.38	109.14	105.96	103.39	105.45	107.51	105.51	104.38	104.57	99.668	107.06	102.85	103.28	106.73	105.65	105.5	104.12	106.73	100.35	93.048	118.19	106.96	112.51	107.11	104.4	100.26	112.24	100.38	106.1	112.95	106.56	105.85	107.09	105.22	109.13	97.193	106.59	108.31	105.08	102.37	101.59	107.27	103.16
112.67	98.836	99.058	97.768	102.68	104.21	102.68	96.583	105.66	98.332	105.2	104.69	98.429	101.95	92.389	106.88	97.245	107.34	98.453	104.98	91.2	92.304	95.722	97.737	102.44	108.51	101.79	94.785	96.9	96.574	98.95	106.25	94.223	101.31	109.15	108.13	96.885	99.85	103.45	111.77	99.948	103.82	100.79	100.45	104.48	95.558	105.63	91.151	91.86	103.57
104.41	109.82	97.176	108.26	106.2	101.38	109.66	99.488	109.84	103.94	97.099	104.09	102.36	103.93	111.45	108.05	111.2	110.66	107.08	107.48	99.124	106.24	106.75	111.18	106.1	110.18	106.64	104.46	101.93	100.12	105.38	107.14	107.88	103.89	103.03	110.53	101.81	101.47	97.332	104.85	108.89	106.53	100.14	109.26	110.82	102.54	109.59	106.26	105.64	108.92
106.03	100.2	104.5	111.72	103.4	104.82	108.37	101.48	109.95	116.21	105.85	99.209	104.92	100.39	111.27	103.45	103.81	102.93	97.696	95.538	109.67	106.18	102.91	104.16	110.22	110.71	114.19	112.84	107.53	113.68	115.06	96.248	103.99	106.84	111.06	105.21	100.85	109.37	103.61	101.71	100.75	102.85	92.925	102.29	110.26	104.95	101.09	103.45	102.39	101.78
116.81	123.82	114.88	123.04	121.26	115.44	122.73	123.08	111.47	123.13	122.9	120.91	112.22	113.68	120.19	122.63	120.82	116.08	117.11	111.82	115.98	114.43	127.44	121.43	126.55	105.94	119.44	121.05	121.15	116.78	127.82	112.37	118.64	124.17	121.54	118.4	116.08	109.67	103.59	120.89	115.23	109.24	117.07	117.57	121.31	114.92	117.14	115.31	116.38	115.98
112.44	109.18	117.06	109.63	112.66	120.71	113.16	118.06	110.92	121.44	117.14	106.91	106.37	114.63	113.77	116.76	113.74	107.49	105.95	112.71	115.29	112.24	111.39	115.37	110.61	114.78	109.97	110.98	121.62	117.41	108.99	111.63	111.47	117.79	109.79	116.1	109.81	117.13	112.29	121.34	111.14	104.53	116.53	111.26	113.18	115.62	116.41	111.08	116.26	110.68
111.78	98.671	106.07	107.52	107.22	106.5	107.85	109.3	105.63	106.92	103.01	102.25	108.17	114.77	97.063	100.81	104.3	101.83	105.89	106.57	107.73	107.28	100.13	109.71	106.56	105.74	101.2	108.45	106.14	102.69	114.27	95.572	109.99	104.59	98.034	116.39	106.84	103.56	102.63	92.829	102.98	103.39	109.69	106.39	101.26	101.41	103.65	107.63	102.6	117.19
107.37	106.73	106.3	100.57	108.31	109.24	105.6	109.19	111.85	101.66	106.57	102.96	110.68	100.82	104.88	98.837	116.39	98.995	100.93	107.09	109.67	108.66	113.44	104.2	112.35	99.83	107.11	109.78	102.37	104.7	102.93	116.27	101.09	109.59	109.08	101.47	112.11	102.3	109.29	111.7	101.69	104.4	105.59	109.07	95.772	109.14	103.31	106.19	105.73	102.23
118.49	104.31	115.96	103.85	111.36	116.49	117.65	114.91	124.8	118.97	116.15	111.37	117.8	118.96	107.14	112.22	109.34	109.37	112.89	124.57	109.16	122.23	111	109.67	111.1	104.74	120.22	109.04	117.44	111.73	110.41	106.83	122.48	103.12	104.52	102.81	108.9	118.07	116.67	108.78	111.22	113.97	113.12	116.37	109.94	118.41	122.55	110.9	115.91	103.23
105.02	109.24	104.78	108.74	106.97	107.74	107.99	106.88	98.646	113.34	106.52	109.2	108.54	109.92	112.3	104.03	112.03	100.45	109.58	101.23	101.57	101.37	101.05	103.82	98.577	107.58	103.78	106.33	112.08	105.46	118.55	113.87	105.88	101.23	111.52	100.31	107	104.48	107.82	108.31	102.72	107.76	98.267	102.2	105.62	108.12	106.05	100.69	102.99	102.04
95.566	95.881	95.982	112.53	107.39	97.939	97.258	88.216	95.353	93.512	90.936	103.45	105.34	100.38	98.205	98.248	99.654	96.715	102.25	98.48	89.455	97.821	105.66	100.92	100.04	90.083	95.772	105.29	102.75	104.65	104.13	106.83	103.21	100.07	103.61	96.028	102.17	93.221	99.48	105.41	101.77	91.908	95.927	90.531	106.53	100.84	102.2	99.415	97.222	102.37
106.89	110.86	95.814	104.89	103.89	103.84	98.174	108.45	107.22	111.37	108.62	105.09	100.27	117.8	102.05	106.23	108.81	104.85	102.32	109.78	105.5	106.15	92.013	99.316	108.89	104.76	103.83	106.77	107.72	97.309	99.165	102.95	102.58	99.548	104.61	113.62	106.41	104.27	105.84	103.46	96.729	99.804	99.324	102.39	110.44	111.4	104.81	113.16	100.23	105.34
112.18	118.26	114.7	111.97	109.72	113.8	108.28	114.02	117.9	106.82	106.71	113.27	117.05	113.61	111.97	105.61	109.6	115.33	110.65	115.24	119.69	118.12	109	111.48	110.83	109.11	118.97	113.65	121.4	116.5	112.44	107.5	113.6	112.33	115.75	108.87	115.19	121.91	114.58	109.26	117.68	99.33	109.36	112.9	110.61	110.78	109.91	117.31	115.62	104.84
93.603	113.33	106.82	93.874	101.78	97.66	88.985	103.21	111.54	101.49	106.27	98.916	101.44	96.975	102.72	97.293	100.95	95.703	92.723	102.76	94.521	94.102	94.718	101.37	99.905	100.99	106.37	97.693	112.17	99.157	101.67	104.56	104.33	97.991	97.615	107.55	108.73	95.911	99.491	103.49	97.681	94.584	102.34	105.65	98.774	95.824	97.508	104.37	105.17	98.419
105.91	106.18	104.42	109.64	102.53	116.54	104.45	113.01	113.02	110.3	112.38	100.15	115.36	111.94	112.29	114.55	105.1	109.9	106.02	108.37	111.82	117.75	115.14	103.51	98.654	102.98	114.76	105.8	117.21	100.8	107.69	113.63	107.82	114.92	118.35	106.39	115.91	106.26	110.38	111.85	108.35	112.22	111.49	104.4	105.96	100.67	107.78	102.05	103.55	110.73
116.3	119.11	111.7	116.78	106.86	108.17	106.35	110.39	110.76	114.27	110.73	109.21	108.77	111.13	114.46	107.88	102.56	117.73	108.57	110.03	121.6	108.25	109.31	113.44	114	114.14	106.09	113.69	111.95	111.76	118.4	103.91	108.62	118.25	104.92	114.49	108.81	112.1	109.47	109.05	107.47	103.58	112.07	112.83	108.84	103.97	108.02	117.11	111.67	100.71
113.47	103.96	100.14	96.264	94.722	102.08	101.63	106.85	110.66	105.84	99.18	104.71	111.51	107.89	105.25	108.88	111.62	99.438	96.323	92.201	111.04	106	104.53	106.07	104.01	113.06	108.42	104.76	114.44	114.47	105.16	108.89	97.549	109.6	107.55	105.05	108.47	94.137	109.86	107.21	101.81	99.577	102.28	105.36	105.91	106.92	98.21	100.9	104.98	104
101.81	108.9	103.17	108.93	107.11	95.289	105.72	103.38	100.19	106.9	106.78	110.87	108.1	102	101.72	108.59	112.29	111.94	101.53	101.51	102.7	99.223	110.71	94.826	95.684	106.74	117.65	110.8	106.56	105.52	109.98	107.63	104.08	113.26	104.28	105.5	112.25	100.67	106.77	108.23	106.95	105.01	106.49	106.63	109.38	108.72	111.78	104.75	122.61	108.49
101.93	109.24	107.43	112.37	104.24	110.73	106.08	106.28	106.83	108.27	103.76	107.86	99.334	106.64	100.6	103.17	101.09	106.84	111.97	99.601	105.91	106.89	101.63	103.4	104.94	107.57	111.13	110.49	106.67	102.97	103.43	106.47	102.96	100.65	107.33	111.46	109.81	104.13	105.79	99.748	106.18	104.79	107.74	109.62	101.08	103.93	102.15	105.97	106.87	105.85
105.35	112.53	112.55	114.65	111.41	108.41	104.28	110.68	117.16	112.9	108.08	112.8	111.67	114.08	107.51	109.89	110.13	106.33	107.08	110.41	108.35	105.34	110.55	101.2	108.93	111.61	108.27	114.48	115.2	113.62	113.05	105	109.68	105.58	106.28	102.41	114.42	99.044	115.85	112.14	107.4	112.96	104.47	106.99	104.96	114.98	105.04	105.77	108.99	106.78
104.72	112.05	99.702	106.23	115.88	107.48	104.16	108.52	106.86	109.32	106.93	105.68	100.87	103.47	113.53	104.21	107.84	106.18	104.48	101.86	105.65	100.23	104.21	106.49	107.16	96.652	109.15	102.29	103.83	106.15	102.35	109.35	107.06	102.73	101.09	122.52	103.93	97.92	105.06	101.75	106.51	99.671	111.27	98.213	106.07	107	100.24	109.41	95.05	102.53
108.86	95.547	98.546	109.76	106.24	108.35	109.01	96.796	101.23	102.5	96.721	102.42	103.96	92.123	104.44	95.527	94.757	106.15	102.14	99.876	107.14	106.51	99.624	99.642	99.332	109.37	100.58	102.15	97.67	92.492	97.912	107.05	115.94	102.1	95.712	104.45	104.77	105.31	108.12	104.98	103.25	94.742	93.493	100.94	102.43	96.432	97.165	102.23	101.72	98.093
113.65	119.53	107.31	109.04	124.55	106.44	111.83	110.32	109.86	113.18	115.13	106.11	109.4	122.47	105.95	112.33	108.56	109.92	109.19	116.81	119.19	118.03	108.62	109.38	104.16	109.69	106.77	104.82	114.03	114.82	101.02	108.17	113.22	105.6	115.11	112.87	115.77	102.13	115.01	113.32	110.08	104.24	111.37	113.4	113.83	109.89	117.02	104.63	108.25	102.51
101.82	103.74	93.679	111.1	108.85	105.65	104.66	100.9	106	109.63	107.39	100.66	106.48	104.66	104.23	105.31	104.5	117.37	111.37	105.89	96.171	99.644	104.87	105.32	113.96	103.12	104.56	103.36	98.736	101.17	97.661	103.87	100.55	102.19	110.02	107.4	106.92	105.11	102.74	114.59	113.07	109.16	105.54	108.27	99.278	99.782	106.57	109.5	105.67	108.16
113.69	96.228	106.49	110.54	109.62	107.87	109.22	98.445	95.807	100.68	109.61	108.52	106.55	107	113.16	108.02	107.54	100.89	98.326	108.02	105.95	97.519	96.515	109.57	105.65	104.21	109.23	109.64	105.34	96.364	101.79	105.98	111.01	105.76	108.74	106.09	108.94	101.59	117.53	95.381	103.77	99.908	108.71	99.95	105.88	106.75	103.88	111.8	108.63	102.29
118.39	118.15	122.81	120.46	111.36	113.53	114.62	112.73	110.76	110.24	111.1	112.28	112.73	112.44	111.97	116.99	110.9	112.68	115.68	106.72	109.99	109.98	116.58	108.57	104.8	114.4	117.63	112.91	116.15	119.27	129.27	118.03	117.22	111.52	105.58	111.22	113.34	110.64	113.75	108.51	104.06	113.89	109.92	116.68	115.87	109.03	107.91	115.45	115.55	106.13
103.1	94.184	100.34	108.77	107.25	105.11	105.35	95.119	97.887	103.66	99.629	98.581	95.155	100.88	98.078	90.926	106.26	105.63	102.55	92.409	99.741	102.55	93.639	106.07	105.25	88.906	100.37	99.633	105.45	94.792	87.458	103.18	96.079	101.8	104.02	99.123	110.28	101.8	101.05	101.15	100.12	108.76	99.592	95.269	102.63	96.91	101.89	99.523	111.2	99.178
120.2	113.19	117.07	111.17	117.04	109	108.07	118.45	112.64	113.01	101.74	105.2	105.89	112.29	107.5	117.36	116.81	119.23	111.27	116.45	112	110.37	116.5	111.04	117.84	115.02	123.04	111.54	111.75	106.61	108.76	113.7	106.12	107.68	117.93	115.36	104.7	110.47	120.16	109.81	114.67	112.11	104.8	118.05	108.99	123.08	108.47	120.18	100.39	112.89
110.06	112.86	110.49	106.85	111.01	101.6	104.08	98.513	98.852	103.82	101.41	108.22	104.07	112.61	107.97	107.2	113.67	99.038	106.79	108.14	106.75	107.96	108.37	110.29	103.04	103.93	103.85	106.15	110.94	103.86	97.804	102.53	118.12	106.28	106.3	111.31	111.62	109.47	114.96	111.01	111.46	102.13	99.648	114.73	108.5	109.38	107.14	110.06	106.24	114.48
106	95.093	100.54	101.6	91.238	103.1	91.711	107.13	104.32	102.29	98.931	97.085	107.02	110.45	98.196	98.572	104.21	101.24	98.569	97.063	96.759	100.13	103.16	100.51	92.985	102.71	94.262	94.76	101.97	99.571	96.224	104.16	89.304	95.233	106.12	96.563	99.999	103.71	94.511	115.52	101.94	101.78	105.89	108.71	92.383	100.54	97.603	101.77	95.151	95.183
109.76	117.16	109.14	111.34	107.85	119.46	108.57	113.4	111.45	103.33	112.64	106.6	107.19	108.57	99.508	115.14	111.39	116.52	109.99	106.61	106.74	108.75	103.45	115.39	101.15	110.1	112.49	104.93	101.01	112.8	116.7	103.03	107.1	112.43	101.02	109.41	108.25	103.86	104.29	113.32	109.56	107.79	112.67	113.38	101.61	96.679	106.65	105.28	105.29	103.67
108.72	116.04	98.219	110.29	96.513	94.672	104.97	110.06	108.91	108.79	102.46	102.45	104.14	110.24	103.5	102.23	112.01	104.44	103.07	102.5	107.75	99.947	110.75	108.65	103.52	105.73	104.68	103.36	106.06	109.34	109.38	106.42	102.49	103.35	106.43	101.83	111.37	101.96	111.5	107.97	93.94	105.66	105.5	112.78	101.29	107.19	98.972	115.7	112.83	111.68
118.4	106.12	111.53	108.91	118.11	110.98	114.2	112.53	115.49	115.34	118.03	117.17	107.58	105.78	109.33	118.36	104.07	102.4	104.51	117.79	122.04	108.75	113.44	109.09	107.58	109.77	112.13	108.78	113.46	115.63	113.65	116.74	113.4	119.26	109.4	110.47	116.85	120.51	113.14	115.01	109	111.83	111.66	109.6	105.34	115.05	120.69	116.36	115.41	120.72
98.122	90.207	99.116	102.72	97.108	95.578	105.88	103.21	103.61	94.52	104.39	101.41	104.14	105.28	97.469	111.48	101.32	94.764	100	99.824	105.14	98	108.8	100.97	105.19	102.11	102.8	92.396	99.692	103.1	95.893	97.8	94.597	105.47	102.16	109.11	102.87	101.14	98.848	102.53	103.84	108.86	96.255	99.918	100.55	97.423	100.06	99.59	108.65	98.346
113.42	107.71	113.88	112.45	113.82	117.22	116.58	115.11	115.01	117.15	120.9	116.3	113.55	126.55	110.33	119.99	121.63	113.99	121.82	115.07	114.53	110.15	119.82	116.9	118.88	111.49	114.01	111.3	117.34	115.34	126.49	112.47	110.2	116.19	111	113.85	119.14	116.15	117.37	116.62	117.09	120.28	107.1	124.77	119.79	106.03	119.54	117.39	119.6	114.11
94.898	101.83	93.117	100.97	95.914	103.69	111.31	89.413	99.386	103.5	105.86	100.05	101.02	89.966	102.13	106.47	104.46	106.76	95.375	111.62	96.44	105.14	98.743	100.75	101.53	97.715	102.92	101.74	105.65	98.981	96.557	96.638	90.859	105.1	97.801	96.879	99.311	98.454	96.051	102.75	103.3	99.613	105.47	105.92	103.67	106.38	92.034	103.95	97.541	104.99
99.202	103.91	110.6	101.39	102.45	96.277	106.9	98.546	106.05	95.416	100.93	103.27	99.656	99.587	91.676	95.747	107.64	99.914	101.6	103.45	95.072	95.884	106.31	104.38	101.33	100.85	106.99	103.81	102.95	96.24	95.626	100.71	95.737	97.171	97.818	103.2	97.161	101	104.27	95.594	89.14	96.461	110	99.014	92.36	102.7	102.55	99.472	98.725	104.62
103.9	112.99	109.38	107.77	103.45	106.24	106.73	98.582	111.25	105.44	102.65	101.72	104.37	114.42	101.74	104.18	107.27	110.65	105.48	99.986	103.31	105.22	111.88	106.19	106.49	112.43	100.39	104.24	109.21	103	116.57	101.39	111.29	108.45	102.83	100.07	100.83	101.27	105.73	99.609	95.817	117.19	109.78	101.42	103.41	103.86	103.92	107.21	111.5	110.33
107.44	107.5	111.15	103.62	96.325	101.07	113.14	108.51	100.64	101.98	104.24	106.32	110.27	108.25	105.53	109.39	105.64	100.65	100.22	108.05	104.99	99.536	107.02	104.23	103.8	107.83	99.887	111.39	104.87	103.89	100.14	106.69	105.86	97.834	109.49	109.35	100.39	106.77	118.95	110.46	107.21	104.07	114.66	113.17	100.02	107.12	103.49	106.6	100.67	104.49
113.83	102.27	100.66	107.81	99.86	110.84	103.89	102.68	100.99	109.44	108.79	109.42	93.754	106.43	108.88	103	108.68	101.78	101.4	115.91	110.44	107.95	102.54	103.72	106.35	100.38	108.96	111.55	104.59	102.12	102.32	105.33	100.69	109.42	95.139	109.96	108.63	110.73	105.74	100.73	102.6	104.41	115.37	102.51	104.58	101.39	110.66	102.46	105.53	104.08
111.71	94.186	105.43	96.712	111.6	107.43	106.88	106.78	106.92	98.837	113.91	98.359	107.18	96.102	106.15	108.2	99.418	110.12	103.32	107.65	106.42	97.998	105.1	106.41	111.59	108.8	102.76	103.63	101.7	107.28	100.84	99.983	103.46	99.537	103.94	105.99	104.31	97.7	99.379	104.26	108.18	106.61	109.03	107.75	109.19	117.86	103.82	107.75	102.3	103.09
101.09	106.29	110.3	93.971	96.38	92.716	102.09	102.57	100.15	102.55	94.692	98.152	100.05	89.249	92.477	94.024	87.545	95.462	107.91	102.91	93.729	105.54	108.08	104.82	101.82	102.17	99.793	97.972	103.79	93.798	104.57	95.909	93.86	104.95	102.83	92.364	97.5	97.353	96.783	95.288	94.083	97.112	97.218	95.156	99.923	92.344	93.768	99.763	91.287	94.32
108.24	107.75	113.78	112.69	107.96	107.24	106.29	101.12	109.17	109.4	110	103.97	107.78	99.679	108.49	102.08	110.91	102.73	109.31	101.8	97.763	102.54	113.72	107.63	109.22	107.45	112.2	105.71	101	108.58	111.32	109.47	115.58	101.82	110.84	106.45	106.52	105.28	102.46	99.735	105.52	107.88	108.43	106.93	104.77	102.83	107.14	107.6	110.35	103.95
106.81	110.98	102.81	111.79	112.89	123.18	107.35	115.7	115.35	111.92	105.37	113.46	114.7	108.1	103.35	114.53	113.9	103.45	100.9	107.7	109.73	97.273	122.61	110.16	102.25	104.81	111.94	119.5	114.15	114.06	113.18	112.33	98.866	109.7	110.59	112.26	111.73	116.78	114.05	106.05	106.05	111.64	106.6	109.25	107.77	106.6	117.56	121	114.94	116.06
107.95	104.57	106.97	96.945	107.44	96.883	100.02	102.21	105.56	106.39	105.4	105.5	110.92	105.8	102.33	95.077	117.35	102.78	96.504	100.05	106.15	100.86	105.46	105.76	107.73	103.09	105.56	103.75	108.05	108.48	99.773	110.29	115.18	100.06	102.93	110.85	100.25	106.4	106.55	102.69	111.06	111.17	110.2	100.21	106.42	106.42	104.92	111.56	100.08	107
111.99	112.97	105.77	112.54	108.11	106.49	126.03	121.44	112.85	100.8	121.12	115.68	109.26	113.61	110.19	113.6	107.72	108.35	107.85	116.6	110	106.8	106	103.88	121.47	119.97	110.73	99.935	112.78	98.657	105.61	108.39	113.55	111.6	105.36	111.55	106.38	111.36	108.04	106.89	109.75	117.84	104.43	113.37	115.98	111.45	114.04	109.56	115.85	116.69
111.67	107.31	115.48	109.32	99.294	103.23	101.2	103.59	108.72	109.95	105.2	103.85	98.466	101.49	105.66	103.46	102.97	98.54	101.06	110.06	90.65	105.96	110.96	107.29	102.97	108.66	108.66	112.1	113.64	107.95	102.57	112.19	103.09	104.75	95.044	100.17	104.76	101.28	102.61	104.29	99.723	100.75	93.936	114.49	104.42	102.93	109.25	105.36	102.07	101.59
117.77	111.97	116.13	107.26	102.23	106.68	96.415	107.29	101.47	105.86	103.51	105.99	107.09	98.862	98.577	110.4	109.17	108.54	112.16	108.24	103.71	105.6	96.443	100.75	112.56	98.54	108.47	107.9	113.14	101.36	104.34	100.34	100.72	102	108.08	105.1	98.923	91.329	104.72	104.7	115.58	103.19	101.89	97.598	108.85	104.23	105.45	106.91	106.5	93.239
113.1	117.39	112.62	117.57	112.1	107.38	112.04	117.13	113.33	109.71	116.45	110.89	102.3	118.06	96.872	111.81	119.08	107.1	119.02	114.4	113.77	116.77	111.84	115.98	118.5	121.59	114.32	108.24	108.66	112.02	110.05	112.78	117.17	114.11	112.42	123.64	119.25	110.47	102.83	114.17	129.29	115.66	110.78	121.18	119.2	115.3	107.74	116.73	111.12	107.49
115.31	114.64	112.28	107.38	105.93	103.42	110.01	120.33	113.41	111.13	111.02	112.55	105.89	120.39	121.95	106.45	109.14	111.98	108.58	107.21	119.41	105.64	110.55	115.33	115.37	108.74	115.87	105.82	112.9	108.63	110.62	115.06	113.22	101.68	110.62	116.8	116.04	114.25	115.64	118	109.68	111.52	114.03	114.62	107.38	109.73	101.29	111.97	109.03	110.43
113.83	115.3	107.71	114.63	125.94	107.03	109.53	115.45	111.45	107.35	111.36	113.57	108.23	109.45	111.31	119.58	113.52	117.73	106.08	104.48	111.71	114.57	108.51	120.22	98.768	109.41	110.76	110.15	106.95	111.32	105.15	105.35	112.34	106.76	116.99	109.07	119.05	111.13	103.6	110.14	104.82	109.08	115.26	109.86	111.57	110.5	106.57	113.22	114.89	116.53
102.69	106.05	109.78	102.41	110.87	99.132	96.55	110.91	102.38	107.92	111.88	106.87	109.3	112.23	95.254	99.65	110.65	96.846	100.09	100.73	105.07	108.73	106.09	101.98	105.24	96.521	121.23	100.45	111.85	109.86	103.73	107.55	112.68	106.1	111.24	98.343	105.33	100.22	104.85	103.64	107.19	107.88	104.69	110.23	109.12	101.83	104.86	108.48	107.32	105.35
110.04	107.65	119.69	108.69	123.07	113.87	107.84	116.95	109.07	106.91	117.43	110.13	114.73	112.32	102.56	108.84	113.57	116.36	113.83	101.64	107.09	114.97	110.2	106.85	106.32	108.94	117.28	104.83	108.9	118.09	114.14	115.61	114.14	111.13	102.34	113.58	102.22	111.85	103.77	107.29	102.09	103.82	110.54	109.98	118.84	110.83	112.41	112.88	106.87	103.31
107.2	102.18	101.66	101.76	106.71	102.3	101	107.73	103	113.94	102.06	111.08	110.91	104.2	105.24	112.84	104.89	108.17	108.55	105.05	107.83	107.67	95.825	105.66	102.51	101.06	102.53	112.33	107.93	100.04	104.66	102.45	116.86	104.79	100.32	110.33	104.47	102.89	108.96	101.38	104.47	102.73	103.76	99.702	104.24	102.98	100.16	109.07	107.8	99.64
108.94	113.08	114.88	98.818	107.57	105.18	109.67	109.31	115.5	117.83	111.1	113.09	111.35	107.62	108.75	114.25	100.41	93.56	108.32	104.5	101.37	107.54	103.56	113.23	105.68	101.84	107.13	104.9	100.91	102.01	101.3	96.355	105.82	110.21	111.21	97.459	103.04	106.3	95.858	106.83	103.51	108.75	109.74	104.25	110.2	107.8	113.4	106.68	114.12	107.1
105.23	106.37	111.29	112.96	112.66	111.81	105.91	115.61	109.6	114.04	112.11	103.69	112.47	113.97	117.66	106.55	118.21	111.09	117.42	113.87	112.79	108.86	108.17	111.17	109.03	115.57	103.91	109.63	106.35	102.07	113.08	109.07	111.92	117.01	109.61	107.99	115.35	113.4	112.84	108.7	117.12	120.31	105.46	115.66	116.17	100.27	110.82	112.72	110.69	114.62
111.86	118.23	122.53	119.81	109.45	102.16	114.87	117.26	104.98	111.17	110.14	113.75	113.42	118.9	107.18	115.45	106.42	109.39	116.28	106.83	117.26	113.26	114.71	110.89	113.46	114.04	112.94	111.59	109.9	114.52	109.73	115.83	114.24	110.94	109.64	114.33	115.88	119.82	110.94	105.81	113.51	104.22	121.44	121.98	111.69	110.86	110.46	105	120.57	109.03
106.5	106.49	100.72	106.77	104.72	101.92	110.36	105.75	108	106.31	104.67	107.09	111.08	97.721	107.97	114.52	96.727	101.05	100.99	96.942	99.487	107.48	116.81	105.16	106.16	99.57	106.58	109.47	110.25	106.96	102.69	96.739	113.17	104.49	110.95	100.92	110.07	103.96	103.34	103.8	111.3	107.69	110.01	103.64	99.378	107.5	105.12	100.54	94.471	107.87
110.58	100.5	106.68	98.499	105.82	109.24	106.77	98.889	108.82	110.42	103.45	106.26	102.9	117.92	100.97	110.1	106.09	107.66	97.986	110.46	108.95	91.568	98.34	105.28	115.96	104.15	102.64	95.424	111.66	114.4	110.55	96.874	104.11	113.84	104.09	115.9	105.27	105	103.63	102.7	105.09	109.85	107.56	111.84	106.63	101.69	114.9	105.15	105.87	104.98
107.7	115.22	110.34	110.91	104.59	107.7	105.32	111.32	111.23	108.97	105.95	111.74	108.98	108.68	111.03	111.95	105.17	110.93	112.21	111.54	104.59	110.06	110.04	105.83	115.99	116.58	110.16	110.87	108.48	111.03	116.64	118.34	119.36	117.83	110.97	119.59	114.25	114.71	108.94	104.37	111.16	108.83	103.87	113.04	105.03	106.48	106.78	111.03	120.69	120.37
105.66	109.33	110.41	108.77	96.651	104.47	117.14	101.14	104.25	97.605	106.42	109.82	103.71	116.91	104.65	114.01	96.067	111.68	102.79	105.75	103.17	104.25	102.14	108.78	105.94	111.8	104.71	106.86	107.12	101.45	99.492	108.91	100.2	113.18	105.8	97.816	101	107.5	104.22	98.723	113.78	98.909	112.37	100.26	101.38	112.01	115.1	105.63	107.31	103.61
109.97	105.76	111.83	120.43	104.56	111.7	100.98	110.52	111.92	104.86	107.67	113.47	116.93	102.93	117.11	118.65	109.54	104.81	108.53	119.29	107.27	110.66	118.7	116.05	111.17	105.23	110.03	115.86	111.5	104.26	109.3	119.04	108.6	117.67	113.06	114.56	109.2	111.19	102.26	113.86	114.3	109.13	114.19	106.95	112.37	114.81	112.42	96.253	120.78	104.74
106.86	105.36	110.6	100.08	110.25	96.456	112.96	104.97	112.6	109.46	103.25	101.83	103.99	106.91	106.68	112.09	105.74	100.3	111.63	105.13	102.37	103.62	104.89	111.14	112.15	108.24	98.749	101.61	101.56	104.4	98.974	110.05	105.91	103.06	110.66	113.58	100.92	112.65	108.79	102.05	101.3	102.92	108.52	101.05	102.47	106.71	108.55	112.26	111.96	100.28
104.69	111.29	102.37	114.84	112.33	115.17	107.87	108.48	110.92	111.78	114.14	115.95	114.04	107.88	111.03	104.44	106.2	113.03	106.53	110.95	116.23	110.93	111.98	108.91	113.37	118.43	118.83	118.01	107.16	106.17	105.21	118.01	104.2	121.11	109.43	110	108.48	111.15	115.01	105.52	106.17	104	121.16	98.937	119.29	113.59	109.29	116.45	114.77	110.55
107.2	98.885	98.396	107.97	90.596	96.458	102.73	101.05	93.855	103.53	95.757	94.121	101.7	98.591	102.32	103.63	98.665	98.851	92.977	102	103.38	98.832	100.71	105.68	105.53	106.22	94.693	93.836	93.512	103.98	96.231	104.27	99.849	97.796	89.909	106.37	94.844	96.793	107.24	102.58	98.945	102.7	97.927	106.71	101.38	100.81	93.802	101.85	98.703	103.85
110.95	106.64	110.25	111.85	108.23	114.38	101.71	112.24	110.92	108.97	109.84	110.91	115.21	115.48	112.07	112.65	108.51	113.92	109.34	113.57	109.16	113.98	111.31	102.64	120.69	101.85	107.29	106.65	110.08	111.61	112.07	107.61	111.55	104.56	102.91	114.35	107.31	114.92	112.9	116.94	111.05	105.98	110.2	107.84	111.42	113.24	113.24	114.72	104.96	108.46
96	100.89	94.957	100.68	98.336	98.217	103.8	99.337	97.099	95.855	105.11	94.881	97.013	96.679	106.67	99.979	100.05	93.035	98.958	92.764	93.184	103.74	97.708	106	96.212	98.324	108.01	94.887	105.69	107.86	103.27	98.333	94.292	95.015	99.647	93.679	95.972	97.126	94.947	92.903	95.499	101.6	101.09	106.88	98.833	92.87	106.31	111.65	98.938	101.77
108.44	109.41	108.57	116.49	105.2	117.65	114.06	106.32	109.27	110.3	111.9	109.87	102.33	110.89	104.42	101.84	115.83	114.36	114.21	104.43	102.81	111.58	122.88	107.41	109.53	104.3	110.95	108.58	115.64	115	106.49	115.3	102.19	110.73	112.78	100.41	100.19	114.92	104.61	111.03	109.69	117.78	103.06	104.52	94.48	112.11	114.24	120	107.39	107.02
116.26	116.31	113.26	106.74	109.5	111.78	106.29	105.73	112.8	105.61	107.5	114.35	112.8	107.74	108.18	111.76	106.46	112.83	115.83	113.12	112.54	117.8	116.83	101.37	102.31	110.23	113.75	110.85	107.39	111.29	111.75	113.92	105.64	113.43	107.3	112.18	111.36	111.28	106.74	110	109.95	98.037	106.21	104.75	114.51	116.39	116.09	98.698	107.76	108.64
103.9	107.33	110.56	100.75	106.05	99.435	112.81	102.92	103.69	110.03	107.68	111.88	106.15	108.03	102.2	107.87	107.54	108.37	107.44	106.6	97.261	112.88	108.69	98.965	105.74	109.11	107.2	107.76	100.5	110.32	109.98	100.82	105.3	101.36	102.26	103.98	111.58	112.55	107.24	97.584	109.7	101.21	111.18	104.42	104.46	103.46	98.284	105.77	109.28	103.79
109.71	119.21	113.38	113.2	119.42	113.07	113.66	119.44	120.89	111.42	115.57	108.2	109.59	110.26	110.66	114.99	115.26	123.01	104.65	109.16	108.39	111.83	109.6	100.85	110.6	116.42	112.8	111.08	112.09	115.32	111.53	116.68	109.77	108.43	104.8	110	116.77	109.33	115.43	110.56	108.13	111.51	113.86	108.16	118.2	109.71	119.98	111.36	107.29	108.03
97.194	97.847	98.774	101	104.11	96.903	103.64	112.94	97.564	94.744	95.937	97.797	97.948	97.32	108.99	107.82	100.1	100.16	87.798	96.549	92.668	99.678	95.303	105.76	97.519	108.41	106.93	104.88	100.04	101.95	101.54	102.12	106.08	97.703	103.41	98.444	105.32	98.074	95.482	101.51	101.41	101.39	106.09	97.766	105.86	99.005	101.65	95.685	106.34	110.86
102.23	107.89	116.87	104.81	108.56	113.67	110.14	105.39	116.34	99.55	107.28	103.94	103.99	106.04	108.13	108.31	110.07	109.03	105.38	101.28	101.9	113.07	100.92	99.778	97.523	99.566	105.8	102.2	101.85	101.01	97.701	104.87	102.91	105.73	110.48	107.25	111.8	105.07	106.75	104.06	101.96	113.73	104.07	100.32	108.39	115.07	98.031	109.82	105.56	116.16
114.72	103.31	116.55	100.93	119.71	104.75	107.65	101.59	113.38	117.02	101.02	108.03	100.48	106.65	100.9	106.85	102.39	102.58	100.73	109.75	99.1	98.83	111.94	109.85	112.26	102.87	107.87	107.21	110.47	104.17	113.2	108.23	100.67	108.05	113.21	95.555	108.02	110.72	102.93	98.5	111.28	102.25	95.966	93.393	100.42	104.2	109.32	103.4	108.1	106.05
86.245	96.343	99.374	100.64	104.72	99.804	102.49	105.69	95.9	97.304	106.59	107.15	92.416	90.791	109.35	104.46	102.77	98.408	105.11	94.859	101.02	93.424	109.11	93.79	99.109	100.94	102.9	102.05	99.839	107	98.473	93.464	99.578	105	96.652	94.593	99.5	101.4	105.89	96.36	104.79	90.506	98.019	95.779	105.61	100.83	102.97	103.56	102.73	103.62
107.03	107.6	100.22	106.5	105.93	100.39	95.411	100.57	103.24	109.03	96.791	108.02	110.6	96.627	101.06	105.58	113.4	103.81	98.397	100.6	101.12	107.68	109.53	100.9	108.97	108.23	100.72	104.68	103.88	106.38	116.2	106.16	102.22	111.43	107.41	105.49	107.87	103.4	106.73	104.08	100.02	104.3	101.78	96.746	113.22	103.47	101.13	104.82	108.22	103.05
106.15	106.8	100.21	103.53	97.58	106.82	110.47	108.78	104.69	105.8	109.31	100.63	107.98	100.6	99.585	114.87	99.319	91.599	103.71	96.637	104.61	113.38	96.52	104.94	112.27	112.16	105.55	103.99	105.64	107.68	112.8	111.67	111.83	111.57	112.82	104.5	103.64	100.82	106.5	104.03	101.96	106.46	104.74	104.51	101.11	113.97	104.25	103.62	104.84	104.55
111.4	107.19	104.58	112.22	113.36	111.42	116.18	123.99	123.58	105.4	102.6	115.63	112.35	114.43	107.66	112.03	118.99	116.52	111.7	108.32	113.1	103.84	104.44	108.3	111.97	119.96	109.04	111.35	114.79	109.03	104.91	111.77	108.05	112.68	117.69	110.57	104.48	102.12	112.05	104.6	114.4	117.98	110.06	113.56	113.05	112.44	114.42	110.1	100.88	121.61
103.06	103.41	110.02	102.44	114.28	103.74	108.24	103.01	101.69	102.53	103.02	102.53	106.8	113.64	103.88	109.76	114.41	97.895	102.07	103.22	110.33	108.64	102.01	104.19	112.04	102.37	107.21	111.56	101.95	98.29	97.441	107.54	113.16	101.51	113.05	98.32	103.07	104.98	105.65	102.64	102.33	107.77	101.1	103.98	99.447	107.67	101.54	105.03	112.41	100.7
105.15	110.38	109.99	115.08	113.77	111.28	102.35	108.22	116.33	112.01	113.35	103.75	111.15	108.42	115.11	115.11	111.39	116.52	122.82	114.3	113.55	112.66	116.58	111.4	113.1	106.1	108.59	110.18	112.6	115.96	109.4	119.7	106.46	113.86	113.2	109.21	107.32	108.08	112.47	116.2	102.92	113.12	113.14	112.59	120.52	116.06	116.11	110.82	108.81	122.68
111.91	110.42	103.96	104.97	103.57	115.36	107.81	112.69	99.854	120.22	108.1	108.89	108.57	107.44	107.57	102.08	103.78	115.67	105.77	113.95	107.35	108.94	104.94	96.321	110.99	105.88	102.14	110.53	109.33	115.56	108.94	101.79	108.08	102.54	97.208	104.84	105.31	103.89	105.35	109.03	106.55	95.056	104.63	105.92	103.52	106.8	110.98	110.54	95.693	102.59
110.92	106	104.67	114.16	116.99	115.2	114.46	119.18	122.77	106.69	111.33	114.35	110.99	118.62	110.42	113.26	113.02	109.3	104.4	111.25	108.05	107.07	119.49	113.46	111.07	113.4	112.25	113.52	116.8	109.46	116	99.895	111.94	108.08	108.3	107.59	113.42	101.81	112.4	105.73	103.27	114.41	108.42	106.56	109.8	112.52	104.08	112.34	113.92	115.57
106.45	107.68	106.01	101.16	108.02	100.19	98.025	100.55	101.95	104.42	100.59	108.75	104.81	106.02	106.73	98.786	103.3	102.91	104.46	95.479	95.997	99.322	103.68	112.37	107.54	104.65	106.46	104.39	95.209	111.74	111	107.14	107.38	106.04	102.45	113.76	110.8	100.08	99.14	109.49	100.65	104.46	108.41	98.064	100.88	103.17	103.59	102.39	102.69	99.269
104.26	107.44	95.851	102.66	107.51	104.5	99.995	106.35	99.325	99.024	103.23	97.793	95.271	101.82	97.063	102.39	104.04	97.644	96.768	96.593	92.377	101.62	104.73	105.99	100.98	96.78	99.906	98.983	101.05	97.131	102.57	102.32	103.21	102.19	104.29	103.53	105.43	94.558	100.09	106.43	97.512	98.347	104.04	105.11	110.83	95.619	97.366	105.09	98.859	105.21
104.92	102.11	113.58	114.25	115.04	110.93	106.36	117.12	102.38	114.52	115.56	107.81	107.22	104.88	115.92	111.05	106.78	106.25	112.41	115.1	123.98	115.63	100.59	116.89	119.96	105.65	100.15	119.45	108.44	109.69	114.12	105.27	106.32	111.97	109.48	114.62	110.21	111.04	108.88	104.24	109.95	114.87	106.75	114.86	107.22	107.65	113.16	115.34	115.01	107.17
115.53	105.46	107.73	96.533	103.82	109.85	109.66	111.02	101.12	114.28	103.4	104.43	99.114	109.9	106.68	116.71	100.59	105.66	95.499	104.32	100.53	115.08	106.75	119.62	110.52	98.01	97.412	102	106.52	108.26	120.09	104.15	105.28	102.17	107.88	106.18	102.09	104.71	102.14	101.49	103.31	106.09	107.22	106.48	111.34	106.71	107.91	109.13	111.99	100.45
116.5	109.6	117.37	101.15	112.77	108.03	111.67	112.68	116.37	109.39	115.81	122.84	108.99	115.46	114.84	110.17	114.38	109.26	113.25	110.89	119.87	122.85	114.06	111.79	111.44	109.29	119.94	121.03	114.43	106.48	111.48	116.15	105.89	115.25	119.46	110.79	109.5	116.33	115.57	118.71	105.89	114.63	110.75	117.2	118.13	112.77	109.9	123.14	116.42	119.44
102.67	108.11	115.47	107.82	108.48	100.89	109.79	99.626	111.82	112.19	109.27	106.94	105.74	107.42	110.52	106.75	103.5	101.21	96.748	101.31	100.07	110.08	104.97	107.18	103.84	103.3	113.1	105.53	108.87	99.499	104.48	101.4	112.33	105.03	107.04	107.98	112.96	104.77	101.81	104.12	101.52	109.12	94.346	95.96	94.015	101.81	96.429	108.36	105.26	100.92
113.97	119.39	105.3	101.49	97.761	107.31	106.76	108.16	109.36	99.221	109.31	100.64	114.03	105.43	112.69	103.11	107.67	107.31	99.483	107.57	100.7	110.06	107.15	99.341	104.19	108.94	104.1	110.78	109.73	105.12	101.77	113.36	100.33	106.8	109.14	100.68	100.2	105.39	103.36	103.02	112.19	112.85	106.13	103.2	100.93	94.456	109.26	99.966	110.28	104.79
96.767	115.51	109.8	109.48	113.93	110.98	98.587	103.61	105.34	105.73	107.44	113.39	106.01	99.789	103.35	105.88	101.3	100.66	110.83	101.31	103.28	106.74	98.254	110.21	98.239	108.52	105.41	101.74	99.481	118.42	99.589	89.952	111	97.955	100.13	104.87	99.087	107.42	106.34	104.93	105.31	111.95	110.7	109.04	102.64	103.21	103.1	109.19	93.632	103.9
105.22	97.771	93.583	95.008	96.532	103.77	103.94	98.436	95.812	103.21	100.5	98.166	103.16	97.717	99.015	100.96	107.59	104.39	111.89	93.762	102.63	95.845	100.21	111.12	99.388	92.39	104.24	106.3	105.13	94.659	95.932	104.06	101.65	104.05	98.716	95.268	104.27	95.758	106.05	101.06	104.39	103.43	101.62	100.77	99.965	102.1	93.767	98.369	99.947	105.07
107.31	111.25	117.12	115.79	120.25	115.47	115.5	113.22	113.18	107.82	107.44	111.45	109.61	110.77	104.77	118.69	104.63	104.75	103.59	109.34	116.08	112.66	115.15	103.89	103.92	111.66	113.27	104.09	120.6	105.53	114.55	112.57	119.49	111.95	112.85	110.69	113.22	108.76	117.61	101.83	111.83	106.8	105.21	115.42	117.31	119.35	114.19	111.18	108.45	104.79
106.2	108.92	106.53	105.88	101.27	114.82	111.25	102.03	98.435	103.52	106.22	108.26	99.819	111.19	99.708	111.79	100.16	111.95	107.94	100.28	103.76	110.56	104.59	111.55	95.652	110.08	102.8	106.96	106.02	107.96	107.37	114.71	105.9	99.714	98.336	100.6	104.81	99.389	111.64	103.77	109.48	110.84	91.3	102.73	104.79	105.88	109.48	109.62	105.08	111.49
99.592	113.34	114.32	110.05	110.07	118.11	113.61	112.51	107.7	124.91	116.05	102.4	121.52	107.9	112.85	116.43	110.81	109.41	111.06	114.67	104.71	110.2	103.25	117.24	111.43	106.76	100.81	102.45	112.2	113.63	105.19	110.2	106.73	102.18	104.01	118.66	103.75	113.17	107.07	110.72	112.76	110.4	109.68	109.55	108.14	104.24	112.87	111.06	110.85	109.83
103.93	95.849	100.29	97.498	101.19	92.735	109.65	100.16	92.018	114.87	100.94	105.19	98.75	102.92	104.63	94.824	94.07	95.783	100.47	99.936	99.541	100.56	105.57	106.27	97.249	94.269	101.11	98.576	101.59	93.726	100.56	107.04	109.32	99.006	103.71	102.91	101.86	97.958	95.519	102.76	95.278	105.96	98.981	100.35	103.57	105.24	99.729	101.2	98.953	100.15
105.68	110.55	110.42	95.136	100.05	108.89	105.32	110.18	100.26	115.72	103.92	109.94	108.84	108.78	96.105	107.83	117.52	105.64	96.613	108.62	95.126	107.79	113.9	106.49	102.71	107.69	104.06	107.09	107.75	108.18	102.24	106.15	111.47	107.99	107.18	106.04	104.06	107.58	108.91	110.37	98.952	112.47	109.15	99.896	110.91	100.92	113.82	102.2	100.56	109.65
105.18	103.64	110.41	113.38	106.46	102.39	111.94	110.01	106.72	100.72	107.18	105.63	103.94	109.21	107.17	118.27	115	110.6	106.18	108.77	104.11	115.03	99.396	109.57	109.22	103.38	107.98	109.98	107.32	103.76	103.71	107.41	110.46	107.57	104.95	113.5	103.38	104.3	114.69	102.07	100.34	106.7	108.56	103.81	114.29	113.14	107.95	104.13	116.28	108.48
106	105.52	108.81	109.1	115.8	108.27	104.41	97.658	106.81	108.15	105.22	113.35	109.07	104.24	108.4	102.45	108.93	108.04	110.76	107.33	116.91	102.64	106.38	100.42	109.67	107.32	104.67	96.2	98.237	115.98	110.17	114.1	101.91	101.89	104.26	105.94	107.66	99.582	108.67	99.036	108.01	105.14	98.298	103.33	108.72	95.898	102.86	108.88	112.32	108.7
110.43	104.21	108.19	102.07	106.38	108.85	108.3	103.76	106.48	103.65	109.22	117.36	114.8	104.21	106.85	110.32	111.41	115.44	107.1	112.91	109.55	112.28	112.71	115.6	112.79	110.73	103.16	107.77	107.63	109.16	109.29	116.69	109.29	104.92	115.94	108.19	116.13	113.73	109.51	110.17	108.9	102.64	109.51	124.22	110.21	113.24	114.5	110.43	110.91	113.61
99.393	93.356	101.16	96.254	98.361	106.64	108.68	95.131	90.487	97.547	96.919	101.1	96.35	97.198	98.582	98.517	99.086	96.43	102.35	111.83	107.55	97.435	98.678	102.09	106.82	105.57	102.67	99.116	101.77	90.576	102.75	99.945	99.189	98.951	103.63	103.63	103.85	99.876	106.11	103.7	101.6	91.275	109.95	101.67	100.92	105.82	106.87	107.74	101.87	103.46
106.7	105.46	102.83	98.889	106.74	103.46	111.21	110.83	111.65	100.51	104.75	101.92	94.846	104.02	110.04	99.812	105.45	101.3	102.5	103.88	113.48	108.5	109.63	105.43	104.57	101.61	103.89	111.35	100.98	111.25	116.33	107.45	110.73	106.53	100.19	109.06	113.83	103.28	105.73	100.52	109.67	105.49	109.88	95.754	97.499	105.71	107.86	109.59	105.83	97.602
108.11	124.07	118.25	103.5	108.84	114.35	110.07	113.18	107.27	105.19	120.48	107.86	113.07	109.42	112.75	107.46	118.17	122.86	109.38	118.31	107.29	106.4	110.98	117.11	106.03	102.93	110.34	118.61	99.822	100.96	110.18	113.99	111.76	112.14	113.3	109.24	113.29	115.63	114.87	110.18	108.51	110.32	111.51	109.29	121.72	113.46	120.49	108.31	112.56	117.87
107.7	101.59	96.214	104.01	104.08	99.544	101.14	107.05	98.791	103.26	111.22	104.09	113.71	105.77	106.8	105.51	115.4	107.69	104.54	98.45	108.85	108.66	107.48	105.48	100.13	105.3	105.08	115.06	110.87	96.543	102.34	99.424	102.33	104.57	98.238	112.87	104.16	105.78	105.97	101.18	112.68	97.678	102.17	100.6	102.39	100.59	107.66	103.3	112.04	109.3
108.15	101.71	94.287	105.72	96.71	105.04	105.18	105	109.96	105.91	99.497	92.228	97.105	106.44	97.453	97.855	92.893	103.95	101.21	90.379	105.01	102.47	101.87	99.274	96.594	102.79	102.82	90.592	105.95	98.174	103.93	107.79	96.199	102.13	94.529	99.705	92.661	98.207	101.56	97.324	94.118	106.94	96.025	93.908	103.83	108.56	94.487	104.37	103.17	98.515
108.88	100.84	107.17	106.48	95.642	118.54	104.12	100.02	110.87	108.78	104.92	106.96	110.64	95.93	105.81	106.29	105.95	104.67	112.11	103.91	99.114	101.83	102.44	102.82	106	105.77	105.35	103.11	102.61	99.867	112.7	101.12	110.54	97.568	106.38	102.39	101.22	107.5	104.6	108.88	109.53	98.216	93.887	99.642	114.04	106.69	107.21	108.4	103.07	105.13
110.25	116.11	112.35	115.07	106.9	109.75	109.96	115.34	113.02	114.32	109.13	109	107.99	117.08	108.86	109.93	113.38	113.07	112.22	117.85	103.48	108.27	103.96	112.76	108.84	108.95	103.01	112.15	106.74	101.23	114.26	118.24	109.27	109.59	109.24	110.48	115.26	107.25	103.59	105.91	110.05	103.17	114.05	104.26	112.44	105.62	99.798	118.69	114.07	117.52
108.16	108.98	102.89	108.77	102.76	108.91	105.67	106.08	101.49	97.717	107.13	102.94	108.15	112.14	101.73	101.93	105.82	111.85	106.47	103.92	110.35	101.2	101.94	109.01	105.56	98.433	109.43	109.03	104.63	106.09	109.46	102.5	107.88	111.88	105.39	103.09	113.28	98.684	102.82	107.44	109.27	106.81	97.892	108.02	103.27	117.24	104.93	113.71	106.6	110.83
97.655	99.684	102.23	108.87	102.81	105.35	103.6	106.93	109.05	105.64	103.41	106.92	110.73	111.37	102.79	112.16	103.45	111.09	103.06	98.046	110.79	104.7	106.71	99.859	109.05	106.59	100.98	98.967	106.96	99.288	97.243	104.24	103.07	112.75	105.37	104.45	102.48	105.02	108.71	98.689	103	102.27	103.68	110.12	110.14	99.045	111.46	104.67	108.38	100.86
96.875	100.41	98	95.633	102.5	97.75	102.86	101.01	103.28	96.672	100.79	101.64	103.16	111.93	96.039	100.84	91.084	105.48	102.2	101.93	85.147	114.34	100.83	89.827	98.818	103.43	98.936	101.88	103.93	99.95	88.718	103.18	99.637	100.38	98.366	98.359	106.31	104.05	98.716	96.723	104.96	105.93	106.99	99.19	95.519	108.09	102.27	89.968	98.291	98.858
99.288	115.22	115.67	113.44	109.19	109.43	99.248	111.54	104.68	109.5	113.77	109.58	106.96	106.64	107.35	109.44	102.26	109.11	101.63	111.5	111.82	107.87	109.25	103.59	108.25	102.01	110.95	104.05	110.15	104.84	116.89	110.46	103.4	113.11	106.81	110.04	106.82	102.32	109.85	109.47	109.71	108.13	109.76	104.6	96.546	107.32	97.09	113.85	98.476	108.97
122	123.74	117.02	109.99	105.95	110.62	110.22	108.52	103.37	118.87	99.372	108.27	117.13	103.02	101.47	112.25	105	116.35	110.86	104.22	112.8	112.47	118.72	118.79	112.76	110.81	107.87	108.67	105.91	110.66	100.27	110.17	113.48	108.5	105.33	109.85	103.61	117.1	107.38	105.47	112.29	106.2	108.91	110.44	113.23	102.35	109.97	111.97	108.84	111.99
106.63	104.01	108.92	115.45	95.386	106.1	106.48	116.22	103.23	115.43	107.8	99.862	107.25	106.66	105.55	105.86	110.6	104.3	102.43	110.43	108.27	111.2	102.43	109.76	104.53	111.11	103.38	97.365	109.12	101.41	103.38	115.92	108.31	110.11	103.3	108.27	113.6	108.13	102.36	89.9	116.58	109.73	105.01	108.7	108.34	105.27	109.13	111.81	104.25	104.6
104.04	100.94	103.85	103.2	96.957	95.636	108.58	95.244	103.67	92.571	99.505	106.75	101.27	101.74	94.798	102.8	94.413	99.485	98.643	99.264	108.49	105.57	97.029	98.929	97.781	92.495	104.87	96.875	96.777	108.87	100.09	98.175	98.716	109.98	102.99	105.68	94.793	102.47	103.53	98.239	104.84	92.692	111.33	99.636	100.69	100.96	99.927	97.822	92.162	109.26
107.53	107.65	105.91	106.87	102.78	109.93	113.2	104.91	106.29	105.87	104.61	109.41	117.74	116.38	119.48	107.36	109.52	113.63	108.46	111.76	106.02	108.84	108.09	107.55	106.38	106.89	112.52	111.65	112.98	106.06	117.37	122.65	113.74	113.28	111.08	113.16	99.448	117.93	105.12	104.54	104.1	109.07	114.96	117.28	107.33	101.13	107.63	114.92	113.82	104.72
99.732	109.2	112.36	106.84	109.87	115.32	111.69	109.42	108.05	105.42	100.77	101.25	106.14	110.24	102.15	103.91	99.255	112.23	109.26	101.52	115.69	110.31	103.28	111.46	111.45	113.01	101.16	110.21	102.04	106.5	112.98	102.66	108.39	103.24	107.12	108.29	107.87	103.17	106.77	113.35	108.79	101.87	108.52	102.75	108.8	113.87	109.15	107.35	104.03	111.15
100.63	108.87	107.13	115.9	115.53	116.68	114.54	110.75	109.36	112.6	108.22	109.14	111.98	103.06	108.63	119.96	109.71	109.67	111.93	112.38	110.5	108.36	113.43	113.32	105.36	104.69	103.61	108.4	112.02	114.12	113.26	115.12	117.15	118.67	105.77	109.57	115.58	119.97	113.55	109.43	105.86	118.25	111.04	107.99	110.44	110.98	112.15	115.15	107.94	106.09
111.1	113.65	108.32	100.86	105.34	117.97	99.293	101.76	101.42	112.5	106.31	94.722	108.64	94.808	104.49	94.366	93.803	104.47	100.05	107.22	101.29	106.68	100.82	101.24	100.83	105.01	115.86	104.15	106.36	110.8	105.18	106.7	107.85	104.51	103.78	114.32	110.29	112.39	105.23	113.41	100.34	110.25	111.91	107.34	103.7	103.86	112.75	109.18	100.55	105.49
99.938	110.1	105.58	107.43	103.39	107.19	101.34	95.634	105.67	99.604	110.91	99.797	106.58	106.48	103.26	100.63	105.03	110.5	102.46	105.47	108.12	106.85	102.28	101.29	98.609	99.522	101.51	102.32	109.07	118.19	102.73	105.72	105.86	108.05	104.33	107.72	92.927	97.164	104.65	94.858	107.37	102.47	113.14	106.74	101.93	107.56	100.27	107.03	106.34	108.06
109.72	113.13	113.83	111.64	112.31	108.93	118.32	111.94	113.97	111.4	111.01	112.03	117.42	106.4	105.36	122.12	104.14	111.86	116.48	105.15	116.8	108.9	101.35	113.75	107.39	112.37	111.8	111.93	102.13	106	107.76	118.21	117.16	111.49	108.55	117.54	111.83	110.26	114.52	112.11	116	110.02	106.66	112.58	109.28	100.92	107.26	109.25	108.44	109.38
112.63	97.343	100.15	109.46	105.54	102.59	96.972	104.11	96.26	110.87	109.58	107.47	110.08	107.22	101.09	107.57	103.94	105.81	109	106.32	109.81	108.52	110.52	108.15	114.56	100.31	101.09	101.85	107.51	108.62	107.71	110.69	109.37	99.395	108.55	104.73	105.13	115.66	102.68	114.98	110.67	104.7	102.7	103.55	106.95	103.68	112.63	106.63	108.95	98.651
113.37	118.06	114.3	126.28	115.23	111.97	117.59	117.03	117.08	127.14	120.05	115.72	115.93	113.01	111.79	113.66	114.04	127.56	115.75	119.02	115.13	112.87	114.55	117.64	114.42	119.1	126.16	120.85	128.11	126.45	115.26	125.56	121.21	112.32	117.91	114.76	114.49	110.9	130.21	119.42	114.18	123.35	112.81	119.58	115.32	122.93	114.35	122.21	114.47	119.7
115.31	114.94	106.91	103.27	109.67	108.39	107.32	116.24	111.74	106.14	102.34	115.72	115.21	112.78	117.31	106.17	117.97	106.42	110.97	111.93	112.87	117.79	119.58	105.39	124.44	104.57	109.82	115.22	108.98	116.51	117.53	114.15	120.44	118.24	111.92	119.57	110.08	114.39	111.62	115.97	114.51	106.83	114.78	112.44	100.02	115.04	105.92	114.79	113.33	114.17
108.41	110.75	108.28	102.09	106.02	109.28	107.9	113.67	121.68	111.69	111.06	117.9	110.96	97.89	114.56	100.03	107.24	108.11	109.68	115.82	101.72	114.61	112.1	116.09	106.28	116.25	114.55	111.79	104.94	106.68	112.92	107.45	102.09	105.66	107.5	111.24	108.17	112.99	105.49	108.94	110.3	111.44	107.05	102.77	108.78	103.61	112.47	113.31	109.67	98.709
106	110.1	99.347	103.5	96.327	99.146	95.051	86.629	103.42	104.96	109.47	110.12	98.575	105.52	97.678	108.36	101.48	104.52	99.014	93.777	107.63	110.19	104.42	100.91	100.25	102.36	98.63	97.619	95.086	103.15	98.59	96.801	103.16	92.593	98.435	103.93	94.518	98.277	95.536	88.986	101.03	100.81	100.92	98.211	110.16	95.946	95.792	100.5	97.656	90.527
97.719	114.59	106.79	110.25	102	110.51	98.909	102.92	100.28	99.576	94.646	107.78	101.88	107.58	105.73	111.86	111.18	101.67	106.67	100.55	104.82	109.68	106.59	101.26	101.92	100.53	108.37	107.81	106.39	96.658	111.69	112.6	110.25	108.05	111.19	97.726	118.45	110.51	103.09	108.77	100.06	101.54	104.7	105.68	100.55	112.53	106.67	102.57	100.73	104.84
104.96	111.24	107.03	115.95	108.6	106.01	111.87	104.23	117	106.97	104.7	103.17	108.46	101.26	108.18	112.79	106.78	106.7	99.866	104.38	106.91	113.43	116.16	106.95	109.23	109.84	109.73	106.41	101.85	99.754	109.75	106.53	98.971	109.07	107.59	109.88	108.66	106.41	103.26	108.3	117.48	109.4	110.36	111.27	102.12	102.91	103.94	107.34	104.28	111.11
111.52	108.25	103.97	94.149	104.46	103.51	110.41	105.28	105.6	102.89	111.04	109.83	95.344	109.29	95.677	98.015	101.8	104.93	108.88	104.48	102.8	104.35	106.07	102.49	105.68	106.9	107.43	108.22	100.94	108.24	112.37	105.58	102.62	97.577	105.93	100.24	103.15	108.37	97.907	110.36	105.11	104.17	108.27	106.96	104.61	99.263	95.258	102.43	102.59	106.92
96.392	114.74	101.85	102.79	111.25	105.42	118.04	101.95	106.45	104.59	103.17	100.88	103.98	103.49	102.59	109.64	104.42	104.02	106.99	99.795	110.4	106.77	105.2	108.58	101.92	107.39	110.57	110	99.791	108.3	105.69	99.174	101.75	99.599	105.88	109.07	101.81	97.462	97.929	109	108.93	111.15	108.21	113.83	106.73	108.57	98.827	103.19	108.78	106.26
114.28	108.71	112.21	106.3	109.76	107.56	112.12	114.46	110.06	109.87	104.76	116.97	105.59	110.4	104.18	106.05	107.59	101.22	109.8	114.56	114.91	115.32	112.63	109.55	109.83	108.73	114.63	108.52	115.12	116.82	100.97	116.6	107.64	113.24	110.13	112.32	118.67	116.03	117.9	114.53	109.59	118.83	108.19	104.97	120.78	102.3	109.31	113.05	113.56	115.12
110.5	115.28	106.81	106.66	117.32	112.57	106.27	112.31	115.47	105.65	118.47	102.41	107.19	117.63	108.58	107.65	108.83	112.84	104.37	108.52	115.22	117.28	105.44	113.44	114.83	118.38	98.774	110.72	107.77	104.05	110.45	114.71	106.04	108.01	105.72	109.42	118.04	115.96	113.99	109.08	109.91	121.87	102.93	102.29	119.88	114.78	108.24	120.63	102.52	117.12
93.143	92.475	101.81	102.58	103.93	90.463	98.864	99.812	98.903	115.5	103.89	95.176	99.847	96.05	107.71	99.699	110.25	107.62	108.23	95.941	103.93	106.59	99.783	97.829	99.864	104.23	109.76	99.156	92.356	100.18	99.823	116.61	92.874	99.411	90.387	102.74	104.7	98.338	99.534	93.187	96.957	100.81	102.26	100.32	101.52	99.79	96.238	106.8	98.374	101.62
97.618	97.891	102.67	96.469	95.069	100.32	94.958	99.218	102.69	110.56	99.224	96.608	104.11	95.313	102.5	96.563	100.05	108.99	105.58	108.12	101.38	92.982	103.97	98.353	101.85	96.773	108.9	103.92	92.278	98.81	102.14	100.75	101.13	101.59	104.08	99.687	104.62	95.7	104.11	104.49	103.14	108.16	92.513	107.75	90.667	105.76	105.78	100.5	94.142	98.353
106.5	106.05	101.73	113.12	98.699	104.51	93.54	98.053	100.23	98.332	100.85	99.505	101.69	95.749	97.082	97.751	101.42	101.82	98.269	97.032	95.299	97.858	108.23	101.68	101.91	101.16	101.28	107.06	96.791	111.71	95.156	101.48	94.014	95.422	100.01	93.362	101.17	100.93	102.32	96.364	94.319	96.004	108.5	98.193	107.23	98.83	96.835	102.41	99.759	95.31
101.52	104.15	108.48	108.64	106.77	109.76	112	106.63	106.81	100.59	110.32	108.89	107.54	104.84	104.34	113.95	111.73	105.79	102.24	105.98	109.97	103.05	105.77	106.23	105.47	100.76	106.63	108.08	100.03	99.879	119.08	105.6	105.86	102.02	100.53	109.26	103.33	100.56	105.56	107.83	110.76	107.66	117.85	111.71	114.39	110.72	100.47	101.28	105.65	109.28
114.18	108.13	112.41	116.6	114.49	123.92	105.2	116.39	105.44	110.29	115.82	116.64	113.49	112.85	114.58	100.71	114.29	118.05	109.28	99.739	118	102.39	119.72	110.21	110.29	106.3	113.7	108.76	112.47	106.34	113.67	119.98	113.76	107.21	115.42	109.82	110.9	118.52	103.61	113.67	107.73	112.93	98.526	116.76	109.7	101.56	111.15	124.49	109.65	101.11
106.19	103.87	111.66	114.35	106.13	106.87	108.89	107.14	119.07	114.36	101.92	111.08	101.96	108.6	102.79	110.27	107.68	108.5	96.53	99.389	109.49	121.56	94.54	108.03	101.17	112.61	114.67	102.02	104.56	105.07	104.75	103.96	109.74	110.26	107.04	115.83	93.597	109.44	113.8	102.13	104.07	104.31	115.24	108.27	109.39	104.83	100.4	109.24	106.68	103.69
107.76	115.8	121.96	116.29	111.76	111.27	110.39	113.34	111.6	107.47	112.72	104.22	109.4	114.73	111.48	119.17	114.55	115.33	109.46	113.98	107.83	107.22	114.88	101.7	110.83	113.6	106.89	109.28	109.14	118.32	101.83	121.08	118.24	122.08	113.29	110.5	114.89	116.15	108.88	110.08	107.58	122.52	105.77	123.87	111.89	113.45	109.94	118.3	114.73	110.58
103.42	110.63	104.43	105.26	108.03	113.13	115.06	101.2	109.94	107.4	98.391	100.28	104.56	94.808	116.15	118.59	110.57	114.39	110.56	107.07	105.68	108.2	105.67	109.65	99.796	114.37	118.28	96.648	102.65	109.3	109.13	101.76	106.46	112.63	104.84	108.81	112.65	102.63	111.14	103.46	103	111.8	113.01	108.06	105.01	109.87	103.81	105.99	98.441	111.9
98.916	110.49	101.16	108.83	107.24	115.28	96.839	108.86	108.58	105.87	108.52	114.17	102.27	106.42	108.16	101.27	108.79	106.64	106.95	101.06	102.61	104.34	92.82	110.72	107.56	95.771	98.141	106.6	108.45	103.09	108.85	105.88	98.552	101.93	103.02	108.61	100.15	105.56	107.89	104.57	112.86	107.17	107.41	101.36	102.42	102.54	109.53	105.63	109.11	107.26
92.353	110.23	109.3	109.23	105.44	101	112.67	111.63	102.16	104.86	107.33	102.87	109.82	100.11	110.34	106.74	101.26	103.37	108.84	114.26	95.791	105.41	94.859	113.58	103.24	110.57	103.38	105.61	98.469	103.53	101.53	101.71	104.43	103.45	116.82	101.78	106.14	104.52	108.42	98.616	118.93	106.78	102.75	112.77	101.49	109.12	105.34	100.53	105.37	97.236
101.63	101.4	96.855	105.21	101.29	113.41	107.7	107.6	111.33	107.51	95.698	103.46	100.62	110.16	96.847	102.18	100.07	97.283	103.92	103.07	100.5	110.27	107.2	103.48	102.79	97.423	99.527	102.8	101.58	103.44	108.21	101.7	111.66	106.42	106.79	110.72	112.79	101.06	104.55	110.08	107.63	111.29	113.24	100.48	106.49	97.391	107.56	112.28	96.799	100.13
97.905	101.11	104.02	95.436	95.169	97.647	106.33	106.47	102.38	97.42	106.47	94.829	100.54	102.65	101.55	101.41	100.16	104.68	94.861	97.069	104.15	92.799	95.95	101.76	105.99	105.78	105.41	101.26	100.46	104.45	93.848	100.32	105.17	105.89	107.53	97.345	103.06	103.26	99.245	91.467	98.936	102.51	103.95	104.26	93.264	93.739	112.97	99.436	100.42	103.05
105.92	103.27	103.36	100.61	103.95	109.03	103.59	98.296	119.3	102.25	104.02	102.95	103.46	103.9	110.71	114.49	103.99	109.51	112.73	112.11	104.32	103.67	111.67	108.23	105.35	103.55	102.86	112.74	109.92	97.806	97.461	109.72	108.14	110.02	103.38	116.52	110.95	107.63	98.849	107.99	109.06	107.24	108	101.72	108.59	109.38	107.43	105.03	110.35	106.38
98.176	96.419	98	104.85	114.88	99.422	109.12	110.98	106.31	106.72	106.08	107.27	111.86	102.92	106.19	100.19	107.72	109.3	108.4	113.45	105.89	108.45	109.69	103.82	100.84	106.6	103.95	105.36	118.25	105.76	103.66	103.7	108.74	107.89	109.82	103	106.89	110.82	114.77	103.13	114.95	108.07	108.57	103.32	109.89	106.77	107.47	108.52	98.478	111.29
98.544	104.91	107.18	103.84	105.55	106.64	104.76	104.59	110.28	110.7	101.98	106.8	100.86	104.49	101.62	107.47	111.95	107.57	110.68	101.65	99.682	100.13	100.1	103.88	107.61	102.83	106.88	101.05	106.3	101.97	110.37	102.96	106.69	101.92	115.08	102.01	96.054	102.21	103.04	110.22	110.89	106.29	102.68	106.34	101.76	100.43	96.319	96.851	95.973	105.7
107.63	117.53	111.41	108.54	103.64	100.11	95.484	107.17	100.65	108.56	101.48	109.83	101.48	104.3	101.88	102.39	100.52	109.35	110.03	112.11	104.09	109.18	95.43	107.06	104.4	103.04	104.47	96.642	108.63	107.78	105.23	107.82	101.6	107.85	105.91	102.51	99.339	103.32	101.59	107.17	103.78	102.29	98.574	97.282	103.24	107.09	106.01	110.21	102.58	101.34
99.728	113.3	102.27	109.78	101.93	109.65	106.9	109.18	106.62	101.14	107.41	100.7	107.84	100.1	99.405	107.39	109.46	106.43	108.09	106.06	109.23	105.54	98.815	107.16	103.55	103.41	118.33	100.92	101.96	103.67	103.92	106.38	107.93	106.41	98.61	103.12	108.01	110.05	110.4	113.44	106.21	102.73	99.514	110.29	109.14	107.02	105.09	104.11	108.32	104.5
111.08	107.74	110.67	111.23	114.72	116.59	110.31	114.33	118.49	110.46	116.37	108.63	113.78	109.52	105.49	111.93	112.47	116.48	114.29	105.45	106.96	111.61	111.19	104.66	112.76	104.03	105.21	110.91	110.07	118.27	110.36	99.304	114	116.42	113.15	108.37	114.52	115.31	106.63	104.91	99.622	106.73	103.39	107.13	111.3	116.02	113.06	103.24	117.46	100.88
102.65	106.17	104.7	109.25	111.71	104.31	110.31	105.38	104.1	105.92	99.583	96.549	101.62	101.52	104.96	109.35	99.966	110.09	108.77	106.41	97.849	111.13	100.34	110.98	113.39	105.21	103.76	110.87	115.69	107.29	105.04	106.28	108.41	100.65	106.66	103.19	103.1	102.28	104.76	109.33	113	99.223	100.11	106.55	111.91	111.34	116.25	105.48	109.65	105.04
105.96	104.75	107.84	98.818	105.52	99.957	103.19	100.2	104.9	98.732	101.76	104.63	105.9	101.47	103.77	102.79	104.24	111.75	101.41	108.15	104.29	102.95	107.87	104.22	102.55	108.08	105.06	106.91	104.73	105.96	115.27	99.167	99.547	108.5	105.85	104.01	107.25	100.47	104.44	97.894	106.27	101.46	108.59	113.07	108.19	101.79	106.03	105.01	104.77	105.66
113.45	113.92	107.96	124	110.56	111.11	115.27	105.97	118.36	116.23	113.16	107.64	120.91	110.47	112.87	119.86	111.82	127.01	106.81	111.45	110.42	110.75	116.15	111.21	119.16	114.59	106.75	121.24	107.97	111.83	120.31	119.58	102.98	117.2	111.57	111.3	108.63	118.05	103.99	109.83	116.98	117.5	117.03	110.05	106.77	117.04	114.29	111.48	116.16	114.27
104.45	114.54	97.634	108.31	109.61	106.61	97.975	99.489	103.44	111.33	102.06	98.899	108.69	106.86	113.81	98.482	101.83	107.3	113.62	100.32	93.912	107.97	107.52	100.62	100.53	111.85	107.42	109.96	102.84	106.79	109.73	101.8	97.077	99.93	104.57	105.47	103.58	103.89	110.18	106.07	111.74	113.08	102.83	107.48	100.11	99.116	106.02	99.367	98.92	105.04
109.11	110.57	101.82	115.56	104.84	117.79	124.31	114.16	106.32	109.07	121.86	108.59	119.01	113.09	111.66	117.84	117.05	107.4	114.8	111.45	111.02	113.09	116.74	117.4	108.37	121.64	107.46	116.03	118.2	111.54	119.02	115.96	116.08	115.97	112.75	121.35	114.17	101.92	111.82	113.07	114.68	111.05	118.17	114.21	114.65	111.76	107.64	116.91	105.06	116.13
108.89	104.72	111.94	115.79	118.57	107.45	112.2	107.62	100.91	110.75	111.85	108.41	115.59	114.59	112.75	109.99	105.09	106.06	101.01	105	114.97	106.69	112.73	109.48	106.14	113.3	108.67	106.02	112.6	112.14	113.92	106.1	107.74	99.678	112.59	113.23	109.43	112.86	102.3	108.59	110	103.09	113.08	107.93	114.87	113.99	108.16	107.77	107.79	112.2
102.82	108.84	111.01	98.554	114.6	103.12	104.69	108.76	106.92	113.91	97.952	95.631	109.02	109.33	104.01	109.02	106.86	94.842	103.05	110.98	104.45	108.23	113.58	101.45	103.23	104.43	109.79	104.94	106.51	105.35	111.29	108.08	109.56	105.71	108.93	105.04	107.05	103.22	107.89	103.22	110.61	104.38	107.37	111.5	99.585	98.064	107.69	105.97	106.73	99.204
106.35	109.75	104.23	103.77	108.4	104.82	99.194	110.92	102.97	102.64	101.25	105.47	101.41	103.32	112.83	101.9	101.38	96.355	104.76	107.35	105.07	105.4	108.53	109.74	100.96	105.41	101.05	104.93	102.27	96.446	104.26	96.284	110	104.97	109.18	106.31	106.91	104.6	105.6	105.43	105.42	102.92	103.56	106.69	97.216	99.462	101.07	108.46	107.04	100.31
107.69	101.44	99.162	97.578	102.2	103.6	93.63	111.62	100.5	107.16	101.57	90.531	102.83	98.037	99.296	100.28	95.525	98.561	102.58	94.629	102.17	101.76	98.824	102.47	106.54	95.264	106.17	96.683	100.93	95.207	98.279	101.66	99.394	99.498	101.45	109.75	107.22	100.3	96.51	92.643	109.16	100.93	105.85	100.51	108.89	94.737	98.634	92.233	105.61	97.737
107.2	104.76	111.11	113.73	103.65	106.11	109.29	103.32	104.4	109.65	101.75	106.03	106.82	100.12	101.98	106.12	103.03	109.66	116.75	104.63	108.24	95.963	101.26	103.22	104.34	101.21	102.68	96.764	103.46	90.448	110.62	103.09	104.46	97.935	106.71	103.33	107.87	106.01	102.51	101.11	102.87	107.34	104.89	100.32	114.7	111.93	107.93	103.26	107.11	106.56
108.33	110.66	109.11	113.67	118.22	114.81	106.17	117.96	103.7	120.01	106.85	105.87	109.41	105.01	110.05	111.89	116.93	107.26	110.64	109.31	110.36	115.87	102.55	120.55	112.83	108.91	109.65	108.5	107.78	108.04	109.17	111.71	111.01	113.18	116.26	111.3	116.76	108.17	109.38	116.21	119.05	111.51	112.4	106.81	117.53	100.75	117.83	115.14	110.99	112.43
93.891	103.24	94.763	99.723	92.043	102.45	100.95	97.333	97.651	107.16	93	98.302	94.809	87.398	103.29	92.607	102.87	98.535	96.818	94.775	99.539	103.74	100.84	94.484	96.64	105.51	97.592	101.59	102.97	97.749	103.47	92.979	105.53	105.38	103.83	94.097	101.59	97.736	96.479	95.093	100.83	102.34	106.82	93.325	100.22	99.451	95.333	97.497	98.397	94.944
108.12	109.01	106.48	107.13	107.04	100.68	93.818	104.61	103.01	100.47	100.98	114.96	102.15	105.95	101.38	103.91	101.6	100.85	112.78	102.83	104.43	100.6	108.48	99.968	107.15	98.694	115.24	106.63	101.02	104.23	104.27	101.44	98.838	109.06	97.317	109.09	102.41	97.668	101.51	99.06	102.76	112.17	91.093	113.13	102.51	112.38	102.57	101.91	106.33	115.81
110.16	114.39	103.92	106.15	111.31	117.3	111.83	111.87	112.84	112.43	105.6	107.36	113.6	112.53	112.17	113.34	110.07	116.9	115.74	112.97	117.84	111.15	111.18	109.34	103.73	116.09	114.08	107.76	121.39	116.93	115.25	118.65	112.14	100.48	113.82	113.34	120.91	113.23	111.04	108.65	119.87	117.34	107.54	113.6	113.81	118.42	113.18	123.77	109.16	118.18
110.89	106.72	109.51	112.13	104.7	115.61	103.25	101.17	107.91	112.29	102.17	105.15	107.24	114.36	110.61	97.896	106.75	105.42	113.57	103.99	104.92	107.11	102.08	100.39	102.03	110.47	108.71	102.88	103.99	104.47	108.11	105.15	111.1	106.42	98.418	108.37	103.84	109.56	106.19	109.46	104.88	99.574	111.76	108.54	99.594	108.57	114.67	102.96	107.62	106.65
123.39	122.98	112.03	113.41	117.79	94.234	108.73	118.87	126.31	108.78	115.01	112.78	109.02	103.39	109.52	104.78	110.19	113.24	113.61	108.32	115.96	114.7	110.21	112.66	114.59	113.23	114.52	116.43	110.63	108.61	108.62	113.09	107.45	117.7	112.59	117.84	115.2	110.09	102.8	100.88	113.88	111.71	109.08	110.88	111.55	107.41	112.82	106.5	116.39	117.53
110.84	109.6	104.33	94.476	103.12	110.09	103.31	101.89	104.89	100.71	104.23	102.42	107.16	102.34	106.8	117.17	116.5	104.09	100.72	95.691	102.88	106.48	103.84	107.88	109.11	105.65	103.88	102.75	111.13	104.69	110.69	105.77	108.34	109.31	106.89	110.84	104.16	106.21	108.49	105.27	104.41	113.32	104.18	109.26	101.72	105.15	104.23	101	94.7	114.1
98.856	104.32	116.89	110.35	109.42	112.07	100.84	99.355	105.67	102.52	110.89	105.07	112.36	105.86	108.86	108.3	112.99	103.23	106.7	99.496	106.03	98.959	114.23	102.58	100.85	106.91	106.07	102.46	109.74	107.23	111.97	105.23	107.37	106.9	105.58	103.08	101.66	108.92	116.99	104.19	100.15	108.41	104.46	112.01	110.16	99.195	110.54	106.78	98.152	100.72
111.48	111.59	116.4	124.24	112.41	102.74	106.75	107.01	108.89	111.6	106.11	106.54	112.03	108.71	109.81	113.05	109.49	106.71	114.47	114.79	99.345	119.09	112.01	113.15	104.78	113.97	110.14	107.24	113.51	111.81	108.98	110.72	110.72	105.55	114.24	120.21	113.84	109.5	107.08	113.16	111.05	112.56	118.99	117.55	114.63	115.75	112.71	120.82	115.73	106.94
102.99	102.44	96.666	116.97	106.71	98.093	108.73	111.82	108.1	97.36	98.258	115.51	98.716	99.565	108.05	108.91	108.04	103.53	111.44	115.44	98.05	102.56	109.47	98.473	107.48	101.96	105.39	103.11	106.58	110.35	100.15	110.6	103.58	106.21	98.757	102.12	106.86	96.227	102.74	104.56	103.02	106.03	103.83	113.55	109.58	99.556	114.34	104.68	108.03	106.99
104.97	117.72	106.94	106.55	99.976	121.83	112.09	113.64	119.01	106.1	120.59	109.49	105.47	114.25	113.38	116.22	104.93	115.4	114.55	110.73	115.27	111	118.44	113.03	108.25	117.37	113.79	106.48	121.13	101.97	103.85	109.15	112.64	113.73	120.57	109.91	114.25	112.67	113.91	113.57	103.71	112.51	109.96	106.71	110.69	113.66	107.98	108.7	118.14	115.41
108.04	114.5	110.46	108.65	113.48	104.45	106.64	103.84	115.64	106.13	99.927	109.26	105	108.46	107.88	101.91	113.44	105.02	110.04	106.11	105.99	104.34	103.55	110.15	98.652	108.96	101.21	107.26	106.86	102.85	108.11	103.1	113.23	111.33	106.25	96.183	101.47	102.55	105.12	101.23	107.52	111.82	111.69	106.67	112.91	108.43	109.94	108.54	103.83	104.44
117.02	109.5	99.08	103.22	104.54	103.6	108.67	101.35	113.14	117.08	104.37	111.86	99.141	102.87	104.5	105.04	109.03	109.65	107.32	105.07	98.568	108.79	108.67	110.89	106.35	107.09	107.23	102.74	115.29	108.55	105.82	100.82	101.12	97.771	110.21	105.45	106.04	100.66	112.07	96.784	101.9	104.12	101.57	105.89	106.38	101.09	110.69	102.27	100.85	106.95
102.29	111.6	96.057	94.583	99.789	98.363	99.58	97.427	101.8	100.51	96.965	93.187	97.367	95.099	106.55	96.709	98.817	99.559	103.23	97.229	99.508	100.15	106.1	103.21	98.429	93.669	105.81	104.47	87.345	91.672	101.72	111.98	93.679	113.64	99.265	97.912	106.21	100.98	96.543	105.15	96.82	97.849	105.57	95.405	98.673	91.664	100.93	106.1	96.512	100.73
121.81	118.35	109.82	120.73	114.58	116.41	117.49	113.02	121.73	128.19	121.01	123.6	119.38	123.02	122.89	120.44	113.02	118.15	111.44	115.87	121.57	117.84	115.56	125.69	111.7	115.63	124.75	110.31	116.95	118.48	115.04	120.03	119.26	123.84	115.5	113.11	111.41	120.88	128.59	124.31	119.14	119.86	120.33	123.68	123.9	118.36	115.89	110.94	124.53	117.76
103.16	101.37	96.785	104.83	100.1	93.031	90.475	98.458	101.46	99.773	101.19	114.76	103.47	101.9	105.71	97.573	94.669	96.173	98.498	97.994	101.85	99.381	97.632	96.915	103.7	106.83	106.67	101.78	96.095	100.8	101.63	98.97	98.914	99.593	107.61	103.43	98.094	99.229	99.142	104.43	94.914	105.63	102.26	99.988	100.87	101.08	109.06	92.014	91.413	102.44
102.29	96.676	98.639	100.67	106.45	98.716	93.904	93.156	106.73	93.931	102.47	95.276	106.54	101.96	100.24	105.33	105.72	100.44	97.348	96.98	103.29	96.646	98.232	96.067	102.37	103.05	106.58	106.58	96.056	104.08	107.78	98.549	101	106.92	95.166	91.318	100.76	112.12	97.471	95.76	104.01	90.588	112.32	101.1	102.89	97.343	93.314	101.18	102.4	104.04
109.14	110.79	105.95	117.21	107.51	101	107.57	104.17	115.56	110.53	118.96	112.86	104.48	110.31	109.65	112.98	109.59	106.76	109.71	112.33	109.18	111.53	111.35	102.38	105.98	116.17	110.84	104.95	104.54	112.79	119.01	108.55	101.33	110.52	123.82	107.19	109.68	110.32	105.03	114.84	107.57	119.93	106.17	114.16	101.04	112.43	108.63	113.04	114.3	102.38
103.2	116.04	113.58	110.87	107.49	115.78	104.79	115.84	107.97	121.5	112.67	104.21	121.73	113.6	116.77	113.39	117.54	109.68	109.4	101.37	115.46	110.66	113.5	104.13	114.12	111.89	111.83	108.06	108.75	112.76	110.01	109.3	107.26	114.72	102.58	114.03	114.75	114.9	118.22	118.54	109.55	110.2	105.93	115.06	107.37	116.53	112.45	107.95	115.73	120.21
107.81	113.1	118.83	108.76	123.27	121.02	110.76	112.25	107.74	112.31	111.94	102.14	112.99	106.66	114.13	101.71	107.41	114.46	105.22	110.12	107.28	113.47	106.86	105.92	111.11	110.1	118.51	109.92	113.02	116.4	111.77	120.21	109.48	108.24	118.51	112.47	110.87	110.49	112.61	116.61	115.28	107.97	106.63	115.65	112.29	117.01	119.27	106.05	111.04	110.88
96.513	117.38	113.82	118.78	118.85	108.33	108.7	109.95	106.84	108.83	123.3	105.6	112.49	111.82	116.71	107.89	108.64	119.17	110.33	114.97	118.43	105.79	107.73	111.48	102.22	108.24	115.66	117.27	112.47	107.91	116.76	113.69	112.9	115.89	116.2	111.15	106.84	117.52	109.04	110.55	110.85	105.79	107.93	103.77	107.83	112.23	116.59	109.11	108.35	115.49
114.33	104.06	114.61	112.86	109.05	104.35	106.78	118.74	110.55	108.6	102.96	117.8	112.73	105.06	110.02	112.72	106.25	115.37	111.77	104.79	110.23	118.31	106.79	107.35	117.49	109.53	118.8	102.74	119.33	111.89	112.5	115.98	112.19	112.55	108.53	105.27	107.99	106.35	104.7	108.67	108.48	113.18	108.33	118.97	113.2	117.92	114.97	109.72	113.27	109.1
120.13	116.75	116	112.05	110.5	111.71	105.64	104.3	106.91	109.83	115.52	113.58	115.29	120.13	112.68	117.46	111.31	108.64	119.04	114.27	103.69	110.86	116.8	107.2	107.18	119.48	105.37	104.71	108.08	112.33	108.43	109.58	112.24	114.41	107.81	111.19	109.86	106.27	120.45	113.27	109.07	113.76	107.18	113.12	118.97	112.13	113.46	108.99	110.01	106.76
113.97	121.43	115.64	112.08	120.39	119.74	123.18	118.18	117.61	116.75	119.67	118.34	116.11	109.62	118.99	119.17	124	119.16	114.97	113.93	121.27	118.08	108.33	123.4	116.25	110.95	116.52	114.83	123.52	110.59	120.46	119.19	112.48	112.8	110.25	123.09	122.76	116.47	125.74	114.35	121.79	117.58	125.83	117.56	122.44	119.16	121.74	113.48	121.35	114.73
102.96	109.52	106.74	112.72	107.7	96.569	106.22	106.54	107.71	100.87	102.1	106.49	97.787	101.34	105.84	108.63	102.28	104.19	99.679	110.14	110.51	105.97	106.94	101.98	111.02	106.19	115.06	109.7	104.79	103.12	104.18	110.85	116.36	102.88	110.36	93.171	104.41	103.87	114.16	106.37	107	100.57	111.02	97.09	108.87	110.94	101.63	106.17	109.1	111.35
99.214	97.268	113.27	104.29	101.49	104.99	102.75	105.64	100.04	106.07	105.94	102.74	101.7	106.39	108.55	106.04	105.95	97.475	101.12	106.62	105.39	105.71	109.67	111.76	115.02	99.544	100.83	111.04	105.5	111.63	109.85	110.2	106.36	105.53	101.66	101.07	112.71	98.281	102.48	101.49	102.7	111.56	113.54	108.1	89.99	113.8	108.37	108.34	104.06	108.42
101.92	112.28	101.41	101.59	109.06	104.85	99.069	108.67	101.52	99.146	101.15	105.23	103.21	105.55	108.14	101.91	109.08	104.42	105.23	113.37	98.619	104.69	98.455	104.96	100.85	111.81	104.21	103.08	92.979	104.53	104.72	110.2	95.475	111.96	115.4	114.97	114.53	101.55	104.72	114.88	109.94	103.66	102.07	109.71	98.975	104.11	106.65	109.4	105.28	102.92
105.79	109.4	109.39	106.93	99.332	103.35	107.47	101.35	104.98	101.1	107.91	98.724	105.41	112.04	106.55	108.72	99.093	103.91	89.552	99.399	101.81	100.47	101.82	97.908	106.68	110.31	114.17	89.384	97.232	104.31	109.31	108.57	106.93	112.69	102.21	102.41	102.08	98.167	112.19	97.662	106.05	107.48	102.84	109.87	106.31	114.69	103.72	105.87	96.334	107.92
114.79	104.67	112.55	117.71	113.58	107.36	109.7	114.95	110.76	108.5	112.13	117.82	105.97	110.06	107.25	109	103.64	118.89	110.8	117.36	116.18	107.74	106.97	116.94	108.47	113.23	108.34	117.26	111.4	114.75	116.12	110.88	116.04	108.92	112.79	113.58	113.1	109.83	111.24	111.99	114.5	99.41	109.08	118.11	109.09	112.66	99.804	109.31	108.13	108.55
104.44	111.91	102.41	113.79	111.11	109.46	105.54	105.51	115.68	108.62	110.09	110.34	115.11	110.43	111.02	118.98	110.48	108.05	112.16	114	111.57	120.89	115.03	114	110.85	102.83	109.62	105.69	105.74	106.94	118.25	111.17	116.77	105.52	104.22	109.24	107.3	97.914	112.55	109.64	98.339	121.76	108.97	113.39	112.43	111.65	118.2	115.56	103.75	106.29
111.17	114.44	109.73	115.7	117.63	119.93	116.48	118.2	115.28	113.13	112.11	120.04	111.8	116.3	115.54	119.55	118.65	116.05	112.82	111.99	118.7	123.66	119.29	117.87	120.49	117.56	118.64	107.26	104.57	110.51	115.44	117.75	120.78	111.93	114.79	121.66	122.18	122.19	112.15	117.51	117.2	116.56	106.86	116.27	110.11	110.2	111.51	120.04	112.35	111.51
107.96	113.61	106.41	105.82	113.25	109.89	105.17	97.971	104.06	102.28	117.92	102.08	112.6	99.475	103.51	118.19	107.44	114.39	105.05	111.28	102.11	104.81	108.09	101.64	113.75	103.46	103.77	108.67	102.52	104.11	105.88	94.399	97.559	104.95	98.289	106.46	112.69	113.98	106.65	118.89	100.19	108.9	102.83	100.41	102.21	100.36	110.59	108.24	101.34	111.02
104.46	110.03	111.11	108.4	113.31	110.06	113.31	110.45	108.7	105.66	107.43	108.24	113.45	108.29	108.33	103.4	116.63	116.4	99.19	108.98	113.32	108.43	108.47	106.42	101.44	106.89	107.59	113.7	113.17	111.43	109.23	105.5	106.98	116.37	114.31	99.811	105.04	107.95	108.65	115.61	105.42	114.83	110.28	108.33	117.45	107.28	114.16	100.71	112.88	106.98
103.94	103.22	105.04	102.61	103.36	105.47	100.58	103.28	105.37	106.14	112.95	104.3	99.267	109.32	109.68	105.2	105.55	110.52	105.47	96.722	112.05	102.59	108.43	105.51	99.902	102.93	109.49	97.365	107.66	105.4	109.99	100.72	115.38	113.45	110.71	105.08	103.51	95.31	107.72	104.28	100.17	103.97	108.38	101.43	106.7	104.73	110.13	108.91	105.17	107.71
90.324	96.533	104.83	101.99	103.03	98.685	97.713	104.67	98.992	105.67	99.091	96.777	105.44	97.302	100.98	105.36	106.99	100.7	104.39	97.845	101.98	105.99	97.766	104.69	104.59	102.27	107.24	101.7	90.86	105.57	103.38	98.52	97.56	99.717	102.06	102.52	96.977	101.94	105.37	108.31	95.65	100.64	100.62	86.878	98.297	104.08	109.16	99.942	95.914	110
108.77	95.095	98.577	104.15	105.3	98.314	92.271	98.938	97.117	100.51	102.74	104.19	105.88	107.99	95.996	102.1	99.193	101.93	104.19	104.75	94.544	100.19	104.52	113.22	96.475	112.23	98.662	100.22	98.663	106.05	103.01	102.97	103.97	104.36	92.3	99.427	101.25	97.449	108.83	107.14	104.79	98.414	98.193	96.723	101.19	108.03	92.142	104.85	108.62	93.305
99.096	107.01	99.21	104.48	95.842	100.97	93.809	108.49	101.17	102.38	94.896	103.35	104.48	103.72	108.74	97.849	93.443	102.98	99.708	101.77	102.4	100.25	100.32	96.399	106.03	100.26	113.75	101.11	110.75	100.47	96.32	92.678	104.38	102.05	99.81	113.29	95.447	95.574	98.613	103.84	116.06	98.562	94.495	98.722	98.341	97.172	107.54	97.715	96.865	104.72
104.65	105.96	109.69	114.24	103.63	117.54	108.61	112.76	107.11	115.73	112.24	106.89	114.01	105.74	112.42	106.72	110	113.14	116.56	108.61	116.56	104.53	114.07	102.15	104.86	102.79	107.53	104.86	106.64	118.65	104.4	108.58	110.98	109.24	113.2	112.13	108.29	110.72	108.32	108.9	106.48	103.35	107.13	120.29	118.35	111.82	109.77	110.36	111.61	115.69
110.25	100.45	107.45	113.46	110.6	106.92	110.43	106.08	107.18	107.62	101.05	105.52	112.6	116.28	106.93	103.34	106.87	111.32	113.6	106.98	112.6	107.24	109.89	110.05	106.33	111.65	106.01	112.56	110.6	112.4	109.24	105.9	111.33	111.83	111.74	105.76	119.59	110.06	116.15	109.19	108.97	109.78	113.92	109.88	112	107.33	114.38	106.03	107.51	111.67
102.78	102.16	102.3	106.27	100.25	96.262	98.726	91.1	93.118	97.229	103.88	93.774	98.105	101.49	100.55	112.53	98.962	103.15	102.86	99.181	103.03	95.155	96.83	112.57	102.66	99.735	95.292	98.48	96.774	99.069	100.9	100.23	101	96.831	111.12	100.88	97.927	97.713	94.73	103.97	99.121	106.16	106.64	96.855	103.12	97.156	108.17	101.94	103.49	110.04
99.905	101.99	103.49	92.326	100.29	97.842	104.31	102.93	96.444	110.98	100.92	98.022	86.911	96.866	95.176	100.91	97.126	99.124	97.886	103.97	99.591	94.857	103.78	97.047	97.7	102.16	103.52	101.79	101.57	98.537	114.08	88.99	101.81	103.99	100.64	95.853	104.34	102.57	94.65	100.44	99.214	106.37	94.29	98.338	92.328	96.794	99.218	93.89	90.78	97.394
100.37	103.59	97.1	107.36	100.22	100.41	98.139	95.63	102.29	107.23	95.619	103.01	100.91	91.79	99.519	110.67	102.48	96.562	97.573	101.72	103.34	101.63	95.58	99.163	97.026	101.65	98.547	100.99	100.18	88.536	97.653	95.156	107.7	94.246	100.49	97.674	104.98	96.701	102.16	92.492	102.61	92.346	104.32	99.544	99.365	99.644	106.56	102.7	101.53	107.32
107.61	113.37	106.03	110.4	112.09	109.55	117.67	115.44	116.24	106.62	105.26	114.93	117.82	106.13	105.95	109.58	105.71	106.88	113.35	104.63	113.89	115.86	118.73	114.61	108.03	116.37	104.03	110.09	112.45	120.47	105.31	110.06	112.72	116.18	112.05	124.53	118.91	111.25	115.53	103.54	111.63	113.79	105.49	118.58	119.73	110.02	114.04	114.47	109.51	109.52
111.43	109.59	113.12	107.85	113.69	108.59	115.95	113.82	110.91	122.11	108.16	112.31	108.27	112.91	114.22	110.42	109.38	102.95	107.08	106.61	106.56	114.08	110.58	107.67	116.69	96.988	113.86	105.71	112.86	121.07	104.48	107.39	114.87	118.73	107.75	110.63	106.37	110.97	108.32	112.3	108.48	115.3	105.53	108.58	110.07	103.87	113.53	113.35	106.85	110.13
104.68	106.96	106.9	96.271	99.636	101.86	116.37	104.9	100.77	106.99	105.74	98.575	103.98	100.36	113.05	102	100.02	103.54	104.14	96.438	100.08	107.4	112.66	98.813	108.03	107.08	107.97	107.19	113.38	106.42	101.58	100.89	96.002	98.83	106.35	101.98	110.35	103.92	98.913	104.05	105.37	105.76	100.8	103.55	94.011	95.458	96.881	98.494	112.07	104.68
113.57	96.634	104.09	111.5	102.27	108.6	103.06	107.31	103.75	109.49	104.93	102.61	107.71	103.47	98.173	104.88	97.215	106.21	107.06	105.08	100.27	105.16	108.47	95.254	108.54	102.51	109.17	104.82	99.386	101.75	107.59	98.168	99.322	102.32	105.81	105.81	103.44	108.85	110.67	107.48	109.83	112.89	111.47	96.895	99.985	100.35	108.31	101.2	110.44	98.366
116.41	106.82	104.43	107.42	110.18	98.5	115.56	111.02	106.72	110.7	110.21	109.58	115.45	102.33	105.4	102.58	103.22	106.13	105.08	108.67	102.03	101.79	105.26	105.55	104.05	102.36	105.86	100.43	111.43	97.519	103.03	106.65	103.23	106.34	101.67	105.94	108.37	117.38	110.42	106.69	103.52	100.69	104.11	112.59	104.65	109.72	104.77	93.365	102.64	103.82
96.168	107.77	101.25	95.202	94.656	98.692	101.03	97.6	93.166	90.299	96.217	97.934	107.66	92.084	98.541	99.44	100.28	90.125	98.74	102.21	98.614	103.52	94.239	102.83	100.58	100.55	96.161	102.19	100.37	108.42	95.862	105.46	100.5	102.76	95.21	97.844	95.554	88.698	92.728	96.51	94.133	94.034	105.24	100.29	101.36	106.22	99.277	97.837	101.69	110.84
109.03	105.53	111.7	104.97	102.31	110.88	103.77	103.87	102.49	104.73	93.696	119.9	108.16	100.78	104.99	110.6	105.37	102.79	101.07	111.54	104.55	104.31	102.41	95.06	106.67	111.48	103.15	108.94	100.23	99.465	104.27	108.02	107.26	102.33	106.23	108.7	112.49	100.59	108.43	101.47	109.82	102.79	105.2	111.92	101.5	98.309	105.14	91.959	110.56	103.44
101.52	108.66	102.53	118.66	105.8	109.72	118.77	96.899	104.18	107.47	100.52	107.61	108.35	102.87	106.03	104.04	102.81	109.54	104.06	103.67	105.8	105.61	107.96	108.39	103.01	106.83	108.03	104.35	101.36	100.86	102.59	111.98	99.815	112.04	110.29	103.29	101.85	103.21	103.8	104.87	104.91	99.379	119.69	100.71	98.746	112.19	105.82	116.25	109.9	110.22
120.53	116.11	111.33	112.02	107.78	118.76	105.31	111.11	105.42	117.34	114.99	105.79	109.29	110.12	102.5	106.62	115.18	108.57	107.52	103.68	109.43	108.76	100.65	115.5	107.13	105.21	115.44	117.02	113.77	113.93	107.13	114.02	112.58	109.07	106.46	115.7	115.7	107.47	103.69	109.41	110.04	112.72	113.4	101.25	112.27	105.1	112.95	113.28	109.95	122.61
106.23	107.72	110.23	109.46	108.01	107	96.74	112.5	107.62	109.26	102.25	103.7	108.18	110.61	99.429	113.93	107.96	100.7	105.28	106.68	99.522	117.41	98.919	105.95	103.83	100.57	108.92	100.2	100.67	107.82	104.06	105.45	105.44	108.38	107.21	107.61	108.47	110.86	105.61	108.25	100.91	106.45	100.21	104.8	104.56	108.86	103.67	101.27	104.11	101.55
107.42	102.77	106.53	104.37	104.6	109.49	113.64	110.49	102.61	114.28	111.05	107.34	113.8	106.37	97.399	112.92	108.5	100.67	103.58	107.17	105.05	103.82	111.33	97.921	104.77	108.67	106.01	113.72	105.19	111.45	97.228	104.07	108.61	105.74	105.6	103.76	104.14	102.81	108.75	106.66	115.47	110.24	108.41	112.79	106.36	106.89	107.56	106.31	99.949	108.97
124.78	121.26	120.07	120.33	110.87	122.57	108.73	117.02	115.38	121.04	120.23	125.4	112.74	109.55	118.76	119.66	113.75	115.04	113.41	116.7	113.94	114.79	110.43	123.8	119.62	108.34	111.08	117.01	111.49	111.36	115.44	118.49	128.27	127.65	127.38	118.92	109.02	111.61	125.13	121.23	119.87	118.68	112.43	116.35	112.93	116.32	121.13	116.46	111.12	122.69
104.2	98.466	110.85	98.817	105.61	104.42	108.68	101.23	106.38	104.33	110.79	107.22	104.8	105.47	113.78	109.89	111.31	102.07	106.77	107.32	103.11	105.4	105.59	104.28	113.22	118.57	108.09	112.53	105.18	110.67	106.16	95.888	102.34	105.67	101.98	106.68	116.42	108.52	105.96	112.62	103.86	108.88	106.46	103.47	105.06	102.37	109.76	109.17	111.01	102.29
104.84	100.01	98.927	100.57	96.861	96.186	98.232	101.68	94.019	96.971	91.954	88.792	106.08	103.77	97.747	98.649	99.394	97.419	98.673	102.16	94.084	94.792	104.58	98.789	96.704	106	92.032	95.775	101.07	103.99	100.61	100.92	100.94	100.6	102.25	99.546	97.308	103.08	90.76	98.249	105.89	101.86	96.077	98.708	107.22	95.903	102.61	100.43	99.416	105.07
107.56	101.91	99.512	110.85	106.15	110.93	104.57	106.16	107.05	102.08	99.438	106.92	110.69	102.29	103.43	102.26	105.58	106.17	106.61	106.78	105.16	100.79	104.23	118.11	101.47	105.69	94.952	105.73	105.63	101.7	104.19	111.73	111.7	108.98	111.76	113.45	113.04	102.75	109.11	103.8	98.666	104.68	99.904	96.122	96.933	102.58	110.21	107.99	99.822	101.96
103.76	115.86	107.87	105.15	107.72	104.3	98.454	112.69	105.11	107.3	106.71	107.66	101.88	103.54	112.75	94.748	107.85	103.63	113.85	100.92	108.95	107.17	95.119	104.19	100.97	103.95	97.812	105.33	105.26	114.81	105.27	106.25	102.64	104.74	99.723	105.88	108.1	116.16	103.02	101.27	107.23	99.6	101.12	109.19	110.48	102.29	101.53	104.09	110.94	101.36
102.73	100.4	100.51	102.25	109.08	113.19	106.57	102.51	99.903	107.34	108.03	102.73	101.08	105.09	105.53	106.39	105.17	101.29	110.49	101.08	111.9	105.64	100.24	110.04	116.88	107.23	105.75	104.24	98.268	99.07	108.25	107.05	109.56	100.78	110.05	105.59	108.76	111.27	109.8	111.11	99.133	107.15	116.92	101.63	111.28	116.8	101.23	97.374	114.03	101.59
103.28	103.83	100.8	95.069	103.57	110.41	92.371	92.182	97.67	97.82	88.622	100.14	107.85	99.19	99.516	101.56	95.579	92.36	99.259	100.67	101.81	98.958	98.508	101.41	100.23	100.36	96.196	103.42	100.01	100.72	93.301	101.08	98.903	98.024	107.61	99.844	97.927	94.476	100.39	102	100.69	96.507	93.821	112.63	100.99	104.88	96.267	94.969	102.65	107.08
116.1	110.94	112.84	115.19	115.18	107.28	108.59	117.42	120.67	122.77	117	111.39	116.95	118.13	113.71	109.55	113.89	103.27	108.27	121.59	116.81	105.38	111.64	105.71	117.61	118.83	118.87	110.28	105.5	113.34	108.36	117.33	105.65	115.02	112.27	114.72	104.6	115.33	109.77	118.34	107.93	116.34	105.41	125.35	112.36	108.31	116.7	115.84	107.13	118.8
120.29	122.68	119.74	117.47	122.71	116.82	120.56	119.79	123.29	118.17	124.73	126.75	125.59	114.93	120.17	118.61	110.03	113.89	119.56	125.67	122.46	115.12	119.18	124.14	116.43	122.45	111.23	122.7	120.33	117.97	112.88	113.12	123.58	123.27	119.61	117.99	120.49	122.74	126.87	118.33	113.85	121.72	121.55	118.74	119.32	127.02	126.8	128.68	113.24	120.1
110.98	112.22	112.45	106.09	96.042	102.1	102.03	99.06	98.902	108.19	104.54	111.3	103.41	114.15	103.04	109.98	106.53	103.32	106.59	109.07	106.14	102.94	103.42	109.79	102.75	100.28	111.65	110.12	104.82	107.41	100.48	113.45	103.37	104.1	107.78	100.37	104.65	108.88	104.98	109.5	106.22	99.922	109.64	104.11	95.033	100.31	105.43	105.92	102.09	105.93
104.07	110.14	109.99	111.89	110.75	117.47	109.99	114.17	110.45	105.42	103.54	113.37	110.54	117.42	107.78	111.18	104.85	111.5	110.15	114	116.79	114.2	113.17	111.42	111.23	104.39	116.69	108.59	114.36	113.92	108.12	106.2	113.32	105.37	111.07	111.74	99.555	115.74	108.53	109.14	113.91	109.99	109.1	120.14	118.63	110.5	116.87	115.1	111.35	117.96
114.59	113.42	110.43	119.65	115.39	124.03	103.93	115.03	115.07	113.85	116.79	119.03	111.56	125.43	116.46	115.91	118.38	122.52	123.25	118.47	106.15	116.45	119.56	116.97	114.77	114.53	118.36	114.54	120.24	123.02	128.56	120.43	126.38	112.64	118.72	118.41	116.23	110.49	121.45	112.9	117.15	114.68	118.97	117.72	110.84	122.8	126.93	124	117.1	112.56
110.58	120.07	106.65	116.56	117.55	124.49	116.86	118.65	121.14	102.32	115.19	106.66	115.25	114.18	118.57	114.84	111.01	108.58	110.94	114.85	121.94	111.02	114.36	111.88	122.34	107.88	114.37	117.22	117.49	121.21	116.88	121.85	116.37	123.89	114.99	118.65	123.9	116.39	117.63	120.83	113.69	126.62	116.9	117.6	125.51	118.87	119.83	119.49	106.63	116.97
107.84	107.67	110.55	108.14	108.49	114.04	103.24	113.86	113.32	113.74	111.61	113.22	118.71	111.31	116.21	109.02	109.51	114.29	114	112.09	100.7	117.1	119.18	102.61	120.55	111.76	112.38	121.35	112.9	110.65	118.67	108.62	111.74	110.1	107.44	111.63	109.85	115.14	106.54	112.24	111.87	112.11	104.74	103.59	112.74	113.14	114.62	112.65	111.8	114.93
104.89	113.16	109.06	100.4	103.11	95.95	105.83	106.17	106.64	103.39	106.76	103.37	112.77	103.34	110.79	100.01	107.53	115.04	110.28	116.4	107.72	103.7	109.58	99.227	107.73	111.91	99.685	100.65	110.76	107.04	103.27	102.15	110.44	101.89	100.15	104.7	111.52	105.76	103.55	108.58	103.26	101.83	105.74	109.75	103.18	111.21	111.04	110.51	107.78	102.92
107.85	112.9	116.55	109.95	111.1	110.54	116.96	118.24	123.79	110.29	119.96	107.49	116.75	111.39	108.78	109.27	113.06	114.86	113.79	108.01	109.03	108.68	107.2	106.37	108.11	104.58	106.74	116.58	101.11	108.15	111.11	112.4	108.01	100	105.34	110.76	106.52	117.06	111.74	107.11	112.06	104.05	105.45	108.35	113.23	124.56	110.54	105.34	112.33	111.1
99.244	101.51	102.07	96.848	103.09	100.2	97.356	99.077	110.35	97.589	101.12	88.569	103.43	104.06	93.231	101.57	102.36	103.03	100.1	98.979	95.35	109.48	95.297	97.813	99.464	114.72	105.18	98.454	97.976	90.444	103.07	92.964	105.67	96.278	97.188	96.315	99.02	103.29	101.04	106.66	90.966	92.556	93.828	95.133	100.54	99.322	98.419	100.95	94.673	109.02
107.8	105.46	108.7	109.06	119.45	112.63	107.88	107.09	103.12	109.23	106.89	107.73	106.12	107.16	108.06	105.9	102.48	111.97	106.48	109.84	94.055	110.41	112.02	102.66	108.44	101.68	105.82	110.47	101.07	120.73	110.74	114.6	106.59	99.946	106.37	103.53	107.78	103.94	106.5	101.68	104.11	102.39	104.48	102.75	105.54	111.97	109.65	103.8	107.01	111.43
104.77	94.652	97.605	94.946	105.79	94.601	102.47	99.826	99.953	103.77	98.552	102.92	98.887	103.04	95.192	97.813	104.83	97.601	89.928	104.41	96.096	99.991	95.968	96.473	101.79	101.83	110.67	100	110.4	106.72	103.21	100.92	100.32	107.51	101.88	97.154	100.82	99.287	92.951	95.161	108.96	102.98	95.913	108.73	97.242	101.55	118.46	98.084	97.694	91.921
109.4	103.3	111.66	99.24	105.18	110.79	109.18	101.61	108.02	98.599	100.21	105.63	110.16	106.25	110.92	103.81	112.33	103.82	107.58	106.09	112.58	110.41	102.61	102.71	105.05	101.06	102.67	115.09	113.81	108.35	115.79	104.48	103.72	105.81	110.04	110.27	97.487	112.7	102.7	108.18	110.8	115.5	109.62	106.8	113.59	112.79	102.72	110.01	117.52	117.3
112.55	124.18	114.05	111.93	112.42	119.3	113.96	123.56	119.34	118.55	115.39	123.61	114.94	118.58	116.16	117.32	115.75	115.36	121.67	112.57	106.92	118	114.41	122.39	116.14	113.71	116.15	118.08	120.28	115.67	118.65	116.38	123.47	112.07	116.62	123.02	118.63	115.14	116.59	118.14	116.7	116.84	114.54	117.87	120.8	110.69	112.25	127.46	119.49	123.66
111.49	101.57	107.65	107.06	104.41	102.01	110.97	113.82	110.73	112.03	110.91	105.2	112.62	110.79	119.26	104.46	105.25	113.07	109.63	107.48	107.17	102.27	102.66	114.9	106.06	95.83	104.49	111.38	102.21	98.42	109.68	102.59	114.47	111.48	108.08	110.54	93.955	100.46	106.09	105.47	104.97	110.99	105.67	105.21	101.73	102.6	120.83	106.49	105.12	111.22
105.01	116.8	108.33	105.33	117.73	103.5	115.6	121.76	114.96	105.89	114.72	111.56	112.77	114.25	108.51	110.75	114.26	115.16	111.17	119.56	101.03	111.73	123.35	109.29	116.27	115.34	111.29	111.13	110.9	110.86	103.49	110.16	120.5	103.6	110.38	103.92	107.76	116.72	104.7	114.46	106.59	114.6	110.25	101.9	115.78	113.95	113.72	109.57	104.27	113.56
102.65	112.83	111.6	100.76	112.65	104.63	104.86	108.7	108.79	109.5	97.658	106.44	101.36	103.06	101.67	108.34	99.708	105.5	108.57	107.03	100.72	107.54	108.86	101.92	104.38	98.728	105.41	95.698	105.82	103.7	100.47	104.91	106.35	119.55	110.22	100.8	101.8	100.63	105.44	101.19	100.01	107.12	105.32	106.77	105.31	103.87	104.35	102.3	96.109	99.237
108.61	115.38	114.48	115.82	114.55	102.43	111.25	107.37	104.06	104.69	108	114.98	114.55	104.62	115.27	111.92	111.77	109.44	119.08	124.32	104.94	114.27	113.31	106.86	116.96	109.82	107.21	104.85	113.24	102.82	113.87	110.01	102.99	116.57	106.95	115.82	113.52	105.56	123.51	114.82	103.64	109.97	114.15	107.17	115.49	107.68	109.45	115.57	108.61	105.08
101.13	114.86	116.78	110.64	106.77	103.01	116.25	108.77	108.73	105.29	112.22	109.08	104.29	124.29	113.41	101.34	110.67	107.97	103.49	114.98	104.96	111.09	100.52	104.47	109.95	113.29	122.46	106.56	106.55	120.24	111.68	108.81	111	106.65	107.2	109.23	103.7	109.77	108.61	117.36	108.98	107.71	104.14	116.93	106.06	118.91	106.42	113.71	104.55	109.45
99.562	99.001	98.783	103.21	102.69	108.27	109.66	112.87	107.29	107.19	108	106.13	103.87	106.05	111.14	104.49	101.67	117.86	106.02	111.61	110	100.88	104.16	103.29	113.13	115.93	110.59	111.28	107.72	105.8	104.02	104.42	117.69	99.735	112.17	107.5	107.89	114.18	105.82	100.53	99.265	105.22	105.8	99.057	103.95	111.61	113.39	103.49	105.68	101.89
107.26	103.93	112.64	103.26	110.06	106.22	109.98	108.84	111.26	111.3	111.59	115.11	111.33	115.17	116.6	107.97	109.27	122.31	114.39	101.56	103.06	113.84	103.45	116.56	111.52	103.9	117.18	99.781	98.749	104.34	111.61	112.34	116.33	110.1	110.38	113.17	105.74	108.54	110.43	105.69	109.12	107.21	106.42	105.31	113.45	113.05	106.48	113.23	112.15	120.08
100.39	98.103	108.78	100.95	107.03	102.57	97.539	107.36	102.11	110.32	107.36	105.11	106.9	107.29	116.47	102.91	99.27	98.701	108.35	107.91	104.72	97.783	109.23	110.41	109.76	105.45	106.9	95.571	100.55	112.17	106.98	109.34	104.59	103.97	106.73	108.32	103.63	109	102.07	104.09	101.65	106.91	104.29	97.211	98.32	110.11	97.176	97.355	101.35	100.67
111.17	112.52	110.79	109.58	111.62	110.08	108	111.04	109.32	98.416	99.616	116.18	108.34	115	112.99	109.03	103.5	109.74	112.54	119.5	114.92	113.7	116.84	117.31	112.17	111.53	109.53	111.77	116.68	112.25	113.51	111.17	103.88	106.07	100.58	112.01	112.59	108.14	107.78	113.67	104.06	110.2	109.47	114.55	112.3	107.51	105.65	109.02	107.9	102.09
109.28	105	99.955	100.33	106.8	102.89	109.55	103.13	108.08	104.7	110.83	113.53	118.76	113.74	109.53	104.89	111.86	104.28	106.6	108.27	108.25	97.767	109.4	106.37	109.63	113.5	97.353	106.26	103.3	109.74	110.83	109.06	103.18	112.51	107.9	105.3	108.51	105.28	112.62	108.44	104.36	99.833	102.45	112	102.75	111.39	98.363	103.59	110.2	104.52
114.69	115.56	123.82	118.81	119.39	126.11	115.68	113.64	112.65	120.19	109.19	118.74	120.09	117.56	110.34	112.13	121.65	119.75	124.58	109.45	120.1	118.29	110.53	121.64	117.2	121.28	113.68	112.17	125.92	114.96	123.2	108.5	114.47	118.48	115.37	112.36	122.67	121.23	119.02	117.01	114.19	122.09	123.8	114.93	113.67	113.5	117.85	122.54	123.6	113.09
119.38	112.4	118.33	116.67	112.68	120.49	106.83	107.48	113.2	114.97	116.75	115.46	107.36	109.27	114.79	109.01	112.67	109.15	114.73	107.23	119.7	104.96	102.87	116.1	104.82	109.73	108.03	106.75	117.52	117.45	111.9	106.98	116.71	108.11	97.549	106.54	105.9	114.18	109.46	112.58	105.62	115.83	116.88	109.32	106.48	111.39	111.78	114.2	113.48	111.51
111.34	107.55	109.7	104.36	112.47	117.34	113.44	111.18	100.63	110.5	104.16	114.4	115.51	111.55	107.21	112.86	108.79	112.48	107.9	112.99	104.98	103.49	104.66	120.36	103.91	115.87	102.05	107.2	111.15	119.57	115.2	101.75	108.46	103.33	112.36	110.34	98.108	111.51	122.92	109.36	114.65	110.8	111.3	117.69	112.21	107.33	104.58	111.82	111.51	110.21
102.67	103.71	111.37	116.87	107.82	113.58	113.08	123.02	110.61	118.47	113.36	106.84	106.74	113.94	119.74	105.04	107.06	108.81	111.7	102.46	121.35	105.98	110.3	110.31	100.68	115.63	111.44	105.85	115.55	115.2	110.67	108.32	114.19	110.91	112.65	117.52	115.76	105.24	116.35	107.66	104.5	115.05	105.83	102.44	111.15	111.14	103.46	111.68	103.86	101.77
111.3	109.05	118.25	112.37	108.58	114.43	117.81	112.71	108.7	112.48	107.97	117.71	121.12	104.02	113.62	118.53	110.77	112.1	107.64	121.42	117.35	118.14	108.09	107.43	113.37	111.5	118.04	102.74	107.92	109.35	115.92	114.84	104.51	111.86	111.78	111.95	112.04	117.1	108.51	113.58	112.6	108.74	113.67	105.36	117.28	112.74	119.01	112.09	118.73	106.44
109.05	109.68	110.26	101.63	108.56	106.33	100.73	112.15	106.52	102.22	106.22	106.07	109.05	99.806	109.07	110.95	99.464	102.32	109.43	102.63	97.949	103.5	105.73	110.58	103.84	120.49	109.54	111.13	108.83	97.321	111.87	104.18	111.78	108.94	108.74	104.64	108.45	115.04	112.14	107.95	104.27	115.89	104.62	103.39	104.57	100.6	108.59	109.82	107.66	98.864
119.79	113.18	113.82	114.67	117.67	103.84	103.7	121.95	106.19	106.42	105.65	114.1	109.57	120.23	111.63	118.38	113.71	113.58	114.96	108.7	104.5	107.49	118.78	115.05	112.65	117.68	109.6	111.21	115.14	104.35	118.22	113.22	113.48	115.51	110.41	102.15	112.96	109.68	109.82	113.19	109.76	108.23	109.88	107.18	114.74	114.33	112.12	108.73	118.85	107.69
104.91	95.781	103.63	104.77	97.92	99.523	94.595	98.166	100.62	97.909	108.86	98.56	100.98	94.51	97.04	99.452	107.19	100.06	98.866	106.33	100.38	96.821	106.83	101.21	99.345	104.51	99.373	99.965	94.441	90.153	89.47	102.12	105.8	98.333	95.566	98.714	97.279	92.762	97.637	105.16	93.276	97.61	108.06	100.51	95.415	96.456	96.053	94.443	105.8	96.315
111.67	106.79	114.15	107.8	111.12	119.21	116.21	115.95	113.72	111.88	110.06	106.06	108.22	106.72	118.39	112.06	109.83	115.2	115.89	100.1	113.53	116.52	111.28	114.26	129.59	117.31	111.44	106.37	107.13	111.35	106.01	117.93	119.65	111.69	112.52	108.29	116.97	110.01	113.72	121.27	115.28	110.27	116.05	109.42	114.07	107.57	123.88	116.64	113.96	117.01
108.09	114.76	119.58	111.85	113.55	106.09	112.87	115.52	116.39	118.67	109.02	108.96	110.22	119.55	110.76	113.95	109.88	115.19	108.6	118.11	108.06	107.16	119.32	112.89	116.22	108.74	113.8	119.27	112.19	121.83	103.87	110.45	108.94	109.52	120.99	112.44	112.05	117.8	111.66	118.96	109.58	115.84	113.71	111.83	123.59	112.06	118.63	116.37	111.3	114.18
92.92	101.96	112.21	102.65	104.1	102.32	103.26	108.03	98.927	105.74	96.234	103.24	99.172	102.58	98.622	96.238	96.792	104.65	102.36	108.09	98.545	103.51	99.303	103.27	106.06	99.961	96.603	95.508	102.4	104.09	99.415	100.58	99.893	104.07	95.293	89.634	103.59	111.67	99.852	96.337	93.867	98.861	104.97	95.584	97.195	99.36	104.89	112.13	106.94	110.02
115.34	106.67	111.02	113.4	104.72	105.28	113.29	106.2	102.96	104.58	117.63	117.53	104.2	112.88	112.24	104.13	115.45	102.26	107.88	118.41	110.75	106.03	108.35	102.71	107.38	111.55	112.29	104.04	109.38	105.25	108.04	107.23	106.85	116.19	109.87	109.55	113.64	114.84	114.39	112.65	112.93	107.1	105.6	107.25	117.9	120.96	111.47	109.64	114.85	117.91
105.88	105.95	101.37	113.87	108.89	109.53	98.167	110.63	100.02	116.21	106.93	101.72	105.42	114.89	99.564	111.48	108.48	102.27	107.99	101.45	100.81	98.606	108.01	103.94	102.28	103.38	107.17	101.2	99.414	106.5	104.34	110.58	106.54	98.852	110.52	112.68	103.63	108.18	99.541	102.43	112.26	99.589	112.22	106.43	114.51	105.72	106.33	95.776	98.823	95.906
95.982	99.428	95.663	100.89	104.38	93.842	103.17	105.92	109.07	96.051	103.79	97.256	103.55	94.883	94.016	98.457	108.57	90.766	90.589	96.813	98.124	98.559	98.405	109.85	110.75	99.915	101.45	100.86	105.08	96.183	95.31	100.51	95.391	98.796	99.959	111.56	97.443	96.606	102.79	90.196	88.812	101.28	97.981	97.985	90.534	102.16	93.643	94.513	95.361	93.184
99.469	102.68	103.51	102.62	98.735	115.93	106.36	101.5	99.414	92.284	107.07	108.19	90.328	99.976	108.87	96.227	100.8	107.34	102.41	92.99	105.92	107.47	101.83	100.44	101.21	98.062	97.575	103.42	97.976	89.021	90.947	100.65	97.587	98.6	105.73	96.727	105.03	102.71	103.68	100.35	98.45	97.702	96.4	99.401	98.478	95.923	102.51	99.223	107.97	93.795
121.5	122.14	109.5	128.03	118.25	114.54	122.8	119.95	114.7	119.97	112.63	122.7	109.28	111.61	119.81	118.75	117.89	119.17	112.76	106.19	110.66	116.49	118.36	122.15	117.63	108.73	109.17	121.62	121.53	123.9	118.6	115.01	118.42	113.63	116.94	121.49	118.97	113.28	119.33	115.98	116.76	110.16	118.62	119.08	109.28	116.36	118.41	124.55	126.4	119.4
102.12	105.12	103.72	98.209	104.66	96.037	94.047	97.855	100.43	105.15	99.968	99.207	100.77	94.675	105.19	96.555	100.74	102.26	97.556	102.03	101.69	99.836	106.09	96.918	101.93	100.43	98.184	103.28	111.04	101.41	95.657	99.527	106.79	104.3	109.58	93.728	101.22	105.1	95.177	96.669	107.81	111.75	95.124	98.596	99.715	102.49	104.96	102.18	111.03	92.767
111.14	113.46	108.78	100.82	111.37	112.47	109.45	112.84	102.73	116.91	111.57	107.84	103.19	108.88	110.41	115.78	105.43	109.5	108.63	106.04	112.2	107.18	109.2	114.46	104.49	114.87	110.82	107.05	116.89	107.49	105.85	108.13	115.53	108.85	117.3	110.69	112.2	109.81	114.45	113.51	109.61	113.64	108.99	112.29	104.37	122.7	113.65	113.51	110.17	104.15
106.55	115.41	104.5	109.21	116.44	109.7	108.69	116.76	112.17	120.25	109.76	110.1	114.16	110.55	104.84	114.61	107.17	103.51	109.84	116.6	112.23	110.75	116.4	109.48	106.51	102.63	115.67	113.36	120.12	115.6	101.68	110.03	107.06	110.66	107.34	107.23	106.03	112.45	106.04	113.68	106.91	117.31	112.43	110.23	111.92	104.7	111.59	106.78	109.98	115.44
112.73	103.84	105.26	107.47	102.22	101.59	110.73	103.2	103.92	114.74	114.65	102.52	105.95	105.29	115.87	109.12	110.86	108.1	103.7	107.98	110.29	111.58	109.67	102.49	100.67	99.442	106.65	108.48	108.19	109.23	113.17	105.85	110.94	103.94	105.99	100.85	106.23	100.38	107.08	113.55	106.7	105.69	92.72	106.34	111.76	103.32	110.08	103.04	104.43	110.73
103.52	103.11	111.36	108.75	100.25	106.12	101	102.77	100.27	102.68	106.32	98.016	110.9	109.76	108.82	110.5	105.9	100.94	108.82	107.72	108.99	106.16	100.06	107.23	99.216	101.41	98.317	111.27	106.2	103.26	101.25	94.581	109.12	98.811	111.42	111.73	105.95	103.14	101.7	104.05	105.6	100.31	109.32	104.84	101.19	109.31	107.76	107.3	107.88	110.7
106.62	112.71	110.75	107.93	107.07	114.07	105.87	108.03	111.76	118.52	117	99.831	107.05	115.66	112.44	111.57	107.31	104.49	105.82	109.48	116.11	105.93	114.34	115.26	105.52	105.3	115.71	113.92	111.78	116.37	112.29	118.31	120.26	111.55	103.39	113.75	109.38	105.93	105.18	102.95	109.7	107.84	101.36	108.46	110.69	114.52	114.22	107.27	104.52	109.19
102.81	108.48	107.9	108.01	106.3	98.822	99.38	106.07	110.48	108.73	108.5	108.37	109.2	109.62	107.28	107.14	104.01	101.48	109.92	118.89	101.64	110.14	106.29	114.34	111.48	104.24	100.12	100.53	110.31	106.01	108.91	103.71	103.75	110.63	98.604	99.115	104.89	102.61	114.99	100.55	102.37	110.19	111.37	109.63	101.61	112.01	106.19	107.05	121.13	112.98
108.16	119.65	112.31	104.54	107.81	107.46	110.51	107.76	122.86	112.63	115.86	105.93	120.42	107.85	120.93	112.73	110.38	108.62	118.01	112.39	118.69	109.72	114.42	113.13	114.53	104.93	115.6	105.99	117.75	112.41	115.24	114.34	118.33	122.42	117.52	108.42	115.83	112.1	121.39	106.12	115.96	117.83	121.11	114.82	115.87	110.03	112.07	107.74	121.02	113.99
98.98	101.11	102.62	108.41	98.992	90.156	101.23	100.39	96.35	101.7	103.31	107.12	101.78	93.874	104.48	101.45	91.792	105.04	99.247	103.36	101.69	94.847	93.823	103.12	106.51	103.21	97.969	102.43	99.197	99.673	95.465	98.375	96.794	105.96	92.965	98.843	90.74	105.85	98.126	100.11	102.04	99.777	97.707	100.99	99.908	98.772	103.89	107.77	98.65	107.88
109.85	111.14	105.87	107.83	118.6	115.09	114.92	118.98	114.26	119.13	113.64	120.02	104.91	114.85	114.38	117.53	111.72	111.21	112.74	123.05	111.42	108.18	112.55	112.23	111.47	118.35	109.26	107.55	115.99	108.01	112.91	114.48	114.8	118.22	113.13	107.11	115.9	107.45	109.25	114.24	120.54	108.27	108.06	105.98	115.51	112.83	111.15	120.85	107.94	103.99
117.67	110.13	111.77	109.94	108.13	120.57	109.92	119.54	118.34	109.75	105.66	122.54	114.84	112.61	102.88	114.08	106.66	106.85	115.89	114.01	112.99	106.9	111.77	112.82	115.55	102.07	107.57	110.83	120.63	106.04	110.17	112.19	111.34	108.32	97.883	115.02	110.46	118.14	109.26	109.55	107.96	113.81	115.14	106.72	121.18	116.24	111.01	109.37	119.7	122.67
96.905	96.03	102.96	99.991	101.44	98.517	101.08	91.826	107.31	99.19	104.89	99.856	89.787	96.415	97.39	98.48	99.919	93.397	100.94	100.18	96.118	97.187	98.819	91.306	100.31	99.829	84.137	104.83	93.812	106.63	103.06	98.763	100.3	98.384	94.963	101.76	104.77	97.962	101.62	94.964	102.1	102.46	103.74	103.24	97.772	89.824	102.53	98.022	100.88	100.44
119.55	120.08	117.68	115.12	113.66	124.48	117.91	118.97	115.25	116.55	111.93	119.71	112.31	115.28	114.14	120.07	121.22	118.31	122.89	113.14	115.34	115.67	126.4	120.79	105.61	112.79	122.21	110.2	111.36	118.07	117.1	117.48	120.91	109.15	125.22	111.95	116.27	118.98	118.64	124.21	118.67	116.09	120.76	119.89	119.2	112.45	108.65	120.67	121.02	113.65
108.49	100.72	107.94	104.85	110.48	105.77	110.87	111.21	105.9	107.57	113.27	104.67	107.84	103.74	100.36	116.56	104.6	107.69	105.15	99.181	107.72	102.33	98.239	106.33	110.36	103.51	102.79	104.59	104.39	102.98	106.36	102.33	113.35	99.758	108.91	105.52	100.57	109.05	110.07	95.908	115.22	98.075	104.72	102.28	110.92	107.44	107.58	109.76	103.33	101.79
102.87	104.62	103.61	108.16	103.99	103.6	102.61	102.56	99.975	101.82	106.75	113.22	105.44	105.63	98.851	106.55	100.41	112.32	98.848	104.9	107.43	97.991	106.21	104.76	107.61	109.11	113.72	100.46	105.77	104.98	105.5	112.04	108.95	95.906	106.6	100.78	98.322	112.2	100.32	107.43	103.62	106.99	106.52	104.97	108.09	104.11	105.11	107.52	100.02	103.96
113.86	107.64	106.47	97.581	106.08	110.32	116.91	116.87	119.08	115.8	113.73	109.72	117.03	106.87	120.03	115.36	115.89	117.09	107.37	116.54	117.09	119.61	111.99	113.04	105.67	116.24	113.82	106.67	115.78	116.98	106.97	116.03	115.42	108.42	117.65	105.06	107.92	106.14	115.31	111.82	120.64	114.12	111.48	115.55	108.82	103.34	119.2	109.66	98.8	112.43
88.962	95.951	102.67	98.059	98.751	99.749	101.34	100.61	95.567	101.75	94.072	91.705	100.09	99.83	95.254	100.49	104.52	91.324	95.285	103.49	100.78	100.99	101.17	98.407	103.67	102.07	101.94	102.76	90.629	104.97	98.624	101.15	98.473	102.92	105.21	101.33	103.93	103.8	94.608	106.99	99.084	105.23	101.19	99.965	102.86	103.93	97.132	90.59	103.8	106.33
111.38	109	101.41	99.361	102.69	97.601	106.61	103.21	103.07	114.94	97.717	110.87	108.83	108.37	103.78	110.19	100.4	97.701	97.069	100.25	105.87	104.69	110.09	105.26	91.307	104.3	102.5	102.05	107.68	99.769	107.6	116.46	106.89	108.9	102.68	100.19	100.13	98.668	106.72	92.609	101	111.96	94.605	106.02	98.08	112.5	111.14	107.4	103.97	105.07
102	109.31	106.52	105.4	102.12	113.54	105.12	111.15	113.01	109.35	107.93	111.58	113.13	102.53	107.33	97.268	109.4	104.09	104.76	104.03	96.483	106.98	106.61	118.11	95.608	106.61	108.4	112.83	103.98	105.6	104.39	106.99	102.99	107.41	97.956	105.82	101.42	105.24	107.18	102.29	107.09	109.76	101.24	110.74	109.12	100.53	104.34	99.112	108.12	112.68
112.38	110.74	101.93	103.34	102.8	97.86	110.47	100.66	98.19	105	109.03	109.75	106.49	104.61	98.704	103.04	111.24	105.95	107.71	94.646	92.816	110.39	111.39	98.343	108.86	98.07	104.25	105.69	106.28	107.31	108.39	110.8	111.19	101.97	101.73	103.99	104.81	110.43	113.93	107.69	105.95	106.34	101.36	108.82	103.67	110.11	99.902	102.85	112.78	106.65
105.87	106.74	99.682	104.39	110.84	97.36	114.4	102.59	102.61	102.57	104.29	102.4	97.135	110.09	104.24	106.04	100.86	108.89	104.57	103.61	103.49	105.46	110.22	108.21	95.943	108.01	101.48	101.91	101.21	103.89	100.32	105.85	100.88	101.5	113.85	102.07	102.15	105.74	105.73	105.81	113.23	115.05	99.316	104.49	100.72	106.35	107.58	109.57	106.66	101.9
110.84	107.62	106.59	108.39	106.02	104.93	107.69	107.09	110.16	112	109.2	99.793	97.067	98.38	107.33	104.39	117.65	105.79	102.76	110.21	95.745	112.44	100.67	109.16	103.55	95.399	105.47	91.205	106.84	102.06	99.589	104.25	93.148	114.96	103.06	113.02	109.16	110.75	112.6	106.48	109.72	103.21	109.59	105.64	109.34	106.2	102.64	87.689	105	106.92
97.928	99.561	107.02	100.7	98.135	103.83	98.067	92.475	100.35	98.379	105.46	97.422	90.995	105.37	102.19	98.577	104.61	93.277	100.02	99.079	98.721	98.995	108.3	97.405	90.022	91.983	86.619	102.79	102.59	98.246	102.67	101.95	99.935	100.34	96.303	98.359	105.91	98.997	100.96	93.369	100.07	97.538	102.22	97.515	95.113	97.944	102.99	108.48	90.918	97.363
112.98	116.1	110.14	106.33	107.84	115.54	104.42	117.39	110.58	111.29	114.13	102.12	102.42	115.1	108.97	107.27	104.74	101.21	118.99	112.11	112.04	112.28	116.78	109.39	108.78	117.2	105.89	108	116.49	109.81	113.35	109.71	123.4	105.07	108.52	110.51	118.88	106.35	102.69	103.82	105.85	111.73	112.65	117.55	106.37	105.46	115.28	109.58	111.83	114.89
102.21	113.68	106.71	102.74	109.66	104.94	104.41	99.614	105.78	105.48	103	110.7	108.61	107	112.33	113.04	109.84	106.16	109.32	106.78	103.46	113.54	113.14	101.4	106.89	110.01	105.32	118.28	106.19	103.2	103.98	110.9	102.99	107.81	111.76	106.08	103.14	98.041	112.2	102.47	106.39	107.31	101.35	105.39	111.23	113.04	99.672	102.22	108.01	103.18
109.81	120.41	111.67	111.38	106.37	117.81	115.39	113.6	105.01	103.1	111.78	112.64	107.53	114.56	108.43	109.03	110.01	100.92	118.24	118.58	117.56	116.95	112.2	112.46	125.84	122.89	109.54	119.56	108.63	106.43	117.67	110.14	115.67	112.78	121.85	113.33	112.26	118.91	109.04	118.36	111.41	116.82	115.47	123.65	102.82	106.84	112.36	111.3	108.85	107.22
120.41	107.99	104.76	122.91	104.68	109.28	110.56	104.2	112.98	112.73	101.75	116.71	112.54	103.63	117.48	112.89	109.47	107.48	116.98	93.023	112.01	112.62	105.64	103.49	108.39	101.99	105.75	103.92	111.49	107.96	109.25	102.23	110.18	104.15	114.94	110.56	114.18	112.73	110.79	112.46	113.98	107.39	112.05	113.5	107.8	105.19	113.44	108.21	104.11	118.26
114.91	101.66	106.68	105.76	113.84	112.1	104.66	98.13	109.39	99.309	94.45	106.34	103.55	106.05	107.46	108.21	102.74	111.01	103.99	104.94	100.31	108.5	103.29	111.13	115.54	122.17	104.44	113.88	107.45	113.19	112.2	107.42	112.18	105.44	104.89	107.29	105.37	98.639	106.03	105.92	103.14	115.66	110.37	107.6	103.57	107.29	111.8	100.04	106.5	100.96
116.39	112.74	103.81	106.58	116.83	107.06	110.26	109.14	113.53	118.57	115.08	119.42	109.63	109.13	118.23	108.39	122	112.5	108.48	109.74	93.145	106.18	106.95	109.36	113.2	110.15	117.41	108.09	115.84	111.21	118.43	115.1	116.65	109.45	106.99	105.9	112.11	110.92	109.02	119.12	111.72	106.11	98.957	112	116.77	112.51	106.36	101.88	94.536	109.07
115.2	109	115.12	104.5	113.17	115.83	115.55	106.9	109.96	110.73	109.23	117.6	120.72	107.74	107.8	107.62	106.38	107.35	109.45	110.61	114.44	104.17	101.31	108.14	107.12	114.67	105.2	103.99	107.5	106.93	104.36	113.36	111.71	119.31	107.05	101.54	111.87	110.96	106.35	111.85	115.49	115.33	113.38	105	108.83	113.5	109.18	116.11	115.41	112.75
115.06	114.21	113.96	118.12	122.58	108.2	114.15	121.78	117.13	117.53	117.4	121.07	114.9	111.54	116.93	120.74	106.8	114.87	120.39	117.14	119.38	118.73	121.03	115.98	117.58	120.76	119.12	110.58	109.53	120.33	118.4	110.74	118.69	129.64	113.94	109.64	120.41	119.27	123.56	117.14	120.58	105.05	109.83	117.13	114.23	117.26	117.24	114.21	113.58	116.37
103.77	121.79	112.07	112.15	125.33	108.59	106.74	115.73	117.64	106.66	116.73	99.283	108.13	112.99	112.47	115.42	106.4	106.95	107.58	113.25	118.49	115.03	115.46	119.53	108.14	108.83	110.6	112.28	111.28	114.52	110.36	111.67	119.69	108.66	112.73	113.37	112.13	104.22	113.76	113.34	109.52	108.66	116.02	113.95	114.87	114.11	108.79	109.51	112.53	108.99
109.95	107.1	102.65	109.72	100.76	110.91	109.98	110.63	113.22	115.21	106.6	109.86	111.24	124.86	112.27	115.81	107.96	111.92	111.43	118.58	112.04	100.46	108.76	112.93	107.26	116.71	117.23	115.26	116.03	102.76	109.04	118.88	106.26	107.7	115.27	110.69	112.87	104.65	108.84	116.16	108.62	120.04	109.11	115.86	108.45	109.74	114.27	107.68	101.82	117.71
108.59	113.46	101.74	108.68	108.72	122.43	111.86	109.99	116.11	116.75	107.28	116.24	119.79	122.33	118.49	111.54	100.7	100.47	113.29	110.46	112.73	111.19	104.06	115.63	113.88	109.31	106.13	114.5	114.21	121.42	113.66	113.05	121.26	108.77	104.18	109.23	110.03	111.94	116.38	112.98	105.45	121.96	110.31	113.15	116.62	117.83	107.93	113.56	107.61	106.46
91.402	103.16	92.646	100.23	103.05	95.861	104.6	111.28	101.07	107.19	102.28	104.7	104.53	110.6	114.41	111.99	98.527	104.39	105.78	106.94	109.92	106.84	110.59	109.56	105.25	113.76	104.46	111.19	110.58	98.087	110.15	100.89	99.218	99.731	115.14	113.4	106.01	104.28	109.22	107.76	109.65	96.061	94.116	107.01	104.7	102.7	107.73	103.57	102.9	104.66
113.61	106.99	115.39	106.12	109.1	104.95	106.32	118.09	102.19	111.57	111.79	105.7	107.97	101.61	92.791	104.91	100.72	110.36	102.15	107.81	95.058	108.01	109.49	106.71	101.76	104.26	105.76	103.49	100.76	99.139	110.1	106.64	109.72	108.17	103.74	112.28	98.572	110.99	106.19	107.08	108.51	106.88	96.844	108	106.7	106.68	102.17	97.728	101.64	110.57
104.03	98.805	107.99	105.58	105.38	115.94	111.55	97.081	100.06	102.05	104.58	110.73	90.437	107.17	104.03	109.54	117.5	108.07	102.36	101.84	97.711	105.18	104.39	100.84	103.88	111.15	109.98	108.17	104.82	105.31	107.84	108.29	98.578	107.87	104.35	102.18	113.92	98.344	111.09	110.09	104.43	103.18	102.51	103.79	110.85	115.45	110.09	104.69	105.41	106.81
108.64	105.97	110.05	108.91	103.31	112.61	109.1	99.275	105.12	99.019	102.25	105.33	107.15	102.39	95.792	109.92	106.63	105.22	103.53	103.42	92.282	96.114	105.41	101.05	99.535	98.938	103.52	106.87	93.576	113.03	107.03	100.37	98.317	101.89	103.89	105.83	94.804	106.95	94.553	108.38	112.03	108.47	108.96	106.4	109.35	106.45	98.12	111.9	109.2	103.91
109.75	112.51	116.43	116.29	106.95	107.13	114.39	107.87	119.23	118.42	110.02	105.59	117.35	104.28	114.04	108.92	108.5	111.93	108.89	114.55	117.41	106.44	113.32	105.69	106.35	113.99	111.42	109.16	107.45	106.24	105.76	120.23	116.79	112.2	114.96	108.52	112.16	121.87	105.75	119.13	110.25	99.525	112.43	124.03	118.13	125.9	111.63	114.45	109.45	109.55
112.11	109.2	100.61	102.5	111.12	102.8	108.95	101.05	113.86	108.8	95.743	103.28	105	101.43	99.626	108.23	114.78	111.95	105.33	101.8	103.56	108.17	107.87	104.69	106.89	105.39	105.73	108.11	104.49	99.394	107.85	94.933	104.76	104.74	102.81	115.84	105.48	100.82	117.57	105.41	108.86	113.52	107.38	102.16	104.72	102.13	104.87	100.93	105.42	111.86
93.155	90.488	110.4	92.943	102.33	105.96	109.69	103.91	103.18	95.693	102.63	109.88	97.594	98.111	98.03	100.63	99.862	94.601	94.852	101.19	101.13	108.3	103.61	98.191	97.693	95.625	103.43	92.786	96.681	94.844	95.045	102.23	111.03	97.383	100.26	104.33	98.845	107.86	96.625	96.67	98.337	94.418	99.587	98.011	98.94	101.92	96.421	100.02	97.366	95.839
99.216	107.23	105.69	103.92	100.25	111.26	99.848	100.93	107.65	102.23	113.39	101.1	107.15	98.205	109.26	108.47	107.11	99.856	110.83	111.72	102.7	99.337	111.94	101.36	102.15	104.9	103.93	102.44	101.95	104.39	99.861	101.76	98.02	106.3	106.28	101.82	102.81	101.74	108.98	99.592	105.01	110.72	111.82	117.73	95.85	106.56	106.56	102.03	107.93	101.41
114.85	113.95	117.16	116.65	120.24	106.73	117.9	114.12	107.19	106.82	115.08	115.66	111.98	109.02	111.66	106.38	115.22	115.68	112.83	107.72	115.01	114.35	112.36	110.68	116.48	107.49	111.5	106.83	112.6	113.47	108.68	108.41	113.68	118.2	110.66	109.97	112.8	109.14	110.59	120.58	115.59	101.44	117.91	110.01	103.6	113.64	118.77	113.2	110.46	114.7
98.157	112.41	102.29	105.08	113.11	98.522	106.41	108.44	107.94	111.76	113.32	104.86	111.17	97.322	110.49	95.56	106.55	111.57	104.56	105.51	105.86	104.61	103.09	106.84	92.207	101.17	104.47	111.78	107.32	110.41	109.76	100.9	102.93	105.02	106.53	113.94	95.166	116.26	104.34	104.37	103.56	105.03	106.66	110.23	104.54	105.48	106.33	107.67	109.51	108.46
115.29	106.91	113.18	116.38	113.1	114.27	114.38	109.15	118.61	114.52	108.99	111.5	116.65	110.39	106.79	107.91	109.9	108.26	107.6	119.17	110.91	109.62	110.32	112.21	103.19	105.85	110.54	106.68	102.09	106.81	110.33	108.62	112.27	115	118.31	115.44	109.3	110.11	103.06	108.7	116.31	110.25	104.76	108.02	108.26	118.84	106.68	109.44	115.76	109.56
112.75	113.93	107.06	112.38	111.34	114.03	105.94	118.77	117.59	118.27	109.82	110	113.85	111.65	113.35	102.62	117.94	108.42	115.06	115.7	110.1	107.14	106.77	104.28	113.49	118.49	106.66	108.6	113.17	105.7	112.85	117.3	113.2	106.91	113.47	104.96	108.33	110.92	111.02	108.29	109.47	112.59	114.44	111.84	107.93	112.85	111.33	108.17	105.37	111.17
106.96	104.03	107.49	110.02	112.07	107.46	109.71	118.5	108.85	116.37	113.33	107.31	112.52	112.06	108.91	103.57	108.95	104.48	120.32	119.92	113.99	105.36	108.59	109.05	111.64	118.18	111.96	116.1	108.4	119.22	110.83	113.38	107.06	113	109.24	112.81	112.86	101.83	108.81	107.64	104.84	112.88	115.87	112.16	109.8	110.16	103.2	110.63	110.31	101.82
99.873	103.03	104.89	109.1	100.28	98.627	92.463	105.89	96.719	93.393	102.19	101.91	104.71	95.94	94.658	97.87	100.7	96.087	101.58	103.93	102.05	99.951	102.76	104.42	99.51	93.636	98.441	93.244	98.727	111.74	97.101	103.76	102.69	108.34	104.94	105.09	90.561	101.33	97.846	102.49	98.281	92.958	112.56	105.85	99.544	101.17	98.921	98.404	103.17	107.09
97.317	98.306	105.08	103.22	101.15	111.22	103.27	105.25	100.42	103.98	102.81	110.98	113.02	104.72	105.02	105.35	106.72	105.41	102.23	99.452	99.579	101.16	98.144	105.74	103.24	102.19	99.001	102.33	100.02	106.94	101.07	103.59	111.16	97.318	114.61	109.82	99.918	107.99	104.38	100.14	107.64	103.4	107.44	113.5	99.052	101.94	101	99.474	117.84	100.12
106.56	109.61	97.783	105.87	106.42	106.36	103.07	107.45	105.55	93.056	109.85	107.55	111.05	111.47	110.34	102.37	98.791	105.14	97.878	109.1	109.62	108.38	101.66	105.38	102.03	101.19	98.461	108.78	108.75	109.56	120.94	99.318	108.99	115	106.21	103.62	103.81	103.34	107.99	106.16	101.81	104.86	113.07	100.39	113.15	101.66	103.04	102.22	109.53	106.43
93.647	90.859	104.97	97.396	97.53	105.34	105.36	99.486	100.12	99.2	93.903	98.511	97.013	94.307	103.93	97.218	103.37	97.431	90.804	95.521	96.797	99.079	107.87	96.32	100.56	103.59	99.144	92.956	91.586	99.708	103.05	108.83	93.224	94.022	100.23	97	97.495	99.512	100.98	101.18	104.34	106.41	91.876	102.12	104.73	106.97	92.025	100.27	99.044	98.413
104.69	101.47	104.54	101.6	101.73	100.73	107.1	105	101.38	97.12	112.15	107.37	101.01	98.927	104.64	106.72	99.669	100.53	100.61	105.99	111.37	106.2	103.82	99.773	97.43	98.871	104.47	104.68	102.23	114.99	103.49	104.45	99.777	101.05	104.27	101	102.39	101.86	105.89	106.51	102.23	96.384	103.07	99.674	111.93	110.44	105.15	86.596	100.38	100.18
119.89	104.56	109.49	107.97	106.06	112.06	108.82	111.02	120.61	111.63	108.58	118.62	119.9	101.69	109.51	107.42	113.85	110.86	108.47	116.75	115.12	110.59	115.18	107.68	108.28	109.68	107.77	114.7	116.18	108.61	114.38	107.75	117.72	108.04	110.85	107.31	114.51	111.3	109.15	108.24	110.62	109.14	107.68	115.06	112.03	115.13	112.21	112.19	110.34	104.82
102.18	103.25	97.792	106.6	116.54	103.47	101.82	113.32	103.22	109.04	101.01	104.43	104.89	98.052	102.12	114.42	105.36	104.69	100.93	112.45	104.15	112.77	106.86	110.15	107.28	106.72	99.808	100.07	103.73	106.49	106.35	105.69	99.991	111.73	97.606	104.5	103.45	107.88	101.93	109.9	103.7	110.47	102.33	109.84	108.8	96.279	107.3	100.33	107.65	105.22
104.78	116.33	104.32	102.6	101.48	101.05	106.87	99.242	110.88	100.19	100.81	93.798	113.46	113.42	115.45	106.62	112.45	105.57	105.04	101.97	91.177	101.96	113.33	108.48	114.72	108.58	96.871	106.04	111.83	103.88	105	106.86	104.22	103.71	105.18	103.18	111.82	101	111.58	107.02	114.36	98.765	107.99	108.5	105.84	109.15	101.54	107.87	98.785	115.01
105.9	94.768	98.347	100.28	99.732	100.32	94.532	98.835	91.654	93.865	97.109	107.22	101.73	106.28	105.92	102.02	93.716	95.927	97.323	95.55	102.92	103.98	97.655	99.64	109.8	102.59	103.39	102.37	94.419	94.186	98.803	93.091	97.69	104.57	101.8	107.51	103.58	99.274	95.038	91.656	108.81	91.48	101.61	97.182	98.275	96.601	105.89	99.312	109.97	93.6
118.39	115.51	103.6	121.37	113.79	109.21	109.76	101.93	119.33	111.9	117.66	116.92	112.91	113.17	105.38	115.48	107.25	107.85	108.89	112.33	115.55	120.77	108.04	108.3	116.59	107.23	105.95	114.63	101.9	120.99	111.05	115.32	113.79	112.36	115.86	105.39	114.81	113.19	109.56	108.32	105.94	105.18	112.17	106.71	107.97	108.76	120.9	112.89	107.48	116.64
99.917	105.76	106.31	105.4	99.296	91.06	103.83	110.38	110.32	101.23	104.12	108.39	105.23	107.91	107.96	110.05	113.26	105.39	112.06	101.06	113.28	115.57	112.82	93.442	106.4	104.1	101.28	102.42	99.647	102.38	97.74	108.24	99.763	102.98	106.17	108.54	107.81	101.99	106.44	110.24	97.884	110.24	96.964	110.54	106.41	105.4	105.43	102.02	108.77	110.98
105.28	103.87	97.53	114.8	100.08	107.17	111.46	102.23	109.01	98.014	104.93	98.276	95.917	108.14	99.37	105.14	103.09	108.49	109.61	107.24	102.58	102.66	113.84	104.22	108.63	102.14	106.15	104.68	112.81	113.06	107.57	105.13	99.576	106.41	107.74	110.41	116.35	109.29	99.474	116.16	104.55	106.24	106.96	103.7	113	98.873	104.49	102.9	100.12	98.29
104.14	110.23	112.41	114.33	110.32	103.35	115.04	110.48	109.12	106.16	104.3	114.26	114.24	117.09	103.76	112.07	106.56	113.39	111.96	108.37	107.3	109.21	110.66	113.47	115.61	110.94	108.99	109.44	109.26	106.08	114.14	112.8	119.69	114.07	106.03	111.87	112.81	112.36	120.4	109.67	103.12	103.55	115.59	108.55	108.93	115.31	105.27	123.37	117.73	112.97
109.18	115.67	101.45	109.97	112.16	106.96	108.19	103.49	108.18	116.14	107.6	119.96	116.12	104.71	112.56	105.71	120.53	111.69	108.98	112.57	111.05	111.8	108.98	113.29	117.24	104.89	112.07	114.44	113.5	115.26	112.66	113.61	105.69	118.69	111.23	108.77	108.85	120.82	103.43	114.21	114.19	103.78	111.89	108.25	106.35	113.2	109.88	109.33	118.41	113.12
105.65	110.05	106.15	102.48	107.44	108.74	110.33	108.04	96.805	95.712	100.57	111.21	101.24	104.74	99.049	105.51	108.86	110.28	103.1	106.22	110.45	105.43	112.16	104.16	105.89	105.99	94.715	106.93	111.25	100.08	103.16	114.5	99.637	106.19	97.36	100.68	106.39	108.49	100.99	101.52	96.191	99.446	110.17	97.711	104.35	94.027	108.36	109.28	111.91	107.22
102.11	101.23	95.4	106.32	98.666	99.599	97.591	98.593	96.022	102.19	95.002	96.312	95.082	95.208	94.835	106.22	113.37	102.26	93.733	109.07	101.5	99.952	103.94	107.7	100.63	105.74	100.95	97.133	93.778	106.79	113.62	96.86	99.422	99.064	93.137	103.71	101.72	102.71	99.18	102.92	103.43	103.44	93.275	105.28	102.93	105.82	98.027	97.308	98.207	100.92
99.836	105.14	99.559	102.6	106.28	101.99	102.41	95.846	107.36	106.37	96.78	100.19	107.43	97.076	98.851	98.668	104.45	103.24	96.542	100.83	98.509	100.37	107.83	97.583	101.14	95.352	91.99	100.52	102.88	100.68	90.147	95.42	105.43	93.248	99.58	104.68	97.179	102.46	102.03	99.896	97.838	101.28	95.704	96.782	95.531	99.752	94.107	89	94.061	111.83
110.34	111.48	109.44	116.12	109.33	114.3	118.7	111.57	113.35	116.84	111.01	122.18	113.9	117.35	117.23	108.21	104.8	110.54	122.51	114	104.61	112.77	117.43	108.88	121.38	115.38	110.86	114.02	108.37	115.45	105.52	113.42	113.94	108.49	107.98	117.62	112.02	104.93	112.04	114.55	110.37	99.585	110.23	109.82	113.54	115.63	101.93	117.77	113.43	112.13
110.38	102.36	98.746	93.966	93.796	97.569	111.63	100.55	107.49	109.98	102.9	96.079	98.618	112.74	112.99	98.584	99.791	115.01	108.92	104.79	101.84	102.44	96.884	105.68	108.05	102.92	117.09	105.23	104.11	106.45	102.15	105.6	92.238	108.97	109.54	98.702	105.55	97.268	102.13	105.73	110.75	113.76	102.65	113.2	114.36	108	102.55	101.93	111.64	102.28
110.02	113.57	120.08	108.67	104.77	103.57	104.94	106.86	100.51	107.61	106.57	110.08	117.31	97.818	108.63	104.56	109.91	111.47	118.83	109.97	112.17	99.713	111.14	112.43	104.73	111.13	109.03	114.75	112.54	111.34	108.5	105.42	97.327	110.76	106.96	116.05	103.71	111.9	110.15	111.35	110.15	102.8	102.68	104.37	106.96	116.86	111.42	109.74	117.07	111.43
106	112.32	108.49	109.82	110.94	107.26	111.92	117.95	109.95	117.42	112.21	113.09	105.24	115.03	113.03	104.34	107.26	109.06	110.19	104.54	113.89	103.82	110.97	119.46	107.15	112.25	114.26	114.83	107.77	108.13	111.73	114.01	112.69	106.72	114.91	113.86	113.42	105.34	116.16	116.78	120.43	109.47	120.25	117.55	105.94	113.82	118.64	103.72	101.89	111.64
107.89	110.35	105.98	104.64	112.93	107.96	102.51	104.92	113.46	110.47	105.83	111.23	118.79	104.36	104.89	107.15	104.06	106.2	109.31	98.998	96.465	114.98	108.36	103.55	106.2	100.02	104.47	105.89	100.59	112.51	103.68	110.62	101.77	103.07	104.88	112.59	101.88	103.36	104.84	100.29	101.21	107.16	100.77	106.84	101.67	105.99	111.73	108.93	112.99	109.26
114.95	108.69	112.36	118.3	114.44	108.62	112.96	110.17	103.17	102.17	113.96	111.84	108.85	112.61	104.16	114.42	105.97	116.47	105.43	115.84	108.67	116.66	112.31	110.49	101.6	109.37	102.1	102.63	121.02	112.43	118.95	114.35	108	115.89	108.97	116.57	110.4	105.47	113.88	115.05	112.79	104.12	114.79	112.62	104.51	115.45	107.7	114.16	116.08	103.62
109.25	106.07	96.76	96.006	111.88	99.853	95.429	97.411	102.8	103.67	105.81	103.58	96.195	102.42	103.47	108.7	100.11	106.12	95.32	98.033	99.047	100.71	94.448	109.71	105.23	110.58	102.32	103.49	98.649	96.659	107.65	100.44	89.574	104.08	105.32	107.16	95.226	97.123	105.41	101.51	104.65	105.2	105.04	101.71	99.192	97.931	103.36	106.37	95.357	94.387
120.99	122.41	121.42	118.1	128.15	111.42	110.44	117.76	117.04	120.36	118.38	109.9	125	115.76	107.95	117.64	121.72	115.46	113.56	119.59	118.92	121.29	124.18	116.32	124.22	126.83	108.88	124.73	114.14	112.59	113.14	120.33	117.05	118.75	112.09	110.49	112.84	120.99	111.83	115.35	119.09	112.42	110.79	110.94	118.21	126.9	119.56	118.65	126.59	118.92
109.74	127.44	110.12	115.82	110.61	114.25	115.9	106.24	112	111.23	108.41	111.7	114.4	114.15	108.33	115.3	106.95	119.84	109.91	113.17	111.64	110.19	111.88	105.91	110.65	103.9	106.03	105.76	113.08	105.75	103.99	116.39	108.89	107.9	108.94	111.04	111.15	109.98	112.16	107.68	115.84	107.86	113.33	112.49	115.9	107.81	114.77	110.09	113.17	118.31
100.07	98.249	114.79	107.71	107.04	105.92	105.77	110.27	108.11	114.88	107.56	107.33	113.58	112.04	102.79	110.18	107.81	105.3	118.61	118.4	109.05	114.51	104.94	110.09	109.72	113.58	111.85	106.98	110.79	112.65	108.41	113.2	110.45	108.77	117.72	113.09	111.44	108.06	104.17	113.03	112.06	105.44	98.291	113.66	112.01	118.54	100.19	107.32	107.68	114.39
115.66	115.39	112.02	107.84	117.34	119.21	112.95	106.64	107.02	106.87	116.27	108.84	115.75	112.44	109.51	112.71	115.74	115.39	119.32	111.61	106.38	118.43	114.11	114.37	112.12	112.67	106.55	107.41	118	115.85	112.59	102.72	117.18	112.52	119.12	110.03	106.36	107.19	112.44	114.63	109.73	121.71	107.81	112.13	109.41	121.56	107.4	99.777	112.81	110.81
98.233	107.76	103.72	106.29	99.726	104.75	113.91	97.823	107.55	101.51	105.57	105.03	102.61	109.58	109.7	109.65	115.03	98.955	95.817	111.05	105.16	115.65	100.55	106.47	110.71	110.67	104.6	111.58	104.87	113.66	109.26	114.58	103.97	105	116.28	104.45	102.43	104.44	102.23	109.7	101.73	110.68	101.3	109.28	102.37	113.34	106.43	102.94	106.99	103.85
102.47	105.01	105.13	101.25	106.16	99.748	110.04	99.788	106.71	107.14	104.21	116	100.43	108.75	95.447	101.11	112.99	101.08	103.65	96.734	100.6	98.407	105.19	106.53	94.436	100.01	102.64	113.71	100.52	101.78	102.46	97.504	106.48	103.21	104.9	100.28	112.93	105.39	98.418	111.61	99.739	97.514	112.29	101.05	114.15	107.58	109.72	108.66	111.54	103.9
101.98	97.415	100.66	101.52	96.247	91.517	100.56	90.67	107.44	99.691	91.687	96.144	105.81	103.56	102.11	97.87	91.836	96.898	101.13	102.66	99.523	97.253	100.35	100.7	104.54	98.72	105.98	99.821	99.996	101.96	101.17	99.768	95.728	104.33	105.1	97.095	100.93	100.36	99.771	96.744	99.392	104.22	107.79	108.97	95.811	102.52	106.5	106.05	103.5	100.82
112.78	100.25	120.56	103.74	103.85	106.29	117.8	106.11	115.24	110.5	108.05	99.887	104.54	101.86	102.83	103.41	103.5	101.1	108.04	114.74	111.29	101.31	104.01	106.47	106.26	114.28	102.15	109.54	98.37	110.66	103.56	107.65	109.1	97.404	105.37	108.24	108.75	103.26	95.065	107.43	99.466	107.01	110.32	115.53	104.41	95.653	100.62	114.79	114.6	100.3
111.94	109.71	103.6	112.56	103.08	108.35	108.2	114.32	116.11	106.36	102.98	117.14	107.68	108.46	115.73	102.91	112.02	113.89	107.35	120.59	114.67	113.4	104.66	110.37	114.43	110.45	113.2	95.834	107.86	115.64	104.03	108.86	108.65	113.49	110.1	111.89	117.74	106.06	108.3	114.51	104.74	114.71	110.43	107.2	120.15	105.66	111.68	109.34	109.8	112.98
103.25	106.13	113.28	105.51	110.59	103.05	103.98	102.11	105.11	108.2	104.7	107.56	103.79	102.46	104.72	108.39	100.79	107.81	104.1	104.84	109.4	102.53	111.21	100.45	99.789	97.131	110.1	109.76	104	110	102.63	107.76	107.48	99.778	110.99	107.89	107.92	104.19	109.56	98.541	115.07	106.51	109.56	101.46	109.07	106.7	111.87	100.26	95.456	102.72
107.97	111.96	97.478	108.47	113.95	97.761	104.83	100.87	102.48	105.97	109.11	101.42	106.19	101.42	113.31	104.16	106.41	104.55	111.8	97.353	102.23	106.98	106.84	107.04	103.71	113.34	100.94	106.4	107.44	106.78	99.908	97.602	109.21	112.8	102.94	97.32	97.328	109.53	96.56	104.8	106.88	104.16	109.44	101.5	110.33	109.56	102.47	99.847	100.96	102.12
101.31	110.94	109.65	112.21	108.45	105.38	107.49	112.35	109.91	100.44	101.74	118.44	108.34	109.08	109.7	114.76	99.519	98.031	104.18	109.97	113.06	101.74	102.64	103.75	103.36	101.18	100.02	106.95	116.73	104.12	106.95	101.29	101.17	102.67	107.04	101.37	107.34	114.83	101.66	106.46	112.57	107	111.69	105.33	108.99	107.13	108.71	103.13	105.31	110.68
100.17	107.5	106.44	107.63	108.52	107.47	99.092	108.16	110.5	98.929	117.01	100.06	105.42	102.49	105.42	108.01	99.272	104.6	115.65	104.87	104.86	108.05	104.68	111.45	104.89	108.45	109.52	108.92	109.6	106.03	102.78	102.27	96.49	108.47	112.51	111.72	107.39	101.04	102.42	97.652	112	97.365	106.95	103.66	99.942	109.64	103.55	108.15	104.57	109.66
99.469	121.63	107.57	117.07	117.42	114.11	113.9	113.43	109.45	104.4	110.4	106.67	112.22	111.1	111.62	111.84	108.64	114.73	112.63	107.14	108.19	111.1	108.1	119.09	106.77	108.35	117.63	106.89	114.04	109.65	105.45	107.88	109.36	111.65	103.68	98.814	115.17	115.21	112.44	107.97	107.66	102.46	110.98	118.29	111.3	105.43	109.93	101.05	108.6	104.45
94.919	108.04	98.962	102.51	89.087	110.78	102	95.471	98.21	101.24	96.354	98.938	95.554	108.7	101.15	98.78	102.67	95.053	98.742	97.868	100.11	100.87	96.049	107.27	93.995	99.378	103.85	100.32	106.94	99.266	102.9	101.25	106.28	105.41	103.8	111.86	95.404	97.439	105.92	102.27	107.57	102.28	103.2	102.83	106.79	100.98	103.76	103.86	109.47	99.521
99.834	97.432	95.936	104.56	98.332	111.05	111.91	99.37	102.74	96.45	103.59	106.99	101.17	101.82	102.5	105.34	96.517	107.16	100.48	101.75	90.011	94.062	104.03	98.56	106.08	94.137	102.07	101.82	100.3	100.82	92.713	107.07	100.87	107.43	105.02	100.68	99.617	105.45	90.882	103.33	100.14	108.24	94.839	95.039	97.874	100.54	97.886	95.062	103.13	110.86
103.99	110.46	108.8	103.74	106.94	95.252	104.47	102.38	103.45	106.48	109.04	105.42	105.48	102.35	111.61	107.84	102.47	102.71	112.67	105.34	107.94	91.815	105.08	112.3	109.85	101.95	103.88	104.08	106.4	113.03	111.49	110.81	105.97	103.17	105.23	105.22	112.16	106.17	99.807	109.82	110.45	102.25	92.778	105.65	108.99	100.62	101.84	101.78	109.89	98.885
114.22	112.17	116.55	115.03	108.58	112.08	101.04	119.23	107.68	107.67	113.39	113.66	107.66	111.46	116.06	109.11	107.01	113.09	112.77	112.95	109.58	114.96	109.26	117.69	110.57	112.92	114.03	107.03	105.29	118.66	107.64	114.75	106.46	106.08	107.82	122.29	117.37	120.49	108.87	116.72	119.42	106.37	107.25	107.42	126.93	113.13	117.84	96.536	114.08	120.77
108.81	103.88	110.38	102.35	102.93	109.38	103.7	103.53	97.925	102.5	111.85	108.61	115.75	100.81	98.838	108.14	104.78	108.17	104.99	98.163	100.18	105.03	107.46	109.55	107.79	105.79	105.33	107.28	112.17	98.281	109.21	109.33	101.25	103.74	112.46	109.35	105.86	105.72	111.52	102.06	105.96	101.92	99.479	101.1	109.4	100.09	113	103.36	108.96	102.82
102.91	101.16	98.75	104.92	96.28	97.676	103.08	101.97	97.206	98.488	103.63	103.71	104.44	100.52	102.96	95.226	98.856	93.186	98.867	102.06	102.76	102.08	101.09	98.755	89.498	91.622	95.188	90.97	84.145	93.708	95.518	101.03	99.783	105.66	107.18	99.176	99.87	102.42	103.28	109.29	98.312	97.904	99.016	99.293	102.13	103.52	102.45	97.404	104.52	101.03
100.8	98.687	108.91	112.79	114.41	109.59	103.94	107.37	104.86	107.39	111.27	103.92	105.14	102.65	99.66	114.74	107.89	99.735	98.825	103.65	105.59	108.23	103.56	107.06	102.81	108.69	96.273	104.97	105.99	102.91	106.32	100.94	111.42	108.02	105.63	112.99	106.87	109.31	97.734	113.92	100.39	100.34	102.3	110.16	104.64	113.4	117.62	108.94	105.73	110.29
123.89	112.72	113.07	109.33	117.49	117.77	121.27	122.29	113.89	114.11	105.13	119.06	112.05	99.663	111.91	108.99	107.54	117.09	106.99	119.49	113.04	113.84	117.58	116.89	106.47	109.06	105.07	117.18	112.37	103.28	111.98	119.87	110.17	111.4	114.37	109.2	110.06	107.25	106.59	118.28	109.85	110.08	106.27	109.41	118.61	109.64	103.27	111.26	106.45	118.22
114.63	110.24	113.56	115.49	109.85	115.84	110.33	113.15	105.63	107.24	113.92	111.75	120.3	109.07	106.92	114.43	113.52	104.28	109.12	122.61	110.93	116.79	118.52	111.4	115.64	110.09	115.34	119.8	114.47	105.31	111.37	102.37	120.6	113.62	109.25	118.03	109.21	102.15	124.96	110.74	104.15	115.06	111.27	108.49	103.62	109.72	107.79	108.79	113.64	105.94
102.99	106.66	102.47	106.24	104.8	100.32	107.9	108.6	106.01	104	99.33	100.81	106.86	104.37	102.86	114.73	100.6	101.7	101.02	109.69	103.62	113.25	98.641	104.01	103.08	110.25	100.97	101.28	111.36	96.572	103.77	110.69	114.22	107.76	111.82	106.42	109.26	102.82	97.227	106.64	115.33	99.158	100.54	102.82	105.94	112.23	108.37	95.306	102.19	103.42
94.552	102.38	105.67	107.21	112.24	98.942	103.86	103.48	102.85	108.03	107.81	100.86	106.94	107.92	103.79	100.85	107.59	103.61	108.22	104.98	101.5	103.36	98.427	105.24	109.52	104.75	105.55	110.37	111.75	102.67	99.344	104.86	100.6	102.27	103.9	113.94	103.86	100.29	107.44	100.89	98.615	109.04	119.16	105.12	98.391	101.56	108.18	113.59	101.77	119.28
102.38	100.66	109.42	107.71	104.61	99.673	103.07	102.94	102.83	112.91	105.6	94.101	104.68	109.18	100.52	101.05	99.93	104.74	105.12	104.93	107.9	101.23	98.828	108.76	102.57	103.46	104.85	102.5	107.81	110.43	99.047	102.29	108.76	103.76	99.121	115.63	101.52	112.41	105.11	115.07	107.63	105.54	102.18	113.07	106.94	106.32	100.17	101.93	100.35	112.75
107.33	104.06	106.95	104.93	97.112	99.04	109.56	103.16	106.68	100.82	105.55	98.934	106.16	109.64	97.935	110.44	109.21	102.49	102.31	112.84	105.41	105.46	112.1	100.91	105.2	104.91	101.44	107.28	104.01	95.071	101.38	117.7	111.1	105.03	105.55	104.3	107.53	101.96	121.52	114.73	102.31	110.22	102.12	99.399	99.717	104.9	105.01	106.21	106.95	110.25
104.87	109.1	106.84	103.17	110.13	101.68	105.69	106.44	106.14	98.512	110.42	104.1	107.02	113.97	109.83	112.65	102.13	104.1	105.44	96.166	104.37	102.29	106.09	115.56	106.61	110.06	115.91	97.242	107.43	107.74	110.47	111.07	104.44	113.02	99.862	106.31	98.185	101.38	108.23	107.32	110.22	104.96	107.23	100.71	108.85	105.4	111.06	101.05	110.21	100.62
109.49	108.54	107.38	95.636	105.6	113.6	109.12	101.29	108.07	108.98	99.306	102.44	106.35	111.6	107.59	110.4	110.29	102.52	103.28	114.34	102.68	105.54	104.14	101.93	114.52	107.8	101.07	101.27	111.6	112.79	106.84	99.098	107.78	115.95	107.76	112.11	104.89	101.77	113.93	110.05	109.98	108.37	101.11	101.43	96.896	106.67	106.06	111.16	100.97	102.86
110	103.32	97.854	107.17	104.27	103.4	101.87	108.13	107.57	107.18	97.773	100.73	103.11	107.91	103.18	108.31	102.55	109.87	109.35	107.51	103.23	109.03	108.91	107.84	98.373	108.56	104.17	104.06	114.49	113.33	112.09	106.7	100.63	104.74	111.13	102.64	97.985	106.65	112.82	99.743	110.72	110.95	101.6	105.95	104.28	104.99	105.71	97.689	97.557	100.53
116.86	105.75	104.36	116.82	114.36	110.96	113.5	116.51	118.62	113.04	117.38	111.38	107.26	110.23	120.5	122.27	117.67	114.66	102.18	108.5	112.77	105.84	118.19	111.23	111.96	116.88	109.88	117.21	104.75	116.94	122.33	113.4	106.99	106.99	112.21	113.01	111.67	110.13	109.08	102.96	113.85	118.55	118.25	113.41	118.76	111.17	112.28	110.37	113.58	117.35
112.62	102.14	103.52	108.06	105.21	105.63	108.13	101.19	99.335	100.45	110.86	111.5	112.71	107.37	108.28	105.29	107.84	105.1	101.78	106.28	102.22	104.02	104.55	114.75	108.29	108.61	103.97	109.11	106.56	109.02	105.05	96.2	110.99	99.689	101.54	96.526	105.95	108.05	107.14	105.77	105.73	97.421	114.63	104.23	103.79	107.35	106.18	105.9	104.45	104.56
105.79	115.23	110.97	111.4	113.51	109.63	113.64	114.49	110.52	111.92	115.94	107.23	112.1	106.83	109.24	106.8	118.65	116.75	112.27	107.49	109.9	115.64	115.53	114.97	121.91	116.55	116.41	119.94	105.92	97.748	116.35	117.94	109.95	112.89	112.09	110.09	112.93	112.63	117.92	107.29	109.1	105.08	115.28	114.87	113.28	117.24	122.34	111.83	111.75	110.43
111.19	111.39	111.03	109.83	106.74	117.69	98.246	112.65	108.67	115.86	108.37	112.88	108.61	115.3	104.95	106.27	103.04	106.07	109.58	107.13	110.42	108.74	118.33	110.64	117.76	108.55	106.36	116.27	118.72	101.41	103.31	109.09	106.82	115.17	111.51	110.93	111.37	106.79	109.86	112.73	112.66	113.34	121.24	104.49	111.79	107.88	111.67	105.76	110.42	106.01
100.57	108.99	103.01	103.97	97.907	105.43	108.14	104.09	100.4	103.39	109.48	99.781	106.41	110.21	107.28	104.36	98.65	106.86	108.3	107.64	98.619	97.512	112.3	100.37	102.11	108.71	109.34	99.101	99.161	98.983	103.52	108.41	105.1	98.644	97.061	108.83	104.23	107.17	108.22	107.94	109.82	93.635	110.15	108.47	111.29	104.1	107.06	106.15	111.1	107.67
110.91	109.43	109.73	103.55	112.18	113.48	98.559	109.01	100.33	101.8	112.04	115.31	100.58	104.56	113.04	104.05	104.06	101.63	107.9	108.18	104.96	103.1	107.98	107.91	112.65	107.43	115.59	111.05	109.52	112.67	99.56	114.55	104.07	110.42	97.3	103.15	106.77	101.97	99.729	117.44	101.4	105.31	110.11	98.263	109.12	113.13	102.41	113.14	103.5	105.64
112.64	107.3	106.92	108.38	109.8	104.57	103.14	106.58	110.68	108.23	101.37	113.19	110.04	112.85	111.38	116.25	101.61	103.53	106.02	107.34	109.24	111.48	106.34	111.06	115.93	107.71	100.06	103.66	120.03	107.1	102.51	112.5	111.5	102.03	105.56	110.16	108.41	106.46	107.84	109.63	106.18	108.56	109.99	114.29	116.94	105.57	108.29	112.22	109.13	110.69
113.49	106.35	104.8	117.47	111.04	117.32	115.92	111.01	114.43	99.359	102.87	114.61	108.16	113.92	118.81	116.25	122.78	116.62	116.34	110.41	109.36	109.43	106.89	115.35	106.97	108.98	106.68	104.44	115.6	113.68	105.12	121.67	111.07	118.62	114.23	122.44	112.65	103	115.41	110.61	117.4	106.86	113.57	112.93	112.92	116.52	123.21	110.58	107.13	109.93
109.98	96.769	97.045	106.66	106.92	105.92	95.425	93.777	105.63	100.96	95.98	100.2	107.16	92.366	100.49	101	103.75	100.69	99.511	101.55	102.58	91.651	106.14	97.871	98.749	107.54	99.101	101.68	101.31	95.38	98.605	98.242	96.06	103.16	103.44	106.19	105.38	105.61	105.6	96.788	99.072	100.53	98.526	98.054	98.834	102.96	95.487	95.875	99.668	110.41
113.82	111.81	110.92	111.01	112.6	115.69	112.82	113.21	113.91	112.95	109.79	107.72	107.78	118.22	116.82	117.44	109.47	108.25	106.01	112.79	106.13	113.95	111.45	118.2	114.97	116.96	110.62	102.54	110.68	111.21	114.43	114.08	115.93	112.49	117.05	106.13	110.47	116.92	106.09	103.36	121.04	105.59	108.17	105.49	104.4	111.92	110.42	118.98	102.38	122.95
117.05	112.95	116.61	119.33	112.83	115.5	114.6	117.39	118.36	119.15	112.07	119.28	111.67	113.07	121.98	102.18	105.24	105.93	113.94	104.98	113.72	112.23	112.55	117.62	112.74	108.66	118.93	112.11	111.71	108.77	112.22	110.23	109.73	107.04	113.39	109.58	107.13	119.02	114.17	110.69	115.1	112.11	113.11	109.76	111.05	118.38	111.01	109.1	113.81	109.44
126.7	119.28	115.15	119.68	114.79	118.43	123.37	112.63	108.37	109.62	117.66	115.43	118.86	118.48	110.62	115.71	120.4	112.85	119.59	120.38	111.17	108.7	112	115.93	111.97	111.78	119.26	115.56	129.08	116.26	109.07	112.75	120.6	118.8	124.63	120.67	111.1	116.64	112.91	113.68	108.58	113.04	127.06	125.48	113.05	121.32	108.32	120.86	119.62	109.66
113.22	111.94	101.5	114.8	109.94	115.66	116.73	103.73	107.09	107.34	109.83	105.41	109.06	110.82	113.48	110.53	112.71	103.97	113.51	108.61	108.93	116.72	118.78	114.96	117.14	115.41	109.07	110.85	113.5	108.47	115.65	112.31	111.67	111.88	109.14	108.8	108.19	108.07	100.66	110.76	109.92	103.86	108.64	109.52	115.01	114.56	116.5	104.15	115.15	103.97
118.08	111.6	118.7	118.89	114.96	115.67	109.55	116.14	115.29	110.08	109.56	114.79	116.82	113.48	111.01	113.56	112.1	112.88	113.98	110.18	106.15	109.37	123.22	110.25	115.1	114.86	118.16	112.22	111.83	111.01	113.68	105.44	111.94	114.56	104.22	105.39	118.21	99.575	112.58	113.97	110.13	116.13	110.12	117.7	105.27	110.2	111.45	116.21	113.2	110.2
100.85	100.88	94.443	102.41	97.361	93.132	104.97	98.4	101.26	100.35	102.99	96.433	98.692	100.21	99.553	96.585	100.22	96.996	101.85	102.83	101.42	99.596	94.469	99.894	103.48	94.044	101.3	99.936	104.95	104.62	108.57	97.64	102.12	111.18	106.69	96.506	95.587	92.996	97.038	102.16	100.98	96.213	99.297	99.614	112.08	99.334	99.92	101.4	102.61	101.71
97.61	98.152	100.88	95.931	110.85	103.68	101.68	99.841	108.56	110.41	101.37	97.95	100.22	101.55	112.77	106.53	106.75	104.94	112.21	105.52	104.28	115.9	102.37	108.1	95.414	112.82	108.48	103.67	99.149	102.61	98.034	110.46	105.92	102.64	102.41	105.5	107.12	99.732	113.44	96.129	100.02	110.24	104.05	101.76	100.12	99.534	110.04	104.18	112.86	103.74
110.36	104.64	104.48	106.09	104.74	108.47	103.63	98.797	107.68	92.326	106.11	113.39	111.61	102.61	106.79	102.36	110.23	113.4	111.54	111.29	107.38	105.46	104.12	113.83	107.88	106.92	116.77	103.42	109.65	105.72	105.6	103.62	93.021	112.51	102.23	103.33	97.457	107	115.72	108.37	107.17	96.406	112.25	111.68	97.154	109.73	109.39	103.69	107.33	110.94
104.1	112.41	100.1	105.27	102.46	107.19	111.84	105.72	90.404	106.33	110.16	102.91	95.022	103.39	101.25	106.9	102.88	112.19	105.49	114.38	111.75	101.96	117.93	104.8	101.88	99.739	99.962	114.97	108.38	104.77	111.03	103.98	99.292	112.44	106.73	102.88	109.31	108.4	109.62	109.52	105.02	108.1	110.75	111.02	94.913	108.01	106.28	111.68	104.23	101.59
118.07	121.5	116.28	117.14	107.76	124.18	115.31	116.55	126.41	112.32	117.45	123.2	114.13	117.28	120.35	123.38	115.91	120.34	117.21	121.23	105.76	123.34	112.11	107.44	116.54	116.48	120.06	117.96	110.21	117.3	115.29	118.1	118.01	119.64	115.27	117.31	111.43	105.32	115.92	122.26	121.95	123.02	123.92	113.63	115.87	124.22	118.79	121.82	119.69	123.42
116.92	118.12	108.37	115.38	115.41	100.17	118.63	102.33	116.19	97.223	108.9	108.77	113.23	112.54	121.46	109.34	105.06	112.53	112.81	114.73	107.65	117.94	116.51	114.5	111.88	106.85	105.41	114.41	116.59	117.33	112.46	110.32	112.3	106.82	113	106.85	109.17	109.78	110.15	112.09	115.25	111.13	104.26	116.5	120.6	110.45	124.14	103.79	111.05	106.18
105.63	104.61	112.01	107.07	110.22	107.34	108.67	117.37	116.7	113.68	116.37	111.61	108.42	112.73	112.3	112.86	111.34	116.66	120.75	112.32	114.72	112.61	111.66	115.49	115.96	117.29	109.59	106.99	118.92	109.44	111.72	114.1	112.38	108.31	118.57	115.62	115.7	117.95	112.46	115.42	107.75	108.5	113.15	107.69	109.43	116.74	112.29	118.22	114.46	110.56
114.57	120.4	102.01	108.19	111.53	114.44	117.31	107.78	106.12	102.46	114.22	109.92	115.27	112.26	111.05	101.82	113.59	117.34	101.69	115.33	107.4	114.16	116.87	108.76	118.37	113.74	113.98	112.08	124.12	112.54	107.39	111.71	121.13	107.56	107	114.95	119.37	105.52	107.44	109.65	112.06	107.54	114.79	109.02	109.64	115.16	107.24	116.31	115.87	111.45
110.96	102.04	106.53	92.256	99.48	106.62	109.58	96.627	109.46	102.08	99.654	102.05	103.24	111.08	107.57	109.5	96.948	108.55	101.34	103.19	101.47	105.67	104.82	105.79	108.53	92.034	115.1	102.32	107.4	99.705	104.21	100.79	107.12	108.31	99.062	100.92	105.61	107.43	107.64	108.76	103	105.31	98.186	107.17	109.17	98.42	104.94	103.33	102.24	99.226
93.186	102.64	107.27	101.26	100.63	96.245	101.39	109.37	105.23	109.21	97.023	106.29	101.61	103.41	110.05	107.9	116.71	103.02	110.22	111	107.78	104.83	101.63	108.81	105.81	102.84	105.15	98.528	94.9	111.14	103.67	101.11	103.59	103.56	101.71	109.83	108.45	103.63	108.52	103.42	110.73	108.52	108.77	107	112.96	101.73	100.26	95.493	105.63	101.77
105.43	105.33	114.03	111.04	111.55	109.89	117.21	108.8	108.63	109.3	110.96	114.32	105.72	113.26	113.49	111.41	106.06	106.83	108.45	112.96	116.11	117.36	109	112.45	119.51	111.11	107.76	111.1	112.06	112	115.05	111.82	110.24	115.5	109.49	107.51	108.75	106.25	113.18	109.08	113.89	107.73	108.78	105.83	112.42	101.9	115.84	109.88	107.02	105.1
106.73	115.29	108.87	110.24	116.34	115.39	113.22	112.12	107.6	106.5	115.19	113.28	110.16	108.23	110.34	105.29	104.13	117.49	124.17	110.53	117.04	111.41	110.34	113.09	101.43	110.98	107.65	117.62	107	113.3	115.86	100.9	112.88	116.74	114.79	108.68	119.16	115.07	105.47	118.13	98.575	115.26	102.01	116.61	112.04	114.91	111.13	109.32	121.12	115.79
108.12	94.918	94.246	104.24	102.6	101.1	100.7	100.52	95.541	100	103.23	95.297	96.525	104.11	100.93	97.904	106.9	96.836	96.502	98.908	100.24	106.51	109.59	92.951	102.13	95.126	107.06	99.199	99.666	106.04	111.68	102.62	108.06	104.12	101.11	100.77	100.26	95.172	96.99	108.64	99.678	102.15	105.4	100.5	104.32	100.7	97.074	104.14	103.88	85.998
108.4	96.865	118.48	99.161	102.11	98.474	107.7	110	107.64	106.28	109.9	106.38	106.3	102.38	109.82	97.627	107.23	100.88	111.49	99.384	102.51	109.22	106.64	99.944	116.45	113.08	104.85	110.65	107.83	106.05	111.01	105.13	106.91	103.83	110.12	105.73	99.914	105.63	99.783	108.83	101.68	104.72	100.26	115.42	99.263	108.63	104.33	99.738	101.42	110.5
110.41	107.51	107.1	112.45	122.49	117.66	103	103.53	115.16	106.11	109.4	104.57	110.39	117.32	112.3	113.18	113.96	105.64	105.86	111.33	110.95	116.87	107.74	106.2	110.07	114.36	107.01	112.31	117.13	111.19	116.54	106.35	107.63	108.8	105.8	101.11	102.26	112.64	106.64	113.16	110.04	103.6	111.93	113.11	117.41	109.57	113.34	109.2	109.69	111.79
103.29	103.76	102.58	107.53	95.632	103.66	93.908	104.95	102.4	103.84	99.514	107.36	91.47	100.79	109.56	92.36	96.546	99.42	96.549	103.23	97.732	102.72	102.59	96.221	97.62	99.832	103.19	93.436	104.36	93.136	96.57	102.48	100.33	98.006	102.11	95.431	99.904	98.256	96.806	111.11	104.16	102.63	99.67	99.267	104.22	97.089	96.164	104.12	92.804	100.02
104.74	101.77	103.21	106.31	99.553	104.76	109.6	103.6	94.886	97.05	99.707	102.79	108.2	103.08	109.75	94.819	104.44	107.34	109.03	110.09	91.818	91.93	105.8	109.97	99.924	103.57	100.91	101.17	102.08	100.87	101.86	107.72	99.22	107.47	103.64	108.31	112.61	109.32	100.04	109.28	105.09	102.58	111.93	109.87	111.37	105.57	104.05	104.95	109.57	114.04
100.83	103.61	99.055	102.09	99.842	105.58	96.475	97.392	109.87	100.5	100.42	107.54	99.116	100.78	93.885	95.551	100.06	94.24	93.681	96.639	96.229	107.53	102.43	102.98	91.89	101.62	98.101	98.102	102.4	98.838	104.88	105.77	99.435	95.694	105.55	104.27	91.472	96.997	101.66	92.54	111.86	96.085	93.288	103.69	97.59	101.09	104.68	91.761	103.89	97.397
105.15	116.17	106.44	122.19	108.08	103.29	117.94	112.67	106.77	119.77	110.56	115.28	122.15	103.91	116.04	111.36	115.81	110.29	112.27	116.31	116.31	105.28	109.7	111.3	106.68	109.98	113.96	110.28	110.49	114.17	117.45	109.52	111.24	115.47	108.81	114.18	106.1	109.33	105.31	114.41	115.47	120.26	104.15	106.82	106.51	121.1	108.2	109.74	108.53	116.33
98.375	110.24	101.3	112.67	109.73	104.11	108.04	102.72	96.569	106.79	103.63	100.54	109.27	95.129	106.02	108.84	110.72	108.56	97.958	102.76	108.6	97.797	109.7	108.6	112.76	112.45	110.82	103.3	111.59	105.73	102.37	107.72	100.09	105.39	112.26	102.32	111.49	108.47	113.26	103.62	106.12	107.21	104.45	105.46	106.93	101.35	99.969	111.07	102.86	109.01
107.11	106.3	102.5	113.69	104.55	98.242	103.21	109.17	107.73	100.94	106.75	107.5	112.77	98.269	105.15	100.01	102.63	106.35	100.58	104.07	108.01	100.64	100.67	99.923	99.191	107.03	101.86	100.18	107.74	105.16	99.562	102.08	95.581	108.91	114.02	104.87	103.08	114.67	108.31	102.38	104.3	102.94	108.74	111.54	104.45	103.8	109.26	104.58	104.52	110.08
94.041	99.912	91.527	97.57	102.7	97.529	101.01	103.24	97.159	88.071	100.89	98.893	97.523	96.44	99.713	85.006	99.389	106.57	101.95	102.21	100.89	94.722	96.31	100.27	100.68	95.695	104.8	102.71	93.99	93.874	97.835	94.934	101.7	103.85	96.295	100.09	103.46	99.93	102.23	100.41	101.65	97.981	96.177	98.706	102.07	103.06	104.82	90.423	101.24	99.136
104.26	96.465	105.73	107.23	112.67	103.95	109.6	91.954	101	109.91	99.933	105.51	108.75	94.46	109.55	104.66	97.05	109.16	112.9	107.54	101.56	106.24	104.42	102.77	105.35	115.39	101.98	99.265	108.96	104.96	103.24	109.85	102.78	110.98	102.38	112.4	104.3	110.99	108.13	96.692	106.04	104.46	99.828	111.02	103.08	103.95	106.77	106.62	99.554	105.77
104.07	102.28	113.37	105.11	121.94	113.01	102.35	117.36	115.54	109.17	103.13	112.31	114.75	106.12	100.99	108.94	108.95	107.76	106.45	104.38	112.13	123.62	109.21	119.13	115.44	109.83	108.65	107.67	102.92	115.65	118.49	112.14	117.99	115.29	101.53	113.67	106.71	106.61	118.07	115.8	105.15	111.22	116.78	107.16	100.25	117.02	111.59	114.05	108.63	107.62
110.13	115.7	108.63	116.4	113.87	111.19	105.97	112.29	119.82	113.69	109.28	113.42	110.12	120.81	109.41	114.49	118.76	107.76	106.57	115.31	112.36	111.77	113.32	104.18	115.78	112.97	117.75	116.93	109.88	106.99	113.38	111.32	110.83	105.91	107.76	111.83	107.99	105.06	109.44	104.04	108.41	111.38	114.13	115.4	113.36	111.4	109.1	104.93	107.58	112.67
107.95	92.169	98.069	105.34	101.15	98.291	104.85	95.114	99.411	90.84	97.944	98.498	103.93	93.806	108.57	95.824	111.74	98.584	103.18	97.06	93.58	100.24	98.683	100.17	97.095	101.45	94.059	109.47	101.75	99.529	104.77	94.764	97.157	101.54	99.653	97.818	96.982	98.886	103.7	96.755	92.265	103.94	101.09	107.25	98.936	101.45	102.37	103.47	91.653	98.597
110.22	112.84	106.92	108.2	117.83	102.1	116.54	101.75	108.84	107.46	110.59	109.35	106.02	113.04	112.69	102.71	111.58	116.38	111.95	110.7	116.14	106.66	116.22	103.61	111.87	108.83	108.35	112.54	111.16	104.53	104.74	109.52	113.37	115.06	109.25	111.45	114.62	106.82	110.95	112.99	114.74	114.69	106.93	104.23	125.04	108.98	104.32	111.63	115.12	99.883
104.95	111.91	111.23	108.79	120.37	110.16	108.12	114.13	107.41	109.18	107.98	110.87	111.79	120.9	106.48	117.07	120.04	112.99	111.4	110.99	108.75	109.15	108.16	115.2	104.91	110.72	108.39	106.34	114.96	118.69	115.34	113.55	112.93	119.5	114.95	117.06	113.75	115.04	111.98	120.27	110.97	112.33	119.88	120.61	113.99	111.46	117.37	98.008	120.52	110.43
106.8	98.692	96.876	99.966	104.93	110.31	105.64	106.42	101.47	97.16	106.58	112.36	100.16	94.635	98.227	109.35	101.61	101.24	108.17	101.19	107.64	112.2	104.68	107.18	113	97.814	106.77	100.56	110.05	102.28	103.51	111.07	96.353	108.55	98.859	108.3	106.4	93.717	109.81	101.09	110.45	110.71	108.71	100.21	104.79	105.11	109.11	100.1	115.05	114.74
105.4	108.99	117.13	111.3	108.73	109.25	101.39	101.35	102.89	100.94	109.73	105.4	94.915	104.07	103.07	107.88	111.37	112.44	103.66	106.66	102.72	102.73	109.64	105.44	107.76	103.49	106.17	102.13	100.25	97.833	108.49	105.91	105	104.05	107.29	107.74	106.57	106	109.9	104.79	101.96	105.29	98.804	95.295	96.73	98.655	105.87	101.59	99.608	105.21
118.06	109.61	108.41	109.7	110.33	104.24	106.53	107.57	108.29	112.95	107.46	110.63	115.6	114.87	116.08	120.97	108.55	112.75	109.76	111.14	110.79	105.48	105.79	109.8	109.04	109.12	107.89	106.01	110.23	106.72	113.43	111.16	115.8	110.52	104.18	105.54	106.45	117.18	103.06	106.59	120.29	105.76	103.84	116.05	105.45	113.36	114.69	118.25	119.82	110.99
99.386	112.82	100.97	98.602	103.75	107.24	96.131	104.89	99.291	99.508	108.14	101.52	109.01	109.8	92.187	105.62	105.74	106.55	105.31	108.98	100.87	96.938	103.96	102.55	106.48	106.79	105.07	103.81	102.59	101.4	104.64	110.32	104.94	111.24	105.31	107.8	101.66	106.89	104.12	103.71	100.06	98.768	103.29	108.68	103.28	107.17	99.019	98.747	102.82	111.49
114.68	104.97	104.52	102.31	107.9	95.466	92.994	100.81	106.32	103.62	102.76	104.85	96.458	94.685	93.832	90.466	106.87	95.21	106.71	93.747	95.9	108.79	96.314	110.1	97.219	95.487	101.62	112.37	101.13	104.19	108.91	94.291	101.32	109.98	104.11	97.667	102.35	95.369	102.79	103.81	98.654	101.67	95.301	99.557	103.93	100.27	101.64	102.86	108.63	94.698
106.75	115.35	99.039	105.48	117.17	104.99	103.97	104.81	91.853	110.97	98.999	102.17	108.11	104.81	111.22	112.41	107.6	99.112	103.65	106.89	114.23	109.58	113.1	104.85	107.38	117.01	110.39	102.14	100.56	111.4	107.29	111.42	115.43	107.77	117.26	105.23	111.63	103.95	110.82	107.32	101.34	108.16	97.663	107.81	105.72	106.06	107.51	110.2	110.24	108.73
105.66	103.78	103.65	109.29	100.07	93.506	102.25	104.98	102.81	106.75	102.52	99.729	99.545	93.063	102.47	99.57	104.64	95.795	98.355	95.895	99.042	100.32	107.51	98.209	101.48	101.07	109.31	100.57	95.547	101.82	97.924	98.707	99.146	104.63	105.44	104.99	94.662	106.98	94.21	97.002	109.18	102.09	98.275	102.6	101.87	99.249	97.032	107.22	102.4	105.48
120.12	114.96	113.35	117.6	114.48	120.72	120.33	116.79	111.12	112.55	118.42	118.96	115.55	123.07	117.42	113.42	120.37	122.32	118.03	121.28	125.98	111.05	110.67	129.6	115.93	114.27	116.1	121.92	125.89	110.11	117.28	119.26	117.59	115.68	115.21	105.98	117.73	111.52	113.64	113.23	116.8	105.36	111.81	110.51	116.02	115.03	118.18	113.49	109.7	118.2
105.36	100.82	103.85	99.135	104.11	104.12	104.87	100.56	110.75	108.06	101.27	104.71	97.27	108.92	103.15	104.56	104.21	107.49	112.99	112.59	105.88	113.9	101.55	111.94	100.75	103.32	102.87	101.61	113.7	114.7	99.975	105.89	110.98	107.3	103.88	97.481	103.14	104.53	102.78	117.83	110.31	97.134	110.28	96.833	98.755	106.83	109.43	108.4	109.78	107.05
112.27	104.41	107.63	103.98	115.85	99.462	99.44	108.53	102.04	119.17	105.3	95.15	102.07	93.917	107.78	98.447	103.68	110.5	102.62	106.24	104.15	111.36	107.1	104.71	103.3	115.26	109.68	100.81	107.7	104.66	107.93	99.812	113.33	100.91	109.14	98.87	100.55	107.83	101.77	106.41	96.429	104.01	106.87	103.23	100.56	103.98	104.21	109.58	100.05	104.89
119.34	117.11	109.56	113.85	114.89	109.55	110.64	117.46	108.08	109.39	119.39	103.75	101.07	113.08	115.96	116.26	115.1	103.39	116.8	112.43	108.52	112.01	117.94	108.01	112.61	113.4	112.26	113.18	107.22	112.79	116.42	114.12	110.92	122.1	102.34	121.26	108.61	107.04	113.65	113.37	113.73	118.76	109.71	112.69	109.13	115.64	119.32	104.39	109.87	110.74
103.3	109.72	102.45	101.45	101.25	104.67	110.96	100.09	105.15	113.17	102.24	100.69	100.36	94.614	101.76	101.81	92.981	95.547	111.8	97.357	101.91	102.32	99.269	105.93	99.952	98.058	96.166	102.33	105.28	94.607	98.078	93.496	103.65	99.011	101.1	106.6	103.51	112.21	103.48	97.987	104.63	95.969	98.788	103.04	99.24	104.38	103.04	98.447	94.821	96.549
110.47	104.95	110.67	117.2	110.83	104.46	109.47	105.39	106.74	110.01	108	110.75	105.27	110.19	112.68	106.45	114.28	109.41	108.22	112.34	108.08	108.92	115.84	106.66	112.17	117.32	115.14	107.34	110.18	107.54	124.48	110.5	104.27	125.35	110.92	113.5	107.58	99.372	108.08	112.43	112.98	109.27	114.36	111.27	106.04	108.03	114.3	105.76	113.7	109.22
104.5	111.24	109.25	109.61	110.74	116.45	107.89	107.28	106.44	104.01	100.03	116.96	111.37	110.76	103.41	112.66	112.55	100.79	109.52	106.39	101.73	114.42	108.9	108.2	108.53	110.93	115.16	105.71	110.45	106.12	115.77	102.6	106.4	111.19	109.2	116.5	111.74	107.79	110.44	102.86	103.05	105.52	112.98	100.02	108.89	108.33	102.05	114.61	112.65	111.23
105.71	100.05	111.17	107.54	104.38	107.65	103.19	112.03	96.125	108.84	108.15	114.08	104.5	106.44	103.02	106.06	107.24	102.82	109.01	102.76	116.31	101.59	109.11	109.67	104.98	108.71	114.87	107.63	102.95	102.99	103.61	102.21	109.08	109.49	108.8	98.281	108.87	110.23	99.896	102.1	107.72	112.52	107.64	108.06	109.92	106.67	108.24	113.36	95.652	102.71
109.42	109.34	115.93	105.83	112.52	105.3	116.06	114.3	105.51	112.58	112.09	113.83	101.3	108.76	106.41	113.23	114.15	110	118.93	108.13	107.67	122.69	108.75	118.11	112.03	118.74	112.55	105.12	110.61	106.9	117.24	117.64	112.49	120.87	101.73	104.25	114.15	109.11	102.24	113.97	115.79	108.36	107.07	106.45	114.26	103.81	111.85	110.29	109.13	112.67
105.99	102.96	112.69	106.09	109.51	97.984	110.23	108.79	98.881	112.72	108.46	102.2	97.283	100.95	119.6	109.54	111.98	108.35	104.39	108.88	108.52	104.91	115.54	110.68	104.49	109.51	110.38	115.88	110.74	115.5	104.92	100.32	101.6	105.76	101.2	110.24	100.46	96.819	112.79	108.14	112.04	110.44	103.06	115.97	106.34	105.04	105.74	105.7	108.05	101.81
106.87	112.36	112.53	108.33	100.97	105.67	103.89	109.94	113.07	109.28	118.73	107.17	108.87	103.66	104.19	107.81	109.02	96.802	104.95	115.66	110.63	111.02	100.01	102.41	112.37	102.13	115.79	106.84	107.16	112.75	104.03	112.8	111.77	112.29	100.75	112.77	103.02	106.4	118.53	108.73	101.14	105.21	106.39	103.71	98.938	106.93	109.29	113.86	108.47	108.09
105	104.98	113.08	94.143	104.7	96.592	105.7	100.33	103.68	101.67	90.045	89.365	108.12	109.61	96.341	96.467	99.455	107.36	100.87	103.18	96.43	105.04	103.5	103.51	100.05	100.17	107	101.17	96.213	103.19	93.911	96.851	93.718	105.36	98.002	103.12	105.48	98.989	96.442	101.17	111.24	104.09	101.16	100.69	95.514	101.8	101.45	103.82	112.18	96.05
108.57	110.41	109.01	106.71	110.22	111.55	111.47	107.21	119.76	117.4	108.79	106.56	115.31	122.4	115.76	112.36	112	115.28	119.01	110.93	113.06	110.2	114.54	115.97	111.48	119.98	110.6	122.82	122.61	107.82	117.5	115.07	115.33	110.11	116.28	108.08	111.6	111.15	108.8	108.11	116.1	110.63	110.74	112.01	109.75	111.92	111.62	110.75	111.8	114.36
111.2	106.6	103.46	106.29	113.56	100.57	110.7	96.589	110.78	113.94	105.23	113.72	104.85	104.42	107.14	107.77	108.89	107.4	100.99	109.51	113.51	98.853	117.46	104.53	104.79	110.56	108.27	98.88	103.65	107.31	111.02	110.13	113.75	113.73	100.17	112.13	106.85	106.37	103.12	103.11	108.63	104.06	113.55	104.15	108.19	108.03	95.581	110.01	113.45	105.36
103.98	97.359	108.08	103.92	99.202	108.12	94.769	109.32	99.773	103.25	106.63	105.54	109.08	110.27	106.42	102.76	105.07	101.68	91.939	110.18	106.74	107.69	104	98.148	105.99	110.12	109.75	104.61	107.12	115.23	105.01	97.321	108.55	105.68	102.76	115.88	102.97	105.73	109.43	105.33	102.52	98.881	102.72	106.02	102.99	94.75	100.86	108.84	100.64	102.32
106.61	105.13	111.73	105.11	108.53	108.33	106.13	110.66	109.16	116.7	114.28	106.59	108.19	110.32	110.32	118.96	115.98	118.99	109.94	105.03	115.16	114.91	130.73	97.5	115.92	113.41	112.21	109.61	122.46	109.71	108.68	112.82	106.96	111.74	114.58	121.64	103.44	103.09	115.67	109.25	115.18	109.39	115.84	102.5	109.87	109.64	102.83	109.62	113.68	109.36
103.63	115.56	110.78	113.7	118.9	111.49	109.3	110.73	114.36	109.32	104.82	110.67	107.15	118.98	105.05	114.23	113.76	117.18	108.96	115.13	110.21	108.17	118.47	109.9	117.74	123.31	114.31	114.3	106.61	114.16	116.46	109.4	112.06	112.19	102.9	113.94	111.18	108.97	111.44	118.99	110.03	108.55	107.21	112.27	108.55	109.03	110.45	112.61	108.88	118.8
111.2	105.23	100.86	110.59	108.59	103.53	115.18	104.29	102.89	108.89	97.095	115.25	110.7	101.97	110.53	109.7	105.7	99.395	117.46	106.07	113.88	99.689	106.5	101.81	103.17	102.42	103.81	110.59	95.976	98.023	110.27	109.73	104.33	101.82	110.48	106.58	98.306	110.13	105.34	103.96	111.94	106.28	98.688	111.57	121.49	97.212	105.74	109.18	113.28	99.256
97.017	106.43	109.87	104.97	104.05	102.13	102.99	108.37	103.39	100.23	113.52	110.82	111.38	104.81	107.67	98.214	105.43	99.969	107.08	104.34	102.11	100.66	108.25	110.56	109.16	106.34	110.45	110.71	101.19	107.76	110.27	107.91	111.14	110.76	108.12	105.87	107.65	116.74	109.02	107.75	113.71	117.37	97.671	114.6	106.63	106.6	114.28	99.746	103.84	110.79
104.22	107.07	101.87	94.859	102.84	111.93	112.73	107.32	109.12	119.38	97.357	112.19	100.94	98.154	111.26	104.44	105.68	106.81	100.55	114.49	104.62	107.92	105.9	96.549	109.79	116.13	106.72	107.66	108.01	105.97	106.03	102.68	113.26	109.54	104.26	101.56	108.99	103.83	103.24	106.98	107.08	114.04	108.86	111.43	109.24	102.12	116.38	102.81	110.87	102.14
114.15	113.54	116.52	103.15	111.94	117.7	108.18	108.58	118.35	114.08	112.8	108.25	107.56	106.21	121.82	112.65	106.77	115.55	121.45	114.11	111.45	112.65	113.69	116.15	111.49	112.3	115.13	120.09	114.52	111.57	109.9	110.99	112.31	114.6	118.25	112.87	112.02	110.63	120.35	111.27	107.5	111.61	109.18	116.33	115.92	110.34	105.08	115.51	109.84	110.58
103.17	111.63	100.99	112.89	110.32	106.48	112.03	107.55	111.77	104.24	108.84	105.25	109.21	103.77	117.55	114.62	114.43	112.37	112.48	111.51	114.31	102.89	106.14	118.8	108.26	107.07	113.66	109.52	105.91	115.52	100.86	110.68	108.66	106.35	109.82	113.72	110.13	107.04	104.79	109.25	106.26	115.62	109.35	117.46	114.23	118.79	111.05	111.69	115.51	105.8
100.52	103.71	107.49	106.92	113.09	105.21	108.19	108.81	108.42	95.39	105.47	106.97	97.165	104.7	110.91	105.17	101.51	102.78	107.1	104.4	107.35	110.79	97.332	109.55	99.284	108.01	100.59	101.36	106.95	107.83	106.35	105.85	102.33	98.544	105.61	102.08	104.78	111.43	103.68	104.27	106.26	110.6	102.27	111.24	110.57	113.94	102.72	103.91	109.7	108.77
108.25	108.75	96.444	109.91	111.81	107.4	103.63	105.09	102.66	105.49	110.56	108.7	102.36	113.59	107.15	109.86	102.68	96.986	97.718	100.41	108.28	104.55	111.54	99.773	102.58	106.79	101.63	114.52	103.69	107.87	113.74	109.81	98.613	106.13	113.56	103.87	103.34	109.7	106.06	110.94	106.3	107.86	110.24	103.97	110.45	102.21	107.86	100.15	106.81	100.46
106.39	110.31	111.69	112.96	104.31	105.19	107.65	102.36	105.72	103	103.75	102.61	106.49	113.15	103.27	100.79	108.77	102.88	102.43	105.75	108.62	112.82	106.05	95.387	104.65	103.79	117.04	100.43	106.52	101.87	100.09	113.91	104.38	102	110.23	109.06	102.08	109.53	102.25	104.68	100.05	107.92	113.86	102.39	103.29	110.5	99.402	102.64	100.34	107.57
97.971	101.14	103.12	108.21	109.69	101.42	96.64	104.23	97.816	97.561	95.34	100.5	109.3	101.95	102.42	111.54	103.67	99.656	106.29	112.11	104.31	102.37	101.21	94.578	98.374	93.922	96.113	106.01	98.103	105.97	95.768	97.143	100.38	106.07	98.927	107.26	93.435	101.62	102.7	105.45	96.357	109.61	112.5	104.79	100.2	95.692	96.534	102.58	95.018	98.984
107.11	118.21	111.25	107.28	106.08	116.87	106	122.12	100.71	109.25	104.87	113.41	115.19	115.67	107.87	110.5	122.09	100.61	118.47	110.15	112.82	106.16	108.84	102.83	113.65	103.9	112.58	112.83	114.93	112.26	110.43	112.5	113.84	116.95	106.48	118.12	111.01	106.37	101.46	110.54	117.45	114.97	106.79	110.39	110.91	109.49	109.3	110.54	102.23	115.76
107.02	103.09	98.114	103.82	102.2	98.639	92.43	98.416	91.528	98.124	97.671	100.75	107.55	100.14	99.677	98.767	102.02	99.16	101.38	101.28	99.869	108.85	102.49	108.69	95.721	99.369	99.479	103.35	98.996	96.464	98.445	95.569	104.24	104.89	109.45	93.344	108.43	102.13	104.24	108.74	99.306	103.01	90.321	106.95	100.82	98.308	100.3	93.527	97.863	98.723
92.755	99.469	99.197	107.26	96.184	103.1	106.04	106.14	101.55	103.8	103.58	104.63	96.543	92.5	101.03	95.181	97.105	98.619	99.058	105.24	99.934	104.17	111.19	102.87	95.104	98.225	101.23	100.66	93.62	100.91	101.09	101.56	94.797	99.404	98.469	102.07	107.82	92.616	98.964	102.2	110.04	96.966	104	96.763	99.411	108.2	105.35	103.12	100.42	108.6
97.921	110.77	105.58	108.62	110.6	111.62	108.59	109.41	108.28	103.89	99.91	107.55	104.51	94.936	113.75	103.5	105.15	110.17	110.3	105.34	103.91	108.04	108.5	104.74	108.77	106.2	99.546	100.59	109.68	108.74	109.01	102.58	99.569	109.73	103.89	105.39	113.83	100.31	105.22	101.77	108.03	105.18	99.184	108.68	101.18	102.6	113.29	94.51	113.11	107.46
111.72	120.81	113.26	114.2	113.82	116.03	112.96	113.65	118.71	107.51	115.71	111.02	113.97	115.69	110.92	105.36	114.4	107.89	110.63	111.48	115.85	113.79	119.36	108.81	109.72	114.3	128.66	109.45	113.37	121.17	120.2	118.33	112.52	107.32	115.04	110.6	116.84	107.24	114.54	111.16	112.41	115.27	113.06	112.99	110.51	113.01	118.23	114.26	112	121.73
98.402	102.29	93.344	98.183	103.54	109.09	95.081	102.52	101.07	97.21	97.181	105.87	94.292	99.468	102.45	100.74	92.007	95.077	106.67	94.704	106.9	97.833	102.46	103.38	102.24	94.421	110.67	102.37	94.321	105.41	106.04	102.28	108.08	101.9	111.13	97.952	102.43	101.65	101.46	95.358	99.154	103.59	98.138	95.372	98.931	97.06	98.756	91.348	93.353	108.78
112.31	116.92	114.19	118.78	112.11	117.03	111.74	119.05	112.91	112.08	116.64	120.55	116.55	119.84	118.7	115.65	107.9	112.52	117.35	113.49	121.86	114.67	124	121.9	122.1	120.86	109.86	114.94	110.36	121.64	124.04	114.39	118.34	122.62	117.41	114.59	124.16	126.86	116.22	115.51	118.37	120.33	116.19	126.63	115.8	115.93	118.08	115.94	122.61	115.55
96.615	102.28	103.73	115.61	93.818	107.78	101.89	97.267	102.18	108.51	107.12	101.27	92.693	102.49	103.88	110.52	108.44	106.25	112.39	114.42	104.12	105.73	100.59	108.5	111.78	106.45	111.85	107.44	111.86	107.89	97.695	107.8	110.45	108.69	107.41	97.717	112.22	102.96	108.37	106.3	109.77	108.53	107.26	101.97	97.396	107.99	106.32	105.76	102.49	98.896
111.39	113.26	105.34	107.49	117.68	115.51	118.72	106.85	116.38	110.3	103.21	107.98	116.01	111.36	116.58	105.3	114.68	100.61	106.5	119.7	120.37	100.55	122.11	108.13	112.49	106.11	113.28	118.2	115.27	102.97	108.81	110.1	116.22	112.76	105.24	107.11	122	117.58	116.75	107.75	116.9	108.15	107.03	109.31	116.17	116.1	106.32	117.32	100.66	123.37
104.03	92.991	111.34	108.8	106.38	111.92	104.22	110.55	114.61	108.87	111.86	108.86	114.82	108.05	111.48	107.66	112.08	112.79	111.51	120.71	113.19	107.34	96.864	105.82	106.28	111.14	106.93	118.05	115.38	97.871	117.23	105.43	110.63	118.73	105.39	113.84	106.19	112.85	109.52	115.17	108.43	111.11	106.57	112.18	114.61	113.85	121.38	105.31	115.42	108.47
100.87	101.09	91.598	110.08	104.82	102.84	92.569	103.52	94.768	102.43	105.97	103.35	105.18	102.42	96.379	102.45	102.94	90.275	98.732	106.2	105.15	96.556	92.198	108.39	102.78	97.901	94.006	100.7	94.717	115.9	104.4	106.95	94.002	103.11	93.851	98.747	97.575	99.905	94.739	104.91	98.064	99.137	98.66	96.288	97.185	108.51	103.26	99.665	96.037	102.57
109.25	113.29	111.83	105.22	113.91	110.58	108.67	107.21	108.31	100.14	118.81	111.34	112.72	110.45	107.58	111.53	108.25	106.59	114.61	110.86	106.98	116.87	108.66	117.33	103.79	120.54	103.29	103.71	104.82	116.29	120.57	120.16	108.51	106.77	105.41	110.12	114.39	109.27	114.12	110.38	108.98	114.25	118.26	109.8	111.86	116.98	107.99	122.43	111.1	112.2
115.36	117.64	114.81	119.26	129.22	116.23	116.91	121.68	134.84	120.32	120.92	115.73	116.22	114.91	116.78	106.08	119.25	113.92	113.7	121.57	121.14	118.99	116.57	112.3	118.94	117.59	119.91	119.47	114.18	118.85	123.26	119.67	113.25	112.15	110.01	117.6	113.72	123.18	123.71	111.39	121.19	116.47	119.5	121.83	120.75	113.77	111.2	114.83	116.94	122.4
113.02	115.64	112.17	107.78	104.35	112.5	114.18	110.74	107.59	111.07	108.82	106.32	103.77	111.15	108.46	115.71	115.64	111.89	110.83	110.18	117.6	117.66	109.64	112.81	112.23	105.52	114.12	107.94	111.96	111.08	118.54	112.52	105.74	109.9	111.77	102.33	111.29	114.67	112.46	107.23	107.08	107.84	110.76	114.7	109.48	110.45	114.67	108.75	112.05	113.64
96.798	100.08	98.77	101.95	101.55	98.068	97.781	102.5	103.08	102.4	99.414	104.83	92.637	96.296	99.165	96.647	102.23	101.27	96.044	95.887	105.81	98.125	93.964	103.08	98.611	99.053	103.9	102	95.901	97.737	107.76	101.98	95.205	96.499	90.852	97.221	100.42	93.724	89.79	91.231	102.18	97.094	102.34	103.94	103.88	100.26	96.673	101.38	102.18	99.121
105.02	115.18	109.27	109.21	107.33	106.66	105.03	111.47	112.38	114.01	101.81	110.28	120.12	112.28	114.12	106.01	105.94	111.94	115.06	101.99	114.99	107.62	105.78	94.596	117.02	111.52	105.42	113.83	109.55	101.33	102.72	111.77	117.82	118.69	111.61	116.42	109.42	117.57	105.13	104.67	105.15	99.06	112.26	112.5	104.45	109.21	109.56	119.08	112.35	111.81
96.382	112.79	102.79	93.698	113.48	100.83	103.61	105.2	106.1	101.46	100.91	102.16	98.112	98.126	101.15	108.23	105.47	98.53	110.69	91.811	101.5	109.23	111.45	100.17	101.18	96.546	110.15	107.75	96.602	101.2	105.16	106.14	102.54	103.45	107.61	101.67	105.26	97.496	109.67	109.67	106.4	97.87	98.718	105.98	98.097	106.64	100.47	106.1	108.21	102.99
108.41	110.08	108.68	108.21	96.667	103.04	112.72	104.96	98.2	113.1	104.96	100.65	107.23	113.09	104.39	104.95	103.83	102.11	102.83	104.64	98.736	113.33	105.12	101.52	107.88	108.86	103.24	103.83	108.55	104.43	112.5	106.72	104.97	110.13	100.42	92.343	113.16	97.984	103.93	105.3	108.17	104.68	99.565	104.82	110.64	104.92	98.368	101.68	106.57	99.85
114.1	106.79	114.08	109.75	107.55	114.79	104.82	113.49	108.06	111.03	109.71	107.34	116.31	106.71	101.26	110.14	110.66	109.13	103.54	114.27	113.19	113.47	113.77	109.84	117.01	114.49	112.73	103.11	113.68	99.515	122.94	114.55	114.58	118.64	119.99	115.34	113.38	100.64	111.74	120.7	113.83	113.95	115.67	103.16	109.69	110.05	114.22	126.84	113.19	121.17
110.7	105.5	107.62	91.775	102.22	108.11	106.45	106.1	110.35	107.68	112.5	107.13	105.21	116.16	112.34	113.29	113.95	116.37	119.7	110.21	110.5	102.65	109.51	110.51	111.31	111.2	117.1	118.57	115.29	109.36	110.09	114.78	111.69	103.19	111.68	101.59	115.2	107	103.39	119.83	115.25	110.46	104.54	114.08	113.9	107.97	106.17	106.37	105.02	110.75
104.04	105.6	101.82	101.83	100.54	108.76	99.524	97.861	105.64	97.875	104.33	103.03	100.11	99.251	96.292	98.694	104.64	103.78	94.22	105.03	91.897	94.433	102.93	98.43	100.87	105.47	96.255	94.096	98.99	103.33	107.05	102.78	86.425	106.8	95.927	103.13	100.71	96.673	99.165	95.699	98.182	107.67	107.72	102.96	96.352	95.748	103.43	97.267	99.889	100.39
106.15	107.8	99.09	112.07	107.77	109.46	106.7	103.13	105.6	112.6	115.76	102.61	101.28	112.4	100.58	102.17	103.21	109.61	104.49	109.61	104.74	101.81	99.357	110.28	113.04	102.03	106.45	103.48	101.38	107.22	103.16	105.53	113.7	107.7	108.11	99.308	113.63	110.35	103.6	100.3	107.74	109.1	116.17	100.79	105.05	103.76	108.08	112.12	108.87	103.52
112.4	111.71	112.5	129.61	119.61	106.7	117.25	117.93	117.68	112.95	120.9	114.26	119.59	116.17	123.78	121.97	123.13	120.13	115.92	108.58	125.67	111.07	113.89	117.9	119.74	116.07	118.32	117.84	110.66	127.97	121.69	125.85	113.41	122.93	119.47	115.9	120.03	116.98	116.7	126.2	119.29	110.08	114.5	111.16	119.32	117.45	110.09	118.55	115.04	119.4
108.22	114.73	102.81	117.34	114.06	116.72	123.38	105.61	111.4	105.22	110.5	118.62	109.51	113.88	111.52	109.51	111.18	111.74	116.94	125.47	107.43	113.34	111.84	112.94	113.72	111.96	108.44	105.16	104.67	119.32	107.63	103.64	109.24	114.19	108.23	111.9	110.64	115.95	106.58	105.16	110.44	119.37	112.24	110.36	101.9	114.68	111.99	112.07	110.21	114.92
103.9	116.6	113.78	109.37	108.2	117.77	112.35	110.54	107.03	107.06	115.4	104.7	107.43	112.91	111.5	115.73	108.29	105.24	111.16	103.78	123.55	113.72	121.49	101.68	114.4	119.97	99.578	106.46	120.49	107.02	99.541	109.5	115.83	110.03	117.43	110.19	113.28	105.95	111.95	112.27	116.14	117.07	124.89	115.98	113.06	111.39	111.38	113.01	106.48	109.85
116.66	115.84	115.36	115.57	117.71	112.72	109.69	107.81	113.54	111.72	108.19	119.47	112.22	110.95	119.44	118.77	114.55	116.28	109.64	120.82	112.59	112.64	110.77	110.11	108.08	113.51	107.46	120.67	105.1	106.52	111.5	107.83	118.11	116.8	109.47	112.85	110.59	110.03	113.44	113.68	116.13	105.39	116.24	111.88	111.64	110.06	113.33	106.88	108.67	111.27
116.99	106.86	115.24	114.29	111.54	114.77	102.87	116.2	108.18	115.48	107.96	114.03	112.71	109.06	117.08	112.66	108.97	105.3	117.5	104.1	112.55	110.3	116.75	107.68	116.51	111.64	106.98	105.03	114.76	116.28	118.87	114.29	109.14	116.47	118.48	109.72	126.27	109.81	107.67	107.12	110.34	111.08	111.02	117.77	117.4	123.22	109.12	104.01	105.58	115.5
106.39	105.85	104.35	104.74	109.35	105.93	98.463	107.27	106.58	99.32	107.38	102.76	113.53	109.58	101.84	98.119	102.85	102.6	105.52	108.88	105.5	112.38	103.7	103.12	104.53	102.6	105.67	103.71	96.05	103.23	107.4	100.84	100.87	103.62	94.876	116.13	108.69	99.207	103.29	101.91	105.61	106.87	103.42	109.32	112.73	108.76	97.92	107.92	108.62	107.5
110.81	106.91	104.7	104.21	104.44	99.782	108.41	110.94	96.71	103.21	105.25	107.79	103.85	114.34	106.72	106.83	102.73	112.51	110.61	117.14	107.41	106.97	95.559	100.3	106.42	98.415	108	108.18	93.744	106.8	106.51	108.17	111.05	102.11	106.12	109.37	108.1	103.61	103.07	98.733	107.42	107.1	95.25	99.873	95.217	108.45	101.53	98.197	100.17	100.98
98.833	100.19	102.79	104.97	97.069	102.36	92.42	104.53	111.77	94.555	102.24	89.578	97.39	107.49	107.4	96.399	98.388	91.835	102.44	101.46	102.68	99.415	100.91	98.615	96.152	91.711	100.26	107.65	102.9	105.36	105.36	99.143	94.524	102.16	95.503	98.614	97.685	105.21	90.572	105.01	98.49	84.921	94.086	97.196	97.111	100.02	99.751	101.9	100.87	107.33
97.032	107.68	109.03	103.61	93.069	101.44	108.63	99.965	113.75	112.24	106.2	103.16	103.48	103.57	118.84	102.32	113.82	109.3	99.954	103.05	105.55	104.28	109.49	103.41	102.76	94.338	111.78	111.54	110.25	104.48	104.48	100.78	107.39	109.93	104.43	108.32	105.17	102.88	108.89	103.25	99.753	106.67	107.47	102.77	102.92	97.548	111.25	109.2	107.6	99.853
99.335	97.233	88.087	104.44	104.28	95.847	103.53	106.98	108.44	104.37	102.08	96.303	101.97	98.707	96.397	99.344	101.01	102.64	105.36	99.531	104.6	91.889	104.28	106.63	108.27	107.32	100.04	93.784	100.13	106.62	104.44	110.71	101.33	106.02	96.009	98.32	108.88	105.72	108.33	98.009	100.38	99.024	109.2	97.927	104.95	105.31	102.82	95.446	102.89	99.859
115.5	103.51	107.14	99.539	106.69	114.56	101.09	101.13	116.6	101.11	104.86	104.21	96.678	104.13	97.069	107.5	101.53	102.14	107.58	103.55	104.43	100.98	109.74	108.69	107.3	101.23	99.391	106.39	115.8	99.28	109.31	97.678	115.17	115.67	102.76	99.114	109.75	106.33	102.36	108.42	107.98	102.37	104.63	103.98	94.55	95.165	109.72	109.88	102.09	106.19
108.26	103.38	98.519	121.09	109.3	112.49	111.89	107.38	109.03	104.22	105.96	104.71	98.607	117.39	101.69	111.99	97.758	107.8	102.17	98.815	103.42	99.315	105.63	104.88	99.371	105.65	104.14	107.9	100.8	110.33	107.02	101.32	104.66	106.97	105.89	98.495	108.61	101.1	99.834	94.944	104.7	118.04	107.14	107.96	99.911	105.63	114.9	107.65	105.8	98.66
113.28	106.95	101.83	102.41	112.03	113.71	102.13	95.263	99.7	103.63	99.414	103.58	102.05	102.23	105.61	113.06	95.494	104.08	105.92	104.39	104.02	99.026	112.59	103.32	111.65	104.62	107.4	102.71	101.98	110.48	104.88	108.15	103.62	106.96	110.36	102.37	100.26	111.44	102.17	107.33	110.87	106.62	106.23	109.28	104.31	96.235	106.76	99.108	111.47	101.67
103.62	109	115.36	118.02	110.71	109.78	113.99	115.43	111.66	115.83	114.72	108.97	110.76	115.21	113.7	102.03	118.35	116.89	111.7	114.91	109.57	111.16	122.43	101.87	117.28	106.29	113.12	107.39	108.54	115.45	117.44	119.2	110.42	114.72	106.09	105.13	116.73	108.83	110.66	114.76	109.69	117.18	111.59	108.02	122.2	106.7	109.66	119.04	113.23	116.83
93.499	103.36	105.81	106.85	93.842	97.469	95.064	92.441	103.29	94.568	112.04	95.076	94.384	101.03	91.874	104.51	95.998	94.364	109.2	102.87	93.178	99.239	93.048	97.681	103.89	100.87	108.34	105.55	101.74	98.019	102.13	103.74	97.967	106.13	100.7	89.841	101.38	98.784	106.07	89.657	99.566	101.63	104.53	105.48	103.39	99.643	95.9	100.21	101.74	98.528
[truncated: 350 more rows]
[truncated: 150 more columns]
