# Supplementary material for: Genetic dissection of main and epistatic effects of QTL based on augmented triple test cross design
Source: PLoS One. 2017 Dec 14;12(12):e0189054. doi: 10.1371/journal.pone.0189054 (PMC5730204; doi:10.1371/journal.pone.0189054)
Supplement: S8 Supporting Information — (ZIP) [file pone.0189054.s008.zip › z4_1500_0.5_10.csv]

104.52	107.98	102.1	104.23	105.99	106.74	103.91	105.14	105.91	104.83	104.91	106.11	103.01	102.95	106.25	105.36	106.64	102.31	104.64	102.9	103.83	104.52	104.93	108.58	103.7	105.21	107.5	107.68	105.84	107.38	103.41	108.93	105.36	107.85	105.93	105.08	108.18	106.18	106.44	105.14	105.09	105.09	105.66	106.04	104.41	106.9	105.2	103.66	106.98	108.66
111.74	112.11	110.46	111.04	109.02	112.36	109.42	108.95	111.06	110.23	112.33	109.31	111.19	110.69	109.31	110.87	109.06	110.44	111.83	111.47	109.41	109.6	110.45	111.76	113.38	109.08	111.33	111.99	112.77	115.64	112.4	111.84	110.2	110.54	111.03	112.05	111.58	111.58	111.48	112.43	111.34	111.98	112.29	108.6	111.06	113.29	109.08	111.52	111.57	108.85
104.64	107.21	104.88	106.23	107.72	108.38	105.89	103.5	106.06	107.48	107.18	106.84	103.57	107.7	104.41	107.92	109.64	108.16	103.76	103.37	104.96	104.63	105.66	105.65	108.23	110.08	104.79	106.17	106.42	104.72	109.85	105.68	107.03	105.82	105.08	105.69	103.57	107.68	107.05	107.34	106.29	104.46	104.77	102.01	108.43	106.66	103.23	109.75	107.23	106.73
119.93	117.79	120.09	120.22	120.05	113.28	118.27	119.26	118.16	115.38	122.76	115.99	118.44	119.27	116.83	119.64	119.14	119.09	116.62	116.73	116.56	119.42	119.03	117.71	115.63	117.18	117.08	117.13	117.74	118.81	118.69	117.56	116.39	117.22	118.47	116.93	118.77	120.77	116.05	115.64	116.2	119.33	121.14	118.48	118.49	116.9	117.47	115.02	117.45	116.47
97.9	99.592	102.08	103.52	99.244	101.92	99.025	101.52	100.73	98.955	101.18	99.452	97.539	100.51	101.98	96.207	100.47	101.74	101.14	101.01	102.18	99.134	98.431	98.021	98.984	97.995	99.142	98.537	97.99	98.081	98.687	100.27	100.52	101.12	100.26	98.712	102.62	101.92	100.65	98.197	100.87	100.56	101.05	95.656	102.81	102.42	99.675	100.58	99.41	101.83
103.88	104.18	105.23	107.88	104.14	105.3	105.15	103.51	104.92	103.39	102.18	100.98	103.7	103.23	106.27	104.63	105.63	104.55	103.74	104.13	102.9	102.97	101.53	102.83	101.64	103.3	104.77	105.41	107.1	104.12	105.72	103.17	102.87	104.59	106.83	105.63	104.11	104.06	100.37	105.33	105.83	106.43	104.09	104.01	105.29	104.71	102.05	103.65	106.08	105
107.55	106.37	106.75	109.22	108.11	109.18	106.56	106.23	105.31	106.3	105.14	105.97	107.61	105.38	104.69	103.47	107.72	105.62	107.15	106.19	106.32	105.56	105.27	102.92	104.86	107.1	107.07	102.38	104.69	107.02	104.75	108.02	105.19	104.04	105.69	106.69	107.52	106.33	106.26	104.65	104.77	108.3	107.91	104.71	106.53	105.79	108.26	106.7	105.18	106.02
105.68	104.9	103.33	105.54	106.66	103.31	106.51	105.37	103.31	104.35	103.03	106.5	104.88	105.58	105.26	104.34	104.85	108.07	106.93	103.86	105.26	105.98	105.1	106.51	103.27	104.99	104	104.78	105.04	108.61	108.08	104.73	104.18	106.91	106.71	103.94	106.32	106.41	106.99	105.03	104.18	105.03	110.25	108.61	105.62	103.17	105.06	109.36	105.75	106.54
100.33	99.959	101.11	102.05	100.69	102.13	98.241	102.72	99.951	100.57	104.06	100.79	99.351	101.26	99.583	101.33	97.546	99.447	100.87	100.04	102.49	102.29	100.65	100.25	102.13	101.47	101.05	99.575	101.87	97.671	100.3	98.759	101.21	100.98	100.22	101	102.24	97.058	94.638	101.24	100.23	98.443	106.81	102.49	102.62	95.822	97.251	100.39	101.6	100.69
115.22	112.17	111.01	112.18	112.81	112.66	114.55	113.04	113.02	109	111.83	113.48	111.01	112.68	110.66	111.82	110.71	110.72	111.18	111.84	110.2	113.42	112.37	111.15	112.23	111.48	112.01	109.94	108.27	111.71	112.08	112.48	111.81	111.13	113.07	108.6	110.11	111.75	110.45	110.8	113.82	111.98	110.83	111.84	110.31	114.77	108.81	110.66	112.75	109.19
109.55	107.65	109.31	105.35	106.34	105.97	107.65	107.47	104.97	104.97	107.37	105.58	104.76	105.95	106.13	105.61	107.13	105.84	106.63	108.08	103.48	104.5	109.36	106.6	107.91	107.6	106.87	106.54	104.1	107.82	105.04	105.39	106.54	105.52	108.94	110.19	108.28	103.53	107.08	105.65	103.96	105.36	109.46	108.64	106.55	107.22	107.67	104.58	106.52	107.02
106.15	103.98	105.77	105.22	106.52	104.46	105.47	105.24	108.23	108.77	106.84	105.44	104.86	106.81	107.25	107.39	105.13	107.34	103.76	107.3	105.55	106.98	105.52	107.34	104.62	103.28	109.32	108.68	109.03	104.71	105.7	106.69	105.75	106.41	106.56	105.89	108.25	106.14	106.96	104.8	106.95	105.74	105.43	107.12	103.56	108.37	105.61	106.98	105.87	106.04
110.17	114.62	116.42	110.9	109.83	112.15	110.57	110.76	110.42	112.82	112.9	109.51	110.25	111.49	112.34	112.32	112.78	109.68	110	110.52	109.36	111.39	110.63	110.81	110.04	110.82	110.89	113.67	108.4	107.96	108.52	108.02	110.26	113.82	113.71	111.71	113.63	110.29	107.98	107.16	111.17	111.04	111.1	108.58	111.66	110.67	110.9	109.1	113.51	114.2
105.86	107.87	104.58	104.64	106.59	108.15	105.45	108.02	111	103.74	107.05	105.37	106.43	105.53	107.97	107.21	105.24	106.8	107.17	105.56	105.74	106.45	106.55	109.01	103.39	107.58	103.66	106.51	104.32	103.02	108.1	106.04	111.01	104.85	105.9	105.97	102.08	101.67	105.07	107.39	104.45	105.83	107.6	104.01	108.04	105.78	110.02	107.75	103.56	106.22
107.54	104.58	105.15	106.8	105.5	106.57	106.61	104.98	107.25	106.48	105.16	106.2	108.85	102.49	107.93	109.45	103.17	101.38	100.61	104.57	105.87	108.14	107.8	106.4	107.32	105.52	104.55	108.28	100.6	104.84	103.08	105.31	106.32	108.41	105.4	105.07	107.27	103.81	104.58	102.44	106.4	106.71	102.84	105.1	107.28	108.47	104.18	106.7	103.58	104.78
113.44	112.05	113.42	110.94	111.51	112.69	109.28	110.52	113.08	112.73	110.05	111.48	112.78	113.28	113.08	112.74	110.75	110.83	113.58	111.69	113.31	110.49	111.24	112.31	109.71	110.82	113.35	108.62	115.24	112.51	110.36	111.71	109.11	112.57	110.29	110.25	112.72	112.08	112.22	111.75	112.1	112.27	112.05	113.13	111.59	112.61	112.5	109.53	114.26	113.1
106.69	105.49	104.22	108.5	105.93	104.87	104.77	107.95	105.43	106.02	103.54	105.25	106.04	107.58	106.18	107.16	107.11	106.81	107.61	102.66	104.49	107.31	106.47	104.99	105.93	102.17	103.72	106.79	104.07	106.12	104.8	105.73	103.51	103.3	107.26	107.35	109.74	105.36	103.34	105.63	104.7	106.87	102.28	107.25	105.62	104.91	106.29	104.43	105.4	103.58
114.64	115.45	116.9	118.22	118.98	119.19	112.56	116.03	116.94	114.84	114.92	114.35	117.03	115.15	118.33	118.3	118.67	115.02	115.57	115.24	115.19	120.72	115.12	116.74	115.95	118.78	115.41	115.66	114.87	114.16	116.09	116.14	118.55	116.21	116.35	117.85	114.71	115.58	115.05	114.72	116.89	114.7	118.09	114.81	117.05	114.32	117.93	113.97	116.74	114.88
107.98	106.48	105.69	106.14	107.03	106.05	105.69	105.63	104.52	109.03	103.01	104.72	107.69	105.59	104.07	105.66	103.6	105.89	103.35	106.36	103.76	103.4	106.44	107.59	102.27	103.27	106.91	108.81	104.47	104.57	105.16	106.6	107.58	106.43	106.21	104.69	105.12	103.56	103	106.29	105.89	105.53	104.61	105.33	105.44	103.39	104.88	104.33	108.18	104.65
113.07	110.49	113.2	113.54	113.1	113.52	111.15	112.07	114.66	111.96	112.07	110.27	111.9	111.19	114.67	109.65	112.33	111.1	111.21	115.47	110.98	113.36	112.9	115.33	109.42	113.89	111.08	111.25	114.4	113.58	113.18	111.72	110.75	111.63	112.51	110.33	110.08	117.57	111.58	116.25	109.76	114.43	111.42	113.28	116.36	114.73	115.39	114.94	112.59	116.56
102.82	106.77	103.53	106.75	106.53	107.24	104.76	109.26	103.9	109.26	105.29	106.07	103.54	106.58	105.72	106.65	104.19	108.35	106.58	109.35	105.99	103.36	105.64	104.9	104.88	108.33	108.15	107.33	104.8	109.79	104.38	108.47	107.96	103.94	106.89	104.29	106.21	104.92	105.09	102.87	105.75	106.45	108.44	101.66	106.47	103.76	107.21	104.84	107.25	106.35
102.57	107.27	105.5	106.39	105.39	106.46	103.98	107.05	105.98	108.84	106.68	107.71	104.61	103.14	106.81	108.61	107.43	105.19	108.41	106.33	104.06	107.39	106.18	104.79	106.27	103.76	105.66	106.25	108.59	105.29	107.66	109.58	105.48	108.61	104.93	107.14	104.42	106.54	106.69	105.07	106.78	104.13	109.14	105.48	103.95	106.62	107.18	102.65	105.08	107.28
111.46	109.04	109.91	110.37	111.5	113.36	110.33	113	111.32	109.6	111.8	112.44	112.93	107.97	112.04	109.49	108.26	113.64	110.81	112.57	109.29	111.38	113.48	109.61	109.87	111.77	106.9	109.73	111.88	112.9	113.78	110.21	109.78	113.84	112.86	110.43	113.45	109.94	109.74	110.16	108.3	111.97	108.91	109.77	108.5	108.98	109.93	112.5	108.62	112.82
107.12	104.97	108.97	104.4	103.75	107.1	107.36	106.85	108.68	106.31	108.72	106.32	110.51	105.56	106.68	105.18	108.64	105.6	105.15	106.23	105.06	102.8	105.23	105.46	102.49	107.85	105.72	106.12	103.82	104.85	103.93	107.3	105.64	106.84	106.69	107.97	104.45	108.52	105.02	108.96	107.18	106.63	104.88	105.53	104.67	106.9	106.57	106.21	105.44	105.97
106.86	107.67	108.91	104.98	107.07	107.51	109.65	107.4	105.95	106.84	104.27	108.36	106.66	107.03	105.76	106.13	104.69	107.74	109.51	104.39	105.76	104.55	104.09	110.23	110.07	105.46	106.2	104.54	106	105.24	107.5	107.58	106.06	104.57	106.65	106.63	104.53	108.22	107.69	105.73	102.47	106.1	102.52	106.14	105.61	107.16	107.08	109.06	106.06	105.76
109.77	111.36	109.99	112.86	115.22	114.17	112.81	110.58	108.69	109.61	113.62	112.18	108.59	110.19	113.54	109.97	110.9	107.04	109.4	109.72	110.39	107.86	110.92	110.23	110.54	112.58	109.04	109.76	112.8	109.79	112.23	113.2	106	108.75	110.67	110.88	114.65	110.51	111.79	108.94	108.23	111.75	113.51	108.63	110.48	112.72	110.72	108.91	110.1	109.96
106.09	105.34	104.67	105.34	104.01	101.75	102.26	101.14	104.11	105.67	104.09	104.59	107.17	102.67	108.18	101.52	101.12	102.88	103.56	103.46	101.87	106.35	104.83	106.09	103.34	100.6	105.9	103.15	104.35	105.06	105.95	103.89	103.01	107.35	103.86	104.09	104.51	103.36	105.32	105.43	106.81	102.69	104.87	107.98	107.59	105.89	101.98	103.93	105.36	107.02
105.47	107.25	103	106.98	105.4	106.8	105.56	106.49	109.24	107.26	107.37	104.9	106.7	110.61	107.45	107.72	109.62	104.12	106.36	106.74	109.91	105.87	109.02	107.65	107.15	111.28	108.68	107.19	105.29	109.49	108.29	106.85	106.66	105.56	106.88	109.95	106.05	106.32	110.15	107.13	106.61	106.56	108.25	107.18	106.61	107.62	109.82	106.25	108.67	108.23
110.56	110.35	114.09	112.02	110.85	115.3	110.01	113.52	111.31	113.94	112.22	111.27	107.05	108.98	110.56	111.45	114.73	112.93	112.06	114.17	110.98	111.88	112.56	110.92	110.11	114.88	115.12	115.17	112.84	112.83	112.13	110.73	111.84	110.68	111.97	111.6	112.98	111.7	115.29	109.99	116.51	114.09	112.85	110.17	111.27	111.01	113.1	112.59	113.14	111.77
102.61	105.83	107.99	108.34	108.01	107.04	104.36	105.42	107.49	107.54	105.98	105.79	103.96	105.69	103.75	104.37	107.81	104.85	102.91	107.72	106.36	106.84	106.93	107.41	105.78	103.18	104.55	103.67	105.08	108.28	106.09	107.32	104.6	104.26	107.24	105.89	106.33	106.13	104.69	105.92	105.29	107.09	107.55	106.36	106.98	107.02	106.63	108.2	106.49	107.66
105.36	104.35	105.14	106.4	103.2	105.51	101.54	105.43	108.02	105.54	107.17	106.17	106.27	102.92	105.91	108.14	106.28	103.67	108.23	107.44	101.53	104.33	104.74	105.2	104.47	103.75	105.22	104.39	105.15	104.15	106.83	105.53	106.85	109.33	105.17	107.29	102.59	103.15	106.54	103.39	102.56	107.18	103.57	105.82	105.32	106.64	104.97	106.74	105.14	103.88
109.11	108.87	106.38	105.35	104.64	105.18	103.67	106.01	103.95	104.24	102.7	105.3	103.23	103.89	106.51	105.54	106.38	106.92	107.66	106.6	106.15	106.66	107.16	104.86	105.17	104.54	107.88	105.98	103.63	104.11	106.35	108.64	106.18	105.71	107.27	105.79	107.19	104.22	104.96	108.14	104.87	108.26	105.88	105.69	105.8	109	107.39	106.21	108.73	105.03
107.15	105.07	107.62	105.26	102.94	103.82	108.36	105.33	109.94	107.2	104.97	104.65	103.12	104.75	106.29	107.18	105.71	106.45	104.17	107.66	104.89	107.49	108.07	104.94	107.43	107.38	105.47	104.27	105	103.28	104.33	107.09	105.66	108.77	106.1	104.06	107.18	104.86	104.13	101.19	106.3	107.89	103.39	106.47	104.84	106.04	107.42	106.54	104.81	103.23
105.05	104.71	106.45	106.4	101.08	105.84	107.52	105.54	103.96	102.99	106.57	106.51	106.55	106.7	102.67	105.05	102.99	102.46	105.34	106.13	105.91	102.42	104.73	105.61	104.8	103.54	107.66	104.71	103.58	101.65	105.94	105.24	103.01	105.82	105.79	103.45	104.92	104.95	107.54	105.75	103.79	105.92	105.05	107.95	108.39	101.61	103.88	105.54	101.91	105.64
111.54	112.59	112.27	110.56	112.19	111.62	113.79	115.09	112.11	114.84	108.34	113.78	113.99	112.85	113.64	112.4	113.71	111.96	114.3	113.08	113.85	113.91	113.65	116.97	112.21	112.19	114.73	112.94	111.22	111.97	111.48	110.61	114.18	114.89	113.22	110.58	113.89	110.7	115.83	110.06	109.75	115.33	109.99	113.46	112.14	114.73	109.66	109.39	113.56	116.86
102.6	103.81	103.79	103.41	104.48	104.63	104	103.59	101.35	102.47	103.15	103.72	104.97	104.9	103.54	104.24	102.74	103.33	105.58	108.16	103.53	108.14	102.89	107.44	100.93	102.89	105.2	104.25	105.49	102.38	105.18	101.12	105.08	104.67	104.77	102.03	101.53	106.27	102.5	101.93	101.7	103.86	101.27	103.69	104.15	106.59	103.06	104.67	104.22	102.59
100.64	99	100.18	99.984	99.268	99.894	101.63	100.02	97.818	102.06	101.81	98.591	98.772	100.98	100.42	98.308	100.64	100.01	101.95	101.19	99.703	103.76	98.721	99.81	98.062	100.59	102.55	98.913	99.41	100.21	100.6	102.77	100.88	102.15	104.2	99.144	100.47	102.85	100.21	100.35	100.29	99.2	100.4	101.92	102.72	101.55	104.94	100.64	100.01	100.74
105.3	104.93	107.95	105.76	103.37	104.97	106.88	102.88	105.2	102.59	103.54	106.51	107.63	101.55	105.38	106.69	102.85	106.22	106.11	104.42	104.8	107.66	105.81	106.74	104.81	107.29	108.21	104.76	107.37	104.4	103.63	105.43	105.39	105.31	104.07	108.92	106.2	103.43	107.47	104.38	105.35	109.2	108.78	105.75	106.15	107.51	103.39	106.01	110.07	106.13
105.16	104.25	103.07	106.05	104.48	103.07	105.01	103.58	102.79	104.29	104.57	103.65	105.56	104.59	103.17	104.85	106.13	103.02	102.27	103.29	104.07	104.58	104.92	108.69	103.51	104.15	104.03	106.85	102.15	104.15	105.24	105.91	106.8	107.24	104.43	101.61	103.09	107.43	106.6	106.21	103.37	101.73	105.16	104.88	106.75	102.64	104.74	105.07	104.4	104.9
106.86	106.93	105.08	107.83	108.19	107.33	103.66	104.57	106.13	104.99	105.92	104.12	106.99	109.24	105.51	104.77	104.31	102.64	109.76	107.38	105.45	106.33	103.95	106.69	104.34	106.7	107.14	106.97	106.14	105.53	107.48	107.54	106.59	108.07	109.61	104.42	104.54	107.14	105.8	107.96	105	104.05	104.34	105.72	106.85	107.56	108.1	106.05	103.64	106.22
116.63	117.4	116.27	118.74	118.46	117.67	117.57	121.27	119.51	118.59	118.96	119.59	118.43	118.66	119.06	116.51	120.06	117.48	116.35	117.28	119.41	119.6	118.4	118.51	115.42	115.76	115.14	118.3	117.88	118.32	116.4	117.96	119.08	117.66	119.03	117.58	119.52	117.49	114.88	116.3	116.97	116.91	117.62	117.14	116.31	116.23	118.87	118.07	117.78	119.33
110.76	110.57	112.16	108.49	110.25	110.26	110.69	111.22	111.81	110.61	109.4	107.52	111.03	109.1	107.32	113.85	111.38	109.75	109.05	110.92	110.17	111.11	110.64	107.38	107.48	109.61	109.98	109.28	113.29	111.37	110.31	113.31	107.76	108.53	106.86	112.18	109	107.96	109.21	108.62	112.31	112.74	111.88	110.06	107.48	111.23	109.32	109.45	110.38	108.64
112.9	111.75	112.28	115.34	113.61	113.04	116.14	113.4	110.92	112.76	114.4	112.21	110.78	116.13	111.34	112.75	112.34	112.33	114.09	114.21	111.5	112.31	113.54	114.67	114.76	116.26	112.43	113	112.7	110.3	112.07	111.31	108.09	114.35	114.19	112.69	109.35	114.65	111.09	109.86	113.62	111.35	111.96	111.7	112.79	112.19	114.05	113.27	111.81	110.96
107.6	108.21	110.32	109.22	113.07	108.14	109.9	111.03	109.51	106.53	109.54	110.74	110.23	108.47	108.33	109.69	108.62	112.02	108.04	110.06	109.65	107.21	106.19	108.33	110.68	106.6	110.51	110.53	110.27	108.78	110.38	110.72	109.96	109.18	110.03	108.19	108	108.69	112.84	108.41	109.27	109.02	108.63	109.29	107.6	110.28	109.52	111.03	109.46	110.45
104.88	106.78	107.28	105.8	107.07	106.65	108.71	107.5	106.06	103.52	108.2	110.39	108.18	107.8	103.3	108.36	105.02	103.84	102.91	102.92	105.42	101.98	104.15	103.08	105.09	105.72	103.55	105.48	106.48	107.29	108.76	104.74	107.02	104.7	106.21	106.99	107.86	108.44	105.46	103.91	107.06	105.99	107.13	105.43	101.99	106.34	105.99	106.22	107.12	103.77
106.91	107.42	110.37	106.15	104.27	107.08	107.51	106.01	107.96	105.23	110.26	107.01	108.12	106.92	104.7	106.38	107.4	104.72	104.88	109.11	109.41	107.91	104.78	105.94	109.78	106.86	106.16	103.88	105.58	106.6	106.54	108.94	106.3	107.08	104.62	106.86	107.97	108.56	107	105.37	106.56	107.09	107.25	109.25	105.77	107.17	107.76	104.76	108.37	107.01
112.49	111.4	110.09	111.26	110.47	111.09	112.53	111.43	115.12	112.8	110.27	109.78	112.09	112.21	111.74	111.16	114.8	113.14	112.76	113.78	108.06	109.31	109.29	110.54	115.32	109.15	110.97	116.37	112.17	108.29	111.41	109.12	112.05	110.13	110.36	112.96	111.38	112.58	112.65	110.72	112.79	109.6	111.16	110.68	109.59	111.07	111.29	109.84	108.53	110.76
98.896	99.722	101.11	98.895	98.884	100.53	99.957	99.872	98.609	101.37	99.316	99.248	100.42	101.1	99.215	99.242	100.54	102.53	101.39	98.175	101.07	101.34	103.69	98.58	100.31	100.61	97.226	101.47	99.144	101.69	99.32	100.21	102.77	101.86	100.36	101.34	98.847	99.938	97.4	98.698	98.188	97.636	98.355	99.412	100.42	102.26	101.79	99.512	97.165	99.115
98.645	100.33	100.55	99.902	101.62	98.417	99.376	102.35	97.074	103.11	98.04	100.63	101.15	99.878	97.461	99.843	100.97	100.69	100.17	102.96	100.41	101.49	102.52	98.861	99.641	99.512	98.776	100.01	101.1	100.24	100.79	97.521	101.63	103.3	98.67	103.16	98.365	99.144	102.36	93.888	96.586	97.529	100.12	99.188	100.05	98.61	101.06	97.833	100.78	100.99
106.97	105.46	104.67	108.22	104.06	106.71	105.54	106.63	107.51	103.69	107.06	106.94	108.31	106.52	104.32	107.8	106.01	105.49	107.76	108.4	105.63	104.95	108.52	107.02	102.96	106.02	105.84	103.68	106.36	103.41	107.33	107.78	108.01	106.27	106.46	103.58	105.33	106.98	107.48	106.39	105.28	107.71	105.36	105.83	109.21	102.9	104.56	103.66	107.58	104.51
110.54	111.92	114.16	112.59	112.57	114.06	114	113.35	113.03	111.63	113.9	112.17	111.22	114.89	110.93	112.75	111.52	110.71	110.82	112.95	114.79	111.45	113.55	111.2	114.35	112.68	111.78	110.82	113.89	113.57	113.19	111.85	114.27	109.36	111.18	116.84	111.56	114.85	109.1	111.31	111.75	110.19	115.93	111.19	109.61	112.67	110.75	113.07	112.3	113.38
100.92	101.29	101.97	100.54	98.767	99.662	99.374	100.96	100.82	100.62	97.819	100.18	100.54	101.29	101.23	103.66	97.908	99.603	98.497	99.055	102.65	100.6	102.09	100.43	102.21	99.683	99.103	100.49	102.33	100.35	97.52	100.69	98.38	102.01	98.986	97.729	100.61	99.146	100.97	100.69	100.74	99.949	101.76	97.964	101.7	99.185	100.41	100.74	97.84	98.296
110.7	110.29	106.58	109.72	108.32	110.14	106.25	110.48	109.26	112.22	108.74	109.71	110.31	109.75	111.72	110.43	112.88	112.39	111.18	109.16	109.18	112.57	111.89	108.93	107.49	107.94	106.9	111.29	112.08	110.96	110.99	108.17	112.7	112.77	109.62	108.89	111.17	111.15	110.4	107.51	110.83	112.91	109.07	112.08	110.37	106.93	111.11	108.14	110.59	109.3
111.92	109.54	112.12	111.49	110.1	109.76	112.64	108.73	111.26	109.76	111.16	112.4	111.13	116.02	113.36	111.34	110.71	110.5	112.99	111.34	108.85	112.37	110.57	111.44	112.52	108.7	112.52	111.06	110.43	113.54	111.15	109.96	105.27	113.67	109.23	108.7	113.09	111.68	110.4	113.8	113.46	106.66	112.05	112.96	111.48	111.87	110.57	110.25	113.74	111.72
103.7	106.92	105.79	106.59	105.07	107.97	102.79	107.65	106.17	103.94	107.9	107.49	105.38	104.08	107.66	105.42	105.97	104.81	104.31	103.78	107.43	107.24	106.41	105.97	104.38	106.01	107.66	107.45	104.78	105.5	106.84	106.37	103.91	103.04	104.8	106.75	107.01	103.55	106.92	105.75	102.49	106.8	108.16	105.96	106.76	106.23	104.71	105.03	104.81	107.36
103.69	106.98	100.9	101.45	102.47	99.713	104.21	104.72	107.81	103.42	99.958	102.64	103.47	105.55	107.29	104	100.28	103.88	103.97	103.95	105.05	102.57	102.84	104.39	105.52	106.01	103.15	102.76	104.28	104.81	104.59	104.16	105.77	106.3	104.57	102.94	103.4	103.35	105.82	106.62	105.22	106.57	103.46	101.88	103.07	102.88	103.32	106.28	103.45	103.83
105.18	105.3	107.96	104.89	106	109.82	104.93	103.87	107.33	107.15	103.52	107.83	102.82	103.55	107.5	106.16	108.97	104.64	103.87	103.23	106.99	104.11	105.69	108.99	106.14	106.94	105.91	105.11	105.58	103.35	107.49	106.12	103.66	106.57	105.83	105.28	106.87	107.81	103.94	108.25	106.2	105.34	106.33	102.74	104.29	104.55	104.41	103.78	107.74	108.01
109.98	113.91	109.5	110.56	111.88	112.35	107.6	112.87	112.45	111.47	110.92	112.75	111.51	111.57	112.39	111.4	112.92	110.69	113.73	113.48	109.3	113.06	110.88	112.65	110.27	109.78	110.68	111.24	109.96	111.01	109.73	108.95	110.21	109.81	110.46	112.88	110.09	111.26	108.64	109.71	113.01	111.16	112.05	109.46	109.29	111.75	112.81	113.18	113.29	111.33
107.04	105.84	104.98	102.3	106.66	104.55	104.03	107.11	105.7	106.1	103.18	105.18	103.15	107.6	108.19	105.87	104.04	106.51	102.8	103.71	104.96	105.44	104.49	105.05	106.47	107.44	106.78	103.55	105.45	106.99	103.76	104.28	107.01	104.34	105.7	106.34	106	106.07	103.91	102.14	105.17	106.64	106.07	106.64	105.93	105.04	104.92	109.62	107.94	108.88
103.76	105.72	103.67	104.97	108.31	103.63	104.59	106.68	104.72	103.55	104.25	105.08	105.66	105.43	104.1	103.86	106.24	100.97	104.43	102.19	106.45	101.39	105.08	103.45	103.92	101.95	107.97	104.2	104.5	103.11	103.66	104.5	108.01	107.43	104.09	102.44	101.13	106.34	104.44	101.7	102.07	103.76	103.33	105.8	103.54	101.27	105.67	101.61	100.84	102.91
113.68	110.82	111.93	112.12	111.47	112.6	109.34	110.89	110.97	108.99	113.46	110.97	109.21	109.22	115.06	112.13	111.31	113.94	106.01	110.03	110.69	112.92	111.34	111.76	110.09	109.95	110.57	110.06	111.99	110.1	110.78	109.76	112.76	110.86	112.27	113.2	111.31	112.32	112.61	108.12	109.06	111.09	109.15	111.57	109.68	111.42	114.25	112.12	107.69	112.53
103.86	103.2	106.66	103.95	105.84	104.4	109.34	103.25	107.61	107.14	107.04	104.12	105.27	103.55	104.28	107.57	106.49	101.93	103.21	105.12	103.11	105.59	104.5	104.97	104.82	104.36	107.3	102.09	102.87	107.03	103.49	108.66	105.94	106.98	104.34	104.92	102.35	105.63	104.77	105.91	102.34	106.85	103.06	107.96	105.72	105.34	105.39	105.92	106.68	104.94
118.66	117.6	119.11	115.93	117.28	118.57	118.79	116.5	118.44	118.74	116.09	117.83	117.37	118.76	118.39	119.86	116.24	118.03	115.23	117.35	115.38	117.75	115.81	117.11	117.65	118.93	117.79	116.6	116.37	116.93	118.71	118.1	118.62	120.28	120.34	117.37	115.78	115.52	119.12	114.9	116.03	120.98	120.36	117.44	116.65	119.06	114.61	119.13	113.87	119.19
113.78	113.49	110.77	112.74	111.89	112.26	109.69	111.72	111.83	113.95	111.09	110.53	110.1	111.45	115.35	114.73	112.32	111.43	114.4	110.14	112.62	112.49	112.62	110.97	111.68	110.68	110.23	110.13	113.25	108.7	111.18	113.71	111.33	110.95	111.07	109.93	109.05	111.41	110.57	112.9	111.14	110.81	107.75	111.27	109.75	109.83	111.94	111.77	114.4	110.35
104.27	105.39	104.56	103.53	103.16	103.5	104.45	102.74	102.89	104.46	105.41	104.68	104.05	104.75	105.41	107.75	105.01	105.32	105.87	104.5	102.66	104.33	105.9	106.02	106.91	102.08	107.08	106.96	102.96	104.79	103.93	106.28	104.98	110.87	101.94	106.63	103.29	108.21	107.24	102.69	105.73	106.13	106.16	103.22	108.66	103.4	103.37	108.84	108.22	104.32
111.58	109.98	112.79	111.1	107.54	110.22	111.18	110.41	108.48	110.23	108.32	111.11	113.4	108.28	110.43	107.47	108.32	110.7	109.86	111.66	111.02	109.83	110.92	111.31	109.89	113.59	109.8	109.56	110.46	111.35	111.48	109.52	111.27	106.94	112.34	107.89	109.57	109.41	111.04	111.93	110.83	111.32	112.98	107.27	109.38	109.32	111.3	107.08	111.62	108.79
103.7	104.69	104.7	106.64	104.78	105.46	105.19	105.26	107.54	104.06	105.17	103.47	101.36	103.66	103.33	106.51	103.93	104.15	107.12	102.87	104.85	109.27	105.35	101.82	104.59	102.46	105.69	109.27	102.34	102.21	104.73	102.17	106.27	106.81	100.54	108.02	105.04	106.18	102.99	109.65	104.57	104.65	106.1	103.89	104.51	102.91	104.6	104.29	101.3	107.91
96.935	98.824	98.79	100.82	100.37	101.47	99.389	95.381	100.09	100.31	102.23	99.069	96.594	102.78	99.673	99.873	99.913	99.316	98.766	97.39	100.77	100.45	101.9	99.47	104.03	98.804	98.02	99.744	97.618	99.875	100.65	99.809	101.91	98.495	98.992	100.57	100.25	96.287	98.891	99.841	97.343	98.153	101.08	102.38	101.13	101	100.12	101.51	99.963	99.303
97.668	96.041	98.95	99.211	99.396	100.38	100.34	100.06	100.86	102.88	103.18	97.831	103.49	99.176	97.015	100.91	98.449	101.3	97.402	102.89	99.976	101.16	100.62	98.793	98.534	97.215	99.76	101.72	100.43	100.6	100.48	98.172	100.07	100.76	98.514	99.898	101.57	101.96	100.18	102.47	99.252	102.04	99.683	100.36	100.63	100.7	103.28	98.706	98.844	96.957
104.62	103.33	106.12	103.54	106.63	105.27	105.82	103.77	104.57	105.03	105.32	104.59	105.76	105.95	104.12	102.39	105.41	102.3	105.46	105.67	103.66	106.75	104.34	104.67	104.09	102.94	103.74	104.39	106.2	102.92	105.59	102.87	104.68	106.69	104.09	104.86	106.45	103.34	104.33	104.89	103.96	106.63	103.81	104.13	103.59	104.45	102.02	103.41	105.33	102.52
109.6	106.78	103.27	104.62	105.1	105.98	109.74	102.89	107.16	108.46	106.82	107.15	105.98	108.13	106.35	107.07	104.13	105.14	107.11	106.43	105.83	107.14	106.97	102.49	104.64	104.68	103.41	104.7	107.88	106.44	102.73	103.73	105.93	104.78	109.77	103.7	106.59	105.05	106.04	106.14	104.81	106.75	103.32	100.85	106.5	104.46	107.8	109.64	103.98	103.14
106.51	104.45	102.85	102.64	105.13	105.6	103.48	104.54	106.65	108.27	106.04	109.13	108.58	106.12	108.28	108.43	102.96	106.18	104.8	103.84	106.21	107.4	105.92	106.9	105.41	103.69	105.97	102.81	108.66	104.29	107.75	107.77	109.12	104.66	104.78	105.37	106.68	105.87	108.92	107.72	105.95	104.79	107.14	103.46	106.26	105.7	108.64	105.92	106.59	104.31
110.58	112.3	113.62	113.32	109.83	113.16	109.78	111.04	112.44	110.31	115.87	111.25	112.4	107.96	111.89	108.48	110.63	112.64	108.51	111.76	112.31	114.55	110.93	111.03	108.47	112.22	112.78	111.66	107.9	113.94	111.66	113.15	115.98	111.05	110.76	108.83	111.83	110.36	108.15	111.08	114.55	110.92	110.39	109.9	109.86	111.94	110.7	111.17	107.92	110.43
114.1	115.57	109.46	113.04	110.8	111.83	113.43	114.35	110.1	110.39	110.94	112.89	112.07	109.17	115.08	112.86	113.43	109.43	113.71	110.9	111.14	110.75	111.02	109.71	110.84	111.47	114.45	111.05	113.77	112.02	112.92	111.57	112.52	111.92	111.3	111.92	114.42	114.93	110.06	109.44	111.54	111.82	113.31	112.19	110.7	113.36	113.5	110.26	112.95	113.77
110.76	113.32	112.32	109.19	113.2	112.57	114.14	109.01	111.5	111.96	114.56	113.7	112.17	113.11	111.65	113.69	112.4	110.35	112.34	110.49	109.69	114.15	115.68	111.48	114.1	112.81	114.04	110.99	111	109.35	109.57	109.69	111.16	113.18	112.37	112.48	110.43	113.54	113.88	111.49	112.83	110.92	115	111.82	111.73	110.4	112.9	114.76	112.34	113.82
105.99	104.44	108.42	105.15	108.99	108.01	105.68	105.43	105.26	105.56	111.33	106.63	107.47	104.86	105.7	104.7	105.85	107.05	102.32	106.54	104.1	105.9	107.21	103.11	108.66	105.34	103.32	104.81	104.1	105.53	105.14	107.03	105.45	103.2	106.1	106.01	107.75	104.74	101.71	105.52	104.54	104.22	103.66	105.32	104.53	104.76	105.81	108.68	107.16	105.78
102.57	107.44	107.42	104.78	108.08	103.88	106.73	106.81	105.73	105.47	105.02	105.89	104.86	103.99	101.42	107.31	106.48	103.88	103.93	106.75	106.53	101.09	108.18	104.31	102.64	104.93	100.76	104.93	106.92	106.27	105.46	103	108.34	103.38	105.17	106.96	106.48	102.84	107.37	104.79	104.07	104.51	107.2	104.9	106.15	107.63	104.59	103.89	103.4	105.9
108.99	108.81	111.43	112.48	110.78	107.58	110.37	110.71	111.34	112.17	111.27	112.65	109.92	110.9	111.5	109.49	110.35	112.22	113.67	109.95	113.6	109.69	112.2	109.66	111.3	112.09	110.48	110.4	111.92	110.2	112.91	111.27	112.17	111.35	111.32	109.59	114.31	113.63	110.92	108.6	109.69	109.44	111.58	112.3	110.7	112.2	110.44	111.58	110.8	112.75
109.1	107.56	108.08	107.31	101.04	102.42	109.48	105.77	107.04	107.34	103.85	106.41	109.1	107.29	106.91	106.05	104.84	110.4	105.49	106.71	108.25	110.57	106.92	107.48	107.35	106.02	106.13	105.62	107.17	105.71	104.8	104.69	105.88	105.29	105.09	106.88	105	108.81	106.86	107.55	107.32	106.17	105.61	105.9	106.96	106.75	107.41	107.74	106.03	107.76
105.32	107.97	105.92	105.96	106.1	106.15	107.18	104.96	103.38	105.23	106.03	107.32	107.3	107.59	109.64	108.12	106.85	104.76	107.43	107.33	104.86	103.98	106.99	105.31	106.19	105.55	106.1	103.83	106.54	105.75	107.25	104.17	106.3	104.91	104.37	107.24	105.06	105.57	106.6	103.85	107.39	107.36	101.9	105.45	106.69	107.39	105.38	108.46	107.71	103.92
106.5	105.98	104.38	108.16	103.18	103.85	106.05	102.72	103.4	105.19	105.95	106.78	103.68	102.08	107.08	107.22	107.32	107.13	104.45	108.93	106.58	104.26	105.68	104.09	103.09	104.94	107.72	105.87	106.06	105	101.86	105.54	106.14	105.43	106.52	108.61	106.22	104.89	107.11	102.68	102.96	105.8	104.33	104.77	101.43	107	105.23	103.01	104.4	103.44
100.74	99.577	100.39	100.39	98.511	98.888	100.23	102.64	99.148	103.13	98.725	98.314	97.793	102.79	97.801	99.277	97.905	99.693	100	102.51	103.94	100	100.49	101.57	98.937	99.674	103.05	99.68	97.781	99.768	96.845	100.95	98.879	100.54	104.6	98.886	100.97	100.09	98.316	102.67	99.019	100.98	102.51	101.71	101.44	100.35	101.79	103.29	101.44	104.8
119.21	116.63	118.5	120.27	116.03	113.04	119.05	118.18	118.27	117.37	116.78	115.55	120.74	119.77	116.69	116.43	115.04	116.78	118.91	118.6	118.6	118.23	117.29	119.91	120.37	116.95	118.37	115.88	119.2	116.53	117.46	116.97	117.36	118.72	112.96	119.87	116.42	117.43	117.31	115.32	117.41	116.86	118.03	115.49	116.7	117.3	114.74	115.21	115.63	117.59
98.038	94.482	99.347	99.433	99.27	100.34	96.601	98.51	97.75	101.04	98.748	101.93	100.12	102.57	98.438	101.86	100.86	98.486	101.88	101.91	99.281	98.662	100.34	102.24	101.33	98.398	97.192	100.82	98.861	100.58	97.097	102.33	96.888	97.158	98.39	100.43	101.25	100.25	100.42	100.8	100.29	101.26	99.199	98.621	98.929	99.974	97.3	98.468	99.007	100.33
111.29	111.11	106	110.59	111.59	109.85	107.5	110.81	110.71	107.83	110.31	111.9	110.83	109.2	108.51	111.79	109.51	109.21	108.53	111.12	107.88	109.48	111.79	110.7	109.09	111.08	107.88	104.81	108.83	109.84	112.23	112.47	111.47	108.97	113.54	110.47	110.18	112.01	112.64	111.47	104.73	110.69	107.41	110.79	108.64	111.69	110.42	109.75	110.52	110.84
105.44	103.84	106.49	106.43	103.14	104.92	104.16	107.49	100.73	105.41	105.75	105.91	102.86	106.95	107.45	104.23	107.47	102.96	106.32	101.66	107.91	105.5	107.7	105.4	105.27	107.1	103.49	107.99	104.54	106.49	109.12	106.17	100.71	106.99	106.92	105.11	108.98	107.52	107.19	105.01	106.78	103.92	105.7	104.76	107.36	105.59	106.84	105.9	105.49	105.05
109.74	114.03	110.35	109.3	111.49	110.89	108.06	112.95	111.95	111.48	108.08	113.69	107.75	110.12	110.62	111.07	110.08	111.04	109.6	112.42	107.27	106.53	112.48	112.62	112.42	108.73	111.32	108.87	110.5	110	113.43	108.22	111.51	108.4	112.09	110.59	112.22	110.99	113.32	111.9	108.23	108.9	109.66	112.23	112.44	113.81	111.57	112.57	108.41	111.82
112.75	111.64	112.37	113.53	114.26	109.6	113.63	114.53	110.5	116.08	110.68	115.14	113.43	111.77	112.93	111.95	112.39	113.27	113.91	110.96	112.95	114.35	113.48	112.63	111.92	110.39	113.77	111.28	113.73	110.74	112.47	111.77	114.44	113.81	115.47	113.37	113.08	113.14	113.61	112.6	114.62	114.57	112.41	110.42	113.01	114.28	111.14	112.46	109.64	111.42
112.52	113.22	113.92	114.62	111.62	111.86	113.28	111.42	113.04	112.34	112.62	112.16	110.99	112.66	114.62	112.4	112.18	110.83	113.52	110.43	114.52	114.23	112.88	113.86	113.07	114.56	109.57	111.45	114.21	113.54	113.8	112.28	116.51	111.11	110.86	114.55	112.65	113.28	112	113.8	111.85	112.21	114.61	112.86	111.16	112.54	113.86	111.55	118.14	112.9
108.94	105.49	104.34	106.97	104.04	107.52	104.84	106.97	103.97	105.99	103.41	107.59	104.46	102.15	106.03	106.18	105.49	103.88	105.23	107.32	106.91	102.1	106.88	106.71	107.23	106.84	107.15	106.5	106.33	106.41	104.5	103.52	106.89	100.31	106.91	102.61	109.92	103.99	108.25	106.74	105.68	105.46	107.77	107.35	107.31	106.91	107.59	105.94	106.91	104
106.92	107.41	107.09	105.4	107.61	109.88	107.1	105.25	105.51	105.81	103.81	108.59	104.66	107.32	105.7	102.86	104.85	103.73	103.91	105.98	105.67	108.09	108.35	108.14	105.22	104.06	104.86	105.7	105.78	102.42	107.75	106.46	104.41	105.72	102.21	103.97	103.99	105.61	107.3	108.5	108.28	107.51	103.79	101.82	106.89	103.94	103.8	104.8	104.86	105.33
112.84	112.11	111.75	111.73	113.93	112.14	111.84	112.21	111.82	113.26	113.61	114.5	113.42	113.16	112.86	111.9	110.99	112.71	113.62	111.12	112.45	114.39	110.69	114.54	113.81	110.24	110.53	112.6	110.69	111.58	112.09	112.8	113.58	111.12	111.38	114.72	111.8	114.33	112.94	112.74	111.28	112.89	109.34	111.3	112.56	115.23	111.42	114.89	113.13	112.94
113.33	110.85	109.17	111.01	111.69	113.2	112.67	112.49	111.03	112.88	114.71	112.85	112.2	113.66	112.65	113.76	110.87	111.07	111.44	113.22	113.77	115.01	114.26	114.54	109.98	113.13	109.24	112.51	112.03	109.91	112.02	112.92	114.97	113.14	112.06	113.55	114.44	111.44	111.49	112.52	114.36	113.79	111.88	112.88	111.91	109.93	112.68	113.71	111.81	111.35
105.99	103.85	103.54	106.58	104.23	108.77	103.19	104.13	105.13	104.07	104.77	105.45	106.26	105.72	102.29	105.34	106.44	106.9	105.9	105.13	105.37	106.22	104.8	105.36	104.33	102.79	104.75	107.94	105.27	104.83	103.65	105.68	107.56	106.34	105.94	103.4	105.61	108.68	108.12	105.72	103.47	105.53	107	105.01	105.39	106.77	104.24	106.24	106.23	106.38
105.94	107.99	106.15	104.43	107.87	104.2	106.02	109.49	105.65	104.5	108.1	104.25	107.67	106.59	107.38	106.31	106.76	109.07	107.55	108.31	105.54	105.02	108.33	106.17	105.55	106.99	105.72	104.43	105.45	103.85	104.39	108.7	109.03	107.03	104.46	105.45	108.64	108.03	105.37	104.77	105.74	103.32	109.81	108.19	105.17	107.26	109.67	105.5	102.81	107.13
108.2	109.49	114.22	109.14	109.26	106.06	106.98	111.42	110.32	114.02	111.31	109.68	112.39	107.32	109.9	108.37	109.6	112.13	107.45	111.24	109.13	107.83	108.8	110.66	110.62	111.31	112.81	110.92	107.89	108.39	110.06	109.22	109.81	110.87	111.17	108.25	109.62	110.94	110.49	109.82	112.03	107.8	109.73	109.93	106.81	109.81	111.02	110.68	110.27	109.61
111.2	110.14	112.45	109.52	108.08	112.25	111.82	110.28	112.61	111.69	109.12	113.7	111.3	110.84	113.33	108.97	111.4	112	110.68	112.15	110.92	109.23	109.01	113.42	111.2	110.44	109.69	109.96	114.31	113.03	113.76	110.68	112.08	112.95	112.16	112.33	115.31	114.76	111.96	108.18	106.9	110.78	114.64	109.88	110.6	112.58	110.68	110.33	108.34	111.05
114.6	112.46	113.66	112.27	110.92	110.62	110.3	114.41	111.66	115.33	110.38	115.62	111.39	114.22	112.19	111.43	108.39	108.71	111.8	112.65	110.85	112.4	111.15	112.21	110.95	112.38	114.28	111.03	111.12	112.93	112.94	115.01	113.12	114.44	111.74	112.54	112.24	114.08	112.17	115.58	109.99	112.06	112.66	109.89	110.44	109.59	115.74	112.15	108.65	109.92
105.1	108.93	103.8	107.34	106.08	106.63	107.78	102.91	105.97	105.67	105.31	104.53	102.45	106.92	105.87	104.77	105.98	104.6	106.64	106.69	106.61	103.16	106.86	106.67	103.32	105.7	106.46	108.35	104.97	105.48	105.96	106.72	107.7	102.48	102.64	107.28	104.65	107.28	106.4	103.91	111.46	103.42	106.55	105.15	102.81	104.7	106.98	106.13	107.23	104.16
106.81	106.44	109.03	106.37	104.28	107.65	109.23	107.88	104.65	106.69	104.18	106.61	102.32	105.64	107.21	105.67	105.96	103.41	107.13	104.54	104.08	107.37	105.5	108.91	106.24	106.78	104.03	105.5	103.32	107.21	107.06	103.15	105.26	106.64	105.28	108.18	105.29	104.83	104.37	105.09	107.4	105.06	103.17	105.76	106.02	104.74	103.34	103.09	104.61	106.34
110.9	111.38	112.19	112.78	113.78	110.66	108.44	109.97	111.48	112.72	112.26	111.52	110.4	112.21	112.26	113.3	112.25	109.86	113.43	111.57	109.86	111.48	108.07	109.64	109.52	112.99	111.32	114	110.64	112.23	113.73	112.95	111.76	111.4	112.98	109.2	109.38	111.58	110.42	112.6	113.12	111.18	110.22	112.31	112.59	110.86	112.74	109.93	108.83	110.13
119.27	117.81	119.78	119.2	116.68	121.04	116.68	118.44	117.08	118.7	115.53	115.31	116.49	118.61	116.83	115.21	118.1	116.18	115.07	114.19	118.9	118.59	118.48	116.41	119.22	118.24	120.13	118.38	118.02	119.31	119.35	119.9	118.96	117.31	118.59	115.47	118.85	119.37	118.51	117.71	117.34	117.79	116.7	118	118.32	114.2	119.19	117.69	116.15	118.31
113.34	112.4	110.69	110.65	110.29	112.14	113.26	112.17	112.5	113.2	113.33	111.06	109.39	109.63	112.16	111.43	110.89	109.67	112.15	111.61	111.87	112.08	109.75	113.04	110.88	108.14	113.68	110.53	113.72	111.28	111.97	113.25	112.16	109.67	109.2	111.66	107.84	111.91	109.31	108.01	110.95	112.39	111.43	111.71	109.99	112.78	110.7	111.76	113.51	110.25
99.581	104.88	100.87	98.464	98.781	103.26	97.126	98.635	102.25	100.26	101.32	99.467	100.16	102.97	101.1	97.749	97.58	98.107	99.273	98.032	101.65	98.153	98.486	101.55	100.04	97.339	102.26	98.886	97.001	101.21	99.996	101.24	100.32	98.222	101	100.07	98.65	98.742	98.363	102.59	100.94	100.44	99.705	99.571	99.782	99.945	100.08	100.1	104.08	99.186
108.57	109.71	107.24	109.8	107.04	104.97	106.84	105.45	106.29	109.42	108.66	110.03	107.5	109.85	104.63	106.9	106.1	104.12	108.9	104.99	105.2	106.4	106.22	107.55	106.27	108.55	102.64	106.21	106.31	108.02	107.38	105.75	107.61	109.53	105.47	107.21	103.55	105.37	106.25	103.67	107.1	105.85	107.11	103.66	106.06	106.47	108.24	107.72	109.22	108.7
101.44	108.89	107.14	105.69	107.67	105.98	106.08	106.3	108.98	106.02	106.3	104.77	103.55	109.77	106.62	106.35	107.16	105.33	106.46	102.99	108.27	105.04	107.43	107.24	105.54	106.21	106.25	103.18	106.41	104.89	103.92	103.73	106.95	106.49	105.82	105.35	103.9	105.01	103.98	105.21	106.12	102.93	107.94	104.83	106.57	105.66	105.33	105.44	108.32	104.26
105.52	103.87	104.94	106.16	107.49	107.39	107.05	105.4	104.11	107.19	105.28	109.53	106.38	108.18	107.81	107.6	106.48	106.1	105.77	107.36	103.7	105.01	108.12	106.49	106.97	106.67	104	106.1	107.21	109.13	107.63	107.88	104.54	108.71	105.24	106.18	108.47	108.65	109.61	106.32	106.98	109.14	108.96	108.6	104.47	105.91	104.15	109.05	108.44	107.46
107.39	106.82	105.04	106.04	106.33	105.47	103.83	102.53	107.79	107.02	108.7	106.31	103.65	108.43	106.82	106.2	103.27	103.54	107.66	105.11	105.08	103.05	109.35	105.85	107.88	105.15	104.53	103.87	103.01	108.93	107.24	104	106.46	106.97	108.68	105.44	107.12	105.24	105.52	103.35	105.53	106.15	107.85	103.93	105.18	109.25	106.8	105.71	107.31	105.9
101.46	102.48	100.16	100.13	102.55	102.05	97.697	100.12	98.031	96.015	101.87	99.711	100.29	101.3	100.19	98.911	100.59	97.726	102.2	98.859	100.12	99.154	101.08	99.608	100.6	102.27	99.858	99.263	102.19	101.79	99.638	97.863	98.556	95.955	102.72	98.342	100.38	100.36	99.548	102.76	99.003	96.375	95.481	100.83	99.616	101.58	99.294	100.86	99.785	98.057
102.88	105.63	102.51	101.61	103.88	104.68	104.84	104.93	105.54	105.06	104.39	103.69	106.95	105.23	103.66	102.83	104.27	105.93	104.96	105.86	104.45	107.44	104.64	106.33	104.91	104.32	104.27	100.49	103.96	104.93	103.7	100.89	103.75	104.24	103.68	103.42	105.42	108.05	105.63	104.74	101.08	108.72	107.93	106.19	105.67	105.5	104.46	101.43	105.9	103.88
110.39	109.46	110.03	110.96	110.78	109.81	108.67	109.63	110.53	108.71	109.45	110.82	110.34	111.95	108.46	110.41	111.19	107.77	112.27	110.94	110.43	110.84	112.5	109.14	111.14	106.56	108.97	108.32	109.34	113.68	111.98	109.9	110.44	111.52	111.15	107.26	109.96	111.14	107.72	110.42	110.18	110.73	109.37	112.21	110.04	109.07	110.44	109.18	112.59	111.86
105.05	101.5	106.1	105.77	101.53	105.13	105.71	106.79	105.86	104.11	104.53	105.98	104.3	107.58	104.95	105.61	101.85	104.58	104.83	103.89	104.67	105.98	102.26	105.03	101.48	105.68	105.52	102.96	104.22	103.54	104.3	103.69	102.15	108.03	106.3	104.06	107.83	106.54	103.88	105.73	108.13	105.92	103.38	106.94	105.03	103.18	104.81	106.33	104.76	105.56
108.89	111.49	112.4	106.08	112.1	110.38	109.31	109.25	111.55	111.82	110.79	108.47	108.34	109.65	110.23	106.93	108.51	109.12	110.09	113.28	111.18	109.82	107.74	111.42	112.22	113.64	111.12	109.61	115.93	111.21	109.15	108.99	108.68	111.67	112.97	111.44	110.16	110.76	110.5	107.88	111.76	108.36	110.9	110.66	108.25	110.42	114.38	109.19	110.81	111.21
111.29	108.86	110.54	110.09	112.07	108.04	109.55	109.85	109.68	114.5	110.5	107.82	110.47	108.12	109.06	110.32	108.2	113.62	108.06	111.19	111.96	110.96	109.85	112.4	108.33	112.17	107.48	110.22	111.49	111.92	111.12	107.42	110.18	109.93	113.03	109.26	108.19	108.28	109.63	109.71	110.59	108.89	109.61	109.28	111.43	109.02	110.62	109.21	109.77	110.61
106.51	107.64	106.19	108.32	107.78	106.25	104.12	105.03	107.01	103.64	106.95	105.74	106.22	106.21	107.87	105.84	104.62	108.33	109.02	106.83	109.88	104.02	108.93	106.25	105.83	105.68	110.51	110.22	108.88	108.29	109.29	105.34	103.7	107.53	104.23	105.58	104.01	105.62	106.22	107.72	106.46	107.71	103.17	107.44	105.07	108.78	106.68	106.93	105.53	105.85
105.95	102.93	101.47	104.1	102.64	101.73	104.71	102.33	104.43	101.84	102.68	105.51	105.88	104.37	103.66	103.99	102.86	107.19	106.13	107.3	105.5	103.83	104.16	101.94	103.87	103	101.86	105.16	104.37	104.05	100.36	103.13	101.89	103.44	103.98	105.14	100.89	103.25	104.98	102.8	101.07	102.52	104.16	103.99	102.33	107.41	107.15	105.47	102.62	103.64
100.06	98.387	100.97	100.49	100.75	102.56	99.945	100.64	99.806	102.43	98.813	100.19	101.72	99.452	99.909	100.94	103.59	97.215	101.93	103.04	98.929	103.63	98.861	101.89	99.683	100.77	100.65	98.727	102.45	102.13	101.98	101.27	100.54	101.44	102.32	99.992	100	103.07	98.849	101.15	101.02	101.22	100.06	102.76	100.49	101.82	100.06	102.06	101.36	97.939
102.18	107.39	105.41	102.9	103.59	105.91	107.31	102.5	102.72	102.83	105.93	105.11	104.34	106.59	104.77	105.48	107	105.53	102.47	105.11	104.67	104.37	102.94	104.87	104.93	106.52	105.07	103.57	103.23	104.44	105.41	104.74	102.34	106.42	106.03	106.88	103.2	104.1	103.73	104.62	104.94	103.72	104.53	104.59	104.12	105.77	106.07	104.59	103.42	104.8
103.67	106.16	103	103.35	102.15	103.13	103.88	103.8	102.5	105.63	104.4	103.39	108.6	104.53	104.92	105.24	103.75	105.08	102.31	102.28	104.3	102.53	101.81	105.05	105.44	104.45	103.59	105.02	101.52	107.02	103.07	104.4	106.58	103.01	104.5	102.51	106.08	107.72	103.18	101.2	106.31	105.41	104.01	105.23	103.6	105.71	102.85	105.72	103.39	104.46
105.56	107.47	106.95	109.59	103.33	105.74	106.16	106.07	104.95	106.32	109.93	105.83	106.66	107.42	103.78	103.97	103.88	109.21	107.09	105.92	105.6	105.66	105.22	106.67	105.78	107.12	107.58	105.71	105.47	108.04	107.36	107	105.91	103.55	106.27	105.78	105.44	109.01	105.53	107.14	105.14	106.66	106.66	105.77	108.77	104.69	106	107.18	105.15	105.73
109.44	106.25	104.58	107.02	105.4	107.05	105.32	105.43	102.82	108.25	107.19	106.36	103.94	105.41	107.14	107.47	107.43	106.74	108.29	104.84	107.05	104.19	106.08	106.73	102.39	104.01	106.47	106.85	108.53	106.66	104.94	102.44	108.77	105.04	104.23	106.91	104.97	106.74	106.89	106.32	106.76	108.07	108.21	107.78	105.65	104.83	103.74	105.54	106.33	109.01
104.59	104.56	105.14	106.29	102.53	105.58	105.12	107.42	103.4	105.78	107.26	105.25	106.54	107.83	104.42	104.78	105.02	107.85	106.14	108.15	106.84	105.64	104.03	107.19	106.25	103.42	106.6	105	105.29	107.64	105.27	106.42	104.33	102.87	104.4	107.64	106.48	106.43	105.2	105.45	104.83	105.82	106.55	104.54	105.97	104.07	106.77	107.29	107.48	106.18
117.75	118.6	117.16	113.52	117.86	119.42	116.31	119.51	118.01	115.55	116.76	118.22	116.29	118.22	120.37	114.49	119.56	119.82	115.39	119.49	116.62	117.15	115.48	118.58	116.69	114.63	116.9	115.65	118.35	118.45	119.32	116.68	113.75	119.61	120	119.8	117.15	117.97	118.72	119.5	119.12	118.87	115.81	115.77	115.85	116.28	118.15	116.02	116.59	116.91
113.92	117.21	116.73	115.97	116.74	117.7	117.33	117.17	118.47	114.86	116.14	118.3	117.92	117.52	117.42	115.77	119.85	117	120.79	114.85	120.14	116.2	118.38	117.32	116.94	122.09	119.21	118.22	116.51	118.12	118.59	116.83	115.86	119.47	112.35	117.81	119.84	115.49	119.5	117.51	117.77	117.6	119.2	115.46	118.21	119.08	118.34	116.95	117.71	120.21
105.35	109.04	111.49	110.52	109.21	108.28	110.56	110.48	109.3	110.1	110.85	110.76	111.77	110.63	111.4	111.6	111.37	108.11	104.93	108.71	111.25	112.04	111.89	108.53	112.26	107.57	110.24	108.2	108.84	109.72	107.85	109.12	108.46	109.36	107.25	107.89	107.1	111.11	109.99	111.09	109.77	111.9	107.41	107.85	107.87	107.81	110.97	113.97	108.19	108.01
105.86	105.36	107.95	105.62	104.85	104.17	109.1	104.59	104.31	105.78	106.06	105.08	104.73	104.19	105.77	109.24	105.64	107.2	103.42	103.55	108.22	106.88	107.43	106.74	106.34	104.22	107.5	107.15	104.36	102.71	101.73	107.75	103.19	104.21	105.21	106.98	105.24	104.83	106.07	105.15	104.8	104.22	106.52	109.38	109.93	105.18	103.99	105.22	105.48	107.99
120.75	117.8	117.92	118.01	117.86	117.64	119.2	118.24	116.14	118.62	117.52	116.96	113.73	118.05	119.44	117.87	117.83	117.31	118.75	118.93	115.18	114.68	119.95	118.16	116.16	116.62	115.23	117.47	117.77	115.69	117.94	120.23	117.5	118.28	119.12	117.07	119.15	114.6	118.68	116.73	119.06	114.27	117.86	114.88	119.53	115.47	117.86	116.69	117.85	117.64
111.74	111.25	109.13	110.79	111.52	111.76	113.54	114.61	109.65	109.14	109.35	111.36	112	107.34	112.48	112.61	109.22	109.01	112.03	109.57	108.26	108.65	111.37	108.48	113.2	111.09	110.45	107.64	109.11	112.42	109.3	107.87	111.74	112.02	113.91	112.67	112.61	109.58	113.13	111.55	110.82	109.32	112.97	108.78	111.15	110.53	110.57	110.05	112.81	109.54
98.64	100.21	99.328	100.23	98.557	98.008	99.067	100.79	99.911	99.593	99.962	100.1	104.34	98.71	101.77	100.03	101.62	99.564	99.998	98.248	101.83	101.06	98.499	100.66	99.818	103.63	100.92	101.11	99.111	100.16	98.72	100.96	99.955	99.96	102.93	100.78	99.297	100.62	96.981	99.572	99.773	98.822	97.761	102.28	99.797	98.618	100.6	98.05	101.94	95.611
101.33	98.742	98.453	102.92	97.002	100.74	98.566	99.6	98.299	98.704	104.06	101.7	98.394	101.77	102.02	100.27	96.736	101.31	95.695	99.849	100.93	98.091	99.58	100.62	98.814	100.77	98.906	99.412	97.628	101.26	102.95	101.4	100.34	97.684	100.23	102.33	101.82	99.467	101.14	95.621	101.09	97.005	101.02	99.293	101.73	98.188	101.9	101.51	100.37	101.25
100.33	101.51	103.02	99.498	99.442	104.3	100.39	99.045	98.62	101.38	99.088	103.53	99.447	102.15	100.59	94.24	99.376	103.1	103.27	102.89	100.82	98.873	100.58	100.13	102.78	100.71	99.049	100.65	99.579	100.06	99.676	99.077	101.66	99.553	100.72	101.48	99.991	100.18	104.73	99.473	98.321	99.653	100.32	100.95	95.886	99.047	98.489	102.8	101.35	99.791
102.99	104.32	100.88	105.07	103.96	102.57	101.99	104.07	103.82	105.23	105.96	103.19	105.99	102.77	106.6	102.13	103.93	103.9	105.61	102.79	104.85	103.7	97.902	105.41	103.16	105.12	101.43	106.04	103.52	104.2	106	104.29	102.86	108.16	104.14	100.24	106.46	103.7	106.83	104.24	105.7	104.58	106.73	103.66	102	105.5	106.48	104.71	104.51	107.02
107.09	106.23	108.93	105.11	106.95	102.87	108.06	105.1	106.77	104.24	103.17	105.49	103.01	107.88	101.52	105.32	103.72	101.68	107.29	106.9	106.83	106.63	102.91	105.14	104.99	107.22	107.21	108.38	107.24	104.3	108.44	101.67	105.09	107.63	103.82	106.74	105.3	103.44	105.05	107.4	102.05	107.19	106.95	105.8	103.36	106.56	105.01	106.65	106.21	101.52
107.43	107.5	109.11	109.2	110.72	108.69	111.51	111.83	110.32	107.71	110.57	107.91	111.58	109.18	110.39	109.94	110.86	107.39	107.83	108	111.25	109.06	109.77	107.08	109.95	110.82	112.22	109.08	111.26	114.39	110.39	111.05	107.76	110.11	110.65	111.87	111.73	114.08	108.95	110.1	108.15	108.42	109.57	106.26	108.55	110.13	105.23	111.11	108.31	107.9
108.71	112.12	110.52	114.06	109.13	111.7	114.46	111.75	110.23	111.29	107.66	113.59	113.92	109.23	108.76	113.3	113.73	111.61	109.07	110.05	110.26	115.2	112.18	110.85	111.01	112.3	109.79	111.32	113.12	111.06	110.14	112.56	113.59	108.26	111.53	108.22	110.92	107.89	112.21	112.3	112.47	111.84	110.51	112.23	112.41	109.29	107.36	111.06	109.62	110.91
112.49	110.13	110.6	111.1	112.98	108.73	110.98	111.75	109.79	110.37	111.3	110.76	111.64	113.55	107	110.27	112.02	113.2	110.49	109.81	110.12	112.1	110.71	111.27	113.7	111.46	110.8	110.35	110.55	112.42	110.14	113.46	112.41	110.55	114.22	109.06	114.29	112.05	111.87	109.11	112.02	112.87	113.02	113.41	113.44	109.62	110.57	113.31	111.5	114.34
105.25	103.43	105.46	104.13	105.37	106.29	105.51	102.29	102.47	105.83	108.65	102.14	106.29	108.26	106.15	103.93	103.46	102.39	107.8	110.08	105.76	106.85	105.76	106.13	108.11	106.68	107.45	106.81	104.07	105.34	104.48	107.18	106.09	106.54	107.67	104.92	108.05	106.42	109.49	105.31	106.04	107.66	106.15	108.55	107.89	102.36	105.33	107.19	103.36	106.63
112.27	110.6	111.14	110.86	112.82	111.23	109.05	111.27	112.13	114.15	112.13	110.53	112.79	112.8	110.91	108.68	111.52	114.25	113.64	108.64	112.38	111.68	107.75	111.27	112.73	110.86	111.67	111.28	113.7	112.38	112.32	110.08	111.61	110.23	111.2	113.01	113.09	111.6	108.8	113.54	110.29	112	111.24	112.86	113.05	112.78	112.25	112.61	111.95	114.17
102.28	104.22	107.29	103.63	103.41	103.79	103.4	104.59	99.584	105.88	102.84	102.66	102.7	104.98	104.26	103.5	103.76	105	103.29	102.62	106.83	105.79	106.53	105.92	101.82	104.85	103.5	107.59	107.17	104.3	105.76	109.07	103.97	104.83	102.82	103.29	107.77	105.67	105.95	106.61	104.73	104.25	103.73	105.09	109.23	103.78	101.19	102.83	103.98	102.54
115.03	107.19	112.96	112.05	114.19	111.15	111.65	111.53	112.14	112.03	110.35	111	112.19	111.39	115.41	110.37	111.02	109.95	111.51	112.88	112.9	112.75	110.93	110.55	112.4	114.15	114.88	112.91	111.28	113.96	110.7	113.71	109.85	114.18	111.83	112.87	112.3	112.93	112.28	113.91	113.42	114.73	113.87	110.87	112.79	112.63	115.15	113.23	112.91	115.36
105.64	107.18	107.66	104.35	103.58	105.14	105.18	104.06	107.92	107.01	107.46	103.13	107.92	106.77	105.91	106.84	106.81	104.66	106.12	105.74	105.81	102.79	103.27	106.29	108.01	106.29	104.97	103.89	105.92	105.81	106.15	105.88	104.96	106.19	104.68	106.28	106.63	105.66	104.78	107.02	106.06	107.19	104.05	105.76	105.56	104.76	107.07	105.34	107.72	103.9
106.82	104.34	105.62	107.35	105.05	105.64	108.16	107.95	108.13	103.07	107.23	105.08	103.6	105.76	105.36	105.36	102.7	106.27	104.79	109.14	104.24	103.29	105.91	105.75	104.4	106.78	105.77	108.51	107.25	102.02	107.26	108.14	106.24	103.75	106.3	105.37	105.96	104.43	104.27	104.48	107.79	104.45	109.03	108.16	104.29	106.46	107.91	107.14	104.74	108.13
106.13	104.31	103.51	104.72	108.2	103.2	101.82	102.49	100.17	107.03	108.3	104.72	104.61	106.25	105.31	104.76	100.23	104.23	103.31	104.62	105.18	103.51	101.64	105.4	106.53	103.23	102.89	104.64	101.35	107.32	106.48	107.56	103.77	109.04	104.04	104.52	104.97	103.67	104.42	103.49	102.99	103.37	101.15	101.24	104.45	106.14	105.68	104.58	105.74	104.21
103.84	106.54	107.66	105.09	106.26	111.07	107.31	105.58	105.64	104.96	106.9	105.71	102.64	103.74	103.19	105.96	105.19	105.83	102.88	102.75	107.66	104.7	105.03	104.88	101.47	102.89	101.49	103.74	104.51	102.12	106.29	104.4	106.58	105.68	107.27	106.14	108.9	104.66	105.1	107.84	104.94	106.46	103.14	107.26	102.83	107.7	103.56	103.88	106.23	106.57
97.952	100.4	101.19	102.85	103.53	104.08	101.82	100.45	104.39	101.21	101.4	99.312	99.023	98.432	99.179	99.58	101.04	99.711	98.779	102.63	99.746	98.407	100.66	103.91	102.79	101.56	104.12	100.53	101.29	100.52	101.77	103.2	102.06	100.78	103.58	102.79	100.66	100.01	98.242	100.88	101.13	100.71	101.31	99.554	103.58	99.286	98.225	98.729	98.774	100.57
105.57	107.72	106.15	105.98	108.94	105.27	104.49	107.44	104.85	104.98	110.37	104.69	106.22	105.17	109.27	107	106.41	105.63	105.71	109.18	107.79	104.79	104.83	104.75	107.11	106.95	102.95	106.95	104.84	105.32	106.01	107.05	102.97	105.92	107.7	105.84	104.85	104.57	108.92	105.41	106.23	105.94	106.04	107.93	103.4	107.32	108.35	107.56	103.83	109.46
109.03	108.07	103.05	108.84	108	108.66	107.77	102.53	108.25	107.34	107.04	106.54	108.69	109.37	109.6	106.86	107.92	107.95	106.99	108.94	108.68	106.11	103.41	108.83	107.59	108.12	104.66	106.42	105.01	106.99	107.65	110.34	107.35	104.9	106.11	107.24	106.49	107.25	106.49	106.95	110.23	108.79	107.91	107.12	107.22	102.05	107.08	108.54	107.58	105.92
106.13	111.48	107.06	103.17	103.97	107.53	103.43	102.86	105.55	103.74	104.67	104.46	108.89	103.81	103.14	108.32	105.22	107.24	103.36	107.77	108.61	107.31	105.53	105.52	110.64	104.82	106.55	104.5	106	105.56	105.22	103.86	104.98	106.13	107.37	106	104.67	100.77	106.25	106.67	104.38	105.55	104.9	107.85	106.67	103.78	104.42	109	105.95	105.84
99.259	98.444	101.52	97.892	102.23	99.121	97.303	100.8	96.984	102.48	99.071	100.6	100.24	98.865	97.537	98.393	100.78	99.106	99.608	99.284	100.87	96.913	102.15	99.055	101.1	100.61	101.56	97.249	101.68	97.424	99.864	98.507	100.86	102.36	100.24	98.983	99.041	98.46	97.681	99.283	100.52	96.76	99.441	98.584	101.72	98.323	99.241	100.66	99.708	99.315
107.96	106.16	105.62	108.67	104.25	105.99	105.03	107.84	107.57	106.2	106.94	107.05	106.72	108.03	110.17	108.54	103.59	105.89	107.68	109.28	105	106.54	105.14	108.34	103.28	107.48	108.03	109.11	108.13	106.16	108.09	106.6	106.11	109.95	107.23	108.25	107.84	106.19	106.2	104.91	110.09	107.06	106.19	104.8	108.97	107.42	105.94	105.46	106.87	109.69
106.25	107.17	107.46	107.91	107.38	108.08	105.47	107.78	107.53	106.85	105.64	104.94	108.93	104.78	105.39	109.78	107.28	109.42	108.35	105.43	102.76	107.66	105.97	112.31	106.29	104.08	106.59	104.8	106.77	107.42	105.24	103.89	104.09	107.4	108.71	104.21	108.81	108.13	105.41	106.85	107.94	108.98	105.7	108.4	108.7	106.69	107.73	107.16	105.91	107.51
106.67	108.01	108.5	104.88	105.99	104.13	107.68	105.9	104.2	106.87	104.12	108.22	104.72	105.56	105.12	107.61	106.97	105.22	105.83	105.85	108.77	104.34	104.55	106.63	104.98	107.64	108.4	109.11	104.82	102.14	103.4	107.18	105.69	107.16	106.12	107.63	108.28	105.84	106.68	106.95	102.82	108.75	107.64	104.44	108.39	107.89	107.72	107.49	106.33	106.44
103.51	101.96	108.44	105.83	104.82	105.83	102.36	106.7	108.13	103.21	106.86	106.21	101.82	106.53	104.14	105.9	105.37	106.87	105.22	107.32	100.65	105.53	100.1	104.13	107.72	104.42	105.65	102.11	105.74	104.7	105.38	103.4	107.38	104.77	108.32	105.46	104.91	107.4	102.9	103.08	102.33	105.72	103.61	103.59	105.78	105.43	109.82	105.28	105.21	103.6
104.93	103.94	103.9	103.38	105.91	103.79	104.67	105.18	103.72	105.39	105.9	101.85	103.72	102.99	103.97	108.1	106.15	105.84	103.24	107.09	102.89	103.25	103.77	104.96	102.55	104.07	104.86	107.76	103.9	107.97	105.16	104.69	102.26	104.63	105.03	107.78	104.57	107.03	105.65	101.99	103.8	102.34	106.41	104.72	102.58	105.55	106.81	101.79	107.28	104.69
98.618	98.14	101.27	96.558	102.85	100.48	98.977	102.01	97.805	100.47	98.851	98.525	99.003	99.209	102.85	100.77	97.93	102.42	102.75	99.042	99.093	99.397	101.15	99.454	98.4	99.138	100.87	99.827	98.795	98.02	100.23	99.372	99.355	99.896	99.762	101.61	98.138	98.198	98.683	99.934	98.228	98.569	98.519	99.184	96.778	97.475	100.34	99.062	98.886	100.62
110.48	114.73	110.74	111.81	110.51	113.87	112	112.98	109.79	112.1	112.66	113.01	114.5	111.46	111.89	111.13	113.45	109.15	109.98	111.79	109.74	111.55	109.21	112.12	112.38	111.24	113.87	113.28	110.64	111.63	111.86	109.53	115.41	109.87	109.15	112.78	111.43	113.56	111.29	112.93	111.48	109.94	113.42	114.39	113.95	111.07	109.98	114.88	112.01	111.26
106.38	103.93	107.6	103.83	106.07	103.03	104.46	106.67	109.38	107.76	105.93	106.19	106.94	105.44	104.72	103.91	105.79	105.89	106.37	106.69	105.9	107.73	106	107.75	104.47	105.76	103.86	106.85	109.48	105.93	107.72	105.79	105.51	107.73	106.1	106.83	103.47	105.33	103.22	108.94	108.18	106.55	101.83	106.09	104.43	104.87	110.09	104.44	108.02	104.83
107.71	109.09	111.06	108.39	106.98	108.61	110.45	110.38	112.17	108.84	107.55	106.64	110.14	108.8	111.38	110.82	111.59	107.63	111.15	107.53	110.82	110.14	108.71	109.97	106.36	110.17	109.28	109.74	108.09	110.2	109.48	107.73	107.75	109.13	112.44	109.39	105.86	110.56	110.91	110.14	113.24	109.25	108.27	109.42	108.71	111.22	106.57	109	107.77	108.07
114.59	113.17	109.41	110.52	115.47	111.51	110.68	111.6	114.09	113.96	111.71	110.49	110.48	110.38	110.78	110.54	114.52	111.76	113.68	110.64	113.07	111.94	112.09	110.48	115.57	115.9	109.91	109.04	110.29	112.1	113.44	112.25	111.24	110.18	109.21	109.93	109.18	112.78	111.76	110.06	111.19	108.75	110.87	112.28	113.05	111.69	111.07	115.66	108.99	113.09
106.22	103.99	106.01	106.92	104.38	106.18	103.66	105.77	104.14	105.45	103.8	109.18	109.02	104.13	106.08	105.1	106.14	104.71	107.13	103.07	106.01	104.95	105.43	109.34	105.53	103.83	103.38	106.63	107.36	107.11	101.05	104.93	107.3	107.12	109.06	105.24	103.71	106.09	105.06	104.16	106.53	107.03	105.76	104.34	106.57	106.43	109.77	106.78	106.49	108.84
104.78	105.88	104.18	103.23	107.1	107.7	102.67	102.24	106.05	103.47	105.4	105.91	104.79	102.58	106.03	108.15	106.86	105.49	103.92	104.52	105.51	103.57	105.1	102.05	104.51	107.78	107.29	104.72	103.91	103.55	105.9	103.43	105.25	106.69	104.71	105.36	103.23	105.28	103.06	103.23	105.19	107.42	105.76	107.48	103.86	106.88	105.45	106.2	102.38	103.76
99.1	98.23	98.634	98.202	101.71	100.04	98.465	100.16	103.46	101.91	98.704	100.99	99.41	100.66	100.46	101.44	100.58	100.95	99.375	101.27	98.147	99.898	98.808	98.022	97.543	100.52	100.15	99.947	99.939	100.2	99.265	100.99	102.12	101.95	99.265	100.1	102.14	101.6	101.06	99.225	102.06	100.29	101.51	99.628	100.12	97.878	102	100.07	103.38	101.46
101.99	98.944	97.992	101.08	99.357	96.821	97.577	100.6	97.043	98.759	101.03	99.86	97.896	103.5	99.037	98.473	100.25	99.979	99.389	99.837	100.18	99.013	98.237	99.299	100.44	99.849	100.75	99.679	100.06	101.43	101.67	98.889	97.857	98.188	101.52	98.538	98.419	101.23	98.826	98.789	96.498	97.869	96.355	100.32	100.85	99.184	95.879	98.679	100.31	100.16
109.92	114.07	111.33	111.71	113.43	113.4	112.53	110.18	109.45	111.41	110.16	112.23	112.71	111.31	112.51	109.85	108.18	110.83	111.59	114.34	109.23	108.21	112.13	114.33	110.15	111.02	111.97	111.83	113.85	111.85	112.16	107.6	113.51	113.02	108.25	110.85	108.03	112.13	113.1	111.81	114.6	110	110.56	111.53	110.94	113.15	111.06	110.46	112.01	110.93
107.69	105.46	104.71	101.63	107.3	104.21	107.39	101.68	104.11	106.79	104.06	106.04	105.96	108.32	107.55	103.65	106.58	105.37	107.01	107.13	107.4	104.9	103.68	106.6	106.87	105.29	106.56	103.42	105.99	105.88	104.43	107.13	108.87	107.1	108.27	106.29	103.33	104.46	106.41	106	104.47	108.46	103.7	104.57	102.64	106.57	105.24	104.72	102.57	106.16
112.5	109.53	113.49	113.51	109.5	107.28	112.74	111.64	109.73	110.6	110.52	111.28	110.74	112.5	110.04	112.68	113.28	111.96	111.72	109.05	117.3	110.75	113.66	111.78	112.07	114.75	109.25	110.4	113.63	112.36	110.96	113.05	112.61	111.06	114.02	112.63	113.15	110.23	114.14	114.35	112.47	113.65	114.12	111.71	112.89	113.76	109.45	112.97	109.67	112.43
102.79	99.679	99.896	98.278	98.468	102.23	98.886	95.491	100.03	99.913	103.72	100.64	99.648	97.776	98.842	101.07	100.23	100.4	99.298	101.32	98.028	99.221	100.56	101.76	100.84	101.97	101.06	101	101.91	98.03	98.538	101.56	99.996	98.287	102.76	100.89	97.213	99.398	96.485	98.772	99.519	100.23	100.2	97.966	99.996	100.31	99.733	99.925	99.575	97.659
120.05	115.22	116.29	117.85	115.49	115.84	118.43	117.1	119.77	118.41	115.66	116.56	120.14	119.22	115.87	119.11	115.98	116.31	117.13	115.86	121.7	114.64	118.73	119.01	116.76	116.5	118.23	116.22	117.3	119.74	114.85	116.24	116.48	118.45	117.67	116.62	116.36	118.31	116.93	117.03	116.64	120.6	119.37	116.34	117.8	117.44	115.2	116.59	114.7	117.03
110.5	107.81	109.01	106.81	103.64	104.66	107.82	105.19	104.4	106.95	107.4	103.12	105.89	105.48	104.57	108.33	105.31	107.58	106.06	104.67	105.94	107.79	106.87	106.07	101.7	106	104.35	104.15	107.75	108.96	106.07	105.95	106.34	109.53	103.49	107.92	105.24	107.95	105.29	107.06	107.48	106.88	106.41	105.48	106.19	104.64	106.8	106.18	109.26	105.38
109.88	105.92	105.26	111.12	106.14	103.78	107.15	106.04	104.66	109.57	106.56	106.54	107.09	107.1	109.27	105.27	105.79	109.25	105.19	104.06	108.45	103.33	104.89	105.71	105.02	106.37	107.87	105.65	105.68	105.67	106.36	103.73	105.37	109.84	108.65	106.69	105.65	104.76	108.59	106.43	109.21	109.26	108.01	108.68	111.25	107.26	105.87	106.71	107.28	104
110.4	109.03	111.19	113.54	114.08	112.65	112.1	108.35	109.74	110.86	112.56	111.25	113.89	110.81	109.82	112.12	109.61	111.06	109.95	113.98	109.72	108.56	109.09	111.63	111.32	110.68	112.91	114.14	110.49	109.68	111.13	111.26	111.81	111.76	111.68	111.88	110.48	110.35	108.45	110.74	111.74	111.08	109.46	107.74	114.56	113.62	110.75	113.81	112.4	107.34
103.78	104.66	107.02	107.23	104.19	105.27	103.4	103.36	103.46	108.2	106.09	106.74	102.88	108.51	105.6	105.65	103.55	102.47	100.13	106.9	106.44	105.23	104.5	105.05	109.1	105.6	102.51	106.24	104.92	106.08	106.06	104.79	107.36	103.24	107.47	109.07	104.3	104.14	105.16	102.24	106.28	105.21	107.12	107.06	105.44	103.56	105.89	104.76	104.44	103.76
107.05	104.48	106.56	104.84	105.82	107.24	105.4	101.55	106.82	104.9	104.44	105.26	105.29	101.66	105.27	104.1	103.8	102.33	104.28	105.07	104.11	107.5	102.28	106.44	102.98	105.29	103.22	104.92	105.46	105.3	106.21	105.87	103.53	104.7	103.16	104.39	102.93	105.33	99.488	103.52	103.74	103.82	105.81	104.95	105.22	104.68	103.93	102.75	103.05	108.38
106.77	105.23	103.03	105.49	107.31	106.25	106.94	106.15	107.74	102.93	107.09	104.51	103.2	107.06	106.35	105.19	105.21	107.76	107.07	103.07	106.34	106.96	106.39	105.63	103.21	108.28	103.57	106.35	107.25	106.17	106.58	108.11	108.55	109.3	106.3	104.43	106.95	105.96	104.83	108.29	105.44	107.24	107.75	109.3	105.41	104.78	104.68	107.18	110.41	106.03
104.93	102.88	103.93	102.64	105.35	103.81	101.86	107.67	107.17	108.5	106.12	104.15	104.21	104.96	101.18	103.86	102.37	103.96	104.06	105.94	105.23	103.82	103.9	105.92	106.53	104.05	105.42	106.83	106.12	106.54	103.12	102.18	102.51	104.16	104.57	102.2	101.28	102.09	105.98	106.43	101.01	102.7	101.02	105.4	103.73	105.38	103.04	102.3	103.2	104.08
105.01	105.99	106.52	106.85	107.76	103.97	106.3	107.6	103.66	106.61	106.06	105.59	104.81	107.48	104.55	106.84	105.05	106.93	105.27	106.83	105.96	105.98	104.75	108.47	107.27	106.99	105.82	105	107.75	107.28	103.03	108.92	105.26	107.24	106.88	105.44	102.92	109.12	104.5	108.79	105.68	105.98	108.31	106.69	106.22	106.3	107.52	104.88	105.29	107.96
105.59	106.1	104.05	103.95	102.35	105.59	105.65	105.21	107.26	108.07	104.51	106.62	104.13	106.92	108.12	106.34	104.97	104.15	105.31	103.38	104.55	108.59	107.58	102.73	107.77	104.25	106.75	106.01	102.35	105.55	102.91	105.37	107.66	106.72	107.35	103.13	104.79	108.64	107.2	103.47	105.75	106.63	107.24	105.86	106.42	101.59	107.96	104.99	105.23	106
112.43	112.52	114.14	108.66	111.87	111.18	109.72	109.27	112.95	110.62	110.27	110.1	111.03	112.47	113.22	112.54	114.63	115.18	110.22	111.01	111.03	113.5	111.21	113.38	113.61	111.09	112.42	111.72	115.48	109.91	110.06	113.1	112.01	109.68	113.8	112.73	113.59	113.36	109.26	113.55	108.82	109.67	109.26	111.76	110.79	110.9	110.23	112.36	114.16	111.42
105.78	107.91	111.3	109.88	106.45	106.01	106.3	106.9	107.54	108.79	103.97	104.42	106.37	106.24	104.9	108.17	105.37	102.53	105.12	105.38	105.13	109.96	105.01	104.42	110.19	108.6	105.14	106.48	107.99	109.79	107.9	105.98	106.62	108.24	109.95	106.97	105.29	105.6	106.25	106.19	106.13	105.95	106.31	105.07	104.86	106.61	106.61	105.8	104.92	106.59
102.05	103.94	105.9	104.08	103.31	104.5	104.42	107.1	104.41	106.16	102.74	104.31	103.54	105.93	105.3	102.22	103.67	104.22	102.36	104.33	108.11	105.41	105.26	104.25	108.15	105.56	101.94	104.75	103.63	100.94	105	105.03	103.29	104.84	103.82	102.81	104.24	101.23	102.99	105.98	104.86	103.27	102.78	99.481	103.9	104.62	102.92	103.58	106.17	105.13
118.62	118.65	115.57	119.34	116.04	118.05	116.2	115.4	115.98	119.95	116.14	117.79	119.27	115.96	119.25	118.37	117.76	117.78	117.74	120.2	116.54	120.18	118.48	121.11	117.52	116.02	116.35	116.87	119.2	117.15	119.02	121.78	118.4	115.75	116.89	118.76	117.88	119.34	120.2	117.36	117.01	112.75	116.42	118.36	119.08	118.61	118.33	117.94	117.37	116.57
111.88	115.32	110.95	110.25	110.59	111.42	108.64	114.95	107.91	112.42	113.98	111.03	113.19	111.6	113.42	113.79	110.24	111.01	112.04	112.51	110.88	108.96	107.51	110.61	112.46	109.23	110.55	111.49	112.12	112.22	112.71	111.33	111.74	111.68	111.37	113.91	110.48	111.91	110.61	111.24	109.55	110.42	110.3	112.54	110.95	109.09	110.84	109.55	108.37	110.51
111.01	110.77	109.32	109.7	107.63	108.34	113.69	110	110.07	110.93	112.45	111.52	112.11	107.49	112.1	113.68	112.31	112.71	113.2	111.83	109.88	109.29	109.86	111.67	111.72	111.59	113.82	110.75	111.18	113.35	110.45	110.38	113.2	111.01	111.82	109.81	110.43	111.9	111.63	110.92	110.08	111.18	111.97	111.26	114.21	112.09	110.04	111.48	111.45	113.57
108.72	109.86	105.2	104.49	105.63	106.24	104.47	107.4	110.6	110.5	106.76	106.94	105.79	104.29	108.5	105.71	106.65	104.7	106.67	107.5	107.1	104.21	104.42	106.23	109.6	108.48	108.88	109.02	108.8	112.26	107.24	109.61	106.15	103.4	110.7	107.29	107.27	106.59	106.98	105.07	103.1	107.21	108.21	107.37	107.48	109.88	106.08	105.94	103.47	103.99
115.43	118.13	117.58	116.01	118.16	115.89	114.83	118.42	117.56	116.51	117.12	116.06	115.77	116.82	117.95	114.73	113.97	118.65	115.92	116.07	117.51	116.74	117.46	117.28	114.88	115.88	115.79	116.89	113.73	120.15	115.75	119.83	117.88	115.78	115.33	114.92	115.22	116	117.13	116.12	118.39	116.9	114.78	115.13	116.77	116.43	116.9	117.74	117.09	115.22
112.12	109.81	109.29	110.53	109.92	113.5	112.76	109.47	108.68	114.67	111.4	110.7	109.84	109.42	110.61	112.97	109.72	111.17	114.31	111.34	110.77	115.12	111.06	110.46	111.33	109.49	108.89	108.6	112.61	109.41	106.22	111.75	107.27	109.17	109.37	109.63	105.91	110.12	113.13	110.01	115	106.93	110.78	107.87	114.08	112.15	111.01	113.47	106.76	110.65
111.86	110.81	114.14	113.51	113.71	109.5	113.7	113.48	112.65	113.08	113.86	113.87	113.95	114.62	110.46	111.55	112.22	110.12	112.35	114.4	108.1	110.79	110.78	113.44	112.1	112.33	112.36	112.9	114	112.38	110.96	112.08	112.54	110.9	110.17	113.57	112.49	112.67	110.21	113.67	112.24	116.75	109.36	113.51	112.01	111.92	115.77	113.07	111.51	117.16
103.76	103.54	105.6	101.94	100.71	103.37	105.61	101.03	104.46	104.4	103.87	102.39	105.33	104.68	103.59	102.59	106.29	102.91	107.66	105.93	103.45	105.91	102.28	106.23	103.53	103.74	105.54	103.67	106.2	103.43	107.48	102.53	102.88	104	104.85	106.45	106.29	104.68	102.78	105.29	102.71	107.86	102.35	103.57	103.6	104.33	105.46	102.24	102.92	105.2
109.73	106.84	114.65	110.99	109.84	112.94	111.76	114.02	111.07	111.9	110.39	111.07	112.02	108.82	110.39	111.26	112.1	114.28	113.24	109.49	110.1	109.12	112.96	109.3	112	114.28	109.45	113.29	113.42	112.77	112.55	113.66	114.19	111.53	110.79	112.64	111.2	110.39	111.91	116.96	115.58	115.01	112.34	112.22	110.55	113.46	112.39	110.05	109.86	114.32
97.815	98.224	99.741	99.333	96.832	99.863	101.44	100.7	100.27	100.94	101.98	100.67	101.97	101.31	99.776	102.15	100.24	99.697	101.7	97.743	99.669	98.44	96.333	98.355	101.57	95.563	102.51	97.25	102.18	99.317	101.58	99.201	101.38	96.807	98.522	98.706	102.11	99.974	100.11	101.24	99.635	98.97	99.209	98.748	98.763	103.75	102.11	101.77	100.73	98.822
107.99	106.9	108.33	105.69	103.52	108.61	106.81	107.27	106.05	108.77	108.11	107.24	105.51	107.12	107.2	104.56	106.43	106.93	101.97	103.83	106.01	105.54	107.99	104.14	107.69	106.87	105.25	109.06	103	108.07	105.93	105.77	104.09	106.07	104.04	106.52	105.99	102.19	103.37	105.73	106.84	105.93	106.84	103.91	107.28	106.25	104.71	105.41	105.93	107.86
114.07	113.37	115.89	111.63	114.58	112.23	116.23	112.75	112.02	110.3	112.14	111.77	112.24	112.43	112.65	111.39	114.32	112.57	114.7	113.52	116.56	111.3	112.56	111.35	111.87	114.07	113.89	112.48	111.36	111.47	113.46	114.65	113.7	111.01	112.14	114	110.75	113.02	113.75	113.47	114.88	112.22	112.07	113.62	112.75	111.37	110.56	112.43	114.43	110.35
106.39	104.67	107.07	107.05	105.58	106.57	107.19	107.55	108.74	107.08	105.34	105.48	104.14	105.77	105.38	105.5	105.49	105.88	105.69	106.33	106.11	106.77	106.39	103.85	105.77	105.56	106.05	106.54	107.33	105.95	103.34	106.23	107.09	107.76	105.11	106.38	106.26	104.04	105.3	104.68	106.72	106.82	109.59	105.31	106.19	103.58	104.25	104.69	103.98	105.2
110.23	110.06	109.15	110.21	110.26	113.1	107.95	111.28	112.31	110.71	110.55	111.47	113.04	112.58	112.21	110	113.87	109.97	112.33	109.42	111.88	111.81	111.29	111.38	114.58	113.88	111.86	111.1	108.55	111.06	113.2	110.85	111.74	112.52	110.67	109.65	112.54	110.94	110.46	109.35	111.49	112.02	108.35	113.47	111.86	114.77	112.67	112.81	111.97	112.85
102.6	107.85	102.74	104.25	103.63	105.8	104.65	105.31	103.85	106.43	107.5	106.33	102.97	103.7	105.43	108.28	105.25	104.85	105.21	104.41	106.87	105.06	102.45	102.05	108.16	104.67	106.5	106.3	104.92	104.31	106.97	105.45	107.4	105.15	106.16	107.63	103.44	104.4	105.25	105.6	104.99	104.75	107.32	104.7	105.35	105.54	104.29	103.76	104.44	103.8
103.4	107.39	107.93	104.69	107.37	109.62	105.11	106.02	104.69	104.94	106.87	105.41	107.65	106.05	108.78	106.83	104.99	106.71	108.09	106.33	106.79	109.5	104.35	108.55	104.92	105.54	106.64	108.45	106.37	106.34	103.17	105.62	107.16	106.07	105.66	108.65	111.23	109.72	105.35	105.78	106.52	107.47	105.34	107.99	107.63	105.13	108.51	106.75	106.02	107.05
103.78	103.2	103.26	103.65	102.54	105.5	107.48	103.22	103.29	103.55	101.52	106.7	101.08	103.1	103.5	103.4	105.38	103.79	105.55	102.27	105.11	104.16	103.88	104.14	105.16	105.86	103.22	105.37	106.59	106.15	105.46	104.02	102.38	104.14	102.42	102.82	104.23	104.72	103.34	103	105.88	102.94	103.14	103.4	105.73	105.15	102.08	104.4	107.56	101.76
107.19	104.08	106.11	104.46	106.12	104.36	103.89	107.53	104.6	105.21	103.75	103.44	102.48	106.67	108.12	104.62	104.6	106.96	104.63	105.78	106.02	106.2	104.52	103.29	104.95	105.92	105.9	105.4	104.56	103.34	105.49	108.51	106.18	104.92	107.31	104.78	105.84	105.9	104.7	105.23	107.63	102	106.26	105.95	104.99	105.09	108.19	105.94	105.52	104.35
104.98	106.42	107.85	104.77	104.71	106.24	102.13	105.9	103.03	103.79	107.89	105.94	107.11	104.44	103.29	105.31	107.05	106.77	103.59	105.93	104.07	104.09	105.86	105.46	107.4	107.4	108.29	106.23	105.45	108.36	105.93	106.01	103.19	106.62	106.13	104.73	104.12	103.71	109.51	107.68	108.28	107.07	104.32	105.22	105.48	106.55	106.94	105.86	104.63	104.43
106.3	103.31	105.9	102.53	104.3	104.28	105.41	108.83	103.1	106.83	106.81	106.48	106.58	105.66	108.57	108.51	105.81	106.62	106.22	108.61	106.3	104.37	106.53	105.23	105.46	103.02	103.83	107.01	105.99	107.69	105.98	106.26	105.3	103.23	105.63	104.4	101.91	106.13	106.93	100.54	105.94	107.69	105.31	103.54	106.09	104.21	104.13	107.96	106.29	106.44
113.82	112.75	107.41	114.2	112.3	113.15	111.1	110.98	113.52	108.99	106.75	111.37	113.68	106.48	109.16	110.83	113.16	111.07	112.37	110.32	112.16	110.2	113.42	112.05	112.76	111.33	111.91	111.08	108.39	112.4	111.37	113.48	110.84	109.75	114.63	114.02	115.47	111.75	112.02	112.98	112.05	111.68	109.26	112.92	111.13	113.77	108.63	111.15	111.28	112.93
103.68	106.28	104.61	105.06	107.87	105.98	107.8	106.64	101.5	108.35	104.59	104.08	104.76	108.32	108.11	108.4	103.46	105.09	105.76	103.26	100.73	108.35	104.3	105.82	104.22	103.58	104.23	107.32	104.33	105.03	105.26	101.14	107.37	104.53	107.45	106.76	106.42	106.02	105.8	103.69	107.76	104.59	107.28	103.26	106.59	108.45	107.24	105.44	105.65	105.9
105.89	105.56	104.9	105.34	105.8	104.5	106.7	104.95	104.98	104.23	103.61	106.02	104.68	106.6	104.65	106.96	103.5	100.43	107.14	106.88	103.21	100.69	101.34	105.72	104.01	104.96	102.65	105.72	104.05	99.804	104.13	107.87	104.18	103.58	106.53	104.96	105.19	106.57	106.13	106.9	103.38	107.28	101.2	103.3	105.47	104.24	104.39	106.12	105.55	103.58
105.28	107.68	103.61	107.24	103.66	107.1	104.48	110.07	106.98	104.47	102.79	107.33	104.28	105.2	105.89	107.35	107.27	105.75	105.05	108.48	108.06	107.55	102.71	106.06	103.26	104.02	106.54	104.18	107.41	103.33	104.99	106.77	104.82	104.24	108.49	106.97	107.76	109.72	105.23	105.47	105.71	103.57	106.62	103.77	107.03	103.92	102.04	105.22	107.25	103.98
103.35	101.25	99.076	100.98	100.08	102.34	101.68	102.46	100.23	99.445	98.251	96.536	101.61	102.16	100.13	99.154	102.17	99.326	100.63	102.89	99.589	99.572	95.725	102	102.06	98.624	102.14	101.01	99.276	101.85	101.71	100.51	100.61	102.05	101.18	102.71	103.51	99.27	99.132	103.63	102.49	102.14	103.67	101.43	100.99	99.578	98.697	99.964	102.02	101.3
98.688	100.76	101.37	100.1	99.692	100.27	100.32	102.15	102.05	100.23	101.52	102.06	99.347	99.419	101.23	97.48	99.228	100.85	98.685	101	95.669	102.22	100.35	101.54	101.49	100.2	103.05	99.41	100.13	99.629	100.38	103.44	99.476	98.341	98.025	95.713	99.654	98.254	103.2	97.687	101.29	102.13	102.19	101.25	95.786	100.01	100.35	99.026	101.02	99.708
104.67	107.99	106.56	106.34	105.63	106.33	102.88	107.85	103.4	105.31	105.31	106.82	107.99	105.39	105.26	106.57	101.7	107.71	104.73	106.54	104.65	104.81	106.72	105.2	104.54	104.2	103.92	103.33	105.21	106.08	108.47	106.65	107.04	104.64	105.79	102.28	104.72	104.85	107.76	106.47	102.74	108.67	107.59	105.12	102.92	106.7	105.54	107.4	106.74	103.94
96.312	100.54	101.29	100.73	98.173	101.89	101.62	101.24	99.815	100.07	99.992	99.029	99.142	98.512	100.13	98.992	100.68	96.809	99.777	97.945	96.119	98.71	97.506	99.772	99.031	100.44	99.464	100.23	98.088	102.67	97.411	100.1	98.302	100.17	101.62	99.668	101.36	102.11	99.995	104.55	98.785	97.274	98.136	99.232	98.955	100.59	101.52	99.234	100.43	98.878
110.56	110.59	110.55	110.88	107.66	110.91	109.52	109.43	110.47	112.33	109.23	110.42	109.81	109.23	111.27	109.98	110.33	113.07	113.75	107.34	114.11	109.99	111.77	107.44	115.36	108.13	113.37	110.69	109.07	113.39	112.19	110.14	110.96	110.69	112	109.45	109.21	110.5	110.37	113.89	110.55	110.08	109.67	109.1	110.81	112.35	109.7	109.23	110.16	110.62
106.41	108.43	107.45	105.25	102.93	104.91	104.51	104	105.86	104.07	109.1	105.91	105.37	103.9	106.05	104.64	106.6	107.35	105.47	104.41	107.05	108.62	104.17	108.87	107.92	105.87	107.85	103.79	105.92	108.67	103.56	103.8	106.92	106.07	107.21	103.36	103.76	107.68	107.63	106.14	104.85	105.74	106.63	107.54	105.8	107.39	104.8	106.52	105.98	105.19
104.02	103.32	107.4	104.41	103.76	107.23	104.99	106.32	103.71	103.94	101.78	104.4	103.55	104.87	103.55	106.06	104.73	104.04	106.31	104.41	105.51	103.92	107.4	106.31	103.61	100.1	100.8	105.33	104.24	104.21	102.4	101.84	101.61	105.21	105.24	105.47	106.93	103.25	101.1	106.78	104.61	105.46	105.16	102.24	102.1	105.71	102	105.05	107.89	104.55
97.905	101.1	101.43	103.37	101.85	102.75	99.342	99.202	101.7	101.38	100.59	101.57	100.05	102.5	99.711	102.28	99.89	101.14	98.215	98.554	96.293	98.764	99.196	100.58	101.88	98.896	99.408	100.11	99.734	97.814	97.982	101.4	101.44	99.339	101.12	101.18	97.714	99.536	99.202	99.255	98.629	101.43	99.85	101.02	100.06	102.34	103.62	101.23	98.004	103.4
104.45	105.94	106.39	107.93	102.89	106.23	104.79	110.56	104.15	109.52	105.19	104.82	107.5	106.16	104.3	106.86	105.87	104.17	108.35	105.88	107.06	103.48	106.5	104.04	105.58	108.17	108.14	107.21	103.55	107.1	106.39	106.9	107.7	106.33	105.87	106.6	108.5	105.42	105.98	106.37	104.03	105.38	104.31	106.1	102.37	103.83	104.01	103.66	105.32	105.16
107.41	103.39	103.62	106.9	106.05	107.41	103	104.64	105.86	104.41	105.99	103.67	106.68	108.26	104.77	102.39	111.9	106.6	107.33	107.16	103.91	104.3	105.15	105.66	106.29	105.78	105.1	107.65	107.46	103.83	107.4	103.18	101.87	104.95	103.93	105.35	104.16	104.21	103.32	105.41	105.08	104.83	106.74	105.58	106.1	103.59	99.756	105.03	103.57	105.67
106.99	105.49	106.02	103.37	103.5	105.26	104.64	104.53	104.9	107.5	105.6	102.45	105.53	106.25	107.23	105.42	106.13	101.7	105.07	104.91	105.56	104.37	106.76	105.88	107.25	107.77	110.51	108.14	105.85	105.74	107.18	107.41	105.14	107.93	102.06	107.3	103.44	104.32	107.63	103.89	106.07	105.81	102.79	108.29	104.6	104.59	104.58	103.36	103.95	106.47
103.8	103.05	105.75	106.22	104.04	106.42	106.43	104.09	106.77	103.68	106.6	105.13	105.94	105.55	108.48	105.76	105.43	103.18	105.38	104.65	103.22	103.43	104.38	103.82	107.16	103.99	103.73	105.86	101.52	102.6	107.16	107.23	105.67	105.68	104.49	104.78	105.72	107.46	106.17	103.17	103.85	102.41	105.83	105.52	104.56	105.81	101.44	106.49	106.21	107.14
108.11	106.21	106.74	103.86	108.26	105.78	103.11	105.73	108.76	105.54	106.75	103.95	107.31	107.63	106.03	106.29	105.48	105.77	105.64	107.84	104.35	107.86	105.8	106.97	105.27	106.38	108.34	105.85	106.73	106.15	105.66	104.74	107.11	105.56	106.28	108.49	104.53	107.34	106.45	108.34	105.83	108.53	107.39	106.79	107.83	109.32	104.13	105.23	103.87	107.79
106.93	107.66	105.89	108.83	103.72	104.26	106.65	103.5	105.1	106.67	105.86	108.52	108.54	107.52	105.66	105.52	105.08	108.93	107.48	105.36	106.38	104.57	107.72	105.58	106.02	106.98	105.98	102.9	104.01	108.57	105.6	105.11	108.24	107.23	107.65	108.86	105.31	107.82	103.33	103.6	107.47	102.57	107.82	105.62	108.02	108.67	105.22	104.05	107.87	107.12
111.59	113.87	111.07	108.79	113.99	109.87	109.58	113.6	108.95	110.22	108.41	110.8	108.74	110.33	108.51	110.26	112.14	113.03	109.54	113.21	110.78	112.24	113.77	109.14	110.9	114.35	110.47	112.25	111.5	111.61	112.65	111.07	112.6	112.82	110.83	111.57	111.93	109.82	112.39	112.04	111.28	113	111.43	114.85	113.3	113.95	112.43	111.01	111.63	113.25
104.58	106.3	109.76	103.9	106.15	107.46	107.48	104.81	106.26	103.53	108.32	105.99	104.45	108.14	105.3	104.65	106.51	106.26	107.12	110.39	104.78	106.59	104.8	107.1	106.82	106.21	108.32	103.93	109.59	107.51	106.74	106.54	104.85	104.44	106.58	105.63	109.59	104.76	106.35	103.6	102.53	100.57	107.45	107.01	104.47	105.96	107.03	105.28	105.45	103.22
109.2	110.53	108.79	111.88	112.97	111.04	109.01	109.72	107.71	114.05	110.08	108.46	113.05	109.73	108.54	110.32	109.86	109.47	110.74	111.39	111.35	110	110.01	110.87	106.76	111.56	110.44	113.63	112.46	108.64	108.32	109.05	111.06	109.44	110.97	111.69	106.97	110.99	111.1	111.1	111.71	110.5	113.89	110.11	110.23	108.27	110.72	110.41	108.09	109.78
105.74	105.74	105.68	104.32	105.26	103.59	105.74	104.34	107.16	104.32	103.42	102.72	101.96	107.06	105.69	108.9	101.54	105.82	102.92	106.61	107.32	103.73	103.68	109.19	105.94	105.92	104.44	106.03	104.88	105.84	107.7	105.19	104.74	107.65	106.76	105.26	106.75	105.77	105.23	103.26	103.24	102.4	105.81	102.96	103.52	102.16	102.09	108.06	103.77	103.85
106.31	106.85	105.02	105.31	108.68	106.94	108.27	106.72	103.01	108.23	104.02	106.69	104.13	109.6	105.7	106.78	104.71	106.43	101.96	106.34	106.28	101.96	108.26	107	106.33	104.26	106.51	103.5	107.29	105.56	105.64	106.92	106.09	104.63	106.55	106.98	106.74	106.34	105	103.37	107.02	105.44	102.81	104.33	106.48	106.28	108.14	107.59	102.13	104.77
101.26	100.2	103.01	102.63	99.527	100.38	102.32	101.67	101.37	98.089	97.554	97.619	99.088	102.25	95.909	100.21	98.713	101.37	100.99	98.293	102.01	99.285	98.919	103.64	99.639	100.03	100.08	99.523	100.31	98.441	99.802	98.448	98.332	100.02	101.67	101.29	96.891	98.361	99.928	99.375	100.34	99.323	102.13	97.268	101.48	99.159	103.06	100.12	98.177	102.16
106.4	110.03	107.46	103.46	103.17	106.93	108.42	105.21	106.2	106.11	102.27	104.85	104.67	105.81	106.11	105.7	105.09	103.65	107.96	106.46	108.01	105.61	105.98	105.42	104.29	105.87	105.7	102.2	106.58	105.09	103.41	107.95	108.55	105.52	105.22	102.86	105.86	104.64	106.26	101.49	105.07	109.33	106.14	106.1	105.8	106.23	103.99	106.59	103.93	105.9
107.51	106.95	108.64	105.54	107.55	108.82	110.88	105.88	107.26	105.31	107.19	105.46	105.1	105.85	105.23	103.26	105.71	109.19	105.85	101.24	106.01	107.29	105.16	109.35	106.07	104.79	106.28	106.87	104.01	105.81	109.88	108.67	104.65	105.53	107.38	103.28	107.3	105.87	105.66	104.96	108.86	109.4	106.09	106.72	106.75	104.32	107.08	109.32	104.39	104.74
105.42	106.01	108.39	105.73	107.42	108.04	104.04	105.78	105.07	105.24	103.78	103.78	102.13	106.38	108.26	103.44	106.2	101.83	104.92	106.27	106.79	103.04	106.72	104.85	105.17	104.67	103.59	105.86	104.02	104.12	106.43	103.14	107.39	105.46	104.11	109.17	102.32	108.01	104.5	104.76	104.42	107.9	104.06	106.6	105.76	105.84	103.67	106.59	103.84	104.34
113.15	114.45	113.76	110.35	113.64	110.39	113.24	113.11	110.71	111.57	113.49	110.73	108.52	110.23	111.29	110.32	112.93	113.77	111.41	108.28	110.61	111.64	110.04	111.7	109.54	111.72	110.69	110.69	112.52	110.78	113.33	112.41	110.23	110.6	110.92	110.51	113	109.61	110.9	111.05	110.48	114.08	112.6	112.73	109.92	110.26	111.75	111	108.37	109.81
111.62	113.29	112.08	110.82	110.83	110.21	107.8	113.38	111.54	110.47	110.99	110.51	111.63	112	110.87	112.21	112.49	111.04	112.15	108.58	111.05	110.95	110.88	112.78	111.62	111.24	112.52	109.76	111.26	111.43	110.54	110.89	110.97	108.92	111.08	108.37	110.43	109.25	108.83	109.3	111.61	105.49	109.56	109.07	108.66	111.6	111.46	109.99	114.63	111.55
113	110.86	110.41	110.03	107.11	113.72	110.24	113.42	112.01	109.84	113.49	111.16	108.14	109.42	111.16	111.42	111.84	109.63	111.57	112.69	111.84	110.36	110.37	110.27	110.17	112.29	115.17	112.39	111.81	109.96	108.29	112.29	111	111.91	110.82	112.95	109.2	108.06	110.33	107.31	111.22	108.33	114.15	112.14	110	112.06	106.48	109.51	113.73	110.81
110.75	112.37	108.82	111.7	111.81	111.62	113.02	109.9	116.38	111.94	112.61	113.13	111.07	111.39	113.26	111.21	112.4	114.17	113.07	111.83	112.93	112.63	112.45	111.78	111.4	109.54	109.4	112.99	109.29	113.28	111.52	110.12	111.05	113.38	111.5	111.45	110.37	112.37	110.94	112.53	110.9	109.76	112.76	109.41	112.24	109.76	114.12	113.04	113.15	111.39
111.69	114.48	112.57	109.41	112.36	111.66	107.39	109.75	115.74	114.27	112.97	109.55	110.5	113.72	111.48	108.97	110.74	110.44	110.79	113.04	113.79	113.66	113.07	111.19	111.14	108.44	109.53	112.84	109.83	109.12	112.28	111.61	108.99	110.98	111.16	113.16	112.19	113.75	112.92	112.99	111.39	108.45	112.48	110.76	114.97	115.52	110.84	107.82	111.31	112.81
100.08	101.52	101.68	98.387	100.46	100.15	101.84	98.787	100.42	102.75	99.874	99.012	97.548	99.489	97.839	98.717	99.332	102.18	103.2	102.67	103.25	101.99	101.16	102.87	98.637	101.54	100.65	101.46	102	101.26	100.24	100.83	100.27	102.78	100.14	101	101.15	97.817	101.89	101.36	100.13	99.438	100.86	101.34	95.3	99.462	100.48	100.41	101.16	99.309
114.82	113.92	112.69	113.6	112.86	113.82	114.04	113.26	113.31	108.7	114	111.01	113.84	112.32	115.04	113.69	115.32	110.31	113.52	110.79	113.01	113.16	112.42	109.66	114.33	112.13	111.85	111.78	111.19	111.69	114.19	111.97	113.3	110.62	110.84	112.34	111.09	114.04	112.93	112.95	114.61	116.33	111.77	112.17	115.58	109.23	111.73	110.91	114.15	113.34
112.02	111.09	105.54	109.21	109.45	107.61	106.29	111.71	113.42	110.89	109.73	110.86	108.15	109.56	108.94	110.23	111.81	108.43	109.41	110.88	108.32	111.55	110.37	108.76	106.15	107.88	110.16	109.35	110.74	111.29	112.64	109.27	114.36	108.71	109.37	105.32	112.45	110.14	107.53	109.96	110.53	114.05	109.77	112.65	112.67	109.78	107.84	111.74	109.41	109.77
109.58	112.03	110.92	110.71	110.68	109.5	109.29	114.08	110.39	112.25	110.92	112.61	107.76	110.92	110.43	110.38	111.36	110.28	109.19	111.1	113.01	109.43	109.6	108.9	111.99	110.65	114.68	109.66	111.21	110	110.91	111.07	112.09	112.26	111.23	108.48	111.57	110.64	111.37	110.06	107.07	109.87	112.12	110.53	113.68	112.03	112.05	109.12	107.41	109.08
106	107.52	105.11	105.22	106.33	103.59	108.99	108.28	106.85	106.78	106.92	107.49	104.52	105.36	105.03	103.2	107.78	104.36	106.23	107.05	107.65	104.51	104.59	106.77	107.19	103.36	107.01	101.28	106.38	104.93	101.99	103.21	107.03	105.15	107.43	103.32	103.48	108.28	106.24	106.88	103.31	105.51	104.44	107.01	106.46	104.24	106.35	107.18	105.04	104.22
112.67	110.41	115.42	112.21	110.86	114.77	113.23	114.33	110.92	111.43	114.03	112.51	108.79	111.75	112.66	109.03	112.79	111.99	113.09	111.63	109.11	108.84	112.33	115.16	111.88	113.27	109.22	109.02	112.29	113.44	113.79	105.46	111.94	111.17	108.27	114.78	109.44	113.96	109.78	110.63	112.06	112.43	109.33	110.76	110.9	112.07	113.47	110.67	110.93	110.64
108.24	103.78	106.12	104.63	103.41	107.77	108.34	107.3	105.71	104.45	105.42	109.53	103.89	105.12	107.18	107.52	106.58	109.59	106.17	105.3	106.35	107.29	103.59	107.62	105.96	103.22	107.27	107.73	106.87	104.96	105.39	104.85	104.13	106.49	106.72	105.85	107.87	105.32	109.7	105.29	104.32	105.16	105.09	105.83	101.77	107.08	104.4	105.67	108.84	106.93
118.36	116.89	116.37	118.68	113.95	114.45	114.89	116.63	116.56	116.44	114.43	114.22	115.98	116	115.78	115.11	116.28	118.24	120.45	114.9	117.44	116.57	116	117.75	115.21	114.04	114.58	115.38	115.53	112.13	116	113.66	115.97	115.91	115.99	118.25	115.37	116.63	116.49	117.3	116.44	118.41	117.19	115.42	116.86	116.8	115.74	114.58	116.16	117.45
116.36	119.29	118.4	114.8	117.59	117.76	117.04	119.22	117.71	119.34	118.82	116.21	119.86	119.21	115.88	118.9	121.47	118.57	117.73	119.31	119.61	113.54	114.55	117.8	117.08	115.97	118.18	118.57	115.56	119.07	115.68	117.73	117.02	118.47	117.52	119.12	117.66	117.45	119.36	115.53	119.86	119.68	115.3	116.68	116.67	115.66	116.32	119.48	118.18	118.77
113.22	109.84	108.82	111.19	112.42	112.64	114.05	114.81	112.04	111.93	111.04	111.76	113.43	112.87	109.37	111.46	112.08	110.37	112.63	110.77	109.27	111.63	113.85	111.62	114.52	111.69	111.82	111.2	109.59	110.62	113.41	111.65	112.53	111.3	110.94	111.62	111.58	112.11	111.27	111.81	112.71	113.38	113.04	110.97	111.52	115.22	110.63	111.69	108.46	114.88
100.62	101.35	101.52	97.512	100.43	101.97	100.45	100.31	101.25	97.505	99.922	104.89	99.122	101.11	101.03	98.112	99.361	100.84	100.21	102.19	103.1	103.18	103.94	103.54	99.877	101.09	99.909	100.84	101.85	101.69	102.53	101.21	100.45	99.758	99.507	98.111	99.962	98.388	99.018	100.13	100.17	98.728	99.374	100.4	99.757	99.626	102.83	103.6	100.21	100.8
113.29	112.52	114.78	109.41	113.75	111.29	113.52	112.32	110.47	108.89	113.03	111.56	111.18	111.9	115.57	109.77	113.1	110.4	111.86	110.61	111.25	113.62	112.82	109.3	110.85	115.21	109.31	113.52	111.19	112.22	113.72	111.67	113.67	110.28	110.04	111.7	113.06	108.64	110.86	110.2	110.06	111.82	112.53	109.53	110.15	113.6	110.47	116.31	109.46	109.26
110.59	110.67	111.92	109.11	108.55	107.12	112.37	105.53	111.71	110.68	109.77	107.33	111.6	109.89	110.39	107.58	108.49	107.73	108.9	111.33	111.58	106.18	108.31	110.31	110.37	113.02	112.21	110.54	109.58	112.07	108.35	108.76	111.11	109.4	111.35	110.14	110.25	108.82	109.85	109.69	108.6	110.83	109.67	105.73	112.56	111.39	109.09	111.54	111.03	109.27
106.83	107.79	104.51	106.28	104.32	106.38	105.87	107.66	105.49	108.69	106.84	107.44	106.45	107.26	107.78	104.67	108.26	103.58	106.52	106.57	106.06	106	106.06	108.35	107.43	103.45	106.29	107.67	108.41	103.28	104.22	107.73	105.47	106.35	108.67	103.37	106.6	108.13	109	107.47	108.68	107.66	105.58	102.81	104.86	106	106.93	109.62	107.03	106.42
107.5	110.36	107.46	110.92	109.75	109.64	110.13	110.09	105.94	110.08	109.4	114.52	111.65	108.46	111.03	109.07	109.12	111.81	106.92	109.11	110.91	111.04	108.07	110.48	108.5	110.53	113.34	109.87	107.87	108.76	111.12	113.07	111.84	106.98	107.04	111.08	112.39	108.94	109.6	107.53	110.15	115.16	109.13	112.47	109	108.6	111.99	112.58	109.77	112.94
110.54	111.19	108.49	110.33	113.63	111.54	112.9	107.6	111.37	110.58	113.15	112.79	111.98	111.08	110.94	110.95	112.08	111.5	114.15	112.92	113.18	109.38	111.28	109.47	109.5	111.83	111.15	109.73	111.66	111.34	110.16	113.07	109.95	113.8	110.88	111.53	109.81	111.23	114.63	112.58	108.51	111.26	115.58	112.32	111.54	110.55	112.51	111.07	115	110.17
106.03	106.2	104.03	106.88	104.32	107.63	104.41	104.97	105.06	106.76	106.53	108.05	103.6	102	103.94	106.73	104.73	109.24	105.9	108	104.18	105.41	106.02	104.39	108.78	104.77	104.37	107.85	108.18	104.98	103.83	104.42	105.72	105.1	104.41	105.18	107.61	104.91	106.48	104.89	107	106.24	106.23	107.62	105.59	104.82	106.02	107.19	105.44	107.69
107.48	105.14	108.69	106.45	109.9	107.01	104.59	108.61	107.33	105.86	106.68	107.32	105.88	110.63	104.97	105.12	109.84	106.74	106.36	103.97	106.18	107.39	106.54	103.58	103.19	109.6	106.84	104.37	106.76	103.75	107.42	108.2	110.21	107.63	107.54	106.93	107.18	107	106.32	106.79	109.58	106	105.94	107.91	108.44	106.34	105.36	107.84	106.59	108
111.83	110.04	109.26	112.08	111.1	112.56	111.31	111.22	109.16	112.63	111.54	106.99	109.93	111.29	111.43	109.7	109.98	109.94	109.63	110.35	109.48	112.13	110.57	111.58	109.72	111.79	109.75	109.7	114.88	109.04	112.03	109.74	108.81	110.8	110.11	112.09	110.35	110.7	109	110.57	109.62	108.85	111.33	111.28	111.85	112.63	109.64	109.41	115.13	110.39
111.54	112.99	115.14	113.5	112.1	112.73	111.96	112.06	113.81	110.69	110.53	111.82	113.65	111.09	110.13	113.85	112.97	115.82	111.3	111.98	117.39	113.03	112.03	111.37	109.03	111.95	112.11	110.08	113.43	110.56	112.54	112.92	111.94	112.99	111.2	110.21	111.69	110.25	111.07	113.16	113.5	114.09	110.46	115.54	113.07	111.25	110.57	112.32	111.34	112.95
109.41	110.45	115.22	111.27	112.9	112.69	113.22	110.77	109.29	111.18	110.79	111.59	110.97	110.95	113.34	110.31	113.47	110.87	110.24	110.92	109.53	109.9	113.84	109.8	109.4	112.89	112.85	111.79	111.78	108.66	111.82	111.38	109.17	111.33	110.09	111.4	109.5	113.28	109.55	109.99	108.49	114.52	108.73	110.48	112.81	110.78	110.26	109.65	113.97	113.26
104.73	105.95	106.62	103.84	104.55	106.28	101.85	105.47	107.57	105.38	104.98	106.05	106.59	104.54	105.6	108.16	101.84	102.67	108.12	107.8	102.76	105.87	106.14	106.81	106.86	106.59	105.29	105.62	101.07	105.03	105.17	105.13	107.12	102.06	107.72	103.6	106.91	105.19	105.24	104.74	106.51	106.95	106.11	106.96	106.42	107.2	106.89	107.34	107.35	107.92
102.14	107.98	105.63	104.87	106.92	107.39	110.87	110.11	105.95	110.33	106.42	105.79	107.8	105.17	109.21	106.29	106.85	108.92	107.11	107.39	107.52	106.69	104.82	106.66	108.22	105.25	106.92	108.66	109.02	105.04	106.6	106.44	107.56	106.99	107.75	106.95	108.83	105.69	104.01	105.37	106.43	108.01	104.2	105.02	106.89	108.19	107.84	104.21	106.33	107.25
98.194	100.85	99.065	100.93	98.859	99.544	99.071	98.544	98.335	100.06	97.582	99.789	97.863	98.387	101.42	97.482	99.581	96.349	98.821	100.75	100.36	98.607	97.193	99.25	104.5	102.72	98.214	100.41	98.259	99.233	101.88	100.08	96.928	97.918	97.791	101.13	98.312	99.425	101.59	100.65	100.89	100.66	99.444	100.16	98.701	99.928	100.77	104.25	101.3	97.247
113.02	112.72	112.84	111.83	111.18	111.04	112.72	114.6	115.32	108.71	110.45	112.13	113	108.57	113.51	113.71	112.48	110.71	111.21	113.93	111.8	108.19	110.81	113.53	112.67	109.65	111.14	109.63	110.99	112.43	110.15	109.4	111.78	110.39	110.11	111.52	109.24	109.84	110.76	110.97	111.32	110.91	110.44	110.24	109.44	112.68	113.88	112.36	111.37	112.4
111.14	112.45	111	114.32	111.05	112.29	111.67	110.73	110.2	110.57	109.63	110.01	111.54	113.42	109.48	111.95	110.07	109.75	112.21	113.54	113.96	111.81	110.53	111.43	111.44	110.1	108.91	110.56	111.31	109.76	110.99	110.44	111.95	113	108.37	112.31	114.22	112.29	110.73	112.6	110.25	112.23	115.76	110.89	112.51	112.76	112.74	110.64	112.59	114.09
103.83	102.67	107.67	106.56	107.46	105.26	106.62	108.02	107.12	107.18	105.28	107.35	105.28	105.44	104.35	105.85	105.42	106.01	104.52	107.23	101.46	106.84	106.02	104.32	108.13	106.39	103.4	104.57	107.07	103.85	105.03	105.05	107.81	105.89	104.78	105.3	103.73	105.54	102.48	106.45	101.28	109.01	104.76	101.91	102.82	104.91	106.26	103.25	107.96	105.81
106.95	104.58	107.41	106.75	103.68	106.63	107.11	108.38	108.2	107.1	106.62	103.03	106.26	101.34	103.33	106.5	105.7	107.62	104.63	105.37	105.87	106.67	105.68	106.45	105.99	107.28	104.05	106.27	105.91	106	103.55	104.8	101.77	107.34	106.52	105.43	103.9	103.38	108.86	106.86	105.62	106.13	104.01	105.84	105.91	109.1	105.99	106.76	103.76	107.08
107.79	105.84	102.88	104.46	104.93	105.69	106.42	108.97	106.08	106.29	105.02	104.14	103.54	103.37	104.61	106.09	107.2	107.77	104.12	106.62	105.35	105.83	107.6	103.29	107.57	107.99	104.78	107.31	106.39	106.43	102.9	105.67	105.19	107.08	107.16	103.21	107.74	109.7	103.46	102.44	103.84	104.05	103.43	102.79	107.32	104.37	104.63	104.24	106.85	107.78
112.87	111.63	110.35	112.31	108.38	112.75	110.85	111.21	111.46	110.57	113.43	110.99	110.23	106.11	111.32	109.38	112.44	112.65	112.58	109.91	109.6	109.49	110.2	110.69	111.96	110.4	111.16	109.6	109.87	114.55	110.78	111.47	112.17	110.98	110.78	112.5	113.11	110.18	114.37	112.83	110.31	105.29	111.68	113.55	111.84	112.03	112.58	107.69	111.6	113.18
99.69	99.837	102.33	101.46	98.474	100.2	100.38	101.98	99.746	96.315	99.98	99.699	100.78	99.964	98.386	102.54	99.893	99.169	99.772	101.91	99.459	101.66	98.764	99.547	100.37	101.62	97.336	103.08	97.518	98.779	100.31	99.283	98.784	99.608	102.28	100.8	97.392	104.84	101.15	100.68	102.46	101.97	99.989	100.85	98.448	98.284	99.065	103.14	98.501	96.55
97.602	100.84	97.095	103.26	98.933	100.51	102.08	95.513	100.96	97.21	100.98	100.98	97.923	97.844	101.65	99.841	99.15	97.862	96.573	99.041	100.33	100.46	99.526	98.839	100.48	100.93	99.727	99.471	99.58	101.54	99.466	98.222	100.33	100.74	100.66	100.77	98.425	100.6	96.665	99.818	98.113	101.71	99.59	101.97	99.319	99.394	99.889	99.664	98.942	100.47
105.33	107.74	107.29	105.18	107.66	109.28	105.39	106.85	104.7	105.95	107.85	108.19	107.74	103.94	107.29	104.54	103.51	107.29	108.33	107.08	104.12	108.03	103.1	105.73	103.33	108.79	108.09	104.85	106.73	106.81	106.52	106.07	108.5	106.75	108.56	106.65	110.35	107.05	105.56	105.58	103.53	106.82	108.61	106.21	104.16	109.59	106	109.02	106.93	106.97
106.16	106.11	104.64	104.06	105.41	102.05	107.31	104.94	105.02	105.4	104.44	102.43	102.64	101.97	105.76	103.3	104.1	106.37	103.23	103.94	105.24	105.77	104.27	105.94	102.93	103.89	103.55	103.55	104.19	104.84	106.44	103.29	103.9	107.44	104.71	104.59	102.75	105.14	100.98	104.17	106.09	104.31	102.41	106.14	102.98	102.88	102.69	101.32	101.18	107.92
100.24	101.3	101.19	99.927	101.03	99.038	99.034	101.62	100.81	102.53	102.25	99.158	101.55	101.63	98.898	101.24	100.28	99.327	98.265	104.25	97.631	97.924	101.27	98.246	100.49	101.4	102.04	100.1	99.339	99.911	97.68	100.7	100.65	100.15	99.427	101.21	99.686	100.85	101.29	103.01	99.167	99.588	103.68	99.707	100.76	101.45	99.528	99.675	100.02	99.1
99.585	99.619	104.01	100.31	102.7	97.781	101.84	100.74	98.849	99.284	98.443	99.835	98.454	99.3	98.542	101.73	100.44	99.192	100.01	98.509	100.77	101.79	102.14	97.92	102.37	99.208	99.854	98.676	101.53	104.09	96.102	96.868	100.72	99.245	100.93	100.17	97.458	101.24	100.76	99.847	103.32	95.024	99.236	101.29	99.437	99.021	100.21	98.51	99.766	97.494
113.92	112.25	111.06	112.57	112.45	113.6	112.17	112.15	111.71	110.7	111.52	109.69	113.75	113.85	113.03	111.09	115.32	115.85	111.18	112.79	110.78	110.58	112.6	112.73	112.66	112.44	112.61	116.98	110.6	110.57	114.14	113.68	111.25	108.39	114.32	111.44	110.76	110.62	111.94	111.57	111.77	114.7	106.99	113.07	112.72	114.04	112.91	110.51	112.53	112.25
105.63	107.7	107.2	106.55	105.13	107.5	104.42	106.41	108.84	107.92	103.22	104.36	104.37	106.51	109.11	108.94	107.33	104.84	105.8	103.32	105.31	107.12	103.66	102.43	105.35	106.13	108.54	105.22	105.4	105.34	106.24	105.42	105.38	110.9	109.94	106.64	104.46	106.82	107.66	105.34	106.31	105.49	106.87	105.95	102.86	106.07	103.93	104.27	107.48	106.32
113.46	109.32	112.51	111.5	108.04	113.03	111.21	112.24	111.4	109.09	110.25	111.2	108.93	113.5	110.97	110.6	112.07	109.82	113.49	113.66	115.42	115.11	115.22	109.82	110.93	111.84	113.67	114.42	110.73	110.91	112.31	110.76	111.52	114.7	112.8	110.39	112.49	113.04	109.74	113.95	111.95	115.97	113.25	111.85	110.78	113.82	112.13	111.16	111.04	111.93
108.38	109.1	112.24	108.94	112.14	107.2	108.52	108.58	108.43	110.15	110.33	110.32	111.1	106.84	111.35	112.03	109.36	110.86	110.53	109.46	109.39	109.03	111.15	109.11	107.64	111.64	111.51	111.08	110.4	111.7	108.16	110.33	111.86	111.18	113.04	109.19	111.06	110.55	110.21	109.76	111.03	106.48	112.64	111.64	111.06	111.23	109.84	111.14	109.01	108.41
111.36	109.11	110.77	112.33	112.72	110.54	110.27	114.38	111.57	111.71	111.42	110.03	111.75	114.59	107.07	107.15	110.2	112.91	106.52	113.17	110.57	110.35	112.3	111.6	108.38	111.28	113.07	111.12	109.91	112.53	110.2	109.89	112.54	111.47	114.07	108.26	110.46	111.48	107.87	111.52	107.58	113.12	111.29	109.16	109.8	109.78	109.38	112.33	111.23	107.7
103.02	108.17	104.65	105.32	104.81	104.69	102.12	107.18	103.3	105.59	109.67	106.63	104.9	107.02	102.87	105.17	109.03	103.83	102.65	106.2	105.06	105.26	105.1	103.05	104.99	106.21	105.21	105.77	105.71	104.62	104.2	106.03	104.11	105.37	103.55	104.92	104.46	105.06	107.03	105.05	106.03	107.38	106.03	104.92	106.48	107.19	107.01	104.76	105.19	105.41
109.45	107.36	108.85	107.31	105.7	105.34	106.04	109.32	108.64	108.42	103.95	104.71	105.93	105.14	106.9	108.52	105.74	106.44	105.18	108.17	106.82	104.09	108.2	107.18	105.14	105.44	106.48	108.08	106.61	105.73	105.83	105.73	105.96	105.53	106.08	107.14	105.52	108.11	106.23	103.99	106.72	105.4	105.35	106.77	103.2	109.23	108.04	107.63	105.93	106.43
119.98	116.41	118.04	120.24	117.52	117.58	116.46	116.57	118.02	119.72	115.1	122.87	117.09	118.48	116.79	118.12	117.56	114.57	114.74	121.3	117.88	116.12	117.9	115.93	118.29	117.37	117.86	119.25	120.73	117.59	116.7	120.13	114.49	118.45	117.12	117.57	119.42	120.1	114.91	117.37	117.82	116.08	122.64	119.62	117.85	118.43	120.43	117.45	114.03	117.12
113.11	111.33	111.15	110.13	109.79	110.37	110.39	107.55	111.09	107.7	111.66	110.61	112.57	110.47	110.31	112.56	113.75	113.72	111.35	111.61	108.47	111.98	111.83	111.87	112.52	108.44	112.96	114.94	112.57	110.3	112.06	109.44	113.67	114.31	111.49	111.44	113.43	112	112.4	112.87	110.49	114.16	106.77	111.51	112.18	110	109.19	114.73	111.38	114.08
114.56	119.46	116.73	117.99	119.03	118.16	117.72	119.28	121.63	113.33	117.57	118.66	116.92	119.3	116.93	114.27	118.09	117.39	113.69	115.65	117.33	118.05	118.47	113.58	118.02	119.61	116.25	120.94	115.97	117.21	117.41	116.45	116.06	115.6	116.88	118.61	119.02	115.69	116.97	116.15	118.54	114.4	117.39	117.1	113.66	117.3	116.06	116.26	120.66	118.06
109.67	105.3	105.18	107.4	102.96	106.26	105.48	102.89	108.59	106.29	101.31	107.08	104.53	107.38	105.79	104.09	105.94	108	106.73	104.65	105.96	106.86	106.1	103.93	106.87	108	104.87	107.85	105.96	108.01	104.84	105.76	105.22	106.29	103.33	106.27	103.15	105.35	106.8	104.82	107.43	107.49	105.41	108.26	107.05	106.95	105.12	105.81	108.82	103.64
102.76	105.55	105.18	107.94	105.25	109.35	108.87	105.63	106.11	107.07	107.06	107.14	108.55	105.68	106.94	108.63	107.64	107.96	106.98	106.71	103.6	105.36	110.58	111.09	108.55	108.76	105.41	107.97	105.19	105.56	104.16	107.22	106.74	108.08	106.26	107.21	107.36	107.3	104.65	109.32	107.36	108.04	105.79	107.77	106.79	105.66	104.4	107.47	106.22	107.03
103.77	105.04	103.28	104.1	103.43	103.01	102.3	103.57	103.23	103.33	103.41	103.45	104.79	103.89	102.43	105.69	103.15	103.25	103.02	104.82	103.41	105.91	104.11	103.74	103.67	99.756	105.27	101.05	104.53	104.36	104.71	104.56	105.86	105.23	107.38	103.98	103.52	102.45	105.83	104.42	102.02	102.96	105.27	106.38	106.04	105.8	102.63	105.51	102.72	106.29
103	105.85	107.1	107.19	105.47	106.3	106.11	102.89	106.95	106.26	103.94	105.47	103.6	108.21	105.17	107.15	102.94	103.45	105.29	105.89	104.22	101.58	104.08	104.85	104.33	105.95	104.37	103.43	106.53	105.34	106.47	103.64	104.61	104.65	106.61	106.37	106.39	107.86	107.1	106.66	107.83	107.1	106.74	105.58	106.69	106.12	105.48	103.15	108.15	107.62
107.28	109.03	111.71	111.67	109.43	111.05	112.15	111.61	109.72	108.51	109.01	106.14	112.33	110.02	109.7	110.98	109.32	111.32	110.3	110.7	108.51	113.57	112.13	109.74	112.61	111.42	106.27	107.71	111	108.58	108.46	109.26	111.79	110.34	114.05	113.22	110.3	109.97	110.08	108.12	108.89	109.34	107.81	111.35	109.03	109.44	108.26	111.45	107.25	110.45
112.2	110.28	110.19	111.66	112.37	111.2	110.62	108.98	111.2	113.34	113.68	113.56	114.63	111.53	108.92	111.82	116.17	112.07	111.26	109.06	114.1	112.1	108.56	111.07	113.21	110.34	115.49	111.26	111.53	112.23	113.31	110.68	112.53	112.59	113.78	111.99	110	114.29	108.36	115.34	115.54	112.83	109.82	110.96	111.34	113.11	113.33	112.72	112.84	112.67
112.99	110.84	113.77	110.68	110.68	112	111.89	111.61	111.67	113.61	113.64	111.33	114.5	114.37	109.12	113.78	111.81	111.29	111.27	109.26	110.91	112.04	112.66	111.5	113.93	112.55	109.38	112.63	114.48	112.7	113.1	116.21	111.91	112.37	113.11	115.05	114.46	108.13	112	112.31	110.26	111.07	110.99	112.59	110.92	111.52	114.29	113.84	109.76	112.78
100.77	99.944	102.23	100.17	96.414	99.975	100.05	100.61	100.47	98.71	98.214	101.51	99.694	101.48	99.931	98.779	101.4	100.5	101.11	97.906	98.564	99.734	98.111	103.92	100.76	99.933	94.537	101.66	99.591	100.72	103.7	101.49	99.698	100.07	100.23	100.04	99.918	99.868	100.5	101.07	102.94	101.54	102.54	102	101.26	97.877	102.2	100.29	98.898	100.39
105.34	103	106.23	104.47	106.97	108.77	102.41	104.25	102.45	107.67	105.01	106.34	103.09	103.68	105.12	106.1	106.08	106.38	104.92	106.55	106.54	104.26	106.37	107.6	104.8	105.39	107.11	106.54	104.93	101.37	104.17	105.58	109.55	106.17	105.55	104.98	102.84	104.97	103.97	105.94	105.44	104.53	103.56	104.79	106.43	104.83	101.43	104.79	105.55	105.92
106.16	105.87	105.12	105.43	105.28	106.8	106.71	102.33	105.73	104.72	102.35	108.3	104.76	105.88	104.8	105.26	104.7	105.4	106.24	106.34	102.66	105.11	105.83	105.28	105.64	106.35	108.26	107.56	105.17	108.78	105.25	102.93	104.01	101.23	105.8	103.79	108.41	102.6	105.15	104.52	106.15	105.98	105.32	105.31	107.29	106.13	108.32	104.59	106.59	106.53
102.82	104.41	105.41	106.76	109.49	107.32	101.42	106	104.56	106.36	103.49	106.86	101.85	108.07	103.14	103.38	103.28	104.96	104.48	104.14	104.16	105.39	102.38	101.85	104.31	106.92	107.56	106.64	104.77	104.73	104.47	104.3	106.2	105.39	105.62	104.18	103.33	104.9	104.02	102.65	105.42	103.71	103.14	107.56	104.53	106.35	107.08	102.57	105.47	104.53
110.51	111.42	113.07	113.59	112.98	109.27	108.26	111.79	114.36	112.35	112.35	110.34	109.52	110.77	113.03	111.85	113.51	114.83	107.9	111.33	110.44	110.65	109.71	110.89	111.64	110.79	115.5	112.66	114.4	110.35	109.69	110.54	112.2	111.87	113.37	113.37	114.26	109.41	114.06	111.67	116.13	114.36	112.33	112.34	114.46	109.71	112.69	110.03	111.34	111.95
111.96	110.15	110.04	113.84	113.2	111.87	112.31	111.03	111.08	113.09	111.38	109.15	114.13	110.46	109.19	113.85	109.91	114.98	108.79	110.16	111.64	109.5	111.23	111.84	108.76	114.63	110.6	112.1	111.9	109.01	112.7	111.18	112.97	113.09	112.28	114.58	111.29	115.14	111.98	109.96	111.08	113.16	111.04	110.49	112.15	109.02	111.71	114.07	108.38	111.23
102.51	102.08	104.6	107.77	103.4	106.21	103.28	102.51	104.39	100.62	103.59	101.41	103.13	106.41	104.83	105.19	104.05	104.7	103.29	105.26	103.4	106.59	103.33	104.15	104.8	104.22	104.44	102.34	102.12	103.52	106.33	102.98	105.96	104.76	102.19	103.02	102.63	102.22	102	106.51	102.28	103.43	105.49	104.52	103.3	105.32	101.49	104.25	104.08	104.39
110.62	108.81	109.55	109.02	111.4	113.17	111.43	111.04	108.78	110.51	111.04	110.4	110.61	111.5	113.38	109.63	108.96	110.39	107	113.81	110.63	111.53	111.12	108.92	112.75	110.4	110.38	109.37	109.32	108.16	110.57	110.66	109.75	112.13	112.82	108.52	111.93	107.79	112.83	108.81	111.14	111.81	110.28	111.18	110.32	108.99	109.8	108.03	110.63	111.45
109.62	108.05	108.6	110.48	109.9	110.63	111.46	108.94	107.7	108.85	108.16	108.53	109.45	107.84	109.72	110.14	109.18	113.84	112.24	109.93	111.13	109.11	110.12	108.14	111.41	109.8	111.91	110.88	109.39	111.63	112.86	111.58	109.07	108.41	111.29	110.38	108.84	111.01	108.72	111.9	112	111.35	109.96	113.96	110.69	106.58	108.65	110.2	110.1	113.88
105.68	105.28	107.51	104.94	103.6	105.79	102.05	109.73	108.82	104.96	104.63	104.63	107.93	107.24	105.37	107.16	110.4	109.23	103.64	105.22	104.39	102.48	105.52	106.07	105.78	107.47	105.98	107.52	104.05	106.44	104.93	105.83	109.03	108.16	106.96	103.38	106.5	106.32	103.94	107.58	105.44	104.46	104.82	104.19	106.2	106.37	106.38	106.37	105.92	104.2
108.08	105.13	106.57	104.76	105.07	104.23	105.42	102.04	106.83	106.33	104.96	106.05	107.55	104.01	106.93	103.12	104.95	106.61	104.41	105.01	106.65	106.69	107.34	105.27	105.1	104.22	104.85	105.86	107.39	109.45	104.54	106.55	108.47	108.78	106.61	102.96	108.02	103.51	106.04	105.88	105.15	107.49	107.43	106.59	105.03	104.91	104.48	107.25	107.18	105.9
101.23	98.083	99.089	97.986	100.25	100.57	98.907	98.842	99.887	97.023	101.14	102.21	99.838	95.719	100.76	99.055	99.626	101.57	100.73	101.89	100.5	98.511	97.485	99.365	96.859	99.471	102.17	100.64	98.573	99.217	100.51	97.909	98.24	100.3	98.753	100.47	98.623	99.535	99.673	97.379	102.08	100.4	98.751	100.18	97.631	99.286	99.996	99.906	105.25	99.44
105.84	109.05	107.79	104.05	107.67	107.25	106.28	107.16	106.55	109.09	109.34	107.44	107.89	103.83	105.95	106.55	106.64	110.12	104.34	106.1	107.72	106.57	104.25	103.09	105.99	108.24	104.83	102.92	106.03	109.48	107.92	108.03	109.57	106.63	107.86	107.12	109.57	105.61	107.47	107.29	106.6	104.58	106.05	109.23	110.48	107.36	107.12	104.71	106.36	105.83
105.14	103.65	105.75	107.28	103.17	102.7	106.02	104.67	103.88	107.17	105.99	102.11	108.49	105.3	104.05	106.19	104.82	109.43	106	106	104.59	107.24	105.22	105.55	105.57	105.5	106.21	108.05	107.05	104.21	103.81	106.07	108.5	103.11	104.69	104.49	103.49	102.54	104.06	107.71	104.23	104.06	103.69	104.99	107.17	106.11	107.25	103.97	102.5	103.06
114.41	114.87	114.36	113.57	115.83	116.57	115.55	116.29	118.03	115.78	114.76	119.26	115.46	116.28	119.34	117.63	116.34	116.79	115.75	113.45	115.47	118.96	117.11	116.63	116.18	117.65	115.84	119.22	115.25	115.95	116.32	117.67	117.33	116.35	115.75	115.16	114.11	113.1	115.41	116.82	113.19	116.97	118.01	114.5	115.57	119.36	112.11	116.04	118.23	116.87
114.09	111.98	112.71	110.35	111.17	110.92	110.81	114.29	112.73	113.77	111.5	110.68	111.8	113.77	113.17	107.63	112.76	112.69	110.65	109.15	114.63	111	112.33	112.31	113.96	113.11	111.18	110.29	111.07	110.78	111.24	112.74	110.72	112.57	112.94	109.47	112.28	111.85	109.65	111.27	114.26	109.85	111	112.38	113.39	110.2	113.97	109.62	110.19	111.3
106.01	108.72	103.95	105.75	105.28	106.03	106.53	104.37	106.5	107.29	106.17	106.9	106.44	106.76	104.6	103.6	106.24	103.46	107.57	104.66	104.16	101.74	104.19	103.82	107.24	106.57	106.06	105.79	104.83	107.01	101.39	107.33	104	106.95	108.49	103.52	105.02	106.94	106.04	107.18	103.81	108.11	102.65	104.93	104.13	106.83	108.34	104.06	105.12	105.5
107.32	105.03	106.79	105.39	104.86	103.14	105.52	105.22	104.85	104.34	105.2	104.7	104.55	107.21	101.69	107.33	107.67	105.18	103.69	104.76	105	106.65	108.43	106.22	106.08	106.78	106.32	108.07	107.8	106.24	104.95	103.4	105.39	106.75	104.35	107.56	105.44	105.15	103.07	104.97	101.63	107.04	106.06	105.51	105.27	102.71	106.61	105.42	107.1	105.68
116.19	113.41	115.42	117.55	113.15	112.37	113.13	112.22	114.29	113.77	111.49	110.02	113.52	112.33	114.93	112.25	111.42	114.47	112.22	113.02	111.65	111.47	113.02	112.6	115.21	113.13	112.44	116.22	115.81	111.83	113.5	112.61	112.79	116.28	112.72	111.64	114.21	113.84	111.44	112.02	113.02	115.14	111.88	114.69	114.68	115.4	116.59	114.26	112.79	112.11
104.65	105.05	104.83	104.53	105.92	105.72	107.52	104.71	105.31	105.12	104.96	106.43	104.34	106.67	106.68	104.99	102.64	103.69	105.04	103.7	104.81	103.89	104.63	107.69	105.01	108.19	107.6	106.62	105.22	102.11	106.74	102.48	105.11	107.91	106.01	106.86	105.98	104.31	105.14	108.64	105.04	106.24	105.99	105.22	106.14	105.02	107.6	104.72	104.23	103.02
110.63	113.45	111.72	116.36	110.3	112.27	111.01	109.05	117.26	108.22	113.09	111.03	113.41	108.3	111.6	113.07	110.85	111.05	106.56	113.84	108.72	111.2	110.49	113.86	112.6	112.2	109.23	110.06	108.69	110.63	113.14	112.84	111.26	107.66	113.07	110.83	109.68	113.09	110.25	111.11	114.41	112.22	110.41	111.82	112.37	112.33	110.54	111.85	109.92	108.67
103.96	103.69	106.2	106.34	107.68	105.24	105.64	106.26	105.75	105.34	107.75	108.81	108.49	101.39	104.84	105.2	105.16	103.69	105.71	107.54	105.08	103.59	107.26	107.43	104.44	103.58	104.68	105.85	103.78	105.37	103.88	103.19	107.72	107.66	102.15	103.87	102.38	105.5	107.24	102.13	106.74	103.67	102.96	106.14	105.49	107.67	105.35	107.94	102.3	104.38
103.4	107.59	104.26	107.08	103.79	107.12	106.3	104.74	104.8	104.93	105.48	107.08	108.81	104.5	105.22	104.2	106.32	104.06	103.65	104.42	105.86	108.3	105.53	108.6	103.56	106.39	105.09	103.02	110.5	105.99	106.42	101.6	106.57	106.13	102.5	106.15	104.9	109.32	104.27	107.27	104.92	103.74	104.53	106.82	105.52	104.54	107.07	105.32	104.38	105.95
111.75	109.23	113.59	111.54	112.44	109.17	110.5	111.76	111.57	112.84	110.96	111.96	113.09	115.48	111.35	109.15	113.93	112.38	111.72	115.57	108.56	111.65	111.52	111.55	112.71	110.21	110.22	112.43	113.67	113.99	113.75	109.33	111.58	110.99	111.86	110.45	111.8	109.43	113.74	110.03	112.67	112.22	113.06	111.29	112.26	115.09	111.16	115.26	111.06	114.67
114.54	110.99	108.75	113.1	112.36	110.56	109.81	111.13	111.1	112.09	112.91	112.45	111.51	113.05	111.69	110.67	112.98	112.69	110.18	109.98	112.3	112.47	110.03	108.51	111.69	110.02	111.03	111.36	111.73	108.36	108.76	112.39	110.28	110.94	111.44	109.55	113.06	111.53	114.21	113.23	109.9	114.45	111.65	109.57	111.36	112.19	113.11	108.04	112.39	112.28
109	105.91	107.16	106.12	106.45	104.44	106.67	104.85	104.51	107.97	103.81	105.95	105.81	106.16	104.66	105.38	108.12	106	104.15	104.8	108.32	104.56	104.8	107.27	107.05	106.05	106.63	104.61	101.5	104.31	104.42	104.03	103.55	107.16	104.37	105.42	107.09	105.89	103.33	104.96	105.92	104.33	105.24	105.08	106.7	107.18	103.15	109.03	107.09	106.76
112.27	112.06	113.94	112.12	114.25	111.3	112.65	112.11	113.23	108.94	112.68	111.63	114.36	110.08	112.3	115.97	113.13	111.3	113.71	113.09	113.66	111.11	113.52	112.9	114.85	110.25	112.27	111.97	114.42	118.25	113.71	113.8	110.87	111.69	110.28	112.31	115.43	113.65	110.92	116.69	115.09	114.1	114.37	112.71	118.16	112.85	114.45	110.77	112.14	112.59
110.6	111.7	108.64	112.97	109.98	108.24	111.96	112.02	111.23	111.63	108.84	110.64	110.08	107.66	111.42	109.1	108.8	110.24	110.35	114.29	110.77	109.91	112.5	111.22	111.66	109.33	108.44	114.96	110.46	109.98	111.7	109.34	110.62	112.44	111.52	112.96	110.92	109.91	109.37	111.05	111.51	110.55	111.88	112.37	108.29	108.96	110.81	108.66	112.34	110.01
104.63	107.73	105.39	105.41	106.88	107.16	100.77	103.95	104.75	104.39	104.73	104.92	103.47	105.68	103.26	105.93	101.52	103.11	104.99	102.05	104.13	109.7	107.78	108.66	106.38	105.88	104.38	104.1	105.14	104.88	104.83	106.53	106.74	108.61	104.27	106.59	103.77	102.76	103.68	104.9	103.18	104.93	104.06	103.73	103.15	104.73	107.9	105.28	103.83	104.53
108.71	102.93	105.29	106.18	110.57	103.67	106.61	109.86	106.67	107.39	104.76	108.41	108.7	106.73	107.3	108.37	105.95	108.04	105.45	105.48	106.83	105.51	108.21	109.19	108.47	105.82	107.64	109.05	105.28	108.28	102.05	105.21	108.13	106.42	109.89	108.08	108.47	104.96	107.76	106.61	108.13	107.1	104.88	104.34	106.15	108.14	107.31	108.65	106.71	107.54
109.44	108.79	109.04	106.45	108.25	111.31	112.7	110.15	108.99	108.17	109.44	110.82	110.35	108.8	111.63	108.95	111.33	108.38	109.07	113.52	110.45	112.86	108.1	109.43	109.74	110.03	107.12	110.09	112.15	111.7	110.65	109.76	109.29	106.61	110.1	110.72	109.19	108.77	112.73	108.89	110.29	112.21	109.86	114.01	109.67	108.26	111.06	108.42	107.67	106.58
107.84	112.62	108.97	109.07	110.97	107.74	111.12	111.9	107.35	111.14	109.75	111.7	107.5	111.21	112.35	108.01	109.17	108.7	107.52	108.53	107.01	111.71	110.44	108.51	108.11	108.52	105.12	112.31	110.23	112.06	113.22	110.85	109.38	113.22	113.43	109.24	110.05	109.87	108.38	110.73	109.87	110.69	110.41	112.25	109.91	112.88	107.37	109.33	112.11	112.61
112.8	110.41	112.97	113.2	112.3	114.21	111.43	112.84	109.32	113.88	112.72	112.35	114.66	113.55	109.92	111.84	113.67	112.74	110.85	113.39	112.98	113.05	111.92	112.69	116.12	112.09	113.54	110.85	112.34	113.62	112.64	114.21	112.26	113.07	114.72	115.94	114	110.77	113.03	111.63	113.59	114.27	113.85	108.74	111.93	112.19	109.67	110.27	112.67	113.68
112.68	109.97	111.71	114.33	113.42	112.6	114.45	111.2	113.09	113.06	116.97	110.74	113.99	112.66	111.46	114.9	112.44	111.75	112.73	111.88	112.82	112.18	112.26	110.32	112.31	112.8	112.03	112.8	113.17	113.06	112.39	115.8	114.92	111.19	112.03	114.56	116.36	113.51	114.34	113.18	110.21	113.96	115.11	114.04	112.25	110.39	114.68	113.12	111.73	111.9
109.78	108.08	105.21	103.81	105.87	105.71	107.83	107.11	108.3	109.92	107.29	107.65	106.15	110.24	107.04	108.08	109.1	105.52	102.84	105.33	105.58	108.21	106.97	105.46	107.71	105.19	105.33	106.68	108.73	105.48	109.05	106.62	107.45	107.42	108.06	110.9	105.46	107	109.35	107.33	107.46	106.36	105.84	105.57	105.08	105.44	106.56	109.06	104.95	109.39
101.3	103.06	102.46	104.31	101.1	105.75	104.44	104.91	104.54	106.58	108.35	101.92	105.83	103.24	103.14	105.46	103.5	105.86	102.68	105.46	103	106.77	104.22	105.64	105.12	106.53	106.47	102.25	103.96	105.18	105.47	105.05	102.24	105.11	107.69	102.65	104.2	106.33	104.87	103.99	100.89	106.6	101.61	105.66	105.21	101.43	105.35	103.6	105.53	100.12
107.32	103.85	107.24	104.21	106.83	104.83	106.17	105.92	106.6	104.11	105.33	103	105.5	106.71	105.14	106.56	104.66	105.1	106.13	104.04	105.09	106.47	107.2	104.8	104.39	104.92	101.33	105.89	108.8	107.67	106.28	107.28	104.59	104.13	105.56	102.67	107.46	103.23	106.6	104.97	109.05	104.46	105.6	104.3	106.9	103.59	104.28	105.93	103.44	106.19
104.4	106.01	106.39	103.62	104.25	105.64	103.5	103.42	108.03	104.96	103.41	107.17	105.36	107.37	107.96	104.34	106.1	105.97	104.82	105.45	106.89	107.14	105.94	104.5	105.51	103.74	106.49	105.26	104.3	102.27	106.74	107.65	107.7	107.34	107.79	103.26	104.91	106.98	104.09	107.6	103.75	106.95	106.82	106.82	105.19	108.35	108.39	104.27	105.43	104.58
104.05	110.82	107.87	106.21	105.33	106.72	108.72	107.73	108.02	106.26	103.19	104.7	107.57	108.21	103.77	104.28	104.58	107.04	105.69	107.69	106.38	108.43	104.96	105.43	106.32	105.24	107.15	108.57	108.74	109.1	103.64	103.15	102.27	108.26	107.01	110.2	105.81	106.66	104.79	106.41	108.08	106.66	108.59	107.76	107.3	104.45	106.69	104.75	105.85	107.01
109.82	113.39	114.13	113.61	112.52	112.32	109.62	109.32	114.89	113.75	110.67	112.23	108.62	109.5	112.31	112.4	109.82	109.92	110.35	113.22	109.33	112.46	112.48	112.14	109.55	112.34	108.72	115.67	112.33	111.19	111.19	112.34	110.64	110.19	111.09	109.55	114.26	112.13	110.97	113.15	112.88	110.21	112.63	110.73	112.52	110.19	111.22	110.94	113.07	111
106.6	103.45	104.82	102.1	103.18	104.32	102.05	103.47	104.97	105.63	106.22	108.45	106.23	102.27	105.94	104.51	103.37	105.48	108.67	104.55	104.85	102.88	101.61	106.96	103.67	105.58	105.33	101.66	104.86	105.05	100.95	103.83	102.94	104.1	106.02	102.59	104.51	101.17	105.82	106.46	106.34	103.6	103.67	105.95	104.23	104.94	104.39	103.94	105.45	106.39
118.22	116.92	115.73	119.32	117.77	119.31	117.33	116.29	117.16	116.48	116.91	118.1	115.23	117.41	118.92	121.08	115.96	118.41	120.53	117.14	120.95	118.58	117.03	116.64	117.18	113.32	116.96	119.64	120.39	118.41	116.38	115.12	117.8	115.98	120.75	116.69	117.34	119.81	118.88	118.98	118.28	121.04	119.21	116.4	115.13	117.17	117.84	118.76	116.04	115
106.43	105.33	109.1	104.41	106.13	109.09	104.01	102.58	107.59	107.53	103.65	103.37	105.74	103.37	103.2	105.68	105.4	106.09	105.06	104.98	109.4	102.47	105.89	107.63	107.32	105.61	105.92	107.59	103.3	107.48	103.45	107.29	103.71	107.29	103.43	105.58	106.03	104.37	104.16	102.69	105.96	106.15	106.73	103.39	103.12	106.47	105.71	102.4	104.4	107.15
107.39	104.94	102.2	104.11	106.6	106.92	106.18	108.21	104.74	103.53	106.56	102.21	104.56	107.57	106.4	103.84	108.71	108.09	107.71	105.94	107.43	107.37	108.13	106.87	106.12	108.59	107.96	103.58	106.54	106.06	106.58	107.17	106.35	107.4	104.88	107.62	107.62	104.66	104.55	107.95	106.26	108.26	109.32	106.18	107.24	101.19	106.67	109.07	106.68	106.21
106.04	105.2	106.97	108.11	107.25	105.62	105.05	106.24	104.76	103.23	104.21	106.16	106.9	103.17	102.97	107.84	108.17	108.19	106.26	104.48	104.92	105.63	105.15	106.29	108.99	106.32	105.9	105.85	104.61	102.94	104.21	106.63	102.05	105.85	106.26	105.41	104.66	106.02	103.87	108.84	104.19	103.82	108.49	108.21	108.6	108.51	104.84	105.27	105.18	106.85
107.7	105.54	103.87	102.67	106.42	105.34	104.88	103.85	106.24	106.79	106.84	104.47	105.05	103.83	106.71	106.9	106.54	103.86	106.06	103.54	105.44	105.83	105.63	104.51	105.47	104.87	105.1	106.24	104.86	106.75	104.79	105.61	106.9	104.42	102.93	107.62	105.41	102.7	103.65	102.79	103.14	106.42	106.1	103.66	104.93	106.06	106.08	106.86	105.37	106.98
104.06	106.54	106.23	105.59	105.03	103.82	106.18	105.31	109.96	102.44	105.05	109.34	106.62	106.72	107.67	107.46	105.45	106.65	105.36	101.86	105.48	106.87	107.8	104.89	110.12	105.3	105.71	107.28	105.01	104.49	106.54	105.92	107.41	108.03	104.5	109.48	106.61	105.86	103.76	103.17	107.09	102.69	107.63	105.48	105.42	104.22	109.92	106.37	106.4	106.59
105.47	106.18	106.86	104.68	103.13	105.58	104.37	103.92	103.73	106.81	105.6	106.81	108.25	106.03	106.84	105.66	106.17	105.16	103.57	103.24	103.07	104.79	105.94	106.29	108.35	103.91	106.15	105.8	103.01	105.39	104.79	104.32	106.04	107.15	104.75	105.5	105.08	106.86	104.31	107.74	107.87	105.58	105.4	103.45	105	108.28	104.46	105.36	106.26	106.43
109.86	106.06	105.08	105.43	109.03	107.35	105.16	106.18	107.35	107.81	108.44	107.24	105.31	102.66	105.22	108.46	106.24	105.73	106.75	106.53	107.67	107.16	106.78	105.94	103.94	107.32	108.91	105.29	105.82	110.34	107.04	107	103.13	109.01	105.09	106.74	107.1	104.66	108.04	105.79	108.9	108.45	107.95	104.37	106.01	110.28	105.53	105.21	106.55	106.5
114.63	111.43	110.7	113.81	111.28	109.71	114	109	110.64	113.38	110.04	115.35	112.19	112.71	111.77	111.4	110.89	113.78	113.56	113.91	109.51	111.4	109.7	113.88	108.87	109.21	112.38	111.49	111.88	112.82	111.63	113.9	111.11	109.32	113.6	115.48	112.79	109.25	114.08	111.74	113.62	112.78	110.81	112.03	112.74	111.81	113.71	112.18	113.26	110.76
111.28	111.9	111.42	109.95	113.35	109.28	109.12	110.86	110.72	111.16	110.27	111.32	109.41	112.13	110.19	109.58	114.6	108.31	111.57	110.46	112.01	114.27	112.24	112.34	110.89	110.22	110.81	111.44	111.56	112.9	109.7	108.14	110.14	110.8	110.28	109.68	110.42	110.39	108.77	115.07	109.21	110.81	111.11	110.3	110.95	110.88	111.15	110.32	107.93	108.05
104.73	106.58	108.15	111.98	111.76	109.58	108.25	108.14	108.49	109.54	111.16	109.02	109.63	112.99	108.79	111.8	111.43	111.12	109.69	109.37	110.88	109.15	107.52	110.21	111.64	110.19	109.23	110.21	109.86	109.9	111.15	110.68	109.96	110.32	110.29	110.05	109.74	108.82	112.1	113.1	109.39	110.73	115.29	109.93	106.66	109.54	112.87	107.15	109.64	111.7
102.75	101.74	100.98	102.18	104.6	104.69	102.59	106.26	104.76	101.48	104.64	101.39	104.7	102.51	105.8	105.19	104.44	103.34	105.28	102.02	105.1	102.42	103.61	105.55	104.96	107.39	103.07	105.13	105.28	106.17	103.52	104.27	104.27	105.39	105	103.2	103.94	102.12	104.9	100.15	104.05	104.19	103.72	105.29	104.98	101.98	102.85	103.94	102.79	104.26
103.12	107.04	103.5	104.27	103.03	104.76	106.15	107.16	103.09	103.47	103.57	106.32	105.93	108.05	105.75	108.98	107.17	105.27	103.09	103.74	105.99	104.09	106.28	103.21	105.83	105.93	104.29	108.69	104.05	104.85	106.09	104.8	104.83	102.97	105.63	108.02	105.69	104.73	102.98	104.24	105.81	104.26	105.35	104.37	105.35	102.89	103.72	104.19	106.91	104.66
102.01	102.32	98.302	99.625	100.13	100.49	100.04	100.38	98.321	100.38	98.898	97.672	101.13	99.701	96.695	98.099	100.69	97.199	99.987	101	104.61	102.08	100.86	97.124	99.087	99.651	101.3	98.793	99.661	100.08	99.973	97.339	97.827	101.25	100.64	96.993	99.176	98.677	100.35	98.339	98.375	96.941	100.28	101.69	99.644	96.593	98.743	98.012	100.35	101.27
112.98	110.72	111	113.06	108.79	116.49	110.62	110.76	111.51	110.1	113.92	112.96	114.25	108.89	114.47	116.63	112.29	108.17	110.33	111.96	112.68	108.81	115.8	109.72	112.88	113.7	113.09	112.19	111.65	111.69	110.84	112.42	111.56	110.81	107.68	113.28	113.49	112.57	110.85	110.88	111.2	108.94	111.6	110.38	112.1	111.44	113.45	111.56	109.88	109.73
110.34	107.02	107.3	104.29	106.15	102.92	108.84	105.38	104.77	104.35	106.14	104.7	107.64	104.57	106.39	105.85	104.98	106.8	105.88	105.77	106.36	105.21	104.34	105.33	104.67	108.83	104.55	105.65	107.07	109.52	105.46	106.81	104.58	105.58	104.45	105.13	101.56	107.42	105.15	103.84	108.47	104.33	105.44	103.48	105.7	104.98	105	102.82	106.08	106.32
104.71	105.43	105.75	104.25	104.21	104.6	108.49	106.46	108.42	102.03	101.92	101.78	105.28	107.74	102.05	104.79	104.95	103.31	102.73	104.73	103.5	103.81	106.39	104.8	103.27	99.733	104.87	105.05	102.48	105.01	105.03	105.16	103.94	105.92	99.477	100.36	104.54	102.98	104.27	105.81	103.07	105.4	105.71	106.47	105.86	105.51	105.37	105.71	103.62	104.22
109.11	113.94	114.44	109.24	112.97	114.96	111.16	109.41	111.74	114.73	110.51	113.7	116.1	113.69	113.22	108.73	113.66	110.78	114.43	110.85	111.03	111.71	111.15	111.58	110.07	115.81	112.05	110.32	109.63	107.89	111.91	113.41	112.98	113.57	111.2	111.42	115.77	112.52	114.38	111.26	109.63	111.28	113.12	111.42	109.95	109.93	109.07	112.09	114.31	111.73
103.63	106	107.92	107.93	106.66	111.06	109.75	106.92	109.42	104.56	107.3	103.71	104.18	106.09	101.42	109.19	108.83	107.73	103.37	106.91	104.09	103.79	104.82	108.02	107.69	105.45	103.11	105.73	103.33	106.4	104.16	106.11	107.08	107.68	105.33	104.08	105.95	107.49	106.56	101.17	104.2	104.37	106.66	104.88	108.53	103.46	105.9	103.52	106.68	104.32
101.23	102.17	100.49	100.05	100.84	98.591	101.4	103.24	98.744	99.337	97.482	99.802	101.87	98.558	101.47	102.22	96.959	99.974	102.15	99.734	100.3	102.53	102.67	102.91	103.5	99.271	100.38	96.422	99.432	97.323	103.59	100.91	102.04	103.08	100.13	96.435	101.2	103.58	102.7	103.4	100.67	102.25	100.92	100.43	98.899	99.688	101.32	101.47	103.05	101.51
103.69	105.04	104.86	103.77	104.88	105.06	106.74	105.9	101.23	104.34	104.86	108.61	105.32	103.37	105.56	105.03	106.65	104.96	105.67	106.33	107.39	102.77	105.4	107.18	106.81	105.88	103.83	104.36	105.79	106.99	106.25	104.97	109.19	104.52	104.14	105.03	106.58	104.24	106.55	105.27	102.39	106.41	106.16	105.65	104.02	104.36	109.53	106.87	103.8	105.95
113.69	112.19	107.35	109.45	110.19	111.79	112.41	110.9	110	109.96	110.47	110.82	107.28	109.61	107.24	115.04	111.92	110.04	110.35	109.69	110.7	108.65	112.94	108.91	108.77	109.56	107.28	110.03	110.98	113.62	110.92	111.82	109.18	109.61	109.9	107.14	108.32	110.37	109.32	108.72	108.03	112	107.04	110.19	113.19	109.49	107.61	109.8	107.56	110.49
112.03	110.6	109.92	110.6	111.71	112.36	111.06	113.24	111.77	111.86	113.13	111.08	112.57	109.17	112.46	111.46	112.27	111.06	110.26	110.23	111.99	110.32	113.94	116.31	115.45	111.51	110.32	113.94	112.16	109.68	114.52	113.72	112.06	110.66	109.93	111.22	110.14	114	109.81	114.05	113.59	110.88	113.26	110.46	113.21	112.21	114.21	111.68	110.41	111.7
117.3	116.26	114.34	117.03	118.49	114.68	113.83	116.07	118.08	114.25	117.5	116.45	118.19	116.2	115.41	112.65	116.26	114.63	115.36	113.6	115.39	118.84	115.93	117.88	116.49	114.74	115.42	118.99	115.67	118.81	114.86	116.4	114.87	114.2	115.53	117.62	112.58	115.06	116.15	115.95	118.11	120.1	117.55	113.66	115.45	118	117.18	116.99	113.24	115.52
106.45	103.24	105.42	106.76	106.08	110.48	104.73	106.58	106.49	108.23	105.9	103.54	106.34	105.71	108.85	107.86	106.37	108.87	105.36	106.9	107.9	109.8	109.52	107.16	107.92	107.21	106.5	109.2	106.72	104.65	106.6	105.08	104.74	106.53	105.98	110.04	106.36	110	109.31	105.01	105.89	101.81	107.38	107.63	102.32	105.76	108.08	107.27	109.95	105.27
104.72	103.67	102.83	106.89	104.04	105.65	103.05	101.96	103.2	106.06	106.79	105.74	105.52	103.38	105.1	103.52	106.26	104.64	106.98	103.71	102.94	105.11	104.2	102.3	103.59	103.69	103.81	104.74	105.07	106.83	104.83	107.2	106.41	106.23	104.96	105.76	106.77	105.39	106.65	106.06	105.98	105.86	102.19	107.5	104.66	105.31	106.11	106.33	106.28	104.19
109.73	113.93	111.77	107.83	108.9	114.04	112.41	111.66	108.15	111.7	110.05	114.4	109.4	107.54	110.33	113.19	110.85	109.28	113.96	108.73	111.42	114.73	111.77	110.48	111.62	110.96	113.28	112.94	113	111.14	112.23	109.21	112.38	110.29	107.42	113.69	111.09	108.48	108.64	111.03	108.26	111.56	109.07	111.08	113.64	110.73	111.87	112.73	112.4	111.31
103.63	102.36	104.48	104.33	104.71	104.95	103.74	103.07	104.25	103.59	105.29	105.27	102.66	102.13	105.34	103.83	105.61	103.97	103.4	105.96	102.41	105.23	103.79	105.04	103.81	103.34	104.12	102.47	103.84	99.741	102.71	105.31	103.6	101.93	102.31	104.23	103.52	104.41	104.19	104.19	104.29	105.16	104.73	104.03	105.81	105.04	103.28	101.71	100.02	102.03
106.11	103.3	104.63	103.13	101.42	104.6	105.48	102.86	108.22	104.03	102.08	103.75	104.49	103.82	104.86	106.81	103.8	103.63	104.88	103.51	103.56	103.88	102.09	106.19	104.31	102.86	104.53	105.35	106.02	106.99	105.05	105.64	104.71	104.5	105.06	103.45	103.91	103.47	104.95	103.12	105	98.985	101.18	101.18	104.02	106.85	103.04	104.94	102.87	104.58
108.21	107.56	108.53	104.55	105.31	102.81	108.14	104.15	103.84	106.36	106.93	106.93	107.09	105.69	105.17	106.8	104.75	101.79	106.22	105.53	106.58	107.21	106.92	108.52	104.86	105.1	108.88	106.02	105.26	107.32	106.38	108.76	104.76	107.81	103.51	104.9	104.21	106.66	107.62	107.51	103.18	105.97	108.8	105.8	106.26	104.69	105.57	106.44	104.47	104.72
108.03	110.42	111.58	108.21	110.55	108.5	111.66	108.66	111.99	115.09	111.07	112.63	110.69	108.65	107.45	112.83	109.98	110.8	110.1	108.5	111.89	106.74	109.8	109.09	110.4	111.02	112.21	110.74	112.02	112.22	111.66	111.55	111.08	110.92	113.39	110.09	109.93	109.23	110.67	108.11	108.89	108.69	109.24	111.33	113	108.22	111.2	110.49	106.63	108.42
105.38	105.96	106.74	108.36	105.68	108.01	107.82	105.76	103.93	102.73	104.54	103.73	102.34	105.1	103.87	103.27	104.66	106.01	105.84	108.87	105.86	105.28	106.71	106.19	105.93	106.54	107.34	105.65	103.78	102.43	107.37	106.6	105.38	104.52	106.75	104.63	104.91	108.96	104.2	104.41	104.16	102.1	106	104.68	108.53	105.58	105.38	107.22	108.65	105.54
112.33	115.82	111.69	115.47	113.7	109.91	114.24	111.7	113.51	114.95	112.87	113.18	111.96	115.69	108.75	112.76	109.87	112.03	111.64	116.17	113.04	111.51	113.99	112	113.56	111.55	114.4	112.7	114.16	110.84	114.45	111.47	111.42	112.38	111.82	111.23	115.65	108.73	113.01	113.75	114.27	112.63	115.28	112.94	110.55	110.35	112.13	112.25	110.4	113
109.92	111.41	108.38	112.34	111.66	114.39	111.66	109.97	109.53	109.97	112.43	110.12	108.24	110.77	110.29	110.27	112.68	109.95	113.47	109.76	110.31	111.14	108.55	110.38	111.97	108.75	112.77	109.03	109.31	111.81	110.69	112.75	111.8	111.11	109.94	110.82	111.26	112.63	111.03	113.81	110.61	109.39	110.78	111.25	111.2	114.35	110.58	111.25	111.97	109.18
105.98	107.81	105.46	107.79	105.47	107.19	103.65	105.8	105.89	104.92	104.41	106.85	107.83	107.14	106.81	104.85	105	106.58	103.66	104.55	105.56	105.83	105.81	108.83	104.81	107.46	108.5	106.2	105.46	105.89	107.02	106.04	105.67	109.61	102.84	106.37	108.02	107.77	107.97	105.36	107.23	105.32	108.99	106.38	106.22	107.93	103.73	106.45	104.45	103.45
104.28	103.45	106.36	107.56	103.41	107.23	103.88	103.17	106.17	107.62	107.37	104.33	106.52	103.94	104.79	102.88	105.57	103.62	105.4	102.39	104.91	108.12	109.41	106.02	105.58	105.88	105.44	103.63	106.92	108.34	106.35	108.14	106.24	103.92	105.68	109.3	106.49	104.49	108.95	106.27	107.03	102.71	108.84	107.69	108.86	106.65	103.51	105.07	107.34	103.79
98.097	102.31	101.36	96.403	101.74	101.52	101.25	98.828	101.04	97.981	98.74	98.958	103.95	100	104.19	99.171	99.372	99.753	99.651	100.78	98.96	100.11	101.54	104.25	97.612	100.59	100.31	96.36	97.542	100.76	98.74	100.07	100.7	98.793	101.91	100.62	98.127	99.384	99.404	101.05	98.243	99.825	102.51	102.22	100.29	101.48	102.13	100.02	98.931	99.836
112.65	109.62	108.01	111.35	108.94	109.76	109.58	112.47	111.1	109.08	109.96	113.6	110.1	113.18	111.18	111.16	112.05	114.42	113.23	111.89	113.9	111.27	114.89	112.87	111.42	111.52	110.09	112.6	108.04	108.44	113.28	113.15	110.34	111.28	108.9	112.21	111.85	111.38	112.19	111.84	110.33	110.03	111.39	114.42	113.01	111.1	111.62	110.83	112.42	113.19
103.89	102.97	104.19	105.4	104.06	101.92	103.36	107.63	103.62	104.73	104.43	104.3	105.22	100.71	107.51	103.66	100.79	103.96	104.22	105.96	105.86	105.83	104.04	103.21	104.14	103.37	104.6	103.88	102.14	105.23	105.11	103.55	105.61	104.39	101.34	105.43	106.75	104.81	102.41	105.15	104.25	103.77	103.04	98.248	105.07	104.27	100.89	101.5	99.883	101.88
104.15	106.79	104.5	104.55	105.35	106.51	106.67	104.43	107.86	104.58	105	107.25	104.94	106.28	107.62	108.22	108.57	106.4	106.37	107.05	106.29	104.6	106.67	106.08	107.22	105.11	106.04	103.83	103.67	104.6	106.76	107.02	106.63	104.55	104.96	103.29	102.49	103.74	106.14	107.79	108.37	102.89	104.92	107.73	103.92	101.88	109.2	104.41	109.06	103.93
106.99	105.97	107.93	104.22	103.73	108.2	106.89	106.7	106.95	105.82	108.06	107.75	104.62	105.68	107.73	105.96	106.53	108.36	106.54	106.14	103.64	109.57	107.25	105.71	106.86	104.16	105.37	104.25	104.33	105.52	104.04	108.88	104.55	103.42	103.44	104.62	106.05	106.92	104.54	105.94	106.69	107.48	104.97	104.19	106.14	105.79	105.83	103.11	105.43	105.95
107.84	105.6	108.09	102.88	106.21	105.82	104.58	107.11	105.51	106.76	105.97	106.64	108.95	105.29	105.11	105.48	104.63	107.45	105.74	104.99	103.11	107.44	107.1	106.32	108	104.79	106.65	108.26	107.9	110.39	106.29	103.31	107.2	108.12	108.77	108.94	108.6	104.49	104.54	104.83	106.64	106.56	106.4	107.27	107.33	106.06	104.2	107.52	108.28	108.98
109.37	111.21	111.35	109.84	113.32	114.56	111.36	113.53	110.16	111.66	110.77	109.61	110	109.86	109.4	111.45	110.48	112.04	110.18	111.31	111.57	110.53	110.24	113.84	110.12	109.79	113.44	112.7	108.83	112.82	111.03	110.86	111.87	112.31	110.6	110.46	111.56	111.26	109.45	110.16	110.07	112.82	111.03	110.92	107.6	110.03	113.09	111.82	112.11	112.59
105.51	107.4	106.81	106.38	105.08	103.46	101.94	105.58	107.6	105.83	103.44	105.7	104.33	105.63	103.46	100.34	104.08	102.54	105.64	104.37	102.43	104.35	102.28	104.53	106.92	105.67	105	108.97	104.54	102.61	104.54	107.16	103.04	105.4	104.07	105.45	101.14	107.77	104.35	107.99	103.59	103.34	105.7	106.04	105.16	105.94	103.41	104.3	104.8	106.09
106.91	106.71	104.51	104.12	105.36	106.65	105.37	105.82	105.9	106.78	105.71	106.16	105.28	107.84	104.72	103.65	103.44	102.49	108.46	107.11	104.44	107.1	107.41	104.13	107.1	107.24	104.07	105.44	103.46	107.22	105.39	106.31	103.74	104.17	109.88	103.91	106.84	104.24	104.18	106.09	105.31	105.66	106.57	107.26	104.49	102.72	107.15	104.14	103.14	107.74
109.73	113.53	113.4	112.13	111.36	109.77	110.31	112.86	110.46	113.04	111.49	111.08	112.89	111.27	115.09	113.03	110.1	113.99	110.19	115.03	110.93	114.82	112.24	113.54	113.27	112.82	112.55	112.37	112.91	111.84	113.08	112.51	114.56	110.64	113.02	111.12	114.82	116.4	113.24	112.04	114.61	107.96	114.21	109.22	114.99	112.08	112.1	108.31	111.15	110.63
106.25	106.39	107.35	104.39	107.5	103.9	105.39	107.79	109.69	107.59	106.32	100.55	108.36	107.75	103.97	108.79	107.89	105.95	105.48	105.05	106.61	107.9	106.66	109.49	101.6	102.41	104.01	108.08	107.23	103.9	103.25	104.92	109.84	107.73	105.99	105.66	104.85	105.71	108.05	110.18	105.51	108.84	108.59	104.77	107.11	104.89	105.58	106.25	107.06	106.43
110.2	110.39	109.85	110.17	108.51	111.64	114.29	111.5	116.62	111.16	114.95	112.32	113.88	113.51	110.58	111.94	109.02	110.35	111.92	111.83	111.29	114.12	107.6	110.58	114.92	113.15	111.56	110.56	114.3	110.42	114.02	111.79	112.98	112.44	113.06	110.99	109.84	109.39	112.97	112.18	110.59	116.98	112.86	110.78	113.97	110.84	111.51	113.83	111.41	110.49
116.82	116.06	113.66	116.89	116.8	113.94	118.62	118.02	115.35	118.92	113.71	114.73	115.22	113.48	113.71	114.29	115.54	115.95	115.16	117.08	113.01	118.15	115.98	113.78	114.23	115.55	117.03	116.4	114.17	118.75	117.73	114.51	115.86	116.41	116.05	117.02	118.68	118.18	115.67	116.3	117.71	117.23	113.79	115.19	117.56	113.62	117.96	113.61	118.08	117.34
97.919	100.5	98.754	99.751	98.431	104.62	97.209	98.487	99.546	98.915	96.719	99.195	99.84	102.01	98.725	97.473	98.668	100.53	100.61	97.202	97.48	99.438	100.05	99.019	97.677	100.54	100.6	97.603	100.85	100.74	98.911	102.14	99.204	98.627	97.415	101.2	99.042	102.38	96.401	101.83	102.77	101.73	99.787	98.441	99.811	101.74	99.306	97.83	101.07	104.45
98.531	100.16	98.592	100.62	100.49	98.417	99.484	98.69	101.16	102.55	98.375	99.225	101.14	100.57	98.507	96.33	99.858	101	102.68	97.557	101.08	99.493	99.854	99.933	98.721	98.03	100.17	99.583	101	101.71	102.08	100.27	98.097	102.1	98.96	97.325	101.8	96.595	99.094	103.1	99.732	99.723	98.949	101.06	101	99.496	99.859	99.602	99.473	98.156
111.49	112.16	110.74	113.07	112.34	112.33	111.55	112.29	111.71	111.13	113.56	112.37	115.48	113.01	112.1	109.73	112.18	112.4	110.4	113.23	109.39	114.4	112.16	110.79	113.19	112.47	110.38	111.59	112.93	111.64	111.02	110.87	112.35	112.05	114.11	110.67	114.5	111.56	109.98	112.1	111.78	113.14	112.9	113.32	112.61	111.93	109.11	110.87	112.3	112.02
105.85	105.94	106.74	104.93	106.36	105.54	106.63	103.81	108.42	105.17	105.14	102.73	106.8	101.98	104.69	105.37	107.88	103.94	108.15	105.07	106.45	104.57	103.43	102.28	103.49	104.97	104.04	102.72	108.05	107.22	106.21	105.69	103.65	105.63	106.66	106.41	103.86	107.15	106.02	109.11	103.88	102.78	104.04	105.13	104.75	105.3	105.81	106.12	105.64	104.71
108.23	104.92	103.91	102.44	110.12	106.91	103.84	104.59	102.55	102.41	103.67	106.47	105.46	106.82	106	105.05	104.2	101.85	107.29	103.13	104.53	107.5	104.89	105.71	106.12	107.97	105.35	103.9	105.84	104.55	107.41	106.8	103.75	106.3	103.82	102.97	106.51	101.74	103.9	106.23	106.51	106.5	107.65	102.7	106.1	106.55	105.85	108.59	105.96	102.83
105.64	103.48	101.45	102.06	100.18	103	104.9	100.94	104.05	106.41	104.05	99.712	105.94	103.69	106.78	104.63	102.65	104.27	104.45	103.86	105.77	101.77	103.8	106.91	103.14	103.93	104.25	106.48	104.96	103.99	105.97	104.64	102.7	103.2	104.45	103.58	105.17	102.18	103.33	104.48	104.91	106.06	103.18	104.27	102.17	103.11	108.74	105.22	104.48	102.05
103.15	102.12	105.8	102.87	101.78	104.15	106.61	105.28	106.46	104.79	106.44	106.74	106.53	108.64	103.79	104.89	104.08	107.71	102.79	103.5	104.36	104.82	107.24	104.99	105.3	106.3	106.45	105.6	99.267	108.59	104.11	105.94	106.51	104.87	103.61	105.7	105.14	105.74	105.86	104.9	106.95	103.74	106.87	105.36	108.48	104.26	105.69	105.14	104.59	104.6
107.39	105.46	105.42	104.65	107.05	107	106.57	104.97	105.28	105.46	102.86	105.43	106.35	106.82	107.52	105.21	104.07	105.17	108.47	104.93	105.55	106.46	105.65	110.26	106.35	104.56	103.57	105.09	106	103.8	105.23	106.38	105.74	108.81	106.84	107.13	104.95	106.43	104.96	106.77	106.57	107.74	105.16	108.83	104.04	106.04	107.55	108.25	106.39	105.73
105.41	104.28	108.22	105.71	104.03	105.86	106.62	108.12	109.13	106.74	105.78	111.83	104.98	109.28	107.28	105.55	106.79	105.67	107.36	104.43	106.69	105.12	105.18	107.07	107.12	108.19	104.77	104.92	106.26	106.68	108.76	106.62	108.54	107.74	104.76	105.71	103.04	107.08	106.04	106.2	106.82	106.57	108.02	106.35	107.71	105.71	104.56	107.34	108.66	104.18
105	105.62	105.61	108.23	106.77	105.3	107.67	106.99	107.63	106.48	103.18	104.59	105.06	106.71	108.49	108.49	104.41	106.18	107.95	104.69	108.07	104.15	105.9	106.3	106.77	107.92	106.37	106.38	106.45	103.57	107.99	106.81	104.59	105.43	104.5	108.54	106.11	106.5	103.48	104.02	103.97	104.85	104.37	104.95	109.33	108.2	106.29	107.29	105.37	105.03
106.17	107.43	104.7	103.87	109.46	105.48	105.94	108.46	105.17	108.29	103.46	102.08	105.13	106.92	107.15	106.49	105.31	102.4	106.24	104.57	106.4	103.75	105.18	101.34	105	104.66	106.93	104.01	106.56	104.5	102.59	105.52	105.71	107.92	104.88	104.06	106.51	106.95	103.31	106.55	105.2	106.74	105.68	104.4	103.63	106.62	104.33	105.95	105.23	105.52
103.31	105.86	106.19	105.25	105.37	105.9	107.02	106.43	106.11	103.79	104.08	104.79	106.2	105.75	102.54	105.91	108.38	106.2	108.06	104.37	108.27	105.43	104.4	105.07	106.26	105.37	106.25	106.07	104.81	102.69	101.73	105.92	105.74	106.14	103.2	104.93	107.09	103.42	103.91	104.29	104.36	106.3	104.99	104.86	108.7	108.88	103.33	104.51	105.28	106.43
102.19	97.921	98.679	100.9	103.44	101.57	98.103	101	98.87	99.185	99.593	98.727	98.931	101.83	97.813	99.069	100.39	99.994	101.24	98.789	97.737	99.007	102.98	101.85	100.11	100.65	96.776	99.736	99.04	99.078	100.38	98.993	103.62	98.902	101.63	102.01	99.899	101.36	98.288	99.348	99.522	99.737	99.315	100.75	103.8	99.178	96.903	101.72	99.496	99.167
107.39	105	104.48	105.68	107.09	105.56	104.74	106.37	105.12	108.01	105.94	107.13	107.31	105.93	108.39	108.38	105.63	106.74	106.88	106.56	106.27	106.86	105.41	108.54	107.08	104.62	103.63	103.75	108.58	109.57	102.35	108.69	107.09	109.75	106.54	108.68	106.67	105.61	103.59	107.54	107.9	107.61	107.24	107.08	106.31	105.86	112.61	102.88	107.06	105.33
108.94	105.11	103.15	108.58	105.58	104.95	106.53	107.18	104.24	106.88	109.27	105.82	103.25	105.39	110.18	106.88	105.25	104.49	106.88	105.79	107.29	109.84	106.38	104.88	107.61	108.16	110.23	106.54	104.79	104.13	107.87	109.81	107.39	109.47	102.11	103.87	109.42	106.63	107.96	104.8	106.98	107.58	106.13	106.16	104.2	106.74	108.23	109.77	101	103.37
107.32	106.65	105.88	109.16	104.11	105.22	109.22	110.15	108.09	105.34	103.2	108.07	106.83	105.9	106.18	107.4	105.16	104.18	104.2	106.79	105.99	104.37	105.54	105.74	106.13	108.52	108.63	105.92	104.66	104.75	107.94	107.39	105.25	104.57	105.06	102.31	103.78	107.48	103.32	104.19	104.93	106.77	103.62	106.34	107.37	105.02	106.55	105.22	104.33	103.44
106.76	104.65	105.69	103.17	106.53	106.1	102.6	106.37	106.72	106.87	104.4	101.32	108.05	104.93	102.75	104.57	104.6	107.21	105.54	106.25	105.96	103.9	105.6	109.35	104.94	106.65	106.1	105.08	104.95	104.69	105.13	104.96	103.2	107.59	105.25	105.31	107.49	106.53	106.21	104.81	106.19	103.69	105.24	107.89	105.98	105.02	102.2	105.13	104.69	107.06
112.89	109.92	111.31	113.11	111.81	111.68	110.78	111.36	106.77	113.67	112.47	110.93	110.92	111.22	108.81	109.74	112.61	112.58	114.41	110.92	107.18	112.36	110.16	111.51	110.75	109.3	110.54	110.49	109.18	109.8	108.38	110.29	110.7	108.31	108.73	108.84	112.1	111.35	109.63	107.55	110.58	110.17	112.07	109.04	110.23	109.11	111.46	110.94	113.48	107.97
104.6	108.84	106.27	105.56	104.14	106.92	106.56	105.56	109.79	106.11	105.21	108.89	105.27	106.01	106.26	107.26	107.99	109	108.35	104.57	106.58	108.95	108.36	108.89	107.08	107.35	106.17	106.18	105.86	105.67	107.72	105.42	108.45	108.65	110.22	107.74	104.03	106.56	103.57	105.51	106.57	106.12	108.28	110.14	104.89	105.64	104.42	108.91	104.63	102.5
105.64	103.51	103.9	107.03	106.75	102.77	104.55	105.57	109.5	105.98	104.09	107.04	103.93	101.95	103.88	105.67	102.22	108.75	106.48	105.57	106.73	105.87	109.7	104.72	104.02	104.7	106.14	103.09	109.9	107.78	103.77	110.13	106.91	106.76	104.1	104.3	104.12	106.94	105.36	105.21	102.57	110.13	104.41	105.78	105.34	104.15	106.31	104.84	107.35	106.58
113.19	111.6	114.1	114.13	111.85	112.72	112.79	113.31	112.88	109.82	114.03	114.15	113.63	112.65	113.4	111.95	113.94	113.25	114.84	113.63	113.21	113.62	117.33	113.62	111.68	116.13	113.34	110.99	113.16	112.41	112.07	114.1	113.18	115.27	112.18	113.18	111.81	112.82	113.89	110.6	114.62	112.89	112.83	112.95	111.11	114.23	113.79	111.77	113.02	113.5
109.93	109.61	111.63	110.81	111.11	110.21	111.59	110.74	111.39	109.91	113.18	107.03	114.23	115.69	110.04	114.04	110.84	110.4	110.84	110.51	110.59	112.87	109.96	111.83	109.29	114.2	109.93	110.63	114.61	112.15	112.1	113.76	114.02	111.33	114.06	110.42	114.61	109.75	115.24	112.75	113.29	108.97	110.17	110.11	108.73	111.79	112.38	107.74	112.54	111.59
109.39	103.32	105.44	107.7	106.61	105.84	112.02	102.86	104.18	105.03	104.06	103.66	104.44	105.7	104.11	106.05	105.9	108.77	107.28	109.62	103.25	106.22	106.38	103.31	104.17	103.83	104.42	105.54	107.21	103.44	102.82	108.68	106.9	105.72	104.3	105.46	104.86	105.92	109.71	105.65	107.02	106.5	107.81	105.22	103.46	104.33	108.86	107.32	106.65	106.47
109.52	111.77	112.83	111.96	113.57	107.86	112.67	111.55	109.9	109.42	108.69	111.87	108.23	111.72	111.41	110.94	113.93	106.88	108.77	113.15	109.36	111.97	107.35	114.96	110.49	110.84	109.24	111.87	109.14	108.48	109.8	111.06	111.06	112.08	112.76	108.64	109.33	111.57	109.19	107.9	110.44	108.19	111.19	110.28	111.57	112.38	110.13	113.62	111.78	109.57
108.95	103.93	102.38	105.44	102.94	107.65	106.32	110.07	105.59	104.32	103.45	106.42	106.22	104.43	102.22	106.92	106.52	108.6	106.02	106.06	105.36	104.59	104.37	104.64	105.74	102.53	105.84	105.98	101.67	106.07	103.74	105.99	105.3	107.05	106.31	105.25	106.43	102.65	105.59	107.29	106.23	105.38	109.82	108.89	105.74	110.2	105.89	103.38	102.73	103.98
106.62	106.59	106.93	106.59	104.16	106.71	105.29	104.67	104.39	108.06	102.39	105.37	105.12	107.9	106.25	105.38	108.54	103.65	106.81	104.86	103.56	106.54	105.59	103.72	105.97	103.76	106.82	108.17	105.53	106.43	104.61	105.86	107.28	105.03	104.49	105.28	107.23	106.39	104.74	108.31	104.68	104.86	108.8	103.92	107.18	107.75	105.36	106.04	107.45	106.6
107.41	105.25	107.12	104.76	102.74	102.93	101.95	103.97	107.61	102.8	103.56	106.44	101.93	104.19	104.18	103.58	105.4	104.77	104.33	102.3	101.91	103.89	102.92	105.68	101.87	103.24	105.88	101.49	107.38	103.83	104.5	101.66	105.17	102.67	102.26	104.65	102.34	105.45	103.81	104.25	103.88	105.94	105.3	102.42	104.1	103.22	105.38	103.16	102.2	103.9
112.15	111.12	114.31	113.03	116.09	113.71	114.21	115.37	114.61	108.86	110.7	113.55	114.21	111.94	114.06	113.6	110.36	111.1	110.97	113.61	112.93	110.93	114.6	114.47	111.26	112.53	112.95	111.69	111.46	111.69	114.53	110.79	114.03	112.02	111.75	111.29	113.48	112.35	113.67	112.23	115.6	110.6	110.97	110.97	113.13	111.71	113.3	111.67	111.22	113.21
99.638	97.767	98.564	99.309	100.98	100.2	101.84	101.34	98.451	97.844	98.113	99.235	100.51	102.57	101.13	100.8	100.82	100.43	98.92	97.08	99.073	99.503	99.739	101.41	98.725	100.74	98.69	99.661	97.823	103.36	102.24	102.43	102	97.2	99.201	101.58	97.464	99.662	99.384	101.46	101.28	103	100.8	99.165	101.9	99.369	98.215	100.61	100.22	98.062
106.58	104.51	98.629	106.24	102.86	103.78	104.06	105.4	104.82	102.28	101.75	101.49	105.63	106.46	105.95	105.87	104.71	103.25	108.13	104.8	104.1	105.93	105.99	106.68	106.15	102.44	105.6	104.59	106.44	102.98	105.07	104.36	106.13	104.78	104.87	102.38	103.75	106.16	104.84	104.45	103.84	108.46	103.59	103.61	102.75	103.36	105.72	106.32	103.08	105.33
109.06	111.95	112.41	110.98	111.78	108.35	112.44	109.45	111.75	115.35	109.35	107.61	111.02	109.57	112.16	111.81	111.57	109.13	108.92	111.23	112.19	108.21	109.35	112.01	114.24	109.53	113.64	111.07	113.06	112.94	112.08	109.62	109.8	109.66	109.78	110.8	111.35	108.59	110.22	108.99	111.21	112.06	109.23	109.73	111.12	111.32	111.65	110.15	111.72	111.6
107.8	103.74	107.56	107.43	102.43	107.39	106.83	105.81	105.04	105.45	105.65	103.2	105.35	103.67	104.59	106.61	103.87	106.77	104.21	106.51	107.11	104.07	104.52	108.61	105.46	104.88	103.64	107.85	106.23	106.18	108.49	105.85	105.24	104.82	106.85	105.58	104.39	106.96	102.7	104.84	104.63	102.34	104.12	105.26	106.78	103.45	103.22	107.91	106.65	107.48
112.21	109.3	109.34	111.77	109.15	110.1	112.49	110.88	109.58	112.43	109.86	108.77	108.7	114.77	111.85	112.8	109.13	112.32	111.37	108.6	114.84	109.4	112.92	108.78	112.4	113.49	109.33	106.35	112.59	113.09	111.15	110.36	114.05	110.3	108.67	108.73	109.39	111.69	112.85	112.77	112.92	111.34	109.68	111.35	111.91	106.09	113.63	111.76	109.29	110.92
100.15	100.33	99.836	100.17	100.15	99.72	101.19	103.12	100.3	101.96	102.14	100.1	103.19	99.184	100.75	105.3	101.4	101.57	99.792	101.09	102.84	99.617	99.45	101.01	103.17	100.58	102.51	99.894	99.589	102.75	101.54	104.63	101.61	101.82	97.82	99.09	102.84	102.1	103.88	99.619	101.76	101.4	100.94	101.28	101.15	101.78	101.58	100.47	103.96	99.042
105.91	102.93	104.38	101.38	104.76	103.62	106.82	106.71	102.83	103.75	101.98	105.02	105.41	106.1	101.96	101.35	108.04	103.92	103.2	106.01	105.04	106.6	104.94	105.54	103.2	106.06	103.03	104.78	105.47	104.15	105.64	103.23	103.96	102.42	102.81	105.95	105.16	105.49	102.84	105.64	102.21	102.28	104.82	105.62	106.83	103.13	104.02	106.26	100.07	103.95
111.69	110.68	108.75	110.08	109.26	109.16	108.56	109.36	108.53	109.61	108.05	110.13	109.82	110.69	110.66	114.25	107.47	109.64	110.16	112.3	109.64	112.44	111.21	109.57	109.61	111.15	109.98	111.19	109.11	106.64	108.51	107.1	109.27	107.13	110.95	111.56	113.48	112.39	106.33	111.16	112.12	109.22	109.86	108.63	111.23	114.37	110.7	110.62	110.96	107.57
100.79	103.47	96.367	100.25	99.45	97.073	100.7	100.87	98.485	99.322	102.27	100.64	101.91	98.744	101.79	99.252	101.27	99.589	98.275	99.59	101.21	100.87	101.7	100.91	100.84	100.52	104.15	102.22	103.2	101.79	97.772	99.442	96.019	99.88	92.388	99.703	98.659	101.04	100.87	99.572	103.2	100.25	102.08	99.715	98.185	98.85	101.59	99.408	103.47	99.424
111.12	111.52	109.49	111.63	110.67	112.1	113.05	110.66	106.99	112.53	112.36	111.91	110.8	110.72	112.28	113.4	110.77	112.08	114.45	109.91	110.67	109.3	109.99	111.93	110.67	111.21	111.08	107.63	110.06	116	110.18	112.12	110.65	109.89	114.25	109.8	111.97	113.88	111.91	111.81	110.59	111.47	111.12	110.7	112.15	113.09	113.68	110.65	113.59	114.87
112.39	109.32	108.81	111.44	109.09	115	111.93	108.42	112	114.49	111.48	110.39	110.62	109.09	109.25	109.61	111	111.47	109.86	109.09	112.91	112.94	114.14	113.35	108.06	112.94	110.81	110.22	111.2	114.16	111.74	110.28	109.55	110.06	110.46	111.36	110.66	109.85	111.38	111.11	109.07	112.29	112.09	111.46	109.44	110.13	111.16	112.44	112.72	107.65
99.605	101.86	100.28	97.488	99.114	98.945	99.902	100.67	101.31	95.865	100.35	101.56	98.19	98.7	96.149	100.69	102.46	100.28	100.93	98.855	98.753	99.272	99.024	100.31	99.827	99.278	103.55	101.03	102.69	99.054	100.2	100.7	101.19	98.574	98.982	93.551	102.67	97.358	103.53	98.577	99.876	100.9	100.11	99.884	100.86	101.1	102.27	98.738	99.196	98.71
105.38	103.66	106.94	105.56	106.12	103.55	105.05	105.91	104.74	104.27	104.55	104.24	102.75	104.16	106.24	104.2	105.86	103.4	105	102.09	103.88	104.52	103.31	104.66	104.93	105.78	107.23	104.22	105.93	103.25	106.67	103.73	105.15	105.61	103.86	104.44	103.66	101.65	105.8	103.04	107.52	106.07	104.76	102.97	103.25	104.86	103.84	104.54	104.15	108.02
105.98	105.25	102.18	106.79	108.31	106.17	106.08	103.83	104.45	105.63	105.98	105.44	103.74	106.79	105.35	103.22	107.91	102.67	104.02	103.6	106.45	104.39	105.82	105.16	106.23	106.88	103.3	104.4	104.99	101.62	105.68	108.14	106.23	103.59	104.28	106.67	104.13	101.44	105.95	106.9	103.69	107.29	106.05	105.85	106.68	105.4	106.25	105.2	104.14	104.35
106.9	104.74	107.92	106.26	106.31	106.25	108.81	106.81	106.77	106.62	105.83	105.91	108.12	104.26	104.78	106.17	109.15	108.71	108.11	108.38	110.14	106.02	106.88	108.09	107.29	105.39	106.46	105.24	108.53	108.32	106.05	104.06	103.79	110.29	108.13	107.58	109.27	105.09	106.29	107.61	102.62	103.99	105.35	105.96	107.39	105.89	108.2	103.62	107.65	108.38
104.8	106.82	106.74	107.49	104.76	105.19	105.24	102.57	104.79	106.18	104.48	106.68	101.94	104.97	102.62	104.63	104.85	103.46	105.18	101.35	105.93	108.24	107.67	102.64	104.36	104.17	106.31	103.11	102.11	103.34	103.7	103.81	106.57	101.7	106.27	106.63	105.01	104.71	105.76	104.71	102.12	108.44	104.65	106.73	104.45	105.69	105.02	104.94	103.59	102.19
118.66	118.31	116.76	120.41	115.45	116.28	115.86	118.86	115.53	119.47	117.01	116.39	118.73	120.64	119.39	118.52	116.07	118.86	120.42	116.43	114.81	117.64	116.43	116.71	118.34	118.18	117.8	116.48	120.59	122.76	117.58	118.67	118.48	117.11	117.78	116.62	120.11	120.3	117.49	114.36	118.49	118.81	118.97	117.73	116.22	116.87	117.55	118.65	121.1	115.64
106.23	107	106.81	104.05	109.02	107.68	105.33	109.43	109.01	105.83	103.75	105.84	103.93	104.47	106.48	109.72	109.6	104.3	109.76	104.74	107.61	106.86	105.98	104.86	106.04	105.87	106.95	107.51	107.2	106.78	107.51	107.6	103.85	106.64	105.42	109.19	105.89	109.01	105	108.9	108.95	105.46	105.62	106.15	109.81	105.8	107.22	107.39	105.66	107.83
106.69	103.69	107.79	106.68	107.23	106.62	104.38	104.13	104.9	109.49	106.01	105.37	104.88	104.51	109.95	102.76	104.86	109.14	102.97	106.72	107.77	104.08	104.16	103.96	106.26	105.45	108.57	105.12	107.3	104.37	104.58	106.3	104.25	103.64	105.18	107.43	102.07	107.43	105.31	104.31	102.16	106.09	105.7	107.94	104.13	104.17	105.17	106.66	106.68	107.99
111.41	111.29	113.18	109.24	111.37	111.86	111.72	109.22	112.62	113.4	111.7	113.66	109	114.94	115.91	109.09	110.2	111.09	115.11	113.85	112.01	111.98	110.81	113.51	111.55	111.05	113.32	111.85	108.73	116.44	109.11	114.27	111.42	113.63	112.29	106.53	110.77	110.8	111.69	113.58	112.66	113.51	112.71	111.85	111.29	113.82	114.09	113.96	111.17	113.02
105.6	102.68	104.39	105.52	108.14	107.44	107.4	106.7	103.19	107.61	107.8	111.4	104.85	103.96	102.33	107.52	106.49	104.99	107.12	107.86	106.55	105.61	107.63	106.83	106.55	107.33	104.08	107.91	105.17	107.8	107.3	106.52	106.98	107.68	105.24	105.3	106.26	107.88	107.63	105.76	109.06	105.53	104.1	110.12	107	106.48	106.93	107.34	104.03	109.88
104.63	105.68	103.61	105.81	106.08	106.42	109.27	104.01	107.77	106.22	107.75	106.75	105.27	105.55	106.29	107.69	101.16	104.51	102.16	106.39	106.12	105.4	105.89	103.2	102.95	105.99	103.31	102.98	106.98	105.31	105.87	102.87	105.76	108.06	103.32	104.72	107.38	102.17	103.98	103.14	104.81	103.39	102.74	107.77	105.11	108.17	108.24	104.02	103.57	103.64
104.78	102.06	106.27	106.6	106.33	103.73	102.24	105.18	102.89	104.25	107.43	106.07	103.83	105.61	103.33	104.57	106.39	106.38	103.95	105.03	103.98	106.42	106.47	107.66	104.7	104.18	107.02	105.58	104.71	106.34	104.44	102.39	104.65	102.59	104.28	105.1	106.92	103.55	106.56	104.89	104.11	105.64	103.86	105.23	105	101.39	105.15	104.01	103.8	101.64
109.38	110.93	110.5	111.49	112.38	110.38	112.68	112.68	110.45	111.24	114.62	112.54	111.13	109.66	110.29	109.72	109.12	111.97	111.48	111.45	112.15	112.43	114.52	111.19	112.26	109.33	111.07	114.78	110.7	112.91	112.34	106.78	110.85	115.77	111.28	110.95	112.25	113.55	110.94	110.52	109.6	111.97	112.14	113.24	111	109.86	111.75	112.93	113.89	111.96
102.59	104.76	106.24	105.61	103.93	105.27	105.89	104.28	106.41	105.64	106.2	106	106.01	108.83	103.38	106.62	103.5	105.59	104.97	111.43	106.68	107.52	104.6	105.35	109.24	106.29	105.81	104.49	105.53	106.49	104.3	105.49	105.34	105.09	104.06	104.69	105.78	107.09	109.07	103.18	106.31	105.42	105.69	105.24	105.61	106.29	107.72	104	106.06	106.09
108.24	106.44	108.82	106.98	106.61	106.71	106.73	105.44	104.12	108.76	108.85	104.49	109.23	107.62	104.85	107.27	105.13	107.02	106.57	107.64	108.56	106.44	108.38	105.86	107.21	106.2	111	104.84	106.17	104.05	107.41	105.72	105.89	110.63	105.93	107.15	105.22	105.5	106.29	108.32	107.01	109.07	108.48	107.6	104.98	105.29	105.23	107.02	105.75	107.18
107.77	108.43	106.48	109.27	107.31	105.09	105.78	103.67	110.58	104.97	107.93	111.06	105.3	106.65	105.2	106.44	104.76	107.01	107.67	103.82	108.54	107.02	104.63	104.62	106.15	105.17	104.58	107.32	106.32	108.83	103.83	108.18	104.7	107.99	107.32	105.67	106.07	104.93	105.15	107.26	108.37	103.12	104.17	103.96	108.94	107.76	103.45	108.57	108.89	107.64
106.92	108.61	106.88	105.3	107.86	105.21	107.67	105.98	106.79	106.64	108.51	108.2	102.17	106.94	106.77	106.55	104.05	106.18	103.89	107.84	106.17	108.5	106.13	105.8	103.71	107.63	108.02	105.31	103.92	105.57	108.22	103.09	106.14	106.03	103.13	106.33	106.49	107.38	103.32	104.5	107.59	102.62	104.14	107.89	109.45	105.35	104.34	103.84	105.11	104.38
99.619	96.628	103.37	98.899	99.786	99.036	101.18	99.679	100.43	101.29	99.154	101.95	100.71	102.01	98.319	99.161	98.7	100.04	100.72	99.28	99.554	103.51	98.697	98.405	103.11	97.394	100.43	101.46	98.143	101.32	99.736	99.32	99.374	97.886	101.57	101.38	100.37	100.85	97.88	98.391	97.562	98.669	96.584	97.841	96.344	100.38	101.32	98.479	100.91	99.334
113.08	111.78	111.15	110.27	111.1	111.4	110.32	111.58	108.47	111.48	113.26	110.92	111.8	111.17	110.95	110.82	109.38	108.84	111.96	112.82	108.84	111.13	113.24	111.54	114.66	109.91	108.02	110.87	111.87	108.72	110.6	112.45	112.9	111.3	110.69	111.66	113.48	108.15	111.24	108.93	113.16	111.9	112.64	110.96	109.06	112.04	111.89	112.24	112.31	112.55
104.85	104.26	107.76	106.21	103.83	107.68	106.25	107.77	104.86	107.18	106.85	110.66	105.27	104.51	108.3	108.97	106.01	103.76	103.77	105.1	102.92	106.11	104.36	103.21	107.39	106.5	106.57	106.87	106.63	105.61	106.49	104.18	103.23	103.63	103.9	105.22	105.7	103.85	109.7	103.95	103.02	105.56	105.81	102.71	102.64	102.63	108.17	106.29	105.06	105.84
110.93	110.29	112.78	113.14	111.94	114.06	109.1	106.51	113.53	113.25	109.82	114.05	111.67	107.97	109.92	110.31	110.56	110.39	112.55	110.83	111.04	109.77	110.03	113.28	109.48	114.2	110.59	109.3	111.73	110.18	112.22	109.88	110.93	111.98	112.64	112.61	110.2	113.27	107.79	109.91	111.29	108.89	109.6	111.73	108.87	112.21	108.62	110.74	109.67	108.94
112.36	112.86	111.89	110.25	114.24	112.32	111.49	112.95	112.3	112.5	110.67	110.14	110.3	109.61	110.88	110.67	109.4	115.21	113.64	113.73	109.31	111.4	114.76	112.11	110.28	111.82	113.49	111.95	111.15	110.95	111.22	112.37	111.34	115.29	112.19	110.88	109.2	110.21	113.19	112.82	110.23	112.62	116.68	112.82	113.87	107.53	111.19	109.45	114.24	110.2
108.1	106.08	104.68	109.28	107.75	104.97	106.58	107.02	104.1	105.47	104.67	104.57	107.64	106.22	105.28	106.43	106.86	107.92	106.41	104.37	105.68	104.77	104.26	108.97	106.1	104.81	104.74	107.54	106.18	106.01	103.48	107.42	109.22	105	107.57	107.29	104.33	105.37	107.94	104.08	103.99	106.02	104.04	104.42	105.43	103.26	107.67	106.95	105.13	104.05
99.942	97.971	96.508	98.816	97.195	99.021	95.582	101.21	98.379	100.16	100.29	101.17	102.18	100.68	99.278	101.72	99.721	100.69	98.843	102.18	103.39	100.54	98.685	101.2	100.77	101.33	97.372	100.13	100.12	100.02	98.009	100.1	99.828	100.02	103.09	98.382	99.492	100.07	102.03	101.81	99.906	98.866	96.862	98.93	100.93	99.119	102.83	99.913	97.742	101.66
110.41	113.38	110.74	110.8	109.74	112.91	111.52	114.38	109.51	110.55	112.09	115.28	108.94	113.75	111.15	109.88	110.52	111.28	109.57	111.79	111.2	112.98	111.12	111.42	110.38	112.59	111.99	111.61	111.65	111.72	112.35	111.4	110.02	113.47	115.27	116.84	109.59	110.92	113.48	109.67	114.64	111.69	109.9	110.23	111.88	112.83	113.91	110.94	112.47	112.35
110.44	112.35	112.74	111.24	110.49	111.89	112.39	111.81	113.04	112.29	112.79	115.38	112.85	111.73	112.84	115.01	112.03	112.89	108.93	114.62	114.84	115.1	113.38	113.32	110.71	110.92	111.53	111.3	112.07	111.13	111.43	111.49	115.6	110.42	110.77	108.86	110.94	110.65	109	110.56	108.63	113.07	112.69	114.55	109.8	113.01	109.61	112.61	109.44	114.12
117.43	118.01	117.01	120.39	118.23	115.61	119.75	115.7	117.57	119.03	114.2	116.72	115.53	117.45	114.63	114.37	115.81	118.49	115.87	120.44	119.68	118.26	114.5	116.98	115.16	117.68	115.66	117.02	116.6	118.64	117.4	118.48	117.77	114.74	117.71	116.56	116.23	119.49	116.9	120.27	120.11	117.72	116.71	113.08	120.56	117.71	115.85	117.75	116.9	115.09
113.02	110.32	113.83	111.22	113.85	112.67	110.17	113.9	113.97	111.87	111.3	110.26	115.92	113.49	109.74	113.96	111.9	114.63	110.73	112.56	112.31	113.66	111.31	112.67	111.33	112.97	112.62	110.16	112.34	112.79	112.55	114.22	110.62	109.7	111.05	113.14	112.85	108.29	111.71	111.37	115.51	113.69	112.61	112.23	113.16	114.29	115.7	110.94	111.42	114.64
101.21	104.75	103.22	104.27	104.82	104.21	105.12	106.54	106.88	102.24	107.53	105.3	106.48	104.64	107.59	105.84	105.19	102.83	105.12	103.11	104.1	103.11	104.52	104.97	105.77	104.05	106.42	104.92	104.34	103.29	105.72	105.11	105.22	104.62	105.45	103.78	100.83	102.37	106.14	103.47	103.96	104.62	105.94	102.54	102.54	103.59	102.06	105.12	102.36	102.32
111.45	111.93	110.08	111.92	110.76	110.99	111.34	109.83	109.04	113.47	110.83	110.76	108.89	111.59	112.16	111.06	110.71	107.91	109.28	108.19	111.7	106.24	110.53	111.69	110.9	110.91	110.88	108.76	111.44	112.88	112.92	113.23	112.82	111.99	108.98	111.07	110.54	110.61	111.7	112.19	110.02	107.48	110.03	112.12	111.46	107.03	112.08	110.98	107.71	111.22
111.3	109.82	110.06	106.92	111.46	111.83	109.4	109.68	110.02	108.82	113.75	112.41	111.03	112.09	111.78	111.96	108.49	112.58	111.21	113.15	109.5	112.98	109.8	113.32	108.49	111.95	109.84	110.75	110.13	111.34	113.25	110.52	113.61	110.5	108.47	111.7	110.69	113.44	111.9	111.8	110.18	113.72	113.15	112.46	112.7	112.33	111.81	108.49	111.33	110.72
109.87	105.68	105.21	106.01	109.53	105.73	104.62	107.21	105.65	106.78	106.37	104.63	107.8	102.72	108.02	103.94	107.23	102.53	104.2	104.09	105.34	104.72	106.77	105.27	102.25	104.42	108.3	105.37	107.19	107.29	104.89	104.25	107.49	104.36	104.69	102.91	106.37	104.91	105.83	105.2	105.43	106.1	104.05	105.96	103.1	106.27	104.27	105.11	103.79	105.86
105.63	105.69	107.55	105.34	105.58	106.32	103.42	107.62	104.66	106.89	105.79	105.26	106.69	107.08	103.73	104.92	105.32	105.9	107.1	105.61	107.33	104.66	105.13	106.6	104.97	107.02	107.34	103.22	106.64	104.11	105.71	100.66	105.37	106.12	106.92	103.97	105	106.36	104.94	105.68	102.26	104.95	106.65	107.64	106.68	109.16	110.53	105.72	105.65	104.91
102.44	107.07	105.11	103.34	105.15	100.54	102.75	102.44	106.51	104.47	106.08	105.16	103.64	100.93	107.04	106.49	103.85	103	102.04	105.4	106.7	106.54	104.83	105.28	103.39	104.98	107.88	105	100.97	105.49	106.8	105.23	102.61	102.36	102.08	104.81	105.49	105.56	107.35	102.13	100.78	103.97	104.59	101.69	102.38	106.16	102.92	105.04	102.82	105.39
102.44	100.8	101.78	99.461	100.77	102.11	98.528	102.92	101.35	98.374	101.61	99.417	98.695	102.85	99.156	97.84	101.03	98.795	99.792	99.855	99.608	100.42	96.617	100.25	100.25	98.742	100.85	101.3	99.31	98.678	99.746	100.37	100.56	99.417	101.12	98.635	100.84	99.713	100.59	99.217	103.52	98.75	100.39	99.557	99.742	98.774	99.628	97.931	103.38	99.269
104.7	105.6	104.43	107.27	103.54	104.15	107.2	107.15	100.3	107.59	102.29	103.76	108.08	105.5	104.44	103.81	105.33	106.87	106.84	102.74	106.6	105.17	103.86	107.67	108.49	102.78	107.74	103.87	109.43	102.03	106.56	103.85	109.3	108.23	109.11	104.07	107.32	105.1	105.52	106.71	104.95	106.78	106.37	104.8	107.55	104.47	103.61	108.02	105.91	104.72
109.19	104.64	107.86	107.06	104.91	108.59	106.13	104.41	107.99	105.81	106.26	107.02	109.11	104.82	108.3	107.98	108.19	106.09	105.17	103.12	108	105.32	106.79	106.57	105.87	104.88	107.52	107.18	105.72	106.22	105.68	108.37	109.1	106.27	106.49	104.6	107.8	106.23	105.26	107.58	107.94	104.98	107.65	106.06	107.89	103.77	106.8	103.98	103.81	107.38
116.59	115.6	114.37	116.27	118.81	116.53	113.1	117.86	117.78	114.35	119.9	117.33	117.29	120.48	116.61	115.78	115.69	114.54	118.05	118.95	114.95	112.25	111.63	118.04	115.16	115.88	117.41	115.93	111.13	114.59	118.76	113.45	114.86	116.46	114.77	122.55	113.14	118.65	115.42	114.56	116	115.38	114.07	116.61	114.82	115.27	116.78	117.68	116.78	118.19
117.28	116.16	118.96	116.74	118.54	118.11	118.89	115.13	117.41	120.74	118.08	119.34	118.72	119.61	118.38	118.53	119.06	115.65	119.08	118.23	120.7	117.68	117.65	117.78	118.23	117.48	118.57	118.15	118.38	115.79	119.03	117.78	117.72	117.71	114.75	117.99	117.37	114.58	116.42	116.99	116.39	119.66	119.14	117.15	118.63	119.61	117.01	117.52	119.64	119.84
107.88	102.67	105.07	104.6	105.02	105.28	105.04	106.85	101.57	104.98	104.72	102.38	105.93	103.27	102.51	106.6	104.84	105.44	104.74	106.88	104.91	102.44	104.42	105.11	104.91	103.68	103.06	104.18	99.922	105.46	102.48	102.86	104.21	102.54	104.27	105.01	102.73	103.5	105.85	103.19	106.19	103.31	105.58	107.19	104.57	106.36	105.53	103.72	103.11	104.93
104.21	107.47	107.27	107	105.2	103.59	110.13	107.17	106.53	105.2	106.23	106.19	103.77	104.47	102.82	105.59	105.56	105.03	106.63	104.62	106.52	103.25	102.79	106.17	108.64	104.93	105.13	107.35	106.9	105.12	106.69	107.89	105.67	106.94	106.56	107.47	106.59	108.27	104.28	106.72	105.03	104.56	108.55	107.9	104.61	106.52	106.07	106.95	103.5	106.9
104.42	104.5	103.19	105.4	105.54	104.17	105.23	102.06	107.91	106.94	110.74	103.63	106.93	106.12	104.35	103.38	104.62	104.92	104.07	107.35	104.03	101.63	103.8	105.03	105.8	105.92	105.51	106.08	105.46	104.74	105.75	102.85	105.55	102.91	103.88	106.56	106.07	107.8	103.23	106.04	103.12	106.1	104.31	105.74	105.7	106.43	104.33	104.24	104.29	105.53
111.43	107.47	111.52	108	113.59	108.33	110.71	111.69	113.69	108.93	111.49	112.6	107.05	111.28	113.57	109.38	110.74	109.09	111.25	110.17	106.7	110.06	108.14	110.11	112.21	110.08	108.78	108.77	110.34	110.86	110.23	112.42	110.8	111.79	110.34	111.08	110.98	110.27	113.04	107.24	111.32	108.94	110.02	112.88	111.66	109.66	110.45	107.45	107.89	108.55
105.15	105.22	102.73	105.53	106.8	105.28	104.68	106.79	104.76	103.42	104.54	104.52	103.76	105.4	104.96	106.29	104.48	105.97	105.64	106.86	108.5	105.78	107.42	108.11	103.43	106.79	106.39	108.07	103.38	107.97	106.29	104.86	107.39	109.09	105.52	106.85	105.21	103.91	102.61	103.9	109.28	104.59	106.78	103.23	105.58	105.77	105.5	105.83	103.61	105.45
108.3	105.4	108.22	103.21	104.97	107.11	106.11	106.66	104.33	104.84	107.7	107.33	104.69	107.78	107.84	105.91	108.09	108.41	104.85	102.24	104.62	102.48	102.09	106.51	104.5	103.4	107.7	108.46	105.15	107.84	106.75	108.02	106.65	106.65	108.86	107.32	105.93	106.39	106.17	102.27	106.7	107.8	107.8	104.35	107.54	107.63	106.16	108.21	110.14	106.14
103.16	104.34	106	106.77	105.51	106.17	104.09	105.14	103.07	103.3	103.91	104.64	107.99	106.08	105.46	105.76	103.91	107.45	105.5	109.27	104.08	104.87	106.82	107.88	105.66	104.59	104.99	102.43	107.99	107.88	107.05	103.04	106.33	105.08	105.65	104.58	107.75	105.76	104.13	106.84	105.87	103.61	109.14	106.23	106.69	106.96	103.45	102.24	105.69	105.43
102.16	104.64	107.19	105.76	104.56	107.27	106.59	107.78	104.89	101.58	105.02	107.64	102.98	105.37	108.33	105.09	106.95	104.66	104.01	105.1	104.2	103.24	103.63	106.8	102	105.25	103.62	101.83	104.04	103.97	105.25	102	103.83	104.15	105.74	107.27	103.79	107.12	107.09	105.09	103.96	104.89	104.29	103.98	104.33	108.26	102.99	102.86	106.03	104.84
112.02	116.45	113.47	113.85	112.5	111.04	113.41	111.71	110.41	112.86	111.77	113.38	111.49	110.34	110.69	113.39	113.27	109.4	113.1	109.81	114.8	112.52	111.21	115.98	110.93	114.14	115.72	113.08	110.8	111.84	112.15	111.12	115.46	110.62	112.22	111.37	113.25	112.91	111.22	112.07	111.25	114.42	111.39	112.58	111.22	111.57	112.03	113.34	113.16	111.65
110.54	111.76	109.38	107.8	110.7	111.42	112.56	110.01	111.88	108.26	108.66	113.65	113.35	110.96	112.5	110.3	112.85	111.14	111.74	109.75	115.86	113.78	111.72	112	107.97	113.87	114.68	114.09	108.03	110.45	111.54	110.31	113.13	108.08	110.91	111.21	110.6	111.32	112.56	111.65	116.85	110.95	111.91	108.55	107.07	106.63	112.36	112.96	108.46	110.21
109.6	113.1	112.08	113.76	109.97	111.43	112.99	115.55	112.08	110.13	114.41	112.88	109.78	113.32	111.34	112.91	113.89	111.92	111.78	111.86	109.75	112.14	115.14	117.15	115.32	114.24	117.52	111.41	110.65	112.31	112.61	112.84	108.9	113.96	111.98	115.93	110.11	109.42	114.65	115.04	111.83	114.3	114.61	114.6	111.06	110.92	115.5	111.73	112.23	114.48
109.65	111.91	109.94	109.86	110.95	110.76	109.42	109.21	111.32	114.02	113.32	110.25	110.88	115.37	112.95	111.46	107.66	108.85	109.58	111.6	113.21	112.75	111.01	111.97	110.01	108.89	106.24	110.54	109.45	109.21	111.42	112.27	112.06	110.75	110.92	109.56	110.48	116.19	108.59	112.43	110.86	113.93	113.8	112.44	111.32	108.72	109.19	110.18	109.57	109.47
116.63	117.38	113.56	117.98	115.03	118.19	118.08	117.79	118.28	116.63	119.02	117.61	116.85	116.27	122.18	116.8	117.6	116.82	117.97	116.94	117.52	115.67	117.23	119.02	117.35	116.5	121.27	119.23	117.93	118.59	117.69	117.19	117.26	115.84	115.21	117.8	119.67	115.95	117.96	117.04	117.56	116.45	116.38	118.71	117.87	116.54	121.06	117.24	116.54	119.16
105.24	105.04	103.28	107.6	107.08	106.89	106.5	106.27	107.16	107.83	106.19	103.9	104.27	107.52	105.13	107.23	102.64	109.66	105.59	106.88	109.64	107.11	106.86	106.88	107.54	107.7	107.59	107.07	107.65	107.86	107.98	106.95	109.77	107.84	106.1	108.15	107.08	107.6	106.25	105.07	107.9	105.61	107.22	105.86	112.23	107.17	109.23	106.62	107.79	108.01
103.09	104.41	107.41	104.64	103.43	104.46	103.36	104	108.47	104.24	104.64	107.11	108.03	105.91	105.56	105.22	105.78	107.06	105.22	104.58	104.78	105.27	105.41	108.43	106.14	101.73	108.27	106.94	105.19	103.81	104.31	105.87	106.33	105.16	106.24	106.31	108.17	102.58	105.38	107.6	100.91	106.17	104.81	104.4	101.39	105.42	107.18	104.69	104.35	104.87
113.24	111.35	106.18	111.28	109.37	107.81	112.99	112.28	114.4	114.38	111.3	107.49	110.89	111	109.55	111.41	107.03	110.72	109.24	113.13	113.27	109.26	109	109.83	110.01	112.73	111.04	112.26	113.82	111.93	111.25	111.35	111.34	112.59	110.86	116.6	109.91	111.99	113.01	113.98	109.75	110.57	110.76	111.58	111.94	108.11	107.09	112.17	113.52	111.41
110.23	108.63	110.95	112.46	112.28	114.9	109.38	110.76	111.83	113.17	109.37	111.78	111.79	114.57	109.53	112.52	115.22	111.39	111.9	110.8	111.63	115.23	116.3	115.74	112.65	113.13	111.53	115.04	109.9	111.85	111.25	111.05	113.21	112.38	108.12	110.83	109.64	110.47	108.54	111.62	113.63	109.94	113.12	113.25	111.02	112.9	106.92	112.28	113.87	113.64
107.85	106.4	107.07	106.23	103.92	104.95	107.05	103.42	105.82	105.43	104.14	108.12	104.84	105.37	103.85	103.6	108.53	103.9	107.71	105.09	104.47	105.83	105.57	107.23	106.67	103.69	106.66	109.57	107.08	104.39	103.25	104.4	102.66	107.37	104.39	103.91	103.71	105.97	103.75	104.51	108.76	105.92	101.75	106.32	104.6	107.78	106.45	104.64	105.39	106.98
111.94	112.58	114.4	111.66	113.53	111.26	113.77	112.58	112.23	110.91	115.48	115.14	107.66	114.58	112.48	113.38	113.61	114.98	113.84	115.48	113.17	114.76	110.98	113.13	116.33	110.27	110.15	116.08	116.02	113.76	113.58	109.95	112.44	113.79	113.63	109.35	111.1	111.56	113.43	110.97	111.34	112.09	112.57	111.05	115.06	113.28	111.77	112.23	111.75	111.02
103.53	105.48	103.11	105.14	107.94	103.59	106.76	100.83	102.61	104.99	105.32	104.2	103.9	106.51	106.77	104.22	104.15	104.25	105.16	103.73	104.6	102.02	104.96	106.6	103.6	105.23	100.21	105.83	105.17	104.11	104.28	105.38	105.89	103.4	104.19	104.23	104.23	103.97	105.64	106.43	106.23	105.18	103.44	104.92	101.98	103.65	105.11	104.31	104.59	106.9
109.26	105.2	108.19	109.56	109.18	106.74	102.6	106.18	107.64	103.15	105.37	107.44	103.91	106.85	106.22	107.41	105.78	105.88	106.43	102.25	106.06	109.02	107.04	105.83	105.15	110.43	106.36	106.53	105.08	104.3	106.27	104.74	106.32	106.96	104.86	108.04	103.27	106.78	102.24	105.3	104.12	108.55	106.27	107.11	107.89	104.84	105.7	107.3	104.67	103.06
103.46	104.58	105.22	107.65	107.21	107	105.39	108.88	109.06	103.1	106.81	107.47	107.05	105.44	102.76	103.46	108.37	106.01	107.95	104.77	105.87	101.71	106.88	107.1	106.05	102.26	106.91	106.69	107.76	105.75	104.2	102.54	107.52	103.8	107.1	104.93	105.71	102.66	105.27	104.77	107.77	107.34	105.38	106.75	106.35	100.87	109.29	107.33	105.09	106.01
104.1	105.67	103.83	101.78	105.6	101.51	104.92	101.46	103.88	107.69	104.69	102.84	100.51	103.34	105.67	104.59	104.07	103.99	106.84	102.3	102.07	104.95	104.4	103.75	101.34	102.13	107.72	105.03	105.17	104.52	104.03	102.67	102.48	101.41	103.29	104.1	105.76	104.38	106.11	106.92	101.77	102.33	103.7	101.97	103.5	104.56	104.17	105.33	107.06	103.26
110.65	110.32	109.61	110.15	112.96	112.04	111.91	109.03	113.99	112.67	114	106.67	112.94	109.42	110.13	107.41	111.52	111.06	111.23	108.03	112.06	112.24	110.66	112.69	108.43	108.89	111.25	107.28	112.95	111.55	111.75	109.2	110.89	106.62	109.98	112.08	111.2	113.83	112.66	108.05	113.13	110.9	112.23	113.49	110.68	109.73	110.21	111.81	110.65	108.63
112.15	108.86	110.38	107.54	108.99	110.11	108.05	111.63	110.92	107.85	110.33	106.25	104	111.14	110.72	108.5	110.7	112.24	109.23	109.34	109.66	109.83	110.44	112.32	109.59	109.26	110.01	109.85	110.9	109.8	112.37	110.23	109.85	109.32	110.09	107.04	108.42	110.26	108.83	111.63	112.23	109.26	110.61	112.46	109.59	112.54	109.58	108.41	107.57	111.52
101.46	99.051	102.55	99.058	97.758	102.85	100.81	98.188	100.04	100.02	99.508	95.944	100.27	101.01	98.056	97.398	101.87	99.826	101.06	99.533	102.87	94.65	99.347	96.164	102.78	100.18	101.46	100.12	97.591	97.541	98.304	101.46	97.913	99.711	101.78	102.73	99.972	97.996	99.809	100.2	101.36	97.868	100.03	99.402	97.148	100.4	99.661	97.328	100.09	100.09
111.8	109.27	110.67	108.38	111.15	111.14	112.6	107.53	109.76	108.71	109.64	107.39	108.51	111.25	110.97	109.49	108.01	108.55	107.72	111.11	111.84	112.37	108.29	111.88	109.61	110.61	112.93	108.86	110.06	107.79	109.47	112.43	110.64	110.04	108.54	108.59	109.61	108.62	110.31	111.5	110.57	109.5	109.64	112.15	114.12	110.36	110.42	111.18	111.44	111.95
109.89	111.24	109.94	114.27	106.79	110.35	109.96	115.41	111.82	110.39	114.27	111.44	112.86	111.78	112.76	112.78	109.37	110.6	112.03	112.89	111.77	112.9	109.95	109.43	109.9	111.58	110.07	110.24	109.74	110.81	109.33	110.71	112.25	110.4	112.18	109.92	108.18	110.67	109.49	110.63	111.74	109.25	112.75	112.48	108.75	110.48	108.67	114.01	111.03	110.65
113.48	110.68	110.21	112.25	112.81	113.15	112.5	111.53	111.6	115.89	113.05	112.87	112.94	110.95	113.17	113.77	109.8	112.49	114.22	111.63	110.79	112.68	113.46	112.91	110.9	109.53	110.45	111.69	111.39	111.78	112.18	110.05	111.2	109.91	109.22	112.74	112.55	112.98	111.58	111.57	110.91	110.8	110.08	110.11	110.9	112.24	111.39	107.28	114.38	110.3
110.01	106.42	107.35	102.46	104.5	109.15	105.76	104.5	104.86	107.38	104.81	105.46	104.1	106.77	105.71	105.66	107.57	106.77	106.96	102.74	107.73	103.82	105.35	103.8	106.45	107.41	106.89	103.39	108.12	106.71	104	107.59	104.53	106.52	107.03	101.72	105.26	105.4	105.45	104.99	105.46	106.88	102.94	103.97	107.93	106.46	103.98	103.72	103.78	104.51
105.56	109.22	106.73	106.39	104.55	104.46	106.31	104.14	105.79	105.83	105.34	109.79	105.56	105.39	107.23	106.3	105.58	105.89	105.52	107.03	106.5	104.47	106.44	107	107.99	107.07	102.89	107.61	108.68	106.89	104.82	106.4	105.88	103.35	107.26	107.94	107.7	103.7	107.6	106.4	108.85	105.07	106.55	106.01	106.24	105.57	104.34	107.85	108.38	104.96
105.99	107.23	101.08	105.87	107.35	103.62	105.79	105.15	101.92	105.94	102.25	105.22	105.33	105.55	106.63	109.04	106.47	107.15	105.49	105.78	105.41	103.92	106.43	104.12	105.6	103.67	102.59	105.01	104.76	105.28	107.29	106.82	104.25	102.88	103.93	102.72	106.19	103.77	105.16	104.95	102.75	103.85	103.64	106.29	105.95	107.92	107.09	104.22	106.51	104.52
106.25	105.24	105.75	104.33	108.07	106.5	105.73	102.03	108.75	107.24	105.94	106.37	104.71	106.93	106.42	105.51	105.44	105.63	104.83	107.19	104.16	108.43	103.46	106.76	105.01	105.03	102.56	106.65	106.35	103.83	103.93	109.6	105.54	104.68	106.74	100.12	106.7	109.02	108.87	106.23	105.03	105.97	104.09	106.01	106.24	102.57	103.83	105.2	108.22	107.75
104.65	106.67	104.64	103.51	103.62	106.27	105.87	106.62	104.7	105.18	104.65	106.39	106.29	106.7	102.91	103.78	106.57	103.14	105.41	107.3	104.26	102.52	102.44	104.72	105.47	102.96	106.78	104.49	106.09	104.54	105.59	104.77	105.02	102.43	104.81	105.78	104.42	106.82	105.16	103.58	105.38	106.66	104.91	105.32	101.63	107.29	104.4	105.28	104.91	107.19
116.91	120.65	115.57	114.74	116.8	115.04	117.34	116.37	117.74	114.73	116.87	114.57	117.09	118.4	115.38	116.69	114.76	115.06	115.81	115.25	115.2	115.64	116.09	115.94	117.88	113.35	116.17	116.05	116.28	117.02	114.91	116.92	115.5	114.46	114.27	114.73	114.52	114.58	114.48	115.91	114.66	118.22	113.93	118.3	115.87	116.59	115.28	114.45	116.65	119.41
102.23	103.76	106.58	106.19	105.87	105.21	104.23	104.61	101.97	104.61	105.62	105.92	102.96	104.43	102.52	104.12	104.43	103.71	101.04	106.3	105.47	104.63	104.21	107.1	103.1	100.8	102.89	105.1	102.91	101.39	105.13	104.68	102.96	109.05	99.382	104.07	107.3	102.89	104	103.82	101.81	102.78	103.61	104.3	107.03	106.27	102.24	99.037	103.13	104.67
117.23	116.99	118.1	117.48	117.03	116.78	118.44	120.75	115.57	117.5	113.15	115.33	117.87	117.11	116.07	118.25	116.26	118.76	118.68	117.85	117.63	117.2	118.68	117.39	117.4	116.62	116.56	117.03	116.95	116.87	116.28	115.8	118.69	118.28	118.1	119.24	118.14	116.3	118.07	119.07	116.23	116.63	119.18	114.35	118.73	116.51	113.8	117.28	117.99	117.4
99.63	101.03	101.46	97.966	102.57	99.214	101.1	99.764	103.8	103.32	101.7	102.08	103.06	103.61	99.07	99.334	102.89	100.94	102.83	100.29	104.06	100.26	100.97	101.43	100.58	101.68	102.52	99.741	104.79	98.359	99.693	100.58	100.86	100.24	101.09	102.07	101.01	101.34	101.3	101.43	98.812	99.306	103.01	102.53	102.09	101.01	101.44	98.809	102.11	102.34
113.58	110.73	114.93	111.18	109.49	109.85	107.85	112.6	110.04	110.69	112.51	111.18	110	109.79	108.64	110.22	112.14	110.87	110.06	110.68	109.58	110.21	110.87	111.71	112.7	110.29	109.85	110.21	112.13	112.71	112.77	111.12	110.79	109.57	114.97	111.18	112.63	112.2	111.96	109.04	111.15	112.27	111.84	114.75	110.61	108.22	109.51	112.42	110.4	111.93
110.63	108.43	108.04	111.23	111.68	114.42	111.16	112.27	110.79	110.53	112.94	110.09	110.76	109.88	111.35	112.04	114.11	108.08	113.45	113.24	108.15	109.92	109.98	108.21	111.56	112.99	111.08	113.09	110.97	110.55	111.59	111.2	113.24	108.75	112.24	111.02	110.19	112.48	111.81	110.22	114.73	111.01	112.41	107.9	112.76	107.93	111.62	112.08	110.47	112.23
118.06	119.15	115.92	115.98	116.63	118.77	118.91	117.78	120.11	117.08	116.54	119.26	117.4	116.76	118.01	116.66	116.14	120.6	119.72	115.15	115.92	114.66	115.62	118.03	117.2	118.97	116.69	115.38	118.62	116.72	118.53	118.45	117.16	117.38	118.83	118.33	116.73	118.78	116.86	116.46	120.19	119.14	116.16	118.21	117.18	118.58	118.3	118.32	115.93	118.89
108.62	109.04	104.96	105.43	106.43	104.55	109.32	106.92	104.27	103.19	104.87	105.37	106.52	106.61	107.4	106.95	106.82	109.19	106.73	104.28	107.2	105.64	108.38	108.77	105.97	103.23	105.07	108.25	107.57	105.35	106.32	106.86	106.93	106.9	104.78	107.68	105.91	108.72	105.14	103.32	106.14	107.35	105.39	106.15	106.57	105.16	107.47	106.18	108.43	104.3
111.11	111.19	113.64	112.16	111.26	110.89	110.45	114.61	110.43	108.62	109.86	110.33	109.24	112.61	111.99	109.13	109.89	111.72	111.12	111	115.13	108.67	114.27	110.51	108.86	111.22	109.18	110.68	109.34	111.08	111.86	109.98	113.7	111.56	111.49	111.01	110.28	112.21	110.46	110.71	110.92	109.2	109.91	114.41	108.81	110.01	111.19	112.37	115.91	111.41
110.03	111.18	111.84	111.67	108.08	111.61	113.2	111.97	110.62	113.35	112.96	112.61	110.51	110.86	110.26	110.85	108.1	115.39	110.17	111.31	112.32	113.27	111.81	110.97	113.23	112.98	109.91	109.16	112.1	115.41	113.6	112.22	112.25	111.7	111.57	108.8	112.75	111.29	112.93	112	111.69	113.5	112.6	108.02	112.67	112.11	112.02	111.37	110.83	112.03
107.44	106.59	106.16	104.71	106.37	106.5	104.05	107.97	104.22	103.47	105.3	104.41	103.85	105.33	104.11	105.12	105.61	107	105.06	106.7	110	107.15	106.15	106.56	103.01	106.73	103.76	103.57	104.22	107.04	104.26	111.6	104.57	105.74	107.02	103.28	104.29	106.61	103.44	101.72	105.05	103.4	105.13	105.09	104.77	107.13	107.64	107.05	106.43	104.58
106.38	106.33	103.58	105.64	101.9	105.25	105.46	107.06	109.47	105.17	105.57	104.98	106.64	105.83	105.66	105.34	105.66	106.72	105.84	105.86	107.41	106.2	104.91	106.73	103.44	106.21	106.69	106.41	107.07	107.27	106.92	103.69	106.46	104.89	109.33	105.72	104.68	106.88	105.51	104.59	108.86	104.2	105.99	108.34	106.26	105.31	107.79	106.35	107.18	104.83
108.38	105.17	108.49	106.08	106.53	107.05	108.04	105.7	105.08	105.98	106.84	109.17	106.41	105.63	105.72	105.43	105.18	106.77	106.53	109.97	107.45	104.89	107.56	108.56	106.99	108.78	106.02	106.17	107.78	106.19	106.81	105.43	106.21	107.95	108.52	106.44	105.96	105.24	107.72	109.36	107.99	101.66	108.28	105.2	108.67	108.16	108.13	106.59	110.81	106.76
113.9	110.29	112.92	111.92	114.11	113.22	110.42	111.95	112.58	110.56	110.23	110.54	110.9	113.66	114.92	113.48	111.34	113.95	115.3	110.27	113.02	110.4	112.53	113.45	112	110.32	113.03	111.73	111.8	111.08	112.47	112.79	110.68	106.58	113.72	112.59	112.4	114.78	111.64	111.44	108.73	115.73	110.68	110.76	110.61	115.3	109.55	111.86	111.13	115.42
105.38	103.16	105.54	103.57	104.09	105.97	108.78	107.18	105.34	104.83	108.25	106.43	105.15	106.36	106.29	102.54	105.55	106.44	104.53	104.42	105.84	105.65	104.83	104.62	109.34	104.68	108.77	101.23	106.14	106.3	106.28	101.97	105.8	106.98	105.41	104.24	105.51	105.55	102.4	104.67	102.05	104.27	108.06	105.07	107.79	103.79	108.41	106.4	108.63	109.17
113.16	108.42	112.37	109.19	109.77	112.95	109.68	112.24	112.16	111.07	112.85	114.62	109.26	110.37	115.36	109.9	110.88	111.22	109.31	112.31	111.26	111.42	110.89	113.98	111.29	110.26	110.81	112.31	111.93	111.41	114.5	110.58	112.51	114.42	112.48	111.4	112.71	112.06	112.66	108.54	111.56	111.88	108.67	114.13	113.18	111.81	108.87	109.19	112.39	112.16
109.57	112.15	111.94	109.27	112.54	110.71	109.24	111.19	110.3	108.93	110.46	110.02	108.57	109.07	108.99	107.74	108.52	106.29	109.22	109.26	110.39	109.61	109.97	109	109.84	110.44	107.92	108.19	110.93	108.6	111.72	110.02	110.94	109.55	108.52	109.64	111	107.5	108.2	109.29	111.49	109.97	108.54	111.56	109.26	110.34	107.23	107.32	108.51	112.37
105.51	102.4	103.52	108.03	101.45	103.5	105.96	104.35	104.93	105.69	101.73	104.49	106.7	103.69	102.59	105.65	104.91	105.23	101.7	106.45	104.84	105.31	103	105.16	100.88	107.29	105.19	104.01	102.87	105.55	105.17	106.22	104.97	103.92	106.08	104.97	104.89	101.2	101.23	103.89	107.21	103.7	102.57	105.64	103.69	105.74	102.88	105.63	104.63	103.32
104.9	104.91	105.23	106.58	105.88	100.15	106.96	109.15	105.16	104.39	106.39	106.15	105.79	103.04	103.73	103.51	101.93	102.97	107.25	105.15	105.3	106.6	104.94	105.29	103.01	99.909	103.7	103.7	109	109.51	102.46	104.93	108.7	102.65	106.07	104.89	105.73	106.36	106.09	101.41	105.02	105.31	104.24	105.72	105.72	105.02	104.38	103.19	105.68	106.13
105.91	107.39	104.36	107.41	106.59	103.76	106.06	105	108.84	104.3	103.17	106.13	106.28	105.57	106.13	105.77	104.58	105.78	109.47	104.94	104.85	105.06	104.15	104.7	105.8	106.05	107.76	105.85	105.13	104.39	106.94	107.38	103.61	107.3	105.34	107.25	100.84	102.54	104.99	105.49	103.71	105.57	105.27	107.29	106.43	108.5	105.19	105.74	107.15	107.61
104.58	107.38	108.44	106.23	107.85	105.72	107.42	109.72	110.08	104.16	107	103.38	105.09	105.88	106.01	106.89	107.56	108.3	105.49	105.87	105.51	108.89	105.87	108.9	106.51	109.23	103.57	107	107.33	106.47	106.01	106.14	104.92	106.66	102.91	105.83	108.54	107.63	108.53	104.57	106.84	105.9	106.36	106.81	106.37	105.07	106.6	105.78	108.33	107.88
104.2	103.94	107.88	104.13	102.97	108.32	107.25	104.84	102.02	103.44	105.82	106.66	105.31	104.3	104.29	106.61	106.32	104.95	105.83	102.57	105.24	105.02	104.28	104.11	103.79	102.58	106.07	104.97	103.04	107.5	102.52	105.98	103.13	103.77	104.8	105.2	103.1	105.64	107.41	106.47	105.24	106.27	104.59	106.3	105.25	104.66	104.02	104.87	105.71	104.19
111.78	113.52	116.1	113.73	109.65	114.57	113.46	116.1	111.39	110.09	113.72	107.93	109.36	114.13	110	113.75	111.46	110.4	108.99	113.93	113.07	114.25	112.52	113.52	114.29	111.22	111.11	112.43	115.04	111.64	107.74	112.52	112.84	113.78	112.49	113.62	112.84	110.37	111.11	114.81	111.9	113.93	111.94	114.07	111.89	112.15	109.23	112.92	111.99	112.72
107.93	106.29	102.51	102.88	102.32	104.07	104.66	108.25	105.59	101.76	105.16	102.86	107.87	101.83	106.02	103.71	106.46	107.46	104.44	106.54	106.12	104.9	105.54	104.63	106.91	105.7	104.62	104.59	105.56	104.04	105.37	105.59	106.73	104.04	103.48	104.63	105.18	104.63	106.51	104.06	103.02	105.62	106.64	102.55	106.4	104.94	105.15	102.95	104.19	104.47
110.33	111.92	111.78	112.36	111.65	113.68	109.68	112.73	112.06	110.34	111.84	110.65	113.65	111.72	108.44	111.51	109.68	111.84	109.26	111.75	108.48	110.05	109.22	110.73	107.46	107.28	114.88	112.76	109.36	109.46	111.31	110.19	112.97	110.4	110.2	109.67	111.34	111.6	109.67	112.49	110.6	111.56	112.28	113.67	110.15	110.25	108.68	113.45	110.54	113.68
108.88	107.09	106.93	109.02	108.56	107.6	108.36	106.79	105.08	106.59	105.6	107.79	110.43	104.91	107.65	108.31	105.25	106.54	106.08	107.5	108.8	102.87	106.99	105.76	106.55	107.5	108.38	107.53	106.39	105.82	107.29	107.24	105.42	107.13	107.4	102.95	107.47	107.21	106.13	102.58	106.21	104.57	111.49	108.47	108.28	105.96	105.22	105.89	106.97	106.31
103.55	96.973	97.914	98.949	98.975	100.16	101.2	101.93	99.105	101.15	97.506	99.299	104.07	97.899	100.68	97.031	103.42	102.73	100.5	98.451	98.319	102.13	100	99.95	99.91	100.23	101.33	100.75	97.899	97.739	99.226	97.12	102.56	101.68	100.35	100.4	100.89	98.665	98.68	98.843	100.17	98.551	98.767	99.584	99.21	99.091	100.53	101	101.79	101.3
104.5	101.68	104.46	104.53	103.88	106.27	106.12	105.05	102.64	105.47	103.6	104.17	102.66	105.97	102.22	104.21	105.16	105.59	105.85	100.4	102.53	102.18	105.05	106.93	102.28	108.05	104.02	105.84	104.31	103.57	105.46	102.71	104.66	105.59	104.11	101.16	104.49	102.95	105.93	104.51	103.09	104.7	99.774	102.81	106.08	101.68	103.01	102.91	104.44	106.76
106.68	107.58	105.05	104.43	106.48	106.12	106.14	104.34	107.26	108.5	108.1	108.96	105.74	108.11	107.91	106.16	104.05	104.93	107.57	104.18	108	108.35	106.82	105.25	109.2	109.5	107.88	103.45	105.42	106.25	107.61	108.18	106.35	106.24	103.45	104.32	104.22	103.91	102.63	106.06	107.69	109.86	106.31	106.3	105.22	106.03	105.68	106.18	108.52	108.96
112.46	108.9	110.44	111.76	109.72	111.37	112.79	107.2	112.41	109.59	113.7	111.42	114.41	113.06	110.28	110.03	112.65	112.48	110.53	109.57	110.95	112.01	111.49	110.14	108.06	111.13	108.99	111.71	111.94	110.11	110.19	110.86	112.02	109.82	112.18	109.27	108.89	113.66	107.81	107.78	112.59	109.25	108.36	109.3	113.31	107.9	110.96	110.62	111.85	112.8
109.09	111.41	109.4	111.13	111.55	106.22	110.07	112.01	112.14	112.91	112.55	112.92	113.53	110.07	112.23	112.13	111.34	113.21	109.66	109.14	112.26	110.92	115.6	112.24	112.29	110.46	111.1	109.4	111.41	109.59	111.73	111.98	106.72	111.32	113.61	109.41	108.7	112.59	107.79	112.06	111.14	110.85	111.83	110.31	109.52	111.38	109.6	110.27	114.22	112.5
107.36	111	108.65	109.63	111.85	111.2	111.46	110.1	112.3	110.68	112.97	111.42	110.02	110.68	109.54	111.19	111.09	106.14	109.11	108.87	113.09	110.82	110.81	111.47	109.58	109.23	113.37	108.3	111.39	109.54	109.89	106.71	111.45	109.91	111.49	111.35	109.69	111.36	111.53	110.9	112.81	112.52	110.24	113.34	114.72	113.42	108.32	109.97	113.95	108.9
109.98	112.71	113.91	114.25	112.93	111.9	113.36	113.98	115.57	114.37	115.21	113.44	111.56	111.82	115.48	113.08	114.33	113.76	111.69	110.64	111.44	112.61	114.33	111.85	111.4	112.64	115.23	114.31	113.29	112.34	112.76	115.4	118.09	112.7	112.71	114.03	114.02	112.79	112.98	111.37	111.45	112.58	113.32	112.26	111.6	109.59	110.56	114.98	112.09	111.55
115.59	117.86	116.86	117.32	115.53	115.6	116.71	116.32	117.3	115.52	116.58	115.15	112.37	113.66	116.2	113.92	119.16	113.62	117.43	114.51	117.16	116.46	115.1	115.57	113.25	114.69	114.97	113.75	117.12	112.13	112.39	115.29	115.28	115.38	117.14	115.11	113.88	113.44	113.5	114.43	115.59	117.2	114.08	116.34	117.4	116.5	112.54	118.25	115.87	116.05
112.2	113.1	110.01	114	110.89	115.1	107.46	109.52	111.04	112.95	111.87	112.69	111.87	109.61	114.22	109.61	110.67	110.31	109.45	112.37	112.13	110.34	113.14	112.5	112.03	111.45	108.17	111.41	110.73	114.47	110.87	112.15	111.44	108.53	112.25	107.78	112.26	109.97	110.12	110.63	110.39	113.16	111.51	112.94	112.2	113.66	110.36	112.23	112.12	107.83
104.85	104.28	106.56	104.47	105.47	109.47	106.65	104.84	102.35	105.94	104.83	104.31	103.77	107.09	106.04	105.18	109.01	105.46	106.44	104.85	104.08	106.47	103.38	108.63	108.72	105	104.52	107.2	101.46	106.53	105.37	104.53	106.16	107.62	105.77	105.92	108.48	105.35	107.22	106.66	106.75	100.2	107.4	104.16	107.81	106.29	104.77	106.7	106.61	106.13
104.17	108.3	107.84	108.72	107.25	107	107.03	107.93	106.23	105.23	107.43	108.44	106.82	105.49	108.18	104.22	106.05	105.53	107.01	103.66	107.24	103.39	106.62	107.98	107.16	103.25	104.37	105.97	106.27	104.88	109.4	107.73	110.43	105.52	107.96	108.29	106.06	108.66	107.5	108.3	107.04	108.2	106.19	106.54	105.6	104.35	104.44	102.73	107.65	109.48
105.76	108.62	108.85	107.73	105.38	105.28	107.12	106.97	106.29	108.1	105.72	108	105.11	103.67	107.04	108.32	106.96	107.89	105.61	106.99	107.75	105.78	106.21	108.51	105.97	106.12	104.74	105.69	108.61	104.63	104.76	107.45	107.5	106.33	104.79	107.06	105.35	107.59	106.74	104.43	105.87	106.61	107.08	108.61	106.48	108.39	103.08	107.11	105.22	106.33
105.5	102.95	107.5	108.81	106.42	104.99	104.19	105.13	104.08	106.98	102.06	102.1	108.19	104.42	104.22	102.26	105.02	103.23	101.88	104.75	104.36	103.42	104.05	103.68	104.41	105.88	105.4	102.95	103.55	103.14	107.96	103.85	106.35	103.79	105.8	103.12	106.07	105.3	105.52	104.37	104.74	106	102.26	109.36	105.26	105.32	105.75	106.45	107.88	103.87
100.83	100.49	98.047	98.367	99.64	101.83	97.146	99.843	103.01	99.561	99.764	100.72	102.32	102.92	98.151	99.9	101.33	101.19	99.725	102.08	96.934	101.21	98.165	98.901	101.17	100.24	99.654	100.83	99.099	101.65	100.62	100.05	102.14	100.84	100.77	102.53	98.923	100.3	100.07	100.57	102.68	102.91	102.34	98.067	97.793	97.933	95.879	99.974	100.99	100.83
108.46	105.98	103.68	105.36	107.05	104.59	104.12	105.58	104.89	105.02	104.58	106.94	102.42	103.94	100.87	104.59	103.02	105.42	104.31	105.13	107.33	105.31	106.35	107.05	108.89	105.01	106.89	104.41	103.37	104.95	105.23	105.21	105.54	106.67	106.56	105.27	104.39	106.12	103.16	104.46	108.17	103.08	104.9	108.29	104.81	104.57	104.42	106.16	108.52	105.26
105.12	107.91	105.76	104.63	103.87	106.32	105.15	105.11	106.36	107.14	102.9	106.05	103.14	105.97	101.66	103.86	103.8	106.42	107.17	108.94	105.3	103.68	101.66	104.78	106.98	103.58	105.15	105.97	104.27	108.94	106.43	105.55	106.2	104.36	109.73	106.56	104.48	104.22	106.46	106.69	107.78	103.08	102.91	104.83	104.82	105.66	106.05	106.01	106.76	103.09
102.55	98.437	96.617	99.378	100.04	100.67	103.52	100.41	101.91	99.199	103.59	99.605	98.388	98.448	99.187	103.05	99.852	103.01	100.14	100.11	99.204	102.49	102.39	98.832	99.474	100.48	101.34	99.393	99.431	99.815	99.308	100.53	99.426	102.24	101.44	100.34	98.815	97.234	101.06	103.2	100.92	100.15	103.29	103.21	101.1	100.44	98.864	102.31	102.24	100.37
111.4	111.28	110.22	111.9	113.67	110.66	109.78	113.27	110.88	109.31	112.01	112.06	111.5	113.68	111.17	112.86	111.64	111.85	109.99	113.91	110.53	113.73	113.42	111.99	113.34	114.48	111.92	111.3	110.09	114.62	113.2	109.99	115.21	111.36	114.81	113.88	109.75	112.52	115.25	110.67	110.73	113.3	113.22	111.53	112.12	107.6	112.9	113.29	111.4	108.54
103.37	99.457	101.95	102.23	100.16	98.673	97.06	99.157	101.11	100.12	99.69	96.072	100.54	100.18	101.58	101.32	103.44	101.11	102.98	104.42	101.83	101.15	100.29	101.47	101.22	102.79	100.08	102.8	100.39	99.085	100.73	100.06	99.131	99.678	102.32	100.3	100.32	100.86	99.903	100.2	100.16	103.94	99.345	101.84	100.07	100.42	101.09	98.956	100.13	99.55
102.62	106.16	106.73	106.69	106	104.29	103.61	104.17	104.42	105.6	107.3	105.11	105.24	102.8	105.93	106.72	101.6	105.25	103.59	108	106.33	105.69	105.13	103.88	103.89	102.87	105.59	106.24	104.82	109.09	103.6	104.19	106.55	104.81	106.42	104.81	105.68	105.17	104.19	104.19	104.29	106.28	104.85	105.46	106.3	105.01	106.65	103.56	102.57	101.68
103.37	106.05	105.39	106.21	105.21	106.37	105.25	106.66	103.46	102.54	105.13	106.78	106.63	108.21	102.1	102.93	104.32	108.93	105.85	101.54	109.25	107.18	102.63	101.66	107.06	107.67	103.86	105.22	104.68	107.41	105.4	106.88	102.83	106.29	102.37	102.74	103.83	103.56	105.62	103.54	103.16	103.74	107.69	105.13	104.85	105.32	103.8	104.55	109.96	107.48
105.05	106.62	104.8	104.18	102.02	104.07	105.97	106.34	104.56	102.87	105.93	104.8	105.89	102.24	102.93	104.65	106.26	104.78	101.36	103.07	102.87	105.17	103.43	105.86	101.75	103.93	104.27	103.32	106.01	104.15	108.75	106.05	102.36	102.6	105.37	106.78	100.4	104.37	102.86	102.83	102.72	102.57	104.49	106.68	105.69	104.24	102.97	100.69	105.39	105.45
108.54	106.3	105.53	105.87	104.02	105.53	104.21	104.62	108.32	106.18	105.53	104.36	106.12	106.11	104.99	104.78	104.85	104.35	107.07	105.16	106.32	104.78	105.7	106.92	105.01	106.82	106.04	104.59	102.55	105.79	106.99	107.58	105.38	103.83	106.1	106.64	102.74	106.21	106.27	105.54	104.23	103.43	105.41	104.6	104.58	105.91	106.54	103.87	105.2	106.96
101.52	104.15	105.03	103.42	102.79	102.98	104.02	103.24	103.49	102.66	105.31	103.93	103.82	104.31	103.42	104.8	100.24	103.4	103.67	102.36	104	102.1	105.49	105.43	104.22	105.16	103.42	106.04	103.24	103.64	106.76	105.13	105.2	100.95	104.42	101.93	105.03	105.3	106.08	105.54	101.15	103.17	107.47	102.97	104.14	102.1	105.41	104.17	102.07	105.16
115.61	115.51	117.25	114.42	118.3	115.89	115.44	118.58	118.91	115.14	117.68	116.84	116.76	118.23	118.65	115.79	116.44	114.75	117.95	118.73	122.18	113.24	116.86	116.89	119.18	119.05	117.4	116.4	115.82	117.04	118.06	118.89	115.98	119.24	118.16	117.35	118.3	116	118.05	119.41	116.1	116	120.71	118.87	114.07	119.51	120.09	116.73	116.05	116.71
104.73	106.13	109.12	107.15	106.73	103.35	107.03	107.56	104.64	105.58	107.67	105.07	105.62	109.22	105.59	103.68	106.4	103.39	108.22	103.64	106.64	107.22	105.16	105.59	106.61	106.55	107.82	101.95	104.26	105.56	109.76	106.01	108.17	104.84	107.28	106.9	106.43	106.38	109.54	100.69	105.25	105.27	104.17	105.39	104.24	104.08	106.46	105.31	106.43	103.03
106.7	111.1	108.7	105.44	108.69	112.05	113.42	109.16	111.78	106.62	112.32	109.7	109.01	110.03	111.94	112.27	105.68	108.4	107.47	109.6	110.77	109.36	110.2	112.21	109.13	109.92	108.42	109.28	112.08	110.64	111.75	110.54	112.15	111.65	109.48	108.89	110.24	111.61	110.38	109.83	113.95	109.65	112.35	110.13	110.04	108.97	109.94	110.96	109.27	108.18
105.52	109.57	104.59	108.58	103.66	105.76	100.74	107.25	105.51	107.36	105.2	106.02	103.08	107.71	104.64	103.91	107.59	99.317	105.86	106.78	109.22	103.7	110.31	106.97	108.82	105.94	104.73	104.6	105.1	106.71	103.06	107.41	109.02	104.97	106.14	104.21	105.36	105.53	108.12	104.38	106.75	108.38	106.12	103.88	105.82	103.63	107.07	104.6	104.81	104.68
111.7	111.28	110.21	112.72	112.32	111.62	111.31	111.28	111.97	110.62	109.17	111.19	112.73	112.85	110.76	112.07	111.53	113.67	112.68	113.22	111.23	110.4	112.97	112.11	109.94	111.88	111.33	113.57	109.54	110.7	111.33	111.69	109.73	110.81	114.55	112.47	112.16	110.64	111.87	113.49	112.44	112.25	110.8	112.31	114.73	113.29	108.2	112.78	110.8	114.09
102.95	105.43	103.87	104.68	108.08	105.75	104.41	103.52	105.23	105.53	104.91	106.75	102.87	106.13	105.52	108.1	103.15	102.27	105.67	102.07	105.41	105.38	103.3	103.96	104.68	103.6	103.83	104.79	105.74	104.65	104.74	104.45	105.94	104.06	106.02	105.05	102.89	103.19	99.802	106.41	101.58	104.45	104.38	105.98	103.45	106.65	106.94	110.32	105.98	103.86
112.52	108.6	112.73	111.45	112.16	111.38	110.82	109.09	110.12	110.66	109.97	114.17	110.83	109.74	106.91	112.57	112.94	109.51	112.23	108.92	112.59	112.85	112.47	114.84	108.62	110.25	110.19	110.72	110.12	111.55	113.94	110.13	111.52	111.21	109.9	109.47	111.53	110.19	112.16	111.09	113.16	111.89	113.06	112.4	109.5	113.14	108.91	107.97	110.63	111.52
107.85	104.2	104.29	105.06	105.18	105.55	104.71	104.28	104.12	103.57	106.2	106.7	103.56	107.51	102.54	102.87	107.09	103.24	107.49	103.52	104.76	106.5	104.89	106.2	105.89	106.58	103.51	105.45	106.49	103.51	104.05	104.14	105.22	105.23	101.72	101.84	108.57	105.74	104.2	106.4	104.73	106.37	104.83	103.63	104.5	102.82	104.26	108.77	105	105.4
101.83	99.643	101.37	98.121	98.295	101.18	99.32	99.697	98.395	100.74	96.877	96.938	98.363	98.142	98.458	99.94	101.71	95.716	100.59	101.68	98.666	101.95	97.643	98.045	98.162	101.19	97.916	98.05	99.332	101.08	98.45	98.856	100.12	100.33	104.2	98.134	93.876	102.24	99.824	99.696	100.94	96.476	98.862	96.611	99.198	103.98	103.14	96.354	96.09	98.31
114.59	119.16	117.87	116.09	115.67	117.84	120.56	118.52	115.9	118.52	115.88	118.83	116.55	120.13	120.4	117.55	116.58	117.82	116.05	118.03	120.16	117.48	120.8	118.97	115.85	116.89	121.09	118.21	118.34	119.19	116.52	119.77	119.94	115.52	119.43	118.37	119.14	116.33	116.76	119.49	119.49	118.82	115.89	114.16	119.81	118.96	118.56	118.6	118.37	118.01
110.14	106.74	112.8	108.48	111.56	110.14	110.59	111.49	110.43	110.65	108.98	110.67	108.63	108.21	111.2	109.28	113.07	111.28	108.91	110.12	110.56	111.75	112.42	112.93	112.45	112.95	107.98	109.59	110.48	110.49	108.55	110.95	111.73	110.77	108.16	111.16	112.34	110.75	108.25	110.81	113.93	111.15	112.71	111.72	111.01	109.2	112.33	109.86	109.47	109.21
115.32	118.58	117.42	117.69	117.06	118.12	118.48	117.38	118.52	116.1	118.99	119.2	119.09	118.86	117.48	118.89	118.72	115.42	119.91	119.48	115.9	117.59	118.41	116.21	116.55	117.47	115.53	116.72	117.16	115.82	118.43	117.13	115.11	119.36	116.7	118.57	117.22	116.82	116.67	116.1	116.04	117.28	116.58	116.77	122.16	117.24	117.13	119.61	115.86	119.27
98.873	100.03	100.09	97.498	100.09	97.469	100.45	98.578	100.61	100.64	98.39	99.776	99.886	98.809	98.539	103.2	101.03	100.99	102.63	102.78	101.68	100.34	99.527	100.58	100.11	99.142	100.65	100.46	99.381	101.4	99.942	102.09	100.74	103.45	101.14	100.85	101.6	98.246	102.15	101.71	102.21	102.59	104.05	101.42	99.968	102.21	100.3	100.06	101.6	102.6
117.94	114.69	114.01	118.53	118.21	116.06	114.95	120.46	118.47	117.57	116.75	117.17	118	117.24	118.01	116.02	116.97	119.49	117.34	119.22	117.1	115.4	117.77	117.06	117.37	119.11	119.23	118.88	116.5	116.31	116.4	115.46	117.8	119	118.32	116.29	117.01	118.07	118.45	118.86	121.31	116.65	118.93	115.35	115.22	119.41	115.36	120.64	117.22	119.3
112.96	113.18	109.41	110.68	111.6	113.67	110.53	112.73	105.65	109.38	110.07	112.18	112.1	107.64	108.04	110.83	111.82	112.03	107.43	108.8	111.44	114.09	114.02	110.39	112.65	108.25	109.87	113	113.19	110.14	115.04	109.78	110.51	109.02	111.65	114.08	113.55	110.54	111.85	112.14	112.99	112.04	110.44	112.08	109.2	108.95	110.75	108.95	111.42	115.11
106.88	106.84	108.69	106.39	107.66	108.08	105.4	106.08	107.98	104.8	105.69	105.47	104.47	106.71	107.62	108.2	104.83	103.19	106.63	105.77	107.1	104.82	108.02	105.3	105.25	107.27	109.33	105.81	106.99	106.55	107.82	104.09	108.08	110.55	106.47	105.15	105.4	109.05	105.02	106.15	107.5	107.39	103.94	107.67	108.75	103.29	107.5	106.76	105.26	107.19
104.26	103.63	104.91	105.21	108.22	108.1	107.19	107.81	104.56	108.28	104.72	105.37	108.56	104.53	107.12	103.17	104.01	107.15	108.67	109.23	106.36	106.83	109.3	103.75	106.99	104.83	106.69	104.84	108.14	107.2	103.01	108.19	108	104.44	107.82	106.53	105.13	107.19	105.22	109.72	108.78	107.87	105.83	106.96	103.13	108.22	110.15	105.6	106.96	108.39
107.86	109.28	107.36	106.74	106.23	106.63	108.59	105.56	104.46	106.28	106.49	106.63	105.13	108.42	109.06	106.49	108.41	101.28	104.79	107.25	106.63	110.2	107.4	108.6	107.22	106.91	104.86	107.21	103.89	105.12	107.66	109.39	104.6	107.24	108.45	106.79	108.06	106.17	108.06	106.18	105.46	108.29	108.34	110.97	108.12	107.16	104.85	103.76	106.82	103.15
109.75	109.41	109.03	107.88	107.51	112.2	108.53	111.11	111.8	107.77	106.52	112.07	110	109.52	109.63	110.67	108.42	109.41	104.63	109.73	107.11	109.24	109.91	110.71	110.6	110.71	110.4	107.5	109.75	109.66	110.15	107.01	108.39	110.3	108.36	109.51	108.4	110	111.6	109.26	109.87	108.45	109.35	111.51	112.32	108.93	110.43	107.78	110.6	109.13
103.59	105.88	105.6	105.2	107.46	107.17	107.99	109.06	106.58	107.84	106.46	105.29	103.36	105.19	104.34	106.78	104.99	105.09	108.46	107.16	102.97	106.6	105.13	105.9	105.18	102.5	108.34	103.08	106.19	107.37	103.22	105.39	105.95	105.57	105.09	108.28	106.37	108.66	106.5	105.15	109.83	106.67	103.81	108.24	104.43	103.66	105.49	106.35	107.86	103.41
107.52	104.09	105.37	107.8	106.69	107.09	108.62	106.23	107.73	105.29	105.97	108.4	107.89	106.26	108.4	107.09	111.13	108.06	104.94	108.42	104.94	107.42	107.5	107.43	107.59	106.22	106.54	108.05	105.3	108.82	107.78	107.01	106.08	107.99	107.71	105.92	107.58	108.52	108.87	105.95	104.59	106.55	104.92	105.52	104.87	106.84	107.4	104	104.77	106.85
114.67	112.85	112.51	110.24	114.55	114.44	112.88	112.89	111.48	117.08	112.5	113.27	111.71	113.1	114.49	111.61	111.38	115.75	115.16	111.18	112.48	113.23	113.45	114.28	114.83	115.05	110.5	112.44	109.54	111.38	112.18	112.86	112.62	113.96	113.69	113.29	111.49	113.91	108.93	114.44	112.08	112.37	112.35	111.42	113.4	111.67	113.66	115.38	112.96	110.11
113.97	108.17	111.64	111.53	109.42	111.23	111.96	112.49	113.2	113.6	109.14	111.63	111.49	111	114.19	113.58	110.25	110.72	111.69	111.19	111.19	111.8	110.64	112.3	111.31	108.12	112.15	113.42	114.02	112.43	111.15	109.56	113.39	111.52	110.78	111.3	107.52	110.06	111.87	109.37	110.65	112.35	113.92	110.1	110.51	108.03	110.07	110.41	113.4	111.91
109.71	112.11	114.56	112.27	113.27	110.3	112.9	113.45	115.64	113.17	111.86	114.6	109.32	110.54	114.92	114.34	112.97	112.43	113.86	112.35	110.73	112.17	112.04	112.99	112.31	111.48	113.85	110.91	110.24	113.29	112.18	113.96	110.14	110.86	111.16	110.17	109.52	110.39	111.92	108.9	115.56	112.72	111.18	112.03	110.81	108.32	113.5	109.66	111.54	113.03
112.33	113.24	108.13	109.41	110.27	112.69	107.95	111.75	111.6	110.63	110.8	108.64	111.2	111.41	110.76	112.49	111.7	110.98	109.09	112.92	108.86	112.28	112.35	109.8	111.51	105.37	110.22	109.82	111.78	108.69	111.15	106.91	110.47	111.69	108.18	110.87	106.7	109.16	109.9	107	111.71	111.84	111.12	108.86	109.13	109.08	109.18	108.59	108.59	109.8
106.23	107.88	107.1	107.91	106.07	104.61	107.58	106.2	108.6	106.73	106.5	105.62	107.14	105.75	108.24	106.91	106.89	107.04	106.66	109.52	105.33	107.52	106.31	106.41	110.08	108.36	104.81	110.59	110.12	106.73	106.58	105.77	106.34	103.31	108.93	106.39	107.36	105.88	106.08	104.6	108.55	103.97	107.6	106.65	108.65	107.45	106.74	105.26	107.5	105.52
116.34	114.21	116.84	114.83	110.81	117.88	120.5	116.25	116.03	111.51	115.92	115.71	116.56	113.68	117.19	115.4	116.46	116.69	113.96	119.12	118.03	117.25	114.3	117.83	115.75	116.33	115.93	119.23	114.33	116.33	119.94	115.13	117.33	118.13	115.82	116.91	114.85	115.97	116.46	114.91	115.21	113.5	118.23	118.4	117.14	116.2	116.75	116.37	113.2	117.01
104.58	102.23	105.16	105.7	105.66	104.38	108.74	104.7	104.55	107.27	106.46	106.17	107.45	104.75	105.04	106.53	107.11	105.65	104.32	102.34	106.39	103.32	103.51	102.14	102.78	105.83	105.12	106.98	108.14	101.73	105.49	107.76	107.29	99.971	101.36	107.13	105.09	102.79	108.34	106.44	108.43	102.65	106.29	104.7	105.1	104.19	104.59	106.31	105.97	108.6
104.18	103.75	103.3	105.16	103.39	105.24	107.24	106.2	106.18	104.47	103.93	104.56	106.79	105.66	106.73	106.52	100.73	105.06	104.23	103.31	107.39	103.63	104.7	104.52	104.96	105.78	107.36	106.03	106.76	102.38	104.54	102.76	105.87	102.47	105.06	105.47	103.25	107.54	106.7	101.82	105.59	107.14	105.05	103.1	103.47	101.89	105.99	105.21	105.05	106.47
106.38	104.1	108.05	106.59	105.37	104.12	105.74	105.9	106.43	106.57	106.26	104.93	105.12	104.12	106.28	108.57	106.78	108.04	108.3	107.44	104.26	107.59	106.77	105.83	105.86	105.51	104.29	107.8	105.46	104.5	109.79	103.97	108.03	106.9	106.89	105.46	104.9	105.48	106.03	103.59	108.35	104.29	106.05	106	105.13	106.44	106.05	105.98	106.03	105
110.34	111.64	108.64	110.11	111.53	110.97	111.1	109.83	112.86	110.16	112.5	112.98	112.71	109.32	115.23	108.1	110.36	111.93	112.87	109.66	112.59	107.91	112.92	112.01	111.85	111.45	113.6	107.38	111.68	110.9	110.02	107.17	107.6	109.73	109.44	109.57	113.17	112.6	108.98	112.08	110.09	114.58	111.82	110.08	113.01	110.77	110.79	109.42	109.46	108.99
112.92	113.44	113.86	110.68	108.65	111.01	113.43	110.75	112.24	114.31	112.28	114.32	109.02	111.49	113.1	109.89	115.48	110.38	113.5	112.76	111.2	114.12	112.65	110.63	111.09	111.86	113.32	108.55	113.28	112.88	112.98	111.79	112.23	111.5	113.68	110.26	112.55	113.08	110.23	107.54	111.81	111.79	113.38	110.27	109.87	110.92	110.19	112.49	113.47	112.56
110.3	107.67	105.4	107.46	108.07	109.22	107.24	111.39	106.07	107.65	109.25	108.51	108.91	102.78	107.55	105.27	106.2	107.44	104.76	107.39	105.96	108.24	108.47	106.73	105.61	108.85	107.1	107.52	105.78	106.51	108.01	105.07	107.68	106.4	106.48	105.97	110.62	108.15	108.72	105.55	106.35	103.06	107.62	110.81	107.21	106.63	108.63	106.86	109.51	105.6
99.395	103.2	98.62	98.082	99.761	98.734	100.98	98.881	96.97	101.96	101.08	97.127	96.852	98.51	99.099	102.86	103.15	100.66	100.27	97.926	100.26	98.317	101.63	100.45	101.67	96.285	100.41	103.34	100.15	97.868	97.923	99.284	98.435	98.638	98.478	98.477	98.754	98.108	98.857	100.76	98.316	98.363	99.48	98.546	100.18	101.34	99.352	100.9	99.475	99.27
105.07	107.56	106.78	108.49	105.48	106.95	105.47	106.04	106.94	108.21	106	103.99	108.24	109.32	103.24	104.06	103.98	106.11	104.9	104.51	104.1	105.22	107.09	105.79	108.03	104.4	107.12	108.89	109.17	108.68	102.89	105.45	105.74	106.92	105.78	104.37	107.27	102.64	102.91	107.89	104.88	106.95	106.43	103.94	106.81	105.6	103.16	103.98	104.3	105.76
101.25	105.03	104.54	102.15	104.67	103.47	105.6	104.67	101.44	102.29	104.33	105.96	102.34	105.31	102.28	103.16	103.81	102.81	106.91	105.59	104.34	103.01	105.54	102.96	105.27	102.83	108.32	105.14	105.07	100.46	104.08	101.44	104.99	104	108.41	105.67	106.02	104.26	104.88	105.4	104.43	106.07	104.91	106.52	103.56	107.89	106.57	103.74	106.64	106.66
114.76	113.3	112.37	112.43	112.6	118.13	110.75	115.51	115.1	114.3	116.4	114.46	113.84	115.37	115.07	113.33	113.64	110.45	113.37	113.19	112.39	113.28	112.29	112.71	117.14	112.86	113.42	114.82	109.59	112.33	111.32	112.37	114.58	115.15	115.39	115.11	111	113.12	113.31	115.46	112.52	113.02	108.99	110.95	112.4	113.69	109.72	112.3	113.81	112.47
105.75	104.22	101.9	105.74	105.19	107.71	105.98	106.27	106.83	106.98	102.6	106.42	104.88	104.46	108.01	107.3	107.74	106.94	102.34	100.8	106.23	103.69	103.92	102.59	104.85	107.82	106.11	104.67	106.33	105.59	104.26	107	103.75	105.34	104.53	105.72	106.58	105.86	103.47	103.39	104.07	105.92	107.27	105.22	106.2	104.52	105.88	103.79	105.32	108.05
111.41	107.65	107.55	109.8	112.24	108.05	110.15	110.22	107.14	107.58	109.5	109.47	108.54	109.5	111.07	111.22	111.25	110.75	107.47	110.04	110.69	107.6	108.34	108.18	107.87	108.72	108.53	112.41	107.67	109.68	108.11	108.52	107.14	112.69	113.05	109.9	109.56	109.59	109.78	109.2	105.87	109.98	109.63	107.92	109.69	110.61	113.16	110.45	110.62	111.7
106.05	105.96	107.29	105.63	105.23	106.98	108.42	104.96	106.07	108.56	106.34	104.97	107	109.74	103.17	104.2	103.35	102.17	105.84	108.42	105.8	104.05	101.04	101.35	105.81	106.48	105.89	107.28	104.95	107.44	105.15	106.93	103.35	106.42	106.81	105.88	106.18	104.18	106.11	104.46	106.36	105.52	104.21	105.82	104.73	106.9	104.63	108.96	107.42	106.89
106.19	106.55	104.16	105.34	104.29	104.17	106.28	103.54	106.66	106.21	104.99	106.29	107.15	106.64	104.06	106.57	106.54	103.68	108.33	104.31	107.59	105.03	107.22	105.4	110.31	108.15	104.72	110.02	109.87	107.49	102.87	106.55	102.66	107.56	108.74	103.88	107.35	107.61	104.56	106.46	108.69	105.43	104.71	105.96	104.3	107.71	109.76	109.71	105.23	108.05
107.34	108.16	106.46	104.64	104.31	107.92	106.56	111.74	106.27	107.1	107.91	103.64	103.54	104.19	107.84	107.7	106.69	106.99	109.16	107.95	106.88	110.76	108.21	107.94	105.01	102.24	106.02	107.26	108.36	106.53	102.95	109.3	105.27	108.91	109.11	105.65	108.07	106.87	105.5	107.91	108.58	105.47	109.38	107.73	104.87	108.28	106.92	105.68	106.31	107.76
118.59	116.71	117.8	117.32	116.66	115.6	115.66	115.29	117.63	112.8	117.36	116.93	119.5	118.25	115.25	116.32	115.38	118.11	117.2	117.71	117.37	117.95	116.62	117.32	118.96	118.05	117.67	119.13	116.09	116.8	114.72	117.71	120.28	114.51	116.88	115.22	118.31	120.19	118.5	116.41	116.94	119.92	116.97	117.42	116.19	115.54	117.28	116.36	117.54	117.55
99.855	96.719	100.07	99.936	99.551	98.679	98.965	99.624	100.96	101.57	98.795	97.947	96.117	99.873	100.34	98.23	102.49	97.042	100.68	102.19	100.91	98.954	101.4	99.269	101.76	100.79	99.706	99.831	99.768	99.278	101.1	101.2	100.28	100.98	98.644	104.76	99.59	101.3	100.32	102.32	104.17	100.11	100.09	98.826	97.583	98.722	98.764	103.12	95.156	101.96
109.69	112.8	111.44	110.91	112.76	112.2	114.6	112.18	111.04	112.22	108.4	112.17	112.6	115.26	110.23	112.14	113.21	111.8	110.16	111.53	111.98	110.31	110.86	114.25	112.5	113.53	115.08	114.78	113.97	108.81	113.56	109.38	115.21	110.98	112.79	109.12	108.34	114.43	109.26	108.52	112.91	113.8	112.28	110.19	113.56	115.12	111.05	112.67	112.06	113.7
104.32	105.65	105.14	108.75	109.7	109.54	104.74	105.14	107.93	104.05	104.14	106.38	106.06	104.84	105.69	106.53	106.52	106.32	107.64	106.41	106.5	107.72	108.95	109.39	107.36	106.73	106.35	108.04	105.33	105.87	105.76	107.18	103.62	107.38	105.04	104.64	107.81	104.28	109.23	108.1	102.59	110.04	104.71	107.22	108.58	105.5	107.14	106.91	105.86	106.82
105.7	105.21	105.4	106.27	107.56	107.57	106.85	109.78	106.4	106.31	106.28	105.22	104.73	108.49	106.29	104.94	103.02	103.73	108.47	104.49	104.98	108.19	106.22	104.78	106.11	100.63	106.08	107.59	104.4	108.32	107.33	105.84	107.01	107.25	105.6	106.58	107.19	105.07	106.8	105.71	104.56	104.27	110.87	103.61	103.78	105.22	107.68	106.78	105.64	104.17
102.73	105.35	102.19	104.16	104.16	102.9	101.59	106.51	104.38	102.13	106.75	104.86	100.47	104.13	104.94	105.05	104.1	101.44	102.59	104.5	105.06	103.2	102.59	104.66	104.54	105.71	103.51	102.95	103.95	105.29	105.26	104.27	105.57	104.39	103.4	106.46	101.1	104.4	104.8	103.57	102.39	105.82	102.73	103.02	103.83	104.26	106.17	103.19	106.25	105.97
106.77	108.21	111.7	110.06	108.5	108.93	112.83	109.12	110.73	107.39	113.9	108.74	108.57	110.59	108.75	111.47	109.14	109.92	107.51	109.68	111.54	108.79	109.64	109.31	109.06	110.04	109.88	112.32	113.8	112.99	113.55	110.18	108.43	110.65	110.14	110.77	110.31	109.52	108.61	112.88	110.12	109.14	112.64	105.99	111.15	109.59	112.74	109.59	112.59	108.49
112.43	113.21	113.63	112.94	114.12	111.27	114.28	114.03	112.81	114.45	112.31	111.68	113.17	113.77	115.53	111.98	109.31	112.89	113.58	113.62	113.6	112.72	114.09	114	113.64	110.82	113.27	111.51	111.63	111.69	115.4	108.42	115.23	111.41	110.56	115.13	114.26	114.73	111	112.15	114.95	115.24	113.57	110.92	113.14	112.38	114.29	116.06	108.91	109.97
106.63	104.87	106.47	107.72	106.38	109.07	106.63	108.04	107.8	105.14	107.35	104.24	107.23	106.24	109.26	105.63	104.66	106.08	107.43	106.43	107.84	106.49	103.26	105.33	107.42	105.7	106.14	106.49	105.75	105.03	104.3	108.05	111.43	105	103.04	106.51	109.28	107.73	105.6	105.99	103.95	102.57	106.87	104.47	104.02	104.29	108.58	107.29	106.06	105.45
111.91	112.19	108.25	109.26	110.83	110.77	111.12	110.34	110.72	113.8	110.38	108.47	110.81	109.83	111.82	110.02	110.63	110.49	108.95	110.1	109.84	112.53	110.6	111.31	109.65	111.65	111.51	112.13	109.98	109.61	110.84	110.63	109.82	108.58	112.53	108.92	110.15	112.09	109.99	109	111.36	112.72	111.96	109.1	111.33	109.32	108.35	111.29	110.18	111.92
111.81	109.51	110.16	110.52	111.99	112.44	111.42	112	111.51	114.75	113.54	110.8	113.24	113.16	112.23	110.11	110.25	114.71	110.81	114.08	115.95	111.08	114.74	109.38	111.29	113.17	111.52	113.54	110.9	113.18	110.43	112.83	115.73	111.91	114.2	113.08	107.04	108.84	113.67	113.29	111.21	113.94	111.71	109.29	113.05	113.35	110.47	112.75	113.15	111.89
108.95	109.43	111.19	112.08	111.87	106.94	112.35	111.63	109.24	111.44	111.72	111.33	110.39	112.56	110.11	111	113.2	110.4	108.99	113.28	111.37	112.38	111.77	112.73	110.46	110.89	110.37	111.86	110.79	111.54	114.11	110	112.31	111.53	114.64	113.61	110.06	110.12	114.55	114.92	113.3	110.74	111.87	109.97	111.12	113.25	112.89	110.92	110.61	112.5
98.831	97.274	100.63	102.13	99.552	104.04	98.346	99.792	101.77	101.95	98.07	99.344	97.549	100.19	99.012	100.28	100.62	98.443	98.542	99.217	99.009	101.84	99.506	103.41	101.25	99.283	100.13	100.8	98.661	99.562	103.04	99.639	102.38	99.97	97.067	99.419	99.305	104.08	97.981	100.86	98.374	100.51	100.03	100.01	96.652	100.12	101.47	98.77	101.09	100.13
112.09	114.95	113.62	113.53	112.63	110.91	114.32	111.85	110.3	114.11	111.92	111.82	111.48	113.97	110.23	111.72	110.76	113.02	112.97	111.89	114.25	111.41	112.55	112.4	110.65	111.78	113.85	112.43	110.76	112.76	112.42	113.4	111.7	109.34	111.25	111.52	114.08	113.28	111.84	113.27	109.25	115.21	111.29	110.29	112.5	112.97	112.79	112.44	112.61	110.22
105.74	105.5	106.56	104.45	106.1	106.9	107.96	107.36	108.24	106.43	103.66	106.48	104.38	105.22	105.08	104.4	105.21	105.18	109.52	105.58	105.57	107.63	105.4	104.99	105.8	105.34	105.96	106.53	104.31	103.77	104.33	109.35	105.38	109.04	105.76	110.38	108.5	102.46	107.43	106.11	105.07	109.4	106.62	105.17	108.11	103.21	104.74	104.92	107.43	107.73
106.86	101.4	105.57	105.13	105.85	108.48	106.21	104.52	107.43	103.55	108.47	103.41	108.95	104.84	104.27	104.93	106.92	104.38	106.98	105.93	104.33	104.88	105.94	102.29	105.36	102.88	106.67	103.29	105.54	107.88	107.16	105.5	108.05	107.12	105.68	105.57	108.2	105.8	105.89	103.76	105.5	105.83	104.57	103.41	103.99	105.28	105.16	105.57	106.34	108.4
106.22	104.25	104.29	105.03	105.83	106.11	104.43	103.99	106.01	106.59	105.75	105.67	107.33	104.61	107.87	106.41	108.33	106.7	103.93	106.05	105.46	106.22	107.22	104.33	105.65	107.77	106.99	108.18	107.56	109.21	105.02	105	105.06	109.43	107.51	108.2	107.67	106.41	102.39	104.88	107.47	105.92	106.72	104.61	103.86	106.5	110.02	105.14	105.69	107.55
108.67	106.48	105.63	107.63	109.56	108.53	105.51	106.59	107.14	106.06	105.04	110.42	104.37	106.16	104.46	105.64	106.7	105.23	108.22	106.58	105.03	108.36	106.3	105.06	103.28	107.87	109.84	104.41	106.68	106.63	106.15	107.17	106.56	108.24	104.09	102.74	106.48	105.45	107.42	105.3	107.72	106.92	106.89	105.76	103.19	107.9	107.06	109.01	106.64	106.17
104.26	106.52	103.37	106.71	108.19	105.26	107.73	106.21	106.04	107.86	104.92	106.45	104.86	108.95	107.07	106.07	109.63	107.97	104.05	106.26	104.43	105.22	106.59	104.84	108.96	103.9	103.72	105.77	102.59	109.27	106.09	103.45	105.7	104.48	105.5	105.51	106.99	105.37	105.32	109.1	106	104.57	103.94	108.39	107.59	104.12	105.36	104.22	104.1	108.87
110.16	111.46	114.78	112.36	109.96	111.29	111.37	108.29	111.25	113.63	112.18	111.2	111.58	112.07	111.75	110.09	110.06	115.02	109.96	111.5	109.66	112.27	115.71	113.32	111.37	110.42	113.64	111.57	112.93	111.11	111.92	107.95	112.48	112	112.25	110.12	110.84	113.26	110.01	112.82	111.45	109.75	113.25	109.24	115.66	112.42	110.22	109.81	110.88	109.79
98.228	99.216	101.49	101.38	97.382	99.758	99.897	101.37	100.34	100	101.23	97.688	102.21	99.742	101.1	98.399	100.96	100.85	99.576	100.05	101.88	98.257	103.19	102.93	100.45	100.93	102.45	99.221	96.918	97.347	96.979	98.848	97.8	101.07	99.1	97.095	100.35	100.4	99.891	100.36	96.662	97.747	100.04	100.97	102.01	96.722	101.24	97.825	101.5	99.538
102.7	106.64	103.6	104.9	107.62	104.44	102.29	101.06	105.23	108.28	105.49	106.36	103.67	107.89	103.99	100.71	103.71	104.13	105.85	102.86	102.66	104.73	105.6	104.52	103.75	104.02	103.71	106.83	107.02	103.67	103.08	105.23	104.66	104.76	105.08	101.49	104.98	104.97	106.57	107.36	106.91	105.23	103.29	104.45	108.62	104.6	106.92	105.05	107.59	104.29
104.3	105.42	103.91	106.72	103.08	106.61	103.5	107.4	109.42	105.92	103.56	105.75	105.95	105.29	104.66	103.87	101.29	103.7	103.7	100.92	105.68	103.45	107.81	101	104.76	107.67	105.55	102.44	105.42	105.66	107.57	107.03	103.6	107.02	105.87	105.83	103	102.99	104.45	107.5	106.61	104.4	102.93	106.84	106.99	105.44	105.77	103.6	101.23	106.32
98.361	101.25	100.64	99.898	101.66	99.645	98.732	99.216	99.106	99.88	102.79	102.36	100.92	98.449	102.38	98.727	103.39	99.71	99.383	105.81	99.637	98.002	102.54	102.36	100.07	100.41	99.163	99.847	98.844	100.75	101.53	98.839	99.864	102.95	103.25	104.98	99.04	99.984	102.22	99.156	96.42	100.66	100.71	103.57	101.74	102.26	100.71	102.79	101.69	101.98
108.32	102.83	105.67	106.1	105.85	103.92	108.73	104.33	103.97	110.5	108.61	104.34	104.91	104.55	106.01	105.45	106.28	105.67	105.6	105.39	104.72	103.86	105.38	105.62	103.17	109.91	105.49	105.23	105.03	107.21	104.7	104.73	104.26	105.7	107.94	107.19	105.29	104.02	105.35	104.36	107.42	106.85	105.2	102.09	106.45	100.38	108.92	108.33	103.68	105
105.65	106.65	109.99	110.16	106.62	104.88	103.51	104.37	106.18	103.71	105.64	106.53	107.48	104.4	106.31	104.33	105.68	108.06	105.41	107.96	106.1	104.38	107.46	107.05	108.02	104.28	104.62	107.98	107.7	110.08	106.6	108.16	107.02	106.97	106.1	106.24	107.67	108.23	106.74	105.13	105.59	105.66	104.14	106.48	102.85	105.59	106.19	106.8	107.02	106.74
110.61	111.65	111.07	109.16	110.97	105.72	112.06	108.5	108.18	108.16	108.93	107.59	112.25	111.57	107.88	110.67	106.25	112.7	109.77	112.92	107.54	107.64	110.86	109.98	107.31	110.62	110.59	109.53	110.02	112.11	110.98	108.17	109.23	109.95	110.36	109.32	109.68	107.97	111.56	108.09	110.1	105.58	109.98	108.43	111.1	108.86	111.21	109.8	108.8	110.49
108.14	103.73	104.85	105.93	109.63	107	105.48	106.2	107.96	104.34	105.95	104	104.94	106.4	104.21	104.24	105.68	104.83	105.71	106.09	105.54	106.73	103.74	104.59	107.64	103.55	104.64	104.18	104.37	105.37	107.6	107.08	106.64	106.23	104.06	102.9	108.07	103.12	101.34	102.38	102.45	105.81	107.96	103.57	104.13	105.37	108.33	105.08	109.08	106.94
112.77	111.69	108.89	111.63	109.22	108.88	112.19	113.33	113.11	107.9	108.75	110.46	109.45	108.04	109.92	110.58	110.19	111.97	108.25	109.79	112.22	111.18	110.4	110.23	108.9	112.86	110.91	110.64	112.58	110.87	108.71	112.08	113.18	112.33	107.41	109.57	110.69	110.4	110.73	109.73	114.5	110.55	109.39	111.75	111.55	112.65	108.8	113.52	111.91	113.03
116.49	113.14	113.23	112.91	115.41	114.68	115.31	113.57	111.91	111.45	112.57	112.75	114.07	112.09	113.16	114	113.58	112.61	111.36	112.63	109.2	107.39	112.81	113.37	114.08	111.82	116.06	112.69	112.17	109.04	111.37	114.17	112.59	113.52	113.77	113.06	112.61	113.66	111.34	113.03	109.94	113.84	109.92	108.98	110.45	111.61	114.66	113.26	116.28	111.42
108.19	113.69	112.25	111.69	112.39	112.96	111.08	112.34	111.21	111.68	113.59	109.95	112.5	109.48	112.96	110.17	109.66	109.23	109.73	110.29	110.7	111.74	113	108.97	112.75	110.73	113.4	108.7	117.6	108.51	113.24	114.28	110.94	112.25	112.78	111.5	111.98	112.83	113.26	106.57	109.7	113.91	115.84	110.26	110.64	111.2	115.01	111.61	113.53	113.01
106.8	107.2	102.89	106.81	109.92	106.74	105.17	108.16	105.09	103.52	107	107.67	107.54	104.31	105.16	106.54	107.85	106.92	108.52	108.94	103.95	109.66	107.85	106.04	104.96	106	107.73	105.55	107.03	107.65	107.42	109.2	105.4	104.85	105.79	105.19	109.19	106.7	109.7	106.83	106.9	107.89	106.67	106.96	107.03	106.28	106.66	107.6	105.99	107.78
103.08	100.09	101.99	102.18	97.35	99.952	100.75	100.98	100.83	98.73	100.32	101.72	104.8	98.853	99.443	101.59	101.18	100.58	102.17	101.99	102.76	98.841	101.46	97.816	99.677	102.3	103.71	99.973	98.028	98.389	102.56	99.266	100.1	101.5	101.35	101.59	102.68	100.52	101.42	99.052	99.981	103.03	101.27	100.41	100.73	98.649	102.29	102.33	104.22	98.011
112.66	110.75	109.86	114.73	109.04	110.68	109.36	113.65	111.33	110.67	107.94	111	110.58	107.25	112.18	110.61	108.3	109.06	109.82	107.69	111.04	112.96	109.96	109.72	111.65	110.86	110.09	109.11	111.34	108.89	111.88	107.22	110.65	110.61	110.04	110.65	109.02	110.5	108.48	109.33	110.92	110.69	111.23	111.2	110.92	109.04	109.34	108.13	113.19	107
102.28	104.03	108.34	107	106.84	105.86	106.76	106.46	104.86	104.13	105.65	106.72	106.72	105.47	106.13	105.79	105.55	107.56	107.62	105.21	108.49	105.17	104.5	106.71	107.49	105.63	106.84	105.62	105.49	105.03	106.49	102.81	103.86	107.18	105.55	105.91	103.93	104.54	104.12	106.35	108.15	106.68	106.18	105.72	107.89	104.64	102.76	104.19	106.74	109.35
108.26	102.54	105.96	104.8	103.35	103.84	104.08	102.64	103.66	103.28	105.9	107.48	106.09	104.52	104.64	105.44	107.76	103.3	105.3	104.94	105.46	105.43	109.99	104.3	104.58	104.6	104.53	104.39	106.75	105.8	103.23	106.44	109.45	104.2	106.99	106.22	105.2	103.88	106.29	104.93	105.13	104.51	104.6	105.73	103.53	105.47	104.18	104.01	103.9	106.74
111.97	110.68	109.27	110.17	110.44	106.29	109.11	113.33	109.12	111.92	110.58	108.01	112.01	115	112.3	112.87	109.32	107.93	110.99	110.01	110.53	103.09	111.93	111.58	110.66	112.15	109.66	111.08	110.18	111.8	112.01	109.66	112.67	110.86	111.14	107.77	108.95	110.27	109.11	111.63	106.59	112.35	112.43	108.99	109.38	112.25	108.76	110.51	111.39	112.05
101.69	100.54	101.14	100.01	100.41	97.727	101.52	101.72	99.352	96.726	101.54	97.573	101.81	99.663	101.96	100.4	102.31	99.687	100.48	99.285	99.92	101.29	98.959	98.236	99.057	102.21	97.099	98.559	98.881	99.111	101.12	98.527	98.464	101.29	99.801	99.891	101.09	103.14	101.81	101.76	100.44	97.777	98.217	101.85	101.77	99.599	100.89	101.86	97.499	102.66
107.89	107.77	107.51	107.08	106.13	110.72	111.16	108.51	113.39	109.48	109.3	108.78	109.19	109.53	109.7	109.89	109.25	109.95	108.48	110.29	111	111.27	110.85	110.5	111.64	108.41	108.48	110.84	111.17	109.11	110.8	111.03	108.94	109.73	108.73	112.56	108.15	107.32	109.14	112.07	107.89	110.43	108.99	109.69	110.97	109.95	105.85	110	108.82	109.22
113	112.21	113.85	109.71	112.88	113.15	113.02	110.96	112.01	114.36	115.99	115.12	114.36	112.15	112.54	113.54	114.85	112.16	113.97	113.92	109.79	112.6	114.54	113.72	112.61	112.74	110.75	112.19	110.69	110.4	112.8	113.85	112.99	114.94	112.14	115.38	114.36	118.11	114.7	113.39	115.01	113.89	111.55	110.6	112.18	110.9	112.54	112.76	115.13	114.93
105.44	102.64	106.2	103.6	103.66	102.15	102.15	105.14	106.22	106.33	104.72	107.46	103.5	103.56	104.61	102.73	104.51	106.71	103.49	102.95	101.17	103.17	106.73	103.12	106.3	104.73	104.91	103.89	104.78	105.09	105.29	104.55	103.78	103.72	104.18	105.45	104.27	100.9	103.15	105.01	104.42	103.09	102.8	106.39	105.72	101.2	102.8	103.14	101.84	105.64
111.16	114.44	114.03	112.71	111.98	112.49	113.59	106.55	115.15	109.49	113.78	113.24	110.62	114.52	111.9	113.05	112.9	111.81	114.17	110.92	110.22	110.01	109.05	112.53	112.2	112.28	112.05	110.97	116.5	111.56	112.35	112.59	111.33	108.81	111.99	114.16	111.24	110.12	112.6	112.99	109.92	110.73	113.78	111.18	113.16	109.8	111.1	114.33	108	110.64
110.77	111.28	110.75	113.09	111.9	111.01	112.79	110.6	112.3	112.51	111.53	108.61	107.14	110.42	108.07	110.91	108.41	110.18	109.71	109.17	110.29	112.82	111.92	109.01	109.88	110.1	108.77	110.54	110.97	109.5	109.39	109.76	110.48	109.53	110.83	110.2	110.96	106.31	112.07	107.92	108.42	107.46	108.89	107.81	108.92	114.25	110.02	109.84	110.57	112.02
97.512	97.823	95.733	102.13	101.15	99.752	100.83	98.448	101.35	102.4	101.54	100.36	99.935	100.27	97.199	100.5	98.745	101.09	98.319	97.652	98.945	99.964	99.881	98.128	101.15	100.97	102.16	97.536	98.047	100.35	98.045	101.68	101.47	97.86	98.528	101.38	98.313	98.272	98.395	101.68	97.481	98.495	101.32	102.88	100.75	101.31	97.971	94.676	100.25	101.35
101.3	99.474	99.52	99.938	97.73	101.22	98.333	101.25	96.621	100.42	102.66	102.49	100.76	99.376	101.79	100.69	100.08	99.617	97.573	100.28	99.091	98.96	99.235	98.44	100.55	99.413	99.147	104.73	100.54	102.69	99.14	99.813	102.34	101.55	101.14	102.31	98.452	102.39	100.88	101.6	99.988	98.427	100.77	100.43	99.539	101.05	102.91	98.919	99.555	100.84
102.94	103.2	99.824	100.32	100.24	101.15	99.324	101.06	98.719	97.371	101.73	99.972	97.13	99.204	99.302	98.282	98.802	101.82	99.879	100.02	101.56	97.973	100.74	94.842	99.457	98.648	101.9	100.91	102.75	98.694	101.79	100.53	99.212	99.714	102.24	101.47	102.22	102.27	99.669	98.937	102.01	101.83	97.54	99.582	99.471	100.96	100.34	99.547	98.948	99.808
107.04	106.88	105.69	105.32	105.66	107.62	108.16	106.45	107.83	107.05	106.77	105.85	103.37	108.49	105.11	108.39	106.9	107.04	102.58	103.69	103.49	107.38	105.92	107.28	107.74	104.29	107.65	106.78	105.51	106.13	107.41	103.75	105	105.67	104.07	106.08	107.48	106.32	105.9	104.84	108.33	104.49	104.73	105.32	104.1	107.15	104.66	101.61	105.74	107.86
104.29	106.33	110.21	105.02	105.56	106.31	108.95	107.22	105.61	108.5	106.83	105.34	106.35	111.13	107.14	106.92	106.4	108.32	107.59	109.09	106.18	108.06	106.3	108.08	106.83	106.51	109.14	105.04	108.06	104.3	106.73	107.69	105.81	107.08	104.89	108.54	105.73	108.77	105.36	106.79	103.68	108.68	107.91	106.88	106.14	105.61	106.39	107.66	107.07	103.73
105.1	103.08	103.88	105.42	104.13	107.29	104.88	107.84	106.29	108.72	106.13	108.06	104.44	107.4	106.07	102.7	106.26	104.41	107.85	108.76	106.04	105.94	106.87	104.28	109.4	108.57	105.87	104.54	106.33	109.66	106.62	107.51	107.89	104.37	108	103.45	109.55	105.63	109.44	106.86	108.22	106.63	105.78	105.79	105.23	107.27	107.13	105.27	106.44	107.31
104.4	107.99	102.86	103.81	106.97	105.28	101.55	107.3	104.77	104.73	104.66	108.66	106.97	106.55	101.63	102.93	100.65	102	104.07	107.31	104.21	103.75	106.81	100.29	103.51	105	104.04	102.61	105.72	104.11	105.08	109.73	104.11	106.58	106.32	101.9	102.47	103.77	105.35	103.4	104.18	104.83	106.46	104.61	104.01	104.59	105.56	105.51	103.91	104.26
105.11	103.74	103.49	104.26	106.33	105.27	104.64	105.55	104.96	103.7	106.29	105.47	110.41	107.34	107.72	104.93	107.27	106.78	104.63	108.44	105.87	102.6	104.71	105.75	105.25	106.14	108.3	104.13	104.93	104.48	105.32	104.49	106.56	103.5	102.35	105.05	108.64	105.14	105.76	105.03	103.18	109.14	108.37	103.95	108.4	103.39	109.89	107.76	106.12	107.57
100.89	99.817	98.733	97.406	101.08	101.49	97.359	101.17	100.03	99.01	100.94	99.871	99.678	101.3	99.245	98.724	98.779	98.932	99.157	102.85	98.721	102.02	101.89	100.56	100.38	99.089	99.235	101.79	98.663	98.697	98.723	98.051	97.768	98.502	100.75	101.16	101.5	95.108	101.7	103.98	100.95	100.16	98.871	101.02	102.73	96.339	97.079	99.482	100.51	99.128
114.28	113.09	112.34	115.67	111.87	113.83	112.13	110.43	113.73	111.07	110.18	109.31	112.45	111.42	113.75	110.85	115.6	113.83	113.82	111.49	112	108.55	114.73	116.57	114.5	111.87	115.46	111.83	113.03	114.66	112.67	110.19	114.68	111.23	113.96	110.9	113.05	114.84	112.11	111.65	113.43	114.23	115.06	111.22	112.07	110.37	113.6	116.62	111.46	107.96
101.5	104.11	102.79	105.86	104.87	104.21	102.69	108.26	105.07	105.95	103.56	104.9	101.89	102.7	102.47	105.53	104.8	106.27	106.17	103.03	105.1	105.47	104.83	105.94	101.23	106.16	102.39	105.06	101.98	105	104.09	102.29	103.59	101.72	105.74	105.64	105.24	101.79	105.39	105.58	104.32	103.31	102.19	101.82	104.48	105.79	103.56	108.55	102.63	104.5
112.35	108.85	114.16	113.56	111.8	110.7	113.91	114.85	112.46	113.07	112.9	111.8	111.21	113.31	113.96	110.83	113.58	111.52	114.17	112.32	112	115.33	116.1	114.68	110.84	114.18	112.79	110.45	113.99	113.99	114.23	116.53	111.09	112.58	111.85	110.27	111.59	116.45	112.14	114.5	114.37	112.97	110.78	112.21	112.7	109.83	112.77	112.24	113.92	111.23
110.63	110.85	109.93	111.41	111.11	109.79	108.47	109.57	111.81	109.4	111.3	110.38	113.27	107.11	107.31	108.39	112.88	113.58	111.46	111.15	111.17	108.79	109.34	108.92	109.73	108.17	111.95	111.73	111.02	110.86	111.42	111.79	110.58	110.23	110.16	109.69	107.6	109.58	110.69	112.93	114.39	109.26	108.35	110.57	108.82	109.13	107.64	107.28	107.26	108.77
104.2	103.17	106.87	103.71	105.82	106.45	107.23	106.65	105.94	106.29	106.66	105.59	102.33	104.88	105.32	104.31	103.45	101.19	104.88	104.15	102.55	105.99	105.72	106.79	107.61	106.6	105.11	106.38	103.24	106.02	101.57	104.79	101.8	104	104.16	104.41	107.32	105.59	105.5	104.82	104.11	106.82	106.15	102.86	106.57	106.12	105.01	107.72	106.66	104.91
117.44	117.21	116.89	118.35	117.88	117.17	117.26	119.25	118.94	115.76	117.7	119.79	115.94	117.51	117.43	115.14	116.56	116.72	116.73	119.09	118.75	121.17	120.44	115.33	118.26	113.8	116.94	119.61	115.82	117.55	120.87	117.43	116.78	120.66	119.79	117.17	115.74	116.26	118.18	116.93	115.45	122.28	118.02	117.92	118.88	119.62	120.08	116.39	121.38	116.76
105.17	103.84	104.97	105.21	104.18	104.36	104.55	107.6	107.04	105.54	102.88	107.7	103.63	106.62	104.79	107.6	106.98	106.19	103.31	104.74	103.48	107.3	105.27	105.56	105.01	103.52	103.83	105.86	107.16	105.66	104.65	107.67	106.48	104.43	108.38	104.66	104.42	105.73	105.98	103.17	107.15	107.8	106.55	104.71	106.15	101.81	103.33	107.49	103.48	103.85
110.96	111.24	110.28	109.21	113.4	109.99	111.45	112.97	110.66	110.11	109.01	107.39	115.36	110.83	111	112.3	110.34	109.07	110.66	110.21	109.39	108.58	109.79	110.83	111.6	110.32	110.46	108.56	107.79	109.56	113.11	110.84	109.78	107.78	109.51	109.78	109.32	111.19	110.7	107.83	109.73	109.7	108.78	110.63	108.33	111.27	108.57	110.84	108.89	111.52
110.17	111.54	110.88	114.57	112.59	112.76	107.28	110.47	113.77	111.15	108.21	109.24	109.43	112.99	111.18	112.04	110.71	109.02	108.48	110.02	112.27	112.43	111.56	110.74	106.11	109.83	110.66	111.89	108.96	109.97	110.84	111.7	109.19	110.53	109.5	111.83	108.62	109.5	112.25	111.99	107.39	110.25	113.01	113.46	110.69	110.74	109.83	110.02	111.29	115
105.21	102.23	108.37	107.65	104.61	102.48	107.08	104.35	106.29	103.93	102.91	106.68	104.01	103.45	105.12	105.93	105.7	105.7	107.43	106.75	104.08	103.29	105.58	104.99	106.51	103.29	103.61	104.26	105.6	106.14	106.89	104.57	104.76	104.01	107.39	102.08	106	105.46	105.93	104.44	106.41	107.83	105.89	102.44	104.53	106.64	105.31	105.31	102.73	105.57
111.06	111.36	112.71	112.68	112.95	112.25	113.93	114.4	112.17	111.04	113.2	111.91	114.45	110.81	113.57	114.27	112.29	118.27	112.04	116.21	111.41	110.38	111.49	111.55	115.21	112.59	115.34	111.84	109.32	111.16	112.98	111.45	113.68	116.2	114.03	111.35	114.52	113.36	111.43	110.75	111	112.31	112.02	112.8	110.8	109.77	113.85	107.14	113.7	112.09
113.98	113.08	110.89	111.32	111.85	111.95	111.52	113.85	114.33	112.24	109.93	114.67	112.8	112.37	109.99	111.26	112.08	116.35	111.34	110.36	109.13	110.13	114.13	110.14	110.86	111.29	113.02	112.16	112.52	113.56	113.46	112.68	112.62	111.99	113.55	111.23	116.47	114.48	113.43	113.1	110.84	111.62	114.88	115.07	111.37	112.64	109.02	110.87	113.01	114.58
102.66	106.91	106.28	106.73	105.13	105.13	101.17	104.76	106.63	108.01	105.39	104.25	103.18	108.11	109.54	106.11	103.42	108.75	105.05	106.17	105.31	104.62	107.83	104.39	104.19	103.87	106.01	105.43	105.25	105.6	104.61	107.15	107.64	106.34	104.18	103.6	104.41	104.12	107.27	105.08	107	104.08	103.46	105.31	106.61	103.87	107.02	105.03	102.46	103.97
111.83	111.48	113.84	110.86	109.66	109.35	110.95	113.8	114.06	111.23	112.77	111.08	113.52	111.43	110.7	112.05	112.58	111.39	111.18	112.13	108.67	112.13	110.45	111.93	113.7	110.85	111.58	110.32	114.69	111.09	112.87	112.79	110.93	112.58	112.48	109.29	110.39	111.03	114.51	112.69	106.2	110.66	111.41	110.15	109.83	111.28	110.92	111.13	109.04	110.03
105.71	105.37	105.7	107.88	106.57	108.3	106.03	107.91	105.38	105.26	106.03	105.55	106.1	108.91	107.86	104.04	108.26	106.59	105.96	106.47	106.73	107.47	105.76	107.07	107.24	104.04	106.97	105.17	107.83	106.81	107.02	107.36	106.37	106.04	107.85	104	105.64	105.68	106.32	106.96	104.38	104.66	106.94	108.93	107.41	105.09	106.81	107.59	107.48	107.53
120.8	118.4	116.36	118.5	117.06	120.39	117.77	118.57	117.29	116.14	116.43	118.36	118.89	115.52	115.64	116.86	118.36	116.87	122.25	117.71	119.26	115.59	116.39	116.91	117.93	120.01	115.14	117.04	116.29	120.08	117.11	118.99	118.68	116.45	113.65	114.65	116.84	116.8	119.46	116.78	117.55	120.43	116.96	117.23	117.07	116.87	116.85	113.16	116.45	116.98
99.764	102.7	102.61	100.96	99.913	101.35	100.97	99.16	101.9	100.78	101.25	101.48	102.51	99.473	98.531	100.6	102	98.66	101.42	97.529	96.761	104.31	100.15	99.078	100.96	100.79	100.18	102.22	99.14	102.08	101.56	101.86	100.64	99.062	102.71	100.25	101.65	100.73	101	101.59	100.19	103.12	101.82	104.18	99.771	100.01	99.551	101.59	101.26	104.05
99.877	101.65	100.87	99.769	99.212	101.09	96.799	99.825	98.742	98.881	100.8	99.295	99.876	103.16	100.87	99.9	100.86	94.819	98.251	101.22	102.65	99.955	100.57	100.15	100.06	101.56	100.23	100.63	97.026	98.569	100.54	100.34	98.723	101.77	99.132	101.4	100.43	99.923	95.141	101.01	101.57	100.13	102.23	99.06	100.81	102.12	99.573	103	98.924	98.736
98.11	98.035	102.09	98.758	101.41	100.83	99.891	100.38	99.071	102.49	99.452	102.6	97.306	102.72	98.834	102.3	98.689	98.366	102.48	100	101.25	100.14	101.8	99.315	98.827	99.154	100.34	98.966	99.421	99.324	98.112	99.712	100.03	99.417	99.845	100.99	102.29	100.02	102.79	102.81	103.11	100.25	103.03	99.969	104.63	99.743	101.51	100.42	102.93	98.107
105.29	106.92	104.37	104.37	104.75	106.38	107.17	105.87	107.29	107.58	106.24	106.78	106.21	105.18	103.31	108.02	103.4	106.99	106.86	108.64	106.25	103.85	107.91	104.78	107.74	104.85	106.94	103.86	105.35	103.37	106.64	107.87	103.87	105.84	102.52	106.37	105.43	108.92	103.16	106.21	106.71	104.2	106.31	104.53	103.1	104.83	104.51	105.91	104.59	107
108.15	107.59	105.5	109.01	106.6	106.38	107.81	110.68	109.88	107.73	108.45	103.07	105.95	108.58	104.4	109.17	104.44	105.61	106.3	103.43	107.5	107.66	105.68	107.35	107.62	103.83	104.97	102.84	106.4	106.12	105.03	106.76	104.48	105.84	105.28	108.44	106.62	108.32	105.68	106.11	107.01	104.86	108.46	107.38	105.99	102.87	106.04	105.55	108.68	110.22
112.97	115.8	114.74	114.88	113.77	111.38	115.86	113.63	115.72	111.24	111.41	112.21	114.48	110.97	110.09	110.19	111.37	108.98	110	106.4	113.67	108.22	112.92	111.35	113.6	109.92	111.42	110.64	113.01	111.95	111.66	108.86	113.02	112.24	112.72	112.66	111.68	113.03	115.2	113.3	111.41	110.01	113.16	110.53	109.15	111.83	112.16	109.45	111.9	111.43
106.92	104.7	106.06	105.37	104.83	104.03	103.29	102.6	105.28	102.76	102.82	108.37	106.93	105.91	104.23	101.56	104.5	101.34	104.71	108.04	105.26	103.06	102.3	103.47	104.15	102.46	103.29	103.37	102.41	103.21	101.75	104.3	105.85	104.01	104.48	100.67	103.73	103.69	103.95	105.62	105.22	105.57	108.75	102.83	104.1	102.03	105.54	101.23	103.05	103.55
106.23	105.61	105.68	105.95	105.69	106.19	106.4	108.78	107.73	105.27	105.97	104.01	106.22	107.76	108.56	106.85	106.25	106.98	107.17	110.16	104.85	108.54	106.38	105.37	109.33	108.16	108.01	106.6	106.48	105.26	105.49	107.99	109.36	107.31	106.1	109.55	105.9	107.01	107.84	108.42	106.01	107.66	108.15	104.16	107.4	105.67	106.3	108.21	110.36	107.79
100.93	98.535	100.63	100.97	103.48	101.45	103.89	103.55	100.34	101.35	101.74	102.16	100.26	99.418	104.45	100.79	99.983	100.79	99.06	97.974	101.1	99.589	102.83	103.45	100.3	100.79	101.46	101.73	102.03	101.08	101.24	98.232	103.21	98.946	103.01	97.423	101.63	97.847	103.74	99.612	100.99	102.15	101.59	98.507	102.23	100.02	100.92	99.384	100.93	100.72
103.85	108.38	106.15	106.92	105.34	105.69	104.38	106.15	106.32	107.5	106.9	105.45	108.88	105.53	107.38	109.2	108.04	107.44	108.1	104.47	106.5	103.62	107.38	106.62	107.6	104.25	108.14	106.98	104.38	108.63	107.46	106.29	105.26	108.09	106.44	106.25	107.2	106.23	104.57	110.25	106.73	104.02	106.89	104.66	103.3	105.52	106.76	105.01	104.58	106.17
106.68	106.14	101.67	104.88	107.33	107.16	108.2	105.22	104.94	109.85	102.48	106.86	108.28	105.87	104.48	104.89	106.85	104.81	105.58	106.84	108.54	105.04	105.75	105.07	104.04	106.75	105.92	106.46	103.25	105.96	105.02	109.13	105.16	108.04	108.06	105.3	107.33	105.53	103.54	108.31	104.24	105.82	101.63	106.45	107.96	103.34	105.41	106.47	105.4	107.33
110.09	110.32	111.26	107.97	109.93	113.49	112.57	112.64	111.08	110.16	110.11	111.75	114.92	112.62	112.92	114.63	109.35	111.83	114.4	114.99	114.34	111.01	108.42	111.36	110.96	109.61	111.82	113.42	109.04	108.21	108.32	115.22	111.08	111.46	112.7	113.94	109.12	114.19	113.34	111.15	111.67	113.48	111.48	113.24	112.95	110.01	113.25	114.63	111.15	111.01
104.82	102.19	104.44	105.59	106.29	105.68	103.47	104.29	103.99	102.99	104.69	104.38	105.63	104.52	103.9	105.95	106.45	107.28	104.37	103.86	107.67	107.93	101.9	107.06	107.04	107.1	103.62	103.35	107.09	105.52	104.05	108.75	104	105.78	107.18	106.41	104.66	105.99	104.53	106.03	107.07	103.12	105.11	107.24	101.06	106.58	108.55	108.99	104.37	104.34
104.42	105.13	104.6	106.39	109.99	103.95	109.13	103.63	105.62	107.14	107.1	106.82	102.96	106.93	103.65	105.38	106.64	105.25	104.06	103.23	103.7	105.29	105.89	106.85	106.1	107.09	105.73	107.09	108.12	106.77	104.41	105.38	110.36	103.75	110.2	104.92	106.13	105.49	104.67	105.93	104.07	103.08	104.6	106.23	105.84	105.2	105.74	105.52	103.81	105.77
101.15	101.13	100.68	98.304	100.43	100.93	96.619	99.367	99.96	100.91	99.583	101.98	102.25	101.57	98.264	99.192	95.974	100.52	100.13	100.24	100.6	99.595	101.17	96.977	102.18	100.23	98.334	97.369	102.45	101.25	102.04	99.553	100.44	100.27	97.634	99.641	97.918	101.26	98.073	101.39	100.54	103.67	98.062	98.551	99.99	98.858	101.35	103.33	99.277	100.58
103.91	104.24	104.89	106.06	106.79	107.07	105.4	104.96	108.87	104.76	108.31	105.03	106.38	104.38	108.22	105.95	105.42	106.09	108.1	103.04	108.37	107.7	104.79	103.14	104.88	105.83	106.6	104.21	103.87	106.95	107.26	105.99	104.77	105.93	103.58	104.47	107.9	106.8	105.1	106.52	106.26	106.3	105.38	104.59	103.28	104.45	104.16	105.68	103.38	108.01
103.91	105.77	107.92	105.41	107.52	106.16	107.33	104.11	106.89	109.06	108.72	106.4	105.02	103.1	106.01	106.02	103.35	104.14	103.44	103.73	107.9	104.68	107.69	106.93	106.21	107.4	110.16	107.15	107.47	107.05	104.87	103.43	106.91	106.48	106.93	106.92	104.99	104.69	104.6	103.56	101.76	105.51	108.97	105.48	103.05	106.73	107.24	105.04	103.51	105.75
101.22	99.42	102.36	101.23	98.994	103.06	101.08	102.93	100.88	101.2	103.22	103.31	102.31	102.36	100.14	104.15	101.52	103.56	100.87	98.537	100.53	105.53	101.05	102.13	104.61	100.5	100.25	99.616	100.64	98.906	101.43	96.867	100.33	103.72	101.73	100.52	101.31	101.58	104.41	98.012	101.29	100.52	102.17	100.71	104.41	100.78	101.86	101.23	101.46	100.16
111.98	112.53	112.49	110.02	110.9	111.93	111.81	112.58	113.83	109.31	111.44	112.04	113.87	114.13	113.39	115.23	108.4	112.79	111.67	110.88	108.51	114.06	109.05	112.16	115.16	108.49	111.47	110.67	111.33	113.38	111.81	110.68	112.61	111.67	107.8	112.24	114.28	115.58	111.94	108.08	112.49	113.03	110.75	113.78	111.26	112.34	113.76	111.25	114.48	112.33
106.11	109.55	104.03	106.41	108.42	105.87	106.16	104.83	107.52	108.4	105.49	105.48	101.63	103.97	105.16	106.91	104.31	105.65	106.21	106.92	104.57	106.79	104.31	104.95	105.85	106.68	102.35	103.76	107.9	105.69	106.43	105.51	106.86	104.71	103.93	103.34	108.42	106.54	104.66	105.45	103.93	105.83	105.89	105.75	105.96	107.42	103.92	101.69	106.27	101.52
102.29	106.88	104.04	106.04	105.3	108.01	108.18	105.06	107.09	106.65	105.23	108.29	106.55	107.29	105.57	106.01	105.96	106.12	105.91	106.49	104.25	107.39	104.52	104.17	106.03	105.92	104.48	104.29	107.7	105.47	103.54	105.27	108.93	109.94	108.01	107.14	101.86	106.16	104.68	104.42	101.98	104.96	105.34	105.66	106.52	103.37	104.33	107.82	106.44	105.6
102.67	106.23	104.13	106.43	105.1	106.97	106.29	104.53	105.48	102.08	104.56	104.09	103.31	105.85	104.64	105.88	107.13	109.34	106.24	105.38	103.31	107.95	106.58	105.73	103.41	106.5	103.69	106.17	102.48	105.57	101.59	103.06	102.6	105.45	104.57	104.15	104.87	103.8	105.89	105.31	104.65	103.47	105.98	105.66	104.13	105.57	104.54	105.13	102.95	103.03
109.5	105.02	105.37	106.64	106.87	106.86	105.16	102.91	108.2	104.15	107.39	102.59	108.29	104.07	106.79	108.45	107.76	103.61	104.8	107.05	108.78	105.5	104.38	105.65	104.78	104.94	103.4	108.18	105.26	104.64	105.72	107.62	105.84	105.83	106.07	105.37	103.79	107.71	106.06	105.81	106.06	106.74	104.68	103.26	104.09	107.18	103.33	105.03	105.55	103.97
108.59	109.37	111.86	111.83	111.7	112.54	110.52	110.53	110.83	111.64	109.63	110.64	111.52	108.51	109.06	109.2	110.53	110.57	111.11	110.17	109.17	108.57	111.4	109.97	107.98	108.53	110.54	108.46	110.65	110.03	108.71	108.39	108.95	109.83	110.4	109.34	111.11	111.98	110.6	111.83	110.13	108.34	113.02	111.07	109.18	110.15	110.64	108.91	109.86	113.05
110.93	109.4	114.12	111.43	110.26	111.09	111.95	112.59	113.85	109.09	109.64	113.76	114.82	106.29	114.18	112.11	113.29	108.77	110.57	110.7	111.84	109.53	108.49	108.12	110.94	107.52	112.74	111.15	112.72	111.99	113.01	110.95	109.71	111.17	111.72	110.91	110.05	109.07	107.94	109.76	114.35	109.54	112.7	111.15	109.74	111.44	109.67	110.52	112.97	111.04
107.48	106.35	105.55	104.69	104.63	106.3	103.08	105.39	106.18	107.7	104.17	105.64	107.68	105.34	108.17	102.91	106.32	104.45	106.82	106.66	109.36	104.07	107.95	105.27	104.49	105.63	108.51	106.39	103.74	104.91	103.96	107.84	108.13	105.02	104.18	107.1	103.18	108.53	106.49	106.16	106.07	103.97	103.78	105.77	106.44	104.51	103.86	104.25	104.2	107.82
108.14	110.84	107.55	110.98	112	106.79	106.75	108.66	110.37	113.21	108.25	109.73	110.09	110.56	106.73	107.11	112.16	107.18	109.24	110.79	110.84	108.53	110.47	111.06	112.07	109.95	111.87	110.42	109.08	109.92	113.93	104.66	107.62	108.39	110.57	110.26	112.12	110.03	112.91	111.03	110.07	110.7	107.38	110.11	111.52	110.63	107.13	108.47	111.33	106.67
109.94	109.95	112.46	111.59	109.8	109.81	109.52	107.84	110.56	112.07	110.56	111.61	110.18	106.21	112.46	107.59	109.76	112.28	108.52	108.31	108.26	111	110.59	108.17	113.19	109.96	112.02	111.6	108.28	110.25	110.94	108.73	111.24	108	105.97	107.4	108.99	109.3	110.68	111.28	107.67	111.54	109.84	110.36	108.36	108.72	108.93	108.22	109.43	109.24
113.5	107.47	108.95	110.26	111.68	112.49	110.53	110.72	112.67	115.06	113	110.01	113.05	110.21	110.55	112.77	112.59	112.61	108.87	112.78	109.69	112.55	111.05	113.33	111.2	110.13	112.17	111.29	113.94	112.09	112.28	107.51	114.82	112.96	111.54	107.07	109.31	110.65	111.22	110.52	109.32	112.17	113.98	108.43	111.77	111.94	114.02	115.13	114.11	110.87
104.01	104.42	101.31	105.46	104.08	103.59	104.69	103.83	102.75	102.06	104.12	103.12	104.1	101.3	105.06	103.34	107.72	102.19	102.16	104.42	104.81	103.12	102.39	102.86	104.18	103.96	103.94	106.21	102	103.23	104.41	107.33	107.42	102.64	102.38	102.76	105.25	100.56	104.07	105.08	105.24	105.56	102.93	104.43	101.96	104.99	105.3	105.63	104.23	103.75
104.91	105.31	103.3	106.12	101.57	104.72	107.8	103.23	104.72	107.34	107.95	105.55	105.26	104.71	105.37	102.83	105.34	101.32	106.03	104.61	104.84	107.19	103.92	104.7	107.2	105.27	104.29	104.75	103.75	104.33	107.22	101.96	105.54	104.54	105.4	106.55	107.41	104.75	107.7	106.25	101.88	105.43	104.09	102.13	104.38	103.81	109.15	105.77	105.47	105.7
112.75	109.96	111.74	114.15	111.87	110.7	111.4	109.61	112.31	109.83	112.66	113.17	110.5	111.7	106.94	113.91	112.45	112.13	112.63	110.81	113.75	114.52	110.1	114.44	108.44	113.26	109.85	109.67	112.45	115.5	111.05	111.88	111.13	114.17	109.85	112.86	110.8	110.28	106.26	112.25	110.24	113.61	115.25	108.76	110.87	112.27	112.46	109.63	110.33	108.66
106.96	105.85	104.1	107.07	106.52	106.02	106.86	104.71	105.89	107.83	107.06	106.57	107.14	107.34	106.64	106.79	101.94	108.73	106.94	104.69	106.79	108.24	103.75	107.75	106.89	104.1	105.31	109.45	107.92	108.59	106.89	108.89	106.73	107.13	109.45	106.79	108.39	107.06	104.49	106.3	105.32	105.73	106.9	105.54	106.02	105.27	106.96	101.91	105.84	105.5
110.51	110.93	111.7	110.9	109.95	111.29	111.13	110.16	107.89	112.82	109.48	113.05	108.91	110.18	112.9	109.04	109.48	112.96	112.89	106.57	113.96	110.67	111.23	112.67	110.27	109.3	108.91	108.09	111.18	110.61	109.29	113.2	111.5	112.79	112.19	112.07	113.01	113.74	113.54	113.36	112.11	109.9	111.99	109.77	113.61	111.46	111.96	109.54	108.53	112.63
106.68	107.82	107.54	106.2	105.66	103.6	106.86	108.8	105.85	108.28	109.27	104.5	108.7	103.94	108.4	106.97	108.22	107.27	104.27	107.25	106.83	101.85	106.84	107.36	109.1	106.94	109.08	108.67	107.23	105.74	105.61	105.7	106.82	104.65	107.94	106.64	106.03	105.64	107.11	108.78	107.27	104.83	107.64	109.55	107.01	106.97	107.09	108.64	108.2	104.76
105.64	103.58	101.73	106.62	104.24	104.64	105.42	105.17	101.75	101.99	102.51	103.71	104.77	101.61	104.42	104.35	105.32	105.68	104.23	106.33	102.74	103.27	101.82	103.49	104.6	104.41	104.61	103.7	103.26	101.18	104.43	105.31	104.3	106.39	103.5	104.97	103.8	101.84	101.99	103.72	105.98	105.77	103.29	104.8	104.42	106.76	105.61	104.85	108.25	106.2
105.12	102.63	106.55	102.05	107.6	103.62	103.96	104.28	107.2	103.55	101.14	102.39	104.73	103.25	104.84	105.52	104.32	105.57	105.01	101.43	106.87	102.29	105.74	104.43	106.45	105.2	106.21	107.1	105.55	102.15	103.95	103.51	104.43	103.07	101.02	107	105.83	101.9	104.5	108.2	106.37	103.19	106.89	103.95	106.36	103.17	104.29	109.42	104.44	101.12
104.91	107.54	107.59	102.71	107.66	105.55	102.99	108.59	106.9	105.09	105.94	106.1	110.62	105.7	102.83	106.17	104.7	107.82	107.22	105.81	102.32	107.79	104.64	107.2	107.67	105.85	106.71	103.67	106.5	108.45	106.04	102.68	104.42	108.93	104.48	103.38	103.28	109.13	103.97	105.24	103.6	103.15	102.27	105.69	105.13	105.62	106.98	107.02	104.66	104.51
104.31	104.28	104.16	103.71	107.71	103.63	106.01	106.03	104.59	107.92	104.76	103.06	104.64	106.95	103.4	106.06	106.35	105.71	102.47	105.88	108.47	103.48	104.4	103.25	106.17	106.21	105.97	104.32	103.19	107.91	101.98	103.95	104.75	108.67	105.71	107.56	106.31	103.06	107.8	102.64	105.74	107.2	110.33	103.74	101.68	104.52	106.83	102.96	103.11	104.69
104.42	104.7	105.59	107.68	103.93	106.13	105.88	106.25	109.16	104.75	105.75	107.98	107.72	103.73	105.8	104.77	105.49	107.19	105.48	108.19	107.7	105.27	104.3	101.72	109.11	105.46	103.82	104.41	105.1	104.91	105.9	105.23	104.5	103.91	107.27	103.53	105.39	103.46	104.73	105.92	103.55	105.72	101.72	104.3	104.06	103.83	103.22	105.06	106.64	104.72
105.01	105.49	105.6	104.75	105.14	105.18	105.26	103.05	108.78	104.95	105.77	106.47	104.27	101.69	105.49	104.23	107.35	104.39	104.31	103.24	103.56	105.52	106.58	106.55	102.61	104.59	102.09	104.39	103.32	109.46	107.34	105.42	101.27	106.89	104.9	105.68	104.8	105.95	104	103.39	104.35	106.99	103.6	104.13	102.83	104.24	104.42	104.89	102.91	105.06
106.39	105.01	101.65	106.73	107.32	101.39	105.27	104.55	104.74	106.9	103.18	105.71	106.89	106.74	105.2	103.86	105.21	104.5	104.26	104.49	106.65	108.54	104.89	105.06	104.27	103.4	105	103.55	106.19	104.51	103.18	105.94	105.41	106.92	104.91	103.18	102.05	105.53	102.19	105.93	104.65	108.39	104.53	104.69	108.8	105.94	107.86	109.71	103.45	109.47
119.09	120.19	118.6	116.42	119.69	117.03	116.11	117.36	115.99	115.63	117.97	116.3	115.06	118.55	117.35	117.84	116.71	117.18	117.95	116.6	117.52	117.37	114.86	115.36	118.71	116.8	118.99	118.27	118.25	118.47	116.77	115.12	118.88	114.63	116.89	115.88	118.83	112.76	116.13	116.55	115.97	116.88	117.21	116.31	118.45	117.09	119.11	119.84	116.54	117.41
102.23	104.13	105.72	106.65	103.52	104.45	103.09	105.3	104.7	108.2	102.61	106.06	102.79	103.04	104.98	101.99	104.73	105.33	101.63	103.78	102.51	107.16	101.56	102.68	105.92	105.32	101.28	103.62	105.1	104.3	103.83	102.82	103.87	105.26	101.7	108.09	104.67	103.51	101.27	104.57	105.87	102.92	102.74	103.56	103.06	104.1	101.4	105.12	104.12	102.96
99.745	101.28	103.54	99.831	99.199	102.39	102.22	99.557	96.351	97.088	100.2	100.73	101.02	99.684	99.12	99.929	99.987	99.515	100.14	99.135	101.15	102.73	102.38	99.816	100.86	102.38	100.4	98.054	101.4	103.04	97.916	96.871	98.886	100.86	98.383	101.85	99.674	102.3	102.29	100.56	98.428	100.77	99.987	102.01	101.47	100.11	100.36	99.791	103.19	99.695
105.27	103.6	106.23	105.31	103.6	103.99	104.78	103.7	105.68	104.79	105.19	103.03	102.99	106.33	104.91	103.14	104.11	105.15	102.65	102.48	103.29	103.63	101.07	110.22	105.44	109.47	102.08	106.76	106.96	103.58	106.13	105.83	106.77	104.34	103.4	108.07	105.47	102.93	102.77	101.49	107.28	105.18	106.78	104.84	106	104.2	105.56	104.01	103.03	105.01
98.99	98.195	100.56	101.04	100.59	99.176	100.94	100.3	99.342	99.108	96.724	101.78	99.731	101.24	101.15	102.62	100.24	101.14	98.782	99.589	100.4	97.8	99.623	98.617	99.41	101.59	101.33	101.28	100.72	99.471	99.119	102.14	98.121	96.975	99.914	98.146	100.62	101.96	97.939	100.81	101.07	104.24	99.878	99.16	100.82	101.26	97.951	100.24	98.536	99.661
110.63	109.63	107.98	113.61	110.81	112.34	110.28	111.66	108.23	112.36	111.75	114.42	112.22	111.9	110.77	111.22	112.02	113.02	110.72	109.76	113.76	111.39	113.96	112.3	110.8	115.47	113.69	113.04	111.1	113.08	113.56	114.6	110.71	112.23	113.82	112.13	110.96	110.01	110.16	113.47	113.7	110.31	110.55	109.61	113.83	112.78	109.88	114.69	113.32	110.62
110.72	110.82	114.28	113.39	112.22	114.49	110.26	112.93	109.87	110.51	113.44	114.31	110.55	110.24	111.94	110.32	110.1	112.34	115.96	112.81	114.64	115.26	112.84	116.92	112.13	113.26	113.38	110.07	113.99	110.89	109.96	114.3	109.8	111.73	114.91	112.77	114.74	114.49	112.2	114.4	115.08	112.93	112.06	113.04	112.41	111.06	113.01	113.78	113.21	115.09
106.35	104.89	104.46	101.88	105.81	105.7	108.31	101.52	104.14	108.75	107.61	103.08	106.28	105.06	104.03	101.7	103.97	106.53	104.96	103.77	104.24	108.41	104.84	103.71	104.13	105.13	105.47	103.75	103.57	104.69	104.19	104.13	107.04	104.41	104.39	107.8	104.1	104.06	106.64	106.97	108.33	107.09	105.17	105.95	104.05	105.36	104.59	103.2	103.26	105.48
98.542	97.95	102.27	100.09	101.42	97.26	102.05	96.519	99.399	96.814	100.35	100.28	100.14	99.762	102.59	99.405	96.843	97.948	98.613	97.642	99.96	99.51	101.94	98.313	96.783	99.666	100.67	99.259	95.825	100.63	98.663	99.15	97.613	97.964	99.337	103.17	97.987	101.45	99.112	98.754	99.033	96.43	103.68	96.931	101.59	99.415	100.87	100.18	100.75	100.32
118.34	116.99	119.42	117.29	117.05	119.69	115.08	115.99	113.71	120.15	120.13	120.1	120.03	118.56	118.33	117.09	119.08	117.46	117.42	120.53	114.12	116.8	116.89	118.66	117.61	115.46	116.87	115.02	117.67	114.41	115.67	117.99	116.55	115.83	115.02	115.85	117.34	117.74	118.03	113.16	117.09	112.77	116.49	118.76	118.71	116.59	117.52	117.3	117.81	114.33
113.17	112.02	112.57	110.25	111.5	108.87	111.43	111.97	113.25	111.66	112.64	111.8	111.13	111.81	112.08	111.02	111.3	111.54	109.17	112.29	112.22	113.3	111.43	111.16	115.39	113.63	111.31	112.58	112.85	111.7	111.78	109.7	111.77	112.37	112.59	112.06	112.76	113.2	111.06	113.61	112.15	111.34	110.71	111.42	111.14	109.99	108.16	111.23	108.86	110.53
105.02	108.94	104.03	105.31	106.65	103.51	107.01	106.27	107.32	103.79	103.25	108.59	106.78	106.51	104.62	103.9	105.34	104.39	103.02	105.37	109.7	109.96	104.31	107.51	105.67	107.92	107.83	108.26	105.49	103.95	105.55	111.49	105.5	107.33	105.51	107.65	108.27	104.38	106.43	110.04	106.39	107.13	107.59	105.48	106.57	105.04	108.81	108.81	107.07	107.21
106.32	108.63	106.67	107.65	106.32	102.31	105.39	107.9	107.81	105	103.19	106.15	104.96	107.22	106.53	105.36	106.2	105.26	106.39	107.36	105	100.99	106.15	106.48	105.78	102.19	103.15	107.33	106.26	103.23	106.94	105.61	107.19	105.73	105.38	105.86	105.78	104.36	105.67	104.92	103.18	106.16	106.42	106.53	106.62	109.44	107.59	101.82	108.18	104.57
100.48	105.81	106.13	101.79	104.15	104.45	102.33	102.86	103.38	104.95	105.94	105.45	102.76	105.21	103.43	104.44	102.16	103.64	107.69	103.33	102.3	105.16	103.14	104.25	105.07	102.08	104.98	102.8	101.19	105.47	101.51	104.65	106.65	102.5	105.09	103.64	107.15	101.3	105.12	106.51	102.84	107.58	103.18	103.99	106.82	102.66	105.39	106.92	103.32	104.45
103.92	103.92	104.29	103.37	102.98	103.06	105.13	103.66	104.95	105.05	105.49	100.81	103.99	101.98	107.87	108.03	103.77	103.93	104.91	102.6	102.21	102.68	105.15	106.22	105.41	103.9	103.93	105.14	106.3	105.29	101.88	103.37	103.44	107.59	103.6	105.32	105.02	104.5	102.33	103.1	103.35	101.88	102.45	102.5	104.56	102.07	103.92	103.68	101.72	107.02
108.03	106.52	108.26	105.49	111.01	107.35	107.02	106.79	104.27	105.88	106.89	106.16	105.24	106.9	105.19	106.93	106.42	108.88	105.71	106.53	107.72	107.77	108.33	106.13	108.97	110.07	104.46	107.74	105.65	107.3	104.02	105.59	106.31	105.97	107.81	105.13	107.69	103.87	107.35	104.96	105.71	106.05	106.53	105.39	107.31	106.33	106.96	108.86	103.51	110.29
111.74	110.21	110.08	112.68	110.12	107.97	110.34	109.63	112.04	108.79	109.84	113.29	110.66	113.34	109.5	113.85	110.92	112.96	112.58	110.19	112.46	110.64	111.35	109.36	109.43	111.2	113.15	110.76	109.28	114.01	112.49	110.99	110.06	110.81	111.85	110.62	110.49	107.36	109.47	113.32	110.01	112.27	112.1	112.33	112.76	109.38	110.16	110.92	112.45	112.38
104.94	110.76	106.52	108.7	107.29	105.52	107.78	106.24	109.46	103.52	106.51	102.73	109.45	108.45	105.6	107.91	106.53	106.01	103.9	107.41	107.79	105.01	109.36	107.34	108.64	105.61	108.03	105.89	106.73	108.58	105.76	108.24	108.23	103.9	108	106.58	104.52	106.29	106.47	107.34	106.95	106.15	103.89	108.19	105.24	107.76	108.06	107.21	108	108.24
109.53	109.84	110.57	111.34	113.64	111.86	113.89	111.23	110.51	110.34	114.62	113.3	112.19	112.78	112.41	114.79	114.02	110.8	109.75	113.47	114.62	113.34	110.23	112.06	111.76	114.58	114.32	111.19	110.43	111.63	112.86	112.19	111.23	110.02	110.69	113.32	113.64	109.72	113.89	112.74	111.25	109.3	113.48	111.15	111.2	110.84	112.83	108.86	112.23	114.76
103.44	103.24	107.7	100.77	104.86	106.37	106.1	106.93	104.45	106.5	104.74	106.59	103.32	105.54	107.3	104.25	103.59	102.64	106.89	107.14	105.81	105.43	105.76	105.58	105.26	105.67	108.99	104.96	103.4	107.69	100.88	106.99	106.56	105.35	104.71	103.96	103.86	106.18	106.1	105.24	106.34	103.72	106.25	108.66	106.68	106.29	104.74	106.37	106.45	109.6
104.48	103.39	104.34	104.53	105.82	105.54	104.71	108.19	106.05	107.48	108	103.4	108.07	105.05	105.33	103.26	107.37	106.26	106.09	103.86	106.92	107.36	105.53	107.5	105.17	107.72	105.14	105.5	106.33	109.48	106.86	103.97	105.32	105.37	105.89	104.42	105.21	104.36	105.21	103.28	106.03	103.27	106.12	104.44	101.74	104.98	106.49	108.88	110.02	105.49
106.84	106.55	104.36	106.33	104.46	105.98	106.15	104.39	105.42	107.04	105.38	105.81	104.6	103.76	105.5	105.96	105.98	105.35	106.56	105.5	108.93	107.3	110.01	104.9	107.26	104.67	103.39	107.91	104.05	105.45	106.23	108.64	106.5	105.85	108.33	102.71	108.22	106.19	109.06	104.96	104.84	106.27	106.69	106.84	103.94	105.16	107.86	103.79	106.87	104.37
106.38	108.81	106.85	104.55	105.3	105.14	108.97	104.6	104.83	104.69	104.35	107.55	101.88	106.69	105.94	104.68	104.1	106.06	105.84	106.87	105.11	105.26	110.45	109.11	105	106.81	106.44	108.41	106.22	104.89	105.65	106.83	103.37	106.6	108.91	104.64	105.62	104.94	107.46	107.12	106.37	108.72	108.37	105.13	111.1	105.9	106.04	108.05	104.63	102.34
106.94	107.07	105.77	101.29	110.04	107.86	107.11	106.57	106.99	104.57	105.73	104.96	107.45	107.67	106.35	103.29	103.82	109.36	106.43	103.36	106.21	105.39	104.68	105.65	104.13	107.22	100.75	106.03	107.42	104.42	109.37	106.78	102.78	103.34	108.77	106.76	102.81	103.95	105.82	105.66	107.88	104.3	104.87	106.62	106.9	104.6	104.75	103.93	105.49	105.35
118.93	116.62	117.71	114.05	118.56	115.98	120.95	117.08	116.29	119.85	118.42	119.49	117.98	118.58	119.18	118.27	118.08	116.85	116.16	116.7	117.23	118.8	116.6	112.71	114.43	119.68	118.63	120.18	118.7	119.1	116.11	117.86	115.71	118	118.44	119.19	117.86	117.41	114.49	117.36	117.39	117.32	117.81	116.81	117.22	115.16	119.13	119.19	114.69	119.05
107.01	105.07	106.86	106.17	104.49	105.17	103.01	105.58	106.52	105.32	105.08	107.18	108.58	104.72	107.86	104.89	105.58	105.77	110.09	105.56	106.9	110.07	105.45	100.08	106.62	105.42	104.9	107.93	104.56	103.53	107.01	107.57	103.67	106.05	104.16	105.44	107.36	104.95	107.1	104.84	107.29	107.45	106.49	105.34	106.31	106.19	105.49	107.15	108.22	105.52
113.21	113.43	113.34	111.43	111.64	112.8	111.89	112.29	113.61	112.56	112.59	110.43	114.12	112.95	114.35	111.38	113.55	112.63	111.07	111.61	111.98	112.06	111.12	111.43	111.44	113.09	112.13	110.45	113.71	113.76	110.99	111.36	112.22	112.17	112.35	111.7	115.86	113.84	113.06	109.21	114.18	113.35	113.56	108.53	111.24	114.53	114.19	110.98	111.31	110.72
116.03	115.23	110.13	112.68	108.76	113.36	109.94	113.99	112.26	111.62	113.41	114.23	114.56	109.64	110.69	114.29	111.43	113.15	117.12	112.4	113.46	111.58	109.11	112.54	110.84	115.14	114.35	113.32	114.03	113.11	114.48	111.98	111.95	111.39	112.63	115.92	113.83	114.67	113.03	113.79	110.73	115.07	113.51	110.57	112.34	111.12	111.85	111.23	115.55	112.47
108.9	104.27	106.08	109.39	107.59	105.87	105.7	106.74	104.67	106.02	104.75	105.87	103.3	104.95	101.8	102.89	105.41	110.15	104.98	105.95	106.44	102.95	106.61	103.33	105.85	104.5	104.75	106.9	104.09	108.26	106.2	103.07	105.22	105.13	105.3	104.67	104.85	106.3	106.82	105.38	103.72	104.6	106.02	107.16	104.71	105.64	107.39	105	105.97	105.89
103.89	104.14	102.64	103.54	100.82	104.94	105.51	102.65	106.16	105.73	104.97	103.65	105.39	105.6	99.928	106.57	103.63	106.09	107.42	102.69	104.51	103.74	106.39	102.47	104.92	106.53	103.45	103.49	103.68	105.3	105.29	103.88	104.42	103.35	100.89	106.1	103.18	103.72	104.76	103.4	102.54	101.98	103.85	106.45	105.09	102.68	107.96	104.72	103.8	107.29
111.37	112.82	111.08	112.9	113.4	110.08	109.68	112.93	113.12	111.53	113.55	115.2	114.15	111.53	114.14	109.95	114.24	111.52	110.64	113.54	115.27	112.29	111.88	108.53	110.37	114.56	111.05	113.84	112.34	114.93	113.78	110.4	113.05	111.05	111.7	110.35	110.26	111.92	109.68	112.71	111.26	113.01	112.29	112.16	112.5	110.63	111.85	113.69	111.95	109.24
104.64	104.78	106.42	103.38	103.45	105.05	104.46	105.06	103.42	104.37	102.95	104.08	104.57	101.33	105.62	105.26	105.71	104.17	105.49	105.75	105.24	105.11	104.32	106.03	104.74	102.44	103.1	106.77	103.8	101.4	105.44	103.14	107.02	102.13	103.28	105.25	102.37	102.88	102.81	104.57	105.53	108.68	102.51	105.27	101.8	102.71	101.43	102.32	105.27	104.01
112.03	110.99	115.28	108.87	108.59	109.97	112.38	107.92	111.4	113.1	112.66	110.01	106.27	111.39	112.3	108.49	112.58	109.59	109.66	109.58	112.62	109.08	111.71	113.87	112.76	114.15	112.38	111.97	110.26	108.6	111.74	111.31	108.87	107.24	111.32	111.53	113.14	113.85	112.28	109.64	110.16	111.75	109.63	111.94	112.84	107.63	108.59	114.15	110.72	111.35
104.43	105.25	104.57	106.18	99.984	103.11	104.18	101.99	103.16	103.47	108.15	101.78	107.72	101.74	107.38	105.14	102.29	104.6	108.63	104.11	104.37	102.16	103.02	105.6	102.65	102.11	105.4	103.91	105.22	106.85	104.12	102.01	104.36	104.85	104.45	105.22	106.88	104.36	102.23	102.16	104.64	101.75	106.73	105.11	106	100.22	101.58	106.41	102.79	103.02
108.12	110.24	111.41	107.58	112.17	112.92	109.47	109.7	109.18	109.38	111.76	109.82	110.78	109.4	111.03	107.56	108.11	110.07	113.01	111.42	114.85	109.98	107.46	109.97	111.82	109.22	111.44	110.39	109.06	111.36	109.11	110.93	108.32	110.8	111.69	109.62	110.17	108.42	114.06	106.74	108.5	113.43	112.03	107.3	109.29	111.58	110.32	108.53	106.28	110.45
111.58	114.71	113.79	115.89	113.3	115.06	115.11	114.61	118.56	115.48	116.16	118.88	118.22	116.64	111.7	117.1	114.93	115.75	113.17	118.89	116.7	116.83	115.57	114.06	115.76	117.52	116.91	113.4	113.5	115.45	114.85	116.82	113.65	115.6	115	113.07	118.74	114.4	113.6	117.11	116.79	116.21	115.66	116.68	113.26	118.83	114.91	115.31	116.57	114.02
111.65	108.13	109.34	110.1	108.31	110.15	109.66	112.05	107.27	109.7	110.48	111.9	109.36	109.57	108.46	109.33	110.77	110.18	110.78	111.83	112.03	110.62	110.11	107.2	112	109.57	108.27	111.55	108	111.52	108.71	110.36	107.22	111.42	110.24	104.83	110.98	110.02	113.07	111.06	110.52	108.07	111.35	110.02	109.7	109.11	111.93	111.25	111.49	110.43
99.902	101.61	103.21	97.988	104.82	99.891	101.26	102.73	97.366	99.039	100.8	102.69	101.97	105.16	102.03	102.05	102.43	100.46	101.77	99.84	98.983	102.6	98.029	102.32	99.169	99.849	101.75	101.8	101.56	102.61	103.24	99.308	102.22	101.54	104	99.046	99.067	100.13	100.05	102.97	101.46	101.4	97.302	99.032	97.403	101.89	100.02	100.65	101.59	99.042
110.16	112.48	111.46	109.59	111.88	113.87	110.86	111.43	110.49	114.65	111.75	111.38	108.04	112.96	114.25	114.92	109.19	110.52	109.81	108.59	112.16	115.06	112	111.74	112.79	112.02	112.35	112.03	113.56	111.62	111.19	112.79	110.85	113.85	114.06	110.26	107.04	108.76	113.29	113.18	111.14	109.87	108.47	113.36	111.09	111.47	110.46	113.05	110.97	113.45
118.22	118.13	117.51	117.29	118.98	121.1	115.38	116.64	117.93	117.47	118.06	116.9	116.88	117.77	117.46	116.79	114.17	119.15	120.54	121.11	118.93	118.9	115.51	116.6	117.5	116.05	118.26	114.33	118.47	117.94	116.32	115.66	119.63	118.8	118.24	119.69	117.21	115.62	120.53	118.28	116.35	117.06	117.17	117.69	116.63	114.73	116.2	116.73	117.88	119.09
105.12	105.4	107.13	104.19	105.14	104.55	103.14	107.02	102.08	104.87	104.53	106.35	106.93	105.92	109.04	104.96	101.92	105.44	106.57	105.27	104.64	106.54	107.48	104.62	102.25	102	106.85	106.73	102.43	105.58	104.04	106.34	106.87	105.01	105.44	106.94	106.85	106.16	105.31	104.85	105.04	105.08	105.64	104.63	104.36	106.49	105.68	106.48	104.22	104.34
110.56	112.38	109.5	110.36	109.14	112.34	111.17	110.36	109.36	111.17	108.28	110.15	108.26	108.43	108.66	111.76	112.02	110.74	107.84	110.57	108.93	107.26	111.19	111.01	110.73	108.51	111.47	110.78	111.42	112.07	108.1	110.07	111.57	107.08	111.69	110.63	111.26	111.28	110.46	110.05	109.99	110.55	108.99	111.24	109.9	108.37	109.62	113.54	111.86	111.42
102.42	101.48	102.25	99.342	99.114	98.096	96.579	100.07	99.416	101.86	99.083	98.512	101.72	98.617	103.29	100.79	101.66	100.02	99.663	102.11	98.029	100.71	100.6	100.23	99.951	102.64	100.14	99.067	97.763	98.47	101.94	98	99.443	96.829	99.623	99.62	95.915	98.916	102.05	102.12	99.58	104.31	98.066	99.712	96.834	101.99	100.69	100.38	99.847	101.32
103.6	108.22	107.81	104.85	101.66	105.59	104.45	105.06	106.2	105.28	105.14	104.34	104.3	106.42	107.97	104.54	106.76	107.86	102.71	103.63	104.71	108.6	105.03	107.3	106.34	104.28	107.03	107.18	104.04	106.65	106.15	103.65	110.95	105.77	104.62	107.73	104.96	104.88	107.35	103.34	106.44	105.23	103.99	104.59	107.72	103.58	104.84	103.1	106.52	108.23
107.79	107.34	106.24	105.41	105.24	109.12	107.74	105.02	105.72	105.14	103.8	107.6	105.88	105.25	107.01	105.5	106.56	105.28	106.7	107.93	106.09	108.31	110.24	105.55	105.53	107.79	110.76	103.64	106.51	107.19	105.03	105.11	108.64	104.09	108.51	104.54	104.83	106.86	105.47	103.64	108.11	106.9	109.7	107.43	102.94	107.78	101.87	108.1	103.61	103.92
105.31	107.11	108.43	107.33	104.9	109.11	105.69	106.48	106.56	106.74	105.98	105.44	107.34	105.21	105.91	105.6	103.48	107.15	105.24	102.32	105.05	106.65	105.4	106.06	107.05	105.25	108.68	103.58	105.06	104.04	102.45	105.12	104.3	105.28	107.41	105.88	105.62	105.13	110.12	107.03	101.46	105.89	106.56	104.95	105.98	106.12	107.05	103.13	105.33	103.05
106.62	106.15	104.22	105.38	107.64	105.78	105.36	108.64	106.12	102.69	105.44	106.22	108.08	105.95	107.04	105.24	105.99	105.09	105.98	107.65	108.1	103.73	108.81	103.68	106.51	103.24	106.3	104.34	108.04	103.47	106.03	105.81	107.69	103.77	103.11	105.6	106.88	109.26	105.41	108.84	105.1	104.29	106.31	105.85	104.38	104.85	105.06	107.04	106.87	103.23
104.17	105.38	106.21	107.42	103.7	104.05	105.89	104.35	104.75	105.67	102.01	105.99	109.24	104.11	104.26	107.64	106.68	109.85	106.91	105.98	104.15	106.23	103.74	106.31	107.56	104.51	105.32	107.35	104.96	104.86	103.75	101.24	104.82	105.41	101.47	106.16	106.02	106.76	106.34	104.91	106.9	107.86	106.68	104.97	105.42	108.81	105.18	105.44	105.22	104.61
110.11	112.69	111.08	111.35	109.48	114.23	110.26	110.45	110.01	113.58	112.68	112.96	108.89	111.75	109.47	112.48	112.89	111.16	111.18	110.72	111.16	109.47	112.75	109.63	109.89	110.34	110.59	114.1	109.58	110.44	110.4	110.82	110.99	112.77	107.61	108.95	111.22	111.57	111.05	110.94	110.75	111.21	110.64	111.06	111.71	111.09	112.72	111.59	110.12	109.3
110.63	112.53	113.65	113.05	111.16	112.58	111.71	112.71	108.88	112.86	111.02	114.32	111.89	113.38	110.29	113.36	111.61	110.94	109.53	112.44	112.6	114.05	112.54	111.04	110.03	110.74	109.87	114.57	109.1	110.21	111.74	113.04	111.59	111.33	109.02	109.95	110.59	113.16	109.82	108.24	110.92	112.56	111.73	110.88	112.35	113.74	109	109.41	110.69	111
100.74	102.05	97.735	103.05	99.08	101.86	101.69	104.12	102.48	99.546	102.16	102.81	102.93	102.39	102.49	102.61	102.24	98.464	101.97	100.54	103.03	98.692	103.18	100.94	103.94	102.92	101.7	99.325	99.991	102.02	100.41	103.46	99.657	101.58	103.2	100.73	97.637	99.742	97.584	99.65	99.672	102	99.135	99.029	102.38	101.81	100.31	101.06	101.79	100.3
100.89	103.56	102.69	101.5	100.06	101.99	100.57	99.426	98.746	98.489	103.19	99.163	98.194	101.34	100.21	102.74	101.57	102.73	101.27	101.17	100.37	101.77	102.11	103.58	97.615	98.821	98.344	98.773	99.868	100.13	100.38	97.681	97.96	102.07	102.07	102.78	102.31	100.43	100.08	99.297	101.86	99.367	100.74	97.919	101.41	100.54	100.6	100.22	99.606	102.93
100.87	104.44	107.39	105.31	105.48	106.62	102.44	104.12	104.92	104.66	107.63	107.15	108.08	105.95	106.52	100.28	101.53	104.18	104.79	101.28	104.63	102.59	102.17	105.4	105.94	105.6	105.51	107.47	100.91	102.88	103.67	106.31	99.469	103.61	102.59	105.48	108.01	107.05	105.38	104.83	104.02	105.43	104.98	102.19	102.89	103.81	103.91	106.48	104.97	103.36
111.24	112.74	108.74	110.19	113.33	109.69	112.31	112.71	110.09	111.01	113.82	111.34	111.59	109.77	112.35	107.43	111.09	110.07	108.73	110.99	107.93	112.69	109.91	112.7	110.09	111.12	110.76	106.95	109.05	110.94	108.01	109.85	112.59	113.2	114.64	110.57	110.62	111.59	111	111.41	105.7	112.97	110.15	110.02	112.86	110.73	111.69	109.88	108.78	111.48
119.79	115.24	120.87	119.84	117.78	118.84	117.19	119	115.67	116.65	117.69	115.69	115.49	119.9	114.5	115.34	119.21	117.23	118.18	116.09	121.23	117.65	116.97	117.18	118.12	116.61	116.38	118.29	118.96	117.7	117.74	119.33	118.73	119.27	117.37	119.38	119.23	117.25	117.4	116.96	117.24	114.41	116.79	116.96	119.22	116.84	121.27	118.12	118.63	117.14
101.36	100.34	100.55	99.191	100.88	102.72	99.62	98.038	100.65	99.398	100.15	101.33	99.96	99.466	99.732	99.359	99.383	99.957	101.33	100.17	100.68	96.336	100.71	100.79	103.93	104.57	98.323	102.34	97.501	99.051	101.14	102.7	97.731	99.443	99.111	99.027	98.921	101.47	102.31	100.89	98.193	102.85	99.817	99.436	99.662	99.628	104.51	97.751	101.56	99.598
108.79	107.11	110.1	110.26	108.95	108.74	111.22	110.23	108.13	111.72	112.18	108.79	110.62	112.44	109.21	111.85	111.27	110.43	106.05	111.87	108.88	110.07	111.29	109.13	112.15	109.47	109.27	106.25	107.73	107.32	109.88	110.44	109.75	108.16	108.54	110.49	109.79	109.11	110.15	108.38	109.77	112.28	109.38	110.77	114.55	109.32	109.28	110.17	106.89	108.77
111.72	109.85	109.47	112.96	113.4	113.93	111.24	113.8	110.61	110.15	112.96	111.49	112.68	112.59	111.52	110.65	113.52	113.91	111.11	114.31	114.17	111.33	111.03	111.38	109.83	112.05	110.61	113.16	110.77	110.98	109.76	110.64	111.63	113.53	108.46	113.5	109.03	111.86	111.91	111.84	113.92	110.86	110	110.01	113.99	112.19	110.82	109.05	110.04	112.65
100.51	95.178	99.312	100.05	100.72	97.89	98.623	101.54	99.548	98.683	103.66	98.451	99.714	97.51	98.44	99.644	102.52	98.012	98.035	100.63	99.447	99.635	101.5	99.964	98.11	99.577	101.14	99.195	98.005	101.79	100.33	103.14	99.564	97.075	101.02	98.518	99.931	98.045	101.13	97.707	99.611	100.19	102.02	98.426	98.215	99.23	99.05	101.17	100.56	96.559
106.57	105.25	107.42	105.05	106.2	106.98	102.41	105.66	104.69	105.49	104.29	104.35	104.97	107.64	104.45	106.27	106.83	105.91	104.65	106.85	104.35	105.74	105.33	105.8	105.51	104.5	107.76	103.85	102.69	108.15	107.35	104.58	106.46	103.12	104.58	105.73	107.28	104.83	107.22	109.56	106.04	106.96	104.15	104.17	110.25	106.3	105.34	105.42	105.42	104.32
98.554	99.329	97.969	103.26	96.326	101.86	100.39	98.091	100.89	97.398	100.86	98.143	98.204	100.15	102.02	102.42	100.53	101.88	98.954	100.15	99.012	99.261	100.14	100.53	103.22	100.65	101.16	103.62	96.8	97.256	101.58	101.05	100.59	98.779	102.67	100.62	99.118	99.103	102.19	99.729	98.545	98.252	99.719	101.5	100.71	97.842	100.91	101.17	97.57	97.668
107.54	109.48	110.75	111.77	111.08	110.2	108.51	108.82	110.16	112.97	109.53	112.09	109.47	113.71	107.81	108.62	109.17	109.55	113.02	108.98	110.44	107.85	111.06	109.22	110.34	105.59	114.17	110.72	112.41	109.98	109.3	110.89	107.87	110.38	110.2	113.89	108.06	108.39	111.24	109.93	114.82	107.36	111.04	110.73	110.95	112.58	109.61	108.81	111.36	108.81
104.27	104.23	106.73	105.71	106.16	105.31	104.5	105.25	106.7	105.69	111.87	105.29	106.38	108.85	107.7	104.12	107.34	104.19	106.41	108.8	106.23	106.53	106.29	106.71	101.85	107.86	107.28	105.19	105.93	107.54	104.31	103.89	105.32	105.49	104.13	106.12	110.27	106.68	106.74	106.67	105.49	104.36	106.24	105.6	103.38	106.28	104.9	106.71	104.18	107.37
99.117	99.5	98.316	98.555	98.485	99.309	98.68	101.64	100.08	101.63	100.71	98.03	99.308	101.62	102.28	99.831	102.98	100.67	99.708	99.795	101.21	96.978	98.286	101.91	102.44	99.847	99.205	95.707	96.894	102.25	100.58	100.52	101.51	96.846	98.333	98.744	99.35	101.46	100.05	101.02	103.99	99.808	98.681	101.11	98.753	99.754	100.99	97.925	98.29	99.209
107.59	105.71	101.99	107.84	106.3	106.49	105.73	106.88	106.01	104.54	105.88	105.33	106.52	107.99	105.02	104.77	108.54	101.29	107.48	105.99	105.09	108.3	107.51	106.74	104.45	102.4	104.91	104.45	107.21	104.78	104.53	107.22	108.12	105.69	104.19	104.53	103.65	102.76	108.3	108.35	103.7	103.47	103.9	105.14	106.69	106.59	103.68	104.11	104.66	106.19
118.58	116.46	120.6	118.12	115.04	119.29	116.29	112.38	114.74	117.13	115.96	119.01	120.4	113.34	116.16	116.69	117.33	115.06	117	118.73	114.67	115.51	117.45	118.57	116.17	115.34	116.55	116.21	118.59	119.65	116.37	116.95	115.85	116.14	117.95	112.66	117.76	120.32	117.87	116.46	115.49	117.68	117.22	116.59	114.23	118.35	117.48	114.61	118.1	117.1
109.11	108.35	107.37	107.07	109.75	105.02	104.93	105.11	106.38	106.58	104.93	107.06	105.74	104.09	104.17	109.92	108.12	107.45	104.9	105.01	106.42	107.94	107.05	102.77	105.11	104.41	109.85	105.06	106.19	106.87	104.66	106.08	107.55	108.05	105.81	107.31	107.5	104.23	105.1	105.22	107.43	105.55	105.33	108.9	107.86	108.83	108.61	105.11	109.82	106.87
106.71	103.79	108.32	103.8	107.05	102.9	105.57	102.9	107.52	104.94	105.82	104.59	104.6	106.25	104.69	107.07	104.78	105.61	106.21	104.24	102.58	103.23	105.28	103.23	104.94	102.43	110.46	106.76	106.03	106.35	106.17	103.25	107.81	106.09	107.77	106.32	104.68	104.99	106.27	106.07	105.9	104.17	104.64	106.29	106.36	105.24	106.1	102.24	101.86	106.83
109.05	112.84	112.56	113.66	111.95	110.4	113.38	110.09	113.99	108.94	111.21	112.24	115.89	112.32	109.41	112.66	109.56	109.27	110.83	112.89	113.69	110.61	110.78	110.57	114.57	111.92	110.39	111.39	112.78	112.09	112.21	110.81	113.98	110.92	112.06	110.25	110.92	112.61	114.74	110.94	112.96	112.16	111.96	109.44	108.9	111.73	112.47	113.14	115.93	112
106.13	106.61	104.61	104.53	103.57	106.22	107.11	105.47	106.48	105.86	107	107.04	106.85	106.92	105.03	104.99	106.94	107.06	105.85	103.48	103.37	102.13	106.34	105.84	105.15	102.99	108.11	106.63	105.39	105.96	108.12	106.64	107.39	104.96	102.55	106.56	102.19	103.95	107.61	107.74	107.14	107.78	105.44	106.76	106.49	105.9	105.27	107.3	103.53	107.8
108	105.03	107.87	105.3	105.36	107.73	107.17	107.28	101.83	107.96	105.98	103.53	105.83	107.29	107.82	104.67	104.72	101.85	105.48	105.01	106.41	108.81	106.76	105.88	108.77	103.53	105.28	107.21	106.98	103.22	104.59	105.17	104.51	103.06	109.96	102.87	108.36	104.61	104.73	103.49	105.83	100.82	107.64	105.1	104.9	105.53	105.96	104.63	107.1	105.13
107.02	103.42	104.82	105.64	103.16	104.35	104.71	106.41	105.22	104.12	105.35	102.4	104.96	102.3	107.47	107.58	105.48	105.73	106.33	106.4	107.24	102.38	105.53	103.1	102.8	107.44	105.15	103.77	107.05	105.52	109.04	103.41	107.48	105.45	105.42	108.16	103.95	106.28	102.57	103.52	105.43	106.76	103.51	103.8	105.58	109.57	104.28	106.06	108.94	102.73
105.08	107.06	105.77	108.69	101.54	104.55	104.39	104.65	105.47	105.57	103.46	106.91	106.11	107.13	108.33	109.69	104.88	105.76	106.19	106.15	105.85	105.21	106.62	103.99	103.48	103.14	105.71	106.31	107.14	105.33	106.65	105.09	109	103	108.2	105.82	103.38	106.61	105.18	105.95	103.2	104.53	105.43	107.62	103.12	107.41	102.49	109.48	105.85	105.83
107.45	103.76	103.51	104.82	106.14	107.92	105.34	107.94	102.47	104.3	102.74	103.69	107.62	106.85	104.01	107.02	106.49	104.71	107.52	105.25	105.29	107.2	107.29	104.5	106.27	105.22	107.68	103.28	105.03	102.42	103.77	103.83	105.22	106.6	106.94	105.83	105.47	104.57	107.9	107	105.67	106.58	104.49	105.06	107.31	106.35	106.41	101.8	108.17	104.78
99.678	99.924	100.69	103.27	99.467	97.415	97.219	98.559	101.19	101.08	98.466	98.532	98.06	98.323	97.641	101.85	102.45	101.49	98.949	99.074	99.81	96.622	100.3	99.346	99.193	98.193	101.32	102.3	99.909	97.576	100.91	98.371	100.13	103.59	98.414	98.611	100.35	96.998	98.14	97.155	102.11	98.837	101.82	96.947	100.96	101.94	99.869	98.101	97.238	100.39
102.88	107.47	106.67	106.35	106.05	105.24	105.63	102.04	106.57	104.29	105.39	105.09	104.92	104.55	103.17	100.13	103.16	105.01	106.4	102.02	102.44	104.29	106.33	101.2	103.56	105.59	104.37	102.18	104.92	102.61	104.63	107.48	105.11	103.85	109.54	110.33	104.19	108.7	105.11	103	105.37	104.62	103.49	102.86	103	105.22	104.99	104.24	103.44	103.82
112.21	114.47	115.24	113.34	113.24	112.1	115.6	113.23	112	110.06	113.04	115.16	113.93	112.35	112.32	111.88	111.99	115.43	113.68	114.65	112.34	109.43	111.12	113.45	110.63	109.56	110.54	111.46	111.43	112.62	110.91	111.88	113.04	112.31	115.87	112.84	109.31	113.34	111.47	113.34	113.21	113	111.68	114.75	113.27	110.33	113.36	111.49	112.09	114.21
113.49	110.03	112.23	111.6	110.9	113.01	112.22	112.55	111.27	113.21	112.4	112.42	112.65	114.57	114.16	113.58	116.41	110.91	110.69	111.38	110.99	111.13	112.19	113.04	112.74	111.7	112.56	113.09	113.27	112.14	114.12	111	112.56	115.05	110.74	110.85	114.62	110.87	110.16	111.98	115.22	112.73	112.44	113.26	114.75	111.86	111.46	113.59	112.43	114.29
109.54	108.73	112.38	107.22	112.05	111.7	113.4	110.06	111.4	112.5	108.75	112.24	107.11	106.56	111.39	108.98	107.32	109.57	109.41	109.54	111.07	111.88	108.69	109.09	110.01	109.51	109.9	108.26	111.9	110.76	109.61	109.89	110.28	111.52	110.08	112.67	113.74	111.58	110.7	111.37	111.17	110.51	110.14	109.55	111.25	107.06	109.72	109.06	109.09	110.88
109.95	105.71	105.84	103.33	107.26	104.86	104.71	104.52	100.99	103.93	103.35	106.14	108.42	105.84	104.05	104.93	105.53	105.96	106.88	104.9	105.11	104.74	107.35	109.24	109.17	103.48	104.36	104.69	107.2	102.75	104.08	101.4	106.3	105.53	104.91	105.98	103.64	107.21	103.87	105.55	104.95	105.15	106.27	104.52	105.81	107.14	107.02	107.49	105.12	106.47
105.72	105.73	107.64	104.26	110.19	104.79	108.14	102.27	106	105.12	103.68	107.59	105.33	106.11	105.2	106.66	107.12	102.4	105.28	104.93	106.67	105.48	104.42	106.3	104.1	106.57	106.5	104.34	106.09	104.59	103.45	103.26	107.98	105.58	105.43	105.32	106.74	103.69	108.71	107.13	107.17	103.92	107.48	105.74	106.17	102.9	105.5	108.01	106.24	106.43
112.7	111.93	109.57	111.7	111.09	110.23	112.64	109.44	110.51	110.25	106.72	116.38	110.64	114.62	109.05	114.3	110.55	110.49	111.01	114.92	110.4	112.85	113.6	109.62	114.55	111.75	112.94	111.99	111.16	112.6	110.81	115.53	111.39	111.59	110.15	110.86	114.18	111.48	112.15	114.71	110.45	110.18	110.32	108.16	110.99	108.71	115.2	110.85	110.77	112.09
112.89	115.47	112.27	114.51	112.53	113.26	115.86	112.07	114.04	113.31	116.04	111.16	112.08	110.48	115	115.61	112.76	115.15	114.51	111.44	112.62	112.16	114.52	111.38	115.94	111.74	111.34	112.78	110.63	114.12	113.17	110.56	107.12	116	110.58	113.42	114.63	115	111.35	114.28	111.53	110.71	113.2	111.89	109.72	112.63	113.33	114.23	113.61	112.94
104.67	106.94	101.53	106.72	101.39	105.91	103.24	112.57	104.26	104.88	103.96	105.95	107.56	103.28	105.7	103.75	107.7	104.09	107.38	107.12	105.65	106.99	105.18	102.32	106.35	106.15	103.51	101.87	105.3	107.26	103.87	105.71	106.46	102.04	104.26	107.08	108.5	104.97	107.57	102.23	107.71	106.75	106.45	109.22	104.24	106	105.52	107.57	103.87	107.83
109.1	106.13	104.62	106.55	103.26	105.29	104.24	108.87	106.21	102.66	106.96	105.35	105.48	105.61	102.65	105.52	103.34	108.61	105.04	106.23	106.85	106.32	106.93	105.01	104.45	104.83	103.6	106.32	104.56	103.82	102.58	106.43	106.74	104.68	105.2	106.16	107.23	103.22	103.05	102.83	107.06	105.68	103.75	103.23	105.99	105.32	103.69	108.48	105.74	103.78
104.6	107.72	108.55	107.03	103.4	103.97	104.38	105.89	104.71	106.71	104.2	103.05	103.43	106.3	104.31	107.16	104.26	104.82	105.65	103.54	105.16	103.01	102.95	106.89	103.64	106.86	105.91	105.67	107.08	104.94	107.92	104.96	104.9	105.51	104.79	106.08	104.56	103.27	104.98	108.94	108.19	107.29	106.77	105.39	106.52	106.6	107.06	106.57	103.76	108.97
101.67	98.842	102.62	97.056	100.01	99.813	98.785	98.392	96.66	99.876	96.725	100.89	101.72	102.3	99.604	99.061	99.175	100.8	101.65	98.522	99.385	98.233	99.448	99.878	100.79	98.816	105.1	100.73	99.587	99.809	101.68	97.883	100.07	100.8	100.48	99.643	101.22	97.048	98.849	97.101	100.53	100.26	99.8	101.58	100.46	100.64	102.69	101.37	98.355	101.37
108.46	107.3	106.21	105.66	103.68	103.46	105.45	107.75	106.06	105.18	108.24	109.31	109.33	107.02	103.52	104.77	105.63	105.51	104.93	105.23	106.27	104	106.27	104.6	105.45	107.04	104.33	104.89	105.04	104.55	106.28	104.85	107.6	106.87	103.31	107.78	106.81	103.72	105.66	104.55	105.62	104.04	108.32	105.14	102.39	105.36	104.15	104.14	105.39	105.33
106.23	101.62	103.6	100.18	104.58	102.51	102.29	105.52	105.06	102.53	102.45	103.39	101.48	103.15	107.33	102.32	103.79	101.78	104.97	107.83	103.64	99.744	101.35	105.2	105.11	104.05	103.85	103.48	102.06	101.64	99.976	104.08	104.29	102.4	106.19	102.96	107.48	102.65	102.28	106.44	105.54	105.66	104.96	103.95	105.51	105.72	101.92	106.16	103.82	106.47
114.49	112.74	112.21	112.75	109.09	114.54	111.32	115.6	111.24	111.32	112.75	113.06	110.9	111.93	112.02	112.42	115.53	108.39	112.01	111.84	113.87	112.44	114.64	113.38	111.65	109.36	109.65	113.71	112.97	112.66	112.11	114.99	112.66	108.21	115.17	109.76	114.72	110.45	110.04	113.4	112.46	113.64	112.36	112.78	113.22	112.21	114.81	110.84	111.32	111.35
107.39	105.98	105.21	103.68	105.41	102.02	103.32	101.94	102.04	102.33	105.33	107.24	103.32	104.47	103.85	104.5	105.19	103.52	100.14	107.45	101.45	100.98	105.64	107.73	105.54	104.01	103.11	103.97	103.43	105.01	102.72	104.93	107.35	101.44	103.72	106.93	103.54	104.59	102.48	106.68	101.01	103.96	103.56	103.95	106.57	101.36	105.65	102.25	101.9	104.52
108.92	107.38	111.98	106.59	111.86	109.22	105.85	112.21	111.17	110.65	107.5	113.45	110.9	112.31	108.18	111.62	110.83	109.81	109.76	107.6	111.27	111.49	107.46	108.42	112.06	112.82	110.97	107.36	113.45	108.74	111.88	111.35	110.02	111.44	110.15	109.14	107.87	111.59	113.39	109.97	111.77	110.77	110.92	111.76	110.98	108.24	108.62	108.97	109.73	110.98
105.15	106.65	106.03	105.14	107.75	107.57	106.05	107.23	105.64	103.53	104.37	105.57	105.21	108.15	103.82	105.69	107.46	107.53	103.15	107.34	103.35	106.4	109.07	107.72	103.09	105.24	106.26	106.39	103.07	106.41	107.68	106.9	107.51	102.71	109.59	106.58	101.01	106.47	109.02	104.75	102.57	108.75	103.67	104.78	103.87	103.82	106.37	103.21	107.8	105.3
103.4	106.9	104.78	111.44	107.87	102.15	104.23	107.42	108.26	106.57	106.56	106.46	107.66	106.02	104.38	106.17	103.69	102.4	104.37	105.7	106.63	109.04	106.29	104.6	109.22	106.12	104.7	105.55	107.56	104.16	106.02	102.29	107.83	105.1	105.91	105.78	105.64	106.76	104.2	107.86	106.62	104.53	103.96	105.53	104.75	106.25	104.68	106.54	107.33	106.75
104.56	105.91	106.52	103.16	107.55	105.47	104.17	106.39	107.47	107.57	104.27	105.93	106.69	108.73	106.58	107.11	105.63	109.07	106.81	107.98	106.49	106.15	107.87	106.08	106.62	110.69	105.02	106.4	106.96	107.53	107.12	105.18	107.31	107.77	109.54	105.88	107.3	107.72	107.23	107.55	104.29	104.8	104.52	106.54	106.35	105.15	105.39	105.34	102.78	105.79
103.86	105.65	104.74	100.93	102.24	102.81	104.89	105.21	103.9	103.76	105.65	105.95	103.68	104.25	104.03	103.78	103.35	103.19	101.93	104.84	102.04	102.63	102.79	103.97	106.42	101.68	103.23	103.58	105.86	105.41	103.52	106.56	103.12	105.44	104.92	105.22	106.9	105.66	103.73	105.8	103.49	106.33	105.64	104.12	103.32	102.93	105.02	104.43	102.93	104.05
107.01	103.83	105.66	107.94	104.36	105.78	103.62	102.47	105.48	109.22	106.26	104.71	106.19	103.47	103.66	105.31	104.5	105.22	106.93	103.49	106.54	107.92	104.61	108.51	106.35	107.7	106.97	109.2	104.64	106.7	103.55	102.03	101.56	103.62	106.25	103.24	102.7	103.32	106.09	106.65	107.07	104.35	104.68	106.37	106.05	105.54	102.99	102.06	106.18	106.47
108.55	108.24	109.81	108.2	110.54	108.59	109.82	111.33	111.64	110.62	112.51	111.35	109.5	109.78	110	110.36	108.24	112.59	110.34	107.01	112.06	107.76	108.1	110.08	109.71	112.3	108.15	110.41	110.58	110.54	107.96	110.77	108.49	111.91	107.97	107.56	110.01	110.2	108.84	108.06	107.84	107.51	111.51	107.84	109.82	108.42	108.01	109.33	110.4	109.67
107.15	108.05	106.68	107.18	106.59	105.9	106.34	107.54	106.23	107.9	104.54	108.17	105.22	106.17	103.72	108.12	109.66	106.81	103.99	104.59	106.11	106.08	105.33	104	105.37	108.02	104.82	103.41	105.42	106.29	108.17	106.2	104.26	108.34	106.22	107.15	105.8	103.21	105.86	106.7	111.17	102.85	108.79	104.4	109.21	107.08	106.12	106.41	104.31	107.25
108.68	104.52	106.85	106.67	105.97	105.07	105.23	104.28	105.15	104.48	107.67	106.45	105.51	107.74	103.34	105.42	104.96	105.7	106.5	106.2	104.8	106.05	106.59	103.24	108.13	104.23	104.95	106.28	105.81	106.71	103.86	103.57	107.37	105.38	107.14	104.65	106.21	104.64	107.33	104.48	107.59	104.19	102.27	106.66	102.94	107.36	106.45	107.6	102.03	102.72
114.11	112.82	112.75	109.91	112.59	110.46	112.68	108.2	109.66	112.71	111.31	114.11	113.09	110.54	112.99	110.69	114.43	110.52	110.22	111.67	113.19	112.15	114.82	113.68	110.94	113.04	113.54	112.75	114.11	109.46	112.54	111.19	113.98	114.84	108.78	110.27	112.56	110.59	111.02	111.95	115.36	110.8	109.54	114.75	113.32	111.23	111.89	111.48	110.54	111.32
103.78	109.79	104.04	106.45	103.42	106.01	107.22	104.64	104.43	106.82	104.91	104.23	105.02	106.77	106.41	107.59	105.9	105.48	105.34	104.02	107.38	105.85	108.19	101.39	104.6	103.35	104.59	105.17	105.52	106.33	105.4	106.25	104.08	105.6	103.05	106.58	107.29	104.77	104.59	107.41	105.49	109.17	101.93	105.18	103.13	103.86	103.27	108.16	106.47	105.88
113.91	110.94	112.34	112.23	112.83	113.67	115.12	114.15	112.07	110.87	112.08	115.21	116.6	110.79	112.93	112.92	111.33	113.95	112.96	112.93	108.75	112.67	114.43	114.23	111.42	114.24	111.03	112.09	111.76	114.26	109.65	110.54	112.63	111.9	113.78	114.24	112.93	112.05	113.04	110.41	115.73	115.14	111.93	110.97	111.75	111.99	110.94	112.11	112.18	115.35
112.06	109.39	114.85	114.92	113	111.84	112.46	114.12	111.35	111.47	111.83	115	115.37	115.52	113.64	115.63	111.87	113.79	111.19	113.71	111.18	111.41	114.01	112.72	115.57	112.53	116.25	110.42	112.67	113.46	113.43	112.2	113.31	113.73	112.35	112.71	113.71	112.27	110.54	113.48	111.67	112.05	111.05	112.18	114.01	108.95	110.73	110.85	113.14	114.03
106.8	106.25	105.52	107.06	106.83	104.47	104.21	103.43	108.05	104.08	105.52	107.64	106.69	105.48	107.04	104.13	106.37	102.79	105.06	103.58	106.59	104.17	106.32	107.37	105.52	107.59	103.98	105.55	106.87	105.03	103.45	104.65	102.9	104.47	104.61	105.47	105.58	106.24	104.13	106.18	103.17	99.449	103.84	105.37	105.43	106.41	107.13	107.14	105.92	110.33
107.81	108.11	104.66	107.19	103.96	106.27	105.15	106	107.02	105.57	106.16	106.09	106.7	106.54	104.82	102.68	106.74	107.14	104.54	104.72	108.12	102.66	109.59	108.33	104.29	105.05	106.36	105.24	108.34	106.3	106.74	105.68	106.53	102.47	105.4	106.7	104.49	102.26	105.38	106.29	106.5	107.69	105.8	104.95	106.05	105.07	105.76	108.03	106.42	107.06
112.51	113	113.17	110.92	113.01	112.76	111.88	111.77	111.58	114.32	111.74	110.33	112.6	109.16	113.68	113.92	112.73	112.26	112.92	114.57	111.53	112.75	112.88	110.15	111.36	112.85	112.04	113.66	114.97	114.13	115.14	114.16	114.08	113.38	110.73	113.07	112.41	113.92	112.12	110.73	111.59	113.7	112.53	113.03	112	112.85	115.62	111.26	111.63	111.69
103.33	109.41	107.61	102.9	106.59	108.21	102.77	103.66	105.57	107.12	110.14	109.52	108.64	106.48	110.13	106.04	107.13	107.44	104.4	108.15	107.12	107.09	105.88	106.21	107.13	101.82	103.83	106.36	106.07	108.16	107.36	106.41	105.95	105.77	108.58	106.5	106.86	109.74	106.68	105.7	108.21	105.56	108.2	108.13	104.88	108.18	105.78	108.45	104.7	108.12
100.38	99.116	99.628	101.86	97.606	99.487	99.465	98.567	97.112	100.84	101.02	100.01	99.159	101.47	100.19	98.686	100.36	99.632	99.936	99.96	100.75	98.582	100.57	99.907	99.687	99.347	95.499	99.161	98.366	101.68	101.27	99.682	99.706	97.908	99.582	100.65	101.22	100.85	103.75	99.928	100.39	98.829	99.49	100.02	103.08	101.92	101.54	96.824	100.05	97.488
108.35	105.42	105.92	107.5	107.69	107.65	106.41	104.45	101.55	108.08	105.19	105.68	104.68	108.65	105.31	104.65	104.19	105.88	107.22	102.94	104.07	106.33	105.83	105.96	105.12	109.04	108.44	106.27	108.09	103.77	106.95	103.08	107.61	105.91	106.04	101.53	104.81	106.49	107.85	105.22	106.38	107.1	101.91	103.98	108.2	107.23	104.02	108.71	105	99.99
119.4	115.44	115.53	113.38	115.11	120.57	114.81	115.15	116.26	117	117.05	119.34	116.13	120.22	117.17	114.33	116.72	117.62	117.77	116.09	114.3	116.67	115.53	117.09	115.75	117.42	113.26	116.68	116.96	115.84	113.66	119.8	115.7	118.6	116.6	113.35	115.3	115.72	118.53	116.33	117.33	116.06	115.36	114.49	117	116.46	116.07	115.98	117.98	115.14
100.49	98.564	101.52	98.078	99.048	95.905	97.144	101.37	101.49	98.975	99.677	100.25	97.277	100.01	102.31	99.849	97.745	97.368	99.892	99.228	102.1	96.585	99.226	103.44	100.52	100.03	101.36	100.05	99.587	100.99	101.2	101.38	102.18	101.73	99.748	99.384	100.98	100.15	100.09	101.89	98.585	98.808	98.957	98.959	98.987	100.28	103.24	95.214	100.49	99.399
105.5	103.35	103.43	104.79	103.34	104.37	107.26	103.81	103.43	104.94	105.02	102.07	100.33	106.32	102.35	106.42	105.23	103.38	104.2	104.79	105.21	104.85	103.13	105.82	107.09	103.54	106.15	104.46	103.78	105.15	100.53	106.66	108.14	105.63	103.97	106.3	102.35	104.55	103.58	105.11	104.39	104	105.38	104.32	106.15	105.25	103.83	105.19	105.22	104.7
113.47	109.23	111.67	109.01	111.82	112.56	112.29	110.53	107.94	111.02	109.88	112.07	113.52	109.17	113	109.84	106.91	109.7	110.14	112.99	111.67	115.84	111.62	107.77	112.49	111.8	111.87	110.89	113.58	112.9	114.51	112.71	110.64	108.76	113.77	112.96	117.02	114.23	110.96	111.64	111.43	113.05	112.52	112.39	111.09	110.77	114.73	113.71	110.39	111.89
109.32	103.79	105.81	106.01	106.26	107.48	106.13	106.86	107.79	106.31	106.61	108.22	105.8	107.77	106.11	105.42	106.23	109.62	108.98	107.1	105.28	107.54	108.11	106.31	108.69	106.01	107.94	106.31	107.47	108.04	106.35	108.88	104.51	105.49	104.65	109.53	104.73	107.33	106.68	107.8	109.11	105.14	106.43	108.86	105.47	108.3	107.99	107.59	106.48	109.57
105.83	109.24	108.85	106.94	105.53	103.3	106.03	107.56	106.68	106.98	105.87	106.26	107.76	108.45	108.49	105.99	107.01	104.59	102.97	108.64	103.83	104.43	104.7	107.67	107.61	102.55	103.89	103.87	102.35	105.73	105.29	106.05	104.04	107.71	106.78	105.7	105.67	107.36	103.96	104.8	105.13	106.75	103.42	104.41	106.34	109.32	104.18	106.2	104.03	106.64
109.03	111.3	113	111.58	111	110.68	108.69	113.48	113.68	112.38	113.52	113.64	114.2	112.43	112.8	113.66	113.61	113.23	111.71	115.37	113.54	111.44	110.07	111.98	116.22	114.96	112.24	112.2	112.9	114.12	110.52	115.97	112.28	113.43	112.75	111.49	112.23	115.83	110.36	112.94	111.39	112.96	112.85	112.39	111.76	112.12	115.46	111.26	111.23	110.88
98.937	96.475	100.85	95.202	99.511	97.924	98.839	103.56	100.52	99.3	100.45	101	98.033	96.286	101.73	98.912	96.76	96.515	101.11	97.179	96.412	98.434	102.05	101.72	99.916	101.12	98.302	99.335	97.846	100.06	100.23	99.795	102.5	99.75	103.46	100.05	101.28	99.757	100.67	103.1	99.649	99.091	98.048	99.353	99.703	98.969	98.417	100.41	98.8	98.273
108.2	104.42	104.41	105.55	107.52	107.06	107.21	106.54	105.14	107.24	104.67	103.81	106.55	109.3	103.19	107.32	108.2	106.96	107.26	110.72	107.61	106.98	106.21	107.77	105.43	106.75	107.57	105.58	106.08	107.84	106.77	108.26	104.77	105.72	106.16	109.45	106.79	104.97	105.2	107.38	105.72	104.42	102.69	106.58	105.31	105.35	104.08	106.07	105.02	103.58
114.27	108.22	112.8	111.6	112.13	110.98	107.89	115.59	112.23	110.81	113.52	112.47	110.32	110.55	115.46	109.58	109.91	113.33	113.1	110.94	112.06	113.28	116.04	111.01	111.8	110.9	111.78	111.12	108.12	114.43	110.98	115.03	112.34	111.11	112.29	113.03	111.15	110.69	114.73	113.39	113.31	115.3	112.6	112.39	112.74	111.52	112.12	112.63	110.27	112.27
116.44	117.61	117.03	119.87	116.88	116.57	117.06	115.95	114.97	115.76	120.84	114.96	118.46	113.88	117.65	111.35	115.6	115.5	115.8	113.42	114.87	115.05	115.1	117.57	113.12	116.11	117.07	116.3	112.23	118.79	119.91	116.1	118.17	115.02	117.34	118.26	115.29	117.1	114.82	117.27	117.28	117.95	118.11	116.77	118.46	116.24	115.8	115.95	116.74	116.09
104.5	106.75	104.66	107.92	104.34	106.32	107.53	107.28	106.26	108.61	106.26	105.6	107.68	106.65	107.61	101.93	104.41	106.4	107.8	107.16	106.1	102.01	109.96	109.3	107.24	106.89	107.17	106.86	106.65	106.54	104.8	106.31	108.55	104.02	107.15	106.31	106.38	106.95	106.17	106.4	106.92	107.68	107.39	107.53	104.28	109.64	110.3	105.77	104.74	106.17
100.53	104.33	101.09	99.411	100.8	97.853	97.251	101.83	101.72	103.8	103.37	100.7	101.07	100.2	100.87	98.632	101.41	102.97	100.03	100.77	100.08	102.74	102.55	102.23	100.02	101.59	103.02	102.83	100.18	98.06	102.33	100.09	99.203	101.09	100.9	101.93	100.5	100.62	100.84	101.06	102.36	100.55	101.56	101.59	100.36	101.93	98.561	101.92	98.684	101.19
110.4	112.27	111.5	113.62	112.53	109.3	112.93	111.98	110.91	112.83	113.99	112.65	111.67	112.13	113.44	112.48	111.01	112.55	111.12	113.67	111.6	111.41	112.54	113.26	115.68	111.97	110.42	111.73	111.33	111.9	111.39	110.18	112.79	109.21	111.53	113.23	111.44	108.74	112.73	113.81	110.24	111.97	111.93	116.25	111.59	110.9	114.31	110.98	112.99	114.91
109.6	108.73	111.64	111.84	113.38	109.76	108.92	113.34	111.05	113.61	111.81	105.05	112.23	110.88	112.15	108.98	112.45	110.63	110.52	109.27	111.99	108.8	109.95	112.87	112.92	109.1	110.22	110.93	112.02	111.64	112.06	110.83	109.48	110.9	110.36	110.99	108.1	112.78	108.82	111.86	109.83	109.79	112.31	112.14	111.97	111.58	112.84	106.92	110.67	109.13
101.25	99.602	101.13	100.88	102.54	100.53	101.12	98.428	98.664	100.72	101.8	103.6	99.66	103.61	102.57	98.484	99.148	97.466	101.6	99.405	106.57	100.68	101.57	98.758	98.364	100.61	101.36	102.09	99.892	99.43	100.01	103.2	97.746	96.494	101.27	100.56	100.78	100.98	98.629	102.93	100.06	100.08	101.34	100.13	99.464	99.93	100.76	99.552	99.01	102.63
107.12	103.88	105.72	106.47	110.06	105.76	104.94	103.01	102.87	107.18	108.77	103.29	107.57	106.03	109.41	106.04	107.11	108.8	106.85	106.53	106.64	104.87	104.95	104.34	108.77	109.28	104.85	107.78	106.21	107.74	102.84	102.88	106.79	110.79	104.67	106.95	107.05	102.76	108.83	107.57	107.29	103.75	106.67	105.75	105.55	108.5	103.66	105.29	108.77	106.33
102.63	108.47	104.99	105.5	105.48	107.12	103.13	107.61	105.5	101.44	104.33	108.89	104.24	104.2	103.67	106.74	105.81	106.98	108.27	105.61	106.01	104.95	106.45	105.23	106.73	107.39	105.54	104.06	106.69	103.87	103.49	106.23	104.86	106.1	106.1	108.32	101.83	106.85	105.56	108.31	105.15	105.51	104.76	105.14	105.71	106.16	108.54	104.6	105.54	105.38
103.88	105.15	106.13	103.78	103.15	106.47	104.96	105.96	101.54	105.12	105.27	105.93	102.92	106.61	106.48	106.1	103.2	102.84	107.24	105.82	107.98	106.46	109.91	106.68	107.4	106.3	105.11	104.71	105.28	103.08	106.2	105.28	103.84	103.08	101.47	104.81	103.3	102.35	104.08	103.84	102.48	104.78	103.48	103.52	101.53	103.66	106.73	104.19	106.48	104.59
99.339	99.01	101.58	101.15	103.88	102.25	100.97	99.98	99.151	103.45	98.828	103.58	102.82	103.36	99.602	99.445	97.827	101.38	101.27	102.81	100.07	100.06	100.37	101.08	102.09	97.86	100.64	96.544	100.25	98.183	100.35	102.55	97.432	99.922	100.01	100.14	98.412	99.999	101.53	99.032	99.864	99.276	98.279	99.048	99.907	100.32	99.806	99.455	98.186	101.02
106.61	108.55	106.52	105.97	104.54	106.02	108.16	105.65	105.83	103.58	106.13	106.06	104.73	104.33	108.07	104.31	105.37	106.47	108.73	107.99	105.76	108.43	105.42	108.06	109.09	108.3	108.83	104.37	104.6	104.35	105.58	107.18	106.86	106.96	101.19	105.64	105.11	107.66	107.46	107.29	105.96	106.22	105.39	105.13	107.76	107.76	108.89	105.79	106.55	105.14
112.52	108.65	110.49	111.79	115.94	108.74	112.57	109.82	111.27	112.06	112.74	109.73	112.33	111.21	111.02	114.09	111.69	111.24	114.51	110.34	111.45	109.96	110.76	110.68	113.22	111.34	108.46	111.52	110.43	112.1	110.63	112	113.97	110.33	111.71	112.58	111.55	108.51	115.56	113.48	112.28	113.72	112.81	110.41	112.43	108.14	108.32	110.64	109.24	113.59
106.83	104.24	107.88	107.14	106.82	106.09	107.04	106.45	101.84	103.04	107.84	102.63	109.71	104.74	105	106.99	105.01	104.61	108.97	105.54	104.46	107.17	107.67	104.84	106.84	107.85	108.94	104.15	104.95	103.8	104.8	105.72	105.19	106.29	101.43	103.34	104.2	104.5	106.04	105.2	108.09	102.71	105.5	107.73	106.22	108.07	103.37	105.33	108.17	102.86
118.41	119.46	115.38	116.67	118.62	116.15	118.59	116.6	118.62	119.28	117.53	117.26	118.41	115.43	117.09	118.09	117.53	114.58	118.78	116.66	118.03	119.54	117.28	119.39	121.12	115.6	120.28	118.92	117.51	116.02	114.34	120.06	115.95	117.89	120.05	118.62	115.96	116.57	116.58	118.15	117.76	118.62	116.83	116.58	119.21	121.97	116.72	121.31	114.39	114.71
104.86	104.67	110.15	105.23	104.94	102.83	107.63	103.63	105.77	105.47	106.16	103.25	106.61	108.02	105.28	106.78	106.22	107.25	108.51	104.34	105.17	106.14	107.6	105.35	105.61	105.89	106.56	106.33	105.42	103.29	108.28	103.68	104.89	107.94	105.15	106.5	105.8	106.88	110.28	105.7	105.87	103.18	103.46	107.89	104.77	107.97	108.15	105.83	106.94	106.82
114.23	114.91	110.24	110.46	110.24	110.55	111.84	116.67	111.36	107.52	114.28	111.03	113.55	110.95	111.27	111.51	115.15	110.41	110.81	111.75	111.38	111.28	112.89	110.97	109.41	114.11	113.53	111.86	110.61	112.37	113.41	109.34	110.62	112.45	109.13	111.62	114.46	113.21	113.7	112.14	113.85	110.22	109.11	111.1	112.22	108.48	111.84	113.57	114.45	110.91
110.63	113	111.61	113.08	110.82	110.58	110.95	112.51	113.68	111.35	109.2	109.67	113.33	114.69	114.63	111.87	110.69	110.33	112.39	113.84	112.68	114.46	110.64	114.05	111.22	111.28	109.85	111.43	110.08	113.57	112.4	112.34	113.77	111.47	113.23	112.29	110.53	114.53	113.04	108.18	111.34	110.57	110.41	114.64	110.23	112.53	112.78	111.57	109.25	113.05
103.97	109.43	106.3	107.47	107.27	105.88	105.16	107.39	110.83	109.88	105.01	106.69	103.77	106.7	108.07	103.52	104.92	106.4	103.25	105.32	106.04	104.15	105.38	103.92	107.65	105.57	109.23	108.07	105.79	105.64	106.88	106.1	106.59	106.91	105.26	105.05	107.48	105.19	105.61	106.54	107.96	106.81	105.92	104.11	106.73	105.01	109.25	108.03	103.46	102.16
104.54	105.29	105.06	105.06	105.21	104.05	102.27	106.33	104.47	105	101.71	106.27	105.82	102.24	102.74	104.76	106.19	103.7	106.38	102.05	103.07	105.48	108.8	102.77	103.34	104.93	106.63	102.58	106.62	103.14	105.1	103.29	104.89	104.04	104.63	102.55	104.83	103.44	100.9	105.24	104.57	103.26	103.4	105.35	108.13	102.15	108.6	104.2	104.4	106.41
112.73	113.62	109.87	111.51	111.93	112.36	113.41	114.04	114.22	115.51	111.44	110.81	108.56	110.09	112.38	111.77	113.25	116.17	111.4	112.92	115.95	109.67	115.14	115.06	111.23	113.4	112.46	113.22	109.82	112.56	111.18	111.46	115.57	116.43	111.72	115.82	113.74	112.19	111.32	112.08	112.29	111.16	113.23	114.65	113.33	109.94	116.23	111.12	111.38	116.78
106.07	109.91	108.52	106.56	107.21	107.06	105.67	107.06	106.86	106.61	107.53	105.01	109.86	109.55	106.68	110.13	108.27	106.59	106.53	104.81	108.14	106.84	107.64	107.3	107.65	106.59	104.39	103.29	107.86	104.11	103.53	106.49	105.4	106.58	105.92	105.89	104.19	106.37	107.49	108.28	104.42	104.64	109.38	105.05	103.77	106.86	106.5	105.93	104.97	107.24
112.78	111.51	111.65	109.82	112.4	112.79	111.43	113.41	113.48	107.49	114.26	111.94	111.42	111.55	112.51	109.28	108.46	110.62	111.76	109.47	111.3	111.85	113.66	113.81	111.87	111.86	111.46	114.79	112.23	114.16	107.03	113.25	112.89	109.42	112.03	111.99	111.7	113.06	110.05	107.61	109.97	110.07	110.95	111.8	112.99	112.28	110.07	112.32	114.36	108.63
104.89	108.02	104.5	108.69	107.03	107.36	104.45	106.58	109.41	108.55	105.37	105.35	104.76	105.39	104.86	106.41	106.66	106.16	103.62	104.86	106.76	107.11	104	106.9	101.67	106.44	108.8	105.16	106.72	109.97	105.12	108.53	105.42	104.68	104.98	106.36	105.76	104.29	108.72	106.72	106.14	105.87	106.23	105.7	105.94	106.54	108.36	106.75	110.52	106.31
106.51	103.04	103.57	100.24	106.55	106.97	103.84	105.21	106.07	105.42	104.33	106.49	103.85	106.04	106.07	105.08	106.37	108.45	105.33	104.86	105.09	104.2	106.22	105.65	106.82	103.87	106.52	105.39	106.66	103.67	105.58	102.15	103.55	105.72	105.27	101.9	105.99	107.19	107.17	107.16	106.93	105.78	103.51	105.43	106.89	104.02	104.98	105.73	105.1	106.88
110.2	110.36	112.37	110.67	110.53	110.61	111.73	112.92	112.33	109.43	113.03	108.77	108.47	112.39	112.03	108.09	112.29	109.54	110.28	111.05	112.29	111.57	110.45	106.73	116.01	111.27	111.57	110.34	114.22	113.96	108.99	110.09	111.91	109.24	107.3	109.39	114.48	111.64	113.85	111.38	110.43	111.07	114.07	110.04	110.31	110.54	110.54	113.9	111.16	114.04
109.66	109.8	107.93	111.07	110.88	108.94	107.48	107.28	111.25	111.92	110.01	109.43	108.82	109.19	112.27	109.76	113.5	112.41	111.19	111.22	109.1	110.83	105.86	110.24	111.36	110.22	108.93	109.03	110.25	110.34	108.64	112.12	106.87	107.8	110.12	110.74	111.8	110.25	110.87	111.44	111.22	112.49	110.44	112.82	109.61	109.12	112.33	114.53	112.14	111.55
105.05	106.8	104.29	105.78	103.89	102.65	102.33	105.33	104.62	106.64	105.84	103.73	106.54	103.94	104.46	104.89	108.47	103.24	103.44	103.19	105.22	104.76	106.85	104.69	102.87	107.62	106.36	106.14	104.81	106.98	103.51	102.84	108.91	103.33	103.08	106.85	106.34	103.17	103.31	107.13	107.25	103.66	103.29	106.08	104.92	104.33	105.59	103.76	107.89	104.35
106.72	105.1	105.6	106.42	107.33	103.61	103.37	105.15	102.46	107.31	105.19	107.94	108.25	103.79	104.86	105.79	109.08	104.95	106.47	107.05	104.29	104.96	106.16	106.56	107.21	105.8	100.91	105.98	104.34	106.1	106.14	106.67	106.92	103.13	104.77	103.78	103.94	106.78	104.03	104.55	106.52	104.06	104.6	104.11	105.39	105.9	104.75	104.25	107.7	107.06
106.04	108.83	105.54	107.81	106.06	109.54	107.05	107.9	108.12	108.4	106	104.85	108.05	108.05	105.74	106.93	105	108.2	108.09	107.26	104.44	104.48	105.3	105.46	105.69	104.06	105.3	106.01	104.63	107.32	103.28	106.38	103.8	106.1	107.02	103.3	105.54	104.85	106.3	109.11	106.65	107.4	108.16	104.14	106.9	109.31	106.16	104.96	104.52	107.54
107.28	105.6	105.54	104.63	104.92	104.83	104.8	104.45	107.57	105.92	106.1	104.31	104.16	103.47	104.4	101.49	106.19	102.04	103.68	101.73	102.92	104.63	104.6	103.6	103.87	106.36	104.2	107.9	104.12	104.47	101.89	102.71	104.79	100.76	107.22	103.53	104.64	104.26	103.12	102.62	105.97	106.45	103.56	105.32	105.2	102.48	104.96	105.34	103.56	102.16
106.51	105.85	107.96	105.15	105.01	107.83	106.4	107.05	107.25	106.29	106.03	102.15	102.15	107.46	107	107.17	106.76	104.96	105.75	103.03	105.82	106.58	105.5	102.72	107.48	104.41	105.91	107.01	107.23	106.38	106.23	104.91	104.93	106.91	105.24	106.04	107.51	107.91	106	104.13	107.17	105.31	108.12	105.69	105.48	109.99	104.54	108.93	107.4	106.32
102.74	106.96	105.58	105.21	104.75	103.54	104.95	103.9	104.28	109.15	104.48	107.74	106.4	104.96	108.3	110.47	104.75	107.37	104.88	108.08	103.29	105.71	105.64	104.05	107.33	103.73	108.13	106.76	108.02	103.91	105.72	106.69	106.46	102.34	106.09	104.32	103.56	105.93	103.34	104.45	102.5	107.04	106.36	107.96	106.18	105.83	104.04	105.16	106.61	102.07
107.02	103.42	106	104.01	107.47	104.74	105.59	106.31	104.66	106.76	107.53	105.62	107.94	102.33	105.75	107.29	107.78	106	107.05	106.4	107.46	103.86	106.36	108.47	105.84	108.17	103.12	105.52	108.1	107.47	104.46	104.37	106.01	106.48	107.52	105.39	106.71	108.2	103.4	108.73	105.91	105.7	105.58	103.31	107.61	107.46	107.84	106.55	107.42	104.42
108.51	113.88	111.89	109.98	111.19	109.93	114.93	112.07	110.18	112.03	113.74	110.06	112.35	111.69	113.64	110	114.05	113.71	111.09	113.25	111.51	111.34	108.57	110.72	113.18	113.38	110.65	112.43	111.75	110.67	113.23	115.13	113.51	111.83	110.37	113.81	113.83	111.54	112.44	112.14	110.07	112.88	113.01	110.86	111.67	113.09	108.02	113.27	112.87	110.18
111.41	111.13	115.38	111.66	112.19	114.9	109.56	113.86	116.77	112.4	113.78	113.53	108	112.12	116.76	112.18	113.37	112.29	113.54	111.16	114.41	111.55	113.43	113.78	111.2	110.74	109.95	112.54	111.68	111.09	112.77	110.49	110.95	109.86	114.88	113.53	113.98	113.76	112.35	110.82	109.19	108.48	114.85	112.79	111.04	109.8	110.39	112.38	112	113.13
107.22	106.68	107.97	104.91	105.75	107.11	105.71	105.38	109.18	107	111.66	108.54	106.08	105.42	106.7	108.3	105.3	106.38	104.41	104.8	109.39	100.85	105.56	106.19	106.69	109.71	105.29	107.88	106.02	105.05	104.29	106.63	107.02	104.29	105.16	107.19	105.55	103.95	106.25	104.43	106.94	107.5	107.64	107.06	105.26	105.56	104.14	104.3	108.09	105.88
116.54	118.49	116.23	116.47	117.9	113.49	121.05	121.02	116.83	116.58	114.65	118.01	115.34	115.75	114.53	117.11	116.53	116.99	116.65	117.05	113.02	119.27	111.92	117.32	117.23	117.34	115.8	111.38	111.13	116.18	118.71	116.43	113.71	116.9	117.17	115.06	116.29	116.47	117.53	119.35	118.78	115.68	117.53	115.46	118.82	116.71	115.73	114.86	116.73	117.16
101.61	99.221	101.61	102.14	100.91	98.51	101.68	98.36	100.51	96.164	97.922	101.02	99.514	100.47	100.4	99.012	103.82	99.654	99.369	99.105	100.44	100.81	99.6	98.933	103.41	99.543	100.94	97.733	98.764	101.12	101.15	99.734	97.643	99.159	98.425	98.847	99.726	98.473	100.49	102.79	99.131	100.62	100.06	98.717	102.24	100.82	99.161	101.24	100.09	101.64
98.49	97.145	99.857	100.34	100.53	100.31	100.28	97.452	98.89	99.139	98.218	98.828	98.262	97.432	99.19	97.816	100.28	100.57	98.25	99.367	99.676	100.97	98.955	100.61	99.179	98.676	97.289	100.25	96.829	101.27	99.308	102.1	100.89	96.739	102.97	101.56	98.053	96.52	100.67	99.763	100.69	99.545	99.568	102.07	99.308	101.96	99.314	100.52	102.02	99.148
100.47	98.932	100.25	103.44	99.955	96.401	98.131	105.15	101.6	100.63	99.69	98.517	98.524	102.06	100.31	100.72	99.399	100.21	98.357	99.466	99.199	98.86	101.47	97.748	100.8	101.6	99.779	99.848	100.68	102.1	98.173	99.434	100.42	98.514	97.996	101.09	99.78	100.57	102.23	98.492	100.72	98.769	101	102.34	101.19	99.953	101.53	99.706	100.34	101.48
107.64	103.14	109.47	105.79	104.8	107.39	109.39	106.98	105.42	104.2	106.79	104.99	105.67	103.6	106.77	105.39	105.83	106.76	106.45	108.12	110.26	106.8	107.42	105.66	103.31	105.44	107.48	107.29	108.48	106.77	104.65	106.29	104.49	104.09	104.24	108.52	106.98	105.75	106.22	104.64	105.88	105.87	107.62	108.08	107.12	106.52	104.68	108.09	104.2	106.85
100.58	96.046	101.19	98.721	101.59	100.06	98.03	98.985	97.332	98.176	99.12	99.697	101.03	98.189	101.36	97.878	96.374	99.929	99.348	101.75	100.7	99.584	99.168	97.669	101.7	100.03	99.879	100.8	99.118	100	98.41	100.55	99.541	101.33	99.096	99.146	101.39	100.93	100.78	101.62	102.53	98.254	99.829	96.999	104.53	100.75	97.134	99.755	99.028	101.33
114.07	113.5	109.61	112.89	112.12	108.98	112.33	109.9	112.21	111.42	114.67	110.23	112.46	113.52	110.95	110.25	110.45	114.23	109.09	112.57	112.16	112.71	110.09	109.49	112.43	111.87	114.65	110.77	112.63	113.59	111.43	112.55	113.5	112.66	114.15	111.24	115.18	111.83	111.22	111.6	112.74	110.96	111.08	113.2	107.97	112.08	111.17	113.69	112.16	112.52
116.35	117.77	118.32	118.07	118.66	118.05	119.55	119.73	118.25	119.77	118.46	115.3	120.79	118.27	116.65	118.73	115.4	117.92	120.17	112.69	118.05	119.98	118.1	115.75	118.13	117.22	118.57	120.17	116.24	115.11	117.46	119.18	117.88	120.09	118.24	120.22	116.88	117.66	117.63	118.03	118.14	114.35	117.11	117.53	114.9	116.32	118.18	117.25	115.85	116.6
110.08	107.38	109.54	108.51	109.08	111.52	113.42	109.93	110.27	113.7	107.28	113.56	111.08	112.31	110.58	110.34	113.55	108.69	111.49	109.75	108.49	112.98	110.04	109.45	110.55	109.37	109.48	113.96	110.39	109.05	110.77	111.34	109.07	111.63	109.48	111.36	113.75	108.2	107.96	111.26	112.65	112.57	111.26	110.67	111.41	108.66	109.59	109.01	113.38	114.08
112.06	110.13	116.62	111.99	113.06	111.6	111.58	113.06	110.08	114.64	110.98	112.92	108.14	112.83	110.46	112.79	114.65	111.84	110.13	112.37	114.25	112.4	112.21	110.19	109.92	114.83	110.97	111.94	110.19	112.17	113.85	110.76	112	112.57	113.27	112.13	112.82	110.44	112.91	113.38	111.79	114.6	109.85	109.6	110.94	110.5	110.77	114.36	110.96	112.42
102.2	106.04	106.17	103.26	104.87	104.65	105.89	108.26	100.89	105.76	107.23	105.81	105.93	106.04	105.88	103.61	105.55	107.12	101.05	103.99	105.74	105.05	104.8	104.89	101.24	107.23	103.73	101.86	104.49	106.05	107.35	104.58	104.27	106.82	103.95	107.67	105.06	103.25	106.28	104.37	107.49	107.82	106.09	102.7	102.25	108.24	103.57	105.82	102.16	102.43
99.581	100.18	99.815	101.86	101.03	97.01	101.32	99.173	99.057	101.34	97.493	101.37	102.21	103.46	100.25	98.478	100.83	99.036	103.55	97.097	100.05	99.105	102.17	100.5	100.46	98.636	101.1	95.695	98.689	97.754	99.52	98.955	96.033	101.68	99.161	99.463	99.082	99.976	98.475	101.05	100.31	100.77	100.18	99.892	100.12	100.08	99.819	99.554	103.03	100.25
114.98	111.74	112.45	113.05	112.73	114.43	111.38	113.5	110.63	113.25	115.61	112.18	114.9	113.3	115.51	114.01	114.14	109.98	112.52	113.37	112.09	113.4	112.61	114.4	113.69	110.14	115.42	112.57	112.21	113.91	113.34	112.9	113.28	114.03	113.99	113.17	112.05	115.76	113.34	113.29	113.66	111.25	113.68	113.18	111.48	111.89	110.4	115.66	115.13	110.98
113.66	110.85	111.33	111.63	113.57	110.94	114.18	111.56	115.34	112	114.33	112.38	111.18	110.63	111.38	113.22	113.85	116.19	113.23	111.29	112.64	113.26	114.28	113.2	110.84	111.42	113.72	114.24	112.93	118.03	114.2	113.07	112.58	114.32	115.33	112.2	111.94	112.42	113.36	113.01	112.85	114.49	111.47	113.36	114.29	113.33	114.78	110.74	112.28	113
105.12	105.39	105.89	107.3	105.7	103.47	106.88	107.02	104.32	103.91	105.98	107.54	106.72	106.8	104.42	105.41	107.05	108.31	105.26	106.54	107.18	106.01	106.32	106.7	108.58	106.02	106.84	105.6	106.37	104.26	103.03	105.01	102.56	105.71	106.96	107.37	107.64	105	106.65	103.12	104.97	103.85	107.98	104.82	107.43	107.89	104.78	104.7	105.68	105.25
118.18	117.93	117.29	116.72	115.8	117.82	119.35	118.17	117.43	117.04	116.96	118.74	117.55	119.08	117.12	119.33	116.16	117.83	116.66	115.23	118.88	116.18	118.16	116.25	116.52	118.01	116.46	119.85	116.27	118.63	116.84	121.33	117.96	118.35	118.88	118.22	119.47	118.34	119.56	119.31	118.76	116.52	116.62	117.2	120.53	120.72	118.38	120.24	118.93	116.3
112.39	113.09	109.65	110.14	112.14	111.03	110.02	110.34	110.9	109.86	110.74	112.25	110.81	110.99	112.38	115.24	112.09	112.8	110.8	113.04	114.66	114.32	110.19	109.45	112.29	110.98	112.04	114.04	109.4	110.24	109.77	110.65	112.33	113.36	112.95	112.23	110.27	112.16	107.97	110.28	111.8	109.01	111.94	108.32	111.14	111.24	109.9	112	112.01	113.11
110.06	112.12	111.96	108.56	113.5	109.54	112.97	112.75	111.02	110.46	111.76	113.81	110.48	112.85	110.26	112.28	110.07	113.21	111.86	112.79	109.21	112.1	114.89	110.59	108.69	113.4	110.23	113.14	108.89	109.81	110.56	113.59	111.54	115.53	111.67	110.96	112.85	112.82	112.52	111.41	107.83	114.2	112.66	111.13	111.04	112.92	111.83	112.18	112.73	111.31
105.2	106.01	104.22	106.15	106.08	104.56	105.71	106.71	105.89	102.96	102.37	105.63	106.09	105.07	105.74	103.7	106.23	106.16	105.08	107.73	107.45	105.47	105.24	106.24	106.48	105.09	104.7	105.76	108.11	104.69	104.84	104.96	101.45	105.8	105	108.47	105.66	102.52	104.32	106.3	105.29	101.55	103.43	107.25	103.02	107.89	105.57	104.58	108.44	105.61
112.47	109.77	107.86	110.46	109.01	110.28	111.19	109.5	112.42	112.47	111.62	109.52	112.41	113.15	112.73	110.97	111	111.71	108.07	111.58	112.74	111.35	110.86	111.19	109.82	109.92	109.96	112.57	108.61	108.38	109.87	110.66	109.79	109.81	114.31	110.29	110.44	109.89	113.28	111.5	109.83	107.97	111.62	113.15	113.38	113.11	109.5	108.18	110.31	111.84
107.67	105.6	105.85	103.35	105.82	103.65	110.75	109.3	106.98	109.04	107.85	106.97	103.84	105.78	103.4	106.36	104.93	104.93	106.01	102.9	107.24	108.41	106.15	106.49	106.41	104.02	109.07	103.43	105.99	105.58	107.03	106.7	105.58	105.57	106.32	104.22	105.88	104.8	106.69	105.79	107.1	103.11	104.41	105.5	107.3	102.49	106.75	106.98	107.91	109.26
103.6	104.39	103.91	108.14	106.76	108.62	103.91	103.68	103.95	105.39	103.66	108.08	103.58	105.29	105.66	103.34	102.28	104.84	105.77	107.9	102.39	104.79	102.02	102.78	103.12	103.51	105.95	104.13	103.62	103.17	107.19	106.19	105.35	105.73	105.15	104.74	105	103.5	107.29	103.04	103.8	105.49	105.77	104.56	102.47	104.49	107.14	104.08	102.04	105.69
106.31	104.07	104.18	104.9	104.98	104.89	104.01	103.77	102.79	107.71	104.69	99.717	103.4	103.13	104.15	102.83	102.06	106.39	105.48	104.42	102.26	105.23	102.77	105.89	104.64	102.93	104.49	102.07	107.86	105.22	104.82	101.5	106.82	101.56	105.72	104.58	102.55	103.76	104.88	101.14	102.78	105.2	103.21	102.28	102.42	104.99	104.71	105.78	103.46	107.33
111.77	113.22	108.96	112.88	111.86	111.96	107.98	110.67	112.05	110.1	113.94	112.07	109.98	113	109.99	112.98	114.11	114.05	109.86	111.9	112.6	113.91	111.43	111.52	111.18	108.36	110.57	110.56	110.26	113.27	114.69	113.71	114.18	111.75	109.59	111.04	114.29	114.62	109.71	113.76	111.6	113.48	111.02	111.36	110.8	112.22	113.55	109.22	112.87	110.34
109.62	110.11	108.83	108.9	111.13	108.05	110.15	110.25	112.08	110.41	108.9	113.03	113.31	109.22	110.71	109.86	111.79	110.26	109.58	108.39	111.41	111.68	110.65	111.48	112.89	111.96	111.09	109.17	114.92	112	107.71	109.24	111.45	109.94	112.44	113.63	113.54	109.47	112	110.27	115.89	110.04	110.44	114.78	112.36	113.07	112.69	110.73	110.25	111.17
105.35	105.61	102.89	105.96	107.78	107.09	105.27	108.3	102.63	106.15	103.73	104.1	105.87	102.29	103.62	107.21	105.7	101.61	104.91	102.98	101.57	103.8	105.51	105.02	105.3	104.03	109.59	105.35	102.68	104.45	104.2	107	105.13	105.59	102.23	104.48	106.1	106.04	104.15	103.97	107.37	103.35	106.58	106.16	105.4	108.6	105.27	107.43	103.15	105.37
106.15	103.3	104.22	109.08	104.86	106.98	103.19	111.13	106	107.59	103.92	105.3	106.13	108.07	104.83	109.42	106.88	106.48	104.04	106.64	108.38	106.23	105.72	105.32	107.15	104.02	105.06	104.85	104.34	104.91	104.48	107.52	109.42	104.8	105.07	107	104.86	104.74	108.58	106.5	105.36	106.78	107	103.81	103.71	107.63	107.42	103.44	105.1	105.95
113.46	109.65	112.17	112.92	111.76	111.84	111.71	113.96	113.76	113.32	114.05	111.27	108.92	112.78	111.61	112.9	111.3	114.53	111.42	113.1	109.61	110.56	111.47	111.3	110.95	110.89	111.69	113.35	111.42	109.54	112.28	111.85	112.55	111.51	113.01	113.78	109.38	111.24	111.78	113.86	109.84	110.94	111.8	111.19	113.14	112.69	114.73	111.33	111.11	110.72
101.31	105.4	104.92	106.8	104.64	109.61	104.51	108.89	104.07	104.52	103.1	104.09	106.21	103.46	107.7	103.93	108.79	106.86	108.19	103.59	105.48	102.91	106.06	105.72	106.84	105.26	108.28	105.68	103.63	106.02	109.56	107.41	105.69	106.36	107.61	105.49	102.28	103.39	103.53	108.24	105.57	105.26	105.75	103.16	109.04	102.96	104.3	105.64	107.19	106.6
108.87	110.99	104.21	110.92	110.6	110.13	111.62	106.02	109.6	111.71	109.4	112.7	108.83	109.96	110.27	112.25	109.24	109.26	109.23	109.82	108.55	108.21	109.15	110.61	108.81	110.39	109.06	109.91	106.82	108.95	107.9	109.46	110.08	109.07	111.98	109.39	108.31	108.14	110.25	112.3	110.5	106.7	109.86	110.69	110.03	108.99	114.1	109.89	110.27	112.85
111.7	110.94	112.88	113.97	111.75	113.81	109.6	112.1	111.98	113.04	110.86	113.18	111.97	109.54	111.97	114.1	114.48	113.46	110.81	112.12	113.93	111.42	113.84	113.5	114.96	111.07	107.55	112.9	109.55	111.4	114.6	110.35	111.01	111.69	112.13	113.76	109.93	108.99	108.08	109.32	110.64	114.37	110.55	111.04	110.67	111.25	111.1	110.33	110.52	112.17
107.88	106.76	106.12	106.46	106.76	105.53	107.79	107.54	103.94	108.46	107.08	105.46	106.36	108.12	107.25	108.61	102.51	109.12	106.32	109.23	105.7	108.73	108.53	105.34	105.92	104.57	106.17	107.23	106.41	108.31	104.67	106.68	109.97	105.25	105.14	107.47	104.69	104.89	106.02	105.43	104.53	106.57	108.35	106.42	105.63	108.39	106.46	105.1	109.03	108.71
113.6	112.81	110.9	112.4	114.06	111.22	113.57	111.84	116.2	110.33	111.98	112.43	111.45	109.46	111.41	111.12	112.76	110.03	109.15	111.29	110.55	112.95	112.48	111.76	111.89	113.8	111.2	110.43	111.02	112.08	112.69	112.68	108.02	113.19	111.37	115.05	112.89	114.42	112.06	111.27	110.91	110.71	111.83	112.72	111.77	113.77	113.37	110.18	109.25	111.59
112.46	113.92	113.33	110.8	113.08	111.73	113.8	111.33	111.19	111.61	114.67	112.76	112.3	111.39	111.35	110.96	110.57	113.74	109.24	114.59	112.47	110.73	109.51	113.34	113.95	112.22	111.86	110.3	113.01	109.88	112.02	113.57	112.48	111.64	108.73	109.72	113.05	113.58	112.06	113.71	114.19	114.42	111.02	112.85	113.52	114.38	111.96	111.19	113.38	110.04
111.91	106.64	111.67	111.89	108.87	106.92	108.23	111.54	107.38	108.84	108.94	111	108.66	109	110.12	108.98	109.96	112.02	111.68	111.74	112.28	111.21	106.84	110.47	111.94	111.92	108.71	110.98	110.01	113.56	112.46	110.8	106.74	110.06	110.01	107.8	110.9	109.65	112.45	111.32	112.56	108.9	106.03	109.89	111.35	110.54	109.16	110.48	115.05	107.88
102.23	99.445	100.73	101.74	99.754	99.526	101.13	97.783	99.75	97.936	100.57	100.38	99.234	103.47	100.4	100.23	99.126	99.651	99.619	98.974	101.01	103.03	98.609	103.21	97.601	96.856	100.44	100.79	98.731	99.178	98.04	100.24	99.754	98.068	97.765	100.18	101.77	101.29	99.747	97.99	96.695	100.12	102.38	100.4	98.073	101.39	99.703	99.886	100.72	104.58
96.713	102.68	97.794	99.371	102.21	101.95	100.81	106.13	101.33	100.29	97.729	101.5	102.53	101.47	100.98	101.77	99.999	101.54	100.81	101.13	99.009	103.75	102.85	100.23	102.47	101.03	101.28	102.44	99.944	102.49	100	101.13	98.518	100.14	100.38	98.015	101.87	102.21	102.8	100.08	98.717	103.89	102.91	101.99	102	102.61	96.582	99.277	106.85	100.6
106.55	103.51	108.86	101.44	104.93	102.21	102.95	105.23	106.41	105.12	106.61	104.19	107.11	104.15	105.48	104.77	103.65	104.94	103.38	103.43	104.42	103.96	105.74	104.27	107.63	106.8	106.41	104.45	104.06	106.8	103.43	105.16	104.35	103.81	102.11	107.6	107.77	104.48	105.32	106.8	105.16	106.4	103.73	104.65	106.54	106.47	106.09	106.63	106.64	104.21
114.18	113.6	110.61	111.49	108.05	111.19	113.82	111.21	113.76	111.22	113.6	114.06	112.91	109.92	113.27	111.06	110.86	113.83	114.41	116.34	113.21	113.86	110.86	112.55	113.83	114.3	112.36	112.96	110.82	114.01	115.64	112.34	113.29	110.61	113.16	114.79	113.52	109.85	114.4	114.39	110.13	114.76	109.99	115.08	112.65	112.27	111.61	113.9	114.91	113.88
106.53	106.85	104.24	106.21	105.72	104.32	106.47	106.71	107.13	105.33	106.45	105.35	104.23	104.8	104.79	107.11	106.7	104.46	106.12	108.97	103.89	106.13	105.68	107.35	103.95	102.32	107.29	106.87	101.98	105.61	103.79	104.36	105.71	103.83	106.33	106.62	109.83	105.09	106.16	103.55	102.86	100.86	105.26	104.47	106.56	106.82	105.32	108.34	107.24	105.65
103.99	104.08	101.42	101.45	106.44	102.85	108.4	103.88	104.74	106.42	102.88	104.39	103.07	103.1	103.83	103.72	104.68	107.15	106.14	103.77	104.3	105.82	104.93	105.75	102.43	103.4	106.13	106.3	104.84	100.21	106.21	101.05	106.99	104.09	103.53	102.56	104.11	103.2	105.88	107.2	105.04	103.97	101.91	105.89	102.57	108.32	109.62	104.29	103.86	101.93
114.09	110.91	112.84	106.97	107.64	109.97	111.38	110.37	110.84	110.13	113.27	109.47	113.55	113.74	112.2	108.94	111.63	110.03	112.19	109.6	112.87	111.82	109.81	112.38	111.6	108.05	109.9	110.11	110.63	107.72	109.84	110.26	111.29	110.24	112.23	110.98	107.85	112.41	108.64	112.06	112.3	112.74	113.43	111.02	110.75	108.14	111.02	111.91	112.29	112.79
105.16	104.32	107.84	104.23	104.58	103.03	106.83	101.04	106.54	102.74	102.55	104.73	105.09	105.4	104.89	103.12	104.99	103.92	104.41	104.48	105.87	103.66	104.41	102.36	105.03	103.11	107.15	104.83	102.24	102.78	106.1	104.39	105.27	105.3	102.14	101.57	104.07	107.31	104.53	106.1	105.76	105.54	105.72	103.07	107.75	104.35	104.92	102.47	105.35	105.15
112.14	108.42	110.11	106.83	112.16	110.11	109.56	110.24	112.27	108.05	108.8	108.81	109.83	107.87	108.78	110.32	108.32	109.43	112.94	111.54	111.9	110.11	107.64	111.2	112.3	109.11	109.62	107.75	109.55	111.47	111.56	112.95	108.06	110.42	108.85	109.93	108.91	109.97	110.37	110.15	113.77	106.54	110.84	109.04	111.38	109.05	111.65	110.92	110.56	110.15
104.1	104.76	105.38	104.06	104.64	104.05	106.62	106.38	102.67	106.34	103.53	102.86	105.87	104.84	104.82	105.53	107.07	105.44	106.1	104.04	107.01	107.2	102.3	102.29	104.02	107.79	104.38	105.74	106.26	103.84	104.73	108.49	102.84	106.74	104.63	103.55	104.59	104.65	104.99	104.99	107.12	106.61	109.1	104.98	105.86	104.75	105.9	106.87	105.19	104.37
104.54	108.71	109.22	105.62	105.07	104.06	103.72	107.59	105.91	109.4	104.26	108.78	108.14	108.91	105.51	103.94	105.9	105.9	104.04	105.39	104.63	106.62	104.87	104.81	104.48	106.3	105.87	108.28	106.85	104.34	107.91	105.77	105.47	106.84	106.21	105.57	106.28	106.67	105.98	110.48	109.51	107.82	107.03	106.23	106.89	106.14	104.77	105.23	104.45	105.14
105.05	105.05	107.58	108.2	104.84	105.25	107.04	107.04	102.18	106.56	110.16	105.56	103.91	104.39	107.64	103.65	105.54	108.62	105.94	104.93	102.14	108.26	106.74	102.23	106.97	104.67	106.19	106.04	106.81	105.69	103.91	105.62	107.96	104.3	106.23	106.57	107.23	105.72	104.87	104.88	106.88	105.37	105.43	105.69	106.8	105.13	106.44	105.43	108.29	104.94
104.43	105.52	103.84	106.59	103.16	104.52	104.5	105.77	104.84	104.52	102.71	102.82	104.53	104.93	105.59	102.4	106.31	106.45	105.7	108.82	105.03	104.43	101.36	101.23	108.1	109.12	103.12	105.22	108.72	106.42	108.89	104.7	107	105.33	106.25	103.02	107.57	105.79	105.45	103	107.16	103.09	105.87	102.61	103.56	104.92	105.43	106.27	106.01	106.47
109.42	109.05	111.51	109.7	109.17	107.49	110.45	110.17	109.66	110.28	108.97	112.64	108.2	108.62	110.17	110.24	109.56	108.24	107.1	109.16	111.01	110.49	108.05	110.15	109.09	111.15	109.32	108.93	109.08	111.55	109.05	108.79	109.61	111.29	109.22	110.18	108.23	109.45	110.79	111.81	109.34	110.39	109.53	109.24	113.22	111.52	108.93	110.53	110.82	110.19
104.83	103.55	105.29	104.98	105.64	99.633	105.6	105.75	100.78	106.25	105.91	101.05	102.17	101.63	103.93	105.73	104.13	105.8	105.6	102.44	107.01	101.86	102.24	104.84	101.41	107.83	106.33	104.97	105.09	101.37	103.95	103.92	104.3	105.84	101.91	104.87	103.18	108.87	105.45	104.1	105.68	103.4	108.46	104.42	104.61	105.68	103.7	105.26	103.06	104.94
113.02	109.12	111.3	111.58	111.73	110.46	109.15	113.62	113.07	109.87	114.23	114.8	106.87	112.93	113.16	108.25	109.06	109.36	108.1	111.51	113.37	112.36	114.18	111.66	110.47	111.23	112.45	112.1	115.04	110.59	112.71	112.12	111.37	111.75	111.32	109.64	115.89	110.39	111.97	108.94	110.86	115.15	110.79	111.98	112.97	114.1	116.74	116.12	110.43	112.45
105.2	106.19	105.46	103.94	102.33	105.43	104.8	103.32	104.51	104.66	107.26	107.19	107	106.65	103.13	105.98	107.03	104.48	105.47	103.49	105.62	105.24	105.77	103.93	106.78	107.11	104.29	103.26	105.3	105.03	104.64	108.7	107.6	104.34	104.47	108.25	104.61	104.89	105.64	103.95	105.61	106.52	107.12	107.91	104.72	101.59	105.03	104.66	103.79	103.66
103.01	100.06	100.14	98.893	99.883	102.05	103.32	101.27	101.84	100.03	98.708	98.509	100.77	98.813	96.864	102.05	98.672	97.988	96.019	98.187	101.55	101.7	99.302	99.052	98.709	101.69	98.333	98.467	101.7	101.28	98.48	100.04	98.86	100.03	101.64	101.54	97.733	96.179	100.44	101.94	101.7	100.66	96.765	102.28	99.013	99.001	99.753	103.65	98.154	99.823
102.49	103.81	110.22	108.85	108.79	103.11	107.95	106.26	109.43	105.96	106.64	104.46	104.48	105.27	107.36	104.99	106.76	109.8	106.47	104.21	106.07	109.3	104.54	109.08	107.43	103.47	108.94	104.04	105.22	109.24	105.78	108.38	105.63	105.99	108.17	106.28	105.62	107.38	104.88	107.15	107.82	110.11	104.77	110.02	107.16	105.53	105.59	104.68	106.44	109.77
110.66	106.3	104.34	106.48	110.22	106.22	104.42	110.6	107.29	104.44	107.42	109.61	110.47	104.27	108.54	107.34	107.38	107.59	105.14	105.9	107.81	104.43	106.78	108.26	105.82	107.16	105.89	107.32	104.39	107.82	110.24	107.02	109.89	108.03	108.59	108.39	108.65	107.59	109.27	108.47	106	106.68	106.04	104.99	109.92	106.76	107.47	106.15	101.88	110.31
106.84	106.9	109.46	107.68	104.94	105.98	107.43	107.59	106.05	105.9	107.55	104.82	101.49	107.36	104.81	104.91	106.8	106.96	106.25	109.35	106.05	107.53	106.68	107.13	107.99	108.28	108.71	106.96	106.38	106.75	107.41	110.07	106.29	102.41	108.81	107.65	105.83	106.03	104.4	104.96	104.86	109.67	106.77	107.35	109.52	109	108.22	105.57	106.09	106.29
101.25	102.45	103.29	105.52	103.65	104.29	103.19	103.68	104.6	107.67	102.95	103.75	104.12	106.79	107.94	103	104.79	102.58	105.12	103.04	103.35	106.09	104.13	101.42	105.54	107.67	101.28	103.44	101.54	102.97	103	106.38	102.83	103.49	102.97	106.18	102.66	106.83	105.16	104.29	105.66	107.75	106.92	104.05	104.65	104.68	104.39	104.98	104.48	101.78
105.43	104.99	105.25	104.22	109.14	106.27	105.99	101.86	107.25	105.36	107.75	110.89	105.12	106.05	109.18	107.57	105.88	105.35	105.93	105.09	102.79	104.17	106.96	102.83	105.08	104.28	106.97	106.04	107.91	105.52	108.6	106.53	105.57	105.5	106.25	106.41	105.74	108.06	107.88	104.4	104.89	106.16	103.63	106.89	106.13	103.94	104.61	103.48	108.12	107.1
101.03	100.18	98.95	99.266	100.92	96.715	99.541	97.224	101.14	104.12	102.32	98.215	100.26	102.3	101.58	102.9	100.87	99.927	99.956	100.66	99.728	99.979	98.139	99.834	98.929	100.15	100.58	101.03	99.649	100.4	101.31	103.14	102.06	101.4	101.62	98.644	100.32	96.44	99.45	99.722	100.82	97.369	98.03	99.558	98.016	98.506	100.67	99.082	100.18	96.823
113.73	112.32	110.9	110.38	110.55	111.35	110.95	113.83	112.24	111.93	113.48	112.54	110.03	108.95	112	110.45	113.61	114.64	111.14	109.86	110.7	115.21	113.37	112.88	115.1	112.49	111.96	115.68	111.86	112.9	111.97	111.46	111.57	113.29	112.19	114.28	111.03	110.61	114.64	113.94	110.85	112.17	116.06	113.2	111.69	113.2	110.96	115.78	111.08	114.37
113.94	114.03	113.65	113.58	116.7	110.92	113.35	111.98	114.83	111.88	109.38	112.41	110.74	116.46	116.27	109.49	113.08	112.75	111.57	114.7	112.66	113.46	109.18	113.59	115.3	110.38	113.29	112.65	113.25	112.17	111.23	112.97	111.65	113.77	111.71	112.85	113.24	112.66	112	112.92	114.3	115.33	111.24	112.79	112.98	110.92	109.92	109.78	111.92	112.72
109.77	109.48	108.9	112.81	111.1	108.93	109.61	112.72	110.6	111.13	114.03	109.65	107.61	108.96	110.4	112.88	109.08	108.79	111.12	110.67	110.04	109.79	110.47	108.61	110.1	109.74	107.29	108.94	108.23	107.75	110.17	112.49	111.46	111.49	112.06	107.16	112.64	108.16	109.89	112.46	112.51	108.47	105.57	109.97	107.54	111	107.96	111.13	112.95	107.24
107.41	105.84	105.25	104.33	105.13	107.68	106.65	105.31	106.96	104.57	105.63	101.56	104.9	105.08	108.24	105.7	102.5	108.68	107.07	104.77	106.63	105.14	109.16	103.54	104.87	104.43	102.97	106.88	104.32	102	105.5	105.2	104.69	106.46	106.3	105.15	105.4	104.33	104.14	106.01	104.31	107.02	103.82	106.69	107.14	108.42	104.73	103.73	106.23	104.84
105.62	107.19	104.76	107.59	104.51	108.06	106.48	106.18	108.64	104.62	105.16	106.82	104.55	107.47	106.55	105.46	104.82	105.68	107.83	102.97	105.26	105.95	105.91	106.17	105.49	106.95	102.74	106.68	104.94	106.7	107.09	102.93	107.41	107.88	108.33	106.12	107.2	107.61	104.42	101.13	105.46	108.18	106.41	104.56	106.91	105.13	104.7	107.84	107.73	106.41
112.11	111.94	110.2	112.8	108.4	111.35	108.23	110.87	111.34	111.72	113.49	110.39	110.77	113.22	112.07	112.15	113.05	111.76	112.37	109.67	109.95	108.91	111.92	109.44	109.8	111.51	115.55	112.57	108.99	114.93	114.5	114.93	111.99	113.42	112.55	110.87	110.75	113.93	115.24	113.15	114.75	112.17	109.48	109.93	111.6	110.26	111.21	111.67	110.66	112.52
110.09	112.05	113.5	110.83	111.6	112.31	109.89	110.76	111.05	111.49	112.13	110.55	113	113.47	111.05	108.73	112.3	110.28	111.4	110.37	112.52	111.67	111.71	108.65	112.71	113.53	112.8	110.68	111.62	112.51	112.05	114.52	111.24	109.06	110.71	110.39	112.72	114.57	109.74	114.36	111.56	108.62	114.86	112.4	112.45	114.24	108.66	109.81	111.1	111.6
104.68	107.43	106.77	101.46	102.97	109.03	105.01	105.47	106	105.13	105.24	107.78	103.87	104.74	103.35	106.64	105.5	107.86	106.57	105.84	107.33	105.74	106.47	104.3	106.35	107.97	105.49	107.27	106.09	105.75	105.41	103.54	105.48	104.38	103.58	106.99	105.47	104.26	108.1	104.96	104.89	104.26	107.48	103.28	102.79	106.64	110.14	106.45	105.88	108.35
112.73	115.76	111.23	112.6	108.62	111.77	112.77	110.21	113.17	110.9	110.42	110.36	112.14	107.92	110.56	108.76	111.68	111.57	114.42	111.92	115.22	112.02	111.86	109.91	114.3	111.41	110.61	112.06	108.88	109.64	111.56	110.86	109.75	112.26	111.48	111.31	113.3	113.49	112.69	112.27	111.24	112.44	112.55	111.9	106.84	108.22	110.96	112.86	112.95	114.65
104.76	107.82	103.84	108.95	104.68	103.36	105.7	105.46	107.5	103.34	105.22	104.69	108.61	104.01	104.32	106.21	106.39	103.39	105.99	103.28	105.43	105.71	106.84	108.91	102.19	105.28	102.63	109.42	103.97	104.81	107.05	108.65	108.68	104.7	107.57	104.58	103.72	107.15	108.3	105.81	106.55	104.69	104.34	105.08	107.13	107.24	103.51	102.63	105.41	104.04
108	105.45	107.87	105.64	105.91	106.35	106.57	106.43	105.3	105.08	103.22	107.8	105.98	106.96	103.63	106.12	105.15	104.97	108.78	107	104.35	105.35	103.05	104.36	104.17	103.9	105.49	107.11	106.56	104.91	106.56	108.21	106.36	107.63	108.85	107.66	104.27	104.46	104.87	104.47	104.73	107.78	104.89	107.2	105.66	105.52	106.14	106.68	106.17	104.68
101.06	103.92	101.79	98.667	102.81	100.25	99.653	98.329	104.26	99.24	99.741	98.58	99.135	98.046	100.34	98.462	99.743	99.71	102.26	103.61	100.04	96.868	99.956	101.71	100.12	98.46	101.96	100.41	96.323	97.679	96.829	100.75	101.72	101.79	99.394	98.303	100.3	97.931	97.783	99.73	101.44	98.522	102.73	101.32	100.46	102.62	102.81	102.11	100.79	99.89
102.12	105.42	103.83	104.44	99.703	103.85	101.1	105.67	104.88	102.17	101.38	103.85	105.04	103.36	105.67	103.18	105.05	105.21	102.58	103.92	105.45	104.72	101.64	106.86	106.46	104.87	107.4	104.06	105.86	102.89	105.36	105.73	103.96	105.82	102.44	102.66	104.83	104.71	104.14	107.97	106.76	105.12	101.64	104.03	105.87	107.56	104.33	105.14	101.37	108.02
104.33	106.16	104.58	105.43	105.55	105.73	102.86	105.72	108.06	106.91	106.08	103.16	104.66	103.83	106.6	106.55	105.69	105.29	103.74	107.82	107.35	104.14	105.49	105.24	104.48	103.71	108.99	104.64	106.84	102.44	105.66	107.46	102.81	105.46	103.53	104.81	105.95	108.19	107.64	107.15	107.07	102.97	103.5	106.73	103.27	108.75	106.92	105.55	105.73	104.76
106.19	107.53	106.55	104.42	103.21	109.74	106.83	107.22	105.18	103.67	103.29	106.75	106.98	110.46	104.39	102.39	107.05	104.9	105.4	104.04	104.03	104.83	109.19	105.02	107.19	103.46	106.79	104.64	106.89	106.29	102.68	105.29	106.08	105.64	103.67	106.8	105.87	107.17	103.4	104.15	106.71	108.3	105.94	104.33	105.13	104.93	106.27	106.03	103.14	103.2
115.53	114.8	117.37	116.5	117.95	116.31	114.74	115.46	113.32	115.79	111.71	116.32	116.22	116.3	115.87	119.44	115.23	113.57	117.24	114.21	117.69	115.43	118.62	118.14	114.4	115	117.65	115.03	114.06	114.46	115.14	117.06	114.89	117.23	116.5	120.88	114.4	118.46	116.44	116.07	116.63	115.37	115.13	116.75	114.62	115.68	118.29	114.99	117.65	119.02
114.94	110.88	111.19	111.66	111.63	112.96	112.4	109.22	111.38	109.42	108.62	112.01	112.57	112.01	110.24	112.89	112.53	112.39	111.05	112.8	110.77	112.04	111.91	110.03	114.18	109.54	108.51	111.22	110.48	112.29	111.66	111.29	111.43	112.05	112.78	113.09	107.67	113.83	111.81	113.9	111.82	110.64	110.55	111.36	111.62	112.02	111.75	108.68	112.63	111.26
109.85	105.88	104	106.75	107.64	107.83	102.97	104.53	105.85	108.74	101.92	106.62	105.54	105.96	106.77	105.17	105.56	105.27	106.75	104.6	104.8	104.49	107.26	109.13	105.18	108.19	105.33	109.02	109.31	106.3	107.62	106.26	106.57	107.87	104.1	104.65	106.98	106.03	109.74	106.55	108.14	107.1	105.34	107.35	106.18	109.32	104.09	107.43	106.26	107.89
105.78	102.22	105.39	105.11	100.2	106.2	106.13	105.99	104.34	105.17	102.26	106.09	104.18	104.4	103.03	104.99	105.51	100.68	104.59	103.66	101.72	106.63	102.46	101.64	103.75	104.17	107.5	105.6	103.66	102.14	108.49	101.72	105.55	105.48	102.56	105.68	101.66	104.52	101.64	103.97	103.94	103.51	106.42	102.48	102.73	102.26	104.97	101.29	102.9	105.33
113.07	108.3	110.57	111.18	108.41	110.48	110.84	110.53	113.71	113.68	111.16	113.04	110.08	114.02	110.11	113.17	111.91	113.03	108.29	113.46	112.08	112.51	110.36	113.62	110.65	111.84	111.87	109.65	110.89	110.52	109.03	112.3	111.18	110.45	112.35	110.73	110.99	110.04	112.82	110.29	112.3	113.63	112.61	111.06	109.09	113.8	110.45	110.3	111.48	110.62
105.12	105.87	104.79	104.27	107.68	104.85	105.78	106.77	104	104.29	104.67	107.3	105.44	102.07	106.27	102.45	106.14	106.17	102.21	104.24	104.62	106.53	100.4	106.67	106.47	102.42	104.16	102.25	107.8	106.83	108.96	103.4	107.7	106.01	107.68	107.18	106.8	101.42	105.03	104.86	106.89	104.81	102.82	106.42	106.62	104.99	106.94	106.89	106.23	104.04
105.52	103.84	106.28	106.04	105.03	100.87	104.5	102.62	103	108.17	106.78	105.77	105.76	102.46	104.72	104.7	103.2	105.64	100.66	103.66	103.86	102.51	104.81	102.29	100.26	103.36	104.48	102.89	103.24	103.83	104.67	103.89	103.86	103.98	106.42	105.48	104.52	105	104.93	103.73	103.87	105.59	104.11	106.97	102.37	105.08	102.76	108.2	104.52	105.14
102.25	102.4	102.27	103.91	104.14	103.89	103.9	102.82	105.47	107.07	106.44	107.16	105.94	104.75	105.15	105.85	103.73	106.41	104.68	106.72	104.6	105.45	103.73	104.09	107.61	103.82	106.75	104.81	105.02	103.34	101.82	106.83	105.4	107.03	103.94	107.29	103.76	104.66	108.56	105.45	105.25	104.4	106.39	106.73	108.2	106.59	109.12	104.3	107.07	104.22
102.71	102.37	102.69	104.19	106.6	103.75	104.46	101.84	104.37	106.74	102.33	103.4	107.96	103.86	104.94	101.77	103.96	103.05	102.17	105.73	103.03	105.89	103.76	106.4	104.56	103.63	103.79	102.14	106.37	103.91	102.1	103.53	107.6	102.57	102.93	102.82	104.35	101.88	101.6	106.55	102.58	105.2	101.15	102.88	104.33	103.79	103.44	106.55	102.59	105.82
113.71	111.88	111.63	110.64	112.14	112.7	111.64	112.18	112.83	112.42	110.45	109.88	111.54	110.31	114.42	110.05	112.9	111.37	114.92	112.87	113.03	114.42	112.94	111.83	112.67	113.56	114.25	111.88	110.66	110.59	112.23	113.34	110.75	109.75	110.19	111.85	112.25	112.66	113.08	112.52	113.42	110.17	110.28	111.76	111.36	111.01	112.93	113.12	113.93	112.38
114.27	114.31	116.99	119.41	117.88	115.86	114.56	117.14	118.9	118.72	118.1	120.18	117.12	123.2	119.36	118.3	118.19	118.36	116.39	117.3	121.73	115.46	119.39	117.92	116.41	118.9	115.45	115.93	116.03	119.86	116.49	116.5	120.02	117.64	118.03	118.3	116.32	115.85	119.86	118.27	116.5	117.85	118.97	119.43	118.4	116.08	117.61	116.88	118.53	116.92
117.05	116.48	118.76	114.88	120.07	117.48	116.4	115.93	121.56	116.97	118.14	117.19	118.3	117.9	115.8	117.44	117.83	118.21	117.29	117.17	116.41	116.74	116.33	116.38	118.26	120.61	115.74	114.71	118.81	117.56	118.68	117.77	117.79	115.27	116.88	115.52	116.57	121.34	122.18	118.2	117.3	116.36	118.92	114.19	119.39	117.16	116.33	116.47	113.44	119.21
109.15	110.39	111.04	108.4	108.26	107.03	109.45	111.92	110.26	110.54	108.75	111.76	111.93	110.1	111.42	109.79	112.27	111.2	111.43	108.66	110.43	109.62	109.01	110.52	109.15	111.28	109.95	108.6	113.19	110.39	112.14	113.26	112.74	111.91	109.95	109.35	111.48	113.37	112.62	110.49	112.78	110.45	110.86	112.83	111.97	109.15	111.21	109.41	109.5	112.41
108.06	108.08	104.44	106.82	105.44	106.97	105.26	105.8	104.37	105.1	105.9	105.41	105.35	104.19	104.52	106.75	104.88	105.52	107.81	104.89	105.51	106.98	103.61	108.14	106.83	102.55	109.2	106.52	108.72	104.38	105.46	103.55	107.04	105.72	105.28	103.38	107.76	104.75	106.8	104.52	106.98	104.9	105.81	103.92	105.64	104.3	107.35	107.83	103.05	107.44
113.33	110.44	111.16	109.25	114.97	111.75	112.27	108.91	112.63	110.26	110.95	109.74	111.35	111.03	112.01	111.06	109.98	112.08	110.92	111.09	109.63	111.94	110.79	113.06	110.53	112.4	109.68	111.11	113.41	109.61	106.31	112.35	113.65	113.32	109.17	113.77	110.74	113.11	111.64	114.56	110.38	114.66	112.74	111.53	109.85	113.59	112.02	113.56	112.86	109.6
107.3	112.8	111.57	110.59	111.87	111.51	112.7	112.93	112.74	110.98	111.97	108.87	109.94	109.95	110.44	109.5	109	110.36	111.6	109.5	111.31	109.41	105.65	108.52	108.69	109.77	110.49	111.89	106.61	106.09	108.16	110.64	108.94	109.44	107.45	110.6	108.77	110.33	111.79	107.91	110.64	109.46	108.7	113	106.09	110.35	110.84	109.37	106.32	109.45
105.99	104.78	107.51	108.08	106.22	106.32	105.73	106.22	103.99	105.73	106.95	108	105.26	106.59	105.89	105.63	105.3	104.07	108.52	103.32	107.33	106.18	103.95	104.31	105.27	105.02	104.25	102.9	104.86	103.4	105.13	106.98	106.64	106.97	104.47	106.34	106.64	105.33	108.45	101.56	107.17	104.24	105.91	107.47	106.02	106.58	107.36	105.3	103.98	108.24
111.17	112.3	113.3	109.65	111.16	115.4	110.07	110.05	110.4	113.24	109.1	112.1	112.59	109.99	112.5	112.82	110.49	113.01	111.8	111.16	111.57	111.88	113.6	109.25	110.73	107.05	113.85	111.27	110.39	113.04	111.15	108.57	112.97	110.7	113.32	111.32	112.4	109.93	111.87	111.64	111.7	112.56	111.2	111.17	112.66	111.01	110.02	108.23	112.36	108.17
101.58	101.09	97.831	101.7	99.684	101.13	100.52	101.25	95.515	99.414	98.589	101.22	102.74	101.62	96.269	100.34	100.25	99.909	101.81	99.494	100.75	100.38	98.127	100.72	101.79	97.803	99.208	98.693	100.8	100.99	100.38	99.909	99.381	94.954	98.602	97.979	98.942	101.37	98.043	101.91	99.845	99.984	99.46	101.63	96.637	102.46	97.455	100.93	104.24	100.24
102.82	97.794	101.4	99.075	99.482	101.36	101.03	98.199	100.09	96.211	99.613	101.29	99.367	100.9	102.3	103.93	100.77	98.986	98.95	98.042	100.17	100.37	98.867	107.65	101.34	102.13	103.52	98.61	101.67	98.639	102.13	99.449	101.48	101.04	99.311	99.127	99.037	101.28	103.05	98.773	98.389	101.44	97.226	98.12	100.1	100.54	99.323	102.24	103.36	100.26
113.13	113.25	111.83	108.58	112.82	110.9	111	113.59	115.47	117.06	111.29	113.9	114.36	112.98	111.33	113.8	112.92	110.67	113.14	110.88	112.49	112.28	112.77	113.8	111.64	110.21	108.33	108.77	108.19	114.2	110.18	110.24	114.74	112.17	111.95	114.61	113.58	113.71	111.98	112.49	113.46	111.44	111.58	112.97	112.86	114.2	112.29	113.24	110.92	112.82
104.73	105.87	105.8	105.81	106.85	104.66	104.05	105.09	105.48	106.86	106.19	104.9	104.44	103.03	104.25	102.86	105.97	105.72	106.45	107.28	104.67	104.51	106.25	106.34	110.02	106.87	104.74	108.02	106.31	102.73	107.22	103.13	107.76	106.37	105.22	105.89	108.7	106.6	106.24	105.31	104.54	103.07	104.33	104.96	104.77	103.44	105.63	108.25	108.39	110.28
108.63	110.33	114.81	110.14	108.17	109.57	108.74	110.43	112.8	110.34	108.02	112.4	108.72	110.06	111.64	111.98	108.52	108.12	107.1	107.15	109.36	108.25	108.55	108	107.47	109.36	110.15	109.51	109.38	110.25	109.62	112.33	110.54	109.48	114.51	109.27	111.05	109.56	108.25	109.84	111.45	109.5	109.77	109.54	107.69	109.6	110.87	110.55	108.86	111.03
107.44	105.52	107.2	107.25	104.88	103.62	106.71	105.88	108.75	107.26	107.85	107.28	107.36	105.99	102.15	104.46	105.85	102.38	105.68	106.5	105.39	105.44	103.99	107.63	106.15	102.22	106.39	107.09	103.82	101.32	108.18	104.89	105.53	104.74	106.22	106.47	109.28	103.87	105.76	107.49	103.79	103.04	103.75	104.62	104.36	104.39	105.8	106.8	102.15	104.27
107.36	106.62	104.32	105.2	104.36	104.66	103.02	102.62	104.41	105.63	105.8	104.78	105.46	104.11	104.72	106.88	104.89	102.96	107.21	107.62	104.79	105.23	105.71	105.87	102.13	106.78	104.95	103.04	110	107.29	107.92	104.99	107	105.74	102.71	104.78	105.78	104.38	105.87	103.6	104.53	102.99	104.73	103.51	105.62	106.03	107.13	107.33	103.95	108.07
118.41	116.39	115.26	115.86	116.72	119.48	114.36	117.45	118.13	117.7	119.81	116.71	115.08	119.16	118.51	114.54	116.13	118.25	118.41	118.53	118.92	118.35	115.08	117.41	116.55	117.92	115.75	119.67	118.1	116.11	118.08	117.1	118.49	115.35	117.46	116.51	114.66	120.55	115.78	115.97	118.85	115.12	119.63	120.67	120.96	116.17	120.5	118.79	118.94	120.61
103.9	105.03	104.79	104.37	105.2	106.42	104.9	107.15	106.17	102.66	105.16	104.06	105.39	102.73	104.11	105.47	103.95	107.12	104.9	107.78	104.84	102.95	102.24	104.49	105.28	103.92	106.76	104.27	102.04	101.49	106.33	104.56	103.05	101.41	105.18	101.96	104.11	107.29	103.45	102.84	107.33	105.87	102.01	106.76	103.31	106.48	105.94	105.4	103.31	104.83
103.5	97.9	99.717	97.493	98.226	100.85	98.603	99.579	101.65	100.99	101.12	97.533	101.22	98.488	101.38	102.04	99.596	98.892	102.48	100.11	96.98	97.159	99.593	98.882	101.63	100.57	98.281	102.59	102.97	98.548	101.34	99.181	101.8	98.613	99.309	101.52	99.183	98.704	101.59	98.956	97.827	99.792	102.02	98.719	101.46	100.68	100.14	97.981	100.64	100.77
110.69	110.51	111.08	109.93	113.89	109.7	111.18	106.46	107.44	114.97	112.14	109.3	111.93	110.86	111.03	114.78	112.22	111.07	111.18	112.82	112.64	110.38	111.86	111.78	112.67	112.19	110.56	110.83	108.83	113.17	112.1	113.25	113.39	110.17	109.98	111.56	113.15	111.76	111.37	111.16	111.41	111.53	110.96	108.41	110.32	113.68	111.49	111.78	112.87	110.72
106.17	106.15	104.24	106.23	105.52	104.67	107.3	104.17	106.9	107.87	103.78	105.28	106.27	106.62	104.57	109.89	106.88	107.66	106.92	105.25	106.78	105.73	108.1	107.54	105.44	104.9	104.84	105.14	106.31	108.01	105.34	107.2	109.12	107.27	107.52	105.86	103.77	107.13	107.76	105.92	107.45	106.24	106.47	104.67	106.63	106.37	107.71	105.69	106.52	106.41
104.77	106.02	103.73	106.32	104.22	105.23	106.14	106.14	107.19	104.97	103.71	108.03	105.95	104.71	103.84	106.57	109.09	104.34	103.07	108.06	108.14	106.07	103.92	106.85	104.5	106.35	104.12	105.11	104.61	103.83	107.17	107.7	105.44	107.42	104.88	107.21	106.52	104.35	104.84	101.6	105.15	104.22	102.4	105.77	105.09	105.38	107.44	106.04	106.14	107.4
109.63	103.95	105.73	104.07	103.36	107.93	107.15	104.56	102.16	106.7	103.73	107.15	104.6	105.67	108.81	106.75	107.62	105.03	106.98	104.56	105.73	104.99	103.03	104.53	104.91	106.15	106.37	108.99	105.01	105.97	108.04	107.75	107.87	102.12	107.56	104.59	105.65	106.82	105.55	107.01	107.04	105.37	106.55	107.25	105.1	108.35	104.22	103.96	108.66	106.3
108.15	105.22	106.14	104.16	108.03	105.37	104.86	105.19	107.47	104.32	103.69	104.35	105.93	108.05	106.58	106.99	106.38	107.58	105.61	108.93	109.25	104.45	104.76	107.59	105.66	108.08	103.83	108	103.83	106.64	105.73	106.96	107.05	106.6	106.7	108.08	106.11	104.7	107	106.79	106.01	108.29	105.38	105.88	108.37	107.12	105.98	106.14	107.61	105.82
109.4	110.04	109.63	110.2	107.41	110.26	109.95	110.31	110.48	106.81	109.72	111.03	109.09	107.65	111.64	106.6	110.39	106.23	110.12	109.66	108.23	109.2	109.45	108.01	108.58	111.95	107.98	111.55	109.06	109.5	110.92	110.91	111.37	111.83	109.16	112.08	112.49	110.26	109.47	108.13	110.03	110.36	111.01	108.85	111.47	109.83	106.57	112.2	110.21	111.19
118.57	116.03	115.47	119.24	117.69	117.92	116.65	116.05	117.26	116.61	118.4	117.77	117.42	120.8	118.17	117.09	116.07	116.72	116.94	121.61	119.41	115.17	114.94	116.39	117.39	117.55	117.76	119.82	117.23	116.84	115.92	115.27	114.32	118.22	116.73	116.05	118.19	113.61	116.03	118.22	118.58	118.26	118.11	118.61	115.21	115.95	115.59	115.5	117.75	120.07
105.22	102.55	104.49	104.65	107.04	105.47	105.75	108.07	104.1	105.45	108.05	104.56	108.32	103.55	107.24	103.9	104.14	105.21	104.83	105.8	106.12	104.84	106.18	104.66	106.59	102.22	107.2	105.4	108.28	108.03	104.59	107.39	104.9	108.33	108.64	105.72	102.36	104.93	106.95	103.72	103.95	105.59	101.44	104.65	103.13	105.29	104.28	106	108.77	107.49
108.91	106.24	104.6	105.27	106.25	107.1	107.56	106.09	107.57	108.13	104.57	102.82	104.91	107.27	109.79	107.09	103.65	103.59	107.93	103.91	104.43	103.01	101.76	109.06	107.78	107.48	105.96	104.58	108.73	106.71	104.37	106.68	106.61	106.82	106.09	107.74	107.61	106.24	104.62	105.15	105.1	108.17	107.43	109	107.45	109.09	106.87	108.71	106.09	110.66
106.99	108.83	101.08	105.85	104.64	106.61	105.37	105.3	104.16	106.39	106.63	103.28	104.09	106.8	104.66	108.35	108.21	103.34	107.88	105.84	106.57	106.34	106.27	107.06	105.31	104.73	105.2	104.7	107.03	101.15	106.63	107.72	103.02	106.24	105.39	104.54	104.86	105.99	108.15	105.2	103.42	105.83	102.03	107.86	105.79	106.42	106.5	103.4	104.93	106.58
105.45	106.86	105.36	107.54	104.37	105.58	104.13	104.61	106.33	106.75	105.46	104.95	107.09	101.41	101.25	107.44	102.84	104.6	108.02	108.42	105.87	104.96	107.21	104.98	108.23	108.32	104.36	103.31	106.52	107.16	107.4	104.74	104.4	104.68	103.48	103.19	108.55	105.62	108.72	101.54	105.1	106.78	105.25	107.08	107.91	107.99	106.19	105.99	105.1	105.11
106.85	108.64	104.78	109.88	103.92	107.5	105.03	107.77	106.55	104.04	105.88	106.21	105.78	106.59	107.59	108.47	104.85	107.19	105.23	108.46	105.47	108.22	109.37	104.51	103.86	105.37	103.98	106.1	108.99	105.96	105.59	104.34	106.15	106.23	105.77	106.55	106.04	107.93	107.92	106.99	107.09	109.16	108.95	101.39	108.82	107.27	106.63	107.51	103.76	107
112.08	112.97	112.91	111.43	111.76	112.96	111.27	111.98	110.76	109.75	111.68	113.97	113.53	113.44	109.58	110.42	113.57	115.93	114.25	111.11	112.5	111.32	110.65	107.06	112.24	110.88	110.13	111.52	113.97	110.48	114.93	112.01	112.93	110.21	112.43	112.85	116.07	110.19	114.84	111.91	111.02	111.4	111.05	110.58	113.34	112.05	113.66	113.14	112.13	112.27
102.51	100.81	100.8	103.13	97.692	100.47	100.57	101.66	99.853	100.93	99.912	99.588	99.672	101.21	99.172	101.34	100.96	99.702	99.702	98.94	96.42	95.595	98.553	100.03	102.68	101.39	97.981	98.549	100.9	99.838	97.008	99.096	97.381	98.34	100.26	101.12	99.458	97.412	96.058	98.155	96.847	99.409	101.33	100.03	101.84	100.47	100.04	102.13	98.474	100.3
106.84	104.01	106.13	107.98	107.62	105.87	106.74	104.6	106.38	104.45	106.47	107.06	104.75	105.27	105.25	106.32	104.96	104.73	102.98	105.5	101.91	108.57	105.73	104.12	105.81	104.33	104.08	106.04	105.45	101.85	103.94	102.47	105.73	106.29	105.46	106.82	105.43	106.83	106.56	105.05	105.92	105.82	108.34	104.1	107.77	104.01	104.79	107.2	103.01	104.06
112.26	109.48	110.3	110.63	111.34	110.77	111.39	109.65	112.94	110.76	110.83	111.22	108.55	109.25	111.33	110.61	109.5	108.86	114.7	109.42	112.42	110.43	112.12	109.26	112.42	111.13	109.61	108.76	106.15	108.97	110.77	113.07	107.98	110.51	111.57	109.04	113.8	113.54	110.78	111.36	109.29	110.91	109.97	111.15	108.94	113.41	112.15	109.51	115.51	109.23
106.75	105.03	108.31	107.68	104.43	107.93	106.61	106.56	109.09	107.5	107.34	108.18	105.18	105.93	107.27	107.7	106.66	106.41	108.94	107.91	108.83	108.52	109.26	105.99	105.37	105.82	104.04	106.07	106.7	106.55	106.47	105.19	106.38	110.28	106.38	107.84	103.56	107.13	108.13	107.05	105.21	106.17	104.02	104.47	105.04	106.27	106.93	106.99	106.47	106.38
112.58	110.3	112.17	111.95	111.96	111.12	110.28	111.02	109.68	111.09	110.92	111.76	108.49	112.14	110.96	109.84	113.09	112.98	112.04	110.93	110.14	112.72	110.07	110.95	109.46	111.69	112.67	109.61	110.2	107.38	109.63	110.02	111.51	113.75	108.23	108.67	109.57	109.33	110.49	106.76	108.61	109.16	111.76	110.41	110.93	110.86	105.78	108.42	110.46	111.3
107.08	103.29	104.81	105.81	106.74	106.69	104.06	104.7	102.69	106.74	107.71	105.11	105.16	103.07	106.88	104.08	106.08	107.61	104.27	105.22	104.81	105.52	101.71	105.39	105.7	106.76	104.83	106.32	105.23	101.85	105.88	108.14	107.65	104.44	104.65	105.74	101.8	105.8	104.33	105.08	103.33	106.54	103.5	104.2	106.44	106.86	107.65	105.5	107.17	104.85
107.12	104.87	106.89	107.9	106.65	106.17	104.66	104.82	104.48	108.2	103.08	104.49	105.81	108.95	109.32	104.88	107.69	104.2	101.72	106.77	106.54	110.2	103.73	108	108.43	108.14	103.36	103.28	106.6	107.48	108.8	105.31	104.02	107.15	104.33	106.19	105.47	105.61	105.56	106.17	105.71	105.62	104.83	105.58	103.92	105.3	107.94	103.63	106.63	109.63
97.585	101.77	96.604	98.04	99.687	101.18	99.405	101.23	97.405	100.29	96.68	98.515	97.004	100.46	97.744	101.56	100.07	100.66	102.17	99.994	98.861	97.89	98.047	97.864	100.42	102.12	97.198	98.443	99.794	102.57	98.088	98.149	98.701	98.833	99.92	98.622	102.59	96.317	97.894	103.08	99.556	101.05	97.47	100.79	100.06	99.938	98.216	100.12	98.756	99.015
106.41	107.08	109.57	107.76	108.52	107.31	102.83	108.45	105.17	104.76	108.42	105.77	108.26	108.25	106.9	106.98	108.53	105.74	107.14	109.99	107.25	110.4	107.51	107.39	107.56	107.29	107.45	106.25	107.62	107.21	108.12	106.03	106.68	105.99	105.62	106.24	107.69	106.56	109.95	108.86	108.19	109.14	107.09	105.73	105.57	109.09	104.79	107.22	105.87	107.55
109.35	105.59	105.49	106.97	104.31	106.45	105.45	106.66	104.89	102.46	106.98	104.99	107.59	105.42	105.58	107.12	105.69	105.06	105.19	106.94	107.85	106.69	107.58	103.61	104.41	104.6	102.65	104.25	105.19	104.61	104.91	105.66	104.88	107.7	106.67	106.2	105.78	106.66	108.26	103.71	107.98	104.85	102.49	108.45	107.15	102.89	105.69	105.41	108.13	105.04
98.408	99.23	97.366	98.311	96.575	98.582	98.63	98.627	99.681	98.902	99.412	100.48	98.23	102.51	100.33	100.21	100.26	98.082	102.13	99.441	98.595	102.11	102.9	98.766	99.279	102.31	97.621	101.43	100.94	100.73	102.73	98.502	99.899	101.64	100.62	102.47	100.46	99.105	101.16	98.987	100.98	100.44	98.346	100.22	101.01	100.19	100.32	100.07	100.76	98.941
102.07	99.317	98.675	97.86	102.41	101.81	99.256	99.55	99.474	102.09	101.15	100.84	99.442	100.25	101.47	98.482	100.15	99.44	100.88	100.16	98.558	98.254	100.96	102.35	102.25	103.87	100.89	99.863	99.342	100.05	98.714	101.04	100.06	100.7	100.11	103.02	98.56	101.01	98.822	98.193	102.36	101.9	100.3	98.799	100.88	100.12	97.898	98.039	101.9	100.27
107.02	107.72	106.16	105.73	106.84	106.13	106.33	105.44	105.68	105.1	104.68	107.27	107.2	106.22	107.43	106.55	107.2	104.3	106.17	105.51	106.98	104.62	107.84	106.8	104.56	106.04	105.78	109.8	109.13	105.67	104.45	104.82	108.41	104.21	103.97	107.67	106.95	107.99	104.58	107.02	105.76	106.06	105.92	107.89	109.2	107.94	102.84	107.75	106.59	102.28
104.65	106.01	103.33	103.36	104.04	103.74	104.6	106.99	107.29	103.43	109.3	104.99	108.33	107.46	103.85	105.27	103.35	105.99	106.41	104.85	103.52	105.64	104.92	105.42	106.94	105.73	103.91	103.17	103.91	103.04	107.24	107.27	106.48	105	104.22	102.46	105.19	106.46	108.67	105.71	105.51	103.81	106.3	108.78	105.13	107.52	107.49	107.14	107.55	104.47
112.71	109.63	112.45	113.65	112.29	110.64	114.82	110.66	112.38	110.57	110.18	108.94	111.57	112.24	111.18	112.17	109.46	109.32	113.32	113.72	108.7	108.9	110.4	110.56	112.11	111.03	114.2	111.52	110.51	112.11	108.65	111.36	108.61	109.43	111.42	112.74	114.01	109.35	110.47	111.8	110.66	111.33	113.25	112.06	110.37	114.43	114.12	114.31	110.77	110.24
103.49	107.05	107.43	105.14	102.38	105.58	106.71	107.53	109.59	106.6	106.78	106.19	104.57	104	105.79	105.08	108.04	106.12	106.55	107.69	106.77	105.03	105.68	107.62	106.65	109.24	106.64	103.74	104.29	102.55	104.85	107.24	105.91	108.11	104.77	106.69	103.98	102.68	104.03	105.6	106.77	103.43	107.86	103.69	102.78	104.7	102.65	102.45	105.69	104.32
107.33	105.21	105.15	104.67	105.24	106.02	106.06	105.17	105.57	105.28	107.44	104.68	102.9	105.93	105.38	106.25	103.13	107.5	105.93	104.41	106.13	106.18	106.32	105.57	108.37	106.61	103.25	106.24	105.15	105.73	104.61	104.57	103.46	105.75	108.01	103.04	105.93	110	103.46	104.58	107.11	106.79	109.41	105.09	104.35	105.41	107.39	106.4	104.75	106.5
109.66	111.17	112.99	111.13	111.65	109.26	110.05	113.27	111.94	107.75	113.95	108.65	108.95	111.58	108.71	113	112.19	111.41	109.66	112.44	110.41	110.2	111.31	109.12	109.76	107.81	111.85	109.8	111.56	113.89	112.12	109.58	113.19	109.6	113.62	110.8	110.82	109.29	112.62	110.31	110.45	115.86	106.75	110.34	110.45	110.27	108.74	109.78	112.07	111.87
113.89	113.28	112.31	111.48	114.92	108.9	112.35	106.87	110.17	116.09	111.4	111.3	110.39	110.02	113.52	109.3	114.71	112.51	110.99	113.31	109.42	111.85	112.51	114.25	113.14	110.43	113.8	111.04	109.5	111.41	116.33	113.14	107.93	114.45	110.17	113.42	111.73	113.57	110.97	109.84	111.12	110.57	110.15	113.3	111.55	111.31	111.82	115.09	111.66	112.48
106.35	104.41	106.86	103.32	104.42	109.72	105.18	104.1	106.04	104.53	104.1	103.01	102.56	104.99	104.1	107.19	105.48	105.59	105.12	104.03	104.41	105.62	104.64	104.88	105.72	105	107.01	101.47	104.55	103.75	103.27	103.86	105.38	106.13	105.06	105.53	105.22	106.86	102.48	102.28	104.9	102.6	105.3	105.97	107.27	103.87	104.06	105.53	105.18	106.2
105.67	104.58	106.47	103.84	103.8	110.37	104.69	104.86	104.75	106.55	105.79	104.32	106.23	105.36	105.28	104.78	107	107.2	106.06	106.51	105.83	111.33	105.51	106.4	104.1	105.37	106.74	107.65	105.75	104.11	106.18	105.12	104.14	107.37	107.12	105.95	104.7	104.2	105.65	107.73	106.38	105.02	108.17	108.26	106.93	108.34	106.25	106.97	103.46	104.2
105.53	107.5	104.55	103.96	104.63	105.4	101.84	103.13	103.98	104.13	105.59	106.1	103.77	104.31	104.73	105.78	106.65	104.69	102.01	104.92	105.83	105.59	106.22	104.4	104.45	102.32	109.03	103.41	105.13	105.39	105.79	105.53	102.23	107.41	103.82	104.87	104.57	104.93	104.56	106.13	104.28	104.07	105	106.74	106.33	104.01	104.8	101.4	103.46	100.67
106.65	107.45	108.58	110.18	107.58	107.49	106.19	104.91	107.42	108.89	104.87	108.28	104.57	106.56	109.82	107.25	105.75	102.79	107.34	105.04	106.03	107.74	109.44	107.89	104.93	107.02	105.39	107.07	106.4	108.08	109.69	109.15	108.74	109.93	103.85	109.13	108.63	107.27	105.79	107.99	107.98	109.81	108.25	106.95	107.25	109.78	108.01	106.12	103.67	106.26
106.69	108.39	106.59	106.63	106.01	104.63	106.35	108.33	105.28	106.99	104.55	105.72	106.37	106.81	106.1	105.9	106.52	107.51	108.55	105.17	105.14	107.43	106.66	105.31	109.19	107.85	109.27	103.33	105.17	107.47	107.24	105.08	104.24	102.31	102.76	108.33	108.09	103.99	107.53	106.25	104.91	106.83	106.59	106.47	104.21	104.47	107.74	106.47	105.47	105.35
109.46	112.24	109.02	107.69	109.47	107.01	110.04	107.72	112.79	107.69	110.51	108.81	111.16	106.06	109.23	108.19	109.4	112.26	111.43	108.91	110.04	108.87	108.34	109.52	109.38	111.3	106.7	111.86	109.52	108.13	111.33	110.92	109.74	110.61	109.8	107.65	110.78	109.34	111.19	108.66	110.97	110.68	111.75	110.46	109.39	110.14	109.5	104.8	108.84	112
119.58	117.86	118.51	117.47	115.27	117.27	119.27	117.31	119.57	119.98	116.24	116.35	120.67	117.63	114.45	118.2	117.21	116.99	115.62	115.84	115.11	120.92	117.57	117.91	118.65	118.97	117.63	115.16	118.06	115.55	117.91	115.72	118.3	120.44	117.93	116.4	117.31	120.06	117.22	118.72	118.6	119.96	117.82	118.36	118.43	116.71	118.12	117.45	118.93	112.54
107.78	108.35	107.24	106.98	106.81	105.15	105.99	106.86	109.53	106.3	105.81	108.56	105.61	108.28	104.74	107.91	106.85	109.32	103.68	105.34	101.84	108.44	105.22	106.76	107.04	105.97	107.22	105.85	105.03	104.52	103.82	107.07	103.71	108.56	110.16	105.26	107.05	108.71	105.8	103.09	106.12	106.34	108.97	104.04	108.33	106.07	106.19	105.55	105.18	108.05
105.54	107.08	104.95	107.42	106.43	104.49	104.17	105.62	102.74	104.25	102.2	104.6	106.98	104.18	107.78	106.64	105.27	106.4	106.76	106.94	107.7	107.01	102.5	103.47	103.33	104.07	105.2	103.8	105.26	103.67	105.4	105.19	103.76	104.5	105.79	106.76	107.34	107.27	103.27	102.56	104.41	108.18	103.13	106.24	107.41	107.53	105.55	106.57	105.06	106.45
110.83	112.09	114.77	111.82	111.34	112.83	114.49	110.78	111.56	111.04	109.65	111.07	110.51	111.7	112.55	110.65	112.25	113.8	111.28	114.06	111.68	112.56	115.9	111.84	110.63	112.28	112.12	111.73	108.23	111.25	115.2	111.08	107.94	114.59	113.91	110.42	115.99	113.06	113.42	110.82	112.52	110.68	109.9	113.79	111.31	111.83	114.1	112.67	116.62	111.69
110.16	111.06	110.95	111.54	114.29	112.53	114.6	113.73	112.46	111.06	117	116	108.12	112.64	112.35	110.61	112.64	111.99	111.16	113.98	111.76	116.07	111.42	110.85	114.85	112.49	110.21	112.38	112.31	112.67	112.25	112.97	113.51	113.92	110.05	110.45	110.53	111.76	112.04	113.86	117.56	112.89	112.89	110.75	111.02	111.14	116.52	114.37	113.08	111.77
111.58	113.81	106.23	113.79	112.89	107.16	112.56	113.39	110.54	110.45	111.13	110.59	110.55	111.82	111.45	112.87	112.89	109.63	111.6	114.45	112.11	114.05	111.56	112.09	110.98	112.61	113.03	114.06	111.11	112.21	111.33	110.83	111.32	109.86	111.3	111.94	109.11	113.15	113.66	110.29	112.65	111.2	111.66	115.31	115.24	111.27	111.2	113	110.66	110.86
104.46	105.58	104.95	105.93	106.25	106.83	109.74	107.41	106.83	110.12	110.21	107.67	104.1	109.91	104.52	106.18	108.63	104.71	106.25	105.17	103.03	106.09	109.87	106.24	105.33	107.84	103.67	104.02	105.19	105.11	105.96	104.24	108.84	104.49	105.76	105.18	107.57	105.67	109.3	108.87	105.34	107.25	107.86	109.39	102.6	105.73	105.79	103.89	105.74	104.97
105.73	106.08	102.98	106.25	107.69	102.77	101.81	105.34	103.85	103.2	104.72	107.62	103.89	106.75	103.66	104.3	102.85	101.97	103.98	102.1	102.27	103.75	107.44	104.81	104.11	102.32	101.6	104.12	106.13	102.22	101.33	104.28	104.88	105.76	103.65	103.55	102.68	103.03	99.762	105.22	104.59	105.48	105.05	106.78	104.2	104.52	102.26	105.56	107.31	104.47
99.457	99.973	103.12	100.74	97.206	101.36	101.73	98.934	100.81	99.621	101.05	99.71	103.5	100.44	100.45	99.403	101.4	101.37	100.91	99.571	103.54	100.63	100.14	100.79	100.14	102.21	97.879	100.22	99.681	101.4	101.41	103.45	96.772	100.85	103.74	99.46	97.444	100.24	100.14	105.13	104.65	98.246	101.87	101.46	103.38	98.522	100.65	100.8	101.23	102.64
118.24	117.2	122.34	116.82	119.31	121.22	116.28	115.67	117.89	114.74	116.08	117.98	115.39	120.41	118.28	115.62	117.47	120.29	118.06	117.53	119.91	121.53	118.88	118.6	119.88	119.14	115.9	118.34	115.23	117.55	116.87	117.71	116.66	118.54	113.91	115.96	117.5	117.13	116.71	121.9	116.74	118.66	116.76	120.29	116.19	118.49	117.07	116.03	116.71	118.27
104.23	106.47	106.75	108.82	106.59	108.22	103.56	107.03	107.84	103.73	107.16	106.58	104.35	107.63	107.32	107.43	109.23	108.66	107.61	107.7	106.7	105.45	103.43	107.24	105.59	106.69	104.64	107.62	108.39	106.97	107.01	107.16	106.94	109.32	105.21	106.68	106.94	104.53	106.07	108.53	105.99	104.25	107.8	109.64	105.62	105.83	109.21	108.99	107.16	104.86
103.87	105.74	110.79	107.94	105.71	108.74	106.8	106.58	105.7	105.01	104.89	106.24	105.46	108.62	108.32	104.94	106.88	106.26	104.88	108.89	101	106.79	105.49	102.33	102.05	106.62	105.66	104.03	105.7	105.92	106.8	107.03	103.77	105.96	104.72	104.41	105.06	105.31	101.3	103.85	106.37	103.55	105.18	104.94	106.79	108.05	107.97	104.98	107.28	107.34
99.339	103.22	100.46	98.974	100.41	100.37	100.96	100.19	103.95	100.49	98.508	98.713	98.955	103.77	100.41	100.98	101.49	99.723	101.32	100.84	99.306	98.833	98.191	100.02	101.67	101.01	100.3	99.449	100.99	99.643	102.61	100.75	101.72	102.02	100.33	100.36	100.82	103.08	100.28	101.99	100.68	100.62	100.99	101.03	98.879	100.32	102.54	99.984	102.71	102.89
100.78	98.892	102.68	98.965	99.329	100.25	101.32	103.87	101.86	100.83	99.76	100	100.18	99.979	101.89	100.13	103.69	103.36	102.18	99.147	101.23	99.397	102.12	97.993	99.75	99.076	102.58	103.94	101.03	102.04	102.66	101.4	103.25	98.736	104.43	104.51	103.32	103.71	98.165	103.43	98.641	99.267	101.93	101.51	97.743	100.53	100.92	102.13	100	103.42
105.63	107.05	105.03	107.69	104.56	104.1	105.44	107.29	104.76	104.92	105.31	105.1	106.72	104.73	105.9	104.7	103.83	104.5	103.5	105.34	103.77	106.48	106.64	106.57	106.3	106.75	106.2	107.8	107.07	104.41	104.36	104.32	107.42	105.26	106.22	103.89	105.72	107.08	105.22	106.66	104.71	104.85	105.5	103.53	106.08	104.34	109.45	104.58	105.88	108.02
112.37	110.32	111.02	111.23	114.05	111.48	110.09	106.56	112.66	112.45	113.39	110.66	110.37	108.9	110.43	110.37	111.13	111.77	111.75	109.49	109.24	111.16	111.87	111.54	113.72	108.12	110.74	109.66	110.46	112.45	111.7	113.08	109.88	108.33	112.69	111.52	110.13	112.68	110.56	107.9	111.23	111.02	111	111.4	108.6	110.55	111.95	109.25	109.6	110.48
105.26	107.73	102.65	106.81	106.83	105.02	109.52	108.45	102.48	106.46	106.08	104.65	107.33	104.26	104.6	105.76	106.63	105.33	103.28	108.41	105.33	107.65	103.47	104.96	106.13	107.26	106.53	106.44	105.9	104.39	106.36	106.38	106.19	109.25	103.98	106.19	105.05	107.67	108.3	109.02	104.94	106.78	108.36	102.31	110.49	107.36	105.89	105.48	108.08	106.2
109.98	111.86	110.08	111.87	110.49	114.4	115.82	111.57	112.67	109.11	115.7	113.38	110.64	110.56	109.71	112.4	112.95	112.14	112.04	110.04	111.5	113.52	111.39	112.77	112.95	110.59	111.15	112.23	112.23	111.24	113.75	115.88	113.59	114.44	111.49	114.18	113.84	112.82	108.8	112.66	110.37	113.33	111.54	111.35	112.31	112.53	111.46	112.32	115.53	112.86
111.68	112.83	110.27	109.05	113.52	111.63	112.81	109.87	110.94	109.71	110.15	110.42	109.64	110.39	112.53	111.98	110.13	112.1	115.76	112.67	109.58	111.59	110.2	112.4	109.08	113.42	111.43	110.22	112.57	111.99	107.66	112.88	111.4	111.41	107.71	109.22	111.67	111.42	113.45	111.83	113.23	115.88	110.9	111.3	115.16	110.8	112.17	113.19	114.3	111.72
105.84	106.35	105.48	105.41	107.44	106.42	106.92	106.97	106.79	105.08	102.39	107.28	105.51	100.32	105.12	110.54	104.24	104.69	105.68	105.83	105.47	111.02	106.53	103.91	108.37	102.01	105.19	107.7	103.28	103.64	105.89	104.33	107.56	106.97	104.5	103.47	106.24	105.32	102.82	104.4	106.42	106.32	106.02	106.21	103.48	100.94	104.52	106.62	106.13	109.26
110.45	108.5	109.42	109.68	107.98	109.95	109.56	111.54	109.41	107.34	110.9	108.87	108.99	108.68	110.6	110.11	109.08	112.54	111.39	109.62	109.77	107.64	112.12	110.08	109.99	111.33	110.58	109.55	108.97	109.32	107.59	113.14	107.83	109.45	107.21	109.57	110.85	108.85	107.75	111.45	108.97	108.53	109.49	111.09	110.82	111.89	107.51	110.27	113.1	109.31
105.73	105.29	107.29	106.25	106.33	102.39	106.04	104.49	105.74	107.04	100.94	106.57	107.65	102.11	104.99	107.95	106.92	103.38	106.16	107.7	107.11	105.61	104.66	106.23	108.45	105.66	105.17	104.74	106.48	108.15	105.18	106.59	108.09	103.5	104.45	105.2	107.83	105.16	105.37	104.58	107.21	102.89	106.22	108.34	109.43	108.46	104.7	103.26	105.38	108.02
98.362	102.46	102.19	101.77	102.48	100.11	101.58	102.46	99.465	101.42	100.04	102.29	99.429	100.31	100.79	100.79	102.16	102.74	99.39	101.5	96.85	100.09	101.81	100.06	100.65	103.06	96.326	97.75	101.67	100.48	100.03	99.811	101.23	101.93	102.38	98.803	101.8	100.01	101.24	99.826	100.63	97.853	98.547	99.99	98.141	96.393	99.544	97.203	97.818	101.17
109.71	107.72	109.22	107.04	110.18	110.08	108.47	107.76	112.82	113.02	113.42	111.71	111.22	112	109.64	110.96	108.95	114.03	112.08	112.72	112.09	111.07	111.8	112.7	113.25	110.49	112.67	110.91	111.78	111.38	108.54	110.92	111.35	111.77	109.72	110.48	112.6	111.06	107.64	111.86	111.33	110.24	112.03	112.33	110.88	113.72	111.24	111.56	112.04	111.13
108.56	105.28	107.95	109.07	106.64	104.49	105.1	103.54	103.96	104.77	103.75	107.15	107.41	108.2	105.1	105.69	106.79	107.22	106.74	108.23	103.98	105	106	109.6	102.87	104.85	100.83	107.08	105.8	104.59	107.77	105.63	105.18	103.31	106.08	102.88	107.26	108.42	104.68	105.57	105.96	103.82	105.73	106.43	104.48	106.51	102.33	105.7	104.38	109.13
99.258	98.196	102.16	99.9	105.68	97.922	97.877	101.46	100.7	103.39	102.02	99.188	98.65	96.226	103.35	103.54	100.44	100.72	102.03	103.25	104	101.86	100.69	101.82	103.27	100.62	102.2	100.52	101.58	102.58	100.77	101.69	100.04	103.5	99.114	101.91	99.581	99.827	100.73	100.22	102.12	102.24	99.971	100.61	97.585	99.395	101.06	99.403	103.56	101.79
112.42	112.82	109.37	112.23	112.33	112.97	113.27	112.09	109.61	109.77	113.25	111.18	109.76	110.39	107.64	112.91	107.4	113.26	113.53	113.08	109.73	113.51	110.44	108.99	112.21	114.35	109.73	109.46	110.54	111.1	110.01	110.45	110.33	110.7	111.41	113.25	108.54	110.04	111.29	111.42	108.46	110.45	110.77	111.66	111.87	110.56	108.9	110.34	111.52	114.25
103.98	104.49	104.11	106.06	103	104.24	104.44	102.93	105.54	105.01	104.58	108.24	103.97	104.76	107.8	107.8	103.64	103.67	107.22	103.83	104.3	106.35	104.25	105.13	106.9	103.24	103.65	103.95	108.96	104.77	104.07	104.76	104.07	108.2	102.4	104.1	103.51	103.6	102.68	104.2	102.82	105.96	103.12	105.85	104.41	106.97	106.49	103.5	104.67	103.05
113.07	108.85	109.95	111.88	110.46	112.77	110.8	111.59	114.34	111.45	114.43	111.44	111.51	111.2	111.74	108.95	111.3	113.21	109.59	110.94	114.46	113.65	113.04	110.75	112.81	113.14	110.92	111.21	109.08	109.62	111.65	111.81	114.8	110.91	113.09	111.9	108.37	112.4	114.17	109.52	113.6	114.08	117.17	113.37	113.11	110.79	107.91	110.68	111.3	110.58
107.41	106.21	103.32	104.33	103.81	103.51	103.48	104.26	103.94	103.46	106.65	105.29	107.3	103.82	102.09	106.41	107.79	104.98	104.13	106.74	106.55	104.49	107.25	106.41	104.5	104.18	107.17	106.22	105.79	106.07	102.51	104.53	105.71	103.47	109.81	104.61	105.63	102.61	104.09	102.16	101.26	106.37	104.45	104.29	103.51	105.38	107.16	106.62	105.1	107.7
106.29	107.32	104.63	107.87	106.4	100.94	105.24	108.69	106.39	107.37	103.99	107.37	105.59	108.69	104.26	107.56	104.76	106.9	107.05	107.53	107.3	104.59	107.38	108.36	106.79	104	108.8	106.7	105.82	103.5	107.29	104.22	106.5	109.31	108.64	106.92	108.6	105.84	105.15	104.45	106.38	106.8	102.75	102.88	105.8	103.91	112.04	104.57	104.17	103.72
106.82	107.96	104.5	106.07	105.15	102.86	105.16	106.96	108.12	105.52	104.78	102.97	107.12	103.05	104.94	108.48	105.75	102.71	106.46	104.89	105.64	108.7	106.16	104.55	104.86	104.43	105.89	103.82	104.08	107.09	104.25	103.1	102.91	104.28	107.73	107.57	106.12	103.49	105.47	108.2	107.28	105.72	107.35	107.53	104.05	104.67	103.27	104.31	101.68	103.37
112.51	110.41	112.38	114.43	113.39	110.16	113.18	112.32	112.44	110.17	111.04	115.41	113.09	111.25	115.08	115.75	112.55	110.07	109.87	114.83	113.88	111.26	110.13	110.99	112.91	112.47	112.06	111.67	110.3	110.23	113.1	113.06	109.53	110.19	107.65	113.24	112.09	110.4	112.25	112.3	112.98	113.86	111.24	110.57	109.71	112.21	112.92	112.61	112.62	113.44
103.47	109.29	108.09	106.2	107.27	105.67	106.15	105.94	105.5	105.01	106.13	106.9	107.51	104.39	106.43	104.33	105.09	102.46	104.09	106.83	106.84	107.31	105.64	106.42	108.5	107.07	108.82	109.37	105.49	108.39	107.48	105.92	107.21	104.91	106.28	106.27	108.16	106.5	107.32	106.37	109.02	105.13	110.31	109.21	109.87	105.06	102.95	103.53	104.51	105.45
113.92	113.02	114.94	111.89	111.74	111.11	111.65	114.83	109.13	114.31	112.56	111.25	111.01	113.15	110.87	114.39	110.63	113.83	108.51	115.58	111.63	112.97	111.36	112.54	112.77	112.6	113.32	111.28	108.92	111.19	112.34	113.37	111.91	112.78	112.29	111.14	108.75	112.13	108.84	112	108.81	114.81	112.67	112.8	113.26	111.03	113.57	114.45	112.81	111.91
118.44	115.4	117.59	119.36	113.54	118.95	114.13	116.22	116.29	116.86	118.79	118.89	115.91	116.88	116.59	119.69	119.24	119.59	115.38	117.41	119.1	116.7	118.97	119.74	118.19	115.95	117.01	115.33	115.89	119.13	120.47	116.67	118.56	117.41	113.65	117.92	118.18	117.9	117.38	118.5	117.33	116.62	116.23	115.94	115.95	118.19	116.44	116.32	115.82	118.68
111.46	111.87	109.52	109.19	109.79	107.66	109.16	110.63	111.11	105.54	109.51	110.19	112.67	112.21	108.58	108.19	110.74	114.29	111.37	113.07	108.92	109.83	108.8	109.28	109.28	113.24	114.3	109.88	107.43	110.83	112.08	111.08	112.2	109.77	109.13	113.18	111.73	111.48	111.57	107.91	113.52	111.57	109.86	111.16	110.59	108.17	110.4	112.02	108.95	112.66
106.56	106.35	106.72	109.11	104.57	106.5	105.38	104.47	106.55	109.51	105.74	104.64	105.12	105.67	107.41	104.81	105.61	105.29	105.1	103.02	104.98	108.12	107.08	108.11	106.74	105.65	106.71	107.4	102.09	108.34	105.9	105.46	107.86	106.43	107.12	105.76	108.33	103.9	109.42	104.86	104.82	104.75	104.98	106.41	107.15	105.51	107.56	107.41	104.14	106.53
96.251	101.05	99.222	101.11	99.458	99.196	100.96	100.38	101.37	98.334	98.469	101.94	100.53	99.221	98.444	99.978	99.97	96.345	100.23	99.626	102.14	99.469	97.579	101.03	100.15	101.16	99.972	100.17	97.454	101.08	96.587	99.496	98.277	99.188	97.706	99.613	99.465	100.34	97.932	101.34	96.924	99.03	100.62	100.7	99.882	98.795	95.538	98.86	98.628	99.502
114.03	114.09	112.75	111.32	108.36	110.28	109.5	109.95	109.17	113.94	109.9	111.6	113.99	110.22	109.81	110.95	109.1	111.42	112.55	110.77	109.81	110.97	108.65	114.3	111.53	113.03	109.53	111.52	113.37	112.41	111.13	112.07	114.25	111.45	109.13	111.04	108.44	111.73	108.83	111.55	109.39	110.02	112.84	111.28	113.05	113.36	111.88	112.94	109.83	109.07
99.709	99.934	99.015	98.85	99.919	101.76	102.95	102.24	96.523	99.296	102.3	97.504	100.61	98.549	98.44	98.31	99.685	98.498	100.39	99.48	100.48	100.81	102.78	103.98	98.671	98.561	101.63	101.44	98.707	98.981	98.772	98.055	99.053	98.286	98.426	97.708	103.84	98.375	97.22	99.516	100.99	100.32	100.42	100.31	103.19	100.19	102.04	100.05	96.907	98.714
108.88	111.81	109.94	108.77	111.91	112.41	112.57	110.98	112.04	112.99	110.29	111.24	113.68	114.24	112.25	111.5	111.68	113.19	110.06	110.83	110.17	109.72	113.09	112.04	111.09	111.08	110.32	108.57	110.72	113.61	111.78	112.82	110.52	109.65	112.18	111.35	109.5	108.19	111.04	108.96	109.63	111.67	112.46	110.26	106.33	109.92	111.67	111.82	112.35	110.46
105.17	107.62	106.93	107.22	108.63	106.68	103.37	104.06	104.92	103.27	106.41	105.74	107.68	107.43	106.94	109.18	107.61	107.71	103.6	105.01	109.07	103.16	104.07	105.59	108.62	103.94	106.55	103.93	104.6	105.9	109.61	109.92	106.2	106.03	107.37	103.74	104.76	105.48	108.12	105.45	108.54	105.21	108.16	103.87	105.06	104.84	108.42	105.02	102.84	106.61
103.6	105.1	103.67	106.32	107.64	106.71	108.16	107.58	104.4	108.19	105.42	106.79	106.39	102.99	106.09	102.8	107.57	105.69	108.26	107.89	104.72	107.73	103.12	105.33	109.12	107.58	105.57	106.06	103.74	105.52	107.22	104.62	106.41	107.34	103.29	105.22	107.17	106.35	105.93	105.35	102.39	103.59	107	108.29	107.78	104.52	104.52	107.92	107.86	106.7
107.62	104.98	106.57	106.58	104.01	107.7	109.42	104.36	104.84	107.13	106.44	106.64	106.66	105.21	106.84	106.98	105.27	106.56	108	107.11	108.31	106.96	107.28	105.4	105.28	105.46	101.52	107.29	104.41	103.53	108.33	104.28	109.95	107.87	104.07	103.31	105.52	106.07	107.34	105.59	105.65	108.9	105.11	104.72	109	103.44	106.67	106.8	106.13	106.55
105.65	107.02	103.54	108.51	104.58	107.82	103.56	108.85	107.39	106.77	107.82	103.95	106.26	109.39	105.54	106.83	105.01	104.48	106.46	105.31	105.71	104.54	106.48	104.59	107.21	106.01	106.23	102.89	106.19	104.95	106.34	106.87	105.62	108.25	108.06	105.04	104.55	102.64	108.09	105.99	107.23	105.83	107.79	104.87	108.48	106.09	109.42	103.94	103.76	106.13
108.29	108.32	108.11	106.06	107.19	106.32	103.68	105.47	102.44	105.69	104.18	107.45	105.08	106.85	105.37	107.09	106.35	105.52	105.7	105.58	103.13	108.02	105.16	104.44	107.03	106.09	103.57	105.78	104.09	105.84	105.34	107.95	104.53	105.83	104.05	107.56	106.74	105.99	107.54	107.32	104.57	108.12	103.96	105.65	103.34	105.65	103.37	104.29	103.79	107.82
105.73	103.87	107.64	105.16	104.83	103.89	105.36	103.13	102.7	104.97	106.71	105.69	105.77	109.61	102.58	105.87	108.63	106.49	105.17	102.81	103.31	104.71	105.68	107.28	108.16	107.03	104.6	105.95	104.37	103.46	105.46	103.54	105.02	108.78	105.05	106.55	105.41	103.91	106.79	104.91	105.17	104.11	106.98	105.32	105.77	106.98	103.82	104.95	105.58	106.45
108.33	106.53	109.63	108.72	110.23	109.24	109.12	111.52	110.02	108.22	107.91	108.88	109.99	111	108.82	109.59	111.55	109.35	108.04	109.77	108.41	108.37	108.13	110.8	111.18	106.74	110.71	113.77	107.59	110.79	108.64	107.06	109.35	111.05	107.01	109.19	109.92	107.58	108.15	110.84	112.3	109.7	109.12	108.94	108.79	108.64	110.26	111.08	109.92	109.43
105.81	105.58	106.14	104.37	105.48	104.02	105.09	104.8	105.48	103.39	106.1	106.83	107.62	106.87	106.05	110.04	105.85	103.38	105.08	102.71	106.99	108.9	106.36	104.96	106.19	103.5	108.06	107.7	106.68	103.12	105.97	104.38	105.68	106.84	105.45	103.85	104.98	104.21	104.18	107.31	107.38	103.78	104.65	107.33	102.63	106.72	103.91	105.07	103.42	106.8
112.38	105.05	108.05	105.74	106.66	104.28	108.53	106.98	108.73	108.46	103.87	106.96	104.79	107.28	108.39	106.86	105.43	110.79	107.56	102.4	103.72	107.24	105.8	104.32	104.77	104.94	108.04	105.83	107.25	107.71	106.3	104.32	105.79	105.99	108.61	109.27	107.38	104.72	105.06	105.91	104.86	106.85	104.45	103.31	107.73	102.98	107.57	109.3	101.59	105.97
105.91	105.86	105.65	104.17	102.86	103.61	105.05	104.77	107.46	105.43	104.25	99.506	101.3	101.91	107.03	100.89	105.33	103.24	104.84	103.65	106.32	102.41	104.02	103.36	103.81	104.62	104.81	103.75	106.24	102	106.72	102.61	106.44	102.24	107.06	103	104.11	103.28	106.32	100.73	104.2	103.72	104.18	103.2	107.48	106.2	104.27	102.74	101.99	107.04
105.68	105.49	107.04	107.41	105.77	104.84	106.54	105.84	104.97	103.4	106	105.71	108.42	108.82	105.46	105.58	105.59	108.1	107.79	106.73	106.31	102.99	107.14	104.49	107.06	104.59	103.48	106.38	105.42	108.59	102.42	105.69	104.58	103.37	103.54	109.29	102.9	104.42	106.31	105.39	102.7	104.26	106.84	104.23	104.94	104.93	105.84	105.3	108.57	101.33
100.69	103.92	100.74	104.61	101.34	104.48	107.99	108.17	106.92	104.14	103.47	106	103.85	101.56	104.05	107.51	107.18	103.74	102.44	106.55	104.74	103.41	103.87	105.91	107.08	106.69	105.12	103.33	108.49	103.87	105.24	102.73	101.49	105.25	105.79	104.54	103.92	105.41	105.11	105.2	108.86	104.45	105.63	105.52	105.31	105.97	103.51	105.74	106.87	105.59
99.582	98.379	101.35	100.35	102.47	101.09	99.099	102.98	100.49	101.76	102.32	99.314	100.69	97.842	99.365	100.01	100.07	102.74	101.44	99.35	99.956	99.14	98.125	98.681	98.22	100.07	100.05	99.638	97.337	96.962	101.27	100.47	100.22	101.19	97.739	99.157	102.16	101.6	97.763	102.43	101.12	98.536	98.843	97.845	100.83	99.512	98.016	99.361	101.04	97.164
106.95	108.46	105.25	104.49	104.49	107.18	106.98	105.3	110.19	106.32	106.94	106.53	103.4	103.89	107.08	107.06	110.55	105.2	104.79	108.49	106.41	105.32	104.02	105.84	103.55	107.24	105.3	109.06	107.23	108.32	105.3	106.87	105.78	105.75	108.56	105.27	107.35	106.11	103.74	101.76	105.36	103.7	104.36	107.18	108.5	106.44	108.08	105.59	106.21	108.33
106.1	105.44	107.21	105.28	104.3	106.04	105.88	106.6	106.94	107.23	107.66	104.54	103.41	108.27	104.54	103.3	103.37	104.41	107.7	104.83	104.2	105.52	106.75	105.37	105.9	107.29	102.79	104.7	107.48	107.38	103.7	109.7	106.72	105.43	107.7	106.11	101.14	107.08	106.96	104.49	107	107.43	106.21	105.22	106.88	103.55	107.48	104.14	105.72	108.73
105.77	106.21	106.76	106.27	108.38	105.22	105.97	108.5	105.12	106.92	107.28	103.39	107.27	107.75	104.64	107.78	105.16	110.4	108.68	108.34	105.82	101.68	105.35	105.01	108.6	107.68	105.98	108.74	108.21	106.81	107.7	107.32	105.48	106.23	107.91	103.85	106.63	107.65	106.64	106.45	110.29	107.08	105.97	104.61	109.1	105.1	106.18	107.51	107.12	104.74
111.14	108	109.68	107.38	110.62	109.96	112.78	113.14	109.12	105.58	106.34	111.53	107.32	109.36	108.46	108.64	112.51	109.15	111.04	107.65	107.86	110.2	108.15	109.79	110.04	108.71	110.12	107.87	109.25	108.94	107.38	110.9	109.6	110.87	108.49	109.59	107.73	108.53	111.65	109.45	111.06	108.08	108.91	105.13	112.33	107.99	113.68	111.26	107.86	106.52
102.69	101.37	100.32	100.26	102.1	99.321	100.54	100.64	100.61	103.92	97.606	100.87	99.495	98.083	102.95	101.15	103.15	102.46	98.93	100.9	101.35	99.266	102.36	98.634	101.05	97.208	100.23	98.686	102.23	102.58	102.13	104.08	98.92	102.11	98.913	100.66	99.008	101.65	101.57	102.37	102.29	97.519	101.73	100.44	101.36	99.953	101.74	98.651	101.92	103.17
103.16	101.87	102.28	109.06	104.6	105.48	107.48	106.54	105.4	107.31	103.25	103.53	107.01	106.59	102.96	102.74	104.45	103.14	104.63	105.26	104.61	105.12	104.9	104.6	104.42	104.21	105.35	103.99	107.12	107.02	101.88	106.19	104.25	104.89	102.51	104.11	105.57	102.51	105.54	102.51	103.76	102.06	105.64	105.03	103.37	101.57	102.36	104.08	100.47	102.7
103.12	107.67	105.15	105.61	103.99	103.05	104.61	103.95	103.51	102.8	106.52	106.39	104.53	102.68	108.08	105.35	104.33	108.75	108.31	108.87	104.98	104.72	106.95	105.96	102.64	105.92	106.92	105.62	105.05	106.43	108.05	106.33	103.57	104.03	101.28	106.21	106.04	103.82	103.43	103.83	106.36	105.49	103.77	106.31	108.99	103.98	103.92	107.74	105.11	104.47
104.71	105.05	104.24	101.3	106.55	105.18	105.26	104.08	104.72	103.87	103.54	106.4	104.83	101.35	104.52	102.09	103.69	105.13	108.53	103.17	104.16	103.77	103.51	102.36	101.92	102.44	105.08	100.78	104.32	104.55	104.11	105.15	102.6	105.13	102.09	107.13	102.42	102.67	102.41	104.72	104.07	104.19	103.19	102.36	105.23	104.01	104.42	105.41	105.85	105.26
106.15	104.93	106.23	104.91	108.29	107.63	106.49	106.07	105.38	104.64	105.78	105.41	106.55	105.74	104.84	104.64	105.2	106.41	105.73	105.41	103.8	105.09	103.39	104.87	103.85	108.95	104.84	105.12	105.81	102.31	104.97	103.92	107.42	104	104.77	105.74	104.46	105.33	105.01	104.61	103.72	106.68	107.93	109.18	107.17	106.58	103.87	105.34	104.11	106.2
103.3	105.39	105.73	106.07	105.76	104.41	104.74	101.02	103.38	105.47	105.69	106.57	102.58	104.21	106.12	105.63	105.64	103.22	105.91	101.68	104.39	104.98	105.93	107.72	102.73	102.68	102.3	104.56	103.59	103.94	105.6	101.09	102.75	105.26	104.89	102.04	104.13	102.12	105.8	102.59	102.91	103.26	102.69	104.4	105.1	106.19	101.63	104.27	103.78	104.01
107.71	107.36	107.14	107.11	106.14	105.73	109.46	109.31	107.45	108.06	104.13	107.18	107.26	104.79	106.5	107.1	107.93	105.16	106.15	105.13	106.85	105.61	106.85	104.92	109.68	104.51	104.14	107.17	104.11	105.25	106.81	105.98	106.5	107.09	105.08	104.27	105.34	104.75	105.74	101.22	104.62	106.08	105.21	106.75	105.83	105.2	105.01	105.84	108.13	108.3
110.66	110.8	107.69	108.81	112.97	111.25	108.48	113.17	106.72	114.1	108.78	113.43	111.65	110.15	105.81	110.76	106.16	114.17	113.29	110.99	108.49	108.91	110.36	109.59	108.44	107.56	109.28	109.34	109.12	107.22	105.54	108.97	111.69	110.43	111.42	110.05	106.15	111.72	110.46	107.16	109.9	112.79	112.84	109.8	110.12	110.92	109.13	111.59	109.43	109.26
97.817	93.88	98.159	98.891	98.188	102.14	95.944	98.534	98.24	98.794	100.45	99.749	98.002	100.72	102.93	101.27	102.07	97.79	99.492	97.79	100.72	98.617	100.93	97.061	98.005	98.394	104.08	98.553	99.404	101.74	100.04	102.92	96.986	102.89	98.386	101.32	98.713	101.16	100.26	101.31	97.836	101.54	103.27	102.97	95.445	101.23	98.155	101.16	100.08	101.02
99.294	99.599	101.1	100.11	101.39	99.145	101.95	99.568	97.189	99.73	98.834	99.177	100.17	100.3	101.4	101.57	99.197	100.1	97.185	100.7	100.01	99.083	97.886	100.87	101.8	100.29	97.312	99.364	100.26	99.334	99.905	97.498	99.209	102.92	100.96	98.064	100.31	102.96	99.921	98.613	101.71	98.611	99.52	99.11	103.1	98.419	100.48	97.718	99.7	101
109.52	107.86	111.5	110.22	111.47	108.64	108.34	113.05	110.45	109.73	111.95	108.83	110.09	110.83	111.18	111.53	110.96	110.82	109.05	110.6	108.96	110.28	111.31	113.1	110.76	108.48	112.99	112.07	111.73	111.11	110.14	108.77	107.58	112.59	107.33	110.39	111.62	108.44	110.25	111.16	111.27	110.69	111.44	110.51	110.22	109.53	107.46	110.08	108.79	110.66
113.19	118.01	120.19	114.87	117.26	116.97	115.53	116.96	116.04	117.09	116.57	115.48	120.77	117.18	117.99	118.33	117.41	116.78	115.7	116.71	115.66	115.56	119.87	117.59	116.93	118.65	117.9	116.91	115.32	118.59	116.61	116.9	117.26	114.88	118.48	118.26	116.5	117.12	120.5	123.46	118.31	117.46	117.91	115.6	115.65	118.88	115.7	116.9	117.72	114.94
114.03	110.42	107.85	113.69	111.51	111.1	111.07	111.54	109.57	110.36	110.78	111.16	111.31	109.95	110.3	108.02	111.18	111.26	109.67	107.77	112.57	110.94	110.56	110.84	112.08	108.16	112.78	108.08	112.53	109.75	114.52	108.44	110	110.05	109.87	112.19	113.3	108.22	114.71	112.31	111.25	111.43	108.96	108.48	111.34	110.82	112.04	112.08	110.38	110.59
103.66	102.08	103.19	103.1	102.77	102.2	104.03	101.05	108.79	101.04	103.16	101.98	102.19	102.99	105.64	102.08	102.95	104.04	109.34	102.54	103.37	104.42	103.56	101.28	106.66	104.75	101.91	104.71	102.88	104.9	104.6	104.66	104.42	105.23	104.05	103.9	103.27	104.54	106.05	102.47	103.05	105.8	104.42	103	103.65	102.24	102.22	108.3	104.08	107.87
112.19	111.15	112.19	111.98	109.39	113.3	115.67	111.18	110.54	109.48	110.73	110.89	114.07	111.58	110.54	108.35	111.26	110.65	111.67	109.22	109.63	110.43	106.51	109.42	112.98	109.86	109.57	110.92	112.75	113.46	111.27	112.61	113.02	112.51	111.76	107.01	112.3	109.94	111.35	114.16	112.19	111.29	111.6	109.02	108.34	109.98	111.36	110.84	111.35	112.12
104.52	104.78	104.04	102.96	104.68	103.19	102.38	103.6	102.83	101.31	105.69	104.02	103.39	103.18	103.8	104.78	102.54	105.82	105.75	102.52	105.42	102.71	108.45	104.87	103.44	104.57	102.94	104.44	102.99	102.65	106.72	105.43	103.23	102.24	104.73	104.54	105.77	104.31	106.16	106.55	109.07	103.56	105.11	102.02	100.7	104.31	103.79	103.12	107.51	104.43
106.96	106.74	108.17	105.16	105.96	106.61	106.61	106.06	106.06	105.91	107.67	104.33	106.99	107.9	108	107.71	108.03	108.04	107.09	107.98	107.8	104.08	103.05	103.3	106.68	107.18	105.79	107.79	104.72	106.82	107.24	103.89	103.6	102.88	108.82	105.41	105.54	103.39	105.13	107.44	107.15	105.04	106.87	106.62	107.48	105.88	105.1	105.35	103.35	106.61
107.35	109.93	104.29	107.89	105.22	107.36	105.72	104.23	105.48	104.47	108.19	107.09	106.5	107.71	109.84	107.34	104.81	106.44	103.98	110.5	106.05	107.27	107.44	107.32	106.26	104.49	107.17	105.66	105.96	107.55	108.95	104.12	106.47	107.04	104.95	105.89	108.04	108.76	109.49	107.73	107.01	107.16	105.6	104.23	107.12	107.29	104.34	106.81	109.15	107.54
109.11	107.08	105.21	109.24	106.77	107.36	109.87	106.96	105.85	107	105.47	106.72	107.87	107.01	107.59	103.41	108.36	107.23	104.66	106.78	105.96	103.74	107.8	107	109.69	104.83	103.72	105.61	109.23	105.3	107.53	106.16	107.88	106.27	103.3	107.1	108.22	106.74	105.92	104.94	104.27	106.29	108.37	101.82	107.75	104.38	108.25	105.74	108.22	106.1
103.67	105.41	106.47	107.18	105.24	106.38	106.29	105.4	107.38	108.27	106.22	108.61	101.97	105.12	105.25	109.08	107.42	103.96	102.64	105.37	108.98	102.98	104.32	106.74	107.21	105.19	106.67	107.09	104.38	106.9	103.59	106.37	106.73	108.03	102.49	105.58	103.13	104.6	105.42	107.43	105.55	107.82	108.55	105.83	108.63	107.63	108.49	105.78	106.58	104.26
110.87	110.76	113.57	113.66	112.5	109.86	113.06	113.99	111.02	111.75	111.19	112.09	113.64	114.19	114.53	111.77	117.33	111.79	116.17	116.46	114.51	114.63	115.05	114.78	112.94	109.45	115.34	116.24	113.27	114.72	111.26	115.63	112.35	113.33	113.85	113.37	111.22	114.43	114.08	115.15	111.36	111.17	109.12	113.04	111.4	112.06	112.37	111.35	117.14	111.84
100.12	100.81	99.96	99.975	100.97	98.738	100.34	98.493	98.252	101.77	100.39	98.733	100.97	101.21	99.288	100.67	99.983	96.894	100.95	100.36	99.105	100.45	99.317	100.05	102.33	100.24	99.7	99.283	99.617	97.355	100.51	99.994	98.823	100.38	98.451	100.24	97.511	99.598	99.489	102.24	100.52	101.94	101.83	97.785	99.366	98.955	98.053	97.437	98.441	99.188
104.32	101.71	100.21	100.77	102.58	101.99	97.217	101.47	100.97	99.431	101.44	99.527	105.18	99.798	96.758	100.01	99.568	100.46	102.96	100.29	101.23	103.22	101.16	100.69	98.654	98.432	97.163	102.46	99.979	100.96	101.57	101.23	101.72	102.04	99.329	100.4	100.74	98.667	100.68	101.56	100.11	99.956	99.237	101.99	104.58	98.873	102.97	100.97	101.75	98.83
97.687	98.146	97.539	100.06	96.644	100.26	100.09	100.26	98.964	97.575	102.12	100.76	100.98	99.179	100.19	100.95	102.68	101.61	98.277	99.318	100.94	98.334	99.497	98.123	99.542	99.957	100.25	98.234	100.67	99.318	104.11	99.369	100.1	96.718	97.648	99.661	102.24	99.35	100.52	102.4	102.27	100.6	103.29	102.25	101.3	101.72	98.795	99.92	99.59	103.17
102.35	106.78	104.66	105.95	103.79	106.1	105.13	104.43	105.31	107.12	102.8	105.84	107.04	102.76	106.7	106.22	104.94	104.98	103.49	105.18	103.79	105.42	108.82	103.66	105.99	101.92	104.61	104.45	102.96	104.48	103.74	105.29	104.05	101.57	102.4	106.36	104.35	104.82	103.53	103.26	103.72	104.34	105.18	105.19	105.44	105.67	102.76	101.67	104.66	100.48
113.97	117.21	115.93	119.92	118.53	117.39	114.53	120.19	116.68	113.57	117.34	116.59	112.71	114.61	115.13	115.18	115.51	113.89	114.55	114.69	115.53	117.23	115.73	116.37	116.38	117.48	117.55	117.04	113.54	116.55	116.14	117.86	117.31	113.9	115.89	115.29	115.35	114.65	118.71	115.66	119.54	113.8	116.26	117.01	116.46	118.44	118.83	113.86	116.47	117.67
106.9	104.6	106.74	105.48	106.51	105.02	107.43	105.94	105.83	108.1	104.76	104.8	102.53	104.26	107.04	105.46	106.86	104.21	104.06	105.74	106.58	105.44	106.65	108.28	107.65	107.25	104.26	103.56	107.87	106.16	107.57	105.03	105.8	105.44	104.29	107.14	103.13	107.77	105.95	107.18	110.67	107.56	105.9	105.36	106.42	106.78	105.86	104.56	105.76	103.41
105.34	106.81	103.32	106.78	109.27	106.21	103.37	107.77	106.01	111.37	110.12	103.47	104.11	106.86	104.23	107.26	108.35	107.89	105.36	106.4	106.11	105.01	108.11	105.61	107.13	107.15	106.35	104.33	106	107.15	103.72	103.21	106.42	105.78	102.82	106.08	107.62	108.22	104.62	105.86	104.41	107.68	109.73	107.97	105.97	104.71	102.91	108	105.27	103.72
118.98	119.97	116.55	117.87	119.4	115.1	119.6	118.58	116.77	117.29	116.56	116.42	117.37	115.56	116.26	117.74	118.62	116.67	116.13	114.95	118.15	116.66	117.98	117.92	118.95	116.74	118.13	120.32	116.63	115.38	114.04	118.36	121.26	116.71	118.17	117.3	119.2	115.79	118.23	118.51	116.28	118	118.38	119.88	119.62	117.54	114.29	115.74	118.04	116.62
102.48	102.73	98.576	99.438	101.64	98.24	100.73	103.23	101.1	98.787	98.327	97.368	102	99.722	98.492	104.03	103.3	99.941	100.99	99.816	102.17	99.336	100.74	101.09	99.664	102.81	100.35	103.88	98.15	100.45	99.925	101.12	100.42	102.75	100.53	100.03	100.95	97.075	100.27	100.6	98.234	100.95	97.75	103.48	98.66	104.51	101.04	100.84	100.48	100.42
105.43	104.69	106.09	106.36	105.18	105.34	107.39	105.34	103.81	106.84	104.23	105.36	104.95	104.54	109.6	106.04	106.91	108.92	104.24	103.22	103.63	106.53	104.24	102.47	105.74	106.51	104.13	103.27	104.52	102.65	104.01	105.71	107.44	102.97	106.8	107.04	105.76	104.94	106.12	105.8	105.75	105.62	106.68	105.47	106.59	104.33	106.62	108.23	105.73	106.58
104.06	105.93	108.63	108.2	108.57	108.17	107.88	106.71	108.45	105.66	105.82	108.73	110.43	107.09	103.85	106.09	107.5	106.8	108.3	107.87	105.01	106.69	107.42	106.26	109.53	107.86	106.29	104.36	109	107.01	106.4	105.59	105.65	107.89	105.7	108.11	107.52	105.57	106.61	106.05	105.49	107.42	104.92	106.01	106.31	106.88	105.35	107.67	107.03	108.97
104.78	107.68	104.83	104.82	104.42	103.88	103.19	105.08	106.16	105.74	104.57	104.47	105.84	104.85	103.11	102.48	101.75	103.86	102.39	105.48	105.11	106.58	103.88	103.25	103.09	106.44	106.05	104.34	106.46	104.43	101.42	106.3	106.67	103.29	105.92	105.96	105.91	103.08	105.18	103.7	104.23	108.48	101.17	102.59	101.21	103.85	107.38	105.4	101.12	105.46
105.1	107	106.98	107.85	105.97	103.64	103.92	106.49	106.9	104.25	102.67	108.03	105.66	108.73	106.65	104.58	106.04	107.91	105.48	107.23	107.61	105.53	106.81	105.86	103.83	107.77	107.61	109.98	106.68	106.49	103.48	104.6	103.92	105.01	108.06	107.97	106.23	106.96	105.61	106.83	108.15	105.38	106.06	104.93	102.04	107.72	107.82	109.24	104.88	109.94
100.72	101.88	99.99	101.57	99.64	103.92	97.754	101.97	101.47	97.751	99.558	100.44	101.56	99.918	102.11	100.04	99.293	99.961	99.389	99.067	101.46	99.374	100.96	100.89	102.81	99.293	101.57	104.13	99.154	99.838	98.37	98.26	100.1	100.66	101.86	101.9	101.68	98.152	97.966	99.628	100.68	99.814	98.881	100.75	102.08	97.489	100.15	103.37	98.309	97.185
105.21	102	106.7	105.46	104.59	104.14	106.96	106.6	107.22	106.91	105.5	103.43	104.03	104.83	104.5	109.65	106.16	107.47	109.23	106.9	108.44	103.31	104.58	104.74	108.56	107.13	104.27	107.32	102.5	106.13	103.05	106.34	109.45	104.03	107.18	107.11	105.01	107.72	103.77	106.99	105.35	101.69	106.75	105.51	108.58	108.41	102.77	104.09	105.55	105.74
104.72	107.27	108.76	105.64	108.29	108.79	105.24	106.67	106.5	104.34	106.1	106.12	106.77	109.05	108.38	109.05	107.6	106.42	107.05	107.52	101.52	107.33	106.79	103.19	110.96	107.56	108.37	106.62	104.15	104.7	106.26	108.17	104.05	105.09	103.63	109.36	109.31	107.74	105.58	108.13	105.87	106.15	106.07	109.39	107.08	104.77	107.71	106.94	106.38	102.17
111.47	107.77	105.5	107.89	107.96	112.05	107.84	109.14	110.18	107.19	107.08	110.36	105.78	107.73	111.2	107.19	114.45	114.38	110.4	110.55	112.45	109.39	108.25	109.27	106.14	112.28	109.07	109.46	111.49	110.1	108.19	108.63	110.79	109.58	109.77	111.48	108.33	108.68	110.14	108.61	110.88	107.33	108.98	111.45	109.38	107.57	108.14	110.65	109.99	107.2
103.17	107.72	106.23	105.67	102.83	105.75	105.5	103.88	106.1	106.48	103.62	103.33	105	106.73	105.74	101.64	104.92	102.25	107.93	102.47	104.23	107.04	107.41	106.43	106.42	103.93	106.58	104.11	105.21	106.05	106.47	105.49	103.87	107.27	106.13	108.33	104.87	105.64	106.63	104.82	104.97	105.62	108.83	105.83	107.32	106.36	104.79	105.4	105.47	106.83
108.77	105.1	105.4	109.28	103.73	106.4	107.66	103.84	109.18	106.31	105.76	107.76	108.64	107.32	105.22	108.9	108.02	105.98	106.49	104.5	110.21	106.93	107.55	107.38	108.89	105.71	106.11	105.07	103.67	104.71	105.48	106.35	106.63	107.05	105.34	111.28	106.81	102.33	105.75	107.1	105.19	106.87	104.78	104.81	104.75	105.95	107.95	103.05	104.43	105.42
110.14	112.64	109.55	108.99	110.94	112.62	109.82	110.08	108.45	110.67	110.47	113.21	108.75	112.42	109.53	111.92	110.63	112.18	110.09	111.17	111.05	111.44	109.16	109.8	111.9	109.85	109.94	110.86	113.71	110.67	111.56	108.42	108.43	110.98	111.98	110.76	109.08	109.92	110.08	108.83	110.05	108.17	107.24	109.09	109.65	110.5	108.32	111.98	110.59	111.56
113.97	114.04	112	111.13	113.76	111.88	113.79	111.18	111.24	111.36	113.33	112.27	114.44	117	110.57	115.62	112.06	110.99	113.14	111.83	110.36	110.94	113.54	112.16	114.49	114.71	111.83	114.24	112.62	114.37	115.43	112.18	112.57	114.57	113.23	112.34	111.73	111.05	114.2	112.73	113.1	113.74	114.84	115.9	113.29	112.02	111.4	111.72	114.39	112.68
111.63	111.46	111.27	112.22	108.49	109.7	113.66	113.18	114.12	112.9	112.06	114.53	110.39	110.98	114.23	112.96	111.32	111.57	111.52	108.2	111.84	111.71	110.42	112.09	112.19	111.38	111.83	108.52	110.68	110.84	111.93	112.85	114.51	114.17	111.59	110.64	110.78	111.88	114.74	110.14	111.89	112.53	109.86	114.04	113.75	113.42	114.41	110.67	109.76	110.33
108.16	103.55	106.24	105.79	107.87	104.58	104.12	105.96	105.35	108.59	105.88	105.74	103.91	105.55	104.8	105.46	106.91	106.77	104.83	105.37	106.95	106.17	104.19	106.03	109.63	107.77	104.84	105.38	108.87	107.74	106.34	108.14	110.51	106.29	104.32	107.41	106.38	106.81	104.87	105.22	104.92	108.35	102.85	108.23	105.95	105.25	106.82	106.08	106.6	106.67
110.38	111.3	113.22	113.45	113.38	110.97	113.67	114.16	108.48	112.89	109.65	109.44	111.95	112.48	112.63	111.52	114.53	114.25	114.57	111.56	115.03	112.89	114.2	112.58	111.06	107.85	112.34	111.93	114.77	111.6	109.23	114.29	113.62	108.1	111.27	113.88	111.12	111.99	113.25	112.98	111.74	114.59	112.84	111.27	111.36	109.61	112.36	111.31	112.63	113.82
109.39	105.55	105.62	104.92	106.68	106.45	105.07	105.35	103.86	107.62	104.66	108.61	104.87	104.15	105.21	105.42	107.98	104.26	106.59	108.35	107.65	104.42	104.37	106.99	106.82	108.12	105.03	106.25	105.13	106.39	104.91	104.63	106.56	105.21	107.8	109.9	101.76	101.49	104.23	104.82	107.98	105.98	99.943	104.54	106.86	104.51	105.5	104.68	105.08	106.79
101.35	102.66	103.13	104.68	106.03	106.32	106.92	103.82	102.96	105.3	107.73	101.04	105.1	104.51	106.43	105.84	102.11	105.11	106.45	101.84	104.41	104.33	102.99	102.55	107.48	105.72	107.18	104.79	102.35	102.94	105.5	103.07	106.08	105.06	105.67	102.84	102.33	103.44	105.01	101.44	103.33	104.29	105.54	104.19	102.82	104.82	102.16	103.47	103.13	104.29
102.31	103.76	104.13	104.88	104.96	101.34	105.18	104.4	101.09	103.72	103.43	104.37	102.66	102.48	104.45	100.58	105.42	103.37	104.62	104.51	106.85	104.71	105.98	101.59	101.71	102.28	106.55	104.77	102.2	106.35	105.8	101.76	104.32	103.8	106.2	106.05	103.98	103.28	103.14	103.58	103.1	105.22	105.37	102.02	104.19	103.84	104.82	106.83	103.18	107.13
105.79	108.7	105.43	102.72	103.75	104.17	105.78	104.88	102.06	102.74	108.39	106.48	105.59	106.66	106.2	106.32	105.5	103.18	105.52	103.24	104.34	106.81	103.78	107.79	102.77	104.72	104.33	106.95	105.23	101.46	103.64	101.89	102.26	102.7	104.17	106.55	104.1	105.65	100.3	103.94	106.1	104.45	103.63	103.55	104.1	101.21	104.94	105.82	104.23	103.36
103.5	104.84	104.35	105.35	108.01	103.69	106.8	105.15	103.32	105.58	103.99	105.37	108.55	104.1	102.13	102.34	106.9	105.79	104.55	105.94	104.52	105.3	105.69	106.04	105.7	101.91	102.76	103.55	105.17	102.91	105.49	106.16	105.67	108.63	105.7	102.43	105.19	104.42	105.77	105.42	106.73	103.97	106.73	107.43	103.05	102.43	102.22	105.78	107.14	107.86
102.93	105.91	107.67	105.66	104.09	107.63	104.58	106.75	101.86	105.9	105.28	102.92	105.91	107.02	105.38	105.51	102.95	107.26	108.24	106.2	107.16	106.83	107.22	104.59	107.01	104.59	107.01	103.7	105.14	106.15	103.88	104.65	103.85	106.41	105.05	104.06	106.63	105	107.12	102.66	103.54	107.22	103.58	105.36	105.74	104.8	101.27	104.14	106.73	104.75
112.98	112.2	109.91	112.26	112.26	109.58	111.26	114.98	110.29	111.38	112.07	111.05	111.24	111.88	110.42	110.4	108.95	109.4	110.44	116.12	110.77	111.4	110.21	108.77	107.47	109.26	111.27	110.17	111.48	110.27	113.27	110.81	110.7	110.55	109.37	108.22	107.07	108.96	112.08	112.24	112.16	107.68	109.57	112.16	111.84	108.15	112.09	111.76	111.77	112.57
103.42	104.69	105.58	105.72	105.64	107.65	104.42	103.34	107.31	107.62	104.51	105.01	106.28	106.42	103.16	105.63	105.36	104.5	102.82	106.53	106.6	104.96	104.52	105.45	107.12	108.9	105.29	103.5	106.22	102.35	104.74	104.18	102.84	106.17	102.62	107.29	105.67	106.35	106.08	105.73	105.09	103.84	104.21	106.73	107.41	106.87	104.83	104.67	104.34	104.39
103.71	104.44	105.33	104.93	105.26	101.4	103.99	104.24	102.49	103.2	103.79	103.16	104.48	103.73	104.52	102.48	105.84	103.09	106.98	102.93	103.86	104.79	104.76	104.47	103.39	106.96	103.73	107.04	103.13	104.71	100.11	102.44	104.87	101.16	105.02	104.7	103.85	104.06	106.29	102.7	102.67	103.91	104.4	102.83	101.48	101.42	103.76	108.27	104.55	100.98
102.7	104.58	103.75	107.39	103.54	105.07	101.72	105.15	103.83	104.05	102	102.26	106.71	103.68	106.33	102.97	106.25	104.25	102.51	104.25	102.69	102.58	106.49	104.15	103.3	102.21	105.52	103.88	101.23	101.35	106.81	104.7	104.27	105.24	108.24	102.53	100.9	106.36	104.67	104.06	103.3	102.99	103.29	107.6	102.83	104.2	101.7	105.29	100.86	101.88
110.43	110.81	111.56	114.69	112.62	109.94	108.8	112.72	111.97	109.44	111.67	108.53	110.25	109.04	114.36	114.62	111.44	111.44	111.94	112.01	111.26	110.95	109.91	108.74	112.21	112.5	111.15	111.52	110.16	112.72	109.58	111.18	107.66	109.86	112.29	109.06	111.21	112.84	110.22	110.61	109.85	109.61	111.22	112.43	113.3	110.34	109.61	112.86	112.42	110.52
111.66	109.82	110.08	115.02	111.54	112.82	109.96	111.11	111.92	108.07	109.41	108.09	111.03	110.03	109.05	111.49	109.59	111.75	110.86	110.01	109.19	111.89	113.67	112.64	111.67	108.45	108.05	114.03	111.57	110.65	110.55	112.38	109.04	107.8	110.12	110.68	109.29	110.66	111.08	108.36	111.95	107.8	111.73	111.67	106.57	109.39	107.36	109.6	112.52	109.79
108.49	105.43	105.47	107.35	105.49	107.69	104.89	106.85	105.93	107.26	103.37	105.72	107.12	109.78	105.39	105.06	104.17	105.3	106.27	104.31	103.89	106.4	105.3	105.9	106.03	105.65	102.4	103.55	103.94	106.35	102.92	105.2	103	104.67	107.42	104.83	111.33	107.15	106.64	106.89	106.9	107.92	107.94	108.58	105.79	108.29	107.46	107.59	104.69	105.85
105.19	106.94	109.75	106.52	107.86	103.24	106.01	103.82	105.8	107.31	106.94	105.93	110.54	107.66	104.48	102.78	105.5	108.77	104.96	108.52	104.59	104.72	106.62	105.16	103.72	105.15	105.64	108.62	105.78	107.31	104.4	104.55	108.83	109.27	104.28	106	104.26	106.15	105.92	104.31	106.54	105.03	106.32	104.81	104.75	106.53	106.64	106.02	107.54	106.92
107.76	108.36	105.22	107.74	105.07	106.64	106.92	107.29	108.11	105.16	107.9	104.75	105.7	105.44	107.64	107.75	107.49	108.37	106.95	106.08	105.16	105.57	107.68	106.42	107.29	107.11	108.21	103.09	107.26	108.48	108.77	107.87	102.54	104.94	104.44	107.19	103.73	105.01	107.44	109.44	109.65	106.19	106	107.89	105.39	106.1	109.84	105.57	107.14	103.68
110.82	111.68	110.52	113.19	109.76	111.59	111.65	112.94	111.64	113.8	112.7	112.48	115.1	110.89	114.81	110.05	109.81	110.72	112.79	110.98	113.52	110.55	113.59	116.16	111.87	110.78	110.12	110.7	110.51	111.79	109.28	110.1	109.74	114.27	110.81	115.55	109.94	110.24	109.88	115.71	109.63	113.1	111.75	113.04	112.07	110.88	111.13	111.12	110.31	113.48
105.82	102.88	104.17	105.32	105.37	105.55	104.21	106.57	106.15	105.92	102.88	103.4	102.94	104.43	101.31	103.98	104.24	108.33	107.2	104.99	103.12	104.35	105.87	101.06	104.14	104.94	106.88	106.29	106.35	102.96	104.13	103.82	101.58	105.02	105.06	107.85	105.87	105.18	105.85	104.88	108.39	104.66	102.67	105.17	106.11	107.4	106.96	104.35	104.74	104.19
116.75	114.89	115.57	115.11	115.06	114.62	115.51	114.32	114.23	117.94	115.41	115.16	113.43	116.67	114.7	116.55	118.21	118.96	118.19	117.05	115.85	114.88	114.67	118.84	115.81	116.78	116.68	115.94	116.1	115.75	114.7	114.2	116.33	113.53	114.82	116.33	113.65	115.5	117.15	117.28	118.7	119.21	114.51	115.77	118.01	116.87	116.64	114.05	117.96	116.1
107.58	105.57	107.03	105.95	103.9	106.71	105.07	111.36	103.51	107.37	104.25	105.51	106.66	106.4	103.18	105.4	109.82	108.64	104.46	103.14	107.41	107.55	105.9	107.52	103.89	105.05	107.91	105.7	107.56	106.7	103.67	105.31	106.9	106.41	102.34	105.35	104.29	103.01	107.05	105.85	105.76	101.77	105.51	104.16	108.81	104.23	108.28	105.69	106.74	104.25
105.1	106.32	105.38	107.93	106.52	108.62	106.58	107.9	106.86	106.32	106.8	106.69	106.07	108.13	102.79	110.97	106.52	107.74	106.31	108.57	101.66	104.89	105.86	104.73	106.78	106.45	105.67	105.51	104.74	106.5	108.51	104.87	106.15	105.38	105.2	106.71	103.83	107.19	105.01	107.29	106.7	107.8	105.51	105.63	104.07	104.7	105.66	108.41	103.19	105.71
108.85	111.49	109.58	111.33	110	108.98	106.85	111.96	108.91	107.69	110.32	110.32	109.37	107.04	109.4	108.93	108.41	109.43	106.84	109.57	108.09	107.44	110.96	107.84	109.54	107.67	110.34	106.86	108.87	110.77	110.85	107.89	110.03	110.17	108.91	107.78	112.31	107.88	111.28	110.82	109.27	113.81	109.58	109.29	113.79	109.59	108.83	112.97	111.39	112.32
105.09	108.81	102.91	106.32	104.09	104.27	106.57	106.82	103.77	105	105.75	103.86	106.07	104.23	102.1	108.91	106.95	105.19	103.17	105.84	108.12	107.34	106.12	108.73	103.77	107.83	106.86	105.55	107.17	106.68	105.22	105.01	107.56	105.75	106.16	100.89	106.23	107.78	106.79	102.42	106.32	108.2	105.07	107.71	106.25	103.12	107.7	107.49	105.83	105.39
107.16	104.72	106.65	102.61	106.37	105.8	104.02	104.94	104.58	103.74	105.73	101.26	103.15	103.89	105.11	104.69	103.85	103.22	106.15	104.42	103.88	105.66	105.54	106.59	104.91	106.15	101.99	103.7	104.18	104.87	103.61	103.89	104.77	106.22	104.53	103.98	109.08	104.91	105.95	106.68	104.83	104.71	106.08	105.85	104.02	104.16	108.59	104.5	107.42	107.5
107.04	102.87	103.39	104.83	104.21	105.3	104.91	106.68	103.74	104.82	105.48	106.03	107.05	104.37	104.32	106.38	108.17	105.01	104.59	104.55	106.26	106.26	107.21	107.57	109.1	104.78	109.61	103.72	103.34	104.5	106.27	106.41	100.15	102.92	108.66	105.01	105.45	106.79	102.86	103.7	104.07	105.24	103.2	111.39	106.12	105.43	107.47	102.73	104.56	107.07
106.09	107.3	103.79	102.84	104.1	105.47	103.8	106.2	108.7	106.59	107.69	107.28	101.5	104.17	104.64	105.51	104.21	105.93	98.927	105.94	102.27	103.49	103.05	105.5	102.8	102.33	104.61	103.89	106.1	107.65	103.14	103.49	102.45	101.06	103.75	106.17	105.83	106.42	104.05	104.24	104.03	100.81	106.04	102.67	103.17	106.21	104.63	103.17	104.28	104.38
100.3	101.31	102.16	98.915	99.787	101.19	96.774	98.974	99.181	101.71	99.331	101.83	101.23	98.977	98.762	98.586	99.428	100.79	101.5	101.98	100.6	102.22	100.05	104.7	101.91	98.794	101.67	100	100.79	100.2	99.247	100.43	99.02	98.332	101.02	100.14	98.108	101.49	100.24	99.524	99.503	102.66	101.54	99.107	99.83	99.709	98.483	99.862	97.087	100.16
103.7	107.22	106	109.28	106.83	103.02	105.13	107.71	105.22	105.82	108.39	106.32	106.99	105.34	106.3	104.86	105.83	106.03	105.45	105.87	103.04	107.84	108.49	104.71	106.43	107.4	110.59	105.2	104.37	108.05	109.55	109.39	101.98	105.75	107.59	107.23	105.63	106.87	107.74	103.45	105.2	106.72	106.88	106.79	105.88	103.76	106.05	103.39	107.28	104.63
113.27	110.79	114.09	111.56	112.07	115.54	111.32	110.16	111.86	112.6	111.19	110.93	111.61	110.07	111.6	112.48	110.53	116.74	109.38	112.37	113.96	111.95	112.36	111.25	110.68	109.35	110.93	113.66	112.74	108.08	113.58	111.01	112.71	112.37	109.66	110.51	116.2	111.53	115.74	111.66	111.31	116.3	115.49	111.19	112.02	111.95	110.15	111.93	113.11	114.84
107.34	110.02	111.33	110.88	113.89	111.96	110.69	108.65	111.82	109.56	108.16	107.83	110.39	110.18	108.56	109.98	112.96	109.54	110.08	109.18	111.84	106.98	109.29	112.95	109.46	106.18	109.37	111.27	108.93	111.32	111.08	111.26	111.61	111.08	114.62	109.87	111.79	110.73	112.57	111.3	111.01	109.93	110.98	106.85	111.9	107.77	111.12	110.29	108.77	109.14
97.357	99.197	99.973	96.861	98.5	98.631	97.443	99.443	97.257	98.543	99.399	97.319	96.98	100.56	98.381	100.86	99.268	97.513	100.16	101.65	98.846	98.757	100.08	102.14	98.857	101.89	101.86	97.57	97.503	103.57	94.099	100.48	100.24	99.708	100.49	101.58	100.7	100.77	100.69	99.509	95.757	98.697	100.54	98.841	100.63	98.239	102.46	101.85	99.367	97.841
100.51	98.364	101.6	101.03	99.179	101.36	98.957	100.73	98.064	99.958	100.12	98.76	98.249	99.283	102.73	98.996	101.59	99.408	98.126	101.06	98.621	99.663	103.18	102.74	99.033	99.495	100.93	98.795	96.478	100.24	101.84	97.993	102.39	98.243	97.59	97.371	101.88	99.989	100.09	97.515	99.821	101.68	98.911	98.787	102.76	99.193	97.588	99.369	96.565	101.19
110.82	109.83	110.6	110.57	110.74	110.95	113.32	109.35	110.42	110.47	110.97	111.88	109.77	112.13	111.09	114.71	111.2	108.83	115.13	109.77	113.71	112.13	111.83	113.77	112.7	108.94	110.08	108.18	108.38	112.81	110.16	113.31	109.85	110.98	110.26	111.38	109.57	110.99	112.26	112.12	109.04	110.66	110.6	115.09	109.16	110.15	112.05	114.21	112.36	114.93
103.49	102.46	96.662	102.48	100	99.496	99.531	99.917	99.459	98.304	101.19	101.19	99.183	99.65	100.47	104.09	100.11	97.82	98.724	100.45	97.162	104.36	100.94	99.975	100.59	97.032	99.246	99.426	100.37	99.79	99.166	101.65	99.799	98.644	102.22	98.819	102.02	101.96	98.207	100.2	101.75	99.985	101.67	100.51	101.42	103.16	101.3	101.22	100.09	100.85
116.28	116.1	115.46	116.55	114.13	116.08	115.2	116.06	117.43	118.36	119.2	117.98	117.4	118.76	117.05	118.46	116.16	116.78	113.37	120.91	119.12	118.37	119.18	117.03	114.91	116.19	115.2	119.81	115.35	117.11	118.18	114.7	119.25	115.59	117.89	115.64	115.79	120.96	120.03	117.13	114.86	116.83	119.07	117.83	118.46	114.55	118	116.64	116.75	116.35
114.88	120.28	117.85	114.78	115.76	118.67	116.54	118.79	118.07	117.89	117.3	116.22	114.36	117.33	116.01	116.63	117.34	116.29	117.24	114.61	114.23	110.64	116.33	116.08	116.95	118.91	111.75	116.44	115.84	117.77	114.37	115.88	114.98	113.68	116.9	115.39	119.95	117.91	114.59	113.54	115.86	112.95	114.32	115.11	115.16	115.85	114.88	117.91	118.56	115
104.82	102.23	102.13	101.37	103.77	102.53	106.36	105.03	106.49	104.56	104.99	104.44	108.74	105.27	107.14	102.27	107.05	105.5	101.73	104.71	106.51	103.77	105.95	104.22	106.23	101.83	104.29	104.41	104.89	105.14	104.05	102.4	101.55	102.94	105.28	103.56	107.08	106.37	103.81	103.67	103.53	105.71	104.48	103.36	106.08	104.54	104.49	103.22	106.7	104.59
104.36	107.26	101.88	106.51	101.76	103.78	103.42	107.75	101.63	104.97	106.12	104.34	101.57	105.36	105.73	105.63	102.67	102.83	103.17	102.16	104.35	104.12	107.15	105.52	107.57	105.65	102.23	108.64	105.31	104.48	103.07	102.82	101.47	103.09	105.22	105.96	104.31	105.35	102.27	106.17	102.62	102.76	102.17	103.55	103.86	104.53	103.99	108.2	105.72	108.06
107.31	104.18	106.12	103.27	107.87	104.55	105.17	105.76	103.9	106.81	106.49	106.38	106.32	110.57	103.16	105.93	106.71	106.82	104.95	104.69	104.87	103.79	107.38	107.39	106.9	105.78	107.11	105.59	107.3	105.32	106.25	105.58	99.826	104.39	106.74	106.91	107.46	105.29	104.94	106.18	106.74	106.07	106.99	105.67	106.18	105.54	104.79	107.19	106.95	109.17
105.9	105.1	107.27	105.44	106.81	106.09	107.78	104.91	106.28	104.48	106.13	104.67	106.11	103.7	106.09	104.82	108.07	107.06	108.84	105.79	105.21	106.03	104.44	105.05	108.33	108.83	108.44	106.5	105.23	100.89	106.43	109.23	105.61	101.18	104.95	107.71	106.39	106.51	105.81	108.29	108.88	107.07	108.77	106.9	106.03	104.77	104.43	104.23	104.09	104.45
106.96	107.63	106.04	106.56	105.75	105.6	105.65	108.07	107.6	108	107.89	108.63	104.74	104.76	107.33	105.68	105.23	105.31	105.32	105.39	105.35	108.24	108.15	106.02	106.45	108.74	107.37	106.04	106.61	106.25	105.16	107.76	106.39	105.16	107.3	109.65	105.09	106.49	107.97	106.32	106.13	110.12	107.2	106.72	107.52	108.47	107.91	106.81	106.23	108.4
104.78	105.57	107.72	103.46	104.08	103.97	102.3	102.3	103.52	102.16	104.22	103.44	103.23	102.92	106.46	105.59	102.16	105.2	105.47	103.84	105.24	106.15	103.29	106.79	105.81	101.91	105.05	105.24	102.81	104.56	105.79	106.02	104.29	107.06	103.28	104.46	105.53	104.24	102.55	104.7	106.06	106.16	101.83	102.55	105.56	103.45	102.19	105.2	106.85	104.75
104.71	104.38	103.98	101.96	103.8	104.45	104.32	107.06	103.1	107.02	106.21	105.2	106.89	107.18	103.76	104.96	105.45	101.95	105.77	103.61	103.59	103.67	102.41	107.01	104.45	102.97	103.7	104.28	104.11	104.29	106.53	104.58	107.34	104.49	103.29	104	104.9	106.28	104.92	103.98	106.29	105.31	103.92	102.81	101.71	105.02	104.5	103.97	103.83	101.83
109.95	110.64	108.26	110.01	110.08	111.69	110.26	109.24	109.89	109.52	109.33	115.23	112.46	112.8	110.86	110.74	113.36	109.31	115.53	109.95	110.82	111.01	111.35	111.43	112.99	110.18	110.14	108.88	106.76	111.71	115.04	108.73	109.76	110.49	113.29	110.96	109.57	111.58	109.01	111.11	111.81	109.21	111.59	107.03	109.85	114.57	110.82	110.2	110.93	113.81
106.54	105.33	105.81	104.89	106.54	102.61	105.39	105.17	107.11	106.3	106.36	107.74	102.42	105.71	108.5	107.58	107.92	107.46	108.01	108.76	107.65	107.5	105.39	104.94	107.56	106.48	105.97	103.68	105.63	107.13	103.51	102.57	106.05	105.73	106.56	104.94	107.29	104.65	107.93	103.97	106.19	105.45	104.26	108.68	105.86	105.56	108.07	109.13	103.7	103.01
102.3	103.92	107.54	103.9	101.45	102.78	103.58	100.03	105.58	102.51	103.18	106.17	106.35	105.26	103.34	106.05	102.72	103.54	106.85	102.95	104.79	103.6	107.03	102.44	103.93	105.38	104.85	103.79	103.25	105.09	102.35	105.35	105.59	102.62	102.76	104.13	110.3	104.59	104.46	102.3	106.01	103.86	103.82	107.13	102.7	107.39	101.16	104.58	106.66	103.48
102.96	102.89	105.33	104.26	104.96	104.76	101.22	101.92	107.95	104.17	111.52	103.68	105.35	106.79	105.72	102.79	103.91	106.72	103.68	102.35	107.45	104.96	103.91	106.58	106.79	104.58	103.29	102.44	102.57	106.38	106.09	104.75	101.44	99.834	103.71	103.15	104.23	104.24	105.96	107.45	103.15	104.31	105.38	104.97	104.85	104.78	104.63	105.73	104.37	104.69
106.21	102.87	101.41	103.7	105.4	104.54	102.95	103.28	106.42	103.8	103.11	103.18	104.04	105.31	103.7	105.77	109.31	104.13	100.7	100.7	103.31	105.16	108.14	100.84	102.26	104.36	100.46	104.08	104.95	103.26	105.71	103.18	103.38	101.92	103.91	103.15	104.36	100.43	106.61	105.03	101.39	106.31	104.19	105.61	102.4	103.11	106.14	102.85	107.17	103.12
106.59	106.43	108.53	105.31	103.94	102.66	105.64	107.48	107.18	105.8	103.57	107.14	106.6	107.44	106.84	106.05	107.61	105.85	105.18	105.95	102.93	104.26	106.54	106.09	105.98	107.01	106.56	105.09	105.65	104.91	103.23	108.96	105.74	105.99	103.19	108.28	106.35	106.73	108.27	104.82	105.44	107.19	108.3	107.03	104.4	106.63	105.69	106.7	107.18	106.73
99.79	99.916	102.58	100.02	101.89	101.34	99.446	99.883	101.85	100.09	98.607	101.99	101.81	99.236	99.116	99.885	99.563	98.131	100.13	101.1	97.779	101.51	98.192	99.108	99.71	100.8	101.74	100.62	98.112	99.432	100.65	101.99	97.077	101.48	97.839	98.201	103.32	97.707	98.445	98.522	101.04	100.43	101.69	100.33	97.154	98.767	98.577	101.36	100.77	99.284
112.34	113.74	110.88	111.08	111.84	113.17	111.45	112.13	109.51	113.64	109.63	112.56	114	113.03	111.34	111.12	113.4	112.68	114.13	112.18	112.42	109.83	113.46	109.91	110.69	113.23	111.84	114.11	112.44	111.18	109.62	112.58	111.16	112.08	112.96	109.02	111.22	111.4	108.23	110.04	109.09	112.87	109.41	111.23	109.3	111.62	109.6	109.95	113.1	107.6
96.963	99.321	100.34	102.6	99.984	100.59	95.464	100.7	100.68	97.864	94.23	99.56	99.467	102.43	97.53	97.36	99.541	103.55	97.639	100.44	98.096	99.092	101.67	98.877	95.027	100.56	100.87	100.51	100.36	97.878	98.657	100.85	101.32	100.38	98.153	100.69	100.7	96.632	96.543	101.9	97.071	96.329	100.87	98.574	99.25	99.339	101.54	97.984	95.758	99.829
112	108.98	108.38	110.09	111.32	114.34	112.51	113.86	113.51	114.99	111.48	111.4	113.13	113.24	113.37	108.58	111.32	111.66	115.16	115	113.72	113.55	113.7	108.85	112.43	112.77	111.39	110.92	110.15	111.45	112.69	112.58	116.03	112.51	113.93	108.32	110.94	112.1	112.09	111.77	109.01	112.49	111.36	110.81	115.31	114.08	109	112.82	113.05	110.61
105.48	104.9	106.37	102.3	108.52	106.98	105.17	103.28	106.4	107	105.1	107.06	106.45	103.96	106.49	108.89	107.04	104.6	105.37	105.28	105.59	101.81	106.89	106.07	105.95	106.72	103.94	106.2	103.94	106.25	105.8	107.66	105.78	105.22	105.34	109.02	107.58	105.5	105.02	106.36	105.44	102.79	105.74	107.21	108.22	102.27	107.47	103.08	105.99	107.21
100.81	101.44	99.861	100.76	103.16	98.136	99.729	101.94	97.383	101.4	102.95	101.37	103.6	101.53	97.106	102.84	99.486	102.34	99.451	104.28	100.82	100.36	98.675	102.58	97.085	99.016	99.689	101.3	99.135	101.65	102.89	102.52	100.54	102.83	104.22	100.14	101.78	104.49	102.58	101.15	103.04	101.34	101.15	103.33	101	99.156	101.85	102.52	98.048	101.39
111.64	115.01	113.99	108.58	115.58	109.81	110.43	113.45	111.85	110.08	110.5	113.31	111.11	112.23	111.84	110.14	111.34	110.14	113.26	112.18	112.47	111.6	113.82	109.33	110.84	108.31	110.51	112.88	109.53	109.7	115.66	109.36	108.74	109.22	113.14	109.94	110.19	110.6	111.62	109.54	112.52	112.44	115.61	110.35	110.59	110.82	109.61	111.4	108.97	113.55
97.122	100.96	98.423	100.68	98.766	99.506	100.41	101.92	101.46	101.73	99.5	99.184	99.637	97.956	101.33	101.34	102.75	100.05	100.33	99.925	99.521	100.31	100.63	100.26	102.22	102.97	101.63	96.913	98.968	100.58	100.02	99.42	101.9	99.612	104	98.812	99.126	99.632	100.64	102.33	99.469	98.709	97.433	97.982	103.7	99.222	99.688	100.6	95.74	98.724
114.56	111.47	111.03	110.94	107.78	111.89	110.28	113.19	110.18	111.31	107.9	111.09	109.51	109.03	113.23	111.9	110.05	109.53	113.6	110.35	114.59	112.36	114.52	114.38	107.41	112.99	110.47	108.55	114.49	110.47	110.73	111.43	113.57	111.09	109.99	109.88	110.77	111.07	111.38	109.54	110.83	111.44	110.37	111.76	111.64	111.88	113.15	106.94	113.61	110.97
103.5	104.23	103.74	106.25	103.56	105.44	104.1	100.54	105.55	103.57	102.68	101.38	105.17	106.37	103.7	107.24	105.89	107.96	102.6	105.74	104.03	105.61	103.75	103.88	105.94	102.06	102.72	104.62	103.77	101.94	106.79	102.96	106.21	107.54	104.38	104.02	104.76	104.65	106.89	106.04	105.23	106.37	105.9	105.83	105.63	104.85	105.12	101.69	102.75	102.31
104.99	105.04	107.07	105.9	102.67	107.95	108.49	107.4	105.23	105.77	107.15	106.48	108.39	108.24	106.08	107	107.22	107.43	102.73	106.62	104.21	103.81	102.5	106.57	108.11	104.86	105.61	104.51	104.63	106.22	107.95	105.81	105.64	104.3	104.93	105.17	106.33	108.49	106.63	109.18	104.36	106.37	106.87	104.54	107.36	109.08	110.15	109.24	106.28	107.51
104.84	107.65	107.87	103.6	105.66	105.96	104.52	107.11	108.87	107.22	103.51	109.76	103.08	105.1	104.98	105.68	105.29	103.38	105.47	108.57	108.88	104.42	110.5	108.04	111.14	103.45	108.26	110.79	105.92	103.6	103.69	107.7	108.2	105.91	104.3	101.29	107.01	108.18	105.83	104.12	102.97	106.72	104.16	107.83	106.43	106.57	109.53	109.89	105.27	105.12
108.29	104.94	106.37	106.11	101.53	103.4	105.29	106.43	107.71	105.99	106.24	103.01	103.46	104.89	102.71	106.24	102.71	108.57	104.56	105.55	102.71	105.72	105.55	109.4	109.24	101.08	104.31	107.37	102.88	106.52	104.63	105.02	104.78	103.88	107.17	108.47	105.28	107.1	105.33	103.86	108.64	104.67	104.35	105.89	107.07	106.67	106.36	104.82	107.31	103.66
117.46	118.28	116.21	115.81	118.52	117.09	118.65	114.81	116.17	117.18	118.99	116.64	115.68	117.95	116.6	118.18	118.54	115.52	119.86	117.26	115.79	119.15	116.47	115.85	120.56	117.08	117.11	119.41	114.76	119.01	118.95	117.8	118.56	118.83	115.32	119.15	116.94	117.91	115.56	118.05	117.78	117.65	119.03	116.87	117.19	117.59	119.49	113.36	117.14	118
[truncated: 349 more rows]
[truncated: 150 more columns]
