# Supplementary material for: Genetic dissection of main and epistatic effects of QTL based on augmented triple test cross design
Source: PLoS One. 2017 Dec 14;12(12):e0189054. doi: 10.1371/journal.pone.0189054 (PMC5730204; doi:10.1371/journal.pone.0189054)
Supplement: S8 Supporting Information — (ZIP) [file pone.0189054.s008.zip › z4_1500_0.5_5.csv]

101.2	107.3	106.55	101.37	101.5	104.83	106.82	105.99	102.42	110.39	105.5	104.54	103.17	105.33	110.61	109.42	105.14	102.6	103.3	105.48	109.05	105.74	107.38	109.69	102.65	107.44	107.89	107.15	110.53	102.26	105.68	101.55	103.21	106.64	105.25	108.45	108.33	100.36	104.86	103.72	104.81	105.5	101.14	106.51	105.81	101.42	105.92	106.9	100.7	101.48
107.74	101.92	103.07	107.07	106.05	105.63	107.56	104.99	104.03	110.03	108.05	103.86	105.84	109.76	103.79	107.28	106.04	104.3	104.34	101.32	109.89	108.2	100.62	107.7	109.18	111.53	107.21	105.77	110.61	104.95	105.74	107.3	105.82	103.08	105.06	108.82	109.47	107.02	103.99	108.17	103.41	108.05	104.7	109.74	104.45	106.62	104.95	105.47	101.36	105.81
109.85	102.87	106.17	109.42	103.12	108.5	105.72	106.38	107.18	105.01	102.96	106.45	107.74	106.31	104.76	106.67	104.92	106.06	106.76	107.11	103.49	102.7	104.94	103.14	102.42	107.95	100.54	103.21	104.59	109.06	102.68	103.92	108.85	106.75	106.68	104.14	103.24	108.23	102.17	106.39	104.04	108.9	106.41	103.12	108.47	104.29	107.91	107.85	106.5	100.35
112.33	115.01	113.84	111.43	107.59	111.75	107.64	108.97	112.4	109.07	112.94	111.37	112	113.62	108.3	109.19	111.41	114.48	111.28	109.93	109.6	109.35	110.57	116.06	111.41	112.31	116.88	107.21	112.94	108.69	111.03	114.99	110.83	112.23	106.81	111.82	109.01	110.84	109.98	113.65	111.31	112.35	112.59	112.58	111.97	108.74	111.46	110.38	110.58	113.24
117.23	115.71	119.12	121.6	117.51	119.96	116.22	123.29	118.29	114.18	120.99	117.25	120.72	112.15	113.99	126.56	114.93	116.48	113.69	112.69	121.45	116.3	116.28	117.64	119.74	118.38	118.15	114.27	116.55	118.73	122.68	121.21	120.26	113.89	115.61	117.03	119.62	118.55	119.68	114.38	115.8	117.85	112.82	122.1	118.12	118.87	121.25	113.2	115.74	112.13
101.75	106.55	100.75	104.6	105.07	104.44	106.3	105.68	102.97	103.54	100.3	104.75	109.62	104.88	106.65	106.42	102.81	105.82	105.78	108.09	105.15	108.6	103.48	102.72	102.11	103.33	106.11	106.91	105.14	102.59	103.78	103.55	103.13	104.95	106.63	104.37	107.67	104.04	105.05	105.88	100.87	104.42	106.45	105.41	101.33	106.72	104.49	105.61	101.09	109.08
105.06	100.7	106.2	107.41	105.95	109.81	100.45	104.22	104.11	103.04	102.19	109.22	108.42	106.57	108.6	103.93	104.17	105.94	104.43	103.38	107.48	107.15	103.82	108.17	107.99	106.28	102.19	107.71	103.96	106.77	107.86	107.28	102.93	108.57	104.54	100.65	107.61	109.32	107.12	106.83	105.31	104.19	107.25	109.11	105.87	102.07	105.23	104.17	106.45	106.74
106.32	108.78	104.32	104.14	109.98	102.54	100.2	105.99	103.28	101.76	109.08	106.35	101.69	102.18	104.8	106.55	108.42	105.24	106.55	100.58	101.02	105.46	100.8	102.15	103.18	111.88	110.59	106.92	103.56	99.565	108.41	103.11	99.439	105.31	105.65	107.55	104.25	103.04	108.87	105.6	105.88	105.31	105.94	106	104.42	106.57	104.92	106.77	105.43	103.74
104.98	110.52	107.01	110.67	107.28	107.16	111.73	108.54	109.07	110.25	106.74	108.34	105.58	102.1	109	108.96	109.9	104.42	107.08	108.57	103.95	108.27	105.71	109.32	107.86	105.47	105.53	103.46	106.94	103.78	104.82	106.37	104.54	106.56	108.12	102.99	104.18	106.98	108.11	108.17	106.64	105.83	106.86	110.72	108.66	110.56	108.48	104.48	108.83	104.91
101.31	97.826	99.301	94.489	103.96	100.04	101.23	100.45	96.935	99.303	99.198	97.765	99.77	104.99	102.16	101.54	101.37	101.12	100.79	98.499	103.19	99.777	100.55	99.65	101.05	99.311	106.49	102.7	100.57	99.762	99.8	102.69	103.57	97.079	102.88	100.4	100.46	102.62	100.88	102.97	100.08	102.52	103.95	103.21	104.06	97.69	97.966	104.05	100.89	98.584
101.86	103.92	101.35	108.17	109.29	100.99	101.31	105.1	105.88	101.47	104.79	101.52	111.49	108.39	104.2	103.1	107.81	98.278	106.31	106.01	105.35	104.99	107.36	108.77	107.29	105.9	101.19	103.25	105.94	107.1	102.45	102.9	103.88	103.8	105.37	105.15	105.85	107.6	103.85	107.48	101.43	103.47	103.96	106.7	102.51	104.99	104.44	103.64	104.57	106.11
105.07	108.87	109.63	105.54	104.15	107.04	110.8	105.62	107.97	106.18	105.51	105.09	108.19	104.9	108.01	104.96	107.33	109.37	107.14	108.92	108.86	103.14	105.97	107.02	101.37	106.38	105.47	109.32	103.18	107.16	104.61	101.41	102.4	106.71	104.31	104.08	107.38	102.73	107.27	106.42	104.28	104.59	107.92	105.45	109.99	105.88	108.69	105.9	108.74	108.03
117.84	121.22	114.7	114.76	116.11	117.22	114.75	113.59	115.89	121.56	116.46	112.74	118.81	117.57	118.75	115.17	114.26	120.96	119.26	113.46	114.34	119.02	115.99	115.14	115.02	118.77	117.16	112.44	116.03	114.94	119.84	116.39	118.27	114.44	116.65	118.83	112.92	119.55	114.22	116.09	114.55	115.71	116.99	115.03	111.88	115.23	120.13	118.45	111.35	120.1
105.42	102.61	104.51	108.73	104.73	106.58	109	103.05	104.53	103.2	103.45	103.45	102.54	103.88	108.07	108.41	101.09	101.79	102.75	105.66	106.36	107.97	104.12	104.35	101.1	106.11	106.64	106.78	102.11	104.66	103.73	100.11	107.26	101.85	107.31	105.71	105.98	107.38	106	106.73	105.05	108.6	104.66	104.62	107.21	104.5	104.01	99.385	103.63	104.85
109.84	113.95	111.41	113.62	111.69	106.85	115.4	115.09	113.09	110.3	111.6	107.51	111.27	113.14	108.62	111.15	109.99	111.32	112.67	110.15	112.91	111.98	110.85	116.49	111.48	109.01	112.35	114.99	110.72	109.48	111.68	116.6	111.11	112.98	111.07	112.43	114.73	115.68	111.36	114.73	108.2	114.07	109.49	111.46	111.48	111.04	108.37	109.69	111.73	110.88
105.38	106.07	108.22	106.88	97.798	109.62	102.89	103.71	104.35	104.5	106.62	104.65	104.42	109.64	103.63	106.69	110.54	106.66	105.66	109.47	103.57	103.88	102.49	107.25	104.02	108.82	101.38	103.72	102.64	104.11	102.21	103.56	104.5	107.5	109.88	107.81	109.41	103.85	109.15	102.77	101.34	108.17	105.17	109.88	106.46	107.04	103.43	107.91	104.51	105.75
106.18	108.64	103.07	107.21	103.57	108.91	107.22	105.07	105.6	106.73	105.5	103.47	104.28	104.57	111.74	105.36	106.14	110.05	108.66	105.59	110.01	108.43	101.15	105.14	107.14	104.69	104.88	104.27	104.07	109.44	107.25	105.44	105.87	106.41	107.7	106.68	104.3	106.94	106.86	100.67	102.68	106.17	102.9	107.12	107.12	106.46	111.86	109.07	107.93	109.02
105.1	102.35	104.64	112.96	106.26	103.34	103.8	107.47	105.57	105.7	103.97	107.33	110.13	106.83	106.93	106.21	104.17	108.09	100.52	108.68	107.35	102.93	103.82	107.28	103.25	101.12	109.23	102.66	106.03	103.51	100.4	101.38	104.78	105.88	108.05	106.32	104.76	100.69	106.7	108.71	99.616	102.83	103.21	104.74	102.59	102.51	106.31	102.55	104.97	98.206
110.61	110.7	107.92	112.47	112.79	108.43	112.35	112.28	114.81	109.25	110.85	108.88	112.09	112.91	108.63	113.6	110.68	113.52	112.23	111.08	113.94	116.23	113.6	115.04	110.59	107.66	111.56	109.05	111.34	106.72	111.92	110.66	108.5	109.2	115.4	113	115.78	111.28	110.04	114.47	110.74	110.5	111.61	108.99	114.28	108.45	111.34	113.24	114.47	114.53
110.61	108.29	106.45	109.75	113.47	109.61	107.9	108.01	111.14	110.22	112.73	109.43	107.69	107.54	111.92	109.73	108.55	111.8	105.09	111.29	111.89	111.31	107.76	110.59	115.7	107.61	114.54	110.19	109.51	106.55	110.33	111.98	110.48	109.14	108.92	109.98	113.41	110.69	105.62	107.2	108.99	108.61	112.47	110.67	109.28	109.38	107.8	108.26	109.96	110.94
100.47	106.05	103.88	99.825	92.487	99.171	98.26	98.2	98.364	101.69	101.87	103.82	104.14	103.31	96.586	104.53	102.21	101.48	98.634	103.28	104.32	100.37	99.324	102.26	99.772	99.576	102.56	102.38	99.326	102.06	100.9	101.87	101.28	97.773	99.443	102.32	99.984	101.68	96.427	107.01	102.79	101.2	97.528	99.102	99.153	99.262	103.38	105.03	100.63	99.308
107.64	106.84	107.84	108.34	107.5	109.9	105.76	110.09	106.61	103.28	107.2	104.98	111.73	107.16	107.99	110.88	103.9	106.74	104.49	103.87	105.78	107.18	102.7	110.88	104.71	102.3	104.05	105.2	104.51	108.71	105.16	105.71	111.62	106.02	109.84	107.5	105.83	106.9	100.53	109.19	107.56	107.63	107.03	105.72	106.57	107.29	104.15	109.08	107.39	106.56
105.79	108.31	104.98	108.46	102.61	108.89	104.79	105.86	104.12	105.81	104.77	103.55	106.3	100.3	106.41	102.15	103.58	98.957	106.63	100.1	106.44	108.43	103.11	101.74	107.52	103.97	110.14	104.93	102.74	102.69	108.28	111.85	110.72	102.91	104.01	106.38	106.69	103.94	106.34	105.51	108.99	106.57	104.2	105.66	100.07	104.89	101.95	106.67	111.18	107.74
105.75	109.13	106.55	105.79	102.98	103.84	105.67	106.44	110.55	103.84	107.59	106.21	106.07	105.74	106.74	102.57	104.82	99.512	106.25	102.1	106.34	104.96	109.97	104.59	106.13	108.44	108.49	103.43	101.47	108.75	103.68	108.47	107.83	109.06	107.77	102.82	104.7	106.55	103.94	102.48	107.32	103	109.34	107.79	106.4	103.37	105.28	103.89	103.24	100.65
103.57	103.87	108.31	107.8	104.63	105.53	106.1	105.95	109.19	111.03	111.37	110.17	106.13	107.79	106.97	111.38	107.51	105.53	107.17	108.18	108.42	107.33	107.18	107.5	102.41	105.62	103.78	107.6	107.04	103.85	109.43	111.39	104.95	108.54	103.49	111.71	105.6	109.64	105.33	103.72	106.44	109.4	109.06	108.74	104.59	104.05	101.81	107.9	106.88	104.22
108.94	107.88	106.44	100.54	108.4	106.75	106.21	102.85	105.06	107.37	106.33	103.68	104.15	105.27	104.61	106.8	107.92	105.5	107.71	109.23	106.07	108.89	101.18	101.74	106.05	103.72	107.94	107.79	107.83	102.9	110.15	104.41	107.49	105.66	105.69	106.77	104.65	106.57	109.22	104.87	104.05	110.75	105.28	106.08	110.18	109.04	105.9	105.65	103.82	106.55
105.14	108.88	106.84	110.06	110.36	104.6	108.3	110.95	108.91	107.98	103.61	110.01	102.88	102.22	105.96	106.4	104.9	102.45	106.14	106.41	106.18	105.05	104.14	106.2	104.21	108.47	106.22	109.13	104.06	102.26	106.21	103.8	105.11	106.29	102.35	104.58	108.88	106.68	105.48	106.17	102.68	106.49	105.88	105.09	108.39	105.11	101.85	105.76	103.93	110.06
97.759	96.322	102.08	100.36	106.16	98.359	95.055	99.315	99.568	96.018	100.56	97.508	95.991	102.17	101.64	99.929	100.74	101.99	100.28	100.36	102.49	103.28	97.51	101.56	101.18	99.527	97.445	101.12	95.52	99.36	99.455	100.56	103.22	98.153	99.365	101.54	99.252	99.268	100.75	101.48	101.81	102.54	99.994	101.79	102.67	99.642	104.18	102.35	100.78	98.925
106.01	103.6	108.17	103.9	106.65	106.58	107.9	103.41	100.53	103.2	104.92	104.55	105.77	106.27	104.43	108.23	100.46	105	106.25	105.96	106.77	107.61	105.27	103.34	107.96	103.23	106.41	104.95	101.81	102.44	107.77	104.31	101.23	105.19	106.25	101.29	99.965	103.16	107.19	108.52	107.28	107.36	105.22	111.27	108.73	104	103.44	106.72	106.44	107.08
109.69	106.18	108.06	105.12	108.4	101.59	111.17	102.73	107.96	108.85	108.23	111.45	107.51	105.45	112.77	110	103.65	107.74	104.54	106.34	106.79	107.51	106.28	106.85	108.66	106.88	105.14	104.63	107.61	111.79	103.79	105.09	106.37	108.09	107.81	103.66	110.94	108.8	108.38	108.17	103.83	110.21	106.75	105.43	108.47	105	101.64	106.24	102.76	106.18
111.1	111.87	112.3	115.14	111.94	108.37	119.04	113.51	113.76	112.69	111.95	116.12	111.65	114.56	114.59	112.95	112.35	114.62	114.39	113.76	108.8	110.7	115.78	109.08	113.4	118.62	115.45	113.68	112.49	115.96	116.28	115.98	113.2	111.54	113.78	107.03	112.73	109.4	112.24	118.32	111.73	112.01	113.33	115.06	113.29	115.52	113.52	107.56	113.21	111.02
111.69	107	111.26	109.08	109.43	109.9	111.56	111.91	110.48	110.59	116.38	109.57	109.28	111.8	110.16	108.45	113.4	115.75	108.88	107.77	115.77	112.06	105.53	113.69	111.63	113.55	110.6	112.85	110.59	115.31	115.27	110.82	111.34	107.22	109.54	107.25	114.39	107.35	110.25	111.86	108.85	113.43	112.71	112.08	111.86	113.56	111.1	111.97	105.4	109.43
106.27	106.16	106.7	104.98	101.48	108.74	103.41	102.85	105.08	104.7	104.85	102.51	104.59	104.59	104.38	104.52	108.79	102.4	103.15	102.77	105.57	105.26	105.11	102.24	105.43	103.08	101.36	104.85	105.98	103.76	102.35	102.1	105.03	100.11	101.38	107.98	103.73	108.74	104.07	104.52	104.31	104.01	105.73	102.45	99.581	103.47	103.18	106.18	110.9	106.74
100.15	105.45	104.27	98.721	99.363	104.98	96.787	100.77	101.39	98.382	101.89	99.823	109.17	95.234	103.19	98.821	99.936	98.684	104.7	98.61	100.4	97.701	100.78	104.13	99.453	98.873	102.01	98.873	97.447	99.601	102.25	101.81	101.36	99.061	103.78	104.73	99.743	102.48	100.55	100.25	101.5	101.7	100.08	100.55	104.37	101.16	100.96	101.58	99.91	105.2
113.42	110	107.77	109.84	109.33	114.11	107.8	114.82	109.84	110.42	108.04	113.03	107.13	108.61	108.28	111.53	106.17	109.84	109.27	114.43	113.03	113.21	112.53	111	111.82	113.92	109.75	112.79	113.41	114.03	111.63	112.95	111.41	110.55	106.59	112.04	112.59	110.89	113.27	110.61	110.67	112.99	112.22	110.41	109.86	109.91	111.38	108.61	112.82	110.31
110.03	104.53	98.707	102.11	106.47	102.77	106.41	104.6	109	106.11	105.68	107.28	106.99	102.96	103.28	103.58	103.89	104.38	105.57	103.45	104.03	106.36	105.51	107.21	103.86	110.35	100.69	108.06	100.68	107.08	107.68	101.1	112.63	106.29	102	109.64	106.15	106.19	108.06	101	100.63	102.85	106.22	105.07	101.48	108.27	104.51	105.16	105.7	108.46
106.45	97.591	105.67	101.59	108.06	106.15	101.87	101.82	101.92	105.97	104.38	103.73	104.69	105.13	100.97	100.24	104.66	104.09	104.96	104.14	102.72	103.66	102.9	103.39	106.16	102.38	104.87	105.02	102.88	104.31	103.06	101.4	101.47	105.84	103.44	106.17	105.62	105.51	111.04	108.64	106.83	105.8	102.37	100.73	105.72	103.91	104.16	103.28	102.04	101.41
99.56	104	103	95.758	97.935	100.26	100.89	98.368	98.047	103.54	103.5	97.701	98.368	99.104	96.88	99.78	94.044	99.253	98.568	97.624	103.49	96.756	96.598	96.885	96.278	101.14	99.174	103.33	100.63	105.26	95.831	101.64	98.416	95.838	101.64	103.38	97.983	101.35	99.008	98.104	99.965	99.862	96.593	95.361	103.11	104.79	98.145	97.718	103.26	96.755
105.06	103.81	104.94	105.37	109.41	102.32	104.14	103.23	107.48	104.62	107.12	105.61	102.44	99.992	106.35	105.03	104.41	107.69	108.1	108.93	106.96	107.86	106.58	107.4	104.38	107.88	103.69	104.62	102.36	104.88	101.52	102.93	104.5	109.19	106.03	106.41	105.29	107.61	104.83	105.35	105.64	103.25	106.43	102.8	99.829	110.17	105.52	107.42	106.24	107.34
112.88	113.16	109.68	110.81	112.81	114.23	112.27	111.13	113.65	112.44	114.2	107.06	110.31	109.6	110.47	111.29	112.52	110.81	116.68	108.58	108.7	112.91	114.43	108.31	109.98	113.3	112.54	109.83	114.74	111.78	107.33	116.39	116.46	113.94	112.64	114.85	107.74	114.16	114.15	109.45	110.7	109.32	112.43	110.16	112.91	113.87	108.49	109.71	110.33	109.93
105.24	101.9	101.04	107.21	106.26	101.23	107.16	105.89	105.74	102.86	106.69	107.26	103.24	107.57	108.06	112.96	105.75	102.69	104.01	107.8	102.9	105.05	106.34	104.9	111.52	108.92	109.12	103.87	107.64	108.22	109.1	99.905	104.27	103.46	103.31	107.6	104.23	105.86	107.52	101.72	104.32	106.57	103.41	107.65	103.78	108.05	108.22	107.4	104.62	103.77
110.56	109.83	114.02	113.4	111.59	107.47	116.29	116.13	108.98	108.64	111.08	113.54	114.97	113.46	111.88	109.55	109.17	110.99	110.84	111.56	111.62	113.31	111.99	114.55	111.94	113.54	110.8	113.52	111.66	112.82	111.69	110.01	113.18	114.44	111.83	113.53	111.45	113.91	109.3	113.1	114.75	110.93	117.57	114.49	112.84	113.91	113.83	112.78	113.13	112.56
97.024	95.376	105.86	97.02	101.01	97.338	99.713	98.008	100.54	99.677	100.35	101.63	100.94	101.89	101.61	100.01	101.31	96.486	101.58	100.23	100.25	99.322	97.071	100.88	101.06	101.99	99.413	96.284	97.387	99.027	98.378	99.077	98.197	98.178	96.215	99.647	97.855	100.4	97.793	104.86	100.64	98.355	97.177	102.76	97.556	100.98	94.937	105.52	98.831	99.42
101.2	93.635	100.12	98.626	96.413	99.223	98.805	105.3	101.46	102.68	99.555	97.019	100.66	101.84	95.816	98.449	99.4	100.5	97.176	97.765	100.73	100.39	98.621	100.67	100.36	100.82	104.81	99.019	98.744	99.953	97.621	96.741	99.429	103.31	104.61	102.2	100.89	100.2	99.386	97.553	100.65	100.72	101.57	104.61	99.414	102.33	98.003	102.62	101.99	101.44
97.871	99.345	101.19	101.63	97.699	96.997	94.596	99.965	98.781	98.743	97.978	99.688	97.206	100.66	99.411	100.35	100.19	98.263	99.303	94.091	101.44	105.93	97.684	100.68	99.734	98.432	102.4	97.825	103.01	105.63	101.64	100.85	103.14	98.513	98.966	101.97	103.93	102.28	98.993	102.89	99.124	100.58	102.22	103.38	102.32	99.428	96.903	99.411	98.209	101.35
117.1	112.05	109.93	112.65	112.32	114.5	111.61	112.69	108.45	110.28	111.62	110.52	114.89	114.87	113.65	113.33	112.49	111.76	108.92	110.63	111.49	110.07	109.49	110.9	108.45	119.41	112.06	109.54	110.33	109.73	107.94	110.79	112.87	111.35	112.94	112.81	117.4	107.76	117.78	113.15	110.64	111.4	112.04	109.89	114.66	110.24	109.24	110.27	109.54	112.64
105.17	105.14	103.89	106.3	103.16	107.01	103.33	101.02	104.76	105.65	106.8	107.55	100.79	102.8	105.73	101.43	109.55	103.14	102.42	103.85	105.15	106.56	102.35	104.95	106.35	104.56	103.97	100.9	102.19	97.686	100.88	104.21	100.25	97.868	103.2	103.77	104.95	102.41	105.44	106.23	99.986	103.02	104.14	105.5	105.72	100.59	108.54	106.82	101.13	102.47
102.66	97.683	102.23	101.07	102.02	104.24	102.91	101.34	99.645	98.829	101.3	98.257	102.68	102.17	104.92	101.83	106.51	98.417	101.56	99.732	104.95	98.97	103.1	95.585	102.09	99.99	101.47	99.929	101.16	98.896	101.23	100.9	102.83	97.958	91.873	99.34	95.108	97.876	96.684	97.301	100.75	99.074	102.75	99.957	98.737	97.417	101.75	99.368	96.144	99.347
113.51	111.03	115.68	111.23	108.22	109.54	108.06	115.34	109.81	110.55	107.7	112.97	115.43	113.46	111.66	113.9	112.42	109.52	111	110.58	111.04	110.16	112.39	111.46	108.83	109.35	111.69	114.47	111.21	115.01	114.21	116.2	111.13	114.29	107.45	113.89	112.91	111.86	109.24	109.4	112.53	107.5	110.72	115.03	108.13	112.03	113.24	114.36	110.82	114.98
110.76	107.82	107.26	109.41	109.15	111.5	103.71	107.83	105.92	103.57	104.17	102.82	108.44	108.5	107.97	106.01	110.33	110.79	107.69	107.24	104.96	111.6	108.78	105.63	107.99	104.13	104.87	108.13	105.08	107.41	101.74	105.1	111.9	104.24	108.23	106.69	102.06	105.62	106.94	106.57	105.46	107.33	105.4	110.09	104.7	104.24	104.58	105.72	106.74	106.8
103.94	103.45	104.51	103.66	100.59	105.07	104.82	104.85	105.14	99.95	103.24	103.58	104.62	102.44	104.93	106.42	100.2	102.61	103.42	103.93	101.49	108.38	100.35	105.3	107.83	103.59	101.35	110.58	101.86	103.4	102.83	98.053	101.76	107.41	97.559	97.821	104.22	106.7	103.56	104.84	102.38	107.18	100.91	106.78	104.12	105.64	107.22	105.71	103.56	103.8
102.33	100.86	103.31	103.31	102.32	101.64	98.989	96.885	101.19	96.691	99.234	103.58	95.852	101.69	100.29	101.85	101.5	102.78	100.15	99.439	103.9	102.68	106.9	103.97	102.01	102.97	101.85	100.68	103.4	98.743	103.45	104.07	97.667	97.657	107.03	96.842	97.597	101.13	97.753	97.611	100.3	103.65	102.03	104.29	100.1	100.18	100.69	106.45	100.94	104.88
102.22	109.55	105.36	107.65	103.92	104.44	107.9	109.67	106.59	106.63	107.19	106.37	104.75	107.76	104.75	104.91	106.61	105.71	103.72	102.92	108.51	102.51	105.42	105.33	105.55	107.94	101.98	104.65	106.57	105.76	105.38	110.25	101.36	107.83	104.18	103.61	107.3	109.3	108.26	104.26	106.63	106.83	101.86	105.8	106.84	102.87	103.95	107.58	106.77	103.99
98.694	100.51	99.145	103.61	100.23	100.31	102.34	101.95	100.04	103.97	105.07	104.55	104.47	102.6	101.79	101.37	98.635	101	101.38	98.634	100.62	98.513	95.514	98.897	99.002	104.73	101.14	100.44	105.09	102.49	99.092	103	104.45	103.21	104.31	100.82	98.109	99.144	101.17	101.62	93.551	101.72	102.03	101.4	99.743	98.836	98.917	99.992	98.36	102.42
109.45	106.39	107.91	110.58	105.63	104.49	106.83	107.6	111.41	107.58	108.1	102.86	105.72	104.18	101.8	111.06	106.82	103.66	106.4	108.26	105.13	106.83	107.19	107.24	104.25	107	108.53	106.79	104.46	107.53	104.09	104.38	105.29	110.06	106.26	108.11	109.11	108.18	102.06	108.03	105.95	103.32	105.77	99.355	107.53	106.29	107.88	108.43	107.43	105.4
102.65	105.98	110.15	103.62	109.67	106.74	104.51	105.68	104.61	108.21	104.16	103.2	105.8	104.98	105.52	110.61	104.81	105.8	103.94	102.91	103.46	107.02	106.34	110.89	104.14	104.39	106.68	106.14	105.89	105.24	104.47	101.01	104.93	104.99	103.69	106.35	102.06	106.27	108.71	104.66	105.67	106.95	102.89	105.31	104.89	103.89	106.55	107.15	109.74	105.65
98.452	98.463	99.596	98.8	103.7	99.436	101.73	99.118	102.83	100.31	104.1	96.152	100.25	97.383	103.08	92.906	99.509	101.44	102.36	101.47	97.817	95.288	101.2	98.59	99.574	101.66	102.08	102.26	96.477	106.16	100.72	101.23	103.26	100.45	99.325	98.572	96.406	98.699	100.19	104.05	99.111	98.411	103.75	102.98	96.666	99.88	97.421	100.03	105.67	96.9
96.369	99.41	98.569	101.03	98.003	103.97	101.38	99.954	99.633	102.05	98.824	105	99.08	103.7	102.74	97.496	100.39	95.15	100.35	98.293	99.101	103.7	93.852	98.552	100.89	99.965	107.37	97.304	102.59	95.822	94.625	100.65	98.324	95.123	102.14	99.385	101.85	98.736	98.125	98.115	102.39	104.84	96.635	94.692	98.422	97.151	97.377	103.33	100.44	97.912
106.57	105.76	107.47	106.73	105.94	105.18	106.98	105.89	105.48	106.61	104.9	106.22	106.45	105.92	101.16	105.61	103.84	100.29	108.72	107.85	104.93	104.46	102.57	103.87	108.81	105.47	103.91	107.03	108.46	101.03	108.86	106.71	102.99	103.77	100.17	107.46	105.91	110.14	105.88	108.05	103.3	106.57	103.09	101.48	105.1	102.17	102.67	110.73	107.26	108.34
107.59	101.98	101.79	109.05	104.66	105.1	102.27	107.08	104.55	104.06	106.46	101.98	106.88	107.73	110.78	106.77	102.24	100.55	115.73	105.18	110.02	106.88	105.97	110.4	107.78	104.32	98.254	106.85	106.87	103.11	105.89	102.62	108.46	107.17	102.07	109.32	107.97	106.12	105.77	108.99	107.48	100.98	98.907	105.83	103.92	104.46	102.7	108.17	108.51	104.53
107.13	106.05	105.79	108.98	105.93	106.35	105.2	104.48	102.5	104.97	108.24	105.58	104.26	103.94	109.27	109.88	107.48	107.72	102.18	103.03	105.83	105.88	105.85	103.16	106.15	108.87	107.13	105.87	99.884	100.79	108.03	104.67	108.19	108.7	106.06	105.21	104.09	103.33	110.6	105.22	108.38	109.27	105.25	107.76	103.27	107.32	97.639	103.6	108.07	107.47
113.31	113.9	114.14	111.08	110.84	110.99	102.47	115.74	112.65	115.25	114.37	111.41	113.22	113.72	114.63	110.67	108.49	112.18	112.5	110.8	113.53	115.14	110.07	112.97	112.44	112.57	109.7	109.73	111.64	115.46	109.37	110.28	116.07	112.53	115.61	109.47	117.34	109.42	110.2	110.99	111.49	110.93	110.56	110.79	111.05	113.56	110.14	116.49	113.97	111.66
103.67	109.1	104.28	107.19	106.1	105.91	102.29	103.1	101.52	106.71	107.43	106.5	109.78	101.39	108.72	103.19	108.94	106.28	105.87	106.11	108.06	110.45	107.27	99.88	106.28	107.34	103.57	107.08	106.18	103.1	106.9	106.06	104.3	101.13	106.63	110.72	106.97	106.55	103.83	102.75	105.18	103.06	103.84	100.58	108.46	105.33	104.42	107.93	106.75	105.49
116.24	120.13	111.46	122.1	117.66	118.94	116.8	119.69	115.36	114.86	115.59	118.78	116.52	114.6	117.94	121.43	120.1	114.2	118.25	121.37	118.98	119.23	117.18	117.25	119.57	116.33	118.54	115.62	115.28	116.19	116.5	120.72	117.94	117.16	114.79	118.69	122.8	119.26	118.64	114.15	117.57	115.41	117.42	115.86	114.89	115.8	119.19	117.48	116.03	118.55
104.29	106.04	103.89	111.41	107.48	107.02	104.23	103.22	105.31	104.06	103.52	105.3	106.63	108.47	101.61	104.46	103.65	105.21	101.72	106.02	102.12	105.5	107.28	103.09	103.47	110.3	103.49	105.82	105.76	105.47	107.13	105.19	107.1	103.94	107.34	104.57	107.97	106.34	105.22	107.89	109.6	105.63	108.11	106.9	106.96	105	107.41	103.48	106.51	103.95
106.14	107.66	105.02	103	107.56	106.47	100.33	107.4	103.86	105.9	105.6	106.47	105.7	102.59	105.01	105.25	109.8	106.15	107.8	105.24	107.34	107.82	106.99	107.84	104.72	102.19	104.28	99.111	107.3	108.79	103.27	102.96	104.41	106.21	107.79	109.08	111.09	106.06	105.72	104.39	104.41	107.86	107.65	105.98	104.9	105.08	106.23	106.85	106.28	103.81
106.73	105.02	110.16	104.66	106.7	106.92	103.59	105.35	101.47	108.21	110.08	107.22	108.98	105.18	104.68	106.28	106.83	104.99	111.83	107.35	102.5	110.06	110.05	107.39	104.51	106.78	106.55	107.84	109.37	105.67	106.47	106.84	108.71	101.37	105.24	104.23	108.28	102.18	107.5	110.32	110.01	107.11	105.33	108.8	108.23	103.43	110.04	109.1	108.38	104.41
104.34	102.18	100.71	100.16	100.99	103.4	102.03	99.457	103.44	100.79	102.93	100.54	99.422	100.6	99.538	104.99	100.02	102.21	100.99	103.43	98.402	102.18	101.65	97.174	99.063	96.118	96.361	101.39	103.77	102.42	102.21	102.14	99.769	99.287	100.39	102.47	101.66	96.99	101.62	95.739	100.98	96.526	103.2	101.45	98.751	102.66	100.03	100.34	100.81	103.79
105.63	105.76	112.88	102.07	103.72	108.84	108.54	105.63	109	104.08	105.36	103.55	106.65	106.52	110.52	104.85	109.2	99.273	103.59	107.13	108.47	105.63	106.51	101.55	106.24	105.13	103.35	105.86	108.78	106.95	102.47	99.934	100.29	104.39	107.21	105.35	105.15	105.43	102.71	104.84	109.1	104.35	108.07	107.88	106.73	106.37	103.97	102.95	105.87	103.8
105.94	108.54	114.15	109.41	103.07	108.61	109.58	106.3	106.06	103.43	106.42	108.27	106.74	107.2	107.9	104.4	108.07	110.81	105.65	110.8	103.38	104.86	109.44	106.87	103.93	111.75	107.41	105.91	106.21	104.47	105.83	101.44	112.58	111.1	106.89	106.84	109.88	102.83	108.08	107.84	102.07	106.93	109.78	109.82	102.72	106.62	103.55	108.15	106.3	106.6
99.902	106.61	97.536	108.67	109.4	107.23	104.26	104.92	106.55	101.56	109.59	102.66	104.47	107.09	109.14	104.15	104.64	105.96	101.28	106.56	100.42	105.02	104.29	104.11	104.01	104	105.45	105.41	105.53	107.92	102.93	108.08	104.19	106.26	106.34	101.67	103.2	106.25	106.27	107.88	103.7	104.67	108.63	101.73	107.95	108.96	107.19	106.75	101.66	106.64
108.74	112.6	113.56	108.65	108.85	110.31	110.35	116.1	109.95	111.47	109.92	109.25	109.42	107.37	110.53	109.26	113.1	109.53	114.33	110.21	112.46	112.54	112.63	112.3	111.28	109	113.22	111.09	111.34	114.39	111.22	111.11	114.97	110.84	108.39	110.24	107.02	113.29	110.21	111.34	112.07	110.81	110.1	108.76	115.2	112.68	112.05	109.53	108.77	113.23
103.94	99.516	103.32	105.97	107.14	107.61	101.01	105.02	102.95	102.24	102.22	108.31	103.93	100.68	104	105.8	105.23	106.72	103.05	106.42	102.87	103.75	102.46	102.57	106.25	103.3	104.56	103.58	100.14	103.73	103.63	100.89	103.82	105.55	105.73	102.87	101.76	102.69	103.26	101.03	110.45	106.19	104.49	108.46	102.61	101.54	104.02	106.63	106.29	103.04
108.39	105.98	105.01	110.45	106.03	102.23	109.26	103.83	104.19	106.17	105.62	108.46	104.64	105.1	107.46	106.08	106.67	106.95	109.39	105.84	105.09	111.38	105.78	106.19	104.74	101.91	105.5	107.09	101.43	107.03	108.66	112.15	102.73	104.64	105.51	103.12	104.4	106.95	108.08	102.48	108.93	109.49	103.51	106.21	109.61	105.98	103.67	107.36	107.7	110.8
96.705	98.421	102.03	96.907	104.54	100.15	97.112	101	101.52	101.31	97.924	97.766	103.45	97.589	96.613	100.89	97.258	104.82	101.25	103.03	99.024	99.826	96.476	99.341	98.342	99.536	96.47	97.686	95.005	99.554	97.149	102.83	102.13	97.466	103.39	100.61	100.61	103.64	101.04	99.91	100.77	100.29	100.72	98.624	102.35	97.013	101.61	100.29	97.709	98.547
106.63	102.91	105.51	101.42	107.81	103.91	107.7	106.69	98.702	106.12	104.36	105.03	106.81	104.15	104.57	103.93	104.59	107.35	109.34	103.58	102.45	102.36	103.88	110.29	106.12	103.71	106.2	106.98	102.45	106.46	104.85	106.27	106.58	103.09	108.38	108.11	111.34	108.96	112.89	110.63	108.65	106.29	104.59	103.9	106.04	106.27	106.6	107.45	107.52	107.71
109.29	110.65	109.18	108.39	108.57	109.04	107.9	105.45	106.81	105.46	109.14	107.2	110.77	105.71	105.33	104.68	104.76	106.51	104.59	108.9	108.7	106.18	108.95	105.6	101.3	112.01	102.11	106.35	107.9	107.77	103.49	109.23	106.55	110.07	110.74	107.67	107.97	108.32	105.93	105.16	103.95	104.59	102.6	103.1	106.66	107.42	106.18	100.26	106.62	108.89
106.66	105.56	105.13	104.58	101.48	103.07	101.21	105.49	100.84	106.82	103.67	103.1	111.19	103.02	102.61	103.07	104.08	107.54	105.92	102.4	110.07	106.93	106.53	108.16	104.97	103.08	108.69	107.37	106.24	101.15	104.68	107.47	107.26	104.95	99.203	106.47	104.25	102.81	103.5	107.12	100.96	104.89	105.3	107.62	108.07	109.8	103.51	103.21	108.06	108.18
104.58	101.92	104.27	104.7	109.08	107.12	105.64	105.71	107.03	108.18	106.73	109.99	104.24	105.52	107.74	104.53	104.7	106.91	102.99	103.13	106.89	105.33	108.79	103.81	104.88	106.19	105.77	107.36	105.07	103.87	105.12	105.11	103.84	102.79	105.22	107.18	106.04	106.25	103.54	105.73	104.16	104.08	106.46	105.54	103.14	110.37	104.29	107.94	103.5	105.19
104.88	108.98	107.05	106.8	109.21	101.51	101.86	102.47	101.64	100.97	103.18	105.71	106.13	104.54	105.41	104.85	106.91	105.6	103.62	105.5	105.6	103.48	101.83	106.67	103.63	108.19	102.01	103.89	104.32	107.56	109.21	101	104.29	101.94	112	101.6	102.67	108.1	102.95	107.54	105.7	110.22	109.78	106.64	105.27	105.65	108.33	106.91	105.63	101.98
109.57	111.27	110.26	109.85	109.4	106.1	112.84	110.49	111.21	112.22	110.48	113.34	111.17	110.02	108.63	108.69	113.84	105.25	108.1	107.67	112.96	108.48	110.31	108.6	109.45	108.27	110.73	107.19	110.77	107.15	112.1	114.11	111.7	109.01	108.59	107.31	110.2	112.52	108.29	106.58	108.62	111.29	103.22	110.27	111.54	109	108.22	107.96	108.65	110.62
108.6	110.76	109.79	109.74	109.32	110.24	111.2	109.85	107.45	115.41	110.93	109.89	107.66	112.66	113.76	106.39	112.35	111.28	110.44	112.59	109.83	111.91	108.8	107.29	112.12	113.76	110.1	112.11	114.64	115.26	108.69	108.94	107.86	113.01	106.68	111.12	110.19	106.3	113.65	111.12	112.1	114.9	113.47	110.23	111.67	115.02	110.4	110.31	113.09	113.51
112.47	103.24	103.09	107.43	105.87	105.88	102.62	110.06	101.48	104.95	106.51	103.66	103.8	107.96	104.66	103.82	108.49	105.96	106.52	106.69	103.42	102.3	106.8	102.66	109.36	107.89	107.79	105.76	109.25	108.05	106.53	104.69	107.19	104.08	104.77	105.64	104.2	104.71	102.48	103.36	104.66	104.77	106.47	104.4	103.93	108.82	104.78	101.22	109.35	108.03
104.92	108.52	105.57	103.37	103.51	105.61	105.23	111.85	108.05	102.62	103.3	108.36	106.42	108.51	107.84	102.31	104.33	105.93	103.45	101.88	98.435	103.93	107.83	104.31	101.71	104.98	105.98	106.13	107.53	105.5	101.14	100.86	99.15	104.56	103.52	104.99	106.1	104.11	103.73	107.03	103.99	108.59	104.9	108.65	104.46	105.37	103.85	105.71	105.64	103.87
105.41	109.44	106.77	108.16	104.55	103.88	108.45	110.36	104.94	107.02	106.13	107.59	105.76	105.72	109.4	105.88	108.07	105.76	107.54	96.994	109.08	105.28	103.69	108.17	105.23	108.33	105.18	106.8	104.85	101.51	103.25	104.51	103.71	107.26	105.29	103.34	106.22	110.7	104.48	101.88	104.39	109.09	105.46	102.45	104.61	104.78	105.33	106.48	106.85	104.4
117	119.37	115.53	118.56	116.12	118.27	113.3	120.06	112.54	115.34	117.36	114.87	118.87	116.33	115.49	119.22	115.59	119.46	117.59	114.14	117.6	117.32	114.61	116.45	122.29	113.68	113.06	109.31	117.67	118.31	118.6	111.59	116.41	115.78	116.1	118.61	118.53	117.42	118.35	116.84	115.44	113.65	118.19	117.02	114.05	116.04	113.82	116.47	117.23	110.39
111.29	110.36	111.62	113.33	114.02	111.49	115.73	106.44	113.37	116.1	109.86	111.94	105.39	111.85	113.31	111.29	112.6	106.66	113.77	109.03	114.05	114.37	110.79	112.05	109.2	112.73	110.48	119.44	107.99	116.51	114.17	113.8	119.5	114.69	116	111.68	109.21	112.86	112.19	110.25	109.69	111.94	113.28	109.17	111.82	113.81	111.7	114.34	110.84	116.09
108.67	111.29	113.31	110.17	110.77	114.24	112.05	115.6	108.1	114.9	110.5	114.02	110.22	107.43	112.95	108.75	108.82	115.4	108.3	112.01	113.23	114.81	114.48	108.9	112.32	109.55	112.66	114.19	112.55	110.94	112.53	105.68	112.74	110.84	113.39	110.97	115.16	109.85	109.35	112.04	110.38	113.23	112.29	109.22	113.08	110.4	114.95	110.8	110.38	113.24
109.62	98.174	106.54	107.92	101.54	107.99	107.88	109.32	106.11	107.84	108.43	105.91	106.73	102.67	106.95	104.16	105.63	104.96	107.07	106.17	107.48	104.9	105.69	103.71	111.41	104.89	110.27	105.24	105.19	109.34	102.11	104.47	102.61	108.33	101.35	105.14	106.81	103	107.77	110.53	102.3	105.59	110.22	109.56	106.36	106.99	107.33	106.53	102.71	102.08
104.73	104.57	104.72	105.23	105.55	107.41	104.19	106.57	105.16	105.73	107.82	106.84	105.47	103.61	102.91	107.44	107.3	109.28	107.13	102.38	105.16	105	105.61	106	105.82	104.79	103.17	106.44	106.62	110.44	106.44	105.8	107.07	104.38	102.9	106.27	106.41	108.11	104.63	105.02	109.52	107.56	106.28	105.2	101.73	103.97	106.01	109.17	107.53	103.91
99.188	99.554	100.29	101.56	104.52	99.123	102.16	103.24	98.278	97.184	96.498	106.58	101.75	102.08	97.87	100.09	99.536	97.807	98.439	92.651	102	98.113	102.2	101.95	101.47	96.041	102.62	99.896	98.766	99.445	99.779	98.364	99.996	100.72	98.214	96.399	103.17	101.91	105.34	99.328	101.74	97.812	98.856	97.787	96.377	96.933	100.43	100.32	103.11	100.54
100.7	99.615	99.841	100.49	95.206	102.01	102.99	99.737	101.92	96.267	101.75	103.34	104.78	100.51	97.396	98.279	100.59	100.12	99.207	103.33	100.49	99.637	98.757	100.97	101.37	101.48	101.21	101.57	104.1	105.74	106.76	100.52	99.63	101.99	103.46	105.68	104.21	101.87	103.64	97.75	102.66	101.11	104.45	101.04	101.37	101.59	98.159	99.836	98.646	102.07
111.32	106.64	104.13	106.14	106.19	108.14	101.77	109.23	102.23	104.73	106.76	106.15	103.6	106.1	108.55	103.77	106.73	107.13	105.64	103.36	106.61	106.31	102.38	108.28	101.68	110.73	107.46	102.85	104.05	107.09	107.16	106.49	103.89	108.54	105.05	104.9	109.17	102.95	103.96	107.01	103.71	101.3	103.64	106.92	103.7	103.14	103.01	103.68	100.91	106.26
103.63	107.42	104.67	104.4	107.01	103.13	105.14	103.03	105.55	108.09	104.96	102.05	109.11	108.84	101.78	101.4	102.03	105.44	104.48	101.99	106.02	105.45	99.122	104.86	107.06	103.38	103.15	103.35	104.79	104.54	106.64	102.93	106.83	105.01	103.51	106.44	104.8	103.59	106.8	103.47	105.34	105.87	100.73	107.36	101.43	107.24	103.28	103.31	104.31	103.75
101.81	105.29	103.06	106.75	105.79	107.29	103.5	109.68	102.07	103.51	102.69	103.47	100.62	104.6	108.23	106.71	97.967	107.46	103.18	102.99	107.39	106.29	106.17	105.09	105.65	104.85	105.1	108.84	106.64	106.09	102.23	100.33	106.41	108.42	106.93	106.89	108.41	111.06	101.64	110	104.06	105.72	110.28	101.22	107.23	103.02	108.45	103.78	106.23	105.1
110.93	108.89	111.73	112.82	111.29	110.97	111.89	108.09	110.05	110.62	108.98	116.34	114.47	113.6	113.07	113.38	108.03	108.48	111.29	109.59	114.6	112.2	115.07	120.12	109.67	111.76	112.66	113.66	114.1	116.13	112.25	116.18	112.78	111.57	111.35	112.97	109.38	110.43	116.27	112.54	108.14	109.3	108.18	112.96	111.09	110.73	112.35	113.46	114.67	114.42
110.12	114.68	115.46	111.05	111.57	112.23	117.11	113.86	108.77	113.74	110.97	113.87	113.9	109.05	113.08	115.46	114.94	111.26	108.53	110.35	117.05	115.28	113.6	115.53	111.5	113.99	107.51	111.58	112.84	112.72	110.43	114.57	115.98	115.2	111.43	121.41	106.92	114.32	112.98	109.52	110.13	109.49	116.67	110.46	110.77	107.91	112.96	110.33	111.3	117.46
107.53	111.59	104.31	104.04	107.32	108.96	110.34	107.03	106.54	108.18	108.64	105.25	106	109.7	108.37	106.41	107.68	105.09	111.62	108.05	107.45	108.27	104.74	107.46	108	107.81	106.92	107.87	108.75	103.35	104.59	107.33	110.25	103.12	109.07	102.93	105.79	108.12	107.49	105.79	106.41	103.6	111.94	107.71	109.48	108.19	112.6	106.16	107.99	106.95
102.14	105.73	101.9	108.51	106.47	108.52	106.88	106.5	100.55	104.09	107	106.57	101.14	103.41	108.96	103.87	110.47	106.21	106.39	105.29	107.57	106.93	105.65	106.92	109.07	108.63	112.44	104.61	104.82	104.53	103.52	107.73	107.19	102.88	106.07	106.62	103.15	108.45	107.72	102.67	105.41	106.09	107.04	109.35	106.11	110.66	106.37	106.35	108.27	108.26
106.06	109.66	108.54	107.06	103.38	108.47	107.59	108.78	108	112.02	106.19	107.09	107.3	105.94	105.27	103.77	108.23	108.18	105.34	106.48	108.21	109.65	109.31	107.23	103.49	107.1	109	108.57	104.6	103.27	104.47	105.99	105.52	107.03	108.13	106.58	107.21	105.47	108.36	105.84	106.82	105.43	103.62	106.4	107.25	107.74	107.15	108.91	108.44	110.92
110.78	113.14	110.01	109.99	111.47	110.56	112.64	110.23	109.32	112.12	113.12	112.54	108.68	113.51	110.96	109.3	107.46	113.75	108.09	109.32	107.57	112.37	109.43	113.07	108.23	111.03	110.01	112.39	108.2	110.81	112.62	111.68	109.76	119.59	107.39	111.47	110.82	113.76	106.86	109.31	110.93	110.27	114.48	112.76	112.03	110.46	110.12	108.43	111.35	108.75
101.64	103.23	105.58	104.55	104.28	96.747	105.92	104.16	106.02	104.73	104.74	106.86	109.14	100.43	104.51	104.28	104.36	103.5	105.78	103.63	102.85	107.03	109.3	103.61	107.74	104.56	103.3	106.29	101.8	102.09	104.09	101.77	103.55	106.11	102.78	103.39	107.71	98.013	106.1	100.77	101.75	101.71	101.9	99.496	107.38	104.05	107.15	101.33	103.35	109.6
100.19	100.25	96.329	96.443	98.896	99.046	99.886	99.484	98.315	98.887	102.81	101.95	99.237	100.87	98.559	99.227	99.17	99.897	98.115	99.215	95.792	104.11	100.95	102.6	100.3	105.5	101.05	101.56	100.95	99.291	101.82	97.593	99.273	96.613	99.281	98.451	101.9	97.617	103.36	101.29	98.393	96.016	97.13	102.94	105.08	98.158	103.58	96.931	102.67	102.42
113.98	107.74	109.28	111.29	109.15	111.65	112.07	107.08	113.88	110.76	110.84	111.67	115.06	113.22	113.01	108.93	112.52	113.81	112.32	110.21	111.95	111.12	112.27	112	108.82	114.09	111.66	108.94	113.6	106.1	109.63	109.9	111.91	109.75	112	111.04	116.81	112.5	108.1	106.97	110.94	109.37	116.63	113.93	111.73	108.64	113.41	110.98	110.23	111.63
107.31	101.2	103.31	103.08	102.87	106.83	106.1	105.89	105.64	108.19	107.39	105.49	106.49	103.59	98.116	101.16	104.59	103.9	101.06	106.76	105.87	106.45	103.49	101.34	104.54	105.48	105.99	99.4	106.85	106.49	106.89	105.79	104.89	103.5	106.7	99.154	106.9	101.93	109.41	107.24	98.148	104.43	107.1	104.26	101.19	103.63	105.31	100.15	100.88	104.84
106.47	112.59	112.08	108.56	113.28	110.54	106.24	108.96	110.85	114.39	109.84	112.29	109.51	111.36	110.97	114.05	108.68	109.84	110.24	112.45	106.98	109.57	110.4	108.31	110.03	105.32	111.01	108.72	109.43	108.49	108.54	107.68	109.38	110.65	108.16	111.62	114.2	109.92	111.09	113.22	108.34	109.66	109.1	114.6	112.82	105.77	109.53	111.27	108.63	108.94
101.25	98.286	101.5	106.67	106.09	102.47	103.58	102.22	108.21	102.15	103.31	101.8	97.967	104.21	105.87	106.2	105.95	104.66	103.47	106.26	105.05	102.13	98.847	106.19	107.9	101.59	100.92	104.11	102.66	101.93	105.3	103.65	104.27	97.718	103.65	103.48	104.83	102.66	105.14	102.94	107.42	102.77	104.02	103.65	105.04	104.87	105.44	101.98	106.02	107.78
103.03	103.25	108.18	104.05	105.11	105.4	103.53	104.91	107.15	105.18	103.71	97.797	105.81	101.99	103.03	101.75	103.73	104.69	107.23	104.1	102.76	103.01	106.31	106.11	105.14	102.15	101.18	102.18	106.5	103.27	107.38	105.61	106.44	105.88	109.83	103.66	106.12	106.43	101.74	99.478	107.58	105.22	105.99	98.726	100.69	102.49	103.83	105.42	111.32	105.53
101.76	101.98	107.75	103.14	103.26	105.27	105.98	103.77	104.46	101.88	100.01	104.52	99.424	101.43	109.43	105.19	102.98	107.62	97.263	108.77	102.75	102.74	97.975	102.86	106.12	108.22	105.3	108.96	100.82	101.32	101.49	103.24	101.81	103.64	103.49	106.68	104.32	102.31	100.66	103.59	105.45	104.81	101.66	106.64	107.62	103.42	102.87	104.57	105.92	102.72
98.168	102.15	104.27	102.85	98.939	98.793	105.05	101.32	99.859	98.338	97.393	102.87	98.405	99.273	99.249	101.46	96.957	100.67	103.64	100.23	100.61	100.09	97.883	97.331	104.51	104.24	104.18	102.3	101.39	95.948	101.85	98.083	99.28	100.61	97.682	100.63	101.33	101.69	100.26	105.25	102.77	98.804	102.19	97.566	102.6	100.23	104.88	101.01	102.22	105.27
107.22	104.35	105.02	103.65	104.58	106.7	107.4	105.38	103.65	103.36	103.97	107.78	99.365	104.57	103.9	106.05	105.64	109.28	104.59	104.86	106.56	104.5	109.34	104.58	103.47	105.48	107.19	108.73	101.7	108.36	109.44	98.756	106.21	106.09	103.01	106.68	107.65	102.18	104.25	106.99	105.45	97.933	101.82	105.59	108.41	103.64	105.93	105.93	102.75	109.3
115.22	109.94	114.63	112.03	108.69	109.53	109.19	110.42	112.25	114.17	108.86	110.44	110.95	110.95	108.5	110.1	113.33	111.05	107.58	110.58	106.09	112.1	112.42	114.02	113.28	112.38	110.48	109.71	112.48	114.86	112.81	115.99	113.92	109.77	113.17	112.63	109.04	111.58	117.63	111.06	107.71	115	112.96	114.16	106.15	110.25	109.23	117.34	115.14	112.41
110.85	108.01	109.89	108.84	104.78	109.42	114.71	106.96	113.57	110.38	111.36	112.56	109.5	112.81	106.56	107.99	107.51	109.82	111.37	107.9	109.77	111.59	107.28	108.41	111.39	107.54	108.01	107.06	112.95	107.39	105.51	111.34	107.74	113.23	104.63	105.18	110.48	109.4	113.84	111.06	112.83	112.66	108.79	112.05	108.24	110.55	113.23	104.85	110.49	114.12
109.32	106.52	109.68	109.92	107.32	107.7	108.58	106	104.94	101.34	103.14	106.21	103.8	108.04	106.58	104.45	103.78	103.35	108.34	103.97	106.94	106.98	105.33	104.45	107.38	103.51	106.33	111.95	107.44	109.54	110.18	102.53	102.69	106.81	108.26	103.05	106.27	108.04	103.78	108.09	104.2	109.46	106.66	103.05	105.45	104.86	106.46	105.47	104.36	105.21
107.39	110.86	104.07	106.24	108.48	107.37	109.14	103.91	106.94	107.76	100.01	108.37	107.58	104.52	102.62	106.86	106.92	104.93	104.76	104.36	108.21	109.17	103.3	106.3	101.61	104.79	100.26	99.085	106.22	106.46	106.97	106.09	104.41	103.56	104.79	106.67	107.86	102.55	103.54	107.73	108.55	101.5	101.28	102.1	107.38	110.77	103.91	104.04	108.07	106.61
101.95	106.09	100.92	98.252	97.599	101.93	100.45	101.24	101.35	95.897	102.32	99.329	99.227	99.482	101.75	101.54	101.64	102.09	104.91	104	100.15	101.12	102.51	100.55	100.49	103.01	103.11	101.39	97.536	93.384	96.279	97.985	100.44	100.78	100.53	97.555	98.664	103.1	103.21	97.585	99.373	100.19	99.992	96.549	100.53	103.61	97.131	101.09	100.77	101.28
108.6	104.68	110.18	107.65	102.94	101.64	103.83	111.67	108.39	106.04	103.36	103.73	106.05	104.94	108.37	108.38	104.02	104.76	101.57	105.85	105.6	102.13	102.61	110.98	105.34	105.73	107.32	106.56	102.93	109.18	106.5	107.03	104.17	104.39	105.26	106.36	95.959	103.54	105.73	102.62	104.04	106.12	102.1	107.3	102.77	104.86	109.4	100.32	106.81	100.99
107.57	105.63	106.77	101.56	107.78	106.19	110.58	103.26	104.54	107.59	104.58	106.39	103.06	108.17	104.68	104.32	103.26	105.02	105.09	105.74	105.17	106.36	105.69	106.89	101.37	101.99	102.99	105.15	106.89	101.74	106.06	107.17	98.997	104.63	108.67	106.94	104.49	103.47	104.89	106.2	104.18	103.35	101.96	105.31	102.66	107.25	99.763	106.3	103.79	103.62
105.93	109.64	101.49	106.6	110.29	101.3	102.7	102.77	107	113.38	106.99	106.76	110.5	109.27	102.06	104.29	110.64	107.11	102.06	103.16	106.3	104.26	105.17	108.69	104.64	106.47	105.48	105.51	104.55	103.07	112.63	103.17	104.96	107.39	105.48	105.29	108.03	107.53	103.99	107.71	108.46	110.03	108.24	108.01	106.13	103.96	106.84	107.29	105.38	107.37
106.14	103.24	103.72	108.78	102.04	108.6	106.6	104.43	103.79	105.9	109.64	102.65	110.84	105.19	107.53	100.8	106.38	102.92	107.16	105.1	108.07	101.95	107.88	105.97	105.72	101.58	106.84	107.66	105.34	105.49	107.27	106.93	110.17	102.93	108.42	105.49	109.09	109.7	103.24	106.59	103.75	103.99	108.75	107.26	104.88	108.16	108.21	105.32	106.57	105.82
110.85	105.93	107.65	108.13	105.3	108.62	109.38	105.24	102.83	109.46	106.52	105.62	103.04	104.15	104.75	111.22	105.77	110.48	110.47	106.61	106.13	109.08	105.02	105.16	104.29	107.79	103.29	104.89	101.02	102.88	106.66	109.24	109.65	109.14	108.8	110.33	110.07	104.49	101.66	105.9	105.22	107.26	105.77	107.88	103.1	105.82	106.59	104.04	103.81	105.79
104.41	98.708	105.72	106.85	106.72	102.34	102.62	104.77	102.73	104.97	103.8	104.54	104.83	105.76	106.72	103.36	105.85	109.05	104.06	106.19	104.34	101.48	106.08	107.24	104.22	104.7	102.96	103.44	109.24	106.89	102.47	105.21	106.08	106.07	109.69	104.84	106.44	109.8	108.02	104.39	104.02	103.49	103.65	102.21	109.52	104.21	102.03	106.67	110.38	107.44
107.42	109.03	113.3	106.51	108.47	104.16	108.12	103.17	103.54	103.93	104.28	107.78	110.05	99.673	106.91	110.34	103.59	104.43	106.88	105.45	109.27	107.38	107.51	107.53	107.28	106.42	108.67	110.48	108.43	103.35	106.3	106	106.49	105.94	110.49	109.45	104	103.3	101.11	104.36	103.62	107.26	107.36	105.79	108.61	105.25	104.51	108.19	106.77	108.81
104.32	109.56	103.27	104.41	106.36	106.98	103.64	103.05	103.29	103.53	105.42	103.22	103.19	108.66	98.208	108.54	102.85	107.07	101.47	108.28	103.06	103.08	102.55	105.91	103.93	102.66	101.9	106.49	104.78	106.58	106.8	103.04	108.07	105.87	105.15	104.13	106.78	108.13	106.07	106.55	103.48	102.66	102.16	106.4	103.99	106.42	106.09	105.58	103.55	104.34
100.54	103.73	105.36	101.09	103.52	102.01	103.25	106.52	103.27	103.74	108.58	100.25	102.71	103.77	102.76	102.33	100.63	104.36	108.5	104.89	104.3	106.27	100.89	103.85	106.26	109.15	104.47	108.07	101.42	105.4	105.26	106.85	102.61	105.04	105.08	109.48	105.96	110.05	103.76	103.31	101.84	100.07	101.89	103.93	104.96	103.17	102.86	99.591	108.25	104.4
108.41	112.5	109.46	113.41	111.35	109.57	110.88	112.9	108.14	115.67	110.75	113.17	109.21	116.42	118.48	111.19	113.52	110.82	115.59	113.28	109.66	107.18	110.83	115.56	113.49	110.58	107.19	111.23	115.88	109.88	113.32	111.78	112.07	111.35	116.83	108.41	112.28	110.05	111.61	109.97	110.92	112.09	110.23	112.39	112.41	110.78	113.9	113.6	107.54	112.86
104.44	106.66	107.98	101.38	103.86	106.2	105.43	108.77	110.31	101.86	107.24	106.83	104.71	103.93	108.72	104.87	107.13	107.21	105.32	103.44	105.72	105.6	105.97	104.01	110.49	105	111.18	103.02	105.07	106.07	105.07	104.14	105.66	106.54	102.56	104.14	103.76	105.62	109.03	107.03	105.23	105.79	108.7	103.77	106.51	109.67	104.93	104.66	102.29	106.89
110.2	110.31	113.62	110.57	115.36	114.34	111.27	111.62	112.41	114.32	113.49	110.36	117.03	113.46	107.08	113.1	109.41	112.68	112.63	112.1	114.81	114.17	113.47	108.48	111.87	109.7	109.66	110.31	112.31	109.11	110.01	107.35	112.17	107.46	108.47	114.27	110.88	111.47	109.04	113.41	107.64	117.41	111.74	113.68	110.59	111.16	115.37	113.03	110.67	107.98
109.44	107.36	110.53	107.76	108.07	113.14	111.01	108.64	110.96	109.44	110.97	113.94	108.75	108.39	110.92	108.48	110.1	109.26	108.28	109.51	108.7	108.31	107.46	111.82	111.79	109.73	109.71	105.91	110.75	112.34	115.32	108.8	111.17	108.22	112.8	111.35	109	109.23	109.29	106.74	103.8	111.07	113.89	109.39	110.87	107.67	110.3	110.26	113.59	114.11
103.68	108.41	102.96	104.48	104.42	110.03	108.05	104.46	106.75	109.6	107.22	112.83	105.33	105.04	105	105.94	107.6	104.58	102.88	105.71	104.99	110.49	105.84	109.41	106.8	107.28	107.16	105.31	108.26	107.3	103.5	105.06	111.21	106.26	106.53	106.21	109.68	106.96	109.03	107.71	110.18	105.52	107.03	110.2	107.89	107.76	105.78	103.89	103.43	105.04
102.57	107.9	108.55	101.99	108.67	104.36	102.56	104.74	109.22	103.42	105.36	107.77	107.32	102.3	110.16	105.58	106.44	105.5	102.23	104.78	103.64	107.14	107.51	107.14	110.62	108.03	104.11	105.76	105.58	110.9	107.5	108.67	107.79	108.14	104.35	110.11	105.1	104.1	105.55	110.72	107.29	103.85	105.71	110.84	107.52	103.29	107.72	107.67	106.66	103.76
109.18	102.85	105.67	107.64	108.93	108.27	103.64	105.8	101.13	105.86	108.83	105.04	106.74	106.72	103.33	103.31	107.58	105.81	104.23	103.04	107.61	105.36	106.02	105.81	103.59	105.16	108.53	104.79	104.46	109.02	105.93	107.04	102.98	105.82	103.45	106.52	106.06	108.26	107.55	104.07	106.12	102.11	103.78	102.8	103.91	102.64	107.81	104.91	100.15	107.16
102.98	98.959	100.2	98.542	98.809	103.07	97.921	98.647	98.696	95.64	101.32	101.77	97.534	104.99	95.146	101.34	101.86	95.551	96.459	100.91	101.97	102.67	94.337	98.893	98.631	95.769	100.43	96.238	103.13	95.153	98.176	96.59	97.94	102.72	100.01	95.19	98.198	96.563	98.625	93.556	99.652	99.583	101.1	107.19	97.889	101.58	101.66	98.991	97.776	101.16
109.19	113.16	112.5	111.52	109.33	110.23	112.23	112.53	115.52	115.41	112.08	107.92	109.34	113.01	113.13	111.19	110.78	111.95	116.11	112.3	113.84	112.63	111.49	117.18	113	108.8	114.44	107.58	113.07	113.66	115.5	115.95	110.45	111.28	112.44	110.21	112.86	112.41	111.36	107.12	109.52	112.09	112.38	115.73	108.77	115.45	109.8	111.5	110.56	112.06
101.78	100.42	103.35	104.13	101.76	103.89	102.41	102.6	103.37	102.04	101.94	101.67	104.72	104.64	104.38	105.19	102.99	104.85	102.22	107.8	100.8	104.6	103.17	99.425	105.79	104.89	106.74	109.88	105.84	102.8	105.72	99.822	108.4	101.3	105.08	105.79	103.45	104.89	103.44	106.74	105.13	105.23	105.44	104.46	106.21	106.48	109.36	101.53	108.82	105.14
114.89	117.71	115.71	116.92	120.94	116.81	114.94	118.51	118.5	115.33	115.23	115.98	121.24	121.26	116.49	119.03	118.94	115.9	119.78	117.61	116.36	119.39	113.76	117.49	117.67	119.78	119.1	115.07	121.38	116.6	118.97	118.04	120.02	118.89	116.01	115.54	115.83	119.53	114.23	115.99	116.94	123.16	116.65	116.97	116.83	118.6	112.84	118.03	118.52	118.06
106.01	101.16	103.9	109.1	103.79	107.12	111.05	104.51	105.71	107.39	105.92	103.94	110.02	108.33	102.6	107.2	106.83	106.5	110.79	108.48	104.71	107.24	106.25	106.85	107.6	110.54	103.33	102.59	107.28	109.74	101.91	102.15	103.66	106.66	106.28	107.02	108.9	97.995	110.03	101.89	102.93	107.58	104.76	109.94	105.01	101.58	110.23	104.97	105.72	106.92
105.67	103.57	103.93	110.13	105.64	107.01	105.66	104.35	105.05	105.59	105.73	103.23	110.27	107.24	105.03	103.44	105.18	108.21	107.01	107.87	111.27	109.62	108.01	103.33	110.88	105.56	108.78	103.27	102.43	105.9	107.56	100.95	106.55	110.57	107.16	106.21	105.08	107.12	106.14	102.7	113.89	99.581	107.86	105.55	105.24	107.94	107.08	108.48	102.53	106.92
110.07	113.41	109.9	110.6	110.57	111.24	107.38	112.98	111.25	113.15	107.17	110.6	109.66	107.11	108.67	110.97	112.66	110.02	107.14	109.3	114.09	110.74	105.58	108.91	109.37	113.26	106.46	109.62	111.95	115.85	111.19	112.7	111.72	110.37	107.94	109.33	111.61	112.19	109.97	106.27	111.31	106.42	107.43	108.9	110.92	110.94	109.68	111.42	109.25	107.01
103.68	101.77	101.96	99.214	104.89	103.88	101.07	103.41	105.11	106.6	107.23	104.6	101.92	104.99	106.98	102.87	102.01	102.72	101.94	105.58	107.68	104.37	103.57	103.42	104.46	108.91	103.25	107.47	104.52	107.61	106.04	102.1	107.91	109.21	104.03	106.39	106.46	107.92	108.03	105.03	104.55	99.165	107.48	104.32	106.48	101.83	104	104.39	104.31	105.7
112.74	113.68	112.47	112.94	115.78	112.99	110.99	113	119.32	110.73	112.21	111.64	111.67	108.06	112.59	111.01	113.48	108.45	110.18	115.19	111.91	110.89	105.44	113.27	108.26	114.56	112.62	116.12	110.18	107.34	113.25	110.36	113.81	109.25	113.54	117.06	110.18	106.79	114.55	111.03	112.39	109.26	115.17	115.04	110.67	105.64	109.92	113.34	114.19	112.12
95.483	103.12	102.1	99.439	101.24	100.14	105.12	96.959	98.458	100.93	98.135	102.78	98.272	106.26	102.43	101.52	105.28	99.273	100.99	97.278	100.54	100.8	103.87	102.66	103.6	100.98	98.29	97.485	98.715	98.851	104.45	100.77	97.816	97.551	98.331	101.83	106.79	100.22	102.13	102.78	99.165	104.72	99.205	100.34	100.31	100.95	99.246	100.63	100.46	99.605
108.12	107.7	97.358	105.62	108.75	102.14	102.43	99.505	103.45	101.84	104.58	103.3	109.84	107.64	105.21	103.72	104.27	107.18	105.69	104.14	101.34	104.58	106.22	105.09	101.48	102.6	102.5	103.25	105.43	107.98	105.27	101.88	105.01	99.871	104.76	105.95	105.14	103.39	105.93	104.22	105.68	107.47	103.96	102.09	107.22	104.24	105.34	104.1	100.72	106.23
103.66	104.89	108.62	106.73	106.34	105.21	108.01	104.74	106.42	104.96	104.97	105.48	104.68	104.66	104.6	101.57	101.63	108.24	105.22	105.52	109.43	104.53	103.58	103.87	104.16	103.82	105.86	109.26	108.92	106.81	107.95	104.87	107.42	104.88	105.35	103.17	103.65	103.61	104.21	106.41	106.45	106.55	105.68	106.12	109.2	104.83	104.78	102.49	101.84	107.08
111.36	113.1	108.85	110.15	113.62	110.13	107.34	108.62	108.09	110.59	111.06	111.95	112.61	113.94	110.57	114.21	109.03	110.54	110.94	107.21	114.01	121.69	111.12	107.43	110.7	113.08	111.52	110.77	113.52	110.69	111.84	111.93	107.85	112.27	113.54	108.55	111.21	107.13	109.1	109.8	103.39	111.91	112.45	112.68	110.67	110.17	112.45	112.06	112.37	110.86
103.08	112.7	103.22	108.04	108.73	105.03	106.35	108.06	105.21	105.22	113.88	106.2	100.22	103.42	105.5	108.21	107.15	104.36	107.35	104.51	106.5	105.67	104.84	103.18	101.39	102	104.37	103.35	102.24	105.32	104.17	107.86	104.85	106.89	110.17	102.59	104.92	105.98	110.3	110.72	105.22	105.3	103.24	110.05	106.16	110.96	109.32	106.33	107.9	104.85
98.459	102.23	99.036	100.44	98.274	97.951	101.12	101.05	98.272	99.749	99.633	97.815	102.45	97.592	99.945	99.741	95.286	101.49	100.53	92.687	102.48	101.33	95.645	99.108	98.947	103.58	101.93	97.287	97.654	98.79	101.6	96.158	98.684	102.37	97.953	101.39	96.95	100.42	100.17	98.79	97.855	99.289	101.36	99.871	100.95	103.76	99.95	101.98	102.54	96.507
105.74	102.12	106.09	104.77	103.92	107.55	101.22	103.13	105.45	104.33	101.59	105.83	105.58	105.08	103.2	102.74	104.76	105.42	101.02	104.93	107.84	102.89	107.07	102.57	103.31	106.13	108.82	107.46	101.12	107.51	110.47	103.65	104.28	105.05	106.27	104.73	107.92	107.19	106.03	103.04	104.42	107.61	105.32	103.72	106.06	105.58	102.84	102.55	110.22	101.48
112.62	112.41	108.44	108.9	111.65	108.94	110.88	109.41	111.66	109.02	110.29	112.51	114.76	111.17	112.91	112.37	113.28	116.31	108.13	110.49	109.82	112.96	114.18	110.26	111.56	110	113.58	112.01	111.06	111	110.26	111.08	111.56	111.11	117.37	113.3	112.47	110.25	111.09	109.73	108.87	112.37	105.42	110.73	109.84	114.79	117.54	116.35	105.52	111.47
109.32	105.24	104.69	106.55	105.96	109.51	103.75	108.03	111.95	106.86	102.55	106.25	101.38	108.17	103.94	107.45	110.76	107.03	105.73	107.21	102.42	106.56	105.78	104.7	104.37	108.76	109.99	108.4	103.8	107.29	105.78	101.93	104.38	109.05	103.53	107.24	109.47	105.16	116.25	108.51	103.19	109.07	106.96	106.87	102.87	104.48	108.02	107.17	107.6	103.5
111.9	109.64	107.41	111.49	111.33	113.13	111.31	109.98	108.79	108.03	110.7	111.14	113.72	108.96	109.64	114.73	109.97	109.18	114.01	106.71	109.74	115.76	110.48	111.55	114.32	109.99	112.08	114.39	116.02	111.29	106.83	111.03	114.09	113.89	110.19	109.61	110.3	109.82	111.8	111.17	113.11	111.51	107.19	113.22	113.54	112.75	111.62	108.58	117.58	110.12
111.43	118.41	111.4	113.02	110.7	108.92	113.86	112.87	113.88	109.63	116	112.66	113.52	104.62	108.95	106.64	112.59	109.06	117.98	110.73	112.63	110.44	112.33	114.51	110.88	111.64	108.98	110.33	112.26	109.31	113.46	113.2	110.03	115.26	112.25	114.41	113.1	110.57	113.08	114.8	113.5	114.76	111.98	113.42	113.45	111.33	112.17	114.28	114.5	114.06
103.84	108.99	107.04	104.63	109.05	107.9	105.3	103.56	101.99	106.89	102.73	108.02	106.36	101.63	102.43	103.76	107.47	101.13	101.49	107.76	103.37	106.22	105.09	106.42	102.47	107.14	108.28	104.19	105.52	106.21	102.72	108.44	107.27	103.28	105.42	101.25	105.67	108.63	109.02	106.54	107.93	103.32	104.21	108.88	103.21	101.71	110.67	105.32	106.87	106.72
106.41	106.16	101.39	104.6	105.19	105.06	106.6	111.81	104.65	112.79	106.09	110.27	105.36	108.05	108.49	107.42	105.44	104.46	107.56	108.79	103.02	105.53	101.21	103.77	103.6	104.85	103.44	101.89	108.52	103.5	102.75	104.84	102.82	105.29	99.606	109.53	108.82	107.43	103.62	106.4	105.78	101.42	103.12	103.22	108.41	105.59	108.41	105.31	101.81	106.15
103.65	103.61	103.39	103.01	105.35	108.56	103.91	106.12	101.08	108.44	105.62	104.57	107.09	101.68	101.24	106.05	101.2	99.272	102.93	101.59	106.27	107.92	103.48	104.23	107.13	104.76	103.42	105.67	102.45	102.12	106.6	102.09	107.27	101.88	106.36	101.04	103.05	106.89	103.54	103.54	106.26	105	110.41	106.38	105.82	105.96	109.14	106.31	101.51	101.56
114.49	116.45	119.66	123.33	120.19	115.05	117.19	118.8	119.05	114.08	123.22	118.18	116.29	118.07	115.64	117.84	118.97	116.47	116.94	115.92	120.39	116.19	121.59	116.55	118.33	122.85	119.31	119.04	114.24	112.73	116.41	114.12	117.07	120.84	117.75	114.74	118.15	120.01	124.29	113.46	116.19	113.91	121.05	116.51	117.52	115.38	116.95	120.65	112.41	113.45
114.09	111.19	113.99	115.96	116.08	111.51	113.4	109.81	112.55	116.21	111.69	110.71	112.53	111.49	111.45	110.9	112.46	109.07	113.39	109.07	112.55	110.24	111.1	117.62	104.89	113.66	111.12	111.52	112.8	108.92	115.01	113.69	113.25	114.13	116.28	110.33	112.4	116.29	109.31	114.94	115.69	112.98	113.9	112.84	116.32	112.8	109.5	112.05	110.51	117.67
93.944	97.447	99.094	102.28	100.66	96.776	99.901	101.24	98.306	98.483	93.069	103.5	100.84	96.402	99.707	104.82	104.93	95.966	100.45	100.97	96.515	100.16	101.69	99.266	102.41	98.984	96.674	102.27	97.483	95.065	97.8	102.29	99.778	103.33	101.94	97.865	101.24	97.927	98.862	95.82	100.95	96.702	99.63	103.47	97.78	97.899	101.82	102.12	104.97	100.07
102.87	107.46	107.04	104.84	103.32	103.1	103.26	102.9	107.28	106.43	105.43	105.72	104.46	101.61	99.45	107.44	105.86	104.57	101.43	106.2	106.3	101.97	105.3	105.66	105.22	104.51	105.12	108.7	103.25	102.94	107.26	103.33	107.86	103	102.5	107.43	105.4	107.86	107.7	104.13	106.91	103.71	102.24	102.65	106.4	104.14	109.89	101.04	107.87	103.55
101.76	103.99	107.28	101.56	104.51	108.07	100.18	103.73	103.43	105.61	107.12	102.77	104.65	104.37	106.09	105.7	98.998	106.44	104.93	102.2	103.29	103.41	100.95	103.45	108.05	99.522	104.41	99.594	105.43	104.73	102.85	104.01	106.06	103.34	106.46	101.63	105.43	102.23	102.01	107.81	103.29	106.24	105.36	104.22	101.24	102.54	99.143	104.61	104.96	107.74
103.81	106.06	103.7	109.37	106.55	105.32	107.23	105.49	110.22	107.51	105.58	108.9	105.63	104.89	110.23	104.32	105.91	110.21	102.31	106.18	104.97	105.09	105.74	104.61	106.72	103.74	104.72	110.52	103	109.86	105.75	104.98	106.37	105.72	106.93	107.17	108.04	105.66	106.3	108.53	106.54	109.16	107.01	105.11	102.55	101.77	103.76	103.17	105.13	106.78
104.01	109.07	106.89	106.43	107.87	104.13	109.25	106.01	106.29	103.94	101.7	103.78	103.64	103.57	110.93	104.25	105.3	105.6	103.17	109.3	110.46	104.25	101.89	105.71	108.86	106.67	109.2	104.97	108.37	112.78	102.33	102.85	106.04	104.7	106.06	105.37	106.07	106.47	108.12	100.01	106.06	107.45	108.75	104.21	105.53	102.89	110.12	105.35	105.47	107.67
99.443	108.23	107.54	103.66	108.99	103.9	104.26	106.23	107.34	102.15	102.64	105.89	106.89	100.71	104.1	99.708	99.023	104.64	100.78	104.74	102.48	106.76	108.44	104.82	105.14	106.04	105.47	101.81	100.09	107.39	99.616	103.59	105.7	105.83	104.15	104.38	100.74	109.41	106.3	108.6	103.47	104.76	104.33	104.58	108.51	110.58	103.36	110.04	106.27	107.14
109.7	113.68	108.42	116.76	115.32	108.95	110.03	111.44	112.13	110.44	109.88	108.98	110.43	112.73	115.61	112.46	114.18	109.95	116.05	110.68	114.42	110	114.79	110.8	108.57	109.87	106.09	109.79	111.5	110.19	113.02	107.7	111.25	112.95	109.96	109.95	112.64	107.33	110.96	113.53	115.4	108.5	110.28	109.29	108.58	114.07	116.89	114.29	110.45	108.56
100.62	101.81	95.741	101.69	102.16	100.45	99.833	100.14	97.842	102.52	101.16	102.02	99.793	102.41	97.786	98.741	104.05	102.93	103.34	103.89	101.15	102	97.32	99.396	94.901	105.18	98.226	101.55	98.799	97.511	99.93	96.205	96.969	97.432	99.481	105.48	100.3	98.345	99.819	99.694	100.95	99.143	101.38	100.84	102.89	98.848	96.322	99.604	100.99	98.465
103.99	107.59	102.97	107.42	105.51	105.67	103.29	106.59	107.41	108.25	109.45	105.4	103.94	106.55	110.44	103.24	109.99	107.03	108.34	105.49	107.44	107.28	106.55	108.71	106.13	105.23	104.68	104.37	106.82	109.75	108.68	104.22	102.33	107.5	103.25	107.59	106.06	105.73	105.21	109.18	106.22	107.99	107.2	106.38	107.41	103.44	104.56	105.36	108.79	107.03
109.14	114.74	112.1	111.52	109.91	112.12	116.38	111.06	113.13	110.43	112.73	111.4	110.13	109.28	110.25	109.72	110.1	113.76	111.09	110.29	112.66	115.63	111.53	110.63	117.2	111.9	108.61	109.54	115.31	112.2	110.65	108.58	113.55	114.54	116.27	111.68	111.77	110.78	110.91	110.07	116.4	113.5	111.91	108.83	118.44	112.74	115.75	114.04	113.38	109.16
119.9	120.79	115.04	115.95	119.33	115.08	121.11	116.19	115.95	120.56	116.46	118.25	117.4	117.77	118.22	122.13	122.61	120.3	118.75	118.58	116.24	117.52	115.45	116.45	116.88	120.99	124.11	114.2	116.13	117.9	117.67	115.1	115.07	119.45	117.66	115.57	120.62	114.85	121.17	118.65	118.86	124.06	120.21	115.79	117.52	114.18	120.26	115.64	123.16	117.19
105.54	107.58	102.49	103.75	103.93	101.02	101.03	105.8	106.56	103.89	107.56	99.928	110.62	103	113.12	104.85	105.43	103.17	103.81	104.9	105.63	103.34	102.22	105.86	104.02	104.54	105.93	104.49	99.92	107.94	109.02	104.03	104.05	108.09	106.62	103.56	105.93	105.09	103.12	107.2	106.24	103.71	105.53	108.85	95.279	106.92	105.58	99.628	105.54	101.72
112.04	107.99	115.94	113.99	108.52	112.18	112.86	109.77	113.62	117.58	108.89	112.21	109.09	111.41	114.4	113	111.69	117.23	112.31	110.85	112.41	111.37	115.51	110.47	111.24	108.02	112.17	114.87	109.74	115.27	111.26	110.62	109.36	111.29	113.77	110.84	113.32	111.57	113.79	107.28	109.48	112.14	112.33	114.27	110.12	110.78	110.59	110.81	110.65	110.61
104.65	105.24	101.69	99.274	103.06	103.54	104.96	104.16	105.2	102.33	109.49	106.05	101.53	103.78	108.83	102.78	104.14	101.05	104.57	105.35	104.42	105.08	104.43	109.76	106.25	105.78	105.95	103.95	105.25	104.1	111.65	106.49	101.35	104.52	104.24	103.18	102.58	103.34	102.79	104.28	106.38	104.89	99.708	104.81	106.86	105.03	97.508	102.15	103.82	103.7
104.44	109.24	106.07	107.66	105.75	108.05	103.15	104.45	106.63	109.72	108.83	104.67	105.71	105.26	106.6	102.71	108.34	105.47	107	105.03	103.94	107.5	108.57	102.86	106.57	110.99	106.32	107.13	104.42	106.21	106.52	110.99	108.19	105.19	106.25	110.58	105.94	108.03	106.32	108.57	104.54	108.08	109.39	105.79	109.57	106.78	103.41	108.07	106.75	107.13
105.41	105.03	103.07	106.02	107.4	110.4	109.25	102.5	107.85	105.31	108.55	108.87	106.32	108.56	111.07	101.7	107.03	106.96	105.24	104.98	107.38	101.88	102.8	104.32	104.82	103.92	105.79	101.99	104.83	104.8	104.76	106.21	102.91	107.22	107.68	108.15	103.19	103.66	102.9	105.06	109.41	105.2	106.83	107.11	107.51	103.22	105.16	107.43	102.67	110.56
112.93	104.19	106.81	113.04	104.02	106.56	110.06	107.94	109.71	104.04	107.15	102.9	104.93	108.41	107.97	107.63	107.42	107.16	111.08	111.44	103.58	108.57	107.93	108.82	108.42	109.22	103.32	105.4	109.11	103.85	106.36	107.63	105.62	109.23	108.07	105.86	104.1	105.49	109.89	110.31	104.06	109.18	108.87	107.22	113.48	105.62	107.36	106.82	109.44	107.78
103.71	108.37	105.39	110.63	102.19	102.63	105.67	103.32	104.65	105.1	104.7	105.8	102.86	103.77	108.82	104.93	106.3	102.19	101.41	101.02	104.5	107.37	103.88	110.18	105.54	107.18	105.04	104.29	102.09	105.71	107.31	104.97	107.71	109.54	106.05	106.46	111.46	104.61	105.92	104.86	102.19	111.02	105.06	101.71	106.57	106.21	104.78	103.42	107.37	104.7
105.47	109.41	109.32	101.46	105.61	108.66	104.61	108.83	109.79	103.19	105.74	105.77	103.41	105.81	104.41	101.31	105.98	107.83	105.86	108.11	105.55	109.48	107.31	104.17	105.75	105	103.1	107.49	105.69	105.04	102.18	105.59	102.89	101.88	102.41	108.29	105.57	104.44	110.61	105.42	110.77	101.5	107.54	99.728	106.18	104.82	106.29	106.01	103.28	105.64
103.31	108.27	103.49	105.54	104.62	103.26	106.46	107.26	107.97	106.76	104.51	105.97	104.78	101.12	103.4	107.52	106.64	107.16	106.57	103.61	112.79	107.1	107.18	105.13	105.43	103.24	103.58	105.85	104.64	103.62	104.26	102.54	104.02	105.35	106.5	108.08	110.4	104.49	107.5	106.54	107.15	109.52	103.73	108.01	104.85	102.97	108.71	106.73	104.97	109.37
115.9	111.64	112.14	109.22	110.85	111.96	113.01	115.02	116.29	113.08	107.92	109.43	116.71	115	111.1	109.95	114.47	108.49	111.75	117.77	110	107.12	112.73	109.42	113.68	108.64	110.85	107.19	111.39	112.67	111.78	116.85	108.6	112.25	109.02	114.47	113.51	114.67	110.66	110.3	107.76	112.16	111.33	113.78	108.07	111.68	113.53	108.89	111.44	110.63
100.05	95.826	102.75	98.41	99.994	100.06	96.264	95.576	106.58	98.821	102.04	100.81	103.97	98.209	96.432	102.21	98.402	100.09	102.07	100.34	96.436	100.53	105.03	100.52	98.608	97.211	101.4	103.32	102.02	97.242	100.85	103.15	102.43	98.81	102.41	98.767	99.705	96.822	95.02	99.102	96.986	101.65	99.787	97.835	102.09	102.08	99.192	100.33	96.955	96.69
104.14	103.95	103.98	107.41	101.68	106.32	109.33	103.46	105.21	101.57	102.71	100.97	106.82	104.95	106.32	108.89	102.46	103.53	108.04	104.6	99.534	103.74	106.75	100.73	104.7	105.65	102.48	103.3	106.53	105.08	100.55	106.88	102	101.72	103.63	104.72	106.98	107.03	101.88	101.4	106.12	104.68	103.65	103.06	101.88	98.93	103.07	105.5	103.24	102.85
111.36	114.51	113.13	107.73	111.45	111.82	110.1	108	109.76	115.59	108.55	109.98	109.87	109.75	108.85	110.84	109.38	112.65	110.9	110.25	109.99	112.94	113.36	110.27	112.59	111.96	110.92	115.93	110.89	109.09	111.52	111.84	112.17	107.28	112.36	112.42	112.27	111.48	109.14	113.08	112.29	107.95	110.56	113.41	110.12	109.89	111.52	112.43	110.22	114.18
100.14	100.81	107.72	101.67	110.16	104.2	107.71	107.65	106.4	106	107.84	103.53	108.66	106.81	107.28	109.88	102.55	109.64	104.97	107.74	109.23	103.17	105.6	106.6	105.97	105.45	106.23	111.43	102.28	105.69	107.93	107.37	105.28	108.46	107.21	104.52	107.41	105.9	101.5	108.12	102.34	108.02	107.8	106.76	107.07	107.89	110.1	103.62	108.27	105.79
107.78	105.51	110.37	108.13	102.54	106.64	106.75	109.57	103.12	107.78	106.89	103.93	105.32	105.01	110.39	107.23	106.67	107.38	106.05	106.48	107.09	108.5	108.05	107.99	107.8	103.75	107.79	105.07	107.24	105.88	105.77	100.97	107.89	108.29	107.15	106.49	109.42	107.11	106.39	106.14	106.51	111.59	106.37	106.59	107.14	106.5	105.44	107.36	109.8	105.59
110.76	110.62	112.25	110.96	111.67	108.42	111.15	110.05	108.75	115.96	108.32	110.07	107.85	109.66	111.93	111.62	108.25	111.69	109.45	113.29	104.97	110.64	109.58	110.14	110.81	110.84	108.58	109.61	107.94	111.44	111.45	109.59	111.97	112.24	110.47	111.05	111.06	111.29	112.1	109.7	109.97	109.87	110.48	105.12	110.45	109.54	111.22	108.86	111.65	111.74
109.77	109.88	111.09	108.77	115.24	112.1	107.63	109.89	109.24	111.36	114.28	110.8	108.75	109.51	113.64	114.33	107.35	112.67	117.62	112.15	108.49	109.51	112.55	110.46	114.6	109.93	111.41	111.66	114.26	110.06	110.58	110.45	110.66	107.34	110.37	113.19	108.22	110.86	112.68	110.3	110.94	107.73	108.1	112.44	109.97	110.48	109.12	112.09	109.56	110.25
104.99	105.15	107.69	102.86	106.15	104.02	107.38	107.72	107.64	100.79	106.04	103.63	103.98	103.5	104.32	106.6	103.19	102.94	102.77	104.11	102.81	110.46	103.81	106.16	105.88	101.63	108.12	106.6	107.95	110.09	108.17	104.47	106.39	109.77	107.36	100.41	102.64	107.56	107.02	108.2	105.73	102.97	107.37	103.95	108.75	102.13	109.38	105.18	101.73	105.92
117.95	113.79	112.88	112.93	113.73	115.5	107.61	113.22	114.15	112.19	114.3	115.16	112.6	109.79	113	115.07	107.62	113.24	113.3	111.06	113.46	112.94	109.59	114.56	113.93	110.46	113.32	115.28	113.39	110.95	114.17	111.18	113.73	109.17	115.6	111.07	110.86	110.92	109.05	107.68	113.07	111.5	114.49	113.33	111.15	113.63	110.02	113.81	115.73	110.96
109.89	113.34	109.65	110.38	108.95	111.81	107.49	116.65	109.99	113.17	109.04	115.54	115.73	110.99	114.89	109.75	112.9	111.49	114.02	113.48	117.12	111.83	113.27	113.27	114.98	113.31	110.84	109.49	113.42	110.68	111.07	111.83	110.92	108.21	113.78	106.97	108.39	109.8	118.54	113.48	114.73	112.35	114.75	110.32	110.12	111.52	115.04	111.74	109.42	114.01
111.84	111.71	109.11	109.06	114.81	113.38	111.67	107.64	113.43	114.31	108.77	114.05	112.42	112.07	109.63	107.29	113.74	106.45	109.27	111.4	110.3	106.19	110.89	109.98	110.23	110.28	112.97	106.31	113.32	111.97	111.98	111.19	111.24	109.71	106.23	109.59	112.97	113.9	112.94	110.66	108.38	112.57	111.46	111.09	111.9	108.55	109.52	105.82	109.07	109.83
107.31	105.15	109.22	102.84	107.55	103.57	101.52	100.81	110.11	103.22	105.21	105.58	107.45	105.23	103.03	105.26	106.09	106.84	102.8	107.76	103.25	107.12	106.07	102.89	103.07	105.88	100.57	103.5	105.71	103.13	105.66	108.53	108.66	106.46	104.88	105.76	103.44	103.41	108.18	111.31	104.13	104.12	104.35	107.11	100.76	104.03	109.37	104.92	103.82	104.52
116.42	114.18	109.1	109.03	114.37	115.84	113.45	111.67	109.72	110.52	110.88	113.68	110.27	114.68	109.97	113.43	115.91	109.24	112.31	113.1	111.8	114.92	111.94	109.06	105.76	110.52	106.43	109.11	110.91	113.57	112.2	115.2	113.07	114.23	111.25	110.14	113.19	111.82	117.83	111.83	116.36	112.05	113.64	115.42	103.91	113.36	113.5	110.72	109.7	108.63
105.42	107.88	99.658	104.35	107.62	106.12	110.18	104.61	105.83	105.75	104.33	104.65	105.75	107.56	103.21	101.24	105.76	104.81	108.32	105.82	103.36	109.05	106.67	103.47	108.75	105.78	103.12	105.46	102.5	106.06	107.38	104.09	104.05	103.95	103.09	109.36	105.89	109.89	105.73	106.38	106.43	108.46	108.96	105.39	107.1	101.68	105.87	106.46	103.13	105.9
113.99	112.85	107.01	111.85	111.71	107.62	114.75	115.76	113.44	111.65	113.04	112.83	116.46	112.43	107.45	109.94	112.24	114.03	109.3	111.29	115.92	111.9	112.35	109.78	114.68	109.32	113.15	110.92	115.2	112.15	113.43	112.63	112.32	112.74	110.25	110.15	109.24	112.91	114.65	109.63	110.3	112.59	109.94	115.94	114.82	119.14	116.41	106.24	111.14	106.9
102.13	100	100.27	100.55	92.071	99.687	101.47	102.13	96.332	102.45	99.653	101.3	97.615	105.26	98.25	96.072	103.99	98.693	102.63	104.61	100.62	97.014	101.75	98.768	103.71	104.06	97.869	106.95	99.714	100.05	98.707	97.092	98.288	100.54	94.17	101.82	100.85	94.993	99.426	99.231	99.769	102.51	100.51	98.483	99.04	102.59	97.543	101.12	101.63	100.61
111.49	115.71	111.19	110.67	110.13	109.52	114.39	116.77	111.56	109.62	113.44	110.29	108.08	113.53	108.91	111.01	110.35	110.97	108.27	112.22	113.37	112	114.4	111.93	110.59	111.11	114.76	117.58	114.23	112.61	115.56	113.79	110.8	109.09	116.03	112.56	110.39	113.35	114.2	112.74	114.41	109.57	112.41	116.14	111.41	108.85	114.73	107.93	111.09	110.57
114.61	115.23	114.23	113.8	117.57	116.78	116.45	116.06	116.7	113.61	117.58	112.87	114.93	117.32	113.43	119.66	117.79	116.67	114.93	117.01	117.94	116.33	119.46	116.39	118.65	118.45	115.05	117.29	115.26	117.59	111.51	121.12	116.63	115.24	117.81	112.29	121.47	113.53	120.67	115.88	115.76	117.53	118.66	118.22	114.44	118.63	116.67	115.75	116.73	115.35
104.79	103.34	105.86	106.3	105.31	102.18	108.18	103.86	103.82	103.45	106.09	106.51	102.76	105.59	105.52	104.07	105.63	107.76	106.1	106.06	109.18	110.87	109.18	106.25	102	103.73	106.06	104.28	106.18	109.01	107.89	107.31	111.76	106.14	107.72	103.46	103.16	111.43	105.37	105.22	111.67	107.49	103.88	102.68	109.86	107.08	104.41	107.21	110.08	106.52
107.98	106.77	107.99	107.54	103.93	105.84	106.39	107.77	111.8	100.76	105.44	106.71	107	103.87	104.25	101.49	104.36	103.55	105.5	107.75	108.17	104.23	104.77	106.38	102.46	108.68	101.45	104.62	103.6	104.16	105.93	103.97	104.16	104.72	108.18	100.97	106.41	106.28	104.47	106.65	101.89	105.69	108.91	107.92	103.64	103.84	110.1	108.35	107.45	100.82
102.12	109.1	104	104.92	107.9	105.67	109.49	104.23	104.5	107.87	106.12	102.06	102.83	99.981	106.07	103.38	107.45	105.44	108.25	108.64	105.27	107.68	99.736	104.23	108.6	104.33	102.71	103.67	104	108.05	109.18	110.15	105.26	109.25	105.34	101.31	108.62	104.93	108.73	104.47	102.36	108.86	104.01	103.79	107.89	106.5	106.08	102.8	106.44	109.1
103.14	97.087	97.866	101.48	96.698	104.86	96.992	100.46	103.04	100.72	100.54	100.5	101.95	100.48	104.56	101.09	102.77	102.63	95.828	101.29	98.502	106.64	98.752	100.32	99.327	98.49	96.971	100.89	103.89	99.503	100.51	94.58	96.861	100.2	102.65	104.04	105.58	99.37	97.706	100.25	101.73	99.403	99.241	104.6	98.103	98.748	99.654	99.864	104.18	96.734
104.06	98.514	102.77	101.73	106.6	106.68	109.29	105.67	104.11	106.71	105.58	107.69	105.23	111.25	102.37	106.42	105.44	107.19	102.67	107.72	104.78	104.1	106.92	105.03	107.41	103.57	104.01	102.35	105.74	101.6	102.32	102.2	102.19	107.98	98.706	107.84	103.38	101.63	104.26	108.41	106.34	103.03	103.47	107.65	104.74	104.18	103.06	104.88	104.13	103.91
99.963	97.804	100.8	96.911	105.11	98.316	101.32	97.764	100.3	99.639	96.723	98.327	102.05	98.982	96.945	100.05	94.784	100.54	95.427	95.955	100.58	96.909	101.1	100.9	102.88	102.09	95.656	97.85	100.49	104.41	100.57	103.37	103.1	96.481	101.23	92.323	103.17	105.68	102.4	100.65	97.655	99.143	98.244	99.356	103.15	97.541	102.56	97.656	101.66	101.03
108.67	108.94	108.82	106.73	110.24	112.27	109.66	112.19	106.98	109.28	104.1	110.61	112.92	110.44	113.82	104.71	109.13	112.03	104.89	108.42	106.1	111.05	107.38	111.96	115.61	105.91	108.31	110.53	109.11	113.03	110.17	106.76	111.45	109.66	107.93	109.23	109.34	106.54	113.64	114.19	105.73	115.09	109.28	109.94	115.1	111.92	108.12	107.35	111.18	111.76
105.39	103.82	100.55	104.61	108.23	106.28	106.28	103.16	105.7	109.23	107.25	104.5	101.12	106.29	103.38	109.65	102.65	104.87	111.28	102.5	107.98	100.49	106.65	107.38	102.1	107.12	104.61	105.4	100.11	110.01	108.93	106.98	110.08	105.67	103.65	103.43	99.715	108.95	108.72	103.78	109.22	106.75	106.33	107.06	102.03	103.82	106.24	108	102.63	104.73
104.09	99.884	106.33	105.83	105.83	102.73	100.44	103.14	104.51	99.706	102.04	103.02	101.7	101.95	102.07	105.52	100.95	99.434	103.94	102.8	104.84	101.52	104.31	107.07	104.66	102.68	103.02	103.85	100.07	105.87	107.82	106.4	106.25	102.11	105	107.33	101.04	104.95	105.99	107.84	104.5	106.87	106.07	106.39	105.11	102.6	102.12	103.89	101.37	101.06
101.89	103.81	110.38	104.27	102.39	105.99	103.39	102.37	106.43	103.62	108.01	108.83	105.95	105.37	106.5	105.95	110.35	107.44	106.98	114.87	106.94	107.95	110.94	104.94	105.39	103.27	105.11	106.73	110.11	104.92	108.86	100.97	109.28	109.17	103.77	106.34	108.63	103.92	107.25	106.45	108.44	105.45	105.13	107.69	104.41	104.8	104.06	110.71	109.46	106.75
110.4	103.56	102.51	106.65	107.51	104.67	108.59	104.66	105.33	107.7	108.1	108.04	102.53	112.54	104.81	107.1	107.19	102.8	104.16	106.11	106.28	105.68	103.11	105.43	104.58	105.96	101.97	99.789	107.64	103.32	104.86	106.02	105.43	105.58	105.06	103.25	105.08	105.36	102.93	106.86	101.99	106.65	100.97	105.22	104.59	108.98	103.14	106.19	107.23	103.53
105.83	110.51	103.7	107.4	104.24	103.95	103.48	104.28	104.23	102.77	103.8	104.88	108.57	108.26	101.39	105.14	104.97	102.78	102.5	105.6	104.56	107.44	104.01	106.07	103.68	105.25	107.26	103.35	106.72	102.56	103.02	107	106.64	106.68	102.1	108.52	107.85	107.42	108.68	107.13	107.61	109.06	104.55	102.38	101.91	104.76	110.12	106.46	103.53	103.35
105.04	104.95	108.82	100.69	108.54	98.852	104.34	108.07	105.8	104.4	102.7	106.48	105.45	112.18	105.33	106.76	104.87	105.78	112.42	106.99	102.91	99.634	106.34	105.21	104.22	105.7	109.6	104.71	104.2	104.64	106.44	101.95	104.11	111.06	107.72	101.71	104.79	105.34	106.46	109.05	104.96	104.78	107.57	102.2	107.12	103.42	109.98	107.85	107.01	110.2
115.28	117.02	114.19	108.7	115.82	111.61	116.41	114.91	116.07	110.36	112.66	113.48	110.17	113.7	110.21	113.75	112.53	110.99	111.75	115.05	112.62	115.15	113.53	109.15	114.09	116.97	112.85	115.95	115.49	112.24	111.16	116.11	112.41	115.25	115.58	112.46	118.09	117.53	113.31	113.66	112.97	115.17	115.07	117.41	110.58	114.95	113.27	112.5	114.9	110.17
107.87	112.88	113.12	110.83	106.87	111.86	111.86	111.16	113.14	108.63	112.05	107.18	110.34	108.25	109.8	109.34	116.33	109.41	111.64	111.82	117.81	107.58	108.44	114.45	111.87	108.18	111.1	109.59	112.73	110.45	109.47	110.96	108.95	110.27	108.44	110.92	110.45	109.55	109.05	113.09	113.48	108.5	110.36	107.99	104.28	113.11	110.06	106.31	108.87	107.43
102.04	93.684	101.41	101.88	100.42	103.51	102.21	103.04	102.35	97.829	99.861	97.994	103.89	94.8	99.699	96.93	103.72	101.47	100.5	96.988	95.633	99.147	99.007	98.916	99.334	98.548	99.416	98.584	99.218	98.609	98.82	99.203	103.2	98.419	101.97	97.339	98.184	102.41	101.71	104.39	100.64	103.32	102.32	99.258	102.57	99.007	97.351	98.827	103.35	100.8
101.36	101.06	100.02	101.66	99.787	100.5	97.77	100.07	95.889	101.34	100.78	96.449	101.64	97.984	99.877	101.36	99.138	100.09	100.77	102.76	99.892	100.86	102.66	97.042	100.59	96.868	102.27	105.49	102.38	101.57	102.24	99.672	100.06	100.26	100.21	99.872	96.267	100.76	99.011	102.98	98.124	100.05	101.65	98.542	94.837	102.45	96.964	102.35	99.905	98.758
106.65	106.94	103.57	104.4	108.28	103.37	105.11	106.02	102.62	105.81	103.33	105.95	104.02	103.2	104.75	102.78	104.79	105.5	102.88	103.61	104.44	103.94	105.61	108.94	107.53	103.24	108.15	104.56	108.76	107.19	102.71	104.88	107.37	102.16	100.84	103.72	106.01	105.06	106.89	102.31	107.13	105.28	103.33	103.09	106.86	108.94	109.14	107.48	104.91	101.02
103.47	105.44	107.66	109.07	101.48	107	105.72	104.92	104.3	102.57	105.3	108.39	105.61	105.68	105.49	104.55	107.71	102.78	107.85	107.72	101.9	107.13	107.18	102.51	105.74	105.61	100.97	103.96	107.57	101.62	105.27	105.57	105.26	108.32	98.9	100.02	103.58	103.98	104.5	104.12	104.72	104.65	107.27	102.16	109.93	107.96	107.07	104.24	103.72	105.02
110.88	100.43	104.34	108.51	104.2	105.71	102.37	103.28	103.83	105.39	105.61	108.01	101.3	98.787	102.92	104.23	104.03	102.89	105.29	105.41	102.84	103.83	104.79	102.78	98.486	107.06	101.89	106.39	101.51	103.74	101.64	103.3	106.06	101.91	106.44	105.5	104.59	102.12	105.79	106.17	107.74	103.63	101.98	97.571	104.53	101.06	105.55	111.68	104.12	99.919
110.24	116.32	110.92	111.31	108.9	112.12	109.42	111.89	111.3	106.79	111.32	112.84	110.1	109.77	111.71	112.33	114.41	110.99	107.12	112.22	113.74	112.91	109.94	113.37	113.43	108.81	116.97	117.43	112.08	116.81	113.59	113.6	112.3	107.95	109.28	116.32	109.12	113.18	114.56	112.53	110.96	109.03	112.73	114.39	113.88	114.33	113.08	111.19	110.73	106.73
104.98	106.58	101.79	107.27	102.43	107.88	105	104.74	109.41	101.6	99.839	107.25	102.97	103.34	103.74	102.24	104.22	108.47	103.92	101.63	104.62	105.27	104.38	101.35	103.71	105.28	105.21	100.18	100.16	102.76	106.38	98.672	106.7	103.76	106.72	105.72	105.36	104.4	103.72	102.04	102	103.8	106.26	104.65	106.13	101.96	107.22	104.67	100.15	100.67
105.34	99.585	100.61	99.341	99.555	97.219	96.086	100.36	101.28	102.93	99.424	99.836	96.861	99.455	103.54	103.48	97.147	98.955	96.505	98.366	97.791	100.09	101.69	99.896	98.717	101.09	99.497	99.612	101.92	103.07	106.65	100.15	102.61	100.58	104.87	96.559	98.244	102.56	96.092	95.263	100.67	103.81	98.936	99.307	98.599	99.375	101	98.508	101.53	101.75
106.64	108.31	106.44	105.94	104.54	103.2	105.3	108.21	106.23	108.02	108.95	109.74	103.07	111.83	107.9	107.44	105.23	107.19	103.6	105.84	103.08	104	103.26	108.55	104.82	105.38	108.77	105.47	106.75	109.35	105.82	108.34	108.44	106.56	105	108.33	107.02	106.76	103.35	102.58	105.68	107.7	106.17	107.75	109.18	109.15	103.99	105.95	109.11	106.98
108.01	105.24	108.7	103.89	106.09	107.64	105.14	106.01	105.62	104.16	106.64	107.53	104.92	111.63	109.71	106.16	107.09	103.53	109.03	103.84	105.12	107.06	106.41	108.28	106.04	103.16	102.23	101.9	106.7	108.66	105.05	101.6	107.58	102.6	106.15	102.75	105.8	103.43	102.18	98.55	105.9	102.82	105.09	109.39	103	107.38	105.64	103.79	109.96	104.52
108.73	104.73	105.23	103.54	107.54	108.65	103.44	102.21	105.95	107.03	105.16	110.96	100.47	107.02	110.28	106.81	106.37	106.62	105.95	106.43	112.78	105.75	105.17	109.67	106.55	106.2	107.28	108.52	108.04	109.15	103.11	105.13	109.27	106.14	106.75	107.78	106.57	107.49	106.07	104.47	102.54	105.45	106.99	105.45	103.44	107.41	106.37	105.9	104.54	109.53
103.69	105.59	109.13	98.005	107.76	102.85	106.37	105.29	106.9	105.33	103.84	105.46	101.94	107.25	105.86	103.85	110.6	109.88	108.73	106.8	103.7	102.34	102.67	107.27	105.11	104.26	98.774	105.34	101.91	100.82	102.9	108.12	109.1	102.39	103.55	99.913	106	100.96	103.77	101.24	101.93	107.51	101.44	101.18	105.57	105.72	105.57	106.63	106.1	107.27
112.57	111.75	111.71	115.41	112.28	110.44	116.45	112.46	113.44	110.84	109.32	109.4	110.47	112.08	109.13	116.85	112.99	113.74	109.35	111.04	113.13	111.48	108.31	110.02	113.86	113.95	111.15	113.61	111.22	115.33	113.2	111.9	109.84	112.63	108.47	112.36	113.66	105.65	111.06	115.35	111.47	115	106.79	114.03	112.73	111.65	109.09	113.98	111.2	103.33
102.21	106.86	105.34	105.39	102.92	105.6	109.17	107.66	105.69	104.33	111.69	101.78	105.93	108.11	102.95	106.54	103.56	106.43	103.24	101.02	105.64	105.8	104.46	103.91	107.51	106.2	101.3	108.12	104.41	105.3	109.94	106.08	109.93	107.63	106.32	107.56	106.04	104.85	106.52	108.74	106.96	105.68	103.03	109.82	106.07	108.29	104.35	105.58	103.62	106.9
107.46	106.3	108.67	108.95	109.74	109.57	108.21	106.67	110.56	107.95	112.91	108.74	106.55	106.4	108.26	108.91	105.2	107.03	106.38	102.8	109.08	111.25	104.17	107.45	105.66	107.99	104.86	103.62	103.47	106.63	103.35	104.92	106.63	106.94	103.94	107.9	104.97	108.69	109.3	106.7	106.45	107.98	105.94	105.5	105.45	105.86	105.43	109.08	105.25	108.32
97.331	101.14	99.287	105.15	101.22	101.94	103.18	100.82	103.6	100.95	105.33	100.91	99.942	102.46	100.71	100.7	97.483	101.99	102.33	95.5	95.088	100.45	97.142	98.507	97.92	102.31	107.36	104.43	98.91	99.941	99.249	100.56	96.368	99.161	103.02	101.42	101.43	98.37	97.396	95.77	102.27	101.71	97.355	100.28	98.058	102.44	98.19	100.58	99.72	94.436
103.94	102.3	99.544	104.59	106.91	104.19	104.87	104.78	112.44	105.25	103.87	107.83	106.43	106.78	103.71	100.85	105.63	107.42	105.03	106.28	100.85	108.03	103.31	111.16	104.63	106.69	108.52	108.41	103.96	110.35	105.04	108.12	106.23	106.49	107.4	100.83	107.09	108.21	104.04	106.5	108.65	101.1	104.37	106.45	106.46	104.08	100.76	107.2	104.69	105.95
104.79	99.44	105.63	101.82	103.5	97.338	100.76	100.8	101.55	98.212	97.07	94.874	94.146	104.81	97.841	99.343	98.014	98.12	103.53	96.95	99.715	100.07	98.659	99.804	104.78	99.738	100.64	100.3	100.07	94.581	101.93	102.47	107.16	101.05	93.887	102.16	102.16	101.44	103.43	96.909	99.842	101.13	98.499	101.85	100.25	98.455	102.86	97.102	103.56	94.184
110.05	109.5	105.77	105.58	104.67	104.85	103.93	108.54	105.03	108.86	104.43	107.3	107.16	107.57	104.82	105.24	107.11	107.22	103.14	101.08	101.19	104.12	106.06	106.21	102.66	102.75	106.67	107.42	106.46	108.09	107.51	104.26	106.32	106.17	107.72	102.86	107.45	104.11	103.84	101.69	107.38	103.93	106.76	102.53	109.85	102.39	103.47	104.48	106.89	110.22
103.14	107.63	104.98	102.22	98.504	103.02	106.83	107.05	105.14	101.43	101.76	105.16	105.85	102.95	100.75	105.76	107.01	101.97	106.55	104.29	106.13	107.51	108.1	105.73	103.65	99.567	106.07	106.26	104.6	101.43	105.04	103.94	106.42	102.71	104.28	102.59	107.09	105.94	105.15	101.59	104.67	103.48	102.31	101.64	104.43	105.2	103.72	106.17	108.08	108.45
105.33	110.07	109.76	106.86	113.23	110.23	109.07	108.44	110.06	110.84	113.27	112.89	109.7	108.67	111.53	107.8	112.6	108.31	106.56	109.76	108.98	112.71	111.12	105.75	118.66	112.21	112.25	107.22	108.06	106.24	111.6	109.29	111.29	109.22	112.12	109.22	110.15	112.85	110.05	108.06	113.42	108.72	110	110.17	112.35	111.68	111.44	107.25	110.25	109.82
95.082	96.689	101.85	100.6	99.381	101.41	99.143	98.473	97.947	98.761	96.952	102.37	101.51	98.494	101.64	100.94	101.82	98.499	102.91	97.182	98.57	98.485	98.329	100.33	102.77	104.76	100.58	98.831	93.91	98.505	102.69	98.867	100.1	101.79	99.285	98.047	103.01	97.971	102.07	99.292	98.178	101.42	99.703	99.232	97.941	99.603	98.741	103.32	98.691	100.83
110.55	114.23	107.3	115.81	111.75	112.03	113.25	116.49	111.93	112.47	112.4	112.65	112.17	108.15	115.48	113.66	114.13	111.65	111.85	115.16	116.21	106.65	109.69	114.61	112.7	112.68	113.78	105.99	111.55	114.49	112.6	109.12	110.84	115.04	110.68	114.18	113.91	113.96	112.79	109.52	111.56	109.6	116.35	115.7	116.36	109.73	115.79	118.29	112.98	109.54
107.28	110.2	110.15	107.04	108.04	105.9	106.88	108.3	110.93	108.9	104.57	107.02	105.47	106.04	108.66	104.99	108.96	108.25	107.66	113.24	105.38	106.31	107.56	104.18	109.09	109.08	105.91	103.15	106.04	109.27	104.19	103.85	104.44	108.87	111.01	108.03	111.35	114.07	108.47	101.92	108	103.85	104.7	106.53	108.69	104.92	106.78	104.47	115.87	111.19
101.27	100.01	101.93	100.69	103.8	96.874	101.65	101.89	102.4	97.725	96.496	101.63	104.27	103.6	98.136	100.55	102.21	95.414	103.84	104.82	101.46	99.398	102.91	102.81	103.52	104.07	105.4	102.95	99.549	96.747	101.64	104.2	101.25	101.01	101.6	102.82	98.079	102.66	102.77	97.946	102.85	100.2	102.19	102.25	97.946	100.79	97.201	104.53	98.55	102.15
113.48	111.89	109.49	110.49	110.75	111.8	111.09	113.99	110.68	112.07	111.68	111.8	114.11	109.03	110.34	109.12	108.09	111.98	114.6	113.15	105.17	110.85	110.46	109.79	112.16	111.17	112.95	109.11	108.36	113.33	112.41	110.46	109.83	116.89	114.25	108.31	114.84	112.63	109.03	115.97	113.93	114.18	115.75	116.68	112.91	112.27	107.52	115.91	111.08	106.99
102.77	107.5	105.22	107.49	102.44	105.14	106.72	102.29	100.45	104.99	103.36	102.06	105.99	111.57	106.28	105.39	104.21	109.75	103.59	109.12	109.94	101.77	104.79	100.92	107.56	104.99	104.14	105.22	105.42	101.1	108.63	105.29	102.57	104.93	107.15	107.41	104.81	112.12	108.18	105.73	107.29	105.25	106	105.54	108.46	107.69	107.31	102.37	104.02	104.81
102.35	104.67	108.9	106.16	104.11	107.4	103.84	103.71	108.5	103.88	106.91	101.44	104.67	103.96	106.1	107.73	106.29	109.13	104.81	102.35	101.01	103.16	105.73	104.95	105.22	103.86	104.09	102.49	107.72	107.79	106.19	102.45	104.31	103.44	103.6	107.52	110.89	105.82	109.8	104.68	109.71	106.29	103.59	107.74	106.39	112.27	108.15	106.97	100.29	108.77
100.16	96.329	99.02	101.15	97.148	94.818	99.969	99.432	99.218	99.431	101.92	99.588	100.76	97.838	98.376	101	100.13	97.849	100.06	98.726	99.089	97.342	99.884	98.375	99.892	98.86	99.947	106.07	99.879	96.498	98.826	99.508	98.683	103.46	103.09	102.26	97.377	96.6	99.66	101.42	96.813	101.55	99.92	95.165	100.46	100.88	100.19	101.16	98.418	96.829
108.82	107.68	102.97	104.38	100.83	109.76	102.08	107.48	106.94	106.01	101.9	107.58	108.5	105.22	103.22	106.13	103.55	106.28	106.48	103.26	108.59	106.41	109.34	107.89	108.62	103.44	104.15	104.8	106.88	103.24	103.68	110.38	102.6	105.79	103.59	104.71	104.37	110.34	105.31	105.58	107.51	106.14	102.86	109.8	107.76	109.65	104.17	105.84	105	109.43
109.37	111.88	109.27	108.95	111.8	111.88	113.42	108.44	109.59	111.19	110.09	110.62	105.76	113.18	114.5	112.89	109.19	108.33	111.22	107.42	109.56	109.59	109.23	112.33	106.53	108.76	112.03	109.44	110.26	112.15	115.65	116.3	114.08	108.53	107.25	111.11	109.09	105.14	112.73	112.74	111.35	113.93	111.06	114.68	108.89	109.86	107.46	109.54	113.84	112.52
109.14	112.06	110.59	107.1	106.2	106.12	105.77	103.73	106.38	104.68	104.43	107.31	107.67	106.08	105.63	107.9	108.97	107.29	110.43	103.8	107.08	106.76	103.51	105.59	112.77	110.75	107.02	109.66	110.77	108.14	107.47	104.78	112.65	107.11	105.77	107.91	105.21	112.33	100.57	105.69	107.19	103.43	108.55	109.84	106.96	111.44	110.08	106.03	106.01	106.24
99.266	98.513	100.11	95.891	100.88	102.31	101.82	100.04	102.36	101.51	100.56	99.543	103.38	98.843	103.89	101.72	104.31	100.38	96.645	99.025	102.69	101.16	98.481	104.93	104.8	103.16	105.19	99.988	104.13	103.09	101.59	101.83	102.21	100.86	102.73	100.94	96.997	103.15	101.91	97.452	104.67	97.46	96.982	100.55	101.24	101.3	100.5	103.65	101.6	97.874
105.68	106.75	107.8	100.76	106.87	104.56	107.42	108.31	104.15	106.98	108.56	103.63	107.58	102.95	108.27	104.58	107.45	105.25	102.7	103.47	108.01	104.88	105	104.36	105.58	104.67	102.64	106.17	105.67	107.15	109.66	104.16	103.28	106.71	104.54	107.09	107.63	108.13	112.23	108.32	107.1	107.61	106.54	108.3	111.44	103.09	102.73	104.45	104.79	107.18
110.68	112.71	111.96	110.65	111.67	112.73	114.71	110.54	108.2	109.93	116.04	111.08	109.74	113.59	113.64	113.32	111.61	114.57	110.6	110.22	108.44	110.56	114.09	108.36	108.03	113.37	109.53	115.52	114.25	114.81	110.84	110.51	113.5	108.24	114.57	112.8	111.33	109.66	112.39	111.07	112.25	108.38	107.84	109.15	111.71	113.58	114.96	110.81	115.55	108.9
113.25	108.67	107.66	109.56	108.28	109.37	112.52	108.62	111.42	108.96	110.81	108.61	110.33	109.36	107.6	109.59	106.74	111.73	112.93	109.82	109.71	110.75	112.97	109.17	109.82	108.8	110.92	114.13	109.44	110.93	108.67	106.59	112.87	111.29	107.77	107.22	109.78	106.87	111.77	108.38	108.41	110.31	111.66	109.33	107.91	109.34	110.97	108.16	109.39	106.5
97.1	108.46	97.801	105.71	101.66	101.72	104.91	106.96	99.993	103.74	105.63	105.67	105.83	106.49	104.36	106	110.53	104.15	104.22	100.89	105.06	106.76	104.59	105.74	106.02	101.66	105.41	105.27	104.21	101.12	102.53	104.99	102.8	107.21	106.08	108.18	107.91	102.61	106.27	107.79	106.5	101.6	102.96	106.97	103.38	109.22	102.82	107.36	100.91	101.63
109.03	104.48	109.36	108.1	105.05	107.81	108.01	104.44	102.12	110.27	103.25	103.77	105.05	103.21	103.05	108.09	103.76	111.25	107.72	105.82	107.81	103.78	104.06	104.48	107.3	109.8	106.26	108.78	103.07	102.45	106.17	105.52	108.41	107.13	107.67	105.88	110.02	108.63	102.96	106.14	106.34	100.26	106.32	106.4	107.4	110.15	103.25	106.18	105.61	107.26
114.85	112.7	110.05	109.52	113.76	113.53	113.76	111.78	110.15	112.98	119.33	107.1	113.81	113.58	110.75	114.49	111.23	116.3	108.19	111.13	110.57	110.18	111.91	109.51	109.16	112.02	111.56	108.62	119.1	109.48	107.65	112.56	110.74	111.97	111.54	108.98	115.66	109.47	108.07	111.97	118.34	110.74	106.45	110.9	113.24	112.46	112.41	113.99	112.72	108.9
110.83	110.77	108.15	109.55	113.27	109.76	109.71	112.92	107.68	110.74	113.77	110.47	113.68	110.61	112.17	106.12	114.91	114.62	109.07	112.92	114.83	109.49	112.09	107.13	113.77	110.68	107.77	111.54	110.82	109.33	113.19	109.59	109.89	105.86	108.91	110.74	113.24	110.97	112.94	111.9	114.13	111.22	113.63	108.41	114.86	117.66	110.04	114.74	108.37	108.16
107.49	107.66	106.81	105.16	104.81	103.4	105.38	109.09	105.15	108.61	105.52	104.41	109.04	107.52	107.55	108.97	105.14	110.85	106.23	101.49	107.28	106.66	105.84	100.36	105.62	104.54	105.93	106.63	107.15	106.09	101.53	105.56	107.2	105.89	109.56	103.54	107.88	108.43	109.63	106.85	109.56	107.91	107.72	106.73	101.91	104.99	103.95	110.53	105.66	105.29
102.46	107.49	102.15	107.26	100.78	102.36	102.1	101.44	104.11	103.1	106.04	105.28	108.22	106.24	107.7	103.4	101.95	104.43	101.63	103.98	105.39	107.96	104.15	101.92	101.96	104.18	109.13	104.69	105.74	103.02	102.14	102.89	104.19	106.94	98.966	106.42	104.86	104.81	102.42	101.55	105.88	104.46	105.54	103.3	103.89	105.91	103.86	107.05	100.95	107.57
110.8	110.79	109.12	109.14	106.13	109.32	110.34	114.02	106.26	106.66	107.6	109.38	110.06	112.48	110.68	108.31	109.32	111.92	111.64	107.77	115.51	111.98	110.46	105	111.52	111.57	108.14	105.41	112.26	116.71	110.97	110.86	108.87	109.42	110.83	110.16	113.12	104.08	108.55	113.99	107.84	103.58	107.03	111.19	116.12	108.31	110.93	110.89	111.72	106.91
104.03	105.7	104.73	103.47	105.75	100.8	108.72	99.473	106.68	103.43	103.19	99.536	99.343	103.13	102.58	105.31	105.61	104.07	104.74	106.5	102.54	102.67	103.74	102.55	104.73	101.74	104.3	105.83	99.884	105.7	105.42	104.73	103.07	106.93	103.7	101.71	103.03	108.29	104.18	101	105.46	107.63	105.35	103.92	104.21	101.02	107.5	104.52	105.65	105.85
113.26	109.95	111.38	113.84	115.67	111.54	114.82	112.2	112.92	116.47	113.75	113.01	109.79	112.11	112.13	113.35	114.36	113.06	111.33	110.44	111.45	111.97	110.97	111.28	107.55	110.09	108.78	111.74	117.5	108.09	115.61	111.31	111.01	111.11	111.85	109.67	110.09	113.56	111.64	110.98	111.31	114.01	108.25	109.02	115.06	108.92	111.67	113.03	116.22	106.34
105.77	105.81	103.51	100.3	105.38	104.93	105.1	103.92	107.34	102.86	104.07	100.12	103.56	103.29	104.61	96.43	106.8	103.8	105.33	99.977	107.14	105.66	107.32	102.61	100.89	104.53	103.74	103.73	111.94	101.29	103.84	106.79	107.01	104.59	106.64	105.01	104.48	104.31	106.79	103.93	104.92	112.47	102.25	105.37	106.8	106.21	103.48	108.99	102.37	103.31
116.35	117.45	121.1	121.49	119.55	119.27	121.62	114.51	114.42	120.42	117.61	121.93	116.39	121.05	114.94	116.93	117.64	115.04	114.92	114.99	115.69	117.13	117.52	119.54	120.1	118.66	121.09	116.58	120.21	117.9	117.62	112.44	121.04	119.42	119.25	119.19	117.56	117.5	119.19	116.28	114.81	117.8	112.49	122.17	117	117.31	119.3	117.73	115.57	115.46
105.57	105.69	104.06	102.14	106.68	107.27	105.26	101.82	105.8	106.46	104.17	102.21	103.26	105.97	106.97	112.23	108.11	105.15	105.06	102.84	104.35	105.66	104.1	101.28	104.74	108.04	107.97	103.09	106.02	105.05	104.2	107.71	102.32	103.8	108.64	109.66	106.39	109.18	109.52	108.16	103.51	105.13	100.54	111.85	107.7	102.69	102.98	107.03	106.89	108.52
109.28	114.47	111	109.19	110.17	109.08	114.3	110.02	113.23	112.86	111.59	112.38	113.24	112.09	117.55	106.19	111.67	109.7	109.06	108.33	114.58	114.6	111.29	110.08	110.77	110.49	107.55	111.84	109.56	110	114.19	114.28	109.06	112.53	111.27	111.77	111.87	105.24	106.56	108.47	107.13	114.84	105.76	112.27	111.11	108.37	108.11	112.36	111.89	110
109.11	111.01	113.6	111.79	110.39	110.63	111.44	105.82	112.31	114.27	109.4	107.86	107.08	112.35	106.9	112.33	109.39	113.33	109.38	106.12	109.53	108.32	114.45	109.17	109.02	110.04	112.37	110.24	112.67	111.36	108.66	111.49	111.01	110.03	116.21	109.73	108.4	108.78	114.17	109.06	108.76	109.62	108.53	111.01	112.83	109.7	109.53	114.29	105.28	113.23
112.8	108.18	112.52	110.47	110.55	111.87	112.84	111.05	115.72	113.91	107.4	114.11	110	112.96	112.29	114.32	112.47	111.75	114.53	113.77	112.38	114.14	110.43	112.08	112.39	115.42	108.91	111.16	111.98	111.46	112.01	112.52	110.55	113.76	117.28	111.07	110.64	110.39	112.24	109.3	114.39	110.28	114.3	111.99	109.13	110.84	116.8	111.92	115.22	117.76
106.37	112.39	114.85	110.5	112.41	114.88	111.89	117.44	108.47	108.53	112.54	112.46	114.2	113.89	106.3	114.66	109.7	114.33	112.9	112.97	110.99	108.7	108	114.76	115.11	114.88	113.01	110.21	113.22	111.73	111.51	115.52	109.9	111.77	113.08	108.43	108.9	107.33	110.75	111.1	115.27	111.29	113.57	108.1	109.43	109.1	112.11	117.38	110.37	109.9
99.898	103.89	104.48	107.74	101.37	105.26	103.2	102.87	105.81	103.94	103.57	107.54	101.08	108.04	103.51	102.51	101.74	104.77	108.49	106.68	103.57	102.96	104.84	102.29	106.6	104.04	105.19	104.2	106.37	104.45	109.49	103.46	106.8	102.31	101.95	108.3	104.6	106.14	102.28	106.26	104.5	103.94	105.16	107.26	106.1	103.5	105.72	106.52	107.65	104.3
103.77	104.29	99.532	107.17	107.34	103.67	102.4	107.94	107.73	103.31	106.55	102.34	101.59	104.56	100.91	107.43	103.2	104.88	109.57	101.99	103.92	103.98	107.21	100.36	102.22	100.71	105.36	105.76	108.98	105.73	108.59	102.79	103.6	101.81	103.82	105.37	105.81	105.81	103.99	104.74	106.2	104.89	101.73	104	103.28	103.12	104.18	103.18	107.22	106.03
110.41	112.6	106.06	108.48	108.62	110.66	106.66	112.49	111.29	111.59	109.22	110.98	111.97	112.3	107.94	109.67	107.4	107.03	109.23	109.48	105.66	111.53	110.76	106.2	112.63	114.68	109.59	111.9	109.22	105.1	105.2	112.81	109.3	112.74	111.9	112.11	113.08	107.14	107.91	108.82	107.68	112.21	105.53	107.8	106.54	110.69	106.67	112.11	108.18	107.39
103.9	107.91	104.9	102.64	106.97	104.17	103.4	104.73	101.82	104.51	98.753	105.84	105.9	101.55	106.79	106.5	103.7	104.11	99.397	104.02	104.42	101.79	99.336	104.6	102.97	100.71	102.34	101.53	104.43	103.52	102.63	108.27	103.23	105.28	104.71	101.7	104.13	105.54	111.01	101.2	105.41	100.33	106.84	102.99	102.86	100.53	99.299	102.41	104.7	106.21
111.99	107.91	113.78	107.35	113.37	109.32	114.07	109.98	116.59	114.95	109.87	114.19	113.33	109.22	112.87	111.49	111.86	110.62	112.46	108	109.88	111.77	110.48	111.36	113.63	109.28	111.49	112.29	109.69	112.03	111.14	111.71	117.72	109.39	111.03	112.52	113.83	112.93	113.44	115.33	111.28	117.23	110.97	110.91	109.51	107.96	114.6	114.53	111.27	114.26
101.41	98.656	101.16	98.579	104.49	100.93	100.61	101.18	100.51	96.621	104.32	102.58	101.34	102.34	100.16	101.82	92.379	98.978	96.816	101.96	100.17	98.823	100.22	99.981	98.172	91.362	98.707	100.84	99.439	101	102.08	101.14	105.4	101.55	102.1	97.252	101.09	98.996	100.71	96.11	97.432	95.226	103.25	99.369	100.32	103.33	101.75	96.21	95.619	98.267
108.61	113.77	115.38	118.7	113.32	110.74	111.05	110.53	111.53	113.91	112.26	113.16	112.05	111.62	114.98	111.65	113.44	111.17	112.91	115.04	109.5	109.27	109.79	109.08	114.8	112.93	107.91	112.09	112.99	114.93	110.74	110.72	113.52	111.89	113.57	111.19	110.28	111.2	112.24	109.5	114.16	114.83	109.52	111.42	110.27	110.81	116.51	112.41	110.69	108.85
103.5	109.69	108.29	105.52	107.32	102.38	110.27	103.57	106.95	113.34	106.65	107.26	104.99	107.52	103.96	106.96	104.24	110.82	109.94	106.84	107.27	106.24	109.27	106.88	106.13	109.37	100.78	107.58	109.02	105.56	102.34	101.6	107.62	104.35	106.03	102.52	105.74	104.29	102.01	103.7	105.67	106.53	104.08	107.31	105.52	106.92	105.87	103.74	102.06	111.92
108.76	100.03	105.24	106.89	97.19	105.85	106.44	103.1	111.63	106	103.57	107.76	103.72	105.02	100.91	105.71	102.97	105.34	102.32	103.44	106.29	104.84	102.19	106.29	105.76	102.73	105.85	107.85	106.46	104.36	100.34	110.08	102.61	106.05	109.98	108.47	109.79	108.19	106.26	104.49	107.3	109.27	101.86	110.8	100.63	100.29	105.05	103.6	107.24	105.88
104.02	107.26	103.46	108.07	105.86	107.09	107.07	103.77	105.66	108.02	108.86	103.07	105.14	105.77	110.56	105.44	106.74	105.26	105.48	106.93	106.73	104.56	109.71	108.21	103.55	102.17	102.99	102.91	106.38	111.75	108.22	101.31	104.4	103.11	101.96	106.5	103.27	103.31	110.61	107.67	107.27	104.77	104.02	104.15	107.01	107.28	104.66	108.69	107.63	106.78
104.38	109.91	107.68	105.56	110.19	102.51	105.94	102.67	103.08	101.65	107.74	101.57	103.19	107.1	103.05	101.12	102.88	104.38	103.03	102.42	105.02	106.3	107.56	107	105.42	99.808	107.12	107.43	102.58	102.54	104.72	106.55	106.8	111.99	106.52	102.49	104.62	103.06	103.59	100.69	104.57	105.32	106.41	107.55	99.988	103.07	104.88	108.17	100.13	102.1
109.71	111.25	111.48	112.93	112.02	111.88	111.24	113.67	110.45	111.73	115.01	110.95	111.02	112.5	106.92	109.77	109.88	111.75	110.19	111.95	113.97	110.77	112.69	110.12	110.9	110.6	112.85	110.28	106.2	112.13	111.13	112.5	111.94	110.91	110.02	110.6	109.44	113.92	110.24	115.62	111.68	111.52	111.84	105.35	115.72	113.26	114.59	107.87	111.25	112.21
109.8	110.78	111.9	111.02	111.78	111.56	113.01	110.54	112.44	112.43	114.73	108.97	113.47	113.23	110.6	115.32	113.28	108.65	116.16	115.24	109.26	112.86	109.95	111.33	116	113.36	114.32	110.89	113.89	110.07	108.9	106.93	110.42	116.13	113.01	108.71	110.36	115.93	112.97	109.87	109.6	108.34	115.95	110.93	108.52	114.39	111.43	109.16	110.4	111.89
113.21	114.69	113.91	114.84	110.02	114.74	115.36	112.11	112.15	113.65	111.98	116.02	113.92	114.97	110.7	113.06	111.14	110.23	110.21	109.99	111.26	116.43	113.09	111.75	111.54	113.21	111.12	115.15	112.77	108.57	111.01	113.15	113.75	114.99	113.53	111.86	115.69	110.53	109.49	115.13	111.75	112.88	111.38	114.43	111.13	115.55	114.29	115.95	108.58	116.45
98.38	100.66	101.34	100.05	98.736	100.73	96.227	97.579	100.34	96.172	102.77	102.78	101.62	98.05	101.07	98.772	100.55	96.46	98.757	101.74	100.59	98.769	99.237	103.1	101.74	95.515	103.5	96.037	105.55	99.524	101.18	97.431	100.33	99.793	95.614	98.532	105.17	98.65	100.62	97.105	99.114	99.496	101.89	98.09	98.957	96.585	93.916	100.88	107.9	104.09
95.186	102.94	99.8	101.64	102.59	97.118	98.491	95.456	97.783	98.771	101.66	102.41	102.84	101.54	98.624	101.97	103.83	102.74	99.902	100.93	102.41	101.82	101.85	100.57	98.603	99.455	101.92	98.974	104.92	99.116	102.05	98.524	100.32	103.82	99.486	100.66	98.056	101.3	95.744	102.89	101.75	98.149	99.83	104.82	98.649	99.658	101.33	98.945	96.433	97.109
109.38	111.68	106.31	111.67	108.11	110.02	111.89	110.26	104.84	102.82	110.61	110.26	106.89	112.31	112.37	108.97	107.95	109.41	113.54	106.54	108.09	109.31	108.47	106.26	112.45	115.14	106.85	106.29	112.75	108.04	109.04	110.69	108.22	107.54	107.17	105.96	109.59	111.98	115.82	109.67	110.42	110.25	111.2	104.82	107.81	110.53	112.92	111.06	114.26	112.87
109.12	110.27	112.73	109.09	109.89	112.05	113.44	108.85	110.81	108.76	113.87	111.45	105.38	110.06	111.75	108.75	110.78	108.96	109.13	108.58	111.17	108.64	114.08	113.31	112.35	107.02	107.31	113.11	113.03	108.55	109.66	106.21	109.82	112.75	107.51	110.14	110.02	111.57	108.51	110.06	109.99	109.91	111.06	108.79	108.43	110.55	113.88	108.81	108.64	115.08
106.51	104.18	106.8	103.92	104.46	104.17	110.56	108.53	107.7	101.43	110.78	109.4	108.37	103.85	105.89	108.11	102.87	102.64	107.74	106.99	106.49	106.88	104.6	106.31	108.77	109.15	109.18	112.26	106.55	109.87	106.55	103.81	106.71	110.6	109.1	110.09	104.82	104.16	105.28	111.37	105.29	108.65	104.65	107.71	106.51	102.53	107.55	101.88	110.57	104.56
106.51	104.44	103.22	106.11	106.73	99.415	106.41	106.89	108.54	111.02	105.83	104.71	101.22	101.77	104.28	108.21	106.93	108.88	108.2	107.1	106.85	103.82	110.08	107.75	101.12	104.22	106.1	106.18	107.57	107.1	106.27	105.31	100.32	104.97	103.57	108.88	103.93	108.78	109.35	105.34	107.29	105.95	107.75	102.76	105.24	102.89	101.64	108.12	105.53	103.01
106.66	107.86	102.57	105.47	101.82	106.91	109.57	104.17	105.4	109.66	111.93	101.81	108.71	109.21	106.48	108.9	108.91	104.51	108.78	102.34	100.81	107.68	105.52	108.23	105.53	104.51	104.19	104.96	106.53	108.03	109.28	105.67	110.49	108.31	105.37	102.83	105.75	106.54	108.27	109.2	103.66	101.45	108.15	103.87	106.04	103.26	104.68	108.81	106.44	107.3
108.16	104.94	105.15	105.76	107.68	105.14	106.66	106.96	113.01	103.77	109.64	102.59	104.21	108.78	104.88	106.51	105.9	105.6	105.2	104.97	107.03	109.15	109.28	102.14	107.46	104.6	105.3	109.11	101.37	106.38	102.69	105.03	104.16	107.38	107.6	105.63	105.29	106.51	105.04	104.51	101.77	109.14	110.53	104.44	103.35	104.83	108.12	107.69	106.25	102.32
114.3	107.77	110.24	110.06	111.66	110.53	108.21	107.91	110.21	109.63	112.21	114.46	110.43	108.95	112.33	108.94	110.18	113.01	113.04	108.14	113.03	108.62	109.98	109.44	111.8	109.77	113.1	113.09	113.29	111.93	108.49	107.83	110.3	114.75	112.47	113.02	110.45	114.65	112.06	116.39	107.68	111.37	114.29	113.38	114.95	113.08	112.32	114.49	120.12	114.37
111.08	111.1	113.51	113.46	110.99	112.36	111.9	111.44	114.77	112.1	111.99	111.24	112.42	112.37	108.72	115.11	112.86	114.78	113.3	114.1	113.1	112.36	108.65	111.93	113.21	114.33	111.74	112	114.65	115.33	115.01	113.55	113.82	110.32	111.63	113.27	111.8	114.31	109.69	115.04	111.22	111.07	119.72	113.07	117.19	112.38	111.58	110.83	111.57	117.06
105.98	101.58	102.65	100.67	104.19	104.14	101.4	100.93	100.69	101.49	101.92	100.45	98.968	102.91	104.71	102.97	99.383	98.022	97.781	99.265	104.12	101.99	103.69	98.791	100.51	105.1	100.07	100.05	103.98	99.759	101.21	102.42	101.75	101.93	97.627	99.541	100.15	101	106.1	98.699	100.21	102.94	100.43	104.29	102.82	99.889	104.89	104.12	102.03	105.37
107.83	110.14	103.81	105.92	107.27	107.1	105.63	107.8	106.75	106.92	109.3	107.12	103.85	104.84	107.51	99.487	106.3	104.86	104.89	106.67	109.09	107.63	107.49	103.85	103.97	103.29	106.99	102.84	102.74	108.73	102.09	110.39	108.41	105.06	108.13	108.9	107.91	104.28	108.76	110.99	108.4	104.04	102.13	102.22	103.53	107.53	107.28	105.11	108.78	102.69
99.197	100.36	98.941	101.02	97.357	107.07	100.27	100.92	98.691	102.19	99.189	103.23	102.81	101.93	98.812	102.55	98.863	101.48	100.77	101.17	100.12	99.671	97.528	94.731	103.63	101.16	105.9	97.859	100.19	99.574	97.635	95.763	97.828	104.12	101.31	97.674	101.17	100.76	101.42	99.339	101.23	96.603	98.871	105.64	101.92	98.608	100.16	98.632	101.86	100.14
106.61	105.96	105.93	105.77	107.03	109.84	102.72	104.9	104.24	101.43	106.01	106.74	102.63	104.85	110.63	104.14	111.03	107.06	107.9	108.91	107.86	107.8	107.47	104.26	105.35	107.28	106.6	106.75	108.33	104.76	105.55	104.14	104.86	101.41	106.6	107.25	106.37	105.79	108.56	107.89	109.11	109.12	104.7	105.98	101.86	103.61	109.94	106.91	106.37	105.62
112.27	104.34	105.83	106.15	105.25	106.48	106.89	110.04	103.49	106.71	106.64	105.72	110.11	99.61	106.62	108.84	108.07	103.82	105.59	104.07	109.25	107.32	107.52	104.99	107.56	107.18	101.92	109.67	105.25	107.36	107.28	103.65	106.42	110.17	106.73	106.35	104.66	113.24	110.96	113.27	110.49	113.71	105.18	109.35	108.12	107.48	108.93	106.53	102.6	107.12
116.67	109.81	109.16	111.13	109.76	113.09	109.38	107.47	110.26	111.7	113.06	111.63	111.6	109.28	113.6	111.61	107.85	112.7	111.62	111.64	111.08	108.9	110.86	109.55	110.23	106.52	112.74	108.75	113.81	109.07	115.36	110.46	110.27	109.03	112.32	111.21	114.27	115.18	114.2	108.66	109.64	113.31	112.35	115.87	110.62	109.18	116.91	114.03	108.72	111.15
108.63	115.19	112.49	112.99	111.94	112.33	111.61	111.17	108.52	112.85	113.58	113.62	109.33	111.5	115.73	113.96	114.81	111.62	110.82	109.8	115.75	108.62	109.15	111.25	110.74	118.46	114.42	113.15	116.66	114.59	113.53	110.09	108.31	114.48	113	115.73	113.44	113.33	112.16	113.37	116.03	113.91	112.02	109.43	116.65	111.42	113.86	113.57	116.38	115.18
108.3	103.59	107.79	105.66	108.93	107.01	109.83	104.56	103.73	104.93	107.86	107.94	108.27	106.85	101.62	100.74	103.5	109.73	108.38	108.22	105.94	108.96	103.74	105.46	103.48	105.02	106.18	102.36	108.93	104.54	103.82	104.68	107.05	102.8	108.01	102.69	107.78	104.98	106.06	107.31	100.09	103.41	103.57	105.08	102.26	99.816	107.42	105.6	107.4	106.54
113.7	108.89	112.02	112.55	110.45	114.75	110.7	113.51	111.38	113.48	115.58	108.98	110.63	114.83	115.15	116.99	116.93	112.84	110.53	111.09	108.21	111.74	111.08	108.35	111.58	114.19	111.08	115.35	113.01	114.37	109.37	110.93	113.24	114.06	113.84	109.52	114.98	110.23	112.71	108.73	112.08	109.65	107.67	113.65	112.33	113.47	106.98	107.07	110.03	111.09
116.54	111.59	112.95	115.19	115.17	116.11	114.84	112.81	110.15	112.78	110.31	112.75	109.81	113.84	105.93	114.8	112.2	108.63	116.04	112.13	110.63	109.3	116.29	115.56	115.13	114.27	108.68	115.41	113.03	109.52	112.05	112.33	115.9	117.5	110.7	112.47	112.26	113.24	113.42	115.3	114.33	114.97	116.75	111.05	116.23	113.59	112.38	114.22	109.49	113.17
116.97	111.56	115.71	116.7	116.68	112.37	113.98	108.92	111.79	114.42	113.43	112.72	107.82	114.09	113.92	106.71	112.68	111.37	106.63	112.71	114.5	116.48	109.81	112.98	116.86	111.08	105.95	104.76	106.62	110.43	115.16	116.48	112.39	112.01	110.68	110.98	106.13	113.34	109.7	110.49	109.9	111.6	113.53	112.96	110.26	113.09	112.2	116.96	107.37	108.85
98.133	101.96	100.85	100.53	100.31	101.07	105.66	104.23	101.42	101.66	105.88	102.75	103.68	105.98	99.815	102.3	102.28	102.6	99.398	101.68	102.57	104.85	96.783	100.76	101.48	102.84	104.33	96.336	98.863	102.08	99.678	104.85	102.83	101.48	95.521	103.73	101.96	99.352	98.511	97.656	103.97	95.699	100.2	100.43	102.51	98.493	99.081	104.27	98.638	103.39
112.07	112.62	114.75	113.76	112.85	110.97	114.65	115.23	110.93	103.84	113.3	109.76	116.89	108.75	115.28	111.92	108.25	110.92	106.99	109.4	112.28	109.14	108.87	109.8	111.26	111.01	106.84	111.87	109.05	109.53	110.91	112.82	109.74	114.48	113.02	113.29	116.55	112.88	111.69	112.24	109.93	107.67	109.43	110.67	109.48	111.92	114.32	113.14	117.45	111.14
103.2	106.44	103.99	100.35	103.72	99.167	108.35	102.8	106.94	102.47	102.92	104.36	99.211	104.82	104.52	102.21	105.37	102.57	104.71	104.97	101.71	103.14	102.14	108.86	104.27	104.82	104.99	103.45	103.89	102.8	103.68	104.94	105.62	104.39	105.38	103.05	102.1	107.24	102.2	102.84	100.83	103.95	104.77	103.22	102.65	98.233	105.41	103.23	97.55	97.544
107.62	103.62	101.05	107.83	103.1	103.71	101.97	103.14	100.75	107.54	110.02	104.83	104.85	108.54	104.09	108.49	108.64	107.21	105.57	104.05	102.35	107.57	101.59	108.04	104.31	102.29	102.43	105.01	102.35	106.85	104.54	102.54	102.65	104.13	100.22	104	102.95	107.94	109.77	108.11	104.69	103.23	110.44	107.62	101.13	106.51	104.2	107.56	100.76	106
107.23	105.41	103.02	104.74	107.07	106.39	106.42	102.12	107.01	103.97	99.285	107.35	103.99	105.31	101.84	107	107.96	107.79	106.34	110.35	101.65	107.22	103.47	101.96	106.33	102.99	108.81	104.63	101.64	106.61	110.01	106.04	102.89	105.11	105.71	101.75	104.51	111.59	104.5	106.05	111.87	102.53	109.26	107.53	105.97	106.68	107.86	108.69	106.41	107.78
112.49	108.48	112.87	111.67	106.5	113.65	111.31	108.76	116.42	110.47	111.18	113.7	112.84	109.48	110.05	110.18	110.85	113.7	113.61	111.2	120.44	111.2	107.95	111.16	107.87	108.46	108.78	111.94	114.84	110.85	107.97	104.52	116.26	109.49	113.03	109.14	112.48	110.73	115.87	114.92	108.55	109.29	112.31	111.11	112.45	107.89	110.98	109.86	109.45	111.34
110.75	106.03	105.19	102.56	108.16	105.09	107.88	109.16	103.18	101.8	103.41	107.48	107.55	102.87	106.13	106.21	111.12	108.89	107.94	105.04	110.63	103.31	106.68	106.27	108.73	106.23	104.83	106.46	105.55	107.26	107.46	106.66	103.77	104.37	102.53	103.81	105.86	106.44	102.06	107.43	103.29	106.48	105.12	105.88	104.24	102.86	102.7	106.92	105.73	104.75
110.88	109.74	112.32	110.35	108.62	108.44	113.9	109.07	112.14	108.61	105.71	106.06	108.32	109.8	110.83	110.04	111.77	107.5	109.04	109.52	109.51	105.91	105.43	113.11	109.47	112.5	109.82	110.14	104.63	109.67	111.19	109.03	110.94	113.62	111.1	108.89	107.44	115.35	106.42	111.71	109.12	112.67	109.08	107.74	106.76	107.02	108.67	110.5	110.14	107.61
117.55	115.24	117.91	118.92	117.65	116.79	114.21	114.37	117.12	120.17	121.44	122.53	116.51	116.06	117.22	120.59	115.95	120.1	119.08	115.85	119.73	115.98	117.57	117.41	115.7	114.49	124.32	112.15	117.1	121.34	119.19	118.34	115.73	125.89	118.43	116.55	115.38	120.05	116.21	120.27	113.02	120.42	121.68	114.41	119.4	115.89	113.09	118.18	114.71	115.12
111.58	111.43	111.06	109.46	110.38	111.17	106.87	115.64	110.78	108.34	106.09	109.55	107.92	109.34	110.28	115.06	110.18	107.55	108.66	115.19	109.7	112.05	104.04	107.22	114.14	109.97	110.47	112.33	112.31	109	117.52	112.33	111.29	113.06	109.64	110.97	110.46	112.66	113.02	112.98	112.9	112.09	111.15	105.28	114.97	111.49	110.74	110.65	105.03	112.64
96.962	101.88	99.358	101.83	98.971	100.22	102.02	99.601	99.167	101.4	97.643	102.4	100.2	104.2	99.812	99.227	102.08	100.66	99.676	105.2	97.297	98.895	99.253	98.251	98.677	98.99	101.99	103.98	104.5	101.6	99.098	102.02	105.84	98.552	100.43	106.38	98.436	97.965	102.41	99.499	98.419	100.52	99.371	100.99	102.93	102.68	99.49	98.057	99.139	95.214
104.27	104.14	102.32	106.89	109.23	105.73	105.73	103.41	106.96	105.4	103.84	106.15	102.22	101.67	102.23	107.14	104.68	106.19	110.78	104.11	101.78	104.48	107.56	102.38	106.24	104.32	103.67	101.93	105.81	105.13	105.98	107.78	107.31	103.02	105.47	101.76	105.14	107.03	111.16	104.88	105.38	105.04	103.8	105.4	107.09	108.16	108.55	103.18	103.01	111.18
113.57	109.48	110.58	111.38	110.54	113.87	113.62	111.62	107.95	113.73	106.89	111.01	112.18	110.77	109.81	112.78	107.98	112.27	108.3	111.07	111.32	103.07	114.4	107.09	107.79	109.88	111.56	108.68	111.54	111.92	109.65	110.11	110.84	108.6	110.51	109.8	113.39	109.94	110.49	109.73	109.99	106.42	108.98	112.45	114.18	108.35	108.69	116.63	107.9	106.12
112.82	106.45	111.92	115.75	115.77	110.71	115.02	112.13	112.4	108.98	109.81	111.51	110.48	109.06	112.22	111.14	110.93	111.66	111.61	112.61	110.33	109.59	109.48	109.36	114.18	112.84	107.58	104.76	110.39	109.81	113.63	109.78	112.22	107.21	111.5	115.77	113.42	114.78	109.55	110.19	116.1	109.47	109	109.65	113.56	111.34	108.81	108.67	106.69	109.28
109.29	113.62	109.36	111.06	107.91	105.89	110.81	109.17	108.87	112.17	111.12	112.27	111.58	111.13	116.65	111.53	110.59	111.13	111.21	110.44	109.17	112.3	112.23	117.33	107.01	114.12	107.98	114.44	112.83	105.3	114.66	109.13	111.11	112.1	112.05	113.05	108.53	105.24	114.92	111.13	112.78	109.51	113.17	108.07	108.5	110.1	111.67	107.33	112.4	112.27
104.08	103.87	106.6	105.59	107.17	102.88	102.88	106.87	108.85	106.05	105.86	102.38	102.95	105.94	98.576	104.11	103.3	105.94	105.88	103.62	105.86	102.21	107.99	103.92	99.382	105.73	103.64	98.452	104.86	103.01	102.56	103.72	103.33	108.66	104.47	106.48	98.375	103.89	102.79	109.09	106.07	107.97	105.31	108.27	107.98	103.79	104.91	106.63	107.56	106.02
107.26	112.56	111.03	115.17	113.12	106.15	113.45	113.67	108.69	118.14	112.81	112.98	110.12	109.97	112.92	114.28	110.17	112.15	110.83	113.27	114.45	111.65	112.4	113.06	114.09	111.65	113.87	110.71	111.35	108.81	111.91	112.4	111.19	115.25	112.74	111.55	114.71	117.77	106.98	116.04	115.04	115.1	112.02	112.03	113.58	113.09	108.02	111.22	111.46	109.56
107.12	105.1	105.71	109.1	104.92	113.27	107.15	104.89	105.28	103.38	104.26	109.2	107.08	102.98	106.2	105.33	104.84	101	101.24	100.86	103.57	109.38	105.57	101.97	106.5	104.64	102.67	105.58	102.49	104.51	106.36	105.57	110.88	107.39	104.26	104.29	108.65	102.16	105.8	101.49	109.58	101.9	108.98	108.41	107.97	107.92	106.46	107.28	103.61	108.8
105.77	104.92	104.66	108.83	108.03	102.71	104.45	111.43	105.87	106.8	106.73	105.22	105.84	105.61	102.99	105.48	107.99	104.43	105.56	107.9	108.55	102.35	105.25	106.18	106.97	105.22	109.75	111.16	107.26	108.11	102.78	107.38	107.85	106.47	104.95	107.5	106.19	112.31	106.46	105.28	107.1	103.41	109.29	104.46	103.97	107.51	106.71	106.52	108.34	109.36
108.26	112.68	111.74	110.98	115.43	111.41	112.34	111.98	111.97	108.85	111.13	108.32	110.39	108.83	114.54	114.81	112.74	111.14	118.57	110.33	112.76	110.95	112.73	111.14	116.44	109.75	112.37	113.57	110.6	112.51	109.98	108.14	110.67	106.22	115.26	111.37	111.69	116.41	113.73	113.22	114.62	110.01	111.92	109.78	109.29	112.44	112.26	109.11	110.48	106.74
103.94	103.05	102.48	103.07	112.1	108.99	105.57	106.17	107.35	107.77	108.76	107.35	108.05	109.91	108.11	107.22	109.82	104.52	105.96	107.58	102.8	103.55	108.36	108.83	108.49	105.28	105.16	104.72	106.75	104.95	106.32	103.64	103.82	106.19	103.35	103.73	102.61	107.94	104.57	108.05	104.24	107.34	106.41	104.77	107.87	104.24	109.25	106.71	105.46	106
100.1	100.35	99.691	99.436	99.559	98.05	103.5	102.53	100.92	99.338	99.511	96.67	100.12	104.62	100.51	101.17	102.54	102.69	99.925	101.58	104.21	102.55	99.427	100.54	97.683	99.435	99.176	102.28	103.6	100.5	100.65	100.89	99.299	96.419	105.47	101.24	100.27	100.24	98.898	98.744	98.793	96.523	100.54	94.572	102.16	101.11	102.01	96.241	94.612	101.74
113.49	109.91	111.33	110.72	112.4	112.72	110.42	108.67	112.3	114.58	115.63	109.97	110.44	111.94	115.63	112.18	106.74	111.98	113.76	118.64	111.83	110.96	115.14	115.85	114.21	111.83	115.95	111.36	114.38	111.19	108.01	116.93	112.86	114.49	110.37	114.03	111.91	108.41	113.04	111.89	114.46	110.57	114.39	111.75	115.22	114.86	116.25	109.62	111.14	115.67
104.87	105.34	104.71	106.62	106.72	106.26	103.92	106.81	106.6	106.05	110.97	104.1	101.95	105.11	104.94	111.36	104.63	106.21	106.45	102.81	100.91	107.16	107.34	105.71	109.29	111.56	106.23	107.17	109.3	106.76	102.04	107.12	107.85	110.16	107.51	108.5	103.32	107.14	105.2	109.16	105.04	106.05	106.62	104.9	108.19	104.77	106.63	105.17	110.63	105.62
108.29	104.03	98.093	103.43	105.17	106.44	104.99	106.05	104.12	107.25	102.11	101.53	101.9	105.51	110.17	99.961	100.14	104.79	106.87	108.55	104.78	105.72	100.8	101.88	105.86	107.31	104.47	106.32	104.97	105.7	106.93	108.4	108.9	101.86	104.07	106.71	105.99	103.02	104.23	102.9	101.09	103.63	101.48	102.18	105.38	102.17	103.82	111.67	104.65	105.38
101.28	106.49	103.86	101.49	105.52	102.45	104.43	107.29	107.1	101.39	104.48	103.06	105.8	101.38	103.49	105.56	107.43	107.41	102.57	105.93	106.97	102.85	103.65	106.12	103.77	105.4	98.496	103.57	103.11	102.73	104.16	103.4	102.55	110.22	102.82	104.72	105.26	107.17	105.47	102.26	109.44	102.46	104.75	104.69	100.46	109.69	108.56	104.19	106.03	103.1
105.14	107.56	103.85	102.06	100.47	104.56	101.83	103.32	105.51	102.6	102.83	105.35	101.83	104.53	106.14	105.95	106.71	101.1	106.27	105.62	105.31	107.17	109.02	104.96	104.19	103.9	103.76	104.27	100.26	104.47	108.47	104.8	107.52	106.31	104.51	103.84	99.056	106.27	106	110.67	106.46	104.62	104.29	103.65	107.04	106.91	105.41	103.05	104.4	107.19
103.33	104.85	108.92	104.14	103.29	99.071	103.88	106.77	104.1	103.74	108.39	104.47	105.15	104.7	105.14	108.17	106.27	104.88	107.27	101.3	105.99	105.56	106.64	102.74	103.41	102.59	105.04	101.18	106.77	106.13	100.55	106.19	104.87	98.622	102.54	104.89	104.79	104.18	104.48	99.965	105.2	103.49	109.83	104.93	100.36	105.99	105.67	107.87	103.59	99.046
114.85	114.49	110.9	110.97	112.01	114.74	114.53	116.29	110.05	109.57	112.65	111.84	114.13	109.91	111.63	110.45	113.57	109.71	119.82	115.33	111.59	115.59	113.01	108.82	115.34	111.18	110.73	109.8	111.02	111.82	109.86	112.36	115.8	112.3	114.17	113.56	112.08	109.05	110.67	110.63	113.99	112.47	108.98	113.2	117.48	114.09	114.22	111.04	110.83	109.87
108.19	105.9	106.1	102.04	102.89	105.58	104.53	101.49	111.67	107.82	106.31	106.81	100.54	100.51	106.43	108.68	101.02	102.96	108.67	107.07	100.62	108.2	105.21	103.04	106.22	106.59	105.23	103.14	105.07	102.49	107.65	106.19	108.77	104.61	105.87	105.87	104.39	103.61	102.85	105.64	104.92	107.3	113.65	105.97	106.8	107.57	102.32	101.95	105.96	108.68
98.656	95.845	97.414	103.37	98.409	102.65	103.96	101.17	98.348	101.19	99.065	99.056	97.021	100.81	98.707	97.942	99.194	103.09	100.33	102.69	100.03	99.181	102.46	100.98	100.97	97.609	100.62	103	102.9	102.17	99.219	100	98.661	103.39	98.751	100.43	104.48	101.14	99.679	100.04	97.59	99.922	99.303	96.598	105	98.04	102.49	105.06	97.024	95.292
107.42	102.97	108.62	107.79	111.74	107.86	106.86	103.47	102.82	109.99	107.34	107.66	105.9	108.96	106.02	105.24	107.47	109.1	104.51	107.53	107.66	105.73	109.18	106.1	106.77	104.58	110.32	105.76	108.2	105.7	106.55	104.03	105.52	107.85	103.61	103.42	108.13	109.36	104.85	112.8	107.52	110.1	108.45	106.01	109.81	102.77	105.23	104.09	110.31	106.2
100.82	98.731	100.55	99.732	93.064	102.33	97.286	101.38	99.125	97.7	98.843	104	101.42	97.115	97.752	97.754	99.49	96.771	100.62	95.534	102.79	101.02	101.51	105.14	102.09	100.7	100.38	103.04	101.26	94.256	96.152	100.77	102.71	101.45	101.67	99.751	96.494	98.593	102.81	103.02	100.46	100.94	99.436	101.46	96.687	106	100.62	101.28	98.918	98.322
101.83	105.04	105.79	104.55	104.21	103.9	106.31	109.46	100.3	106.67	109.92	103.15	105.17	103.82	109.97	106.39	106.34	107.82	104.45	103.68	102.84	107.32	108.45	109.86	104.32	109.93	109.75	100.8	102.87	101.76	109.74	107.45	106.75	106.61	105.88	109.39	102.64	108.29	107.98	101.05	105.67	107.98	102.83	106.75	100.99	106.84	99.557	105.27	106.85	107.82
113.3	110.02	112.74	110.92	112.32	109.72	111.04	110.14	114.02	111.75	110.15	111.69	110.06	110.05	114.23	112.93	108.18	110.26	110.3	110.09	110.27	112.17	110.2	109.36	115.27	111.15	115.95	107.57	109.46	109.67	113.9	112.08	111.78	110.19	111.63	109.36	114.93	114.62	112.3	111.6	113.37	113.86	113.98	114.65	110.84	106.37	109.01	110.03	111.6	112.83
107.95	105.08	109.26	107.25	110.27	103.54	107.6	106.72	101.93	101.92	107.67	107.12	104.03	110.81	106.09	106.92	110.39	106.81	105.8	109.05	102.54	106.07	106.73	106.6	103.47	107.96	103.53	104.43	102.11	109.37	108.27	101.49	106.12	103.87	107.3	105.02	104.33	110.9	104.53	104.51	102.5	105.97	106.09	106.67	104.68	103.09	106.92	101.05	105.92	103.54
102.68	103.49	105.74	103.44	104.2	104.6	105.09	105.85	102.27	104.33	101.95	105.36	101.64	113.02	106.07	106.13	98.575	108.17	104.23	103.61	103.87	108.54	105.15	105.99	104.65	103.05	101.13	101.63	105.75	103.63	105.52	106.81	104.94	108.46	105.23	108.27	100.77	105.19	106.34	104.37	104.51	107.83	106.84	103.6	105.6	105.81	104.23	105.01	103.97	105.34
103.54	109.76	103.65	108.35	108.64	103.72	104.06	107.5	108.22	111	108.68	103.67	102.67	104.47	104.67	101.64	105.18	107.17	108.48	105.85	105.76	110.15	108.17	104.47	104.44	108.94	104.31	103.46	105.74	100.85	106.16	105.07	108.95	103.46	110.17	108.89	105.73	104.22	107.81	106.58	100.42	107.79	102.81	112.25	105.48	107.11	102.08	105.75	106.28	108.73
113.49	116.57	112.98	112.79	111.9	114.58	113.63	113.57	113.81	112.37	114.5	113.48	113.4	109.41	114.15	111.53	110.26	115.57	112.89	114.48	113.31	121.18	110.29	118.05	115.51	111.38	113.92	114.73	114.71	112.07	113.8	111.49	113.56	111.97	111.88	112.55	113.44	112.98	115.18	113.67	112.86	109.44	112.18	114.42	112.42	112.71	112.49	111.05	106.98	112.01
103.72	109.21	107.52	104.7	102.02	104.79	101.18	104.6	108.11	112.42	109.39	100.64	107.08	105.06	106.77	108.07	103.62	103.72	103.85	107.58	106.61	106.41	105.21	100.32	106.25	104.81	108.04	106.5	107.37	106.62	108.35	106.62	102.35	104.29	107.06	104.86	102.77	106.71	100.28	108.07	108.75	108.76	105.78	107.49	107.56	104.63	102.33	104.21	104.02	110.79
106.05	104.33	102.55	111.01	104.51	106.88	107.87	107.12	102.7	101.66	108.87	106.52	107.95	105.9	107.66	102.69	106.77	105.74	103.92	106.47	109.09	103.09	104.24	104.78	103.77	107.3	107.92	108.78	108.39	107.72	106.02	105.6	106.79	106.28	104.4	105.54	104.14	108.45	108.67	108.01	106.94	103.59	101.73	103.66	101.73	104.23	106.19	103.98	107.36	103.46
113.77	112.14	113.97	111.55	108.86	110.93	108.88	110.15	110.43	109.18	112.7	109.51	115.98	109.87	108.58	114.81	114.97	105.75	108.2	111.81	110.96	109.79	116.48	113.09	111.9	112.81	112.8	110.23	109.41	114.43	111.33	112.43	111.94	111.51	113.12	115.1	113.12	109.84	112.42	112.8	115.19	114.7	109.91	111.78	115.66	112.28	107.35	109.74	115.84	111.55
103.42	102.56	108.36	107.03	105.05	103.73	101.17	102.96	103.63	102.78	106.05	108.57	108.96	108.95	107.83	104.98	108.55	106.43	103.71	111.14	110.07	108.9	107.99	105.51	107.11	104.76	103.34	102.08	107.9	108.74	104.45	105.92	110.04	107.35	106.45	107.58	107.1	107.38	104.32	107.31	103.66	103.78	107.56	106.81	101.63	107.15	100.26	107.98	114.73	105.51
105.91	103.51	107.78	105.34	105.29	105.52	103.54	108.79	109.57	113.55	105.84	104.05	102.04	106.49	107.04	104.94	104.06	105.88	107.17	107.62	105.57	112.34	104.08	107.8	106.94	110.72	107.84	106.65	103.49	108.62	105.12	108.86	108.03	110.25	104.98	102.25	113.13	107.04	105.55	102.96	112.76	105.65	103.59	106.13	103.8	106.3	104.89	107.64	108.53	105.23
103.01	107.25	106.12	106.99	108.83	108.36	104.35	108.86	102.36	109.18	105.38	106.04	103.12	106.25	107.3	106.5	103.58	108.37	104.48	110.81	106.53	107.14	106.36	105.61	105.75	109.01	102.11	109.3	102.78	105.48	103.92	108.17	107.24	109.93	105.59	102.23	107.76	101.28	104.53	108.52	101.58	104.77	106.69	103.58	108.95	109.09	106.59	107.7	104.81	104.34
100.83	105.48	108.36	108.48	108.84	107.5	107.67	105.83	109.55	102.52	105.48	104.14	103.87	104.41	105.62	105.05	108.01	105.99	106.59	104.86	103.9	108.39	106.28	102.14	98.089	107.36	103.37	101.19	106.9	105.31	100.89	105.16	106.46	106.76	106.18	105.29	109.51	102.66	100.98	105.96	103.85	108.28	101.09	102.21	107.14	104.13	106.93	105.58	107.17	108.2
109.8	109.62	108.52	109.55	106.38	107.34	106.33	106.71	104.76	108.33	106.5	106.46	101.54	110.83	107.09	107.8	104.34	109.95	104.89	110.67	107.33	105.55	110.26	107.04	104.38	112.06	110.48	107.08	105.79	107.75	107.63	105.76	104.05	108.89	108.94	106.64	101.27	103.65	109.95	104.02	106.98	105.96	104.32	101.43	107.56	110.04	107.56	109.54	103.04	106.96
106.81	106.38	105.06	106.2	103.48	105.74	105.54	102.4	101.9	101.83	107.45	106.39	106.57	107.57	102.24	105.58	102.78	103.75	103.51	100.26	102.36	104.98	109.29	101.15	104.2	105.52	107.41	104.56	105.21	101.24	99.299	105.22	104.66	104.02	104.76	106.21	106.01	101.73	108.18	104.74	105.69	103.25	101.32	103.88	100.9	103.31	106.49	102.38	103.98	105.6
105.78	103.16	101.05	106.26	106.36	105.45	111.44	103.82	111.92	104.36	104.27	103.99	105.65	104.17	107.1	105.85	101.76	103.96	105.51	100.54	102.87	98.781	104.86	105.6	111.81	111.17	107.05	100.35	108.97	107.05	105.52	106.1	104.03	101.66	104.28	106.46	102.59	107.1	107.74	107.04	107.08	103.76	103.75	111.03	106.55	102.54	102.81	103.18	108.89	109.02
106.48	103.38	110.07	105.07	98.474	104.43	104.05	108.93	105.57	110.71	106.85	106.2	104.62	105.92	105.36	106.95	104.83	109.57	104.64	101.22	105.81	110.79	110.24	105.34	105.71	105.53	106.06	103.42	101.57	107.86	106.77	107.17	106.39	104.59	108.62	107.21	104.76	107.32	104.52	107.7	99.444	106.39	104.7	109.7	105.27	103.08	107.25	101.01	107.56	107.49
107.16	103.84	103.37	104.31	103.57	109.21	108.1	108.31	105.06	104.09	103.18	103.33	101.87	103.28	105.08	105.15	104.33	105.12	103.63	105.6	107.35	107.44	107.42	105.9	102.24	103.71	108.12	107.16	104.73	101.54	98.286	106.1	100.11	106.79	107.52	105.87	102.74	105.69	103.1	102.79	101.9	103.8	105.15	105.77	104.8	107.99	104.17	103.95	103.1	102.71
110.66	115.23	114.79	113.17	109.76	114.24	107.4	113.82	109.35	111.91	114.06	109.11	110.01	107.82	111.32	115.5	114.57	113.22	109.12	109.88	107.22	113.4	117.86	110.31	113.13	112.48	112.16	107.83	113.15	114.61	115.73	110.71	112.71	112.45	110.4	114.24	111.9	114.01	108.28	114.47	113.96	109.97	110.12	110.8	113.01	109.5	114.11	108.27	107.62	114.55
107.09	104.64	103.28	97.693	105.72	105.21	104.55	107.25	104.53	105.2	104.74	104.99	109.18	101.85	105.97	102.9	100.91	110.01	102.87	109.16	103.86	102.99	102.97	107.28	107.92	106.01	104.33	107.3	102.74	103.5	102.06	101.96	103.23	103.43	103.8	101.07	103.65	105.81	107.44	107.82	104.59	102.51	107.69	106.53	107.63	102.04	104.16	105.58	108.18	106.12
107.02	105.39	103.09	101.62	102.14	106.76	104.85	106.6	107.17	109.79	107.4	101.35	103.32	107.18	103.62	109.19	106.54	105.06	109.98	102.85	107.57	108.56	100.91	103.53	106.9	105.25	99.333	102.49	104.95	103.8	109.36	106.16	104.9	104.88	103.3	106.16	104.17	107.13	109.38	109.71	110.07	103.49	104.55	102.47	103.13	103.78	107.47	104.6	109.41	103.78
109.05	107.49	104.5	106.85	108.55	104.78	104.28	105.56	107.05	107.46	107.5	106.19	105.76	105.2	103.89	108.65	107.09	107.91	103.97	100.74	107.02	105.18	109.33	107.83	104.18	104.91	108.38	103.11	108.18	103.81	104.14	107.95	108.65	107.01	105.43	105.75	109.86	107.26	102.33	106.08	105.51	108.48	105.3	111.29	109.81	107.08	105.68	103.81	102.88	104.52
109.77	108.81	110.5	105.14	109.1	109.95	107.96	107.91	105.52	106.4	104.22	106	108.75	106.71	114.36	104.01	103.72	108.86	109.66	109.14	107.28	105.37	105.54	110.05	106.56	108.79	106.05	109.1	107.59	106.41	104.19	111.39	107.95	102.59	106.14	109.78	103.85	104.99	103.21	109.36	106.09	108.46	108.43	105.31	105.76	106.27	106.99	108.05	102.96	108.19
114.22	117.18	121.82	119.3	115.81	115.05	116.28	112.66	115.26	116.04	120.76	116.56	111.5	118.42	114.87	117.05	117.9	112.9	119.14	115.87	118.17	114.54	115.3	115.03	117.76	112.44	115.94	116.53	114.62	114.97	114.17	117.4	115.69	113.09	115.93	120.32	114.95	114.79	112.65	111.58	113.97	116	113.8	119.96	113.46	119.53	114.03	111.09	119.59	119.59
102.83	101.34	102.32	101.84	101.25	101.93	100.1	99.818	106.13	96.095	100.56	98.993	100.04	99.499	103.1	97.99	105.73	101.22	97.657	99.496	101.49	97.617	101.46	102.99	98.013	100.06	100.74	101.18	100.24	100.9	99.018	100.47	95.169	99.382	100.53	101.58	102.04	97.499	100.58	100.49	96.914	99.586	99.638	100.28	101.96	101.56	101.66	100.09	101.75	103.15
107.15	101.12	106.23	100.99	105.75	106.28	102.83	105.15	102.47	104.19	102.79	103.67	100.49	107.37	103.33	103.65	106.91	104.42	104.39	103.68	109.76	102.11	98.122	101.4	106.36	106.57	109.03	109.52	102.7	98.554	105.59	106.91	102	106.37	109.26	103.91	104.88	101.68	104.98	106.17	103.86	104.39	103.75	101.54	109.13	103.57	105.54	106.65	106.33	101.26
108.12	113.53	109.42	113.39	113.73	113.31	109.58	109.6	112.73	112.75	114.03	112.93	113.24	116.54	114.3	115.29	112.46	114.55	116.03	114.4	115.31	112.1	115.17	115.46	112.75	115.23	109.51	114.35	112.83	115.56	119.44	111.2	110.6	114.89	109.87	117.97	109	111	116.53	112.51	113.56	112.96	113.5	112.97	116.51	114.18	113.51	112.8	114.43	110.96
109.13	111.25	106.88	112.9	109.47	112.89	108.24	108.48	105.49	109.62	110.01	113.34	112.46	111.39	104.14	108.19	111.68	112.09	110.51	107.92	111.14	111.29	103.26	113.76	107.06	110.37	110.19	109.13	114.31	108.92	105.39	108.25	110.9	109.61	110.16	105.94	111.58	112.03	109.95	109.72	111.94	103.06	107.65	109.36	109.08	110.99	114.02	106.72	112.54	107.63
109.55	100.98	106.74	104.77	110.24	109.11	110.37	103.56	109.22	106.07	106.85	105.02	105.12	109.16	112.15	109.59	106.19	103.85	108.27	106.79	105.87	105.69	102.61	104.49	102.01	101.46	107.03	105.24	109.41	108.06	106.84	102.46	107.87	108.93	102.51	107.28	102.52	108.37	110.01	107.45	112.05	105.32	109.38	106.85	102.67	109.72	109.36	107.39	109.5	110.18
108.99	103.44	108	103.33	105.73	101.13	104.42	107.09	107.15	104.2	105.52	102.56	105.81	103.27	103.68	105.28	106.64	107.65	104.05	103.69	105.47	109.03	104.31	104.19	109.07	103	107.78	103.58	106.02	106.81	106.36	106.43	105.3	105.86	105.28	110.9	105.63	105.6	110.47	107.65	109.05	104.2	111.96	106.57	106.6	104.92	110.02	105.96	105.75	105.22
100.99	105.4	102.48	107.32	107.1	108.88	108.04	103.99	105.28	105.15	105.23	105.09	105.5	108.87	105.38	102.07	108.26	106.69	105.88	100.52	106.04	105.42	105.4	104.27	104	107.12	106.02	105.63	104.67	108.4	108.25	104.76	110.96	109.74	100.96	106.54	102.8	102.73	107.77	106.49	102.24	103.34	103.09	105.44	104.98	103.35	104.81	107.39	100.42	106.05
110.54	112.66	105.36	115.62	109.56	111.87	110.8	107.17	112.42	107.81	111.47	109.39	112.48	114.67	112.93	107.38	111.09	111.38	114.77	115.02	117.62	110.35	111.99	108.79	111.93	106.94	114.86	110.39	111.8	113.82	108.17	113.85	115.9	114.38	109.91	112.08	114.18	109.32	111.95	110.6	109.67	109.24	110.32	112.41	114.03	110.09	110.08	115.09	109.57	113.62
114.86	119.04	121.05	118.84	116.37	114.32	118.48	118.35	117.57	114.99	114.03	111.79	112.76	113.88	118.93	118.09	116.78	117.93	113.7	116.4	116.72	119.14	116.85	116.11	115.63	116.99	115.1	117.87	118.29	118.12	114.94	118.61	115.92	115.95	114.66	118.62	115.77	122.6	116.84	120.2	114.33	113.96	111.93	119.62	118.19	117.03	116.81	117.65	116.37	116.76
113.66	109.23	110.03	110.78	109.32	110.06	114.77	108.37	112.94	107.22	110.42	112.48	110.71	111.66	111.59	111.43	113.19	110.32	109.56	110.66	110.51	107.84	107.41	113.53	106.73	109.01	110.43	112.85	108.15	102.5	106.27	111.78	108.18	110.59	111.67	110.93	112.4	113.58	109.62	112.27	108.36	109.57	112.38	114.69	110.48	111.03	108.89	110.13	110.15	106.98
104.25	99.967	97.079	98.896	107.85	106.81	100.45	101.06	100.39	100.09	99.419	101.65	100.99	102.1	98.43	101.11	100.64	101.34	98.178	101.53	99.195	99.812	98.032	97.67	100.95	101.53	99.833	104.43	102.39	98.623	99.736	104.07	96.862	95.228	104.22	102.78	97.305	100.25	104.1	100.42	97.79	106.41	98.789	99.781	99.565	101.7	103.66	95.059	98.574	99.07
104.78	101.34	105.09	107.11	105.73	112	108.98	104.91	103.17	102.67	103.17	104.93	105.5	108.95	103.59	106.7	103.42	108.55	106.5	108.42	107.85	104	106.38	106.99	105.01	108.88	104.68	101.77	103.39	106.63	102.55	106.67	109.26	105.32	105.98	102.1	102.37	104.47	105.38	102.24	106.64	106.03	104.83	105.28	107.19	103.07	105.45	107.23	103.73	108.52
95.395	99.025	101.88	104.53	96.894	102.43	97.628	101.1	104.29	101.95	99.556	99.87	97.352	103.7	102.08	98.599	100.38	105.27	104.87	106.9	102.39	97.46	98.972	95.305	103.16	101.27	102.02	97.005	98.664	101.64	97.786	99.364	100.66	102.12	101.11	100.18	99.479	107.18	95.317	99.919	99.676	98.726	97.653	98.421	98.601	101.21	103.39	100.8	102.84	103.76
104.33	108.91	108.37	106.17	108.24	105.94	106.87	102.34	101.7	105.92	104.8	103.56	102.02	106.24	106.44	109.18	103.67	100.3	106.78	101.58	103.56	103.51	105.62	106.77	102.62	101.83	104.2	103.5	104.11	105.07	107.3	104.22	108.55	104.96	102.42	101.94	103.86	105.07	102.21	104.52	106.73	106.35	105.75	103.12	106.83	101.35	99.813	99.771	102.26	106.1
117.99	111.79	114.24	116.21	114.95	117.45	118.11	121.19	119	117.41	115.42	116.15	117.9	121.21	119.52	117.37	117.89	117.62	118.7	113.87	114.59	117.28	115.37	119.67	120.18	116.61	121.75	116.27	118.46	117.22	116.85	122.32	120.46	122.5	121.05	118.94	115.71	121.04	119.07	117.19	120.12	119.68	116.1	115.41	118.17	116.34	114.95	118.99	119.78	115.23
110.02	105.48	103.36	104.09	107.35	105.1	111.18	102.09	107.54	107.68	104.33	110.49	101.14	104.07	107.02	109.7	110.08	105.69	104.04	107.77	102.47	100.71	105.8	106.61	106.97	104.74	105.85	108.56	106.78	108.25	102.92	112.91	106.34	99.967	101.81	102.12	108.43	106.63	109.9	108.13	103.39	107.61	105.29	105.88	105.05	107.75	107.47	103	108.57	105.61
102.65	105.44	106.41	104.12	102.97	110.21	109.7	107.28	106.03	107.49	103.07	110.14	104.18	102.69	107.62	104.08	102.01	105.43	103.62	105.14	105.69	106.69	106.76	105.1	102.11	105.52	104.6	107.51	109.09	107.8	102.49	112.24	104.71	101.86	105.73	105.65	102.53	107.04	106.16	99.411	107.84	105.03	106.31	104.56	105	105.65	104.35	103.12	106.06	103.71
116.05	112.19	113.57	116.59	116.43	112.63	112.7	114.23	112.53	108.58	111.33	110.42	110.15	113.21	112.32	113.07	113.3	110.49	111.95	111.97	113.21	114.46	105.78	111.43	115.33	110.96	109.35	120.59	112.5	109.2	108.73	112.8	115.5	114.58	116.55	111.07	110	111.01	106.87	107.63	112.29	110.83	111.17	110.79	114.52	117.1	112.3	110.61	109.76	113.18
110.59	109.3	110.1	109.73	108.19	113.04	109.62	110.65	108.33	113.29	111.39	110.85	111.01	107.42	109.02	116.93	112.85	112.47	112.82	111.25	114.14	108.94	106.75	111.12	110.81	113.79	109.19	110.97	108.48	114.13	107.38	111.22	107.06	113.94	112.4	112.36	112.23	109.26	114.27	113.69	111.97	111.32	112.06	109.92	116.4	111.83	114.13	114.05	114.41	114.11
104.7	98.033	104.59	99.12	104.79	103.04	101.02	99.17	100.01	100.81	104.46	102.39	99.47	105.74	99.553	101.53	99.036	103.41	107.1	105.18	100.82	96.463	95.971	101.19	101.23	96.942	102.09	96.852	103.24	105.16	96.652	103.56	101.95	96.882	99.098	99.997	102.04	101.78	100.78	99.328	100.92	100.13	103.72	99.676	98.522	103.36	100.57	102.66	101.69	103.26
113.31	111.45	112.31	113.67	110.95	114.53	114.95	113.13	109.44	114.06	113.85	111.86	107.77	110.79	106.3	110.59	106.97	111.6	114.65	108.57	110.63	108.44	112.3	112	114.28	108.99	110.09	111.7	114.87	111.63	110.22	112.29	112.74	111.37	115.89	115.25	114.88	113.4	109.59	114.06	109.02	113.89	112.01	108.52	107.35	111.34	112.18	107.3	114.44	111.02
102.53	99.968	96.683	101.23	104.97	99.032	100.67	102.03	100.34	100.33	97.584	103.47	100.12	101.5	102.24	97.6	103.56	102.17	98.694	101.52	102.85	103.39	102.94	102.86	100.11	101.15	102.96	103.42	96.981	100.73	99.529	101.1	99.238	101.93	94.906	98.573	99.412	99.65	102.19	99.973	102.2	99.807	97.899	98.537	98.877	99.125	101.85	102.55	98.168	96.981
108.41	104.27	101.41	102.41	102.94	102.88	103.77	104	99.587	103.93	105.02	108.8	107.86	107.09	107.61	105.54	106.57	104.29	103.85	103.8	100.2	101.44	105.44	101.92	105.31	103.16	101.46	105.16	101.41	106.01	105.1	104.47	104.5	103.13	100.85	105.64	105.9	104.38	100.51	105.8	105.1	105.42	105.27	102.09	108.83	104.26	101.42	101.37	107.31	103.25
112.5	113.15	110.97	115	106.69	108.4	111.98	109.86	109.69	109	112.02	114.33	112.82	107.55	112.7	110.18	111.38	114.01	113.38	109.94	115.21	113.33	114.67	109.45	113.6	114.25	111.91	110.09	112.05	111.65	111.44	109.59	111.11	109.81	110.77	107.12	111.48	109.63	113.81	112.93	109.91	112.85	113.15	108.22	110.31	101.58	106.59	115.64	111.72	111.56
104.57	105.26	104.81	107.5	101.13	102.64	109.09	105.82	108.66	109.95	103.16	107.64	109.62	107.83	106.04	105.54	102.56	104.85	107.19	104.99	105.98	103.83	110.21	107.25	106.34	104.8	108.6	105.62	106.57	107.08	103.26	109.87	105.48	108.17	108.63	107.5	106.7	102.56	103.53	105.76	105.45	105.07	108.81	105.32	106	104.52	104.23	104.81	106.55	108.91
105.03	104.92	103.57	104.31	105.17	102.87	105.11	101.11	104.86	105.5	103.61	104.56	99.429	95.738	103.9	102.42	103.57	106.44	100.96	107.06	106.55	104.54	104.67	103.25	105.05	105.53	104.74	105.4	112.56	100.42	105.22	108.13	106.05	106.1	102.39	101.83	102.05	103.3	102.72	102.8	107.33	108.39	107.93	104.43	106.77	100.42	106.74	98.37	106.01	104.24
103.78	96.683	101.63	99.01	101.19	99.178	99.823	97.24	96.383	102.79	99.742	97.937	94.172	98.641	98.918	99.843	106.96	102.48	102.08	105.69	102.34	101.36	99.468	102.84	99.025	99.2	103.57	102.82	103.1	100.26	99.299	104.21	102.4	104.03	91.988	100.38	100.33	99.107	99.146	104	104.69	99.279	99.574	102.45	101.57	101.2	101.63	101.75	101.96	105.25
104.95	106.21	107.68	103.02	109.26	104.82	102.17	103.02	106	103.7	103.74	105.66	108.12	103.58	103.63	106.24	107.36	110.51	104.01	105.27	104.13	103.99	109.66	103.36	108.7	107.09	110.82	108.72	106.06	104.38	106.7	106.24	107.02	109.16	106.33	103.38	105.12	106.53	107.04	107.08	106.06	105.97	109.08	107.44	105.47	106.81	109.49	105.8	107.25	106.13
114.3	113.77	113.08	114.03	109.95	117.1	114.56	113.88	113.23	111.7	111.66	109.01	113.42	108.76	110.81	107.51	111.27	111.25	111.1	109.96	109.6	115.49	111.71	113	107.79	114.07	110.5	111.87	110.62	112.86	115.98	114.71	111.52	112.38	113.57	110.04	107.79	111.51	111.1	111.42	115.66	113.75	111.33	114.22	112.21	112.82	114.89	115.66	114.22	114.63
102.68	106.85	104.8	103.8	104.82	108.03	106.79	100.45	106.06	108.29	104.32	103.05	104.19	105.48	109.85	104.51	102.8	107.05	104.56	106.65	103.89	106.72	105.25	102.03	109.39	106.57	109.36	104.78	104.24	106.26	107.87	102.22	103.14	105.7	107.16	104.4	110.02	103.74	108.99	109.15	106.33	107.37	106.17	105.36	106.49	107.34	105.76	107.45	107.62	108.54
105.08	103.05	102.05	106.72	106.6	105.74	101.53	102.28	105.06	102.53	104.66	110.17	105.91	106.41	101.19	107.92	107.85	104.15	108.24	102.91	99.018	105.4	105.96	106.6	107.75	107.87	106.67	103.51	107.72	107.11	104.42	104.2	106.95	102.64	105.13	106.66	107.27	107.19	105.76	107.16	110.36	109.33	106.54	101.44	107.97	105.4	99.017	104.23	105.01	108.35
107.26	108.49	106.76	104.19	100.82	103.8	98.762	104.64	106.71	103.02	105.83	106.78	101.51	105.46	104.25	110.68	104.03	106.22	103.22	102.52	104.9	103.07	105.74	103.41	102.6	107.09	108.27	105.39	110.21	103.39	105.51	106.24	103.93	104.47	104.51	104.69	103.67	100	111.96	107.79	103.6	104.94	103.47	105.33	103.38	105.27	103.47	106.56	104.29	109.86
103.33	102.82	109.92	105.98	103.27	103.06	109.63	99.978	103.93	108.75	102.82	108.06	108.99	104.92	107.51	106.15	102.55	113.07	106.22	104.42	105.69	105.55	106.88	107.77	109.02	104.57	104.55	102.98	108.82	101.66	104.67	109.91	106.23	107.55	104.71	108.17	101.87	109.81	106.66	108.87	98.769	105.7	106.76	106.76	103.53	105.64	106	109.39	103.42	106.48
110.98	109.22	113.52	109.83	115.56	104.92	110.66	105.69	112.12	111.87	111.83	110.97	108.93	112.33	112.04	113.54	107.99	111.94	109.78	113.1	110.15	109.81	107.67	106.77	109.2	109.57	110.98	109.39	106.91	113.07	109.33	115.22	114.58	114	112.71	110.42	110.2	110.81	114.92	109.83	110.59	110.23	109.68	111.65	109.79	110.59	110.45	113.05	110.07	111.66
108.53	107.14	105.85	105.32	101.41	103.34	105.44	104.81	106.66	106.87	103.82	108.6	107.44	106.78	105.42	100.32	107.54	102.98	102.3	108.66	108.41	106.91	110.09	110.33	104.87	101.61	106.71	108.35	105.53	105.12	106.33	108.04	109.17	103.76	102.37	105.27	104.03	105.41	108.51	105.12	107.98	106.13	108.59	104.38	105.11	109.91	106.37	102.85	105.78	104.42
102.48	110.79	104.63	108.43	109.99	104.44	107.33	108.18	105.71	109.76	107.46	104.67	104.79	106.94	101.18	110.99	109.52	105.32	103.02	109.22	101.98	103.37	103.98	104.93	110.8	104.24	106.68	103.73	104.2	105.1	106.65	107.25	105.12	104.95	105.1	105.6	104.66	106.69	107.74	100.16	107.08	108.63	109.27	106.22	105.16	105.09	104.19	108.91	113.15	107.06
104.61	105.56	105.08	105.51	106.86	106.03	103.43	111.93	101.77	102.01	105.04	101.93	102.57	107.11	106.59	108.62	102.81	104.27	105.42	110.69	103.33	103.97	103.74	105.34	102.28	106.85	103.56	107.95	105.92	104.86	101.01	105.29	110.03	100.23	103.74	109.51	106.96	102.73	107	103.6	106.78	106.82	112.61	102.86	108.49	105.21	107.02	102.77	105.48	103.93
114.8	118.54	117.1	118.76	117.41	122.84	119.68	119.81	118.68	119.46	119.96	116.67	117.94	122.7	118.54	114.49	111.89	119.47	118.08	120.85	116.37	114.71	116.33	118.06	114.57	115.22	114.81	115.96	112.46	114.46	116.68	115.7	114.35	114.69	114.13	119.53	116.25	116.99	112.06	115.73	114.86	120.68	120.77	120.79	119.56	116.53	113.16	118.55	117.14	121.53
120.2	116.05	114.77	118.72	114.99	117.01	121.67	118.33	119	118.07	120.19	116.26	116.84	113.85	114.95	120.01	121.43	118.15	119.84	114.32	118.33	114.58	120.89	118.61	124.73	116.31	118.19	116.99	116.48	116.9	121.94	118.14	117.06	116.85	118.62	119.29	117.63	119.23	118.83	116.81	120.34	113.86	114.61	116.99	119.47	117.42	117.19	113.66	119.72	121.18
104.81	105.4	108.37	106.41	106.29	103	105	101.66	99.692	104.9	106.43	101.85	109.65	100.35	107.19	106.99	104.06	103.77	100.93	102.39	104.28	105.97	104.11	104.91	98.244	99.687	106.38	104.32	101.08	98.112	106.12	104.66	101.07	105.13	101.43	110.22	103.78	104.27	106.33	105.85	106.67	102.93	103.35	106.86	105.89	108.83	106.02	102.64	104.43	99.278
112.6	113.73	114.41	109.93	109.24	109.55	111.09	109.87	111.9	109.43	113.14	110.57	112.94	114.81	109.52	112.14	111.25	113.85	113.11	114.64	112.62	112.36	112.41	111.73	114.57	112.52	111.07	109.84	119.92	110.64	111.03	117.13	109.13	110.77	110.43	115.97	116.01	113.81	111.93	112.57	110.39	111.19	113.35	110.3	110.48	113.58	109.61	110.4	113.38	112.02
108.53	110.58	110.43	111.59	112.9	111.8	109.24	105.8	108.83	109.27	111.42	107.4	109.81	113.13	111.14	111.71	110.07	109.97	109.32	112.06	111.74	112.7	110.51	109.28	110.63	110.43	111.45	111.07	110.9	109.39	110.85	110.37	112.88	106.9	111.38	111.5	111.12	107.59	111.63	113.11	109.08	111.97	107.75	109.68	111.14	108.17	111.09	110.54	112.55	114.69
112.72	115.89	116.04	106.24	111.71	112.47	109.86	113.4	113.24	114.27	116.65	112.34	111.49	114.12	114.15	107.31	113.54	107.88	114.31	116.24	117.16	108.07	113.82	112.76	110.36	111.97	114.05	112.7	110.53	113.76	112.31	110.38	111.76	111.41	110.95	114.81	111.36	110.37	115.63	111.51	115.79	107.87	116.34	116.32	114.71	111.31	112.67	107.03	110.64	114.29
111.5	108.14	111.11	113.71	114.13	111.62	110.47	107.25	114.59	110.14	111.12	107.18	113.03	111.59	109.51	112.44	114.32	112.05	116.32	113.67	113.87	111.06	114.42	110.53	112.28	112.32	111.32	113.53	115.46	110.89	110.93	111.88	116.68	111	112	108.85	109.07	108.95	109.09	111.84	112.07	111.21	109.12	111.64	110.61	112.06	111.32	111.82	112.56	115.11
104.24	103.91	106.45	104.17	107.19	107.11	106.58	106.65	105.19	107.8	106.69	105.15	105.1	107.82	103.21	107.2	101.69	104.01	108.63	103.71	101.19	104.42	102.34	100.16	105.11	103.37	102.99	104.78	107.65	104.51	103.04	106.2	104.94	102.29	106.68	104.46	105.49	104.24	105.09	106.54	104.8	103.71	104.53	101.43	105.96	107.6	107.2	107.61	105.92	103.81
121.35	118.61	117.81	114.03	119.66	122.76	118.77	113.11	118.11	117.21	120.98	117.49	116.65	116.58	119.1	116.07	115.4	119.61	117.16	118.59	118.19	116.71	115.85	119.25	116.12	119	111.73	115.23	118.53	118.39	114.08	119.57	117.25	114.06	117.93	119.46	113.8	115.06	114.05	116.89	119.76	116.02	114.9	119.36	120.29	119.8	113.17	117.77	118.22	116.89
111.48	111.23	110.91	110.62	113.33	110.54	111.84	108.57	109.68	111.65	113.4	113.74	112.01	108.68	106.11	113.92	109.47	109.91	112.59	109.58	110.21	112.89	112.35	108.11	107.03	107.86	113.05	109.66	111.64	109.29	113.69	115.48	114.39	117.56	115.22	109.81	107.86	116.1	111.39	112.91	109.63	113.03	112.44	106.81	113.8	111.57	111.65	115.56	110.28	109.26
110.54	104.13	108.75	109.39	110.7	110.29	110.73	107.59	106.47	106.34	105.47	103.85	104.39	105.6	103.57	105.62	110.29	106.01	107.8	107.6	107.64	105.76	106.12	102.8	108.93	108.02	110.77	106.81	103.79	106.24	109.45	112.7	106.78	105.9	105.78	109.92	105.17	106.68	108.39	109.64	110.27	110.82	107.21	106.93	111.38	106.82	113.43	108.82	105.77	104.72
106.58	110.53	101.9	105.9	105.93	106.44	102.04	103.18	105.52	107.37	108.73	104.4	108.23	105.7	108.55	108.81	106.97	98.441	99.993	106.79	111.3	106.78	106.65	104.55	102.3	105.1	107.9	103.3	108.32	107.47	103.79	102.43	107.01	103.13	106.18	102.47	105.37	109.56	109.75	108.37	105.34	106.05	104.72	103.05	105.69	104.76	108.64	105.92	99.278	96.99
112.57	113.16	108.91	110.36	110.13	113.09	111.22	116.23	111.43	107.52	112.58	112.55	112.76	110.19	113.73	108.69	110.86	109.63	110.61	110.46	113.4	108.4	110.76	113.95	113	113.41	111.91	110.04	112.35	109.51	110.92	112.45	113	109.36	110.44	114.03	107.73	110.51	112.48	111.6	107.57	108.3	111.01	108.8	103.95	113.22	112.59	111.46	113.2	113.95
94.481	98.327	99.052	101.15	97.216	105.41	99.17	99.735	100.52	101.21	100.94	102.23	98.411	100.92	95.121	98.754	98.722	99.025	102.2	95.163	102.65	97.252	97.607	99.041	97.369	98.631	98.978	99.253	98.514	101	101.83	99.189	102.23	101.62	101.28	100.35	98.289	97.332	104.38	97.994	101.6	99.798	95.876	102.17	100.51	98.212	98.921	97.882	101.06	93.875
110.31	104.28	105.11	105.18	104.66	105.15	108.26	103.15	106.17	102.89	104.14	109.09	106.63	109.45	103.82	99.382	106.78	104.05	103.84	104.48	106.31	109.69	105.42	102.82	103.15	110.57	103.99	107.07	107.39	106.57	107.7	106.97	107.87	111.74	102.67	105.64	111.58	106.36	103.75	102.36	102.27	106.48	107.5	109.93	107.46	109.29	106.76	108.31	103.42	106.15
99.813	98.339	100.05	97.432	99.193	101.21	94.571	102.42	99.933	102.72	101.27	102.38	98.838	102.17	98.04	99.014	103.67	104.75	99.653	103.75	100.22	98.004	93.909	97.127	97.16	103.81	101.19	100.88	95.595	98.605	97.956	91.264	101.49	99.98	99.728	104.45	94.124	102.68	97.553	94.679	98.857	101.74	99.802	102.99	100.36	99.685	102.71	94.243	94.79	100.95
109.02	111.64	112.19	110.5	112.83	112.9	110.11	112.17	109.85	111.69	110.87	116.32	106.47	115.32	111.66	112.03	112.49	110.66	109.22	110.89	109.4	111.86	117.35	112.45	106.67	109.85	109.72	109.99	107.11	106.81	107.91	108.86	112.19	112.95	109.61	110.06	109.45	109.99	108.02	112.23	108.62	109.88	109.47	113.01	109.72	112.78	110.68	109.02	110.07	106.29
108.49	104.94	108.17	106.8	105.7	104.5	104.67	104.92	98.278	107.71	105.82	106.13	104.29	105.34	108.53	107.01	108.62	104	101.37	108.28	103.21	106.96	105.11	104.95	104.99	102.96	105.43	109.25	105.89	107.21	103.67	106.2	101.99	106.39	104.13	107.74	107.45	106.35	107.4	105.32	105.63	105.47	108.23	103.99	103.47	103.73	105.32	106.37	105.05	103.51
110.14	110.95	108.8	111.09	113.7	107.92	107.16	108.95	109.96	111.03	110.91	110.92	110.63	110.61	110.42	113.89	113.13	109.03	114.61	110.28	114.61	112.16	111.91	114.54	111.91	110.62	110.94	112.62	109.58	111.51	112.67	118.52	114.2	111.21	108.87	112.65	109.37	112.14	110	115.8	113.88	114.14	115.38	114.42	110.92	110.27	105.93	110.09	113.53	109.04
110.59	102.7	108.97	102.8	107.48	107.17	104.42	107.53	103.91	106.45	108.51	103.03	104.46	106.46	107.49	107.09	108.22	103.01	105.03	104.93	105.63	103.12	105.92	107.53	104.84	106.97	106.62	110.17	103.22	107.55	107.6	104.89	101.3	106.58	107.04	108.17	104.09	105.22	105.93	103.38	111.57	105.32	106.23	106.51	103.15	112.2	103.26	104.76	104.48	108.84
114.48	117.47	117.6	116.65	108.51	118.28	118.36	115.95	115.79	121.45	117.82	113.1	116.85	114.2	114.62	117.15	117.5	112.03	113.49	114.54	114.91	114.59	116.11	121.17	117.76	115.19	117.36	114.28	118.05	113.67	113.59	114.91	115.53	117.5	115.07	113.53	116.36	114.31	118.44	115.79	116.59	115.72	113.18	118.6	116.52	115.46	116.05	111.42	118.31	116.47
107.29	105.49	105.56	109.8	106.66	106.05	100.03	102.8	99.528	104.17	108.59	101.59	102.63	109.03	102.91	108.12	104.3	107.63	105.83	103.91	105.24	105.21	102.58	106.55	106.64	105.3	107.47	105.39	103.52	109.13	100.39	104.77	101.94	103.94	104.82	101.38	109.2	106.04	105.54	110.02	98.873	106.29	103.85	107.61	108.27	105.01	104.41	106.89	104.32	111.02
110.06	104.84	102.74	106.04	105.13	104.07	103.34	107.88	102.58	103.05	104.97	107.02	103.69	105.64	103.61	106.72	108.25	104.4	106.75	107.83	102.35	105.76	98.647	112.05	104.47	105.16	106.74	103.02	102.89	107.18	106.34	107.19	103.21	102.48	104.69	104.34	102.91	103.86	104.5	107.6	110.37	105.62	103.96	103.54	107.72	107.01	104.99	110.49	108.6	105.71
113.69	110.38	109.58	110.11	110.24	109.75	114.32	110.14	115.08	113.23	111.83	114.19	112.89	112.08	110.05	115.89	110.41	117.57	114.17	112.07	117.43	113.92	113.03	108.86	110.2	115.07	111.26	116.81	112.56	107.95	115.11	108	114.39	113	112.83	113.53	117.62	110.18	115.92	110.92	111.9	113.13	111.34	115.31	108.39	112.04	113.59	111.02	112.66	109.48
111.86	112.87	104.98	104.27	107.8	112.28	107.81	106.49	103.03	109.58	106.42	103.07	102.35	106.43	107.21	110.16	107.41	107.13	106.55	105.02	105.8	104.24	106.41	106.61	104.89	107.41	109.9	107.97	105.7	107.15	106.45	107.83	108.3	107.3	106.16	105.44	102.73	105.72	106.86	106.79	104.04	103.42	106.2	109.32	107	108.17	107.64	99.584	110.12	108.49
105.4	106.51	107.33	102.77	102.78	107.88	107.54	102.97	104.37	103.04	101.5	106.15	106.95	105.86	106.34	98.644	105.1	103.38	104.9	105.64	100.68	105.04	104.78	102.24	100.26	106.34	107.36	107.64	105.61	104.68	104.79	102.26	105.03	101.9	99.121	104.26	96.897	103.78	104.47	104.45	104.19	99.889	105.83	101.94	108.25	104.99	107.67	103.94	100.26	107.52
108.59	103.85	105.19	107.99	103.26	101.46	108.91	105.63	103.85	109.42	104.67	110.16	101.12	107.31	102.68	103.25	103.14	105.74	105.38	102.65	103.23	107.13	107.03	106.28	105.91	106.17	106.93	104.63	107.44	104.24	108.45	109.66	107.19	108.26	108.34	102.57	106.85	107.51	107.14	105.12	106.12	105.4	109.18	105.65	107.37	103.76	104.98	108.79	104.77	105.26
111.33	107.31	115.17	113.8	113.71	108.26	112.83	114.33	116.65	112.47	109.93	108.66	112.83	111.45	108.43	110.8	112.1	111.44	112.72	110.5	110.81	108.27	107.83	110.36	112.15	109.35	114.38	112.14	112.59	112.87	113.63	111.49	112.02	112.39	113.95	107.85	111.26	112.34	112.09	106.86	112.34	112.41	108.91	112.95	112.95	110.36	112.32	105.34	114.89	113.43
104.83	107.97	107.68	108.69	105.27	110.53	103.45	105.31	103.52	105.69	107.39	103.41	106.73	103.57	103.61	106.54	106.66	101.89	107.88	106.65	105.87	102.08	105	106.7	107.08	109.03	105.9	104.6	107.38	103.22	104.04	107.57	109.32	103.78	104.63	109.57	107.31	108.88	106.6	108.2	106.4	105.72	102.82	106.02	106.16	103.72	106.51	104.86	107.68	103.74
110.91	111.77	112.56	116.09	109.72	107.77	108.42	109.68	110.03	109.22	108.18	108.58	114.73	110.27	108.96	110.1	113.07	111.68	109.7	110.06	108.3	111.36	110.27	111.48	108.51	113.29	113.72	111.97	114.98	109.59	110.84	111.42	115.14	112.18	114.49	109.14	116.16	110.79	112.62	111.34	110.55	112.15	113.06	110.51	112.3	108.73	114.52	113.17	111.63	112.43
105.89	107.61	106.07	103.83	104.58	105.59	105.33	103.59	105.66	104.53	107.7	102.74	102.1	105.55	100.46	103.88	100.4	104.23	102.17	104.04	106.27	106.22	102.26	105.32	103.9	107.26	107.92	107.53	105.27	107.17	102.97	103.2	106.19	104.64	106.63	104.77	105.85	99.673	102.7	103.43	106.16	103.14	109.58	107.2	106.54	105.17	106.84	104.81	105.95	104.45
115.47	116.47	111.73	106.47	111.05	107.99	113.06	109.27	110.82	110.59	110.74	109.41	114.63	107.91	115.76	109.67	113.79	111.85	116.4	114.88	111.26	111.08	110.52	109.45	114.03	110.98	111.72	115.1	110.9	113.85	113.88	111.12	107.49	108.54	110.74	114.58	112.63	113.29	110.88	114.99	110.87	109.39	111.55	109.03	114	112.1	115.58	113.28	110.77	113.55
108.3	114.92	109.96	114.28	104.32	115.87	112.3	109.41	108.57	108.33	112.12	108.36	109.85	113.61	110.32	109.62	115.89	106.78	110.13	113.17	108.11	112.88	114.44	110.13	110.19	110.38	115.84	112.61	108.58	110.94	108.73	113.15	113.16	115.3	111.1	111.66	114.15	115.74	114.82	112.33	111.88	113.7	111.38	110.13	114.87	112.52	112.85	112.79	114.88	113.38
108.55	104.01	104.45	105.58	105.9	113.45	108.19	103.99	105.88	105.05	105.48	111.41	107.45	107.45	104.84	108.28	107.04	104.49	105.22	107.84	106.36	107.8	109.93	108.76	105.69	106.03	106.12	104.46	99.592	103.73	107.11	103.14	105.73	104.3	103.87	111.88	109.04	105.31	108.01	104.67	106.03	111.62	109.32	103.68	103.22	106.44	109.66	106.95	104.04	105.22
117.04	113.12	117.34	112.71	119.02	117.8	115.62	114.73	115.56	120.1	117.15	118.58	119.28	113.91	117.17	118.39	115.06	117.42	117.82	113.57	113.83	116.05	121.06	117.81	120.25	119.81	115.89	117.92	123.48	119.49	120.52	114.47	115.21	117.09	114.8	116.3	116.07	115.34	118.74	117.21	117.6	116.88	122.51	114.95	114.39	118.77	118.76	118.08	119.39	122.57
103.56	109.65	106.72	109.15	102.95	102.72	106.53	104.31	112.44	110.1	103.07	104.18	106.17	108.23	107.55	105.33	107.59	110.31	107.86	108.8	108.35	105.34	107.34	109.88	109.3	102.77	105.72	103.72	105.64	104.15	109.28	107.62	108.98	103.33	104.34	107.69	106.29	102.01	105.13	103.41	105.94	104.13	106.81	101.81	107.48	103.85	105.37	105.47	106.07	106.41
108.19	108.68	103.68	106.37	107.29	101.05	107.63	105.17	104.05	102.56	106.61	103.6	101.7	109.58	109.31	102.03	102.8	101.32	104.11	111.5	103.93	108.4	105.44	104.6	104.73	104.71	109.24	108.28	105.63	111.45	107.2	106.17	106.93	106.69	106.47	108.28	106.88	104.89	107.77	109.07	104.18	103.74	108.32	109.72	107.31	105.38	103.78	106.86	104.76	107.04
106.79	103.43	106.75	104.66	104.74	102.45	111.72	108.35	104.8	107.93	105.42	103.93	109.2	106.09	107.98	109.89	105.76	107.96	109.53	105.26	107.21	107.99	110.92	104.15	107.51	105.12	107.84	105.37	107.02	110.42	105.04	104.19	106.35	102.67	105.82	108.57	104.55	105.81	105.65	107.61	105.33	104.61	103.07	103.42	107.38	106.79	107.19	106.89	103.43	111.89
107.74	105.96	108.35	101.82	107.35	106.39	106.64	101.47	108.39	103.36	108.15	103.93	107.37	104.71	103.35	99.554	110.17	105.15	106.67	104.83	109.61	106.73	105.8	103.19	106.45	104.77	105.06	108.32	109.34	108.02	109.77	105.77	106.59	103.99	107.58	107.84	106.21	99.748	102.27	107.43	105.55	101.78	109.24	102.77	104.49	106.32	106.1	104.3	100	111
111.14	108.65	114.49	113.34	112.94	113.25	108.74	108.89	112.38	111.42	105.8	114.24	112.01	111.87	106.63	109.55	113.68	110.15	112.57	112.49	112.21	111.79	112.29	115.19	114.72	115.16	112.29	114.85	114.28	107.89	113.41	115.55	112.07	111.94	116.12	109.88	110.83	110.55	112.91	111.92	111.98	115	110.36	109.5	109.7	107.91	110.98	115.07	112.36	110.55
111.23	107.77	109.42	116.02	111.43	111.33	109.77	116.16	110.13	108.06	105.98	108.82	110.91	112.73	112.12	112.54	111.03	111.25	106.88	113.88	104.76	112.29	110.69	110.56	112.62	108.13	110.71	110.74	111.39	105.75	112.53	113.03	111.77	117.63	110.64	112.34	109.5	109.87	104.44	108.87	106.71	108.02	107.76	112.46	110.28	107.22	108.91	111.82	109.26	109.46
101.17	104.96	104.35	108.56	107.78	105.62	104.44	101.49	103.65	105.62	104.85	104.12	106.29	106.37	105.73	107.08	110.66	101.86	105.09	104.17	104.29	104.01	110.04	107.74	104.55	106.66	107.74	102.29	103.75	105.62	103.36	102.25	105.9	103.47	105.36	107.8	107.66	109.7	105.56	101.57	104.41	104	107.15	101.1	106.54	108.19	104.09	107.18	106.23	103.8
105.85	105.45	106.24	107.03	103.82	107.88	108.57	105.41	105.64	103.05	103.46	105.37	107.34	100.34	105.85	101.37	108.97	106.54	107.53	106.78	106.52	105.64	103.63	107.07	113.71	106.75	109.63	105.38	104.84	105.59	106.23	106.01	107.79	101.14	104.83	103.05	109.8	104.56	111.43	106.01	104.47	102.77	106.4	101.47	104.11	108.29	108.92	106.66	100.84	105.02
109.35	105.44	110.37	104.23	108.28	105.28	103.72	103.81	110.78	103.49	107.88	107.37	102.76	108.14	105.4	104.91	105.72	101.45	107.28	109.19	104.35	104.73	103.8	108.24	103.76	108.49	107.54	107.5	108.53	106.88	109	108.84	104.93	103.79	103.42	104.07	105.66	105.25	103.56	106.76	104.15	107.42	105.59	101.38	110.01	111.32	104.46	111.07	109.48	110.65
100.78	97.01	98.722	99.201	101.33	100.29	99.593	106.78	98.019	100.06	102.44	93.84	99.125	102.78	97.826	98.189	96.688	103.29	102.63	97.028	97.503	100.95	100.7	101.36	103.47	100.64	99.228	99.605	100.84	103.63	105.18	100.33	102.48	106.82	101.45	101.73	95.794	103.46	101.19	101.33	102.99	101.34	103.35	101.23	101.69	99.799	99.772	106.47	102.77	102.7
101.41	101.68	97.292	103.71	99.994	97.777	100.59	96.412	100.42	99.116	103.62	98.44	102.78	100.06	100.02	99.441	96.791	93.618	97.254	101.04	101.36	100.63	96.164	100.65	100.47	99.94	96.854	103.19	100.04	97.724	97.238	100.82	95.897	106.06	99.299	97.203	99.258	101.2	99.025	100.59	98.008	98.949	103.26	99.739	102.24	97.557	100.92	100.31	102.75	99.653
100.32	92.741	97.536	98.738	99.47	97.677	96.514	99.534	101.6	102.24	97.687	99.191	100.04	103.03	101.87	100.93	102.21	101.13	100.46	97.47	103.84	104	100.95	102.15	97.493	99.255	95.383	99.856	102.22	97.476	96.989	102.55	101.42	98.282	99.62	97.326	94.451	101.46	98.317	100.32	102.89	99.324	101.82	100.68	96.873	103.12	97.323	98.909	97.376	98.417
109.73	109.45	111.31	113.24	111.34	110.08	108.91	110.89	109.42	109.73	112.11	111.73	109.44	111.11	108.84	106.85	110.59	112.09	111.37	113.79	111.9	111.57	108.11	112.55	110.82	111.71	112.85	108.77	108.29	110.41	110.98	113.93	107.91	110.9	109.08	109.27	112.99	112.94	115.85	110.81	111.21	108.97	107.54	112.91	107.22	109.35	110.17	114.45	114.97	111.79
105.68	106.01	103.08	103.55	106.13	106.52	105.9	106.96	106.41	111.51	108.26	106.62	104.55	104.09	100.26	104.37	106.56	107.85	107.2	108.34	104.02	103.32	104.92	103.84	102.73	103.48	107.3	101.63	106.4	105.59	107.3	111.35	105.7	106.76	108.79	105.4	106.7	105.73	108.77	106.14	105.77	106.21	103.47	108.32	102.51	99.703	105.64	97.648	106	104.22
111.83	103.62	104.25	104.57	108.06	100.57	102.91	107.29	106.63	106.83	107.7	108.53	99.989	105.86	100.95	106.27	105.02	108.3	108.99	108.32	103.21	105.05	107.2	109.08	104.97	103.93	108.78	107.48	103.48	108.1	108.62	105.34	103.64	106.98	100.81	104.32	106.13	105.71	102.59	100.3	106.48	108.11	107.28	106.59	104.16	106.11	103.21	108.67	104.74	109.83
103.36	97.981	108.25	103.02	105.93	101.37	100.54	105.36	103.54	105.65	107.82	106.38	105.67	107.91	108.25	102.06	102.89	102.15	104.03	106.14	106.05	103.85	104.23	100.62	104.17	107.1	101.84	106.76	100.04	104.08	101.06	105.9	104.18	106.21	106.02	104.94	107.48	102.45	107.02	104.63	102.09	109.66	108.77	111.91	103.95	106.63	107.75	108.37	103.76	105.47
102.28	108.34	108.44	110.3	101.83	105.56	108.32	104.32	108.32	105.41	107.1	108.91	108.93	107.37	103.79	110.11	106.56	108.65	107.38	106.69	106.63	102.1	107.34	104.83	105.29	109.38	112.09	109.36	104.12	109	103.04	109.17	107.99	104.24	106.08	107.5	101.58	105.23	108.26	107.12	111.36	111.14	108.78	107.25	106.52	100.35	105.95	105.36	104.9	106.44
107.93	102.01	106.99	102.75	100.27	106.35	108.24	107.2	105.1	103.08	103.95	106.19	107.88	104.26	111.2	103.9	104.15	103.38	101.76	107.92	106.33	108.21	107.08	106.1	104.91	104.99	102.96	102.17	104.84	103.27	106.49	105.55	108.12	112.4	108.02	107.5	108.5	107.33	104.6	104.28	104.77	104.23	108.38	101.48	105.45	103.94	109.51	103.6	104.74	105.4
116	108.22	113.18	111.37	109.05	115.52	113.62	109.45	115.12	112.57	112.24	109.59	114.03	112.82	106.51	113.76	113.79	109.86	112.27	110.34	111.15	109.06	113.12	110.54	115.26	113.23	114.88	112.18	109.64	106.92	116.41	108.84	113.29	111.86	112.98	112.02	111.38	110.32	112.38	113.12	110.29	110.08	113.36	112.4	113.98	112.14	106.11	111.88	114.46	110.64
114.62	115.56	108.55	110.17	107.42	107.14	111.02	113.43	110.08	115.09	106.91	112.7	113.93	117.83	112.95	108.68	111	110.53	106.37	109.82	111.47	109.33	112.05	112.4	114.11	112.46	110.58	111.26	109.75	115.08	109.29	102.67	104.45	116.91	110.72	110.89	108.92	112.51	112.6	110.96	112.89	107.34	108.36	111.59	113.06	110.4	105.28	108.49	110.31	105.59
109.66	110.1	105.24	99.734	105.47	109.85	108.31	105.05	103.18	104.12	104.96	106.51	107.96	106.16	107.75	110.35	100.21	105.54	105.62	104.85	108.76	105.55	108.57	106.33	106.05	104.63	108.8	103.63	105.63	106.53	107.17	99.81	106.06	104.04	104.19	100.88	108.19	108.22	103.34	107.42	106.83	102.58	105.21	105.06	109.24	105.74	106.23	107.72	107.76	101.77
114.21	109.85	115.59	112.12	106.22	109.51	111.63	111.38	112.73	109.1	108.72	110.47	107.14	111.18	114.69	114.52	108.82	109.6	109.75	114.65	111.57	107.61	107.64	114.39	108.87	110.02	110.7	110.26	107.15	110.19	109.46	110.11	108.43	112.6	111.15	114.11	110.61	109.55	109.45	106.96	110.03	111.55	113	109.04	110.05	114.04	110.02	111.32	112.9	109.83
106	106.76	100.4	108.24	103.94	102.36	105.62	107.17	108.35	102.56	102.99	102.15	104.87	100.14	104.99	101.23	103.36	102.52	101.04	105.24	105.81	102.88	102.95	105.02	103.81	103.69	107.82	100.47	104.76	106.19	103.13	102.25	101.84	107.45	104.42	106.66	107.3	104.21	100.96	104.63	103.23	107.04	104.12	104.8	104.94	107.19	103.01	102.48	105.22	103.82
120.37	117.13	116.18	118.24	116.8	117.74	117.85	121.11	117	112.55	118.38	114.82	114.42	116.81	117.83	117.32	117.05	117.56	115.08	117.65	120.94	115.9	115.06	116.8	115.43	116.59	115.35	112.88	119.36	119.49	113.67	114.47	115.2	117.88	122.48	115.32	119.13	117.35	122.34	117.72	118.84	117.82	119.39	121.61	116.69	119.76	117.37	117.8	123.44	120.9
104.3	106.44	102.11	112.93	105.74	103.7	105.33	101.74	105.24	106.34	98.77	102.2	102.41	105.02	106.85	104.01	101.09	106.61	100.98	108.94	104.68	103.25	104.87	105.68	105.94	104.29	105.85	109.33	102.53	105.15	105.58	102.18	104.2	106.6	102.1	102.41	107.16	101.93	101.94	103.12	103.4	105.67	108.01	97.749	106.04	103.59	107.46	104.69	108.4	108.86
112.64	111.09	112.36	110.89	110.77	108.72	114.59	114.88	112.67	114.02	108.56	109.96	111.51	111.85	111.02	111.9	109.07	115.65	110.72	110.9	113.48	111.46	117.2	116.59	111.59	109.99	112.41	107.03	114.95	117	116.31	115.53	113.81	115.6	113.07	116.12	112.57	107.79	114.06	112.66	112.72	114.66	108.65	110.03	113.84	113.01	115	115.04	113.33	110.1
111.54	114.25	112.42	111.11	110.99	114.09	114.15	107.7	108.22	113.4	111.46	109.37	110.58	112.85	107.44	114.75	110.71	110.32	114.41	109.3	110.95	108.57	116.19	112.89	112.23	108.9	115.61	117.64	111.07	114.64	113.24	110.35	109.84	114.78	108.39	109.91	112.35	108.74	111.44	111.64	109.93	112.22	113.68	116.24	115.45	114.26	111.28	114.81	109.99	114.78
101.07	97.072	103.53	100.63	105.84	102.7	104.02	99.499	102.78	100.53	102.96	103.07	99.2	100.95	100.5	103.45	99.837	98.37	100.96	99.355	101.92	104.3	103	106.02	103.18	103.15	102.86	100.28	105.59	98.391	104.08	102.12	98.96	103.2	101.97	99.94	100.03	94.691	100.07	101.63	102.22	100.4	103.52	102.45	96.242	103.65	99.395	102.12	101.57	95.627
106.58	107.4	103.22	105.11	107.91	106.58	110.25	111.48	104.9	107.24	110.16	105.6	106	101.99	102.91	104.28	106.25	105.57	103.7	104.4	105.03	108.52	104.21	108.49	106.38	106.08	102.24	109.75	109.99	107.31	105.07	107.68	106.81	105.97	105.08	109.46	104.03	111.25	106.65	108.6	104.42	102.47	104.4	109.64	106.98	109.32	107.26	107.74	105.71	104.61
100.25	102.17	104.37	104.89	95.763	98.903	101.76	101.32	106.05	98.831	97.685	101.78	104.32	101.85	106.14	100.09	102.85	102.59	99.216	93.661	102.17	100.45	101.77	97.939	100.95	107.38	102.81	98.654	101.73	101.02	101.7	108.91	98.251	99.266	102.33	100.83	104.94	99.854	101.04	101.37	101.75	98.749	96.492	97.527	99.078	103	101.63	104.94	100.17	99.146
112.11	109.69	114.81	113.14	112.03	110.11	104.22	111.33	114.48	111.5	110.54	112.83	113.59	113.88	114.82	114.33	111.15	113.41	105.86	112.96	106.5	113.58	110.05	111.64	110.73	110.07	108.98	111.82	113.94	111.86	108.37	114.67	113.25	108.68	111.54	112.8	114.76	107.63	112.49	114.7	110.75	112.48	113.31	110.34	109.09	112.9	108.3	112.16	115.77	112.17
104.05	103.19	104.93	104.57	101.98	108.46	106.5	104.28	103.46	109.15	103.59	106.39	108.38	102.82	101.03	103.81	104.51	103.55	101.37	110.85	107.2	104.39	104.09	108.1	104.74	107.18	107.68	102.46	108.25	107.19	112.25	101.28	102.41	102.42	108.68	106.84	105.4	107.09	104.05	104.37	106.22	106.72	102.55	104.37	105.6	102.6	105.03	108.7	107.58	99.321
100.96	107.74	101.71	101.11	108.55	106.08	106.23	104.12	105.42	102.66	109.35	104.28	106.56	104.77	105.85	105.77	106.19	106.45	110.76	105.06	102.16	103.72	109.26	109.87	106.07	101.99	110.31	105.64	109.05	109.42	105.04	107.82	104.18	105.47	102.01	108.1	107.35	106.7	105.2	104.56	102.17	106.97	108.35	109.36	104.01	109.16	102.69	104.5	104.29	103.84
107.11	112.52	107.54	111.12	109.42	107.79	111.81	109.15	114.31	109.97	112.14	110.27	110.24	109.13	113.8	110.22	106.81	109.84	111.23	108.79	108.5	106.09	111.56	110.03	111.69	106.75	110.88	106.71	113.81	105.16	110.75	111.11	111.45	105.97	112.8	110.18	111.73	108.8	111.99	111.35	107.99	110.82	112.97	107.87	110.72	110.55	111.1	105.15	110.25	114.84
109.23	116.42	113.03	112.97	114.08	112.43	116.4	113.66	112.36	113.29	115.39	116.64	112.53	111.35	112.2	110.73	114.36	114.38	110.97	110.84	112.24	109.54	111.75	112.26	112.25	110.09	113.79	115.54	113.78	113.59	116.39	112.67	112.75	111.91	115.09	114.56	114.96	116.7	109.45	108.23	115.46	114.27	111.28	111.61	116.4	110.99	118.6	116.98	113.15	112.65
95.155	98.213	95.958	103.98	99.729	99.556	101.55	100.36	102.48	99.008	95.647	95.323	100.39	99.956	95.236	100.69	98.963	95.955	100.24	101.26	100.02	97.111	95.145	104.48	107.88	101.89	102.88	102.52	105.32	104.46	100.62	97.4	97.48	103.51	101.81	98.687	102.93	100.39	102.34	101.24	101.04	102.68	103.7	102.13	101.83	100.56	99.199	99.268	101.58	96.216
109.59	108.18	105.52	105.62	105.62	106.17	109.23	103.37	105.19	108.62	104.58	102.39	105.83	110.15	104.96	110.13	108.79	104.81	104.6	103.01	107.99	108.88	107.27	104.46	107.22	106.66	106.56	108	106.45	108.29	106.26	102.89	105.74	105.73	105.83	100.76	107.3	102.94	109.43	102.78	107.74	106.53	106.61	102.69	103.05	111.02	108.43	112.27	107.05	108.17
102.76	102.05	104.55	107.36	103.06	105.02	102.97	107.38	107.51	105.6	102.73	104.06	103.25	108.3	102.83	102.95	103.97	105.64	109.78	102.5	104.06	108.08	107.79	102.91	105.91	107.41	111.96	103.52	102.61	108.71	105.91	108.69	105.52	106	107.93	102.59	102.52	102.46	108.38	100.95	106.62	100.7	105.54	105.87	106.91	106.14	106.89	102.25	105.28	111.48
106.17	103.69	105.05	106.77	104.79	104.3	105.22	101.55	103.29	103.99	102.96	100.26	104.2	104.88	108.73	111.62	100.99	102.77	105.78	106.83	101.78	106.92	105.42	104.6	107.3	102.61	111.17	105.15	106.66	105.39	102.08	106.09	103.01	105.28	103.56	101.9	103.13	104.92	107.25	102.97	107.89	105.08	105.93	105.3	101.26	110.59	107.35	101.88	101.95	109.61
113.69	117.63	114.29	115.09	120.09	121.55	118.13	115.15	116.61	119.52	117.71	117.25	119.57	117.3	117.79	118.56	119.41	115.01	119.81	117.67	117.57	116.23	119.18	116.62	116.98	113.22	118.42	119.06	120.55	120.19	118.12	117.95	112.34	115.14	112.92	120.45	115.1	120.85	120.33	120.45	115.49	119.7	119.41	116.19	114.77	116.44	116.17	114.39	121.3	119.14
100.03	102.62	97.658	98.535	100.96	103.5	98.863	99.547	102.84	104.58	99.608	97.046	102.89	95.5	102.75	98.386	100.67	103.43	99.309	100.69	100.43	97.772	100.61	102.7	99.853	97.587	103.57	106.83	98.642	99.447	100.46	104.4	98.796	102.74	100.31	99.335	105.87	102.47	102.24	102.04	97.87	97.008	100.5	105.21	100.14	101.91	100.04	100.61	102.22	99.58
114.47	109.93	110.72	111.02	107.73	113.87	114.5	111.49	119.36	111	113.78	111.76	116.19	112.79	112.35	111.84	110.3	110.98	113.18	111.27	112.41	111.4	111.34	110.53	114.27	110.9	109.14	111.33	114.65	110.97	118.54	115.45	113.48	110.61	113.3	113.95	112	110.88	114.46	116.81	114.69	109.58	111.22	110.35	115.7	115.32	106.91	113.19	109.12	113.43
112.86	114.37	109.77	109.89	114.55	109.89	114.72	112.43	111.04	112.74	112.32	110.62	111.39	112.16	110.33	111.8	112.3	113.64	112.78	114.42	119.49	111.53	111.79	110.14	111.8	110.52	112.68	112.2	112.48	111.54	112.4	113.78	110.99	112.18	112.61	111.07	112.27	111.56	108.87	110.41	108.51	110.94	109.07	112.79	112.48	117.05	112.08	111.49	113.63	115.35
106.55	104.66	108.07	99.922	103.57	100.57	104.92	106.7	107.4	106.11	107.8	105.56	106.52	106.04	110.42	105.95	105.82	105.05	98.721	103.22	108.13	100.85	104.04	107.09	104.45	106.39	108.29	104.66	103.34	108.09	104.89	108.55	106.28	105.14	103.74	106.08	106.12	104.73	106.09	105.54	103.42	104.05	102.18	104.81	100.97	107.99	104.81	108.2	104.29	101.98
114.52	114.45	113.08	109.34	111.6	114.62	115.3	110.32	107.05	111.21	115.09	109.95	111.21	111.76	108.54	114.39	112.34	112.7	112.37	106.85	107.87	110.22	112.68	110.61	114.47	116.3	112.47	112.16	110.09	112.34	110.23	107.5	113	111.54	115.22	107.68	111.22	113.97	113.36	112.22	104.89	118.13	112.67	110.76	111.23	116.47	108.75	112.29	112.14	106.66
107.48	104.06	100.97	106.02	108.91	104.4	106.29	106.44	114.02	106.87	108.24	104.99	105.31	100.21	105.21	108.13	109.98	107.95	102.6	105.93	102.87	102.96	105.2	107.41	104.58	107.88	105.33	103.24	108.97	108.53	106.94	100.04	108.63	107.98	105.42	102.52	107.1	105.57	104.51	104.96	106.74	104.35	110.11	104.14	107.22	102.19	105.32	105.4	107.68	104.94
101.86	100.64	107.42	104.01	104.18	106.44	103.76	101.59	99.961	103.47	105.25	103.53	105.02	102.32	102.32	104.38	101.51	104.4	102.1	101.85	102.99	107.47	104.35	102.7	102.37	106.98	107.18	108.33	102.15	105.48	106.85	101.51	102.35	103.78	102.96	102.58	107.26	102.96	105.57	107.43	106.33	101.83	105.95	104.65	104.84	109.58	103.94	104.65	105.19	102.89
109.82	113.38	109.08	108.87	111.06	109.98	109.79	109.61	112.07	110.63	114.71	115.22	114.49	110.78	110.42	109.71	109.05	114.79	113.96	113.7	114.04	108.91	112.07	113.35	117.55	115.74	111.22	110.47	115.33	113.95	113.03	113.92	114.2	106.59	108.73	113.49	111.14	113.11	112.88	113.24	108.43	113.45	109.97	109.22	111.94	112.41	110.98	108.88	116.32	114.4
105.07	105.34	107.95	102.2	103.89	103.89	106.28	105.44	110.73	106.13	107.74	111.46	107.38	108.57	110.75	101.6	106.85	104.37	104.64	104.88	107.72	103.82	99.567	106.75	103.52	103.24	107.1	101.96	106.22	102.82	102.94	101.27	104.24	104.36	109.45	106.5	99.173	103.57	102.95	104.5	103.98	103.93	105.54	104.84	104.88	104.15	105.02	108.12	107.36	100.92
97.741	102.31	102.72	98.644	103.58	101.97	101.91	94.686	100.72	100.91	98.677	102.81	103.22	98.256	100.06	104.28	99.262	101.33	100.12	97.722	101.43	94.788	96.83	97.652	97.686	96.796	101.99	99.584	97.136	100.25	101.35	104.3	98.239	101.82	102.53	104.28	97.218	98.267	102.85	100.69	98.917	102.36	100.67	101.23	98.843	101.8	99.273	94.73	101.09	96.925
101.98	107.61	108.58	110.32	103.3	109.18	103.54	106.06	102.11	106.27	105.94	102.82	103.71	103.85	107.19	108.95	105.95	107.11	107.23	105.73	102.51	105.92	105.85	104.97	105.52	110.11	102.82	110.49	106.4	107.77	104.88	103.87	105.25	106.43	107.93	107.98	104.84	108.47	103.26	107.14	107.72	106.75	107.68	108.69	105.31	108.67	106.08	105.18	108.75	107.91
109.32	108.83	104.57	105.65	103.86	101.69	107.61	112.36	105.1	106.38	108.65	104.16	108.27	111.62	110.79	105.89	103.45	111.55	106.67	103.18	105.24	108.37	106.46	108.11	107.67	106.43	106.14	106.4	103.06	104.75	109.17	103.42	103.53	106.06	105.88	108.27	106.24	108.64	109.04	107.22	108.16	111.06	103.54	103.11	104.23	105.13	106.35	110.49	111.41	104.58
109.65	108.04	108.44	102.91	110.36	101.23	99.147	106.58	105.64	104.91	103.59	105.77	104.17	108.04	103.57	107.88	110.23	104.25	106.38	104.36	105.2	104.67	107.24	110.68	106.04	104.3	102.71	106.61	103.53	107.87	102.32	105.34	108.11	106.16	100.74	107.1	104.64	105.01	105.38	104.26	102.72	103.59	107.6	109.6	104.11	105.1	101.35	106.3	107.97	104.93
118.09	120.27	116.15	117.55	115.24	118.24	123.17	120.59	116.2	113.5	114.92	117.87	122.95	117.66	116.72	117.07	117.62	121.08	118.81	115.69	115.21	118.48	115.71	120.76	121.54	117.05	117.55	113.85	123.02	115.85	116.11	114.69	117.36	117.04	119.98	112.17	117.4	117.06	121.85	114.96	121.59	115.69	118.97	121.37	118.16	116.92	119.13	119.31	116.03	117.35
105.13	105.3	108.12	105.82	106.38	103.81	103.26	104.66	103.73	106.99	107.36	105.31	106.52	101.9	109.92	108.06	107.75	103.67	110.31	106.42	106.08	105.04	102.47	105.38	103.76	104.8	107.26	106.74	107.67	110.52	104.42	106.48	103.59	105.95	110.38	105.45	111.94	104.08	105.65	104.74	105.27	106.41	101.79	106.64	104.3	105.63	105.09	107.19	102.12	100.95
111.19	106.07	110.63	106.89	105.96	105.32	107.08	106.13	108.26	106.08	101.93	108.2	108.35	108.02	108.9	108.41	108.59	105.67	109.1	102.8	107.66	108.12	109.49	104.32	104.1	100.54	106.62	104.92	108.42	109.61	108.5	104.16	103.27	100.8	105.38	104.04	107.15	105.83	109.23	101.92	105.19	110.18	106.35	106.1	109.77	110.79	110.95	109.75	106.92	105.95
107.27	103.2	102.22	104.82	106.56	102.66	110.28	103.03	103.05	104	106.76	102.84	103.9	104.43	108.73	103.89	106.55	100.83	105.3	104.5	102.14	107.51	106.6	107.13	106.28	108.34	104.6	104.01	105.49	105.19	103.75	106.64	108.58	99.218	107.08	102.8	104.69	109.08	103.58	105.58	106.72	105.22	105.73	103.73	101.9	100.58	107.3	108.93	104.49	104.2
108.5	113.49	107.89	105.92	110.73	109.09	110.4	113.82	106.66	111.45	109.68	106.26	108.2	107.3	112.29	109.13	111.94	113.75	107.15	111.76	110.08	109.84	112.88	111.98	110.74	106.24	109.76	111.51	110.1	109.69	108.82	111.99	109.44	110.98	109.32	107.91	109.06	112.03	110.82	114.49	109.04	112.96	110.62	111.82	110.8	110.7	110.66	112.3	110.75	106.79
104.36	108.38	107.23	105.18	103.02	103.51	103.88	106.54	104.4	103.37	101.58	102.55	106.72	105.98	103.64	107.37	102.87	110.77	106.86	104.35	106.39	104.45	103.57	102.37	104.81	108.17	107.34	103.88	104.88	107.01	104.06	104.85	104.99	105.02	103.14	104.31	103.22	105.49	103.1	108.33	105.38	104.59	103.62	108.51	105.03	107.31	103.36	105.05	106.7	107.24
120.84	119.03	117.91	118.55	116.99	116.51	122.04	118.98	116.36	120.38	116.99	116.69	118.36	116.74	115.91	115.9	118.07	116.45	115.66	120.03	124.24	120.48	119.07	114.12	117.23	121.12	120.48	119.34	116.45	120.01	116.07	112.15	114.77	117.32	121.43	119.02	116.45	118.53	117.66	117.53	116.5	119.69	119.84	119.09	120.17	114.77	116.83	120.27	118.85	115.9
99.629	101.59	96.644	96.894	100.37	102	98.471	96.51	100.43	95.37	99.715	95.425	100.33	97.797	97.945	97.852	101.46	95.859	99.581	101.23	99.759	100.24	99.321	95.578	98.859	100.97	104.66	99.03	103.05	97.732	105.41	98.24	105.27	99.524	100.15	95.639	100.55	98.53	94.99	103.98	104.37	102.64	105.05	102.44	100.14	101.04	100.3	97.617	102.01	99.715
107.65	104.53	102.31	111.19	108.1	104.62	105.96	103.45	109.89	105.07	110.48	106.49	106.41	107.49	105.1	108.61	100.98	109.29	104.65	105.66	107.35	108.62	109.5	109.52	102.08	109.51	108.04	104.39	106.98	108.49	103.75	108.07	105.22	106.24	107.36	108	106.12	110.35	108.44	107.15	109.03	106.46	109.45	106.09	107.89	107.84	109.02	109.94	106.7	112.05
119	119.92	113.16	121.65	110.95	115.43	118.08	112.93	117.4	115.91	114.1	114.11	115.79	123.3	117.78	114.75	115.94	117.97	118.34	117.85	119.93	112.67	120.34	114.6	115.49	113.88	115.6	117.18	115.56	119.73	117.74	118.61	118.07	121.8	115.51	119.06	114.74	116.72	117.61	115.33	121.82	120.36	116.97	119.99	115.76	116.64	115.47	118.83	116.69	117.61
106.96	104.88	105.94	104.73	108.48	108.09	109.09	107.58	104.07	111.06	104.6	108.13	103.28	104.7	109.04	107.58	105.29	103.09	108.21	106.82	106.3	110.19	110.46	108.59	104.69	111.77	109.76	106.45	108.73	109.22	108.43	106.4	107.03	107.41	104.49	105.9	107.63	104.19	106.62	102.37	106.8	105.71	106.52	107.31	110.13	104.84	105.77	105.54	109.13	107.04
105.66	99.154	106.6	109.64	105.66	108.2	102.89	107.86	107.73	106.04	102.13	106.97	101.6	104.59	106.22	103.57	105.47	104.42	107.63	105.01	105.34	104.14	105.6	102.39	104.35	105.28	109.02	105.15	107.22	101.91	107.07	108.23	105.18	105.58	102.97	105.88	106.15	104.63	107.52	107.53	104.67	105.54	105.14	107.52	106.94	105.87	103.44	104.26	105.15	105.59
99.993	98.003	96.658	100.64	94.74	100.62	99.812	96.083	100.16	97	99.005	100.35	98.736	103.04	100.38	101.77	105.79	102.62	95.891	98.595	102.12	104.31	96.931	101.58	100.85	100.63	100.88	97.846	96.344	98.36	101.67	103.78	99.863	98.362	98.673	98.387	100.24	101.61	100.66	100.64	100.13	99.213	99.286	100.93	99.418	100.52	102.49	102.49	93.833	103.34
109.45	116.9	115.8	115.74	108.68	113.72	115.97	109.67	115.12	114.48	113.81	114.86	110.27	109.72	113.04	110.66	113.93	113.89	113.75	111.58	105.49	111.19	113.81	117.32	115.42	109.93	113.95	114.95	111.98	110.91	112.02	108.39	112.41	111.85	115.02	113.39	114.27	112.63	114.31	114.04	109.74	112.91	116.53	110.7	112.9	113.4	115.72	114.35	114.68	113.61
101.2	98.486	100.59	99.706	98.563	95.215	102.22	98.962	99.611	95.579	99.897	100.06	102.04	98.687	100.14	97.835	99.074	101.69	98.756	96.287	102.54	97.791	99.965	98.053	100.16	103.07	102.68	102.25	95.852	102.35	96.301	98.831	95.7	103.86	103.8	102.67	103.61	97.886	95.626	104.91	101.39	95.717	104.68	98.192	97.516	94.714	98.509	103	95.756	99.145
105.58	108.44	98.062	105.52	103.73	107.63	106.63	102.75	104.94	105.72	100.6	107	101.85	107.21	107.78	104.11	107.05	105.51	110.99	105.02	105.78	109.49	107.9	108.24	103.84	107.83	109.26	109.65	108.29	108.63	110.65	106.64	108.39	105.16	104.38	102.38	104.18	105.97	107.05	105.03	107.02	106.07	107.3	104.85	107.28	104.96	109.11	106.54	106.18	107.79
99.814	96.108	100.56	97.092	96.105	100.29	97.721	101.69	102.47	100.97	99.42	102.67	97.65	101.83	99.791	96.022	100.89	100.3	102.38	97.104	97.043	102.27	99.606	101.45	98.568	95.165	101.25	102.19	103.09	98.115	98.09	100.29	99.668	99.095	102.02	100.23	99.264	98.259	97.841	100.84	96.17	99.754	102.55	97.761	100.24	99.004	98.813	99.921	97.871	100.78
102.22	107.73	102.72	110.32	103.73	108.18	102.33	109.44	104.43	103.59	105.47	107.7	104.05	106.01	107.24	106.81	100.23	107.94	104.81	104.31	106.86	100.99	105.87	107.11	107.82	104.25	110.26	105.27	109.37	110	107.89	105.73	103.2	103.5	103.75	105.71	104.17	103.44	106.01	110.16	111.36	105.53	104.15	105.71	107.95	104.4	101.97	108.45	103.67	106.08
103.06	108.86	107.27	110.31	105.64	103.67	103.29	106.59	107.79	108.07	102.23	108.15	103.93	104.69	107.32	109.54	106.16	107.61	106.95	109.1	105.28	100.35	106.89	110.72	101.7	106.14	106.05	104.54	103.15	106.58	105.82	106.41	103.21	104.88	105.53	109.61	108.93	104.94	106.81	108.32	103.29	107.78	107.35	108.71	104.06	109.28	110.02	105.71	109.25	103.72
113.04	111.35	113.69	113.28	115.52	107.35	108.98	107.59	111.59	108.86	112.3	110.73	113.65	111.18	105.61	112.18	113.51	109.17	113.31	112.42	112.35	110.31	108.08	107.94	107.33	114.37	116.37	108.95	113.86	112.6	113.31	109.16	112.88	111	113.43	113.6	109.93	110.91	110.95	107.08	112.47	112.46	109.34	110.41	111.89	112.58	109.12	110.6	110.91	110.73
103.1	108.73	103.66	101.06	104.13	105.8	105.52	103.01	100.68	107.76	103.14	105.89	106.97	103.22	102.1	105.06	106.95	107.13	98.334	106.5	105.16	103.86	108.08	106.7	101.16	108.08	105.69	104.66	103.36	104.34	101.07	104.37	100.84	103.51	104.55	104.22	104.85	105.49	102.89	103.23	107.79	106.62	102.97	104.95	102.06	102.93	105.81	106.61	103.69	102.62
115.22	113.93	111.72	114.81	111.86	114.72	109.82	110.53	108.85	112.44	112.74	113.63	112.83	108.14	110.35	114.24	108.54	108.24	109.53	112.1	110.9	113.4	107.64	112.39	113.66	113.53	113.31	111.55	116.51	106.85	111.97	117.32	111.05	112.6	112.01	108.26	110.71	110.35	110.6	111.52	113.53	111.28	110.67	110.87	113.14	111.56	112.19	112.04	107.86	109.38
116	113.82	110.11	110.78	111.4	113.45	110.67	106.34	114.06	110.88	110.21	114.06	111.87	114.17	110.88	116.13	111.45	107.48	109.52	107.39	110.77	111.57	109.4	106.46	110.85	107.07	112.08	111.22	112.53	110.41	112.31	108.42	107.98	109.91	112.3	109.88	111.31	111.78	108.96	110.81	108.25	108.71	108.87	111.87	108.76	110.15	108.88	109.89	113.84	112.53
99.818	100.4	101.99	100.35	96.942	98.519	102.86	98.859	101.97	101.69	102.12	100.92	99.196	101.82	99.945	106.09	104.87	99.708	97.134	99.229	95.973	99.278	96.7	102.41	96.548	97.447	101.54	101.5	101.72	97.015	102.19	101.12	102.08	102.25	99.518	105.28	97.516	101.06	98.342	96.828	103.1	97.052	99.41	105.04	97.023	100.95	102.18	99.55	92.721	106.53
104.41	102.07	108.23	105.15	99.534	103.9	106.04	105.94	103.58	103.35	99.45	104.33	107.01	102.72	105.84	106.21	107.77	106.54	103.35	99.5	105.45	104.74	105.35	102.34	103.12	108.09	106.97	105.06	104.04	100.82	108.05	105.46	101.21	104.22	99.75	104.98	104.81	106.94	102.5	104.39	101.46	102.99	106.23	106.22	106.84	105.13	109.12	104.86	104.9	106.68
110.03	105.72	111.1	108.95	109.81	105.74	111.07	112.34	106.66	109.39	108.01	108.36	103.51	110.64	107.11	109.35	104.91	106.92	107.25	104.64	110.74	100.87	110.79	106.37	110.9	105.78	112.48	108.85	105.92	107.72	107.31	109.6	107.14	107.81	109.67	105.81	107.38	105.07	108.77	108.18	105.35	112.05	107.56	105.77	100.02	105.45	107.01	105.37	106.8	104.1
112.77	112.92	109.24	107.06	111.38	110.67	113.2	109.72	112.19	110.74	111.49	110.1	114.96	112.62	109.66	113.85	111.36	110.21	112.87	113.95	115.44	111.45	108.44	113.39	107.72	111.47	114.38	114.56	116.44	112.64	109.5	108.13	109.91	110.8	107.62	114.49	111.96	113.34	115.07	111.82	111.68	108.85	111.25	109.41	112.32	112.33	111.54	112.46	111.89	109.3
103.48	103.42	105.53	107.36	101.08	108.36	105.44	104.63	109.73	106.62	105.24	106.9	102.8	109.76	104.75	107.35	104.5	107.82	108.5	108.91	108.94	110.5	107.02	109.67	111.09	110.21	106.26	106.93	109.32	106.49	108.06	104.76	104.87	104.54	107.69	107.72	109.74	107.93	108.7	108.88	107.6	105.17	109.24	107.87	104.09	104.39	102.42	109.94	104.03	107.33
105.03	109.56	113.33	109.61	112	107.32	112.77	112.36	108.43	112	113.43	110.81	110.28	111.94	112.02	110.85	109.8	112.17	110.26	115.76	114.03	110.5	112.58	109.53	112.6	114.01	114.65	114.19	112.37	112.27	113.14	113.59	112.74	111.76	111.31	110.8	113.77	110.97	111.12	110.27	113.4	115.39	112.48	110.8	114.1	111.64	113.53	117.06	108.9	114.61
110.32	107.76	114.52	112.67	115.36	109.65	112.65	112.51	112.45	111.5	109.67	109.1	108.24	109.67	111.15	112.59	112.69	110.94	109.98	108.33	111.07	114.82	108.33	111.21	107.38	114.81	110.13	112.69	107.36	113.33	113.49	116	107.59	114.26	109.19	110.19	108.88	110.16	105.63	111.75	113.16	114.74	111.17	103.86	109.72	111.68	113.42	111.97	113.64	113.89
97.282	96.173	99.761	100.87	96.567	96.667	99.024	97.397	100.06	98.591	99.559	98.332	97.307	99.05	96.962	100.77	96.909	100.28	102.06	99.78	97.401	102.24	102.43	100.8	98.461	100.92	102.87	99.637	100.16	100.16	101.07	99.173	98.101	98.628	96.503	98.984	104.7	100.89	96.641	105.77	93.97	104.11	101.72	99.997	101.13	99.105	100.76	100.62	99.038	99.748
106.94	108.95	106.38	109.9	105.31	105.41	108.19	103.01	99.921	103.7	105.91	103.15	102.33	108.69	105.16	105.3	102.37	103.02	104.37	104.36	105.26	106.97	102.72	103.07	107.62	106.41	110.38	104.09	111.32	106.47	106.94	106.2	108.82	102.31	109.44	107.13	109.12	102.57	107.8	109.12	105.48	99.699	106.91	102.16	103.82	101.62	105.85	104.06	106.05	105.14
108.93	112.34	112.5	115.21	109.71	112.95	113.8	115.53	110.52	115.07	110.09	114.07	111.36	110.54	110.41	113.09	112.14	113.47	114.06	115.43	113.05	114.01	113.37	111.8	112.05	109.99	111.25	108.81	111.7	111.1	114.82	113.85	114	113.03	114.01	113.43	113.57	117.43	112.44	110.55	115	107.87	111.23	111.82	112.56	115.33	112.1	107.33	105.76	110.98
99.816	104.18	104.87	103.39	102.75	101.12	106.37	109.8	105.87	106.63	103.65	106.97	105.42	105.53	106.68	105.11	104.74	105.78	106.98	103.16	108.61	103.8	106.61	109	105.57	104.31	109.65	108.72	104.5	103.19	107.27	106.89	106.27	103.33	105.85	110.07	109.22	105.86	106	103.57	97.435	106.56	106.13	108.25	104.61	106.39	108.26	106.98	104.46	101.39
97.625	101.31	101.69	106.1	96.329	96.607	101.92	100.76	101.43	100.38	101.3	103.66	97.719	102.8	102.92	99.891	99.526	99.565	98.665	105.74	101.05	98.609	99.261	102.74	99.022	100.26	101.71	97.06	99.002	99.059	101.32	96.824	99.791	99.889	99.728	99.144	97.602	101.23	99.725	99.623	97.808	98.395	100.6	98.105	101.22	98.429	96.139	100.16	95.429	104.01
100.56	100.26	98.353	98.158	100.62	97.445	99.899	95.879	103.13	102.08	98.632	96.725	103.56	98.414	100.6	101.31	100.31	102.42	100.93	97.55	99.314	98.736	105.63	101.17	103.14	95.825	98.775	98.868	97.777	95.708	104.09	103.16	95.145	96.714	97.21	102.24	97.099	100.26	103.42	102.76	98.329	98.297	103.22	102.72	97.06	102.88	101.12	99.572	101.19	102.41
101.92	109.24	101.53	110.27	105.88	108.64	107.2	108.73	107.95	104.33	105.57	110.29	109.82	101.9	103.94	107.82	109.43	107.18	107.5	107.37	108.08	103.78	108.18	108.62	107.69	107.83	104.2	107.37	104.61	104.11	104.86	103.68	106.86	108.25	105.31	107.15	111.5	103.32	107.66	105.68	105.31	105.5	104.85	108.76	109.04	106.1	106.5	107.81	106.98	105.51
108.52	111.3	106.57	108.06	114.03	110.58	109.73	111.78	111.99	112.97	113.43	113.19	106.31	113.48	108.1	113.56	110.97	113.4	107.34	110.86	104.7	114.92	112.08	113.47	111.94	109.24	111.51	116.42	113.77	114.1	111.13	115.7	111.73	109.85	110.56	108.61	110.83	110.02	111.32	109.18	107.75	109.51	106.5	113.68	110.79	111.82	113.04	117.3	111.7	114.81
116.05	119.18	111.03	115.27	113.58	115.06	112.65	109.27	110.87	112.24	111.96	114.89	115.84	109.54	113.38	112.45	114.75	113.09	113.6	111.41	113.68	112.34	112.29	112.46	113.12	114.2	113.89	112.14	115.46	113.21	114.76	114.66	114.27	113.52	111.58	109.97	111.09	108.15	111.89	110.45	112.18	113.32	115.04	112.72	110.91	112.21	117.12	112.48	113.91	113.1
112.95	113.99	114.26	115.11	112.78	111.42	113.08	109.96	111.58	109.23	109.63	117.17	112.19	113.67	106.79	114.59	114.44	111.55	109.32	115.03	109.81	114.63	106.09	110.46	111.61	108.13	106.66	112.45	107.86	109.35	113.9	114.02	109.67	109.77	112.38	107.87	114.01	111.85	116.46	108.55	110.5	111.67	108.85	113.96	110.73	107.62	109.42	108.54	116.37	105.59
113.69	114.2	114.13	112.09	111.79	118.06	112.67	116.59	118.74	114.47	113.26	109.43	113.76	117.27	115.76	111.15	116.16	112.47	113.96	119.41	109.1	112.15	114.28	113.32	113.51	111.64	115.39	118.93	112.23	109.9	107.28	111.37	115.89	110.24	113.06	115.65	112.5	112.7	113.95	113.46	112.4	110.95	115.64	107.38	110.02	116.98	114.54	117.49	113.12	116.07
105.56	107.89	105.57	106.91	102.94	108	111.7	109.23	101.44	102.21	103.98	108.14	102.84	105.44	108.96	103.51	106.23	105.5	106.85	105.78	108.55	104.98	106.91	106.15	103.95	108.11	109.81	105.78	108.3	104.93	105.87	103.49	103.6	107.43	109.25	104.23	103.68	105.59	107.11	104.81	106.36	99.667	107.55	104.31	104.06	99.067	102.77	104.4	103.22	104.59
106.59	102.52	107.06	101.55	108.39	100.19	102.36	104.55	106.85	103.17	108.17	102.13	101.85	104.51	107.46	104.57	105.24	110.82	101.72	101.52	102.77	107.11	105.53	104.76	105.81	102.71	107.38	106.51	111.1	103.88	103.93	106.56	101.04	105.26	102.14	102.02	103.71	103.12	103.34	103.11	103.2	105.68	105.92	96.728	100.66	104.74	106.68	107.56	107.08	106.58
114.01	106.85	113.73	110.78	108.23	115.27	110.83	105.24	111.23	110.35	118.29	109.6	110.42	106.88	108.1	112.93	107.64	110.18	110.62	107.34	113.54	108.57	111.51	112.24	112.75	107.83	108.81	112.05	111.07	112.26	113.45	107.64	111.19	106.58	115.55	109.1	111.45	110.56	111.18	111.75	108.02	110.54	109.71	111.55	115.52	112.47	104.28	106.76	109.46	111.94
109.47	111.34	108.48	110.95	108.44	113.03	112.04	107.55	110.54	112.59	110.27	116.89	109	111.5	112.88	109.54	110.93	113.76	117.52	112.69	109.72	109.98	109.64	113.24	110.54	111.77	110.75	112.28	111.62	113.43	110.89	112.32	117.05	109.86	111.68	116.08	108.98	110.81	112.99	112.85	110.83	112.4	113.65	108.89	114.66	108.96	112.57	115.49	110.65	112.08
101.03	100.36	100.14	98.364	96.279	99.761	101.19	101.31	99.492	102.67	102.29	102.86	100.03	99.281	104.23	100.79	99.178	101.35	104.11	98.467	98.878	99.612	103.9	101.42	100.34	100.17	99.872	101.56	103.91	103.14	101.28	102.07	98.803	102.92	97.625	101.76	105.06	101.33	99.716	102.2	98.121	102.45	101.66	100.8	101.27	99.13	101.15	99.044	101.08	103.88
111.52	109.99	110.9	114.85	109.74	110.04	110.11	110.72	111.7	111.47	110.35	110.19	109.64	107.84	110.03	109.91	112.66	109.78	104.49	112.87	109.06	111.8	107.82	106.55	107.12	113.62	111.03	110.98	111.34	111.48	107.89	110.75	109.83	109.3	109.19	112.08	112.45	112.27	107.75	108.22	113.27	111.62	113.43	106.49	111.86	109.78	112.94	111.71	114.9	107.5
110.33	109.94	112.89	112.28	112.17	110.86	110.53	113.85	107.62	110.81	112.69	108.29	111.06	111.85	115.13	114.03	110.66	106.79	110.52	112.88	107.12	112.01	112.21	116.93	115.36	110.45	107.8	115	112.06	110	114.24	109.99	113.02	112.15	110.62	111.83	112.97	115.1	108.68	113.5	110.98	114.63	109.55	110.3	110.84	115.38	111.24	112.67	108.63	114.49
103.04	96.111	97.67	102.69	95.661	101.24	106.23	101.89	98.655	97.32	96.381	99.139	100.52	98.269	98.962	98.726	99.648	106.25	103.34	98.231	103.29	95.404	98.681	98.499	98.707	100.61	102.69	101.88	100.03	100.77	104.46	96.517	100.24	100.47	98.022	101.04	104.72	96.88	100.14	104.58	100.32	98.571	100.46	100.89	103.28	101.06	101.26	102.7	101.99	98.245
106.11	106.64	108.15	105.55	107.29	102.99	108.85	107.62	106.42	109.41	107.65	107.86	108.71	106.86	106.83	108.05	106.41	102.91	109.21	103.73	104.88	104.95	107.34	107.38	104.85	107.11	103.56	106.89	106.26	107.53	104.5	100.59	102.43	101.49	106.43	105.03	106.83	108.64	108.16	104.74	104.71	110.07	105.31	102.23	109.58	108.69	107.79	102.77	105.22	107.51
98.252	98.936	100.06	94.987	100.97	100.27	101.25	103.08	103.4	103.54	101.52	102.05	105	103.51	96.971	96.8	103.33	99.867	98.242	101.17	98.63	99.092	103.76	102.32	98.062	100.96	102.82	97.124	97.825	101.95	100.16	97.845	100.18	100.52	96.968	99.072	104.76	98.296	98.786	96.299	100.44	97.851	100.21	103.93	97.821	97.562	102.66	101.34	100.76	104.37
105.74	104.8	104.98	107.23	108.58	110.83	96.142	103.42	102.7	113.4	99.838	101.3	106.81	108.93	100.33	102.06	105.67	106.92	106.41	102.08	109.88	101.4	107.65	105.87	106	104.9	105.43	105.71	106.87	107.14	102.75	103.05	106.6	104.86	106.75	107.67	103.6	109.05	110.43	105.86	104.05	100.67	99.595	107.32	107.4	103.95	106.12	107.4	105.83	105.94
118.3	119.36	119.98	115.81	120.26	115.52	114.76	118.29	122.69	119.91	115.68	110.1	113.54	115.31	115.31	120.26	117.51	120.99	120.91	115.4	112.05	118.47	116.52	120.58	119.29	116.68	116.58	115.67	116.57	119.41	119.78	121.37	117.54	116.69	115	116.94	121.83	118.62	118.53	117.77	119.29	115.31	121.21	122.07	118.61	118.5	115.6	121.25	114.33	120.16
109.11	113.48	105.91	106.16	101.5	108.03	112	106.66	110.96	106.8	105.52	107.94	107.82	111.5	105.99	110.88	101.62	104.97	108.03	103.24	106.18	104.25	104.57	106.35	106.37	111.3	107	111.45	105.68	107.55	107.2	110.46	107.08	110.68	107.89	109.81	104.56	108.32	106.37	107.84	106.42	104	106.61	108.14	103.4	108.57	110.39	104.02	110.82	103.43
103.11	106.05	101.55	100.55	107.35	102.05	106.21	109.14	103.53	108.02	106.02	104.65	106.35	104.33	105.31	103.66	103.39	104.55	103.72	105.25	105.35	105.97	105.62	102.22	103.7	100.76	105.55	103.13	102.86	102.81	108.78	103.65	107.72	105.46	104.4	109.72	106.84	105.4	100.62	103.47	105.37	105.08	103.5	101.89	103.07	106.2	102.96	105.71	101.09	105.47
109.63	110.08	108.46	107.04	104.16	107.42	100.6	102.21	104.45	104.05	105.22	103.14	105.83	102.76	103.53	107.61	102.08	101.19	106.87	105	102.65	107.5	105.19	104.72	108.3	104.29	106.82	102.46	102.8	103.45	105.53	108.68	103.72	109.2	105.54	106.72	108.48	109.21	105.46	107.42	108.68	106.12	107.12	105.48	103.85	114.51	103.93	107.95	106.94	109.76
106.06	105.57	103.53	103.05	106.32	101.52	101.01	101.44	103.14	102.71	106.61	107.13	102.44	102.94	106.47	106.87	107.15	102.42	105.27	109.01	104.07	105.72	100.15	101.95	105.5	104.65	106.39	104.13	103.97	106.08	103.85	103.4	103.75	107.7	104.32	95.609	106.3	103.13	100.26	104.61	103.79	103.83	109.26	100.49	100.23	102.45	102.28	102.67	101.8	107.35
109.32	112.87	115.53	110.62	106.66	112.48	108.35	104.64	114.37	109.06	113.41	113.43	115.31	113.07	113.81	112.52	109.31	109.18	117.7	112.78	108.72	109.62	108.53	110.21	109.36	108.55	109.84	108.38	109.94	111.56	110.92	111.14	112.22	109.25	109.41	111.34	109.27	107.32	117.1	113.87	111.8	106.06	112.04	117.84	112.44	112.33	114.27	110.43	114.61	113.74
115.75	113.41	112.51	116.94	118.01	115.11	120.25	115.55	116.02	118.85	115.09	118.21	113.16	113.32	115.41	111.19	117.62	116.05	113.26	120.17	112.39	115.16	113.12	113.8	117.27	117.82	118.45	112.73	121	117.15	116.15	109.07	114.81	121.29	116.91	123.31	120.53	118.11	116.32	116.08	115.86	112.71	116.87	120.06	113.9	114.02	117.67	118.2	115.13	117.92
105.85	107.91	106.41	100.13	104.71	109.58	103.62	107.23	106.14	105.88	106.91	102.18	105.33	108.33	101.87	105.81	108.6	103.64	101.11	107.46	106.35	101.66	101.52	106.65	104.66	105.54	108.61	107.92	104.16	104.08	105.89	103.93	109.36	104.91	106.45	105.51	109.74	106.23	106.66	106.54	106.21	104.57	105.26	107.32	105.02	111.3	104.68	107.71	106.83	103.82
109.13	112.32	106.92	117.29	109	109.51	113.05	115.04	110.25	109.29	112.45	109.56	114.93	105.18	110.13	111.3	109.7	105.25	113.74	112.88	104.84	111.86	112.22	113.39	115.01	112.25	113.14	114.47	112.54	113.46	115.45	116.48	109.67	110.2	112.8	107.98	111.77	111.28	110.89	112.79	105.59	111.02	116.3	115.93	110.59	112.43	111.23	110.22	111.59	116.98
111.92	111.88	107.87	110.04	112.32	114.38	113.43	107.58	108.83	112.21	112.46	114.35	112.85	110.03	110.87	110.12	112.79	108.5	108.23	115.46	113.77	109.14	111.34	108.46	107.1	108.48	111.25	114.31	113.25	114.18	110.65	111.35	107.99	110.83	106.96	109.68	112.99	114.43	108.83	109.64	111.06	113.34	114.01	112.65	110.95	107.55	112.96	113.99	108.11	107.21
106.51	104.66	106.89	104.45	103.66	107.71	107.21	110.52	103.36	103.02	101.7	101.41	102.7	102.3	103.76	105.38	108.42	103.38	101.67	101.76	104.27	106.15	103.37	105.6	103.12	104.84	105.07	106.6	107.74	107.53	105.05	101.12	99.145	101.41	108.19	105.05	104.46	104.12	107.19	104.9	100.53	109.39	109.13	105.23	107.7	109.42	105.67	105.97	107.94	103.42
106.98	107.63	97.18	106.79	102.09	105.94	104.29	103.63	108.1	107.21	106.23	107.78	103.56	106.81	103.6	101.93	110.96	109.22	103.7	113.57	100.24	109.33	102.63	107.61	109.15	102.81	103.87	108.96	104.15	108.13	103.97	105.82	106.38	109.91	105.93	107.71	108.29	109.12	102.59	105.99	105.16	105.26	106.52	103.67	101.97	105.08	108.84	107.12	103.44	108.24
108.4	109.91	106.29	108.07	106.73	104.21	104.93	108.69	106.11	103.84	103.21	109.12	104.06	108.05	107.99	105.87	105.53	103.98	107.25	109.46	100.82	102.83	106.98	103.01	107.82	111.77	108.68	106.72	103.09	107.83	98.879	108.47	102.11	109.8	107.37	105.94	105.99	102.58	104.3	107.06	101.21	107.71	104.71	104.64	106.33	107.3	102.98	108.62	105.09	105.4
99.886	99.522	95.935	96.858	99.831	97.896	101.81	103.42	102.42	97.403	99.591	102.3	98.324	98.628	98.443	96.737	99.939	98.139	102.79	103.05	104.64	101.41	99.925	98.501	103.29	100.88	101.96	102.91	100.43	102.56	96.922	101.73	100.45	100.74	99.497	96.661	100.98	99.595	100.7	98.783	101.54	99.66	100.92	94.385	100.99	99.492	103.34	96.599	100.61	102.29
109.04	112.14	108.02	113.23	108.42	114.32	108.73	110.01	113.67	107.28	110.33	110.29	108.76	111.62	112.32	112.47	113.5	112.02	103.97	110.81	108.62	113.19	110.11	113.3	111.03	108.8	112.15	113.64	109.6	111.48	109.23	110.98	109.45	113.45	109.67	110.3	110.48	113.4	110.18	115.55	108.13	112.92	109.01	108.93	115.14	107.3	109.27	113.63	110.07	112.76
104.6	104.3	114.37	104.3	105.43	105.78	105.42	108.91	106.69	103.89	106.41	102.57	103.54	102.72	105.74	103.23	104.11	100.78	107.5	103.69	106.16	107.88	103.43	107.24	107.18	108.5	101.61	106.16	109.41	104.18	107.02	106.3	107.88	101.11	106.86	104.21	104.55	100.73	108.48	108.33	112.7	105.44	107.49	104.35	106.27	102.46	102.76	109.08	109.45	106.94
101.29	98.261	100.49	100.57	100.85	98.206	100.15	104.41	101.43	99.115	100.27	107.85	99.804	99.775	104.99	98.778	102.06	99.151	105.23	100.72	99.11	103.6	95.311	106.72	101.59	98.314	98.885	100.65	101.48	100.53	101.86	104.1	101.77	97.873	101.42	100.32	96.995	103.06	104.53	104.8	103.45	95.554	101.09	95.277	94.251	102.6	100.5	100.63	107.09	98.615
101.89	102.61	107.84	107.9	103.6	100.49	106.06	106.47	109.06	99.839	99.41	105.9	105.25	100.97	105.72	102.55	105.85	110.99	105.67	106.64	106.99	107.6	100.07	105	102.29	106.81	105.38	102.54	102.92	102.01	104.82	102.47	101.5	100.16	100.99	100.6	103.99	107.73	102.11	106.31	103.82	104.76	105.58	100.63	105.89	103.15	105.39	102.93	103.92	110.4
109.04	118.07	113.34	113.54	104.35	113.86	112.16	106.42	113.66	105.09	115.1	108.47	104.94	109.63	106.05	108.23	110.32	111.08	110.54	112.7	110.16	108.19	110.6	111.7	107.21	114.81	110.95	109.07	109.76	114.28	109.38	113.51	116.08	109.13	108.01	109.35	110.3	107.57	110.73	108.42	109.06	109.67	108.45	107.67	116.83	109.28	111.42	108.92	110.24	110.75
114.74	115.24	111.43	115.03	110.91	114.41	113.63	110.81	115.59	110.76	110.09	109.14	108.29	109.04	111.54	117.47	114.98	105.46	115.23	110.9	106.39	114.98	113.91	111.21	112.5	111.97	107.89	112.38	108.92	114.38	109.41	110.48	113.29	113.88	112.74	108.44	113.2	113.1	111.31	116.86	114.84	111.41	111.01	113.29	109.77	107.51	112.73	115.36	113.52	109.57
110.16	110.09	114.04	115.35	112.87	116.85	111.92	111.05	110.05	112.81	112.89	116.36	113.01	112.19	114.6	109.85	111.48	115.42	108.66	110.69	111.15	113.41	110.18	113.06	110.93	114.35	112.22	111.1	110.04	111.19	113.68	109.9	115.66	112.24	112.21	113.13	109.3	112.93	112.62	116.05	107.6	111.81	110.47	114.54	109.23	112.49	112.32	114.43	113.84	109.37
103.51	103.26	103.54	104.89	104.15	108.98	109.14	101.39	103.7	108.98	105.59	101.01	106.03	106.07	106.62	103.46	106.22	105.95	108.6	106.56	107.97	102.3	105.6	108.18	111.84	107.14	104.01	107.25	105.65	104.67	106.96	104.08	106.41	105.14	105.85	108.55	107.72	104.53	104.48	104.17	105.02	101.04	105.12	104.52	108.96	103.09	99.512	106.73	104.29	102.14
104.39	106.16	106.11	106.19	108.76	104.01	104.03	108.27	102.61	106.63	100.43	102.28	105.08	103.65	106.5	105.2	105.96	108.14	107.53	101.21	100.78	103.35	107.97	106.81	103.81	101.54	100.46	107.44	105.87	106.58	106.74	107.95	105.06	107.63	102.43	106.3	105.11	106.46	107.93	106.02	107.73	111.13	99.483	104.05	106.44	102.08	103.76	101.35	108.98	100.17
104.88	103.98	104.44	103.33	104.83	104.54	109.64	103.05	107.87	108.69	105.31	106.31	103.9	103.6	103.46	104.03	102.52	106.17	106.41	105.79	101.96	107.44	112.1	105.81	107.6	108.15	104.99	107.01	105.78	106.11	105.87	109.64	105.3	106.37	104.43	104.98	102.76	101.34	106.07	107.88	108.45	105.19	109.73	104.04	103.48	106.6	106	103.71	107.65	107.08
115.45	107.52	110.35	112.81	114.07	102.82	115.22	110.04	110.13	110.26	110.82	113.81	113.61	111.87	109.8	110.2	109.49	113.44	110.13	110.29	113.19	111.11	112.97	111.73	108.43	112.94	112.99	112.22	108.97	111.69	110.61	108.77	114.81	109.63	113.15	108.33	111.01	106.32	112.33	110.58	111.16	107.9	109.63	109.42	106.86	111.48	111.68	110.05	110.84	108.82
104.05	105.53	104.99	100.76	105	107.13	104.86	107.42	103.31	108.13	105.44	107.97	104.99	104.61	102.92	104.57	108.53	105.94	105.17	105.83	107.48	103.5	109.24	104.25	105.9	105.45	108.32	104.07	103.89	109.09	111.32	102.29	107.44	105.89	104.51	107.4	107.68	102.99	104.27	106.26	103.94	109.5	105.72	106.95	107.63	103.16	108.39	106.61	103.1	104.08
103.25	101.68	97.092	94.353	100.42	100.35	102.97	100.88	97.96	99.319	98.72	97.187	103.5	99.688	100.88	102.19	100.62	94.571	100.17	101.06	99.445	99.893	99.049	100.34	103.57	105.07	100.03	96.444	101.01	100.61	95.246	102.46	100.53	100.55	102.78	100.32	100.87	102.94	100.47	102.22	104.81	101.77	101.28	101.66	103.35	97.98	102.22	97.768	101.7	101.95
100.31	99.026	100.29	99.318	97.118	100.82	102.4	102.15	102.88	101.16	100.94	99.921	98.211	100.83	99.889	100.46	98.862	100.74	103.22	100.72	97.292	99.051	98.46	103.46	100.51	102.64	104.35	97.431	95.228	99.576	101.22	99.883	101.32	101.22	102.76	97.632	102.3	98.723	101.02	97.732	100.8	99.79	101.56	100.19	93.803	100.16	100.14	99.595	101.6	103.5
109.09	117.8	114.26	112.29	113.34	112.47	114.16	113.34	110	112.85	109.14	109.73	115.34	110.51	115.42	112.36	113.35	113.29	115.37	110.3	113.75	108.65	110.27	113.26	114.92	109.41	114.04	108.16	112.21	110.94	108.63	108.44	110.68	112.79	113.68	113.72	111.92	108.47	112.43	113.11	111.89	109.89	112.58	113.33	108.97	113.17	110.66	112.06	109.92	110.08
110.47	112.54	113.77	110.5	104.44	111.84	114.33	113.82	110.51	108.07	110.27	105.54	113.85	109.07	109.77	111.26	114.43	108.81	111.81	114.95	110.57	114.2	111.05	112.85	114.65	110	109	107.77	112.26	109.66	113.23	110.79	111.47	114.68	108.35	111	115.34	107.97	112.25	109.16	109.87	109.67	107.29	109.53	112.17	108.1	109.15	110.64	116.44	108.31
106.03	107.47	108.39	108.86	107.09	105.02	104.66	105.42	104.25	107.17	101.4	106.95	106.96	104.01	105.88	106.33	107.49	109.85	108.36	110.25	108.57	108.06	107.64	100.06	105.31	104.6	104.97	109.07	105.76	107.12	108.32	106.05	105.51	106.8	108.27	107.71	106.58	106.76	103.78	104.68	109.38	105.13	108.46	106.98	106.14	105.6	105	108.09	105.64	110.14
106.01	100.49	102.42	100.41	102.89	104.47	107.97	106.24	104.16	107.5	101.84	97.493	107.54	104.99	103.09	101.97	106.5	101.95	104.64	106.36	101.61	106.17	104.09	102.85	102.92	107.41	104.53	102.81	103.63	103.47	101.94	108.61	100.89	106.09	101.71	103.84	104.64	106.67	106.39	100.88	103.29	101.98	106.21	101.51	106.28	103.04	98.235	105.53	106.04	104.62
101.33	103.29	106.23	102.73	105.9	102.8	102.52	105.46	105.87	101.26	104.46	100.49	97.072	104.25	102.62	101.85	105.05	105.33	104.52	105.59	102.89	105.9	105.87	104.69	101.61	106.6	103.56	111.35	103.72	100.01	112.66	102.95	107.8	105.02	105.92	104.66	102.91	103.48	103.88	106.13	106.58	105.57	103.02	100.27	103.52	104.26	106.63	107.25	104.24	104.28
104.89	108.37	104.56	103.8	102.52	104.48	105.57	104.02	108.17	106.48	107.15	102.24	103.27	107.93	100.82	104.67	106.55	104.47	106.88	102.75	106.09	103.01	105.85	109.93	102.03	106.1	101.62	99.757	107.83	108.3	106.69	106.37	109.16	103.31	107.99	105.76	106.25	106.72	104.92	104.03	107.67	107.69	105.39	105.55	106.42	103.08	105.15	105.69	100.79	106.88
98.971	97.29	98.816	102.27	102.52	99.932	97.825	105.33	97.788	100.91	100.49	103.64	102.21	101.7	105.55	95.662	104.18	103.08	101.82	100.83	103.87	101.93	104.63	100.36	97.957	104.09	103.43	107.42	102.62	96.752	103.97	100.73	101.08	98.457	99.013	101.4	102.16	99.311	99.839	101.68	102.13	104.2	104.58	96.388	100.78	100.09	97.067	101.52	101.03	101.18
112.59	103.48	104.46	104.7	106.9	103.93	107.66	103.97	104.2	106.27	100.99	101.67	107.89	107.34	104.21	102.78	104.73	108.84	111.97	110.49	106.22	102.24	104.65	102.66	105.26	109.49	107.47	108.06	105.69	104.5	105.51	110.39	110.99	103.82	103.65	101.57	109.32	111.41	107.9	107.15	111.44	109.68	103.39	105.06	101.81	107.18	105.4	105.46	104.24	106.09
118.34	115.65	117.85	117.41	111.4	113.85	117.91	115.22	114.68	111.19	114.99	118.4	119.05	111.26	115.95	113.71	117.59	116.8	119.03	118.98	109.8	115.33	116.87	117.54	117.4	117.86	116.21	116.58	117.57	114.88	114.33	114.3	112.74	116.03	117.49	116.32	118.01	115.76	115.2	121.37	118.93	115.23	116.67	119.88	120.13	117.59	118.45	114.81	113.25	112.75
106.84	103.27	106.46	107.72	107.79	111.46	103.97	105.35	100.59	103.85	105.22	107.92	104.33	103.69	108.01	105.1	104.01	101.62	106.38	105.3	102.76	103.78	108.67	105.94	107.28	106.46	104.66	108.08	107.67	107.02	104.98	103.8	107.04	103.89	107.88	105	104.82	107.21	102.34	101.22	103.53	104.86	104.97	105.57	107.27	102.18	108.54	108.46	100.2	103.13
110.94	117.75	109.47	111.22	112.77	109.11	111.8	106.49	110.77	110.32	112.33	112.15	111.61	108.64	108.81	110.39	110.27	108.28	113.95	110.71	106.53	108.61	111.38	109.09	111.35	110.07	111.68	112.51	114.01	109.77	112.23	109.99	109.09	111.64	110.6	111.84	105.64	109.17	107.99	111.87	106.58	105.47	111.23	109.15	112.92	112.12	113.52	111.11	109.38	109.61
102.86	108.7	107.6	104.81	102.91	111.81	104.67	104.95	107.09	108.74	108.8	107.12	108.06	104.69	108.72	109.29	109.05	105.6	108.53	108.7	105.6	109.88	104.34	105.55	104.91	109.55	109.56	111.64	102.94	101.01	109.02	109.18	106.08	106.04	106.18	108.01	107.63	104.03	109.59	110.44	107.13	110.7	104.32	107.51	107.55	104.25	107.28	105.33	104.86	100.43
113.25	111.22	111	103.35	110.95	113.12	110.07	113.55	111.12	116.11	109.03	112.94	109.1	116.02	112.51	109.57	110.07	113.85	114.01	114.4	110.23	116.89	113.76	109.77	108.77	109.16	111.25	109.93	114.92	107.92	106.64	114.04	111.38	114.95	112.7	110.09	111.46	111.44	115.18	113.11	115.46	109.93	110.48	108.24	109.43	110.47	108.77	114.55	111.65	108.1
104.88	101.34	106.86	105.31	102.04	100.86	97.642	100.32	98.785	98.014	97.928	99.906	97.519	97.11	99.368	95.593	101.43	99.18	101.97	100.23	98.792	101.53	98.398	99.15	98.813	104.59	101.37	101.98	100.75	99.464	94.753	98.929	99.629	97.641	96.849	103.7	98.829	96.418	98.394	102.69	97.298	96.976	101.72	101.32	102.38	109.68	98.736	102.72	101.18	102.44
104.15	103.97	106.93	110.75	107.94	102.55	104.74	103	107.91	106.39	101.26	105.88	106.66	103.78	105.47	110.28	107.86	107.43	104.79	101.36	103.13	105.46	99.658	106.03	104.31	105.11	106.72	106.54	108.75	105.22	109.21	102.56	104.54	99.796	105.49	100.76	105.66	107.05	104.46	101.72	104.76	107.82	107.73	104.51	101.53	102.82	106.94	105.84	106.38	107.85
103.39	98.066	103.26	99.455	99.761	100.3	101.31	100.92	101.26	102.98	99.815	100.08	103.64	97.923	101.44	102.58	100.96	98.21	103.77	96.467	97.064	96.24	100.85	95.653	99.835	101.11	98.23	103.22	104.2	97.882	104.13	102.91	100.48	97.797	100.99	98.123	95.64	100.45	100.15	104.29	101.54	98.688	104.06	98.806	98.193	99.384	96.342	100.55	101.46	102.83
105	100.93	102.37	105.17	104.51	104.42	102.92	106.18	105.37	109.6	103.4	105.8	105.75	108.78	103.64	105.89	102.46	102.73	107	107.66	107.9	100.58	108.36	98.743	104.86	102.97	104.67	101.91	103.54	102.84	100.61	109.85	103.86	101.99	104.75	106.74	101.17	105.99	106.38	103.72	100.85	106.91	101.6	101.32	97.802	105.89	107.9	106.38	102.69	107.52
105.67	108.21	102.55	99.85	107.55	104.27	102.03	105.46	105.48	101.09	103.26	105.68	104.08	105.34	103.02	102.09	108.5	101.08	102.82	103.41	103.56	104.6	105.39	107.29	106.71	108.4	99.855	106.96	107.16	104.58	101.86	103.18	107.7	105.44	104.13	101.39	104.2	108.47	105.5	104.69	106.06	100.99	101.68	106.44	102.97	100.23	98.621	105.51	103.24	102.9
101.96	98.127	98.67	95.943	97.37	100.4	101.41	97.89	99.018	100.81	100.99	103.87	101.78	99.509	100.03	95.474	100.96	97.855	99.272	102.81	97.387	104.09	98.403	98.176	100.34	100.75	101.83	98.449	95.871	99.53	102.21	98.145	100.75	105.5	98.412	101.85	98.7	102.08	102.33	102.76	101.19	101.4	101.04	100.41	102.37	105	101.96	98.633	97.982	100.16
115.47	114.03	112.51	112.61	109.99	105.84	112.81	110.39	108.39	116.12	109.63	108.27	114.54	111.71	110.78	112.41	107.85	109.05	111.86	106.24	108.68	109.67	109.09	113.4	110.99	110.63	114.85	113.47	110.14	111.31	109.97	110.14	111.7	110.47	111.87	108.33	112.37	110.37	111.79	111.37	109.26	109.09	110.13	107.04	108.38	110.05	114.99	108	114.48	111.39
102.66	102.3	106.63	104.94	104.37	106.53	109.22	107.37	108.75	105.77	105.27	112.41	103.61	108.68	106.57	109.88	103.81	103.73	105.11	106.46	105.61	102.1	106.51	107.43	107.43	103.18	110.68	102.41	107.82	100.7	101.68	103.42	104.46	108.89	112.23	104.82	100.28	107.15	107.68	107.64	109.22	109.35	100.97	106.26	105.59	104.89	104.35	107.36	101.76	108.95
106.8	105.98	106.84	108.55	109.94	105.33	107.66	103.74	108.61	105.69	101.6	105.35	104.47	102.72	106.59	105.1	104.32	104.16	108.12	103.82	107.99	108.12	104.93	102.46	100.28	104.66	105.09	110.3	103.95	109.53	108.76	105.43	106.51	103.75	108	104.65	107.74	106.08	103.67	104.99	106.58	107.16	101.06	108.85	106.14	105.75	103.87	110.44	106.26	107.73
113.46	113.16	111.4	108.83	116.92	109.11	112.21	111.54	110.27	113.9	112.32	110.64	111.16	109.93	115.68	117.61	109.05	111.89	111.28	112.08	112.68	108.34	114.28	118	109.59	112.92	111.88	110.23	111.12	110.84	108.72	112.93	117.39	112.92	110.81	117.44	115.82	108.86	116.32	118.63	117.54	106.98	117.13	111.85	113.9	116.61	113.42	110.11	113.28	114.28
112.58	111.2	111.64	113.47	113.56	115.73	110.72	113.55	112.63	108.68	109.89	109.21	109.57	113.74	111.56	115.45	109.8	107.53	108.66	110.47	110.57	112.96	110.02	104.78	109.93	114.03	111.33	111.32	112.07	114.06	109.37	111.48	110.88	115.75	113.17	112.88	107.87	111.27	114.94	113.45	113.5	112.28	112.4	114.89	112.76	112.37	116.1	111.43	110.95	119.6
107.4	110.66	108.84	111.11	111.9	110.49	104.7	106.1	115.33	110.86	105.6	109.51	112.04	111.76	111.1	111.6	113.02	110.05	113.27	112.96	113.86	110.38	110.35	111.91	112.22	114.48	110.69	114.49	111.56	117.08	113.52	113.52	114.85	112.07	117.47	109.89	116.72	117.26	105.79	110.13	113.74	116.95	112.02	113.58	111.31	114.61	114.9	110.77	105.43	113.56
101.77	102.72	105.67	107.72	101.04	107.63	102.5	103.69	101.76	102.94	103.94	102.27	103.49	104.04	109.52	106.25	107.16	104.91	105.71	103.97	101.77	105.34	106.96	108.67	104.73	107.23	105.63	100.77	100.91	101.31	103.56	103.12	103.66	105.94	107.2	101.87	104.75	106.1	103.58	104.76	103.13	109.07	108.34	100.86	105.32	103.17	103.98	104.94	99.749	106.43
105.14	100.4	101.18	103.86	103.43	98.637	110.23	102.61	100.93	103.67	101.29	101.65	101.71	101.29	101.47	101.69	105.39	105.74	104.94	109.92	101.16	105.56	104.67	99.421	104.23	106.88	106.27	102.91	106.13	105.92	103.8	103.4	101.21	99.751	106.29	99.821	111.95	107.52	105.72	104.98	106.68	98.666	101.51	101.44	103.09	102.77	106.94	102.36	104.92	105.11
103.58	100.18	97.16	100.26	101.12	99.049	97.926	98.512	102.6	100.83	103.5	97.919	101.57	101.48	103.23	103.2	100.16	104.22	98.663	100.22	98.104	95.693	101.91	99.205	99.458	97.205	104.55	100.72	99.375	96.954	102.73	101.88	100.08	101.59	97.871	97.319	96.464	96.576	97.893	97.195	101.04	100.85	99.59	97.805	99.411	100.52	99.76	98.549	97.744	95.76
106.02	105.79	105.78	106.16	106.79	106.04	104.12	106.94	103.25	105.34	105.22	106.14	104.16	104.97	104.14	107.49	111.52	106.7	107.52	107.42	101.55	104.46	106.18	109.97	101.46	104.95	107.33	105.12	103.78	103.95	103.96	107.19	109.72	105.19	103.85	107.25	104.2	107.21	105.38	112.08	111.23	104.96	106.11	102.27	105.32	106.49	105.76	110.08	103.47	103.99
108.72	106.55	109.51	111.99	114.2	111.52	104.15	106.26	106.9	108.74	107.49	108.64	111.62	110.72	112.06	108.51	109.07	111.98	113.57	108.32	109.6	112.1	109.6	113.02	112.3	107.58	109.64	105.83	110.94	108.1	110.87	110.74	109.84	115.83	103.63	106.84	109.18	109.37	105.21	109.12	112.13	109.47	109.65	112.7	114.89	108.31	114.2	108.48	104.23	109.98
104.16	98.39	100.9	99.241	99.166	105.17	101.28	100.3	99.293	100.69	100.82	98.695	103.48	99.89	100.71	95.362	100.08	98.456	98.301	104	97.699	101.49	101.33	102	102.95	101.29	101.51	97.465	96.783	100.04	97.666	103.2	100.32	98.978	99.437	99.199	99.513	103.87	101.97	98.231	103.61	103.02	98.721	98.274	96.314	99.979	103.49	96.988	101.78	97.96
105.87	107.64	109.26	99.583	106.3	106.59	101.77	110.31	106.52	101.12	106.01	109.33	105.13	106.62	104.34	106.41	105.99	103.57	99.197	106.09	108.36	106.9	105.99	108.32	107.56	103.77	102.83	104.29	104.85	103.04	106.23	109.49	105.37	109.06	106.66	107.06	107.14	102.17	105.19	109.25	104.77	105.93	105.37	103.3	105.34	103.04	103.69	103.9	108.21	104.49
112.01	116.89	115.23	112.05	109.46	110.09	111.32	115.53	112.25	107.93	108.89	104.46	113.95	106.75	115.16	113.66	110.17	110.54	115.25	113.79	111.05	112.92	113.05	109.95	109.7	114.9	116.55	111.63	114.33	108.53	105.92	115.35	112.45	113.27	113.02	111.17	110.94	118.44	108.98	112.42	112.76	108.74	111.07	108.41	110.07	113.49	109.67	109.05	114.4	110.28
105.15	110.97	106.47	109.84	109.23	107.28	105.62	105.35	107.15	101.28	105.13	105.97	105.8	107.4	108.21	105.7	107.77	105.61	105.03	104.62	110.97	107.92	106.12	102.51	105.3	101	109.84	103.57	101.81	105.06	109.09	106.51	109.52	109.66	106.09	105.37	109.39	108.22	105.78	106.95	107.01	105.12	101.45	107.46	104.72	104.93	103.39	100.8	107.68	108.56
111.68	111.94	111.95	112.87	110.98	111.17	111.75	106.98	110.27	114.33	112.82	112.8	110.05	109.44	113.18	112.56	112.01	109.67	113.36	113.83	113.49	118.79	109.56	106.32	110.2	111.62	107.66	121.54	109.41	112.32	115.82	111.91	105.97	116.04	112.95	109.55	112.3	116.48	111.48	108.26	111.73	112.78	113.42	112.18	111.48	114.82	113.92	112.43	112.27	112.56
109.65	111.98	111.4	111.45	111.5	109.11	110.29	109.24	111.61	110.86	113.96	109.79	113.27	113.82	111.76	112.51	111.83	108.87	116.43	112.9	116.37	112.77	110.88	113.37	108.92	110.77	110.96	112.89	113.2	111.05	106.77	109.79	108.45	113.49	114.04	118.57	106.68	113.74	111.56	112.62	112.19	113.12	110.21	111.26	109.29	112.29	112.11	111.11	114.26	109.98
119.2	114.45	119.31	117.75	115.58	116.13	123.56	115.34	116.98	116.22	115.3	121.91	123.05	117.55	118.75	116.51	118.11	116.35	118.2	114.67	118.75	114.44	118.11	115.37	121.23	115.59	116.42	117.13	121.8	116.56	117.98	113.28	119.81	120.2	118.4	117.31	116.71	117.84	124.42	119.16	118.21	116.64	114.67	117.7	118.28	114.81	122.63	118.42	115.3	114.5
105.33	105.92	98.885	106.27	107.42	106.05	102.51	110.62	104.59	111.1	106.49	106.4	109.08	108.99	106.21	104.89	107.77	108.2	106.87	104.02	100.41	108.23	107.28	108.47	111.02	109.93	107.89	109.94	107.04	103.88	107.19	108.8	98.989	108.13	107.29	109	110.64	107.26	107.21	107.35	105.48	109.35	108.71	102.82	105.94	106.46	106.24	105.91	105.58	102.36
109.67	111.41	106.8	103.48	111.67	106.63	106.25	101.92	102.32	106.71	109.43	105.36	108.93	106.07	108.29	109.06	107.4	103.94	101.11	106.4	107.08	105.92	105.52	106.19	106.24	104.67	104.6	105.86	105.84	107.42	107.92	106.76	107.8	104.46	101.65	109.34	103.09	108.64	105.77	107.68	104.79	111.75	111.59	106.59	106.92	109.42	109.48	103.31	105.34	108.11
104.27	103.11	105.66	107.18	108.78	102.25	106.42	107.17	109.17	107.02	109.45	111.35	102.65	103.59	108.73	103.65	108.36	102.05	102.78	104.08	101.09	101.51	103.43	105.98	108.66	111.33	102.6	107.51	108.52	107.36	107.62	102.86	107.45	105.33	106.61	106.02	104.46	109.81	102.15	104.73	106.63	105.48	104.04	106.73	107.65	107.28	103.42	100.22	103.02	103.01
107.28	107.62	110.67	108.02	111.59	110.7	107.55	111.66	109.79	109.42	110.71	108.86	111.31	108.16	112.77	111.12	109.37	109.17	108.52	108.63	115.1	111.44	109.08	108.5	111.94	109.43	106.61	112.58	107.62	110.11	109.76	106.47	114.45	108.36	107.24	106.33	110.71	112.76	113.96	112.33	109.05	110.02	110.38	107.4	107.51	109.5	112.08	106.32	108.72	112.98
110.3	106.71	107.68	106.46	111.73	106.4	108.37	102.13	108.14	109.41	103.9	109.48	106.53	104.34	107.29	107.26	109.57	105.53	105.99	109.17	103.82	107.9	107.65	109.87	103.43	107.99	109.09	105.15	105.88	108.89	106.59	107.86	107.23	111.9	101.62	107.69	110.28	105.63	109.36	104.55	107.33	108.01	108.4	105.27	107.13	108.69	106.2	106.09	109.07	109.79
111.99	110.4	109.77	111.57	112.49	114.41	111.78	112.56	114.88	116.44	109.11	110.66	108.98	110.39	113.5	109.7	110.6	109.68	112.69	105.01	113.51	112.72	109.48	112.21	110.15	110.98	112.22	106.75	114.14	112.12	111.33	112.8	109.25	111.83	114	105.56	113.47	111.44	110.57	113.12	109.38	107.21	112.53	113.69	111.61	112.23	112.64	110.56	107.72	110.69
100.53	103.1	100.27	101.54	100.24	102.14	95.946	102.96	99.413	101.56	100.52	100.76	97.751	99.8	102.29	104.22	101.61	101.23	99.191	101.49	98.392	99.393	99.103	98.955	100	104.18	94.852	103.99	94.313	96.656	93.566	96.557	102.01	96.569	102.88	98.058	103.65	99.255	104.61	97.6	99.163	96.424	98.384	96.975	103.88	96.862	99.471	99.713	99.842	91.766
111.88	108.13	113.32	110.31	109.96	107.15	117.08	112.61	112.68	107.6	110.52	111.61	109.86	112.97	112.27	112.89	109.6	111.35	106.6	112.19	111.3	115.87	110.33	112.9	113.8	111.38	113.1	113.07	108.37	113.11	111.7	113.02	116.35	111.28	113.54	114.54	113.04	112.7	113.46	115.62	113.48	111.41	116.94	114.62	107.45	116.59	110.59	113.41	110.71	113.19
112.61	113.46	111.4	105.44	114.12	109.28	113.2	110.96	111.56	110.08	106.99	109.17	113.4	113.76	112.01	111.52	107.53	113.66	111.5	110.62	112.18	113.86	112.56	106.81	112.94	113.08	116.17	113.55	110.58	109.28	108.68	110.38	114.37	113.17	111.76	110.8	109.38	110.51	113.92	112.61	114.05	111.2	112.42	115.37	104.95	113.17	108.01	111.06	110.47	110.05
106.87	109.77	110.76	107.55	108.24	108.81	105.33	104.26	107.53	107.93	104.98	105.99	106.81	100.23	105.24	106.48	104.03	108.22	109.61	111.84	110.42	106.96	107.93	103.82	105.5	108.85	108.66	109.04	106.61	106.19	107.23	105.99	108.98	109.98	107.38	109.89	107.8	106.81	107.3	103.99	108.23	102.75	104.95	104.82	100.94	104.56	108.85	105.65	113.67	107.54
104.05	104.71	106.34	104.77	103.64	106.33	108.07	103.92	106.51	108.94	101.83	105.02	103.03	106.04	105.22	109.02	105.03	105.38	107.34	110.99	106.67	107.98	106.56	106.78	106.91	100.63	104.72	106.17	105.87	106.42	106.15	104.89	108.31	106.05	105.68	108.32	105.22	104.81	106.77	107.41	101.32	106.02	108.42	106.35	104.72	104.08	103.11	108.27	102.56	103.95
103.08	105.42	108.84	102.18	105.17	100.62	107.16	104.98	107.17	105.94	109.32	106.72	105.57	102.34	105.5	105.37	105.71	101.59	105.42	106.55	103.77	105.83	103.39	110.37	106.9	108.74	109.32	108.02	103.08	106.75	107.64	108.2	106.76	103.98	103.18	102.87	105.06	108.22	109.81	105.79	104.74	105.51	102.13	104.74	104.8	110.99	108.31	110.22	104.5	106.13
105.06	105.78	109.02	106.63	104.84	104.77	106.98	104.32	107.21	105.9	110.03	104.64	105.72	106.89	104.73	109.29	106.26	108.41	103.88	102.87	107.71	106.07	103.84	107.22	107.38	105.19	107.28	103.19	103.24	103.39	101.65	106.02	105.15	105.09	102.4	104.41	107.23	105.66	102.39	106.17	110	106.33	102.06	107.88	109.33	104.12	109.39	104.39	108.2	107.72
107.9	102.25	106.42	107.59	106.43	103.6	102.16	102.14	103.24	105.74	109.91	111.45	107.23	105.75	106.45	101.2	107.97	106.65	105.92	107.44	108.58	106.44	101.42	105.27	104.83	107.78	103.82	102.19	109.23	101.91	106.88	106.93	105.88	104.05	103.94	102.75	105.43	109.82	105.52	104.9	106.55	105.88	104.52	106.61	107.46	103.66	103.86	105.12	104.36	106.2
109.06	104.81	104.15	105.45	106.74	103.11	108.2	108.29	106.45	108.32	105.51	104.8	106.51	103.8	104.06	108.18	106.13	110.25	106.7	105.19	105.99	107.26	103.69	104.95	110.45	108.54	106.85	102.82	107.33	103.44	101.67	105.19	106.35	105.79	105.73	103.92	102.69	106.77	102.27	110.09	107.34	106.8	108.29	101.69	109.95	108.68	107.86	103.99	110.64	108.09
101.46	108.37	104.6	106.84	103.47	107.34	108.61	110.26	101.34	106.81	108.09	99.964	98.409	109.16	107.43	103.06	104.79	103.92	103.39	99.208	107.82	101.02	102.54	104.86	105.65	107.14	104.64	104.93	105.34	100.01	105.27	101.21	110.75	102.86	105.57	104.38	103.63	105.91	106.88	104.63	102.63	106.35	103.52	104.13	100.98	105.11	103.45	101.25	104.64	109.97
105.25	106.81	102.97	104.35	107.49	102.16	105.79	104.2	106.03	102.45	106.07	105.73	109.37	103.16	107.47	107.34	102.71	104.27	104.8	106.73	110.84	103.6	106.5	104.33	105.74	106.12	102.84	102.67	104.28	107.44	105.99	101.91	105.83	107.75	108.84	109.61	109.15	109.01	104.62	104.46	104.3	105.39	105.98	103.69	109.6	108.19	106.97	101.22	106.31	104.96
113.32	110.05	107.64	110.75	108.99	112.22	112.82	111.32	107.69	112.3	112.53	110.09	110.97	108.2	105.84	108.74	109.19	113.03	111.36	111.66	109.84	109.74	112.71	114.99	110.37	105.87	109.65	107.54	113.45	109.82	106.28	105.91	113.64	112.82	107.46	110.02	110.25	110.42	110.98	108.84	112.31	112.95	112.72	113.79	106.05	112.79	107.6	110.06	108.89	110.68
110.45	111.63	117.82	113.23	112.65	113.8	109.89	113.44	110.35	106.64	105.06	113.93	113.97	109.69	112.56	105.54	108.53	112.32	116.98	116.25	109.23	112.85	114.55	111.7	109.42	113.74	113.63	110.16	111.46	107.45	109.79	109.56	110.92	112.67	109.95	113.66	107.47	108.5	115.4	108.81	111.51	112.69	111.52	109.2	110.83	109.8	108.33	109.14	110.97	110.36
109.41	114.47	113.83	110.1	111.95	111.96	113.17	113.8	107.03	110.25	111.56	113.67	112.6	109.28	112.01	110.12	111.39	110.02	109.75	113.3	108.5	110.97	112.52	113.3	115.98	109.6	114.15	111.28	113.62	110.14	110.15	109.14	117.94	115.15	108.91	112.01	111.73	110.2	114.77	115.86	111.67	113.81	111.77	110.38	108.22	111.52	114.35	114.22	112	111.01
102.53	107.1	103.21	105.57	102.08	102.86	97.579	95.065	104.59	107.15	106.06	103.01	102.28	102.69	109.83	106.02	102.07	102.4	100.81	103.23	100.4	103.24	105.15	103.29	101.31	105.9	109.9	107.82	105.4	107.39	107.18	100.88	107.63	106.84	107.3	100.87	106.08	101.12	104.85	105.62	107.63	106.23	105.67	104.64	103.67	102.47	109.99	104.42	103.57	102.83
113.56	112.47	109.94	113.96	107.85	111.39	113.92	113.37	109.92	110.03	112.37	108.37	110.33	115.51	110.02	108.22	110.32	115.16	107.24	113.28	113.2	108.09	107.28	107.06	107.8	110.58	107.12	110.91	110.09	107.62	111.67	114.71	109.13	110.23	108.6	109.36	110.03	110.49	108.65	106.86	111.21	110.12	110.28	114.57	108.51	107.13	110.89	109.25	113	115.97
105.34	99.367	102.55	108.05	109.8	105.84	107	104.56	104.95	105.89	105.12	104.74	106.34	104.01	104.28	105.65	108.14	107.15	103.81	103.36	104.7	109.51	100.78	107.64	109.26	105.92	106.45	102.12	106.84	103.61	107.35	106.48	102.96	107.65	102.34	105.56	102.57	99.184	107.05	111.34	105.41	103.85	107.91	102.82	105.59	103.36	106.53	105.21	101.93	106.45
109.3	102.44	102.92	100.6	106.84	105.96	104.39	103.22	106.24	103.77	104.67	103.81	107.69	104.43	104.41	102.19	101.52	105.77	102.25	100.18	106.48	103.14	102.37	108.35	107.58	100.41	104.59	102.75	103.05	105.38	103.36	98.359	98.066	103.05	107.31	102.03	107.62	102.14	106.67	100.68	98.645	108.4	100.92	103.84	109.53	110.31	104.72	105.42	104.87	102.5
106.13	102.92	109.52	109.4	107.15	105.6	109.4	104.91	101.91	102.4	104.99	104.47	103.39	104.41	106.6	107.79	105.26	105.57	106.91	105.33	102.79	108.82	105.63	108.95	105.02	107.06	108.13	103.95	105.7	104.35	106.55	105.27	107.41	106.65	104.68	106.35	104.47	105.43	105.92	107.36	107.62	103.98	102.79	106.66	107.73	103.8	107.21	106.52	101.48	103.81
104.35	107	106.17	105.97	98.615	106.03	105.05	102.73	108.68	104.69	106.33	104.53	107.75	109.75	106.46	109.57	103.81	104.13	103.24	109.51	107.39	111.84	105.65	107.88	103.59	107.82	105.29	109.18	100.67	105.87	104.17	100.29	104.44	102.38	103.64	107.22	106.06	112.37	104.74	105.67	106.81	110.95	103.26	106.03	101.84	105.92	107.39	106.87	104.55	105.73
105.86	101.8	107.37	104.68	100.9	102.01	107.68	106.39	104.43	101.39	103.31	105.75	104.74	101.21	105.76	109.92	103.8	105.58	105.18	106.68	105.15	104.66	107.74	104.54	104.08	109.47	102.54	107.02	102.14	105.34	104.82	105.95	102	101.37	103.27	97.647	109.24	107.09	105.87	103.14	109.13	106.74	107.84	107.72	107.55	112.72	105.25	105.15	106.07	105.05
111.02	111.5	111.19	110.81	108.75	111.37	112.09	111.06	109.75	114.56	109.1	108.12	108.7	113.21	114.62	116.74	114.61	110.74	112.23	114.58	109.42	115.74	110.22	111.03	110.16	111.01	114.16	109.15	114.77	108.25	109.35	114.28	114.63	108.35	113.59	111.8	114.98	111.57	109.35	110.83	113.41	111.88	109.98	108.52	118.3	109.76	111.62	112.43	114.65	106.79
103.79	104.7	101.24	100.9	104.7	103.71	105.21	97.875	104.59	104.83	107.61	107.56	105.03	103.48	103.65	108.57	107.33	103.38	103.85	107.43	104.44	104.82	104.48	101.7	104.32	106.45	109.38	101.5	105.84	105.69	105.37	106.08	102.41	103.4	106.95	106.78	108.12	107.28	108.1	108.79	106.48	102.64	103.06	104.66	104.5	107.42	104.25	103.17	104.52	107.25
102.54	108.36	106.92	106.7	107.68	106.4	105.18	104.06	100.65	105.09	107.36	106.87	106.75	109.57	104.55	104.08	105.24	102.5	107.95	103.96	108.23	102.99	105.16	104.46	105.98	103.6	106.22	107.27	105.83	106.95	105.05	103.33	107.76	102.01	102.79	109.9	105.3	108.31	103.21	104.82	103.05	103.1	107.05	104.28	103.45	103.84	105.11	104.32	101.49	110.1
95.265	99.728	100.43	99.964	99.106	100.45	101.27	97.466	98.213	100.46	100.58	99.539	102.5	105.33	101.87	103.6	98.721	99.123	100.53	102.07	98.366	98.374	96.739	101.26	101.68	97.583	102.94	97.262	98.295	101.95	100.25	102.91	100.96	103.29	100.04	96.941	102.16	100.13	101.84	99.133	98.949	101.67	97.673	101.54	99.911	96.697	98.07	92.478	98.729	102.83
102.51	105.07	103.6	103.32	105.78	104.4	107.17	105.03	108.45	104.51	100.72	107.66	100.98	99.153	106.32	110.69	106.56	103.87	105.22	102.61	107.22	104.98	105.02	108.55	106.41	104.57	104.81	102.47	107.35	103.98	104.55	107.98	105.61	109.03	105.38	104.46	109.94	105.19	103.85	107.8	105.35	105.21	105.13	111.8	104.31	106.02	104.53	104.54	109.89	105.52
103.38	107.98	104.84	104.84	110.7	108.64	103.01	105.53	108.43	108.27	107.49	104.12	110.24	102.62	109.33	107.51	109.24	104.48	104.91	107.52	107.2	103.03	103.46	109.77	105.91	109.42	105.51	101.65	108.63	107.42	107.93	108.04	106.36	103.66	106.45	104.88	108.8	108.7	109.38	107.93	102.73	106.41	104.7	107.46	104.97	108.47	104.14	105.94	101.86	110.87
114.61	111.82	110.37	112	108.14	109.49	110.73	111.86	107.51	109.64	110.74	110.39	113.52	111.59	111.53	109.83	113.76	113.79	111.86	107.76	111.84	110.34	111.92	110.48	108.59	108.58	108.34	112.55	110.42	113.38	111.11	116.37	108.93	118.99	113.13	112.81	110.46	114.06	114.97	111.91	112.03	111.28	107.09	109.47	111.79	113.76	113.24	110.92	108.39	111.25
103.54	107.14	103.24	109.59	104.51	102.7	105.55	104.39	103.36	103.21	104.24	107.25	99.762	109.03	103.73	107.64	102.22	109.06	104.78	108.3	101.8	99.067	109.44	105.26	107.6	104.86	109.2	108.79	102.59	111.85	102	104.15	106.26	110.57	103.14	104.29	106.53	102.53	104.09	106.09	107.53	106.46	106.75	103.09	102.08	104.4	106.91	106.44	105.56	101.67
104.62	109.06	110.63	106.45	105.87	103.08	107.85	105.79	105.71	103.99	105.11	102.39	107.51	102.51	104.41	105.34	106.79	106.01	108.44	108.14	104.51	101.37	102.81	103.04	104.68	104.35	106.91	99.758	106.02	108.64	103.38	104.7	104.68	108.03	104.56	106.98	106.06	105.68	108.9	107.68	101.07	107.63	101.21	102.21	101.82	107	105.81	105.01	103.02	105.64
101.9	107.58	106.43	102.76	106.95	100.41	102.72	105.55	106.05	101.74	107.62	102.27	105	105.05	106.52	99.383	103.98	110.95	107.36	104.91	104.35	102.22	102.34	106.83	106.14	108.14	104.89	106.92	106.5	107.68	104.84	107.41	103.42	106.52	109.63	105.53	101.15	104.96	104.11	102.79	102.78	106.53	106.14	108.05	106.19	98.978	103.06	103.48	104.03	104.26
101.92	103.24	108.13	110.39	109.55	101.85	106.83	107.27	107.96	106.05	105.74	104.07	101.02	102.46	109.87	109.92	109.12	106.02	104.49	107.86	106.24	102.44	107.78	108.93	108.23	107.42	106.37	101.47	104.77	107.24	107.62	101.84	108.07	103.65	99.698	110.32	102.69	102.66	104.84	100.77	107.78	105.55	110.05	103.61	106.29	108.22	107.23	106.53	101.41	104.89
105.17	107.51	113.66	103.95	103.15	109.64	104.98	103.61	108.65	110.59	106.58	103.7	109.09	100.58	105.58	106.56	112.31	104.64	107.55	111.02	109.59	103.44	110.61	104.46	105.47	108.45	111.24	107.57	105.64	104.75	105.48	109.83	108.46	105.02	107.09	105.14	109.09	104.86	107.4	107.31	105.33	102.89	107.87	104.22	111.77	105.82	108.57	104.19	112.4	108.42
109.93	113.42	111.82	117.12	111	115.68	112.42	109.51	101.86	110.92	109.36	114.68	111.51	108.7	113.76	112.9	109.89	113.43	111.33	106.57	106.46	113.62	110.63	109.54	110.98	113.32	115.27	113.82	114.89	111.24	110.88	112.12	110.65	111.87	109.21	111.51	112.26	108.67	114.93	113.54	115.17	108.29	116.29	112.46	112.44	111.24	111.66	113.02	114.22	114.38
115.63	111.14	109.61	110.15	108.01	110.18	111.62	117.31	109.64	112.33	116.18	110.67	115	108.68	116.75	111.75	110.1	113.22	109.08	109.58	110.67	110.53	114.3	112.04	112.2	111.48	114.31	111.7	109.83	114.55	110.05	113.88	107.35	111.83	112.53	114.76	113.94	112.49	110.72	107.39	111.36	110.19	111.72	112.42	117.33	109.23	112.07	111.1	109.41	117.17
107.59	109.45	106.64	104.61	105.69	104.3	106.06	100.91	104	107.2	103.62	110.51	103.01	108.16	108.12	104.46	109.22	101.8	108.31	108.47	101.98	103.34	100.75	106	107.2	108.27	106.04	101.47	111.76	107.64	103.05	107.26	106.02	107.71	107	104.59	105.76	102.93	101.04	100.93	105.22	106.07	103.97	106.32	105.08	101.56	101.91	106.26	111.05	101.18
105.77	108.24	101.33	111.51	105.41	107.84	102.9	105.59	104.94	109.71	100.21	104.77	104.02	105.12	106.04	106.31	105.38	107.37	105.17	103.08	110.58	109.38	104.71	103.42	104.28	104.93	103.4	103.71	107.28	105.85	103.37	105.35	104.6	102.67	104.27	109.3	107.65	104.65	109.87	108.92	108.7	103.4	102.06	103.42	107.15	109.8	103.74	102.97	107.7	106.78
106.26	110.44	107.33	107.84	110.36	103.6	107.2	106.64	101.66	108.83	113.5	106.61	109.49	108.83	107.65	105.41	109.81	111.84	106.45	112.4	106.27	103.05	110.11	104.53	103.23	101.51	107.86	106.65	103.39	105.33	104.03	109.79	106.21	105.15	107.09	109.01	108.45	107.85	106.84	101.55	108.35	106.33	101.71	103.93	105.3	101.98	103.56	106.6	107.67	100.26
105.04	103.96	104.22	100.48	106.36	110.02	100.61	105.21	105.87	109.13	102.76	107.9	102.63	102.81	104.35	100.16	106.06	107.69	104.42	101.39	104.73	102.68	109.88	107.51	105.37	104.2	105.36	106.34	106.41	108.78	105.71	104.05	104.07	103.05	104.38	105.94	101.9	107.62	100.86	105.44	110.28	106.03	105.28	101.88	105.63	102.31	102.37	107	108.04	107.48
101.94	107.52	103.65	106.42	105.19	107.33	107.75	102.22	104.22	104.61	103.8	103.55	105.19	103.45	106.43	100.98	106.72	103.37	104.2	101.62	100.66	104.43	103.57	99.979	106.41	103.92	104.53	106.3	108.35	99.996	98.268	104.06	107.92	99.749	110.41	103.73	104.74	100.48	104.17	105.37	97.776	105.42	108.72	101.72	98.756	104.51	104.81	103.68	103.07	104.19
108.05	102.85	107.19	98.479	101.46	102.52	106.95	102.88	105.87	106.32	108.51	102.12	104.55	104.94	109.38	107.22	115.23	106.21	103.33	105.5	107.96	103.9	106.47	107.38	104.4	102.21	111.71	103.46	101.03	107.96	105.49	100.34	107.61	107.35	105.43	107.34	108.48	102.08	109.22	106.73	107.27	105.18	105.78	107.3	104.16	108.17	103.77	106.84	105.37	103.69
101.83	103.05	105.5	103.86	105.12	108.81	110.13	102.32	105.96	103.15	101.1	108.34	102.85	104.31	104.63	100.37	105.17	111.73	104.92	104.5	106.88	106.17	106.2	107.88	104.83	105.63	102.48	106.01	105.39	103.11	104.52	105.92	98.957	103.43	100.96	104.11	107.08	103.94	107.85	108.03	106.4	104.8	102.71	104.8	107.37	108.24	105.28	105.47	105.31	107.24
112.14	116.65	111.63	112.54	111.95	115.39	111.96	113.6	112.11	109.96	114.73	112.99	113.16	106.48	117.84	109.74	113.02	114.5	111.03	110.72	115.57	112.14	116.92	111.93	115.05	110.33	110.31	117.46	115.27	113.45	114.44	115.1	113.12	113.54	112.49	116.06	112.71	114.24	114.18	114.3	112.91	109.95	110.84	114.05	118.06	111.26	110.99	109.72	111.42	109.48
105.83	109.42	109.26	106.38	108.45	101.68	101.82	102.44	103.53	107.12	103.08	103.22	104.68	102.43	103.83	104.58	106.52	98.773	106.66	106.72	103.73	103.05	101.26	103.6	106.48	107.91	107.57	104.44	104.89	105.25	107.18	106.03	105.25	102.87	107.08	104.88	102.77	105.44	101.46	104.48	104.57	104.12	100.11	102.38	99.975	109.99	106.39	101.34	108.73	105.62
102.2	106.26	104.09	109.15	100.53	103.15	103.21	105.62	108.79	104.09	110.3	107.17	106.64	108.81	106.1	106.35	103.92	104.09	102.73	105.55	101.11	104.31	104.56	105.06	104.18	106.32	106.99	101.89	106.13	109.58	106.5	98.875	105.55	106.73	103.93	109.95	102.74	106.67	104.54	104.28	103.86	103.17	107.63	108.18	106.61	106.93	108.11	102.55	105.28	106.98
101.23	103.88	109.87	104.49	102.13	96.973	107.23	99.663	108.69	104.59	107.82	104.73	104.53	104.61	106.92	106.97	105.28	108.5	105.45	100.58	106.14	102.84	109.65	110.17	108.41	107.7	104.76	102.56	103.72	107.09	107.02	109.36	103.63	107.03	102.96	104.55	106	109.66	106.88	106.18	106.99	107.11	102.7	105.47	108.44	106.18	105.38	104.41	106.92	101.84
101.52	105.21	102.95	102.82	106.73	103.23	103.31	101.1	104.76	106.59	105.17	105.59	104.86	108.79	107.63	100.84	107.9	99.813	105.62	101.8	110.04	103.32	99.207	106.06	103.02	104.83	104.75	104.18	105.69	106.65	105.73	104.62	103.81	109.01	105.64	103.08	106.32	107.93	104.16	104.32	102.31	103.27	100.71	108.04	102.32	107.22	106.75	102.55	100.89	105.39
104.1	107.12	107.97	109.61	105.98	110.92	110.42	106.6	108.68	102.52	106.93	108.41	108.13	102	104.86	109.74	109.45	109.99	101.24	102.85	105.33	107.11	108.64	97.375	105.44	110	108.07	103.27	108.76	109.25	101.81	105.06	107.65	107.42	102.19	106.1	103.18	107.38	104.86	108.1	105.86	105.19	108.94	100.61	111.03	107.81	106.83	106.49	103.91	106.85
108	114.92	114.75	113.48	110.44	110.23	111.68	109.98	115	110.94	112.87	114.17	112.27	111.06	107.4	110.77	112.2	108.17	115.25	111.02	115.23	113.12	113.32	109.01	113.54	111.94	111.8	106.32	108.65	113.08	112.2	113.03	115.64	114.25	111.95	109	109.56	111.68	113.06	111.34	110.49	111.96	112.53	109.08	107.94	110.1	111.41	113.64	109.48	113.01
111.36	110.87	111.05	113.88	113.06	110.47	110.03	113.47	110.32	109.38	112.83	109.94	112.6	111.82	111.22	113.1	111.65	110.46	113.4	110.89	111.31	112.49	111.18	111.18	112.13	110.58	110.68	109.35	113.79	112.13	115.01	114.73	105.98	108.61	111.15	115.61	111.71	105.87	111.95	113.01	109.68	113.4	115.68	109.7	115.56	109.62	111.89	113.52	112.76	109.49
104.97	107.76	109.03	104.88	101.1	106.43	105.1	103.26	106.05	108.93	103.71	109.08	105.51	102.19	104.83	102.34	108.19	107.12	105.9	106.57	105.25	106.27	103.81	102.43	99.087	101.01	111.28	105.81	105.56	100.55	105.83	97.729	105.55	105.93	107.75	108.7	101.85	105.37	103.79	105.35	101.97	108.65	104.5	106.45	111.11	101.91	103.3	101.69	105.72	102.71
105.09	105.01	105.4	107.39	107.71	103.36	104.43	103.7	105.51	102	105.78	102.77	103.1	103.49	104.17	102.64	103.52	104.06	102.4	100.02	102.96	105.25	101.02	102.42	105.71	108	106.44	103.93	104.61	103.24	105.69	104.73	108.06	106.03	100.31	107	104.86	104.68	103.57	106.02	98.16	103.37	105.29	105.46	105.3	107.99	106.19	105.75	102.17	103.02
108.41	106.56	108.26	108.37	113.32	106.82	108.49	106.07	101.67	107.66	102.58	103.82	109.61	100.99	99.958	104	107.05	102.22	105.93	104.78	111.32	104.73	108.08	111.6	112.42	103.03	104.84	106.04	103.09	106.55	108	106.75	106.7	103.23	104.23	104.39	101.05	104.4	102.86	104.09	112.28	101.74	105.05	104.44	105.85	105.6	101.31	106.9	102.38	102.75
101.69	98.058	99.799	101.27	95.417	96.134	99.358	93.328	95.596	97.291	103.17	100.99	102.77	105.58	100.54	102.71	102.25	94.063	104.95	96.806	98.236	101.72	103.28	98.457	100.51	105.23	96.207	100.65	101.13	101.01	100.67	94.841	100.36	95.333	95.924	98.398	102.44	100.72	100.53	99.832	98.291	95.417	97.698	98.365	98.272	100.89	99.372	100.88	99.043	93.936
104.15	103.48	103.78	104.58	106.01	100.62	103.41	103.34	101.89	107.86	98.085	102.05	106.54	102.48	104.73	103.23	106.43	107.72	106.27	101.85	102.03	106.89	102.55	105.01	104.31	103.91	106.25	105.68	105.57	103.72	106.58	104.47	103.25	102.75	105.5	106.06	102.82	107.16	107.33	100.07	103.69	103.36	106.32	108.78	103.57	109.09	102.9	104.86	105.95	101.2
104.45	103.95	110.59	104.99	102.24	107.6	107.5	103.01	109.54	107.06	103.22	109.18	108.9	107.4	107.67	104.52	108.3	103.02	106.07	106.79	109.82	104.89	103.01	101.9	110.6	108.7	107.95	106.14	106.54	107.66	106.62	110.33	102.59	106.28	106.74	108.89	104.71	102.37	108.56	110.21	103.51	105.99	106.67	105.77	103.75	107.71	100.1	101.1	109.27	107.72
109.13	104.73	105.29	106.81	100.91	106.57	104.51	104.69	106.66	105.86	112.35	103.2	106.65	103.42	109.75	109.02	113.92	109.1	108.66	105.29	107.74	109.5	108.31	107.56	109.21	106.19	107.61	103.42	104.22	108.05	102.38	105.25	105.15	105.93	104.03	107.63	105.34	99.904	104.69	104.77	105.7	107.7	102.56	105.99	109.99	104.12	106.43	100.72	107.45	104.5
109.36	104.06	109.03	108.12	105.66	110.89	106.76	107.48	105.1	105.63	105.69	106.92	109.92	107.01	109.74	113.97	107.17	106.02	105.4	107.36	108.63	105.66	103.23	106.72	107.34	105.34	102.42	108.83	108.9	104.57	107.61	107.85	107.34	106.47	102.94	106.12	106.45	103.57	106.03	106.49	104.6	108.19	105.59	111.17	106.2	107.01	104.67	105.66	104.86	106.56
105.87	101.48	106.4	107	102.81	106.16	100.81	108.33	108.94	105.99	106.32	102.64	106.24	101.54	104.67	108.05	106.58	106.24	107.27	106.79	108.63	104.57	104.94	106.47	105.92	107.21	107.56	106.25	108.06	106.28	107.78	102.36	106.69	105.45	108.03	99.411	102.92	109.16	108.26	108.77	102.01	109.19	107.68	102.69	106.46	106.89	103.44	105.96	107.74	108.75
102.15	96.371	98.591	101.56	99.992	99.726	98.417	99.461	98.707	99.422	98.736	102.09	96.386	93.866	101.61	98.053	95.797	100.13	99.197	102.6	100.53	102.87	98.933	101.23	98.369	97.267	100.36	103.51	96.693	99.281	98.02	99.73	100.61	93.609	101.28	100.06	97.53	98.681	100.49	100.17	100.28	103.31	103.2	101.07	100.95	99.49	99.575	99.05	94.491	105.11
116.89	104.27	111.72	112.67	109.47	112.43	109.35	116.07	110.36	119.86	112.64	117.41	114.87	117	112.15	113.57	108.97	110.9	111.58	115.47	113.33	109.45	108.73	111.36	106.2	109.77	114.79	110.02	112.22	112.24	115.37	113.86	112.98	114.61	110.28	108.13	113.28	112.44	110.7	114.41	115.56	112.18	116.23	112.94	109.24	110.21	110.72	112.13	111.07	113.28
113.13	110.8	111.93	107.44	110.63	108.6	109.99	108.41	108.07	114.96	108.61	109.15	111.08	110.52	112.58	108.4	114.5	108.62	116.06	106.8	115.58	111.66	112.4	110.14	114.44	105.97	109.84	109.75	110.96	109.41	107.36	111.96	106.33	109.67	110.92	108.01	111.7	113.51	111.27	106.7	107.68	110.8	115.7	109.4	111.87	107.2	112.36	112.47	109.59	111.23
103.69	107.54	108.5	107.58	102.38	102.52	105.38	105.37	104	102.76	109.41	106.8	105.47	104.44	99.651	109.63	107.14	106.45	106.13	102.64	105.31	102.08	108.6	104.02	104.7	102.4	105.48	100.21	106.76	105.06	107.16	105.48	103.78	107.2	103.33	105.63	109.36	103.35	106.82	104.76	107.49	106.49	101.25	109.05	105.31	107.26	102.41	103.94	106.28	105.34
105.73	101.55	104.99	104.5	105.7	109.11	106.37	104.19	106.7	108.89	103.86	104.29	105.04	105.92	109.39	109.72	105.37	106.44	102.69	103.7	103.07	107.77	101.6	105.56	106.3	107.18	104.86	101.37	109.76	110	112.41	108.65	106.89	107.96	102.26	105.99	106.78	103.91	100.83	106.18	101.8	103.89	108.61	106.61	106.34	106.05	98.111	104.48	109.43	103.61
117.21	117.14	115.31	115.59	114.7	120.79	116.35	111.54	116.35	115.57	115.87	115.4	111.56	115.96	116.12	115.25	116.69	115.3	113.13	120.74	113.9	118.61	116.51	118.15	119.6	114.43	117.48	116.85	115.34	114.24	118.55	120.62	117.19	118.11	117.97	120.78	119.54	113.8	118.13	114.23	111.51	115.82	117.23	113.45	116.55	116.94	120.71	116.84	119.9	115.63
100.23	106.42	106.13	107.95	102.64	106.03	102.76	102.73	105.7	105.94	105.38	105.36	105.45	104.22	110.21	106.7	106.77	103.93	105.73	104.19	103.73	103.66	101.28	101.37	105.27	107.07	110.06	104.67	103.69	104.16	104.01	103.06	105.38	102.94	103.74	100.34	104.79	106.2	103.42	102.84	101.88	101.97	103.61	101.44	104.19	102.63	101.59	103.26	105.49	106.22
103.31	106.18	108.03	104.27	104.45	105.82	103.19	102.68	107.37	112.46	106.18	101.65	103.39	103.89	103.43	102.59	105.78	108.17	106.5	103.78	102.03	103.56	103.3	100.5	101.78	101.54	100.73	100.04	102.21	106.1	104.66	104.88	100.06	105.39	107.35	103.55	103.29	101.52	107.91	105.22	102.63	101.02	110.08	106.07	103.47	108.7	104.42	102.76	103.68	104.13
108.53	103.65	102.98	107.65	104.19	102.4	103.41	105.87	100.47	104.16	108.68	101.49	104.62	108.87	107.67	105.18	104.27	106.61	104.59	102.66	98.971	103.94	107.51	106.46	105.98	99.741	106.57	104.49	102.36	106.13	106.48	104.85	101.69	105.67	100.82	106.01	105.99	102.41	102.52	102.69	102.99	105.27	103.33	101.8	101.13	106.26	108.78	101.96	108.04	101.62
99.666	100.54	99.845	102.95	103.21	96.546	103.37	102.31	105.24	97.263	101.12	100.43	99.537	104.62	99.509	95.85	106.78	96.781	101.06	101.78	105.03	98.877	98.67	94.92	100.96	98.119	103.6	100.45	106.03	102.17	98.446	102.46	99.268	102.77	103.21	102.92	100.41	98.674	98.858	101.52	101.17	101.88	99.34	97.336	95.254	101.93	98.03	101.07	103.28	101.62
109.82	112.16	109.19	109.83	108.45	110.74	111.88	117.73	112.28	108.69	116.7	110.89	113.05	107	113.74	112.8	111.12	113.48	114.84	111.59	111.88	114.18	107.87	114.5	109.96	113.16	111.17	108.78	112.65	109.98	112.93	112.71	113.85	113.17	109.98	110.46	116.6	116.08	108.39	112.41	113.26	108.83	106.86	113.45	108.78	106.85	114.37	111.07	112.27	110.84
105.82	105.69	104.33	102.71	104.71	106.01	111.76	106.67	107.75	108.82	104.79	109.33	106.66	105.53	107.88	108.02	105.04	105.85	106.22	110.18	106.85	105.82	104.96	106.97	106.86	100.6	105.55	100.47	104.97	103.11	104.42	107.83	105.96	102.82	105.24	104.86	104.32	102.46	107.09	103.8	106.35	103.23	104.69	104.22	101.91	100.66	106.32	102.95	107.85	99.943
106.85	104.1	102.85	101.46	106.64	105.26	105.27	104.82	104.65	105.3	104.48	108.74	109.34	105.4	107.67	105.17	104.65	108.52	107.65	102.85	104.76	107.99	108.35	106.49	106.07	106.15	106.93	107.64	105.15	104.32	110.08	105.83	107.06	107.81	106.15	104.55	106.34	108.4	101.27	100.92	101.59	105.8	105.25	104.14	106.36	104.3	102.75	105.28	105.06	104.48
105.09	112.83	112.78	114.77	114.08	116.2	110.97	112.45	110.24	113.87	110.55	112.96	120.08	111.06	112.42	114.4	111.85	114.16	110.54	110.65	110.55	112.84	110.8	112.71	113.94	110.85	106.7	115.1	109.12	112.16	114.62	110.74	113.26	110.57	111.38	112.12	108.19	111.15	113.87	113.24	108.75	110.06	112.26	111.83	114.2	110.45	118.55	112.57	113.81	109.82
107.74	105.17	104.11	107.38	104.26	106.46	109.19	107.29	105.87	103.04	108.51	109.77	104.92	100.03	104.99	105.24	108.53	104.78	110.23	106.67	103.24	105.04	108.52	104.99	100.56	104.12	106.9	109.03	104.82	107.64	104.65	108.59	105.44	102.8	102.73	104.21	109.38	108.63	104.66	107.26	107.94	105.32	105.62	107.55	106.48	104.94	106.69	105.82	110.22	108.92
104.49	101.85	106.63	103.8	106.48	104.73	106.84	105.5	104.8	105.32	107.34	107.08	102.43	105.67	103.71	104.49	101.17	106.81	107	106.58	102.41	103.98	100.44	102.44	110.69	104.06	105.34	106.27	106.26	106.9	106.84	104.36	110.73	107.42	103.17	102.88	107.51	103.82	106.41	108.08	114.78	103.98	105.97	107.85	103.96	104.59	102.47	102.41	103.49	102.86
107.62	111.87	109.82	116.29	114.2	113.63	115.16	113.26	114.64	110.06	107.44	112.93	111.39	109.86	110.25	108.71	115.28	109.95	113.41	105.07	116.75	113.27	111.95	112.89	111.15	111.77	111.44	111.25	114.48	113.45	106.36	113.15	113.19	111.12	111	112.15	110.73	116.44	109.77	112.03	112.12	111.35	108.74	107.29	112.6	111.78	113.1	112.74	112.71	114.9
108.71	101.95	109.56	107.52	105.72	103.7	101.1	99.534	107.81	108.13	111.26	109.06	107.24	108.61	105.19	109.11	108.71	108.24	108.77	103.23	103.65	107.62	104.41	108.79	101.2	108.82	112.15	104.7	103.35	105.68	105.68	105.91	102.68	107.12	103.82	106.49	102.74	103.05	104.09	106.15	106.63	109.39	106.79	106.82	104.6	105.79	106.09	104.24	103.02	107.2
101.81	106.67	100.77	108.48	104.83	106.68	103.43	104.03	105.71	103.12	104.52	103.64	110.74	106.66	104.17	109.07	106.35	110.26	105.88	106.84	106.18	108.99	104.65	104.87	102.51	110.25	103.94	109.72	101.67	102.8	105.24	105.72	111.12	104.38	107.17	100.86	107.85	106.71	102.55	104.82	108.47	103.86	103.77	109.3	108.65	104.2	110.8	104.14	105.86	106.5
105.73	110.76	107.3	104.61	106.78	102.12	109.84	104.35	108.53	108.15	108.7	105.9	106.32	112.4	107.42	107.39	108.72	108.87	101.29	102.76	105.46	107.82	106.82	106.53	109.95	110.13	109.5	108.49	106.61	106.57	107.69	109.44	105.16	99.536	104.75	106.28	107.29	104.09	108.94	112.73	105.55	106.34	114.88	106.65	111.55	102.05	109.48	106.8	106.79	104.36
105.57	107.14	109.59	105.18	109.59	112.02	106.98	107.22	107.11	109.59	106.16	109.2	105.53	103.49	107.85	108.18	107.38	109.2	103.82	108.74	109.15	104.45	110.05	108.02	107.24	108.86	105.27	108.07	104.32	113.17	104.26	105.06	103.74	104.04	104.91	105.1	102.01	109.84	110.27	104.54	105.52	106.13	107.1	107.95	106.72	107.55	109.03	105.49	105.16	105.16
111.35	111.08	113.5	107.94	108.11	112.5	109.36	110.34	110.28	109.05	113.16	116.44	117.1	112.03	113.01	109.76	107.69	110.94	107.18	115.01	110.92	112.22	110.1	111.3	110.26	114.55	110.86	109.98	109.01	113.18	112.41	115.2	113.9	110.53	108.35	110.42	113.66	111.82	110.55	109.31	109.55	113.75	107.99	114.03	108.7	113.16	111.47	113.9	115.04	111.52
110.08	102.92	103.79	105.82	108.21	109.58	103.26	103.94	102.32	104.57	104.97	104.82	102.59	105.79	101.34	101.49	105.34	107.32	104.08	108.16	100.7	104.1	106.52	106.66	104.93	102.25	108.55	101.14	106.17	101.72	104.14	102.38	103.19	105.95	106.32	99.627	107.99	103.22	106.92	97.579	101.09	108.28	101.41	101.41	107.13	102.63	103.66	102.92	100.04	108.03
108.74	105.64	108.03	106.01	109.48	109.08	103.14	110	107.27	101.6	109.25	109.47	104.29	110.62	107.81	105.67	108.93	107.69	101.21	108.07	103.86	110.96	109.94	105.89	106.65	107.49	105.99	103.91	106.42	107.41	113.82	107.5	103.44	107.77	105.61	106.43	106.82	106.9	103.42	105.8	102.66	105.09	106.18	107.17	104.01	101.57	108.43	109.2	106.24	106.46
107.5	104.59	101.3	106.12	100.73	103.82	101.32	105.76	107.27	101.63	102.72	104.21	105.74	105.29	102.78	102.46	107.2	104.69	107.74	106.51	108.71	109.68	104.32	104.73	107.37	105.69	105.84	103.15	108.6	107.92	103.01	108.55	109.07	106.77	108.44	108.11	102.08	104.45	107.28	104.81	104.85	106.32	107.85	106.31	108.41	105.48	102.17	107.94	110.21	102.57
105.52	102.94	103.82	111.41	105.03	100.66	107.94	103.81	104.08	104.81	101.06	102.39	107.49	102.81	101.23	103.44	109.2	100.5	103.52	107.82	106.09	106.2	100.68	109.25	106.59	106.9	106.78	99.711	110.54	106.7	98.171	105.13	107.31	106.04	103.27	107.33	101.89	98.916	105.66	103.64	102.16	101.07	105.34	103.52	108.81	97.693	101.17	102.74	107.23	103.63
104.87	105.72	105	109.7	108.65	103.6	105.15	106.67	108.84	112.07	101.75	110.73	108	104.25	110.51	107.09	103.99	109.75	108.83	110.26	107.61	100.35	108.41	106.77	107.26	103.92	109.22	106.1	106.64	110.51	106.2	109.48	106.8	109.57	104.76	109.29	106.86	104.84	107.35	107.22	106.67	104.42	101.88	107.58	106.81	104.25	104.23	107.69	111.65	108.02
102.33	105.33	103.11	107.41	106.67	105.22	106.36	108.14	104.4	99.295	106.92	104.05	99.75	103.67	103.54	108.7	106.53	103.71	107.63	106.21	104.59	109.72	107.31	109.93	111.16	101.85	104.31	105.32	108.73	106.25	105.3	110.15	102.46	105.07	105.61	107.97	106.3	105.86	106.89	107.91	103.54	103.66	102.65	107.29	107.43	105.16	101.54	103.34	111.5	105.29
110.68	111.31	114.11	110.56	116	110.91	110.37	110.54	115.5	110.87	112.87	114.97	110.1	107.74	114.7	114.46	110.91	114.87	111.44	110.41	114.44	115.52	112.31	113.64	109.63	113.99	108.33	115.15	111.69	108.46	104.83	110.67	112.81	111.67	112.55	113.16	108.44	111.51	115.02	109.63	112.4	115.86	109.7	111.89	112.19	109.04	114.38	109.1	109.2	113.12
104.85	106.71	107.61	107.91	108.77	103.57	109.06	107.23	107.81	109.76	107.76	111.28	109.76	108.9	107.82	106.25	101.94	108.06	108.74	107.56	108.03	103.78	109.02	108.51	107.36	108.5	106.3	108.25	103.36	106.9	106.41	107.18	102.87	107.27	111.49	110.46	103.97	99.453	103.66	107.87	106.03	105.89	108.98	106.7	102.37	108.12	109.17	108.72	105.44	109.02
109.72	112.34	114.66	114.34	109.01	113.68	113.42	113.01	110.98	112.32	111.95	112.79	110.55	113.03	108.73	109.11	111.73	112.89	105.71	113.65	115.06	114.79	109.17	108.5	112.56	109.5	113.48	108.95	116.96	107.88	115.2	114.31	107.47	114.88	112.11	110.53	114.66	110.64	109.66	114.63	110.7	112.8	111.81	109.39	109.15	113.48	111.49	107.32	113.07	108.88
101.5	98.83	99.419	99.094	97.634	104.48	100.72	100.26	103.72	98.531	99.699	101.8	101.47	97.361	98.065	100.02	103.09	100.8	102.32	103.49	99.744	98.66	104.27	98.591	102.92	102.42	104.42	100.78	101.87	101.2	99.092	102.65	97.172	103.12	102.7	102.05	100.1	102.67	100.58	102.55	104.29	98.396	101.08	101.54	100.56	99.277	100.4	97.525	102.99	104.67
115.99	110.83	115.07	112.02	108.69	109.54	116.66	111.59	117.68	115.77	111.26	113.31	112.4	116.11	109.64	112.36	106.82	111.97	116.66	112.7	109.96	111.44	115.01	113.89	112.56	110.43	113.32	113.31	112.98	114.05	116.56	112.52	115.63	113.34	111.18	110.84	108.75	112.7	113.65	110.42	112.72	115.51	114.76	111.24	112.41	114.87	108.23	112.75	111.13	116.04
104.74	101.56	105.77	110.8	107.38	107.71	101.29	104.71	102.73	107.28	107.43	107.52	106.47	105.57	108.09	106.87	107.55	107.06	103.28	106.69	111.33	106.79	111.29	104.69	106.63	103.5	105.31	106.06	105.1	101.38	107.16	106.86	104.86	106.78	105.93	106.04	105.55	105.19	106.89	104.87	105.56	104.5	108.39	104.36	108.58	106.04	109.38	105.42	105.53	110.85
104.52	103.59	107.58	102.5	103.95	108.84	105.51	104.94	107.18	106.91	104.35	105.84	107.9	107.44	105.64	105.45	105.99	104.57	110.38	105.32	106.02	103.54	105.44	106.06	103.18	109.17	105.99	109.96	106.24	108.89	102.64	107.62	103.08	110.52	107.4	109.88	108.27	103.91	104.33	106.99	104.26	105.6	106.71	108	108.92	101.46	104.98	105.42	106.7	104.37
106.74	103.29	105.93	106.97	104.78	99.186	105.91	104.36	101.34	104.38	108.7	102.55	105.41	109.17	108.46	98.914	105.89	104.08	108.07	105.38	108.48	101.68	106.36	105.74	104.97	101.73	107.61	103.18	103.7	107.9	105.38	107.08	109.79	105.21	98.414	101.84	105.08	103.84	105.91	103.62	107.33	106	105.77	106.18	107.11	100.91	106.05	104.62	103.94	105.23
97.191	100.69	103.06	101.88	96.991	100.07	97.199	98.263	103.03	102.98	98.827	97.772	97.632	100.6	101.54	98.486	100.03	104.27	100.09	100.94	99.967	96.11	102.02	97.583	98.003	99.938	98.771	98.471	101.46	94.965	102.26	102.17	99.446	100.45	99.424	101.82	101.95	99.489	99.19	100.96	95.909	102.42	98.05	99.696	101.29	102	102.69	97.361	102.51	101.75
105.13	104.28	108.88	99.371	108.53	105.08	102.95	106.28	102.86	106.18	108.38	105.35	109.45	104.55	105.95	102.54	107.92	110.12	109.78	104.01	108.44	106.57	103.78	106.01	104.99	104.59	103.44	103.03	103.23	106.57	106.05	107.07	106.21	107.09	104.34	105.82	104.66	104.84	105.31	109.7	102.89	101.26	104.56	103.45	104.67	103.36	107.73	106.83	104.53	106.54
107.79	108.39	111.94	103.82	112.69	114.32	110.57	109.32	110.03	112.22	107.65	108.45	110.56	110.67	110.62	117.22	110.47	103.18	109.19	108.25	110.37	109.12	105.89	107.43	107.87	110.7	111.57	111.85	111.69	106.37	106.41	106.55	110.34	116.75	112.2	109.78	109.9	108.33	113.35	107.15	110.06	111.61	109.42	113.29	108.97	110.3	105.24	110.9	109.42	110.13
109.59	105.15	103.22	108.06	106.71	107.74	109.6	108.05	110.69	108.18	106.34	104.77	107.73	102.45	105.79	101.64	104.54	110.4	107.73	108.01	105.88	106.21	106.22	104.29	101.01	109.04	104.8	108.87	107.19	108.67	103.49	104.78	107.17	110.19	106.91	105.24	103.2	106.53	105.71	110.07	107.03	103.27	107.26	109.95	104.36	104.02	107.14	107.62	109.15	106.25
107.55	103.64	107.99	105.99	106.39	103.23	108.47	103.77	105.81	106.35	106.02	108.24	103.68	105.45	105.93	107	106.58	104.02	105.85	108.46	104.59	103.76	107.1	105.77	104.36	104.98	108.78	104.5	104.9	106.19	101.94	107.65	109.44	103.09	109.22	105.09	101.56	105.44	106.88	105.32	106.36	109.7	108.36	102.61	110.21	104.99	108.01	105.85	103.17	106.77
109.93	108.7	107.77	106.75	109.64	110.4	111.13	107.96	113.52	110.37	107.16	114.82	106.65	107.08	113.6	112.11	109.23	112.74	109.71	114.6	105.5	112.39	112.65	109.8	111.65	111.34	108.35	110.74	109.81	107.21	109.94	111.68	108.47	108.69	109.62	107.67	112.63	108.06	106.14	112.92	110.04	108.17	110.83	110.01	114.23	107.49	110.61	108.91	110.28	113.01
110.79	105.93	110.52	111.01	109.22	116.91	114	113.42	112.9	111.05	109.7	114.48	109.03	111.4	112.18	115.69	109.02	111	113.46	111.87	107.87	109.97	110.92	113.55	112.8	109.84	111.75	107.18	110.38	110.34	108.12	109.42	112.23	108.67	112.35	111.32	114.82	110.77	113.21	110.27	113.39	108.4	110.24	111.61	109.04	110.18	110.5	109.22	110.51	114.1
101.52	103.21	96.913	99.842	98.501	98.046	104.39	96.986	99.305	96.911	99.487	101.38	99.261	98.459	99.105	99.695	101.41	98.12	98.115	101.15	102.79	96.703	98.151	99.332	102.07	99.945	101.68	100.98	99.594	99.323	100.55	101.75	102.99	98.679	97.861	104.25	98.751	102.27	104.62	102.83	93.282	97.532	99.145	98.831	96.949	100.71	98.496	98.268	94.972	97.648
104.52	103.07	105.11	105.78	103.4	105.06	104.8	103.9	106.63	104.43	105.92	108.1	102.63	107.41	105.06	106.46	103.36	103.61	99.795	108.13	106.26	106.85	106.7	105.01	102.39	102.73	107.78	99.913	105.01	105.52	102.52	104.3	106.96	100.73	107.59	103.84	102	103.98	106	102.95	101.94	107.41	102.83	107.03	103.4	103.03	107.71	103.03	108.01	109.15
105.37	106.15	107.69	102.91	107.49	106.94	108.75	109.65	105.87	104.13	106.44	108.09	106.41	104.07	107.7	103.66	111.09	109.44	104.84	108.75	106.12	105.83	108.55	106.72	104.72	107.8	109.21	112.24	109.93	108.71	109.09	107.43	105.49	106.31	108.45	106.39	109.15	106.88	109.81	110.9	107.32	109.69	107.2	106.69	108.88	108.79	109.06	112.75	108.04	106.64
108.95	114.73	111.48	112.3	108.54	107.62	112.57	111.16	114.8	111.8	106.82	110.14	110.89	107.04	106.7	111.9	113.06	109.3	111.92	108.71	112.68	112.6	106.67	109.08	108.42	110.7	108.74	104.55	114.74	113.68	107.17	111.07	113.68	110.17	109.35	108.38	105.03	108.8	107.05	110.13	113.78	112.29	108.26	109.19	110.39	106.88	111.15	111.1	109.84	104.88
108.09	113.81	106.05	106.6	109.35	103.32	102.74	106.04	108.8	106.9	108.84	106.5	107.31	106.58	109.66	108.22	104.89	105.81	109.29	109.09	109.34	103.98	105.73	107.51	107.67	101.04	104.72	113.23	105.79	106.5	104.98	106.2	105.01	107.52	108.53	105.83	105.16	106.66	106.02	108.28	109.45	107.27	111.37	104.82	103.37	107.83	105.33	107.77	104.27	105.65
102.21	105.07	105.13	104.7	103.82	103.65	107.28	106.04	103.32	103.17	103.6	107.47	103.35	105.12	103.6	106.04	105.06	107.08	106.37	109.95	107.06	105.51	105.63	105	109.47	108.45	108.93	110.79	106.36	104.77	110.84	108.16	102.63	107.55	106.95	104.35	102.89	112.82	107.07	106.64	104.81	107.23	102.66	108.01	102.13	105.89	106.16	105.62	105.86	109.65
109.78	106.61	107.26	111.42	111.01	115.23	112.46	106.55	106.58	112.2	109.9	111.02	111.02	115.3	106.37	112.56	107.52	113.41	107.99	116.81	110.61	115.55	108.52	109.57	113.52	115.06	111.45	111	108.58	113.05	113.79	112.83	109.57	109.76	113.18	112.44	114.67	112.22	110.18	106.71	118.57	110.71	112.19	109.64	108.57	114.31	108.5	112.59	116.51	106.5
108.15	108.34	107.88	107.79	111.99	111.92	113.18	111.63	112.47	108.71	110.77	113.87	110.47	109.35	116.44	109.49	110.42	111.86	116.19	110.05	108.21	113.45	110.56	115.26	110.85	114.35	110.02	115.07	112.22	108.77	113.33	112.72	120.01	108.49	112.09	115.82	113.67	111.8	113.35	114.61	110.53	108.71	109.43	113.14	113.01	108.37	110.26	109.96	116.59	109.97
106.27	106.87	107.76	107.63	109.49	104.13	107.73	111.61	109.45	105.49	98.179	103.18	103.97	108.53	103.43	103.68	103.77	108.65	103.9	107.09	107.61	106.22	104.81	111.62	103.44	105.16	103.98	109.31	111.95	107.37	106.89	106.29	102.23	106.97	111.71	106.22	107.68	108.11	105.37	105.32	108.76	106.44	107.92	103.42	104.21	105.52	108.03	107.41	107.97	108.6
118.51	119.44	121.03	121.24	115.32	117.97	117.63	118.49	117.69	116.51	119.52	117.34	117.91	120.43	117.84	119.2	114.62	117.5	116.11	118.82	123.23	111.18	118.31	117.68	111.6	116.01	117.74	119.14	115.3	117.65	118.3	118.66	114.17	123.91	117.32	122.18	119.62	121.19	117.19	116.49	122.99	116.9	119.23	122.23	116.35	116	117.46	119.94	121.49	116.88
103.73	104.61	95.359	101.88	98.012	104.05	100.94	99.55	98.719	98.093	101.46	100.49	95.48	101.69	98.175	102.83	100.24	101.03	97.645	99.576	98.161	99.332	102.16	97.567	103.99	99.247	98.74	96.391	104.2	104.67	100.44	99.56	101.34	100.08	99.644	103.55	100.11	101.2	100.43	103.7	98.602	99.682	103.11	103.14	101.65	95.322	98.901	99.719	101.06	99.388
101.94	107.13	108.14	104.59	104.63	104.42	104.82	105.55	112.22	103.31	106.49	100.38	111.3	108.72	103.49	105.52	103.42	106.94	107	106.86	106.09	102.84	104.64	104.84	102.54	106.54	104.09	106.72	106.27	104.41	104.56	102.49	103.64	105.53	106.27	106.19	108.97	106.7	106.53	102.82	105.77	106.5	107.58	105.1	107.56	108.59	105.2	106.82	107.94	103.39
105.45	98.929	106.19	105.06	108.11	107.96	105.54	105.6	108.27	105.95	107	106.65	107.57	100.67	106.17	107.93	107.68	105.29	103.94	108.27	102.87	104.64	108.97	104.03	104.47	106.66	109.36	98.181	105.05	106.38	105.3	107.16	107.56	104.62	109.32	106.49	106.12	106.41	105.87	108.82	103.5	108.33	108.27	105.59	109.8	105.26	102.78	108.62	108.59	107.12
101.98	97.86	98.52	103.61	103.63	99.739	99.385	101.21	103.45	100.17	98.112	100.7	100.22	100.82	98.678	96.666	103.69	101.75	100.04	100.83	96.288	104.21	95.374	104.71	104.71	102.05	98.835	100.17	99.577	100.1	101.49	101.68	96.02	98.168	101.42	100.96	99.647	102.42	102.07	100.43	104.44	97.819	101.35	101.12	103.37	97.001	98.744	99.875	99.716	98.876
107.03	106.67	106.93	103.02	101.16	105.56	104.69	103.91	102.83	105.05	106.72	106.53	103.37	105.64	107.32	101.94	108.18	104.29	105.68	104.34	105.77	105.22	104.25	102.51	103.44	105.86	106.58	102.6	102.33	100	102.74	107.03	107.06	103.82	108.12	108.4	103.02	101.23	103.79	100.87	105.54	106.95	104.26	102.97	107.57	104.1	104.29	105.8	106.51	101.11
108.82	108.19	112.68	111.62	112.09	112.51	111.63	109.91	108.98	115.36	109.19	113.41	108.46	112.44	109.21	112.22	105.74	107.63	113.53	107.66	109.26	113.82	115.36	113.19	113.5	109.52	113.89	107.88	110.68	113.06	113.21	114.75	115.22	111.65	114.36	110.37	108.33	109.62	115.39	113.51	108.72	108.47	112.71	110.52	111.74	116.41	111.16	108.95	110.4	112.39
108.2	104.96	105.68	103.83	96.995	100.68	105.04	107.9	104.18	101.57	103.66	105.82	102.17	113.05	108.48	107.59	104.86	103.36	107.36	106.21	102.66	105.99	103.32	104.33	109.61	97.118	110.03	103.25	100.94	104.37	106.51	104.14	109.55	103.89	103.28	108.04	105.77	103.42	109.35	107.6	108.83	103.37	105.73	101.33	104.22	104.03	106.42	102.75	105.12	100.3
119.36	119.51	120.06	117.82	112.62	119.03	120.89	118.37	114.97	118.45	116.74	118.96	116.6	116.14	114.57	115.43	119.68	118.14	119.39	121.4	115.43	118.14	114.25	116.02	116.8	120.63	118.12	120.43	113.19	120.13	118.68	114.84	114.83	118.31	118.01	119.93	118.73	116.57	114.43	119.6	120.55	119.58	111.2	117.19	117.12	122.99	118.46	115.14	117.61	118.51
99.898	99.904	99.954	101.89	103.74	100.08	101.88	96.949	98.025	97.2	102.83	99.168	103.41	103.12	99.217	102.92	100.56	103.82	102.26	99.212	95.586	102.04	98.6	102.68	97.963	105.72	99.024	102.1	105.87	96.827	96.092	99.96	104.81	102.34	104.98	94.341	102.2	100.1	96.657	97.715	99.891	103.25	103.15	98.737	101.76	100.05	99.496	102.97	101.01	102.38
96.7	101.72	101.35	98.915	97.267	98.327	99.879	97.588	97.425	100.31	102.97	98.474	102.4	103.22	97.382	104.99	99.576	98.758	95.511	99.494	101.75	99.905	101.1	96.668	99.154	104.57	100.42	99.768	99.347	99.398	100.43	96.135	95.71	99.768	99.809	103.02	104.29	101.21	96.468	95.501	99.104	99.929	100.32	96.599	99.402	98.989	100.1	98.389	100.72	104.24
97.781	97.951	98.77	102.98	102.39	97.454	97.135	104.24	103.46	101.12	103.35	99.281	98.029	103.69	101.84	99.099	100.02	100.78	100.72	96.523	104.92	98.006	101.94	98.042	103.44	98.894	101.9	98.609	102.65	101.15	99.375	101.54	98.961	97.946	101.99	99.806	103.67	94.363	98.457	101.51	98.954	96.107	100.57	99.249	99.248	100.45	101.2	99.042	99.529	102.83
104.47	104.7	103.15	108.77	103.25	103.86	103.17	104.1	101.91	101.04	104.74	101.69	104.81	103.03	108.38	104.68	102.82	104.21	103.1	102.09	106.23	108.39	101.12	105.47	100.76	102.87	105.72	103.82	105.83	99.602	100.11	107.19	106.3	101.93	101.11	104.5	98.047	104.31	105.69	108.41	101.26	103.76	107.77	106.27	105.68	104.01	105.31	110.03	109.19	104.6
104.75	108.06	105.55	104	103.39	108.75	107.91	104.44	105.33	108.49	105.94	108.67	102.65	105.7	110.77	106.09	104.44	110.67	106.24	102.37	101.08	104.05	108.57	105.98	108.88	108.33	103.2	105.69	104.42	108.59	107.78	106.11	106.64	108.49	103.39	105.69	105.29	104.1	107	108.21	106.55	109.28	104.71	103.82	108.46	111.08	107.92	104.95	106.74	104.98
108.76	112.08	105.43	101.02	104.4	106.29	105.07	105.03	106.79	101.65	106.87	105.14	104.49	109.46	105.05	104.44	103.87	104.11	105.65	107.09	106.37	108.98	104.74	106.79	104.57	106.98	103.76	105.92	104.1	105.15	106.68	106.41	106.14	105.62	105.1	108.19	108.5	103.36	107.83	112.8	102.12	111.43	103.32	105.71	105.43	107.85	107.05	103.91	107.33	106
102.27	105.1	101.34	102.18	105.4	107.61	101.27	99.142	97.106	98.597	100.58	102.84	100.15	103.99	97.246	100.96	97.571	101.03	97.887	102.55	99.016	98.216	102.19	101.08	100.93	97.107	104.38	100.73	100.62	95.643	100.53	99.788	101.09	102.09	98.308	97.516	96.829	101.38	102.05	103.46	100.34	102.34	96.506	105.29	99.208	101.07	101.19	100.94	100.39	101.71
100.2	103.56	99.224	108.28	98.856	97.329	102.22	100.21	103.69	104.14	101.9	99.529	99.628	107.62	102.89	105.46	96.939	100.04	102.58	104.11	103.16	99.154	98.809	100.45	105.54	100.5	97.693	106.82	101.46	99.977	103.84	98.542	102.3	102.05	104.95	104.76	102.1	97.393	98.185	103.73	94.741	102.22	100.53	99.636	100.78	97.743	99.577	95.01	99.717	100.21
110.52	108.65	102.89	103.92	108.02	109.08	109.39	106.26	104.83	107.85	106.85	111.1	103.56	104.79	108.55	106.72	108.12	105.98	104.86	104.76	99.828	104.56	102.9	106.05	106.53	107.51	106.44	104.99	107.29	107.87	104.08	104.61	109.87	102.8	102.24	106.14	102.66	101.75	102.75	105.92	107.74	107.73	101.77	104.22	104.74	106.33	106.84	104.52	106.51	108.5
111.28	111.98	110.31	109.01	108.26	106.06	113.58	109.78	113.8	111.37	110.73	109.88	110.77	108.56	110.25	110.26	109.35	109.99	113.47	110.04	109.46	113.82	112.2	117.44	107.86	113.23	108.29	110.9	111.6	116.51	112.95	111.52	109.99	116.58	111.15	110.6	109.39	110.2	108.14	114.51	112.88	114.7	103.97	112.52	110.22	107.71	110.33	112.37	110.03	110.77
112.88	112.12	117.38	111.58	114.34	112.35	108.25	107.29	111.25	111.23	112.5	111.3	112.78	108.18	110.36	111.21	111.35	109.33	109.58	115.34	111.45	112.38	108.44	108.64	111.49	112.73	115.2	110.4	114.76	111.42	114.51	113.37	116.12	112.24	110.33	112.28	110.76	113.87	108.32	108.88	111.3	108.42	113.49	115.86	105.69	111.56	113.37	109.45	113.55	110.6
100.31	102.11	105.45	108.85	110.72	109.1	106.47	107.2	104.44	107.5	109.49	109.42	109.49	109.11	100.91	104.4	106.22	103.77	107.78	105.92	102.15	110.83	114.11	105.01	111.28	107.19	103.56	104.36	109.29	106.88	105.44	105.41	111.09	103.89	102.8	100.4	106.85	103.89	106.05	103.35	108.87	105.03	105.09	107.4	108.57	105.28	108.25	107.8	110.05	108.13
118.14	119.85	119.11	114.06	120.81	117.45	121.46	119.36	115.74	118.84	115.57	116.42	118.78	119.5	117.48	118.65	114.65	116.84	114.65	115.31	117.8	112.71	119.83	117	117.71	118.06	115.12	115.37	120.7	116.14	118.65	116.8	119.98	114.31	120.99	116.93	114.84	117.46	113.36	118.14	117.79	118.44	115.32	120.45	118.08	121.43	116.54	116.64	117.17	112.45
102.89	103.81	106.35	103.41	103.62	108.45	104.15	104.69	101.7	104.49	106.68	106.47	103.93	102.18	105.5	102.49	104.7	105.03	102.74	108.95	102.5	105.16	106.27	103.8	104.21	106.63	102.25	106.59	104.38	101.92	101.99	103.52	97.911	103.16	102.82	104.34	104.8	106.04	106.25	100.62	107.3	103.66	104.79	103.69	102.15	109.92	106.14	102.33	106.65	105.79
107.08	105.66	107.85	108.59	105.77	109.74	105.35	108.72	109.16	107.04	108.29	104.41	105.1	109.45	110.71	107.23	106.76	102.31	101.48	109.01	108.34	104.93	110.88	105.8	107.8	106.03	104.97	107.36	108.38	108.83	104.52	103.58	106.32	103.27	105.89	107.66	106.36	106.44	105.08	104.94	106.6	102.49	107.45	108.42	107.83	102.85	104.42	107.96	106.4	106.98
112.22	114.54	108.71	110.46	113.84	110.68	109.63	105.5	113.68	112.4	112.59	115.16	111.6	114.37	109.13	111.42	110.85	117.72	110.72	111.92	112.09	112.79	112.72	108.95	113.1	109.3	113.62	111.06	109.16	113.58	110.24	111.96	110.44	107.46	111.62	114.83	107.46	111.21	110.19	107.16	113.18	110.02	112.69	112.69	109.89	114.53	111.61	108.85	109.79	111.32
103.65	107.95	104.15	106.11	103.6	104.3	109.03	103.84	104.15	103.21	106	102.26	102.26	103.02	103.7	103.55	105.3	99.338	104.83	104.08	103.91	103.12	102.97	103.21	102.99	102.51	102.09	101.38	109.34	106.63	103.36	106.84	105.25	106.79	107.27	103.42	103.17	102.73	103.25	105.75	103.64	103.36	98.245	105.35	104.06	102.91	102.96	102.14	99.944	104.12
106.02	108.12	103.67	107.65	108.6	105.19	107.9	104.36	99.993	105.4	102.48	103.13	108.7	104.02	103.31	108.32	103.1	107.64	102.67	110.71	104.73	107.87	105.86	104.04	109.91	108.76	107.89	104.98	104.03	105.26	98.697	107.47	109.91	105.61	108.76	98.445	108.04	105.89	105.77	102.02	106.32	101.87	107.2	108.74	104.92	104.94	107.71	104.72	110.34	105.2
107.95	106.38	105.68	105.07	102.84	101.45	104.91	105.38	103.9	106.09	113.26	105.21	104.15	102.07	105.88	105.31	107.92	101.88	107.08	105.97	108.15	106.71	105.67	105.82	99.283	101.67	111.39	105	107.42	105.87	110.21	108.81	101.65	104.43	106.27	106.13	107.55	103.64	108.55	107.01	105.54	105.59	109.15	111.12	107.86	106.09	109.4	105.71	104.23	103.48
106.43	108.74	108.89	108.42	106.38	105.26	109.8	106.07	105.63	105.17	108.46	109.59	105.7	105.97	104.88	103.51	105.65	105.37	104.95	109.3	107.7	103.15	108.48	107.21	103.23	110.02	105.62	108.16	102.2	106.54	106.98	108.94	106.4	107.3	106.25	108.02	110.66	110.81	106.46	106.52	106.77	107.2	106.86	105.66	109.49	104.88	104.75	104.77	111	110.17
111.1	112.27	111.75	114.31	107.26	110.72	112.49	114.22	107.73	113.31	113	112.13	112.24	111.5	110.81	110.42	110.45	109.24	109.93	110.94	106.4	111.74	115.26	115.72	113.6	110.44	113.14	108.7	115.27	113.1	112.88	111.7	112.55	111.57	113.3	109.86	112.22	114.24	107.48	108.03	111.36	115.37	110.67	109.07	109.01	110.41	109.16	111.94	110.3	110.22
107.2	104.01	111.78	100.93	105.95	104.53	108.8	105.31	106.89	103.1	107.97	104.58	104.27	111.71	106.9	106.31	104.06	104.79	98.635	105.36	107.92	103.79	108.29	109.21	103.3	105.47	100.97	106.21	106.64	105.73	105.89	108.13	108.2	102.75	107.34	105.52	104.18	104.63	104.92	108.16	110.12	106.09	102.18	111.54	105.87	107.44	104.82	102.47	106.54	110.29
109.89	113.92	110.49	111.46	116.38	108.34	112.5	116.21	112.7	110.11	108.76	109.93	113.13	111.62	110.87	108.19	110.1	106.48	108.21	109.48	111.11	109.47	112.35	114.54	108.58	114.49	112.12	110.73	113.37	106.66	106.84	113.34	112.5	114.69	116.08	108.16	109	109.32	110.24	110.51	113.76	108.71	114.63	111.71	114.17	115.65	112.84	105.31	114.46	113.86
99.444	98.963	99.977	99.928	96.595	99.287	100.31	99.547	99.359	99.692	97.996	100.44	99.591	101.46	103.63	101.75	103.17	98.402	100.12	106.08	96.517	97.714	97.703	99.293	99.535	97.312	101.14	95.445	101.15	99.215	102.43	98.942	101.09	98.227	105.15	98.054	101.12	99.408	97.066	98.525	100.05	98.894	100.53	103.43	100.47	104.11	99.137	98.567	97.949	103.65
108.8	107.37	115.46	111.38	109.94	114.31	107.3	113.21	113.06	113.17	109.02	108.97	109.34	107.49	110.62	112.38	108.87	110.85	104.38	113.03	111.02	112.08	111.27	111.4	111.79	110.08	110.86	110.79	109.49	108.41	108.41	116.99	108.04	112.12	112.48	113.43	111	110.3	117	110.79	110.83	116.9	107.04	114.22	109.8	108.16	108.26	111.93	112.74	110.97
112.65	106.92	107.08	109.41	113.63	105.08	107.69	111.4	108.57	109.35	109.96	110.25	110.94	109.63	108.07	112.76	109.37	109.59	111.32	108.06	111.4	107.54	104.06	112.89	112.16	110.46	109.98	110.79	110.25	113.77	107.44	110.98	107.7	109.95	106.5	108.44	110.67	112.57	110.73	107.05	109.91	106.21	117.05	107.58	107.15	106.39	110.88	108.84	108.79	111.06
114.63	108.16	111.3	109.44	108.77	108.41	114.58	107.92	112.66	112.24	112.6	112.87	108.77	108.32	110.77	115.73	112.23	111.74	117.78	105.71	111.53	108.95	109.04	114.09	113.65	111.44	113.2	113.77	113.49	108.64	115.53	111.53	111.94	110.29	118.54	112.08	112.88	110.42	113.72	110.3	110.18	110.53	111.41	113.1	112.9	107.79	113.44	113.59	111.61	111.67
122.22	114.23	114.44	120.54	112.9	116.44	113.05	113.16	117.87	118.36	115.46	117.12	121.05	120.88	120.9	116.87	118.38	118.32	115.76	118.13	112.67	117.55	116.04	117.61	119.64	117.27	118.88	119.33	119.38	119.65	123.35	117.52	117.51	114.51	116.56	121.23	117.54	119.5	117.01	115.66	119.09	119.2	121.54	114.43	117.15	118.92	115.21	117.23	117.2	118.19
108.69	101.63	105.23	102.85	104.63	106.37	106.49	103.97	101.25	105.98	99.23	112.14	106.06	104.69	103.95	106.54	105.46	102.56	107.55	101.71	105.07	104.73	105.34	106.3	107.96	106.28	105.09	104.04	101.74	102.65	107.45	101.02	101.04	107.36	108.14	101.19	106.81	104.16	104.3	102.15	107.37	103.89	106.22	105.36	106.59	99.296	108.11	107.53	102.12	107.17
108.97	106.96	102.86	104.6	102.91	108.11	108.55	103.86	105.57	100.81	106.7	105.29	105.85	104.53	105.21	101.58	107.15	104.24	104.4	105.91	104.96	110.39	107.82	110.26	105.49	101.76	108.26	102.24	102.64	108.09	105.13	106.26	106.19	104.16	104.87	107.15	106.54	101.24	106.47	104.51	104.49	109.18	103.97	102.53	105.38	101.83	109.54	105.91	103.27	104.85
110.46	113.25	112.42	112.43	113.49	113.43	108.62	111.67	111.74	110.09	112.64	109.27	106.23	109.08	112.19	112.23	111.1	112.17	113.93	110.08	113.38	114.18	112.49	110.08	109.03	109.53	113.66	115.49	108.22	114.44	113.01	111.99	110.26	114.3	111.6	114.37	115.47	111.46	116.08	114.53	111.56	109.03	111.39	113.68	108.23	112.62	112.69	107.51	107.58	108.42
98.82	99.692	98.376	101.25	103.74	99.131	96.588	102.53	101.35	99.88	104.23	97.905	98.217	101.29	97.931	103.4	101.23	99.54	100.19	95.522	95.198	102.31	98.965	98.721	94.918	101.54	98.611	96.309	97.369	96.924	96.665	101.54	100.73	103.8	98.583	103.08	97.6	102.59	99.123	100.58	100.1	102.15	101.75	96.795	99.873	98.979	101.67	99.667	95.498	102.92
115.29	118.87	114.35	113.9	113.86	114.09	115.12	116.41	114.94	118.44	116.07	115.96	117.02	117.04	113.53	113.22	118.34	117.44	116.68	116.66	114.04	119.2	113.32	118.95	116.08	117.92	118.29	113.14	117.28	117.11	116.9	113.42	113.45	113.61	114.26	112.51	114.62	119.65	115.17	111.48	114.77	116.72	118.05	116.13	111.99	116.54	114.22	117.07	117.55	114.66
115.69	114.32	111.32	113.72	114.44	113.73	116.18	109.6	110.45	110.24	114.52	112.71	108.25	110.24	115.2	117.25	114.6	116.48	114	115.76	109.59	114.94	112.53	116.43	111.84	118.14	113.25	118.14	110.29	111.86	112.62	112.85	113.86	114.32	116.34	114.47	115.11	115.24	114.92	111.6	115.96	113.21	116.58	113.39	113.36	111.74	112.69	112.55	111.23	113.6
102.45	102	99.06	97.01	98.471	98.987	99.864	98.978	96.421	100.48	101.31	100.97	97.906	94.591	100.79	103.64	98.392	99.719	100.6	97.851	103.19	105.5	97.551	104.26	98.21	99.102	101.1	97.438	106.64	100.24	99.261	94.742	99.413	105.53	104.17	100.54	102.8	103.52	98.925	100.9	101.1	103.96	103.35	99.59	98.149	103.22	104.08	101.8	106.46	97.399
113.27	112.01	111.51	111.11	114.53	110.21	113.89	113.28	110.95	111.1	109.74	104.5	107.72	110.94	115.51	113.54	115.71	108.45	113.02	113.06	105.78	116.44	111.59	111.96	109.14	108.76	109.92	110.93	112.03	110.32	109.68	107.51	109.22	112.27	114.46	110.22	107.85	113.27	113.47	114.24	111.83	113.6	110.61	110.25	109.64	109.96	110.02	113.9	105.41	106.26
114.89	112.06	114.17	110.66	113	114.67	112.79	107.99	109.48	112.41	113.95	113.18	111.81	104.55	113.33	113.16	113.7	119.34	111.01	111.81	117.44	114.02	112.68	111.97	108.14	107	114.7	117.3	110.25	116.91	108.24	111.89	116.1	109.92	112.41	110.15	112.47	112.55	111.03	113.7	112.82	111.03	113.66	112.92	114.96	112.52	109.92	108.76	117.03	108.53
104.79	102.97	107.43	105.99	106.38	102.79	107.07	109.15	104.95	103.16	103.15	104.67	109.1	105.58	105.33	110.6	101.71	102.51	107.7	109.26	109.78	111.67	106.81	104.31	105.5	103.96	111.11	108.78	112.75	110.58	104.52	108.53	110.16	105.73	107.09	104.91	107.49	102.17	105.4	103.53	102.62	106.28	107.4	109.5	107.29	107.74	102.92	102.51	106.67	103.91
115.48	111.91	114.74	118.66	110.51	115.82	112.69	114.69	113.29	115.83	116.61	109.39	109.01	113.1	110.67	113.67	111.74	108.76	111.22	113.06	116.34	112.59	113.21	113.47	110.34	110.45	111.52	116.86	112.09	113.61	113.44	111.19	112.64	118.92	117.44	110.31	113.85	112.24	116.2	115.14	113.15	118.35	115.02	111.69	110.81	110.14	112.03	112.69	113.07	112.67
107.53	105.9	104.02	105.84	105.67	103.78	103.12	100.58	105.01	107.29	105.74	104.37	106.18	104.53	104.99	104.53	103.91	105.24	103.55	106.21	105.31	108.21	107.52	106.2	105.25	106.1	107.34	101.56	105.63	104.96	101.94	104.12	107.5	106.62	108.1	105.75	103.88	102.47	107.87	104.53	111.04	106.82	105.14	106.25	108.58	106.17	102.9	107.39	102.14	103.02
108.76	111.57	109.89	114.71	117.34	107.36	108.15	108.06	114.87	106.57	114.21	107.67	110.62	115.44	114.43	110.76	111.51	112.26	109.93	111.1	110.4	107.64	107.38	112.03	116.23	115	109.09	113.21	113.67	113.08	109	111.78	110.58	109.01	111.6	110.7	114.15	113.41	107.48	110.38	112.64	112.79	108.87	113.16	106.55	109.23	114.4	109.27	112.11	115.13
105.75	107.35	106.16	104.84	105.95	108.29	103.53	101.92	100.51	106.49	110.45	104.68	100.94	104.03	107.3	108.21	108.13	104.8	105.51	105.76	105.96	105.02	105.88	107.17	111.46	107.06	105.63	108.74	103.88	102.13	103.37	102.83	102.74	104.65	102.54	110.34	98.6	104.16	107.41	108.77	107.14	107.92	108.4	108.35	106.07	106.05	105.23	107.07	105.26	106.17
108.77	110.1	112.81	110.53	109.35	106.2	108.76	111.98	108.09	111.8	108.86	113.47	106.67	112.93	110.19	109.61	108.51	112.34	110.22	112.91	111.5	112.2	106.69	110.01	114.41	108.59	107.17	109.9	111.69	111.52	112.26	107.95	110.75	115	107.38	110.88	107.2	107.31	111.97	108.26	110.76	114.66	111.59	112.27	107.77	111.07	106.77	112.63	110.63	112.27
105.74	106.73	110.58	106.84	104.46	101.87	106.4	112.02	103.67	105.48	104.21	108.73	101.55	105.58	107.47	103.81	103.88	107.86	106.44	100.6	107.95	109.48	103.28	107.74	107.2	104.39	106.67	106.83	100.5	106.75	103.66	106.82	99.427	100.23	107.16	108.38	105.81	106.16	98.447	109.93	110.16	105.27	107.57	102.65	107.42	109.2	106.68	108.52	109.46	107.94
107.74	102.21	106.76	104.88	104.15	105.44	108.35	108.88	107.3	104.41	105.76	109.52	106.69	104.81	104.84	107.08	108.61	104.96	106.67	109.18	103.87	102	103.99	108.78	108.47	105.58	109.12	101.9	98.943	102.28	107.77	107.1	102.37	107.82	104	103.54	102.77	110.47	109.91	107.67	105.01	106.63	103.26	102.86	109.59	105.69	105.37	105.4	102.82	104.25
105.47	102.63	103.68	110.32	103.79	109.78	100.6	108.99	107.56	110.04	109.3	108.34	111.15	109.2	107.58	110.47	109.78	107.35	106.98	103.04	104.15	101.39	108.2	106.29	108.95	104.52	108.15	107.38	107.02	106.69	104.9	107.3	103.12	108.5	108.18	104.72	107.22	106.81	108.97	105.04	98.99	103.36	108.9	103.15	105.23	101.97	108.06	106.57	103.58	111.01
101.53	100.63	103.41	107.03	105.55	106.88	106.55	105.12	102.94	102.45	102.47	107.05	101.8	100.42	103.7	105.68	105.81	101.48	105.7	103.35	106.61	107.82	101.96	107.14	103.16	101.76	104.72	105.64	104.14	105.21	106.97	107.57	102.54	107.82	103.16	105.74	107.89	106.35	101.17	107.57	105.56	101.46	105.11	105.52	102.8	105.69	99.238	103.62	104	105.85
105.28	108.74	102.91	104.48	104.97	101.82	99.154	103.46	108.94	107.73	105.69	107.48	110.3	102.87	100.18	106.99	105.51	107.54	105.79	107.4	104.37	108.31	109.6	106.6	105.69	103.9	109.66	109.42	100.83	103.08	105.95	106.44	105.93	101.84	103.96	105.21	106.66	109.23	107.7	105.36	104.77	108.03	108.37	102.31	105.56	107.88	107.55	103.15	108.98	108.22
105.45	104.54	105.5	104.23	100.8	103.34	108.38	104.94	107.01	105.71	104.76	100.02	102.35	99.068	103.08	102.65	105.49	106.53	109.17	108.03	103.57	109.28	102.26	105.7	105.38	102.07	101.76	103.36	104.32	102.14	101.88	102.51	105.92	101.02	104.22	106.7	106.35	100.29	108.32	104.31	103.53	102.87	104.14	102.51	104.39	101.95	105.42	100.75	101.15	106.02
102.44	100.27	98.316	98.611	96.554	99.878	102.53	99.172	99.999	100.74	100.44	103.85	99.768	102.71	101.98	99.076	100.64	102.13	103.22	98.511	102.45	99.344	101.32	100.03	99.294	102.3	98.485	101.82	96.312	92.452	103.73	101.84	101.76	105.43	95.173	100.02	102.43	104.51	97.002	102.85	101.37	98.885	103.68	102.07	97.036	99.708	97.696	102.11	101.78	101.27
103.92	106.31	104.88	108.53	106.76	103.4	109.96	107.76	104.49	108.94	103.16	105.54	106.77	106.27	106.96	105.84	106.41	106.54	105.45	105.54	101.23	105.62	106.24	104.35	104.32	108.36	103.41	106.6	108.17	110.19	105.94	103.96	102.4	107.04	102.25	106.27	103.3	104.15	104.68	103.68	108.02	103.65	105.5	105.45	104.84	106.14	105.33	103.45	101.81	109.09
105.16	110.15	104.77	104.1	104.6	103.6	102.48	103.1	105.8	107.98	107.02	108.03	104.15	104.78	106.3	101.95	106.03	106.33	102.01	108.38	103.52	106.55	104.9	106.29	103.05	109.15	108.17	107.64	107.8	106.8	105.59	108	105.4	111.3	105.63	105.93	103.2	103.75	104.74	102.55	107.31	104.73	104.1	105.55	103.57	105.65	107.35	106.48	109.25	108.27
106	107.56	108.58	102.77	102.97	108.91	106.36	109.56	107.03	105.39	107.49	103.81	102.25	102.4	107.6	100.99	105.12	105.15	108.53	104.94	104.24	110.5	104.08	103.84	108.45	101.01	109.13	110.5	109.21	108.82	107.12	103.86	102.84	111.23	99.035	103.41	105.38	106.94	106.56	107.68	103.27	103.96	101.29	106.17	102.71	105.27	107.7	114.97	104.06	101.7
110.79	107.64	111.64	109.5	115	112.12	112.54	110.56	113.42	114.24	111.82	111.15	108.85	112.79	113.34	114.38	114.32	113.17	115.15	115.38	111.72	111.45	110.01	111.48	116.06	113.73	113.2	116.34	109.23	113.54	113.69	111.6	113.98	110.84	111.2	110.7	115.36	114	108.1	112.36	111.56	112.71	110.57	115.15	111.81	114.9	113.82	108.63	112.68	115.72
111.29	115.3	109.23	115	109.19	109.96	109.25	107.49	113.09	109.79	108.87	107.85	110.72	109.74	109.69	108.69	109.26	111.48	110.18	111.59	109.24	107.43	114.27	112.61	108.77	111.03	108.13	109.75	105.62	111.58	108.5	106.69	114.91	109.52	112.22	106.55	111.3	111.24	106.78	105.18	108.65	108.8	107.86	112.05	108.75	109.21	109.91	111.73	111.93	113.24
104.24	107.72	101.79	98.595	108.46	106.4	104.09	107.19	106.82	105.24	105.31	102.42	101.39	108.66	108.95	108.3	101.99	107.61	105.01	103.07	105.85	106.29	106.74	100.1	104.17	109.96	106.87	109.39	105.23	106.91	103.69	107.57	106.74	101.63	104.14	103.84	105	101.35	107.71	107.37	100.65	104.99	103.26	102.85	108.64	110.75	108.35	103.91	103.55	103.88
108.39	107.02	104.14	105.82	104.67	107.7	107.58	103.84	104.95	106.67	108.55	102.81	108.5	109.38	105.03	105.76	105.83	106.88	106.09	105.68	104.17	104.72	104.29	108.97	109.68	107.02	107.37	105.7	102.57	108.13	108.55	106.2	107.88	105.65	101.07	101.35	105.98	106.47	101.84	109.57	101.78	109.14	103.89	110.71	98.81	106.7	107.04	102.89	106.04	108.97
105.45	107.16	103.67	106.63	105.75	103.4	108.69	109.49	104.65	106.04	102.39	105.08	108.25	102	107.4	105.22	105.32	99.115	106.8	104.82	105.11	103.47	106.4	102.9	103.34	108.15	106.56	101.78	107.44	104.55	103.76	103.61	107.14	103.37	102.57	102.97	105.47	109.21	101.99	107.68	106.7	106.62	105.11	106.06	108.52	102.29	98.962	108.78	104.49	98.228
107.18	111.59	106.28	103.84	109.86	110.09	108.13	113.28	109.37	112.3	113.3	111.6	114.37	112.48	107.02	108.3	106.86	108.01	102.89	109.65	112.92	108.3	111.96	105.44	108.62	110.24	106.51	108.86	103.02	112.93	113.66	111.4	110.61	107.7	109.46	110.24	108.11	108.96	110.82	112.04	111.32	107.6	111.42	112.03	114.7	111.26	110.64	104.9	109.82	107.09
112.52	115.61	112.32	113.36	115.11	109.32	113.85	113.25	114.93	118.02	117.21	113.54	117.21	113.14	110.36	114.46	112.49	109.05	111.57	109.69	117.55	112.69	111.15	113.89	112.24	114.53	119.57	109.12	114.5	116.09	112.97	111	111.71	111.9	114.19	112.56	109.77	110.2	111.68	109.07	113.9	115.03	109.08	108.92	112.03	114.36	113.3	113.47	110.56	114.77
103.62	107.38	104.53	106.15	107.6	105.67	107.05	102.96	108.56	105.13	105.62	105.64	103.96	106.18	102.43	109.74	101.26	102.94	104.98	107.1	100.82	103.34	107.16	107	104.98	104.47	108.96	103.66	104.44	108.19	108.84	103.49	107.39	100.73	105.9	102.69	106.13	107.33	108.49	103.07	105.91	103.92	101.37	102.85	106.83	108.35	101.19	107.68	106.57	106.83
114.83	108.5	106.85	109.85	111.16	112.16	109.83	108.41	109.28	110.9	109.52	101.94	109.34	106.4	111.65	116.24	108.01	109.41	106.35	110.1	108.12	110.63	109.15	111.37	110.08	108.34	111.47	111.09	112.24	115.05	111.43	113.78	104.02	111.31	110.62	108.05	109.33	108.66	113.08	107.18	112.27	109.91	108.43	116.54	110.25	114.18	107.56	106.69	107.89	110.8
106.72	106.72	108.1	108.22	108.49	109.18	107.2	106.67	101.68	112.75	108.53	105.66	101.47	101.39	104.49	100.27	110.08	103.43	109.33	106.99	107.1	109.38	111.14	109.4	105.74	105.41	106.79	106.93	105.42	108.8	104.24	109.04	104.32	109.02	105.71	108.18	105.97	104.24	108.32	111.37	104.57	109.01	112.01	109.72	105.32	112.89	109.04	101.18	108.21	109.21
115.44	113.91	110.24	109.48	111.71	110.54	107.8	109.79	111.74	113.23	110.55	114.27	113.74	108.45	116.3	112.86	111.89	113.02	112.32	112.75	115.44	112.4	114.49	108.53	112.05	113.37	108.88	112.89	111.81	109.33	111.41	110.52	109.12	109.49	112.9	111.21	112.34	110.37	113.52	108.77	111.29	116.31	117.25	112	111.32	108.18	112.31	110.97	116.13	111.86
111.99	112.4	112.72	112.46	108.14	112.68	110.35	114.4	105.79	111.85	111.19	111.35	113.81	117.27	111.04	108.32	111.74	109.37	115.35	109.63	111.81	115.42	109.79	113.61	113.99	108.21	110.96	114.13	112.14	111.92	108.12	109.23	110.74	108.28	113.51	113.81	111.13	109.89	114.14	111.1	114.9	111.39	113.51	112.49	113.11	112.71	109.48	113.61	110.87	109.4
106.76	105.52	104.69	109.21	101.32	101.93	108.54	107.57	105.68	109.53	104.65	107.44	102.23	110.78	105.8	108.33	104.57	104.92	105.72	114.98	102.9	105.9	97.327	109.02	106.71	105.86	106.59	102.4	104.19	102.64	104.94	105.62	105.85	101.19	103.86	105.41	102.22	102.35	102.65	103.47	104.64	102.24	103.27	102.31	105.94	106.85	105.39	105.51	108.16	104.66
103.31	105.76	103.07	107.63	101.43	101.03	102.53	103.32	110.02	107.13	104.05	107.56	106.15	106.36	101.72	104.62	103.47	108.28	106.12	104.35	106.03	102.97	102.49	104.12	107.02	105.3	102.86	110.74	109.4	106.56	103.47	104.14	105.27	103.02	100.87	104.3	103.89	104.52	103.26	106.79	104.97	106.48	105.94	106.39	107.06	107.17	107.19	102.14	104.91	102.34
110.1	111.16	112	110.02	112.5	112.28	114.8	108.46	116.07	113.49	114.58	112.63	110.48	112.23	110.16	113.57	110.61	110.09	117.28	111.22	109.93	110.52	112.95	106.52	116.61	108.81	110.29	109.28	116.78	110.67	115.79	110.48	112.16	113.51	113.47	117.05	108.75	114.5	114.17	110.92	114.13	109.11	110.29	115.5	116.57	109.85	115.71	109.82	110.62	110.54
108.92	116.32	114.14	111.08	111.05	114	108.12	115.96	107.58	112.49	114.72	106.78	106.82	116.13	112.96	106.79	111.94	112.55	107.54	110.21	107.42	107.86	112.04	110.71	110.7	111.66	113.74	107.24	112.14	115.74	111.63	110.74	113.1	109.72	103.02	109.79	106.93	109.37	110.41	113.45	107.41	112.11	110.51	111.85	110.51	112.52	112.33	111.31	110.37	111.13
98.986	105.02	101.81	103.34	103.41	104.06	99.14	97.313	97.899	103.67	99.951	98.086	96.701	99.222	99.614	101.14	100.26	103.63	95.46	106.18	95.705	101.14	99.399	100.01	100.03	98.229	101	100.67	101.41	95.298	105.35	99.523	98.727	102.48	103.44	102.04	103.06	101.1	105.74	101.01	101.36	100.71	103.73	102.22	103.16	104.39	100.17	97.01	98.144	97.955
104.68	108.32	109.12	104.18	102.44	112.24	107.56	110.47	100.27	103.2	105.04	108.84	108.32	106.87	104.64	105.78	106.54	108.46	108.1	107.6	104.29	100.27	103.82	105.08	106.74	108.93	105.65	106.4	107.88	104.98	112.91	109.6	107.92	106.19	108.05	108.61	107.9	108.53	106.58	105.52	108.21	107.03	107.44	110.37	107.16	100.93	103.19	107	106.55	107.03
99.612	101.11	100.91	107.96	106.69	105.21	103.52	103.16	103.61	106.45	104.06	102.3	109.67	104.33	102.47	103.18	106.59	108.19	105.77	100.22	105.51	105.4	102.98	104.27	99.98	102.78	102.91	103.82	103.58	105.11	106.2	103.25	106.21	102.29	102.45	103.06	104.43	107.57	106.46	104.91	103.86	101.88	100.78	104.5	105.76	101.98	107.76	112.51	103.42	103.1
99.49	98.958	99.842	98.101	99.842	99.645	100.59	102.17	99.769	99.795	99.056	102.2	102.38	102.57	103.31	95.475	101.86	98.218	101.29	98.659	100.09	101.9	101.62	96.063	99.122	99.121	100.02	101.13	101.9	101.1	101.53	104.55	101.22	100.67	102.88	92.723	95.444	100.56	97.348	99.001	97.57	101.99	104.9	103.15	99.819	100.67	99.798	104.63	98.277	98.579
109.63	112.75	113.36	112.36	109.5	107.11	109.8	109.07	111.01	106.75	106.82	112.47	111.82	109.4	112.58	111.15	110.1	111.27	108.75	114.39	109.16	110.95	117.93	110.02	112.74	111.6	111.44	113.39	111.76	109.57	117.33	112.06	115.69	106.4	109.33	108.66	105.47	112.92	114.5	111.96	111.91	113.28	113.05	110.32	114.53	112.82	107.31	112.68	111.27	107.08
112.44	109.76	111.69	110.93	115.52	107.77	111.15	116.32	114.32	107.93	109.48	110.38	112.12	110.83	109.03	109.64	113.13	114.66	107.23	112.09	109.79	115.67	116.37	116.2	113.44	110.94	110.5	110.51	114.48	113.25	112.67	111.22	114.52	114.5	109.08	107.98	106.51	109.87	112.09	115.5	113.17	110.18	111.64	115.11	112.11	107.78	112.65	110.49	109.91	116.75
104.5	103.21	104.02	103.17	101.82	100.86	105.7	101.44	103.47	104.4	102.77	103.27	101.53	103.47	107.98	100.19	107.44	107.67	102.99	105.8	105.55	103.28	103.25	102.11	103.14	99.491	105.7	105.55	105.06	102.69	104.81	99.386	104.04	105.97	105.31	102.41	103.27	105.52	104.23	99.747	106.59	106.86	101.31	102.26	104.45	107.17	103.38	103.86	104.68	103.84
107.55	104.69	104.3	104.84	107.12	104.22	107.58	104.56	105.49	108.99	108.79	107.8	105.24	107.82	105.33	106.63	105.81	108.5	106.52	105.62	104.16	103.65	106.52	109.45	107.63	105.29	107.08	104.31	109.74	106.89	107.48	108.09	102.95	106.92	104.57	103.85	107.63	110.89	104.85	108.78	109.4	103.39	102.84	104.18	105.56	106.14	105.95	108.12	103.94	107.32
104.23	104.45	106.17	106.49	108.2	104.51	105.03	104.63	105.73	101.14	107.55	110.33	105.35	107.04	106.64	103.3	106.2	104.61	101.91	107.87	102.26	103.15	107.64	106.42	103.4	107.2	107.55	103.52	103.12	101.04	106.59	107.56	105.84	107.34	104.65	106.61	108	107.51	102.35	109.66	106.48	110.53	110.07	110.66	108.51	102.51	105.45	103.15	103.87	104.25
104.48	111.68	104.38	108.92	106.26	106.74	106.43	103.68	102.65	106.9	102.38	106.65	108.48	101.74	104.1	106.48	108.59	107.87	102.13	102.5	100.75	104.19	106.23	100.71	104.09	105.16	104.78	109.63	106.65	107.95	104.64	104.23	104.69	106.25	107.43	108.1	106.36	106.33	107.11	104.32	107.22	107.48	105.73	105.61	104.94	105.72	107.31	106.2	108.44	106.73
101.78	107.75	102.33	101.28	105.61	102.45	107.18	106.43	104.34	103.2	107.59	104.46	99.054	105.95	103.93	103.28	106.88	108.22	104.88	104.62	101.9	106.83	106.83	107.02	108.23	104.47	104.2	103.44	102.77	109.73	106.73	102.83	110.71	106.17	110.28	102.81	106.67	104.87	105.48	95.594	100.12	106.48	106.89	101.78	106.07	106.25	105.33	105.79	106.03	99.637
109.43	107.47	101.03	101.1	103.07	103.79	107.14	105.59	106.53	103.83	106.85	105.89	104.27	107.06	106.51	102.54	109.03	101.64	103.61	102.44	108.08	106.51	107.5	106.11	108.85	107.76	106.44	109.91	111.2	107.92	105.2	102.59	109.27	102.65	101.78	104.57	104.73	103.27	103.27	101.88	101.78	104.67	103.13	105.52	106.78	110.13	104.39	105.42	101.06	104.56
100.59	98.51	96.569	96.932	101.71	96.186	100.14	99.36	99.182	100.85	100.88	98.822	104.49	102.44	99.895	101.2	100.76	95.727	97.318	100.59	100.11	103.39	99.898	96.026	103.78	99.311	102.76	100.03	97.554	98.914	108.1	96.913	105.21	106.12	102.98	98.09	95.443	96.425	96.201	98.102	103.13	100.12	98.543	98.86	101.09	98.14	101.88	99.228	106.31	98.374
103.7	109.92	103.24	101.8	103.6	100.22	105.77	105.15	105.04	108.74	107.85	101.14	107.35	108.22	104.41	107.13	102.44	105.05	101.93	104.75	100.96	107.38	106.7	100.32	105.58	100.77	107.89	103.65	104.66	101.56	106.82	109.53	104.02	105.19	102.78	105.1	109.3	106.06	99.434	104.46	104.89	103.32	110.87	109.69	102.15	105.02	108.6	103.99	108.22	107.27
113.6	115.22	115.58	115.85	110.98	115.11	114.13	110.82	113.51	112.63	110.49	111.19	117.43	111.94	115.64	112.82	110.58	109.68	108.98	107.29	110.03	110.06	115.22	113.75	113.35	108.71	113.44	107.53	110.97	112.89	116.49	114.66	114.13	108.68	111.39	114.55	114.32	109.45	116.32	113.81	110.31	108.35	111.62	111.21	115.94	117.9	112.66	111.02	113.44	111.11
103.65	105.99	105.01	106.07	107.23	109.28	106.88	104.95	107.55	103.3	107.76	106.9	103.72	104.71	107	108.92	110.68	104.09	110.7	103.36	104.89	106.77	103.2	102.33	106.09	106.78	101.75	103.03	106.33	106.34	109.35	108.32	107.98	108.61	106.52	105.08	109.94	110.07	106.98	109.04	108.63	100.87	105.55	103.33	107.15	106.61	109.1	104.66	104.18	103.14
107.62	112.96	108.6	109.19	107.71	112.2	114.77	109.56	107.77	107.36	111.74	114.25	106.82	107.64	108.66	108.66	107.62	110.87	112.28	112.87	109.56	109.95	109.34	107.56	110.48	109.78	109.29	111.71	109.04	112.62	110.53	113.21	108.09	109.48	108.2	109.99	113.45	107.41	110.4	106.53	107.88	108.58	109.19	112.02	113.18	109.99	112.05	105.8	108.78	109.2
98.523	105.72	106.54	101.23	103.9	106.59	106.9	106.3	104.47	104.91	109.65	103.02	108.86	103.96	98.799	102.32	106.5	106.58	102.29	104.03	107.42	105.47	104.35	102.28	107.51	104.29	106.01	99.643	104.6	105.37	106.86	108.01	107.28	106.27	109.96	104.58	101.98	104.93	105.15	108.73	105.64	104.77	104.46	105.7	105.48	106.66	104.7	108.37	104.57	106.8
109.7	108.52	107.67	109.69	105.97	109.54	112.83	112.5	108.79	112.76	111.25	106.89	111.4	114.04	108.3	114.68	110.2	111.75	106.81	107.81	109.36	113.03	111.38	109.01	110.5	108.13	114	110.25	112.97	111.61	104.47	112.31	110.5	108.1	105.48	112.15	111.07	109.15	114.3	113.46	109.2	106.02	107.73	109.42	108.06	105.71	114.37	109.65	113.71	109.75
108.51	109.09	108.49	110.89	104.38	112.96	110.73	107.96	113.75	111.26	108.96	112.97	107.01	109.27	105.78	109.59	109.16	104.96	110.62	110.43	113.86	108.22	110.82	109.07	113.41	108.64	110.76	108.27	111.92	109.94	108.63	108.62	112.33	110.5	111.1	109.71	107.99	105.07	106.6	112.82	110.39	109.19	107.53	113.96	107.97	111.18	110.39	111.99	108.06	116.48
107.68	98.464	100.79	98.438	96.97	107.49	100.83	96.33	99.178	98.015	98.463	97.508	101.66	100.94	101.33	96.622	99.966	107.03	103.52	102.17	101.9	100.06	100.75	98.788	96.528	96.424	102.69	100.53	101.47	99.907	101.16	101.99	99.796	97.91	101.81	99.867	98.301	102.02	100.16	95.795	103.25	99.687	97.801	99.525	98.957	103.86	101.79	97.019	103.56	101.4
107.08	105.05	102.97	108.9	105.42	106.17	105.99	110.44	101.44	108.25	109.21	109.89	106.57	107.29	104.37	101.61	110.5	103.87	108.67	107.62	101.2	105.71	103.81	108.68	105.73	105.67	108.25	106.15	105.56	106.61	99.67	103.33	108.24	108.77	106.99	105.43	104.48	104.21	101.76	104.63	104.22	103.35	104.28	101.76	101.32	105.26	105.62	103.11	104.18	101.99
106.92	105.11	110.85	106.28	106.45	107.95	106.62	105.24	103.87	106.4	109.26	109.98	109.66	107.77	104.97	108.24	105.39	104.52	107.07	111.67	105.21	103.58	103.8	106.07	104.79	107.08	113.21	102.61	105.56	105.56	110.46	105.02	106.82	104.7	106.39	102.74	103.42	103.53	106.4	107.05	104.85	109.38	104.07	106.77	105.01	104.44	105.45	103.44	106.22	109.21
107.68	107.34	106.19	105.2	102.21	104.28	107.36	107.96	108.07	102.79	104.31	108.58	105.86	106.66	105.7	102.03	101.19	106.37	106.85	107.56	108.26	105.02	106.99	106.9	102.67	103.79	107.11	100.1	102.06	103.88	106.34	107.08	108.12	106.75	104.76	111.89	109.13	107.23	104.01	107.79	107.82	104.01	104.81	101.01	107.9	106.12	105.76	108.79	101.57	100.1
117.65	119.2	114.24	116.81	118.12	115.63	118.22	118.29	119.7	119.06	117.52	115.79	113.2	110.43	114.97	116.03	116.2	113.92	115.58	117.05	117.25	109.37	120.01	116.22	112.25	115.17	119.02	118.25	111.66	114.2	111.43	116.48	118.97	117.19	115.6	113.8	115.66	116.56	112.08	122.03	114.61	113.19	113.86	115.06	118.04	121.88	115.12	115.77	113.44	117.45
118.17	116.36	115.43	117.46	120.38	115.99	116.61	113.69	117.75	116.97	114.58	115.49	113.53	116.56	115.67	114.09	119.83	118.83	116.99	119.36	123.42	115.88	120.57	120.99	121.55	117.91	117.97	123.59	121.28	118.39	117.21	118.89	122.17	115.2	116.84	117.36	114.42	114.56	114.96	115.32	115.7	116.61	117.19	116.92	118.94	119.82	114.92	117.31	116.34	113.97
105.18	110.09	104.12	106.63	102.14	104.78	103.63	102.97	102.16	102.67	104.73	104.6	110.42	110.56	105.77	106.5	101.21	103.33	105.69	103.87	106.4	107.11	105.71	109	105.65	106.51	104.45	105.7	105.74	99.801	104.76	106.45	103.35	106.84	108.72	105.7	105.01	103.93	106.62	104.75	107.02	108.06	106.39	106.45	103.6	109.1	104.13	108.02	105.3	103.28
104.78	104.97	111.03	109.96	105.51	106.08	105.63	109.49	103.39	101.61	99.667	108.18	105.33	108.88	107.37	108.4	105.94	106.73	107.35	104.64	104.91	109.41	105.25	112.1	106.4	107.75	107.68	108.16	108.62	107.73	106.73	111.95	107.57	101.66	108.41	104.33	108.64	103.65	109.04	106.28	106.89	106.14	105.77	105.58	104.67	106.98	105.52	104.13	107.25	103.65
114.63	112.51	109.19	111.45	111.49	112.79	115.23	107.67	112.73	107.92	114.41	114.62	108.13	111.13	115.32	111.95	106.53	110.39	113.84	111.95	110.71	110.5	109.6	108.79	113.87	113.69	111.87	109.92	110.25	112.89	110.82	114.24	107.48	107.88	110.55	110.57	107.71	114.34	110.1	113.95	107.32	113.64	115.67	110.91	113.89	110.51	113.24	113.58	112.64	110.96
106.52	104.75	100.6	103.9	102.91	105.03	99.278	105.29	103.47	109.28	100.67	106.7	102.59	105.8	104.72	106.78	103.6	100.96	101.48	103.17	105.06	101.89	101.95	108.51	104.82	104.38	104.45	105.89	103.98	105.63	102.7	107.02	105.97	108.63	104.1	104.24	108.77	102.85	103.52	101.95	107.35	102.94	105.63	105.55	104.04	107.43	104.3	104.37	103.03	102.37
110.41	117.65	113.65	114.43	109.51	114.08	112.12	114.9	115.97	112.21	111.27	112.55	112.07	113.44	111.9	115.29	115.83	113.2	114.63	114.01	105.85	116.42	112.21	111.21	109.02	117.37	110.88	113.83	112.24	110.86	109.71	115.97	112.87	111.8	112.86	114.05	115.26	109.75	113.32	112.88	109.72	112.64	110.74	111.52	112.9	115	112.7	111.92	112.22	119.08
107.67	109.03	105.65	105.7	104.69	102.67	108.93	106.43	106.1	107.56	106.35	101.27	107.1	107.16	107.28	107.76	108.73	108.17	108.04	111.62	108.41	107.28	105.7	110.46	104.64	108.32	106.68	104.22	104.06	104.19	107.02	104.01	108.41	107.38	103.82	105.41	103.48	105.82	105.55	108.24	106.55	103.04	107.43	107.55	108.32	107.93	110.04	107.61	107.04	107.68
107.34	110.16	115.17	113.46	110.79	113.41	116.19	116.04	109.7	113.16	108.37	113.08	113.44	108.87	112.33	111.48	111.76	115.59	113	114.7	111.53	114.52	108.97	106.61	111.09	109.83	110.42	111.88	110.81	113.78	113.46	113.28	111.39	111.85	112.42	108.37	113.75	115.72	111.58	106.93	109.8	112.62	109.34	109.03	110.38	112.8	114.88	110.3	109.03	110.58
104.49	104.03	105.23	105.48	109.17	104.05	108.01	103.3	109.36	105.77	107.02	105.35	105.11	106.01	106.53	105.43	107.18	108.51	106.07	101.9	101.55	102.33	104.89	104.72	104.77	102.01	104.7	107.33	106.52	105.46	105.49	104.48	103.61	104.34	103.15	105.84	101.79	104.92	108.56	105.45	107.89	102.71	106.16	107.83	104.33	108.19	107.28	102.02	111.91	105.91
110.6	109.91	112.99	118.79	106.64	113.7	109.7	110.76	110.99	108.8	113.57	114.6	109.97	111.12	111.92	111.42	112.4	109.01	114.38	113.56	113.27	109.83	112.81	112.22	110.96	110.56	110.27	110.89	108.22	113.02	111.92	111.71	115.26	107.72	113.58	112.66	105.08	112.68	110.34	108.65	111.39	110.01	114.45	113.86	113.76	107.68	114.74	109.97	109.01	112.13
107.88	105.89	110.74	109.76	108.72	103.72	104.96	102.85	104.8	105	100.61	104.5	108.23	103.45	104.42	101.2	102.78	102.91	110	112.58	106.31	107.24	101.97	105.03	107.91	103.59	104.71	108.09	102.54	110.08	106.64	104.7	103.91	104.24	101.3	106.16	109.02	101.86	102	102.85	107.36	105.61	101.88	105.65	104.47	103.16	105.05	106.93	106.77	103.37
107.43	100.53	108.28	104.69	106.78	105.6	108.46	103.87	107.49	106.5	102.37	106.1	104.43	106.67	102.24	107.1	105.12	97.522	103.23	101.89	100.13	103.58	109.27	103.52	107.16	105.98	108.78	106.36	109.63	111.19	102.48	104.44	103.91	105.45	103.92	109.37	104.9	104.97	103.57	108.81	104.75	104.73	101.99	102.48	100.39	107.39	108.87	107.07	105.99	108.77
102.17	107.41	102.92	108.68	105.44	107.42	105.1	108.41	108.8	105.23	107.73	103.59	103.65	102.76	105.5	103.86	108.46	108.53	109.69	102.03	107.44	107.96	107.77	111.83	105.33	105.95	105.25	106.1	101.89	105.36	105.07	102.57	111.28	106.38	103.69	109.83	106.8	105.09	109.02	103.47	104.06	106.73	103.55	104.97	105.08	102.15	103.09	103.8	104.38	109.84
109.61	105.52	106.13	101.85	106.05	107.85	103.15	105.67	105.94	106.47	102.01	105.07	102.69	104.06	101.77	104.28	105.15	107.2	103.2	105.67	106.44	109.46	104.28	103.71	103.99	108.74	101.58	107.57	107.55	103.68	101.95	105.76	110.16	109.62	106.98	104.14	105.25	106.85	106.8	106.01	107	104.94	105.52	103.59	104.33	108.88	101.63	103.09	104.39	102.43
101.35	104.32	105.36	103.78	106.62	107.11	106.02	103.33	110.9	106.22	106.37	106.44	105.79	103.34	107.64	99.477	106.8	101.03	102.65	105.17	104.74	101.76	107.44	105.14	104.48	106.71	109.53	104.4	107.38	106.49	106.58	105.85	105.05	104.96	106.82	102.87	106.26	107.7	108.44	106.41	102.12	105.24	106.05	109.95	102.67	108.24	107.95	106.38	103.88	107.8
103.52	107.22	102.61	103.73	106.74	104.83	103.39	106.5	107.96	107.54	108.72	103.06	100.86	104.98	103.53	101.77	107.28	109.48	109.09	108.82	106.1	107.15	105.68	107.68	106.65	105.48	104.07	107.61	106.93	103.89	107.08	108.57	107.72	105.47	105.47	103.82	107.75	107.11	104.72	102.01	104.18	103.97	107.29	103.67	106.52	107.43	104.34	100.84	102.89	103.62
103.22	105.36	105.74	103.33	107.5	101.96	100.01	104.82	109.12	100.06	104.93	106.42	105.01	103.81	110.32	107.92	104.83	104.47	102.08	101.33	107.88	102.35	108.91	104.08	104.13	103.4	107.25	110.11	101.51	107.28	105.4	105.07	100.96	108.18	105.15	102.86	105.44	105.45	104.4	103.99	105.35	103.78	109.42	103.07	107.74	99.811	107.14	107.69	108.61	105.47
104.46	103.27	111.5	103.67	107.7	105.27	101.69	109.05	104.1	107.9	104.68	107.86	101.82	107.6	103.85	109.46	107.52	99.066	107.51	103.53	105.06	107.63	105.34	106.29	102.91	107.44	106.97	106.59	107.98	107.74	103.77	106.43	102.83	105.5	103.11	102.63	105.56	103.56	103.82	107.45	104.89	105.93	108.52	103.71	101.22	101.62	101.8	103.86	104.36	107.63
102.63	95.123	96.829	96.258	98.16	100.47	100.66	100.64	103.36	97.727	100.77	100.58	97.887	101.97	98.468	96.138	97.802	101.5	100.53	99.651	96.288	95.458	99.296	97.039	104.03	104.2	100.01	103.03	99.481	97.377	104.43	101.58	95.966	102.54	100.46	99.281	103.96	101.73	102.31	100.15	98.447	97.386	96.926	98.124	99.938	99.109	100.28	98.895	95.993	103.42
104.05	107.5	107.42	104.24	107.47	102.52	102.59	103.23	102.84	99.737	105.92	103.81	105.76	103.16	102.5	107.57	103.25	104.66	107.09	104.32	104.1	108.01	100.96	102.23	102.31	102.95	104.87	103.86	106.5	102.76	104.14	106.17	104.39	105.11	105.64	107.95	103.01	105.41	100.74	103.65	102.91	106.15	106.32	105.7	106.29	102.37	103.47	101.98	105.89	103.48
103.35	101.27	104.04	101.5	99.214	99.977	99.999	98.952	93.179	101.3	99.432	99.394	102.57	99.705	98.572	96.064	99.266	102.76	102.72	101.21	101.7	100.82	97.937	99.223	100.05	101.36	105.48	98.357	98.178	101.82	97.947	102.33	97.322	101.81	98.185	95.985	99.378	101.7	100.98	100.92	101.48	100.13	105.5	101.38	97.43	98.37	98.994	105.03	101.88	99.625
112.37	111.67	112	111.93	112.1	107.86	113.12	108.81	110.78	112.1	114.74	113.75	114.77	112.43	115	116.35	111.4	109.94	111.83	111.4	110.52	111.23	108.16	110.33	115.7	111.34	114.18	110.42	109.98	105.18	112.71	114.23	112.88	112.76	115.33	114.81	114.18	109.07	113.56	115.18	113.47	114.61	108.89	113.79	113.18	114.48	112.13	112.73	114.08	110.92
112.68	109.68	111.62	114.58	111.96	110.39	118.17	113.47	109.09	110.89	112.2	111.17	113.36	106.81	110.85	113.23	113.33	113.23	114.02	111.38	111.34	115.48	107.99	112.95	112.18	115.28	106.19	112.01	110.21	110.53	112.11	118.98	111.03	112.55	112.31	109.47	115.1	106.74	109.67	109.55	113.82	114.24	113.66	109.94	112.34	110.83	112.82	115.14	112.72	108.18
116.17	112.03	109.78	110.89	111.74	110.74	111.58	111.39	111.16	111	109.8	112.82	113.93	111.86	110.48	111.8	111.32	108.8	111.02	110.47	112.55	111.24	112.95	114.74	114.15	113.68	109.61	109.9	112.26	109.52	113.95	115.53	108.41	110.46	109.27	114.95	107.68	115.4	108.12	106.76	111.63	111.02	114.04	111.18	113.46	111.67	109.42	109.17	110.16	109.72
104.57	108.05	104.15	108.24	101.49	107.95	103.93	105.95	105.24	103.82	110.62	102.6	107.27	108.31	106.37	109	99.593	110.18	111.09	107.66	107.45	107.96	104.23	109.02	105.5	103.38	106.34	104.31	109.04	105.14	107.89	104.39	101.56	109.74	105.03	102.51	104.18	103.06	104.77	108.45	108.21	105.17	107.78	104.46	106.63	103.3	102.58	107.11	105.75	101.52
110.05	114.13	109.45	113.19	110.94	110.22	110.53	112.16	113.73	111.77	105.57	108.45	110.19	109.43	111.97	114.9	112.42	109.9	115.89	114.17	110.97	109.24	107.78	108.18	113.65	111.22	116.48	115.5	110.55	112.51	113.69	112.08	111.23	113.79	112.11	109.19	113.85	109.92	116.98	113.31	118.01	113.36	113.87	112.24	113.13	109.84	112.8	111.99	116.05	114.95
106.32	106.59	102.54	108.03	106.27	108.44	109.45	107.9	106.13	102.77	104.76	107.09	102.63	109.03	105.62	106.27	110.05	106.9	105.2	105.87	104.25	104.33	100.97	108.04	106.92	107.66	108.26	107.51	103.31	105.26	104.75	101.35	105.54	104.89	106.07	104.74	104.51	103.34	107.04	103.52	109.09	104.94	109.95	100.21	100.2	104.16	105.07	103.17	106.29	103.93
102.51	106.6	106.86	107	103.86	105.37	104.18	104.96	108.71	104.91	106.69	104.21	109.77	105.35	102.84	103.85	108.94	104.45	102.39	106.43	105.64	111.19	103.4	103.46	106.37	106.18	105.43	105.25	105.38	107.49	104.67	104.36	103.55	101.36	104.91	99.026	105.75	106.48	105.25	104.72	106.82	100.5	108.13	109.5	108.11	104.12	105.59	108.56	99.794	106.16
105.08	102.22	108.51	105.41	109.08	108.32	104.01	104.3	107.15	109.13	104.9	109.55	100.09	105.45	101.98	101.6	106.48	103.03	110.62	105.77	101.94	102.23	105.3	105.73	104.37	105.81	105.32	104.18	110.61	103.86	106.81	104.57	101.62	104.4	107.21	103.22	102.88	109.47	106.58	106.68	109.4	108.97	105.73	105.58	104.27	105.14	107.08	106.04	107.63	109.5
105.42	107.69	107.29	103.55	102.52	102.31	104.79	108.84	100.28	107.87	106.13	105.94	106.9	107.87	100.31	104.6	106.02	105.03	102.24	109.7	110.26	106.24	106.32	106.21	104.37	104.37	105	109.07	103.78	111.46	104.94	102.78	104.88	103.18	99.747	100.34	109.12	103.37	105.5	104.77	102.43	104.08	104.72	106.9	104.33	105.15	100.79	105.1	103.09	102.83
110.47	105.11	105.31	110.32	111.54	110.18	111.27	108.43	108.56	101.71	106.96	109.14	112.27	108.83	111.23	109.12	106.69	106.3	108.93	112.45	113.29	105.93	111.05	116.27	109.3	112.89	109.46	110.24	109.84	114.07	112.32	109.6	107.64	107.75	112	107.02	109.28	108.97	108.24	111.53	112.95	105.47	111.58	115.68	114.25	108.64	108.86	109.91	105.85	111.03
102.78	104.55	108.95	105.43	106.61	110.95	107.2	103.83	106.11	107.6	104.69	103.26	102.65	104.36	108.53	104.45	105.48	106.99	107.69	107.38	108.91	104.84	108.43	109.6	106.44	102.7	104.31	110.25	102.29	107.42	105.09	106	102.83	111.4	102.8	103.42	105.9	101.99	110.02	106.01	104	107.18	105.5	103.58	104.93	110.15	102.98	106.45	104.89	103.34
113.2	112.26	113.59	113.7	111.79	114.19	112.11	112.61	108.61	110.24	111.28	112.83	111.81	111.87	112.42	116.37	111.99	117.22	110.87	111.79	113.85	111.49	113.47	113.86	115.14	114.59	110.66	116.63	114.86	116.14	116.53	110.27	107.97	109.53	109.26	109.69	113.41	108.1	113.31	115.39	110.87	109.35	113.67	105.51	112.51	109.73	117.98	115.81	117.17	114.69
106.97	107.43	101.28	109.5	109.67	106.42	107.57	108.45	106.16	108.47	106.12	108.81	104.95	105.45	108.9	107.27	104.38	106.65	102.47	104.18	106.09	105.95	106.61	105.92	106.77	104.73	107.33	105.67	103.76	105.08	107.44	103.31	106.38	107.53	106.55	107.47	103.67	106.7	107.57	101.46	106.11	111.4	109.34	105.82	103.28	107.09	110.06	107.06	104.42	107.91
105.61	103.61	103.24	105.24	106.39	102.54	105.78	100.24	106.44	107.66	105.69	105.41	105.92	105.75	107.8	102.99	105.19	105.37	103.3	103.18	108.81	109.82	102.73	110.19	101.27	104.88	104.47	104.07	100.93	102.54	106.22	107.46	105.82	108.89	105.37	104.71	102.9	104.89	105.88	107.34	106.88	105.13	106.94	110.03	102.03	105.12	104.66	108.15	108.67	102.71
100.67	98.546	102.62	102.51	104.53	101.41	97.871	103.56	98.77	101.03	105.66	99.667	98.634	102.47	105.03	99.592	97.762	95.35	99.949	106.4	99.065	102.04	97.786	95.166	99.778	104.34	103.08	99.874	102.54	95.397	99.099	96.053	98.714	101.48	94.369	103.61	99.014	100.6	95.115	98.118	103.59	98.229	101.66	99.792	98.923	99.148	100.49	98.668	98.833	101.97
112.25	110.02	117.51	114.8	113.01	112.89	108.65	109.5	111.25	110.25	114.39	110.57	109.65	110.63	116.2	111.95	113.04	115.68	114.73	111.2	109.44	111.66	111.63	108.89	116.28	108.47	111.21	110.23	116.92	113.43	115.66	110.77	109.18	115.16	113.72	117.78	112.56	113.58	111.73	110.71	114.71	113.53	114.99	110.23	115.52	112.26	116.34	114.44	113.84	113.03
101.25	98.998	101.53	104.49	101.7	101.57	96.603	101.05	98.899	97.368	97.603	98.178	101.56	99.676	102.38	100.6	104.84	101.13	100.04	99.325	94.37	102.4	99.116	101.05	103.35	97.982	98.114	103.78	101.93	98.89	99.633	103.84	101.73	102.23	103.22	100.08	99.823	104.37	100.03	99.571	101.21	101.08	99.839	95.674	100.87	98.253	96.102	96.855	99.055	103.31
105.21	103.77	103.43	102.74	101.55	106.09	110.33	106.8	106.2	110.88	107.41	102.5	99.54	103.22	106.14	104.41	107.45	104.96	103.62	104.71	106.33	105.3	100.78	103.14	99.429	108.55	108.48	109.62	107.21	106.66	104.49	103.68	107.91	105.72	103.19	105.14	106.35	103.93	106.97	108.13	107.77	106.05	103.48	105.62	105.82	105.27	109.32	108.18	105.11	102.15
114.51	119.01	116.81	114.35	114.52	116.76	119.32	117.09	117.99	112.56	110.94	117.1	120.97	120.44	118.98	112.55	117.77	113.8	118.65	121.29	118.77	118.08	117.13	117.46	116.34	117.07	114.22	120.2	117.38	116.14	115.67	117.94	118.85	118.23	120.06	117.49	118.51	118.06	117.09	121.66	116.73	119.16	117.42	116.08	116.43	116.38	118.95	116.47	112.49	121
102.75	99.943	108.39	104.14	106.82	106.83	106.3	106.39	102.67	105.14	107.47	100.43	101.55	104.51	103.48	103.68	103.71	106.74	103.39	107.38	105.31	102.36	104.25	103.05	103.77	107.02	101.8	104.48	102.01	103.75	100.97	102.02	104.03	104.7	105.27	104.37	101.46	107.04	104.85	103.33	103.14	101.63	104.04	100.99	102.34	102.91	103.39	101.59	106.2	101.51
111.34	104.59	110.92	105.19	104.7	103.13	108.04	101.72	104.77	100.15	102.58	108.12	99.248	104.43	104.95	102.65	110.23	103.45	103.86	108.29	104.68	106.51	109.74	102.11	110	108.82	106.8	104.59	102.96	105.7	101.15	101.63	107.31	106.83	103.3	102.6	107.61	102.84	104.83	106.54	107.53	103.56	105.76	106.8	105.1	104.31	109.14	106.11	106.4	107.79
109.46	105.17	107.16	103.49	101.66	104.82	104.8	101.82	108	105.86	103.96	108.15	104.27	106.65	107.79	102.8	106.28	107.09	106.45	103.67	106.91	103.66	103.5	106.19	102.8	103.43	100.25	106.05	104.02	105.53	105.61	104.13	110.64	106.35	102.56	109.93	105.1	110.12	101.19	101.61	105.9	107.52	109.02	106.35	101.5	107.73	104.73	106.7	102.73	102.75
109.26	112.24	112.91	112.15	109.57	110.55	111.39	110.82	110.14	113.48	115.11	109.12	108.17	112.44	114.19	107.13	108.92	113.92	111.29	111.9	115.06	108.45	111.16	108.44	109.71	105.53	111.57	113.25	112.06	107.92	108.34	114.19	110.65	111.39	112.1	113.19	107.41	109.12	106.42	113.19	108.15	113.04	109.4	114.76	112.27	113.77	111.18	112.72	108.18	108.96
109.35	109.41	109.17	110.49	98.328	108.14	110.92	108.93	110.3	112.6	110.2	110.61	110.41	111.27	110.13	108.19	107.65	110.29	110.43	111.14	111.06	109.34	113.76	110.9	108.03	108.19	110.58	109.66	110.93	110.64	108.14	110.23	111.59	109.28	105.65	108.33	110.35	105.96	107.16	111.01	107.64	112.09	109.84	107.82	110.83	114.36	110.7	108.8	111.52	107.85
99.473	104.65	102.55	103.08	104.39	106.74	108.71	103.37	106.15	105.65	109.14	104.56	106.55	107.21	104.92	107.64	102.18	100.36	104.31	105	102.53	105.5	108.93	103.58	107.75	109.65	107.04	102.98	110.02	104.98	103.22	103.5	105.69	105.42	111.28	106.41	105.25	106.84	103.95	103.01	107.73	109.98	105.25	109.34	105.06	106.51	107.22	107.26	105.87	104.67
110.72	111.01	111.61	111.7	116.62	113.55	116.9	113.97	116.05	115.14	111.85	111.25	109.44	116.91	111.21	111.82	112.54	114.19	111.06	112.1	112.99	114.83	113.8	114.78	114.4	110.18	116.88	107.9	112.02	113.47	114.3	112.94	112.9	112.88	110.86	114.64	116.03	110.28	111.68	114	108.35	111.12	111.78	111.55	113.34	115.45	114.43	112.44	112.84	113.74
100.7	102.05	103.66	98.358	101.4	97.479	99.53	99.072	103.52	101.85	99.109	101.19	101.8	102.97	101.84	100.11	102.37	105.41	96.842	98.27	100.44	101.6	99.235	95.973	100.9	98.908	101.16	99.868	97.426	97.182	103.64	102.86	98.89	100.43	101.36	99.296	105.97	99.458	100.26	100.82	107.27	102.98	99.208	101.97	103.18	102.4	104.12	102.03	97.789	104.29
108.53	102.77	104.03	110.72	106.93	107.81	108.03	109.27	105.75	107.86	105.66	103.57	110.89	108.79	112.34	108.04	107.81	107.13	105.16	108.58	107.13	102.34	101.61	109.4	108.08	109.1	105.94	105.51	106.12	102.9	107.3	105.45	108.7	102.32	103.2	105.9	101.98	103.92	104.77	107.76	107	105.35	102.56	105.88	106.52	105.71	106.81	99.428	103.84	104.4
117.56	120.53	116.81	113.21	119.58	117.18	114.92	118.5	117.78	117.86	119	116.26	117.57	119.4	118.56	118.26	118.68	114.25	118.8	120.38	118.54	114.62	117.81	113.68	120.1	112.52	117.48	111.06	117.83	114.89	118.97	120.77	122.38	118.28	119.36	119.1	115.76	117.54	117.48	114.3	115.1	118.33	116.01	119.04	116.44	116.35	117.28	116.08	118.73	118.38
106.76	105.14	107.64	107.1	105.64	106.6	102.01	105.91	105.48	101.28	104.65	104.58	105.67	110.34	102.65	103.95	105.33	102.17	102.73	103.73	107.79	108.13	102.96	108.51	107.92	103.65	110.53	104.1	106.17	107.37	108.64	103.38	102.29	106.44	107.01	106.39	106.55	109.63	104.25	107.4	105.07	108.51	107.51	110.48	107.74	103.93	108.95	107.54	104.5	104.77
105.85	101.9	102.82	106.47	102.25	109.95	100.33	106.58	104.62	110.84	104.2	109.34	105.42	108.78	102.99	102.62	105.55	98.685	103.02	100.19	109.22	103.24	103.98	103.29	108.05	105.07	107	107.39	107.67	103.22	108.77	103.68	106.14	100.17	107.32	103.04	104.59	103.1	104.82	105.68	103.17	104.57	102.7	104.86	105.3	101.64	109.13	105.74	108.77	106.78
104.42	105.37	104.84	102.9	102.61	100.17	103.82	106.9	106.89	103.52	108.32	103.87	98.489	106.19	108.39	103.73	105.78	101.93	103.4	104.57	106	103.39	108.11	104.7	103.78	109.18	110.19	100.93	102.04	102.19	109.18	104.98	104.8	104.24	108.01	101.35	102.44	100.32	101.83	103.54	101.92	104.61	103.65	106.44	106.14	106.52	107.79	108.34	107.05	106.6
96.001	102.21	97.446	100.18	102.03	99.905	97.979	101.93	99.82	100.11	100.82	98.705	98.971	99.707	102.46	95.104	101.4	99.451	99.938	100.16	98.151	98.222	101.77	99.929	100.26	100.65	99.412	97.245	102.14	96.429	106.21	99.811	98.382	98.463	104.06	99.079	100.73	100.73	95.417	101.22	98.544	96.198	101.78	99.089	96.845	97.161	99.032	95.597	101.17	97.423
102.36	101.14	100.82	105.61	105.29	110.03	105.82	103.1	102.88	104.54	101.63	107.89	100.39	104.66	102.58	103.92	99.943	106.14	107.39	103.94	105.77	104.84	103.19	104.63	101.03	103.29	104.28	106.07	107.1	106.12	99.627	101.23	106.15	106.58	105.03	106.28	105.47	109.58	105.15	108.32	102.51	103.28	105.6	104.3	107.83	105.94	106.64	103.21	107.31	106.94
106.58	105.13	108.19	107.29	104.78	106.25	106.71	104.62	104.73	107.58	111.16	106.26	106.11	107.84	105.45	104.22	108.39	105.12	104.6	104.69	110.83	102.14	109.18	100.7	104.6	106.2	101.22	105.5	108.62	103.94	115.67	104.99	106.75	100.68	108.61	105.77	110.1	102.2	105.09	106.5	101.32	105.68	102.15	104.4	105.03	105.58	104.28	107.34	107.12	105.9
109.87	111.01	114.34	111.06	114.6	108.53	112.8	113.9	116.08	115.71	111.84	109.7	114.74	112.39	111.75	113.02	111.57	110.31	111.17	109.84	110.88	115.42	110.03	114.52	107.87	113.76	105.46	110.96	114.36	110.44	111.7	114	114.48	110.08	108.88	111.02	112.86	107.76	113	113.35	111.08	112.14	112.68	111.87	112.06	114.36	113.05	114.95	111.5	109.77
106.2	112.76	112.21	113.14	111.65	110.08	115.54	113.32	112.32	110.47	114.91	113.36	107.42	109.93	115.58	112.23	113.13	111.69	109.44	112.9	118.38	110.41	109.31	114.89	110.79	113.87	111.07	111.92	104.9	111.76	107.78	110.7	108.56	111.49	108.74	111.38	108.86	111.56	108.72	107.67	107.29	113.25	109.38	108.99	110.36	114.37	113.19	111.84	107.13	114.52
108.21	107.06	108.4	105.31	106.83	107.88	107.78	103.87	108.26	105.9	107.72	106.29	105.05	108.17	106.34	108.88	109.44	108.41	109.88	109.37	114.67	109.79	108.82	102.33	109.13	105.38	110.21	104.69	108.08	103.68	111.05	107.16	103.94	110.61	109.09	106.9	105.03	107.06	107.43	104.93	109.57	108.78	105.39	103.04	105.86	106.34	106.15	108.86	105.36	110.76
110.97	112.87	108.89	113.64	109.95	109.31	111.76	108.84	108.06	112.63	114.95	113.21	112.63	113.79	109.25	110.61	107.63	109.88	108.09	109.93	108.84	105.64	114.94	112.41	106.87	111.89	112.48	113.25	109.81	112.89	108.88	106.11	110.44	113.89	110.07	111.33	108.12	107.97	107.7	109.35	114.12	113.19	108.81	113.1	110.9	106.66	111.21	108.32	111.15	110.33
103.44	104.21	102.73	103.06	106.1	102.78	103.32	102.34	100.37	105.5	105.21	99.653	105.16	106.19	101.46	103.92	107.19	104.46	107.19	107.96	107.38	103.88	106.4	109.28	109.79	107.08	106.02	105.23	105.44	103.36	103.64	104.86	106.27	105.74	106.67	105.19	105.05	104.97	107.54	106.73	101.96	105.84	102.23	103.43	107.56	103.97	106.38	105.25	105.53	105.19
101.55	105.28	109.45	103.71	105.67	103.59	110.74	105.36	108.33	108.32	107.94	109.37	105.97	105.98	107.69	105.72	103.49	109.05	109.46	108.59	105.44	104.19	105.59	104.58	107.29	106.11	104.48	105.71	105.58	107.1	107.65	107.18	103.54	108.91	104.09	106.08	106.74	102.35	109.83	103.26	103.42	107.24	109.18	107.13	104.92	110.45	108.21	105.92	105.99	103.82
109.8	106.39	108.85	106.82	105.24	109.53	107.34	109.67	109.74	106.74	108.66	107.8	111.84	107.44	108.24	110.68	106.83	104.25	103.91	104.46	109.91	104.69	104.61	107.73	105.02	106.52	106.5	107.74	103.78	109.29	100.85	105.01	108.73	106.12	112.32	105.55	110.59	104.23	103.99	105.44	110.85	111	107.88	104.6	102.99	106.7	110.57	107.86	109.41	105.66
112.4	110.5	116.59	109.86	114.53	111.6	114.3	109.42	112.38	110.25	112.18	117.4	115.52	113.13	111.3	115.86	111.87	112.22	113.9	111.23	114.5	113.84	116.96	113.77	117.44	113.55	113.79	113.29	114.16	115.2	108.16	111.43	112.58	115.66	116.68	116.9	113.52	110.77	113.49	112.17	109.28	114.5	111.91	113.29	115	116.11	114.37	112.9	117.05	115.5
99.079	98.398	99.007	98.035	98.169	97.872	100.76	97.708	95.913	98.5	99.785	101.89	91.856	100.13	95.919	103.76	97.4	101.49	98.859	101.08	97.223	96.705	105.35	100.28	101.71	103.17	103.47	97.821	97.499	103.39	99.897	96.074	96.077	97.539	97.402	99.013	102.03	96.727	107.45	99.714	96.55	99.833	95.161	96.888	101.02	100.76	99.532	94.342	98.306	91.4
109.02	107.92	102.07	105.49	99.922	108.5	106.39	104.78	105.32	102.84	105.8	105.98	107.63	104.94	108.21	104.91	100.74	105.93	107.94	105.18	105.57	106.07	99.794	103.78	102.05	103.09	105.6	102.86	104.12	105.3	100.09	102.08	105.29	102.25	100.03	104.95	103.87	101.17	106.31	100.88	99.544	102.25	103.51	104.48	102.72	106.2	103.39	101.88	105.29	108.06
107.96	105.71	104.51	105.04	102.34	103.41	105.06	107.64	99.406	101.26	104.41	105.57	101.46	105.46	105.92	98.71	103.44	103.7	102.11	101.85	103.74	105.82	108.27	100.03	105.86	104.49	104.27	98.115	105.07	106.59	106.64	104.88	102.22	107.13	99.827	103.98	105.12	100.39	106.3	107.64	106.78	103.01	105.54	104.34	104.55	105.98	99.921	100.31	100.86	106.39
108.22	103.7	105.46	105.94	107.15	108.13	107.62	103.41	105.33	104.21	104.41	106.47	108.12	104	107.62	105.39	108.18	108.67	103.27	103.28	107.19	102.38	107.2	109.08	107.14	110.42	104.75	103.99	104.58	105.55	106.27	100.3	102.16	105.71	103.83	108.54	107.69	106.38	103.68	102.64	105.07	109.94	108.14	101.89	104.6	107.07	102.17	111.67	108.28	104.68
107.69	104.17	110.07	106.83	103.93	104.61	106.73	106.24	103.8	105.86	106.16	107.82	106.75	106.13	109.95	110.11	106.18	107.38	103.61	104.92	103.58	108.71	107.59	108.8	108.48	109.32	108.19	107.77	111.12	105.23	106.18	106.71	106.78	104.49	102.85	104.91	102.44	105.95	102.1	108.13	106.05	106.06	106.25	100.16	107	105.9	109.68	103.22	102.85	107.8
104.17	106.37	103.98	107.76	105.03	98.954	106.38	101.16	102.2	100.5	103	101.53	102.5	104.23	107.1	101.6	102.62	102.28	103.66	105.78	107.36	106.35	108.65	104.04	104.07	104.35	98.479	104.78	105.04	103.71	101.63	106.35	107.83	105.47	100.34	105.61	107.33	104.43	98.92	107.63	102.82	103.34	103.36	102.07	105.08	99.218	108.54	100.87	108.18	107.48
103.94	99.301	99.762	100.63	101.61	101.78	100.91	100.54	101.42	98.211	99.037	100.81	103.56	101.14	98.857	94.629	94.439	92.064	100.6	103.32	101.31	103.2	102.61	102.43	97.36	103.78	97.708	99.341	101.15	101.85	100.11	102.63	100.89	97.212	100.6	102.34	99.489	99.203	95.886	102.91	100.86	102.79	104.55	103.6	103.3	97.872	99.681	101.69	96.848	101.4
104.85	105.47	102.82	104.46	101.55	106.55	105.87	105.53	104.08	106.01	99.503	104.38	103.19	99.728	103.7	108.14	107.83	108.38	108.3	102.03	102.24	105.09	99.114	105	104.19	107.01	106.88	106.85	105.42	104.24	102.57	100.58	107.76	104.45	101.49	107.22	107.81	105.83	104.1	106.31	101.05	105.53	103.36	107.7	107.74	104	100.53	102.62	105.54	105.98
112.33	107.95	110.97	110.7	111.76	112.39	113.83	110.02	113.37	109.41	113.94	113.89	114.24	108.82	112.81	112.54	110.66	113.18	116.52	115.49	108.06	113.24	112.64	111.33	113.43	113.65	111.96	110.79	110.13	113.82	114.64	116.89	107.56	112.31	113.64	111.51	111.69	114.49	113.9	112.15	111.97	112.8	113.44	110.28	111.03	105.61	111.82	111.99	110.4	114.66
103.88	100.41	107.42	103.51	100.47	105.03	103.21	108.13	102.2	102.62	105.51	106.06	101.51	108.65	105.2	102.4	103.65	107.42	103.72	102.86	105.5	102.81	104.62	108	101.04	104.57	113.16	105.96	106.11	105.56	104.12	105.29	106.93	106.31	99.422	104.76	104.89	108.52	102.43	104.45	104.74	102.36	102.49	103.37	106.55	104.05	107.18	105.71	101.55	103.37
105.27	102.23	110.19	106.03	106.15	105.97	104.9	108.29	108.35	105.4	105.43	109.37	104.52	99.978	105.99	106.49	106.73	109.75	104.96	107.93	110.75	106.6	110.97	106.59	106.07	103.61	103.01	106.61	110.29	109.42	107.62	109.2	107.46	106.3	103.86	103.24	107.5	106.53	107.64	109.27	105.19	109.33	107.23	111.33	105.23	104.3	106.8	104.62	103.68	108.22
106.29	104.83	107.45	102.38	104.12	109.03	104.14	106.73	110.16	106.81	104.25	101.84	107.41	105.83	106.24	109.7	104.98	104.96	109.67	105.5	105.35	109.9	104.15	104.76	103.45	105.31	106.74	102.41	107.56	103.97	105.61	106.01	104.47	109.13	102.03	107.03	105.58	108.86	104.92	109.17	102.33	108.77	108.13	103.34	101.09	104.48	108.47	102.95	104.52	108.24
102.6	106.4	108.59	102.57	107.56	102.17	106.93	104.77	108.73	105.54	104.7	105.5	106.58	104.34	106.15	104.72	109.01	103.77	107.25	108.95	103.86	106.64	108.5	106.94	103.2	110.72	107.05	102.96	107.35	103.34	111.46	102.36	109.98	97.313	106.55	109.33	109.3	105.01	108.45	104.86	105.86	105.48	105.07	106.18	107.25	103.04	108.95	108.41	103.66	104.4
109.28	106.38	104.44	107	103.7	101.92	108.17	103.15	104.86	108.64	103.78	100.62	103.67	107.48	106.35	105.29	107.13	105.1	104.2	104.8	107.52	104.96	108.88	103.89	108.23	105.82	103.18	102.35	102.61	101.86	103.18	111.21	107.2	103.8	103.04	102.84	106.55	108.57	103.02	103.01	100.08	103.74	106.8	104.84	103.09	105.54	106.65	106.58	109.68	106.64
111.18	111.88	114.58	110.24	110.83	113.18	112.43	105.59	107.5	111.45	110.67	110.03	115	104.54	111.38	112.47	106.35	113.54	113.06	108.96	109.64	111.78	109.61	113.64	113.33	109.14	108.97	108.75	112.68	109.13	112.06	109.46	108.48	111.16	116.12	105.94	110.66	109.3	110.18	108.24	111.05	107.58	108.75	111.19	111.33	115.43	108.09	110.46	110.15	108.3
102	98.185	103.29	99.472	99.114	101.95	98.814	98.539	94.55	99.309	98.29	98.669	99.372	94.404	98.173	94.688	101.62	101.28	100.9	96.499	104.21	99.576	98.336	100.67	98.669	95.924	98.953	106.8	95.872	106.04	100.2	96.85	100.36	99.656	96.364	100.93	96.642	100.04	101.21	98.18	100.14	101.42	96.513	98.854	99.331	102.33	99.833	95.427	100.54	98.992
98.408	98.73	103.42	98.466	94.549	99.463	103.68	100.34	99.489	98.646	102.33	99.147	106.67	97.186	97.256	96.172	99.253	96.274	102.06	102.87	99.755	101.08	97.698	101.26	98.618	102.2	102.43	100.8	95.533	95.239	94.396	98.251	101.02	99.118	100.95	101.44	101.73	103.29	96.495	102.69	97.492	102.99	99.634	97.722	97.262	95.798	97.937	99.101	102.66	99.868
106.58	105.65	105.05	107.36	104.22	106.21	108.64	108.15	104.37	105.74	109.43	103.63	108.59	105.5	110.17	103.6	107.64	102.34	104.92	108.21	105.48	102.01	108	104.63	104.91	104.07	108.31	103.51	103.94	111.11	103.7	105.45	106.01	102.47	105.2	111.5	104.22	105.01	108.92	107.47	107.55	105.13	103.1	108.44	108.75	109.19	105.7	109.45	103.14	103.69
102.14	106.53	104.88	107.58	108.71	109.83	105.65	104.85	99.458	108.97	106.82	104.76	106.06	106.78	105.55	106.63	108.94	103.52	105.33	105.57	103.53	106.52	111.39	111.99	101.76	107.41	108.09	105.88	104.95	109.6	108.19	105.88	106.33	113.28	106.22	106.64	107.56	99.396	101.97	100.61	107.49	106.22	107.6	106.11	109.74	107.73	103.12	103.22	104.94	104.75
108.32	103.57	104.1	104.81	106.22	104.09	104.17	109.61	107.71	104.23	109.62	108.47	110.65	108.59	108.79	106.34	106.52	108.74	105.94	106.11	107.6	102.22	104.98	104.81	104.29	104.89	103.64	103.87	108.11	105.84	106.65	100.89	103.66	106.67	105.34	105.84	103.98	106.54	103.63	104.86	107.15	103.54	107.35	102.53	101.63	106.2	102.89	104.97	107.94	103.74
99.473	97.037	102.42	99.087	102.75	102.98	99.627	102.27	97.775	97.563	98.427	100.63	98.943	100.69	102.08	98.039	99.387	105.24	99.889	97.673	103.56	99.295	98.74	101.15	103.62	103.55	105.66	95.094	102.08	99.599	103.03	103.68	96.589	102.16	101.93	101.8	98.548	98.96	99.887	102.28	102.92	103.42	102.33	102.29	95.226	101.19	104.21	103.23	98.842	102.89
104.55	102.15	101.17	103.37	105.24	103.52	99.303	102.54	104.07	105.69	106.83	102.74	107.95	104.87	105.26	100.23	102.05	101.24	101.01	104.92	110.08	102.91	107.94	105.21	103.27	107.96	103.26	106.37	106.76	103.85	110.38	110.93	103.14	104.76	102.64	106.84	103.48	104.22	100.91	103.44	101.86	104.65	102.49	102.95	104.2	103.8	99.141	111.98	103.69	104.17
100.87	100.7	103.43	100.3	103.08	100.54	99.98	103.44	97.096	101.11	101.01	101.04	101.62	103.42	97.875	99.607	104.51	100.55	102.16	97.85	99.745	102.78	102.07	101.33	98.415	102.91	96.283	98.845	99.5	105.91	101.64	100.31	97.748	99.347	103.42	103.26	105.87	101.33	99.149	100.36	103.92	96.308	100.75	104.25	103.99	98.054	104.86	106.83	100.02	103.17
107.74	106.55	105.34	102.26	108.12	108.14	109.91	107.53	103.24	109.84	107.4	106.5	108.48	105	108.16	111	108.34	106.73	111.51	105.48	103.53	108.8	107.89	104.22	103.96	103	107.76	107.67	104.57	109.63	107.3	106.64	105.76	104.24	104.36	107.9	103.9	109.91	110.9	105.57	105.69	107.92	109.8	106.81	105.56	102.49	106.78	106.84	107.12	110.01
103.72	104.28	102.33	102.23	100.55	106.27	106.69	106.17	102.54	107.73	102.28	105.22	104.03	101.66	104.11	107.96	107.05	107.91	103.22	97.275	106.37	108.38	106.7	105.56	106.1	109.88	102.66	100.73	104.65	106.46	109.44	108.03	105.02	102.64	104.51	101.93	106.91	108.01	106.72	103.3	106.62	109.48	105.24	101.06	108.27	104.39	104.17	104.54	103.96	110.61
99.905	104.5	111.69	106.82	108.84	105.99	103.03	106.62	102.76	108.38	111.66	107.15	107.8	110.48	108.43	108.83	102.45	103.71	106.93	104.97	108.79	105.75	106.89	107.79	103.51	109.12	108.22	104.65	107.04	106.29	109.99	108.8	98.82	107.79	106.63	108.81	108.2	111.15	103.19	107.64	102.78	102.63	104.94	110.01	107.6	106.03	102.19	104.28	105.35	104.46
112.57	109.14	112.59	112.72	113.09	112.43	111.63	111.32	115.94	112.97	115.15	110.94	114.34	111.25	111.22	110.06	110.32	111.49	112	114.98	109.76	110.95	109.85	112.37	109.76	109.78	113.7	114.03	108.83	105.01	113.41	110	107.9	109.17	110.85	114.6	110.5	111.7	110.14	110.4	116.41	116.4	112.79	108.9	111.06	111.52	111.57	113.31	116.57	106.84
116.14	118.78	116.16	121.81	117.19	113.46	114.87	119.68	112.24	117.66	120.71	122.43	115.46	116.94	115.85	118.71	121.04	119.43	116.1	117.21	115.72	117.99	120.29	115.63	118.11	120.01	118.92	116.62	120.89	113.68	116.73	111.31	118.09	119.14	114.89	118.05	118.85	119.7	113.65	113.58	111.04	116.28	116.07	115.95	118.34	113.88	121.53	116.53	120.02	123.36
101.07	105.54	99.832	102.57	102.43	100.11	97.679	102.19	104.21	98.182	102.24	103.63	97.716	97.816	97.474	98.223	104.42	101.51	99.777	102.52	100.07	97.41	98.028	102.73	101.76	98.265	99.524	101.89	97.46	98.852	96.022	101.93	107.09	96.866	103.28	98.756	99.071	101.49	103.67	103.95	102.22	97.228	103.55	99.427	100.51	103.7	102.85	103.45	103.33	102.13
111.12	111.56	112.25	110.36	112.28	112.35	113.37	112.03	112.87	110.52	114.42	112.24	112.42	113.97	107.78	108.34	113.39	109.37	112.91	115.12	112.03	111.28	111.46	108.5	109.14	111.83	110.37	113.02	112.55	112.8	114.34	112.72	108.34	108.9	109.37	112.44	111.65	113.19	114.8	113.12	107	111.77	112.06	113.32	112.66	112.33	114.64	109.43	108.1	113.39
105.73	106.6	105.55	105.52	106.64	106.24	106.84	104.9	105.41	102.54	103.86	107.57	108.09	108.98	108.12	105.88	106.96	105.26	101.04	107.85	109.04	105.78	105.44	107.45	105.88	105.08	106.78	106.25	107.93	105.97	104.2	105.6	104.6	109.42	106.8	103.96	109.9	104.51	101.87	110.18	110.39	103.13	106.32	106.52	102.8	107.43	108.7	107.51	109.19	109.67
104.86	107.19	104.94	103.99	104.85	109.58	104.2	106.06	104.64	105.41	106.42	100.98	109.73	103.41	104.04	104.35	107.5	104.3	103.66	104.22	105.15	110.84	106.94	103.36	108.55	106.14	102.85	106.36	105.08	107.62	104.45	103.48	105.31	104.63	105.54	104.31	109.08	105.1	106.51	105.94	102.28	102.53	105.25	103.06	103.76	105.12	111.37	105.67	104.73	106.88
109.09	113.42	115.7	110.93	110.47	110.64	114.04	111.7	110.35	112.8	108.43	110.69	108.02	104.85	111.96	111.06	105.36	110.08	108.34	110.13	105.08	112.62	112.23	114.17	106.97	112	108.87	112.24	113.8	111.07	107.48	110.24	113.41	106.21	109.63	111.6	112.21	107.76	110.79	110.99	113.63	108.54	112.05	108.95	114.33	112.65	110.31	108.61	107.75	109.81
110.19	106.39	111.58	111.96	114.21	110.88	113.75	107.75	115.32	112.51	111.67	108	110.96	113.3	111.72	110.55	109.12	110.57	108.73	112.52	110.14	112.07	105.19	110.71	110.62	109.9	116.73	108.97	110.24	112.24	111.69	109.67	111.88	111.6	109.3	110.68	110.54	108.19	111.26	108.54	111.53	112.23	110.87	106.52	110.76	113.91	110.58	113.01	106.61	114.71
113.53	111.46	111.28	110.84	114.17	113.91	109.76	113	111.85	115.02	112.58	112.48	109.49	111.92	113.51	112.45	112.49	109.57	111.98	114.34	106.6	107.07	111.61	114.09	114.88	109.2	112.68	110.17	115.24	113.06	109.3	115.24	110.87	110.2	113.6	112	115.24	111.48	114.77	110.7	110.84	108.19	110.93	108.59	110.23	111.09	111.35	109.68	111.48	108.42
106.6	104.79	103.32	105.8	102.29	100.96	103.37	103.01	104.96	102.56	103.7	102.2	107.67	108.68	101.2	103.32	100.95	103.31	107.57	101.93	105.19	102.28	101.26	103.84	103.81	106.39	105.88	101.75	102.64	101.5	107.49	106.45	105.99	106.15	106.28	108.71	105.91	106.17	104.51	107.04	103.92	105.22	101.74	105.82	103.19	105.11	101.29	105.39	103.69	102.47
105.03	102.92	102.21	104.57	104.38	102.4	109.47	104.8	102	102.5	101.22	100.26	100.48	102.69	107.94	104.53	108.3	102.51	104.96	104.02	102.18	104.44	97.298	110.23	105.92	104.48	105.68	104.65	102.35	99.842	104.33	105.64	103.11	103.46	103.64	106.64	100.32	104.99	104	99.284	101.95	107.75	104.19	104.84	106.17	105	102.23	107.06	103.31	104.78
105.19	105.49	102.99	108.17	105.19	105.28	108.85	103.65	105.59	106.44	103.58	107.31	104.5	106.9	102.97	103.76	109.96	107.69	108.58	103.83	104.99	107.17	109.21	108.19	103.29	104.11	103.38	107.27	107.34	109.63	107.5	106.35	107.47	102.13	111.51	106.59	108.35	106.06	98.912	105.83	108.87	104.49	108.93	106.08	108.49	104.55	105.2	106.08	105.27	104.86
101.52	103.05	97.881	99.739	105.09	99.194	98.327	98.978	99.125	96.172	102.82	101.72	104.44	102.87	100.69	101.55	98.637	103.15	100.06	99.28	103.02	96.376	100.43	97.08	101.35	99.24	98.382	104.64	98.736	103.83	100.45	96.619	101.35	99.444	94.233	99.246	99.24	99.762	101.16	99.446	98.67	97.949	96.102	98.95	101.54	99.664	100.56	100.41	98.058	102.03
108.4	103.32	108.62	103.22	101.32	106.26	102.16	106.95	105.48	105.48	104.39	105.67	103.84	104.32	104.91	105.42	106.58	107.01	106.7	102.47	103.69	106.09	106.1	106.2	104.72	104.78	108.24	105.06	106.08	104.96	106.15	107.37	107.13	104.55	105.87	105.52	100.42	110.1	104.58	103.63	100.98	103.13	105.35	106.58	102.32	105.38	108.36	103.78	109.18	107.19
113.21	112.38	110.51	113.09	109.24	109.42	114.32	109.26	113.01	110.12	109.98	112.96	113.78	107.69	110.79	109.97	108.84	112.65	107.57	106.79	110.41	108.11	108.26	112.25	110.21	110.59	116.72	109.32	112.23	111.97	107.91	110.49	108.4	113.54	107.23	113.21	109.22	112.41	113.66	113.98	111.76	111.61	109.77	110.21	112.21	108.4	114.82	109.81	108.76	112.79
99.345	95.387	106.96	103.12	100.86	95.705	100.54	97.801	94.473	98.097	98.346	100.43	104.51	100.46	101.88	99.922	101.8	102.19	96.381	100.35	96.709	101.18	95.481	97.672	100.79	101.08	96.087	102.69	100.96	103.26	99.896	103.6	99.949	102.03	100.34	100.15	101.09	100.25	99.055	97.351	101.98	99.808	95.969	104.6	99.756	101.43	98.77	98.59	96.14	96.451
109.32	110.46	112.6	112.17	109.26	114.18	111.71	114.61	110.05	113.8	110.96	112.83	113.04	113.5	111.32	108.72	111.56	109.69	113.37	112.58	113.39	110.84	116.08	109.96	110.68	110.48	109.16	107.3	107.18	111.85	113.56	114.01	108.95	111.18	107.26	115.24	109.61	108.54	110.59	110.18	110.68	112.41	115.95	108.9	111.14	110.3	108.18	107.92	112.47	112.45
107.43	102.1	106.44	102.72	102.65	102.03	105.38	104.74	105.8	102.12	108.92	106.01	107.25	103.12	102.92	103.47	101.07	102.67	102.49	107.22	106.14	104.43	104.94	102.5	102.2	105.18	104.63	105.24	106.81	102.7	102.21	108.23	103.62	99.054	101.53	103.86	105.23	103.74	101.89	105.29	99.869	106.02	97.38	101.33	103.36	103.51	106.13	104.08	106.77	100.57
104.11	108.41	105.96	105.99	105.72	108.99	103.22	106.77	102.79	104.29	107.15	106.4	104.37	106.89	103.76	100.33	102.97	106.17	107.33	104.32	105.37	104.85	107.38	104.06	105.4	104.94	101.28	102.23	104.45	104.99	106.58	105.2	106.01	107.85	104.69	103.77	109.31	104.74	106.76	109.06	103.84	107.07	102.87	108.33	102.2	112.39	107.44	107.61	104.06	100.86
105.15	107.35	105.35	107.14	107.58	104.14	105.86	104.16	110.89	102.59	108.73	107.79	105.1	108.93	104.79	107.22	106.62	105.03	109.7	104.13	105.82	102.28	104.75	108.81	108.81	107.74	104.91	110.72	106.42	105.93	106.24	105.64	103.18	104.67	101.47	102.36	104.59	104.66	104.57	103.87	108.13	109.41	107.9	104.81	99.938	104.48	105.62	107.4	103.78	105.23
114.97	116.79	115.88	116.32	118.26	115.79	118.36	113.78	119.12	121.23	115.69	120.45	117.52	116.29	116.46	117.49	120.87	121.19	116.21	114.15	114.92	121.41	120.55	113.47	117.84	117.36	118.08	122.35	117.94	118.19	118.06	118.51	121.41	117.29	113.46	117.15	113.64	118.37	114.72	118.84	114.15	118.11	117.49	114.88	115.63	115.06	118.47	120.21	115.45	111.9
102	96.936	99.646	104.11	102.1	102.83	106.92	101.36	102.93	99.826	103	100.9	100	100.45	104.31	98.061	103.13	99.929	102.91	101.33	100.66	100.61	102.49	104.76	95.231	101.79	97.335	102.98	98.89	96.817	99.885	105.56	96.703	98.665	99.649	101.88	99.435	102.38	97.3	97.686	101.28	104.43	98.116	100.64	94.844	99.901	95.338	99.875	97.579	98.067
116.06	109.54	110.94	111.96	109.38	115.2	113.21	112.43	107.45	110.14	109.78	114.12	112.77	111.56	112.45	113.77	109.69	107.63	112.31	108.79	111.18	112.43	109.41	112.75	112.29	111.34	112.29	109.94	112.22	111.06	111.35	112.7	111.37	114.99	112.98	113.21	113.76	113.58	111.5	114.13	110.91	111.56	114.63	116.03	110.6	106.58	110.02	110.01	107.28	110.23
109.59	104.87	105.99	104.23	107.08	106.78	103.83	105.45	108.96	110.74	108.95	106.35	108.45	106.21	107.62	110.85	107.92	110.44	103.59	108.09	109.23	104.05	105.35	104.86	106.91	102.93	105.11	107.56	107	110.56	106.71	105.6	106.3	108.24	104.82	111.56	102.75	105.68	107.3	108.67	106.92	107.07	107.29	107.14	106.71	106.1	106.13	106.46	104.23	103.38
102.12	107.75	105.32	116.16	102.61	106.16	108.01	107.01	107.68	101.46	105.45	106.19	107.5	111.06	102.4	106.19	105.25	104.72	105.54	106.02	100.81	104.95	104.04	103.46	106.71	106.71	107.54	102.3	108.7	102.52	107.83	102.38	106.29	107.71	105.48	101.12	105.64	106.27	102.89	103.93	104.82	106.34	104.23	103.52	107.02	106.84	108.8	105.1	100.78	101.52
110.13	109.69	114.04	113.94	110.57	105.28	111.27	112.67	113	108.01	108.33	111.11	111.21	115.89	108.1	112.82	109.81	108.06	110.28	108.5	111.85	112.09	114.57	113.43	108.89	108.81	110.48	107.42	107.61	111.05	108.59	109.83	112.66	107.76	112.61	114.27	110.99	109.45	108.78	108.29	108.17	106.48	111.76	112.26	111.88	110.48	109.83	113.04	107.75	111.52
104.31	108.51	104.31	104	108.21	107.65	107.17	108.06	108.37	107.53	106.86	106.34	105.91	106.14	100.63	106.75	107.44	107.36	106.93	105.01	108.05	110.27	105.1	103.65	106.44	107.09	114.2	106.43	101.53	104.02	105.15	109.84	103.39	106.63	106.4	111.03	107.49	106.24	101.65	103.11	100.58	105.99	104.86	103.07	107.27	104.98	106.43	109.07	107.61	105.93
119.8	116.12	113.4	119.26	117.53	117.21	116.92	115.64	117.83	116.43	119.42	121.42	117.47	115.88	118.76	116.88	119.28	119.36	118.54	117.87	115.97	120.54	124.39	118	117.1	117.26	114.14	119.54	120.49	117.55	118.98	116.34	122.29	116.04	115.35	118.29	118.85	116.29	121.62	117.81	121.45	117.03	116.18	115.57	120.27	114.87	115.06	120.49	117.49	117.77
97.55	95.643	100.94	100.17	98.167	95.614	99.869	97.724	104.21	99.797	104.31	100.99	96.825	97.65	97.543	100.4	96.778	100.19	99.109	100.99	100.28	99.553	98.636	100.57	97.954	100.18	102.39	101.52	100.82	104.53	102.21	97.544	101.38	103.53	97.219	101.94	101.23	97.613	103.74	99.485	98.124	99.94	104.05	99.318	99.576	99.882	101.47	100.69	99.312	98.72
118.73	116.4	115	116.28	114.51	116.88	115.22	113.93	118.9	118.52	120.88	114.74	116.2	120.7	113.42	113.21	111.54	111.64	118.77	115.41	117.93	115.74	114.87	111.6	113.9	111.61	117.57	115.95	115.97	119.26	111.66	118.09	113.21	108.65	112.54	119.13	116.03	118.13	121	116.22	116.05	118.75	114.98	112.76	113.66	117.41	112.38	115.73	118.64	114.25
103.01	103.31	103.53	107.41	101.96	105.92	103.67	106.8	106.22	100.54	101.81	106.34	102.36	105.91	109.32	102.07	102.72	106.05	100.71	102.73	106.3	103.4	100.53	102.27	96.859	105.45	102.26	103.87	103.61	106.64	111.22	104.4	106.4	102.38	102.49	104.54	102.49	106.85	103.52	102.97	105.57	105.59	107.78	104.14	107.93	105.32	103.54	102.85	101.26	101.82
110.21	109.07	109.76	113.49	111.74	114.15	108.65	112.35	116.22	115.17	109.28	110.73	118.12	109.9	109.49	108.93	112.01	114.99	113.24	109.5	110.81	114.43	112.45	111.14	108.49	112.59	111.63	111.92	114.67	114.52	111.91	112.84	111.37	112.52	114.91	112.52	119.18	115.29	111.18	116.88	115.69	107.96	110.37	113.42	107.04	113.82	109.09	115.07	112.78	116.45
98.352	94.354	98.898	101.53	103.96	102.57	101.04	100.89	99.705	96.826	100.5	100.6	97.419	100.7	101.96	104.71	97.661	97.482	101.4	99.291	95.163	100.01	95.478	100.81	101.37	101.48	95.463	98.336	102.12	98.53	97.112	98.266	97.894	102.35	101.14	101.66	103.11	104.48	97.599	99.623	97.835	100.5	99.688	100.96	101.79	96.659	100.55	104.14	98.004	97.019
103.69	104.05	105.43	103.76	103.18	102.15	105.05	107.31	107.11	105.12	105.97	106.66	98.844	102.4	104.59	101.86	108.23	107.04	106.84	105.57	100.56	104.93	108.66	104.87	104.99	104.1	104.58	104.33	106.1	102.77	100.97	104.88	106.77	98.888	99.793	103.15	108.55	101.95	100.28	98.15	105.47	105.47	104.92	105.47	104.81	107.22	104.42	103.04	108.24	102.95
97.732	97.884	94.787	98.438	95.728	98.999	100.04	101.62	95.344	96.67	100.61	101.39	100.79	97.396	103.46	98.907	103.99	99.569	94.26	101.26	93.869	99.604	100.35	102.56	99.684	97.711	98.199	100.46	101.49	98.29	99.081	103	102.54	102.8	100.36	103.2	101.21	99.007	98.658	98.386	95.881	95.14	100.17	100.75	99.205	100.37	99.527	104.02	101.91	96.763
109.53	104.79	103.14	106.26	108.62	106.55	106.35	109.51	107.09	104.82	103.32	104.95	106.21	104.08	105.53	106.64	110.84	106.26	108.85	103.25	103.55	106.5	108.42	101.6	110.54	104.65	109.17	103.55	103.94	103.06	104.68	105.43	107.59	102.94	103.55	99.082	104.29	104.21	104.08	105.11	102.89	98.386	101.15	105.47	105.89	103.7	106.83	107.48	109.2	102.92
95.799	106.1	103.28	102.61	100.05	103.68	96.882	91.32	98.658	103.96	97.828	100.37	102.43	105.82	100.2	106.33	102.34	97.776	100.04	96.353	99.173	100.71	97.73	98.941	97.606	102.65	102.02	102.15	99.821	98.019	99.506	100.62	97.563	101.1	103.67	103.21	99.488	97.75	97.225	101.62	98.303	98.722	102.32	96.017	97.955	97.15	99.449	102.06	99.421	98.519
101.31	99.654	98.6	101.46	101.12	103.87	97.592	93.442	98.453	102.24	103.1	97.463	99.959	98.422	96.772	98.841	102.68	96.369	101.48	103.08	101.56	102.9	100.48	103.29	102.75	103.85	101.52	100.21	99.695	98.6	103.46	99.396	103.54	97.366	97.994	100.2	99.577	99.418	99.315	99.626	95.541	103.45	100.82	97.613	95.35	98.616	107.33	97.992	97.47	99.428
107.49	105.71	107.63	103.6	106.94	102.27	104.71	103.84	107.9	107.75	103.13	108.75	107.26	106.6	104.1	107.37	110.1	103.12	105.31	106.5	105.44	109.45	104.36	104.48	105.14	105.7	101.74	99.828	102.97	102.85	109.77	105.27	105.49	108.36	106.17	105.38	108.49	103.59	106.27	106.84	104.98	106.51	101.74	106.51	102.02	104.36	108.84	107.27	110.38	108.3
104.91	105.53	105.3	105.03	107.37	109.89	100.84	102.88	106.95	106.05	104.24	107.22	106.81	105.16	103.71	107.95	107.09	108.8	107.32	106.53	108	108.14	108.44	109.51	104.09	105.09	102.26	105.06	106.6	105.43	108.54	106.36	106.67	106.75	106.66	108.71	103.32	106.65	103.92	108.52	104.98	102.94	106.59	101.81	101.83	105.03	105.92	108.07	106.24	106.21
104.72	108.06	112.85	106.87	106.4	103.82	105.86	98.748	107.39	108.36	103.97	108.62	105.75	107.57	107.87	107.96	104.4	104.98	101.92	104.4	103.8	108.75	106.04	103.06	102.23	104.35	102.78	107.15	108.17	107.69	104.75	105.98	102.64	104.16	105.9	103.45	105.9	104.24	100.76	105.21	105.11	107.89	103.88	101.03	106.59	104.07	110.38	104.98	107.5	108.7
105.97	105.23	105.58	102.51	106.8	106.03	106.78	102.12	104.35	104.44	100.63	104.05	108.2	105.52	105.26	107.07	103.56	105.17	105.23	106.34	104.2	103.56	104.48	100.79	106.94	104.46	106.48	102.4	106.36	102.85	105.09	104.45	104.15	101.53	105.23	114.08	104.27	107.33	105.08	107.47	106.52	104.49	106.3	105.21	106.25	103.89	104.45	106.38	106.07	104.39
107.62	103.46	103.82	108.1	108.18	111.7	111.66	109.49	108.11	109.45	108.28	109.11	111.44	114.87	109.33	109.72	111.53	106.45	107.68	116.58	112.71	112.53	108.76	107.76	110.42	107.82	108.27	114.38	110.7	109.18	110.53	108.62	108.51	110.04	104.44	110.15	111.72	109.51	111.07	109.26	105.91	110.64	112.74	114.24	110.35	110.46	107.86	110.9	109.05	107.08
98.585	101.36	93.215	98.296	100.94	100.51	99.223	98.988	103.01	100.73	100.41	98.89	99.967	104.1	97.697	102.84	100.43	104	102.6	99.457	102.41	104.27	102.34	102.03	104.96	97.799	103.52	101.8	98.505	103.26	99.295	103.38	100.71	99.491	101.06	101.83	99.598	100.85	102.86	100.51	99.215	101.52	101.6	104.77	103.28	100.79	103.92	100.28	102.1	99.584
115.11	114.85	108.07	111.62	113.85	110.59	116.23	113.76	113.06	113.9	107.04	113.21	110.62	107.54	108.82	112.66	107.3	110.64	117.08	114.39	112.24	110.24	109.99	108.37	116.3	112.82	112.28	113.31	111.07	115.81	108.52	111.98	111.56	117.71	113.14	111.99	113.95	115.31	117	111.64	114.22	112.49	114.05	111	116.8	116.07	110.06	111.54	110.77	114.5
110.89	109.24	106.16	105.62	101.71	106.74	106.07	102.6	104.91	103.97	104.09	103.2	112.01	105.89	104.95	101.99	104.54	103.44	107.51	104.42	105.53	104.71	102.9	109.23	109.22	107.72	105.65	106.68	102.4	108.74	103.63	103.14	107.62	109.12	103.73	101.5	108.26	107.11	106.68	102.34	103.82	107.96	108.06	104.68	103.47	100.28	107.42	104.58	107.21	102.65
109.88	115.67	115.52	116.81	109.22	109.62	113.76	107.05	106.97	114.03	117.37	108.95	115.5	111.36	108.64	111.48	111.14	109.17	112.66	114.38	112.5	110.18	105.29	112.05	110.43	109.3	113.76	111.51	109.42	108.64	111.16	110.86	108.72	111.13	109.98	112.66	108.91	108.19	111.08	111.81	109.48	112.51	106.3	107.65	110.16	111.47	112.36	109.8	111.55	113.41
105.43	110.74	108.38	110.01	103.19	107.1	108.43	104.11	105.51	104.85	105.02	108.76	107.13	107.94	107.94	101.75	108.72	102.96	108.66	110.2	101.75	108.22	103.34	106.92	106.9	108.24	108.08	101.5	106.19	103.71	103.71	108.08	107.3	109.09	106.49	107.8	106.33	104.11	103.07	107.01	109.18	105.19	106.24	105.97	106.35	104.73	103.84	108.27	103.67	104.45
112.86	112.63	113.37	111.56	112.76	108.48	110.63	112.24	113.42	112.64	115.6	113.12	112.88	108.81	111.73	111.3	114.69	109.38	111.7	112.72	114.33	113.75	114.6	110.51	111.8	109.82	116.02	113.98	110.03	111.1	109.45	115.27	111.42	108.87	110.12	116.98	111.04	112.58	115.71	113.54	114.56	110.71	116.06	113.16	114.51	107.67	112.91	113.27	115.58	112.28
103.85	108.78	103.6	107.41	108.81	105.66	104.72	99.732	106.34	106.77	103.38	101.99	105.99	106.58	102.85	106.08	106.41	105.94	106.48	107.03	98.425	108.41	105.54	109.3	108.73	104.81	105.72	101.99	99.122	107.41	102.2	106.63	106.66	103.22	102.31	109	110.11	105.95	104.51	106.42	106.99	102.77	109.47	105.93	103.89	106.44	107.32	104.6	100.95	101.7
98.059	98.223	101.52	102.16	99.666	98.88	97.84	100.61	101.71	101.82	102.53	98.818	101.85	103.9	101.72	97.657	97.602	105.79	99.925	99.854	98.362	100.39	99.704	99.328	104.51	99.108	98.667	96.49	94.885	101.39	102.42	103.98	100.14	103.65	103.97	100.58	98.716	100.13	106.33	99.746	99.38	97.262	99.022	101.45	100.19	99.799	97.503	99.376	100.49	101.4
103.54	105.45	106.11	106.61	108.48	106.88	106.61	106.45	108.42	101	99.78	102.06	105.29	104.06	106.36	106.08	102.5	107.31	105.65	106.62	102.45	104.4	102.65	108.88	104.63	109.35	103.75	105.95	111.71	105.19	106.88	104.36	109.08	106.64	104.42	106.41	105.4	105.84	106.38	104.34	106.71	106.66	107.72	105.02	106.04	102.81	105.24	106.38	105.44	106.79
105.7	100.62	96.636	100.05	100.79	103.81	102.66	99.937	100.1	101.55	100.03	98.036	106.5	100.35	103.96	98.749	101	102.13	99.999	98.571	103.58	100.89	107.89	100.01	101.3	100.25	100.92	100.25	99.847	105.77	99.047	100.16	97.16	97.829	97.837	102.29	102.07	102.71	103.99	100.62	101.42	103.18	101.54	102.26	96.982	98.126	96.211	101.29	100.87	97.212
106.54	108.85	108.95	110.24	104.72	107.62	104.78	105.99	106.77	107.2	107.19	103.33	105.23	109.49	109.68	109.14	106.46	101.45	104.34	109.38	106.42	104.86	101.29	107.73	103.43	106.3	105.7	107.77	109.99	104.01	104.13	100.22	103.63	101.69	106.5	103.15	103.86	102.47	106.4	105.79	108.72	106.52	108.04	105.99	108.24	105.94	106.33	105.89	107.99	103.6
105.25	104.22	104.52	104.68	108.78	101.51	107.79	106.54	109.97	101.5	103.61	104.86	112.12	109.08	109.14	107.09	105.24	106.67	108.08	105.91	106.95	108.51	105.13	101.3	104.4	108.49	109.99	107.85	107.59	106.25	107.48	105.66	107.11	103.15	105.69	104.5	108.18	108.24	108.68	105.07	111.25	104.75	109.25	105.74	105.09	105.38	112.37	104.63	105.61	106.07
101.27	107.41	110.54	107.09	103.03	110.32	106.32	103.03	109.43	104.87	105.96	107.94	105.29	102.12	106.28	107.68	109.67	106.56	103.37	112.16	103.99	104.31	107.85	107.73	107.2	107.93	107.67	101.65	101.36	106.97	105.01	109.51	103.38	104.74	108.51	107.78	109.14	108.47	106.79	105.89	111.1	107.43	108.09	103.43	104.98	108.87	105.49	106.51	107.56	113.11
106.02	107.75	104.01	110.61	103.84	108.61	104.86	107.65	103.46	104.02	103.78	108.78	107.49	103.78	106.78	108.79	103.26	105.01	104.42	104.96	107.7	108.65	107.96	106.89	106.9	105.11	107.41	105.29	107.49	108.78	107.41	106.58	106.33	102.06	102.05	107.53	107.72	102.66	107.35	101.18	109.32	108.24	109.01	107.33	107.78	111.48	106.92	108.11	103.83	107.1
107.59	106.23	105.1	109.72	109.58	108.05	107.48	105.15	103.1	110.46	103.02	105.93	108.39	106.03	106.34	104.2	107.51	104.38	107.08	105.37	110.03	108.6	106.56	107.96	107.56	105.34	106.4	109.28	110.21	106.7	105.12	106.65	104.79	103.98	105.03	104.72	104.34	105.2	104.07	106.27	101.93	102.11	103.97	104.37	105.03	107.04	103.11	104.44	106.18	107.74
102.29	104.94	102.06	108.08	108.65	106.09	111.65	102.24	102.49	103.45	106.56	108.25	107.4	105.9	106.85	104.43	100.75	106.57	104.09	104.75	108.53	109.5	109.07	105.21	105.66	100.58	106.29	106.45	107.6	105.22	104.6	106.19	106.61	103.85	106.37	101.33	108.27	105.57	106.17	107.67	105.44	104.67	102.06	106.59	103.69	108.49	99.8	104.67	111.37	106.96
108.94	112.05	112.51	113.45	110.45	117.55	110.5	105.8	110.89	113.5	112.61	115.19	112.07	111.33	111.98	109.88	110.15	115.97	110.08	113.62	111.59	111.81	114.03	113.6	109.51	111.59	111.13	115.3	108.74	111.39	115.37	112.45	108.25	119.97	109.41	110.59	110.05	107.3	113.96	116.21	112.6	111.28	116.08	108.8	112.47	114.88	113.52	115.04	118.32	111.07
102.97	97.054	106.13	100.79	101.39	99.917	104.37	103.21	97.266	98.351	99.35	102	98.946	101.12	99.109	101.36	98.336	98.472	97.243	101.32	100.6	96.013	95.893	99.311	104.81	100.58	97.175	105.42	102.15	99.665	102.14	101.48	101.45	103.46	101.07	100.1	101.12	102.89	98.363	101.28	99.053	98.958	103.66	104.15	100.93	106.62	100.79	99.304	101.57	104.78
107.12	103.54	103.94	106.91	108.42	102.67	107.03	107.82	107.95	106.22	106.76	105.79	105.02	108.3	110.77	106.69	110.25	106.76	105.37	110.25	102.08	107.57	103.43	108.36	108.98	106.54	105.31	109.11	103.89	103.41	100.89	109.01	104.82	106.14	104.17	108.94	107.16	108.69	108.08	103.18	109.87	106.37	104.64	104.25	106.21	106.73	103.02	108.15	102.28	106.8
111.84	103.93	101.79	102.12	104.02	103.4	103.86	108.47	106.8	105.9	99.826	108.14	101.71	103.71	103.67	105.21	99.462	105.03	105.27	108	107.17	99.435	104.98	108.04	103.76	101.12	105.07	106.8	104.44	107.89	103.33	101.31	104.14	100.93	108.21	107.25	106.69	105.4	108.84	108.02	105.88	106.59	103.81	108.15	106.22	105.76	110.8	104.95	110.7	106.42
101.94	102.11	102.37	103	100.17	102.64	102.78	98.906	95.433	101.56	98.898	101.06	96.906	102.92	104.44	101.86	98.422	101.44	104.8	101.56	98.493	101.59	99.457	102.12	103.95	101.19	99.887	105.28	98.563	100.69	103.48	100.94	99.935	103.7	100.45	104.14	106.19	101.67	101.14	102.36	102.43	101.06	94.517	102.64	100.62	103.08	101.75	100.93	100.2	100.21
101.72	106.35	102.54	107.67	109.25	106.28	103	106.08	102.67	99.631	105.67	105.67	105.79	107.34	101.18	104.64	106.52	111.65	101.76	103.94	109.18	110.43	106.28	108.71	103.28	104.26	106.46	110.64	99.981	107.02	102.79	104.08	106.61	107.92	107.08	104.92	102.92	99.812	103.68	105.97	106.47	106.19	107.41	105.15	106.22	107.81	106.11	106.93	107.84	108.39
100.84	95.037	99.549	101.54	99.587	101.39	100.53	96.23	101.71	100.37	99.76	98.655	96.271	103.74	101.25	94.577	104.89	102.25	96.387	99.913	102.57	95.7	97.209	99.582	102.12	97.888	100.79	100.09	99.731	99.035	100.99	98.059	99.687	99.743	99.289	103.38	99.607	102.77	105.02	99.605	98.19	100.65	105.05	98.31	99.777	100.35	98.371	101.57	99.346	98.119
110.82	113.78	108.58	108.56	113.22	112.09	111.61	109.86	112.93	110.76	113.08	109.48	112.38	111.65	110.17	111.26	111.78	111.14	113.74	111.72	111.76	107.15	113.17	116.27	111.72	109.34	108.91	114.96	113.29	112.05	106.49	116.72	110.58	114.86	111.67	113.12	109.23	110.19	111.89	111.15	110.08	110.72	112.66	110.7	111.85	112.39	110.6	110.7	112.89	110.17
111.3	107.7	113.43	110.4	109.04	108.01	109.22	112.2	109.74	113.59	112.35	110.67	110.41	114.38	111.87	111.67	110.33	111.36	113.47	115.2	111.21	108.57	110.83	113.44	115.65	112.6	111.9	117.59	111.59	112.84	111.01	112.63	111.73	116.61	111.94	111.93	110.41	115.11	112.95	115.18	112.28	111.75	111.84	118.48	114.07	112.46	110.28	108.36	110.02	112.57
104.47	104.97	107.46	106.12	108.53	106.9	102.81	108.76	102.99	106.64	104.45	105.99	107.15	106.53	103.46	106.26	104.92	108.51	101.08	102.93	108.69	103.31	104.21	105.83	105.21	104.61	103.91	108.34	105.37	106.39	108.42	105.87	107.62	106.04	102.7	103.33	106.32	106.43	101.04	106.64	108.88	104.98	107.97	109.8	104.32	105.59	106.65	108.93	100.3	108.41
102.25	100.21	101.8	99.33	100.95	97.775	97.693	102.52	100.47	102.9	103.17	96.237	104.9	101.44	101.34	106.88	98.469	104.37	101.79	100.1	101.6	102.67	100.97	101.47	97.055	103.64	96.639	99.915	97.613	98.842	97.71	101.32	99.419	99.965	98.834	104.1	103.64	101.71	100.09	100.22	96.166	98.012	100.85	100.82	97.255	98.935	96.126	99.995	101.35	98.518
109.79	115.27	110.36	110.17	110.06	110.53	112.45	113.73	110.74	112.14	110.44	108.45	107.98	111.18	111.47	115.14	112.81	112.5	108.69	114.49	110.52	112.35	108.5	112.95	111.82	114.04	111.97	108.19	112.44	115.47	112.82	111.8	114.91	111.37	114.16	107.15	109.67	114.39	110.34	110.94	109.96	109.14	112.21	112.99	110.9	109.61	108.11	110.6	114.26	110.54
103.35	104.18	104.19	105.92	107.54	106.32	103.28	102.86	106.74	103.71	105.6	105.13	105.08	104.1	107.1	104.76	107.35	110.49	106.84	106.97	110.86	105.7	106.22	105.34	111.03	105.91	106.38	104.36	105.43	105.28	105.31	105.98	101.03	104.97	103.04	101.66	108.98	102.11	101.54	110.34	100.17	106.12	105.44	105.4	107.36	107.83	106.76	107.44	104.21	102.84
99.7	101.54	99.581	99.466	101.26	101.69	104.89	99.627	101.67	94.948	98.551	100.96	102.56	102.91	101.28	104.31	98.154	95.983	99.716	104.38	99.576	103.41	100.92	96.66	102.95	99.388	103.98	100.02	98.957	102	99.604	103.7	101.76	95.928	101.5	103.4	101.68	98.34	104.93	98.395	102.62	102.75	94.502	101.51	102.64	102.03	103.22	101.13	95.027	104.82
111.46	110.53	110.6	103.3	106.78	107.03	104.89	104.02	109.42	106.49	106.5	109	106.79	109.17	113.76	109.67	110.03	106.42	104.42	103.38	108.48	109.23	104.21	108.62	106.77	104.75	106.41	104.33	101.13	104.84	102.66	108.11	105.87	105.79	106.7	109.62	109.25	109.11	109.24	105.44	106.08	109.33	109.75	108.92	106.38	107.28	104.85	103.9	106.15	109.17
108.5	103.01	106.74	100.81	107.21	102.45	107.14	103.75	103.18	105.87	104.39	104.28	101.25	103.44	110.94	104.14	106.13	103.85	104.18	105.79	103.62	108.11	108.13	102.19	109.05	104.98	102.36	105.74	102.19	101.2	100.86	101.29	106.86	101.26	105.05	101.56	109.49	105.88	103.99	103.02	100.46	109.17	101.59	100.85	104.55	104.32	106.38	101.45	103.73	106.58
105.31	107.84	109.11	105.35	104.48	103.75	107.83	103.55	107.46	105.07	107.23	103.07	105.78	106.14	105.75	105.8	106.29	107.33	106.07	106.24	107.88	106.96	103.15	104.98	105.51	109.38	106.86	102.71	108.52	103.66	109.71	105.29	106.89	105.17	104.03	101.22	105.61	104.73	103.27	110.14	104.29	107.32	103.05	105.06	108.25	102.38	111.5	105.59	106.62	101.84
105.3	102.67	102.28	105.65	104.39	106.82	106.79	106.66	107.74	104.22	107.85	103.38	108.39	101.39	107.5	107.11	106.62	103.48	108.03	108.72	105.53	104.25	107.77	106.54	109.76	104.87	105.58	107.43	106.65	104.29	104.67	107.78	105.19	109.35	103.23	102.09	109.92	103.22	103.66	105.98	108.66	105.52	104.33	102.74	106.81	105.78	104.76	102.53	106.12	103.78
107.58	99.553	96.258	98.032	103.08	99.148	99.318	101.29	100.93	98.165	99.242	101.08	98.133	96.995	100.9	101.54	97.21	100.16	95.832	99.962	103.32	96.929	100.55	101.93	98.952	100.98	98.109	96.376	97.863	98.609	102.72	94.75	96.394	96.754	103.44	100.25	99.071	99.934	100.69	100.18	99.63	100.66	96.042	100.12	101.67	101.48	98.515	100.37	99.67	100.2
101.6	102.55	101.32	101.7	110.4	104.14	107.86	107.28	107.1	108.18	104.19	105.31	105.26	110.96	103.46	109.41	105.53	107.05	104.43	107.43	107.31	104.89	107.46	106.89	105.69	108.76	107.61	102.86	103.49	105.25	102.03	106.97	101.26	106.29	108.77	106.15	103.69	107.06	100.66	100.7	102.91	106.83	103.5	101.39	106.77	105.91	104.75	103.81	107.79	101.41
107.86	110.02	105.68	112.44	101.67	109.68	108.18	107.71	106.14	108.17	108.4	112.14	104.15	102.85	109.29	108.22	111.72	105.88	102.5	110.09	106.97	107.97	105.05	105.59	102.85	110.81	109.35	108.15	107.66	104.55	105.8	108.94	106.05	105.8	102.43	102.92	103.32	105.16	105.06	106.04	106.83	109.69	99.269	107.2	106.81	108.71	107.6	109.21	105.88	105.62
97.235	104.02	106.89	98.53	100.08	102.33	102.97	99.722	102.06	98.267	96.296	98.548	97.621	101.51	99.314	99.168	100.67	100.07	98.268	101.8	106.12	102.1	99.863	98.542	97.105	100.78	101.41	105.96	100.28	100.55	99.808	103.11	98.537	96.488	100.42	100.19	98.883	101.97	99.747	100.13	101.16	104.87	100.38	101.01	94.517	98.779	97.656	102.32	102.34	99.736
102.39	108.04	109.48	108.06	107.47	101.89	106.28	102.94	106.78	108.25	105.18	104.57	105.97	104.19	106.68	108.71	105.64	103.4	105.25	106.53	105.58	103.51	107.02	105.64	105.12	106.38	100.57	101.2	101.76	105.17	104.25	105.04	104.66	103.08	104.68	103.33	108.2	108.79	110.15	104.86	103.83	104.49	108.09	109.66	102.6	106.97	103.13	101.96	102.93	109.49
118.01	116.13	115.94	116.6	119.64	114.74	119.87	118.41	115.68	112.9	117.01	120.96	117.06	116.72	116.32	113.55	118.59	116.77	116.05	114.12	119.14	117.48	111.39	113.47	116.55	116.57	116.51	113.95	118.62	116.93	118.4	114.78	114.14	116.57	113.08	115.04	118.69	115.14	117.12	114.64	114.83	114.88	115.59	119.22	116.01	116.18	119.45	116.11	115.6	115.53
108.66	112.85	112.83	113.82	111.78	112.6	111.55	112.56	107.3	109.99	108.04	110.82	112.13	108.76	110.32	111.38	110.05	109.03	112.42	114.79	114.26	109.74	110.08	104.42	110.65	114.73	111.06	109.94	110.01	114.27	113.84	115.79	110.85	114.77	106.44	109.63	115.52	113.55	111.45	112.4	112.55	111.9	106.32	110.38	108.66	111	113.22	111.13	109.27	111.48
102.12	99.22	101.01	102.39	98.762	97.986	98.186	105.09	100.18	102.18	105.34	102.55	100.91	103.76	97.792	103.34	101.11	101.28	102.76	97.593	101.19	102.9	101.32	98.274	100.72	99.069	99.517	99.666	98.058	103.45	98.639	96.89	96.662	102.52	101.27	101.25	101.83	98.442	96.136	95.439	103.4	97.988	100.47	101.79	103.66	102.57	99.958	102.78	101.33	102.2
102.67	109.82	107.19	102.98	102.37	104.81	103.33	104.64	102.9	106.35	104.49	106.97	106.45	103.23	102.33	106.03	104.23	102.02	110.59	110.1	103.09	103.85	107.86	104.15	103.43	105.43	103.6	107.28	107.35	105.91	105.11	107.5	108.7	107.18	103.7	104.55	102.08	108.42	104.78	103.92	106.94	107.86	107.84	104.67	108.85	104.74	104.67	103.29	106.11	108.37
103.11	104.04	103.98	106.78	104.63	105.32	104.6	107.31	107	105.97	107.05	108.71	104.69	109.45	108.07	105.47	107.7	105.15	102.17	105.07	106.97	104.8	102.23	106.34	107.05	109.51	105.64	106.4	99.812	104.23	103.8	100.54	104.38	103.3	107.08	109.95	101.52	104.96	104.49	108.99	108.66	107.59	106.24	104.15	105.86	109.2	102.95	102.38	104.05	103.71
109.95	106.41	108.51	111.81	109.51	108.5	106.4	113.55	111.81	110.22	107.32	109.38	111.79	110.67	111.59	107.39	110.71	114.3	108.7	112.79	106.22	111.48	111.23	109.04	115.92	105.22	108.41	110.8	109.89	108.08	108.69	111.97	111.11	110.51	106.36	110.93	102.08	107.93	109.2	112.74	107.93	109.11	110.02	109.28	107.99	109.41	110.7	109.52	112.31	109.64
100.02	101.9	100.38	98.512	99.843	97.441	98.623	94.481	100.08	100.21	100.16	104.77	100.32	97.818	95.695	98.204	100.4	94.751	100.16	96.036	99.289	97.781	98.676	100.02	101.04	98.903	100.49	103.22	96.906	105.42	102.1	99.752	97.323	104.06	102.64	101.48	92.646	103.05	103.54	100.01	98.976	101.2	97.162	99.598	98.835	97.545	100.27	100.29	97.773	98.454
103.09	101.72	97.876	101.53	97.957	98.736	98.158	103.24	97.774	103.39	97.964	98.341	101.15	97.71	98.227	101.22	99.602	100.95	97.746	104.67	107.09	98.598	97.483	100.47	100.57	98.073	104.39	103.71	103.18	100.39	101.67	94.487	99.897	99.571	97.189	100.15	100.48	101.04	101.84	95.847	101.09	107.3	98.422	98.649	102.58	101.71	98.05	98.861	103.78	97.564
98.802	102.86	100.45	101.59	98.506	100.03	109.14	100.57	94.746	101.2	96.923	101.58	100.72	101.32	104.38	96.188	99.976	103.17	96.585	100.57	100.25	102.06	97.471	97.025	98.756	100.54	94.73	101.89	101.12	97.486	101.92	100.04	104.15	98.644	101.85	100.64	100.71	97.286	97.795	94.944	101.93	98.917	98.264	104.2	94.668	99.796	100.74	96.715	97.454	102.3
110.51	113.63	109.39	110.46	113.54	112	110.05	111.99	110.45	106.9	111.62	110.93	110.14	113.49	113.76	110.57	113.03	112.46	111.58	107.09	107.93	104.74	112.55	108.81	109.15	107.03	113.32	110.95	110.45	109.64	109.5	106.04	113.5	112.87	111.07	118.17	108.92	113.47	111.84	113.07	114.1	110.81	110.03	109.8	110.5	113.19	109.55	110.03	111.71	112.02
98.752	100.12	101.13	99.298	103.04	100.48	98.569	100.96	101.04	95.549	101.01	100.6	97.59	100.62	96.872	94.721	101.18	97.719	101.98	99.62	98.587	99.22	103.59	102.22	100.55	102.45	97.31	99.691	101.4	96.791	100.95	97.527	101.22	96.534	98.271	98.903	97.208	97.388	102.79	105.48	96.575	97.413	102.33	97.848	99.987	100.55	100.47	96.967	103.85	97.547
103.97	108.14	103.47	106.83	100.8	106.72	106.51	103.55	107.94	102.28	104.81	102.75	104.32	101.5	101.73	102.64	103.01	104.41	103.59	103.68	105.63	101.68	107.39	103.77	107.03	103.63	102.03	102.68	102.3	105.23	106.05	106.98	104.13	103.17	101.67	103.59	104.52	102.73	104.7	103.1	104.48	101.79	103.72	110.08	103.41	102.52	100.35	103.07	103.56	100.32
116.18	115.87	112.81	110.2	109.61	113.51	108.77	110.28	110.57	109.7	112	111.2	114.12	112.92	112.45	111.41	111.16	112.47	113.08	107.19	109.61	111.43	111.33	108.3	113.41	109.96	110.32	111.45	109.68	111.81	112.79	108.35	114.88	109.37	109.4	113.66	108.6	114.48	112.65	108.78	112.38	112.59	111.63	112.78	113.77	113.87	109.04	110.76	113.36	110.29
103.59	105.51	106.28	107.35	106.05	102.68	111.18	107.88	104.62	105.04	104.87	103.55	105.03	106.73	101.98	105.19	102.77	106.68	104.96	105.41	104.82	109.53	104.96	102.21	105.02	103.62	106.05	104.73	102.78	111.78	103.37	106.48	108.64	104.03	107.81	101.21	104.56	103.26	99.607	101.98	104.59	105.9	105.51	105.16	104.34	101.08	104.22	107.34	104.81	106.21
112.18	110.9	107.53	115.04	108.17	110.23	109.22	112.42	108.26	106.61	110.5	109.32	108.57	105.64	109.79	109.66	110.02	109.55	111.01	105.97	111.52	107.34	108.65	111.68	108.98	112.75	107.98	113.68	108.09	111.24	109.13	108.16	109.55	109.24	105.73	112.12	109.88	111.83	108.07	113.28	108.32	109.82	111.54	112.12	115.47	110.1	109.51	108.02	108.73	111.72
101.62	104.87	104.88	104.35	105.95	102.66	106.08	107.37	103.99	108.29	107.43	105.22	108.52	106.31	104.77	104.37	103.94	104.93	107.9	99.957	104.2	105.3	106.18	103.79	102.29	102.71	106.78	102.42	101.64	103.8	106.64	105.89	110.26	102.49	106.09	106.78	102.31	108.53	106.55	100.72	103.69	103.62	105.29	104.69	103.41	103.8	108.68	100.99	107.33	105.98
113.52	113.9	115.16	114.4	114.64	114.12	111.44	111.15	110.2	109.85	113.01	117.56	114.33	112.56	111.99	112.6	113.44	110.64	114.26	111.21	110.52	110.58	113.78	110.15	111.87	112.83	113.19	114.86	118	111.59	112.87	112.31	112.14	108.76	113.21	111.79	109.33	107.89	112.38	111.75	114.41	110.75	110.85	115.01	108.98	109.33	111.07	105	111.6	109.61
115.09	113.77	112.85	115.5	112.95	111.97	114.37	113.8	111.66	112.43	110.85	114.81	111.41	112.15	108.29	108.07	110.9	108.86	110.12	116.94	110.74	111.41	113.34	110.22	111.59	106.77	106.92	111.75	111.56	110.59	109.13	113.09	110.09	110.38	113.16	111.79	109.93	111.01	112.97	110.8	114.27	112.49	113.5	113.33	107.91	110.54	114.77	114.28	111.64	112.3
102.49	103.01	106.78	99.639	106.7	106.59	100.55	104.09	103.69	107.59	106.38	102.78	103.05	104.25	101.13	106.88	104.52	103.71	105.05	106.72	100.71	106.66	106.68	112.36	103.31	101.99	106.95	104.69	103.56	100.08	105.3	103.76	107.14	109.34	109.92	106.7	104.28	108.19	104.8	105.09	105.1	103.18	102.77	102.78	103.15	104.31	95.58	103.53	104.83	102.46
106.07	114.9	106.34	106.89	113.61	112.58	111.67	111.39	111.6	110.51	112.09	110.72	107.24	109.01	110.6	107.84	104.85	107.25	110.75	108.53	114.28	111.51	109.81	106.81	110.28	112.11	108.85	111.28	108.98	108.32	103.9	107.39	109.31	112.02	107.29	108.09	108.52	112.32	108.33	112.94	111.18	109.71	114.21	107.53	106.27	108.5	110.64	111.47	109.43	111.82
107.13	107.73	108.16	105.59	108.75	104.15	107.71	105.14	110.15	108.69	103.74	108.08	106.61	109.7	102.66	103.73	106.78	108.01	110.38	104.97	107.79	103.33	112.01	112.29	110.1	106.91	105.89	106.73	106.58	108.46	104.95	106.1	106.26	107.36	108.49	107.89	112.11	106.92	106.98	104.84	106.8	107.41	106.94	106.1	107.57	108.02	105.5	107.41	104.49	106.52
109.32	100.14	106.69	105.1	106.69	110.2	101.84	102.05	107.67	105.48	107.69	109.98	110.24	107.07	107.3	106.2	105.02	103.41	102.82	108.02	104.69	101.98	110.89	100.19	100.86	106.5	105.25	108.56	102.03	106.9	106.2	111.92	105.74	103.06	103.61	108.5	107.54	107.07	109.35	109.13	103.15	107.58	112.22	105.37	102.22	102.25	106.47	105.59	108.82	105.01
112.79	110.99	108.49	108.68	113.14	111.64	115.12	112.94	110.71	112.14	111.99	112.27	105.15	108.22	112.49	117.12	113.13	113.61	105.82	113.06	112.12	113.67	111.09	112.37	111.2	111.81	107.09	108.83	113.77	116.28	112.29	111.23	110.96	108.22	113.49	112.36	111.59	114.12	111.36	112.28	114.06	108.15	110.75	108.23	110.82	113.48	113.65	111.76	112.96	108.88
112.91	115.96	112.56	106.63	114.46	106.82	112.66	115.62	112.48	110.2	109.5	111.86	109.36	112.39	111.45	111.02	113.64	109.11	110.41	110.79	110.7	113.36	113.42	113.75	110.1	105.5	112.15	109.47	113.1	110.94	111.42	114.02	112.61	112.83	112.34	112.98	113.63	113.16	112.46	113.64	115.03	111.38	110.12	112.55	110.78	110.67	111.97	112.81	116.24	112.08
96.658	98.138	101.73	96.382	101.05	104.67	101.5	100.06	105.34	100.2	97.446	98.413	100.87	97.062	102.68	98.937	99.939	97.994	100.18	98.583	106.73	101.97	94.055	100.98	99.935	100.59	98.036	101.94	99.281	102.45	104.14	102.72	101.5	100.02	104.06	97.906	100.77	105.3	99.918	101.7	98.359	98.052	98.942	100.25	98.523	102.89	100.49	101.6	101.95	98.203
103.98	106.63	107.49	103.46	107.1	107.12	106.45	107.07	108.1	107.44	110.27	107.66	108.08	106.6	108.58	105.97	107.68	109.36	107.12	108.9	107.77	108.62	108.35	105.93	106.69	107.72	104.93	107.05	111.66	108.75	108.45	107.72	110.03	105.81	108.72	108.76	106.15	109.11	105.44	105.9	107.15	103.65	103.46	102.6	107.19	108.22	101.65	108.4	103.42	110.31
105.74	110.94	111.29	102.28	103.78	102.15	103.5	104.06	104.61	107.07	111.93	103.77	102.76	108.7	106.27	106.29	108.73	108.67	109.42	106.64	105.13	106.5	104.39	109.36	106.99	108.01	106.52	104.91	103.54	107.37	105.99	103.17	109.55	102.81	107.73	104.67	102.03	106.8	103.91	102.78	107.36	107.48	108.76	105.55	105.03	105.78	109.05	107.95	104.8	104.21
102.58	102.28	100.44	106.66	98.023	97.985	103.32	100.32	100.04	101.93	98.636	100.54	98.132	96.304	99.228	99.613	103.9	97.656	105.39	99.204	104.42	102.73	98.966	103.75	94.817	98.318	99.78	98.139	102.94	98.846	104.07	98.986	103.84	104.82	100.7	99.667	98.794	102.26	102.48	98.05	104.65	96.172	98.333	97.945	97.726	97.07	99.825	101.49	97.224	99.671
106.07	106.76	104.68	106.13	106	105.76	108.62	107.32	106.62	105.2	106.39	106.62	104.86	108.61	105.65	104.73	104.88	109.45	105	107.4	108.25	108.35	101.9	108.99	106.29	109.15	106.03	102.83	104.82	100.21	104.7	105.44	105.06	106.24	101.74	112.53	106.74	103.49	110.54	106.91	104.01	108.69	112.29	105.82	104.86	105.89	105.08	104.95	105.73	105.05
112.31	112.7	114.64	116.64	111.75	115.9	108.91	110.23	111.95	112.99	113.77	111.04	111.61	116.77	112.3	110.58	109.69	111.73	112.49	114.72	110.66	111.54	111.62	109.11	113.13	109.94	115.44	109.28	108.05	116.14	110.33	111.99	115.24	113.34	115.01	113.02	110.97	110.55	111.78	114.06	112.64	111.51	113.31	114.29	111.83	112.92	112.91	111.44	113.53	109.48
101.77	103.2	109.48	104.45	104.61	103.77	107.01	103.61	109.5	102.83	105.65	105.61	104.17	100.17	105.64	106.03	102.54	104.36	104.08	104.36	106.53	105.86	100.61	109.1	104.52	103.33	109.23	105.1	104.46	106.15	105.35	106.14	105.97	107.48	105.19	102.54	101.13	105.78	104.16	106.47	102.55	111.31	104.98	105.29	100.19	105.75	103.39	103.59	106.46	104.57
110.63	109.89	117.22	113.06	113.46	111.87	110.95	112.53	111.5	108.16	113.07	114.71	117.32	113.64	115.75	112.04	113.91	115.31	110.68	110.78	110.23	110.45	112.21	111.39	114.31	115.87	114.64	112.9	112.33	113.53	115.8	112.76	117.22	118.64	116.07	113.41	113.66	114.06	110.99	113.05	111.43	111.76	113.61	107.12	111.68	114.64	114.57	113.26	110.85	111.46
98.874	99.6	98.835	96.881	96.402	103.88	108.31	101.63	99.688	99.922	104.5	99.406	99.931	101.02	96.836	100.37	103.14	98.898	97.789	96.395	101.76	101.65	107.59	99.693	104.22	101.71	100.36	98.357	100.72	100.74	105.64	99.546	103.94	102.72	98.765	98.537	100.64	100.82	97.831	101.61	100.79	99.591	100.43	102.76	100.85	99.121	99.606	99.665	101.27	103.97
102.81	107.84	106.27	101.84	110.16	107.04	107.87	102.88	109.23	105.83	104.68	103.48	104.49	106.47	108.69	105.68	101.6	108.19	111.15	105.38	105.68	108.7	107.07	107.68	113.43	107.27	104.5	106.46	105.45	105.19	106.85	107.25	107.09	108.37	101.83	106.11	108.37	107.2	110.09	107.7	108.39	107.77	107.57	106.17	101.07	107.46	108.95	104.52	104.77	106.96
107.01	105	107.68	107.06	104.33	105	106.54	106.87	103	106.33	104.71	105.17	104.99	106.44	108.97	100.64	105.51	105.33	101.75	103.45	102.39	105.07	108.98	105.88	105.85	99.583	109.8	108.34	101.06	103.11	105.28	106.18	109.15	104.46	104.36	107.69	105.7	105.15	106.74	104.59	108.02	109.38	107.61	103.26	106.9	105.7	102.71	104.01	107.01	106.31
110.22	111.65	107.94	108.55	108.63	109.28	105.35	114.34	108.06	103.7	107.74	108.33	110.09	106.93	106.76	105.35	112.54	111.68	109.74	109.47	111.31	108.9	112.92	111.81	114.92	108.63	110.31	107.3	108.34	113.89	113.15	108.36	107.46	106.47	112.84	109.43	108.68	112.94	105.9	113.68	102.2	107.96	108.4	104.64	115.42	111.35	108.47	107.69	111.29	110.87
109.77	111.14	108.87	114.31	107.2	110.08	109.93	113.6	111.3	109.3	110.26	107.43	107.99	111.11	108.27	112.08	112.67	112.22	105.9	109.55	110.64	113.75	107.94	110.67	113.84	111.26	108.45	105.56	111.14	114.11	113.7	110.07	114.48	114.79	112.8	108.48	112.49	109.02	106.84	107.48	112.42	111.86	107.01	109.58	115.71	110.62	113.4	105.62	111.52	114.46
108.03	109.26	111.63	108.15	107.01	106.45	112.29	108.24	113.56	109.3	111.82	106.75	113.18	112.09	111.34	115.51	105.74	109.33	111.41	105.94	108.25	112.94	107	108.47	110.19	110.13	113.09	107.94	109.77	109.66	109.17	107.66	112.67	106.99	107.38	109.79	114.24	106.39	110.27	111.43	107.93	103.85	111.15	112.31	112.12	109.68	109.74	110.38	112.39	110.49
112.48	112.23	115.61	109.79	114.71	114.56	110.46	113.92	118.37	113.74	111.24	112.72	110.87	112.34	111.38	114.6	111.78	112.04	112.41	110.17	113.97	114.45	116.46	112.73	109.59	111.98	109.73	108.99	111.11	119.14	115.46	113.78	114.47	110.42	113.4	112.45	111.63	110.69	110.42	114.67	110.1	107.99	113.74	113.81	112.66	113.85	112.38	108.59	110.97	115.37
109.18	105.56	109.91	104.75	103.97	105.9	107.05	101.76	107.54	101.65	104.71	108.65	104	104.89	106.72	105.04	102.8	104.5	99.787	103.79	101.02	104.7	104.27	106.19	109.77	107.27	103.7	108.34	105.91	104.52	103.23	108.83	106.45	105.99	106.51	104.61	107.09	105.44	101	103.39	103.27	104.99	102.52	107.27	106	103.51	107.71	108.93	104.7	104.64
101.42	103.38	101.31	99.321	101.7	99.098	101.59	101.61	102.63	95.562	96.885	100.88	102.05	104.18	99.233	98.575	97.989	101.22	105.9	101.9	100.54	97.531	100.49	98.181	98.792	96.072	98.391	97.234	100.11	98.566	99.991	96.35	96.674	100.17	100.57	99.005	97.658	99.123	99.08	99.017	98.172	100.02	105.14	101.91	97.417	103.89	101.27	101.86	98.001	104.88
113.43	113.41	108.57	109.45	108.82	110.72	113.76	109.55	118.1	111.54	109.33	110.57	110.14	111.39	115.08	115.26	112.14	114.94	111.77	109.39	115.12	111.81	108.8	113.75	108.18	115.07	106.68	108.15	111.27	107.19	112.92	111.24	113.99	113.82	112.69	110.96	110.88	112.47	110.54	109.65	111.98	108.64	112.56	109.58	112.8	109.57	111.56	112.96	113.66	113.5
111.69	116.08	110.08	107.54	111.49	107.93	114.81	110.33	115.73	112.18	111.2	111.77	110.87	112.83	109.85	109.92	111.46	113.37	112.42	111.24	108.95	111.04	113.89	112.2	113.52	110.73	109	112.74	112.66	113.74	111.45	110.86	108.95	114.36	111.44	111.7	114.82	117.19	112.07	109.96	110.14	107.65	114.22	115.85	109.71	111.28	113.01	112.87	115.49	111.1
111.62	110.21	114.84	113.28	107.25	108.58	110.15	108.74	110.3	105.32	108.96	111.73	107.91	111.5	109.74	112.03	108.71	116.79	111.74	113.49	107.77	112.89	109.21	107.83	111.67	107.47	111.65	106.56	108.24	111.82	114.22	109.1	110.23	106.98	108.6	109.01	112.79	114.07	109.55	112.66	112.8	112.94	111.62	103.71	111.04	110.21	109.73	109.42	109.97	116.92
110.84	110.37	110.67	110.98	111.04	110.48	111.62	112.34	107.63	114.58	113.86	107.58	110.16	107.87	110.07	111.1	111.52	111.25	112.17	110.96	113.65	115.35	112.12	107.02	112.5	113.15	113.59	107.71	108.29	112.29	109.86	111.21	109.37	113.36	107.59	106.39	113.2	109.7	113.08	109.36	109.16	113.73	109.53	117.2	111.54	110.56	112.85	109.34	116.84	112.05
104.81	101.54	111.16	105.63	99.956	103.93	101.6	102.97	103.33	107.61	105.64	104.74	103.66	103.34	105.24	109.92	105.19	103.41	103.94	103.69	107.96	103.07	101.7	106.68	105.25	107.72	102.09	105.68	104.5	103.21	103.44	105.89	104.27	106.18	105.05	107.66	101.18	107.33	103.41	110.57	103.84	107.26	107.61	102.82	103.36	107.15	104.54	105.01	103.68	106.85
104.14	103.34	105.21	101.96	100.65	105.16	104.68	104.8	101.14	102.12	105.41	104.56	99.502	104.39	104.81	104.82	106.07	103.98	105.69	103.48	104.93	102.85	105.19	105.62	102.13	107.04	99.318	103.96	104.97	104.72	102.69	102.69	106.37	101.39	105.81	102.39	104.06	103.87	104.3	101.66	107.44	106.59	102.14	105.93	101.71	103.73	102.23	106.23	105.57	104.98
104.49	106.39	98.459	103.95	102.07	104.1	103.84	102.85	101.32	106.28	104.9	99.881	104.98	101.1	103.02	106.2	106.72	100.59	105.37	102.77	103.37	105.04	102.98	102.16	103.16	109.45	102.94	102.52	109.9	103.52	108.57	102.02	101.24	105.97	101.98	102.29	108.31	106.84	100.37	103.35	103.7	106.66	105.05	104.54	104.84	105.44	101.04	106.25	105.55	107.16
108.11	106.89	105.64	103.68	108.21	110.01	107.47	109.33	104.25	106.07	109.68	104.03	106.57	105.27	103.07	108.61	109.6	108.74	106.53	111.12	109.61	106.67	110.05	109.5	107.22	108.54	109.12	106.45	107.54	103.5	106.86	107.21	107.09	109.13	99.521	108.84	103.04	106.74	109.29	104.6	104.23	108.89	109.16	106.92	109.42	107.87	100.58	104.87	109.96	105.6
104.59	108.51	107.64	105.65	106.52	101.43	99.403	107.23	105.64	106.2	109.05	103.95	102.9	104.43	103.84	103.23	104.76	104.07	107.05	105.26	107.09	103.4	106.63	106.71	104.21	102.92	109.38	105.26	104.96	108.55	103.15	106.64	104.74	102.6	107.12	100.61	102.14	110.58	102.9	102.31	103.26	106.01	106.01	102.42	103.39	101.89	106.82	107.28	105.6	96.056
106.81	105.27	104.74	107.85	104.95	106.34	107.03	105.01	103.12	103.09	106.87	101.74	102.66	102.78	103.28	108.46	98.71	101.51	104.72	104.21	105.32	105.72	104.39	100.95	99.631	100.91	100.16	105.08	105.33	104.39	102.9	105.68	106.36	100.56	105.75	102.88	104.03	103.64	103.89	99.328	101.4	105.54	107.16	102.52	108	109.46	105.72	106.42	99.984	106.42
107.3	101.69	95.769	101.51	99.238	98.227	101.29	98.901	102.39	105.41	98.467	101.27	100.78	98.921	97.331	101.72	97.983	98.859	99.136	95.072	96.838	101.34	99.366	102.24	96.252	101.27	97.875	103.3	100.2	96.98	102.35	96.465	96.311	99.651	100.46	99.538	99.921	99.135	101.7	97.575	103.75	99.431	98.51	98.23	99.706	99.554	101.03	101	101.47	99.115
106.83	97.234	102.04	103.35	104.49	104.57	105.61	107.26	106.72	104.69	106.12	108.7	107.98	102.47	109.97	105.98	106.25	104.57	104.65	103.93	107.18	106.74	105.05	107.04	101.96	102.54	99.997	103.6	104.56	105.94	105.13	104.24	103.07	102.49	102.48	106.76	102.54	104.98	104.05	99.327	107.9	105.08	103.03	103.54	106.3	106.18	104.1	102.6	101.6	106.3
108.32	108.35	112.58	113.21	111.61	109.86	111.67	114.5	109.51	109.58	107.66	111.49	111.31	106.59	110.5	113.89	106.35	108.19	110.64	109.99	109.89	116.28	107.56	115.7	110.42	113.23	114.86	111.07	112.29	110.42	109.04	112.51	108.24	104.15	111.11	113.06	107.15	111.63	112.13	111.71	108.51	110.87	109.54	109.55	113.66	107.04	111.22	112.78	110.06	111.45
105.48	107.06	102.57	101.73	104.72	106.11	105.92	107.99	105.87	103.78	102.46	108.21	103.44	104.94	102.3	100.05	109.42	102.92	101.69	104.58	104.46	99.296	106.47	101.49	105.63	105.08	102.88	105.71	103.82	102.44	102	109.46	105.22	101.59	103.08	106.35	107.46	107.77	104.8	102.53	103.93	106.38	108.91	110.07	103.06	105.05	98.789	103.45	106.57	105.54
107.78	109.61	108.4	109.68	108.5	101.74	106.73	108.72	107.82	104.36	108.8	108.12	109.03	104.94	104.65	106.78	102.11	108.44	106.85	107.02	102.93	108.48	104.03	108.3	106.63	109.33	103.1	106.34	110.05	102.31	106.96	102.99	107.9	106.65	105.46	105.43	108.31	109.53	105.92	107.06	106.03	102.6	103.18	104.16	106.04	107.96	106.42	104.05	108.2	101.99
106.5	110.09	107.53	104.09	109.69	106.63	103.41	108.54	105.08	106.28	107.34	104.73	111.14	108.01	106.36	105.32	101.95	106.37	106.58	104.65	102.83	106.37	106.59	109.54	99.823	108.99	105.8	104.07	106.62	108.38	109.46	102.95	104.08	106.33	108.61	104.31	107.59	104.69	105.36	106.85	108.11	101.55	106.79	108.34	105.66	107.54	105.98	106.79	106.92	107.73
102.43	101.69	99.007	95.838	98.072	98.489	98.906	101.43	101.72	101.96	99.063	104.41	97.678	98.195	101.51	99.836	98.856	102.3	101.78	100.47	96.606	98.635	100.05	101.82	100.1	97.839	97.544	100.35	99.558	104.03	102.16	98.242	100.89	97.517	99.463	99.929	102.12	99.747	103.85	99.455	97.953	101.73	98.762	95.495	100.77	104.58	98.057	97.669	100.26	101.3
101.86	104.38	104.45	105.87	105.22	103.9	103.42	102.38	103.9	103.88	102.92	100.46	104.66	102.98	102.38	103.08	104.91	103.39	104	106.33	104.7	103.29	102.7	100.02	110.58	99.394	105.79	103.92	100.7	109.97	102.65	105.47	106.17	100.95	102.28	102.54	105.75	103.16	103.28	103.05	101.15	109.81	105.35	98.943	105.41	106.11	104.81	105.03	105.29	103.82
109.01	115.39	112.95	109.92	106.85	107.67	108.91	112.99	110.95	112.06	110.4	111.48	112.44	110.98	109.75	115.52	111.24	109.66	111.85	109.42	112.82	110.64	106.72	108.01	112.57	113.73	109.37	112.39	112.09	109.91	115.59	115.69	112.68	114.49	105.06	111.54	114.21	114.79	114.27	110.08	114.31	104.6	112.09	109.29	108.25	115.22	115.56	108.56	111.07	113.09
106.41	109.94	106.06	107.01	108.78	111.14	105.84	107.15	113.78	108.1	110.09	103.1	103.74	110.09	110.42	104.07	106.68	112.42	105.83	111.46	106.45	104.37	105.87	108.94	108.98	107.05	109.94	107.19	105.88	106.88	110.35	106.41	106.55	106.82	106.35	107.09	107.69	100.51	104.01	104.73	106.58	107.11	107.31	108.27	106.7	103.84	104.68	107.41	105.84	108
99.544	98.347	101.81	98.96	99.174	98.802	103.59	98.655	100.66	99.994	102.91	100.41	98.565	102.27	99.415	101.29	98.073	97.856	100.2	103.9	100.09	102.99	100.58	99.796	104.79	100.95	96.248	100.95	98.656	95.584	99.22	102.01	96.708	96.606	100.28	104.82	96.404	98.211	96.063	99.611	105.67	99.465	101.33	98.005	104.42	100.27	102.63	99.908	96.864	100.98
99.781	100.79	99.549	99.837	101.2	99.739	99.161	99.739	98.709	99.74	104.23	99.492	102.52	99.592	100.4	99.533	96.571	99.903	101.09	96.036	99.521	101.68	107.06	100.58	97.67	98.022	100.42	102.48	100.57	100.73	101.61	103.45	97.226	96.776	94.455	99.216	105.61	100.97	99.416	98.606	104.11	101.24	98.546	99.937	102.63	96.472	96.668	99.974	99.737	98.855
110.37	114	110.94	112.46	112.49	108.78	111.32	109.87	114.78	115.22	110.64	111.14	112.14	111.24	109.99	112.37	110.86	110.21	110.42	114.17	111.68	112.97	111.01	112.35	111.72	112.87	117.36	113	112.44	108.19	108.21	108.55	112.6	112.78	114.83	114.25	112.37	107.43	108.43	113.47	110.32	112.72	113.99	107.27	112.94	112.15	113.34	116.99	107.27	109.91
114.36	104.49	113.78	117.38	115.93	108.64	114.44	111.79	110.7	108.21	110.11	110.68	113.13	114.8	109.45	112.39	117.24	108.75	110.97	109.08	110	111.66	107.2	114.14	111.53	107.55	112.52	111.87	109.85	120.22	112.18	111.09	111.02	110.73	112.41	110.75	110.34	113.68	108.92	110.34	108.27	110.9	109.34	112.18	114.88	115.27	111.68	107.11	112.14	105.49
111.85	104.58	105.93	108.18	106.22	108.65	102.49	106.44	107.96	106.56	108.23	103.65	103.54	106.93	107.58	108.3	103.41	107.58	109.08	109.09	105.82	105.95	105.98	107.67	108.95	104.75	105.48	110.52	105.1	107.53	110.47	106.53	111.75	108.36	100.89	108.45	104.71	109.28	109.08	102.43	102.38	105.85	103.48	107.46	106.82	102.37	105.04	108.65	105.19	104.93
109.38	103.84	106.84	103.46	103.41	104.6	104.3	103.47	105.44	104.52	104.02	101.25	103.79	107.35	107.17	109.12	105.51	108.73	106.04	106.42	106.7	105.15	101.66	101.91	100.26	104.35	105.07	106.89	104.72	108.6	105.7	104.74	104.98	104.93	102.6	104.85	108.92	106.49	102.27	104.58	107.21	106.52	105.31	105.06	101.05	99.437	106.53	101.2	106.62	106.35
115.37	113.51	114.56	116.1	111.07	111.72	109.02	115.26	111.57	108.56	113.23	112.54	113.44	110.21	114.79	115.7	116.68	115.27	115.64	109.49	108.67	116.7	112.99	106.83	109.83	110.26	112.81	111.63	117.23	112.62	111.31	109.85	111.92	114.62	108.93	108.9	110.51	111.18	113.47	114.69	113.06	115.12	110.78	110.05	115.82	110.71	108.75	112.48	112.29	110
107.28	103.32	102.79	103.96	105.65	104.97	105.33	105.68	106.44	103.17	102.22	105.68	104.45	103.75	104.98	103.38	106.67	110.88	101.55	106.39	102.32	110.4	105.33	104.85	106.83	102.26	109.79	109.01	107.91	98.779	107.22	103.46	106.24	102.48	105.18	105.71	105.76	105.84	107.15	108.25	111.39	103.05	111.19	105.63	102.65	106.48	103.87	106.82	105.43	106.02
108.28	104.75	109.72	104.83	108.18	106.74	106.78	106.55	105.32	104.69	108.52	107.14	102.96	106.02	107.51	100.99	108.18	110.16	108.03	102.29	107.28	105.34	104.26	104.83	106.57	108.2	103.86	103.2	105.46	106.67	108.3	106.41	107.56	106.71	108.49	111.76	110.76	108.3	105.23	103.98	107	111.21	102.32	104.93	109.69	109.51	108.56	103.56	109.8	104.29
101.73	102.4	101.31	104.93	99.9	106.46	107.52	103.47	107.22	101.99	106.67	105.12	106.05	106.02	107.34	105.25	104.06	105.68	107.59	108.38	103.87	101.37	106.68	104.67	108.43	103.36	100.48	108.09	100.28	110.97	104.73	103.33	107.24	107.3	107.54	109.06	106.6	105.18	107.24	105.39	111.01	105.7	103.15	102.78	105.3	99.717	105.43	104.61	102.28	103.68
110.28	108.18	105.7	102.41	99.39	101.95	106.42	104.95	105.53	102.8	107.25	104.73	105.53	107.72	105.24	106.92	105.28	105.24	102.73	108.39	104.19	104.39	108.11	108.03	108.24	105.81	101.8	104.5	106.66	104.81	104.74	105.67	100.32	105.83	106.27	100.03	108.07	105.25	103.83	105.14	107.58	106.65	108.75	107.16	106.37	109.11	104.86	102.41	105.62	104.29
109.83	105.97	111.17	115.65	111	108.83	109.45	108.54	111.66	110.2	109.61	106.02	105.9	111.04	107.99	113.45	110	110.55	106.89	111.82	105.56	110.62	114.98	114.77	109.51	111.97	113.26	114.98	105.95	109.46	107.35	109.34	108.82	106.61	115	105.87	110	109.25	112.49	109.97	111.88	107.85	109.37	109.66	110.53	114.56	105.37	110.74	107.78	110.58
105.86	106.2	109.85	109.97	107.04	109.04	108.56	106.63	105.68	104.45	107.1	103.91	105.15	107.19	99.287	107.08	105.58	102.71	109.34	104.48	106.91	101.56	107.56	107.14	107.05	111.38	104.04	108.29	110.51	105.92	109.25	105.17	105.01	106.4	104.68	107.89	105.68	106.36	106.53	106.09	108.48	104.89	108.86	109.56	102.61	105.66	102.34	103.25	104.21	107.35
111.16	106.59	104.25	104.68	107.5	104.16	106.15	106.3	109.79	102.9	110.14	109.23	108.04	108.06	103.98	110.55	106.17	107.98	104.55	106.37	105.82	108.46	105.5	106.49	107.64	106.11	107.23	109.3	105.42	111.44	110	109.93	107.45	104.16	103.74	103.01	105.78	108.16	106.49	108.05	109.12	109.23	108.3	105.58	102.84	105.63	104.86	106.86	108.25	104.53
102.04	101.66	108.17	106.72	104.23	105.53	103.4	103.33	107.95	105.6	104.08	105.19	107.97	106.17	106.63	104.62	103.9	102.53	107.18	105.07	106.7	107.67	104.68	102.56	101.91	107.93	99.649	108.82	103.98	107.53	108.93	105.68	106.56	105.75	107.85	106.01	102.28	105.03	103.68	105.33	104.14	102.81	103.91	98.676	110.56	108.05	104.66	105.19	101.34	105.29
99.407	98.28	104.81	101.16	99.585	100.27	96.621	99.484	98.243	99.591	101.81	99.544	98.302	98.107	99.509	101.82	96.795	101.19	103.2	104.23	100.65	99.26	97.807	99.477	98.163	97.066	100.15	93.491	101.08	99.251	98.606	99.511	96.514	98.704	98.482	102.13	99.966	98.159	103.02	92.99	100.49	102.03	97.746	98.685	104.1	104.53	97.632	96.59	99.858	94.26
105.72	109.27	113.13	111.62	111.41	110.4	110.95	110.87	108.45	109.16	114.18	106.69	109.65	110.06	108.96	113.73	111.54	111.06	111.69	108.62	108.18	112.56	109.96	112.16	112.59	116	106.88	114.25	111.26	112.13	118.44	111.02	108.36	110.19	115.44	108.72	113.61	111.16	113.88	116.88	111.44	115.97	114.59	112.25	109.83	112.24	112.57	116.02	113.85	115.59
107.05	104.14	105.44	103.84	104.98	109.74	103.15	106.84	107.02	103.83	107.97	100.34	103.12	106.24	107.38	105.84	106.68	107.32	108.97	102.77	105.7	107.24	104.32	102.49	108.47	106.81	103.26	102.94	104.4	100.46	106.9	106.83	108.66	105.91	103.99	107.53	104.82	110.94	102.01	102.57	108.98	101.89	103.54	101.51	102.25	104.71	104.66	108.03	109.21	105.41
109.08	106.43	104.39	109.08	107.2	109.03	107.35	105.55	108.58	108.88	107.32	103.09	107.33	109.25	108.1	101.44	105.03	107.88	112.45	104.66	105.34	107.48	106.65	107.97	105.28	109.33	105.8	111.52	102.86	109.6	106.48	110	105.97	107.42	106.19	105.54	108	110.11	106.96	105.45	105.07	109.23	103.02	108.55	105.02	104.37	107.23	103.29	110.33	109.76
107.21	104.68	106.09	105.62	107.9	111.8	107.34	108.01	110.15	104.79	109.22	103.82	108.27	108.08	107.42	109.03	105.67	109.44	107.18	103.92	112.16	105.65	109.45	104.15	109.24	106.83	111.05	109.01	106.04	106.34	106.72	110.31	105.04	106.04	105.33	102.77	108.21	105.05	101.32	106.18	108.65	103.93	105.31	106.54	107.21	108.44	107.46	103.84	104.07	108.36
109.03	109.41	108.15	114.67	110.17	109.94	112.35	107.59	109.31	111.07	108.52	109.19	112.32	115.49	117.31	108.55	110.89	107.69	107.02	110.61	110.54	108.28	106	111.91	111.4	112.41	113.24	112.16	113.73	109.6	107.86	112.9	109.61	112.48	111.52	110.52	111.77	112.88	109.19	108.23	108.9	109.02	107.44	106.78	109.31	110.21	111.76	113.01	114.52	111.8
102.81	103.51	103.59	103.15	102.79	103.5	103.02	104.11	101.76	101.43	105.11	104.35	104.15	107.42	108.49	103.43	109.21	108.47	102.4	100.79	101.42	105.73	103.74	99.697	103.75	104.24	104.13	104.3	100.43	107.45	105.61	102.02	105.2	105.62	102.05	101.11	104.32	105.11	104.51	107.73	105.74	105.35	105.36	106.21	103.03	108.29	102.31	103.48	105.5	106.12
104.65	106.26	100.57	104.01	105.97	103.15	109.45	109.63	106.38	106.73	104.15	106.23	102.3	103.42	104.54	102.06	110.73	108.57	105.91	111.93	102.2	110.19	105.69	107.85	109.08	110.74	103.06	103.97	104	101.28	108.14	105.33	107.13	103.59	107.79	105.03	106.59	102.07	108	101.1	105.03	107.23	106.43	105.35	99.36	110.98	111.44	104.98	106.87	104.67
108.95	109.11	105.95	103.97	106.25	105.53	106.56	105.45	106.97	108.25	104.79	105.09	104.5	104	103.5	107.34	104.67	103.49	105.09	106.84	101.57	113.09	108.27	106.46	108.41	107.82	104.27	104.8	105.88	102.9	109.27	102.27	106.78	102.4	107.05	113.47	105.66	107.94	107.05	103.15	102.03	106.12	108.66	107.06	101.65	103.96	105.23	103.42	103.77	104.96
111.93	111.05	103.65	106.65	107.02	104.15	108.3	104.07	103.97	102.27	103.41	106.16	106.9	108.79	108.31	105.46	107.78	104.48	102.91	102.16	108.38	112.11	104.45	101.86	105.82	106.39	104.59	105.69	109.1	104.7	109.68	105.71	106.74	107.26	106.96	105.82	104.72	110.07	105.09	102.64	101.95	103.86	107.12	103.01	105.12	108.98	109.12	105.72	105.4	108.42
111.65	111.66	111.25	115.08	109.95	113.22	106.42	113.44	111.87	111.15	113.57	112.56	110.1	115.11	110.84	109.2	110.66	112.1	113.5	116.41	114.2	117.75	110.86	113.46	114.51	115.32	113.05	113.29	109.98	110.68	111.25	114.04	110.45	109.88	112.24	110.94	109.15	110.54	113.69	111.6	107.38	110.89	112.18	110.06	112.23	106.32	114.75	107.53	113.36	113.62
98.505	100.11	96.687	95.962	98.996	102	99.797	101.64	104.72	96.628	95.031	99.721	103.35	101.33	101.86	100.42	98.9	98.134	100.8	97.262	100.36	99.136	101.81	102.56	99.53	99.909	100.14	98.36	99.936	98.362	100.53	97.146	100.11	101.71	101.58	102.74	98.09	99.27	102.49	102.65	102.98	95.655	98.363	98.814	97.901	96.348	97.373	99.257	98.563	96.846
106.42	107.12	104.15	104.27	106.88	104.76	104.9	105.34	109.74	106.39	102.51	103.7	105.73	102.32	109.48	103.56	104.2	106.03	105.28	102.94	103.59	103.14	105.08	107.47	107.87	105.31	106.1	105.33	102.71	106.2	109.64	104.2	105.65	108.38	105.75	106.59	106.79	105.33	102.97	101.77	104.37	106.58	105.05	106.8	102.4	105.61	108.37	104.5	105.38	106.11
104.96	102.95	101.84	105.27	105.09	97.038	103.85	104.61	102.25	100.45	104.18	102.54	104.46	101.62	103.21	106.16	103.63	102.73	102.07	105.69	109.59	102.14	105.97	104.77	104.29	108.81	100.7	107.13	103.89	109.57	105.96	103.68	106.09	103.07	104.79	98.034	105.73	105.15	108.08	105.87	100.33	107.21	98.868	105.57	105.67	103.72	101.78	102.4	102.83	107.45
106.29	109.18	109.85	111.83	111.01	113.82	116.09	113.99	114.01	111.37	115.07	109.11	108.2	114.14	110.03	110.54	111.12	110.3	108.46	112.89	113.76	113.46	109.89	109.19	118.78	108.83	111.48	116.37	108.23	107.55	110.25	107.64	113.35	111.4	113.73	107.61	109.18	109.09	109.33	108.65	114.15	111.46	110.62	113.28	109.18	111.3	108.24	109.85	111.3	111.76
103	102.15	98.442	101.1	99.984	98.894	99.143	103.75	98.185	100.46	101.25	101.65	98.344	100.37	100.55	102.86	95.835	98.633	102.27	96.319	92.59	97.417	102.83	97.947	103.42	96.669	99.91	98.393	95.626	97.695	99.814	99.503	103.44	101.57	101.26	102.43	100.05	99.277	102.72	98.24	102.39	98.493	96.204	101.21	99.417	100.17	102.29	97.838	100.81	101.54
104.12	108.85	110.05	102.09	106.59	108.63	104.95	105.95	108.83	109.42	108.21	103.69	101.08	109.41	104.23	109.1	104.93	105.71	107.63	105.49	106.09	108.86	104.88	108.01	104.86	108.36	107.41	100.45	99.641	104.96	109.22	108.23	103.73	100.54	103.98	110.29	102.54	107.34	106.77	108.26	108.3	108.52	107.12	104.2	107.5	107.07	111.47	104.4	108.34	106.1
108.85	101.98	105.7	106.19	109.07	103.47	103	106.77	100.69	107.44	108.74	102.76	105	106.59	105.43	111.95	107.52	107.68	108.44	105.19	103.72	104.92	104.34	108.69	105.31	102.73	106.51	104.59	107.67	103.95	103.52	100.71	100.95	105.98	109.91	106.54	105.66	102.77	101.46	108.23	108.46	106.94	106.27	107.11	108.45	108.8	103.03	106.46	101.29	108.57
97.39	98.868	99.121	99.281	101.29	103.13	100.96	101.61	102.2	96.959	99.357	99.98	96.042	104.1	98.198	100.39	97.59	98.158	106.28	101.94	97.707	99.72	100.95	98.123	97.911	101.53	98.742	102.28	102.1	95.736	101.45	99.73	101.78	98.499	99.862	98.093	102.29	101.25	100.82	98.135	96.775	103.58	100.34	103.21	99.689	100.82	103.07	98.768	101.73	96.038
111.9	110.5	113.5	115.22	109.53	108.18	112.76	109.71	113.07	116.48	112.92	109.77	114.63	109.32	113.73	118.7	110.95	111.51	113.89	115.47	112.43	110.32	115.96	111.83	109.84	113.29	112.42	110.1	110.77	112.61	112.68	109.72	113.78	112.04	113.33	113.82	110.8	114.1	110.08	110.16	115.45	111.12	116.43	118.59	114.99	113.34	113.49	111.15	112.75	114.96
99.94	101.61	101.23	99.468	97.229	99.256	98.635	104.22	95.473	100.44	102.95	98.64	97.532	100.44	99.128	101.98	99.474	99.985	99.402	98.792	98.213	103.37	100.9	101.56	103.67	101.24	100.9	100.83	99.264	97.591	101.15	98.602	101.1	97.492	104.59	99.464	99.079	104.94	98.828	98.97	97.984	99.752	103.39	103.68	97.578	95.101	105.99	102.27	94.349	99.397
102.88	107.99	102.55	103.56	109.73	105.13	101.97	102.64	106.08	104.93	103.72	104.94	107.19	105.93	104.16	102.29	106.8	106.03	104.73	108.71	109.16	107.68	110.27	104.7	106.38	106.53	103.23	102.71	101.14	104.47	104.16	105.63	103.52	104.2	107.96	102.67	103.31	106.8	102.01	101.42	105.95	106.42	106.48	101.54	100.29	104.76	102.22	102.32	102.67	102.65
100.45	103.54	103.43	110.54	106.83	106.01	100.29	109.91	106.63	110.76	99.638	106.03	108.26	108.74	107.29	109.92	107.5	112.03	106.67	106.43	109.92	107.26	108	103.14	110.24	109.64	105.31	106.53	104.39	100.49	104.13	103.96	105.76	107.74	107.09	108.15	107.02	109.08	106.77	110.06	104.64	103.78	105.15	111.12	106.07	101.98	105.34	104.22	102.84	110.57
115.19	114.29	116.51	111.96	114.06	109.01	113.16	113.34	113.73	112.15	110.92	112.71	113.06	113.02	110.39	109.31	111.03	110.11	110.6	113.81	113.43	116.2	113.42	112.47	109.36	111.65	115.98	112.67	110.22	109.88	111.83	112.49	114.77	108.65	111.71	110.81	113.91	112.34	111.47	106.5	110.1	113.38	114.06	112.21	113.7	113.06	110.51	109.72	113.19	110.85
115.24	112.9	111.55	113.69	111.89	108.55	111.08	110.08	113.04	111.72	112.73	108.88	112.35	110.03	113.98	113.17	109.06	113.98	110.34	112.86	110.39	108.59	114.36	113.38	111.81	114.12	113.51	106.67	110.46	111.2	108.37	112.58	109.84	114.09	110.61	112.91	113.06	115.02	110.17	109.89	113.02	108.48	113.09	113.13	114.03	109.61	110.69	115.18	116.78	115.22
112.02	114.82	111.8	111.83	112.05	112.25	113.13	112.01	111.57	111.42	109.01	113.9	111.69	113.06	108.85	113.53	111.44	114.34	114.36	108.9	110.67	113.07	112.85	112.14	114.57	111.41	105.61	113.2	111.3	109.4	114.53	112.7	110.4	112.34	110.52	112.18	106.3	107.64	112.27	112.73	108.45	111.81	109.5	110.66	115.96	109.84	109.42	111.5	109.58	110.52
107.46	114.41	110.68	109.22	109.75	107.82	112.76	113.82	114.48	112.21	112.65	108.67	110.54	109.17	109.45	112.28	110.84	109.94	111.7	108.33	112.08	110.23	113.25	114.63	107.32	111.23	113.04	109.94	108.92	108.21	110.09	106.33	107.89	114.55	113.26	105.93	108.94	108.65	108.17	107.3	110.32	108.22	112.12	111.43	113.29	112.12	112.17	113.53	113.19	112.24
107.15	105.31	106.11	108.46	108.26	109.36	109.64	105.37	107.96	104.11	107.64	106.74	104.73	110.35	103.02	105.66	110.23	107.77	100.24	105.6	110.84	112.31	103.21	106.21	103.55	103.93	109.7	106.05	106.28	102.99	107.86	105.46	106.08	105.39	111.37	105.95	107.08	107.58	107.44	108.34	110.24	110.26	108.77	106.09	110.43	103.53	103.83	106	108.55	108.35
102.72	104.59	101.64	104.8	101.87	101.98	102.39	103.07	104.6	106.04	100.62	107.94	102.23	101.48	104.36	103.23	106.44	106.1	105.96	103.15	105.83	101.23	105.86	105.18	102.62	100.4	100.84	110.43	106.21	104.05	107.34	102.71	107.12	103.38	106.68	103.33	106.13	104.89	106.01	104.18	103.79	106.11	103.01	105.31	104.08	106.98	106.61	108.8	108.04	104.7
112.03	111.54	111.54	114.78	108.94	107.95	115.95	114.87	117.51	111.74	116.53	108.05	113.29	111.98	111.8	109	111.98	116.64	111.68	114.16	112.74	118.94	114.89	109.14	111.56	113.17	116.76	112.71	114.04	109.93	109.12	115.48	111.23	114.05	111.63	110.44	109.39	108.47	110.25	115.64	109.42	112.66	113.86	106.31	114.32	110.82	109.74	109.4	107.65	113.76
107.87	102.17	106.59	106.66	107.45	106.15	105.76	103.82	106.63	102.17	108.84	107.45	106.59	104.53	108.28	105.16	105.4	108.54	102.64	106.14	107.44	105.47	106.34	106.19	106.44	106.41	103.05	105.3	106.97	103.09	106.48	108.27	103.81	109.71	105.34	105.87	108.71	106.99	101.9	105.92	108.6	106.66	106.99	107.88	107.06	108.93	103.41	112.59	111	106.89
104.22	102.59	105.05	106.03	103.22	103.46	108.24	105.16	106.03	104.33	107.92	104.48	103.59	102.52	106.74	107.14	102.26	104.89	101.03	100.61	101.91	107.61	103.67	106.53	108.21	101.3	105.1	102.29	98.294	105.09	106.93	102.11	104.88	104.52	102.61	102.17	101.89	104.37	106.33	103.32	100.27	100.12	104.17	103.58	101.77	103.66	103.71	100.48	104.59	100.69
110.57	116.8	114.28	112.47	106.71	114.39	108.4	111.71	112.98	112.16	107.71	113.46	116.22	109.27	108.38	110.15	109.42	114.45	116.71	117.32	113	114.23	110.78	109.78	109.69	112.09	115.39	118.66	115.29	111.58	113.56	112.8	115.59	111.34	112.06	117.5	110.63	111.26	112.11	111.41	113.36	111.27	111.85	116.69	113.81	110.76	111.41	113.46	112.93	111.35
100.11	102.7	102.33	100.06	99.573	97.113	98.213	97.13	101.87	93.776	101.44	104.77	101.81	101.89	106.19	96.297	103.1	103.34	103.04	96.484	99.79	102.45	99.996	101.06	102.12	97.163	98.071	99.786	100.44	100.43	101.73	97.762	102.97	102.27	104.35	97.091	99.859	104.54	102.95	102.02	102.14	102.2	101.24	95.174	102.87	100.04	102.6	101.93	97.92	101.71
103.25	104.16	99.652	102.49	100.65	102.32	102.02	97.233	101.93	101.35	97.164	102.13	101.5	96.341	104.74	101.35	98.082	100.16	101.16	103	101.31	101.52	100.5	99.417	99.324	101.29	99.706	104.67	97.554	101.64	104.46	104.42	102.35	101.66	103.41	97.257	94.675	100.61	96.593	97.079	100.12	102.03	97.957	104.67	100.72	100.71	100.62	103.47	99.769	99.415
112.13	111.52	111.76	107.62	106.05	108.06	107.27	112.72	107.54	113.7	110.98	107.65	107.54	108.95	112.06	108.35	107.51	110.94	110.18	112.54	113.92	108.99	109.2	110.75	112.81	108	108.98	116.1	114.87	109.6	112.85	114.75	113.12	109.21	107.12	109.8	109.63	111.15	108.05	110.16	112.99	106.63	112.57	108.99	110.71	112.91	109.86	105.44	108.58	108.95
100.66	99.577	100.96	98.353	103	100.12	100.54	99.975	100.14	100.12	101.14	102.1	100.06	103.18	101.22	102.32	103.33	100.97	98.565	94.434	101.48	100.93	99.516	97.75	97.321	99.687	100.1	99.771	97.834	101.37	99.731	98.097	100.13	99.422	97.091	97.003	97.09	98.129	102.59	103.6	96.94	102.61	102.01	97.866	98.205	100.52	96.716	99.748	99.44	102.19
103.14	106.05	106.99	103.85	107.57	106.02	105.88	107.59	104.51	103.72	104.82	104.79	110.77	103.18	107.74	105.04	106.19	107.48	104.29	105.2	100.17	106.95	104.4	105.76	104.85	102.66	103.19	111.71	104.85	102.04	106.03	108.8	106.97	106.02	104.33	109.42	106.83	105.55	105.84	107.81	104.44	104.23	103.44	104.61	105.2	106.96	106.95	101.54	103.97	114.03
106	103.94	100.76	102.22	102.73	103.61	105.7	105.73	105.95	104.37	106.5	105.4	106.6	106.95	104.25	105.14	104.76	106.44	102.74	107.5	105.55	106.44	100.76	106.35	106.47	100.9	108.22	106.43	107.83	105.9	105.58	109.21	106.54	103.14	102.46	107.25	106.14	111.85	103.24	108.6	106.35	109.48	103.49	101.45	104.82	103.19	102.11	107.42	105.21	109.29
106.92	108.52	105.3	106.15	110.76	106.11	105.01	112.53	105.2	107.89	105.49	107.09	104.74	105.13	109.82	104.48	104.77	112.14	102.33	106.94	108.97	110.3	105.96	106.12	103.98	105.15	106.27	104.57	104.65	104.09	107.33	107.74	108.69	108.42	103.74	102.85	107.99	105.53	111.63	104.67	104.51	110.25	103.69	106.22	104.31	107.68	107.59	108.53	110.64	105.21
116.91	115.11	125.91	117.7	116.57	121.13	116.02	120.79	122.99	116.51	117.74	116.08	115.5	114.46	116.62	118.93	118	116.24	121.38	119.66	117.28	118.64	112.11	118.63	117.58	116.41	117.9	118.54	116.92	116.16	115.07	124.03	116.55	117.66	120.08	117.09	120.08	115.23	114.18	118.39	119.42	120.38	118.02	120.17	114.39	117	117.66	116.33	119.95	115.71
105.23	105.89	102.58	108.05	103.2	107.87	103.08	106.39	105.77	103.76	105.08	106.97	105.44	105.2	103.52	107.47	103.79	104.03	104.45	102.71	104.82	104.46	108.9	107.56	101.95	110.21	107.65	106.27	110.12	102.73	103.03	107.46	106.14	108.61	103.68	103.83	105.87	104.33	111.58	106.14	103.38	107.06	107.09	106.93	107.62	109.71	107.95	104.27	110.29	110.36
103.1	100.94	100.27	98.962	101.28	102.84	102.6	100.77	98.486	100.82	101.5	95.654	96.887	97.464	105.19	102.18	103.26	104.96	103.9	96.552	103.55	101.64	99.731	100.31	97.3	99.313	104.66	99.748	99.284	99.48	100.87	101.42	98.449	99.344	105.24	99.519	101.31	97.128	98.962	100.17	103.08	100.14	99.608	98.335	99.168	103.96	101.5	101.66	101.62	99.589
108.34	112.78	117.07	108.69	112.82	111.88	111.17	109.06	111.24	109.15	114.24	113.92	107.61	113.37	112.73	111.01	107.21	113.61	110.04	108.42	116.76	112.64	110.8	111.3	114.79	111.97	106.14	110.83	110.93	112.44	110.52	115.51	105.39	112.4	115.93	113.13	105.88	117.11	113.26	109.48	117.87	113.27	111.73	111.7	109.34	112.24	110.18	113.48	118.34	112.14
100.86	105.33	109.14	106.34	105.99	108.56	102.55	109.65	107.65	107.29	105.58	107.54	106.33	106.82	101.35	103.91	106.37	108.3	105.19	107.39	104.61	108.39	107.89	102.38	103.85	98.424	105.87	108.07	102.81	105.24	104.82	103.81	105.57	103.15	103.42	107.72	100.8	106.88	106.03	105.93	107.65	105.86	107.59	108.32	108.42	109.13	106.84	107.78	103.91	105.79
110.4	112.69	105.27	110.8	105.88	107.42	114.98	108.22	107.67	110.55	114.87	106.06	111.12	112.12	107.14	113.05	111.43	113.26	106.8	108.19	105.7	109.02	107.96	105.75	112.82	105.22	106.2	108.74	109.3	106.94	115.9	111.93	108.34	109.73	103.58	109.77	107.71	109.66	113.01	109.05	105.28	109.6	107.22	112.58	112.45	104.65	108.75	111.11	111.64	103.96
106.26	110.01	107.43	105.8	109.47	106.56	106.27	108.65	101.07	104.11	102.77	109.04	105.2	105.97	106.43	101.68	101.4	103.81	104.15	108.75	104.42	107.85	109.79	105.84	107.74	104.94	108.4	105.72	112.26	103.29	106.45	106.01	108.22	105.65	105.73	111.26	105.1	102.47	104.49	98.893	108.83	107.08	101.7	104.83	100.12	107.68	100.28	105.7	105.02	103.89
110.61	111.36	113.99	112.07	107.7	113.38	111.83	112.82	113.02	111	114.35	112.2	107.36	112.3	114.25	107.15	111.3	118.46	116.4	112.4	116.99	117.48	114.52	113.49	113.43	110.89	115.61	113.27	111.83	112.69	107.29	110.63	112.51	109.09	112.77	110.26	111.54	108.43	112.6	108.67	113.49	113.78	111.9	114.39	112.84	114.29	109.92	111.33	109.85	109.17
105.63	107.59	104.57	105.57	105	106.29	106.79	107.17	107.97	108.85	108.58	106.88	106.35	107.21	103.68	107.08	103.12	103.84	103.5	104.14	105.65	106.35	104.8	109.01	102.86	107.42	108.41	102.45	107.15	106.87	109.24	109.38	105	105.38	107.03	108.69	107.66	107.28	106.4	107.97	108.93	104.45	105.47	104.11	101.81	104.04	108.37	107.72	101.85	106.33
101.03	99.216	97.364	100.05	99.89	100.74	97.393	103.95	97.731	98.793	100.48	97.757	101.27	98.031	99.048	100.75	102.8	101.27	101.02	102.19	104.91	93.261	99.252	94.962	98.655	99.67	96.74	103.85	100.66	101.13	97.024	99.847	98.967	98.97	100.54	98.223	99.697	99.874	96.26	101.32	98.663	99.988	96.467	95.641	101.04	103.39	100.98	98.33	102.25	101.89
111.04	111.9	108.03	110.96	108.01	105.29	113.2	110.44	107.95	107.09	112.44	109.85	111.38	109.75	108.5	111.85	111.73	110.7	113.67	107.69	113.32	110.98	113.17	109.87	113.82	111.14	114.61	106.43	112.83	113.34	110.7	111.01	110.42	112.54	110.75	110	114.34	111.99	111.78	115.33	106.81	115.12	113.99	113.02	118.1	109.58	112.67	113.41	114.78	112.44
109.96	111.66	111.29	111.43	111.74	108.58	112.79	115.82	108.66	107.48	109.55	108.76	106.99	105.1	109.3	111.98	109.22	109.67	108.07	109.54	108.47	113.06	113.28	113.77	109.44	109.69	110.87	113.32	109.82	110.7	109.32	112.12	108.76	110.57	110.11	111.29	115.09	109.13	110.71	112.46	104.43	108.8	104.72	113.57	112.77	114.44	110.08	110.3	109.13	109.05
104.74	108.76	101.45	98.05	105.18	104.44	109.41	101.13	100.84	105.68	106.8	99.586	101.38	103.39	105.44	107.34	108.94	104.28	105.79	99.777	102.75	103.15	105.04	106.82	103.28	107.58	104.53	106.5	105.25	105.7	105.69	103.15	105.19	108.11	106.09	102.11	100.37	108.53	102.33	100	102.29	106.63	107.75	104.35	103.96	103.96	105.64	107.15	108.54	104.97
103.14	97.378	102.22	103.96	104.03	99.267	102.32	104.22	103.65	105.04	104.4	104.99	104.8	103.81	100.18	103.19	102.11	107.53	99.534	104.14	102.29	102.61	105.51	104.21	101.49	104.95	100.96	103.47	103.49	99.131	102.88	104.13	100.73	104.54	101.12	105.39	99.873	105.62	107.46	106.47	102.42	108.5	105.41	106.16	105.04	107.3	103.27	103.03	99.831	104.81
113.33	113.77	111.05	110.21	110.8	109.72	113.51	107.7	113.07	109.69	111.03	111.88	108.5	111.8	115.11	112.26	107.39	113.64	115.5	108.15	113.75	112.45	116.2	111.47	110.15	113.52	111.31	112.12	114.97	113.13	113.88	114.15	109.53	110.6	112.73	107.53	112.49	109.18	110.95	110.03	112.01	114.73	113.32	107.92	115.41	112.42	106.99	118.66	107.96	111.27
113.13	113.53	111.04	111.57	109.07	111.56	111.2	111.69	106.8	109.43	109.14	110.94	109.9	108.77	108.79	113.67	110.49	116.11	109.17	111.93	111.14	110.02	111.39	110.83	108.57	114.04	110.99	109.81	112.53	109.63	106.96	111.14	111.06	109.94	111.82	112.51	110.54	110.07	108.69	108.21	107.74	111.82	113.28	109.61	111.93	112.86	112.78	109	112.61	111.63
115.57	110.93	110.85	106.63	112.75	115.37	114.19	110.77	111.56	107.95	113.9	107.99	113.09	108.73	112.98	112.8	114.99	111.53	112.26	113.1	109.69	114.21	107.46	112.92	107.1	108.46	111.99	110.95	109.86	112.76	113.82	114.12	111.42	110.41	108.84	108.05	110.74	111.05	108.4	112.53	112.36	109.9	108.07	111.45	112.51	114.21	112.47	109.32	107.7	111.18
106.91	108.62	108.1	107.06	105.45	103.29	105.81	106.95	110.78	104.13	111.5	109.24	105.59	107.66	109.36	105.5	106	106.11	107.05	104.64	106.57	105.35	102.45	106.36	107.28	105.48	103.05	105.57	106.42	102.78	106.85	104.76	101.51	106.96	106.88	110.42	108.91	109.72	106.75	106.56	104.87	108.57	107.66	104.6	106.04	108.11	103.42	107.15	108.61	106.7
111.88	111.14	110.31	113.07	113.76	111.15	111.26	110.08	113.53	110.12	107.8	113.25	112.03	105.4	107.95	108.65	110.64	108.42	110.15	108.55	109.74	111.92	107.81	108.94	112.04	111.02	110.65	108.54	112.4	107.34	111.03	106.87	107.99	111.7	109.79	111.61	107.81	109.63	113.18	109.67	110.95	113.61	109.79	111.8	112.14	111.62	108.92	109.35	107.83	108.22
105.17	103.91	102.97	105.56	105.38	99.745	104.88	105.17	108.99	106.02	105.8	108.54	103.47	101.69	105.88	103.52	103.68	102.73	103.87	106.16	105.71	105.16	106.7	100.12	105.01	104.77	107.36	102.22	106.14	106.65	106.19	103.55	109.92	105.35	108.27	106.73	108.67	108.97	107.55	103.26	105.78	106.21	100.22	106.05	110.73	103.09	105.92	105.06	103.96	99.35
107.1	103.6	103.89	104.78	101.01	107.69	104.51	105.62	106.15	108.54	110.86	99.325	102.83	104.41	105.2	103.12	103.15	106.68	104.87	104.2	105.06	107.47	103.44	106.99	99.3	107.63	110.45	112	104.21	106.48	107.39	104.59	108.99	107.97	105.9	107.37	107.73	108.17	110.72	108.87	109.82	104.68	104.94	112.4	103.27	106.46	108.32	110.2	104.03	106.19
101.35	97.553	98.193	99.636	100.47	97.375	102.41	97.573	100.09	97.81	101.5	97.968	100.33	98.054	98.036	98.909	102.07	101.96	97.13	99.557	104.46	101.48	101.39	103.95	101.05	103.26	96.789	103.44	104.67	102.2	98.558	102.44	99.296	99.335	99.154	100.03	99.358	99.796	100.94	96.408	102.9	102.59	97.77	93.724	99.017	98.498	97.857	98.759	98.595	95.161
105.4	110.59	112.96	111.47	105.64	108.15	103.84	111.13	112.2	107.45	110.5	109.81	105.46	109.45	110.57	105.98	111.17	110.27	110.8	110.54	103.05	112.4	108.6	107.66	114.98	112.17	111.97	110.78	108.38	114.03	113.93	108.65	109.76	107.25	105.98	106.78	111.55	112.29	106.68	109.78	108.11	107.59	110.85	111.54	110.46	112.76	106.88	111.53	109.12	110.56
107.85	104.05	106.93	103.72	107.82	107.66	105.77	105.13	106.48	107.17	108.81	107.42	105.03	103.45	109.19	109.38	107.55	104.98	108.26	106.42	106.87	109.02	105.66	112.08	103.54	105.31	105.51	106.92	104.91	107.64	105.2	105.8	103.27	109.85	106.3	101.41	103.03	103.66	106.08	109.84	105.19	103.24	104.18	106.37	107.84	106.02	104.05	105.84	106.33	104.37
98.555	104.11	100.78	98.23	99.375	97.633	102.95	101.41	96.717	101.55	100.23	101.86	104.25	100.31	103.32	98.92	99.835	102.67	105.69	98.911	99.344	101.14	98.744	99.29	98.674	97.85	97.964	99.693	102.59	101.33	100.8	102.07	99.177	102.5	104.68	99.243	95.463	100.53	101.8	100.85	100.5	97.573	98.928	99.183	103.33	103.76	101.97	101.94	99.898	102.59
99.768	108.6	105	106.04	108.06	109.22	105.75	108	105.32	107.95	104.35	109.88	108.43	102.88	106.32	105.77	106.03	109.16	109.36	102.95	107.45	104.58	101.12	106.78	101.47	108.28	108.31	104.02	109.11	106.32	104.44	101.91	104.48	106.26	104.24	107.56	107.32	105.4	103.71	105.47	102.28	103.78	110.22	110.44	106.93	108.53	104.57	105.51	105.7	106.79
112.63	114.81	110.91	106.58	110.64	111.79	110.43	106.61	111.4	110.25	106.29	110.15	107.85	104.37	111.28	112.18	107.88	113.15	110.7	111.44	108.23	114.86	111.03	109.67	106.75	108.51	108.45	110.47	110.85	112.5	103.82	112.62	108.32	108.37	115.38	108.88	110.95	112.54	109.44	113.77	110.44	107.16	114.6	102.73	112.28	111	117.11	108	109.29	106.04
108.5	106.97	104.1	99.245	105.59	103.67	107.89	110.79	110.74	105.11	104.36	104.77	106.37	106.17	108.53	106.45	112.55	108.54	107.06	108.78	103.46	109.71	102.65	99.204	100.6	103.57	107.84	107.95	105.36	105.12	109.59	107.7	111.23	103.96	105	105.79	104.93	105.04	108.23	102.14	103.91	103.72	104.87	111.2	105.95	105.63	108.22	110.42	105.17	106.18
107.09	103.96	105.45	106.99	107.92	108.74	105.19	105.44	106.34	105.55	109.15	103.55	105.27	107.89	108.63	106.67	105.28	103.39	102.52	103.03	104.41	102.73	106.01	108.07	103.36	103.17	106.09	111.81	102.23	105.93	109.01	104.55	106.26	100.78	102.94	103.8	107.47	103.46	109.47	105.03	101.13	104.6	100.43	109.01	105.92	109.41	105.12	105.21	107.94	100.09
107.74	104.72	105.17	106.85	103.95	105.86	105.87	108.63	105.24	106.19	103.99	104.12	108.68	104.35	105.24	105.23	104.81	106.23	103.55	103.15	104.69	106.04	107.77	104.62	109.89	109.08	100.89	106.71	102.84	107.78	109.27	104.87	103.97	107.83	109.71	106.44	109.53	101.26	105.05	107.01	105.36	107.49	101.63	103.84	108.99	105.56	102.6	104.4	106.04	107.37
105.09	100.71	104.19	108.05	107.14	106.06	107	102.74	103.7	103.63	101.4	103.55	108.67	106.69	108.72	110.33	108.96	102.08	108.45	104.81	107.28	111.35	102.31	105.78	104.19	104.71	101.79	108.04	105.41	106.23	112.37	108.09	99.694	104.94	105.98	103.45	105.6	103.87	106.92	107.81	105.59	109.44	105.38	108.51	108.7	104.17	107.77	109.53	105.16	104.97
113.13	112.95	111.79	115.86	115.02	114.48	108.94	110.38	109.79	112.44	105.92	117.16	110.97	112.15	112.73	112.13	110.61	114.15	114.37	109.58	110.8	108.76	107.07	114.04	113.64	110.22	110.5	107.88	110.85	116.26	110.01	109.61	112.02	118.12	113.21	108.76	109.01	112.94	111.18	114.32	108.56	107.52	110.69	112.75	109.18	114.68	106.52	115.78	112.7	112.49
103.05	102.34	103.89	100.7	103.88	107.55	108.91	105.59	102.5	106.94	105.77	108.54	108.27	107.8	109.68	111.17	106.09	108.2	100.6	105.26	107.93	104.19	106.39	106.7	109.82	102.82	103.51	106.55	108.92	104.82	106.3	103.18	102.1	103.17	104.76	111	102.41	110.65	105	104	103.38	106.52	97.216	102.65	102.82	102.49	104.52	107.89	107.88	106.83
105.77	109.8	103.84	107.09	108.07	111.25	115.81	115.47	112.76	114.38	111.48	111.18	109.49	111.47	103.68	113.41	108.03	108.28	111.86	109.86	109.25	108.59	106.21	114.12	107.72	110.98	112.74	110.96	108.5	111.12	111.53	111	111.72	112.38	111.54	108.04	110.25	110.58	111.1	112.4	113.49	114.36	109.67	113.15	104.51	110.22	106.19	107.8	109.8	109.73
105.45	107.66	104.86	106.5	102.44	106.89	108.23	108.64	104.66	104.41	103.34	107.33	107.75	105.52	106.11	107.01	103.01	103.47	105.62	106.97	105.3	106.55	102.58	102.36	107.97	107.83	103.94	105.37	106.53	107.64	105.01	102.84	103.15	105.11	107.86	104.38	107.2	110.73	102.56	106.98	103.31	104.76	99.071	109.59	107.3	104.66	99.976	106.49	104.71	104.12
107.77	109.59	107.97	107.55	107.29	105.24	105.1	103.71	108.51	103.33	103.9	106.26	108.72	106.85	107.25	104.94	102.03	106.57	104.62	104.16	107.35	101.05	108.47	103.14	108.69	106.79	108.95	105.3	105.54	105.79	106.17	103.52	106.02	101.08	106.14	103.55	103.21	102.83	100.06	106.87	105.11	101.07	105.51	111.41	104.82	106.4	109.33	105.19	105.11	106.82
102.38	100.88	101.09	95.524	100.06	100.1	99.714	100.76	99.709	97.627	94.066	98.008	99.378	97.582	101.46	102.34	102.82	98.495	99.137	99.755	99.844	99.603	96.228	100.06	96.151	99.876	101.93	99.113	99.958	97.955	100.21	98.614	100.42	97.332	99.756	97.375	92.368	103.05	99.074	98.39	100.27	101.54	97.177	98.575	100.84	97.066	96.244	100.42	100.55	98.75
114.18	117.09	114.67	116.1	123.63	123.05	115.66	122.57	118.94	115.46	121.26	114.9	119.44	115.02	115.58	114.79	121.41	117.37	118.52	119.84	121.6	111.96	117.91	115.52	119.23	115.73	117.64	118.89	115.61	118.35	121.61	117.62	120.44	118.63	114.52	117.34	115.69	118.62	114.61	121.58	119.1	117.03	113.92	112.95	116.1	115.18	115.92	114.2	120.53	117.86
100.6	98.31	104.59	99.653	96.995	101.52	97.042	95.625	98.541	99.699	104.13	97.258	105.21	101.51	102.41	102.34	96.169	101.59	100.55	97.904	97.365	98.948	98.55	102	96.47	99.898	102.12	101.15	100.72	98.205	99.962	102.88	103.16	96.912	99.764	101.76	98.706	100.87	99.33	103.37	99.416	100.65	98.399	102.45	97.871	99.371	100.4	95.823	103.45	97.463
111.25	109.09	108.1	110.41	111.4	109.62	112.41	112.46	111.87	113.14	105.18	112.47	108.13	109.04	111.37	105.97	110.8	113.45	111.69	114.93	111.69	113.71	112.18	112.41	111.19	109.72	111.9	111.95	110.11	109.12	114.2	111.56	111.27	113.28	109.99	107.01	109.52	111.31	114.99	106.9	111.21	113.72	111.49	113.17	109.02	112.76	113.23	110.55	108.58	109.27
108	116.28	110.11	108.54	110.58	113.45	112.6	112.43	112.56	114.92	115.95	110.69	109.53	113.26	111.67	111.19	108.6	112.62	114.74	114.37	112.74	108.42	115.31	114.71	112.48	110	109.83	111.19	115.05	110.52	114.03	111.22	113.38	114.74	108.15	113.31	110.22	115.23	114.46	110.91	108.16	114.39	113.32	111.15	113.24	114.32	114.09	108.32	111.69	113.73
103.51	105.19	104.03	105.42	103.83	108.17	106.14	106.81	106.06	107.13	106.1	104.99	104.09	103.5	105.77	102.68	103.92	103.69	104.6	103.62	103.34	105.26	106.22	107.21	104.62	105.01	107.65	107.27	109.88	106.77	107.45	105.95	105.74	104.9	108.04	106.65	102.81	106.51	103.83	98.846	103.8	104.73	109	107.64	104.63	106.99	102.89	101.93	106.39	99.15
108.86	112.09	111.66	110.54	113.71	114.09	109.41	106.03	116.28	109.97	111.84	105.88	115.7	109.99	114.42	110.25	113.01	109.2	113.6	111.03	112.91	112.08	113.39	108.5	112.89	114.79	111.51	116.53	110.96	110.94	117.86	108.28	110.42	111.45	111.75	111.96	108.71	107.79	112.54	109.17	108.44	110.41	112.9	114.37	114.03	112.34	112.23	109.55	110.86	109.59
98.04	98.689	101.39	103.04	97.538	95.834	100.37	98.335	97.924	101.62	100.48	97.27	102.49	101.79	104.05	100.45	102.26	103.27	99.588	103.36	98.999	104.39	96.658	104.55	103.58	98.719	101.98	93.912	100.63	97.296	94.178	99.184	95.777	98.77	100.09	97.515	97.479	103.29	98.913	98.056	105.57	96.768	93.633	99.936	101.71	103.91	102.29	100.26	98.153	100.28
107.82	110.34	111.5	107.67	110.44	111.76	117.23	111.96	112.46	109.25	111.63	112.95	110.64	110.07	112.44	113.69	111.99	112.83	111.8	113.15	111.97	114.83	111.74	110.1	113.98	112.69	113.05	109.26	113.58	113.09	112.24	113.03	109.63	110.08	109.65	116.26	116.78	113.1	112.36	110.62	112.46	117.04	113.91	113.46	108.45	108.4	111.51	109.37	107.01	106.39
[truncated: 350 more rows]
[truncated: 150 more columns]
