# Supplementary material for: Genetic dissection of main and epistatic effects of QTL based on augmented triple test cross design
Source: PLoS One. 2017 Dec 14;12(12):e0189054. doi: 10.1371/journal.pone.0189054 (PMC5730204; doi:10.1371/journal.pone.0189054)
Supplement: S8 Supporting Information — (ZIP) [file pone.0189054.s008.zip › z4_1500_0.8_10.csv]

109.55	110.15	109.04	108.94	110.87	111.02	109.62	110.66	109.54	109.81	110.78	109.58	109.05	108.4	109.37	109.52	109.84	108.01	109.89	110.49	108.49	106.93	110.09	110.02	109.62	111.08	109.9	109.15	110.33	109.77	109.17	111.06	110.81	107.95	109.51	108.19	109.04	109.18	110.21	110.19	108.91	109.85	109.62	112.26	109.21	109.76	110.77	110.61	110.38	110.83
116.77	117.35	115.14	115.95	118.47	119.3	118.78	118.33	116.23	117.47	117.41	118.64	118.28	117.74	117.6	117.07	117.3	117.02	118.86	119.03	119.32	117.66	118.96	118.07	115.75	118	118.24	118.66	117.59	118.06	118.42	117.88	119.48	115.28	119.19	117.24	118.71	117.88	117.92	117.4	119.18	116.86	118.01	117.18	116.48	117.67	115.87	116.73	117.32	117.55
106.61	107.73	107.1	106.72	106.12	106.3	107.15	106.66	104.91	107.27	105.86	106.91	106.78	106.45	106.79	107.28	106.85	106.78	107.78	105.77	107.17	107.08	108.3	106.27	107.47	106.27	107.65	105.94	106.77	106.32	108.37	106.94	106.65	105.6	105.83	107.26	107.51	106.93	106.94	106.4	107.52	105.32	107.19	107.56	104.97	106.12	107.76	106.22	104.55	106.7
112.87	112.56	111.84	112.6	112.07	111.26	113.17	112.61	112.26	113.02	113.97	112.25	112.12	111.51	112.25	111.86	112.63	111.97	112.86	113.94	112.46	112.17	110.59	111.63	112.66	110.88	112.43	111.7	112.34	112.43	111.68	111.98	111.36	113	111.66	113.27	113.21	113.25	113.13	110.53	112.64	112.62	111.38	110.98	112.3	111.72	110.34	111.97	112.15	113.22
104.88	104.85	105.32	105.53	105.72	106.23	106.78	103.28	106.24	106.57	105.62	105.28	105.76	106.66	105.1	105.91	105.27	104.88	104.74	103.14	105.08	106.43	108.31	105.23	107.33	107.31	103.68	104.75	105.49	106.25	104.35	104.91	104.83	105.81	105.79	106.75	106.67	106.15	106.03	105.43	106.33	105.68	104.57	106.4	105.08	105.36	106.56	105.11	105.41	104.26
99.856	100.22	101.39	99.968	99.182	99.412	98.333	99.181	99.923	99.532	99.457	99.375	100.95	100.7	100.7	99.869	98.199	99.987	101.26	99.749	99.72	100.41	100.31	101.57	99.449	101.11	100.52	99.715	100.7	98.766	100.25	100.56	100.28	98.915	100.24	99.26	99.738	99.335	99.39	99.411	99.399	99.644	100.62	99.063	100.24	99.903	99.556	99.353	100.12	100.29
112	111.6	112.51	111.93	112.21	111.55	112.23	111.18	111.42	111.21	110.94	112.81	112.32	110.44	109.85	111.66	111.42	112.4	112.33	111.45	111.33	111.11	111.83	111.85	111.21	111.04	112.21	111.66	111.75	110.94	110.1	111.37	113.49	111.27	111.39	111.48	113.21	112.53	111.94	110.21	111.73	113.07	111.01	112.22	111.39	112.16	110.82	111.39	110.79	113.11
106.99	106.59	106.66	106.43	105.67	106.04	106.96	106.54	105.96	104.69	105.47	103.9	107.33	106.79	105.39	106.18	105.81	104.79	104.63	105.38	105.34	106	104.56	105.7	105.72	106.49	107.44	105	106.92	105.79	105.99	105.27	105.55	105.5	107.02	105.18	106.78	105.28	106.74	105.37	105.2	105.74	105.46	106.23	106.05	107.73	105.99	105.76	105.82	106.59
113.67	113.29	113.91	112.7	110.96	111.6	111.65	112.67	110.08	113.31	111.66	112.25	112.19	111.14	111.05	113.08	113.16	112.18	113.05	111.92	112.83	110.95	112.31	112.59	112.75	111.95	111.44	112.15	111.77	111.33	110.93	113.39	111.9	110.26	111.63	112.22	113.07	111.9	111.87	112.29	112.36	111.76	112.2	110	111.78	111.91	111.29	111.83	111.29	112.15
109.88	108.7	110.19	110.55	111.69	110.08	108.36	110.07	109.43	109.88	109.83	110.64	109.77	110.95	110.04	109.09	108.81	109.88	109.13	110.22	109.15	108.72	109.24	108.39	108.96	109.46	109.61	110.2	111.25	110.04	110.38	108.83	108.97	109.51	108.91	109.92	111.72	109.67	108.82	111.23	109.46	109.26	109.27	109.48	109.85	109	111.22	109.3	111.02	109.23
111.47	112.4	109.67	110.57	111.54	110.86	111.5	110.39	110.93	110.52	110.07	111.72	111.46	112.97	111.83	111.38	111.7	109.36	110.39	111.84	111.46	111.72	110.87	112.36	111.15	109.91	110.92	109.9	111.3	110.95	110.18	111	110.9	112.25	111.52	110.79	110.59	112.43	110.68	111.94	111.66	110.28	109.57	111.5	111.81	111.1	111.66	111.58	110.56	110.7
116.86	116.08	116.75	116.68	117.29	115.43	116.7	114.28	115.05	114.63	116.11	116.5	114.6	116.97	115.39	116.73	117.18	117.08	115.66	116.13	116.36	116.29	114.5	116.19	117.43	116.82	116.4	114.45	116.22	116.63	116.74	116.2	115.6	115.66	115.83	116.32	115.86	117.04	115.85	117.12	115.25	115.91	115.61	117.04	114.95	115.92	116.63	116.14	115.02	115.75
105.24	104.98	105.8	103.82	106.4	104.94	106.94	104.6	105.87	106.32	107.07	107.07	105.72	105.76	105.96	106.81	107.37	106.19	105.53	105.04	106.19	107.68	105.41	106.03	105.74	105.16	107.59	106.88	106.8	104.9	105.18	105.38	105.51	105.49	107.04	106.38	106.32	107.43	105.62	105.58	105.88	106.29	106.18	108.26	106.11	106	105.67	106.32	105.66	105.71
110.84	109.63	112.34	111.84	111.23	110.79	111.59	112.47	110.2	111.65	112.07	110.63	111.76	112.25	113.14	112.28	111.95	112.24	111.59	110.55	111.72	111.45	110.23	111.68	111.22	112.16	110.6	113.02	111.06	110.12	113.5	110.75	112.45	112.08	111.58	110.6	110.62	112.12	111.11	111.32	110.94	110.9	111.53	109.88	112.6	112.77	113	112.59	110.31	111.38
106.46	106.25	105.41	107.39	106.31	107.23	105.6	107.36	105.78	104.48	106.75	107.12	105.12	105.92	107.33	107.82	104.14	105.83	106.35	107.53	106.62	106.57	104.2	105.99	106.58	105.94	106.53	106.78	104.93	105.56	103.93	106.94	106.42	107.36	105.59	105.41	105.5	105.21	105.26	105.04	106.43	107.61	106.02	104.52	106.25	105.72	106.67	106.79	107.83	104.79
107.48	106.27	107.81	106.45	107.85	106.16	108.5	106.71	106.75	105.35	104.91	107.59	108.39	107.8	107.41	105.87	104.71	105.92	106.32	107.1	106.62	104.9	107.13	108.92	106.54	106.93	107.15	106.67	106.53	107.08	105.11	108.1	107.15	108.32	105.42	106.43	107.47	106.65	106.97	106.63	105.97	108.68	106.38	106.76	106.73	106.81	107.35	107.18	106.26	108.26
112.14	112.73	113.16	111.07	111.74	112.23	113.2	112.67	114.74	112.38	112.39	113.67	111.78	113.11	112.03	111.2	112.58	113.87	112.86	111.85	111.99	112.94	111.46	112.78	111.9	113.43	113.85	113.81	113.91	111.79	114.03	113.65	111.05	112.5	112.14	112.9	113.28	112.96	114.12	113.89	112.22	111.98	112.12	112.2	113.52	113.2	112.25	112.48	114.28	113.14
102.88	103.78	104.42	105.66	102.54	103.69	104.98	103.84	103.04	104.42	103.5	104.4	103.58	104.57	105.03	103.46	104.84	102.98	102.87	104.41	103.63	105.78	105.74	102.51	102.7	105.15	104.86	104.15	105.11	105.02	105.13	104.68	105.86	101.66	102.41	104.98	105.2	103.64	103.35	104.42	105.09	104.6	104.9	103.68	104.61	103.93	103.19	103.22	103.56	103.36
107.02	105.85	105.3	106.87	106.36	107.31	105.38	105.63	106.57	107.41	105.79	108.68	107.03	106.7	105.7	106.91	106.52	106.31	106.97	107.43	106.38	106.73	104.48	105.37	106.73	105.86	107.34	105.24	105.28	106.12	107.2	107.04	105.82	106.62	106.34	106.98	107.19	106.52	105.93	105.75	105.62	107.15	107.05	105.35	106.43	105.32	108.04	106.04	106.7	105.4
111.02	110.95	109.3	106.83	109.62	109.23	110.13	109.2	109.48	110.12	110.98	108.75	108.28	108.97	109.84	108.57	111.19	109.98	110.57	108.86	110.75	109.66	108.29	109.84	110.09	109.38	110.5	111.41	107.88	108.93	110.16	110.04	108.98	109.74	109.79	109.78	110.02	110.55	110.61	108.57	110.19	110.73	109.29	109.6	109.72	110.05	110.34	110.28	109.9	110.94
104.24	104.55	105.05	104.23	104.69	105.73	104.5	104.57	104.47	103.57	103.89	104.21	105.65	104.25	103.86	105.88	104.42	105.57	104.45	104.77	105.16	104.36	103.04	103.51	103.2	103.31	106.04	103.76	104.71	104.7	104.78	104.03	105.72	102.9	105.18	104.96	103.71	104.27	103.68	106.77	104.74	104.2	103.89	105.83	104.54	105.57	105.17	104.81	106.56	103.76
112.44	111.93	111.49	111.69	111.87	111.09	109.54	111.67	112.6	111.09	112.02	111	110.91	113.24	112.7	111.81	110.92	109.44	111.53	111.5	110.38	111.2	111.01	112.67	110.76	111.5	110.55	110.94	111.08	112.4	110.9	111.49	110.58	110.39	111.85	110.33	110.4	110.19	109.67	111.04	110.18	111.18	110.15	110.62	111.51	111.13	112.89	111.04	110.67	111.31
104.98	105.18	104.46	102.36	105.8	106.16	105.22	104.81	106.02	103.92	105.59	105.14	104.48	104.83	103.4	104.8	105.25	103.63	104.73	103.83	105.7	104.96	104.67	106.13	105.64	104.66	104.54	105.61	106.65	105.26	105.34	104.94	105.05	104.14	104.94	105.13	105.73	105.09	105.29	104.35	104.83	105.22	104.97	105.68	104.66	105.84	106.38	105.52	104.51	105.49
104.19	106.51	103.9	104.13	104.34	103.85	104.43	104.34	105.17	103.46	103.65	103.58	104.22	103.64	102.56	104.42	104.06	103.69	103.19	103.76	104.68	103.75	103.12	104.89	103.22	103.52	102.91	103.25	105.71	104.03	103.8	104.93	104.94	102.98	103.15	104.39	104.28	103.82	104.53	105.01	104.45	104.8	103.76	103.98	104.56	105.6	103.64	104.24	104.27	105.14
104.16	104.22	105.42	105.22	105.27	102.64	103.56	104.96	104.61	104.41	105.41	103.56	103.92	103.56	104.16	104.66	105.36	103.62	104.34	104.51	103.72	104.65	103.38	102.63	102.48	104.05	101.71	103.84	103.64	104.4	103.87	103.1	103.52	102.92	104.72	104.07	102.65	103.75	104.85	105.89	105.13	103.93	104.14	104.68	102.76	102.99	103.82	105.21	102.85	104.47
100.85	99.487	98.962	101.39	101.05	100.84	101.64	99.975	100.24	99.291	100.36	99.217	101.03	100.74	99.62	99.002	100.9	100.37	100.31	100.49	99.303	99.595	100.73	99.778	99.956	99.759	100.44	99.176	99.993	99.871	100.04	99.47	100.23	101.06	99.6	99.436	100	101.35	100.43	99.217	100.1	100.06	101	101.1	99.487	99.233	100.17	100.61	100.12	99.569
100.24	99.949	101.79	100.72	100.38	102.43	99.667	100.41	100.07	101.59	101.32	101.85	101.27	100.92	101.61	100.89	99.639	101.08	102.37	101.39	100.41	101.83	100.77	101.38	102.19	101.28	102.15	102.27	101.41	98.955	100.45	101.46	99.823	100.48	100.12	99.423	102.28	101.12	101.31	101.76	101.47	100.18	98.851	99.326	101.58	101.09	100.95	100.21	99.24	101.35
103.51	105.17	104.04	106.01	104.69	105.44	107.2	105.36	104.15	104.47	105.57	106.5	105.02	106.06	104.57	107.28	104.86	107.41	105.53	105.12	106.96	105.58	105.5	105.1	104.79	106.94	104.46	104.85	105.44	104.92	105.97	105.72	104.98	104.83	107.49	106.73	105.32	106.01	105.57	106.42	106.27	106.48	107.2	105.36	106.17	104.73	105.6	105.55	105.03	104.97
116.05	116.52	115.6	115.92	116.11	115.14	116.27	115.36	115.56	115	117.64	116.63	115.25	116.13	116.75	115.75	116.09	116.91	116.68	116.34	114.54	116.64	115.15	115.73	115.32	116.22	114.38	116.88	117.44	117.17	116.18	115.59	116.04	115.68	114.65	115.78	115.7	115.27	115.95	116.8	115.88	117.93	115.72	116.13	115.7	116.65	116.63	117.44	117.85	115.29
106.25	105.5	106.69	107.35	105.84	106.2	104.96	106.36	106.4	107.77	106.69	105.89	106.59	104.15	104.95	106.57	106.04	106.17	105.67	105.23	105.6	105.05	107.21	105.72	104.53	106.07	106.66	104.58	105.37	106.36	106.2	105.79	105	106.48	105.62	106.73	104.89	104.68	104.78	106.12	105.63	106.42	106.01	105.56	107.51	105.54	104.11	105.64	106.68	105.94
104.98	105.25	105.83	105.84	106.48	105.3	105.76	105.8	106.81	104.98	104.2	107.17	105.47	105.79	106.74	103.96	105.48	106.2	104.78	105.71	105.89	105.2	105.89	107.12	105.9	106.85	103.84	107.51	104.45	106.15	106.25	105.13	105.01	105.68	105.98	104.54	106.3	106.25	106.25	104.94	106.26	104.3	105.33	106.3	105.88	106.42	106.31	106.38	106.03	106.15
111.43	112.58	110.69	111.28	113.07	111.07	111.42	112.25	110.66	110.7	110.34	111.61	111.34	112.27	109.77	111.71	110.09	109.4	111.29	110.31	111.03	109.11	112.36	112.12	111.25	112.23	111.16	110.2	110.97	112.52	113.04	111.67	112.51	109.84	111.93	110.25	111.34	111.76	112.7	111.64	111.12	112.03	110.83	111.48	112.82	109.29	110.02	110.75	111.08	111.06
106.27	107.7	106.37	106.53	106.13	106.45	106.96	107.92	106.64	105.53	105.86	105.56	106.04	106.02	105.7	106.26	105.54	104.7	107.07	106.75	106.98	106.25	107.55	106.56	106.83	107.16	106.98	106.52	108.26	106.52	107.88	105.08	107.15	108.19	106.27	105.35	106.48	105.16	106.59	106.06	105.6	105.39	106.77	105.16	106.35	106.12	106.12	107.79	105.32	106.75
104.73	104.59	105.02	104.83	105.78	105.67	105.35	104.01	105.92	106.5	106.01	105.68	105.85	104.93	104.99	104.79	104.21	105.65	104.92	104.55	106.43	104.95	105.48	104.95	103.39	104.7	103.59	105.53	104.32	105.03	104.62	103.72	104.48	105.6	106.34	105.59	105.27	105.33	105.72	103.82	104.1	104.95	105.98	105.98	104.51	103.65	105.71	104.94	105.6	103.34
111.91	111.05	112.62	112.07	113.86	110.83	110.32	110.39	112.18	111.76	110.51	111.21	113.4	113.29	111.79	110.57	112.33	110.64	110.32	113.81	111.44	112.13	111.25	111.51	113.15	113.09	112.81	111.52	110.37	111.78	112.51	110.96	112.34	110.67	111.04	112.15	111.52	111.25	112.06	110.97	112.99	111.17	110.78	109.63	110.8	111.12	110.83	111.81	110.45	112.26
106.56	106.23	105.21	107.34	105.47	105.72	105.15	105.31	105.26	106.91	107.07	105.23	104.81	105.12	105.25	106.36	106.5	108.67	106.68	104.32	106.72	106.92	105.47	105.36	105.54	106.47	104.9	104.23	106.38	107.51	105.21	105.91	106.68	105.92	106.12	105.48	107.16	106.01	104.93	107.2	105.1	105.24	105.61	105.14	106.5	106.1	108.34	107.19	106.47	107.8
113.32	111.54	110.71	111	112.13	112.49	112.24	113.58	111.9	112.65	112.04	111.93	112.59	111.97	112.91	112.2	112.23	112.9	111	111.07	111.31	112.16	112.58	112.52	112.89	112.14	110.97	111.49	112.29	112.91	111.51	112.29	112.26	112.82	113.09	112.05	110.72	112.5	110.29	113.58	112.16	111.73	110.49	111.85	113.33	110.28	111.12	112.38	110.55	110.77
106.28	106.83	104.04	106.08	106.56	104.86	105.82	106.9	105.81	106.77	107.16	105.56	108.03	106.03	106.68	105.32	105.76	107.22	107.09	106.82	105.47	106.72	106.66	107.1	106.44	105.2	105.13	107.06	106.86	107.33	105.68	105.6	107.53	107.47	107.85	106.63	105.76	107.05	107.7	106.74	106.11	106.33	107.64	106.85	107.34	106.43	106.11	105.87	105.85	106.24
109.55	111.96	109.05	111.01	110.86	111.16	110.13	109.98	108.92	111.77	109.22	111.91	112.03	111.06	110.8	109.92	109.49	109.62	111.33	109.41	109.72	111.03	110.87	110.3	109.79	111.28	109.76	110.65	111.45	111.99	110.53	111.61	110.67	109.58	111.82	109.24	110.87	110.19	107.68	110.65	108.97	109.84	111.73	111.99	111.49	110.48	110.86	110.98	111.5	111.14
105.77	106.5	106.82	105.26	106.78	106.93	107.37	107.94	106.79	107.68	106.7	106.28	105.78	105.9	106.25	107.1	105.87	105.37	106.32	106.24	104.44	106.91	106.41	108.14	105.4	105.87	106.61	105.81	105.93	107.44	106.19	106.72	105.43	105.62	104.99	107.09	105.15	105.55	106.61	105.8	106.63	104.75	106.23	105.84	104.98	107.16	106.42	106.55	107.16	106.35
104.68	104.98	105.79	104.95	106.13	104.76	106.09	105.3	104.81	104.81	104.6	105.93	105.47	105.49	105.15	105.35	105.72	104.03	105.63	105.65	106.65	104.77	105.68	104.8	105.84	104.78	105.52	103.77	104.91	105.16	106.03	104.75	105.87	106.19	105.43	104.73	106.4	105.57	105.42	105.96	105.81	104.53	105.94	105.88	105.82	103.61	104.61	106.14	106.26	106.31
118.22	117.09	119.48	116.61	118.44	117.95	117.31	117.98	118.15	118.66	117.92	117.24	118.28	117.38	117.94	117.6	117.97	117.15	119.9	119.16	116.9	117.97	118.24	118.68	116.54	117.47	116.61	118.81	117.48	117.06	119.04	118.81	116.6	119.59	117.02	116.93	118.33	115.85	117.27	118.09	117.88	116.3	117.35	116.02	118.67	117.41	116.52	118.57	116.82	117.95
104.88	105.53	105.87	106.61	104.62	105.52	107.13	103.85	104.05	103.58	105.28	104.52	105.28	105.15	104.07	105	105.05	105.83	105.41	104.57	105.45	105.37	104.47	105.68	104.86	105	106.03	104.67	104.58	104.39	104.92	104.67	105.24	105.21	105.88	105.48	105.29	104.24	104.5	106.38	104.6	104.95	104.87	104.73	104.55	105.43	103.8	105.91	104.7	104.67
114.99	112.55	111.98	111.24	113.02	114.06	113.12	112.36	112.59	113.43	113.02	112.45	112.12	112.45	112.79	111.77	112.18	111.95	113.27	110.32	113.35	112.18	111.97	113.64	113.69	113.03	112.37	112.61	111.76	110.89	112.55	113.31	112.5	111.88	111.51	112.3	112.5	112.52	113.63	111.68	112.18	111.52	112.53	111.28	112.73	113.4	114.16	112.62	113.28	113.76
102.37	102.16	100.33	100.31	100.76	100.91	102.32	99.383	99.309	101.08	99.813	100.09	100.64	100.58	100.68	100.98	100.8	100.71	100.27	100.58	101.67	100.57	100.15	99.698	101.3	101.09	100.27	99.77	101.72	101.4	100.51	100.87	100.55	100.07	102.53	99.825	100.71	100.96	102	101.07	100.92	100.35	100.84	99.819	100.99	99.578	100.66	100.92	100.32	100.38
104.91	105.56	105.42	104.28	106.3	106.3	105.55	105.58	105.64	103.67	105.92	104.93	104.72	103.8	103.9	105.96	104.19	105.18	105.38	105.04	104.91	106.65	104.81	105.37	105.46	106.54	104.41	105.4	105.26	103.41	105.59	104.83	105.74	106.33	106.65	104.78	104.4	105.67	104.59	104.99	105.47	104.7	102.95	107.05	105.26	106.77	104.97	103.37	105.19	103.45
103.69	104.06	103.14	103.3	105.88	106.15	104.33	103.24	105.27	104.3	103.19	103.83	102.48	104.67	105.01	105.23	106.96	106.1	103.25	104.32	104.91	104.39	104.92	105.77	105.14	104.12	104.24	103.05	104.29	104.23	104.2	102.48	103.97	104.52	103.55	104.1	105.38	102.68	103.22	104.49	102.51	104.06	104.38	105.59	107.55	107.74	103.68	105.02	104.17	105.18
105.62	104.51	104.73	105.07	105.63	104.5	105.5	104.55	105.62	106.9	104.83	104.17	106.33	106.75	105.91	103.85	104.9	105.76	105.32	105.93	105.73	104.82	105.51	105.43	105.24	105.48	105.34	105.25	104.58	104.91	104.56	106.33	103.35	105.26	105.43	105.08	104.25	105.19	104.5	105.82	105.86	104.57	106.37	105.02	105.18	103.57	104.83	106.42	104.66	106.37
110.94	112.01	110.78	112.94	112.03	112.02	112.64	111.08	112.32	111.36	111.18	111.83	112.24	113.61	112.02	112.39	113.73	112.89	111.23	112.36	113.19	112.62	112	111.64	111.07	112.71	113.51	112.46	112.31	111.27	112.14	113.16	112.75	112.03	111.71	111.56	111.94	111.29	111.91	112.52	111.03	111.5	109.68	111.8	110.64	113.23	112.99	112.61	111.66	110.91
107.19	106.72	106.22	105	106.65	107.1	106.75	106.44	105.57	105.19	105.38	105.93	106.39	105.73	107.35	105.8	106.67	104.68	106.15	107.06	106.1	106.04	107.05	105.83	107.43	107.09	107.34	105.24	106.48	106.95	106.38	107.61	106.53	106.29	107.35	105.68	105.33	106.18	107.17	106.23	106.1	106.96	105.63	104.17	105.33	108.06	105.88	105.84	107.1	105.16
105.05	103.99	105.03	105.66	104.64	104.61	105.89	106.3	106.91	104.76	106.42	105.49	105.74	105.58	104.28	104.49	105.41	104.74	104.31	104.64	105.47	106.18	103.6	105.57	105.32	104.63	104.85	103.68	104.68	106.04	104.78	105.81	104.06	104.1	105.52	104.96	104.7	105.66	104.84	105.64	103.62	105.59	105.22	104.92	105.5	105.76	104.28	105.07	105.57	104.12
117.19	119.02	118.62	116.61	117.06	116.84	118.07	116.87	117.24	117.93	117.88	117	118	116.38	116.24	119.54	116.75	118.54	118.45	117.54	116.7	118	116.65	118.29	115.98	118.45	117.75	118.15	117.21	119.49	117.66	117.13	116.4	117.94	117.33	117.65	118.25	117.59	118.6	117.76	116.05	116.64	117.38	117.12	117.57	116.9	117.91	118.31	118.91	118.74
117.95	116.75	117.37	117.94	117.22	119.14	118.65	115.16	117.83	116.88	118.14	116.05	117.25	119.53	117.99	116.89	118.75	116.74	118.13	117.34	116.35	119.21	119.01	117.37	118.42	116.78	116.83	117.84	117.48	117.7	117.53	117.46	116.17	116.88	117.59	118.64	117.31	116.82	117.24	117.12	116.75	118.43	116.84	117.94	118.33	116.4	116.45	117.18	117.52	117.18
99.392	99.694	101.01	100.02	101.79	99.617	101.54	99.852	99.851	100.3	102	100.53	99.364	101.58	100.23	100.32	100.68	99.944	100.88	100.87	100.97	101.12	99.584	99.933	101.61	99.306	100.5	100.75	100.35	99.967	100.81	99.275	101.22	100.41	100.48	98.578	99.403	99.516	100.78	100.54	99.451	100.82	98.667	99.554	98.96	101.02	100.44	101.34	100.25	101.21
100.92	100.81	101.34	100.46	100.81	99.737	99.865	101.89	102.2	101.7	101.52	101.59	101.49	101.15	102.37	102.13	100.01	100.59	100.21	100.37	101.08	101.51	100.17	101.66	101.53	100.46	101.31	100.72	100.1	101.78	99.754	101.8	99.454	100.3	101.1	101.27	102.67	99.466	101.59	101.62	101.46	101.13	100.65	100.45	100.78	101.45	101.85	100.89	100.11	101.91
112.13	112.22	112.1	111.54	110.27	112.17	113.36	110.6	111.74	112.81	112.41	111.52	111.58	112.59	112.33	111.71	112.13	111.62	111.97	111.98	111.21	112.14	111.3	111.53	111.28	112.52	113.56	111.88	110.13	111.32	111.74	113.05	111.91	113.13	111.68	112.86	112.57	111.74	110.92	110.95	111.64	112.69	112.72	111.82	112.38	112.29	112.17	111.91	111.74	112.56
107.95	105.95	105.03	104.59	106.24	106.52	105.33	107.32	106.69	104.75	106.3	107.78	105.33	106.39	106.08	107.37	106.25	106.18	107.55	106.15	105.36	106.75	106.26	106.46	105.61	106.01	106.93	105.74	106.65	105.85	107.61	107.53	104.98	105.31	105.37	107.01	106.96	106.25	107.76	107.02	106.77	105.84	106.59	106.55	105.16	106.92	106.76	106.97	107.24	106.48
111.05	112.62	112.02	110.16	111.48	112.15	110.85	111.02	110.6	110.73	111.22	111.08	111.18	109.57	111.94	110.69	110.65	112.18	112.76	111.64	111.11	110.68	110.72	111.42	112.98	109.95	110.88	111.82	112.08	110.68	111	113.64	112.13	111.73	111.4	110.91	112.02	112.13	110.76	110.62	111.82	112.14	111.99	111.29	110.49	112.62	110.74	110.21	111.83	111.79
110.87	111.36	110.81	110.67	111.86	110.79	110.47	111.04	111.68	109.92	111.27	110.14	111.57	110.96	111.5	110.38	111.3	110.04	110.56	110.82	110.03	110.46	110.28	111	111.92	110.03	111.17	110.4	111.09	109.47	112.37	112.2	110.22	110.78	110.6	111.17	109.86	110.52	111.66	112.22	109.72	110.78	111.33	109.19	111.46	109.96	111.4	109.81	111.44	109.61
106.22	105.36	103.81	105.71	104.77	104.2	103.62	106.41	105.15	105.41	105.2	105.15	103.63	104.99	104.24	106.56	106.01	105.05	102.78	104.21	104.49	105.12	105.44	104.73	103.65	105.4	104.81	103.34	105.25	104.56	105.59	104.43	105.94	105.66	105.6	106.49	105.04	105.23	104.14	103.92	106.8	103.93	105.23	104.63	105.97	103.6	105.65	105.89	105.69	105.42
99.89	98.988	101.18	99.199	100.2	99.989	101.01	100.18	99.403	100.07	99.949	100.14	98.559	99.507	99.757	101.08	100.6	99.682	99.512	99.802	100.36	101.04	99.058	100.74	98.298	100.16	99.876	99.128	99.562	99.486	100.11	99.277	99.535	99.533	98.86	100.29	100.21	99.851	99.546	98.983	100.39	99.115	98.503	100.71	100.02	98.744	99.103	98.278	101.06	99.994
111.25	112.02	111.17	111.25	114.72	112.92	112.95	112.77	112.88	114.43	110.55	110.56	111.92	111.62	111.8	112.56	112.26	112.42	111.57	112.01	113.05	112.71	110.99	112.43	112.75	111.56	111.73	112.28	110.3	111.37	112.62	111.81	111.37	112.19	112.41	112.92	111.91	110.54	110.97	111.96	110.3	113.98	111.62	110.54	113.5	111.29	110.75	112.51	112.5	112.57
104.44	106.21	106.65	103.18	105.72	104.38	104.28	105.4	103.21	104.96	106.01	105.59	106.48	105.57	104.98	104.33	105.5	106.11	106.11	105.72	105.02	106.02	107.33	104.64	104.74	104.79	105.76	105.11	106.33	104.72	105.21	105.53	105.11	105.21	104.14	105.85	105.14	104.46	104.78	104.6	105.65	104.97	104.92	106.73	105.08	106.19	105.01	104.96	106.4	104.98
111.66	110.77	110.89	109.62	110.31	109.39	110.64	108.73	110.18	110.62	108.89	108.66	110.97	108.86	108.8	111.12	108.22	109.14	110.8	110.15	111.15	109.71	108.62	110.88	108.98	109.58	107.36	111.01	109.89	110.19	110.99	109.85	110.08	111.38	110.75	110.29	110.37	108.69	107.55	108.9	109.93	110.36	109.06	109.58	108.1	110.53	107.7	109.43	108.88	110.45
105.67	105.15	105.32	105.94	105.05	105.36	107.66	106.83	106.97	105.5	103.85	104.78	104.36	105.91	106.15	104.41	105.9	106.68	106.13	105.65	104.45	103.74	105.65	104.53	105.6	105.65	103.42	105.74	105.11	105.98	104.93	106.39	104.77	105.11	107.61	104.09	105.71	104.44	106.5	105.13	106.59	106.06	105.67	104.69	107.11	105.38	106.23	105.88	106.25	104.97
101.32	98.727	99.877	100.13	99.375	100.13	98.245	99.41	101.01	99.792	98.791	99.096	99.211	99.438	98.417	99.521	97.79	100.13	98.75	98.754	99.251	99.594	99.349	98.882	99.296	99.726	98.614	98.988	99.295	100.42	99.157	99.819	98.935	99.704	98.62	100	101.11	100.09	101.12	98.565	100.79	98.248	100.42	99.923	101.15	99.747	99.964	100.67	100.12	99.821
111.73	112.64	110.62	110.44	113.55	110.46	112.37	111.58	110.62	110.74	113.08	113.3	110.34	112.61	110.58	112.29	113.02	111.77	113.25	112.26	110.64	110.65	112.3	111.52	110.6	112.59	113.07	111.67	111.53	111.37	111.96	111.33	112.19	111.92	113.03	112.79	112.29	113.15	112.19	110.44	112.32	111.85	111.97	112.18	111.11	112.7	111.22	110.67	109.74	112.19
110.35	111.08	111.07	111.98	111.37	111.43	111.3	113.55	110.47	111.16	111.41	112.13	111.8	111.77	112.88	111.56	111.39	112.17	114.31	110.91	111.72	110.85	112.4	112.41	111.36	111.84	113.05	112.79	111.25	113.74	111.96	113.07	111.64	110.95	112.91	112.25	113.01	111.67	113.07	111.71	110.22	111.12	111.15	113.04	111.32	110.79	110.78	112.05	111.18	111.36
106.52	106.32	104.36	104.39	105.11	106.22	104.69	105.07	104.84	104.98	105.44	106.42	105.65	105.56	105.53	105.18	106.41	105.33	105.66	104.06	107.17	106.53	102.51	104.64	106.13	106.24	106.2	105.22	106.83	104.91	106.56	106.19	106.19	106.6	106.93	107.63	106.2	105.15	105.22	105.98	104.57	106.68	105.76	106.23	104.79	104.78	104.64	103.6	105.6	106.71
105.38	104.43	104.68	106.74	105.41	106.12	105.57	103.42	104.76	104.76	104.34	104.5	104.09	104.06	105.17	104.4	106.43	104.09	105.81	105.65	107.24	103.73	103.37	105.3	106.01	106.3	106.62	104.76	103.95	104.07	105.55	103.99	107.36	105.72	105.61	104.6	104.05	106.08	105.01	103.51	104.06	105.49	105.86	103.66	104.81	104.31	105.7	105.36	104.09	104.36
106.42	106.16	105.39	105.53	105.57	106.49	105.68	105.92	105.04	105.72	104.07	106.68	107.93	106.14	105.34	107.63	105.21	105.62	104.75	106.15	105.94	105.9	105.71	108.92	105.69	106.22	103.67	105.72	106.53	105.3	106.8	106.1	104.92	107.44	104.72	104.97	104.9	106.01	107.01	105.71	105.38	105.94	105.78	104.94	105.74	104.14	106.23	106.67	105.27	106.44
119.51	118.4	118.98	115.21	117.78	118.18	115.39	117.1	118.37	118.14	118.03	118.12	117.3	117.9	118.18	116.53	115.65	119.29	118.1	117.54	118.46	118.47	116.77	117.29	117.92	118.22	117.6	117.53	117.72	118.35	117.85	117.38	118.08	117.12	117.33	117.06	116.93	118.2	117.82	117.65	116.84	116.85	119.93	118.03	117.95	117.26	118.51	116.32	116.33	116.72
103.77	104.97	105.35	105.16	105.71	103.95	103.08	104.92	103.5	106.08	104.75	104.43	104.58	103.92	105.99	105.29	104.98	105.17	104.75	104.77	104.73	105.83	103.99	104.39	104.91	105.88	104.35	103.83	104.06	104.91	104.93	106.13	104.87	103.52	106.18	104.51	105.31	105.35	105.72	104.11	104.85	105.88	104.65	104.51	103.33	106.19	106.22	104.09	106.62	105.28
108.87	109.88	109.46	109.01	109.04	108.53	109.44	111.75	109.52	109.83	110.27	109.84	110.83	110.46	108.11	109.16	110.05	110.27	109.01	109.85	110.64	110.85	111.4	109.64	110.38	109.94	110.34	109.92	110.34	110.8	109.53	109.25	110.36	110.86	110.23	110.73	110.49	107.91	109.37	108.71	109.53	109.86	109.81	111.29	109.12	110.65	109.16	110.67	109.51	111.39
106.25	105.52	108.07	105.68	105.76	107.13	104.94	104.52	106.57	105.1	106.67	105.68	105.53	108.17	106.42	105.27	107.31	106.66	106.48	108.63	106.1	107.87	105.85	106.12	106.6	107.16	105.75	106.58	107.58	105.43	105.51	106.48	105.13	107	105.88	106.55	106.11	107.5	107.19	105.43	105.11	104.41	105.7	106.53	105.24	106.22	106.49	106.28	105.9	107.67
106.93	105.6	105.98	105.35	104.44	104.58	106.64	105.22	105.55	106.05	105.74	104.72	105.71	105.11	105.62	104.93	104.37	105.47	105.35	104.57	105.5	106.37	106.49	105.56	106.9	104.16	105.08	104.23	105.88	104.55	107.24	104.94	105.97	105.29	105.6	104.54	106.25	106.11	105.31	105.95	105.71	106.67	106.15	105.15	105.45	105.95	105.31	105.96	106.4	106.53
106.33	107.02	105.85	107.99	106.2	107.36	105.43	106.43	105.23	105.89	106.17	106.89	107.38	105.86	108.03	106.37	105.31	106.87	106.15	106.56	107.79	107.57	106.3	105.68	107.64	106.22	107.01	106.58	107.2	105.25	105.39	106.08	106.48	106.21	107.3	105.07	108.22	107.11	106.08	107.86	105.8	105.81	106.95	104.36	104.59	105.82	106.4	106.09	104.96	108.26
104.95	106.57	105.83	104.4	104.96	106.99	105.71	105.63	105.39	106.65	107.83	105.74	106.41	108.23	105.05	104.51	106.3	105.31	106.72	106.54	105.95	106.86	105.95	104.92	106.35	107.3	107.77	106.33	107.61	105.93	105.49	106.17	105.01	107.6	106.71	106.09	106.97	104.31	105.74	106.27	106.3	106.46	107.54	105.29	106.24	107.04	107.57	106.2	106.73	107.07
111.63	110.54	111.81	111.12	112.1	111.13	111.26	110.62	110.35	111.04	110.16	112.46	111.52	111.79	110.46	111.56	111.8	111.18	109.95	111.2	112.49	111.82	111.6	110.64	111.26	111.66	111.06	111.98	111.16	110.97	110.53	110.26	111.73	112.2	110.31	112.11	111.71	111.74	111.01	112.92	112.23	113.29	112.47	111.76	111.54	109.47	113.08	109.91	111.81	112
111.11	112.73	111.81	111.45	112.03	111	112.07	111.25	110.69	111.97	112.23	112.02	111.59	111.23	112.4	112.24	112.36	113.07	112.08	112.39	112.04	112.34	112.46	112.1	111.63	111.35	111.38	111.03	111.97	111.9	111.85	113.1	111.02	112.86	112.16	112.45	111.34	112.23	111.59	110.62	112.85	111.51	114.67	112.13	112.84	110.49	112.59	113.07	110.8	112.2
106.17	106.91	104.82	105.7	105.22	105.7	107.86	106.19	104.41	105.77	105.68	106.85	107.35	105.89	105.64	105.77	106.52	105.73	106.59	105.4	106.51	105.86	105.87	105.63	106.81	106.65	105.89	106.14	106.37	107.66	106.07	105.56	105.46	105.55	105.94	106.34	105.57	105.46	105.52	107.31	104.84	106.79	105.03	104.83	105.68	105.71	106.11	106.5	106.5	105.93
105.24	106.85	106.69	106.05	105.13	105.12	106.75	105.91	105.91	107.64	107.42	105.2	106.01	106.99	105.23	104.97	107.31	106.32	106.27	105.24	106.72	106.46	105.77	105.54	106.9	106.93	107.26	108.98	106.21	105.67	105.35	104.83	106.54	106.24	108.71	106.35	104.58	106.76	105.35	106.79	105.82	107.67	107.1	106.91	106.98	107.27	105.42	106.76	107.34	105.97
110.63	110.65	113.28	114.45	111.65	110.94	111.94	110.91	111.41	110.64	111.83	112.28	113.08	111.64	111.34	111.79	111.52	112.19	112.84	110.97	113.11	111.46	111.45	111.35	111.84	111.2	113.06	111.26	112.93	112.39	113.68	113.05	112.42	111.49	113.14	114.01	113.94	113.07	113.14	111.31	111.1	111.2	111.76	111.47	111.38	113.06	110.8	112.18	111.61	111.18
118.55	118.82	117.59	117.66	118.53	118.08	118.4	117.9	117.95	117.73	118.11	117.43	117.43	117.28	118.55	119.18	116.5	118.48	117.4	117.87	117.26	118.27	118.25	118.31	117.67	116.34	117.09	117.9	117	119.5	117.92	117.64	117.42	116.81	119.87	117.31	116.57	117.06	117.46	117.32	115.68	116.64	118.67	117.97	116.38	116.74	118.01	117.81	117.03	117.82
104.74	104.38	102.01	103.72	103.95	105.49	104.7	105.5	104.05	102.98	104.69	103.88	104.48	104.79	105.27	102.86	104.12	105.68	103.97	104.17	103.87	104.14	104.5	104.76	104.79	103.49	104.64	104.23	104.12	105.09	103.86	104.75	102.17	104.35	104.69	104.67	104.11	105.21	103.72	103.48	105.67	104.57	105.14	104.36	104.18	103.51	104.1	104.8	103.99	105.38
104.94	104.78	104.93	104.76	105.37	107.2	104.4	105.12	104.96	103.41	104.65	105.91	106.44	104.4	104.84	106.74	105.95	106.04	105.97	106.42	106.76	106.46	105.59	105	105.77	105.21	106.53	105.71	105	107.09	105.24	104.71	105.65	105.85	106.3	105.16	105.8	105.14	107.14	105.41	105.01	106.36	105	106.52	104.84	107.17	105.56	104.91	105.11	105.36
107.19	106.7	107.92	106.79	106.8	105.44	104.47	105.46	105.78	105.99	108.33	107.4	107.37	106.12	106.83	107.43	106.42	107.51	106.5	107.02	107.33	106.83	104.73	107.67	106.74	107.36	105.04	108.27	106.77	106.65	106.72	106.56	107.16	106.85	107.12	105.11	107.15	107.33	105.92	105.55	105.82	108.08	105.99	106.39	105.79	103.59	105.9	106.08	107.03	106.07
110.39	110.57	111.94	111.87	109.95	111.72	111.11	112.28	111.43	110.84	110.5	110.85	110.8	110.59	110.95	111.31	110.83	111.6	112	111.49	110.02	112.29	111.03	109.67	111.71	110.82	111.48	111.51	112.35	110.5	112.4	112.03	110.73	110.89	110.67	110.65	112.55	111.07	111.2	112.21	111.73	112.43	110.38	111.08	110.51	112.48	109.24	111.04	112.22	111.96
109.32	110.53	112.07	111.89	110.97	112.23	110.92	112.4	112.99	110.9	111.38	111.95	112.53	112.86	112.81	113.79	113.68	111.24	114.29	111.91	111.95	111.11	113.25	111.62	111.61	111.37	110.88	111.73	110.46	111.59	112.74	113.06	111.93	113.7	111.25	113.23	112.08	112.3	112.53	110.6	112.96	111.49	111.92	111.43	110.89	112.12	112.05	111.72	111.91	112.75
105.91	106.72	106.01	106.63	107.14	105.16	106.07	105.4	105.48	104.4	104.99	105.57	105.04	106.19	105.74	104.05	105.96	105	105.15	104.59	107.02	105.39	104.85	104.83	106.07	105.31	103.94	105.94	104.79	105.16	106.66	104.93	105.65	106.53	105.48	104.47	105.46	106.75	106.61	104.16	105.47	104.35	105.6	105.56	105.94	104.68	105.38	104.26	105.53	105.92
104.91	105.95	103.76	103.95	104.23	105.21	106.51	104.89	104.54	104.94	104.54	104.4	105.95	105.79	104.82	104.07	104.82	105.24	103.02	104.74	105.59	105.35	106.63	104.49	104.79	105.07	105.36	105.41	104.51	106.08	105.24	106.15	104.06	104.55	104.3	105.09	107.07	104.87	104.34	104.82	104.34	105.11	105.14	105.95	105.19	103.99	105.61	105.92	104.27	105.19
104.62	105.23	105.25	106.83	106.94	105.57	104.4	106.83	105.75	104.82	106.08	106.56	105.12	105.3	105.89	105.37	108.47	105.33	105.13	106.36	106.09	105.63	105.43	106.54	106.64	106.01	106.87	106.82	105.16	104.72	105.89	106.63	105.46	106.07	103.94	106.58	107.25	104.89	105.83	105.45	105.66	105.89	105.92	106.51	104.95	104.78	106.54	106.9	105.26	106.25
105.81	104.84	104.61	106.63	106.03	105.15	104.65	106.57	107.36	105.87	105.17	106.66	105.02	104.9	104.06	105.36	105.69	107.31	105.61	104.08	105.24	104.82	105.77	106.26	105.82	104.99	105.53	105.34	104.59	106.8	104.32	105.94	106.27	104.51	106.34	106.12	106.55	105.22	105.04	103.84	104.51	107.68	106.09	105.14	105.58	107.86	106.41	105.38	104.89	103.29
106.76	104.69	106.14	105.58	104.73	107.65	106.32	106.1	104.43	105.88	105.55	105.31	107.11	104.77	107.58	105.53	104.05	106.34	104.63	104.93	105.52	105.67	105.82	106.58	105.81	106.09	105.83	104.91	105.55	104.24	104.58	106.31	106.5	105.48	106.25	105.04	105.18	107.37	104.61	107.58	106.78	104.97	106.98	106.56	103.85	105.83	106.4	106.64	104.92	104.86
113.46	112.59	113.73	111.27	111.64	109.9	113.49	112.04	111.92	112.99	113.25	110.87	112.03	111.8	113.78	112.16	113.02	114.11	111.08	110.83	113.32	110.9	112.47	111.14	111.57	112.46	111.28	112.17	110.12	112.52	112.26	111.42	111.31	111.61	114.08	113.29	111.45	112.32	111.24	112.29	111.59	110.45	111.46	111.99	111.87	112.38	111.79	110.86	113.39	111.25
105.92	106.69	104.4	104.8	105.57	105.91	105.36	106.06	103.81	106	107.29	106.18	106.36	105.63	104.37	106.08	105.9	105.64	104.28	106.06	105.98	105.72	107.39	104.93	106.47	104.29	107.37	106.09	106.75	106.28	105.84	106.96	105.59	105.12	104.44	106.29	105.91	107.19	105.32	106.97	106.09	106.3	105.45	106	106.67	106.74	106.99	104.56	106.73	106.18
109.74	109.12	110.37	110.72	112.49	111.54	111.8	111.05	111.78	111.8	110.65	111.03	110.99	111.32	111.58	112.22	111.79	111.8	112.18	111.65	110.64	111.01	110.38	109.91	109.65	111.31	111.3	111.27	110.05	111.6	111.63	111.96	109.84	111.15	111.64	111.07	111.99	111.84	111.51	110.74	110.21	111.53	111.75	111.64	110.73	112.48	112.04	111.46	110.2	112.58
111.93	112.94	109.8	112.11	110.38	112.46	112.24	112.41	114.24	112.45	111.31	112.13	112.58	111.86	111.37	112.62	112.28	112.54	113.53	112.22	111.41	111.36	109.69	110.79	110.88	111.57	112.68	112.86	111.73	112.03	112.74	113.96	113.64	111.93	113.23	112.95	113.83	110.35	112.25	111.39	111.31	112.52	112	110.87	110.52	113.42	110.81	111.39	111.93	112.34
106.31	105.94	105.11	104.71	106.64	107.19	105.96	107.3	105.8	105.2	106.01	107.43	105.88	105.55	106.69	107.09	104.85	105.9	107.49	105.43	105.23	106.16	105.78	107.31	105.06	107.11	105.2	106.2	105.48	105.69	105.7	105.91	105.34	106.23	105.46	105.58	105.01	107.34	105.59	106.85	105.18	104.42	105.72	104.91	105.69	105.43	104.79	105.91	106.49	104.27
110.61	111	111.36	110.83	110.81	112.82	111.35	113.36	110.89	112.09	113.18	112.41	111.24	112.14	111.47	112.39	110.73	111.33	111.93	110.46	112.3	112.11	112.12	109.23	111.99	110.1	113.04	110.06	112.01	112.02	112.53	112.22	110.92	112	111.71	112.21	113.1	110.76	112.25	109.86	110.81	110.6	110.42	111.47	110.82	111.39	113.07	111.89	113.07	112.06
103.97	105.16	106.65	107.85	105.02	106.66	107.98	106.34	106.65	105.14	104.81	107.04	105.81	105.42	105.35	106.45	104.17	104.73	107.8	105.99	106.2	105.69	105.65	105.03	104.6	105.51	105.79	106.3	105.83	107.4	107.11	104.39	106.41	106.13	105.9	106.98	105.7	105.41	106.06	106.09	105.65	105.95	106.54	105.11	104.86	105.98	106.18	105.63	105.56	104.63
105.4	106.91	105.68	107.15	106.88	106.47	105.5	105.42	106.15	105.38	106.26	105.07	104.69	106.32	105.35	106.15	106.37	105.84	106.01	105.53	106.5	104.99	106.44	106.5	105.49	106.65	105.02	106.68	106.2	104.93	106.8	106.07	105.19	104.7	107.64	106.47	105.02	105.9	106.89	107.11	107.52	105.89	106.24	105.94	105.07	105.83	105.98	106.33	105.82	103.97
103.98	105.51	106.16	104.6	106.23	104.61	105.69	106.73	104.82	105.8	107.79	104.9	104.41	106.09	104.72	106.69	105.73	106.29	106.45	105.28	105.09	105.75	106.12	107.14	106.63	106.06	104.77	104.42	106.9	104.06	105.67	105.08	107.08	105.79	105.17	107.28	106.07	104.52	105.55	105.66	104.93	105.52	105.4	104.89	105.84	105.08	105.66	105.4	103.83	106.94
110.72	110.95	111.28	111.23	111.67	109.97	111.01	111.66	111.5	113.17	111.89	112.11	111.72	111.73	110.97	110.68	110.73	111.44	109.7	112	111.2	110.42	110.3	111.29	111.38	111.58	112.47	110.95	111.5	112.13	111.69	110.22	111.65	111.03	111.64	111.69	111.74	112.67	112.25	110.02	111.4	110.83	112.86	110.6	110.52	111.26	109.74	111.52	112.38	110.05
104.91	108.46	105.49	106.11	105.85	105.31	104.86	105.81	104.15	105.2	106.75	106.89	105.8	106.77	105.39	106.1	105.87	104.27	105.62	106.87	104.75	106.36	106.34	105.65	105.7	104.92	106.15	105.96	105.65	107.07	104.8	106.03	105.12	106.47	105.96	105.96	105	106.52	105.63	105.41	105.87	106.23	104.56	103.03	106.19	107.57	104.3	104.85	105.53	107.22
106.18	105.28	106.49	109.11	106.46	106.49	105.53	107	105.3	105.68	107.46	106.91	107.35	106.66	107.2	106.53	107.11	105.98	106.93	107.69	105.65	107.42	107.32	106.21	105.73	105.85	107.96	106.02	106.31	106.45	106.35	105.61	105.91	106.97	105.74	107.37	107.59	105.91	106.8	105.8	107.39	106.01	106.89	105.02	108.06	105.73	106.24	105.86	106.94	107.6
112.91	111.81	115.22	112.43	112.34	111.81	113.06	112.66	113.97	112.5	112.36	112.09	113.23	111.8	113.55	112.85	112.39	112.36	113.74	113.86	112.97	113.01	113.96	112.64	112.62	112.37	114.18	112.67	113.49	112.57	113.68	113.44	113.15	113.17	112.38	111.34	112.24	114.37	112.4	113.6	112.63	111.49	113.46	111.74	114.36	113.41	114.36	112.34	114.35	113.46
106.16	105.41	106.04	107.2	105.88	105.19	105.15	106.31	106.34	105.99	106.12	106.1	107.02	105.81	106.48	107.03	105.01	105.61	105.83	105.41	104.04	106.37	105.84	105.78	106.3	107.25	106.34	106.15	106.77	106.09	105.27	106.32	105.14	105.97	105.13	106.1	104.86	104.41	105.32	105.36	106	105.14	106.76	105.27	106.01	107.15	106.69	105.82	106.53	106.53
104.92	105.88	106.33	107.08	106.05	107.37	106.57	106.37	106.37	105.81	105.78	104.77	106.12	106.09	106.75	105.46	105.55	106.01	105.41	107.13	105.67	105.9	105.65	107.89	106.04	103.82	106.69	105.92	106.56	107.09	106	107.15	108.06	105.46	104.93	106.88	107.23	107.06	106.37	106.26	106.02	105.77	106.36	104.64	107.15	105.02	106.03	105.96	106.9	106.21
104.86	105.5	106.01	106.57	103.6	105.66	106.25	106.08	104.74	105.22	105.27	106.06	106.1	105.22	104.34	106.91	106.24	105.54	106.62	105.83	105.92	105.73	104.69	106.27	104.62	106.07	106.6	106.04	105.98	105.1	105.01	106.04	104.94	104.24	103.52	107.36	105.98	106.86	104.57	104.31	105.33	105.91	105.69	105.59	105.29	104.47	105.96	105.53	107.34	105.18
106.4	104.54	105.74	107.06	105.16	106.11	106.6	104.45	105.36	106.95	106.96	105.79	106.93	105.54	107	105.93	106.42	104.28	106.78	105.87	106.7	106.65	105.38	104.79	105.76	105.69	105.75	106.73	108.3	106.89	106.48	106.18	105.31	105.77	106.71	106.71	105.19	104.26	104.64	104.75	106.81	105.23	105.82	107.13	106.56	106.45	105.47	106.12	104.43	106.48
112.31	112.6	109.76	113.8	111.12	112.7	111.07	112.39	111.81	112.37	111.17	112.8	112.42	110.74	112.14	111.27	111.3	111.81	112.34	112.01	113.07	111.38	112.64	111.26	112.31	110.43	110.88	112.13	111.47	113.23	112.91	113.22	113.07	110.34	111.78	112.11	111.77	110.61	111.62	113.01	113.19	112.51	111.8	110.52	112.65	112.09	112.99	112.13	111.4	112.01
105.75	105.77	107.05	107.35	105.01	106.26	106.77	105.13	105.34	105.97	105.68	105.2	105.98	104.19	105.81	106.96	105.57	106.67	105.22	106.49	105.65	105.92	107.63	105.43	106.39	105.37	105	106.58	105.58	105.38	105.2	106.8	106.18	104.84	106.74	106.36	106.2	105.2	104.79	105.9	106.19	106.58	107.29	105.27	106.87	106.16	105.81	105.64	106.94	106.72
109.92	110.66	112.13	109.95	109.85	109.89	111.85	110.74	111.05	112.6	110.47	110.76	109.67	111.48	111.03	111.14	112.18	110.15	112.64	111.66	112.11	110.55	112.74	109.71	111.03	110.54	110.64	111.59	111.3	113.5	109.71	111.82	110.54	110.21	111.6	111.59	110.34	110.95	110.11	112.03	111.22	111.61	110.02	110.58	110.74	110.65	111.39	113.26	110.82	109.55
113.24	111.27	113.19	112.24	111.4	111.3	110.15	112.51	113	111.84	113.22	112.67	109.55	111.51	112.08	113.85	111.62	110.36	110.95	111.13	111.16	112.67	110.88	110.54	111.55	111.9	112.94	111.79	111.63	111.53	111.19	111.4	112.57	110.33	111.7	112.41	110.91	112.08	114.19	111.84	112.83	111.21	112.37	111.98	111.26	113.01	110	110.61	110.4	111.8
104.92	107	105.01	105.42	106.44	106.39	106.12	106.83	105.05	104.6	104.83	104.09	105.62	105.84	105.61	104.57	106.46	104.52	105.4	105.57	106.2	104.94	105.71	106.53	106.12	104.81	105.41	105.2	105.79	106.3	105.32	104.29	105.77	105.99	105.91	105.71	105.27	106.04	105.41	105.89	105.87	105.7	105.14	105.31	107.3	106.79	105.95	104.67	104.54	104.84
110.21	112.06	111.57	110.25	111.44	111.06	111.25	111.31	113.44	110.48	110.77	109.96	111.48	110.67	110.3	110.97	111.45	111.37	110.7	111.53	110.71	112.34	111.66	111.28	108.46	112.45	109.95	112.51	111.98	112.82	112.19	110.8	111.78	112.5	112.46	112.31	112.17	110.37	111.97	111.35	111.84	111.03	109.43	110.44	110.75	111.24	111.25	112.3	109.99	110.64
104	105.33	104.83	105.88	105.27	105.23	103.92	105.4	103.42	104.82	103.83	105.58	103.19	103.67	103.13	105.86	104.46	104.85	105.9	105.2	103.07	104.96	104.69	104.04	104	105.21	104.35	105.42	103.28	104.31	104.18	104.96	104.34	102.65	104.4	104.19	103.93	104.22	103.21	104.46	104.25	103.99	104.36	105.02	103.19	105.17	103.22	104.34	104.91	104.3
112.41	111.45	110.56	111.7	111.03	110.48	111.25	110.81	111.41	110.21	112.43	112.94	111.27	111.83	111.72	113.11	111.25	110.71	110.58	111.43	112.3	112.62	111.29	112.92	112.07	111.61	112.88	112.36	111.92	111.18	112.44	111.94	112.68	111.08	111.37	111.37	111.49	111.56	111.62	111.71	111.03	112.62	111.81	111.65	111.43	111.11	110.55	110.81	111.39	113.54
100.94	100.96	100.92	100.22	100.25	100.3	101.39	100.46	99.969	101.56	102.46	100.26	100.09	99.18	100.35	101.88	100.02	101.14	100.82	101.83	102.2	102.21	100.67	100.09	100.34	101.49	100.8	100.69	101.24	100.08	100.51	100.63	100.39	100.86	102.99	100.31	100.54	101.29	100.12	101.13	100.98	100.05	99.789	101.81	101.28	100.79	101.27	100.52	100.71	99.682
107.79	106.72	105.76	106.91	104.9	107.34	107.9	106.09	106.22	105.81	107.52	107.03	106.12	106.53	106.25	105.42	106.24	107.34	106.54	107.32	107.22	107.75	106.01	105.95	105.74	105.59	105.89	108.66	107.96	105.38	105.88	106.81	108.13	107.13	106.92	106.63	107.27	106.87	107.35	106.73	105.85	106.28	106.96	105.69	108.67	107.71	107.22	108.04	108.33	106.42
98.934	99.25	100.1	100.88	98.223	98.744	99.589	99.188	99.66	99.015	98.198	100.06	99.832	98.826	100.52	99.661	97.563	100.5	100.12	100.31	101.83	99.534	99.883	98.792	100.18	99.34	100.24	100.2	100.42	100.93	99.79	100.85	99.959	100.67	99.302	99.668	102.51	99.426	99.279	99.418	99.66	98.794	101	99.955	99.903	102.16	99.828	100.81	98.904	101.18
106.4	106.11	104.2	105.37	105.96	106.72	106.49	107.2	106.42	105.31	107.39	104.1	106.86	105.77	105.58	107.25	105.69	107.43	106.79	104.86	106.34	106.8	105.4	105.68	106.59	106.31	106.5	107.18	106.4	106.26	106.83	104.46	106.19	106.72	104.6	105.24	107.42	107.55	105.91	106.89	104.59	105.9	104.53	106.78	105.42	105.75	106.13	106.28	104.93	105.94
107.12	108.39	105.98	108.29	106.92	106.61	105.71	107.01	109.66	107.94	106.86	105.35	107.97	106.44	105.12	106.65	106.87	106.19	106.91	107.73	108.13	104.84	106.17	109.13	108.67	106.54	106.47	107	106.65	105.42	106.57	107.06	107.02	106.45	105.92	106.86	107.01	108.2	107	106.91	107.17	104.87	106.13	106.93	107.22	107.61	108.07	106.52	106.96	107.16
103.43	104.01	105.14	105.01	105.15	104.66	104.17	105.41	104.71	104.83	103.39	104.48	103.65	104.96	104.02	104.84	103.64	104.84	103.27	105.13	105.19	104.88	105.11	103.46	106.06	105.68	104.87	104.07	104.43	105.26	105.02	102.64	104.22	105.4	105.68	103.75	104.88	103.49	104.59	106.17	104.88	106.69	105.51	105.86	103.44	105.37	103.42	103.41	104.98	104.02
98.13	99.049	98.907	100.51	101.51	100.56	99.868	101.33	98.999	100.18	100.35	98.16	99.533	99.648	101.18	99.694	98.4	100.44	98.895	99.992	99.052	100.23	100.29	100.92	100.13	99.796	100.47	100.96	99.649	100.6	99.407	99.307	100.11	100.17	99.338	98.604	100.62	99.789	98.828	100.53	99.641	99.139	99.783	99.392	99.825	99.831	100.32	99.017	98.433	99.337
105.56	105	105.91	105.23	105.73	105.97	105.06	106.52	105.39	106.32	104.6	105.11	105.08	106.22	106.34	104.54	106.98	105.32	105.1	105.98	104.65	107.87	106.26	106.38	104.62	106.32	105.86	105.31	104.71	106.63	104.77	105.34	105.32	106.13	106.98	107.45	106.23	105.8	106.8	105.33	107	106.98	106.52	106.06	106.12	106	106.13	106.62	106.82	105.42
107.47	107.5	106.85	107.12	107.04	106.79	107.49	106.43	106.46	105.83	107.43	106.13	106.48	107.44	106.48	105.83	106.59	107.23	104.83	108.04	106.75	106.31	107.17	106.78	106.61	106.62	107.15	108.8	107.88	106.5	106.74	107.14	106.82	106.7	106.33	107.35	106.83	106.19	107.61	108.64	106.1	106.76	106.39	107.29	107.18	105.49	105.71	106.81	106.09	107.05
110.64	112.32	111.56	111.85	111.89	111.55	111.92	111.82	111.51	112.27	111.18	111.52	110.87	110.84	111.91	110.42	112.15	111.8	111.44	112.25	112.05	112.86	109.73	111.09	111.98	112.09	111.95	111.2	110.18	112.57	112.28	113.45	111.75	112.32	111.06	109.9	111.42	112	111.51	111.96	110.67	111.79	110.01	112.78	111.53	110.76	112.57	110.74	111.3	111.35
106.74	103.89	105.38	104.05	105.33	105.8	105.53	106.02	106.36	108.02	107.1	105.43	106.1	104.98	105.25	106.22	105.12	106.51	105.5	105.97	104.79	105.74	105.37	106.1	105.45	106.12	105.56	106.02	104.61	105.32	106.38	105.35	106.25	103.75	105.74	104.76	105.61	105.6	105.37	105.9	106.52	106.42	105.08	105.64	106.28	106.07	104.48	107.36	105.73	105.58
113.02	112.91	113.22	113.02	112.32	112.86	112.78	113.3	112.66	111.96	113.37	114.15	113.42	111.12	112.22	113.71	112.22	112.69	111.94	112.47	113.91	114.8	113.34	114.01	111.41	112.94	112.58	112.6	112.19	113.35	112.84	113.88	113.2	112.5	111.44	112.84	113.93	111.86	111.49	113.06	114.54	110.76	113.32	112.72	113.26	113.2	111.86	112.41	112.71	114.36
113.77	113.3	113.37	113.24	113.32	112.64	113.26	113.35	111.02	112.7	113.3	113.34	113.15	114	112.58	112.04	113.01	113.77	110.75	113.21	113.93	113	112.18	113.09	114.43	113.07	111.99	113.71	112.46	113.37	111.72	111.52	113.18	112.19	113.31	112.73	112.43	113.17	112.05	113.3	113.47	111.96	112.74	113.07	113.01	113.7	112.79	111.43	111.85	112.76
105.46	105.63	104.76	106.3	103.37	106.9	106.89	105.48	105.39	105.26	104.53	105.06	104.21	104.3	104.86	105.7	104.1	105.97	104.36	105.46	105.57	105.94	105.18	106.03	106.01	105.16	105.57	104.17	103.92	105.37	105.18	105.35	105.08	106.63	105.5	105.65	105.86	104.79	106.34	104.18	105.03	105.6	104.78	106.17	107.2	107.64	105.5	105.44	103.33	105.57
104.9	106.13	105.59	106.5	105.37	106.24	106.48	106.71	106.35	103.27	105.71	105.18	105.83	105.22	105.02	105.2	105.51	105.84	105.72	105.82	103.71	104.86	106.13	105.98	105.39	104.83	104.65	105.26	106.89	105.09	106.45	104.96	106	105.82	105.37	104.64	105.4	107.12	106.57	106.25	105.59	105.06	105.09	106.28	105.2	106.67	105.18	105.03	105.67	104.52
118.12	115.9	115.36	116	117.72	117.3	115.34	115.92	115.8	116.85	116.24	116.91	117.93	115.12	115.66	116.01	115.96	114.89	115.96	113.9	116.76	116.81	115.39	115.85	116.43	114.65	114.78	116.92	115.83	117.13	115.86	116.08	116.79	116.35	116.25	117.1	115.62	118.56	114.64	115.15	118.26	115.34	115.96	116.09	116.64	115.18	115.79	117.08	116.77	115.74
105.31	104.99	104.93	106.17	105.69	105.68	104.3	105.99	105.4	105.83	106.16	106.24	107.2	106.29	106.68	105.64	106.2	105.81	106.02	105.5	105.06	106.38	104.62	105.42	107.9	107	105.08	106.24	107.2	107.47	105.34	106.71	106.35	105.76	106.66	105.71	105.78	104.57	105.79	106.6	107.67	107.17	104.4	104.71	105.37	106.85	107.48	105.98	106.38	105.66
113.19	111.74	111.11	110.57	112.24	113.1	112.65	111.83	113.98	111.67	112.12	109.4	113.53	112.02	111.8	112.31	111.22	110.77	112.55	111.91	110.74	113.07	111.42	111.65	112.6	112.49	110.71	112.76	112.13	112.01	113.46	112.06	111.43	110.91	111.93	113.11	112.58	111.56	110.47	112.38	112.19	112.95	111.13	111.98	113.92	111.73	112.6	110.69	111.33	113.36
104.91	104.58	103.66	103.78	104.28	104.29	105.33	104.16	105.56	105.56	104.83	105.71	103.3	105.65	103.65	104.71	104.27	104.72	104.86	105.01	104.12	104.55	104.25	103.76	105.27	105.58	105.57	104.33	104.7	103.89	104.01	105.82	104.17	104.76	105.14	105.2	107.77	104	104.21	103.75	106.43	103.16	105.88	104.31	104.63	105.1	104.21	104.58	103.79	104.42
99.352	99.661	99.7	100.14	99.694	99.495	101.54	100.78	99.381	99.973	101.13	100.42	101.7	100.14	100.94	100.19	101.85	99.837	101.43	100.21	100.79	98.033	99.827	100.5	101.49	99.259	101.05	99.271	99.058	100.57	99.615	100.41	100.84	101.26	100.29	100.07	99.71	100.32	100.46	100.55	100.3	100.48	100.8	101.33	99.936	100.01	99.088	99.535	100.39	100.05
104.44	105.35	104.71	104.81	106.43	106.21	105.43	104.84	104.14	103.86	105.19	105.54	104.48	104.83	105.44	107.22	105.36	105.76	106.43	105.09	105.63	105.76	103.6	104.81	104.65	105.88	104.15	104.97	105.26	104.53	105.14	104.56	105.9	104.82	104.84	105.7	106.01	104.72	105.19	102.19	104.66	103.98	104.48	106.4	105.53	104.05	104.62	105.52	104.53	103.31
99.782	100.49	102.17	100.26	100.21	102.23	99.206	101.15	100.14	99.949	100.44	97.241	99.448	100.69	100.05	101.54	99.264	99.958	101.44	100.04	100.76	100.5	103	101.13	100.9	100.32	101.15	101.07	100.29	101.71	99.747	99.745	100.38	100.02	99.349	101.68	101.51	101.37	99.588	99.763	100.81	99.828	100.33	99.984	101.41	100.61	100.94	101.68	100.49	100.03
112.42	110.86	111.33	112.2	110.9	112.7	110.66	110.82	111.22	110.66	110.2	112.36	111.57	110.97	112.43	111.99	111.28	110.21	112.97	110.5	109.87	110.98	110.11	110.86	111.18	111.47	111.38	109.89	112.37	109.6	110.71	111.69	110.73	110.47	110.57	110.88	112.17	111.25	110.76	113.02	112.03	111.08	111.05	110.14	110.81	112.64	111.18	111.86	111.39	111.69
109.42	111	110.38	109.98	110.58	111.15	109.03	108.84	109.01	109.61	111.02	108.63	109.91	108.31	108.85	108.98	111.66	110.14	109.4	108.83	109.25	108.9	109.63	109.46	109.15	110.66	108.88	109.6	108.09	110.09	111.19	107.98	112.04	109.19	110.49	107.98	108.63	109.67	109.61	109.09	109.94	108.71	109.41	109.34	109.43	109.69	110.45	110.03	109.31	109.03
111.24	111.4	111.41	113.46	111.39	111.64	111.68	109.21	110.47	113.15	109.45	111.22	111.65	111.69	110.07	110.79	113.2	108.86	111	111.5	109.96	111	110.59	111.67	112.05	111.54	112.38	109.04	113.19	112.05	112.26	113.14	111.03	111.21	112.21	112.56	112.43	110.49	113.1	109.99	111.84	111.02	110.73	108.91	112.27	110.43	110.83	110.84	111.79	111.37
103.39	104	104.52	105.16	105.43	104.42	102.07	106.53	104.08	105.23	104.62	105.55	104.22	103.5	103.48	103.34	106.05	105	105.37	104.53	105.1	104.77	104.91	104.4	105.49	105.67	104.05	104.92	106	104.07	103.63	105.6	104.13	104.74	104.41	104.57	104.13	104.37	104.84	104.23	104.95	103	104.55	103.76	104.11	103.5	105.41	103.81	104.61	103.83
116.41	117.38	115.42	117.55	117.15	115.74	115.47	114.53	115.4	116	116.43	115.79	115.38	116.85	117.45	116.96	115.87	115.51	115.49	116.64	116.23	117.57	116.17	114.63	116.34	115.05	115.64	114.74	115.83	114.95	117.92	116	117.19	115.91	115.85	115.1	115.63	117.24	116.71	115.34	115.5	115.18	115.81	115.39	117.1	115.05	116.3	116.99	116.59	115.4
110.48	111.43	110.18	111.55	111.31	111.67	109.53	112.1	110.08	111.37	112.33	110.79	111.82	112.58	111.56	110.03	112.4	110.46	111.53	111.94	112.69	110.54	112.57	110.61	110.36	110.98	112.24	112.15	110.42	111.88	111.14	110.62	111.22	111.22	112.27	112.08	110.06	110.7	110.66	110.55	109.91	113.49	111.38	110	111.32	110.55	108.85	111.35	112.74	110.7
110.74	110.46	111.13	110.4	110.74	110.92	111.79	111.14	112.52	110.39	112.22	110.53	112.11	111.23	110.11	110.79	111.62	110.65	112.42	110.65	110.29	110.81	111.02	110.68	111.83	112.09	111.85	109.99	110.08	109.66	112.09	111.66	112.05	110.44	111.26	110.65	111.18	111.54	110.61	112.27	110.29	111.75	110.46	110.96	111.52	110.78	111.31	112.16	110.9	111.47
118.67	118.92	118.49	116.79	118.26	119.26	118.02	118.18	118.94	118.27	117.9	116.23	117.8	116.81	117.5	118.65	115.73	117.72	117.73	117.17	118.11	117.24	116.39	118.24	116.28	116.8	119.18	118.09	117.98	116.53	116.76	114.9	119.48	116.28	118.2	118.59	117.07	118.15	117.79	117.58	118.55	117.91	118.7	117.73	118.54	116.66	116.84	117.52	116.67	118.22
109.26	110.28	113.11	110.69	110.25	110.37	111.46	109.48	110.9	112.76	110.81	111.15	110.16	110.11	111.83	111.32	111.17	111.4	111.65	110.48	110.8	112.04	111.3	111.89	111.52	112.66	112.17	110.62	110.44	110.14	111.77	111.9	112.38	111.78	112.61	111.61	110.94	111.45	111.81	112.35	111.33	110.94	109.89	112.37	110.16	112	111.43	110.27	111.31	111.59
105.68	105.51	104.75	105.78	105.6	104.21	102.77	105.76	102.74	104.98	106.01	105.32	104.5	106.03	105.84	105.18	105.3	105.22	105.13	105.14	104.06	104.27	102.84	103	105.21	104.81	105.86	103.96	104.16	105.54	106.26	104.82	104.63	104.24	103.61	104.31	103.08	104.46	103.68	105.46	104.08	105.78	106.87	105.41	105.93	104.18	105.45	103.25	105.29	106.68
104.76	102.85	103.83	105.36	103.3	104.84	103.33	105.14	103.33	104.15	104.25	104.75	103.45	102.95	104.62	103.63	104.8	102.77	103.29	105.24	103.88	104.27	104.95	104.88	102.9	105.28	105.64	102.36	103.76	103.44	103.69	103.45	103.78	104.37	103.26	104.64	102.67	105.11	103.81	104.79	106.72	104.94	104.97	106.69	104.92	104.6	103.12	104.27	104.84	103.92
105.62	105.35	105.22	104.55	104.43	105.04	107.05	106.3	105.65	104.55	107.09	105.77	106.17	105.49	106.61	104.5	106.22	105.43	105.84	107.01	105.25	105.25	104.54	106.22	106.38	107.11	105.22	106.61	106.41	106.6	105.56	105.56	104.85	105.95	104.16	104.63	105.97	105.42	104.94	104.51	105	104.87	105.96	106.77	105.58	105.27	105.31	104.7	105.73	106.95
103.6	107.29	104.28	104.03	105.79	105.97	105.45	105.51	105.62	105.21	105.7	106.07	106.78	105.63	106.93	106.27	105.02	106.17	106.2	104.9	106.16	105.15	106.44	105.4	105.37	104.76	104.65	105.52	105.73	104.64	104.44	104.67	106.69	105.71	105.76	107.51	105.02	106.42	105.25	106.39	105.02	106.04	104.64	105.94	104.47	105.17	105.05	104.27	105.62	105.33
110.64	109.78	111.12	112.32	112.85	110.98	112.42	111.31	111.07	110.32	110.47	112.64	110.62	113.51	111.65	112.96	110.35	110.45	112.04	112.51	111.28	112.66	111.12	111.05	110.13	111.62	110.58	111.19	111.44	111.44	113.22	112.05	110.58	110.84	111	111.5	110.87	111.71	110.87	110.5	110.77	111.1	110.4	112.91	111.16	110.65	111.87	113.87	111.32	110.28
110.36	110.75	110.27	109.68	110.13	110.31	111.66	110.43	110.71	109.09	108.98	109.72	110.27	111.68	110.52	110.51	111.28	110.08	112.42	111.31	109.89	110.04	109.43	110.2	110.01	110.47	109.38	111.88	111.95	110.61	110.62	109.69	109.3	109.91	109.68	109.84	110.62	110.65	111.55	108.72	110.12	110.83	109.55	110.86	109	109.16	110.61	109.58	110.62	111.82
110.11	108.24	110.34	110.12	110.92	110.99	111.31	110.01	110.21	110.03	108.95	111.14	110.74	110.74	112.06	110.89	110.32	110.88	111.58	110.03	111.46	111.53	109.61	111.32	110.91	111.04	111.17	112.44	110.35	112.41	110.33	110.51	109.76	109.64	111.86	108.86	111.69	110.91	111.32	111.09	110.41	109.97	109.83	112.15	109.87	111.6	108.84	110.31	112.36	111.34
104.98	107.27	106.18	105.23	106.25	106.81	106.38	105.73	104.92	106.46	106.43	106.14	106.2	105.95	104.28	106.19	105.52	105.76	105.59	104.45	106.34	104.81	104.38	105.52	108.2	106.25	105.31	106.47	107.12	105.53	106.45	106.92	105.21	105.73	103.94	105.5	105.59	105.82	106.71	105.08	105.11	105.63	105.29	105.96	106.83	105.55	105.29	106.18	105.94	106.66
105.61	105.7	103.16	104.79	104.68	106.16	104.38	105.3	104.73	106.23	106.43	105.46	106.45	104.26	106.45	106.62	105.65	105.58	106.08	104.61	104.58	105.73	105.98	105.69	104.92	106.04	104.67	105	102.94	107.74	104.89	105.25	104.41	105.45	104.75	104.36	106.01	105.89	104.73	106.73	105.24	106.94	106.1	105.24	105.88	105.15	107.26	104.19	105	104.22
105.27	104.56	104.05	105.7	106.13	105.25	103.71	104.05	105.03	105.09	104.5	105.62	104.53	104.57	104.25	104.9	102.66	104.69	105.54	102.52	103.31	103.18	105	105	103.8	105.99	103.45	105.89	105.9	104.3	104.9	104.43	104.73	103.95	103.49	104.37	103.53	104.65	103.86	103.94	104.73	103.88	104.15	106.07	104.45	105.27	105.18	105.16	105.33	104.98
99.007	99.982	99.089	98.751	100.23	100.2	99.923	98.495	100.93	99.398	99.278	99.886	99.364	99.489	99.903	99.337	99.978	99.765	101.85	99.045	99.705	100.81	100.21	97.711	98.069	100.61	98.871	100.2	100.34	100.75	100.45	98.288	99.651	100.2	100.4	99.248	101.2	99.324	99.94	100.57	100.65	100.78	99.591	99.009	98.779	98.634	99.928	98.922	100.58	98.805
111.19	110.79	110.96	110.46	110.88	112.91	109.81	110.12	110.6	110.13	111.75	109.49	110.71	113.37	110.22	110.44	110.54	110.39	110.36	110.15	112.65	109.82	109.86	109.81	110.53	110.18	111.13	110.33	110.75	109.65	110.52	110.95	111.11	110.34	110.85	110.89	109.94	110.8	111.11	110.98	110.28	109.78	110.98	110	110.89	110.34	111.37	109.99	109.86	112.13
110.59	110.24	110.01	112.04	114.08	111.52	111.26	111.42	111.05	112.18	110.63	112.06	111.56	110.89	110.64	111.27	111.92	112.33	112.47	110.45	110.89	111.73	111.57	110.96	110.8	110.91	113.25	112.56	111.83	110.93	111.35	112.27	111.64	111.05	112.21	111.09	111.15	111.39	111.54	112.34	110.86	113.35	110.43	111.42	109.59	112.49	112.7	110.69	110.66	111.71
107.39	105.99	106.52	107.02	106.8	105.48	105.07	104.51	105.49	106.11	107.31	107.06	104.57	106.14	106.04	106.07	104.81	107.15	105.2	106.55	105.05	105	106.05	106.61	105.88	106.92	105.04	106.11	105.77	106.98	105.8	106.52	106.73	105.73	105.54	106.35	107.84	107.98	105.1	107.42	107.01	105.71	106.12	105.96	104.96	106.43	106.88	105.8	107.19	104.52
116.48	115.76	115.25	115.98	116.33	116.55	115.81	115.16	115.12	116.51	116.64	117.76	115.84	115.79	115.19	115.96	114.82	117.12	117.11	115.57	115.38	116.77	117.08	117.23	116.13	114.65	117.85	117.19	116.01	116.81	116.07	116.82	116.04	116.48	115.84	116.44	116.13	115.33	115.87	115.73	117.86	116.52	116.19	115.57	116.29	115.36	115.9	115.06	115.87	115.44
109.58	110.25	110.05	109.87	109.88	109.97	111.65	111.8	108.38	109.95	109.53	108.53	109.33	108.56	111.01	110.01	110.22	109.1	110.73	110.2	111.19	109.7	108.96	109.31	109.92	110.97	109	111.36	109.79	109.44	110.04	110.51	109.83	110.07	107.93	110.8	109.7	110.75	111.05	108.98	109.45	110.32	112.09	109.59	108.39	109.89	108.66	110.16	109.45	109.09
111.52	110.6	111.67	113.67	111.26	110.86	111.19	112.03	110.3	112.96	111.19	111.62	111.23	110.77	112.45	113.12	110.34	110.34	113.62	111.47	110.9	113.06	110.7	112.63	110.36	112.41	112.3	110.37	111.64	113.66	111.41	112	111.63	110.31	111.12	110.09	113.29	112.4	109.61	112.87	111.63	110.95	111.72	110.66	112.23	112.3	113.39	111.28	111.69	110.59
102.14	100.11	99.88	99.526	100.67	101.47	101.9	101.31	100.47	99.874	101.33	99.136	100.89	101.44	100.2	100.27	101.44	101.56	100.07	100.35	99.55	100.24	100.92	101.7	100.57	101.51	99.458	102.55	101.51	101.36	99.974	100.35	98.947	101.08	100.54	100.24	100.84	100.03	99.548	101.09	102.19	99.188	102.12	100.5	100.39	101.24	101.53	101.22	100.76	99.48
105.86	104.95	105.57	105.52	106.29	106.13	106.91	104.71	105.64	106.34	105.67	105.22	106.65	106.01	105.56	107.63	105.41	107.63	105.5	105.34	106.6	106.22	105	106.12	106.99	105.32	106.73	104.77	105.65	106.12	107	104.74	106.75	106.35	105.83	105.35	106.06	104.87	105.52	106.78	104.84	105.3	105.97	105.4	106.4	106.25	105.78	106.19	105.16	106
104.84	107.45	105.94	106.24	105.7	106.5	103.48	103.73	105.4	106.41	104.99	104.68	106.13	104.26	105.41	105.24	105.48	104.74	105.13	104.94	105.72	104.03	104.48	106.13	106.39	105.64	104.37	107.84	105.72	105.56	104.96	105.45	104.6	104.66	105.89	106.5	105.24	105.04	103.89	105.31	105.28	105.92	106.24	106.15	105.78	107.01	105.84	106.03	106.59	104.82
110.21	112.22	111.95	111.83	111.02	110.22	111.54	112.38	110.86	111.46	113.52	112.18	110.16	112.1	111.09	112.04	112.09	111.62	111.5	109.43	111.08	110.68	111.39	111.17	110.57	111.21	111.29	111.66	109.66	111.07	111	111.92	112.38	111.49	111.97	110.68	110.87	111.03	110.64	112	112.84	110.75	111.28	110.6	109.61	110.85	111.56	110.11	110.23	110.97
110.76	112.5	111.85	110.7	112.61	110.66	111.57	112.19	111.86	109.74	111.61	112.52	110.94	113.66	113.09	112.83	112.14	111.97	111.83	111.88	111.96	111.45	112.68	112.53	112.44	111.67	112.63	110.7	111.87	112.89	113.06	112.14	112.61	112.16	111.82	110.81	110.6	111.6	111.38	112.3	111.35	111.87	111.08	111.46	111.34	112.38	111.27	111.79	113.42	112.55
103.15	105.07	104.47	105.65	103.4	104.37	104.93	105.32	103.32	103.06	102.99	104.81	105.26	104.07	103.09	104.71	104.62	103.98	102.95	106.09	105.31	104.2	105.06	103.36	104.06	104.24	104.94	104.93	104.31	105.5	104.24	103.63	104.76	103.97	103.54	104.04	103.4	105.39	106.63	104.51	104.86	105.19	104.87	104.24	104.11	103.58	102.18	104.13	105.25	103.27
115.49	115.91	116.18	114.85	115.77	117	116.82	116.6	116.79	113.7	115.38	116.93	114.77	117.45	113.79	115.45	116.15	116.09	116.4	115.28	118	116.24	116.13	114.92	116.65	116.9	115.24	115.74	115.13	114.71	115.25	116.49	114.07	114.28	115.59	116.65	117.95	115.88	115.86	117.04	115.42	116.27	115.73	115.56	115.44	117.32	115.51	114.88	117.03	117.18
111.75	109.94	111.52	110.61	109.99	111.23	110.44	108.8	110.5	111.15	111.34	109.95	110.82	111.11	112.56	110.51	112.83	109.87	109.98	110.96	110.69	109.84	111.19	110.55	111.87	110.11	110.6	111.35	110.06	111.2	110.03	111.04	110.45	111.37	111.47	111.41	108.89	109	110.16	110.1	110.42	109.1	110.32	110.57	110.77	110.94	109.11	109.66	112.23	111.38
112.55	111.69	111.19	112.32	111.59	113.54	112.53	110.8	111.98	113.89	110	112.49	111.58	111.74	112.62	112.46	111.83	111.25	111.89	113.67	112.74	112.83	112.25	110.94	111.41	112.82	112.55	112	110.89	112.03	113.27	111.5	112.67	112.46	111.73	111.39	111.41	112.14	111.6	113.28	113.02	113.31	112.45	112.36	111.19	112.33	112.17	112.3	111.12	111.55
111.72	111.03	110.76	110.97	110.36	111.63	111.36	111.1	111.38	110.28	111.41	113.25	110.92	111.97	111.02	112.24	112.59	111.32	111.25	112.25	109.62	112.4	112.57	111.62	112.18	112.62	112.24	110.99	111.68	110.89	110.83	111.59	112.14	112.98	111.52	113.01	110.35	111.26	111.26	112.67	111.95	111.22	111.43	112.31	111.98	113.03	111.43	111.49	112.93	112.88
106.19	104.39	105.23	106.9	105.24	104.84	106.51	106.04	106.33	104.69	105.76	105.8	104.3	103.07	105.74	105.92	104.48	106.6	105.14	104.29	105.44	106.52	106.48	104.95	106.21	104.81	105.98	105.31	104.71	105.47	104.78	104.71	106.45	104.38	106.23	106.72	106.53	106.12	105.69	106.01	104.34	105.52	106.01	104.52	106.08	106.95	104.69	107.18	107.33	106.98
113.12	111.66	111.98	111.45	112.27	111.39	113.24	111.61	111.19	111.43	112.65	113.35	110.42	111	111.05	112.58	112.72	112.35	111.22	112.49	111.68	111.23	112.18	112.31	111.47	112.95	111.83	112.52	112.68	113.12	112.38	111.16	112.86	110.73	110.97	111.69	111.56	112.95	112.81	111.98	112.59	110.44	110.2	111.9	111.58	111.99	111.91	113.39	113.53	112.26
101.15	99.614	100.02	99.96	99.063	99.553	99.564	99.801	98.165	99.337	101.17	100.92	100.46	98.617	99.757	99.738	97.974	99.395	99.621	100.3	99.985	99.646	99.763	98.31	98.144	99.52	100.23	100.42	101.37	101.05	99.715	99.097	99.651	99.453	100.06	99.114	99.618	97.983	99.958	99.681	101.92	98.614	100.45	100.48	98.9	99.507	100.75	101.45	100.87	99.714
114.6	112.88	110.15	112.94	112.75	112.61	113.08	111.13	112.66	113.01	111.07	112.84	114.56	112.94	113.33	113.34	113.59	114.93	113.29	112.13	111.91	111.94	112.2	112.89	113.84	111.99	111.37	113.3	111.92	112.96	113.13	112.18	111.94	114.1	114.17	112.84	111.97	112.45	111.83	113.71	111.91	113.84	112.86	113.02	112.95	111.05	113.61	113.47	111.15	112.9
106.58	107.92	107.66	106.47	106.41	107.69	107.55	105.3	106.54	105.96	107.86	106.53	104.73	108.8	106.47	107.5	106.45	106.29	108.52	106.42	105.83	105.62	106.88	105.43	106.64	106.29	107.07	106.62	107.01	106.97	106.71	107.21	106.63	105.79	107.96	106.5	107.7	105.56	106.21	106.59	107.65	107.27	107.54	107.93	106.82	106.78	107.11	105.46	107.24	107.55
106.82	106.03	107.19	107.12	106.6	107.42	106.84	107.45	108.4	107.86	106.2	106.06	107.25	104.66	106.08	107.82	105.28	106.15	107.36	107.61	107.7	105.09	105.83	107.12	107.43	107.04	106.29	107.39	107.62	105.3	107.04	105.94	105.71	107.09	106.79	105.94	106.06	108.41	106.39	106.68	107.01	105.79	105.34	107.6	106.97	107.21	105.98	105.69	106.09	106.72
105.41	104.93	105.85	105.64	105.78	104.33	105.03	108.09	105.95	104.63	105.17	106.52	104.8	105.3	105.16	106.04	106.75	105.49	105	107.02	106.8	105.75	106.34	104.95	106.34	105.58	106.43	105.75	105.37	105.07	105	105.39	104.61	105.49	104.72	105.63	107.26	106.54	105.93	105.58	104.21	106.47	105.74	105.91	106.08	106.03	106.4	105.67	106.43	104.79
104.26	104.91	105.07	105.62	104.66	105.68	104.56	104.4	106.31	104.88	104.81	104.6	105.09	104.63	104.71	104.24	104.02	105	105.19	105.24	105.05	104.74	106.66	106.26	106.27	106.02	104.47	104.2	104.54	104.37	104.53	104.16	103.87	105.45	106.6	104.44	105.47	104.5	106.79	105.39	105.39	107.42	105.44	104.74	104.73	105.22	104.27	104.55	107.24	104.59
105.29	107.19	105.12	104.61	106.25	106.74	104.02	106.37	104.78	105.22	105.39	103.98	104.76	105.2	106.55	106.15	105.75	106.07	105.41	106.29	104.73	104.75	105.92	105.13	105.78	105.95	106.06	107.27	105.56	105.55	105.15	106.46	106.09	105.89	106.35	105.22	106.63	105.64	105.98	104.6	106.72	105.69	105.49	106.09	107.12	105.96	104.66	104.56	105.97	104.93
110.17	110.53	113.22	111.65	112.63	113.64	111.66	110.89	112.71	113.17	112.2	112.98	112.45	113.49	112.01	113.77	112.11	112.86	110.6	110.05	111.8	112.96	112.67	112.65	112.09	111.74	111.77	112.25	111.73	111.01	111.48	111.48	112.52	112.37	112.25	112.71	109.88	111.56	111.38	112.35	112.31	110.48	111.75	112.46	113.24	111.43	111.2	111.28	111.78	111.29
111.15	112.24	112.17	112.47	110.4	111.11	110.27	112	112.58	112.44	109.9	111.3	110.99	111.26	111.33	110.2	110.22	109.91	109.72	111.7	110.99	112.18	111.72	112.15	112.3	112.17	110.5	111.72	110.43	112.13	111.81	111.25	112.25	111.14	111.02	110.4	109.74	109.25	110.85	110.96	110.53	110.84	110.63	111.25	109.69	111.6	112.53	110.04	111.32	110.52
106.4	105.99	106.44	105.85	105.41	106.6	106.8	107.4	107	105.49	106.72	107.24	105.84	106.12	104.98	106.63	107	105.61	103.77	106.03	107.69	107.67	107.83	105.55	106.68	108	106	106.22	106.4	107.69	104.84	105.78	106.55	105.03	104.7	106.4	106.83	104.28	106.93	107.33	107.31	106.63	106.92	107.52	105.29	106.65	105.89	105.26	104.55	106.82
109.06	110.57	108.65	109.88	108.82	110.08	110.09	111.53	109.56	111.11	109.88	109.77	110.06	110.54	110.8	110.8	109.38	108.55	110.35	109.64	111.71	109.92	111.48	111.47	110.81	108.54	108.65	111.24	110.02	109.99	110.18	109.9	110.52	109.35	111.45	111.03	109.41	109.94	110.44	110.94	109.53	111.19	108.46	109.82	108.71	110.93	109.82	110.67	110.89	109.95
107.17	106.81	104.65	104.79	105.49	105.26	105.15	106.17	104.78	104.84	104.77	105.71	104.33	105.75	105.7	105.39	105.12	106.17	106.7	105.46	105.06	106.4	105.09	106.68	106.24	104.31	105.56	104.6	104.8	105.49	104.71	105.45	104.11	105.02	107.74	104.09	105.62	105.95	104.56	106.27	105.16	105.01	105.37	106.26	104.74	105.42	104.22	106.73	106.27	106.11
110.62	110.77	110.61	108.51	110.12	109.82	109.37	111.43	108.83	110.18	109.69	108.8	109.47	109.33	109.7	108.55	109.55	111.39	109.84	110.15	110.03	110.43	108.07	108.46	109.13	109.28	110.12	111.07	110.6	108.55	109.77	110.26	109.62	108.6	109.06	110.5	108.78	108.19	110.08	110.02	112.06	109.19	110.13	109.48	111.67	110.11	108.07	108.75	107.69	109.02
117.41	115.75	114.98	116.09	115.8	116.38	116.24	115.76	115.82	115.54	116.22	117.07	116.94	115.75	116.96	116.43	115.55	117.2	114.9	117.02	115.84	115.63	116.51	116.7	116.42	115.61	116.28	115.13	117.15	116.46	116.04	116.39	116.12	117.25	115.57	115.47	115.87	115.84	114.37	116.17	115.83	116.43	116.46	115.11	115.27	117.27	114.85	115.25	115.59	115.34
118.22	118.04	117.43	117.31	117.03	118.39	117.01	116.93	116.62	117.23	118.67	118.85	117.68	116.43	117.8	118.01	117.66	118.18	116.34	118.46	116.72	118.05	117.45	115.98	116.13	118.62	117.86	118.06	117.78	117.9	117.52	117.87	116.46	117.39	119.15	117.79	117.45	117.27	117.69	118.71	117.91	116.71	117.77	118.01	117.47	118.39	117.11	118.37	118.2	116.93
104.03	106.49	105.05	105.25	105.15	105.97	106.72	106.31	106.58	106.99	106.11	105.78	106.32	106.34	106.11	105.73	108.39	106.32	104.63	106.97	105.96	106.35	105.75	105.14	106.22	106.44	105.37	106.57	105.59	105.13	105.23	106.46	106.62	106.64	106.6	106.79	105.53	106.49	105.43	105.84	106.12	105.7	106.9	106.15	105.7	105.51	106.28	105.81	104.4	107.52
99.238	100.21	100.5	101.62	98.954	101.1	100.15	101.77	99.648	99.241	100.07	100.83	100.3	99.292	98.203	100.73	99.926	99.353	99.438	99.971	101.37	99.698	99.207	99.233	99.287	100.26	99.853	99.011	99.83	99.402	99.26	99.705	99.653	98.603	100.34	101.04	99.89	100.12	99.714	99.821	98.561	100.26	99.602	98.36	98.633	100.57	100.25	97.808	99.394	99.412
105.79	106.22	106.98	106.06	106.58	106.92	105.08	106.91	104.67	107.2	105.63	105.7	104.34	104.77	105.84	105.34	105.01	105.11	105.66	105.31	106.25	106.31	105.09	106.86	106.46	105.59	105.17	106.39	107.08	105.43	105.13	105.34	104.4	105.77	106.22	105.92	104.32	106.45	104.13	106.67	104.54	107.35	105.19	104.83	106.53	106.72	106.32	104.29	106.36	105.75
106.36	104.46	104.1	104.13	105.8	102.82	103.76	104.74	103.02	104.36	102.55	104.57	103.04	104.12	103.52	102.98	103.64	104.84	104.16	103.53	104.78	103.94	103.41	105	104.55	104.84	104.92	105.64	104.81	104.8	105.93	103.12	104.4	104.39	104.73	103.63	103.45	104.55	104.57	103.94	104	103.63	105.36	103.49	103.76	104.62	103.57	104.99	105.6	104.51
105.65	104.52	105.6	105.23	104.58	104.49	105.83	103.89	105.2	106.22	104.3	105.85	106.99	105.21	104.24	106.99	104.84	106.1	106.46	105.93	106.8	105.55	106.89	105.33	105.45	104.97	104.68	105.99	106.93	105.82	105.43	105.17	105.66	105.59	106.36	106.59	106.32	104.08	105.9	105.91	106.3	107.82	105.69	106.73	107.41	105.12	107.58	106.28	106.55	105.18
105.39	105.6	105.62	104.7	104.38	105.21	106.4	103.92	106.69	106.64	104.99	105.88	107.9	107.32	105.68	105.4	105.57	105.75	106.74	103.87	105.31	105.78	104.87	105.31	105.84	105.47	105.43	106.26	105.23	105.48	106.22	105.04	105.82	105.1	105.34	106.56	105.09	104.97	105.82	104.56	105.94	104.64	105.5	106.61	105.58	105.54	104.98	106.48	106.23	107.47
99.357	98.722	100.39	100.56	99.763	98.68	99.344	99.62	101.13	98.564	101.23	98.775	99.205	100.48	100.79	97.89	99.935	101.13	99.919	100.53	101.73	100.52	99.261	100.22	99.25	99.83	99.897	98.973	99.401	99.831	100.97	100.25	100.3	99.889	99.98	98.913	101.16	98.559	97.278	100.69	98.378	100.38	100.09	98.932	101.45	99.299	97.67	99.973	100.87	99.787
99.383	100.44	98.614	101.33	99.309	99.629	101.73	99.864	99.501	100.16	98.978	100.93	100.43	100.22	99.728	101.53	99.997	99.133	99.656	99.675	102.01	100.96	99.967	98.746	98.971	100.21	101.2	100.37	98.776	101.04	101.34	100.18	99.916	101.05	100.15	99.872	101.01	100.15	100.99	99.833	100.11	98.306	99.033	101.16	100.24	98.884	100.01	99.785	98.332	101.17
105.21	106.56	104.03	104.57	104.78	104.6	104.91	105.06	104.67	105.21	104.48	105.49	106.78	103.16	105.14	105.14	104.38	104.48	105.15	105.85	106.01	105.94	104.78	104.68	104.68	104.98	105.41	105.4	103.62	104.46	106.46	106.67	104.94	105.24	105.57	103.56	103.32	104.2	105.43	106.36	105.22	105.65	105.32	105.66	105.22	105.19	104.13	104.44	102.86	105.8
108.05	105.45	104.47	105.3	105.76	105.15	104.54	103.74	106.11	104.77	104.99	104.8	104.72	106.35	106.25	106.17	104.85	105.15	104.73	105.73	105.41	105.44	104.23	106.34	103.52	104.31	105.59	106.54	105.15	105.31	104.19	104.08	105	106.03	105.39	104.61	105.42	105.72	106.43	104.38	104.67	105.68	104.54	103.08	105.99	104.94	107.43	105.32	105.65	105.35
111.58	112.15	111.41	111.45	110.76	111.17	111	110.23	112.81	110.44	111.16	110.06	110.53	110.11	110.51	112.54	109.98	111.71	111.28	111.93	111.56	111.38	111.74	111.76	111.32	110.53	111.24	110.76	112.28	110.62	110.08	112.15	109.86	111.04	110.45	111.74	110.27	111.88	110.62	110.4	111.1	110.61	110.9	110.73	111.23	111.5	110.92	110.4	110.62	112.62
106.12	106.42	107.29	105.17	107.27	104.81	106.16	105.22	104.41	104.47	105.35	106.37	106.04	106.52	105.44	105.22	104.8	106.49	106.07	105.73	106.01	106.15	105.35	105.14	105.06	105.65	104.71	106.06	105.61	105.2	104.76	105.74	103.71	105.93	105	105.57	105.06	106.83	104.97	105.61	105.05	104.98	106.17	105.24	104.46	104.16	105.94	105.52	104.51	106.23
99.632	101.44	101.63	98.39	99.223	100.54	101.27	100.3	100.4	98.022	99.443	100.16	100.35	99.177	98.922	101.42	100	99.253	100.31	100.2	99.456	98.582	98.348	99.117	100.64	98.859	99.941	99.383	98.952	100.19	99.63	100.03	102.29	101.15	100.48	98.912	100.59	100.52	99.395	100.05	100.88	98.736	100.89	102.15	100.27	99.868	99.14	99.751	99.478	98.607
105.04	106.93	104.99	106.39	105.04	106.99	105.03	104.35	104.9	104.92	105.09	105.33	105.99	106.41	104.25	106.89	105.79	103.96	105.16	102.91	106.96	105.13	107.05	105.44	105	105.15	106.02	106.64	105.94	106.8	106.14	105.56	106.81	107.34	104.26	105.04	104.96	104.7	105.62	104.12	105.96	106.45	104.4	105.64	106.48	105.62	106.56	106.49	105.67	105.17
98.975	101.04	99.394	98.642	101.82	100.89	99.526	99.667	99.581	99.018	100.81	101.01	99.285	103.04	99.862	101.01	100.24	98.118	98.529	99.502	99.5	99.835	99.588	99.523	100.87	100.79	99.658	97.908	98.36	100.33	100.41	100.25	99.854	99.484	100.32	98.052	100.45	99.683	101.69	99.668	99.932	100.38	101.57	102.55	99.047	100.09	100.4	100.74	100.18	99.305
108.28	110.01	110.22	108.94	110.49	107.54	108.51	108.72	108.81	110.3	108.69	110.68	110.84	110.01	111.35	108.7	110.23	108.68	110.26	109.39	110.7	109.67	109.79	110.03	109.26	110.8	108.84	109.65	108.1	108.8	110.03	109.05	109.31	108.63	108.64	110	109.57	110.88	111.01	109.46	109.91	110.51	109.54	110.11	109.03	108.89	110.58	109.77	108.56	109.69
112.81	111.84	110.97	110.75	111.93	111.42	111.03	112.73	112.05	113.47	111.59	110.87	113	111.1	111.15	110.21	111.22	112.13	110.64	111.35	112.17	111.37	111.45	112.75	112.96	112.5	111.86	112.31	111.58	112.04	111.26	111.15	111.6	111.61	112.31	112.36	114.26	111.82	110.45	111.13	112.01	110.79	111.68	111.87	112.9	112.41	113.31	112	111.72	112.25
106.22	107.07	104.36	105.35	104.59	108.03	107.11	106.22	105.4	105.87	106.71	105.2	104.94	104.67	104.36	105.47	106.6	105.29	104.86	107.17	106.35	107.45	106.03	106.55	105.25	105.41	106.24	106.84	106.75	103.9	105.84	107.38	106.32	106.68	107.17	105.76	106.42	105.73	106.09	107.25	105.28	106.55	107.09	105.69	105.73	107.02	106.28	105.07	105.73	106.27
112.42	111.65	111.55	112.64	110.35	111.93	111.61	109.92	111.56	111.23	112.63	110.56	110.41	112.77	112.29	110.56	111.33	111.32	112.27	111.04	110.54	111.86	110.72	112.88	111.7	110.23	112.72	111.44	110.75	111.99	109.59	111.42	109.95	111.26	111.57	112.01	109.73	111.95	111.75	110.39	111.51	112.42	111.54	112.27	112.14	110.94	111.36	111.2	110.94	112.56
104.77	105.31	106.1	105.11	104.89	104.43	105.3	106.37	106.29	104.63	106.37	107.88	105.94	106.29	105.87	105.99	106.19	104.33	104.04	105.16	106.76	103.72	106	104.17	104.76	105.69	105.59	105.78	106.03	105.22	103.11	105.61	104.1	104.76	105.62	104.51	104.17	107.04	104.15	103.98	104.92	105.85	104.54	106.12	104.54	104.94	105.73	106.48	105.74	106.13
106.15	105.99	106.98	107.06	106.36	108.17	106.27	105.86	106.48	107.87	106.74	106.92	105.25	106.67	106.36	105.3	106.4	108.5	105.3	106.55	105.31	106.76	106.96	107.56	107.49	105.38	106.71	106.26	107.99	107.43	104.52	106.68	106.07	105.29	105.5	107.02	106.87	106.24	106.15	104.75	106.12	106.41	106.06	106.43	106.3	105.58	107.49	106.17	106.21	107
102.94	105.47	104.7	104.55	104.44	104.76	104.14	102.44	104.4	105.99	104.54	104.67	105.21	105.49	106.19	106.29	104.13	104.6	104.81	105.14	105.85	104.32	106.27	105.6	104.61	105.32	105.27	104.25	104.69	105.32	104.77	105.9	103.94	103.83	104.77	105.07	104.78	104.37	105.02	106.31	105.99	103.58	104.1	104.55	103.75	103.8	103.08	103.67	103.8	104.61
112.3	110.29	111.22	111.23	112.31	111.56	112.53	111.74	111.93	111.9	111.76	111.2	111.66	112.18	112.11	112.22	110.78	111.9	110.32	112.48	112.24	110.54	112.27	111.12	111.29	111.24	113.21	111.16	111.06	110.58	111.22	112.42	112.4	111.61	111.72	110.72	113.29	111.6	113.29	111.57	111.01	112.62	111.63	111.61	112.35	110.64	111.96	111.43	111.48	111.89
118.07	116.96	117.34	118.72	117.83	118.89	118.08	120.02	117.22	118.33	116.79	117.37	116.85	117.2	119.85	117.62	116.81	117.3	118.23	117.13	118.54	116.7	118.31	117.94	118.72	117.55	116.96	118.4	117.8	118.01	118.36	117.53	117.43	117.9	116.89	116.34	117.07	116.41	118.06	115.63	118.05	117.37	117.94	117.83	117.61	117.25	116.33	118.96	118.1	117.63
101.45	99.207	101.18	101.21	99.174	100.32	100.35	100.95	100.1	98.541	100.32	100.21	100.67	100.8	98.926	99.696	99.786	100.37	100.32	100.05	100.22	99.158	100.44	100.24	99.753	100.02	100.63	98.667	100.6	100.04	99.936	99.709	98.905	99.235	98.11	98.711	99.304	98.647	99.282	99.309	99.774	100.2	101.3	99.263	100.05	99.392	98.856	100.04	99.649	99.758
104.38	106.24	105.75	105.41	106.83	105.64	103.98	105	104	107.05	104.52	107	105.88	106.12	106.32	106.39	105.85	106.39	106.5	106.54	104.7	105.46	106.59	105.17	105.99	106.69	106.28	103.93	105.2	104.56	105.44	106.6	105.6	105.49	107.09	107.02	107.16	104.97	105.84	106.18	106.81	105.81	104.85	105.79	106.31	103.27	105.92	105.48	104.49	106.06
104.71	102.37	104.63	104.1	104.78	104.31	104.29	102.88	103.78	105.11	104.58	104.87	104.26	103.19	103.79	105.36	104.65	103.44	102.19	103.66	104.66	104.4	104.72	105.72	104.68	105.19	102.69	103.28	103.85	102.96	105.42	104.37	102.12	105.64	104.09	104.97	103.33	104.22	105.27	105.2	104.04	104.18	104.16	104.51	105.11	104.52	103.96	104.13	104.63	103.66
106.39	106.71	105.71	107.68	104.96	105.57	106.34	108.49	106.6	104.99	106.15	107.43	106.39	106.66	105	106.16	106.57	105.6	105.44	106.46	106.36	107.95	105.4	106.96	106.39	107.96	106.14	107.43	106.14	105.74	104.85	107.1	107.47	107.26	107.02	105.93	106.83	106.56	106.96	106.31	105.6	105.42	105.37	105.91	107.92	105.73	106.82	107.61	106	107.42
104.06	106.99	106.79	106.07	107.04	106.18	105.6	105.69	107.37	106.59	107.15	107.01	105.86	106.56	105.24	105.42	105.8	104.86	106.96	106.33	105.78	106.42	104.63	106.06	105.27	106.84	106.97	107.43	105.15	106.17	107.48	107.57	104.04	108.12	106.95	106.93	105.48	105.58	104.47	106.85	106.95	105.75	104.75	106.35	106.28	105.49	105.18	105.98	105.76	107.93
103.89	102.81	103.59	104.3	104.69	106.49	103.82	102.61	105.68	104.44	104.28	103.09	103.82	104.03	103.1	103.18	103.51	103.23	104.88	104.78	103.91	104.6	103.99	103.03	104.85	103.65	104.79	103.56	103.55	104.41	103.4	104.27	102.9	104.32	103.41	104.76	104.08	103.54	105.66	103.46	105.81	103.31	104.8	104.02	103.38	103.67	103.92	105.82	103.75	103.63
109.17	110.88	111.57	109.25	109.3	111.93	112.41	109.89	110.48	110.13	110.71	111.93	110.28	112.08	112.77	112.17	110.88	109.73	110.01	110.48	111.54	111.26	110.91	111.96	111.19	112.56	110.59	112.7	111.91	110.94	110.89	111.56	112.01	110.18	110.27	109.69	111.55	112.11	109.54	109.38	110.38	111.55	110.96	110.98	110.44	111.39	111.47	110.75	110.38	111.4
105.28	106.3	107.37	105.94	105.93	106.68	106.52	104.67	104.88	106.13	104.98	103.47	107.39	104.53	107.03	104.78	104.73	103.31	104.29	104.42	104.87	106.96	105.34	105.06	104.73	106.04	105.95	106.08	104.9	106.52	106.79	106.62	104.98	107.39	106.43	105.17	105.15	104.68	105.42	104.51	105.79	105.33	105.91	104.44	105.6	105.37	105.47	105.26	104.92	105.23
111.39	112.11	111.77	109.79	111.78	111.17	111.23	110.36	111.17	109.28	110.21	110.13	112.51	110.76	112.22	111.34	110.93	111.22	110.74	107.34	112.9	111.15	110.73	111.7	110.48	110.45	111.31	111.21	109.63	112.52	111.55	112.75	112.5	110.98	111.41	113.2	112.03	111.3	111.37	112.23	109.65	111.55	111.91	111.34	111.21	110	113.36	110.48	111.82	112.25
106.42	106.44	106.31	107.26	106.65	107.19	106.78	107.58	107.27	107.66	108.17	106.56	107.29	106.84	107.13	106.18	106.47	106.34	104.61	107.21	107.35	106.94	107	107.82	105.41	106.73	105.02	107.16	106.4	106.8	106.29	107.38	107.42	105.39	106.66	105.09	106.65	108.15	107.39	106.76	107.27	108.91	107.15	107.94	107.4	106.71	106.59	106.45	106.83	106.63
106.48	106.97	107.93	105.11	106.33	106.35	105.85	106.91	106.07	106.41	106.15	107.95	107.35	106.18	106.48	105.98	106.66	105.29	105.2	106.89	107.29	106.02	106.54	108.17	106.79	105.23	106.89	108.17	106.23	108.39	105.87	106.08	104.28	105.65	105	104.33	105.34	105.39	106.83	107.26	105.56	106.56	104.41	106.02	107.28	106.11	107.06	105.7	106.82	105.48
106.8	105.33	105.97	106.14	105.69	106.31	106.04	106.01	105.44	107.53	105.88	105.17	106.64	105.51	107.08	107.85	106.9	105.46	105.24	105.88	106.97	106.58	105.41	107.14	105.47	105.91	105.72	105.1	107.2	105.92	106.16	105.3	105.65	106.88	105.9	106.67	105.26	106.12	105.12	104.87	107.8	106.63	104.66	106.51	106.82	106.52	106.81	106.53	107.84	107.78
113.12	112.24	113.12	112.02	110.54	111.65	112.78	112.73	112.7	113.08	112.33	113.23	112.6	111.47	112.56	114.19	112.31	112.02	111.61	112.6	112.35	113.31	111.59	113.25	112.17	111.02	113.61	113.73	111.15	113.28	112.34	112.11	111.97	111.67	112.36	111.41	113.56	111.09	111.67	111.36	112	112.71	111.44	112.83	110.85	110.92	111.88	110.56	111.44	113.48
106.04	108.26	104.69	106.36	105.87	107.74	106.24	106.27	105.15	105.88	105.28	105.31	107.27	105.88	105.82	106.81	106.12	106.2	105.47	106.1	106.88	107.08	105.44	105.75	106.06	107.44	105.55	104.83	106.09	107.2	105.8	105.91	105.46	107.69	107.3	106.5	106.94	106.91	105.4	105.72	106.19	106.14	104.74	105.9	108.01	106.29	107.92	106.92	106.59	107.01
105.6	106.98	106.07	105.62	107.11	106.29	107.53	105.25	107.29	105.32	107.13	106.05	106.99	106.19	105.74	106.19	104.54	104.76	106.5	105.63	106.4	105.8	105.48	105.37	105.6	105.4	106.34	104.02	107.36	106.3	106.72	106.57	104.85	105.14	105.67	106.02	106.18	105.89	105.02	105.8	106.65	106.32	104.94	105.85	104.74	106.39	106.21	105.67	106.3	106.89
104.52	103.13	104.03	103.56	104.09	105.32	103.61	104.2	104.08	104.82	105.15	103.79	104.09	103.71	102.23	105.34	104.45	103.29	102.89	103.55	102.74	104.65	104.86	104.67	102.83	103.09	103.42	105.75	103.58	104.66	103.9	105.01	102.92	105.69	104.23	102.03	103.96	102.94	102.31	104.16	104.04	103.11	104.68	101.14	103.08	103.66	103.99	103.51	103.65	104.29
106.23	105.64	103.91	105.55	105.62	103.16	105.64	104.17	106.07	104.47	106.25	105.6	104.81	103.1	106.08	105.55	104.76	103.79	105.64	105.3	104.95	104.21	104.02	105.23	102.94	105.32	105.05	105.28	105.88	104.07	105.35	104.37	105.26	104.19	104.87	102.7	104.44	105.1	104.03	103.31	105.15	105.59	106.13	105.41	105.09	104.45	103.66	105.36	105.3	106.09
117.06	118.79	115.42	117.06	118.2	117.55	116.84	118.15	117.78	117.2	117.51	117.31	117.67	118.32	117.2	118.48	118.09	119.51	116.59	115.14	118.96	116.36	117.04	116.9	118.26	117.45	116.95	116.63	118.13	118.77	117.31	117.83	117.18	117.95	117.47	116.04	116.99	117.1	118.45	119.02	118.14	118.47	117.82	118.57	117.23	118.25	117.52	116.96	117.73	117.06
109.93	111.88	110.04	109.87	111.69	110.64	109.45	111.35	111.98	110.83	110.2	110.32	110.41	110	111.22	109.25	108.81	111.56	110.46	109.68	111.41	109.89	111.69	110.4	110.91	109.54	110.62	110.57	109.54	111.57	110.65	109.98	110.22	112.26	111.41	110.31	108.62	110.62	109.8	109.88	109.95	110.63	109.85	109.73	108.87	110.83	110.94	110.97	109.37	111.91
106.82	106.67	107.05	108.22	106.43	107.1	108.27	108.76	107.28	106.08	108.97	107.35	106.26	105.8	107.78	107.69	107.36	105.12	108.13	105.7	108.1	105.22	106.63	107.07	106.2	107.63	107.21	108.08	107.84	105.9	106.11	106.81	106.71	107.94	107.11	107.73	105.66	107.33	108.43	105.42	107.31	106.38	107.48	107.51	107.2	106.81	106.01	107.22	108.04	106.69
105.13	104.81	104.93	106.78	106.35	104.62	104.58	107.03	105.68	105.85	107.72	106.34	104.59	103.56	105.79	104.88	106.22	106.17	104.49	107.3	106	106.45	107.1	106.85	106.71	105.87	105.12	104.18	104.5	106.19	104.92	104.85	106.61	104.85	106.01	106.27	104.19	105.41	105.74	105.83	107.04	106.71	105.01	107.59	105.59	106.07	105.97	107.42	106.01	105.42
112.22	108.95	111.26	111.08	111.01	111.8	112.51	112.95	112.77	112.4	111.49	112.6	112.63	110.31	110.67	110.89	110.9	109.98	111.67	110.73	112.91	111.48	112.54	112.15	111.35	111.22	112.16	112.23	110.11	110.56	111.16	111.24	112.12	111.25	112.28	112.87	113.7	110.7	110.58	112.45	111.36	110.04	112.11	112.31	112.48	111.17	109.63	110.76	111.53	110.84
107.01	106.05	106.03	105.24	105.38	106.8	105.17	104.8	106.03	104.76	107.83	105.84	106.43	106.22	104.56	106.24	106.04	104.98	106.35	105.39	104.81	104.94	106.09	105.31	106.08	105.8	107.6	106.82	105.53	106.74	106.65	105.37	105.76	104.35	105.18	104.46	102.74	105.08	104.6	105.87	103.5	106.81	107.44	105.63	106.43	105.28	105.73	105.78	104.99	105.6
111.14	110.5	112.6	110.55	112.27	112.55	110.95	111.95	111.62	110.98	111.55	111.16	111.41	111.91	111.72	111.42	111.48	112.1	110.46	111.74	110.37	111.41	112.94	112.29	111.6	112.73	109.73	112.63	111.42	111.18	111.28	110.79	112.01	111.66	111.45	110.84	110.74	110.42	112.33	112.4	111.65	111.08	111.28	112.16	112.58	110.61	111.04	111.83	111.05	110.58
110.76	110.55	111.7	110.12	111.05	109.75	111.38	110.31	110.26	111.5	109.82	110.5	111.32	109.91	110.95	110.11	110.75	110.93	110.11	111.34	111.67	111.04	110.31	108.86	111.71	110.98	110.35	111.15	109.4	109.89	111.68	110.41	108.93	110.62	110.72	111.12	109.3	110.43	110.49	109.6	110.78	112.2	111.14	109.11	109.27	110.88	110.08	110.79	109.64	110.05
104.2	106.61	103.98	105.24	104.44	103.44	103.58	104.68	104.34	105.5	105.76	104.44	103.78	104.78	104.43	104.96	105.02	106.22	103.29	104.49	103.92	106.14	103.86	105.69	105.48	103.9	102.98	105.4	104.9	106.98	104.89	104.43	104.29	105.5	104.67	105.34	104.79	103.71	105.2	104.53	104.88	103.91	103.63	103.19	104.81	104.18	103.82	106.11	104.77	103.21
104.55	105.82	105.51	104.85	104.37	105.53	104.45	104.87	104.3	104.17	103.22	104.61	103.68	105.1	104.44	104.45	104.25	104.94	104.38	103.86	102.97	104.96	103.96	105.8	103.1	105.16	103.83	102.65	103.92	104.48	103.29	104.6	103.48	104.33	104.5	102.91	104.33	104.82	104.86	103.99	104.07	103.66	105.38	105.29	104.1	103.81	104.1	104.14	104.19	104.19
109.86	111.81	109.36	109.46	108.92	111.25	110.79	110.62	110.18	111.19	109.83	111.54	109.74	108.96	110.42	111.19	110.25	108.77	108.89	110.2	108.71	110.5	107.81	111.17	111.13	110.64	109.94	111.27	109.65	110.49	111.18	109.26	110.53	110.67	109.66	110.17	109.96	109.8	111.32	110.03	109.46	111.73	110.21	109.56	111.33	109.39	111.14	110.29	110.46	108.86
105.77	104.32	107.08	105.12	106.52	107.83	104.61	105.37	105.92	104.55	105.25	105.32	105.19	107.85	106.07	104.7	104.11	107.64	106.39	104.96	105.82	104.92	104.78	104.53	105.5	105.25	104.91	105.93	104.28	105.84	105.85	105	103.49	105.77	105.53	104.38	105.68	105.07	105.04	104.44	106.03	106.09	104.51	106.62	107.11	106	104.69	106.28	107.07	105.97
111.92	110.25	113.15	110.57	111.14	112.2	111.09	112.61	109.91	110.92	111.25	111.83	112.49	110.71	111.84	111.4	110.63	110.74	111.69	111.33	110.57	110.66	112.36	111.83	110.76	111.59	112.09	110.95	111.39	111.29	110.83	111.83	112.52	110.91	110.51	112.26	111.77	112.37	110.54	110.53	111.2	110.09	110.74	112.32	111.38	110.82	112.37	110.95	111.57	111.34
102.84	105.29	105.05	104	105.61	103.64	104.4	103.18	102.81	104.48	104.7	104.64	105.01	103.96	103.95	103.57	106.2	103.76	101.87	103.17	104.18	103.48	103.85	104.17	104.39	105.01	103.57	104.91	105.12	103.38	104.99	103.12	105.08	104.75	105.19	103.57	104.4	104.03	104.89	103.73	102.72	103.12	103.74	104.37	103.94	103.44	104.96	104.23	104.17	103.64
101.49	100.5	99.391	100.06	99.964	98.715	99.872	101.02	98.541	99.617	101.14	101.91	99.114	97.348	99.239	99.809	100.15	99.782	99.835	100.14	100.51	100.06	99.615	100.89	99.633	100.09	100.23	99.78	100.04	99.904	101.74	100.06	100.45	99.966	101.44	100.76	100.73	100.06	99.071	100.23	100.66	99.443	99.408	99.249	98.949	100.02	100.99	98.238	99.234	99.859
111.01	110	111.85	109.79	110.04	109.92	110.48	110.78	110.54	109.79	111.13	111.05	110.66	109.62	110.64	110.72	110.31	110.97	110.46	110.21	107.95	110.94	111.29	111.42	109.74	110.01	111.03	109.52	111.64	111.93	110.44	110.61	109.98	111.89	110.37	110.96	111.74	110.27	111.93	111.85	110.41	110.43	109.72	109.6	110.92	110.52	111.03	110.55	110.69	109.11
111.8	113.07	111.92	112.28	112.62	111.68	112.5	110.76	110.98	113.02	112.69	113.42	111.31	112.05	110.6	112.71	113.16	112.78	110.93	111.61	112.36	111.12	112.25	111.96	111.48	111.22	114.74	111.73	111.3	111.7	111.05	113.16	113.48	111.58	111.94	111.88	111.91	112.52	112.61	112.66	112.26	111.72	112.05	111.81	112.88	112.74	113.04	112.12	113.12	110.93
104.53	103.74	103.81	104.06	104.59	104.79	103.62	102.27	104.81	104.1	104.48	104.7	105.45	103.85	103.79	103.41	105.12	105.21	104.02	103.43	103.91	103.91	103.7	105.15	104.52	104.73	104.58	106.38	103.93	104.16	104.94	103.88	103.09	103.24	103.57	103.33	103.76	104.79	103.25	105.95	104.13	102.79	104.53	105.01	104.85	105.39	104.03	103.97	104.47	105.02
103.68	103.66	103.59	102.89	103.39	104.12	104.46	103.87	105.13	104.32	105.01	104.49	103.93	102.88	103.23	104.29	103.38	104.5	103.42	103.14	104.2	104.75	103.12	105.24	104.38	104.38	104.48	104.52	103.04	104.25	104.72	103.85	103.3	104.45	102.83	104.64	105.23	104.2	103.74	103.79	104.89	105.29	102.38	105.25	104.75	102.6	103.38	104.78	104.63	104.08
105.64	106.39	105.64	105.72	104.12	104.91	105.62	104.69	104.49	106.73	105.84	105.4	106.09	104.44	104.11	104.52	105.3	105.69	106.92	106.1	104.91	104.98	105.47	105.24	105.1	106.56	107.63	104.94	105.02	104.14	107.91	105.59	105.91	105.34	105.14	104.73	104.67	104.54	107.79	105.88	104.61	104.09	104.88	105.61	105.99	105.92	105.17	104.35	104.28	105.61
107.39	105.78	106.34	106.58	106.85	106.34	107.31	106.19	107.57	107.84	108.65	105.84	105.4	106.37	108.66	107.58	105.9	107.14	107.36	106.03	106.15	106.24	106.92	105.63	108.06	107.36	107.68	106.46	105.24	107.24	107.26	106.56	103.86	106.95	104.18	106.31	106.43	105.74	106.45	107.32	107.05	106.49	106.75	106.13	106.97	109.15	107.14	107.1	105.75	107.7
105.53	107.79	106.2	105.6	106.6	107.3	105.85	106.62	107.61	107.58	106.58	107.26	107.6	108.82	106.43	106.56	107.12	106.63	106.64	108.26	106.19	104.85	106.65	107.95	107.11	105.74	106.51	104.72	107.11	108.31	105.31	106.54	105.59	105.64	105.06	106.33	105.99	106.24	107.11	106.34	106.3	106.91	105.66	105.53	105.96	106.34	107.32	106.66	105.9	106.63
98.738	100.34	98.919	100.25	98.968	99.875	99.83	100.29	101.02	100.46	98.129	101.21	100.8	97.621	101.2	99.203	100.03	100.96	100.18	100.5	100.57	100.19	100.99	99.137	99.482	100.95	100.37	100.95	99.125	101.05	97.966	99.321	101.18	99.503	99.798	99.303	101.01	98.971	99.563	99.13	100.1	100.88	100.68	99.061	98.966	99.86	101.04	100.82	100.37	100.98
103.65	103.64	104.77	104.24	104.11	104.45	105.22	103.34	106.05	103.74	105.35	103.46	100.84	103.57	102.68	105.71	103.52	103.73	104.3	103.14	104.17	103.24	104.12	104.8	104	102.7	104.4	105.74	104.94	103.19	104.72	103.25	103.14	105.2	105.32	105.63	104.65	104.63	103.15	103.93	103.87	102.94	104.24	104.9	104.7	102.57	104.12	103.54	103.58	104.83
104.5	105.02	106.22	105.1	105.89	106.99	105.55	107.84	104.43	106.29	105.04	104.79	106.41	106.69	107.04	106.09	104.36	107.1	107.01	107.19	105.59	107.03	105.47	107.78	104.95	104.65	106.63	107.95	107.78	105.66	106.15	107.17	106.29	105.36	106.72	105.4	106.03	106.2	106.1	106.04	104.87	106.76	107.03	106.49	105.85	105.84	106.66	106.62	106.1	104.92
111.28	111.99	111.24	113.68	114	110.88	111.2	109.95	112.24	111.72	112.63	111.09	114.07	112.98	112.82	111.56	111.99	111.35	111.9	113.29	111.3	111.98	111.67	111.49	110.99	111.35	113.3	112.31	112.25	112.51	113.47	111.67	113.05	112.26	110.89	112.25	112.17	111.76	111.31	112.46	112.1	112.96	112.64	111.6	111.8	111.55	112.48	113.02	113.01	111.17
106.35	105.01	105.52	106.55	105.74	105.03	106.13	106.63	107.88	106.42	105.9	106.29	105.61	104.18	104.7	105.9	106.84	104.43	108.03	105.84	106.42	104.8	104.53	105.65	106.08	104.88	105.35	105.81	106.12	105.07	104.81	104.74	105.5	105.31	106.86	105.51	105.06	103.73	105.81	104.96	107.42	107.32	105	106.39	107.11	105.31	104.36	105.26	105.4	106.02
110.75	110.07	109.89	110.75	110.98	109.86	109.68	108.37	111.21	110.71	109.66	110.19	110.1	111.42	110.32	109.06	110.32	109.5	109.25	110.21	111.22	110.43	110.77	109.41	110.12	110.58	110.21	110.3	111.22	111.06	110.79	111.34	108.8	108.95	110.29	112.09	110.25	111.39	110.07	112.06	110.5	110.29	110.31	111.22	108.36	110.5	110.18	111.81	109.55	109.89
105.93	106.14	107.11	106.9	104.18	104.67	105.55	105.72	105.83	105.74	107.11	105.62	105.25	104.6	105.28	106.13	106.23	106.35	107.45	106.97	106.04	105.48	105.99	106.38	106.17	106.69	104.28	105.96	105.36	104.85	105.46	107.12	104.96	106.71	105.49	105.39	104.53	107.27	107.25	105.77	105.59	105.65	105.85	105.06	103.83	106.4	105.37	103.84	104.74	105.17
106.34	105.5	105.8	106.75	105.64	104.5	105.11	105.89	106.96	105.85	104.76	105.98	106.6	105.46	105.69	104.24	105.7	105.27	106.24	106.85	105.23	105.24	106.43	105.64	105.42	104.93	105.36	105.42	104.09	105.47	106.53	106.15	105.22	105.63	105.99	105.68	106.65	104.95	104.93	104.57	104.45	106.23	105.28	105.16	104.51	106.45	106.39	106.27	105.03	105.25
108.65	107.38	105	105.8	106.01	105.97	105.98	106.23	105.16	106.52	106.04	106.14	106.38	107.27	106.58	105.21	104.42	105.17	107.08	105.81	106.45	103.83	105.33	105.2	106.84	104.91	106.73	106.21	104.02	106.41	106.5	106.49	105.94	105.57	104.41	106.04	105.96	106.45	106.26	106.02	105.01	105.46	105.33	105.64	105.41	104.73	106.64	106.68	106.5	104.05
110.28	109.53	111.72	110.03	110.18	111.93	110.34	108.27	109.8	110.29	111.43	110.69	110.67	109.55	109.04	109.84	110.91	110.93	109.96	110.94	110.32	109.44	111.28	110.78	111.44	110.57	110.16	110.46	109.69	109.17	111.66	110.62	111.12	112.61	110.27	110.02	111.5	109.7	110.3	110.27	110.15	111.29	110.95	111.18	111.03	112.84	110.85	111	109.74	110.75
105.07	105.8	108.14	105.92	105.77	106.53	105.33	105.48	105.14	106.81	105.02	106.44	107.37	105.37	103.38	106.56	106.33	106.02	105.65	105.93	106.77	105.67	105.3	106.2	106.7	107.39	106.2	106.85	105.08	106.29	106.46	105.45	104.68	105.47	106.63	105.28	105.33	106.05	106.53	107.44	104.75	106.56	105.41	105.53	105.52	107.38	106.51	105.41	105.77	107.3
104.3	106.33	104.84	104.74	103.65	104.74	104.4	104.88	105.4	104.03	105.07	104.87	104.95	103.71	104.08	104.86	104.29	104.94	103.8	103.14	104.09	105.26	104.53	105.31	104.21	105.21	106.08	105.11	104.98	104.37	104.64	104.22	104.65	105.48	103.45	102.88	105.48	104.84	104.38	105.63	105.04	104.58	103.96	106.41	104.06	106.13	105.41	104.54	105.34	105.64
111.4	110.88	110.68	109.18	109.55	110.3	110.12	110.12	110.46	110.53	110.02	109.54	109.29	109.99	110.1	109.11	109.01	109.45	108.65	110.74	109.85	110.33	110.7	109.96	109.71	111.46	110.7	110.23	109.71	110.45	109.71	110.56	110.01	111.01	109.73	109.68	108.71	109.31	109.78	109.52	109.73	109.58	111.48	110.72	110.47	109.86	109.08	110.44	110.73	110.29
98.827	101.67	100.1	100.2	98.765	99.502	100.48	97.904	100.7	99.395	100.5	99.395	99.098	98.86	99.236	98.257	100.55	100.81	99.661	101.04	101.51	99.985	100.42	100.03	101.06	98.573	100.67	101.09	97.682	97.958	98.574	100.3	98.96	99.802	99.668	100.64	99.61	100.85	99.26	100.79	101.01	100.01	99.424	99.309	99.025	99.448	100.23	100.47	98.558	99.054
106.09	105.87	105.97	104.89	105.08	106.2	105.31	105.97	106.38	104.83	106.03	106.52	106.66	106.49	106.29	106.72	105.72	105.59	105.04	106.07	106.04	105.43	105.9	105.47	105.42	107.18	105.89	105.74	106.81	105.47	105.86	107.33	104.04	106.9	105.65	105.71	106.97	107.77	104.55	106.67	106.4	105.94	106.46	105.09	106.39	106.66	105.26	106.18	106.08	107.37
105.96	106.8	105.09	105.91	106.55	107.12	106.94	105.07	106.48	105.6	105.48	105.52	104.63	107	105.18	105.52	105.63	105.73	106.37	106.79	105.15	106.62	105.55	105.65	106.83	105.3	104.14	105.86	105.53	106.6	104.36	104.79	106.48	103.96	104.16	105.2	104.59	105.42	106.06	107.3	104.99	106.22	104.42	106.02	105.92	104.65	105.57	106.69	105.25	106.37
107.01	106.48	106.86	105.67	106.59	105.94	107.32	105.85	106.54	105.93	103.98	105.77	106.76	105.74	107.24	106.53	106.58	106.32	105.53	106.04	108.13	105.23	106.25	104.99	105.64	105.38	106.49	106.22	107.92	103.65	105.48	107.57	105.8	105	107.47	107.72	106.8	105.33	105.69	106.66	107.17	107.02	106.49	104.9	106.71	107.27	107.07	105.08	106.27	107.54
111.49	111.93	112.26	112.31	112.16	112.63	111.75	113.22	112.02	111.24	112.38	112.53	111.09	111.35	111.3	112.91	112.67	112.78	111.45	111.27	111.17	113.02	111.66	110.5	112.3	112.22	112.15	110.81	111.79	112.99	111.8	111.6	111.61	112.04	111.29	112.22	111.88	112.5	111.66	112.85	113.41	112.01	111.88	112.48	113.09	110.99	112.46	112.39	112.04	112.51
113.53	113.12	112.07	110.11	111.79	111.58	113.89	111.83	112.42	110.18	111.99	111.52	111.89	109.7	110.86	113.23	112.81	111.77	112.34	113.69	111.03	112.5	112.52	111.01	111.24	111.74	112.87	111.56	111.77	112.57	112.26	111.3	111.98	113.13	113.1	110.28	110.56	111.21	112.04	111.91	112.45	113.24	111.42	111.24	111.85	111.93	112.55	112.79	110.64	112.55
103.59	105.84	105.75	105.7	105.91	106.06	104.75	104.78	107.14	105.57	104.22	105.66	104.56	105.5	105.35	105.76	106.51	104.56	105.3	106.5	105.81	104.51	105.49	105.67	105.39	105.77	104.82	107.42	105.37	104.31	105.37	105.84	106.91	106.01	105.3	104.41	106.25	104.97	105.16	105.5	105.53	107.44	104.37	105.67	106.1	103.21	104.58	104.7	106.67	105.15
112.3	112.89	110.11	110.32	113.05	112.21	111.28	113.84	110.58	112.17	112.42	113.27	111.78	113.5	112.34	112.41	111.56	111.76	110.16	113.15	113.06	112.1	111.22	112.34	112.16	110.64	112.3	112.54	112.8	111.79	113.05	111.26	112.08	112.26	112.09	109.89	112.37	111.41	112.01	112.79	111.81	111.17	111.84	111.09	112.39	112.63	112.18	112.65	112.4	111.63
105.93	108.6	106.01	104.36	105.17	104.57	105.99	105.63	105.96	104.8	105.54	104.73	105.16	106.11	106.29	106.05	105.07	103.93	105.89	104.87	107.67	105.31	104.72	105.96	105.5	105.96	104.82	104.05	104.09	105.65	104.88	104.99	106.8	105.44	105.01	103.93	105.61	103.36	105.75	104.6	106.07	106.17	105.03	105.68	105.97	107.19	105.08	103.74	105.48	105.87
106.38	104.84	105.8	106.16	105.67	105.49	104.1	105.9	105.46	106.31	106.74	105.63	106.31	105.67	107.28	104.78	106.18	105.02	105.48	106.51	105.53	106.57	105.05	105.88	106.18	107.76	106.23	106.34	105.66	105.37	104.94	104.31	106.08	106.16	107.2	108.93	106.6	105.11	105.58	104.83	106.94	104.73	105.92	105.12	104.97	106.58	106.21	107.39	105.89	106.15
100.24	101.14	98.949	100.29	100.46	99.095	100.89	100.58	100.2	100.05	100.27	98.715	99.433	99.988	98.229	99.28	100.43	99.978	102.21	98.346	99.056	99.962	100.39	98.813	99.622	98.6	99.279	99.532	99.37	100.29	99.724	99.338	100.3	100.72	100.2	100.3	99.48	99.841	100.48	98.561	99.947	100.3	100.99	99.662	97.688	97.704	99.675	99.666	100.09	100.31
104.78	107.66	105.14	106.37	105.74	105.13	105.52	107.28	106.01	105.86	105.16	106.34	105.54	104.75	106.93	105.37	105.36	105.68	105.03	108.18	104.43	106.63	106.68	106.85	104.47	104.71	106.77	106.24	106.14	105.97	107.48	105.05	105.5	106.15	105.46	105.07	104.1	105.87	105.98	106.29	105.8	105.09	105.76	106.13	105.28	106.64	105.22	105.94	106.49	105.91
105.78	105.7	105.91	105.11	105.36	105.39	107.11	105.15	106.35	105.12	106.45	105.44	104.33	105.96	106.09	105.81	105.21	105.72	105.13	106.24	105.3	106.12	105.62	105.24	105.4	105.13	106.79	106.12	104.11	104.02	106.35	104.37	106.06	107.06	105.16	107.89	107.28	107.55	105.42	104.39	104	105.22	106.73	104.81	104.33	105.69	104.56	104.89	105.31	104.58
98.406	101.91	100.08	101.12	98.998	100.55	100.38	99.805	99.804	100.35	100.89	101.06	100.99	99.233	99.614	99.814	100.05	99.727	100.3	99.357	99.524	99.069	99.435	100.5	99.142	97.341	99.975	100.32	100.06	99.069	98.382	100.62	100.17	100.01	101.46	100.81	101.15	99.938	100.73	98.467	100.26	98.001	98.678	98.45	100.08	100.32	99.933	101.07	100.15	98.768
111.21	111.41	111.43	110.13	113.08	112.44	110.62	111.84	110.8	111.86	111.47	112.35	111.05	112.95	111.86	110.63	111.95	111.26	110.77	111.51	111.62	111.93	110.47	111.54	110.77	109.84	111.6	111.57	111.1	110.54	110.58	111	110.96	109.79	112.18	112.5	112.03	111.56	111.78	110.71	110.19	113.08	112.29	111.95	111.57	110.54	113.03	112.03	110.7	112.25
112.48	111.32	112.13	111.34	111.18	111.19	110.79	110.54	113.38	111.02	112.05	113.35	112.28	111.65	111.46	110.65	112.39	111.8	111.08	110.46	111.79	111.49	111.93	112.2	111.77	112.58	110.61	111.35	111.57	110.43	110.34	110.49	111.23	111.08	112.33	111.11	111.01	110.73	112.08	110.66	111.38	111.54	111.46	112.15	112.28	111.4	111.01	110.53	111.38	112.72
107.11	106.28	107.97	106.7	106.62	107.03	105.3	106.75	107.31	106.86	106.03	104.85	109.45	106.64	107.7	107.13	107.08	106.26	106.39	106.92	106.98	107.48	107.36	107.75	106.88	108.97	106.31	106.55	108.43	108.32	107.75	106	107.1	106.25	107.14	107.25	106.83	107.18	104.99	106.94	107.63	106.5	107.3	106.74	105.66	107.42	107.02	107.26	107.31	108.04
106.8	106.3	107.15	106.25	104.09	106.64	104.72	107.1	105.19	106.75	105.13	106.07	105.3	106	107.46	106.47	105.17	107.29	106.88	105.06	105.18	106.64	103.75	107.25	105.03	106.33	107.31	105.47	106.54	106.78	105.31	105.32	105.52	106.5	106.55	107.49	106.74	105.41	105.49	107.58	106.14	106.46	104.83	105.77	103.61	105.45	105.39	104.13	106.39	107
105.24	105.42	105.81	106.83	106.75	104.9	105.62	104.62	105.1	105.95	104.22	107.5	104.8	106.2	105.09	105.86	106.35	104.72	103.64	106.64	105.51	106.38	105.58	106.33	105.23	107.67	106.96	106.87	105.01	106.43	105.57	105.41	105.37	106.85	104.53	104.06	105.23	105.89	105.9	106.24	106.44	105.39	105.7	103.95	106.53	104.34	107.05	106.75	105.68	104.52
100.7	100.59	98.976	100.65	98.987	98.838	98.823	99.508	100.31	101.09	100.8	101.42	100.86	100.65	100.86	100.81	99.86	100.39	100.46	99.294	98.378	100.55	100.21	100.1	100.24	99.526	100.29	101.22	99.832	100.1	99.756	99.772	99.174	100.58	99.735	101.38	98.347	100.94	102.08	100.5	98.823	101.17	100.98	98.918	100.25	100.59	100.58	99.233	100.52	100.11
105.53	105.47	105.86	106.64	106.43	106.48	105.8	105.75	105	104.74	107.18	105.35	106.78	104.59	106.43	103.83	106.37	105.21	105.21	105.73	107.88	106.06	105.51	105.1	106.8	105.12	104.86	106.44	106.27	106.73	106.89	107.16	104.58	105.35	105.8	106.55	104.43	105.25	105.63	105.74	104.01	105.46	107.57	105.21	106.19	106	106.11	105.53	105.76	107.18
105.56	105.65	107.29	104.67	106.24	106.18	104.98	105.32	105.37	106.8	105.58	106.06	105.79	106.55	106.24	105.3	106.13	105.95	105.24	107.73	104.95	105.03	107.11	105.98	105.43	108.06	104.81	105.34	105.67	106.16	107.09	106.2	106.27	105.88	107.1	104.98	107	105.36	105.78	107.54	105.83	105.43	106.19	106.33	106.46	106.2	106.56	106.45	105.95	105.02
116.75	115.08	116.82	116.18	116.05	117.36	114.1	115.79	116.58	116.48	115.68	116.78	114.82	115.82	115.55	115.05	115.99	115.79	116.55	118.16	117.16	115.63	117.11	115.43	116.13	116.25	117.54	115.99	117.24	116.77	114.98	115.12	116.42	115.67	115.91	116.76	116.11	117.58	114.42	115.66	114.42	117.23	115.23	115.51	116.11	115.69	116.57	115.87	115.49	116.56
112.88	110.83	111.53	110.46	112.86	112.57	110.63	111.07	111.86	111.89	109.19	109.66	110.65	111.45	112.17	112.11	109.71	110.43	111.72	111.23	110.89	110.89	110.46	110.77	109.73	110.03	112.01	111.68	110.59	111.67	111.89	111	111.99	111.81	111.97	111.22	109.99	109.8	112.74	111.97	109.83	111.04	111.73	110.61	113.47	111.22	110.58	111.59	109.83	112.04
99.067	99.325	99.1	99.408	100.25	99.546	100.93	99.774	98.572	101.51	100.23	99.126	99.962	98.788	99.163	100.41	101.51	99.504	98.385	101.38	101.1	100.1	100.32	101.39	99.287	99.348	99.748	99.199	99.955	99.305	99.278	98.549	100.9	99.054	100.95	100.3	99.658	98.692	99.238	99.424	100.24	98.39	99.571	99.1	98.965	99.392	99.105	99.877	99.346	101.61
112.2	110.97	112.05	111.02	111.67	111.44	111.79	111.28	112.74	111	110.6	111.54	110.96	111.96	112.58	112.45	111.45	111.77	113.03	112.96	112.95	111.24	111.11	110.15	111.14	112.93	110.68	112.16	112.09	111.75	111.83	110.82	112.16	111.97	112.65	111.3	111.17	110.16	112.43	112.14	111.77	113.15	112.51	112.49	111.49	111.54	112.12	111.33	111.38	112.75
106.42	106.17	107.14	106.5	107.79	107.32	105.78	108.04	106.8	106.08	107.9	105.85	106.68	108.49	107.24	106.25	108.29	105.36	105.04	105.98	106.15	106.98	106.69	105.91	105.6	107.9	107.55	105.64	108.4	106.45	105.28	106.81	107.16	105.99	105.88	107.24	107.16	104.32	106.72	106.46	105.81	107.04	108.29	104.91	106.28	105.41	105.35	107.3	106.42	106.64
100.52	101.44	100.56	101.21	100.53	100.23	99.777	101.39	101.02	100.56	101.23	99.391	100.6	99.641	99.974	98.544	100.36	99.691	100.09	101.64	99.661	101.33	100.72	100.63	100.14	99.769	102.07	100.42	98.685	100.38	100.14	99.875	99.638	100.06	100.87	101.72	100.59	100.89	100.33	101.01	101.99	101.1	99.831	100.83	98.902	100.54	101.62	101.07	101.05	100.79
106.2	107.46	107.41	106.48	105.39	106.6	105.85	106.32	105.09	105.92	104.3	106.23	104.22	105.22	107.12	106.64	106.71	107.32	108.07	106.68	104.94	106.66	107.11	105.3	107.24	107.24	107.62	106.05	106.23	105.12	105.89	104.89	104.86	103.79	105.88	106.63	105.91	105.87	105.62	104.03	106.3	105.87	108.06	107.28	107.58	106.29	105.11	107.11	106.91	107.68
112.25	112.44	111.12	112.35	111.82	110.96	111.58	111.82	111.86	110.8	112.89	111.98	111.56	111.99	111.69	110.46	111.8	112.68	111.34	109.44	111.63	112.82	111.34	113.21	112.26	111.96	112.47	110.42	111.37	110.58	111.11	111.48	110.27	111.88	110.67	111.56	113.03	113.05	110.54	111.21	112.02	110.61	111.63	112.03	111.88	111.37	110.9	110.83	112.35	111.09
107.07	106.85	106.18	107.3	105.44	105.37	107.02	105.37	106.7	106.84	106.49	106.59	106.58	105.54	104.89	105.65	105.31	106.85	105.98	105.05	106.02	106.77	106.64	107.77	106.62	106.58	106.71	107.01	106.32	107.04	107.37	107.28	107.23	105.64	107.69	104.88	104.71	107.55	106.16	108.08	106.25	106.22	106.68	106.33	107.19	106.69	106.07	106.06	106.13	104.98
106.37	106.33	105.55	107.15	106.34	106.13	107.65	104.45	105.17	104.21	105.89	106.46	103.69	107.27	106.56	107.36	105.5	105.99	107.16	107.28	104.49	106.85	106.21	107.04	107.61	106.66	106.29	105.8	106.61	106.41	105.32	105.73	105.17	107.43	106.19	106.3	106.56	107.03	106.93	106.54	104.89	106.44	106.44	105.87	106.59	106.78	107.36	106.8	106.89	107.53
107.97	104.96	105.83	107.98	105.84	106.16	106.03	104.62	106.42	106.79	107.15	107.2	105.78	106.01	106.5	105.61	106.49	105.94	106.75	106.52	105.58	105.45	106.53	106.03	107.08	106.4	106.23	106.78	107.5	107.45	106.43	107.19	105.61	106.51	107.05	107.14	108.07	106.11	106.28	106.88	107.15	108.02	106.86	106.4	105.92	106.82	106.74	106.66	105.62	106.01
104.76	106.17	105.52	105.98	104.23	103.85	104.75	104.9	106.4	105.75	105.07	106.22	104.86	103.84	106.02	105.74	104.1	105.44	106.11	104.61	104.15	105.21	105.52	103.81	106.11	104.24	105.78	105.97	104.5	105.39	104.67	104.58	104.89	103.98	104.11	104.44	106.44	104.56	105.45	105.5	104.73	105.54	104.8	104.9	104.96	105.01	104.43	105.87	104.47	106.15
105.44	105.3	106.47	106.45	105.22	106.33	107.02	107.5	104.78	106.46	106.1	105.07	106.73	106.69	105.25	104.21	106.87	107.9	104.67	104.88	104.81	106.04	104.62	104.44	105.8	106.21	105.72	104.5	106.6	105.21	106.75	107.43	105.28	105.24	105.16	105.31	104.92	106.9	104.94	105.73	105.14	106.39	103.61	106.27	104.96	105.91	105.32	106.58	105.31	105.86
106	107.77	107.63	107.21	106.12	106.69	106.22	107.56	107.18	107.53	106.43	107.88	106.63	105.83	105.95	107.38	106.69	106.72	106.2	107.58	106.97	106.29	106.61	106.21	108.12	106	106.76	107.91	108.08	109.15	107.11	106.47	105.33	107.98	107.31	106.99	104.37	106.38	107.28	105.76	106.77	106.28	106.16	105.88	107.55	106.96	108.12	108.48	106.77	109.79
111.13	110.47	111.3	110.39	110.45	109.42	109.68	110.19	110.8	110.66	111.13	110.33	110.82	110.31	109.81	110.12	110.64	111.26	108.83	109.58	108.67	110.88	109.35	109.61	108.69	109.12	110.95	109.9	111.74	111.29	109.76	109.88	108.98	110.41	110.6	110.27	110.03	110.38	111.83	110.47	111.74	110.25	110.53	110.64	110.07	110.03	111.62	112.13	109.4	109.74
100.9	98.922	100.4	100.39	98.751	99.177	97.807	99.85	100.09	100.15	100.5	101.54	100.97	99.705	100.99	99.867	98.59	100.43	100.4	100.56	100.49	97.804	101.59	100.81	99.164	98.671	99.725	99.249	99.98	99.751	100.2	99.993	99.347	99.801	100.74	100.01	100.96	97.704	99.777	100.09	100.74	100.52	99.798	99.358	98.174	99.695	100.64	100.81	100.82	100.43
107.83	106.77	108.41	105.14	107.05	106.92	106.94	108.42	107.48	106.79	106.37	106.96	106.57	107.52	107.24	107.23	108.8	106.51	107.35	106.87	105.9	105.59	108.53	106.38	108.14	106.76	105.09	107.66	107.51	107.27	106.83	107.07	105.96	107.79	106.8	105.88	106.16	105.33	107.54	106.03	107	107.04	107.21	106.23	106.4	106.08	106.03	107.93	107.65	105.05
105.1	106.65	105.04	106.14	104.87	106.61	107.21	106.5	105.73	106.86	105.36	104.87	107.8	105.92	108.22	107.1	106.16	104.83	107.76	106.22	107.24	105.25	105.92	107.9	106.31	105.18	105.7	104.23	105.58	108.02	105.62	105.81	106.65	105.72	106.52	105.92	106.74	106.37	105.58	107.25	106.56	107.77	106.13	106.03	106.28	107.34	108.58	108.13	106.32	105.71
104.01	103.21	102.72	103.31	105.18	104.84	104.23	105.59	105.21	103.29	104.51	104.82	104.16	105.11	104.99	102.35	104.22	103.79	104.37	104.77	104.51	104.6	103.71	104.19	103.24	102.69	104.7	101.79	104.21	103.27	103.67	103.87	103.13	104.64	102.17	105.69	104.61	103.53	106.21	103.48	103.79	105.37	104.57	104.81	105.09	105.59	104.42	103.6	103.81	103.68
109.78	110.16	109.75	110.12	112.21	111.99	110.43	110.25	110.39	109.13	110.64	111.37	111.16	110.05	111.04	110.19	109.21	111.12	111.46	111.34	109.87	109.55	111.17	109.77	109.42	111.42	110.06	109.99	111.64	110.42	109.69	109.93	111.22	111.49	109.15	111.55	109.35	110.71	111.29	110.54	108.57	110.66	110.32	110.07	110.16	110.29	110.52	111.45	111.31	110.57
111.49	111.08	110.81	110.69	111.05	109.84	110.78	111.39	109.84	111.17	112.07	110.19	112.23	110.61	110.31	112.06	111.62	112.23	112.08	112	109.94	110.63	111.91	110.5	110.03	111.57	110.1	109.07	109.86	110.63	112.61	111.49	109.82	111.42	111.13	111.17	110.06	111.1	111.51	110.85	110.04	111.31	111.61	111.31	111.47	110.72	110.68	110.7	110.58	112.13
106.12	104.83	105.89	103.97	105.8	103.41	106.07	105.37	105.42	104.82	104.09	104.86	105.85	103.61	105.89	106.15	104.17	106.33	105.22	103.63	105.1	103.52	104.13	104.48	105.86	107.06	105.22	106.44	105.28	104.75	105	104.52	104.99	105.32	104.99	105.66	104.85	104.83	105.89	107.02	105.14	106.41	107.62	105.5	105.06	104.95	104.47	105.47	105.86	104.98
111.81	109.97	110.57	107.58	110.44	110.24	110.19	110.76	108.91	111.29	110.53	110.34	111.24	109.65	110.02	110.71	110.88	111.02	112.64	109.87	111.03	109.94	111.03	110.18	111.02	110.05	111.42	110.15	110.64	110.46	110.54	110.22	109.83	111.26	111.67	110.96	111.08	111.32	110.39	109.77	110.9	110.55	111.32	110.71	109.43	109.55	111.1	111.42	111.42	110.52
105.76	105.4	104.78	106.8	106.76	106.49	107.7	107.45	105.88	104.65	105.7	106.44	106.69	106.49	105.1	103.93	106.41	106.03	106.08	105.37	108.19	105.63	106.71	105.69	105.48	106.68	108.07	106.45	105.27	106.42	107.65	106.62	107.41	105.94	106.95	105.04	107.43	106.25	107.35	105.88	104.84	106.29	106.4	105.64	105.89	105.08	103.29	105.84	106.99	106.87
104.89	105.09	103.68	103.3	102.91	105.06	103.71	102.94	105.18	104.53	103.09	104.3	104.06	105.17	103.76	104.98	103.81	103.31	104.65	102.8	102.61	103.19	106.19	105.06	105.11	103.94	106.01	105.51	105.31	104.68	103.55	105.08	102.66	103.16	103.74	102.28	103.76	105.33	105.44	103.76	103.76	103.6	104.01	104.9	105.21	103.51	103.28	103.73	105.28	105.13
102.23	100.93	99.916	100.23	99.552	100.73	100.76	101.92	102.43	99.436	101.82	100.83	100.62	101.96	99.893	101.55	101.53	100.84	100.7	101.2	101.91	101.37	101.23	98.611	101.15	101.08	102.22	101.12	102.24	100.92	101.44	101.38	102.75	100.8	101.07	100.42	100.33	99.225	100.85	100.64	101.4	101.47	100.55	101.16	101.02	100.23	99.92	101.75	101.13	100.22
105.25	106.75	105.77	104.75	106.15	106.13	105.48	104.03	103.31	107.02	105.38	104.72	106.24	105.28	106.02	106.49	105.93	106.5	106.81	107.03	104.52	104.82	106.35	108.04	105.48	106.12	106.42	105.33	104.46	106.52	105.51	103.67	106.2	106.27	105.09	105.87	105.36	106.3	106.75	107.1	105.71	106.24	105.73	105.34	105.04	104.98	106.4	105.27	104.27	106.41
99.654	101.95	99.987	102.01	100.77	101.19	99.431	100.12	100.25	102.41	100.78	100.54	101.44	100.76	102.16	100.24	101.28	100.06	101.94	101.16	101.92	101.58	99.99	100.87	99.666	99.849	100.58	100.82	102.53	101.08	101.09	102.57	99.512	100.38	101.02	101.24	101.85	100.97	100.97	99.93	101.16	100.4	102.57	101.42	102.33	100.07	101.26	100.46	101.23	100.66
106.67	106.26	107.57	107.14	106.97	106.9	108.13	105.93	107.46	107.1	107.8	106.61	107.5	107	105.95	107.76	107.75	106.51	105.96	107.42	107.77	107.82	106.42	105.83	107.23	105.92	106.6	106.94	107.04	106.24	107.57	106.63	104.83	107.29	106.5	107.7	109.09	106.61	107.58	108.22	107.72	106.17	107.15	105.68	106.27	106.44	107.75	107.64	105.68	107.74
100.6	100.54	100.64	100.32	99.822	99.038	98.464	100.09	99.806	98.978	100.52	99.7	99.367	100.1	99.743	100.68	101.27	99.392	99.443	99.791	100.14	99.856	100.27	99.462	97.873	99.746	99.88	99.988	100.3	99.489	102.42	99.53	103.12	101.41	99.41	100.17	100.77	98.789	99.85	98.417	99.591	99.714	100.84	99.454	100.7	100.76	99.697	99.099	100.06	100.87
106.09	105.86	107.1	106.16	104.91	104.53	104.81	106.75	105.45	106.32	104.81	105.82	106.86	107.01	105.93	106.97	106.36	105.49	105.05	105.17	104.69	105.58	106.58	105.07	105.5	106.51	106.9	105.65	105.47	105.47	106.49	104.52	106.32	106.9	105.54	105.43	106.84	106.62	104.22	105.06	104.63	105.64	105.76	105.28	105.35	105.32	105.04	105.45	105.55	104.78
103.8	103.11	103.45	103.47	104.49	102.69	105.59	103.57	104.3	104.75	103.52	104.46	104.33	105.05	103.76	103.41	105.82	104.17	103.21	104.74	103.45	105.1	103.88	105.35	102.2	103.4	102.97	103.74	103.52	104.96	101.96	103.33	103.57	104.27	105.14	104.41	104.45	103.78	104.73	104.96	103.72	102.89	105.89	104.01	104.71	105.2	102.42	105.33	103.46	105.19
99.681	97.888	99.51	99.602	101.62	98.821	99.621	100.58	100.44	99.125	97.945	99.281	98.863	99.66	101.7	97.767	99.729	99.886	100.84	100.84	98.702	100.45	100.21	99.95	101.22	99.804	99.367	99.827	99.593	101.12	98.935	99.064	101.46	99.483	100.29	98.984	100.59	99.306	99.746	99.782	99.3	99.549	100.36	100.17	100.2	98.649	98.013	98.094	100.09	100.08
111.18	113.65	111.92	111.11	110.93	110.81	112.32	111.81	111.09	112.43	112.07	113.07	111.78	111.63	111.24	112.4	111.64	112.91	113.02	113.84	110.65	111.06	112.43	112.01	112.19	110.47	112.25	111.36	111.75	111.24	111.03	112.17	112.56	112.07	112.5	111.5	112.37	112.45	112.14	113.28	109.96	113.61	113.36	110.88	111.67	111.28	111.76	111.71	112.51	112.36
106.77	104.41	105.39	104.84	105.68	107.13	107.28	107.2	106.12	105	104.39	106.94	106.43	105.88	106.1	106.02	107.14	105.89	106.01	106.57	105.94	107.28	106.2	106.36	105.79	105.58	105.72	106.31	106.06	105.69	105.87	105.41	104.3	104.32	106.21	105.09	106.62	106.26	105.18	104.99	106.05	107.03	106.33	105.64	106.41	104.95	105.33	106.34	106.64	106.61
104.64	105.95	104.73	105.17	104.76	107.07	104.3	105.97	106.11	105.03	106.64	104.95	105.12	107.1	105.78	105.66	105.06	104.56	104.88	106.02	104.69	105.37	106.03	105.19	107.42	106.22	106.11	104.02	103.18	106.25	106.83	105.25	105.31	105.15	106.46	106.37	106.51	105.19	104.89	106.01	105.25	104.74	106.31	104.77	105.18	105.32	106.74	106.23	105.08	105.5
112.98	114.02	113.66	112.38	113.74	112.15	112.11	111.93	112.95	112.29	112.68	111.27	110.81	111.61	112.85	113.95	114.5	112.03	112.55	112.37	112.9	112.28	112.47	111.39	111.26	112.14	111.53	112.57	112.56	113.45	112.27	112.07	112.98	110.48	112.31	112.02	111.5	111.64	112.44	113.12	112.58	112.98	112.44	111.35	113.12	113.96	111.78	112.59	112.18	113.22
99.087	98.425	98.202	99.504	99.949	100.94	100.87	100.77	99.33	99.524	100.04	99.862	100.99	99.458	99.694	99.77	98.964	98.878	99.719	100.74	100.57	99.982	99.273	100.48	100.08	100.91	101.11	100.11	99.942	99.052	98.035	100.33	100.76	99.97	98.855	97.29	99.763	98.595	99.525	98.138	99.843	99.355	99.078	99.208	99.297	100.01	99.495	99.504	100.36	99.135
103.79	105.44	105.8	105.2	104.58	103.47	103.46	104.16	104.1	104.29	105.32	103.45	104.01	103.77	105.65	104.98	103.46	103.45	104.64	104.05	105.24	105.27	105.79	103.42	104.78	104.83	105.76	104.48	105.09	103.45	102.54	103.04	103.9	104.39	104.32	103.99	105.21	103.89	104.45	104.52	105.3	104.8	104.59	103.86	103.69	104.45	105	104.73	104.94	103.93
99.38	99.259	101.25	100.64	101.37	100.09	100.55	99.336	99.334	100.85	99.817	100.6	100.2	101.16	99.462	100.99	101.97	100.08	100.91	101.88	100.87	99.476	102.63	100.87	101.56	101.35	100.59	100.79	101.34	101.17	101.3	101.4	99.623	100.73	99.71	99.509	100.1	100.43	99.372	100.7	101.26	99.384	99.738	101.05	101.18	100.7	101.03	101.51	100.36	99.785
109.96	110.4	107.1	109.15	109.72	108.96	109.85	109.52	109.82	108.74	108.98	109.31	110.07	108.79	108.7	110.51	110.77	109.57	109.68	111.59	111.56	110.48	111.31	109.31	108.11	110.52	109.78	110.78	109.86	110.12	109.63	109.08	110.23	108.83	109.08	110.57	111.99	109.09	111.15	110.83	109.38	110.8	110.25	109.01	109.53	109.91	109.54	110.61	109.97	109.2
112.14	109.77	112.36	111.4	109.99	110.42	109.46	110.2	111.11	109.2	110.29	111.25	111.38	110.44	110.53	110.56	110.59	110.76	108.7	110.55	110.65	109.57	111.05	111.83	110.03	111.55	111.04	111.84	111.7	110.87	109.63	111.07	110.86	111.3	110.99	110.78	110.64	111.39	110.81	109.86	110.56	111.34	109.75	109.2	110.42	111.84	110.06	109.43	109.91	109.96
100.86	100.71	99.679	100.74	100.96	100.98	100.75	102.73	102.04	100.63	101.32	99.474	100.47	99.646	101.56	101.47	99.788	98.974	100.97	100.8	99.595	100.23	99.952	100.73	99.861	101.05	100.28	99.473	100.69	102.88	100.76	101.5	100.37	101.16	99.948	100.67	100.88	100.95	101.46	102.19	100.7	100.51	101.27	100.12	100.73	99.748	100.57	99.882	101.04	100.74
104.72	107.18	105.24	103.91	104.14	105.21	103.9	104.79	105.08	104.31	105.67	106.28	106.07	105.45	102.79	105.87	105.69	104.77	104.91	105.23	103.55	102.34	105.76	105.75	105.84	105.74	106.58	103.94	104.41	104.02	104.54	104.75	104.23	105.72	104.74	104.93	105.64	103.75	106.3	105	104.67	106.38	105.77	105.12	106	104.17	105.74	105.39	105.27	106.43
113.43	114.1	114.1	113	113.28	113.15	112.39	112.41	113.78	113.98	114.53	113.33	115	111.99	112.15	111.47	112.92	111.3	112.77	114.76	113.38	112.58	113.55	112.38	113.7	113.96	112.82	113.27	111.18	112.06	113.77	114.05	113.01	111.53	112.31	112.54	112.89	113.1	112.27	111.37	113.16	112.25	113.07	113.07	114.41	113.77	111.99	111.27	113.86	112.25
106.16	108.59	105.84	107.34	108.37	106.99	104.7	105.95	106.55	108.14	106.79	107.2	106.87	106.55	107.37	106.75	109.04	106.32	107	106.93	106.01	107.75	108.03	107.75	105.42	107.41	107.23	107.5	106.53	107.17	108.16	108	108.46	108.14	107.8	106.9	106.74	106.65	106.88	107.93	107.53	107.17	106.78	105.96	106.71	108.43	108.45	107.16	106.81	105.73
112.28	111.35	110.4	110.07	110.61	110.32	109.61	110.87	109.48	109.95	110.21	110.43	110.07	110.37	110.34	112.13	109.98	110.25	110.77	109.75	108.73	110.07	110.64	111.61	110.32	110.73	112.42	112.04	111.39	109.13	112.23	110.34	109.34	110.33	110.97	110.86	109.9	109.67	110.51	109.89	111.47	109.51	110.44	112.47	109.33	111.2	109.34	109.95	109.89	110.79
105.41	103.15	103.79	103.82	104.38	103.12	104.72	104.47	104.17	104.59	103.43	103.65	105.42	104.75	104.33	103.14	103.69	104.24	105.77	104.41	105.76	104.08	104.43	104.66	103.58	105.99	104.44	102.55	103.55	105.63	104.47	103.68	104.71	104.35	104.43	104.62	104.31	104	103.45	103.35	103.9	105.54	104.03	102.69	103.94	103.52	104.41	104.15	103.1	103.29
104.14	104.51	105.19	106.14	106.66	106.41	105.18	104.49	105.68	106.14	105.44	105.77	105.32	106.03	105.72	104.41	106.69	105.36	107.01	103.96	105.54	105.07	104.96	103.88	106.96	106.57	105.8	103.74	105.19	106.09	104.04	104.68	105.66	104.34	107.18	105.11	105.35	106.03	106.77	105.54	105.61	105.42	104.06	104.64	105.19	105.26	106.53	107.15	105.03	106.44
111.49	110.81	112.57	111.37	109.48	110.67	110.59	109.79	112.65	112.25	111.67	111.65	111.24	110.52	111.12	112.06	110.64	111.98	110.77	111.55	110.83	111.9	112.16	110.46	112.93	111.58	112.15	109.84	110.76	110.52	112.18	112.07	112.85	113.23	110.85	111.95	112.56	111.15	111.56	111.55	109.45	110.33	110.71	111.5	110.65	109.97	111.78	111.51	111.57	110.84
106.46	106	105.98	104.34	106.39	107.2	106.05	107.71	106.02	106.84	106.44	106.27	106.29	107.11	105.45	105.37	105.95	105.79	107.76	106.07	108.85	106.32	106.61	108.34	106.34	106.52	108.09	107.89	107.79	106.22	106.21	105.2	105.45	107.1	106.15	107.27	106.73	105.79	107.8	107.28	107.1	106.2	106.54	105	107.19	106.9	106.27	106.43	105.13	106.6
111.54	111.22	112.04	111.54	108.81	110.52	110.15	111.64	110.71	113.81	110.97	110.71	111.48	111.66	111.55	109.65	110.78	111.2	110.6	111.49	111.2	111.77	111.69	111.64	111.73	110.13	109.88	109.7	110.4	111.2	110.71	111.04	111.6	110.36	111.31	111.13	111.96	112.23	112.6	110.84	111.38	111.74	112.47	110.22	109.89	112.47	112.07	111.66	111.07	112.15
110.39	112.89	111.82	112.83	112.48	110.54	111.07	112.67	111.98	112.54	111.86	110.81	112.88	112.15	112.55	111.7	110.51	113.24	114.24	110.47	112.67	111.87	112.11	113.36	111.17	111.84	112.88	111.69	110.84	112.35	112.29	110.44	111.91	111.47	111.52	112.2	112.34	112.44	112.42	112.79	112.69	111.83	109.88	113	112.58	111.89	112.54	112.1	111.8	113.92
111.35	111.66	112.53	111.53	111.3	112.2	110.46	112.39	112.13	112.7	110.97	113.03	113.94	110.79	112.76	111.17	112.3	111.11	111.59	111.73	111.79	111.54	113.01	112.08	110.89	113.36	112.44	111.7	112.4	112.14	111.78	112.21	112.42	111.25	113.77	112.33	111.36	111.64	112.02	111.91	112.65	110.83	111.07	112.37	112.54	112.47	111.9	112.38	112.2	111.07
111.02	110.6	110.47	111.69	111.63	113.14	111.67	111.49	110.52	110.68	111.35	110.57	112.01	109.35	111.39	110.11	111.51	111.11	110.98	111.96	109.02	111.48	110.82	109.86	111.53	109.82	110.47	112.45	111.55	110.96	111.99	111.12	111.74	110.68	111.19	109.88	111.89	111.82	112.54	112.72	110.62	110.65	111.43	112.38	112.13	110.78	110.43	108.62	111.17	109.62
105.67	106.67	105.88	104.14	106.56	105.6	106.27	105.75	103.92	106.23	106.63	105.4	105.51	106.18	105.26	106.91	104.74	104.96	106.53	106.15	106.13	106.42	106.39	105.1	105.51	105.45	105.12	106.76	104.37	105.78	105.22	106.45	104.71	105.7	105.81	105.42	105.43	104.76	106.43	106.15	106.13	104.6	105.61	106.06	106.26	106.45	104.62	103.56	106.14	104.01
105.06	106.61	104.01	107.33	106.13	106.4	106.05	106.21	105.62	106.45	106.25	106.08	106.68	105.83	105.12	105.59	106.74	106.87	106.98	106.32	105.98	105.93	104.09	107.4	105.75	105.17	106.89	106.12	108.21	105.57	107.85	105.88	106.15	106.29	105.08	106.38	107.85	105.51	106.1	106.35	104.51	106.39	104.7	105.84	107.03	104.91	106.56	105.51	105.81	105.47
105.24	106.14	104.91	104.97	105.95	106.24	105.41	106.14	105.1	106.53	105.49	104.44	103.99	105.92	105.47	104.3	104.69	104.7	104.73	104.65	103.53	105.42	105.44	105.99	106.4	104.37	105.56	105.01	105.89	105.27	105.29	104.95	106.46	103.98	105.01	104.47	104.9	104.32	103.3	105.87	106.62	104.34	104.77	104.69	103.28	104.93	104.88	105.16	105.12	106.65
105.71	107.39	106.45	106.23	105.84	105.9	106	106.93	104.71	106.3	106.9	104.96	105.34	105.73	105.93	107.42	107.45	106.31	105.5	105.65	105.28	106.61	106.65	105.66	106.61	105.7	106.38	107.65	105.05	105.54	106.2	106.6	106.99	105.6	105.12	106.44	106.31	105.79	105.87	106.32	105.08	106.48	106.34	104.97	106.23	106.19	106.67	104.18	107.2	105.78
106.32	104.85	104.66	104.89	104.45	105.19	104.55	106.06	103.99	105.05	104.55	104.39	105.76	104.44	104.84	105.56	105.72	103.55	105.13	102.78	104.68	103.96	105.78	105.39	104.92	104.73	104.09	104.96	105.35	106.34	104.2	105.15	105.54	105.28	104.63	104.95	104.92	103.5	104.41	105.57	106.09	103.71	104.18	105.91	104.11	105.53	105.44	105.38	103.78	105.07
111.38	109.91	111.5	112.06	112.29	111.73	110.47	113	111.14	111.33	111.3	112.82	110.44	113.67	111.96	113.39	112.04	110.76	112.79	113.82	110.87	112.11	111.14	109.73	111.17	111.91	112.16	110.16	111.39	111.29	112.33	110.28	112.39	110.42	110.24	112.47	111.38	111.08	111	111.91	111.09	110.21	111.95	112.36	112.04	113.94	112.62	112.53	111.3	112.84
111.13	112.13	111.65	111.45	112.44	112.12	111.73	112.61	112.17	109.96	112.85	112.04	112.96	112.28	110.68	112.26	111.76	110.68	113.14	112.3	112.68	113	110.98	111.75	112.21	110.35	111.59	110.37	109.72	111.12	111.37	111.51	110.87	112.07	111.45	112.38	112.85	113.31	112.43	110.76	112.72	112.04	111.89	111.96	111.18	110.5	111.59	111.64	111.87	112.88
106.88	106.64	105.47	105.57	106.51	106.94	106.66	105.62	106.17	105.84	104.98	107.98	105.82	105.14	105.68	105.48	106.01	105.87	103.93	106.39	105.73	105.88	106.95	106.85	105.52	106.37	106.71	105.84	107.43	106.04	105.95	105.85	105.05	106.49	108.16	107.65	107.38	107.06	106.08	105.91	106.5	106.31	106.77	106.15	106.46	105.53	106.74	105.72	106.69	107.28
105.64	106.99	106.11	106.65	106.56	106.04	105.48	107.86	106.45	107.28	106.04	106.72	108.18	105.66	107.66	107.17	106.3	106.59	107.25	106.09	105.66	105.94	106.09	106.4	107.03	106.56	105.91	106.52	105.57	106.48	106.71	105.45	107.69	106.79	107	104.38	106.83	106.01	106.24	107.25	105.06	107.11	106.27	106.53	106.5	105.96	107.4	104	106.79	107.15
109.62	110.41	113.43	110.73	110.42	110.77	111.55	109.73	110.61	109.22	111.53	111.16	109.34	111.99	110.41	110.11	110.2	110.16	111.2	111.22	108.41	110.66	109.6	109.36	110.91	110.63	109.73	110.09	111.22	110.75	111	110.92	108.61	109.94	111.7	110.09	111.39	111.76	110.32	110.83	110.02	109.68	111.7	110.14	110.76	110.06	111.94	111.47	111.27	109.87
104.81	105.56	106.88	104.57	105.4	105.74	106.84	105.42	105.43	104.2	105.31	106.13	106.08	105.92	104.04	106.57	105.3	105.1	104.43	105.78	105.22	107.32	104.43	102.71	105.08	106.42	107.14	105.49	104.67	104.91	104.5	106.64	103.67	103.73	106.96	105.23	105.49	105.82	105.73	105.57	104.41	106.88	104.19	105.14	106.25	105.46	106.41	105.05	105.33	106.38
109.5	107.6	109.06	107.53	108.47	107.24	108.67	108.13	105.88	105.47	107.69	107.57	106.94	106.3	106.78	105.66	106.94	104.92	106.53	108.05	107.91	106.74	106.24	106.3	106.41	106.81	106.23	107.74	107.59	105.73	107.7	106.77	106.61	106.76	109.11	107.39	107.41	108	107.23	106.84	107.1	106.21	107.21	107.69	107.81	106.26	108.29	106.5	105.76	107.29
107.69	106.23	107.32	106.85	106.68	106.9	105.48	105.54	105.83	106.26	106.24	105.56	105.57	106.6	105.01	106.79	105.18	103.75	107.67	105.48	107.12	104.88	105.06	106.06	106.49	105.6	105.65	109.27	105.65	105.32	106.74	104.79	104.6	105.17	105.45	105.35	106.77	106.63	105.68	106.64	106.6	105.98	106.08	106.28	104.21	106.44	105.44	105.54	106.35	105.59
99.4	102.19	101.13	101.77	100.7	101.42	98.122	100.21	98.409	99.982	100.38	100.04	102.44	100.24	100.15	100.04	100.52	101.77	101.22	101.19	101.52	100.71	100.56	101.05	101.11	100.87	99.714	100.72	100.54	100.84	99.939	101.73	101.8	101.3	100.5	101.35	101.16	101.93	99.594	100.2	101.07	100.98	100.8	102.4	100.09	100.9	101.55	99.53	98.664	101.14
105.31	107.61	105.5	105.62	106.02	106.94	107.4	107.23	105.52	105.03	106.76	104.12	105.39	106.34	108.43	105.24	106.62	105.66	105.24	106.09	107.63	105.83	105.55	104.98	107.1	105.47	105.97	106.48	106.83	106.06	106.75	105.67	105.06	106.67	105.99	106.26	106.16	103.62	106.9	105.57	105.2	105.53	105.77	106.68	104.84	105.04	105.85	106.07	106.01	105.79
105.99	104.84	104.69	104.56	105.36	105.83	105.54	105.69	105.24	105.75	106.74	105.85	104.1	105.63	105.17	104.63	103.97	105.01	104.78	104.85	106	105.93	106.09	106.23	105.34	106.63	105.65	104.75	104.42	106.21	106.31	104.79	106.06	106.09	104.91	104.65	107.01	106.69	106.88	104.53	105.11	105.35	106.85	105.88	104.99	106.78	106.54	106.73	104.78	105.98
105.22	105.61	105.78	106.14	105.73	106.32	105.15	105.9	105.87	106.64	105.72	106.48	104.79	106.26	106.63	105.34	107.73	106.23	105.53	105.67	105.67	104.75	106.8	102.29	105.08	105.75	105.12	105.25	106.75	107.72	105.94	105.93	104.66	105.04	106.12	105.19	105.87	105.42	105.35	106.13	105.25	106.26	105.47	104.9	104.79	106.33	106.14	106.27	106.21	103.16
104.94	104.79	104.69	104.54	105.92	105.09	105.92	105.33	104.45	103.95	106.93	104.55	104.46	105.54	105.41	103.72	104.37	105.35	104.04	104.95	105.19	105.03	104.9	104.19	103.53	105.03	105.07	105.74	104.69	102.7	105.97	104.51	105.08	104.94	103.09	104.67	105.15	105.38	102.12	104.12	104.27	104.11	104.2	104.15	104.86	103.63	105.24	104.38	105.44	105.47
107.29	107.5	105.85	106.85	105.52	105.88	104.45	106.63	105.48	107.78	105.85	106.04	106.06	107.13	106.71	107.33	105.82	105.83	105.98	106.61	107.34	105.33	105.5	107.92	107.46	105.67	104.44	108.25	106.15	107.52	107.07	105.66	105.36	104.93	105.46	105.38	106.48	106.39	106.29	106.8	106.92	106.23	105.73	107.78	107.13	106.39	105.35	106.32	106.86	105.62
111.8	113.31	111.04	112.73	109.26	112.38	112.59	112.81	110.46	110.09	112.5	113.15	111.56	112.29	111.35	110.87	112.18	113.7	112.63	112.52	111.94	111.9	111.67	112.11	111.61	111.88	111.51	111.34	111.17	110.35	110.83	112.58	112.21	111.95	111.78	111.27	113.37	111.03	110.34	113.19	111.92	112.18	110.63	110.73	111.48	110.27	111.31	111.53	110.84	110.72
105.4	104.56	104.04	104.81	104.16	105.2	103.42	103.51	106.28	104.74	104.13	101.99	104.83	103.72	103.44	104.24	104.47	104.7	104.29	103.33	102.7	104.07	103.51	104.02	103.5	103.75	104.65	103.7	103.32	103.84	104.08	104.54	104.04	103.78	102.42	103.53	103.57	106.34	104.77	105.5	104.4	104.78	104.29	105.47	103.31	104.71	102.82	104.15	103.74	103.75
109.45	109.98	110.53	109.8	110.91	109.75	108.95	109.81	110.97	109.94	109.07	110.03	111.98	108.47	109.59	110.4	109.67	108.78	110.34	111.53	110.63	111.17	111.08	110.58	111.69	109.21	110.45	109.63	109.73	110.33	110.6	110.08	109.19	109.78	111.26	109.9	110.28	110.08	108.7	111.25	111.33	110.15	109.63	110.41	112.18	110.76	111.69	108.84	111.26	109.73
104.85	105.58	103.52	103.37	105.66	102.77	103.27	103.14	103.34	103.33	103.09	104.46	102.43	103.62	103.81	106.15	104.45	103.63	104.17	104.46	103.71	103.94	102.21	105.08	103.43	104.56	104.64	102.28	103.34	103.31	103.43	103.68	105.44	105.03	103.49	104.57	104.36	104.14	105.2	106.01	105.35	104.51	104.02	103.94	105.29	105.26	103.92	104.84	104.59	103.29
104.6	106.09	104.26	104.91	104.01	103.82	104.28	104.22	104.76	105.46	105.73	103.36	104.45	102.72	104.37	105.56	104.65	103.87	104.99	106.66	105.29	104.68	105.25	104.81	103.95	104.04	105.51	103.03	104.86	103.58	104.01	104.44	104.22	105.03	103.81	103.35	103.08	105.32	103.16	103.9	104.25	103.82	103.65	104.73	103.58	102.98	105.08	105.48	104.54	103.69
104.21	103.9	102.76	104.59	105.25	105.49	104.24	104.56	105.03	106.35	103.64	103.79	105.63	104.82	103.86	105.41	102.87	104.22	106.14	104.58	103.82	104.72	103.76	104.67	105.44	104.46	105.55	105.33	104.67	105.28	104.06	106.22	104.5	102.97	105.57	105.04	104.71	105.54	103.38	104.83	104.18	103.97	105.21	103.81	104.7	103.98	105.28	105.61	104.13	104.96
104.31	105.52	106.24	105.99	105.19	105.52	103.07	104.19	106.33	103.88	104.41	106.03	104.82	104.77	103.5	105.67	104.45	103.5	106.16	104.14	106.59	105.62	104.03	106.12	105.26	105.71	105.46	103.77	105.46	105.62	106.99	105.33	104.97	104.91	105.38	103.88	106.97	104.94	105.48	104.59	105.74	104.83	103.58	105.14	105.98	106.72	105.62	105.83	103.69	104.59
111.82	111.95	110.1	112.76	112.25	112.33	112.67	111.55	112.43	113.77	110.5	113.24	111.25	110.63	111.62	112.77	113.4	113.65	112.77	111.19	111.26	110.65	111.36	112.43	111.62	112.48	112.55	111.78	111.46	110.99	112.76	113.29	113	112.94	110.96	112.44	112.24	111.86	112.93	111.07	111.22	111.03	112.07	111.1	111.22	113.49	113.54	111.29	111.54	113.04
99.737	99.055	102.03	102	101.29	100.63	101.09	99.956	98.818	99.197	99.768	99.91	100.76	100.39	102.1	100.3	100.37	101.68	99.271	101.24	101.69	99.682	100.88	99.386	99.692	100.08	99.789	100.44	99.909	99.447	99.485	100.9	100.71	102.24	100.09	99.615	100.3	101.2	101.3	100.08	101.01	99.452	99.462	100.73	99.352	100.13	100.49	100.71	100.88	100.25
114.19	111.57	111.82	111.05	109.05	113.21	112.25	112.62	111	112.92	110.32	112.9	112.11	112.13	110.82	110.93	112.86	112.73	112.34	111.21	110.22	110.72	111.58	112.34	111.8	111.58	111.59	110.29	112.1	111.26	111.28	111.02	111.3	112.42	112.01	112.33	111.7	111.45	112.46	112.58	112.03	110.87	112.12	112.94	113.03	112.35	111.93	111.39	111.96	111.57
106.83	106.18	105.83	105.66	105.12	105.32	106.26	105.46	105.64	107.7	106.43	107.6	105.53	107.54	106.56	105.76	105.18	106.2	105.85	106.42	104.48	103.44	104.77	105	105.02	105.99	106.32	105.88	107.84	106.27	106.36	107.45	105.27	105.71	105.76	106.01	104.96	105.83	106.96	107.4	105.29	106.13	106.91	106.23	105.16	106.03	106.44	107.16	107.26	106.36
106.23	105.78	106.44	107.77	106.99	106.99	105.67	106.8	108.33	107.09	105.14	106.01	108.06	105.57	106.9	106.25	106.13	106.46	105.68	106.43	105.95	107.18	106.25	107.01	106.53	106.81	107.63	106.96	106.95	107.16	107.12	105.89	106.96	107.03	105.27	106.36	106.22	107.69	106.12	106.58	108.37	105.34	106.1	105.33	108.37	105.9	106.3	105.58	108.37	106.52
104.77	104.24	105.42	104.44	104.26	104.72	104.62	103.03	105.2	105.64	103.63	105.4	103.35	104.42	106.43	104.43	105.52	105.68	105.58	105.16	103.66	105.75	106.29	105.27	104.85	105.03	104.11	105.09	104.98	105.82	104.78	104.47	104.09	104.66	105.74	107.49	105.44	104.2	105.58	104.71	105.71	106.04	105.35	105.62	103.88	105.39	106.37	105.06	105.09	104.38
118.19	118.09	117.17	118.07	117.49	116.35	116.94	118.7	117.58	118.04	117.54	117.35	117.41	116.28	117.27	118.19	118.44	117.09	117.22	117.28	116.09	118.09	115.84	116.99	116.07	116.3	117.32	117.48	117.34	117	118.26	117.73	116.93	117.97	117.41	118.24	118.18	117.93	118.19	116.91	118.48	117.78	116.69	117.08	117.31	116.97	119.06	117.4	118.41	118.27
109.83	111.32	110.95	110.03	109.97	110.14	111.47	109.71	112.03	110.39	111.2	109.91	109.9	111.01	111.95	110.76	108.52	112.72	109.18	111.48	109.57	110.65	109.38	110.08	109.7	109.75	112.23	110.96	109.29	109.68	112.18	112.82	110.01	112.13	111.77	110.43	109.93	109.74	110.41	110.06	112	111.58	111.23	111.21	110.19	111.04	111.19	111.02	112.12	110.8
105.31	103.95	104.92	105.96	104.41	105.33	105.47	103.69	104.2	105.63	105.62	104.84	105.22	104.52	105.76	104.98	105.69	104.24	103.99	104.88	105.35	105.93	104.85	106.95	104.09	104.88	105.29	105.96	104.89	105.33	105.59	105.17	104.96	105.24	104.67	103.45	105.68	105.78	104.99	103.51	106.08	103.68	106.06	106.6	104.85	105.19	103.48	104.44	105.55	104.35
105.64	105.77	105.95	106.38	105.86	105.87	105.92	105.38	104.58	105.33	105.24	108.15	106.76	106.22	107.21	107.29	105.97	105.27	105.32	107.72	106.51	105.15	105.04	105.69	105.74	106.05	105.87	105.97	104.72	105.8	107.44	105.24	105.56	104.45	106.19	106.33	104.19	106	106.66	105.98	106.53	106.16	107.46	107.87	105.96	106.71	105.83	107.42	105.12	106.28
100.47	99.027	101.34	101.14	101.13	100.32	100.96	102.29	99.433	100.33	100.78	100.1	100.87	100.7	101.3	101.12	100.07	99.635	99.116	100.07	99.09	100.35	100.51	101.59	101.12	101.64	99.647	101.9	100.73	99.347	99.374	101.57	100.93	100.67	100.17	100.93	99.706	99.118	100.82	100.95	101.1	100.57	100.24	100.43	99.601	100.01	100.24	100.48	101.03	100.22
99.944	99.475	100.88	100.82	100.75	103.12	98.669	99.532	98.656	99.129	100.73	98.344	99.559	99.886	101.32	99.671	100.75	101	100.04	100.12	100.06	100.18	101.87	101.11	100.33	100.75	100.83	100.48	100.46	99.926	100.75	99.429	100.66	99.043	100.5	98.976	98.839	99.208	100.64	98.242	99.507	102.13	98.521	101.41	100.51	101.74	99.193	101.4	98.873	100.75
112.27	111.14	114.41	112.82	114.51	113.97	113.09	113.48	113.77	112.12	112.32	114.68	112.5	113.25	112.06	112.12	112.88	112.67	112.63	112.34	112.41	113.2	112.26	111.38	113.7	112.93	112.97	113.21	111.66	112.22	112.03	112.27	113.46	110.75	112.28	114.41	113.29	113.46	114.08	111.67	113.46	113.66	111.05	112.84	112.08	111.58	111.83	112.16	112.08	112.18
105.74	106.55	106.58	104.7	105.37	107.45	106.19	105.25	105.43	106.78	105.3	104.6	106.17	106.28	104.01	106.81	107.13	104.39	105.72	105.75	105.91	106.01	106.87	106.26	107.25	107.67	105.65	107.14	106.03	105.64	106.65	107.12	105.75	105.8	107	106.55	106.15	105.35	106.67	104.81	107.04	106.13	106.34	106.98	105.81	107.44	105.07	106.29	106.89	105.2
105.63	105.28	104.35	105.13	103.77	104.88	105.31	104.69	104.55	104.29	104.51	105.6	103.79	104.64	104.15	103.69	103.94	104.18	104.67	103.09	104.27	106.31	103.44	104.95	103.6	104.51	105.43	105.52	105.31	106.98	105.27	105.07	103.8	104.78	104.83	105.38	105	103.64	103.76	106.12	103.59	106.85	104.22	103.58	104.84	104.31	104.5	104.34	104.24	104.2
98.247	99.851	100.16	100.11	99.016	99.415	99.889	101.7	100.61	99.893	97.732	100.29	100.05	99.883	101.12	99.13	99.676	100.55	98.728	100.33	101.69	100.82	101.26	99.327	98.482	99.072	98.957	100.2	99.042	99.31	100.32	100	97.865	100.7	98.504	99.447	99.854	100.16	99.987	99.003	98.252	98.87	99.784	99.446	100.81	99.126	99.584	99.328	99.86	98.903
105.11	105.11	104.79	104.48	105.92	105.23	105.81	104.86	105.19	104.82	105.77	105.63	104.18	105.62	103.89	105.47	107.56	105.96	105.6	106.19	105.7	105	105.62	105.66	105.48	103.14	105.65	106.21	105.76	105.3	105.91	105.28	105.01	105.9	105.3	104.78	105.55	104.99	106.13	105.68	105.45	106.3	106.4	104	104.99	105.53	105.23	105.3	104.39	105.07
112.21	112.52	112.81	112.29	113.2	111.87	111.63	111.6	111.94	112.11	110.78	111.72	110.68	112.06	111.47	112.8	112.3	109.6	111.46	110.97	111.27	110.66	112.51	112.58	111.48	111.31	112.76	112.37	113.03	111.85	113.48	111.06	113.15	110.73	113.68	113.03	112.06	112.36	111.84	111.84	111.54	112.8	111.92	111.71	111.49	112.89	110.81	111.05	112.19	111.74
104.75	105.32	104.04	104.77	104.86	105.29	103.6	102.26	106.28	104.05	103.77	104.74	102.89	103.24	102.04	103.99	103.68	104.95	104.01	104.8	103.96	104.9	104.55	105.5	103.4	102.93	103.88	105.28	105.22	104.4	104.76	106.81	103.92	105.34	104.2	105.12	105.07	106.07	103.71	102.3	104.78	105.15	105.82	105.9	103.83	105.93	104.37	103.99	105.07	105.78
113.33	111.44	111.54	111.66	111.4	113.41	112.6	112.42	111.93	110.32	113.27	111.69	111.77	109.94	112.45	110.68	112.65	112.77	112.09	113.51	112.72	111.23	110.28	111.87	111.73	112.93	111.76	110.98	111.53	111.35	110.43	112.58	111.48	111.09	111.65	112.61	111.79	112	113.57	113.16	112.51	112.78	112.75	112.33	111.51	111.74	112.87	113.03	113.08	112.27
109.84	109.7	110.87	109.43	109.64	110.04	109.32	111.04	108.89	110.52	109.49	109.35	109.67	110.2	109.47	109.67	111.84	109.82	109.64	109.71	109.87	109.66	108.67	110.26	109.92	110.26	110.07	109.76	110.2	108.92	108.7	110.73	110.72	109.81	110.77	110.02	111.13	110.11	110.96	110.89	108.94	108.94	109.03	110.77	108.69	108.87	109.43	110.73	109.55	109.95
99.491	99.361	100.46	99.079	99.989	98.164	98.671	101.32	100.53	100.14	99.985	99.503	100.28	98.964	100.01	100.07	100.84	100.22	99.512	98.744	101.47	100.66	99.775	98.24	99.879	99.747	99.304	99.956	98.134	99.265	101.07	99.359	101.15	99.984	99.483	100.36	98.564	101.01	99.651	99.854	98.618	99.805	98.294	98.992	100.89	101.12	99.147	100.24	100.54	101.24
107.34	106.96	105.61	105.91	107.42	105.5	105.37	106.91	106.1	108.02	105.76	105.78	106.34	106.81	106.35	105.45	106.82	106.95	106.93	106.78	104.7	105.48	104.4	104.61	106.24	106.64	105.57	106.5	107.52	107.5	107.22	105.75	106.41	106.13	108.08	106.17	106.52	107.41	106.41	106.64	106.55	107.5	106.73	106.14	107.78	104.11	106.92	105.02	108.91	107.25
113.22	110.8	109.72	111.48	111.68	111.66	111.45	111.63	111.82	112.01	111.77	111.53	112.16	109.85	111.38	110.46	113.69	111.18	111.28	110.82	110.79	110.76	112.27	110.56	111.17	110.7	111.74	110.03	111.69	111.02	110.73	111.48	110.36	111.59	111.05	110.84	109.97	112.3	110.69	111.93	109.85	112.52	111.33	110.28	112.24	112.09	110.1	112.88	110.63	111.65
101.19	99.867	99.286	98.836	99.413	100.17	99.585	100.31	99.455	98.462	100.31	101.65	99.536	101.92	101.02	99.992	100.08	100.49	100.77	97.581	101.25	98.935	100.88	100.84	100.79	102.5	100.59	100.93	99.384	100.06	98.425	100.17	99.851	99.552	101.08	100.54	99.281	100.36	100.64	101.64	100.92	100.62	100.06	100.97	99.012	100.72	100.15	100.21	100.1	100.91
99.47	100.2	100.76	99.521	99.599	99.184	100.25	99.387	100.46	99.683	100.62	100.13	100.16	98.493	98.436	100.27	100.82	99.267	100.57	99.43	100.03	100.11	100.14	100.19	98.855	98.985	99.57	99.205	99.4	99.529	99.942	99.901	100.13	99.89	98.329	99.195	99.773	101.36	99.63	100.26	99.409	99.752	99.224	99.509	99.956	98.771	100.14	99.838	99.426	99.61
106.77	107.54	105.77	105.17	105.69	105.33	105.75	105.36	105.52	106.19	103.41	104.29	106.95	105.82	106.74	105.36	105.47	106.58	104.81	105.32	104.06	105.25	105.72	105.49	106.78	106.62	104.9	105.44	104.73	105.9	105.78	104.15	106.12	105.36	106.68	106.01	105.21	105.03	105.32	105.46	106.58	106.11	105.33	105.1	106.31	106.18	106.2	104.56	106.14	106.74
105.55	106.16	103.86	103.47	105.74	104.03	105.64	104.62	106.24	104.53	105.57	104.55	104.42	104.78	105.21	106.25	104.64	104.19	103.13	104.49	105.98	104.96	104.23	104.76	103.93	105.63	105.11	105.67	104.36	105.56	105.28	103.28	106.23	105.57	106.38	104.26	103.75	105.55	104.44	105.35	102.68	104.93	106.24	104.11	103.57	102.41	103.57	104.4	105.2	103.1
110.63	108.89	109.37	109.91	110.27	110.08	109.89	110.1	109.94	109.78	109.49	108.66	110.86	109.28	109.87	109.58	108.54	110.72	110.14	109.52	108.42	110.02	109.73	110.56	108.21	109.89	110.71	110.52	109.5	108.72	107.69	110.73	109.52	109.23	109.2	108.47	110.7	109.39	111.25	108.71	110.02	108.39	109.96	110.04	110.32	108.61	110.21	110.11	111.05	109.06
105.74	104.43	107.17	105.57	105.48	105.73	105.55	104.17	105.08	108.04	107.09	105.88	106.13	105.71	104.28	105.21	104.34	105.9	106.26	104.98	104.91	106.47	105.11	104.52	102.38	103.59	106.85	105.18	106.08	105.51	104.54	105.49	106.08	105.25	105.6	105.29	106.16	106.4	107.03	104.75	104.16	105.25	105.96	106.05	105.44	106.27	105.96	104.59	106.39	105.59
111.88	111.87	111.04	113.57	110.78	110.42	110.22	111.54	111.94	113.42	110.41	112.02	111.67	112.04	110.42	112.15	112.69	112.81	110.76	112.28	112.35	110.81	110.82	111.8	111.37	113.17	111.18	112.85	113.39	111.81	111.61	112.43	112.45	111.4	111.77	111.67	113.5	113.54	113.19	112.77	113.3	112.94	113.25	111.89	112.15	113.25	109.67	113.85	113.45	111.91
106.42	106.62	107.26	104.66	105.42	106.31	104.71	106.95	105.8	105.24	107.05	105.26	106.21	106.03	105.55	106.25	104.83	106.29	104.83	104.71	106.21	105.81	105.86	106.53	106.62	104.78	104.75	104.75	107.89	106.11	104.63	106.45	107.45	105.16	105.38	106.21	103.94	105.8	107.43	105.28	108.11	105.78	104.01	104.74	104.55	105.49	104.95	103.91	104.94	104.37
99.258	99.628	100.69	101.47	101.28	100.32	101.12	100.36	99.921	100.28	98.932	101.24	99.266	99.076	99.696	99.944	100.04	100.21	100.64	101.06	100.4	100.23	100.39	100.17	100.79	101.45	99.596	100.99	100.16	100.37	100.12	98.604	101.57	99.569	100.75	100.65	99.9	99.679	100.68	100.32	101.71	100.64	99.019	98.302	99.532	100.59	101.07	100.06	100.43	99.516
107.58	106.83	106.93	106.04	106.16	107.48	107.99	106.84	106.61	107.55	107.58	107.06	106.1	106.8	106.07	104.73	107.74	105.97	105.29	106.71	105.66	105.99	107.47	105.54	106.6	107.44	105.98	106.81	105.05	106.95	106.87	104.94	106.06	105.58	105.87	105.9	106.15	107.02	106.82	107.17	107.14	105.63	106.5	105.87	105.37	106.69	104.5	106.96	106.75	107.34
109.77	109.31	109.77	111.42	110.52	111.37	109.74	111.35	111.97	109.34	110.9	108.73	110.19	111.33	109.84	109.39	109.89	109.79	109.62	110.13	111.97	110.18	109.74	110	109.06	109.86	109.33	112.2	108.96	110.45	110.17	110.79	109.41	109.45	110.58	110.84	109.43	112.21	110.44	109.72	109.55	110.3	110.1	110.38	109.94	109.68	110.63	110.32	110.4	110.66
118.37	117.22	118.6	118.37	118.47	116.49	117.57	116.87	117.46	117.84	117.45	118.44	118.41	117.02	116.51	117.87	118.27	116.49	118.29	117.48	116.56	117.97	117.07	117.32	116.8	118.13	118.14	118.09	116.99	116.87	117.76	117.88	118.38	118.01	117.42	116.97	117.19	119.04	117.6	117.73	117.45	118.11	116.91	117.13	117.42	115.63	116.38	117.34	117.4	117.72
110.04	110.43	111.14	111.68	110.78	110.69	111.78	112.37	111.6	110.08	110.17	112.67	111.27	111.78	112.3	112.96	113.08	110.32	111.12	110.93	112.42	112.87	111.68	111.9	111.33	113.8	110.69	112.07	111.66	110.9	112.2	110.34	112.16	111.66	111.64	111.29	111.45	111.64	112.56	110.55	112.64	111.09	112.31	111.76	111.1	111.34	111.87	111.29	111.02	112.72
98.051	100.32	98.723	101.58	100.66	99.027	101.06	100.14	98.692	101.18	99.8	99.597	100.47	99.732	100.04	101.4	100.47	100.53	98.758	99.628	100.56	100.71	99.339	99.927	101.02	100.85	99.764	98.939	99.696	99.782	98.959	100.52	98.91	98.725	100.39	98.871	100.51	97.889	98.869	99.558	101.73	98.875	99.41	98.596	99.356	99.263	100.25	100.3	99.89	100.06
104.64	104.94	103.73	105.07	102.79	104.34	104.22	103.49	102.81	104.65	102.49	105.77	103.61	105.39	104.22	103.8	105.3	104.01	104.23	104.31	104.15	104.34	103.44	104.69	104.97	104.35	103.56	104.07	105.66	103.15	104.19	105.03	103.5	104.93	105.77	105.14	104.25	104.54	103.9	103.32	102.3	103.73	104.67	104.9	105.03	104.88	103.72	104.18	104.45	105.3
101.88	99.482	100.84	101.46	100.7	100.34	100.32	101.94	99.203	100.99	103.44	102.16	100.82	100.06	102.25	101.86	101.38	100.22	100.65	100.26	101.04	101.48	98.959	99.17	101.32	101.12	101.74	100.95	101.25	102.13	100.96	102.24	101.43	101.34	100.36	100.87	102.33	101.17	100.81	101.51	101.38	100.29	100.2	101.18	101.35	101.52	100.49	100.48	101.43	102.06
100.83	100.35	102.91	100.43	99.825	99.964	100.71	100.06	102.04	99.319	100.59	101.84	99.98	101.74	100.46	101.02	98.97	100.12	100.87	99.652	99.747	102.9	100.39	101.14	102.07	100.53	100.42	99.819	99.439	101.93	100.43	102.18	100.27	101.33	100.79	99.451	100.45	100.17	101.17	102.72	101.64	100.19	100.52	100.79	100.55	100.33	101.27	100.24	99.527	99.675
105.78	106.02	105.76	105.89	102.73	106.21	106.21	104.86	105.82	104.69	105.73	105.29	106.85	106.12	105.55	104.72	104.68	105.48	105.47	106.53	105.04	104.88	106.42	105.78	103.8	107.05	106.26	106.79	103.68	104.84	105.89	106.04	106.18	106.46	105.5	105.16	105.91	104.69	105.24	106.84	106.29	106.5	106	106.7	103.37	105.04	103.9	105.59	105.55	105.32
104.74	102.45	104.24	103.88	101.88	104.67	102.94	102.36	105.29	103.1	105.34	104.47	102.78	102.27	103.42	104.98	103.16	104.59	103.08	104	104.16	103.08	105.39	104.82	104.31	104.74	105.65	104.94	103.83	104.73	104.56	104.88	105.07	103.09	105.12	106.38	102.05	104.1	103.22	103.57	105.8	103.89	105.25	102.45	104.58	103.99	104.01	102.75	104.94	104.32
111.34	112.01	110.9	111.15	110.63	111.6	111.52	110.87	110.04	111.43	111.3	110.31	112.08	111.48	113.3	110.21	109.41	111.6	110.37	108.69	111.42	111.41	110.37	112.32	111.3	109.53	110.51	110.94	110.95	110.92	110.86	112.09	111.56	112.35	111.7	110.45	111.77	112.03	111.83	110.54	110.1	111.3	110.1	111.56	111.85	111.24	111.18	111.17	110.92	112.47
111.97	111.15	111.44	110.68	112.2	112.34	111.51	112.61	110.17	109.7	111.09	111.37	111.34	112.04	111.24	112.24	110.89	110.56	110.76	111.19	111.32	110.83	109.81	113.43	111.11	111.76	110.75	111.32	112.91	110.26	112.02	110.93	111.02	111.92	111.09	112.28	110.78	111.86	111.49	110.96	111.49	111.61	112.24	110.62	110.76	110.92	113.04	111.58	110.23	111.94
107.59	106.53	106.24	106.59	106.87	106.83	106.61	106.21	107.75	104.91	105.57	107.24	105.83	107.04	106.9	105.16	106.13	105.97	106.71	105.32	105.17	104.69	104.98	104.67	107.98	105.43	106.53	105.75	106.53	106.43	106.38	105.73	105.23	106.63	105.88	106.81	106.98	106.46	105.1	105.14	105.01	105.56	107.84	106.85	106.55	107.41	106.14	107.41	105.82	107.74
106.31	105.76	104.19	105.52	105.82	105.83	104.19	104.96	106.01	105.3	106.04	105.98	105.88	107.23	106.26	106.71	105.04	106.23	104.75	105.51	105.37	105.38	105.63	104.07	106	104.15	104.45	107.31	104.75	106.12	104.68	105.67	103.96	104.23	105.38	104.65	106.54	105.24	105.04	103.93	104.82	105.83	105.38	104.83	105.65	106.04	107.24	105.86	105.77	103.9
109.8	110.51	111.13	109.8	109.06	108.59	111.42	109.96	110.53	109.7	110.16	110.89	109.27	109.85	110.1	112.4	109.48	111.99	110.65	109.83	110.7	110.01	109.75	110.05	110.02	110.19	109.79	109.91	109.78	108.81	109.65	111.64	111.25	110.97	110.13	110.71	109.52	110.42	111.56	109.78	110.23	110.13	110	110.18	111.42	110.2	110.67	110.1	108.84	109.95
117.23	117.88	117.3	119.98	118.38	118.07	120.57	117.53	115.37	118.66	115.81	117.9	118.45	117.11	117	118.44	116.94	118.75	117.27	118.59	116.15	117.26	118.41	117.64	117.68	117.49	116.08	116.12	117.94	117.31	116.96	118.45	117.5	117.54	117.85	118.3	119.25	115.95	115.87	116.65	116.23	117.05	117.54	118.04	118.11	118.82	116.91	116.97	116.81	117.07
106.06	105.11	105.9	105.17	105.29	105.4	105.07	106.61	105.58	105.12	106.97	105.17	103.2	106.36	105.67	106.08	105.98	105.08	105.55	105.98	105.6	105.5	105.37	105.76	106.63	105.37	106.15	104.57	107.05	103.87	104.77	104.95	104.76	105.37	105.27	105.23	106.48	106.59	105.42	105.79	104.92	107.07	106.38	105.32	104.4	105.96	105.39	106.32	105.94	105.42
106.17	104.59	104.53	104.61	107.28	106.31	103.94	105	104.28	105.51	106.52	105.54	104.59	104.73	107.51	106.18	105.5	105.66	105.04	106	106.32	105.89	105.84	104.97	106.02	106.02	105.02	106.61	107.98	106.16	105.37	106.9	104.97	106.47	106.23	106.3	103.43	105.18	106.07	104.89	108	106.12	104.49	105.45	106.01	104.65	106.59	105.06	105.95	104.17
104.94	105.8	105.69	105.65	105.19	106.51	105.71	106.49	106.21	107.19	106.25	105.94	106.09	105.96	106.97	105.28	106.93	104.77	106.58	105.97	105.04	107.65	104.64	105.81	105.29	104.93	105.16	105.14	106.34	105.29	103.91	105.74	104.68	103.97	107.28	106.49	107.56	106.23	104.56	104.99	106.15	104.96	104.65	105.18	105.07	106.17	104.79	104.87	105.71	104.21
111.12	111.4	110.9	112.19	111.56	111.13	110.94	112.42	111.69	111.95	111.78	112.2	111.79	111.74	111.87	112.91	112.57	112.71	110.45	111.65	112.79	112.19	112.35	111.22	112.8	112.71	110.85	111.59	110.94	109.75	111.6	111.95	112.16	111.16	112.47	112.24	111.09	111.3	112.48	111.39	112.9	111.44	112.15	112.34	111.64	110.37	112.48	111.6	110.95	113.5
110.97	112.74	112.42	113.94	114.1	112.65	113.17	111.77	113.52	114.23	112.41	112.23	112.84	113.3	112.89	112.65	114.69	112.76	112.47	112.61	113.63	111.93	112.86	113.94	112	112.73	112.01	111.08	113.93	112.55	113.08	110.66	112.77	110.77	113	112.22	114.51	112.4	112.26	111.07	113.78	113.17	111.26	112.85	111.59	111.68	112.88	112.82	112.7	112.9
112.87	111.6	112.15	112.01	111.68	114.8	112.93	111.97	111.96	111.64	111.88	110.96	114.47	111.66	112.8	111.45	111.28	112.31	110.74	113.92	111.3	111.96	112.06	111.56	112.66	111.48	112.31	113.77	111.82	111.5	111.92	113.31	111.67	112.61	114.06	113.43	111.6	111.41	111.2	111.61	111.01	112.59	111.43	112.72	111.26	110.94	110.92	110.88	110.89	112.22
110.94	110.09	112.48	111.1	110.75	113.26	111.33	110.47	112.28	110.95	110.44	111.66	110.17	110.21	110.84	110.46	111.81	112.27	110.92	110.47	110.75	111.48	111.76	110.83	109.89	111.45	109.91	111.95	113.71	111.22	109.41	111.86	111.67	111.45	110.49	112.47	111.48	111.35	112.88	110.44	111.33	110.39	110.88	111.14	112.78	109.61	111.54	110.95	111.93	109.48
113.53	110.1	110.58	111.78	111.34	111.25	112.52	108.94	112.17	110.27	109.7	109.32	112.93	110.58	110.54	112.66	111.35	110.61	110.45	110.81	110.6	110.95	110.63	111.33	111.34	112.04	112.23	111	111.39	109.23	110.53	111.84	112.16	111.29	111.63	110.01	111.54	110.42	110.11	111.1	110.47	112.94	112.96	109.61	111.98	111.92	110.82	110.24	111.68	109.88
117.65	116.62	117.45	119.44	118.17	118.31	117.71	118	117.42	119.48	118.2	117.14	117.19	116.58	118.09	116.97	117.01	118.23	117.16	117.23	118.37	116.2	116.64	117.65	118.59	117.88	118.13	118.01	118.31	117.57	116.4	116.92	118.5	116.58	115.72	117.28	117.42	118.45	117.41	118.22	118.92	118.37	116.1	118.72	118.42	117.84	118.86	116.19	117.37	118.66
105.18	104.62	106.25	104.76	104.05	105.47	105.17	106.12	105.13	104.47	105.7	103.88	105.87	103.06	105.29	104.36	103.86	105.4	103.04	106.1	103.66	104.25	105.45	105.61	104.18	104.85	104.74	105.25	104.18	104.67	105.23	104.11	105.16	104.8	104.42	104.89	105.04	103.64	105.63	105.37	105.63	106.2	104.06	103.9	105.09	104.66	105.07	105.86	106.65	105.58
110.54	111.71	112.62	112.9	111.2	111.73	110.97	111.2	112.16	112.24	111.06	112.79	110.9	113.2	111.75	112.05	111.67	111.66	111.84	111.59	111.8	111.59	112.33	111.53	112.4	111.24	112.62	111.36	112.92	112.82	112.33	111.71	113.76	112.18	111.17	111.83	113.19	111.45	110.95	112.09	109.41	113.05	110.44	112.35	111.92	111.88	111.41	113.18	111.68	111.08
100.33	99.081	100.04	100.52	100.77	99.876	100.92	100.87	99.447	100.03	100.57	101.12	99.601	100.51	101.16	101.28	99.341	100.52	99.7	102.22	100.01	99.335	100.2	99.579	100.68	99.756	99.487	99.517	100.83	100.11	99.276	101.49	100.86	100.32	100.01	99.493	100.42	101.66	100.15	99.658	101.15	100.03	101.88	101.47	100.64	99.948	100.36	98.234	99.929	100.85
112.52	112.39	111.64	111.17	112.34	112.52	111.86	111.86	112.13	111.27	111.79	111.52	112.87	113.03	111.14	112.73	112.24	112.9	112.29	112.02	112.99	112.47	113.35	111.15	111.51	110.9	111.6	111.72	112.39	111.79	112.46	112.81	112.19	112.55	111.18	112.43	111.25	111.21	111.91	113.05	112.6	111.52	112.54	112.24	111.79	112.71	111.96	110.46	112.42	112.45
112.91	113.43	113.92	112.74	111.83	112.95	113.86	112.63	110.51	112.05	112.96	111.81	112.87	111.35	112.18	110.6	112.7	111.2	110.48	111.22	112.3	111.85	111.82	113.25	113.5	112.43	112.02	111.85	112.84	112.7	111.52	111.73	112.05	110.34	111.42	110.5	112.64	112.45	112.63	113.13	111.21	111.54	112	110.54	112.52	110.57	112.05	112.85	113.12	112.48
105.49	105.09	107.09	104.9	105.23	104.04	105.73	106.22	107.15	106.66	106.05	105.69	106.52	107.47	105.69	105.08	107.59	105.68	106.24	105.8	106.25	108.25	107.7	105.52	105.92	104.92	105.16	107.14	106	106.53	105.86	105.13	106.08	105.26	105.39	106.42	103.39	105.38	104.9	104.34	105.85	106.1	105.47	105.23	105.57	104.78	106.57	105.42	105.16	106.57
103.6	106.51	105.62	104.65	106.51	105.67	106.64	104.16	105.7	104.65	106.46	107.29	104.93	105.77	105.7	106.37	104.86	106.25	105.45	103.63	106.36	106.26	105.8	104.66	103.88	106.76	105.6	106.26	105.91	106.65	104.45	107.11	104.48	105.96	106.35	104.57	106.43	105.1	106.83	104.97	104.44	105.94	106.1	104.13	105.36	104.7	104.99	105.45	105.74	106.36
107.75	108.05	106.14	107.65	106.4	106.25	107.39	105.16	105.25	107.11	107.28	107.16	106.7	105.71	108.9	106.63	106.29	106.58	107.95	105.67	107.32	106.01	106.59	106.16	106.56	107.43	106.24	108.58	108.05	106.73	106.62	106.96	106.44	107.24	107.55	107.77	107.28	106.93	107.45	108.06	106.86	105.01	106.6	106.9	107.28	105.93	107.29	107.61	105.41	107.01
106.84	106.36	105.94	105.4	103.35	104.63	107.5	106.32	105.71	106.67	105.74	106.01	105.7	107.19	106.88	106.18	105.46	105.77	106.49	106.1	105.7	106.69	105.12	104.49	106.69	105.17	105.85	105.25	105.23	104.48	105.35	105.67	103.87	104.88	107.01	106.76	106.31	105.57	105.39	107.02	104.93	105.78	105.52	105.42	105.29	105.16	105.46	105.39	106.63	106.51
105.54	105.72	105.71	107.27	105.15	105.24	106.32	104.71	105.29	107.55	104.78	105.35	105.17	106.8	103.91	106.09	106.13	105.69	106.25	106.15	104.61	103.42	104.2	106.32	104.49	105.6	106.69	105.08	104.93	105.46	106.26	105.11	105.32	107	103.3	106.41	106.17	104.52	104.33	106.51	104.71	106.38	105.51	105.78	105.25	104.81	105.62	105.6	104.74	106.2
107.69	106.38	107.13	106.2	105.63	105.69	106.58	104.74	104.31	106.95	106.75	107.21	105.35	106.69	106.68	106.72	105.57	106.28	106.67	106.53	106.07	105.69	107.57	105.82	106	105.43	107.12	106.16	106.11	106.19	106.19	106.21	105.9	107.31	106.49	105.98	105.96	106.49	105.49	106.35	105.35	107.34	105.69	106.58	106.58	105.17	105.76	105.42	104.08	105.46
104.03	104.56	105.88	106.77	105.01	105.33	106.17	106.15	106.66	106.53	104.73	103.21	104.31	104.32	105.45	105.76	105.57	106.44	106.92	105.11	105.43	105.88	104.12	105.6	105.17	106.77	104.94	104.82	105.48	105.24	105.9	105.6	106.14	105.74	105.52	106.12	105.99	104.99	105.75	105.81	105.83	105.28	105.51	104.79	105.71	105.07	105.83	104.97	106.38	105.07
105.61	105.4	106.65	107.13	105.63	105.68	106.73	105.98	106.23	105.84	106.5	107.23	105.78	106	104.29	103.95	107.31	105.05	104.7	105.76	105.12	105.94	107.06	105.01	105.21	105.99	105.02	105.93	104.06	107.84	105.92	103.95	103.64	106.8	107.83	106.52	105.61	105.13	107.42	105.24	105.02	103.57	105.82	105.71	105.95	104.71	106.05	106.21	102.8	104.69
104.71	105.49	105.38	106.2	105.75	106.55	106.88	105.19	105.64	105.93	105.55	105.1	106.64	104.55	107.88	105.27	104.64	106.04	106.29	105.62	107.41	106.42	106.06	105.52	104.86	106.67	106.86	106.64	104.74	104.64	105.7	105.22	106.07	105.86	105.9	105.63	105.04	106.43	105.61	106.16	107.67	105.76	106.27	105.7	104.6	106.34	106.09	105.85	105.75	105.24
100.19	100.82	99.929	100.46	99.882	100.31	99.802	99.166	99.542	99.497	99.103	100.26	99.883	101.06	98.792	99.947	100.72	101.16	101.85	99.903	98.881	99.16	99.771	98.43	100.69	99.832	99.757	99.293	99.662	99.931	99.378	99.384	100.68	99.635	99.358	99.718	99.884	99.242	99.033	99.828	100.17	100.61	99.595	99.435	98.072	100.4	100.76	98.605	100.29	100.65
104.59	104.5	104.23	102.91	103.51	102.9	104.85	105.33	105.48	104.56	103.52	103.23	105.54	104.85	104.01	104.77	105.87	103.35	104.37	103.45	104.33	103.51	104.74	103.82	102.17	103.2	103.07	103.89	102.95	104.62	105.33	104.65	103.6	104.43	104.68	103.42	104.44	103.77	103.72	103.25	105.17	103.18	104.73	103.12	103.53	105.01	102.88	103.64	101.73	102.79
105.77	105.89	107.35	106.51	107.62	106.91	106.3	106.36	106.71	106.11	105.95	106.46	106.89	105.64	106.36	107.32	106.24	105.71	106.09	106.05	105.48	105.58	105.14	104.81	105.34	107.13	104.82	106.49	106.45	106.88	106.78	106.85	106.6	105.87	106.88	106.03	106.16	105.99	105.57	106.64	104.34	106.51	104.46	106.62	106.23	106.58	107.07	105.99	106.18	105.65
106.91	105.54	106.13	105.82	105.78	104.48	103.96	106.57	106.63	106.68	105.49	105.25	105.9	106.85	105.74	106.4	105.96	105.71	104.79	105.67	107.18	106.01	106.6	104.95	104.42	105.6	106.92	104.25	106.67	106.47	106.63	104.84	105.84	104.43	106.5	105.08	104.86	105.68	104.8	104.72	106.09	106	106.76	105.13	104.84	105.73	104.25	104.37	106.03	106.65
104.86	107.24	105.71	105.26	106.27	104.6	105.78	103.74	104.43	105.91	105.91	104.92	104.46	105.16	105.84	106.43	104.89	105.76	106.49	105.84	106.04	106.53	105.5	106.29	105.12	108.39	106.98	104.85	105.15	107.64	106.94	106.78	106.12	105.19	105.15	105.64	105.63	105	106.5	105.28	105.96	106.26	104.98	106.53	106.4	106.64	104.59	106.91	106.29	105.97
104.68	106.22	104.78	105.01	105.56	105.04	105.48	104.68	106.5	105.35	104.38	104.56	106.52	106.52	105.91	106.28	106.89	105.27	106.3	105.21	105.05	105.69	105.22	106.92	105.23	106.47	106.76	106.21	106.21	105.71	105.41	107.11	104.63	106.91	104.7	105.27	106.08	105.15	105.81	104.68	103.28	104.03	106.56	105.19	105.64	104.95	105.02	106.88	107.24	104.23
110.59	112.17	110.62	111.69	111.09	109.99	111.67	112.23	112.13	111.55	110.54	111.53	111.23	111.44	110.79	111.39	113.07	111.64	112.44	110.96	112.4	112.63	111.26	110.17	113.14	111.88	112.36	112.07	112.22	111.35	110.85	111.06	111.71	110.94	111.88	111.05	111.06	111.48	111.48	110.99	110.09	111.33	111.77	110.95	110.37	111.74	110.76	111.99	112.16	110.77
112.12	112.53	111.71	110.72	111.66	112.29	111.88	112.48	112.09	111.6	112.33	112.36	114.19	111.39	111.98	110.94	112.01	111.61	113.47	112.54	110.34	112.01	112.99	112.58	112.85	111.85	111.76	111.17	112.85	110.7	112.18	111.99	110.93	111.25	111.07	111.23	111.07	113.33	111.28	111.49	110.09	111.86	111.34	112.89	112.49	112.2	112.44	112.01	111.71	111.88
109.85	109.32	110.52	110.41	109.81	109.36	109.26	110.49	110.92	110.3	109.14	108.48	110.34	108.5	107.95	110.21	110.06	109.03	113	110.32	110.47	109.87	109.41	109.18	110.38	111.58	109.87	110.14	109.62	110	108.05	110.13	110.02	109.35	108.42	109.53	109.98	109.14	110.77	108.43	109.62	110.35	109.8	109.78	110.02	109.67	109.22	111.07	107.86	109.16
103.82	105.53	104.44	103.88	104.24	105.16	104.16	105.45	105.09	103.6	103.92	104.48	104.93	105.58	103.47	103.25	103.51	103.62	104.89	104.31	105.18	104.27	104.38	105	106.67	103.57	104.7	106.34	104.27	103.65	103.69	105.11	104.19	105.54	102.96	102.82	105.52	104.4	103.54	105.65	103.32	103.44	103.18	104.99	104.73	105.22	102.94	103.53	105.67	105.71
110.65	110.64	110.85	111.29	112.17	112.87	111.51	112.22	112.37	110.59	112.39	113.34	112.05	110.83	112.24	111.58	110.79	110.19	110.87	112.05	111.52	112.12	112.4	112.08	111.93	111.8	111.11	112.8	111.63	112.54	113.07	111.77	112.3	112.69	110.97	112.67	111.13	111.19	112.71	110.48	111.8	111.12	111.6	111.52	111.3	110.15	112.78	112.3	113.14	111.03
111.98	114.75	113.13	113.8	114.75	113.39	113.2	112.56	111.17	111.17	112.38	112.44	113.08	112.63	111.86	111.02	112.45	113.27	111.15	112.7	113.61	113.51	112.54	113.04	111.14	114.21	113.38	113.88	111.15	113.14	112.81	114.28	113.13	111.42	112.69	114.73	110.99	111.87	114.41	113.52	113.65	113.48	112.74	112.75	113.06	112.8	113.66	111.74	111.59	113.77
106.69	105.17	107.96	107.3	107.3	107.45	107.87	106.86	105.6	106.59	107.21	106.65	107.16	106.11	109.58	106.05	106.93	106.1	107.2	105.94	106.52	106	108.45	106.51	106.95	106.82	107.14	106.87	106.77	106.73	107.19	107.41	107.91	106.98	107.23	106.18	106.39	107.93	106.23	106.4	107.25	105.97	107.84	106.4	106.88	107.79	107.36	107.53	106.94	106.76
102.84	103.37	104.6	105.32	104.89	103.66	103.87	104.89	102.73	105.02	102.49	102.47	104.6	103.68	103.93	104.69	105.5	102.94	104.45	103.86	103.54	105.72	103.37	104.93	104.63	104.68	103.47	102.82	104.91	105.86	103.3	103.5	103.22	102.16	104.5	102.96	104.46	104.35	104.42	104.51	104.78	105.47	106.19	102.27	104.49	103.68	103.9	104.17	104.4	103.96
105.49	103.39	106.48	104.1	105.98	104.05	105.39	104.26	106.39	105.15	103.08	103.64	103.78	105.29	104.68	103.92	104.54	103.68	104.87	105.17	105.61	105.86	103.77	104.09	105.07	105.16	105.77	105.22	104.88	105.11	104.97	104.83	103.51	102.41	104.59	103.72	104.34	103.58	104.09	103.65	102.87	105.25	104.59	105.06	105.18	103.2	104.38	105.49	103.62	104.42
104.69	104.42	105.41	105.39	105.94	104.56	105.66	104.45	107.15	105.67	105.53	105.31	105.87	104.56	104.45	107.47	104.39	105.83	106.22	105.71	104.68	105.33	105.32	105.1	104.81	105.97	105.16	105.43	105.6	104.34	105	106.33	105.54	106.43	105.78	105.89	105.51	104.57	105.26	106.71	105.71	105.48	105.93	105.51	105.86	106.27	105.1	105.25	105.48	103.47
101.26	100.54	101.46	99.959	101.27	99.226	101.68	101.05	102.42	100.5	98.986	99.99	99.923	100.62	100.17	101.15	100.44	100.25	100.81	101.25	101.47	101.07	101.11	101.33	100.45	100.37	100.96	99.944	100.37	101.09	98.825	102.42	101.18	101.29	100.9	101.21	99.584	101.07	101.11	101.79	101.73	99.866	100.82	101.41	100.3	98.861	100.06	100.34	99.942	100.49
111.26	114.08	110.49	109.65	110.98	111.61	110.77	111.19	111.96	110.65	109.87	110.54	110.05	112.69	112.01	111.34	112.21	112.62	111.55	109.71	112.18	112.15	110.7	110.47	110.6	111.05	111.19	112.78	110.28	111.55	111.61	112.88	109.29	111.13	111.14	111.98	110.27	110.85	112.05	113.01	111.81	110.04	110.07	111.02	111.8	111.95	110.92	112.09	112.49	111.05
103.38	103.48	105.69	104.51	104.97	104.91	104.48	104.45	104.61	104.64	104.43	104.42	104.48	103.53	103.71	105.45	103.96	104.44	103.37	105	103.92	103.26	104.29	105.05	104.95	106.53	104.54	103.61	103.48	103.2	104.44	103.85	104.76	105.39	105.45	106.22	103.06	103.73	104.42	105.12	105.51	103.94	103.22	102.92	103.12	105.15	103.52	102.98	103.49	103.57
105.53	107.02	106.15	105.49	106.52	105.41	105.29	105.29	105.69	104.29	105.17	106.64	106.68	105.25	107.72	105.87	108.56	106.31	105.6	105.88	104.96	104.31	105.14	106.29	105.74	106.12	106.56	104.35	106.87	105.04	103.69	106.06	105.24	105.69	106.41	104.96	105.18	107.21	105.54	106.91	105.66	106.88	107.19	106.35	105.57	106.78	104.41	106.42	105.94	105.72
104.96	105.37	106.07	105.3	103.29	105.97	106.26	104.43	105.14	105.83	104.63	106.1	104.49	104.53	103.13	105.77	105	106.15	104.37	105.96	105.32	105.08	105.38	106.01	104.73	105.65	105.33	105.42	104.45	104.57	104.32	105.03	104.47	102.94	105.22	105.21	105.21	104.65	105.5	106.7	105.38	105.47	105.31	104.71	105.76	103.75	104.97	104.26	106.13	104.84
110.7	110.2	108.93	109.48	110.37	110.86	109.43	110.81	111.19	110.34	111.16	108.71	110.54	108.38	108.91	111.22	110.36	110.61	111.29	107.65	109.5	110.82	111.25	110.98	109.52	110.08	107.82	107.43	109.55	110.56	109.7	110.13	110.62	109.82	109.28	109.24	110.38	110.17	110.29	109.43	110.85	109.64	109.02	111.95	112.49	108.87	110.45	112.24	109.49	108.31
107.76	106.53	107.54	107.26	106.43	107.59	107.07	107.51	106.98	105.99	106.22	105.56	107.44	106.87	107.34	106.73	106.25	106.4	108.18	105.66	106.63	106.84	107.92	106.78	105.71	107.94	107.46	107.27	105.62	107.13	107.25	107.51	106.52	106.25	107.31	108	106.6	106.98	106.65	108.09	107.6	107.26	106.63	106.3	106.03	107.52	106.92	107.89	107.11	105.68
104.41	104.84	102.73	104.28	106.04	105.02	106.01	103.32	104.73	104.88	103.79	103.83	104.12	103.79	105.49	105.74	104.19	105.87	105.82	104.67	103.49	103.74	104.42	103.43	104.24	105.75	104.34	104.29	103.88	102.07	104.62	106.01	103.66	103.89	104.05	104.71	104.98	105.74	105.35	102.15	105.15	104.74	106.18	105.24	104.88	104.02	104.63	103.55	103.57	104.84
109	109.7	108.76	110.45	108.36	109.38	110.01	110.03	109.56	109.96	109.74	108.34	109.81	110.25	110.13	110.95	109.71	109.3	108.86	110.1	109.21	109.86	110.48	109.27	109.54	110	109.28	108.29	111.14	110.91	110.06	108.85	109.75	108.84	109.92	111.05	108.59	111.55	109.23	110.24	109.58	110.07	108.47	109.35	108.75	108.69	109.83	109.15	109.47	111.11
114	112.2	112.41	111.28	114.21	114.12	113.71	113.42	113.31	114.28	112.57	112.88	113.85	112.08	113.07	113.3	113.93	111.35	111.25	113.11	112.04	112.79	112.57	114.16	112.04	112.2	111.88	112	114.15	111.16	112.59	112.99	112.86	113.38	114.95	112.96	113.89	112.02	114.06	111.9	113.02	112.68	113.65	113.58	112.77	112.92	112.36	112.6	114.19	112.15
111.07	112.16	110.63	113	112.23	111.57	113.25	110.73	112.45	111.53	112.8	112.06	111.24	112.27	110.9	112.86	110.29	112.92	111.28	111.06	112	113.62	113.32	110.78	112.75	111.26	111.92	110.39	112.99	112.64	112.27	113.14	110.75	113.42	112	112.22	112.61	112.04	112.7	111.84	111.78	112.75	112.18	111.1	112.44	111.92	111.88	112.8	113.57	112.36
105.03	103.93	103.12	103.63	104.03	103.08	103.6	106.22	102.34	104.78	105.62	103.33	104.79	103.5	105.68	105.15	103.89	104.19	104.06	104.39	105.62	104.31	101.71	105.59	103.06	103.39	103.51	103.75	104.24	104.26	105.31	105.07	105.03	103.85	103.13	103.97	105.27	104.02	104.28	103.77	103.17	105.1	103.72	104.07	104.45	104.5	102.74	105.61	102.92	104.75
106.07	104.62	104.94	104.94	106.09	105.88	104.89	105.19	104.8	104.51	106.49	107.58	104.8	108.5	105.68	102.37	105.64	105.84	106.44	105.77	105.17	104.89	105.41	103.31	103.66	104.24	105.45	105.33	106	105.82	106.24	104.05	107.46	105.47	107.2	105.86	106.47	103.59	106.4	105.68	105.35	106.02	107.96	105.77	107.82	103.76	105.45	105.9	104.2	104.54
109.2	110.54	111.02	111.1	111.26	109.54	112.52	109.66	110.07	110.63	112.43	110.35	111.18	112.23	113.1	109.63	111.92	110.27	110.91	109.95	109.75	109.95	111.2	109.07	109.86	111.35	111.85	112.02	110.04	111.76	110.99	110.08	109.72	109.51	110.7	111.37	109.67	111.71	110.16	110.65	112.27	109.6	109.99	110.95	111.26	111.11	111.96	110.63	112.92	109.65
99.974	100.61	100.12	101.95	99.929	99.95	101.14	100.97	99.679	100.21	101.08	100.54	100.12	101.31	100.63	100.07	101.84	99.145	100.31	100.48	101.68	102.11	100.64	98.631	101.9	101.1	101.9	99.719	101.14	102.28	98.444	100.2	100.19	99.933	101.15	100.46	100.62	100.57	99.455	100.05	100.69	99.047	101.16	99.319	101.62	100.48	101.21	100.12	100.59	99.785
117.91	117.6	117.33	118.53	117.12	118.93	117.18	117.07	117.04	117.01	117.93	117.17	116.56	117.55	118.13	116.95	117.82	116.86	117.21	117.4	117.84	118.89	117.78	117.63	117.19	117.93	117.64	117.94	117.49	117.05	116.48	117.84	117.49	116.02	116.42	117.37	115.59	117.97	117.36	118.09	117.12	118.29	115.84	118.03	116.74	117.77	117.74	117.32	116.62	117.11
107.25	107.35	107.85	106.93	106.43	107.17	107.22	107.66	107.7	106.88	106.3	105.51	106.82	105.96	105.79	108.59	105.78	107.69	107.67	106.74	105.61	106.29	106.59	105.76	105.38	105.78	108.26	107.02	106.66	106.85	108.23	106.65	106.18	106.38	106.46	105.41	106.52	106.92	105.94	108.29	106.58	107.05	105.36	106.76	106.2	107.33	107.48	106.78	105.14	105.46
106.21	105.28	103.58	103.61	104.55	103.97	106.12	105.89	105.23	105.19	106.32	104.04	104.18	105.46	105.03	104.91	102.76	104.07	104.84	105.26	104.56	104.9	105.83	103.83	103.89	105.95	104.33	103.46	103.98	104.49	104.24	104.76	103.42	105.17	103.16	105.31	103.61	105.39	103.91	103.9	104.12	104.19	104.72	104.51	105.19	104.68	105.15	103.62	105.85	104.22
105.82	104.06	105.18	104.85	103.91	104.53	104.42	104.9	105.25	104.77	103.89	105.02	104.18	104.59	104.55	102.7	105.29	106.1	103.43	103.04	104.81	104.7	104.07	103.11	104.77	104.34	104.37	105.84	104.56	103.37	105.73	104.76	105.99	104.78	104.12	104.94	104.4	105.81	104.89	105.34	105.2	103.92	104.2	104.32	104.61	104.45	104.87	105.04	105.2	104.43
111.18	111.72	111.71	112.16	111.9	112.48	112.25	112.67	112.3	110.1	112.08	111.23	111.6	112.61	111.59	112.65	111.15	111.99	113.06	112.15	112.63	111.44	113.17	110.55	113.11	112	111.5	111.79	112.25	111.3	111.32	111.46	113.22	110.23	112.82	112.31	112.86	112.67	110.79	111.39	111.16	112.66	111.29	111.38	112.3	111.62	112.72	112.25	110.77	112.52
107.62	106.03	104.54	105.8	105.35	105.01	106.25	106.41	106.52	106.9	105.73	104.92	106.23	106.7	104.35	107.13	105.6	105.82	104.77	106.85	105.73	105.81	106.48	103.98	105.99	106.72	107.66	106.84	106.46	106.47	107.43	106.6	104.89	106.87	105.97	106.44	107.66	105.56	105.84	105.78	106.83	105.13	106.75	105.95	107.56	105.39	106.56	105.61	105.18	106.83
106.33	106.26	108.03	106.59	107.3	108.25	105.21	105.86	107.3	105.42	107.24	106.6	106.26	106.76	105.26	105.28	106.32	105.85	105.62	107.64	105.35	106.55	106.07	106.95	106.5	106.02	106.57	104.89	106.85	107.4	106.85	106.71	106.18	107.97	106.83	105.74	107.59	104.33	106.14	106.64	106.81	107.75	105.03	106.81	106.25	106.66	107.68	108.07	107.39	106.25
110.11	110.54	109.68	111.3	109.33	108.49	109.43	110.42	109.22	110.65	110.04	109.64	111.62	108.32	110.01	108.99	111.13	108.94	109.03	109.35	111.27	109.64	109.39	111.24	109.05	109.66	109.8	109.53	109.82	108.05	108.85	110.24	110.45	111	110.04	111.18	109.35	109.27	108.64	108.84	112.06	108.88	108.45	108.76	110.11	109.88	107.38	110.73	109.68	108.7
103.62	106.94	105.05	105.41	106.22	106.19	105.81	106.53	103.93	105.66	105.18	106.1	104.56	104.81	105.65	105.29	105.69	105.55	104.3	105.28	105.15	106.34	105.58	104.82	106.12	105.86	105.62	105.65	107.78	106.53	105.45	107.13	106.54	103.64	105.48	104.2	105.95	104.77	106.65	104.71	106.37	105.92	103.34	106.03	104.39	105.94	105.83	105.89	105.44	106.51
118.91	116.48	116.83	117.49	117.7	117.71	117	117.2	118.9	117.71	117.99	118.96	118.4	116.81	117.55	118.41	114.92	116.63	117.44	116.14	117.87	119.59	118.07	117.52	117	118.97	117.6	117.78	118.08	118.28	116.72	117.41	117.78	117.4	118.22	120.54	117.58	118.26	117.1	115.43	117.8	117.13	117.68	119.41	117.39	116.98	118.16	118.68	118.47	115.94
109.68	111.71	112.89	112.02	109.73	111.46	109.8	109.64	111.23	110.35	111.5	112.67	110.4	110.87	110.85	110.57	111.54	111	112.12	112.19	111.47	110.33	110.44	112.48	109.78	109.45	112.44	110.31	110.48	109.8	111.64	110	111.54	109.64	111.89	111.08	110.53	112.08	110.96	109.75	111.07	111.49	111.14	110.66	112.03	110.31	111.89	110.04	108.65	110.94
111.95	111.55	111.31	109.99	111.81	109.5	110.55	112.68	110.05	111.72	112.49	112.84	110.64	112.96	112.6	111.63	112.1	112.45	111.74	112.14	111.47	112.65	111.01	111.46	110.89	111.25	111.62	111.3	112.82	112.58	111.72	111.79	112.39	111.91	111.7	112.41	112.18	110.61	112.06	109.66	111.13	110.25	111.57	110.81	110.63	111.29	111.71	109.17	110.59	111.92
106.11	105.76	105.44	104.64	106.42	105.12	105.68	104.5	104.79	105.82	105.27	105.49	105.87	105.28	105.76	105.51	106.58	104.45	104.55	106.07	105.9	105.59	105.48	107	104.16	106.56	106.74	103.85	103.1	104.5	105.04	104.98	104.27	104.97	106.56	103.51	106.01	107.52	105.23	105.86	104.4	106.09	105.49	104.49	104.54	105.69	106.37	107.28	104.22	104.53
116.39	118.8	117.88	117.62	117.62	117.61	117.12	117.75	118.1	118.36	117.41	116.83	118.17	117.29	118.26	116.9	117.12	117.27	116.35	116.8	117.3	117.12	118.67	117.17	117.94	117.02	116.67	117.8	117.29	117.47	116.32	116.66	116.92	117.33	117.34	118.23	116.76	117.67	117.34	118.05	116.4	118.05	117.7	119.11	116.62	116.52	117.29	117.17	117.75	115.58
112.99	109.72	113.32	112.83	111.53	112.23	112.04	112.49	111.08	112.03	113.23	111.98	112.93	112.25	110.62	110.68	113.51	112.79	111.32	111.76	110.98	112.94	112.16	111.57	111.57	113.42	113.31	110.83	112.09	112.91	110.42	111.5	112.69	111.9	111.5	112.94	111.12	110.16	112.02	113.79	112.12	113.01	110.06	112.12	114.48	111.89	112.36	111.15	112.58	112.63
104.55	105.78	103.68	105.38	103.04	104.29	104.49	103.72	105.66	104.58	105.63	106.74	103.97	103.47	104.1	104.46	102.91	105.82	104.59	104.55	106.83	106.84	103.11	104.6	106.2	105.92	105.53	104.05	104.15	105.51	106.31	105.34	104.6	105.52	104.76	104.65	106.32	105.35	103.94	105.55	105.7	103.62	106.63	106.01	105.68	103.13	105.92	104.2	104.35	105.01
103.72	104.22	103.71	103.59	104.42	103.74	104.09	103.04	104.63	105.18	104.27	103.83	104.8	105.04	104.47	103.56	102.9	103.74	104.68	103.7	104.73	105.45	103.71	103.06	103.69	103.92	105.66	104.14	103.64	104	102.59	105.5	104.74	104.75	104.33	104.15	105.18	104.7	105.39	105.63	104.45	103.96	104.01	104.97	103.19	105.38	103.97	103.9	103.92	103.68
104.49	105.52	103.57	104.02	103.16	103.44	104.49	103.19	104.5	104.88	105.49	103.32	104.56	102.85	103.27	104.09	104.99	103.91	105.93	105.08	105.23	103.41	102.4	103.37	104.25	103.27	104.35	105.3	104.08	105.08	102.82	104.38	104.11	105.17	104.82	104.07	103.87	106.33	104.2	104.09	104.77	105.74	104.4	103.23	104	104.88	103.28	104.12	104.1	103.52
105.96	107.57	106.78	106.37	106.4	107.08	106.34	105.51	106.79	107.07	104.13	106.76	105.64	105.55	106.46	107.83	105.47	106.54	106.32	107.48	107.89	105.24	107.96	107.97	107.44	107.42	107.04	106.74	106.9	107.18	107.2	106.05	107.08	105.19	106.44	104.49	106.62	107.09	106.4	106.35	107.53	105.94	104.75	106.07	106.27	104.94	106.56	106.56	108	105.25
114.04	113.76	112.59	112.28	112.77	112.71	112.4	111.46	112.76	112.19	111.85	114.64	113.9	111.62	112.25	113.83	113.98	111.84	113.2	112.93	110.86	112.1	112.1	113.53	112.06	113.1	113.02	113.07	110.19	112.1	112.19	112.68	113.2	113.62	112.05	114.16	111.91	114.04	114.55	114.31	112.66	112.03	112.92	113.52	113.22	111.21	113.62	113.22	112.63	112.27
105.1	106.44	107.4	106.03	106.43	106.14	107.42	106.48	107.03	106.57	106.07	105.87	107.4	106.75	106.34	105.5	108.36	106.97	105.41	108.83	104.82	107	106.28	106.2	107.07	107.16	106.75	107	105.96	105.87	106.22	106.65	108.2	105.69	106.28	108.65	107.02	106.06	107.63	107.05	107	107.31	106.81	106.93	107.03	106.14	107.77	105.98	106.88	107.15
108.58	105.7	107.13	104.46	107.43	107.89	105.96	105.68	105.79	106.51	104.57	106.5	106.75	105.92	107.15	106.55	105.83	106.23	105.94	106.22	106.5	107.1	105.48	106.04	104.86	105.87	107.37	105.55	106.36	106.38	105.22	107.15	106.65	105.95	105.64	106	106.3	106.74	106.37	105.66	105.01	105.37	106.44	105.61	106.94	105.47	107.02	105.2	106.48	106.21
100.46	100.24	100.21	101.47	102.49	100.13	101.46	101.14	101.52	100.23	101.37	100.3	99.981	99.707	98.746	103.45	100.46	99.678	100.92	100.22	101.93	100.7	102.89	99.733	100.91	101.52	98.335	98.487	101.24	98.933	100.76	97.947	100.88	99.085	101.81	99.44	98.826	100.24	99.84	100.67	101.66	101.39	100.37	100.85	100.91	101.12	100.16	101	98.941	101.52
109.62	112	110.92	113.45	111.65	111.25	111.3	111.41	111.8	111.71	109.84	111.03	111.06	110.6	110.71	112.04	112.24	111.57	111.05	111.88	111.2	112.31	112.41	109.87	111.06	111.06	112.01	111.54	110.84	110.17	110.2	111.19	108.89	110.49	111.93	110.79	110.9	111.29	110.87	110.97	111.25	110.3	110.52	110.34	112.05	110.98	111.67	111.61	111.45	109.23
103.24	104.68	102.13	104.58	103.08	104.9	104.93	104.46	104.56	104.88	104.54	105.35	105.75	106.55	104.22	104.77	104	105.52	103.44	106.16	103.66	105.47	106.29	106.13	105.14	105.58	104.55	106.54	104.33	106.22	104.37	104.77	103.75	105.06	104.82	105.2	104	105.07	106.02	104.93	105.81	105.42	104.7	105.44	105.71	105.5	104.03	105.11	104.69	105.9
105.9	105.22	106.18	104.37	105.21	103.8	104.76	104.8	105.57	106.2	105.26	105.32	104.87	104.46	107.4	106.25	105.77	105.88	105.72	107.11	105.42	106.41	105.94	105.22	104.96	104.9	103.56	106.14	106.54	106.16	105	104.22	104.42	104.96	105.3	103.72	106.42	104.72	107.04	106.2	105.19	105.67	106.43	106.12	104.38	106.84	105.41	105.21	105.04	104.7
105.32	104.89	104.91	105.55	105.81	104.41	104.19	104.37	103.94	105.43	105.53	104.68	104.62	103.66	105.23	105.54	105.2	105.34	104.12	105.67	105.39	104.5	104.71	105.44	104.59	105.68	103.42	104.72	104.76	104.95	104.45	105.95	105.41	106.33	104.35	104.31	105.96	105.6	104.26	104.66	103.8	105.45	104.69	104.72	106.84	105.84	105.96	104.8	104.31	105
112.12	111.79	110.66	110.9	110.64	112.04	112.78	112.07	112.42	112.36	111.89	111.95	110.84	111.82	111.03	109.9	113.14	113.06	111.16	112.89	113.34	111.35	112.88	111.44	111.64	113.3	111.11	112.35	111.1	111.38	112.56	111.24	112.18	113.5	110.91	111.83	112.26	111.41	112.84	112.04	111.38	111.03	111.35	112.01	111.77	113.09	112.01	111.56	111.54	111.17
105.96	105.49	105.43	104.9	106.49	108.86	105.55	104.87	106.27	108.14	106.31	105.18	105.67	106.69	106.66	106.17	105.33	106.49	105.13	108.4	105.19	105.75	106.53	106.58	105.13	107.97	106.19	106.07	106.11	106.56	104.22	105.25	106.55	105.22	106.18	106.99	107.21	107.03	105.41	106.32	104.54	105.99	106.54	106.7	105.66	107.54	105.81	107.12	107.19	105.13
100.43	101.39	101.81	102.65	100.69	102.43	101.51	100.66	100.36	102.44	101.6	101.21	101.5	100.43	99.352	102.09	99.976	101.12	100.67	101.19	101.32	101.36	99.974	102.01	101.38	100.02	100.14	101.42	101.36	101.43	102.55	99.665	101.71	99.922	99.626	99.211	101.01	100.89	101.31	99.607	100.6	101.45	100.23	101.86	102.35	99.639	100.84	102.08	99.435	100.35
117.67	119.24	117.77	117.57	118.11	116.6	117.37	116.45	118.02	115.69	118.17	117.79	115.88	117.78	118.14	117.54	118.82	116.75	117.49	117.63	118.6	116.83	118.25	117.43	115.05	118.56	116.8	118.38	117.25	118.3	117.93	117.74	116.84	117.04	117.57	118.34	117.47	117.5	116.7	117.82	117.74	116.78	117.44	117.49	118.02	118.2	117.99	117.28	117.24	119.54
111.22	112.38	110.58	111.35	112.72	111.99	111.15	112.44	112.7	112.71	111.7	112.05	112.23	112.65	112.8	111.83	112.32	112.33	111.96	111.24	111.74	111.89	112.57	111.62	111.63	111.89	112.57	111.09	111.93	111.78	112.98	112.15	112.35	113.02	112.67	112.33	112.38	111.94	113.04	112.24	113.68	111.84	110.46	111.33	112.98	112.76	113.39	111.46	110.18	111.61
110.35	111.65	111.26	110.15	111.45	110.87	110.96	111.42	110.92	109.9	110.78	111.49	109.96	111.19	110.56	110.8	110.57	110.15	109.57	109.67	111.94	111.81	109.27	110.15	111.55	110.59	111.32	112.71	111.65	111.34	111.2	111.4	111.37	111.06	110.74	110.58	112.54	111.8	109.8	110.93	108.08	112.79	111.68	110.83	112.6	110.28	113.6	110.9	111.47	109.51
111.65	111.56	111.21	110.38	111.7	111.21	112.61	110.85	109.92	111.11	111.82	111.69	110.57	110.21	110.74	111.6	111.09	112.14	110.26	111.64	111.06	112.23	111.11	111.33	111.06	110.43	110.22	110.24	111.27	111.29	109.7	111.94	111.11	111.71	110.2	111.34	110.8	111.56	111.38	111.68	111.29	112.69	112.89	110.42	111.05	111.31	110.65	110.36	110.16	111.16
98.256	100.32	98.6	99.059	100.55	98.861	99.709	99.041	100.59	100.7	100.06	99.987	98.939	98.703	100.24	100.79	101.57	97.459	100.54	99.121	99.879	99.901	100.35	101.05	100.03	99.157	99.996	99.911	99.236	100.73	99.559	99.226	100.4	99.716	99.823	100.47	100.37	99.381	100.36	99.586	100.81	99.803	99.694	100.42	100.23	99.926	99.214	100.54	100.02	100.75
101.81	100.65	101.72	100.99	101.37	99.623	100.58	101.58	101.84	101.47	101.64	99.552	101.55	99.269	99.757	100.6	99.891	99.341	100.28	101.52	99.8	101.14	101.44	101.42	100.65	98.666	100.96	100.48	101.25	101.05	99.115	99.646	98.891	100.77	100.45	99.095	101.07	101.08	100.09	101.06	99.474	99.869	99.68	101.2	101.53	100.53	101.48	99.074	100.22	100.76
104.29	104.52	106.75	107.07	104	104.78	105.63	106.79	105.02	106.4	103.81	104.75	105.82	105.65	106.77	104.48	103.97	105.31	105.48	106.22	104.52	105.78	106.41	105.23	105.29	105.05	105.62	105.85	106.2	105.67	104.01	106.73	105.58	105.58	104.77	105.68	104.66	106.78	106.73	106.72	105.76	104.41	105.68	105.96	105.4	105.56	104.41	105.58	104.38	105.07
99.601	100.85	100	100.59	101.07	99.796	100.06	100.53	101.56	99.994	100.35	99.262	98.742	100.68	101.59	100.15	99.496	101.24	101.66	100.84	99.459	99.893	101.32	101.59	100.18	98.824	100.45	100.59	99.743	100.5	101.63	99.511	99.478	98.828	98.926	99.437	99.414	100.7	101.19	100	100.23	99.709	99.508	101.3	100.67	99.792	99.89	101.68	101.98	99.998
104.27	103.98	103.69	104.81	101.87	104.43	102.55	105.92	105.49	104.46	103.87	105.43	104.41	104.54	105.04	105.22	104.06	103.53	103.84	104.5	104.15	105.49	103.89	105.75	103.71	103.55	104.36	104.45	104.85	105.02	102.41	104.96	104.5	104.3	103.58	103.87	104.49	104.54	105.73	104.03	103.65	103.74	106.42	104.95	105.12	103.69	105.48	105.46	103.49	103.35
110.86	110.33	111.21	110.58	110.07	112.01	110.97	110.43	110.87	112.17	109.82	110.19	110	110.84	110.61	110.68	109.57	108.95	110.3	110.51	108.78	111.2	110.36	109.2	111.24	112.55	108.87	110.66	109.3	109.48	110.83	109.41	110.08	111.85	110.71	111.45	111.91	110.08	113.44	109.88	110.82	111.5	109.69	111.22	108.89	109.1	110.5	112.99	109.98	112.26
105.63	104.59	105.1	104.37	105.49	105.51	105.58	103.59	104.2	104.37	105.42	104.45	104.25	104.19	105.4	104.94	106.3	106.08	106.71	105.6	104.91	104.93	105.26	106.12	103.53	105.06	105.59	106.57	104.88	105.08	104.74	105.44	105.37	105.3	105.28	106.02	105.48	103.02	105.95	104.68	105.67	103.04	104.92	104.36	104.51	104.87	106.27	105.35	104.41	104.94
105.63	106.29	104.17	105.91	105.21	104.51	104.53	104.52	106.62	106.21	105.29	105.59	104.68	105.59	104.81	106.09	105.61	104.24	106.09	104.02	103.84	104.8	102.76	103.07	105.23	105.11	104.08	104.88	105.06	105.03	105.62	105.9	103.62	105.4	105.42	104.1	103.84	103.53	103.44	103.12	106.09	105.34	105.06	105.04	105.37	104.46	105.57	105.78	104.09	105.82
104.9	105.07	106.24	107.2	106.6	106.7	106.1	105.76	106.96	106.86	106.2	107.08	106.6	106.39	106.74	106.39	107.4	105.54	105.29	106.1	107.6	107.54	107.46	106.01	106.42	106.6	106.84	107.4	105.89	106.24	106.32	107.64	105.77	107.81	107.41	105.62	108.49	105.68	106.49	105.33	106.76	106.73	105.29	105.16	106.47	106.87	106.75	105.19	106.81	105.29
105.83	105.83	106	104.96	106.63	106.9	106.62	106.79	105.72	105.7	105.51	106.59	105.87	105.64	104.26	106.68	104.74	104.67	105.02	105.2	105.96	107.23	105.71	106.57	105.87	107.7	106.41	105.21	108.26	106.17	108.35	106.99	106.61	106.46	105.85	106.67	105.39	108.39	105	108.08	106.29	106.86	106.72	106.94	106.51	106.2	106.37	107.59	106.58	104.49
105.16	105.8	105.77	106.77	105.76	104.82	105.93	106.63	105.85	104.24	105.36	106.77	107.5	107.49	106.46	105.65	106.14	105.3	104.28	106.29	107.31	105.89	106.13	105.44	106.37	107.15	104.54	105.27	103.87	105.76	105.01	106.32	105.99	106.64	107.26	106.34	105.13	106.93	105.54	106.26	107.82	105.5	106.73	105.51	105.13	106.67	105.92	106.1	106.69	105.37
107.82	107.62	106.39	108.09	107.46	106.25	107.59	107.08	107	107.74	106.03	108.37	106.5	108.46	107.51	107.18	107.36	106.29	106.96	107.21	106.82	106.15	105.92	107.17	108.06	105.9	106.56	107.92	106.29	106.4	108.04	108.12	106.48	106.82	105.82	107.24	107.64	106.54	106.36	105.71	107.74	107.37	107.09	106.24	106.92	104.88	107.13	108.26	106.84	106.35
116.64	116.64	116.87	116.56	117.29	116.47	115.14	115.69	117.23	116.36	116.6	117.4	115.49	117.09	115.86	117.32	116.52	114.72	115.92	116.49	116.75	117.12	117.58	116.87	115.4	114.81	116.06	116.09	116.2	115.88	115.11	117.29	115.86	116.79	115.73	116.44	116.4	115.38	115.44	114.79	116.69	115.29	116.08	116.4	116.67	115.81	116.57	115.83	115.6	115.33
99.893	100.33	102.26	100.75	98.664	100.07	99.29	102.73	101.61	101.94	101.18	101.53	101.11	100.41	101.63	101.49	101.96	100.47	100.77	99.338	101.4	101.57	101.16	101.77	101.41	100.39	99.842	99.882	100.37	100.17	100.56	99.263	100.66	102	100.54	99.867	102.05	100.2	100.17	100.23	101.51	100.62	100.32	101.06	102.94	99.374	100.89	101.64	100.81	99.436
104.52	107.56	108.2	106.96	108.03	108.3	106.13	107.06	107.47	107.09	108.55	107.59	107.08	107.67	107.9	105	107.35	106.25	105.95	106.75	107.89	105.86	106.72	106.01	107.64	107.18	106.52	107.35	106.97	106.72	107.45	103.93	107.11	106	105.96	106.23	107.29	105.46	105.82	107.49	107.61	108.61	106.09	107	106.32	106.75	107.1	107.01	105.61	106.91
106.78	104.27	104.62	104.48	104.51	105.09	106.32	105.65	107.86	104.6	104.95	104.58	105.66	105.24	103.61	105.81	105.73	103.59	105.44	106.45	104.29	106.18	106.44	106.17	104.43	105.76	107.31	104.54	105.27	104.78	104.72	105.92	104.67	104.63	105.39	104.89	104.67	106.83	105.95	104.97	105.58	106.43	106.37	104.31	106.22	105.56	105.93	104.98	105.29	105.85
105.58	104.54	106.9	106.58	105.83	105.61	105.86	104.68	103.68	104.97	105.67	104.77	104.49	105.43	104.7	105.96	106.52	104.7	106.87	105.74	105.05	104.39	105.76	105.42	105.25	106.11	106.31	105.78	105.01	106.6	105.56	104.85	105.11	105.87	105.1	105.8	104.68	104.56	106.32	106.07	104.87	104.83	104.77	105.48	105.61	106.58	105.23	105.04	104.79	105.18
110.14	110.08	108.91	107.77	111.06	109.99	110.44	110.02	111.48	109.29	110.8	109.45	111.07	110.2	110.06	109.79	111.29	109.1	109.69	107.91	110.73	109.16	108.72	110.95	109.6	112.37	108.21	110.16	110.62	110.24	111.21	110.41	110.81	108.74	110.35	109.7	110.14	109.11	110.36	108.82	110.48	110.49	109.33	111.31	108.71	109.73	112.91	109.35	111.07	111.23
106.86	104.25	105.11	105.83	106.77	106.28	107.49	108.06	107.56	107.82	108.09	107.03	106.79	105.41	105.52	108.41	106.45	105.81	107.85	105.05	105.2	106.94	106.31	104.63	105.56	106.81	106.92	107.81	106.62	106.18	105.35	106.02	105.74	106.53	106.82	106.49	106.37	106.61	107.69	106.02	106.5	106.75	107.42	107.28	106.2	105.31	107.48	107.08	106.31	106.82
98.7	98.66	100.45	101.08	100.57	99.586	99.735	100.57	98.821	99.995	99.839	98.268	100.43	99.787	97.884	101.59	99.538	99.73	100.24	100.46	99.553	100.09	99.398	99.351	101.12	99.679	98.311	100.77	100.37	99.686	100.88	99.413	99.053	99.936	99.879	98.69	100.54	100.36	99.505	98.169	98.872	100.27	100.47	99.028	100.51	102.15	101.94	100.02	100.12	99.575
107.97	106.45	106.34	105.67	105.66	106.38	107.5	107.16	105.46	107.71	105.37	106.1	106.22	107.28	107	106.2	105.95	107.47	105.78	106.08	106.84	105.46	105.97	106.38	107.16	106.91	107.64	105.45	106.79	105.96	107.73	105.97	105.52	106.5	105.76	106.47	105.26	104.48	107.09	106.87	105.95	107.68	105.67	105.63	106.47	105.35	106.63	104.93	106.12	105.65
105.96	106.06	106.19	105.68	106.37	107.28	106.09	106.39	105.59	106.76	107.96	105.66	105.83	105.23	106.67	105.4	106.87	104.96	106.43	104.57	106.73	106.32	106.31	105.79	106.97	106.61	106.4	106.03	105.99	105.51	106.92	107.06	105.1	107.56	106.91	105.08	105.94	105.69	105.28	105.37	106.28	105.47	104.9	105.74	104.8	107.43	106.45	107.37	105.97	106.56
110.25	110.62	112.43	109.29	110.12	108.89	111.54	107.92	109.51	109.04	108.78	110.13	108.79	110.08	110.45	111.31	110.35	108.66	110.13	109.8	110.63	110.03	108.81	109.7	109.9	108.08	109.43	110.77	110.01	108.95	110.73	110.69	110.66	110.08	109.23	111.16	108.85	108.89	110.43	111	110.06	110.41	109.05	109.91	110.84	110.01	108.36	109.4	109.53	109.33
110.61	112.71	111.42	111.43	111.77	112.81	112.39	112.69	113.4	111.23	112.19	110.3	112.1	110.89	113.2	112.22	111.91	110.42	113.28	111.5	112.47	112.55	110.56	112.25	112.62	112.35	112.54	110.79	111.09	111.4	112.46	111.04	113.4	113.96	112.47	112.74	111.05	111.08	112.97	112.96	112.01	111.84	112.56	112.86	111.4	111.56	112.28	112.36	113.35	112.38
100.93	101.3	100.5	101.8	101.54	101.33	99.123	100.56	101.37	101.1	100.42	100.81	101.52	102.01	99.703	100.88	100.6	99.917	100.57	100.58	99.691	100.91	101.27	100.92	99.649	99.929	100.34	99.749	100.02	101.94	101.14	99.625	101.61	101.54	100.98	99.778	100.39	100.84	99.003	100.86	101.36	100.43	101.8	101.03	101.34	101.92	102.18	101.26	101.97	100.13
102.47	104.52	103.22	105.1	101.69	103.9	104.51	104.14	102.99	105.14	102.74	104.21	104.41	104.85	103.38	103.69	103.88	105.17	104.66	105.34	104.17	103.32	104.28	103.62	104.04	104.72	104.27	102.86	104.79	105.47	102.94	105.41	105.03	104.73	103.73	106.38	104.21	104.76	102.99	105.38	102.79	103.64	104.07	104.29	102.36	100.89	104.76	105.56	104.09	103.77
104.95	106.61	105.34	105.73	103.67	105.76	104.67	105.03	104.75	104.57	106	105.16	105.82	104.36	104.92	104.58	104.48	104.38	105.93	104.37	106.08	105.87	104.38	105.32	106.45	105.33	104.35	107.42	105.83	105.3	104.51	105.11	105.39	104.99	106.51	106.13	107.45	103.63	105.65	106.16	106.71	105.2	107.33	105.02	106.17	105.61	107.42	104.84	107.42	106.04
111.27	114.03	111.93	113.21	111.72	110.54	110.33	110.84	112.39	112.25	111.71	112.04	110.99	110.17	112.13	111.37	111.88	111.51	111.13	111.7	111.39	110.88	112.53	111.73	111.18	113.02	112.52	110.08	111.72	111.51	113.2	112.47	113.06	111.26	111.94	111.5	111.41	110.87	112.16	111	111.78	111.74	110.25	113.2	111.6	111.83	112.31	110.94	111.32	111.03
99.674	99.824	99.855	99.919	100.05	100.42	99.193	99.751	99.876	100.35	99.51	98.998	99.413	98.71	99.016	101.08	99.404	99.668	100.87	99.547	100.4	97.917	100.02	99.734	100.34	99.302	99.907	100.27	99.936	100.59	98.982	99.833	100.2	99.577	100.15	99.497	100.72	99.391	101.35	100.29	99.789	99.685	100.75	101.01	98.976	99.826	98.665	100.68	102.35	100.1
111.88	112.51	112.86	112.16	111.31	110.48	111.55	111.81	112.7	112.24	112.42	111.73	113.9	112.15	113.03	111.97	112.32	112.8	112.13	111.97	112.16	111.15	112.44	112.89	112.84	111.12	111.39	110.38	112.76	111.92	112.06	112.91	112.29	109.93	111.27	112.42	111.91	112.73	110.96	111.95	111.11	112.81	111.6	112.13	112.37	112.71	112.15	111.06	112.1	110.09
99.414	100.44	100.12	99.379	100.58	98.94	100.85	99.583	100.38	100.77	99.624	100.77	99.311	101.05	100.52	100.52	100.45	99.603	99.854	99.561	100.76	101.03	98.527	100.1	101.54	100.27	101.34	99.658	99.556	99.259	99.401	99.635	100.59	100.17	101.02	99.277	101.28	100.83	99.56	100.98	100.52	101.11	99.832	100.47	101.03	98.857	101.11	100.72	100.39	99.764
106.06	105.17	106.13	103.88	104.95	106.3	103.84	105.88	105.27	104.92	106.48	105.16	106.08	105.73	104.28	103.8	106.45	106.31	105.8	107.36	106.21	106.3	105.38	105.85	104.71	104.6	105.45	106.04	106.42	105.76	104.95	104.72	106.27	102.59	105.32	104.49	106.04	104.53	105.71	105.69	106.33	106.96	106.18	104.92	106.07	105.6	104.59	105.7	103.56	105.9
110.3	112.26	110.87	110.63	112.68	111.42	112.44	111.6	110.87	110.82	111.88	110.45	110.91	110.65	111.22	110.02	112.16	110.91	111.7	111.66	110.2	110.39	110.01	111.9	111.23	111.58	112.04	110.79	109.72	112.29	110.77	111.95	111.63	111.45	110.24	111.53	110.61	110.87	112.94	110.59	109.99	110.8	112.78	112.85	109.98	112.26	110.89	112.58	111.65	111.02
113.61	112.5	112.09	111.44	110.66	111.19	112.92	111.89	113.25	112.09	113.11	111.24	112.09	113.02	111.46	111.58	111.53	111.77	111.82	112.49	109.9	111.36	113.6	111.22	112.62	112.26	112.16	109.28	112.71	114.23	112.94	111.77	112.94	112.11	110.79	110.7	112.52	113.32	112.79	111.96	111.65	111.81	112.41	111.84	110.84	113.01	112.63	111.18	111.87	110.91
105.44	104.69	104.16	106.18	104.42	106.46	105.45	106.85	105.04	106.12	106.66	104.63	104.87	106.58	107.3	104.09	104.87	103.58	105.01	103.91	104.38	106.22	104.39	105.79	106.91	105.29	104.85	105.57	106.38	106.01	104.49	105.42	106.26	105.67	105.54	106.43	106.05	105.15	104.86	106.83	106.59	103.85	105.82	104.65	108.74	105.68	106.9	105.02	105.82	106.46
107.1	105.3	106.85	106.79	106.67	104.6	105.8	105.9	104.7	106.62	105.62	108.96	105.98	107.2	105.7	106.3	105.36	105.95	107.47	105.15	105.02	106.21	106.15	107.19	105.7	107.65	106.54	106.4	106.46	106.22	105.88	106.62	106.2	107.48	105.88	105.51	106.39	107.23	107.08	106.7	107.17	106.75	105.78	106.96	107.8	107.74	106.43	107.21	105.52	106.09
104.42	104.37	106.28	105.61	107.69	103.71	106.21	106.11	105.61	105.76	106.79	104.81	105.84	106.59	105.44	104.87	105.81	105.22	105.97	108.32	105.75	105.32	105	106.48	105.69	103.79	105.93	105.19	105.55	104.65	107.33	104.63	107.24	103.84	104.88	106.17	106.19	106.08	105.61	106.13	104.61	105.2	103.07	104.35	105.58	104.94	106.59	104.26	105.82	103.98
104.84	104.51	106.39	105.86	104.61	104.36	104.68	105.41	104.08	105.29	103.61	105.46	105.48	104.53	104.71	105.21	104.98	104.17	104.34	104.41	106.54	105.01	103.15	104.67	103.44	103.69	103.49	104.98	105.34	104.09	104.92	104.68	105.8	105.04	105.72	105.74	105.31	103.55	105.21	105.29	104.34	103.64	105.3	106.15	103.95	105.73	104.34	105.28	105.74	106.11
105.42	105.05	104.68	106.13	108.12	106.34	105.87	105.53	105.92	105.52	106.31	105.81	105.66	105.45	105.93	106.68	105.91	105.35	104.59	106.17	106.01	104.49	105.66	104.44	105.48	107.04	106.18	106.66	105.71	106.42	105.96	107.9	106.14	106.78	107.07	105.44	105.99	108.8	107.16	105.82	105.72	106.73	105.03	106.34	105.71	105.4	106.28	105.1	104.56	107
103.43	102.44	103.97	104.09	104.88	103.42	103.08	104.3	104.88	103.45	103.47	105.84	102.57	104.42	103.86	103.2	104.44	104.5	103.41	104.98	104	104.06	103.7	103.14	102.94	103.94	104.4	103.97	105.25	105.74	104.46	103.2	103.09	102.4	104.14	104.38	103.41	102.98	104.34	104.84	103.9	105.19	103.9	104.76	104.07	104.11	104.3	103.89	104.3	103.81
104.16	106.08	103.75	104.9	105.45	103.78	103.42	103.83	103.82	102.8	103.9	104.11	101.36	103.79	103.52	102.44	104.03	103.72	103.96	103.68	104.56	105.74	103.81	103.65	105.12	104.42	105.24	103.48	104.75	102.8	104.94	104.12	104.74	104.73	105.83	102.99	104.29	104.62	104.82	103.79	103.98	104.14	103.74	103.95	104.47	104.01	103.75	104.05	105.77	104.66
104.81	104.03	104.31	105.11	105.08	105.56	104.09	104.82	103.55	106.67	103.61	103.14	104.61	106.28	104.26	105.01	104.94	104.12	106.63	104.7	105.3	105.25	104.08	106.09	104.7	105.1	103.05	105.09	105.03	105.79	104.53	104.46	103.57	104.39	103.4	104.45	104	105.52	104.27	104.54	105.18	106	104.72	105.59	103.91	105.4	104.93	107.11	105.17	105.28
111.68	112.05	113.11	111.75	111.01	110.93	112.47	112.75	112.11	112.86	111.48	111.28	113.18	111.05	111.75	111.71	112.44	110.75	113.07	111.96	111.64	111.89	111.87	111.25	113.34	111.81	111.44	111.3	112.01	110.82	110.81	111.11	111.43	112.87	111.27	110.7	111.52	112.39	111.64	111.95	112.59	111.45	111.7	111.73	110.96	112.39	109.79	113.57	113.23	111.12
106.56	106.92	107.45	106.52	105.65	107.58	107.13	106.3	104.9	104.99	106.28	105.84	106.58	107.15	105.3	105.05	104.81	106.15	108.19	105.16	106.65	106.14	107.21	106.9	105.57	106.49	106.18	106.51	106.05	108.14	106.21	105.65	106.12	105.71	104.42	107.56	106.23	106.9	106.65	106.11	105.36	107.38	106.15	105.26	106.67	105.4	106.77	106.13	107.46	106.49
115.91	116.06	116.79	115.62	117.08	116.62	116.33	114.16	115.77	114.9	115.34	115.66	117.96	114.95	116.56	116.05	115.9	115.72	116.43	116.36	116.67	117.12	115.49	115.99	116.87	116.96	116.01	115.67	116.65	115.88	115.91	115.52	115.86	117.2	117.26	115.88	116.8	116.58	115.79	116.42	116.95	114.61	115.86	114.7	115.5	117.16	117.58	116.49	115.82	116.08
100.12	99.406	99.56	99.299	100.06	100.36	99.292	100.07	100.74	99.045	99.306	100.6	100.5	100.19	98.045	99.929	100.13	100.36	99.664	100.45	100.8	100.39	100.34	100.08	100.91	101.07	98.639	99.576	100.52	99.018	100.07	99.894	99.722	99.154	99.364	99.157	99.645	100.26	100.51	100.37	100.13	100.24	100.09	100.23	99.331	99.044	100.93	99.101	100.28	100.01
105.47	105.67	104.46	105.49	105.86	106.03	105.88	106.51	105.7	105.86	105.09	104.66	105.5	105.66	107.46	105.87	106.08	107	107.3	106.35	106.61	105.24	106.63	106.82	105.77	105.73	106.03	106.88	104.56	105.73	104.73	106.33	106.88	107.21	106.36	106.44	106.75	105.89	106.26	105.15	105.39	106.24	104.69	105.16	105.96	105.63	105.98	106.03	105.23	104.32
101.45	102.01	99.399	100.25	101.64	101.46	101.59	100.55	100.41	99.71	100.84	101.25	101.09	99.577	99.597	101.09	102.41	100.23	100.33	100.69	101.19	100.52	100.94	99.69	100.32	100.08	100.43	100.55	101.23	103.01	100.35	101.33	101.47	101.58	101.01	101.58	99.091	100.21	102.83	100.88	102.23	102.01	100.88	102.03	99.891	102.08	100.43	100.57	101.02	102.2
111.44	110.93	110.97	111.13	108.58	111.66	111.44	111.38	111.88	111.37	110.61	110.92	109.64	110.62	112.73	113.33	110.47	112.35	111.13	111.8	111.36	113.05	110.56	111.12	111.16	111.69	111.53	111.29	111.11	111.55	110.81	111.07	110.33	111.24	111.14	110.55	110.26	111.23	110.46	111.4	110.37	109.95	111.13	113	112.45	112.19	110.91	110.84	110.13	110.37
105.56	105.83	103.39	105.15	106.09	103.13	106.26	105.55	105.49	106.61	105.03	104.24	105.06	104.78	104.27	105.08	104.67	106.39	103.78	104.55	104.64	105.22	104.39	105.65	103.76	106.22	105.84	104.18	104.04	104.34	105.16	105.04	106.34	105.97	103.6	105.13	102.7	105.5	105.38	106.2	104.47	103.35	105.38	105.43	104.47	105.55	104.6	104.41	105.3	106.25
101.4	99.585	100.72	98.92	99.586	100.24	100.41	101.83	99.266	100.17	99.922	99.95	100.48	101.32	100.43	99.643	100.42	100.08	100.97	100.91	100.22	101.82	99.605	99.654	100.94	100.71	100.84	100.12	100.38	99.751	100.8	101.65	100.78	100.86	99.192	101.07	98.862	101.42	101.72	101.1	102.15	102.16	100.25	99.939	101.97	101.91	100.71	98.567	101.59	100.69
107.51	105.72	106.24	104.95	106.27	107.31	107.04	105.46	106.44	106.99	107.21	105.84	106.55	106.18	105.69	108.35	106.48	105.81	107.9	105.64	105.63	106.57	107.49	106.32	106.47	106.99	105.06	105.25	106.2	104.74	106.67	107.48	105.83	106.94	106.03	106.76	106.53	106.81	106.15	106.49	106.89	106.9	107.07	107.36	105.5	105.71	104.98	106.39	106.14	107.74
99.296	98.446	99.001	98.806	99.981	99.733	100.15	100.79	100.2	100.12	99.852	99.447	100.9	101.17	98.969	99.696	99.304	101.44	100.54	99.201	101.47	99.454	99.906	101.72	100.99	100.12	98.105	100.41	98.605	99.922	100.98	101.76	99.399	100.59	98.094	100.39	101.05	98.367	100.52	98.855	99.747	99.975	99.572	98.473	99.987	100.27	99.999	100.1	100.77	98.616
104.56	105.45	107.01	105.49	103.33	106.44	104.17	106.05	105.96	105.73	105.62	106.66	106.58	105.5	106.67	106.01	106.24	105.85	105.43	104.02	105.85	106.47	104.8	105.93	107.46	106.62	105.32	104.6	106.49	105.16	104.47	105.07	105.66	104.55	104.92	105.25	106.78	104.86	105.53	106.87	105.11	105.65	106.28	106.06	106.62	103.89	104.23	103.4	105.18	104.77
106.5	105.53	107.42	106.36	105.89	106.64	106.29	106.01	105.26	105.78	106.6	107.02	105.89	105.82	105.87	106.41	105.89	105.88	106.27	107.56	105.96	107.08	106.12	107.43	105.68	106.58	106.18	105.13	106.92	108.78	104.25	104.36	106.06	107.19	106.59	107.25	105.78	108.81	105.87	107.81	105.99	107.01	105.43	107.3	105.9	106.6	106.75	107.96	106.89	106.87
99.739	99.783	99.773	98.778	99.778	100.78	99.385	100.8	100.39	99.437	100.4	100.53	100.42	100.36	101.27	98.463	100.29	100.18	100.68	98.386	99.958	97.894	100.06	99.839	100	99.741	98.276	100.31	101.07	97.702	99.91	99.313	100.53	99.182	97.636	99.961	100.65	99.411	99.818	100.26	99.285	98.399	102.11	98.062	100.19	98.55	101.35	99.415	100.51	99.525
111.29	112.08	112.69	111.48	111.91	112.75	112.26	112.91	112.18	111.45	111.65	114.03	112.09	113.31	112.31	111.19	113.82	112.42	111.89	111.92	111.77	113.39	111.81	111.85	111.58	112.71	112.63	112.08	111.86	112.34	111.17	110.89	110.65	111.49	111.63	112.52	112.97	110.56	113.5	111.84	111.85	111.6	111.5	110.52	111.2	111.18	111.36	112.09	112.37	112.84
113.21	113.25	111.59	111.54	111.26	112.23	112.54	113.4	111.25	111.14	111.62	112.75	113.33	110.65	111.67	111.23	111.56	111.55	110.81	112.61	110.6	112.56	110.47	110.91	112.98	112.06	112.47	111.34	110.63	111.39	112.02	111.8	111.37	111.29	111.21	113.01	112.6	110.37	111.61	111.89	111.9	112.39	111.72	113.16	110.7	112.36	111.67	110.81	110.68	111.63
106.1	105.52	106.48	104.83	107.05	105.97	106.62	107.18	105.03	104.05	103.76	106.38	106.45	105.15	105.41	106.66	105.26	105.88	105.17	105.09	105.89	106.99	106.44	106.69	105.64	106.19	106.91	105.69	105.33	104.59	105.34	104.83	106.09	105.87	106.64	105.59	105.28	106.33	105.67	104.88	105.32	105.97	105.45	105.78	105.3	106.67	106.64	105.55	105.24	105.68
109.64	110.65	110.76	110.35	109.87	110.33	109.16	110.88	109.19	110.17	108.84	109.69	110.97	109.2	111.41	109.72	109.3	109.76	110.06	109.62	110.78	110.92	109.41	111.24	108.27	109.88	110.51	109.97	109.69	110.26	109.79	110.19	111.93	112.03	109.82	107.8	109.63	110.26	110.34	111.73	111.31	111.74	108.92	110.41	110.53	110.45	110.01	109.41	109.79	109.79
106.11	104.96	104.76	105.37	104.57	106.1	104.92	106.26	106.02	105.7	106.08	104.03	105.24	103.34	105.87	104.85	104.26	105.24	105.17	106.44	105.51	105.41	107.33	106.97	104.47	104.96	104.51	104.54	104.39	106.83	105.75	105.03	105.45	103.35	103.05	104.82	106.55	104.43	106.2	106.23	105.03	105.24	106.29	105.57	105.47	106.05	105.54	105.62	105.18	105.49
102.87	104.39	104.29	105.17	104.54	104.51	105.89	104.7	105.52	106.57	104.42	104.99	105.5	103.66	105.14	103.61	103.26	102.83	104.89	102.53	105.03	104.09	104.44	105.06	103.1	105.96	105.69	105.34	104.81	104.11	104.44	104.07	103.22	104.92	104.58	104.48	104.99	105.02	105.38	102.33	105.18	105.77	105.28	104.19	104.17	104.67	104.14	104.72	104.79	105.79
103.94	103.74	103.98	106.45	102.86	105.05	106.85	103.57	102.19	103.72	101.94	104.06	102.92	103.97	103.57	104.26	104.31	103.32	102.86	102.37	103.83	103.69	102.94	105.47	105.07	104.33	104.38	105.62	103.9	103.7	103.09	103.81	105.74	102.65	104.15	104.02	104.85	104.18	101.98	104.15	103.67	103.45	105.12	104.61	103.36	105.2	105.13	103.27	103.95	103.55
99.251	100.51	99.804	99.101	98.601	100.63	98.591	100.33	100.29	99.845	99.334	100.89	99.691	99.429	99.055	100.13	99.479	100.99	100.56	100.11	99.734	101.03	99.595	98.727	98.8	100.15	99.951	100.22	98.333	97.346	100.59	100.51	98.359	99.554	99.368	99.076	98.667	100.47	99.496	99.867	97.902	99.669	99.209	100.9	99.001	99.519	99.817	100.6	99.543	100.14
107.13	106.53	107.79	107.24	106.9	107.22	105.22	106.21	106.96	106.49	107.02	106.32	107.31	105.52	104.66	106.08	106.06	104.95	105.13	106.19	105.83	106.8	105.61	107.55	104.77	105.94	104.94	106.99	106.05	106.47	105.78	106.84	106.03	107.12	105.79	106.33	105.05	106.14	105.21	104.94	106.88	105.82	106.12	106.11	105.44	105.75	106.87	106.99	104.97	105.98
104.86	104.66	104.58	104.49	105.21	104.55	104.76	103.62	104.38	102.58	103.64	104.76	103.52	105.86	104.07	104.48	103.87	104.41	105.31	106.93	103.64	106.2	104.2	105.6	103.22	104.49	104.45	105.87	104.75	105.39	104.47	104.15	103.22	105.06	106.03	103.02	104.78	106.21	105.24	103.15	105.01	103.93	105.7	105.69	103.84	103.77	104.43	104.18	105.26	105.64
105.5	104.96	104.61	105.93	105.79	105.9	106.21	105.65	105.41	105.57	103.51	104.15	104.22	105.99	105.31	104.45	104.97	105.5	105.57	105.56	105.97	106.48	105.34	107.72	106.87	105.73	105.77	103.89	105.71	104.28	105.76	106.5	105.93	104.48	105.52	106.87	104.53	104.36	105.27	106.13	105.82	104.45	106.14	106.23	103.96	106.01	105.79	105.63	105.54	106.31
105.79	105.35	106.05	106.76	106.26	105.44	105.56	104.02	105.91	106.8	104.95	105.53	105.23	107.45	104.22	106.19	106.66	105.44	106.54	106.45	104.89	105.37	105.54	105.8	106.5	105.23	104.84	104.64	105.29	106.64	107.33	107.72	106.86	104.61	106.14	106.51	106.13	104.77	105.87	106.01	105.12	106.94	105.48	106.03	107.3	105.46	106.07	105.74	105.57	105.52
118.38	116.64	115.69	117.18	115.95	115.71	116.37	116.05	115.68	115.83	116	118.17	115.74	116.84	113.97	115.94	117.74	117.41	116.26	114.39	115.59	117.23	115.33	115.86	116.04	115.75	115.71	115.26	115.48	115.61	115.22	117.11	116.01	116.21	115.46	116.41	115.66	115.58	116.08	117.48	115.87	114.09	116.68	115.35	115.37	118.15	116.78	116.47	116.15	115.56
99.914	100.2	97.449	99.314	99.06	99.197	99.248	100.09	98.721	99.777	99.799	100.24	100.52	99.399	98.642	100.42	100.58	99.207	98.953	99.195	99.085	100.19	99.695	100.31	99.649	100.92	100.3	99.556	101.1	99.413	99.89	98.99	100.8	100.38	101.34	100.78	101	99.808	99.879	99.765	99.394	100.8	99.586	100.21	99.536	99.37	98.382	102.04	100.27	98.833
105.09	107.16	105.13	106.6	105.83	106.03	106.68	105.93	105.09	103.81	106.31	106.31	105.74	105.87	105.82	105.48	104.55	105.19	105.55	105.4	106.54	105.13	104.34	106.01	107	105.17	106.67	106	104.77	107.43	104.97	105.86	107.04	105.28	105.57	105.02	105.58	105.34	105.98	104.92	106.26	106.57	104.91	105.1	105.96	105.64	106.4	105.74	105.11	107.34
111.04	112.32	112.53	111.09	110.64	109.9	111.22	110.81	111.48	111.96	113.31	110.95	109.88	110.7	110.84	111.56	111.71	111.95	109.7	111.28	112.67	111.6	111.58	110.65	112.2	112.69	110.33	111.5	113.04	111.48	111.21	110.87	111.66	111.29	111.34	112.09	111.9	110.92	111.22	110.6	114.31	110.83	110.03	111.64	113.28	113.48	111.17	111.25	110.6	110.49
111.73	112.95	111.07	112.94	112.72	112.37	113.05	113.4	112.03	111.36	112.44	112.39	111.03	111.76	110.84	112.09	112.19	111.41	111.54	110.74	111.6	110.43	113.65	111.8	111.67	112.64	111.29	111.92	111.53	112.97	111.06	113.5	111.94	110.2	111.9	111.76	111.23	112.51	111.07	112.06	111.4	113.25	112.48	111.7	111.46	111.66	110.74	113.23	112.13	110.92
108.35	107.19	107.4	105.92	106.15	106.61	108.29	107	107.18	106.65	107.1	106.4	106.49	107.32	105.88	106.28	107.29	106.25	105.71	107.14	107.42	105.76	105.68	106.77	107.16	106.63	105.93	106.68	106.76	107.48	107	107.07	106.67	107.45	106.67	106.13	106.6	106.06	106.49	106.25	105.94	107.95	106.42	108.93	106.85	105.79	107.33	105.5	106.88	105.94
105.55	105.92	104.37	105.84	106.47	106.4	105.05	105.24	105.68	105.74	106.13	106.08	106.27	105.16	105.24	104.57	105.16	105.76	104.17	105.47	103.31	106.49	106.05	104.72	105.37	105.4	104.09	107.25	104.75	105.54	105.23	105.5	105.32	106.34	104.91	105.67	104.57	106.21	105.66	105.15	105.77	104.74	105.46	103.95	106.89	105.93	107.01	105.09	104.26	103.51
104.92	105.25	105.37	104.87	107.33	105.07	106.29	105.6	105.62	105.18	106.02	106.25	106.34	105.2	103.07	106.82	105.25	105.63	106.41	104.9	105.61	105.7	104.41	105.91	105.7	106.06	104.78	103.12	105.41	106.05	105.47	104.5	107.02	106.18	105.62	105.7	105.46	105.39	105.56	106.09	104.04	106.73	107.25	107.55	106.78	106.26	104.79	105.9	105.94	104.94
104.51	104.54	105.41	104.21	103.43	106.69	105.7	105.62	105.39	108.07	107.74	106.01	104.58	105.63	105.84	106.63	104.53	106.72	105.47	105.09	104.49	105.84	107.29	104.87	105.14	104.94	105.21	105.37	106.78	105.53	104.87	105.5	107.4	105.47	105.54	106.18	104.36	105.92	104.38	106.54	105.33	107.29	106.83	105.37	105.92	106.05	105.67	105.03	105.71	106.65
103.87	105.68	102.76	105.76	103.9	102.79	104.46	105.45	105.58	102.12	104.55	104.55	104.99	103.77	103.7	102.5	103.38	105.14	104.56	104.18	103.37	103.86	105.35	102.07	104.79	104.85	104.8	104.93	103.71	105.69	104.79	104.4	103.32	105.05	104.97	104.08	103.82	103.74	103.39	104.93	103.53	102.89	105.18	103.1	104.08	104.05	103.73	104.74	104.55	104.91
100.36	99.708	99.109	99.029	100.38	100.2	98.212	100.26	98.674	98.117	101.58	99.787	100.32	99.931	99.917	99.719	101	100.22	99.321	99.953	100.44	99.88	98.703	98.489	98.759	100.78	99.34	100.12	100.2	99.41	100.78	99.949	99.406	101.17	99.627	97.752	98.957	98.914	97.286	99.757	98.011	100.18	97.336	100.64	99.63	100.04	100.65	100.27	100.15	100.33
102.79	105.28	102.95	104.06	103.52	104.35	105.01	102.57	104.05	104.25	103.55	102.76	103.18	104.23	103.67	104.29	104.5	105.02	103.82	104.09	104.7	104.06	104.53	103.23	103.37	103.12	104.09	104.9	105.94	103.38	104.51	105.35	103.9	104.11	105.51	105.66	104.05	103.89	104.03	103.81	102.45	103.64	104.62	104.29	104.88	103.64	104.71	102.92	102.68	105.11
99.824	100.24	98.103	100.56	100.65	99.216	99.884	99.693	100.68	99.708	99.665	101.47	99.363	98.731	100.37	101.25	99.846	101.63	98.978	100.62	99.357	99.127	100.07	100.53	100.35	97.871	100.48	98.685	100.2	101.38	98.875	100.88	99.74	101.57	100.64	100.61	99.407	99.888	99.354	98.196	101.18	99.732	100.52	99.478	100.83	101.53	98.744	100.85	99.858	100.85
111.17	109.9	111.13	109.97	111.09	110.32	111.11	110.95	110.49	111.45	111.21	110.87	110.69	111.27	111.11	110.9	110.85	110.24	110.51	111.38	109.99	111.45	112.5	110.27	108.67	110.55	111.04	111.45	109.63	109.98	111.16	111.31	109.96	110.43	109.94	110.5	109.76	110.94	109.81	110.69	108.87	110.51	109.64	109.85	110.98	111.54	110.54	109.9	109.91	111.06
100.04	98.663	100.62	99.958	100.44	98.948	99.772	99.028	99.157	99.703	98.839	99.46	99.772	98.142	99.846	100.74	101.05	98.537	100.13	98.778	100.02	99.981	100.61	100.86	100.06	98.937	99.56	99.456	100.18	99.084	98.751	100.36	100.82	97.785	99.092	101.1	99.952	99.248	101.19	100.06	100.46	98.832	100.83	99.985	99.369	100.06	98.887	98.564	100.15	100.11
104.6	106.49	105.22	104.31	105.46	104.34	105.13	105.45	107.1	105.77	104.68	106.22	105.23	104.94	105.24	104.72	106.22	105.47	106.13	104.73	104.29	104.6	104.52	104.55	105.67	104.6	105.22	105.68	105.16	106.63	105.59	105.76	106.36	106.53	106.15	104.82	106.66	106.13	106.47	104.13	104.57	106.48	105.15	105.67	105.72	104.68	104.53	105.03	106.45	105.92
99.225	100.32	99.22	99.079	101.99	99.572	97.883	100.62	99.041	100.72	100.43	99.908	100.06	98.857	100.19	100.49	100.42	98.988	98.471	99.629	99.208	99.467	100.13	101.63	100.54	100.66	101.81	99.159	98.288	99.438	99.987	99.521	100.51	100.01	100.37	98.777	99.342	99.399	99.556	98.805	99.196	100.18	100.46	97.85	100.58	100.56	99.607	98.514	98.497	100.55
104.45	103.38	104.18	103.62	105.04	105.23	103.88	103.79	103.97	104.05	106.56	104.24	103.68	102.8	102.94	103.63	105.72	104.07	105.41	105.71	105.68	103.76	103.77	104.85	102.81	104.37	105.5	104.83	104.83	103.9	104.05	105.16	103.25	103.22	105.11	103.73	104.27	105.12	102.39	103.05	102.35	105.08	106.39	103.18	103.26	104.94	103.78	102.84	103.33	103.95
99.775	99.007	98.833	99.314	99.231	99.996	99.555	100.87	99.41	99.759	99.849	99.584	100.55	97.867	100.6	100.22	100.21	99.039	100.39	100.9	97.877	100.11	98.85	99.71	99.73	100.58	100.84	100.57	99.501	100.26	101.16	98.868	100.19	100.73	99.589	98.506	100.98	99.797	100.21	99.011	99.654	99.663	100.48	101.16	100.81	99.633	99.029	101.94	99.035	100.74
104.47	103.96	104.22	104.96	104.77	104.47	103.53	104.98	103.73	102.68	105.3	104.5	104.22	103.12	105.66	104.13	105.94	103.55	103.83	104.04	104.84	104.57	104.64	104.04	105.07	106.21	104.02	104.79	104.41	105.32	103.41	105.69	103.44	104.73	103.6	104.73	103.17	105.76	103.77	106.16	103.5	104.82	105.95	105.76	105.64	104.17	105.41	104.55	104.76	104.46
111.07	107.88	112.2	111.04	109.26	111.42	111.68	109.94	110.29	109.91	111.45	108.28	108.63	108.3	110.17	109.39	108.94	109.22	109.88	110.28	109.02	109.52	109.49	110.19	108.67	110.93	109.45	109.88	108.77	109.96	110.5	110.9	110.15	109.89	111.69	110.66	108.9	109.85	110.74	110.4	110.43	109.36	107.98	110.23	109.22	110	110.97	109.46	111.8	108.97
107.58	106.23	106.85	104.92	106.19	105.95	105.53	104.19	106.56	107.55	107.13	107.97	104.78	104.33	105.97	106.71	106.4	104.7	104.83	106.19	105.19	105.44	104.48	106.41	106.52	106.05	104.9	108	105.47	107.07	107.64	104.45	107.82	104.95	105.94	104.89	106.63	106.68	105.14	106.79	106.43	106.84	106.08	104.53	106.1	106.34	105.51	105.91	105.82	107.13
105.26	104.07	106.43	103.57	103.35	105.85	104.52	103.33	104.59	103.84	103.37	104.22	104.93	103.21	105.66	103.99	105.96	103.95	104.47	106.5	104.83	104.2	106.41	102.64	104.43	103.87	105	104.65	104.88	104.62	104.23	104.02	103.94	105.8	105.12	104	106.93	103.73	104.66	106.53	103.51	105.04	103.98	105.97	104.72	103.96	103.53	104.37	104.27	104.93
100.1	100.74	101.45	100.1	100.67	100.32	101.07	100.78	102.62	100.55	98.428	101.85	100.2	101.45	100.97	100.91	100	99.507	100.24	101.68	100.28	101.07	101.84	99.415	99.545	100.24	102.22	99.939	100.03	100.38	100.03	100.48	100.72	99.965	101.45	100.61	101.82	99.84	100.39	100.43	100.95	100.22	101.32	101.23	100.49	100.24	101.52	99.997	100.79	98.665
105.66	105.58	105.38	104.8	105.87	106.36	106.27	106.51	106.73	103.17	105.71	106.23	106.92	105.56	105.91	105.7	105.07	104.86	106.07	106.32	105.95	105.44	106.13	106.34	105.38	105.35	105.41	106.26	105.25	106.38	108.75	104.04	105.2	106.77	105.58	106.06	105.46	105.72	106.48	105.53	106.9	105.42	106.52	106.7	107.01	105.68	107.87	106.73	106.13	104.78
106.49	107.56	107.68	107.98	107.6	107.97	107.74	107.18	106.93	106.76	106.88	106.47	106.84	106.54	107.12	105.9	107.4	105.96	104.43	106.5	106.47	106.86	107.76	106.23	107.45	108	106.3	107.28	106.16	107.21	106.91	106.22	106.38	107.7	107.59	104.1	106.79	107.68	105.75	106.3	106.97	106.93	106.75	106.56	105.62	106.42	107.85	105.55	106.75	106.98
110.71	111.84	110.78	112.73	111.61	111.98	110.66	111.26	109.61	111.94	111.06	112.11	110.57	110.29	110.61	110.31	112.24	111.71	110.79	111.36	113.03	111.58	112.33	110.43	110.5	112.75	109.65	110.77	110.91	112.08	112.07	109.01	111.91	113.12	109.82	110.05	109.99	112.12	110.95	111.77	112.67	111.15	110.07	111.54	110.07	111.5	110.83	110.32	112.8	111.12
106.1	105.74	105.38	105.62	105.39	106.82	105.03	105.18	105.51	105.61	105.35	103.92	105.91	104.36	106.08	104.17	106.75	104.81	104.58	103.97	105.8	104.74	105.62	104.86	104.48	106.4	104.8	105.38	103.93	105.3	105.14	106.97	107.75	106.78	106.01	105.09	103.95	105.75	105.38	105.62	104.52	105.7	105.07	105.31	106.08	105.42	107.07	106.5	103.29	107.38
108.29	107.73	107.23	104.33	105.62	107.4	107.85	106.62	107.59	108.43	107.33	105.36	105.85	106.75	106.68	107.06	105.87	105.74	105.38	105.65	106.26	105.86	106.6	108.88	106.1	106.64	107.27	107.62	107.48	106.94	107.71	106.87	105.76	106.63	106.68	105.78	107.22	106.59	106.34	105.69	107.28	106.64	105.52	106.03	106.81	107.95	107.34	105.92	105.75	107.21
106.68	108.46	106.69	107.09	105.43	105.77	107.04	107.69	107.49	106.72	107.19	106.84	106.32	107.59	106.45	107.33	104.87	105.87	106.3	106.06	106.65	107.94	106.32	106.63	106.87	106.32	106.65	105.85	107.22	107.53	106.91	107.6	107.92	106.86	107.85	107.18	108.03	106.74	106.85	108.49	106.65	107.7	106.73	107.39	105.87	106.38	105.55	105.47	106.87	107.69
99.372	99.933	100.47	99.726	100.06	99.769	100.83	98.444	101.07	100.83	99.332	100.53	100.88	100.11	99.366	99.766	101.12	99.25	98.996	99.549	100.66	100.41	101.18	99.698	99.838	100.51	101.34	99.919	100.28	99.791	101.02	100.67	100.07	98.969	101.07	100.5	99.042	99.87	99.587	98.783	99.245	98.864	98.081	100.57	101.02	100.91	101.97	99.262	98.31	100.57
105.52	105.29	104.44	107.45	106.06	105.42	105.26	106.18	105.6	106.19	107.24	103.79	105.54	105.36	105.1	105.78	104.84	106.68	106.96	104.97	105.72	104.68	105.81	106.98	106.53	105.53	105.55	105.84	106.87	105.39	105.9	107.02	105.36	105.21	106.96	106.22	103.96	105.45	106.15	105.96	107.06	104.29	103.94	105.72	105.89	105.37	106.28	105.73	104.84	105.44
111.79	111.37	114.22	110.86	111.07	111.06	112.36	112.11	111.53	111.73	112.08	112.08	112.34	112.71	112.53	111.94	111.65	111.2	111.48	110.74	112.3	111.1	111.89	112.16	110.41	111.63	110.35	110.93	110.79	111.81	111.76	111.33	112.2	111.9	111.56	112.97	112.07	111.6	112.16	112.78	111.98	112.49	112.32	111.5	111.7	111.81	110.96	110.88	112.27	112.27
117.74	118.7	117.77	117.28	117.35	119.43	115.5	117.1	117.96	119.24	116.88	116.93	117.41	117.14	117.26	118.74	119.14	118.28	118.11	117.63	117.4	118.4	116.73	116.95	117.43	117.18	118.33	119.17	118.39	118.29	115.73	117.48	116.81	117.58	116.43	118.94	117.29	117.79	116.17	115.95	118.43	117.84	116.49	119.43	117.57	117.48	117.34	118.76	117.38	116.23
105.96	106.03	106.55	106.11	106.53	105.47	104.99	104.44	106.45	106.11	105.28	105.36	105.26	105.96	105.78	106.41	107.05	106.06	105.44	106.92	106.31	105.58	106.78	105.39	106.16	105.1	105.56	105.48	104.8	106.09	105.51	104.69	104.6	106.92	106.35	105.23	107.01	104.76	104.06	106.12	104.26	104.41	106.2	104.95	106.3	105.01	103.94	105.46	105.9	105.05
106.17	106.33	105.51	105.48	104.81	105.7	105.4	106.22	105.16	105.55	105.87	106.76	105.8	104.22	107.13	105.82	105.18	104.98	105.78	106.61	104.05	105.35	106.65	104.59	105.21	106.12	104.69	105.05	105.86	106.21	104.79	104.33	105.7	106.91	104.48	105.21	105.47	104.48	105.66	106.28	106.78	105.59	105.29	104.84	105.33	104.64	104.16	104.91	104.75	104.43
104.78	104.17	104.98	104.97	105.28	106.21	105.36	105.37	104.2	104.17	105.44	103.82	106.01	105.58	105.22	104.6	105.06	104.08	106.11	105.04	104.81	106.75	105.74	105.06	105.4	105.6	105.99	105.84	104.01	105.54	106.15	105.63	105.52	104.95	104.56	104.21	105.79	105.56	104.82	105.67	105.83	104.1	105.43	103.8	105.39	104.39	107.37	104.04	105.68	106.59
101.32	99.633	100.13	101.03	100.01	101.38	101.29	100.15	99.844	100.15	100.98	101.16	100.24	101.1	101.61	99.998	100.31	99.854	100.12	99.063	100.75	102.41	100.7	98.779	100.09	100.34	101.1	99.517	101.45	99.055	100.58	100.52	100.78	101.46	100.86	100.6	99.761	102.15	98.917	101.82	100.09	100.87	102.35	101.39	100.97	100.75	101.11	100.19	101.17	99.735
110.1	110.04	110.65	109.74	109.76	110.49	111.63	110.85	112.33	110.5	109.36	111.08	110.87	111.21	109.82	110.37	109.33	110.68	111.15	110.34	111.28	110.15	110.34	111.82	110.75	112.84	109.01	108.33	111.36	109.24	110.64	109.81	111.67	110	109.15	110.78	108.68	110.06	110.87	111.66	111.03	108.33	110.84	109.88	109.75	110.08	109.95	111.24	111.38	110.75
110.84	111.22	112.62	111.09	112.59	110.68	110.3	110.21	112.39	112.62	111.4	112.65	111.31	110.51	112.78	110.96	109.06	110.95	110.92	110.99	109.8	109.86	112.1	112.13	111.67	111.56	111.21	111.78	111.21	110.49	111.19	112.03	110.78	110.12	110.44	112.27	112.07	110.93	110.66	111.5	111.16	111.32	111.4	110.62	112.88	109.07	110.17	111.24	111.3	111.71
111.8	112.43	110.41	110.75	112.94	112.42	111.8	110.16	111.73	112.77	112.13	111.22	112.1	111.67	110.77	111.15	112.24	111.33	112.51	111.63	112.59	112.18	111.5	111.14	111.26	111.82	110.41	111.54	109.81	112.18	110.37	112.98	112.25	112.4	111.94	112.8	110.67	110.78	111.23	111.76	111.86	112.29	109.79	112.17	110.42	111.48	110.73	111.58	111.64	111.13
110.84	111.11	110.73	112.13	111.3	110.6	110.71	111.77	110.61	111.72	110.69	110.99	111.4	112.2	112.19	111.37	111.46	111	111.98	110.3	112.06	110.95	112.13	111.01	112.14	110.94	110.06	111.29	111.17	112	110.29	109.5	110.76	111.07	109.27	110.06	110.34	111.09	111.33	111.49	112.76	111.41	112.24	111.29	111.16	111.05	112.56	111.19	111.23	111.45
105.19	105.35	107.46	105.43	106.46	105.5	106.9	106.81	105.92	106.1	105.95	106.96	105.12	106.55	106.1	106.48	108.03	106.83	106.17	106.64	106.22	104.95	106.25	105.02	105.98	106.4	105.98	106.72	105.79	107.33	105.61	106.68	107.51	105.53	105.93	106.28	106.92	104.63	106.44	107.21	105.87	106.39	106.1	105.81	106.42	107.04	106.2	105.39	105.74	105.84
105.17	107.89	106.77	106.78	106.5	106.41	106.43	105.35	105.04	106.99	106.66	105.75	107.03	105.17	106.89	105.97	107.17	106.19	104.99	106.93	106.72	106.3	105.4	107.24	107.09	105.94	106.73	105.8	107.41	107.09	105.34	105.95	107.9	105.91	106.4	105.68	105.15	106.38	107.05	105.52	104.77	105.27	106.63	106.44	107.93	106.9	106.32	105.92	106.06	105.98
99.104	100.31	99.998	100.33	99.161	99.71	100.66	99.585	101.55	100.64	99.466	100.56	99.082	101.15	99.866	100.75	99.961	100.87	99.563	98.568	99.25	100.45	100.18	99.18	99.436	99.563	99.711	99.553	100.94	100.22	99.083	100.64	101.28	99.011	100.1	99.372	99.497	100.52	101.28	99.434	100.19	101	99.859	100.96	100	101.25	101.52	99.056	99.428	99.903
103.74	103.6	104.95	103.54	104.11	104.45	103.76	103.57	103.89	104.28	103.61	102.95	104.62	104.63	105.28	104.69	103.54	104.52	103.55	103.38	104.93	105.4	103.08	106.24	105.82	105.07	102.55	103.51	103.41	104.75	103.21	103.62	103.74	103.83	103.46	105.04	105.55	102.92	103.85	102.94	104.23	104.99	103.47	105.27	104.8	103.58	103.83	104.8	103.43	102.9
100.5	100.23	101.53	99.419	98.591	101.17	100.44	100.36	99.76	98.757	98.674	99.484	100.26	100.82	100.52	99.703	102.12	99.965	101.04	100.08	100.53	99.29	100.31	99.431	99.667	98.718	101.66	99.654	98.363	99.973	98.659	99.66	98.828	100.59	99.382	98.957	100.36	101.07	99.005	100.41	100	98.392	99.87	99.956	100.27	99.212	100.22	102.11	99.975	98.387
105.05	105.09	105.84	104.01	104.21	102.82	105.49	104.25	105.4	105.35	104.8	104.09	103.49	104.4	103.57	103.3	104.98	104.57	104.37	104.8	105.17	105.56	105.14	103.67	104.96	105.71	104.54	103.84	104.99	103.76	104.65	104.66	103.77	102.83	105.35	103.35	104.05	106.17	106.06	105.1	103.75	105.69	105	104.87	105.36	104.95	106.01	104.07	104.43	104.17
105.46	106.31	105.91	107.34	106.03	105.64	105.42	105.39	104.44	105.28	107.18	105.7	104.2	106.54	106.76	106.2	104.89	105.02	106.05	106.67	105.68	106.12	105.5	104.85	106.27	105.49	106.44	105.36	104.17	104.91	105.77	107.25	105.65	106.65	106.53	105.45	104.97	104.34	106.77	106.11	105.13	105.54	104.19	105.12	104.69	105.86	103.85	107.2	106.05	106.19
112.6	112.45	114.06	113.09	113.81	112.72	113.02	113.56	113.47	113.37	114.84	111.16	112.9	113.64	112.45	111.84	114.31	112.74	112.57	112.69	113.66	113.47	112.19	112	112.85	110.88	111.81	114.2	112.01	111.91	110.79	111.81	111.54	112.46	114.18	113.64	112.14	110.7	113.15	111.64	113.48	114.59	113.61	111.64	114.05	112.56	113.77	112.38	112.01	112.93
111.48	110.23	111.29	111.29	111.55	111.06	111.93	111.18	109.76	111.76	111.28	111.61	110.01	111.23	111.17	111.74	112.21	112.64	111.43	111.51	111.49	112.31	111.45	109.32	111.56	110.21	110.96	110.76	110.77	110.81	111.97	110.95	109.74	110.45	111.19	111.3	110.91	110.93	110.03	110.63	110.91	110.07	111.18	111	109.87	111.18	109.03	112.4	111.89	110.04
105.27	105.63	106.43	107.11	106.1	106.56	106.39	107.92	106.53	106.21	107.77	106.32	104.92	105.69	108.14	106.93	104.82	106.25	107.41	107.99	103.95	106.13	105.85	106.7	105.84	107.3	106.91	104.54	105.44	106.63	106.73	104.08	106.98	106.86	105.9	105.83	104.79	106.41	105.61	107.08	105.48	107.44	106.46	106.66	107.15	105.17	104.92	107.33	107.32	107.25
104.9	105.7	105.45	105.18	104.44	107.01	106.72	105.14	105.87	103.6	105.53	104.45	104.88	105.37	105.88	104.41	105.21	104.14	105.65	106.59	105.9	106.62	105.52	104.69	107.33	106	105.78	105.69	105.02	105.31	105.82	106.37	104.79	106.11	105.83	104.1	105.94	104.06	105.2	103.96	105.94	105.79	104.31	104.42	105.32	104.62	107.09	104.9	104.61	105.95
111.85	110.86	111.86	111.74	111.75	112.54	111.4	111.71	111.55	111.29	111.28	110.3	110.96	111.96	112	111.21	112.5	110.3	112.85	110.1	112.54	112.45	110.4	111.68	110.91	111.95	111.03	109.74	110.71	112.2	110.99	110.62	109.01	111.72	111.6	111.57	112.47	113.23	111.97	110.87	110.57	110.81	111.94	111.81	111.2	112.18	112.21	111.82	110.85	110.27
110.85	112.45	111.9	111.28	111.09	111.08	112.56	110.2	111.12	113.23	112.48	111.56	112.73	111.91	110.95	109.85	110.97	110.97	111.92	111.94	111.1	111.01	112.31	110.86	112.44	112.34	110.03	110.24	112.2	109.69	111.99	111.57	111.52	111.7	112.69	110.54	112.08	110.78	110.87	111.54	112.2	110.78	111.68	110.45	112.14	111.15	111.63	112.4	111.85	110.86
109.92	110.7	110.03	110.7	109.92	111.68	111.07	111.39	109.79	110.65	111.48	110.15	110.41	111.93	109.4	110.66	110.97	110.53	110.97	111.3	110.75	109.88	109.51	109.09	110.44	110.6	111.24	112.77	110.48	110.7	110.82	109.96	109.97	110	110.29	111.38	111.25	111.04	109.45	111	111.19	111.51	110.66	109.98	110.05	112.69	111.65	110.31	109.32	112.64
107.11	104.07	107.36	106.79	108.56	107.08	106.42	106.67	106.35	106.35	106.64	106.97	106.31	106.64	107.33	105.55	108.16	108.3	105.75	105.5	106.42	106.56	106.42	106.58	107.92	108.16	106.67	106.49	104.88	105.74	106.58	107.29	106.68	104.76	107.43	108.36	106.74	106.91	105.7	108.62	105.67	108.88	106.79	108.01	106.62	105.86	104.76	106.85	106.55	106.28
113.41	112	112.69	114.02	112.98	111.52	113.31	112.08	112.82	111.2	112.95	112.71	112.63	110.89	111.51	111.54	112.32	110.23	111.99	112.49	111.85	112.11	112.7	112.11	111.74	113.09	113.5	112.86	112.09	112.2	112.54	113.21	112.19	111.19	111.42	112.68	112.19	113.92	112.14	114.14	111.48	112.17	111.39	112.65	113.82	112.59	110.64	113.34	111.41	111.18
106.36	105.26	107.01	107.27	107.01	105.58	105.07	105.4	107.01	105.63	105.99	105.27	106.49	106.69	105.77	107.04	105.23	104.88	105.54	105.8	106.41	105.69	105.62	106.98	105.36	105.92	104.89	105.79	106.9	106.75	106.4	106.46	106.56	107.08	105.11	105.46	107.46	107.37	105.44	105.44	106.86	105.93	107.31	105.55	106.25	106.74	106	105.66	105.39	106.49
100.62	99.091	100.75	102.47	99.293	98.565	101.82	99.428	98.998	101.16	100.5	99.848	100.06	99.93	100.37	98.355	99.277	100.68	100.07	101.19	99.112	98.578	100.2	99.946	98.91	98.852	100.39	101.44	100.4	101.35	101.05	97.422	99.482	100.53	100.23	101.13	101.04	101.01	100.76	100.49	99.277	98.641	99.874	99.646	100.14	99.677	99.66	99.196	99.829	100.72
111.08	109.37	111.54	111.97	111.4	112.14	110.38	110.19	111.74	110.55	109.72	110.1	110.2	111.84	110.6	111.99	111.17	111.53	111.7	112.14	110.23	110.28	112	111.54	110.45	111.47	111.07	111.2	110.67	110.11	111.21	112.35	110.85	111.85	111.16	111.05	111.51	110.88	111.24	112.65	110.32	110.46	111.7	111.84	111.69	111.31	111.31	111.18	110.06	111.43
99.35	100.57	99.136	100.42	99.26	100.14	99.307	99.789	98.267	98.272	100.66	100.73	99.036	99.492	99.82	101.31	99.984	100.1	98.726	100.78	100.39	98.925	100.01	100.07	100.35	100.52	101.84	100.39	99.204	99.848	100.41	98.839	100.68	100.12	100	99.726	98.553	99.506	99.807	100.61	98.911	100.35	98.39	99.941	100.78	99.612	99.618	98.656	101.15	99.882
111.14	112.44	111.97	111.58	113.16	110.91	110.35	112.04	112.37	113.56	112.44	111.79	111.7	111.19	110.81	111.05	110.67	111.71	111.13	108.61	110.11	112.62	112.19	112.71	111.28	113.34	112.24	111.67	112.51	111.11	113.24	110.5	113.65	111.58	112.16	111.88	111.78	111.77	112.44	110.91	111.8	110.47	111.57	112.1	111.88	111.19	112.43	112.46	113.33	111.55
104.58	106.39	106.47	106.31	105.62	105.98	106.97	106.68	106.43	107.72	104.72	106.06	105.61	108.37	105.68	107	106.26	107.31	104.97	106.49	107.19	104.75	106.14	106.04	105.53	106.55	105.85	105.75	106.02	105.18	104.95	106.36	106	107.07	106.98	106.35	105.6	105.49	105.89	105.76	106.95	106.29	105.27	105.44	106.03	105.29	107.34	105.16	106.62	105.08
107.47	105.18	104.9	105.5	105.8	106.51	105.06	106.74	105.95	105.05	105.75	107.75	106.82	106.22	104.09	105.4	104.57	106.91	105.41	105.82	107.75	106.2	106.28	104.66	105.35	105.88	106.5	106.64	106.59	105.36	106.53	104.94	105.54	104.74	105.7	105.2	107.24	105.22	104.19	105.01	105.6	106.95	104.49	105.74	106.09	105.87	106.84	105.52	105.05	105.3
107.06	106.07	105.81	106.07	105.74	108.64	105.63	107.05	108.65	107.12	106.98	105.24	106.23	107.02	106.2	105.63	107.21	106.88	107.48	107	106.5	107.32	107.16	108.16	107.45	106.04	108.39	106.35	106.69	106.56	105.06	106.06	105.81	106.56	106.33	105.47	107.19	106.07	106.21	106.15	106.52	106.72	106.66	104.92	104.87	105.02	104.97	106.88	105.51	106.74
104.65	105.57	105.75	104.71	104.2	106	104.73	104.3	102.57	104.3	103.61	104.61	105.39	104.22	105.87	104.58	102.97	104.05	105.84	104.88	104.5	105.83	106.1	103.75	104.24	105.2	104.88	104.26	105.82	104.54	105.68	106.07	104.25	104.24	104.16	104.2	105.79	105.63	105.98	104.13	104.3	104.42	104.53	105.58	105.24	104.52	104.49	105.23	103.39	103.92
113.5	111.72	112.67	111.07	110.68	110.49	111.29	110.91	111.15	111.47	112.54	113.21	107.97	111.53	111.56	112.97	111.69	109.44	111.73	111.88	111.32	111.06	111.03	111.81	109.32	113.14	110.44	110.23	111.3	110.11	111.47	109.96	112.1	111.99	110.54	110.19	109.55	109.92	110.54	110.03	109.19	112.1	110.71	111.53	111.71	111.18	111.2	109.62	110.36	109.93
106.38	108	105.65	106.67	107.47	106.91	107.71	107.55	109.01	107.19	108.14	106.26	107.06	107.13	107.95	106.3	106.22	106.85	105.02	107.82	107.4	107.19	106.29	106.55	106.89	106.97	107.09	107.48	105.88	107.67	107.26	105.3	108.51	107.7	106.5	107.81	107.4	108.38	104.73	106.58	106.75	107.1	107.58	106.51	107.34	106.08	108.39	105.08	106.51	107.4
99.831	100.69	100.47	99.055	99.165	99.029	99.774	99.064	98.124	99.393	100.36	99.59	99.624	98.957	99.418	100.97	98.976	99.535	100.55	99.071	100.59	100.14	99.68	100.25	99.418	98.64	99.549	100.62	100.22	99.585	101.19	99.875	99.95	98.953	98.759	100.55	100.68	98.787	99.685	99.362	100.12	98.755	100.55	100.94	100.8	99.995	100.8	100.7	100.1	98.95
101.48	101.04	99.999	101.37	100.37	100.6	100.27	100.62	100.97	100.3	101.32	100.59	101.18	101.28	101.1	101.23	101.78	100.37	101.26	100.55	100.94	98.496	100.34	99.604	100.6	100.49	100.95	100.6	100.65	100.9	100.14	102.45	99.517	99.962	98.754	100.79	100.03	101.8	100.28	100.43	99.972	98.876	100.25	100.54	101.83	101.08	102.08	99.525	100.6	100.83
106.47	105.88	105.73	107.01	106.08	107.34	104.4	105.69	106.06	105.03	104.88	105.54	106.29	105.5	106.41	106.13	106.36	105.54	104.87	105.83	105.78	106.51	105.48	107.48	105.31	105.53	107.06	104.7	105.04	105.28	106.86	105.83	106.05	105.93	105.45	106.89	105.41	103.94	106.33	105.81	106.52	105.86	105.73	104.31	105.33	106.73	105.5	106.05	106.74	106.66
105.85	105.96	105.97	107.09	106.53	105.61	105.31	104.66	105.15	105.52	104.75	105.53	108.01	104.29	105.34	106.73	104.5	104.46	105.8	105.84	105.36	106.36	106.15	106.31	105.25	105.07	106.21	105.32	106.72	106.28	108.21	106.47	106.04	104.82	106.66	106.01	107.58	104.83	106.05	104.58	106.43	107.28	105.4	107.4	105.53	105.66	107.38	104.91	105.95	105.81
118.7	116.72	118.44	116.08	117.79	117.84	117.03	117.06	118.42	118.12	117.05	118.85	116.92	117.96	117.64	116.34	118.03	115.66	117.54	118.6	118.24	118.5	118.04	115.83	117.62	118.24	117.77	116.2	116.45	117.47	117.06	116.93	118.54	117.54	118.25	117.38	117.28	117.47	116.31	118.03	118.08	116.49	118.26	118.18	117.03	119.12	117.01	117.49	117.1	117.83
104.63	102.66	105.18	103.84	104.16	104.5	102.4	103.79	105.04	103.34	104.66	104.03	102.86	105.23	103.08	104.21	102.48	104.64	104.76	105.18	105.27	104.59	104.44	105.06	103.83	104.48	104.92	102.82	104.52	105.45	104.83	104.19	105.65	103.46	103.38	102.52	105.22	104.9	105.28	103.63	102.54	103.98	102.35	104.89	103.54	103.91	105.96	104.95	103.84	104.69
111.71	111.35	111.2	110.28	110.73	112.05	109.81	110.57	110.24	110.94	111.83	114.46	112.35	110.46	111.31	111.46	110.06	111.14	112.31	113.31	110.56	109.63	111.07	109.93	111.75	110.79	110.17	110.46	109.83	111.66	110.82	110.63	110.87	110.12	111.66	112.2	110.4	111.77	110.23	110.32	109.75	110.56	111.11	110.87	111.04	111.23	111.02	110.31	111.75	111.46
105.36	105.42	107.51	108.55	107.58	108.5	106.16	106.47	107.25	106.62	106.05	106.02	106.59	106.47	107.28	106.47	105.34	104.43	106.79	106.55	106.59	105.85	107.43	105.8	106.72	105.29	106.36	106.13	107.67	106.46	105.44	105.91	108.18	106.76	106.22	106.37	107.42	105.6	105.57	106.04	106.32	106.92	106.31	106.54	107.87	107.14	107.86	107.01	106.12	107.29
99.824	99.424	101.05	99.735	100.31	99.269	98.844	101.17	100.24	99.932	100.18	99.49	100.17	100.14	99.776	100.41	100.75	100.61	98.712	100.16	99.595	99.395	100.3	99.191	99.2	100.14	98.914	99.303	101.77	101.06	101.24	99.955	97.704	100.95	99.232	98.402	98.848	100.08	98.867	99.966	99.69	98.272	98.608	98.941	99.777	100.93	100.34	99.401	98.648	100.57
105.07	103.64	104.92	104.84	103.61	104.66	103.93	104.37	103.06	103.21	105.92	104.7	103.43	104.17	103.78	105.17	104.25	103.85	103.72	104.51	103.87	104.96	105.08	103.31	104.57	102.87	104.51	105.95	105.26	103.44	105.11	104.82	105.37	105.27	104.98	105.03	102.79	105.13	103.83	103.41	105.27	104.96	103.7	103.97	104.22	105.27	103.74	103.42	103.35	103.03
105.13	105.41	107.59	105.66	104.82	105.66	105.85	105.61	106.99	104.79	105.23	107.52	104.99	104.8	103.91	106.44	106.34	105.9	105.69	106.94	106.49	105.84	105.21	105.24	106.02	105.31	103.86	104.05	105.1	106.06	105.87	105.25	104.57	107.26	106.46	107.28	107.34	107.38	105.4	106.38	104.7	106.98	106.48	105.7	106.31	105.28	106.23	105.81	105.55	106.65
107.44	107.49	106.33	105.62	106.77	106.29	105.79	106.7	108.12	105.72	105.91	104.26	104.97	107.02	106.15	106	105	106.32	106.86	104.51	103.83	106.21	106.99	105.73	106.93	105.57	106.18	105.39	105.12	106.23	105.29	104.88	105.66	107.58	104.87	104.84	106.35	105.81	105.51	104.28	105.71	106.06	105.48	105.67	107.52	105.42	107.3	105.5	104.49	107.92
104.68	104	103.18	104.62	104.98	104.24	104.4	104.57	104.24	103.84	105.01	106.77	104.38	104.21	102.54	104.69	104.96	104.66	103.53	105.26	103.54	105.05	105.55	103.84	103.99	105.35	103.28	104.61	103.75	103.76	105.35	102.21	103.84	103.23	104.52	103.58	103.9	103.55	104.53	104.33	103.13	103.95	102.77	103.06	105.31	104.66	104.29	105.93	103.65	104.02
110.66	109.05	109.41	112.14	110.72	112.19	110.23	111.66	111.63	111.23	109.77	109.41	111.86	110.96	110.91	112.21	111.9	111.57	110.27	111.87	110.84	110.69	111.11	111.84	109.96	112.2	111.12	111.25	109.24	110.3	110.87	109.9	111.12	110.86	111.77	110.51	112.43	111.66	111.37	111.54	110.65	111.44	109.51	110.79	111.55	112.62	111.95	109.78	110.94	111.69
103.37	104.41	103.99	101.68	104.91	104.5	103.97	103.69	104.32	103.88	103.01	103.05	103.52	105.12	104.06	104.56	104.1	104.35	104.99	103.5	102.96	104.26	104.35	103.02	103.12	104.51	104.19	105.64	102.87	103.7	104.51	103.87	104.7	103.52	103.63	104.35	103.73	103.6	103.31	101.6	103.22	105.17	104.51	104.44	103.29	105.14	103.3	104.79	104.43	102.8
107.88	106.17	106.88	107.35	105.87	105.18	106.8	107.76	107.98	105.5	107.29	106.87	104.97	105.29	107.94	104.93	105.6	104.28	105.34	104.76	105.34	106.31	105.36	105.15	105.5	106.13	105.47	105.96	106.93	106.29	105.82	106.06	106.55	106.32	104.51	105.19	105.93	105.23	105.57	106.91	105.4	106.73	106.19	105.91	107.92	105.5	105.79	106.06	107.58	105.82
105.77	105.76	105.83	106.78	105.02	105.27	106.83	106.37	106.94	105.84	107.41	106.24	105.96	105.67	106.7	106	107.34	106.45	105.7	105.87	105.21	105.53	105.19	105.27	106.36	104.85	106.18	107.21	105.59	105.76	106.8	107.47	106.42	106.38	105.43	106.79	107.46	107.61	104.97	104.79	108.41	106.01	106.12	106.09	106.48	107.17	107.11	107.86	105.19	106.31
118.83	117.66	117.48	117.2	118.92	118.83	119.11	117.56	117.78	117.79	115.98	118.1	118.42	117.34	116.15	117	117.5	118.46	116.49	116.85	117.38	117.32	117.34	118.73	116.86	117.43	118.74	116.79	118.06	117.82	117.46	119.82	116.87	117.53	117.99	117.8	118.08	116.8	117.94	118.25	119.48	119.77	117.33	117.05	114.5	116.51	117.29	117.66	118.99	117.75
108.09	107.02	107.81	106.98	106.9	107.11	107.3	106.98	106.71	105.49	107.28	106.22	108.46	106.49	105.96	106.74	103.67	107.07	108.2	107.01	105.53	107.44	107.12	106.06	108.09	106.77	106.75	107.58	106.14	106.2	106.92	106.52	105.29	105.65	105.14	106.01	106.94	107.07	107.61	106.74	108.1	107.44	106.33	107.41	107.6	107.36	106.14	106.79	106.23	106.63
98.132	100.54	100.03	100.66	100.17	100.25	100.49	100.14	99.549	99.491	99.263	101.01	99.671	100.14	100.58	100.48	102.72	100.97	101.97	100.65	98.824	101.69	100.76	101.11	100.6	101.47	100.48	100.66	101.2	102.39	101.74	99.944	101.25	100.11	100.92	99.641	101.3	101.75	100.23	100.05	99.875	100.84	99.992	101.72	101.96	102.05	100.03	100.74	99.733	100.33
105.74	105.97	104.21	106.28	104.75	105.06	105.92	104.97	105.74	106.25	106.84	105.66	105.44	103.08	105.75	105.15	106.71	105.4	104.8	106.01	104.07	104.82	106.69	104.92	106.51	106.3	104.19	104.88	105.8	105.93	105.55	105.77	104.88	106.93	107.36	104.52	104.8	105.8	105.17	106.52	105.15	106.02	106.3	105.28	104.59	105.48	105.93	105.46	103.98	104.81
111.65	109.01	110.6	109.44	110.16	110.58	109.3	111.43	110.78	111.26	110.28	110.11	111.71	110.43	111.38	110.69	111.17	110.16	109.68	111.82	111.06	110.64	108.93	108.77	110.78	111.68	109.27	111.31	110.9	111.57	111.25	110.81	110.26	110.86	110.42	108.56	111.86	111.14	111.18	110.47	110.41	110.93	109.32	110.29	111.99	109.71	110.15	111.13	111.49	110.99
106.13	106.38	105.23	107.69	106.62	107.1	107.58	106.74	106.35	105.99	107.51	105.34	106.76	106.42	106.83	105.65	107.89	106.17	107.04	104.65	105.14	105.45	106.54	107.03	107.67	106.29	107.17	105.92	105.69	107.04	105.91	108.34	107.52	105.31	106.03	106.42	105.32	106.91	105.75	105.43	106.46	106.25	106.93	105.87	106.9	105.62	105.69	105.43	105.25	105.87
109.92	110.54	109.44	109.66	109	110.04	109.5	109.7	110.41	109.5	109.51	110.22	110.32	110.22	110.16	110.64	110.12	110.06	108.67	111.27	111.64	110.69	110.18	109.95	111.17	110.32	110.72	109.41	108.76	109.73	108.95	110.94	108.61	109.41	110.11	109.02	109.62	109.28	110.74	109.69	109.93	109.29	109.07	109.34	109.56	108.82	109.45	109.75	109.69	110.38
106.27	106.08	105.43	107.11	106.06	107.24	106.93	105.55	106.35	107.06	105.94	108.44	105.42	106.06	107.14	107.16	107.41	106.12	105.84	107.3	105.29	105.65	107.67	107.41	105.45	107.46	105.76	105.95	107.21	106.52	108.07	105.37	106.35	107.35	106.04	106.7	106.56	107.14	106.42	106.64	106.83	106.67	107.1	105.69	106.76	104.72	105.78	107.47	105.96	106.81
113.81	114.01	112.12	112.17	113.11	113.58	113.41	112.24	112.59	113.07	113.24	113.36	111.57	111.88	112.36	115.55	112.5	111.41	113.05	113.81	112.16	112.78	113.19	113.62	111.53	113.32	111.67	112.69	111.77	112.58	111.15	112.26	110.97	114.17	114.02	112.1	111.46	110.78	113.95	111.73	113.6	114.2	110.65	112.22	112.86	111.28	113.71	113.83	113	112.94
106.57	105.4	106.7	105.53	106.32	106.83	105.82	106.65	106.16	105.3	107.72	105.57	105.55	105.16	105.86	106.26	107.69	106.21	106.34	106.39	105	106.82	106.25	107.64	105.67	105.61	106.32	107.49	105.26	104.76	106.18	106.2	105.6	107.54	106.08	105.98	106.83	107.1	106.67	104.7	106.87	107.36	106.42	106.02	104.9	107.47	105.36	104.97	107.22	107.1
105.35	106.22	105.2	104.53	106.3	105.15	104.47	107.23	105.79	107.24	104.99	106.09	106.65	107.17	103.64	105.14	106.44	105.96	106.43	104.25	105.12	106.33	105.97	106.49	107.06	104.66	104.25	105.64	106.79	105.37	105.14	104.87	106.88	105.54	107.69	106.44	106.05	104.78	106.38	105.26	104.2	106.57	105.73	105.54	105.34	107.34	102.96	106.96	105.61	106.34
105.54	105.5	105.09	106.79	105.57	104.59	107.28	105.55	106.41	106.85	104.45	105.71	104.33	104.47	106.23	104.43	105.97	105.91	106.5	105.83	106.46	105.88	106.12	106.23	105.32	103.65	105.79	104.8	108.46	107.72	106.7	105.32	106.67	105.34	106.6	104.62	104.95	104.1	107.59	104.87	105.51	105.78	103.92	105.76	104.59	105.55	104.17	105.93	103.75	105.04
106.82	106.2	106.27	107.41	105.81	106.11	105.97	108.09	105.99	105.99	106.89	105.75	107.08	106.83	107.49	105.25	106.32	106.72	106.99	105.85	106.16	106.3	104.64	105.27	105.33	106.07	105.1	106.7	105.2	105.58	106.27	106.89	107.36	105.26	107.66	106.17	105.02	105.31	104.44	106.92	107.22	106.6	107.16	105.24	105.68	105.98	107.29	106.41	106.69	107.17
109.62	111.28	110.27	109.84	110.02	109.73	111.38	110.91	109.71	112.51	111.02	108.89	111.11	111.2	109.77	111.36	110.4	109.85	110.81	110.76	110.66	109.56	110.62	111.2	110.21	109.33	109.22	109.23	108.34	109.74	110.18	111.04	111.27	111.3	109.46	110.65	109.87	109.6	111.52	110.35	111.64	111.31	110.15	111.51	110.45	110.86	110.29	111.89	110.68	112.67
117.81	119.49	118.28	116.1	116.08	117.85	116.76	117.76	117.95	117.91	118.19	118.16	117.92	116.65	119.3	118.5	117.75	117.05	117.87	118.42	117.47	117.09	118.43	121.19	116.4	117.72	118.61	117.54	117.23	117.92	117.56	117.56	116.72	116.74	119.43	116.13	117.18	117	117.97	118.44	117.23	117.02	117.42	116.51	116.16	116.68	118.07	117.22	117.18	116.96
117.35	117.94	118.91	116.94	116.82	115.96	117.89	117.25	118.15	118.68	118.05	116.5	117.35	116.86	116.52	118.29	117.27	117.69	118.13	117.72	117.93	117.79	116.76	119.27	119.33	118.4	116.85	118.67	116.89	116.85	118.65	117.62	116.32	117.55	118.1	118.52	118.1	115.78	116.71	118.25	118.3	116.84	118.18	118.61	119.16	118.05	119.55	117.5	117.48	117.77
111.68	110.68	108.98	112.53	110.73	111.93	113.01	112.14	109.67	110.44	110.45	111.15	112.13	109.84	110.86	111.55	110.82	110.95	111.18	111.92	112.44	111.15	110	111.5	112.47	112.16	110.98	109.93	111.96	111.72	112.77	110.59	111.47	111.25	111.08	110.5	113.04	111.65	111.05	112.46	110.17	112.31	111.01	110.35	110.83	111.09	112.27	112.06	112.23	109.9
104.66	103.87	105.82	105.5	106.81	105.24	106.63	106.37	106.04	106.35	106.01	104.28	105.13	105.05	106.81	107.57	104.43	104.47	106.22	107	105.91	105.94	106.11	105.75	104.99	105.5	103.3	105	105.69	104.87	105.7	106.29	104.82	104.78	106.68	106.21	103.47	106.21	106.78	105.58	106.09	103.98	105.44	105.63	104.27	105.5	104.4	104.09	103.56	105.17
103.51	106.42	103.82	104.73	104.54	106.9	106.75	105.03	105.6	106.73	105.87	104.66	104.48	104.82	105.71	104.13	106.98	105.31	106.19	106.47	104.11	105.87	107.13	106.2	105.44	102.53	106.06	105.57	106.18	106.16	105.58	105.56	106.09	105.62	105.79	106.44	106.61	106.8	107.05	105.81	104.85	104.88	105.86	104.16	104.45	107.33	105.59	106.23	105.88	105.73
111.58	111.56	111.55	110.38	109.92	111.94	110.97	111.8	109.19	112.18	111.14	111.01	112.42	110.18	111.43	112.55	111.11	111.05	111.47	112.14	110.74	113.31	111.96	109.81	112.63	111.08	111.5	111.21	109.24	110.4	112.86	110.1	110.6	110.73	111.77	110.44	112.49	111.2	111.63	110.98	110.54	112.42	110.42	111.1	112.22	109.71	112.46	111.23	110.95	112.65
110.67	112.73	110.97	110.95	111.85	110.83	111.41	111.37	112.59	111.82	109.35	111.89	110.84	111.93	112.33	111.84	111.55	110.32	111.31	110.1	112.91	111.05	111.48	108.99	111.21	112.57	111.85	112.4	113.12	110.31	110.35	110.43	110.35	110.96	111	109.66	111.03	109.58	109.92	109.92	110.47	109.24	111.08	109.85	110.84	111.95	111.17	112.19	110.07	112.29
105.36	104.72	106.9	105.51	105.29	104.96	105.91	104.76	105.31	104.61	106.34	105.15	105.38	105.44	107.76	104.01	104.84	105.54	105.93	106.74	104.22	105.74	106.64	107.22	105.92	104.88	106.24	106.77	105.7	106.94	106.08	105.7	104.05	106.28	105.03	105.2	104.59	105.68	104.93	105.9	105.93	104.41	104.8	104.44	105.82	108.15	105.97	104.75	105.18	106.4
113.3	111.28	112.69	111.99	112.89	111.8	110.36	112.3	111.19	112.59	113.1	112.74	111.53	112.19	112.46	112.52	112.48	111.54	113.24	111.58	112.52	112.88	111.76	113.35	111.74	112.29	110.97	110.8	111.8	112.4	113.09	111.8	111.8	111.85	113.04	111.84	111.59	114.84	112.41	110.5	110.98	112.67	113.49	112.41	111.52	112.84	112.29	111.83	111.5	112.15
111.38	110.75	109.38	110.88	111.17	110.76	110.5	111.13	110.81	110.06	109.27	111.55	111.42	109.98	111.73	109.82	111.34	111.1	109.91	111.33	111.25	112.33	109.84	111.05	110.05	110.32	110.56	109.44	109.58	109.53	111.59	110.23	110.86	109.97	110.6	110.09	111.45	110.58	110.57	111.23	110.88	110.47	111.19	111.34	111.45	110.23	110.87	110.26	111.22	112.41
107.08	107.11	105.9	105.58	107.68	105.98	107.45	106.91	105.93	106.77	104.67	107.34	106.31	105.47	106.95	106.3	106.33	106.58	106.49	107.03	107.65	106.34	105.81	105.77	104.99	106.54	107.12	107.19	107	107.03	108.17	106.69	106.28	108.26	104.61	107.15	106.28	104.92	106.27	106.07	108.27	108.86	105.89	106.67	106.27	106.05	106.55	107.5	105.91	105.56
108.44	105	106.2	107.06	105.29	105.36	106.85	106.01	106.62	106.3	106.39	106.5	106.89	106.19	105.63	106.64	106.3	107.83	105.39	105.36	106.19	108.4	105.68	104.98	105.59	105.85	107.86	107.78	105.08	106.94	105.83	106.56	106.63	105.33	105.02	107.1	108.07	106.55	107.27	106.08	105.53	108.31	106.1	106.58	105.33	105.14	108.44	104.9	105.01	106.17
106.06	104.7	106.08	105.74	107.26	104.58	106.91	105.87	104.73	106.67	104.24	105.95	104.74	104.61	105.6	105.54	106.38	105.73	105.22	106.45	105.21	105.58	107.02	105.65	105.13	106.46	104.68	106.4	105.1	104.84	104.41	105.58	105.76	107.07	105.43	106.2	104.53	104.47	106.22	103.54	107.22	105.43	105.07	106	107.02	104.63	107.87	105.8	106.42	106.5
111.14	109.52	112.8	111.42	111.95	109.66	111.26	110.11	111.4	111.85	111.91	111.4	110.4	112.37	111	111.22	110.14	111.46	111.68	111.32	112.33	109.57	111.8	111.24	111.91	109.89	111.78	112.53	110.89	112.94	110.45	109.84	110.89	111.96	112.47	111.35	110.7	110.95	110.66	113.57	111.97	110.88	110.75	110.6	110.71	110.65	113.27	111.52	111.73	111.5
110.4	109.83	111.24	110.62	110.03	111.32	111.7	110.87	110.2	110.13	109.67	109.44	111.52	108.62	111.99	111.4	110.22	112.36	109.48	111.91	109.23	110.3	109.46	110	110.24	110.68	109.16	108.83	109.23	111.07	110.09	111.47	109.78	112.31	109.28	111.05	110.76	110.6	110.55	110	111.19	111.15	109.43	110.27	108.56	110.61	109.74	109.53	111.67	110.89
112.04	112.09	111.67	111.15	111.97	112.32	111.82	112.01	112	111.95	110.94	110.07	111.92	112.09	111.81	112.31	112.76	112.56	112.45	112.51	112.73	113.06	111.52	112.72	110.81	112.14	112.09	111.28	111.49	112.39	112.38	110.76	111.66	111.94	113.54	114.17	113.61	111.91	112.93	111.99	113.51	111.81	113.06	111.53	113.54	113.12	111.36	110.58	111.79	112.36
107.05	106.01	107.25	105.9	106.46	108.13	106.96	107.2	106.99	105.6	105.05	105.73	107.05	107.15	106.37	107.08	107.57	105.75	107.37	107.24	104.22	107.61	106.43	108.24	106.52	107.54	106.52	107.33	107.52	105.44	105.44	104.76	106.96	106.34	105.41	106.3	106.4	105.5	107.68	108.03	107.45	107.51	105.79	105.44	105.54	107.26	105.88	106.63	107.72	107.22
100.4	99.762	98.688	98.84	101.12	99.431	101.01	99.354	100.35	99.922	98.99	100.31	100.9	99.084	97.782	100.14	98.915	99.816	98.854	100.25	100.16	97.57	99.429	99.437	100.71	100.87	99.489	101.39	99.298	101.31	100.28	101.76	98.589	100.71	99.019	99.157	98.098	100.67	98.932	98.524	99.826	99.436	99.548	99.254	98.94	99.139	99.906	99.63	100.1	100.2
110.7	111.56	112.03	111.3	111.87	112.84	111.54	109.62	112.32	110.77	111.38	112.27	111.78	111.17	110.58	110.78	111.52	111.32	112.66	110.6	113.64	112.14	111.91	110.58	109.27	110.79	110.82	110.43	112.66	111.2	111.76	109.59	112.59	110.01	110.48	111.15	110.37	111.14	111.05	109.74	111.09	112.71	110.84	112.02	111.27	110.18	112.63	110	111.25	110.8
105.77	106.91	104.64	105.13	104.9	103.99	104.97	103.44	105.05	105.71	106.32	106.13	104.63	105.19	105.36	105.54	105.03	103.87	106.73	105.29	104.54	104.24	104.62	105.56	105.2	106.14	105.06	105.66	106.86	105.82	106	103.99	107.15	106.86	104.92	107.04	106.62	106.3	106.59	104.75	105.98	105.9	105.36	106.92	105.61	105.58	106.82	103.88	107.03	106.27
99.073	98.622	99.227	99.865	100.91	100.23	99.298	100.93	98.749	101.75	100.34	99.427	99.556	100.69	98.635	98.373	98.22	98.693	98.527	99.938	99.004	98.384	100.29	99.368	98.391	101.03	100.34	99.912	100.91	99.787	97.438	99.338	100.68	99.836	99.971	99.864	99.555	99.856	98.87	100.31	100.86	100.37	99.038	98.12	98.832	100.17	99.255	101.28	99.311	99.113
110.57	110.47	110.54	108.44	111.33	108.47	109.64	111.06	109.77	109.66	109	110.5	109.69	108.79	109.57	111.49	110.31	110.78	108.85	110.37	108.96	110.58	108.8	109.68	110.04	109.36	109.52	111.09	108.79	109.03	108.85	110.08	110.1	109.88	109.41	110	110.07	108.91	110.09	110.89	108.69	109.65	108.16	110.07	108.28	110.44	109.01	110.6	108.35	110.94
111.36	110.32	112.01	112.84	111.31	112.28	112.94	111.8	109.94	112	111.71	110.75	111.53	111.66	109.21	110.25	110.84	109.96	111.01	111.65	111.47	110.84	110.77	111.06	110.56	112.08	110.2	110.13	111.56	110.94	111.01	110.56	111.63	112.3	110.08	111.95	110.13	110.86	111.79	112.74	110.29	111.6	112.55	110.42	111.33	111.35	111.96	110.46	110.05	111.17
111.7	110.2	110.54	110.55	111.04	111.73	111.05	110.9	111.45	111.81	110.13	111.42	111.4	110.71	111.77	110.75	111.81	111.98	110.67	111.29	111.14	111.18	112.47	111	110.89	110.46	111.35	111.75	111.11	112.9	110.93	109.88	111.39	111.64	112.27	112.35	110.44	109.18	110.85	112.28	110.99	111.46	111.19	111.81	110.12	111.88	111.28	110.33	111	111.47
112.19	111.8	113.1	111.3	110.59	110.88	111.03	110	111.7	111.21	112.75	112.48	112.45	112.59	110.69	111.51	111.13	110.84	112.57	110.32	111.18	112.26	112.4	112.54	112.53	113.43	112.32	110.73	111.15	111.92	110.95	111.07	112.03	112.16	111.03	111.94	110.95	110.39	111.94	112.08	110.7	112.37	111.86	111.21	111.31	111.81	111.99	113.48	112.11	112.73
110.66	111.21	108.95	110.71	109.22	109.25	110.96	109.82	111	109.63	111.01	110.04	111.1	110.16	110.39	109.69	109.92	109.04	110.84	112.27	110.95	110.37	108.11	109.04	109.84	111.48	111.96	109.4	111.18	109.85	110.59	111.65	110.44	112.1	110.73	111.94	109.17	111.65	110.17	110.29	110.06	109.47	109.62	110.47	110.3	109.92	110.82	110.42	110.81	110.59
106.6	105.61	107.12	104.72	104.27	105.86	105.13	105.37	105.87	104.61	106.82	104.72	105.15	106.67	106.18	106.77	106.5	105.57	105.06	105.81	105.64	105.68	106.77	107.12	106.52	106.1	105.7	105.03	106.41	105.8	104.3	105.1	106.64	105.71	104.78	106.33	105.04	104.1	105.8	106.5	105.6	105.9	103.72	104.9	105.95	104.75	105.86	107.33	106.38	105.45
99.431	100.62	101.36	100.87	101.92	100.11	100.83	101.08	99.325	99.418	99.337	100.52	99.9	101.02	100.28	100.83	98.839	100.32	101.24	100.48	101.35	100.51	100.7	101.36	100.78	98.544	99.984	100.37	102.68	99.64	100.11	100.77	101.48	99.973	100.17	101.07	99.706	100.8	100.99	100.51	101.12	100.66	98.688	101.88	98.813	100.68	101.77	101.3	100.5	101.14
111.48	111.97	113.82	112.78	112.34	113.29	114.95	112.86	112.96	113.68	112.42	112.16	114.13	113.31	112.5	113.37	112.34	112.45	112.77	111.6	112.68	111.63	111.78	114.19	111.94	113.78	113.1	114.11	112.88	112.3	114.55	112.85	114.01	112	114.82	112.55	113.5	112.32	113.86	112.95	112.35	113.73	113.65	112.76	113.65	112.94	113.11	111.62	112.92	110.51
112.69	110.5	111.5	111.91	110.95	110.33	111.78	113.86	110.15	112.03	111.4	111.79	111.58	111.85	112.98	113.44	111.57	111.45	113.31	113.12	112.59	112.32	112.89	113.43	112.52	110.59	111.7	113.07	110.64	111.82	110.23	112.48	110.71	112.83	110.47	112.38	111.28	110.96	112.42	112.5	111.82	111.5	111.74	110.83	111.43	111.64	111.09	110.18	110.15	112.56
104.6	103.7	104.01	105.57	104.38	104.86	104.16	102.91	104.51	103.85	105.78	105.06	104.01	103.26	103.72	103.45	103.77	103.31	103.17	104.59	104.44	104.48	104.41	103.99	103.72	105.56	102.64	104	103.63	103.74	105.27	102.29	103.3	103.6	104.38	103.33	104.09	104.02	104.91	103.9	104.38	104.23	104.17	104.55	104.13	105.1	103.35	104.32	103.55	105.69
111.15	110.66	111.9	112.64	112.88	111.76	111.37	112.25	112.85	110.92	111.14	111.46	111.34	113.83	112.43	111.16	111.12	111.18	114.33	110.45	111.63	112.53	111.49	111.31	109.62	110.24	110.89	111.4	112.47	111.04	111.19	112.03	112.8	110.72	110.51	110.28	113.01	111.02	112.03	111.41	112.65	111.38	110.79	111.78	109.52	112.44	111.52	111.08	110.77	112.15
108.18	106.6	106.79	108.42	105.33	105.69	105.28	105.31	104.02	105.46	105.86	105.67	106.05	106.45	105.06	106.48	104.2	105.41	106.72	104.27	106.28	107.3	106.86	105.26	105.84	106.13	105.08	106.93	106.17	107.33	104.51	104.99	107.45	106.51	105.4	108.4	106.29	103.8	104.97	106.23	105.42	106.81	104.7	105.69	105.52	105.93	105.84	106.66	106.79	106.44
104.32	105.14	105.95	106.96	105.07	104.95	106.91	105.16	105.53	106.38	106.73	105.87	104.68	106.72	105.02	105.71	104.76	106.55	106.7	106.2	106.38	106.55	104.91	106.25	106.89	105.32	106.57	105.62	104.01	104.9	104.73	105.78	106.08	107.6	106.32	105.33	106.08	104.54	106.23	106.08	105.17	104.87	105.62	106.59	107.03	106.31	104.58	104.87	105.17	105.81
112.12	112.06	110.93	110.93	111.66	110.5	111.95	111.98	111.57	109.84	111.69	111.33	112.88	111.46	113.58	111.32	111.51	113	110.9	111.45	111.52	111.77	111.89	111.91	112.76	111.48	111.76	112.61	111.69	109.76	111.79	112.44	111.79	110.56	111.02	112.02	112.34	112.19	111.93	111.98	112.03	112.96	111.59	111.24	112.86	112.11	112.26	112.36	111.06	111.87
116.32	117.74	117.42	117.01	117.93	118.41	118.02	117.61	117.35	117.86	117.86	117.93	118.15	116.14	117.11	117.36	118.16	116.96	117.88	116.86	116.6	118.64	115.77	116.04	117.49	117.41	117.96	117.88	118.39	115.36	117.13	116.76	117.68	119.42	117.36	117.7	116.98	116.69	118.36	117.92	118.3	116.44	118.49	116.32	118.53	117.29	118.67	117.99	116.79	117.54
105.51	104.64	105.72	106.85	106.73	105.73	106.47	105.37	105.38	106.28	105.24	105.11	105.13	103.6	105.74	103.59	105.56	105.59	105.8	106.18	106.34	105.32	105.06	103.83	104.14	105.32	107.27	105.84	106.07	105.3	106.44	105.79	106.43	104.19	104.94	103.92	106.55	104.24	105.03	106.64	106.68	105.45	104.98	105.48	106.66	105.99	105.7	104.37	105.96	104.71
100.26	99.223	101.19	99.755	99.595	101.26	100.81	100.83	100.13	99.464	99.458	101.17	100.72	100.53	99.698	101.6	99.089	101.55	101.05	100.18	100.95	99.622	100.55	99.182	101.19	98.717	100.53	101.69	100.21	100.18	102.49	100.54	101	99.777	101.14	98.615	99.555	102.2	100.29	99.773	100.08	99.884	100.84	100.51	100.53	98.672	100.15	101.1	101.37	102.15
106.13	105.17	105.79	105.3	105.55	105.65	106.11	106.07	106.57	105.31	106.78	106.01	105.37	108.39	106.04	104.54	106.37	104.58	106.85	104.72	105.1	105.16	104.82	106.64	105.63	105.53	106.04	104.12	106.02	106.73	105.97	105.65	107.1	107.16	106.02	105.5	105.64	105.78	106.1	106.28	106.27	106.27	107.55	105.52	106.81	105.76	104.96	105.88	105.87	104.35
101.13	101.46	101.2	100.72	101.75	99.272	100.76	101.12	101.53	101.22	100.65	99.282	101.25	100.33	100.52	100.48	100.38	101.93	101.32	99.673	101.98	99.702	101.87	101.03	101.03	100.97	99.26	101.28	100.03	102.18	102.34	100.51	101.67	101.64	99.877	101.7	100.4	100.89	101.23	102.4	102.22	102.69	101.21	101.41	100.57	101.99	102.73	101.06	101.09	99.925
111.2	111.02	111.49	112.08	112.82	110.16	111.31	110.2	112.67	111.24	111.31	112.81	112.35	112.72	111.78	112.97	111.25	111.89	111.15	111.45	111.86	112.35	111.12	113.15	111.65	111.6	112.49	111.32	111.45	110.99	112.4	111.24	110.75	113.34	111.7	112.29	110.77	111.65	110.52	109.65	111.22	110.36	113.3	108.93	110.69	111.65	110.86	109.83	109.4	111.96
106.07	107.03	107.72	106.02	107.78	107.56	106.22	106.11	107.4	107.46	106.52	106.7	107.43	107.18	105.79	105.23	106.93	106.78	107.43	106.75	108.13	104.47	106.08	106.23	105.61	106.3	105.73	106.27	107.53	106.88	106.72	106.37	106.77	105.42	106.25	106.39	106.84	107.12	105.64	108.26	106.32	108	105.94	106.71	105.84	107.86	106.25	107.35	106.86	108.38
105.12	104.62	103.51	105.46	104.54	105.71	104.54	104.92	105.67	105.32	103.28	103.9	105.02	102.61	102.89	105.92	103.89	101.77	103.49	103.26	104.5	104.31	105.15	104.61	105.78	104.85	105.11	103.37	103.82	104.91	103.55	103.01	103.43	105.08	103.68	106.13	104.18	103.07	106.79	103.85	104.27	103.29	104.43	104.09	103.56	103.61	102.51	104.26	103.82	102.32
106.08	104.82	105.25	105.09	106.56	105.48	105.9	104.94	106.68	105.73	106.91	105.01	104.37	107.37	106.39	106.61	105.79	106.41	105.38	106.94	105.06	106.25	106.18	103.52	107.4	107.19	105.21	107.06	106.53	106.36	105.85	107.05	106.93	107.15	105.76	105.78	105.76	106.07	106.13	104.56	103.51	105.52	106.87	106.49	105.36	105.65	106.24	105.93	106.52	105.76
110.54	110.83	110.15	110.11	109.76	110.37	111.87	111.76	111.52	113.11	110.02	111.98	112.43	112.62	111.64	112.65	111.51	111.5	111.29	112.03	109.2	111.58	111.22	111.01	110.91	110.26	110.97	111.11	111.84	112.65	113.33	110.96	112.28	110.28	110.92	111.8	110.9	109.89	111.62	110.96	110.69	111.82	112.33	110.61	111.72	110.4	110.81	109.8	110.45	111.43
112.62	112.84	111.33	111	111.82	109.57	111.81	110.1	112.25	110.48	112.38	110.58	112.32	109.91	110.61	110.59	112.6	110.03	112.43	112.35	111.07	111.06	110.1	111.82	111.62	111.71	111.03	110.91	111.71	109.84	111.02	111.08	111.27	111.26	110.15	112.77	111.8	111.83	111.03	112.77	110.34	110.82	112.31	110.2	111.39	110.98	112.05	111.55	112.05	111.37
105.63	105.77	106.96	103.5	103.62	104.25	104.39	103.95	103.63	103.64	104.08	103.23	104.27	105.08	104.05	102.71	103.79	102.93	102.9	103.59	105.31	106.65	103.76	104.82	102.93	104.29	103.94	104.84	104.23	104.17	106.66	103.54	104.85	104.21	103.99	103.9	105.66	103.8	104.32	103.77	105.38	102.81	103.51	104.2	104.29	104.2	103.18	105.47	102.98	104.54
106.92	107.73	105.83	106.73	106.65	106.03	106.52	104.95	106.39	105.96	105.07	106.84	106.38	104.88	105.28	107.18	107.96	105.17	108.7	106.84	106.49	106.43	106.9	105.94	105.62	106.6	104.34	104.99	105.69	106.2	105.49	104.25	105.7	105.57	105.85	105.42	106.43	106.78	105.47	105.82	106.63	104.87	106.58	106.02	106.84	105.36	106.19	107.36	105.79	104.26
109.5	110.03	109.28	111.06	108.95	110.37	110.02	110.96	110.46	110	109.43	110.25	110.39	109.89	108.42	110.21	109.55	110.63	110.44	110.52	109.89	108.41	111.49	110.4	110.49	109.66	111.32	110.14	110.58	111.99	110.93	109.62	108.1	111.79	111.97	111.79	109.44	108.45	110.44	109.46	109.95	110.26	110.1	110.14	110.41	109.88	109.19	111.09	110.11	109.79
110.71	111.6	111.72	111.59	111.71	110.69	111.55	111.81	111.6	111.13	112.78	109.11	112.6	110.37	111.88	111.16	111.76	112.44	113.12	111.96	110.97	111.29	112.39	111.02	113.06	110.82	111.86	111.92	111.49	110.76	111.69	112.1	113.21	111.79	111.81	111.02	111.78	111.32	110.98	112.38	111.49	113.1	110.47	112	111.64	113.2	111.98	110.64	111.16	112.43
104.83	105.35	106.5	105.38	105.45	105.44	105.31	106.56	107.27	104.79	106.15	106.32	104.8	104.85	104.94	106.8	105.84	105.97	106.13	104.4	105.05	105.66	105.76	105.75	106.17	103.35	104.34	106.45	105.59	105.67	105.21	105.88	105.99	105.05	107.36	106.38	106.44	105.78	106.55	104.53	103.65	104.94	104.97	106.96	106.97	104.46	104.38	105.48	105	106.62
100.42	99.401	99.338	99.647	99.269	99.786	98.007	99.556	97.968	100.49	99.964	98.697	99.708	100.7	100.04	99.812	99.743	97.533	101.17	98.06	100.3	98.021	101.03	98.948	101.43	100.35	99.939	99.078	100.78	99.767	100.04	99.525	100.06	99.148	99.937	99.008	100.99	100.07	99.583	101.67	99.228	99.638	102.12	100.9	99.437	99.548	100.1	101.06	101.08	98.949
100.63	100.09	99.569	99.984	98.418	101.45	100.73	100.34	98.534	99.644	99.754	98.85	100.72	100.22	99.523	100.12	97.668	99.642	100.64	99.194	99.52	99.082	100.43	99.772	99.263	100.25	100.14	98.734	98.123	100.51	100.01	99.58	98.478	99.966	98.823	99.514	100.07	99.356	99.783	99.382	100.06	100.74	98.007	99.119	99.476	101.09	99.819	100.04	100.54	98.741
106.04	106.04	105.65	105.98	105.06	105.07	105.06	105.2	105.47	105.38	107.31	106.8	106.73	105.7	103.82	105.14	103.87	106.48	106.08	107.04	104.56	106.69	106.46	106.41	105.22	105.96	106.11	105.83	105.19	104.87	105.65	106.18	104.81	105.4	106.08	104.05	103.88	103.58	105.75	105.16	105.24	105.93	106.61	104.01	105.98	106.1	105.62	105.45	107.21	103.75
104.35	105.14	104.95	106.35	105.96	105.09	104.88	105.38	106.07	104.33	103.9	104.99	105.67	103.94	104.79	104.46	104.22	103.7	105.07	104.64	103.78	104.73	104.55	105.49	104.57	104.84	104.94	103.7	103.84	102.44	104.44	106.6	104.25	104.83	104.56	104.92	104.49	104.85	105.21	104.25	103.71	104.45	105.82	104.72	103.44	104.11	103.79	104.96	104.18	102.85
105.64	106.45	105.95	106.35	102.47	105.65	105.15	105.56	105.55	105.75	106.25	105.42	106.52	106.13	105.33	105.95	105.29	104.62	105.37	105.24	104.32	104.99	106.9	105.18	105.27	104.49	105.2	105.23	103.36	106.15	106.41	105.39	105.95	107.27	106.31	106.04	105.79	104.58	106.54	106.23	105.06	106.72	105.68	104.09	104.95	104.38	104.57	106.47	105.82	106.32
100.37	100.12	100.92	101.68	100	101.53	100.32	102.08	100.98	101.46	103.52	100.66	99.832	100.69	101.84	99.917	101.49	100.46	101.61	99.932	101.16	102.02	101.5	101.83	100.24	100.9	100.37	101.97	100.95	101.88	100.15	99.906	102.03	101.44	99.608	100.87	101.24	100.13	100.75	101.19	102.22	100.64	101.06	101.32	99.237	101.24	100.69	102.5	101.17	98.405
104.47	104	106.2	105.84	104.73	102.65	105.93	104.7	106.22	105.69	104.64	106.23	105.61	104.78	105.28	104.95	106.32	105.87	104.76	105.35	105.49	105.06	107.1	105.09	105.65	105.48	104.48	104.65	105.95	106.93	106.7	105.75	105.19	105.48	106.08	105.01	106.27	103.68	105.73	105.73	106.49	106.22	106.08	105.82	105.03	106.06	105.85	104.93	106.6	105
108.14	106.56	105.47	106	106.57	107.41	105.64	105.1	106.5	106.46	105.93	105.53	106.84	104.47	104.95	106.8	107.52	106.89	106.55	105.24	105.76	107.2	105.28	108.25	106.39	106.29	107.4	106.16	107.01	105.51	106.02	106.06	106.79	107.45	106.21	105	106.83	107.77	106.33	106.53	105.96	106.45	105.98	105.36	107.45	106.97	107.55	106.36	106.1	105.13
105.66	104.71	104.77	104.48	106.87	104.94	106.07	104.21	106.45	105.79	105.28	103.92	104.48	103.93	105.41	106.56	105.4	105.63	106.94	104.36	104.53	105.66	104.54	106.11	106.63	105.52	104.98	106.56	105.26	105.46	104.71	105.52	103.72	106.19	106.03	103.35	105.24	106.05	103.99	103.43	106.93	105.32	105.6	105.54	106.82	103.77	103.93	106.55	104.33	105.92
107.09	105.15	105.47	103.93	106.82	105.73	103.04	104.47	107.44	104.83	104.9	104.59	106.24	104.88	106.04	105.21	104.59	106.77	105.2	104.89	104.75	105.45	106.1	104.31	105.16	106.75	104.74	104.47	104.97	104.99	106.82	106.93	105.08	105.09	108.18	106.25	105.24	103.7	105.53	107.35	106.04	103.93	106.67	105.35	106.29	106.12	105.08	106.38	105.15	107.05
105.53	107.25	104.34	105.51	105.87	106.22	105.66	105.93	106.62	105.55	104.49	104.34	106.87	106.48	104.95	105.79	109	105.71	105.01	105.51	106.01	106.48	105.63	104.8	106.27	107.01	106.18	105.69	103.75	106.21	106.03	104.72	106.69	105.48	105.66	106.83	106.47	105.4	106.19	104.96	105.21	106.07	106.52	104.97	105.07	105.77	106.55	105.47	105.46	105.56
117.22	118.09	118.27	118.33	119.45	119.15	117.09	118.38	118.91	117.98	117.73	117.2	117.28	117.04	117.29	118.59	116.54	118.42	119.51	117.54	119.39	116.81	117.35	118.34	116.87	117.82	118.03	118.09	118.73	117.47	116.62	118.61	119.47	117.78	117.15	118.51	115.92	117.55	118.24	117.19	117.68	117.05	119.21	118.24	119.33	117.3	117.56	115.97	118	114.32
100.33	100.34	99.706	99.885	100.06	99.493	99.784	99.701	98.775	99.211	101.33	99.535	99.288	98.956	99.018	101.32	99.813	100.78	100.77	99.516	101.6	100.57	99.224	99.644	100.54	101.32	99.535	100.28	100.27	99.537	99.669	100.12	99.597	98.243	98.9	98.611	99.652	99.782	99.436	99.668	100.71	100.83	100.17	99.47	100.28	100.83	100.25	99.809	99.245	101.81
111.79	111.93	110.35	109.94	109.56	111.93	109.43	109.59	109.87	108.5	110.69	111.09	111.2	110.5	111.61	112.66	110.46	110.97	111.67	111.52	112.03	111.16	109.52	110.5	110.61	111.74	111.7	110.43	112.89	111.14	111.44	111.78	111	110.04	110.51	110.78	110.04	112.76	110.31	110.63	110.23	112.5	111.37	111.4	110.92	110.81	110.96	111.3	111.51	111.45
106.1	106.03	106.45	105.04	106.32	106.85	106.65	106.67	105.6	105.69	106.55	106.82	107.59	107.08	106.68	106.14	107.39	107.49	105.78	105.29	107.77	105.99	106.71	105.48	106.89	106.59	106.31	106.66	106.47	106.16	105.75	107.08	106.66	106.1	105.37	108.13	105.25	106.41	105.58	106.76	105.61	106.71	107.18	105.49	106.64	106.9	105.76	106.33	107.68	107.2
107.25	104.09	105.73	104.59	105.56	106.09	103.94	104.65	104.63	104.57	104.16	105.58	105.73	106.61	104.5	104.93	106.17	105.65	105.65	104.7	105.12	103.06	104.39	104.46	105.2	105.73	106.28	106.4	106.01	106.27	103.62	105.85	105.43	106.32	104.54	104.96	105.6	106.22	105.24	103.44	104.82	106.76	105.88	104.94	105.48	105.8	105.64	106.49	103.64	105.35
105.55	105.42	106.03	104.19	105.69	103.7	105.59	106.68	105.18	103.21	105.5	104.43	104.29	104.44	105.02	105.08	104.22	103.76	106.29	104.53	104.28	105.93	104.16	105.21	106.22	104.51	104.61	104.48	105.41	105.5	104.98	105.11	107.06	102.81	104.03	105.15	105.49	105.9	103.73	105.01	105.26	105.75	104.3	106.28	105.75	105.04	104.71	105.55	104.93	105.63
103.66	102.39	103.66	104.76	102.31	103	104.3	104.98	103.53	102.66	104.79	104.14	104.12	106.01	104.78	104.29	102.72	103.56	104.76	104.63	105.19	102.97	103.9	103.43	104.35	104.28	103.85	104.03	104.41	104.98	103.86	103.3	104.37	103.79	105.36	105.17	102.43	105.63	104.44	104.55	104.06	104.44	105.82	104.85	105.01	104.9	103.02	103.73	105.39	104.23
105.38	107.31	106.5	105.69	105.91	105.83	106.7	106.14	107.15	106.77	105.71	106.18	105.97	104.93	104.21	105.13	105.92	105.23	105.7	106.85	105.25	104.83	105.77	105.2	104.72	106.92	105.74	105.99	104.24	105.9	105.65	104.48	105.75	104.25	105.64	104.95	105.86	105.62	106.55	105.78	106.16	105.04	107.59	108.21	104.53	107.4	105.87	104.69	106.42	105.03
106.07	105.3	104.94	105.91	105.08	106.88	106.92	106.52	105.04	107.12	105.93	106.33	105.91	105.61	105.78	106.69	104.9	105.5	106.91	105.49	105.99	106.18	105.38	106.76	107.34	105.93	105.79	105.89	105.6	106.76	107.06	107.36	105.71	106.55	106.04	106.83	106.99	105.26	106.69	107.91	106.05	106.13	106.01	106.27	105.81	105.65	105.11	105.87	106.02	106.53
100.7	100.98	100.88	101.28	100.65	100.49	102.68	100.58	100.79	101.02	100.2	100.14	100.76	100.01	100.18	101.54	101.05	99.344	100.95	100.53	100.95	101.11	100.41	100.82	100.69	100.28	101.24	101.07	101.76	100.34	100.95	99.893	99.699	101.29	101.07	100.2	100.63	100.28	102.04	99.659	99.161	99.766	101.23	99.92	101.93	99.982	100.98	101.23	101.44	101.25
105.17	105.48	105.82	107.29	104.83	105.6	104.61	105.79	105.59	107.4	105.95	105.33	104.93	103.92	105.18	104.61	104.91	105.49	104.88	105.05	104.75	106.76	106.19	107.93	106.63	105.66	105.98	104.53	106.77	104.74	108.02	105.01	106.91	104.41	105.13	104.46	105.52	105.26	106.58	105.2	106.59	104.96	104.32	106.59	106.04	106.82	106.19	106.48	105.15	106.46
110.13	109.68	109.11	109.58	108.89	112.28	111	109.84	109.98	110.03	109.75	109.4	109.59	108.81	110.09	108.2	110.51	109.21	110.39	108.29	109.6	108.96	110	110.03	111.35	108.91	108.23	109.56	110.27	108.93	110.28	110.42	111.73	109.79	109.54	109.61	110.3	110.42	109.05	111.17	111.09	111.76	109.61	110.47	109.48	110.24	110.62	110.68	109.06	109.65
112.44	112.62	113.38	110.65	110.88	112.08	112.31	110.22	111.77	112.46	112.36	113.72	112.84	112.31	111.48	111.41	111.01	112.27	112.36	113.28	112.15	111.52	111.92	113.27	110.59	112.28	111.45	111.82	111.82	111.53	110.92	112.15	112.48	112.53	111.82	112.09	110.59	112.07	110.76	112.3	111.56	111.31	110.53	111.47	112.18	110.37	111.01	110.48	113.09	110.79
102.27	105.2	102.86	103.69	104.17	105.64	104.17	102.92	104.31	105.01	104.11	104.81	103.76	105.43	103.48	104.78	105.48	104.77	103.89	105.26	103.88	104.19	104.28	103.92	104.66	105.11	104.42	103.58	106.73	104.59	104.43	104.22	103.53	102.94	104.42	103.65	105.01	104.71	104.44	104.25	105.5	103.65	104.83	102.75	103.28	103.86	103.48	103.67	103.04	103.16
100.51	101.1	98.407	99.732	101.03	99.562	101.49	99.452	99.45	99.566	98.294	100.03	99.455	98.808	100.34	98.942	99.175	98.379	99.469	99.857	98.105	98.979	100.1	100.36	99.011	97.849	99.845	99.197	99.481	99.561	98.512	98.679	100.35	99.969	99.829	100.13	101.96	100.18	99.851	100.58	98.976	101.93	98.684	99.784	99.315	98.591	99.523	99.99	99.316	99.852
104.67	104.93	106.37	106.08	105.47	105.29	104.59	106.02	106.12	105.75	106.68	106.95	105.29	104.81	105.71	104.91	105.66	105.05	105.94	104.2	107.16	105.7	105.75	105.31	106.29	106.64	107.14	104.8	105.87	104.37	106.47	106.6	106.22	106.46	104.52	105.05	105.12	104.73	106.55	103.14	105.44	104.54	105.58	106.99	107.27	106.26	103.62	106.74	104.89	107.13
112.62	110.43	112.32	112.57	112.8	111.19	112.7	110.45	110.99	111.39	112.63	111.91	112.48	111.99	111.7	112.74	111.88	112.97	113.58	111.96	112.1	111.08	111.81	111.69	111.74	113.49	110.52	113.17	112.87	112.41	111.73	111.82	112.42	111.13	114.12	111.9	111.01	113.38	111.75	113.18	111.15	112.46	110.77	111.62	110.58	112.91	111.61	112.6	112.45	112.27
100.89	99.528	100.48	98.72	99.871	101.08	100.56	99.235	100.14	100.15	100.51	100.98	100.9	100.93	99.855	101.46	99.78	100.77	101.1	99.321	99.704	99.323	101.72	100.59	101.21	99.827	100.99	99.071	100.26	100.44	99.041	99.089	100.96	101.29	100.86	98.615	99.241	101.25	101.02	100.09	100.69	100.66	102.01	100.22	99.74	99.114	101.35	101.71	99.979	101.25
116.83	117.93	117.67	118.91	116.9	117.42	119.73	118.06	116.84	118.92	118.36	117.83	116.29	117.83	117.28	116.97	118.25	117.42	118.32	117.26	116.83	117.58	118.19	117.99	117.17	117.67	116.92	118.39	118.34	118.57	118.54	118.89	117.76	118.37	118.62	119.21	116.3	117.29	119.01	118.52	118.9	117.84	117.09	116.95	117.56	117.32	118.95	117.96	118.74	118.81
108.73	106.62	106.25	107.44	107.48	105.6	106.75	108.65	107.37	106.44	108.34	106.33	107.44	106.52	106.15	104.98	105.79	106.56	107.37	106.85	105.06	106.19	106.56	107.51	106.31	105.61	106.34	105.48	106.53	106.43	108	106.39	107.1	107.58	106.47	106.82	106.12	108.08	106.42	106.44	105.68	106.1	107.96	106.77	106.48	107.58	106.66	106.7	107.34	105.62
111.82	112.32	110.53	111.33	112.63	112.44	111.94	111.89	112.86	113.58	111.03	110.85	111.8	112.14	112.32	110.44	110.81	110.3	111.88	112.55	111.83	112.07	112.4	113.56	111.56	111.77	111.14	111.54	110.42	113.79	110.77	109.9	110.37	112.19	111.06	111.42	111.1	109.81	109.83	111.89	111.79	110.44	112.28	112.63	111.02	111.35	110.64	111.26	110.15	111.4
105.28	108.19	106.27	107.73	105.26	106.88	106.68	106.35	105.95	107.05	105.73	106.63	105.43	106.75	105.69	106.44	106.1	106.51	106.48	106.23	106.2	106.77	107.35	105.98	105.75	105.9	106.44	106.5	106.75	104.83	105.97	106.85	107	106.89	107.42	105.99	105.83	105.49	107.35	106.16	107.39	106.18	106.41	107.07	107.09	107.19	106.88	106.22	105.97	106.1
103.79	105.14	105.91	103.69	103.45	104.15	103.53	106.07	107.44	102.94	104.12	103.1	103.35	105.21	106.48	106.01	104.64	104.78	105.79	105.79	102.47	104.64	105.14	103.86	104.66	106.48	105.58	104.77	106	104.32	104.99	104.76	105.26	105.45	104.94	105.08	104.25	103.02	105.3	105.55	104	104.75	105.24	105.52	105.22	104.74	104.98	104.98	104.97	104.67
100.21	99.723	99.4	100.81	98.872	102.24	98.616	99.612	99.405	99.859	99.583	99.803	99.688	98.662	99.038	99.282	99.627	99.216	101.69	99.648	99.412	99.053	100.05	98.438	100.13	99.258	101.29	100.23	99.291	99.139	100.48	99.126	99.164	100.08	100.71	99.18	99.783	99.971	100.29	99.847	98.64	100.29	99.651	99.478	99.702	99.199	98.835	99.795	100.17	100.06
106.02	106.07	108.12	106.03	105.69	106.77	105.88	107.65	107.74	106.71	106.84	105.9	107.41	106.55	106.94	107.1	107.1	107.25	107.85	105.44	106.6	105.54	106.79	106.97	106.62	106.43	106.54	107.24	107.64	107.43	107.64	107.37	106.3	106.06	106.52	108.15	106.6	108.12	107.31	106.35	107.26	107.25	106.38	105.52	105.6	104.88	108.42	106.02	106.48	106.95
109.71	109.7	109.59	109.42	110.47	108.95	110.24	108.01	110.55	109.7	110.69	108.67	111.33	108.79	108.03	108.05	110.86	109.58	108.52	109.05	111.12	111.66	110.69	110.34	110.87	109.59	110.97	111.02	111.14	108.08	109.75	109.13	109.99	110.94	109.39	109.16	109.5	110.49	108.69	110.46	109.01	109.43	109.41	110.97	109.84	109.12	112.28	109.68	110.13	109.04
106.41	106.48	107.33	104.85	107.03	107.46	107.01	106.07	107.68	107.47	107.04	107.19	106.89	106.63	106.14	107.73	107.51	107.87	107.08	106.56	106.45	107.48	105.99	105.95	107.82	107.13	106.74	106.43	107.95	107.68	106.03	106.43	107.56	107.08	107.2	106.98	106.61	106.6	107.45	107.45	107.4	106.35	107.41	107.79	108.3	104.96	106.52	108.43	106.85	107.21
105.98	106.44	108.18	108.02	107.11	106.51	105.68	107.58	106.48	107.69	107.91	106.67	106.22	108.43	107.02	106.71	108	107.25	107.78	107.65	106.92	106.1	107.03	106.36	106.72	107.22	105.32	106.71	105.82	106.36	107.3	106.8	107.33	107.59	105.68	106.95	106.87	107.38	107.12	106.94	107.17	105.76	106.13	107.86	106.92	106.57	106.2	106.84	108.24	106.78
110.67	109.83	111.37	110.47	111.12	110.48	111.39	110.46	109.72	110.26	110.36	110.99	111.53	110.34	110.26	109.71	108.66	110.82	111.65	112.69	108.66	109.94	109.6	110.78	110.23	111.35	108.84	111.56	110.57	108.99	112.05	110.02	110	111.17	109.71	112.18	110.46	110.3	109.84	109.81	111.11	109.79	110.67	111.31	111.82	111.85	109.95	109.01	112.86	109.55
111.44	111.11	112.43	110.68	110.47	110.22	111.01	111.5	109.68	110.37	109.76	110.8	110.89	111.3	111.12	110.65	109.58	109.05	111.41	110.38	109.82	109.67	111.69	109.4	109.73	109.71	110.83	110.57	109.59	110.41	109.63	111.61	110.7	111.97	111.22	112.28	111.02	109.74	109.56	109.91	110.95	110.41	110.35	111.41	112.01	112.22	110.24	110.33	109.28	111.2
101.01	101.61	99.67	99.693	101.66	100.85	101.45	99.296	99.759	100.46	101.78	99.988	99.609	100.94	100.17	100.14	99.65	101.04	101.77	101.93	100.72	101.5	100	99.706	101.08	100.11	100.03	101.17	99.591	100.19	98.437	100.56	98.271	101.22	101.24	101.01	101.86	101.93	100.39	102.01	99.708	101.2	100.7	100.34	99.418	99.809	100.98	100.14	100.4	100.23
104.21	107.53	106.69	106.25	106.5	106.46	106.08	106.76	106.24	105.52	107.41	106.05	105.01	106.93	104.97	105.46	106.12	106.53	106.54	106.73	106.8	106.11	107.14	105.38	105.76	105.41	105.07	107.13	106.84	106	106.46	107.67	104.85	106.72	106.18	106.76	104.77	106.24	105.82	105.87	105.73	105.96	107.67	106.41	105.84	104.03	105.54	106.32	107.01	106.16
111.02	111.72	109.91	111.21	110.14	111.04	112.96	109.96	110.32	111.64	110.78	111.3	111.87	109.74	110.91	111.07	110.62	110.61	110.93	111.1	111.23	111.78	112.02	110.3	112.12	110.71	111.8	111.41	110.25	110.57	111.53	111.16	111.67	110.75	109.45	112.28	111.95	109.61	109.31	111.41	110.38	110.74	110.86	111.88	110.52	110.41	111.43	111.46	110.78	109.24
101.23	100.94	99.661	101.1	99.436	99.906	101.4	98.125	100.6	98.744	98.669	100.65	98.598	100.97	100.13	99.882	100.71	100.55	102.07	100.36	99.418	99.958	100.18	99.888	99.862	99.521	100.77	100.24	99.917	100.23	99.72	99.425	100.58	100.32	99.878	101.83	99.374	99.429	100.87	101.08	101.09	100.87	103.04	100.01	100.05	100.79	99.761	100.38	100.32	100.41
109.08	110.02	109.95	111.26	110.79	110.46	112.47	108.61	110.94	109.93	110.03	111.37	112.21	109.78	111.04	109.86	110.64	111.39	110.84	109.21	110.15	110.98	110.43	110.12	109.28	110.4	110.51	110.97	110.84	109.15	111.03	110.77	110.72	110.16	109.81	111.9	111.73	109.89	109.62	111.19	111.58	109.76	111.13	110.13	112.07	108.58	111	109.92	111.17	111.39
110.24	110.12	110.64	108.82	110.05	110.09	109.95	110.45	110.75	110.75	110.5	109.67	110.72	111.23	112.58	110.69	110.77	110.07	109.71	110.64	110.73	108.42	109.08	109.03	109.64	110.08	111.17	109.21	110.12	111.11	109.6	109.1	110.73	111.91	111.38	109.49	111.21	110.49	110.29	110.3	110.15	109.79	110.33	108.83	109.33	111.37	109.61	109.69	108.21	110.56
109.87	108.73	108.93	109.06	110.8	110.57	109.45	108.55	109.47	109.1	110.76	109.84	109.88	110.61	109.41	109.6	108.12	110.67	108.58	109.05	109.73	110.7	109.92	109.29	108.3	110.18	109.34	109.92	109.68	110.02	111.53	109.76	110.53	109.5	109.9	110.97	110.09	109.92	109.41	109.83	109.4	109.71	109.14	110.81	109.9	109.65	109.23	109.52	108.96	109.3
109.51	109.22	110.51	109.92	109.32	109.68	111.95	108.42	110.65	110.48	110.98	109.64	108.91	111.25	108.26	110.26	111.81	108.9	108.94	108.6	110.07	108.47	110.13	108.95	110.84	110.65	109.97	108.85	111.86	109.13	109.9	108.29	109.79	109.51	109.88	108.39	107.7	110.41	110.29	109.69	109.48	110.5	109.2	109.79	109.91	109.86	110.11	108.79	110.39	109.68
111.05	110.57	110.77	108.95	109.84	110.47	110.52	111.5	111.49	110.98	111.2	110.65	110.6	111.24	109.68	109.67	112.55	111.91	111.32	109.41	110.29	110.31	111.88	110.53	111.77	110.21	110.96	110.23	112.66	110.17	110.96	111.72	110.18	110.81	111.14	110.79	111.8	111.82	109.89	111.24	110.67	110.33	110.53	110.66	110.17	109.04	111.18	109.56	111.16	112.53
117.02	114.41	116.3	117.11	116.49	115.4	116.7	115.7	116.14	116.63	117.55	114.45	114.53	117.54	117.97	114.87	116.88	115	117.99	117.1	116.33	114.82	116.26	116.94	117.31	117.04	118.07	115.84	117.04	115.74	115.74	116.48	116.1	116.02	115.98	116.97	116.97	115.64	115.74	116	115.59	116.21	115.78	116.62	117.11	115.73	117.25	116.6	114.96	114.83
110.12	111.81	110.87	108.7	109.33	109.58	110.85	108.52	109.85	110.77	110.72	109.82	109.37	110.74	110.88	108.67	109.54	109.93	109.28	109.61	109.81	109.01	109.27	110.63	110.5	109.1	109.07	109.33	110.65	111.41	109.21	112.56	108.97	109.75	109.95	109.18	110.19	109.01	109.71	108.7	110.01	110.31	108.99	108.48	110.78	108.78	109.63	109.65	110.81	109.68
118.65	116.29	117.4	117.55	118.14	117.98	118.46	117.7	117.31	116.95	117.43	119.62	118.97	117.12	117.82	116.05	117.82	118.78	117.31	118.15	117.51	117.89	116.43	116.96	117.79	117.27	117.6	118.28	117.44	116.53	118.17	116.73	116.68	117.83	117.69	117.58	117.27	117.14	117.8	117.7	118.24	118.04	117.48	116.99	116.75	119.84	118.87	117.83	116.93	118.52
112.59	110.8	112.11	111.95	112.86	110.79	112.28	111.91	110.37	112.69	113.37	112.09	111.11	112.71	113.54	112.3	111.31	112.48	111.35	112.78	110.79	112.74	111.85	111.89	110.38	110.82	113.28	111.88	112.59	112.55	111.19	112.25	110.98	111.85	111.88	112.55	111.31	113.13	112.32	111.58	113.13	110.82	111.37	113.44	111.79	112.33	112.14	113.71	111.72	112.6
104.61	104.11	103.63	104.76	103.39	103.7	102.08	103.66	105.42	104.42	104.4	106.09	103.23	106.07	105.94	104.8	104.21	102.9	103.11	105.03	104.15	104.65	104.71	103.48	103.58	103.56	105.1	104.53	104.61	103.43	105.08	104.14	102.2	104.41	103.95	104.53	102.97	104.12	104.82	103.83	103.75	105.6	104.57	107.8	103.39	104.67	103.22	103.3	104	103.57
112.55	111.61	110.75	111.59	110.58	111.16	110.96	110.84	113.68	112.95	111.88	111.24	110.99	111.44	113.79	111.24	111.8	113.51	111.6	111.94	111.68	113.03	111.08	110.19	110.06	113.05	111.85	112.86	111.51	111.97	111.71	112.22	112.27	110.6	111.93	111.06	112.56	112.87	111.9	112.09	112.19	112.44	112.02	113.26	111.86	111.55	112.94	112.22	111.84	112.62
111.08	112.66	111.24	111.59	111.23	110.54	111.39	112.55	110.67	110.81	111.56	111.34	112.91	112.06	111.6	110.99	110.7	111.61	111.26	110.45	111.69	111.25	111.72	111.18	111.05	111.06	110.51	110.64	110.76	110.67	111.75	111.86	110.7	112.31	112.52	109.69	110.76	112.43	110.97	111.92	111.03	111.21	110.47	113.31	111.89	112.82	109.83	112.83	110.97	110.93
101.07	99.308	100.1	99.686	100.1	99.462	99.622	100.4	101.38	101.26	99.891	101.59	101.58	100.62	99.738	100.63	99.766	100.68	99.964	98.694	100.69	97.573	100.1	99.766	99.277	99.899	99.893	100.01	100.68	101.18	100.86	99.278	98.947	99.163	99.583	100.5	101.25	99.003	99.59	99.507	100.09	102.19	100.98	100.11	100.4	100.85	100.12	101.16	101.8	99.58
111.09	111.39	111.33	111.54	110.9	112.75	111.64	113.08	112.19	111.1	112.02	111.21	111.11	112.03	111.84	112.52	111.75	111.7	110.62	112.67	110.11	112.31	109.76	111.82	111.48	112.62	111.54	112.24	110.48	110.42	113.65	112.8	112.87	112.53	112.89	110.75	112.09	111.19	113.57	111.46	112.14	111.04	111.15	113.67	113.31	111.07	111.39	111.19	111.9	110.75
104.66	105.02	105.11	106.98	104.57	104.5	104.99	104.78	105.96	105.43	104.85	105.85	104.35	108.33	105.37	105.78	105.53	105.66	107.31	106.21	104.83	105.91	105.75	104.58	107.17	106.18	106.22	105.08	106.68	105.25	106.06	104.93	104.36	106.94	106.04	105.26	104.91	105.41	104.81	104.03	105.83	105.37	106.36	104.76	106.09	106.07	105.1	106.42	105.91	104.82
100.22	100.78	99.733	99.011	99.689	100.3	99.815	99.858	100.14	100.15	100.76	103.07	99.567	100.98	101.33	98.989	99.941	99.97	100.17	100.99	99.062	100.33	100.04	101.57	102.77	101.05	102.22	99.526	99.7	102.42	102.67	99.894	100.35	101.58	100.01	101.13	100.94	101.59	99.739	100.79	98.567	101.76	100.58	99.646	102.5	100.34	100.72	100.51	99.497	100.41
106.92	105.53	105.65	106.76	106.75	107.31	107.41	103.65	105.17	106.06	105.72	106.33	106.23	106.5	108.33	105.68	106.16	105.1	106.28	105.66	106.02	106.39	105.25	106.02	105.51	106.55	107.91	107.03	107.18	106.8	106.76	104.35	106.51	105.66	105.78	107.16	105.28	105.35	108.01	106.21	106.13	104.78	106.59	106.47	106.24	106.38	105.18	105.85	106.1	106.53
111.98	111.4	112.16	110.93	110.55	110.62	110.44	111.33	111.06	110.77	111.33	110.81	112.21	111.42	111.04	112.01	110.89	112.21	111.24	111.41	111.12	109.66	111.35	110.08	111	111.39	111.5	110.76	112.82	110.86	110.23	111.55	111.84	111.73	111.03	111.99	110.46	110.17	109.43	111.22	111.44	110.28	111.26	111.68	111.91	111.87	111.13	110.46	112.17	110.35
105.12	105.08	102.84	104.12	104.94	103.53	104.22	104.85	104.53	105.14	105.36	103.9	105.82	103.46	104.31	104.53	103.28	105.85	102.91	104.94	103.27	104.22	104.33	104.83	105.31	104.3	102.94	101.51	104.41	104.76	102.92	104.01	105.71	105.76	103.97	103.72	104.33	105.42	104.58	103.91	103.91	104.1	105.71	104.5	103.9	105.02	105.05	105.71	103.75	104.37
113.06	113.4	113.57	112.93	111.34	112.74	113.01	111.37	112.45	111.63	111.42	113.59	111.38	111.24	113.74	112.71	113.27	111.91	111.26	114.42	114.62	112.54	113.49	111.92	111.77	112.81	114.07	112.29	114.06	113.19	114.03	113.28	112.25	113.13	112.9	112.77	112.29	112.66	113.27	112.75	114	111.92	112.94	110.84	112.78	112.17	113.41	113.48	111.63	112.38
105.72	104.62	104.82	106.3	104.57	105.33	105.16	106.16	106.85	104.23	106.48	104.87	105.98	105.97	105.89	106.45	105.52	105.7	105.05	106.04	105.1	104.2	104.97	107.24	105.49	106.48	104.84	105.04	105.32	105.46	105.17	105.34	106.81	105.38	105.34	105.07	106.31	105.69	106.44	105.46	105.41	106.39	104.53	105.23	105.32	106.76	106.53	104.43	106.66	104.83
105.87	104.99	106.73	105.72	104.38	106.7	104.71	104.36	104.7	105.72	106.35	105.78	106.64	106.11	105.72	105.57	106.12	104.8	103.74	106.63	105.12	105.75	103.9	104.05	105.31	104.76	106.59	106.68	105.28	105.6	105.99	104.28	106.68	104.57	105.93	104.37	106.38	106.26	104.96	105.35	104.97	106.67	107.43	105.31	104.93	105.67	104.49	106.25	106.54	105.58
100.99	100.99	99.865	99.066	99.255	101.66	101.96	99.293	99.308	102.06	100.93	101.82	100.54	99.82	101.17	99.429	100.95	99.632	102.64	99.73	101.03	102	101.34	101.17	99.305	99.617	99.166	100.91	101.06	100.34	98.975	101.79	99.842	99.726	100.18	99.502	99.215	101.62	100.92	100.06	102.19	101.35	102.84	100.08	101.05	102.02	101.33	100.97	101.62	99.909
104.56	105.69	104.91	105.59	106.41	106.06	105.66	106.64	104.15	104.9	105.58	106	105.51	106.14	104	106.42	105.61	106.42	106.6	104.28	105.18	105.06	104.8	106.18	105.41	107.31	105.78	105.21	105.42	105.87	105.31	106.9	106.04	104.68	105.93	105.84	107.13	105.63	105.68	103.35	106.76	105.46	104.68	104.81	104.17	103.82	105.51	103.63	106.57	105.1
106.54	106.47	107.9	107.47	107.3	106.02	106.73	107.31	106.89	107.34	107.14	107.49	106.7	109.04	106.1	107	105.04	106.52	106.71	106.75	109.09	106.6	106.93	106.27	108.92	107.53	107.48	105.81	105.77	107.46	107.25	106.17	107.8	106.13	106.26	105.62	106.78	106.31	107.4	107.61	107.57	106.33	107.2	107.41	107.3	106.23	107.87	108.98	107.1	107.88
100.51	100.81	100.31	100.63	100.35	100.23	100.2	100.56	101.12	98.371	99.46	100.11	101	101.43	99.208	100.78	99.897	100.27	98.451	100.27	99.937	99.23	100.91	99.853	100.64	100.48	99.42	98.87	100.23	99.552	97.624	99.43	99.799	100.56	100.72	98.773	100.08	99.17	100.76	99.515	99.758	98.674	101.06	99.986	100.33	100.72	100.18	100.73	99.834	99.254
106.59	105.11	105.23	105.6	106.15	106.42	106.94	105.54	106.39	105.97	104.7	106.95	105.15	106.27	105.02	105.76	106.54	105.58	106.83	104.53	105.52	106.43	105.62	105.44	105.71	103.86	105.37	105.18	105.1	104.33	105.84	105.47	107.48	104.67	106.35	106.46	105.97	104.74	106.04	105.72	106.74	105.87	106	105.96	103.81	105.58	103.85	106.57	106.23	106.34
107.06	104.87	106.05	103.92	104.3	104.83	103.2	104.76	105.15	104.13	104.52	105.97	105.28	105.67	104.63	104.82	104.01	104.69	104.43	107.08	105.59	104.88	105.08	105.33	104.81	104.36	103.9	104.68	105.83	104.6	104.36	104.41	104.08	104.37	105.86	105.7	105	105.32	104.16	106.16	104.72	103.82	104.95	103.51	103.88	105.65	104.63	102.66	105.24	105.17
104.78	105.36	104.07	103.17	104.06	104.14	103.84	104.71	104.5	105.22	103.75	103.7	104.48	103.4	104.53	103.04	104.52	105.1	103.29	105.6	104.55	103.82	104.76	104.91	105.3	103.86	104.53	104.96	103.69	104.68	104.54	105.89	104.81	104.49	104.8	105.77	104.33	104.29	103.86	106.02	105.16	103.79	105.39	106.02	103.85	103.68	103.96	104.66	104.93	106.92
106.73	105.66	106.72	108.16	106.07	107.18	105.26	108.06	106.31	105.3	107.82	106.19	106.36	105.59	105.68	106.55	107.06	105.38	105.56	104.79	106.07	106.95	105.97	104.24	106.6	107.91	108.57	105.64	106.61	104.84	106.6	106.93	106.42	106.12	104.78	107.37	105.12	105.38	106.05	105.86	106.34	105.58	106.76	106.32	107.19	106.92	104.82	106.09	106.45	106.74
101.32	98.937	102	100.67	99.817	98.97	100.91	100.78	101.09	101.81	101.04	99.871	101.13	100.39	100.54	99.467	99.457	99.682	101.79	99.996	101.31	101.43	101.16	99.233	100.22	100.53	100.21	98.963	101.19	100.08	99.848	100.1	100.84	99.886	99.894	100.45	100.26	102.91	99.635	101.6	101.49	101.3	100.55	101.27	99.296	101.02	100.35	100.13	100.69	101.97
104.24	103.25	104.66	105.22	103.15	104.6	104.64	103.5	105.38	104.64	103.88	103.39	103.98	103.57	104.49	103.05	101.67	103.67	102.99	102.17	103.75	104.58	105.33	103.85	103.2	101.9	104.79	105.07	105.23	104.14	102.66	104.16	103.98	103.62	103.85	105.33	103.74	102.18	104.08	104.9	104.83	103.55	104.08	103.89	104.57	103.56	104.62	102.27	103.6	104.04
112.53	111.01	112.58	112.17	113.19	111.96	111.86	112.35	112.19	112.32	112.86	111.74	112.43	111.84	111.84	112.44	111.85	111.94	112.02	112.3	112.69	111.32	112.65	113.53	113.8	111.16	111.26	112.05	110.08	111.75	112.61	109.52	110.18	110.92	113.25	114.11	111.69	112.68	113.97	113.69	113.41	110.51	111.74	111.31	112.01	112.16	111.95	110.08	113.09	110.83
111.95	110.71	110.59	111.73	112.27	111.97	110.87	111.59	111.35	112.1	110.92	111.13	110.36	111.46	112.09	111.09	109.89	110.21	111.38	109.74	110.97	110.75	110.31	113.07	110.43	109.89	111.03	110.53	111.25	112.5	110.78	112.15	112.54	112.55	112.27	112.9	112.24	110.66	110.43	109.22	112.34	111.23	111.02	110.58	112.06	109.82	111.24	111.06	109.85	112.13
111.28	111.33	110.77	112.49	111.96	111.99	111.94	110.17	110.55	112.04	110.73	113.07	111.42	111.9	112.8	111.31	110.03	111.63	111.99	110.98	112.29	112.23	111.89	111.06	110.85	110.44	111.91	112.03	111.46	112.54	112.35	113.12	112.09	111.01	112.47	110.77	110.11	113.35	109.82	110.14	113.15	111.78	110.52	110.45	112.7	112.35	112.62	111.54	112.68	112.96
106.88	106.23	105.41	105.88	104.49	104.42	106.67	105.09	105.85	107.05	105.91	106.6	107.16	106.34	105.59	106.39	105.37	107.22	105.32	106.73	105.91	106.58	106.12	106.14	107.07	105.9	107.85	106.35	104.61	106.03	106.51	105.05	105.86	107.03	105.06	105.17	106.02	104.81	106.88	105.22	106.11	106	106.08	105.46	105.68	105.19	105.85	105.21	105.19	106.28
112.71	111.89	111.45	111.95	112.28	111.58	112.76	112.74	111.6	112.2	110.01	112.84	112.76	111.51	112.15	113.03	113.65	111.27	111.12	111.51	112.21	110.24	111.63	112.22	111.9	113.34	111.85	111.08	111.11	111.4	111.72	112.84	112.08	111.38	111.96	112.91	112.63	108.96	111.52	111.72	111.91	111.66	113.76	110.9	112.8	113.33	112.31	112.56	109	112.44
105.9	107.2	106.19	104.82	104.72	105.75	106.94	105.48	105.02	105.77	106.01	105.25	106.16	106.14	107.53	104.89	106.51	105.18	105.81	105.18	105.68	105.75	105.25	105.59	107.07	106.75	105.25	104.74	105.63	105.35	103.43	103.47	106.02	106.04	106.37	106.22	106.1	105.47	104.61	104.67	104.71	104.83	104.82	106.87	104.36	107.76	104.04	106.42	105.58	104.6
104.03	105.16	104.86	104.68	102.04	103.59	104.02	104.25	103.51	104.83	104.37	104.15	102.93	103.95	104.41	104.3	104.56	105.48	104.44	105.33	105.05	102.65	104.18	103.99	102.84	103.98	103.81	103.61	103.14	104.93	104.93	103.86	101.64	102.55	104.32	104.02	104.3	103.21	103.04	103.73	103.99	104.22	103.81	104.74	104.87	104.08	104.6	104.19	105.57	104.8
112.6	112.75	112.07	111.58	111.74	111.15	112.07	111.85	112.64	112.62	111.96	112.74	112.03	111.91	112.3	112.03	112.11	111.13	110.98	111.78	110.47	112.23	112.25	111.85	111.42	113.32	113.4	112.04	111.04	110.73	110.81	114.35	112.63	112.58	112.58	113.65	111.6	113.01	112.45	113.76	111.17	112.06	110.52	111.16	110.33	111.41	111.92	113.08	110.8	113.82
112.16	112.23	111	112.82	111.85	111.49	112.12	112.58	113.22	110.9	111.51	111.77	111.39	112.25	113.04	111.98	111.2	112.07	111.28	111.79	112.24	112.29	112.83	112.92	111.17	112.45	114.04	111.09	112.1	111.81	111.07	112.14	112.83	111.97	111.84	112.48	111.33	111.7	113.82	112.02	112.8	113.65	113.14	111.99	112.16	112.44	111.93	111.8	111.03	111.65
111.35	110.58	112.75	109.36	109.43	111.49	112.31	110.54	111.13	110.7	113.14	108.55	111.95	110.79	112.36	108.78	111.5	109.93	112.77	110.6	111.88	110.77	111.92	111.08	109.4	110.71	111.93	112.28	111.76	111.1	110.89	111.33	111.37	111.16	111.46	110.78	111.62	110.93	111.67	111.75	112.04	110.11	111.29	111.87	111.99	109.72	111.77	111.03	111.08	111.62
106.97	106.2	106.83	106.71	106.14	107.52	107.07	105.66	106.93	104.91	105.89	105.32	105.98	105.88	107.19	105.21	107.06	105.4	107.85	106.36	106.86	106.84	107.97	107.41	106.37	107.75	105.54	106.27	106.65	106.72	107.24	106.4	106.26	107.35	106.12	106.73	108.33	106.05	105.83	106.42	107.34	105.61	107.05	106.37	107.26	105.73	107.06	107.32	105.09	106.08
104.42	105.65	107.47	105.41	106.44	105.64	106.76	106.53	106.82	106.93	106.08	105.2	104.62	106.37	105.14	105.45	107.43	105.85	105.84	106.24	106.33	106.65	107.16	105.49	105.1	106.74	105.84	106.8	106.68	104.59	107.92	105.5	105.87	107.9	106.77	106.23	106.16	104.66	106.51	107.14	107.9	106.9	106.32	107.22	106.64	106.67	106.09	105.68	106.26	106.85
104.8	102.57	103.45	102.27	105.17	104.67	104.75	103.98	103.71	104.94	105.28	105.29	103.51	103.43	102.45	103.32	103.25	103.25	104.97	104.16	104.27	105.51	102.58	105.95	103.49	103.68	104.85	104.7	104.05	102.96	103.71	105.11	105.09	103.86	104.11	104.56	102.73	104.26	104.19	104.85	103.56	106.42	105.18	103.42	103.01	104.54	105.44	103.86	103.39	102.26
108.51	107.22	106.03	105.98	107.9	107.17	106.69	105.99	106.79	108.54	106.93	105.72	107.38	107.17	106.54	106.12	107.55	107.06	106.1	106.74	105.34	107.07	107.55	107.25	107.62	106.93	106.32	107.6	107.6	106.16	106.84	105.97	105.95	105.06	107.65	105.56	107.18	106.54	107.29	105.87	105.54	106.76	107.81	107.18	106.84	106.28	107.66	107.88	106.66	107.99
106.1	106.04	105.9	105	105.78	105.58	105.84	105.06	106.05	105.19	105.95	106.52	105.98	105.27	106.18	105.24	104.54	107.12	104.89	105.72	104.42	105.73	105.19	105.08	106.43	104.41	103.58	106.89	104.77	104.93	105.96	105.15	108.15	105.76	105.03	105.88	104.95	105.07	105.21	105.03	107.46	106.04	105.93	104.98	105.01	107.48	104.06	105.71	105.72	106.09
118.89	117.16	116.36	117.7	118.16	118.74	118.58	115.91	119.13	117.88	116.95	117.37	117.38	118.31	117.18	117.78	116.32	118.12	117.65	117.26	117.73	118.25	118.56	117.01	117.95	116.69	117.24	116.65	117.41	117.22	117.54	118.68	117.62	119.11	116.95	117.65	117.19	117.97	116.82	118	117.06	117	119.21	118.33	118.58	117.23	118.26	116.11	118.5	117.5
101.39	102.37	100.72	102.14	100.28	100.17	101.39	101.2	98.793	100.34	101.16	101.11	100.54	101.72	100.96	99.776	102.31	100.92	99.729	99.051	101.18	100.21	100.51	100.7	100.15	101.1	101.54	99.64	101.16	100.5	100.29	101.33	102.35	100.98	99.52	101.69	98.838	101.46	101.53	101.67	99.211	100.74	99.723	101.53	103.1	101.89	99.807	101.86	100.43	102.18
105.11	104.02	106.32	104.83	104.52	106.82	105.48	104.38	104.62	106.43	106.98	104.35	105.19	106.79	105.7	104.51	106.1	104.84	103.62	106.01	106.65	105.84	105.72	105.33	105.94	105.27	105.21	105.81	106.24	104.28	106.47	105.87	104.32	105.23	107.46	105.58	104.28	105.18	104.95	106.16	104.13	104.87	105.51	105.25	107.55	106.25	106.19	104.2	105.65	105.63
112.12	113.25	110.87	111.11	112.02	113.54	111.7	111.08	111.63	111.66	111	112.17	111.82	110.79	112.13	110.44	111.41	111.56	111.1	113.18	111.7	111.2	109.72	111.81	112.23	112.3	110.52	111.1	111.09	112.39	111.72	111.04	111.01	111.2	112.57	111.69	111.56	111.92	111.81	113.35	112.51	113.49	112.3	111.68	111.79	110.89	110.74	112.98	112.34	112.67
111.13	111.06	111.21	110.79	111.65	111.89	110.11	111.66	113.21	112.26	112.21	111.44	112.1	112.93	111.48	113.12	111.38	112.13	112.06	110.05	110.84	112.29	112.99	112.14	111.11	111.99	112.24	112.31	112.26	111.17	111.28	110.65	111.5	111.53	110.56	112.56	112.14	111.52	111.61	111.89	113.79	112.61	111.91	112.89	112.51	112.73	111.3	111.65	112.07	113.31
105.9	105.29	106.24	107	106.62	105.72	107.14	104.76	107.23	107.23	106.64	106.48	106.97	105.39	105.93	106.91	106.72	106.14	106.28	106.9	105.91	106.39	106.12	104.2	104.44	107.69	105.1	105.71	105.57	108.43	105.99	107.17	106.69	107.77	106.1	106.02	106.82	105.84	105.98	105.44	106.11	105.57	106.97	106.77	105.09	106.93	105.85	106.16	106.52	105.29
105.05	104.92	104.7	104.69	106.21	106.39	105.31	105.71	104.06	104.81	105.22	105.38	105.45	105.43	103.74	106	105.85	105.21	105.65	105.17	104.97	106.01	107.12	105.01	105.31	105.11	105.52	105.71	105.97	105.81	104.59	105.74	106.63	106.12	105.84	103.94	104.36	104.28	106.24	105.02	105.61	105.64	105.8	105.34	105.29	105.49	106.73	104.25	105.15	105.69
106.61	106.07	104.22	106.43	107.19	104.44	106.23	107.71	105.07	106.07	105.51	105.95	105.8	106.44	105.23	106.05	105.7	104.48	106.34	106.06	106.1	105.73	105.78	106.91	107.58	106.01	107.01	104.44	106.92	106.22	105.27	105.17	106.4	104.37	106.15	104.5	106.72	106.64	104.72	105.68	103.78	105.71	104.38	106.63	105.97	105.6	105.41	104.06	105.85	104.06
105.46	103.11	104.5	104.99	104.51	104.23	104.69	104.42	106.4	106.9	104.32	105.82	104.78	106.09	104.85	105.24	105.71	104.46	105.83	104.46	103.73	103.46	105.22	104.43	106.68	106.61	105.54	105.96	105.24	103.69	104.37	105.41	104.27	104.49	104.4	104.94	107.14	106.38	106.03	103.57	104.48	105.62	102.64	104.83	105.72	105.89	105.59	105.99	105.34	105.61
104.58	104.41	104.74	105	105.78	106.68	104.85	104.42	105.75	105.29	105.22	106.03	105.03	104.58	106.2	104.15	104.57	104.77	106.13	105.22	104.74	105.08	104.65	103.14	105.05	105.94	105.28	107	103.77	103.86	105.86	104.32	103.42	103.87	103.71	104	104.09	104.02	104	103	104.65	103.45	104.21	105.22	104.84	103.47	103.4	105.08	104.73	105.67
105.71	105.37	106.32	106.51	106.24	107.02	106.21	106.2	106.94	106.27	105.82	106.62	105.36	106.24	106.22	107.07	106.25	107.15	106.66	108.18	106.17	104.57	106.11	107.33	106.66	107.65	107.77	108.04	106.61	105.52	106.33	107.07	105.63	106.86	107.11	105.69	107.3	104.81	105.35	106.42	105.09	107.06	108.62	106.42	106.23	104.57	105.24	105.69	104.87	107.34
104.2	105.09	105.38	105.09	105.11	105.32	105.84	104.3	106.58	105.39	104.08	106.02	104.34	106.3	104.88	105.93	105.16	106.53	105.94	106.32	106.53	105.28	106.85	107.36	106.02	105.88	105.25	105.19	105.22	104.38	105.76	104.95	105.62	106.08	105.31	103.99	105.62	106.33	106.82	106.2	104.73	105.16	106.1	104.92	106.24	105.16	105.74	105.47	104.42	105.99
105.61	105.96	106.35	106.97	106.8	106.72	106.23	105.9	106.75	106.11	107.48	103.99	105.48	105.96	106.62	107.41	107.48	105.93	105.55	107.34	107.16	106.92	105.76	106.81	105.92	105.5	107	105.15	106.95	105.22	106.8	104.35	104.98	106.94	105.8	105.56	105	105.09	106.11	106.69	104.62	105.8	106.59	105.95	105.7	106.08	107.3	105.48	107.48	106.85
99.604	99.294	99.819	100.45	100.17	99.484	101.98	100.08	100.28	101	100.01	99.759	100.31	100.69	99.811	100.17	99.845	99.05	100.2	100.91	100.49	99.348	100.14	100.65	99.165	99.124	99.138	98.618	99.487	98.37	98.221	100.59	100.24	100.57	99.045	101.08	101.02	99.579	98.777	100.33	98.069	97.945	99.261	99.98	100.1	99.007	100.76	100.49	100.27	99.524
108.55	106.63	108.67	105.85	107.03	105.84	106.57	105.77	106.11	107.33	109.36	107.04	107.04	106.43	107.31	108.03	107.4	106.34	105.83	106.29	106.99	105.7	107.15	107.68	108.17	104.54	108.37	106.19	108.37	106.2	106.73	107.57	106.32	106.44	106.86	106.62	108.3	105.34	108.04	108.25	106.01	108.04	107.57	106.65	108.53	105.51	104.97	105.56	107.69	105.47
100.51	98.945	100.06	101.84	100.53	100.66	100.41	101.27	100.98	101.83	98.934	101.06	101.65	101.03	100.97	99.816	101.39	100.45	100.15	101.18	101.98	101.27	101.5	101.73	102.39	100.55	99.087	98.152	100.5	101.51	100.38	100.88	101.23	100.76	99.565	99.246	100.55	101.28	102.61	99.71	100.19	101.44	99.245	101.19	101.15	100.4	100.7	99.485	99.709	99.305
110.93	110.77	110.73	111.17	110.51	111.33	111.88	110.82	111.64	110.49	112.97	111.71	111.5	110.97	109.67	111.82	109.1	110.83	111.03	111.46	111.43	110.88	112.37	110.22	111.47	111.54	110.48	111.73	110.9	111.56	111.42	112.24	112.2	110.92	112.07	110.57	111.48	112.98	113.08	112.2	110.68	110.87	111.09	109.92	113.08	112.75	111.08	111.79	111.25	111.33
105.08	104.67	105.29	105.18	106.26	106.59	104.22	105.79	106.81	106.67	105	106.49	106.11	105.3	105.76	105.22	106.86	104.91	105.48	105.38	105.4	104.82	104.84	105.5	104.94	104.67	105.4	105.91	105.09	106.07	107.77	104.34	105.43	106.7	104.67	104.76	105.13	105.54	105.26	103.44	105.88	105.29	105.03	104.99	106.13	106.55	105.08	106.08	105.46	105.19
104.28	104.17	103.91	103.88	104.51	104.13	104.31	104.94	103.39	104.53	103.69	106.09	105.02	104.7	103.99	103.58	104.95	103.71	102.91	104.92	104.13	103.11	103.47	104.14	106.1	103.96	104.23	105.71	103.26	103.18	102.74	102.98	104.28	106.64	103.9	104.58	104.1	103.26	104.23	104.89	105.35	104.52	104.62	103.67	104.24	104.33	104.22	105.3	103.3	103.32
104.28	105.87	106.37	106.65	105.9	104.98	105.89	105.64	105.99	106.58	106.9	105.96	105.24	107.7	106.35	104.9	105.46	105.85	104.65	105.82	104.95	105.51	104.94	105.3	106.1	106.12	105.27	105.71	105.24	104.98	106.44	105.48	106.28	104.84	105.7	106.31	105.74	106.44	105.11	104.08	105.07	104.92	105.06	104.86	105.64	105	106.71	105.12	104.82	105.76
113.06	112.82	111.75	112.47	111.51	110.67	110.95	110.44	111.03	111.97	111.54	112.15	109.12	109.61	110.51	111.16	110.73	109.88	111.16	112.07	110.7	111.68	111.26	111.84	110.03	113.02	110.16	109.25	111.93	111.78	112.66	111.97	111.27	111.34	111.39	110.15	109.82	111.76	112.41	109.6	110.32	110.62	111.48	111.29	111.98	109.27	110.67	110.96	110.78	112.19
98.815	99.179	98.67	98.475	99.746	99.558	101.4	99.171	99.288	100.5	100.57	99.59	99.766	98.403	99.769	100.8	98.43	100.52	99.975	99.148	100.49	98.956	98.876	99.945	100.24	99.667	99.392	99.685	99.942	99.695	99.13	100.35	101.42	99.349	99.484	98.786	100.37	101.68	99.862	98.893	99.948	99.24	99.681	100.19	99.926	97.382	98.856	101.39	99.461	100.26
111.72	112.27	110.73	110.15	111.27	110.36	110.27	110.64	110.95	111.1	111.35	110.82	112.72	110.68	111.63	111.68	109.85	110.63	112.69	112.32	112.23	110.07	111.51	112.95	111.33	109.65	111.2	110.56	109.66	111.86	109.39	111.53	110.85	111.39	110.2	112.07	112.7	111.39	112.39	111.54	112.74	111.33	111.55	111.34	111.18	110.41	111.74	111.48	109.19	110.42
104.16	104.35	106.25	104.79	104.96	103.85	105.43	104.08	104.8	105.24	103.9	104.94	104.09	105.5	105.18	104.04	104.98	104.25	102.49	104.28	104.98	103.03	104.28	104.97	104.65	104.62	104.31	103.53	105.19	104.39	103.91	104.35	103.51	103.28	103.33	103.73	104.96	104.7	103.43	103.28	104.38	105.55	103.66	106.45	105.67	105.52	103.33	105.58	105.5	104.91
105.59	106.42	105.94	104.63	106.61	105.47	104.66	104.66	104.42	107.47	105.74	107.12	106.49	105.31	105.23	106.13	105.94	105.41	106.48	104.56	106.81	104.6	103.57	104.37	105.08	103.64	105.83	105.82	105.58	105.94	105.55	106.68	105.25	105.9	105.95	105.95	105.91	105.69	105.21	105.97	105.96	105.18	104.5	104.58	107.15	104.64	105.2	106.63	104.97	106.07
104.85	104.7	105.32	105.59	105.31	106.34	105.94	105.86	106.38	104.83	105.36	106.54	105.38	104.72	104.13	105.95	106.09	105.24	104.89	105.09	104.91	105.02	106	106.99	106.34	105.57	105.74	106.57	106.36	105.32	104.4	103.7	104.82	105.22	104.1	105.32	105.54	104.79	104.85	104.94	105.22	104.64	103.63	106.63	105.63	106.54	106.05	105.07	104.8	106.15
110.72	113.34	111.78	112.67	113.63	113.14	112.42	110.84	111.15	111.99	112.99	112.29	110.99	113.04	112.99	113.54	112.27	111.48	110.59	114.3	114.15	112.1	113.41	113.22	113.08	111.56	113.03	113.02	114.45	112.29	114.42	112.52	112.99	114.82	113.93	112.83	114.31	113	112.97	113.67	112.57	112.2	113.12	114.43	112.34	113.35	112.9	114.43	113.24	112.8
113.34	111.88	112.52	113.4	113.62	112.67	112.63	113.19	111.86	111.36	112.78	113.79	113.67	110.62	112.07	113.31	114.14	111.88	112.84	112.67	113.22	111.85	114.47	112.82	111.22	112.99	113.89	113.9	113.02	112.98	113.99	113.49	115.12	114.46	113.01	114.56	112.89	113.66	113.28	113.19	113.5	113.32	114.18	112.93	113.65	112.8	112.05	112.95	113.85	115.34
111.77	112.14	110.29	111.23	112	112.17	112.21	111.36	113.16	111.97	111.69	111.51	111.81	112.1	111.46	111.63	113.65	112.14	111.47	110.07	111.53	111.23	111.31	112.72	114.01	111.57	111.79	112.33	112.63	113.72	112.07	112.46	111.8	112.97	111.57	111.28	112.69	111.15	111.09	111.74	111.15	111.8	112.37	112.79	111.55	111.42	111.82	113.04	112.96	111.51
110.19	108.68	108.88	110.75	109.27	110.97	111.58	110.15	109.35	108.25	109.56	108.87	112.24	110.58	109.53	109.3	109.26	110.6	110.25	109.76	109.4	110.41	108.91	109.81	108.97	110.39	109.53	111.5	108.31	109.31	109.32	109.83	109.39	111.51	109.74	108.68	109.68	109.57	109.97	109.61	109.25	109.69	109.95	109.8	110.34	108.55	108.53	110.7	107.83	110.38
99.404	99.119	100.41	101.17	100.59	100.95	101.03	100.1	100.87	100.69	99.177	100.12	98.297	99.292	100.32	99.012	100.12	100.14	100.05	100.4	100.63	99.402	100.16	101.11	100.35	99.151	101.23	100.34	100.51	100.23	100.59	102.13	101.47	99.412	100.5	101.25	99.461	99.641	100	100.53	99.814	99.084	100.51	100.43	100.27	99.989	99.59	99.764	101.63	98.97
100.94	98.497	99.908	100.52	98.484	100.36	101.31	100.34	99.964	100.84	99.476	99.927	98.554	100.3	100.15	99.394	98.767	98.991	99.981	97.784	98.84	99.528	101.1	100.26	101.14	97.872	99.88	99.303	100.41	99.09	100.5	99.898	98.67	99.052	99.133	99.339	99.975	101.42	100	99.309	99.484	99.258	98.511	99.959	100.88	99.503	99.675	101.22	98.676	100.77
110.89	109.65	111.64	109.7	110.68	109.54	110.14	108.66	110.5	109.73	111.13	110.56	109.95	109.89	109.13	109.69	109.82	110.17	109.34	109.82	110.38	110.06	109.75	109.5	110.65	110.84	110.36	111.37	108.56	111.87	109.62	110.31	109.73	110.48	110.6	109.92	109.92	110.03	110.02	109.71	110.91	109.85	109.72	108.18	108.33	108.65	109.23	110.46	110.2	110.28
104.65	105.03	104.7	104.12	104.22	105.72	105.12	105.15	103.81	104.62	106.06	104.05	106.24	104.9	105.06	104.3	105.62	104.67	104.11	103.06	105.39	105.77	104.05	104.98	106.43	105.27	104.28	103.58	104.2	104.33	104.22	105	103.68	104.13	105.17	104.52	104.51	105.3	104.52	105.11	104.1	103.71	104.85	106.02	105.17	105.02	104.58	103.72	105.19	103.94
107.37	106.19	105.74	105.99	105.41	106.34	105.25	107.94	105.07	107.15	104.98	106.75	105.97	105.87	105.65	107.66	107.17	105.96	107.35	105.85	105.62	106.49	106.46	104.47	107.13	106.26	104.9	107.78	107.17	105.01	105.41	104.18	106.5	106.86	105.32	105.61	106.38	106.11	105.03	104.99	104.76	106.59	105.89	106.08	107.3	104.57	105.32	106.66	106.68	107.81
109.74	108.96	110.88	110.42	110.16	111.91	110.84	109.74	110.03	109.07	109.92	111.49	110.65	111.2	111.09	110.52	109.31	111.25	109.92	110.99	109.42	110.64	110.38	108.97	111.29	112.84	111.18	110.98	110.67	109.81	110.76	111.32	111.22	111.52	109.64	110.71	109.35	111.02	110.92	111.76	109.54	112.21	111.2	111.11	109.83	110.11	110.32	111.46	110	112.5
110.48	109.79	111.89	110.59	109.2	109.95	109.86	110.95	111	109.26	108.13	110.05	107.51	108.68	110.22	110.31	109.96	111.01	107.81	109.58	109.35	110.79	110.85	109.08	110.64	109.14	109.86	110.88	110.05	109.43	110.38	110.64	111.12	108.96	110.64	110.03	109.69	109.81	109.8	109.46	108.78	111.12	111.19	109.91	110.29	110.91	108.28	109.64	109.23	110.56
100.73	99.508	99.734	99.763	98.827	98.538	100.2	99.656	98.441	99.135	99.095	101.47	102.22	98.512	98.988	100.79	98.677	97.958	100.22	99.201	100.64	98.174	99.515	99.111	101.27	99.406	99.981	99.844	101.48	99.271	99.355	100.63	100.14	100.07	99.813	100.58	100.39	99.906	99.441	99.996	98.528	100.13	99.835	99.909	100.3	101.76	100.64	99.38	100.62	99.941
112.76	112.73	111.24	111.56	111.68	109.43	111.79	111.38	110.55	112.64	111.77	112.35	111.55	111.71	109.48	111.72	112.72	112.16	111.1	112.12	112.63	111.87	111.27	114.75	110.99	110.6	112.33	112.83	110.89	112.79	111.72	111.16	111.67	109.71	111.02	113.22	111.54	111.25	111.9	111.02	111.29	110.3	111.13	110.93	111.68	110.69	112.43	110.92	112.14	112.11
111.53	113.34	110.64	111.42	111.75	112.69	111.28	111.14	111.03	111.12	111.75	113.16	110.28	111.38	112.04	110.64	111.01	112.4	111.09	110.69	109	113.01	110.02	111.78	110.66	111.56	111.96	111.2	110.85	111.17	110.31	109.65	112.93	112.77	112.54	113.07	111.05	111.43	109.82	112.09	111.22	111.9	111.87	109.9	113.22	111.93	110.42	112.74	110.8	111.85
100.74	99.958	100.57	100.55	100.25	99.423	101.56	101.48	100.99	98.804	99.412	99.362	100.46	99.689	100.59	100.53	100.88	102.1	101.36	101.43	99.716	100.17	101.04	99.97	101.77	103.03	100.19	99.215	100.61	99.8	100.01	101.58	101.34	101.64	103.35	102.65	100.7	101.22	102.73	101.82	100.44	103	101.83	101.7	100.52	100.29	100.42	102	100.98	100.47
106.42	106	106.18	105.74	106.53	106.24	105.09	105.89	105.24	105.92	106.6	106.22	106.92	107.7	105.74	106.89	106.82	107.39	105.98	107.03	106.18	105.68	106.42	106.21	105.54	107.29	106.53	107.6	107.94	107.45	106.56	106.7	106.6	106.14	105.57	106.68	105.64	104.9	106.12	105.35	105.89	106.28	106.14	105.09	106.6	106.23	105.31	107.01	106.98	104.85
110.91	111.61	112.4	112.58	111.69	112.72	111.15	111.41	111.81	111.42	112.02	110.84	110.75	112.27	112.68	110.74	111.18	110.42	110.67	111.52	110.26	112.32	111.24	112.08	111.51	111.48	112.07	111.86	111.4	113.14	110.98	110.92	110.93	110.75	111.4	111.05	111.81	111.21	111.94	111.51	110.59	112.39	110.26	111.16	110.92	112.94	111.64	110.68	111.29	111.12
103.21	104.74	104.74	105.2	103.68	104.11	104.04	103.92	104.15	105.28	104.88	101.74	105.21	102.61	104.38	103.26	104.27	104.59	104.59	104.62	103.79	104.33	103.28	103.33	104.7	102.67	102.63	104.52	104.31	104.82	104.11	103.9	104.06	104.36	104.01	104.06	103.27	105.28	103.8	104.8	103.02	105.13	104.28	104.42	103.5	103.8	105.14	103.46	105.32	103.5
101.3	100.77	101.65	101.08	100.42	99.885	101.67	100.16	100.33	100.74	100.17	101.53	102.01	101.93	100.49	101.09	100.76	99.711	100.06	101.05	100.94	101.61	100.86	101.44	99.653	103.1	100.82	100.6	101.68	101.18	99.967	99.985	100.19	102.92	101.48	100.99	102.26	102.03	100.93	100.36	101.03	101.72	101.54	100.08	101.42	102.04	99.312	98.823	100.95	101.34
104.97	105.3	105.49	104.94	104.24	105.12	105.89	105.85	104.82	106.86	104.38	105.43	106.15	105.24	104.6	104.14	106.26	105.16	104.07	105.27	104.37	105.67	104.28	104.7	105.42	104.92	104.93	105.44	104.41	105.38	104.69	104.1	104.71	105.19	105.69	104.74	104.64	106.34	105.27	105.23	104.38	106.86	105.87	106.11	106.16	105.64	105.44	105.72	103.08	106.31
106.12	107.41	105.85	107	104.91	106.85	105.13	106.06	106.72	106.11	105.73	104.9	107.61	106.91	105.77	105.32	105.13	105.83	106.07	105.05	107.58	106.05	105.19	106.05	107.37	105.92	106.97	107.09	105.8	106.34	105.98	106.41	105.76	106.43	106.28	106.29	105.19	106.07	105.44	104.93	107.23	105.42	106.47	105.14	106.4	105.55	106.16	105.45	105.95	105.5
110.59	111.12	110.82	112.77	111.78	109.72	112.57	111.3	112.21	110.17	111.67	111.68	114.12	110.94	112.15	112.23	111.6	113.67	111.07	112.56	110.58	111.89	110.67	111.11	111.68	111.37	111.69	110.15	113.02	113.14	112.33	111.82	111.75	110.34	113.47	112.91	112.93	112.04	113.02	112.8	112.17	111.12	111.04	111.82	111.96	108.8	111.79	111.49	111.59	112.66
110.27	110.81	110.29	109.92	110.44	108.6	110.92	111.33	109.83	108.41	110.52	110.28	109.43	110.85	110.17	111.34	111.39	108.67	109.91	110.43	110.28	110.15	109.31	110.99	111.55	109.96	109.1	108.77	110.45	109.87	110.07	109.79	110.09	109.73	108.69	110.1	109.93	111.98	110.48	108.46	109.38	112.06	109.57	108.77	110.72	108.88	110.56	108.62	112.35	109.67
105.16	106.75	105.94	105.9	105.88	105.7	106.74	104.6	104.64	106.32	106.67	106.71	106.14	106.39	105.01	106.49	106.63	106.36	105.84	106.5	104.85	105.69	106.45	106.13	105.56	104.48	105.71	105.44	105.33	107.09	106.15	104.97	106.59	106.39	108.65	107.95	105.29	106.65	105.79	105.45	107.15	105.2	106.63	106.68	106.76	105.99	105.94	107.13	105.6	105.54
99.196	99.972	100.3	101.15	100.39	99.298	101.8	101.61	100.09	99.606	101.29	100.71	101.27	101.93	101.33	101.65	100.8	100.84	100.43	99.262	100.18	100.38	101.19	101.29	101.79	99.512	100.79	99.209	99.417	102.37	100.23	100.39	101.07	100.44	101.86	99.374	101.87	101.14	100.48	99.618	102.42	100.75	99.799	101.2	101.72	100.83	100.38	99.48	100.3	101.57
114.07	111.82	112.43	111.39	113.16	113.34	113.58	112.41	112.93	113.42	112.76	112.69	112.86	111.88	113.15	113.01	112.78	111.42	111.74	112.03	112.48	113.26	112.09	113.11	111.63	112.2	112.15	112.68	113.48	112.05	113.07	112.74	111.2	112.21	110.96	113.83	112.93	112.27	113.74	112.98	112.97	113.61	111.51	111.77	113.19	113.62	113.16	111.7	113.38	113.09
111.07	111.55	112.83	113.28	111.12	111.43	111.73	112.23	111.62	112.32	111.06	112.05	111.38	111.52	110.47	112.4	110.68	111.91	111.97	111.65	111.13	113.59	113.15	111.62	111.67	110.87	112.3	111.09	111.94	112.02	110.01	111.73	112.09	113.53	112.03	112.49	112.84	111.88	111.09	112.95	112.7	111.7	111.37	112.74	111.1	111.18	112.81	112.28	111.58	112.3
111.82	111.14	111.26	112.35	110.3	112.58	113.12	111.79	111.87	113.87	111.07	111.4	110.66	110.35	112.79	111.88	111.41	111.84	110.65	111.64	112.69	111.93	111.88	111.92	111.65	111.09	110.11	111.92	112.15	112.17	113.26	111.79	111.61	112.29	112.09	112.34	113.47	110.91	112.37	111.02	110.71	111.19	111.6	111.17	111.17	112.02	112.04	110.06	112.86	110.5
118.03	118.83	118.08	117.38	117.09	118.89	116.93	116.45	118.16	118.94	118.21	117.19	117.59	116.21	116.99	118.02	116.62	117.79	116.84	117.46	117.19	118.16	116.44	116.87	117.79	118.81	118.89	117.31	117.33	115.5	116.81	116.75	118.33	117.33	116.63	117.85	118.17	117.09	117.61	117.28	117.5	119.28	117.02	117.54	117.67	117.17	116.84	117.59	117.82	116.84
111	111.36	109.93	109.47	111.02	109.68	111.91	109.38	109.02	111.53	108.93	110.99	110.99	110.8	110.36	111.53	108.75	111.4	110.81	110.38	110.25	109.34	111.35	110.31	109.37	111.22	111.47	109.15	110.99	111.26	109.46	109.41	111.29	109.37	110.72	109.8	109.6	110.18	109.27	109.79	109.67	109.34	109.31	108.7	110.22	111.58	110.63	109.95	108.55	111.57
106.65	105.46	103.77	104.83	102.85	103.45	103.58	105.85	104.01	107.29	105.3	104.68	103.92	105.86	105.9	105.31	104.87	105.01	104.55	104.71	105.37	103.95	104.74	104.01	104.6	106.41	105.03	103.47	103.22	102.9	103.76	104.21	103.25	104.5	105.1	104.34	103.61	105.03	105.15	105.1	104.57	104.36	103.63	104.48	103.95	103.16	103.66	104.99	105.21	104.44
104.32	105.59	104.32	103.29	104.77	103.94	103.05	104.25	105.07	105.74	104.75	103.92	105.36	104.52	104.1	103.94	104.51	105.3	105.94	105.06	105.34	103.28	104.38	104.18	104.62	103.83	104.5	105.79	104.67	105.26	103.4	103.43	104.92	103.85	105.79	105.21	103.96	104.8	105.01	103.44	103.76	106.81	104.26	106.05	104.78	103.91	103.27	104.18	104.87	102.83
104.92	105.87	105.46	107.42	107.42	105.62	104.57	104.94	106.11	106.18	106.7	108.33	107.26	104.74	104.66	106.18	105.44	106.34	104.35	105.03	104.93	105.48	105.98	104.26	105.8	106.49	105.51	105.11	104.9	105.22	104.8	106.68	105.28	106.85	105.73	105.13	105.2	105.85	106.5	104.63	106.07	104.94	105.47	104.95	105.44	105.36	106.49	106.74	105.09	106.63
105.54	105.59	104.87	105.16	103.69	104.12	103.31	105.59	105.52	104.2	102.76	104.23	107.15	105.07	104.63	104.05	105.71	106.61	105.19	106.37	104.55	105.39	104.81	104.64	105.99	105.62	105.08	103.99	104.36	103.47	105.7	104.5	105.89	105.16	104.9	105.53	103.96	104.67	103.69	106.3	104.37	104.68	104.75	104.7	105.85	105.25	105.49	104.14	104.12	104.7
104.53	106.47	104.72	104.46	105.66	103.44	104.8	104.61	106.13	103.59	105.58	105.8	107.04	105.15	105.73	106.54	105.09	104.29	107.92	104.29	105.43	105.71	104.57	105.74	106.82	104.45	105.56	105.16	103.74	104.55	105.66	106.33	105.88	105.55	104.52	104.78	105.56	106.36	106.47	106.58	103.91	105.85	104.95	104.55	105.6	103.7	105	105.52	106.86	106.34
110.93	110.51	110.58	111.08	111.15	110.55	110.3	112.11	111.71	111.38	110.85	109.86	110.04	111.44	112.83	110.96	110.71	111.42	110	110.04	111.52	111.53	112.57	110.81	110.8	110.19	111.34	110.03	112.04	111.08	110.71	111.8	111.45	110.96	112.13	112.76	111.51	112.06	110.55	111.07	111.7	110.67	109.96	111.88	110.98	111.49	110.66	111.44	111.84	111.05
99.747	99.733	98.547	100.96	98.634	99.132	100.14	100.45	99.414	100.56	100.4	100.04	99.484	98.957	99.334	100.25	98.525	98.701	99.516	99.861	98.888	101.12	99.947	99.498	99.267	99.02	99.355	100.41	99.788	98.472	99.104	99.438	99.375	98.497	98.963	102.17	99.72	100.58	100.49	98.746	98.743	99.209	99.404	99.614	98.837	98.777	100.32	99.94	101.03	100.14
113.25	111.64	111.8	112.82	112.67	111.93	112.44	109.78	113.24	110.62	111.19	111.47	111.59	110.93	112.19	110.58	112.93	113.25	113.49	113.52	111.37	109.23	112.49	112.12	111.81	111.23	113.43	111.48	110.68	111.5	113.23	112.98	111.91	112.86	111.29	110.95	110.35	111.62	113.28	110.61	111.79	113.23	110.94	113.29	111.99	112.72	110.5	110.79	111.88	112.24
109.56	111.51	110.58	110.61	110.43	110.85	110.98	110.6	111.11	111.28	111.64	111.11	111.16	111.55	111.9	110.43	110.98	112.28	110.88	111.69	110.97	111.51	110.16	112.59	109.46	109.95	111.37	109.97	111.29	110.88	111.25	111.21	111.93	111.57	111.25	111.79	109.6	111.23	110.98	111.41	111.24	111.61	111.36	110.38	111.04	112.29	111.94	109.63	110.83	112.62
111.24	111.5	111.89	109.29	108.46	111.77	110.4	110.08	112.74	111.59	110.65	109.83	110.75	112.48	111.12	111.04	112.03	111.24	112.03	111.54	111.42	109.05	112.13	110.85	112.47	110.99	109	111.71	112.36	111.68	112.62	111.92	111.89	111.84	110.2	111.76	110.29	111.64	110.31	111.31	109.97	112.02	111.64	110.9	111.19	109.86	111.69	111.31	111.2	110.5
111.76	111.45	111.54	111.61	110.75	112.34	110.53	112.93	110.9	111.47	110.84	110.61	110.13	111.29	110.71	110.46	110.9	112.88	110.36	110.81	111.55	110.7	111.99	110.53	112.23	111.17	111.04	110.09	111.73	113.22	111.32	111.84	112.5	114.18	111.89	112.01	111.61	111.24	112.19	112.76	110.31	111.6	111.89	111.81	110.09	111.45	111.43	114.11	112.14	110.77
106.27	106.76	104.81	105.06	104.29	105.99	104.56	104.46	104.86	105.62	106.07	104.86	104.06	104.94	104.61	105.06	104.37	104.91	104.3	105.85	104.36	104.26	104.02	104.23	105.99	103.54	104.64	105.18	104.59	103.67	104.95	106.43	104.65	104.61	103.7	104.72	105.25	105.11	103.49	105.31	105.87	106.25	104.65	104.88	106.43	106.7	105.17	105.57	104.74	104.9
105.76	106.76	106.25	105.07	106.42	106.91	106.88	107.77	105.65	107.08	105.97	105.4	106.03	106.58	106.81	106.98	105.42	106.89	107.23	106.81	105.37	107.91	108.32	105.6	105.88	106.16	105.85	106.03	107.61	105.84	105.62	107.74	108.05	106.84	106.16	105.91	106.19	105.28	105.45	106.1	105.33	105.48	105.83	106.6	106.81	106.31	106.25	106.59	105.32	107.97
103.71	103.81	105.65	106.3	103.18	103.34	106.01	105.6	106.28	103.43	104.16	104.12	104.21	104.93	104.83	104.76	105.17	104.1	105.69	103.6	104.73	104.77	105.24	103.48	103.42	105.01	104.68	105.35	104.44	104.69	103.75	103.44	105.43	105.99	104.95	104.15	105	104.59	103.92	105.72	106.05	104.24	104.84	104.86	104.1	105.23	104.39	104.91	106.03	104.2
107.02	107.17	107.25	107.24	107.94	107.54	105.78	105.96	107.06	108.03	107.28	106.52	107.5	106.39	105.66	106.5	108.15	106.49	107.31	106.98	105.55	108.39	107.25	108.88	105.62	107.81	107.72	108.03	105.89	107.84	107.6	107.08	107.86	107.39	107.92	105.65	105.88	106.37	106.22	108.11	107.37	105.47	107.09	107.03	107.47	107.73	105.75	106.56	106.11	107.99
109.71	109.48	109.23	110.88	111.28	110.56	112.36	111.56	111.08	110.03	110.31	110.31	109.89	108.28	110.34	111.44	110.8	109.5	108.88	112.17	110.16	111.27	110.73	110.58	109.72	109.65	109.5	109.46	112.23	110.89	108.79	109.39	111.53	110.21	108.87	108.83	109.36	109.48	110.72	109.93	109	108.81	110.22	110.61	110.26	110.65	109.26	109.76	110.24	108.79
105.62	106.9	106.35	107	106.42	107.04	106.76	107.78	106.06	106.22	106.7	106.65	106.58	107.51	105.97	106.5	106.57	106.94	105.56	106.24	107.31	106.42	106.4	107.06	108.86	105.86	107.56	105.06	104.9	105.85	105.08	105.9	107.69	106.55	106.58	106.4	105.45	106.13	105.23	104.5	107.9	107.55	105.27	106.41	106.03	106.9	107.18	106.96	106.42	107.18
105.44	105.69	106.21	107.63	105.07	105.11	105.44	104.06	105.8	104.06	104.71	106.14	105.83	106.23	105.97	106.08	105.69	106.26	104.93	107.54	106.42	106.1	105.85	104.88	105.92	104.94	106.24	105.11	105.86	105.13	104.64	105.46	105.65	106.42	105.11	106.13	105.29	105.52	106.2	106.71	105.89	105.25	104.25	106.25	105.49	103.67	105.09	106.22	104.82	106.89
116.5	115.07	116.17	113.32	117.15	116.33	117.13	115.56	115.42	115.79	115.54	116.99	115.2	115.22	115.39	115.45	115.46	115.89	116.65	113.83	117.23	115.17	117.84	116.01	117.01	116.18	117.85	115.07	116.99	115.87	115.15	117.63	117.34	115.45	116.1	114.2	115.02	115.91	115.39	114.49	116.69	115.83	116.21	117.24	116.57	116.54	117.37	116.08	114.01	116.99
104.93	104.36	104.22	105.26	104.87	106.28	103.24	103.36	105.19	104.66	103.21	103.67	105.53	106.77	104.95	104.56	104.66	104.83	104.72	104.26	103.96	103.19	104.51	102.72	104.84	102.71	104.53	102.71	103.21	105.43	104.93	103.54	105.06	105.52	103.76	105.15	104.13	102.82	104.54	103.8	105.04	103.18	102.18	104.44	104.87	105.12	102.9	105.73	102.52	105.28
111.93	111.05	112.95	111.87	111.18	112.34	113.57	110.95	112.23	112.08	112.34	113.4	112.05	112.88	112.98	111.1	111.56	111.18	111.87	111.93	111.42	112.78	110.48	112.84	111.34	111.67	112.59	112.81	111.16	111.09	109.33	112.21	112.21	111.54	111.86	111.16	111.9	111.2	111.38	111.55	112.98	111.29	111.25	111.93	111.7	110.47	112.65	110.99	112	111.42
111.53	108.53	110.75	108.93	110.39	112.53	109.87	109.46	110.21	109.98	111.58	110.7	110.57	110.36	109.77	112.25	111.4	112.05	109.35	110.82	110.74	110.47	110.69	110.24	109.92	109.88	111.38	110.82	112.01	110.98	110.9	110.54	109.58	111.07	109.33	112.14	112.1	109.49	110.74	108.98	111.1	109.28	111.06	112.16	109.84	111.57	111.26	111.47	111.48	111.63
113.69	113	111.99	111.76	112.89	111.05	110.67	111.26	111.25	113.04	111.54	111.93	111.29	111.73	111.58	112.64	112.53	113.32	112.02	111.77	112.4	111.89	112.53	113.72	112.57	111.18	112.52	112.49	111.99	113.02	112.11	111.2	113.75	110.57	111.58	111.92	112.88	112.38	113.07	111.56	111.49	112.1	111.34	111.7	111.11	111.89	111.48	111.93	109.96	112.05
106.59	104.67	106.4	107.02	106.9	106.52	106.85	106.46	106.79	104.75	106.81	106.54	107.97	105.23	105.03	107.02	106.3	105.26	105.67	107.26	104.71	107.92	106.43	106.19	104.86	106.2	106.27	105.82	105.95	106.4	106.84	105.53	106.13	107.07	107.38	106.32	105.8	107.6	106.16	105.92	106.09	105.44	105.28	105.33	106.25	107.11	106.23	104.88	105.61	107.51
104.38	106.42	104.2	104.9	107.05	106.74	106.39	106.31	107.45	104.95	105.44	106.13	106.4	107.57	105.26	105.32	105.85	106.69	106.97	103.63	105.37	106.78	106.65	106.74	105.91	106.49	106.49	105.86	106.49	107.02	106.04	105.36	107.04	105.9	107.2	106.27	106.14	107.07	105.13	106.37	107.18	106.45	105.6	105.93	104.66	105.82	105.68	107.62	106.36	106.49
107.86	104.79	106.24	103.51	105.66	106.7	104.53	105.87	106.14	105.29	104.54	105.82	106	105.05	106.66	105.98	105.28	103.65	104.8	105.35	106.38	107.29	105	104.74	106.94	105.36	106.06	104.66	104.9	104.56	106.34	105.03	104.74	102.65	104.78	105.65	105.68	104.11	104.5	105.17	105.81	106.31	105.57	106.92	103.75	104.82	105.41	107.72	106.2	103.19
104.67	105.07	108.01	104.62	105.25	105.03	103.95	104.57	104.88	103.7	105.18	104.18	105.24	104.57	104.76	104.09	105.29	105.82	105.1	105.28	104.02	103.86	103.53	105.45	106.7	106.31	103.41	104.63	103.6	105.74	104.7	105	106.41	102.69	105.25	106.06	106.09	104.94	104.64	105.75	104.64	105.72	104.68	104.6	104.89	105.82	104.31	104.84	104.56	105.33
104.37	103.79	104.15	103.3	104.01	104.12	104.35	105.93	105.17	104.12	104.58	104.77	104.93	103.74	103.67	103.96	104.48	103.81	104.62	102.83	104.17	105.84	104.76	105.49	103.55	104.79	104.62	104.15	105.44	103.72	105.11	105.01	103.83	103.64	104.72	104.22	104.7	104.44	104.96	104.89	102.72	103.49	103.16	105.34	104.73	105.71	105.22	104.58	103.96	103.34
100.49	102.62	101.99	100.4	101.21	101.25	101.16	100.57	101.68	101.37	100.55	101.1	98.852	98.967	101.64	101.57	101.79	101.11	100.95	101.83	100.27	100.39	100.29	99.627	101.38	101.42	101.23	101.55	100.12	100.79	101.21	100.69	101.51	100.07	99.071	101.44	102	100.03	100.36	100.64	100.04	101.38	100.91	101.46	101.57	101.2	100.19	102.44	101.73	102.47
112.19	110.85	113.14	111.26	112.34	111.6	111.23	111.06	112.58	112.11	111.8	113.1	111.55	110.75	112.36	111.58	110.77	111.43	112	111.98	111.81	110.25	111.91	112.56	111.53	111.07	110.86	110.96	111.04	111.53	111	112.93	111.75	112.94	111.68	110.73	112.01	111.08	110.7	111.19	111.53	111.1	110.83	110.29	111.03	111.24	112.46	110.23	110.75	110.35
104	105.81	105.04	104.66	106.11	104.43	105.57	105.63	104.03	103.99	103.88	106.07	105.1	104.22	106.62	105.06	104.15	103.43	104.5	104.33	102.83	104.49	105.57	105	105.06	103.88	103.02	104.76	103.97	104.73	104.15	104.81	104.87	103.63	105.02	105.84	105.81	102.84	105.24	105.34	105.19	105.14	105.59	103.66	105.37	105.53	104.42	103.77	104.33	105.48
110.52	112.02	112.83	112.32	111.21	111.92	111.43	112.3	111.91	111.63	110	111.59	111.9	112.22	112.07	111.46	111.7	112.05	111.3	112.53	112.83	111.5	111.69	110.35	113.21	111.28	112.73	111.39	111.06	111.21	110.82	111.53	112.31	110.51	111.01	112.86	110.5	112.11	111.73	114.68	111.28	112.12	112.51	112.76	113.21	112.17	111.46	111.9	112.26	111.88
112.52	111.1	114.29	112.85	111.81	111.17	112.78	111.5	112.05	112.26	112.02	111.48	111.76	113.13	112.35	111.67	110.75	112.63	112.53	111	111.94	113.99	111.23	110.27	112.53	111.75	112.33	111.44	111.74	112.65	112.66	112.17	112.54	112.18	113.56	113.72	113.08	112	113.24	111.4	113.2	111.56	111.75	112.14	111.61	112.22	110.87	113.58	111.36	111.11
100.23	100.67	100.01	99.534	100.32	99.17	98.545	101.09	100.06	100.44	99.369	99.627	100.81	99.023	101.92	99.067	100.4	98.449	99.904	101.21	101.37	100.35	100.21	100.1	99.698	100.67	101.69	100.33	100.51	100.59	100.64	100.3	100.52	99.235	101.87	99.588	99.521	99.216	100.72	101.18	102.78	100.6	98.847	100.24	99.145	99.635	101.81	100.9	99.155	99.864
106.27	105.59	106.89	105.54	104.81	106.71	106.27	105.18	105.31	106	105.7	106.6	107.18	106.49	105.86	107.05	106.12	105.92	106.92	104.6	106.76	106.49	104.55	106.69	105.41	105.67	106.74	106.46	106.11	105.57	106.8	106	104.79	104.97	104.95	105.28	106.1	105.1	105.77	105.29	107.25	105.64	105.35	108.09	106.26	106.28	105.08	104.71	105.87	105.79
111.45	111.54	111.11	111.47	111.33	110.47	110.24	108.45	109.69	108.87	110.61	110.56	112.32	110.25	111.4	110.47	110.5	110.1	110.96	110.53	110.9	109.36	109.21	110.2	111.39	109.7	111.09	110.2	109.08	110.68	110.72	109.74	111.12	110.43	108.15	110.56	107.87	109.55	110.29	110.59	110.38	109.38	109.43	110.16	110.07	110.45	110.16	110.7	112.12	110.59
106.04	104.39	106.55	105.14	105.57	104.99	107.1	105.69	105.18	105.19	106.3	105.56	106.65	105.92	106.56	104.83	106.55	106.57	106.73	106.74	105.3	105.25	106.79	106.9	107.44	107.83	107.79	104.62	105.86	105.53	107.83	106.44	106	107.02	105.62	106.09	104.93	106	106.57	105.77	104.45	106.42	106.83	105.48	106.99	106.25	106.62	105.83	106.52	105.02
106.9	105.89	105.32	106.42	106.69	103.4	106.01	105.88	106.21	105.47	106.57	104.01	107.51	107.38	104.74	105	106.29	105.5	104.91	106.06	105.58	105.6	105.19	107.07	104.43	104.88	104.21	106.97	105.5	105.81	105.72	104.73	104.88	106.48	105.74	105.88	105.25	105.44	106.17	106.51	106.1	105.97	105.59	103.43	106.76	104.64	105.92	104.42	106.48	105.55
105.38	104.77	106.2	105.27	104.54	107.31	104.56	106.11	105.73	105.74	104.32	106.98	104.16	105.5	105.59	104.16	105.24	106.02	106.67	105.7	105.99	104.66	105.61	106.18	104.64	105.43	105.43	106.27	106.24	105.25	106.59	103.6	104.16	103.18	106.19	106.08	106.23	104.92	106.2	105	104.94	106.61	106.76	105.66	105.86	104.63	104.41	105.64	104.72	106.4
104.68	106.19	105.64	105.04	104.12	104.88	104.38	105.15	105.13	104.16	103.5	105.39	106.03	105.33	104.59	104.34	105.38	105.42	103.74	104.28	104.84	104.89	105.09	105.8	104.27	105.75	105.77	104.33	104.94	105.24	105.75	105.03	104.49	105.3	106.62	104.89	104.44	104.94	104.85	105.01	105.03	104.91	106.18	104.66	106.14	105.52	105.69	104.49	104.99	106.23
110.71	111.84	112.29	112.92	112.13	112.35	113.12	111.27	111.74	111.48	112.08	111.65	110.87	112.12	110.49	110.41	112.03	111.76	112.37	113.32	109.72	112.85	112.55	112.48	111.58	113.02	113.46	112.99	111.77	111.73	112.97	112.45	113.28	111.85	112.75	112.03	110.96	113.47	112.72	111.81	113.16	112.62	111.91	110.77	111.62	111.31	112.72	111.62	113.7	112.57
107.88	110.25	110.86	109.61	109.44	109.84	109.58	110.57	110.3	110.08	109.84	109.44	108.8	109.93	112.04	110.43	110.57	109.34	109.51	110.19	109.77	109.65	109.28	109.9	109.85	109.55	110.59	109.72	110.08	111.44	109.85	109.24	109.91	108.19	109.77	109.8	110.23	108.31	109.63	109.46	109.53	109.58	109.26	109.79	109.87	108.96	109.41	110.26	110.73	109.13
103.15	103.11	104.14	103.41	102.91	104.46	103.39	104.06	105.48	105.3	104.77	102.99	102.96	104.32	103.98	105.35	103.66	104.12	105.23	103.71	103.03	104.18	104.94	104.24	104.92	104.41	103.66	105.18	101.7	103.2	103.98	104.42	104.64	105.47	103.94	102.11	104.52	102.57	103.76	103.14	104.86	103.86	105.67	104.23	105.47	104.39	104.34	104.77	103.26	103.65
105.44	104.46	105.89	105.32	105.35	105.62	105.34	103.97	105.74	105.15	104.85	105.49	107.22	105.14	104.83	104.68	104.6	106.02	104.96	106.06	103.94	105.25	105.63	105.38	105.03	106.78	105.81	105.96	104.79	105.62	104.7	106.3	105.78	105.09	105.79	105.45	105.68	104.62	103.99	105.36	106.83	106.81	105.55	105.87	107.09	105.78	105.65	104.53	104.64	105.11
100.83	100.82	99.658	99.556	97.817	97.462	99.811	101.19	99.664	100.65	101.36	100.72	100.25	100.41	99.087	99.023	100.3	99.73	97.855	99.079	100.99	100.01	99.061	99.521	99.847	99.472	99.801	99.508	99.498	100.16	99.616	100.65	99.219	100.34	98.481	99.292	99.901	100.23	98.965	100.49	99.303	99.175	99.921	101.39	99.941	99.097	100.36	98.759	98.292	99.017
112.24	111.7	110.92	112.23	111.68	111.43	114.17	111.79	111.2	113.34	111.23	111.43	112.13	112.36	110.97	112.21	111.11	112.32	112	112.01	111.19	111.61	110.62	111	112.99	112.95	112.44	113.09	112.39	112.38	113.08	111.5	112.82	112.18	113.55	112.7	111.85	112.5	112.58	112.92	112.27	111.21	112.19	111.68	112.75	112.02	111.48	112.88	112.24	113.03
106.56	104.99	106.7	105.87	107.25	105.52	106.16	108.32	106.92	107.65	107.05	104.62	108.27	105.15	106.99	104.87	107.23	106.6	105.67	106.46	105.63	106.02	106.04	106.87	106.31	105.74	106.11	107.49	107.4	105.69	106.46	106.08	106.23	106.98	106.44	106.18	104.67	105.5	104.25	104.7	105.51	107.09	105.72	106.67	106.7	106.19	104.36	104.88	107.1	106.04
111.41	109.91	111.37	112.68	110.62	111.02	110.46	110.66	113.48	110.91	112.04	110.65	112.68	110.31	111.05	110.36	111.32	111.96	109.56	111.98	110.55	112.24	110.62	113.13	112.16	112	112.16	112.63	112.73	110.16	112.1	110	111.48	112.07	112.1	110.48	113.75	110.8	111.07	110.55	110.59	111.64	111.03	113.14	111.5	111.3	110.21	110.66	112.73	111.38
112.57	113.92	113.43	113.33	114.1	112.87	111.08	113.25	112.79	112.95	111.43	111.48	113.07	113.73	113.43	112.24	113.11	113.79	113.18	112.23	113.61	112.54	112.18	112.73	112.37	111	113.02	111.83	113.39	113.61	112.57	112.71	113.22	113.44	112.08	112.65	112.31	113.25	112.92	114.61	113.59	112.82	112.6	113.65	113.72	113.16	113.1	113.74	113.61	110.57
107.2	106.06	105.84	105.02	106.17	104.57	107.06	106.38	105.18	105.63	103.43	106.72	106.29	106.63	105.16	105.14	105.17	104.1	105.93	105.76	105.68	104.35	104.57	106	103.59	106.42	106.34	105.86	105.76	105.71	106.54	105.99	104.83	106.74	105.26	105.91	104.86	104.54	106.59	106.61	104.85	105.46	106.06	107.2	106.13	105.81	106.31	105.63	105.29	106.56
111.35	111.62	112.85	108.99	109.28	110.72	110.9	109.81	112.45	111.81	111.14	112.01	111.97	112.38	111.21	110.64	110.81	110.4	111.28	110.35	110.54	111.49	112.79	109.94	109.97	110.44	112.34	110.61	111.15	110.76	111.84	110.82	112.44	112.47	112.73	111.15	110.9	112.46	110.19	112.79	110.95	111.63	111.26	110.35	109.99	110.59	111.11	111.95	112.73	111.42
106.6	106.32	106.18	105.26	107.24	107.18	106.08	106.48	107	106.19	107.41	106.13	107.24	108.71	107.83	106.46	106.05	105.23	105.79	105.41	106.74	108.82	107.63	106.79	106.64	107.24	106.6	106.83	108.35	106.26	106.36	107.2	106.59	105.61	107.86	107.53	106.3	107.49	107.15	105.68	107.26	106.59	106.75	110.58	105.82	106.92	106.22	105.31	106.37	106.65
110.45	111.49	112.2	112.07	111.53	113.07	112.25	111.87	111.62	111.41	112.81	110.85	110.84	113.13	110.73	111.56	110.16	112.14	111.65	111.48	111.76	114.19	112.16	112.74	111.61	111.94	111.78	112.11	110.83	113.03	111.53	112.44	112.25	111.02	111.57	112.87	112.07	111.42	110.36	111.6	113.18	111.71	112.4	111.4	111.8	111.55	110.65	111.31	111.85	112.57
110.6	112.6	111.99	111.44	112.16	111.86	112.69	112.45	111.46	111.69	111.82	112.43	112.43	111.11	109.95	111.26	111.41	112.61	111.94	112.21	111.27	111.03	111.88	111.29	111.9	110.68	111.68	111.85	111.7	112.16	111.85	112.23	111.76	112.49	113.12	111.68	109.91	110.27	112.52	113.18	112.21	110.57	111.2	111.08	111.58	111.58	113.01	112.17	110.14	112.47
113.49	113.46	112.51	112.19	113.19	114.02	112.53	114.18	112.85	113.77	112.68	112.9	113.36	114.01	112.2	113.05	113.25	112.39	111.79	112.22	112.1	112.63	111.54	112.42	112.94	113.73	112.34	112.43	111.99	112.29	112.31	110.64	114.15	112	111.34	112.12	113.29	112.95	112.73	113.33	114.61	113.91	112.69	113.16	113.24	111.16	114.32	112.18	111.51	112.89
106.2	105.82	105.94	105.33	105.16	106.46	105.34	105.02	105.54	103.82	105.9	105.15	106.7	105.57	104.99	106.21	103.41	105.31	105.64	104.54	104.9	105.02	104.76	104.18	104.56	105.36	106.01	104.92	106.41	106.35	105.56	104.79	104.99	105.99	105.43	105.17	105.27	107.52	105.25	105.9	104.97	104.17	105.6	105	105.63	107.97	103.71	103.21	106.4	105.8
110.39	110.69	110.43	111.61	111.04	110.86	110.36	111.42	110.31	110.26	111.17	112.41	110.98	111.75	112.45	111.24	110.05	111.4	111.55	111.61	110.61	111.92	111.6	109.57	111.51	111.51	110.64	112.71	110.12	111.42	111.46	111.35	109.47	111.04	111.21	111.11	111.13	111.02	112.52	110.11	110.03	111.55	110.58	111.72	111.94	111.34	112.24	111.33	111.65	112.66
106.87	105.82	105.22	105.67	106.16	105.13	105.35	106.55	105.92	105.39	106.06	105.01	105.76	106.1	104.84	106.12	105.28	105.04	105.71	107.78	105.78	105.88	104.81	105.59	106.69	106.08	104.99	103.88	105	104.31	105.3	106.11	105.17	105.53	105.15	105.25	104.87	105.15	106.63	105.33	104.65	106.28	105.05	106.39	104.04	103.62	106.54	105.35	105.42	106.39
113.29	111.43	112.08	110.39	110.07	111.82	112.31	112.2	110.1	111.71	111.02	112.63	108.83	110	112.49	111.13	113.02	110.75	110.24	110.12	111.43	111.89	111.13	110.95	110.91	111.68	112.43	112.89	112.11	112.68	110.25	111.47	110.93	111.33	110.34	110.42	111.23	112.01	110.89	112.04	111.83	111.46	111.88	109.61	111.4	112.52	110.8	110.22	111.86	113.07
104.33	104.14	103.54	103.74	104.31	104.4	104.84	104.75	104.33	104.6	104.55	101.25	105.84	105.32	104.3	102.98	103.94	104.8	105.04	104.3	103.45	103.31	103.73	103.38	104.88	103.72	102.37	103.24	104.67	103.51	103.33	103.79	103.82	103.93	104.67	104.41	104.69	104.42	103.42	104.63	105.29	104.75	102.87	102.81	103.96	104.69	105.4	104.56	105.38	105.56
111.23	110.62	110.72	109.36	111.58	109.43	109.63	111.95	110.9	113.2	109.6	109.55	109.88	109.69	109.66	110.55	109.47	109.43	110.41	110.28	109.16	110.56	108.76	111.25	110.98	109.81	110.45	111.28	110.62	110.27	110.27	111.27	111.66	110.41	110.2	111.45	111.16	112	109.62	109.99	111.56	111.76	110.63	110.83	108.9	110.4	111.19	110.73	111.52	110.72
112.4	110.38	111.42	111.74	111.99	113.1	111.39	112.32	111.79	112.89	112.58	111.28	111.28	113.24	111.62	111.19	111.76	111.41	112.26	110.63	112.98	112.89	113.05	110.64	111.91	111.48	111.74	110.28	112.41	112.07	112.75	110.25	112.64	110.82	112.04	112.01	111.58	110.19	111.68	111.86	110.36	112.62	111.13	110.97	112.03	112.13	111.78	113.55	111.69	113.1
105.3	106.12	105.29	105.03	104.38	106.99	106.28	104.19	103.9	105.21	105.5	103.91	105.19	105.59	103.38	103.51	105.83	105.5	104.83	104.77	104.67	105.41	105.54	105.81	105.83	105.3	104.89	104.6	104.61	105.48	105.81	104.93	104.55	103.51	105.39	105.69	107.6	105.99	104.22	104.38	105.25	104.79	105.81	105.76	105.63	105.65	104.19	106.3	105.04	106.71
111.97	111.51	113.16	112.58	111.6	109.35	110.99	112.03	112.42	111.14	110.93	110.47	111.67	109.62	111.76	111.1	110.82	112.21	112.84	111.94	111.9	112.37	112.45	112.62	112.08	112.42	110.23	112.82	112.08	113.06	112.36	110.64	112.52	111.82	112.33	111.72	113.76	110.7	111.76	112.1	112.2	110.92	111.88	111.05	112.11	113.37	109.56	111.68	112.94	112.08
112.21	111.1	112.1	111.41	112	111.75	112.13	111.14	112.05	112.01	112.62	112.23	112.61	112	111.93	113.06	111.1	111.75	111.88	112.45	111.42	110.76	112.61	112.53	110.99	112.89	111.77	110.54	112.22	112.46	112.11	112.3	111.48	112.32	111.87	113.83	112.34	112.84	111.4	111.53	112.82	111.13	111.51	112.9	113.47	113.46	112.19	112.73	110.82	111.63
100.85	100.65	100.5	100.61	99.821	99.791	101.21	100.5	100.18	99.943	99.308	100.52	101.59	100.8	99.686	99.193	100.91	101.01	100.74	100.38	100.21	99.958	100.55	100.05	101.1	100.24	100.12	100.35	100.89	100.36	100.68	98.9	101.06	100.9	98.965	100.06	101.27	100.02	100.35	98.844	100.38	99.552	101.22	100.72	100.22	98.776	100.45	98.67	101.67	100.38
104.57	105.35	104.95	105.95	106.29	105.51	104.76	104.35	104.62	104.74	104.16	106.02	106.31	106.37	104.77	105.35	104.89	106.64	104.45	105.41	106.41	104.89	105.52	105.51	105.53	106.66	104.9	105.94	105.4	105.72	104.38	105.32	106.35	103.43	105.8	105.45	103.92	104.27	106.13	105.91	103.87	105.16	105.36	105.65	104.68	106.84	106.13	105.87	104.29	106.16
108.68	110.2	109.61	110.73	109.28	108.9	110.03	109.9	109.69	110.66	110.1	108.72	108.29	110.34	110.59	110.29	109.24	110.07	110.39	109.2	109.63	109.45	109.29	109.35	110.4	109.26	108.97	111.01	111.19	110.72	111.44	108.75	111.32	109.98	109.97	109.17	110.31	110.79	109.59	109.91	110.56	110.38	110.4	109.84	109.85	110.24	109.28	109.39	109.04	110.61
112.6	112.34	111.07	108.41	110.57	111.36	110.12	111.15	112.78	111.02	111.87	112.22	113.45	110.88	110.25	110.14	111.59	111.4	110.1	109.31	110.54	112.95	112.38	111.76	109.68	111.93	112.38	110.87	110.61	109.74	109.54	110.72	110.97	110.64	112.76	111.1	111.41	113.53	110.41	111.42	110.11	111.44	113	111.41	111.52	110.76	111.5	110.29	112.37	111.74
104.97	106.35	106.06	105.21	103.62	106.68	104.96	105.76	103.68	105.15	105.54	106.12	105.9	105.36	107.32	105.88	104.6	106.04	105.06	106.73	105.06	106.55	105.02	105.38	106.54	106.41	105.72	105.53	104.4	104.29	104.52	104.71	106.06	105.55	106.05	106	105.54	106.46	104.82	105.73	105.25	106.13	106.91	104.61	106.34	105.41	104.83	104.51	106.18	105.68
106.65	105.05	105.2	106.75	106.23	105.96	103.84	106.96	105.69	104.38	104.87	103.97	106.67	104.44	106.89	105.44	105.04	105.89	104.65	107.19	106.31	106.08	105.68	107.03	107.19	107.07	104.54	105.18	107.34	105.32	105.35	106.44	105.4	105.08	106.77	105.87	106.21	103.77	106.51	104.68	105.89	106.99	106.26	106.06	106	107.54	105.46	106.16	106.47	105.18
105.05	105.75	107.04	105	106.73	106.52	105.91	107.23	105.34	105.65	105.96	106.02	105.54	106.75	107.37	106.88	106.41	105.86	106.48	105.25	104.71	104.44	105.69	105.45	107.05	105.33	105.24	105.37	105.92	106.67	107.79	105.21	105.98	106.69	107.06	105.88	107.46	104.25	106.65	107.84	107.2	106.33	106.29	107.62	105.84	107.87	108	105.93	105.61	106.03
100.86	100.27	100.44	100.05	99.995	100.54	101.1	97.802	98.274	98.857	98.332	100.22	100.44	99.202	100.91	99.148	99.029	100.08	100.39	99.124	99.135	99.287	99.077	99.769	101.66	101.2	99.142	99.604	99.873	100.25	100.2	99.309	100	99.812	100.16	99.143	99.171	99.596	100.15	99.73	99.961	98.823	99.128	99.911	99.797	100.93	98.867	100.84	101.12	100.09
100.93	100.96	101.07	100.26	101.76	99.826	100.63	101.99	100.73	100.98	100.74	102.32	100.87	100.11	99.971	101.82	100.49	99.558	101.69	100.75	99.843	99.199	99.464	99.582	100.33	101.49	100.33	100.75	100.85	101.12	100.01	100.22	101.18	100.48	101.47	101.18	100.27	100.27	100.69	101.26	99.495	101.18	100.54	100.55	98.965	101.33	100.24	101.16	100.25	100.81
98.66	98.755	101.05	101.73	99.869	99.792	101.02	99.247	99.177	99.82	100.2	100.48	99.165	99.4	99.39	100.98	100.69	100.36	98.798	99.488	100.43	99.947	100.66	99.839	99.449	100.82	100.48	100.63	100.06	100	101.24	99.716	100	101.46	99.53	96.545	101.29	99.952	99.194	99.918	99.832	99.199	100.44	100.38	99.124	99.41	99.551	99.447	99.332	99.69
106.49	106.5	107.98	106.06	106.04	106.04	106.8	107.98	105.42	106.5	107	106.72	107.28	106.26	106.77	105.67	106.66	107.02	107.32	107.19	105.19	107.09	106.44	106.68	106.49	106.68	107.5	107.58	107.65	107.42	105.68	106.3	106.91	106.25	106.46	107.96	105.64	106.1	106	106.91	107.16	105.56	107.41	107.87	105.63	108.38	105.33	105.76	106.18	106.34
105.82	105.15	105.38	105.41	106.01	106.48	105.34	106.02	104.72	104.91	106.96	105.04	106.04	105.98	106.6	106.32	103.1	106.82	106.02	105.27	105.57	105.24	104.37	106.26	106.73	105.61	105.78	105.59	105.93	107.45	105.42	105.19	103.9	105.33	105.14	104.28	104.88	106.3	106.07	103.66	104.42	105.71	105.61	105.26	105.55	105.24	105.4	106.47	106.17	106.57
117.67	118.59	118.48	117.47	117.28	116.58	118.1	118.45	117	116.7	116.93	116.64	117.44	119.07	117.73	117.67	116.79	118.45	117.39	118.8	117.54	117.83	118.11	117.25	116.59	116.97	117.22	118.4	116.66	116.81	116.35	118.75	117.71	119.04	119.03	117.82	117.53	117.48	118.21	116.51	117.81	118.21	117.14	117.68	118.19	117.33	116.06	118.05	118.51	117.73
97.976	99.958	100.13	98.837	99.541	99.378	100.27	99.69	99.25	100.98	99.523	99.283	100.12	100.14	99.769	99.41	100.21	100.6	101.01	99.601	98.272	99.38	98.768	99.829	99.068	100.2	100.85	100.59	98.055	100.12	100.01	99.155	98.136	100.86	100.3	99.867	99.49	100.82	98.58	99.757	99.162	97.842	99.024	99.748	99.1	99.939	97.682	100.05	100.12	97.855
100.39	101.19	99.152	100.41	101.64	100.1	100.06	99.881	102.3	100.55	100.18	99.359	101.12	100.54	99.91	100.5	101.85	99.734	100.9	100.83	98.904	99.719	99.534	100.78	98.784	101.15	100.98	100.16	99.72	101.55	99.992	100.11	98.459	101.25	99.24	99.824	100.33	100.43	97.701	99.791	100.83	100.66	101.38	100.96	99.532	100.02	99.982	99.592	99.305	100.5
103.51	104.24	105.5	104.78	107.32	104.96	105.8	106.26	105.49	106.75	104.49	106.1	105.93	106.45	105.99	106.13	105.34	106.75	104.99	106.1	104.84	106.11	106.34	106.52	106.05	104.71	105.71	104.64	105.82	105.86	105.57	106.38	106.51	106.19	104.72	104.66	104.2	105.94	105.94	105.3	105.85	105.15	105.59	106.13	105.94	105.34	103.41	106.2	104.56	104.5
103.9	103.98	102.86	102.96	104.91	104.03	104.7	103.88	103.92	105.06	105.86	103.8	104.11	103.86	104.33	105.55	104.66	105.23	103.21	105.64	102.84	104.22	104.21	102.61	103.74	103.71	105.14	103.83	103.14	105.11	106.09	103.44	104.83	104.5	103.46	104.82	102.73	104.91	105.33	105.22	105.07	104.27	104.85	104.05	102.65	102.77	103.2	103.18	104.53	105.23
106.4	104.55	106.74	105.66	106.2	108.5	105.47	105.39	106.06	105.52	106.08	104.87	107.51	106.15	105.88	103.71	104.2	105.07	106.75	106.53	105.6	105.1	105.48	106.08	105.14	105.9	104.83	106.52	104.17	105.87	104.31	105.79	105.86	104.9	106.51	105.57	104.85	105.62	106.24	105.09	107.93	107.08	105.57	105	106.99	106.86	106.16	106.53	106.55	106.38
105.69	106.27	105.87	106.02	105.83	107.38	106.84	105.96	106.99	105.25	107.04	106.14	106	105.24	107.38	105.76	105.62	106	106.56	104.76	104.66	105.18	105.64	106.84	105.9	104.77	106.48	105.13	106.63	106.44	105.17	106.33	105.98	105.48	105.91	105.41	107.17	107.19	105.57	105.43	106.19	106.87	105.39	104.75	105.45	105.82	106.75	105.34	105.12	106.27
100.11	101.77	100.39	101.82	100.75	100.25	100.19	102.35	100.34	100.44	99.999	101.68	100.13	100.96	100.75	101.44	101.42	100.36	100.27	100.87	100.02	101.26	99.271	99.756	100.76	99.17	99.188	100.69	100.03	100.41	101.87	102.11	100.74	101.71	100.39	100.09	100.69	100.4	99.566	101.45	100.8	101.05	99.804	100.58	99.834	100.64	99.458	100.83	101.15	100.72
107.55	105.6	104.52	105.4	105.79	104.91	104.92	105.3	106.23	104.75	105.14	107.08	105.54	106.39	105.54	105.1	106.21	104.68	105.43	105.58	105.44	106.49	104.84	105.15	106.19	104.8	104.62	105.28	104.57	105.49	103.94	105.1	106.12	105.45	105.65	105.26	104.25	105.92	104.99	103.78	106.57	104.95	105.73	103.96	104.85	103.26	103.7	106.33	106.72	105.03
112.79	112.05	111.37	112.84	112.96	111.18	112.28	111.68	111.04	111.54	113.23	111.95	111.23	112.21	111.75	112.76	110.55	111.42	111.83	112.12	112.63	112.43	112.7	110.97	112.76	112.1	111.72	110.62	110.97	112.82	112.44	111.45	110.76	111.07	112.52	111.09	111.25	111.6	111.77	110.25	112.76	113.74	112.53	113.05	112.07	111.13	111.95	111.91	110.92	111.33
100.83	100.3	101.3	100.91	101.03	99.126	99.103	100.21	98.779	98.89	100.03	99.536	100.23	100.99	99.319	99.791	100.46	99.525	101.17	101.37	100.42	101.24	100.66	100.8	101.18	101.72	102.1	99.993	99.773	100.86	98.913	101.76	99.836	100.12	100.73	101.44	99.824	98.618	100.03	101.35	99.764	99.659	99.264	100.05	100.11	100.28	99.895	100.57	99.877	100.36
106.07	105.93	105.85	105.37	106.53	104.12	105.17	105.02	104.53	104.24	105.64	104.87	105.74	106.07	105.24	105.87	104.41	106.09	104.82	103.84	104.33	104.59	104.83	105.7	105.57	105.79	105.13	106.61	105.63	105.99	105.2	105.8	107.46	106.07	106.03	103.21	106.63	106.14	103.95	104.38	106.67	105.57	106.52	106.21	104.81	105.05	104.89	106.95	106.62	103.91
98.597	99.909	98.763	98.056	98.763	99.396	100.59	100.44	99.987	100.11	99.962	99.909	100.54	99.684	100.22	99.247	99.688	99.386	99.119	99.602	100.76	100.07	100.95	99.528	99.889	98.839	99.278	100.81	98.655	100.91	99.456	100.01	100.85	99.731	100.45	98.663	98.597	100.09	99.773	99.986	100.99	99.213	100.25	100.59	100.04	99.994	98.713	98.724	101.44	99.304
109.73	110.54	110.15	110.04	111.8	111.02	110.12	111.17	108.78	111.39	110.89	111.84	110.57	110.96	110.82	110.98	111.51	109.5	110.51	110.16	110.73	112.01	112	110.23	111.52	111.03	110.63	109.64	108.78	110.13	111.96	110.01	111.13	108.98	111.91	112.07	111.22	110.33	109.89	109.6	113.44	110.94	111.69	111.89	112.37	110.87	111.39	110.38	110.16	110.26
110.71	111.42	110.77	109.87	110.25	111.53	113.18	111.51	111.19	110.11	111.28	109.65	114.05	112.18	111.62	111.32	111.37	111.21	111.16	111.19	110.78	111.69	111.86	112.48	111.19	111.2	111.26	112.62	112.51	111.63	110.42	110.22	111.62	111.36	111.87	110.61	111.64	109.99	111.29	111.2	112.28	111.28	110.36	110.12	110.85	110.86	111.98	110.44	111.09	112.13
112.15	112.52	111.34	110.7	111.01	110.65	110.5	110.91	112.52	112.07	110.45	111.71	112.44	111.19	112.51	112.26	110.49	112.73	111.96	112.04	110.01	110.88	111.63	112.61	111.32	111.36	110.83	111.15	111.34	111.04	111.38	110.35	112.83	112.13	111.22	111.76	111.89	110.33	111.56	112.57	110.87	110.67	110.99	110.51	111.5	111.2	110.36	112.34	112.55	111.83
105.63	103.42	105.26	106.26	103.59	104.05	102.69	104.37	105.6	104.25	103.6	104.75	103.61	104.78	104.1	105.11	105.89	104.88	104.97	104.78	104.22	104.74	105.03	104.47	105.11	103.91	105.47	104.54	104.08	102.39	104.76	103.31	105.85	104.33	104.01	105.95	105.54	104.22	102.79	103.87	106.11	104.73	104.7	105.46	104.98	104.06	103.71	104.77	104.31	106.12
101.71	100.33	98.886	100.57	98.765	101.59	99.28	100.9	98.916	98.668	99.772	99.441	101.19	99.25	98.692	99.866	99.561	99.055	99.987	100.87	99.555	99.735	97.871	99.509	99.048	100.44	100.09	99.542	99.389	101.19	99.598	100.91	99.665	97.594	98.444	99.482	99.519	101.73	99.574	99.815	100.75	99.494	100.02	100.26	99.948	99.049	99.052	99.96	100.51	100.05
105.11	105.19	106.03	105.48	107.35	107.11	106.09	106.18	106.14	105.28	107.21	106.54	106.42	105.89	106.4	105.71	105.63	104.95	106.29	106.55	106.68	104.95	107.56	106.09	105.89	106.9	104.72	106.63	106.43	105.33	106.05	106.37	107.19	105.13	107.37	106.67	106.32	103.95	106.78	105.38	105.63	105.45	109.17	105.51	105.77	107.68	105.59	104.24	105.98	105.21
111.68	110.62	113.19	111.2	110.08	111.39	111.18	110.83	111.61	110.95	111.93	111.3	111.44	111.51	111.19	109.53	112.39	111.83	111.1	110.74	109.77	109.37	110.87	110.52	110.38	110.78	110.31	111.83	110.24	110.94	110.5	110.46	112.38	109.58	110.67	110.98	111.39	111.5	111.83	110.78	109.12	112.16	109.72	110.34	111.62	111.26	111.85	111.34	112.18	111.28
104.9	104.92	105.14	105.09	104.69	105.6	105.47	103.72	104.54	104.6	103.46	102.96	105.67	104.34	103.79	105.31	103.97	104.78	104.09	104.23	104.72	105.22	105.08	104.79	105.14	104.25	104.44	102.94	105.11	104.44	105.08	104.12	105.21	104.52	104.85	104.91	105.01	104.65	103.95	106.99	104.38	104.9	104.22	105.02	104.08	105.95	104.78	104.37	105.59	105.41
107.26	106.86	105.81	104.97	104.82	105.62	106.93	106.27	105.8	105.19	105.53	104.96	104.88	106.25	105.31	106.09	104.9	104.27	105.9	106.18	107.16	106.6	104.81	104.78	105.82	106	106.58	108.24	106.42	103.93	105.94	106.38	106.59	107.48	107.19	104.61	106.56	106.2	105.1	102.44	104.5	105.68	106.06	104.1	104.51	104.81	105.61	106.07	104.91	105.45
105.14	104.44	104.23	104.52	103.9	105.28	105.16	105.33	105.36	104.32	104.49	105.84	103.85	106.1	105.22	104.71	105.59	106.81	105.14	104.66	105.85	105.26	104.98	104.82	105.54	105.3	104.52	104.59	105.17	104.45	105	104.76	106.15	105.01	104.97	105.12	103.84	104.44	106.03	104.53	104.51	105.31	104.59	104.27	104.48	104.01	104.79	105.01	105.32	105.84
110.62	112.12	111.04	112.03	113.6	113.64	114.39	111	113.36	112.74	114.56	112.43	113.31	114.35	113.38	113.61	113.84	110.48	112.06	113.04	113.45	113.07	113.5	112.42	113.54	111.15	113.73	111.98	113.09	113.14	114.17	114	113.17	110.89	114.46	113.18	111.94	112.68	113.01	114.24	112.35	113.2	114.83	111.94	113.43	112.74	112.7	112.03	112.79	114.05
103.9	106.69	105.52	106.6	105.51	105.91	106.22	104.94	106.29	106.17	105.88	107.5	106.17	107.32	105.25	108.1	104.41	105.41	106.19	105.58	106.74	105.42	107.15	105.69	105.61	103.69	105.53	106.02	108.63	105.67	106.35	105.93	105.51	104.9	105.42	105.2	107.19	104.28	105.63	106.13	107.07	107.35	105.1	105.9	106.23	106.41	107.36	106.76	105.78	107.45
112.07	112.96	111.64	111.22	111.46	110.93	111.85	113.26	112.3	111.88	112.02	112.09	111.38	111.04	112.24	110.81	112.07	111.34	112.37	111.53	111.54	113.48	112.14	111.14	111.67	111.41	112.45	112.28	112	111.31	111.9	112.26	112.62	112.3	111.21	112.28	112.12	112.05	112.21	111.41	112.5	113.65	111.05	112.47	111.52	112.6	112.88	111.12	111.51	112.07
115.61	117.26	116.28	115.1	116.51	117.34	116.95	114.97	114.99	115.72	117.33	115.55	116.12	115.67	117.22	116.61	116.35	116.61	115.85	117.61	116.55	115.17	115.63	114.94	116.25	116.74	117.83	114.91	115.57	115.75	115.98	115.44	115.82	117.09	116.07	115	117.73	116.51	116.24	115.82	119	116.12	116.58	115.99	116.82	117.64	117.53	115.79	115.92	117.2
107.15	106.19	106.61	107.18	104.94	106.57	104.48	103.77	105.99	106.23	106.36	105.49	108.12	105.33	106.13	106.25	103.99	105.73	106.33	106.57	106.66	106.89	107.36	105.46	106.78	106.03	106.02	105.97	106.59	105.31	108.28	104.59	103.68	107.08	106.66	106.92	106.3	106.94	105.58	104.46	104.37	106.54	105.32	106.65	106.2	105.77	106.14	106.06	107.25	105.97
105.03	105.47	106.25	102.69	106.84	105.17	106.35	105.16	106.34	104.13	106.16	104.71	105.47	104.73	106.65	104.85	106.6	104.82	106.54	104.89	105.34	106.49	106.01	105.66	104.4	103.88	104.61	105.75	106.64	106.19	105.11	105.42	104	107.43	106.53	105.85	105.93	105.83	104.15	104.71	106.3	105.35	106.23	106.09	104.32	106.19	104.61	105.62	105.14	106.35
105.35	106.01	104.42	107.09	105.93	106.38	106.17	108.2	106.39	106.76	106.46	104.81	105.24	106.43	104.35	107.77	104.49	106.53	104.89	107.34	103.52	106.27	107.59	107.01	105.99	105.4	106.32	107.25	104.31	105.21	105.23	106.35	106.13	105.18	106.84	104.9	106.22	104.76	105.26	105.42	105.64	106.87	107.96	105.59	107.1	105.95	105.92	105.45	106.05	106.39
104.95	105.25	105.54	106.39	103.64	106.34	106.48	105.45	106.47	106.62	105.62	106.61	105.69	105.94	105.91	105.81	106.54	107.07	105.85	104.77	105.72	105.93	105.35	105.21	106.58	106.88	106.67	106.15	107.82	104.95	106.87	106.01	106.79	107.66	104.48	106.25	105.15	107.29	104.91	106.94	106.09	105.96	105.77	107.23	105.91	106.83	106.57	105.28	105.59	104.97
113.29	111.33	110.15	112.79	112.23	110.39	112.48	112.68	111.84	112.03	113.69	112.16	111.98	111.77	111.27	112.65	109.6	112.88	112.44	110.95	111.5	111.4	112.59	111.09	111.14	111.72	111.44	110.56	110.73	112.41	111.93	111.36	111.37	112.95	110.88	112.55	111.41	113.31	111.22	110.57	114.69	110.61	112.82	111.65	111.13	112.28	111.8	111.73	112.12	112.24
112.44	112.73	112.31	110.15	111.59	111.36	111.92	110.11	111.66	112.56	110.67	112.05	112.21	111.74	110.24	111.67	110.27	112.31	111.71	112.4	110.97	111.53	111.8	110.19	111.68	112.19	112.4	111.82	112.32	110.92	111.51	111.98	111.7	111.18	112.04	111.07	111.94	109.67	110.65	112.46	112.01	111.99	111.57	112.04	111.22	111.82	112.47	111.83	111.74	111.52
104.98	104.15	103.86	104.34	104.02	104.13	103.66	103.91	104.11	103.16	105.27	103.25	104.13	104.18	104.52	106.41	104.92	104.92	104.2	104.56	104.89	104.25	104.37	105.26	104.51	104.2	104.34	104.43	105.57	104.64	105.15	103.39	103.36	104.9	103.77	102.91	103.96	104.57	103.74	105.06	103.81	106.79	104.33	103.58	104.94	103.35	104.67	103.21	106.09	104.1
117.14	116.14	117.86	115.68	117.18	118.94	117.97	116.44	117.81	117.94	118.34	117.55	117.47	116.93	116.67	118.53	118.32	117.41	118.68	119.19	117.22	119.46	118.5	117.74	116.28	117.67	117.83	118.23	117.58	117.96	117.68	117.21	119.68	118.84	118.24	117.71	117.12	117.82	118.61	116.49	118.61	117.41	117.76	117.92	117.35	116.22	117.15	118.69	116.8	116.14
105.07	106.71	105.18	106.53	106.54	105.29	104.48	107.03	104.19	105.35	105.48	106.08	106.16	104.5	106.48	106.46	104.27	104.88	105.08	105.28	105.93	106.55	106.01	106.27	106.45	105.03	105.65	104.81	106.55	106.36	105.64	105.97	106.48	106.04	105.97	105.3	105.81	105.45	106.88	105.81	106.38	104.86	105.76	107.17	105.42	106.16	104.81	105.75	107.37	105.47
111.03	112.74	110.51	112.29	110.76	111.9	111.48	110.72	109.99	110.8	109.11	110.62	112.07	112.57	110.04	112.23	109.68	111.67	112.05	111.29	111.91	110.99	110.6	111.49	110.13	112.04	110.6	111.44	110.55	109.64	110.71	111.25	111.97	110.45	110.95	111.22	113.02	111.12	109.13	112.09	111.15	110.63	111.73	112.47	110.51	111.77	111.8	111.76	111.98	110.83
106.45	105.81	106.13	106.04	105.66	105.98	105.41	106.32	106.88	106.49	106.15	106.08	106.08	106.88	104.49	105.17	106.69	107.29	105.89	104.76	105.11	106.75	105.14	106.65	105.54	106.71	107.02	105.6	106.4	105.4	104.46	105.24	106.46	105.53	106.57	105.81	104.98	104.77	106.02	106.2	105.38	106.48	105.74	106.12	106.5	105.04	107.02	107.3	106.46	105.82
105.67	105.67	105.19	106.25	106.25	107.84	104.45	106.22	106.34	106.22	105.74	106.37	105	106.2	106.12	104.91	105.24	106.61	104.2	106.05	106.2	105.23	105.67	106.54	105.25	106.73	105.19	105.32	105.38	105.45	104.17	106.27	106.68	105.26	106.02	106.27	106.02	106.22	105.91	105.43	106.88	104.59	105.13	107.42	105.32	105.93	106.37	105.26	105.28	104.07
106.5	105.55	107.44	106.09	107.09	104.66	105.75	104.31	105.53	106.84	104.48	106.01	106.03	105.26	105.38	105.93	105.13	106.79	107.25	104.87	105.98	104.91	105.16	105.38	104.09	105.92	106.65	106.37	105.44	104.74	105.39	102.96	107.52	106.2	105.01	105.02	105.22	105.06	106.25	103.98	105.92	105.89	105.94	105.7	106.23	105.35	104.73	106.57	106.62	106.1
104.22	105.39	103.74	105.89	105.1	106.76	104.45	105.75	104.88	105	104.83	105.13	107.22	106.16	105.73	105.98	105.47	106.53	106.27	106.07	106.47	105.06	105.85	105.82	104.66	104.82	105.85	105.93	106.44	104.67	105.08	104.96	105.09	104.28	103.05	105.98	105.87	106.71	105.89	106.33	105.22	103.98	105	105.12	105.89	104.17	105.27	105.32	106.85	105.71
106.07	105.11	106.14	106.15	105.47	103.23	104.83	104.5	105.78	105.42	105.8	106.49	105.88	105	105.54	106.96	107.23	104.91	106.02	105.74	104.07	104.19	106.5	106.55	106.36	104.71	104.94	105.25	105.44	105.39	103.64	104.93	106.28	106.92	105.92	103.87	106.39	106.25	106.66	105.18	105.54	106.33	104.11	104.97	105.46	104.71	105.58	105.16	107.14	105.82
112.13	111.34	111.63	109.77	111.16	110.37	110.7	110.02	111.52	112.11	111.47	112.28	112.76	110.85	110.76	111.18	112.14	112.31	110.94	110.16	110.96	109.67	111.38	110.35	111.43	111.87	110.2	112.06	111.07	111.89	111.59	111.59	110.51	111.87	112.04	111.41	110.85	109.87	111.52	111.28	111.78	111.23	111.44	111.49	111.33	110.61	110.33	109.97	110.94	111.43
111.27	112.26	112.09	113.12	111.63	110.58	114.14	112.15	112.23	112.08	113.19	112.33	112.02	111.5	113.4	111.15	109.99	111.32	111.58	112.44	111.61	112.46	111.86	112.44	110.61	112.31	112.24	111.51	112.82	111.65	110.48	112.28	112.69	110.66	111.56	112.63	112.97	113.64	111.51	112.57	112.32	112.07	111.11	112.85	112.56	110.87	111.09	111.39	111.29	111.3
106.2	106.01	106.73	106.59	106.58	105.75	106.77	105.63	106.16	105.76	106.51	107.51	106.94	106.18	107.09	106.11	106.47	106.23	107.14	106.49	106.24	105.54	106.29	106.97	106.76	105.43	105.79	106.9	105.84	108.32	106.76	106.68	107.33	106.73	105.9	105.45	107.07	105.68	106.8	105.23	105.56	107.19	106.03	105.81	106.22	106.3	105.31	105.93	107.82	107.1
111.29	111.36	110.99	110.95	110.88	111.91	113.31	112.53	111.19	112.18	110.52	110.71	109.8	111.42	112.77	111.54	110.85	111.74	111.76	112.05	111.52	110.98	112.18	111.58	110.97	110.21	111.7	111.34	110.74	112.81	110.68	110.38	111.35	112.04	110.26	111.16	111.94	112.34	111.17	111.49	111.81	111.86	111.96	110.44	111.19	111.28	112.02	111.56	112.63	110.62
110.71	111.04	110.17	110.11	111.96	111.36	109.76	109.32	109.52	110.78	110.68	110.33	111.12	109.76	111.09	109.86	110.55	109.9	111.74	108.53	109.38	108.17	110.72	110.39	109.5	111.37	111.05	110.59	109.73	108.68	108.91	109.82	110.35	109.86	109.54	110.11	110.01	111.29	111.73	111.06	110.96	109.7	110.34	109.68	110.86	109.94	109.94	110.57	111.83	110.7
113.19	111.71	112.18	111.74	112.84	112.59	112.43	111.34	112.5	111.21	112.15	109.86	111.04	111.9	112.06	112.36	111.2	110.52	111.53	112.08	112.4	110.59	112.22	110.94	112.28	111.64	110.8	112.56	110.37	111.67	112.18	112.37	110.53	111.39	111.34	112.74	112.27	111.09	111.57	110.19	110.64	112.67	111.68	112.92	112.71	111.12	112.3	109.85	111.51	112.6
104.13	105.67	106.96	106.19	105.78	105.6	105.32	105.88	105.25	107.48	106.42	105.25	106.14	104.39	106.53	105.34	106.38	105.02	105.37	104.84	106.49	104.99	106.51	106.58	105.19	104.99	105.7	105.28	104.34	107.57	106.46	104.93	105.32	106.03	106.3	107.74	106.9	105.86	104.83	105.21	105.41	107.83	105.2	107.16	105.9	104.65	105.97	106.19	105.9	105.46
111.84	112.07	112.84	111.27	113.22	112.07	112.48	112.61	111.77	112.4	113.93	113.41	112.05	112.76	111.02	112.32	112.48	111.52	111.62	113.09	113.02	114.54	111.5	112.63	113.18	110.79	112.04	112.18	112.02	112.48	112.53	111.88	110.84	111.69	111.57	112.05	113.5	109.54	110.93	112.06	110.45	113.01	111.33	112.5	111.95	111.71	112.94	112.15	111.29	111.04
104.45	103.78	103.04	103.89	104.66	103.93	103.61	103.27	104.59	103.97	105.09	105.56	104.48	103.74	104.01	102.75	103.8	104.63	105.59	103.28	104.48	104.06	106.01	101.63	104.66	104.19	103.73	105.06	104.21	103.86	103.27	104.83	103.06	103.88	103.46	104.67	104.58	102.29	105.36	106.29	103.09	102.72	104.35	103.48	104.92	103.57	102.62	103.33	103.4	104.88
110.51	111.94	111.1	110.74	111.94	110.6	111.84	112.39	112.13	112.19	110.64	112.09	111.25	112.31	111.69	109.17	112.15	113.36	112.93	113.08	112.3	112.34	111.29	111.87	111.95	111.02	110.95	110.39	111.19	112.86	111.56	112.66	111.21	111.66	111.62	110.99	110.23	110.42	111.36	112.4	111.51	111.41	110.7	112.15	110.47	112.38	111.38	112.68	111.67	111.69
105.73	106.82	105.85	106.61	106.89	106.71	105.74	105.29	106.22	105.4	105.21	106.13	107.14	106.82	106.15	107.61	106.33	105.48	105.89	107.58	107.29	106.38	108.05	106.64	106.54	105.5	106.45	105.06	105.4	106.86	106.02	105.69	106.22	103.67	106.27	107.21	106.98	105.7	105.66	105.85	107.53	105.63	106.03	107.48	106.5	108.17	106.03	105.96	106.22	107.09
116.36	115.99	114.12	116.02	118.94	116.16	117.19	116.04	116.23	116.41	116.32	115.94	116.07	117.02	115.72	115.46	115.7	116.6	116.84	116.52	115.4	117.11	115.17	114.91	115.39	116.7	116.6	117.39	116.75	115.7	116.25	117.27	116.32	116.43	117.95	116.47	116.82	114.98	116.99	115.83	114.81	115.65	115.76	114.23	116.13	115.07	114.67	117.14	116.97	116.48
111.04	111.92	112.24	113.17	110.94	109.38	110.32	111.46	110.91	110.62	109.47	111.3	112.02	110.05	112.23	111.64	112.5	111.7	110.67	111.53	113.2	109.95	111.88	110.74	111.07	111.4	110.34	110.74	110.32	110.6	111.47	111.76	112.07	110.2	112.19	111.69	110.46	111.68	110.18	110.84	111.32	111.36	111.57	110.81	110.73	109.67	111.09	110.75	110.93	111.13
100.08	100.63	102.31	100.7	101.99	102.41	101.15	100.51	101.38	101.57	101.12	100.34	101.43	100.73	102.22	100.37	101.81	102.39	100.18	100.9	100.59	101.28	100.47	100.28	100.53	99.526	103.67	102	101.11	101.73	100.71	101.04	100.83	100.78	102.23	99.782	100.26	101.88	101	101.07	100.46	101.76	99.108	99.956	100.41	101.27	101.51	102.41	98.897	100.83
105.64	107.3	106.03	107.69	105.25	106.61	106.28	106.11	107.58	107.4	107.96	106.08	105.77	106.58	107.81	105.18	106.59	104.94	106.76	104.76	106.62	105.84	106.97	106.98	105.83	107.06	107.58	106.72	106.37	107.61	104.7	107.98	105.04	108.03	107.48	105.82	105.59	105.68	106.27	108.49	106.98	107.09	105.65	105.86	105.29	104.51	106.98	106.02	106.57	106.36
105.01	103.39	101.87	104.03	104.6	105.97	104.75	103.87	104.76	104.55	104.6	104.19	105.61	103.17	103.01	105.12	105.33	104.02	104.33	104.71	103.61	103.07	104.64	103.76	102.07	104.09	103.11	104.25	102.17	104.87	104.33	104.15	105.21	103.65	104.24	103.8	102.7	104.76	104.8	104.52	103.76	104.39	103.73	102.88	105.32	104.99	103.84	104.82	102.83	103.74
105.89	106.48	104.64	107.19	105.44	105.47	104.27	106.19	105.4	105.67	105.17	106.95	106.5	104.23	105.93	105.1	106.63	105.57	106.54	105.42	105.17	105.48	105.92	105.51	106.76	104.99	103.85	105.44	105.71	105.66	105.04	104.41	105.22	104.05	105.01	103.93	104.78	104.85	106.94	106.44	105.89	106.12	106.12	105.23	105.34	105.82	106.47	105.75	105	104.86
106.73	106.48	106.14	105.6	106.14	105.63	105.16	107.59	106.28	106.56	105.8	104.39	106.09	102.91	106.76	105.6	106.21	105.6	107.44	105.28	105.17	106.36	104.58	105.64	106.13	104.73	105.22	103.67	105.89	104.98	103.96	107.34	104.53	105.17	106.22	105.62	106.52	105.21	107.54	106.08	105.73	106.61	105.77	105.81	105.55	104.78	105.42	106.15	105.83	104.8
105.13	104.27	105.32	107.43	107.31	106.49	106.13	104.22	106.38	106.29	106.9	107.09	106.93	106.11	105.29	107.03	106.51	105.66	106.08	107.35	106.42	105.51	106.87	106.26	105.07	105.3	106.02	106.68	106.45	107.84	107.46	106.22	107.93	107.61	107.42	106.62	106.91	105.64	107.45	105.71	105.89	105.94	104.37	106.6	104.8	105.67	106.51	106.56	107.68	105.31
106.41	104.89	105.35	105.38	103.64	103.49	104.99	104.87	104.21	105.98	104.74	104.92	104.07	104.76	105.12	104.81	103.79	104.02	104.54	104.17	106.29	104.57	107.21	104.33	104.94	104.7	104.56	104.6	104.89	104.72	105.63	106.71	105.7	104.13	105.32	106.16	106.72	104	105.14	104.99	104.76	104.82	104.93	104.23	105.41	105.12	106.26	105.87	104.27	104.8
117.88	118.53	117.63	117.72	118.7	118.19	120.3	117.66	116.54	118.08	119.06	117.14	117.25	117.76	118.34	118.23	117.67	117.44	118.78	117.84	117	118.41	117.68	116.81	118.25	117.56	116.77	117.3	117.26	117.43	116.58	118.21	117.11	116.89	116.54	116.95	116.67	118.17	117.84	116.19	117.39	116.27	116.91	116.19	117.86	118.06	117.72	118.53	117.2	118.21
109.78	108.63	109.39	110.77	108.89	111.29	110.59	109.9	108.49	108.89	110.72	110.25	108.79	109.37	110.08	109.33	108.36	110.36	109.4	109.69	109.36	110.15	109.3	110.93	110.72	108.55	109.43	109.5	109.31	109.16	108.94	107.77	109.19	109.96	110.64	109.47	111.18	109.56	109.8	108.82	110.44	110.56	109.57	110.15	109.91	108.84	110.55	111.14	109.64	111.22
105.38	105.47	106.5	104.24	105.29	106.3	106.04	107.38	107.78	106.78	105.58	106.7	105.91	106.57	108.3	106.56	106.2	107.21	106.75	104.89	105.56	104.91	104.8	106.46	105.82	105.46	106.59	104.68	106.37	106.78	106.06	106.41	103.72	105.39	106.63	106.73	106.11	104.29	105.92	106.48	105.77	105.84	107.21	106.79	107.1	105.15	107.38	105.89	105.91	106.08
105.07	107.21	106.58	106.07	104.88	107.57	105.96	106.08	105.88	106.27	106.19	106.04	106.49	107.57	105.55	106.34	106.08	105.7	105.59	105.7	104.79	107.57	105.36	104.52	106.13	105.78	105.89	106.35	106.92	105.38	104.62	106.13	106.22	105.86	105.83	103.89	106.05	105.7	107.2	106.34	105.4	105.64	105.81	105.55	106.1	106.45	106.23	106.88	105.06	106.82
103.82	104.52	103.23	102.76	104.68	101.65	104.05	103.72	105.51	104.3	104.48	105.41	105.12	105	104.61	104.19	103.74	104.62	103.27	104.98	104.43	105.92	103.36	103.68	105.14	103.52	105.84	105.45	104.2	104.35	103.29	104.55	102.78	104.62	105.17	103.04	103.74	104.14	104.65	103.68	104.16	104.33	105.66	104.13	105.01	103.87	105.75	103.73	104.57	104.47
110.47	110.77	110.2	109.34	110.35	110.42	109.36	110.9	109.45	108.32	110.46	109.66	109.8	112.41	111.95	108.81	111.81	110.21	110.75	111.19	110.73	109.73	108.84	110.8	111.39	110.06	111.15	111.68	110.81	109.12	109.75	110.3	109.73	110.87	110.84	110.9	110.21	111.56	110.66	111.08	109.96	109.36	110.48	110.56	110.09	110.63	110.84	110.83	110.44	111.23
105.41	107.04	105.58	106.82	106.65	106.54	106.21	105.48	107.03	106.81	105.23	106.47	105.95	106.59	106.36	106.98	106.44	106.62	105.53	105.68	105.33	106.26	106.19	107.35	105.97	106.77	104.38	106.83	106.01	106.44	105.29	107.65	107.05	106.49	105.69	106.03	104.9	105.49	104.94	105.93	107.4	106.78	106.22	106.68	105.05	107.36	105.22	107.27	105.89	106.57
105.9	106.07	106.96	105.69	105.27	106.79	106.04	106.45	105	106.82	105.18	106.51	104.71	106.04	104.03	104.73	105.43	105.7	106.54	106	107.08	106.12	105.73	104.96	106.22	106.89	106.64	106.69	106.86	106.05	105.31	105.45	105.82	105	105.37	104.39	106.15	105.85	105.07	104.89	106.42	105.06	107.08	106.92	106.36	105.98	104.88	105.58	105.15	105.82
108.59	105.92	106.01	106.43	107.71	104.89	105.89	104.43	106.5	106.82	105.63	105.39	105.24	106	105.7	106.06	106.16	105.16	106.5	105	104.24	107.04	105.61	106.11	106.76	104.6	105.4	105.19	106.4	106.34	107.01	105.94	105.95	105.9	106.89	105.03	106.44	106.05	106.48	106.43	105.05	104.31	106.22	106.07	106.11	104.33	107.39	106.03	106.47	105.93
104.78	104.85	103.91	105.34	105.22	106.05	105.05	103.61	105.73	104.98	106.86	105.39	104.31	105.25	104.5	105.6	105.19	105.78	105.55	103.47	105.27	104.65	103.48	105.91	105.45	107.15	103.75	104.97	105.09	104	106.04	104.49	104.08	106.31	105.42	106.49	107.51	105.67	105.38	105.99	105.69	105.78	106.05	105.04	104.53	105.29	105.48	105.4	105.71	104.68
110.97	111.89	109.86	110.81	110.13	109.86	109.68	109.94	111.25	111.71	110.92	110.42	110.39	110.85	111.32	112.15	110.71	110.48	110.76	109.52	109.33	111.47	111.65	111.86	107.9	111.05	109.96	110.43	111.66	111.5	110.85	110.53	111.59	108.71	110.99	110.64	111.15	110.62	112.42	110.36	111.29	110.37	112.03	110.39	110.06	109.26	109.67	110.88	109.65	110.57
105.79	104.38	104.63	104.12	104.21	105.49	104.84	106.14	105.4	104.33	106.08	103.23	105.4	105.73	105.7	105.59	106.76	103.71	104.42	104.9	105.4	104.03	105.74	105.41	105.97	105.91	105.19	104.25	105.72	105.48	103.67	105.71	104.04	104.98	107.42	102.78	106.04	104.3	104.71	103.56	105.55	106.15	105.29	106.83	106.2	103.14	105.71	106.62	105.49	104.85
113.15	114.05	112.93	113.57	111.84	113.99	111.35	112.87	114.61	112.36	112.36	113.78	112.69	114.44	111.58	112.12	113.65	111.76	112.66	112.31	113.03	112.52	112	111.46	113.3	112.35	112.49	112	114.33	111.77	111.81	111.51	112.26	112.46	113.24	112.11	114.04	114.48	112.79	112.28	114.35	112.65	114.37	112.1	112.46	111.88	112.62	112.15	114.37	112.67
111.53	110.22	110.59	111.14	111.01	109.05	110.93	109.38	108.91	110.32	108.77	109.88	110.37	110.32	110.96	110.28	109.42	111.15	109.41	110.35	109.47	110.97	109.46	108.8	110.77	108.69	108.93	108.3	109.23	111.23	110.74	109.39	109.89	108.88	110.57	110.76	110.41	109.52	110.04	111.35	110.42	108.88	111.01	109.92	108.74	108.23	109.29	110.69	109.64	110.24
99.743	103	100.43	102.2	101.95	98.893	101.81	101.24	100.53	100.13	100.45	101.51	100.34	101.47	100.32	100.59	99.607	101.78	101.57	101.38	101.55	103.73	100.59	102.21	100.38	100.84	100.95	99.408	99.284	98.607	99.693	100.7	100.21	101.37	101.21	100.07	101.55	101.11	99.958	100.09	100.53	102.01	101.09	101.45	101.87	100.97	99.291	100.99	101.68	101.14
107.52	104.65	105.37	104.23	105.15	106.26	106.84	104.83	105.62	105.36	104.73	107.56	105.73	105.27	105.05	106.24	105.42	104.49	104.77	103.47	104.06	104.27	105.95	105.07	105.91	106.2	104.76	106	105.57	105.77	105.47	106.82	104.97	105.99	105.9	105.08	107.08	105.92	105.49	105.28	105.16	104.75	105.36	105.79	105.18	106.46	106.87	106.12	105.31	106.76
112.43	111.52	110.47	110.9	110.82	113.01	112.76	110.8	114.45	111.72	111.07	112.56	109.84	111.87	111.59	112.63	110.67	113.48	112.74	111.29	111	111.39	109.6	110.95	110.58	113.73	111.96	110.5	111.88	114.04	113	110.95	112.26	110.53	113.15	114.01	111.29	112.73	111.11	112.46	114.57	110.25	111.93	111.9	111.31	113.65	113.69	112.62	111.21	111.59
110.84	114.15	112.65	112	112.22	114.12	115.02	112.42	112.89	111.75	113.56	112.03	112.75	113.36	113.3	113.52	112.41	112.22	112.71	111.85	113.25	113.76	112.28	112.02	112.54	113.09	112.14	112.17	112.89	113.14	112.78	111.83	112.62	112.33	112.1	113.55	113.27	112.96	111.6	111.3	112.8	113.05	112.73	112.17	113.69	112.7	113	112.57	113.53	113.57
99.085	99.964	98.438	101.14	99.58	99.757	100.84	100.93	100.93	100.18	100.71	99.796	99.61	98.834	100.23	100.62	100.24	102.09	99.717	100.44	99.253	98.929	100.02	99.854	101.14	101.22	99.787	98.59	100.86	100.99	101.37	98.744	100.28	99.064	98.798	99.855	99.572	99.026	99.057	98.908	100.04	98.428	99.273	100.73	101.09	100.38	100.81	100.28	100.4	99.271
104.71	103.51	104.76	103.13	103.67	105.22	105.57	103.89	104.03	105.48	105.34	102.65	104.62	105.87	105.13	104.24	104.14	104.25	104.69	104.88	103.95	103.97	103.85	105.41	104.43	102.84	105.41	103.94	104.46	104.32	105.12	104.5	103.76	102.92	104.39	104.49	103.47	105.41	103.6	104.26	104.7	104.89	105.59	104.3	103.81	103.29	103.75	105.02	104.72	104.05
103.95	104.31	104.37	104.37	105.39	104.38	104.83	104.37	103.86	103.82	104.98	103.08	103.47	104.98	104.29	104.31	103.17	105.27	105.08	105.03	103.95	103.51	104.59	103.61	103.59	104.07	105.44	102.43	104.91	102.85	104.47	105.39	106.53	104.35	105.67	104.08	104.44	103.08	105.55	104.69	104	105.1	103.44	104.85	104.4	104.28	103.48	104.2	103.51	103.91
99.743	101.03	101.92	101.31	99.095	101	100.96	101.59	102.04	100.85	100.96	101.04	101.1	100.07	100.61	100.42	101.61	101.23	102.24	101.31	100.83	101.49	99.736	102.34	99.784	100.4	102.84	100.98	99.856	100.39	101.38	101.55	100.25	100.93	100.23	101.95	100.93	100.54	100.55	101.06	101.45	100.42	100.6	101.62	100.53	101.77	101.77	100.64	100.68	101.21
105.96	105.35	105.85	106.41	105.92	107.73	107.86	107.4	107	106.44	107.39	107.53	104.11	105.76	105.85	107.52	106.23	105.48	105.96	106.91	107.08	107.11	105.45	108.59	105.99	107.16	105.79	106.82	105.44	106.88	107.34	107.85	106.16	105.29	107.36	106.99	106.46	108.53	108.26	107.11	106.38	106.51	108.04	106.63	105.19	106.73	105.76	107.65	106.02	106.74
106.13	107.15	105.34	104.93	105.89	104.93	104.4	104.81	104.32	106.73	105.41	105.88	105.39	106.68	106.56	106.03	104.86	107.39	104.83	105.74	103.61	106.38	105.97	104.01	104.35	106.15	104.94	105.21	105.03	105.48	105.36	105.61	103.39	107.04	106.57	105.58	102.7	107.19	104.96	104.92	106.5	105.99	106.35	104.43	107.1	105.59	105.09	104.77	105.13	104.75
106.34	104.38	106.37	105	104.97	105.61	104.95	105.74	106.49	105.93	104.78	105.74	105.68	105.58	105.78	105.69	105.75	106.72	107.47	105.4	106.5	105.26	105	105.21	105.45	106.16	107.88	105.13	104.32	104.82	105.67	105.16	106.42	105.33	105.71	105.73	105.12	105.38	105.24	105.06	105.85	105.47	107.54	104.9	103.76	105.75	106.85	104.56	105.32	105.49
110.39	110.99	111.47	108.83	110.3	109.86	111.92	111.87	111.3	111.26	111.16	111.78	110.81	110.52	109.74	111.42	112.36	111.7	111.25	111.17	114.05	110.99	110.92	110.87	111.04	111.63	110.87	110.94	110.1	111.58	111.18	110.15	110.93	110.88	110.91	113.57	111.97	110.34	110.26	110.95	111.05	111.69	110.81	112.46	112.27	109.16	110.12	111.41	110.26	110.05
99.327	99.624	99.189	99.895	100.56	100.12	99.976	101.02	101.38	101.9	99.327	100.68	100.44	97.05	98.89	101.01	101.93	100.03	100.71	100.93	100.09	100.37	100.12	101.91	99.94	99.806	98.582	99.975	99.897	100.44	100.85	99.818	98.54	101.1	100.66	99.827	99.629	101.2	100.14	100.45	99.674	99.465	99.918	97.529	100.58	100.48	99.235	98.005	98.785	96.922
104.69	106.64	104.61	104.59	105.98	103.1	106.88	105.91	106.71	105.47	105.17	106.84	106.3	106.33	104.96	105.22	104.72	105.4	105.78	105.14	104.79	107.28	104.29	104.36	105.05	106.03	105.64	104.93	104.47	105.88	105.47	105.33	105.7	105.47	106.86	106.34	105.81	105.25	106.43	105.94	104.96	103.8	106.14	104.98	106.12	102.63	106.55	103.84	106.34	106.77
99.809	100.98	100.31	98.694	99.762	99.339	101.2	100.61	100.36	100.37	101.28	100.62	99.761	100.16	99.51	100.46	99.09	100.64	101.29	100.34	101.34	100.66	100.96	101.2	99.113	99.974	100.41	100.35	101.56	99.762	100.4	99.275	98.932	100.88	100.34	99.387	99.61	100.94	96.48	99.77	100.02	98.404	99.271	101.28	99.92	100.49	100.05	98.499	99.818	100.11
105.48	106.08	103.5	106.38	107.58	106.7	105.5	105.53	105.8	105.94	105.03	104.67	105.87	104.27	108.7	105.25	105.88	104.32	105.91	106.67	106.66	106.69	105.12	106.51	105.49	104.9	106.48	106.43	105.5	104.72	106.17	106.66	105.21	105.46	106.01	105.14	105.39	104.76	105.08	106.22	106.53	104.05	105.1	105.08	105.7	107.55	105.25	105.87	107.04	106.76
105.02	105.57	103.93	104.07	104.2	105.36	106.77	105.76	104.48	104.2	105.03	104.59	104.41	103.93	103.68	103.65	105.3	104.18	104.59	104.27	104.76	105.78	105.11	102.54	105.36	104.14	105.22	104.32	102.81	104.15	104.66	103.98	104.22	104.86	103.98	105.57	104	104.56	104.04	104.75	104.71	104.57	102.65	103.94	105.65	104.08	105.46	103.8	104.51	104.25
119.25	119.31	119.63	117.28	117.2	116.85	118.18	117.05	116.39	117.11	115.38	118.22	117.46	117.61	119.38	117.66	117.14	116.31	117.64	118.55	117.45	117.63	117.78	117.13	118.44	117.77	118.72	117.63	118.14	117.27	118.25	115.82	117.7	118.69	117.36	116.03	118.49	118.31	117.81	118.07	116.35	116.58	117.12	117.7	116.69	117.52	117.69	117.06	116.13	117.89
106.59	105.06	106.92	105.78	106.5	105.47	105.34	105.76	105.32	105.05	104.75	106.27	104.31	105.7	104.64	105.99	105.73	104.68	105.12	105.9	105.72	106.5	104.86	104.23	104.63	105.7	106.76	104.77	105.36	105.88	106.4	105.9	104.82	105.55	107.12	105.36	105.16	106.53	104.4	106.55	105.3	106.88	105.32	103.8	104.91	106.62	103.79	104.82	106.01	105.59
100.03	99.781	98.269	101.12	98.531	98.463	100.35	100.29	98.993	98.12	99.314	99.971	100.11	99.191	99.86	100.58	100.87	100.33	101.58	100.59	101	99.052	100.42	99.547	98.055	101.13	101	99.242	100.04	98.804	99.835	99.72	99.999	99.48	98.47	100.15	100.86	98.629	101.66	99.882	99.272	100.27	100.07	100.18	100.89	99.943	99.801	101.5	99.627	100.32
105.86	103.83	103.56	104.33	105.2	104.47	105.01	105.05	104.49	104.27	103.6	104.55	104.14	104.57	104.46	105.95	105.13	104.21	105.4	105.5	104.33	105.33	105.13	105.74	103.97	105.96	103.6	105.61	103.85	104.17	104.39	104.29	105.21	105	103.67	104.62	105.59	105.34	103.7	104.56	103.84	104.72	102.45	104.49	104.38	103.57	103.81	103.16	104.98	103.97
107.08	106.17	107.25	105.5	105.9	106.62	106.41	106.06	108.53	105.72	105.61	107.9	106.65	107.35	105.75	106.36	104.47	105.86	105.27	105.31	107.38	105.39	105.46	105.34	107.61	105.68	107.24	108.23	106.52	107.73	105.5	107.44	104.77	106.52	106.78	105.4	105.64	107.19	105.28	107.46	106.78	108.73	105.96	106.32	106.48	106.07	105.81	106.59	108.39	104.62
107.86	106.41	105.95	107.04	105.07	105.71	107.31	106.45	107.65	104.61	105.21	106.48	106.12	105.44	107.67	105.92	105.15	105.36	106.45	104.38	105.81	105.11	106.72	106.75	106.63	105.05	105.37	106.14	106.41	106.06	105.85	105.96	105.24	106.43	105.18	107.11	107.4	105.47	104.82	105.03	108.23	106.89	106.31	106.97	106.26	104.87	105.96	105.53	107.74	106.33
106.72	106.83	107.18	106.26	107.74	107.13	108.23	107.46	107.03	106.87	105.64	106.44	106.16	105.95	106.45	104.83	105.58	107.82	106.75	106.96	105.68	106.56	107.51	106.65	107.59	107.58	107.39	106.79	107.38	106.88	108.53	105.88	106.05	106.95	107.08	107.08	106.43	105.69	107.42	106.75	107.54	106.79	106.22	106.66	105.79	107.03	106.08	107.62	108.19	105.25
105.14	104.57	104.03	105.24	104.72	105.43	104.21	104.68	105.15	106.29	106.49	107.31	105.38	105.39	104.48	104.78	104.75	105.3	105.26	103.58	106	106.06	106.2	106.77	104.75	105.57	105.13	106.99	104.74	105.07	105.11	105.96	104.23	105.59	105.43	105.92	104.38	106.62	105.16	104.19	105.11	104.01	105.02	104.58	105.99	104.32	105.38	103.12	107.18	105.92
104.58	104.44	104.42	102.64	104.54	105.16	103.56	104.82	103.91	104.89	104.18	105.14	103.9	103.68	102.77	105.69	104.11	102.92	104.08	104.02	105.58	104.86	103.16	104.29	104.21	104.45	103.9	104.12	105.08	104.41	103.31	104.15	104.97	104.43	102.88	103.81	106.03	104.59	105.18	103.33	103.59	104.44	104.33	104.25	104.68	103.97	104.96	104.83	102.89	103.88
117.01	114.88	115.36	117.02	115.58	116.91	116.83	117.69	116.29	115.63	116.1	118.75	117.15	117.17	116.09	117.16	114.35	117.54	116.11	116.85	114.13	117.73	115.55	114.92	116.46	114.8	116.49	116.55	117.32	115.86	115.71	114.72	115.33	115.53	115.65	115.06	115.76	116.37	117.99	116.74	115.4	115.76	116.11	117.08	115.98	116.36	116.01	116.44	116.58	116.69
107.28	106.56	104.65	106.96	104.99	106.7	106.57	106.56	105.26	106.58	106.04	106.68	106.14	107.82	104.84	106.9	105.23	104.02	104.38	108.25	106.29	105.04	105.07	105.4	105.04	105.41	105.23	105.54	104.97	105.89	105.03	105.64	104.81	106.68	106.31	107.7	105.93	106.92	106.19	105.56	104.44	105.5	103.84	105.13	105.03	105.17	104.31	106.12	106.33	104.53
112.05	111.56	112.19	111.03	112.58	112.12	111.96	112.18	111.82	112.5	111.71	112.26	111.77	110.96	110.96	112	111.97	111.57	112.93	112.26	112.3	112.34	113.08	111.82	111.18	113.06	111.92	112.78	111.65	112.67	110.53	112.64	112.22	112.71	111.41	110.4	111.42	112.61	111.17	111.69	111.66	113.6	111.64	111.89	111.56	111.69	111.17	110.66	110.92	113.68
100.03	101.14	99.628	100.55	100.07	102.8	100.35	99.668	99.765	100.16	99.883	99.515	99.909	100.91	100.38	101.26	99.503	101.49	99.775	100.63	101.71	100.73	101.24	101.91	99.272	101.92	98.871	99.767	98.841	101.66	100.99	101.33	100.62	100.45	99.825	101.3	100.6	100.38	100.29	100.32	100.11	101.28	100.64	99.964	101.58	100.57	101.85	101.6	101.81	98.734
111.11	112.4	111.68	112.16	113.26	113.71	112.4	111.56	113.84	112.31	111.2	111.76	113.43	112.39	112.24	112.05	112.54	111.03	113.23	113.75	111.55	112.03	110.84	111.48	113	112.22	112.67	111.51	112.91	112.65	111.2	111.2	112.75	110.24	113.78	111.93	112.09	112.89	112	111.52	112.66	112.64	111.84	111.64	111.47	112.77	111.97	111.13	110.86	110.9
112.09	112.22	113.3	111.59	110.36	112.37	111.7	110.65	111.28	111.77	111.73	110.76	111.07	109.99	110.43	110.98	110.85	112.89	109.03	110.99	112.33	111.71	111.76	112.02	111.86	110.68	113.39	112.1	111.2	110	111.11	111.32	112.31	111.47	112.06	110.65	111.29	110.1	111.56	112.05	112.61	110.34	111.55	113.22	112.34	110.95	111.68	109.83	112.1	109.71
104.7	106.14	105.11	104.14	104.97	104.93	104.59	102.84	104.87	105.67	105.84	104.87	103.83	103.92	104.82	106.07	104.43	104.81	105.84	104.66	105.52	103.75	103.45	105.74	105.19	106.01	104.05	105.27	105.87	104.18	106.08	104.51	105.12	103.77	105.07	104.24	104.55	105.41	104.91	102.98	103.26	104.61	104.66	105.15	104.82	105.18	104.77	104.07	104.35	105.39
101.23	100.75	100.24	101.16	99.357	101.4	100.34	100.22	100.16	99.227	99.044	98.725	100.62	100.49	102.44	101.59	102.19	99.935	99.874	100.56	98.947	100.28	101	99.471	100.26	101.2	100.26	99.501	100.18	100.06	100.28	101.65	99.945	100.08	101.3	98.81	100.29	101.53	99.972	101.4	100.62	99.532	100.66	100.41	99.919	101.48	98.503	100.62	100.66	101.13
105	104.67	105.35	105.78	105.41	105.5	106.04	103.96	106.78	105.2	106.34	103.61	105.6	104.46	106.57	107.19	106.95	105.21	106.03	107.03	106.07	106.85	106.68	104.55	105.89	105.12	105.48	104.83	105.87	104.27	104.89	104.32	106.28	104.86	104.42	104.42	106.35	105.79	105.41	104.26	107.26	105.5	104.66	105.79	105.7	105.97	105.2	105.7	104.87	106.62
106.54	106.75	105.49	106.54	106.78	106.55	107.91	105.81	104.84	108.14	106.96	106.51	105.59	107.64	107.9	107.65	107.77	106.61	106.78	107.46	106.87	106.23	107.56	107.06	107.91	105.93	107.23	106.57	106.48	106.36	106.86	107.07	106.85	106.8	106.25	105.7	106.73	107.11	106.27	107.34	107.07	107.46	106.71	108.66	106.07	106.23	106	108.05	108.46	105.6
107.15	105.84	107.3	106.75	105.9	105.31	104.72	106.41	106.63	106.38	105.19	106.98	106.73	106.09	106.31	107.15	106.01	105.54	106.93	105.39	105.27	104.78	104.92	105.96	106.51	106.47	106.4	106.93	105.3	104.84	106.09	106.08	105.75	106.6	104.43	105.27	107.22	105.54	104.84	105.76	104.84	106.61	105.61	105.51	106.32	106.14	105.62	105.98	106.98	105.51
111.48	110.77	112.17	111.3	112.59	111.41	113.33	111.82	113.21	113.93	112.28	111.21	111.67	112.89	112.31	112.31	111.39	111.54	111.37	109.66	113.63	112.56	111.56	112.42	111.83	112.66	113.32	112.03	112.95	110.3	112.72	112.45	112.45	111.47	111.54	110.54	111.88	112.25	111.36	112.4	111.14	111.41	110.72	111.15	110.97	110.39	112.12	112.04	113.37	111.05
117.59	118.07	118.01	118.29	116.4	117.56	118.13	117.44	117.14	119.51	116.24	118.52	118.88	118.12	118.47	117.25	116.43	117.04	118.48	117.51	117.39	117.97	116.28	117.03	118.77	116.54	118.94	117.05	117.89	116.36	116.61	118.35	117.78	118.63	116.57	116.86	119.73	118	118.75	117.71	117.45	117.82	117.19	119.26	116.2	119.05	118.02	118.5	118.11	117.25
104.64	104.99	104.04	103.69	103.97	103.95	104.14	104.28	104.41	104.76	105.93	102.97	105.21	104.82	104.07	105.57	104.36	103.69	106.43	103.11	106.15	104.47	102.9	103.41	103.8	103.85	103.82	104.66	104.17	105.08	104.15	105.39	104.56	103.73	103.12	103.74	104.4	104.57	105.03	105.16	104.39	104.63	103.59	104.84	104.36	103.92	104.46	104.85	105.59	103.29
105.48	105.87	105.67	106.37	105.15	104.59	105.41	104.84	104.63	104.91	104.58	105.04	106.29	104.3	106.05	104.34	106.6	105.09	106.02	106.16	105.95	105.81	106.33	105.21	106.02	107.25	105.78	106.33	106.76	105.18	104.49	104.63	105.03	106.01	106.28	106.18	104.32	106.17	104.32	105.58	106.08	104.6	104.55	106.24	106.64	105.22	106.1	105.08	104.73	107.18
110.08	110.17	110.07	110.51	110.04	111.17	110.36	110.13	112.89	109.75	111.41	110.58	111.22	111	110.67	111.07	111.24	111.61	111.02	110.94	110.31	110.85	110.17	110.14	109.97	109.88	111.36	111.19	109.75	111.43	109.85	110.36	110.55	111.62	109.98	109.94	109.9	110.91	111.52	111.33	111.47	108.73	109.74	110.48	111.41	111.87	111.89	110.36	111.55	111.21
107.28	107.16	106.29	105.8	108.21	105.73	105.93	107.79	107.73	105.99	106.67	107.3	105.37	106.21	106.2	106.44	105.41	105.63	105.38	107.38	105.47	104.23	106.7	107.47	107.11	105.2	105.76	106.77	106.81	107.03	106.67	106.87	105.51	107.21	105.62	106.15	105.36	107.12	106.4	106.42	105.46	106.33	106.41	106.24	106.96	106.36	107.44	105.87	106.61	106.16
105.83	106.46	104.89	107	106.47	106.95	104.68	106.48	106.47	107.41	106.58	104.36	105.54	106.53	106.42	106.79	107.43	105.45	106.2	107.02	105.76	104.78	104.58	106.35	104.67	105.49	106.66	105.76	106.13	105.4	106.54	105.55	105.63	106.57	106.45	106.06	107.21	105.71	105.42	107.2	105.78	106.55	106.94	107.37	105.76	105.61	107.38	106.44	106.09	104.61
104.64	105.88	105.33	105.5	106.15	106.23	105.59	105.56	105.52	106.02	106.37	105.41	106.88	106.57	105.51	104.19	105.86	105.42	105.25	105.6	104.97	106.03	104.79	104.78	105.01	107.73	105.29	105.42	105.59	105.43	107.69	104.66	105.09	104.5	105.64	104.95	104.6	104.29	105.57	105	105.98	104.38	106.91	106.27	105.19	105.26	104.66	106.73	106.17	105.64
99.848	100.34	101.03	101.93	99.861	101.08	100.55	101.15	99.422	101.57	101.16	100.75	100.09	101.99	100.72	100.12	100.93	99.344	101.85	101.14	101.96	101.31	99.752	101.73	98.697	100.09	99.349	100.65	100.49	99.457	101.17	99.648	99.315	100.6	100.55	100.56	100.56	100.83	101.9	101.24	100.73	99.711	101.44	99.845	100.85	99.831	100.76	99.85	101.82	101.4
100.15	97.956	99.995	99.772	99.073	100.3	100.92	98.71	100.07	100.16	98.889	100.55	99.103	99.116	98.825	101.06	99.435	100.49	99.569	100.8	99.52	101.11	101.64	100.01	100.37	101.69	100.23	98.708	100.7	99.954	101.52	99.13	99.137	98.515	100.05	100.21	100.15	99.058	101.9	100.46	99.701	99.275	100.56	100.21	100.87	99.462	99.362	99.077	99.272	98.775
116.37	117.33	115.47	117.89	117.82	118.8	117.08	118.82	117.73	118.28	116.32	117.5	117.94	116.73	118.5	118.56	117.51	117.48	118.81	119.41	116.93	117.37	116.9	117.22	117.07	118.46	118.22	117.8	118.23	117.95	116.96	116.81	117.98	118.33	118.33	119	117.5	116.65	117.09	117.35	117.53	116.55	117.75	118.53	117.02	117.66	116.96	120.31	116.92	115.97
103.33	104.42	104.03	104.23	105.82	105.27	104.44	103.67	104.39	105.09	102.73	104.43	104.62	103.46	104.76	104.85	103.73	105	105.53	105.88	105.1	104.31	104.81	104.27	103.94	104.21	104.25	103.91	104.83	105.19	104.17	104.37	104.76	104.59	104.61	104.73	103.54	104.27	103.73	104.44	104.52	104.54	104.48	103.2	103.36	103.8	102.23	104.58	104.33	102.73
103.72	103.37	104.78	105.05	103.78	103.25	105.4	105.74	103.72	104.75	103.76	103.37	103.99	103.26	104.08	105.21	104.73	103.13	104.64	105.22	105.31	103.8	104.05	105.06	104.96	102.62	103.9	105.05	103.5	104.75	104.02	104.84	103.51	104.75	103.81	104.17	104.65	104.35	103.04	105.42	105.39	103.18	103.88	103.35	103.23	104.59	104.61	103.38	102.77	106.36
103.93	105.89	104.43	104.37	103.97	103.92	106.76	103.06	103.38	103.96	102.96	102.62	104.79	104.04	105.64	104.04	105.76	105.5	103.91	104.4	104.31	103.73	104	102.19	104.76	103.64	104.58	105.18	103.54	104.5	105.02	103.38	105.52	105.89	104.73	104.85	103.85	104.63	104.61	104.58	105.25	104.86	103.71	104.9	104.71	104.51	105.07	103.41	105.61	105.38
111.44	113.05	112.79	112.88	113.69	115.05	111.67	112.11	112.28	111.86	113.67	112.92	111.76	114	112.74	111.76	112.66	112.66	113.03	113.1	114.69	112.37	112.6	111.46	112.76	114.06	111.69	113.45	112.91	112.93	111.92	112.42	113.35	112.66	112.7	113.71	111.85	113.93	113.13	113.15	111.04	112.41	113.05	113.66	113.05	113.39	112.91	112.99	113.15	111.85
106.44	103.79	104.63	103.93	104.18	105.06	104.14	105.57	104.5	104.37	105.03	106.12	103.62	105.42	104.21	103.28	104.4	104.22	105.75	105.5	104.82	105.08	105.51	103.71	104.14	105.04	103.19	105.67	104.27	104.12	104.18	103.67	104.2	103.52	105.23	104.41	104.34	105.03	105.84	104.12	103.79	103.97	104.84	105.76	104.13	105.08	105.7	103.65	103.91	104.3
110.04	110.13	109.15	111.44	110.28	108.84	110.33	109.62	109.62	110.03	108.53	109.83	110.49	109.28	108.6	109.87	110.54	110.02	109.31	109.32	110.35	108.9	110.15	108.23	111.13	110.34	109.79	108.82	110.14	111.39	110.17	108.31	109.02	108.41	109.83	109.54	108.57	110.48	109.53	108.13	109.25	110.9	110.32	109.76	109.83	110.45	109.04	110.48	109.04	110.56
113.06	111.29	111.33	111.92	110.3	111.66	110.75	111.07	111.38	112.15	112.82	112.99	111.61	112.31	110.76	113.34	111.92	111.55	111.24	111.75	111.78	111.34	111.29	111.57	111.95	112.18	111.53	112.65	112.03	111.6	113.09	113.09	112.5	109.88	112.53	111.1	111.66	111.55	111.96	112.8	111.44	114.37	111.11	111.02	113.36	110.42	111.45	111.01	110.92	111.57
106.89	104.81	105.04	105.59	105.86	105.76	106.91	105.65	106.57	106.67	106.49	105.85	105.94	104.7	106.39	107.03	104.99	105.36	107.43	105.12	106.89	106.56	106.75	107.18	108.17	106.37	105.45	107.18	105.19	106.34	105.8	107.05	107.56	107.39	106.41	105.14	106	108.26	106.64	107.04	106.32	106.25	106.6	104.5	107.58	106.46	105.99	104.9	105.35	105.69
107.24	105.92	106.81	105.71	106.38	105.19	104.64	104.77	107.34	105.51	106.83	106.24	106.04	107.4	106.39	106.86	105.94	106.15	105.61	104.25	105.84	105.42	107.09	106.34	106.11	106.76	107.7	103.89	106.09	106.57	105.76	105.27	105.18	107.36	105.39	105.22	105.49	106.76	104.43	105.47	105.79	105.9	106.21	106.75	106.6	106.38	105.62	106.44	104.74	106.24
110.1	110.87	110.99	111.44	112.95	109.96	111.42	110.96	109.66	111.9	111.5	110.32	111.35	111.71	112.03	110.55	111.05	110.17	110.62	111.91	110.16	111.63	112.02	110.59	110.15	112.33	111.27	112.17	111.46	111.74	111.25	110.1	112.5	111.04	110.19	111.59	111.92	112.37	111.14	111.46	110.33	109.52	111.01	111.34	111.12	110.94	110.5	111.86	111.1	110.68
99.347	100.26	99.513	99.735	99.928	99.202	98.792	99.463	100.49	99.314	100.29	98.857	100.03	98.891	98.906	99.447	102.57	99.15	99.704	99.343	99.588	100.02	100.47	98.523	98.887	100.06	99.151	98.158	99.021	99.96	99.627	99.627	99.055	99.953	100.28	99.634	99.121	97.956	98.914	100.4	99.107	99.175	100.46	98.671	99.394	99.642	97.59	99.263	99.949	100.28
112.04	113.05	113.32	110.35	110.39	112.81	112.86	111.96	111.57	113.16	113.94	112.48	110.92	112.16	112.8	112.41	112.02	112.87	113.41	110.85	112.55	112.47	109.87	111.48	112.44	112.76	113.51	110.71	112.17	110.89	109.98	110.24	112.7	109.88	111.45	112.99	111.32	111.65	112.77	111.27	112.27	111.54	112.51	112.13	111.75	112.22	111.07	110.58	112.64	112.77
104.8	105.95	105.36	105.25	105.63	106.24	104.53	106.66	103.92	104.7	106.44	105.79	106.24	105.19	105.78	106.26	105.51	104.13	105.41	104.79	104.41	106.08	106.02	106.4	105.19	106.4	104.84	105.79	106.88	104.11	104.02	105.19	104.56	105.71	104.59	105.86	104.89	105.73	105.13	105.75	106.81	103.12	105.65	104.75	106.51	104.71	106.37	103.76	106.76	105.99
105.69	105.72	107.36	105.81	105.34	105.56	104.51	105.53	105.71	105.93	106.22	106.58	104.74	105.78	105.48	105.2	104.93	104.86	105.73	106.16	104.12	105.09	106.54	106.83	105.53	105.56	104.01	104.7	105.64	104.84	106.42	106.37	104.68	104.25	105.49	106.56	105.47	105.85	104.8	106.38	104.78	105.75	105.8	104.8	104.27	104.95	105.1	104.48	105.43	106.1
116.35	117.72	118.55	116.9	117.81	117.9	117.91	118.33	117.02	118.12	117.61	117.25	117.57	117.36	119.26	118.72	118.64	116.77	118.93	116.75	119.37	117.53	118.37	117.82	117.47	115.44	118.27	117.87	117.94	118.4	117.45	116.42	116.65	116.46	117.92	117.57	114.87	118.16	117.07	117.82	117.51	118.21	118.81	117.15	116.84	116.78	116.07	117.51	117.4	116.74
106.26	106.91	106.06	106.36	107.12	107.3	106.99	107.04	107.39	107.12	106.5	107.99	107.87	106.92	107.16	108.42	107.2	106.62	106.26	107.85	107.45	106.68	107.75	106.72	106.34	107.96	106.76	107.65	106.6	107.78	106.57	106.11	107.76	106.56	107.16	105.97	108.17	108.12	106.98	107.6	107.59	106.51	106.94	107.02	108.07	107.04	107.43	104.47	107.25	107.46
106.45	106.64	105.83	105.43	105.28	104.8	106	106.26	104.95	106.07	106.89	106.89	105.38	105.09	106.53	105.05	106.78	108.02	105.86	105.62	105.57	106.22	107.66	107.58	104.85	105.92	106.21	106.41	105.88	106.24	105.54	106.66	104.61	107.78	106.28	105.65	107	106.29	106.25	105.13	106.34	105.63	106.54	106.92	106.3	105.57	105.57	105.48	104.97	105.62
107.97	107.81	106.84	109.01	105.27	109.91	105.85	106.14	107.49	106.59	106.95	106.11	107.07	107.43	106.96	106.74	106.69	106.23	108.15	108.08	107.57	107.45	107.53	105.77	106.97	106.88	107.05	107.93	106.49	105.03	104.55	105.81	106.18	105.7	106.9	107.38	107.38	108.05	106.51	107.46	106.14	108.23	109.35	106.59	107.3	105.46	106.04	106.25	107.64	108.82
110.62	110.89	111.09	112.41	111.5	110.61	112.03	112.14	110.76	111.26	110.89	112.83	110.92	111.02	109.91	112.08	111.11	110.47	110.61	107.78	111.21	112.02	112.63	110.15	111.51	111.36	109.11	110.13	112.01	111.71	111.53	111.32	111.24	111.49	111.42	110.86	113.24	110.82	110.24	111.3	111.1	110.59	112.18	110.58	110.37	112.41	110.8	112.36	110.38	112.54
108.33	110.13	109.2	109.18	110.68	110.59	108.63	110.6	111.19	109.45	108.95	110.3	109.4	109.85	111.31	109.56	110.39	110.87	110.35	110.21	108.68	110.33	110.18	109.89	109.67	110.68	110.66	109.39	108.64	110.27	109.11	109.04	111.5	109.14	107.1	110.69	109.05	109.81	110.98	110.74	108.57	111.34	110.1	109.19	111.44	109.88	109.78	110.96	109.74	108.45
110.9	111.64	113.08	111.68	112.42	112.43	111.76	111.65	110.62	111.99	112.4	112.58	111.68	113.45	112.13	111.7	112.29	113.05	112.63	113.18	112.09	111.63	112.9	112.15	112.51	112.64	112.73	110.84	112.15	111.36	112.36	111.83	110.73	113.99	112.15	111.53	113.82	114.16	111.18	112.73	111.97	111.88	111.68	112.32	112.27	110.86	110.15	112.85	110.77	112.04
101.04	102.13	101.12	100.1	102.57	101.41	101.22	102.87	100.54	101.02	100.77	100.86	100.24	100.97	101.88	101.7	100.74	101.47	100.63	100.99	102.28	101.49	101.66	101.65	101.72	99.906	101.63	101.89	101.85	101.74	100.43	101.3	100.96	99.263	100.11	100.42	101.61	101.71	101.09	101.52	100.41	101.7	100.21	101.62	100.13	100.11	101.11	101	100.5	100.58
100.47	99.202	99.133	99.506	100.68	100.71	100.85	100.19	99.116	99.414	99.453	99.723	98.923	99.385	99.766	99.466	98.555	101.25	98.748	98.798	99.417	100.21	101.19	100.21	99.345	100.59	99.979	99.952	100.71	99.397	99.604	98.857	99.068	99.485	101.35	100.82	99.923	100.32	99.954	99.552	99.01	101.02	98.613	98.574	97.736	100.45	99.116	100.82	99.791	100.3
105.58	107.26	106.39	106.77	106.74	106.3	106.19	105.86	106.9	107.95	106.8	103.19	106.09	107.58	106	107.13	108.07	106.06	106.02	107.36	106.94	106.84	106.79	107.36	106.83	105.57	106.84	105.72	106.63	107.11	106.41	106.55	106.05	104.54	105.61	106.41	105.84	106.63	105.52	105.75	106.98	105.03	107.53	106.59	108.08	104.35	105.71	106.34	106.75	105.41
106.41	106.72	106.04	106.37	104.67	106.92	108.3	105.84	106.45	106.55	106.54	106.27	105.71	107.2	106.21	105.58	106.52	106.22	108.79	105.76	108	106.9	107.23	106.73	106.67	107.91	107.25	106.44	106.01	106.01	106.63	107.17	105.85	107.22	104.42	107.21	106.25	106.66	105.93	109.02	105.58	107.22	106.65	107.19	108.57	108.28	107.49	106.22	108.46	104.95
111.46	110.11	111.61	111.48	112.82	111.98	112.23	110.59	112.26	112.79	112.64	112.62	111.81	112.9	112.49	111.86	111.13	113.03	111.09	112.38	111.99	110.98	112.74	111.7	113.08	111	111.67	112.04	111.44	112.25	111.45	113.25	111.55	111.38	111.12	112.24	111.99	112.54	110.39	111.48	111.96	111.83	112	113.71	112.06	112.67	111.99	111.82	111.77	111.73
103.68	106.01	105.04	106.08	105.44	104.64	106.08	106.39	105.34	105.7	105.09	104	105.41	105.5	105.31	106.48	105.47	105.92	105.66	105.24	105.08	107.62	106.3	106.4	105.61	106.02	105.36	105.51	105.13	106.72	104.66	104.1	105.36	104.55	104.84	104.38	106.15	105.35	104.46	106.04	106.43	105.43	105.5	104.82	105.45	106.18	105.15	105.19	104.71	105.32
113.14	112.74	112.02	112.12	113.81	112.68	113.83	110.59	112.37	113.74	112.67	111.68	113.3	113.32	111.83	111.34	111.89	112.82	112.31	112.59	113.02	114.05	113.3	114.2	113.23	112.45	113.39	114.28	113.28	112.96	113.38	113.25	112.05	110.87	112.29	113.41	112.56	113.95	113.19	112.95	113.3	112.09	113.01	113.24	113.4	111.94	111.56	113.83	113.38	111.64
110.92	112	112.61	112.8	112.23	111.23	110.91	112.43	113.56	111.63	112.01	111.99	112.95	111.21	112.84	112.33	111.38	110.08	111.89	112.68	111.29	111.85	112.5	111.69	111.69	113.91	111.92	110.75	113.02	111.24	112.5	110.84	110.64	113.5	112.43	111.56	112.98	112.22	112.47	111.41	111.63	113.46	109.75	112.64	113.61	112.9	111.78	112.11	110.65	110.65
110.36	111.63	111.33	110.86	109.56	112.09	111.87	111.55	113.07	111.53	110.88	112.38	110.76	111.73	113.32	111.43	110.94	111.55	112.07	110.91	111.27	111.69	110.68	112.55	111.8	111.13	110.76	110.88	113.24	111.5	110.76	111.39	110.76	111.66	110.76	111.05	111.86	111.41	110.93	111.39	110.47	112.1	110.86	111.95	111.55	110.5	111.19	111.31	110.86	111.52
109.63	110.09	110.04	111.27	110.82	110.63	110.88	110.19	111.66	110.29	110.99	110.63	110.34	111.81	111.26	110.81	111.26	110.28	109.97	109.77	110.89	109.5	111.02	112.03	109.14	110.32	108.77	109.71	111.26	110.54	109.8	109.87	111.45	110.75	110.26	111.82	110.17	109.94	109.33	110.73	111.04	111.38	111.42	109.93	111.42	110.99	110.08	110.82	110.09	109.81
108.75	111.09	110.72	111.25	110.83	109.44	111.75	111.1	111.46	109.19	108.92	109.14	109.85	109.13	108.39	111.03	109.07	110.59	109.98	109.12	110.18	110.47	110.18	109.98	109.92	110.65	109.6	110.72	109.71	108.53	109.98	109.44	110.05	110.17	109.63	109.98	110.37	110.99	108.65	109.59	108.98	110.17	108.35	107.73	110.51	109.78	109.16	109.67	109.19	109.79
112.05	112.8	113.12	111.8	113.55	114.48	111.08	110.72	113.86	110.8	111.84	112.09	113.56	111.31	111.41	112.05	111.39	111.92	111.01	112.52	112.71	110.22	113.42	111.62	111.69	112.09	112.2	112.32	112.04	111.76	110.96	112.55	110.73	111.84	111.57	111.94	112.2	110.53	112.05	111.5	112.35	110.18	111.4	110.92	112.84	113.18	111.16	112.26	111.75	111.04
100.55	99.656	100.48	103.3	100.53	101.4	100.21	99.382	101.26	100.75	100.22	100.19	101.42	101.21	100.4	100.48	100.66	100.26	102.2	99.732	100.83	101.37	101.28	101.49	100.07	100.29	101.68	101.62	101.09	101.99	100.51	101.57	100.44	100.58	103.66	99.354	101.79	100.91	100.77	99.63	100.52	101.78	102.9	101.6	99.957	100.43	101.37	101.38	101.65	100.72
106.49	104.91	106.26	104.8	105.64	105.62	107.26	105.82	104.44	104.86	105.24	105.71	104.87	106.01	104.17	106.41	103.96	105.13	104.07	105	106.28	105.91	105.07	104.3	106.31	106.31	105.09	104.86	105.69	106.41	104.86	104.58	105.84	105.95	105.74	107.03	106.19	105.92	104.27	104.43	105.43	107.35	104.73	105.17	106.36	105.89	108.17	105.13	106.14	105.91
99.044	98.674	100.5	100.74	99.887	100.4	99.924	99.119	99.702	99.442	99.121	100.26	100.61	100.41	99.555	98.922	99.476	100.62	102.02	99.345	99.363	98.508	99.577	99.019	99.613	100	99.364	99.501	100.66	100.29	98.208	100.94	99.546	99.981	100.78	98.911	100	98.623	100.26	100.05	97.785	99.77	99.092	100.34	99.532	100.4	99.971	101.22	99.877	100.26
105.65	106.11	106.7	106.74	106.1	105.5	105.75	104.13	104.44	107.36	107.24	105.62	105.92	106.25	106.06	105.03	105.93	106.29	107.7	106.86	106.69	106.93	104.9	105.06	106.72	107.22	105.78	105.72	105.04	105.74	105.58	105.69	104.79	105.62	106.31	107.15	105.41	107.35	106.92	105.5	104.58	106.25	105.36	105.85	106.44	105.77	106.03	106.58	105.56	104.93
109.36	109.3	108.56	111.19	109.54	109.07	111.17	109.22	109.12	109.66	110.73	110.18	109.2	110.77	109.23	108.66	109.33	109.92	111.24	111.56	110.32	109.24	110.31	110.78	109.05	110.64	110.83	108.28	108.54	108.69	109.15	111.12	109.69	110.32	111.96	110.41	110.08	109.72	109.87	110.54	110.4	108.8	111.18	108.76	109.17	109.62	110.11	108.82	108.87	109.22
113.49	113.01	113.33	113.27	112.34	113.29	113.21	113.77	112.17	112.13	112.18	111.98	111.91	112.76	112.15	112.76	111.8	111.86	113.27	114.15	112.94	112.87	113.92	112.67	112.86	112.11	113.12	113.08	111.75	114.07	111.66	110.76	112.86	112.51	113.22	112.66	114.1	113.46	113.77	111.49	112.31	112.16	112.86	113.01	113.12	111.49	113.21	113.01	112.45	112.75
112.07	112.11	110.86	109.66	111.03	110.78	109.47	110.98	110.31	111.75	112.08	110.47	110.83	111.7	112.01	110.5	110.5	111.94	111.37	110.52	110.17	111.25	110.79	112.31	111.52	111.05	111.23	112	110.99	112.21	111.14	110.15	111.55	110.73	112.72	110.62	110.98	111.61	110.9	111.06	110.87	111.93	110.53	109.78	112.36	110.87	110.99	112.44	110.57	110.92
106.23	106.21	104.05	107.03	105.27	106.85	105.81	104.5	103.04	105.64	106.75	105.83	105.24	105.37	103.22	105.2	106.32	105.26	103.31	105.13	106.57	107.88	105.41	105.51	106.44	106.12	104.37	104.5	104.4	104.9	106.06	105.73	104.56	107.77	106.99	104.84	105.75	105.7	106.63	105.47	106.51	106.72	104.86	106.25	104.89	104.02	104.06	104.67	105.77	105.55
104.78	105.77	105.63	105.47	106.11	106.22	107.06	105.06	104.97	106.44	104.72	104.89	106.98	106.64	104.65	105.24	105.71	106.88	106.26	106.1	105.21	104.97	105.16	107.14	105.43	107.75	105.11	105.51	105.6	105.46	106.37	104.99	105.8	106.08	105.21	104.99	106	105.19	105.63	105.31	106.23	105.98	105.85	106.36	106.04	105.36	106.65	106.07	105.57	106.03
111.56	113.52	111.48	112.04	111.45	113.5	112.25	113.44	112.18	111.74	111.86	111.17	111	111.16	111.96	111.89	111.92	111.93	111.77	111.79	110.7	113.12	112.58	113.79	112	112.07	112.43	111.54	111.14	112.12	113.65	112.58	111.35	112.41	110.35	112.82	112.73	111.73	111.77	111.7	111.66	113.55	113.11	112.15	112.68	112.04	111.31	111.73	112.34	112.83
111.64	113.77	112.71	111.13	111.36	112.1	111.87	111.66	111.73	111.03	111.94	111.3	112.79	112.26	111.11	111.98	112.73	111.56	112.14	112.14	111.94	113.67	112.41	111.55	112.91	113.25	111.64	112.33	111.34	111.19	110.36	111.73	112.09	111.71	112.73	111.5	112.62	113.2	111.83	110.74	111.03	111.82	111.99	111.98	112.55	111.36	112.47	112.05	111.5	110.59
109.2	111.27	109	109.24	108.57	109.62	109.51	111.95	107.95	109.08	110.37	107.79	110.53	110.38	108.47	108.96	108.66	110.93	112.06	109.69	110.03	109.56	108.79	110.16	108.91	109.67	109.29	110.53	111.57	107.95	111.11	108.36	109.99	109.78	109.83	109.98	108.39	111.9	109.81	109.29	109.12	109.06	110.06	110.02	111.03	109.11	108.95	111.29	110.92	111.04
105.97	105.4	104.97	106.3	104.28	104.91	105.92	105.25	104.59	107.92	106.04	104.02	104.65	104.97	105.1	104.42	105.27	106.2	104.92	105.09	105.54	104.6	105.81	105.81	105.26	105.7	104.78	104.09	107.1	104.78	105.86	104.67	105.94	104.17	106.06	106.57	105.1	104.51	105.82	105.7	105.41	107.38	104.73	106.53	104.74	104.29	105.97	107.19	106.14	105.11
104.52	106.43	104.45	105.64	106.62	105.39	104.84	103.99	105.34	103.82	104.26	106.46	104.97	105.7	105.64	104.54	103.73	105.06	104.15	104.48	104.46	103.35	106.28	106.82	105.42	104.83	103.91	104.47	104.83	105.85	104.02	104.59	105.59	106.39	104.19	104.83	105.53	105.83	105.32	106.01	105.68	105.11	105.14	104.12	104.56	104.35	103.97	103.06	105.57	105.91
111.28	111.82	111.26	111.69	112.72	112.13	111.23	112.23	111.64	112.39	112.02	112.07	113.15	111.54	111.36	112.61	109.61	111.46	113.26	111.68	112.12	111.37	111.3	112.17	112.29	112.4	109.53	111.86	113.97	111.72	109.87	111.54	111.93	111.93	112.45	112.86	112.72	110.81	111.43	110.34	112.59	111.14	111.44	111.01	110.62	113.48	112.06	110	111.31	110.18
111.62	110.45	110.69	110.4	110.54	110.78	111.51	110.89	110.5	111.12	110.2	111.03	110.44	111.08	110.49	110.85	111.3	109.76	111.83	112.12	109.2	110.12	110.79	110.62	110.88	111.51	109.35	112.29	111.95	111.49	110.37	109.95	109.69	111.19	110.66	110.19	109.97	111.34	110.33	109.22	110.44	111.35	111.69	110.48	110.85	110.61	110.71	112.38	111.37	109.68
110.14	110.1	110.06	108.84	110.16	112.05	110.74	110.98	111.47	110.38	110.31	109.2	109.76	109.48	110.31	109.61	111.38	109.96	111.11	110.68	110.56	109.81	111.2	109.96	111.58	108.2	110.67	110.31	111.05	109.42	109.82	110.74	111.04	110.58	110.7	111.1	111.83	109.66	109.48	110.96	110.65	109.6	111.21	111.23	110.31	110.88	110.2	110.16	110.95	108.72
108.6	106.35	104.26	107.67	107	108.4	104.78	107.24	106.48	107.13	107.22	107.38	106.68	106.74	107.14	106.88	106.8	106.73	106.12	106.7	105.89	106.11	106.09	106.74	107.76	106.76	105.45	106.34	104.88	106.35	105.27	106.86	106.84	106.88	107.25	105.2	107.45	106.15	107.11	105.52	105.63	106.07	108.01	105.83	106.62	107.17	106.26	107.51	106.56	106.74
101.25	98.74	101.11	100.57	100.14	100.3	99.339	100.77	99.565	99.811	98.6	97.774	99.067	99.813	98.884	98.985	99.085	99.393	100.64	100.9	99.057	99.803	99.419	99.268	100.37	100.83	101.05	100.21	97.766	99.487	100.11	101.99	100.13	100.24	99.466	97.945	98.845	99.24	99.667	99.832	99.785	101.22	100.75	100.89	98.007	99.616	100.38	99.222	99.506	100.08
111.97	113.17	112.93	111.88	113.96	110.42	110.88	110.7	111.44	109.96	110.3	112.8	112.6	111.02	112.73	111.3	111.48	112.03	112	111.06	111.37	111.01	111.94	112.29	110.32	110.39	111.74	110.94	111.85	111.44	111.05	111.43	111.08	110.98	111.97	111.62	112.56	111.55	111.45	109.8	111.08	111.58	113.27	109.92	111.18	112.82	110.17	110.56	111.47	110.4
105.93	106.34	105.99	106.14	106.89	107.74	105.46	106.59	105.64	106.22	105.3	105.9	104.94	106.43	105.88	106.13	106.25	106.96	106.36	106.85	106.82	106.37	106.26	105.82	107.95	106.95	107.45	106.38	105.1	106.25	106.84	106.36	107.97	108.57	106.23	106.25	106.5	106	106.37	107.6	106.49	106.49	106.95	106.03	106.29	105.75	104.71	105.2	106.87	107.87
109.35	108.12	110.46	110.6	109.98	109.98	109.13	109.49	109.37	109.92	108.28	109.57	109.59	109.24	110.22	111.01	109.3	110.95	109.08	109.71	109.69	109.95	108.05	110.28	108.46	109.89	109.54	109.97	110.13	110.47	109.84	110.41	111.47	109.57	109.35	110.29	110.27	109.65	109.53	109.11	109.55	108.43	111.36	109.62	110.32	110.48	109.4	108.23	111.31	109.4
109.83	110.12	110.48	109.49	110.55	109.86	109.31	109.5	108.97	110.39	109.38	109.12	109.65	109.55	109.77	109.97	110.08	109.5	108.85	109.12	108.96	108.84	110	110.57	110.86	109.87	108.77	109.23	108.59	109.56	111.37	110.26	110.56	110.47	110.25	109.81	110.78	110.28	110.19	109.51	109.46	109.02	110.39	109.47	110.5	110.27	109.25	109.89	109.93	109.57
105.52	103.99	104.21	105.64	104.78	102.52	104.07	103.55	104.18	104.13	104.01	104.53	107.95	103.65	106.88	103.71	106.4	104.87	105.73	104.68	106.2	102.76	105.02	104.81	105.54	105.35	104.31	104.35	104.28	105.02	104.87	104.83	103.65	103.03	104.69	103.41	105.03	104.71	104.14	104.62	105.82	105.28	105.21	105.57	106.26	104.45	105	104.73	105.03	106.3
105.97	106.97	107.23	106.5	107.29	106.98	105.64	107.53	105.74	107.25	106.3	106.17	105.28	106.29	108.15	105.74	104.02	105.37	105.95	106.86	107.06	104.85	106.09	107.27	106.68	106.31	106.18	107.39	106.58	106.33	106.58	107.99	106.02	105.44	106.78	107.09	106.33	107.41	107.29	104.2	106.1	107.1	106.9	106.41	105.94	105.98	105.66	105.64	106.35	107.13
106.54	104.82	106.24	104.9	106.28	104.68	104.52	104.74	104.34	106.03	104.66	105.82	104.2	106.44	104.81	105.08	105.94	106.16	105.53	106.85	104.9	105.89	106.45	104.56	106.36	106.11	106.16	105.84	105.43	104.94	106.58	105.69	105.43	104.57	105.41	105.04	104.95	105.43	104.93	105.46	105.6	105.49	104.57	105.36	106.96	104.83	107.03	105.18	104.11	106.2
117.95	118.67	118.13	117.02	118.31	117.62	116.74	118.36	118.16	118.07	117.2	117.58	118.14	118.4	117.36	118.25	118.76	117.58	117.83	118.07	118.27	116.91	118.25	117.74	117.24	118.19	117.06	119.14	118.16	117.63	116.68	117.5	116.09	118.2	116.89	117.15	117.76	117.51	117.6	116.67	117.35	117.58	116.01	118.4	118.03	118.05	119.9	117.72	118.15	117.6
100.86	99.379	97.96	101.17	98.353	102.21	98.914	100.78	99.155	99.181	101.02	98.084	99.52	99.527	100.06	99.955	99.554	100.35	99.717	100.57	98.568	100.16	99.388	97.985	100.78	99.853	99.872	99.233	99.562	98.87	98.833	99.128	100.69	99.206	98.993	97.439	100.51	97.593	99.741	99.614	99.223	101.67	100.33	98.173	99.451	100.29	100.46	97.899	99.821	100.9
113.37	112.69	111.21	113.39	113.93	111.47	113.44	112.17	112.98	113.44	113.41	112.32	112.87	111	113.48	111.37	111.84	113.5	112.54	112.21	113.72	112.41	112.72	113.11	114.43	112.67	112.12	112.66	112.67	112.45	112.37	113.07	112.28	113.42	113.77	112.93	114.19	111.95	111.43	112.98	111.78	111.39	112.22	112.84	111.13	112.94	111.12	113.03	112.53	113.55
105.09	103.9	103.74	105.43	105.07	104.41	105.33	105.05	104.76	104.57	105.38	102.97	104.61	105.89	104.2	105.2	104.54	103.82	105.08	103.09	104.03	104.47	104.17	104.93	104.79	104.76	104.38	102.03	105.29	103.98	103.47	104.31	105.87	105.96	105.08	104.64	103.96	104.14	102.53	105.33	104.6	103.65	103.66	104.03	104.84	104.79	103.02	104.93	104.01	103.85
108.64	109.24	109.11	111.43	111.07	110.88	109.76	110.88	108.87	110.16	110.12	109.65	110.69	109.41	107.42	107.81	110.63	108.99	111.66	108.86	108.17	110.74	108.88	110.74	109.99	109.32	107.66	108.73	109.71	108.25	109.33	110.34	110.8	109.46	110.27	108.64	109.27	109.67	109.29	109.72	109.76	110.46	109.58	109.77	110.39	109.29	109.78	110.92	108.57	108.02
117.41	115.32	117.29	116.24	114.47	116.54	115.77	115.71	116.59	117.36	116.63	116.76	116.9	117.3	116.2	115.77	114.18	116.17	116.69	117.9	118.1	116.95	117.04	116.09	115.93	117.61	116.61	116.58	115.06	115.69	115.98	115.61	114.48	115.5	116.24	114.81	116.1	116.7	116.21	116.5	115.5	116.15	117.17	116.34	115.94	117.15	116.03	116.37	116.09	115.65
103.73	103.11	103.89	105.83	102.46	103.46	104.52	103.86	104.64	104.99	104.07	104.48	104.1	104.41	104.23	104.21	104.76	104.38	104.13	103.11	103.93	105.48	102.57	104.42	104.61	104.29	105.22	103.49	103.76	103	104.87	104.34	103.32	105.51	103.14	103.7	103.26	103.92	103.93	104.97	104.3	104.52	103.34	104.56	103.56	105.01	104.53	105.33	103.31	104.63
106.84	106.66	105.56	105.1	104.86	105.16	105.6	103.54	104.79	107.67	104.91	107.47	104.9	106.29	105.35	105.03	105.51	106.74	105.98	104.2	105.7	105.24	105.62	106.41	106.04	104.54	104.89	104.46	106.2	106.85	106.58	104.8	104.34	105	106.38	106.55	106.4	104.62	106.28	104.62	104.94	105.33	106.4	104.06	105.99	104.6	106.15	105.72	107.45	104.94
105.34	105.02	104.9	105.6	105.79	105.38	105.53	104.93	105.24	105.05	105.21	105.98	103.53	104.85	105.17	105.29	105.61	104.27	103.77	104.52	106.14	105.4	104.9	106.02	104.93	104.58	103.98	105.58	105.39	104.44	103.48	102.78	106.39	105.34	104.09	103.89	106.28	104.91	103.58	105.16	105.48	104.78	105.33	104.58	106.66	103.67	105.22	105.9	105.19	105.13
99.964	99.257	100.8	99.794	102.17	99.915	100.78	101.42	101.04	100.38	100.05	99.866	99.906	99.48	99.827	100.11	99.872	101.44	100.52	100.84	100.75	100.31	100.61	99.352	101.33	99.833	99.188	99.346	100.6	101.37	99.784	99.79	98.272	101.6	100.11	99.996	99.29	102.54	100.18	101.58	100.57	100.81	99.509	100.29	100.91	100.44	100.91	101.4	101.51	100.19
106.78	106.56	107	106.11	106.32	104.66	106.56	104.95	107.21	106.46	106.13	106.11	106.14	106.81	106.64	106.67	106.68	108.29	105.36	105.65	106.35	106.78	106.76	106.73	105.93	105.42	106.37	105.76	106.35	105.83	107.25	107.06	106.44	106.78	106.83	106.01	105.88	106.64	107.37	107.21	106.77	105.77	105.99	106.41	106.6	107.22	107.08	107.48	106.24	106.29
104.85	106.53	106.73	106.58	105.55	106.37	106.85	104.79	106.09	105.67	105.02	105.66	106.53	105.66	106.99	105.35	105.8	105.4	105.45	104.94	105.95	106.37	105.67	106.13	106.13	105.77	106.76	106.26	106.14	105.07	104.85	107.71	103.45	104.79	104.82	106.29	104.03	106.37	106.54	106.5	106.23	106.48	106.91	106.24	104.64	106.31	104.25	104.97	104.26	104.72
100.31	100.36	101.37	99.851	101.16	100	99.528	100.25	100.67	99.295	100.2	101.3	100.68	99.373	100.04	100.33	101.2	100.91	101.27	100.39	100.12	99.631	99.796	101.33	100.65	99.835	99.215	99.68	99.693	99.028	100.14	100.85	100.15	102.16	99.765	99.704	101.31	100.35	99.467	98.308	101.75	100.71	99.243	100.48	100.23	100.48	99.812	99.889	99.508	100.45
[truncated: 350 more rows]
[truncated: 150 more columns]
