# Supplementary material for: Genetic dissection of main and epistatic effects of QTL based on augmented triple test cross design
Source: PLoS One. 2017 Dec 14;12(12):e0189054. doi: 10.1371/journal.pone.0189054 (PMC5730204; doi:10.1371/journal.pone.0189054)
Supplement: S8 Supporting Information — (ZIP) [file pone.0189054.s008.zip › z4_1500_0.8_5.csv]

106.1	105.77	105.97	106.37	104.24	104.28	104.16	105.55	108.42	106.23	106.04	105.3	107.15	107.2	104.13	103.61	104.97	107.32	104.59	105.9	106.67	104.39	103.43	104.81	104.59	105.09	104.66	105.8	104.57	104.74	105.64	103.7	105.71	106.6	105.22	104.81	104.58	107.04	106.2	105.36	106.97	105.4	105.44	104.4	107.45	105.87	105.83	106.14	104.28	104.52
113.01	113.51	112.46	113.97	111.54	114.13	113.96	114.39	114.34	112.61	114.79	113.74	110.44	113.26	114.03	110.16	114.12	112.76	113.53	114.08	112.5	112.22	113.99	111.9	113.21	112.77	113.53	111.5	113	112.24	112.29	114.39	112.85	112.18	113.86	114.09	110.91	110.41	113.7	114.38	111.6	113.19	110.65	111.12	112.01	112.41	114.36	112.43	111.21	111.47
109.21	109.47	109.62	109.79	110.06	110.99	107.72	110.67	110.05	109.83	109.79	108.85	108.78	110.18	110.78	108.78	110.39	108.84	110.99	108.88	109.04	109.24	108.31	108.6	109.01	107.9	111.11	111.08	107.28	108.58	110.98	108.61	109.38	110.38	109.69	109.72	109.04	111.59	110.98	109.69	112.59	109.95	110.14	111.75	108.61	109.61	109.94	108.93	110.77	109
98.529	100.23	98.384	99.879	100.34	100.16	101.07	97.91	100.52	101.72	98.069	98.27	97.379	101.31	101.04	99.686	99.988	100.92	101.75	100.5	101.3	99.019	102.36	97.546	99.266	99.947	99.353	99.362	99.957	100.16	101.8	99.381	99.595	100.96	101.44	99.406	101.69	99.205	99.705	98.565	98.637	101.58	99.242	99.143	100.2	98.373	98.705	98.848	100.75	100.87
101.28	99.072	98.349	99.252	101.45	99.389	99.331	101.34	100.48	100.07	101.23	101.45	102.89	100.66	100.82	100.56	102.49	100.94	100.95	102.72	101.46	99.379	100.04	99.465	101.56	101.03	98.656	97.544	100.78	99.134	99.821	105.57	98.878	102.87	100.96	99.109	98.567	101.56	100.2	101.99	101.64	100.2	99.707	101.83	97.912	102.57	101.51	98.699	99.106	100.47
104.78	107.37	108.67	106.45	106.64	105.61	103.07	105.75	104.6	103.56	106.22	105.52	105.72	105.32	105.94	105.84	104.83	107.12	105.16	105.74	106.36	105.73	102.65	105.15	106.46	103.11	103.43	108.16	107.14	107.61	104.86	105.51	103.47	103.04	104.55	105.26	108.56	105.51	107.01	106.44	104.58	103.98	106.89	104.81	106.78	106.45	106.71	106.77	106.78	107.18
106.92	105.92	104.77	104.84	104.53	103.26	103.65	106.57	105.07	108.21	104.41	108.68	106.15	105.74	106.59	105.38	103.41	104.65	106.32	105.56	104.2	104.7	104.83	104.72	106.89	105.93	105.2	104.14	105.94	105.55	105.08	105.14	104.43	105.03	105.73	107.82	104.36	106.93	104.95	103.36	107.5	106.8	103.87	105.14	106.09	105.33	105.21	106.23	105.94	105.41
100.79	98.589	101.53	100.05	100.38	98.274	98.124	99.053	98.179	99.73	100.29	99.673	99.18	99.378	100.82	100.81	98.888	101.95	99.922	100.9	101.66	99.274	101.02	99.948	99.45	100.56	99.824	100.21	99.499	99.655	99.963	101.07	101.82	102.51	99.435	101.24	97.959	96.512	98.32	99.3	100.67	101.88	97.736	98.411	99.483	99.644	100.73	98.892	100.09	97.96
104.5	106.35	106.08	105.16	105.67	105.48	104.11	107	106.86	105.29	105.94	106.23	105.11	106.72	104.16	105.59	106.68	105.95	104.13	103.91	105.68	107.55	106.21	105.09	106.75	107.11	104.2	106.06	104.69	104.58	103.53	106.08	106.51	106.51	104.8	106.72	102.91	105.02	104.84	104.34	103.94	106.48	107.92	104.24	104.85	105.01	105.16	104.56	104.74	107.12
118.91	114.93	118.36	120.27	117.84	118.47	119.49	118.21	118.25	116.47	115.74	116.84	117.75	119.73	116.47	117.18	119.08	117.96	115.95	119.5	118.77	119.98	118.08	118.8	115.2	116.96	119.42	117.91	116.22	117.16	116.53	115.98	117.66	117.32	116.99	116.61	118.49	117	115.38	117	118.07	117.71	119.72	120.52	120.51	116.66	117.5	116.27	118.12	119.24
100.54	101.97	100.22	98.076	99.523	99.493	100.15	99.959	101.68	99.687	99.785	97.892	100.49	99.6	100.88	98.147	101.73	101.7	99.837	97.784	99.693	99.73	100.78	100.78	100.85	101.14	98.429	99.687	99.789	101.52	99.284	99.425	103.26	97.988	100.36	99.982	101.58	99.533	100.56	100.11	101.91	100.72	99.078	99.185	100.92	100.76	100.37	99.943	102.94	100.07
98.963	98.952	101.27	99.668	100.5	99.452	100.57	100.07	102.38	102.12	99.199	101.84	98.325	100.09	101.16	99.47	100.76	100.59	102.86	96.93	99.803	99.55	99.358	102.23	101.31	99.843	100.88	100.91	100.25	98.656	101.34	101.93	101.24	101.41	98.929	100.85	101.24	100.97	99.746	99.213	101.09	99.326	99.87	98.805	99.122	99.568	100.59	101.05	101.37	100.58
105.01	105.96	107.48	105.93	106.57	106.87	106.49	105.47	106.92	106.17	105.82	106.74	105.22	108.4	106.84	109.61	107.18	107.26	107.67	108.7	106.16	107.8	108.32	107.93	108.08	104.63	105.77	106.28	105.04	107.33	106.14	106.54	107.67	106.18	107.4	106.47	107.1	107.81	107	108.86	107.06	106.15	107.46	107	106.6	106.84	106.83	107.16	105.41	105.06
109.96	112.14	111.68	110.33	110.99	109.78	111.91	112.19	112.12	109.76	111.73	110.47	112.04	113.53	111.94	111.05	110.65	112.01	111.79	110.63	110.85	110.91	110.02	110.97	109.35	110.02	112.5	110.78	112.51	112.81	109.64	111.05	111.05	110.77	108.65	111.07	111.34	112.51	109.59	113.05	111.46	112.13	111.56	112.23	112.31	112.35	110.31	109.07	113.01	112.36
105.06	104.7	102.75	104.92	104	104.66	103.87	104.61	104.87	102.97	103.48	105.74	104.48	104.86	105.31	108.84	104.4	105.13	106.77	105.03	107.15	106.65	105	104.36	104.74	104.34	104.91	105.82	103.38	103.12	102.56	103.93	105.87	106.2	106.67	105.38	104.74	104.99	105.2	105.45	107.76	106.34	105.29	104.85	106.04	106.01	107.23	105.57	106.03	103.08
103.35	106.32	106.74	105.35	105.63	106.41	105.92	106.83	106.4	105.71	104.86	106.92	105.57	107.27	106.94	107.83	105.41	106.54	107.36	107.61	103.8	104.4	104.6	105.79	105.6	105.85	107.3	105.38	107.26	104.52	108.35	105.39	109.28	105.61	105.33	106.16	106.54	106.31	105.36	104.15	105.75	106.44	107.93	105.36	107.89	108.52	109	108.23	105.82	108.15
98.384	101.04	99.406	99.826	99.278	99.994	98.853	98.131	98.695	99.976	102.11	99.86	102.66	100.26	99.29	100.08	99.698	99.311	101.23	101.5	100.46	102.09	99.2	99.33	98.988	100.81	100.78	99.91	98.159	99.717	99.295	99.364	100.35	100.15	100.89	98.999	101.47	100.03	101.09	100.15	100.79	101.17	100.23	98.991	101.48	100.18	98.986	99.774	100.03	101.6
107.37	107.93	107.41	108.29	107.48	104.84	106.67	106.19	108.23	105.05	107.64	107.08	108.84	105.69	104.99	107.58	105.49	107.14	105.3	104.58	107.43	108.07	102.29	108.35	107.22	106.11	105.42	109.41	106.93	104.56	104.72	108.88	105.71	106.26	107.28	106.62	106.65	102.84	104.31	106.72	106	108.71	106.26	107.58	103.77	105.58	107.83	108.4	107.55	106.46
104.71	106.35	104.52	103.6	103.93	105.47	105.66	104.18	101.93	106.07	104.52	102.26	107.06	105.13	105.31	103.94	101.63	103.27	105.03	104.49	101.91	103.49	104.8	104.88	105.72	104.81	104.41	104.49	104.34	103.62	103.73	107.26	103.44	101.66	103.7	106.04	103.8	106.13	103.52	103.1	104.67	106.44	105.01	103.63	105.21	106.18	103.21	105.26	105.81	104.32
107.05	104.25	105.74	106.57	103.44	106.27	104.7	105.88	104.48	105.03	103.5	107.36	106.81	105.13	104.26	107.87	105.79	106.52	106.03	105.04	106.08	103.24	105.41	104.36	104.78	105.27	105.29	104.51	106.99	107.18	106.65	106.73	105.7	105.71	104.7	107.05	106.49	106	104.89	105.72	107.2	103.99	106.22	105.01	105.94	104.78	106.33	106.48	105.75	106.6
105.39	107.35	106.8	105.43	105.62	105.87	107.68	107.44	107.34	105.89	107.36	107.82	103.19	107.82	107.51	104.86	106.03	106.97	105.94	106.68	108.83	108.82	107.5	105.89	108.23	108.1	106.85	108.66	108.43	106.79	108.47	105.05	105.48	108.02	106.4	108.22	105.91	105.42	107.69	107.33	103.16	107.33	107.13	105.41	108.21	107.92	107.2	105.59	106.53	106.62
101.1	101.99	100.66	98.525	99.407	99.579	99.36	97.992	100.55	100.76	99.209	102.78	100.46	100.5	100.76	100.86	100.15	100.49	101.01	100.18	101.59	99.605	100.35	100.84	101.13	101.65	100.42	101.61	100.55	98.949	101.09	98.551	100.44	102.23	101.37	100.27	99.703	103.24	103.01	101.78	103.08	101.41	100.54	99.66	101.1	100.89	100.5	102.87	100.4	100.32
102.42	100.07	99.011	100.45	99.177	100.03	101.01	99.724	99.736	99.655	99.901	104.33	100.98	99.753	99.687	100.48	100.72	100.19	100.2	100.38	103.93	100.08	101.21	99.135	101.27	100.7	102.34	101.3	99.157	100.58	100.04	99.504	101.5	101.26	101.54	98.731	100.49	99.216	100.86	104	101.81	100.2	101.57	97.692	100.68	98.92	102.04	101.87	101.56	100.06
103.93	103.61	107.04	104.95	108.39	106.83	104.21	103.76	106.73	107.77	103.34	105.87	105.61	103.88	105.36	105.81	105.07	104.14	106.35	109.35	104.32	107.55	108.17	104.99	106.83	105.85	106.1	105.58	107.56	104.84	105.08	103.92	105.54	106.17	106.22	106.3	105.89	106.53	106.99	105.54	107.56	107.37	103.88	106.59	107.05	104.92	105.61	104.7	106.05	104.79
109.22	111.19	107.35	110.61	111.36	109.68	108.31	110.63	110.72	111.46	110.72	109.45	110.65	110.56	107.75	110.39	112.73	109.54	108.99	109.52	110.67	110.68	112.05	108.38	111.37	108.85	109.33	108.93	110.07	110.15	110.02	110.03	111.97	108.45	111.26	110.04	110.08	111.7	108.63	109.42	109.25	108.88	109.44	110.31	110.53	111.81	109.1	110.45	107.55	110.52
106.49	105.36	105.5	106.53	107.1	107.13	106.78	104.75	105.12	105.14	106.52	104.86	106.67	105.98	105.37	106.4	107.3	104.83	107.23	105.22	108.19	105.25	104.53	107.1	103.81	103.86	106.44	105.27	104.52	105.56	105.71	103.83	104.88	107.38	105.06	103.79	102.6	106.4	105.23	105.53	103.91	106.14	103.92	104.74	107.4	106.24	110.52	106	106.35	106.78
107.7	103.36	106.75	107.36	105.5	108.25	104.77	108.58	106.2	109.34	106.83	106.15	106.52	105.48	105.94	105.34	109.06	106.28	104.3	106.98	109.13	108.48	108.35	107.8	107.48	107.67	107.69	104.45	107.46	106.2	106.6	105.11	106.44	104.01	109.02	106.32	107.62	106.66	107.42	107.16	108.81	107.43	105.88	107.77	105.7	108.31	106.59	106.53	106.49	108.57
105.92	103.64	104.66	104.09	105.65	104.53	105.27	104.33	104.86	106.01	107.02	105.8	104.12	103.12	103.68	106.81	107.25	106.42	104.21	105.62	105.25	104.05	104.23	104.32	105.14	107.77	106.37	106.34	104.61	107.43	103.58	104.79	104.22	106.13	106.3	104.31	105.33	107.59	106.34	106.78	105.32	104.95	107.21	105.15	106.05	105.15	105.56	106.86	105.07	106.86
107.55	108.06	106.15	107.75	107.07	104.87	104.01	105.82	104.44	105.9	107.02	104.32	107.66	107.13	104.54	105.83	105.37	106.52	105.84	104.2	105.42	107.19	104.92	103.38	106.26	106.14	105.72	107.72	106.8	103.13	104.98	104.99	108.58	107.01	106.3	107.54	105.88	104.72	107.97	106.76	106.43	104.89	106	105.55	106.04	106.37	105.51	105.2	108.09	105.23
110.44	111.47	113.02	111.14	110.62	112.82	110.82	110.95	111.11	112.26	114.34	113.42	110.36	110.91	112.21	112.82	112.92	113.81	112.43	112.38	111.85	111.26	113.48	114.4	112.56	110.46	112.08	111.76	112.91	110.52	113.09	111.35	112.3	110.06	112.15	112.17	113.77	111.63	113.29	111.81	112.02	109.69	112.61	112.77	113.89	112.15	112.59	112.98	109.8	112.87
107.51	107.22	105.97	103.53	106.21	105.3	107.58	108.46	108.05	107.37	105.83	106.24	104.18	106.9	106.59	108.12	104.41	104.01	104.68	107.65	105.25	104.71	106.92	104.86	105.66	106.52	104.1	106.6	105.31	105.44	104.15	103.36	103.42	106.14	105.41	106.24	105.29	107.16	104.9	104.9	106.36	103.34	104.01	106.27	106.08	106.28	107.4	106.59	106.86	108.42
111.41	111.81	112.67	110.61	112.1	109.65	111.53	110.19	113.9	109.99	113.1	111.89	112.38	109.23	110.97	109.44	111.94	110.09	112.15	111.98	109.78	112.02	112.65	111.23	113.24	111.13	111.54	111.03	108.15	113.84	113.27	111.06	110.93	111.55	111.21	109.56	111.77	109.45	109.98	109.86	109.58	113.42	109.47	109.62	109.34	111.58	110.98	113.29	111.16	111.79
106.69	106.99	105.72	105.28	107.27	107.3	107.49	107.16	108.89	106.5	107.08	110.11	106.76	105.42	106.01	107.84	106.66	106.39	107.26	106.15	106.91	105.64	108.09	107.72	106.82	106.54	104.97	107.46	106.33	106.12	106.39	108.04	106.23	106.62	105.95	107.2	109.35	106.18	106.21	106.6	104.33	106.08	106.45	107	107.29	106.5	104.59	105.44	106.36	106.7
100.22	99.291	101.55	100.52	101.75	98.228	101.76	100.19	101.3	100.5	101.26	100.76	99.636	99.733	100.51	100.23	100.66	101.56	98.193	102.28	101.13	98.705	100.88	98.895	99.91	101.84	100.06	101.21	102.92	101.84	100.52	101.99	101.32	101.77	98.609	99.486	101.35	98.125	100.8	100.01	102.25	98.44	100.52	99.243	101.83	101.59	99.941	99.674	100.49	100.75
108.58	106.1	107.87	105.03	105.56	106.08	107.04	108.31	106.23	106.45	108.63	108.94	107.72	105.32	108.07	107.54	104.92	106.36	106.67	106.47	106.17	107.49	105.33	105.52	108.57	106.32	108.08	109.65	107.13	107.1	107.01	107.71	109.01	108.61	104.11	107.21	106.75	106.47	105.71	106.04	106.87	106.72	107.06	108.52	107.87	106.78	108.08	108.67	108.5	107.44
100.21	98.143	98.735	99.45	99.431	99.937	99.989	101.03	100.83	99.91	99.976	100.84	100.16	100.09	98.482	98.696	98.353	99.178	98.365	97.617	99.539	98.231	100.7	98.872	98.555	100.58	99.445	100.31	100.6	97.242	99.059	100.04	99.881	98.631	101.39	99.122	99.271	98.43	100.87	98.638	98.78	101.7	99.68	98.641	99.695	99.402	99.661	100.65	96.067	100.03
104.44	102.88	106.39	106.02	104.38	105.1	107.1	105.52	108.26	106.37	105.51	107.18	107.08	107.19	103.84	103.9	105.63	106.38	104.88	104.45	108.66	106.64	108.13	105.63	105.28	104.67	105.65	103.5	107.27	105.67	107.25	107.69	105.76	106.23	105.62	105.77	105.5	105.01	107.7	105.12	104.37	105.73	104.93	102.31	108.27	104.74	107.64	104.62	104.59	104.46
111.07	111.82	112.54	112.08	110.35	112.49	111.02	112.95	111.77	111.56	111.24	109.82	110.8	112.57	114.42	111.68	110.7	110.22	111.28	109.97	112.5	109.17	111.69	109.59	110.33	109.73	112.03	111.62	111.78	113.91	111.16	112.69	109.05	111.91	112.4	112.78	110.51	111.25	111.38	114.45	109.49	110.2	109.92	114.76	112.73	110.89	111.14	111.82	111.14	113
110.63	110.28	111.78	110.9	108.52	111.2	110.78	111.54	113.11	112.64	109.9	114.05	112.15	111.26	108.68	112.24	112.47	111.74	109.45	110.68	113.57	110.66	111.19	109.81	111.98	110.94	113.55	110.98	110.08	112.05	111.19	110.04	110.01	113.28	110.5	110.08	111.2	111.17	111.38	111.46	111.92	113.11	108.69	112.23	111.81	110.36	112.09	109.72	110.48	111.76
105.07	105.21	103.25	104.52	106.08	104.76	104.87	105.5	105.82	103.43	104.93	106.03	105.74	106.82	106.22	104.64	104.39	103.33	107.36	106.67	106.71	105.53	104.95	107.54	106.8	106.16	107.4	104.5	104.45	105.59	104.01	106.06	104.24	104.99	104.01	105.27	102.76	104.39	105.41	103.26	108.08	108.45	105.59	105.09	105.34	106.34	106.97	106	107.75	105.73
107.04	105.34	103.13	105.32	106.62	104.4	106.45	107.07	106.57	105.88	104.74	105.57	103.46	106.78	106.46	103.08	102.93	108.62	107.04	107.69	105.1	107.72	107.99	104.5	104.34	105.54	106.43	108.26	106.43	106.86	106.63	106.16	105.38	105.92	108.45	106.73	105.73	103.79	105.98	105.26	106.09	105.49	103.83	104.89	104.63	107.35	104.77	105.51	105.15	105.57
98.709	97.091	100.35	99.378	98.256	102.58	99.044	101.48	100.8	99.577	100.54	99.761	100	99.2	100.47	98.506	101.78	97.536	100.63	100.37	98.17	99.667	101.62	100.28	102.17	99.425	100.85	99.309	99.425	98.242	98.453	101.88	100.63	101.06	98.78	98.605	98.503	101.54	98.105	99.808	101.5	98.465	99.504	99.307	100.09	99.468	99.631	97.94	99.569	101.36
104.77	104.35	106.36	103.92	104.34	104.61	106.36	104.69	104.44	106.55	105.26	105.01	106.75	106.58	105.95	106.85	104.05	105.86	105.34	103.35	105.32	108.44	106.93	103.89	104.1	103.47	105.82	105	106.85	106.46	106.94	106.99	105.06	105.47	106.09	105.37	106.98	105.13	103.74	107.51	103.28	104.39	105.8	104.72	106.21	105.85	104.19	107.35	103.49	104.68
106.33	106.83	107.31	106.06	105.92	107.93	104.96	108.2	106.13	105.05	104.63	108.73	106.7	106.16	104.94	104.98	106.65	106.33	105.89	106.63	107.58	105.42	107.64	107.1	108.16	106.54	105.43	105.96	104.85	107.66	106.66	105.09	106.15	105.79	106.84	106.8	107.68	104.72	107.91	104.3	108.23	107.44	105.7	105.1	105.72	106.4	107.86	105.7	106.26	105.87
111.49	109.45	110.27	108.81	109.07	111.6	111.07	108.76	109.66	109.17	112.02	109.47	113.35	111.02	112.34	109.6	110.63	109.24	109.47	109.54	112.92	110.64	110.27	112.36	111.75	110.28	112.05	112.61	111.62	111.69	111.41	110.77	109.98	112.55	108.22	108.93	112.88	110.92	111.79	111.69	111.79	111.64	112.23	111.24	108.67	110.7	113.55	111.47	108.94	110.49
106.44	106.23	104.74	105.33	106.43	106.19	105.42	103.3	105.66	104.09	106.34	106.48	104.97	106.19	107.65	105.87	103.91	105.34	104.15	106.56	105.15	104.5	104.7	104.95	103.46	106.78	105.02	105.17	104.84	106.79	105.16	103.65	105.96	106.14	102.9	106.34	103.72	105.18	106.13	106.36	106.08	105.63	106.74	105.19	106.84	104.72	107.93	105.52	106.98	106.88
101.24	104.71	104.84	104.74	104.53	104.18	104.29	102.43	102.73	104.21	105.43	104.21	105.84	106.09	104.15	104.22	104.02	105.23	104.41	104.6	104.89	105.04	103.68	104.88	105.71	103.73	106.7	102.83	103.31	103.48	104.45	103	102.56	103.09	104.63	103.94	103.39	103.44	104.31	104.7	105.03	102.9	105.02	103.77	104.68	105.62	104.45	103.49	101.53	102.7
106.5	105.63	107.3	103.58	107.67	105.49	105.03	106	107.91	104.77	106.27	105.65	106.79	106.41	105.61	103.1	106.93	106.82	106.25	104.46	106.09	107.04	106.98	105.71	105.49	107.35	106.99	103.75	106.32	108.03	105.94	105.65	107.59	104.94	107	106.05	105.2	102.41	107.87	107.44	106.58	105.12	104.58	105.37	103.93	107.68	106.33	108.05	104.99	107.8
111.66	109.98	111.29	110.27	112.11	112.79	110.06	110.36	110.12	112.84	111.89	110.5	112.44	112.48	113.66	111.53	113.51	112.05	110.91	112.04	112.89	113.05	110.92	112.32	112.52	111.7	109.38	112.89	108.2	111.42	112.04	112.22	109.7	108.97	111.58	110.2	111.14	111.83	109.69	111.36	110.67	111.61	112.79	111.78	112.29	110.54	111.15	110.22	112.72	112.83
104.42	104.99	104.4	106.14	104.92	105.66	105.58	102.24	104.16	105.32	104.64	104.53	102.12	104.24	104.32	105.34	103.54	104.97	103.61	105.42	104.64	105.85	105.85	106.18	104.22	105.07	103.67	104.38	104	105.36	106.25	104.3	107.01	104.13	105.32	104.79	103.44	103.66	104.75	105.71	105.15	104.87	103.54	104.87	105.03	103.53	102.5	104.61	104.05	104.84
107.04	104.78	105.46	104.31	105.4	103.52	104.48	102.81	103.64	105.9	104.52	104.58	104.02	105.58	104.59	105.92	103.41	102.78	104.96	103.05	104.85	106.08	103.72	104.14	104.83	103.67	105.5	103.36	105.97	105.56	105.86	105.33	105.4	105.8	104.24	103.2	104.62	103.65	108.42	103.05	104.55	105.85	102.12	105.86	103.38	106.13	108.72	107.61	103.55	105.68
101.43	98.775	97.613	99.098	99.241	100.7	99.793	99.331	100.33	101.49	99.36	99.819	100.54	99.726	99.398	101.52	100.64	102.2	100.51	100.68	98.97	99.602	99.981	100.94	100.38	101.55	101.96	102.23	100.47	100.81	98.773	101.37	101.51	99.235	101.58	100.67	102.71	100.7	101.16	102.14	99.703	101.85	100.04	101.66	102.26	101.31	102.37	100.67	101.06	101.34
106.87	106.11	105.93	106.03	106.44	107.15	106.31	106.86	105.88	105.98	103.13	107.71	107.4	104.13	104.65	106.54	105.2	105.75	105.16	105.87	105.66	107.77	104.59	106.78	103.44	104.03	104.2	106.71	105.61	105.69	106.23	105.56	105.12	107.46	104.89	105.33	104.29	104.34	105.19	104.93	106.98	108.47	106	106.48	106.46	106.25	106.43	106.46	105.99	104.56
105.47	105.81	107.95	104.77	106.88	107.14	105.62	106.45	107.08	105.31	104.62	106.78	107.12	108.23	107.09	104.97	107.8	108.22	108.44	106.48	106.02	106	104.37	107.79	107.81	105.28	106.27	110.03	106.54	107.65	108.29	106.73	107.84	107.12	106.93	107.27	106.19	108.62	106.93	107.89	107.49	106.71	107.85	107.68	109.66	106.31	107.12	107.23	104.86	106.37
107.42	106.33	106.29	106.27	105.67	106.3	106.84	105.39	108.28	104.95	107.49	108.7	105.98	106.15	106.17	106.78	106.27	104.78	107.31	107.36	107.65	106.69	105.36	105.33	104.81	107.59	107.11	105.77	106.4	104.77	105.02	104.76	106.4	105.31	106.08	108.05	105.03	105.76	107.89	105.89	104.29	106.41	108.62	104.87	103.65	107.5	106.17	104.98	105.35	104.73
104.46	107.44	105.6	104.74	105.16	106.59	106.61	106.11	107.5	106.48	103.67	103.82	104.39	107.26	105.05	106.44	107.93	105.35	105.97	105.97	105.72	104.15	105.19	104.87	106.25	105.78	105.61	105.22	105.13	104.04	106.73	105.71	106.61	105.19	105.25	104.73	105.31	105.89	104.89	103.25	106.47	105.66	106.3	104.88	103.97	104.82	103.13	104.87	106.66	105.21
106.41	106.13	106.88	105.83	106.37	105.12	108.84	106.43	105.46	107.73	106.4	106.16	107.59	105.24	106.44	106.01	106.25	106.98	104.27	103.45	106.93	106.87	106.28	105.82	106.06	108	106.1	104.91	106.58	107.41	106.95	106.54	107.2	107.48	107.41	106.16	107.6	107.85	106.15	107.65	107.89	107.56	104.48	107.63	106.66	105.33	107.44	107.78	105.84	105.63
104.94	106.29	106.66	105.09	106.34	105.02	107.58	107.93	105.58	108.79	105.49	108.76	105.65	106.68	107.8	106.82	106.87	106.23	105.47	107.44	105.94	107.2	106.97	106.78	104.91	104.37	106.34	107.45	104.45	108.77	106.38	106.18	104	105.23	105.78	107.17	105.79	104.2	108.12	106.4	107.22	108.44	107.12	107.61	107.93	106.8	106.37	108.32	105.46	104.03
116.29	118.32	115.88	115.04	117.23	117.34	116.31	116.3	116.13	115.65	116.85	116.95	117.24	114.76	114.83	116.58	114.85	114.43	114.99	117.84	115.04	117.33	117.66	114.92	115.36	116.8	116.11	116.69	113.9	116.15	115.53	115.49	115.77	115.2	116.8	115.47	119.39	117.75	118.02	117.33	116.4	116.44	115.43	116.23	114.15	113.23	117.34	117.95	116.08	116.14
100.71	99.329	98.795	99.345	97.982	99.259	100.86	98.633	101.18	100.28	100.32	101.5	99.388	99.823	99.913	98.567	99.814	97.933	101.54	99.656	98.581	100.27	98.879	99.167	101.57	99.619	98.458	100.59	100.58	100.03	100.05	100.14	99.37	100.96	102.39	100.57	101.1	101.28	97.918	98.409	100.11	102.2	98.742	99.992	100.58	99.228	99.022	98.87	99.436	99.72
104.57	106.95	105.48	104.92	105.57	107.02	103.65	106.09	105.65	103.87	103.72	105.95	106.47	107.08	105.43	107.05	106.66	108.65	104.22	104.73	103.62	105.21	104.4	105.08	104.64	105.63	104.54	104.97	105.41	106.83	106.43	103.08	107.36	103.25	104.53	105.69	103.08	104.15	106.6	105.8	105.31	105.86	105.61	104.29	105.34	104.36	105.36	107.91	105.38	106.27
104.85	107.55	105.83	105.66	108.21	107.42	104.62	104.21	105.84	105.63	106.37	102.34	104.81	104.5	103.6	106.85	104.09	105.27	105.87	105.91	103.16	104.82	106.77	106.57	103.81	105.9	104.06	105.24	104.72	104.95	104.95	107.16	105.28	105.23	107.25	105.05	104.36	105.12	107.89	103.64	106.06	106.16	102.67	106.54	105.55	103.72	106.76	104	104.6	105.86
104.36	109.14	106.14	108.75	107.16	106.78	105.25	106.31	106.14	105.63	107.21	104.91	104.85	106.51	104.53	107.27	105.61	107.56	107.74	104.91	106.21	104.42	105.87	104.56	106.16	104.09	106.49	106.18	106.37	106.81	107.89	105.62	106.66	106.56	107.63	104.43	106.19	106.06	106.4	107.1	105.88	108.39	108.26	108.27	106.4	106.1	107.37	106.4	102.78	107.41
121.04	120.45	118.85	117.93	118.21	117.47	119	115.37	119.72	116.89	116.19	119.23	116.73	116.47	117.44	117.61	116.56	116.41	116.05	115.66	119.11	118.89	117.55	117.91	117.9	115.42	114.86	114.42	119.6	117.86	119.99	118.21	116.28	117.69	116.45	116.7	118.5	117.7	117.64	116.97	117.93	117.92	117.8	118.76	118.7	117.36	117.82	115.92	119.5	116.72
112.01	110.77	112.18	110.06	108.85	113.11	114.23	109.78	113.18	110.14	113.19	112.66	111.08	112.74	110.33	111.32	111.5	112.18	112.28	112.17	112.09	112.56	111.76	109.71	112.39	113.38	110.52	110.83	112.69	112.07	109.89	111.18	110.53	113.22	111.87	112.58	110.06	109.79	111.54	113.84	112.01	110.41	112.04	111.74	110.39	109.83	114.02	114.1	111.15	111.9
106.66	105.52	105.23	103.35	104.82	104.75	107.23	105.54	107.67	106.07	107.24	106.93	104.52	104.42	105.51	105.66	104.94	106.72	105.54	104.63	104.7	105.12	104.06	106.15	105.21	106.74	108.87	105.14	107.33	105.63	103.3	105.72	105.19	106.12	104.95	106.33	106.29	104.74	104.34	102.65	105.24	106.63	104.72	106.85	104.38	103.96	104.59	105.1	104.99	105.84
117.49	118.98	116.49	116.39	118.2	115.52	116.69	116.58	115.72	116.48	115.68	114.99	117.28	112.64	116.5	116.71	116.53	117.03	116.67	116.53	117.79	114.72	116.84	115.73	116.03	116.07	117.1	116.43	117.11	116.27	117.88	116.76	115.43	116.39	115.09	114.63	115.36	114.64	115.48	117.35	117.11	115.96	118.89	114.88	115.71	114.82	116.28	118.74	117.72	114.89
105.79	105.58	107.03	107.02	105.15	108.96	107.42	106.35	104.9	106.57	104.36	105.61	106.55	106.46	109.2	105.62	105.04	106.92	106.68	106.85	106.22	106.93	105.09	106.77	105	108.16	105.53	105.21	105.91	106.21	105.43	105.63	105.72	109.16	105.69	105.96	107.29	106.67	107.14	104.8	109.53	106.11	105.24	106.45	106.65	106.76	107.31	106.27	106.3	105.39
118.71	116.79	117.67	117.52	116.53	118.61	118.07	117.98	115.51	119.44	115.87	117.15	116.9	117.33	115.23	117.38	116.25	118.21	114.46	117.15	118.68	116.2	118.91	118.91	117.4	116.42	117.62	117.82	118.03	119.1	119.16	117.94	117.09	116.96	115.99	119.49	118.91	118.8	118.36	116.29	119	115.51	117.2	117.94	117.86	118.49	117.2	115.71	116.4	117.6
113.44	110.45	110.78	115.29	112.81	109.92	111.67	109.73	110.57	110.95	110.71	111.25	111.62	113.03	112.36	112.33	110.59	110.44	112.37	109.09	110.06	111.24	111.21	111.47	112.91	111.98	113.4	111.53	110.52	112.44	112.28	110.17	111.36	109.68	110.84	113.56	110.92	111.08	108.34	111.12	111.41	109.9	113.49	110.14	109.55	113.69	112.46	111.9	110.35	113.1
104.37	105.69	105.01	102.33	102.02	104.49	103.51	103.41	104.02	102.34	105.67	101.29	103.66	104.35	104.66	103.55	104.98	103.37	103.85	102.31	100.93	104.4	101.08	102.06	104.97	104.74	103.26	102.9	105.84	107.29	105.78	105.75	107.25	102.92	103.59	104.17	103.88	104.32	103.52	103.84	102.88	103.99	104.9	105.12	100.42	102.6	105.55	104.01	104.57	104.06
105.64	105.97	106.17	107.14	106.32	107.75	106.47	107.11	108.49	106.11	105.77	108.8	105.45	104.49	108.18	105.61	104.48	106.16	106.14	107.12	107.7	106.26	103.95	108.83	107.23	109.7	108.61	106.83	108.81	103.44	107.31	106.51	106.55	108.98	108.01	105.86	106.94	106.98	106.75	106.46	104.36	105.85	104.66	106.21	108.18	106.95	103.33	108.18	107.35	105.41
99.054	101.5	99.965	99.851	99.894	99.893	98.725	100.26	99.515	99.904	98.885	98.856	99.714	100.91	99.607	100.39	100.68	99.656	98.93	100.84	97.795	99.881	97.734	100.44	100.21	99.277	99.336	99.651	99.183	99.431	98.567	101.47	97.067	97.341	101.29	100.44	102.17	100.43	101.13	101.89	99.603	98.607	99.53	99.375	99.62	102.33	99.029	100.86	99.105	100.1
105.23	106.45	104.56	105.98	107.02	106.56	106.46	106.84	104.66	105.67	105.08	107.5	103.98	105.51	107.1	106.71	105.38	106.72	106.74	105.55	107.04	105.61	107.85	105.02	105.94	105.99	105.31	105.88	105.38	105.7	108.03	105.75	105.8	106.28	106.18	103.63	106.62	105.84	104.88	107.06	105.86	108.93	106.78	103.96	106.32	106.84	105.87	106.41	105.2	105.39
105.17	108.41	104.45	103.73	106.16	104.64	108.57	106.49	107.16	104.48	103.56	108.22	106.01	105.31	104.88	105.8	103.61	104.19	105.12	106.13	105.68	106.33	105.79	103.77	107.46	103.09	105.5	103.4	106.36	104.25	104.7	106.31	105.14	105.01	104.8	104.74	106.49	105.51	108.05	104.57	105.56	106.81	106.46	104.67	107.01	103.92	104.43	104.88	103.79	103.71
102.4	105.12	105.97	103.98	106.72	104.48	103.93	108.02	105.99	103.1	103.14	105.23	105.24	103.87	106.11	104.89	104.2	104.27	105.29	106.41	105.19	102.81	105.6	104.92	104.33	104.99	103.35	102.25	104.4	103.32	104.61	105.35	105.65	101.73	104.45	104.2	102.44	104.97	105.24	105.3	106.78	106.23	104.01	104.61	105.55	103.82	106.87	105.08	103.94	105.31
105.66	104.85	105.97	105.79	103.9	104.81	106.76	106.55	108.66	106.32	105.26	105.97	106.59	107.72	106.08	105.63	105.67	106.49	104.99	104.93	106.17	107.52	103.09	104.95	105.81	105.91	103.01	104.68	105.06	105.47	104.94	106.71	106.52	107.03	105.31	104.23	102.48	105.55	105	106.2	108.38	105.08	106.04	105.95	106.45	104.34	107.37	106.57	105	106.64
105.57	106.87	107.12	106.72	104.25	106.03	107.4	104.62	107.17	105.41	107.69	105.91	107.58	107.27	105.21	103.91	106.15	106.87	107.29	105.81	105.83	105.48	106.44	105.28	105.59	106.86	107.6	103.73	105.43	105.9	106.75	106.42	107.33	105.81	106.2	105.05	107.05	107.47	104.68	106.68	105.21	105.52	106.35	104.99	108.39	107.05	106.38	106.06	104.49	103.66
106.13	102.99	101.34	104.13	107.13	104.75	104.75	106.74	106	106.09	105.74	105.61	104.4	105.46	106.7	105.38	104.69	105.2	105.68	105.58	105.55	106.02	105.18	104.63	106.62	107.15	106.13	109.13	106.25	104.89	105.06	104.69	105.76	105.58	105.52	106.95	106.01	106.76	106.16	105.41	105.46	107.68	105.08	104.97	106.04	105.73	107.72	105.67	105.06	105.69
106.61	107.49	106.63	104.82	106.34	107.04	106.22	104.87	105.2	104.2	104.67	103.73	105.64	106.84	106.5	106.31	107.19	106.05	104.79	105.73	107.86	104.55	106.51	105.03	107.17	106.55	106.87	106.59	107.05	104.05	103.67	107.31	102.61	107.1	107.98	106.21	103.56	108.21	106.36	106.27	105.9	107.47	106.06	105.41	103.93	105.12	105.31	106.55	106.89	104.64
104.82	105.78	106.27	105.04	106.26	106.22	105.66	105.88	103.92	104.63	107.19	105.89	105.55	109.83	106.52	103.97	105.08	107.9	105.43	106.35	106.21	104.28	106.61	107.1	106.36	107.11	106.27	105.1	105.8	105.82	107.23	107.59	104.71	105.31	107.03	108.69	106.47	105.35	105.57	105.68	104.87	106.47	107.15	104.79	105.58	105.18	104.99	104.6	105.69	103.85
104.74	104.98	105.73	106.66	104.75	104.38	108.15	105.24	105.55	106.05	106.49	105.74	104.04	105.86	103.59	104.38	104.79	107.03	105.1	104.96	104.45	106.25	104.75	106.46	104.74	106.24	105.95	106.41	106.33	106.1	108.16	105.43	105.61	105.82	106.37	103.4	107.41	105.13	104.76	107.43	107.94	103.69	105.01	104.76	104.51	108.16	104.46	103.85	105.22	105.12
110.66	112.57	109.44	111.76	112.56	113.29	111.36	111.03	111.28	108.9	112.24	111.66	110.81	111.94	109.59	111.81	112.46	113.44	110.57	111.77	110.74	112.08	110.91	111.11	113.02	112.31	111.19	112.1	111.06	110.29	110.35	111.82	110.34	112.73	112.49	110.34	111.78	112.44	112.44	111.29	110.8	111.72	111.77	110.92	111.51	110.59	112.9	110.81	112.05	112.02
108.32	106.62	104.75	106.22	105.44	105.47	104.91	107.89	104.49	105.54	106.66	105.79	106.7	104.26	106.07	104.78	107.09	107.76	104.17	108.1	107.22	108.26	104.52	106.24	108.49	106.63	107.04	105.99	105.09	104.98	104.96	107.25	105.4	106.4	106.66	106.61	106.43	106.39	107.46	105.11	109.4	106.83	104.3	107.48	107	106.38	106.53	107.6	105.53	108.56
106.12	105.66	105.48	104.38	107.19	106.04	104.58	104.66	104.3	106.98	105.1	106.25	107.47	104.55	106.75	106.5	105.21	105.72	103.56	105.4	107.53	104.7	104.82	105.43	106.86	105.03	104.54	104.31	103.68	106.47	105.12	106.18	106.28	104.1	105.43	104.57	105.94	106.67	105.77	105.6	105.54	104.8	105.05	107.11	105.36	107	105	104.69	106.61	105.61
100.18	98.46	99.295	98.174	102.04	100.49	98.273	99.815	99.662	102.44	99.881	100.54	101.03	97.133	100.34	100.33	99.121	101.45	98.683	99.476	100.35	99.356	98.866	99.894	102.84	99.318	101.21	98.393	100.11	97.394	99.462	99.015	97.872	97.494	100.18	98.709	99.733	101.79	99.255	99.668	100.25	98.189	99.765	97.974	100.43	101.16	100.59	99.237	100.82	99.978
105.7	107.39	104.17	106.2	106.79	106.9	105.21	108.87	107.59	105.11	104.35	106.31	103.51	106.58	104.16	106.86	106.28	106.37	106.31	106.14	103.46	106.85	106.78	106.69	106.81	104.64	105.46	106.71	105.28	107.2	107.54	108.77	107.41	104.92	107.44	105.82	107.78	105.35	106.39	103.85	107.53	106.18	106.35	104.47	104.61	106.76	106.15	105.94	107.07	105.11
104.8	103.42	105.72	102.96	105.34	105.03	104.53	105.19	106.14	102.74	105.35	106.97	105.37	104.25	106.46	105.22	106.73	104.44	104.73	103.38	103.94	106.1	105.65	104.52	105.11	103.36	106.01	105.29	105.91	107.14	106.62	105.3	107.14	105.96	104.28	105.07	103.96	105.16	105.86	103.61	106.16	106.18	106.14	102.76	107.24	107.19	103.16	105.79	106.22	106.24
106.95	106.3	104.82	106.92	106.34	107.65	103.09	107.2	103.07	107.51	107.45	106.67	105.13	104.59	106.34	105.82	105.15	106.19	105.33	106.83	106.71	105.4	106.69	106.34	107.79	104.4	105.12	105.85	104.5	105.28	106.38	106.87	104.97	106.65	107.52	104.48	104.9	105.41	107.28	109.59	109.01	107.66	105.2	107.11	105.09	104.08	108.18	104.25	105.28	106.01
112.55	111.4	109.41	111.8	111.17	109.9	111.58	109.34	112.3	110.14	111.12	108.26	110.87	112.21	108.99	109.07	111.32	110.16	111.75	112.82	109.6	112.67	110.03	111.02	111.25	111.96	110.99	110.94	112.31	111.4	110.65	111.7	111.84	112.09	109.18	110.7	109.87	111.51	110.61	109.87	109.6	112.39	110.91	107.34	108.9	111.64	110.74	110.85	111.31	110.99
107.4	107.56	108.04	106.77	106.21	106.75	108.41	104.28	106.61	107.24	107.33	107.45	108.87	106.65	107.63	107.79	106.62	107.54	107.11	107.15	107.52	107.24	107.09	107.23	106.93	104.51	104.09	107.46	106.9	104.96	106.46	107.65	105.86	107.62	104.66	108.97	105.2	105.45	105.13	106.03	108.39	107.3	105.56	108.77	106.41	105.33	106.66	107	106.78	105.99
108.13	106.99	105.94	105.75	104.75	108.05	107.28	105.87	106.96	105.96	106.57	104.22	105.44	103.68	105.44	105.15	107.63	105.7	106.93	105.37	104.4	107.19	105.67	105.02	106.14	106.84	107.62	107.25	105.62	107.13	108.72	105.63	108.21	105.28	106.75	106.11	105.11	105.86	105.54	106.21	106.7	106.11	106.05	107.66	104.85	105.81	106.27	106.15	107.75	106.4
106.1	104.86	105.48	104.82	106.27	104.59	105.61	105.24	104.61	106.4	105.36	104.95	105.25	104.68	106.84	105.87	107.28	104.3	104.65	106.91	104.96	104.75	105.77	106.17	105.38	106.11	103.36	107.35	105.93	106.72	106.81	106.67	106.35	101.28	105.59	105.2	106.68	105.7	105.48	104.87	105.03	105.88	107.72	105.72	105.87	104.92	104.07	103.05	103.76	105.68
103.68	105.62	104.29	103.55	107.27	105.74	105.49	105.05	105.17	104.86	106.58	102.81	105.48	104.88	106.13	105.68	103.9	103.4	105.8	103.82	106.92	105.91	103.53	103.71	104.54	105.88	105.22	105.9	105.48	104.6	106.46	103.07	103.45	105.92	104.29	106.05	104.99	105.58	104.33	104.25	106.2	101.35	104.04	103.66	105.07	105.12	102.24	105	105.65	106.79
111.85	112.82	113.95	112.29	112.89	114.69	110.45	112.16	112.72	112.41	110.43	113.37	113.58	114.48	112.16	111.05	109.79	110.6	112.73	110.77	111.43	113.23	112.76	111	114.54	112.73	113.01	112.91	113.28	113.03	112.29	113.09	111.58	111.92	113.45	112.18	114.42	113.68	111.74	109.92	113.26	110.91	109.43	111.12	111.52	110.69	112.17	112.56	110.39	111.59
105.16	105.3	106.74	104.74	103.68	105.74	106.32	104.87	106.83	105.37	106.71	104.98	105.91	106.63	105.47	106.45	107.98	104.87	107.25	104.72	105.35	104.97	104.19	106.26	105.84	106.42	106.6	102.99	106.01	106.2	106.46	106.76	108.33	106.2	106.29	104.36	103.81	106.49	106.08	106.03	106.87	105.59	102.9	105.55	105.35	107.53	103.97	105.24	105.45	104.49
105.2	106.6	104.87	104.1	104.04	104.24	106.2	107.57	106.48	105.28	107.22	104.92	105.47	108.34	104.93	106.87	106.15	105.85	105.32	103.22	106.68	103.95	105.33	105	106.57	104.65	105.56	106.51	105.69	106.44	104.31	104.46	107	105.34	106.44	104.96	103.53	106.22	105.96	106.13	105.31	105.08	106.1	104.45	104.73	104.31	105.7	108.76	103.95	106.79
108.16	107.17	106.57	104.33	105.12	106.99	104.18	104.58	104.61	106.11	105.3	107.87	105.93	105.47	104.58	104.54	104.61	104.73	103.42	107.11	103.35	104.56	105.26	104.95	106.55	104.93	104.46	106.65	106.53	103.93	107.32	105.59	106.95	104.89	104.25	105.43	106.38	104.11	105.55	102.43	106.27	105.24	105.61	105.25	103.16	106.92	104.42	103.04	104.54	105.1
112.95	112.41	112.02	112.17	111.13	110.54	109.17	110.23	110.03	110.97	110.61	113.14	111.54	111.26	110.3	110.75	112.53	111.18	113.36	111.8	111.15	112.55	112.16	112.88	110.31	110.65	110.99	109.95	111.06	112.64	111.73	111.96	109.96	111.52	111.87	111.51	110.83	111.37	112.98	110.68	109.42	110.1	110.57	109.34	111.03	111.75	111.91	111.53	112.4	110.98
103.98	103.56	102.92	104.14	102.07	105.44	105.13	100.99	102.93	102.89	103.06	105.11	104.82	103.91	105.56	105.03	103.06	104.08	104.26	103.61	106.33	101.64	104.09	104.21	103.47	104.3	103.28	100.84	104.18	106.25	106.36	102.85	103.46	103.38	106.95	100.15	104.29	106.59	103.18	103.04	104.13	104.92	105.48	103.59	103.38	102.92	103.08	104.58	105.42	103.94
111.99	111.66	112.78	111.83	113.61	111.38	114.03	110.96	112.79	110.28	112.23	115.77	112.2	114.26	114.05	112.13	111.74	115.02	112.38	112.81	113.27	111.87	114.7	109.59	115.29	112.44	113.27	114.19	112.58	113.17	112.89	112.51	111.15	112.64	113.39	110.77	114.07	112.26	111.25	111.47	113.8	111.35	111.81	113.07	113.06	111.23	110.8	112.08	114.3	113.1
101.31	98.215	101.67	99.2	100.71	99.178	99.814	99.851	98.688	100.07	100.88	99.623	100.96	100.33	98.949	98.899	98.823	97.66	98.581	99.736	100.68	99.108	99.847	100.43	101.16	99.179	100.11	101.35	102.03	102.33	98.341	100.87	101.71	99.11	98.813	97.265	101.93	98.198	98.039	96.572	99.637	100.62	100.86	101.64	101.22	97.757	100.66	98.127	100.39	101.31
108	107.38	106.58	106.42	106.75	107.26	105.67	106.16	106.53	104.9	106.72	106.41	106.36	105.56	107.62	107.07	107.11	106.31	105.87	106.27	106.57	105.83	106.17	107.48	106.86	105.24	106.97	108.06	106.59	107.13	108.26	106.24	106.49	108.19	108.07	106.54	108.8	107.19	105.21	107.94	106.44	107.18	106.7	107.12	105.84	106.86	106.78	106.36	107.76	107.2
103.61	104.81	105.41	106.57	107.5	105.61	104.48	107.45	109.13	106.64	105.19	105.29	105.25	104.98	104.99	105.41	107.64	104.74	105.65	106.38	104.11	105.4	106.61	106.86	105.91	105.38	105.39	104.97	106.47	105.1	104.66	106.46	103.33	106.15	105.25	105.22	106.52	104.04	102.72	105.29	105.92	104.63	107.52	105.24	104.51	105.29	106.38	105.41	107.5	105.53
105.31	107.08	106.24	106.12	107.76	102.76	106.36	105.13	107.26	106.39	104.5	106.2	104.97	106	106.21	108.66	104.63	105.21	103.33	105.95	106.33	105.56	105.45	104.69	106.95	105.93	105.32	105.7	108.07	106.89	107.53	106.7	105.8	108.56	105.98	105.31	106.86	107.14	106.46	105.18	105.5	108.2	106.99	107.51	105.66	105.6	104.23	105.84	106.38	106.83
105.71	105.24	106.56	105.61	104.13	105.42	104.9	105.54	104.32	106.54	104.98	106.1	104.17	103.88	105.64	105.04	104.1	103.47	104.28	106.15	104.61	106.64	104.94	106.87	106.52	103.69	103.58	104.44	104.59	104.81	104.21	105.06	102.92	104.89	108.11	104.54	104.4	104.58	105.1	104.01	104.98	107.03	107.09	104.07	106.07	107.33	105.94	106.25	104.5	105.9
111.71	108.99	110.87	109.73	111.07	110.41	110.18	110.82	109.13	107.83	110.07	110.38	109.14	109.49	110.75	109.4	111.1	110.75	109.64	109.87	109.27	111.18	110.64	112.03	108.71	111.26	111.66	110.73	110.41	107.58	110.59	111.95	111.17	112.03	110.96	110.28	109.97	111.51	109.14	112.7	111.8	109.25	108.56	110.04	109.89	110.47	108.37	109.57	110.39	108.34
100.6	98.236	99.371	100.8	100.61	99.039	101.64	101.66	100.69	100.25	101.32	99.32	98.171	101.32	98.511	98.178	98.851	100.63	102.04	97.126	99.673	101.06	99.374	101.9	100.51	101	98.448	101.65	100.66	100.13	101.04	100.54	100.11	101.34	101.4	101.54	100.2	101.09	100.76	100.89	100.81	101.38	100.78	98.655	99.714	99.671	100.29	100.85	101.44	99.95
108.18	104.35	107.62	104.4	106.98	105.39	104.61	106.35	105.9	107.91	105.92	105.77	104.91	104.98	105.88	106.62	107.65	105.44	106.17	104.66	105.57	105.51	109.03	107.31	104.96	106.52	106.02	108.23	105.37	105.67	104.64	105.44	105.44	105.02	105.8	104.58	106.08	106.38	102.46	104.91	105	106.92	107.27	107.25	106.86	103.31	105.24	107.36	107.17	105
108.75	109.21	109.4	111.06	110.23	110.59	111.54	111.06	111.91	109.96	112.35	109.56	112.11	111.56	109.89	110.79	110.86	110.41	113.06	108.53	113.29	110.33	111.14	111.52	113.03	109.07	110.65	110.39	110.39	112.74	109.31	111.76	111.1	111.44	111.15	110.74	109.75	109.41	109.5	113.13	110.48	110.15	112.21	110.73	109.91	110.19	109.91	110.64	109.64	108.83
100.36	99.115	100.11	100.28	96.83	99.283	99.965	99.13	100.92	98.004	98.42	99.92	99.757	99.6	97.883	100.58	100.29	100.02	100.28	98.656	97.344	100.51	100.49	99.924	100.14	99.652	98.978	99.774	98.944	100.5	102.83	99.323	99.489	99.417	98.398	100.57	97.545	100.9	100.83	99.584	99.897	100.04	97.209	97.475	100.68	99.418	101.42	98.523	102.69	97.923
106.75	105.46	105.15	106.07	104.75	105.61	102.62	104.86	104.47	105.28	105.37	104.51	105.53	103.23	106.61	105.19	105.94	105.49	106.18	106.13	105	108.59	104.49	104.03	104.16	106.35	105.13	104.16	104.79	104.66	104.39	105.98	105.52	106.82	104.9	104.67	102.13	106.9	105.91	102.18	105.68	106.95	104.2	104.24	108.75	104.06	105.27	105.47	104.27	105.54
106.57	106.92	106.32	109.3	105.59	109.06	108.99	105.96	106.59	109.75	108.2	108.42	107.49	108.2	107.1	107.35	108.5	106.94	107.32	107.07	107.21	105.47	106.66	106.12	106.54	106.94	106.91	105.04	106.94	106.36	107.34	105.59	107	107.72	107.39	104.08	108.09	107.55	108.82	107.32	108.63	106.17	105.74	106.66	105.19	104.46	106.19	106.42	106.25	108.6
112.33	111.11	111.24	111.31	113.17	112.91	111.25	110.6	111.57	111.81	110.54	110.88	112.19	111.3	113.29	111.2	111.55	109.91	111.6	111.9	111.57	112.54	111.53	111.93	111.02	110.67	110.4	108.85	109.86	111.17	111.16	110.55	112.32	112	112.8	109.9	112.09	112.24	111.24	111.09	109.58	111.85	111.83	110.27	109.04	111.96	112.97	106.32	112.42	111.7
112.84	109.57	112.77	110.75	110.68	109.68	112.1	108.79	111.32	111.26	108.96	110.28	109.91	111.71	109.61	111.05	112.64	111.74	110.08	110.07	110.03	113	111.1	111.1	110.1	111.76	108.88	111.73	112.17	112.52	110.36	109.87	109.48	109.74	111.65	112.51	110.9	111.79	111.45	111.39	110.36	110.26	110.95	111.18	112.25	112.63	111.44	110.72	110.43	111.98
104.53	106.05	105.8	103.74	103.81	104.14	103.8	105.13	104.29	105.76	106.58	104.28	106.14	102.37	106.85	104.24	105.4	103.89	104.23	102.28	105.99	103.37	103.68	105.71	106.48	105.2	104.32	105.02	106.05	104.22	104.84	105.44	103.86	104.83	106.81	107.63	103.82	104.29	106.4	104.78	104.24	105.38	105.75	104.83	105.06	105.44	106.02	104.32	103.28	102.96
111.89	110.67	111.12	111.22	111.97	113.41	110.96	111.35	111.65	110.14	110.79	111.98	112.42	112.22	109.89	112.91	109.8	113.05	111.9	109.52	109.76	111.76	111.95	112.56	112.52	112.95	112.2	112.42	111.09	110.58	113.16	111.81	110.61	112.59	111.24	110.26	111.35	110.64	112.22	111.95	110.55	112.32	110.61	112.14	111.67	115.28	110.98	111.18	111.91	112.5
104.68	106.66	103.23	104.91	105.23	105.69	107.57	105.5	104.24	103.1	106.32	105.23	103.69	107.13	105.87	105.13	106.06	105.28	105	104.4	105.69	105.77	105.35	104.06	108.17	103.63	106.69	105.83	106.64	106.02	107.4	104.56	102.75	106.74	106.35	106.04	105.7	106.97	106.65	105.44	105.15	103.02	104.56	103.49	103.49	105.14	104.05	107.38	105.58	106.17
105.64	106.09	105.7	102.43	106.38	105.02	107.4	105.42	107.08	106.55	104.08	105.08	105.79	106.25	106.46	106.61	106.83	104.71	104.19	104.76	106.93	105.59	105.5	106.09	106.32	107.34	107.35	106.1	106.37	106.48	104.47	104.71	105.04	104.96	105.48	108.11	107.22	106.02	106.05	104.96	106.12	103.98	106.65	102.79	105.37	107.66	104.22	106.74	106.16	105.09
105.19	103.18	104.9	107.37	106.57	105.04	106.06	106.43	103.82	103.79	105.3	103.34	105.27	106.3	105.22	106.2	103.87	104.71	104.39	105.55	103.89	105	104.36	104.63	104.3	105.05	106.98	107.09	106.01	105.67	105.57	106.27	105.41	105.38	105.22	106.18	103.55	103.38	106.02	105.96	105.46	106.38	103.99	103.75	106.63	104.06	104.38	105.19	107.32	103.97
105.78	106.97	106.34	111.18	106.42	106.14	106.66	107.51	105.72	107.78	107.03	108.81	106.32	107.3	108.12	108.38	105.89	107.06	107.91	107.16	107.1	108.19	106.69	107.07	107.86	107.23	107.87	105.68	107.83	108.4	105.33	107.52	106.73	106.32	108.73	106.39	105.68	106.81	106.32	105.8	105.51	106.14	105.4	105.6	109.85	106.09	104.45	108.59	105.66	106.05
104.46	104.65	105.67	105.32	104.31	104.99	105.98	104.96	106.6	103.17	104.59	104.62	106.71	105.04	104.78	102.8	106.45	103.87	106.52	104.37	104.44	103.72	104.39	104.66	104.43	104.53	105.6	103.65	102.95	104.74	105.62	105.61	104.6	104.77	107.32	104.84	105.07	104.07	104.44	103.14	106.58	103.13	105.8	102.87	104.89	102.63	103.77	104.77	104.11	105.5
113.23	111.6	110.83	112.96	111.18	113.8	112.94	112.4	111.16	113.93	112.15	110.41	111.86	113.17	111.6	111.1	112.35	114.08	111.02	114.41	110.79	109.94	114.21	111.97	113.66	112.37	109.62	110.92	112.38	111.41	112.33	114.23	112.13	111.68	109.85	114.08	111.78	111.88	115.22	111.36	110.69	108.94	109.25	113.85	112.23	112.34	112.84	109.73	111.02	108.83
98.598	99.025	100.2	99.336	101.94	102.04	102.59	101.34	103.1	101.11	100.87	100.39	101.36	99.595	100.72	99.536	100.33	101.99	98.723	102.51	102.18	101.91	103.2	101.98	100.05	100.63	100.11	99.677	101.99	99.349	100.23	100.3	101.06	100.68	100.12	98.895	97.495	99.334	99.067	100.35	103.06	101.03	101.51	101.43	100.76	101.06	100.3	101.98	101.07	100.45
106.51	103.91	103.58	109	103.78	107.45	102.93	104.69	107.42	106.28	107.35	105.37	104.69	105.57	104.12	105.36	106.87	105.55	104.14	105.28	105.02	103.29	106.74	105.11	104.95	107.29	106.72	104.81	104.64	106.99	105.5	104.23	106	106.55	106.4	105.68	107.67	107.4	104.67	106.84	103.8	106.98	108.32	108.49	105.78	104.69	104.44	105.42	107.82	106.35
105.32	105.46	104.91	104.99	106.01	104.33	104.98	107.05	107.89	107.62	106.77	106.43	106.05	107.13	104.43	104.95	104.07	101.38	104.77	107.61	106.1	104.59	105.89	105.09	107.39	106.68	104.06	104.63	104.91	106.85	105.72	105.53	104.96	107.25	106.28	106.42	107.22	106.25	103.87	102.06	103.74	105.76	106.07	103.95	105.32	104.19	105.42	105.92	106.33	104.71
107.05	105.48	103.82	105.52	105.13	106.17	106.59	107.21	105.01	105.64	107.18	105.42	105.56	107.92	105.05	106.17	106.86	106.42	104.47	103.1	103.5	104.36	106.99	104.77	106.45	106.07	104.95	106.56	106.34	104.41	106.27	106.04	106.23	104.84	105.42	107.63	103.83	107.03	107.2	107.18	103.48	105.09	106.01	105.99	105.53	106.6	106.57	105.49	105.99	106.9
111.65	111.86	113.9	112.3	112.27	111.26	112.29	111.02	110.41	109.29	109.91	114.44	112.14	112.04	111.9	110.1	109.41	110.79	110.14	112.62	110.88	109.21	110.68	111.12	109.28	111.63	110.31	111.56	108.06	109.72	112.14	111.14	111.92	111.52	110.85	110.03	111.01	110.23	113.22	111.16	111.08	110.29	112.62	111.59	111.65	110.43	109.79	110.05	112.34	109.2
105.36	105.81	104.19	103.24	105.63	106.09	104.72	106.51	105.19	106.82	108.47	106.47	106.41	104.83	106.6	105.04	104.27	105.09	106.91	105.76	106.72	104.3	104.64	106.14	105.5	106.13	103.8	104.24	103.77	106.79	105.81	107.01	108.5	104.4	106.09	107.26	106.41	107.19	104.92	104.99	103.6	106.58	103.94	106.7	105.32	105.81	107.93	107.2	106	105.31
104.83	103.15	104.92	103.59	104.6	105.23	104.04	103.57	105.13	105.84	104.85	104.76	104.45	105.57	104.29	104.14	104.39	102.7	102.7	103.25	107.11	103.56	103.46	105.44	104.99	105.34	103.37	106.21	103.8	105.33	105.19	103.74	102.08	103.33	105.6	103.32	101.47	105.32	102.81	103.03	103.46	103.82	105.08	105.23	100.86	102.92	105.99	103.88	105.15	104.25
106.51	105.48	105.77	106.75	104.48	107.19	107.2	106.4	104.85	108.34	107.84	108.13	106.13	106.59	105.93	106.02	107.66	106.37	107.51	107.33	105.81	108.48	107.72	106.35	108.16	106.21	106.62	107.98	106.22	106.81	106.57	105.92	106.79	105.98	107.16	107.78	107.84	105.02	105.68	107.26	106.85	107.04	105.68	106.09	106.36	107.97	107.49	106.44	108.62	106.4
106.91	105.55	108.5	105.1	105.15	104.59	105.78	106.55	104.92	106.44	104.88	105.93	107.4	107.43	106.77	106.7	105.09	105.51	108.42	105.36	106.86	106.14	108.1	106.52	105.38	106.88	105.19	106.82	104.98	105.31	108.5	106.17	107.51	104.59	105.45	107.32	105.31	105.56	106.16	108.27	105.84	104.58	106.6	105.36	105.41	107.85	104.84	106.52	107.07	105.8
109.75	111	107.46	110.52	112.2	109.08	112.36	109.45	112.64	111.91	110.24	112.96	111.6	110.84	111.03	111.85	109.41	112.36	111.41	109.28	109.2	110.51	111.25	111.68	111.96	112.35	111.62	111.58	112.75	110.47	110.51	111.74	110.99	111.34	110.15	109.98	111.29	110.37	111.99	111.23	109.24	110.77	110.2	108.84	111.51	110.88	112.19	112.3	109.95	108.79
110.89	111.85	113.24	113.36	111.62	110.53	110.87	110.74	111.31	111.3	112.9	110.78	112.25	115	113.55	110.17	109.87	112.62	108.97	111.52	113.98	111.49	110.92	111.76	112.05	111.16	111.48	114	110.89	111.53	112.75	111.34	112.72	110.28	109.68	111.93	112.83	112.37	111.48	113.58	112.48	109.03	112.66	114.9	112.39	112.34	110.91	111.85	113.44	112.13
117.27	115.21	117.58	115.72	115.74	116.13	115.53	115.27	114.66	118.78	117.58	114.62	114.65	117.65	113.75	114.65	117.08	114.8	116.22	115.19	115.04	116.08	116.47	116.09	116.66	117.06	116.33	117.05	113.42	116.59	117.55	114.41	117.56	114.88	114.9	116.7	116.29	116.15	117.73	115.64	115.57	115.1	114.47	115.37	113.51	116.78	115.83	115.89	114.86	116.79
110.97	111.68	111.69	110.85	112.35	113.86	112.69	111.51	111.11	110.76	111.92	112.81	112.93	109.57	109.23	112.54	111.98	112.73	111.94	110.5	114.18	111.11	112.91	112.24	109.57	111.04	108.91	110.54	113.18	112.21	111.13	112.6	109.45	112.08	111.25	112.27	110.95	111.07	113.93	111.06	111.55	110.56	111.29	113.02	110.69	114.57	113.12	112.32	110.87	111.2
100.69	102.87	101.05	99.862	101.37	100.88	99.774	99.594	100.08	101.24	101.01	100.12	101.65	98.645	98.876	101.32	101.46	97.344	100.82	99.461	100.47	100.57	99.208	102.25	98.921	97.992	99.003	99.831	100.87	96.128	101.28	99.585	98.816	99.943	98.445	98.05	99.339	99.103	100.86	100.95	98.143	99.416	100.43	101.53	100.6	102.06	97.593	99.691	103.23	101.53
105.9	106.06	104.9	103.22	106.25	101.67	106.72	104.45	104.77	104.6	104.51	104.57	106.46	108.71	105.41	105.83	104.94	105.65	106.24	104.06	104.39	106.67	106.8	103.73	104.38	106.22	106.87	105.05	106.5	104.65	105.7	103.61	106.69	108.88	106.63	105.21	107.04	106.13	105.43	105.16	104.57	106.31	103.5	107.67	106.6	105.97	106.43	105.9	105.31	106.08
98.524	96.838	100.21	99.656	98.713	101	101.3	99.132	99.822	97.846	99.406	101.32	102.62	97.677	99.211	101.07	98.077	99.9	99.531	101.01	99.576	98.982	97.846	99.41	97.665	101.62	100.18	99.772	97.463	100.94	99.854	98.989	100.97	100.58	99.657	97.638	98.791	99.94	100.81	101.44	100.51	100.03	102.06	98.399	99.239	99.107	98.811	99.906	100.83	100.66
110.41	111.16	109.66	110.94	111.64	108.27	107.37	109.66	109.14	113.04	109.71	108.06	110.9	107.87	110.96	109.94	110.42	110.66	110.86	111.1	109.72	110.8	112.01	109.16	110.51	109.07	107.34	110.23	110.23	109.46	110.62	109.37	111.11	111.37	111.99	108.81	111.15	110.54	113.11	109.4	109.46	109.58	109.98	111.01	110.52	109.38	110.58	109.41	110.32	110.25
107.63	105.53	107.58	104.6	104.35	105.95	107.58	105.09	104.41	106.58	106.88	104.26	105.53	104.65	105.51	104.97	103.47	105.61	106.8	103.84	105.64	105.42	105.64	104.62	105.69	105.02	106.62	103.99	107.7	105.23	104.83	106	107.58	105.13	105.35	104.9	105.13	105.08	102.47	104.94	106.64	102.4	105.29	103.66	106.45	105.18	103.41	105.8	104.74	105.5
113.39	111.51	112.48	111.72	112.9	112.57	114.23	113.42	112.64	109.67	115.22	111.52	113.28	112.03	113.3	112.91	110.35	111.36	113.09	112.26	113.78	112.2	112.8	113.9	112.41	113.29	111.77	112.45	113.05	113.85	112.88	109.45	110.18	111.94	111.97	111.54	109.2	113.1	112.75	112.25	111.71	110.71	113.59	112.01	111.61	114.18	112.41	112.08	112.4	111.14
103.16	103.27	105.18	105.46	103.89	103.86	104.38	103.77	104.97	103.14	102.99	104.88	104.5	105.04	103.76	103.68	104.8	104.58	104.54	103.85	102.69	105.57	104.72	103.16	104.75	104.74	106.05	105.43	107.15	102.22	103.87	104.91	102.68	104.31	104.66	103.3	103.97	105.4	103.24	102.25	103.25	104.51	104.35	105.28	103.77	102.96	104.32	104.91	103	103.01
108.46	106.73	106.85	106.42	104.99	103.15	107.02	106.06	105.95	104.83	104.22	105.54	105.4	105.82	105.27	105.99	106.39	104.33	105.7	103.48	104.47	103.45	106.8	104.07	107.54	104.87	105.56	106.18	107.06	101.46	107.03	106.42	104.98	105.09	105.72	105.56	103.65	105.78	104.64	103.18	103.53	104.72	104.88	106.6	104.55	106.47	106.4	106.17	106.03	105.86
111.07	113.25	108.81	109.42	111	108.87	109.62	111.4	111.21	111.44	110.74	111.66	111.56	111.84	111.22	113.13	112.2	111.16	111.05	112.58	111.84	111.85	108.88	110.69	111.22	111.7	109.09	112.35	112.3	113.2	111.41	110.33	109.23	110.8	109.86	112.27	110.23	112.64	110.33	113.19	112.81	111.64	108.74	111.4	112.51	110.9	111.74	115.26	112.59	112.75
107.21	105.21	104.9	106.03	106.71	104.77	109.78	107.22	106.42	105.7	106.83	107.33	105.73	104.31	105.63	107.07	106.16	108.4	104.99	107.76	107.38	106.16	108.26	106.84	107.93	107.96	105.82	108.88	107.62	107.93	108.69	104.27	105.88	107.78	106.73	105.3	108.63	106.86	107.76	106.12	104.12	104.74	108.31	104.81	104.68	103.65	106.61	104.58	106.62	106.81
111.36	110.96	111.86	111.76	113.43	108.51	113.05	112.65	110.76	111.86	112.8	111.83	110.71	110.45	111.3	110.4	111.95	113.53	112.47	111.07	111.74	110.5	112.93	112.49	110.91	111.05	111.8	109.98	112.33	112.63	110.64	112.6	111.59	111.78	110.66	113.93	110.67	110.02	110.94	111.51	112.16	110.8	111.16	111.36	110.5	110.91	110.93	114.19	111.29	110.7
103.61	106.38	104.93	105.52	102.13	103.43	103.37	104.53	104.53	104.34	102.23	104.08	104.08	106.28	104.83	105.32	104.91	101.75	104.42	101.8	105.97	105.07	105.17	103.28	104.93	104.97	103.95	105.39	104.46	103.1	104.64	105.26	104.61	102.53	103.68	104.1	102.69	104.68	104.13	105.42	104.87	106.23	105.15	104.98	101.72	104.44	103.2	103.28	103.62	104.12
106.66	107.01	107.03	106.68	106.68	105.03	105.51	105.54	105.02	105.34	107.39	105.06	105.53	106.75	104.39	106.86	108.33	108.49	107.8	106.6	106.03	103.82	107.05	104.55	104.46	108.26	104.7	107.61	107.48	107.57	104.48	106.16	107.2	106.44	104.86	106.79	108.86	107.62	107.42	106.57	107.66	106.48	107.98	106.5	106.01	105.29	104.32	104.59	104.17	105.71
104.22	106.68	104.64	107.59	103.41	104.21	108.28	104.2	105.97	105.14	108.16	106.87	103.31	105.54	105.24	106.03	106.1	104.21	106.4	106.05	105.17	105.2	105.22	105.26	105.13	106.72	106.03	105.4	105.31	105.66	105.56	106.14	105.61	105.43	104.79	104.35	104.16	106.7	105.28	104.54	106.63	104.14	105.03	106.05	107.25	103.99	104.77	105.73	104.55	107.12
110.12	112.15	114.25	112.91	111.35	110.67	110.36	111.69	111.05	111.98	110.87	110.66	111.66	112.22	111.82	109.25	111.51	110.43	111.39	111.01	112.35	111.54	113.25	111.19	114.71	112.1	112.97	112.68	111.38	113.77	110.51	111.51	111.87	112.4	112.09	112.69	112.65	111.56	110.9	112.53	110.6	111.35	111.93	109.69	111.64	110.77	110.31	112.13	112.69	109.98
108.68	106.3	105	103.52	105.73	103.2	105.92	104.79	105.37	106.71	106.79	107.04	107.21	105.64	103.94	105.24	105.04	105.06	104.91	106.02	104	105.16	105.2	105.4	104.33	105.72	104.99	106.77	106.13	106.31	105.95	103.39	106.02	107.17	105.13	106.14	104.69	105.33	105.12	104.88	104.03	104.78	105.86	105.45	104.65	107.76	106.02	104.99	105.02	106.12
102.21	104.65	104.54	105.41	106.26	106.73	106.15	106.42	103	106.92	105.47	105.35	105.11	105.08	108.21	106.77	106.54	106.23	106.42	105.62	105.66	106.22	107.41	104.97	105.34	105.11	107.5	107.19	104.91	101.85	105.4	105.09	104.72	103.02	106.8	106.21	106.99	106.78	106.51	107.44	106.3	103.44	105.26	105.91	104.42	104.4	104.52	105.08	105.86	105.07
103.35	104.97	105.32	104.69	106.83	104.18	108.47	106.8	102.2	105.94	105.31	104.75	104.88	105.23	106.73	103.91	106.26	105.92	105.86	105.75	104.12	104.99	105.14	106.82	106.57	106.81	104.87	107.58	105.92	106.5	102.83	106.74	105.81	104.48	105.09	104.21	106.12	103.75	105.46	106.11	106.44	104.73	106.71	104.87	104.57	104.83	103.35	106.59	104.94	105.57
105.71	104.84	104.91	106.5	105.76	105.6	107.79	103.91	105.38	105.25	106.1	105.86	107.07	108.06	106.39	106.36	106.08	105.32	107.76	105.48	106.62	106.36	106.72	106.6	104.29	104.14	104.34	106.04	105.7	106.18	106.58	105.46	104.96	105.14	106.63	105.37	104.05	106.61	105.97	105.88	106.12	106.36	106.09	105.04	109.19	109.29	105.36	106.64	106.13	104.18
105.54	103.6	104.69	105.55	105.5	104.28	103.16	104.07	104.23	105.1	104.51	105.73	109.34	105.79	104.6	105.54	106.68	105.65	106.07	105.46	105.5	104.59	106.33	103.96	105.2	106.07	103.95	103.77	105.68	103.04	106.85	107.68	103.14	103.27	106.46	106.55	107.6	107.34	105.59	105.09	105.85	104.5	105.67	105.41	105.29	104.26	105	105.27	103.65	104.24
109.51	109.28	111.77	111.64	109.01	111.75	110.9	112.21	108.71	111.61	111.59	109.72	110.37	112.14	111.23	111.2	110.39	110.25	109.25	110.62	111.14	110.27	111.82	110.65	109.86	113.37	111.99	109.49	107.47	112.51	112.68	109.89	109.31	111.15	110.01	111.67	110.72	110.12	112.37	111.52	111.72	108.7	109.34	110.39	111.18	111.2	109.89	111.98	111.34	110.68
109.25	105.42	105.09	106.23	106.26	106.64	106.58	107.16	107.09	105.88	107.22	106.34	105.02	105.72	106.83	106.09	104.02	105.54	104.65	105.98	106.61	106.57	106.67	107.7	104.4	107.8	106.59	105.88	106.26	106.1	106.14	107.29	104.81	107.25	109.12	105.92	105.88	107.82	107.05	107.46	108.03	105.41	108.41	105.45	108.27	105.6	104.65	107	106.79	106.62
105.37	104.31	105.08	104.13	103.95	106.44	107.25	105.24	103.49	105.31	106.73	107.07	104.39	105.77	104.18	103.69	104.87	105.5	104.14	103.67	104.54	106.25	105.58	103.65	101.3	104.83	104.68	107.07	104.45	104.86	106.76	103.29	104.3	103.56	105.73	106.64	107.44	105.74	104.12	106.52	105.06	105.14	105.78	107.44	105.13	104.71	105.55	106.35	105.58	103.75
106.23	105.33	106.13	104.38	105.1	102.54	105.41	106.79	107.01	107.67	105.88	104.03	105.42	104.93	105.9	105.54	105.91	104.17	104.33	105.15	107.39	106.22	105.53	105.48	105.6	107.01	103.59	105.25	108.01	107.3	105.31	104.85	106.42	106.23	103.87	105.33	106.31	103.91	107.04	105.82	105.63	107.59	104.35	105.61	107.19	106.56	103.41	106.47	105.62	106.29
108.06	107.79	108.82	107.11	105.59	106.09	107.25	104.33	108.23	106.38	106.91	107.87	106.95	107.16	105.58	106.25	107.43	107.69	105.67	108.99	107.88	108.28	105.81	107.97	109.63	105.98	106.32	108.47	107.68	107.67	106.98	109.27	104.86	107.12	106.94	106.16	105.76	104.94	104.81	107.84	105.84	108.32	108.77	107.54	107.7	104.78	108.59	106.32	108.09	106.64
101.24	99.155	100.57	99.333	101.27	102.11	97.786	100.62	100.52	100.93	99.176	102.43	101.56	102.68	99.913	100.48	100.33	100.44	100.54	100.25	100.71	101.17	100.61	100.45	99.253	102.73	99.42	99.081	100.19	101.49	102.98	99.924	101.46	101.4	99.968	100.68	99.357	99.15	101.25	100.19	102.11	98.95	98.675	101.15	101.3	100.88	100.18	99.329	101.2	99.083
114.37	112.95	110.09	112.36	108.5	111.69	111.21	111.84	111.76	111.48	109.64	111.12	110.76	115.29	110.86	111.26	111.38	111.77	109.94	112.35	109.93	111.45	111.25	111.43	109.35	111.48	110.45	112.58	112.02	111.16	112.86	113	111.15	114.17	111.82	113.85	110.33	112.82	111.41	111.94	111.39	110.16	114.54	113.56	115.9	112.69	112.97	112.18	109.9	112.56
105.45	106.01	105.88	106.75	109.22	105.01	107.05	106.34	105.25	108.65	106.06	107.63	106.35	104.39	106.1	104.83	103.83	105.16	106.61	106.12	107.11	103.66	104.82	104.86	106	107.62	106.42	106.77	106.24	104.55	106.99	108.4	106.74	105.83	105.09	105.42	107.16	104.65	104.65	104.17	105.56	105.89	103.97	107.7	108.48	102.69	106.48	105.92	104.17	105.69
106.05	104.44	107.57	106.16	105.74	106.65	103.8	105.66	106.82	106.23	107.07	105.72	107.77	104.91	104.73	104.65	105.64	103.85	106.25	103.5	105.54	106.35	106.17	106.62	105.74	104.8	103.59	105.45	103.59	105.08	105.43	108.14	106.45	106.08	105.73	106.74	105.82	107.11	106.99	104.98	105.93	107.89	105.53	105.56	107.83	107.61	104.88	107.69	106.01	106.78
104.51	105.79	104.71	105.14	107.22	105.16	105.3	107.84	106.81	106.71	106.29	103.96	106.61	107.51	104.52	104.57	105.47	105.35	106.24	104.57	104.39	103.61	104.56	105.56	105.07	105.82	103.51	106.86	108.03	106.1	107.9	106.82	105.43	105.81	106.04	106.05	105.36	104.05	105.32	106.62	104.42	104.49	104.02	104.92	105.14	105.8	107.02	105.93	107.02	107.37
117.21	118.33	118.53	118.39	118.43	116.43	116.95	117.57	118.12	116.44	118.94	118.13	115.06	118.21	119.99	118.01	118.3	117.11	118.02	117.02	114.6	116.23	117.45	118.89	117.84	118.4	119.33	115.2	118.05	117.6	119.77	117.53	116.63	117.39	116.5	115.85	117.39	116.7	116.33	116.94	119.02	119.4	119.29	116.82	117.38	117.78	116.07	117.22	118.01	116.25
101.1	101.01	100.4	101.28	100.27	98.647	99.461	101.58	99.844	100.99	100.22	100.38	99.762	98.728	101.46	99.656	99.078	100.12	99.925	100.28	98.496	102.37	98.494	101.45	98.5	98.301	98.506	97.485	100.46	100.06	99.375	101.39	98.88	99.934	100.35	98.036	98.746	97.432	98.997	102.28	100.72	98.985	101.01	100.47	98.164	100.84	99.486	98.816	100.46	99.971
106.06	106.67	104.82	108.28	105.04	106.39	104.76	107.57	107.31	106.13	106.4	105.76	105.98	105.27	108.11	108.67	105.56	107.75	104.8	105.68	106.1	108.28	107.31	107.12	105.84	107.24	107.26	104.92	107.12	106.65	106.61	105.25	107.93	107.22	108.29	103.46	106.66	106.96	104.89	106.05	106.36	107.28	105.43	107.04	107.73	107.2	107.71	107.95	106.2	105.6
113.96	110.96	112.7	111.69	111.87	111.46	111.59	112.81	114.68	113.27	111.22	111.09	111.29	115.31	113.44	111.41	112.31	114.37	116.17	112.07	112.83	112.19	109.63	113.58	111.41	111.94	112.63	111.48	112.41	111.03	112.74	113.36	110.96	112.55	111.68	110.35	110.9	113.2	111.56	111.62	112.53	112.35	110.77	111.51	113.17	111.14	112.53	112.85	111.79	111.57
105.7	106.46	105.76	106.72	106.2	105.52	105.41	105.55	107.44	105.15	107.26	105.21	106.16	103.8	105.65	104.78	107.92	104.69	106.08	105.98	106.35	106.28	106.97	105.94	104.48	106.52	107.07	105.87	105.02	107.45	106.02	106.28	104.93	106.88	105.21	104.8	106.01	107.54	103.15	106.43	103.82	103.37	106.92	104.08	105.5	106.73	106.07	105.14	105.73	107.63
108.22	106.87	105.86	108.28	104.54	105.97	106.7	106.42	105.63	104.84	106.49	103.49	104.68	105.77	106.18	105.34	105.15	106.65	107.56	104.19	104.34	102.33	105.75	105.43	105.4	106.66	106.2	106.22	105.07	106.31	105.71	108.17	105.04	103.71	104.07	104.69	106.32	106.04	107.16	108.01	106.35	105.22	104.3	103.94	105.87	105.67	106.17	107.03	106.23	106.42
111.31	112.92	110.85	113.14	112.42	111.58	112.13	111.17	112.2	112.73	115.5	112.97	113.3	113.36	112.79	113.91	112.14	113.14	112.4	111.71	112.7	112.12	111.64	114.43	111.96	115.09	111.2	112.15	112.31	112.96	114.1	111.49	112.33	113.26	114.59	114.44	114.55	111.46	112.25	111.14	113.89	112.9	112.7	113.27	111.6	111.67	111.4	112.28	112.13	112.76
106.49	106.72	107.15	105.25	108.44	104.81	104.16	107.52	106.02	104.39	106.92	104.38	105.94	107.84	106.72	105.69	106.74	102.88	103.69	108.23	105.28	105.33	105.31	107.08	104.67	107.58	106.07	107.39	107.44	105.13	106.37	108.46	105.77	106.18	104.85	107.36	105.83	106.42	107.97	104.08	105.36	104.37	107.32	104.77	103.08	107.05	105.64	106.38	106.81	106.02
105.78	106.4	106.9	105.95	104.97	107.72	107.63	105.09	106.67	108.55	106.71	106.75	104.5	107.86	106.08	105.99	105.88	106.08	106.99	107.02	106.54	104.14	104.11	106.04	103.38	105.09	104.64	104.87	105.89	104.63	104.41	104.58	107.13	108.2	104.71	104.82	106.24	104.85	104.7	105.34	106.14	106.56	105.29	105.69	106.16	104.13	106.33	108.19	105.07	103.6
105.46	104.89	105.2	104.3	107.5	104.28	102.81	105.22	104.41	105.7	104.96	103.51	104.83	102.65	108.21	104.34	106.36	106.83	103.38	103.82	108.93	106.56	105.56	106.03	105.3	104.49	107.29	106.59	103.17	106.17	104.8	107.09	104.61	106.41	105.35	106.77	105.25	106.38	105.43	103.63	106.2	106.92	106.93	105.59	103.85	103.95	103.98	104.78	107.66	103.16
105.49	108.01	105.06	108.79	105.26	105.82	106.55	105.61	109.46	106.07	105.94	106.25	107.66	107.99	107.37	106.41	105.74	105.94	107.68	104.51	105.51	103.95	106.52	106.19	104.58	105.21	108.8	104.14	107.07	104.54	105.58	104.75	108.48	107.42	107.18	106.08	107.21	106.17	104.84	107.55	105.22	106.15	103.89	104.93	104.14	104.92	108.71	104.27	105.17	106.88
106.52	104.8	106.36	104.82	106.42	106.02	105.61	107.26	107.03	105.63	106.23	106.74	103.61	106.47	107.11	105.51	106.49	106.57	104.42	105.43	105.6	104.69	106.55	105.84	104.33	104.7	104.35	106.22	105.93	106.67	106.47	103.87	106.81	106.76	104.8	105.58	106.21	108.95	106.22	106.48	104.78	106	106.25	105.84	106.95	108.57	106.78	105.6	104.9	106.03
103.22	104.18	103.25	104.21	106.08	103.13	103.05	104.58	102.66	102.02	103.18	104.02	102.82	104.66	103.59	103.23	103.47	105.4	106.32	106	104.53	104.27	103.4	104.6	105.63	103.43	102.72	102.76	101.31	105.38	103.98	106.19	104.36	102.45	104.51	104.06	104.11	103.65	103.55	103.71	104.01	102.63	102.93	103.53	106.63	102.69	103.79	103.53	104.1	103.49
105.96	106.54	104.06	104.44	106.29	104.82	105.82	104.79	103.29	103.98	104.58	105.69	105.44	105.08	103.6	103.11	107.61	106.5	103.85	106.46	106.04	104.63	104.37	104	105.63	103.85	104.77	106.16	105.51	102.41	107.13	103.88	104.91	103.9	104.79	103.37	103.77	105.29	105.56	105.26	106.25	105.16	105.96	103.4	106.34	102.38	104.71	103.37	104.51	104.94
109.37	110.26	111.82	112.04	113.46	110.63	111.71	111.77	112.39	113.48	110.88	112.24	110.14	111.97	111.91	110.97	109.82	110.47	111.76	109.75	110.08	112.33	109.78	110.29	110.59	111.62	111.97	112.9	112.11	108.74	111.4	112.99	112.17	110.06	111.43	113.41	110.46	111.41	110.72	112.06	112.13	110.46	111.88	109.25	112.29	110.29	112.2	108.95	109.04	111.99
104.31	106.7	106.7	104.39	103.58	107.72	104.87	106.59	105.92	106.1	106.61	107.49	105.6	103.71	103.63	104.91	105.48	103.3	106.36	106.66	106	105.8	103.31	105.47	105.93	107.71	104.72	104.3	103.14	105	105.58	107.34	104.97	105.24	104.06	104.27	105.59	104.01	102.58	105.01	105.09	105.9	104.87	104.4	104.27	105.51	104.77	105.61	103.59	106.29
105.74	104.15	106.91	105.41	106.95	106.36	104.98	105.21	106.22	106.58	105.69	103.68	107.66	104.98	106.85	105.77	105.55	106.75	105.78	106.12	106.57	104.54	104.46	106.61	104.74	106.02	107.17	106.03	104.22	105.06	104.75	105.86	106.16	104.49	104.34	104.97	105.74	105.95	105.53	103.36	103.86	104.79	104.9	106.23	105.28	106.46	103.37	106.91	104.37	105.94
104.47	105.2	102.41	104.14	105.73	103.81	106.36	106.5	106.78	104.85	104.95	106.48	107.39	106.15	108.39	105	102.53	106.96	105.37	106.16	105.26	103.8	105.75	104.08	106.07	105.04	103.16	103.77	103.26	105.54	105	104.77	104.34	106.99	103.81	103.84	105.42	104.79	104.43	105.43	106.61	105.09	105.97	105.38	106.25	103.75	104.49	105.21	107.3	104.71
105.45	104.41	104.21	105.08	105.77	104.11	107.28	101.6	106.33	104.52	106.92	105.29	105.79	106.64	106.36	106.94	105.72	105.89	106.19	105.62	104.71	107.9	104.37	104.41	104.01	106.83	107.28	106.73	104.62	108.23	105.2	107.34	104.58	104.79	104.96	104.03	105.62	105.84	107.22	105.09	105.11	106.27	105.88	106.13	105.02	107.14	104.79	106.64	105.27	106.86
111.89	112.93	111.24	112.46	112.33	115.35	110.41	110.82	113.02	112.32	110.82	111.17	112.13	111.18	112.74	115.71	109.69	112.58	111.33	113.42	110.41	111.05	110.11	109.74	113.24	112.04	113.24	111.4	112.91	111.97	111.2	112.82	111.67	111.68	112.27	112.47	110.49	112.3	110.94	110.46	110.9	110.27	111.36	110.98	112.58	112.04	110.1	110.15	110.81	111.14
97.795	101.79	99.444	98.64	99.453	100.73	99.642	97.943	98.211	99.77	99.526	100.47	100.34	99.988	99.064	100.58	99.873	99.499	100.54	98.134	98.107	99.798	99.608	100.57	99.459	101.18	99.568	99.738	98.511	98.873	100.24	96.93	98.473	100.95	99.829	100.61	98.925	101.32	99.631	100.79	99.971	99.137	97.861	101.24	99.51	99.975	99.797	100.4	99.538	99.421
104.98	106.29	104.94	107.08	105.81	105.1	104.67	107.86	104.5	104.99	105.39	105.24	106	105.63	103.89	104.21	105.98	106.35	103.7	105.84	103.85	106.91	104.06	103.95	105.67	104.67	105.76	106.18	105.72	108.82	105.64	102.72	105.66	105.68	104.65	104.72	105.89	105.58	105.5	106.03	107.55	105.39	105.1	104.17	103.72	105.85	104.53	106.13	106.44	103.85
112.96	114.05	112.82	111.22	113.37	113.2	115.54	115.82	115.25	113.02	114.32	112.72	112.18	112.83	112.84	112.93	113.31	115.16	114.05	111.74	113.43	112.55	114.54	113.85	113.51	111.02	115.34	111.78	112.98	113.52	114.33	111.47	113.16	113.86	111.8	113.07	114.32	112.52	110.27	112.68	112.24	112.9	114.57	112.73	113.9	113.69	111.99	114.14	111.69	111.85
112.39	111.85	112.35	112.01	114.49	112.4	108.86	112.98	110.81	112.49	109.74	112.7	112.89	112.05	109.88	110.6	112.27	112.05	110.27	113.1	112.25	113.32	113.3	112.18	111.49	109.6	111.44	110.53	112.1	113.05	115.58	113.07	111.26	112.39	111.31	113.54	111.84	111.44	111.31	111.89	111.83	111.89	112.21	110.68	113.43	111.08	111.83	111.66	112.25	112.33
107.24	108.43	106.42	106.71	106.34	105.88	106.86	106.59	105.85	107.6	107.55	107.73	106.66	108.3	103.06	105.81	105.94	106.46	105.19	108.42	105.57	105.15	105.03	107.09	106.4	104.3	104.36	105.43	106.61	103.9	106.27	104.85	106.43	107.59	105.83	104.73	107.07	106.36	107.03	105.01	105.57	105.96	105.67	104.88	103.9	106.05	107.05	107.79	106.87	106.67
109.1	107.75	113.81	109.35	110.76	109.55	109	110.91	110.17	109.79	112.32	110.74	110.65	108.25	109.28	108.56	108.54	111.58	107.74	110.56	109.82	108.45	110.21	110.23	110.46	110.04	110.75	111.06	110.91	106.75	110.13	111.29	107.9	112.46	109.83	108.48	109.79	109.79	111.48	112.77	110.45	109.36	109.47	111.38	108.51	110.2	109.19	107.3	111.19	110.19
109.49	108.5	109.33	110.32	111.01	109.05	110.76	111.25	110.44	110.04	108.05	109.66	110.43	108.62	108.69	109.22	110.75	108.1	109.65	106.54	110.91	108.35	107.4	112.59	108.1	107.86	111.22	109.46	109.95	110.64	108.89	110.93	107.04	112.71	108.37	108.61	110.78	110.56	106.88	110.97	109.04	109.95	108.97	110.44	109.6	109.17	109	109.08	108.96	108.7
112.58	111.6	112.53	111.28	111.29	110.56	109.29	111.44	111.6	111.79	112.84	111.49	112.67	112.41	111.78	112.88	113.05	111.84	112.05	111.03	111.99	112.34	110.62	114.81	112.05	113.66	111.07	111.96	112.33	112.08	112.34	111.48	111.37	112.57	112.49	112.38	113.16	110.32	109.79	113.45	113.5	112.85	111.57	109.43	111.97	111.86	110.66	111.28	114.09	110.55
116.51	113.59	117.3	116.89	115.27	115.64	117.24	115.38	116.81	115.26	117.45	117.75	116.15	115.88	117.68	116.73	116.75	116.09	118.04	114.74	116.2	115.46	117.22	116.02	116.84	116.49	117.01	115.27	116.76	115.54	114.61	118.22	115.93	115.58	114.17	116.91	116.23	115.8	118.17	119.75	115.48	116.37	115.45	116.6	115.91	116.11	114.57	116.55	116.41	116.8
104.28	104.28	105.2	106.66	108.32	102.71	107.75	106.6	103.66	104.87	105.35	104.51	106.88	104.78	106.71	106.62	106.62	103.94	103.65	105.41	104.64	104.15	106.67	106.11	104.65	105.34	107.41	103.18	106.27	105.15	105.79	106.29	105.77	105.93	107.16	106.26	103.63	106.93	103.62	104.29	102.06	106.56	106.7	107.49	107.55	106.07	107.44	105.15	106.28	107.07
109.51	110.77	110.8	111.58	112.89	109.34	110.41	110.98	111.8	111.24	111.63	111.41	110.92	112.09	111.52	110.55	113.69	112.55	111.76	112.23	109.89	112.32	110.94	113.92	109.29	112.82	112.72	110.85	111.04	111.97	111.24	110.47	111.44	110.5	110.65	111.93	109.66	111.1	111.25	110.12	110.87	110.91	109.67	112.16	113.26	112.08	112	109.79	110.67	111.6
105.36	105.18	105.48	105.8	105.39	107.07	105.43	106.32	103.77	104.33	105.25	104.31	105.27	106.01	106.87	104.37	104.32	105.62	105.18	106.11	105.25	104.14	103.59	102.41	105.66	107.5	105.92	103.31	106.13	105.25	105.75	105.93	107.12	105.43	106.55	104.33	106.02	105.35	103.6	103.75	106.31	106.75	106.3	106.35	105.64	106.18	105.36	104.79	104.64	107.09
98.758	99.032	100.04	99.49	100.31	100.08	100.08	100.91	98.773	99.931	98.587	100.22	100.49	100.06	97.947	99.338	103.11	99.534	101.81	101.15	102.11	100.75	102.56	99.16	98.213	99.855	100.08	101.09	99.113	98.873	100.46	100.63	100.43	100.55	100.78	99.902	100.87	99.486	102.95	102.32	98.217	101.71	99.467	98.987	99.29	97.972	100.13	98.387	102.21	100.97
112.23	111.8	112.36	111.42	112.03	111.71	113.27	110.82	111.91	111.47	111.15	111.5	112.98	113.6	110.67	110.31	111.38	111.72	111.07	110.99	111.87	110.6	109.1	112.42	112.01	110.28	111.66	113.75	109.86	116.38	111.48	112.31	112.87	112.33	111.15	113.04	110.75	111.29	111.02	110.84	114.02	111.56	113.02	110.7	111.55	110.93	110.75	111.24	109.98	111.31
99.369	101.86	100.79	100.29	101.04	101.09	100.8	101.27	101.42	99.971	101.07	102.16	99.561	99.668	101.26	101.71	99.846	99.513	99.449	101.44	99.44	100.8	100.73	101.26	101.08	101.63	99.205	100.26	98.136	100.13	98.523	99.444	102.18	100.8	99.758	99.455	100.79	100.66	99.054	100.53	103.48	99.505	102.41	100.75	103.23	100.04	100.15	100.77	101.02	99.659
100.75	102.92	101.2	101.82	100.95	99.557	100.35	100.33	102.87	99.752	100.54	99.785	101.25	98.766	99.384	98.662	101.72	101.22	98.823	99.503	99.151	101.17	101.87	102.17	102.65	99.333	100.13	103.37	97.932	100.19	100.19	99.729	100.23	101.12	99.326	98.455	101.01	100.89	98.115	100.94	100.33	101.29	102.51	99.37	100.88	101.05	99.569	100.39	98.753	99.564
101.08	99.142	99.232	102.23	99.162	100.93	100.67	98.465	99.521	100.27	100.03	101.05	101.17	99.72	101.12	97.725	99.615	100.65	99.654	98.508	97.51	101.32	101.53	99.417	100.54	98.707	100.41	99.524	98.657	98.269	101.22	100.24	99.205	98.224	100.59	100.04	99.141	98.075	100.56	101.33	101.04	102.59	98.8	98.886	102.35	100.66	98.798	99.574	98.776	98.74
108.33	110.95	111.19	109.87	109.98	111.44	109.76	108.67	112.13	109.64	110.19	110.96	109.9	108.9	108.8	108.49	109.85	110.91	111.69	108.93	109.77	109.09	109.61	109.16	109.86	111.42	108.77	111.14	108.61	109.12	110.8	110.74	108.86	110.78	111.09	109.68	109.16	110.4	109.92	110.07	109.13	109.89	111.98	109.08	112.51	110.5	109.92	108.95	109.75	111.16
111.45	114.63	113.88	115.84	110.25	110.38	111.45	110.82	111.54	109.63	112.88	113.53	113.34	112.63	112.74	113.54	111.11	109.42	110.53	114.06	109.14	111.93	111.75	111.53	112.15	111.36	112.54	111.55	113.32	109.78	112.01	113.46	112.81	110.58	111.02	110.15	110.56	113.67	109.08	112.7	112.03	114.17	109.45	112.53	109.04	113.38	110.62	110.99	111.09	110.51
113.61	114.02	113.75	112.59	113.56	113.48	112.06	113.27	114.57	111.98	114.17	113.15	110.55	112.76	113.84	112.04	111.24	114.98	111.52	115.6	113.31	112.48	110.56	113.24	112.71	112.67	113.29	113.64	110.71	113.51	110.04	110.46	111.43	112.8	113.87	114.55	112.66	114.45	114.13	114.58	113.32	114.78	111.22	113.28	113.26	111.75	112.53	112.97	112.12	112.73
104.54	105.2	104.12	104.51	105.88	106.46	104.52	103.91	104.18	106.16	104.3	105.3	103.61	104.69	103.6	106.47	103.8	107.05	106.44	104.36	105.15	105.48	103.86	105.76	105.24	105.48	105.12	105.24	106.85	106.08	104.36	104.23	107.06	103.2	105.49	105.25	105.34	106.36	106.26	103.1	104.5	104.59	103.6	105.91	106	106.49	102.5	104.88	103.45	105.73
112.47	111.99	109.31	110.53	110.82	109.64	111.06	108.93	113.8	111.3	113.04	112.67	111.18	112.71	112.75	111.03	111.07	110.73	113.09	109.71	112.8	111.7	109.72	111.78	112.34	113.1	112.85	114.99	111.87	114.92	112.79	112.47	113.66	111.65	111.58	112.39	112.8	112.29	111.02	111.1	113.29	112.1	112.87	114.28	111.12	110.15	111.99	114.79	113.45	113.99
107.94	107.75	103.98	103.21	106.67	104.67	103.1	105.84	105.49	105	103.72	105.01	103.17	103.8	104.41	106.4	103.09	102.51	106.65	105.57	104.81	105.21	107.23	104.3	105.79	105.66	105.55	106.14	105.97	101.88	102.7	104.96	107.49	106.1	103.41	103.71	104.26	103.87	103.55	103.11	107.43	103.33	105.69	105.15	103.31	102.08	105.71	105.88	102.89	104.35
109.72	107.67	105.41	107.71	108.16	105.49	106.33	107.17	107.51	107.71	105.5	107.96	106.37	106.65	106.05	107.07	106.95	104.04	105.06	106.42	107.09	107.68	107.35	106.31	106.75	108.5	106.55	107.56	106.8	103.97	105.92	107.88	106.16	105.62	108.14	106.05	109.16	104.78	107.29	107.5	107.34	105.92	105.79	106.36	105.93	105.31	106.09	107.38	104.38	107.18
99.372	101.45	99.879	100.09	100.15	96.885	101.01	100.21	99.882	100.7	101.12	99.683	100.91	99.638	99.514	99.106	99.981	100.04	98.435	102.58	101.11	98.869	99.588	100.07	99.819	99.777	99.832	100.15	101.52	99.208	99.781	99.466	97.964	100.19	99.671	101.4	101.63	98.723	102.4	98.578	100.15	97.465	100.18	100.49	97.755	102.3	100.84	100.93	100.58	100.98
100.19	98.896	99.581	100.03	98.816	99.385	100.03	99.99	99.264	98.583	100.84	100.03	98.944	101.8	99.819	99.072	100.85	99.435	97.463	101.5	98.627	99.661	100.68	100.96	98.814	96.347	99.146	100.14	102.01	100.15	100.12	99.669	99.855	100.08	100.54	98.261	101.45	99.994	100.17	99.472	98.579	102.67	100.91	99.039	100.31	100.73	98.61	99.266	97.873	99.751
107.45	107.43	110.17	107.55	104.39	106.84	107.46	107.48	105.13	108.33	106.18	104.47	106.44	106.61	108.07	106.66	107.21	109.88	106.74	107.54	107.01	106.99	105.73	107.69	106.87	106.18	106.72	105.46	107	107.59	106.71	106.07	107.84	107.05	105.86	106.8	106.57	106.27	106.49	107.31	107.81	108.13	106.42	107.44	106.29	105.86	106.72	107.52	106.54	105.42
100.28	101.81	100.16	100.41	98.78	98.41	102.59	99.299	98.711	99.26	100.27	99.446	99.316	101.53	100.98	100.32	98.55	99.886	100.7	100.52	100.04	100.07	99.634	99.558	101.07	100.78	102.42	100.39	99.486	99.444	100.3	97.15	98.477	98.317	101.7	99.78	100.87	99.558	100.68	100.02	101.23	99.137	100.16	98.897	103.17	99.606	100.04	100.77	100.25	98.961
105.63	104.74	105.47	104.22	106.92	107.38	105.73	106.43	106.63	105.2	105.7	105.89	105.06	104.33	106.37	104.85	104.1	106.75	105.08	105.53	105.94	107.79	105.84	107.48	105.45	106.59	105.29	106.3	106.71	105.05	106.44	108.8	105.55	107.6	107.84	104.94	105.32	105.76	105.17	105.39	106.88	105.51	106.23	103.55	106.86	105.25	106.16	106.02	105.34	105.27
107.13	108.22	107.55	107.74	107.99	105.98	105.92	107.41	106.95	108.63	106.6	107.25	106.96	107.69	106.07	110.02	105.79	106.31	107.04	105.9	106.86	107.62	107.92	106.8	105.62	105	105.5	107.79	106.08	109.04	108	107.61	107.8	107.22	105.84	106.7	106.08	108.98	105.15	108.41	105.76	106.29	105.99	107.68	106.11	107.35	107.24	107.54	104.9	108.32
105.6	102.37	105.51	106.45	106.41	106.47	106.67	103.23	104.02	104.25	104.65	103.64	106.37	104.97	105.09	104.95	105.41	106.81	104.53	105.97	106.55	103.45	105.65	105.85	105.51	106.43	105.82	105.08	104.14	103.9	105.14	106.67	106.57	105.5	108.07	105.92	102.41	102.78	105.97	105.82	104.37	105.61	104.05	106.87	105.65	105.27	105.14	102.41	104.11	105.99
108.59	107.59	106.29	106.03	104.55	104.44	106	104.86	104.84	106.47	105.46	106.28	105.94	107.33	105.56	106.29	109.21	108.19	106.2	105.3	104.2	104.89	103.65	104.01	105.35	107.94	108.13	105.31	107.87	104.69	103.67	105.3	106.92	104.21	105.9	105.8	106.47	104.67	106.03	107.21	106.39	107.08	105.82	107.16	107.41	106.12	105.11	105.78	106.36	107.56
104.35	106.65	106.61	106.72	106.58	105.06	105.49	104.03	108.16	106.43	104	104.01	106.32	106.45	105.56	104.13	106.44	105.65	107.64	106.47	106.26	104.24	103.9	106.16	103.72	102.86	107.46	107.34	106.59	104.64	104.16	107.03	104.61	107.17	106.03	106.57	105.02	105.72	105.75	104.79	105.99	104.65	102.93	104.86	102.87	106.42	105.64	104.8	106.88	104.02
106.39	105.43	108.19	104.81	105.86	108.08	105.4	104.07	106.18	105.01	106.21	106.19	107.45	106.95	107.87	106.7	101.71	104.96	103.72	106.56	106.52	105.42	103.48	105.79	108.19	104.8	105.94	105.62	106.75	106.39	105.98	106.51	103.53	104.31	105.52	105.65	105.23	104.81	103.6	101.71	107.37	107.3	107.21	106.13	104.71	106.05	105.1	106.04	105.28	106.26
112.07	109.47	111.69	109.47	108.3	108.67	110.11	112.06	109.96	108.75	108.77	110.69	111.23	112.69	109.33	110.47	111.48	110.04	111.17	113.09	110.76	109.92	107.79	108.18	108.86	110.24	110.29	112.01	111.17	108.79	108.83	111.39	111.19	112.13	110.25	108.74	111.52	109.8	111.28	108.11	109.99	109.65	110.31	109.14	108.02	112.19	110.48	111.66	110.74	108.96
105.58	105.5	105.81	107.56	105.29	105.34	104.46	105.63	104.03	105.16	106.81	105.84	104.62	105.66	105.67	104.91	105.61	107.7	104.27	106.45	106.94	107.12	105.78	108.1	106.53	103.56	106.45	107.58	105.1	104.49	105.6	106.67	105.23	104.74	104.64	104.44	105.65	104.47	105.16	105.8	104.96	105.59	107.47	105.83	104.93	105.24	106.28	108.02	106.19	105.65
98.333	98.939	98.904	102.15	99.172	101.02	100.54	100.13	97.674	100.64	99.394	98.552	99.194	99.269	100.99	99.348	100.61	102.07	101.04	100.48	99.348	99.343	98.569	100.96	100.13	101.32	100.23	99.053	97.615	96.734	98.889	100.81	98.703	99.691	98.501	100.04	97.817	99.41	99.276	98.81	100.74	101.38	99.441	99.239	99.638	99.335	99.965	100.66	99.851	100.96
105.71	105.43	106.75	105.46	106.1	103.88	103.81	105.42	106.37	104.67	106.17	105.69	106.31	105.16	104.37	105.38	105.81	106.32	105.22	105.52	106.39	107.48	106.54	104.03	104.31	104.51	105.84	107.29	105.78	104.89	104.89	105.38	105.16	106.48	107.38	106.69	104.1	106.58	106.54	107.19	105.64	105.93	105.84	105.43	104.47	104.78	104.82	106.24	105.55	106.87
101.88	98.337	102.45	100.02	98.849	101.54	101.89	99.349	99.221	99.707	99.714	101.33	101.34	101.63	101.21	97.462	100.68	102.55	99.191	99.946	99.686	99.699	101.59	100.47	100.42	100.21	99.21	101.1	100.18	98.439	100.05	99.323	99.267	99.447	98.257	98.062	100.55	99.479	98.608	99.872	101.69	98.091	100.92	101.41	99.581	97.265	96.772	100.12	101.17	101.49
118.76	116.47	117.64	119.08	116.17	117.05	119.72	117.04	120.26	117.8	116.98	117.82	118.79	116.65	119.12	117.83	116.56	119.12	116.77	118.57	115.84	115.36	117.41	117.82	117.77	120.41	117.57	119.29	117.66	117.4	119.22	118.04	120.84	115.84	119.65	116.79	115.78	117.41	117.71	116.45	119.75	117.63	120.86	118.72	117.27	119.83	118.25	115.15	118.56	117.42
108.59	109.14	104.9	106.77	106.96	104.62	105.89	106.7	104.32	106.26	106.52	104.72	104.83	106.36	106.35	105.95	104.98	104.31	107.18	104.74	106.69	106.23	104.68	105.14	106.34	106.06	106.01	108.14	106.86	106.3	108.65	105.46	106.96	106.48	106.43	104.95	106.93	105.63	106.7	106.73	106.68	106.97	106.72	106.91	103.15	105.89	107.03	104.96	108.88	107.38
104.98	106.29	106.94	106.1	109.28	106.07	106.29	105.91	104.68	105.08	105.38	105.27	105.49	106.04	103.4	103.34	105.93	107.09	106.63	105.04	106.69	106.12	106.61	106.66	106.99	107.02	106.25	106.39	109.22	105.48	107.3	103.66	105.74	104.22	103.3	106.44	105.72	105.49	105.42	104.66	104.96	107.12	104.74	105.93	104.67	104.94	106.9	106.69	108.77	106.42
98.758	100.95	97.173	98.271	100.57	98.614	97.97	100.83	101.06	99.437	99.498	101.06	98.547	99.016	100.22	101.36	99.497	98.715	99.655	100.67	99.19	100.69	99.222	97.622	100.91	101.16	100.68	98.765	98.795	101.27	98.698	98.235	99.946	100.98	100.43	98.774	100.5	99.5	100.05	99.546	102.52	100.93	101.2	100.52	99.079	98.088	98.635	100.6	100.78	102.88
113.16	109.45	114.55	114.42	111.86	111.43	112.67	112.13	108.82	111.2	112.79	110.66	113.81	112.56	112.32	114.05	112.97	113.78	113.14	113.68	111.96	111.18	111.23	112.04	111.53	110.75	112.69	111.59	112.78	111.5	111.13	113.9	113.17	112.33	112.09	111.91	110.92	114.78	109.86	113.05	112.63	111.02	112.33	111.86	110.36	110.98	113.73	109.86	111.59	113.04
98.019	100.66	100.5	100.74	101.5	100.49	101.46	103.41	99.259	101.15	103.03	101.08	102.07	100.68	99.447	100.39	102.24	102.14	100.07	99.773	101.68	99.758	101.14	99.516	99.437	103.08	98.687	100.77	100.52	99.917	101.75	99.943	100.12	103.01	100.77	97.458	102.29	100.35	101.38	100.42	99.421	101.12	100.95	100.77	102.28	102.58	101.89	101.21	98.384	98.171
106.43	105.52	105.27	105.45	106.12	105.94	105.16	104.94	106.35	106.32	104.79	104.89	103.22	105.87	104.6	101.35	103.3	106.57	106.94	105.37	105.53	107.56	106.17	104.54	106.32	107.66	107.74	106.52	102.65	104.77	103.04	106.67	103.81	105.79	106.53	105.6	105.86	104.88	105.93	103.49	105.53	104.52	106.34	104.02	107.81	105.73	104.4	104.66	108.02	106.16
107.56	104.22	106.27	107.99	104.15	106.22	107.1	106.88	105.61	104.03	107.54	107.19	105.65	104.86	106.18	106.78	107.22	106.72	107.01	105.6	106.51	107.21	104.67	106.37	105.5	106.54	105.74	108	105.89	107.2	106.95	106.04	103.85	107.09	106.52	106.61	106.11	104.66	104.51	105.98	105.6	104.6	106.15	106.83	107.81	104.14	107.86	107.69	106.89	105.38
105.41	104.32	107.03	106.23	105.22	106.25	105.32	105.83	105.68	106.28	108.23	104.25	105.38	104.94	107.25	106.05	104.4	104.36	105.87	105.04	104.65	108.09	105	104.82	106.26	107.06	104.88	105	106.8	107.59	105.77	106.24	107.94	105.43	105.35	104.15	106.93	104.85	104.7	104.9	106.52	106.83	105.78	107.04	105.96	106.55	106.96	106.35	106	107.49
107.99	105.81	104.76	104.83	106.07	105.46	104.32	105.19	105.92	106.25	104.98	106.39	104.44	102.6	106.23	105.3	104.46	106.29	106.86	105.44	106.75	104.59	105.75	106.5	104.33	106.55	105.04	104.09	106.4	105.07	106.46	105.84	104.87	106.17	102.47	104.98	104.37	105.78	105.11	106.05	106.31	104.77	106.5	106.24	105.86	104.74	103.89	106.57	105.52	106.85
104.58	106.53	107	105.32	105.19	105.13	104.26	104.76	105.18	105.76	105.12	104.76	106.47	104.88	104.5	103.86	104.55	107.59	107.14	105.1	105.01	104.12	102.56	105.2	106.46	105.23	106.77	105.91	105.25	105.36	104.39	103.65	103.03	104.21	105.27	104.82	104.81	104.47	102.55	108.05	103.89	106.06	106.92	106.02	107.53	105.47	105.59	104.35	106.26	103.64
110.78	110.27	109.68	109	109.65	109.1	109.44	109.35	109.96	110.03	111.11	111.37	110.98	111.42	111.58	110.63	112.27	109.83	107.7	108.95	110.76	109.21	109.67	111.78	108.45	111.14	111.32	107.82	110.18	106.6	110.6	108.79	107.93	110.2	110.09	108.79	109.65	108.24	109.59	110.87	110.49	108.82	109.91	109.84	109.4	110.25	109.76	108.78	110.45	109.2
108.25	105.75	107.19	105.59	106.45	106.3	105.97	105.05	106.69	107.55	105.96	104.48	106.56	102.42	106.7	107.91	106.92	106.59	107.41	104.71	105.99	106.97	104.04	106.75	103.95	107.2	106.43	103.76	105.22	106.01	105.21	105.72	108.05	109.96	106.29	105.05	106.87	105.3	105.58	107.13	104.96	107.17	105.39	104.75	107.03	106.9	105.82	107.03	104.35	106.61
111.96	111.47	112.02	110.29	111.42	111.76	111.02	110.79	111.5	111.61	108.7	112.12	112.85	109.41	111.56	110.19	110.44	110.4	108.98	110.9	110.29	111.38	112.23	111.52	112.14	111.35	112.24	111.38	110.04	112.64	112.36	110.46	111.59	109.58	108.94	111.54	111.51	110.24	112.54	110.9	111.85	113.36	109.68	109.82	112.04	112.17	111.08	110.56	111.37	111.22
105.59	106.02	107.8	105.69	105.38	105.15	106.34	107.01	108.32	105	106.64	106.76	106.61	105.97	105.73	107.24	103.11	107.58	106.35	106.44	106.79	106.44	105.51	104.52	105.99	103.7	106.75	105.17	106.1	105.73	107.66	107.45	108.51	107.08	106.15	105.3	105.54	105.77	107.7	105.43	105.98	106.05	109.33	106.44	106.75	106.7	107.09	106.63	104.23	104.44
111.68	111.3	111.31	110.29	111.08	110.66	112.7	110.18	110.96	111.2	109.73	112.49	111.91	111.67	111.1	112.62	110.09	111.34	110.53	110.41	110.73	111.85	111.06	112.79	108.42	110.41	111.78	111.1	113.49	111.22	112.15	109.99	113.07	111.47	112.42	111.34	114.48	111.87	112.12	110.01	111.97	111.61	111.83	109.55	111.67	112.62	111.54	107.56	114.41	110.13
111.01	109.12	109.24	108.99	113.74	109.82	111.79	110.37	113.36	109.54	113.88	110.37	110.68	110.55	111.68	112.47	110.88	111.07	107.72	114.47	111	110.72	110.29	111.98	111.14	111.51	112.44	111.29	112.66	113.58	109.93	110.82	111.32	111.76	111.45	110.84	112.84	111.89	112.07	112.96	110.92	111.8	107.96	106.98	110.36	112.36	112.39	111.53	110.1	112.16
105.56	103.81	105.55	106.57	105.05	104.78	105.37	107.09	106.54	105.93	107.48	108.4	106.47	108.48	106.41	104.97	106.53	105.12	106.98	106.97	109.83	107.64	106.38	106.4	108.22	106.49	104.37	108.54	106.96	107.51	102.42	105.67	104.56	105.91	103	106.91	106.1	105.46	105.23	107.82	105.98	105.99	105.2	104.68	105.02	106.41	107.81	105.26	103.61	105.53
96.95	102.2	101.88	99.427	101.22	100.22	101.41	100.58	100.23	98.494	98.427	100.09	98.205	99.887	99.627	98.232	99.569	100.3	98.619	99.22	102.78	97.854	100.08	98.607	99.187	99.059	99.224	99.161	102.14	100.99	100.87	99.67	99.631	99.616	100.36	100.56	98.207	100.64	98.072	99.876	99.887	100.76	100.86	102.3	103.22	101.73	99.031	99.605	100.06	98.49
107.25	108.08	103.69	103.62	104.1	106.14	106.83	105.38	104.9	105.24	104.61	106.18	105.58	106	105.35	106.68	105.63	105.78	105.69	106.24	105.35	103.79	105.6	104.92	105.44	107.44	106.25	105.92	103.42	103.79	106.02	106.55	106.26	103.21	107.84	107.23	106.54	106.99	104.88	103.79	105.17	104.86	105.03	108.05	105.56	107.6	105.57	106.2	105.65	105.14
118.01	117.61	117.45	118.27	117.71	117.12	118.25	117.87	117.22	116.45	118.79	116.16	117.65	120.02	117.77	115.69	118.91	118.18	117.97	117.03	116.17	117.56	116.73	118.46	117.85	119.79	115.59	118.37	117.48	117.1	117.69	116.42	116.86	117.25	117.58	117.23	119.34	119.78	118.78	120	115.71	116.57	116.41	118.76	117.2	119.37	118.95	116.66	119.12	118.96
108.79	112.79	110.03	110.21	111.48	110.56	111.89	111.31	111.85	112.82	111.56	113.42	112.44	110.39	112.53	110.12	110.41	112.39	112.46	110.43	109.64	113.93	109.69	112.54	110.84	110	110.97	109.21	112.25	111.34	111.13	111.53	110.22	115.3	111.27	110.59	110.42	110.28	111.59	109.6	109.83	113.3	111.58	111.35	114.5	112.64	111.51	109.67	111.31	111.65
111.99	112.84	110.98	113.7	113.83	111.56	112.09	113.38	114.23	114.78	113.6	112.84	111.7	111.2	111.79	111.55	112.13	113.47	112.98	113.49	115.13	112.7	112.44	111.18	111.77	113.23	112.93	113.09	112.25	114.25	109.9	110.59	113.02	113.57	115.1	113.83	113.41	109.54	113.92	113.11	113.71	114.57	113.92	112.69	114.62	109.99	112.55	114.02	114.05	112.57
111.46	111.36	112.53	113.46	112.6	112.09	112.26	110.01	113.87	115.26	115.67	113.13	112.91	112.4	110.97	112.9	111.18	112.21	114.18	112.95	114.28	111.85	113.82	112.89	111.85	113.21	112.31	112.71	111.25	113.65	112.09	111.31	112.84	113.12	111.89	112.79	113.59	113.23	113	114.75	111.13	112.25	112.67	112.77	113.21	112.36	114.76	110.15	111.65	113.9
116.08	120.24	116.62	117.88	118.77	116.98	117.28	118.3	115.38	118.12	118.66	116.95	119.41	119.06	116.16	117.92	118.53	117.1	116.82	115.45	118.14	116.77	118.65	118.95	117.15	117.24	116.15	118.54	116.37	117.42	117.03	116.48	116.89	116.16	117.72	118.87	116.55	115.81	116.57	117.65	120.28	117.62	117.61	117.72	118.75	116.87	117.82	116.08	118.08	118.54
105.54	105.15	105.21	105.58	103.82	105.32	101.85	106.47	105.48	103.51	104.34	102.97	104.59	104.03	103.85	105.69	102.52	105.16	103.15	103.27	103.65	103.23	102.97	105.24	103.18	104.18	103.64	104.09	105.94	102.99	103.72	104.4	105.79	104.82	107.1	103.64	105.42	105.35	105.37	103.3	106.85	102.82	104.04	105.13	105.37	105.41	104.79	104.98	104.09	103.83
105.43	106.7	106.78	105.06	106.08	105.3	109.04	107.32	105.75	107.17	107.6	106.05	106.71	107.98	106.12	106.21	106.15	106.52	107.96	104.13	106.48	106.06	106.43	106.22	106.39	106.9	108.63	106.72	107.84	108.26	106.32	104.08	106.52	107.71	107.15	105.03	108.1	107.2	107.66	105.6	105.94	106.4	107.53	107.86	108.28	104.43	106.16	105.99	107.31	106.23
106.66	104.75	103.87	105.87	105.44	106.25	106.41	104.75	104.46	104.68	104.55	103.45	104.09	103.45	105.72	106.15	106.37	106.15	105.94	104.29	107.35	105.68	103.7	105.78	107.14	105.12	104.71	105.61	107.4	106.48	105.43	105.62	106.36	106.45	104.04	106.06	106.24	104.1	105.51	105.07	106.14	107.24	105.02	106.25	105.14	104.72	105.55	105.41	105.04	106.11
103.77	104.34	103.32	104.14	102.87	103.43	103.35	103.3	105.41	101.98	104.43	104.8	106.96	102.31	104.31	107.05	102.15	104.43	105.68	105.85	103.36	102.85	104.78	105.24	104.66	103.92	105.09	105.29	102.58	105.15	101.35	104.76	105.2	102.57	106	102.39	103.7	104.22	103.2	103.37	106.1	104.63	103.4	105.48	106.45	102.13	103.54	105.08	104.42	103.95
102.3	105.02	103.48	109.24	104.74	104.07	106.72	105.92	103.76	105.02	104.7	107.9	106.3	108.15	103.04	105.03	103.54	102.26	108.12	104.91	105.94	107.4	104.06	105.69	105.28	103.16	106.89	105.61	104.97	104.72	106.98	105.22	105.8	105.73	107.1	107.18	106.45	106.2	106.41	105.88	104.23	104.67	104.2	108.46	103.86	106.88	106.48	107.45	105.87	107.56
112.47	111.37	112.47	111.22	113.62	112.33	112.39	113	114.43	114.74	111.45	112.78	113.88	115.43	115.11	111.3	111.46	113.1	112.39	115.06	112.35	114.03	113.51	111.38	110.72	113.8	112.91	112.35	113.21	113.42	116.12	113.88	114.04	113.64	114.49	115.27	113.9	113.85	112.02	112.4	112.59	112.76	115.53	113.58	112.78	112.09	111.46	110.61	114.58	111.33
104.48	103.37	104.62	106.35	104.11	106.41	105.47	105.33	105.33	105.47	105.35	105.58	106.22	106.86	103.58	105.02	105.18	104.14	105.77	106.26	104.86	105.44	105.78	104.84	106.61	104.8	104.17	104.89	106.11	105.33	105.55	106.18	106.9	106.87	106.57	105.48	108.28	106.64	105.61	105.2	104.39	105.93	105.67	106.04	106.48	103.34	104.63	106.32	104.6	105.2
102.81	103.19	102.5	101.48	104.36	105.78	103.57	104.05	103.78	102.7	106.06	102.02	105.04	103.91	104.21	104.12	104.66	101.57	104.08	105.38	104.37	103.92	105.62	104.62	103.63	104.29	104.39	106.64	104.53	103.04	105.33	105.25	105.96	106.69	104.72	105.89	104.59	103.22	105.76	102.94	104.75	105.38	106.4	105.87	104.15	103.97	105.46	106.45	104.59	104.65
102.54	99.185	99.451	101.7	102.55	101.3	100.86	101.57	98.851	99.345	98.703	100.62	98.227	100.97	101.23	100.37	101.22	101.05	101.85	101.17	98.754	99.576	99.859	102.08	100.65	100.34	99.173	99.677	100.1	101.32	102.89	100.65	100.99	100.18	98.522	98.964	101.9	101.33	102.09	101.16	100.19	100.81	98.633	102.25	100.73	100.73	99.1	99.982	99.357	100.73
103.52	107.04	106.64	103.03	104.08	106.82	105.39	104.73	105.45	104.34	105.49	103.62	105.89	107.63	105.58	105.48	105.49	104.13	106.97	104.89	103.77	105.57	104.25	105.16	104.88	107.13	104.83	105.61	102.46	105.01	103.42	105.62	106.08	104.87	103.44	104.55	102.59	106.78	105.07	103.18	102.69	103.45	106.14	106.43	103.61	105.17	105.04	103.68	105	105.5
99.136	101.08	100.85	102.04	102.2	100.97	98.414	99.612	99.348	100.58	97.654	101.47	98.899	101.38	99.853	98.244	101.76	100.67	100.94	98.935	99.155	98.31	100.12	101.24	99.087	99.35	99.793	100.82	99.872	100.76	101.26	100.2	100.81	99.562	98.262	101.41	100.18	101.25	102.37	98.646	99.405	100.9	100.19	98.522	101.65	98.103	99.688	103.54	100.3	98.473
107.26	107.79	103.69	105	103.92	106.44	105.34	104.03	105.13	106.44	105.67	105.43	109.44	104.92	105.6	106.44	104.92	105.7	105.75	105.37	105.55	104.57	104.93	106.87	104.03	106.33	105.59	107.28	106	107.81	104.42	106.21	104.97	104.81	104.42	106.52	103.85	106.74	106.85	105.18	107.11	106.9	107.71	103.1	104.34	107.93	106.28	106.58	108.21	104.54
104.18	106.24	104.42	105.46	106.22	105.75	107.73	108.26	105.05	105.28	108.55	105.23	105.86	106.51	104.9	105.51	104.48	106.21	105.78	106.27	104.64	107.99	105.66	105.96	104.43	105.71	105.06	104.93	107.53	105.57	106.38	104.82	107.08	106.95	104.98	104.93	106.41	105.48	107.83	107.61	106.33	104.77	104.97	105.16	105.21	106.06	106.66	106.12	104.58	105.65
111.83	109.59	111.15	111.45	111.24	111.67	113.74	111.88	112.17	111.38	111.46	111.73	112.42	110.29	110.66	111.3	110.4	111.47	111.18	111.33	108.78	111.82	110.9	112.18	111.01	111.62	110.96	112.84	111.9	111.16	109.9	111.43	111.88	112.11	111.76	108.93	108.71	113.23	108.57	110.03	110.59	110.75	111.24	111.74	110.54	110.95	112.31	112.61	110.74	111.12
98.419	98.011	99.466	100.93	102.47	102.95	97.383	100.4	98.416	103.45	100.04	100.28	100.63	99.235	101.98	100.5	100.59	99.907	100.43	101.04	99.248	101.88	100.99	100.5	99.522	102.08	98.53	100.67	99.834	103.07	100.75	99.624	100.41	101.98	100.98	98.859	101.25	100.64	102.48	102.95	100.63	100.24	102.16	97.771	98.923	99.64	100.88	101.41	101.52	101.42
106.85	109.05	106.35	107.61	106.99	106.24	107.3	106.11	109.43	107.72	106.81	106.5	106.41	107.89	107.35	105.16	108.97	105.94	107.75	108.32	105.88	105.78	107.53	107.04	106.3	106.68	105.76	104.6	108.42	108	107.14	104.91	110	104.95	106.82	106.4	105.73	105.74	106.52	106.6	106.74	105.98	106.15	105.61	103.5	106.68	110.07	105.95	105.09	107.34
111.24	110.85	110.56	108.25	110.87	109.37	110.33	110.08	111.3	111.33	109.12	110.99	110.69	108.82	111.35	110.29	111.54	111.9	111.53	110.75	111.01	109.32	111.11	109.62	109.28	109.99	108.83	110.4	110.49	111.41	109.6	109.82	112.5	109.67	111.34	112.37	111.35	110.82	111.5	110.67	112.34	112.66	111.75	112.59	108.29	108.95	110.9	109	109.11	111.1
105.53	106.87	106.76	107.1	105.88	107.44	106.38	105.43	106.99	105.43	107.61	106.69	105.86	106.92	106.33	107.48	106.02	108.49	106.66	109.91	106.93	105.69	106.75	106.17	105.9	104.79	106.25	105.51	107.44	106.84	105.31	107.52	106.91	107.56	107.1	105.69	106.38	106.99	107.19	103.41	104.36	106.01	104.85	107.87	103.83	105.42	105.17	106.22	106.01	106.17
106.51	104.92	104.9	105.98	105.02	105.95	106.16	105.22	106.4	104.73	106.5	106.71	105.34	105.4	106.13	104.6	105.45	104.4	104.65	105.21	106.78	106.78	105.01	105.46	105.97	106.43	106.07	106.02	104.9	106.31	105.78	107.16	107.96	105.16	104.29	105.54	105.47	105.3	104.95	107.56	103.52	107.5	105.25	104.46	105.11	106.96	105.07	105.67	104.98	104.37
110.91	110.65	110.33	111.89	112.25	111.38	112.7	109.62	111.48	110.83	109.62	110.1	109.96	110	111.19	110.84	113.26	111.19	110.9	112.05	110.58	110.79	110.17	109.13	110.71	110.42	110.88	109.5	113.02	111.17	107.75	112.46	110.67	111.08	111.02	112.35	110.08	109.99	112.16	109.01	110.71	112.51	108.81	108.04	110.25	110.51	109.08	111.76	109.75	111.92
103.88	106.29	105.03	106.24	108.79	107.35	107.46	105.87	105.8	105.62	105.46	107.32	105.94	106.56	106.6	105.55	106.44	104.12	106.14	103.78	106.19	105.61	105.86	105.54	105.65	108.26	103.58	106.15	104.86	105.32	105.24	105.51	106.98	106.06	106.55	106.89	106.4	104.65	104.52	107.62	104.79	103.32	104.63	105.82	104.79	104.75	106.14	105.78	106.2	104.21
104.32	104.9	104.47	105.19	105.13	106.15	102.99	102.64	104.37	104.76	104.52	104.25	105.69	102.04	105.14	102.53	105.04	105.72	102.72	103.94	104.1	105.83	103.36	102.61	104.4	103.93	104.8	104.09	107.07	106.68	105.42	101.93	104.15	105.52	105.16	103.87	106.41	104.23	103.55	106.05	104.02	105.66	102.87	103.5	102.52	104.25	103.01	106.46	103.07	103.2
109.11	109.14	108.83	109.91	111.22	110.62	109.9	109.22	112.65	109.66	110.44	111.23	110.99	109.89	108.84	111.59	111.15	108.1	110.44	109.01	108.1	109.1	109.62	111.19	110.57	110.34	107.95	108.92	109.72	109.38	110.56	109.57	109.66	110.46	107.3	108.92	111.44	108.43	109.08	107.76	108.64	108.84	111.17	109.26	109.92	110.01	109.88	109.72	109.63	109.51
113.19	114.24	113.26	111.92	113.68	111.64	112.31	113.42	109.98	111.71	113.8	111.93	112.36	111.46	112.69	111.49	111.29	111.81	112.92	111.99	110.04	110.69	111.38	111.91	113.05	111.5	111.83	112.37	113.62	109.84	110.55	112.98	112.29	111.28	109.31	111.94	111.63	109.66	112.77	110.54	111.8	111.07	113.35	112.64	112.47	109.6	112.12	111.15	111.63	111.28
106.35	107.13	103.19	104.36	107.01	107.18	107.6	106.64	105.58	107.37	105.77	108.33	107.35	106.26	105.47	108.55	105.11	106.89	108.01	106.29	107.35	107.64	106.76	106.67	109.48	105.17	106.66	105.44	107.03	107.13	109.38	108.55	107.45	107.89	107.48	107.33	106.05	106.15	106.89	107.22	105.15	106.5	106.99	106.34	106.88	105.98	108.19	106.85	106.44	107.4
104.69	105.91	105.23	107.34	109.09	107.24	105.95	106.2	106.03	105.82	108.02	105.95	105.19	106.75	106.1	107.22	104.39	106.86	106.78	107.1	106.27	110.31	106.05	105.77	106.69	107.08	106.02	106.47	106.01	107.15	107.54	106.45	108.04	107.45	107.69	108.6	105.42	107.09	105.61	105.89	105.08	108.81	105.79	106.9	105.41	108.07	105.58	104.92	104.34	104.35
111.25	111.62	110.92	111.47	111.64	111.49	111.86	110.41	112.13	112.22	111.1	110.74	110.18	110.89	112.71	111.77	112.38	111.42	111.22	110.81	111.37	112.12	111.35	109.76	110.06	113.84	113.24	111.64	111.84	110.88	110.26	110.66	112.45	111.76	112.04	109.89	110.98	109.35	111.97	109.05	110.62	112.96	111.24	110.21	110.27	110.93	110.52	112.18	110.22	113.41
107.64	104.87	105.19	103.75	106.47	107.34	106.14	107.55	106.63	104.78	107.28	105.26	103.3	106.45	107.27	104.39	105.51	106.19	104.79	105.44	107.31	106.49	106.49	106.05	107.33	103	106.03	104.65	106.06	106.79	108.02	104.88	104.59	105.78	103.54	106.7	106.24	104.66	106.06	106.42	103.6	106.96	107.41	105.63	107.9	105.07	106.32	105.42	106.63	107.04
104.77	105.4	104.71	108.6	103.84	106.89	105.71	105.07	103.26	104.47	107.31	104.9	106.71	104.99	107.93	107.37	102.31	104.56	107.55	106.28	107.91	106.56	106.47	106.43	105.69	104.54	106.12	109.41	106.28	105.23	108.3	104.81	106.64	106.71	107.06	107.98	105.97	107.6	104	109.1	103.52	107.06	107.65	106.44	105.74	106.81	105.04	106.17	105.12	106.42
112.41	110.81	113.5	114.71	113	113.01	110.89	112.68	110.27	111.68	111.04	111.46	110.26	111.77	111.56	113.18	111.1	114.46	111.32	110.87	110.29	111.67	113.01	111.12	112.11	111.57	113.42	110.73	111.33	113.26	111.5	111.92	110.86	111.5	114.17	111.68	111.98	109.25	111.69	114.54	109.19	112.45	113.82	111.93	111.28	113.76	112.29	112.56	110.48	112.99
107.27	107.37	106.55	107.1	106.73	107.45	107.71	104.84	105.14	106.04	106.12	103.04	104.95	105.86	106.5	106.76	106.16	109.23	105.96	107.81	105.1	107.52	108.74	106.86	104.19	108.89	108.1	106.73	106.36	105.75	106.03	106.44	106.86	107.39	106.97	106.34	105.56	105.13	107.44	106.71	107.98	106.03	104.47	108.09	105.28	106.9	103.27	106.6	104.37	106.16
106.15	106.25	106.94	106.54	109.2	107.57	105.99	106.73	106.22	105.56	107.1	107.04	104.44	105.63	104	106.22	104.85	105.53	105	105.47	105.46	106.24	106.09	106.66	105.23	106.13	104.4	106.29	105.23	104.37	104.98	105.14	103.65	106.61	107.57	105.46	105.55	106.93	104.71	104.43	105.26	105.54	107.38	104.87	107.19	106.11	105.75	103.38	105.08	104.3
106.11	104.26	108.05	105.45	107.46	108.07	105.72	105.4	105.74	104.82	104.63	103.79	105.82	104.35	106.54	105.46	104.93	105.46	105.07	104.46	106.93	103.57	106.17	105.92	103.65	103.8	104.97	105.63	106.27	106.73	105.76	104.43	103.52	105.74	106	106.64	106.46	106.76	105.19	106.25	104.94	105.82	103.57	105.88	105.27	104.7	105.94	106.05	103.89	108.54
112.32	110.94	109.7	109.51	109.93	111.97	111.37	113.13	110.88	113.1	111.88	111.44	110.42	108.31	111.7	111.11	113.96	113.08	111.92	110.89	111.49	111.64	112.02	110.57	111.97	112.95	112.84	112.38	110.11	111.77	111.77	111.61	110.46	110.09	111.07	112.09	110.45	108.84	109.67	111.87	113.28	109.42	112.8	111.11	111.67	108.02	109.9	111.08	109.61	111.76
111.98	109.1	111.89	112.61	110.59	109.88	111.3	109.53	111.01	110.58	111.48	110.67	111.34	112.69	109.01	109.18	111.55	112.55	112.73	110.51	108.92	111.71	109.43	112.88	110.29	111.13	111.06	110.09	109.82	110.69	109.14	110.59	109.41	109.75	112.63	110.47	110.3	110.55	110.05	113.3	110.49	111.5	110.41	108.65	107.44	110.18	110.82	109.86	110.43	108.87
109.33	110.84	109.91	110.68	110.81	109.78	111.07	109.31	110.81	110.72	110.24	110.55	112.68	110.19	112.34	110.93	111.24	112.14	110.48	111.67	111.53	109.11	111.25	110.14	110.84	111.3	111.07	109.94	110.92	108.77	110.07	109.17	109.89	110.07	110.1	110.01	110.76	112.11	109.69	110.2	109.65	109.43	110.5	109.03	109.76	109.87	110.2	111.92	109.35	110.44
107.97	105.23	108.35	102.99	105.78	106.92	106.52	105.72	106.57	108.48	105.26	106.56	105.88	104.97	106.28	105.6	107.51	109.25	109.84	105.92	107.08	106.63	108.09	107.48	106.68	107.8	108.2	107.4	106.78	108.18	109.18	104.18	107.95	107.59	106.33	107.95	108.81	107.01	106.34	107.11	106.92	105.7	108.43	106.7	105.22	108.33	106.41	105.1	107.72	106.21
111.89	112.25	112	112.61	111.53	111.14	112.94	113.98	112.57	112.23	113.27	111.7	110.84	111.31	111.13	112.09	111.15	112.76	112.23	113.05	112.95	111.26	108.79	112.05	112.35	114.61	111.41	112.15	110.68	109.72	112.1	110.31	111.72	111.93	111.98	113.49	112.64	110.81	109.8	111.48	111.84	111.34	112.13	111.69	113.28	111.63	112.85	111.36	111.63	113.34
104.3	105.7	105.23	106.45	101.65	105.49	105	104.87	106.15	108.42	107.47	106.8	104.31	106.38	105.17	105.56	104.59	106.78	105.89	108.06	106.4	105.64	105.44	103.79	106.8	105.24	107.55	106.98	105.28	104.54	103.93	106.67	105.99	105.67	104.85	107.6	105.96	105.08	104.33	106	106.83	104.49	105.72	106.76	106.75	105.16	105.07	107.09	106.01	104.13
105.62	103.69	108.4	106	105.92	104.18	105.96	106.51	104.54	106.99	105.51	104.58	107.18	105.49	108.11	105.45	106.37	105	104.86	106.57	107.16	106.26	105.76	106.42	104.75	108.27	104.01	107.79	104.53	105.2	105.08	106.6	108.81	105.82	106.17	104.07	104.29	107.54	107.49	104.54	105.73	105.66	105.61	106.1	106.02	107.67	104.83	105.02	106.13	105.66
105.03	106.57	103.82	106.34	105.04	105.75	104.47	107.91	103.02	105.01	105.33	108.36	104.14	108.62	104.79	105.61	104	106.57	106.67	107.38	105.57	106.68	103.99	107.08	105.31	107.33	106.08	108.06	106.82	107.33	107.44	106.38	105.57	104.88	107.79	105.02	105.33	106.83	109.12	107.41	106.1	106.33	105.85	105.99	105.17	104.84	105.48	105.38	106.66	105.58
106.37	105.83	105.48	107.32	107.51	104.85	104.86	106.48	103.45	107.01	104.54	104.96	104.84	106.68	106.42	106.33	106.89	107.08	105.7	105.59	105.28	106.19	105.53	105	104.23	104.53	107.22	103.86	107.2	106.14	105.42	107.09	105.51	106.47	106.3	105.77	106.22	106.22	108.23	106.91	105.43	105.45	105.54	104.02	106.54	107.34	107.1	106.25	108.08	108.07
101.34	99.679	100.53	101.25	101.43	100.85	99.881	98.066	100.67	100.07	101.9	104.85	101.15	100.99	102.78	99.872	100.24	100.78	98.321	102.14	97.361	100.95	101.04	102.43	101.32	99.589	99.999	98.121	100.79	99.688	97.919	99.71	100.52	98.989	100.69	98.862	100.85	99.412	100.13	100.36	100.37	100.08	99.777	102.45	100.2	101.08	99.36	98.109	98.762	99.861
105.76	104.11	106.48	106.89	106.92	107.62	107.34	103.47	105.83	107.27	106.58	107.04	105.97	105.88	105.07	106.82	107.13	106.57	104.22	106.95	106.86	106.26	106.3	107.65	106.44	107.42	105.15	106.45	104.33	106.63	106.73	104.45	106.43	108.77	106.26	106.98	105.55	107.38	107.38	107.52	108.2	104.46	102.71	106.69	105.35	106.47	105.32	106.75	105.31	107.41
100.83	100.65	99.918	99.435	101.23	99.456	100.17	99.435	101.64	100.73	99.432	100.73	97.342	100.16	99.832	99.45	96.057	100.55	101.24	98.969	100.25	99.003	97.771	102.08	99.162	98.766	100.21	99.171	100.23	100.15	98.86	98.882	98.861	96.829	98.978	98.787	103.91	98.22	98.67	99.672	98.303	99.755	98.774	101.35	101.87	100.36	98.587	98.542	96.613	99.182
106.96	107.09	105.7	105.21	106.22	104.78	106.69	106.18	108.01	106	106.66	106.11	107.94	109.54	107.65	107.66	107.07	106.78	108.08	109.33	105.58	106.69	105.55	107.11	106.06	105.51	107.19	106.97	108.33	107.02	106.25	107.35	107.32	106.05	103.69	104.52	108.24	107.2	107.63	108.32	106.44	106.18	105.52	106.46	106.35	106.25	107.54	105.51	105.2	105.12
109.89	110.59	110.23	110.25	110.39	107.76	110.53	110.64	111.76	112.13	110.26	111.23	110.87	110.76	109.71	111.57	111.41	110.6	109.62	110.99	109.95	110.99	110.01	114.16	109.09	111.61	110.81	111.46	109.38	113.03	110.68	110.93	110.43	111.73	111.75	112.46	110.33	112.01	110.45	110.49	110.7	110.56	109.52	110.75	108.62	109.58	111.73	112.37	110.91	109.86
105.01	104.2	104.74	102.89	103.77	106.42	104.59	107.38	107	105.66	105.93	107.21	106.8	107.82	108.01	105.52	105.84	105.57	104.16	105.24	103.97	105.97	105.68	105.85	105.4	107.58	106.04	106.91	107.6	104.65	106.75	104.42	105.51	103.33	104.73	105.85	105.98	105.16	103.29	105.7	103.85	105.51	106.05	107.66	105.6	105.65	103.21	106.05	105.4	106.46
111.13	111.31	110.95	111.53	109.87	112.3	111.14	112.52	111.69	109.29	112.26	109.86	110.33	111.21	111.51	111.58	110.84	111.99	113.32	110.98	111.39	111.33	111.12	110.96	110.57	112.82	110.94	111.64	111.38	111.34	111.21	110.34	111.02	109.67	111.81	110.44	111.56	111.07	111.56	112.08	112.32	112.54	113.95	109.49	111.46	110.77	112.45	111.8	109.95	110.86
106.78	106.77	109.11	106.87	108.5	105.79	107.86	104.95	106.75	109.77	105.68	106.32	107.82	106.58	105.56	105.65	105.56	106.63	105.68	106.98	107.19	105.95	106.36	105.61	106.22	106.41	106.46	106.35	103.97	105.27	109.14	108.37	106.04	107.05	107.26	107.92	108.36	108.07	105.77	106.36	106.65	104.93	104.22	108.85	105.57	107.36	106.56	105.9	106.87	105.72
112.44	111.71	112.28	111.95	110.95	113.66	111.45	112.27	112.56	113.14	110.23	112.21	113.24	111.04	112	111.66	110.05	110.76	112.43	114.22	113.46	110.11	112.22	113.61	112.03	111.93	113.5	110.82	109.19	114.39	113.34	112.06	111.28	113.44	110.16	111.71	113.73	110.49	112.11	110.54	113.48	113.45	111.65	114.85	111.81	114.9	112.04	111.99	109.24	112.66
99.997	99.508	100.37	98.9	98.849	98.745	99.605	99.726	97.598	101.69	100.19	97.858	100.85	100.27	98.045	101.88	99.037	100.3	101.05	100.67	102.35	99.879	99.932	100.1	100.43	101.13	100.69	100.74	100.47	99.357	98.72	100.37	98.107	99.022	99.902	100.44	98.102	102.26	100.47	102.05	97.892	102.25	100.92	100.66	100.41	100.65	99.461	102.35	101.47	99.103
106.08	105.42	106.7	104.06	107.64	106.64	108	104.52	104.41	107.16	106.64	105.38	104.18	106.68	106.76	106.01	104.27	106.71	105.86	105	106.45	106.61	107.87	107.02	106.49	106.7	106.92	106.52	106.06	106.13	108.48	107.08	106.69	104.67	106.11	107.75	105.23	104.46	105.73	104.17	108.27	106.57	107.01	106.8	105.8	103.56	107.38	106.31	104.22	104.77
103.84	104.68	103.96	104.08	104.09	104.33	105.29	105.9	104.73	104.36	104.3	104.14	105.19	106.16	103.18	103.72	106.62	102.47	103.76	103.41	104.1	105.52	103.62	102.66	105.93	103.36	103.42	103.56	103.67	104.21	106.82	105.74	103.07	104.67	105.53	101.39	103.72	101.55	105.57	105.66	105.34	103.95	104.36	104.2	102.67	103.95	101.75	104.7	104.08	106.09
107.17	106.83	106.95	107.73	105.68	105.53	108.09	106.67	107.89	104.61	103.51	105.81	106.57	106.44	106.48	105.65	104.74	105.19	107.46	105.39	106.46	106.87	105.79	106.78	106.75	106.22	106.44	105.84	104.4	105.98	105.8	105.38	105.22	105.71	106.75	108.17	105.11	103.53	105.26	107.73	106.31	105.68	106.57	106.71	104.36	107.26	106.11	108.07	107.54	107.22
106.38	106.93	105.57	103.15	108.6	106.95	105.81	104.78	105.85	104.48	106.15	107.34	104.06	106.41	105.85	105.11	106.17	108.4	106.37	106.5	108.8	106.05	103.16	107.07	107.41	106.2	106.54	108	106.13	105.67	105.3	107.13	104.72	103.86	105.59	104.97	104.28	105.91	105.82	106.08	106.65	105.94	105.36	105.56	103.84	106.65	106.1	106.1	106.51	107.63
104.65	106.34	105.69	109.07	106.13	106.08	105.62	107.36	107.02	105.63	105.58	104.64	104.97	104.56	105.44	107.94	106.21	107.1	108.05	104.17	106.12	105.49	106.78	104.76	105.86	105.84	106.67	106.46	105.89	107	106.26	104.2	107.08	106.44	105.42	106.35	106.39	106.27	107.02	104.19	107.45	106.09	106.41	106.43	106.67	105.58	106	105.25	105.69	105.6
99.579	100.13	98.37	101.01	101.59	101.21	97.658	101.06	100.45	99.444	98.226	99.082	100.04	100.63	101.13	100.45	100.39	100.38	99.672	102.15	100.76	102.27	100.57	99.342	99.503	101.48	99.135	99.373	98.381	98.962	97.631	99.973	101.24	98.351	98.836	100.15	98.121	101.11	101.2	102.24	100.57	100.26	99.282	99.274	101.45	99.289	101.12	98.805	100.92	100
99.05	100.97	102.81	99.211	100.95	98.635	100.26	100.17	100.88	100.3	102.16	101.39	101.97	99.992	99.65	99.74	102.28	102.08	99.984	100.47	101.38	102.39	100.84	101.25	99.37	99.299	98.849	101.43	101.32	100.98	101.35	99.957	99.456	99.923	100.8	99.12	98.614	100.18	99.766	100.85	103.6	103.81	100.8	100.8	101.16	97.475	98.248	99.386	99.972	100.52
106.81	106.03	107.92	107.99	106.53	103.3	106.72	108.67	105.51	105.31	106.3	106.4	105.94	106.03	108.7	107.55	106.34	108.36	106.25	105.79	106.4	107.87	107	106.58	107.44	103.9	106.92	105.58	104.95	105	106.75	105.36	106.87	105.54	106.21	106.55	107.47	103.62	104.75	106.7	106.1	106.36	107.08	105.77	108.02	106.45	106.39	106.1	104.66	107.09
107.02	105.34	105.17	105.51	104.6	106.7	104.43	104.29	104.84	104.27	103.75	103.76	106.21	104.24	106.11	105.36	103.42	107.14	105.97	105.97	107.33	106.33	104.61	105.72	103.34	105.42	102.57	104.93	105.36	104.76	104.93	105.12	105.46	104.51	105.52	106.41	104.79	104.55	106.04	105.06	106.57	106.87	102.9	105.06	106.41	109.06	104.33	106.02	104.85	103.78
100.17	101.43	101.31	100.65	100.93	101.85	99.89	101.02	100.36	99.559	100.55	99.653	99.123	100.82	101.26	100.52	100.32	101.58	100.1	102.46	102.88	101.66	99.283	100.72	100.91	102.73	101.69	100.33	100.67	102.22	100.12	99.176	99.472	100.71	100.72	102.17	101.03	100.84	98.577	103.2	101.17	100.26	101.19	101.99	98.498	100.55	100.18	98.644	101.85	101.2
106.28	104.31	102.82	106.44	104.31	106.13	107.4	103.28	104.72	105.42	106.42	105.64	105.52	104.98	104.86	106.6	105.27	106.11	107.83	105.74	106.99	106.35	105	106.57	104.29	104.41	105.68	108.22	105.91	103.74	103.99	107.29	102.66	103.91	105.62	104.49	105	105.69	105.5	104.57	103.86	103.73	108.11	105.66	103.51	105.4	105.23	106.05	105.6	106.47
110.61	109.22	110.91	111.26	109.23	111.33	109.33	110.02	109.28	111.48	110.3	109.75	109.68	109.4	109.73	109.35	109.93	108.69	109.13	108.85	110.42	110.68	110.42	110.17	108.83	108.25	112.32	109.4	110.5	110.19	109.19	110.85	109.86	110.37	110.73	111.3	108.39	109.41	111.2	111.47	109.16	108.97	109.17	111.1	111.55	108.84	109.7	108.7	107.47	111.22
111.65	112.23	110.26	109.14	109.74	110.48	113.16	108.31	110.8	110.45	111.31	111.58	108.7	112.21	109.6	111.31	110.08	111.55	114.36	110.08	111.92	111.16	110.45	111.34	107.9	112.71	111.59	111.24	110.48	110.64	111.91	111.92	109.72	111.28	110.69	109.91	111.58	112.25	109.16	110.37	109.15	111.6	111.94	109.06	109.34	110.56	109.82	109.91	110.53	112.02
106.32	107.11	103.49	105.65	106.95	103.41	103.02	107.49	109.52	104.5	108.71	105.82	106.69	105.17	106.63	104.7	106.59	105.79	105.98	107.37	103.6	105.54	105.64	107.11	106.17	106.86	104.57	105.79	104.45	107.44	106.79	104.97	107.19	102.17	107.02	107.21	104.42	106.36	105.18	107.34	104.94	105.33	106.79	105.33	105.79	107.03	107.4	106.75	106.58	104.69
111.89	112.58	111.46	113.48	112.27	113.54	111.04	112.99	114.43	111.33	110.05	112.24	111.09	111.44	110.12	112.45	114.47	112.04	111.55	112.68	113.49	112.95	110.53	112.34	111.42	112.59	111.31	113.62	113.65	112.55	109.44	110.72	111.21	114.39	114.05	110.54	111.5	111.57	111.08	111.2	111.7	111.52	113.26	112.86	112.72	114.91	111.75	112.13	113.56	112.75
107.02	105.24	106.52	105.65	105.86	105.41	106.99	107.13	104.98	105.3	106.32	106.1	106.02	105.72	104.73	104.77	103.81	103.37	106.1	105.36	104.86	104.32	107.87	105.75	107.94	106.74	104.07	104.69	106.54	107.3	107.89	105.31	107.3	107.47	106.68	105.52	106.6	105.54	101.88	105.62	103.76	104.11	106.65	106.23	104.06	103.46	106.97	107.66	103.7	105.08
105.12	106.76	105.81	106.79	105.45	107.06	106.07	103.58	106.82	108.28	104.48	106.86	105.98	106.82	107.71	105.31	106.45	105.26	106.94	106.39	106.76	107.2	104.53	108.12	106.47	107.19	105.37	106.95	107.04	106.92	105.81	105.54	106.77	107.42	107.22	103.77	106.19	108.65	104.99	106.85	107.34	104.63	106.74	106.72	107.53	107.28	107.39	107.27	106	106.79
100.62	99.017	99.674	100.52	100.26	100.91	99.602	103.09	101.15	98.315	100.85	100.12	98.438	99.533	99.688	100.43	99.23	101.24	100.28	101.15	100.46	102.15	101.44	98.55	100.96	101.33	98.264	102.25	100.21	102.64	100.9	100.86	101.79	99.523	100.08	98.163	100.12	100.45	100.44	101.16	97.137	100.08	98.514	101.14	100.69	100.49	98.136	98.203	101.74	102.16
107.53	105.51	106.86	105.3	105.3	105.05	106.36	104.61	106.67	108.18	107.28	103.75	105.71	105.04	106.51	105.03	105.57	107.85	106.08	107.45	107.35	108.14	107.11	106.35	106.41	107.14	107	103.67	105.5	108.49	106.33	104	106.72	103.37	107.28	105.87	106.65	103.95	105.05	105.43	108.01	104.76	106.45	106.41	104.59	104.13	107.51	106.24	106.9	106.97
101.3	103.44	101.14	100.89	101.36	101.14	100.72	103.19	99.089	101.39	101.2	102.28	98.279	101.1	100.78	102.54	99.349	101.43	99.875	102.6	102.26	99.032	100.85	99.268	101.66	102.48	101.79	101.06	101.02	100.74	101.06	99.488	101.48	98.149	100.28	101.99	102.6	100.74	101.08	100.79	100.95	101.13	100.83	103.51	100.38	99.57	101.73	100.38	102.64	103.83
101.77	100.01	100.54	99.899	100.97	102.43	101	100.17	102.07	104.3	100.16	100.96	102.17	100.66	101.76	100.74	101.2	102.39	101.41	100.47	100.86	99.401	101.78	102.82	100.5	101.71	102.17	103.01	101.7	99.02	101.78	103.25	102.75	100.29	99.587	101.61	102.51	99.36	100.59	100.71	99.819	99.052	99.622	100.78	99.892	103.53	102.93	100.62	103.96	102.56
106.34	106.27	105.23	103.6	105.96	106.48	107.24	104.6	105.52	105.4	107.52	106	104.55	107	106.02	106.11	104.09	107.03	104.9	106.96	105.73	107.69	106.38	107.02	105.83	105.16	106.62	106.79	107.83	105.93	106.61	105.75	107.1	106.54	105.24	106.42	107.8	104.95	102.43	105.85	107.37	106.14	105.94	111.06	105.74	105.58	105.65	106.09	108.3	106.9
106.8	108.33	107.07	106.58	105.9	106.65	109.79	104	104.24	109.9	105.4	108.76	108.62	105.82	106.66	107.43	105.51	107.81	110.41	106.69	106.01	107.72	106.25	106.2	105.7	108.42	108.03	107.36	108.39	106.39	104.83	107.39	105.5	109.07	104.6	107.67	106.1	105.36	107.48	105.88	109.16	108.77	108.08	107.39	107.65	106.84	108.01	106.56	107.4	106.09
110.47	111.35	111.14	109.95	110.59	114.3	110.21	111.81	109.46	110.67	111.55	109.94	111.59	111.46	112.28	109.07	111.92	111.07	111.11	114.16	111.23	112.81	110.56	112.12	113.89	110.99	112.04	110.39	109.36	111.83	110.03	111.35	109.85	111.35	110.3	109.63	109.64	110.51	110.34	111.52	110.54	109.26	111.69	113	110.22	111.06	112.9	109.92	111.11	112.32
109.57	111.11	110.26	110.39	108.32	111.02	110.6	109.94	109.89	108.51	110.1	111.17	110.96	112.11	109.93	111.05	109.91	109.78	110.63	110.87	109.62	111.84	107.29	109.43	110.47	108.06	109.41	109.52	111.68	110.68	108.85	110.3	111.05	107.63	110.42	109.7	110.28	108.65	108.74	109.69	109	109.28	109.13	108.96	110.24	110.27	109.19	109.34	109.8	109.88
108.53	107.15	104.72	108.22	104.28	106.83	108.64	107.48	107.22	106.3	105.12	107.42	105.07	106.83	106.61	107.87	106.41	105.96	106.46	106.97	104.23	104.71	105.82	105.97	109.9	105.78	106.77	106.26	105.98	104.84	107.45	105.53	105.59	106.4	107.98	105.17	107.22	108.03	106	105.58	105.13	105.34	106.58	108.12	107.07	107.44	108.43	106.52	107.84	106.4
108.51	112.95	111.4	110.12	111.2	110.83	110.31	109.47	110.45	110.74	109.39	108.18	109.17	110.34	110.82	110.47	110.63	109.05	111.19	114.02	109.62	109.81	110.01	106.92	110.75	110.38	109.81	110.39	111.54	109.88	113.44	109.81	109.38	109.02	112.52	109.33	112.19	110.16	111.4	111.25	113.03	111.16	111.47	111.37	109.26	112.54	109.93	111.01	110.52	109.53
104.75	107.78	107.07	106.75	106.37	105.84	107.52	106.18	109.4	106.93	108.58	107.49	107.56	107.89	108.63	104.97	109.51	106.42	106.34	107.53	106.68	107.93	107.27	108.08	106.31	106.39	105.21	106.1	106.44	108.45	106.61	106.15	103.51	106.19	106.13	107.37	107.11	107.63	107.5	109.2	106.23	107.07	108.03	106.83	105.57	107.31	107.8	107.36	108.6	107.8
105.22	104.18	104.73	106.32	107.01	105.62	102.76	104.61	104.94	104.9	105.92	105.24	102.51	105.27	106.81	104.17	107.29	106.24	103.99	107.82	103.11	105.39	105.11	104.48	105.12	103.16	104.58	104.4	104.64	106.41	105.33	105.67	104.57	105.44	104.61	105.63	105.35	106.6	104.02	103.66	105.23	106.94	103.5	104.26	104.61	105.98	105.65	103.51	104.79	103.34
106.45	107.11	105.54	102.84	107.34	106.06	107.76	104.53	105.08	106.85	106.05	107.62	107.54	104.11	105.2	106.32	108.12	105.68	104.65	108.02	103.87	105.88	106.23	108.99	107.49	107.73	106.44	105.43	107.06	108.93	104.84	107.52	106.03	105.63	105.62	106.73	105.91	106.04	105.62	107.34	103.98	106.43	105.11	106.24	106.6	107.94	106.43	105.95	103.84	103.62
105.52	104.02	107.05	105.11	104.61	105.27	104.94	106.81	104.14	107	106.52	104.06	106.52	107.37	105.67	105.97	107.72	106.89	106.36	105.5	105.68	104.7	106.21	107.51	103.97	104.39	101.15	104.62	106.78	105.52	107.32	103.63	104.3	105.72	104.74	105.2	103.67	105.5	105.8	106.77	104.55	103.63	103.26	103.56	105.94	105.01	104.55	104.85	104.73	104.31
110.59	109.82	111.74	111.69	110.5	110.45	112.09	111.25	110.14	110.37	109.65	111.41	111.03	110.97	111.21	113.2	111.99	108.44	108.1	109.98	109.91	110.26	110.59	110.77	111.54	111.01	111.33	112.96	110.25	112.11	112.34	111.85	110.84	111.05	111.15	109.57	108.43	112.31	109.4	111.32	111.12	112.17	111.77	108.55	110.75	110.54	110.99	112.55	111.53	107.52
103.41	102.23	104.95	103.92	104.12	105.49	103.46	103.88	104.17	103.19	105.51	102.93	105.64	101.7	105.61	105.31	104.21	103.46	104	104.38	101.3	104.96	105.66	102.39	104.95	104.94	105.12	103.36	104.5	101.82	103.54	104.82	103.72	104.25	104.26	105.87	104.37	105.37	105.06	104.89	104.71	102.74	106.09	106.12	104.38	105.45	103.31	103.79	105.25	103.13
117.4	118.38	117.24	118.29	115.47	117.28	119.21	119.18	117.46	117.22	119.47	117.61	116.81	116.97	118.09	118.82	119.5	116.08	118.83	117.29	119.14	120.44	117.38	118.01	117.11	118.04	118.52	119.77	118.94	118	116.38	116.18	117.69	118.43	114.87	118.77	117.49	116.43	115.44	118.16	117.48	117.49	116.46	117.55	118.87	118.14	117.37	119.23	118.01	117.85
106.67	103.72	107.86	103.97	107.4	107.13	107.61	106.37	105.14	104.53	107.11	104.55	107.42	103.53	104.65	107.32	104.85	105.84	105.75	107.42	107.92	107.61	104.1	107.35	107.47	108.08	105.61	106.37	104.61	105.66	107.72	104.97	107.35	106.02	105.73	104.63	105.41	106.72	107.62	104.41	106.59	105.01	104.29	107.24	108.67	104.61	105.31	107.66	104.55	106.91
107.71	106.85	104.27	104.46	105.12	106.38	104.09	106.2	103.23	104.11	104.84	106.42	105.3	105.69	106.91	101.81	104.86	104.89	103.99	104.49	107.37	106.16	106.09	107.21	103.49	102.41	104.32	105.48	106.45	106.47	106.18	106.46	106.21	102.82	103.92	108.88	106.28	106.98	106.92	105.01	107.2	107.21	106.51	106.33	105.91	107.38	104.82	106.17	106.46	105.88
100.66	99.203	99.338	100.67	100.86	101.43	99.253	103.67	98.876	101.54	100.33	101.46	99.728	101.97	100.81	100.25	99.546	101.35	101.59	98.41	100.6	100.91	100.87	99.713	99.542	99.022	101.84	99.976	99.691	99.173	99.901	101.3	99.303	99.106	98.972	100.97	101.23	100.53	102.09	99.982	100.77	101.12	99.036	100.1	98.663	99.475	101.01	98.388	101.01	99.84
110.19	112.31	109	112.22	109.92	110.6	111.95	111.64	112.38	109.67	111.98	111.6	111.43	112.22	111.58	110.66	112	111.88	109.25	114	113.15	109.42	111.92	112.84	110.26	110.72	109.78	109.4	111.5	111.05	109.36	111.76	111.88	111.73	112.71	111.57	112.36	110.7	108.94	110.12	110.67	111.12	113.48	110.29	108.24	111.75	113.25	108.73	111.68	112.37
105.03	104.93	104.44	104.53	103.74	107.8	106.39	105.12	108.3	106.65	104.32	105.11	105.05	106.04	103.95	105.27	106.22	104.07	102.83	105.38	105.23	104.9	104.44	105.47	104.4	105.26	105.7	104.05	103.92	105.42	104.66	107.05	105.16	105.87	105.1	105.5	103.41	105.58	104.66	107.86	106.56	106.86	105.88	108.74	104.77	105.37	104.65	102.59	104.68	105.63
106.33	106.9	105.65	104.9	103.8	101.99	104.57	102.94	106.27	104.21	107.58	104.4	104.39	106.73	105.66	104.1	105.35	105.27	105.15	106.52	105.28	105.9	105.35	107.82	103.98	103.82	104.67	104.76	106.48	104.94	103.89	104.8	106.68	105.08	104.04	107.25	107.64	105.33	104.32	106.63	104.32	103.81	105.55	107.14	103.69	107.4	104.2	104.64	106.7	106.37
112.57	111.93	111.52	110.03	109.76	110.32	112.84	112.64	112.53	111.8	113.06	110.97	110.47	110.58	111.68	111.11	111.63	111.86	109.38	110.28	110.12	110.43	112.87	111.9	111.28	113.03	113.19	113.52	111.32	109.03	113.52	110.85	114.01	111.49	114.26	109.7	111.39	109.11	109.85	111.54	111.33	110.9	109.82	110.72	110.02	110.76	111.55	112.72	110.76	110.03
111.35	112.49	111.47	112.66	113.27	112.19	112.45	109.31	112.41	112.82	113.26	113.43	113.52	112.46	114.87	111.83	111.84	111.82	109.66	112.61	111.71	111.13	111.79	111.57	111.19	109.8	111.52	113.46	113.28	112.35	111.41	108.41	112.46	109.1	113.57	112.09	110.73	110.7	112.31	109.43	113.58	110.81	113.02	111.69	111.66	113.23	113.35	112.07	112.89	114.62
97.883	99.469	100.35	100.06	99.259	99.581	97.763	99.886	100.87	100.02	100.02	99.346	101.88	100.13	99.318	99.843	100.21	99.831	98.833	99.979	99.912	98.187	100.8	99.009	100.22	99.033	97.703	99.715	97.225	98.943	100.2	98.313	98.975	100.35	101.12	98.309	99.905	100.12	101.21	100.78	101.48	100.41	99.479	98.82	98.665	98.591	100.41	100.16	99.647	98.808
106.07	108.93	105.06	105.3	106.55	104.67	107.73	106.66	107.05	108.57	105.08	106.85	106.99	108.25	106.25	107.27	105.75	105.44	109.9	104.56	108	107.12	105.97	108.03	106.92	106.43	106.61	105.72	104	106.28	108.34	106.61	106.12	108.69	106.77	105.48	107.55	108.26	106.09	107.15	107.27	103.37	108.12	107.03	107.26	104.37	105.46	105.48	105.4	106.48
108.14	107.13	105.93	106.88	106.64	108.04	106.64	108.39	105.47	104.25	104.07	105.55	102.98	105.24	107.99	104.78	107.18	106.84	103.59	106.31	106.94	106.45	105.95	105.96	108	104.69	105.23	107.49	105.74	107.17	105.21	105.01	106.93	107.27	107.05	104.09	105.15	104.91	105.51	105.42	107.84	105.2	105.68	106.59	105.97	103.41	104.85	104.99	102.37	108.7
105.71	106.48	103.12	106.31	106.23	103.74	103.64	105.64	103.96	107.46	105.45	104.28	107.21	105.2	106.34	109.03	105.28	103.2	103.68	105.83	107.2	105.28	103.24	105.8	106.81	105.97	105.2	104.52	108.2	107.55	105.84	106.42	106.85	105.81	104.91	106.04	104.97	105.75	104.54	106.4	105.4	106.1	106.72	104.84	106.42	105.08	107.08	105.09	105.43	106.82
111.48	114.3	112.37	112.61	111.05	111.74	112.35	110.77	110.12	111.23	114.23	112.36	112.08	112.48	112.04	111.3	111.49	112.76	108.87	109.89	110.51	112.52	111.41	111.35	112.75	110.76	114.99	111.95	115.66	109.97	110.89	110.8	111.52	112.18	112.23	112.27	110.74	111.41	113.61	110.89	110.32	112.2	112.01	112.16	114.92	112.94	112	110.87	112.92	111.42
103.94	105.48	104.53	108.68	105.73	106.04	107.11	107.62	107.07	107.81	107.69	107.45	105.66	105.57	105.54	107.07	107.22	107.41	107.58	105.25	105.46	106.3	106.79	108.88	106.73	106.03	106.46	107.25	105.22	106.85	107.66	106.99	108.13	105.48	106.94	107.54	106.79	105.16	108.67	106.05	106.03	107.44	104.7	107.25	106.43	107.64	106.63	107.54	105.83	104.72
99.905	98.636	100.26	99.069	98.835	99.747	100.22	101.05	98.617	96.429	100.12	99.901	101.38	99.044	98.675	101.92	99.229	101.38	99.808	99.08	96.48	98.873	98.791	101.56	98.802	98.859	98.435	98.866	98.943	102.06	100.11	100.55	100.8	100.16	100.97	100.98	98.103	97.717	99.591	96.27	99.362	98.849	97.621	99.019	99.718	97.879	100.29	101.24	101.23	101.16
106.86	105.44	107.12	107.89	106.3	105.75	107.16	106.84	107.03	105.11	106.27	107.3	103.63	105.84	107.38	107	107.09	104.55	106.7	106.79	106.18	104.15	106.04	107.73	105.8	106.91	105.13	108.08	105.38	109.38	107.09	105.48	109.25	106.24	107.61	106.08	106.19	105.63	107.23	107.31	107.16	104.75	106.76	107.7	106.82	105.65	105.63	108.13	106.32	106.01
119.69	116.95	120.58	116.42	115.89	120.03	120.61	116.36	118.72	116.87	117.3	117.89	117.04	116.09	119.09	119.42	117.33	117.84	115.5	117.8	117.77	115.3	118.2	118.59	117.18	116.41	118.91	115.67	118.76	115.88	121.7	116.97	118.14	117.01	116.96	117.48	119.61	116.24	116.18	116.68	116.75	117.93	117.08	117.33	119	118.62	117.06	118.25	118.1	117.62
110.38	109.21	111.68	110.96	111.45	111.55	111.39	109.1	109.77	109.99	110.74	112.25	112.63	110	109.86	112.43	111.79	112.72	111.22	112.86	111.35	113.4	111.92	108.8	113.46	110.03	112.31	109.95	111.52	111.82	109.63	109.37	110.21	111.17	110.78	112.55	111.85	109.54	109.79	110.18	111.49	112.41	110.75	110.19	111.11	111.06	111.06	107.92	111.37	114.86
104.77	106.65	107.07	105.95	105.87	105.88	105.43	105.59	105.88	107.46	106.67	106.71	105.47	103.48	108.12	106.38	104.29	107.13	106.99	104.86	107.03	105.21	106.04	105.55	104.62	105.54	104.31	102.8	104.67	104.78	107.74	106.33	104.46	105.32	104.09	106.11	103.79	105.73	105.31	105.92	106.14	106.88	105.65	105.8	104.56	104.96	107.29	106.2	105.37	105.98
110.65	110.09	107.25	110.34	109.92	112.81	109.62	109.46	110	109.9	111.12	110.6	111.38	111.08	111.57	111.21	112.39	110.35	111.48	109.06	109.29	109.73	110.23	111.61	112.05	109.74	111.58	108.93	110.48	111.66	109.69	112.71	108.86	109.59	110.78	110.82	110.55	111.24	112.26	113.16	110.51	112.45	110.41	111.83	111.55	109.59	109.14	109.59	110.49	112.33
99.445	98.907	98.9	100.8	99.375	101.89	99.192	99.219	98.927	98.43	99.862	98.17	99.529	101.56	100.69	98.96	100.33	100.11	99.639	99.252	98.001	101.88	101.41	100.21	99.389	101.26	100.12	99.818	99.79	99.344	99.839	98.445	99.783	98.932	100.82	99.89	98.263	100.98	101.06	99.351	98.014	100.11	100.75	99.999	100.47	97.77	99.403	99.37	102.4	101.49
104.33	107.83	105.19	104.8	105.52	106.1	103.82	105.28	105.69	106.44	103.6	103.78	106.34	106.59	106.75	106.71	106.5	105.68	106.22	108.28	106.34	103.57	104.72	105.08	105.61	104.33	106.32	104.91	104.47	105.38	104.64	104.27	105.81	104.56	106.57	104.94	106.22	108.53	104.38	105.3	106.53	105.67	104.53	106.7	105.84	106.29	105.62	104.59	105.98	106.55
112.52	111.7	110.92	111.91	112.4	112.38	110.76	110.76	111.57	112.1	111.21	110.5	108.99	112.54	113.34	107.71	111.7	111.39	111.54	109.55	109.16	107.96	111.66	113.07	112.02	109.03	112.31	110.59	113.16	109.9	110.09	109.84	110.61	110.53	113.24	111.83	112.46	109.48	113.01	109.61	111.69	111.84	113.17	109.53	111.95	110.83	110.11	110.83	112.45	112.36
106.27	106.49	106.49	108.24	106.3	104.83	105.38	105.81	106.53	106.43	104.27	108.81	106.98	106.14	107.68	106.54	108.87	104.81	104.78	106.73	104.59	106.96	105.43	106.62	104.65	108.5	106.6	105.34	107.32	106.14	107.46	107.35	108.68	105.87	103.99	103.71	106.74	106.01	106.45	104.99	107.55	105.57	106.31	107.14	106.52	106.55	106.84	106.05	105.52	105.77
111.42	111.98	110.68	111.82	111.33	110.34	110.5	109.49	108.16	111.13	110.27	109.46	110.28	110.09	110.33	110.07	110.35	109.11	112.94	109.61	112.35	110.79	110.06	110.94	110.88	111.35	110.52	114.47	112.7	111.97	110.09	112.5	112.52	110.78	112.12	108.42	111.32	109.33	112.35	111.01	111.22	111.85	111.33	112.43	108.95	108.56	112.23	112.1	112.12	110.92
105.08	105.5	105.04	106.99	104.85	105.63	105.43	106.26	105.27	105.86	105.44	107.57	104.59	107.36	108.02	107	108.36	106.25	106.7	106.18	105.08	106.87	105.17	105.57	105.54	106.17	103.14	104.26	104.22	102.32	104.82	107.98	105.13	104.34	104.96	102.87	106.43	106.96	106.41	105.84	104.59	104.41	105.09	106.44	108.13	107.34	107.22	106.1	106.42	105.28
110.76	109.45	109.45	108.42	110.34	112.88	110.66	111.15	110.76	110.1	112.02	112.26	110.7	111.18	111.21	110.44	110.53	109.51	112.48	109.43	111.29	111.47	109.37	111.22	112.71	112.11	109.62	111.06	110.58	111.11	109.17	110.57	111.18	109.61	112.11	110.36	112.22	111.34	107.67	110.03	111.49	111.83	112.37	109.4	111.7	112.85	110.47	110.04	111.23	109.92
100.71	101.06	100.31	100.02	98.987	100.17	99.32	102.25	100.39	99.089	100.69	102.84	99.785	101.86	100.81	100.38	101.02	100.42	101.12	99.072	100.76	98.155	97.549	101.64	100.43	99.522	101.02	102.34	100.27	100.74	102.7	100.67	101.42	99.666	99.405	100.63	98.614	99.716	98.981	101.07	102.24	99.921	100.65	100.98	99.525	100.44	100.81	100.85	101.35	101.72
99.924	102.78	101.5	100.85	99.946	100.77	97.73	100.12	100.34	101.92	99.03	99.41	99.953	98.661	98.14	99.386	100.21	98.777	101.17	100.84	99.623	99.797	97.743	100.24	97.341	99.532	99.877	98.834	98.679	100.78	100.6	100.56	97.357	100.73	101.7	98.805	98.791	99.931	101.28	98.878	100.58	100.74	100.8	101.06	98.027	99.453	100.02	100.67	99.902	100.79
111.2	113.66	110.98	110.49	114.05	110.89	109.48	112.45	108.33	110.68	110.45	112.92	110.49	110.61	111.74	110.44	108.14	109.75	111.6	107.88	106.92	109.85	109.93	109.18	111.82	111.39	110.66	109.65	110.74	111.72	111.55	110.21	110.89	110.65	110.03	110.21	111.22	112.19	110.52	110.07	111.76	110.76	109.83	110.96	109.41	110.57	110.01	109.18	111	109.27
118.69	116.55	116.66	120.35	117.18	116.07	118.06	117.09	117.46	116	117.32	116.2	118.59	118.44	117.18	118.22	116.86	116.39	115.36	116.76	118.24	117.93	116.28	118.63	114.45	117.32	118.08	118.88	115.55	116.3	114.2	119.78	116.79	117.85	114.61	116.09	115.93	118.4	117.17	117.47	118	117.74	117.71	119.55	119.81	117.16	118.41	116.73	116.03	116.76
102.14	101.74	100.76	99.729	98.75	100.85	101.11	99.883	99.011	101.02	100.53	99.117	101.98	101.04	101.6	98.121	101.42	101.03	98.668	101.52	101.97	100.11	101.93	103.54	100.41	100.41	98.252	99.592	99.693	100.93	101.19	100.31	99.734	102.94	98.813	101.03	99.947	100.09	100.19	103.1	99.294	100.45	101.85	100.99	100.69	100.88	99.881	99.064	100.2	99.858
117.88	116.16	116.23	117.33	115.33	119.13	118.07	116.36	117.07	116.98	117.38	116.6	115.26	117.51	115.53	115.63	115.62	117.14	117.31	114	115.3	115.25	115.94	118.17	115.67	114.94	117.85	115.64	113.49	115.22	115.81	118.5	114.98	115.9	116.47	116.94	116.52	114.32	115.15	114.33	115.69	116.01	118.24	118.49	115.47	116.6	117.01	116.83	117.2	115.31
106.14	104.17	103.84	104.37	104.61	106.3	105.5	106.29	106.74	102.89	106.54	105.85	108.1	105.52	105.42	105.45	105.48	104.92	104.6	107.41	104.03	104.28	105.65	107.18	105.84	106.51	104.77	106.27	103.49	106.39	105.27	106.06	106.55	105.26	106.49	105.75	105.42	106.47	106.82	105.84	107.17	106.43	102.85	103.73	104.7	108.14	104.78	106.52	105.93	104.37
105.27	106.88	103.17	103.96	105.74	104.13	105.43	104.01	104.72	103.09	106.59	104.43	102.48	106.18	104.09	104.61	107.11	104.16	105.05	106.47	106.6	104.68	104.05	105.22	105.17	103.77	103.49	103.75	106.8	105.7	105.15	103.74	106.92	105.17	103.7	104.18	104.81	105.12	104.12	104.37	105.4	105.49	104.99	106.24	103.94	103.35	104.51	103.66	104.49	102.91
106.17	101.36	103.63	103.6	103.85	105.48	105.1	104.99	104.03	104.92	105.16	103.89	103.82	104.14	104.78	103.27	104.22	105.76	103.89	105.5	103.43	103.65	105.06	105.95	104.7	104.42	105.25	104.93	105.23	105.54	105.83	105.26	105.48	103.56	105.61	107.44	105.71	108.14	104.79	104.24	103.79	107.06	105.08	103.85	105.34	104.91	106.31	105.37	107.7	105.14
103.78	107.14	105.74	105.92	108.13	104.66	106.62	107.46	108.28	108.16	106.59	105.08	107.65	106.78	106.73	107.89	104.95	104.75	105.63	106.01	106.12	106.28	108.15	106.1	108.17	105.92	108	105.93	105.73	105.68	108.36	108.39	105	106	104.84	106.06	106.42	106.6	108.12	106.74	106.66	107.38	107.41	102.94	107.95	105.59	107.17	107.15	104.54	105.95
106.24	105.86	106.42	107.69	107.85	105.97	106.93	107.7	107.2	105.38	106.35	107.32	107.74	107.55	106.08	107.03	104.39	107.24	107.69	106.96	107.53	107.41	106.2	107.37	106.16	106.65	107.29	107.95	107.72	106.14	106.06	105.29	105.87	106.43	107.41	107.26	107.81	105.87	106.24	107.87	105.77	105.64	106.15	108.86	105.97	106.09	107.06	107.6	106.25	104.65
104.76	107.07	107.2	107.11	106.65	106.13	105.31	106.14	104.48	106.56	106.38	106.19	106.06	106.53	106	105.27	103.65	105.16	105.64	106.06	107.33	107.69	108.69	105.92	105.42	105.46	104.81	102.99	104.89	104.41	104.21	105.99	105.35	104.66	106	107.54	106.15	106.88	105.88	106.36	106.8	105.71	105.45	105.65	106.41	106.9	104.58	106.18	104.41	104.08
107.85	107.31	106.24	108.21	107.66	107.69	104.78	107.49	105.93	105.79	105.44	108.68	107.23	107.78	107.09	107.68	106.85	108.05	107.49	106.24	106.78	106.82	105.77	108.34	105.68	107.29	107.67	107.92	107.76	106.52	105.49	106.36	107.11	104.29	109.17	105.15	106.28	105.54	105.91	107.8	105.78	108.04	104.82	106.12	108.78	108.53	107.28	105.53	107.05	107.44
110.25	111.31	111.8	109.4	109.9	108.52	114.08	110.19	110.01	109.84	111.64	109.96	112.92	108.86	107.67	111.97	109.67	108.93	109.43	109.87	109.16	110.85	110.84	112.05	111.21	110.91	111.97	111.66	111.14	111.14	110.9	111.98	110.46	113.59	113.02	111.01	111.22	110.66	112.59	110.32	112.24	112.16	111.93	110.67	107.67	109.95	110.71	110.28	111.5	109.43
110.99	111.6	112.86	110.28	114.45	111.21	112.8	112.59	112.76	111.87	115.11	112.39	112.55	110.93	110.79	111.52	113.34	114.19	112.99	109.88	113.96	110.24	112.82	112.48	112.66	113.28	111.68	111.05	111.57	114.12	112.6	110.75	111.56	113.29	110.64	109.85	112	110.81	111.06	111.85	113.13	112.26	111.02	113.87	110.24	111.95	109.84	111.98	112.17	111.76
104.58	104.24	104.13	104.85	105.24	104.68	105.76	106.39	104.7	104.12	105.79	104.7	105.04	107.34	106.07	108.02	108.16	106.14	104.06	104.79	106.6	103.28	103.73	103.98	106.67	105.55	105.37	104.62	106.3	106.83	106.38	105.16	103.58	103.01	106.14	106.09	105.41	106.11	105.04	105.05	105.17	102.55	104	102.7	107.82	109.08	107.86	105.73	105.49	104.4
105.55	105.14	104.77	103.48	105.79	104.95	105.42	106.3	103.89	106.88	105.07	105.87	106.76	103.14	102.29	103.49	104.45	107.56	105.25	103.86	105.32	104.77	103.12	106.68	105	103.09	103.82	104.94	106.17	105.04	103.71	106.08	104.98	102.57	102.69	105.55	103.99	104.59	101.62	104.04	107.43	105.33	102.8	102.86	102.47	105.46	104.77	106.03	106.65	103.45
99.218	101.9	99.128	97.672	99.061	100.86	99.295	101.72	101.22	100.03	97.011	100.48	99.944	100.49	99.837	98.04	99.953	98.611	98.871	99.067	100.73	101.01	102.3	99.515	101.5	99.076	99.37	99.965	101.41	98.947	100.43	98.953	99.622	99.866	98.904	100.48	101.17	100.26	98.933	101.92	100.48	100.04	100.77	98.891	100.16	101.47	99.304	100.83	99.567	99.288
106.23	106.98	107.37	107.7	105.54	106.14	105.34	105.8	106.68	106.19	105.46	106.54	105.86	105.4	107.42	107.24	103.72	107.62	106.69	105.77	107.34	107.05	106.58	106.22	106.96	105.37	105.86	106.16	103.9	107.02	105.09	105.73	104.79	105.93	105.2	106.46	106.75	105.79	108.01	106.8	106.71	106.82	106.48	104.87	105.47	107.29	106.07	105.63	104.23	105.77
104.29	103.47	106.35	105.79	104.54	105.72	105.48	107.3	106.99	105.15	106.85	107.49	104.51	106.16	105.18	104.46	104.74	105.52	105.65	105.86	105.76	106.1	105.59	105.12	105.78	106.98	105.24	105.82	107.69	106.11	106.83	107.75	106.29	104.4	103.93	103.18	103.84	104.3	104.92	105.69	104.42	106.03	105.54	103.17	104.79	103.99	104.7	104.44	105.82	105.21
103.84	105.43	106.62	104.43	105.28	106.83	105.22	106.09	103.85	105.48	104.71	104.73	104.59	106.65	106.49	105.47	105.84	105.14	107.97	107.09	105.27	105.37	108.39	103.78	103.28	106.17	104.79	105.95	105.76	105.57	104.44	104.68	106.23	103.69	103.68	107.31	105.12	105.83	104.37	106.27	105.17	102.98	104.34	103.92	104.82	106.74	106.16	106.39	105.39	105.32
103.56	103.9	105.36	104.72	104.15	104.43	105.4	107.3	104.38	104.97	106.37	106.95	106.37	103.38	103.28	106.25	104.26	104.34	103.14	104.59	106.54	104.14	105.83	106.68	104.73	106.01	104.74	105.52	103.22	104.89	104.94	105.6	102.53	107.31	107.4	103.27	106.85	104.3	103.37	103.05	105.07	105.32	102.88	105.46	104.87	107.43	104.76	105.5	105.05	105.63
113.08	110.75	112.46	113.94	112.1	112.98	111.85	110.63	111.88	113.92	112.77	114.33	110.55	112.54	112	110.63	110.29	112.94	112.6	112.27	112.36	113.54	109.79	111.56	114.34	111.01	114.88	114.41	111.33	112.16	109.11	113.77	114.58	110.31	112.71	113.97	111.92	110.93	110.21	110.08	112.46	113.48	110.9	110.36	112.4	110.48	111.98	112.29	111.22	113.94
103.49	105.41	106.46	104.69	104.27	105.1	104.34	103.87	104.89	103.41	106.14	105.71	104.71	108.22	105.54	105.72	105.71	105.41	105.96	104.33	106.6	105.46	105.41	106.65	105.48	104.44	104.31	105.19	106.23	105.23	105.15	103.76	105.94	106.18	105.17	105.33	106.46	103.98	103.52	105.45	105.56	104.6	104.98	105.12	107.45	106.11	105.33	103.94	103.49	106.2
110.73	111.09	109.23	109.64	109.81	107.42	111.54	109.65	110.35	108.2	110.49	108.95	110.32	109.75	108.53	109.19	110.46	109.48	111.06	111.36	110.83	108.13	108.1	108.84	111.43	108.18	109.17	109.49	108.61	109.35	109.84	107.4	110.9	109.16	110.22	109.35	108.09	107.84	110.3	111.85	112.49	110.24	109.73	112.74	111.28	112.57	108.34	110.57	111.17	110.65
103.22	104.75	103.14	104.56	101.44	103.17	104.43	104.86	106.45	106.82	105.11	105.19	102.07	104.18	104.71	104.8	104.09	103.48	104.32	104.46	104.08	103.4	102.3	105.18	102.22	102.88	104.85	102.68	104.86	104.7	103.15	106.34	103.61	104.79	105.03	104.4	102.5	103.57	104.8	105.97	103.26	105.27	104.27	105.25	104.36	104.81	102.52	102.71	105.19	103.82
101.05	98.641	96.804	101.07	99.579	99.249	98.733	99.792	100.37	101.92	99.815	101.92	99.32	97.846	98.419	98.427	102.06	99.912	100.27	100.68	99.559	100.44	99.035	98.795	97.54	98.662	99.412	99.294	100.9	99.736	101.27	100.18	99.542	99.213	98.188	98.673	100.71	99.37	101.17	99.017	99.518	103.24	97.037	100.75	98.87	98.978	98.479	99.754	100.03	97.659
104.05	109.07	105.7	104.76	106.59	108.05	105	106.06	105.66	104.37	105.56	104.31	106.92	105.55	105.52	105.55	107.48	108.96	106.68	105.85	105.26	106.66	105.4	107.74	106.93	105.7	104.23	103.81	107.98	105.77	105.34	104.1	105.9	103.88	105.3	105.35	105.78	106.84	107.13	106.78	107.86	107.98	104.74	105.26	106.76	106.6	105.85	105.79	106.47	104.14
112.88	112.03	111.91	110.68	111.56	110.26	111.87	110.28	111.17	112.2	110.88	110.86	111.06	111.68	110.35	110.92	111	109.51	111.94	108.41	111.54	110.78	111.37	111.55	110.87	109.92	112	112.86	113.06	110.89	110.88	112.14	112.19	112.33	112.68	112.56	112.46	111.91	111.17	111.33	110.42	108.93	112.06	111.72	111.59	110.87	111.9	109.96	111.43	110.31
106.71	106.71	107.1	108.49	105.82	106.27	106.77	107.91	105.78	107.64	105.26	107.02	106.64	106.55	108.02	106.48	106.22	109.61	105.77	106.17	104.99	107.24	107.77	107.86	105.95	107.67	106.52	106.18	106.66	107.34	105.67	105.14	106.38	104.19	106.93	105.49	107.08	108.09	109.39	106.56	106.08	106.81	107.36	106.49	106.69	106.8	107.38	105.3	106.62	107.58
103	106.55	101.34	103.96	103.4	104.94	104.68	102.44	106.44	103.71	104.23	105.92	103.21	106.1	106.99	104.91	105.79	104.83	103.68	106.01	104.43	103.27	105.04	101.26	105.32	102.49	105.35	105.3	106.26	103.41	104.4	105.93	103.87	102.42	104.26	106.34	103.08	104.75	103.96	105.3	105.13	104.29	103.25	106.93	102.68	103.61	104.63	103.66	104.17	103.53
105.58	105.76	106.89	104.5	104.41	105.75	105.82	105.82	108.34	107.04	107.77	107.91	106.91	107.04	103.99	106.11	107.75	106.08	105.28	106.2	105.3	106.18	107.01	108.29	104.04	104.27	104.47	107.57	106.18	106.35	106.73	107.07	105.48	107.4	106.27	106.08	105.92	106.23	105.88	106.49	105.26	105.5	106.52	105.5	107.96	105	106.96	108.44	104.68	106
109.83	108.34	109.37	111.6	109.6	109.22	111.13	109.65	111.62	109.7	109.95	111.46	110.72	110.66	109.36	112.66	109.42	111.43	109.19	113.68	110	108.29	111.86	112.52	110.25	115.24	111.1	113.11	110.52	109.45	112.12	110.7	110.91	111.34	111.01	112.26	112.3	112.37	111.5	109.4	111.43	110.02	109.47	111.39	110.92	108.77	110.67	110.78	109.69	111.1
104.12	107.21	107.1	105.19	107.12	106.56	108.61	106.62	108.32	105.74	107.6	106.15	108.88	107.04	108.08	105.38	106.93	105.52	107.12	106.61	107.96	107.58	106.6	106.18	105.98	107.69	106.16	106.43	106.55	105.5	106.29	110.07	106.79	106.29	106.27	107.92	106.36	104.5	106.63	107.87	108.13	108.29	109.5	106.68	105.04	105.65	108.06	107.56	107.02	104.9
109.14	110.22	110.03	109.22	113.96	110.74	109.99	109.29	111.71	110.16	112.02	108.99	110.59	110.87	110.59	109.36	107.76	109.42	109.51	113.3	108.36	110.53	108.67	110.91	109.46	108.95	111.88	109.29	108.88	114.25	110.18	109.92	109.9	110.63	111.94	108.39	108.83	109.4	109.46	108.06	110.9	109.96	110.14	108.97	110.21	109.1	110.48	108.79	107.73	111.43
100.29	99.67	100.3	100.81	100.33	100.32	100.91	99.456	101.17	99.611	100.25	102.67	100.45	100.16	99.354	99.44	99.398	98.83	100.89	102.17	101.56	101.22	98.599	101.28	102.25	100.96	99.851	98.556	99.377	100.63	99.897	100.04	100.05	100.42	100.86	101.11	98.789	99.874	100.91	98.702	100.48	100.98	100.11	99.892	100.26	99.056	102.25	101.43	101.49	99.43
108.95	106.71	104.89	105.68	104.95	105.7	108.25	105.51	107.56	106.23	104.61	104.66	107.41	106.43	106.06	106.96	105.87	105.3	106.86	105.03	105.8	105.88	104.71	105.55	106.06	106.45	104.79	106	105.4	106.36	106.24	109.98	105.89	105.51	106.22	108.18	105.61	104.59	105.58	105.98	107	106.81	106.04	104.69	105.92	104.58	106.27	105.11	107.64	105.98
113.66	113.54	111.19	114.02	113.33	112.46	114.31	108.96	111.25	112.75	111.01	113.39	109.59	111.87	110.55	112.84	112.51	110.19	113.62	112.2	114.05	111.62	113.47	110.49	111.48	112.84	111.93	111.94	111.48	112.49	109.67	111.09	112.34	109.35	112	109.32	111.97	110	112.59	112.81	111.17	111.99	111.35	113.77	112.88	109.49	112.7	110.74	112.29	110.64
113.87	110.27	113.1	111.61	110.74	114.19	110.16	111.94	111.02	110.8	111.3	112.41	110.6	111.84	112.67	112.88	110.75	111.03	112.24	113.54	112	113.09	114.34	111.63	110.99	110.25	111.02	111.67	114.66	111.58	110.91	110.42	110.29	111.81	110.8	110.36	109.78	110.55	111.8	111.75	109.99	113.32	110.65	111.82	111.36	112.12	109.72	111.42	109.74	110.49
108.81	108.44	107.23	105.67	105.84	103.81	105.56	106.38	105.96	105.83	105.41	106.63	104.59	102.13	106.48	105.95	104.22	105.77	107.67	105.29	104.89	106.02	105.32	104.92	106.17	105.22	105.3	103.88	104.46	105.23	107.73	103.32	105.78	105.97	103.71	106.36	105.43	104.01	104.27	104.83	103.49	103.24	105.12	106.33	104.03	107.32	105.66	106.81	103.74	105.97
101.24	97.955	101.81	100.92	100.27	100.34	99.159	100.06	98.473	98.84	99.541	100.21	98.49	102.52	101.04	97.682	98.765	100.23	98.464	98.522	100.23	98.636	97.805	100.21	98.152	99.509	100.57	99.025	98.542	99.81	98.317	99.199	96.972	101.55	98.825	97.478	98.913	100.28	98.516	98.406	97.332	99.642	100.8	98.892	100.21	98.83	99.966	101.05	98.382	101.6
99.221	97.755	99.506	98.295	99.018	97.397	101.34	100.43	99.57	99.867	98.748	101.06	100	100.9	98.953	100.03	100	98.564	100.72	100.42	99.772	100.47	100.98	99.805	98.886	100.31	100.85	101.13	101.65	100.54	98.29	99.229	100.25	103.27	99.894	100.59	101.4	100.61	99.769	98.675	99.652	101.99	97.841	98.807	100.41	100.55	101.12	99.449	100.78	101.39
105.91	106.63	105.87	108.47	108.53	106.68	107.03	108.77	106.62	108.61	107.39	107.12	107.16	105.01	106.82	104.67	105.27	107.63	107.29	105.31	105.04	107.39	108.61	107.76	106.94	106.37	106.96	106.12	108.09	106.01	106.01	107.19	107.45	105.4	107.51	108.47	107.17	106.35	106.94	106.78	105.85	106.5	106.5	105.24	104.65	107.24	106.2	106.62	105.93	105.76
111.24	111.06	112.98	111.57	111.09	107.56	111.84	110.85	111.11	109.76	112.23	111.67	110.7	111.63	110.64	108.89	111.77	111.34	113.28	109.53	113.45	111.78	110.66	112.48	111.65	112.75	111.3	110.26	109.17	110.27	111.68	110.62	110.63	110.46	113.55	112.58	113.28	111.95	114.34	111.3	109.46	110.52	110.87	111.3	113.45	110.63	110.79	110.14	111.03	110.26
106.06	105.31	104.57	106.36	105.73	107.46	105.88	104.13	107.01	106.15	104.91	107.03	105.07	106.23	104.61	105.02	105.87	105.83	103.99	105.34	106.96	106.91	107.84	105.73	103.84	103.9	105.75	106.37	107.32	106.45	104.26	105.29	105.07	106.93	105.76	104.06	105.4	105.07	103.91	103.17	103.9	107.76	106.77	105.81	106.69	106.17	106.27	105.2	103.72	107.98
106.09	104	106.39	104.35	107.21	106.93	106.4	104.07	108.38	104.36	102.93	104.98	106.04	105.03	105.54	105.17	106.17	106.06	104.16	105.69	107.07	105.22	105.15	107.48	107.28	105.47	105.6	104.45	107.26	104.59	104.33	105.64	105.94	106.19	108.82	106.88	105.41	104.72	105.25	105.24	105.09	107.88	104.73	105.92	105.15	104.5	106.17	106.16	104.91	104.79
106.11	106.72	106.07	106.41	105.18	104.97	107.27	106	108.18	107.11	106.72	107.06	105.96	105.13	106.49	105.01	107.34	106.26	105.89	106.77	104.68	106.02	105.24	107.06	104.98	106.03	107.16	108.71	108.78	106.04	105.5	104.42	104.69	106.34	104.66	105.17	103.94	105.07	106.2	106.68	105.58	105.95	105.57	109.5	104.9	103.44	107.87	105.39	105.03	105.64
102.23	107.18	106.89	105.57	103.44	103.45	103.26	103.92	106.15	108.1	106.66	105.14	106.35	105.91	105.21	104.1	106.84	105.9	104.34	103.65	103.37	103.29	107.14	103.72	105.73	105.65	102.46	103.99	104.82	103.94	102.69	105.18	104.5	105.26	104.45	105.35	103.18	105.33	105.58	105.31	104.83	106.1	107.41	104.34	105.8	106.04	107.07	105.18	104.36	102.85
112.17	113.02	109.65	112.36	111.73	111.49	110.75	110.44	113.01	112.87	112	112.53	109.56	110.79	109.75	112.21	113.27	112.82	111.65	111.9	110.42	111.46	112.1	109.27	110.15	111.17	112.34	111.17	112.05	110.09	111.95	112.66	109.77	112.33	110.47	112.33	112.08	113.25	113.27	113.12	111.77	111.18	111.85	107.53	111.51	110.02	110.43	108.37	112.94	113.03
105.09	104.25	108.23	106.56	103.88	103.11	103.32	102.59	101.73	103.84	104.45	105.7	104.33	105.7	103.59	104.58	105.64	102.21	103.64	105.15	103.02	102.16	103.84	103.4	104.38	106.83	103.45	104.54	103.06	104.91	102.97	104.28	103.41	102.95	103.16	104.4	104.76	101.87	106.45	104.24	105.77	103.2	103.27	104.39	103.73	103.31	103.31	102.85	104	104.3
114.12	110.76	111.76	111.09	111.2	111.73	112.3	111.49	112.35	110.7	110.86	110.94	110.74	111.43	112.06	108.99	112.3	109.48	108.91	111.04	110.16	109.03	111.01	110.47	113.48	108.93	111.71	113.33	111.27	113.2	109.9	108.67	108.67	113.69	111	111.56	111.2	109.56	111.58	110.03	112.12	110.12	110.91	110.3	112.51	112.71	111.28	110.99	110.11	110.32
102.1	101	102.44	102.03	103.27	98.198	99.306	100.51	98.653	101.43	101.11	99.815	100.18	100.06	99.228	100.32	102.86	100.69	100.05	99.61	97.818	99.161	102.73	97.672	99.805	100.29	100.49	101.84	98.492	101.27	103.12	103.59	99.958	99.39	101.43	102.67	100.35	100.47	98.772	98.973	100.17	101.47	101.09	99.553	100.17	99.269	99.153	99.619	101.85	101.01
105.05	107.49	105.13	104.93	108.25	105.96	108.15	105.78	105.19	107.02	107.66	106.61	108.59	107.12	106.89	105.92	106.42	107.03	106.71	108.09	106.57	107.28	107.61	105.35	104.76	106.68	108.09	106.26	108.74	106.6	108.04	105.42	104.74	107.09	106.1	106.04	104.99	106.63	106.36	106.49	106	106.01	108.88	106.6	106.86	108.08	106.64	106.42	108	106.06
106.23	105.46	105.57	107.17	106.55	104.12	107.37	106.27	104.13	104.77	103.18	107.91	104.94	104.48	105.9	106.91	108.95	105.34	105.31	105.01	106.49	105.47	106.4	107.07	104.49	107.74	106.18	106.07	105.39	105.83	106.55	104.99	106.36	103.8	107.56	106.23	105.66	105.29	104.18	106.9	104.81	105.47	104.87	106.73	106.8	105.29	105.76	104.26	105.92	105
116.05	116.9	118.48	118.04	116.29	117.03	117.72	117.66	113.98	118.53	118.38	116.83	117.06	119.85	117	116.97	117.06	119.16	119.47	116.17	116.02	116.03	118.19	119.19	117.68	116.6	116.63	117.25	120.18	117.31	117.45	119.13	116.87	118.16	116.49	118.13	116.94	117.85	117.43	117.93	116.26	119.69	117.37	117.3	117.25	120.4	117.68	116.75	116.65	116.69
110.34	111.4	110.01	108.4	109.93	107.92	111.52	111.38	111.88	109.09	109.34	112.26	110.09	108.96	111.5	110.53	112.56	111.92	109.08	110.3	111.53	109.71	110.08	110.36	111.16	111.57	110.1	110.6	109.44	111.13	109.24	110.74	108.74	110.6	109.25	110.83	114.63	109.86	111.3	108.36	109.87	112.3	114.19	111.34	111.29	110.7	111.15	110.44	109.11	110.2
100.19	99.243	100.89	100.67	98.607	98.964	97.886	99.096	100.2	98.876	100.62	100.48	101.56	98.677	97.773	99.692	102.7	98.437	100.66	99.191	102.12	98.026	98.476	100.81	100.7	101.04	99.654	100.98	97.663	98.596	97.161	100.64	100.05	103.04	101.43	98.921	100.14	102.04	99.217	98.558	98.01	98.655	98.621	100.72	98.186	99.64	98.086	99.407	99.061	97.701
100.22	99.137	100.08	100.14	98.293	99.995	101.43	99.281	101.11	98.695	98.166	101.09	102.22	98.757	101.6	99.92	100.86	101.29	99.382	100.74	102.66	97.201	98.475	99.611	96.542	100.3	99.813	100.48	101.75	96.299	99.281	98.948	100.14	97.85	98.957	100.48	100.56	99.935	99.661	97.334	98.119	98.5	99.639	102.6	99.095	100.63	99.173	100.26	99.473	100.92
100.25	101.32	99.937	100.79	99.487	98.767	97.93	100.68	99.567	99.654	97.917	98.477	100.65	99.444	99.056	102.04	100.17	98.265	99	101.44	98.899	99.014	98.297	98.546	96.382	99.707	101.78	98.592	100.55	99.246	99.443	100.53	99.267	99.715	101.99	100.53	98.22	99.064	101.34	99.54	99.098	100.47	101.3	100.11	100.18	98.756	98.733	98.675	99.981	100.7
111.89	109.05	112.5	111.08	109.91	112.17	110.71	113.52	110.04	110.06	111.57	109.01	112.19	112.51	111.72	109.69	112.89	109.95	110.3	110.78	110.32	109	112.54	110.31	109.37	111.48	110.34	108.85	111.6	109.85	110.57	113.15	112.68	110.73	110.57	110.97	111.16	112.51	110.71	111.76	110.41	109.9	111.8	112.3	109.89	108.37	111.21	109.77	112.7	110.35
100.44	102.51	102.37	101.55	100.99	103.05	102.58	99.439	99.593	100.94	103.82	98.294	102.56	100.87	99.732	98.569	101.53	99.697	101.34	99.441	100.58	98.911	101.05	101.12	101.11	98.245	101.77	100.37	99.197	99.628	100.94	99.166	100.79	102.79	100.25	100.16	100.57	101.97	101.46	100.69	99.119	101.08	101.06	101.18	100.02	101.19	102.21	101.47	99.213	100.9
111.5	113.7	111	108.47	113.58	111.47	109.01	110.87	111.97	109.34	110.02	111.37	110.28	111.38	110.83	110.94	113.43	111.23	113.36	111.23	107.56	109.01	110.47	110.56	112.66	111.3	112.22	111	109.47	107.18	108.53	114.41	109.26	110.36	109.95	111.88	111.16	110.27	109.46	108.48	110.83	111.58	113.08	111.79	109.53	109.17	110.2	108.87	110.33	111.44
101.27	97.772	99.077	98.482	101.05	101.43	100.86	100.52	98.833	101.57	102.3	98.654	101.46	98.809	98.165	100.64	98.463	99.043	99.413	99.349	99.079	99.204	103.92	99.466	101.29	100.98	99.835	100.45	99.312	97.784	100.71	98.59	100.77	101.21	100.62	98.896	98.842	100.53	99.275	97.826	99.405	99.586	101.68	99.431	102.12	99.684	103.13	98.845	100.49	99.357
106.73	106.96	108.72	106.51	105.83	105.25	107.1	105.61	107.66	105.86	106.46	106.93	106.38	108.95	106.13	105.26	106.25	107.69	107.51	107.1	109.12	107.71	107.22	107.62	104.88	106.7	105.94	105.43	106.08	108.41	107.77	105.22	104.88	107.02	105.77	108.56	107.46	107.07	106.72	107.11	104.94	106.85	106.66	108.5	107.5	108.36	107.76	105.75	109.67	106.79
110.91	114.31	112.22	111.05	112.21	110.72	113.23	111.69	111.47	111.46	110.21	112.43	111.06	110.63	113.42	111.78	111.26	113	110.89	109	110.01	109.51	113.69	110.36	111.32	110.61	110.5	111.85	110.74	110.72	110.36	113.09	112.34	113.74	109.69	112.69	111.8	110.93	111.52	111.42	111.18	111	113.22	111.33	109.95	112.09	111.22	110	112.57	111.8
110.05	109.66	112.21	110.8	111.09	112.09	112.17	109.12	111.65	110.55	111.83	113.79	111.84	111.43	111.71	109.37	112.04	112.24	112.75	112.84	110.19	112.09	112.14	114.46	112.01	112.56	112.74	110.18	112.09	115.54	111.01	110.55	110.84	110.94	113.44	111.31	112.62	110.01	111.6	111.52	108.91	110.69	111.79	110.23	110.13	110.51	111.77	111.43	110.53	110.77
111.18	112.32	113.68	112.67	114.29	113.46	111.9	114.64	111.76	112.57	112.42	114.05	113.99	113.4	112.76	114.25	111.73	114.08	112.02	115.02	110.68	112.14	114.04	113.37	113.9	113.58	111.92	111.89	112.01	112.21	112.01	111.52	113.76	112.62	113.92	114.75	111.47	111.15	113.87	112.43	113.15	111.37	112.89	113.92	111.98	112.25	112.86	113.55	112.52	112.31
109.57	109.65	110.04	108.25	110.49	111.48	110.48	110.04	109.19	109.52	108	110.96	111.66	111.3	112.37	108.88	109.86	109.67	111.64	110.06	109.11	110.95	110.13	110.11	110.08	107.76	111.43	110.22	110.03	109.6	108.83	110.7	109.53	108.76	111.22	107.68	111.1	108.03	108.25	108.14	111.51	111.03	108.27	110.71	110.68	110.92	111.54	109.35	110.87	111
104.11	105	106.08	106.56	104.62	103.3	104.19	103.75	106.51	103.12	107.41	103.3	105.52	104.37	106.11	105.32	103.17	107.07	104.81	104.98	102.8	106.46	105.11	104.72	105.56	107.09	105.42	104.8	104.39	106.56	103.27	104.01	104.21	105.27	108.29	106.31	103.75	105.35	104.08	105.02	105.26	102.98	104.76	102.71	104.26	105.02	105.27	105.19	105.4	105.97
105.86	108.15	106.99	104.19	104.06	107.01	105.72	106.12	108.1	106.12	106.52	102.51	107.09	107.04	104.09	105.24	107.64	104.83	106.48	106.07	107.69	105.19	106.36	105.2	107.54	106.85	107.41	106.75	104.92	107.88	105.73	105.69	104.56	105.89	108.28	105.36	106.15	107.64	106.99	104.89	105.23	107.91	107.08	107.27	104.79	106.48	105.49	106.31	107.09	105.83
103.66	106.5	103.52	105.28	105.54	105.77	102.28	106.85	104.89	105.71	105.65	103.78	105.71	105.95	106.44	104.8	103.84	106.99	104.16	103.58	106.04	106.12	103.28	106.63	105.84	108.15	103.92	107.17	104.37	104.82	103.49	107.49	109.3	103.9	104.24	104.66	106.3	104.53	105.2	105.1	107.2	103.89	102.95	104.91	106.31	105.41	102.59	104.67	105.93	101.91
111.08	111.59	111.27	108.29	112.36	109.16	111.04	109.02	108.28	110.32	110.28	110.06	108.55	109.53	110.26	110.04	108.81	110.63	110.09	110.86	112.01	110.2	111.3	109.61	111.32	107.51	110.87	112.27	110.32	110.53	110.09	111.43	109	109.17	109.27	110.58	108.63	109.41	109.37	109.06	110.76	108.76	109.61	109.51	108.63	109.86	110.1	107.83	110.71	109.88
105.7	107.3	104.96	107.09	104.62	104.84	105.65	107.75	105.95	107.7	106.44	105.61	104.98	105.15	104.39	107.19	105.96	106.74	104.99	107.92	104.67	105.6	106.17	105.29	105.58	104.08	105.59	105.7	105.3	105.23	107.38	106.82	105.54	104.63	104.9	108	105.3	106.16	105.43	104.96	106.4	107.02	107.41	104.11	106.69	109.36	107.38	106.62	105.08	105.13
107.05	107.65	108.59	105.78	106.01	104.1	106.49	105.7	104.92	105.89	104.97	105.76	106.85	107.28	106.71	106.39	106.75	106.2	106.13	106.53	107.99	105.43	106.43	105.34	108.18	105.49	106.74	104.34	108.61	107.42	106.87	106.65	108.99	106.29	105.06	106.31	107.67	105.64	104.81	107.37	108.38	107.73	105.97	102.66	107.96	105.21	107.4	107.72	104.94	107.48
109.9	108.83	108.98	109.81	109.43	109.01	109.31	110.64	110.04	112.35	110.08	110.45	110.24	111.73	111.82	109.93	110.52	110.12	109.24	111.13	109.42	108.72	109.25	110.01	111.64	110.82	108.68	108.85	109.41	109.74	109.29	109.05	110.82	109.29	111.28	110.3	109.42	107.99	108.35	108.67	108.68	111.47	110.17	111.93	106.72	107.14	110.04	109.87	107.65	109.15
109.78	109.29	108.23	110.15	110.59	109.06	109.72	108.2	107.11	108.35	110.03	109.33	109.83	110.12	108.75	108.59	108.7	109.81	110.26	109.35	110.99	110.08	110.5	110.93	109.95	108.15	110.02	110.7	108.11	109.16	109.79	109.72	108.85	111.07	108.66	110.39	110.04	111.21	111.49	110.08	108.77	109.2	108.89	108.97	110.39	107.45	110.69	110.37	110.98	109.74
99.837	98.374	100.63	99.8	99.401	98.457	100.77	100.65	99.245	101.75	99.67	99.942	100.25	102.34	98.885	98.939	99.876	99.439	100.81	100.38	98.54	101.29	99.882	101.25	100.09	100.42	98.835	101.5	98.306	98.434	99.977	102.16	98.652	99.796	99.119	100.3	98.576	101.93	100.33	101.18	98.451	99.719	100.38	100.35	99.411	100.52	101.83	100.29	100.84	99.149
103.92	106.14	107.34	105.98	105.04	104.59	103.85	104.37	105.82	104.38	103.72	103.63	105.15	106.1	104.93	103.83	105.92	107.45	104.77	103.49	103.57	103.57	104.06	107.04	104.97	105.01	104.5	102.98	106.28	105.6	104.8	104.77	106.67	104.96	104.22	105.62	105.26	103.5	104.59	105.21	104.34	104.89	103.81	105.3	105.13	104.07	105.43	102.82	104.5	103.47
106	106.3	106.43	106.94	105.4	106.82	106.79	106.07	105.11	105.76	105.44	106.35	105.76	106.15	103.53	105.95	104.54	107.03	105.55	105.63	105.83	106.66	106.72	107.22	104.93	104.67	104.65	106.37	106.04	107.18	104.92	104.84	105.09	105.5	103.94	106.88	104.64	106.08	105.49	104.7	104.85	103.94	105.58	105.66	103.22	106.27	105.79	104.6	106.64	108.07
111	111.34	114.44	110.97	111.9	111.47	111.66	111.97	113.36	112.21	110.59	112.95	113.62	109.59	111.72	111.44	110.28	109.39	112.95	109.75	108.88	109	109.58	113.36	111.88	111.37	109.35	112.48	112.51	111.49	111.43	112.54	109.4	109.65	111.09	111.89	111.06	110.33	114.84	111.39	109.38	112.98	111.37	113.01	109.83	111.81	111.61	111.96	112.43	111.61
100.24	99.913	101.33	100.57	101.24	100.4	97.857	98.922	100.35	99.819	100.99	100.48	98.28	96.315	99.457	99.083	97.956	98.882	99.352	100.25	99.624	102.45	99.835	100.05	100.79	98.569	98.902	97.316	100.41	99.871	100.13	98.346	100.39	98.732	99.486	97.158	98.718	99.622	100.13	100.55	100.51	96.427	98.974	98.383	99.665	100.08	99.222	98.726	98.346	102.03
105.75	106.37	105.49	109.15	105.83	107.97	106.43	106.54	108.66	106.86	108.41	108.08	107.78	108.77	104.95	108.64	104.12	106.77	106.35	107.83	106.2	107.5	106.41	107.86	103.87	106.17	107.81	106.61	105.73	106.13	106.47	105.26	108.73	105.84	107.28	105.3	104.81	107.64	106.79	106.76	106.85	107.67	109.23	107.01	105.16	105.47	106.33	106.51	107.67	107.44
105.12	104.72	103.64	105.74	102.11	106.16	102.44	102.13	104.3	104.03	105.53	104.08	106.39	103.9	103.99	103.38	105.45	106.62	105.43	105.35	103.29	104.39	105.48	103.91	103.85	103.31	105.46	105.31	103.48	104.89	103.65	103.73	105.22	105.41	104.25	103.5	104.36	107.03	104.7	102.4	104.67	104.44	102.3	106.39	103.45	102.93	104.53	103.97	100.9	103.69
113.44	113.18	110.99	112.53	112.91	111.77	110.15	114.29	109.98	113	112.12	110.35	112.9	113.28	113.6	110.28	111.54	111.3	112.29	110.89	113.4	110.59	111.09	113.24	111.17	113.38	111.63	112.62	114.16	112.76	112.82	111.66	112.53	111.04	113.52	111.89	111.37	112.53	112.56	111.77	114.69	108.22	110.53	111.42	113.37	109.93	113.8	112.06	111.38	114.15
106.51	107.69	105.44	105.1	105.54	104.7	104.54	105.87	107.12	106.83	105.35	105.81	104.53	105.65	107.72	104.21	105.49	105.79	105.2	106.58	107.06	104.49	105.58	106.59	107.69	107.37	106.33	106.85	107.24	105.69	105.47	106.12	107.14	106.66	107.08	105.15	106.36	104.24	104.72	108.32	105.83	108.94	105.17	105.31	107.02	107.93	105.67	105.99	104.63	105.51
105.25	104.33	105.39	106.83	104.75	104.73	104.88	105.16	104.12	106.11	106.18	108.34	104.39	105.1	106.09	107.09	107.13	106.19	105.64	107.33	104.72	105.18	104.53	103.26	105.97	105.4	105.95	104.88	104.56	108.07	104.95	107.23	102.2	105.96	106.22	105.22	104.28	106.23	105.6	106.72	105.75	106.98	104.94	102.67	104.67	104.17	106.89	104.32	105.71	105.56
112.75	110.95	112.67	111.2	112.49	113.56	109.24	110.46	112.04	110.91	112.72	110.83	108.98	111.97	113.74	110.51	112.83	109.96	112.98	111.03	111.68	109.14	112.44	111.83	112.18	114.67	111.54	110.36	110.92	112.25	111.04	112.82	111.59	110.88	111.58	109.84	110.96	114.37	110.67	111.45	112.16	110.38	112.41	111.64	111.04	113.19	113.08	111.1	112.28	111.88
108.87	109.87	110.18	112.37	111.5	113.53	112	111.1	113.2	110.82	112.7	112.86	110.82	111.9	110.97	108.14	111	111.67	112.57	111.61	111.07	114.4	112.53	111.83	110.11	111.15	110.02	111.16	111	112.01	111.66	113.93	110.41	113.43	111.77	110.75	109.15	111.11	114.24	110.92	111.59	111.39	109.91	108.83	110.69	111.9	109.53	110.7	111.51	111.84
105.11	104.52	104.59	107.06	106.35	105.25	105.58	105.37	106.51	105.5	104.47	104.58	106.21	105.22	104.14	106.27	103.48	105.54	105.88	106.28	105.99	104.64	106.39	107.41	106.05	106.08	107.09	107.02	105.73	104.27	106.33	104.2	106.36	105.5	104.99	105.48	104.76	103.32	107.44	107.06	104.85	105.6	105.47	106.69	105.83	104.85	105.56	106.95	104.24	104.18
105.65	106.39	105.81	104.89	104.52	106.78	107.13	108.28	107.91	105.74	105.73	106.77	105.67	105.75	105.96	107.83	106.16	105.22	106.44	106.91	108.07	105.62	108.83	106.57	104.95	104.62	105.66	104.55	107.02	107.11	107.58	105.16	103.02	107.91	105.42	106.18	106.5	105.8	106.31	105.56	105.2	106.43	102.95	108.94	105.26	104.21	106.27	104.52	106.47	106.58
103.86	107.41	105.66	106.87	106	104.82	104.2	104.67	105.34	104.91	107.84	105.67	104.74	106.89	103.94	105.37	105.68	106.98	105.06	104.21	105.98	105.26	106.82	106.2	106.97	106.5	105.58	106.3	106.62	104.33	104.43	106.14	107.23	108.26	106.41	103.86	104.02	105.93	104.49	103.32	106.32	105.45	106.81	104.72	105.6	104.19	105.31	105.47	105.56	106.54
99.63	101.21	100.81	101.38	100.11	101.02	101.79	98.546	101.54	99.903	101.87	102.2	101.02	99.932	101.05	98.691	100.42	99.451	100.65	101.06	99.401	99.54	101.28	102.1	97.182	98.463	98.292	99.408	99.222	100.26	101.41	101.5	100.58	101.25	99.005	102.95	101.34	100.56	102.34	98.537	98.956	100.41	102.13	100.26	101.9	99.962	101.39	100.55	102.01	99.324
110.7	112.82	110.34	110.72	107.91	112.89	111.17	110.38	111.03	112.9	110.7	109.99	111.88	109.77	109.54	111.24	111.26	110.87	110.6	111.13	110.6	111.22	113.23	110.92	111.85	111.3	110.04	110.58	112.32	108.25	110.88	111.3	110.74	112.88	110.46	113.1	111.61	111.28	110.96	110.59	109.22	111.04	111.46	110.87	110.85	111.15	112.94	112.43	110.94	110.06
111.54	111.07	110.1	112.11	109.68	110.98	108.91	110.17	113.71	110.27	110.64	111.62	112.66	111.49	112.04	113.72	111.16	113.47	111.53	111.02	110.92	111.09	110.77	110.63	110.85	112.78	112.49	110.44	109.38	111.36	109.78	111.21	110.52	110.59	111.68	111.43	112.52	111.74	110.85	108.67	110.91	112.68	111.76	109.72	112.34	111.41	110.83	113	111.26	111.09
110.51	109.7	110.58	111.05	109.17	109.41	111.27	110.99	109.78	110.1	108.89	110.57	109.58	109.44	112.21	108.81	110.29	110.44	109.43	111	110.8	109.56	109.87	107.96	110.67	108.14	109.34	109.77	112.38	111.47	109.58	109.65	110.36	110.29	109.11	107.94	109.09	108.51	108	109.21	111.46	110.16	109.32	109.71	110.15	110.03	108.77	109.83	109.61	108.68
108.26	106.35	103.94	104.18	105.03	104.01	105.88	106.98	104.53	107.1	104.45	106.27	106.95	105.43	104.5	106.84	105.89	106.65	104.2	106.8	106.86	104.37	104.51	106.56	104.4	103.53	105.15	108.29	104.49	107.7	105.32	105.1	106.62	104.8	105.22	104.96	103.76	104.89	107.67	106.54	105.08	105.7	105.19	105.26	105.8	105.46	106.72	105.75	106.34	105.51
112.78	113.1	111.91	113.96	114.23	113.27	113.82	113.2	113.93	113.06	115.34	113.02	111.72	112.55	111.83	111	115.15	111.21	111.99	109.9	113.75	112.35	113.9	110.73	113.79	114.32	113.74	112.65	114.43	112.68	114.1	112.38	114.65	112.51	115.7	111.02	114.29	113.23	113.09	113.72	113.36	111.67	113.17	112.96	112.66	112.96	114.37	109.91	111.34	112.75
113.16	112.47	113.9	111.71	113.08	112.39	111.34	113.38	110.89	112.14	114.3	111.73	112.49	109.98	111.48	112.25	112.34	113.68	112.14	110.71	111.14	111.87	113.24	111.17	112.17	112.34	111.81	112.57	113.15	112.44	112.87	108.62	111.38	111.84	113.09	110.34	113.61	113.35	111.35	113.36	112.12	111.48	110.97	110.98	110.24	112.76	111.15	112.99	112.83	110.74
110.15	111.42	109.19	111.09	111.08	110.99	111.7	109.74	109.99	110	112.64	110.55	109.38	109.57	110.28	112.62	110.35	109.06	111.42	108.73	110.8	112.06	109.38	108.7	110.58	111.66	110.19	112.08	110.99	110.47	110.92	112.01	109.29	111.41	109.96	110.62	111.77	110.85	109.76	110.48	111.54	109.92	109.51	110.82	111.56	111.22	110.79	110.31	109.91	111.82
114.93	112.95	109.26	109.54	111.22	108.97	111.07	111.07	112.01	111.27	111.37	108.97	110.51	112	112.18	111.93	108.18	111.83	110.23	111.2	110.46	110.84	109.5	111.61	108.53	111.1	108.43	112.39	110.17	111.92	109.83	110.58	111.45	112.08	109.47	108.66	110.66	110.84	108.37	109.44	110.94	110.58	110.33	109.38	109.84	111.74	111.78	114.23	109.77	109.81
100.25	99.01	101.29	100.97	101.51	101.18	98.898	99.766	100.19	99.36	100.89	99.846	100.54	99.339	100.47	99.847	102.03	100.36	100.25	100.94	99.147	100.72	101.01	101.41	99.636	100.76	99.649	101	101.71	101.82	100.51	99.776	99.301	98.894	99.36	101.71	100.83	99.514	100.09	101.37	99.101	101.72	99.911	99.67	99.404	99.827	100.73	102	100.13	100.82
105.85	107.45	105.09	107	105.25	105.59	107.1	107.32	107.45	104.55	107.1	106.17	105.16	104.93	105.18	106.39	106.7	105.41	106.43	105.5	106.37	104.83	106.53	108.52	107.84	105.45	105.91	104.66	103.9	106.68	106.65	106.21	102.76	106.8	106.32	105.19	107.51	104.53	104.89	104.73	108.19	107.3	105.54	107.97	106.84	105.5	104.86	107.63	105.37	106.65
106.72	104.59	106.56	104.5	103.6	105.62	104.12	107.49	103.03	103.95	105	107	104.76	103.79	104.1	102.47	103.8	104.45	105.1	103.38	105.81	104.76	106.71	105.89	104.45	104.76	104.26	102.8	105.21	102.77	105.28	104.53	106.65	105.27	105.12	103.25	103.87	104.4	103.84	105.77	104.12	105.81	105.7	104.4	106.22	105.91	103.68	105.58	103.77	104.88
100.76	103.51	100.73	101.95	101.04	99.636	101.86	100.21	100.81	100.64	104.11	100.1	102.74	99.504	101.22	101.29	101.32	102.14	101.73	103.07	101.63	101.61	99.871	103.39	100.23	100.47	100.02	98.843	103.43	101.21	101.14	101.33	101.61	102.05	102.22	98.747	100.74	103.35	102.04	101.29	100.43	100.51	101.31	101.56	101.08	100.2	99.825	102.26	99.43	100.43
105.3	105.41	105.35	106.62	107.15	105.97	107.59	104.18	106.69	105.5	106.37	106.46	105.77	106.25	106.08	106.55	107.53	105.26	106.9	102.58	106.17	106.78	106.79	105.31	107.71	105.31	104.83	104.69	106.04	107.22	106.59	106.79	108.48	106.54	106.3	103.85	104.92	106.21	105.66	105.3	104.49	109.57	106.05	107.17	107.1	107.26	106.29	104.45	106.42	107.66
109.82	110.13	109.6	109.54	108.75	110.93	108.42	109.7	111.25	109.96	111.17	111.43	109.15	107.47	109.67	110.97	110.03	110.37	109.26	110.31	109.4	113.06	108.7	109.27	108.85	108.56	109.63	109.46	109.04	109.94	110.69	109.59	107.68	110.72	109.91	111.68	109.05	110.15	110.87	108.32	109.35	111.13	109.97	109.29	108.56	110.09	110.72	110.99	108.25	108.82
111.69	109.72	111.04	111.11	109.12	111.27	111.19	109.38	111.59	111.42	109.29	110.21	110.87	110.64	110.74	110.71	109.51	110.49	111.37	109.73	110.15	110.09	110.88	112.45	109.66	111.26	111.59	111.46	110.83	109.28	110.61	110.04	109.94	110.06	111.68	108.87	109.68	111.19	110.22	110.55	110.02	110.65	110.24	109.35	112.71	109.36	108.58	110.11	112.72	112.26
111.57	110.49	112.52	112.62	112.33	110.94	110.34	111.41	111.33	111.96	111.12	113.38	111.84	111.22	112.24	109.4	113.59	112.43	111.54	111.97	111.68	113.2	110.94	113.11	110.96	113.32	110.75	112.68	111.58	110.5	111.25	109.84	110	112.26	113.35	111.05	111.2	109.61	111.22	110.99	111.63	112.45	111.59	112.01	111.01	111.44	113.27	111.27	112.42	111.19
105.45	106.4	106.34	105.39	102.49	106.13	108.35	108.08	107.62	103.46	106.96	106.83	105.54	106.44	104.96	109.09	107.45	106.75	105.62	105.65	108.5	106.08	108.04	105.87	106.24	107.27	106.51	107.03	106.16	105.72	105.8	106.29	107.83	105.77	107.41	106.52	107.24	107.05	109.63	104.26	105.6	107.04	105.76	106.37	104.6	108.37	106.42	105.82	105.5	104.42
106.26	104.33	106.91	106.49	106.78	104.21	106.26	105.62	104.89	105.97	104.95	107.19	104.34	105.03	106.89	105.27	105.18	103.6	105.75	102.66	106.1	105.95	103.35	104.7	105.86	107.76	108.82	107.12	106.01	104.98	106.2	104.7	108.9	104.71	106.63	106.92	106.41	106.49	106.43	106.17	107.57	107.59	106.02	106.61	105.85	107.89	105.51	105.82	105.71	105.56
105.29	101.72	105.86	104.24	106.4	103.02	104.52	103.46	105.44	103.49	104.46	103.2	104.38	101.31	103.35	104.88	103.77	105.83	105.19	103.63	103.78	104.39	104.97	105.03	104.77	105.7	106.68	105.95	105.99	105.01	104.08	103.74	104.35	104.43	105.28	106.11	103.89	105.07	101.2	104.99	105.27	103.31	103.25	100.88	103.5	106.14	103.83	104.91	104.58	101.77
104.89	106.88	106.7	102.59	106.79	103.62	106.1	105.19	103.27	106.24	101.94	104.21	103.41	103.88	103.95	104.43	104.83	106.62	105.79	105.26	107.73	106.21	105.6	103.63	105.19	105.2	109.04	104.86	106.27	101.13	105.73	106.18	104.38	105.55	104.6	107.85	104.14	103.82	103.96	106.89	103.49	104.32	106.74	104.52	104.93	102.48	107.21	104.95	104.4	107.35
100.44	97.336	100.7	102.06	98.948	99.131	97.768	100.26	98.959	99.409	99.548	98.433	98.345	99.147	99.121	99.183	97.105	99.45	98.849	100.93	99.975	98.039	98.684	98.21	100.46	99.455	99.398	99.45	99.656	100.21	99.723	99.04	99.546	98.745	99.512	100.84	99.949	98.541	98.199	98.545	100.19	98.581	99.905	97.581	99.072	99.523	100.36	99.229	99.343	99.563
98.645	99.811	101.13	100.87	100.81	102.53	99.354	99.349	100.95	101.73	100.96	99.092	101.16	100.26	99.823	99.116	102.32	101.79	100.84	99.469	101.49	101.66	102.1	100.49	99.86	100.72	98.595	100.95	101.77	98.506	100.94	101.14	102.6	99.709	102.01	101.38	98.347	100.38	100.04	100.6	100.36	101.83	99.176	99.447	100.4	101.45	100.48	97.772	99.615	100.12
111.46	112.23	112.55	112.84	113.51	109.78	111.89	113.01	111.47	109.75	112.48	111.14	111.6	112.49	112.37	112.39	111.47	111.58	111.39	110.24	113.52	110.82	113.4	109.9	114.36	113.16	112.7	113.1	109.64	110.31	111.62	112.25	111.61	112.47	114.31	113.99	111.23	110.86	112.37	112.02	109.03	110.6	110.07	111.62	113.48	111.11	111.79	111.06	110.51	111.06
107.23	105.56	103.3	105.31	106	105.87	105.66	104.28	105.95	104.75	106.38	106.07	105.01	105.91	106.56	107.84	107.9	103.87	106.47	105.5	107.17	105.9	102.9	106.3	105.48	104.33	104.13	106.49	105.58	106.11	106.93	109.1	105.22	105.42	106.47	105.59	107.37	104.53	105.7	105.28	108.03	107.66	107.44	107.17	105.29	106.33	104.41	105.68	106.21	105.04
101.22	100.11	101.53	100.81	100.52	102.22	100.8	101.49	102.31	102.65	100.84	101.99	98.42	102.03	101.17	102.04	99.344	101.52	103.03	101.34	99.67	99.833	100.17	101.32	100.02	101.99	102.12	101.51	100.94	100.65	101.59	99.235	99.663	101.18	102.41	100	100.96	101.5	98.687	99.655	103.17	100.68	100.95	101.28	101.8	102.69	100.49	99.854	101.31	100.66
106.83	104.52	105.48	107.39	104.05	108.71	108.28	106.83	106.28	104.93	105.58	103.17	107	106.51	105.92	107.04	104.37	107.04	102.96	102.58	104.86	104.96	105.5	105.66	102.89	106.69	104.52	105.17	104.62	106.13	106.37	103.62	106.59	104.99	107.35	107.64	103.62	104.48	105.57	104.29	105.62	104.95	104.18	104.45	106.58	104.62	104.39	106.76	104.02	103.99
96.957	100.55	99.987	100.18	98.777	101.93	102.05	98.523	99.425	101.53	99.462	99.95	98.396	100.79	100.25	99.969	100.09	100.49	101.88	99.52	99.036	99.184	99.295	100.62	99.313	100.09	100.19	101	99.404	99.007	101.9	100.8	99.354	100.31	101.98	101.49	101.3	103.21	100.64	98.404	99.807	98.251	101.04	100.17	99.746	100.13	100.63	101.38	99.626	100.56
111.46	112.24	110.39	111.77	113.15	111.77	112.26	112	111.38	111.73	112.19	112.16	110.87	111.45	110.89	110.65	112.97	112.33	112.07	114.6	109.72	113.55	109.63	113.59	113.59	111.31	113.71	110.45	109.37	110.09	109.29	111.06	112.42	109.57	112.87	114.25	112.52	109.99	110.23	112.04	111.81	113.17	111.78	111.03	115.18	110.83	113.24	114.39	111.48	111.54
111.02	110.6	109.85	111.34	110.07	110.4	109.78	109.46	109.07	108.25	108.7	109.05	109.95	109.71	110.15	110.14	110.37	109.49	109.79	109.55	111.05	110.23	109	110.2	110.96	110.26	110.45	110.14	108.39	109.34	108.99	109.77	110.67	110.53	109.62	111.98	112.15	108.54	108.88	110.74	110.31	108.42	110.56	109.87	109.09	110.62	108.04	110.11	109.42	109.57
105.71	110.4	107.82	106.89	106.45	106.28	107.12	106.52	108.09	106.26	105.96	107.63	107.17	105.52	105.5	104.37	106	108.45	107.65	106.83	107.41	106.78	108.32	102.28	105.35	106.86	105.9	107.09	106.38	106.51	107.74	105.71	106.66	105.55	105.95	108.83	106.31	106.17	107.13	106.87	106.15	104.75	105.69	108.2	104.49	105.41	107.04	105.39	107.6	106.47
105.89	103.48	105.96	106.58	106.11	103.57	105.09	104.83	103.77	107.44	105.6	106.6	104.52	104.45	107.2	104.76	105.57	104.66	107.02	103.08	107.45	106.43	106.61	104.61	106.78	105.98	105.12	105.52	106.83	105.09	104.11	106.82	106.19	103.57	105.43	104.87	105.21	105.94	104.92	108.22	105.29	108.53	103.26	104.81	106.23	105.07	106.94	103.4	107.47	106.84
104.97	104.88	106.27	106.03	104.19	104.06	102.88	105.09	104.31	102.68	103.45	104.34	104.5	104.35	102.91	103.48	103.93	104.99	104.82	104.11	102.61	104.03	105.1	103.09	102.65	103.26	104.94	103.18	104.35	102.12	102.85	103.08	103.55	104.69	102.79	105.64	104.93	105.21	104.56	104.02	103.61	106.81	107.1	103.57	103.83	105.61	104.52	106.34	106.37	106.38
103.79	103.13	103.66	103.33	105.47	104.6	105.81	104.17	105.13	104.53	104.1	103.07	104.19	104.89	106.71	106.59	102.07	104.14	104.91	105.04	104.82	105.24	105.57	103.61	105.61	106.1	105.2	104.85	103.35	105.76	104.27	107.06	106.72	106.56	105.92	105.48	105.09	103.82	105.11	105.51	108.07	103.42	103.88	104.41	104.01	105.02	104.83	105.06	104.61	104.97
111.19	107.11	110.32	112.28	113.1	110.31	112.74	112.06	112	111.35	111.58	111.82	110.63	111.7	108.84	109.01	110.58	112.35	109.94	112.41	111.45	110.92	112.24	109.85	112.06	110.93	113.6	111.6	111.98	112.58	111.04	112.05	110.76	110.69	111.11	112.51	110.58	112.16	113.59	111.27	110.02	107.95	111.64	111.51	109.25	111.71	108.97	112.5	111.33	111.9
98.035	99.402	98.208	99.405	98.245	99.13	99.853	100.56	99.689	101.15	98.013	98.109	100.16	101.19	99.349	101.29	99.314	99.21	99.863	99.4	100.43	99.891	101.58	96.717	100.4	99.406	101.29	101.19	99.583	97.671	100.8	99.873	99.238	101.07	100.18	100.56	100.33	100.2	100.41	100.89	100.84	98.238	99.244	100.92	99.859	98.442	98.917	98.619	102.28	98.257
103.62	104.77	103.76	105.7	105.11	107.35	105.25	106.33	104.09	105.97	106.11	106.25	103.19	102.8	103.77	103.34	108.54	106.9	107.39	106.02	105.7	103.87	107.3	104.75	106.04	105.7	106.51	107.29	104.04	105.96	106.1	104.33	105.55	104.22	107.36	105.6	105.12	104.28	103.84	107.36	103.23	106.77	106.23	105.75	104.41	105.94	106.47	104.99	105.09	104.47
106.69	107.95	107.55	105.54	105.94	104.17	106.16	107.47	105.53	106.5	106.51	103.55	107.6	107.62	105.73	105.5	106.13	105.01	105.16	107.18	105.12	106.62	105.69	104.7	105.65	105.54	106.95	105.91	106.72	104.71	103.84	102.43	106.88	106.27	106.59	105.32	107.2	106.21	104.98	105.12	106.74	104.79	106.84	103.9	106.46	105.25	105.84	105.76	104.74	104.69
110.73	108.91	112.15	111.17	110.49	109.7	108.78	110.38	110.46	114.19	110.04	113.02	109.11	112.33	110.46	110.56	110.28	112.16	109.79	109.52	109.87	112.97	109.84	109.85	110.73	109.15	109.99	110.11	110.41	112.1	109.75	110.31	109.28	108.99	110.56	112.68	108.87	111.24	109.96	108.42	110.55	107.03	109.84	112.32	110.18	111.67	110.68	110.98	108.98	111.26
104.07	104.4	106.74	106.78	106.14	106.51	104.29	101.21	105.53	104.84	105.2	105.68	104.48	106.03	106.86	104.52	104.42	104.72	104.48	105.91	106.22	106.83	103.29	105.68	104.12	107.01	107.04	105.65	105.3	106.62	107.72	104.54	105.62	104.93	106.47	105.07	104.7	107.56	104.37	104.51	105.11	105.55	106.36	106.52	105.66	106.73	105.97	105.37	107.38	106.15
111.86	113.88	111.3	112.14	111.42	109.78	113.37	111.9	113.7	113.52	112.93	111.98	111.46	109.83	109.38	111.3	111.66	110.91	111.9	112.38	111.69	111.17	112.6	110.59	114.49	111.27	112.15	111.93	112.22	111.1	110.55	109.5	111.9	109.66	111.04	111.5	111.04	112.81	111.54	110.82	112.59	110.9	111.17	112.12	113.83	111.13	113.2	109.86	112.46	112.32
110.78	111.36	114.18	111.84	112.58	111.63	112.29	114.15	112.23	113.07	112.6	110.53	113.29	111.04	117.1	115	114.13	111.36	111.91	113.47	112.91	113.81	111.68	111.59	113.47	111.2	114.48	111.44	115.5	114.3	112.75	113.86	112.91	111.12	113.82	111.4	114.06	113.58	112.15	114.13	111.69	111.62	114.2	113.23	113.01	113.32	113.11	112.23	112.67	112.7
113.17	108.61	114.28	111.17	111.02	111.55	109.41	111.38	110.7	111.09	112.41	111.99	112.91	114.54	112.05	112.32	113.44	113.06	112.27	113.23	112.98	113.41	111.57	112.34	112.89	112.78	109.73	111.37	111.49	111.78	112.42	112.93	113.82	112.54	112.08	112.55	110.15	110.17	113.26	113.76	111.65	111.89	111.49	112.25	111.88	112.16	113.79	111.41	113.97	113.1
108.88	105.41	104.68	104.85	103.27	104.95	105.83	104.65	106.05	103.93	104.83	106.97	105.71	104.5	109.23	103.99	103.5	106.53	105.09	104.37	103.62	103.02	104.51	104.64	105.37	105.59	105.24	104.02	104.92	105.58	105.1	105.54	104.15	104.92	107.03	105.47	105.74	102.72	104.95	104.01	104	105.58	107.35	105.56	106.12	105.82	103.58	104.89	104.11	106.15
105.17	106.88	104.97	106.6	104.43	107.7	105.95	105	107.06	105.63	107.39	107.41	104.06	105.73	106.77	103.65	104.83	106.05	109.51	106.88	106.3	106.37	107.61	108.86	107.47	107.74	106.17	107.02	107.01	105.15	105.77	107.58	106	104.15	105.78	107.63	107.5	106.52	106.95	105.68	106.49	105.35	106.12	106.47	106.19	105.47	104.02	105.35	107.63	105.72
110.63	112.55	111.81	109.51	112.12	111.94	110.18	112.05	111.01	111.18	113.21	113.16	110.88	112.42	112.06	110.43	111.83	112.5	110.59	110.75	109.51	111.06	111.35	111.48	113.17	110.68	114.39	113.25	109.4	111.96	110.64	113.74	110.12	113.61	111.3	111.52	109.25	108.78	111.44	111.7	110.5	111.49	109.81	110.74	113.02	113.1	110.04	111.77	113.88	109.25
104.91	103.56	105.67	106.53	105.16	106.43	106.12	107.56	106.18	105.41	107	105.5	105.29	105.85	106.17	106.59	107.51	105.25	108	107.06	107.14	106.62	104.64	105.17	104.08	105.97	107.85	107.52	104.97	104.07	104.86	105.58	106.19	103.94	107.48	104.78	105.09	105.19	105.51	105.3	107.95	107.23	106.77	106.13	103.83	106.41	106.98	107.06	105.59	105.22
112.2	110.88	112.89	107.49	110.62	110.72	109.92	111.24	110.01	112.79	109.66	112.74	109.24	109.15	109.94	108.78	110.28	110.61	111.7	111.42	109.51	111.78	112.34	109.74	111.59	111.93	108.98	109.93	109.25	111.07	112.16	110.65	110.86	110.46	109.49	110.99	109.24	113.37	110.77	109.77	110.75	112.18	109.23	110.35	110.92	109.67	110.69	111.61	110.38	110.32
100.41	99.358	101.91	100.26	99.508	98.697	98.115	101.2	99.73	101.33	98.382	98.921	101.74	101.13	101.18	99.275	99.088	98.539	100.57	100.75	100.38	102.05	99.719	100.77	100.25	98.306	98.194	99.363	100.47	99.403	97.346	99.156	101.05	101.36	100.9	99.492	98.096	100.34	99.29	98.038	98.986	99.126	98.406	102.26	101.41	99.346	101.31	100.38	100.76	98.11
112.5	112.92	112.25	113.75	110.69	112.58	112.48	111.93	111.47	114	114.33	111.67	113.82	112.05	110.34	113.72	109.64	110.55	112.08	110.2	111.87	113.09	112.4	111.22	111.57	111.61	112.59	113.42	111.25	112.1	111.8	112.75	110.8	112.41	113.98	110.63	111.42	112.66	112.78	112.59	110.42	109.45	112.17	112.98	113.32	113.2	109.92	112.77	113.71	110.08
105.03	105.99	105.37	107.99	105.94	105.89	107.45	104.68	103.59	106	105.94	104.23	106.1	104.97	105.59	105.34	105.55	106.22	105.51	108.1	105.65	103.78	106.21	103.98	103.91	104.24	105.12	105.49	107.45	105.29	105.96	105.33	104.01	103.41	104.71	105.6	106.7	104.32	103.86	105.5	106.78	105.53	104.92	105.81	105.55	106.95	106.35	105.38	105.07	106.25
104.24	104.64	104.31	105.71	104.29	104.95	105.46	106.72	106.3	105.82	104.96	104.93	105.67	104.88	106.71	107.69	106.33	105.93	104.5	106.17	104.35	108.18	104.78	104.32	105.89	104.44	104.32	108.52	105.61	108.86	107.28	108.53	106.55	106.06	105.37	105.78	105.96	104.32	105.67	105.69	105.08	106.58	103.56	104.56	106.28	103.76	107.91	107.38	103.13	106.89
111.84	110.77	109.8	112.01	111.83	110.75	111.22	111.24	112.07	111.6	110.93	111.27	110.72	110.34	109.62	110.22	111.06	110.83	108.19	110.58	111.55	109.25	111.45	112.55	111.98	110.22	111.67	111.62	111.95	113.19	112.02	111.31	111.65	113.88	111.57	111.16	109.3	109.44	108.64	113.32	111.23	110.4	110.82	110.31	111.87	110.29	112.11	109.83	111.06	111.52
101.15	98.015	102.12	101.38	100.93	98.999	100.62	100.85	102.26	100.66	99.511	100.87	101.42	99.826	99.618	99.474	101.51	97.888	100.95	100.46	99.476	97.964	100.66	97.779	98.869	99.639	98.984	102.19	100.64	102.15	98.746	99.574	98.929	101	100.73	99.936	100.87	100.26	100.9	99.494	102.06	103.05	100.6	99.769	99.839	99.755	101.48	99.253	101.23	99.808
105.32	103.4	104.6	105.71	104.82	103.62	104.1	105.2	102.31	102.8	105.52	105.27	103.34	102.81	103.44	106.31	105.92	104.22	104.91	104.56	104.17	105.23	104.06	102.47	105.9	105.94	104.87	104.17	105.33	105.32	103.92	103.49	105.99	103.96	102.47	105.69	103.73	104.73	104.79	102.49	104.24	105.45	103.71	103.14	104.27	104.88	104.79	103.55	102.88	104.52
106.22	103.9	105.97	103.57	104.31	104.45	105.25	104.66	107.33	104.81	108.07	103.71	105.59	106.87	106.22	105.35	106.34	103.49	105.19	105.05	104.41	103.77	106.18	102.41	105.89	104.83	104.68	105.01	104.86	106.94	105.95	104.72	107.39	104.48	106.69	105.16	105.44	107.49	107.11	105.35	102.89	106.08	106.32	105.01	103.33	106.06	106.44	104.09	104.91	106.06
105.09	106.2	105.79	104.27	103.01	101.81	105.91	102.91	104.72	103.44	104.37	105.5	104.8	102.59	101.47	102.16	102.48	104.56	102.67	105.02	105.13	102.82	102.08	104.08	102.9	103.23	103.22	103.53	103.15	103.07	104.45	104.18	104.57	104.21	103.06	104.31	102.9	101.24	105.17	103.46	106.08	104.76	103.86	104.48	104.57	104.34	105.99	105.35	104.73	105.41
104.06	105.77	104.06	105.41	106.98	106.45	104.07	106	107.84	105.8	105.11	105.92	108.57	108.07	104.53	104.41	105.4	105.6	104.47	106.53	105.15	107.36	104.9	107.83	105.07	105.19	105.63	107.23	103.92	105.78	106.49	107.26	103.64	104.01	105.32	103.75	105.84	105.66	103.92	106.49	107.51	104.35	106.06	104.04	105.02	104.48	105.61	105.82	103.87	106.71
106.39	107.73	106.79	106.27	105.28	105.19	104.83	105.49	103.31	105.46	105.01	106.88	104.95	106.44	105.7	104.41	107.91	105.14	104.21	106.11	105.99	105	106.5	104.01	105.5	106.97	104.15	106.73	105.95	104.85	107.41	105.76	106.66	104.49	105.49	106.25	105.14	107.11	103.97	104.34	106.23	103.83	106.61	105.56	105.29	106.03	104.4	104.74	105.97	106.52
96.595	100.36	100.35	98.55	100.58	99.868	99.151	100.92	99.863	97.635	101.35	98.85	98.973	99.542	101.26	98.038	99.673	99.836	98.22	100.14	100.87	98.445	98.696	99.452	100.06	101.08	100.54	98.139	99.507	101.21	99.211	99.348	101.79	101.56	98.41	98.61	99.319	98.319	96.772	98.07	100.58	102.06	98.647	101.71	99.3	98.585	102.46	101.67	99.394	100.07
112.48	109.43	114.13	108.86	111.09	109.96	110.87	109.73	108.36	108.52	108.82	111.68	109.55	110.16	108.25	108.2	110.66	107.57	108.86	109.17	108.72	108	109.84	112.06	108.56	109.8	111	111.03	109.78	110.66	110.7	108.49	111.98	110.02	112.03	109.59	109.25	108.81	106.38	109.19	108.93	110	108.73	109.23	109.58	110.41	108.86	110.61	108.4	109.53
105.72	105.18	104.54	105.52	105.36	104.86	106.86	105.3	106.05	103.32	104.83	104.31	105.41	107.55	106.06	105.83	105.96	103.36	105.41	104.07	105.85	104.79	106.75	105.56	105.09	104.03	105.5	107.5	105.74	105.02	105.09	104.15	103.93	102.79	104.08	106.69	106.37	103.9	104.36	105.79	106.82	104.48	107.8	105.1	104.8	105.99	106.37	103.43	104.6	104.95
111.96	112.54	110.23	111.96	113.72	111.81	109.35	110.09	112.22	113.39	110.05	110.89	111.11	111.2	109.58	109.74	110.61	112.39	111.58	113.55	111.99	110.42	110.73	109.54	110.09	112.8	110.6	111.76	112.16	113.43	112.47	113.08	111.99	110.65	113.58	109.41	112.46	109.56	110.44	110.74	111.2	110.06	113.86	111.01	110.45	109.79	112.84	110.72	112.71	109.38
106.38	106.35	108.06	104.94	105.33	107.02	105.85	104.2	107.12	105.98	103.67	104.24	103.9	106.17	104.51	107.96	105.82	107.19	104.34	107.44	106.27	105.62	102.45	104.82	106	105.86	105.01	105.27	109.48	105.29	107.51	107.74	107.18	106.57	108.21	107.69	107.39	105.9	105.01	105.74	104.52	106.17	108.13	106.11	107.29	105.24	106.82	106.59	107.96	107.43
111.17	113.32	110.42	111.73	113.64	112.24	109.8	111.64	112.48	111.41	111.75	111.9	111.62	112.8	112.06	112.62	110.81	111.78	112.34	113.4	114.24	110.57	111.62	111.92	111.76	113.22	112.19	112.97	111.71	112.72	111.48	113.61	110.25	110.67	111.83	114.11	110.49	113.71	112.2	110.6	112.49	110.25	110.11	113.29	111.23	110.17	111.19	114.65	112.54	109.31
98.492	101.27	101.53	100.24	99.412	101.71	101.06	100.59	97.707	99.687	98.446	97.635	100.99	101.16	98.803	98.913	99.589	100.01	99.084	99.718	97.637	99.928	99.656	100.39	97.907	97.854	100.45	98.811	100.23	100.3	98.753	99.454	100.43	98.853	101.99	98.086	101.64	100.34	100.01	98.282	99.79	101.59	99.281	100.11	99.211	99.645	100.02	101.16	99.712	102.25
105.14	104.5	102.57	105.52	104.82	104.94	103.88	102.74	103.51	106.23	105.67	104.01	101.98	104.81	105.6	104.94	103.86	103.88	105.08	104.26	103.15	104.29	104.21	105.9	102.21	105.64	104.57	104.58	103.86	103.13	103.64	102.63	105.16	103.25	105.38	101.99	103.65	102.56	103.95	104.75	104	105.71	104.33	105.56	107.38	105.65	103.7	105.42	106.12	104.84
115.42	115.63	116.27	115.08	115.64	114.35	118.21	116.02	115.79	116.43	117.1	117.17	118.4	116.07	114.71	117.85	115.18	115.59	116.54	117.28	116.49	115.11	116.94	116.52	117.55	115.57	114.51	115.85	116.56	115.87	116.03	117.88	114.77	114.65	114.64	116	117.26	116.57	115.19	114.97	115.84	115.36	114.8	117.67	117.16	117.35	115.1	117.87	116.89	114.5
105.39	106.96	107.39	105.53	105.43	108.87	108.4	107.95	108.26	105.89	104.99	105.24	106.89	105.45	105.5	108.75	107.62	106.26	107.62	108.19	107.96	104.25	106.31	107.5	105.09	108.2	105.68	107.01	107.21	106.33	107.23	106.26	107.52	107.07	104.51	107.72	107.74	106.96	106.59	106.28	108.19	107.89	104.26	106.96	105.48	106.4	109.78	107.31	107.97	106.11
100.61	101.08	100.74	101.83	98.106	100.79	100.7	100.14	103.17	100.2	101.72	101.95	100.47	101.09	99.127	102.14	102.5	101.9	99.695	100.69	100.6	101.3	101.21	101.37	100.34	100.19	101.52	104.15	101.18	100.52	101.21	102.63	103.6	100.74	99.168	99.797	100.18	99.023	101.55	98.173	100.78	100.71	101.51	100.57	100.44	99.135	101.33	100.04	102.86	101.41
111.42	109.92	110.12	108.61	110.31	111.79	110.15	110.5	110.29	111.03	109.69	108.91	110.05	110.2	111.34	110.4	108.47	109.13	110.01	109.97	111.44	111.26	112.49	111.93	109.82	110.83	110.53	111.09	113.09	110.1	110.03	110.57	110.39	109.9	111.15	111.27	110.05	109.78	109.93	109.99	110.58	109.16	110.39	108.95	111.3	109.89	110.25	109.39	110.76	108.9
107.82	105.37	106.38	106.12	107.08	103.99	103.59	105.05	104.57	106.31	106.01	105.22	109.12	105.77	105.5	104.93	107.3	105.68	104.23	106.06	105.59	105.9	105.11	106.06	105.66	104.93	102.63	107.77	105.07	103.48	105.93	105.34	102.13	105.77	105.09	108.47	107.4	107.3	107.96	105.77	106.07	108.72	103.36	105.41	103.6	106.23	107.85	105.34	103.94	104.32
103.17	103.84	104.57	102.76	103.46	106.08	103.41	101.42	103.77	106.12	103.45	105.16	105.05	106.27	103.5	101.59	103.18	105.49	104.24	105.56	105.13	104.69	104.52	102.41	105.51	102.36	103.85	103.61	104.45	104.31	105.49	104.9	104.14	104.62	102.83	101.2	103.22	105.3	101.79	104.23	104.12	104.16	104.41	104.77	105.09	103.43	105.23	103.72	103.35	103.53
101.17	101.01	102.07	102.28	98.589	100.14	98.574	99.948	98.432	97.436	102.33	99.057	100.43	99.556	100.45	100.57	102.36	100.08	100.28	98.747	101.82	99.194	99.774	99.962	102	100.32	102.38	99.023	99.023	99.639	99.041	99.168	99.944	98.17	99.353	100	99.313	101.25	99.451	100.23	99.723	99.303	98.276	100.7	101.34	100.18	100.92	99.809	101.83	98.507
113.12	109.92	109.59	110.16	112.53	111.98	111.35	112.55	111.25	110.96	111.46	114.5	109.94	112.41	112.79	110.97	112.32	112.71	109.38	112.83	111.38	110.29	111.74	111.08	114.5	112.47	111.8	109.43	111.84	112.52	111.74	111.86	112.49	112.24	110.8	112.61	112.32	112.49	109.94	113.61	112.97	112.26	112.62	112.23	110.74	112.39	111.82	110.63	111.58	112.86
104	106.06	105.07	108.57	108.95	106.94	106.56	105.72	106.71	105.02	108.41	108.05	106.33	106.89	105.72	104.63	105.15	106	105.84	103.85	106.69	106.18	105.9	107.95	107.08	107.14	105.33	105.12	105.98	106.15	104.81	104.61	104.1	105.54	104.97	105.04	107.45	107.84	105.28	105.76	105.15	106.97	107.29	108.03	106.57	105.94	104.45	108.06	106.15	106.57
106.28	107.49	106.68	104.17	107.23	105.8	105.62	104.94	107.24	105.42	105.45	105.03	106.34	106.37	105	104.63	105.82	106.5	105.71	105.59	108.04	105.89	104.22	104.91	106.57	107.06	106.61	105.91	104.96	107.05	105.36	104.8	105.96	106.74	105.04	105.39	106.41	103.77	105.83	107.5	105.86	103.57	106.02	107.86	106.79	106.48	106.89	104.43	103.79	103.72
99.509	98.699	100.63	97.737	98.193	103.36	102.82	100.88	101.74	102.78	101.07	101.08	101.96	98.349	100.21	100.39	99.42	99.098	102.73	101.8	100.18	101.8	101.27	100.13	99.706	100.72	100.79	102.4	101.9	99.502	100.56	101.03	101.11	99.889	101.69	102.7	100.35	99.26	99.108	101.64	101.26	101.89	101.9	101.9	99.495	99.448	100.95	100.74	98.156	99.886
100.77	101.55	101.87	102.08	99.789	101.26	103.08	100.11	100.44	102.02	103.27	100.45	98.693	101.15	99.57	101.27	98.838	101.68	102.38	99.249	99.618	101.25	98.985	98.969	101.92	99.567	99.313	100.7	102.47	99.784	97.559	102.14	100.31	100.67	100.2	101.31	100.34	100.67	99.896	99.233	99.518	100.7	102.23	98.055	101.59	99.598	98.522	100.93	100.47	100.44
105.47	106.61	105.78	105.78	106.73	106.73	106.35	104.29	108.06	104.79	106.45	107.35	106.19	106.17	106.25	106.23	107.37	105.63	105.92	107.54	106.37	107.82	107.19	106.5	107.53	106.57	106.85	107.36	104.57	106.94	107.07	105.59	105.69	106.8	105.63	106.92	105.11	105.8	104.5	104.24	104.83	106.03	107.59	105.65	106.12	106.52	107.28	107.03	107.47	106.52
96.93	99.939	99.494	100.85	96.867	98.874	99.325	99.785	99.189	99.657	98.538	101.21	99.329	100.36	99.21	98.542	101	98.323	98.616	98.495	99.721	98.7	98.668	99.883	99.572	102.57	98.498	98.336	98.724	98.819	99.62	100.37	100.16	99.664	98.754	99.359	99.991	97.049	99.357	98.941	100.25	100.16	101.53	98.262	99.473	99.542	100.71	100.18	99.331	99.222
111.67	109.81	110.57	110.4	111.38	110.02	110.46	110.35	110.27	109.77	110.51	108.99	108.09	110.34	108.8	111.25	112.63	111.07	109.48	109.63	109.8	110.13	110.2	109.01	110.49	107.48	110.49	107.27	110.62	110.37	113.59	110.14	111.61	111.13	109.29	110.68	110.01	112.05	108.97	109.32	110.38	109.81	109.04	109.36	110.84	108.72	110.96	110.65	110.52	109.48
112.5	112.67	113.32	112.9	112.89	110.72	112.28	113.55	111.58	110.05	112.25	111.6	111.9	112.72	110.05	113.25	112.31	111.57	113.49	113.46	113.45	111.07	112.05	111.89	109.24	112.12	111.35	112.23	112.94	111.04	109.52	112.47	110.32	111.29	112.48	111.18	113.88	114.32	112.4	113.74	111.35	110.33	112.69	111.47	112.51	112.89	114.65	113.7	112.01	112.13
99.781	101.38	99.137	99.203	98.265	98.444	101.19	98.274	101.39	100.51	98.056	97.704	98.942	99.159	98.185	100.84	97.937	100.79	100.41	99.28	100.65	100.3	98.061	99.226	99.526	99.295	98.89	101.43	101.49	99.2	99.395	99.349	100.33	102.05	99.923	98.937	100.5	100.95	99.114	98.21	97.525	99.256	97.909	98.533	100.25	99.494	99.781	98.714	101.07	97.637
101.51	100.77	99.728	98.775	99.876	102.21	100.33	101.23	100.69	99.963	102.1	98.617	99.796	98.938	100.13	102.03	97.948	98.153	99.19	100.7	99.114	100.78	99.583	100.56	101.63	98.753	100.7	100.83	99.491	97.944	98.362	99.65	101.24	98.251	98.925	100.84	98.134	101.19	97.627	98.985	99.637	99.274	99.567	99.867	99.104	99.246	101.88	100.81	98.784	99.111
99.11	100.45	98.618	100.38	101.72	102.1	100.03	98.252	99.361	98.544	101.99	99.531	100.47	100.23	99.903	100.37	100.87	101.08	97.987	98.791	98.54	99.458	101.83	100.06	100.81	99.9	99.849	101.29	101.05	97.623	101.88	99.482	100.24	100.3	99.619	101.84	98.173	98.194	100.53	102.44	97.45	98.841	100.24	96.558	97.149	99.28	99.54	99.823	100.25	98.861
100.11	102.72	100.94	99.785	99.248	100.26	101.57	100.12	97.778	100.72	99.851	99.304	98.972	100.61	99.906	98.538	99.5	99.385	99.332	100.46	98.012	100.97	100.34	100.89	99.549	102.98	98.715	99.629	100.68	100.19	98.304	98.216	99.7	97.361	102.84	102.18	99.363	99.162	98.504	99.103	99.885	98.167	99.767	100.38	101.38	99.458	98.478	97.957	98.89	99.984
97.983	101.25	101.76	99.732	100	100.66	99.615	99.717	99.118	99.465	100.61	100.59	98.289	99.839	97.806	100.31	98.588	99.138	99.89	99.838	99.97	97.326	99.323	100.32	102.49	99.303	100.22	99.098	99.639	99.687	99.041	97.544	100.47	101.59	101.02	100.24	97.917	99.267	99.483	98.427	101.23	99.865	98.39	100.33	100.26	99.098	98.776	101	98.985	100.48
109.46	110.15	112.05	109.76	112.51	111.09	110.67	111.28	114.3	110.2	111.82	111	111.19	113.53	110.32	111.04	113.7	113.67	113.34	111.03	109.51	112.25	112.05	110.38	110.99	111.59	109.35	112.34	111.37	110.62	113.57	112.7	112.52	111.98	112.69	109.85	110.62	109.49	111.02	112.31	112.1	112.02	112.56	112.37	109.14	111.98	111.64	110.79	110.2	111.18
99.649	100.54	99.261	99.467	100.79	100.06	99.419	97.431	98.964	102.71	99.903	99.073	100.73	97.804	99.455	103.46	100.28	99.357	97.022	100.69	100.41	99.898	101.71	101.72	99.207	98.808	102.64	99.053	100.97	102.08	100.76	99.954	100.44	99.158	101.14	99.983	102.58	101.98	100.72	100.82	100.05	102.95	98.772	101.76	99.828	98.647	99.953	101.88	99.279	99.633
99.494	100.16	101.67	101.31	98.544	98.18	100.08	99.66	100.89	100.73	101.66	100.89	98.687	101	101.23	100.49	101.33	100.12	100.04	99.967	100.22	100.25	100.11	100.72	101.62	100.74	100.59	98.059	101.72	99.667	100.59	101.18	100.57	101.58	98.905	99.237	101.59	101.35	99.756	101.47	99.816	97.751	99.035	99.442	102.31	100.7	101.02	98.503	99.347	101.75
105.65	106.57	103.63	103.73	104.2	103.74	107.34	104.62	104.12	104.91	105.16	105.4	104.49	105.21	103.99	103.64	101.83	103.36	104.58	104.75	104.18	103.9	105.82	103.86	105.18	103.97	104.84	104.71	105.34	102.21	104.36	104.01	101.7	104.23	104.88	103.83	103.44	101.67	104.55	105.01	105.3	103.32	105.28	100.84	106.01	104.05	102.62	104.25	105	105.64
113.32	109.72	113.32	112.92	112.39	111.54	109.99	113.08	113.05	112.3	111.39	113.8	112.77	113.17	113.11	111.89	111.66	114.49	113.01	114.98	112.47	111.54	112.75	111.25	113.53	113.86	113.65	112.94	110.2	114.33	113.21	112.65	113.45	111.97	110.84	112.63	111.1	111.47	113.7	113.49	113.2	111.52	113.04	113.38	112.68	114.21	111.04	108.65	111.56	112.76
110.6	111.62	111.2	110.24	110.06	111.89	110.98	110.92	111.72	109.06	110.92	111.9	112.01	112.9	110.33	113.32	112.16	108.22	109.78	109.81	111.12	110.81	112.13	109.94	112.25	110.98	110	112.66	112.01	110.53	109.35	111.32	110.29	111.12	110.77	110.57	109.94	110.32	110.01	112.26	111.34	110.08	109.84	109.61	108.69	111.56	112.33	112.43	111.12	109.37
111.18	109.93	111	112.7	112.27	110.23	112.32	111.72	113.15	113.09	112.97	112.32	111.78	111.69	111.87	110.27	111.94	111.45	109.85	110.57	108.61	110.1	110.61	111.84	112.09	112.16	110.41	110.61	111.86	109.97	112.41	113.87	111.22	110.71	110.29	111.72	111.69	111.82	111.92	114.42	110.84	110.63	114.86	112.59	110.99	109.53	113.07	114.4	110.98	113.34
111.58	114.35	111.38	112.76	112.66	110.69	110.28	112.39	115	112.03	111.27	112.89	112.52	113.75	110.78	111.89	111.8	112.64	112.12	110.55	110.58	113.15	110.82	111.68	112.93	113.59	111.9	111.46	109.29	112.81	113.6	111.68	111.07	109.6	112.38	110.98	111.19	112.55	111.52	110.96	112.66	110.18	110.83	112.59	113.62	113.7	110.93	112.96	115.61	110.79
108.81	110.26	107.64	111.65	110.81	111.25	110.4	110.34	110.3	112.34	110.05	110.84	111.45	111.81	111.76	112.07	110.63	111.69	110.92	109.07	108.85	111.19	111.14	108.67	110.27	109.43	111.05	110.77	111.97	110.98	110.04	110.05	110.72	108.89	111.79	110.33	108.55	110.23	109.16	109.31	110.94	110.49	112.32	109.65	111.53	109.21	110.27	112.06	109.24	109.32
103.69	100.76	104.04	104.52	104.93	104.49	103.67	105.75	104.76	104	101.64	103.16	101.33	105.15	103.57	104.3	106.22	104.3	104.42	103.08	102.54	104.22	103.81	104.25	102.81	102.9	104.55	100.32	105.03	104.23	106.41	103.35	102.52	103.95	105.5	103.71	101.92	105.44	105.28	103.07	102.61	103.95	104.73	104.29	104.08	104.98	102.73	105	103.95	102.61
108.26	105.68	105.44	106.14	106.05	107.77	106.56	106.02	104.22	106.46	104.22	103.75	105.81	107.11	106.91	105.85	104.58	105.13	107.02	106.38	105.23	104.31	106.28	105.8	105.42	104.18	105.1	106.6	108	104.79	103.32	106.46	105.92	106.83	108.93	103.38	106.77	107.02	107.56	104.84	105.22	106.44	105.08	105.3	106.45	104.65	104.83	106.24	104.53	105.05
112.41	111.67	114.1	112.63	111.94	111.69	114.65	112.36	114.59	113.89	111.44	112.5	113.44	113.53	112.36	112.94	111.03	112.26	112.97	112.49	110.44	110.62	111.97	113.11	112.6	113.98	111.99	114.55	112.1	112.71	112	113.95	114.69	112.17	111.8	114.11	113.35	112.62	111.61	112.87	113.28	112.83	112.01	113.55	112.9	113.36	112.33	113.16	113.95	112.72
106.83	105.25	105.56	105.98	107.94	106.82	105.24	107.32	105.2	104.56	107.54	106.34	106.68	106.24	107.19	106.44	106.98	107.7	106.13	106.34	104.87	106.94	104.61	105.22	107.24	105.74	109.01	106.6	105.57	106.13	106.13	105.04	105.36	104.05	108.52	107.3	105.57	106.99	107.86	104.98	105.99	106.5	107.64	105.7	106.68	104.85	105.36	104.95	105.03	106.25
112.86	113.63	112.96	111.48	112	109.58	113.89	111.52	111.27	113	110.89	111.66	113.36	111.64	111.37	109.01	112.36	111.77	111.03	111.69	111.14	111.19	111.14	113.61	112.79	113.62	110.78	114.18	111.09	112.37	111.92	111.3	112.8	112.51	110.84	112.8	110.38	112.85	110.77	114.03	112.08	112.63	112.69	113.4	110.06	111.38	113.71	111.7	111.52	110.04
111.68	112.1	110.54	112.65	111.39	110.33	112.11	112.35	113.42	113.3	111.88	112.44	111.29	109.74	111.72	111.99	111.38	114.9	113.63	110.2	112.28	111.97	112.26	111.21	110.2	112.35	113.53	111.12	109.93	112.44	112.77	112.51	113.62	111.56	110.93	113.73	112.46	112.89	113.68	111.74	112.47	111.78	110.77	113.29	111.3	112.43	110.09	112.02	113.09	112.23
107.71	105.46	106.11	105.92	106.12	105.73	106.91	102.09	104.65	106.01	105.6	105.38	105.23	102.45	105.07	105.26	106.49	107.26	105.59	106.21	105.29	104.21	103.42	106.91	103.93	104.92	104.71	106.04	104.29	103.83	106.65	104.71	105.63	106.24	106.43	107.05	105.14	107.09	105.27	106.97	105.71	105.82	105.82	103	105.89	106.29	107.23	105.94	104.19	105.92
111.86	112.01	111.92	111.92	113.28	112.03	112.84	112.71	111.12	111.8	113.72	111.22	115.56	111.68	113.15	111.11	111.21	109.65	112.2	112.91	111.84	112.72	110.8	111.76	112.73	111	114.06	110.32	113.88	111.49	111.34	113.29	112.18	111.48	109.97	111.75	113.74	112.87	111.8	111.97	113.2	111.36	111.16	111.62	110.85	112.92	113.42	113.24	112.44	111.45
109.67	109.6	111.09	109.35	110.7	110.56	111.49	110.47	111.93	109.9	112.49	110.13	108.3	109.17	110.61	112.22	109.99	110.9	108.99	110.6	111.89	111.58	109.85	111.43	109.34	107.97	109.84	111.15	110.36	110.07	111.03	110.25	109.96	109.35	109.47	110.55	110.56	111.81	108.56	109.49	109.64	110.76	111.57	113.24	112.91	109.53	112	108.17	112.01	110.46
100.67	98.865	100.44	102.27	101.32	101.05	100.54	99.612	101.64	99.819	99.469	100.52	102.73	103.03	102.51	100.99	100.97	99.818	100.83	102.06	99.046	99.449	101.2	100.67	100.92	100.9	99.104	100.76	100.87	104.1	100.68	102.21	103	97.822	101.6	100.84	102.48	98.559	102.06	101.68	99.713	101.48	102.25	101.21	99.701	101	102.16	100.62	98.715	102.47
101.69	101.04	100.91	100.38	101.06	101.55	100.11	103.06	101.85	100.6	100.24	100.42	100.05	99.502	100.82	100.29	102.8	100.65	101.04	102.59	100.9	99.473	100.01	101.13	100.79	101.18	99.936	99.175	100.48	98.722	99.131	101.42	100.08	99.256	101.26	100.95	101.44	100.21	100.33	100.29	97.857	101.14	100.37	102.77	101.85	102.23	104.22	100.95	99.45	100.13
107.48	104.45	107.78	104.76	105.56	105.76	106.88	103.68	106.03	105.2	105.42	107.15	105.85	105.99	106.92	105.57	105.59	106.62	104.59	105.12	105.18	106.42	108.07	106.16	104.74	105.21	103.54	105.27	105.24	106.77	106.71	103.91	104.08	104.82	106.35	105.8	104.25	105.42	105.08	107.85	104.3	104.75	106.84	103.97	103.41	103.53	107.72	105.35	108.24	106.38
113.71	112.34	114.6	111.97	113.65	113.42	114.06	111.56	112.97	114.42	112.15	112.7	112.49	113.89	113.59	115.41	112.92	114.91	111.9	113.43	112.26	113.52	114.35	111.25	112.23	114.62	113.99	113.65	112.31	112.67	112.2	111.06	114.32	112.29	112.18	113.7	113.35	114.64	113.13	113.28	113.05	115.54	112.72	111.07	112.89	114.19	112.63	113.45	111.94	112.98
111.33	112.15	111.39	111.9	112.09	113.59	113.09	111.17	109.79	108.25	114.87	110.57	112.63	112.06	112.12	109.8	111.14	111.94	113.18	110.04	112.04	109.68	109.68	111.87	110.56	111	113.3	113.37	112.01	111.68	111.2	111.23	114.23	113.54	114.11	112.93	109.58	110.99	112.07	109.13	110.93	111.35	110.83	112	112.32	114.12	111.8	112.42	113.98	112.43
113.87	113.52	113.33	111.92	111.92	113.28	111.72	112.4	113.62	112.07	112.95	113.03	112.55	109.79	111.91	114.66	112.71	111.72	112.05	113.2	113.23	112.14	112.26	115.19	115.17	114.06	113.65	113.8	112.69	113.1	111.95	113.94	112.96	111.11	112.01	112.95	111.29	113.08	113.05	112.11	113.74	110.48	112.71	111.7	115.13	112.01	114.85	112.94	114.58	113.37
105.73	103.78	103.43	103.91	105.24	105.94	106.32	104.27	105.1	102.88	106.52	105.05	103.95	106.57	104.57	105.16	105.64	104.37	106.39	105.02	104.37	105.81	104.75	104.79	106.61	106.06	105.35	103.17	104.65	105.97	102.98	106.74	106.17	105.62	102.85	102.72	105.26	104.82	103.98	103.48	105.1	103.79	104.04	104.88	104.89	103.63	105.32	103.32	105.44	105.8
100.88	100.38	98.741	101.89	97.233	99.05	98.309	100.99	100.69	96.91	99.331	99.349	98.396	100.06	100.47	102.19	100.53	98.716	99.081	102.21	99.548	98.267	99.113	99.523	99.974	99.97	99.769	100.54	99.214	100.14	98.671	99.02	95.911	98.272	98.229	101.65	99.672	99.418	98.453	99.349	101.06	98.742	98.169	100.16	100.29	100.21	101.04	97.145	100.35	98.249
117.46	117.15	117.83	119.38	115.55	116.62	115.12	118.34	121.43	118.12	115.86	116.84	117.89	117.83	117.88	116.14	118.8	116.81	117.62	117.95	117.64	118.07	118.66	117.68	119.18	118.09	116.29	115.41	119.63	115.71	117.86	118.15	118.19	118.36	116.91	120.01	119.59	119.06	117.64	118.72	117.41	120.3	118.81	118.88	117.37	118.69	117.9	118	115.56	116.95
106.81	107.1	106.59	106.1	106.57	108.87	102.96	108.4	105.54	108.9	108.02	108.78	108.24	106.97	107.29	107.02	106.12	107.71	107.89	107.85	106.35	105.51	107.18	106.6	106.08	107.63	107.13	105.72	108.16	106.44	106.94	107.89	105.17	106.05	103.87	105.77	104.76	106.14	107.45	105.68	107.34	105.08	107.31	106.82	105.12	106.06	106.9	105.54	108.98	105.41
111.07	110.02	109.59	109.83	112.05	108.25	110.2	110.39	110.93	110.9	111.45	115.78	110.92	110.72	112.38	111.8	112.53	109.6	110.86	111.59	108.92	110.82	110.6	110.28	110.76	112.97	110.18	112.57	112.69	110.42	111.64	110.66	110.88	111.69	111.32	111.36	110.68	112.16	112.63	111.97	108.01	112.02	112.22	112.36	112.63	109.88	108.83	110.55	110.34	111.43
105.74	105.33	106.88	107.41	105.34	103.7	103.98	105.8	103.15	105.79	106.77	106.31	103.07	105.93	106.84	105.06	104.72	104.62	105.31	105.58	105.64	101.92	105.53	107.73	104.05	106.36	102.8	105.13	106.74	105.87	105.98	105.16	106.45	107.78	104.05	103.69	103.92	106.67	105.87	105.68	103.15	105.23	107.18	105.62	106.41	105.22	107.94	104.9	105.81	107.28
105.42	106.61	103.82	107.29	105.57	104.01	105.26	103.96	105.68	106.07	105.18	103.06	104.95	107.02	105.46	104.39	106.21	104.98	105.74	106.75	103.73	107.37	107.48	106.39	105.82	105.2	103.66	105.93	105.16	105.77	106.66	105.74	105.57	105.41	104.31	105.9	107.63	106.43	104.78	107.99	106.56	103.32	108.54	108.19	105.99	104.74	106.98	104.11	106.26	106.2
106.23	107.06	103.5	106.42	105.84	105.38	106.32	104.02	106.9	107.41	108.23	107.75	105.63	107.3	106.82	106.09	107.06	104.27	105.02	106.35	108.67	104.39	108.28	105.81	106.3	107.85	105.74	109.83	104.09	104.45	105.95	106.08	105.76	106.86	107.83	105.25	105.81	104.84	108.06	104.43	107.15	106.68	105.56	104.63	107.21	104.66	105.63	105.09	106.01	107.27
113.69	112.16	111.21	110.16	110.55	112.39	110.98	113.84	110.15	112.53	110	111.36	109.41	109.23	109.88	109.09	110.14	112.21	111.35	112.75	111.31	110.64	111.64	110.09	113.49	113	112.47	110.06	111.59	109.96	110.37	112.67	111.87	110.15	111.11	114.11	111.69	111.36	111.84	112.39	112.52	110.99	112.53	110.98	111.7	112.38	111.75	112.98	111.57	111.98
104.2	105.47	106.51	105.49	106.71	105.74	103.95	105.95	105.24	105.74	105.66	105.08	106.05	104.74	105.14	104.59	106.56	105.28	105.05	106.24	107.31	103.69	106.37	105.18	106.03	108.59	106.3	104.66	106.93	107.45	104.61	104.46	103.85	106.35	104.27	106.09	104.25	105.72	104.09	104.98	105.48	104.84	104.42	105.32	106.52	106.22	105.67	105.51	107.35	106.13
112.71	112.27	111.93	112.24	110.42	110.79	110.02	110.27	110.97	111.01	110.79	109.57	113.9	111.87	109.07	110.37	110.87	112.73	109.4	111.64	112.66	108.19	111.44	110.95	110.97	111.44	111.79	111.77	110.97	110.72	110.39	110.43	111.79	113.44	110.3	111.44	111.04	110.88	109.59	111.87	109.11	111.27	111.17	110.25	111.97	110.51	110.28	111.46	109.66	111.8
98.814	101.17	100.59	100.22	98.376	100.05	100.54	100.37	99.745	98.085	101.8	100.1	101.28	98.082	100.3	98.915	98.715	98.311	98.622	99.914	99.94	99.807	101.55	100.08	99.05	98.571	101.53	98.202	100.94	99.1	100.81	100.46	99.564	100.51	100.34	99.231	100.27	99.778	96.789	99.232	99.683	98.765	101.15	100.1	99.878	98.503	98.512	100.35	100.53	101.5
107.16	105.51	106.06	106.18	106.85	105.43	105.8	103.59	106.26	106.18	105.1	106.96	107	103.79	106.96	105.52	105.25	104.76	104.62	105.51	104.61	105.38	103.86	104.25	105.71	106.88	103.68	105.55	106.58	104.69	105.89	105.23	103.33	105.75	105.83	106.54	105.66	105.56	104.84	106.14	108.37	105.85	104.84	104.61	107.09	104.43	108.23	106.2	105.64	104.95
98.917	101.01	101.18	101.4	98.88	98.139	100.52	99.553	100	99.576	101.64	101.05	100.12	99.58	98.813	97.675	101.36	100.89	99.844	98.717	100.24	98.204	98.052	98.885	100.83	100.34	99.955	101.13	99.091	99.443	96.419	98.462	100.41	99.823	101.42	100.1	98.827	99.128	101.76	98.809	101.28	100.91	100.91	99.975	99.116	101.74	100.43	102.21	98.745	97.341
106.86	106.75	104.81	105.25	106.94	105.75	102.9	104.84	104.5	107.54	104.95	104.39	104.34	107.23	106.46	106.2	107.15	105.09	103.91	104.35	104.52	106.11	105.16	105.76	107.61	103.82	103.47	104.36	104.2	105.75	103.3	105.19	107.76	105.77	103.84	105.65	103.37	105.26	104.11	102.65	106.37	105.91	106.45	103.15	105.89	104.92	106.02	102.98	106.74	106.11
112.8	112.86	111.98	115.02	111.65	110.64	110.22	110.61	111.42	111.9	110.84	112.25	110.68	110.91	111.18	111.88	110.75	109.98	112.46	108.38	110.78	109.57	110.38	110.57	113.73	111.08	111.51	112.17	110.72	112.12	111.29	112.81	109.63	114.43	111.5	112.54	111.36	109.32	110.93	112.11	109.57	110.98	110.35	111.38	112.42	108.97	110.68	112.53	110.41	113.53
108.41	109.21	111.5	108.58	108.38	109.28	108.93	109.38	109.74	111.15	107.83	111.46	108.97	110.23	111.12	110.24	109.61	109.29	110.19	109.2	110.61	110.87	110.96	108.9	110.22	111.59	113.76	109.66	110.33	108.84	110.28	108.28	107.59	110.69	109.66	109.86	111.35	111.12	107.89	112.62	111.68	109.46	107.51	109.7	108.16	109.75	110.67	108.14	108.14	110.37
106.26	105.8	108.35	107.06	106.46	104.51	106.68	105.6	104.69	105.81	106.7	105.6	106.81	103.72	103.48	105.98	103.58	105.42	102.31	106.2	105.03	106.91	106.14	104.95	106.08	106.33	105.67	105.73	104.74	105.95	104.88	106.35	106.07	105.44	107.48	106.3	106.91	106.9	108.89	103.38	106.01	105.35	105.53	103.65	104.11	106.08	105.86	105.11	107.18	107.52
101.81	98.671	96.78	99.56	102.48	101.44	99.641	100.63	99.152	98.889	101.69	99.668	100.81	99.53	99.561	100.79	101.42	99.505	100.96	99.893	101.65	104.29	100.37	102.2	99.76	100.57	100.4	100.18	97.586	99.473	99.811	99.296	100.03	103.81	99.968	101.08	101.74	102.79	100.8	100.9	99.134	100.67	100.44	99.652	99.535	100.14	99.512	99.954	100.17	98.596
106.71	108.1	106.73	105.95	106.03	107.39	106.04	109.34	106.79	107.41	105.67	106.03	106.69	104.42	105.57	107.58	104.55	105.16	107.79	106.86	107.73	106.21	108.22	107.15	109.13	106.08	110.04	108.28	106.44	107.38	106.75	104.71	105.49	105.78	110.25	105.3	106.81	106.49	107.28	106.84	105.19	106.83	105.05	106.11	107.7	106.43	105.97	104.63	108.44	107.48
111.77	111.02	113.08	110.85	109.24	113.15	112.15	111.69	112.51	109.61	108.98	112.93	110.6	112.22	110.78	111.7	110.75	114.09	114.22	110.89	111.68	111.05	109.85	110.9	110.03	113.52	111.12	111.7	113.61	112.95	110.64	111.73	109.92	112.87	113.67	110.48	109.99	111	112.34	111.25	110.03	110.99	113.37	113.04	110.49	113.07	110.89	114.86	111.32	112.69
118.73	115.72	118.06	115.89	116.49	116.09	116.95	117.33	116.3	115.48	116.62	116.86	113.72	116.86	117.31	115.74	115.53	117.39	117.74	115.63	117.87	117.65	116.53	115.18	118.37	115.8	116.57	116.58	114.8	114.94	115.91	114.76	115.78	114.91	119.41	116.94	117.98	114.58	114.62	115.3	115.38	114.33	117.15	119.13	116.03	120.11	116.38	114.7	116.09	116.58
110.23	110.3	111.68	111.46	109.96	112.26	111.42	111.26	111.85	105.99	109.1	110.58	110.57	111.37	109.07	108.99	112.43	111.23	107.84	109.28	109.56	110.91	109.37	112.48	111.21	109.09	109	109.3	110.85	112.04	110.85	112.69	107.33	107.96	109.72	111.09	107.59	111.68	112.9	110.09	111.9	110.36	108.55	110.33	109.38	110.78	108.56	109.24	111.53	112.48
107.65	104.19	107.27	107.39	107.11	105.67	104.56	106.62	105.68	107.41	105.51	105.07	105.61	108.23	104.96	104.71	104.93	103.98	105.33	106.27	106.12	107.77	107.01	107.14	103.82	105.21	105.93	104.35	106.67	108.99	106.36	106.99	105.72	105.23	106.58	107.32	104.94	104.55	105.21	107.83	105.32	104.94	104.29	106.45	105.03	104.87	107.42	104.62	107.32	106.43
105.16	106.2	104.65	105.77	107.79	106.03	108.21	103.91	106.51	105.84	105.32	106.77	105	106.17	107.51	106.65	107.47	107.15	103.8	104.22	105.75	107.81	104.9	109.37	108.25	105.24	107.69	105.8	107.05	106.31	106.59	106.73	106.45	106.16	105.08	105.32	106.47	107.73	105.03	106.4	105.19	106.58	105.74	106.03	106.48	108.14	105.18	105.79	107.59	105.02
110.17	110.27	110.34	109.75	113.18	109.74	111.18	110.05	111.02	112.61	111.31	113.29	112.09	114.56	111.63	112.66	111.56	110.37	111.81	111.22	112.37	112.55	110.61	111.08	109.83	111.11	111.71	110.49	111.44	111.06	110.35	109.43	111.57	112.04	110.81	110.88	111.62	111.49	110.83	112.13	110.62	109.3	111.64	110.52	110.58	111.43	111.52	111.3	111.61	111.69
107.14	107.77	104.06	106.64	106.94	107.12	106.65	107.08	103.03	105.21	105.37	107.05	105.89	105.31	107.16	106.81	106.11	105.3	107.45	106.12	106.41	104.86	106.09	106.86	106.91	107.45	107.66	105.43	106.96	105.73	107.48	107.15	105.79	105.58	106.26	105.53	103.7	106.7	106.44	105.21	106.64	108.87	103.45	106.17	107.23	107.99	106.05	107.6	106.74	105.1
107.45	107.02	105.03	105.63	106.47	106.02	105.87	106.23	106.25	106.9	106.02	106.63	105.44	106.69	107.7	106.22	106.06	105.97	107.49	107.06	105.8	105.07	105.53	107.01	106.07	105.43	104.38	106.74	106.32	103.5	107.76	106.54	105.68	106.51	105.85	105.05	107.5	106.89	108.14	108.96	106.39	107.06	107.33	107.96	105.98	108.46	107.08	105.41	106.33	104.51
99.227	99.861	98.1	100.7	101.19	98.632	102.35	98.307	99.685	98.172	101.65	99.121	99.108	101.81	98.455	99.728	100.3	99.634	100.91	99.016	100.13	100.78	99.829	100.09	98.919	100.64	98.86	99.141	100.17	96.355	99.988	100.81	97.998	98.248	102.62	100.65	99.135	101.97	99.157	100.57	100.82	100.69	99.943	99.504	100.45	98.304	101.24	98.946	100.55	99.864
104	105.51	106.22	106.41	106.25	104.42	102.86	104.29	105.8	106.61	107.16	105.8	106.82	105.39	104.28	105.82	104.37	107.02	104.23	105.81	103.05	106.06	105.84	105.73	104.53	105.36	105.29	106.7	106.05	105.85	104.84	106.61	104.61	104.77	105.26	104.12	106.7	104.49	102.94	104.81	103.93	104.23	103.68	105.01	105.32	106.22	104.43	106.15	104.78	105.76
107.51	105.88	105.97	104.35	102.61	106.02	105.38	105.74	104.07	106.74	105.53	105.35	104.57	108.74	106.75	103.93	104.37	106.05	105.25	105.03	104.31	106.77	105.22	103.56	107.88	106.63	103.86	106.48	105.26	104.57	104.57	106.46	105.65	105.19	103.65	107.47	105.05	105.56	107.24	105.2	106.54	105.47	106.28	106.42	104.96	106.22	106.09	105.32	105.29	104.53
110.26	113.05	110.65	112.75	111.53	113.48	109.93	112.1	110.67	112.99	112.23	111.91	111.7	109.63	111.93	111.03	111.41	112.37	109.19	111.59	110.31	113.09	112.27	113.03	112.36	111.94	111.97	112.14	111.56	110.71	112.67	112.56	114	111.82	113.09	114.51	111.24	112.8	115	113.13	110.82	110.52	109.09	109.97	111.11	110.05	111.33	111.02	111.02	113.46
106.2	107.84	103.71	104.68	107.99	108.08	105.66	105.69	104.24	104.23	106.86	104.67	105.79	103.54	104.34	105.28	106.86	103.19	107.11	105.67	106.97	105.3	106	105.99	105.47	104.47	104.54	104.03	106.7	105.86	104.91	102.93	106.77	103.19	105.05	105.95	106.21	104.36	104.85	106.25	106.88	106.57	107.55	102.24	103.57	105.78	105.03	104.09	107.31	105.01
119.35	116.39	117.67	116.92	121.39	116.48	117.5	116.56	117.33	117.78	118.01	117.91	116.59	116.85	116.42	118.22	117.79	117.66	119.54	118.85	117.11	118.01	118.69	117.07	116.95	116.5	120.01	114.48	116.89	117.39	118.25	118.79	116.3	117.15	117.53	120.36	117.5	117.04	116.93	118.15	117.93	118.81	120.15	116.88	118.4	116.8	118.94	116.16	116.4	119.3
106.58	108.65	106.89	106.18	107.53	105.91	104.18	106.83	105.81	107.69	106.6	107.38	106.94	107.41	107.56	104.81	105.21	107.98	107.77	106.11	108.87	106.32	107.78	106.61	107.02	105.46	107.08	107.31	106.34	108.38	105.93	107.03	107.59	109.77	106.61	107.58	104.89	108.41	106.09	107.71	107.37	106.32	104.92	108.71	107.42	107.33	108.13	107.19	106.42	106.72
109.72	111.11	107.33	110.73	111.93	107.53	110.12	105.93	113.8	108.53	108.23	109.55	110.13	111.83	109.34	112.09	109.44	109.9	111.81	107.32	108.45	112.79	111.32	109.91	109.66	111.11	111.2	110.57	109.78	112.2	110.43	108.72	108.96	112.35	110.18	108.99	109.02	111.23	109.12	110.33	109.76	111.25	109.47	109.56	111.81	108.04	108.36	108.59	109.21	111.22
107.86	106.16	105.83	107.66	108.1	104.37	106.14	107.22	109.01	106.05	106.09	108.05	106.16	105.49	105.97	106.16	107.14	107.52	104.99	105.52	107.47	107.82	106.7	106.16	106.97	105.67	107.26	106.84	107.55	104.3	106.66	106.21	106.06	107.43	108.08	106.77	105.93	106.09	107.75	107.24	107.38	105.95	105.9	105.59	106.8	106.66	106.02	105.57	106.76	105.87
105.76	105.54	107.05	106.33	105.43	107.95	106.35	104.08	107.38	106.26	106.19	107.17	104.65	105.12	106.35	107.82	107.11	107.64	105.04	104.94	106	107.34	107.84	108.04	106.36	106.29	108.02	106.89	105.14	107.51	107.73	106.4	107.04	105.39	107.13	106.99	103.84	105.98	106.27	105.38	109.37	104.41	105.44	106.87	105.22	105.98	106.55	105.58	107.37	107.77
109.92	110.63	112.06	109.65	110.39	109.45	111.37	108.61	108.37	112.33	112.16	109.34	109.72	110.4	108.7	110.72	112.43	111.62	110.76	109.58	110.83	108.21	111.67	110.51	110.67	112.17	108.96	110.42	112.4	112.14	108.94	109.78	112.45	112.01	109.82	109.28	111.14	110.51	112.74	110.61	111.64	113.59	115.15	110.39	112.37	109.85	109.88	111.46	112.22	112.48
117.01	117.52	115.47	116.37	118.55	118.71	117.84	117.14	118.12	118.83	116.59	116.92	115.98	117.11	116.15	117.57	117.43	117.81	116.89	117.31	117.44	118.81	117.16	119.56	117.11	117.33	118.92	118.43	119.63	117.81	117.78	117.31	116.19	116.53	118.45	119.53	117.1	116.92	119.98	116.64	117.49	116.76	118.19	117.95	114.83	119.05	116.76	116.57	116.43	119.11
107.77	107.17	104.25	105.71	108.67	104.52	108.7	106.47	105.97	105.69	107.02	105.38	104.8	105.49	107.78	107.72	106.94	106.87	106.17	107.33	104.89	107.15	106.87	106.19	108.9	103.51	106.67	104.36	106.11	104.92	107.56	106.29	103.85	106.37	106.94	106.04	108.41	107.7	105.69	108.26	106.46	105.15	105.54	104.44	103.94	107.31	105.62	107.56	107.64	105.84
111.6	111.75	110.31	111.13	111.33	114.11	112.14	111.16	111.2	112.35	111.52	110.9	109.98	113.04	112.11	111.89	114.25	112.29	109.79	111.26	113.86	110.22	113.07	111.14	112.73	111.52	113.33	111.36	112.56	112.96	111.78	112.81	112.46	113.35	110.91	110.77	112.15	113.23	110.84	111.43	114.45	111.32	109.88	112.73	112.18	112.1	112.12	107.5	111.94	110.92
110.44	109.27	109.89	108.54	111	108.35	111.53	108.26	109.31	110.26	111.01	110.18	111.23	109.03	108.53	108.7	108.49	108.17	110.3	110.69	109.79	109.24	111.89	111.18	111.98	109.3	109.77	108.6	108.47	108.42	110.02	110.83	107.43	110.36	110.31	110.28	112.06	107.76	109.64	108.84	110.95	109.3	109.56	111.39	111.02	110.54	111.73	110.51	110.91	109.73
112.9	111.61	112.04	113.64	110.03	109.47	110.46	110.81	110.39	110.71	110.37	111.66	111.01	110.33	110.69	113.51	111.73	111.85	110.4	111.83	109.98	111.87	110.28	108.43	112.57	112.47	113.4	111.09	110.64	108.57	113.62	112.16	111.41	110.9	108.12	113.68	111.33	111.3	111.92	110.07	111.3	108.99	110.71	110.2	113.13	109.65	111.81	112.29	114.43	111.08
110.57	111.89	111.27	110.98	110.43	112.32	111.51	112.67	112.54	111.67	110.53	111.8	113.28	110.56	109.54	111.97	111.1	111.95	112.35	109.66	112.47	112.96	109.61	111.72	112.1	112.38	112.55	112.97	112.81	110.29	113.53	112.2	112	111.42	110.55	113.1	112.21	111.93	110.01	112.59	111.6	112.8	112.43	111.4	112.36	113.9	113.12	111.96	114.02	109.56
105	104.69	103.81	106.71	103.18	104.83	104.83	101.95	105.2	103.93	105.57	102.82	103.64	103.03	102.89	102.52	106.73	104.62	104.94	104.54	103.46	105.53	102.68	104.59	102.06	104.88	102	104.45	104.86	101.9	104.56	103.19	101.99	105.46	103.28	103.75	104.73	103.22	104.65	102.54	104.93	103.9	105.35	101.79	103.34	105.35	105.28	106.67	104.92	104.5
105.39	106.24	105.11	104.49	104.75	103.33	106.78	106.45	107.5	105.27	106.77	105.06	108.24	104.85	107.21	106.29	105.11	106.38	105.72	105.79	104.18	106.52	107.5	105.73	105.8	104.96	104.15	106.03	104.73	104.15	108.48	106.9	105.16	106.21	107.91	106.34	103.22	106.31	104.44	105.34	105.99	104.79	104.35	106.39	105.17	104.33	105.03	106.15	103.79	105.01
98.728	99.318	102.34	98.931	98.575	102.14	98.185	99.314	100.97	99.809	100.44	98.949	100.71	98.606	99.005	100.99	99.788	101.48	100.15	98.963	98.348	100.83	99.132	100.24	98.225	98.889	98.042	98.94	99.941	98.039	100.03	101.65	99.627	100.26	99.449	99.062	99.464	101.06	100.25	100.94	99.983	98.401	99.639	100.21	98.478	98.677	99.904	97.581	98.124	99.81
109.51	108.45	111.4	109.95	110.24	108.78	107.39	109.23	109.88	111.53	112.66	109.84	109.62	110.11	110.2	108.65	109.35	110.06	109.47	108.54	112.34	107.05	108.63	108.79	110.6	109.93	109.84	108.92	109.35	110.77	109.13	109.72	110.2	107.67	110.66	112.87	111.27	108.92	110.52	111.5	110.89	109.92	109.85	108.87	110.69	111.68	110.13	107.71	109.82	109.52
103.29	103.62	104.91	105.5	105.24	106.28	103	103.61	104.18	102.43	105.95	107.07	103.39	102.58	104.34	103.75	104.5	104.15	106.8	105.01	104.19	101.63	101.52	105.49	104.98	104.11	104.04	103.6	104.92	103.74	103.36	105.02	102.35	103.99	103.48	104.95	104.46	104.6	104.09	104.92	105.05	101.37	104.09	102.7	105.07	105.25	106.18	102.58	103.12	104.34
106.09	105.03	106.76	104.38	104.87	105.01	103.49	103.98	107.14	103.34	106.82	104.42	104.35	105.23	106.56	104.47	105.05	106.81	104.44	104.2	105.27	106.32	104.34	106.06	105.16	103.61	107.43	105.35	105.87	106.62	105.32	105.23	105.8	105.66	105.3	105.24	107.49	104.06	104.68	105.68	103.48	106.99	106.11	105.17	104.7	103.75	104.86	105.97	104.19	104.64
108.48	108.73	109.29	110.02	109.3	109.47	108.42	109.83	109.24	110.05	111.29	110.18	109.75	108.97	108.82	108.41	110.53	109.84	110.25	111.17	112.19	108.5	110.59	110.36	107.54	108.59	107.35	109.23	111.1	109.86	111.04	110.83	109.31	110.48	109.57	111.34	108.86	108.96	108.34	109.9	109.58	109.91	111.55	109.49	111.47	110.12	109.41	110.37	109.11	110.85
109.86	111.65	110.45	110.54	112.41	111.31	111.14	112.85	111.7	110.91	111.45	109.89	110.34	110.68	110.51	110.81	111.18	111.64	111.5	110.85	111.17	109.84	107.4	110.89	111.18	110.85	110.85	111.02	111.64	112.9	110.69	113.68	110.55	112.67	111.04	110.27	112.2	112.31	109.16	110.48	111.69	110.99	110.17	112.02	110.42	110.92	111.35	110.27	111.56	113.79
103.26	107.58	104.1	104.04	105.58	105.25	105.16	107.72	103.74	105.74	105.2	104.7	106.88	105.97	106.13	103.7	107.4	103.7	104.72	107.87	104.35	106.17	104.2	104.06	104.24	106.87	106.43	106.27	106.89	105.7	106.2	104.9	105.06	103.86	106.26	104.63	103.98	105.48	104.78	107.62	104.06	103.69	105.37	104.97	105.4	105.72	103.44	103.33	105.91	105.67
112.23	110.33	109.84	109.79	110.19	111.01	112.48	110.45	112.15	111.91	110.96	110.01	112.13	113.94	112.97	110.43	110.03	112.93	111.71	111.58	111.58	113.19	111.56	109.47	112.55	112.72	110.31	109.54	110.73	112.76	110.65	110.92	111.87	112.62	110.65	110.54	114.25	112.55	110.14	109.64	109.92	111.74	112.13	110.84	111.85	111.86	111.36	112.06	112.91	110.53
111.1	112.49	111.88	112.73	113.71	112.36	110.7	111.42	113.22	113.11	110.84	111.22	113.89	111.94	113.67	111.08	111.33	111.58	110.31	110.97	112.34	111.17	112.62	112.58	112.22	114.21	111.43	112.37	112.42	109.55	109.73	113.63	111.09	113.7	113.22	113.08	112.64	110.94	113.68	111.59	109.8	112.49	112.65	111.06	113.52	112.53	112.58	114.06	111.88	108.53
106.34	103.79	103.95	106.02	103.92	105.97	103.4	106.29	105.34	105.5	105.02	103.74	104	106.49	106.73	106.6	105.74	106.48	103.43	105.29	105.03	104.28	106.05	104.85	105.89	106.55	104.22	104.99	106.75	107.27	105.8	105.86	103.68	103.97	104.33	106.2	105.13	106.32	105.48	104.62	103.39	105.35	105.87	105.78	103.97	107.24	106.72	107.4	106.8	105.49
99.75	98.289	101.89	99.092	100.33	100.74	102.89	100.64	103.13	101.33	100.09	99.341	100.32	100.7	100.81	99.042	98.719	99.681	99.954	100.3	100.69	100.68	100.19	99.386	98.895	101.38	102.51	101.22	97.925	99.014	99.971	100.39	102.32	100.71	100.05	101.66	100.36	100.97	99.89	98.611	98.252	102.64	99.81	100.69	99.267	98.308	100.22	98.459	100.41	99.861
97.884	99.12	98.714	98.681	99.344	102.29	98.682	99.899	98.942	99.942	99.385	100.78	100.65	97.533	98.406	97.51	100.53	102.16	98.755	99.026	97.878	99.628	98.002	99.581	99.647	99.337	97.875	99.629	98.527	100.08	100.97	100.98	100.78	97.301	99.706	100.53	97.81	100.25	101	99.946	97.589	101.51	101.81	98.872	98.551	101.51	99.852	100.12	97.774	99.843
111.01	111.13	107.94	110.37	110.63	108.83	110.26	109.91	112.77	110.08	112.11	112.84	110.1	111.25	115.17	111.25	109.88	110.89	111.95	110.39	112.27	112.48	113.24	111.92	110.85	112.09	112.88	111.94	108.17	112.58	111.32	108.35	111.19	109.09	111.31	109.01	111.84	110.14	107.7	111.68	109.4	112.76	109.73	109.58	110.38	112.16	110.66	110.74	110.47	112.93
99.232	98.924	100.58	98.69	98.305	98.587	99.899	100.14	99.118	98.702	101.13	99.56	98.891	99.856	100.02	99.07	99.293	101.29	99.47	101.11	97.43	98.686	100.37	100.17	101.13	101.72	100.62	100.18	98.732	100.97	100.38	99.852	100.91	100.02	100.79	98.558	99.789	99.371	101.62	98.537	98.448	99.977	98.288	98.94	100.47	99.248	100.01	100.59	101.14	101.22
107.21	105.93	105.42	106.08	106.83	106.7	106.58	104.73	106.42	104.33	105.48	105.86	106.69	104.21	106.24	105.19	106.69	105.61	107.06	105.53	106.48	105.72	105.72	103.95	103.76	106.15	104.7	105.96	104.66	105.53	106.92	105.17	105.74	105.42	104.77	103.42	107.7	105.16	104.21	108.19	106.38	107.54	105.31	105.29	102.91	105.69	104.13	105.32	105.19	105.41
110.61	109.93	111.21	110.67	114.13	110.31	112.33	111.36	112.48	110.16	111.41	110.72	113.47	111.99	112.31	110.76	110.72	112.55	110.65	113.17	112.02	109.51	113.86	112.27	110.24	112.39	113.56	111.56	110.7	110.17	111.31	109.76	111.62	111.12	110.81	111.24	110.09	112.17	110.67	110.58	111.25	112.13	111.01	111.08	112.28	110.53	112.27	112.39	110.94	109.91
99.001	98.377	99.46	97.862	100.69	99.034	101.15	99.103	100.18	101.41	96.847	98.149	100.61	100.73	99.18	101.58	99.368	100.9	101.5	98.025	96.184	101.14	100.41	97.739	102	99.041	100.61	100.63	100.83	98.657	100.36	98.817	100.2	101.27	100.68	100.96	99.273	98.48	103.92	99.029	97.584	98.003	99.596	99.233	99.735	98.133	101.2	98.862	98.444	101.3
112.31	113.29	111.37	111.89	111.9	111.36	112.78	110.53	111.97	112.44	112.79	111.51	111.67	113.87	113.19	111.36	110.94	111	110.76	111.09	109.61	111.98	111.6	111.07	111.38	110.88	112.68	111.62	110.63	108.9	109.74	113.13	112.83	110.78	112.38	110.77	111.96	112.79	109.57	114.59	111.8	110.33	112.2	112.06	111.73	112.37	111.21	110.56	111.55	112.15
106.45	106.57	106.03	106.83	106.79	104.03	105.85	106.52	104.57	101.93	106.78	106.17	106.94	108.39	108.13	107.3	105.83	107.6	107.78	106.56	108.24	105.53	107.52	105.43	103.97	107.52	105.12	105.91	105.12	107.5	105.78	106.36	106.65	107.27	106.7	105.54	106.01	107.95	106.73	104.89	105.77	106.68	105.35	106.26	106.58	105.93	105.71	104.52	104.74	104.87
110.97	112.6	113.26	111.78	110.93	110.89	111.23	110.39	109.34	111.45	110.77	111.51	110.5	112.06	110.78	110.92	112.24	111.06	112	111.03	110.73	112.9	109.56	111.83	110.96	109.6	111.45	110.18	110.73	111.94	110.79	112.67	110.35	112.65	112.19	109.57	109.6	112.28	110.91	112.88	111.09	110.67	109.01	110.95	110.27	114.49	111.68	111.61	113.05	112.72
102.99	99.042	102.12	99.721	97.459	99.997	101.03	102.78	101.88	100.91	100.92	100.05	101.8	98.521	101.06	100.34	97.955	100.1	101.03	100.5	100.94	99.579	100.05	100.66	102.28	98.66	99.426	99.091	98.852	98.718	100.34	99.263	98.986	100.41	99.818	101.76	100.69	100.59	100.1	98.78	98.87	101.09	99.4	100.3	101.53	99.559	100.64	100.04	100.44	101.12
109.49	112.44	111.16	110.12	111.94	109.91	110.8	111.37	110.93	109.4	108.77	109.48	109.52	111.64	109.81	112.2	111.02	110.28	111.55	108.64	109.72	111.87	108.73	112.21	112.21	109.34	110.22	109.11	111.12	111.25	110.98	111.55	110.85	111.54	110.52	110.82	111.48	110.8	108.98	110.48	111.91	109.18	112.11	110.89	107.84	108.81	108.78	112.67	109.54	109.3
103.97	104.36	106.42	104.38	103.85	104.92	107.39	104.48	107.16	106	104.31	106.4	104.12	105.03	105.76	101.57	105.24	104.74	104.66	104.09	105.1	108.41	105.15	106.98	104.84	104.43	107.22	107.5	104.97	105.11	104.02	103.49	106.07	104.96	107.16	105.75	107.12	104.6	105.32	106.06	103.36	102.82	106.4	106.24	107.25	108.38	104.57	106.57	105.09	105.83
110.51	112.55	112.23	112.76	113.64	114.61	111.98	115.4	111.46	113.67	113.91	113	112.52	113.65	113.19	111.22	113.09	112.78	111.16	113.76	114.68	115.09	112.11	112.86	113.56	110.98	115.71	112.5	113.41	113.7	112.26	112.87	113.69	113.71	114.9	111.05	112.9	112.67	112.67	116.14	113.84	112.51	114.13	112.3	110.24	111.21	111.73	113.61	114.7	112.29
105.13	103.8	106.92	103.78	105.41	104.03	103.77	105.81	104.96	105.61	106.05	106.68	104.34	105.22	105.66	105.24	105.39	105.14	105.37	104.16	103.15	105.05	102.76	105.79	103.42	104.77	104.21	105.58	104.23	103.91	105.45	105	104.15	104.5	105.47	103.37	104.36	106.13	104.31	105.66	105.07	105.56	104.88	104.1	105.73	108.37	106.61	107.65	105.05	104.77
105.58	104.92	106.61	106.43	106.75	105.52	104.69	103.42	105.2	105.13	106.52	106.23	106.69	105.58	103.95	104.88	105.42	105.7	106.89	103.1	105.51	108.2	104.7	105.11	106.25	105.85	105.29	104.98	108.38	106.89	106.8	103.56	102.45	104.41	106.3	106.66	107.27	106.59	104.54	106.64	106.28	104.28	105.45	104.48	107.83	104.78	106.04	105.25	106.67	107.73
104.95	104.78	104.81	107.01	106.12	104.5	104.41	105.88	108.21	106.77	105.08	106.72	106	104.51	105.06	106.37	103.98	105.79	103.77	105.13	105.27	104.69	105.32	104.77	108.23	104.92	107.68	105.83	105.03	106.57	107.53	104.58	106.14	104.35	106.34	104.52	105.14	104.99	106.13	105.75	107.06	106.11	104.39	106.74	106.93	107	108.22	105.81	106.55	107.48
106.06	106.79	104.67	107.23	107.77	105.85	106.43	103.63	104.31	106.44	105.27	106.74	105.83	105.74	104.7	105.3	104.4	105.69	104.31	105.53	107.47	105.05	105.44	106.23	104.59	104.98	105.79	106.19	105.27	106.27	106.87	106.83	106.77	106.01	105.87	105.74	105.28	105.82	105.69	105.87	104.64	105.49	104.15	106.59	104.14	107.07	105.62	109.03	105.61	107.88
102.06	102.68	99.939	100.28	102.11	100.37	100.71	100.1	101.4	98.923	100.27	99.828	100.48	97.413	100.88	101.25	101.4	103.3	99.681	99.664	100.23	99.627	102.62	99.115	99.575	102.27	100.74	101.27	101.8	101.88	101.17	100.23	100.37	99.551	100.6	100.29	101.92	101.73	99.997	101.74	100.93	100.6	100.26	101.49	101.45	101.83	97.14	103.42	101.27	100.15
108.09	104.87	105.2	106.91	104.79	105.84	108.17	104.75	107.74	105.46	104.05	105.44	104.07	106.55	105.62	106.69	105.4	105.03	106.56	108.53	103.69	105.7	104.43	105.62	105.68	104.97	103.13	104.12	103.41	106.66	107.32	106.93	103.55	105.31	105.41	105.12	106	104.78	103.55	105.41	105.39	106.19	105.45	104.81	104.85	103.22	106.28	105.31	106.86	105.92
107.57	105.84	105.11	105.56	105.23	108.48	108.85	106.61	105.37	108.11	105.07	109.49	106.14	107.85	104.76	109.5	107.62	106.02	105.86	106.29	108.87	108.33	107.23	107.53	107.86	106.8	105.84	107.81	106.19	105.7	107.2	107.42	107.68	103.99	106.53	104.32	107.01	106.48	105.86	109.28	108.71	106.57	107.97	105.74	108.93	107.36	108.34	106.93	106.8	108.13
105.68	107.1	104.69	106.04	106.09	106.64	108.61	107.64	105.24	104.76	105.93	105.02	104.97	107.32	107.33	106.85	104.55	106.24	105	106.56	104.89	104.02	107.09	108.51	104.67	106.66	105.32	104.87	105.97	106	106.17	106.14	106.2	105	106.43	104.95	105.78	106.69	107.08	106.35	106.9	105.47	107.13	106.3	107.51	108.52	105.65	107.62	107.07	106.5
98.627	100.98	100.67	102.94	100.66	100.68	100.83	99.373	100.97	100.17	99.454	100.55	99.122	103.03	100.47	102.2	99.549	101.63	98.612	100.15	100.92	98.795	100.36	100.66	102.11	99.956	102.16	100.14	102.05	100.67	101.67	99.562	100.29	100.39	101.03	100.65	100.39	100.01	100.36	101.22	98.511	99.319	99.946	100.25	101.41	100.35	102.6	101.05	101.03	101.28
111.64	110.86	109.79	109.66	111.58	110.37	110.85	109.95	109.48	109.73	110.18	110.42	109.18	110.93	111.36	108.53	109.96	108.72	108.83	109.94	110.51	110.19	112.99	109.86	108.79	110.32	111.55	108.4	112.38	110.92	108.91	111.85	110.51	109.27	111.32	108.37	112.22	111.15	109.54	110.4	108.03	111.41	111.64	113.09	111.48	109.98	110.91	111.79	111.28	109.85
106.24	105.28	106.56	106.15	104.79	105.27	104.56	106.24	103.91	106.62	105.34	104.96	106.66	104.91	106.88	106.53	104.59	107.86	107.54	106.22	105.25	106.83	106.36	104.89	107.33	105.55	104.96	106.72	106.57	105.92	103.7	106.38	106.26	104.87	106.89	107.72	106.06	106.22	104.55	106.06	106.78	103.45	106	104.33	106.76	104.58	104.56	105.71	106.19	107.49
113.16	111.05	112.88	111.64	112.4	112.4	110.82	112.91	111.88	113.24	113.05	108.87	111.5	111.55	108.1	113.68	114.54	110.78	112.3	112.04	112.46	112.88	111.57	111.92	110.46	109.98	113.63	111.88	112.83	112.64	110.45	113.82	113.07	113.78	112.24	111.77	113.6	112.29	112.55	114.4	111.95	110.65	114.2	110.53	112.35	111.6	113.63	112.74	112.37	111.95
103.69	103.66	103.53	104.02	104.79	103.8	105.37	104.67	103.49	104.51	104.18	103.99	101.52	104.09	104.52	106.11	103.46	103.52	102.04	102.65	104.26	102.77	104.51	105.1	103.41	102.77	105.14	103.46	103.95	106.42	105.46	103.91	104.5	105	104.91	105.55	102.94	101.65	103.14	104.47	103.7	104.31	101.67	102.38	105.42	104.07	104.02	103.5	102.9	103.13
109.55	110.93	108.74	110.42	110.09	109.86	108.7	109.32	111.11	109.25	111.4	110.11	110.47	109.95	109.18	108.65	109.76	110.04	108.68	110.12	108.93	110.87	108.41	110.65	107.53	110.51	108.7	110.07	108.93	110.06	109.97	110.74	108.07	108.89	109.06	109.73	110.19	110.52	111.75	109.8	108.9	107.89	110.7	108.61	109.03	111.13	108.48	109.95	111.49	111.21
114.56	114.66	112.47	112.29	112.51	112.33	112.83	110.28	112.89	110.24	110.2	110.48	112.93	113.23	111.76	114.08	111.1	113.12	111.96	112.52	112.15	113.92	110.54	110.8	112.56	108.47	112.42	110.52	113.94	109.72	113.71	115.43	113.76	112.9	111.82	111.13	112.39	114.28	113.27	110.47	111.19	115.16	110.37	113.39	110.57	113.27	112.64	112.95	111.05	114.11
111.07	111.83	111.77	110.83	111.28	111.2	108.69	111.11	111.43	113.83	110.87	112.51	112.04	111.8	111.5	112.39	112.11	112.89	110.29	109.63	110.73	112.78	113.02	111.31	113.06	109.84	113.96	112.67	112.39	112.62	111.08	110.99	111.27	111.35	111.19	110.35	111.25	111.78	112.44	112.31	115	108.97	112.3	110.91	111.53	113.29	110.71	112.58	111.93	111.19
106.42	106.82	105.66	104.62	102.64	106.28	104.51	106.48	104.12	105.36	105.43	104.99	104.55	107.92	104.78	102.38	104.98	105.21	107.72	106.21	107.17	104.62	105.89	105.14	105.46	102.84	104.41	104.31	104.92	102.06	105.91	103.83	101.94	104.84	103.01	103.28	105.07	106.91	104.79	105.22	104.25	105.58	103.88	102.74	104.21	103.44	104.5	103.18	104	105.34
104.69	105.19	104.18	104.67	105.27	105.98	103.39	104.26	104.73	105.1	103.13	104.44	105.03	102.21	104.43	104.02	105.29	105.11	102.9	108.29	105.11	105.74	105.55	103.43	106.08	102.81	106.55	106.05	103.3	103.38	105.75	106.46	105.63	105.01	105.82	106.51	103.31	107.59	107.86	105.77	103.72	103.45	104.58	107.5	106.37	106.31	106.24	105.98	105.86	105.49
110.99	109.14	110.74	111.28	113.05	111.57	111.98	110.97	110.52	108.22	109.83	113.05	111.26	111.91	109.55	111.92	110.5	111.49	114.14	113.4	110.92	111.4	112.73	110.2	109.96	111.4	110.24	111.29	111.49	112.05	115.47	112.03	112.38	113.58	113.02	110.24	113.52	110.54	111.67	111.49	110.34	109.5	110.85	112.57	109.57	111.29	109.25	112.42	111.06	111.73
112.25	113.06	109.85	110.55	111.65	111.62	110.13	109.17	110.68	109.72	112.19	110.93	111.3	110.15	111.04	112.38	109.9	109.67	109.38	110.67	110.68	112.24	111.28	113.49	111.51	107.69	110.66	110.02	110.64	111.71	111.67	111.96	112.16	111.87	112.64	111.32	110.71	112.27	111.72	110.92	111.95	112.6	108.91	109.04	110.73	112.58	110.79	110.95	110.25	112.1
105.19	102.91	105.65	105.21	104.62	106.76	104.73	103.1	105.51	103.78	104.25	104.34	106.04	105.11	104.74	104.91	104.75	103.07	102.9	102.97	106.29	105.66	104.53	107.2	104.98	104.59	105.79	106.13	104.87	105.42	104.86	103.45	105.37	104.49	104.46	105.82	105.48	106.37	103.41	105.81	103.65	106.65	104.63	105.44	106.23	105.94	105.45	105.29	103.92	105.36
112.03	110.57	109.33	107.72	110.89	112.33	111.14	111.76	109.9	113.04	110.86	112.88	110.76	111.9	111.22	109.11	109.7	110.35	112.79	112.83	108.41	109.73	112.09	110.22	112.67	107.19	108.95	110.56	110.32	108.61	108.87	111.75	109.11	109.25	110.44	110.94	112.07	109.91	108.38	111.23	114.21	109.37	112.31	110.42	111.3	111.46	111.92	110.28	109.93	111.26
104.74	104.07	107.69	104.31	103.53	104.44	102.71	102.4	103.37	104.75	102.04	105.18	105.03	104.56	102.12	104.47	102.76	103.12	103.91	103.37	104.08	103.68	105.26	105	106.12	104.39	105.82	104.02	103.86	105.45	103.92	103.26	101.02	103.78	105.01	104.57	107.6	103.89	106.58	104.77	103.45	104	104.45	104.64	104.87	102.41	101.52	103.29	103.93	104.14
103.21	106.23	104.19	104.68	104.7	106.42	107.28	103.57	107.47	105.81	103.19	104.61	106.27	106.7	106.74	104.35	104.32	105.46	105.35	103.3	105.57	107.22	106.31	106.54	105.45	105.2	103.9	105.65	107.35	104.03	104.88	106.42	103.66	102.85	106.72	107.21	107.95	103.82	104.84	104.95	105.39	104.87	106.03	106.06	104.36	105.65	104.23	105.08	107.8	104.83
105.72	104.81	109.52	106.89	104.49	105.85	105.62	105.58	106.08	106.26	107.92	105.79	104.55	107.53	106.49	106.56	106.96	105.64	104.43	105.63	105.45	103.92	105.09	106.3	107.96	105.51	105.94	107.87	105.68	106.16	107.35	104.6	107.09	104.05	108.86	105.05	105.14	106.39	104.43	106.7	107.38	105.11	106.37	108.55	105.06	105.65	107.18	105.08	106.31	108.43
106.38	108.77	106.79	106.15	104.42	109.15	107.34	108.33	107.42	105.8	106.52	105.86	106.61	107.42	105.69	107.54	107.08	107.29	105.83	104.72	106.3	106.55	105.74	105.8	106.71	105.52	106.07	108.06	105.86	106.66	104.64	106.27	108.8	107.1	105.88	106.25	107.42	104.11	105.37	109.02	106.48	108.76	105.55	107.24	107.54	106.8	105.96	107.92	107.09	105.32
107.17	106.74	103.75	106.43	104.77	106.05	104.36	104.37	104.61	106.41	103.27	105.98	104.22	103.63	106.31	105.86	103.72	104.02	105.75	107.08	106.4	105.15	105.62	104.42	105.69	105.26	107.1	103.74	104.85	108.25	107.45	105.41	106.45	105.28	107.2	104.89	104.23	104.03	105.81	104.74	105.67	105.49	106.38	106.97	107.67	105.61	107.73	106.91	104.47	106.91
106.18	105.54	105.91	104.72	105.5	104.61	103.92	106.13	106.48	106.61	107.06	105.54	105.85	106.09	106.34	104.28	106.19	106.48	105.28	104.92	106.66	104.25	107.3	105.63	106.13	107.18	106.57	104.73	104.28	107.48	106.2	105	108.05	106.42	106.61	105.41	105.76	102.14	105.3	106.13	104.61	102.66	104.39	103.96	105.76	106.77	106.95	105.5	105.3	105.83
106.49	105.53	109.35	103.92	109.28	105.38	105.74	105.92	106.74	105.51	106.99	105.67	106.88	107.2	107.66	106.09	107.45	106.89	108.19	106.09	107.56	105.88	105.48	105.12	106.08	105.92	106.96	106.26	108.31	107	108.14	105.88	107.31	108.06	105.64	106.46	107.15	106.08	104.28	105.62	105.73	107.55	106.43	105.74	106.79	107.34	104.7	104.55	104.63	104.92
105.8	104.67	102.89	105.57	106.49	104.44	103.21	106.11	104.92	105.83	105.42	105.55	105.29	105.92	106.26	105.41	106.07	104.4	104.97	103.08	105.87	107.58	105.31	104.82	104.42	106.14	104.41	105.73	104.16	104.23	107.12	104.86	106.35	105.12	107.53	105.35	107.12	107.14	104.06	106.54	105.33	106.54	104.46	104.32	106.09	105.93	104.32	105.42	105.14	105.6
100.64	99.828	100.9	99.747	100.73	99.484	99.566	101.12	102.94	99.998	99.75	99.053	99.115	101.32	101.04	101.26	99.995	99.212	100.12	100.41	104.44	98.853	100.75	99.687	100.27	99.631	99.777	101	99.504	100.32	100.76	100.05	98.704	100.42	100.34	102.68	99.583	100.52	100.69	98.27	99.555	102.94	101.05	100.57	99.398	99.882	98.234	99.418	100.85	102.09
106.15	109.45	104.83	107.99	105.93	107.77	106.29	105.74	105.68	106.24	105.32	107.96	103.74	107.21	105.44	105.01	104.91	106.63	106.06	105.69	105.52	104.72	105.24	106.87	105.41	106.45	106.69	106.93	106.51	106.37	106.25	105.88	106.47	104.09	106.64	105.19	107	107.22	106.39	107.58	106.66	106.55	105.53	106.74	107.15	106.5	106.98	105.08	104.56	106.18
113.49	110.76	115.06	112.85	111.53	110.22	113.01	113.62	111.55	112.35	111.9	112.59	111.26	109.93	113.05	113.82	111.67	112.45	110.22	112.91	110.25	112.32	110.1	111.76	110.44	110.37	110.53	111.06	112.91	112.41	112.2	110.74	106.59	111.72	112.73	113.79	111.87	113.1	112.56	109.96	111.57	112.86	111.96	112.78	114.32	110.43	113.34	113.27	111.95	113.26
113.28	110.03	112.4	109.22	109.47	113.38	110.56	111.4	107.85	110.11	110.7	111.75	114.09	110.53	110.24	112.41	113.47	110.25	111.7	111.78	110.23	110.22	111.45	114.38	109.13	111.48	111.06	111.72	110.36	108.77	112.43	110.99	112.34	111.31	110.57	111.31	110.15	110.3	112.03	111.03	111.75	110.56	110.81	111.55	112.97	111.04	112.03	111.7	111.2	111.65
110.01	111.12	109.01	108.56	111.16	110.63	109.51	108.9	108.53	110.46	107.89	110.24	109.67	109.81	111.01	111.93	110.09	108.15	111.43	108.34	112.05	110.55	112.03	109.67	110.82	110.06	109.73	108.46	109.85	107.88	109.34	108.82	108.61	109.32	110.32	110.43	109.41	108.33	110.75	110.71	112.52	109.69	109.34	109.37	110.36	108.72	110.74	108.87	109.05	109.25
117.39	117.32	115.24	117.38	118.01	115.39	115.08	115.45	114.97	114.98	114.77	115.6	116.09	117.79	116.45	115.44	116.9	116.91	117.25	113.29	116.43	115.96	117.29	114.11	115.22	116.88	114.43	117.86	115.92	116.52	116.55	117.96	116.88	115.9	115.17	117.14	115.52	113.65	115.58	117.15	117.58	112.85	115.87	115.33	116.42	114.55	114.99	116	115.74	118.16
107.54	106.65	106.62	107.12	106.04	107.18	106.77	108.15	105.81	106.61	107.11	107.02	106.47	106.76	104.53	107.98	107.4	105.77	107.47	104.59	106.39	106.54	107.12	104.42	106.23	109.73	107.37	107.08	106.46	107.45	104.59	108.44	108.36	106.67	106.74	107.33	107.27	106.55	105.88	107.54	106.31	103.88	107.68	107.65	107.25	108.08	109	106.85	107.96	108.32
101.81	100.49	98.779	103.82	101.28	99.371	99.006	101.92	100.95	99.787	101.71	102.75	101.31	102.67	101.7	103.3	102.78	101.11	101.17	99.439	102.66	101.5	100.96	101.66	99.052	102.13	101.62	101.78	103.03	101.38	99.185	100.69	102.34	102.65	100.55	99.699	102.42	100.32	101.78	101.32	100.53	103.52	100.68	102.03	102.57	100.82	101.36	99.086	102.25	98.368
106.29	106.61	107.1	104.97	105.74	106.71	104.2	106.96	106.43	103.47	106.37	106.37	105.12	105.91	105.35	105.56	105.6	107.15	107.47	107.53	104.73	106.45	103.91	104.93	105.51	105.51	105.76	107.48	104.59	105.28	107.36	106.9	105.62	106.43	103.82	106.18	105.38	107.35	107.05	104.85	105.39	107.35	105.18	105.83	106.09	104.72	105.26	105.7	105.33	106.81
109.08	112.44	111.37	111.27	109.34	112.41	113.48	111.58	111.17	112.74	110.88	111.33	110.54	110.02	112.28	113.12	110.69	109.41	110.15	112.01	112.49	110.02	110.54	111.17	111.27	109.19	109.56	112.74	110.86	113.23	109.1	111.18	112.32	112.02	112.05	108.01	110.89	112.18	111.61	112	110.33	112.95	111.09	110.39	111.9	111.58	111.42	110.79	110.81	110.26
99.887	100.8	99.542	99.061	99.599	100.63	99.782	101.08	100.43	99.618	99.968	100.98	99.828	100.32	102.24	102.65	99.677	100.32	101.23	98.048	101.4	100.78	101.37	101.05	99.976	101.66	97.865	100.63	101.44	101.78	100.58	99.341	101.06	101.13	103.2	100.43	102.35	99.86	99.765	100.51	101.91	100.47	101.41	101.22	102.37	101.33	100.9	99.258	99.719	99.086
106.36	106.81	106.71	107.28	107.58	108.78	106.81	107.25	107.65	109.55	108.2	107.93	106.91	106.71	106.93	105.86	108.03	106.93	106.15	107.03	105.08	108.78	107.07	106.27	105.35	106.31	106.27	105.85	107.88	107.14	104.79	107.9	106.61	105.39	105.47	107.82	106.42	106.87	107.42	106.64	107.58	107.53	106.95	107.88	105.4	107.08	108.64	107.6	104.97	106.29
119.64	118.03	117.81	115.66	118.67	116.95	117.34	115.4	117.67	116.75	118.06	119.83	118.05	118.86	118.21	117.69	117.66	118.61	118.66	116.59	118.07	117.73	115.25	118.09	113.92	116.43	117.48	118.98	118.7	118.45	115.7	117.62	118.44	116.82	116.44	115.22	116.68	118.63	117.89	115.55	116.1	117.39	116.8	117.62	118.3	115.36	117.62	117.99	117.91	115.91
105.98	104.96	106.57	105.25	103.26	106.47	106.51	106.67	103.17	106.48	105.44	105.62	106.16	104.01	104.45	107.07	106.71	105.1	106.2	106.48	106.77	106.31	104.77	106.16	106.31	106.35	106.94	105.13	104.28	103.07	107.78	106.14	106.84	106.53	105.33	105.36	107.03	106.45	104.58	104.86	104.4	107.13	105.53	103.8	105.11	105.47	101.55	104.32	106.43	105.26
104.5	105.72	105.97	106.13	105.5	102.64	104.49	104.96	106.75	104.73	103.65	104.51	105.92	103.96	104.93	106.08	106.54	105.59	104.44	103.95	103.37	105.15	105.28	106.85	103.29	103.46	106.68	106.11	106.07	102.78	105.24	107.23	103.64	105.03	103.32	105.77	104.11	106.57	104.71	106.83	103.7	105.1	104.58	104.46	105.34	104.95	104.94	104.67	106.4	103.84
118.36	115.43	117.47	116.59	116.83	117.2	118.15	117.63	119.24	117.16	117.14	118.24	117.83	118.52	115.8	115.72	117.3	118.93	118.25	116.59	115.3	117.35	118.74	116.67	118.16	117.99	120.58	118.43	117.28	117.68	115.83	117.83	119.67	118.38	116.99	117.1	118.35	117.66	119.06	116.66	118.69	115.44	116.68	116.76	117.47	118.23	117.12	119.6	115.35	118.16
105.69	105.72	105.51	107.89	104.59	106.19	104.27	106.03	102.89	106.64	104.56	105.25	108.81	103.8	104.29	105.68	103.15	106.21	105.95	104.8	106.11	107.21	105.76	104.81	105.59	104.6	105.37	104.96	105.85	105.31	106.62	104.03	107	104.78	106.89	106.27	105.34	103.48	104.12	105.02	106.3	104.17	104.73	103.47	106.61	103.86	105.97	104.48	105.63	107.19
103.01	100.7	100.31	99.122	99.451	98.383	99.243	99.928	97.184	100.8	97.387	98.822	97.49	101.09	98.813	102.5	99.241	99.404	99.784	99.039	98.631	97.03	99.355	99.276	98.156	103.32	102.46	99.573	101.2	100.54	99.95	100.72	97.726	100.19	100.22	100.72	99.794	97.321	99.577	98.284	97.936	100.96	100.87	100.72	100.96	99.882	98.891	100.88	98.83	99.375
100.2	102.44	101.58	99.61	101.06	101.31	101.98	100.92	99.808	100.43	103.41	100.15	101.86	97.466	101.8	101.14	100.23	99.772	100.31	99.524	104.55	102.36	100.36	100.82	98.36	100.36	100.23	101.29	102.19	101.3	102.44	101.59	100.35	99.815	99.25	100.64	99.703	100.55	101.16	99.7	99.722	101.41	100.72	102.11	102.22	101.18	100.02	102.39	100.53	101.04
104.84	108.91	106.51	104.44	103.18	104.41	107.12	105.59	104.58	103.5	107.68	105.14	108.74	107.59	103.23	105.18	108.08	105.28	106.54	104.62	104.42	107.05	108.07	107.91	106.71	105.25	106.04	106.07	106.11	105.98	105.51	106.4	108.08	106.82	106.08	106.81	106.63	107.16	105.39	105.78	104.58	105.28	101.98	106.89	107.78	106.65	106.79	103.61	103.12	106.72
105.23	106.07	105.51	104.86	105.4	106.82	106.07	104.87	105.07	106.25	106.16	107	106.51	105.67	103.91	108.54	105.15	105.7	107.13	106.71	105.75	105.48	106.48	106.86	105.56	105.87	105.96	106.28	107.35	106.97	106.72	104.85	105.73	104.83	105.18	105.88	105.04	104.12	107.19	107.14	105.31	105.68	103.92	104.42	105.61	103.76	105.84	106.01	106.18	107.07
111.69	112.92	110.15	111.02	110.19	112.24	111.8	111.72	110.06	110.21	111.07	111.6	111.67	110.11	112.47	111.62	111.63	111.67	112.37	113.18	109.51	113.48	109.86	110.28	113.67	110.3	111.54	111.45	109.22	111.6	111.28	110.73	111.41	110.97	110.43	112.15	110.49	110.1	112.17	111.38	112.37	110.62	111.18	112.58	112.13	110.44	110.84	114.37	111.29	113.26
106.11	106.24	105.87	107.83	104.22	104.76	105.09	105.44	107.53	103.62	103.57	107.09	105.86	105.26	106.59	107.14	104.29	103.92	105.59	104.36	106.09	105.47	105.1	104.08	107.09	105.2	105.65	103.83	104.96	104.89	106.36	102.9	105.95	105	105.64	104.38	103.69	105.05	105.4	103.67	106.21	106.31	104.76	105.21	106.91	103.8	105.14	104.41	106.42	105.09
110.01	112.61	112.4	110.36	114.76	111.13	110.29	111.62	112.12	111.55	113.42	110.15	109.55	110.62	109.98	111.86	111.03	112.01	114.36	112.31	110.84	115.03	109.91	111.9	113.41	110.02	111.33	110.31	113.44	112.24	110.74	113.57	112.35	110.41	109.95	112.35	112.77	110.87	112.31	112.22	113.4	112.97	111.98	112.3	111.75	111.6	113.8	113.17	110.96	113.31
105.75	106.87	106.31	105.94	104.94	105.36	104.11	106.6	106.05	104.36	106.55	106.52	106.03	106.94	106.72	107.38	107.75	105.4	106.18	104.82	106.09	107.01	106.14	104.5	107.17	105.73	103.54	104.98	105.58	105.42	105.55	105.73	104.33	104.84	106.59	106.95	107.98	105.12	104.64	105.07	106.58	107.34	103.28	104.95	106.31	104.58	104.19	106.63	105.03	107.3
109.53	112.19	111.11	110.52	110.31	109.44	111.16	110.67	112.2	110.17	109.21	110.44	113.29	111.18	112.39	111.36	111.56	111.47	111.99	111.7	111.54	111.46	110.29	111.07	108.83	112.37	109.79	113	112.31	109.49	107.98	111.08	110.25	112.12	108.78	109.84	113.65	112.86	111.8	109.3	113.89	110.36	112.57	109.13	111.79	110.4	111.88	114.34	112.8	110.04
116.83	117.05	116.37	117.54	118.99	117.21	118.64	118.17	117.34	115.91	117.98	117.17	116.38	118.47	119.04	119.66	118.21	115.53	115.43	117.23	116.54	118.46	118.5	116.5	117.61	118.64	117.5	117.58	116.51	118.29	117.6	117.84	118.28	116.35	115.11	116.28	119.09	117.66	117.23	116.46	118.72	118.95	116.07	117.89	119.91	116.86	118.33	118.21	117.98	117.67
103.86	104.99	108.04	106.51	105.88	105.76	104.06	103.75	104.44	107.19	104.89	105.8	105.8	107.94	104.96	106.09	106.65	107.81	106.36	104.67	106.59	105.1	106.2	107.04	106.04	107.29	104.48	106.26	106.21	106.16	106.64	104.2	105.4	107.56	104.52	105.89	104.52	104.23	104.79	105.31	104.6	104.55	102.95	105.24	106.02	103.48	106.47	104.43	106.22	105.92
116.94	118.86	115.8	116.6	117.79	115.91	118.01	118.95	116.78	118.01	114.36	118.98	119.16	119.54	120.89	118.49	117.9	119.24	116.12	116.72	116.31	116.08	119.26	118.75	119.35	119.26	118.1	119.46	118.81	116.98	115.94	119.14	116.66	117.41	118.22	116.95	117.73	116.05	116.97	117.75	120.14	116.59	118.27	119.02	119.36	118.34	118.95	120.95	117.55	116.95
107.01	107.85	106.51	105.86	106.32	106.75	107.49	108.08	107.25	106.18	107.07	107.15	109.43	107.39	106.74	103.71	105.37	106.68	106.23	108.72	106.46	107.63	106.39	106.44	104.95	107.88	107.23	105.97	105.68	107.22	107.67	105.26	107.62	106.97	106.09	106.86	107.2	105.17	105.47	105.68	103.52	106.68	108.54	106.1	104.97	108.06	106.09	107.19	107.99	107.88
113.06	112.52	114.53	113.2	112.54	113.61	112.72	114.53	113.61	113.57	114.79	111.88	112.26	112.76	112.79	110.23	112.81	111.8	112.53	109.92	113.38	112.05	110.55	111.54	110.37	112.69	113.42	111.37	112.98	112.5	114.11	112.24	111.57	114.92	111.08	113.2	113.33	113.55	111.59	113.33	109.3	112.26	112.88	113.35	111.43	112.57	114.44	114.53	112.11	112.39
106.07	105.7	105.83	103.73	105.18	105.32	106.47	104.67	104.62	104.84	105.01	104.43	106.57	104.94	105.24	105.39	105.61	106.12	104.76	103.23	106.68	104.83	105.39	104.62	103.56	105.23	104.26	107.69	104.78	105.76	105.28	105.35	106.31	105.54	106.02	105.97	105.15	103.92	104.53	106.67	104.55	106.88	107.77	106.04	105.2	105.66	105.59	103.55	104.12	103.6
118.49	118.36	118.67	117.53	119.29	115.89	116.84	118.54	118.92	117.81	117.98	117.68	116.95	117.58	115.9	117.75	116.04	116.31	118.9	117.48	118.33	116.63	115.11	116.95	116.74	116.27	118.82	118.54	118.11	118.18	117.69	117.41	117.66	118.12	118.46	118.35	117.24	117.9	118.75	117.59	117.81	118.43	117.17	117.86	118.22	117.16	118.9	116.75	116.78	117.98
105.53	101.6	106.46	102.26	104.02	102.86	104.68	104.88	104.62	105.75	104.79	104.22	103.5	104.14	101.02	106.44	106.17	102.53	104.31	104.75	104.95	105.07	105.93	105.27	105.18	103.47	103.59	103.48	102.06	103.89	105.44	106.17	102.39	104.51	104.92	104.81	102.88	103.2	104.19	104.54	102.17	102.79	104.52	105.01	103.79	103.88	101.14	106.59	104.61	103.87
104.6	104.88	108.9	106.31	106.08	106.35	105.44	104.3	108.32	105.37	104.91	105.67	104.77	107.07	105.6	104.99	104.25	107.16	105.29	104.95	106.22	108.23	105.14	106.08	107.57	104.87	106.12	106.89	105.55	105.96	105.54	105.94	106.87	106.96	105.31	107.74	104.22	108.52	105.54	108.07	105.49	105.85	106.5	107.56	105.56	105.87	105.01	105.15	104.8	106.61
103.42	103.42	105.68	106.34	105.98	105.2	105.14	103.94	104.56	108.52	107.91	104.82	105.02	105.83	106.28	106.58	107.15	102.98	104.49	105.58	106.67	103.26	106.17	104.64	102.54	107.3	106.77	105.9	105.89	106.48	105.54	106.23	105.92	105.45	106.72	105.84	105.95	103.78	106.35	105.6	104.88	107.33	105.66	105.04	104.61	103.25	103.45	104.84	106.24	106.24
101.59	104.28	104.95	102	105.61	104.23	106.27	103.88	103.5	102	102.99	103.25	103.32	104.84	104.29	103.28	104.72	103.63	104.76	104.85	105.82	105.56	104.92	104.1	104.04	103.62	101.77	105.45	102.94	107.07	103.25	105.35	105.06	106.02	104.47	104.67	104.51	102.8	105.38	102.55	105.07	105.81	106.47	103.83	103.12	103.4	102.29	103.1	102.63	105.57
111.13	110.65	110.37	110.98	110.45	114.72	109.53	111.47	110.41	110.83	112.99	109.92	112	111.59	110.14	111.99	110.06	111.89	109.25	110.1	110.9	111.96	110.6	109.77	110.15	111.01	110.12	112.89	109.64	109.73	110.64	112.8	109.89	110.07	111.2	113.91	110.8	109.98	110.71	111.89	111.1	111.86	113.14	110.89	110.11	111.75	112.45	111.04	110.16	110.48
106.46	105.88	105.47	106.79	106.49	105.67	107.33	105.43	104.66	105.9	107.22	107.54	103.77	107.4	106.95	105.24	105.07	107.66	106.7	106.7	104.96	107.12	104.45	106.44	105.77	103.8	105.2	107.49	107.7	106.28	106.62	107.71	106.45	105.11	107.15	105.57	108.5	108	104.43	106.51	105.2	107.36	106.07	105.44	105.97	106.81	104.48	106.92	105.92	105.07
101.49	99.148	100.5	99.32	101.03	101.14	99.542	102.44	99.296	101.18	100.63	101.36	101.54	100.46	99.988	100.62	101.73	100.66	100.72	100.35	101.77	100.12	100.19	100.11	99.702	98.765	101.66	99.682	100.51	99.249	99.989	101.26	103.11	102.21	100.88	99.158	100.38	98.869	100.14	100.42	98.775	99.727	101.31	99.925	101.64	99.144	98.366	99.29	99.421	100.07
105.44	106.84	105.19	105.61	106.01	106.1	106.81	108.89	106.75	105.25	106.31	106.61	105.56	105.2	106.13	105.78	105.83	106.07	104.11	106.97	108.34	105.75	106.56	106.33	103.4	106.71	105.93	104.2	106.45	106.05	106.25	104.22	105.5	107.38	105.29	104.94	105.86	105.88	106.84	106.8	107.33	106.66	106.09	106.42	105.71	105.99	105.3	105.47	104.8	102.34
101.52	99.797	102.26	101.73	100.84	100.44	98.256	100.25	100.52	101.65	101.54	102.41	102.02	102.06	98.05	101.95	100.75	100.51	100.32	100.04	101.33	100.75	99.688	102.23	100.44	101.09	102.48	100.26	98.494	99.438	101.2	101.17	100.24	102.31	100.3	100.6	99.865	100.44	100.57	101.87	102.9	102.16	100.56	99.309	102.66	100.37	99.361	101.93	101.91	102.64
107.23	105.89	108.95	105.49	108.97	105.86	105.18	107.17	105.09	105.71	105.39	107.28	104.9	105.65	107.57	103.84	107.46	106.29	106.56	105.5	109.01	106.43	108.18	109.55	105.39	108.05	106.46	104.67	106.87	105.54	107.28	105.87	105.4	105.85	108.98	106.77	106.95	106.54	104.8	108.67	105.14	105.93	107.6	105.43	107.4	106.13	106.56	107.77	107.17	106.77
110.34	113.22	111.45	110.8	110.97	110.68	113.08	110.62	109.82	111.23	110.77	112.27	110.53	110.59	108.86	110.43	109.71	110.17	112.79	109.04	110.24	112.84	111.15	109.96	112.66	110.92	109.71	108.5	111.29	111.98	111.69	111.32	111.53	108.73	111.97	111.72	110.47	112.51	110.45	113.08	110.15	112.82	113.14	111.56	114.23	111.39	111.21	110.56	111.1	110.51
113.5	113.02	112.77	111.19	109.54	110.53	111.47	112.15	114.9	112.95	111.26	110.92	112.2	112.76	111.83	112.2	113.26	111.33	110.86	113.01	112.39	112.19	111.06	113.8	111.64	110.3	113.3	111.4	112.41	110.72	113.61	113.32	114.19	113.76	110.78	113.65	111.27	111.77	110.89	109.75	113.08	110.62	110.78	112.48	111.5	111.22	112.81	112.43	109.83	115.37
112.32	112.83	110.67	110.28	112.48	112	114.14	108.66	109.99	110.83	111.65	112.45	111.7	109.37	109.36	110.38	109.65	110.38	111.28	111.51	111.65	111.32	111.58	111.94	111.84	112.14	109.18	111.23	111.18	112.31	111.34	109.68	112.44	110.97	111.24	112.71	111.74	111.35	110	109.47	110.97	111.38	112.12	109.44	109.36	110.02	110.45	112.06	108.37	110.71
111.6	112.89	111.14	112.06	109.65	110.53	112.7	112.41	109.13	112.19	112.31	110.84	109.83	111.72	110.72	111.19	111.64	109.53	111.16	113.07	111.6	108.74	111.64	111.45	109.34	112.12	111.88	112.47	110.6	109.33	112.09	112.41	113.68	112.76	112.04	111.26	114.03	111.53	112.61	111.35	110.25	111.75	111.92	111.47	111.43	109.71	110.5	109.73	112.18	112.19
104.83	106.44	106.98	105.35	104.16	104.02	107.12	105.87	102.92	107.95	106.11	105.23	106.09	103.76	105.89	106.17	105.59	105.06	105.78	108.13	104.88	106.84	106.72	108.46	106.06	104.62	106.08	104.36	107.5	106.57	107.1	106.42	106.03	106.46	102.8	105.15	105.21	104.6	104.91	106.7	106.4	106.93	104.88	103.22	105.18	104.22	105.53	107.64	106.6	102.85
112.2	111.64	112.27	111.45	111.16	112.42	110.89	111.59	111.77	110.2	110.27	110.42	111.31	110	111.42	110.27	111.92	110.9	110.89	109.41	113.49	110.91	113.99	111.59	111.16	111.4	110.11	111.87	110.85	110.75	110.73	111.78	110.26	110.37	109.14	109.73	110.21	111	112.09	111.45	108.94	109.85	112.74	110.91	110.7	109.59	109.21	110.99	110.44	111.93
103.7	104.17	107.59	105.73	104.41	104.38	104.31	105.83	105.65	106.13	103.71	102.95	103.57	104.28	104.15	106.33	105.57	104.55	103.55	102.68	107.42	104.82	105.65	104.92	104.69	103.13	105.6	104.6	105.46	105.52	105.61	104.75	106.27	107.28	104.63	104.74	104.91	104.91	103.62	105.03	102.59	104.9	107.56	102.9	106.16	105.65	105.15	103.7	103.63	104.6
97.249	100.17	100.1	102.57	100.39	100.42	101.7	99.785	97.544	97.964	100.32	101.98	98.969	98.559	100.13	97.505	99.316	99.517	101.71	100.13	99.004	96.777	99.161	101.96	101.07	100.76	99.861	97.578	97.851	99.828	100.43	100.17	99.558	100.96	99.444	100.37	97.032	99.214	97.72	98.577	100.75	101.43	99.455	99.7	97.703	100.93	97.642	100.66	98.918	99.823
111.42	109.79	111.58	113.01	113.01	110.98	111.12	112.34	113.26	112.64	114.77	112.01	110.69	112.03	110.57	111.41	111.56	112.55	112.57	112.51	113.05	113.13	112.04	110.82	112.13	112.14	110.85	113.22	111.57	112.68	112.63	111.41	113.7	111.89	111.68	112.98	112.67	110.54	112.47	110.56	111.45	113.81	114.37	110.69	112.95	110.4	111.79	111.65	110.85	112.23
110.87	111.5	111.12	106.79	110.06	111.92	110.89	111.44	111.64	110.09	108.23	110.06	107.85	109.13	110.92	109.64	111.02	109.47	109.91	110.37	111.43	109.65	109.22	109.42	111.72	112.15	109.75	109.81	109.31	109.01	109.91	108.46	107.58	111.23	109.1	109.2	108.57	109.98	110.56	110.14	109.28	110.07	109.58	109.77	110.29	108.89	113.25	110.06	112.12	108.6
105.81	105.26	104.81	106.46	105.42	105.74	107.14	106.34	105.65	104.58	105.73	104.93	104.63	106.87	105.96	108.77	106.54	105.08	104.26	107.59	107.65	103.06	105.19	105.7	107.32	107.51	104.06	105.28	105.48	106.51	105.54	105.45	106.58	106.34	106.06	103.83	105.72	104.13	105.41	105.39	106.24	107.05	107.01	103.75	105.03	105.29	107	106.39	105.88	104.36
106.6	106.18	104.03	104.4	104.32	105.5	103.99	104.66	106	102.62	103.29	104.77	105.89	106.28	103.26	104.06	103.96	103.47	104.22	103.82	106.2	103.49	100.52	104.06	104.38	103.41	102.74	103.61	105.5	104.09	103.65	101.92	104.75	103.6	101.51	102.75	103.97	100.9	104.06	104.95	103.58	103.12	102.85	103.72	104.13	104.42	101.23	101.69	104.22	104.63
105.43	105.55	105.09	105.38	107.01	105.19	103.57	107.41	107.89	106.9	105.47	107.04	106.88	105.86	107.2	108.54	104.64	106.03	105.7	106.09	106.6	106.62	107.53	105.77	105.52	105.3	105.77	104.33	108.19	107.77	104.37	106.74	107.18	107.72	106.42	108.47	104.15	103.83	106.43	105.52	106.28	107.23	106.34	105.38	104.54	106.45	107.21	105.59	106.15	105.68
110.77	110.81	110.57	111.97	110.66	112.03	111.74	112.42	110.49	110.87	111.66	109.62	111.87	113.78	110.23	110.1	111.56	111.58	111.14	112.04	109.29	111.03	110.17	111.45	110.7	112.03	109.7	111.21	110.45	110.99	112.15	110.49	111.62	112.32	113.24	109.91	109.48	110.62	110.87	110.4	111.33	111.93	109.14	112.36	111.47	110.5	111.29	109.85	110.26	111.66
112.06	109.86	110.55	110.14	109.95	109.48	108.96	110.12	107.82	110.44	108.92	109.15	110.62	111.86	110.1	106.5	110.57	110.67	108.28	111.02	109.1	111.48	108.82	108.71	111.01	108.39	110.69	110.08	108.51	109.32	112.65	111.5	109.39	110.27	108.18	112.16	111.18	109	109.4	109.02	110.66	109.75	110.4	109.56	109.94	108.82	106.46	110.72	108.47	111.66
113.7	111.93	113.59	111.55	112.1	112.83	112.61	112.37	113.12	113.27	112.25	113.51	112.31	112.57	113.83	114.7	113.76	112.26	112.85	112.34	111.57	110.92	114.53	112.47	112.75	111.91	111.16	113.76	113.5	111.4	113.95	110.94	111.92	111.42	110.88	114.81	113.25	112.89	111.29	110.8	112.58	114.74	114.64	111.48	112.9	114.31	111.57	113.53	113.67	113.34
106.35	107.97	106.04	102.83	106.18	106.48	107.32	107.36	107.87	107.93	104.57	106.48	107.27	105.5	105.23	105.8	105.33	105.38	105.03	107.4	104.92	107.35	105.27	105.68	106.09	107.16	107.2	107.15	105.98	108.14	106.15	106.8	104.96	106.56	106.26	106.2	107.13	107.3	107.11	104.27	108.18	107.24	105.89	107.74	104.87	105.91	108.23	107.17	105.58	106.15
104.66	108.19	104.13	107.69	105.13	105.62	106.34	105.2	104.38	106.38	105.46	106.04	104.86	106.6	105.77	105.64	104.85	107.29	106.76	106.09	103.15	107.03	105.12	106.62	105.98	105.29	105.96	104.43	104.14	106.34	106.71	103.88	107.51	105.38	106.59	107.43	104.6	107.11	105.43	106.21	107.05	106.73	103.88	106.15	105.21	105.78	106.22	104.81	105.61	105.83
99.068	101.26	101.1	99.88	100.31	99.711	97.965	103.66	100.18	98.488	100.29	100.98	101.81	100.03	101.26	98.801	100.07	101.3	100.11	101.15	98.238	100.83	100.78	101.35	100.28	98.514	99.643	98.63	100.2	101.26	99.115	99.576	99.476	98.79	99.242	101.16	99.178	96.717	100.46	100.38	97.612	99.765	100.03	101.36	99.386	99.458	99.93	100.83	100.61	100.08
105.11	107.75	105.51	105.98	106.2	105.7	107.51	106.83	107.09	106.61	105.45	107.09	107.65	104.26	104.74	105.02	108.71	105.3	105.19	106.62	107.05	106.97	105.04	107.03	105.59	106.56	105.03	104.96	106.98	105.63	105.78	107.95	106.49	104.36	108.76	103.82	106.87	106.53	103.62	105.39	106.89	107.46	108.87	106.05	105.87	106.53	104.29	105.89	104.52	106.17
107.3	108.7	106.54	103.99	107.11	107.15	106.87	106.45	106.19	107.76	107.4	106.84	106.43	104.82	109	107.71	108.26	107.37	106.74	108.02	106.76	105.95	106.78	107.97	107.53	104.96	108.31	105.81	106.59	105.04	105.58	105.69	107.6	108.87	107.94	105.07	106.72	108.93	104.63	107.65	107.29	104.15	108.53	108.73	107.66	107.93	107.88	105.73	107.44	108.91
104.58	106.41	103.71	108.29	106.88	106.86	106.86	104.25	106.8	106.37	105.7	105.85	106.9	105.8	107.45	109.36	107.67	107.38	107.94	107.75	109	106.14	106.02	107.73	107.3	109.62	106.69	105.08	106.43	108.61	103.75	106.82	107.25	108.1	105.58	106.7	106.86	105.87	107.14	106.75	105.14	106.52	107.5	105.3	106.13	107.33	106.02	109.88	105.83	107.34
111.86	113.1	111.17	110.35	111.35	112.43	112.15	111.48	111.59	111.99	110.89	112.53	114.5	112.37	111.33	111.6	112.07	111.1	111.77	111.05	111.02	111.35	111.46	112.33	109.86	108.86	111.64	112.3	112.09	112.22	112.81	112.94	110.75	112.54	114.02	109.83	114.26	112.56	111.57	111.97	114.25	109.89	111.46	110.55	112.48	111.65	112.13	111.16	111.1	112.89
112.98	113.11	111.81	111.89	112.18	112.02	111.75	115.37	112.09	111.2	111.52	111.31	111.06	112.89	111.68	114.19	111.59	113.49	113.11	112.34	111.74	111.24	113.51	112.6	113.4	111.89	112.3	111.77	110.81	111.76	112.7	109.51	111.04	112.7	111.6	112.21	111.62	114.16	113.1	111.89	112.07	111.3	114.37	113.15	109.91	111.5	111.77	112.33	114.33	110.2
106.65	106.4	103.85	105.23	105.43	103.95	105.21	103.4	105.94	104.12	105.15	105.81	102.88	103.92	105.31	104	105.55	104.92	106.21	101.73	105.75	104.16	104.68	105.8	105.87	106.58	101.23	104.74	105.14	103.61	105.89	104.77	104.77	103.87	105.33	105.69	105.27	105.34	103.76	105.97	106.94	103.92	103.54	105.39	103.82	103.97	106.29	103.91	106.43	106.32
106.9	106.04	107.23	104.28	104.19	106.85	106.06	106.71	106.69	104.69	105.72	107.41	107.09	106.6	107.46	106.26	106.58	106.89	105.32	104.17	105.95	107.94	104.93	106.6	108.62	105.36	108.56	106.62	103.98	106.16	107.66	106.23	107.92	106.86	104.95	106.5	106.66	106.95	106.18	107.37	106.74	105.07	108.64	105.1	105	107.35	105.49	106.79	107.03	107.07
107.98	104.06	105.12	105.1	105.24	104.34	107.23	106.95	106.63	105.29	105.04	106.04	108.12	104.88	108	104.2	106.24	106.63	107.01	104.14	104.84	104.58	108.48	104.99	106.37	105.85	106.47	106.07	107.95	107.04	103.54	106.74	105.51	105.84	106.22	105.27	105.33	106.94	105.36	108.27	105.71	106.62	105.5	108.91	105.28	103.1	107.42	105.67	106	104.92
118.24	118.25	117.53	115.89	117.92	118.79	118.61	117.89	117.21	117.17	119.06	115.73	116.87	117.29	117.47	117.95	117.9	117.97	118.11	117.21	115.6	117.55	118.41	117.24	116.7	115.31	117.63	117.74	117.97	118.81	118.07	118.5	119.46	114.51	115.66	117.07	119	118.64	117.87	120.11	117.3	115.7	116.29	116.8	118.58	117.36	117.14	118.18	119.69	116.58
105.03	101.66	102.98	102.15	101.55	103.07	105.09	104.58	102.1	105.01	104.92	103.54	103.35	105.09	104.86	104.23	102.47	100.11	104.58	103.91	104.59	104.88	104.4	102.45	101.46	103.75	104.47	105.96	105.99	105.65	104.71	105.98	104.11	101.96	105.37	103.31	104.32	102.65	104.06	104.59	105.46	103.8	101.89	105.67	103.92	103.4	106.91	103.38	105.53	104.64
98.503	99.069	98.666	102.75	99.539	101.38	98.887	101.91	101.96	99.773	102.85	101.23	100.12	100.49	101.82	101.24	101.61	101.27	98.833	101.86	101.48	100.51	100.25	100.92	100.99	102.62	102.06	101.78	99.661	101.05	101.71	101.56	100.96	100.24	100.62	100.75	101.26	99.325	101.82	100.75	100.21	101.24	99.747	102.61	101.47	102.3	101.99	99.989	99.927	102.15
104.97	106.22	103.34	106.49	108.4	105.45	106.12	105.75	105.82	107.39	106.55	107.25	106.03	106.44	108.52	108.66	105.44	108.36	107.63	106.62	105.09	103.72	106.78	104.31	107.63	107.47	105.06	105.47	107.71	105.39	105.92	106.79	106.21	106.26	105.58	106.33	105.98	106.14	106.01	105.94	106.53	105.8	106.74	106.42	107.47	107.23	106.79	105.27	105.56	104.2
101.47	99.449	101.19	98.142	99.825	100.41	100.31	101.45	100.47	99.531	99.289	99.641	100.27	100.23	97.873	102.33	98.433	98.319	99.288	98.054	98.827	101.67	97.689	100.98	99.231	100.7	100.77	100.94	100.59	101.51	99.901	98.774	99.453	100.13	100.14	101.33	102.43	98.172	99.126	99.64	99.957	100.07	101.84	98.331	99.253	96.397	99.506	98.523	100.33	101.84
105.25	106.47	105.26	105.46	104.93	105.08	106.25	102.77	104.75	106.73	105.14	104.26	107.18	104.7	106.16	106.32	107.41	102.62	105.45	107.54	106.11	106.41	104.34	108.15	106.19	107.15	104.05	105.73	103.89	103.2	106.41	105.05	107.52	106.95	102.85	107.63	105.04	106.19	103.29	104.82	106.8	106.57	105.72	104.1	104.27	102.92	106.81	106.32	105.88	106.83
118.43	117.35	114.44	116.08	117.56	119.92	115.82	118.04	117.34	115.24	112.96	116.7	117.03	115.44	118.35	115.47	117.55	115.66	115.57	116.21	118.12	115.47	115.88	114.89	114.41	113.87	115.61	117.28	116.24	115.85	116.94	116.93	117.88	114.72	114.69	115.85	115.57	116.21	116.33	117.15	117.85	116.43	116.66	116.46	117.05	115.29	114.79	115.62	116.24	116.4
107.03	102.44	107.09	104.1	105.69	107.03	106.88	103.11	104.25	105.34	104.47	104.02	105.43	107.31	107.56	104.81	104.86	107.27	106.64	106.54	106.56	106.76	103.54	105.33	104.14	105.52	106.21	103.85	104.43	104.43	105.46	107.29	105.84	105.88	105.25	105.48	105.31	106.45	104.52	107.23	106.41	106.24	105.38	104.37	106.75	105.34	104.2	104.71	106.57	104.24
106.55	104.85	105.27	105.46	104.41	103.99	106.26	105.38	107.71	106.09	104.51	104.76	105.01	103.92	108.18	106.54	107.14	108.91	104.78	104.09	107.51	107.03	105.87	105.24	104.74	105.37	104.56	106.68	104.48	104.71	106.47	102.76	106.51	103.64	107.32	104.11	104.48	105.26	105.67	104.46	104.81	104.69	105.18	105.68	105.15	105.7	108.1	107.59	103.6	108.1
110.83	109.46	113.66	112.43	111.6	109.4	114.16	112.19	114.7	113.33	111.04	112.87	111.38	112.32	111.67	113.6	111.88	112.54	112.45	110.97	112.44	112.05	112.59	113.47	112.29	111.03	111.52	113.42	111.99	112.18	111.02	110.29	112.65	113.57	113.57	113.34	112.33	110.59	113.38	111.28	113.14	110.86	111.83	112.35	111.9	111.07	111.23	113.14	111.51	112.6
103.76	105.73	106.24	104.76	105.38	106.4	105.77	107.72	104.28	106.68	107.35	106.43	107.05	105.68	106.46	104.41	105.77	103.37	104.98	105.27	103.97	105.95	105.59	104.71	105.37	104.82	103.45	105.24	106.64	107.17	104.87	107.63	103.43	104.03	105.81	105.18	105.99	106.62	104.21	105.87	105.15	105.45	106.56	105.19	105.68	108.54	105.23	107.42	106.39	103.94
112.3	112.67	108.63	110.87	109.79	111.84	113.42	111.2	111.71	112.42	110.31	111.64	110.56	112.21	111.49	107.92	112.12	110.92	112.29	111.26	113.83	112.23	112.22	109.4	110.29	111.24	112.93	111.76	111.51	109.26	113.65	110.75	109.65	109.51	109.38	110.74	112.88	111.17	110.9	108.16	113.91	112.25	112.53	110.93	112.9	111.24	110.45	112.44	109.99	112.14
112.07	111.79	111.74	109.51	111.66	112.87	113.3	109.31	111.72	110.67	112.83	112.1	110.91	111.52	113.46	110.55	111.36	110.6	111.87	111.46	113.83	112.28	112.04	112.86	111.68	112.58	111.9	113	113.6	113.7	112.86	110.88	113.64	110.68	111.46	114.14	111.27	114.11	111.94	110.82	112.44	113.8	110.62	111.2	112.03	111.65	112.2	110.85	109.55	111.3
106.6	107.04	107.24	108.31	105.28	105.62	105.63	105.58	107.1	108.97	105.37	106.95	105.6	105.47	108.98	107.73	106.68	108.23	107.84	105.33	107.21	106.03	104.98	107.03	108.43	107.91	108.3	109.04	106.18	105.59	109.03	104.86	107	107.55	106.99	107.29	106.91	107.54	108	108.48	105.75	107.22	107.17	108.43	108.88	106.66	106.31	106.33	107.06	106.02
109.41	113.31	113.49	111.51	110.9	113.39	111.25	112.71	113.91	112.46	111.2	112.35	111.44	111.2	114.97	110	112.21	110.06	110.07	111.49	113.28	110.75	110.39	112.2	110.48	113.39	108.96	111.3	112.65	109.32	111.83	110.68	113.69	109.72	111.79	109.21	110.79	112.73	110.12	113.14	111.46	111.37	111.92	111.37	109.87	112.49	112.68	111.4	111.64	113.4
113.26	112.47	108.67	111.67	111.41	111.8	112.22	112.92	112.12	111.79	112.34	111.11	111.79	112.99	112.31	113.37	113.52	111.49	113.23	113.45	113.35	112.21	111.38	112.88	110.69	111.36	109.53	113.8	111.38	113.25	110.77	112.04	110.09	111.86	111.82	111.28	111.32	111.64	112.35	109.56	112.03	112.6	111.37	109.91	111	114.58	111.69	110.24	113.89	113.31
104.1	102.38	104.28	104.19	102.98	105.6	103.9	105.81	103.52	105.86	103.2	104.44	104.7	104.3	104.5	105.53	103.07	105.03	102.34	104.24	104.73	106.68	105.64	104.87	105.6	104.94	103.46	104.61	106.59	102.54	106.35	102.95	104.34	101.79	105.83	105.98	102.73	103.07	103.09	105.63	103.68	104.61	106.52	105.59	104.28	104.89	105.06	104.49	103.69	106.86
106.11	102.31	104	103.76	105.88	106.04	103.29	104.96	104.85	106.4	106.64	105.37	103.45	103.88	107.75	104.41	104.22	104.88	103.25	105.35	102.88	105.05	103.24	104.45	104.68	105.09	106.9	103.8	104.75	101.1	105.14	103.36	105.46	103.62	104.14	103.93	104.35	105.95	104.86	104.38	103.7	104.12	103.87	101.52	103.76	105.31	105.5	105.01	104.59	103.8
104.29	105.02	105.61	108.14	105.64	105.23	108.52	103.31	105.02	105.82	104.98	103.25	105.15	104.89	103.75	103.95	103.93	103.62	104.75	105.53	102.89	104.19	105.54	106.13	103.95	106.64	104.23	104.83	106.52	106.04	108.52	105.88	104.76	105.72	105.08	105.66	105.54	105.51	106.72	104.78	104.62	106.2	107.64	105.37	104.96	106.2	106.39	106.54	104.28	103.95
107.61	103.19	106.13	104.3	102.61	107.47	107.13	102.93	105.7	105.27	103.99	102.25	104.45	105.03	106.82	104.59	104.46	104.59	103.61	104.65	104.35	105.2	106.55	106.07	106.35	105.41	104.84	105.81	105.6	105.78	104.46	105.64	104.92	105.4	105.62	104.66	105.09	105.87	105.46	105.41	104.99	105.97	106.67	104.87	104.22	106.1	106.45	106.51	105.45	106.31
105.89	106.02	105.61	107.05	106.74	105.08	107.29	109.65	108.69	105.56	107.62	107.28	105.31	107.42	105.96	107.52	105.94	106.89	107.42	107.56	107.67	108.12	108.18	104.59	106.28	106.62	106.5	105.47	106.44	107.41	106.67	104.64	108.4	109.33	105.44	106.13	106.42	105.5	106.89	107.02	103.68	107.34	105.16	105.47	108.16	105.54	106.53	108.5	106.26	107.28
106.48	105.54	105.71	104.87	106.98	104.95	105.08	105.91	107.67	105.93	105.3	107.08	106.23	105.02	104.74	106.85	104.17	105.74	106.87	104.1	103.76	105.54	106.35	106.09	106.44	104.78	106.32	107.78	105.56	105.97	104.38	106.54	104.66	104.41	105.18	106.88	106.93	104.44	105.51	105.04	104.85	104.63	105.88	106.13	107.32	103.85	108.59	106.27	106.27	106.06
105.99	104.57	107.51	106.89	106.29	107.3	105.52	106.08	106.12	106.67	104.03	106.13	106.01	104.25	104.78	103.64	105.92	104.81	103.97	104.36	103.97	106.65	106.19	105.9	105.4	105.93	106.92	104.42	105.05	105.94	106.66	106.44	106.58	105.07	105.62	106.65	108.37	104.15	105.8	102.3	105.6	105.86	104.72	106.6	102.9	105.7	104.18	105.93	105.14	106.42
99.57	102.81	98.862	99.005	99.15	102.92	101.35	99.659	101.87	99.208	100.47	101.11	100.98	101.7	99.711	99.665	101.31	98.991	98.946	98.791	99.17	100.8	100.1	99.055	99.994	98.529	99.591	101.83	100.1	101.47	100.39	101.48	100.28	100.62	101.63	101.11	100.64	102.33	100.63	101.67	102.98	102.57	101.8	100.86	101.07	99.222	100.5	101.27	101.93	100.8
100.32	100.03	98.822	97.83	101.02	101.26	100.16	100.55	99.115	99.315	99.844	99.736	101.14	102.52	99.067	99.942	99.676	97.732	101.57	102.44	100.32	102.11	99.797	100.63	102.31	101.31	100.68	98.053	101.47	101.13	98.288	98.656	99.44	99.974	102.28	98.311	101.75	99.238	101.34	100.52	99.342	100.01	101.2	101.08	100.7	100.99	100.14	98.56	99.49	102.24
112.22	110.97	110.52	111.62	110.22	110.38	110.92	110.35	111.81	112.78	111.58	110.83	109.52	112.03	113.88	110.31	114.09	112.28	112.69	110.26	110.55	111.26	111.77	109.88	111.21	111.64	111.4	110.72	112.26	109.27	113.19	113.11	112.96	112.38	112.58	110.32	109.08	114.33	110.26	111.19	112.18	110.95	112.56	113.61	113.21	112.36	110.97	112.81	113.76	112.7
108.15	106.98	107.66	108.37	106.26	106.46	107.53	107.11	105.51	106.02	105.92	107.51	107.19	104.92	106.2	105.64	106.18	108.61	107.66	107.09	106.26	107.5	106.06	106.87	107.24	104.42	106.33	106.39	106.26	107.2	105.06	106.37	106.97	106.39	107.79	107.82	105.23	107.32	106.25	106.35	106.31	105.06	105.42	106.86	107.82	105.91	107.31	103.59	105.99	106.84
97.928	101.08	100.65	101.32	101.72	101.16	100.65	98.525	100.12	97.165	100.43	99.659	98.874	101.36	102.23	101.5	97.4	101.82	98.977	101.84	97.988	100.12	103	101.16	100.02	97.533	101.35	99.995	98.771	101.81	100.22	99.386	98.476	98.827	99.249	99.513	98.548	98.48	98.514	99.916	98.696	99.743	98.274	99.549	99.567	101.85	97.981	100.25	99.65	99.811
106.35	105.81	106.27	106.62	106.37	108.21	105.45	105.16	107.18	103.88	105.19	109.3	107.45	105.78	103.81	104.43	105.39	105.63	104.99	106.56	104.75	104.73	105.87	105.05	107.47	106.94	105.77	103.76	107.71	106.13	104.43	104.93	107.77	105.21	106.89	104.9	105.76	106	104.42	106.96	106.79	107.94	104.46	105.11	106.49	104.98	106.76	105.56	105.75	107.07
105.95	105.56	106.35	106.3	105.15	103.86	106.62	105.35	104.65	105.94	104.26	105.44	106.93	103.63	104.74	105.05	104.43	105.6	103.88	105.17	106.95	105.85	103.99	104.23	106.29	103.61	105.13	104.5	106.98	105.83	104.74	104.79	104.47	105.54	106.27	103.96	106.01	105.65	105.76	102.34	106.52	105.32	106.49	103.34	104.9	105.7	106.54	107.93	105.67	106.18
117.22	115.48	114.61	115.9	117.88	116.84	113.28	115.19	116.53	113.7	116.41	115.77	112.92	117.12	114.76	116.37	116.82	117.24	117.3	113.55	121.04	115.86	113.5	115.56	116.18	115.85	118.31	116.34	116.52	116.83	115.02	116.45	115.69	116.09	112.97	117.53	116.89	116.65	114.52	117.05	115.34	117.74	114.56	115.89	118.3	117.63	117.1	115.79	116.77	115.84
111.48	113.49	110.06	114.15	110.82	114.83	112.27	111.26	111.81	112.1	111.31	111.51	110.35	110.31	112.11	115.69	112.82	110.14	111.86	111.33	113.45	112.19	113.71	110.36	113.73	110.72	114.06	113.3	109.79	111.43	112.01	112.39	110.83	111.88	108.85	111.34	111.79	110.95	112.2	111.45	110.9	112.35	111.57	110.99	112.04	112.89	111.96	113.53	112.91	111.03
111.85	110	111.3	110.49	110.12	109.74	113.01	112.09	112.67	113.56	111.42	109.47	111.89	109.71	108.83	110.44	110.13	109.16	110.57	111.14	110.7	111.05	108.52	108.29	110.53	111.37	110.7	111.71	110.2	109.62	112.13	108.78	110.21	109.38	109.25	109.41	110.13	111.23	107.66	109.97	111.83	112.03	111.12	109.79	110.78	110.93	110.4	110.36	111.53	110.82
106.94	107.86	110.41	108.5	108.2	108.64	108.32	105.97	106.85	107.03	108.46	107.43	105.4	105	107.19	106.43	105.25	106.62	106.37	107.64	107.38	105.63	106.32	106.7	106.87	106.44	107.15	107.15	106.45	106.21	107.67	105.19	107.58	106.76	107.49	105.37	108.09	106.41	106.22	105.76	107.94	107.07	106.2	106.46	106.83	106.33	106.67	108.11	106.68	106.41
112.08	111.15	112.1	110.97	111.64	112.78	111.25	113.57	112.09	111.46	111.59	112.34	111.16	112.94	110.46	112.84	113.62	113.46	111.28	111.5	111.64	111.62	113.51	111.04	111.49	109.4	111.74	111.1	108.75	112.08	111.37	111.08	109.06	112.05	113.38	110.5	113.13	111.85	113.55	112.74	112.79	114.61	112.95	112.15	112.33	112.69	110.28	111.98	113.03	111.45
115.01	116.21	116.86	118.18	117.01	115.3	117.36	114.14	114.83	116.8	116.26	118.22	116.72	115.92	116.15	114.22	115.88	117.8	116.41	114.7	116.08	116.13	116.96	115.93	117.03	116.28	116.17	113.99	115.71	114.41	116.54	115.81	114.48	117.08	116.97	115.55	117.16	117.32	114.88	112.65	115.38	116.65	117.21	114.27	115.57	117.89	115.57	116.33	117.84	117.94
98.111	101.25	103.87	98.883	101.15	100.08	101.48	100.53	102.19	102.56	101.09	101.13	99.18	100.63	101.19	100.79	97.408	101.43	101.48	102.93	98.696	101.23	101.9	102.13	101.19	100.53	100.52	101.09	101.49	101.49	100.72	99.88	99.749	98.078	99.68	100.81	100.17	101.49	101.18	98.94	100.5	99.505	99.717	98.418	99.694	100.8	99.78	98.364	102.04	98.986
106.35	105.6	107.82	107.81	106.83	104.91	106	105.85	105.18	105.98	105.1	104.6	104.97	105.97	104.67	106.18	105.5	105.24	105.52	108.16	104.74	106.08	108.3	107.65	105.2	104.86	105.29	106.81	105.73	106.83	105.4	104.59	106.65	107.68	105.39	104.49	107.2	105.09	104.81	107.59	104.89	106.48	104.9	107.67	104.22	106.48	107.8	104.55	105.23	106.96
105.05	105.62	103.59	106.54	105.14	107.71	104.67	104.6	107.13	106.82	104.03	105.97	106.62	101.79	104.58	104.71	106.55	106.03	104.54	105.56	105.17	104.45	104.99	104.73	106.27	106.03	106.08	105.63	104.91	104.99	105.9	107.11	104.82	105.25	105.51	105.75	102.84	105.57	104.79	107.93	106.11	107.93	104.74	106.48	104.92	106.84	105.09	103.56	104.84	106.43
112.08	112.19	109.99	110.53	109.8	110.21	111.36	111.5	110.52	113.27	114.12	113.99	112.79	109.49	113.54	111.37	113.28	112.24	111.24	111.82	111.71	111.83	111.77	111.87	110.82	112.04	112.07	112.42	112.35	111.16	112.19	111.74	112.95	112.57	110.37	112.72	114.3	112.48	111.78	111.49	111.61	112.17	113.37	112.07	111.41	110.49	112.15	112.04	112.17	109.3
103.58	104.24	105.79	105.4	105.81	107.19	105.77	104.36	104.51	105.8	106.21	105.71	106.61	105.64	105.98	105.23	106.52	105.36	105.86	106.25	105.17	104.98	106.31	106.32	107.92	106.48	104.91	107.07	108.57	107.18	106.21	106.27	106.67	108.18	106.91	105.98	107.53	105.87	105.15	106.62	108.39	105.86	105.1	105.87	105.62	106.61	104.91	102.49	103.92	107.93
104.72	105.02	108.33	105.32	106.88	107.02	105.93	106.61	107.11	107.3	106.45	104.99	105.84	107.79	106.75	106.66	106.43	106.92	109.44	106.89	107.52	106.3	105.6	108.37	106.05	106.27	107.44	105.94	104.04	106.33	104.44	107.57	107.35	106.56	104.26	107.77	105.14	106.23	106.47	105.15	107.34	106.08	105.47	107.65	105.22	106.2	105.23	106.39	104.3	106.4
112.09	113.7	109.95	111.66	112.18	112.64	113.14	111.14	110.79	112.05	111.28	111.42	110.02	113.05	113.31	112.95	111.56	111.84	109.45	111	111.76	111.06	111.37	113.74	113.97	111.52	111.65	112.1	112	113.61	112.72	112.61	110.06	112.34	112.29	112.48	111.28	112.51	113.96	110.86	111.41	111.06	111.68	113.25	112.47	113.64	112.26	111.95	111.02	113.38
111.25	111.28	112.8	112.58	113.27	110.41	109.8	111.09	112.55	110.98	111.65	110.53	110.05	111.29	112.06	112.95	112.31	111.93	110.25	109.99	112.37	110.85	111.5	110.12	111.35	109.98	112.06	111.9	112.3	110.89	112.13	111.78	112.27	112.04	110.51	113.11	111.18	114.37	110.45	110.68	109.97	110.39	112.64	113.28	112.23	111.46	109.8	111.8	111.09	111.54
108.74	111.74	110.18	111.05	109.56	111.34	110.08	111.8	110.44	111.96	109.83	110.61	110.87	109.86	111.13	107.76	110.65	108.23	110.95	111.2	108.93	110.06	112.72	110.36	110.7	110.87	110.37	111.34	112.03	109.85	111.04	110.68	111.04	110.72	109.83	110.49	112.14	111.91	112.31	111	109.24	110.15	108.95	110.51	110.01	109.8	110.87	111.53	112.56	111.22
110.83	111.23	112.73	111.1	112.56	111.47	111.65	111.9	112.17	112.43	112.52	113.24	111.35	112.3	109.77	111.83	108.46	112.32	114.16	111.76	111.14	109.5	113.09	111.46	112.99	108.31	113	110.78	111.4	110.96	112.46	111.91	110.07	112.15	111.95	110.95	110.92	111.22	110.95	112.91	112.65	112.19	112.35	109.64	110.66	109.13	112.19	110.32	112.28	111.62
111.64	110.29	112.14	113.01	110.89	111.87	111.27	112.91	110.81	112.7	112.46	112.26	112.93	111.68	112.07	110.34	111.68	110.33	113.08	110.99	111.94	111.76	110.04	110.69	108.94	109.96	112.02	112.35	112.35	113.88	112.09	109.67	112.29	112.45	111.82	111.94	113.06	110.47	113.21	112.94	111.52	111.07	109.44	112.17	108.98	111.9	111.58	111.3	111.62	110.44
107.61	104.6	103.94	106.71	107.07	107.16	106.98	105.48	106.39	105.94	105.84	105.96	105.94	106.27	105.96	105.86	105.7	105.52	104.95	105.63	104.25	104.35	101.96	106.22	107.98	107.76	106.16	105.13	106.1	105.36	104.53	105.36	105.45	106.93	109.39	106.72	108.42	108.11	105.66	105.66	106.55	106.64	106.37	107.19	105.66	105.93	106.53	106.54	107.1	110.08
113.12	110.62	113.79	112.1	111.43	109.12	112.22	111.88	112.31	112	111.91	112.64	109.92	111.08	111.49	112.9	111.1	112.98	110.26	114.17	112.49	113.27	114.5	111.43	111.5	111.66	114.13	111.2	111.47	112.29	113.78	112.03	109.83	112.66	111.65	111.35	113.33	112	111.98	109.9	112.17	113.15	112.36	112.28	111.14	112.05	112.32	110.41	112.13	111.62
104.07	104.32	103.81	105.38	105.86	104.15	104.01	105.66	104.59	105.45	104.76	103.71	104.33	104.83	101.36	105.61	103.92	103.82	103.7	105.83	104.81	102.57	105.11	106.13	102.77	105.56	106.92	103.32	105.44	104.1	103.13	101.86	106.35	104.23	102.45	103.64	104.57	104.84	105.17	103.01	102.2	103.31	106.66	106.17	103.65	102.6	104.45	104.14	102.89	105.34
101.22	98.495	99.954	98.972	99.636	98.701	99.178	98.324	97.411	102.66	100.77	99.901	99.093	100.26	99.556	99.922	101.01	97.766	101.08	101.4	101.16	101.34	101.18	98.197	99.152	99.343	100.13	99.636	102.16	101.66	99.424	100.32	101.23	98.949	101.89	99.304	99.296	99.971	101.81	99.876	99.831	96.962	100.47	99.941	100.06	101.38	102.24	99.839	99.025	101.26
99.956	101.43	97.283	102.39	100.52	100.21	101.48	99.545	101.25	99.1	100	101.03	100.72	100.76	98.033	99.227	99.594	99.582	98.41	97.784	98.755	99.493	103.83	101.14	101.17	100.21	98.992	100.76	99.139	101.51	100.38	99.238	99.071	98.796	99.457	99.005	100.77	101.04	99.541	101.42	98.871	100.98	101.21	99.512	99.817	99.39	99.972	99.654	98.557	99.308
104.86	102.99	104.48	103.15	105.19	105.57	103.33	105.4	106.62	105.55	105.26	105.52	104.1	106.71	105.02	104.89	105.71	104.58	101.95	103.83	104.23	104.84	104.59	104.58	102.31	105.29	104.82	104.72	105.13	104.66	104.28	106.25	105.24	107.02	103.37	105.56	106.03	104.67	105.54	104.17	102.17	102.68	106.27	106.02	103.67	105.14	105.12	105.01	105.92	104.46
99.245	98.809	98.725	100.02	100.13	99.557	99.83	99.82	101.18	100.39	101.73	100.41	100.13	99.761	98.355	101.67	99.645	99.646	99.279	99.247	99.633	102.32	95.274	101.19	99.362	100.3	102.19	100.94	99.798	100.75	100.13	98.812	100.52	100.93	99.054	102.02	100.71	100.89	99.552	98.25	100.24	97.812	99.242	96.719	100.26	100.23	101.21	101.52	99.97	99.96
99.77	100.17	98.591	101.31	98.547	100.07	98.129	101.33	99.423	99.75	98.526	100.85	99.343	99.824	100.63	100.63	99.83	98.194	101.77	101.03	99.44	100.13	101.11	99.863	104.77	100.53	99.234	100.27	99.332	102.05	98.904	100.39	100.04	101.1	101.71	100.3	100.23	99.598	99.961	98.173	101.88	100.04	101.28	100.35	100.33	101.08	100.03	99.488	101.95	99.728
103.95	104.44	106.66	104.46	107.94	106.57	106.31	107.7	108.51	107.5	105.99	106.64	104.63	107.14	106.77	107.12	104.76	106.18	104.96	106.86	105.69	106.72	106.91	106.25	105.69	106.7	103.75	107.11	105.18	104.33	103.73	105.86	107.32	105.4	107.45	107.35	105.8	103.71	107.23	106.82	106.74	105.2	104.87	105.98	104.54	105.94	105.81	105.85	105.98	106.79
106.17	106.16	105.53	104.98	106.03	104.01	105.84	103.32	104.79	104.12	106.04	103.98	104.87	101.88	106.18	105.69	104.85	103.04	107.4	104.6	107.77	105.85	104.72	102.83	105.08	104.08	105.38	105.28	105.24	103.07	105.8	104.64	105.95	103.64	103.87	106.49	105.69	104.76	104.71	104.43	103.04	106.95	105.67	103.85	104.71	103.1	105.33	105.23	105.31	106
110.45	110.53	110.99	112.8	111.81	111.72	113.11	111.17	111.15	109.66	110.18	110.54	107.69	108.65	111.62	109.72	109.86	110.22	112.18	112.7	111.97	110.07	109.65	110.72	109.41	112.02	112.22	110.75	110.77	108.36	111.47	110.43	108.59	109.15	109.51	110.74	112.38	113.77	112.16	111.4	110.16	108.14	110.58	113.11	110.87	110.28	112.28	109	112.47	114.09
111.13	110.3	111.2	111.36	111.04	112.02	109.9	113.24	111.87	108.68	110.08	112.86	110.88	110.51	110.65	111.88	113.35	111.61	110.38	110.24	112.07	111.74	113.54	111.28	111.76	112.78	112.85	112.57	111.43	112.15	110.43	109.96	109.85	112.09	110.93	111.61	110.71	110.62	110.87	112.88	113.19	112.22	111.34	112.47	110.65	109.88	110.16	110.6	112.23	109.46
100.4	96.65	99.467	100.6	100.89	100.58	99.692	101.69	98.825	100.59	96.827	101.24	97.609	99.662	99.166	100.59	100.21	100.16	100.02	100.53	99.317	99.995	100.59	100.51	99.009	99.542	99.827	99.844	97.546	99.318	100.29	98.166	101.18	100.45	99.366	99.467	100.21	99.158	98.686	100.88	101.25	100.32	99.472	99.326	99.879	99.315	99.524	98.378	99.176	100.3
111.13	113.61	112.94	113.88	112.65	112.27	111.31	110.8	111.08	111.6	108.32	113.6	111.73	112.82	112.64	113.02	112.98	111.51	112.42	112.68	113.29	113.75	111.98	113.39	112.34	112.93	111.92	113.56	112.37	110.61	111.27	112.87	113.03	111.92	111.51	111.1	114.32	111.81	111.92	111.66	112.39	111.43	111.39	114.48	115.48	111.58	110.43	109.69	111.85	111.46
104.76	106.27	108.01	104.26	106.91	105.84	107.8	105.05	109.22	105.23	105.6	105.33	105.55	103.74	105.47	107.56	106.44	107	106.74	107.45	104.98	106.06	106.04	106.32	106.52	105.4	106.16	107.34	106.68	107.4	106.01	105.44	107.86	108.69	106.77	110.67	105.66	106.5	106.48	105.4	105.73	105.45	107.74	107.46	106.7	107.71	106.61	107.46	106.21	106.88
110.94	110.81	110.32	110.46	109.44	109.67	110.73	111.75	114.2	111.62	110.06	111.13	111.4	112.95	111.38	109.21	109.78	109.88	111.25	110.34	111.38	109.97	110.92	110.48	110.23	109.29	110.2	109.5	111.37	110.39	110.42	109.51	114.61	110.46	108.28	109.76	110.41	110.09	110.69	113.49	111.37	108.82	109.8	111.99	108.06	111.64	111.43	112.13	111.01	110.73
104.59	108.44	107.31	107.01	104.9	104.15	107.69	107.9	103.79	103.84	106.34	107.27	107.4	104.89	108.62	105.78	104.12	105.9	107.59	105.39	107.16	105.54	107.24	105.51	108.45	104.21	106.3	107.48	107.56	105.89	107.9	106.47	107.16	105.39	105.17	104.94	104.52	106.37	104.8	105.49	107.55	107.92	106.01	105.76	108.54	106.21	107.65	107.31	105.95	108.5
118.27	118.51	118.86	118.71	116.77	117.25	119.11	118.76	117.4	115.74	118.21	117.34	115.15	117.29	117.56	116.9	117.27	119.11	117.19	118.22	114.98	117.28	118.4	117.1	119.02	116.13	117.85	117.97	115.2	116.39	118.43	118.27	117.2	116.78	115.2	119.2	118.04	118.22	117.87	117.38	116.71	119.08	116.13	118.42	115.78	116.24	118.27	117.29	115.59	117.68
105.99	106.38	104.79	104.7	105.54	105.85	105.74	103.1	104.96	104.96	105.45	104.54	107.11	105.42	106.87	106.54	105.05	106.13	106.67	105.91	105.44	103.48	109.03	106.37	104.35	106.85	108.91	105.05	108.63	105.17	105.75	106.08	104	106.59	106.14	106.16	106.91	106.36	104.73	104.99	106.12	105.43	107.04	105.71	106.85	105.71	107.17	106.43	104.98	107.24
110.67	111.94	110.61	111.9	111.42	109.61	112.32	110.73	110.51	110.68	113.43	111.71	110.45	110.83	109.94	111.45	110.86	110.71	110.32	111.41	112.78	111.68	111.94	110.96	111.6	113.6	112.46	111.92	112.07	111.01	111.67	112.06	109.11	111.97	109.2	108.48	112.34	111.16	110.29	111.84	110.56	110.48	111.95	112.21	110.85	110.06	109.6	110.89	111.58	111.88
99.731	98.822	101.17	101.22	100.5	98.303	100.38	100.32	99.443	100.8	102.25	100.03	97.412	98.194	100.78	99.562	98.991	100.16	99.01	100.24	99.81	100.1	99.556	100.57	98.26	99.005	98.653	99.98	100.25	101.27	100.91	99.891	102.48	99.412	101.25	100.38	100.81	99.853	98.648	98.429	98.436	100.87	98.647	97.915	99.58	101.03	100.75	100.16	98.183	99.941
102.28	100.25	99.378	98.235	101.88	101.07	99.141	97.956	98.072	100.3	100.54	100.85	98.931	100.17	100.76	97.637	100.8	102.11	101.14	100.1	98.637	99.684	98.779	101.36	99.668	101.25	99.737	98.385	99.977	100.29	98.576	101.87	97.131	100.38	100.75	99.513	101.33	100.49	99.968	100.61	99.718	99.456	100.01	99.703	98.906	99.53	98.931	98.392	100.76	96.922
101.76	100.91	100.37	100.94	99.396	101.11	101.04	100.72	99.003	100.2	99.693	100.59	100.24	102.24	100.84	102.89	99.674	102.32	100.54	99.079	98.719	98.453	102.6	101.85	100.28	101.27	99.088	99.13	100.64	99.553	100.08	98.84	100.47	100.14	98.96	103.02	101.83	99.464	102.78	100.4	101	102.79	99.16	99.69	100.44	101.01	100.62	100.07	99.898	98.866
103.85	107.7	104.08	108.04	104.31	105.22	107.08	107.3	107.74	107.52	105.71	107.18	103.67	106.14	105.7	107.27	107.51	105.59	105.27	106.87	106.09	106.91	105.4	107.41	106.49	107	107.67	107.4	106.41	106.42	105.56	108.77	106.65	105.49	106.14	106.55	106.8	106.05	108.12	105.09	105.32	106.2	106.74	105.34	105.8	107.19	106.12	106.62	104.95	105.27
110.89	108.31	110.12	111.29	111.25	109.32	108.78	110.85	110.1	110.68	112.97	109.82	111	111.45	108.36	113.2	107.59	108.75	110.74	111.38	109.59	109.33	109.34	108.77	112.15	112.29	112.41	110.89	110.94	111.22	107.85	109.25	112.83	108.86	110.86	109.98	110.87	109.18	111.32	109.74	110.39	110.54	111.46	111.94	110.59	111.64	109.3	110.38	111.04	110.76
107.72	105.63	105.45	106.36	104	104.84	105.64	105.77	105.88	105.29	107.31	107.2	105.77	106.28	106.16	106.73	104.55	104.81	106.99	105.39	105.45	106.3	106.71	105.68	104.97	107.82	105.33	106.28	106.61	106.96	106.46	103.8	103.39	105.93	105.45	103.01	108.19	105.29	104.5	107.96	107.76	105.93	105.24	104.83	103.88	104.91	105.98	105.85	105.39	106.39
100.73	100.17	99.316	101.98	100.7	101.2	101.91	97.961	100.3	100.04	100.3	101.93	101.17	101.08	99.568	100.31	99.487	99.306	100.12	100.61	97.914	99.471	101.78	101.51	100.67	99.543	99.603	101.32	101.19	99.94	101.37	99.867	101.02	98.358	99.44	100.71	98.717	97.619	99.072	102.86	99.433	98.919	98.588	101.69	99.422	97.688	100	99.637	99.343	98.855
101.13	100.52	102	100.92	99.765	101.19	101.81	99.461	102.06	100	100.86	101.39	102.32	99.798	102.23	100.77	100.11	105.13	100.47	98.756	101.57	100.41	99.327	101.67	99.587	101.48	99.744	101.77	102.11	101.65	100.22	100.02	101.8	100.8	101.45	100.18	101.27	98.901	100.65	99.589	98.831	101.61	98.646	100.03	102.52	99.519	100.32	100.41	99.775	100.63
100.25	98.578	100.66	98.347	99.545	100.1	98.2	98.318	99.244	99.698	98.969	100.83	101.25	98.898	98.986	98.173	100.24	99.642	101.79	101.13	101.04	99.584	100.17	99.224	101.9	100.56	99.464	101.57	100.88	98.476	98.011	101.96	101.98	100.58	99.763	98.836	99.033	101.09	98.239	103.38	97.555	100.77	100.73	99.461	100.51	99.679	102.33	100.86	99.176	99.389
106.78	106.16	105.94	103.28	103.84	102.88	105.03	105.18	104.22	106.65	104.77	105.73	102.57	105.05	106.15	104.39	104.2	107.55	107.14	103.61	107.16	105.21	105.1	104.18	106.87	105.99	104.17	106.05	105.95	105.78	105.86	105.28	104.36	104.16	105.39	105.54	104.48	104.92	103.74	105.1	103.71	104.09	103.88	104.48	105.65	105.43	105.55	105.63	105.45	103.96
112.04	113.95	113.33	112.7	111.32	111.53	113.77	113.62	112.61	113.95	113.46	110.86	113.4	112.3	114.29	113.57	116.14	112.72	110.32	111	113.46	112.09	110.72	113.98	112.33	114	113.54	111.76	111.53	112.53	113.43	112.75	114.58	111.98	113.2	111.84	113.65	114.78	114.03	112.34	114.78	112.88	112.69	114.95	112.67	112.88	116.01	112.19	111.32	113.74
105.93	104.38	105.95	104.49	106.11	106.24	108.92	106.75	105.24	105.15	104.27	105.6	105.26	103.24	102.95	105.5	106.8	106.33	104.99	104.08	104.02	106.16	105.62	105.15	106.94	103.7	105.57	107.84	106.33	105.96	107.08	105.78	105.69	105.57	105.72	105.77	105.71	104.26	105.8	104.36	103.04	105.82	106.59	104.87	105.5	107.49	103.22	106.62	104.5	104.33
106.3	105.49	108.02	106.7	110.66	104.46	106.17	106.04	106.67	102.93	106.98	105.78	107.35	105.4	107.09	107.24	105.2	103.9	110.02	107.44	108.14	106.63	106.98	105.87	107.07	107.79	105.48	107.29	106.21	108.32	105.7	108.07	104.78	104.92	106.67	104.96	105.63	106.89	105.87	105.82	107.93	106.55	104.47	104.13	109.04	106.25	107.15	107.24	106.64	105.88
107.25	104.69	102.67	108.07	105.06	106.3	106.57	106.39	107.16	104.1	107.25	104.69	104.87	105.68	107.16	104.37	104.71	103.65	106.21	106.63	106.81	104.82	105.34	104.33	106.86	102.91	107.8	104.86	103.59	107.91	104.96	103.48	106.03	105.97	108.29	106.06	104.69	104.5	106.67	107.56	107.45	106.64	105.87	108.2	106.58	107.36	104.2	104.85	102.34	105.35
101.3	102.3	100.63	98.219	100.76	100.49	100.45	102.05	100.82	100.8	101.59	102.27	100.67	101.62	101.07	100.14	100.3	99.142	100.92	99.673	99.883	102.38	98.998	99.345	100.48	102.07	98.004	101.47	99.33	98.976	100.38	102.3	101.37	99.869	100.68	99.27	101.88	101.2	100.46	99.689	101.44	101.38	99.518	100.59	100.14	99.881	100.72	100.73	100.36	99.075
106.74	107.73	105.22	105.08	105.68	104.61	104.65	107.43	106.55	105.13	105.25	104.99	104.51	105.08	105.62	105.76	103.88	106.28	106.13	104.79	104.13	105.77	105.47	105.71	107.53	106.86	104.97	106.25	105.67	104.43	106.02	105.4	106.54	105.8	105.72	105.74	104	104.73	104.81	102.98	105.18	105.16	107.17	107.34	105.05	105.76	106.65	105.78	105.33	103.79
110.69	109.61	114.56	112.95	111.97	112.56	111.56	109.09	109.2	113.28	112.54	111.89	112.04	113.06	111.93	112.11	111.88	114.71	112.84	109.82	112.67	112.97	112.91	112.42	111.71	111.04	110.32	110.84	111.69	112.7	113.28	111.59	109.57	113.55	113.18	113.35	111.55	110.16	113.72	111.38	113.11	110.83	109.34	110.68	110.89	109.85	111.78	111.26	109.61	110.76
101.03	102.36	100.45	99.262	98.622	99.444	99.347	100.79	100.85	98.64	101.17	99.935	100.15	101.77	100.4	100.82	99.903	101.92	99.747	99.296	99.252	102.6	98.327	99.075	100.95	99.277	99.602	100.42	99.137	103.17	99.517	99.95	100.22	100.42	100.97	99.152	99.161	99.471	100.04	98.877	99.964	98.991	99.277	96.673	101.89	100.34	98.101	99.546	100.32	100.69
106.02	105.59	104.48	106.79	105.59	106.5	105.75	106.03	104.61	107.01	107.62	106.05	106.86	104.58	105.16	106.21	106.66	105.09	105.84	108.68	105.22	104.49	107.05	104.51	107.13	105.65	106.27	105.55	105.3	105.26	106.06	105.74	105.77	106.17	107.18	107.5	107.52	104.5	103.97	106.16	107.59	107.54	105.85	104.43	106.41	105.89	105.35	104.93	106.42	104.77
111.18	109.82	108.56	108.49	110.53	111.79	111.27	108.65	110.36	107.73	112.91	110.44	110.37	108.12	110.09	106.59	108.5	110.94	109.55	109.22	110.36	109.98	109.64	109.56	111.39	110.07	107.35	111.75	109.15	109.66	111.24	111.87	108.67	109.83	108.58	112.58	109.83	110.22	107.66	109.39	107.87	112.69	108.29	109.33	110.29	108.24	109.27	110.22	111.01	110.6
105.28	105.84	104.07	104.67	107.17	107.02	105.14	105.19	106.51	105.92	106.22	101.2	106.68	106	105.57	103.33	106.48	105.92	105.04	104.7	104.15	108.01	106.29	106.09	107.71	105.15	107.13	106.99	105.28	104.73	106.67	102.55	107.68	104.66	107.41	104.24	105.81	107.04	103.77	106.09	105.56	104.39	106.59	108.85	104.52	103.8	106.01	106.63	107.41	103.15
105.35	106.82	108.36	106.43	105.53	109	105.16	106.56	104.68	106.09	109.11	105.74	107.05	105.84	105.54	106.4	105.63	106.49	107	108.54	107.6	107.75	106.82	108	107.53	107.6	106.16	105.73	110.27	107.05	105.96	106.3	105.48	106.65	107.44	106.35	106.75	105.84	106.94	107.72	106.32	103.91	107.59	106.35	108.69	108.52	108.22	107.57	107.57	107.19
105.09	104.84	103.8	104.29	104.84	102.95	109.09	105.72	106.06	105.28	107.37	104.39	106.67	105.71	104.53	104.71	105.86	106.25	105.68	105.42	104.82	104.85	106.21	103.8	105.94	105.18	105.5	106.87	104.04	106.65	105.88	105.51	105.18	104.94	104.9	103.38	105.58	106.76	106.53	106.28	106.07	102.91	106.57	105.35	105.32	105.99	104.21	106.25	104.35	103.75
107.8	104.67	106.16	108.66	105.01	106.04	106.53	105.63	107.25	104.39	107.49	105.63	103.84	108.08	102.62	106.18	107.71	103.92	105.59	104.99	105.88	106.56	107.37	105.39	105.92	103.32	107.04	106.49	106.12	106.68	103.17	107.22	102.87	106.91	106.64	108.41	102.75	106.39	105.64	106.33	106.01	105.49	105.61	106.82	107.04	104.3	105.22	104.09	104.59	104.81
105.94	107.06	106.43	104.91	105.11	104.87	108.01	106.96	104.19	107.04	106.07	105.64	106.43	105.88	105.7	105.03	104.91	104.73	105.35	105.98	105.33	102.93	105.25	108.23	108.08	109.06	107.07	105.6	106.69	108.1	106.81	104.97	106.91	107.84	106.55	105.96	105.97	104.69	106.47	105.33	107.87	105.35	104.1	107.25	107.87	105.4	105.71	106.14	105.65	106.24
104.34	108.72	104.23	107.22	107.15	105.46	106.31	107.05	105.09	106.22	105.44	106.26	106.7	108.11	106.06	105.93	106.55	109.11	108.66	106.59	103.85	105.68	105.85	108.82	105.8	106.69	107.36	108.12	109.76	105.39	104.47	108.28	106.37	106.24	107.46	107.25	106.31	108.27	104.79	108.64	108.62	105.56	106.31	107.87	108.3	110.38	106.5	106.05	108.34	107.43
106.16	105.87	106.57	107.64	109.45	105.23	107.18	107.22	104.8	106.16	108.95	106.16	107.48	107.11	108.17	106.01	106.47	106.55	106.94	107.37	106.21	107.36	107.97	105.84	107.55	105.54	106.06	107.84	106.93	108.06	108.35	106.41	107.31	106.13	106.65	107.14	105.35	107.8	106.28	105.86	106.16	108.55	107.64	106.69	106.68	108.02	107.08	107.14	106.94	107.01
104.78	105.68	106.11	105.07	108.03	105.21	105.46	106.35	104.93	106.25	107.02	104.47	106.13	106.18	108.16	106.81	106.47	103.76	103.89	104.33	104.13	108.53	105.95	105.05	104.58	107.41	104.98	107.39	105.22	108.26	106.71	104.55	106.66	106.82	107.76	104.57	104.61	104.8	106.3	105.3	106.9	106.9	104.63	104.91	105.48	105.74	107.36	105.53	104.81	104.82
112.46	111.17	113.51	112.46	113.11	111.61	110.07	110.32	112.34	113.79	111.5	111.63	109.46	110.49	114.61	111.85	110.7	111.6	111.14	110.97	110.31	109.84	110.49	113.59	111.82	111.78	114.06	110.86	112.19	112.22	113.61	113.73	111.46	113.04	110.45	112.55	112.64	110.44	111.59	112.64	110.55	109.32	111.96	109.76	111.41	112.11	110.2	110.21	114.35	111.45
107.1	104.69	105.35	105.31	103.94	104.23	103.9	103.86	105.54	105.7	106.06	105.48	105.12	105.6	103.99	107.06	104.51	109.41	105.36	104.97	107.53	104.51	106.54	105.2	105.49	104.93	105.97	103.91	106.81	108.58	104.78	105.35	104.3	107.4	106.2	104.14	105.33	106.79	106.79	105.36	105.94	108.06	105.59	107.69	107.36	105.81	108.35	104.6	104.66	106.37
107.03	105.74	104.54	105.97	104.27	105.27	106.08	104.07	106.75	106.12	105.24	106.02	104.88	103.48	103.41	103.87	103.06	105.78	104.69	103.93	104.33	106.55	102.98	106.3	105.06	102.98	105.16	105.3	105.55	102.6	105.06	105.11	103.12	104.87	105.3	106.72	104.85	105.95	103.96	102.96	103.9	105.31	104.82	106.16	104.54	105.97	105.54	106.48	106.74	107.6
99.748	102.19	99.468	100.33	99.96	99.715	100.65	99.635	102.88	101.74	98.787	100.24	99.327	98.308	102.22	102.73	100.21	100.48	100.26	100.18	99.937	100.3	99.776	99.371	101.69	101.4	98.351	101.68	99.692	100.75	97.149	100.43	98.155	99.875	101.56	97.456	99.758	98.305	99.248	101.87	101.39	100.33	99.375	101.62	98.555	100.36	98.722	98.262	98.929	101.51
117.24	118.07	118.3	117.25	116.7	117.12	116.27	117.97	118.74	116.23	118.38	117.65	116.42	117.33	116.92	119.04	117.58	117.26	116.53	119.1	118.65	119.65	116.78	118.29	117.69	117.65	118.03	118.24	117.7	118.59	117.75	117.95	117.18	116.97	116.53	114.99	118.06	119.1	118.88	119.64	116.98	119.54	117.08	118.28	118.14	117.79	117.93	117.03	116.24	116.95
112.17	113.71	112.62	112.83	110.24	112.97	112.5	111.08	111.83	111.5	111.81	111.66	112.08	112.52	112.87	112.25	112.88	113.12	112.89	111.53	112.62	112.29	111.74	112.48	111.89	112.68	112.58	111.79	112.05	110.28	111.41	112.76	113.91	112.66	110.33	113.37	111.07	109.64	112.74	114.52	110.48	110.72	110.94	112.54	112.9	110.05	114	112.02	112.44	112.71
114.19	114.08	111.31	113.93	110.42	113.79	111.35	113.54	111.59	114.41	112.98	112.09	114.7	114.02	110.76	113.43	112.17	112.12	113.32	112.96	112.6	113.02	113.31	112.15	111.44	112.13	112.74	110.7	112.13	113.42	110.77	112.23	113.76	115.31	112.64	113.76	112.83	111.79	114.57	108.56	114.8	115.14	114.06	113.23	114.1	112.24	110.62	114.81	112.1	113.96
106.35	105.09	107.41	106.75	105.47	107.72	106.33	106.47	108.41	108.83	106.82	104.82	107.41	105.91	109.47	107.86	105.4	108.12	104.74	108.53	108.62	108.04	108.77	107.09	106.29	108.89	107.85	106.66	109.1	105.02	104.86	105.51	107.19	105.14	106.02	107.04	106.28	108.45	107.87	108.53	105.43	107.73	106.76	108.15	107.4	106.52	107.84	105.89	106.52	106.51
110.94	110.16	108.55	111.89	110.7	109.91	110.83	113.54	109.33	113.61	111.21	111.31	113.38	110.29	112.15	109.93	110.95	109.45	111.48	110.51	111.6	111.07	110.79	110.71	111.77	111.71	111.35	111.01	111.67	111.41	110.51	111.08	110.32	109.92	112.16	111.76	112.71	111.18	111.68	111.53	109.26	111.57	112.89	109.97	109.06	110.9	111.24	111.16	112.26	110.39
113.02	111.29	111.21	111.7	110.6	108.8	110.31	113.84	109.95	109.63	111.9	111.97	109.78	110.51	110.23	109.31	113.3	109.31	110.59	109.46	112.5	112.82	110.58	109.97	111.5	112.5	112.7	111.69	110.76	111.36	111.41	112.44	110.77	112.62	112.4	111.21	111.72	110.54	112.16	113.27	111.52	111.46	111.55	112.42	110.18	110.93	110.92	111.41	109.81	110.84
105.85	104.7	106.76	106.58	107.15	107.17	105.55	106.51	107.02	104.82	107.26	107.09	105.75	106.85	107.68	105.67	106.58	106.31	105.68	107.22	105.49	107.21	106.81	105.2	106.88	103.25	107.65	106.36	105.94	105.58	105.06	106.74	106.92	103.72	107.98	107.45	105.04	107.61	105.87	106.44	107.62	106.84	107.28	107.9	105.53	106.72	105.85	105.59	106.28	107.14
98.008	99.028	98.959	99.129	96.939	98.782	96.335	100.16	100.13	97.818	100.45	99.151	99.003	99.498	99.138	99.855	100.28	98.963	100.38	101.06	99.204	99.322	97.007	99.564	97.307	100.07	98.089	100.83	98.993	99.37	102.19	100.19	100.57	99.095	98.832	99.882	100.09	99.484	99.003	97.915	100.12	97.708	99.975	98.018	100.87	99.428	99.076	99.587	99.628	101.21
98.639	100.76	98.467	99.888	100.17	99.307	99.423	100.66	97.041	100.79	99.775	98.144	99.493	101.5	100.74	98.937	99.422	99.268	98.912	99.043	98.219	99.91	96.051	101.27	100.07	97.724	100.27	98.36	99.887	97.435	99.575	99.734	99.203	102.08	98.482	99.131	101.46	100.59	99.715	100.18	100.05	99.725	101.03	98.374	100.26	98.065	99.497	100.58	101.33	99.674
111.88	111.48	110.63	111.68	110.52	109.06	109.91	112.62	112.33	113.19	112.62	111.49	111.28	112.29	113.06	112.42	110.48	111.33	111.35	109.66	109.93	108.92	112.12	113.71	113	111.35	112.35	112.95	112.86	111.57	111.26	110.79	112.85	110.8	111.15	112.94	114.23	112.52	109.38	112.06	110.86	111.78	112.31	110.91	110.86	111.72	108.19	111.4	109.67	110.46
99.009	97.749	99.641	99.537	101.53	99.613	98.392	99.711	99.569	102.09	101.74	97.74	100.44	99.369	99.497	99.139	100.31	101.37	98.159	99.264	98.661	98.986	99.447	100.7	99.109	101.36	99.415	99.293	100.56	98.105	101.28	98.122	98.563	100.17	99.953	103.02	101.96	100.3	100.11	100.37	99.962	99.799	99.306	101.75	99.284	100.83	99.355	100.2	102.77	99.018
105.62	105.26	105.38	106.43	105.62	109.33	107.15	106.86	109.97	107.27	105.56	106.71	105.52	106.91	105.33	107.2	105.65	110.66	107.45	107.01	107.36	108.41	107.3	105.27	105.24	103.64	106.17	108.45	106.46	106.49	106.98	104.93	105.72	107.18	105.28	107.16	106.49	107.26	106.46	107.85	106.39	106.45	104.54	103.74	106.79	105.65	104.74	105.57	107.27	104.89
104.02	103.94	106.07	103.39	106.93	104.06	102.08	103.63	103.84	104.93	104.62	103.31	103.62	102.93	107.24	103.92	102.42	102.97	105.69	103.83	102.93	103.29	104.97	104.78	104.32	104.77	105.33	104.03	104.64	105.22	103.24	103.24	105.16	105.05	104.26	104.55	106.27	104.61	102.72	101.78	104.56	104.02	103.83	104.54	105.9	102.4	103.7	102.77	105.09	104.38
111.37	114.14	114.39	112.02	114.21	113.09	113.38	111.7	112.11	112.75	111.51	114.44	111.99	113.22	111.25	110.83	113.3	112.77	110.92	112.11	114.43	114.28	112.71	111.24	113.6	110.14	111.6	111.22	113.3	113.35	111.8	113.31	113.49	110.83	112.84	114.73	114.77	114.94	112.66	113.7	112.52	111.37	113.35	113.03	112.08	112.5	114.76	114	114.07	112.12
107.52	110.64	111.23	111.6	110.97	113.09	110.7	110.26	108.27	111.61	111.03	109.71	109.21	112.3	107.75	110.15	112.18	110.06	110.44	111.03	110.56	113.18	111.43	111.64	108.36	110.55	108.9	112.49	110.38	110.32	109.58	111.38	108.67	113.07	111.49	109.89	110.25	110.31	111.25	108.71	111.38	110.75	110.05	109	110.06	111.17	108.73	110.67	110.76	110.83
107.42	104.08	106.05	108.78	104.14	107.72	106.07	106.3	103.93	102.79	106.2	106.5	106.98	106.3	105.2	108.22	106.15	104.04	107.91	107.87	107.37	104.57	103.99	105.79	105.33	105.26	105.49	108.25	104.93	107.24	108.21	105.62	105.25	104.79	104.66	105.17	104.8	104.28	106.59	105.96	105.4	104.49	107.09	106.67	104.66	107.84	106.55	103.35	104.98	105.52
105.38	102.54	104.25	102.73	103.44	106.06	104.48	104.11	104.68	106.78	103.4	104.39	106.08	104.4	104.44	103.13	104.57	104.61	103.63	102.55	104.25	102.19	104.62	105.21	103.07	104.45	102.45	103.3	104.02	104.27	104.05	104.68	104.95	104.69	106.06	104.13	104.28	105.87	104.5	103.94	103.89	104.14	103.94	105.59	103.93	103.2	102.36	103.02	105.58	105.27
117.73	115.94	117	119.07	119.7	116.83	117.97	118.89	118	118.27	117.46	116.63	116.8	117.29	117.6	118.27	115.49	118.54	115.93	116.18	115	116.26	117.64	119.34	116.34	116.17	115.37	118.95	118.48	117.77	119.61	118.56	116.59	116.6	117.16	116.67	117.82	118.9	119.54	117.38	115.2	116.74	118.13	117.25	117.31	114.91	117.99	118.31	117.87	114.38
109.93	110.48	109.79	108.94	110.99	108.26	110.19	112.75	111	111.08	109.36	108.87	110.7	111.67	109.44	107.4	108.62	111.32	112.06	109.8	111.79	109.53	110.96	110.38	110.89	109.62	109.95	108.83	109.38	112.06	110.82	111.19	110.37	108.62	111.59	109.63	110.74	112.7	110.93	109.74	111.09	109.41	111.75	109.83	108.94	109.54	107.53	111.49	110.6	107.7
113.04	109.09	111.66	112.36	110.46	111.57	111.49	111.87	112.45	111.6	110.42	111.76	111.74	111.69	113.45	110.72	112.03	110.34	111.1	111.87	109.69	110.66	110.96	112.12	111.56	109.81	112.02	108.89	111.43	111.32	109.89	112.98	109.45	110.09	112.44	112.2	111.05	110.52	112.89	111.38	113.11	110.72	111.6	112.7	111.65	112.14	109.93	112.78	110.26	111.65
113.24	111.91	111.1	111.14	112.42	112.17	111.59	111.67	111.49	110.95	111.27	113.95	110.71	112.45	113.05	110.22	110.15	114.18	111.05	108.97	111.12	113.71	113.64	110.96	112.86	111.96	111.43	112.46	110.41	111.94	110.83	111.85	113.56	110.65	114.66	111.32	111.36	112.36	113.42	113.33	112.38	113.75	110.52	112.11	110.72	111.47	111.94	110.57	112.79	112.24
105.23	103.83	107.33	104.88	105.43	106.16	106.33	103.52	108.15	105.3	104.86	106.97	103.95	106.88	105.68	104.14	106.2	108.16	106.88	105.08	107.41	107.49	105.48	104.59	107.2	108.48	104.83	108.97	107.31	104.43	106.9	105.1	108.47	104.47	106.69	105.48	103.81	104.83	107.19	107.26	107.71	105.09	107.99	104.37	107.17	104.94	104.53	106.84	107.8	106.81
102.08	101.33	99.802	100.15	100.52	99.196	99.881	99.569	100.83	102.18	99.727	103.74	99.413	100.49	101	103.63	98.85	101.02	97.382	101.57	100.82	99.528	97.918	98.799	100.5	99.453	99.579	101.66	99.827	99.713	99.981	99.111	99.709	99.659	101.39	99.672	99.308	98.947	99.5	100.45	101.21	100.28	100.9	100.11	99.343	101.83	100.97	100.73	99.015	104.85
105.91	106.02	107.08	107.32	106.66	109.12	104.41	106.94	105.75	107.07	108.52	107.59	103.96	106.1	104.83	106.43	106.03	106.17	106.84	106.56	104.94	107.17	107.4	106.52	105.3	108.19	104.8	107.82	106.75	105.02	107.66	105.98	106.95	106.76	106.25	107.98	105.06	106.29	107.4	104.51	107.37	105.32	105.76	107.46	105.95	108.26	107.56	107.18	107.25	105.41
107.99	104.73	106.69	105.53	105.38	106.39	104.33	106.61	106.84	105.01	105.45	105.49	108.26	104.65	105.55	107.03	105.52	105.05	107.69	105.71	104.48	105.58	106.36	106.7	106.2	106.6	105.38	105.13	106.9	104.1	104.21	107.64	106.81	105.07	105.71	106.77	107.51	106.7	105.49	105.93	105.72	104.33	105.99	105.49	104.96	105.41	104.85	104.49	107.53	106.06
110.49	112.75	113.46	111.11	112.5	112.39	110.78	111.81	111.53	110.03	112.7	113.32	110.06	112.53	112.68	110.41	111.86	110.39	111.3	111.88	113.73	112.86	110.07	111.97	111.87	112.77	112.19	111.39	111.77	110.62	110.6	110.19	113.16	113.14	111.74	109.8	113.07	112.9	110.86	111.85	110.88	111.95	111.98	112.43	111.85	109.78	111.1	114.46	111.11	113.85
110.56	110.26	110.73	110.28	108.43	111.49	109.33	112.53	110.26	111.32	112.51	110.65	110.15	111.59	110.09	111.64	109.61	111.55	111.8	110	112.72	112.21	109.82	112.49	110.01	109.12	110.82	111	108.48	109.77	111.5	109.79	110.11	111.18	110.15	110.32	108.54	109.21	108.98	110.88	110.24	109.78	111.19	110.91	110.53	110.49	112.92	109.61	111.62	109.59
106.22	104.42	106.63	106.32	106.83	105.96	106.85	103.16	104.77	106.93	106.73	104.99	107.85	103.23	105.25	107.24	107.87	105.13	106.63	107.11	105.75	106.17	107.28	104.95	105.99	105.29	104.55	105.83	106.07	106.63	104.7	105.87	105.15	106.73	106.93	106.81	106.77	104.04	103.97	106.63	106.88	105.55	105.02	105	105.09	104.11	103.97	104.79	105.7	105.22
104.6	106.42	104.35	100.94	104.88	105.92	104.78	106.1	103.15	102.51	106.35	105.01	103.99	106.94	101.74	105.67	105.66	100.61	105.93	103.63	106.02	104.43	105.43	105.24	105.83	104.19	104.59	105.88	104.8	105.4	104.49	104.65	104.52	105.21	104.47	105.41	104.1	104.57	105.86	104.41	104.47	104.59	102.23	103.8	102.86	103.79	104.7	104.4	105.18	105.25
109.05	106.12	102.97	103.23	104.39	105.59	105.32	106.51	106.17	107.29	106.82	106.97	106.09	103.77	106.38	104.9	106.96	105.26	103.14	106.35	104.21	105.17	102.51	104.01	104.28	105.51	107.85	105.5	105.04	105.32	104.74	104.3	106.7	103.11	105.03	105.42	103.25	106.3	106.97	104.26	105.19	102.34	105.64	103.89	105.44	104.14	104.75	107.44	104.56	104.29
106.55	104.4	106.01	103.76	107.43	105.19	104.94	102.87	105.05	104.99	107.29	106.17	107.36	107.39	106.16	105.51	106.61	105.05	104.48	106.7	104.83	101.27	106.92	107.06	105.2	108.46	104.06	104.15	103.85	104.42	104.5	104.41	105.58	106.56	107.6	104.43	105.69	105.56	104.52	105.12	109.34	106.09	105.98	106.25	105.46	105.2	108.4	103.9	104.82	104.22
106.74	107.23	106.19	106.25	105.69	105.81	106.79	106.13	106.17	105.83	107.39	103.78	102.47	103.74	106.87	107.97	106.62	104.38	104.9	105.14	105.64	106.02	103.3	105.5	105.71	105.1	104.31	104.08	106.19	104.02	104.64	105	104.19	106.52	103.34	103.19	105.31	104	103.98	107.84	105.19	103.85	103.85	104.84	105.79	102.88	105.44	105.7	105.98	105.97
102.93	105.18	105.21	103.58	105.02	103.97	103.39	105.97	104.78	105.78	103.99	105.15	103.63	103.5	105.22	103.16	104.07	103.07	105.78	103.68	102.05	107.12	104.32	106.76	103.77	103.55	105.46	103.1	105.3	104.35	105.03	103.25	102.43	105.28	105.52	104.97	104.6	104.1	104.53	102.81	104.67	105.11	105.32	106.59	102.7	104.85	104.86	103.96	103.92	105.46
111.42	111.05	112.83	111.49	111.44	113.91	111.13	109.19	109.93	112.09	112.28	114.09	111.55	112.83	114.43	113.52	109.81	111.16	112.71	112.36	112.29	114.86	109.08	111.78	115.42	111.52	111.36	110.59	109.9	112.21	112.52	112.27	113.09	112.07	111.3	112.24	109.56	111.93	111.16	110.76	110.82	111.42	110.73	111.98	114.33	113.49	110.63	114.15	112.41	111.15
109.97	109.99	115.09	112.64	111.12	112.1	112.07	110.49	110.81	110.01	112	112.82	109.81	110	109.94	110.45	110.21	111.14	111.42	109.89	114.38	111.02	111.28	110.41	113.03	109.98	110.28	110.36	110.01	107.96	110.75	111.15	110.99	111.59	111.59	112.94	113.26	109.97	110.15	110.4	112.22	111.54	111.95	110.63	113.64	109.58	112.06	110.01	110.33	112.03
116.57	116.96	117.34	118.14	117.69	116.97	119.44	118.06	118.89	116.54	116.73	117.77	115.73	118.35	118.05	119.14	117.15	117.94	118.16	119.71	119.26	117.37	117.26	116.58	115.79	117.23	116.76	117.36	115.91	117.66	118.41	117.56	119.78	116.95	117.21	115.75	118.74	119.22	117.89	118.1	116.5	116.94	116.67	116.72	118.8	119.01	115.59	119	118.95	119.42
104.82	105.76	108.88	106.87	104.59	107.47	111.32	105.85	106.41	107.33	105.73	104.78	107.41	107.88	105.89	106.44	104.32	107.83	106.86	106.68	105.13	106.49	109.01	105.97	105.74	107.64	107.11	106.71	106.99	107.42	106.17	104.63	105.81	103.86	106.35	106.29	104.26	105.05	104.87	106.59	105.06	107.92	106.1	106.36	106.49	104.58	105.31	105.21	106.02	104.93
112.46	113.66	110.69	110.31	110.69	110.8	113.93	110.18	111.42	112.94	112.05	109.3	111.28	112.46	109.98	111.23	112.21	112.4	112.41	114.12	112.01	111.43	111.44	110.74	109.58	111.78	112.08	109.17	111.78	110.48	112.37	112.35	112.18	115.69	110.65	113.46	113.27	111.01	110.29	109.61	111.8	112.79	111.35	113.6	111.96	113.2	111.91	114.79	112.03	112.12
97.899	100.67	99.124	98.424	100.55	100.65	100.12	99.561	98.431	100.34	99.603	99.675	97.655	99.573	99.182	101.06	100.99	98.916	102.33	101.48	99.437	102.41	100.89	101.49	101.18	100.54	98.735	101.76	100.31	99.552	97.98	101.12	99.153	100.33	98.486	99.791	98.899	99.743	99.907	96.978	100.91	100.08	100.86	101.18	101.77	100.25	100.42	101.59	100.03	99.211
108.7	110.24	111.83	110.73	110.56	109.95	109.56	109.65	112.87	110.47	113.08	110.38	111.68	111.38	109.49	111.82	110.44	111.18	111.21	111.09	110.59	112.19	109.38	111.31	110.45	112.16	111.44	109.84	110.68	108.17	110.77	110.32	111.71	111.79	111.9	110.47	108.78	108.21	110.05	112.68	110.91	112.14	108.47	110.55	113.4	110.53	109.81	111.48	109.69	110.24
109.69	111.14	110.93	109.4	111.55	111.35	110.07	110.75	112.41	112.41	110.37	110.59	111.47	109.54	109.23	111.75	111.76	109.14	113.28	110.54	112.51	113.25	112.01	111.87	111.46	109.5	110.44	111.25	110.85	107.94	110.65	109.62	112.32	110.82	110.38	109.89	111.53	110.63	109.78	110.95	109.68	111.59	110.96	109.71	109.74	110.02	110.14	110.93	110.32	110.45
107.35	106.63	105.7	109.96	106.31	106.41	107.97	108.14	106.98	106.61	106.82	109.79	107.35	105.62	108.18	107.61	108.64	107.41	105.67	110.26	106.7	108.34	107.87	109.19	105.61	107.9	106.97	106.69	106.11	105.5	103.98	106.51	106.88	105.2	106.89	106.91	106.6	106.68	107.95	107.63	106.41	108.33	106.63	108.46	104.19	105.71	105.3	109.57	107.71	107.87
105.8	105.51	105.94	105.55	105.47	105.85	106.61	103.03	106.3	108.86	105.12	104.73	105.9	105.3	105.9	106.08	107.46	104.35	106.15	104.46	104.29	104.88	105.89	107.74	103.32	104.65	105.17	105.37	104.9	105.83	104.4	105.11	104.32	104.88	103.77	104.3	103.8	107.2	105.63	108.63	105.6	106.1	105.13	106.83	105.55	106.56	104.44	105.87	104.98	107.75
116.01	116.94	118.64	117	119.39	115.89	116.23	117.07	117.44	116.93	117.68	116.83	118.67	119.54	116.46	118	114.95	116.31	116.28	115.62	116.95	118.01	117.56	118.79	118.7	119.97	117.93	116.45	116.95	119.67	118.67	120.04	116.78	116.13	118.73	116.03	117.05	117.64	116.66	119.13	118.78	119.87	115.71	118.02	118.17	117.68	118.62	119.45	118.26	116.05
104.98	106.26	106.56	104.58	105.87	103.05	103.46	103.52	105.24	103.71	104.28	104.28	103.78	105.16	104.75	106.59	103.8	105.46	107.58	105.73	105.69	103.85	104.9	106.59	106.61	105.21	103.18	106.34	103.9	104.63	103.8	104.94	103.91	103.79	105.49	104.4	105.29	104.2	105.55	105.77	105.56	105.33	103.93	103.11	105.17	105.19	105.88	104.81	104.59	105.17
104.53	106.03	105.68	104.03	106.94	106.5	103.47	107.54	103.77	104.57	106.53	104.13	103.93	105.78	104.59	106.58	103.25	105.04	106.78	106.23	103.59	106.89	106.74	104.21	105.68	104.5	105.06	105.03	104.39	102.27	106.63	105.43	103.93	105.85	105.48	104.04	105.36	104.07	105.21	107.12	103.91	101.39	105.42	106.44	104.83	104.2	106.63	105.45	104.04	103.97
106.06	107.49	105.97	106.69	107.17	104.4	107.38	105.63	106.86	104.97	104.58	106.6	107.15	106.82	105.4	107.54	108.75	108.15	105.73	108.42	105.39	105.74	105.37	104.44	104.68	107.64	105.49	105	106.85	107.35	104.71	105.21	106.81	105.67	106.87	104.93	105.16	106.78	106.3	106.73	105.24	106.08	106.87	103.7	106.42	105.2	105.76	106.12	107.43	107.18
107.46	106.41	105.27	105.13	104.43	105.75	106.35	105.97	106.13	105.16	105.61	105.31	105.66	107.71	106.63	105.79	106.27	104.2	106.02	105.87	105.08	103.17	104.37	104.65	106.78	106.67	108.34	104.82	106.25	105.17	107.49	104.98	105.86	106.19	108.28	105.39	105.98	105.21	107.57	105.96	105.9	107.44	104.05	108.2	105.53	105.3	108.05	105.02	106.09	104.36
113.42	112.46	115.86	111.27	111.54	112.75	111.99	114.22	111.25	114.66	113.46	114.72	112.28	115.59	112.85	113.1	114.8	114.07	112.71	111.59	112.85	113.21	112.78	113.35	112.51	111.8	111.83	111.42	111.44	113.38	114.28	112.9	113.16	111.41	110.82	113.58	112.13	113.76	111.6	112.34	111.03	114.12	113.01	113.96	112.96	113.86	111.04	112.72	114.92	113.9
108.86	112.75	109.65	109.98	110.3	111.28	109.46	112.72	108.53	110.98	108.56	107.1	112.94	111.69	107.65	110.25	108.17	110.36	110.46	108.61	109.58	108.75	110.38	109.09	110.45	109.78	112.23	111.24	110.85	112.39	110.26	110.51	111.43	107.57	112.94	110.3	111.69	108.01	110.73	110.26	111.52	108.88	110.74	110.1	111.47	108.96	110.23	110.68	109.2	111.78
106.91	102.92	105.83	103.8	104.78	104.85	105.07	106.7	105.33	105.24	108.25	106.57	105.21	104.34	107.89	105.89	105.94	106.28	104.75	104.9	104.42	105.61	106.24	105.12	103.65	105.24	104.86	105.81	106.7	103.84	103.73	104.62	106.71	104.43	107.45	106.52	104.88	105.57	105.46	106.38	106.43	106.85	105.1	104.42	106.31	105.53	104.09	106.6	107.31	104.27
100.89	98.234	98.407	100.87	101.04	100.88	102.09	98.457	101.86	100.44	99.203	101.89	101.46	99.326	98.559	100.58	102.27	100.17	99.463	101.47	102.77	97.331	102.3	100.53	99.748	101.08	99.033	102.36	99.997	99.76	103.08	101.59	99.492	102.66	101.16	98.216	102.18	101.32	101.94	100.26	100.79	99.689	99.493	98.987	100.03	100.05	99.243	100.92	101.14	100.66
106.29	107.13	104.65	105.31	106.67	103.68	104.38	105.77	106.21	105.8	106.33	107.87	106.45	105.54	107.07	106.01	105.2	106.33	104.72	108	106.93	104.84	105.65	107.01	106.18	104.19	107.42	106.84	107.1	105.07	105.33	106.35	107.66	106.49	106.99	105.26	106.4	104.94	108.3	104.17	105.43	106.18	105.4	103.46	106.08	104.9	105.93	106.92	106.57	107.97
113.49	114.42	112.97	114.27	111.24	111.53	114.47	111.82	114.06	112.49	113.49	113.1	110.22	112.25	113.13	114.68	113.84	113.49	113.19	114.15	112.62	111.1	116.65	112.52	112.69	112.42	114.39	110.64	112.91	113.93	111.6	111.61	113.03	111.77	112.97	112.86	114.83	112.37	114.3	111.99	113.7	113.11	114.6	114.2	113.2	114.29	111.51	113.69	111.71	114.75
103.51	103.87	105.82	107.4	105.22	105.79	106.25	104.57	105.88	104.64	105.24	105.53	105	103.75	103.74	104.6	105.26	106.33	106.57	106.21	106.16	104.54	104.22	102.79	104.62	105.06	103.57	105.21	106.78	105.78	102.48	106.47	105.34	105.01	101.72	106.74	101.67	106.39	105.05	103.35	104.07	105.48	104.69	104.61	104.96	104.56	104.01	106.58	104.97	105.22
104.99	108.48	103.44	106	105.7	106.53	105.07	105.97	106.07	106.55	105.2	105.3	105.99	104.13	106.7	104.82	102.92	104.6	106.88	106.68	106.56	105.12	106.77	106.14	106.46	105.13	105.4	104.27	104.38	106.84	105.24	105.97	105.86	103.94	104	106.44	102.47	103.57	104.29	105.57	104.86	105.66	104.06	105.19	105.57	105.82	106.9	105.36	106.36	104.89
113.49	113.68	113.24	111.12	111.41	108.78	111.7	111.02	112.38	109.71	111.57	111.4	110.7	111.4	111.57	112.98	109.47	114.35	112.79	112.29	111.37	112.42	113.73	113.91	111.56	109.7	110.49	112.38	112.35	111.14	112.41	111.66	112.24	111.42	111.71	111.97	114.66	112.89	112.07	111.1	111.77	112.77	110.52	111.77	113.04	113.19	112.56	110.81	110.38	111.21
114.15	111.77	112.57	114.27	111.28	110.98	112.62	113.23	113.31	112.62	111.19	111.1	112.59	111.99	110.44	112.33	111.54	112.75	112.05	110.66	113.22	111.51	112.51	110.72	113.96	112.73	110.8	111.35	111.76	110.88	112.81	111.99	112.21	112.65	111.56	111.73	112.81	111.12	111.95	112.81	111.06	110.68	110.6	112.49	111.82	110.5	111.63	110.76	111.61	111
112.95	112.87	112.74	111.12	113.12	113.14	110.53	111.11	114.94	114.31	111.16	110.69	113	112.33	111.32	112.3	112.89	111.51	111.7	113.43	114.56	112.75	111.81	110.44	111.01	112.98	109.23	110.23	112.98	112.9	113.07	111.56	112.34	112.13	109.37	113.57	111.25	109.24	110.51	112.73	111.14	111.57	112.01	109.96	109.8	113.07	110.6	109.92	110.68	114.34
112.86	113.32	110.62	112.71	112.78	113.14	109.98	112.07	112.61	110.71	110.98	111.05	109.88	113.3	112.74	113.27	111.33	112.02	112.43	109.61	112.82	111.75	111.69	112.29	111.24	112.91	113.26	111.04	110.8	114.36	112.32	109.78	111.78	111.78	112.61	111.01	110.85	111.1	113.27	111.7	112.38	112.65	112.07	112	111.35	114.81	112.83	113.33	112	112.17
105.75	107.58	108.09	107.26	105.66	106.21	107.04	107.08	106.56	106.66	109.05	106.84	106.27	107.11	108.33	107.57	104.93	108.78	106.43	106.96	106.47	104.8	106.08	108.44	108.76	107.68	109.03	105.48	106.61	109.79	105.6	106.72	107.24	106.61	108.94	108.41	108.42	107.66	106.63	106.03	106.2	106.46	106.32	106.14	107.36	103.45	108.53	106.12	105.38	105.95
105.4	106.49	105.76	105.34	107.23	105.57	105.67	104.76	105.34	106.87	105.75	104.55	106.79	104.4	106.13	104.84	105.52	106.21	105.16	105.74	108.14	106.37	107.58	104.6	106.34	103.04	107.85	105.18	105.19	104.45	105.86	104.27	103.59	105.87	106.27	106.25	104.44	105.2	103.71	104.76	106.57	104.48	105.03	105.94	108.38	103.91	107.42	105.66	107.37	105.27
107.32	107.89	110.02	106.13	105.11	107.07	107.55	105.32	106.88	107.88	105.62	105.42	106.05	105.2	109.31	106.18	107.15	107.68	108.12	107.79	107.49	104.62	105.98	106.99	106.33	106.81	108.64	108.81	107.23	108.28	107.14	105.78	108.11	105.46	105.65	106.97	106.78	106.83	106.58	106.95	104.42	108.37	104.62	106.95	107.86	106.2	108.22	109.89	107.89	106.41
99.806	99.705	100.71	100.06	99.196	98.302	100.24	100.83	101.11	99.161	99.999	100.92	101.05	102.18	101.24	99.484	99.166	97.056	100.82	101.15	102.05	98.408	99.718	99.98	99.153	101.1	100.7	99.417	99.169	97.145	99.547	99.718	99.596	99.365	102.07	99.064	101.22	100.16	100.47	100.95	101.4	99.64	99.639	100.07	99.244	99.171	98.971	99.603	99.63	100.75
106.48	108.2	106.88	106.21	107.75	106.48	105.98	105.66	105.64	108.73	106.89	106.03	105.6	106.39	106.71	106.19	105.81	106.79	107.83	103.15	107.87	107.91	106.98	109.38	105	106.94	106.79	108.06	108.51	108.1	105.52	108.03	106.33	108.9	106.57	106.77	105.86	106.98	105.97	105.28	106.37	104.84	107.63	108.84	106.77	107.95	108.43	107.29	107.16	106.42
97.349	100.1	99.522	97.987	99.851	99.368	99.071	102.64	99.085	98.377	101.67	100.02	100.89	99.127	97.839	98.941	101.29	97.782	102.76	103.15	99.987	100.97	101.63	99.729	99.956	100.08	101.56	100.83	98.11	97.656	98.001	100.39	99.081	101.06	99.611	99.63	99.778	99.568	100.07	99.326	98.949	99.173	98.368	100.02	102.07	99.366	102.35	100.31	101.31	101.4
108.52	110.5	107.9	108.98	110.41	108.41	109.05	110.35	110.47	110.67	107.45	108.86	109.51	111.35	111.18	108.85	109.54	108.25	109.32	110.76	110.34	107.26	110.05	109.92	110.51	110.64	108.82	108.94	110.21	108.5	109.65	110.82	110.34	109.75	108.32	109.24	110.03	108.81	109.55	111.39	109.25	110.58	110.72	110.24	109.26	108.19	110.28	108.57	109.71	110.5
110.98	113.42	110.92	111.91	112.78	111.15	112.13	112.13	111.41	111.52	112.41	110.75	112.2	110.64	111.68	112.39	113.46	110.96	111.77	112.91	112.6	111.6	111.79	113.45	111.21	112.24	111.07	113.6	112.57	112.81	111.93	109.91	112.59	111.8	113.62	111.49	113.85	112.39	110.64	114.37	112.81	111.36	112.09	113.44	110.83	111.21	112.8	111.78	111.25	112.12
112.54	111.63	111.11	115.3	112.69	112.49	112.64	111.43	110.06	111.48	111.29	111.39	112.29	110.9	114.51	113.51	112.51	111.78	111.6	111.94	112.27	113.61	113.76	111.07	112.78	111.46	112.83	111.16	112.23	110.91	114.75	111.41	111.47	113.35	113.22	112.73	111.28	110.99	111.26	111.79	112.16	113.45	111.01	110.94	111.86	113.66	111.15	111.63	114.31	111.07
106.66	105.01	105.7	105.53	107.89	105.61	106.46	106.73	106.33	105.48	105.45	105.66	107.22	108.55	107.88	106.03	108.19	104.58	107.32	108.13	106.7	107.75	105.78	105.85	108.36	106.21	104.25	107.45	106.14	106.04	107.02	107.14	105.76	106.32	106.96	106.43	107.89	108.46	108.84	105.88	107.51	105.75	106.31	106.75	108.45	103.46	106.86	105.88	107.13	106.04
111.25	109.01	112.37	112.57	112.13	111.74	110.97	109.78	111.47	111.67	113.23	112.12	112.9	112.14	109.33	112.23	111.49	111.08	113.44	109.38	112.09	112.38	110.84	108.44	112.42	110.42	110.85	111.6	111.85	112.59	112.01	109.58	112.41	111.05	110.17	110.89	110.54	111.56	110.54	111.77	113.03	112.42	112.11	111.61	109.87	109.37	109.71	110.5	109.88	111.3
106.14	107.33	105.24	105.24	106.81	106.55	107.21	108.54	105.32	105.22	105.7	105.1	103.63	104.02	106.28	105.66	106.08	105.48	105.16	104.7	107.06	106.19	106.23	104.32	107.6	104.7	106.86	107.54	104.19	106.35	107.48	105.69	106.26	105.55	107.16	103.96	106.51	105.86	105.38	105.16	108.42	107.48	105.74	105.2	105.59	106.04	106.26	104.46	108.14	108.17
111.42	112.43	113.51	109.92	111.44	114.55	111.3	109.82	111.14	112.96	111.12	110.91	111.55	112.23	109.87	111.68	112.45	111.26	112.35	110.01	111.83	110.83	111.44	113.25	112.89	111.19	112.4	109.12	110.77	113.54	111.22	110.75	111.49	112.26	113.99	110.67	110.05	112.48	111.13	110.55	111.05	112.67	110.8	108.85	110.12	112.51	110.53	111.45	109.24	112.57
116.84	118.96	118.31	116.83	119.08	118	119.97	117.65	119.07	117.49	114.32	119.72	118.43	117.54	118.14	117.6	118.13	116.54	118.32	117.31	117.87	118.15	118.16	118.21	117.68	115.51	117.63	116.02	114.96	116.89	117.05	116.16	116.66	117.15	116.71	115.88	119.59	114.6	116.1	118.38	118.05	120.38	117.3	118.43	118.05	118.74	118.09	119.38	115.65	117.59
111.65	109.97	110.97	112.12	109.34	109.75	112.91	109.77	111.22	114.02	111.32	109.01	108.95	110.84	111.81	112.92	110.86	109.73	111.54	110.99	110.87	112.18	110.08	109.68	111.63	110	111.9	109.73	111.83	111.28	110.31	109.88	110.81	110.58	112.12	112.03	113.2	111.99	112.94	112.4	109.35	110.05	110.89	111.63	110.76	108.05	111.89	112.17	110.59	112.65
104.11	104.97	105.46	105.16	104.44	105.05	106.43	104.66	104.79	103.09	105.87	105.78	105.09	107.8	105.05	104.17	105.03	103.17	103.04	106.14	103.29	106.76	105.25	105.27	107.1	103.11	106.84	105.54	104.5	102.66	102.56	105.98	104.22	109.17	105.4	105.76	106.23	104.17	104.77	102.77	105	103.93	103.45	105.24	104.2	105.43	104.39	104.86	104.26	104.3
111.1	111.63	108.26	110.35	110.2	110.91	113.46	111	111.39	111	110.39	112.23	113.81	111.37	111.94	111.14	111.58	112.19	110.21	111.36	112.22	110.22	112.38	108.94	111	110.46	113.7	113	111.3	110.43	112.87	112.87	110.09	111.83	111.93	112.26	109.38	112.7	110.65	109.21	111.01	112.54	111.79	112.8	111.18	111.17	111.54	109.93	113.07	109.35
99.7	100.73	99.934	101.07	100.03	100.94	100.01	100.54	99.733	102.01	101.99	100.45	101.06	101.26	102.16	99.149	99.96	97.779	100.76	101.24	99.873	101.92	101.04	101.71	98.882	98.692	101.47	100.81	101.97	99.703	101.34	99.82	99.233	101.91	99.071	101.17	102.82	101.19	102.65	102.52	102.2	100.04	100.76	100.65	100.35	98.818	101.19	100.81	100.64	103.42
106.68	105.07	104.72	105.63	106.06	107.91	105.19	108.58	104.94	105.78	107.08	105.58	104.79	107.35	106.91	105.31	107.67	107.02	105.1	106.97	105.32	107.55	106.44	107.59	105.07	105.55	107.48	105.67	109.2	105.61	105.97	106.53	107.36	106.45	105.09	105.92	108.91	108.11	102.95	107.33	107.34	103.31	108.26	107.69	106.21	105.84	106.55	107.1	107.64	106.94
110.54	110.36	108.55	108.51	109.5	111.43	112.22	111.03	110.61	111.07	111.65	110.57	110.83	112.18	111.31	109.7	107.65	109.79	112.23	111.31	107.74	112	109.62	109.16	114.39	109.26	112.59	112.24	109.07	111.11	111.07	110.25	110.95	111.4	110.32	110.55	112.91	111.72	111.01	109.51	110.7	111.25	112.04	110.38	112.1	110.07	109.96	108.11	112.31	110.56
113.83	112.27	111.17	112.27	109.69	110.14	111.52	111.07	113	110.97	110.66	110.96	108.66	110.58	108.27	113.8	111.1	112.14	112	112.5	113.71	110.96	109.8	111.34	112.3	112.01	112.04	111.18	111.81	112.64	110.93	111.41	112.4	110.31	112.31	111.46	112.47	110.92	113.77	110.96	109.15	109.77	112.72	112.23	110.81	112.15	114.28	112.17	111.82	114.41
104.55	104.44	103.42	105.15	102.99	104.81	104.37	104.8	105.12	106.31	105.6	101.81	104.56	105.9	105.53	105.68	108.37	106.63	104.81	103.3	102.17	102.69	104.94	104.52	105.59	103.28	102.15	106.46	104.72	106.14	105.87	103.17	105.46	104.12	103.76	104.95	104.93	103.46	103.69	105.52	103.78	103.27	104.04	105.8	105.21	105.7	105.75	106.68	104.2	103.16
106.04	103.88	105.9	105.71	106.19	106.39	102.95	107.88	104.79	104.02	103.79	103.56	106.87	107.78	103.44	107.69	104.46	104.67	104.85	103.77	105.19	105.44	105.25	104.96	104.54	107.98	105.79	105.25	105.57	105.68	108.68	104.64	106.18	107.16	105.71	106.17	107.64	106.47	106.26	106.94	106.17	108.26	106.12	105.15	107.1	104.81	106.28	105.88	104.86	107.7
116.16	116.66	118.68	116.86	118.32	119.78	117.75	116.18	116.39	118.68	117.4	117.41	116.05	116.5	116.07	116.89	117.11	119.25	119.21	119.49	120.45	118.5	119.8	119.23	116.85	118.11	117.92	116.81	117.46	117.68	115.89	118.78	118.96	118.58	116.83	115.53	118.66	116.55	116.65	118.21	119.04	114.33	118.74	116.37	117.6	118.64	118.05	117.21	116.49	118.13
112.38	112.31	112.17	111.19	112.59	112.95	112.58	112.52	113.74	111.32	112.19	110.2	112.37	110.53	112.72	111.78	112.85	110.06	111.23	110.19	109.28	112.22	113.26	112.54	112.2	113.47	109.84	111.96	112.68	113.22	112.42	110.23	111.92	112.68	111.76	112.79	112.58	111.96	109.74	110.18	111.09	111.71	111.8	110.22	111.37	110.68	113.63	113.12	112.25	110.59
113.13	110.99	113.34	112.55	112.74	114.58	114.37	113.94	113.33	111.2	113.46	112.63	113.44	110.87	111.64	113.11	111.69	115.89	113.82	112.73	113.45	112.67	112.88	112.68	112.42	114.58	114.21	113.58	113.38	113.85	112.09	111.91	114.63	113.39	111.58	111.39	113.74	113.87	112.81	113.59	114.14	115.03	113.17	110.7	114.2	112.24	113.47	113.79	114.45	111.89
105.24	106.57	107.1	106.83	106.76	105.87	106.05	105.32	103.62	107.05	104.82	105.74	106.11	107.12	106.98	106.41	107.78	106.18	104.81	104.38	105.72	107.01	106.64	104.55	105.97	105.95	105.45	106.66	106.5	107.89	107.69	106.34	104.8	105.89	105.42	105.96	106.67	106.92	103.37	105.59	107.17	104.18	108.78	108.74	104.97	108.4	107.37	105.26	105.78	106.47
109.32	113.09	110.87	112.99	111.82	113.26	110.4	112.13	112.84	111.48	111.19	113.74	110.43	112.15	112.52	112.91	111.58	112.98	110.7	112.86	112.27	111.42	110.89	112.28	112.17	114.16	112.11	110.78	111.74	111.01	111.69	111.22	111.68	108.66	112.34	110.94	111.22	112.43	114.83	114.47	112.12	111.54	112.44	114.43	110.18	110.13	114.44	112.42	112.83	113.36
100.44	101.34	101.8	99.759	99.758	102.34	100.91	100.74	101.02	98.784	99.664	101.03	100.75	97.99	101.6	102.88	101.82	100.91	102.02	101.09	100.53	100.48	101.21	101.9	97.572	101.31	101.23	100.61	102.76	100.36	101.9	99.542	101.68	99.44	100.71	102.4	100.52	102.28	100.96	99.559	100.5	100.47	97.908	102.35	99.692	99.426	98.645	99.753	102.31	99.053
109.55	109.98	109.91	108.42	109.99	108.95	110.82	111.55	110.84	109.09	111.79	110.26	112.35	110.02	110.74	108.5	109.29	109.65	110.34	108.34	111.6	110.27	112.1	109.26	108.95	109.55	108.84	110.98	112.01	113.27	110.13	112.31	109.72	110.99	109.63	110.17	110.97	109.8	111.51	110.46	110.12	107.77	109.25	110.04	108.47	110.53	109.89	110.76	111.86	108.57
109.44	110.28	107.68	110.65	110.3	109.59	108.87	110.82	110.05	110.74	110.02	109.65	110.81	110.71	110.91	109.71	110.18	108.33	109.2	107.68	110.34	107.9	112.24	112.03	109.77	110.47	108.73	109.97	109.12	110.66	110.16	112.14	110.21	109.49	108.47	109.74	111.14	109.38	110.63	110.34	109.2	109.68	107.92	110.49	109.36	108.54	108.5	112.1	110.33	108.77
104.78	106.25	103.25	102.08	104.12	103.98	102.52	104.69	102.97	103.74	104.19	103.32	104.49	104.95	103.46	101.9	104.5	103.86	103.39	102.96	103.5	104.12	103.72	101.79	104.29	107.66	104.54	102.87	104.83	103.63	104.73	104.67	105.79	104.37	104.6	103.53	103.56	103.02	103.41	103.48	101.81	106.53	102.54	103.38	104.18	105.6	102.95	105.08	103.6	104.55
104.99	105.32	106.72	105.87	105.1	104.9	107.87	105.68	106.28	106.21	105.32	105.62	108.06	105.78	106.72	105.18	106.63	107.72	107.21	106.9	107.27	105.25	106.38	105.8	104.27	107.13	107.24	106.98	104.15	107.09	106.01	105.41	105.59	105.6	106.46	105.61	107.45	107.83	107.9	105.09	107.17	107.25	104.99	107.58	106.19	108.17	105.23	106.87	105.88	107.47
103.85	107.07	104.43	107.31	106.91	107.01	107.15	103.35	105.74	107.46	107.28	105.01	105.58	108.54	105.07	106.66	105.29	107.15	103.74	106.42	106.51	105.98	105.42	106.29	106.02	105.11	106.84	104.94	105.97	104.66	105.45	106.42	104.05	104.5	107.9	106.57	105	105.04	105.94	108.33	105.92	105.28	107.28	105.35	106.24	105.99	103.92	105.87	106.08	103.45
111.98	110.88	107.87	110.62	110.16	109.8	108.65	110.5	107.56	108.95	108.49	111.3	110.75	110.59	109.64	108.88	111.05	109.4	110.36	108.47	110.61	109.13	110.5	110.11	111.23	108.35	110.61	107.66	107.71	110.59	110.77	110.4	110.38	110.43	107.83	111.62	109.96	109.65	110.25	111.83	108.52	112.47	107.99	112.45	109.59	109.2	109.19	111.16	108.87	110.93
107.56	106.48	106.42	106.05	106.14	108.51	104.56	107.58	105.34	108.58	108.17	105.25	106.52	103.43	108.75	104.46	103.66	105.08	107.55	106.38	106.04	104.97	106.34	106.84	104.69	106.18	105.37	106.16	108.04	106.37	107.02	105.86	106.59	107.15	104.81	105.83	105.82	105.97	104.15	105.98	105.7	106.27	104.36	105.81	106.79	106.32	105.08	102.58	104.9	104.9
105.25	108.03	104.75	103.94	105.51	104.51	103.89	104.16	107.05	103.81	104.63	103.76	106.5	105.73	105.95	102.6	104.47	105.79	105.52	104.38	105.97	104.08	105.1	103.23	103.07	107.18	104.73	105.21	104.78	105.95	103.97	103.87	106.38	107.48	104.2	104.68	105.47	104.72	103.34	104.84	104.46	104.19	107.53	107.2	104.03	104.04	101.79	106.78	103.62	106.56
106.63	106.78	106.47	106.32	107.83	108.43	105.84	107.68	104.58	106.64	105.03	106.48	104.84	106.91	106.86	104.96	106.92	103.98	104.87	107.52	105.99	104.3	105.43	105.94	104.77	107.91	106.01	107.76	106.73	106.43	106.38	106.26	108.95	108.44	106.59	106.53	104.72	107.88	108.07	107	106.17	106.94	106.97	107.91	106.26	105.66	108.71	106.79	104.68	105.73
106.01	106.66	106.31	107.23	107.3	104.9	106.6	105.83	105.89	105.52	106.86	107.45	105.84	105.9	106.1	105.67	107.4	108.21	106.18	108.09	107.88	106.8	105.31	106.9	106.02	104.87	107.11	106	108.11	106.81	105.37	105.49	105.93	105.1	105.86	106.22	106.83	107.59	104.27	104.33	104.64	104.62	106.25	105.44	104.35	106.1	106.63	105.98	108.23	105.6
104.86	104.98	105.63	103.37	105.18	104.64	105.34	107.1	106.36	106.5	106.41	104.46	104.3	103.86	105.54	104.55	105.73	103.44	106.16	106.56	106.67	105.41	106.78	105.07	107.21	104.84	104.01	105.59	104.97	104.41	105.53	105.4	106.52	104.47	106.46	104.36	102.92	105.37	106.49	106.52	106.15	105.7	102.76	106.72	107.01	106.38	103.52	107.11	107.72	105.04
112.16	114.09	114.49	114.48	110.82	110	111.84	112.74	115.01	113.09	111.04	111.9	114.76	113.65	112.48	113.94	112.16	111.95	114.12	112.69	115.29	113.22	112.16	111.36	113.08	110.53	112.64	112.69	112.16	111.23	113.16	111.18	112.29	112.27	112.66	113.83	111.88	111.83	114.85	110.95	114.94	112.6	111.2	113.3	113.05	113.28	112.89	113.57	114.39	114.86
110.66	110.26	111.27	111.1	110.88	108.77	108.89	110.14	108.88	108.04	109.48	108.52	109.98	108.95	106.8	111.29	109.56	110.83	109.76	110.12	109.66	109.9	109.16	109.21	108.82	109.88	110.23	109.53	109.31	108.97	109.29	111.29	109.88	108.08	107.93	107.46	109.24	111.3	108.68	110.71	108.92	109.34	111.19	109.36	110.36	109.81	110.8	109.7	110.2	108.95
105.95	104.84	103.44	104.91	104.25	106.53	103.45	104.3	106.17	105.43	105.77	104.63	104.57	107.68	106.21	103.57	103.72	109.85	107.65	106.45	104.84	104.79	105.56	104.64	105.3	106.04	105.46	104.36	103.54	106.15	104.64	104.88	104.6	105.48	104.09	105.98	105.61	105.78	106.47	105.95	106.24	105.87	105.72	104.05	107.14	107.21	104.66	103.43	104.31	104.93
112.29	112.77	110.14	109.85	112.26	110.91	112.29	113.44	113.4	112.88	110.7	112.02	109.73	111.13	111.59	112.3	112.56	111.2	112.84	112.49	114.5	111.98	113.38	110.89	113.3	112.78	113.89	111.17	112.22	111.25	113.01	111.28	112.8	109.58	113.27	112.21	110.36	113.66	110.9	109.74	114.09	112.37	112.24	109.06	112.01	112.19	111.79	113.16	112.19	112.27
104.68	106.71	105.9	107.12	107.32	106.83	104.36	106.95	106.2	105.63	106.59	108.14	106.39	106.01	106.44	106.76	106.88	105.5	105.46	106.68	107.1	107.42	105.6	107.24	106.45	107.06	105.85	105.77	105.34	105.9	104.78	108.17	105.67	107.83	106.5	107.43	104.27	109.28	105.66	106.75	105.83	105.95	105.53	104.37	105.36	105.44	107.04	105.6	104.46	106.44
105.28	105.15	107.52	105.38	104.86	104.8	103.41	106.36	106.04	105.62	105.66	104.4	106.29	105.54	105.93	104.51	105.29	105.86	106.16	107.44	104.7	108.1	106.75	104.58	106.16	103.51	105.7	107.16	108.13	103.57	105.79	106.11	107.26	105.23	102.9	104.66	104.84	106.21	106.67	105.34	106.1	104.49	108.86	105.6	107.51	107.8	105.67	104.38	105.51	105.51
111.11	110.84	110.53	111.62	112.79	112.04	110.86	111.51	109.84	111.88	111.59	112.66	112.29	112.62	113.44	111.13	110.57	113.4	110.16	111.27	111.34	113.54	111.76	112.24	114.11	113.69	111.44	113.2	111.12	112.18	112.64	112	111.9	112.75	114.24	112.55	113.41	110.45	113.58	113	112.52	108.77	112.03	110.16	112.94	111.84	112.89	113.42	111.71	114.24
100.55	100.99	100.79	100.46	100.16	99.58	98.54	101.31	100.36	101.33	97.62	103.53	98.083	98.709	97.48	99.988	101.37	100.33	100.15	99.256	98.813	100.17	100.04	97.253	97.915	99.188	100.72	100.14	99.12	101.51	99.986	99.817	98.516	99.492	99.541	96.002	100.63	99.354	98.291	99.223	99.834	101.22	101.4	100.34	99.959	98.909	97.718	99.863	99.962	100.59
102.54	104.3	104.43	103.73	104.59	103.55	103.56	103.91	104.42	103.91	104.41	103.64	103.37	104.88	101.97	106.66	105	103.66	104.82	102.99	102.43	101.89	105.64	105.75	105.81	105.92	103.76	101.97	104.71	103.1	104.37	104.04	102.85	104.19	103.7	104.32	104.42	104.65	103.79	105.01	104.99	105.06	104.97	102.43	103.24	105.82	104.82	103.62	103.9	102.44
117.66	115.74	118.72	119.02	119.05	119.27	119.01	117.13	116.48	118.02	117.24	118.76	118.27	116.27	119.61	118.36	116	114.65	114.96	116.99	119.62	115.67	117.6	117.53	118.07	118.51	117.06	116.5	117.41	118.97	118.73	117.13	118.48	118.42	118.17	117.25	118.33	117	117.24	117.97	115.25	117.26	117.75	117.19	117.04	120.56	118.55	117.67	114.94	117.44
104.64	105.98	105.91	106.42	105.97	105.57	105.53	104.56	105.42	102.93	104.39	105.05	105.77	105.79	105.16	106.03	106.19	106.1	104.42	103.08	104.86	105.4	107.36	104	104.11	107.55	107.07	104.04	103.44	104.44	105.94	104.54	106.41	107.13	104.45	106.59	105.44	105.68	104.69	105.35	103.96	105.54	106.45	107.77	104.87	104.57	105.7	107.22	106.6	105.85
100.14	97.917	99.545	100.82	99.808	99.021	98.243	100.18	98.858	99.172	97.696	99.941	99.777	101.32	100.49	99.601	100.03	98.696	101.05	99.28	101.69	99.708	99.008	99.043	99.764	99.161	99.186	99.853	100.21	100.37	97.717	98.137	99.779	100.89	100.49	99.328	97.192	100.57	99.04	99.386	99.924	99.132	98.879	99.379	102.42	98.972	98.756	100.21	100.16	98.29
112.36	111.47	112.21	110.38	110.28	111.02	111.22	114.28	110.32	113.07	112.12	111.07	113.91	110.46	110.74	110.7	112.15	109.51	111.5	111.55	109.93	109.36	110.76	112.35	112.16	112.31	109.72	112.9	111.09	112.29	111.79	109.79	111.63	111.45	111.12	110.37	110.19	110.61	110.04	108.64	109.63	111.05	110.35	112.12	110.57	110.47	113.01	113.48	112.19	112.01
100.68	100.03	99.465	99.948	98.475	97.94	98.993	96.874	101.04	99.326	99.893	97.304	99.903	101.9	100.8	100.73	97.648	101.05	100.84	98.878	103.42	101.49	99.256	99.167	99.81	100.6	99.669	98.99	98.795	99.179	101.57	101.51	100.61	100.94	99.052	99.282	100.11	101.02	98.906	98.562	102.38	99.225	101.33	99.159	100.92	101.12	98.335	99.778	98.833	97.958
103.81	106.04	105.54	103.47	106.03	101.27	105.56	105.44	105.17	104.59	105.17	103.9	103.38	105.33	101.67	105.36	102.72	105.28	104.75	104.59	104.32	103.53	105.88	102.24	103.02	105.25	103.07	102.63	103.85	104.53	105.02	105.99	106.89	105.15	105.41	106.73	103.48	105.11	103.35	102.84	104.32	103.87	105.77	104.81	104.04	105.9	103.48	104.95	105.6	104.23
105.85	106.89	106.43	105.04	105.25	105.74	107.67	105.37	104.41	106.93	106.46	105.08	108.7	103.63	106.52	107.83	105.48	104.06	107.62	106.27	105.85	103.01	104.92	104.45	104.4	107.89	105.9	104.83	104.62	106.07	105.72	104.12	107.36	103.85	105.66	106.88	103.32	105.91	105.46	106.38	105.31	104.43	103.79	106.22	104.4	106.13	109.01	102.9	104.79	105.11
106.63	106.32	105.02	107.06	104.81	105.49	106.28	106.32	106.37	107.58	108.52	106.41	105.05	108.12	105.69	105.41	105.28	105.85	105.4	107.9	105.15	105.45	104.45	106.45	108.93	107.91	104.73	108.38	108.73	107.71	107.29	106.63	106.84	107.12	106.24	104.85	106.59	106.62	104.84	105.81	106.27	108.37	106.45	106.07	107.87	104.33	106.24	106.02	106.18	108.18
101.16	99.509	99.012	100.16	100.13	99.658	99.315	101.57	102.01	100.84	98.358	99.437	99.272	97.997	100.98	101.83	100.38	99.916	100.81	99.984	97.368	99.347	99.274	100.62	99.82	101.48	101.79	100.61	99.234	99.827	96.136	98.563	99.017	100	97.667	99.96	99.195	101.02	98.674	100.29	99.713	101.5	99.182	100.05	100.36	99.685	100.39	100.43	99.281	99.961
104.48	104.32	104.65	104.34	103.98	106.22	104.19	103.54	103.9	103.57	103.7	103.97	102.83	104.92	105.87	106.11	104.99	102.4	104.86	104.91	101.52	105.62	106.81	103.86	105.07	102.98	104.01	104.72	104.72	102.73	104.47	102.61	105.01	104.27	103.89	103.14	104.28	102.58	102.84	104.16	101.63	101.73	105.23	103.65	105.61	105.24	103.79	103.07	104.84	105.72
105.89	105.4	105.75	105.79	106.33	107.31	106.06	108.85	108.48	106.91	106.01	105	105.24	107.17	105.89	107.03	108.65	105.79	106.41	104.01	105.49	107.38	107.63	107.05	108.36	106.68	107.19	105.68	107	107.44	106.4	103.83	107.45	106.41	104.96	106.82	107	106.93	107.77	103.51	107.56	105.9	105.5	106.69	105.08	107.79	106.81	108.53	104.78	106.91
106.74	106.66	107.29	105.32	107.89	108.07	107.31	106.87	108.04	106.77	106.46	105.2	103.77	106.03	106.82	104.71	106.68	106.43	106.83	105.08	108.24	106.33	107.45	107.27	106.97	109.05	107.14	107.72	106.38	104.83	108.14	105.65	107	106.41	106.37	106.21	106.58	106.1	106.91	105.91	105.09	106.27	107.92	109.29	108.62	106.89	106.12	104.16	107.25	104.64
106.04	106.22	104.19	106.76	105.63	104.84	107.1	105.3	105.44	105.72	106.58	104.92	103.34	108.39	106.04	106.9	103.46	106.02	106.73	107.62	107.07	105.77	106.06	105.62	105.58	105.55	106.77	109.21	107.47	106.8	106.6	104.66	104.19	106.44	104.6	106	104.09	106.14	104.47	106.2	107.12	105.88	107.11	104.1	105.57	106.29	106.21	104.96	105.98	106.51
112.69	115.54	111.9	110.77	109.75	114.59	112.32	112.83	113.91	113.48	113.42	111.31	110.06	110.89	114.7	114.35	111.98	112.13	112.21	112.69	110.77	111.81	111.11	113.31	109.44	111.66	112.55	113.45	112.16	112.76	111.89	111.88	112.52	111.86	111.18	111.66	111.92	110.96	112.85	112.21	113.43	110.68	110.68	109.25	111.35	110.36	112.84	113.54	113.43	113.53
113.1	114.67	114.13	110.62	111.58	112.39	111.94	111.42	111.39	111.73	111.7	109.51	111.97	111.94	111.94	111.69	111.54	111.31	112.14	111.24	112.53	112.46	111.19	112.28	111.38	110.38	112.89	112.62	113.38	110.07	113.42	111.27	112.23	111.16	112.16	114.06	111.48	111.61	110.41	114.63	111.7	111.92	111.14	112.05	110.75	112.45	112.67	112.51	111.54	112.18
104.9	103.32	104.8	105.3	103.56	103.98	103.59	102.87	104.3	104.67	106.27	105.79	105.4	103.33	104.27	103.21	105.13	103.3	101.67	104.32	106.5	106.5	106.94	103.8	105.31	104.37	103.7	104.55	103.74	106.03	102.92	104.76	102.69	102.97	102.76	103.42	104.58	103.02	104.23	104.49	103.31	105.28	105.05	104.32	104.82	105.78	103.34	104.6	106.01	101.81
105.48	104.43	104.86	105.51	105.78	101.92	104.08	104.37	106.87	103.26	102.54	105.01	106.62	105.88	106.39	104.01	105.11	105.64	104.06	106.1	105.27	106.46	105.8	105.16	105.57	105.57	106.66	106.97	105.43	104.54	105.77	101.82	105.47	104.72	103.51	104.12	102.87	106.48	106.46	106.57	104.26	105.46	102.95	104.03	102.8	102.18	105.22	103.34	104.85	105.9
106.8	109.63	105.71	105.2	107.1	107.07	107.66	105.8	106.1	105.33	107.26	107.84	106.31	104.37	107.11	107.04	107.23	108.19	108.06	106.93	105.12	107.7	108.1	106.51	106.83	108.36	109.44	106.48	107.25	108.36	107.07	107.08	107	105.53	105.32	108.04	107.23	108.41	105.7	107.29	105.9	105.19	108.56	105.65	106.9	107.96	104.94	106.87	107.54	107.07
109.35	110.65	112.14	110.82	111.98	111.24	112.54	110.01	109.22	110.75	110.9	111.27	111.84	110.72	110.83	112.38	113.36	111.02	110.43	109.06	110.62	112.35	109.38	114.89	111.66	109.94	110.95	111.27	112.64	111.47	110.75	112.72	112.19	110.9	110.05	111.31	110.82	110.96	109.5	109.16	111.35	110.41	113.18	110.75	111.5	111.91	111.97	113.5	111.53	111.64
107.32	106.35	107.29	107.52	105.1	105.32	105.29	104.4	103.97	105.89	107.76	105.16	106.52	104.22	104.86	104.82	105.71	105.02	106.45	104.56	105.25	108.35	106.2	106.1	103.17	106.38	104.43	104.94	103.18	104.9	104.5	105.5	104.77	106.5	107.25	104.88	107.52	105.35	107.38	106.22	105.25	103.89	104.81	106.09	107.42	105.34	105.61	106.19	105.05	104.38
106.24	106.1	105.18	105.8	105.22	107.53	105.21	104.62	106.26	104.16	107.55	105.76	105.6	103.49	106.01	107.7	105.53	107.33	106.98	107.5	107.65	109.79	106.12	105.29	106.25	106.2	105.63	107.29	107.08	106.67	107.51	107.19	106.95	109.51	104.9	105.75	107.5	108.94	104.41	105.91	105.96	105.03	106.79	107.5	107.38	103.62	105.01	104.69	105.8	105.21
106.8	104.91	105.73	108.68	106.24	106.7	106.22	108.03	107.02	105.88	108.19	106.04	107.35	105.33	106.99	105.64	107.27	106.52	106.02	105.65	107.63	104.27	107.2	106.74	103.95	106.74	107.27	105.21	105.96	105.31	105.75	106.86	105.23	104.69	107.59	105.59	106.69	106.23	105.03	104.33	108.26	107.02	106.07	106.52	104.53	106.36	106.02	105.66	108.62	105.86
107.33	103.15	105.94	104.96	105.74	104.65	103.58	103.65	105.09	104.01	107.16	107.1	106.42	105.33	106.48	106.93	104.21	106.75	106.24	108.54	106.36	105.27	105.57	106.59	103.67	104.21	105.22	105.05	105.26	105.89	106.95	102.76	105.25	106.05	105.82	106.88	104.23	105.22	104.59	105.52	104.28	104.26	106.13	105.59	105.48	108.11	105.18	105.88	103.42	104.54
106.06	105.96	104.71	105.86	106.62	107.9	107.28	104.34	106.83	106.32	105.52	106.76	106.06	105.18	107.04	106.88	107.58	105.37	102.58	106.91	106.13	103.82	104.62	106.48	106.26	107.14	108.3	108.19	105.17	106.75	103.33	105.44	107.6	107.01	105.38	105.91	105.11	106.04	104.29	104.72	106.71	106.01	106.11	106.17	106.64	106.93	104.81	105.52	105.2	106.37
105.7	105.1	105.33	105.34	106.74	105.66	107.9	106.32	107.59	103.85	106.06	105.05	105.55	106.4	105.8	103.9	104.76	106.2	106.1	106.52	104.64	105.67	104.76	106.42	106.13	106.65	106.04	105.13	106.09	107.06	106.51	104.91	104.84	107.33	106.08	105.11	104.8	102.5	108.64	104.18	105.89	103.01	104.99	107.14	103.59	105.64	106.11	104.29	104.89	104.78
107.35	102.99	106.78	106.71	107.63	103.45	106.93	104.97	106.65	105.61	105.77	106.74	105.43	106.58	107.29	106.34	106.96	106.54	106.75	106.6	106.26	106.17	105.96	106.96	107.19	106.6	107.79	106.15	106.08	106.26	106.73	104.49	106.92	106.05	105.11	105.02	104.44	107.17	105.77	105.17	108	106.53	106.24	103.29	105.79	104.55	105.98	106.04	107.11	106.43
114.1	113.45	111.84	111.63	115.59	112.02	112.39	112.12	113.31	113.38	112.73	113.76	110.81	114.31	112.54	113.89	113.63	113.73	112.87	113.26	113.22	113.63	110.43	113.36	114.41	113.08	112.95	113.3	112.2	113	114.12	113.69	111.43	112.2	111.58	114.32	111.73	113.87	112.83	112.89	112.49	113.33	113.81	112.48	113	112.11	112.84	112.73	112.55	113.96
105.4	106.28	107.17	106.46	106.45	105.98	106.7	105.7	107.36	105.64	104.9	104.92	107.72	104.6	106.69	105.19	105.98	102.72	106.18	104.69	105.06	104	106.91	105.94	104.23	105.75	107.16	105.26	104.6	109.23	106.46	106	102.98	104.04	105.61	104.64	105.21	104	104.7	108.15	105.49	104.75	105.65	106.67	104.06	106.05	106.29	103.9	105.11	104.75
109.5	110.65	110.58	109.15	109.21	109.02	108.48	108.83	110.07	110.28	110.37	110.55	109.25	109.16	111.59	109.18	109.57	111.97	110.91	110.69	110.16	108.62	110.88	110.18	109.68	108.99	108.61	106.79	108.78	108.37	110.91	111.91	108.73	109.29	109.64	108.61	111.44	109.4	109.49	109.1	110.12	108.14	107.88	110.32	109.71	111.08	110.28	110.98	108.97	107.3
104.23	105.09	106.87	103.13	104.21	105.81	103.76	103.88	104.05	104.87	103.94	106.21	104.89	104.37	103.86	105.59	104.97	104.02	103.27	103.7	105.06	104.73	105.58	103.83	104.18	104.2	106.98	106.28	107.18	102.85	104.94	106.77	105.17	103.08	104.07	106.46	103.49	104.88	103.8	104.5	103.05	106.71	105.04	103.15	105.11	104.47	106.67	108.45	103.44	104.9
106.98	107.59	106.76	106.6	106.97	107.12	106.16	106.04	107.94	107.32	106.86	108.38	106.97	107.88	105.32	107.28	105.68	105.5	106.17	107.83	108.48	105.55	106.16	106.53	106.01	106.82	109.4	105.8	107.11	107.74	107.37	107.45	105.97	107.67	107.52	107.16	107.67	106.49	104.87	105.36	107.16	107	109.3	106.62	107.75	107.21	106.96	106.47	107.64	105.89
107.55	106.49	108.24	105.78	106.05	107.51	106.88	104.97	107.19	104.63	104.14	107.54	106.68	105.13	106.97	108.04	104.8	106.37	106.27	106.56	105.43	106.84	107.42	105.69	106.25	108.13	106.15	108.69	105.21	104.58	104.65	108.2	106.16	105.98	106.58	106.06	104.42	107.78	106.18	104.25	105.54	104.69	105.28	108.25	106.23	107.24	106.51	105.78	105.24	106.9
105.65	104.73	105.41	103.04	105.27	105.12	105.71	104.78	105.58	106.73	107.06	106.16	103.79	106.96	106.08	106.36	105.96	106.24	105.38	105.78	105.78	107.33	104.82	105.5	105.45	107.42	106.44	104.94	104.45	107.72	105.05	106.61	104.81	106.22	105.55	105.75	107.91	106.09	105.12	106.06	106.44	107.44	106.72	106.9	106.35	106.61	103.53	106.64	107.19	106.88
108.58	107.3	106.61	106.1	104.77	105.05	106.21	104.65	107.46	108.61	106.81	106.14	107.04	108	105.66	106.9	107.51	106.48	105.52	107.23	105.83	106.62	105.71	104.44	106.25	106.5	105.47	109.23	107.89	107.14	106.37	106.3	106.24	108.63	107.87	107.17	107.29	108.62	105.36	106.31	108.87	105.67	108.18	106.52	107.6	105.03	103.67	107.56	105.6	109.99
106.41	106.75	105.06	108.37	103.59	106.34	106.76	105.84	108.03	107.91	104.11	108.2	106.22	105.53	103.11	105.48	106.55	105.51	107.57	106.5	104.59	104.58	105.84	107.94	105.27	107.96	105.1	107.74	106.81	105.86	104.76	103.97	108.79	104.69	110.04	106.99	103.21	105.82	105.21	105.41	106.82	105.68	107.25	106.1	107.13	105.49	104.05	106.14	105.31	105.25
112.01	110.81	110.15	109.29	110.18	110.01	111.93	112.23	112.34	112.14	110.4	111.07	109.51	112.78	111.88	110.87	109.72	110.53	112.08	111.75	109.82	110.94	111.47	111.32	110.73	112.36	112.03	114.65	111.2	109.79	112.86	113	112.17	112	110.78	111.63	109.49	110.77	110.91	109.86	112.07	110.76	111.21	111.37	112.15	111.72	106.87	109.17	109.6	111.07
105.63	103.33	104.5	105.29	102.92	104.8	103.56	102.49	103.02	102.04	104.41	101.89	103.56	107.31	106.09	102.6	105.28	107.26	103.38	104.53	105.97	105.26	103.72	105.89	104.49	104.48	104.56	104.77	104.31	103.45	105.88	105.87	105.92	103.99	103.49	105.11	105.42	104.91	102.92	106.08	103.9	103.81	106.81	103.57	104.66	105.28	102.98	107.42	106.23	104.41
106.56	106.72	103.14	102.93	103.25	104.33	104.47	105.36	106.04	105.91	104.85	105.1	105.57	105.72	103.4	106.03	105.44	105.68	103.61	107.96	104.44	105.6	105.14	105.65	104.57	104.7	103.95	103.22	105.99	103.48	104.85	106.98	106.91	106.45	106.47	105.7	103.7	104.38	104.77	107.36	105.77	105.22	104.8	105.82	108.02	104.69	106.4	104.76	105.09	104.14
115.63	118.31	118.07	119.67	117.74	118.55	120.25	117.84	118.26	118.06	117.6	116.25	119.35	118.25	116.67	116.46	116.34	115.99	116.85	119.68	116.76	114.95	118.17	116.46	116.81	116.4	118.68	117.71	117.46	118.06	116.08	119.8	117.45	117.54	119.46	118.15	118.54	117.2	119.52	117.63	117.72	117.81	114.72	118.25	117.22	116.62	118.09	118.3	115.95	115.95
106.7	108.03	106.67	107.03	104.41	105.2	105.34	104.46	109.05	105.81	106	107.88	106.28	107.62	103.28	108.91	108.44	105.79	106.97	106.71	105.81	106.48	105.89	106.19	106.54	104.66	103.33	107.35	106.62	107.64	107.61	106.92	106.41	106.04	105.6	104.58	107.5	106.65	106.85	102.92	107.25	106.61	105.87	106.54	106.59	108.97	106.57	105.81	106.64	106.92
111.13	109.63	108.82	109.57	111.32	109.26	111.09	110.18	112.94	110.08	108.89	111.53	108.86	112.69	111.01	111.93	109.42	111.12	111.29	111.34	111.95	109.14	108.91	111.32	107.74	111.7	111.49	111.53	113.05	109.69	111.72	110.33	112.54	111.2	110.72	110.65	110.64	111.81	113.54	113.09	110.41	110.16	111.46	111.36	110.67	111.72	111.76	108.31	111.19	110.27
105.9	104.07	105.3	104.86	104.71	103.71	105.1	105.28	105.04	106.57	105.69	105.95	105.07	105.37	105.71	105.94	107.36	105.79	104.3	105.32	104.19	107.5	106.95	103.75	105.72	102.99	105.69	105.62	105	106.1	106.25	105.33	104.83	104.28	107.57	107.13	105.32	107.65	105.18	105.21	104.6	105.82	106.96	103.08	104.43	106.11	107.76	106.3	104.93	103.55
116.41	118.88	120.17	116.26	117.36	117.89	117.1	118.67	117.93	116.22	117.45	117.87	117.34	118.16	118.9	120.57	117.72	118.15	117.88	120.27	117.26	118.76	116.74	118.4	116.29	116.29	117.31	117.98	117.05	117.13	115.17	118.95	119.04	117.51	116.6	119.16	116.94	120.18	118.87	118.96	116.28	117.5	118.33	116.25	117.16	116.26	116.88	116.58	117.76	117.85
99.7	100.99	100.49	102.53	100.74	101.66	102.34	100.71	102.86	100.73	99.751	101.28	100.94	98.93	100.39	102.98	100.25	101.73	99.147	99.521	101.71	97.995	100.99	99.462	101.85	101.01	100.43	100.1	101.28	101.26	99.22	100.83	101.65	102.22	101.86	102.43	100.61	101.95	98.401	100.86	102.04	100.28	102.66	100.91	99.953	102.13	102.25	100.02	102.56	101.52
98.939	100.1	101.8	99.555	101.51	100.62	100.11	102.98	99.146	99.461	101.16	103.16	102.03	100.78	101.18	99.059	100.28	101.39	102.72	100.34	102.16	102.58	100.37	100.33	99.523	100.39	101.35	100.08	100.72	100.47	101.13	101.62	99.724	100.98	100.74	98.846	99.6	102.42	99.698	100.25	98.433	102.19	101.7	101.64	99.974	99.284	99.145	103.17	98.508	101.6
104.55	107.3	105.98	103.93	107.06	105.75	103.83	105.82	103.07	104.45	104.95	102.91	106.7	105.11	105.76	103.7	106.64	104.99	106.66	104.68	107.45	105.58	104.09	106.41	108.48	107.53	108.1	104.92	106.94	107.33	106.91	105.02	104.76	106.58	106.56	105.28	105.74	106.18	107.18	105.89	105.21	106.97	103.46	107.7	105.57	106.6	104.4	105.44	106.56	106.41
114.6	112.69	111.07	111.18	110.69	109.48	110.45	109.01	111.05	111.14	110.59	110.23	109.71	112.55	110.99	110.28	111.95	111.03	110.94	110.79	111.33	112.2	112.12	110.5	110.16	110.27	111.55	112.01	111.67	112.65	109.34	110.98	111.82	111.65	112.24	110.94	111.67	113.1	111.94	113.16	112.95	113	112.11	110.97	111.31	112.21	112.51	109.21	111.92	109.76
105.14	103.72	105.79	105.53	104.56	105.79	105.89	106.27	106.06	106.2	102.58	104.36	106.17	106.49	106.35	106.95	106.77	105.69	105.22	106.78	105.89	105.01	104.89	105.61	105.21	107.19	106.81	106.5	107.88	103.48	104.18	106.67	106.09	104.23	107.72	106.35	107.65	107.57	106.19	103.87	108.15	104.99	105.5	105.55	105.67	106.86	103.72	105.23	105.63	104.63
107.84	103.34	103.7	106.83	104.24	106.19	107.2	104.19	107.11	104.43	105.82	104.65	105.93	106.53	105.14	104.26	106.61	105.23	103.79	105.63	105.05	108.65	105.7	105.4	106.64	106.31	103.5	105.99	107.07	104.88	106.5	105.98	103.65	106.43	105.46	105.46	103.77	103.96	104.14	104.14	105.85	104.62	104.49	105.5	105.52	103.95	104.72	105.69	106.04	104.47
108.63	107.57	106.47	106.4	108.57	106.93	107.44	106.77	107.45	110.09	106.28	107.27	106.72	106.04	105.48	105.76	107.68	106.25	106.2	107.21	109.15	107.33	109.39	106.51	107.46	109.87	105.9	106.68	107.34	108.67	103.35	106.17	108.17	107.09	108.04	107.36	106.63	104.46	105.67	105.27	108.62	105.43	107.25	107.21	107.41	107.94	108.59	107.4	106.38	104.6
110.91	111.54	110.53	109.19	109.83	110.95	109.29	110.72	108.31	107.79	108.71	112.02	108.55	111	111.72	109.82	112.07	111.18	107.03	111.2	111.53	110.76	109.74	109.63	111.21	110.38	109.06	109.68	109.95	109.53	108.46	111.62	110.46	108.35	105.88	110.51	109.99	110.8	109.18	110.69	107.72	111.46	111.46	108.03	110.09	110.97	109.02	109.56	108.17	110.59
111.07	110.11	109.33	112.3	111.51	112.72	113.12	110.86	111.13	109.33	111.51	111.99	110.74	110.64	112.01	109.98	108.62	113.21	112.62	109.62	113.15	111.37	111.61	111.48	109.28	112.85	112.48	110.75	111.94	111.03	110.78	113.35	110.52	110.82	109.88	111.68	111.42	111	111.88	110.24	109.43	111.28	110.17	111.82	110.13	109.77	109.83	111.72	110.11	111.47
111.41	111.68	111.82	113.54	112.32	110.19	111.46	109.75	108.31	111.57	111.27	110.62	111.27	112.46	110.52	111.13	110.25	110.93	110.3	112.29	110.03	111.67	111.25	112.44	113.27	113.8	111.83	107.26	111.27	112.36	111.42	112.16	111.2	112.41	109.63	111.83	111.19	111.8	111.18	110.24	110.45	111.96	109.88	112.84	109.31	113.01	109.51	114.91	110.82	108.47
110.55	113.02	110.21	109.11	112.77	108.72	109.17	108.95	110.57	111.12	112.92	113.9	111.46	109.7	110.78	110.73	110.03	111.65	113.08	111.89	111.7	111.08	111.36	112.57	110.95	111.78	111.5	110.96	110.53	112.11	110.31	110.65	112.56	112.72	109.74	110.7	111.05	112.04	110.29	110.06	110.04	110.1	111.9	110.75	111.81	113.3	111.45	109.76	109.46	110.04
114.1	113.08	112.4	112.94	112.68	114.57	112.25	113.41	114.21	111.13	111.9	110.89	112.89	112.09	113.36	116.41	111.67	113.45	112.86	111.19	113.32	113.22	113.15	114	109.71	111.46	113.42	114.25	114.41	114.77	114.02	112.69	112.44	113.5	112.27	113.19	111.42	114.89	111.46	114.42	115.04	113.42	115.32	114.32	112.07	112.73	112.16	113.96	112.7	114.81
111.67	108.15	111.33	113.39	112.36	110.11	112.39	111.27	111.13	112.54	110.49	112.09	110.49	111.81	114.01	113.46	111.29	110.65	111.59	111.38	110.02	111.75	113.57	111.25	110.7	114.14	110.3	112.75	111.13	112.8	111.83	110.5	108.82	111.86	111.74	111	113.24	110.78	109.81	111.49	111.33	110.35	110.63	111.1	111.63	112.66	111.33	109.75	110.85	109.87
105.99	102.01	106.22	102.49	105.36	102.1	103.45	101.75	103.87	105.84	103.33	103.97	104.81	103.7	105.52	103.77	103.86	104.02	104.91	103.04	106.14	104.93	104.38	104.52	104.68	103.67	104.15	105.2	104.7	103.02	105.55	101.44	103.81	104.87	105.32	104.03	104.81	105.53	103.01	103.82	104.93	103.59	104.44	103.82	104.45	104.82	104.23	105.47	101.61	102.81
112.1	107.6	110.56	109.84	112.12	112.35	111.7	111.83	110.13	111.05	113.02	110.37	108.15	107.86	110.64	110.64	108.97	111.62	109.97	109.46	109.51	112.6	110.96	110.64	110.54	111.74	111.36	112.93	110	110.8	108.56	111.03	109.51	110.92	112.97	111.47	110.32	110.67	111.25	110.53	111.69	110.7	110.02	108.86	110.28	111.15	110.91	109.85	112.88	109.4
110.74	112.48	110.27	111.2	112.67	110.73	113.43	112.38	112.07	109.78	113	112.61	112.22	112.54	110.39	109.71	112.59	109.96	112.31	110.82	111.95	110.89	114.37	109.16	113.1	113.08	111.26	111.67	112.18	110.68	111.42	111.62	112.51	113.29	111	113.96	112.39	111.58	111.43	111.69	112.93	113.92	110.27	110.94	113.23	110.48	113.47	113.48	111.66	111.17
107.88	105.94	104.64	102.95	105.47	107.59	105.53	109.51	106.35	104.81	105.64	108.59	107.74	105.77	106.68	105.47	108.44	104.22	109.67	106.55	107.39	105.71	107.49	107.45	108.14	106.16	107.87	107.1	109.02	105.9	106.15	105.61	106.91	108.91	105.35	107.08	107.58	107.56	106.06	106.99	106.84	105.79	107.06	105.25	108.56	105.27	106.44	108.04	108.21	106.2
107.26	105.87	106.4	105.25	107.99	107.94	108.96	105.6	105.86	105.71	108.4	106.67	105.88	105.73	106.15	105.68	103.76	104.72	108.9	105.61	104.07	106.54	106.8	106.07	104.5	106.87	106.06	105.98	104.89	107.19	106.64	106.93	103.44	105.91	106.72	104.85	106.43	105.71	105.92	105.38	107.75	106.5	108.04	106.22	106.51	107.51	107.38	106.8	105.08	106.88
104.31	100.02	103.22	101.34	100.88	100.51	100.08	98.538	102.58	101.82	98.772	99.5	101.32	99.545	99.601	101.61	100.75	99.526	102.88	99.14	102.34	100.84	101.7	98.49	101.69	99.657	100.02	101.59	100.07	103.22	99.637	101.78	101.43	99.492	101.3	100.19	98.523	100.89	101.06	101.58	100.36	102.16	98.772	101.01	99.78	101.42	100.13	100.48	101.09	99.492
103.17	105.56	105.21	103.26	104.85	103.24	103.28	105.93	103.67	106.11	102.13	103.12	103.93	104.98	101.4	102.52	103.76	102.85	105.96	104.07	102.32	102.8	106.32	102.47	104.93	103.28	103.29	104.64	105.49	104.09	105.18	102.32	103.88	104.19	106.24	103.68	104.34	104.96	106.83	103.78	105.25	103.57	101.39	103.66	104.14	102.8	102.63	103.44	104.16	103.25
100.83	101.01	100.93	99.943	100.83	100.61	99.301	101.95	101.51	101.47	101.68	99.537	100.32	101.3	100.22	99.412	102.24	100.62	100.24	100.78	102.54	100.75	101.83	98.941	98.357	100.13	100.54	100.98	99.743	100.67	99.651	103.01	100.27	98.55	100.47	100.5	100.12	97.985	102.65	100.98	97.892	99.239	100.23	99.717	101.49	100.86	100.16	99.824	101.53	99.479
98.004	100.09	100.36	98.031	100.72	100.62	101.73	100.69	100.92	100.42	101.76	100.88	100.82	100.22	100.36	99.465	100.9	101.15	99.079	98.877	98.477	103.73	98.736	101.38	102.96	101.36	101.6	101.41	102.94	98.924	102.15	99.154	101.51	101.05	101.36	102.11	102.34	100.81	100.79	101.72	100.98	99.639	101.15	101.34	101.58	100.99	103.64	100.19	101.67	102.55
118.32	116.62	119.3	117.87	118	117.35	118.62	117.23	116.39	116.57	117.82	116.08	117.39	118.58	118.46	117.37	115.72	119.15	118.29	120.29	117.76	116.19	118.22	116.72	116.98	117.01	119.5	117.72	117.98	118.09	117.57	119.86	119.2	117.2	117.1	115.92	118.71	116.14	116.69	115.9	116.59	116.32	118.74	120.19	116.27	116.48	115.56	118.26	116.8	115.29
106.15	108.06	107.74	105.89	107.41	105.31	106.33	106.97	106.06	105.58	107.07	105.38	106.34	106.04	108.39	107.14	105.33	103.25	107.09	106.99	105.3	107.05	107.45	105.07	109.25	108.6	105.55	106.82	107.87	107.31	106.46	106.4	106.64	105.63	105.8	108.98	105.6	105.44	104.78	106.75	105.53	106.61	106.55	107.77	107.28	107.7	107.68	107.7	104.59	107.77
103.11	104.11	104.52	105.95	103.16	105.8	102.44	105.58	106.61	104.78	102.98	104.02	104.25	105.98	103.38	103.44	103.43	105.02	104.25	105.47	104.64	104.46	101.11	103.43	104.03	105.63	104.62	104.57	106.52	104.08	102.2	104.68	105.87	103.62	105.38	105.39	104.12	104.95	105.73	105.64	105.58	106.85	103.36	105.99	103.84	103.14	103.67	107.09	104.62	105.5
110.63	111.93	113.46	110.15	110.12	112.59	110.3	114.19	112.46	112.18	110.89	110.88	108.77	113.38	111.14	111.81	111.63	110.25	109.73	113.2	111.74	111.1	111.51	113.24	111.02	111.74	111.67	112.4	111.28	113.03	110.93	110.78	111.43	110.72	108.77	113.33	109.4	111.06	113.41	112.62	110.86	112.32	111.52	113.43	110.15	113.73	110.88	108.86	110.95	113.71
105.28	106.78	105.56	106.56	107.51	106.66	104.87	105.83	105.7	105.46	104.81	104.96	102.96	101.81	106.53	107.25	108.46	106.33	105.16	106.26	103.83	105.11	104.5	103.35	105.73	105.28	105.83	102.9	105.24	103.98	105.42	104.26	105.62	106.9	105.49	105.14	102.32	106.96	105.14	105.33	104.74	105.4	105.87	104.93	107.82	104.68	105.85	105.61	105.32	104.69
105.77	105.48	102.7	101.78	103.49	103.79	104.22	104.77	102.5	105.44	106.42	104.88	103.93	102.41	104.8	103.38	104.77	105.83	105.49	102.97	104.96	103.47	106.32	104.74	102.82	107.28	104.68	102.58	106.24	104.69	105.47	105.85	105.55	104.2	105.89	104.12	105.53	105.97	103.91	105.02	102.4	102.35	104.84	106.34	104.31	105.13	104.86	106.46	102.23	105.27
111.24	112	111.65	113.4	111.8	111.29	115.39	111.21	111.19	112.29	109	111.92	112.35	112.87	110.63	112.93	110.46	111.61	109.31	111.94	110.57	110.91	109.84	111.97	113.28	113.59	111.09	112.63	111.09	113.18	110.82	111.16	112.32	114.5	110.88	112.56	111.45	111.7	112.91	111.17	110.9	111.8	111.52	110.25	112	111.91	110.03	110.83	111.87	111.19
107.31	106.41	104.48	106.94	104.61	105.87	107.07	106.84	105.92	105.64	103.82	105.57	105.06	105.76	106.1	105.95	104.78	105.76	106.88	103.36	106.78	105.59	105.11	107.5	106.78	102.43	102.52	105.58	104.33	104.18	106.25	105.71	103.71	106.14	106.75	106.46	104.17	107.72	104.89	105.52	103.51	105.64	105.23	104.11	102.67	104.98	107.83	107.56	107.49	104.29
106.65	105.61	104.81	104.55	106.24	103.35	106.07	107.21	104.97	104.47	105.4	106.42	106.22	106.26	106.16	107.3	105.93	106.61	107.45	106.31	107.92	105.01	105.29	104.98	105.23	104.32	103.02	106.46	105.76	104.89	104.68	105.9	104.87	106.14	106.21	105.73	104.97	106.63	105.69	105.41	107.43	106.22	105.45	106.37	105.9	105.93	104.8	106.17	105.39	104.62
106.31	107.69	104.5	104.77	105.64	106.34	105.5	105.12	105.08	105.91	106.38	106.77	106.89	105.27	106.39	107.83	108.57	105.17	105.12	106.54	104.19	105.72	105.14	106.78	104.51	107.19	105.75	107.57	104.57	105.62	103.62	105.4	106.72	107.23	106.06	104.52	106.06	107.69	106.64	106.08	106.18	102.77	106.28	105.12	105.12	105.06	105.94	105.55	106.21	108.62
106.45	105.14	104.05	104	105.04	105.16	105.49	105.33	106.12	105.46	104.9	105.97	105.47	108.7	105.2	104.87	102.94	105.38	104.31	107.64	106.22	105.86	105.61	108.04	108.28	101.3	106.79	105	107.72	103.92	104.74	106.86	107.37	103.83	105.06	106.5	103.75	106.66	104.69	103.28	104.39	104.63	105.19	102.98	104.08	104.9	103.28	102.81	102.79	105.03
100.08	102.85	100.29	98.61	98.409	98.436	101.2	100.47	99.846	98.716	99.676	102.51	99.983	99.938	99.482	98.674	99.787	99.865	102	101.6	98.851	99.944	100.11	100.22	99.837	101.88	100.34	99.09	100.15	98.444	100.13	102.25	100.66	98.888	99.987	98.124	102.89	100.32	99.575	98.678	101.77	99.202	100.96	99.333	99.719	101.83	99.17	99.841	101.33	98.41
104.09	104.26	103.57	105.08	107.07	106.11	103.54	103.77	104.11	103.51	103.64	103.6	104.81	103.68	104.73	105.68	103.19	104.72	104.98	104.48	104.96	104.88	105.06	103.98	103.48	104.4	103.87	106.88	103.88	103.78	106.86	107.63	104.68	103.91	104.15	104.92	104.16	105.62	104.69	104.12	106.41	102.93	105.48	103.96	105.67	104.27	103.44	105.44	103.64	104.94
112.64	111.66	112.75	113.42	111.21	111.14	110.83	111.05	110.01	111.77	111.87	111.76	111.21	113.46	111.9	112.66	111.89	112.95	111.99	110.49	111.78	111.27	111.27	113.53	113.94	110.79	113.35	112.18	111.22	112.14	113.38	111.28	110.52	112.55	108	110.1	110.85	110.31	111.79	112.02	109.8	111.56	111.72	113.37	111.82	111.13	114.98	110.88	110.47	113.59
104.41	104.33	107.78	107.35	106.45	106.82	106.21	105.82	104.33	101.75	105.46	105.28	104.69	104.39	106.31	104.77	105.27	104.78	106.99	104.55	105.4	105.42	106.51	104.62	104.97	106.3	103.61	104.52	106.11	105.18	106.6	106.44	105.9	105.56	105.74	104.71	104.07	106.13	105.74	106.36	107.38	105.24	107.36	107.78	104.79	105.68	105.04	104.82	103.83	107.95
110.52	110.05	110.51	108.83	111.09	109.97	107.26	107.86	110.06	109.79	111.18	108.21	111.54	110.02	109.55	110.52	111.18	108.43	111.69	112.06	110.86	108.1	109.62	111.59	109.67	109.58	111.8	110.7	110.15	111.71	111.09	109.67	112.31	110.57	111.29	111.04	108.49	108.27	110.41	111.98	111.26	110.04	109.27	111.04	111.63	112.1	112.78	110.32	110.95	110.3
99.137	101.04	100.13	99.613	101.05	102.71	99.125	101.94	99.29	98.498	101.41	100.79	101.22	100.06	101.07	98.791	100.2	99.281	98.234	101.72	98.278	99.353	98.998	99.5	100.87	98.696	99.79	98.906	100.65	102.36	98.871	100.15	100.16	100.21	99.817	99.318	101.92	101.3	102.21	101.65	101.96	99.212	101.71	102.76	97.907	97.638	102.35	99.202	98.977	99.866
103.97	104.68	108.32	105.29	106.62	106.14	107.16	108.44	104.01	106.92	105.24	106.86	105.37	106.58	106.43	105.41	106.66	107.94	105.8	107.44	104.04	107.72	105.94	107.14	106.28	107.85	106.54	107.62	106.02	106.39	106.57	103.87	105.02	106.07	106.28	109.1	107.18	104.6	105.54	104.8	104.48	107.07	107.01	106.46	107.25	103.86	106.71	107.92	107.75	105.44
99.501	102.06	100.47	101.69	99.08	98.877	102.29	99.231	101.43	97.634	99.886	103.21	102.93	99.749	98.935	98.707	99.199	98.613	99.816	97.391	98.512	99.392	98.352	98.578	100.22	100.12	100.3	97.716	98.7	100.17	100.18	99.519	100.22	98.782	100.31	99.427	97.12	100.08	100.77	98.419	99.005	100.36	100.41	98.344	101.57	99.381	101.22	100.48	99.818	101.9
104.11	106.05	104.79	104.51	104.36	105.07	103.4	104.12	104.15	102.34	105	104.05	103.51	103.87	104.19	101.28	105.99	106.77	105.42	103.34	105.15	100.93	102.93	105.62	104.17	106.36	103.84	104.7	101.32	104.32	102.71	105.12	105.62	102.54	104.68	101.06	105.84	104.57	102.64	104.09	103.27	104.41	103.85	107.03	104.59	105.91	106.07	103.93	103.9	103.41
103.31	103.09	103.72	104.33	102.67	105.61	103.03	103.53	103	103.82	105.67	104.58	102.6	105.01	104.83	105.45	104.86	104.33	103.6	106.1	103.68	103.93	104.19	105.43	104.9	103.36	103.1	103.16	103.4	103.84	102.25	106.01	103.77	104.42	103.08	103.55	102.34	103.86	103.25	105.02	103.08	105.51	102.92	103.05	102.92	105.52	104.41	105.03	105.64	102.31
106.44	105.25	105.7	104.31	105.54	104.77	105.85	107.33	107.18	104.79	105.2	105.19	105.56	106.6	106.25	105.89	107.16	104.97	105.81	105.96	105.38	105.74	105.77	105.49	106.07	104.39	104.87	107.44	106.66	106.92	107.1	104.23	104.34	104.56	106.17	106.08	106.8	105.82	107.05	105.46	106.73	105.87	106.47	106.17	107.11	105.54	106.02	106.74	104.32	104.72
105.47	105.58	104.94	107.47	105.65	105.17	108.32	105.96	105.26	105.43	104.63	105.61	105.36	107.35	105.05	105.91	105.59	103.41	104.37	105.73	106.57	105.88	105	106.89	103.83	105.42	104.39	106.93	105.39	106.66	105.71	104.13	103.82	104.25	107.14	105.16	107.03	104.83	104.89	105.46	105.51	106.58	105.16	103.99	105.1	105.66	105.92	104.96	107.87	106.84
106.12	106.19	106.63	106.16	105.8	106.53	107.04	106.81	105.01	104.84	106.39	104.19	105.87	104.97	105.82	106.18	107.11	106.64	106.73	104.77	104.36	104.65	107.04	106.37	107.3	103.1	107.96	105.93	107.4	108.61	105.77	106.63	107.45	108.92	107.09	103.44	105.73	105.71	104.78	108.88	107.2	103.82	105.79	106.66	106.87	107.3	105.66	107.76	108.2	105.1
104.08	105.96	105.42	106.82	102.76	108.95	104.24	105.08	104.89	105.05	104.89	105.97	105.81	104.56	103.89	103.8	104.05	106	103.85	105.43	106.15	105.22	104.31	104.02	106.43	106.26	104.64	102.86	106.81	103.76	105.88	104.8	106.13	105.66	104.47	105.45	105.37	106.77	106.58	105.23	105.41	106.73	104.59	102.95	106.7	106.71	107.3	103.81	105.13	105.46
107.72	108.7	104.14	105.48	107.9	107.71	105.99	106.89	105.13	107.1	106.16	104.82	107.13	106.02	106.66	106.31	106.04	105.81	104.43	106	107.09	106.09	104.95	105.12	105.6	107.14	103.73	103.78	107.48	107.25	107.61	107.25	107.41	104.65	107.38	106.78	108.48	106.31	108.99	106.22	105.39	105.61	106.51	108.32	105.06	105.29	103.99	108.43	105.8	105.69
105.02	106.04	105.75	104.81	104.6	106.45	105.33	106.21	102.62	104.48	106.69	104.52	106.7	105.01	104.38	105	106.07	105.72	108.02	104.63	105.84	104.9	101.62	104.27	103.6	107.7	107.63	101.87	108.14	106.4	108.2	104.66	107.95	104	105.82	105.18	107.18	104.09	104.63	105.22	101.55	103.51	104.52	106.54	106.29	106.64	103.96	106.27	108.67	104.59
100.96	100.96	102.97	100.15	101.81	100.27	102.37	101.33	101.62	100.92	100.92	100.51	98.964	103.42	101.15	103.38	100.82	101.35	101.83	100.71	99.799	99.518	99.591	101.29	102.77	100.17	100.07	99.504	100.11	102	100.52	101.51	99.638	101.35	102.13	101.45	98.168	99.798	99.299	100.66	101.57	100.82	101.46	101.35	103.84	100.69	101.04	99.933	100.44	101.61
111.57	113.27	110.45	113.62	112.18	113.03	112.72	111.97	111.71	115.26	114.12	112.35	111.51	112.92	114.66	113.51	111.92	111.36	110.99	113.82	112.49	109.64	111.31	111.37	112.22	114	111.46	111.14	112.4	112.79	113.41	112.11	113.56	114.56	112.81	111.5	111.58	112.26	110.63	112.35	113.28	112.46	110.9	110.25	111.47	111.95	111.22	111.02	113.28	109.71
107.32	106.81	107.32	106.85	105.63	107.8	107.18	105.62	108.25	104.57	106.62	107.24	105.98	105.86	104.86	104.55	105.07	104.1	105.07	105.18	107.29	105.68	106.64	106.23	104.97	109.41	105.4	107.05	108.55	107.68	106.13	105.64	106.01	107.33	107.32	104.82	109.1	106.3	106.11	107.04	106.46	106.75	103.59	107.34	104.93	106.12	106.58	107.7	105.32	106.59
105.06	107.38	106.38	107.12	106.94	106.78	108.61	103.35	106.69	108.31	107.85	105.11	105.18	104.82	106.15	106.15	106.58	107.75	105.84	106.62	108.47	104.72	106.44	105.84	108.33	107.89	106.01	105.24	106.83	105.08	106.75	107.61	107.1	106.16	107.36	109.02	105.07	105.56	105.98	106.18	103.98	105.65	108.59	106.32	105.81	106.37	106.38	104.78	105.2	105.4
103.5	103.96	104.53	102.84	104.66	104.01	105.09	103.79	105.08	103.98	105.74	102.3	101.37	104.48	105.3	105.05	102.9	105.28	105.25	102.98	104.86	104.46	103.5	103.42	104.91	104.84	106.12	104.43	104.47	102.31	105.4	105.16	104.83	102.93	104.63	105.95	104.54	106.01	106.11	103.7	104.54	104.09	104.81	102.78	107.6	104.11	103.18	103.94	105.25	105.18
105.07	105.11	104.31	103.49	106.33	106.17	107.04	105.61	106.6	106.62	104.52	106.95	105.7	105.5	105.74	105.45	108.18	104.83	105.98	103.61	106.5	105.88	105.59	105.71	105.32	105.98	106.37	108.2	107.02	105.17	101.87	105.7	106.2	104.15	105.78	108.06	107.82	105.49	105.48	105.18	106.96	104.3	107.15	106.81	106.78	106.88	103.53	107	105.67	106.08
100.9	101.34	103.68	101.6	101.05	101.54	103.05	101.65	101.14	100.24	102.12	100.73	103.25	100.61	99.232	101.37	102.24	101.23	102.74	99.82	100.1	99.303	102.38	102.38	101.77	100.14	100.98	99.648	101.95	99.376	99.939	100.47	101.91	98.622	100.24	99.722	102.04	101.13	101.68	99.881	101.6	99.976	101.42	100.18	99.92	100.44	99.422	100.23	101.55	99.01
101.84	101.06	99.599	100.01	102.18	101.03	100.47	101.57	99.613	99.88	99.53	98.857	100.03	97.845	101.72	98.729	100.46	99.304	98.643	102.86	99.124	98.025	101.12	99.738	101.86	99.578	100.23	102.2	98.975	103.17	99.263	98.284	100.4	100.8	99.245	100.7	97.819	100.89	100.02	100.06	99.385	100.18	100.72	100.06	99.5	99.137	98.714	99.211	98.537	99.376
114.58	112.08	113.61	113.31	110.43	114.06	113.25	112.19	110.72	113.16	112.1	113.37	112.47	111.39	114.1	112.83	113.24	114.33	113.14	113.6	112.45	111.76	113.03	114	112	112.21	113.12	111.94	112.68	113.28	113.78	110.24	112.84	113.84	112.28	116.26	113.08	113.26	111.91	112.09	113.62	111.59	112.1	111.28	111.89	112.11	112.18	115.01	110.19	113.9
99.758	100.41	98.505	98.601	98.682	100.79	100.95	101.22	99.943	99.262	100.52	101.33	100.57	99.413	100.31	99.14	98.017	98.58	100.19	100.63	99.308	99.334	99.095	99.953	97.586	100.14	100.39	100.75	97.824	98.837	100.81	101.39	98.981	99.243	100.45	98.675	99.138	99.323	101.6	98.444	99.025	100.94	99.563	100.8	99.556	98.667	99.775	101.27	101.19	98.652
103.77	106.34	104.62	105.11	105.51	104.55	104.98	106.1	106.37	105.09	104.65	106.67	105.99	106.83	105.92	106.86	105.96	104.78	105.88	106.17	104.93	105.98	105.67	107.99	105.59	107.38	104.01	108.42	104.41	104.86	105.67	109.5	104.6	104.6	105.65	104.43	103.65	105.61	106.46	108.77	105.71	107.4	106.1	105.21	105.86	106.35	105.08	107.22	107.38	107.83
113.71	116.05	113.74	116.54	117.29	116.99	116.76	116.07	118.45	116.69	116.11	116.13	116.77	117.08	115.19	115.12	117.61	115.49	115.49	117.14	116.44	114.99	115.83	117.55	114.55	116.28	115.35	116.3	120.18	116.63	117.07	115.6	115.59	114.2	115.14	115.6	117.15	117.41	115.08	113.22	116.1	115.8	115.4	115.26	116.25	116.08	116.67	116.25	116.37	118.37
112.35	111.41	111.11	113.3	111.23	111.31	109.25	110.75	110.45	112.52	110.87	112.4	111.18	112.91	110.82	111.53	111.72	110.09	111.6	111.78	110.68	111.68	112.55	110.81	110.51	111.17	111.47	112.96	109.67	110.38	112.73	111.19	111.93	112.72	111.42	111.05	114.74	110.59	110.61	111.63	110.45	111.85	113.44	111.56	112.41	110.27	110.54	110.76	111.16	111.55
112.29	111.55	113.6	108.96	112.47	112.22	109.43	110.38	113.83	110.32	110.21	108.48	111.21	111.06	111.32	111.75	113.04	111.45	111.68	109.99	108.32	114.25	112.01	110.7	111.16	110.45	112.26	110.27	110.37	111.58	112	111.25	109.89	111.87	113.03	113.04	111.22	110.59	112.36	110.63	112.45	111.1	110.39	112.47	110.12	111.64	110.76	109.38	109.81	113.4
112.45	110.92	111.23	112.97	113.49	110.94	111.26	111.47	110.63	111.12	112.84	111.02	113.71	112.51	111.09	112.19	112.93	112.08	110.03	110.73	112.99	113.79	112.6	109.27	113.68	110.47	111.57	112.24	113.1	111.81	112.39	112.02	112.28	112.06	110.05	112.18	113.11	112.19	110.16	111.86	112.03	113.36	112.72	109.75	110.48	110.63	111.29	110.35	110.47	110.86
101.48	100.57	99.98	99.426	102.03	100.37	101.37	98.268	100.16	99.443	98.332	99.241	102.58	101.5	97.909	100.79	98.234	99.555	100.84	100.13	101.04	97.933	97.808	98.27	100.19	96.931	99.922	101.53	99.079	100.35	102.73	100.01	100.25	100.48	99.677	98.365	101.7	99.976	100.67	100.82	97.358	98.874	99.819	101.3	99.438	100.31	98.496	99.871	98.56	100.41
99.805	100.57	100.27	100.29	101.63	101.19	99.969	99.07	101.36	98.147	99.542	100.74	100.36	100.42	99.874	100.99	99.741	99.735	96.782	100.29	100.01	100.83	99.019	99.915	98.721	100.74	99.708	100.52	100.59	98.392	98.931	100.5	99.744	99.479	99.122	100.69	100.46	98.852	98.321	99.908	102.06	101.15	100.07	102.61	98.842	102.3	100.49	100.26	100.33	98.649
104.92	105.1	107.3	106.09	107.02	107.41	105.75	107.5	104.93	107.49	107.53	106.62	105.12	106.79	106.65	106.86	105.03	108.78	108.25	106.26	107.3	106.52	105.73	105.98	107.41	105.93	106.02	108.06	105.97	106.85	106.65	105.43	107	104.9	106.44	107.23	104.77	105.49	105.83	105.97	107.12	106.89	106.71	108.02	107.84	104.83	107.59	107.44	108.06	108.57
108.97	108.92	110.83	108.3	109.43	109.21	109.11	109.24	110.57	111.56	112.65	110.1	109.36	111.05	110.83	111.35	108.84	108.63	109.91	111.74	110.02	111.12	109.55	111.18	109.28	109.04	107.98	111.02	111.15	110.13	112.03	110.27	108.68	109.79	111.78	110.91	108.27	111.78	111.85	113.18	109.44	111.63	108.99	112.32	110.68	108.73	107.56	109.88	111.48	108.94
104	105.89	109.53	105.22	106.27	105.33	105.5	104.58	108.22	104.82	106.05	106.36	106.4	104.47	105.64	104.54	104.28	104.28	105.56	106.48	105.21	104.68	103.87	106.67	105.81	108.55	108.18	105.91	106.9	105.54	105.22	104.17	106.43	105.95	105.49	106.29	107.51	107.59	103.54	106.59	105.92	107.32	105.3	106.22	105.8	106.3	107.57	106.88	104.79	106.71
105.56	105.1	105.54	106.44	105.61	106.71	106.96	105.2	107.16	105.36	105.27	107.16	105.92	106.34	106.66	104.69	105.48	104.74	106.05	106.48	105.8	106.99	103.41	103.01	105.99	105.55	107.86	106.88	104.37	107.52	106.65	105.4	106.49	108.41	105.82	106.8	105.27	104.97	107.96	103.76	104.36	107.55	107.78	104.81	106.01	105.51	104.83	106.61	105.31	108.79
107.72	103.93	106.51	106.96	104.63	103.97	105.6	104.3	105.27	105.77	104.65	109.63	105.33	106.62	106.58	104.36	107.22	104.74	104.91	105.03	104.43	104.84	107.08	105.5	107.88	106.3	105.39	106.35	104.32	106.73	103.55	104.58	104.89	106.97	105.92	104.4	105.48	105.16	107.53	107.6	107.79	109.46	105.37	105.43	107.26	103.83	105.63	104.48	104.81	106.12
109.34	109.37	111.64	109.83	111.81	111.36	108.75	109.49	107.64	110.68	108.41	109.68	108.67	110.51	110.74	110.54	110.78	111.7	110.23	108.43	110.78	110.07	111.11	109.7	109.17	110.54	110.17	109.47	110.52	108.24	110.71	109.09	109.57	107.81	107.79	111.33	110.68	111.33	109.65	108.53	107.12	109.15	109.95	111.18	109.09	111.13	110.04	110.26	110.63	109.04
101.56	102.14	99.659	102.15	102.72	101.32	98.947	101.42	98.194	101.98	100.88	100.95	99.67	101.41	102.67	99.237	100.24	101.85	102.01	100.51	101.96	100.23	103.2	102.36	100.27	100.55	100.9	101.5	100.26	100.25	99.965	100.79	104.8	102.57	100.66	103.43	101.26	101.64	98.816	101.37	100.24	100.9	101.02	101.74	101.02	102.05	101.52	103.34	101.68	101.15
100.78	99.336	101.03	98.538	101.29	98.951	99.289	100.49	98.317	98.539	99.976	99.375	98.353	100.18	100.25	101.61	98.833	99.986	99.871	99.031	101.14	98.361	98.544	99.763	98.949	100.24	100.08	101.42	100.4	99.449	98.321	101.59	101.86	101.04	99.693	100.63	100.19	101.51	99.982	98.973	100.1	98.452	97.971	101.72	101.12	97.988	99.37	99.781	100.79	97.963
113.77	115.07	113.06	112.5	114.8	110.33	111.79	112.2	114.22	111.72	113.69	110.75	112.03	112.23	113.25	112.48	113.43	112.27	113.35	112.29	112.22	112.99	113.8	112.19	111.49	110.52	114.68	113.72	110.81	114.05	112.15	112.46	113.99	110.58	114.96	112.26	113.11	114.37	112.2	110.61	111.56	112.98	113.18	110.05	113	113.52	112.69	112.32	113.05	112.04
99.156	102.47	100.04	102.41	100.74	100.88	101.09	100.7	99.441	103.85	101.52	98.792	98.237	101.67	98.614	100.62	100.64	100.09	99.912	99.88	99.949	100.01	99.669	100.96	100.88	101.92	101.45	100.5	97.498	100.3	99.039	98.208	101.06	97.841	99.376	99.106	97.79	100.17	101.34	100.17	101.69	100.13	100.03	100.93	100.73	100.43	100.45	98.44	100.6	98.625
112.04	112.08	114.35	113.03	112.47	111.51	113.82	109.59	112.78	112.07	111.72	114.39	112.95	113.95	112.51	111.63	110.41	112.2	112.44	114.33	110.36	110.12	110.4	110.5	111.79	111.57	111.73	111.03	113	112.38	111.01	110.04	109.06	110	112.53	113.64	114.06	110.22	111.63	113.72	112.24	110.54	110.25	111.44	108.73	112.3	110.53	112.5	112.07	111.47
111.75	113.61	113.17	115.22	111.96	112.86	113.31	111.8	109.86	111.42	112.46	110.56	111.73	110.69	111.07	111.4	111.06	111.47	112.32	112.21	111.69	113	113.44	112.85	112.48	111.81	112.75	112.86	112.84	111.12	113.01	111.14	113.63	108.99	110.94	112.55	111.18	109.87	112.18	110.82	111.58	110.42	113.77	112.56	109.47	111.23	112.78	112.47	113.17	111.84
103.36	103.17	105.82	104.86	107.42	105.07	102.09	106.07	106.28	105.86	104.54	103.49	103.81	106.09	103.98	106.75	104.43	104.83	104.93	104.2	103.71	102.87	106.19	106.12	105.09	104.07	106.76	105.25	105.27	106.74	105.93	104.97	103.68	105.5	104.57	104.95	105.53	105.88	105.18	106.07	103.98	105.16	104.22	105.44	104.22	103.47	104	103.33	105.56	105.72
111.44	112.98	113.15	112.18	111.46	112	114.07	112.22	108.09	113.29	109.66	111.34	109.62	111.32	111.56	113.42	115.37	110.49	110.22	112.77	111.3	110.97	108.63	113.53	113.69	112.16	113.01	111.17	112.55	109.67	112.42	111.63	110.8	112.8	111.37	110.06	113.25	110.34	111.82	111.14	111.38	111.5	113.13	111.27	110.88	113.1	111.28	112.33	111.5	111.56
112.1	112.66	113.34	112	112.94	110.83	111.38	114.05	110.21	111.9	112.11	112.05	111.04	111.55	111.61	112.14	113.23	110.92	113.64	113.62	110.12	110.83	109.29	113.62	113.32	112.4	111.47	111.16	111.3	109.71	110.02	109.75	110.78	110.13	114.17	114.1	110.38	110.55	112.64	110.58	111.81	111.91	112.99	112.75	110.54	111.92	113.1	110.43	112.76	113.55
106.23	107.22	103.66	105.08	105.8	105.97	106.22	106.52	107.51	106.71	105.66	107.84	109.59	105.19	106.12	105.12	105.28	104.65	105.49	105.41	104.62	105.73	105.56	106.99	107.15	107.03	105.38	107.67	107.12	107.38	103.21	104.69	106.68	103.43	105.68	105.4	105.82	105.83	105.35	105.79	105.45	104.67	106.75	108.34	107.71	107.63	105.81	106.75	106.44	107.09
104.84	103.09	104.15	107.31	104.39	105.76	101.75	103.9	104.03	104.93	106.75	104.33	103.12	105.49	103.69	107.05	104.53	104.1	103.16	104.2	104.11	106.35	105.85	106.15	103.93	103.53	106.32	105.58	101.91	104.62	105.25	106.46	106.37	103.76	106.57	103.86	104.58	101.25	105.86	103.72	104.14	106.35	106.3	103.53	105.43	104.81	101.97	106.77	104.7	106.45
107.37	109.27	111.4	109.1	110.15	109.93	111.02	109.61	108.98	111.87	108.4	109.09	108.9	110.08	111.13	110.77	111.1	110.23	108.68	111.03	108.46	109.47	110.56	109.02	110.07	110.48	111.15	106.96	110.87	108.98	109.16	107.98	110.77	110.65	111.72	109.47	108.58	110.36	109.94	110.12	110.69	111.31	108.39	109.35	109.36	110.06	110.89	107.32	109.68	109.28
107.74	106.98	105.31	107.08	104.43	106.63	106.37	107.69	106.04	107.11	106.04	105.83	106.07	104.9	108.44	107.32	106.92	105.58	104.99	105.53	106.83	107.15	104.94	105.84	107.03	105.82	107.66	104.42	107.18	106.44	107.03	104.77	107.44	104.88	106.87	105.68	106.24	105.38	104.56	107.44	106.81	105.93	106.47	107.2	105.41	104.6	106.53	109.12	108.59	105.24
101.94	100.27	99.552	101.49	100.08	98.333	99.085	99.437	98.757	100.79	100.19	100.95	99.172	96.871	98.519	99.346	97.691	100.19	99.974	98.923	98.428	100.41	100.6	101.5	100.73	101.1	100.4	97.828	100.91	99.282	98.858	98.847	97.351	100.51	99.666	98.803	98.974	99.309	101.05	99.261	101.31	96.946	99.271	101.27	99.06	99.508	101.23	99.539	99.915	98.595
100.37	103.01	101.71	102.36	100.48	99.042	100.08	101.27	99.38	100.22	102.84	102.37	100.59	101.91	102.92	98.901	100.26	99.783	101.54	101.22	97.828	99.155	101.57	101.74	101.38	101.76	101.67	98.982	100.27	99.366	98.624	101.89	99.051	99.577	99.918	99.648	103.49	100.76	101.84	99.792	101.06	100.83	99.676	101.48	99.901	100.67	99.019	100.89	99.71	101.87
113.02	109.96	114.16	111.6	108.55	111.84	110.66	111.21	112.62	112	112.86	110.64	110.34	112.85	109.65	112.27	110.76	112.17	112.53	111.08	112.03	110.23	111.71	109.93	110.88	112.41	109.92	114.11	112.13	111.55	109.16	110.85	112.25	109.23	111.92	111.91	110.64	110.04	113.46	114.34	113.96	113.09	113.76	109.39	111.46	113.72	109.8	109.52	112.63	111.71
107.4	104.56	106.4	105.15	106.72	105.13	107.23	105.49	104.69	106.38	105.07	103.17	106.18	105.66	108.19	105.42	105.53	104.1	103.54	106.16	102.75	105.18	106	106.49	105.35	106.46	108.74	106.52	107.26	105.06	107.03	108.4	105.97	106.37	104.63	105.14	110.04	105.96	106.82	108.82	105.36	106.87	105.01	105.63	106.24	105.3	103.38	106.22	105.16	107.14
108.45	110.51	110.46	110.4	111.29	109.17	110.88	113.17	109.06	111.96	111.92	111.56	111.8	111.54	110.46	112.75	111.38	111.84	113.05	110.2	111.29	110.69	108.8	109.01	110.94	111.87	111.73	111.25	108.49	113.04	112.54	110.39	112.13	111.88	111.78	111.4	112.27	110.97	110.58	113.6	110.29	112.78	113.22	109.45	111.23	111.27	113.59	113.02	112.29	112.77
105.18	106.23	108.49	105.64	104.34	105.93	105.65	104.5	107.86	105.22	106.23	108.66	107.33	106.93	105.69	107.08	106.28	106.63	105.87	107.77	106.94	105.7	106.47	106.35	105.69	107.7	103.33	106.5	107.25	108.34	104.31	104.63	105.81	106.24	104.4	108.13	105.57	106.11	108.35	104.06	102.65	106.13	107.46	107	105.9	104.9	105.69	104.61	107.3	106.13
101.05	100.87	100.77	101.29	100.77	99.827	100.06	98.16	100.44	99.519	97.992	99.913	100.69	98.552	102.26	98.863	100.29	99.027	97.21	98.549	100.89	99.923	99.745	100.31	103.08	98.505	99.296	99.209	99.696	100.85	99.288	99.981	100.19	100.52	101.18	100.73	102.42	98.734	101.15	100.68	100.81	101.11	99.958	100.39	100.53	100.29	100.27	101.92	102.42	100.82
114.56	111.06	109.28	109.3	109.78	111.98	111.75	112.88	110.53	112.5	111.33	113.34	110.66	113.62	110.56	113.72	111.9	111.87	111.46	110.09	113.86	112.85	112.49	112.43	113.61	111.1	112.94	110.59	110.43	112.08	111.75	112.81	112.28	112.34	112.42	109.1	110.94	112.52	112.77	111.99	110.89	111.37	110.48	113.05	109.48	111.73	113.93	110.72	111.09	113.02
106.25	104.56	105.23	104.46	106.45	106.07	106.25	105.71	104.87	107.72	107.71	105.21	104.94	104.78	104.94	104.91	105.15	105.93	107.44	107.66	106.85	105.23	105.37	105.52	104.48	106.86	105.22	105.2	105.21	106.93	105.71	103.44	105.14	107.43	105.28	104.92	105.77	104.64	105.97	104.34	105.98	104.89	103.99	107.32	105.27	105.95	105.8	105.83	105.14	107.65
102.11	101.53	99.934	101.23	99.377	102.35	102.11	100.11	99.372	101.11	99.477	100.24	101.73	101.05	101.24	100.69	100.78	99.001	99.587	101.21	102.4	99.677	101.29	103.03	102.48	100.93	99.705	98.756	102.94	100.71	101.97	102.44	101.67	100.37	100.98	99.928	100.29	99.979	100.61	102.07	100.64	101.8	101.14	101.03	101.95	100.13	98.597	99.449	101.77	102.91
105.21	107.07	105.84	108.09	106.93	107.21	105.03	106.21	106.02	105.82	106.96	107.12	104.39	106.68	107.99	106.01	108.08	106.01	105.9	107.09	107.02	106.39	106.4	105.49	105.91	106.04	107.91	107.2	108.04	104.48	105.93	105.45	107.53	105.53	108.65	106.66	105.92	106.29	107.5	109.42	110.09	105.14	108.1	108.09	106.46	105.65	106.24	105.66	107.25	106.41
108.01	107.06	108.31	105.35	107.61	107.91	108.1	108.08	107.78	106.81	105.7	107.62	107.21	107.11	106.27	106.46	107.27	106.93	105.81	107.9	107.58	107.01	105.82	106.31	105.5	108.06	107.63	104.54	105.61	107.11	108.55	108.72	108.41	108.44	106.37	106.78	103.54	107.58	106.37	107.28	106.19	107.75	106.27	106.1	105.81	108.27	107.4	106.25	107.88	107.01
112.68	111.06	109.69	111.98	109.17	110.88	112.15	108.96	110.54	112.38	110.68	110.99	111.47	110.61	112.93	110.44	111.61	110.07	112.62	109.62	110.92	111.12	110.71	110.65	111.09	111.85	110.48	109.84	110.49	111.58	109.79	111.41	112.21	110.38	111.95	113.55	111.05	110.66	110.56	111.28	113.13	112.45	110.39	111.45	112.48	111.37	110.1	112.07	110.73	110.06
107.52	103.16	103.54	106.61	104.74	103.33	106.67	104.33	105.22	105.34	104.72	107.4	106.51	106.31	105.11	106	107.43	108.81	104.73	103.27	102.73	106.13	105.26	105.83	103.96	104.75	105.43	105.51	105.64	108.25	103.73	105.29	107.09	105.03	104.65	107.43	102.01	105.31	106.65	105.14	106.87	105.78	106.32	104.59	107.59	103.82	106.57	105.53	104.71	105.59
101.58	100.1	102	102.29	97.023	100.32	99.139	99.511	98.865	99.261	101.05	102.1	101.72	100.16	102.28	99.935	97.856	100.78	100.53	98.874	101.73	100.42	101.2	99.93	99.919	101.27	98.651	98.891	99.569	99.634	98.655	98.521	99.352	100.5	100.3	100.41	98.089	99.091	98.484	98.218	99.774	101.41	100.26	98.805	100.19	101.16	99.741	100	99.65	99.347
111.04	107.26	109.33	108.76	109.61	110.32	110.3	111.47	111.96	109.69	108.12	110.49	109.46	109.89	110.17	110.97	111.12	110.7	109.73	109.59	111.48	109	110.1	110.52	107.33	108.18	108.39	109.8	110.19	108.47	110.53	110.7	110.68	109.2	108.73	107.74	108.53	110.05	109.49	112.42	112.84	110.43	108.02	110.78	109.27	108.36	109.41	110.46	109.32	111.46
114.09	110.17	113.06	112.73	111.66	112.33	112.85	113.37	113.19	112.65	114.02	112.59	109.48	111.52	110.98	112.95	111.14	113.99	113.19	111.45	112.02	111.2	111.38	110.45	112.73	112.11	112.57	115.6	111.39	113.89	110.67	111.9	112.14	114.81	111.61	112.73	112.87	113.07	113.24	112.12	111.98	113	112.59	111.24	113.32	111.87	110.34	112.83	114.13	110.89
104.75	108.16	105.14	104.09	107.19	104.82	105.64	106.07	103.45	107.58	106.78	105.31	105.94	105.27	105.34	106.24	106.55	105.09	106.03	107.24	105.67	103.51	106.79	104.96	107.68	104.52	105.43	106.79	107.24	102.82	107.07	106.59	105.52	105.65	107.23	106.32	106.39	104.53	106.84	104.69	104.59	104.33	103.02	105.6	104.71	104.21	103.81	105.84	106.14	103.48
104.76	103.82	104.5	103.19	103.22	105.67	103.39	102.9	103.53	104.66	106.91	106.49	104.63	105.63	104.08	105.85	105.16	103.98	105.94	104.48	104.68	103.08	103.37	102.97	106.2	104.31	104.61	104.54	103.07	103.99	105.18	107.95	103.47	103.83	103.95	106.52	105.69	104.84	107.37	105.03	104.64	103.31	101.13	103.64	105.06	104.69	102.55	103.42	103.07	103.95
105.21	106.13	104.16	106.12	107.35	105.39	104.51	103.99	105.41	103.51	105.3	105.74	103.37	107.88	106.06	106.11	107.8	104.09	106.55	105.46	108.18	105.69	106.05	106.49	106.71	105.29	105.6	104.36	106.58	104.67	105.45	104.27	107.17	107.16	107.73	104.02	104.98	105.56	105.01	106.43	106.57	106.07	107.17	106.95	108.71	107.29	103.71	107.17	107.83	106.45
106.37	107.62	106.69	105.83	107.16	103.13	107.78	108.02	106	105.57	106.36	105.44	106.62	108.2	106.58	107.01	105.47	107.35	106.11	106.49	105.92	106.88	106.76	104.49	107.89	105.64	105.98	105.57	105.3	106.64	104.42	106.39	104.83	106.08	107.29	105.65	106.89	107	106.47	106.64	104.78	109.83	106.62	105.27	107.27	104.98	105.12	107.08	105.24	108.44
105.02	107.01	107.18	107.79	106.52	105.79	105.97	104.48	106.93	106.58	108.41	104.87	105.87	107.37	104.67	105.34	106.26	105.95	106.24	105.72	107.62	107.15	105.94	106.88	105.8	106.53	104.43	105.44	106.41	103.6	104	106.4	104.26	106.68	105.33	104.93	106.47	107.48	106.04	105.91	108.76	103.98	105.67	107.16	108.29	108.1	107.16	106.24	104.23	106.12
109.88	111.64	109.53	111.13	111.22	109.72	111.48	110.76	108.64	110.25	110.84	111.31	110.73	111.01	108.31	109.79	111.23	110.36	111.64	109.82	113.65	112.94	108.96	110.74	110.67	110.65	112.12	112.67	108.26	111.78	108.58	112.04	110.58	112.71	113.59	110.15	110.53	112.53	111.36	110.41	111.43	111	110.41	110.59	108.58	107.69	110.15	109.9	111.67	112.02
114.08	110.55	109.44	108.5	112.05	111.2	107.84	111.59	110.99	110.68	111.96	109.58	111.15	112.09	110.55	110.74	110.91	110.91	109.94	108.51	109.03	110.08	109.24	110.49	110.18	110.66	109.89	110.06	109.82	111.65	111.43	112.48	112.06	110.79	108.01	112.35	108.76	111.34	109.5	112	109.57	111.87	110.41	111.33	112.53	108.23	110.71	111.35	109.28	110.02
100.65	99.814	100.69	98.295	100.42	100.4	100.57	100.15	100.89	102.49	98.45	100.67	101.72	98.998	98.24	99.609	100.19	100.78	98.206	103.86	98.229	100.88	99.917	98.797	99.055	100.63	100.23	97.972	99.117	98.689	100.85	99.422	99.974	99.781	100.76	99.218	98.724	99.175	102.74	98.66	101.02	97.676	97.492	101.26	100.49	103.46	98.586	97.285	100.79	101.04
112.65	109.68	112.49	111.42	110.39	111.01	112.13	110.05	109.84	111.05	112.27	111.25	112.35	109.55	109.05	110.85	111.23	109.75	111.45	111.53	109.98	111.1	112.7	110.84	113.48	111.11	109.63	112	110.92	113.25	111.53	109.02	109.33	111.71	110.34	110.34	109.59	108	112.54	110.62	111.38	111.03	112.61	109.67	111.1	111.14	108.8	111.93	109.86	111.73
110.05	110.5	109.76	111.86	109.57	109.99	111.28	109.93	111.07	110.79	112.03	112.8	110.94	110.98	109.44	108.57	109.51	109.95	110.2	111.23	110	111.02	108.57	110.82	111.18	111	110	110.45	111.42	110.78	109.58	109.94	111.01	109.95	109.53	111.94	109.95	110.92	110.84	110.59	111.21	108.94	110.31	109.86	109.42	110.39	111.02	109.69	109.95	108.89
109.92	109	108.22	109.69	112.25	110.32	109.13	112.53	111.36	108.82	110.2	110.03	109.17	112.17	111.15	110.36	112.43	107.94	110.91	111.31	108.61	109.3	108.12	112.27	111.25	111.5	109.53	109.34	112.66	109.64	111.7	109.72	110.1	112.38	111.25	110.73	110.7	110.47	109.86	109.97	110.04	110.77	111.13	111.07	111.44	108.79	110.1	110.44	111.93	109.93
106.51	104.4	103.85	107.51	103.1	104.26	106.24	107.02	104.94	106.51	105.41	105.74	104.55	104.86	105.39	107.25	107.42	106.44	104.53	104.42	106.44	105.58	107.76	105.08	105.46	108.21	106.03	103.84	105.83	104.19	106.9	104.67	103.62	106.22	104.48	106.8	106.35	106	107.4	107.48	104.75	104.88	105.23	105.84	104.22	106.11	104.69	105.3	104.94	106.69
114.12	110.97	114.32	111.63	112.03	113.19	108.6	112.55	112.67	110.04	113.97	111.39	111.44	112.55	113.43	113.22	111.91	111.44	110.21	112.3	109.79	110.45	111.6	111.57	112.16	112.36	113.87	109.85	111.94	111.97	111.19	114.42	112.66	111.08	114.11	111.66	110.69	111.41	111.13	112.41	110.7	112.4	110.06	113.58	113.18	107.77	114.53	111.21	112.57	111.52
106.06	108.43	104.77	104.24	105.32	103.11	105.38	104.57	104.83	103.52	102.79	106.67	108.44	105.65	105.15	104.96	105.34	106.73	105	104.93	104.65	105.08	104.35	105.41	104.78	104.1	105.12	105.02	105.39	105.62	104.74	106.92	104.01	104.34	103.47	105.81	106.5	104.88	104.43	106.43	103.98	103.04	103.52	104.42	105.1	105.39	105.23	103.04	106.1	106.05
101.67	100.4	101.95	102.15	100.92	99.805	100.57	100.54	100.5	100.8	98.491	101.28	100.84	100.23	98.99	99.959	99.332	99.998	100.53	99.668	100.16	101.17	99.669	99.478	97.667	100.18	100.71	102.2	97.161	100.95	101.14	101.81	100.03	100.73	100.47	99.587	101.18	100.99	100.9	97.991	102.09	101.91	101.71	101.63	99.138	101.02	98.521	100.12	101.9	100.42
104.68	105.06	104.95	103.89	105.19	105.01	103.93	103.41	103.08	104.37	105.03	104.67	102.27	104.47	103.56	103.78	104.35	106.5	104.55	103.07	104.48	102.37	102.34	103.25	103.22	104.16	103.43	103.19	104.43	101.71	102.26	102.07	105.05	104.35	103.57	103.43	105.92	104.74	103.79	102.92	103.92	105.11	103.23	105	103.49	105.09	102.48	104.76	104.59	104.54
103.53	103.85	105.28	103.3	102.98	104.39	105.59	106.32	104.31	103.88	104.83	103.28	102.69	105.99	105.66	106.26	102.14	105.26	105.94	105.63	104.86	104.31	105.58	104.45	103.94	103.26	104.7	103.61	105.44	103.58	105.53	104.03	104.23	103.81	103.75	102.88	103.98	105.9	104.73	105.2	103.36	104.62	105.36	104.97	103.05	103.04	103.56	102.65	103.24	105.86
110.85	108.86	111.12	108.15	109.39	109.54	109.46	109.25	112.57	110.97	111.19	109.17	110.04	108.81	110.16	112.13	110.75	109.17	109.71	109.26	109.48	112.68	108.01	108.78	110.42	110.76	107	110.75	108.83	111.47	109.91	109.38	108.59	109.82	109.49	108.92	109.44	109.84	108.69	109.11	107.43	107.12	108.72	111.03	108.83	110.4	107.61	110.42	110.08	110.75
112.13	111.44	112.08	110.62	111.6	111.72	111.86	111.25	111.45	111.87	110.68	111.12	111.52	109.75	110.05	111.93	111.16	112.1	108.96	110.78	111.37	111.85	111.57	112.26	110.44	111.09	111.91	112	112.15	111.05	111.83	111.51	109.01	110.92	109.78	112.65	111.38	112.39	111.35	110.36	112.87	109.55	108.96	111.56	112.48	110.93	109.22	110.76	113.38	113.23
105.03	103.92	103.96	103.93	104.33	104.16	103.94	104.08	104.2	102.86	104.53	104.54	105.4	106.57	106.38	106.05	106.06	103.54	106.02	106.36	105.09	103.16	106.45	104.91	104.27	105.07	105.66	103.84	105.5	105.32	104.9	107.23	103.72	107.4	106.24	105.97	103.72	105.67	104.56	104.47	104.52	105.75	107.6	103.17	103.13	105.62	105.15	106.09	104.87	105.8
111.83	111.57	112.77	112.3	113.02	110.79	113.33	112.21	112.17	110.61	110.61	111.47	113.81	110.72	113.89	110.24	112.37	111.39	111.01	111.58	113.52	111.3	109.52	111.91	112.44	110.72	111.93	111.31	108.98	110.54	113.71	110.71	113.06	111.31	112.68	111.28	110.7	110.27	112.25	108.94	112.52	110.54	112.5	111.7	111.76	111.83	110.69	111.37	111.04	112.73
106.28	106.94	106.11	104.45	105.66	104.72	104.38	106.03	106.47	107.57	107.39	106.98	104.59	104.81	107.91	107.86	107.74	106.52	107.77	104.57	105.53	106.53	107.09	106.94	106.34	107.01	107.26	105.82	104.8	103.69	107.88	106.72	106.67	105.51	107.42	106.47	106.8	107.04	109.37	108.26	105.29	104.28	104.49	107.48	106.07	105.42	108.15	106.37	107.05	107.01
102.61	100.41	99.986	101.48	99.926	98.744	101.02	100.6	99.388	98.773	100.73	100.6	98.162	101.14	99.876	100.95	101.39	100.49	98.558	100.71	99.409	101.27	98.953	97.947	100.2	99.843	99.154	100.11	101.51	99.337	102.33	101.49	100.61	99.692	100.66	100.73	99.653	99.84	98.741	98.668	100.73	100.35	101.12	99.587	99.079	101.05	102.04	100.96	99.321	100.11
101.59	100.83	101.67	97.785	99.852	99.092	101.49	101.63	102.3	102.21	104.76	101.48	102.84	102.34	102.87	100.74	101.93	101.41	101.17	102.19	102	99.793	99.331	98.536	100.93	103.71	100.45	101.39	100.54	101.85	100.87	98.778	100.44	99.718	101.9	100.08	102.52	101.7	100.79	100.84	101.02	103.56	103.05	99.661	100.49	102.94	101.28	99.972	99.746	102.34
111.78	110.97	109.36	112.17	113.09	109.44	109.42	110.02	113.96	112.2	112.76	110.18	114.17	110.68	109.51	111.8	112.87	110.81	111.18	111.63	110.56	111.91	111.74	112.55	111.25	110.55	111.3	110.19	111.12	112.29	113.33	108.94	113.91	115.21	112.17	111.64	111.97	111.91	113.99	111.65	109.67	110.74	111.12	111	110.13	111.3	112.73	107.93	111.39	109.82
110.64	114.12	112.04	112.38	114.84	110.41	112.92	113.51	113.27	110.02	111.95	112.42	111.58	111.23	112.77	109.55	110.34	112.96	111.97	111.86	113.64	113.41	110.48	110.64	110.39	108.07	110.84	112.18	111.09	111.21	110.5	115.06	111.16	111.18	110.4	110.02	113.12	109.94	112.27	109.1	111.86	110.14	111.58	111.15	112.39	112.07	111.65	112.47	112.47	109.93
107.73	106.8	106.88	106.16	109.26	106.51	105.21	107.56	108.35	106.37	107.39	105.75	108.03	107.05	109.43	105.5	106.14	105.93	105.39	107.22	105.31	106.08	107.01	104.74	108.25	106.03	108.04	108.11	105.45	106.57	107.49	106.27	104	106.04	106.73	105.1	106.47	106.47	105.88	107.89	107.53	106.88	106.46	108.46	108.15	106.53	105.9	104.32	105.6	106.35
104.16	104.13	105.57	105.69	106	106.37	104.57	103.81	104.48	104.78	106.2	102.22	107.93	105	105.72	105.9	105.82	105.02	105.15	106.27	103.92	105.26	104.74	107.63	104.4	106.37	105.31	105.74	104.52	103.34	104.93	105.18	103.8	105.97	105.57	106.68	103.8	105.04	104.32	104.28	106.19	106.09	106.97	104.17	104.86	106.17	104.65	104.95	105.3	103.58
102.55	105.9	106.48	108.78	105.55	106.02	105.7	105.68	104.93	107.1	106.02	104.61	106.58	106.11	106.46	105.75	107.2	107.1	104.36	105.52	109.34	107.53	104.81	105.78	108.35	105.94	104.67	104.31	106.37	106.83	106.81	104.62	104.44	103.72	106.61	105.9	108.89	108.26	105.76	105.76	106.1	107.31	106.36	106.02	107.19	106.79	108.2	107.02	104.71	108.11
110.42	111.62	111.16	108.24	110.54	112.84	111.4	111.05	109.51	108.66	112.64	111.97	109.81	111.95	111.49	109.44	111.25	110.75	112.97	114.2	111.87	110.31	109.73	111.53	110.59	111.19	110.68	110.2	110.83	109.89	110.15	110.31	112.67	112.6	110.1	108.66	112.75	112.04	113.01	112.4	109.92	111.01	112.98	111.04	110.94	111.26	111.97	110.14	112.29	110.07
107.81	107.99	109.28	104.31	107.78	103.7	104.73	106.72	107.19	103.6	105.94	105	106.82	106.28	107.09	107.49	106.19	107.08	105.17	105.14	106.29	104.67	106.99	107.13	107.17	104.54	106.98	105	104.59	105.62	107.66	107.79	107.08	104.52	103.84	108.12	106.31	105.59	108.45	104.31	106.75	104.33	106.91	107.75	106.37	107.7	107.77	105.09	106.83	107.15
111.61	111.65	110.16	112.95	113.19	112.47	110.7	111.65	108.88	108.38	111.15	111.49	112.13	110.55	109.15	110.96	112.37	108.96	111.5	111.09	108.82	110.79	109.73	112.68	112.73	111.85	113.11	110.86	112.54	110.85	111.44	111.4	110.23	110.45	110.74	113.21	113.21	110.57	110.37	112.73	110.4	112.78	112.45	112.08	113.19	110.33	110.42	109.57	113.53	111.77
111.41	109.11	110.32	109.45	109.69	110.96	108.1	108.77	109.15	110.88	110.91	110.02	108.85	111.69	109.1	110.62	108.54	110	109.53	110.51	111.23	109.48	110.46	109.34	110.17	108.56	110.24	110.61	110.26	109.9	110.59	108.14	111.42	109.6	111.17	110.1	109	112.25	111.91	109.38	109.19	109.94	110.48	109.65	110.89	111.21	108.81	109.19	109.11	108.54
112.79	112.78	112.68	111.3	111.33	111.08	110.93	112.21	111.8	111.41	109.13	112.21	111.13	113.83	112.52	110.63	111.38	112.6	112.46	112.83	110.55	111.45	111.81	108.72	111.57	110.69	111.17	112.79	113.25	111.36	111.74	110.93	110.45	112.16	112.46	110.46	113.88	111.83	109.23	111.09	112.72	114.89	110.88	110.12	112.93	112.09	112.16	110.65	112.3	110.23
116.38	118.4	117.89	115.85	120.37	118.13	116.24	117.19	116.33	118.96	116.27	117.67	119.04	118.56	119.1	118.21	116.74	118.69	118.57	121.02	117.11	115.81	117.2	115.74	118.39	114.65	116.68	117.17	115.94	117.92	118.06	118.06	117.44	115.59	116.92	118.52	117.12	118.74	116.29	116.27	117.72	118.53	116.94	116.55	117.3	117.4	115.66	116.38	117.08	118.13
105.75	105.12	105.59	106.97	105.08	104.78	108.02	105.11	109.82	102.91	107.03	102.48	105.63	106.58	105.86	104.5	104.89	107.48	106.77	105.25	106.15	107.28	107.44	102.95	105.95	106.82	106.14	105.9	105.55	107.12	106.43	106.07	105.27	105.38	106.79	106.93	106.89	105.6	107.22	106.1	106.18	106.02	106.36	104.22	106.88	105.36	105.92	106.97	106.68	105.57
112.85	111.58	112.32	110.5	108.76	111.04	109.27	112.27	111.4	111.35	112.18	111.08	109.7	111.4	111.85	108.84	112.27	111.69	110.91	108.41	111.78	109.81	108.86	110.84	113.09	111.36	112.66	112.04	113.8	109.05	111.03	110.83	110.72	110.25	111.64	108.53	109.98	110.05	113.42	111.32	112.71	111.7	111.99	111.81	111.3	114.58	109.25	110.98	108.94	112.31
104.88	107.42	106.13	105.13	105.92	107.27	105.76	106.72	106.24	104.85	103.79	106.19	106.47	104.48	104.66	106.36	107.51	107.6	104.5	104.71	106.27	106.26	104.69	103.92	105.6	104.88	104.57	105.69	103.7	104.87	106.34	106.05	105.12	104.75	106.19	104.93	105.48	105.73	106.03	107.04	105.52	109.16	107.77	106.05	105.71	105.41	102.33	105.64	105.43	104.45
111.49	113.26	111.4	113.77	111.32	109.12	108.74	112.37	113.41	111.6	112.21	111.38	112.56	111.64	110.87	110.71	111.46	111.23	112.14	108.86	112.47	112.42	110.43	110.69	110.58	109.4	111	112.67	108.27	111.26	110.22	110.92	109.8	109.42	112.54	111.02	108.93	110.11	110.24	109.64	109.88	111.17	110.77	111.36	113.1	111.6	109.97	111.21	109.66	110.03
105.39	106.38	106.64	104.98	105.95	105.25	106.29	105.55	102.01	106.47	107.09	105.74	106.55	104.96	104.63	106.04	105	105.96	105.86	105.14	106	105	105.3	102.05	105.46	106.91	106.48	105.36	108.31	105.97	104.04	105.75	105.9	106.08	106.33	103.13	102.07	105.06	104.15	105.63	102.57	105.01	106.65	105.98	106.4	105.51	105.02	104.95	107.47	105.71
112.21	112.29	110.28	113.76	112.71	113.28	112.96	113.65	109.9	112.04	113.82	109.5	113	112.98	112.62	111.99	113.68	111.84	112.77	113.89	111.67	111.86	110.33	110.88	111.58	111.71	113.18	111.21	111.97	113.55	111.57	111.41	113.53	114.11	112.56	110.08	113.27	110.65	112.42	111.4	109.42	112.02	113.22	113.33	113.17	111.63	111.73	111.77	111.79	111.4
104.31	106.13	105.02	103.37	106.46	104.04	104.11	104.13	104.97	102.54	103.67	102.75	105.4	104.59	104.26	102.32	104.07	103.37	105.34	102.1	104.47	102.31	103.17	105.75	104.23	105.29	104.69	104.44	104.28	105.54	102.77	104.97	105.08	106.55	104.41	105.7	102.04	105	104.44	104.65	104.89	103.23	104.11	107.13	102.99	103.65	102.32	103.19	104.48	102.55
103.12	105.96	105.76	106.66	105.53	103.87	106.93	104.3	105.9	100.38	104.54	106.53	103.99	104.5	106.29	104.06	107.14	107.6	106.03	105.67	102.54	106.17	105.16	105.69	105.5	108.26	105.7	106.62	107.28	105.04	104.4	105.4	107.27	106.56	105.65	106.19	106.74	106.56	105.42	104.53	105.77	104.95	105.11	106.99	105.47	106.35	105.78	106.24	108.36	105.54
118.11	116.23	118.12	115.28	118.4	118.1	116.24	114.55	115.2	117.19	115.62	113.74	114.89	116.48	116.7	116.74	115.77	114.55	117.37	118.25	116.32	115.61	118.48	114.05	115.74	116.42	116.8	118.67	116.81	117.11	114.55	113.99	115.45	116.56	117.01	112.99	116.5	114.65	115.8	116.49	115.52	113.9	116.37	115.64	116.94	115.54	116.02	115.9	116.16	118.21
99.018	100.87	98.983	101	100.09	98.383	100.12	102.18	99.714	97.589	100.92	98.016	97.681	98.384	99.859	100.47	99.646	100.26	100.33	99.158	98.508	101.99	99.473	100.96	99.3	99.211	102.38	98.877	97.806	100.5	97.94	99.493	99.503	101.99	99.225	99.748	100.72	98.876	101.7	97.355	99.381	96.878	98.608	99.082	98.193	100.34	100.37	102	100.04	99.371
110.82	111.18	113.73	111.49	112.97	113.85	110.65	111.21	112.91	113.92	113.19	113.72	113.02	115.22	111.89	112.6	113.11	112.72	115.77	112.61	112.34	112.42	110.54	112.62	111.4	111.64	111.63	113.81	112.71	112.46	112.97	112.5	112.25	112.91	112.55	112.43	113.53	112.2	113.4	112.66	112.4	114.3	113.26	113.68	112.06	111.85	113.4	114.4	116.29	113.21
104.43	105.14	102.9	104.7	102.31	104.44	104.52	105.24	104.45	102.58	104.14	105.13	104.96	102.91	105.46	104.54	105.19	105.36	104.04	104.37	103.72	103.57	105.56	106.06	106.07	103.86	104.34	104.63	104.14	101.41	104.33	104.66	105.68	102.95	102.34	102.69	102.23	105.4	105.56	104.92	104.43	104.15	106.42	104.34	105.81	104.39	104.06	104.2	103.66	104.06
99.244	102.08	100.97	100.64	98.529	100.77	101.25	100.91	103.25	99.267	101.21	102.51	101.13	102.32	100.86	100.6	99.999	100.98	100.96	103.44	101.39	101.94	99.703	98.4	101.16	100.17	100.57	101.63	100.17	98.775	100.31	102.04	101.37	99.602	101.24	100.53	100.17	100.18	99.994	101.18	99.382	99.979	101.55	101.14	102	101.9	99.783	99.33	100.56	100.56
102.5	100.59	101.07	100.07	99.67	100.04	99.479	100.89	99.769	98.301	98.836	99.924	101.28	99.323	97.283	101.09	100.27	101.81	98.318	100.91	99.99	102.08	98.902	99.448	98.501	100.36	101.37	99.125	101.16	97.636	100.15	101.75	100.53	98.993	97.179	99.229	96.709	98.713	100.11	100.6	99.015	98.507	99.566	97.861	99.045	101.52	99.393	99.069	100.16	96.879
106.88	104.41	107.14	106.9	106.76	106.39	105.37	104.52	106.38	104.51	106.47	106.79	106.88	104.99	106.42	105.46	106.31	106.57	105.63	106.27	106.26	106.77	107.5	105.4	103.23	106.7	107.28	107.08	107.55	104.86	103.97	106.41	104.67	107.04	106.96	106.35	104.49	106.51	107.46	105.19	105.35	105.82	105.34	105.89	103.7	104.54	105.67	103.38	104.74	108.14
106.01	105.64	106.28	104.65	107.13	105.31	105.79	108.07	105.56	106.15	105.32	106.7	106.39	106.03	107.91	107.5	106.15	106.38	106.93	106.47	105.76	110.13	103.86	107.15	104.08	103.86	105.55	106.84	107.91	106.82	107.66	106.67	107.22	104.99	105.44	104.5	105.08	107.76	105.29	108.25	105.31	107.32	108	107.03	109.73	106.22	104.35	105.08	106.72	107.32
103.2	106.13	105.81	104.81	105.55	105.36	103.18	107.17	104.6	103.45	104.59	107.13	105.3	103.03	107.2	104.49	106.27	104.39	103.95	104.74	106.1	104.69	106.27	106.46	105.45	105.92	104.23	107.19	106.36	104.44	106.49	106.86	106.37	103.02	104.82	106.2	105.75	105.22	105.97	105.84	105.63	106.2	104.61	104.91	106.19	104.97	106.47	106.28	104.54	106.27
112.93	112.64	112.1	113.06	111.45	111.2	112.19	114.24	111.69	112.16	110.88	114.23	113.16	111.56	113.17	113.01	111.99	113.33	112.15	113.38	113.68	112.15	112.56	113.83	112.3	113.35	111.99	112.07	113.03	111.83	111.88	113.23	111.12	110.54	113.37	112.45	113.26	113.13	115.13	114.47	112.3	111.7	115.56	112.13	113.52	112.25	112.13	115.26	113.82	111.33
102.86	100.58	99.451	100.52	98.593	97.884	101.42	99.528	101.73	102.22	99.363	100.34	99.206	100.18	98.848	99.552	99.864	98.062	101.85	98.944	100.75	102.03	99.979	102.72	101.43	101.6	101.09	99.034	99.578	100.75	99.547	101.46	101.17	102.58	100.17	99.342	101.29	100.31	98.02	98.092	98.855	99.364	99.12	98.255	100.76	102.88	99.98	100.94	101.25	98.71
105.38	103.33	104.72	107.26	103.24	107.24	104.12	108.01	104.61	103.71	105.2	104.37	103.47	105.53	105.05	104.18	105.08	105.68	105.14	105.02	104.95	103.33	104.66	106.75	104.46	105.89	105.97	104.29	106.04	103.98	105.71	105.07	103.1	105.58	105.8	105.85	103.8	105.61	104.63	105.82	104.95	105.71	105.09	106.39	104.11	106.19	104.72	102.84	104.57	105.27
111.61	113.25	113.8	112.86	111.81	111.44	112.01	110.87	111.34	109.68	112.24	114.26	112.98	111.93	112.11	111.34	112.36	111.07	111.64	111.11	109.36	109.65	110.99	112.55	111.86	114.72	112.41	111.96	112.17	108.95	112.75	112.99	112.63	112.17	112.37	110.7	112.43	111.5	112.62	111.32	110.05	111.91	112.45	109.61	111.97	112.28	113.16	110.18	111.6	113.02
103.5	103.66	105.14	104.11	104.57	106.77	103.21	106.06	105.58	104.65	105.07	104.04	105.45	102.47	104.02	104.5	103.67	104.28	103.11	105.27	102.74	105.71	104.46	104.86	103.37	106.06	104.29	102.99	105.97	104.16	102.99	103.33	105.37	102.76	105.89	107.97	105.6	104.22	104.92	103.71	103.48	104.11	105.54	104.63	105.14	105.31	102.86	107.09	104.57	105.03
106.36	104.69	105.2	104.5	105.97	105.34	108.52	106.61	103.75	106.12	107.6	105.59	107.2	104.95	106.09	104.73	104.31	105.77	107.09	107.71	104.04	104.5	105.58	103.9	107.16	106.38	103.71	105.56	105.58	105.79	103.79	106.2	103.52	103.77	105.57	106.23	106.92	106.73	105.03	104.64	105.73	102.45	105.37	104.31	106.76	106.08	106.09	105.98	106.02	103.71
106.41	104.65	106.7	105.2	104.72	106.69	105.11	104.91	104.22	104.82	104.19	103.64	106.82	106.97	106.19	105.63	104.71	104.99	105.35	105.6	105.9	104.47	105.74	104.56	106.82	104.38	108.74	104.57	106.13	104.89	106.2	105.74	105.46	104.95	105.17	107.2	104.78	104.78	104.2	105.41	107.04	105.63	106.5	104.99	105.74	105.93	105.02	105.31	105.53	106.2
113.03	110.73	111.88	113.44	111.8	108.8	112.95	111.27	110.16	112.77	109.29	111.41	113.54	112.7	112.44	111.63	110.98	113.02	109.98	114.19	112.06	110.94	112.78	110.18	112.39	110.83	111.77	113.69	112.99	110.56	111.24	113.22	113.38	112.06	113.35	113.16	111.14	112.57	111.84	114.18	112.85	111.18	112.17	112.49	110.88	111.01	112.49	111.31	112.29	111.54
[truncated: 350 more rows]
[truncated: 150 more columns]
