# Supplementary material for: Genetic dissection of main and epistatic effects of QTL based on augmented triple test cross design
Source: PLoS One. 2017 Dec 14;12(12):e0189054. doi: 10.1371/journal.pone.0189054 (PMC5730204; doi:10.1371/journal.pone.0189054)
Supplement: S8 Supporting Information — (ZIP) [file pone.0189054.s008.zip › z4_150_0.2_10.csv]

103.93	107.63	106.85	105.71	109.03	107.38	108.24	103.68	107.11	106	112.88	108.75	105.2	108.61	96.934	104.97	111.83	109.35	101.87	109.57	107.54	101.78	101.15	106.8	103.13	104.49	109.59	103.61	108.42	111.37	106.03	104.76	107.49	110.01	100.32	105.74	98.317	105.64	113.04	108.53	104.59	109.73	101.29	112.61	107	106.47	110.31	102.73	108.69	107.57
99.426	97.926	106.3	105.09	101.47	98.258	104.9	97.592	102.71	105.94	101.02	98.416	105.22	101.01	103.3	105.54	104.64	109.61	99.777	100.54	108.87	102.31	103.89	106.56	104.13	102.56	99.548	103.16	99.752	102.53	107.2	105.37	101.62	105.63	109.96	110.62	110.02	104.46	104.83	109.41	110.69	104.83	105.41	106.08	98.829	108.43	107.51	104.48	95.883	107.8
108.54	97.986	100.25	102.59	110.52	109.48	101.25	103.65	112.09	110.22	106.9	107.66	103.27	107.78	105.61	111.33	107.35	107.05	102.63	99.734	103.66	106.86	109.2	104.95	110.77	100.99	105.51	104.72	109.78	106.91	100.88	102.74	106.73	105	105.43	104.9	102.81	111.94	101.59	102.5	105.6	108.32	104.21	105.69	106.45	108.16	109.67	111.68	107.82	107.62
103.14	97.163	103.33	107.26	108.31	106.24	107.34	104.4	105.96	108.57	106.35	99.528	102.43	103.18	110.91	104.21	110.04	100.4	106.18	107.56	102.11	103.52	103.63	101.16	103.65	103.45	99.957	110.46	105.97	110.63	99.821	106.21	103.82	99.647	102.93	105.45	106.63	110.59	109.43	107.02	107.28	106.53	107.26	103.56	101.21	105.12	106.92	106.9	109.86	105.11
106.26	109.19	101.87	109.06	108.66	106.45	108.59	104.59	103.98	107.75	105.62	100.92	102.2	105.04	108.15	111.54	107.29	106.77	100.7	109.48	108.63	107.79	108.83	106.09	106.95	109.68	105.8	105.48	100.99	102.55	105.01	101.16	106.67	104.48	105.72	105.14	108.68	101.1	98.909	98.881	110.22	111.75	110.07	106.96	105.1	106.68	104.66	102.68	107.15	105.67
101.28	109.42	103.38	110.59	100.97	103.01	101.96	106.64	110.13	105.77	104.92	104.95	97.918	106.46	104.31	104.02	101.85	107.59	103.95	110.79	99.55	106.71	107.52	107.07	109.61	106.45	107.86	104.29	108.75	100.97	108.03	107.45	102.5	99.645	108.56	110.64	110.36	106.43	104.31	108.51	104.56	108.64	104.74	104.76	109.19	108.69	107.37	109	105.5	111.74
101.82	111.26	109.07	104.44	104.45	104.77	113.77	108.21	110.41	107.67	102.99	102.39	100.39	107.75	106.52	101.68	99.948	110.26	103.4	105.52	114.73	111.76	104.26	105.34	105.89	109.69	108.9	106.29	103.28	107.54	103.97	103.05	111.19	106.78	101.84	103.42	104.25	102.37	108.05	110.61	110.08	114.36	105.64	106.27	107.3	108.38	109.6	112.48	112.98	107.66
108.21	110.83	110.88	110.54	114.13	120.62	110.1	113.6	115.54	110.36	109.73	108.85	111.18	115.43	112.94	113.83	113.19	115.04	113.83	117.59	113.42	111.18	112.99	107.48	113.5	115.47	108.52	113.65	108.22	106.3	104.09	111.51	113.28	113.46	112.8	114.67	104.65	112.75	108.11	104.9	106.12	111.27	117.13	113.92	112.2	115.03	118.48	103.66	114.05	118.62
103.05	104.46	108.91	105.73	107.9	113.5	101.33	110.27	107.28	103.61	108.71	109.4	105.69	98.87	102.95	110.89	105.63	105.71	107.64	101.22	103.95	102.49	110.01	101.35	103.73	109.21	105.12	106.05	105.36	100.15	106.54	111.27	101.88	103.62	105.24	107.67	104.56	110.65	106.28	107.24	103.4	105.34	109.51	111.89	103.9	104.79	107.2	110.34	100.71	108.76
105.36	103.07	100.88	106.21	99.075	105.96	102.78	105.49	99.314	109.29	103.74	108.53	101.61	97.499	102.06	107.57	106.2	103.37	109.57	104.79	101.82	106.74	101.99	99.113	95.103	101.38	98.683	104.95	103.53	107.6	100.1	103.32	94.615	101.8	111.18	100.15	106.61	99.1	105.38	105.42	107.47	101.59	106.42	102.67	111.49	100.96	100.03	104.35	104.85	108.41
103.93	106.21	100.91	99.521	101.75	99.455	106.43	106.17	96.814	94.738	111.9	101.94	99.949	98.211	101	99.549	99.073	95.671	100.73	102.14	95.775	99.345	98.781	97.291	97.439	98.779	102.05	103.29	97.475	93.512	99.762	93.217	98.339	100.76	96.259	94.143	101.45	99.951	97.544	102.09	102.81	99.738	96.302	88.729	99.871	99.02	99.829	105.4	99.256	103.02
106.09	105.2	105.73	115.35	109.46	112.15	103.28	99.661	103.62	103.26	105.66	105.42	112.31	105.51	103.94	106.37	107.5	102.04	109.52	98.909	103.9	101.95	100.17	103.91	110.55	106.84	102.27	104.04	102.72	110.91	104.55	103.41	102.97	102.96	98.25	104.14	103.57	109.17	112.03	97.237	104.91	103.11	108.31	105.17	102	103.25	101.54	109.16	100.05	107.3
112.17	110.7	111.05	108.5	104.2	110.5	114.72	107.87	112.03	114.21	110.1	115.78	113.22	107.83	109.1	111.84	113.04	116.97	107.92	105.64	107.36	109.41	105.46	114.24	110.72	109.42	109.72	112.78	111.59	107.02	115.83	105.72	109.41	109.46	111.7	114.64	112.88	114.67	105.9	110.43	115.72	115.53	112.57	106.42	112.84	110.96	112.26	114.57	109.84	116.22
104.28	114.3	113.4	113.15	106.35	103.7	110.34	110.87	111.79	109.54	111.36	106.82	112.26	107.31	106.59	106.2	110.48	113.38	107.27	110.38	107.08	116.63	111.23	112.6	111.37	105.72	112.35	106.57	114.24	106.95	105.17	109.36	114.33	108.9	106.13	113.15	111.43	110.62	116.7	110.28	113.91	118.81	116.15	113.45	111.67	114.29	118.03	101.66	107.96	115.83
107.51	114.96	104.02	109.1	103.71	104.17	102.84	107.04	105.94	105.78	102.77	112.03	108.76	109.95	109.92	108.37	104.41	101.96	106.46	107.98	101.6	103.88	104.26	106.79	98.882	103.24	104.15	104.66	104.51	112.85	105.93	105.62	108.81	106.96	103.42	109.11	105.58	108.12	102.07	108.43	104.64	105.74	104.71	100.07	111.33	106.75	101.9	106.67	103.47	98.535
107.77	102.92	103.09	105.69	100.34	103.15	107.24	103.63	103.97	106.96	106.97	110.98	104.46	103.98	104.76	107.32	104.82	100.39	106.39	105.15	108.28	107.44	106.93	109.07	108.42	100.87	107.86	99.887	107.91	104.57	105.12	111.53	110.87	113.38	108.02	103.38	107.23	108.41	108.7	103.03	110.8	108.26	104.13	109.81	112.51	110.5	105	107.84	103.55	107.26
101.89	112.86	110.28	103.5	105.32	112.99	103.68	100.67	108.6	102.63	99.68	109.03	103.46	106.78	108.86	113.51	103.22	100.37	105.16	106.06	105.35	101.41	106.57	111.92	101.35	104.98	107.67	107.66	110.38	103	100.23	110.47	110.75	104.99	111.81	104.78	103.06	102.38	102.32	100.67	107.09	110.92	106.35	106.33	103.48	108.43	103	102.25	106.81	111.06
101.57	103.89	104.48	108.16	105.36	100.64	109.87	102.61	110.44	107.6	99.733	101.28	103.98	108.69	107.69	110.22	108.85	108.88	108.71	96.416	104.58	106.73	103.05	104.23	107.64	103.91	103.67	101.93	110.99	99.78	108.78	103.93	106.87	103.29	104.12	113.17	101.24	105.12	106.23	108.45	101.46	107.58	105.97	107.17	104.75	103.22	107.13	106.05	107.43	102.7
113.37	113.67	111.09	113.26	112.66	109.96	108.81	112.4	113.3	112.16	114.04	110.06	115	109.96	118.55	113.62	111.48	114.56	107.28	120.87	118.56	114.41	110.99	110.39	107.37	107.81	107.29	115.05	115.34	112.83	113.95	114.31	108.76	108.54	115.49	111.25	107.86	115.7	110.9	112.72	113.96	110.19	117.17	112.82	115.13	108.66	115.18	110.58	111.15	114.97
111.05	108.82	111.27	106.86	101.01	101.12	104.9	104.45	103.12	105.77	101.75	106.67	108.18	110.67	109.5	101.51	110.25	109.7	106.98	107.09	103.76	108.76	111.54	103.86	109.35	105.99	113.03	98.826	103.49	108.53	109.55	96.555	106.87	106.67	99.509	110.28	101.38	107.9	107.41	103.15	108.72	103.86	105.46	112.16	105.02	109.1	104.47	111.79	104.41	108.41
105.01	112.14	109.27	112.98	108.02	105.59	110.36	105.83	116.25	113.22	109.05	113.44	112.17	113.07	114.36	108.26	106.31	112.29	109.31	111.27	110.35	102.74	115.82	109.53	108.45	112.25	114.97	112.4	112.51	113.43	108.87	107.72	108.63	111.17	114.42	116.12	115.97	111.1	105.35	112.31	108.29	108.61	112.67	115.37	108.17	118.25	111.68	113.61	105.76	112.77
109.13	106.16	109.05	113.61	114.51	114.44	110.54	111.76	107.49	111.71	111.97	113.1	110.27	109.06	108.38	110.75	113.66	110.06	111.43	113.96	112.67	109.98	108.43	116.16	108.93	110.16	116.77	110.56	107.31	107.99	117.49	109.42	113.89	106.7	114.39	116.11	105.03	113.51	111.51	110.61	112.14	111.32	114.74	112.18	109.43	117.31	115.03	109.69	112.15	112.56
121.06	111.63	118.64	121.95	114.78	118.67	118.41	116.14	119.78	120.46	112.56	114.21	118.66	118.66	112.65	117.86	124.82	114.43	113.85	115.76	116.46	120.29	118.04	116.21	119.65	117.04	115.15	115.53	118.99	119.28	116.21	117.42	116.68	122.13	119.79	116.38	122.21	119.54	117.23	113.5	118.51	114.89	115.05	117.5	118.32	117.9	116.94	117.46	118.44	121.01
102.47	115.86	116.92	115.71	110.16	112.53	106.95	117.88	114.24	112.1	117.42	117.62	111.33	111.84	116.77	118	105.6	115.26	112.3	117.22	111.17	111.82	109.66	117.36	112.48	112.05	108.12	118.91	110.06	114.94	109.91	109.77	116.34	111.7	106.5	108.66	114.79	115.29	114.09	108.68	108.48	105.37	114.46	107.5	111.06	114.84	115.17	107.39	108.74	111.56
109.51	104.27	103.95	100.79	106.11	109.37	108.91	105.53	112.21	104.42	112.26	105.36	101.78	107.44	111.18	105.89	104.91	107.97	109.75	102.4	104.21	112.61	106.04	106.44	107.39	102.5	101.82	102.11	106.74	107.58	101.56	105.15	107.74	107.43	102.5	112.94	106.04	100.53	108.54	110.31	106.33	109.16	106.07	101.35	102.54	106.75	104.55	103.32	104.77	107.57
112.86	113.19	107.9	120.7	111.72	108.79	115.5	115.76	116.39	116.43	110.07	113.12	112.94	113.53	107.9	111.6	114.78	109.83	120.63	110.25	113.06	116.81	112.37	115.63	112.35	115.55	115.2	115.45	113.44	107.71	115.6	116.9	111.57	110.94	116.14	116.79	108.09	120.84	116.2	111.97	111.14	112.17	113.25	109.45	115.97	112.81	112.18	114.65	116.31	109.65
102.32	113.62	109.85	113.24	113.12	106.09	110.79	115.87	108.91	100.07	114.26	113.27	107.65	113.82	112.83	109.77	107.42	104.06	111.8	113.18	117.21	111.37	111.7	114.15	113.58	103.47	113.09	107.33	112.6	106.17	107.55	113.19	106.26	107.12	116.11	115.5	109.51	115.39	107.65	116.45	111.8	114.54	113.17	111.43	112.28	114.39	117.89	108.39	117.43	103.08
105.46	106.51	101.39	108.2	104.29	105.99	104.26	102.1	111.25	105.44	109.26	103.55	105.81	107.33	105.89	102.56	100.72	100.66	101.86	107.95	105.75	108.56	103.97	99.975	108.09	98.188	106.65	99.662	110.75	106.86	105.66	98.105	102.12	107.47	102.07	102.01	97.348	114.1	105.56	109.99	103.12	101.97	103.47	107.83	111.4	104.89	99.222	108.59	102.52	103.78
110.85	106.8	112.54	105.35	102.73	111.4	106.32	107.73	104.96	109.34	102	108.82	103.85	105.48	106.62	106.42	108.34	106.24	101.27	108.82	104.81	99.751	114.99	104.94	103.16	103.61	108.7	98.619	106.83	112.92	106.2	108.63	108.55	105.36	106.55	101.37	109.3	110.54	99.983	99.328	111.08	103.64	103.46	104.76	104.77	105.78	106.42	105.22	106.22	109.04
105.32	103.5	107.64	105.04	109.9	109.15	103.21	103.85	106.43	113.41	106.32	101.71	105.6	111.35	100.84	106.56	104.61	105.25	110.38	106.52	106.75	105.71	104.73	108.54	109.57	107.8	108.3	108.73	105.84	102.37	115.43	103.09	104.64	104.42	108.02	107.17	99.716	101.59	101.76	112.36	104.97	108.25	106.56	102.07	110.38	113.99	109.28	106.76	107.84	102.69
114.17	113.44	107.22	105.16	106.45	106.81	114.25	111.81	115.87	112.83	112.22	116.37	115.22	111.83	109.87	119.13	108.11	116.53	116.86	106.52	113.72	108.19	115.96	109.71	111.99	114.23	106.04	111.34	108.97	109.34	108.43	114.83	111.32	108.63	112.77	113.32	115.27	111.6	111.9	107.64	106.06	110.75	111.32	113.58	113	114.37	114.05	113.95	110.08	111.79
106.27	103.34	104.16	109.5	104.07	107.24	101.53	107.3	104.61	99.615	100.63	104.59	106.49	106.63	107.79	108.92	111.27	106.29	108.06	103.06	107.65	98.555	101.87	111.33	105.63	99.491	107.58	107.8	101.67	106.79	109.64	100.08	105.6	104.84	110.58	109.8	107.05	115.31	106.03	107.77	108.21	106.74	99.202	106.39	109.92	111.43	101.3	105.52	101.79	105.6
104.88	107.27	105.18	104.33	106.62	108.97	107.7	107.75	101.08	104.7	102.23	111.26	107.88	107.21	103.1	100.79	104.06	106.92	106.11	102.08	99.61	99.24	104.4	103.99	106.68	103.6	104.27	108.95	102.52	108.55	106.36	102.83	103.26	99.855	98.878	106.06	108.65	101.93	105.16	98.247	115.13	104.64	103.6	105.35	108.46	105.59	112.53	108.38	106.01	100.15
117.92	111	121.97	116.72	113.55	114.79	116.96	122.6	115.77	116.09	122.51	115.71	122.74	119.4	109.82	118.93	113.53	120.17	121.57	120.44	116.55	113.16	119.91	115.1	118.69	118.1	117.06	117.37	117.77	111.17	118.73	120.45	115.71	118.84	118.01	118.26	115.32	120.85	116.37	118.36	112.13	119.27	118.77	126.04	120.84	117.32	114.73	115.34	115.83	119.04
101.6	108.02	109.47	101.44	111.51	111.43	97.906	101.97	106.36	98.982	101.3	102.46	102.68	107.29	97.907	103.29	99.355	106.46	100.55	103.9	100.57	103	105.91	104.86	102.67	104.28	103.55	106.64	102	105.44	104.13	104.38	107.09	95.925	102.59	104.91	100.74	105.32	108.83	105.03	98.632	99.386	106.59	108.19	98.027	103.05	108.16	104.66	105.67	98.694
107.54	111.63	114.58	114.52	111.19	106.35	110.26	108.33	114.6	114.22	114.61	115.04	106.39	114.45	111.3	105.59	107.55	111.82	116.75	118.24	111.87	107.98	110.68	112.35	109.67	112.55	111.37	104.44	109.89	107.41	107.75	113.78	116.39	106.66	112.15	118.44	113.94	111.17	107.45	103.93	107.06	112.89	108.12	112.52	107.13	111.16	106.48	115.26	107.49	110.84
108.85	99.384	104.66	106.42	106.33	106.89	95.41	99.899	101.14	106.25	105.93	103.4	109.64	110.81	111.07	101.67	99.136	108.3	104.69	107.85	98.367	110.39	111.38	111.09	102.16	108.3	108.81	103.24	102.1	103.94	114.84	107.46	110.63	107.19	111.47	107.48	104.77	107.18	107.39	108.71	104.75	105.45	110.43	104.36	105.48	108.95	111.68	107.79	104.73	111.39
105.78	103.9	100.25	106.73	106.71	109.02	111.32	107.24	104.7	105.05	101.11	102.28	107.61	103.51	103.01	106.98	107.64	107.02	106.52	105.04	117.89	106.28	110.39	106	109.8	101.96	103.03	104.13	104.42	104.87	109.02	104.71	104.83	105.62	104.83	107.38	104.84	102.63	106.72	109.1	103.77	101.43	104.75	108.59	102.03	108.68	110.08	102.9	107.71	105.28
105.52	99.389	100.97	104.88	108.36	103.1	107.26	99.994	104.89	101.47	105.37	101.53	100.24	110.71	101.61	101.65	106.37	105.64	100.06	103.5	105.98	100.24	104.57	108.59	100.85	102.8	103.62	101.47	104.67	112.77	102.82	99.09	110.81	97.536	101.24	105.44	101.33	114.71	103.71	103.74	96.998	105.83	107.66	104.85	101.12	106.14	99.196	104.4	98.263	108.56
102.95	98.772	108.57	102.97	106.02	106.06	106.24	109.97	103.52	105.55	104.27	109.88	103.2	96.793	107.93	112.55	108.33	105.81	112.32	103.77	103.88	104.92	103.15	106.13	105.04	106.71	107.38	104.29	104.3	109.95	103.58	99.362	108.02	100.43	104.65	112.77	103.73	103.42	99.85	98.565	108.4	108.9	106.72	90.866	104.32	103.96	104.04	105.26	107.79	110.3
113.09	112.94	112.43	108.86	105.43	111.03	108.46	105.56	111.81	112.29	113.07	110.58	112.16	109.75	106.03	98.973	106.43	97.186	110.35	113.73	105.95	113.2	109.65	106.88	118.08	111.3	110.61	115.85	105.52	101.11	111.2	106.14	103.5	108.46	108.82	111.12	113.06	110.84	112.21	113.07	109.26	100.45	113.06	111.77	111.58	113.44	109.3	114.44	119.85	105.8
118.84	118.59	113.03	107.53	115.83	115.16	107.19	115.61	112.27	115.65	109.07	110.3	110.68	119.74	119.25	106.45	113.05	117.83	116.49	118.85	111.22	104.64	111.96	113.86	107.32	108.94	111.17	112	113.16	116.41	113.92	111.78	110.45	109.16	105.17	114.42	112.33	114.69	115.59	119.82	110.73	117.48	118.35	113.24	111.8	116.06	113.7	116.59	111.1	114.16
101.55	102.81	96.1	105.31	102.72	97.488	100.33	103.65	106.43	96.61	106.11	97.247	99.037	101.99	97.533	98.522	104.74	103.24	102.33	103.92	98.371	99.879	104.42	105.22	93.996	98.615	110.25	108.46	105.11	98.709	95.518	95.772	97.872	101.66	91.242	98.018	101.6	107.56	98.9	99.332	102.2	100.33	101.3	101.09	100.41	99.772	103.61	101.52	101.5	99.923
103.95	94.62	100.43	98.825	105.15	94.814	102.54	96.024	103.38	98.839	109.79	100.28	98.206	97.7	106.19	104.7	101.73	96.518	101.01	104.04	101.75	103.56	99.935	108.71	102.07	98.216	98.405	96.219	99.277	99.38	105.99	101.24	100.88	102.81	107.55	102.72	99.347	100.51	97.397	99.502	104.52	90.173	97.563	99.89	100.03	99.825	103.45	101.26	99.347	98.029
104.84	107.51	111.2	104.02	99.492	103.93	103.83	102.3	106.45	111.12	109.23	108.82	109.3	101.21	104.2	100.89	106.73	107.7	109.66	113.66	109.76	108.33	112.35	99.677	103.92	107.23	105.55	105.55	104.39	104.37	108.14	106.03	105.95	101.53	104.85	110.16	109.08	101.72	107.03	105.64	112.58	108.86	104.05	105.24	94.377	106.05	109.09	114.37	106.41	107.87
104.93	109.99	100.34	108.51	110.52	99.524	104.06	109.53	108.59	105.18	109.26	106.84	110.67	104.87	105.27	108.27	108.66	99.216	103.99	100.22	102.14	102.92	110.17	100.64	103.74	106.54	101.76	102.86	104.03	102.43	98.75	107.78	107.6	103.15	108.33	109.74	104.52	108.53	106.01	105.12	107.02	107.11	105.82	99.714	104.8	103.94	101.49	96.481	105.05	102.36
105.79	105.92	100.21	101.39	101.93	104.5	104.64	102.01	104.46	105.67	106.82	102.51	105.25	93.898	109.46	102.5	104.93	99.776	102.12	99.522	106.37	107.7	105.09	99.725	100.76	112.25	101.15	99.731	106.48	102.16	102.55	105.94	104.06	103.76	105.76	104.09	98.89	101.89	105.04	100.59	109.31	106.2	98.235	112.55	104.78	99.368	105.56	106.31	97.56	107.53
111.9	112.54	111.65	112.22	115.23	113.29	115.29	113.88	105.84	113.88	105.64	115.21	109.07	110.26	114.14	110.57	109.82	110.08	114.63	114.03	108.21	116.29	114.22	111.55	117.6	106.79	114.22	109.32	113.14	113.1	110.88	112.39	107.76	112.76	111.64	109.77	110.19	115.31	109.97	108.81	105.43	109.11	107.26	110	112.7	115.02	111.51	107.74	111.73	118.18
107.92	103.17	104.81	99.328	92.847	108.15	106.9	106.21	97.459	105.5	106.76	100.96	104.52	100.18	106.78	109.08	102.76	105.44	111.64	102.24	105.48	98.68	104.76	93.993	101.27	101.28	102.4	102.87	106.83	100.43	103.51	106.67	107.68	101.57	107.55	105.51	108.77	100.56	104.7	107.97	101.71	107.58	114.59	101.6	103.06	105.14	106	109.02	102.42	102.89
109.01	110	106.22	100.4	106.67	104.69	103.82	102.92	100.86	101.56	105.63	102	101.35	107.02	104.15	107.45	109.89	97.296	103.66	110.85	102.2	101.4	108.12	99.493	105.26	109.33	102.29	106.7	106.25	109.64	111.79	103.62	107.94	111.92	109.36	109.15	106.12	105.79	101.04	103.92	109.31	113.98	110.45	108.05	110.25	109.6	110.08	107.6	102.76	109.95
103.21	104.81	104.53	106.22	105.44	111.8	103.39	109.23	112.74	106.14	107.89	107.5	106.04	107.06	108.28	104.23	104.07	104.2	108.99	110.95	102.46	103.74	111.21	113.03	108.21	105.54	109.23	111.8	112.87	106.95	107.21	106.63	103.85	114.71	103.57	106.19	106.63	106.92	106.22	108.69	100.6	103.14	106.39	102.6	107.19	108.84	114.24	110.9	106.54	109.41
103.57	102.92	109.76	104.48	101.31	106.88	110.07	109.49	110.37	102.09	107.08	104.52	103.78	109	103.49	100.95	105.67	108.35	103.09	101.8	101.68	102.74	104.49	103.56	105.27	107.8	102.25	105.07	107.12	102.51	99.76	109.35	103.36	110.7	105.58	103.27	97.329	105.69	103.48	112.6	99.534	103.83	106.24	105.33	99.889	104.31	107.01	107.61	108.63	108.13
100.63	91.557	101.73	99.156	101.55	100.98	90.251	105.53	102.53	90.554	94.631	96.945	97.875	93.739	93.252	100.89	103.25	101.62	104.55	105.31	107.98	102.7	104.8	103.57	100.05	103.46	100.33	100.99	105.68	99.439	97.567	103.59	97.985	96.291	106.52	91.215	105.55	100.71	95.375	98.51	101.39	104.23	98.924	98.703	104.62	101.85	101.2	105.29	95.791	97.325
104.13	107.87	108.17	110.03	103.81	106.03	104.39	107.11	102.73	105.74	108.26	109.35	104.57	102.8	105.96	107.74	100.22	103.2	108.38	106.26	102.59	108.09	99.152	106.41	104.25	108.86	102.5	112.92	100.19	104.83	105.76	107.64	104.81	100.86	103.16	101.11	106.19	103.37	109.14	104.39	105.12	104.7	102.72	109.17	111.03	105.93	110.78	107.58	109.27	106.02
105.82	112.91	109.97	111.67	105.09	102.67	103.03	104.88	107.44	111.33	104.29	106.57	110.9	105.87	103.48	114.25	106.92	104.67	113.73	110.51	109.96	109.55	105.7	105.75	106.1	108.39	106.91	109	111.2	102.74	100.83	106.02	102.84	100.11	105.86	106.62	107.76	112.99	101.12	103.9	111.87	111.13	112.2	103.62	112.48	107.07	101.53	102.87	104.36	107.09
113.99	107.97	111.52	115.61	105.5	110.71	110.7	106.79	105.78	105.17	113.75	119.25	117.06	115.37	112.94	114.64	114.28	113.1	111.73	115.32	114.09	109.5	108.4	114.91	105.33	110.39	108.83	112.34	108.42	112.67	110.37	115.64	111.42	111.7	108.87	111.26	115.61	102.59	107.31	110.24	111.22	111.24	110.62	109.86	107.38	108.87	115.45	110.87	108.61	111.62
101.92	97.907	99.874	99.29	98.889	100.03	99.392	93.37	105.56	95.53	101.61	95.609	93.9	100.28	100.58	101.24	97.583	97.908	95.942	99.558	95.883	102.5	95.427	99.666	105.27	101.39	98.164	99.532	98.213	95.106	93.949	93.893	101.69	96.778	106.59	99.665	89.674	99.104	96.841	98.474	97.989	107.22	93.896	97.953	101.73	104.9	98.968	96.34	102.8	100.07
109.18	105.56	114.56	103.14	105.02	105.73	105.85	108.41	112.44	104.8	102.3	110.45	107.6	108.72	105.5	101.36	106.34	104.9	113.96	100.05	107.85	100.58	108.91	98.114	99.3	109.21	106.12	110.26	104.72	106.52	105.69	106.55	113.81	108.4	104.61	108.83	109.2	106.39	107.14	107.77	104.57	106.52	105.84	101.87	106.31	108.72	107.04	106.7	109.18	105.73
105.79	106.98	103.13	104.57	103.13	108.52	101.04	105.8	106.06	110.35	106.03	105.19	103.55	112.11	102.64	106.23	110.38	100.57	102.86	105.61	110.45	100.94	108.58	103.71	106.82	107.44	108.38	106.84	107.19	102.89	106.14	103.42	102.31	109.52	110.19	106.94	107.89	107.37	105.46	104.35	108.77	105.87	108.78	110.19	110.42	103.73	109.33	105.22	102.79	108.32
95.901	107.08	106.34	102.76	101.04	99.554	110.86	102.88	109.6	107.63	108.83	107.08	108.01	101.79	105.19	103.15	101.41	104.77	110.9	110.33	107.97	102.97	105.41	113.94	99.205	108.16	104.93	105.98	105.36	105.41	104.57	101.1	105.08	105.35	99.287	102.88	106.62	101.33	106.29	106.29	105.75	109.84	94.618	101.47	104.65	104.19	108.65	101.19	108.06	112.35
104.43	104.86	107.1	98.182	106.35	105.82	103.04	105.47	101.51	99.131	104.51	100.19	104.61	103.15	103.56	107.09	105.08	100.41	104.48	105.65	101.95	106.69	98.791	104.04	111.57	103.08	108.06	105.54	102.09	109.78	105	102.32	106.38	109.87	104.68	102.63	107.52	103.8	108.56	101.45	101.77	109.21	102.46	106.14	104.26	110.32	109.88	107.07	105.96	107.77
99.977	102.41	99.802	109.24	111.79	104.49	106.53	105.75	102.67	107.46	102.34	102.89	100.98	107	103.19	104.32	109.15	109.92	98.679	102.37	96.608	105.29	110.04	99.501	99.14	107.86	103.61	104.3	99.426	106.33	110.57	106.1	94.992	102.14	100.6	104.82	106.83	103.85	107.72	107.3	104.26	108	101.23	105.2	103.5	99.938	102.25	102.61	102.99	104.26
111.06	108.68	108.88	105.54	103.53	104.96	99.158	104.19	109.04	108.38	102.84	110.04	115.54	107.59	101.87	109.5	108.46	103.96	104.73	103.2	105.51	107.53	110.09	103.52	108.17	108.65	104.86	99.204	107.03	104.73	104.21	108.31	109.58	109.11	114.22	104.93	105.82	105.23	106.2	110.77	98.329	104.46	102.43	110.58	107.42	106.97	111.16	106.73	103.13	114.01
117.27	109.63	112.78	117.25	107.98	117.4	110.94	115.33	116.46	107.08	115.76	118.56	113.06	107.28	112.05	109.51	114.69	114.9	111.91	106.87	111.53	115.1	118.05	115.93	115.52	112.34	110.24	112.29	110.14	105.68	109.92	113.78	113.17	109.03	108.72	115.92	110.71	111.54	114.18	114.56	116.19	111.12	109.23	111.58	116.98	117.8	111.06	113.16	111.43	114.39
104.93	105.85	108.51	108.13	102.42	104.75	103.55	104.11	104.45	104.8	106.33	105.43	111.49	109.47	109.77	106.87	100.9	110.12	102.21	110.15	102.7	107.53	110.4	115.8	105.97	102.78	100.91	106.32	108.97	106.9	104.63	103.71	112.39	107.82	101.98	105.1	106.59	103.97	103.47	109.59	110.65	108.25	107.49	110.24	105.31	103.42	106.64	111.76	108.02	103.86
98.412	98.372	102.53	102.89	103.34	109.84	104.91	109.05	105.2	109.12	111.55	109.45	107.68	99.409	106.27	106.65	105.41	107.58	101.57	105.47	108.75	101.83	102.38	104.06	105.81	109.63	109.54	104.42	108.4	106.62	101.27	107.7	110	112.69	102.19	106.16	105.83	105.27	109.83	106.26	103.34	100.27	104.11	113.47	105.47	107.22	106.2	100.18	103.02	104.8
114.87	112.45	105.88	113.89	113.17	115.91	107.25	113.33	108.08	112.04	108.66	110.9	110.52	118.41	118.03	112.68	113.95	110.38	113.76	108	111.79	111.89	114.03	111.98	109.56	110.54	113.65	110.36	116.96	113.05	112.32	108.23	110.43	121.84	115.37	111.77	112.12	110.21	114.57	111.45	113	120.35	116.83	109.39	111.75	108.6	114.73	113.52	108.27	117.26
106.82	109.83	115.73	113.2	113.92	112.58	104.99	111.85	105.06	113.95	110.61	116.4	115.79	112.02	109.94	108.62	109.21	113.55	112.6	110.55	112.01	112.3	108.46	107.27	113.1	117.31	110.99	113.17	104.7	114.67	114.82	107.46	111.37	110.46	114.57	114.13	109.8	118.2	109.29	112.09	116.32	115.89	110.52	110.66	112.85	115.15	109.38	115.87	112.33	117.43
113.3	118.4	119.5	110	114.44	112.48	119.48	121.44	110.84	114.72	120.71	118.8	115.16	124.02	113.82	118.66	112.92	122.76	120.52	114.4	109.11	117.74	120.13	115.5	119.4	116.3	112.38	122.76	119.43	120.9	118.6	117.53	119.95	115.63	112.62	115.28	118.14	115.51	114.76	113.5	122.53	115.97	111.06	115.88	115.65	114.56	114.48	116.11	116.48	111.82
103.1	104.57	97.905	106.43	108.17	102.63	108.33	105.63	101.31	101.78	107.6	103.86	103.12	99.595	109.8	104.22	107.49	107.31	105.69	106.96	107.53	100.13	105.97	113.21	105.96	106.03	104.79	110.52	108.01	104.4	102.68	100.88	104.88	105.33	108.48	101.36	103.28	106.37	104.43	104.59	113.66	107.1	115.18	105.14	101.6	106.59	107.07	106.56	107.39	106.71
99.523	111.02	104.53	107.27	97.809	111.11	100.8	102.5	108.48	109.73	103.06	112.35	105.8	107.96	109.33	103.15	104.34	112.4	101.26	108.54	103.99	109.44	106.87	107.72	110	107.09	108.76	97.565	104.46	107.57	105.36	103.59	104.38	102.47	100.95	102.11	109.34	111.63	104.91	109.85	97.243	109.62	103.53	111.16	107.67	101.52	110.34	104.47	100.99	109.17
107.63	101.17	105.97	104.09	108.53	104.26	107.49	102.87	103.98	101.84	97.14	98.256	108.78	104.43	105.85	106.28	103.93	108.99	103.93	103.74	102.08	108.67	101.67	108.29	107.12	105.35	104.85	104.66	106.52	100.88	109.98	112.54	103.99	104.33	106.41	99.415	103.76	105.03	107.91	100.24	101.7	107.89	106.05	103.35	107.26	105.8	104.41	105.86	105.35	112.31
109.27	112.18	110.8	112.33	104	112.41	108.45	111.62	106.5	110.31	109.95	110.97	109.98	113.79	101.85	110.22	112.55	111.86	113.63	111.44	111.92	107.7	114.15	111.15	112.83	113.51	111.81	108.16	114.47	115.09	110.45	107.01	107.08	106.84	110.42	111.22	117.61	113.07	103.42	109.64	108.91	112.03	100.87	108.9	107.53	104.99	110.01	109.65	114.7	108.44
111.11	114.4	114.33	119.7	117.34	115.27	119.6	117.96	118.16	112.43	114.54	118.36	114.37	115.3	125.1	121.02	117.9	118.54	118.3	125.92	116.92	117.64	115.22	114.04	119.08	117.96	118.68	117.72	118.61	123.87	117.02	115.2	115.8	114.83	114.91	122.42	112.05	119.54	112.47	113.89	117.69	105.86	118.53	118.35	119.2	113.98	120.9	115.94	119.3	119.38
98.238	106.61	102.84	108.89	103.73	97.114	108.77	101.4	98.461	107.7	103.7	105.86	102.39	101.55	104.91	101.84	104.47	102.22	105.06	100.51	107.42	100.95	106.47	102.05	98.872	104.86	104.04	104.32	103.25	105.32	106.77	107.31	101.46	101.7	100.68	108.99	105.11	107.46	102.14	110.69	98.192	103.38	111.99	109.34	96.975	110.96	101.96	109.17	97.694	105.22
100.68	104.59	102.99	100.75	98.959	100.1	94.074	100.35	105.84	97.695	103.41	102.52	100.53	93.633	97.174	99.877	100.75	104.35	93.2	96.436	97.953	99.32	98.909	101.29	103.44	98.114	101.83	101.28	96.114	102.99	102.56	102.03	103.62	102.29	100.1	94.836	97.069	95.437	95.534	96.78	103.83	103.03	96.428	102.56	99.59	98.945	105.46	103.65	95.861	97.69
107.86	101.55	107.02	100.03	109.27	114.18	105.13	104.9	111.05	109.26	109.3	102.56	111.08	110.45	104.46	100.82	108.32	109.42	105.72	108.13	107.11	106.32	104.31	110.21	105.41	110.02	106.51	108.07	111.21	101.21	110.08	100.64	103.7	100.03	107.11	104.98	109.52	106.99	105.92	102.71	103.93	105.33	104.7	105.5	110.61	102.22	108.04	103.44	106.26	105.93
110.07	116.8	118.21	112.56	115.65	113.72	108	113.1	106.65	114.24	115.78	113.6	113.13	109.59	111.17	107.09	109.89	124.45	111.43	113.36	113.69	112.92	112.85	112.21	116.17	113.78	109.75	107.97	116.11	120.33	115.76	109.51	110.11	109.07	109.63	112.41	108.67	117.89	110.82	112.27	111.13	107.34	118.56	107.63	108.17	112.61	110.7	114.53	108.07	110.06
100.16	97.326	97.01	100.31	97.792	101.75	103.58	97.049	104.75	97.183	96.543	101.3	98.362	96.118	92.848	103.42	99.524	98.141	101.67	106.53	101.98	95.375	94.298	98.412	91.24	96.957	104.29	99.836	95.986	102.5	106.83	101.05	106.23	98.009	106.62	92.333	99.901	101.38	99.493	93.114	107.14	97.409	102.32	99.702	101.6	101.64	93.174	103.59	100.35	97.121
109.98	115.74	108.25	109.94	112.64	113.33	109.94	118.28	107.55	113.16	117.86	108.92	115.55	114.07	110.17	113.67	113.4	108.53	119.7	113.2	111.46	117.11	109.56	112.23	114.22	113.71	104.53	107.18	108.02	111.72	104.31	111.51	110.69	110	108.82	109.49	106.01	106.59	110.87	117.18	107.27	109.59	108.94	98.75	110.39	111.74	107.63	108.03	112.79	107.6
94.067	94.877	99.165	98.494	101.65	97.738	99.198	97.45	104.77	102.11	99.423	108.08	100.03	99.139	102.22	102.12	94.905	99.629	102.63	95.237	101.52	96.486	101.93	97.15	95.535	97.725	102.24	99.014	98.53	102.99	96.914	101.6	103.09	102.18	100.48	101.64	100.62	101.8	96.687	96.687	102.19	96.989	101.44	102.19	97.114	93.798	97.235	98.442	100.49	98.401
105.25	106.24	106.06	103.29	112.6	106.67	100.88	106.83	105.06	111.59	101.57	97.678	107.14	102.95	107.91	111.98	105.07	102.02	108.14	104.31	115.49	103.27	106.11	99.574	103.75	103.42	104.36	101.37	106.58	101.52	107.36	107.23	117.08	109.01	103.83	107.43	104.11	104.99	108.44	104.54	107.2	105.81	112.07	109.42	108.78	110.14	107.94	104.48	106.4	105.08
105.41	110.38	104.43	106.18	105.25	107.72	104.48	102.74	105.53	107.87	109.15	114.3	103.79	106.85	105.57	103.79	101.04	104.2	105.23	105.26	104.47	102.72	106.48	101.82	99.987	105.65	105.82	106.54	113.05	111.6	103.64	101.9	109	103.4	103.77	95.741	97.405	109.21	104.95	101.87	110.61	102.94	105.31	103.85	106.88	111.42	105.59	110.1	107.97	109.51
101.71	101.27	101.18	105.66	108.76	100.55	104.67	105.97	100.92	109.25	103.81	106.3	103.3	102.42	105.61	103.28	103.51	103.18	106.52	111.6	106.42	108.82	106.16	99.205	106.23	103.9	98.422	105.21	107.22	99.848	107.01	103.2	109.59	104.55	107.3	105.61	103.32	110.58	104.96	104.18	103.4	105.51	102.96	109.63	103.24	108.82	106.27	108.36	107.12	102.25
107.99	105.51	108.03	107.52	102.54	104.8	101.32	103.03	107.94	104.33	103.69	107.54	106.59	107.08	103.57	99.202	109.26	100.96	104.68	107.8	106.3	107.62	101.36	109.95	105.97	106.97	101.06	107.13	101.72	106.58	102.63	106.01	107.44	108.43	107.79	106.57	102.08	103.15	103.99	102.39	111.93	108.36	104.24	107.35	105.86	109.56	108.04	105.31	105.9	98.032
114.79	113.05	110.72	109.79	109.59	116.42	107.53	113.44	112.88	115.76	107	103.88	114.06	109.06	111.77	105.72	107.81	111.69	110.69	110.35	110.31	111.42	107.61	108.12	108.01	111.94	108.95	110.76	108.3	111.49	113.14	108.28	108.72	110.22	110.95	107.46	112.56	115.1	111.75	110.37	108.54	113.19	112.71	115.48	110.94	110.23	106.46	117.46	114.79	116.56
114.9	116.97	116.51	111.8	106.39	107.09	109.05	115.33	107.96	112.48	108.06	113.05	107.13	108.12	111.23	118.96	106.17	103.23	113.73	107.6	115.96	113.65	110.54	113.6	116.05	109.11	113.12	115.12	109.59	112.41	115.33	113.02	107.74	114.27	114.32	109.47	110.98	114.15	108.39	107.29	106.79	113.83	112.28	110.1	110.97	115.11	109.44	108.85	113.15	118.26
107.91	108.64	97.861	104.02	103.72	103.6	102.31	106.51	98.336	103.19	103.97	102.56	102.15	108.34	98.769	106.61	104.97	102.91	100.52	114.07	108.43	102.41	110.41	106.13	101.9	104.25	110.26	109.18	109.43	106.71	103.1	109.48	103.8	102.92	104.12	104.57	105.84	107.63	106.5	105.36	109.19	112.47	106.52	101.63	101.95	106.18	101.4	100.18	100.26	104.23
107.08	112.49	110.28	110.28	116.65	111.12	112.52	110.71	112.14	116.12	110.87	110.04	116.25	114.72	111.54	111.42	107.35	114.71	109.72	108.75	110.7	112.3	108.74	110.92	113.66	110.88	116.3	115.18	106.43	109.66	110.47	116.21	114.8	116.44	105.24	114.7	107.25	118.7	109.63	107.02	111.06	117	111.2	108.69	119.31	111.94	111.84	111.44	112.65	115.44
107.59	107.46	109.33	105.53	100.71	105.45	103.02	105.9	104.16	109.65	107.69	106.51	108.12	99.686	105.78	107.03	103.19	95.345	113.28	102.91	105.08	113.44	104.87	111.96	102.41	104.16	112.15	102.55	99.863	106.04	109.59	107.56	101.13	101.72	106.35	110.38	106.33	101.97	106.22	105.88	101.49	102.11	105.95	105.2	110.32	104.77	107.94	110.84	107.83	106.26
90.426	99.205	99.273	99.607	100.55	97.104	97.933	96.979	104.81	100.4	98.908	97.946	102.04	98.129	99.279	101.25	98.455	101.59	96.75	102.91	95.596	97.349	104.75	102.2	95.91	98.087	98.909	98.514	103.25	99.996	107.68	101.99	101.65	107.76	105.42	98.032	91.868	104.62	99.653	107.38	101.82	107.11	93.9	101.69	98.581	102.91	95.358	102.37	101.19	105.63
110.02	107.5	106.25	104.47	106.34	104.74	111.35	105.53	106.71	101.26	103.66	100.21	102.29	105.16	102.33	101.41	107.74	100.86	105.4	105.62	102.73	103.15	106.3	110.85	104.96	105.22	108.64	98.177	109.2	101.03	109.05	104.9	102.9	110.99	110.1	99.781	107.56	99.834	105.86	100.78	101.05	105.44	107.87	108.03	104.33	104.64	110.51	101.46	99.602	113.66
100.17	106	100.49	108.51	107.17	109.46	101.75	97.732	99.249	109.06	106.09	102.61	102.59	104.26	105.07	114.43	108.83	98.062	104.17	106.54	102.31	107.27	107.79	107.77	107.45	104.86	105.5	107.05	105.15	102.67	101.8	107.66	101.21	105.19	109.52	115.29	106.72	109.3	108.23	106.19	104.5	104.81	104.38	103.2	104.75	103.67	112.4	100.07	107.32	103.49
109.38	106.9	109.14	102	110.06	111.29	102.13	110.1	101.4	104.63	103.89	106.01	112.27	98.517	109.88	104.42	108.23	108.68	108.57	104.09	107.22	111.16	114.15	104.08	105	105.19	106.12	102.64	104.86	99.187	101.68	101.03	102.18	101.77	101.97	102.99	103.97	103.53	108.83	106.97	104.84	103.39	108.82	103.64	102.9	107.65	104.58	104.95	102.26	106.72
115.02	110.44	117.34	116.34	118.71	106.98	118.16	112.82	114.07	112.79	114.44	110.17	107.45	117.58	110.73	109.52	112.5	116.84	118.15	114.63	111.15	114.73	110.48	118.33	103.25	115.48	114.91	111.68	110.81	117.99	105.07	113.84	104.86	109.07	110.08	108.64	111.52	107.15	115.79	106.52	110.2	104.25	109.8	117.33	109.09	110.06	113.87	111.42	109.7	109.46
113.05	108.33	114.28	110.63	106.17	109.35	107.95	114.81	115.55	118.96	112.54	112.05	116.86	111.15	107.48	108.27	106.4	108.46	113.93	111.08	108.75	106.79	110.37	104.22	107.65	117.04	110.36	109.01	114.98	108.97	109.69	108.07	107.48	114.78	108.69	110.96	118.25	113.04	110.23	114.12	105.32	112.33	112.97	107.43	109.5	118.78	106.41	113.67	115.42	111.92
106.01	102.59	104.72	107.06	107.82	103.58	106.36	103.44	103.85	102.48	102.87	107.11	108.98	99.733	108.48	110.44	104.78	103.32	105.11	100.84	110.53	109.19	103.89	102.79	111.65	104.39	100.4	110.35	101.51	109.67	110.5	110.46	105.96	103.53	113.73	111.29	106.29	105.77	106.96	103.82	100.09	102.75	102.3	109.88	103.49	108.38	104.35	103.48	103.69	102.96
107.28	103.93	102.21	106.84	109.05	100.83	102.64	112.26	104.82	105.06	104.37	112.98	101.66	105.83	112.11	103.87	108.22	97.213	101.68	102.85	108.13	105.35	102.81	101.27	104.53	102.67	107.87	110.17	101.62	100.9	104.36	107.37	107.94	104.14	108.67	103.15	107.43	108.18	112.75	103.47	101.61	106.41	108.88	107.81	104.35	107.52	106.61	105.27	107.68	95.161
105.6	110.9	104.53	104.84	103.44	106.47	102.77	104.99	103.41	107.39	103.35	106.42	101.57	106.86	98.418	112.6	102.6	105.71	107.93	103.08	105.42	108.08	104.86	99.708	106.97	111.06	108.2	105.76	104.19	110.9	101.98	99.429	99.495	111.97	105.05	112.19	102.24	99.856	108.17	109.81	105.3	109.17	105.91	104.5	104.71	106.2	105.19	102.23	100.84	110.34
102.84	99.993	103.97	103.44	110.37	107.75	110.43	103.1	105.16	106.61	105.75	103.73	99.705	99.391	111.68	106.32	108.1	97.564	110.74	107.12	102.41	106.64	107.53	105.71	107.67	99.433	109.88	104	106.14	99.565	101.1	115.41	108.36	100.7	106.5	103.47	109.79	105.95	111.87	108.96	104.31	105.09	109.11	110.99	103.51	102.95	103.77	104.22	105.05	104.31
104.82	101.23	113.61	106.65	104.85	111.13	101.37	109.31	101.01	106.9	106.11	102.1	108.15	108.47	104.58	109.73	98.656	103.2	100.56	114.44	108.89	108.62	107.37	109.02	102.29	103.62	102.41	99.867	101.7	97.159	111.69	105.77	106.58	108.57	105.16	104.98	108.95	104.49	102.04	112.65	103.57	103.03	107.57	102.64	103.22	107.66	97.16	104.36	106.23	111.45
110.86	109.45	108.09	112.75	108.08	100.81	109.18	116.11	113.13	110.23	106.75	114.01	111.84	116.58	111.73	108.67	114.54	112.21	107.62	109.5	113.92	108.68	104.51	113	111.59	110.55	108.72	108.61	108.06	112.01	110.72	113.17	112.7	115.38	112.03	109.94	111.44	117.5	106.09	112.39	116.99	113.09	112.92	115.53	111.74	110.91	106.67	105.83	113.7	113.36
111.52	107.93	108	111.3	98.161	104.04	104.96	110.25	102.53	108.45	107.1	107.4	103.89	111.86	105.03	106.06	108.65	105.19	97.984	101.22	102.31	107.37	108.42	97.745	104.64	105.29	105.06	104.84	104.71	100.9	112.46	106.13	104.27	106.26	99.906	108.08	110.16	103.71	101.42	106.05	104.76	101.82	103.95	105.9	100.88	117.65	101.16	105.58	105.22	107.68
103.84	108.58	103.4	106.18	107.87	108.92	108.05	102.21	107.13	102.59	111.6	107.3	110.2	109.47	107.25	106.5	101.23	110.61	108.21	105.28	104.34	105.62	107.83	108.82	111.76	108.45	107.27	107.08	101.12	102.95	96.714	108.35	104.6	109.16	100.89	103.67	105.76	104.93	104.43	103.41	103.91	107.94	107.49	102.47	105.13	108.2	107.6	107.99	104.16	102.22
100.98	108.69	103.85	105	103.39	108.16	103.92	107.47	105.42	108.5	102.86	103.83	100.9	101.58	104.82	101.4	110	105.12	102.12	100.79	107.17	106.1	98.885	107.14	108.55	98.579	112.58	108.35	108.44	110.58	99.754	102.21	104.49	103.3	107.4	107.11	110.33	103.2	107.99	109.82	102.09	111.4	107.38	101.1	101.98	105.8	107	96.675	103.94	106.9
106.14	108.05	105.2	108.28	98.287	101.21	107.7	111.03	107.2	105.1	108.02	106.95	101.96	102.65	102.53	104.98	110.94	97.598	107.58	109.66	100.98	103.07	107.04	109	106.94	106.73	105.46	97.837	107.33	104.38	104.02	109.99	106.25	105.56	105.93	104.94	109.43	110.88	100.93	109.34	99.86	108.24	109.14	107.51	99.779	107.9	108.63	108.64	105.07	105.99
113.91	108.4	119.2	118.91	118.28	117.47	115.27	113.6	114.51	114.85	109.32	113.22	117.8	122.3	120.66	107.93	122.52	113.26	113.48	120.76	113.8	114.29	111.33	115.81	115.23	117.84	116.56	110.6	115.88	112.66	118.73	118.56	117.39	124.27	117.81	116.74	117.86	110.11	113.39	114.95	116.44	112.25	112.71	116.1	114.07	122.14	116.37	121.12	112.53	114.13
110.8	113.17	114.28	112.94	109.66	112.86	115.66	110.93	110.01	109.15	105.76	114.43	115.92	112.05	113.3	116.32	110.29	111.95	110.41	112.19	112.82	111.53	110.2	110.82	111.76	110.33	108.8	112.91	114.07	106.56	108.88	113.28	111.79	115.45	109.14	108.79	104.93	110.98	111.7	111.5	108.88	106.5	110.93	106.45	105.77	111.7	109.34	111.4	108.38	114.64
104.1	108.96	109	105.48	104.61	100.33	109.1	107.96	104.54	107.35	101.08	110.34	105.31	106.17	101.52	105.53	102.13	103.92	112.26	105.72	108.08	105.69	99.465	110.25	106.45	104.76	106.28	103.75	97.821	102.41	97.599	108.99	95.319	104.7	107.3	99.999	98.677	107.01	111.17	98.249	102.98	109.2	101.8	108.14	109.91	109.77	114.98	113.65	105.7	102.2
103.78	108.58	105.62	102.86	106.62	101.9	100.73	100.2	107.04	106.38	105.67	107.02	103.2	104.16	105.64	102	101.59	112.85	109.21	108.55	107.34	100.62	103.54	109.03	103.04	108.05	105.11	109.57	102.64	105.52	105.31	103.86	99.728	110.55	106.53	112.13	107.8	104.54	105.29	107.15	105.22	102.57	106.05	108.26	104.51	105.22	104.13	103.69	96.8	110.55
103.12	103.08	104.1	99.958	111.77	104.11	102.66	104.31	106.09	103.38	103.86	98.304	106.52	100.7	105.38	105.81	109.56	106.23	106.22	107.67	102.66	107.16	110.78	100.62	97.687	100.59	105.45	107.93	106.51	107.93	103.58	105.05	103.95	104.69	104.05	110.33	98.53	101.41	103.78	109.47	103.26	106.83	102.96	97.973	98.808	107.16	98.124	111.06	107.72	112.04
112.73	107.85	111.7	111.26	113.46	120.94	112.1	113.8	117.28	114.75	112.91	118.87	116.02	111.52	114.44	108.44	108.51	112.25	111.51	111.3	114.36	114.12	112.99	111.15	109.45	110.39	115.71	109.69	107.22	117.63	107.38	110.54	107.12	110.01	109.68	106.49	114.12	115.18	112.6	104.13	113.84	111.5	111.96	112.63	116.11	112.47	109.3	115.07	104.96	114.83
115.36	109.8	112.37	113.14	114.14	109.46	108.74	108.79	110.48	114.68	113.98	115.32	108.36	112.82	104.12	110.3	112.13	109.07	111.94	115.51	106.44	107.63	104.1	112.27	114.05	109.7	105.54	109.57	107.12	107.18	113.76	110.48	107.41	114.23	112.93	115.65	113.46	108.39	108.56	110.7	105.66	112.61	108.39	107.62	105.98	111.58	112.02	113.39	115.93	113.42
110.49	113.76	105.7	103.47	111.12	104.76	105.62	108.73	109.02	108.43	105.36	99.084	108.17	105.11	102.7	103.18	110.78	108.5	105.39	103.16	110.6	106.08	104.03	106.53	104.65	105.1	105.51	104.02	105.7	103.53	106.41	108.08	104.28	104.45	108.8	111.22	108.06	102.71	103.62	107.1	106.13	107.82	107.11	104.15	106.19	108.72	109.55	111.09	106.66	101.45
103.41	107.08	102.77	106.14	114.35	100.41	104.02	114.15	104.7	104.48	101.72	108.18	102.45	103.57	114.11	100.98	106.24	107.7	108.98	109.26	106.07	108.48	109.09	105.33	107.66	104.34	110.51	112.62	113.61	108.38	102.52	109.26	105.19	103.42	107.47	107.44	110.31	105.88	106.5	104.87	107.85	104.36	109.59	104.41	103.68	108.67	113.25	100.04	108.22	105.97
108.05	112.79	113.13	111.85	112.24	108.34	113	109.12	111.02	109.73	113.44	110.12	113.58	115.52	108.41	114.57	111.21	117.75	108.99	111.42	111.12	109.07	113.14	109.81	112.34	110.76	107.52	112.15	108.99	112.03	112.04	108.53	111.13	107.71	108.8	113.95	113.76	112.92	109.64	110.16	111.54	112.46	106.93	115.34	113.2	111.64	104.61	115.74	108.37	113.17
96.367	103.11	105.97	102.56	104.32	103.93	97.13	101.71	99.493	95.194	95.258	102.48	100.81	102.42	96.886	99.372	95.364	100.48	110.28	106.43	102.9	99.132	103.34	97.085	100.05	98.715	102.85	105.13	104.03	99.171	98.933	98.443	99.749	105.46	99.342	100.23	99.413	100.06	105.99	101.98	99.329	99.394	101.22	103.83	99.137	100.96	93.246	105.11	97.585	94.283
107.41	111.89	106.48	114.57	112.08	117.15	113.12	109.73	111.24	114.85	110.95	110.3	116.62	115.95	107.56	112.78	115.03	112.33	116.29	116.18	112.14	114.51	109.74	106.61	110.18	116.05	109.71	111.92	111.88	120.92	117.28	106.28	114.23	111.86	117.21	117.16	108.87	109.93	110.26	105.88	106	107.14	113.28	110.36	114.33	112.13	110.68	114.11	114.72	111.5
105.85	108.18	107.36	107.01	107.36	109.6	108.95	105.07	109.94	111.33	107.66	109.02	107.94	105.15	107.63	101.78	108.82	106.98	110.33	107.65	104.96	103.53	107.87	107.91	103.55	109.34	110.84	104.95	106.7	106.09	107.03	102.59	106.39	108.03	111.63	104.36	115.23	109.09	102.51	107.96	108.61	102.4	112.68	103.83	114.47	104.03	98.248	102.04	113.38	101.22
103.11	109.21	103.86	100.1	104.34	107.41	110.96	105.59	104.55	104.57	110.7	109.9	105.46	108.96	107.91	111.48	101.58	108.18	104.53	103.77	115.24	100.71	104.21	105.15	106.6	106.1	110.36	107.1	112.01	104.49	107.42	110.67	108.07	113.08	104.44	104.37	103.56	102.93	106.93	103.62	101.21	105.07	106.81	107.44	102.11	104.5	107	101.16	106.16	113.57
106.66	102.91	105.87	102.64	106.05	109.79	109.71	105.14	106.31	107.82	111.5	105.33	112.53	111.09	106.77	101.43	113.91	103.32	104.74	102.91	111.02	104.97	104.75	97.69	108.12	107.52	100.77	109.09	98.172	103.2	103.83	106.62	112.61	104.87	110.79	114.13	104.62	103.85	108.5	103.66	103.22	110.01	108.95	105.32	99.659	106.37	103.48	108.85	102.6	110.34
108.61	100.99	99.496	106.92	107.3	105.6	116.93	101.06	100.82	105.82	103.27	100.22	102.93	103.32	108.41	103.86	107.15	104.71	104.42	109.74	104.8	100.93	108.93	105.93	103.38	106.82	103.31	104.17	103.89	104.51	109.27	105.88	104.42	109.67	101.04	100.85	101.06	104.06	107.43	102.74	103.1	102.15	106.37	104.7	110.97	105.89	104.29	102.32	99.897	106.63
101.68	107.99	113.8	106.06	109.85	110.03	100.27	99.661	99.457	106.94	107.02	108.95	109.7	104.88	110.53	107.49	106.07	107.75	105.05	112.58	110.49	99.465	104.61	118.65	106.85	109.08	102.45	108.92	111.06	101.07	106.85	108.19	103.12	109.44	107.39	111.79	104.66	106.89	111.71	103.79	117.54	105.44	104.13	107.23	100.23	105.1	109.32	104.8	106.66	107.92
113.04	113.16	108.74	110.42	112.63	111.02	110.48	109.82	106.29	109.41	114.61	107.63	116.51	112.41	109.62	106.64	100.9	109.47	110.27	106.01	109.97	112.01	107.01	111.25	112.43	107.92	115.3	108.5	112.16	112.44	102.49	102.69	106.22	106.26	111.8	109.4	109.99	105.56	116.78	107.28	110.99	109.73	107.91	112.84	111.26	109.45	102.4	111.09	115.86	106.99
102.87	104.5	109.92	107.1	105.06	111.37	110.29	106.65	104.97	105.26	104.2	102.51	111.1	110.6	107.17	101.64	107.73	108.21	105.19	109.27	111.23	103.91	100.69	113.82	112.61	102.21	106.93	102.88	106.46	109.31	104.55	106.57	104.14	109.55	105.42	106.87	117.14	108.89	101.42	103.18	102.07	101.18	107	107.21	102.74	108.06	107.3	105.34	113.38	105.19
108.73	115.09	107.3	108.59	112.15	115.67	109.41	107.6	111.73	104.97	107.81	112.04	110.95	113.35	118.33	111.85	110.02	110.05	107.2	107.94	108.74	110.32	106.5	110.86	107.9	112.26	106.29	108.6	105.94	113.93	112.36	105.81	115.39	109.76	108.9	113.52	117.71	110.75	110.27	109.26	109.46	113.09	106.11	103.47	109.28	111.09	111.71	105.12	109.14	111.62
105.26	100.27	108.46	102.55	99.972	109.3	107.89	110.49	101.08	101.51	100.67	99.347	107.44	104.67	102.13	110.01	104.2	100.11	99.521	108.66	105.83	113.18	106.03	100.77	107.02	104.26	100.5	106.04	106.67	98.753	100.6	105.34	107.68	108.83	103.56	107.89	104.57	101.05	108.78	109.98	102.42	107.38	104.4	104.34	112.88	113.64	105.67	105.35	105.61	106.25
119.09	122.19	111.81	110.71	112.92	115.48	116.71	121.75	114.85	120.62	117.89	116.49	122.5	115.16	122.2	117.97	115.93	116.22	111.28	120.66	117.37	115.68	112.77	114.72	111.79	116.2	119.93	117.59	120.83	116.07	122.25	118.32	117.56	113.64	114.88	119.78	111.92	114.44	118.66	114.33	116.31	116.39	119.43	119.77	120.36	111.95	113.22	117.13	117.62	119.73
106.75	102.13	106.7	106.16	102.54	110.72	109.96	115.53	108.72	110.58	108.72	110.2	111.72	117.07	114.99	106.96	112.62	115.95	107.47	109.74	109.48	113.91	110.8	112.06	111.25	109.12	110.11	110.38	106.12	114.46	110.85	113.79	111.23	115.24	107.4	116.03	117.95	108.33	113.84	114.76	108.81	112.67	110.76	113.04	104.45	106.8	119.41	109.75	105.93	107.67
113.71	112.01	109.78	114.07	114.17	115.89	110.94	104.65	107.8	110.32	114.88	112.73	113.83	108.84	111.31	108.23	118.11	109.98	108.6	113.29	110.67	111.51	115.28	108.59	109.84	109.06	114.42	107.19	114.31	110.25	106	114.3	107.66	109.38	107.79	114.52	109.11	119.66	110.57	114.4	109.19	110.8	110.95	110.55	106.45	116.14	114.05	110.13	112.07	112.7
114.65	110.35	112.65	110.88	115.2	112.88	109.86	108.87	106.58	105.34	114.66	110.91	106.47	111.66	107.46	112.61	113.89	110.66	115	116.57	113.35	112.19	115.76	115.85	113.63	112.96	111.44	109.87	113.35	106.74	116.19	116.36	110.25	114.57	111.18	106.52	119.56	117.19	108.75	107.92	111.13	122.21	117.22	112.08	118.77	119.07	111.34	111.48	111.39	114.07
109.54	105.38	105.67	104.86	111.49	106.09	105.4	107.55	106.12	106.29	107.24	108.82	105.42	106.41	97.805	108.34	108.29	107.84	106.38	108.31	102.06	109.29	106.02	106.77	100.2	106.54	109.45	103.8	109.05	101.43	100.75	102.89	99.186	105.95	101.07	104.98	110.26	105.62	102.78	105.12	110.28	101.54	101.72	100.14	98.44	104.24	102.66	109.66	106.97	101.91
118.23	113.66	115.33	112.09	107.48	114.02	111.01	107.96	109	111.95	107.65	110.51	111.85	113.28	114.6	101.73	112.63	118.44	110.58	108.97	108.51	110.82	109.59	121.76	109.58	111.07	105.05	110.85	109.03	112.67	117.48	117.11	116.33	112.65	108.38	107.93	107.36	111.95	117.54	106.23	115.57	116.63	116.13	115.39	113.58	112.95	110.31	107.81	112.01	108.64
112.89	104.92	100.81	104.8	108.26	109.42	103.01	102.18	102.75	107.41	108.22	105.8	106.99	103.41	103.13	103.46	106.11	104.27	101.08	97.673	106.98	105.39	100.97	104.8	104.65	101.85	105.48	109.13	104.04	107.64	104.78	100.47	111.12	102.62	105.96	104.05	113.65	109.77	105.04	106.23	102.29	109.99	108.76	103.24	102.78	108.45	107.5	109.24	102.53	99.986
112.09	106.26	103.58	102.9	106.68	102.88	104.68	107.08	107.57	104.78	107.52	101.97	107.74	107.03	108.43	103.48	113.18	101.61	105.34	103.72	105.62	98.96	107.46	104.99	105.26	98.871	115.11	103.76	99.892	101.4	110.77	105.74	104.11	108.14	101.29	104.2	102.37	106.21	109	105.97	108.64	111.06	102.39	101.26	104.94	103.95	109.13	101.81	104.89	105.73
108.22	103.95	101.77	101.65	99.746	92.378	104.25	101.01	107.19	106.94	100.11	108.04	109.2	105.19	107.23	102.91	102.79	102.11	101.73	103.02	104.54	103.94	106.61	109.04	106.52	110.74	108.86	108.29	107.51	104.25	105.35	105.52	101.01	108.49	105.95	108.65	100.14	99.968	106.43	103.51	107.73	109.99	102.47	105.44	99.483	101.87	108.11	107.33	102.81	103.67
116.55	109.86	103.02	117.66	106.26	105.93	115.95	111.11	113.88	113.76	109.2	106.79	113.89	114.22	111.14	108.5	108.33	110.61	107.83	114.46	106.51	118.16	106.49	115.95	112.95	111.1	111.75	107.6	112.06	111.16	114.3	107.68	105.52	112.36	114.7	110.21	104.64	117.4	115	111.48	114.64	109.19	110.07	106.67	108.04	106.56	106.18	114.03	114.71	115.73
113.67	110.89	107.95	113.71	110.69	109.69	110.75	117.65	113.07	113.13	113.54	115.17	115.15	111.84	105.23	101.78	119.56	108.37	118.39	116.71	106.24	116.68	115.77	115.24	110.71	116.9	115.32	114.4	111.78	112.37	113.35	115.91	114.99	109.82	114.32	114.01	114.21	116.08	107.23	114.16	114.3	118.8	114.34	114.35	110.29	113.66	117.92	111.75	112.78	110.98
104.01	105.48	105.36	106.68	101.24	107.44	103.66	104.11	100.27	105.73	104	110.91	115.75	105.29	105.06	104.06	102.21	104.15	107.29	107.36	116.3	112.91	107.56	111.66	108.42	110.39	112.47	102.86	103.25	107.66	109.65	105.58	109.73	104.29	108.27	109.82	105.93	103.69	107.77	112.35	104.23	109.76	110.75	109.15	112.86	111.64	109.29	98.463	110.76	104.69
105.7	106.93	110.12	107.88	103.98	104.32	102.71	104.73	107.18	101.2	106.85	111.88	110	102.68	111.65	105.96	105.97	105.43	101.33	101.82	106.13	107.81	108.12	111.79	106.93	106.5	106.73	105.93	104.57	107.97	105.41	108.93	106.21	111.21	108.07	105.59	107.78	111.23	111.79	112.66	106.12	104.47	103.49	105.62	100.29	105.55	104.06	105.41	103.5	109.71
114.07	107.14	108.88	101.8	109.39	108.93	102.4	105.97	111.47	100.85	106.51	112.77	107.14	111.12	110.3	113.66	107.59	111.21	107.04	100.08	104.71	105.81	107.61	106.03	111.21	108.01	105.19	105.36	109.34	99.707	110.54	109.18	104.02	109.22	108.35	104.57	97.065	105.72	102.69	113.85	104.35	111.12	108.47	102.83	108.49	104.5	108.23	110.37	101.31	107.48
105	107.49	101.49	104.79	108.01	106.85	108.62	105.16	109.06	99.731	108.85	99.922	101.25	102.2	105.07	103.02	104.29	111.35	111.1	105.44	104.82	103.16	107.84	104.21	107.03	108.15	107.39	102.95	107.63	111.65	115.59	102.65	103.45	108.16	104.5	114.28	109.41	100.7	100.77	109.2	109.6	103.33	103.88	106.29	102.83	97.046	108.61	109.76	107.63	104.91
100.03	99.124	96.018	108.32	98.766	104.95	98.78	92.544	96.743	97.812	95.768	98.215	101.22	98.857	102.99	100.2	99.886	106.48	100.72	94.351	102.36	101.34	95.454	102.13	95.916	102.36	98.283	100.83	97.568	99.514	97.928	104.88	97.335	99.4	101.89	99.108	98.433	96.89	100.57	104.51	101.62	98.377	94.513	103.57	97.392	103.98	101.75	101.92	95.218	99.617
110.78	112.41	112.62	111.18	112.53	110.51	108.92	97.065	115.02	112.08	114.65	114.97	103.65	113.81	110.5	108.23	109.17	117.56	109.83	108.86	105.23	107.9	104.82	108.5	107.5	104.55	114.24	107.6	113.82	112.25	112.46	110.66	111.97	114.1	110.56	105.18	108.01	107.89	100.59	104.78	108.5	109.98	112.5	104.42	107.46	109.36	111.09	115.47	114.13	109.49
102.32	105.29	103.98	107.37	110.34	104.41	108.07	101.37	103.74	102.01	110.15	102.29	108.13	105.48	110.71	112.16	102.97	107.51	102.24	101.73	111.3	105.51	101.79	102.13	106.46	100.32	105.68	105.31	108.07	103.7	105.03	97.932	97.45	97.044	108.68	110.67	108.87	95.772	104.45	107.64	104.9	102.01	106.97	101.36	105.85	106.3	103.72	101.61	105.82	105.89
113.38	107.07	110.86	99.864	108.26	106.48	101.97	102.65	104.84	104.41	98.144	101.84	114.12	107.51	109.4	105.31	107.15	103.32	99.829	105.17	104.1	101.24	100.08	108.54	102.28	106.65	105.15	110.66	108.3	104.35	111.48	105.41	103.84	100.45	103.12	105.19	104.2	102.12	107.97	99.782	110.64	109.83	100.26	107.87	102.09	106.65	105.65	105.17	106.46	107.58
107.28	118.46	109.75	111.89	109.74	112.56	102.67	109.74	108.28	108.21	112.89	110.02	108.31	111.29	110.28	111.19	111.85	107.66	112.07	109.32	114.56	111.45	111.92	110.35	106.74	102.54	106.14	107.4	106.9	112.56	105.04	106.3	110.12	109.09	109.67	113.08	108.16	117.86	110.27	109.3	107.87	110.35	101.99	110.76	107.03	108.39	107.04	100.89	112.16	114.62
117.83	118.57	118.34	122.31	111.07	112.7	113.92	120.75	114.4	120.18	117.03	113.45	118.56	118.78	114.47	114.64	120.45	113.13	120.31	125.13	119.84	117.98	125.65	114.62	117.28	111.23	118.9	117.36	118.94	117.47	119.07	124.28	116.7	115.46	115.92	117.44	123.42	116.86	123.1	115.86	119.48	120.25	111.19	114.39	116.62	115.64	115.81	117.43	119.31	120.94
107.91	106.74	105.72	104.4	106.18	106.24	102.88	104.18	110.58	98.534	108.31	107.69	99.657	107.67	114.29	111.72	105.72	104.26	104.43	109.44	103.73	101.28	106.06	106.49	112.91	109.12	99.422	107.74	98.843	103.63	105.91	106.16	100.56	107.33	108.64	111.98	113.76	103.47	107.38	108.86	114.15	104.34	102.87	104.11	109.71	107.5	103	104.27	103.42	102.99
100.51	101.46	97.454	101.63	102.18	107.26	99.835	105.93	96.402	98.269	107.26	106.44	100.1	99.642	98.252	102.46	100.05	101.13	103.03	99.871	99.226	92.283	100.57	100.53	100.11	94.025	104.5	100.26	103.62	102.29	100.74	93.306	100.73	97.653	100.7	100.46	98.162	101.92	101.5	99.732	98.184	101.32	102.17	101.29	103	100.54	104.75	105.17	106.57	100.32
[truncated: 150 more columns]
