# Supplementary material for: Genetic dissection of main and epistatic effects of QTL based on augmented triple test cross design
Source: PLoS One. 2017 Dec 14;12(12):e0189054. doi: 10.1371/journal.pone.0189054 (PMC5730204; doi:10.1371/journal.pone.0189054)
Supplement: S8 Supporting Information — (ZIP) [file pone.0189054.s008.zip › z4_150_0.2_5.csv]

102.85	110.73	105.92	106.25	109.45	104.64	100.02	100.26	114.49	103.21	108.82	111.94	104.21	106.47	113.06	101.63	113.9	108.84	104.12	103.65	97.984	103.3	101.53	104.99	104.73	100.15	109.43	98.386	108.96	102.76	109.24	114.09	110.19	94.543	105.08	107.65	102.49	102.46	111.51	96.066	107.51	103.05	104.3	99.077	109.84	108.24	108.3	107	113.49	109.55
99.937	106.79	102.78	103.34	97.658	104.23	104.47	107.49	105.98	106.14	101.42	114.07	107.36	109.67	107.46	102.85	101.52	106.09	98.999	97.062	103.03	109.87	105.57	109.29	98.256	99.961	106.16	97.434	106.01	101.73	96.677	104.65	115.89	99.679	98.409	102.47	102.85	97.747	103.4	116.52	112.54	102.96	111.97	112.9	98.907	107.98	102.03	103.14	98.966	99.232
96.032	103.53	96.454	102.58	99.825	95.335	101.09	97.952	96.207	99.032	99.431	102.89	102.95	111.35	95.102	97.356	95.44	102.44	95.391	106.99	104.9	94.999	87.726	99.808	102.73	104.83	102.2	105.47	98.222	91.986	95.643	97.682	95.694	107.1	100.5	95.191	101.81	99.135	104.87	102.05	99.591	105.82	101.04	97.867	101.57	97.936	99.758	101.29	94.138	108.19
119.66	116.66	113.76	116.39	121.92	118.39	111.88	119.82	118.21	112.55	122.86	116.41	115.6	111.76	115.01	118.32	118.47	121.21	119.35	118.78	118.54	119.63	114.21	114.91	120.31	126.34	122.02	115.22	118.57	118.6	113.31	114.23	120.53	111.85	121.34	111.6	109.31	109.36	123.31	112.82	120.9	112.64	109.65	124.22	114.28	111.41	116.44	108.14	124.04	113.5
106.61	97.119	88.438	98.311	102.15	99.534	102.9	103.28	103.59	102.61	99.847	101.02	99.96	99.132	94.839	101.8	111.99	92.364	108.73	107.23	93.601	103.12	94.205	103.3	106.77	100.28	109.16	101.5	107.01	108.84	99.959	93.805	105.27	95.979	98.271	91.882	95.348	95.679	98.849	100.19	108.05	97.313	101.75	90.801	96.017	96.05	93.624	99.937	88.628	96.437
114.58	101.89	108.73	119.95	116.44	111.61	111.01	110.79	116.16	117.01	105.1	112.65	107.03	104.33	124.24	107.87	107.34	106.98	113.88	117.61	111.23	102.66	116.9	108.3	110.03	116.63	109.41	116.2	109.3	108.36	114.65	115.42	110.9	108.85	110.11	113.07	119.52	102.97	112.77	108.29	108.13	110.79	113.57	110.13	119.01	105.59	100.26	110.52	105.59	107.03
110.98	111.84	116.18	108.58	107.1	109.18	109.59	112.61	114.57	115.41	115.56	104.97	107.97	115.87	112.1	113.66	113.93	110.18	108.54	115.12	115.97	111.78	106.73	109.14	109.08	108.9	105.87	116.06	126.14	108.06	113.11	111.78	106.84	120.79	112.49	110.53	110.58	111.32	113.03	109.4	113.71	104.95	110.53	111.56	110.42	111.08	108.15	113.5	114.37	119.36
106.34	107.5	110.93	111.25	105.2	116.23	114.48	109.56	110.68	114.42	105.68	126.02	112.91	106.02	105.37	112.67	110.86	108.52	110.51	114.97	102.04	106.3	112	112.95	115.13	119.27	118.17	113.1	109.95	112.92	113.89	111.42	118.76	113.07	116.56	108.82	113.25	113.88	124	110.44	114.84	115.5	113.95	106.69	117.63	117.07	115.19	112.38	106.83	123.9
105.59	119.34	115.63	107.3	110.47	111.57	112.25	112.98	112.87	109.05	113.72	114.12	112.51	121.21	111.55	114.51	116.26	124.04	115.75	114.3	111.97	113.43	105.15	113.51	110.08	120.16	114.72	116.75	108.05	112.08	111.02	116.18	105.86	109.46	108.37	114.79	107.65	113.18	113.42	104.26	115.36	101.35	106.16	115.79	108.55	115.79	115.29	116.74	117.77	111.27
104.94	112.03	111.97	108.26	116.53	97.367	114.46	103.94	97.714	110.21	101.56	111.89	108.71	102.45	110.08	111.05	100.14	112.58	106.51	101.56	105.98	103.09	111.63	112.27	112.95	103.32	118.21	113.62	108.63	112.67	105.44	114.93	115.04	108.56	115.35	108.2	115.71	116.65	105.96	112.78	108.03	107.6	112.64	110.35	122.36	107.34	111.17	108.39	111.71	107.9
98.467	100.49	108.4	112.65	105.43	107.84	102.01	101.79	105.11	105.28	104.45	120.41	103.72	103.19	105.56	107.35	104.26	106.86	104.48	110.37	109.11	112.46	97.919	103.33	112.37	101.35	103.47	103.15	109.2	109.8	103.85	103.98	105.12	92.683	108.67	107.93	111.79	112.94	101.62	98.327	107.65	107.1	107.2	102.25	104.45	107.71	113.03	100.45	107.53	101.24
105.17	98.922	107.85	109.41	110.01	99.161	106.61	100.6	105.39	98.445	114.46	97.439	109.67	103.06	109.84	105.42	110.72	111.81	105.78	109.02	105.78	107.23	102.84	107.65	111.89	107.24	103.81	115.93	111.16	110.77	108.71	108.2	114.06	111.14	98.403	108.82	117.26	106.52	106.19	102.62	112.09	114.27	112.74	106.59	98.357	108.22	113.67	102.13	103.07	113.24
111.8	96.093	97.487	113.68	98.366	106.62	108.92	108.63	121.89	109.95	101.04	107.67	107.29	107.09	106.85	97.075	103.28	106.95	108.41	101.49	101.54	110.07	113.64	101.93	110.88	102.34	102.23	100.5	106.25	108.8	97.571	102.5	109.05	108.15	100.34	105.17	102.79	94.889	105.63	101.19	107.07	102.58	104.53	96.855	103.21	100.83	106.12	109.16	106.92	90.624
116.8	111.54	121.24	117.77	117.95	121.45	116.74	109.44	114.37	104.37	108.73	117.14	116.38	105.01	125.63	118.32	115.04	114.26	114.55	116.47	115.97	115.31	106.57	109.71	111.48	115.58	113.91	118.81	110.79	115.56	123.96	110.28	113.27	117.27	112.05	114.92	123.22	116.28	119.85	118.71	116.67	125.96	118.44	124.74	109.73	121.23	114.05	117.25	115.14	116.36
115.71	111.91	107.85	110.85	109.26	100.04	113.9	118.76	113.99	103.99	105.72	98.563	118.94	112.15	106.17	109.04	111.18	107.11	110.65	111.25	109.24	115.15	110.77	113.85	106.37	110.94	113.35	119.86	113.25	106.13	109.29	110.44	111.65	113.29	110.28	106.28	107.61	104.74	109.27	104.9	105.46	107.31	116.9	106.87	109.84	107.95	104.82	112.78	119.79	106.61
100.88	104.96	101.64	103.89	105.53	106.93	104.43	100.02	111.01	106.34	103.4	100.71	108.03	105.66	110.63	105.26	100.91	107.06	111.1	101.39	101.6	109.56	102.52	104.52	105.97	111.07	105.96	109.49	106.54	110.03	96.882	108.35	106.52	97.745	109.32	100.19	97.259	93.739	105.74	108.59	104.52	109.98	103.9	105.47	100.4	105.8	101.62	105.34	104.7	104.92
109.54	110.12	102.89	93.958	106.59	105.76	105.36	96.727	95.281	103.87	105.32	102.04	107.17	99.767	103.15	113.74	111.08	102.59	103.04	108.65	107.69	108.79	102.66	107.27	111.12	104.56	109.66	104.11	106.42	106.97	105.95	114.4	102.82	107.07	102.97	112.5	111.84	115.19	106.36	105.93	104.37	107.88	95.102	107.18	100.26	103.93	102.02	102.95	108.96	107.26
98.741	103.75	97.919	108.7	95.526	104.54	99.266	105.6	101.44	91.143	105.47	95.04	106.52	97.415	102.71	103.13	93.448	97.764	93.392	100.22	101.13	109.51	96.082	100.5	89.431	99.107	95.709	100.55	104.06	98.169	104	101.41	94.716	94.409	99.785	97.513	95.396	102.16	102.34	91.509	100.64	111.17	97.765	96.127	101.51	104.03	101.26	101.95	103.04	101.33
105.4	104.17	104.26	97.089	97.461	105.42	95.737	103.56	100.47	95.563	97.553	99.428	98.586	100.12	100.29	98.769	102.84	98.048	99.538	99.864	107.31	107.01	98.741	98.4	103.19	99.909	109.31	95.669	99.645	99.897	96.357	112.95	93.649	100.18	95.46	101.07	106.57	103.16	97.235	96.909	97.877	90.988	97.961	89.629	95.2	97.913	96.332	96.986	101.02	98.622
118.87	105.6	113.01	111.91	107.95	111.28	109.37	101.47	118.8	109.48	111.51	108.43	111.46	113.32	114.62	110.56	111.24	111.59	115.41	111.45	113.84	108.02	109.92	110.78	113.64	115.14	118.33	106.17	113.36	108.93	111.11	104.12	113.92	109.06	108.05	116.61	107.06	99.846	114.68	118.86	109.42	102.53	116.23	113.13	102.83	118.26	115.35	110.66	116.16	111.62
99.818	106.57	100.86	106.56	97.982	95.091	103.95	100.45	98.534	101.37	109.37	96.554	105.48	105.86	96.367	96.211	102.67	102.34	92.986	101.5	100.59	102.78	106.18	104.2	100.88	91.718	87.631	98.228	90.025	102.15	99.938	101.48	98.953	108.17	93.487	108.25	99.903	103.16	93.048	99.272	103.02	97.053	96.352	102.29	107.56	93.078	95.725	94.476	102.34	107.7
113.7	115.67	111.82	104.85	117.23	115.83	114.22	111.11	106.57	96.734	110.79	100.31	111.03	116.54	119.91	116.89	107.14	103.81	109.78	112	114.08	114.67	112.67	104.36	122.82	115.26	105.61	104.09	116.28	115.42	103.07	119.8	112.07	108.21	109.71	107.54	98.909	107.52	107.82	110.39	106.77	114.69	108.06	104.57	104.9	116.52	114.51	112.72	100.71	109.28
106.45	119.65	113.2	110.88	104.4	104.84	114.03	116.59	108.54	106.12	111.27	103.65	107.56	111.46	115.06	111.37	107.73	112.7	106.9	111.83	114.54	113.97	107.99	107.39	115.25	110.89	111.6	108.21	109.22	112.44	103.65	106.62	115.1	108.6	111.38	120.28	120.09	123.03	110.73	107.5	113.41	116.2	106.8	112.92	110.59	112.31	116.75	109.37	111.51	110.36
97.725	107.82	99.17	106.91	108.97	98.148	115.03	102.71	104.57	104.56	94.324	97.789	99.499	99.735	95.382	100.95	95.968	98.883	100	93.416	107.22	101.78	101.86	92.282	108.42	101.39	113.43	103.87	96.412	95.701	100.82	110.69	102.5	104.93	90.27	105.01	102.6	105.2	106.42	100.16	107.38	101.13	99.329	102.75	103.08	97.436	101.13	102.22	102.93	98.182
105.8	109.57	102.52	99.869	106.44	108.66	102.99	100.43	101.89	106.52	96.045	103.78	108.13	93.91	99.237	97.495	108.8	105.14	107.24	112.81	106.84	105.02	97.217	107.83	106.08	107.91	114.34	115.47	100.42	108.63	113.35	105.39	101.85	100.23	105.91	108.1	106.23	112.15	102.47	105.72	101.84	104.86	96.619	108.72	106.03	103.57	112.07	102.4	99.095	101.18
101.92	103.34	94.746	106.68	102.85	99.48	104.19	107.91	100.22	106.45	113.37	102.06	111.61	103.9	102.19	100.46	100.56	99.691	98.624	106.34	102.7	96.611	112.41	108.72	109.31	108.39	109.22	110.15	113.35	104.76	111.08	108.13	104.53	101.11	103.78	109.07	113.19	99.288	108.41	108.23	103.49	100.25	115.62	101.25	109.06	104.99	112.89	99.73	101.4	106.92
107.26	112.02	101.24	108.37	106.53	100.69	98.06	103.23	102.76	103.45	93.466	98.952	96.22	112.5	111.29	99.862	109.88	113.39	105.02	105.14	109	101.3	95.368	101.23	105.05	111.56	108.28	100.6	108.66	102.82	99.22	108.46	107.51	104.46	103.72	102.34	103.2	103.07	112	103.01	98.184	102.16	110.02	99.358	111.25	103.95	102.62	105.5	108.55	98.474
99.525	95.932	106.92	107.16	105.19	95.884	108.68	110.14	101.54	110.22	103.79	110.13	105.6	100.64	103.22	111.82	103.57	105.33	101.34	107.67	103.76	102.3	97.224	107.37	106.17	106.61	113.31	103.18	104.68	113.17	107.83	115.32	110.9	107.4	98.657	108.68	107.62	108.65	105.62	108.3	103.34	105.24	102.79	98.802	102.03	111.75	111.82	105.7	111.61	100.29
101.38	102.72	101.71	105.9	103.95	108.35	109.71	107.56	96.262	109.28	101.15	108.89	101.76	106.87	110.06	100.19	106.55	106.87	111.52	111.26	102.81	109.82	105.59	107.97	96.218	110.21	106.28	101.29	107.26	113.63	98.476	108.78	109.66	92.154	115.11	112.66	105.52	108.63	101.97	113.95	111.43	104.52	111.23	110.68	106.82	105.81	103.09	107.12	103.28	100.65
105.7	105.6	103.64	101.29	101.14	112.02	97.318	101.46	105.55	106.66	108.02	97.61	96.81	106.45	109.45	104.35	102.28	113.66	105.59	107.27	101.2	106.2	102.05	107.25	108.68	106.67	104.91	107.67	110.23	101.68	106.52	100.16	102.57	104.68	104.19	113.49	110.75	104.1	109.37	108.53	105.24	105.92	106.4	102.32	107.55	109.1	99.115	104.36	101.82	105.1
100.85	100.73	94.945	107.7	105.66	114.51	107.4	103.5	103.44	113.03	111.69	102.62	109	99.244	107.3	109.8	101.14	105.7	107.59	107.72	108.08	109.63	105.67	102.03	99.057	107.05	103.72	108.31	106.91	94.952	106.7	110.96	107.77	110.89	97.32	108.67	99.005	106.96	104.05	105.37	109.33	102.37	105.62	116.12	105.2	104.11	99.503	104.11	105.52	116.38
101.93	104.13	107	103.6	100.17	105	105.45	111.83	112.36	115.66	102.76	101.19	109.88	103.79	103.83	108.05	109.35	107.04	103.18	99.375	108.64	109.2	107.69	110.14	110.68	105.3	103.35	111.55	102.75	104.48	98.526	112.06	115.38	100.99	102.28	112.5	109.05	116.03	110.87	111.56	92.356	105.08	118.94	104.46	106.18	100.96	111.5	103.14	107.39	106.59
102.86	108.76	105.99	103.26	107.75	97.48	107.77	105.6	107.05	105.41	109.62	92.921	103.83	97.606	107.37	106.5	100.29	113.8	105.67	107.25	108.32	108.76	108.45	104.39	107.72	103.02	109.16	105.46	100.87	104.04	103.53	112.04	103.37	105.02	107.23	110.28	115.77	106.5	106.03	97.825	110.35	101.33	103.98	109.41	111.68	112.44	113.65	116.51	109.57	111.02
107.65	115.94	115.68	115.06	101.55	105.61	112.34	110.17	105.87	102.01	107.31	110.59	106.5	113.36	112.63	105.48	107.64	107.71	108	99.674	108.23	105.54	106.02	104.64	103.35	107.96	109.65	104.98	114.48	99.985	107.95	114.67	101.67	103.77	107.07	109.81	101.05	97.994	104.84	109.34	106.45	95.058	104.6	104.57	98.784	109.08	99.294	104.66	98.639	105.28
111.84	112.98	112.85	105.73	108.18	101.71	105.29	112.08	112.64	103.8	113.62	112.92	109.29	113.93	114.3	106.66	117.28	112.11	102.63	118.61	107	105.59	110.28	100.48	113.78	103.73	113.77	103.61	113.68	107.44	117.69	114.25	115.83	104.53	111.88	112.18	106.08	112.95	109.01	115.7	111.41	112.84	111.67	108.61	114.49	117.89	110.55	116.22	103.93	110.34
109.16	109.9	98.064	107.61	104.07	102.64	104.26	97.909	106.01	103.38	104.15	100.42	96.983	100.47	106.81	102.48	104.36	108.31	108.47	102.1	108.18	104	108.22	104.98	104.48	102.02	101.39	106.44	102.28	105.7	100.81	99.137	101.61	97.832	108.17	109.22	115.86	110.09	102.04	115.33	104.52	97.784	108.58	112.03	103.29	101.01	107.16	104.13	109.08	104.31
106.33	111.26	105.65	105.42	110.26	95.406	98.767	111.42	114.09	107.6	109.33	109.09	97.565	116.22	104.39	112.46	102.73	107.82	107.53	105.6	111.57	95.026	99.958	108.55	105.73	106.49	102.81	110.51	102.71	113.07	103.11	106.29	105.06	108.31	103.62	113.78	102.49	105.45	98.993	109.98	110.22	100.24	92.556	107.87	99.543	102.4	109.19	103.94	105.11	100.18
99.496	107.64	109.91	93.629	109.14	105.13	113.41	93.421	109.63	104.41	109.57	100.3	111.98	100.37	102.1	106.55	100.67	114.45	97.776	103.84	105.93	95.495	101.46	104.46	106.04	102.97	109.19	103.26	116.35	97.962	97.809	110.96	107.36	108.64	109.64	103.79	110.87	106.95	102.19	106.22	103.28	106.26	103.15	105.77	104.41	96.134	95.456	102.23	108.54	101.97
110.06	110.24	103.9	96.452	103.43	104.89	109.54	109.09	110.84	107.86	101.78	100.35	105.03	107.78	111.87	106.96	102.66	103.29	99.606	109.74	99.458	101.74	103.81	101.27	102.68	113.12	95.951	100.61	114.44	104.01	105.48	111.66	102.66	102.01	103.12	103.67	106.13	96.998	99.895	110.6	104.26	108.87	101.64	110.82	98.778	104.06	108.54	108.68	109.23	104.3
103.6	100.18	102.04	111.27	106.2	97.042	107.65	105.08	105.55	106.26	108.1	101.29	116.98	102.68	105.06	116.76	93.818	106.06	100.58	104.4	113.35	101.92	98.994	102.57	107.88	98.301	106.34	100.55	112.18	100.17	103.74	100.92	99.2	107.08	100.89	104.07	107.72	98.705	109.53	109.35	102.46	98.36	106.76	108.57	115.33	110.74	105.22	112.98	111.81	95.653
118.55	118.97	119.4	128.84	113.69	122.11	120.71	114.62	114.84	115.24	120.12	113.01	110.76	114.53	115.35	111.84	119.55	121.29	115.35	115.73	116.46	118.1	124.8	124.28	121.18	121.79	119.09	118.32	115.49	116.42	123.96	116.84	112.84	110.51	109	114.69	126.22	123.52	119.72	119.73	110.64	124.6	128.6	110.45	114.44	117.86	126.15	113.57	114.06	115.49
106.15	108.06	104.62	106.94	97.779	105.21	106.03	98.399	98.529	109.74	110.07	107.81	102.9	106.68	98.474	102.1	105	107.75	100.35	104.43	104.89	110.26	104.17	110.17	101.36	104	107.08	119.22	103.31	105.06	100.57	114.35	106.22	102	105.73	105.1	97.357	106.19	112.56	108	94.69	104.79	113.05	102.4	103.35	112.46	98.347	100.73	104.61	112.9
105.05	105.34	111.23	107.22	104.65	108.68	107.86	99.25	113.97	104.31	114.37	108.92	103.14	111.23	107.81	108.09	103.9	104.7	111.37	106.72	100.3	101.73	107.5	108.99	111.59	107.88	115.24	108.08	104.07	105.56	105.95	104.99	115.77	111.14	104.21	111.37	102.16	110.62	105.77	104.68	100.39	110.47	105.12	112.87	102.41	109.95	115.11	110.69	108.54	104.66
108.95	98.82	110.22	98.196	101.74	106.44	105.78	103.35	97.76	104.96	103.71	112.47	104.43	112.76	103.73	108.16	99.904	101.45	103.17	101.22	94.184	97.573	105.63	109.25	93.992	106.57	105.03	102.55	104.04	109.1	109.43	107.43	106.97	105.61	107.17	107.4	112.23	97.169	101.73	108.51	106.64	110.07	101.4	103.61	109.02	110.64	101.52	94.817	107.5	110.58
104.8	109.97	102.35	105.78	98.968	104.65	109.16	110.21	97.255	103.84	110.72	109.22	107.13	106.56	111.79	105.58	107.86	95.423	101.48	107.99	107.83	107.21	108.35	100.43	107.38	99.112	105.16	102.79	114.41	104.07	101.49	102.96	112.44	102.13	111.71	107.96	99.473	101.13	104.6	105.04	97.854	113.6	108.08	105.72	105.75	103.28	102.26	98.549	108.92	105.13
110.49	125.46	117.43	115.09	109.14	115.94	114	106.14	111.98	115.73	110.9	116.91	116.65	119.45	118.41	110.08	112.87	115.69	114.21	116.56	113	106.12	108.37	107.88	119.09	121.49	112.89	120.41	114.22	110.21	111.65	115.82	109.69	110.57	103.47	111.49	117.3	114.16	111.32	117.02	110.17	108.46	124.38	113.17	116.39	112.05	111.97	110.9	113.43	104.27
109.58	107.32	107.85	112.86	103.96	101.69	102.61	97.573	107.17	102.82	105.98	111.8	103.49	104.43	104.63	104.92	100.53	122.13	99.423	106.01	110.07	112.32	107.31	115.16	113.96	105.51	96.883	107.34	108.84	94.966	102.38	105.24	106.34	109.32	106.43	109.8	101.21	107.15	112.5	106.64	106.62	112.08	102.57	116.89	110.31	104.31	102.92	106.01	120.46	107.4
109.07	113.02	109.46	97.768	102.73	98.734	101.24	107.48	112.07	104.13	106.6	102.66	107.34	109.89	113.04	107.63	109.47	107.58	106.47	100.93	107.53	113.5	106.27	107.13	104.87	99.683	104.98	106.92	103.91	98.841	101.41	105.69	120.62	103.37	105.62	97.268	108.75	105.02	105.45	98.183	103	95.475	99.558	99.49	112.26	114.63	102.74	100.58	110.17	99.715
102.06	111.04	113.94	110.95	114.5	107.81	109.57	103.9	110.7	113.72	111.34	112.47	108.83	106.33	105.49	106.34	109.75	103.12	112.03	105.67	107.18	104.6	98.326	105.96	103.62	107.19	113.34	114.02	109.01	106.21	106.95	107.16	112.48	109.45	112.89	107.03	112.17	104.83	98.962	96.115	104.77	111.91	111.13	106.21	101.56	115.25	105.11	97.658	109.7	113.08
108.37	112.44	107.07	104.02	111.76	103.27	100.68	93.745	113.32	101.18	106.06	106.95	115.74	107.93	101.88	98.788	107.59	105.11	106.94	101.63	109.7	109.57	101.54	103.27	110.75	111.36	101.65	101.47	106.11	110.11	109.26	101.24	106.47	106.9	104.4	112.75	110.02	112.39	106.9	102.86	113.63	107.11	111.13	111.19	108.2	116.01	115.65	109.18	101.72	100.36
111.6	106.8	101.13	96.372	99.618	105.04	107.28	111.96	106.4	102.27	104.2	103.99	97.993	102.33	101.88	106.81	110.2	102.17	106.9	117.45	110.84	99.855	103.29	100.14	107.31	104.37	107.36	107.42	106.19	109.88	103.36	115.06	99.664	108.39	100.37	110.69	108.92	108.29	103.47	100.29	102.2	111.67	98.532	106.79	102.39	97.971	104.35	109	114.82	104.35
114.21	110.06	108.63	112.05	108.87	101.97	118.76	119.86	117.18	113.91	110.93	114.85	113.94	108.3	108	104.97	108.54	106.75	102.46	110.84	103.42	111.9	108.99	108.45	111.68	109.05	109.37	113.97	116.89	111.87	108.23	112.42	110.94	108.51	110.71	115.45	116.8	113.99	100.06	119.35	110.7	109.12	109.82	102.4	109.5	104.97	115.72	110.37	107.83	110.99
100.78	104.88	113.27	101.01	101.33	96.788	106.62	102.37	103.21	100.63	103.13	104.73	106.87	118.46	102.84	105	108.97	106.98	103.23	102.1	104.56	114.49	116.27	107.01	111.45	101.67	110.76	114.1	110.19	95.138	94.925	109.22	94.616	107.31	98.934	105.55	93.822	97.607	107.01	100.43	112.65	107.74	93.896	94.009	110.2	101.02	102.12	114.63	108.08	101.92
106.84	102.23	104.88	105.22	96.899	107.45	107.56	103.54	108.55	106.41	110.14	99.048	101.85	108.43	111.39	103.28	100.87	104.68	107	109.11	110.87	109.09	106.57	100.02	109.07	106.29	106.44	108.55	108.34	99.562	105.48	104.91	109.94	102.06	114.32	111.61	112.13	115.62	108.86	101.25	111.25	103.72	109.71	102.57	97.24	97.715	106.07	103.52	99.255	111.06
100.5	99.956	100.99	101.08	99.407	91.423	102.51	102.77	97.648	102.25	94.94	102.24	106.38	95.453	93.186	106.05	105.57	98.216	93.645	96.522	105.53	97.336	109.35	96.612	107.23	93.811	98.992	101.36	105.86	100.72	102.71	92.361	104.14	93.875	97.78	98.104	105.96	92.257	102.38	87.141	98.51	114.1	106.04	98.056	98.345	106.82	106.61	88.578	106.62	99.102
108.23	106.87	110.43	97.522	107.99	110.83	112.27	108.18	106.46	110.05	108.67	107.1	109.9	104.73	101.27	105.93	106.62	119.3	106.61	104.94	102.96	108.72	109.46	101.03	107.32	112.09	102.43	103.01	101.4	115.23	108.99	111.67	103.53	103.64	112.67	114.04	111.58	108.03	114.77	104.32	103.65	109.03	111.75	105.15	104.68	111.91	110.39	104.4	109.64	106.84
101.42	93.137	100.08	104.04	106.06	100.67	100.87	100.07	95.529	101.11	96.216	102.55	101.66	103.34	96.567	100.59	101.91	98.845	111.15	110.61	95.221	101.74	95.68	100.27	95.485	102.24	98.721	103.44	99.204	102.16	98.55	96.631	100.03	93.625	100.79	92.885	103.03	95.147	98.905	101.96	96.11	100.08	100.54	101.83	101.12	103.35	102.1	102.81	96.529	100.26
107.28	115.12	105.4	119.43	104.2	109.77	108.5	110.21	106.64	104.41	102.13	122.08	109.24	108.92	110.5	107.4	116.75	111.6	111.25	110.79	107.63	109.45	105.41	113.02	112.93	111.71	117.89	113.18	114.19	116.19	110.89	107.9	104.23	111.1	109.73	105.15	112.88	113.66	110.05	117.07	109.63	103.1	113.91	105.37	115.64	107.59	106.02	113.41	111.44	112.06
103.73	113.69	110.19	105.72	107.01	109.38	105.02	111.44	112.89	102.63	114.95	108.53	102.96	114.49	116.71	112.68	103.07	110.02	106.95	105.23	109.43	110.61	116.46	106.08	109.44	104.75	109.48	117.11	112.69	118.39	109.65	109.22	108.91	112.19	110.85	111.13	106.99	112.03	106.06	120.31	108.84	113.67	110.44	109.42	111.86	102.87	106.98	103.26	112.77	109.83
114	106.57	110.47	115.78	117.25	112.34	102.5	110.66	105.67	113.64	119.22	117.99	102.73	109.7	116.73	115.93	113.56	112.72	105.41	108.62	118.18	113.72	109.18	104.41	113.55	119.28	112.6	112.44	118.38	111.03	98.967	105.92	109.5	119.09	105.09	110.28	111.92	114.73	123.1	113.51	114.08	122.6	121.16	108.38	104.12	105.52	120.5	122.07	114.48	104.91
103.55	99.673	106.55	113.12	98.104	103	101.59	110.21	108.72	109.53	111.75	109.75	107.68	107.71	99.084	116.45	103.49	105.15	102.72	108.75	92.747	101.92	111.39	110.66	106.15	99.243	100.56	105.48	112.31	108.19	107.15	103.06	105.57	104.53	105.07	98.737	103.06	115.06	101.13	101.08	103.76	106.09	114.43	101.16	112.16	99.413	91.6	107.85	98.995	108.99
122.66	123	109.16	116.73	101.82	117.87	102.25	112.76	112.08	117.58	110.53	109.67	109.4	110.04	106.99	99.142	112.68	114.64	115.75	101.64	110.33	103.37	113.75	115.93	104.45	108.02	111.69	107.19	110.3	113.07	116.06	105.07	113.73	112.6	109.39	112.26	116.27	118.36	111.24	111.43	118.67	115.33	110.58	108.29	113.91	115.46	116.96	113.37	106.17	115.83
112.88	118.81	121.57	121.25	120.65	123.53	123.95	115.28	119	112.99	114.15	109.57	126.13	116.64	109.11	117.1	117.95	112.97	104.4	115.37	111.56	113.29	105.62	113.28	112.01	123.34	116.46	117.17	122.53	119.95	113.81	116.66	113.58	121.6	124.27	123.99	116.62	118.27	106	114.48	113.92	118.07	116.06	107.21	115.56	110.24	118.13	124.7	107.7	117.8
102.38	113.53	117.11	97.491	105.97	106.82	103.62	105.67	101.71	103.41	99.504	119.22	111.07	107.92	111.06	106.27	103.19	99.491	101.92	102.52	101.67	110.23	104.36	95.863	105.66	100.6	103.97	110.53	108.87	100.44	108.91	109.46	112.9	107.78	102.89	103.29	105.4	109.37	102.28	108.82	103.46	108.71	107.09	115.47	92.811	111.63	106.85	101.62	108.07	106.93
118.44	109.04	120.38	112.23	119.07	111.55	111.41	107.8	115.06	113.46	114.02	112.6	111.56	111.26	112.53	106.73	113.44	118.91	116.11	109.46	112.29	115.09	111.07	109.39	114.46	116.64	105	106.84	108.72	109.54	111.73	123.64	113.98	114.24	112.93	106.31	106.71	105.03	107.61	119.41	117.49	108.91	120.07	102.79	104.36	108.21	114.44	117.98	105.03	99.503
102.48	98.002	104.06	100.62	103.46	104.62	96.949	103.38	102.48	108.62	115.03	100.69	100.52	108.93	106.64	100.1	107.2	114.59	95.569	104.47	106.26	112.28	105.8	95.696	101.61	97.769	104.98	108.16	103.21	114.42	110.36	103.85	101.56	108.58	108.15	109.67	115.08	108.79	102.48	106.16	103.58	98.851	104.69	106.62	105.75	119.39	106.09	110.51	103.08	116.66
112.23	96.202	103.53	105.58	107.54	103.36	97.35	110.24	113.31	117.03	104.07	101.63	100.65	103.23	100.55	107.9	109.47	110.55	99.875	102.25	106.31	98.919	108.26	97.94	98.786	106.17	105.25	96.942	107.69	104.78	112.59	101.58	99.811	101.95	102.06	107.15	104.65	106.59	113.01	100.46	99.223	112.43	101.49	101.75	106.07	105.11	108.23	109.71	105.19	106.51
106.71	101.12	103.34	105.83	113.32	104.46	99.19	104.98	103.24	100.27	92.059	105.78	95.149	101.27	96.978	106.92	107.9	104.58	100.7	103.94	102.66	96.405	100.73	109.73	91.487	102.65	107.2	100.46	98.432	108.12	96.91	107.64	104.98	112.7	108.78	100.18	104.85	115.43	102.22	108.17	107.33	101.57	110.85	107.25	111.54	91.952	103.1	105.32	102.14	99.429
103.87	110.54	106.05	105.71	102.46	105.06	105.98	117.95	112.92	110.15	106.28	101.91	106.86	116.84	108.14	115.03	113.84	106.13	105.83	109.99	111.24	108.79	103.48	95.777	112.32	105.77	106.55	112.1	110.43	106.92	107.9	110.47	99.104	111.49	111.89	105.46	110.34	112.88	109.71	107.73	105.23	106.3	114.14	102.6	108.13	109.51	112.17	104.92	107.2	109.84
96.61	102.36	107.11	109.92	105.04	100.3	107.16	111.94	108.54	99.627	103.18	112.16	106.9	106.77	103.5	103.74	106.56	107.66	104.42	105.85	102.48	106.78	103.08	107.17	113.28	99.652	111	108.09	111.48	107.17	94.757	105.96	110.77	109.31	106.85	106.79	103.94	108.27	107.84	96.926	111.99	96.724	99.625	102.23	104.19	100.7	106.08	110.99	113.85	107.3
104.61	101.08	110.89	100.14	108.06	104.91	108.1	101.99	97.134	107.15	110.87	105.33	108.93	110.13	106.6	105.89	106.75	114.88	100.39	112.48	109.3	110.61	104.08	110.23	105.06	115.24	110.94	104.08	115.61	112.39	109.86	99.275	108.27	116.86	108.98	106.69	104.89	110.25	109.01	102.16	108.86	103.85	107.27	101.08	100.55	109.72	98.578	108.79	106.91	103.95
106.97	104.2	96.305	109.45	102.98	111.55	111.54	103.91	103.87	106.02	104.85	106.82	107.47	106.37	107.01	99.546	102.62	101.43	102.89	100.58	107.73	104.87	105.87	102.37	110.96	109.49	116.82	105.32	111.12	103.16	108.57	112.57	109.3	108.08	112.83	100.86	108.83	104.24	104.24	111.99	108.24	107.34	105.17	114.09	99.905	107.77	110.13	110.2	112.16	104.84
108.58	100.89	98.417	103.5	113.67	102.53	105.25	105.02	98.231	107.67	107	104.2	110.1	107.4	106.27	99.968	109.77	100.45	105.65	98.059	107.27	106.56	110.64	113.41	105.67	101.78	104.61	103.51	110.1	101.61	107.38	112.55	106.25	114.3	114.86	98.497	107.99	100.29	108.04	102.71	99.362	103.55	100.3	108.15	106.89	109.11	111.56	113.64	98.522	102.13
93.023	102.79	106.76	100.15	90.001	103.8	97.603	98.879	104.14	95.842	95.818	102.42	104.2	104.53	96.297	101.81	102.03	97.375	96.612	93.322	92.491	95.785	99.49	94.043	102.42	97.963	101.06	105.81	103.59	96.762	99.48	102.67	89.849	101.46	98.48	100.59	102.32	101.17	99.612	96.067	96.628	101.88	102.33	95.873	88.926	104.33	98.477	96.66	94.936	103.44
102.56	110.04	105.54	101.29	106.8	105.48	111.9	111.86	107.61	107.96	107.76	104.69	106.18	111.48	105.64	109.18	104.54	109.96	113.4	102.32	106.07	96.345	105.89	100.04	99.789	100.07	108.15	105.59	104.13	107.19	104.09	105.63	95.884	103.03	108.54	113.66	105.98	103.69	103.18	106.23	111.85	115.51	111.96	100.36	99.903	113.24	109.96	98.647	101.54	113.22
110.78	111.45	100.19	98.816	103.38	107.84	106.95	115.26	106.47	103.58	113.3	109.36	107.35	100.66	108.21	109.32	110.4	104.58	108.99	111.56	111.71	106.29	111.41	101.43	99.393	106.97	103.38	100.98	98.039	103.91	113.32	103.76	99.043	110.88	104.89	104.31	109.81	98.208	111.49	116.06	101.16	97.111	118	117.25	106.3	99.507	104.83	110.05	112.34	100.11
102.54	98.549	98.298	106.17	100.67	99.625	89.596	102.89	97.599	101.51	102.17	108.49	91.445	93.711	99.826	105.61	97.237	98.928	87.153	101.72	108.81	91.726	102.96	100.37	104.93	101.49	91.188	105.42	96.205	98.713	102.13	89.554	88.111	98.573	101.45	90.867	102.21	98.898	101.01	100.49	99.951	101.88	103.5	99.278	99.831	99.047	101.2	94.379	100.85	102.82
103.52	106.98	106.41	103.95	105.04	103.61	109.32	99.458	105.88	103.23	110.76	108.64	107.85	104.9	108.82	106.61	95.437	100.33	108.81	103.22	97.832	105.86	100.66	109.76	99.923	103.8	102.7	101.01	98.254	103.43	106.09	96.159	102.5	107.99	105.32	108.47	103.86	100.56	103.34	110.83	99.725	105.46	103.12	108.01	99.225	103.52	103.79	110	106.9	106.69
110.93	101.46	108.03	109.25	110.79	103.89	118.99	117.59	107.91	115.02	111.6	112.23	112.78	118.98	109.45	103.04	105.9	109.49	112.32	102.09	105.02	117	116.76	109.51	102.89	108.41	114.2	112.91	115.53	107.07	113.03	106.43	120.15	113.92	110.82	110.03	119.51	115.79	109.28	115.21	106.9	109.23	118.94	117.78	112.05	118.96	108.17	103.91	114.85	114.94
110.42	112.52	108.17	114.17	114.56	105.86	115.09	115.41	114.91	110.07	111.09	116	122.2	112.87	120.31	116.78	116.94	106.37	111.99	115.57	104.6	116.44	115.56	115.9	103.54	109.36	118.45	110.27	106.22	103.53	117.11	124.59	110.14	114.34	109.39	120.92	115.08	108.49	107.74	116.39	110.98	109.99	110.15	117.41	101.78	109.68	111.47	112.19	110.45	122.74
113.7	106.39	102.48	104.04	106.02	103.56	103.32	99.332	103.97	109.43	98.427	105.62	98.377	98.347	102.79	105.26	104.09	99.802	97.337	112.28	103.51	104.31	99.348	105.21	109.56	106.68	105.47	103.93	107.95	114.03	100.98	107.62	97.494	115	96.213	101.94	103.95	96.551	110.64	100.12	103.39	101.76	97.427	95.904	106.99	117.62	107.1	105.43	100.54	106.25
109.22	111.99	109.95	110.42	107.76	104.49	107.17	109.61	111.15	115.59	105.96	108.09	102.09	103.35	113.97	95.96	109.84	97.016	106.71	99.539	106.99	108.77	108.99	108.76	104.66	97.928	117.7	101.03	102.29	107.16	103.27	109.11	101.65	109.42	104.62	114.95	112.77	110.73	107.69	111.14	98.962	104.31	102.33	105.8	107.9	99.369	109.93	103.59	106.25	109.21
109.82	106.66	105.44	103.25	104.58	106.44	104.81	103.2	103.5	104.89	98.502	105.27	97.203	101.44	109.33	110.79	106.18	117.39	100.89	102.33	101.64	111.46	101.58	104.26	112.91	110.11	106.57	107.63	113.29	108.57	118.22	109.31	102.15	117.6	115.05	97.399	106.78	99.283	104.94	100.9	109.47	109.76	100.27	111.29	108.72	111.37	109.38	105.65	106.27	109.64
101.61	102.35	104.52	112.95	106.64	105.13	104.25	97.509	107.92	109	103.85	104.77	99.249	100.22	104.22	102.21	102.6	107.45	98.495	105.96	106.59	97.938	98.774	105.03	109.61	103.83	110.08	105.64	108.2	106.5	109.03	105.12	112.61	101.77	103.85	112.87	102.14	105.06	104.27	104.96	94.217	104.62	105.24	97.402	106.51	102.21	98.959	103.75	108.54	111.93
110.23	111.88	102.36	99.338	99.795	102.19	103.9	107.27	115.57	108.96	104.6	104.72	107.95	106.66	105.21	108.09	108.32	106.59	105.07	103.58	100.82	106.66	113.67	100.88	101.27	104.24	102.06	98.67	112.15	107.14	96.069	101.52	98.445	110.86	97.312	111.86	106.03	98.93	103.03	106.65	100.48	99.68	108.66	99.444	99.019	114	105.48	102.61	104.32	107.51
104.05	111.77	106.19	113.73	102.51	103.81	103.86	99.899	97.691	101.61	105.27	107.52	107.13	105.41	101.77	105.95	109.27	104.12	106.39	108.8	111.23	115.04	102.8	102.87	101.72	105.03	108.75	105.77	100.16	110.55	109.62	110.87	102.74	108.37	109.02	106.27	105.36	100.41	102.47	108.82	111.73	105.92	109.14	99.066	105.83	112.06	93.998	103.39	103.05	105.67
108.81	105.87	108.31	106.68	101.01	113.39	109.26	106.18	101.12	105.04	108.61	108.57	106.56	110.92	102.76	106.88	112.5	107.14	105.56	107.3	115.71	112.03	107.88	105.25	113	117.81	112.66	113.08	109.19	97.978	105.51	104.31	103.36	103.33	108.99	99.608	107.65	116.19	105.61	110.66	109.41	103.14	108.92	106.77	102.83	106.98	103.69	109.43	98.413	112.04
107.04	104.73	100.31	104.9	96.129	103.14	95.214	108.36	108.98	100.94	106.46	106.72	108.39	105.69	100.36	104.69	102.95	96.221	99.798	114.61	106.77	106.29	100.19	112.67	111.32	107.36	102.34	96.112	104.35	99.657	104.28	109.44	97.687	102.77	104.72	102.92	111.44	106.09	98.284	106.2	99.799	104.89	103.13	109.49	109.08	108.01	108.01	105.25	109.59	96.637
101.33	101.9	101.77	104.16	116.31	109.72	109.21	108.79	107.62	110.31	117.3	112.11	109.79	109.41	107.75	106.36	112.87	102.9	106.63	100.06	108.65	116.16	102.23	110.1	102.78	110.15	106.24	110.09	111.79	105.13	109.75	100.14	113.11	101.2	101.3	103.34	113.86	107.37	100.06	112.43	106.46	113.13	112.56	97.444	96.576	105.86	101.77	102.93	105.96	99.71
102.22	105.84	102.52	105.92	104.07	109.77	98.8	100.24	108.36	103.85	107.81	110.36	101.83	101.65	100.63	101.63	103.82	104.39	106.89	104.84	100.25	100.21	112.54	114.08	106.65	97.843	106.66	115.7	108.29	100.87	101.66	105.81	103.18	102.23	104.35	100.89	94.764	104.7	105.71	102.21	101.06	104.42	103.56	104.96	99.458	98.247	109.61	101.5	103.9	100.79
101.52	104.44	112.69	104.84	114.09	103.02	111.12	119.86	109.03	112.92	109.09	106.99	110.42	99.449	102.69	104.06	107.94	101.88	110.72	104.61	115.72	106.15	113.2	111.92	103.51	109.75	102.51	104.5	101.03	111.28	113.28	112.31	93.87	107.1	101.54	110.47	106.3	106.44	101.65	107.91	108.29	107.96	99.343	117.94	99.785	104.4	105.55	105.38	117.86	101.63
111.24	106.62	100.98	107.88	101.96	106.75	110.12	106.14	102.54	105.03	101.97	105.64	98.833	114.76	107.14	108.59	118.78	110.14	116.64	116.21	110.59	106.91	104.14	111.38	103.72	108.46	107.77	102.79	104.25	101.11	104.01	104.36	106.56	101.76	103.86	107.73	106.58	108.89	111.67	105.07	105.12	106.7	104.16	109.99	112.02	118.67	99.562	110.44	103.52	107.65
108.45	110.78	108.07	110.32	104.98	102.92	93.338	99.161	97.514	114.63	109.73	112.56	102.31	99.377	113.36	107.12	102.65	109.49	106.52	107.1	111.19	112.36	114.59	110.65	109.97	106.57	115.63	102.21	100.01	98.299	103.04	105.65	106.76	101.2	108.49	100.29	116.41	112.67	111.68	105.18	105.21	106.37	109.45	100.22	102.54	111.89	101.57	95.968	108.75	109.07
97.088	105.8	104.86	101.38	102.76	104.2	107.47	107.89	105.07	109.37	106.86	106.49	109.92	107.64	102.21	103.15	104.87	104.35	105.24	103.39	101.72	106.73	107.9	103.04	103.87	107.13	107.68	110.39	109.97	105.89	117.43	113.41	109.04	114.42	106.03	105.35	104.05	108.94	108.28	99.924	106.29	106.61	108.09	102.34	107	103.28	110.98	103.98	107.9	107.35
100.53	101.62	103.51	105.06	108.1	101.06	110.94	103.77	107.64	101.44	111.56	114.23	105.51	112.69	109.05	108.33	106.57	117.97	100.09	115.09	102.26	107.64	106.52	100.47	98.071	103.84	108.34	102.44	106.25	104.57	107.35	101.49	107.75	100.32	111.94	93.183	108.54	106.66	102.84	105.12	104.33	110.39	106.18	110.82	101.76	111.62	106.41	100.65	101.02	110.72
103.17	105.17	104.42	106.06	106	103.75	103.66	100.8	97.068	115.06	98.327	106.87	104.92	109.87	101.79	111.13	106.91	102.4	117.05	99.188	106.1	100.62	107.05	114.59	110.44	115.65	106.76	103.4	103.5	110.86	95.849	95.488	95.77	110.15	108.02	109.89	108.91	109.88	109.33	101.7	105.38	107.17	111.14	106.5	104.42	108.01	108.98	112.69	102.89	91.348
105.66	104.77	107.06	115.56	106.36	103.65	101.42	105.78	107.85	105.16	111.32	102.75	108.86	108.79	106.33	100.25	111.32	99.55	105.35	95.264	108.28	94.112	108.54	106.16	101.23	104.63	100.18	105.64	106.42	102.35	97.093	103.88	102.6	101.79	110.6	103.26	107.03	105.72	94.866	105.19	97.801	105.38	111.64	107.54	104.77	99.249	108.29	100.95	101.69	114.72
107.2	103.93	107.33	106.21	103.02	110.84	108.05	101.26	110.47	114.85	104.95	105.01	101.97	102.45	102.52	107.27	104.32	97.914	107.79	110.67	104.8	109.25	95.089	110.8	98.084	107.48	112.68	108.26	108.23	102.2	103.77	108.05	109.89	104.91	108.16	97.938	99.256	99.508	107.63	104.8	97.768	108.21	101.37	111.13	106.63	112.42	103.81	109.97	104.6	107.81
105.03	100.23	103.65	118.83	107.05	109.06	117.95	102.43	110.32	111.37	101.33	106.7	114.9	112.94	106.95	114.61	98.827	104.56	111.57	98.95	99.416	101.12	105	104.31	103.53	106.98	102.55	116.68	108.3	108.38	93.818	99.53	103.35	106.87	102.44	113.36	98.089	101.08	109.2	101.86	103.04	98.967	103.32	98.676	109.35	92.646	107.18	95.605	108.76	100.81
107.98	105.93	104.88	108.85	106.24	116.3	104.37	112.24	112.31	118.39	116	109.43	117.13	111.5	107.26	107.25	116.04	107.03	115.62	106.36	115.65	107.3	111.22	107.34	109.43	104.49	108.96	99.247	112.55	113.57	110.34	108.65	103.87	108.11	106.32	118.37	115.45	113.34	119.63	117.72	109.26	115.32	116.14	110.35	107.74	114.09	116.37	114.25	110.6	114.07
95.02	101.49	104	106	97.491	98.881	102.34	89.425	97.131	105.47	110.47	99.452	101.14	96.373	98.093	99.741	102.04	94.518	93.404	94.629	107.37	97.017	103.2	105.14	106.35	95.694	98.43	106	98.81	95.896	98.029	101.28	103.19	104.46	99.436	99.079	100.41	102.58	94.095	103.89	98.045	99.504	104.99	92.874	99.08	98.59	105.45	98.863	104.96	109.75
101.05	107.44	107.7	105.71	111.92	106.43	109.51	109.99	107.35	108.16	109.08	98.356	102.78	97.074	106.26	114.73	110.39	105.81	97.114	103.95	101.19	104.52	113.45	106.6	106.02	111.77	113.33	111.67	104.25	99.598	111.5	105.68	109.71	111.66	112.2	105.42	102.46	99.223	103.77	103.02	109.13	104.07	96.671	94.911	107.97	101.83	102.9	106.49	115.63	106.79
108.17	104.53	106.01	106.05	105.58	108.48	112.59	113.83	110.32	115.85	100.71	112.51	118.09	120.59	111.68	115.38	110.09	104.18	115.12	102.53	107	101.22	112.8	112.48	115.41	105.21	104.05	109.91	114.65	109.59	112.34	108.08	121.2	109.81	112.48	112.1	110.35	103.5	106.78	108.23	103	105.62	108.78	110.36	112.06	102.79	102.8	119.9	110.55	111.77
110.38	109.46	106.18	109.73	108.43	97.803	104.41	105.82	103.73	111.57	113.23	104.89	103.47	102.7	94.046	109.83	112.24	112.16	96.412	112.66	104.49	104.43	93.254	97.062	102.61	98.512	105.75	108.5	110.38	103.48	103.37	100.31	108.07	101.61	106.63	109.23	102.27	104.61	112.44	103.63	109.27	105.68	111.98	107.04	111.97	109.01	106.92	108.17	112.48	109.11
98.136	94.409	111.31	89.096	97.03	94.863	106.28	101.95	97.769	96.533	98.61	100.42	102.88	101.32	94.401	89.261	106.23	94.556	93.122	107.74	109.12	101.34	100.26	93.674	102.01	98.482	98.451	97.981	100.54	107.37	104.9	104.35	107.28	101.97	102.28	93.711	102.67	101.93	99.708	99.023	114.36	101.98	102.8	98.46	107.54	105.39	95.858	89.173	100.42	100.42
110.32	109.12	102.6	104.82	115.14	103.58	101.65	102.49	102.71	106.27	98.076	100.87	100.72	98.602	110.38	104.42	103.76	101.79	95.54	108.18	100.42	104.61	109.3	107.86	112.75	104.66	103.98	104.8	102.88	103.49	110.54	97.06	109.62	114.27	108.48	98.501	97.925	101.65	104.32	111.19	106.3	101.21	104.69	100.18	98.053	99.129	111.27	107.11	102.36	102.59
103.83	109.57	106.94	104.22	103.65	98.482	110.01	106	105.26	111.75	97.713	110.37	101.63	109.26	107.41	100.83	111.98	106.78	111.32	103.43	104.62	106.28	110.53	110.08	101.09	107.84	107.22	109.64	105.7	108.13	111.06	108.12	101.72	102.93	111.34	111	111.22	102.11	104.26	110.73	100.53	103.1	103.76	109.27	103.17	103.71	103.67	104.28	105.17	92.493
112.58	96.632	108.62	104.79	111.79	102.1	104.9	94.642	105.23	103.45	105.53	94.731	100.04	105.97	109.06	111.19	105.17	95.218	111.29	104.79	105.97	98.914	100.52	100.76	100.4	106.12	104.5	103.88	114.28	103.1	107.09	109.97	104.48	102.95	105.9	108.81	97.203	102.19	106.7	110.11	106.82	107.46	106	101.59	112.27	104.5	107.55	108.96	114.3	102.28
106.8	114.69	107.12	112.81	116.58	113.02	120	117.52	106.9	105.58	110.82	110.57	114.27	103.74	115.88	105.72	108.68	113.33	119.18	109.01	113.1	99.841	112.76	109.92	112.06	116.74	104.06	110.73	112.48	110.49	118.02	110.55	115.63	112.05	114.05	107.56	116.18	107.52	125.06	105.79	115.99	107.25	115.56	113.22	105.37	108.57	112.01	112.91	108.98	110.68
110.32	105.85	102.02	114.85	105.99	106.04	109.74	103.74	114.78	108.25	110.64	114.01	105.39	109.82	105.68	103.31	99.342	101.25	96.452	106.83	104.47	113.95	106.91	111.62	112.36	100.35	104.58	112.17	112.82	116.55	99.009	109.67	103.72	98.915	108.39	97.319	104.38	97.631	98.835	98.025	106.31	109.02	107.15	105.41	110.32	104.45	99.656	110.66	98.085	109.74
112.8	112.41	121.01	109.15	101.44	106.5	118.88	111.23	108.02	111.47	111.03	115	114.41	111.93	110.01	109.01	104.39	110.42	105.07	109.49	112.56	121.21	116.85	118.72	114.9	100.19	112.14	115.64	121.27	114.12	103.25	112.2	113.09	111.96	112.66	113.25	115.92	104.3	113.45	111.84	113.78	108.74	109.29	116.76	114.51	106.42	105.27	103.74	119.18	115.03
110.1	98.03	107.56	102.51	103.44	107.67	100.51	107.16	104.47	110.73	102.18	104.61	100.23	105.73	101.77	104.86	103.21	99.228	107.17	106.42	106.61	102.96	110.83	109.56	100.44	104.53	95.518	105.88	95.359	102.7	105.82	97.163	109.67	99.476	109.37	102.62	107.33	111.18	102.7	108.79	101.64	101.02	103.03	101.83	105.55	107.36	107.78	101.49	112.98	108.35
106.54	99.857	99.418	116.87	108.23	101.38	102.75	108.08	104.06	101.26	105.86	107.13	104.77	100.33	110	108.4	109.69	103.02	108.27	106.47	107.72	119.23	109.01	101.15	113.99	107.67	108.16	111.13	106.6	101.09	104.66	111.46	104.55	102.52	99.419	102.28	99.303	109.03	110.69	108.37	107.23	107.96	102.33	110.96	107.2	104.38	106.33	101.34	107.42	104.87
114.1	107.36	111.02	103.48	120.56	114.54	112.98	117.84	105.19	116.31	115.16	110.4	104.71	108.27	109.74	114.23	111.52	112.1	117.32	112.39	101.85	118.83	107.21	111.49	111.78	114.24	110.8	109.93	112.97	111.17	118.54	108.98	114.63	109.09	114.66	110.07	105.99	111.39	105.93	114.88	109.67	116.23	115.42	114.44	109.82	112.17	106.02	100.19	112.59	118.19
99.255	110.45	100.02	105.06	96.829	102.08	108.9	99.461	106.12	105.92	104.43	114.46	106.61	105.39	98.245	99.139	97.016	102.14	99.827	108.52	98.222	109.21	104.15	95.096	103.96	108.36	108.06	94.619	107.74	107.3	98.217	107.41	105.44	108.01	105.06	106.72	94.894	107.82	108.22	99.133	108.81	108.28	104.79	109.94	117.75	106.45	103.73	109.05	93.389	110.11
97.641	94.509	100.79	94.966	96.396	104.16	91.341	102.7	96.011	96.402	99.723	101.41	96.972	101.52	101.95	96.936	104.26	97.361	102.49	100.08	110.85	102.77	98.851	96.638	106.13	101.25	92.531	101.44	92.83	99.885	101.46	104.63	88.95	104.26	109.27	103.35	105.44	92.012	108.56	97.747	99.023	105.35	107.08	94.324	105.09	101.49	109.13	89.988	105.8	98.785
94.856	107.56	101.71	98.188	100.64	102.87	100.65	103.56	106.76	97.639	100.81	96.048	93.526	94.468	106.61	106.35	88.24	108.36	106.66	95.693	101.47	104.56	94	101.72	102.78	103.92	99.033	89.66	97.376	93.055	104.24	96.1	109.17	98.127	103.11	96.6	98.405	96.08	96.06	98.219	98.926	102.48	99.364	94.271	97.655	105.07	93.3	105.66	91.63	102.81
106.32	110.06	104.99	113.08	108.04	115.63	114.09	118.93	104.77	109.78	111.45	112.96	111.49	112.77	113.99	108.72	108.06	113.16	108.52	99.841	112.74	107.15	121.88	110.09	105.63	107.7	115.81	113.96	105.53	121.75	115.37	115.63	108.58	104.73	107.34	120.24	109.16	111.02	108.77	114.33	114.87	111.02	110.73	116.88	112.03	114.06	100	121.11	106.09	102.66
109.42	110.15	109.51	106.23	112.81	104.55	107.98	97.904	104.33	100.81	97.958	100.86	106.06	108.96	101.54	106.75	103.7	101.31	108.87	111.41	105.38	112.35	105.07	113.8	107.28	99.702	117.31	99.36	95.486	103.68	109.4	110.59	102.45	106.72	100.8	102.6	105.36	106.91	101.69	102.74	99.656	107.03	109.77	102.77	99.216	99.395	109.66	104.41	98.334	110.36
102.92	103.91	105.6	103.64	105.53	108.2	103.99	101.17	106.48	102.38	105.61	105.58	102.5	103.81	102.99	102.42	114.87	103.04	106.04	98.005	96.903	100.19	114.85	115.57	100.67	107.23	105.14	101.18	108.78	99.511	106.16	106.48	106.29	103.54	108.49	103.51	113.62	114.48	113.69	110.15	107.29	102.31	97.208	100.64	111.68	106.08	104.09	105.3	111.64	106.43
105.03	105.5	108.28	89.434	98.993	102.28	109.06	103.57	106.59	96.929	94.949	102.5	107.74	102.02	97.515	99.883	100.76	100.09	90.41	96.03	98.068	97.423	99.689	103.53	104.42	108.24	103.15	101.35	95.783	99.009	100.25	93.344	105.88	103.13	95.419	103.71	94.264	94.17	90.132	93.468	103.95	105.29	99.221	108.67	105.48	92.659	95.457	99.795	97.158	104.16
96.692	95.179	94.054	93.976	109.88	99.679	98.611	98.618	98.42	98.598	93.563	107.94	98.484	103.2	103.57	108.27	110.43	100.97	96.677	99.621	104.86	102.45	100.74	103.93	103.16	105.17	102.79	97.679	105.17	99.134	100.91	109.41	97.947	104.26	106.11	99.856	95.054	97.136	97.762	96.071	96.744	93.93	103.49	101.27	103.78	100.36	96.635	97.535	90.063	97.46
99.417	106.01	98.14	107	99.349	91.436	109.11	103.03	91.882	94.564	99.726	96.067	100.3	91.254	91.391	101.89	96.465	106.43	98.904	99.536	91.432	101.14	105.88	95.522	102.42	98.987	100.9	96.426	97.034	96.501	99.027	99.672	103.63	92.038	93.747	102.38	96.217	94.125	101.65	108.47	105.25	107.25	98.685	95.497	99.303	94.588	96.017	103.43	107.23	102.67
121.5	116.18	106.36	118.04	112.1	111.86	109.08	105.24	111.54	105.64	115.92	115.97	111.76	115.12	116.56	112.21	106.36	117.18	116.84	110.42	115.02	119.61	113.11	113.46	118.87	103.99	102.04	112.76	110.65	98.862	113.94	115.38	110.4	107.32	109.71	118.12	109	110.62	107.16	110.3	109.37	110.69	110.84	117.24	120.43	108.24	110.66	108.54	109.83	115.24
97.647	99.416	105.78	106.68	113.47	105.02	107.41	106.98	105.04	109.23	105.35	101.55	100.96	108.11	115.64	107.63	100.85	103.09	95.803	106.62	106.19	108.26	103.38	93.707	107.8	118.51	101.84	115.54	110.02	108.47	105.14	92.512	105.28	106.45	106.84	103.21	102.68	103.94	112.12	106.08	112.07	105.72	91.798	112.19	110.59	103.04	101.02	109.87	98.112	111.35
110.46	111.82	107.61	107.33	114.17	113.54	114.2	107.84	118.61	105.36	112.51	110.78	118.43	110.5	113.83	108.17	102.58	120.3	107.65	109.84	116.31	107.5	110.85	108.47	112.13	112.35	108.63	109.92	120.21	110.07	108.55	114.54	115.02	113.49	111.22	116.37	117.52	108.85	106.9	117.47	110.85	106.32	122.23	116.15	113.17	122.14	112.52	118.77	104.59	105.54
107.33	108.73	110.26	97.186	117.99	104.79	108.12	100.24	110.52	108.49	102.26	109.32	106.66	108.12	107.47	105.36	117.82	103.55	109.37	113.42	108.24	100.16	110.64	103.95	108.39	109.45	103.84	106.05	110.05	106.33	106.79	108.36	100.47	110.95	116.93	102.75	108.63	107.41	111.18	98.864	109.31	101.43	103.51	101.24	104.37	99.581	106.21	104.56	105.76	108.83
103.04	99.074	101.64	108.08	111.42	108.52	105.06	102.62	101.91	107.21	105.98	110.9	102.92	103.07	110.11	108.04	108.58	96.241	107.51	102.35	104.12	107.33	104.52	107.49	114.42	114.12	102.86	106.52	103.61	111.67	109.1	106.46	101.39	107.3	104.5	107.31	102.33	110.12	106.34	99.95	101.26	103.81	110.73	108.7	100.95	103.77	113.89	109.87	103.1	103.2
105.42	116.67	115.65	113.11	103.96	112.55	110.37	106.81	106.36	113.92	110.05	107.26	111.86	107.16	106.2	105.63	97.709	107.72	108.57	100.49	109.85	115.55	109.01	109.17	110.42	106.24	109.18	109.01	116.43	115.06	114.89	116.69	111.28	102.73	107.06	114.39	111.08	110.65	108.37	106.14	111.85	111.34	110.5	112.77	110.09	106.15	104.56	114.73	105.24	109.4
109.73	110.98	102.89	111.9	116.12	106.82	106.91	111.24	107.5	106.48	114.23	107.04	116.75	117.41	106.25	122.1	113.59	114.06	104.06	114.49	109.15	106.33	113.8	108.61	110.6	114.4	111.73	107.37	112.67	109.52	108.42	111.53	121.6	114.62	110.72	105.93	116.62	110.45	118.03	113.72	118.94	111.74	108.27	108.89	110.85	112.62	114.09	115.05	115.51	115.2
106.47	107.44	108.6	105.52	98.659	110.67	103.93	108.36	105.05	107.01	103.01	100.58	105.62	107.63	96.826	98.608	110.02	105.18	104.29	107.4	107.48	111.35	112.49	105.03	111.46	104.55	109.4	98.404	108.81	98.379	102.17	94.284	105.87	115.41	102.01	114.39	107.03	99.108	101.12	109.93	102.8	102.93	100.02	105.21	98.143	104.61	106.7	110.41	105.34	103.16
121.93	105.76	115.45	108.59	116.85	106.26	110.27	99.653	109.7	110.45	106.43	114.15	116.2	117.62	105.72	109.81	111.12	112.13	110.73	107.79	110.14	114.2	99.709	118.31	118.45	111.73	110.47	116.55	110.03	115.35	111.11	119.78	109.11	104.28	102.59	104.16	110.23	113.96	118.44	114.17	110.23	112.05	111.84	109.51	105.66	107.26	110.24	104	106.84	112.08
109.02	110.13	108.38	106.15	114.04	113.98	116.15	108.67	118.07	114.36	112.55	107.01	112.91	109.46	113.17	111.66	107.19	109.35	118.87	107.69	114.4	115.26	115.23	105.18	113.61	116.76	109.65	106.99	114.61	107.72	106.37	110.15	110.43	107.8	108.82	111.61	108.42	105.51	120.22	113.79	102.74	112.56	103.75	110.88	113.97	113.45	121.17	102.56	116.71	111.85
104.95	98.514	104.09	104.29	109.48	109.89	106.83	108.9	105.16	110.25	111.14	107.76	107.84	102.57	111.86	104.12	102.44	98.397	107.61	100.35	112.97	102.64	108.45	107.11	107.36	105.82	104	110.48	112.65	111.89	106.72	110.51	113.24	103.84	103.52	108.4	99.885	113	114.29	106.25	105.66	107.56	95.643	102.54	110.22	109.54	104.65	96.508	109.19	103.34
115	112.22	115.02	103.8	112.45	110.41	111.65	106.27	108.59	116.34	104.39	102.72	101.28	104.07	102.18	106.08	102.01	109.1	104.59	106.23	106.23	106.19	105.7	103.84	101.55	105.4	106.62	110.71	100.12	109.65	108.69	111.69	108.44	96.161	98.029	104.53	114.66	106.96	108.56	107.65	100.2	101.92	105.09	106.93	118.23	105.63	102.35	113.54	103.67	101.77
113.6	100.44	107.14	115.33	111.95	99.526	117.53	114.81	109.06	101.05	110.97	105.38	95.986	109.04	105.3	104.26	106.49	100.68	108.14	107.29	103.53	107.91	105.91	102.36	107.72	105.24	105.96	104.64	100.38	112.03	110.7	99.825	113.06	98.297	102.92	103.17	107.81	101.03	98.366	109.71	102.67	102.01	106.84	110.56	111.24	111.49	98.33	105.35	104.37	107.17
100.38	112.96	103.06	112.11	113.18	110.93	107.62	112.56	118.16	118.53	108.37	114.41	114.66	104.56	106.95	109.33	111.77	109.95	111.42	111.56	114.43	119.11	112.3	108.76	111.51	105.75	113.19	107.63	112.84	107.68	116.1	114.49	107.13	105.85	103.35	111.52	110.68	107.5	108.4	115.74	109.23	105.98	116.24	110.48	108.61	112.14	107.5	108.74	112.63	112.16
106.59	103.09	110.62	111.52	104.2	106.78	107.12	106.23	101.21	98.449	109.66	107.72	103.25	106.09	109.52	105.19	102.6	107.84	95.747	105.65	110.69	110.6	97.839	104.02	117.52	100.34	101.76	102.74	104.13	91.059	106.88	102.53	107.12	109.72	108.84	102.54	111.54	100.39	96.437	104.31	100.13	103.88	108.15	111.94	112.32	111.43	108.78	110.22	95.87	108.14
110.01	100.7	105.57	94.339	101.51	98.023	106.12	97.527	105.99	100.55	102.42	103.86	101.8	98.551	96.837	94.248	95.68	103.13	97.777	98.593	97.633	95.31	104.73	96.383	98.783	89.159	89.953	94.382	96.265	107.72	96.719	105.03	100.86	96.901	101.17	102.81	89.746	104.37	97.575	93.642	102.38	101.31	102.89	97.08	98.739	96.062	98.819	102.28	96.6	94.574
107.54	105.7	110.14	108.31	100.5	101.18	108.22	110.18	111.14	102.47	102.83	110.19	104.3	113.58	108.17	105.43	99.368	106.48	105.94	107.18	107.66	110.15	98.545	111.15	109.74	97.208	107.72	102.48	108.05	103.1	100.4	99.721	99.438	102.93	101.62	111.05	108.74	112.98	107.76	104.16	105.09	107.7	108.19	114.39	100.35	97.388	111.01	101.79	105.83	107.91
114.01	111.61	110.63	121.06	115.74	116.25	120.89	109.76	117.58	113.81	113.32	118.51	110.92	115.95	106.6	112.89	116.6	109.51	115.09	111.85	114.49	116.84	116.18	113.09	116.64	119.04	120.46	112.6	112.56	111.71	116.93	117.16	111.23	110.39	118.9	117.97	113.53	113.25	111.02	106.29	112.81	108.81	109.7	119.51	115.22	115.77	113.99	112.22	117.04	115.56
102.65	119.57	105.58	108.72	116.83	108.1	108.74	113.87	105.89	105.82	98.58	103.66	100.49	105.04	108.02	104.14	105.22	103.49	103.56	112.13	105.1	95.878	108.57	103.92	111.28	97.145	103.72	110.62	105.68	104.32	108.89	105.36	103.12	107.12	97.363	106.93	108.61	100.15	110.92	107.73	102.15	105.6	109.65	113.36	108.85	106.91	103.81	102.15	108.58	108.18
104.01	118.29	111.8	117.5	115.15	107.28	96.592	114.26	102.46	105.4	119	110.99	107.24	108.17	107.44	104.79	114.33	108.89	115.25	105.05	115.41	114.97	117.74	113.64	109.5	104.51	102.62	107.38	111.96	119.6	111.5	112.59	112.69	108.57	106.12	114.45	114.03	108.8	111.6	114.08	109.38	107.94	102.88	101.99	119.13	112.44	110.54	112.52	110.18	109.29
133.49	116.06	116.06	118.82	113.84	112.96	115.69	118.66	121.34	120.34	125.88	112.63	111.71	114.86	118.78	104.69	125.08	112.06	112.79	116.49	117.28	116.37	119.36	107.32	119.4	115.64	118.55	118.55	120.02	113.35	113.03	117.94	115.5	104.07	115.28	120.26	115.11	123.9	119.79	117.7	116.37	127.36	114.39	113.62	114.21	117.94	115.15	118.34	113.55	124.18
113.83	119.05	107.04	114.56	117.09	111.78	113.75	123.65	114.99	112.01	118.59	108.86	108.89	113.84	111.68	108.59	111.67	110.98	114.95	113.76	103.84	104.13	104.98	114.94	110.7	115.09	111.65	113.19	119.97	110.97	112.15	111.73	104.34	114.01	112.83	111.82	112.79	117.84	113.56	107.08	114.48	106.24	110.38	106.83	108.94	118.75	120.69	114.81	112.64	123.36
103.47	104.06	97.826	94.726	104.07	110.97	105.05	108.95	90.396	101.21	107.39	104.19	107.4	116.91	106.46	106.46	110.21	110.78	105.52	113.82	103.77	103.05	106.03	102.09	107.1	101.08	101	100.98	103.35	107.7	107.32	106.95	111.64	109.32	104.87	107.33	102.57	114.26	110.49	109.27	102.83	103.7	103.98	106.73	103.46	108.53	113.51	97.624	103.69	97.919
116.43	118.97	126.39	118.05	121.96	120.49	120.05	109.81	113.27	122.14	119.59	116.96	115.94	117.86	116.86	103.13	113.23	118.56	117.32	114.77	109.95	120.47	131.32	126.64	113.27	121.66	119.34	114.73	109.17	118.28	118.36	123.84	120.96	119.06	115.87	118.59	126.36	116.43	118.82	119.27	113.15	122.3	112.29	115.49	117.37	128.67	129.26	117.44	118.33	112.52
115.91	113.6	115.41	112.62	110.02	114.48	110.41	117.84	111.72	116.29	114.61	107.29	108.66	111.51	113.61	108.38	111.99	112.33	108.79	116.91	102.65	110.64	110.35	115.9	110.95	113.12	117.33	115.15	112.14	113.98	110.88	112.9	108.44	115.39	113.79	109.85	115.09	117.62	118.02	113.68	116.23	110.33	108.04	114.5	108.58	112.09	111.08	115.11	110.84	109.35
98.651	99.544	94.895	98.572	99.923	106.75	103.51	96.59	100.19	98.55	97.592	94.179	94.3	100.16	98.928	99.238	98.419	98.223	100.18	106.13	104.3	100.02	104.14	103.87	99.753	100.51	113.8	97.053	90.565	98.69	99.871	106.68	96.508	101.14	98.657	105	90.679	107.6	94.92	92.578	100.95	99.549	102.22	101.92	99.565	94.591	98.657	98.3	100.12	97.063
108.12	108.93	106.68	106.77	99.94	114.69	103.54	111.09	111.53	103.03	100.46	95.375	108.01	113.2	99.55	98.747	109.65	111.61	100.64	101.14	111.33	100.54	101.81	95.536	100.21	110.73	103.65	99.89	108.24	102.05	107.14	117.47	97.427	104.29	102.6	107.52	104.4	103.42	105.77	114.1	105.09	105.77	108.8	97.573	107.83	111.79	93.108	106.77	105.78	101.53
[truncated: 150 more columns]
