# Supplementary material for: Genetic dissection of main and epistatic effects of QTL based on augmented triple test cross design
Source: PLoS One. 2017 Dec 14;12(12):e0189054. doi: 10.1371/journal.pone.0189054 (PMC5730204; doi:10.1371/journal.pone.0189054)
Supplement: S8 Supporting Information — (ZIP) [file pone.0189054.s008.zip › z4_150_0.5_10.csv]

106.9	107.54	106.11	109.8	106.07	108.55	105.55	105.36	106.28	107.91	103.7	103.9	104	106.58	107.1	104.17	103.53	104.77	106.6	109.83	106.12	107.28	105.93	107.72	107.95	104.74	110.15	106.25	106.03	107.85	106.25	106.88	103.96	104.72	107.94	106.69	106.33	104.82	109.36	108.42	108.63	107.04	106.46	105.37	105.31	107.2	107.41	106.68	106.16	106.91
112.11	108.48	111.44	112.55	114.44	110.53	112.86	109.18	109.24	111.84	111.09	113.86	109.59	110	111.12	109.9	113.55	108.03	112.9	113.05	110.73	110.01	111.35	108.65	110.02	112.57	111.55	107.7	111.69	113.07	108.52	111.63	109.63	110.17	109.21	110.18	114.51	111.09	112.42	108.28	109.22	109.39	108.7	111.2	111.43	109.35	111.66	108.94	111.9	111.15
106.92	105.68	101.71	106.57	107.04	105.57	107.88	106.5	105.73	102.13	106.8	105.89	107.13	109.37	108.49	107.99	107.21	108.19	105.95	106.23	102.8	107.39	104.56	106.43	108.94	102.04	102.41	107.12	105.14	105.21	105.12	105.64	104.85	105.95	105.58	106.66	104.46	107.79	107.32	106.7	106.18	106.04	105.29	104.5	105.99	105	106.82	104.28	108.29	108.75
110.56	111.95	112.14	111.81	107.91	112.89	110.26	110.4	113.82	110.04	110.28	108.99	112.75	108.92	110.94	109.77	110.35	107.92	110.08	111.55	111.34	110.62	111.9	112.05	112.84	111.78	111.08	112.7	108.13	114.4	110.63	113.39	113.14	111.51	111.35	112.18	109.93	114.49	110.67	114.84	111.63	109.82	110.62	112.3	108.16	113.5	113.14	111.65	112.56	114.75
104.86	103.81	102.52	107.12	104.85	101.92	103.17	105.23	104.55	100.53	104.43	104.36	102.03	103.28	104.69	107.69	107.31	107	105.39	103.76	104.41	108.95	105.7	106.31	105.5	109.65	105.78	104.78	105.07	108.4	104.82	106.76	103.24	104.09	105.61	105.1	103.56	101.76	106.71	104.92	103.72	105.1	104.96	104.35	105.49	104.97	105.93	104.8	107.87	106.28
105.03	103.42	102.34	105.86	103.81	104.59	105.63	107.73	102.7	102.83	105.04	106.52	103.9	103.46	102.78	104.59	102.43	105	105.54	103.95	104.42	102.87	104.74	103.68	104.42	105.2	98.187	104.88	103.15	102.96	105.5	102.67	103.53	103.77	103.87	105.42	105.63	107.15	105.8	102.24	103.98	104.24	103.16	104.72	103.41	106.52	104.41	106.12	102.15	104.44
104.48	105.48	105.45	107.48	106.17	109.75	105.47	107.42	107.95	107.95	107.23	105.34	103.94	106.15	106.31	107.38	105.49	107.7	108.59	107	107.11	107.32	107.41	104.68	106.59	104.99	105.19	107.06	110	104.88	104.4	105.8	105.4	104.89	107.47	106.51	103.89	103.8	110.17	108.88	108.06	107.36	106.87	106.73	103.17	107.17	104.64	108.77	106.32	104.23
110.72	110.91	111.52	110.27	109.17	110	111.9	110.43	111.13	109.56	110.82	108.48	112.79	108.68	109.83	109.98	111.26	108.2	109.93	111.9	108.61	109.95	110.22	111.12	113.89	109.52	109.89	109.98	113.63	109.77	109.81	106.32	110.46	112.34	111.51	111.38	110.75	111.05	110.35	113.24	111.43	107.47	110.37	114.1	113.19	111.4	113.24	113.2	108.88	110.35
104.75	104.98	104.86	107.95	107.95	105.47	109.97	104.13	106.3	106.86	107.84	108.36	105.02	105.89	107.21	105.65	105.83	104.49	103.54	106.12	106.02	107.42	110.86	102	105.4	103.55	105.78	106.76	108.44	105.18	104.33	108.23	105.03	104.45	107.31	106.3	105.38	107.43	104.29	108.91	104.83	106.79	107.3	104.38	104.44	105.51	107.76	104.89	108	105.91
108.92	111.21	112.34	109.22	111.5	111.28	111.2	112.28	109.71	115.01	111.56	109.85	113.14	111.07	109.76	113	114.17	113.21	107.71	111.54	110.86	108.99	111.99	111.27	113.5	109.93	111.24	111.08	110.25	110.32	108.99	108.92	110.45	111.04	110.96	107.21	111.22	111.95	112.89	112.93	113.88	113.33	114.07	113.29	112.27	110.01	111.29	111.09	110.51	110.63
103.29	102.98	106.46	107.38	107.57	107.07	105.46	102.74	105.59	104.32	107.56	106.04	106.65	106.12	107.44	105.96	104.5	105.64	107.18	107.35	106.66	107.46	108.02	105.3	106.79	104.74	109.66	104.64	105.38	103.09	104.19	101.23	105.06	105.94	106.53	106.41	105.5	103.07	105.33	103.91	102.93	106.74	106.42	102.89	105.98	105.22	103.6	106.32	105.4	106.18
111.01	111.36	110.43	107.27	109.65	109.54	107.72	109.11	112.41	109.99	108.42	111.74	110.99	109.58	106.4	107.14	110.22	108.64	110.3	112.85	108.25	107.71	109.56	112.29	108.23	112.3	110.83	112.59	111.42	107.96	108.25	108.63	109.92	109.13	107.66	108.43	110.6	107.56	110.8	111.06	109.17	109.81	110.51	108.32	110.6	108.56	105.82	111.54	110.78	109.43
119.67	118.02	117.05	115.03	117.18	117.88	115.85	116.61	114.83	118.16	115.61	117.29	113.94	119.29	119.73	116.56	116.75	114.36	118.52	121.42	116.15	117.39	120.45	118.15	116.12	117.15	118.72	118.41	116.02	119.12	120.4	117.05	117.71	119.38	116.33	117.14	122.54	115.9	119.3	120.47	116.53	116.51	116	115.61	117.72	117.66	118.15	115.85	117.04	117.84
107.01	103.25	105.06	109.12	104.51	105.09	108.01	106.28	106.58	104.62	104.3	109.01	104.03	105.82	105.18	108.06	105.41	106.58	106.4	107.87	103.37	106.37	107.64	103.57	106.88	106.04	103.17	105.93	105.94	105.37	106.03	103.69	107.42	104.46	105.26	106.63	110.77	105.71	106.04	108.04	108.65	105.31	104.94	104.41	107.54	107.81	107.11	104.08	108.67	106.04
106.64	104.56	104.7	105.65	106.81	102.48	105.75	106.21	107.28	105.11	105.98	102.55	104.15	107.07	102.06	108.2	106.19	103.88	104.97	106.33	107.41	106.84	106.42	108.03	106.63	103.46	107.74	107.04	108.52	106.17	104.9	104.9	106.77	106.93	104.75	106.16	105.25	107.24	108.55	105.78	107.35	104.51	105.93	104.19	110.37	105.72	106.61	104.3	106.09	107.32
105.23	106.86	108.84	103.94	106.23	101.48	104.91	109.79	106.59	106.44	104.08	105.34	104.78	104.5	107.93	107.15	106.9	104.93	106.82	101.33	103.35	103.21	104.87	103.63	103.89	105.93	107.57	106.98	104.43	107.02	101.78	106.26	108.79	105.69	106.08	106.44	103.05	104.94	107.45	106.17	105.72	105.14	101.78	104.44	103.93	105.08	107.55	105.24	104.96	105.12
108.63	107.02	103.88	105.56	108.14	107.39	106.96	106.69	105.11	105.04	108.58	106.58	103.76	105.6	106.74	106.12	104.26	104.31	104.75	107.71	107.81	106.69	106.78	107.97	106.08	105.23	107.51	107	106.18	105.6	105.18	108.78	107.51	106.97	105.16	104.73	107.96	107.57	105.41	107.7	104.37	106.42	106.43	107.81	107.69	105.6	106.27	106.88	102.71	105.88
105.47	107.35	105.25	106.4	105.28	104.27	106.34	104.63	101.73	103.81	105.45	106.08	108.8	102.54	103.45	104.63	104.67	104.78	103.22	103.75	103.17	104.98	104.18	103.95	105.02	108.26	106.77	104.1	104.08	101.07	102.48	106.36	104.27	106.64	105.73	105.86	102.85	105.56	106.1	105.95	103.6	105.74	103.79	105.68	104.06	104.49	103.99	105.62	104.77	104.31
99.609	101.78	98.403	99.625	98.312	102.1	98.732	103.57	100.88	98.429	101.94	104.17	101.26	101.16	100.24	102.24	99.812	103.54	100.07	99.103	98.753	101.28	100.95	98.957	101.49	99.934	102.61	97.78	103.74	99.024	101.11	102.81	99.765	101.56	102.58	100.68	101.5	100.43	101.17	101.33	101.26	100.76	101.76	99.048	98.695	100.06	102.41	103.23	101.25	101.28
105.91	105.99	103.12	107.03	106.37	108.39	107.19	105.56	106.61	105.91	106.73	105.85	105.61	106.56	106.6	104.11	106.48	104.72	104.39	106.12	103.36	107.17	107.03	107.25	108.37	103.33	108.1	106.98	104.56	104.44	106.05	106.82	106.9	106.59	108.87	104.42	104.65	105.45	104.23	105.03	104.24	106.07	104.82	106.7	105.22	104.25	105.07	107.62	109.16	105.5
107.38	107.36	110.4	108.55	107.88	105.86	105.97	105.52	106.36	105.95	105.88	109.57	103.02	106.13	106.52	106.7	106.73	107.58	107.64	106.39	105.86	105.06	105.96	105.82	104.39	109.57	105.99	106.26	108.38	104.13	106.98	105.42	103.95	105.75	105.29	107.27	108.38	106.34	104.93	107.51	108.64	105.65	107.88	104.36	105.32	106.47	108.38	106.82	104.49	106.32
107.34	103.44	106.01	105.5	105.17	104.69	104.84	103.51	107.15	107.46	110.11	109.64	107.16	102.81	107.59	103.85	105.88	105.4	104.6	107.08	105.39	104.41	104.65	107.87	105.58	105.39	107.86	105.37	104.95	106.04	104.9	108.47	105.15	107.41	107.17	104.9	108.99	104.16	106.4	107.83	109.48	106.03	104.26	105.49	106.86	106.28	105.12	106.29	103.59	105.82
104.03	105.94	104.82	105.35	106.48	105.98	102.2	105.33	105.35	105.18	104.82	104.91	106.74	106.13	106.34	105.74	107.73	106.3	102.44	106.62	105.89	108.48	104.34	106.77	100.1	104.13	107.8	103.09	104.29	102.96	103.38	107.55	105.22	107.93	104.9	104.5	103.75	104.62	107.5	104.96	104.77	101.85	103.21	106.4	104.61	102.44	106.69	103.53	103.88	109.62
107.46	106.13	105.29	106.89	109.55	104.67	104.91	101.04	106.03	104.33	107.31	106.42	104.17	108.27	107.39	103.75	106.73	105.18	106.07	102.73	105.41	101.55	106.15	104.95	104.03	106.05	105.55	103.86	105.19	107.49	102.03	107.57	107.08	104.25	106.88	102.58	107.76	104.04	104.14	104.17	103.24	105.89	106.23	104.89	106.19	107.08	108.32	105.51	104.15	105.67
98.831	103.67	100.12	98.047	100.64	99.155	102.03	101.13	101.73	100.61	100.89	99.436	100.56	98.278	99.977	100.96	101.55	100.17	100.94	101.25	97.894	100.25	103.08	100.62	100.59	101.88	100.69	100.86	99.674	101.98	99.396	100.56	99.608	99.236	99.884	100	101.84	100.9	104.53	97.861	99.324	103.56	102.78	99.509	101.64	99.773	99.395	100.33	100.73	97.654
109.17	109.23	111.01	110	109.27	110.85	108.46	111.22	107.87	111.22	111.21	113.1	112.01	109.17	110.58	111.24	110.9	111.21	112.69	109.63	110.76	108.22	112.29	105.63	108.4	112.21	109.25	112.44	108.73	111.03	113.06	108.24	112.64	113.09	109.94	110.38	107.12	113.22	108.95	111.28	109.55	109.92	112.35	109.95	110.51	107.81	108.2	108.65	109.97	111.16
111.79	109.56	110.26	111.99	109.21	110.78	109.42	112.9	111.09	113.25	110.57	109.85	110.4	109.88	109.6	108.92	113.23	111.03	112.58	113.12	109.72	111.19	111.64	111.93	110.57	110	109.88	115.16	110.29	113.13	109.9	110.11	111.02	111.45	112.64	111.22	112.51	110.24	113.2	110.39	110.01	111.48	114.61	110.08	110.77	108.13	111.56	111.28	109.36	111.15
103.03	106.71	106.46	105.08	104.47	107.88	106.88	106.12	104.49	103.41	107.13	104.75	102.51	101.94	104.56	106.08	107.05	104.66	105.12	102.44	107.76	104.73	103.31	103.76	104.41	106.18	105.25	105.79	105.66	103.78	105.08	103.9	103.76	101.69	106	104.04	105.73	105.47	107.05	105.45	107.81	106.58	105.99	106.01	104.88	103.35	106.68	107.35	105.18	104.89
105.02	105.59	106.03	106.11	103.74	105.55	105.94	106.61	105.98	104.3	107.18	105.68	106.49	104.15	106.73	103.34	105.86	105.38	105.35	105.33	109.89	104.98	105.57	110.47	104.94	107.62	106.43	103.28	105.03	105.71	107.29	103.55	107.34	103.41	106.48	104.56	104.75	107.69	106.27	104.67	106.71	106.38	110.53	105.93	110.33	104.9	105.8	105.14	104.41	108.97
115.83	115.67	114	115.3	115.7	115.72	116.09	115.68	116.7	117.22	115.86	116.08	117.63	114.31	117.63	114	114.83	115.06	117.16	112.79	114.48	114.14	115.66	113.4	116.91	120.89	115.02	117.03	113.85	114.14	116.83	116.83	117.19	115.09	115.99	114.78	114.73	115.79	113.94	115.72	117.48	117.15	113.26	116.43	116.35	116.55	117.92	117.96	118.18	115.68
108.25	103.43	105.63	106.24	106.07	106.52	105.63	104.41	104.2	107.01	107.15	106.66	105.54	108.75	106.53	106.59	105.52	105.98	107.24	105.26	104.31	104.47	103.38	105.2	106.15	106.95	104.06	104.76	107.4	105.03	105.39	106.3	108.17	107.44	106.22	106.09	102.62	108.29	104.14	103.15	105.2	106.13	104.99	105.44	106.51	105.65	108.02	106.31	108.12	107
116.1	117.51	115.09	118.21	118.54	113.99	118.42	117.23	117.87	119.45	119.56	117.47	116.11	116.33	118.65	118.61	117.7	117.68	118.58	119.68	115.3	121.9	116.89	119.1	116.64	117.8	119.48	117.13	118.5	115.75	121.21	118.67	118.09	114.91	119.46	118	115.78	119.25	118.19	118.96	114.07	116.43	112.94	117.56	116.28	118.59	116.61	118.36	121.06	120.08
106.02	110.4	104.61	103.25	107.07	105.22	107.88	108.65	109.62	106.9	108.12	109.83	107.1	106.26	105.77	105.93	107.08	105.13	110.08	107.04	105.94	109.28	107.28	106.73	109.27	110.21	106.62	104.31	104.39	108.39	108.85	107.6	106.9	106.01	107.37	106.33	104.69	107.67	105.25	107.14	110.07	103.31	105.94	107.56	106.74	107.83	107.72	105.76	108.48	104.63
105.36	107.27	104.99	103.33	105.14	105.28	106.5	105.22	103.51	106.35	105.54	108.8	110.52	106.19	103.88	102.04	103.86	106.66	107.83	107.15	105.55	105.17	103.4	105.59	106.54	105.33	103.83	107.66	106.88	105.1	103.72	107.58	106.41	106.78	103.62	109.11	108.66	102.11	107.18	104.88	105.56	102.09	105.71	105.32	105.38	104.6	106.77	104.83	103.27	105.09
110.12	101.91	104.39	102.68	104.75	106.16	106.21	106.57	104.49	105.84	104.75	108.9	103.83	102.62	107.4	106.21	106.5	104.93	102.07	106.36	106.86	105.41	105.32	106.11	105.54	107.45	106.23	104.37	106.97	105.25	105.44	104.15	107.02	103.47	105.35	103.97	107.59	106.28	104.99	106.22	103.54	104.85	106.82	106.78	106.38	108.37	104.92	104.16	106.99	104.16
106.12	106.65	106.35	106.65	106.15	107.63	109.16	108.03	105.59	108.93	104.84	107.86	107.38	109.07	110.53	109.65	105.17	108.65	105.81	104.41	107.3	107.93	107.52	108.51	107.09	109.13	104.16	104.41	108.74	105.83	104.98	106.76	104.95	107.66	106.06	106.26	104.13	108.14	109.28	108.61	104.57	103.17	108.85	108.65	107.16	106.61	104.93	106.46	108.84	105.28
110.4	107.94	107.84	106.79	109.71	104.67	108.76	105.1	104.57	104.55	107.61	109.67	105.84	104.35	106.33	106.37	108.81	108.09	105.37	107.69	106.61	105.16	106.39	105.61	106.38	106.44	108.29	107.91	107.04	107.86	105.36	107.37	106.83	107.71	107.45	110.19	107.88	109.08	105.78	104.41	108.62	108.9	106.74	106.32	106.77	106.62	109.71	108.27	107.8	107.18
105.31	105.98	104.04	107.42	108.23	106.6	109.08	105.64	105.24	108.2	103.78	104.61	103.09	110.24	103.39	105.25	109.07	108.51	106.69	105.18	106.95	104.42	104.69	106.74	104.99	106.29	105.68	107.44	106.79	103.92	107.71	106.44	104.19	106.03	104.55	105.79	107.55	105.71	107.4	104.65	107.3	104.87	105.93	107.69	103.78	107.4	106.1	103.96	106.67	108.36
107.18	104.07	105.55	105.88	105.45	102.4	106.38	105.77	105.08	103.61	105.74	105.18	104.66	105.6	106.74	104.54	104.85	107.36	105.25	106.92	104.19	105	106.29	105.05	101.41	105.71	106.58	104.87	106.03	105.39	105.18	105.19	107.24	106.85	104.89	104.55	105.69	101.77	107.51	106.09	106.86	108.32	105.98	106.94	107.51	109.34	104.9	103.77	107.66	107.59
110.75	111.8	113.3	111.95	112.63	111.45	113.33	109.35	106.5	111.35	111.15	109.35	109.6	109.23	109.29	109.44	108.51	108.72	108.3	109.19	112.5	108.35	112.6	110.74	111.48	110.37	111.45	108.7	111.31	108.91	109.98	111.84	111.16	110	107.71	112.07	111.33	111.38	108.86	109.48	109.39	108.41	109.05	110.36	112.24	112.11	109.86	109.33	111.46	108.93
100.48	101.88	101.06	97.272	99.679	99.46	98.941	97.591	100.83	98.21	98.993	98.617	101.89	100.56	98.6	99.508	101.47	100.24	99.66	97.439	100.56	102.19	99.139	101.96	100.67	99.368	98.402	98.339	103.74	100.34	99.522	103.47	102.87	100.3	100.83	101.04	101.96	100.21	104.39	103.74	101.56	101.36	97.366	101.4	98.921	100.8	103.56	98.544	97.759	98.502
113.53	114.67	112.04	113.05	111.15	109.49	110.29	111.64	114.75	111.58	110.01	113.71	109.44	111.05	112.25	111.24	110.32	109.96	110.54	113.19	111.58	106.91	112.5	110.49	113.66	109.07	113.93	110.01	111.64	110.84	111.36	108.56	112.08	113.97	110.69	112.31	111.04	107.97	110.33	113.31	117.01	109.92	108.66	110.68	111.51	112.55	110.64	114.14	112.75	111.59
109.09	105.64	104.66	103.85	105.84	104.58	102.92	103.52	105.54	108.12	107.48	103.4	103.34	104.88	103.28	105.43	103.69	101.4	106.21	104.08	104.86	104.2	107.72	106.89	105.57	104.58	105.18	104.23	108.16	105.05	106.03	106.38	107.37	102.33	107.66	104.08	106.25	104.74	103.71	103.78	105.44	106.44	105.81	105.89	102.68	103.25	106.02	104.98	104.72	106.54
107.39	106.21	103.22	106.56	103.27	102.31	107.53	107.06	104.22	106.88	105.51	105.72	105.96	102	105.79	105.54	104.36	108.17	104.28	107.73	105.94	104.49	105.62	102.73	103.78	104.58	106.04	105.08	105.93	106.11	105.46	106.6	105.13	103.81	103.75	107.44	101.65	105.65	104.71	103.49	109.24	108.77	104.54	107.18	105.83	105.19	105.13	109.32	105.34	105.88
112.02	113.22	107.78	110.61	112.36	109.42	112.44	112.99	106.31	111.26	109.35	112.03	113.88	111.78	108.01	107.14	110.34	109.39	110.59	111.2	111.51	109.96	108.77	113.51	111.56	114.92	111.41	113.04	109.91	111.77	111.18	111.85	110.12	107.75	109.45	109.66	112.03	110.96	109.88	111.83	112.02	109.61	111.4	107.64	112.81	110.35	111.43	112.14	114.51	115.4
110.3	106.28	106.86	106.19	105.84	104.74	104.51	102.28	105.28	107.32	105.17	103.84	105.12	106.23	101.91	107.13	105.71	104.3	103.81	105.81	106.22	105.48	105.68	109.23	102.98	105.48	104.56	106.64	107.46	105.03	105.87	108.02	106.96	105.54	105.01	105.51	104.1	103.34	103.48	107.41	107.34	103.18	109.25	106.58	107.81	103.48	101.99	105.75	102.42	105.64
109.71	111.99	111.51	109.91	114.79	111.73	114.31	113	108.54	110.18	111.72	111.55	109.6	109.55	111.96	112.62	110.82	113.66	112.64	113.91	112.4	111.38	111.46	111.5	111.87	111.16	110.06	114.69	112.99	113.92	110.16	109.79	114.73	110.21	113.47	111.04	114.09	109.95	111.17	116.06	111.27	111.96	112.37	110.11	113.64	111.49	111.57	111.31	112.93	110.62
106.38	106.01	104.55	105.13	107.11	110.81	109.22	105.87	104.99	109.15	110.13	107.97	103.79	104.28	104.53	107.36	103.89	107.21	108.6	107.19	105.37	107.39	104.69	107.05	106.53	107.6	105.53	105.32	107.2	107.34	108.37	107.21	103.99	106.07	108.56	106.65	107.93	106.1	106.39	108.21	104.49	106.28	105.38	103.33	109.27	108.29	105.76	108.55	105.41	108.72
106.12	112.71	108.47	109.26	107.31	113.42	108.39	110.04	112.32	110.98	106.61	108.43	111.06	108.62	109.8	110.69	108.2	107.43	109.98	109.18	106.17	107.95	108.38	112.55	109.23	112.11	108.78	110.3	112.43	110.46	109.78	106.97	110.4	110.87	109.96	110.91	112.21	110.35	109.95	111.54	109.5	108.67	107.84	109.66	108.64	112.03	110.77	109.6	109.39	105.99
112.67	114.04	113.41	113.99	112.43	114.03	110.31	109.8	108.88	108.42	110.22	110.52	111.61	108.95	109.66	112.39	112.01	113.69	111.08	112.96	109.85	111.04	110.86	110.93	110.82	113.2	112.85	111.76	109.98	113.25	111.42	110.73	110.78	110.2	113.8	109.75	115.64	110.77	111.91	111.05	111.2	111.67	113.71	111.39	112.8	111.61	113.42	111.09	107.57	108.53
109.94	113.12	109.5	111.85	109.26	110.95	107.3	113.17	112.15	110.27	112.28	110.12	109.23	110.62	107.31	112.86	107.22	106.45	113.99	110.8	109.81	113.46	108.76	108.87	110.41	110.44	109.21	111.03	106.67	111.16	111.41	107.12	111.72	109.52	113.01	110.84	113.25	110.92	106.9	108.96	109.68	110.03	109.64	112.16	109.9	112.36	109.52	110.07	112.74	110.9
112.29	111.65	112.75	113.28	111.87	111.03	113.44	109.05	115.09	111.1	111.09	109.03	110.98	115.13	113.9	109.1	111.15	113.16	114.73	112.2	111.32	111.65	111.94	113.27	114.8	109.56	111.91	112.28	112	113.53	112.88	112.22	109.07	111.26	114.29	110.6	112.55	111.21	110.95	112.6	114.74	113.85	112.71	108.79	113.21	113.28	109.83	112.58	112.83	112.04
112.04	109.92	111.13	114.26	111.03	110.51	109.61	110.84	110.16	112.1	108.27	110.47	113.88	109.23	111.06	109.98	109.14	108.62	112.14	110.92	110.07	113.98	109.77	111.1	112.78	107.63	110.79	111.4	113.1	111.45	111.9	110.68	111.25	112.64	108.58	113.45	108.48	113.46	110.53	110.71	110.03	110.85	111.71	107.75	111.41	108.83	108.51	110.83	110.91	115.16
114.39	119.16	119.72	117.5	115.16	121.68	117.6	118.82	115.68	114.02	118.03	118.44	121.61	117.06	117.11	117.23	118.66	117.09	115.61	117.31	116.63	118.33	118.97	119.25	119.5	120.23	116.76	120.42	118.5	119.73	117.58	115.83	120.07	117.9	119.36	117.57	116.24	118.81	116.45	117.76	118.15	118.59	117.83	116.38	117.29	117.16	118.67	117.54	117.66	117.09
117.88	115.14	115.63	118.96	118.46	115.64	114.53	118.07	114.77	117.36	114.21	115.96	114.7	114.14	116.36	116.72	116.06	116.4	116.51	117.74	115.5	116.01	115.87	117.63	113.81	113.82	115.72	113.86	117.06	117.13	117.73	115.45	116.08	114.75	116.15	117.64	116.59	115.26	116.1	119.06	116.61	116.43	117.27	117.5	116.79	116.1	116.11	115.88	114.03	115.35
107.57	104.44	105.85	102.91	103.15	107.03	109.09	101.38	106.36	109.38	104.24	105.18	103.96	105.7	106.01	105.63	104.68	104.55	107.41	106.04	105.55	105.93	108.13	102.72	106.93	105.77	106.1	105.58	106.08	107.26	104.84	105.96	102.99	103.26	104.81	106.66	108.24	104.79	103.19	104.45	107.38	107.23	108.29	106.39	105.38	106.87	106.61	107.28	105.02	104.61
105.56	108.47	105.92	105.58	106.52	104	104.92	105.2	106.91	107.65	106.43	107.04	106.03	106.66	106.11	106.81	104	107.6	105.64	104.41	106.34	107.86	107.31	104.46	105.57	103.79	109.71	105.03	109.64	103.34	103.4	106.48	105.61	108.63	105.03	105.72	109.08	104.18	106.88	104.24	104.61	104.52	107.83	104.48	106.54	107.2	106.15	106.42	103.55	107.22
103.67	104.15	104.81	102.54	104.84	105.22	105.18	100.47	102.82	103.7	106.94	104.95	102.48	102.61	105.82	100.82	103.89	103.53	106.61	104.64	104	104.25	100.34	104.57	108.15	103.27	104.53	105.54	105.6	104.04	101.35	104.5	107.04	105.66	104.46	103.3	104.63	105.39	103.4	104.35	105.41	102.17	105.33	105.45	105.4	106.78	105.02	101.4	102.83	105.57
107.27	106.09	104.09	106.18	104.1	106.97	106.84	109.9	107.62	105.73	105.49	104.2	106.25	106.25	104.84	105.1	104.75	106.22	102.06	103.28	109.58	105	105.93	107.5	108.16	106.03	108.17	107.62	104.42	103.77	106.63	105.34	103.79	106.03	106.5	106.22	105.6	107.53	103.56	103.26	105.14	106.18	102.06	108.49	107.51	105.65	110.74	106.34	107.37	106.98
111.98	110.36	112.6	110.65	115.37	107.98	112.71	111.49	112.27	110.54	113.84	109.12	113.42	112.44	110.37	114.09	112.53	112.95	110.75	112.01	112.82	110.41	112.36	111.18	113.78	109.87	110.98	113.72	110.5	112.05	111.26	112.47	111.89	112.51	111.07	113.23	113.31	110.97	111.47	113.16	110.69	113.15	112.7	111.92	111.53	113.3	113.61	111.64	110.59	108.33
107.31	105.12	102.74	104.1	103.27	104.62	106.2	108.8	104.55	105.67	105.92	108.33	103.79	103.21	106.02	105.13	106.88	106.84	106.29	107.52	105.02	106.33	106.11	104.23	104.75	104.75	104.74	108.97	105.48	105.31	106.32	107.36	106.15	104.75	105.34	102.97	106.41	106.85	103.79	104.47	102.73	106.54	108.38	105.49	107.26	103.45	105.83	104.74	106.74	103.77
99.936	101.87	101.09	99.674	100.85	100.55	98.981	99.548	98.451	103.77	99.944	97.136	95.937	100.62	97.459	102.36	98.465	100.15	100.29	103.12	100.17	100.27	102.48	99.568	98.471	103.93	98.211	99.628	99.245	100.22	101.5	102.2	97.855	101.7	100.43	99.425	100.25	100.59	103.11	100.94	100.61	100.93	99.49	101.4	98.679	105.57	102.33	99.715	101.15	100.21
100.77	101.56	97.065	98.951	103.28	100.77	97.329	99.319	98.293	100.57	100.17	97.712	101.44	96.801	101.28	96.114	98.451	98.802	98.347	99.241	99.843	100.42	97.433	98.148	100.24	100.57	101.58	101.14	102.92	99.466	101.5	98.772	100.22	99.144	98.041	98.529	99.427	100.81	99.505	97.478	101.41	98.889	96.477	100.2	100.33	99.106	100.79	97.538	98.588	99.746
108.12	106.95	104.09	104.79	101.35	107.52	106.93	103.62	105.33	104.03	107.28	105.94	108.15	104.83	106.31	106.6	104.23	105.94	104.39	106.85	104.49	104.06	103.73	108.05	105.53	104.15	106.74	108.13	107.38	107.69	105.17	103.71	107.07	105.58	105.44	105.18	105.63	107.21	103.95	105.76	105.32	104.04	104.19	104.31	106.89	106.17	106.14	108.01	104.32	102.56
111.37	108.32	111.89	112.1	108.11	108.46	114.04	110.07	110.44	111.6	108.76	110.14	108.39	110.01	109.91	112.19	112.55	110.74	110.27	109.47	113.38	110.63	109.06	111.72	110.37	111.33	108.87	109.78	109.71	110.59	110.67	114.79	112.09	111.15	108.75	110.52	110.38	111.03	112.22	110.67	110.75	112.32	109.85	110.28	112.72	111.48	109.53	109.11	108.99	110.92
106.29	105.96	105.44	106.44	105.39	107.82	107.89	107.47	108.12	107.98	106.31	108.99	107.08	106.76	105.95	109.24	107.26	108.44	105.03	108.34	103.26	105.08	107	104.36	107.48	105.77	109.91	106.25	102.69	105.84	108.32	105.16	106.95	104.88	105.93	107.61	107.43	108.22	104.54	105.44	107.17	107.06	104.54	103.79	104.85	108.71	102.53	105.92	105.13	107.19
109.07	108.01	111.02	108.98	112.33	112.58	109.98	110.35	108.88	109.19	109.73	110.14	110.61	109.62	108.29	112.85	109.86	107.63	109.72	109.2	108.6	109.72	109.62	110.99	111.6	107.33	108.89	109	108.41	110.52	112.05	110.06	109.73	107.95	110.51	107.72	108.32	108	113.14	109.82	112.84	110.52	109.17	110.6	109.02	113.31	111.18	111.83	107.8	109.19
106.88	109.95	111.92	111.26	110.29	107.99	110.74	108.28	108.84	110.78	113.67	111.14	112.67	104.02	108.64	110.47	108.55	108.5	111.85	110.39	109.51	113.56	110.52	109.26	110.31	110	108.28	111.29	111.03	107.94	112.77	107.88	106.95	108.82	109.65	111.32	111.36	108.23	109.35	108.66	108.96	107.94	108.47	108.5	110.28	108.27	110.37	110.67	108.84	108.57
105.12	101.74	106.4	106.18	105.94	106.99	107.43	106.21	107.1	106.28	106.23	106.55	108.61	104.15	108.43	104.88	107.22	107.68	106.28	102.92	105.57	105.9	104.25	105.9	105.89	103.56	106.48	108.21	103.97	102.94	103.65	105.51	106.34	105.16	108.21	103.82	106.38	106.83	106.73	106.5	102.02	106.01	106.62	108.84	104.8	108.67	103.69	106.16	106.05	105
108.11	106.04	103.96	105.35	104.39	106.32	104.2	107.08	109.72	106.71	107.54	105.32	107.32	107.16	106.25	107.2	107.08	102.95	106.07	104.47	103.14	106.23	107.62	106.7	109.16	107.02	107.08	106.84	107.7	105.53	106.16	107.99	106.28	106.11	105.78	105.64	104.98	108.69	107.97	107.05	110.23	108.33	105.28	110.27	106.99	104.59	107.44	108.5	104.83	105.27
106.43	104.3	103.99	105.26	106.81	105.83	104.64	103.99	106.82	103.8	106.79	106.34	104.49	105.06	106.4	105.53	105.26	103.72	106.41	105.06	105.27	105.61	102.78	108.05	105.67	106.27	103.15	106.08	102.11	107.51	104.92	106.58	107.46	105.97	106.19	105.96	104.48	106.14	106.94	102.77	105.34	103.08	105.65	107.53	107.1	106.72	104.83	105.54	108.41	105.66
121.01	116.78	119.1	118.94	115.45	118.17	117.53	115.92	115.73	115.53	117.85	117.7	115.65	118.17	120.36	116.95	114.09	120	113.96	116.2	117.12	119.22	118.59	119.52	116.48	118.91	117.18	115.24	118.2	115.63	116.38	118	118.43	119.87	116.05	119	117.81	118.42	116.73	117.45	117.61	120.58	117.29	118.13	114.41	119.46	117.88	114.67	120.54	118.4
111.33	112.92	111.44	114.45	112.97	113.38	111.1	110.82	114.66	113.29	113.16	115.77	112.16	111.36	113.91	114.32	113.49	109.78	111.8	114.15	111.68	111.12	110.3	113.74	109.36	110.13	112.3	113.6	113.15	112.42	111.38	110.7	111.41	111.59	112.16	112.78	109.6	111.8	112.96	112.4	110.3	112.26	112.41	113.44	114.35	114.23	110.06	113.15	111.76	112.19
109.8	109.37	108.88	110.82	112	108.87	112.47	105.29	111.21	110.72	112.98	108.66	107.79	105.5	107.7	111.55	108.92	107.49	111.94	109.32	111.09	110.56	110.78	109.01	111.02	109.44	108.62	110.7	110.66	111.81	107.51	111.3	111.86	110.39	106.03	106.51	109.97	111	112.41	111.03	108.27	111.63	110	110.4	111.59	109.25	107.84	106.96	112.96	109.8
107.62	109.34	105.47	108.29	106.53	108.05	105.77	104.92	104.81	103.9	109	106.01	104.59	107.12	106.02	106.04	106.65	108.53	105.26	104.85	106.33	103.42	104.1	110.44	107.35	106.74	105.46	107.16	104.1	106.36	107.45	106.09	104.46	105.01	106.71	106.28	105.66	106.93	103.43	105.54	106.97	105.89	108.58	103.53	104.02	106.41	106.74	107.88	106.04	110.54
105.65	105.05	107.18	105.94	109.19	105.61	107.26	108.84	109.66	107.88	105.78	108.34	105.29	106.97	106.98	103.85	106.02	108.78	105.18	107.27	110.03	108.4	108.99	105.27	109.07	107.02	107.31	105.48	107.1	107.52	110.69	107.19	107.85	107.09	107.15	106.59	107.35	108.71	103.64	106.62	105.51	107.6	108.57	106.33	108.53	106.21	107.81	107.53	108.17	108.83
116.16	117.12	120.59	116.42	117.47	116.44	117.31	114.44	118.28	118.35	115.46	116.66	118.18	116.23	116.86	120.2	116.97	119.91	119.84	120.24	119.86	118.58	115.51	117.86	118.55	117.25	117.57	118.32	116.59	117.56	116.39	119.62	118.87	117.1	116.18	118.26	117.24	117.53	118.53	118.42	116.63	116.56	119.5	119.76	117.78	116.58	113.72	117.11	117.7	117.8
99.352	102.74	100.52	99.936	96.257	99.29	101.66	96.632	97.769	100.51	98.762	102.19	101.54	100.13	99.276	102.7	101.02	102.13	99.968	100.66	99.606	97.434	99.869	102.57	99.644	100.04	99.568	99.112	105.57	96.957	98.766	98.21	98.826	99.377	103.47	101.39	99.901	101.23	102.95	100.27	98.61	100.02	97.683	100.18	100.52	102.59	103.13	98.136	101.35	100.35
105.54	107.01	103.91	104.7	105.27	107.29	106.23	105.89	105.04	105.89	108.31	104.01	103.44	105.59	107.84	105.94	106.84	105.87	104.99	108.24	106.29	105.99	107.51	103.97	106.12	108.11	105.56	106.11	103.55	106.22	106.04	103.81	105	104.14	104.64	104.54	105.37	105.63	108.59	105.75	101.8	106	102.77	106.77	107.37	103.83	105.65	104.6	105.97	105.09
108.58	108.24	103.85	108.88	106.41	105.08	102.52	109.28	103.77	108.59	104.33	106.61	106.26	102.64	106.58	102.84	106.82	105.62	106.15	105.75	106.81	104.03	106.37	104.24	105.96	106.42	104.75	106.16	105.71	107.07	102.83	106.58	109.31	104.44	105.22	108.77	102	106.34	108.12	108.56	109.53	103.64	107.04	104.08	105.74	104.65	108.55	105.41	107.36	107.86
112.26	110.95	112.06	112.02	108.47	107.95	112.57	110.89	115.16	112.72	111.22	111.35	111.72	109.42	109.62	111.68	108.77	112.8	107.69	110.8	112.96	112.43	111.62	111.15	110.62	113.25	113.61	113.13	111.24	113.3	114.5	110.23	110.91	113.43	111.81	113.19	111.31	110.09	109.74	109.64	108.58	111.29	113.26	115.28	111.89	109.55	110.77	108.82	110.15	109.79
108.15	105.29	107.68	104.47	105.59	105.34	107.12	105.71	105.33	108.03	107.26	110.25	104.88	108.12	105.95	108.96	107.19	104.84	107.43	107.79	107.91	105.83	107.86	106.94	108.55	105.03	106.12	108.69	105.2	107.57	107.94	103.58	105.76	110.5	108.07	106.12	107.91	102.42	105.61	107.49	104.63	107.59	107.81	108.44	106.67	105.45	107.92	106.32	107.46	104.13
108.15	112.82	112.9	110.14	109.39	113.22	109.86	112.92	113.55	114.79	112.16	109.81	111.63	109.56	112.82	113.7	111.87	113.25	113.5	112.06	109.76	110.4	109.84	112.5	111.86	112.63	110.56	109.53	111.65	114.5	112.15	112.47	111.48	110.61	110.8	107.89	109.4	112.33	111.11	109.74	111.69	110.01	113.7	114.12	110.39	108.31	111.63	110.85	110.68	111.6
114.08	114.05	111.04	107.09	109.63	113.98	113.89	113.06	110.64	107.44	108.78	110.24	110.66	113.07	109.66	108.34	109.82	110.72	109.57	110.07	107.97	110.89	109.21	108.43	107.37	110.92	112.7	112.7	110.31	111.29	111.34	111.82	109.52	110.5	110.57	108.89	111.47	113.37	109.51	110.57	108.99	109.93	113.33	109.71	111.86	112.12	114.72	109.77	109.71	112.54
114.3	111.61	113.06	111.26	113.99	107.86	110.91	111.35	113.35	110.96	111.32	113.18	109.11	111.37	109.6	111.41	112.33	112.45	113.25	110.78	111.79	113.38	111.1	111.36	110.59	108.71	111.28	111	114.74	111.36	110.44	115.53	113.24	111.14	112.86	110.37	108.19	108.78	114.29	108.77	108.91	112.53	112.23	110.6	115.57	111	112.55	109.94	111.03	111.74
100.05	97.307	97.859	98.443	102.49	97.986	98.476	102.2	100.25	98.883	99.532	101.7	100.64	99.572	99.134	99.882	96.442	97.936	99.474	102.51	98.556	101.52	98.774	101.06	99.567	100.56	99.636	98.954	99.316	98.208	98.974	96.801	101.76	98.519	100.49	99.424	97.233	98.622	99.55	101.08	98.883	99.969	101.16	99.47	98.411	100.63	102.12	96.659	101.58	98.664
98.712	102.67	98.559	101.08	100.25	98.214	97.154	97.581	97.696	99.932	98.723	98.167	101.45	96.926	97.367	99.906	99.854	101.65	99.346	102.2	100.23	101.33	102.37	99.181	100.39	103.85	100.31	97.99	100.87	102.68	100.61	101.11	98.633	98.104	99.858	99.33	101.53	103.1	101.91	100.57	98.009	99.109	98.985	104.36	101.46	96.894	98.056	101.89	100.47	98.241
105.4	104.9	107.37	105.15	106.03	106.76	107.47	98.328	104.66	106.25	109.73	106.2	104.32	105.01	104.23	108.15	106.51	103.47	105.47	108.71	106.39	108.61	105.88	107.18	104.99	108.56	105.01	108.08	105.95	106.04	108.51	107.24	104.28	105.36	104.09	105.93	105.84	104.53	108.95	103.68	104.43	103.9	106.18	108.2	105.32	103.59	106.73	106.82	105.2	105.43
104.37	105.35	106.22	105.04	102.67	105.82	104.51	107.62	106.99	106.08	107.59	105.62	102.69	105.01	105	105.5	105.26	106.03	106.19	105.49	104.47	107.43	107.73	108.57	107.01	107.16	106.39	104.28	105.28	107.16	104.03	104.61	104.77	106.6	106.41	108.45	105.94	104.69	105.67	107.79	106.32	107.34	104.13	104.08	106.15	108.1	107.97	105.35	105.58	103.27
106.76	106.81	104.9	108.03	107.72	105.35	104.55	105.11	105.99	106.42	105.14	104.56	107.56	104.92	109.55	107.88	102.19	106.21	104.89	107.51	106.65	104.56	108.24	111.74	104.97	106.58	106.16	104.09	104.34	105.48	104.36	108.15	106.99	107.2	107.54	105.1	109.39	106.4	107.21	106.44	107.35	109.16	106.33	107.37	105.02	105.67	108.07	107.07	109.58	106.06
103.34	103.48	105.17	104.98	108.12	106.58	104.59	104.02	106.12	105.65	105.38	105.79	105.47	107.28	104.14	101.12	104.6	103.24	102.53	102.89	103.12	106.36	104.78	102.36	105.76	106.45	104.5	103.34	107.49	103.83	105.25	103.99	105.37	105.99	102.81	104.43	104.57	108.64	104.79	106.8	105.05	107.34	104.8	106.53	104.89	106.25	105.72	108.86	102.98	104.15
107.89	104.37	105.41	107	108.18	107.28	109.26	104.85	107.72	105.43	106.24	107.81	105.8	106.69	104.61	108.09	108.06	107.63	107.88	106.46	106.99	105.69	106.59	107.63	106.13	104.39	106.14	104.21	107.48	105.79	107.06	105.44	107.56	104.64	110.24	105.25	104.54	107.4	105.94	105.2	105.55	105.67	105.69	110.38	104.95	106.91	105.8	104.47	106.75	109.85
104.39	105.44	104.28	103.86	105.17	108.04	106.28	105.02	106.38	104.14	104.39	106.81	107.07	106.56	103.03	104.72	106.22	105.31	106.81	107.83	107.02	106.04	105.24	107.61	105.14	103.11	101.96	107.54	106.63	106.82	106.29	105.9	107.35	106.07	108.15	106.23	102.4	106.19	105.98	103.72	108.75	107.47	105.99	105.6	104.31	107.18	104.64	105.81	106.55	100.33
110.43	110.43	109.64	109.95	115.97	112.69	114.61	112.23	111.12	108.31	112.48	111.62	110.62	112.23	110.24	112.78	108.08	111.01	112.28	112.6	111.68	110.19	110.93	112.14	113.04	111.34	113.44	107.38	110.28	108.71	112.32	112.51	113.39	109.2	110.12	109.66	111.58	112.5	112.7	112.3	111.14	110.28	111.17	110.82	109.98	108.93	112.32	112	112.94	115.21
109.69	112.22	112.73	109.77	110.81	112.29	107.69	110.3	110.81	112.12	111.68	112.74	112.41	108.99	108.86	110.36	109.93	107.63	110.11	109.62	110.8	107.29	109.19	111.8	110.95	110.25	111.55	108.73	108.94	108.88	107.8	111.55	110.34	106.75	111.04	111.09	110.58	110.92	106.2	110.42	110.37	111.66	109	111.89	108.26	110.6	109.96	104.69	112.18	111.79
106.37	107.38	107.04	104.94	107.46	107.61	103.74	105.02	105.44	105.72	105.45	105.49	106.66	104.31	102.4	105.03	104.53	101.86	108.82	106.93	104.13	103.3	107.79	105.29	103.73	106.98	102.97	107.17	103.56	107.34	106.04	106.17	106.56	104.41	104.67	105.68	103.34	103.2	107.19	102.52	103.15	102.03	102.97	104.85	108.88	108.09	101.99	105.4	103.66	105.23
112.04	111.63	109.19	111.31	110.88	113	109.42	108.46	114.33	111.7	111.76	114.59	112.57	113.64	112.6	111.37	109.65	110.8	110.58	111.6	107.9	111.53	109.74	111.1	111.28	111.15	109.76	111.89	111.14	110.83	112.74	113.21	111.22	111.87	112.56	110.77	111.79	111.62	111.1	112.18	110.53	112.7	110.09	114.62	112.56	111.32	109.62	110.61	110.63	111.62
104.37	101.13	104.41	106.18	105.88	102.59	107.24	104.12	103.96	105.2	105.19	104.12	106.26	106.23	104.63	104.85	105.06	105.13	106.06	101.29	105.1	102.44	103.19	105.78	104.33	103.48	103.33	100.25	103.82	104.19	100.97	103.67	101.63	105.51	104.88	105.48	105.55	103.79	105.37	101.82	106.63	102.33	104.29	105.5	103.26	103.98	103.29	103.41	107.89	104.44
105.53	105.43	104.83	105.85	106.83	105.42	108.94	105.51	107	108.53	105.79	107.36	105.28	105.88	108.24	106.49	107.51	109	108.72	104.74	109.83	110.85	108.56	108.83	107.57	105.77	105.14	105.22	105.07	106.69	105.74	106.53	105.33	106.47	108.4	106.25	108.26	109.01	104.17	105.71	108.63	104.83	108.6	106.53	107.72	106.41	109.63	105.44	107.1	108.2
116.8	118.33	118.39	117.91	117.88	119.27	119.76	119.25	116.15	116.87	120.92	115.95	117.78	115.8	116.14	118.17	117.09	118.34	116.02	119.38	116.65	116.21	117.07	117.64	116.56	117.69	119.44	117.17	117.56	118.84	118.95	118.21	118.31	120.67	119.4	117.28	118.96	118.89	117.1	114.2	116.74	119.36	113.06	114.9	118.58	114.47	117.13	117.54	117.43	115.9
103.42	104.44	106.26	107.71	102.56	103.36	104.78	107.1	104.67	105.16	103.04	101.34	103.4	104.02	102.42	104.44	105.16	103.23	104.67	102.4	105.64	104.96	99.954	104.31	105.35	104.97	103.59	106.71	104.97	102.53	102.34	104.07	104.76	107.31	102.99	104.08	105.63	106.49	100.95	108.56	105.74	100.91	101.81	101.97	107.22	103.92	105.8	103.36	103.5	106.47
112.13	113.88	110.7	110.32	113.55	112.45	112.02	111.95	110.12	113.89	110.5	111.9	110.12	110.37	112.08	112.16	110.63	111.61	109.48	112.62	112.61	111.83	110.16	113.3	109.18	113.34	109.73	110.77	109.67	113.26	110.69	112.75	108.39	112.85	111.7	115.07	114.02	112.6	109.96	113.44	111.01	111.59	112.44	111.28	113.09	112.16	110.12	113	110.03	111.23
110.2	112.84	110.96	109.9	111.11	112.34	111.99	111.65	109.38	111.82	111.42	111.41	107.61	110.44	106.88	111.67	115.37	108.7	109.49	112.56	110.25	111.3	107.17	113.02	111.52	110.72	109.21	109.62	113.23	110.88	110.06	108.38	111.65	111.03	109.01	113.63	109.1	111.73	111.65	108.3	107.25	111.94	115.04	110.58	109.34	111.63	112.42	114.38	112.29	111.47
109.35	108.59	108.13	105.55	104.34	104.98	104.9	106.78	106.17	107.1	104.1	105.3	102.2	105.12	107.54	104.43	104.1	108.51	105.5	106.19	109.43	109.08	107.36	103.93	102.94	105.24	104.66	106.07	106.52	102.46	105.89	104.06	106.54	104.08	106.69	106.22	105.4	103.52	104.35	106.27	105.4	106.62	105.61	105.21	108.02	108.78	105.76	107.85	105.63	106.81
110.29	110.95	111.35	107.17	106.68	108.6	110.29	108.09	109.33	110.51	111.14	111.19	110.35	108.48	111.98	109.08	110.34	107.22	109.27	109.51	111.02	110.33	109.16	110.08	109.72	109.47	111.85	110.63	109.77	107.98	112.12	108.39	110.16	108.37	110.96	109.79	111.33	107.79	111.47	112.49	112.12	110.65	108.59	107.5	109.04	107.97	108.74	107.22	108.62	110.36
104.75	106.63	105.68	106.3	105.64	105.93	107.37	105.29	106.32	104	104.92	106.75	107.41	103.78	108.55	107.56	104.09	104.46	104.11	103.36	107.85	104.31	105.2	106.77	108.03	102.14	107.07	107.27	105.41	103.82	106.97	108.64	105.28	103.4	105.91	104.31	106.9	108.28	105.28	106.42	105.6	106.03	108.49	105.43	106.33	105.65	105.51	102.22	109.68	103.92
107.89	106.39	108.34	103.98	103.85	104.3	108.59	106.43	107.78	106.17	105.66	107.64	105.81	106.48	106.54	107.87	105.85	105.62	105.19	103.78	105.67	105.4	108.92	105.62	107.13	107.94	107.42	108.6	107.72	104.25	106.15	104.93	106.77	109.09	109	103.76	108.13	106.67	105.32	107.94	105.36	106.63	105.17	107.13	102.75	103.81	108.55	102.63	106.48	107.16
105.47	106.27	106.89	104.72	105.56	105.1	103.44	106.11	102.64	107.23	106.62	106.68	106.44	104.74	106.44	104.7	103.06	106.41	107.04	108.41	106.91	104	105.86	106.67	105.73	104.63	108	105.33	104.62	104.66	108.94	102.9	103.35	104.68	104.73	107.17	106.55	104.89	106.83	105.2	106.98	104.46	104.45	105.04	102.48	100.86	106.47	105.11	107.47	107.1
102.72	102.18	104.27	104.45	106.79	110.24	107.11	106.41	106.47	106.06	106.03	105.51	106.57	107.33	105.27	106.04	108.27	107.38	104.68	105.25	106.11	107.74	108.34	105.07	104.93	103.68	105.37	108.78	106.37	108.12	106.86	107.48	104.58	106.2	110.4	105.91	106.41	104.34	106.27	106.41	107.48	107.63	106.2	108.25	108.29	104.49	109.57	108.17	108.29	105.17
99.279	99.069	99.348	100.43	98.819	102.14	100.8	99.455	100.55	100.43	103.03	101.06	99.858	98.001	99.263	100.51	99.455	97.627	101.91	101.14	97.864	97.264	98.259	99.648	102.33	97.074	100.38	97.64	100.5	102.09	101.64	99.267	97.03	101.33	97.046	99.546	99.34	102.36	98.705	101.55	99.843	100.14	99.936	96.3	100.58	101.79	100.13	100.53	97.622	96.55
105.67	105.82	103.39	109.4	105.17	104.58	108.48	102.07	106.05	104.3	108.39	106.72	104.33	106.94	105.65	105.27	104.35	105.5	107.26	105.29	106.47	106.7	107.37	108.38	103.85	106.2	107.91	107.47	103.88	106.42	105.55	104.69	106.49	106.85	107.47	104.22	103.51	105.75	107.45	104.63	102.77	109.8	106.32	105.18	107.19	107.11	105.97	101.37	104.97	104.91
105.08	103.51	108.76	102.9	106.29	105.81	104.41	104.79	103.84	105.38	104.74	106.68	103.66	107.23	105.75	105.1	103.71	108.01	105.03	104.83	103.71	107.28	103.79	104.66	103.61	102.28	105.95	103.78	105.33	104.61	107.64	103.65	104.58	104.37	106.6	104.84	103.23	105.95	104.85	103.63	107.38	103.19	105.14	105.94	104.78	106.58	100.43	104.1	104.77	105.75
103.65	105.58	104.9	109.31	103.9	108.16	105.36	105.49	108.29	106.71	108.17	107.65	107.29	108.57	109.79	109.33	103.83	103.8	104.3	105.59	103.71	103.59	109.49	109.75	107.06	107.28	106.85	106.15	107.39	104.11	107.97	105.68	111	105.42	105.32	108.8	108.76	107.22	109.22	109.43	108.08	107.55	106.19	107.86	106.65	105.33	106.07	108.48	107.1	104.69
106.76	108.02	107.15	105.64	106.67	108.68	105.47	104.46	106.02	106.39	106.31	104.04	105.37	108.89	106.13	106.96	100.93	104.58	107.68	105.78	103.57	103.41	105.77	105.57	106.65	104.41	105.12	105.8	107.25	105.44	104.94	106.58	104.31	104.91	104.33	105.34	107.33	108.31	109.8	105.21	108.14	106.14	106.41	104.69	107.82	105.75	105.43	104.84	104.89	104.42
104.13	106.1	109.7	101.67	102.12	104.61	102.46	103.7	105.17	100.09	106.97	104.71	103.24	106.67	105.54	106.67	103.51	103.43	104.59	105.53	107.26	107.93	104.31	102.51	104.36	108.29	105.39	102.78	105.83	103.61	106.92	103.59	105.5	106.67	100.55	105.98	100.82	105.74	103.94	105.61	105.14	104.11	102.45	102.87	104.95	104.41	103.27	103.82	102.35	103.43
97.996	97.643	100.62	97.542	100.29	98.692	100.91	99.752	104.05	99.858	98.062	99.523	99.262	95.822	103.34	96.951	101.52	98.099	98.251	98.44	98.105	99.516	98.953	98.726	98.857	100.61	94.9	99.937	97.918	102.07	98.538	100.84	99.541	100.35	99.148	101.69	99.45	97.302	99.651	100.08	99.215	99.982	100.95	96.675	99.787	99.184	97.883	101.15	97.938	99.763
100.69	100.34	102.8	97.509	99.577	99.626	99.567	97.623	101.98	99.12	103.31	100.45	98.802	103.63	100.07	100.16	99.977	100.38	99.601	103.43	101.71	100.05	101.05	95.843	97.765	99.966	100.27	97.694	97.816	99.689	101.59	101.86	99.997	101.93	101.39	101.79	100.57	103.09	99.804	100.81	100.37	101.92	100.49	98.191	102	102.05	101.35	101.45	98.618	101.82
112.5	111.04	109.37	113.75	114.49	108.67	108.58	110.39	109.81	109.3	110.87	112.3	111.52	110.82	109.2	109.59	111.31	114.81	112.18	113.16	108.8	110.69	109.28	109.69	108.82	109.16	112.66	111.41	112.19	110.58	110.23	109.4	110.97	112.99	111.57	113.65	111.11	108.97	111.97	113.7	112.56	108.92	114.54	112.65	109.46	112.47	110.19	111.33	110.51	110.2
104.47	104.18	106.31	108.77	105.55	103.37	104.95	104.45	105.13	107	103.99	106.73	108.98	104.17	105.55	105.72	106.23	108.97	106.49	104.66	106.18	106.81	107	107.67	105.29	105.78	105.69	106.64	108.64	107.09	105.87	105.3	106.04	108.06	107.3	105.37	105.29	108.64	108.02	106.18	104.65	107.89	108.1	108.56	107.51	107.52	106.27	106.32	103.95	109.65
112.94	113.52	112.21	112.82	108.57	111.92	112.67	110.49	111.56	111.45	108.63	113.52	112.84	113.32	112.61	111.02	113.56	112.26	113.06	109.56	113.54	112.62	112.62	111.34	111.45	112.07	109.22	113.14	112.59	110.32	111.43	111.79	109.51	112.17	111.29	111.71	111.51	113.48	113.91	113.72	109.74	115.32	113.63	111.73	114.59	109.28	113.88	113.25	110.34	112.56
109.52	109.95	109.05	110.39	110.54	110.4	110.1	107.36	109.68	110.7	109.02	109.55	108.03	111.16	110.27	108.35	109.68	108.79	111.61	112.15	109.85	113.02	108.52	112	112.48	111.77	109.1	112.09	111.39	109.16	109.14	108.94	108.72	108.06	112.35	107.95	110.63	108.9	109.63	108.59	111.54	108.78	106.99	111.36	109.14	111.2	106.5	109.17	110.7	111.95
99.795	97.032	99.649	99.089	99.887	97.449	101.1	100.68	96.705	101.02	99.8	103.37	99.384	101.93	101.46	102.25	99.667	98.18	103.26	100.51	101.85	101.56	102.51	103.04	101.4	98.025	98.48	101.25	102.6	102.08	100.91	98.52	100.53	98.741	100.13	99.126	100.31	98.089	97.299	101.77	100.51	103.3	97.27	98.2	98.104	100.11	98.409	102.4	101.13	99.825
109.66	106.72	105.84	105.04	106.32	107.7	108.17	106.24	104.26	109.53	106.63	109.02	103.97	107.76	106.42	109.65	105.91	104.59	109.26	107.28	106.37	103.76	104.22	108.07	104.58	107.44	108.35	108.53	108.92	104.36	106.4	107.77	106.32	106.07	103.5	103.5	106.88	108.5	107.01	106.25	107.93	108.16	108.48	105.47	107.77	106.97	108.39	105.44	104.92	107.07
120.31	115.57	117.49	119.35	114.5	111.76	117.06	118.93	116	117.62	114.54	117.58	114.89	114.91	115.8	117.08	116.52	116.93	114.94	119.11	116.06	115.52	116.61	115.11	116.46	117.29	118.98	115.93	117	114.66	113.81	115.9	112.81	116.47	113.62	116.01	116.84	114.02	118.34	114.25	115.04	114.91	112.95	114	117.55	116.82	112.8	115.12	118.61	116.63
106.41	102.56	104.82	101.5	106.94	102.71	103.48	102.91	103.87	105.89	106.15	102.7	104.66	103.6	105.22	103.1	102.91	106.27	105.49	104.81	106.08	103.13	105.43	104.3	106	103.26	104.02	103.89	107.91	100.95	103.97	104.55	107.4	103.05	108	104.6	104.73	102.5	105.15	104.88	105.41	103.83	102.98	104.5	103.91	102.67	103.86	103.66	106.63	104.81
110.38	108.94	110.18	111.22	110.12	107.27	109.84	107.96	109.31	110.75	110.21	109.77	109.04	108.74	110.46	112.75	112.86	109.97	111.27	112.99	108.23	106.93	108.69	109.21	110.12	111.82	108.51	108.78	110.13	109.38	110.87	110.81	106.03	109.27	108.88	110.35	112.71	112.76	109.77	110.28	108.14	105.4	109.24	111.74	109.5	110.99	113.29	108.29	113.04	111.33
102.81	100.06	98.833	97.13	100.12	99.5	100.78	103.1	101.31	98.523	100.14	99.756	98.548	100.63	101.66	101.23	101.84	101.27	98.403	99.619	97.55	101.23	101.43	99.753	99.632	101.97	101.49	98.586	103.1	100.56	99.407	102.6	103.79	101.93	102.48	100.07	100.71	101.16	97.682	100.96	97.049	100.67	99.315	101.44	103.38	98.496	96.658	101.66	98.696	98.191
104.37	106.36	107.47	104.73	104.76	104.9	107.22	105.17	107.79	105.09	105.81	105.51	104.82	107.35	107.65	108.15	106.69	107.89	103.02	104.96	105.54	106.66	105.27	106.22	103.49	104.32	105.71	104.18	105.65	106.43	107.95	104.76	105.95	107.37	106.47	105.63	104.79	103.66	107.34	105.49	104.66	105.97	104.82	108.07	104.88	104.37	104.98	106.33	105.87	107.43
110.25	110.9	109.31	108.19	110.65	108.19	112.26	110.55	109.55	109.53	109.93	108.04	107.08	112.29	113.71	109.57	109.85	108.87	108.84	108.71	110.7	111.27	110.49	111.03	111.04	109.59	113.13	111.17	108.77	106.61	107.92	110.59	109.81	111.14	111.18	110.39	109.13	107.31	110.68	115.03	108.96	109.07	106.03	109.35	109.49	107.8	111.8	110.54	108.65	112.54
103.42	107.05	104.76	106.91	106.37	104.95	105.5	105.27	103.73	105	108.15	108.46	104.22	107.15	105.51	105.78	106.98	106.64	104.39	105.85	107.81	103.85	108.87	105.73	102.88	107.49	106.48	105.97	106.57	106.6	104.82	106.51	106.52	106.85	102.98	103.15	102.47	102.59	105.82	105.21	104.11	105.42	105.47	106.59	103.7	106.51	105.78	108.06	108.57	104.13
98.439	99.272	98.875	102.19	100.01	97.415	100.06	99.667	100.6	101.14	98.647	98.184	99.211	101.32	96.018	101.8	98.107	100.34	102.4	102.23	99.471	100.12	100.35	102.06	99.708	103.11	100.66	99.432	100.3	98.417	98.928	99.915	100.8	100.63	99.797	97.896	98.953	100.32	101.65	99.216	102.41	101.39	98.537	105.05	99.774	101.19	99.35	102.3	99.303	97.65
113.07	110.98	111.91	112.93	112.04	109.99	108.44	112.19	110.84	110.73	111.32	106.26	110.91	113.45	111.18	112.18	111.83	110.37	110.73	109.02	111.05	110.51	111.13	111.85	111.06	113.03	110.85	109.15	112.68	114.77	112.91	109.03	112.87	114.33	113.22	112.2	110.03	107.51	109.72	107.3	111.27	114.16	110.94	111.7	110.17	113.14	111.34	109.67	110.64	108.93
108.48	106.38	105.62	108.85	102.77	106.49	105.59	106.37	108.36	103.79	106.38	105.01	104.41	104.62	103.35	108.32	104.17	105.52	105.1	106.14	104.26	105.82	104.55	104.69	111.02	103.39	104.4	108.28	106.21	105.21	106.5	103.69	106.3	104.11	108.31	104.54	104.89	103.82	107.36	106.51	102.07	108.41	106.97	105.86	106.4	105.91	108.16	102.6	102.69	107.67
103.7	104.02	103.93	104.04	105.27	102.62	105.75	103.43	103.7	105.13	105.78	103.12	106.17	104.15	105.18	109.11	103.77	102.79	101.72	104.14	105.33	105.16	106.02	106.45	103.07	105.23	107.22	104.34	106.18	105.28	104.97	103.41	106.35	105.82	103.92	105.69	105.86	103.73	106.37	105.37	105.36	103.09	102.95	100.53	105.88	102.97	103.57	104.91	103.84	101.69
97.082	99.649	100.25	101.12	101.01	99.929	104.52	99.737	99.818	100.93	98.329	99.645	100.04	101.39	97.029	101.76	100.38	99.16	100.22	99.694	103.29	99.311	101.16	100.87	97.44	99.209	100.08	98.638	100.57	100.26	102.16	98.648	100.33	98.897	101.83	100.03	99.215	98.674	102.65	99.205	98.38	99.499	100.56	100.9	99.381	101.62	96.331	99.459	100.02	98.181
112.84	115.77	119.45	120.1	115.87	115.6	117.49	121.41	116.94	118.88	120.23	120.15	118.46	116.82	114.57	115.21	118.64	114.66	117.98	116.99	116.3	116.33	117.68	118.54	113.49	116.4	116.72	118.77	120.24	120	118.3	119.05	117.16	120.43	118.11	116.95	116.42	118.98	117.19	115.95	118.29	116.04	117.07	118.63	116.15	117.44	117.43	114.58	118.96	116.7
107.31	109.22	106.1	109.84	109.98	107.28	105.47	105.31	108.65	107.42	103.94	104.21	107.5	111.2	107.94	103.58	108.29	103.3	105.56	107.04	107.35	108.21	103.56	109.29	107.86	104.79	106.62	106.46	105.06	106.13	106.82	108.19	106.05	102.2	103.4	107.07	103.78	108.64	105.32	108.44	107.1	106.35	107.95	105.37	106.11	107.66	104.7	106.75	108.09	107.94
113.22	113.25	110.56	112.22	110.43	111.65	113.42	111.59	112.32	111.84	114.04	112.18	112.88	113.16	114.15	111.4	114.43	113.92	114.07	108.11	113.51	112.12	115.5	116.31	115.75	112.94	109.88	111.48	110.19	114.11	117.2	112.66	111.28	115.46	115.94	112.73	112.11	111.79	115.14	112.9	113.08	111.21	110.8	113.05	112.55	111.4	112.35	113.4	112.37	113.34
104.21	105.35	106.08	106.42	107.05	104.63	106.48	109.04	104.25	108.52	104.86	106.29	104.05	104.16	107.35	108.42	105.07	105.67	106.61	104.71	106.78	106.95	103.73	103.06	106.76	103.69	105.68	102.16	105.15	105.37	103.44	104.2	108.29	107.33	103.88	105.28	105.93	103.52	103.36	105.39	103.16	105.97	103.65	105.83	107.57	108.33	103.86	104.28	104.91	102.91
114.22	109.04	110.2	114.63	112.54	110.09	112.57	109.8	112.94	111.98	114.48	110.48	110.7	111.89	110.09	112	111.82	115.28	112.38	111.02	111.52	111.63	110.13	114.51	113.72	111.13	112.76	114.4	112.08	113.36	113.47	113.8	115.68	109.32	108.28	110.84	113.33	111.88	110.74	113.67	112.14	112.4	110.83	109.45	113.66	112.3	114.02	113.32	108.79	112.39
108.46	105.5	101.81	104.84	106.21	103.71	106.14	102.26	104.03	105.4	103.28	106.49	100.96	105.06	102.08	105.75	103.51	106.04	104.32	105.96	106.51	105.29	103.78	103.36	103.42	103.07	102.26	104.9	100.73	102.67	105.94	102.66	104.41	105.56	104.86	104.69	103.33	103.54	103.95	104.76	103.85	103.11	105.53	104.55	105.81	102.91	102.21	103.64	104.81	105.53
103.59	105.85	104.58	107.39	102.5	105.45	106.39	104.38	106.42	105.76	105.45	103.93	102.78	106.62	104.06	102.95	105.06	104.52	102.49	106.22	105.78	102.28	104.03	102.49	106	105.63	105.07	109.17	102.2	102.84	101.62	105.84	105.38	107.56	105.91	105.28	107.58	104.52	104.48	106.18	104.58	105.47	104.08	104.63	104.77	104.63	103.92	105.76	108.97	107.34
105.07	106.41	105.77	107.86	106.25	108.32	105.62	105.4	105.16	106.73	103.59	107.22	106.09	105.24	106.9	109.06	104.49	107.92	104.51	107.25	107.76	104.14	106.57	102.13	109.04	107.13	107.63	106.1	107.73	109.04	106.13	105.83	106.55	106.47	105.24	107.3	108.88	105.2	107.4	105.49	106.48	105.91	108.05	106.75	105.89	106.23	105.89	106.11	102.64	106.39
112.01	110.25	113.7	110.5	112.68	110.29	113.51	112.25	113.12	111.16	112.3	112.24	113.79	113.91	111.26	112.41	114.18	111.24	109.72	112.53	110.77	112.39	112.77	114.8	110.53	111.91	113.68	112.06	112.8	111.47	110.08	111.59	109.46	115.09	109.17	107.63	110.77	112.11	113.07	113.36	109.87	113.74	112	113.63	110.03	112.35	108.89	114.39	110.41	111.57
104.66	104.26	103.95	106.17	106.28	106.11	105.76	105.15	106.17	104.33	106.63	105.89	109.04	106.88	105.35	107.19	105.56	105.49	106.17	107.96	104.39	106.38	105.69	105.09	103.03	106.97	105.18	107.42	106.64	104.72	105.12	105.87	105.9	110.25	104.4	105.49	106.77	107.41	107.59	106.38	106.47	106.54	104.11	105.6	106.79	105.7	107.51	105.04	103.02	107.48
109.61	110.12	109.93	111.13	114.13	107.88	110.7	111.45	112.48	113.37	111.08	110.93	109.4	110.59	109.49	112.35	110.16	111.06	109.77	108.9	108.35	110.68	110.84	112.8	108.63	112.39	110.56	110.42	110.05	110.01	108.18	112.18	110.96	113.27	110.13	109.69	112.41	107.31	110.48	108.86	111.47	112.24	111.34	112.15	111.87	113.57	113.26	112.09	110.43	112.18
109.86	114.73	107.17	110.95	110.71	108.69	112.64	110.22	109.76	110.26	107.84	106.77	112.95	112.96	108.93	108.67	107.92	109.34	113.87	109.91	110.63	110.54	111.94	111.87	109.23	109.47	108.32	110.46	111.55	107.49	112.33	113.9	108.83	114.09	107.17	109.57	110.62	112.44	110.15	108.65	111.09	112.01	107.55	112.94	110.16	110.99	111.71	109.46	111.68	113.25
109.7	107.91	109.02	108.67	109.96	112.78	110.19	110.12	112.31	108.04	110.32	108.77	107.38	112.92	109.52	110.39	108.97	107.65	111.19	108.2	113.04	109.68	107.55	110.15	108.76	108.48	108.76	109.88	111.32	110.47	111.05	108.07	109.29	109.37	107.95	108.18	111.89	107.37	110.54	110.5	106.82	108.99	110.13	109.82	111.19	109.9	110.01	107.87	107.27	110.86
98.481	101.49	102.63	99.321	99.553	101.28	104.31	100.3	104.15	99.987	102.33	100.83	99.706	99.682	101.41	96.746	101.58	96.961	100.96	98.694	102.19	100.5	98.448	101.45	98.401	101.36	100.79	101.5	101.45	97.371	101.32	101	99.532	101.9	98.688	98.878	99.759	96.736	98.729	102.95	95.851	100.53	100.35	98.331	99.634	101.51	100.33	99.798	101.03	99.684
104.42	104.44	106.75	107.48	104.67	103.43	104.99	105.14	106.77	102.2	102.76	106.07	102.99	105.09	103.04	105.28	103.09	105.34	105.57	107.57	105.81	109.49	105.69	104.44	103.89	105.43	102.9	102.83	105.51	106.11	104.78	104.51	102.4	103.73	103.67	105.17	104.57	101.86	102.6	105.64	101.94	105.97	102.93	103.02	102.06	103.99	102.1	102.97	105.2	106.58
[truncated: 150 more columns]
