# Supplementary material for: Genetic dissection of main and epistatic effects of QTL based on augmented triple test cross design
Source: PLoS One. 2017 Dec 14;12(12):e0189054. doi: 10.1371/journal.pone.0189054 (PMC5730204; doi:10.1371/journal.pone.0189054)
Supplement: S8 Supporting Information — (ZIP) [file pone.0189054.s008.zip › z4_150_0.5_5.csv]

113.44	102.38	109.61	112.28	109.38	113.23	108.08	108.98	112.79	108.45	107.4	105.9	109.41	112.48	112.24	111.03	109.29	106.16	111.25	112.33	108.01	111.89	110.53	110.96	106.63	114.85	109.19	111.29	114.03	108.4	111.57	113.98	113.44	109.58	111.56	113.72	108.63	113.55	111.11	113.99	108.33	115.95	109.95	109.67	109.97	107.45	110.31	108.74	111.04	111.01
112.11	111.76	109.7	107.68	109.97	114.65	112.08	112.25	110.82	113.45	109.3	111.91	112.08	113.42	107.4	112.19	110.33	110.64	112.37	111.37	108.74	114.29	110.67	109.21	113.36	109.53	111.43	110.02	112.72	113.25	113.76	108.66	110.18	108.08	113.16	111.74	111.58	112.26	114.75	115.4	114.56	113.9	116.76	113.79	112.18	113.12	110.92	113.06	112.33	114.5
106.11	106.7	103.69	102.45	109.43	104.54	104.53	103.5	106.75	106.83	102.34	105.38	105.04	105.15	101.74	105.23	106.98	98.279	106.06	105.37	109.33	107.04	101.44	101.7	99.798	105.24	108.01	104.16	105.89	103.14	105.69	104.03	107.77	100.61	109.11	105.71	100.99	105.84	102.32	104.73	106.48	102.86	105.39	103.79	105.06	102.25	103.8	103.99	109.6	102.9
108.07	106.62	112.74	112.42	108.17	112.33	106.49	111.42	115.54	110.23	109.04	106.02	112	112.46	109.37	109.31	118.59	109.43	105.2	110.63	105.19	107.7	111.87	107.94	108.78	110.27	107.72	108.46	106.62	111.46	115.75	107.48	110.88	108.97	113.82	111.12	109.5	109.19	112.81	109.18	108.63	107.65	116.75	107.48	105.72	104.04	111.34	110.34	112.14	107.61
99.933	102.16	105.81	107.43	107.31	108.6	103.73	109.1	108.05	104.84	104.94	105.13	106.44	101.43	106.76	99.358	109.45	107.62	103.78	109.7	104.61	106.4	107.81	104.43	106.74	104.1	103.24	105.59	103.09	103.12	108.57	103.93	107.9	106.04	110.06	109.53	108.74	105.94	109.86	109.52	104.7	102.67	105.07	107.44	104.52	107.9	102.68	103.15	106.34	108.22
106.64	100.93	108.08	100.97	100.56	104.84	104.47	105.76	102.09	101.87	103.46	106	103.04	104.43	107.97	108.76	105.71	104.27	103.43	99.078	104.6	104.44	99.67	105.79	102.43	102.48	106.58	109.42	102.92	104.65	111.63	101.65	103.29	103.01	103.99	100.88	104.8	104.16	101.04	101.43	105.36	103.69	99.61	99.947	102.72	103.63	103.54	104.1	105.69	104.32
103.16	106.07	104.05	107.74	105.42	105.69	103.86	103.69	103.8	106.6	107.85	107.05	102.12	107.3	110.08	107.88	106.09	105.45	104.12	104.25	105.73	105.72	109.38	104.25	109.56	104.07	105.05	104.91	102.79	100.23	102.77	108.36	99.7	107.2	107.23	105.41	108.56	105	103.65	108.22	103.48	104.41	98.739	105.92	105.12	105.2	105.04	110.56	104.55	108.01
108.86	109.11	106.84	104.46	108.36	102.95	107.42	106.46	108.66	103.3	109.23	104.48	102.69	107.88	104.8	110.33	103.63	105.71	106.51	106.84	105.86	105.53	105.72	105.79	101.42	105.94	107.5	105.89	106.69	108.24	107.88	105.04	105.91	104.14	105.17	107.86	101.52	107.53	109.08	102.97	102.07	106.03	107.42	109.17	108.3	104.12	104.31	103.59	110.5	105.89
110.71	98.492	101.96	100.87	107.42	100.75	104.16	104.7	106.94	104.4	101.88	108.28	102.95	106.58	102.47	100.57	106.33	108.46	109.02	105.49	102.3	102.46	103.64	102	104.64	103.11	107.63	103.41	106.43	103.63	100.17	107.66	102.39	105.83	111.66	104.42	106.9	103.69	106.63	104.58	102.81	102.15	105.38	105.52	106.5	99.318	107.12	107.56	100.38	105.08
96.217	97.439	100.99	97.539	101.46	103.51	101.97	101.52	104.5	101.25	101.72	100.73	104.55	98.934	99.92	100.83	102.76	103.9	100.81	97.415	104.59	99.447	97.164	100.52	98.986	100.81	99.788	101.84	98.556	99.531	99.718	97.329	103.91	98.378	102.96	100.64	100.35	100.34	100.18	102.09	100.51	99.472	100.3	102.27	102.48	101.92	102.27	102.88	100.06	102.77
103.36	107.36	109.17	106.15	106.61	107.95	105.18	106.88	105.62	108.15	106.12	108.48	101.63	108.14	104.02	106.44	103	102.91	103.63	107.43	108.47	104.84	107.21	106.74	102.67	104.08	102.69	104.41	109	105.48	109.44	105.62	114.49	104.15	103.86	103.8	106.27	103.14	103.93	108.64	105.62	105.47	109.37	109.81	102.41	104.06	107.45	109.31	110.16	103.83
106	110.37	105.54	104.59	106.73	103.68	106.27	103.81	109.69	108.48	103.57	109.78	104.45	103.39	106.44	104.71	104.97	106.44	105.21	104.65	104.77	104.76	105.24	103.41	105.79	107.13	105.79	107.87	106.03	106.01	104.61	107.92	105.42	106	105.42	104.59	103.6	104.81	107.94	108.13	98.726	103.02	103.61	107.26	109.94	102.34	108.06	103.26	101.67	106.03
104.99	100.34	104.81	101.28	106.12	106.71	105.61	106.77	107.47	107.14	105.23	100.76	107.25	102.5	103.88	102.48	101.93	105.32	105.78	102.19	106.56	102.61	105.58	104.96	106.85	105.09	103.22	106.9	108.23	102.73	96.631	99.337	106.54	105.52	105.85	105.17	103.11	106.82	102.38	109.53	107.94	100.33	103.86	105.57	105.08	102.64	104.37	102.74	102.21	103.26
118.99	114.97	115.41	120.77	118.84	117.93	115.87	119.84	117.64	117.14	117.33	114.25	115.34	121.13	120.76	115.61	119.44	116.7	116.18	113.5	118.29	115	117.56	114.99	118.6	119.33	119.6	115.3	117.27	118.22	118.96	119.3	116.96	113.55	119.15	115.47	119.71	115.27	119.29	116.2	120.39	120.51	125.38	120.29	117.76	121.56	119.96	119.66	118.44	118.96
115.26	107.55	113.69	115.8	113.6	111.16	106.98	109.3	114.75	117.92	110.77	111.49	109.72	113.58	111.53	114.15	110.11	109.51	117.06	113.44	112.7	109.57	111.34	109.37	106.64	117.08	112.48	113.21	112.41	113.81	110.03	113.26	113.11	111.06	111.72	104.91	111.68	111.99	111.99	112.55	113.25	111.09	112.53	109.69	116.73	109.17	113.42	111.24	117.93	115.94
117.48	112.18	112.58	108.91	112.9	114.01	114.29	108.87	111.43	107.99	111.75	109.49	110.67	113.33	111.73	110.39	115.1	113.83	114.16	115.41	107.06	115.04	113.22	112.18	112.85	113.58	113.76	109.54	113.19	114.32	113.03	113.89	109.96	108.95	109.82	109.83	110.76	110.96	110.37	111.79	113.08	115.14	112.46	116.08	111.68	106.34	112.57	110.6	111.74	113.52
112.52	114.18	115.45	112.62	115.21	114.57	113.99	109.54	112.6	111.82	115.03	111.89	113.37	112.19	113.91	113.63	108.59	113.4	109.88	110.46	115.68	114.96	109.92	111.54	111.97	107.44	117.03	117.43	111.46	114.7	112.8	114.04	111.75	113.17	110.54	114.85	112.78	116.01	117.05	113.88	113.27	110.7	112.58	111.17	115.29	116.24	109.81	106.52	114.47	113.2
104.79	106.49	105.42	101.74	105.95	106.15	104.03	104.65	107.33	107.04	109.02	100.55	103.22	100.06	106.84	104.94	107	104.65	110.76	102.6	109.19	108.91	106.02	103.91	108.23	106.35	103.85	103.35	103.83	104.9	101.89	106.9	104.59	101	107.16	108.77	107.88	107.55	102.23	109.3	106.69	104.68	106.79	101.37	107.37	104.78	101.87	108.72	105.9	106.83
107.9	104.03	103.56	104.2	102.99	105.17	106.16	106.09	104.57	105.63	107.29	103.42	104.15	106.18	101.83	101.63	103.06	99.641	106.82	106.04	107.51	104.64	108.17	104.03	102.01	106.07	104.72	101.5	106.51	104.45	102.89	106.43	107.46	109.09	104.4	105.26	108.26	105.78	108.27	102.69	102.9	101.69	102.53	103.8	101.79	100.84	106.61	103.8	103.35	105.35
102.92	100.01	102.13	103	105.35	103.17	103.88	107.83	104.27	102.88	104.64	105.86	104.86	99.51	103.85	103.52	104.52	101.72	101.97	106.2	103.84	106.15	105.22	101.09	104.88	102.79	103.38	103.86	105.61	97.229	102.12	107.23	106.93	101.93	103.31	106.08	106.2	105.85	103.45	100.07	101.33	103.36	104.92	100.72	104.94	104.11	106.39	102.77	106.92	99.982
108.12	111.57	108.53	105.03	102.01	109.1	104.86	103.46	102.02	105.08	109.3	104.51	103.4	106.95	102.37	102.23	105.85	107.28	109.08	104.87	105.23	107.23	109.06	107.97	105.93	107.29	104.34	106.33	102.89	109.15	110.12	105.73	104.44	109.34	106.52	105.23	100.71	104.16	103.77	110.1	102.02	104.69	104.3	103.29	104.33	105.58	105.8	102.44	108.7	106.25
106.03	104.36	105.98	106.29	106.13	104.74	103.53	104.3	104.09	104.72	109.73	107.41	107.94	103.87	107.73	109.56	107.44	106.76	106.58	106.08	107.14	102.82	107.35	108.6	107.55	110.33	107.7	107.12	109.84	104.47	110.38	104.55	108.91	106	107.54	104.93	105.12	103.96	104.01	103.74	103.42	106.44	106.5	107.95	107.67	103.8	103.12	108.33	103.76	106.12
102.48	102.95	104.1	105.19	106.18	101.75	103.85	106.53	110.55	105.18	105.38	107.54	105.07	104.31	110.94	103.14	104.41	106.66	106.06	103.94	106.44	104.79	111.76	109.2	105.98	105.3	104.26	104.46	106.69	104.83	105.24	110.39	101.55	107.99	106.13	104.94	107.98	101.39	104.1	106.19	106.91	109.24	104.23	103.63	103.5	104.11	107.1	106.32	106.41	104.87
102.55	106.29	102.92	107.91	105.39	105.47	104.97	103.95	107.14	106.76	104.64	102.15	101.33	105.07	104.94	105.14	102.22	103.3	104.86	107.7	106.86	112.62	106.97	102.93	109.46	109.75	103.18	105.89	106.86	106.15	103.97	104.16	106.19	100.69	108.25	103.6	104.68	102.86	108.85	101.16	107.51	108.58	101.82	105.62	104.74	102.71	99.448	106.02	105.22	106.57
98.289	103.77	98.056	99.41	97.771	104.95	99.475	105.31	101.99	98.537	102.32	101.66	102.89	102.25	105.44	101.76	97.996	101.12	96.822	104.72	101.08	96.53	103.36	104.11	98.73	100.48	103.25	101.2	100.43	99.767	104.74	106.99	95.484	97.697	100.47	102.68	103.29	97.839	100.71	102.91	104.04	99.651	96.331	94.237	102.4	98.866	100.36	100.74	100.94	104.44
109.95	104.24	104.6	109.06	108.1	107.69	109.14	108.13	108.3	106.6	105.81	101.7	108.54	107.78	106.78	107.03	102.66	108.88	102.05	104.14	105.22	103.96	104.31	111.39	101.58	108.67	105.79	109.21	111.04	103.53	104.61	106.29	104.49	106.23	109.09	110.97	103.96	104.79	107.01	106.89	106.27	106.62	107.42	107.71	105.92	110.02	106.46	105.71	109.12	108.04
100.06	106.09	103.37	105.41	107.58	106.56	106.22	104.91	106.37	103.06	109.03	104.77	106.03	106.01	110.13	106.59	105.25	109.51	103.83	104.07	107.92	101.94	107.82	104.32	103.63	104.89	105.23	105.57	106.17	101.75	110.52	102.54	103.46	108.26	106.6	106.82	105.84	107.4	108.66	105.28	107.4	104.23	105.73	102.43	105.57	106.37	108	108.35	104.33	107.37
100.81	101.65	104.62	96.998	102.4	98.44	99.546	98.841	102.57	98.551	99.494	102.34	103.43	98.804	102.83	101.28	100.93	104.27	104.4	100.28	102.3	97.114	102.71	102.71	98.715	97.77	98.422	98.976	101.02	98.817	100.4	101.04	100.55	101.97	101.34	97.001	95.526	100.48	98.742	97.934	100.46	98.524	101.54	99.251	101.75	103.71	101.59	103.7	98.806	100.3
117.66	114.03	109.96	112.1	110.33	110.75	110.06	114.65	110.73	114.92	110.9	111.31	111.77	109.73	109.19	112.82	111.44	111.13	108.54	108.53	109.21	113.5	116.23	109.3	114.84	114.86	111.93	111.21	109.86	111.33	107.81	108.88	106.62	112.51	109.69	111.81	110.12	114.78	111.15	112.45	110.14	108.7	116.03	113.13	111.46	108.8	111.79	114.38	108.97	108.58
106.08	103.51	106.58	102.16	110.45	109.9	106.28	103.63	110.25	111.48	107.75	109.72	106.57	106.27	106.77	106.38	109.81	108.33	101.65	111.39	107.11	105.33	106.2	107.31	108.71	108.68	102.1	107.98	107.87	111.09	108.29	106.21	108.27	104.96	107.88	105.75	106.84	111.18	109.17	109.94	112.48	108.79	109.72	106.55	105.74	102.63	107.73	110.83	108.19	107.18
111.5	108.88	109.84	105.8	107.17	113.7	109.97	105.65	106.9	110.55	108.18	112.71	110.27	111.04	109.59	109.63	113.03	109.32	107.85	111.19	112.64	111.72	111.22	108.67	114.05	110.51	109.05	110.32	106.77	107.11	112.8	111.87	111.4	110.49	112.45	111.61	107.59	112.67	112.2	111.18	104.31	112.15	110.25	109.75	107.78	109.6	106.65	111.01	106.37	109.96
107.65	111.65	111.87	111.77	108.03	110.71	107.68	109.14	107.5	113.6	111.37	109.06	111.83	109.5	109.77	107.07	104.95	107.55	109.68	106.78	110.66	106.86	110.33	108.37	109.5	109.86	108.77	112.89	109.26	106.19	114.78	110.94	112.36	111.08	107.6	110.95	110.09	108.35	110.48	112.03	108.97	109.98	109.47	111.73	110.61	107.09	111.29	114.58	107.04	116.68
112.48	112.12	108.66	113.86	114.24	108.21	109.52	105.41	113.54	110.9	104.67	104.48	110.54	109.47	110.46	114.38	105.41	106.98	111.31	113.74	111.62	111.23	110.73	109.77	109.75	110.26	113.4	112.16	109.39	107.04	112.45	107.6	109.28	111.72	114.15	111.04	113.53	110.07	109.87	111.42	115.04	108.65	108.65	110.88	108.88	109.97	114	107.76	109.01	113.27
109.06	115.3	114.06	113.66	106.3	113.9	112.15	114.09	113.38	111.28	112.76	112.51	113.54	112.44	114.31	106.03	116.16	111.83	113.06	113.02	110.87	119.19	112.03	113.27	120.27	115.66	114.21	114.73	112.68	113.04	114.58	113	108.7	110.34	111.19	114.12	115.25	112.86	111.82	113.34	115.41	111.41	109.25	115.33	114.46	112.79	115.45	113.13	114.98	117.4
105.67	104.48	109.78	108.7	102.05	102.79	105.71	111.17	104.31	101.95	101.17	107.11	105.91	105.39	106.57	101.31	106.83	108.28	108.38	99.844	107.03	103.37	107.41	104.42	103.53	109.42	107.11	101.62	109.34	105.41	105.26	104.69	106.9	108.13	105.99	107.85	104.66	110.92	106.06	109.54	107.91	103.94	107.8	100.54	105.53	103.59	104.82	108.07	103.52	98.815
107.12	111.53	116.39	112.86	115.14	112.51	108.86	108.93	112.6	114.2	112.97	108.33	115.07	111.09	114.49	109.47	114.77	114.15	108.9	110.69	115.59	111.74	108.27	112.94	112.45	111.74	114.69	111.08	108.66	113.46	113.56	112.76	113.73	112	111.97	116.26	114.23	107.77	107.64	111.96	110.9	109.47	111.77	108.68	109.5	111.75	109.87	109.01	116.13	113.07
102.92	107.05	107.78	108.48	110.25	107.29	106.37	106.26	103.3	106.18	104.32	108.3	107.24	105.51	101.07	108.08	109.6	105.98	104.11	106.82	106.75	102.83	105.81	106.39	106.47	107.39	104.18	108.81	107.42	105.62	107.78	102.83	108.7	101.19	104.87	107.17	106.73	109.7	108.26	107.13	107.62	109.81	101.88	103.92	106.87	108.14	109.74	107.69	107.9	108.8
101.45	103.43	104.1	107.07	108.67	109.01	105.39	102.75	109.75	106.76	102.2	104.31	109.1	107.25	109.01	103.52	103.27	102.42	105.54	108.2	110.21	106.06	105.48	107.76	100.78	104.09	105.17	103.58	103.02	105.26	101.63	105.75	107.69	107.54	107.69	105.31	103.47	101.38	104.43	105.72	106.92	104.32	106.18	100.96	102.69	103.99	105.76	104.86	104.32	103.86
111.44	112.85	107.99	108.13	111.36	110.39	110.19	112.45	111.3	105.85	105.67	111.15	111.38	108.82	108.45	108.01	113.3	110.01	111.26	114.45	106.64	110.88	112.43	109.06	111.33	108.79	114.14	107.96	114.35	107.31	108.44	112.05	111.96	106.47	109.55	109.29	112.02	113.51	113.39	106.94	109.15	111.59	108.3	107.61	115.78	111.87	110.28	107.83	111.48	108.74
111.65	109.38	109.86	109.87	110.76	108.48	110.56	109.89	110.05	107.86	110.57	112.9	109.4	108.76	112.19	109.39	108.87	109.57	111.36	105.33	110.89	116.03	109.87	109.92	107.78	109.68	116.37	107.99	113.71	113.43	106.91	112.98	112.9	109.78	108.87	109.58	108.25	107.88	107.61	113.42	111.03	114.55	109.26	111.31	109.96	115.1	110.03	107.82	109.45	112.8
106.64	104.43	110.02	103.73	106.79	105.95	105.7	103.79	105.69	105.17	103.39	105.83	106.83	101.77	107.86	102.49	106.61	103.37	105.25	104.49	105.74	106.78	106.95	108.01	109.33	107.29	107.09	106.69	108.15	105.8	102.59	103.3	105.32	102.49	104.6	102.8	104.2	104.96	105.37	105.64	103.43	105.53	102.96	111.16	106.41	107.45	104.4	105.8	104.82	104.41
100.84	99.923	101.44	102.02	100.32	100.21	97.836	99.81	103.21	102.86	102.08	98.343	100.58	104.33	98.153	99.969	100.13	103.95	97.664	97.907	99.752	97.628	101.71	102.56	98.84	100.3	104.67	102.66	96.685	98.198	97.89	103.67	98.064	101.92	100.84	99.354	99.65	95.448	96.988	99.067	99.788	95.351	100.27	97.695	102.28	101.5	97.727	106.44	101.37	102.52
100.9	101.18	101.28	101.49	99.314	98.054	98.053	97.811	100.8	98.99	97.186	102.4	97.29	99.135	106.01	100.62	96.482	100.95	96.543	94.428	98.538	106.13	97.336	97.515	95.69	102.03	101.99	99.654	95.934	100.11	98.996	100.14	100.24	99.736	99.914	99.684	95.871	97.074	100.83	98.68	101.32	97.79	101.41	97.218	99.716	98.523	98.694	98.791	99.802	100.63
107.65	106.03	110.06	104.05	112.25	107.69	103.34	108.35	110.83	107.89	103.24	104.58	107.5	105.53	109.06	108.28	105.29	106.62	106.36	108.44	103.62	105.56	105.91	105.01	111.69	105.42	108.79	109.95	113.06	104.11	106.15	109.09	111.4	104.87	105.8	106.21	110.1	106.43	103.64	103.96	109.55	105.66	106.03	110.75	109.74	107.61	109.09	108.97	103.27	106.26
104.38	105.8	101.38	104.66	106.9	108.85	103.03	102.69	105.13	106.26	107	104.38	106.97	103	105.3	103.33	107.61	110.14	102.58	102.01	102.78	109.43	107.61	101.29	102.77	103.69	105.01	105.35	108.47	105.01	108.54	109.5	102.78	108.92	101.97	108.21	105.04	104.52	104.43	102.78	108.18	111.07	107.27	104.98	105.8	105.51	104.27	105.76	106.28	102.31
108.8	114.23	113.42	114.63	111.48	110.26	116.18	115.64	110.28	112.66	108.69	114.12	110.41	111.29	112.04	113.72	117.33	114.09	114.28	117.85	112.15	109.8	110.17	115.29	118.78	110.08	112.86	112.98	112.61	111.79	113.04	112.18	111.35	112.69	114.53	109.65	117.09	112.53	116.72	107.91	112.82	115.63	115.71	107.22	114.21	113.87	110.72	110.91	116.75	110.99
119.36	113.65	115.13	112.91	111.61	112.45	115.21	114.82	118.5	113.83	118.87	115.34	115.95	115.27	116.51	119.61	118.05	116.75	118.26	117.69	113.37	116.04	113.9	119.74	117.43	117.1	116	114.68	122.91	115.78	113.57	112.29	113	117.01	115.98	120.63	116.09	114.51	120.03	118.31	118.71	113.04	119.06	118.44	117.2	115.56	118.3	113.88	114.75	116.59
113.7	112.37	111.8	112.85	109.69	113.47	113.14	111.72	109.45	112.74	113.3	112.81	109.63	116.04	108.01	117.91	112.42	111.58	110.21	114.14	110.5	113.4	111.34	111.15	112.95	110.88	115.98	116.85	113.09	110.03	112.24	113.8	111.57	115.16	113.69	117.35	112.47	114.01	108.12	107.77	108.96	108.1	107.57	109.56	114.23	103.41	113.23	109.78	113.06	111.13
105.7	106.61	106.7	107.11	104.08	106.26	104.61	103.07	102.37	104.06	106.29	105.8	107.26	105.03	112.47	105	107.8	110.53	106.06	106.07	107.63	108.11	107.46	108.46	108.39	106.23	107.31	102.9	106.09	107.42	108.53	104.86	107.73	104.19	108.23	109.07	108.35	105.48	106.39	108.48	105.77	109.98	108.84	107.78	104.12	106.17	105.65	103.11	107.61	106.15
106.07	105.68	102.94	105.42	105.58	108.12	106.86	106.84	106.07	103.23	108.3	104.44	110.98	103.68	108.66	111.54	104.85	108.16	109.63	114.92	109.42	107.61	103.9	106.35	105.24	109.88	105.65	109.98	105.7	106.85	106.29	109.13	103.04	101.87	103.99	106.95	100.22	106.81	105.6	102.39	107.17	106.69	106.56	110.42	105.74	105.57	109.68	109.61	114.55	103
117.09	120.03	117.58	116.6	120.05	116.02	116.4	115.11	113.94	115.73	117.78	115.76	116.09	113.37	115.15	116.56	118.95	118.81	114.97	116.6	117.75	113.57	116.35	116.32	119.53	118.51	113.95	122.35	119.51	113.71	117.52	120.75	118.45	115.96	116.17	117.75	113.85	115.7	117.62	114.66	117.89	114.88	118.47	119.06	113.3	116.56	121.26	116.55	115.78	115.39
109.52	108.26	105.77	102.49	104.67	108.59	105.51	108.81	107.44	108.58	105.46	108.24	104.85	104.48	106.44	105.23	111.59	103.64	107.58	105.11	113.46	105.55	105.67	105.44	103.1	103.78	105.76	108.38	107.54	106.51	104.45	108.11	106.87	108.3	104.3	109.81	101.79	106.32	99.411	106.16	108.41	106.56	107.03	109.94	106.07	103.71	110.27	109.61	105.11	103.36
99.81	104.72	105.19	102.17	99.36	99.759	102.41	97.066	97.919	100.03	98.653	102.46	102.79	101.54	102.78	101.01	100.21	98.428	98.356	105.25	98.88	101.54	103.61	101.07	100.33	101.32	101.72	97.017	101.28	100.67	101.65	99.888	101.17	95.541	101.97	99.377	97.057	99.775	99.128	102.4	100.12	98.345	98.79	104.05	102.61	101.66	101.74	99.989	97.394	101.9
98.857	95.911	98.946	97.508	103.43	98.391	97.04	100.49	100.07	97.903	98.191	98.938	99.91	99.302	99.15	99.109	97.57	102.49	99.659	100.84	99.31	101.37	100.17	103.1	103.22	98.897	98.173	103.08	99.481	100.58	101.19	101.07	101.98	101.57	97.879	102.36	105.47	101.51	102.2	102.96	100.66	95.276	99.465	102.91	102.76	96.986	101.59	101.91	100.95	100.91
115.1	109.75	107.62	110.76	106.67	113.41	110.73	109.31	111.74	107.53	110.19	111.36	111.4	112.39	112.56	111.1	111.54	108.77	113.88	111.33	115.47	111.76	113.47	118.45	111.69	114.32	109.05	116.63	113.76	115.05	111.03	114.35	115.65	113.75	111.04	111.84	109.14	111.89	110.96	110.13	107.41	114.78	112.81	109.85	107.33	112.07	115.02	113.58	109.28	111.24
98.942	103.13	105.79	108.44	102.95	103.78	103.59	105.9	104.26	102.55	107.48	105.12	109.19	104.45	103.3	101.9	102.68	102.15	101.97	104.3	107.72	104.8	104.48	103.33	104.74	103.38	100.24	101.54	104.84	102.55	98.526	103.63	102.72	103.43	107.39	101.31	102.18	100.45	103.88	105.2	103.93	103.15	104.51	105.65	100.85	105.58	101.86	100.25	103.47	107.89
102.56	93.109	102.76	95.156	102.28	96.669	102.35	101.99	101.18	102.78	100.78	99.082	97.552	104.71	100.56	98.534	94.763	100.97	97.338	99.397	96.709	99.277	96.726	97.836	98.212	98.251	99.924	98.388	102.51	99.392	103.61	100.56	98.479	100.06	105.56	101.53	103.42	98.352	100.52	99.373	99.064	100.76	101.32	97.555	98.089	97.75	103.82	103.31	100.72	99.104
107	106.32	108.11	105.02	111.9	108.86	104.55	111.16	105.29	108.2	108.8	107.67	109.93	107.3	109.28	106.23	106.92	102.08	110.21	103.34	106	107.9	104.87	103.76	110.94	107.37	103.84	105.51	106.82	105.1	110.1	105.6	106.21	109.48	104.47	104.85	106.65	107.55	108.07	103.87	104.57	104.04	107.36	106.51	105.67	102.94	107.55	107.94	108.4	105.25
117.49	119.38	117.84	116.24	123.05	117.8	118.96	114.98	117.54	119.45	119.29	115.03	117.36	117.94	114.01	116.94	117.01	116.13	114.85	117.66	115.37	118.18	114	119.29	122.47	117.65	117.27	120.14	118.51	120.33	118.04	118.53	117.44	117.03	115.8	120.76	118.65	119.27	119.47	112.32	114.36	118.6	118.81	120.73	121.68	117.7	116.46	122.29	114.33	118.39
103.89	106.26	103.42	104.93	105.77	104.07	102.87	105.78	102.61	102.5	102.89	100.45	106.84	104.28	105.03	102.69	99.812	98.883	101.61	106.65	103.23	100.96	102.42	106.94	105.31	100.84	104.99	106.51	104.08	104.3	102.1	103.17	105.91	103.03	100.31	101.16	109.46	104.3	104.62	101.89	104.47	102.94	100.53	102.75	106.16	100.21	100.05	103.54	101.53	101.55
118.87	117.81	118.69	115.88	117.69	119.48	121.06	118.92	119.16	115.13	116.17	115.49	120.18	120.37	116.53	116.93	115.43	117.61	116.82	119.75	114.19	116.31	113.74	116.59	120.07	120.18	116.36	114.51	119.11	117.56	120.21	117.79	117.09	118.8	113.91	115.7	118.48	117.12	116.19	117.09	116.82	121.82	117.39	123.84	120.49	115.51	118.42	113.91	115.84	119.77
104.58	105.81	107.05	104.7	101.64	108.38	106.46	101.16	105.24	106.52	107.76	104.82	103.05	102.95	105.79	107.04	105.15	108.94	104.35	101.94	105.69	107.61	104.87	107.29	107.21	109.47	108.22	107.43	105.31	99.531	106.33	106.11	107.73	101.7	102.04	105.55	100.29	108.77	107.03	101.85	107.24	104.4	105.49	113.4	101.2	107.62	105.98	106.02	107	106.18
104.61	105.33	102.71	106.5	106.51	104.79	105.24	108.69	103.7	104.74	107.19	108.9	104.15	102.53	103.41	104.56	106.67	104.05	106.08	108.79	107.41	106.77	104.7	102.71	104.59	104.57	103.93	101.55	108.94	109.03	106.05	104.22	107.1	102.37	103.49	107.57	105.71	105.82	103.99	104.37	104.72	106.46	101.88	105.77	104.67	105.39	104.06	107.16	103.03	107.04
100.94	98.137	98.712	103.46	100.63	98.776	105.22	101.29	100.76	100.17	104.82	101.47	98.902	102.6	92.798	99.427	99.695	99.979	101.32	105.77	101.91	100.32	99.545	99.665	104.62	99.492	97.241	104.16	98.356	97.371	102.42	99.414	97.596	103.3	103.58	100.04	101.52	100.72	101.04	101.94	101.4	101.49	98.042	100.63	101.67	98.084	102.85	100.56	104.14	100.94
117.57	118.94	118.96	117.62	111.02	116.93	116.94	118.72	116.37	117.71	114.41	118.06	120.63	120.67	114.02	114.03	120.51	121.13	116.83	116.88	115.48	117.07	117.42	113.52	118.73	118.19	121.63	116.05	119.44	120.59	118.81	113.35	116.8	117.92	115.35	116.95	114.28	118.08	113.55	116.64	117.84	112.94	119.22	119.67	115.96	113.19	118.12	115.55	115.93	118
106.89	99.068	105.07	107.79	105.46	105.45	105.27	101.33	104.65	106.67	107.1	106.56	106.2	103.76	109.73	100.27	102.98	110.99	109.49	105.68	109.21	104.31	110.08	102.77	110.58	105.93	104.68	101.64	109.85	108.29	107.53	108.35	105.16	103.98	109.46	104.37	104.11	103.22	102.21	109.17	103.39	107.78	104.87	105.65	107.37	103.79	106.77	105.27	103.47	101.69
108.91	110.2	102.86	108.43	103.18	99.59	105.12	108.64	110.41	104.74	105.7	103.35	109.66	107.42	104.8	104.5	105.62	101.89	105.91	105.23	108.12	101.9	105.26	112.22	103.55	106.34	113.01	104.19	108.33	103.52	105.22	111.94	107.89	104.69	105.61	106.34	104.59	105	104.75	105.73	109.15	108.02	104.97	107.02	106.92	108.57	105.47	107.19	106.1	104.22
97.454	100.83	101.92	97.089	94.688	95.186	102.2	101.2	99.49	97.389	100.21	102.01	100.59	101.7	103.6	97.953	99.002	97.99	98.253	100.03	100.18	97.838	104.72	99.815	102.53	97.234	98.633	98.512	104.24	97.864	101.67	102.49	99.526	103.85	104.53	99.701	99.278	97.887	102.33	102.32	99.221	97.045	102.28	100.34	104.48	100.95	101.48	101.16	101.31	99.432
105.64	106.38	109.22	102.89	107.21	100.45	108.73	108.17	107.81	103.94	105.15	108.57	104.82	109.52	105.21	108.36	103.14	107.27	105.04	108.29	104.17	104.9	108.95	106.5	105.18	106.64	105.22	102.71	103.84	106.59	109.32	105.7	105.06	106.89	105.2	101.18	107.85	110.05	106.3	111.07	104.97	105.29	102.37	107.13	101.83	109.35	108.08	106.43	105.05	103.59
118.56	110.41	113.06	115.15	111.36	114.83	113.25	112.93	113.21	114.96	113.85	108.89	114.09	113.16	110.6	113.4	113.52	109.27	111.64	114.99	112.93	109.59	114.15	114.68	111.49	110.34	111.23	112.14	113.02	112.67	111.81	115.19	110.63	113.01	109.95	114.65	115.18	113.69	113.04	111.91	114.15	115.84	112.07	108.62	114.6	116.06	115.51	114.24	113.38	109.74
110.45	112.87	110.33	113.4	116	108.78	114.24	108.98	114.07	114.02	109.73	111.45	108.45	111.83	114.42	113.2	114.17	113.84	115.05	113.21	114.13	111.77	110.43	110.43	110.39	112.64	114.72	112.67	116.38	113.41	108.28	116.96	111.73	114.42	112.56	112.87	116.53	111.96	113.47	105.31	111.39	116.98	116.03	115.01	111.27	116.26	111.99	113.46	111.09	113.47
104.66	104.02	110.06	104.2	106.58	104.92	102.92	104.34	105.39	108.73	109.75	102.57	107.24	101.57	106.47	102.74	105.35	105.88	104.16	103.18	103.78	108.92	103.68	104.47	102.37	103.9	105.3	105.73	103.47	107.51	103.26	105.8	104.53	102.76	105.02	110.38	102.01	108.1	106.14	106.23	105.13	106.63	110.3	108.02	103.97	108.83	105.61	107.34	106.79	108.65
117.4	110.07	111.59	109.6	108.67	114.1	108.72	113.41	110.65	115.87	111.91	116.89	110.87	113.89	113.91	108.87	114.34	112.52	113.21	112.13	112.89	113.58	111.56	111.09	109.7	117.09	109.16	109.21	110.77	113.37	115.66	113.26	112.82	115.76	112.94	110.34	109.61	110.17	113.02	107.89	112.79	109.63	113.21	110.92	114.89	111.16	107.13	112.48	114.78	108.96
115.46	106.88	111.3	110.24	108.5	107.93	115.4	113.56	113.94	115.59	111.44	113.4	107.81	111.56	111.39	111.61	110.75	109.22	109.69	115.1	112.46	115.43	114.85	111.03	110.58	112.48	114.74	111.08	110.61	113.37	109.22	115.39	112.6	112.05	113.63	113.12	115.65	111.17	111.47	113.93	113.37	110.51	109.19	111.89	116.37	111.72	109.63	112.35	112.96	113.34
107.58	103.8	106.2	105.53	107.64	107.51	102.4	103.85	108.01	106.36	102.86	103.57	107.61	108.3	102.52	104.31	110.86	105.63	103.14	105.38	106.49	108.63	102.03	107.67	103.31	99.872	105.15	107.24	107.49	103.66	102.57	104.47	109.66	108.05	107.04	103.93	102.19	106.71	106.18	103.31	100.24	110.99	103.04	105.3	106.89	106.13	105.92	104.73	105.31	110.57
104.99	105.36	99.882	105.24	108.73	104.46	110.98	107.05	103.4	103.65	107.87	106.7	106.27	105.57	104.12	106.19	106.18	107.66	109.44	106.6	104.14	108.75	103.83	106.26	105.76	107.58	108.25	105.15	111.53	108.29	102.73	107.27	104.75	105.05	111.4	105	103.57	104.5	105.85	104.95	108.97	104.21	110.45	106.08	103	108.9	102.09	106.51	104.76	109.37
107.55	111.33	113.74	109.04	108.35	111.79	112.9	108.34	110.48	111.1	108.64	112.05	114.22	106.4	110.17	109.58	113.17	112	110.7	110.95	112.28	111.73	106.19	114.34	115.13	113.18	110.32	111.76	111.5	110.8	115.49	112.35	114.31	107.66	114.86	115.42	108.2	113.73	106.84	107.58	107.13	111.03	111.52	113.5	107.92	108.7	104.78	108.58	110.14	112.15
111.83	111.23	112.83	109.93	111.95	107.38	109.92	107.92	109.49	112.9	109.76	106.12	111.57	113.31	106.99	108.79	110.92	113.44	114.15	110.52	108.05	104.03	106.83	110.72	109.58	114.14	109.81	109.16	110.02	111.62	108.96	104.5	110.03	105.21	109.26	109.11	111.5	113.94	112.58	113.08	111.48	113.19	112.37	112.04	108.42	112.04	109.14	109.77	112.48	109.29
109.33	112.97	108.89	111.45	108.25	109.81	115.15	109.4	110.54	109.17	109.39	110.07	111.38	107.18	113.86	109.96	111.43	110.85	112.11	109.41	107.25	111.44	109.48	112.06	109.8	108.9	114.23	111.99	109.76	113.06	110.08	109.12	109.96	110.33	111.15	109.62	108.5	108.69	109.36	104.14	109.72	107.53	109.47	108.38	107.09	106.81	110.57	109.38	112.52	111.88
104.61	106.26	102.08	104.93	113.04	104.48	106.61	101.93	102.07	105.42	108.2	106.63	103.74	108.8	104.16	104.85	103.43	107.4	104.16	108.59	105.44	102.82	103.01	108.82	105.91	104.05	106.91	100.56	105.86	106.64	105.7	103.49	100.78	102.18	105.96	104.36	101.39	100.35	103.51	106.24	106.27	108.7	104.99	103.31	108.09	106.35	107.34	104.84	106.75	104.21
103.58	101.69	107.15	101.67	104.88	95.268	100.36	98.599	97.672	99.547	103.84	98.99	96.008	94.339	101.87	99.796	100.22	97.307	100.8	96.02	96.233	97.525	100.42	100.2	98.25	97.545	102.65	103.93	97.051	100.87	103.01	102.27	106.14	98.361	100.93	98.897	102.5	98.963	101.62	100.05	99.663	100.52	96.327	99.431	91.932	104.17	96.199	102.17	101.86	95.693
114.18	111.09	114.32	114.1	112.12	111.72	109.29	111.48	108.97	113.8	113.75	115.12	111.37	111.38	117.28	111.77	108.38	112.12	118.12	113.21	110.6	109.9	113.89	114.08	115.76	111.66	114.8	111.86	111.52	108.95	117.33	110.49	112.09	111.35	115.63	119.26	111.31	107.91	112.54	116.13	111.78	113.3	112.05	116.72	109.77	112.23	110.05	112.53	113.35	111.76
105.52	106.6	104.71	104.96	106.99	104.58	109.06	107.67	100.96	108.59	109.92	102.68	106.58	101.15	105.41	106.13	106.44	102.29	104.61	105.5	105.15	105.59	107.88	105.73	107.59	106.92	103.64	106.02	104.17	105.06	103.74	108.7	102.52	106.3	102.92	109.82	104.29	100.55	100.94	106.86	100.7	104.43	106.51	104.02	102.6	104.59	102.01	103.4	106.07	104.74
108.57	104.37	99.861	107.4	105.32	106.15	108.71	102.7	104.69	103.24	109.62	105.56	105.43	105.47	105.01	104.56	106.87	103.91	106.57	101.86	109.03	100.7	108.15	103.84	108.75	104.11	107.72	111.07	107.17	105.59	103.42	106.44	105.96	102.19	102.61	107.36	106.37	101.8	106.24	105.31	104.18	102.9	101.57	106.39	108.96	104.33	104.47	106.63	105.01	103.25
115.48	110.35	111.62	111.34	113.46	114.43	109.81	112.51	109.54	112.62	110.86	108.74	107.46	108.35	112.42	112.57	115.24	111.27	110.05	110.58	109.49	114.04	112.15	117.46	109.47	112.92	110.91	114.36	111.54	112.16	111.73	112.29	112.49	108.33	113.42	116.1	106.04	113.4	113.22	110.8	109.85	111.27	117.34	106.58	112.54	114.98	113.04	113.56	110.84	108.06
104.16	107.33	102.66	106.52	103.08	102.25	111.42	109.71	110.15	109.24	108.49	101.57	102.47	103.82	106.3	109.48	105.9	102.48	105.52	107.03	108.33	107	104.82	104.63	106.1	106.21	104.08	102.35	102.76	106.5	106.38	105.77	107.25	107.79	107.03	107.52	109.63	103.87	105.79	104.66	108.23	107.4	108.59	108.32	109.32	105.75	104.83	106.35	105.86	104.71
110	103.1	103.61	106.52	102.76	102.99	100.72	101.09	102.13	102.83	102.73	103.01	99.722	104.02	104.5	104.69	103.23	105.03	101.83	103.07	105.14	105.48	104.73	103.14	105.58	104.22	102.72	106.88	106.63	104.14	106.87	105.28	104.43	102.31	102.85	101.61	101.93	103.7	102.74	109.3	107.71	106.05	102.17	103.29	101.48	104.51	101.44	104.87	105.85	104.74
101.12	98.732	98.302	100.28	101.62	101.36	100.89	97.388	99.541	106.66	98.841	102.28	100.26	98.522	106.53	101.31	102.93	101.39	97.548	102.64	102.77	101.98	98.858	101.14	103.02	99.579	99.037	97.182	98.305	98.788	96.769	98.875	102.47	98.544	97.332	99.92	100.45	97.065	96.145	100.78	98.446	102.84	94.639	104.71	95.859	96.929	97.999	99.223	97.298	100.58
105.58	97.437	105.59	107.72	105.93	103.79	106.52	105.63	105.74	105.03	102.93	104.83	105.43	104.77	102.31	103.96	99.888	105.36	105.83	104.67	104.3	104.76	103.59	105.89	104.87	105.42	108.85	105.56	108.79	105.05	106.31	103.89	105.75	105.37	103.78	104.05	106.27	110.38	102.74	105.33	106.73	102.41	101.82	106.29	104.11	101.38	102.22	103.5	104.2	105.8
112.04	113.95	114.16	111.69	114.18	111.92	113	112.12	107.55	110.63	108.92	115.76	110.2	110.77	110.37	114.07	108.32	111.49	111.18	108.74	112.08	109.09	110.08	114.15	116.81	109.42	111.22	113.98	109.9	113.06	111.37	110.45	109.73	109.25	117	109.26	113.96	112.26	113.7	111.76	112.59	107.46	113.78	109.94	108.18	111.05	111.77	109.95	112.92	113.36
113.74	110.25	112.49	115.97	115.42	107.76	113.28	115.51	110.82	114.46	108.63	112.56	113.24	114.89	114.67	111.78	112.32	110.98	110.59	109.36	112.42	117.93	113.34	114.75	110.08	112.51	111.31	106.27	108.97	115.83	111.01	111.29	113.2	111.72	112.84	111.55	114.24	111.4	111.2	111.54	110.32	109.89	106.87	110.5	110.36	112.53	109.82	110.49	110.93	114.69
108.18	101.22	109.98	107.21	103.9	108.36	105.07	104.75	108.72	106.46	102.43	105.33	107.24	104.48	109.11	104.46	109.43	104.55	103.06	107.35	107.19	104.67	103.09	106.66	109.05	105.23	104.38	112.93	103.79	105.14	109.29	105.51	105.83	108.47	105.83	108.78	107.61	110.98	101.34	106.41	105.54	109.92	98.68	111.13	100.86	106.19	105.63	107.97	109.15	104.54
98.598	96.028	100.82	101.57	97.927	100.17	104.22	101.06	96.497	99.492	98.243	101.61	97.587	100.81	105.18	100.05	99.016	106.78	102.09	98.327	105.11	98.907	96.606	100.16	100.05	97.977	96.793	103.09	102.36	103.75	101.5	103.74	100.98	100.57	97.398	99.638	96.266	94.776	104.8	97.905	97.843	98.195	101.23	100.72	102.03	101.34	102.47	97.644	100.3	97.034
119.69	119.68	118.03	120.84	117.8	120.38	113.61	116.45	118.26	117.68	116.35	120.96	119.27	118.89	119.26	119.33	114.48	118.57	115.79	120.66	115.73	116.54	118.93	117.38	115.15	114.23	119.05	113.89	117	119.21	124.52	114.2	119.14	118.58	115.44	115.2	117.02	118.83	118.49	115.05	120.64	122.95	120.58	121.53	114.05	116.64	118.69	122.01	117.97	119.32
102.53	101.27	109.09	102.76	109.51	105.25	105.99	103.84	106.72	106.89	104.25	103.31	104.92	105.24	104.14	105.86	103.49	109.11	103.64	104.55	105.7	105.67	98.742	103.9	104.39	100.36	103.6	105.56	104.25	106.95	103.55	107.76	103.92	107.01	107.1	104.95	107.67	104.62	110.93	112.55	108.81	106.69	109.11	106.14	108.02	107.24	101.99	107.22	106.46	106.15
109.63	106.78	110.09	108.19	108.19	108.91	107.27	107.83	109.73	107.59	111.92	107.72	108.82	112.27	112.1	111.73	107.17	111.25	110.27	106.12	108.01	111.99	107.48	109.31	116.39	111.51	107.87	104.36	109.46	108.15	109.7	116.4	106.92	108.94	109.49	111.57	107.54	110.56	110.57	111.18	111.59	106.45	112.04	107.02	111.02	111.53	105.3	109.87	111.28	111.93
109.5	107.04	112.64	111.98	110.25	109.78	110.2	112.52	112.69	112.71	114.7	114.55	117.53	112.19	111.74	108.63	109.83	109.77	111.21	110.7	111.78	113.58	109.72	108.96	112.49	110.44	114.85	110.52	114.08	111.17	108.82	111.2	111.72	112.12	115.38	112.66	108.66	111.65	112.49	113.62	113	109.06	112.88	114.57	113.98	110.01	112.03	110.35	108.2	110.3
112.78	112.91	108.54	116.18	111.98	107.53	108.65	108.99	111.92	111	109.68	110.18	109.86	112.84	111.18	106.92	110.7	111.16	111.21	109.25	110.46	107.38	106.78	113.22	109.82	111.45	113.7	115.25	107.24	111.31	106.16	108.93	113.41	111.97	114.37	107.8	116.78	114.68	110.07	109.03	114.36	117.46	115.53	109.82	111.01	109.27	109.65	112.72	112.11	112.06
107.96	105.43	106.77	104.59	107.53	103.77	106.56	104.2	103.42	104.88	106.77	110.95	108.14	102.63	103.96	109.87	105.11	103.28	109.27	111.48	105.66	107.58	106.35	110.25	108.08	105.98	107.16	101.87	110.25	106.93	108.19	102.84	105.41	109.74	104.39	106.64	108.55	109.72	106.66	108.59	107.52	107.69	107.66	104.06	103.7	107.67	103.55	104.79	103.62	99.633
113.71	108.19	109.39	111.34	107.89	106.95	111.91	115.87	110.85	107.06	112.19	105.7	113.19	108.75	112.97	111.11	111.4	111.69	114.48	114.35	109.35	112.06	109.76	109.59	106.86	112.73	108.61	109.99	108.22	113.59	111.72	104.97	112.39	110.92	107.65	107.52	108.09	111.65	111.99	111.09	105.47	108.79	111.93	110.04	112.38	107.01	112.89	110.53	108.5	106.69
111.43	113.55	111.3	112.08	110.44	111.81	111	113.11	111.29	112.43	111.5	115.72	115.77	109.45	112.74	112	111.58	110.94	112.42	112	112.86	109.32	112.16	113.06	112.98	113.3	111.91	113.78	113.78	114.82	109.54	111.13	110.45	109.41	111.18	107.87	107.69	114.78	112.1	111.63	110.09	113.26	109.36	112.74	112.31	111.04	116.86	112.04	114.14	110.96
103.02	103.6	108.48	106.7	110.55	110.89	106.52	107.64	105.46	108.98	108.71	106.24	108.87	105.36	106.64	108.38	105.39	103.26	108.38	109.57	104.96	100.18	105.41	107.23	108.39	106.57	105.06	104.65	107.88	106.43	111.77	111.81	107.35	108.41	106.63	105.21	104.74	108.37	105.18	108.95	101.16	109.59	106.79	106.72	106.49	103.14	109.62	103.82	102	110.39
108.71	106.35	107.36	105.77	105.82	109.95	107.31	109.86	104.51	106.66	103.25	109.88	104.86	106.75	108.61	106.06	103.91	102.46	107.9	105.78	110.26	107.12	104.1	110.73	104.14	110.61	105.08	105.12	109.73	109.6	106.83	106.14	107.91	106.98	109.61	106.55	106.82	106.31	106.92	114.86	107.59	105.8	105.8	105.42	108.06	104.42	107.34	102.27	104.01	109.51
110.02	108.96	110.13	107.28	105.42	106.76	106.98	103.66	103.51	102.7	103.62	103.89	110.62	102.82	104.54	105.38	104.83	107.14	104	109.47	106.08	105.16	112.75	109.21	106.91	104.25	103.81	105.66	104.07	104.46	106.03	103.96	102.77	101.42	105.45	107.89	104.68	106.73	106.93	110.91	100.64	111.75	104.76	109.19	103.9	105.3	109.74	109.87	106.91	103.25
111.01	112.02	109.95	114.08	112.42	108.87	110.75	113.53	111.45	114.84	113.02	116.32	110.84	111.56	111.46	111.89	115.52	111.14	111.86	112.4	114.42	115.62	112.56	114.79	112.87	111.33	113.73	109.76	110.72	109.53	107.74	111.92	112.43	110.35	116.24	110.61	114.36	113.28	114.97	109.3	110.41	113.44	111.75	114.47	116.42	110.85	111.59	115.5	110.28	109.72
105.08	104.88	104.23	108.05	106.86	104.07	105.73	104.11	108.58	104.56	108.57	106.68	106.84	110.59	103.97	105.85	112.08	100.81	103.4	105.27	106.71	104.04	104.44	108.57	100.5	100.43	103.19	106.61	108.67	109.01	104.51	103.62	111.33	106.03	102.39	103.59	101.77	104.68	105.46	100.99	106.39	99.737	110.7	100.03	104.6	109.61	106.55	106.31	105.98	103.9
117.02	120.83	122.11	118.02	119.73	116.89	117.46	121.07	119.62	115.23	118.26	117.65	119.67	113.92	114.77	120.9	121.58	118.2	117.21	120.42	116.32	118.54	119.38	113.95	116.36	116.24	118.27	115.49	116.15	117.85	112.96	117.34	114.74	119.09	112.39	114.76	112.84	115.36	118.28	112.6	115.69	115.78	120.12	121.08	113.05	118.84	120.39	116.73	117.94	125.46
100.38	103.11	103.16	103	100.78	98.904	96.306	100.08	101.26	95.227	100.81	103.18	99.686	102.78	101.74	101.13	99.727	103.04	103.18	102.51	98.328	104.82	103.39	99.16	101.93	106.52	98.085	101.79	102.19	98.418	99.558	96.636	100.38	104.5	100.77	101.12	103.83	99.875	105.34	100.99	101.1	105.1	100.29	104.27	98.444	99.584	103.2	101.72	99.76	101.85
99.985	103.79	108.04	107.2	104.64	104.43	100.92	105.5	105.85	105.83	102.87	108.88	107.84	101.92	104.64	105.34	105.03	102.38	104.19	106.59	107.35	107.05	108.86	110.33	108.69	103.51	102.29	108.59	108.02	106.73	102.62	109.62	108.42	104.41	106.55	105.29	104.76	104.47	101.31	105.3	106.74	105.21	102.74	102.37	107.23	110.3	99.092	105.38	107.95	108.9
115.45	110.39	118.2	109.42	118.4	114.53	118.93	117.12	108.28	111.95	112.37	115.23	114.48	112.71	112.78	113.34	113.98	111.36	109.68	114.46	115.15	115.38	117.57	115.92	112.84	115.02	109.03	112.36	115.89	112.56	117.83	111.07	111.29	118.02	112.44	113.7	111.99	114.17	112.21	114.18	116.72	111.23	106.63	113.71	115.78	111.94	109.21	113.8	114.72	112.25
105.19	106.41	104.68	107.65	102.63	105.17	100.84	108.78	106.08	107.23	104.37	106.82	101.14	103.25	106.85	105.52	105.76	101.14	106.08	105.07	102.95	104.47	103.6	103.62	106.01	102.35	105.93	101.86	107.87	102.57	108.17	104.99	100.93	106.78	102.31	109.35	106.9	100.95	110.26	106.42	108.08	107.01	106.81	101.46	103.92	109.61	106.62	102.21	101.32	104.72
107.12	105.58	109.83	112.43	103.94	102.75	106.51	104	103.82	105.56	106.72	104.82	103.38	108.89	106.43	107.88	106.75	104.84	105.54	101.86	103.72	104.98	109.65	104.42	102.69	103.48	99.308	106.39	105.56	109.13	103.69	106.92	104.61	107.77	104.67	103.12	107.19	107.18	108.71	106.08	106.61	102.52	104.59	107.92	102.11	109.42	108.11	105.09	103.92	109.5
117.72	118.88	116.14	116.71	120.06	120.61	117.02	118.2	122.78	119.27	114.25	116.56	114.93	114.51	118.72	119.69	115.39	115.82	119.86	119.61	117.48	117.06	113.03	115.27	114.09	117.53	118.08	113.41	113.25	112.72	118.23	120.45	117.9	116.55	122.43	116.82	117.93	119.1	116.21	117.44	124.26	121.67	118.27	115.64	120.11	114.08	119.12	113.99	118.34	116.78
106.97	110.5	113.03	111.38	112.25	111.04	113.34	114.39	114.28	115.25	115.56	111.53	114.91	111.85	108.29	117.57	115.24	110.65	111.65	104.58	114.52	106.88	112.9	111.12	115.88	113.21	112.39	116.31	113.35	113.05	109.34	111.3	114.82	109.93	109.15	112.76	113.25	112.2	113.42	110.36	114.17	110.61	111.63	113.34	113.17	111.55	115.36	120.37	111.91	112.3
106.15	102.14	104.26	98.732	103.89	109.14	102.12	104.4	103.67	108.42	107.85	99.691	108.08	100.05	105.22	110.43	103.4	105.82	107.82	107.7	103.66	104.67	103.92	109.35	105.72	102.52	105.16	106.33	104.5	106.18	107.26	104.83	107.49	102.37	107.21	105.03	104.31	107	102.41	101.06	104.81	107.49	104.97	106.36	107.66	102.05	101.73	109.65	106.44	106.81
103.51	108.72	105.8	108.68	102.54	101.01	106.67	105.45	104.94	100.4	103.34	104.06	101.74	107.36	106.97	102.34	101.53	104.67	101.9	107.01	107.43	100.09	103.22	100.81	102.23	100.69	104.65	109.84	102.14	104.52	101.5	104.96	105.15	101.72	103.31	103.79	106.14	105.36	106.82	102.03	104.13	105.49	106.39	101.23	105.84	104.61	106.82	102.47	109.15	100.65
104.28	107.08	103.5	105.77	103.16	103.9	109.07	100.33	99.928	102.1	102.49	105.38	102.86	103.71	106.35	101.47	104.99	105.7	109.91	106	101.95	104.78	102.1	106.81	103.47	102.67	102.78	104.72	103.54	101.72	105.52	103.72	105.07	101.53	102.31	105.79	100.75	101.74	104.51	109	104.53	103.04	103.9	102.79	103.24	102.49	104.67	104.43	106.48	103.91
106.16	104.64	103.25	104.62	107.58	103.98	104.42	104.1	105.55	104.7	107.72	104.89	100.63	102.98	104.13	105.2	107.6	106.37	103.07	109.47	106.28	102.77	107.7	104.18	110.62	103.73	98.543	104.85	100.93	104.32	105.96	106.41	107.68	105.33	102.94	103.18	106.43	104.05	106.33	105.37	105.98	104.99	101.96	109.61	106.43	105.96	106.85	105.86	102.45	106.14
106.8	108.06	116.09	112.04	113.1	110.83	110.48	116.85	111.92	111.69	105.67	114.25	112.35	108.66	113.31	109.84	109.65	113.01	112.91	109.24	113.21	112.61	108.72	111.13	110.17	112.76	111.31	110.43	114.98	113.84	113.07	114.74	110.27	109.45	110	112.22	114.13	115.11	107.9	113.32	109.53	111.46	111.22	113.4	107.03	110.93	108.39	113.72	107.92	110.02
113.77	114.53	111.65	105.07	110.44	110.56	116.2	108.49	114.73	111.46	110.74	114.16	108.59	115.44	114.21	106.43	110.96	107.99	114.6	114.45	110.05	115.5	112.5	114.36	110.04	108.88	109.62	112.62	105.57	109.61	111.68	108.05	112.44	111.28	120.1	111.4	110.21	114.72	114.14	115.86	115.76	109.91	109.67	117.04	114.73	113.77	112.42	111.56	113.24	109.36
101.17	99.705	100.21	99.235	100.68	104.44	101.11	99.43	101.15	98.04	95.404	102.13	100.26	101.88	99.149	99.482	102.11	102.63	100.46	98.079	99.174	97.208	97.085	99.179	101.42	98.895	102.26	100.13	102.91	103.75	100.61	100.2	97.758	100.04	96.086	101.45	101.36	103.19	97.798	101.94	100.82	96.818	99.8	98.279	100.71	100.04	99.391	101.67	100.7	98.744
102.01	102.16	105.69	100.93	104.64	101.29	99.992	103.72	104.63	101.64	95.634	101.27	102.03	104.1	102.95	104.95	105.3	106.57	102.52	100.84	100.45	99.898	102.49	100.72	101.75	101.45	97.723	101.69	103.45	105.35	98.508	102.96	99.441	106.99	99.912	98.476	98.258	101.03	107.41	99.27	101.93	101.04	99.418	101.6	99.164	105.89	101.6	98.302	102.71	101.85
109.97	104.57	106.38	105.3	110.68	107.64	109.01	109.19	106.54	106.87	110.37	105.07	105.42	105.28	108.01	105.46	107.02	109	113.09	103.46	99.773	108.56	111.74	107.4	102.33	112.1	104.71	107.91	107.59	102.91	111.76	108.15	102.94	108.08	111.32	109.99	108.3	109.36	103.64	106.86	105.86	104.37	106.04	107.86	105.8	105.46	106.65	107.84	111.28	104.45
108.62	103.86	104.32	104.78	107.36	105.78	103.92	106.78	107.41	111.69	109.07	105.98	108.86	104.29	103.1	103.9	105.12	104.54	110.35	109.73	106.4	111.68	101.95	104.38	101.98	105.95	109.65	106.33	107	103.89	106.17	103.37	105.2	101.31	108.07	110.6	108.14	106.2	112.02	105.16	109.25	107.25	106.54	102.74	110.1	112.75	107.1	107.39	107.24	106.51
119.3	114.56	116.76	122.93	118.65	116.81	116.96	114.11	114.77	115.74	119.83	113.74	119.93	119.91	120.98	117.14	115.53	114.83	120.82	119.78	111.76	115.49	115.85	119.81	115.04	118.35	115.61	121.64	118.63	117.89	120.07	117.96	117.19	116.59	121.77	114.27	116.01	120.51	120.6	115.09	116.02	113.07	115.84	113.06	115.96	119.05	118.59	116.68	119.05	118.12
115.84	115.22	112.42	112.9	113.5	109.95	112	110.17	110.03	113.71	113.09	110.28	110.91	114.76	109.86	113.61	113.85	112.99	111.65	111.82	111.34	107.6	108.95	112.18	110.2	111.48	111.12	113.58	110.93	109.84	110.51	111.5	114.19	110.46	108.61	113.32	111.12	114.5	111.79	114.2	112.08	110.78	112.69	110.64	112.34	106.81	110.79	113.41	112.28	108.92
111.3	110.03	106.3	108.59	113.9	110.77	110.39	110.2	106.65	113.49	112.63	116.79	109.25	110.83	110.87	114.9	106.7	112.89	109.82	114.57	115.59	110.95	112.48	110.24	110.08	108.03	111.54	116.21	108.88	112.22	114.83	111.61	111.6	109.64	111.48	113.91	114.24	113.84	109.17	111.89	113.35	110.83	110.58	112.74	112.77	111.92	113.62	107.55	109.93	105.96
103.58	103.39	105.34	104.49	105.23	105.2	106.34	108.19	103.67	104.22	105.94	103.4	101.59	107.88	106.06	99.629	101.49	101.97	103.78	105.37	103.94	107.03	103.67	104.81	107.99	106.63	101.3	105.66	106.58	102.88	97.069	103.53	107.46	105.94	102.25	106.07	106.47	100.75	107.15	103.55	106.07	105.44	106.47	105.55	107.14	105.62	102.37	110.51	108.05	105.46
108.79	103.58	107.84	108.62	104.45	106.12	103.88	106.31	108.33	105.03	110.4	106.91	104.08	110.42	106.14	105.71	110.12	106.59	103.38	104.3	110.88	108.79	107.59	105.81	105.06	107.11	104.33	107.16	107.36	110.73	105.71	105.41	110.53	106.93	108.57	111.44	107.2	105.1	110	105.93	108.84	107.88	107.82	106.46	106.14	111.83	108.58	106.39	105.38	109.14
94.518	100.18	101.25	100.85	98.229	98.095	100.84	99.698	98.905	98.205	98.91	100.08	100.46	96.808	100.45	98.45	96.968	101.21	101.65	98.304	98.515	100.4	102.85	98.757	98.806	104.71	101.86	102.84	103.2	98.19	102.15	99.265	101.57	100.63	101.47	99.756	100.6	100.35	99.063	95.114	106	95.237	103.33	99.737	100.33	101.2	99.323	101.76	101.69	98.082
105.21	108.9	105.77	107.21	105.29	109.23	104.62	103.63	108.17	108.44	106.3	105.37	104.69	108.18	110.29	105.46	108.44	105.25	104.58	105.28	102.85	106.54	103.74	102.62	109.2	104.87	108.49	105	107.52	105.15	107	103.87	106.21	110.55	106.97	104.51	107.78	107.92	107.28	107.25	105.23	106.85	108.36	102.36	106.49	107.4	106.11	103.25	106.39	103.84
108.4	104.12	104.02	105	105.9	110.31	105.36	102.94	108.02	105.83	106.97	99.944	105.49	102.76	108.63	105.08	107.56	100.83	108.41	104.06	106.51	104.16	102.89	105.85	103.67	101.44	104.22	103.88	102.81	106.84	100.91	106.96	103.63	104.9	104.82	107.95	103.45	103.4	106.28	110.29	104.8	106.7	108.13	104.84	102.9	104.86	109.2	104.25	105.61	107.52
97.422	100.09	97.567	103.36	97.961	98.904	102.58	101.99	97.309	94.947	95.748	103.15	98.334	96.969	95.95	98.944	103.36	98.689	99.929	97.233	99.071	100.88	97.837	103.05	105.5	94.148	99.566	99.006	97.248	98.703	102.52	101.19	101.6	104.02	101.02	103.17	100.88	102.68	99.956	102.67	99.787	100.52	98.55	98.592	97.835	104.17	98.54	100.2	99.298	98.193
102.09	107.23	104.75	107.98	104.39	100.84	108.79	102.36	105.14	105.01	102.96	105.39	108.08	106.97	107.88	107.46	105.52	107.48	103.62	104.91	104.02	106.89	103.18	107.65	108.26	108.58	107.36	104.98	103.83	109.53	110.52	104.67	106.66	107.38	107.81	103.81	105.46	106.08	103.93	108.21	105.72	104.76	100.05	105.86	106.27	102.07	107.02	105.1	105.57	103.04
110.83	103.62	103.03	105.14	104.81	105.62	100.65	107.34	105.62	106.44	105.88	102.28	106.31	103.84	109.09	105.74	109.58	106.31	106.32	102.67	111.29	108.24	109.95	103.59	107.21	101.43	105.08	105.42	107.26	107.08	104.03	103.5	107.89	101.77	107.79	106.66	103.72	106.23	102.21	104.69	103.32	109.47	107.62	100.5	105.06	102.42	106.27	104.86	103.29	109.44
103.77	104.6	109.69	106.91	103.27	105.76	107.72	101.39	109.82	110.4	106.84	103.86	104.23	111.2	109.6	108.25	109.27	109.09	108.36	105.59	108.88	105.97	103.28	106.84	105.28	105.76	102.29	107.47	102.25	105.31	108.52	106.52	108.45	104.89	104.65	111.55	103.72	107.5	106.21	108.73	107.27	106.17	106.09	102.79	103.69	107.43	106.57	100.68	107.35	101.84
105.4	109.13	108.34	105.8	113.82	108.95	109.79	103.15	108.21	107.09	109.07	108.38	110.03	104.08	105.36	106.28	105.5	105.21	110.03	110.79	107.54	108.26	108.81	107.23	104.96	105.57	104.33	110.14	104.7	108.15	104.16	107.2	104.47	108.1	108.11	107.87	111.18	105.19	105.76	108.44	107.79	104.89	108.26	106.51	106.39	109.01	103.72	110.84	105.6	111.71
109.99	106.53	105.86	103.33	101	108.07	109.78	106.79	104.78	105.76	112.38	105.43	107.73	106.88	104.25	105.59	106.08	105.48	111.26	112.19	108.85	108.8	110.84	109.26	102.05	107.11	104.57	108.14	104.82	105.4	108.62	107.6	103.04	109.41	109.48	107.37	107.92	109.54	107.77	102.46	102.31	104.4	109.51	103.88	103.23	109.57	110.07	109	108.21	107.15
102.01	100.27	109.05	101.75	107.96	106.13	107.04	105.09	105.72	111.3	106.88	101.48	103.36	105.14	107.49	107.12	104.63	101.54	101.59	107.75	105.1	103.72	103.04	109.86	107.11	108.16	109.16	106	103.66	110.07	106.3	110.49	106.91	104.92	105.1	106.66	105.78	103.43	100	101.67	110.16	108.34	101.51	107.22	103.41	105.4	103.2	104.14	105.74	107.24
114.47	110.69	112.34	112.46	111.75	112.8	109.67	114.16	112.82	110.95	113.88	112.22	113.14	108.89	111.84	109.47	106.79	111.91	109.16	113.01	110.74	111.64	112.51	116.97	113.73	114.51	112.07	109.85	111.04	112.49	113.01	110.87	112.33	110.46	108.31	109	111.74	112.85	113.25	110.47	113.02	106.75	113.09	114.88	111.42	110.78	109.34	108.25	108.79	109.82
104.66	103.94	103.4	105.8	99.687	103.36	104.37	107.09	105.73	104.23	102.69	105.9	107.03	106.14	100.85	106.69	106.08	105.79	109.03	103.42	106.82	105.86	107.41	105.66	105.96	99.711	104.87	103.91	102.49	107.38	109.03	109.03	106.69	98.454	107.27	107.87	106.93	102.37	105.14	106.96	109.62	107.84	103.88	106.93	101.29	99.766	104.61	104.29	103.02	105.97
106.82	107.3	108.39	106.07	105.22	101.35	107.35	108.65	107.01	102.81	107.91	109.46	105.38	105.84	100.81	104.15	107.48	106.8	107.38	107.47	110.03	108.06	106.15	103.16	105.44	107.06	104.44	106.05	107.13	104.77	110.65	107.99	104.48	107.4	106.88	110.27	109.09	108.46	104.13	106.59	108.81	104.28	110.66	109.72	108.4	107.36	109.56	108.62	107.35	110.7
113.1	107.95	110.53	117.3	116.04	111.25	111.9	107.08	112.47	110.54	114.8	106.22	114.24	107.81	106.74	112.18	111.81	113.01	112.94	108.1	113.4	110.15	113.57	113.22	115.09	115.33	115.55	114.23	113.46	117.25	110.34	112.31	109.73	110.02	109.51	110.68	114.09	108.52	108.75	109.29	112.87	113.31	112.27	108.94	113.41	106.62	114.71	111.01	113.6	110.14
119.52	118.93	118.41	115.32	121.02	117.1	117.93	118.21	113.51	116.66	118.35	116.85	115.73	114.95	116.24	112.65	117.87	116.08	117.89	120.32	111.97	116.25	112.87	116.94	118.2	115.42	116.34	115.45	121.86	118.54	111.73	116.35	119.24	120.85	118.37	122.38	115.59	114.4	120.26	118.47	117.5	113.66	115.82	115.24	117.28	122.06	116.35	114.73	115.92	117.55
118.96	113.5	121	114.13	115.42	120.98	113.96	118.03	117	111.8	114.25	118.3	117.64	114.95	124.39	114.78	118.09	119.79	118.3	116.98	115.7	117.56	115.11	118.87	117.41	116.13	116.86	121.1	114.95	112.39	123.21	122.91	117.02	120.33	123.04	116.03	120.6	117.45	117.57	122.12	116.74	118.54	117.48	113.85	117.01	121.17	116.87	114.89	114.59	118.12
101.59	101.79	101.48	96.593	95.319	101.65	99.021	98.907	104.56	101.66	102.95	97.363	104.06	103.14	103.17	100.6	102.86	102.51	100.54	97.683	102.64	97.724	102.31	97.858	99.225	102.58	102.46	98.279	102.71	101.06	101.53	104.08	100.93	101.48	102.08	103.85	98.371	99.923	101.11	99.386	99.957	101.47	101.47	97.475	97.934	100.72	107.53	94.879	101.71	99.319
110.87	116.17	108.96	109.69	112.13	112.55	116.5	113.12	111.67	112.77	110.86	112.39	115.51	114.75	111.3	110.16	114.91	108.51	110.38	112	115.33	107.89	113.28	110.76	112.87	110.6	108.65	113.41	112.43	114.4	110.76	112.08	110.86	110.48	111.64	110.95	117.77	114.67	111.16	108.84	113.04	111.27	113.96	115.12	115.08	111.37	113.72	114.33	108.05	119.09
104.83	107.85	105.15	107.15	105.58	108.26	104.11	106.32	108.81	110.21	107.4	107.29	106.42	106.03	103.49	105.01	104.03	102.85	106.78	106.06	105.43	105.58	106.16	105.7	106.93	106.07	105.08	104.14	109.05	107.35	106.23	107.36	105.77	104.45	109.48	103.31	110.84	108.28	109.43	100.7	107.27	109.16	107.34	106.97	110.36	105.8	103.69	107.59	107	102.79
103.59	103.76	99.932	103.48	105.75	101.86	105.21	111.12	105.11	102.89	107.53	105.95	106.34	107.3	106.1	107	104.1	101.57	103.27	107.34	105.65	106.24	105.51	109.16	102.12	105.06	105.34	109.07	104.17	104.25	103.74	102.95	107.54	102.27	103.77	101.82	106.56	104.59	103.76	103.28	105.51	107.68	108.58	107.39	104.44	104.73	108.42	104.9	104.73	105.35
102.42	101.15	107.92	109.36	103.32	106.52	103.23	106.26	101.61	108.57	106.13	102.86	104.71	109.52	100.2	104.14	104.59	106.73	105.77	106.18	104.25	107.41	104.58	103.45	103.43	103.11	105.63	97.93	102.98	103.36	103.46	106.89	102.59	109.48	106.85	105.11	104.22	108.75	105.47	103.38	101.64	104.37	100.67	102.95	103.12	106.61	101.88	105.9	104.35	99.753
[truncated: 150 more columns]
