# Supplementary material for: Genetic dissection of main and epistatic effects of QTL based on augmented triple test cross design
Source: PLoS One. 2017 Dec 14;12(12):e0189054. doi: 10.1371/journal.pone.0189054 (PMC5730204; doi:10.1371/journal.pone.0189054)
Supplement: S8 Supporting Information — (ZIP) [file pone.0189054.s008.zip › z4_150_0.8_10.csv]

104.7	105.02	104.08	104.53	103.57	105.3	104.23	103.32	104.17	104.24	104.15	104.57	103.77	105.07	104.15	102.43	106.03	103.77	103.32	104.36	103.92	104.23	105.32	103.81	103.67	103.66	105.33	104.26	105.55	103.7	104.89	105.65	102.8	105.97	103.9	104.32	104.91	104.7	103.45	104.57	102.9	104.36	103.55	103.97	104.77	105.61	102.59	104.25	104.42	103.61
99.164	100.09	100.37	100.01	101.05	99.813	101.74	100.35	99.21	101.97	101.21	99.445	99.538	99.564	100.28	99.363	99.103	100.26	100.48	100.87	99.573	101.46	99.866	101.93	100.58	98.646	99.12	100.68	100.28	100.44	100.24	99.567	99.12	99.269	101.13	99.159	100.16	101.87	101.22	100.7	100.3	100.07	100.39	100.27	98.411	101.76	99.709	99.878	100.24	100.38
111.45	110.45	111.26	111.38	111.8	110.03	111.5	111.21	109.5	111.67	110.98	110.56	111	111.35	111.13	111.38	108.61	111.28	111.23	109.1	110.66	111.59	110.91	110.06	111.9	112.48	110.82	111.77	109.85	111.78	110.32	108.83	111.93	109.75	110.04	110.65	111.52	110.46	110.46	109.28	110	109.32	111.23	111.05	111.84	109.52	108.34	112.35	111.57	110.07
101.05	101.28	99.335	99.87	101.23	100.4	101.41	101.72	102.25	103.55	100.59	100.1	101.11	100.26	99.918	103.66	99.294	100.13	101.64	100.51	101.63	100.06	101.39	100.21	100.31	100.15	99.375	100.5	100.04	99.79	100.94	100.82	101.18	100.91	100.87	99.621	100.78	100	100.64	98.551	99.654	100.31	100.17	102.14	101.47	99.798	100.04	100.19	102.79	101.3
106.08	106.32	106	107.17	106.17	105.92	107.99	108.28	106.31	105.37	107.81	105.36	106.67	105.91	106.4	105.35	106.43	106.87	107	107.39	105.97	106.67	105.28	106.61	107.55	105.98	106.9	105.44	105.45	108.57	105.74	105.83	106.74	106.99	106.66	104.84	105.74	104.87	106.76	106.66	104.35	105.59	107.13	106.06	106.34	106.61	105.6	106.06	108.17	106.58
105.12	104.27	104.71	104.29	104.07	106.34	105.03	105.63	105.73	105.08	105.45	105	105.95	105.51	106.29	105.94	105.48	106.51	104.58	106.48	104.36	104.32	106.68	104.16	105.15	105.22	105.25	106.24	106.11	104.98	105.79	105.36	104.45	106.45	105.3	104.8	105.12	105.57	104.05	106.48	106.51	104.44	108.08	105.61	105.1	105.42	105.8	106.83	104.7	104.47
99.587	101.81	100.83	100.56	101.83	101.03	100.07	101.17	100.51	99.846	100.45	98.988	100.89	101.77	101.37	99.132	99.659	101.66	102.54	100.72	98.681	99.87	101.05	98.639	101.09	101.25	100.54	99.835	100.43	100.88	101.06	100.26	99.696	101.07	102.15	101.04	101.5	100.35	100.34	100.1	101.19	100.99	100.04	100.24	100.39	100.74	100.48	100.21	100.03	99.525
104.52	105.55	104.21	106.05	106.63	106.79	104.04	106.16	105.94	104.92	107.37	106.83	106.62	105.36	105.88	105.74	104.82	106.09	103.7	106.46	107.65	106.17	108.17	107.3	106.22	106.16	106.22	106.95	106.31	106.07	105.78	107.03	104.18	105.5	106.98	104.44	106.29	106.68	106.04	105.53	106.2	105.3	106.25	105.37	105.29	106.29	105.39	106.11	105.97	104.14
102.09	99.467	101	100.17	101.96	100.82	100.68	100.51	99.359	99.972	101.37	100.29	100.24	101.84	102.97	102.44	100.53	101.5	100.58	100.25	100.53	100.27	101.15	99.471	100.74	101	100.82	101.16	102.97	99.718	99.654	101.44	100.31	101.34	100.13	102.05	101.03	100.64	103.32	99.242	100.54	101.11	100.53	100.5	100.08	100.69	100.44	99.633	101.22	102.38
106.8	105.07	106.36	107.78	103.7	106.3	106.77	106.08	104.36	106.12	106.37	105.18	106.3	106.61	105.78	105.21	106.16	106.33	105.79	106.33	106.05	105.7	106.84	106.74	105.93	105.71	106.55	107.04	104.35	106.04	106.2	106.66	106.13	107.91	105.45	106.66	106.55	107.13	106.07	105.96	106.94	106.28	104.5	106.9	106.2	107.29	106.17	105.91	107.97	106.12
107.13	106.69	105.63	106.35	105.49	104.99	106.2	105.92	106	104.7	106.31	104.58	104.63	104.79	104.04	104.96	107.22	104.16	104.84	105.81	105.88	104.68	105.34	105.7	105.17	105.58	106.04	106.09	105.26	105.64	105.05	104.3	107.41	104.85	105.16	103.86	104.78	106.87	106.01	104.56	107.43	104.92	105.09	106.87	105.08	104.9	105.02	104.97	105.58	104.93
104.26	105.13	103.05	104.34	104.25	104.35	104.64	103.41	104.71	103.22	102.98	104.38	103.33	101.99	103.53	102.94	105.07	102.6	104.3	102.94	104.04	105.68	104.22	104.91	105.71	102.87	104.25	105.23	105.59	104.21	102.24	104.8	105.07	104.63	103.15	103.85	103.85	103.58	103.96	105.04	104.82	104.2	105.1	103.92	106.37	104.02	104.36	104.18	105.41	103.07
109.24	109.55	110.68	109.67	110.02	111.37	111.56	111.14	111.26	110.7	110.36	111.05	109.6	110	111.42	109.58	110.03	109.82	108.44	110.02	109.94	109.34	108.71	109.7	109.35	110.37	108.89	108.68	110.34	109.95	111.27	111.43	109.73	110.09	109.73	109.88	109.86	109.71	111.18	108.86	110.42	110.03	111.85	110.77	110.95	108.74	109.04	110.87	110.41	109.69
99.513	101.1	99.898	99.116	101.69	100.62	102.7	101.14	98.857	99.557	99.068	100.98	100.82	99.842	101.08	100.38	99.734	99.643	99.131	100.28	101.1	100.51	101.32	100.4	101.98	100.18	100.57	99.403	100.96	101.67	100.62	98.664	100.92	101.33	101.17	98.855	99.739	100.14	99.533	98.926	99.272	100.07	100.95	99.653	99.056	99.424	99.887	99.481	100.12	101.37
104.76	106.72	106.66	104.63	105.37	106.42	108.15	105.95	106.41	106.93	105.81	105.8	107.53	107.44	105.66	107.46	107.14	104.46	105.44	105.93	106.43	105.24	106.08	106.81	107.03	104.8	107.16	108.04	106.59	107.16	105.08	106.67	106.52	106.62	105.93	104.93	104.7	108.12	107.1	106.12	107.88	107.75	106.31	106.02	105.83	106.51	106.73	107.31	107.17	107.3
105.23	105.23	105.31	105.23	108.43	105.37	107.29	105.43	106.93	105.08	106.79	105.02	105.59	104.41	105.76	106.67	105.44	104.52	105.2	105.21	107.36	105.64	105.92	106.32	107.09	104.15	104.27	107.63	105.62	104.86	106.26	105.66	105.65	105.69	105.23	106.39	106.48	105.71	106.97	106.57	105.72	106.9	105.63	104.5	105.99	104.61	104.69	105.53	104.78	104.43
100.26	100.85	100.51	101.66	99.838	100.55	100.15	101.72	99.979	99.297	100.61	100.62	101.31	100.55	101.55	101.66	101.04	100.21	100.78	101.29	99.623	100.02	101.89	100.85	101.92	100.89	101.47	102	99.701	100.8	101.27	100.94	100.8	99.434	99.871	101.08	100.22	101.11	99.78	99.902	100.14	99.803	101.57	102.57	102.08	98.941	100.22	100.4	101.78	100.45
100.66	99.532	100.17	99.612	98.543	101.19	100.19	100.13	99.869	98.757	100.44	97.805	99.91	99.561	102.12	98.694	98.067	99.262	101.3	100.05	99.773	100.74	101.05	101.1	99.161	99.26	100.35	99.707	100.45	100.25	100.14	99.974	100.82	99.286	99.237	98.045	101.65	99.398	100.08	98.793	98.949	100.19	100.02	98.947	101.56	100.74	100.07	98.911	99.783	98.887
104.34	105.71	105.61	104.88	107.08	106.24	106.21	105.91	105.26	106.5	105.75	106.29	106.53	106.76	107.51	105.19	104.52	106.23	105.78	105.47	106.25	105.8	106.69	105.81	106.18	105.6	104.89	105.74	104.89	106.38	105.47	105.59	104.69	105.96	106.26	104.76	104.26	105.92	106.44	109.44	105.59	105.69	106.51	107.77	104.03	106.25	106.39	107.01	105.6	107.61
111.7	111.82	113	112.17	111.67	112.02	111.27	111.28	111.85	112.25	111.73	111.23	111.79	111.78	111.73	112.1	111.63	110.37	110.61	112.35	112.16	111.21	112.74	112.67	113.41	111.11	111.65	112.61	111.64	111.45	112.67	112.51	110.77	112.8	112.13	112.17	111.77	111.95	111.37	113.02	112.01	111.72	110.49	112.74	112.66	111.84	111.54	112.52	113.31	110.72
105.81	104.7	105.03	106.16	105	104.14	106.91	105.98	105.98	105.65	104.79	106.69	104.87	107.62	107.07	105.83	105	105.25	104.49	104.97	105.17	104.63	105.83	105.78	105.6	106.39	106.54	106.18	105.12	105.07	105.5	105.08	103.75	105.29	104.02	106.17	106.07	104.01	105.45	105.27	104.83	106.13	105.89	104.93	105.08	106.04	105.29	106.35	105.53	105.43
116.06	115.05	116.26	115.67	116.08	117.02	116.13	116.72	116.76	114.84	115.73	115.96	117.27	116.44	115.51	115.91	116.53	116.18	117.03	116.51	116.52	117.71	116.48	115.85	115.21	116.16	114.92	116.76	116.77	115.86	115.23	116.72	115.14	117.25	117.87	115.6	116.24	116.84	115.59	116.9	115.63	116.43	115.38	115.69	115.03	116.12	114.61	116.44	116.53	115.97
106.59	107.46	105.77	107.68	107.34	106.24	106.5	106.36	107.8	106.25	108.77	107.27	107.11	107.81	106.91	108.73	104.88	106.17	105.79	107.32	106.66	107.22	107.7	108.6	107.22	106.43	107.97	108.09	107.77	105.62	109.13	106.35	106.46	107.43	106.56	106.72	106.45	106.81	107.31	107.65	106.95	106.32	105.98	106.77	107.23	108.51	105.13	107.54	107.43	107.81
112.95	110.99	112.12	110.79	112.89	110.37	111.31	113.93	110.89	112.8	111.91	111.51	111.63	111.54	110.79	111.01	111.34	112.18	112.6	111.25	112.98	113.58	112.51	112.65	113.01	111.4	112.64	109.66	112.09	112.19	112.55	111.57	113.11	111.36	110.7	111.85	111.74	112.03	112	111.94	112.93	111.8	111.33	109.96	110.96	110.54	113.72	110.6	111.43	113.22
101.08	99.789	97.965	100.16	100.79	101.13	101.61	102.12	101.14	101.08	99.613	100	99.696	99.204	100.21	100.09	100.22	100.04	99.905	100.14	98.449	100.18	100.94	98.162	100.15	100.66	99.812	100.65	99.387	101.15	100.91	100.52	100.48	100.33	98.426	100.71	100.26	99.051	101.43	99.21	100.06	101.15	98.639	100.75	99.598	101.36	100.07	99.292	98.534	100.83
105.82	105.14	105.84	105.19	105.42	106.02	107.39	105.4	105.92	105.71	104.65	105.96	106.92	106.89	105.12	106.6	105.44	107.18	105.62	104.63	105.02	107.25	106.35	106.27	106.66	104.27	105.19	106.83	105.77	106.12	105.74	105.74	105.43	105.01	104.87	104.7	105.1	107.02	106.32	105.12	104.95	105.69	104.61	104.71	104.53	105.91	105.1	104.3	105.1	105.47
106.25	105.65	108	105.57	106.29	104.04	106.46	105.97	105.45	105.64	105.32	105.84	105.39	105.44	104.58	105.65	105	104.63	104.76	107.75	106.28	106.94	106.25	107.01	105.92	106.86	107.37	107	106.25	106.37	105.88	106.74	105.39	105.2	105.98	105.71	105.92	106.06	106.15	105.5	105.74	105.26	106.86	104.68	104.5	106.81	105.95	106.58	105.52	106.41
108.53	107.32	106.43	107.2	105.97	105.69	107.19	107.26	107.03	107.01	107.84	107.7	107.5	105.51	106.08	106.01	107.09	106.32	107.39	105.84	105.18	106.84	107.18	105.89	106.5	106.13	105.17	107.5	107.98	107.55	107.04	107.28	106.29	106.67	107.68	108.06	106.96	106.92	105.56	107.4	108.84	107.42	107.27	106.49	107.2	106.72	106.02	104.92	106.44	105.95
102.51	104.26	103.01	105.3	104.44	105.02	105.28	104.52	104.6	104.14	104.65	104.51	103.22	103.34	105.46	105.63	104.99	104.96	104.54	104.75	104.58	103.18	103.85	103.91	103.85	104.57	104.77	104.64	104.53	104.68	106.22	104.15	105.61	104.71	105.77	105.59	102.84	103.36	104.03	104.81	104.65	105.46	104.5	103.63	106.13	103.87	104.67	103.54	105.71	104.01
110.28	110.23	109	109.55	110.21	110.29	111.1	109.41	108.15	110.77	109.58	111.27	108.51	108.58	108.95	109.34	112.88	109.51	108.94	109.74	108.53	109.96	110.96	110.07	109.89	109.13	110.47	109.78	107.65	108.55	109.05	109.19	110.14	109.82	109.52	107.73	109.43	108.81	108.02	108.48	109.66	109.91	110.21	110.01	111.7	110.61	110.33	110.83	109.03	110.55
99.649	101.05	99.719	99.316	99.993	100.56	99.464	99.985	99.45	99.753	99.017	100.59	99.073	100.68	98.643	100.14	99.879	99.013	101.1	101.3	99.748	101.46	99.588	99.997	99.734	99.848	99.455	99.398	100.46	99.771	100.68	99.826	99.634	98.676	99.114	98.4	100.54	99.421	99.473	97.063	99.768	100.1	100.02	101.1	100.01	99.752	98.771	100.1	100.04	99.991
100.54	101.87	101.1	99.638	102.2	99.932	101.12	101.06	100.04	99.193	100.47	100.55	100.49	100.58	102.89	100.48	99.419	100.4	100.17	100.53	99.434	100.49	99.973	101.66	100.14	99.621	102.54	101.97	101.69	102.04	99.045	101.47	101.01	99.025	99.288	100.17	99.134	99.641	98.62	101.86	101.19	100.95	99.741	101.12	100.51	101.64	100.34	100.9	100.69	101.76
104.54	105.56	106.17	106.03	106.19	108.24	103.83	104.37	107.4	102.68	104.39	106.3	105.52	105.79	104.96	106.06	105.11	105.15	106.47	106.31	104.93	105.02	104.62	105.39	105.41	103.64	104.69	104.96	103.92	103.9	104.36	105.99	104.19	105.4	105.96	106.48	105.02	103.86	105.56	105.23	106	104.45	105.82	107.26	104.96	106.45	105.69	105.27	104.99	105.06
114.54	112.98	111.83	110.76	112.72	111.34	111.51	113.03	112.5	114.27	113.7	113.64	113.13	113.81	112.76	113.69	111.61	112.7	112.27	112.76	112.54	112.89	112.63	112.7	113.43	112.91	112.07	112.15	111.35	113.06	113.31	110.42	112.92	114.36	113.52	112.46	114.62	112.13	113.18	113.05	112.29	111.19	113.41	113.82	112.23	112.88	112.68	112.62	112.05	112.79
111.42	110.91	111.55	111.47	110.16	111.03	109.08	110.25	110.02	108.84	111.32	109.96	112.38	109.83	110.05	110.51	111.45	109.3	111.6	111.23	110.29	111.61	111.89	110.51	111.5	111.23	111.87	111.91	111.97	110.79	109.73	111.1	110.99	111.02	110.29	110.35	110.31	112.32	110.52	113.1	110.32	110.49	111.75	111.41	109.68	112.13	112.09	109.92	111.38	111.09
104.23	104.18	105.99	103.41	104.58	104	103.5	103.02	104.65	103.61	103.4	103.97	104.71	103.56	104.65	104.92	105.1	103.4	104.86	105.44	105.49	104.39	103.54	102.68	104.52	104.38	104.32	104.34	104.26	103.16	104.47	103.69	104.25	103.55	104.73	105.64	104.31	104.78	103.35	103.45	104.3	104.43	103.9	103.83	103.61	104.31	103.72	105.67	105.61	104.44
111.2	111.63	112	112	112.34	112.98	112.61	113.1	112.59	111.4	112.15	112.32	112.81	111.41	110.69	113.74	112.08	110.86	111.14	109.56	111.45	110.99	112.52	110.89	111.92	111.18	112.33	112.93	112.27	110.78	112.79	112.81	112.62	112.63	111.33	113.73	111.48	111.59	112.3	112.87	111.07	111.98	112.01	113.7	114	111.82	111.76	111.71	112.46	110.04
105.63	105.8	105.69	105.55	103.96	105.74	105.64	105.33	105.73	106.47	105.96	105.59	104.58	105.74	103.29	104.84	105.14	106.19	104.72	106.01	107.72	105.25	105.17	107.3	107.88	104.9	105.73	104.38	105.99	103.3	106.94	106.98	107.11	105.48	106.08	106.48	104.73	107.45	104.54	106.44	106.01	106.34	105.07	106.79	106.52	106.57	104.42	104.99	105.94	105
112.32	112.82	112.49	112.79	112.94	114.02	112.78	114.12	113.59	112.81	112.3	112.24	112.88	112.17	112.86	111.87	113.19	112.67	112.03	113.36	111.67	111.18	112.54	112.81	111.5	112.32	113.15	113.22	113.85	112.44	113.73	113.71	112.94	112.7	111.12	113.59	113.11	112.96	114.72	112.73	112.39	112.48	112.73	113.89	113.06	112.86	113.65	112.32	114.29	112.33
111.21	111.11	111.01	111.6	111.92	112.17	110.94	112.35	112.45	112.52	111.94	111.15	112.46	109.55	111.02	111.1	111.26	111.31	110	110.04	110.7	110.36	110.67	111.37	110.68	110.31	110.57	111.37	110.9	112.58	111.14	112.1	110.82	109.92	110.1	111.71	111.56	110.93	112.02	112.2	112.16	111	111.25	112.07	110.48	112.3	112.22	110.77	110.75	110.21
105.68	105.46	107.98	106.27	105.18	105.72	106.85	107.17	107.91	105.72	106.43	105.56	105.14	107.26	106.54	105.9	107.73	106.2	106.82	108.75	105.05	107.28	105.8	105.97	106.63	106.02	106.07	107.1	107.46	106.64	105.9	104.9	105.52	106.68	106.81	107.21	105.75	105.66	106.39	106.3	106.74	106.78	106.36	106.79	106.4	106.25	106.99	107.55	105.72	107.38
112.3	112.61	113.12	113.47	111.6	111.89	110.59	110.3	111.06	113.61	112.51	110.89	113.46	111.29	111.31	112.74	113.07	112.73	112.11	111.78	111.45	110.51	112.72	111.12	112.04	113.89	111.86	112.11	113.37	112	110.84	111.99	112.91	110.51	113.02	112.95	112.81	112.4	112.8	110.87	112.61	113.1	112.61	111.73	111.4	112.92	114.35	111.7	112.75	112.7
111.7	111.73	112.58	113.44	112.36	111.8	111.14	112.17	110.69	113.68	112.49	112.67	111.71	111.65	112.49	113.95	113.68	111.78	112.99	111.4	112.52	113.97	111.83	111	111.41	111.9	113	112.59	111.71	110.91	110.43	111.63	113.6	112.3	111.18	114.58	111.48	112.92	111.1	111.92	112.39	112.72	110.68	112.11	112.36	112.9	111.47	111.19	113.18	112.71
111.26	111.82	112.75	112.46	113.24	112.45	111.4	112.44	111.83	110.99	111.07	111.97	110.24	110.53	111.86	111.69	112.39	112.08	111.65	113.46	111.67	111.24	112.04	111.48	111.74	110.47	110.65	111.74	111.83	112.31	112.17	111.8	110.56	112.61	112.42	111.12	110.21	111.61	110.61	111.92	111.61	111.45	113.23	111.58	112.65	112.47	111.75	112.76	111.86	112.79
111.54	112.01	110.92	110.03	111.6	112.29	112.36	109.62	109.83	112.05	111.38	111.99	111.03	111.08	111.5	110.38	112.28	112.14	111.85	112.25	111.94	112.78	112.11	112.47	109.98	112.73	111.68	111.86	110.92	111.29	111.45	110.83	113.31	111.11	111.65	110.71	111.76	111.2	112.19	111.42	111.17	112.83	112.95	110.97	112.95	109.76	111.85	110.01	111.87	110.14
108.49	107.08	106.94	106.7	106.92	105.93	106.69	108.5	106.55	107.85	106.23	107.18	106.9	106.22	107.34	105.48	105.64	108.05	106.2	107.78	106.75	106.86	107.43	106.63	107.16	107.45	108.38	106.16	106.61	107.28	106.85	106.98	107.12	107.28	105.68	108.44	107.11	106.93	106.27	107.12	106.23	107.56	107.92	107.38	108.21	105.35	106.76	104.96	107.61	107.1
115.32	117.52	116.35	115.35	116.14	116.64	114.7	118.49	116.97	117.1	114.67	114.45	117.05	117.8	116.21	115.72	117.71	116.87	116.58	114.8	116.43	116.32	113.99	114.09	115.34	116.25	117.02	116.69	115.04	115.46	115.5	115.06	115.12	117.26	117.16	115.38	116.31	114.6	116.09	117.91	117.19	117.3	116.62	116.67	114.06	115.67	117.64	116.96	116.77	115.91
98.732	100.92	101.65	99.283	100.55	98.933	100.52	102.38	101.62	100.37	99.877	101.6	101.34	99.693	101.21	100.54	100.29	101.44	102.64	101.88	100.37	100.45	99.297	100.27	101.8	98.879	99.937	100.96	101.8	101.38	100.81	102.5	100.52	100.61	99.47	100.28	99.895	102.03	99.645	100.24	101.69	101.19	101.46	99.144	100.62	100.78	100.16	101.64	101.65	101.22
102.51	100.53	100.57	101.08	101.77	98.364	101.52	101.26	101.34	100.5	101.47	100.41	100.89	101.26	102.02	102.51	100.4	100.78	101.71	99.761	100.75	100.51	100.92	100.3	101.67	100.31	100.07	100.87	100.39	99.421	101.12	99.286	101.28	101.18	101.34	99.94	101.25	101.01	101.22	101.32	101.41	100.93	101.24	102.19	100.39	100.42	102.15	101.57	100.4	100.78
109.05	110.12	110.78	109.91	110.98	110.56	110.86	110.18	110.08	110.51	111.01	110.13	110.94	110.2	111.71	109.81	111.56	110.03	108.75	109.96	111.34	110.77	109.96	110.05	109.43	110.51	111.16	109.45	111.77	111.03	110.7	109.71	110.53	110.7	110.19	110.87	110.29	111.43	111.96	110.08	110.15	111.3	110.41	109.69	109.66	110.8	111.51	109.39	111.66	111.53
111.48	110.77	111.33	111.9	112.35	111.91	112.76	110.68	112.45	113.07	111.41	112.06	110.9	112.77	112.76	112.99	111.25	113.26	111.65	112.33	113.12	111.64	110.35	111.77	112.74	111.47	110.98	111	114.1	112.88	112.96	112.02	113.4	112.58	112.9	112.34	112.53	111.8	112.97	113.53	113.35	113.21	111.55	111.16	112.57	111.56	112.41	112.5	111.61	110.77
102.71	103.86	102.57	103.73	106.27	105.82	105.46	104.16	103.51	103.27	105.28	102.66	104.06	102.7	105.88	105.67	103.11	103.62	103.86	102.68	104.59	102.96	102.74	104.11	104.67	104.53	103.72	104.1	103.28	105.84	103.68	104.94	104.13	104.45	106.6	105.1	102.86	103.93	104.04	103.85	103.66	105.68	103.29	104.78	104.74	104.21	103.09	105.64	103.43	104.98
105.81	107.06	105.99	105.51	106.07	106.19	106.63	104.77	105.25	107.43	105.32	105.93	105.25	105.16	105.98	104.22	107.71	106.18	105.49	106.52	106.22	106.02	104.77	105.91	104.06	105.1	106.8	106.38	104.08	104.23	106.75	106.75	105.29	106.43	106.14	104.84	106.88	105.88	106.72	106.68	105.72	105.8	106.81	104.76	106.94	106.77	105.78	106.59	105.68	106.02
100.27	100.67	100.62	99.207	99.433	100.11	101.64	99.092	100.45	98.678	100.81	102.24	101.18	99.385	100.56	98.864	100.42	99.886	100.37	98.638	101.61	100.01	100.34	99.385	99.701	100.45	98.919	100.8	98.841	99.641	100.28	99.63	99.514	100.28	100.09	99.05	98.249	100.07	100.52	100.27	101.11	101.59	100.59	101.12	100.33	99.896	101.38	99.117	99.732	100.34
112.09	110.95	113.15	110.49	111.77	111.54	109.39	111.12	112.11	111.57	111.4	110.4	112.57	109.44	111.72	110.78	112.39	112.23	111.56	110.3	112.54	111.4	112.93	111.81	112.31	112.09	111.17	112.03	111.29	112.54	112.05	111.11	111.32	113.19	110.05	111.52	111.9	113.78	112.94	112.19	111.55	111.33	109.82	112.37	113.09	112	111.59	113.67	109.76	113.16
104.53	106.22	105.96	104.36	104.98	104.3	103.1	103.93	105.63	103.28	104.99	104.88	105.58	104.75	105.7	104.4	105.46	104.43	103.37	104.87	103.1	104.44	106.82	103.74	105.41	105.66	104.73	105.02	104.51	104.93	105.73	104.66	104.23	106.54	104.5	105.35	105	104.31	105.77	105.95	103.97	105.26	103.98	105.26	104.76	105.66	104.65	104.56	104.23	103.54
105.56	105.13	105.26	105.74	104.79	105.21	105.72	106.11	105.24	105.62	104.69	104.33	106.69	106.59	106.3	105.21	106.21	106.56	105.48	105.66	105.76	105.5	104.91	105.61	104.82	105.76	106.77	107.56	106.41	104.5	105.12	107.01	106.68	105.51	106.04	105.52	105.15	107.09	106.57	106.37	105.69	104.96	105.78	106.31	106.72	105.97	107.3	105.83	106.95	104.29
109.77	109.52	110.23	108.44	109.79	109.62	110.42	110.29	109.73	110.44	109.6	111.06	109.63	110.46	110.13	110.86	109.13	109.98	109.55	110.2	109.54	109.62	110.8	108.61	109.18	110.64	108.31	111.79	109.67	109.87	111.48	109.96	108.54	111.5	109.92	110.44	110.07	111.41	110.6	111.01	109.98	110.78	109.1	110.8	109.53	109.84	109.17	109.56	109.71	110.02
113.93	113.01	112.49	112.5	113.33	112.07	112.27	112.55	111.91	112.89	112.8	114.16	113.19	112.85	113.69	113.07	113.46	113.32	111.24	113.27	113.64	112.32	111.62	112.03	113.55	113.73	112.2	112.22	114.38	112.48	112.74	114.51	112.74	113.85	114.72	112.13	112.55	112.77	112.58	112	113.48	111.78	112.86	112.65	113.25	111.84	112.64	112.36	112.56	114.15
105.08	107.62	107.05	106.28	106.61	106.27	105.47	106.8	105.97	105.66	106.34	106.3	106.1	105.73	107.49	104.34	107.15	106.41	108.29	107.76	106.59	105.28	106.01	106.91	105.57	105.17	105.62	106.55	106.02	107.08	106.13	107.38	106.55	105.26	108.57	107.5	105.67	104.49	105.64	106.88	106.95	105.59	106.32	104.95	105.89	106.48	106.55	106.41	105.44	107.35
110.45	112.59	111.51	111.09	112.36	110.78	112.69	110.99	111.15	111.53	111.91	110.24	111.22	111.36	111.26	112.03	109.79	110.76	111.35	112.56	112.25	111.58	110.55	111.61	111.77	112.61	111.97	110.05	110.06	111.64	111.03	111.63	111.77	110.98	111.53	110.8	110.95	112.02	109.66	111.02	112.72	110.38	112.42	111.95	111.67	111.82	111.96	111.91	110.82	111.99
119.18	117.96	118.12	117.41	118.87	118.79	118.61	118.43	117.6	118.58	118.3	117.89	118.61	118.86	118.05	116.17	117.63	117.73	118.25	118.11	117.18	118.2	117.49	118.03	117.22	118.58	118.07	117.93	117.63	117.23	118.66	117.76	116.97	118.04	118.27	116.58	116.45	117.49	117.25	116.2	117.43	119.21	117.57	118.14	118.83	116.32	117.27	119.06	117.9	117.97
106.01	106.23	104.45	104.41	103.89	105.89	106.03	105.16	105.48	104.52	105.3	104.45	106.35	106.18	105.92	105.49	105.34	104.71	105.28	105.29	105.05	104.26	105.71	105.37	105.65	105.74	106.21	106.18	106.17	105.59	105.1	105.99	104.97	105.23	105.28	106.01	106.28	106.32	105.99	105.34	106.11	105	106.11	106.91	104.67	105.31	104.63	104.11	105.48	105.99
99.272	99.849	99.961	99.171	100.2	97.852	98.713	99.56	101.64	99.748	100.27	101.67	100.99	99.435	99.041	98.432	98.553	101.26	99.08	100.27	99.754	100.85	99.166	99.448	99.693	100.02	101.15	101.4	99.159	98.082	99.947	98.615	98.406	97.876	97.634	99.774	100.71	100.58	101.29	99.873	98.851	100.82	99.669	100.97	100.24	99.71	101.2	99.631	99.1	99.136
107.29	105.69	104.04	105.61	107.3	105.56	105.43	106.46	104.63	105.04	106.72	105.69	106.17	105.33	106.45	106.74	103.94	105.71	106.11	105.29	105.53	105.76	105.22	106.1	106.35	105.2	106.09	105.14	106.44	104.53	106.74	105.51	105.64	105.88	106.3	106.68	104.46	103.79	105.11	104.33	105.95	107.72	105.14	106.83	105.48	106.27	105.84	105.17	106.57	105.09
113.1	112.68	112.37	112.46	113.34	111.59	112.55	113.3	111.02	113.04	112.05	112.36	112.05	111.19	113.13	111.98	112.2	112.35	110.88	112.82	110.64	110.89	112.46	112.5	112.74	111.36	112.55	110.94	111.38	111.42	111.52	111.66	113.06	111	112.51	113.58	112.36	112.67	112.37	112.19	111.45	111.24	111.71	113.21	111.65	112.43	110.9	112.76	112.03	111.41
105.2	103.36	104.47	105.73	104.92	106.07	105.38	106.19	106.74	106.5	105.19	106.33	105.41	106.99	104.79	106.18	105.3	104.68	106.67	104.43	105.43	105.82	106.62	104.12	106.55	106.17	104.89	106.37	106.73	103.87	105.64	106.72	105.49	104.91	105.82	105.65	104.36	105.67	106.37	106.16	106.28	105.17	107.06	105.36	105.33	105.34	106.44	105.52	104.79	107.09
105.84	105.39	105.42	105.44	106.33	105.37	105.75	104.68	105.44	105.54	105.52	103.74	104.73	106.75	105.38	104.23	105.18	105.88	105.52	104.31	104.51	104.28	103.94	105.81	106.56	106.72	106.56	104.51	105.16	104.12	104.92	106.73	105.72	105.63	106.36	106.81	106.3	105.33	105.56	106.04	105.96	107.3	106.04	106.45	104.93	106.06	104.58	107.41	105.12	105
104.67	108.06	105.14	108.34	105	105.46	107.68	106.08	106.89	106.43	106.31	106.35	106.3	106.35	105.53	107.36	106.01	106.52	105.75	104.71	104.96	104.86	105.04	106.62	108.12	105.31	105.89	106.3	106.44	106.08	105.55	105.61	107.28	105.5	104.86	104.39	105.2	105.37	106.37	104.48	104.05	106.48	105.67	105.75	104.78	108.53	103.96	104.27	106.71	106.89
105.5	105.36	105.43	105.57	104.85	103.51	105.21	106.61	103.81	107.43	106.67	106.04	105.69	105.01	106.56	106.09	106.16	107.13	105.82	105.09	104.86	105.52	105.64	106.49	105.55	103.88	106.51	105.16	104.51	105.01	106.62	105.67	107.16	105.56	106.02	105.98	105.42	105.79	105.73	105.82	106.17	107.5	107.16	107.36	106.67	108.03	108.26	105.52	106.82	105.32
105.27	104.34	105.24	104.03	103.26	104.46	105.57	105.51	106.76	104.45	104.24	106.48	105.14	105.71	102.91	105.13	102.78	105.51	105.18	104.5	105.92	105.17	104.99	104.29	103.8	103.75	105.13	104.39	104.64	105.42	104.55	104.37	103.3	103.61	105.95	104.78	104.92	105.82	106.42	104.62	104.5	104.97	104.2	104.68	105.51	104.09	104.73	103.81	104.81	106
111.34	111.31	110.04	112.86	112.02	112.55	112.25	110.18	113.21	112.07	111.59	113.29	111.06	111.21	111.91	112.66	111.83	110.14	111.95	111.96	110.35	112.17	111.28	111.75	111.56	112.39	112.9	112.42	110.27	109.94	110.93	111.58	111.24	113.11	110.98	112.94	112.46	111.77	109.49	111.4	111.87	113.6	113.06	111.5	112.47	110.89	111.03	111.56	112.2	112.26
99.307	99.807	100.98	99.233	101.88	99.259	101.17	99.552	99.66	100.68	100.08	98.67	100.41	100.23	100.28	100.9	101.11	100.37	97.915	100.1	101.06	100.31	100.76	100.89	101.77	100.65	99.672	99.821	101.17	98.782	100.98	99.514	101.24	100.16	101	99.36	100.06	101.13	99.588	100.48	100.61	98.126	99.594	101.58	99.019	101.29	101	100.72	99.772	100.59
100.68	100.84	100.48	101.02	100.42	98.705	99.235	101.38	100.84	101.04	100.39	99.848	100.45	102.96	100.27	98.562	99.41	99.587	100.14	100.43	101.29	100.12	100.88	99.028	100.33	100.33	100.27	100.3	101.17	97.998	98.63	100.58	100.6	100.89	101.33	100.35	99.433	99.093	100.91	100.58	98.607	100.66	99.662	100.23	101	100.63	100.14	99.786	99.633	100.25
104.19	103.07	104.43	103.34	104.95	103.71	103.66	104.08	105.39	103.45	103.81	105.95	104.32	104.24	104.56	104.41	105.8	105.28	105.6	103.36	104.15	103.03	105.28	103.18	103.45	104.49	104.38	104.79	105.1	104.43	102.79	105.13	105.22	102.8	104.53	104.66	103.93	105.08	103.99	104.4	104.13	103.94	103.58	104.47	103.98	102.85	103.58	104.41	103.61	105.45
111.27	109.53	110.37	110.61	111.19	110.69	111.94	111.47	111.14	111.35	110.45	110.23	110.31	109.5	110.06	110.44	110.11	109.91	110.81	110.78	109.74	110.58	109.79	111.46	110.93	110.84	110.62	110.54	110.67	109.22	111.11	110.44	109.29	109.57	112.3	110.48	109.58	111.33	111.23	109.89	112.45	109.84	110.32	111.21	109.99	110.13	110.53	111.55	109.26	109.21
99.714	100.04	101.06	101.22	101.06	100.65	101.8	99.941	100.01	100.07	100.16	100.52	101.85	100.66	101.81	101.96	100.52	100.86	101.2	101.34	100.79	100.15	99.939	100.83	100.6	101.73	99.533	100.93	100.58	101.52	101.15	102.13	102.63	99.761	100.65	100.26	101.7	98.87	103.04	100.08	100.27	101.24	101.44	100.95	101.37	101.42	98.91	101.24	101.32	100.98
110.81	109.52	110.15	112.94	110.62	111.2	112.01	113.5	112.12	110.95	110.96	110.6	110.31	109.74	111.66	110.71	110.33	111.44	110	111.77	111.94	112.27	110.1	112.13	110.28	112.29	111.6	111.04	110.63	111.12	110.98	110.69	111.06	109.62	110.36	110.57	112.34	111.07	111.34	111.44	109.94	110.38	109.8	111.48	112.12	109.32	110.68	112.49	110.94	110.04
104.55	104.25	105.43	105.15	105.59	105.09	103.04	105.89	103.64	105.83	103.71	104.36	104.98	105.87	103.7	105.16	105.92	105.62	104.71	105.54	105.51	105.77	103.37	104.94	104.15	105.23	103.96	103.97	103.67	105.22	104.4	104.14	103.39	104.84	104.41	105.79	105.46	104.92	103.34	104.54	105.38	104.32	104.03	103.96	103.33	105.17	104.46	104.75	104.66	105.43
111.32	112.17	111.84	113.98	110.91	111.39	111.26	111.05	110.91	111.26	110.39	112.92	112.17	111.6	111.35	111.82	111.74	111.56	111.73	111.8	112.59	111.07	111.06	110.44	111.82	112.69	110.89	110.58	112.91	110.86	110.45	112.43	110.35	111.29	112.16	112.2	112.89	112.36	112.86	112.84	112.21	112.18	111.88	111.78	112.49	112.04	112.05	113.4	112.17	111.31
104.19	106.84	105.97	105.8	104.07	105.7	106.16	104.57	105.12	106.47	105.54	105.46	106.42	106.36	105.78	106.37	107.12	105.29	104.03	105.25	104.52	104.42	104.14	105.02	104.76	105.85	103.92	104.89	105.11	105.42	106.28	106.7	104.73	104.05	107.23	105.57	104.39	105.38	106.11	106.59	106.73	103.99	106.98	107.02	105.67	105.04	107	105.63	103.99	105.5
112.82	113.91	112.84	114.61	113.06	113.1	112.31	112.66	112.83	114.58	110.68	112.03	113.98	111.99	112.51	114.02	112.52	111.87	113.14	111.94	112.72	110.54	111.91	114.57	113.79	112.4	112.27	113.51	113.39	112.48	113.69	113.01	113	114.42	111.2	111.62	112.69	113.28	113.64	113.41	111.88	111.83	113.16	112.75	113.08	114.27	113.78	112.61	113.72	110.82
103.24	106.32	105.33	106.22	105.88	106.36	105.23	104.09	105.39	104.35	103.67	106.41	105.87	104.26	104.58	105.8	104.63	105.96	105.66	103.95	105.43	104.21	106.22	105.04	105.38	104.55	104.76	104.67	104.78	106.19	103.78	106.3	105.14	105.91	106	106.43	104.52	104.51	105.45	105.08	104.74	105.28	105.64	104.52	104.32	103.93	105.84	105.66	104.27	105.33
104.25	105.01	102.57	104.26	102.54	103.14	105.46	105.66	104.29	103.14	104.72	102.89	105.67	104.58	104.09	104.09	103.78	105.88	104.3	105.85	104.2	105.07	103.98	104.3	104.23	104.05	105.11	104.13	104.83	105.08	104.1	104.44	104.71	102.94	105.46	104.22	103.94	104.23	103.7	104.44	104.71	104.45	105.6	104.76	104.57	103.55	105.34	103.77	104.73	103.33
104.83	107.16	105.05	104.82	105.57	105.56	104.67	105.38	104.93	106.15	105.55	105.4	105.88	104.73	106.77	106.98	106.88	106.2	107.38	104.58	106.3	105.31	105.11	107.07	106.14	107.35	106.7	107.3	108.95	108.24	106.73	104.45	106.32	107.85	105.74	106.71	106.01	106.28	107.49	106.34	106.42	105.08	107.36	106.57	106.13	105.34	106.17	104.57	107.44	107.44
105.3	106.52	103.28	105.65	104	105.57	105.85	104.96	105.27	104.49	105.03	104.46	104.29	105.99	105	105.4	106.9	104.47	104.5	106.93	106.58	103.97	105.2	103.66	105.32	105.35	103.78	106.02	104.75	105.21	104.36	104.97	106.01	104.26	105.51	105.5	104.58	105.38	106.32	104.85	104.74	106.41	104.99	104.88	105.44	105.19	104.61	104.58	105.35	105.42
105.36	104.88	105.14	104.24	105.12	105.86	104.51	104.89	105.56	104.15	105.02	105.65	105.1	106.92	105.38	105	105.06	107.1	105.54	105.76	105.37	105.7	103.04	105.43	106	105.92	105.52	105.08	104.67	104.85	105.99	104.12	106.52	105.24	103.64	105.76	104.92	106.14	105.89	105.09	106.77	104.17	106.16	105.37	106.42	105.15	106.96	104.62	104.38	106.4
105.5	107.28	104.62	104.76	105.89	105.98	105.28	104.53	102.57	105.25	106.54	106.48	105.53	105.73	105	105.58	105.7	104.05	105.59	106.52	106.48	104.89	105.17	107.09	107.49	105.76	105.23	104.92	105.72	106.08	105.78	104.7	107.25	106.33	106.49	105.85	105.34	103.39	104.95	106.36	106.44	104.9	106.2	105.02	107.58	105.3	104.83	104.82	104	105.25
105.73	103.96	105.74	103.77	106.71	105.56	106.15	105.75	105.17	104.91	105.86	105.66	106.22	107.03	106.23	105.3	105.87	106.09	107.46	106.55	105.58	104.58	105.9	106.54	104.31	105.46	104.42	105.09	105.48	106.42	103.68	107.4	106.01	105.41	106.2	104.06	107.72	106.66	105.6	105.5	106.21	106.26	105.25	105.22	104.02	106.67	105.49	105.13	104.9	104.55
100.51	99.879	99.918	100.7	101.9	101.28	100.51	103.47	101.3	100.69	102.23	100.77	100.19	101.79	100.35	102.14	101.53	99.6	102.83	100.18	100.19	99.951	102.03	100.63	101.95	100.24	100.43	100.52	100.91	101.77	101.72	101.65	100.57	99.879	100.75	102.33	100.82	100.45	100.39	101.86	102.29	100.17	102.61	100.46	101.3	100.94	102.16	102.18	102.07	101.05
104.82	103.51	105.24	102.5	104.92	103.98	104.4	104.04	103.97	104.01	105.01	104.77	105.38	103.43	104.06	104.39	104.88	103.89	103.24	104.71	104.95	103.44	103.73	103.7	103.1	104.42	103.72	103.66	105.43	105.65	104.39	104.78	104.22	104.85	104.42	104.45	103.17	103.72	104.89	103.31	106.88	103.72	103.66	104.14	105.76	104.42	104.51	103.36	105.67	102.14
111.76	109.67	111.29	110.99	111.68	111.35	111.39	111.59	110.95	110.53	110.05	110.54	112.61	109.72	111.13	110.01	110.83	111.68	111.74	111.08	111.22	110.44	110.54	111.94	109.91	110.65	111.93	110.25	109.51	110.92	110.92	111.81	111.89	111.89	111.72	112.14	112.34	110.08	110.7	111.84	112.29	110.86	111.27	112.29	112.94	110.3	111.14	111.08	109.21	111.51
104.72	105.47	105.76	105.78	106	103.96	105.66	103.57	104.52	104.76	104.63	103.77	104.78	104.55	106.06	104.43	105.21	104	103.9	104.33	105.18	104.9	105.7	103.36	103.84	104.97	104.38	105.43	104.36	104.13	104.74	103.65	101.72	104.65	104.81	103.38	103.52	103.35	104.8	104.3	104.3	104.21	103.63	106.03	103.71	105.06	104.28	104.21	104.54	103.52
109.22	108.77	110.05	109.93	110.71	109.35	108.55	108.7	110	110.69	111.64	109.78	108.64	108.86	109.53	109.77	110.91	110.71	110.02	110.21	110.87	110.22	109.16	108.8	108.96	109.72	111.2	109.51	110.45	110.76	110.07	109.53	109.35	108.6	110.71	108.56	109.8	109.16	108.84	111.09	109.03	109.42	109.76	109.23	108.77	110.05	109.67	109.61	108.99	110.13
106.58	105.91	105.5	105.59	106.61	105.32	104.66	106.43	104.23	105.07	108.6	105.31	105.19	105.91	105.59	104.78	106.77	106.07	104.6	105.18	106.78	105.3	105.9	106.14	104.03	105.58	106.48	105.77	108.31	107	105.84	105.23	106.45	106.57	107.28	106.25	106.67	107.08	105.41	105.31	105.61	105.6	106.81	106.1	105.47	106.07	105.96	106.68	105.14	106.44
105.15	105.37	105.16	105.3	105.65	106.14	106.01	105.37	105.73	106.53	104.61	104.78	105.55	105.54	105.26	105.48	108.12	105.31	104.12	105.77	107.3	106.5	106.28	105.33	106.27	105.88	107.22	105.72	105.71	104.19	104.65	105.54	105.09	105.62	105.95	105.48	105.42	105.15	105.9	104.91	106.4	104.16	106.36	106.66	106.09	105.5	104.27	104.13	105.64	105.57
104.53	103.55	104.86	104.15	105.57	105.31	104.55	105.42	105.89	102.27	103.64	104.07	104.28	103.39	105.3	104.27	104.06	104.29	104.64	103.2	104.86	104.48	105.49	104.29	103.03	103.86	105.27	104.86	104.8	105.02	105.32	104.81	106.69	104.33	105.38	106.24	104.07	105.1	103.78	103.88	104.83	104.34	104.26	104.12	103.09	104.95	103.85	105.65	104.2	104.4
99.937	100.58	100.03	100.46	99.03	101.67	101.93	99.941	99.959	100.41	99.062	100.68	99.853	99.268	100.25	100.84	98.461	98.564	98.979	99.288	98.571	98.573	100.21	99.458	100.66	100.78	98.107	98.882	100.49	99.054	100.1	100.16	99.432	99.086	99.238	100.16	100.66	99.674	100.26	100.49	100.05	99.335	98.726	101.11	98.284	99.28	99.355	100.9	100.63	99.812
100.25	100.03	101.8	100.94	101.88	100.2	101.02	101.16	100.73	100.77	100.62	100.74	100.12	101.31	99.617	100.06	100.01	100.61	99.983	101.41	100.88	101.99	102.3	99.174	101.89	99.092	100.26	99.807	100.12	101.1	100.32	100.26	99.368	101.84	100.88	102.03	100.56	99.976	101.11	100.14	101.17	99.578	101.18	101.67	101.88	100.58	100.23	100.91	100.23	100.59
105.57	107.77	106.85	106.17	105.11	105.58	106.01	105.89	105.96	106.08	106.25	105.41	106.05	105.63	105.44	105.75	103.85	105.7	106.55	106.04	105.18	107	104.8	104.31	104.65	105.53	106.49	105.55	106.9	105.68	105.67	105.13	105.3	104.65	105.57	105.46	104.19	106.29	105.26	105.99	106.14	104.48	106.2	106.74	105.72	105.6	104.09	104.93	104.18	105.97
100.91	100.96	99.727	99.337	99.761	101.02	99.135	99.155	99.635	101.29	99.894	100.13	99.421	100.02	100.62	100.28	100.79	99.995	101.08	100.13	100.72	98.95	99.738	100	100.84	100.73	100.91	101.06	99.271	100.64	99.275	99.024	99.641	100.28	98.478	99.716	100.9	100.28	98.952	98.347	100.9	98.885	99.693	100.49	99.719	101.88	101.44	99.613	100.69	101.4
107.7	105.25	105.28	107.2	105.62	106.23	105.67	106.49	107.44	106.55	105.39	105.9	106.31	103.75	106.78	107.9	106.69	105.72	106.08	106.91	106.65	105.91	106.38	105.6	105.29	106.22	105.88	106.68	105.59	107.6	106.55	106.01	106.44	106.37	106.39	105.9	106.99	106.85	105.94	107.76	105.33	107.81	104.88	107.73	106.57	106.09	107.22	106.7	107.01	107.48
110.94	113.29	113.47	111.66	112.49	112.72	111.89	112.11	112.81	111.49	112.72	111.56	110.28	112.52	112.26	112.71	113.77	112.12	110.51	113.28	111.32	111.59	110.97	112.45	111.8	112.2	111.26	111.69	110.65	112.24	111.62	111.73	111.3	111.96	113.28	112.6	111.62	112.93	111.55	113.3	114.1	111.84	112.4	112.61	112.23	112.83	112.48	112.34	112.42	111.62
110.83	111.16	110.23	111.08	112.99	113.06	109.98	111.36	112.42	112.05	111.74	110.41	111.42	110.85	111.06	110.86	111.32	111.37	111.55	112.16	111.74	111.68	111.9	112.96	110.04	110.8	110.11	112.64	110.74	111.8	110.29	111.12	112.5	110.87	110.47	111.13	111.11	110.66	110.97	110.47	111.53	112.47	111.18	112.25	110.8	111.1	111.19	111.58	109.7	111.27
111.37	109.74	109.88	110.34	109.3	110.77	110.45	110.88	110.8	111.59	111.76	111.58	109.17	110.54	111.25	111.35	109.26	111.21	110.98	111.15	110	110.34	110.69	110.82	111.89	110.9	111.95	109.62	109.06	110.42	110.93	110.43	110.59	110.08	110.67	109.36	110.24	110.17	111.42	110.76	109.74	110.87	109.15	109.56	109.15	110.1	111.15	111.32	110.48	112.52
104.62	105.31	103.72	104.46	104.35	105.26	103.1	105.88	104.81	105.09	104.92	104.25	103.97	104.76	104.4	104	102.8	105.08	105.28	104.28	103.43	104.16	106.12	102.86	105.28	104.18	103.52	104.09	103.54	103.36	104.76	104.62	105.17	104.17	104.93	104.68	103.7	104.69	103.91	105	103.69	104.97	103.65	103.73	102.32	104.36	103.54	104.24	102.63	103.98
105.71	105.95	106.95	105.82	105.18	106.06	105.15	105.69	104.11	106.77	104.37	105.33	105.97	107.71	105.59	106.36	107.2	105.25	107.16	106.48	105.39	107.08	105.47	106.89	105.5	105.56	106.6	105.28	106.22	105.96	106.72	105.79	105.34	106.28	106.83	105.54	105.74	106.08	108.03	106.56	105.87	104.57	105.45	105.47	105.27	106.2	106.96	106.77	105.08	107.51
103.51	105.12	104.35	103.94	104.98	103.6	103.07	105.15	103.58	103.86	103.62	103.8	103.79	105.47	104.19	104.14	103.39	105.88	101.73	103.33	103.91	104.08	104.84	103.92	103.82	103.78	103.5	105.91	103.65	103.74	104.29	102.27	104.34	104.43	104.54	103.69	105.82	104.92	106.26	105	103.5	105.33	103.23	103.01	104.39	103.32	104.69	102.95	104.91	104.59
117.11	116.3	116.68	117.78	115.77	116.09	116.52	116.99	117.01	115.52	116.11	115.91	116.76	115.58	115.52	116.77	116.77	116.82	116.11	115.99	114.24	115.99	115.14	115.33	115.14	115.8	116.3	116.81	116.5	115.68	115.38	116.97	116.91	116.58	116.6	116.01	116.6	116.8	118.66	115.1	116.46	116.52	116.75	115.14	115.93	115.51	116.99	115.73	116.9	115.6
99.063	100.03	99.543	100.22	99.541	99.944	99.677	100.6	98.345	99.57	97.312	98.723	100.2	101.53	100.5	99.994	99.301	99.576	98.417	97.727	100.69	99.757	100.01	98.462	100.16	99.011	99.678	99.715	100.84	100.32	99.49	100.41	99.794	101.15	99.987	99.25	100.78	100.02	99.494	99.862	99.504	98.063	100.4	99.474	100.39	98.96	100.15	98.971	101.23	98.694
109.37	109.55	110.14	110.29	109.53	109.91	110.93	110.19	111.35	110.98	110.18	111.03	109.88	111.04	110.45	112.2	110.43	110.74	109.73	109.22	109.57	109.99	110.24	111.05	110.28	111.24	110.25	112.03	109.31	111.03	111.15	110.52	111.11	110.9	111.13	110.61	110.13	110.44	110.89	111.41	111.09	110.42	110.22	110.14	110.05	110.6	112.03	110.84	111.27	112.07
104.11	106	106.17	104.76	105.73	104.83	104.75	106.67	106.76	106.89	106.26	104.08	104.79	106.44	105.23	105.28	105.04	104.84	105.17	104.11	105.98	104.65	104.64	106.25	106.86	103.94	104.73	104.64	106.58	106.45	104.86	106.39	107.11	106.71	106.57	105.67	106.36	105.18	103.83	105.06	105.73	105.77	105.07	105.62	105.31	106.43	105.37	105.45	105.2	105.38
105.73	107.99	105.53	105.23	106.25	105.84	104.37	104.68	104.09	104.9	104.83	105.6	106.17	106.37	106.28	106.69	105.67	105.34	104.83	105.38	106.93	104.64	106.2	105.18	105.8	106.37	103.84	103.49	104.53	106.36	107.7	104.34	104.32	106.97	104.14	107.03	105.43	106.32	105.45	104.65	104.46	106.27	105.79	105.44	105.4	106.23	106.08	105.66	106.19	105.36
99.147	101.52	99.331	98.676	100.77	100.77	100.12	101.03	100.11	98.624	100.03	100.97	99.832	101.38	100.31	100.21	100.57	100.59	100.51	101.02	99.338	100.47	102.05	100.17	100.82	100.99	101.45	99.157	100.57	99.634	101.23	98.482	101.57	100.93	99.423	99.673	100.77	101.39	99.986	99.587	101.23	99.875	100.35	99.947	99.98	100.77	99.285	99.683	100.58	99.706
111.92	111.37	113.39	112.71	110.89	114.34	113.86	115.62	111.67	113.95	112.13	113.12	113.43	114.05	112.63	112.89	111.53	112.56	113.41	112.51	112.61	113.67	113.54	112.16	112.67	113.04	114.49	112.45	111.96	112.39	112.24	112	113.13	111.85	114.24	113.31	113.62	112.32	112.71	113.3	112.54	114.01	113.83	112.44	113.31	112.81	113.77	111.96	113.03	112.38
99.088	99.423	99.233	99.432	99.654	100.83	99.659	99.072	100.15	98.408	102.15	99.514	100.69	100.8	98.705	99.788	101.02	100.33	100.53	100.69	99.24	98.885	99.8	98.328	98.283	100.29	100.41	99.236	100.71	99.09	97.612	98.894	100.92	99.955	99.657	100.45	100.45	99.473	99.695	100.07	99.826	100.37	99.692	99.23	99.577	99.88	100.54	99.921	99.211	100.35
100.41	101.48	100.94	101.2	100.37	101.66	101.92	100.35	100.03	98.932	99.449	100.6	100.47	101.51	102.39	101.36	100.08	100.72	100.82	100.4	100.56	101.11	99.544	101.9	101.66	100.26	100.96	100.22	99.723	100.6	99.683	100.42	100.38	101.03	100.4	99.684	100.97	101.27	101.22	99.619	100.67	100.17	101.3	99.718	101.2	101.49	100.66	102.31	100.51	101.11
112.01	111.72	111.96	110.6	110.38	111.8	111.07	111.63	110.17	111.62	110.2	111.2	111.74	109.29	111.28	111.29	111.37	112.57	112.14	111.89	111.1	111.94	113.92	111.15	110.52	110.6	112.38	110.57	112.3	111.71	110.91	113	112.86	109.9	111.75	111.45	111.17	111.63	111.12	110.54	110.42	111.34	110.74	110.43	110.24	110.8	108.98	111.5	110.66	112.34
111.92	109.78	110.65	111.24	110.77	110.03	109.85	110.08	112.22	111.94	110.18	109.91	111.38	109.3	109.67	110.6	110.19	110.02	111.47	108.85	109.87	110.35	110.62	112.08	109.43	110.75	110.71	110.04	109.9	111.44	111.35	110.93	110.69	110.3	109.45	109.52	110.36	109.72	108.73	110.21	111.7	112.01	110.82	111.02	111.72	111.28	110.16	110.08	110	111.03
99.476	100.13	100.45	100.55	100.62	99.089	100.17	100.62	100.47	97.646	101.21	100.43	99.7	98.771	101.95	100.73	100.29	101.09	100.34	100.4	101.34	99.597	100.25	100.72	100.05	100.74	99.259	100.39	100.69	100.38	100.31	100.17	101.45	99.858	100.65	101.83	100.98	98.302	99.325	99.926	99.718	99.831	101.58	101.08	100.07	101.5	100.18	101.16	100.99	101.56
101.48	99.376	100.87	100.89	100.09	101.33	99.882	100.61	100.14	100.84	99.668	99.994	101.99	99.633	100.4	100.94	100.65	102.78	101.87	100.9	100.36	101.78	101.57	101.2	101.86	100.24	101.78	100.67	100.1	101.35	99.967	100.66	100.9	99.625	100.37	102.36	101.26	100.44	102.43	100.75	99.553	100.05	101.8	101.99	101.31	99.639	100.22	99.603	100.15	99.716
113.66	113.3	113.38	112.92	114.19	113.75	112.59	111.63	112.59	112.91	113.52	112.62	112.88	113.33	112.15	112.64	113.23	112.94	112.77	112.5	114	113.23	113.37	113.12	113.53	111.95	114.06	113.21	113.76	114.54	111.86	112.24	113.58	112.69	114.46	113.86	112.05	112.76	112.24	113.11	112.74	112.12	113.05	113.08	113.4	111.8	112.59	112.37	111.53	112.01
110.74	111.44	113.17	110.02	111.23	111.43	112.02	111.82	110.88	111.38	111.65	110.63	111.41	109.42	111.52	111.5	111.43	110.41	111.54	111.98	111.81	111.23	111.61	113.05	110.96	109.92	110.83	110.68	112.74	112.02	110.82	112.7	111.23	110.88	110.98	110.68	112.37	112.16	111.96	110.48	111.86	109.82	112.83	113.61	110.3	111.61	109.26	111.45	112.01	110.27
104.51	106.1	105.46	104.76	106.08	105.01	107.19	106.86	107.09	107.54	106.41	107.97	104.5	104.77	105.49	104.5	106.06	104.8	105.02	106.79	105.68	104.06	104.49	105.38	106.85	105.18	105.4	106.25	105.88	105.82	105.33	105.26	105.92	106.09	104.09	105.91	105.38	105.06	106.29	105.12	107.57	105.37	105.56	105.21	106.32	104.51	105.22	103.99	105.19	105.13
100.27	99.292	100.42	101.74	99.545	100.64	100.22	100.11	99.381	101.58	99.436	98.522	102.53	99.899	101.68	101.16	99.954	99.86	101.64	100.09	100.31	102.63	101.02	100.31	100.56	101.13	98.691	100.68	99.863	100.91	102	100.07	99.426	101.16	99.268	100.11	99.96	100.12	100.45	99.191	101.64	101.54	100.71	100.28	99.877	101.2	100.05	100.22	99.639	100.83
113.34	112.07	111.91	110.75	112.24	112.74	112.15	111.19	109.82	110.48	112.89	111.71	109.33	112.73	111.81	111.52	111.75	112.29	109.32	112.01	109.66	112.63	112.34	111.44	110.48	111.78	111.3	111	110.53	114.21	111.35	112.58	109.69	111.68	111.84	111.64	111.68	111.98	110.94	110.84	111.39	111.33	112.65	111.07	110.27	110.77	112.23	111.73	109.99	110.25
110.55	110.71	111.19	110.57	110.89	111.3	110.94	110.81	109.34	110.73	110.76	110.81	112.2	109.48	110.56	113.24	111.13	110.82	111.39	110.43	111.42	110.22	110.78	111.46	111.08	112.32	110.9	111.95	109.37	112.38	110.74	109.51	111.32	111.37	109.32	112.11	111.91	110.87	111.31	110.89	112.47	111.39	112.68	111.27	111.51	111.55	112.58	110.43	111.98	112.48
106.21	105.52	106.37	105.7	107.05	105.25	104.75	105.77	106.19	106.69	106.28	106.73	106.1	107.68	107.83	106.16	107.87	106.7	105.64	107.8	105.89	106.69	107.54	104.72	104.11	106.71	106.64	105.92	106.72	104.68	107.14	105.92	105.97	105.54	105.46	106.95	106.62	105.87	107.14	106.07	107.12	106.32	105.79	105.16	106.92	104.21	105.72	107.13	105.9	106.27
110.06	110.91	108.58	110.6	108.59	109.93	110.39	110.22	109.46	109.25	110.04	109.84	110.62	109.69	111.01	110.46	111.91	109.1	109.53	110.93	110.67	108.78	110.74	110.52	110.99	108.73	111.48	112.08	109.95	109.86	108.26	107.17	111.43	110.12	107.82	109.38	109.61	108.76	111.34	109.94	111.19	108.88	109.67	108.91	109.75	109.16	109.48	110.26	109.91	110.62
106.55	104.1	105.15	104.99	104.99	105.62	105.95	104.05	103.97	106.13	105.53	105.09	105.88	105.22	105.08	105.25	103.99	105.63	104.85	104.04	104.99	104.83	103.04	104.69	104.78	105.16	105.02	105.58	105.13	106.16	104.77	106.05	103.77	103.46	105.33	105.01	105.26	105.6	105.86	103.16	106.34	103.49	105.6	103.75	104.39	104.72	103.78	105.61	103.91	104.07
111.32	111.94	110.37	110.6	109.55	111.68	111.68	112.24	111.82	110.82	111.53	109.47	111.51	110.18	111.32	109.1	110.35	112.07	110.81	111.75	111.58	111.98	112.56	113.5	111.59	110.41	110.58	111.82	112.54	110.52	110.18	110.34	111.76	111.23	112.16	111.58	110.78	110.98	110.4	110.88	111.14	110.63	110.78	113.19	112.31	110.09	111.26	110.68	112.38	111.71
105.99	106.44	105.74	105.93	105.29	105.25	105.57	106.16	105.53	106.03	106.15	105.91	104.28	104.01	105.05	104.98	105.49	105.43	106.76	105.21	104.76	104.57	106.25	105.66	104.75	104.09	105.75	104.56	105.5	104.8	106.14	105.53	106.01	104.9	105.19	106.04	105.63	105.35	106.1	107.39	106.2	106.1	107.23	106.53	106.18	104.36	105.03	104.22	106.29	106.29
104.71	106.29	105.58	105.31	104.98	106.77	104.55	106.78	105.92	104.52	104.72	105.08	105.63	106.03	105.49	105.3	104.96	104.74	103.14	105.55	105.14	105.37	104.92	105.39	105.35	104.67	105.94	106.54	105.42	106.46	106.1	106.57	105.24	105.53	105.54	105.59	105.25	105.81	106.21	107.88	105.55	104.55	104.15	104.15	106.12	104.99	104.06	105.57	105.42	106.81
112.35	111.15	110.74	111.34	111.89	111.11	112.81	112.03	111.51	111.64	113.5	111.15	113.02	111.3	112.01	111.38	112.69	112.13	112.12	111.67	112.11	110.74	113.27	111.83	112.53	111.15	112.49	111.98	110.92	111.01	111.43	110.64	112.87	111.19	111.07	111.16	111.76	111.66	113.24	112.16	110.5	112.77	110.93	112.91	110.84	110.97	112.5	112.09	111.7	112.61
107.1	107.07	107.67	107.72	104.53	105.81	106.32	105.93	106.41	106.52	107.57	106.75	105.97	106.51	106.22	106.19	107.28	106.15	107.96	106.2	106.14	105.62	105.44	105.71	105.46	106.13	106.61	106.56	107.1	106.1	106.69	106.76	105.55	105.44	106.52	108.14	107.96	104.85	105.87	105.39	106.98	107.92	105.88	108	107.62	106.43	105.59	107.35	108.43	108.1
115.13	116.3	116.01	116.06	116.25	118.31	116.43	117.53	114.95	115.71	117.03	116.87	115.06	115.58	116.27	117.42	117.16	114.16	116.74	116.01	115.43	116.36	116.43	115.93	116.27	116.97	116.62	116.04	117.31	116.62	116.77	116.06	116.49	117.39	116.69	115.79	116.65	116.93	114.79	115.17	115.26	115.35	115.85	116.92	113.55	116.93	115.62	116.38	115.13	116.69
111.5	111.05	112.65	111.37	110.09	112.16	112.66	111.46	110.84	110.38	110.61	110.23	111.09	111.44	110.46	111.37	111.81	110.66	108.45	109.91	111.53	111.59	110.81	112.75	110.7	110.27	110.11	111.63	110.18	112.12	111.43	109.88	109.87	111.59	111.53	112.4	110.06	111.65	110.21	110.55	111.14	110.65	111.32	111.44	111.06	110.81	110.01	110.86	112.59	111.99
106.03	104.92	105.18	105.06	106.5	105.1	105.87	106.35	106.36	104.96	105.83	107.39	105.2	106.05	105.87	106.4	107.9	107.27	107.65	106.26	107.11	106.55	105.8	108.64	107.02	107.27	105.92	107.04	106.34	105.6	105.78	106.68	105.82	104.97	106.27	107.14	106.12	105.64	105.1	107.05	105.98	106.15	105.29	106.99	104.81	106.61	106.33	107.85	107.56	106.62
100.65	101.96	100.64	99.28	100.54	99.975	100.11	100.89	101.07	100.42	100.72	100.05	100.11	99.046	98.645	100.94	101.35	100.1	100.07	99.611	100.04	101.71	98.908	101.78	98.586	100.31	100.96	100.56	99.909	98.953	100.63	99.747	99.398	99.55	100.29	99.831	99.391	100.54	100.38	99.434	100.19	101.13	100.22	101.98	98.266	99.041	98.958	100.23	99.192	100.42
112.43	112.66	112.62	114.36	111.91	113.67	113.7	111.68	112.79	114.61	111.83	112.4	113.31	114.44	113.33	113.36	112.61	112.84	111.2	111.75	111.6	113.38	113.13	111.99	112.44	112.03	111.84	112.1	112.92	111.92	113.06	112.92	111.58	110.81	114.47	111.32	113.39	113.89	113.14	112.7	111.81	112.88	113.1	112.97	112.03	112.99	113.75	113.28	113	113.2
105.76	105.5	106.28	106.21	105.24	106	104.5	107.54	104.28	106.86	104.9	104.99	105.76	106.47	107.55	105.08	105.4	105.66	105.54	106.22	104.84	105.93	103.97	105.53	105.8	105.45	106.39	106.71	106.77	105.43	107.83	105.82	107.25	105.96	106.78	104.53	104.51	105.67	105.75	106.75	105.61	105.91	105.94	106.58	106.36	105.6	107.38	105.7	106.77	106.2
99.82	99.441	101.23	100.7	100.3	99.845	100.35	100.43	101.31	100.48	100.21	97.873	99.553	100.05	99.572	100.29	101.87	101.04	100.81	99.483	101.06	98.848	100.97	100.23	99.22	100.87	100.49	99.462	100.27	100.57	100.01	100.75	99.707	101.77	101.46	99.725	100.04	98.862	98.944	99.49	100.46	99.403	99.219	99.355	98.913	99.989	100.34	99.947	100.68	100.93
106.6	108.59	107.65	105.61	107.77	107.94	105.92	107.15	104.5	106.7	107.19	106.53	108.31	106.4	107.87	106.82	106.6	107.64	106.84	106.13	106.57	107.2	108.69	106.26	106.73	105.18	107.61	106.17	105.54	106.71	108.19	106.35	107.74	107.04	106.37	107.42	105.47	105.21	106.88	106.97	106.71	105.53	106.99	107.02	106.67	108.28	107.12	106.52	105.88	107.12
100.39	100.11	99.94	99.835	99.984	100.9	100.47	101.04	100.46	99.83	100.35	99.654	101.14	98.976	99.948	100.65	100.29	99.55	99.386	100.54	100.51	99.255	98.858	101.14	99.527	99.965	99.183	100.34	99.806	101.16	99.956	99.26	99.982	100.6	101.38	100.08	99.805	100.37	100.97	99.047	98.686	99.616	100.48	99.169	99.662	99.327	101	99.634	99.934	100.17
115.82	117.04	116.4	118.08	116.19	117.39	116.65	114.71	115.62	115.37	117.49	116.39	116.76	116.68	115.18	115.79	116	117.31	116.13	115.93	117.79	114.33	116.23	115.88	115.84	116.82	117.31	116.01	116.23	117.42	116.31	116.01	117.74	115.94	114.89	115.96	116.19	115.14	117	115.53	116.05	116.62	115.96	117.29	114.39	114.41	116.41	116.14	116.76	115.77
112.38	112.96	112.46	111.2	110.73	112.93	110.9	112.06	112.03	111.56	111.59	111.57	112.8	113.24	112.02	111.4	114.28	112.22	110.45	112.13	111.64	111.78	111.33	112.49	111.39	112.8	112.05	110.75	112.2	109.95	111.95	112.72	112.54	111.7	111.42	112.13	111.27	111.38	112.1	111.91	112.84	110.35	113.41	111.19	112.32	112.38	113.73	114.03	111.33	110.39
107.24	107.1	106.54	107.74	106.35	105.81	105.99	105.9	106.34	108.21	106.53	106.66	108.14	107.08	106.67	106.99	106.66	106.75	106.37	107.11	106.22	105.44	106.71	107.07	107.91	108.61	106.83	107.52	107.45	107	108.15	106.51	105.02	107.5	106.5	108.32	105.66	106.38	106.7	107.03	106.93	105.87	107.7	108.61	105.87	107.21	106.68	108.96	106.46	106.94
107.08	105.79	108.04	106.22	107.48	107.22	107.34	105.79	106.69	106.9	106.6	106.87	107.6	108.05	105.69	106.92	107.39	107.83	108.95	104.16	107.23	105.81	106.36	107.14	107.51	106.87	106.29	107.12	106.57	107.48	106.97	105.77	106.04	106.56	106.47	107.55	106.53	106.15	105.63	106.52	105.38	107.46	105.89	107.61	105.63	107.83	107.7	108.36	106.77	106.64
109.53	109.69	109.07	109.55	109.72	111.24	109.27	111.6	110.05	108.98	110.64	109.38	109.9	108.67	112.82	109.33	110.97	110.64	110.37	109.79	110.79	111	109.52	109.07	111.56	112.74	109.9	109.32	111.6	110.21	109.79	109.28	109.33	110.6	110.26	108.74	110.12	110.76	109.89	110.02	108.78	110.7	110.29	108.38	110.02	109.62	110.97	109.26	109.86	109.49
111.58	112.99	113.08	113.05	110.8	112.7	112.53	111.6	112.38	110.26	110.75	113.2	110.28	112.85	110.59	112.24	112.06	111.82	112.42	111.04	111.55	111.81	111.38	111.87	113.14	112.6	110.87	112.02	111.19	112.54	111.77	110.8	110.3	111.05	112.74	110.97	110.22	111.16	114.6	112.61	111.82	113.88	112.83	111.66	111.35	113.1	112.36	110.98	111.03	110.61
[truncated: 150 more columns]
