# Supplementary material for: Genetic dissection of main and epistatic effects of QTL based on augmented triple test cross design
Source: PLoS One. 2017 Dec 14;12(12):e0189054. doi: 10.1371/journal.pone.0189054 (PMC5730204; doi:10.1371/journal.pone.0189054)
Supplement: S8 Supporting Information — (ZIP) [file pone.0189054.s008.zip › z4_150_0.8_5.csv]

106.31	106.55	105.47	107.6	105.52	107.13	106.14	106.11	108.63	108.43	108.83	106.48	108.15	106.62	106.6	108.09	104.72	106.99	104.57	104.99	106.7	104.91	105.64	106.34	106.06	106.21	108.03	106.26	107.45	107.72	103.77	106.24	106.67	106.03	105.27	108.99	105.33	105.8	106.45	105.03	105.87	104.13	105.81	105.95	104.03	106.69	105.55	105.73	106.29	106.67
112.71	111.42	110	111.94	114.32	110.9	112.82	111.17	110.94	111.08	110.64	110.08	113.44	112.95	114.34	111.3	112.54	110.39	110.93	111.05	112.04	109.82	114.23	113.86	114.84	111	111.63	112.74	113.79	112.87	113.38	113.33	112.98	112.49	111.68	112.03	110.8	111.56	111.44	110.74	112.45	110.05	113.35	112.73	112.63	113.09	113.57	110.3	112.46	111.08
101.21	100.83	100.98	101.68	100.59	99.283	99.354	98.883	98.318	101.4	100.62	98.683	101.97	100.14	99.888	100.1	98.193	98.422	97.499	100.64	102.63	98.871	99.747	99.782	100.41	100.73	100.63	100.93	100.64	100.39	98.753	99.672	100.33	101.57	101.74	99.089	100.02	101.87	101.29	100.66	98.595	100.63	99.121	98.257	98.433	96.825	96.849	100.17	98.44	98.371
107.91	107.41	106.7	105.37	105.81	105.85	106.94	107.65	106.76	106.19	105.9	107.87	107.46	108.27	106.55	107.51	106.52	107.1	104.14	105.87	106.74	106.63	109.53	107.49	109.5	106.26	106.27	107.89	109.19	107.33	108.06	105.8	108.15	106.37	105.42	108.26	106.4	106.45	107.1	109.34	107.84	109.06	107.3	105.84	106.29	105.7	108.63	105.35	105.75	107.95
104.84	104.37	104.97	104.41	103.24	109.37	105.78	104.7	104.75	106.89	108.97	105.26	105.16	107.5	104.72	105.96	106.95	105.84	105.28	103.76	107.22	105.02	103.48	106.29	105.89	107.23	104.06	108.93	106.45	106.22	105.49	106.07	106.38	104.19	107.43	106.16	105.3	104.42	106.65	104.69	104.97	106	103.31	105.38	105.94	106.44	105.99	105.71	105.92	105.45
106.61	107.21	105.99	105.33	105.49	107.02	106.91	104.28	106	104.95	105.27	106.89	107.97	105.45	105	104.08	105.46	105.5	105.3	105.43	105.9	106.68	105.04	104.5	106.13	104.68	105.99	104.71	105.4	104.11	105.78	104.64	105.78	105.77	105.38	104.98	105.17	105.93	106.68	105.36	104.87	105.49	104.35	105.67	105.64	105.16	103.41	106.57	107.22	105.1
115.34	112.79	109.44	114.65	114.18	112.62	113.92	112.54	114.31	113.04	114.57	112.56	111.2	112.38	112.76	114.3	113.63	115.61	113.29	112.88	113.56	114.45	111.67	111.55	113.53	112.2	111.96	112.84	110.1	111.97	112.92	115.13	112.92	111.15	115.22	113.09	113.16	115.01	110.7	113.64	112.95	113.14	115.11	111.5	112.3	113.43	112.83	114.06	113.79	113.34
112.28	113.17	113.93	112.17	110.97	111.01	112.3	116.17	113.61	113.84	111.6	112.71	112.5	110.56	110.91	113.22	109.78	114.06	111.36	112.4	114.75	111.74	111.43	111.46	114.1	110.22	111.57	112.94	114.5	112.11	112.56	111.55	113.32	111.95	110.39	113.24	113.43	112.57	111.84	114.16	113.49	112.06	112.7	113.16	110.84	110.12	110.78	113.68	113.51	109.89
112.56	109.66	113.22	112.29	110.46	113.49	112.51	114.1	113.71	112.61	113.93	113.07	113.24	111.9	113.08	112.57	112.87	110.33	111.8	110.15	108.76	111.04	112.13	111.59	111.81	110.34	112.11	110.24	113	109.5	114.22	112.39	111.95	113.32	111.74	112.92	111.53	112.05	110.78	111.6	111.89	114.19	112.8	112.57	110.77	111.52	113.06	112.37	112.42	114.67
106.86	104.49	104.27	105.51	106.15	105.91	105.77	104.86	105.5	106.81	104.81	102.65	104.7	107.09	103.53	105.13	106.91	104.82	103.96	102.91	105.03	103.69	105.71	103.5	102.66	105.89	105.55	106.32	101.54	104.42	104.15	104.59	104.04	101.41	103.76	103.84	103.57	104.05	102.28	104.29	102.86	104.67	105.07	102.79	103.65	103.18	105.93	104.58	105.6	102.57
111.34	110.56	111.23	110.14	110.95	110.19	111.63	110.72	107.98	110.15	108.55	112.17	110.26	109.9	110.91	111.2	111.6	111.3	111.53	109.76	108.95	112	111.69	109.22	110.79	109.99	113.47	108.77	108.94	110.66	112.5	111.47	109.86	112.14	108.23	109.6	110.55	110.93	108.99	109.66	109.53	110.68	109.91	109.49	112.94	111.47	111.36	110.96	111.99	110.3
105.04	105.16	104.09	103.8	105.7	108.58	104.96	105.64	104.31	104.93	107.14	105.43	107.03	104.57	104.32	104.05	105.07	105.55	104.73	103.15	104.13	103.65	106.59	104.96	104.14	107.46	106.37	106.09	104	104.61	105.97	106.47	105.41	101.49	103.65	106.69	106.69	103.07	104.79	103.16	104.85	105.34	103.81	106.62	105.88	103.5	105.93	104.43	104.99	104.15
111.52	111.26	112.17	112.66	108.53	111.29	112.86	111.27	110.36	109.39	110.9	112.72	110.3	110.06	112.44	113.49	112.12	114.61	111.55	111.58	110.12	110.49	113	110.32	110.83	112.14	109.74	110.4	109.01	111.89	110.83	113.38	109.93	111.95	109.57	109.72	110.5	112.42	111.94	112.57	111.78	108.46	107.98	113.12	110.88	113.14	108.37	111.5	109.56	110.29
105.88	106.88	104.52	107.46	105.43	105.6	105.62	106.65	103.56	104.51	105.08	104.14	107.88	107.06	103.35	105.39	106.87	106.6	106.05	103.51	105.97	106.27	105.79	104.7	105.67	107.44	104.17	103.72	105.76	105.6	105.69	106.68	106.91	105.03	105.28	102.95	104.7	106.03	104.08	107.54	105.46	103.85	107.19	104.73	106.5	105.1	106.63	103.87	106.25	106.75
114.57	112.07	112.38	110.91	111.28	113.56	113.62	112.15	112.95	111.56	110.75	111.45	114.27	112.58	112.01	112.05	111.55	112.05	111.72	111.29	112.09	113.28	112.06	111.4	112.91	111.89	110.39	112.03	111.28	113.47	113.17	112.21	112.58	110.93	110.82	112.83	112.17	112.12	110.7	111.19	112.52	111.9	114.37	112.94	112.32	114.41	112.85	112.87	114.05	110.39
106.24	106.42	107.18	107.15	106.91	108.81	109.11	106.98	106.47	107.47	105.83	108.7	103.41	106.68	104.37	107.39	107.04	107.67	107.05	107.6	106.28	107	106.57	105.79	106.55	107.61	105.53	106.3	108.06	107.27	106.29	107.06	105.79	104.85	106.89	106.67	105.2	103.37	107.5	106.46	107.27	105.61	108.02	104.86	109.55	107.62	106.45	106.33	104.93	106.49
111.36	111.93	113.79	113.65	111.32	112.42	111.83	114.85	113.43	114.23	111.87	110.56	112.39	111.25	111.66	112.96	111.02	112.72	109.89	112.1	113.04	113.23	113.29	113.19	112.95	113.26	112.2	111	114.4	113.21	112.47	112.68	112.18	111.57	112.64	113.06	114.7	112.53	113.05	111.88	111.67	114.53	112.34	114.18	112.58	113.68	112.88	112.54	113.3	113.06
110.95	111.88	110.64	112.25	112.26	111.86	112.87	112.04	112.41	112.43	110.97	110.65	113.49	111.1	112.31	113.2	111.05	111.76	112.1	109.96	112.04	109.3	110.37	112.17	113.15	109.49	111.82	111.99	111.38	108.58	111.1	110.69	111.32	111.27	110.46	111.28	114.35	109.15	111.31	111.99	108.68	110.38	113.57	112.14	111.46	109.11	112.3	110.8	113.49	113.1
105.27	106.52	105	106.94	106.49	107.13	106.9	106.74	106.6	106.02	106.57	106.65	106.1	104.55	105.35	105.15	105.93	105.21	106.56	105.06	106.75	106.57	105.59	106.57	106.44	105.47	104.62	104.51	105.44	105.86	106.59	105.33	104.81	105.5	106.29	106.75	106.4	104.48	105.93	106.19	104.56	108.79	105.27	106.05	105.19	105.84	106.1	105.33	107.2	107.91
106.36	105.48	104.75	106.24	105.16	105.58	105.59	104.11	104.2	105.38	104	102.59	101.91	105.83	103.62	104.86	106.09	105.19	104.24	106.2	104.4	104.88	105.19	101.51	102.32	106.4	106.54	104.51	104.55	103.63	105.13	104.46	105.15	105.29	106.96	105.17	105.75	105.62	105.68	104.94	103.8	105.9	106.61	105.03	104.81	104.93	106.21	103.53	104.55	106.49
111.13	111.61	109.24	112.18	111.65	111.6	110.52	111.77	108.82	113.43	111.08	111.58	110.64	110.27	109.5	109.76	109.98	112.27	112.29	112.32	112.92	111.83	113.63	113.1	111.15	113.39	110.24	111.57	111.81	114.09	112.94	110.96	111.54	112	109.98	111.78	112.55	110.51	111.52	112.31	111.71	112.08	111.23	113.25	110.63	111.54	111.06	114.96	111.47	110.2
109.68	110.9	110.76	109.12	110.7	111.6	113.23	109.96	111.56	108.98	111.23	110.96	110.41	109.8	109.7	109.59	109	111.31	109.14	109.57	109.77	112.49	110.55	110.91	112.99	113.09	110.34	111.09	112.58	110.6	109.25	110.88	111.67	110.16	109.17	109.07	111.69	109.19	109.84	111.94	111.39	110.83	110.49	107.97	112.38	110.73	108.95	110.53	110.62	111.83
107.77	105.12	106.36	106.28	105.97	106.62	107.17	104.38	107.52	106.3	104.58	106.4	106.55	104.48	104.45	105.97	106.98	108.01	104.58	105.17	105.6	108.1	104.13	103.42	104.82	107.07	105.83	107.11	104.13	106.42	103.76	107.83	105.89	104.61	104.94	107.89	108.62	105.05	108.4	105	107.91	105.11	107.79	104.28	105.87	108.21	106.01	104.99	106.37	105.49
106.85	107.43	105.64	108.86	107.93	106.91	105.24	107.49	104.84	105.93	106.84	103.53	106.53	106.63	106.15	107.09	107.01	106.39	107.28	105.34	105.44	107.87	105.59	106.56	105.64	105.35	104.57	105.82	105	105.58	105.84	105.71	105.97	107.45	107.78	105.18	105.62	106.06	102.15	107.52	104.46	106.45	106.43	108.1	106.73	105.86	106.88	105.28	106.62	108.11
102.99	104.24	105.37	104.56	104.65	103.42	103.56	103.31	104.42	102.39	101.34	102.33	101.84	102.46	104.14	105.8	107.04	103.9	101.39	102.94	103.27	105.27	105.17	101.65	103.21	103.62	105.79	104.24	105.15	104.34	105.15	103.56	103.36	104.93	105.86	103.78	105.08	103.52	103.3	103.19	103.23	105.32	104.07	104.04	99.824	102.74	101.59	105.63	103.91	104.86
104.07	107.39	106.32	105.99	105.23	106.11	107.11	104.28	107.65	107.69	105.4	105.82	104.03	105.11	105.57	108.01	104.62	107.44	104.81	104.2	105.27	104.2	105.65	106.64	107.62	106.21	105.71	108.83	105.69	106.36	108.1	107.24	107.12	105	107.81	105.14	110.68	106.97	106.71	107.09	107.22	104.93	103.46	108.44	106.18	106.21	106.93	103.55	103.28	107.71
100.37	102.25	101.43	99.841	99.245	100.1	99.888	101.86	100.65	100.63	100.27	101.26	101.17	99.531	99.803	100.56	102.53	97.436	101.15	97.942	98.973	100.44	101.87	100.27	99.392	100.58	101.06	100.53	98.585	99.646	99.569	99.461	98.281	101.57	99.855	102.21	99.573	100.78	99.944	100.67	101	101.35	101.05	99.746	101.98	97.487	101.48	101.07	101.46	99.768
112.87	110.93	113.5	115.51	111.41	113.65	110.93	112.98	110.77	111.1	112.43	111.5	112.83	113.16	111.89	111.25	113.88	112.09	112.09	112.43	112.89	113.89	112.01	111.99	114.21	112.83	110.42	112.63	110.51	110.02	113.73	110.23	112.23	112.35	114.14	111.38	111.35	109.54	109.64	112.26	109.62	113.09	111.6	111.65	113.71	109.78	112.03	114.67	113.99	111.37
110.56	110.53	111.06	112.14	111.79	109.65	110.68	109.06	112.48	109.96	111.05	112.84	109.97	110.02	109.03	107.89	110.69	109.01	110.1	111.22	112.49	110.78	110.74	112.82	109.76	110.06	110.48	108.07	109.58	109.93	110.02	111.27	110.41	110.37	112.01	113.48	110.28	110.85	110.92	112.82	110.77	112.08	112.31	111.47	112.76	111.33	110.91	110.28	113.24	109.43
105.72	103.25	104.2	105.68	103.6	104.35	106.46	103.49	102.96	100.72	105.34	103.8	103.89	105.45	103.41	104.91	104.46	104.77	104.31	104.13	104.1	104.86	103.93	102.47	104.21	103.86	103.02	103.75	103.59	104.52	102.38	104.81	105.52	102.27	104.12	103.75	105.83	105.09	104.26	102.79	102.42	104.72	104.78	104.12	105.18	104.74	105.39	105.15	105.29	104.08
97.811	99.539	101.51	101.02	99.943	99.061	99.681	100.24	97.48	100.02	100.03	102.19	99.862	98.862	100.03	102.07	99.959	98.74	100.77	100.52	100.49	102.77	99.509	101.21	99.275	100.37	99.837	99.133	100.82	98.619	100.38	99.013	99.373	99.91	100.25	100.83	102.47	98.156	100.8	100.5	101.05	99.712	100.93	101.85	101.32	100.56	100.6	102.4	99.145	101.06
100.04	99.66	99.553	100.39	100.23	99.627	99.717	99.702	104.12	97.896	99.25	100.44	98.99	101.44	99.847	98.421	99.778	97.944	101.9	99.559	97.624	98.426	99.373	100.39	99.203	98.198	100.2	99.598	101.69	100.7	103.42	101.06	100.91	101.16	100.22	98.479	99.244	100.33	100.82	99.844	99.626	98.765	98.801	100.35	99.065	101.11	101.12	100.51	98.772	100.76
105.66	107.23	107.54	106.43	107.79	106.18	105.44	106.33	107.64	106.13	104.62	106.61	106.92	104.79	106.65	106.53	106.47	106.45	107.94	103.12	105.69	104.07	106.19	104.7	108.08	106.02	106.6	105.57	107.39	104.21	104.72	105.78	106.39	106.33	106.43	106.45	107.33	105.03	104.51	103.94	104.57	107.95	106.33	107.34	106.08	106.74	105.43	105.65	105.11	106.83
110.68	109.23	109.89	112.28	109.95	110.08	109.54	110.04	108.69	111.46	107.13	109.83	110.53	110.55	111.06	110.8	108.84	109.28	108.62	108.42	109.27	106.31	110.14	112.72	109.07	109.84	110.59	111.56	107.98	109.43	109.07	109.33	110.7	111.27	108.57	110.8	108.47	109.18	111.72	108.16	112.32	108.39	107.2	111.85	110.04	111.09	107.74	110.6	108.92	110.63
99.663	98.506	101.05	98.009	99.107	99.532	99.371	99.392	99.176	101.2	100.06	99.608	100.76	99.471	98.73	101.23	98.84	99.612	101.15	100.49	101.63	97.959	98.726	98.039	100.97	99.495	100.06	100.08	98.286	101.5	99.892	100.3	100.17	102.72	101	100.56	98.096	101.62	98.903	99.2	99.907	100.61	98.121	99.474	99.502	101.61	100.58	97.686	103.71	99.83
104.89	105.67	106.58	106.98	104.52	105.15	106.05	105.87	105.62	106.14	106.16	104.86	105.8	109.22	105.27	106.85	107.48	103.11	104.02	104.55	106.79	105.72	104.2	105.03	107.39	104.32	106.71	105.97	103.93	106.44	105.29	103.46	107.26	104.55	105.09	104.37	106.82	105.13	105.82	107.21	105.18	107.28	106.28	105.94	105.47	106.56	103.47	105.81	104.97	106.63
106.41	106.51	106.27	106.46	103.19	104.75	102.57	106.3	106.91	105.59	104.65	106.26	107.13	107.6	104.63	104.51	105.12	105.29	103.3	106.82	106.82	105.1	104.6	104.64	104.94	105.88	107.52	105.28	103.4	107.19	106.56	105.94	106.32	106.58	104.74	105.71	102.98	106.59	107.36	105.32	106.42	104.82	104.99	105.47	103.6	107.37	104.13	106.13	105.92	105.57
111.92	112.64	110.37	111.8	110.68	110.13	111.66	112.18	111.81	111.46	112.49	112.77	112.42	113.79	110.64	110.03	112.7	114.29	113.63	110.69	113.05	110.2	113.09	110.31	114.24	112.48	115.33	114.43	110.67	112.45	110.72	111.91	112.74	114.01	113.98	111.02	112.75	111.5	113.4	115.08	113.07	112.2	115.93	111.42	111.28	112.15	111.54	110.72	112.05	111.94
107.19	106.04	106.75	105.4	105.65	107.11	105.29	105.37	104.98	107.18	108.69	103.88	106.49	107.1	105.41	105.79	105.16	104.09	106.7	105.9	104.18	105.47	104.21	105.64	105.71	106.82	105.54	107.8	103.52	104.65	107.6	106.83	105.31	106.86	105.01	106.89	107.1	105.05	104.99	106.2	104.67	106.15	106.97	107.22	105.22	105.14	104.67	106.49	105.09	106.3
106.26	104.47	107.29	106.84	107.94	105.34	105.99	108.07	104.36	106.07	104.49	105.49	106.6	107.06	105.01	106.47	104.54	105.53	106.64	107.26	105.6	105.57	103.53	105.26	106.44	104.05	106.66	103.9	104.2	107.3	104.44	106.74	105.31	106.69	104.71	108.9	104.09	107.82	104.28	106.44	105.61	106.92	107.46	106.32	106.44	106.65	103.99	103.55	104.95	106.57
104.11	105.46	106.81	104.58	106.78	104.36	107.07	104	106.12	105.75	105.98	107.55	104.58	108.17	106.02	106.4	105.78	104.4	104.42	104.91	107.94	104.51	104.77	105.87	106.07	107.33	106.31	106.99	103.71	105.69	105.32	106.34	103.13	106.96	107.91	106.06	104.61	106.82	107.84	105.41	104.22	103.59	104.41	106.18	105.37	106.71	107.26	101.41	106.21	104.3
101.09	98.802	101.05	99.838	102.81	99.739	100.45	98.954	97.53	96.936	98.161	100.33	102.18	98.454	99.078	99.609	100.62	99.574	100.91	101.27	102.77	100.91	97.205	101.18	102.82	99.654	101.79	100.99	99.277	98.29	100.97	101.13	99.798	99.585	101.3	99.239	100.58	98.172	98.673	101.01	100.52	100.19	99.157	99.428	102.41	98.824	102.01	99.747	99.369	100.58
100.54	100.91	102.28	100.97	102.24	102.28	101.45	99.697	100.19	102.3	100.99	101.18	101.19	100.01	101.93	100.47	100.34	99.922	100.99	101.29	101.23	99.67	99.856	100.86	99.432	99.578	104.04	103.06	103.03	103.19	101.84	101.06	100.94	101.42	101.91	102.15	101.42	100.97	100	101.37	98.79	100.88	100.4	101.29	101.27	98.662	102.54	103.13	100.75	100.56
110.95	110.75	110.79	111.33	112.83	112.28	110.93	112.09	113.49	113.35	110.97	111.09	111.71	110.6	112.19	113.22	110.14	113.14	112.7	111.13	113.53	112.66	112.04	110.59	112.46	112.36	111.61	111.36	112.56	111.2	113.35	110.99	113.54	112.37	110.22	113.72	114.46	111.18	110.98	110.84	115.59	110.34	110.66	111.75	111.46	110.34	113.67	111.73	111.66	111.87
111.65	111.35	109.8	111.97	108.72	110.34	110.27	112.54	111.56	110.64	108.69	107.96	112.44	111.21	111.62	111.75	111.78	109.67	113.61	109.81	112.03	110.52	113.57	109.09	113.36	111.37	109.93	109.64	112.76	110.48	110.4	112.55	110.18	111.2	112.76	110.09	113.35	111.87	112.9	111.37	111.31	109.45	112.29	110.84	110.6	112.16	111.25	109.27	109.2	112.34
100.07	100.62	100.26	101.72	102.48	100.32	100.42	99.235	100.15	102.66	98.825	101.18	100.27	100.2	101.23	100.67	97.293	98.802	100.77	98.388	98.894	102.68	99.737	101.33	100.39	101.33	100.39	100.96	100.34	100.82	101.48	98.864	99.659	98.408	100.05	98.244	100.43	100.99	100.16	98.546	100.62	100.55	101.19	99.985	100.88	99.547	102.19	97.412	97.907	100.05
106.09	106.81	106.32	106.53	107.46	106.41	106.34	105.25	106.01	105.97	106.07	106.14	105.17	105.18	106.73	105.07	103.69	107.52	106.23	107.97	106.9	105.71	106.01	107.18	105.95	107.22	105.98	105.18	105.18	106.96	104.51	107.35	105.49	104.82	105.37	105.05	106.13	105.06	107.55	107.21	108.9	105.58	108	107.56	106.15	106.27	103.78	105.48	105.01	107.52
106.26	104.76	106.5	105.83	103.05	103.43	106.06	106.44	105.68	105.59	107.15	107	106.46	106.96	105.48	105.14	105.55	107.14	103.9	107.97	105.31	104.88	105.68	105.85	105.27	104.4	107.12	106.32	106.31	104.95	105.65	102.27	104.16	104.61	105.84	106.94	105.19	105.84	104.33	103.45	106.05	107.51	106.06	105.13	103.91	107.77	105.18	105	104.9	106.88
100.2	100.27	102.25	98.762	100.05	98.828	96.68	99.5	99.521	98.169	97.568	100.36	99.407	99.186	101.93	100.36	100.47	100.97	98.957	100.3	100.06	100	98.756	100.56	101.7	99.682	100.35	99.629	100.64	100.12	99.384	99.387	101.13	99.428	99.116	102.36	98.999	101.42	99.933	99.968	100.18	99.255	100.35	98.496	98.861	100.27	100.04	100.47	98.306	98.228
106.81	104.81	106.33	106.85	105.47	107.11	107.97	106.6	105.4	106.47	107.75	108.11	103.17	107.38	106.09	105.47	105.51	109.14	107.26	105.15	105.32	106.92	105.31	105.84	104.73	108.3	106.96	105.45	107.49	105.38	106.56	105.85	106.34	106.79	103.13	104.8	107.83	105.58	106.4	105.48	106.34	108.32	105.47	108.12	105.31	104.85	106.36	105.33	106.69	106.63
105.33	103.75	103.28	105	103.95	106.02	104.55	103.52	105.07	105.12	106.56	105.23	105.51	103.25	104.82	105.88	105.59	104.42	104.8	105.23	106.13	103.31	104.89	103.28	104.49	105.37	103.6	103.54	105.52	106.06	103.08	104.65	102.66	104.75	101.8	107.01	105.73	106.55	104.91	104.94	105.62	105.95	105.23	103.7	103.91	106.69	102.77	104.47	103.64	106.65
110.79	113.96	116.37	111.75	110.45	109.86	113.54	114.82	111.58	110.8	111.71	111.31	111.4	113.37	112.79	112.72	114.09	113.56	113.34	112.9	113.7	112.39	113.99	115.85	114.02	111.43	112.98	110.56	113.02	112.32	113	112.49	113.11	113.29	111.83	114.09	111.99	114.09	115.31	109.7	114.02	112.12	114.53	113.06	112.38	112.77	112.89	112.3	111.04	111.06
103.91	103.34	103.92	102.78	103.21	103.84	105.12	102.72	103.83	104.24	103.7	101.55	106.21	104.29	103.26	102.6	104.14	103.79	105.4	102.79	103.89	106.31	103.97	104.45	104.15	102.9	102.34	104.4	103.18	104.05	103.86	103.05	102.58	103.02	104.36	103.8	104.94	106	103.31	104.44	104.26	105.47	103.67	104.62	102.31	104.69	103.19	102.59	103.68	104.81
113	111.91	114.44	112.91	113.86	111.75	113.03	111.56	112.41	112.84	110.92	112.39	113	114.56	113.24	110.63	111.85	114.98	110.17	115.76	112.56	116	114.26	112.06	113.63	112.37	114.89	111.08	113.85	113.75	114.29	114.04	111.07	113.62	112.18	113.87	115.02	113.67	111.52	112.28	111.77	112.72	113.51	112.58	113.49	112.92	111.09	113.49	111.81	113.76
107.52	105	107.51	107.67	109.19	105.52	106.37	107.22	108.06	104.95	107.18	105.31	108.55	105.98	104.88	108.31	105.9	106.43	105.91	105.07	106.74	106.57	107.69	106.42	108.89	104.75	106.17	107.4	108.09	106.68	105.38	106.23	105.84	107.84	106.74	108.1	105.78	106.46	105.46	105.23	109.12	105.8	106.84	106.17	105.73	106.87	105.59	106.01	104.5	107.12
106.32	107.77	104.08	105.01	107.03	107.46	106.83	106.44	105.78	106.94	106.34	106.6	105.54	107.84	108.11	105.74	106.57	106.68	104.87	106.42	109.55	106.62	106.88	108.23	109.21	108.05	105.03	106.73	106.85	105.46	103.61	105.38	108.79	106.89	105.64	106.24	108.08	105.96	104.91	107.37	105.42	108.2	106.62	107.32	105.62	106.58	108.06	106.15	105.31	106.78
101.72	102.72	100.4	100.91	98.501	100.67	100.62	99.329	99.785	100.29	101.24	100.3	101.26	98.664	101.31	102.49	98.553	100.53	97.458	101.23	100.83	98.55	98.712	101.46	101.54	99.461	99.38	101.64	100.98	99.33	100.64	102.54	98.71	99.31	100.57	100.34	102.43	100.02	103.4	100.72	100.32	99.645	100.35	100.03	101.12	99.992	102.16	99.986	98.883	100.64
101.02	102.35	100.49	102.04	97.355	99.396	99	98.99	98.404	100.58	97.196	99.868	99.076	99.516	101.07	100.43	98.458	100.74	99.659	101.43	99.442	100.94	101.36	100.91	98.734	100.46	100.93	99.199	100.77	98.3	98.688	101.83	101.31	99.294	101.81	100.09	101.17	97.119	101.02	100.59	100.28	101.35	99.793	98.47	100.15	100.41	101.14	102.99	97.808	100.1
105.41	105.85	104.1	104.47	104.56	105.13	105.97	102.78	104.7	103.68	102.12	106.28	105.56	104.57	104.58	105.53	105.06	103.8	104.03	104.8	103.41	104.55	104.94	105.01	104.47	106.51	105.83	107.45	107.16	104.71	105.17	104.58	104.51	105.5	105.6	103.32	105.35	103.5	104.78	105.27	105.91	105.86	102.5	105.8	104.23	106.67	103.91	105.98	104.91	105.18
113.36	111.23	111.06	110.58	111.67	110.36	113.32	111.65	110.08	112.41	113.04	114.1	110.98	111.1	112.36	111.51	112.6	113.75	111.69	111.36	109.25	112.75	114.33	114.82	111.34	112.15	111.59	109.35	112.75	108.28	109.53	112.87	111.57	112.5	111.26	112.9	113.6	110.96	111.69	112.49	110.5	110.85	111.48	111.05	110.31	110.44	112.34	111.22	113.87	111.8
111.65	112.43	114.41	115.27	113.01	112.66	114.96	113.62	112.19	114.39	112.47	112.69	110.22	113.7	109.35	112.4	115.06	112.49	113.39	113.66	113.19	110.62	114.53	113.97	112.85	112.93	113.03	113.65	112.25	111.88	112.37	112.48	113.14	112.68	110.64	111.15	114.76	113.32	112.64	112.69	113.2	112.73	112.3	111.47	113.28	113.07	113.78	113.27	111.53	112.16
118.57	117.97	117.47	116.6	118.79	119.54	115.74	117.15	114.9	118	119.09	117.37	117.07	114.97	115.43	118.37	121.19	118.72	118.44	115.65	117.24	116.16	117.67	119.59	118.19	117.09	118.72	116	116.49	116.77	116.91	116.87	117.26	117.5	117.74	117.01	117.63	115.67	119.05	119.92	118.04	117.37	118.01	118.77	117.9	118	117.29	117.24	118.11	116.31
105.15	105.58	105.67	105.83	105.15	103.06	106.14	104.42	104.56	104.5	106.25	102.57	105.75	103.99	104.59	104.94	103.77	105.09	105.73	103.8	106.28	105.71	104.79	104.93	105.04	106.08	103.05	106.06	103.93	104.9	106.59	106.5	107.29	105.65	107.23	108.93	105	103.08	106.52	104.44	105.6	103.06	106.55	105.62	104.16	107.04	107.84	105.24	105.25	106.53
106.83	106.1	107.37	107.17	106.71	105.94	106.9	106.42	104.93	108.29	106.86	105.94	104.44	106.53	103.95	107.24	107.13	104.17	106.43	104.13	106.03	105.21	106.78	106.25	105.82	105.57	106.46	106.49	104.94	106.17	103.56	104.67	106.28	107.75	105.74	104.82	106.48	106.29	106.28	105.88	108.05	104.99	104.5	104.35	106.1	104.55	103.82	108.57	104.86	105.71
108.87	109.38	109.14	111.37	109.49	109.67	107.73	110.24	110.8	109.82	110.02	110.22	112.96	112.18	109.62	111.34	110.72	111.28	111.54	109.08	109.31	111.26	108.15	108.84	111.31	110.51	112.11	109.58	110.07	111.59	108.18	110.41	110.89	111.26	113.25	109.68	112.78	111.08	110.67	113.07	112.1	111.44	112.35	111.1	111.89	110.92	111.11	111	109.87	110.97
103.92	109.62	106.45	106.06	105.89	104.44	103.28	107.45	105.72	107.05	106.74	110.38	104.86	103.76	105.91	107.29	107.2	109.27	106.26	105.82	104.88	105.17	107.86	106.08	106.53	104.92	106.81	105.95	107.06	108.41	105.09	104.13	106.15	103.75	106.08	108.59	106.84	108.57	104.25	104.9	104.64	104.52	106.17	104.66	106.04	105.79	106.89	107.08	103.77	106.5
101.11	99.624	101.49	102.09	101.56	99.574	101.14	100.7	99.166	98.636	100.78	100.26	100.04	100.23	99.6	102.59	100.03	101.46	101.03	98.061	99.064	98.28	97.613	100.09	99.123	100.13	99.25	98.831	98.302	99.755	99.207	99.896	99.941	96.276	100.17	100.83	99.285	97.744	99.897	100.83	98.701	100.98	100.07	98.387	102.15	101.68	100.12	100.18	98.711	101.55
110.36	110.02	109.35	109.91	109.66	109.18	110.11	112.22	111.21	110.46	111.79	113.13	111.22	108.8	111.05	113.14	110.82	112.36	112.08	110.73	110.7	111.06	111.11	110.69	109.34	110.09	109.88	110.89	108.24	110.41	110.13	110.06	110.44	110.53	110.92	111.8	111.15	113.32	112.81	109.82	108.07	109.41	111.22	111.14	110.6	109.57	110.1	110.04	110.44	110.35
104.78	105.29	106.95	106.54	104.6	103.94	105.61	102.59	104.67	105.35	106.67	104.97	104.36	105.21	104.82	104.12	104.43	103.75	103.97	104.09	105.9	105.28	102.29	107.18	105.45	105.85	107.61	105.15	107.2	105.84	107.16	104.4	103.39	102.71	105.32	104.58	104.65	104.61	103.57	104.49	106	103.23	106.1	104.52	104.76	104.78	106.73	105.19	103.92	104.16
112.31	111.98	110.28	111.31	109.94	113.14	113.16	111.03	110.68	111.31	113.22	110.13	110.83	111.43	110.95	112.4	110.46	108.84	109.97	109.05	111.77	111.74	110.35	110.68	109.62	113.17	109.84	109.59	108.38	112.96	109.45	111.94	111.28	111.67	112.3	111.94	112.16	112.01	111.24	112.56	111.94	110.29	110.16	110.66	112.48	108.59	112.1	112.24	110.92	111.35
103.45	104.01	103.99	104.19	104.81	106.26	102.95	106.09	105.76	103.57	105.31	104.5	105.4	105.78	103.37	106.56	103.88	108.55	102.94	105.7	103.99	102.22	104.84	102.9	105.79	104.57	104.18	102.11	106.36	102.59	105	105.72	104.05	104.51	107.13	103.72	103.26	106.3	104.7	102.09	104.67	104.34	103.15	105.33	103.54	104.05	105.66	104.25	105.18	104.79
100.21	100.74	99.372	100.31	99.193	100.4	99.373	99.965	98.52	100.98	99.797	98.971	99.262	98.947	98.149	96.586	100.01	99.666	101.41	102.28	102.24	100.96	102.06	99.511	99.392	101.09	99.58	100.65	99.034	101.61	102.29	98.577	100.13	100.86	102.18	101.03	97.783	98.478	101.48	97.645	101.84	99.715	97.656	98.278	100.7	100.52	102.42	102.25	101.34	100.52
98.721	100.07	99.765	100.19	98.773	101.44	102.5	100.61	99.093	100.02	98.482	101.44	99.778	101.09	98.422	102.06	100.97	100.18	101.46	100.36	99.433	98.848	101.3	100.13	99.867	99.695	102.82	99.267	99.528	101.46	100.35	100.98	101.38	101.46	98.834	98.744	99.161	100.27	98.937	99.676	100.15	100.68	97.513	101.32	100.19	101.83	98.621	101.51	98.317	100.39
106.66	105.47	106.38	107.19	107.76	104.97	105.19	107.11	108.53	106.88	107.25	108.2	106.67	105.9	106.77	106.05	106.59	106.9	105.73	108.27	106.12	107.32	105.17	105.09	106.16	105.49	104.8	104.82	104.97	107.26	104.62	106.05	106.92	104.72	107.09	105.44	105.48	106.19	106.05	104.04	107.23	104.82	105.73	106.18	106.68	106.67	107.21	106.96	105.92	106.65
109.45	107.49	109.42	110.33	109.52	106.86	108.27	109.94	108.62	107.53	112.17	109.73	109.62	108.03	112.53	108.65	109.71	110.04	109.3	108.9	107.9	109.14	109.86	110.71	110.87	111.74	108.29	109.51	111.06	110.13	110.78	111.12	108.55	109.76	111.73	107.96	110.7	108.98	109.29	108.81	107.58	109.65	108.68	109.58	110.04	109.13	110	110.79	111.39	109.92
96.964	99.284	101.52	99.137	102.73	98.758	100.6	99.459	99.712	98.551	99.712	101.02	100.36	99.626	100.02	97.722	99.31	98.495	102.28	97.644	99.96	100.81	100.29	98.996	99.912	100.91	100.7	102.47	99.557	100.22	99.538	100.65	101.22	100.24	100.48	98.403	100.03	100.48	99.722	101.81	101.16	97.792	96.795	101.74	100.74	101.28	98.999	101.11	98.4	101.9
105.29	103.22	103.57	105.04	104.14	104.47	103.47	104.35	104.28	104.19	103.07	102.79	104.92	105.9	102.2	105.39	107.3	103.87	104.9	103.14	104.15	104.2	105.09	105.85	103.6	103.34	103.46	104.79	106.2	104.93	104.72	103.92	103.99	104.51	104.09	103.4	103.22	102.31	102.81	105.93	102	105.11	103.07	104.81	103.7	105.29	103.13	107.34	103.82	106.58
105.42	102.16	106.01	105.55	105.04	101.18	103.28	105.49	105.83	101.94	103.41	103.11	104.9	104.3	105.39	103.33	103.96	103.93	107.04	101.53	105.54	102.33	105.71	104.26	103.26	105.67	106.03	104.2	104.88	104.3	103.83	104.14	103.31	106.5	105.06	104	101.33	105.02	102.96	103.79	103.77	102.39	102.56	102.87	102.51	105.28	104.17	106.76	104.05	103.34
110.95	112.24	112.85	110.23	109.48	111.83	110.49	110.12	112.46	110.08	110.92	111.26	110.93	112.35	109.25	112.1	111.95	112.27	113.15	112.52	113.05	111.05	109	111.19	111.45	111.5	110.5	113.43	113.41	112.58	111.05	111.08	111.06	110.32	109.89	111.79	110.45	111.59	111.74	110.52	110.39	111.03	111.61	110.93	109.46	111.1	111.53	113.38	113.78	111.49
106.96	104.38	105.35	100.08	102.99	102.57	103.81	103.8	103.19	104.98	105.39	106.65	106.22	106.08	105.29	103	103.87	104.47	104.7	104.35	103.55	102.55	104.81	105.12	104.01	105.69	105.11	106.25	104.36	103.46	103.06	105.47	104.1	104.11	103.86	104.13	106.93	103.71	105.26	106.01	105.85	106.02	105.87	101.98	105.19	105.26	103.63	103.12	105.33	104.38
106.72	105.04	106.38	105.34	105.82	106.79	106.37	105.16	104.27	105.53	105.52	107.79	105.33	107.49	106.12	105.37	107.25	102.92	107.8	106.27	106	105.93	108.34	108.31	107.03	108.46	105.83	110.32	106.62	105.98	107.19	106.47	105.46	106.59	104.52	103.75	106.44	107.52	105.76	104.96	105.21	104.92	105.04	106.51	105.15	108.18	105.68	105.79	106.6	107.66
105.27	106.14	104.96	105.95	106.89	106.48	106.92	106.08	106.81	107.56	106.13	105.16	104.06	107.05	106.8	104.44	106.59	106.94	105.19	108.86	105.4	107.57	106.8	106.34	104.97	105.39	105	107.32	104.7	108.33	104.74	105.79	109.03	106.45	104.18	106.64	106.93	106.48	107.99	107.76	106.18	107.2	105.96	106.07	105.19	108.92	106.99	106.37	106.11	104.78
117.35	118.12	118.66	119.49	117.66	117.13	118.72	117.11	116.82	117.25	119.27	118.62	117.73	119.66	115.34	117.36	119.23	115.82	117.56	117.04	116.56	118.77	118.46	115.78	120.18	117.52	118.72	116.18	119.25	116.16	116.53	117.08	118.47	116.42	118.28	118.26	118.57	117.12	115.88	116.68	117.41	114.78	116.64	118.91	118.13	117.46	116.01	119.42	119.6	117.21
100.15	100.56	101.07	99.992	100.07	98.668	98.035	99.598	100.72	99.371	100.21	101.37	99.414	101.91	100.17	99.657	100.2	102.4	100.1	99.872	101.42	101.83	100.02	98.729	100.29	100.58	100.47	101.13	100.69	103.21	102.26	97.909	101.18	102.27	98.062	99.827	101.34	101.54	99.81	102.14	98.571	101.29	99.466	99.28	100.39	101.19	100.36	98.19	100.6	98.563
107.18	107.68	105.47	106.2	107.39	108.35	106.58	105.85	108.51	109.31	106.81	106.6	108.62	106.83	106.31	106.69	105.3	105.37	105.4	106.75	107.17	107.4	108.73	105.7	107.2	107.67	106.14	106.25	104.56	105.48	107.3	106.88	108.71	106.95	106.21	105.06	107.6	105.19	106.64	106.64	106.59	107.41	108.19	105.07	105.09	105.87	107.91	106.61	107.38	106.7
103.51	105.76	104.56	106.73	105.82	107.74	105.39	107.31	109.6	105.24	105.85	105.21	102.57	107.87	107.3	106.12	105.34	106.68	108.28	106.2	106.27	108.26	106.52	106.27	106.65	107.11	106.54	108.12	105.1	105.28	105.04	106.17	105.18	107.29	108.52	106.2	106.92	107.5	105.04	104.61	106.68	105.41	105.03	104.86	106.4	106.57	108.05	106.15	106.58	106.61
106.76	106.27	105.62	107.6	106.2	106.37	107.06	105.13	106.95	107.3	106.48	106.16	108.09	105.06	107.23	104.84	106.83	106.41	107.64	106.57	109.01	106.85	107.2	106.4	107.19	106.61	104.05	105.51	107.61	106.53	105.15	108.5	105.77	107.14	108.23	107.06	107.55	106.05	106.02	106.97	105.32	108.91	106.54	106.38	106.47	107.11	108.4	105.15	107.03	105.48
99.759	99.3	100.26	99.954	101.28	101.36	99.555	97.902	98.953	101.44	100.48	101.85	100.02	100.36	102.54	99.961	101.1	101.35	100.14	99.26	100.6	100.11	99.216	101.83	100	99.585	102.76	98.451	100.85	100.71	97.983	99.398	100.27	98.632	99.917	98.22	98.699	100.54	100.76	101.93	101.29	101.02	98.987	102.03	99.93	98.139	99.25	98.809	102.08	100.07
105.41	107.38	106.58	106.37	103.89	105.06	105.21	106.37	106.96	105.35	104.54	108.7	105.29	105.06	106.32	103.96	106.3	106.25	106.52	105.21	108.56	105.45	104.68	106.18	104.99	104.82	107.69	105.12	106.26	104.37	105.31	104.71	105.15	103.65	106.1	104.34	105.6	105.35	104.12	104.97	105.69	103.57	105.88	104.89	103.13	104.36	107.96	103.28	106.04	108.22
106.96	105.5	106.42	107.51	102.67	105.39	105.7	106.3	106.18	107.2	105.41	104.97	105.87	105.57	104.69	105.1	105.1	106.23	104.14	106.59	107.78	106.06	107.05	105.83	106.87	108.5	107.3	106.33	105.27	105.57	106.88	105.88	105.39	105.95	108.69	103.98	107.06	106.82	106.07	105.55	104.78	106.65	106.5	106.26	105.54	105.24	107.76	105.98	106.04	105.17
106.07	105.62	105.26	104.93	105.24	103.91	110.04	107.32	106.58	105.7	106.05	107.96	106.18	107.92	107.04	106.83	107.16	107.07	106.2	104.61	106.24	106.44	106.29	106.28	104.81	107.85	105.43	108.22	107.4	108.9	106.46	105.22	105.96	105.06	107.15	105.88	106.49	107.46	107.82	104.22	107.04	104.49	104.58	107.08	105.49	108.34	106.93	105.25	106.41	105.35
98.858	98.945	103.05	101.91	101.83	102.48	103.16	102.36	101.43	103.03	102.12	100.72	102.57	103.06	99.99	102.33	102.68	98.622	100.07	102.75	103.2	99.273	99.678	99.264	100.42	102.27	101.77	100.47	102.12	100.36	99.541	101.43	100.31	102.73	102.63	99.121	98.83	99.727	100.81	98.839	98.648	100.61	100.18	103.57	102.4	101.15	99.051	100.37	100.92	100.15
111.61	111.35	113.79	112.64	111.66	111.01	111.23	111.3	113.39	109.35	112.52	111.27	112.22	112.64	113.03	112.7	111.84	113.94	108.77	111.85	111.57	113.76	112.66	112.87	113.78	112.74	109.85	112.58	112.16	109.77	110.49	114.88	112	112.99	112.83	112.49	112.76	111.31	113.62	112.25	112.02	112.4	111.2	111.37	109.84	111.06	111.25	113.14	113.34	112.57
104.01	106.5	106.45	104.63	107.79	108.4	104.86	107.04	107.37	105.96	105.64	107.27	104.56	105.86	105.7	107.67	107.1	107.2	108.99	105.62	105.27	104.98	106.63	106.04	109.02	106.71	106.1	108.4	106.62	104.64	107.33	107.34	108.37	105.3	107.44	106.73	106.28	104.56	105.89	106.14	105.72	104.69	108.08	107.75	105.37	105.43	107.21	107.35	107.32	107.48
116.2	116.15	116.91	117.68	116.62	118.31	118.9	117.04	116.3	118.45	118.51	117.18	116.79	115.47	119.17	117.02	118.62	114.43	118.87	117.41	120.56	116.01	116.1	118.76	117.73	117.58	116.4	115.28	119.82	118.49	116.98	117.29	120.02	119.06	119	118.95	117.19	116.91	117.72	116.66	117.02	116.09	117.34	115.92	117.59	117.97	118.81	116.18	117.69	115.11
105.71	107.23	105.88	103.99	104.36	107.99	103.35	104.93	105.52	106.31	103	104.83	103.99	103.51	105.69	107.25	104.44	106.29	104.75	104.05	104.15	105.73	105.57	104.03	102.24	103.57	105.08	103.54	106.06	104.5	105.5	104.97	105.61	105.5	105.08	104.26	103.8	102.34	104.32	106.98	106.52	106.42	105.38	105.18	103.69	105.93	104.62	103.76	104.96	105.6
106.48	104.92	107.24	104.96	104.01	103.33	105.44	106.31	107.05	107.56	106.81	105.62	105.92	105.17	106.07	105.17	103.94	106.46	107.87	104.46	107.02	105.43	104.89	107.81	106.69	107.27	105.34	105.34	108.63	105.71	104.15	107.26	107.46	106.98	104.82	106.47	105.46	106.71	108.2	107.28	107.54	106.12	104.07	107.98	106.56	106.26	107.64	107.23	106.07	107.16
110.22	110.91	110.44	111.39	109.36	109.68	109.67	112.37	109.08	110.25	107.77	109.68	110.94	111.45	110.26	111.95	111.26	109.42	111.19	109.21	111.46	108.52	110.19	110.77	110.71	110.57	109.33	111.1	110.34	108.17	110.02	109.58	112.67	109.79	109.85	113.63	110.19	110.96	110.32	108.91	109.09	110.56	109.31	111.63	109.63	111.21	109.91	111.67	110.72	109.5
104.95	106.41	107.42	103.89	104.52	106.32	104.81	107.32	105.78	108.41	105.12	106.74	105.12	107.51	105.39	104.68	106.15	103.74	106.08	103.96	104.07	103.64	104.09	107	104.81	105.82	106.99	105.35	106.35	106.75	106.12	105.31	105.82	104.96	107.39	107.01	106.08	106.69	106.48	106.83	107.43	107.23	105.37	107.47	105.79	104.5	103.85	104.92	104.5	106.14
105.05	106.03	103.66	105.95	104.25	104.73	102.56	109.09	105.05	107.11	106.62	108.63	104.45	106.47	107.3	108.19	104.12	107.56	107.11	106.36	104.84	105.06	105.57	105.32	106.18	105.81	104	106.06	107.35	106.05	103.55	104.92	103.94	105.58	106.95	104.14	104.68	105.88	106.41	105.51	105.84	105.72	107.11	104.2	106.29	106.31	104.94	105.3	104.71	107.3
116.9	118.06	115.55	117.62	115.87	118.32	117.26	120.39	119.33	118.96	116.45	115.27	117.89	117.57	118.9	116.73	117.88	119.22	118.5	120.22	116.56	119.96	117.85	119.76	116.65	117.51	119.97	119.25	118.98	117	117.91	118.76	119.05	119.17	118.83	113.95	116.97	117.06	113.87	117.9	116.12	117.66	120.19	116.78	116.18	117.62	118.53	116.84	117.91	116.59
106.33	104.94	107.45	104.93	106.96	105.86	106.65	106.97	103.74	107.72	106.14	108.18	103.57	107.05	106.2	106	107.01	104.57	106.51	106.6	106.67	106.04	105.31	107.75	105.82	105.72	105.36	106.63	107.14	105.32	105.1	104.54	107.01	105.18	107.16	105.19	105.06	109.2	106.84	106.04	104.93	108.56	105.48	106.76	105.52	105.72	106.71	107.25	106.71	105.71
112.67	113.02	110.39	113.19	112.03	112.84	111.4	111.53	110.32	112.47	112.13	110.15	109.5	112.13	110.65	113.44	111.95	111.52	111.13	110.84	113.47	111.18	113.57	112.53	112.09	110.26	111.74	111.1	114.25	110.88	111.5	113.15	111.53	110.29	111.69	110.94	113.1	112.31	112.6	110.62	112.23	112.38	110.67	112.12	109.72	110.31	112.23	109.74	112.72	112.44
106.91	106.07	105.94	105.62	107.32	106.35	104.8	107.59	107.81	106.31	106.19	107.15	104.82	104.83	104.18	103.3	107.9	106.31	106.07	106.17	106.59	108.07	104.21	109.31	105.8	108.04	107.02	105.63	106.89	104.62	106.25	104.24	106.88	105.62	105.02	106.78	105.54	107.61	106.45	105.04	106.38	106.4	106.01	107.9	106.07	106.32	107.06	105.08	104.24	106.86
107.64	106.96	104.54	105.96	105.46	104.5	105.74	106.84	102.61	107.66	106.59	105.63	107.1	104.79	107.64	105.67	105.31	106.65	104.87	106.11	106.56	105.96	105.89	105.63	104.85	108.18	106.53	105.33	107.4	106.44	108.84	107.6	106.33	107.7	107.3	105.39	105.97	107.78	106.01	109.11	105.81	104.88	107.08	105.17	106.53	106.04	106.45	106.84	105.92	104.9
104.61	106.69	104.68	103.83	107.47	105.7	107.71	107.45	105.57	104.25	106.35	103.91	105.05	103.6	105	104.17	106.43	104.58	105.01	109.12	103.83	105.87	107.32	106.07	105.36	104.41	106.62	106.37	105.82	103.82	107.18	105.26	106.22	106.35	104.54	104.68	106.16	106.34	105.32	106.12	108.8	106.21	105.31	107.43	105.77	105.88	106.65	107.69	104.52	105.79
105.36	106.14	102.55	102.41	104.88	104.87	102.86	103.37	105.57	102.68	104.81	103.49	103.03	101.73	102.07	103.22	104.93	103.91	102.88	104.29	102.53	103.65	103.6	104.85	106.01	102.87	103.8	105.46	104.23	104.81	103.93	105.65	105.35	105.85	103.55	103.42	104.46	104.01	101.66	104.71	106.56	104.59	103.51	102.88	103.77	103.36	102.58	102.26	105.5	102.66
104.8	104.88	106.97	105.26	105.09	104.55	108.48	109.19	105.77	106.77	106.05	105.74	105.71	104.69	105.14	108.16	107.72	105.48	106.98	105.52	105.46	106.53	105.96	106.14	104.15	108.43	106.71	105.56	104.99	107.1	108.87	108.23	105.95	106.55	106.25	106.06	107.04	107.25	103.74	107.16	107.46	108.04	103.64	106.18	105.48	106.8	104.37	107.68	105.02	105.95
105.43	107.14	103.81	104.39	106.25	104.92	106.38	103.97	105.61	105.23	105.3	104.09	107.59	104.88	104.93	107.12	103.34	106.75	104.46	104.03	105.71	105.98	104.83	103.91	107.48	107.1	104.85	104.2	103.36	108.89	105.7	105.72	104.77	105.05	103.05	106.56	106.44	105.3	105.11	104.55	107.14	104.49	106.48	106.13	107.21	105.51	105.36	104.4	104.09	105.67
115.62	116.8	116.56	116.8	118.68	119.2	118.78	118.83	116.65	116.93	117.99	120.18	116.72	117.74	118.57	117.76	117.29	118.78	116.22	116.19	119.57	116.73	117.96	118.28	116.77	116.42	114.56	117.47	117.68	120.41	117.3	117.81	118.81	116.83	118.4	117.7	117.38	118.69	116.28	117.06	118.64	116.11	116.66	117.46	117.9	118.02	116.5	117.08	114.99	118.42
111.59	108.27	111.12	112.46	112.76	112.53	110.5	113.2	112.28	110.88	111.61	113.24	111.88	111.54	111.08	110.6	111.82	110.51	113.35	111.46	111.35	113.59	112.06	112.06	109.83	110.43	112.26	111.63	112.62	111.27	111.02	109.61	111.26	110.54	111.41	111.32	111.83	112.22	113.85	111.86	113	112.6	113.16	109.23	111.87	111.38	111.29	111.12	109.28	111.55
109.67	108.29	112.41	109.43	108.96	109.35	110.32	111.88	110.68	109.12	109.15	106.71	109.38	109.68	107.28	111.38	107.48	109.02	109.66	110.49	111.01	110.57	108.95	109.14	111.32	109.57	109.56	109.53	108.54	108.99	109.12	110.64	110.66	108.36	109.98	111.93	108.11	107.93	109.6	107.83	109.77	111.59	112.57	108.25	111.54	109.59	108.07	111.63	106.61	110.95
112.94	109.55	113.09	109.52	112.03	112.55	111.7	115.15	114.24	111.18	111.53	111.32	112.4	112.36	111.55	113	112.56	111.2	113.81	111.44	111.16	113.02	111.89	112.61	109.69	113.01	111.41	112.19	113.77	111.51	113.42	112.79	111.05	112.89	109.89	111.38	112.3	113.23	110.06	111.33	111.22	110.61	112.17	111.44	111.44	111.41	112.57	111.91	112.03	109.66
106.66	105.99	105.02	105.01	107.17	105.43	106.16	105.47	106.48	103.54	104.6	105.22	103.83	104.16	106.39	108.33	105.13	106.07	106.38	105.09	105.19	106.95	103.91	104.48	104.55	105.87	104.89	105.66	105.98	105.61	103.44	105.19	107.76	105.03	106.06	106.27	106.78	105.48	106.12	104.26	105.78	106.02	105.58	106.07	104.5	107.29	105.7	106.92	104	105.24
106.4	105.63	102.04	107.28	106	104.64	105.57	106.99	107.12	104.82	103.46	106.94	106.21	105.72	106.4	106.03	104.38	107.27	104.56	105.99	105.41	106.39	107.16	105.91	106.54	104.48	105.04	105.89	107.62	108.06	104.54	104.7	104.26	107.75	106.27	107.06	107.12	107.52	104.82	106.43	105.47	107.56	106.34	108.64	107.68	104.55	106.05	109.16	106.78	107.22
110.25	111.31	109.5	110.94	109.71	108.74	112.1	112.45	113.39	110.12	112.98	113.15	111.08	110.05	109.98	112.94	110.86	107.89	112.49	111.76	111.33	113.39	111.48	113.15	111.03	110.29	110.33	108.42	110.54	114.28	112.18	110.11	110.42	111.4	110.01	109.3	110.17	109.45	109.7	109.72	113.09	109.57	110.4	110.43	109.01	109.15	111.94	111.92	111.73	109.76
111.88	110.99	111.9	110.15	111.74	113.39	110.51	110.12	112.57	111.91	111.77	110.27	111.53	110.59	109.96	109.8	112.11	110.01	110.65	111.18	111.9	109.04	110.25	111.07	111.68	111.16	110.03	111.12	109.77	111.9	113.68	111.57	110.71	112.67	111.35	112.74	110.09	111.23	110.91	111.65	114.16	112.35	110.54	109.9	113.27	111.51	111.85	111.37	110.09	113.15
110.06	111.42	113.32	111.45	113.59	110.69	111.68	111.68	113.27	109.45	111.62	113.21	113.38	111.84	110.76	111.16	109.83	111.08	111.1	111.17	111.4	112.55	111.95	110.49	110.64	112.47	109.43	112.01	111.16	111.47	112.24	113.57	109.95	112.64	111.79	111.47	112.23	113.3	110.18	109.79	109.8	110.71	113.77	110.26	114.45	113.31	110.04	111.66	114.02	109.71
100.66	100.25	100.66	100.3	98.16	100.28	100.9	99.133	99.701	99.666	101.5	100.59	101.31	102.49	100.2	98.189	100.24	98.787	99.685	101.73	100.35	99.682	97.362	97.974	100.01	100.36	95.574	100.34	100.62	99.517	101.02	102.9	98.463	100.58	99.964	100.86	100.69	99.138	99.718	100.02	99.756	98.552	101.29	98.782	99.422	100.68	99.954	99.733	99.903	100.22
111.44	112	112.02	111.85	113.18	110.11	111.32	111.86	112.16	110.78	110.98	111.37	110.93	110.49	110.92	110.26	111.82	112.19	108.74	111.09	111.45	111.97	110.73	112.98	112.83	111.73	111.44	109.59	111.3	107.35	112.26	113.69	112.16	110.21	113.19	112.14	110.48	111.59	111.33	114.24	111.66	114.54	111.74	110.2	111.42	113.77	112.49	110.38	112.59	112.02
110.69	110.67	110.44	112.1	111.15	111.52	112.87	110.99	111.1	112.42	111.04	109.23	112.16	110.46	112.13	114.31	109.15	110.5	112.62	111.18	112.26	111.18	111.75	112.75	112.23	110.67	110.07	113.09	111.04	111.96	110.67	110.03	109.98	111.38	112.55	109.97	109.65	109.4	112.13	112.44	110.35	112.68	111.24	109.62	112.58	113.63	111.68	111.19	111.51	110.93
113.75	112.37	112.73	111.89	112.62	113.35	112.18	114.13	112.08	112.76	111.57	113.59	113.79	111.95	111.38	113.72	114.03	112.05	111.91	112.94	113.98	112.69	114.1	113.73	111.2	112.23	112.46	112.65	115.15	114.5	114.53	111.52	113.65	115.83	112.82	115.76	111.64	111.69	112.23	115.21	111.4	112.49	110.1	112.39	112.2	112.59	110.58	112.6	111.05	114.21
110.75	110.29	108.33	111.26	109.13	110.85	109.3	108.98	109.26	110.21	109.17	111.14	111.03	111.52	109.06	108.41	111.87	108.73	109.57	108.55	108.47	109.69	110.61	111.27	109.5	108.46	108.66	110.28	109.89	109.55	110.69	111.54	109.11	108.69	109.05	109.69	110.03	111.15	109.71	109.58	112.26	109.9	108.94	110.04	109.45	109.89	108.4	110.55	107.61	109.38
110.72	112.08	112.4	110.4	112.67	109.58	110.72	111.2	111.94	111.22	109.6	113.55	112.02	113.46	110.98	111.61	111.62	112.35	111.59	113.06	112.24	110.57	112.09	110.74	112.13	112.31	111.39	112.91	113.02	112.59	110.28	112.29	110.83	109.82	110.16	110.91	110.58	112.32	111.8	113.86	113.67	111.58	112.2	110.25	111.5	112.78	112.6	112.71	111.38	111.76
97.484	102.29	101.39	100.85	100.68	101.08	100.29	97.739	99.976	97.094	100.8	100.72	99.114	100.26	97.349	101.75	101.31	97.553	100.09	102.4	100.68	100.75	100.26	99.93	99.593	98.758	100.19	98.068	99.247	99.147	98.658	98.34	98.905	101.01	103.31	104.18	102.64	97.973	101.02	100.22	100.56	97.589	100.18	99.933	103.08	99.518	99.637	99.888	101.21	100.75
107.68	106.08	106.03	104.82	105.86	106.68	105.81	104.93	106.36	104.36	105.4	108.61	106.01	105.84	107.03	105.78	106.27	106.18	105.46	105.85	106.09	106.78	104.4	105.94	106.6	106.23	106.22	107.53	106.44	104.01	104.75	106.74	104.86	104.03	106.69	106.32	107.01	108.46	108.62	104.78	106.53	107.18	103.12	103.39	106.46	107.19	104.48	106.65	104.12	104.82
106.59	106.37	104.14	105.2	103.86	104.19	107.34	105.7	105.25	104.32	104.51	104.54	104.23	103.71	103.63	103.75	103.5	104.66	105.28	102.11	104.74	105.63	104.83	105.69	102.53	105.7	103.62	106.01	103.54	103.02	106.2	104.97	103.57	103.46	104.09	106.29	106.64	103.29	105.1	104.76	103.72	106.37	105.25	103.91	104.71	103.09	103.9	105.55	104.78	103.22
103.76	105.35	108.05	104.57	105.28	104.13	105.1	105.73	103.45	105.75	103.64	104.94	105.32	104.49	107.48	105.48	105.24	104.55	107.08	107.03	104.45	106.31	105.83	104.5	106.68	105.76	106.8	104.63	106.75	104.39	104.39	104.52	105.67	107.37	105.94	104.97	104.95	104.56	105.03	106.1	106.01	104.53	106.2	105.98	106.34	105.19	104.89	105.71	106.82	104.56
105.47	104.65	105.3	105.19	105.05	105.7	105.76	105.56	106.5	105.81	106.19	104.57	103.04	106.75	103.51	106.74	103.76	107.49	105.73	106.77	105.47	107.96	104.93	105.53	104.97	105.44	104.07	105.19	105.1	102.85	106.15	105.92	104.3	105.5	105.51	105.94	104.36	106.89	105.58	104.25	107.75	104.26	106.3	103.49	104.29	105.91	104.67	107.11	105.34	108.62
104.98	105.7	103.79	105.38	103.98	106.62	105.41	106.37	103.43	105.72	107.74	105.1	105.63	105.72	105.19	107.61	107.5	103.91	106.36	104.35	103.34	107.22	105.47	105.76	105.47	105.26	106.82	104.33	107.85	103.67	107.12	104.32	105.13	103.66	105.27	106.54	107.88	103.33	103.23	104.53	105.81	105	105.52	107.61	105.81	101.5	104.14	106.5	104.78	106.68
97.101	99.047	101.92	100.56	100.14	99.994	99.454	99.832	98.506	99.409	100.61	99.564	100.76	98.69	99.606	99.881	99.95	99.753	99.853	100.1	100.5	100.33	99.032	97.587	99.645	100.57	98.215	98.952	100.57	99.42	97.966	101.42	98.857	99.704	99.726	99.002	102.32	98.336	100.98	98.824	99.197	100.57	99.051	100.68	96.656	99.996	99.826	99.742	97.361	98.788
119.17	119.03	119.2	119.03	117.32	117.98	118.56	116.51	120.22	118.24	117.6	117.33	117.28	117.4	116.87	116.62	116.72	116.9	119.6	117.66	117.82	119.18	117.7	120.5	118.06	118.23	118.56	117.68	117.92	114.54	117.87	117.51	117.45	118.6	118.91	117.75	117.95	117.81	116.86	116.53	116.58	118.72	117.24	119.79	117.61	116.47	116.59	117.66	117.28	117.82
112.17	111.76	112.4	111.95	112.95	113.21	111.96	111.49	112.88	112.5	111.79	113.86	111.11	113.34	108.18	109.8	111.59	109.81	113.97	114.64	111.08	112.89	111.23	111.9	110.36	113.03	112.71	110.45	111.18	110.27	110.09	110.38	111.09	110.18	110.4	111.04	108.75	110.03	109.67	110.62	111.1	110.12	110.89	110.71	114.98	112.35	113.25	110.94	112.85	112.29
113.47	116.56	117.17	116	115.34	117.92	116.79	118.55	115.5	115.94	115.7	114.93	117.83	116.23	115.78	112.72	115.81	115.71	115.87	116.61	114.39	115.53	116.75	116.31	114.53	116.92	117.26	117.31	114.17	116.67	113.92	115.93	117.38	116.43	116.7	116.49	117.7	115.39	113.63	115.17	116.82	117.22	112.41	115.75	117.17	117.16	115.22	116.46	115.14	114.44
111.22	111.64	112.25	111.97	114.7	108.76	111.94	110.82	111.93	112.7	112.5	112.09	113.37	114.32	110.08	112.21	112.82	109.71	112.42	110.14	111.01	112.51	110.51	109.37	114.83	110.62	109.93	111.49	111.26	110.06	112.44	111.78	112.51	113.45	110.98	110.75	111.69	109.57	111.42	110.67	111.28	108.85	109.54	112.96	112.71	112.41	111.51	112.3	110.16	112.32
107.74	107.55	103.39	106.19	104.83	108.2	108.62	104.58	106.23	105.46	104.89	108.2	106.54	104.49	103.98	107.69	107.26	105.69	106.85	106.29	107.55	105.02	105.48	106.28	106.6	107.82	103.34	105.66	106.16	104.68	104.84	106.57	107.13	105.5	106.4	104.68	105.21	106.58	104.21	107.34	103.55	103.89	106.48	108.36	105.32	105.56	105.43	107.13	106.03	107.87
113.21	113.88	112.73	111.24	108.98	112.42	112.89	111.5	112.05	112.91	111.57	110.64	111.37	111.5	111.38	112.24	113.03	112.64	111.24	112.76	111.95	110.43	111.35	112.26	111.61	111.83	112.42	112.27	111.3	113.18	111.14	111.34	111.26	111.62	110.05	111.86	111.52	111.78	112.2	108.73	111.67	112.59	108.55	111.99	110.58	112.05	112.1	112.15	110.56	111.68
110.04	110.51	109.51	110.87	112.02	112.36	110.76	110.97	110.9	110.28	110.56	111.27	111.3	112.3	111.66	109.53	109.69	111.99	111.39	113.77	111.95	112.48	109.34	109.55	109.56	109.43	110.75	110.95	111.59	111.69	112.73	109.41	112.16	111.32	112.76	110.59	112.67	109.34	108.96	109.99	111.78	110.57	108.13	110.96	110.39	111.71	110.28	108.73	112.79	112.48
100.05	102.18	100.64	99.847	101.01	102.83	100.72	101.29	99.838	100.55	102.61	101.15	101.72	101.92	102.19	101.57	101.93	101.06	102.07	103.91	100.71	101.59	102.27	102.61	101.87	98.197	104.61	101.09	99.494	102.84	102.91	100.25	101.66	97.997	100.65	103.49	98.957	101.23	100.27	100.59	101.55	100.82	102.23	101.09	100.29	101.05	100.33	101.05	100.7	99.443
110.35	108.97	112.21	111.53	109.71	114	112.49	109.76	112.58	110.86	112.53	112.64	112.06	109.69	111.55	111.05	108.65	109.33	110.36	111.95	111.17	111.69	111.17	111.41	113.24	110.72	110.68	114.83	111.74	114.66	110.81	111.14	109.03	110.63	111.06	112.36	112.4	113.24	112.89	110.8	108.6	110.81	110.18	110.77	112.76	112.94	110.6	110.03	113.17	111.78
110.5	113.6	106.01	109.92	111.65	112.11	110.73	113.29	111.46	110.32	107.93	108.94	110.43	111.6	110.89	109.35	109.37	110.01	110.91	107	110.2	111	110.31	109.61	108.89	109.67	107.97	111.14	109.27	107.63	109.87	109.99	108.2	109.3	108.75	111.09	110.65	109.86	111.19	109.65	109.71	111.29	110.04	110.46	112.22	111.93	110.1	109.07	110.55	111.1
105.84	106.56	103.04	105.37	106.34	104.56	105.48	107.44	105.81	106.69	106.39	105.42	104.54	106.21	106.04	106.53	105.79	104.98	104.79	107.24	106.51	105.81	105.12	106.97	106.15	107.81	107.18	104.15	105.62	106.47	106.71	105.24	104.63	105.19	106.89	104.55	104.62	106.67	107.51	105.57	107.11	104.66	104.62	105.13	106.19	107.1	107.06	105.99	109.93	105.26
110.91	111.04	111.5	112.15	112.24	112.84	111.39	110.78	108.46	111.18	110.94	110.94	109.2	108.88	111.21	109.36	113.59	111.3	111.89	111.28	114.55	110.39	111.14	111.06	112.62	110.63	113.52	111.61	113.3	108.99	112.66	112.2	110.79	111.34	111.63	110.72	112.46	111.81	110.76	112.06	112.84	110.79	110.24	109.95	111.76	109.77	111.45	112.43	111.91	109.32
103.76	105.53	104.97	104.26	106.08	106.97	106.15	106.52	105.65	106.02	105.32	106.55	104	106.47	107.39	105.63	104.44	105.04	104.55	105.7	105.99	105.18	103.28	105.63	105.8	106.86	104.58	106.25	103.44	104.11	106.72	104.77	106.47	105.19	104.93	105.73	107.61	107.68	104.58	103.61	103.58	104.31	103.81	104.96	106.25	105.41	106.32	106.25	105.27	107.71
108.87	110.19	110.76	110.87	111.52	112.42	113.64	110.78	112.53	113.35	110.68	112.96	111.18	111.43	109.7	111.85	112.1	112.42	112.71	112.47	111.32	113.73	112.45	111.43	111.72	111.77	111.46	112.49	111.06	112.75	110.83	111.61	109.49	116.74	113.7	109.81	111.39	113.58	111.13	110.1	110.24	111.25	112.5	111.18	113.36	113.31	111.1	113.66	111.68	111.46
109.99	110.73	109.65	110.13	113.1	108.8	107.4	111.16	107.56	111.5	108.66	110.34	108.18	111.36	109.57	108.89	110.76	109.44	108.6	111.62	109.58	108.69	109.74	110.25	111.39	110.91	109.84	110.76	109.54	108.5	109.78	108.8	111.83	107.77	111.02	109.63	110.11	109.58	109.8	108.75	109.79	109.12	110.54	108.47	108.24	109.98	109.16	109.58	112.58	111.04
98.173	97.49	101.48	98.543	98.924	98.928	98.627	99.4	100.21	100.75	100.08	100.88	99.844	97.911	97.901	101.26	96.415	100.39	100.16	100.07	99.197	99.267	101.39	98.742	100.11	101.79	100.07	99.64	100.73	100.36	97.541	100.87	100.44	99.747	99.722	98.162	101.03	99.768	100.06	97.591	100.13	98.007	99.679	97.923	99.409	100.89	98.841	99.758	100.87	98.706
103.33	104.14	103.02	105.18	104.09	103.11	106.09	105.35	103.56	105.13	104.58	102.34	103.9	107.02	106.52	104.49	104.71	107.03	103.96	105.02	104.56	105.53	105.42	104.36	104.59	102.97	105.74	104.18	106.28	105.34	106.24	104.86	103.22	105.44	104.43	105.13	105.39	106.52	104.83	105.56	106.05	105.05	102.92	102.32	105.08	103.36	104.19	104.7	104.3	105.44
100.67	102.84	99.263	101.73	99.512	98.645	99.08	98.108	100.7	101.6	101.95	101.52	101.03	102.4	101.49	101.05	99.786	100.42	99.531	101	101.97	98.722	100.94	100.8	99.588	99.617	101.21	99.641	98.528	101.55	101.59	99.447	101.84	101.38	99.104	100.26	100.56	101.55	100.55	100.39	100.91	98.756	99.639	100.25	100.9	101.66	101.64	101.36	97.761	101.64
100.09	98.915	100.48	100.08	103.54	99.609	100.63	97.662	100.19	95.995	100.18	98.56	99.084	98.942	100.39	101.43	101.58	99.742	98.308	99.828	100.68	101.22	98.962	99.126	98.462	98.902	100.38	100.07	98.694	98.336	99.941	97.402	97.983	99.359	98.263	100.98	98.698	96.54	99.119	100.48	99.724	98.109	99.516	101.34	103.21	97.984	99.607	103.05	100.42	99.086
[truncated: 150 more columns]
