# Supplementary material for: Genetic dissection of main and epistatic effects of QTL based on augmented triple test cross design
Source: PLoS One. 2017 Dec 14;12(12):e0189054. doi: 10.1371/journal.pone.0189054 (PMC5730204; doi:10.1371/journal.pone.0189054)
Supplement: S8 Supporting Information — (ZIP) [file pone.0189054.s008.zip › z4_1550_0.2_10.csv]

104.04	107.16	110.92	110.72	111.31	107.62	98.727	106.78	106.27	106.99	108.06	103.29	105.86	108.26	105.51	103.59	105.23	102.23	106.89	102.59	106.91	105.94	107.93	106.61	104.8	100.96	107.38	111.38	106.85	109.16	108.27	109.17	105.91	108.76	107.18	108.92	108.95	103.51	107.96	107.12	102.98	108.84	108.24	110.51	112	110.01	107.98	104.22	109.07	109.79
105.39	111.9	111.06	110.65	103.71	106.95	106.42	103.54	103.89	110.76	108.15	104.12	105.86	107.02	106.01	104.47	105.97	109.3	104	109.39	104.48	99.265	110.86	106.84	104.85	102.92	105.42	110.89	109.56	107.6	104.79	111.11	105.78	111.98	100.73	111.88	107.11	107.78	112.61	113.13	106.75	105.4	105.7	109.48	107.44	105.8	110.16	104.75	110.86	110.56
101.44	108.6	105.91	108.22	101	101.98	101.99	106.62	104.4	105.67	109.6	105.56	105.01	104.23	103.86	108.68	106.95	99.332	106.88	105.97	99.947	109.26	108.06	102.73	100.45	103.38	100.08	108.42	102.4	106.57	105.9	102.85	105.64	109.06	100.99	107.3	106.42	113.12	110.7	104.35	106.1	108.81	105.27	107.08	106.44	106.45	108.79	110.79	107.49	105.45
104.39	109.93	101.23	106.22	102.48	109.95	111.4	107.68	106.19	102	106.19	112.36	106.75	103.09	106	108.16	105.49	111.67	108.38	105.94	107.35	107.46	104.31	103.4	105.03	110.1	103.19	109.26	102.88	106.31	107.75	110.98	114.41	103.89	113.9	104.01	102.74	108.5	104.28	105.45	105.92	106.06	108.85	110.1	112.9	109.75	105.1	108.32	102.15	109.52
109.61	120.6	124.14	118.11	118.33	119.95	122.36	110.63	112.39	113.64	112.2	114.55	118.97	118.66	113.97	111.54	118.43	115.2	112.28	121.6	112.6	121.05	117.23	109.46	114.23	110.03	115.5	115.56	114.76	111.95	119.73	118.01	117.06	117.52	118.89	110.95	118.42	117.1	114.84	125.2	113.42	113.7	111.9	112.84	110.88	113.84	114.64	116.63	121.59	120.73
109.63	109.64	107.22	112.98	110.34	110.17	108.25	109.58	111.52	120.46	108.7	102.18	112.42	106.33	101.61	106.96	109.88	109.02	112.66	102.24	106.65	113.53	112.26	106.93	114.52	112.92	109.21	109.55	110.18	109.05	106.2	107.65	108.03	107.44	106.73	110.87	113.95	113.49	114.08	108.51	109.93	112.36	108.61	115.46	111.77	111.51	113.17	111.88	108.61	109.34
117.78	112.34	123.29	120.79	117.25	116.55	117.06	112.62	117.76	113.7	119.44	113.48	114.91	121.5	120.87	118.15	117.72	124.04	117.92	120.82	119.36	118.31	116.51	118.96	118.4	119.22	119.66	110.64	120.48	117.85	116.66	121.76	121.03	111.74	112.23	117.56	118.39	114.54	116.3	114.65	118.21	119.69	117.9	123.84	117.63	117.47	112.9	117.13	115.57	118.54
104.12	102.68	101.03	102.41	102.3	107.1	111.53	108.07	102.84	106.4	105.5	103.85	106.52	102.77	103.22	107.24	101.15	111.37	103.65	103.93	106.68	98.313	109.6	104.64	107.99	100.6	106.58	108.53	109.49	108.85	103.26	104.24	107.35	110.24	106.51	99.058	104.18	105.43	112.74	104.69	107.22	109.96	103.4	106.87	109.06	112.8	101.42	106.56	109.34	105.45
114.85	106.62	107.95	102.93	111.09	104.75	105.82	108.31	104.72	106.22	111.11	108.85	108.39	108.82	107.71	101.38	110.59	105.62	109.32	107.92	105.88	103.34	105.66	113.66	106.01	110.36	106.23	105.45	99.247	103.68	105.5	108.76	105.42	109.83	99.231	110.94	105.19	104.81	99.937	107.05	105.25	105.03	105.46	102.36	105.99	112.81	108.79	106.9	108.5	105.68
115.44	121.44	120.37	127.4	114.12	113.72	125.41	122.55	119.39	124.41	115.72	121.69	115.59	116.19	115.26	117.34	121.04	111.85	112.87	119.9	111.91	121.47	113.21	116.56	119.65	109.65	116.83	120.33	120.78	118.28	114.73	121.1	116.62	111.91	116.88	116.06	118.53	125.27	116.26	116.84	114.17	118.07	117.31	117.16	114.27	115.42	118.22	111.66	118.05	121.33
101.42	111.37	107.29	106.34	105.59	109.48	107.14	106.63	107.48	107.16	98.624	104.2	105.82	110.11	110.69	107.49	101.51	107.2	103.59	111.82	107.92	108.17	107.9	104.6	106.16	109.46	105.94	107.24	111.46	107.74	104.62	103.86	103.93	113.16	108.01	103.6	105.89	105.57	110.46	102.61	103.88	104.13	107.6	113.6	106.51	107.79	110.94	101	103.02	100.83
110.57	111.28	109.14	111.5	115.9	107.22	110.6	115.98	106.28	109.98	112.65	108.25	109.69	111.54	119.25	102.09	113.86	107.29	108.07	105.17	111.78	116.79	114.14	111.16	109.18	111.56	108.1	112.05	112.28	112.48	113.51	107.59	106.78	104.62	113.74	105.52	104.92	110.59	111.28	106.88	114.01	108.94	111.61	114.12	113.8	110.53	113.33	111.79	116.82	107.76
106.38	102.24	105.23	115.53	109.13	104.58	108.12	103.26	107.25	105.59	100.32	96.186	100.59	103.26	102.44	108.56	102.16	101.37	106.74	103.2	109	108.71	99.79	108.04	104.78	105.18	101.68	99.346	102.79	100.52	105.48	112.64	107.03	109.25	108.88	109.04	112.08	105.09	112.76	103.44	107.69	107.53	105.95	107.01	108.41	103.7	105.61	104.61	105.92	104.96
110.69	111.59	118.42	115.56	109.75	106.96	111.17	104.76	114.49	105.14	109.98	113.77	107.16	115.41	115.85	103.67	113.28	108.88	109.74	112.46	114.37	111.62	110.73	111.84	117.24	108.77	108.62	115.18	106.33	114.62	106.39	112.92	114.4	110.83	114.84	112.15	111	109.34	111.09	113.53	121.09	111.81	112.14	111.79	115.28	108.59	110.3	114.47	114.03	114.59
114.97	113.96	114.31	110.69	121.09	119.65	112.22	117.42	123.93	121.09	115.76	122.54	113.79	118.51	119.01	114.27	116.35	122.18	117.41	111.91	117.68	120.01	111.92	118.96	117.29	116.37	115.77	115.82	119.19	123.21	118.37	115.58	121.27	119.14	118.66	116.62	118.6	115.1	115.42	117.2	120.07	114.16	120.46	116.99	117.1	115.4	115.91	109.95	120.6	118.75
113.35	110.87	113.06	115.07	114.71	112.37	105.11	111.1	109.53	109.92	109.7	109.13	116.24	111.33	116.36	113.37	111.8	110.5	109.25	104.03	112.45	104.74	110.58	112.43	109.15	116.2	109.72	116.64	112.38	107.04	108.17	114.44	105.95	111.02	110.21	110.6	113.98	115.12	119.37	116.44	108.81	113.77	107.67	108.41	107.75	113.22	108.23	119.28	109.81	107.65
106.15	103.59	110.17	105.61	104.27	111.09	101.42	103.45	106.79	106.29	100.44	101.72	106.96	107.28	102.03	103.15	106.27	107.08	103.27	107.47	100.14	111.2	99.947	110.82	105.63	107.9	101.44	106.65	101.97	108.71	111.14	104.91	106.66	105.23	103.27	110.67	107.75	101.94	108.85	109.86	103.02	105.74	106.8	100.22	109.75	106.97	98.965	106.27	106.74	114.06
105.48	100.97	111.07	107.36	100.76	106.86	111.5	109.47	108.81	108.58	110.63	109.38	108.96	103.27	102.38	107.18	108.85	106.93	108.59	106.09	98.378	109.17	105.96	104.49	105.6	96.395	108.81	105.4	105.77	104.89	103.53	110.86	104.49	102	105.63	107.93	109.86	103.68	112.32	101.45	101.74	108.33	100.99	102.67	109	100.62	104.51	104.39	104.29	116.43
118.95	120.78	109.14	116.45	120.69	120.76	114.65	112.12	121.8	120.51	113.99	117.72	120.13	120.09	118.22	113.69	113.79	115.28	115.14	121.6	114.65	120.33	115.34	116.13	118.61	119.13	115.2	117.08	116.69	121.79	117.85	121.39	117.44	118.04	124.09	117.67	119.23	119.09	111.73	115	117.87	114.89	121.35	120.69	123.18	120.61	123.02	118.9	120.17	124.84
105.92	106.82	111.63	108.92	109.84	104.58	112.48	103.05	108.55	99.07	103.68	112.52	99.556	106.25	111.54	108.64	110.09	101.66	103.76	105.41	104.4	103.58	108.12	112.28	106.28	104.97	107.65	106.87	97.258	108.4	103.13	103.08	106.99	109.41	109.9	106.54	100.05	105.61	105.94	104.22	109.15	108.23	107.07	103.85	103.41	105.08	105.68	104.66	106.68	111.17
106.09	101.75	103.49	99.743	95.981	106.78	100.6	101.88	104.43	97.327	94.63	98.5	98.178	97.894	105.03	99.227	104.69	95.552	101.33	94.739	96.832	100.42	100.06	96.734	94.353	101.41	104.42	100.76	99.489	98.554	103.31	102.55	99.809	97.359	97.757	101.65	103.03	102.25	100.91	102.8	100.09	105.66	99.755	101.59	96.809	98.582	101.02	96.015	98.699	96.024
109.6	106.1	112.07	107.03	104.92	103.96	113.06	112.79	113.1	99.757	108.81	109.34	105.62	97.889	103.55	110.08	101.32	102.96	109.33	108.18	110.38	101.02	112.46	105.4	102.4	110.86	104.23	107.25	113.57	104.57	103.59	100.96	107.38	105.22	107.15	103.29	103.88	112.01	106.55	105.63	109.38	106.84	100.72	106.29	102.17	103.83	99.25	108.94	108.05	99.851
105.33	97.59	94.806	101.55	101.62	102.96	99.934	96.327	99.552	103.96	95.59	100.88	98.175	97.543	99.854	102.05	98.602	102.28	102.85	108.46	107.9	104.04	99.579	103.29	100.9	96.558	101.19	104.09	102.74	104.36	102.44	96.409	99.135	105.29	104.17	100.42	98.589	94.388	97.615	96.259	99.648	96.9	95.528	103.74	98.183	95.357	101.81	97.345	94.967	102.28
124.54	111.14	111.69	107.86	105.94	113.74	111.77	110.68	112.76	113	109.14	115.22	107.5	110.46	115.82	111.51	109.06	111.08	107.73	109.52	115.59	113.86	110.48	117.88	108.52	114.19	110.6	115.38	108.11	111.88	114.44	113.14	115.62	113.08	117.78	105.99	109.16	110.13	115.72	108.94	104.41	111.22	108.12	110.3	109.64	105.2	116.36	107.98	111.64	112.27
112.24	112.62	111.34	111.67	105.67	118.93	116.02	112.57	103.22	111.36	109.57	110.13	109.23	111.11	112.48	112.71	101.27	116.1	108.42	112.62	111.81	109.68	118.53	112.69	108.95	113.03	114.41	111.48	104.25	113.48	111.89	111.48	110.32	114.75	103.77	102.71	105.98	113.78	105.02	108.88	109.5	123.14	107.7	104.71	112.88	110.58	108.59	110.74	112.88	106.41
102.4	104.92	110.79	106.34	108.7	110.28	106.08	105.82	108.25	108.05	104.93	104.03	111.04	99.05	98.615	114.31	109.17	102.94	105.27	100.78	108.59	105.25	106.47	104.17	102.14	103.11	111.47	108.74	103.61	109.22	100.46	107.04	109.04	108.22	114.15	106.27	108.39	102.57	101.11	102.11	105.33	112.27	112.91	107.47	100.91	107.65	102.37	105.67	109.88	102.35
108.08	103.65	104.59	102.7	101.07	108.27	106.59	103	98.8	103.59	107.1	107.49	104.32	103.49	105.23	104.75	109.38	107.73	97.245	106.61	103.68	105.2	106.57	106.5	97.114	109.2	109.07	107.84	103.88	102.51	100.29	105.81	108.3	105.26	105.14	104.2	106.66	107.33	106.96	103.15	106.75	104.37	104.02	101.4	100.03	105.65	100.01	101.24	100.62	99.477
108.12	102.17	106.56	108.72	102.05	106.7	109.48	105.57	106.23	105.57	104.65	106.13	103.16	97.263	106.26	106.75	111.03	102.49	107.42	109.08	99.67	106.41	106.31	102.66	106.87	104.28	109.12	112.24	107.51	110.02	108.25	103.85	104.92	104.44	102.72	104.33	93.551	109.39	101.66	105.35	105.03	106.37	107.38	109.57	105.59	106.21	107.56	101.21	105.7	105.06
105.87	98.807	97.193	95.198	99.609	100.56	99.075	103.36	98.223	98.603	100	102.9	94.895	99.825	99.576	101.87	93.869	94.185	101.83	97.695	102.65	93.598	99.217	98.728	104.62	98.992	97.869	95.032	98.961	97.037	95.824	100.15	106.02	98.946	105.44	101.77	102.48	94.237	103.76	99.638	96.946	94.964	97.433	98.946	107.82	103.52	101.39	98.686	100.11	93.093
114.57	113.99	113.52	113.3	108.24	111.53	106.87	102.24	117.68	108.86	108.61	112.31	114.84	109.9	113.19	114.85	111.37	116.25	111.84	111.61	113.48	111.42	112.43	108.72	106.01	114.65	112.44	110.37	111.02	119.56	113.18	107.73	118.27	114.41	110.8	109.8	108.57	111.67	111.32	112.18	110.24	105.98	111.02	107.36	108.24	110.04	111.7	113.09	111.83	119.23
102.63	99.825	102.63	110.65	103.35	102.31	99.578	102.83	101.9	112.22	105.97	103.92	102.26	111.59	109.66	103.95	106.69	110.78	102.93	109.3	102.12	107.66	104.48	107.74	113.35	105.75	104.18	108.93	109.28	107.73	107.47	110.69	108.18	106.42	108.35	107.53	103.63	108.93	104.77	105.94	98.718	105.32	104.91	110.11	111.17	109.83	98.87	100.19	104.94	102.79
102.46	98.108	102.9	110.5	105.1	99.554	104.08	98.832	105.06	106.19	100.41	101.36	108.6	105.02	110.78	107.54	98.017	109.46	103.6	100.08	104.15	105.21	111.52	102.34	99.649	103.02	114.01	108.1	102.88	107.79	105.61	105.91	111.3	105.66	101.52	106.41	103.52	102.36	106.78	108.13	108.94	103.76	103.88	106.94	103.18	102.96	109.01	109.56	108.87	107.72
98.515	96.324	101.92	98.999	101.13	100.39	98.166	100.9	102.21	101.46	104.67	96.044	108.03	99.642	95.493	98.21	98.301	102.25	100.29	100.76	100.59	106.79	104.74	97.422	98.18	105.06	95.917	101.77	99.463	101.09	96.473	92.008	98.138	97.26	97.285	98.645	102.14	101.05	99.922	99.846	97.198	103.12	102.06	96.43	105.06	99.546	102.69	94.415	97.929	92.764
106.31	102.69	104	108.12	102.98	101.62	99.3	103.28	106.84	106.73	101.68	106.8	107.94	107.27	111.69	110.09	105.85	106.85	107.61	102.21	106.77	102.26	112.05	105.12	103.74	109.06	103.53	100.67	110.77	104.73	108.5	112.2	103.98	102.83	108.86	101.97	106.37	109.01	109.39	108.81	107.42	100.18	101.91	103.08	106.12	107.37	106.4	109.13	100.91	98.133
109.3	105.08	112.72	112.6	114.96	107.53	107.99	108.11	111.93	108.47	113.58	110.93	102.51	112.05	114.62	107.69	107.61	104.68	113.82	109.9	112.25	106.09	107.04	117.25	107.53	109.38	109.77	106.84	110.08	112.92	118.48	110.85	114.44	108.54	109.02	114.79	108.37	113.52	106.22	105.98	111.44	110.97	110.46	105.99	107.05	106.25	106.84	111.78	112.14	103.77
102.64	100.78	100.83	96.365	100.51	99.283	102.85	94.893	102.17	101.52	97.738	105.27	97.901	97.183	97.397	102.83	105.39	103.01	102.6	99.733	94.807	101.4	100.19	100.18	99.342	97.555	100.3	99.077	100.53	101.32	103.87	99.955	99.752	104.43	103.77	101.75	96.976	102.3	104.36	106.13	97.1	99.583	102.61	100.02	98.958	105.03	103.3	106.85	102.32	103.77
116.06	111.17	111.65	109.83	107.89	112.91	110.06	119.34	110.09	103.48	109.97	116.37	116.9	108.29	109.84	111.98	111.74	116.4	108.97	109.07	110.95	112.6	110.97	111.77	103.96	110.71	113.01	108.81	113.79	109.33	113.33	110.89	106.6	111.67	111.39	109.06	110.05	115.48	109.7	103.86	109.82	107.13	113.28	109.75	107.84	111.14	106.33	114.82	112.83	110.54
117.76	118.17	118.67	106.65	112.99	119.13	115.1	113.1	119.75	114.44	117.14	110.91	118.21	115.59	118.53	121.2	115.8	119.64	120.64	117.16	123.83	116.63	116.98	119.04	119.58	113.14	118.4	117.91	116.09	116.76	119.34	122.53	116.22	114.97	120.89	116.78	119.07	116.18	116.02	118.19	114.58	123.46	118.37	114.73	119.95	121.42	123.04	122.01	124.08	114.22
110.75	111.58	110.4	105.07	114.79	114.5	108.37	107.51	112.46	113.1	108.43	109.87	109.73	110.24	109.42	111.67	107.42	113.02	113.1	109.43	112.28	108.68	109.97	102.66	116.83	110.72	114.33	105.98	111.99	112.69	117.52	108.76	109.62	112.98	100.59	104.39	104.11	104.32	110.65	107.6	115.51	106.09	106.89	110.59	112.29	116.03	106.74	110.07	108.52	107.39
109.05	110.84	115.82	109.37	105.59	109.42	107.62	106.61	111.77	107.02	106.19	106.16	104.76	108.95	106.68	111.14	105.89	107.42	111.61	113.26	102.47	110.61	110.92	104.87	113.35	114.44	111.21	110.46	107.13	111.58	113.39	110.1	106.65	118	113	112.5	107.71	105.59	112.75	104.42	114.53	106.54	113.04	110.94	118.31	113.03	112.02	99.256	107.24	109.38
105.54	96.387	99.987	103.14	99.382	98.82	107.21	92.162	101.29	99.299	99.896	97.375	93.726	98.692	99.084	101.27	104.67	95.85	101.01	98.67	103.17	96.568	100.63	93.737	104.73	100.87	102.65	95.788	99.88	101.69	98.606	101.34	98.915	102.56	100.1	98.364	96.362	98.059	100.45	108.04	102.33	100.74	91.956	100.05	103.1	98.505	100.56	97.426	104.05	97.446
107.56	103.51	113.33	100.3	106.56	109.27	99.985	107.04	107.83	104.78	104.62	105.69	105.83	105.16	102.16	103.22	104.13	103.82	104.59	100.41	101.34	100.98	105.85	98.582	105.72	99.875	106.84	109.76	107.72	108.47	102.09	97.132	109.62	104.78	104.03	112.56	106	105.71	102.99	106.18	101.37	104.79	103.34	105.02	108.83	106.28	107.46	106.72	108.99	104.1
111.87	111.28	110.49	107.72	111.3	110.48	109.54	116.15	112.53	115.25	114.31	116.7	114.93	109.33	107.05	113.01	109.13	113.32	105.43	108.53	116.44	113.28	102.35	107.35	110.17	114.58	114.18	115.5	111.85	101.55	109.24	110.91	112.7	109.31	114.51	110.69	107.68	105.77	110.57	108.62	111.34	111.27	112.17	110.76	113.15	112.93	113.88	114.8	112.01	119.66
105.92	107.23	105.74	105.95	102.88	109.48	105.3	106.45	106.62	107.74	105.52	113.45	110.84	107.72	104.23	108.87	103.39	103.7	108.72	110.2	108.22	109.26	106.11	108.14	105.51	107.66	107.68	106	106.99	112.46	116.05	106.05	110.86	106.13	106.8	105.85	102.76	107.01	110.49	108.77	112.46	113.69	107.31	110.31	104.95	102.11	107.76	103.9	106.12	110.7
105.01	110.21	102.28	106.99	107.39	103.81	108.7	109.21	104.53	107.99	107.56	103.64	109.92	104.07	106.28	101.19	109.53	106.58	105.82	109.78	111.44	113.51	101.48	105.8	111.6	107.52	101.99	106	108.32	110.24	107.89	106.34	99.631	111.19	105.56	106.71	108.43	105.72	109.69	107.36	113.02	103.47	108.5	104.29	105.76	105.78	103.93	101.85	107.9	116.45
109.02	98.282	105.38	104.5	110.25	105.39	103.61	106.91	108.76	106.06	104.98	103.41	109.84	105.45	102.93	104.06	106.08	112.68	105.94	106.8	103.59	101.63	110.36	108.42	105.69	105.94	107.05	110.92	114.21	111.63	104.88	108.6	109.32	105.07	108.52	100.7	108.89	106.37	103.74	107.18	98.555	103.35	107.41	104.07	106.75	109.63	110.09	104.5	107.76	102.8
106.92	93.626	95.689	102.54	101.83	99.526	96.436	97.878	105.27	104.85	101.18	96.269	100.03	106.02	100.81	100.09	91.214	105.45	100.15	100.43	100.56	96.019	102.9	98.081	97.495	95.306	101.69	97.526	109.63	102.52	97.425	96.68	89.848	96.02	96.241	96.131	99.123	103.72	105.25	101.13	98.825	100.02	100.31	107.32	104.2	103.29	102.33	96.943	102.94	99.748
106.59	105.72	108.04	103.26	105.17	107.04	106.76	104.67	108.78	115.3	103.9	108.55	101.45	104.07	103.57	105.52	112.82	110.83	112.92	109.16	104.97	103.63	108.95	112.06	105.82	110.37	105.67	113.22	115.24	101.85	107.02	108.78	97.954	104.36	105.01	105.18	100.56	106.63	105.29	102.11	106.19	99.751	104.42	108.91	110.62	104.19	108.2	113.4	111.41	108.27
104.03	106.6	108.05	111.96	109.79	107.45	108.9	111.86	105.75	105.68	106.29	100.87	108.64	109.18	105.09	104.07	107.08	106.74	112.06	104.14	108.65	106.04	114.8	105.67	109.26	109.71	108.99	109.89	105.63	100.31	108.76	108.63	104.96	99.638	106.78	107.88	106.09	103.17	112.79	108.41	108.54	104.97	104.69	111.24	109	109.99	107.95	104.45	100.2	101.4
106.49	104.23	108.61	107.46	103.19	105.22	109.88	107.83	104.26	105.92	103.66	102.23	111.5	102.36	107.63	98.768	106.17	99.699	107.87	101.19	97.192	109.16	99.639	107.21	107.98	111.87	96.516	100.95	107.89	105.48	99.976	106.94	107.47	104.08	96.394	103.1	103.35	105.08	99.485	105.08	100.65	112.77	104.7	107.2	99.712	106.92	101.44	105.34	109.31	108.72
99.344	105.62	111.39	108.67	104.04	103.09	104.12	110.66	101.59	103.27	106.69	102.5	106.12	108.2	104.28	106.48	98.346	102.33	104.92	106.2	100.68	102.53	103.17	106.78	104.37	105.27	103.13	100.62	103.02	102.41	107.25	102.95	110.46	106.32	107.92	105.51	107.23	106.75	102.11	101.83	107.89	108.98	103.17	103.23	105.52	102.91	105.43	109.57	113.76	105.69
115.55	108.89	109.28	114.97	109.1	109.66	112.43	114.61	119.42	110.25	110.99	113.36	110.8	113.76	107.83	108.3	113.56	111.69	108.4	111.7	116.35	112.23	110.63	111.75	106.51	113.86	115.93	111.02	105.77	114.22	111.85	112.6	109.93	108.53	111.56	111.92	119.73	108.63	114.37	114.88	102.87	113.09	112.8	108.46	110.49	113.86	115.29	112.37	118.38	115.47
104.76	100.19	99.283	103.68	105.21	104.1	106.29	99.389	98.543	96.274	104.59	96.814	98.495	105.64	104.6	103.89	102.25	97.801	103.44	99.035	106.52	103.54	96.813	100.99	93.291	105.19	96.503	106.51	110.61	96.075	99.263	106.03	98.447	99.962	102.5	101.16	96.871	100.38	104.03	108.7	98.144	100.4	100.15	99.024	100.91	100.97	103.25	103.32	97.968	104.55
108.06	109.55	107.29	116.23	111.92	120.42	111.48	108.12	110.78	114.97	115.26	110.74	110.65	112.57	115.94	111.78	111.63	113.87	112.46	107.72	109.15	112.57	109.81	110.95	110.14	114.91	110.85	107.18	115.84	111.95	111.81	106	109.57	117.19	107.62	108.02	103.8	113.65	109.82	113.77	109.88	106.41	108.52	105.3	109.95	110.58	107.88	109.65	111.89	111.06
109.43	109.78	103.44	107.48	101.75	104.67	100.03	106.29	104.5	110.08	111.08	99.37	105.12	104.7	101.26	104.04	106.99	107.56	104.62	104.14	106.04	101.77	103.41	102.87	104.58	103.23	108.45	106.81	98.907	106.08	105.09	100.46	108.93	106.81	105.94	103.96	106.8	106.09	102.21	101.33	101.37	108.51	102.91	108.27	106.17	103.35	107.37	107.18	105.63	106.07
102.88	106.53	107.25	106.11	105.35	106.06	105.23	102.18	109.09	104.77	112.43	104.1	108.02	107.77	99.093	115.83	109.16	106.85	101.18	104.85	108.41	105.5	102.7	108.29	109.36	109.26	103.87	105.88	110.33	108.21	107.52	109.77	106.85	102.24	104.17	106.71	102.57	106.1	100.55	108.08	113.12	108.54	101.3	96.686	101.5	106.51	104.81	110.55	101.71	105.73
93.228	96.325	104.91	105.06	100.43	99.053	101.08	102.37	101.83	102.36	95.377	100.24	92.281	103.64	101.96	99.777	101.56	105.21	102.5	95.784	102.77	100.6	102.57	101.47	99.704	97.078	99.981	97.433	102.67	98.514	101.52	103.9	99.998	97.16	98.237	99.3	100.81	105.26	102.13	104.14	100.42	99.062	106.63	108.52	100.37	100.38	99.571	104.09	101.72	105.09
101.83	108.78	105.64	109.61	103.51	106.06	105.76	103.59	105.45	99.375	105.48	110.85	104.47	106.44	107.91	105.59	103.53	102.53	99.884	104.66	104.17	106.43	108.77	105.19	103.6	106.93	101.43	103.71	105.54	107.34	109.44	99.194	103.03	108.89	104.22	100.99	106.08	109.2	102.52	108.84	107.68	102.4	101.05	108.12	101.68	101.98	105.13	107.15	103.69	104.72
107.03	101.95	106.5	99.808	99.794	104.18	99.104	103.55	111.29	109.41	109.74	105.61	110.29	107.88	116.62	109.75	105.89	104.95	104.09	110.37	106.38	102.39	99.294	104.94	99.832	101.5	103.52	102.38	108.43	108.39	113.75	111.97	103.3	109.8	105.84	102.04	108.19	108.26	104.24	104.14	103.03	107.78	105.23	109.16	104.05	99.032	104.08	105.99	104.61	99.312
109.7	105.98	111.97	113.73	108.32	111.67	106.62	108.87	109.29	105.91	116.63	113.58	107.32	113.2	110.33	105.22	113.67	110.16	109.22	106.27	110.82	107.55	108.1	108.11	114.14	107.55	115.55	103.49	117.13	116.54	108.32	112.2	113.66	110.33	109.96	109.09	115.44	113.59	111.36	112.82	109.27	110.32	111	112.47	112.67	103.72	106.58	107.5	111.79	111.28
101.35	99.21	115.26	98.696	103.86	106.92	111.49	107.1	106.96	102.38	108.12	107.37	104.63	110.65	100.51	107.24	110.52	105.28	105.91	99.423	103.16	107.52	110.6	103.37	111.32	105.62	101.59	104.81	103.52	104.5	102.88	104.27	100.6	105.38	110.82	103.22	112.46	107.74	101.02	107.25	102.36	104.95	109.48	105.81	105.87	109.17	104.09	106.2	100.94	108.36
110.31	118.17	111.06	110.43	111.71	106.61	110.16	109.94	109.05	110.76	111.46	117.04	115.58	112.14	117.51	115.79	110.86	113.89	114.06	110.51	114.16	116.66	114.71	118.25	111.18	111.73	112.42	109.61	103.79	104.78	109.39	112.82	111.78	110.55	108.23	104.54	113.81	113.25	110.18	110.26	115.36	110.61	109.37	113.18	109.71	121.18	111.02	105.48	113.69	111.54
114.21	105.08	106.53	109.76	106.15	97.583	107.62	111.43	107.31	112.23	106.37	103.02	106.09	102.95	110.46	103.5	98.797	102.47	108.79	107.96	106.5	108.14	112.25	104.01	105.35	113.07	109.14	104.09	106.57	109.55	106.57	107.06	107.06	102.2	109.5	105.54	108.58	102.95	99.679	110.18	106.33	106.81	104.39	110.14	103.88	105.68	105.65	102.85	104.13	108.49
113.18	108.01	111.47	113.23	113.8	109.14	109.78	108.92	108.77	105.13	108.39	109.66	102.45	111.01	107.37	111.77	107.97	113.85	111.9	107.75	102.67	109.12	113.55	108.06	111.62	116.06	112.39	107.68	112.05	110.91	101.03	105.7	114.61	110.63	110.85	109.84	106.29	112.22	110.63	107.17	112.56	109.55	113.16	111.71	108.33	110.31	108.25	110.97	113.1	110.21
112.74	101.21	104.41	103.59	108.45	108.15	111.99	109.01	97.86	105.11	106.48	105	107.44	105.56	104.74	109.07	106.55	103.13	99.278	103.52	106.31	104.16	105.85	107.2	106.09	103.13	100.58	103.93	102.37	106.57	102.24	106.8	112.62	106.8	95.128	107.62	101.64	104.69	107.5	107.03	103.16	104.28	110.21	104.49	104.52	114.17	107.33	104.26	108.66	97.858
104.1	102.28	105.2	99.514	101.15	109.55	104.48	104.77	105.44	110.39	110.94	103.33	104.39	106.24	102.2	108.94	105.09	105.28	108.79	100.07	108.35	107.42	101.56	110.23	113.4	109.4	105.19	106.93	101.84	108.87	104.49	108.79	107.57	109.18	99.138	110.39	109.12	106.04	108.79	104.91	103.74	107.27	110.96	110.18	106.13	108.15	112.39	102.07	107.79	108.56
118.91	117.73	118.92	119.59	118.45	114.22	120.52	116.55	115.29	121.15	118.43	122.17	117.39	118.32	115.58	114.45	117.13	119.02	116.78	116.02	122.52	118.18	117.11	118.27	118.8	120.34	121.62	117.93	113.76	118.08	115.9	115.8	112.84	122.41	118.35	117.44	121.28	119.55	114.26	124.81	116.14	121.55	121.79	118.08	120.15	113.61	126.56	111.35	115.2	114.03
98.089	95.712	100.59	101.34	97.454	100.06	111.44	96.179	94.376	109.94	101.01	93.623	97.168	97.19	97.519	98.209	97.395	104.92	102.96	101.67	98.788	101.22	100.21	96.616	99.236	101.83	102.18	97.517	107.01	101.06	99.119	95.716	101.7	106.63	98.237	94.824	104.97	98.784	104.88	107.59	99.088	98.667	93.48	98.903	103.67	98.731	93.762	107.34	101.06	101.39
111.64	108.48	107.05	104.66	113.65	109.52	104.82	103.08	106.25	106.16	110.44	106.15	108.12	108.31	107.3	115.57	100.59	108.13	113.25	103.83	107.55	107.3	109.01	106.17	111.43	104.72	106.64	105.45	106.95	109.24	107.73	104.91	112.26	106.52	106.64	108.08	104.02	106.02	105.85	99.288	104.84	104.95	102.13	106.26	110.84	103.7	105.23	98.457	107.36	110.97
103.81	106.66	99.459	108.03	97.076	97.546	111.41	107.85	101.57	100.48	101.42	101	101.91	103.51	106.89	108.27	105.32	100.76	101.32	106.43	101.25	102.66	108.24	105.68	103.8	108.52	102.75	106.79	111.44	106.62	105.48	105.86	102.52	98.038	111.86	106.63	104.61	105.1	104.63	101.36	97.201	103.81	106.55	104.83	110.5	101.36	102.15	97.925	102.04	98.951
103.98	109.02	99.868	110.43	108.06	108.45	105.15	107.36	102.97	107.42	113.06	102.98	103.72	110.53	104.01	103	109.41	103.77	102.7	106.29	98.863	103.99	109.26	105.01	109.56	101.5	107.73	104.9	100.04	102.77	104.79	107.38	109.84	107.41	97.531	111.86	97.565	109.11	105.73	103.12	106.11	103.83	107.61	105.99	104.86	104.19	109.04	107.96	106.98	107.72
108.27	103.52	110.66	100.2	105.98	111.22	104.44	108.34	106.12	112.69	107.95	100.07	103.02	106.29	110.45	108.49	105.31	112.53	101.4	101.93	107.71	105.62	103.64	108.44	104.44	108.31	100.43	103.49	95.538	105.5	104.77	103	107.51	108.46	99.852	105.56	105.13	107.06	104.57	104.61	104.19	104.63	106.68	107.14	104.76	104.59	105.6	101.08	110.29	105.98
104.68	100.92	106.61	99.073	106.14	103.54	102.62	107.31	110.74	104.3	102.75	100.2	101.6	108.83	101.36	100.86	103.47	100.37	98.847	106.13	103.18	104.36	110.6	103.93	107.59	103.95	106.05	101.66	103.43	104.61	105.04	106.94	99.394	103.19	105.88	105.49	100.43	109.44	95.394	100.58	109.32	101.55	102.2	104.44	104.08	105.04	101.66	97.066	101.57	106.24
110.94	109.45	113.58	114.75	111.23	107.02	110.92	111.89	110.24	118.29	110.3	106.7	114.69	105.97	113.19	114.32	110.21	115.53	109.1	109.07	109.73	120.66	110.39	115.21	113.19	112.67	109.01	111.03	111.37	106.5	114.71	112.38	116.07	109.48	114.14	112.82	110.51	116.03	110.44	111.24	108.26	113.93	114.58	102.95	112.74	114.43	113.39	116.94	111.56	108.36
103.81	110.22	106.56	109.32	102.3	108.42	106.48	105.64	100.61	101.03	106.55	102.92	102.48	109.32	110.27	108.83	104.1	102.29	102.26	104.35	102.91	101.52	97.437	108.68	111.33	100.26	108.52	106.55	105.91	104.7	109.87	102.71	109.95	111.6	103.47	105.19	108.83	105.31	109.24	105.03	110.48	102.66	106.49	107.09	103.86	105.16	104.22	98.446	101.19	108.93
104.39	102.89	102.06	104.44	104.17	104.13	101.68	98.799	99.057	104.42	109.7	107.71	103.62	106.99	105.08	104.7	104.99	103.1	107.2	107.23	109.57	107.77	102.87	102.15	99.773	102.18	104.34	107.89	101.53	100.17	105.64	96.507	107.3	112.46	102.49	103.89	107.78	103.69	107.16	107.63	112.9	110.61	110.56	98.604	105.68	100.51	97.752	104.68	104.91	100.91
106.21	103.46	105.64	100.85	106.01	114.9	109.01	109.34	109.69	107.07	113.25	106.08	110.81	104.61	98.722	102.25	104.83	103.21	108.66	100.42	110.93	108.95	106.7	101.13	100.96	103.99	107.06	109.64	109.83	108.13	106.96	101.82	112.11	104.13	105.35	111.22	109.88	112.6	106.92	105.19	106.15	103.47	106.75	106.46	105.79	108.03	105.5	109.11	100.43	105.39
106.49	106.82	99.483	105.72	99.785	103.06	110.23	102.78	103.33	99.369	101.54	111	102.96	107.7	100.62	101.4	98.011	102.01	101.73	102.99	100.96	114.72	103.13	112.36	111.23	101.81	105.49	108.35	101.62	108.48	109.28	103.05	97.558	104.3	107.87	101.21	98.164	111.99	99.659	104.37	108.02	103.35	103.37	107.81	103.89	106.55	107.61	108.96	102	106.02
104.51	99.947	99.019	95.274	98.467	96.569	101.95	100.17	101.23	101.84	101.12	99.05	101.72	104.58	96.944	100.9	102.95	100.19	99.211	100.08	94.181	96.19	96.776	97.237	99.017	100.16	95.197	96.86	105.65	99.498	100.97	99.635	99.147	104.61	103.93	104.37	102.7	97.771	99.57	102.15	106.24	102.64	105.24	106.1	99.55	93.441	101.39	98.749	97.454	96.919
107.92	105.51	106.25	105.54	102.71	108.11	100.04	101.98	108.65	100.5	105.23	105.01	101.84	106.99	101.9	106.68	109.03	102.29	110.94	108.78	103.45	105.54	100.18	106.5	100.5	111.1	110.2	112.64	107.29	103.83	101.61	103.2	110.1	101.33	112.96	108.35	100.38	106.49	106.76	111.9	103.95	104.05	101.41	101.72	103.55	105.77	108	106.63	105.21	109.29
107.19	109.46	111.53	113.03	113.11	114.6	113.14	111.98	112.42	112.87	112.68	102.85	113.92	113.31	115.17	112.24	101.53	112.23	108.96	115.08	110.72	107.97	109.49	108.55	113.63	106.83	112.08	112.25	110.97	115.34	107.67	113.68	119.12	114.57	102.63	108.98	114.84	109.23	112.88	113.17	113.17	107.58	119.34	113.22	112.09	112.73	106.94	113.13	111.64	116
109.73	105.64	108.21	103.02	105.96	112.23	110.51	109.4	103.88	104.97	103.7	109.1	102.85	103.99	109.56	107.25	107.52	104.72	106.19	107.13	107.97	104.91	101.11	112.13	107.18	107.86	105.43	103.58	101.17	104.24	101.71	108.43	107.48	110	110.94	105.35	103.24	103.61	108.91	108.14	107.32	110.51	105.58	109.73	106.62	108.45	106.14	106.58	106.45	109.43
110.82	111.12	115.07	103.87	104.88	108.96	107.08	108.93	103.92	114.83	116.78	104.67	113.77	112.99	104.24	108.52	112.47	118.42	112.86	108.74	102.85	106.26	109.64	105.9	111.38	115.5	114.28	108.91	105.6	109.07	111.62	107.66	111.54	107.06	112.33	108.76	109.1	114.31	107.09	109.36	115.06	108.08	109.78	109.37	102.29	105.03	111.7	110.22	110.8	107.44
106.99	101.32	103.96	105.01	109.75	100.68	105.98	103.25	109.41	106.57	102.55	114.17	101.02	104.13	102.48	107.47	110.17	111.12	107.64	101.79	107.09	105.19	102.22	107.01	106.11	105.21	104.49	113.3	106.37	108.08	99.964	108.65	105.64	104	105.85	107.32	108.68	99.191	109.67	102.93	97.805	108.48	104.72	101.08	104.15	108.44	107.02	103.27	109.12	109.93
119.02	119.17	115.33	114.72	114.09	114.02	116.19	117.33	115.59	117.79	115.67	115.79	115.47	120.45	118.71	113.73	122.31	113.67	117.27	118.81	115.64	116.88	118.49	117.39	116.85	121.86	124.91	114.73	119.52	117.21	115.63	120.26	116.38	115.42	117.11	119.05	112.69	115.68	117.23	115.89	112.99	122.15	123.63	116.94	112.2	116.65	114.35	112.62	109.84	114.09
109.32	104.9	98.077	108.02	103.84	107.68	106.02	101.86	103.73	106.11	104.28	115.28	107.32	107.05	111.15	107.13	110.69	106.87	106.51	98.778	107.83	106.9	109.38	110.59	106.55	107.25	106.95	109.51	102.35	108.9	97.962	107.32	110.24	106.08	107.12	111.97	107.08	100.22	109.62	111.13	111.03	109.53	103.41	112.72	108.1	116.89	104.91	104.59	108.87	107.52
111.07	103.74	106.81	108.25	106.9	110.78	106.31	103.6	103.48	103.31	100.7	106.18	108.88	108.8	103.44	106.12	106.9	107.96	111.33	108.41	105.16	106.31	113.62	110.26	108.78	107.58	105.28	101.67	102.37	104.13	104.98	107.11	103.86	100.15	113.01	109.2	105.78	108.36	104.06	107.4	105.33	112.9	108.6	105.67	106.15	104.49	105.32	107.63	107.11	109.02
105.98	104.21	105.39	105.27	100.18	104.63	103.21	109.72	102.3	101.91	109.37	105.7	111.92	106.45	106.11	102.71	99.301	101.3	107.49	94.36	109.85	103.53	103.24	108.56	106.65	104.05	100.35	102.76	104.56	106.44	105.78	108.35	106.36	106.27	100.79	107.98	105.03	109.19	106.59	106.6	102.72	104.44	112.37	104.58	107.88	106.8	100.36	107.79	105.65	107.69
111.51	112.53	112.7	118.03	113.76	109.43	113.28	112.49	102.52	108.92	106.43	111.88	105.4	107.41	118.16	110.12	115.21	120.24	117.21	109.67	112.56	108.15	109.48	108.73	113.82	111.64	109.2	116.22	108.03	116.03	116.32	109.04	111.83	108.81	103.01	104.26	117.28	106.09	115.45	106.91	114.09	118.37	107.23	110.46	112.66	112.19	103.23	115.22	113.27	110.9
100.07	104.85	108.45	99.558	103.21	101.63	104.42	107.92	98.62	108.29	98.981	99.841	109.22	112.88	104.09	104.76	109.6	101.95	110.02	105.51	101.45	103.65	102.78	110.09	106.65	107.94	107.59	110.39	105.69	109.2	103.55	107.71	111.11	109.02	105.39	111.86	105.03	107.11	111.18	103.12	100.11	104.88	106.8	112.71	107.41	98.818	102.06	102.13	106.17	106.96
112.31	107.79	113.33	110.09	115.79	108.7	113.38	112.75	113.06	114.46	114.67	113.78	110.36	115.07	111.65	112.48	108.23	112.73	116.81	105.14	113.48	115.82	109.38	115.39	114.14	108.32	111.52	111.1	112.07	113.27	108.47	107.8	113.34	112.12	117.34	107.77	115.08	111.87	118.06	120.97	115.9	108.6	117.91	108.23	108.22	112.11	108.74	109.19	107.75	112.25
115.95	111.72	107.64	109.17	114.84	109.46	112.58	116.7	115.21	111.41	113.18	110.92	105.92	112.96	113.28	110.97	114.21	107.34	114.48	111.25	114.28	106.27	114.21	114.43	111.69	114.38	114.8	112.19	112.08	108.44	114.85	107.12	113.87	121.97	111.86	112.91	108.32	116.3	116.25	112.9	109.6	111.8	117.31	109.67	116.63	109.16	114.64	110.91	110.06	117.28
107.26	113.84	115.12	107.85	112.7	105.77	108.98	107.81	113.99	114.71	112.63	110.64	113.72	113.58	111.73	110.68	108.83	121.42	114.17	109.35	112.86	111.31	115.57	113.14	113	109.9	104.52	110.25	112.52	114.41	114.1	108.9	113.85	107.48	112.4	115.68	111.79	106.32	117.22	120.47	110.06	116.88	120.51	108.94	107.9	105.29	113.59	111.44	117.76	110.76
108.52	98.97	109.19	104.44	109.24	104.92	103.45	107.25	104.37	110.59	105.86	104.41	113.95	103.6	113.22	108.64	106.04	99.497	100.56	110.24	106.74	111.96	102.25	106.13	107.86	99.632	105.18	107.03	104.5	101.13	103.22	101.68	111.5	105.45	109.9	102.93	108.97	107.77	107.3	107.8	105.89	109.15	110.46	104.38	105.07	106.29	103.14	102	111.8	110.27
114.8	111.68	107.8	112.9	116.05	112.63	111.98	113.08	109.93	109.47	108.39	108.21	115.11	107.89	112.17	108.97	112.31	112.1	109.97	106.56	112.02	117.99	108.41	107.51	110.04	110.94	106.88	113.39	110.88	108.63	103.37	108.14	113.42	109.98	114.75	114.8	106.3	113.81	114.48	114.94	113.91	117.08	112.75	115.68	114.44	116.38	105.8	110.37	113.11	109.93
107.07	105.89	109.85	108.49	105.53	104.51	105.31	101.05	106.94	109.38	99.723	101.03	102.87	105.54	103.27	105.04	105.25	97.64	106.31	94.409	101.82	102.71	109.22	102.26	102.08	108.77	100.99	102.83	103.69	104.48	107.91	113.98	100.7	106.49	103.89	106.45	102.69	100.68	104.77	101.81	99.691	106.24	104.25	103.55	101.89	103.83	107.1	102.56	104.08	105.47
100.97	93.088	101.14	104.17	99.777	103.35	103.79	101.56	100.07	98.653	91.257	96.954	103.57	98.289	92.459	96.498	108.8	98.772	103	98.346	96.344	103.67	99.32	97.142	98.012	96.676	100.71	103.11	102.7	96.992	102.59	98.997	104.25	100.08	100.64	93.959	101.8	96.328	99.336	101.58	98.834	95.533	102.12	101.44	102.86	100.25	100.28	101.45	100.64	104.34
111.22	104.02	101.5	111.5	103.76	107.27	103.82	103.95	108.21	108.91	103.96	107.59	107.06	100.11	105.12	108.46	112.48	107.28	110.12	108.82	97.86	106.85	106.01	102.99	106.06	108.02	108.3	106.03	102.13	97.845	106.62	101.45	107.29	108.92	101.31	103.46	110.24	105.87	106.27	107.35	115.23	105.81	102.12	110.4	99.996	108.73	102.33	104.11	105.82	106.78
110.14	112.55	109.98	109.63	112.24	110.69	107.68	107.67	118.96	112.26	109.03	106.11	108.36	110.22	109.25	109.52	115.68	104.9	115.75	110.84	103.97	111.65	103.4	108.61	112.73	108.03	113.42	113.98	114.38	107.79	114.92	108.72	108.53	107.15	116.95	114.18	114.75	105.72	107.53	114.82	106.55	110.56	112.4	114.66	111.09	114.16	112.99	113.93	111.27	104.07
100.56	100.64	107.16	93.911	97.556	105.05	103.79	99.618	104.61	100.02	97.191	101.25	104.14	101.73	106.4	99.083	103.58	99.28	101.68	99.506	100	100.46	98.854	102.11	101.78	102.04	101.61	99.853	107.43	101.35	102.12	97.191	97.784	95.889	100.32	100.19	103.08	99.9	101.69	100.65	90.904	99.716	103.79	98.193	102.41	100.12	103.62	103.36	96.789	102.18
109.8	102.67	98.182	99.78	97.082	99.224	101.75	94.866	96.94	100.11	103.71	100.22	106.33	97.124	97.1	101.88	97.74	105.39	100.26	99.944	99.468	101.52	96.315	101.37	101.23	98.295	99.555	100.14	103.51	99.496	95.147	96.245	101.36	95.067	101.24	100.71	101.79	101.3	95.737	100.33	98.556	97.752	101.18	96.365	93.373	98.563	103.83	104.48	106.29	97.368
107.51	108	104.12	110.77	111.04	106.52	108.64	114.91	111.65	106	98.312	102.96	115.32	110.74	107.88	109.53	109.31	114.96	111.9	113.96	108.65	115.24	106.24	107.9	113.65	110.41	107.36	109.12	107.72	106.02	116.12	108	107.24	108.15	109.99	116.58	96.592	108.11	114.19	107.35	107.88	107.23	104.92	113.54	112.96	112.31	113.44	108.27	108.27	108.42
104.13	101.83	105.69	109.68	107.17	110.64	109.32	110.2	109.35	105.75	107.15	104.03	109.92	108.47	103.77	107.36	100.08	108.61	102.8	106.47	108.12	112.79	98.994	110.03	102.45	112.32	104.24	109.39	107.83	105.68	108.08	108.07	106.93	101.01	104.62	110.32	104.7	114.74	106.35	110.25	103	102.28	104.17	107.04	102.78	104.97	104.14	106.39	101.95	105.44
116.58	110.24	112.61	108.91	107.37	111.48	109.28	118.87	107.69	113.37	114.61	111.11	108.43	109.36	108.41	114.35	107.04	119.88	115.77	112.19	109.08	108.22	110.68	111.9	107.2	113.98	112.92	116.12	111.51	114.44	111.29	112.77	109.61	111.83	106.33	111.91	115.53	109.57	111.4	117.41	110.93	110.66	107.47	112.3	116.37	109.17	110.76	107.03	106.57	109.71
103.37	107.37	107.72	108.78	104.9	104.54	111.06	112.64	106.87	106.77	110.98	106.56	109.6	100.25	104.03	107.12	107	104.6	100.58	107.66	107.99	108.28	103.68	110.35	102.99	101.73	106.08	113.94	104.03	104.74	109.09	103.59	108.22	106.42	102.04	107.78	112.35	109.66	107.81	106.77	101.66	109.62	106	107.67	109.24	103.4	109.44	107.27	111.66	111.04
104.21	109.35	105.04	101.9	105.45	103.87	102.03	104.87	103.7	106.12	104.83	104.09	100.92	105.72	109.52	108.7	102.82	107.09	104.03	106.38	108.57	101.28	109.58	111.52	102.86	104.87	106.71	107.61	107.83	110.59	94.882	103.27	108.71	108.33	105.05	107.43	101.64	108.63	101.7	106.33	103.04	108.67	102.39	113.21	106.49	105.17	111.52	99.929	105.63	105.69
106.1	106.14	107.74	104.04	101.01	104.08	108.39	110.7	102.6	107.32	103.34	106.52	108.89	101.91	105.55	108.24	107.11	99.289	103.32	102.28	101.52	109.79	99.066	107.3	106.84	110.17	109.44	105.54	103.64	96.399	109.02	98.161	101.36	95.027	102.76	103.32	110.74	110.38	107.42	105.87	109.99	108.17	101.6	110.19	105.79	106.88	111.14	109.64	110.76	101.53
103.87	100.03	97.281	99.546	102.3	105.11	106.07	103.99	104.43	97.812	98.998	104.36	94.752	102.5	98.602	96.039	99.224	99.323	99.055	110.9	100.61	95.894	99.168	96.28	101.61	98.55	103.53	100.49	95.75	98.416	99.118	100.38	103.38	105.01	96.051	101.6	105.06	93.631	106.04	100.2	99.559	95.138	96.068	96.634	100.17	95.687	104.52	100.62	97.759	97.462
108.55	114.32	109.22	108.89	109.93	107.99	114.84	106.4	103.54	114.97	110.76	113.67	107.1	109.11	114.96	114.17	113.54	114.32	113.55	100.5	112.97	112.76	115.93	111.18	118.13	114.46	111.38	114.1	112.44	106.01	112.72	111.99	111.41	110.29	110.87	114.79	107.55	113.87	119.08	107.73	110.4	106.46	113.43	111.72	107.48	117.29	109.09	106.78	108.02	104.69
113.23	110.69	113.42	112.52	110.34	113.1	110.74	109.09	113.17	112.26	117.42	116.05	114.84	112.03	113.69	111.47	105.32	116.85	113.37	103.71	110.97	109.49	109.27	108.12	112.93	116.79	113.78	105.74	109.67	107.92	113.17	110.92	108.08	112.87	110.21	105.33	110.88	107.11	116.36	116.72	112.88	119.3	114.33	109.06	107.15	111.18	109.28	112.26	112.36	105.14
108.04	112.43	109.8	107.39	107.37	105.64	109.14	107.56	107.26	107.5	111.89	111	115	113.74	104.71	109.84	111.74	100.64	112.81	112.78	115.67	110.31	106.85	110.44	107.91	110.12	111.18	110.74	110.25	106.23	111.58	113.14	99.965	108.15	111.49	106.76	112.26	101.27	113.86	98.402	106.69	105.78	111.98	112.12	104.59	114.37	110.34	111.75	112.74	106.41
99.642	98.125	99.678	100.84	97.779	98.375	103.72	101.08	100.58	89.972	102.75	102.31	95.363	101	96.654	95.509	93.49	102	100.35	105.56	105.85	104.11	98.5	100.51	95.463	102.86	98.859	103.4	98.988	92.594	99.543	102.86	103.01	98.967	104.25	99.845	106.03	100.21	95.233	102.21	98.79	103.09	101.59	105.95	100.47	102.46	99.028	100.53	97.649	101.91
98.406	99.383	110.23	108.55	97.408	94.554	99.696	100.92	101.69	100.86	95.399	109.56	101.48	99.462	105.04	95.747	99.134	95.996	98.36	95.18	101.64	101.27	96.609	96.135	97.066	95.983	99.067	95.246	101.32	103.21	99.337	95.589	96.901	96.123	97.563	98.85	103.61	107.38	103.48	101.71	102.38	101.36	98.237	98.323	100.26	100.18	94.298	99.591	95.975	99.725
116.63	110.7	111.67	105.04	110.05	110.33	112.6	112.22	119.35	109.45	110.59	116.58	114.09	113.2	110.57	104.49	107.87	120.54	109.79	114.57	112.28	114.31	113.11	111.12	117.07	117.56	118.91	107.82	109.43	110.96	113.71	111.33	114.43	114.65	104.2	112.76	110.56	117.41	120.76	105.9	114.64	108.08	110.12	110.11	114.41	107.12	109.38	104.92	117.87	109.05
110.33	102.82	111.76	100.6	108.72	95.853	99.003	107.97	101.82	101.83	106.39	106.93	103.39	101.88	102.37	94.561	107.11	105.94	101.68	110.17	104.09	104.16	101.14	103.73	103.72	106.16	102.48	112.96	99.599	107.33	107.6	103.94	104.5	104.91	108.98	104.18	97.037	103.21	101.36	104.46	102.51	107.47	104.67	103.41	102.83	104.91	103.9	106.34	106.59	101.35
108.32	105.85	104.7	107.82	102.57	111.6	107.54	112.15	96.666	105.86	105.84	109.44	101.04	98.15	113.51	106.8	101.27	107.92	105.88	111.5	103.81	109.81	109.28	111.12	105.26	106.52	110.73	106.5	104.76	104.81	107.05	105.61	104.71	114.45	103.79	108.04	105.55	108.37	108.56	103.61	107.02	103.43	109.45	104.86	110.86	107.96	103.61	108.79	102.73	105.4
109.63	112.46	110.17	112.38	112.6	115.72	116.31	116.59	115.85	115.97	110.77	110.47	109.51	115.56	110.46	116.87	113.65	110.18	112.74	108.28	115.93	113.64	116.13	119.18	112.98	106.49	115.75	112.9	111.25	111.28	107.86	108.63	108.75	115.24	114.82	109.63	110.2	110.69	107.88	109.95	115.63	112.6	115.41	105.24	109.65	106.62	116.48	115.05	110.11	113.24
116.94	117.08	109.09	116.07	105.83	107.57	102.47	115.93	112.24	110.29	109.83	109.18	112.07	112.77	104.44	109.64	110.27	115.8	111.51	111	111.46	104.48	111.32	108.6	112.6	112.7	110.28	113.14	114.16	108.72	111.87	115.41	115.32	112.4	112.43	120.4	107.59	104.86	115.45	110.5	109.87	109.46	116.96	112.74	115.78	114.34	103.81	112.92	109.01	116.08
110.11	107.45	113.08	115.88	109.63	112.02	116.5	107.66	111.62	109.67	108.25	109.59	110.03	107.66	108.87	109.74	115.38	108.07	109.19	112.19	105.64	113.85	110.19	115.59	111.09	112.33	108.33	103.52	107.39	114.68	108.91	119.68	110.21	108.58	109.99	105.78	108.42	112.02	112.84	108.58	103.09	111.13	110.31	113.6	106.63	106.99	114.07	109.33	111.99	112.27
108.77	111.4	110.26	113.52	118.04	108.99	111.94	110.86	109.62	113.46	114.44	114.14	111.32	105.94	108.56	112.88	112.72	108.27	108.73	112.21	111.41	109.12	113.92	111.08	109.8	112.81	111.88	113.46	113.7	109.2	108.13	112.96	105.66	111.57	116.58	112.22	108.77	111.56	109.01	121.08	110.9	111.42	119.91	113.39	114.06	108.46	113.02	110.9	103.85	109.68
107.11	112.29	106.68	112.73	110.6	104.44	113.7	109.06	111.54	113.46	114.41	106.57	108.27	113.93	107.17	109.57	114.41	109.97	111.9	112.1	108.81	113.45	104.89	113.25	105.98	109.36	112.51	105.93	105.51	109.82	112.05	108.88	103.44	109.41	107.45	103.93	110.94	109.49	113.09	110.09	105	113.38	102.95	109.4	106.33	112.21	102.28	110.45	108.89	111.59
104.22	108.09	98.46	102.44	107.08	102.05	105.99	104.65	107.74	106.57	104.43	103.17	111.86	105.93	105.02	108.44	105.53	104.87	107.91	102.85	103.36	102.64	106.82	106.79	112.94	106.27	99.953	107.35	103.8	103.68	103.79	112.48	104.99	108.43	111.62	112.47	103.7	113.01	110.91	101.16	102.63	105	102.14	104.24	98.784	107.63	110.31	103.17	103.02	105.23
103.29	105.63	107.47	105.56	95.125	108.09	108.19	107.66	105.38	99.538	105.87	104.44	107.18	106.37	104.09	99.885	99.395	101.89	103.1	107.75	107.23	106.25	105.01	105.25	101.79	109.93	110.3	99.41	104.73	107.98	108.45	102.86	110.37	106.5	102.31	105.71	110.46	104.77	107.46	110.17	107.48	108.1	110.02	96.32	108.8	107.6	101.97	114.65	103.88	103.62
114.3	108.25	108.52	104.97	110.53	103.93	114.47	107.73	108.54	110	106.87	116.29	112.06	109.62	110.42	108.2	111.33	114.29	108.43	112.07	106.56	104.46	105.79	108.52	114.03	106.05	112.6	113.61	109.76	111.65	111.4	105.04	110.39	104.27	104.14	114.38	109.99	109.16	111.26	109.38	113.93	106.16	104.09	109.52	110.87	108.05	113.95	114.54	115.58	109.87
112.47	117.28	116.31	114.17	123.37	119.8	118.26	117.57	112.01	118.05	124.27	119.85	119.7	115.31	113.3	111.56	115.93	110.15	120.56	115.85	113.71	111.1	116.87	118.92	117.57	114.79	115.6	117.82	112.71	109.33	112.58	113.81	114.81	112.8	117.98	115.48	118.17	116.41	117.58	118.01	114.74	121.87	118.76	120.87	114.25	118.02	109.33	118.62	116.56	117.69
118.11	110.88	117.14	110.01	108.88	117.77	106.32	105.41	109.62	107.93	111.71	107.48	105.67	106.86	108.54	116.28	112.97	112.49	110.21	112.58	110.99	112.46	111.62	108.83	110.08	99.422	111.41	108.71	106.4	110.13	113.64	112.23	106.44	111.97	102.85	112.18	109.99	112	112.73	116.61	113.06	112.64	108.52	113.19	108.31	102.82	106	107.23	110.04	107.55
104.36	98.37	106.83	106.88	106.48	107.05	102.96	105.14	105.16	105	106.63	103.55	104.76	107.4	106.37	101.24	105.71	106.74	107.05	108.07	108.33	107.22	103.32	101.05	104.15	106.77	101.11	105.06	107.22	104.7	103.34	100.92	104.35	104.97	103.95	103.5	106.33	106.86	111.37	101.67	101.51	110.22	101.73	103.72	101.8	102.55	100.27	105.5	105.05	106.85
103.9	104.49	103.37	102.7	107.37	102.8	102.5	101.5	103.94	106.94	107.18	111.27	107.96	104.96	111.04	102.56	106.68	101.54	105.21	103.1	100.01	102.81	104.24	102.77	107.15	101.86	106.2	99.196	101.69	104.11	104	107.02	107.53	100.42	99.118	105.32	108.66	103.58	97.564	101.97	104.82	100.75	108.26	105.75	96.908	107.43	102.22	101.81	101.68	101.89
109.64	108.72	105.83	104.38	98.246	105.85	102.74	108.96	102.67	106.77	101.97	107.03	108.15	107.88	108.2	104.86	107.96	109.17	105.27	111.76	109.11	105.09	104.75	108.73	107.33	100	106.13	109.83	104.59	109.1	110.71	105.68	110.94	108.59	102.48	112.15	106.61	103.3	105.25	111.68	109.39	103.22	110.6	110.26	97.805	100.33	106.06	104.7	104.52	111.05
106.71	104.26	103.04	106.18	99.813	109.01	106.88	103.43	101.8	104.34	105.46	108.5	107.23	109.91	100.97	106.33	104.73	100.51	108.27	105.52	105.08	104.95	111.54	107.59	108.65	105.92	114.55	107	100.8	110.84	106.68	105.51	102.7	106.39	107.5	101.9	105.11	106.83	110.51	105.9	103.7	109.93	106.22	104.72	113.27	107.46	107.75	109.55	104.72	105.8
99.928	112.78	106.1	104.87	107.99	101.3	106.28	105.43	103.24	103.18	103.11	106.12	104.84	106.58	107.13	110.9	109.68	102.47	102.92	113.08	105.31	110.03	106.89	105.41	106.95	107.29	107.87	108.35	106.57	105.35	104.04	108.25	100.84	95.017	109.43	101.13	105.18	103.56	106.36	102.61	108.88	109.13	103.24	101.51	111.11	106.08	104.99	99.248	104.66	108.42
115.87	119.29	117.31	110.31	116.58	118.79	113.76	112.53	122.71	118.27	107.62	111.63	119.03	118.54	117.86	114.64	120.45	117.33	115.6	111.64	123.29	120.84	114.89	121.27	117.6	115.24	117.61	115.03	115.83	115.54	119.95	114.12	118.53	119.95	120.39	115.7	121.94	118.63	121.11	122.87	112.46	118.2	117.62	113.99	114.25	118.43	123.4	121.22	117.07	115.07
104.54	108.75	109.49	102.28	107.73	109.92	103.82	107.3	109.55	103.77	106.8	108.35	106.27	100.11	114.4	109.25	109.08	106.87	100.97	104.65	106.21	102.6	111.92	110.07	109.8	106.8	105.3	104.11	110.55	101.85	106.92	102.18	103.22	112.18	106.89	102.54	108.02	103.57	107.85	104.29	106.96	111.1	113.27	104.79	108.5	111.32	109.76	102.83	109.45	100.73
109.6	101.49	106.41	106.01	100.45	104.05	113.24	100.33	104.2	104.39	108.81	105.99	106.49	109.3	104.98	105.71	98.601	106.92	104.31	103.56	104.84	105.92	106.4	104.58	101.58	108.13	104.49	109.79	108.24	100.37	105.95	103.73	107.7	105.7	103.89	104.15	103.4	108.01	106.31	108.95	109.35	106.74	112.51	106.88	107.14	107.33	103.07	109.63	109.97	106
108.08	101.23	103.82	105.56	111.05	107.74	106.3	100.1	102.79	110.28	103.11	103.5	104.12	99.533	109.34	106.7	101.37	100.06	103	108.72	105.51	100.05	101.79	106.58	112.03	105.27	103.95	102.27	105.6	113.63	105.02	100.25	111.11	106.95	101.51	109.56	101.98	109.61	109.8	106.51	106.33	99.479	101.45	108.11	103.57	108.13	107	103.3	103.75	101.14
99.258	104.17	100.97	99.641	102.9	97.908	100.09	103.33	97.26	104.26	98.246	100.54	107.67	102.36	95.508	100.7	98.683	96.693	95.993	92.73	94.676	100.64	96.267	100.2	97.107	96.231	106.04	100.95	100.68	96.042	99.851	99.913	99.943	98.044	102.66	98.291	98.395	98.807	101.48	102.92	97.439	103.08	95.596	105.1	97.122	96.325	99.951	99.443	103.89	100.99
107.32	112.04	112.84	109.06	109.34	113.32	102.64	108.07	114.52	108.87	109.71	110.21	111.26	110.38	105.89	109.29	110.62	109.39	112.35	111.71	116.96	102.57	106.57	105.02	110.85	111.01	112.35	110.8	109.54	112.18	106.07	109.37	112.42	118.34	107.92	123.81	106.77	112.87	116.93	102.96	109.12	106.13	111.35	114.59	110.9	110.33	113.36	116.21	114.42	108.23
101.65	99.291	99.663	100.77	99.709	102.35	103.73	105.67	98.559	102.69	103.05	99.803	95.852	101.36	98.617	98.649	100.34	97.2	98.603	100.73	99.422	101.1	101.56	100.19	100.49	100.85	103.69	94.067	95.914	100.55	97.414	102.43	102.58	99.88	102.76	92.324	102.87	95.977	97.998	98.716	105.21	101.83	93.655	98.487	96.881	100.62	98.636	96.58	101.89	101.61
104.37	107.17	109.09	108.06	106.05	107.33	105.46	114.29	101.74	104.29	105.34	106.35	110.3	103.81	106.99	105.4	99.404	111.01	107.6	104.95	106.92	110.95	108.1	111.96	106.32	103.34	109.14	102.67	103.13	109.18	104.47	106.06	108.97	110.01	111.19	104.98	106.47	99.673	104.27	107.92	102.35	101.31	108.13	107.08	107.91	107.47	99.524	98.666	102.57	104.22
102.49	102.36	104.78	101.47	99.445	104.52	99.505	100.54	99.195	95.373	103.03	102.6	101.16	96.776	100.94	96.288	98.913	101.61	100.37	104.04	97.363	96.687	103.54	98.545	106.02	96.746	97.797	99.442	102.5	102.5	95.309	103.48	96.217	106.32	99.56	104.77	101.11	99.957	106.7	103.94	101.41	102.47	101.23	99.642	105.48	102.67	100.35	104.01	96.499	104.58
123.56	118.75	119.13	116.71	126.42	120.59	118.8	114.79	120.96	116.12	121.34	116.74	113.67	117.29	124.09	117.04	115.32	118.71	123.86	114.87	111.75	119.28	120.31	117.77	120.72	120.57	120.77	115.2	122.49	110.6	115.63	117.95	118.52	113.64	118.15	114.12	115.45	107.52	116.22	120.24	123.27	118.86	114.55	108.04	118.76	115.68	117.89	115.32	118.06	113.79
97.286	100.76	98.691	89.981	100.58	101.24	96.912	99.115	101.6	99.372	102.9	99.961	105.2	104.1	101.31	97.618	100.43	98.564	100.19	96.71	103.31	96.214	104.71	100.29	93.87	103.56	94.636	97.887	99.788	100.69	97.616	92.45	93.649	97.66	89.949	100.46	97.899	99.317	103.64	103.09	103.46	98.174	104.56	94.446	99.67	101.61	101.03	101.88	100.07	100.29
104.88	94.987	98.731	101.52	104.4	103.19	101.71	111.09	98.675	96.444	103.21	105.17	101.06	101.43	100.8	105.68	97.412	103.33	97.729	98.475	92.782	97.581	103.45	102.3	98.558	108.41	97.496	100.06	96.237	99.958	102.5	102.4	103.4	95.545	97.292	97.808	99.849	98.764	96.44	96.581	105.55	110	96.263	102.69	102.88	103.15	105.57	98.596	100.91	97.158
110.27	112.87	110.82	110.72	106.54	105.29	112.63	114.35	108.71	111.46	109.39	115.23	114.92	112.17	111.54	113.22	111.66	113.21	109.05	113.61	108.35	113.1	111.85	108.5	108.9	101.35	111.99	111.67	111.26	112.57	109.1	114.69	105.77	110.37	116.42	117.88	111.82	114.47	109.68	109.06	108.58	107.58	107.3	107.44	116.96	111.65	108.01	115.67	114.15	112
107.99	109.09	106.22	108.49	105.29	104.85	98.645	104.21	101.71	109.04	104.15	113.36	104.73	105.6	107.68	107.76	103.33	106.52	102.57	99.602	107.6	105.3	104.34	104.03	114.48	107.06	105.79	107.22	112.2	106.29	105.09	109.45	104.7	103.33	110.09	108.02	107.73	109.58	104.23	107.97	106.92	107.05	109.91	107	106.87	108.14	105.18	102.75	102.44	110.93
106.91	105.9	106.33	110.98	110.52	108.93	109.4	101.77	113.32	107.22	107.26	103.75	107.64	107.19	109.93	104.38	99.539	105.81	107.75	111.28	109.49	108.06	110.47	109.95	103.34	107.26	103.11	107.14	98.758	106.62	106.98	104.44	105.43	104.91	105.37	104.17	105.12	109.17	107.69	101.17	111.84	111.31	107.88	103.49	102.81	106.36	114.29	109.75	107.77	106.21
96.682	97.136	104.26	100.91	103.4	99.853	96.032	100.46	96.905	98.336	105.59	99.382	97.251	97.744	94.461	102.19	99.584	100.72	103.67	100.98	99.045	97.067	101.72	101.76	97.886	101.98	99.011	100.48	102.13	103.03	101.71	102.42	102.15	102.24	100.3	97.647	101.07	98.928	99.307	99.89	98.01	99.215	97.93	93.243	105.27	99.578	96.586	97.532	106.27	99.933
111.53	105.93	109.89	112.16	109.41	101.56	109.09	108.09	102.95	109.55	106.48	108.54	106.22	110.04	102.91	103.14	110.78	104.29	110.09	107.19	103.52	106.5	107.68	109.62	109.01	98.823	103.64	103.96	104.63	110.12	103.55	106.95	108.3	108.77	106.56	108.23	105.43	103.6	107.38	104.16	101.9	103.53	108.94	107.93	109.12	107.03	103.04	107.31	117.1	104.9
108.49	112.07	117.22	119.1	114.41	108.92	108.85	118.53	116.14	119.74	115.39	115.23	111.55	116.82	113.19	112.22	112.05	117.68	113.52	110.26	113.45	117.4	115.95	114.58	108.43	112.04	111.19	111.31	118.63	108.7	108.68	109.63	109.2	110.16	112.86	109.47	113.64	114.43	116.3	114.28	113.56	112.55	113.56	112.96	110.41	112.18	112.56	116.92	112.53	111.91
103.08	102.15	112.89	99.732	108.58	108.04	104.42	107.19	103.25	103.95	105.9	110.9	106.32	103.13	101.49	102.67	105.77	104.45	110.3	107.85	103.31	101.82	107.22	101.23	105.34	105.02	102.28	101.01	109.21	104.19	104.59	102.81	108.32	105.35	106.05	108.96	102.79	105.98	104.87	105.47	107.79	107.88	104.82	103.24	104.38	107.29	106.98	105.38	101.21	105.9
106.87	104.27	102.75	103.64	103.62	105.38	104.85	105.03	105.18	100.8	105.26	102.33	103.58	108.1	104.45	102.58	103.3	96.68	106.01	97.203	115.9	111.49	101.02	101.12	100.57	99.637	103.22	106.48	103.81	105.56	106.69	104.12	103.82	110.02	101.99	105.8	103.6	100.66	104.63	104.41	104.08	103.69	108.3	110.66	107.76	102.57	103.94	110.41	99.922	104.57
105.34	100.77	106.28	103.95	107.11	108	110.88	106.95	102.51	104.07	105.94	104.96	104.75	102.44	109.35	105.34	109.88	107.42	106.52	105.26	107.21	107.82	106.82	110.78	110.05	111.57	101.6	109.66	102.08	104.92	110.68	108.56	109.74	106.79	98.347	104.45	107.01	105.82	106.37	101.68	101.06	104.84	103.41	107.11	106.63	102.26	103.84	100.87	103.69	108.73
107.3	106.77	105.55	104.29	112.28	106.51	104.6	108.37	109.51	102.31	110.68	104.16	104.03	106.85	107.18	102.64	109.04	104.47	103.31	109	103.34	105.71	104.29	102.32	106.39	108.59	109.72	108.68	108.97	106.95	108.36	103.22	106.82	109.25	106.71	99.625	108.72	106.42	96.746	105.5	112.01	109.97	110.24	106.93	106.81	102.99	105.46	106.86	111.5	108.46
116.56	122.88	116.83	119.64	112.58	118.94	118.68	122.1	116.93	116.55	116.65	121.09	121.78	117.16	115.91	120.93	113.51	111.66	124.02	114.75	122.74	119.58	117.19	121.37	117.79	116.72	122.08	118.05	116.69	113.97	118.37	116.29	118.27	114.88	115.96	116.33	116.87	122.08	114.6	115.7	119.74	113.6	119.84	120.28	112.97	115.87	116.03	116.65	124.44	117.66
112.6	107.53	110.18	113.96	110.23	118.17	115.62	112.49	106.65	108.53	109.99	121.06	110.38	110.84	110.32	109.48	115.14	106.16	111.2	110.58	110.7	110.39	111.86	108.96	115.38	107.82	117.68	114.8	109.67	110.58	114.4	110.44	109.68	110.25	113.83	118.76	110.71	117.51	106.48	107.26	106.77	114.83	112.08	112.82	115.17	106.3	110.67	111.19	112.92	110.53
93.1	99.364	99.055	100.63	95.466	98.079	104.49	98.319	96.746	103.71	96.069	105.46	98.591	99.578	100.34	105.78	94.779	95.801	96.998	102.98	96.734	92.03	103.4	92.883	103.46	99.68	101.87	95.407	100.34	105.25	101.29	93.764	98.535	98.87	101.95	102.78	100.16	100.46	92.574	102.76	95.423	106.3	101.49	99.256	102.58	105.69	97.363	100.43	98.252	102.84
115.79	115.79	114.03	114.32	111.33	107.08	110.15	114.43	109.32	108.07	107.37	109.14	118.89	109.97	110.56	114.25	112.85	111.07	114.22	107.32	111.17	102.74	114.26	111.92	109.5	113.9	114.77	108.64	111.79	112.37	115.84	114.71	111.5	116.52	113.68	114.34	108.95	115.94	114.45	107.89	117.32	109.26	108.2	114.29	107.59	114.27	110.22	116.14	117.5	117.74
111.17	107.83	115.64	114.19	111.93	112.55	112.39	109.28	107.17	108.59	108.96	114.07	111.93	106.69	105.99	110.23	107.81	115.53	111.22	110.82	115.05	107.41	119.06	111.01	112.01	115.11	109.64	116.55	109.24	112.11	110.27	115.15	110.73	113.09	112.72	114.64	111.11	113.83	108.56	109.13	110.32	112.77	111.24	109.94	108.37	115.35	108.92	110.84	112.47	110.86
108.11	101.51	107.98	103.68	108.11	106.74	101.53	103.46	109.68	108.47	103.73	107.38	104.79	104.94	104.92	109	114.69	110.24	105.91	107.6	103.8	110.19	105.05	106.83	104.03	110.01	102.15	105.89	103.85	102.12	104.85	107.69	111.08	111.34	107.12	106.1	107.01	104.06	104.33	104.35	103.78	103.88	105.18	109.48	107.32	104.83	101.78	104.89	105.11	97.411
100.79	110.09	102.55	108.33	108.72	103.57	101.32	103.28	106.47	107.97	101.04	103.85	100.77	107.19	102.09	106.05	107.04	103.68	106.07	103.06	104.07	102.68	106.17	107.49	105.74	105.21	103.75	102.17	98.823	103.65	99.865	102.44	102.61	102.22	107.78	108.07	99.674	98.032	108.89	113.07	109.84	109.8	107.87	106.29	98.33	109.05	109.88	110.24	106.95	109.25
103.3	104.56	100.02	106.9	104.62	107.89	104.1	102.23	101.09	107.24	107.46	106.41	102.3	109.34	108.33	101.69	103.01	105.45	104.47	109.25	105.59	105.56	105.72	100.14	106.48	101	105.74	103.67	102.44	104	107.77	105.19	104.18	102.85	101.18	106.88	105.4	111.04	102.43	107.68	109.8	104.02	103.43	108.02	109.18	104.84	103.16	106.59	110.6	107.52
98.403	110.6	106.47	98.629	104.44	111.26	96.795	109.52	104.11	112.18	101.82	104.06	111.49	100.92	105.05	104.77	101.2	103.96	106.49	107.64	106.46	107.39	106.53	107.41	102.13	105.69	109.27	111.95	105.78	105.54	108.7	104.62	106.67	107.16	109.06	104.45	114.24	103.49	103.22	104.8	105.9	104.17	100.42	104.92	104.76	106.94	113.86	108.07	105.73	100.9
103.01	105.03	98.239	101.21	98.862	102.72	98.45	101.65	101.36	101.79	104.89	100.81	103.77	94.55	97.409	94.654	107.18	101.81	100.91	98.531	97.985	94.978	94.934	96.982	103.57	94.314	111.6	95.189	98.129	98.952	101.02	97.584	106.69	96.51	102.27	100.17	102.99	97.569	104.33	89.421	95.587	101.18	97.483	97.963	101.6	98.424	107.87	96.481	103.1	100.96
113.93	113.37	117.86	111.87	114.17	112.58	115.73	105.17	112.92	120.59	113.97	110.3	111.51	115.51	105.03	110.53	106.74	116.65	112.54	118.06	111.11	114.34	110.01	114.68	115.61	110.59	116.94	109.56	110.7	110.88	112.59	107.54	111.4	110.35	106.07	111.79	114.9	113.01	112.79	110.08	110.1	107.9	111.71	110.66	111.54	112.33	117.06	111.98	109.36	114.17
107.73	103.92	114.1	107.81	107.5	104.88	102.05	105.1	102.92	101.78	106.19	104.67	110.3	100.7	104.13	103.05	105.53	109.07	110.35	106.07	103.34	102.66	99.189	97.821	107.56	102.8	103.43	105.33	105.48	101.76	104.31	101.51	106.24	105.13	98.601	111.01	102.24	108.8	105.39	106.15	101.26	103.14	103.53	107.96	109.57	104.17	109.4	103.13	102.39	105.9
94.729	102.56	97.517	100.04	103.83	105.41	108.54	99.385	99.265	98.654	100.88	101.48	96.222	100.04	102.45	104.12	102.18	99.537	98.416	98.08	102.93	97.711	96.087	101.78	100.51	104.24	102.97	102.48	97.44	99.254	98.495	101.9	101.6	101.72	106.31	97.752	103.1	101.5	99.091	101.59	104.18	96.095	102.13	101.46	100.2	97.759	106.65	105.27	100.42	100.46
107.78	108.15	114.56	111.03	112.61	109.69	110.97	110.83	107.47	105.7	107.88	112.16	110.07	114.19	109.78	118.71	112.67	101.71	112.69	108.73	115.34	107.97	110.35	110.39	113.61	109.07	112.61	118.64	109.81	108.32	110.78	107.82	113.53	113.32	115.57	111.44	105.81	110.07	114.16	112.54	112.07	116.83	104.44	111.52	111.65	108.83	113.11	114.27	106.81	105.95
110.7	107.94	113.98	118.14	117.82	114.08	113.33	112.05	116.16	111.02	121.09	113.34	116.4	105.89	110.12	108.29	115.87	115.1	115.02	111.64	115.49	113.29	118.44	112.21	111.74	110.01	111.83	111.49	107	111.92	112.36	118.54	111.39	108.93	105.33	110.03	113.03	108.37	109.4	112.13	120.05	109.42	110.99	112.79	113.98	108.66	111.75	106.11	113.22	109.33
116.19	115.92	117.16	117.7	113.9	116.98	123.23	115.57	114.85	115.5	110.44	114.59	116.27	114.61	117.92	120.4	117.1	117.9	117.95	113.95	118.65	115.15	107.94	116.68	122.68	117.45	115.49	113.58	119.13	119.91	116.24	118.44	119.5	114.23	114.18	106.83	112.27	122.59	112.75	120.03	117.97	112.3	117.82	114.71	117.31	117.9	118.7	115.71	117.93	116.36
103.8	98.327	96.584	96.169	105.94	103.5	101.2	97.521	105.76	98.782	99.444	103.31	96.59	108.75	99.421	105.75	101.01	94.399	99.452	94.392	103.96	102.15	98.705	103.36	104.61	101.55	105.34	95.942	102.44	101.08	98.922	101.54	104.17	102.49	102.98	101.38	98.69	105.13	98.655	101.86	106.25	103.2	99.415	98.809	102.1	99.889	102.66	101.92	102.59	102.59
104.2	105.52	99.214	108	104.16	106.19	108.39	104.35	99.299	101.98	107.24	102.15	109.59	105.29	101.66	103.23	102.62	107.39	100.75	104.85	104.2	108.54	109.17	104.75	107.56	99.473	105.37	105.26	105.53	104.95	106.72	103.78	100.84	101.78	100.28	103.45	103.72	103.29	101.7	101.2	101.32	105.72	102.42	100.03	106.95	107.01	105.23	106.27	98.279	108.26
105.08	107.62	99.73	104.54	108.95	109.2	107	101.72	109.26	107.8	102.58	105.21	103.7	100.85	100.75	107.73	107.07	112.5	103.12	105.33	110.83	104.22	105.3	109.42	106.34	101.57	107.15	105.39	97.715	109.02	101.6	103.29	105.49	106.69	107.62	104.38	105.04	105.34	103.03	106.21	102.3	116.28	104.66	107.2	109.83	102.92	102.46	106.3	104.28	107.25
110.25	104.69	114.56	115.77	104.73	108.46	120.16	105.44	111.06	116.66	113.23	109.09	106.3	105.9	111.55	109.15	107.94	108.82	113.32	104.93	114.36	109.06	108.18	111.29	111.54	106.88	114.72	110.39	110.87	109.29	102.39	112.94	111.79	108.26	109.37	108.7	103.84	110.72	109.6	111.54	111.17	113.21	117.9	114.35	109.03	112.79	112.56	111.13	114.02	104.41
92.656	98.826	100.16	105.18	99.122	96.744	94.965	102.54	98.416	97.994	99.872	99.433	99.787	96.759	98.22	102.71	102.04	99.164	90.303	105.71	98.839	102.33	101.72	100.49	98.63	99.596	97.332	105.03	106.07	93.517	98.483	106.14	101.29	102.47	100.04	99.833	99.753	99.527	95.755	90.02	102.31	101.29	104.66	104.59	101.78	95.165	100.44	101.07	97.728	94.353
116.94	105.23	116.39	110.56	110.79	120.21	103.56	107.47	110.29	121.2	113.48	112.95	110.3	109.84	107.85	110.65	110.37	112.1	111.58	114.91	111.25	111.72	119.6	108.92	109.43	115.97	106.08	106.7	112.07	109.23	114.41	115.07	108.49	111.89	112.21	112.72	106.35	110.44	111.05	110.27	118.46	108.79	105.54	110.98	118	114.55	113.75	105.94	110.02	112.51
104.17	111.08	105.3	101.05	102.22	105.76	104.93	108.81	104.74	101.98	103.71	102.21	111.88	106.46	113.25	101.94	100.74	101.88	105.7	110.46	103.94	99.904	101.55	99.763	107.71	99.528	96.891	102.6	105.23	107.22	111.9	105.65	105.43	110.92	102.66	109.18	102.44	103.4	100.36	101.89	106.76	105.27	102.25	107.13	102.95	105.66	99.802	106.02	102.28	106.77
109.84	106.4	99.246	103.02	99.777	100.31	113.37	105.47	108.29	106.38	109.58	101.98	101.17	104.47	105.38	102.8	99.692	98.357	101.77	107.24	106.58	106.14	109.5	102.63	109.72	109.62	96.839	104.6	105.46	102.49	103.21	100.64	106.91	101.01	106.45	104.05	108.42	103.31	104.87	107.07	104.8	103.64	111.77	98.777	108.14	104.18	108.98	103.81	104.38	106.45
109.42	105.69	106.88	108.3	107.18	107.22	100.92	103.79	104.94	101.22	107.63	103.53	104.89	104.97	100.97	115.04	96.516	106.58	104.19	104.29	108.11	104.97	96.688	109.74	112.47	102.74	104.88	105.06	105.46	107.15	107.49	108.14	104.42	109.37	105.97	108.54	101.43	105.68	105.92	106.76	105.27	102.01	106.62	99.962	106.03	104.51	104.69	103.04	100.29	106.06
102.15	105.77	106.36	106.65	99.548	108.68	104.36	100.73	114.4	105.73	109.58	107.91	105.02	106.83	103.13	103.7	113.68	110.59	106.59	108.83	103.4	101.39	111.27	100.57	106.61	108.08	107.05	110.12	103.01	104.32	109.22	109.33	99.771	102.74	105.11	104.51	103.41	104.55	113.18	113.38	101.75	102.36	101.04	106.27	99.948	103.97	109.08	108.95	107.75	101.09
100.54	104.05	115.67	105.96	107.04	96.479	105.86	109.08	107.19	105.59	100.49	105.68	113.17	106.13	104.53	102.97	108.25	100.68	106.28	102.56	105.44	104.4	105.43	111.18	107.57	101.07	108.19	102.29	104.59	99.624	105.08	106.84	99.709	98.453	101.79	107.31	100.72	106.66	102.76	97.672	107.84	105.85	106.84	110.82	106.84	105.92	107.01	108.66	109.48	100.93
114.35	118.45	108.35	106.63	116.72	109.51	114.39	117.88	113.21	115.21	107.51	111.51	119.87	114.29	115.06	110.15	106.38	110.14	109.45	113.95	111.33	113.54	116.68	113.31	114.02	113.34	113.61	115.37	113.5	115.86	112.75	110.63	106.34	113.02	112.57	113.42	113.56	107.24	109.14	113.12	107.83	112.84	111.06	113.38	114.84	111.39	114.7	109.42	108.25	118.34
103.12	109.03	106.07	106.48	103.36	99.255	105.53	103.35	106.84	105.15	104.19	112.19	104.91	110.22	107.34	104.31	103.62	108.56	107.81	100.34	101.94	111.02	107.63	99.571	102.69	113.14	103.28	98.728	112.15	102.46	107.4	103.68	106.71	114.14	106.72	104.04	109	101.16	105.66	109.45	102.83	104.54	106.25	103.94	101.41	101.73	105.78	102.96	102.8	106.6
106.63	112.45	112.11	109.88	114.54	112.62	114.96	107.6	111.53	108.82	106.38	116.99	116.2	106.42	114.73	107.26	109.87	112.79	116.45	110.12	114.47	115.11	112.99	113.14	105.66	112.61	111.06	117.63	118.94	110.62	109.02	112.37	115.57	110.46	115.83	116.84	113.05	114.98	120.94	121.27	107.74	108.62	108.59	108.37	117.23	116.16	109.84	113.12	109.83	111.64
99.618	97.785	104	102.21	97.111	96.561	100.18	98.694	95.214	100.6	93.866	96.598	98.576	99.024	104.9	92.491	101.74	102.11	98.192	100.75	101.23	95.332	107.58	100.24	96.773	97.983	97.324	102.36	97.053	97.92	102.56	96.757	99.499	98.251	98.5	101.47	102.23	97.443	104.41	101.53	97.735	93.126	100.26	100.99	97.916	104.16	102.63	96.623	97.375	98.704
108.36	103.88	108.91	102.84	109.17	107.69	106.54	101.98	101.5	111.04	106.96	104.3	106.67	107.97	112.28	104.4	104.73	110.22	112.95	102.44	107.48	105.77	105.57	106.9	107.06	110.42	103.35	102.36	104.05	101.15	113.07	105.58	106.34	106.26	113.29	112.26	103.87	109.63	109.48	106.58	104.86	107.03	108.52	103.07	105.12	105.37	108.24	106.76	108.84	110.63
107.78	102.64	101.84	105.53	101.06	106.18	103.46	109.14	100.04	108.64	105	104.56	106.93	98.622	102.94	105.38	104.86	103.63	108.26	106.47	107.45	105.81	109.96	104.4	108.16	101.1	108.12	104.98	103.62	102.37	106.87	106.71	107.74	105.2	108.1	104.38	98.88	102.36	108.22	105.19	111.16	108.13	107.61	102.25	107.97	103.63	105.73	106.2	97.7	111.82
98.641	98.672	102.69	93.712	99.861	103.98	95.109	101.83	99.112	101.06	100.38	102.88	103.13	100.43	98.533	91.941	103.43	104.26	102.95	103.73	94.574	98.876	97.452	95.177	98.875	102.78	104.67	99.696	100.17	96.039	95.682	103.38	95.834	102.44	97.228	97.804	97.188	98.249	102.6	104.01	98.252	96.133	98.623	96.681	96.969	100.86	95.839	104.24	104.97	97.726
111.94	108.53	99.383	106.1	102.6	106.68	106.88	99.137	102.45	107.6	103.97	108.57	100.99	107.77	105.48	104.7	103.26	101.84	109.42	107.69	105.93	104.65	109.6	101.44	105.08	105.62	108.13	103.5	103.47	108.99	106.54	107.83	101.95	105.41	108.15	98.471	103.23	105.22	108.57	107.42	106.49	102.87	110.49	104.5	104.51	102.04	104.48	104.35	102.15	107.41
102.31	108.01	103.21	112.58	106.46	108.51	105.44	106.75	108.45	104.8	106.92	106.73	105.58	101.43	111.09	104.14	98.763	113.63	109.3	109.11	107.23	103.33	103.55	107.61	108.61	111.56	108.55	105.31	107.32	111.48	108.18	106.08	105.55	105.09	109.06	110.86	107.08	108.1	110.05	109.38	106.25	108.64	103.42	106.39	108.5	107.57	103.08	110.18	110.9	108.18
104.09	106.16	101.67	101.93	109.96	107.08	109.61	106.02	104.34	104.55	100.77	103.64	101.53	106.21	101.61	104.52	107.23	108.51	102.01	103.13	108.34	101.39	98.901	102.01	109.14	106.89	105.94	111.95	105.44	108.24	103.03	103.94	99.181	106.78	100.11	104.28	100.83	105.33	103.59	104.11	100.35	88.872	105.66	111.56	104.67	108.15	104.62	104.34	99.786	102.89
102.19	101.53	101.44	99.91	99.39	99.979	96.78	97.913	106.04	98.761	98.101	97.918	95.765	103.75	96.56	104.52	98.088	95.316	96.896	101.27	98.351	103.46	97.811	100.56	97.832	92.554	102.75	104.07	102.65	101.39	90.907	94.539	97.112	99.374	93.439	97.891	101.26	102.16	97.443	100.66	95.985	98.588	99.635	101.33	101.83	98.559	100.61	100.09	100.93	97.826
102.97	103.33	105.08	107.79	107.89	102.17	105.89	101.68	106.15	104.7	101.86	102.61	108.37	102.31	103.85	104.18	97.494	108.76	105.73	105.5	103.31	100.67	105.09	107.31	95.623	100.83	108.99	106.31	105.73	108.27	108.12	96.844	103.66	100.09	102.98	106.6	107.27	104.43	103.21	107.28	111.49	105.2	108.09	108.62	100.86	110.8	105.01	105.92	105.73	108.72
104.08	104.19	111.97	106.82	105.27	109.32	106.6	107.26	103.33	102.94	104.35	107.22	96.038	104.66	107.47	106.76	106	109.27	109.66	102.82	101.1	102.89	111.64	105.45	105.87	106.69	102.3	112	99.82	103.15	109.79	108.4	111.86	100.43	105.16	110.53	108.75	111.55	107.71	107.66	105.29	103.22	103.88	103.14	107.02	108.82	107.65	103.92	107.41	101.61
105.22	106	99.27	105.81	107.36	104.73	98.708	100.58	111.84	102.23	106.71	107.63	102.66	105.5	110.73	103.96	107.94	104.89	109.09	103.81	104.61	100.86	109.2	111.12	107.92	105.78	113.47	106.19	111.08	99.16	106.08	106.85	106.43	102.31	109.97	99.6	99.687	104.58	104.72	108.13	107.73	103.8	100.45	109.5	107.61	101.4	106.82	103.41	108.42	107.59
110.4	111.68	107.25	111.08	112.13	106.34	107.99	105.5	112.07	105.95	111.93	115.28	109.72	112.45	106.4	112.86	106.69	109.63	112.74	108.71	111.68	110.66	104.85	115.5	104.13	107.21	114.23	106.01	111.24	117.38	116.22	109.38	112.68	113.41	113.63	114.5	111.75	108.53	119.35	105.25	108.45	114.31	104.25	109.29	104.87	116.42	113.66	109.3	114.68	109.46
100.13	107.82	103.75	106.82	100.78	102.78	108.08	102.56	103.09	97.875	103.68	108.08	108.78	101.94	104.75	105.56	107.38	109.05	101.56	102.46	103.3	105.62	108.18	99.1	99.434	103.45	104.36	103.08	100.88	111	99.828	106.22	99.085	97.794	98.784	100.1	107.64	106.17	99.904	109.35	103.83	104.89	103.26	101.93	103.36	100.93	101	104.19	100.66	111.24
109.7	115.56	102.66	111.18	115.2	114.37	109.62	118.22	111.73	114.99	112.44	110.82	109.57	109.45	108.75	111.65	113.44	112.01	114.35	117.25	108.26	109.5	111.06	114.6	112.65	119.47	108.88	111.89	116.57	112.89	111.85	108.38	110.5	106.82	110.71	113.52	109.9	102.91	114.53	112.9	113.43	110.05	110.17	107.37	112.45	105.93	103.41	106.64	111.68	108.05
101.33	95.761	101.84	99.212	101.43	96.082	99.185	99.035	101.1	95.561	100.09	106.17	99.853	100.54	95.097	96.704	101.11	93.672	102.12	98.752	98.598	100.88	99.022	100.57	99.092	98.231	105.4	99.353	98.641	92.348	100.31	107.55	100.49	100.88	97.284	96.257	102.11	99.188	100.82	94.851	99.429	94.652	104.53	98.841	100.2	102.94	98.456	90.522	96.813	102.43
100.26	104.58	103.88	107.08	99.65	107.93	106.19	105.58	101.6	102.7	104.91	108.76	103.29	101.6	107.19	108.28	107.28	101.85	101.91	102.11	111.19	110.82	106.84	101.72	109.25	107.28	107.72	104.6	107.26	108.8	107.58	104.1	104.1	102.48	108.58	100.49	108.79	104.8	105.18	104.53	109.05	102.94	100.85	105.34	104.5	109.61	102.44	102.42	99.751	114.21
104.7	100.15	107.44	102.31	101.74	104	103.47	109.43	104.34	114.99	106.44	105.17	110.28	106.94	108.51	106	106.69	102.39	106.12	106.62	105.05	105.51	103.75	103.54	103.32	108.68	102.83	100.33	107.6	107.41	96.209	104.42	110.56	105.91	106.1	106.54	105.11	100.41	113.47	101.84	105.11	99.955	102.92	103.02	104.08	108.2	110.09	105.96	104.44	100.87
111.69	102.28	117.84	109.1	110.44	113.35	111	109.69	115.79	115.98	109.22	109.14	114.8	111.12	111.82	114.89	108.11	108.53	110.44	114.12	113.19	114.31	112.36	113.2	112.39	112.29	105.76	112.76	108.97	110.78	108.48	106.9	109.8	114.33	116.72	116.14	115.26	109.03	104.41	115.4	109.53	111.36	108.96	110.68	117.39	110.55	108.26	111.23	113.34	107.24
112.09	108.75	111.34	100.03	117.56	104.37	106.43	113.48	108.49	111.47	113.19	108.23	107.96	108.42	107.59	110.27	113.75	111.5	108.69	112.66	106.46	109.66	112.43	108.03	104.64	112.68	108.86	106.32	105.02	117.69	110.31	110.36	110.29	113.77	109.25	113.22	112.61	111.95	106.51	113.23	116.18	112.16	112.05	108.8	105.02	111.96	113.05	110.52	108.28	113.64
105.21	105.27	103.45	108.71	102.05	110.97	99.667	106.69	101.02	108.35	102.8	106.26	105.23	103.87	102.56	108.79	107.45	105.89	109.13	111.46	105.13	113.65	103.23	106.2	106.16	105.08	108.32	106.96	108.2	107.66	113.63	105.77	105.39	103.28	106.86	105.28	104.93	103.82	106.31	97.827	114.92	105.5	106.92	105.2	104.09	103.57	108.6	106.83	104.72	99.065
105.07	103.39	98.003	98.271	99.075	104.25	110.46	104.85	105.03	101.75	103.58	105.16	100.79	105.39	102.82	104.95	102.57	101.26	107.7	105.82	112.08	100.94	109.11	103.84	110.98	107.26	107.8	109.32	100.94	104.94	103.51	109.93	104.58	103.72	106.18	108.05	102.92	100.95	103.72	104.96	104.26	103.95	98.793	104.75	99.725	101.15	104.07	106.57	109.47	106.41
114.63	103.84	109.55	104.73	99.8	106.44	109.45	105.57	107.59	111.81	103.57	103.34	101.74	112.5	109.24	105.01	99.055	109.73	105.28	103.03	104.07	108.46	103.03	99.895	107.41	106.72	108.91	103.64	102.27	108.22	108.34	105.91	103.62	105.34	97.837	109.86	99.033	102.55	99.611	105.43	104.28	107.31	101.18	108.38	106.67	100.01	100.48	105.11	106.89	106.79
106.04	104.39	107.5	99.52	106.09	111.49	111.25	102.24	102.79	105.07	107.1	108.53	102.03	107.3	105.17	100.6	103.27	105.26	104.21	104.75	100.96	108.25	103.48	102.73	97.732	103.76	103.19	108.31	107.73	106.74	99.614	103.66	111.68	102.62	97.83	107.45	109.1	102.74	103.66	106.95	113.45	107.8	108.13	104.52	106.04	110.55	109.61	109.02	104.34	107.82
106.83	104.06	105.16	102.34	112.79	104.42	102.78	106.25	103.94	102.21	109.55	105.05	108.04	99.853	102.08	110.97	104.15	101.48	104.27	101.39	108.09	107.71	110.64	107.4	109.42	107.07	111.36	103.61	103	110	100.93	106.46	105.15	102.58	101.34	108.04	99.117	102.67	103.29	108.19	107.77	112.99	110.02	106.6	110.62	104.78	100.85	106.22	99.874	97.9
112.48	110.5	110.59	106.86	104.19	115.13	111.95	117.37	112.86	106.74	117.2	111.22	115.39	116.78	109.54	109.34	109.52	113.95	115.38	111.91	109.46	109.08	107.77	107.2	113.74	112.29	110.12	108.95	105.79	113.91	114.76	109.5	115.62	107.82	116.16	118.19	108.44	119.34	120.65	111.61	120.45	113.56	114.59	106.76	109.29	109.46	111.6	113.94	110.66	110.07
109.9	113.85	103.32	106.15	110.31	112.83	111.5	111.17	109.04	118.89	118.58	108.91	103.32	110.44	116.45	105.57	113.44	116.06	105.98	108.77	106.24	110.51	111.83	108.22	108.77	110.73	111.61	111.22	108.68	113.7	106.03	107.59	111.76	108.43	110.1	113.13	108.48	110.16	108.63	109.41	113.9	109.84	117.1	113.88	107.76	107.41	114.22	108.03	108.9	109.69
111.46	103.48	107.72	109.6	104.98	109.18	101.31	105.83	106.82	106.15	105.33	104.89	105.9	109.75	112.18	105.39	104.58	102.14	109.9	109.43	109.49	107.34	112.12	104.29	104.2	109.88	113.18	113.7	107.93	104.05	106.72	107.1	100.1	109.87	99.314	106.33	99.679	104.27	110.86	107.89	110.26	100.49	100.59	104.96	107.36	105.75	110.43	106.36	111.43	108.48
112.24	109.88	118.4	113.76	111.67	108.64	116.4	105.81	114.16	107.12	106.74	107.53	110.69	107.63	108.19	107.76	115.08	108.66	112.36	108.97	109.72	101.63	111.36	105.52	107.44	110.88	112.6	108.83	106.58	108.3	112.42	114.04	115.68	111.42	108.76	108.09	100.2	108.03	106.14	116.17	114.71	116.87	98.874	109.76	109.16	112.32	111.26	106.46	106.41	106.7
105.85	105.29	107.61	103.89	103.82	115.69	102.22	100.29	103.12	103.86	107.45	109.2	108.07	98.721	104.89	105.7	100.14	103.11	103.29	100.33	102.44	102.08	104.24	104.78	108.97	105.52	117.57	104.83	103.12	101.31	99.689	106.69	113.76	104.71	109.7	100.11	104.83	99.26	106.78	98.293	107.97	108.1	108.81	104.72	107.3	105.74	106	110.8	105.86	105.2
100.21	115.67	106.54	105.96	106.97	111.43	105.67	103.89	103.66	104.86	102.02	106.91	102.61	101.93	107.94	107.01	111.69	105.64	103.66	107.17	106.17	107.06	105.18	105.14	106.11	107.2	108.2	105.23	108.64	112.16	105.11	106.16	103.31	104.93	104.54	99.928	106.33	111.17	107.53	105.95	107.45	104.97	108.3	111.04	107.49	105.19	101.65	100.86	106.85	103.4
110.77	109.25	118.19	114.61	110.2	113.13	110.96	101.01	114.61	107.79	112.22	111.11	108.28	105.39	108.37	112.97	110.89	106.76	108.59	111.78	106.47	105.2	106.65	116.22	99.419	108.08	109.04	114.09	107.42	107.62	113.37	113.3	110.4	108.63	113.01	110.16	109.51	110.36	108.53	107.26	109.55	112.45	106.4	111.01	111.58	108.68	104.85	111.65	104.63	109.89
109.8	105.85	108.2	101.04	108.22	102.2	102.81	101.89	103.92	100.84	108.42	106.25	98.951	106.48	105.81	102.92	103.51	104.48	103.75	104.4	104.62	107.36	104.44	102.61	106.39	109.57	106.86	104.37	108.86	97.098	100.83	103.83	102.73	100.36	105.64	103.82	104.89	104.9	103.57	111.15	105.41	103.34	102.57	104.26	108.65	104	99.328	108.07	99.923	104.58
113.92	108.98	106.69	107.77	111.16	112.43	111.35	108.16	108.34	105.14	110.22	110.18	110.88	110.07	110.9	112.39	104.58	109.59	99.957	112.16	112.81	114.55	104.64	109.93	109.87	110.31	113.87	115.56	115.67	114.66	109.5	110.23	102.19	106.84	107.64	115.04	109.23	112.03	113.16	110.54	109.31	107.57	108.36	109.15	111.26	115.3	109.68	109.33	105.83	108.38
105.64	102.04	99.366	100.77	108.14	104.66	99.958	108.68	108.33	108.93	108.57	99.767	107.49	105.05	100.63	106.03	103.17	105.61	105.83	105.7	101.64	101.39	106.09	105.78	103.28	104.04	105.73	98.26	109.79	103.65	97.736	102.46	107.23	105.73	99.323	112.3	104.54	102.02	107.95	100.71	104.03	106.52	102.99	103.61	108.91	106.77	105.6	103.95	106.81	100.38
115.34	118.21	119.46	109.66	113.32	115.48	116.48	125.35	117.63	115.62	123.05	117.96	115.87	119	122.86	119.25	118.39	116.12	114.74	118.28	115.1	109.96	112.45	116.51	119.35	115.55	118.44	122.2	121.85	119.76	114.77	117.47	121.66	112.24	118.77	122.84	113.56	115.9	116.93	119.95	110.75	116.63	119.34	119.93	114.5	129.46	120.29	117.93	120.99	115.73
109.44	100.95	106.04	99.957	98.035	98.179	103.65	107.32	107.44	108.16	108.53	100.88	103.03	106.35	103.07	106.57	106.31	94.823	104.57	99.527	107.54	108.19	101.96	107	99.475	101.72	96.931	108.72	107.81	107.87	107.85	106.15	103.27	104.76	105.88	107.29	102.51	99.297	105.36	101.72	108.27	103.95	103.9	106.31	104.15	101.83	102.94	109.98	108.93	96.736
111.27	107.64	111.91	106.07	115.92	111.87	115.38	113.36	116.91	117.35	112.92	111.16	114.66	115.55	103.81	109.14	110.43	103.66	113.12	112.33	112.42	110.17	111.25	113.36	111.77	112.55	115.67	109.54	108.18	111.93	115.19	108.53	117.01	109.42	105.67	109.63	111.76	113.68	112.84	115.64	117.35	112.86	108.27	113.61	107.63	110.21	106.68	113.8	107.45	114.03
104.07	115.48	106.31	114.48	114.39	108.39	107.64	113.23	104.28	109.05	114.44	113.29	112.22	111.96	107.4	114.51	108.52	110.05	110.36	107.8	113.04	112.51	110.93	112.78	111.47	112.3	112.67	106.33	112.08	108.74	110.19	112.04	105.6	116.73	107.7	108.87	107.73	109.45	116.2	118.71	109.61	109.08	116.7	104.38	105.88	106.4	112.86	109.67	112.89	111.3
99.447	104.26	102.72	105.39	103.53	102.77	103.34	100.98	105.02	101.32	102.04	108.9	106.88	100.67	107.45	105.47	109	107.56	106.26	104.59	106.87	107.5	111.94	102.31	104.85	111.28	112.65	105.16	106.13	110.76	104.01	110.69	102.23	103.42	106.58	109.2	114.18	103.67	100.92	103.18	100.89	103.96	104.69	104.22	106.9	103.86	101.42	100.61	114.52	103.31
115.77	114.78	112.93	109.45	110.36	109.28	111.43	116.54	112.94	115.04	111.66	110.82	109.64	114.03	108.87	113.11	117.28	118.14	114.07	110.64	108.6	112.14	115.5	111.54	113.64	109.91	110.44	116.35	115.59	110.5	107.84	114.97	114.33	115.89	118.01	112.39	105.62	113.4	111.55	111.93	119.14	111.45	108.87	106.64	113.5	108.78	105.64	107.05	109.59	108.37
110.07	109.77	110.54	114.52	105.79	116.26	111.58	114.42	109.5	116.11	105.97	119.69	109.3	112.09	110.35	112.07	109.32	110.15	114.68	114.19	118.22	113.24	106.18	106.54	111.02	104.18	111.26	113.93	111.27	110.34	108.5	106.84	114.77	105.3	112.55	110.69	110	115.62	110.69	114.3	109.89	113.55	116.94	107.94	114.41	115.86	107.41	107.05	113.91	117.81
95.656	104.56	99.411	107.11	98.845	98.056	96.01	99.096	103.05	97.031	99.476	97.59	94.369	106.39	101.35	103.08	100.47	101.03	102.57	103.78	97.893	103.18	91.082	103.99	106.7	97.409	102.81	99.296	98.734	102.14	100.85	95.482	100.16	98.58	104.58	97.474	97.863	105.27	100.41	86.361	101.4	97.662	100.79	104.09	103.58	99.895	99.868	101.08	95.55	100.98
103.17	105.51	104.89	104.43	106.58	102.86	102.71	103.25	101.55	101.58	106.26	106.51	107.84	102.37	103.65	103.34	110.38	112.23	102.69	104.08	105.28	108.37	107.57	99.884	100.48	108.53	103.2	103.01	97.79	106.73	100.81	104.12	100.99	101.4	102.67	103.44	98.611	103.94	101.75	106.82	105.69	103.28	109.05	102.63	104.93	113.43	103.49	99.714	104.27	108.28
108.07	103.67	104.55	108.23	110.6	107.2	106.96	104.56	104.93	98.966	107.3	109.44	106.34	104.92	105.82	105.14	110.85	109.42	105.26	111.15	105.46	111.6	104.78	102.17	110.01	106.32	111.84	104.65	103.68	97.919	108.29	103.22	109.42	102.26	104.79	102.92	106.2	98.403	111.15	102.49	110.16	108.44	110.49	110.16	111.12	102.59	98.452	107.97	105.63	111.76
102.9	104.21	106.17	107.28	104.85	101.99	101.48	109.84	106.88	107.38	108.35	108.89	102.56	107.61	108.96	100.53	106.31	109.68	104.57	99.59	101.74	102.78	105.14	105.18	104.95	107.84	111.48	105.08	109.56	104.57	107.19	106.35	101.32	109.56	105.82	108.67	107	106.39	104.55	102.35	104.99	108.38	100.32	102.58	113.95	106.55	114.67	108.58	107.88	112.02
103.88	111.11	109.24	101.71	103.25	107.21	100.91	101.38	107.17	109.99	111.03	104.65	105.14	101.34	105.51	108.84	103.53	113.41	107.22	107.66	110.59	104.5	107.86	105.73	102.79	104.71	105.55	106.93	109.16	103.98	105.33	104.75	103.63	112.66	101.02	104.21	112.19	109	109.65	111.66	104.49	104.47	105.04	105.16	107.24	105.81	100.99	106.71	111.61	109.45
103.77	100.55	106.43	102.73	102.11	105.77	105.62	108.62	101.58	103.05	104.78	105.32	104.45	97.798	102.55	111.26	98.604	104.06	105.09	106.24	107.29	102.16	100.46	103.64	109.23	102.27	112.21	103.8	102.11	108.89	107.04	103.28	107.18	104.25	96.138	97.906	103.06	106.22	102.25	103.19	107.09	104.72	105.54	99.59	106.32	105.37	107.35	115.91	104.22	103.11
106.85	109.09	107.03	114.72	109.22	109.06	112	106.7	116.33	117.68	107.88	112.91	110.02	112.04	108.86	112.07	100.32	111.15	114.78	113.24	110.28	115.38	110.07	106.81	114.11	103.28	116.75	114.3	114.33	113.68	113.23	110.87	110.53	114.41	116.01	110.81	112.8	113.31	106.85	111.01	112.74	111.09	112.01	110.03	112.87	113.89	103.86	113.64	113.3	113.89
115.08	113.12	109.79	109.55	113.74	105.8	117.5	106.14	116.06	105.31	108.05	108.76	112.57	111.77	107.41	105.31	116.5	110.97	111.39	108.56	112.43	114.43	106.87	109.1	118.9	110.98	109.88	114.68	109.39	107.67	115.04	109.5	113.92	106.55	109.03	114.59	109.41	111.19	110.17	107.49	113.1	111.16	112.73	116.22	113.52	113.8	116.46	113.05	113.15	115.77
110.82	112.17	113.46	114.9	113.21	116.72	108.69	109.69	109.29	108.53	108.97	107.21	106.79	113.54	104.76	104.23	113.5	118.23	111	112.48	112.04	108.71	111.11	111.63	112.69	105.74	107.29	112.62	110.2	108.58	111.63	109.07	109.28	113.14	105.27	110.81	108.38	104.3	109.21	112.28	102.78	110.42	112.91	110.53	112.4	105.62	107.32	106.97	111.32	106.13
107.06	108.28	103.25	101.25	102.13	103.01	106.82	107.81	105.89	103.82	106.24	105.88	108.9	102.62	103.63	106.29	105.61	103.66	106.09	109.34	101.93	104.88	104.78	105.15	105.52	98.802	98.113	100.72	103.74	109.11	101.92	101.91	101.08	104.43	111.85	105.64	104.58	102.71	107.84	112.58	106.09	108.42	110.02	101.13	106.64	102.13	106.31	106.92	106.45	107.1
107.25	109.65	109.52	106.89	113.82	108.15	113.49	107.04	109.39	109.54	107.32	108.87	108.16	117.3	111.64	111.85	110.13	111.98	106.74	111.41	110.48	105.26	109.98	117.78	110.96	111.31	112.33	105.42	110.5	112.07	107.24	110.43	117.03	106.02	106.81	111.58	114.16	109.13	110.54	115.47	114.61	118.55	106.6	107.4	112.19	105.01	109.13	115.4	110.75	104.16
110.14	105.26	104.68	104.08	103.61	113.05	108.25	104.95	103.55	106.95	104.75	105.67	106.5	95.862	105.46	101.79	101.23	101.92	101.8	101.95	104.05	97.212	107.06	105.18	101.53	105.35	103.62	104.81	106.21	106.33	105.23	108.66	106.33	107.08	102.31	103.82	105.74	105.36	102.11	101.9	102.04	98.465	100.56	101.8	106.65	101.15	106.37	105.06	98.56	100.54
110.62	119.69	111.62	114.17	106.85	112.41	113.7	105.8	114.62	108.08	112.85	111.8	112.1	112.34	110.85	108.12	111.24	111.91	112.37	112.17	109.71	113.31	115.74	109.58	113.08	109.65	112.22	113.01	109.73	116.07	110.72	112.38	117.69	116.43	110.95	108.38	112.81	114.85	111.7	111.37	110.38	111.96	109.51	117.36	111.69	108.37	113.55	105.07	115.91	109.52
114.24	110.31	120.78	111.95	105.74	108.88	112.17	110.05	109.01	112.74	111.48	111.86	110.83	108.06	110	105.68	115.09	113.1	111.13	111.59	111.11	114.34	112.15	114.6	111.31	110.52	102.17	106.62	110.47	113.79	108.42	107.58	109.36	109.83	106.29	116.15	110.02	109.58	116.61	112.57	110.62	111.97	112.99	112.68	107.23	105.5	118.74	116.02	111.76	110.93
109.51	100.83	110.55	101.75	112.32	103.19	105.53	104.11	108.12	107.89	100.59	100.36	102.2	100.75	105.05	97.785	109.58	98.092	95.843	111.18	109.86	106.22	107.73	104.69	104.72	99.137	107.89	108.53	110.14	107.66	100.11	103.43	98.225	108.7	104.41	106.88	102.7	104.93	106.21	99.735	107.26	104.38	102.02	107.93	109.51	110.38	107.56	112.33	108.27	105.13
106.11	98.31	108.36	100.52	100.14	98.159	99.842	97.418	101.69	105.36	102.41	100	99.096	101.51	94.591	101.33	97.423	101.39	107.46	102.69	104.03	101.02	99.324	106.1	106.2	100.39	101.62	104.42	100.55	97.631	104.73	102.93	98.991	94.123	99.093	102.95	99.545	94.295	94.95	96.164	101.03	96.034	102.52	101.68	99.049	99.926	106.11	103.57	98.56	95.604
107.92	108.53	103.19	105.15	105.66	105.42	111.19	104.33	102.45	103.46	103.37	99.804	99.937	114.19	106.33	108.36	101.49	103.33	106.57	104.65	107.82	108.64	109.65	107.69	106.8	107.93	106.29	111.67	105.54	102.42	103.86	102.62	106.45	109.68	111.3	100.41	108.01	100.55	101.93	110.92	107.41	105	105.13	108.22	103.35	111.85	98.718	104.88	106.59	112.3
94.831	100.9	104.73	95.106	93.096	99.804	101.19	102.07	101.82	99.047	102.36	97.237	105.3	106.19	102.92	104.23	97.863	99.83	100.85	101.78	101.79	102.61	99.743	104.95	105.16	102.88	100.34	100.34	100.79	98.691	100.09	95.147	100.84	97.044	102.43	99.075	101.52	100.67	98.546	98.722	104.11	96.019	96.204	101.22	100.63	98.525	100.22	100.31	98.738	99.02
105.04	107.81	111.85	109.45	108.38	108.47	110.66	113.52	108.71	107.7	113.71	108.79	111.61	111.7	101.02	110.82	112.99	110.24	112.91	108.85	111.6	115.44	105.99	105.76	113.04	108.62	108.84	104.63	105.18	112.55	109.94	110.4	103.21	109.8	114.95	106	109.19	111.08	110.97	106.17	108.64	116.52	110.12	113.73	108.82	109.68	111.25	111.27	116.43	109.32
113.64	117.89	109.2	114.87	109.64	108.53	113.02	113.19	111.47	108.81	109.78	113.55	109.24	110.67	114.89	110.07	111.31	111.08	108.44	110.68	116.15	110.37	108.35	114.12	111.29	107.54	108.98	106.05	112.97	118.44	117.7	111.8	108.38	109.36	108.53	116.06	112.68	111.82	111.17	109.56	117.23	115.13	113.56	114.54	115.53	113.75	109.81	105.67	110.93	113.56
103.59	103.21	106.39	100.37	115.27	108.05	113.84	103.27	108.82	108.69	103.13	113.97	109.25	109.08	105.68	107.3	111.71	105.94	106.41	101.68	103.39	105.76	108.3	104.13	109.49	109.05	103.38	107.52	110	103.61	102.51	108.91	99.832	111.67	108.14	114	109.23	112.93	104.27	102.39	112.12	107.15	103.7	101.64	104.61	112.65	111.71	108.35	108.42	109.14
97.223	108.66	105.75	103.59	102.33	102.1	103.58	103.05	104.05	97.666	103.29	99.193	102.42	103.97	104.87	109.02	105.71	102.07	105.63	101.48	101.59	106.54	106.56	104.21	99.7	102.69	99.395	104.5	102.12	103.74	109.62	102.39	104.74	100.89	107.18	105.08	100.6	101.21	102.82	104.01	107.74	103.96	107.51	110.17	108.3	103	103.12	103.32	105.19	99.93
103	106.83	100.18	106.03	111.85	100.94	107.17	103.53	112.42	111.09	108.34	109.7	110.64	106.8	110.39	99.932	102.75	102.11	101.91	103.19	103.15	102.67	100.21	104.95	103.93	100.35	108.92	108.75	96.961	103.71	98.731	105.84	107.71	101.71	104.23	99.955	103.67	102.36	104.78	103.26	108.97	104.79	102.47	99.16	106.31	96.977	108.31	104.62	102.56	103.48
108.92	114.44	115.61	111.62	108.05	109.73	105.09	115.19	118.34	110.21	109.86	109.29	111.72	113.6	111.38	113.02	113.37	105.31	110.77	115.19	111.16	114.37	110.63	115.16	113.64	107.68	116.98	118.56	113.9	117.09	105.35	120.95	112.49	115.93	113.71	111.5	108.35	111.09	112.46	112.41	119.65	111.2	109.88	110.79	109.4	115.26	112.1	113.18	109	106.69
108.4	107.95	104.69	104.15	106.25	108.93	101.27	105.75	100.32	100.83	102.17	111.13	106.99	103.14	106.13	106.64	104.8	105.92	105.21	108.62	106.06	100.81	104.73	106.03	106.11	107.48	109.8	103.98	107.35	108	97.947	105	103.21	105.95	101.65	101.15	103.3	109.08	104.41	107.21	104.37	106.35	108.09	107.42	104.46	106.31	106.73	108.93	106.21	99.749
100.28	100.95	103.05	99.388	102.62	103.64	92.79	97.392	95.16	94.406	96.454	98.907	109.72	97.917	103.19	96.873	101.55	100.91	99.931	97.431	100.58	102.5	102.63	104.89	109.69	97.758	95.157	103.73	103.41	101.32	99.925	103.87	92.939	96.244	102.35	106.78	95.831	100.53	101.68	106.69	106.2	90.93	100.94	101.16	98.21	103.75	95.28	103.5	100.26	102.31
103.48	111.39	103.91	100.57	110.3	107.73	102.26	111.75	111.65	106.95	113.17	100.87	106.87	108.36	110.9	105.04	111.32	117.42	104	110.87	105.78	99.497	108.56	109.45	98.283	107.08	109.27	102.25	104.36	102.98	104.88	107.43	105.35	100.91	100.55	106.35	107.07	100.01	96.834	99.187	96.617	107.95	104.71	104.94	103.52	100.75	105.43	99.746	110.81	106.58
95.252	99.052	104.73	103.66	100.44	99.194	95.204	99.127	96.078	102.41	102.82	99.796	109.86	98.72	96.837	102.6	95.881	96.758	93.299	107.88	104.82	96.389	102.12	95.638	109.09	102.89	97.971	94.626	99.395	100.71	98.733	99.54	100.92	103.29	98.584	101.74	94.667	102.74	97.625	107.31	107.15	101.13	96.35	97.856	100.86	105.36	102.12	105.18	96.742	93.967
103.42	116.61	114.92	112.3	114.8	112.17	112.25	106.37	112.67	110.96	111.38	110.2	115.05	115.81	113.36	109.59	107.87	110.14	111.22	115.21	112.44	114.73	110.21	113.7	115.74	116.14	105.5	118.34	115.46	107.51	110.25	115.31	112.98	114.61	107.14	114.03	118.74	110.6	110	110.77	112.71	121.78	106.24	118.43	104.78	113.38	110.41	110.62	112.51	116.24
111.43	116.99	109.53	111.05	110.07	115.59	113.1	115.79	113.88	117.85	112	115.22	110.29	113.85	110.32	112.12	108.58	115.27	107.27	105.44	113.17	114.2	104.27	116.87	108.19	111.78	113.28	108.48	106.65	114.35	111.22	105.94	113.23	120.37	108.6	112.44	110.83	108.94	114.4	109.47	110.69	110.75	105.48	111.36	111.3	111.66	114.46	106.73	116.25	112.03
103	100.25	101.93	102.04	104.64	100.61	100.57	99.051	96.944	100.88	101.67	98.401	100.59	96.526	99.716	101.16	109.38	101.22	105.79	104.24	98.807	102.27	102.24	95.33	104.21	111.74	105.97	101.49	98.333	100.76	107.17	101.11	106.4	97.048	100.22	100.97	98.967	99.578	100.89	108.72	91.215	107.99	101.63	105.29	101.72	105.63	102.01	92.327	96.7	98.849
108.18	105.47	106.71	113.16	114.1	117.3	117.17	112.75	111.93	106.66	121.31	114.69	111.25	114.41	112.52	112.88	112.09	111.84	115.76	109.47	111.25	110.55	115.24	112.06	117.59	115.9	113.1	112.13	110.51	108.35	114.62	112.66	113.94	115.08	117.03	114.03	114.29	113.34	115.47	115.07	113.36	109.31	104.26	113.22	107.14	111.69	115.85	106.66	115.42	114.41
122.12	105.76	114.42	104.12	114.54	111.79	107.3	109.83	112.2	111.07	118.89	110.69	110.48	106.67	111.27	117.42	114.43	112.68	116.95	104.67	113.61	108.76	110.13	106.13	114.18	114.21	110.5	111	111.48	106.87	105.74	106.52	107.58	112.19	118.65	117.69	110.05	109.98	119.4	111.23	117.27	110.39	112.96	110.07	110.22	107.63	114.17	113.09	115.18	112.27
99.972	104.14	104.09	98.917	92.018	98.411	101.88	103.27	104.46	98.629	107.01	105.52	99.23	106.64	101.34	104.63	101.09	102.88	93.265	92.722	95.794	102.23	95.442	96.51	100.15	96.085	101.56	102.77	99.545	94.027	100.95	101.42	98.517	99.489	100.78	102.76	96.027	101.3	104.77	97.821	92.905	99.162	97.523	104.4	101.98	104.64	98.704	103.07	99.216	100.28
104.01	103.59	104.09	106.31	107.45	101.77	103.3	101.01	95.37	107.34	111.32	104.02	105.68	104.47	110.42	108.39	104	101.97	103.63	106.99	104.66	105.35	109.13	108.17	109.27	103.73	104.72	107.89	102.78	106.77	104.3	102.13	107.31	102.57	106.35	108.88	115.86	103.76	101.05	103.79	108.13	102.07	111.33	104.38	99.867	109.49	109.25	107.26	107.64	104.64
105.12	107.95	102.83	103.9	108.5	106.93	108.02	110.48	102.19	106.75	106.11	105.17	106.61	109.29	110.05	105.78	106.06	100.75	106.85	107.67	107.62	107.41	99.724	106.13	104.91	111.91	103.16	105.57	108.91	108.73	110.31	109	102.76	106.95	103.4	103.28	104.37	104.71	107.34	105.66	104.51	100.98	101.71	107.64	107.22	93.058	109.87	103.2	109.91	108.08
101.18	109.99	107.91	101.03	106.21	100.71	103.93	109.35	103.38	95.937	111.21	104.47	106.3	102.98	102.91	100.95	102.8	107.62	103.38	106.25	105.2	101.41	103.61	99.337	102.05	104.7	111.69	104.85	105.53	99.802	109.52	108.06	101.88	99.549	107.87	108.98	106.83	113.22	111.23	103.16	101.5	110.51	113.65	101.07	106.15	103.74	102.99	105.56	105.04	103.48
111.82	108.35	112.5	114.95	113.31	108.22	112.76	114.96	111.56	111.39	113.3	109.46	112.58	108.9	112.08	109.71	112.92	117.55	113.68	108.55	111.81	109.89	109.53	110.14	116.68	113.08	114.75	104.67	118	108.48	114.4	107.57	111.76	112.26	110.54	110.86	114.15	105.73	103.33	109.9	111.46	116.96	112.59	112.37	114.48	105.38	108.75	112.28	112.04	108.2
106.21	110.18	113.53	113.73	112.28	110.49	111.64	108.31	111.59	108.23	116.94	116.38	112.75	113.31	109.79	114.37	108.86	108.03	115.17	108.43	111.9	111.89	114.57	107.79	112.32	110.22	111.28	111.37	108.79	111.99	111.45	112.76	108.74	112.55	112.61	111.89	109.2	121.13	108.08	114.85	109.93	115.54	107.36	108.8	106.07	111.53	108.75	117.14	111.66	113.3
116.1	109.66	116	122.04	113.09	118.64	115.23	123.88	118.27	118.19	112.6	116.85	111.39	115.78	116.74	111.52	121.24	114.52	123.83	120.37	115.88	108.9	115.54	120.88	115.71	114.27	113.54	114.22	116.13	121.31	120.3	116.71	118.12	111.83	119.74	113.26	118.25	126.41	123.87	124.75	111.15	115.05	118.25	120.42	113.87	117.01	121.43	122.7	115.08	110.84
107	112.85	99.566	103.79	102.5	109.16	108.77	101.11	101.95	105.85	100.54	105.5	108.19	107.8	107.29	107.75	105.67	107.07	105.88	105.4	109.81	114.31	112.23	111.47	113.42	106.48	108.97	107.73	107.52	104.62	110.34	108.87	103.12	112.84	104.89	110.11	110.51	105.45	100.29	107.41	107.53	103.29	106.83	103.27	109.17	107.21	107.54	106.32	104.14	109.46
107.15	104.97	101.79	99.772	103.66	101.15	113.37	105.65	102.4	101.62	109.77	107.91	103.05	103.35	101.35	101.4	103.32	106.18	106.54	106.54	103.88	104.4	103.14	98.59	101.67	98.124	104.97	97.884	105.92	103	102.43	102.92	103.87	99.79	105.55	104.29	106.72	98.003	109.86	105.68	104.48	106.87	105.04	103.99	104.8	105.56	103.74	101.93	106.4	105.3
109.44	106.39	106.27	112.94	103.77	110.28	105.19	108.92	109.67	103.48	104.12	104.14	107.35	108.95	106.46	110.28	103.89	105.23	101.11	107.1	104.98	109.18	106.82	105.86	98.473	105.91	113.77	102.29	112.11	105.08	106.86	104.02	111.23	103.76	108.31	119.44	103.02	109.7	104.87	103.46	100.79	104.81	107.57	107.87	96.827	107.66	106.22	107.9	105.19	108.49
102.48	110.59	109.69	99.251	108.29	102.37	108.34	104.85	105.46	99.983	103.63	102.35	103.58	106.67	103.13	102.11	107.72	106.93	107.17	107.82	100.42	102.63	105.26	107.41	105.75	100.34	116.96	105.79	99.006	112.95	105.39	103.11	101.97	108.35	107.72	105.2	106.48	103.12	117.83	105.56	103.28	106.46	99.941	110.01	95.058	102.44	106.71	105.31	105.21	103.47
115.29	117.28	111.34	117.39	122.5	110.88	118.49	118.78	111.21	117.43	114.64	121.1	116.66	116.77	118.09	110.47	120.9	113.3	108.24	120.61	115.11	118.92	114.29	116.7	120.79	116.69	111.95	115.1	118.68	120.02	117.91	115.75	111.96	121.95	117.15	119.21	110	109.3	118.52	119.96	118.39	118.34	110.56	116.21	117.03	116.89	123.92	112.66	114.69	117.47
102.52	109.62	105.77	101.47	108.61	110.52	110.61	106.91	101.43	103.3	111.4	111.8	106.93	106.79	108.95	106.68	101.63	109.3	116.06	111.39	103.54	98.51	100.35	106.22	110.19	106.1	105.87	105.52	110.24	110.18	102.28	103.78	104.68	100.71	109.57	104.64	109.32	106.5	103.02	108.09	100.27	107.75	105.9	102.37	98.409	111.3	103.83	110.9	104.11	102.85
107.76	99.678	102.55	108.27	102.79	103.3	100.58	99.927	111.49	101.67	107.94	102.46	109.8	104.96	101.83	106.2	97.793	110.09	104.79	109	102.21	103.52	106.85	106.64	101.74	102.26	103.7	96.109	105.07	101.38	104.62	105.41	105.78	105.81	101.34	105.64	106.48	109.58	98.411	97.676	105.91	100.88	100.03	104.95	107.42	108.25	95.553	102.17	104.12	105.13
109.57	109	110.24	102.76	102.02	102.68	104.15	105.3	105.1	104.81	107.06	109.96	104.62	103.24	108.75	105.05	107.35	113.77	102.06	106.75	104.86	110.45	105.67	102.34	106.08	106.54	111.44	107.37	101.06	106.77	113.85	103.72	105.95	109.74	105.4	111.46	101.61	109.52	104.64	106.75	108.14	108.6	108.02	106.77	105.42	109.89	105.67	108.54	107.33	106.94
117.57	102.57	103.03	113.01	107.64	102.88	105.82	98.648	103.38	100.4	108.8	110.63	102.32	104.61	107.79	108.41	104.3	106.85	102.53	110.07	107.49	98.206	105.41	110.84	105.2	102.42	104.19	108.67	108.59	103.49	110.61	104.41	105.17	110.24	101.37	108.43	106.89	106.23	102.81	107.87	105.69	106.81	108.24	105.15	103.75	100.73	105.62	113.01	104.98	106.8
100.49	107.84	102.75	105.39	109.09	101.02	106.76	103.29	104.19	101.32	105.89	106.69	103.3	106.86	104.05	112.47	111.2	101.2	103.86	105.46	105.99	105.04	107.1	108.4	106.93	102.87	102.42	101.73	111.92	102.78	105.71	104.5	100.59	107.28	105.68	107.56	109.36	104.16	106.09	103.74	97.597	99.826	106.93	107.31	106.01	99.956	104.49	106.99	95.057	102.48
104.91	110.76	113.26	109.03	111.28	118	110.14	113.18	107.67	111.48	105.85	114.57	113.23	109.27	107.31	109.32	113.5	115.25	110.38	112.09	109.52	112.27	112.17	104.84	112.4	109.12	112.66	103.44	111.29	111.71	108.96	114.98	113.63	114.17	110.36	109.5	110.9	111.59	106.85	105.82	105.64	112.91	115.96	110.32	111.22	113.3	110.51	114.21	106.77	113.88
108.73	116.31	103.53	112.37	115.63	108.06	111.04	110.35	109.95	112	113.82	116.68	110.89	112.14	111.76	108.37	108.96	114.32	107.62	113.11	109.94	109.73	109.64	117.81	115.07	111.03	111.44	115.08	111.34	114.06	110.18	117.5	111.5	108.7	105.96	116.4	107.93	112.57	109.19	103.8	104.94	107.63	114.46	104.02	113.69	106.63	111.82	112.66	113.02	107.08
114.58	109.18	113.99	107.93	111.17	121.13	114.79	115.18	114.13	114.91	111.55	114.86	112.68	107.46	107.64	113.95	106.62	108.38	115.62	112.2	118.06	111.57	110.24	114.01	115.28	116.64	113.41	106.86	117.97	113.54	106.87	115.07	117.3	109.7	119.52	118.67	114.34	110.23	116.47	110.81	106.37	110.25	113.21	114.97	110.09	117.02	109.2	113.47	114.33	108.51
104.7	104.31	103.73	107.61	111.44	102.85	106.02	104.1	106.35	108.36	103.11	104.52	100.78	98.384	99.491	108.15	102.39	98.36	106.86	105.66	106.33	105.97	106.93	106.71	101.8	110.24	108.03	103.2	110.86	101.82	108.1	103.43	107.23	104.87	110.42	104.83	104.44	102.59	105.16	103.46	103.97	106.24	107.32	103.55	109.15	113.96	107.2	104.06	104.42	108.91
107.06	109.91	105.84	108.43	112.56	115.59	106.98	110.15	115.9	111.21	110.64	111.62	108.08	116.92	108.77	110.26	109.03	109.04	111.27	116.19	106.88	108.68	112.47	108.73	112.99	110.35	110.15	115.08	115.13	105.85	112.93	109.4	116.19	111.72	104.89	111.06	105.03	111.29	108.8	108.14	106.79	112.83	106.24	109.16	111.01	112.12	114.92	108.65	108.13	106.99
105.56	97.373	99.17	97.88	106.03	95.166	103.52	95.997	96.51	101.17	103.87	99.641	106.91	110.1	103.24	101.58	106.3	102.57	105.77	98.785	99.166	99.048	98.303	98.374	98.946	108.08	104.33	103.05	95.334	96.851	101.82	100.12	103.63	99.21	105.81	96.132	101.86	97.382	99.58	97.528	98.284	102.46	106.48	104.71	103.46	98.689	92.97	97.363	107.18	103.44
105.18	108.19	99.622	104.99	105.08	105.76	105.12	109.19	99.904	106.87	107.34	101.62	104.43	103.32	103.48	112	105.56	109.57	103.55	100.22	99.496	103.91	101.53	104.86	104.81	107.35	103.37	100.5	102.02	102.99	101.69	107	104.02	108.56	111.24	103.56	103.71	105.38	108.14	103.68	111.11	104.38	95.837	109.25	103.22	99.306	99.615	101.26	108.21	99.744
102.69	105.19	103.95	106.51	107.79	104.65	106.86	105.98	96.746	106.7	105.52	102.74	106.65	105.1	112	105.02	104.66	97.183	102.98	102.93	106.34	108.07	100.82	104.07	99.347	104.58	105.66	100.92	104.75	106.9	106.6	97.051	106.98	112.93	106.45	107.19	99.737	105.78	112.38	111.69	107.42	106.62	103.42	107.13	105.86	110.43	105.83	109.66	100.44	110.16
107.4	105.65	109.9	106.23	98.051	103.31	106.56	111.58	102.88	107.78	112.51	99.681	108.94	102.26	105.71	108.25	106.4	110.86	108.93	108.58	109.33	106.46	102.75	106.77	105.91	97.566	106.16	107.29	112.07	106.79	100.35	106.67	103.97	102.7	105	100.34	110.87	106.75	104.54	100.4	103.49	102.06	112.05	108.42	101.44	102.48	107.5	108.92	103.05	105.31
98.828	112.88	107.64	99.823	104.54	114.11	104.95	105.25	102.86	101.97	111.39	110.53	111.57	108.51	102.21	106.1	104.77	106.61	102.94	108.77	103.16	103.4	111.64	103.76	106.96	102.96	105.09	106.81	109.67	102.29	107.8	104.02	108.12	107.77	107.9	98.78	110.88	99.733	106.84	100.21	98.62	106.47	108.33	107.17	103.29	106.92	99.295	98.688	108.48	104.28
111.49	112.69	112.29	105.55	111.35	111.97	111.78	113.43	102.81	115.03	111.68	109.53	112.74	108.1	109.07	108.62	113.4	115.96	112.93	109.11	110.22	112.65	112.61	113.04	101.09	107.4	111.44	113.99	104.61	110.45	115.86	113.39	108.02	114.43	111.77	112.13	108.92	110.72	118.59	106.62	108.5	112.26	114.24	112.84	109.82	119.16	108.23	107.78	114.06	113.47
107.73	113.89	108.62	100.37	104.49	107.91	106.39	105.07	99.169	106.97	103.22	101.79	100.74	106.27	103.86	100.32	103.77	104.31	110.44	99.599	105.34	103.3	99.103	104.82	99.195	104.95	109.66	105.41	101.33	103.64	107.25	101.87	108.43	104	109.37	99.35	106.53	99.108	103.17	107.21	111.11	105.34	106.56	102.34	114.06	101.52	104.91	103.18	103.5	105.83
99.406	96.771	96.471	101.01	99.836	101.12	96.443	99.229	95.366	100.16	94.652	99.422	95.527	100.54	100.86	103.48	95.545	102.3	98.357	95.756	97.227	101.77	95.381	103.71	104.17	97.972	100	94.258	98.774	108.98	97.374	102.2	103.88	99.249	107.69	98.242	99.671	96.655	104.11	108.87	104.19	99.621	96.31	100.46	98.8	97.135	96.985	101.89	100.91	101.9
116.52	118.73	117.54	122.28	115.66	118.07	114.14	117.58	119.42	114.64	121.5	116.99	118.54	116.84	119.22	124.4	118.08	119.54	120.97	117.65	117.6	121.44	114.41	117.8	118.12	117.51	120.34	116.01	125.85	118.07	121.97	120.23	127.41	115.11	122.87	119.51	119.45	113.91	112.65	116.26	120.17	117.1	120.28	111.41	109.04	120.72	116.85	120.14	124.26	106.39
110.44	108.35	107.37	105.82	107.02	106.46	104.11	107.25	104.46	106.31	105.41	109.29	112.21	105.54	105.84	105.07	101.05	103.16	106.32	104.28	105.26	108.2	104.04	100.48	104.51	111.83	102.23	109.96	103.43	108.46	104.97	101.92	107.41	107.88	103.47	107.58	96.004	105.1	103.9	106.28	104.53	111.5	103.45	106.29	104.58	98.981	103.1	109.58	105.6	101.97
106.97	100.93	101.65	106.83	104.56	102.8	105.49	108.25	106.76	98.496	99.194	103.58	111.78	106.03	100.87	106.02	98.38	106.84	98.62	101.82	102.92	106.02	99.044	100.68	108.14	97.108	108.32	102.72	104	106.39	105.48	104.24	108.97	102.98	106.46	106.61	103.01	101.63	104.52	108.2	106.12	109.37	101.86	103.07	107.57	99.083	103.43	102.26	106.73	103.02
117.37	113.15	123.74	118.48	124.49	121.23	111.5	119.92	114.99	109.69	124.52	112.68	121.04	115.85	119.44	111.06	112.66	115.25	114.74	119.31	117.73	114.4	119.74	120.37	119.42	120.16	122.24	116.45	118.4	118.16	122.81	114.43	120.59	115.51	117.71	114.07	114.09	117.06	124.14	119.18	118.7	118.36	113.27	116.78	113.18	115.63	119.38	122.73	114.26	110.04
111.23	113.7	114.4	114.1	113.04	117.43	106.68	113.87	115.77	113.37	115.45	113.51	110.76	118.43	114.86	110.01	117.05	115.41	111.2	110.55	119.18	106.87	112.77	114.88	116.26	115.97	113.5	109.95	112.69	113.33	111.82	110.4	113.86	114.07	116.38	114.46	110.93	119.43	117.11	111.02	116.87	111.95	113.08	111.81	112.41	117.68	116.64	107.68	114.92	103.3
107.54	107.87	103.09	100.36	108.34	109.37	107.84	106.14	101.28	103.91	109.52	106.51	109.14	98.12	107.8	108.78	104.84	107.78	99.872	104.83	105.87	103.58	106.85	101.67	103.05	105.77	104.19	106.19	105.65	98.928	108.31	104.67	109.94	103.37	103.26	104.88	99.706	103.28	108.93	106.04	108.24	110.22	104.08	102.59	104.51	107.01	106.78	110.37	112.56	101.09
102.8	104.47	105	103.39	102.98	100.45	98.22	95.44	97.219	100.52	100.41	99.325	96.924	95.893	98.319	106.4	96.567	99.819	99.852	97.462	96.323	104.26	95.616	102.42	100.69	102.19	104.04	99.573	103	95.398	100.1	98.168	97.706	100.08	100.8	99.447	104.25	99.975	103.09	99.845	96.383	102.45	104.75	92.375	104.27	94.37	105.99	101.75	94.897	105.8
113.34	107.25	105.07	108.26	105.17	111.63	106.87	102.04	104.65	108.39	105.33	103.19	107.6	103.4	108.62	106.82	100.45	104.08	104.66	107.78	109.58	110.77	103.97	107.52	100.73	108.33	106.63	112.36	105.68	106.56	103.49	105.69	103.91	109.3	106.55	107.44	103.97	103.96	102.95	102.66	107.26	104.41	98.866	104.53	108.74	111.4	105.41	111.5	108.82	107.81
108.95	107.5	102.74	115.05	97.597	107.09	100.88	104.95	101.58	102.3	105.3	101.74	105.61	108.18	100.76	98.632	108.42	101.84	102.13	105.4	106.67	105.25	103.3	107.51	111.54	110.47	101.57	111.13	101.09	103.92	101.67	106.26	97.82	107.43	105.2	107.93	103.63	107.18	106.88	109.02	103.88	102.57	104.14	105.47	103.64	104.62	97.55	103.76	108.41	108.08
106.59	97.645	100.82	93.793	103.08	104.88	97.528	104.96	97.643	104.37	105.34	98.476	100.27	99.511	99.111	93.11	105.44	100.42	95.343	98.237	100.67	93.639	99.08	102.05	103.46	103.09	105.15	97.905	101.47	98.14	106.11	99.46	105.59	101.08	99.913	103.11	98.908	108.61	97.99	99.053	102.5	100.08	101.79	102.32	100.56	94.954	94.904	101.81	102.01	101.93
101.61	104.7	102.85	109.35	103.86	108.7	106.9	107.08	107.66	101.2	104.39	105.94	104.04	110.39	102.94	104.16	110.5	105.03	109.53	100.84	108.94	101.51	98.027	106.06	100.06	111.15	107.9	99.267	106.24	107.17	102.42	103.68	104.29	102.13	103.96	107.67	98.442	108.84	106.43	109.49	106.22	106.1	103.7	108.98	105.3	100.21	108.05	103.9	100.72	110.89
94.714	99.048	94.237	101.99	99.555	101.82	95.899	97.004	103.54	100.94	98.782	101.66	98.441	98.67	96.405	100.08	98.815	102.19	97.979	97.968	106.52	99.992	99.649	95.028	102.47	102.86	98.211	99.695	100.83	99.303	100.37	100.24	102.26	101.55	100.26	93.771	101.07	96.547	98.162	99.727	97.687	105.16	97.402	100.62	101.68	104.29	100.32	99.962	94.97	102.84
111.91	109.48	109.71	114.81	109.52	115.44	110.3	115.35	109.47	115.71	106.81	120.48	112	110.07	121.99	112.66	112.93	106.19	116.36	114.49	114.05	112.02	116.42	112.03	116.07	110.81	108.55	107.63	108.66	107.9	108.89	111.8	115.15	106.67	108.33	110.52	111.57	113.66	108.08	117.51	108.45	113.08	105.15	116.08	112.34	110.51	118.39	113.9	114.48	116.27
110.47	109.79	95.7	109.03	105.55	95.195	100.68	104.73	104.11	101.66	102.3	99.799	102.43	101.57	104.44	108.42	103	96.385	101.98	106.84	102.96	101.99	99.775	106.45	101.11	102	94.461	96.01	104.49	109.22	97.891	105.46	107.35	101.12	107.74	104.89	98.112	97.448	104.22	106.02	98.099	101.92	97.001	107.16	113.9	109.64	110.49	99.299	99.744	107.04
100.95	97.932	102.3	100.33	102.25	99.863	103.42	96.994	97.867	97.809	109.96	99.129	96.986	97.98	100.19	96.842	98.79	99.379	107.21	102.52	95.721	100.49	103.07	95.902	102.64	105.2	92.203	96.498	102.02	103.16	108.99	95.268	107.36	97.684	102.47	97.698	93.709	103.86	99.49	100.91	104.77	98.898	95.859	100.27	101.79	104.37	99.031	106.73	98.855	105.18
109.53	107.69	108.95	113.33	109.07	111.38	116.16	117.67	117.68	109.42	110.77	110.64	112.07	120.13	110.77	115.61	112.21	114.54	112.3	108.54	110.48	112.62	118.3	111.39	105.28	110.24	109.13	115.71	110.42	105.37	109.72	110.18	116.71	111.15	109.48	115.25	108.8	107.64	111.93	109.81	110.94	112.77	114.87	110.97	110.03	116.37	117.51	109	108.62	108.04
112.6	112.55	114.51	114.25	113.39	112.49	112.33	113.64	111.5	111.44	108.39	114.1	111.05	111.56	118.32	110.87	120.05	115.17	114.56	109.67	111.32	115.67	110.63	117.48	120.79	118.7	114.04	115.39	114.26	112.41	116.07	122.56	115.94	120.08	112.92	115.33	110.42	115.65	116.91	122.07	113.79	115.25	106.31	108.02	115.28	107.41	112.16	111.45	117.79	114.82
111.15	105.98	103.17	108.05	107.09	109.33	104.39	110.52	102.58	106.63	100.7	110.72	104.07	99.901	102.56	103.59	103.67	109.8	105.86	102.63	105.54	106.92	102.59	110.36	108.04	105.23	101.03	102.97	103.19	106.22	105.03	103.38	111.91	103.17	108.84	103.36	103.61	108.96	105.42	112.06	109.05	105.89	112.69	107.42	109.35	104.81	104.85	107.02	101.11	107.54
108.01	109.65	102.77	105.71	107.27	98.975	102.76	107.67	99.819	98.768	107.19	106.97	108.08	103.9	108.52	111.13	107.29	107.05	102.11	102.81	104.73	106.73	103.24	106.41	109.43	101.57	107.25	108.03	102.69	102.32	105.79	102.46	111.5	105.7	103.32	108.39	103.38	105.93	110.85	109.35	109.12	107.73	104.54	104.63	102.36	107.61	104.72	102.31	104.67	106.08
104.74	108.78	115.38	109.02	108.72	106.34	101.79	107.8	101.36	102.65	109.11	104.19	103.58	112.9	112.44	101.79	109.34	106.5	107.55	110.03	107.19	109.92	106.54	107.46	109.5	107.96	105.44	111.74	107.98	109.16	100.45	102.59	107.56	107.11	108.27	110.94	108.79	106.27	112.59	102.02	106.82	107.75	113.23	107.98	113.6	109.26	104.95	106.17	111.28	101.28
104.82	101.92	108.25	105.83	105.39	104.83	103.41	102.34	105.75	103.11	101.98	106.93	107.43	101.23	103.35	103.7	103.23	101.41	104.69	104.2	99.425	104.26	110.65	104.2	112.87	100.1	108.98	112.27	102.98	104.62	105.61	101.14	111.77	98.277	106.45	111.56	103.73	105.67	103.27	105.83	104.17	107.94	109.05	105.39	101.69	103.44	102.13	110.16	103.94	99.428
103.58	109.37	106.56	103.02	115.94	108.51	113.47	102.35	103.34	105.56	103.74	108.58	109.23	103.98	107.74	110.28	109.08	108.16	105.14	102.96	103.14	112.9	101.63	102.57	106.49	107.57	103.01	108.92	111.96	108.99	107.37	99.501	109.53	101.6	103.22	113.86	104.69	99.11	105.41	102.62	101.44	103.02	109.76	106.52	107.98	103.22	100.24	108.67	111.4	97.677
108.74	108.23	113.87	117.55	111.88	110.81	113.84	111.16	118.71	112.8	115	117.99	118.98	114.02	114.56	114.26	115.76	119.07	110.46	113.88	118.46	110.49	113.68	117.48	110.98	113.43	108.06	109.87	112.5	117.76	110.16	115.13	105.61	113.58	109.27	109.71	107.73	120.33	107.66	113.76	107.81	107.5	116.66	119.42	115.75	112.9	109.23	110.34	115.96	115.2
97.682	95.96	96.392	103.52	98.501	96.863	99.147	97.133	98.591	93.701	100.5	100.94	99.444	97.885	99.268	91.616	101.04	99.625	105.39	93.287	98.557	97.197	95.042	104.95	100.57	99.44	96.396	102.24	100.78	103.21	99.924	103.43	95.649	97.645	101.85	98.765	99.637	98.806	97.526	102.37	96.041	98.515	97.695	101.22	99.196	100.59	104.33	97.858	94.55	104.05
103.37	108.11	101.85	99.312	104.12	104.85	103	104.67	106.87	100.25	102.1	100.93	100.14	108	104.62	103.11	103.47	97.979	109.06	108.54	107.75	107.09	106.08	104.25	98.323	106.7	106.39	107.89	98.312	98.386	104.02	101.69	107.93	108.6	100.8	98.099	108.15	96.476	104.47	108.01	101.75	107.79	106.74	106.45	106.98	108.36	100.33	102.04	104.85	101.85
103.55	108.99	101.69	105.61	103.97	106.37	102.68	109.99	112.31	104.38	102.12	101.56	98.52	105.96	112.71	110.89	104.08	103.61	103.35	108.18	105.27	106.9	102.99	102.56	104.21	102.03	103.07	101.17	104.73	104.87	106.56	110.61	99.819	103.95	101.23	99.903	109.59	108.93	102.45	106.24	106.98	107.43	107.87	106.35	100.11	104.3	105.24	110.56	107.18	109.55
104.28	106.37	108.69	112.96	101.27	106.36	101.58	108.79	102.62	104.9	103.85	103.54	108.8	108.58	101.8	101.11	109.28	106.68	106.61	107.81	105.26	106.87	104.7	104.62	107.95	104.94	105.21	98.024	107.7	109.65	104.96	113.29	103.37	104.35	106.96	107.9	102.42	110.54	106.46	100.8	104.46	104.44	99.321	102.61	109.51	110.46	104.73	103.56	110.07	103.68
98.03	101.94	99.929	95.04	101.07	97.687	101.81	99.414	97.076	101.49	101.5	103.27	101.04	101.61	102.98	100.62	99.304	103.1	99.514	98.204	105.77	98.942	97.214	102.53	97.342	98.444	98.539	99.363	99.908	101.59	99.426	101.61	101.86	104.66	98.149	99.052	98.353	101.1	103.84	97.321	98.413	102.17	99.466	95.53	99.479	101.39	98.098	106.69	103.32	98.952
108.83	113.61	109.97	109.53	117.81	109.44	117.98	112.62	110.35	109	114.61	105.88	113.69	108.59	108.07	116.29	111.66	114.37	114.33	118.45	109.36	111.1	109.93	107.66	114.95	112.77	116.78	114.52	117.41	111.67	107.74	115.52	114.75	112.45	114.94	109.42	108.7	110.13	116.82	112.01	110.6	117.69	113.56	114.78	115.34	104.17	110.17	120.15	108.98	109.86
110.58	105.13	107.68	110.56	112.43	111.4	108.18	106.15	108.26	99.629	109.52	111.74	107.79	107.68	111.89	110.93	114.45	107.51	107.59	112.44	108.68	107.77	109.84	111.77	110.4	107.91	114.99	112.18	109.58	108.51	103.16	111.92	108.52	110.52	106.39	104.85	104.23	116.52	112.4	106.03	112.28	104.3	112.01	113.38	112.35	115.16	108.43	108.31	111.64	110.7
103.01	99.338	106.14	103.03	113.65	104.21	99.626	108.56	103.36	104.18	101.8	102.52	106.29	107.58	103.18	102.93	102.19	107.81	104.67	107.11	108.21	113.96	113.73	105.89	107.99	110.88	103.43	108.43	99.845	105.62	102.48	106.15	109.73	103.98	101.76	99.764	100.91	106.09	103.69	97.091	103.27	107.21	109.18	110.13	104.34	105.7	108.65	104.02	106.44	107.48
112.44	111.17	111.5	113.58	109.42	115.45	106.72	116.04	107.58	108.03	114.51	110.02	106.19	110.05	113.34	111.32	118.28	116.51	109.6	116	112.46	114.3	114.04	112.89	112.56	103.65	115	109.92	107.87	113.01	106.97	113.5	109.38	110.7	114.52	113.97	106.63	106.5	112.77	108.1	108.14	117.98	112.01	108.78	112.59	110.05	106.57	108.31	110.18	115.08
111.33	108.28	101.25	103.37	106.53	110.3	105.51	106.34	101.54	112.51	109.51	106.31	109.74	103.27	109.77	107.17	106.03	106.4	102.73	108.62	115.78	105.1	107.07	110.25	111.16	102.88	107.84	105.63	108.2	110.46	110.75	105.15	109.31	106.48	108.88	98.674	104.84	103.73	107.15	110.28	104.18	103.71	107.21	110.1	107.76	105.8	100.48	107.57	99.714	103.42
98.155	95.981	94.649	97.31	97.839	102.41	99.657	99.212	102.57	97.189	97.287	102.85	97.815	101	98.449	98.484	103.42	98.444	95.332	97.682	101.33	95.747	98.236	107.28	97.082	98.046	97.391	102.39	102.72	100.55	101.68	96.153	100.61	96.56	104.44	99.391	96.922	96.317	95.289	107.04	100.2	101.55	101.93	99.401	99.026	100.46	99.071	105.34	97.385	102.74
103.88	109.59	113.58	115.77	114.02	116.96	112.44	114.16	115.52	115.73	118.81	109.55	108.37	106.51	114.47	111.65	116.58	108.51	109.66	113.41	118.11	111.5	112.07	116.08	117.22	110.83	110.43	109.95	112.03	114.09	113.39	114.39	106.86	108.24	106.49	121.92	110.31	106.16	113.72	112.48	112.62	108.73	106.58	113.46	109.71	115.59	114.14	112.3	116.83	112.44
110.63	115.05	117.56	108.69	108.26	115.3	118.83	112.84	110.34	115.76	112.81	115.79	107.91	112.15	110.67	116.14	114.35	112.59	118.83	110.3	108.81	113.45	110.97	113.4	108.18	118.44	115.73	112	110.42	112.76	109.36	109.48	120.54	119.48	114.95	114.34	115.88	113.59	110.83	112.5	114.2	115.39	118.18	115.39	111.28	107.28	110.71	110.15	110.53	108.12
100.46	108.02	103.74	105.63	104.84	104.85	101.99	104.22	103.78	100.47	99.775	104.69	106.36	101.35	101.1	97.815	103.54	99.509	102.17	112.22	101.82	105.35	102.9	108.09	104.74	107.29	102.36	110.9	104.68	105.25	106.64	102.13	98.89	99.162	105.24	102.34	106.01	101.09	101.56	106.39	107.88	106.55	102.15	108.96	103.62	105.66	105.72	105.26	102.26	104.54
101.44	106.32	103.69	105.74	105.41	103.33	102.58	108.05	107.18	104.52	109.26	107.47	105.78	102.94	104.45	114.85	105.9	107.81	103.78	101.22	110.35	106.89	112.45	105.36	110.23	107.08	103.97	112.28	110.82	103.74	108.18	106.83	107.43	101.97	102.61	107.64	106.11	108.43	111.44	100.53	101.81	103.61	109.37	107.31	108	111.11	112.48	103.23	108.08	106.22
111.64	110.64	111.14	111.87	111.9	110.64	111.07	117.65	110.32	116.75	109	117.1	110.46	109.59	114.24	115.27	106.95	120.27	120.94	114.19	114.26	113.07	113.04	119.38	111.64	114.05	112.87	113.42	106	117.4	106.6	118.69	114.05	114.36	112.55	115.85	112.97	111.14	119.51	118.44	113.08	115.15	111.66	107.3	112.59	117.92	116.86	110.78	119.57	116.4
106.5	99.127	104.56	104.03	103.12	105.65	103.01	103.99	105.45	105.29	101.84	106.25	106.62	107.05	109.26	110.07	105.02	101.66	103.53	110.57	99.93	104.51	104.61	101.57	105.67	106.7	105.57	106.37	101.3	100.95	107.98	111.61	109.17	104.45	112.01	106.93	110.46	104.01	109.07	107.08	102.23	108.02	107.38	109.52	106.58	105.25	106.89	105.46	102.46	99.262
109.47	114.47	111.55	113.91	110.38	109.63	109.31	110.92	114.32	108.76	113.36	111.29	118.57	108.19	112.67	114.49	114.96	111.7	116.42	116.89	113.23	112.91	108.23	108.27	113.89	113.46	113.26	113.42	119.53	109.46	116.66	113.36	110.51	117.13	116.27	113.41	115.8	110.59	109.29	110.67	113.17	113.97	108.55	118.71	111.93	117.79	111.27	113.36	112.54	110.17
106.93	104.96	109.27	102.56	108.25	109.57	110.81	107.21	97.163	109.64	105.58	107.16	108.73	104.26	110.1	102.86	107.77	107.5	108.27	104.94	111.95	99.544	106.44	106.54	101.95	111.15	109.47	108.75	100.51	104.81	102.26	100.02	105.53	102.74	109.96	109.4	103.99	107.66	105.93	104.31	105.73	106.7	106.53	100.85	111.65	107.21	106.9	106.27	104.43	110.4
100.69	102.78	106.07	101.37	106	104.66	103.7	110.41	106.75	103.88	105.96	103.12	100.28	107.57	99.482	107.27	109.69	109.18	104.66	107.75	102.95	102.15	98.902	112.47	98.961	103.51	100.95	99.587	100.62	106.51	108.89	106.11	103.88	101.33	103.01	100.76	102.42	103.53	104.36	107.58	103.45	102.71	102.14	104.28	105.14	107.8	109.27	105.49	100.85	104.35
105.73	100.93	112.34	103.95	109.61	106.08	105.68	113.32	105.17	108.16	100.67	101.92	105.39	106.07	109	101.19	104.54	106.82	101.53	101.96	102.99	109.53	107.76	109.28	100.78	103.63	104.12	104.51	103.53	108.09	100.94	104.89	108.93	104.15	98.527	99.039	112.39	110.88	102.39	104.34	109.57	104.76	105.68	105.55	104.28	102.51	100.61	102.17	105.96	110.48
109.9	108.19	115.99	108.89	104.47	107.63	106.28	108.88	106.87	111.37	107.87	104.09	106.69	104.82	111.91	113.29	108.78	109.79	114.13	105.7	106.31	111.69	105.91	108.02	110.39	103.95	103.79	114.79	108.91	106.48	108.25	112.57	102.27	107.39	104.64	108.73	113.75	109.93	113.95	113.33	107.68	108.76	109.82	108.32	111.82	111.28	111.74	109.6	109.3	106.06
107.45	107.31	107.23	104.3	106	117.1	111.6	107.34	104.93	101.4	110.37	105.58	100.85	100.66	104.71	108.95	108.01	103.57	108.24	105.56	106.75	108.92	108.86	100.79	108.57	102.38	107.97	101.81	103.68	108.81	108.27	107.04	104.46	100.21	109	101.86	105.59	106.41	111.95	109.26	104.95	101.99	107.61	103.19	108.53	107.31	106.54	102.8	107.6	108.78
101.4	105.63	107.58	107.85	97.712	107.93	108.29	110.79	97.477	103.93	103.22	109.13	105.3	106.85	106.03	102.56	110.36	102.13	103.83	98.944	101.79	107.25	109.65	107.09	107.32	106.83	99.445	104.74	105.29	100.33	100.41	105.56	108.15	107.13	107.38	103.81	108.2	97.628	98.442	104.58	105.55	106.14	108.18	106.57	110.02	106.33	106.7	106.03	110.9	110.77
101.15	103.19	101.23	109.36	102.33	103.69	113.4	102.69	101.72	108.54	108.34	104.3	104.99	107.02	107.47	103.7	108.2	103.27	102.74	111.92	99.981	104.4	104.97	114.55	100.77	110.87	102.84	105.84	101.25	103.33	100.68	107.47	109.99	107.84	104.29	104.92	108.74	100.93	102.82	102.66	110.41	100.34	108.53	108.59	108.46	103.96	101.62	110.82	108.44	102.86
108.5	110.38	102.7	103.75	108.42	111.21	104.85	106.75	105.2	107.83	106.72	108.19	103.7	107.25	107.15	110.65	106.95	106.3	109.89	103.49	100.22	105.21	104.81	108.19	106.9	105.75	104.29	103.2	104.52	102.9	108.75	103.03	106.19	106.26	104.63	111.49	107.21	105.47	105.57	102.73	110.65	109.17	108.99	101.59	94.856	109.91	108.91	107.34	110.05	104.57
114.03	110.99	109.41	113.18	112.08	111.72	112.33	112.49	109.22	111.05	111.33	115.39	116.17	113.17	108.11	113.34	109.81	106.9	113.59	110.83	107.43	115.22	112.03	111.31	109.85	112.13	112.95	116.65	114.8	113.64	103.47	113.31	108.91	117.44	107.05	109.68	111.84	110.51	112.55	115.81	120.17	113.95	108.57	114.29	109.6	116.55	114.52	110.36	107	114.71
111.92	114.88	106.18	107.29	110.76	115.6	111.78	107.36	108.69	112.29	114.27	109.15	113.97	106.09	104.86	101.52	103.6	113.31	105.01	105.82	109.13	106.21	107.12	112.28	109.9	111.94	107.37	116.51	106.22	113.96	112.49	103.66	112.66	103.01	107.61	112.02	115.1	112.22	110.4	108.47	109.58	109.21	112.11	114.55	107.48	103.35	107.49	114.33	110.56	113.55
103.16	110.67	109.27	100.86	108.75	111.74	105.56	104.94	100.4	106.78	104.7	114.7	105.7	112.37	101.15	105.65	100.77	110.03	98.286	110.88	106.16	107.95	104.89	112.29	112.26	104.01	104.31	100.25	104.47	108.65	101.69	102.38	104.86	109.3	104.83	106.75	101.77	107.55	113.33	101.94	104.2	105.61	101.05	104.6	105.77	106.39	108.05	104.22	104.68	104.72
115.54	113.32	108.03	119.29	104.05	113.4	112.71	110.67	114.64	109.97	112.09	108.71	110.39	116.23	108.48	112.5	119.12	108.9	113.6	115.16	116.11	108	112.52	117.73	112.51	106.84	119.62	115.82	116.15	108.07	108.15	115.93	114.03	116.04	111.03	110.82	116.91	107.33	114.44	111.51	115.94	108.46	111.64	115.6	120.32	115.1	111.56	112.02	108.9	111.95
100.53	100.15	98.253	100.75	97.43	94.6	101.13	100.8	98.118	100.26	95.56	99.373	97.222	98.359	100.13	101.24	97.472	100.63	99.58	97.213	104.83	98.717	104.18	100.93	104.51	99.572	99.947	96.978	95.001	96.99	94.599	98.222	94.411	99.419	98.108	97.505	98.502	104.01	98.026	100.89	101.81	98.445	97.325	98.955	99.948	100.24	96.909	103.51	98.626	101.69
114.1	114.77	116.11	109.06	115	110.01	110.21	112.56	110.9	114.05	115.05	115.52	108.69	117.8	108.72	111.86	114.54	113.05	108.08	114.03	111.17	118.97	109.39	114.64	114.35	104.82	110.83	111.2	111.39	114.63	110.08	110.75	105.69	116.4	104.93	116.51	114.25	109.13	111.81	113.67	114.42	107.88	110.69	110.11	113.13	115.49	114.5	106.9	113.48	111.97
109.18	108.53	112.07	109.38	113.12	109	113.7	112.25	107.32	110.45	108.16	106.17	108.09	113.24	115.59	107.65	108.87	111.7	110.29	110.14	111.62	112.2	118.98	111.19	110.8	106.6	109.03	108.46	115.4	111.19	115.15	101.53	117.43	114.22	117.79	110.7	118.51	110.8	111.4	109.24	113.02	107.43	114.89	105.37	110.06	108.12	112.15	113.12	109.09	113.55
103.08	107.8	104.77	100.95	97.801	104.06	109.56	106.67	101.92	98.822	105.23	113.35	102.96	103.31	106.74	104.49	103.24	101.45	102.15	96.678	97.605	106.96	110.1	104.18	110.29	103.82	103.91	103.66	104.19	105.78	109.82	108.58	109.46	106.18	102.68	106.93	108.96	101.08	113.77	103.96	107.17	111.42	106.01	109.38	99.103	100.95	105.16	106.86	105.93	98.634
106.67	105.92	109.29	107.44	100.16	107.75	104.4	102.31	99.132	107.91	106.3	106.36	107.5	103.51	101.26	105.56	108.11	103.59	112.89	103.47	107.28	107.42	102.3	107.55	102.66	105.53	111.34	103.75	105.9	106.32	102.89	104.78	109.14	105.57	109	112.14	103.48	109.19	105.52	98.075	107.28	111.84	110.4	105.61	109.33	100.56	109.8	103.65	108.41	110.3
115.1	110.79	111.52	113.05	112.59	112.79	114.66	112.14	102.59	116.27	112.19	112.24	117.57	114.01	114.1	106.01	108.64	116.92	113.01	107.41	119.01	111.64	115.77	114.27	122.42	109.55	108.94	108.11	110.34	107.09	115.43	113.13	109.03	111.37	112.45	113.97	112.1	110.7	111.1	109.72	112.44	111.13	110.74	109.44	112.21	115.95	106.57	117.16	113.64	113.28
108.2	102.87	104.36	108.61	110.04	111.55	105.28	100.22	103.28	103.56	106.88	110.53	101.58	108.07	113.61	104.57	107.77	101.43	114.32	110.45	110.28	106.91	102.7	106.63	108.58	107.02	106.57	106.9	106.72	100.14	111.21	93.847	108.09	109.33	102.08	106.75	106.26	107.99	107.76	109.83	111.1	105.6	109.32	103.94	105.83	107.53	109.65	108.37	111.17	99.285
99.791	106.67	102.5	108.5	100.22	107.79	117.22	107.43	104.49	104.29	101.36	105.31	102.52	108.79	107.49	108.47	103.08	111.9	101.18	102.79	103.34	103.81	107.1	109	104.37	108.32	107.72	109.56	109.21	109.35	108.17	105.36	112.76	113.88	111.85	108.35	106.93	106.37	104.55	99.285	111.42	101.28	110.36	110.93	102.82	103.91	106.79	108.32	105.37	107.69
114.19	111.6	116.07	112.17	112.65	117.14	112.39	108.28	114.04	109.19	115.8	106.87	108.26	116.19	116.3	114.22	117.06	120.52	111.61	109.27	110.79	110.26	110.1	110.36	113.79	118.61	113.81	112.89	114.97	109.6	117.04	108.74	115.86	111.39	110.38	113.46	106.81	117.53	120.37	110.34	113.7	119.64	110.16	109.23	119.2	107.67	110.84	117.11	118.45	112.06
105.59	106.54	105.4	103.18	109.14	96.927	99.536	103.33	106.7	107.71	110.56	102.65	104	107.25	104.76	104.48	100.68	103.06	106.8	110.97	103.15	109.13	104.62	107.31	103.93	106.39	110.48	98.598	110.06	100.73	116.73	108.83	104.63	111.31	106.62	106.28	101.19	101.93	107.79	107.49	110.95	102.8	106.92	110.07	108.42	107.91	104.71	111.72	106.1	104.47
103.01	102.06	105.7	105.43	107.1	108.35	105.8	109.89	103.24	106.34	102.1	115.4	101.27	102.78	105.56	104.38	102.95	110.16	105.4	106.62	102.84	99.043	115.5	109.72	100.86	104.45	105.72	107.66	107.7	107.54	106.09	102.8	102.23	112.87	105.47	106.98	101.1	107.28	101.41	106.9	107.99	111.76	103.86	106.39	99.224	102.64	109.05	107.84	100.02	101.14
115.66	106.3	111.5	108.43	110.95	112.82	103.76	107.4	111.56	116.93	106.9	108.76	107.95	107.19	111.64	107.19	114.1	110.22	116.66	113.29	121.61	111.88	110.56	113.77	114.39	107.15	112.41	110.67	111.43	112.12	109.52	113.75	113.99	109.13	111.64	112.96	115.19	110.39	115.86	106.69	118.51	113.7	112.7	113.8	114.26	112.99	107.4	111.6	108.51	110.02
109.48	110.67	111.57	114.45	114.74	114.49	114.34	113.17	114.42	113.38	108.35	107.94	109.55	112.48	108.6	108.7	109.82	109.89	107.94	106	111.62	110.74	112.76	118.38	113.07	118.93	107.6	106.83	117.62	114.58	113.83	106.65	108.74	112.25	105.55	117.15	115.51	115.36	112.82	108.18	109.1	107.36	108.18	115.44	109.53	118.23	113.47	119.64	107.75	112.75
105.8	103.24	109.2	103.61	109.02	104.44	108.51	103.78	105.95	116.07	108.38	109.22	104.54	107.08	109.87	107.59	101.07	109.2	107.02	105.21	110	106.99	103.52	109.8	106.01	105.93	103.26	103.22	105.16	102.82	111.77	117.13	107.93	105.2	105.57	103.7	101.81	102.56	108.45	108.98	110.65	106.44	101.14	110.89	106.26	106.95	105.98	104.23	106.91	107.65
114.53	113.91	113.23	113.28	113.98	116.56	121.32	120.11	111.24	118.07	109.94	112.89	111.75	115.81	121.09	112.81	111.32	116.55	117.05	111.91	114.34	111.18	114.05	112.39	107.63	111.72	112.46	106.16	114.3	119.76	109.18	108.16	113.91	112.83	117.04	117.12	117.25	114.34	115	111.8	107.48	114.37	111.48	106.58	110.25	122.01	112.23	111.73	112.73	103.96
101.32	105.22	110.64	106.61	102.58	101.91	107.62	111.26	111.17	107.55	100.38	108.52	104.71	107.78	101.39	104.7	101.69	110.64	106.23	109.39	110.87	109.8	104.07	106.56	101.35	102.83	102.48	101.88	105.71	109.85	101.43	105.9	105.98	102.48	105.81	105.51	105.09	103.55	101.7	106.78	104.13	108.06	101.96	106	104.66	110.03	109.78	109.05	103.48	99.79
101.3	102.42	100.63	107.98	107.82	103.88	108.36	107.4	102.26	101.78	105.63	103.75	105.79	108.75	99.414	110.57	105.36	107.09	106.08	104.59	104.23	109.56	103.87	111.9	100.71	108.49	105.87	103.15	103.94	105.18	110.7	102.19	100.56	108.33	108.12	102.49	101.95	112.94	106.46	106.52	112.92	109.16	98.187	104.03	104.18	106.31	108.87	104.17	111.46	105.5
106.68	108.81	108.57	108.55	102.26	111.53	103.57	100.94	108.29	105.39	103.23	106.89	103.27	101.57	105.63	107.76	106.96	105.18	99.694	107.33	107.82	107.1	109.45	99.778	108.07	106.8	104.41	107.76	107.19	103.59	108.51	104.88	102.44	103.78	102.65	107.88	109.85	105.59	107.33	102.61	111.33	104.77	106.96	99.883	104.47	104.04	105.94	108.11	106.23	108.74
103.03	105.59	105.15	101.66	105.03	107.41	105.58	108.6	106.66	110.88	100.7	115.41	102.64	112.28	106.26	109.59	102.17	103	104.61	110.36	110.82	102.27	105.67	104.17	106.61	109.7	110.55	103.51	107.14	103.85	102.59	102.37	105.9	104.62	107.79	111.2	106.81	104.69	110.52	103.36	102.22	109.57	104.15	105.4	108.09	99.635	101.29	111.38	104.98	103.32
109.56	106.02	103.24	106.17	103.38	107.25	105.81	107.75	104.22	108.05	106.03	107.09	102.88	105.29	101.3	100.66	104.3	107.68	108.73	105.59	108.75	106.82	105.91	110.23	103.76	110.75	113.8	107.99	109.37	110.37	103.11	107.73	103.54	109.14	110.94	107.82	101.35	107.38	111.1	105.58	105.67	101.34	108.2	102.65	99.57	104.29	108.7	108.25	106.58	106.26
101.42	108.9	108.93	101.72	110.03	107.85	114.04	108.16	107.74	112.79	101.08	108.67	106.74	105.51	110.09	107.48	112.62	104.18	107.96	104.16	101.54	107.79	105.9	111.74	103.3	112.46	103.78	105.5	101.59	107.79	107.42	107.38	106.91	109.88	105.17	105.26	96.727	106.02	102.62	103.18	110.71	113.56	108.31	103.97	108.79	110.67	112.4	101.22	104.52	107.44
99.474	97.635	101.55	103.61	99.132	102.65	100.77	96.514	106.61	101.33	102.77	100.63	97.902	95.797	102.24	101.74	98.795	102.66	99.427	99.982	97.132	97.877	104.72	97.068	93.043	101.46	97.671	98.845	98.454	104.53	101.5	103.31	103.58	105.22	103.79	105.73	103.35	103.32	98.018	102.73	101.09	100.06	92.424	102.2	101.54	101.89	101	93.794	99.5	95.95
98.032	93.652	96.733	102.43	98.217	98.925	99.323	100.5	99.24	102.72	101.7	97.757	97.843	96.452	96.418	101.63	101.57	104.83	102.14	92.859	96.62	103.06	98.96	99.707	101.61	103.87	97.077	97.263	100.54	94.696	106.36	95.932	101.07	95.21	100.01	102.55	100.53	100.32	99.5	102.15	99.182	100.18	96.85	97.401	106.08	103.47	96.022	105.37	103.96	97.038
114.02	106.31	111.74	115.64	109.26	114.72	115.23	110.78	114.17	111.81	111.35	105.68	110.03	115.51	108.39	112.28	111.64	112.95	112.59	109.85	115.41	106.1	115.39	113.14	113.14	110.65	117.12	112	112.15	113.22	108.12	114.45	114.51	117.03	117.16	109.31	111.18	115.65	117.39	109.28	113.53	105.56	114	117.45	119.1	112.75	117.6	117.43	107.89	110.98
102.01	92.914	101.56	99.045	98.368	105.1	100.92	99.928	95.716	101.56	107.72	101.35	102.82	95.465	103.78	91.429	102.03	96.324	104.41	96.641	102.93	99.457	100.86	99.931	95.82	99.813	98.273	95.711	98.903	100.99	99.752	97.645	100.01	94.394	103.04	101.52	97.355	101.72	99.834	99.142	100.77	102.17	100.92	96.512	96.765	98.869	90.53	98.975	105.99	97.026
101.59	101.65	102.27	103.76	106.61	108.64	101.55	108.26	107.78	108.38	106.27	101.41	99.06	103.96	112.42	102.31	103.29	107.21	104.21	97.98	104.34	100.38	102.9	108.47	97.92	108.49	98.607	99.127	106.65	101.12	100.98	104.81	104.97	98.099	107.49	103.11	98.911	95.859	106.13	102.69	101.93	101.42	102.71	106.61	99.619	107.43	103.17	104.99	107.69	105.61
101.76	103.26	107.61	108.5	105.67	107.92	106.31	105.04	100.37	106.01	110.58	109.69	101.47	102.46	106.97	105.19	103.84	100.63	105.86	106.54	106.33	101.35	101.8	107.66	103.34	110.64	107.69	98.524	106.57	102.43	109.42	100.62	96.876	104.84	103.06	107.84	97.574	101.22	100.49	105.53	104.41	100.09	104.18	109.26	108.1	107.84	109.99	101.12	111.83	100.89
111.33	115.82	108.09	110.57	112.41	119.92	112.93	114.82	109.84	111.05	110.11	106.81	114.24	111.76	112.02	119.59	109.68	107.3	103.65	113.21	112.3	111.2	115.54	110.91	115.06	109.05	116.29	103.74	110.36	115	112.23	109.2	119.97	109.15	117.42	116.1	108.97	114.35	111.98	113.19	117.02	115.04	110.81	113.82	109.57	112.72	112.02	114.34	107.76	119.2
109.3	111.27	118.85	113.75	117.65	110.92	111.88	114.91	120.14	112.93	114.67	107.98	110.52	113.88	108.71	114.47	112.87	113.03	109.44	111.73	111.41	108.57	118.46	117.73	111.3	118.49	112.19	109.48	112.32	112.47	113.15	107.41	110.93	114.6	115.14	111.34	114.54	111.13	114.5	112.34	109.77	108.58	109.72	113.76	112.16	108.4	111.79	110.13	112.26	112.01
101.95	91.187	98.663	96.219	98.857	99.244	100.53	93.959	98.972	97.357	101.7	104.84	102.08	102.66	103.21	98.634	93.035	100.35	99.084	99.553	99.963	105.7	97.859	101.46	99.736	101.02	105.48	102.1	101.48	99.331	99.966	100.95	98.387	98.35	99.459	101.67	94.212	98.89	98.498	97.265	102.69	104.01	104.6	100.31	107.88	102.68	105.23	99.2	98.65	94.517
108.65	108.87	103.87	108.74	104.27	103.32	105.8	101.82	108.91	102.93	108.25	109.14	103.35	111.16	103.49	106.02	111.35	97.819	106.56	101.3	99.999	109.92	103.95	109.31	109.57	107.42	106.4	102.85	109.84	111.56	103.08	109.6	102.91	105.67	107.02	102.02	99.092	105.93	103.09	108.67	105.89	109.23	105.29	103.09	114.11	102.88	105	106.31	103.12	110.1
104.07	106.11	109.78	102.64	104.21	105.72	107.78	105.39	109.06	106.48	107.14	106.09	107.39	102.9	110.24	108.94	106.52	110.37	107.83	110.79	108.64	109.25	107.25	108.26	105.54	110.57	107.73	116.41	101.44	102.52	108.74	106.67	108.92	107.97	104.55	110.59	108.35	102.1	104.56	102.88	105.92	105.81	106.89	103.77	108.14	108.38	111.54	107.02	99.803	105.31
102	103.76	95.281	106.7	103.24	105.93	104.89	109.85	99.784	106.32	105.71	107.66	102.73	106.33	102.89	106.55	103.41	100.16	97.836	113.97	108.63	104.5	101.53	103.43	103.96	104.07	102.72	104.68	101.4	102.13	101.52	98.89	101.35	105.32	104	103.47	102.04	105.2	105.15	107.07	105.45	108.89	101.64	107.73	103.55	105.81	111.02	105.09	100.48	108.51
112.97	110.44	116.71	110.84	105.77	114.95	107.67	113.07	115.44	106.55	116.42	116.25	104.68	117.02	108.97	108.95	109.91	109.06	110.71	113.09	105.19	111.65	113.32	116.21	111.69	112.67	109.7	108.96	98.572	114.79	112.57	107.2	111.85	111.78	106.85	106.14	109.97	105.45	114.34	115.65	107.75	111.45	111.71	110.59	109.35	109.41	108.49	112.4	111.08	114.44
102.5	101.97	104.07	93.377	100.65	95.624	98.843	105.38	100.76	95.871	105.04	99.605	98.676	97.188	101.41	103.91	101.19	98.354	100.51	108.39	96.707	102.84	98.6	97.845	98.014	99.286	104.64	97.528	95.991	99.519	100.8	95.883	95.924	98.741	97.518	106.42	100.05	103.13	100.79	100.53	98.411	107.57	99.798	105.63	101.27	102.05	101.1	103.57	94.965	102.7
106.19	104.06	103.71	105.03	96.887	107.26	99.471	104.34	101.54	105.53	104.01	98.555	100.99	106.5	109.71	99.8	102.13	97.071	106.74	104.04	106.92	102.32	106.51	108.29	103.41	96.514	104.74	107.29	110.09	103.4	104.53	100.34	99.569	104.13	106.57	108.18	105.03	109.89	105.69	103.08	109.38	108.09	102.27	98.335	101.23	104.12	102.44	98.232	97.406	101.13
128.35	118.65	117.45	117.49	117.4	120.78	115.19	110.63	118.63	111.47	113.35	112.71	120.43	123.24	116.43	114.64	114.29	112.62	113.62	117.73	118.33	122.44	111.39	120.96	116.01	116.34	114.27	114	120.99	117.36	121.1	119.91	117.11	116.96	111.35	114.36	117.19	125.02	119.97	116.93	118.47	118.31	116.12	122.07	115.04	117.25	120.18	119.97	121.15	114.62
101.87	106.41	109.12	104.67	102.26	102.91	107.22	108.94	109.15	111.63	103.71	106.88	111.51	108.21	102.89	104.54	111.06	102.72	107.8	106.59	106.2	109.93	106.81	106.31	111.82	105.4	108.87	100.74	106.42	104.85	113.51	105.45	117.29	109.18	107.99	111.47	110.22	109.41	110.61	110.89	105.96	112.49	107.77	104.32	106.82	107.86	106.55	105.16	108.49	99.067
107.67	104.87	101.12	102.77	105.4	103.99	109.19	104.23	107.98	110.41	108.52	104.73	100.71	101.86	111.57	107.7	103.93	100.9	102.92	107.18	101.83	107.86	107.07	100.91	105.42	108.68	103.92	105.3	109.68	102.53	99.389	108.76	107.42	112.63	104.54	105.68	102.4	106.54	111.09	107.25	106.69	103.76	110.74	105.36	107.37	106.56	107.88	105.7	107.71	103.11
107.49	105.09	106.85	110.73	101.89	103.04	107.23	100.33	106.77	101.6	101.44	102.62	101.63	98.586	110.85	103.66	104.88	101.85	102.45	104.31	97.491	105.84	101.13	108.15	105.93	103.79	105.58	104.49	102.16	101.27	98.887	109.44	101.09	111.37	100.62	108.52	97.971	101.53	102.18	105.2	102.83	97.57	100.5	104.14	104.19	96.349	99.105	100.25	99.599	101.11
118	120.69	118.19	118.64	102.79	111.78	122.37	119.07	117.07	119.75	114.46	109.76	119.25	118.35	128.94	113.64	121.73	114.16	122.7	118.13	122.19	113.95	114.4	115.7	117.94	118.9	118.94	114.19	115.19	117.89	118.63	117.57	118	125.42	114.97	118.96	114.87	121.92	116.74	116.25	118.98	117.34	119.04	116.87	115.29	120.93	120.08	121.76	119.45	114.66
114.35	115.99	107.11	109.67	110.75	117.34	111.98	112.57	106.06	111.63	104.7	112.3	110.18	102.9	114.39	104.28	110.13	105.62	111.09	113.59	103.93	111.2	113.1	105.72	113.26	112.25	115.01	116.16	108.76	110.69	116.58	106.61	114.03	115.31	111.46	102.64	112.61	108.99	107.43	111.95	110.56	110.82	107.29	117.66	109.93	111	108.34	111.29	110.92	114.54
104.33	100.92	105.43	109.95	118.55	111.26	97.081	104.89	103.79	101.29	110.52	108.88	100.92	107.5	110.89	105.52	114.94	108.13	100.92	105.17	99.451	106.95	102.95	108.99	110.16	109.17	105.59	101.52	106.55	105.51	112.92	107.45	107.55	104.84	101.11	107.69	110.09	102.26	117.31	104.47	106.87	100.4	108.61	108.75	100.61	105.76	108.76	109.69	104.07	107.46
98.64	101.36	107.43	100.86	107.18	110.88	107.53	105.96	108.71	103.24	110.08	104.19	104.1	105.73	110.96	106.33	103.15	106.33	111.11	104.18	103.96	103.42	108.28	105.79	101.63	102.09	106.57	105.16	103.88	108.8	102.08	107.86	106.21	106.52	104.97	102.89	109.25	103.55	106.61	103.06	94.29	113.6	106.24	104.58	106.06	110.9	104.62	106.01	104.23	103.3
102.33	104.21	110.58	101.13	108.09	104.51	106.66	107.25	108.62	108.63	101.63	103.1	108.58	98.558	101.29	107.57	106.51	104.33	107.66	108.48	107.96	100.52	104.92	104.09	102.73	108.43	109.78	104.55	102.39	103.33	105.26	104.14	99.655	105.49	103.24	104.87	100.92	109.3	101.88	100.56	106.53	110.98	105.18	105	103.92	109.71	110.43	104.46	110.64	106.96
124.79	112.6	118.73	120.64	116.78	120.56	119.64	125	114.95	116.92	122.52	123.12	117.02	118.73	115.74	124.79	121.23	115	117.36	110.94	123.31	120.82	115.68	120	120.98	115.48	115.99	119.75	119.7	123.86	113.76	118.39	116.79	119.59	113.64	118.59	118.73	117.85	119.18	114.26	111.7	120.29	117.62	120.89	117.86	117.71	118.73	114.74	111.78	118.68
100.96	107.75	106.8	104.02	106.89	94.805	101.4	106.67	98.331	109.78	104.07	111.47	102.62	105.31	110.94	102.13	103.97	94.012	107.42	106.07	101.96	98.069	101.86	108.41	108.56	103.68	99.348	103.23	104.6	106.39	95.847	104.83	105.74	101.32	99.578	107.53	108.69	103.9	106.01	106.56	97.449	107.37	101.08	105.98	102.03	103.83	101.82	101.22	112.67	99.907
103.33	111.08	106.35	112.12	103.32	104.04	99.389	107.04	105.97	106.95	96.025	104.18	105.55	107.15	109.49	104.1	106.7	111.58	111.39	109.41	103.64	104.08	111.79	98.195	108.75	103.87	111.04	99.146	104.77	100.97	103.77	105.49	106.97	110.32	107.81	112.08	104.01	110.46	105.96	102.52	110.56	99.254	107.1	103.33	101.42	107.73	108.04	104.06	104.07	103.96
103.19	109.2	104.63	103.54	107.71	108.49	112.98	102.74	104.67	106.12	100.42	110.57	102.66	100.81	100.85	106.87	108.71	109.87	114.05	106.89	106.72	105.17	106.21	112	111.36	100.01	110.64	101.17	103.83	107.1	108.53	97.503	106.07	101.68	108.63	94.276	115.86	107.83	110.59	101.32	104.7	114.66	103.66	105.69	108.52	103.5	107.98	105.09	111.45	104.84
113.89	109.4	107.98	110.08	112.47	107.32	112.58	109.54	111.34	113.44	109.61	113.91	106.4	110.7	109.64	112.06	113.26	112.96	114.95	108.25	111.9	107.85	113.76	109.44	113.14	109.84	113.83	107.35	114.07	110.73	112.04	115.37	114.69	113.63	104.15	114.49	104.13	114.4	112.82	108.89	112.56	113.59	108.57	105.9	116.12	115.87	109.93	116.98	107.2	111.07
107.29	111.43	108.51	105.34	110.22	101.77	105.9	105.03	105.15	113.26	110.81	106.28	108.54	106.85	103.75	105.19	101.79	102.53	101.93	106.37	102.9	106.41	104.26	106.68	109.43	106.5	96.738	101.09	108.63	101.5	112.09	115.75	101.92	106.32	108.09	98.2	110.34	112.65	109.28	103.69	102.16	108.61	105.61	104.56	101.15	105.17	107.6	108.6	107.64	101.74
109.32	108.46	103.89	110.6	103.03	108.16	108.19	103.49	104.77	106.23	103.91	109.94	111.16	105.92	105.93	102.46	108.83	100.78	98.476	105.78	104.12	107.93	111.89	109.62	101.53	107.99	104.35	102.7	104.53	102.44	100.32	102.86	104.22	101.85	104.42	109.49	105.97	109.72	110.52	106.41	107.43	100.05	105.53	114.52	114.81	106.51	106.5	110.74	104.44	105.29
105.71	106.61	102.92	106.98	109.12	106.57	104.47	115.38	105.82	96.859	101.95	107.85	106	105.06	111.15	107.38	105.08	104.24	105.09	110.72	102.61	102.69	107.64	105.89	101.19	107.3	105.69	98.844	98.262	110.26	103.53	101.66	98.993	101.92	109.17	105.35	105.44	108.2	98.698	105.58	107	101.25	107.6	100.84	113.25	97.188	108.83	107.83	104.86	98.131
102.47	99.777	99.185	92.85	94.84	106.13	97.992	101.87	101.46	101.27	97.75	97.845	100.44	96.791	94.416	95.412	97.181	102.17	109.62	104.64	97.229	96.615	106.53	99.975	96.705	100.54	99.36	99.087	100.62	97.751	100.35	96.672	97.008	100.05	101.22	101.29	100.35	97.831	98.885	93.414	98.321	99.448	99.936	96.906	101.64	105.66	96.953	101.44	92.895	100.13
106.95	102.49	109.65	115.76	115.38	115.12	108.19	113.87	114.28	114.49	106.32	115.99	106.72	111.11	109.37	116.68	113.32	112.01	110.66	115.76	116.11	109.67	105.14	105.8	115.05	105.95	110.4	109.74	112.93	106.78	111.68	115.13	99.833	110.14	110.89	113.42	114.39	111.38	109.3	109.98	107.1	106.36	114.69	106.96	113.31	110.01	109.52	106.34	108.71	110.32
109.37	100.84	102.5	98.732	105.04	106.93	103.1	111.52	107.06	105.74	107.02	102.49	100.63	103.57	97.688	112.35	101.55	107.95	105.75	104.48	104.14	110.68	102.32	113.1	105.27	100.39	106.66	106.15	103.83	105.93	109.85	101.85	103.24	102.21	102.75	103.03	103.5	106.73	107.38	101.76	106.19	103.99	107.75	108.34	107.23	104.45	105.17	99.682	103.07	99.659
100.87	104.8	90.474	100.27	103.09	99.995	104.26	96.82	96.216	102.36	103.08	99.973	98.788	100.78	96.926	100.91	101.39	100.57	99.577	100.44	101.07	93.812	93.787	96.152	99.804	101.04	97.768	97.938	98.708	102.88	99.277	101.44	101.25	92.937	100.09	101.22	95.821	103.3	98.034	98.253	96.443	96.573	101.93	98.71	98.499	100.24	96.674	102.66	99.825	101.59
114.98	113.95	110.87	109.15	116.61	110.38	116.12	117.85	109.87	116.44	107.36	111.31	113.13	116.29	108.5	108.49	112.58	111.68	106.68	108.93	111.58	118.77	108.36	110.71	115.99	115.47	113.66	113.53	113.77	118.89	108.32	110.01	113.84	113.59	109.52	113.67	113.51	110.96	111.79	110.45	108.25	107.38	105.09	115.81	114.3	110.14	114.51	115.95	111.98	114.73
110	113.46	110.33	114.64	117.47	109.95	113.95	109.57	106.05	111.7	109.83	113.35	106.93	117.76	116.37	106.3	111.47	113.37	120.76	115.45	108.28	106.48	115.33	108.07	113.39	111.09	110.64	111.24	112.07	114.6	104.28	108.21	114.59	112.74	110.19	107.41	114.81	112.65	111.22	103.59	109.45	111.09	113.45	113.88	113.48	118.59	109.81	112.6	107.37	118.1
102.19	106.72	104.81	108.33	107.3	103.36	106.15	102.9	111.42	109.31	106.35	106.85	107.34	106.39	101.81	112.05	107.26	102.57	108.2	99.583	109.38	100.09	111.3	106.24	104.8	102.38	109.96	106.39	107.55	104.87	106.21	107.62	108.54	107.92	103.43	112.99	105.8	103.93	106.7	109.1	106.82	105.55	106.57	103.48	107.49	107.88	104.22	107.79	107.61	102.74
108.7	108.16	101.37	102.68	106.51	108.88	107.46	107.29	101.95	102.02	105.58	111.04	93.514	100.55	104.71	106.13	104.32	105.8	107.91	104.99	106.44	108.95	104.66	104.7	110.29	107.49	107.27	103.78	103.85	110.41	107.08	104.74	103.41	105.87	105.64	109.09	107.59	106.64	104.74	110.64	101.48	111.77	94.702	108.7	102.23	107.41	106.94	104.04	99.658	108.44
107.07	99.481	105.61	107.67	109.96	105.55	105.65	116.29	104.76	105.55	101.88	105.28	106.04	111.8	101.97	105.51	101.1	113.16	105.32	103.15	103.46	106.78	104.29	108.13	99.317	99.887	99.813	101.46	99.135	103.97	103.67	101.59	106.13	102.09	109.73	106.69	102.77	96.467	108.73	106.29	98.821	108.78	108.73	101.03	106.29	106.33	101.56	103.79	109.37	105.59
111.73	107.24	114.74	104.07	105.7	112.57	114.19	107.64	107.41	119.06	113.75	115.79	115.1	106.04	106.87	113.67	110.65	113.49	112.89	110.13	114.42	110.73	113.72	110.35	113.29	114.42	114.09	115.09	104.88	108.12	116.52	112.39	114.49	109.75	112.7	109.95	112.78	110.6	107.64	112.83	105.44	111.45	111.18	119.1	118.9	113.72	113.51	109.24	118.86	113.57
116.97	120.29	113.58	117.4	115.38	114.6	114.56	111.1	129.13	116.9	113.92	114.99	120.28	112.75	115.16	115.18	108.81	116.74	115.82	113.58	116.92	115.5	122.2	115.93	109.22	117.17	116.99	116.99	116.9	116.11	119.43	118.17	114.14	114.25	118.84	118.25	112.87	117	108.56	109.92	112.94	113.55	119.83	112.91	116.05	111.94	112.6	120.68	113.06	115.46
98.422	91.691	96.592	105.71	98.01	105.71	100.81	99.002	97.722	103.16	96.35	100.75	103.9	102.27	103.34	97.817	97.097	101.79	101.51	105.59	102.04	106.92	101.61	94.087	96.254	103.51	99.063	97.538	105.4	101.72	104.48	91.891	97.801	95.858	97.532	95.47	101.65	100.91	100.76	102.17	95.728	104.94	99.336	99.629	96.201	98.72	104.22	98.193	99.332	99.358
117.97	115.52	120.61	116.71	122.1	118.51	121.15	109.19	119.74	117.56	115.92	117.26	124	117.7	112.42	111.68	117.31	121.97	116.15	115.87	118.55	116.18	116.71	115.05	115.47	119.47	125.71	118.01	120.66	121.06	113.03	114.4	117.54	117.1	112.05	118.02	115.07	115.56	117.31	120.11	118.58	115.32	118.08	126.13	116.78	116.6	119.86	118.85	118.76	124.42
110.2	112.95	110.22	106.85	111.33	113.64	113.51	109.18	106.38	117.66	106.36	114.55	102.6	115.32	103.31	117.79	111.2	113.25	112.28	115.51	118.4	111.38	115.61	114.55	109.85	111.52	113.86	114.19	109.35	112.54	109.58	107.44	108.06	113.8	107.15	111	112.36	116.03	107.27	110.76	106.16	115.5	110.98	112.65	108.8	111.71	109.97	105.23	110.88	112.93
107.85	112.64	116.18	108.31	105.91	112.89	111.8	108.73	110.59	109.26	115.25	114.4	106.39	113.34	112.53	108.88	110.53	107.21	116.5	107.93	107.18	112.6	106.19	115.8	118.41	108.07	111.23	112.95	107.98	114	109.02	109.4	114.83	110.26	106.49	111.44	113.41	109.65	113.31	111.16	111.02	111.29	112.48	106.41	112.11	104.76	109.45	106.14	115.43	110.15
111.85	121.76	120.12	113.72	116.83	116.59	122.36	122.78	120.14	112.39	119.16	113.62	117.77	116.58	118.75	120.97	117.87	118.16	117.34	114.81	109.57	120.89	117.54	117.2	117.13	123.58	116.45	116.95	116.55	115.32	116.82	110.07	119.46	113.76	116.12	119.91	114.59	116.57	114.14	116.73	118.81	119.81	118.04	115.45	112.02	121.92	115.32	120.39	116.05	114.61
112.69	101.99	112.26	105.09	109.46	100.52	103.43	110.15	103.98	111.13	108.98	106.4	111.42	106.92	109.43	103.09	111.31	104.21	112.2	107.6	112.59	105.87	103.11	106.55	103.68	111	110.15	107.62	104.12	104.02	105.01	107.24	107.37	106.63	114.02	110.13	109.79	107.87	105.57	99.135	99.563	102.29	103.72	105.25	103.91	105.82	107.03	101.74	105.66	107.45
100.23	104.41	104.71	111.73	109.11	107.14	106.66	104.75	105.41	109.94	100.41	102.89	103.84	108.97	105.81	98.003	101.68	112.4	105.05	107.11	109.61	102.49	102.27	108.93	110.6	108.55	104.15	103.63	108.19	106.35	108.53	102.07	109.08	108.95	101.38	108.57	110.15	110.59	107.08	105.82	103.52	106.94	114.03	108.56	100.19	108	107.94	104.48	102.85	107.6
112.72	117.47	121.5	119.44	119.31	111.84	118.43	118.88	120.66	117.29	115.4	113.29	118.92	112.99	118.14	114.27	113.75	117.41	117.12	118.58	116.73	120.17	117.54	112.35	112.64	115.65	116.72	114.68	121.26	115.74	115.86	118.9	116.57	121.42	121.24	114.98	114.79	113.59	123.48	119.61	115.44	116.64	124.58	120.78	119.88	116.7	114.2	123.25	121.78	118.46
113.45	111.99	112.01	115.87	120.19	112.3	112.68	111.72	111.59	110.24	109.27	117.07	114.48	116.25	105.42	111.04	113.29	106.18	120.01	103.97	113.19	112.5	111.24	115.32	108.52	109.38	112.08	112.36	115.18	112.45	108.66	118.77	111.76	117.76	119.81	115.28	112.7	115.22	118.88	111.09	111.8	111.84	112.65	108.87	111.33	113.83	113.74	118.81	112.29	113.28
102.32	109.05	108.81	99.743	108.43	109.85	103.07	106.3	107.78	108.47	104.98	103.76	109.26	102.08	105.31	104.37	104.71	107.69	105.73	106.54	110.59	107.7	110.41	109.97	106.41	106.52	108.77	108.58	103.14	109.54	99.535	107.58	106.05	100.82	108.33	109.07	104.62	105.09	103.3	107.09	112.2	110.04	105.44	104.82	99.161	107.31	105.77	111.2	106.95	102.21
97.583	104.56	105.57	108.85	108.84	105.14	104.09	101.93	104.71	103.42	112.62	109.68	108.74	106.57	104.99	106.92	105.26	111.27	110.24	107.39	104.16	104.33	103.17	105.04	104.31	110.79	103.88	108.51	107.62	112.58	109.89	99.898	101.44	114.02	109.13	105.04	107.09	113.35	105.78	104.35	106.05	104.33	110.35	107.04	102.67	101.55	106.04	103.24	109.42	102.08
104.4	108.59	101.14	114.74	107.76	114.14	105.05	109.07	109.44	99.512	108.15	100.51	107.95	108.69	107.97	110.56	99.562	102.12	108.79	103.92	110.63	106.21	111.62	110.67	110.31	109.59	98.996	104.21	111.76	113.68	108.57	103.03	108.21	114.51	105.99	108.41	110.25	106.77	108.87	103.7	105.55	109.2	107.15	106.98	109.05	106.29	104.59	108.04	110.83	113.05
107.2	109.1	113.59	113.38	107.65	110.28	114.72	109.52	113.78	111.97	116.51	108.85	121.29	110.48	111.81	112.56	112.54	114.7	114.39	115.63	109.93	116.66	104.7	110.09	110.9	111.76	116.5	112.27	108.33	114.16	113.82	111.5	109.29	110.78	116.25	106.61	106.64	113.3	109.08	116.39	110.79	106.98	107.49	102.17	108.29	111.04	113.49	108.27	112.55	111.39
104.09	105.24	107.26	109.37	103.87	105.68	103.74	106.87	109.04	105.74	103.24	105.95	107.18	104.73	104.63	99.187	106.21	107.09	110.49	104.57	107.25	106.5	106.34	107.2	106.87	110.07	107.73	102.79	106.45	107.62	106.35	108.67	104.5	101.4	106.45	105.93	105.54	103.49	104.15	104.24	109.3	108.76	104.21	107.32	106.98	96.848	110.52	108.9	103.76	107.25
104.98	104.53	104.99	103.4	101.36	106.31	111.3	101.15	111.56	111.73	110.36	106.95	114.98	103.31	102.7	100.36	111.61	108.52	102.47	108.94	115.66	106.38	108.21	115.73	108.08	103.48	110.24	102.55	111.03	105.75	103.63	110.12	110.7	108.42	107.87	105.56	101.86	105.41	103.76	102.58	112.5	104.12	109.59	111.06	106.25	114.08	105.88	95.04	113.56	106.5
103.12	112.2	110.8	111	112.96	114.25	113.43	109.6	109.47	113.79	105.42	108.48	107.98	106.19	110.85	109.42	106.2	108.66	114	109.33	111.83	110.72	107.52	107.68	108.69	109.09	105.13	112.1	105.38	107.86	113.43	109.85	111.83	110.21	109.44	110.98	111.56	103.57	111.02	107.69	109.99	118.56	107.88	107.04	107.31	112.53	101.64	110.6	106.91	113.06
111.15	104.87	106.09	102.69	104.26	105.88	105.56	107.43	103.86	110.58	106.87	101.2	102.93	100.62	104.25	107.94	109.53	107.68	102	101.84	107.57	104.34	109.26	108.05	102.27	101.97	110.87	104.19	103.81	106.13	105.82	104	105.88	107.96	109.75	110.98	102.11	107.64	114.91	106.88	110.78	108.33	105.25	100.43	103.43	105.51	113.37	106.65	108.79	104.22
96.56	96.283	97.852	96.596	104.31	94.308	98.418	97.463	100.93	99.508	97.419	101.91	104	97.809	99.988	98.032	101.79	98.259	96.897	97.58	94.204	103.45	96.285	98.846	93.198	104.62	98.374	97.703	101.95	98.161	101.21	96.141	96.079	97.589	93.614	97.018	105.78	96.798	99.42	91.74	96.327	99.141	96.165	102.29	94.755	101.74	103.03	101.61	96.382	97.314
100.86	103.5	108.8	107.2	107.16	113.95	104.16	109.88	99.164	104.08	107.53	108.92	108.5	104.05	113.72	103.13	114.53	104.62	108.99	108.72	104.73	106.15	104.08	105.03	105.19	108.74	107.94	105.64	107.69	105.89	99.254	108.12	107.69	101.79	105.13	105.63	101.03	98.332	106.18	108.67	102.87	108.63	107.09	102.13	99.986	98.071	110.22	105.14	109.94	102.72
106.5	114.51	102.99	108.35	102.93	103.95	109.66	106.29	97.923	104.48	110.59	104.19	102.36	101.1	108.98	102.96	108.79	107.93	107.91	102.85	105.57	112.92	102.49	105.08	110.43	105.09	101.62	101.68	108.65	112.87	110.33	104.81	101.85	105.42	105.97	110.91	104.85	109.61	103.66	103.95	111.19	103.61	110.97	101.46	103.92	100.33	105.52	98.45	106.34	107.06
115.45	115.38	116.9	119.04	121.35	115.48	121.73	111.03	112.28	111.42	112.14	114.86	115.65	114.47	116.72	113.49	113.95	116.39	111.97	118.91	115.44	120.95	117.56	122.78	116.24	119.29	111.7	117.83	108.9	114.21	114.92	119.89	120.49	117.27	120.94	118.74	115.91	122.48	119.14	111.37	113.48	119.14	117.59	115.01	120.96	111.98	118.88	116.65	111.14	120.81
105.4	106.61	106.65	104.42	107.22	107.45	104.44	112.29	107.06	104.08	105.58	103.85	105.93	106.96	107.79	114.12	107.66	106.89	111.05	106.29	107.35	104.82	108.52	105.86	113.83	107.06	107.81	104.58	107.43	104.2	105.06	111.2	101.18	112.17	104.03	109.11	109.03	106.92	101.42	111.24	104.32	106.21	102.65	106.04	108.12	103.33	106.96	105.97	108.29	103.53
111.39	112	114.2	110.72	114.62	109.71	108.14	104.74	114.77	116.29	104.96	113.4	113.15	104.97	105.98	109.27	109.47	108.8	115.03	115.02	109.48	109.74	102.13	107.39	111.76	113.4	115.74	110.61	108.15	105.85	112.37	110.34	107.14	110.94	115.07	107.58	115.92	111.8	117.93	114.89	112.07	111.16	109.07	110.83	115.47	112.46	113.79	112.84	110.18	114.05
100.72	105.88	110.01	101.76	108.23	108.29	110.4	108.68	100.03	107.39	108.87	105.97	102.4	107.3	104.43	107.53	97.12	105.6	109.85	101.99	98.989	104.39	108.34	104.25	102.13	110.12	111.88	105.89	113.07	104.21	105.33	108.94	108.26	107.61	104.9	102.3	98.106	109.66	103.93	102.31	106.11	102.29	112.78	100.26	102.35	113.28	104.12	104.69	105.27	102.69
100.93	104.26	103.92	109.1	103.83	102.64	106.75	107.47	109.81	105.79	106.24	101.8	99.219	104.35	101.58	100.56	101.34	104.31	109.48	107.68	99.57	103.79	106.61	105.72	104.64	100.02	100.44	101.38	102.41	105.94	97.291	105.02	104.78	100.36	104.15	107.63	108.56	103.86	101.52	102.37	104.13	105.97	106.93	103.29	100.11	106.16	106.74	99.953	105.58	108.2
104.43	107.21	103.69	104.66	110.93	111.23	106.28	110.06	102.82	104.37	107.64	111.3	109	114.69	104.73	103.91	111.25	104.36	101.1	100.97	104.93	108.93	99.981	108.99	107.12	111.22	112.26	97.034	105.72	113.85	106.21	100.15	105.85	102.73	106.7	108.12	109.67	105.87	103.13	106.53	106.76	103.36	108.11	109.61	104.26	106.17	100.56	109.11	101.54	108.14
117.82	114.89	118.2	118.59	114.82	114.63	109	113.07	120.35	114.11	118.86	111.45	113.9	118.14	116.1	114.4	120.15	112.86	115.2	118.77	118.19	114.42	118.03	114.09	124.36	119.42	115.75	123.85	117.32	113.9	121.31	118.35	116.22	116.07	115.22	114.15	116.54	114.4	116.46	119.85	113.51	119.28	116.19	119.3	124.9	113.82	125.38	122.27	114.14	115.36
112.27	111.89	104.94	109.61	103.77	110.87	109.48	105.88	104.18	102.02	105.09	106.99	104.89	108.63	107.29	103.97	107.59	108.1	109.87	111.05	110.86	106.8	104.19	104.28	106.35	99.093	97.761	109.26	107.19	110.28	103.76	101.94	109.42	106.1	102.18	105.95	110.79	106.17	105.26	104.08	103.01	105.84	106.38	102	103.57	105.26	109.54	110.2	111.87	104.36
99.828	108.06	101.35	105.3	110.11	109.86	107.97	103.38	103.57	100.09	110.61	116.49	104.84	108.2	107.89	109.15	106.88	106.94	106.25	104.41	103.27	106.1	108.02	101.31	102.42	105.85	110.47	103.96	103.47	106.65	103.28	104.71	100.84	99.575	105.09	109.07	105.07	104.46	100.54	103.98	102.88	101.97	98.708	109.93	99.299	101.98	106.71	103.75	103.12	99.185
106.38	104.96	105.51	106.56	107.18	113.32	102.36	103.48	108.82	104.24	110.33	97.442	103.99	104.56	102.05	103.4	104.41	109.98	114.66	100.06	101.16	106.05	102.66	111.41	103.32	99.859	108.21	109.37	105.14	102.71	109.35	107.69	110.41	112.37	109.42	111.13	103.06	104.97	107.45	107.23	105.01	104.9	109.37	102.88	105.36	105.73	105.75	105.11	106.23	102.98
100.34	111.49	106.8	105.68	105.5	95.765	105.41	103.02	101.24	101.99	108.86	110.17	105.57	100.65	103.8	109.71	101.44	101.59	107.13	105.46	103.39	106.84	100.72	102.41	99.003	100.56	99.615	104.58	108.74	101.64	107.37	104.85	104.89	105.77	105.92	106.99	104.61	113.18	101.36	107.35	99.406	101.28	104.56	103.92	108.52	105.31	99.401	107.24	107.39	104.51
102.8	100.04	113.93	103.61	101.89	109	106.39	112.64	112.11	110.37	106.08	108.11	105.42	99.292	104.09	103.85	99.369	102.31	99.569	107.08	94.347	103.44	101.21	107.44	102.87	104	101.13	101.86	100.09	105.38	107.71	106.7	108.03	97.572	101.6	103.48	107.24	103.97	102.37	106.75	104.47	113.53	99.668	98.347	102.36	106.74	103.78	109.18	108.22	108.9
106.79	105.01	109.4	104.26	110.52	107.3	104.56	104.53	100.72	110.54	107.6	106.92	103.98	109.02	101.13	104.71	103.03	107.06	103.61	106.63	102.98	107.92	102.81	105.22	106.61	106.84	103.56	102.96	109.81	107.2	101.08	110.42	107.76	103.72	102.54	100.76	108.79	108.73	107.76	106.11	107.43	101.84	108.88	106.85	107.09	104.19	105.79	103.2	108.78	107.44
107.29	106.49	110.95	103.58	102.49	104.98	104.08	110.02	104.52	108.59	103.35	99.79	106.13	108.75	103.9	107.97	103.85	106.46	110.85	113.44	99.67	99.505	108.11	108.54	105.94	104.09	101.77	106.23	104.37	108.52	106.34	111.54	105.57	111.13	107.93	113.52	101.25	106.74	103.61	106.2	110.85	107.15	105.65	110.15	103.61	103.57	109.9	100.6	102.99	104.33
113.81	108.7	110.93	110.95	114.12	109.93	113.26	113.26	111.64	109.95	107.48	110.31	110.51	112.25	116.77	105.46	115.72	110.63	119.27	120.22	113.73	109.78	110.83	108.62	107.25	109.3	112.47	104.47	112.45	107.42	110.09	106.54	109.12	113.82	111.22	114.04	112.18	114.72	106.77	108.51	113.21	114.33	116.8	116.68	117.34	119.04	112.13	113.08	114.21	116.25
105.7	106.69	103.59	102.74	107.25	98.75	104.23	108.9	110.63	101.82	107.22	107.45	111.85	104.52	106.84	109.97	106.02	105.93	105.35	106.85	108.07	109.48	102.79	109.92	108.21	106.34	108.07	102.67	105.83	101.38	111.57	107.2	104.22	106.26	104.69	105.08	107.45	105.91	107.98	105.99	102.09	106.51	102.39	104.44	103.21	109.19	102.78	104.2	100.2	107.37
114.8	100.02	109.62	110.08	108.04	107.76	100.95	113.33	110.67	105.73	106.8	112.84	103.06	104.97	111.16	101.61	107.09	105.11	109.11	106.66	105.91	114.52	107.82	107.99	108.1	108.87	107.17	104.11	109.32	104.61	102.4	107.77	106.07	100.77	110.66	105.77	105.3	107.41	102.63	110.24	97.935	111.55	101.78	105.28	106.17	106.75	109.85	102.94	103.51	104.41
104.63	103.66	105.98	107.63	106.8	102.38	104.66	104.31	106.95	105.76	103.71	107.73	107.52	103.56	107.7	100.14	106.05	104.1	109.78	103.09	106.11	107.5	104.78	101.98	109.04	110.21	102.63	103.27	112	98.88	104.83	105.45	105.31	106.23	105.79	104.17	104.12	105.4	103.76	105.82	103.53	108.9	107.39	111.94	107.5	108.05	109.33	101.53	104.09	104.85
112.16	107.87	108	106.31	114.1	106.3	107	111.75	111.74	113.6	109.98	111.23	105.42	107.36	109.77	108.71	108.12	111.07	110.43	108.61	116.33	110.39	113.06	113.62	107.09	112.43	105.45	112.43	113.56	105.48	118.08	110.53	115.02	106.84	115.13	113.48	115.8	106.72	113.04	110.36	108.99	106.58	113.93	115.92	112.25	101.19	110.84	113.69	117.62	104.48
111.49	104.51	108.1	107.24	97.702	104.22	110.42	106.93	105.36	103.57	102.25	104.08	105.31	102.27	103	98.649	103.46	105.96	107.49	103.75	101.89	110.88	102.71	110.55	107.73	103.66	110.02	108.79	102.72	108.98	107.47	104.06	108.3	102.89	103.1	98.81	103.42	110.07	107.03	112.34	106.36	107.34	105.98	108.08	106.04	102.73	108.72	104.88	104.55	104.65
114.21	111.49	112.54	110.78	114.14	102.81	108.98	106.52	108.12	114.79	111.91	116.03	117	111.47	111.91	115.52	112.56	113.56	112.17	115.41	111.1	119.86	115	115.45	113.48	114.94	111.49	109.95	111	118.16	117.14	114.58	114.51	107.95	115.46	117.78	113.78	110.32	121.66	113.15	108.25	117.25	108.4	117.69	113.55	110.38	119.11	116.12	115.33	113.13
98.953	98.098	95.64	97.645	103.81	104.28	95.252	102.45	99.095	102.48	102.78	96.727	99.427	104.13	104.58	98.317	100.24	94.715	94.273	103.79	99.216	97.142	99.093	99.885	99.765	98.421	99.018	97.31	102.34	101.43	99.682	102.82	92.281	97.442	99.092	102.15	98.12	104.69	95.555	93.48	99.794	95.079	99.74	101.04	95.49	102.1	103.97	99.19	104.06	97.556
109.76	114.75	109.13	114.42	113.23	110.2	116.53	113.3	117.62	109.83	113.25	110.77	113.1	110.15	103.25	105.56	116.66	110.22	114.81	105.81	110.47	118.19	107.37	108.62	112.96	111.63	107.3	108.42	111.41	113.36	116.68	108.06	114.62	111.55	109.98	113.58	114.66	113.92	109.1	102.49	113.21	120.27	110.06	109.77	113.59	112.17	114.71	110.02	109.35	106.31
111.84	109.91	104.16	106.95	109.24	102.45	105.05	108.27	109.2	104.36	98.962	102.82	102.21	106.82	106.08	112.48	107.73	105.79	101.6	107.6	109.45	104.71	104.37	104.51	106.3	104.15	105.18	106.3	102.1	102.98	114.31	106.06	108.29	111.84	107.77	107.74	100.34	107.08	110.25	107.47	105.07	109.91	105.46	110.41	108.08	105.86	104.33	104.9	108.07	101.25
105.29	99.177	106.9	108.35	100.69	112.68	106.13	105.68	110.42	101.85	110.04	110.29	105.96	105.61	112.2	106.33	105.81	101.51	100.72	109.49	105.58	104.98	102.98	102.16	101.09	110.08	109.89	103.14	106.58	106.54	108.65	109.46	102.06	110.14	106.66	106.74	100.74	100.07	101.89	98.513	104.53	105.1	102.79	104.82	111.91	103.81	103.66	107	106.94	108.14
102.35	100.37	104.79	105.58	110.15	110.45	111.81	99.977	104.58	109.48	103.88	107.22	104.75	103.21	106.71	97.491	104.41	106.89	103.96	106.29	112.02	99.513	104.52	107.68	104.57	105.78	103.27	104.77	103.73	107.57	111.9	110.57	111.45	104	106.79	99.73	106.03	107.12	105.96	108.96	98.478	111.14	108.72	110.93	104.5	100.38	103.58	102.37	100.31	104.33
101.36	107.55	102.39	113.68	110.37	108.95	106.18	99.945	105.48	103.36	102.33	103.84	103.26	103.96	103.1	104	104.27	98.765	105.48	103.91	105.32	110.77	104.93	99.628	100.23	102.89	103.15	104.95	101.83	106.57	105.26	102.25	103.29	105.28	99.671	106.25	107.01	99.312	111.12	101.16	108.38	95.502	103.52	103.78	112.77	107.53	109.59	105.13	105.67	110.52
110.87	112.44	110.36	109.46	115.96	110.92	109.96	113.93	109.48	113.64	106.62	107.29	114.04	115.23	116.26	112.27	107.21	109.82	113.23	106.71	112.09	108.66	117.38	114.13	104.71	112.4	110.93	108.03	109.29	111.12	112.72	107.3	108.03	111.99	113.97	114.65	108.1	108.16	116.2	113.12	115.15	112.27	107.99	102.93	110.69	105.47	117.86	116.2	112.47	110.8
115.6	113.71	114.4	113.2	113.76	108.29	111.86	110.22	113.12	116.5	108.48	112	116.67	112.2	111.74	111.18	109.61	115.12	111.46	115.89	114.92	108.85	112.81	111.21	107.68	111.21	114.64	118.22	116.33	105.39	108.45	110.11	109.57	120.45	118.09	108.57	107.78	111.77	112.44	113.92	103.15	113.05	113.09	111.44	110.06	108.89	109.94	119.44	109.32	107.03
116.44	106.71	108.18	107.13	108.48	108.15	114.4	115.57	118.05	102.87	99.488	110.58	110.63	110.61	112.41	109.01	106.08	105.72	108.25	110.3	118.72	107.86	109.96	107.24	108.92	109.75	115.12	107.81	107.13	110.66	113.04	111.03	109.59	107.38	112.63	108.66	100.9	114.13	108.23	108.38	101.86	110.13	111.01	109.44	104.42	108.4	109.45	108.93	112.65	113.49
105.1	101.02	103.97	105.84	110.94	113.82	105.68	107.36	104.29	114.83	104.34	105.26	109.81	103.78	104.72	106.91	101.77	111.98	110.84	103.9	102.43	114.38	102.2	110.36	100.66	102.3	105.2	99.163	103.38	105.9	109.23	103.95	105.89	101.24	114.98	112.01	104.99	104.09	99.102	103.38	104.73	107.69	108.34	104.34	102.63	101.64	109.37	105.09	102.19	104.39
101.9	109.84	104.72	110.9	101.34	109.37	109.95	107.16	105.17	110.89	106.8	109.37	100.18	110.99	107.96	99.191	103.44	107.89	98.491	103.57	106.46	105.84	105.83	105.17	102.48	101.45	109.89	103.99	105.44	102.56	102.91	103.08	103.79	108.86	109.29	107.14	107.34	102.67	104.1	106.55	112.48	111.06	111.71	109.07	109.34	108.1	112.37	109.86	108.27	114.01
101.23	103.53	107.73	104.73	106.23	106.98	111.32	110.39	106.35	106.42	110.2	99.774	104.32	109.92	98.809	103.8	105.4	102.68	102.51	100.41	109.26	104.09	108.56	100.82	110.58	102.54	106.22	105.73	108.62	104.96	112.87	107.64	102.99	109.09	109.72	107.14	102.36	104.9	108.79	104.26	98.799	101.84	101.05	107.53	103.18	104.09	104.92	105.83	106.5	106.73
101.31	98.658	94.251	102.37	99.966	99.361	102.37	102.15	104.26	103.14	103.18	109.96	102.17	101.63	104.5	102.73	98.876	99.537	98.343	100.77	104.58	108.19	99.719	97.745	106.87	98.904	100.39	102.39	99.196	97.006	102.83	96.424	101.09	98.291	98.774	100.83	106.69	99.434	102.32	98.529	108.4	106.65	102.9	94.334	96.989	101.01	93.76	99.027	101.99	102.24
109.12	97.075	104.62	105.38	108.26	105.11	100.4	102.77	97.509	100.49	107.04	107.54	101.76	111.32	108.92	105.39	102.91	104.99	102.47	103.24	109.52	101.19	103.68	106.59	111.15	99.454	99.409	107.86	100.69	106.69	105.8	102.42	98.426	106.47	98.537	106.33	107.23	110.25	104.36	104.96	105.19	102.95	102.31	103.68	102.19	102.11	100.06	107.65	104	103.02
111.37	101.85	110.85	106.85	106.45	110.53	106.75	101.89	101.73	106.25	107.29	111.84	108.51	103.2	105.34	105.71	109.19	106.14	104.61	99.286	104.58	103.74	103.75	104.03	98.238	104.65	99.756	102.7	102.81	99.674	105.31	102.2	106.65	97.236	103.4	102.32	103.85	103.76	102.19	109.04	100.74	103.56	98.443	108.37	108.43	105.06	101.83	103.18	102.86	105.36
108.96	105.52	103.88	105.26	99.458	105.17	94.848	98.893	100.6	100.31	93.099	97.69	99.902	102.99	92.806	101.1	96.457	103.17	101.62	97.016	97.12	102.85	102.02	97.637	92.201	94.893	106.87	104.1	102.51	95.82	102.31	95.51	98.734	100.94	100.26	97.313	99.701	101.09	103.81	101.04	103.19	97.735	101.12	98.305	102.9	95.98	97.846	105.68	100.04	105.12
106.75	104.59	110.74	111.5	102.3	106.51	107.07	105.24	109.74	106.33	102.99	105.37	104.19	99.864	105.63	106.84	106.61	109.06	105.23	102.69	105.97	108.15	108.76	105.78	103.12	110.46	99.653	100.88	106.86	105.03	107.43	104.2	109.77	109.7	105.18	101.43	103.33	107.93	105.01	105.65	105.93	105.67	107.86	110.96	106.69	105.46	105.93	104.18	103.21	102.99
106.56	109.74	104.64	103.89	107.86	102.37	103.58	105.91	104.71	103.69	105.8	97.253	101.57	98.405	104.38	101.92	113.73	99.916	103.96	109.77	103.42	101.42	102.44	106.56	101.47	103	93.869	106.88	107.76	105.17	112.35	104.07	104.96	105.66	102.38	104.58	99.354	100.97	116.87	101.98	104.19	107.36	103.3	99.848	109.4	104.51	108.95	104.84	99.008	107.6
98.27	97.995	93.249	100.61	93.333	100.19	99.881	97.877	101.72	96.946	95.637	98.495	98.931	101.34	97.556	105.02	97.928	95.425	102.52	99.321	99.439	99.568	107.07	101.48	103.21	97.627	107.07	100.06	99.996	104.05	100.4	104.27	102.44	101.54	101.88	96.009	104.31	101.86	97.284	100.5	94.621	102.32	93.513	101.12	99.174	94.606	99.629	100.83	103.44	102.82
98.851	101.77	98.808	96.443	103.97	100.21	95.12	94.29	101.04	102.9	96.617	101.23	99.238	98.899	102.66	106.95	100.73	103.91	103.91	105.41	106.9	103.53	100.79	105.23	94.644	101.08	91.951	99.049	102.92	95.205	105.87	97.131	103.46	101.01	99.4	97.663	105.78	95.114	96.702	94.592	96.507	100.53	96.509	96.946	94.219	106.27	102.99	102.2	101.83	102.58
98.456	104.07	93.709	101.75	103.49	97.774	103.71	105.82	98.353	104.49	100.17	97.237	97.841	101.34	98.796	96.875	98.132	97.911	101.48	101.8	98.229	98.211	100.14	102.17	101.99	103.53	102.55	100.09	99.158	106.33	102.27	96.376	102.08	95.791	108.38	97.753	94.663	103.04	97.538	98.839	100.1	98.229	101.4	92.845	99.632	98.856	106.08	89.269	96.142	101.31
108.94	107.49	114	112.49	109.96	101.29	110.41	109.02	108.38	101.08	111.87	106.21	110.29	114.8	110.92	110.88	110.19	106.99	107.86	112.8	109.15	112.36	111.98	111.77	111.13	105.91	109.84	107.96	106.73	110.42	108.22	106.4	110.37	112.24	108.92	108.74	112.45	110.68	112.8	107.44	115.27	105.7	108.49	111.06	111.97	112.49	109.67	107.68	108.26	102.04
111.91	102.99	109.24	106.73	104.82	108.99	105.22	102.02	105.72	107.24	107.04	102.03	111.1	104.14	104.99	101.55	111.48	105.29	105.06	106.98	111.21	105.78	111.71	104.81	107.43	100.98	106.74	109.33	101.18	103.58	110.22	107.3	99.135	108.34	101.76	104.13	102.5	108.51	106	111.7	110.49	111.42	108.27	100.58	104.79	109.82	105.12	101.87	108.98	104.44
100.62	104.67	107.7	102.74	99.234	99.8	94.996	99.435	107.08	104.84	108.59	107.23	102.41	102.34	108.32	110.55	106.9	108.28	106.89	107.93	113.4	106.2	109.28	106.83	109.1	101.19	102.5	107	107.82	108.18	112.25	106.78	100.29	100.45	108.87	113.01	108.67	100.55	110.36	103.55	104.26	105.4	104.36	108.95	101.97	106.19	108.08	105.28	105.75	103.82
102.42	105.69	105.34	104.54	104.42	108.38	104.15	102.06	114.83	105.96	107.09	102.08	106.96	103.96	104.44	103.71	107.9	98.332	117.64	103.43	107.41	107.1	108.15	101.46	110.58	101.29	106.56	104.18	100.39	98.829	104.83	112.3	108.1	112.03	104.85	106.34	110	102.79	100.72	107.95	102.6	101.61	104.3	107.74	105.31	106.34	110.02	101.52	101.01	104.99
110.49	108.14	109.9	115.93	106.71	107.74	113.06	109.72	110.04	104.95	109.37	110.14	114.6	104.3	111.36	111.36	110.17	112.89	112.31	118.15	112	110.3	111.95	115.8	109.26	110.32	117.19	112.42	111.69	105.69	113.3	120.76	108.77	105.93	112.52	110.2	112.77	111.41	114.88	116.8	114.57	107.07	109.92	112.08	115.54	120.25	110.71	107.79	107.78	113.04
110.29	109.89	109.16	109.2	104.27	112.78	105.85	109.65	111.36	109.87	111.81	113.82	106.95	106.74	116.58	109.51	104.53	113.13	107.28	113.75	102.21	106.76	110.79	109.36	109.07	111.14	109.18	105.31	105.68	107.02	113.53	108.65	109.17	110.72	106.28	112.04	111.35	112.92	113.81	106.95	110.9	114.65	118.59	111.82	113.07	110.35	113.88	113.04	106.81	109.94
109.69	107.95	111.49	106.44	112.63	104.13	112.91	117.16	113.47	108.04	108.91	109.65	108.46	116.14	113.49	106.38	106.65	111.35	114.07	106.75	106.34	105.9	109.5	110.87	110.54	106.07	113.03	119.12	113.76	106.65	110.27	107.73	112.25	109.07	112	107.88	107.73	106.45	108.2	106.58	108.15	111.89	111.19	108.88	111.03	108.22	107.34	109.12	111.67	109.25
103.81	104.79	102.61	106.91	103.91	106.64	106	100.77	108.49	107.93	107.71	105.92	107.56	101.69	110.72	108.49	104.12	102.63	107.04	110.44	102.48	112.72	103.18	106.61	110.71	105.07	104.2	104.28	106.04	107.51	105.14	102.46	107.82	104.61	102.97	103.23	96.904	114.18	105.44	99.41	107.74	109.05	106.65	101.28	104.19	106.63	108.12	108.46	103.28	101.91
108.59	116.84	108.72	114.01	108.73	109.39	105.55	107.71	113.26	106.78	109.13	113.85	112.26	109.98	104.66	106.11	105.29	109	108.11	118.3	109.24	108.4	110.92	113.37	105.58	115.56	107.6	110.7	111.89	111.85	110.73	111.27	106.77	112.52	110.68	109.42	115.54	113.51	111.52	109.45	115.93	107.32	113.54	115.71	106.84	105.42	112.32	111.25	103.65	113.6
113.97	107.88	113.94	111.46	107.63	110.12	114.96	112.96	115.6	116.59	111.09	109.6	106.58	115.56	112.17	109.31	113.95	105.89	115.41	114	115.28	113.61	114.32	114.08	115.16	111.05	115.82	116.22	113.15	109.72	109.75	111.68	107.84	111.08	106.95	114.51	113.14	113.28	116.62	112.71	112.35	110.42	107.5	109.66	114.68	107.65	111.94	110.23	110.15	118.85
95.75	96.576	97.89	102.7	99.438	100.2	99.545	101.41	101.79	105.87	105.3	98.986	94.258	97.246	102.49	99.345	98.582	96.592	100.47	99.708	99.873	102.93	101	96.152	102.92	98.647	101.02	100.03	100.02	106.07	102.95	97.162	100.85	98.661	100.72	98.659	101.84	95.325	104.44	93.349	102.69	98.442	95.32	98.965	98.448	99.619	91.446	99.967	100.4	101.76
103.37	103.76	106.23	103.94	107.39	104.46	104.22	109.31	108.99	109.1	111.33	109.99	107.62	102.31	103.58	108.26	106.26	108.82	103.36	109.2	104.68	108.25	108.77	98.458	104.23	111.43	109.58	106.44	111.99	108.08	104.75	108.49	110.19	111.51	107.14	105.16	110.64	98.418	108.06	108.45	108.16	107.2	98.031	105.22	103.99	105.04	111.22	108.9	111.41	104.32
100.71	95.028	104.18	102.24	103.71	98.59	101.39	103.7	95.776	102.1	97.691	103.57	99.351	98.672	94.201	102.54	100.04	104.63	106.65	101.02	94.831	104.38	97.407	101.76	101.8	102.16	104.81	93.285	96.031	100.39	95.889	102.83	102.48	102.5	98.894	101.02	97.282	99.941	100.63	99.381	102.21	104.54	100.01	105.6	96.089	98.062	106.61	97.798	103.38	97.373
104.03	105.57	104.86	105.19	106.92	107.87	108.96	103.47	106.12	105.59	102.78	102.56	99.798	106.86	106.64	104.76	105.97	102.13	105.13	106.11	108.97	102.99	103.06	107.93	107.87	102.31	109.33	108.91	99.216	105.27	110.33	105.58	106.21	111.3	111.36	105.77	111.86	106.1	103.45	101.36	103.71	108.99	107.28	105.9	108.56	104.89	108.74	103.66	109.05	114.17
110.64	112.83	106.2	110.67	109.48	110.87	108.39	106.12	110.36	115.12	110.54	102.69	114.98	113.63	111.44	111.77	111.07	114.56	108.34	107.85	110.43	109.66	108.15	114.37	110.47	111.06	110.29	114.92	108.38	113.53	111.58	110.28	112.98	110.27	119.46	108.59	115.79	113.37	111.24	113.52	111.41	117.85	110.06	113.88	106.39	106.38	109.21	112.33	112.64	111
105.69	103.35	107.66	98.607	97.477	95.549	103.47	92.859	101.54	101.88	95.256	98.054	99.33	98.134	99.338	100.64	101.4	103.19	103.37	103.02	95.816	99.062	93.409	100.06	97.383	99.423	106.26	98.097	95.246	104.2	99.983	99.514	101.54	97.485	102.48	97.275	100.73	101.99	97.647	98.904	98.864	100.96	101.38	102.01	102.89	100.65	100.32	99.413	101.74	97.407
104.03	103.9	103.61	107.55	103.68	107.85	107.66	106.7	103.15	106.54	110.77	103.13	106.29	106.33	104.66	105.83	106.63	109.62	104.24	104.62	102.15	103.3	113.8	105.01	108.73	102	111.71	107	111	107.69	109.86	105.61	108.24	110.13	104.36	107.81	106.12	102.56	104.35	108.54	101.93	111.11	107.67	114.68	105.59	108.2	104.02	108.88	102.37	105.57
108.65	116.41	106.06	112.08	104.44	104.76	111.23	110	111.71	116.43	107.95	103.74	109.36	111.05	114.88	108.12	109.51	106.44	107.57	110.22	105.76	107.49	114.81	114.18	112.08	107.47	105.93	107.81	110.72	108.42	116.27	112.47	109.92	110.46	108.86	104.08	116.46	114.72	111.53	107.78	116.06	109.25	114.37	111.48	108.48	108.92	114.83	113.91	108.19	108.47
100.61	100.41	107.99	104.11	109.87	105.14	108.28	106.45	100.8	106.44	104.22	104.81	107.5	116.3	104.69	104.17	103.17	101.37	102.83	108.19	104.3	108.78	99.65	109.77	102.5	105.36	105.65	105.85	111.2	103.54	105.62	106.02	109.21	101.35	102.59	110.56	110.88	108.38	108.21	105.87	111.32	106.26	106.26	111.51	103.56	115.44	108.82	105.02	108.8	100.21
113.68	103.84	107.33	106.25	101.56	106	109.98	107.48	101.56	108.4	105.9	102.41	107.72	102.04	104.17	102.39	95.66	106.16	102.27	108.44	105.28	97.536	103.94	104.07	105.01	103.15	108.16	101.96	106.97	108.58	105.5	105.37	106.48	102.65	103.89	105.22	98.953	97.989	109.91	110.74	100.76	106.57	108.72	105.99	102.13	102.62	110.41	101.68	101.99	103.56
102.56	106.51	103.42	105.87	104.88	103.59	108.03	103.67	102.9	102.89	98.942	107.03	109.4	106.68	99.816	100.37	106.22	102.14	104.86	104.95	109.04	108.96	107.23	106.61	100.24	103.73	104.71	97.802	99.947	102.82	101.31	101.7	106.54	110.4	102.71	100.47	111.26	109.55	98.351	101.67	102.6	110.48	100.45	107.12	103.59	105.57	103.88	107.65	106.46	96.407
109.29	117.83	115.78	111	108.92	109.99	109.26	113.85	111.6	113.98	116.9	109.43	108.72	119.51	117.68	110.14	113.93	115.5	106.31	110.21	109.8	111.17	108.95	118.46	109.89	115.3	107.49	110.31	111.92	108.96	106.56	113.88	116.62	111.17	112.77	111.82	117.08	107.33	114.09	113.84	107.79	110.09	106.57	115.05	109.68	112.5	108.3	115.17	110.15	108.65
116.01	107.29	110.27	107.37	103.3	107.4	111.24	114.77	109.45	114.14	110.92	113.69	105.15	113.25	111.24	115.16	109.56	112.3	114.66	115.35	109.48	106.07	107.39	107.91	118.48	112.59	121.07	102.99	113.71	107.07	113.29	121.89	104.69	109.4	113.62	114.87	112.11	115.94	112	107.64	110.51	108.34	109.5	112.74	116.1	110.81	108.89	112.32	107.38	112.01
114.73	112.81	107.91	116.5	112.22	115.66	113.07	113.7	112.93	105.99	113.62	111.7	114.89	107.46	113.65	110.45	113.29	109.48	107.97	105.5	110.63	112.57	107.9	110.76	111.66	111.82	108.12	112.1	117.15	108.12	110.58	116.5	111.61	111.9	116.29	110.97	109.98	109.05	108.69	110.75	118.24	112.78	107.82	110.08	109.94	114.37	112.08	110.85	115.62	112.06
107.58	106.05	105.42	104.28	111.79	106.54	101.35	109.78	102.14	111.72	107.96	103.69	102.96	106.08	107.57	100.46	105	108.64	99.219	106.47	97.511	101.07	105.04	103.34	105.95	101.47	108.59	103.27	105.12	100.21	109.18	106.28	102.05	100.9	102.49	102.49	103	103.65	102.63	107.07	107.04	106.35	103.63	99.354	99.551	103.24	100.99	107.48	111.08	104.35
105.07	113.29	107.21	103.64	112.64	112.6	105.7	99.717	108.36	99.344	93.368	104.62	111.63	104.84	104.92	108.71	109.5	97.7	108.02	102.47	111	104.88	100.39	103.14	102.62	99.679	105.34	104.07	104.96	105.48	101.22	103.82	106.15	100.44	105.51	107.27	106.13	111.79	109.3	104.91	103.86	101.92	98.061	105.57	109.01	101.34	98.207	100.63	106.87	102.55
109.14	101.04	108.18	107.84	102.27	102.48	101.43	106.93	103.06	102.2	103.48	99.513	105.44	105.41	103.17	106.17	107.02	105.53	102.52	97.799	110.75	104.72	104.43	112.6	100.74	105.68	100.89	99.697	100.96	100.96	107.33	109.17	103.52	109.47	102.74	107.59	102.98	109.72	100.41	105.32	106.24	107.13	108.78	103.57	111.99	104.15	106.01	112.97	102.62	106.67
105.57	99.953	103.26	99.877	100.69	102.57	103.44	97.386	106.06	101.87	101.73	95.103	101.73	102.5	97.697	99.663	99.791	102.19	95.821	99.681	96.105	97.959	99.898	98.892	98.786	96.35	102.97	99.951	93.005	100.27	100.48	101.46	100.91	105.35	98.618	100.82	101.2	97.293	103.03	99.57	99.096	101.08	103.31	107.16	106.84	98.918	103.85	103.59	97.425	100.4
102.44	100.82	107.4	110.61	108.36	108.8	106.73	109.24	107.03	104.37	101.22	99.233	106.67	108.96	105.84	108.17	113.79	114.25	104.64	103.4	104.65	108.72	115.39	107.2	103.74	105.22	108.3	114.5	106.32	105.48	98.312	108.59	109.42	109.03	103.24	105.26	112.08	104	112.8	105.3	107.25	112.23	107.48	111.37	104.2	104.89	103.52	100.58	113.19	109.16
99.262	110.76	109.32	104.28	105.34	103.07	97.856	102.6	104.87	113.34	109.72	100.67	105.52	104.87	101.14	105.35	109.33	109.99	104.05	108.31	108.37	101.16	99.133	105.98	108.55	105.33	107.64	110.04	109.6	110.19	102.21	107.93	111.21	102.15	106.16	106.19	105.03	104.36	115.17	100.11	108.2	107.48	106.08	102.55	107.07	103.28	108.33	103.11	106.46	100.9
109.35	108.31	112.43	114.45	111.63	115.6	110.21	110.16	113.25	111.28	112.93	115.72	118.21	112.1	112.51	106.05	118.2	108.44	113.32	108.85	108.16	115.73	108.85	113.66	109.86	110.95	110.11	113.33	105.44	110.78	109.89	109.84	114.49	108.6	107.48	110.01	108.96	109.13	118.87	113.92	110.5	113.3	108.88	110.05	111.6	115.42	112.33	110.58	112.34	109.7
116.75	121.22	117.5	117.84	118.8	112.21	115.22	122.93	119.79	117.73	108.71	123.24	114.92	113.96	116.77	106.89	115.69	115.32	117.62	114.85	113.86	118.23	121.48	116.38	118.29	112.2	116.45	116.05	118.02	121.64	118.62	115.5	117.09	116.14	110.17	115.96	117.46	120.2	116.37	121.8	119.11	114.34	116.43	118.28	119.57	113.32	113.84	119.05	109.31	118.49
105.01	109.31	116.68	106.59	106.76	110.1	103.72	111.46	114.49	109.68	105.45	107.14	106.91	104.24	102.66	106.46	111.56	106.1	107.14	111.67	110.47	110	116.53	111.62	103.71	115.08	108.63	105.03	112.45	107.84	107.74	109.97	103.29	105.02	105.55	108.68	108.25	108.05	108.98	111.78	102.35	112.81	104.5	107.9	112.76	107.27	112.61	106.25	108.82	116.56
108.17	104.29	109.07	105.89	106.03	106.59	101.55	102.2	102.79	106.6	105.68	107.48	107.96	105.62	102.36	106.99	102.07	99.211	107.62	100.55	109.87	104.26	104.09	108.98	98.384	102.38	110.8	102.62	104.05	100.94	104.08	107.44	106.3	105.66	107.62	107.94	103.01	104.44	102.79	111.87	103.28	102.26	107.82	104.88	107.65	107.49	105.66	110.99	110.89	106.71
119.5	118.72	118.25	112.12	112.47	110.74	109.51	106.69	116.29	118.06	117.2	115.03	104.22	115.83	116.93	120.11	113.13	116.65	118.8	110.81	110.2	115.71	107.11	105.38	112.29	117.88	110.43	109.87	111.24	113.15	115.34	118.22	114.83	115.21	116.49	116.66	114.85	112.08	114.71	115.38	113.47	109.5	118.38	111.4	104.75	111.25	114.54	115.49	110.03	113.1
108.75	107.58	108.82	102.33	106.92	114.6	106.53	104.47	96.105	108.8	107.48	99.622	107.03	109.24	104.25	109.92	101.39	115.37	109.25	98.225	100.45	103	107.92	108.9	112.77	107.88	106.74	107.2	108.15	107.99	101.39	108.88	111.11	104.9	101.73	103.68	110.5	97.766	98.006	110.04	106.09	103.18	104.72	103.52	105.93	108.37	107.26	106.24	108.79	103.59
107.32	112.49	101.78	105.31	107.93	108.71	106.08	103.92	105.47	101.07	107.17	101.28	102.25	104.86	111.5	101.5	107.18	108.69	98.382	110.41	99.3	102.65	109.47	102.84	108.91	105.95	101.22	105.6	106.01	102.3	101.61	106.98	100.18	110.63	104.38	101.75	105.12	108.91	101.63	105.12	101.74	109.85	103.47	109.39	109.34	106.35	105.83	104.53	108.8	106.43
105.34	105.09	107.04	112.17	105.91	101.09	102.6	103.49	111.07	105.42	108.96	105.6	111.33	107.41	109.45	111.9	104.47	106.6	104.78	105.5	102.97	103.67	111.91	109.47	103.81	112.41	99.444	111.88	109.25	111.26	108.96	110.66	114.26	108.17	102.51	104.09	106.46	110.86	108.51	103.76	109.19	107.12	106.13	109.16	102.42	106.68	109.01	107.34	108.2	98.972
110.91	105.64	112.83	117.51	111.85	110.67	118.03	114.24	119.42	109.43	109.75	109.6	115.6	118.51	116.93	109.6	113.7	115.92	113.54	110.91	114.06	104.55	110.97	108.75	115.61	112.54	109.04	107.12	109.41	113.48	111.09	104.97	110.04	110.72	106.97	110.69	107.99	109.44	109.08	106.15	115.37	111.18	105.45	103.39	107.61	108.62	109.62	107.67	106.63	105.72
103.33	110.29	110.48	97.284	110.58	109.68	102.87	107.94	105.84	108.37	103.43	105.9	106.89	108.39	105.58	105.91	108.52	110.5	106.36	105.78	106.37	104.97	104.31	105.37	104.44	111.61	104.63	106.17	106.87	112.02	107.1	101.9	111.95	106.49	103.76	106.29	105.63	111.86	108.09	102.49	108.9	106.19	110.55	101.17	100.99	103.48	110.72	111.76	105.32	107.6
110.2	107.31	110.39	103.79	105.91	103.19	105.96	108.07	99.352	108.51	103.25	106.91	108.26	105.12	105.51	101.57	109.86	101.81	105.86	109.92	110.34	106.32	97.622	112.12	103.19	109.16	105.2	113.45	108.15	103.5	102.3	103.93	104.77	105.25	113.56	105.62	106.74	111.77	110.09	106.86	106.46	107.91	111.81	108.8	110.34	106.37	102.35	108.05	106.61	102.03
98.39	99.4	108.13	106.53	101.67	107.46	101.98	102.31	98.882	105.28	98.871	104.54	106.6	106.3	105.19	106.13	104.87	98.576	106.14	102.3	103.99	102	111.65	104.91	99.264	104.32	103.53	102.5	103.3	107.14	102.44	105.86	106.6	102.71	109.64	104.72	102	104.77	100.88	102.19	106.43	110.02	103.89	111.5	106.98	102.97	107.57	102.17	107.82	108.1
98.172	104.14	107.23	104.07	103.31	103.83	106.14	101.98	107.48	103.64	110.9	107.91	104.45	106.29	105	106.41	102.95	100.64	99.815	113.24	103.51	101.75	100.24	113.82	101.68	111.68	107.3	110.55	103.46	109.08	107.76	101.17	102.58	106.26	104.76	109.75	104.04	104.39	107.23	96.091	107.52	95.287	110.97	108.87	107.67	108.55	102.82	104.34	113.56	108.07
113.02	109.2	110.11	106.34	109.15	111.82	114.41	114.44	109.05	109.59	111.66	107.56	114.25	113.75	108.79	112.69	108.98	113.2	110.7	111.8	108.14	109.76	106.86	111.93	110.13	116.53	113.35	110.72	111.01	115.73	107.17	112.91	110.77	103.76	108.14	113.43	101.7	105.87	109.81	112.77	116.89	114.83	110.28	109.24	112.63	111.37	113.51	111.44	123.86	111.41
105.31	104.83	108.88	104.32	107.98	103.23	103.65	108.17	100.01	104.39	103.93	99.912	102.11	107.99	102.44	105.95	95.957	102.27	106.74	102.48	106.96	105.11	111.89	102.03	112.95	101.19	105.26	105.66	103.74	97.946	101.18	109.02	106.62	102.99	108.84	103.66	109.06	98.945	104.42	107.42	104.02	99.701	110.82	105.06	105.26	104.26	102.77	106.83	101.1	105.84
116.9	106.47	111.25	105.69	103.67	107.19	104.98	100.65	103.28	102.04	103.89	109.67	108.74	102.06	109.24	101.49	106.25	106.26	103.16	103.51	102.87	106.81	105.65	104.5	108.14	108.37	111.06	104.55	111.5	103.34	109.46	107.7	112.56	107.17	108.27	104.5	106.75	106.19	100.82	105.68	105.49	109.85	105.52	100.54	99.912	113.82	102.89	100.01	106.76	105.31
103.62	108.43	105.9	112.66	104.33	109.67	104.78	113.52	104.28	107.38	106.84	102.62	99.736	111.66	107.8	102.03	111.48	106.1	109.03	103.53	101.93	105.45	104.75	103.95	110.21	104.27	107.99	104.66	105.3	115.28	108.94	109.46	103.89	105.46	109.31	106.7	108.1	108.77	109.21	102.47	107.59	105.86	107.31	104.74	107.88	108.7	104.83	107.64	95.449	101.51
105.03	99.738	105.74	101.2	103.1	103.2	97.985	107.04	103.87	110.11	106.82	104.73	107.35	103.76	110.66	103.3	102.44	110.03	105.2	100.75	113.38	106.29	108.19	109.06	101.61	97.815	105.26	109.54	98.771	101.57	105.85	101.96	103.58	103.37	106.21	101.31	106.89	108.71	110.32	110.06	108.34	100.01	110.21	109.48	101.48	101.01	101.57	109.98	107.26	102.57
107.25	108.78	113.05	105.58	107.08	106.22	105.45	104.66	106.56	112.46	105.44	108.34	108.39	109.55	112.27	108.57	107.37	104.49	109.16	100.77	109.8	110.44	100.11	106.65	108.35	109.07	107.51	100.59	115.68	104.4	108.71	107.55	103.58	111.33	107.15	103.36	105.42	105.85	111.68	109.95	109.85	109.8	111.18	111.12	109.68	107.03	108.92	108.09	105.31	108.06
101.65	103.58	109.92	103.82	105.71	104.64	104.37	104.25	109.06	107.16	103.73	102.43	104.71	108.11	109.58	101.18	110.78	105.33	108.01	110.57	104.58	108.8	110.68	110.72	102.66	100.83	106.95	102.2	109.97	111.76	101.5	102.57	106.6	105.4	108.3	106.08	107.45	107.73	101.44	106.93	108.18	105.18	108.42	113.95	104.06	100.04	107.23	102.31	107.15	105.76
111.79	105.74	109.16	104.38	111.25	106.92	111.08	109.65	116.09	105.09	108.89	109.38	102.36	109.78	111.53	109.35	102.05	104.98	106.82	101.46	103.3	108.17	105.63	113.38	101.55	99.421	105.04	104.4	99.963	106.55	101.41	109.08	106.84	105.34	103.87	110.4	103.46	104.6	107.54	107.28	102.56	109.13	109.21	109.12	109.75	101.24	107.15	106.78	106.74	106.66
104.78	104.78	101.8	110.22	107.38	110.54	104.07	114.85	108.57	106.31	110.54	102.92	109.41	111.39	105.77	103.39	104.68	115.89	109.12	107.55	104.44	104.82	106.58	106.7	112.43	99.73	105.25	108.42	105.99	108.9	102.55	107.47	109.33	110.95	103.96	102.25	108.37	109.97	112.45	113.48	105.62	106.88	103.45	107.01	107.39	104.45	106.59	106.8	103.43	103.81
93.727	100.06	103.01	101.44	101.64	98.714	109.16	97.416	97.38	94.722	99.6	103.89	104.59	99.401	98.687	108.29	101.06	97.216	98.824	103.91	101.55	100.17	98.56	104.26	99.585	109.03	99.351	102.59	106.64	97.733	99.83	99.026	93.293	97.45	97.722	104.43	95.403	98.979	96.568	97.992	97.46	97.868	104.75	96.03	99.184	102.63	99.845	100.32	101.56	105.15
102.98	107.76	104.25	104.87	104.74	108.85	104.95	107.45	103.34	110.31	108.83	106.82	103.46	106.01	105.41	101.68	105.74	101.57	107.59	108.97	112.2	105.69	106.73	97.147	108.93	102.92	109.44	100.67	105.31	105.59	102.45	108.13	101.63	105.08	110.92	108.31	100.73	98.163	104.91	102.35	102.75	100.15	107.54	104.26	105.73	109.16	106.75	103.59	102.19	110.78
109.91	106.49	106.35	114.62	107.48	111.08	110.53	107.16	113.63	115.17	110.14	103.58	109.87	106.76	106.29	112.01	112.51	107.81	113.72	108.43	112.12	105.88	112.43	111.32	105.16	113.05	113.77	111.43	113.01	108.45	110.05	111.17	110.84	110.45	113.06	119.93	116.65	109.05	113.06	113.8	111.01	108.38	108.9	109.63	105.66	114.37	106.41	114.56	108.6	106.7
107.33	110.95	113.3	111.37	115.13	112.61	112.47	113.89	110.38	109.82	115.36	111.23	111.34	111.19	107.08	107.52	112.33	111.19	108.87	115.19	114.76	110.78	116.5	110.49	109.74	114.7	113.65	112.28	110.46	109.2	116.39	112.1	113.26	103.64	111.7	107.06	109.19	117.84	112.11	111.99	108.76	106.26	112.99	112.46	113.31	104.35	107.53	111.7	114.83	109.3
103.47	104.66	104.91	100.57	107.72	109.25	101.28	108.21	107.54	103.55	103.39	103.74	110.58	100.25	107.7	111.73	109.08	105.79	103.94	107.98	101.8	98.099	110.41	102.43	104.67	97.952	107.76	107.52	106.36	103.35	103.27	103.24	99.51	108.46	103.41	107.11	108.13	102	107.75	110.92	109.4	107.93	103.07	102.43	105.74	103.41	102.75	102.42	113.11	102.23
97.27	99.326	93.123	101.38	102.43	102.28	106.48	100.61	97.919	98.476	100.6	101.89	100.53	101.26	99.506	98.773	99.61	97.616	99.133	105.59	111.56	93.747	105.27	100.74	97.634	105.71	104.26	103.2	105.44	104.1	101.99	101.78	100.09	110.53	102.65	106.35	97.066	95.483	102.03	95.901	99.856	95.183	102.19	101.24	97.193	97.297	102.62	92.804	97.208	101.08
110.85	107.96	104.28	104.85	102.56	103.66	101.91	104.02	104.66	105.74	110.08	105.33	111.36	102.81	102.13	103.88	105.21	109.79	106.17	106.41	102.64	102.15	105.25	109.5	105.79	108.92	104.07	110.72	110.85	97.191	111.29	104.57	118.4	106.25	108.48	106.86	102.12	108.19	105.7	107.2	104.6	101.44	104.93	106.76	105.21	104.23	106.98	106.58	105.9	101.64
105.37	105.6	101.14	105.36	106.94	104.64	109.66	104.36	98.278	103	111.47	109.07	104.53	98.835	106.92	109.86	107.3	104.47	103.3	100.97	103.15	101.56	103.86	105.34	107.54	103.64	109.38	105.78	105.55	99.456	108.96	100.46	109.65	101.75	107.41	99.526	105.04	106.5	100.74	103.35	113.61	105.3	109.16	103.22	111.88	104.94	106.45	103.86	103.02	106.99
99.752	101.74	111.12	98.493	111.85	108.31	105.7	104.73	103.31	108.55	103.68	106.02	107.96	107.15	97.931	102.65	101.72	110.2	104.06	106.5	105.65	113.33	104.94	105.76	103.04	107.31	102.37	109.92	101.56	100.88	104.67	104.34	107.38	104.18	104.15	110.3	109.62	104.37	95.386	106.36	106.35	103.61	107.04	103.37	102.36	101.74	112.51	108.88	99.647	102.72
110.27	110.97	104.02	106.27	107.26	105.76	101.58	105.45	107.54	101.75	100.54	112.92	106.24	109.98	106.3	106.64	100.92	108.68	106.53	106.17	99.69	102.68	105.34	108.3	110.53	107.75	110.3	105.06	112.37	104.88	106.21	105.74	105.26	100.83	105.77	106.23	103.89	103.24	106.31	109.25	102.8	102.15	102.19	102.13	108.5	108.87	106.67	106.23	106.2	106.12
110.37	114.87	114.04	111.73	112.54	113.93	111.9	113.83	109.06	115.66	112.4	111.59	111.86	109.18	109.79	110.93	112.07	107.16	107.81	116.39	113.28	109.88	109.14	116.31	112.55	119.09	110.98	110.43	112.98	112.91	108.97	120.94	110.82	109.73	113.49	119.84	109.99	108.97	109.98	118.58	116.63	108.55	109.95	116.55	112.91	110.15	116.92	111.85	109.96	109.69
114.49	111.14	110.78	112.8	104.47	113.97	110.99	114.98	112.19	112.15	112.4	117.77	115.04	109.98	114.05	107.8	110.82	117.27	114.79	110.53	116.5	114.47	118.53	111.8	111.1	116.77	111.2	108.35	110.12	110.93	108.94	111.29	114.53	108.63	110.3	108.28	119.53	109.8	109.91	107.23	112.28	112.07	111.65	113.25	107.97	108.46	114.56	113.5	110.34	113.21
105.83	109.34	108.04	112.82	102.55	110.62	110.01	106.08	106.45	109.65	103.55	108.57	104.62	107.01	104.51	110.42	112.72	115.29	105.92	105.46	100.49	107.25	110.72	103.23	104.25	108.79	104.94	106.77	107.03	105.95	103.79	103.03	110.06	111.11	107.9	108.75	106.08	110.65	110.32	108.95	104.56	101.9	103.75	106.06	108.88	103.82	106.5	103.23	106.24	104.95
115.84	113.74	107.46	107.17	113.18	110.46	104.17	111.06	107.93	108.96	112.05	110.27	115.03	106.37	113.58	112.26	104.83	108.63	107.4	113.98	107.49	108.97	106.69	109.64	115.75	117.37	114.49	110.09	114.28	109.98	107.33	104.31	111.83	114.66	113.79	107.04	117.53	108.99	113.26	109.98	111.89	112.43	109.52	110.8	109.13	109.99	112.61	101.8	109.68	108.37
99.783	103.7	100.35	109.49	104.48	103.64	98.749	106.41	100.68	107.91	99.245	105.66	105.6	106.72	107.32	99.551	109.29	104.11	108.11	104.44	102.91	107.99	104.82	105.35	105.7	96.843	105.74	109.88	106.32	108.6	101.18	107.44	106.12	109.43	109.84	117.95	107.7	103.2	102.81	99.121	101.37	105.75	105.75	105.04	100.71	103.91	106	106.37	108.21	110.59
100.93	105.36	94.506	91.53	102.71	96.644	95.248	102.17	95.485	95.517	98.657	98.459	98.489	99.575	96.868	97.851	102.17	102.01	97.452	104.4	97.034	101.58	104.47	97.099	102.52	101.38	103.01	99.581	94.079	98.011	103.44	97.976	105.73	102.22	104.24	95.812	96.265	97.435	102.22	100.6	97.804	99.547	97.547	104.84	98.777	99.803	97.132	96.615	93.158	103.19
106.14	103.41	104.69	109.59	104.17	96.873	101.45	109	99.53	104.48	106.99	111.4	107.63	101.92	114.26	104.93	99.88	105.14	109.65	93.951	113.69	106.44	105.41	100.05	111.72	95.144	103.87	109.35	104.6	103.18	112.46	105.98	97.311	101.36	99.688	109.56	108.68	101.92	103.44	109.1	98.848	104.09	103.07	100.82	103.59	107.82	108.61	105.25	108.42	103.99
118.24	114.57	122.39	120.96	117.57	117.39	119.79	122.41	110.91	111.6	117.29	120.8	115.57	122.1	118.87	121.03	118.86	117.81	117.27	113.54	118.08	116.13	111.72	116.45	115.63	121.44	118.96	118.41	113.23	112.14	117.64	111.84	118.13	117.6	122.72	121.61	112.18	111.28	120.59	119.88	119.39	115.53	111.71	120.83	118.7	122.68	115.19	120.5	115.26	117.39
102.35	103.63	100.03	99.649	105.43	104.42	105.87	106.8	103.54	101.01	102.2	96.831	107.01	104.75	105.3	104.62	101.34	101.34	101.71	112.3	99.878	103.83	97.941	100.26	109.19	100.56	104.5	107.31	102.72	107.84	103.53	111.05	99.182	105.34	104.79	101.25	103.48	108.56	101.03	104.7	102.11	102.61	100.66	100.37	103.96	113.59	103	112.83	102.19	102.39
107.05	104.22	105.72	108.02	108.15	100.21	97.496	110.61	102.54	102.4	105.39	108.97	108.72	107.28	104.35	105.93	109.95	104.14	108.72	110.12	107.27	103.99	107.73	106.81	102.96	99.446	108.94	111.12	104.59	110.95	99.873	110.22	106.7	106.97	100.9	109.38	102.14	111.2	104.49	105.44	105.37	103.24	113	106.05	104.69	101.53	108.92	112.93	106.38	106.23
106.34	104.95	106.49	108.51	105.38	111.19	100.79	97.535	114.52	103.05	110.8	105.38	104.62	105.53	109.28	105.19	108.15	107.41	101.13	108.82	105.33	102.32	108.84	115.77	108.2	105.81	111.56	107.3	105.57	102.29	103.79	109.95	110.66	108.88	104.56	109.29	110.57	110.47	104.61	103.29	109.12	105.17	103.63	108.46	103.98	105.49	114.34	102.43	107.93	101.14
107.42	99.822	107.84	98.355	112.98	107.02	113.37	112.02	108.01	104.55	106.12	111.9	106.72	108.34	109.37	106.58	113.97	106.96	103.53	107.48	110.36	108.29	106.74	105.38	105.74	105.57	107.81	98.901	97.991	99.803	98.089	103.73	109.72	108.74	103.34	99.796	102.69	107.14	102.61	111.51	108.03	104.42	114.75	104.18	103.27	106.81	96.342	111.67	103.77	105.35
111.92	113.95	112.82	114.88	109.65	112.86	111.48	109.97	113.74	110.45	105.35	110.46	110.44	103.44	115.29	109.68	111.81	115.5	108.62	113.79	116.64	103.81	114.88	107.24	110.04	112.57	103.43	112.78	117.84	110.23	108.29	114.13	111.16	117.2	113.54	107.85	112.43	114.12	110.73	108.38	115.74	106.97	107.69	115.21	112.89	103.82	109.61	102.32	112.66	104.06
100.39	105.4	105.48	103.77	101.4	104.8	105.06	106.25	105.66	103.53	99.969	104.52	108.02	106.45	101.74	101.21	110.93	105.45	103.74	104.96	100.87	100.67	100.55	101.72	106.39	101.5	106.53	103.37	101.68	105.9	101.55	105.1	105.82	102.62	106.28	105.89	104.56	106.7	109.43	103.58	103.91	102.49	103.66	103.97	109.75	103.14	101.58	105.05	107.32	107.46
102.87	117.04	106.43	116.4	109.82	110.91	107.26	109	113.83	115.45	115.02	114.13	115.2	112.08	108.98	108.85	116.85	106.18	113.04	109.74	116.61	112.37	112.84	108.35	113.32	111.78	110.5	112.63	107.97	108.12	118.27	114.64	108.34	115.63	111.5	105.43	111.49	112.32	118.59	109.85	108.33	106.62	115.76	113.85	112.3	122.17	113.55	111.43	111.28	109.26
116.9	113.2	113.21	116.08	114.18	109.95	110.19	116.18	111.33	115.51	117.18	111.22	117.47	106.83	111.34	112.93	118.84	113.05	113.43	115.79	113.89	103.1	121.26	110.47	109.61	116.04	114.95	108.24	113.33	116.33	108.69	117.34	118.35	117.51	109.55	117.64	113.36	115.77	113.5	114.45	109.91	110.8	108.34	113.85	111.82	107.79	109.12	110.24	110.62	110.68
103.49	103.92	112.34	106.76	108.06	108.39	102.88	101.56	106.45	109.12	109.66	108.57	111.3	101.51	106	100.21	104.13	110.67	107.82	107.67	112.09	104.61	107.15	105.17	101.04	101.03	101.57	97.089	101.1	101.73	106.52	108.87	97.989	107.12	111.47	98.008	107.18	109.05	108.97	103.14	97.748	106.01	108.46	104.55	107.19	105.72	110.32	102.14	109.49	105.93
109.39	105.37	106.12	105.42	105.76	101.66	110.43	103.83	102.84	107.52	100.84	106.26	111.16	112.73	115.28	101.59	112.71	102.44	106.91	100.94	111.08	111.92	103.62	104.81	110.33	104.48	103.27	101.87	111.2	110.08	104	105.36	106.48	106.74	109.79	101.61	107.9	104.05	108.05	106.44	110.23	106.71	101.37	102.96	102.61	108.39	111.81	97.626	106.58	105.86
108.12	103.79	102.04	110.07	100.18	103.41	102.07	103.1	106.12	106.51	102.52	110.42	114.1	106.64	106.98	99.834	108.93	106.82	107.3	105.09	107.04	101.02	100.04	105.32	106.41	104.73	102.76	111.69	107.74	109.83	102.95	105.16	108.46	101.42	105.46	107.18	102.47	105.65	99.398	111.12	104.83	97.702	102.14	106.37	107.64	102.87	103.19	99.934	110.94	104.76
108.11	111.94	116.2	118.12	115	108.62	108.09	106.96	106.14	117.1	109.3	111.82	113.58	105.32	111.27	116.87	112.85	107.59	113.5	107.47	111.53	105.7	114.1	113.49	111.74	111.49	108.84	111.05	110.17	114.22	110.29	106.01	110.61	113.62	110.8	110.11	107.23	109.61	119.97	115.38	112.08	112.57	108.7	108.81	114.45	111.06	115.08	107.48	108.86	109.62
105.67	103.08	104.55	106.56	103.96	98.06	108.99	107.4	104.26	106.77	108.11	99.416	100.73	101.99	101.64	105.45	109	105.18	101.07	104.6	100.53	107.49	102.1	102.64	103.74	101.96	105.29	98.566	99.97	109.11	107.99	99.599	99.518	103.09	103.75	106.24	96.978	103.53	100.82	101.34	103.4	104.18	108.1	107.14	101.98	100.36	104.77	104	100.65	105.42
103.78	105.91	108.75	104.12	105.04	100.79	108.02	104.89	105.49	107.76	104.71	104.39	105.18	109.86	107.21	101.5	100.81	107.15	111.48	107.26	108.7	103.02	106.9	101.69	99.816	110.3	99.273	103.64	110.21	104.71	99.877	107.09	101.94	105.83	105.1	102.55	106.38	103.75	98.414	97.32	102.64	105.17	99.867	105.5	101.13	106.77	107.99	106.82	104.52	99.69
104.14	100.67	101.55	104.42	113.41	105.44	107.37	104.67	109.69	107.06	108.58	111.15	106.21	106.95	105.39	103.34	107.08	114.27	108.38	100.34	106.34	106.05	106.69	105.26	105.1	104.37	103.83	102.5	107.76	102.61	100.33	103.07	108.6	101.93	104.27	108.32	109.07	103.26	109.88	104.91	97.972	106.23	101.28	108.32	104.76	104.45	105.16	104.64	111.37	108.28
102.79	100.17	105.09	104.26	104.55	101.86	105.9	104.74	105.68	106.74	106.05	107.26	103.94	106.62	100.74	94.585	105.39	99.093	103.47	100.77	102.59	99.445	102.99	105.96	108.41	107.18	99.061	101.2	100.04	101.17	107.6	106.17	104.54	103.22	103.02	97.928	104.86	96.67	104.99	103.99	106.34	108.4	108.71	103.54	107.15	102.67	105.82	108.93	108.83	103.86
109.69	108.66	103.52	106.61	101.35	107.4	97.145	103.47	111.05	110.57	108.42	101.92	108.01	103.27	103.29	101.35	110.07	105.63	102.75	109.81	101.85	111.82	106.11	99.831	101.85	105.9	100.43	109.81	108.7	110.47	106.91	104.83	109.19	106.64	107.11	97.431	103.24	110.96	112.16	105.37	108.2	102.64	101.22	103.36	102.89	111.39	102.98	108.88	103.91	111.71
98.332	101.41	103.16	100.8	110.12	100.02	101.89	106.88	104.2	101.58	105.71	101.73	105.55	106.71	100.76	107.34	105.16	106.55	97.479	99.706	102.57	101.24	112.05	99.525	106.8	99.627	103.76	107.89	103.67	107.76	111.71	109.44	105.41	103.73	106.26	101.64	102.56	101.71	110.97	109.36	104.83	102.37	100.9	100.34	99.533	104.5	101.98	104.39	107.46	107.12
116.82	111.54	109.25	113.32	110.1	112.13	113.13	108.96	116.82	115.12	111.16	107.04	112.49	111.62	113.65	109.58	104.84	113.98	117.15	113.55	110.49	111.59	111.75	114.11	115	98.505	115.9	111.47	108.8	115.14	108.44	112.92	110.6	112.17	109.8	113.78	108.72	111.03	112.01	107.23	120.09	113.63	110.8	117.43	112.5	116.89	113.15	112.63	105.28	108.37
104.22	107.26	107.7	100.44	105.69	105.52	106.18	109.05	99.816	103.06	107.66	108.01	107.67	103.06	105.74	104.31	106.49	112.59	105.66	111.12	101.55	108.42	110.78	107.5	106.36	102.18	110.43	110.08	104.81	112.66	102.54	106.46	105.33	105.66	107.19	104.41	104.91	98.361	105.83	107.94	100.43	102.74	104.41	105.8	104.13	107.3	107.86	108.14	108.37	104.27
100.93	103.84	109.14	106.16	111.62	100.45	105.8	104.75	105.6	103.51	104.44	105.53	103.89	104.79	105.04	104.59	108.89	106.32	108.64	103.76	106.11	109.42	103.09	110.43	106.54	110.4	102.08	105.23	101.76	106.81	104.06	103.77	110.52	99.96	112.48	108.58	109.3	106.17	103.39	110.84	108.38	111.16	104.86	109.51	105.25	102.4	110.18	102.35	111.16	98.742
110.58	115.17	109.79	111.41	104.09	110.11	108.06	106.45	110.94	107.04	111.66	103.89	114.24	118.84	107.57	106.84	107.38	114.06	110.84	105.63	108.44	107.21	108.01	110.64	105.49	109.75	110.34	113.51	109.13	113.68	105.04	112.16	102.45	111.49	109.27	105.92	111.58	115.96	107.81	113.25	113.06	114.01	109.56	103.91	108.82	113.01	109.84	105.74	109.36	109.87
120.08	126.06	119.3	117.77	125.62	115.47	122.48	120.71	111.03	119.6	118.54	122.94	122.25	120.35	110.79	118.72	118.9	119.17	115.6	124.31	119.27	115.21	121.75	115.9	124.39	117.25	117.94	120.1	111.52	120.55	121.06	116.82	113.49	112.93	118.18	118.15	114.66	115.55	115.56	120.87	116.4	110.8	116.48	111.29	118.75	126.2	117.6	121.36	115.68	124.43
104.07	109.8	108.96	104.38	108.09	111.44	100.39	104.42	109.83	108.67	104.51	106.06	109.17	107.08	109.8	111.14	106.89	107.33	104.44	100.79	108.34	100.69	108.31	102.77	114.84	104.2	109.2	104.45	101.63	106.36	109.26	104.75	109.99	107.88	104.24	96.1	107.73	112.32	111.35	101.27	102.02	105.26	101.86	108.08	105.69	106.63	107.54	104.6	102.2	99.409
116.88	109.16	107.82	101.84	107.87	101.88	109.94	109.37	109.97	100.64	115.58	105.06	112.98	110.29	107.18	113.8	112.04	111.13	114.36	116.25	107.8	115.01	104.83	112.12	104.56	112.43	107.5	112.51	109.63	110.26	111.52	103.56	106.38	115.33	116.18	109.5	104.4	111.62	109.27	106.22	110.9	114.88	108.7	114.66	110.1	113.68	114.01	112.7	107.79	111.06
110.77	119.2	113.03	113.87	113.03	106.03	109.21	117.83	112.66	113.86	107.84	111.9	107.4	111.37	110.43	118.75	110.18	109.12	114.1	112.4	109.22	109.72	113.42	111.29	110.92	110.75	107.53	111.71	103.91	118.07	108.36	111.45	110.53	116.33	113.45	116.97	109.52	112.94	109.89	113.81	111.17	115.47	109.03	113.72	111.1	115.35	109.88	108.98	112.62	114.59
109.02	105.54	110	114.73	107.66	114.79	110.6	113.5	108.61	114.02	116.89	110.15	113.56	106.57	113.38	115.07	108.18	113.09	104.55	109.93	108.57	109.43	113.15	113.61	111.74	107.89	118.87	108.83	108.08	110.36	113.34	115.46	115.05	108.82	110.51	112.32	105.8	114.77	120.91	111.36	108.88	110.85	111.72	112.32	112.29	111.31	114.3	114.18	112.81	111.42
101.42	101.12	108.68	110.23	102.48	98.062	105.11	109.02	105.61	108.08	103.17	104.68	102.79	98.833	105.45	106.87	108	105.6	105.59	100.02	104.62	102.8	102.6	102.43	99.322	106.64	100.8	109	95.972	108.01	107.24	107.56	108.49	106.11	102.87	103.51	101.83	99.629	106.01	106.4	107.09	101.42	102.21	104.13	106.17	106.9	105.78	108.16	111.71	108.26
97.237	101.56	100.67	98.099	100.56	102.26	98.796	97.111	105.62	105.03	97.725	101.36	103.52	103.46	95.871	92.007	105.59	101.51	99.279	99.866	104.72	99.017	106.53	102.37	97.328	102.53	100.6	99.166	105.06	99.521	98.764	102.04	96.169	107.77	101.02	107.56	97.106	98.742	94.378	99.009	103.27	102.01	104.87	101.79	102.39	94.701	99.719	104.94	99.293	97.511
102.1	99.756	101.71	103.62	100.78	104.08	103.41	100.98	113.54	101.09	100.35	104.26	102.02	104.92	105.73	104.56	109.59	103.03	98.906	105.13	100.61	110.66	101.35	110.57	104.08	106.66	104.06	105.02	106.36	103.54	108.37	104.72	103.36	102.23	104.92	103.7	103.06	101.18	103.4	111.11	104.93	105.71	108.09	109.52	104.34	101.11	111.57	101.56	106.75	109.76
102.08	99.189	96.706	102.75	100.43	96.214	100.62	96.062	99.286	99.766	93.376	97.434	90.578	102.22	107.8	99.373	101.6	96.713	100.74	100.84	99.39	101.06	93.66	94.335	95.551	100.93	103.19	101.37	102.73	99.54	94.366	98.415	103.11	95.012	100.28	95.304	96.243	100.1	113.08	106.23	101.03	105.19	96.812	95.239	101.24	105.72	94.092	100.5	100.56	106.71
107.47	105.88	107.74	104.54	106.44	100.9	108.82	105.23	106.21	106.37	106.61	110.07	108.38	102.84	109.07	105.53	106.09	108.76	106.89	109.33	109.18	104.85	102.07	105.04	106.7	108.15	110.12	102.37	113.17	106.97	108.11	105.89	103.51	110.64	105.5	103.39	103.62	105.79	102.74	107.84	110.88	110.48	109.51	102.72	103.31	109.83	109.75	107.02	104.53	116.82
99.385	101.88	99.226	110.05	102.16	103.24	104.52	101.79	102.43	107.1	104.98	106.11	102.15	107.4	110.9	104.27	105.12	106.2	104.85	105.91	109.16	102.34	102.03	108.91	110.34	101.99	115.39	106.53	107.16	109.82	105.89	108.15	110.28	103.63	109.77	102.9	112.53	104.58	100.36	104.31	105.41	106.72	112.03	99.179	109.4	103.54	100.91	101.37	103.69	106.25
112.18	115.29	112.82	104.75	104.93	116.41	106.55	109.69	110.19	107.47	108.89	116.16	115.81	111.88	106.72	113.1	113.22	111.58	112.26	111.65	114.2	111.87	113.51	107.92	109.31	117.5	112.21	106.68	118.46	111.05	109.38	110.54	108.64	110.77	109.9	114.42	112.83	106.94	109.74	108.95	108.46	112.36	113.51	109.91	108.97	110.77	108.6	105.07	110.31	106.08
111.29	108.38	112.58	107.31	107.72	104.19	104.19	109.36	103.72	105.42	116.38	111.05	108.96	111.41	116.43	111.21	104.36	108.81	104.67	103.41	105.56	108.75	106.47	113.78	100.23	111.37	105.17	107.62	111.53	106.59	108.39	114.99	112.62	108.94	109.13	112.16	108.02	103.07	109.61	108.26	110.91	110.78	110.75	110.9	106.68	106.01	115.41	110.79	106.62	115.33
104.6	103.68	100.53	100.04	107.2	97.757	101.4	103.23	99.113	97.662	103.49	104.91	97.041	96.082	102.72	94.382	101.81	101.93	99.923	94.573	91.211	104.1	95.171	101.27	101.58	104.88	101.05	101.14	98.676	97.539	104.93	104.4	101.52	102.77	102.8	103.06	102	100.89	99.692	104.8	95.494	102.82	103	95.874	101.67	108.24	100.43	97.239	94.678	97.525
113.58	109.43	107.03	108.52	116.56	111.66	114.85	109.03	105.08	108.82	111.11	113.83	111.73	110.88	108.16	114.89	104.52	108.5	110.35	110.26	113.03	105.64	114.54	108.92	112.76	107.95	107.36	106.97	106.73	107.75	118.36	108.54	106.87	108.39	111.73	109.63	105	110.03	120.82	103.29	104.39	107.49	110.08	114.61	108.39	112.32	106.29	105.01	113.22	110
111.35	110.88	114.52	110.02	114.34	108.99	111.14	109.1	116.81	107.11	109.93	106.44	108.04	111.02	111.05	117.5	109.02	116.63	110.89	119.2	109.19	113.52	111.64	114.46	116.22	110.99	115.15	104.3	111.51	112.33	105.33	114.33	109.39	117.44	113.5	112.43	113	112.42	115.05	105.56	113.73	114.75	110.84	114.62	113.58	112.57	118.19	116.67	108.38	108.52
111.67	109.65	113.85	117.63	117.93	112.08	122.63	114.94	109.84	118.29	122.3	120.71	119.28	118.23	110.14	116.61	118.22	122.3	117.34	122.79	116.15	122.92	116.87	116.64	119.67	112.12	119.19	114.22	115.18	117.05	123.74	116.14	116.12	117.39	119.66	125.14	120.24	116.18	114.71	112.23	114.7	122.96	117.04	119.97	120.3	118.68	118.1	117.22	117.19	118.72
104.76	105.71	107.97	101.02	109.34	107.18	104.25	106.33	96.799	107.17	106.21	109.93	103.58	104.88	103.88	109.88	105.12	113.03	109.95	99.375	105.31	98.947	104.73	104.27	107.58	102.09	103.04	107.22	105.33	103.57	107.55	106.2	101.57	103.81	106.68	104.06	110.24	111.85	101.05	103.97	105.24	106.98	112.06	106.77	104.85	105.16	101.34	105.12	105.83	106.43
101.84	99.033	106.98	109.9	104.68	107.23	107.43	107.38	103.14	101.18	102.43	106.06	102.22	107.08	105.31	102.16	104.23	101.68	105.87	100.54	107.01	110.36	112.37	105.21	105.13	109.39	104.94	101.97	108.56	111.6	111	107.64	103.57	105.94	106.58	112.83	107.63	106.04	102.14	105.81	101.13	106.91	108.12	101.43	103.39	107.41	103.35	113.11	106.28	111.65
103.29	102.98	104.21	108.82	97.467	103.32	105.37	104.03	108.04	101.44	105.22	96.154	108.81	113.56	107.52	105.5	105.05	103.05	106.83	106.94	101.66	107.29	104.32	101.96	106.72	105.78	110.36	106.99	103.07	109.01	106.86	106.86	105.41	105.14	108.31	103.41	106.13	112.4	106.98	104.62	103.37	95.619	104.96	103.84	103.41	106.4	105.68	112.01	102.74	114.06
106.82	105.34	109.1	108.7	97.98	106.65	107.33	102.18	104.09	103.42	104.84	103.71	111.92	105.9	105.87	102.35	103.58	102.53	109.34	102.52	100.21	108.97	98.593	103.77	103.85	104.15	108.34	103.79	105.5	108.01	105.13	101.96	101.3	104.39	106.83	103.51	106.37	104.12	103.27	101.82	105.47	104.65	104.75	105.5	101.4	100.89	99.531	104.45	101.75	104.61
98.381	101.39	105.42	104.31	92.231	96.921	94.925	101.08	99.732	98.73	95.354	101.72	100.51	95.697	100.86	99.543	103.95	99.914	105.51	103.21	105.31	100.95	96.354	102.99	105.56	100.27	97.375	99.144	88.465	101.75	100.88	96.426	97.404	97.787	96.752	98.925	100.05	107.29	98.087	104.29	96.555	103.7	97.419	99.126	101.34	100.16	101.51	94.935	101.9	105.08
118.5	123.93	110.97	125.52	118.69	109.37	118.33	111.16	119.04	113.93	124.58	121.37	114.45	115.26	119.34	118.03	120.94	117.66	118.03	123.79	115.92	124.03	116.08	117.06	117.99	120.95	123.35	112.4	116.91	122.52	122.54	118.88	115.26	118.39	116.45	111.65	117.9	112.14	119.6	118.76	116.93	117.34	112.12	114.4	116.87	111.97	116.57	118.67	118.3	118.18
103.56	99.881	100.56	99.215	107.3	103.43	106.19	106.69	106.07	107.89	105.02	102.93	100.87	105.02	108.65	99.861	103.91	106.73	106.16	108.52	102.85	102.69	107.82	102.52	104.72	103.1	105.22	107.12	106.13	106.61	102.46	109.41	107.56	108.89	101.07	107.54	102.31	99.075	105.58	106.44	106.78	111.62	112.65	98.259	107.27	101.85	107.98	108.02	107.9	104.8
107.86	109.49	113.41	114.79	111.82	112.63	109.83	110.9	113.68	113.11	113.93	112.4	107.07	121.45	118.21	114.11	121.29	105.95	114.21	113.9	116.28	110.71	104.36	108.33	109.12	109.62	116.11	108.91	100.16	112.36	109.63	111.87	112.98	109.58	110.12	112.01	116.38	109.36	113.64	109.88	111.79	106.99	110.1	113.57	106.54	115.91	109.52	107.85	112.06	110.71
102.19	99.368	100.51	103.89	98.92	101.5	103.06	104.79	100.37	101.12	102.51	92.94	98.522	97.396	99.856	102.23	97.262	98.253	100.32	95.482	95.094	104.02	96.216	99.204	93.674	99.851	101.14	98.345	100.78	100.16	101.96	103.86	94.691	102	101.9	96.402	96.574	95.171	101.09	107.6	108.62	98.488	105.65	108.12	100.83	96.085	104.73	99.456	103.93	99.732
107.29	105.93	104.12	102.2	110.25	99.195	101.36	99.918	109.03	106.77	106.74	100.16	100.17	106.39	102.03	102.43	102.65	99.729	104.45	101.14	101.36	103.18	107.8	109.98	103.52	106.76	100.1	102.9	103.14	102.4	102.8	108.27	101.6	104.63	100.73	103.05	99.953	101.65	110.68	106.32	104.58	103.78	105.22	107.64	108.23	108.2	108.36	110	110.07	100.19
103.65	106.93	111.18	111.86	114.15	113.02	112.03	111.48	116.22	115.24	113.72	112.08	112.17	114.98	118.68	119.59	106.51	107.49	110.09	116.69	111.6	110.46	109.99	107.76	113.16	108.35	111.34	104.23	110.04	112.1	113.9	112.21	113.33	111.38	112.51	112.82	119.34	111.7	108.33	113.27	111.33	114.65	115.23	110.31	111.06	109.6	124.71	107.23	109.1	118.64
112.05	107.2	107	105.4	110.41	102.59	108.39	106.31	106.76	100.52	105.27	115.18	104.91	108.6	98.403	108.93	108.13	101.51	102.45	107.03	103.94	114.39	102.71	111.13	108.93	104.14	107.31	105.4	113.51	114.51	108.15	99.946	102.14	109.03	106.7	103.07	112.78	113.83	109.81	103.55	106.15	103.78	109.12	105.92	102.7	108.58	107.4	108.77	105.32	106.55
123.6	114.16	116.71	114.82	119.29	113.75	106.61	117.16	118.65	118.84	117.08	114.81	123.08	115.18	122.74	114.14	119.69	122.12	118.01	120.72	112.42	117.71	113.79	126.47	113.46	114.26	113.67	113.55	118.07	119.79	115.17	119.57	122.71	116.72	115.42	118.82	113.4	115.73	118.09	119.98	120.24	113.23	119.18	115.92	120.89	119.18	115.6	118.53	108.27	123.19
113.61	113.71	112.08	115.23	107.08	113.11	116.84	110.33	110.68	113.75	113.48	112.3	108.87	111.17	114.2	116.79	110.5	112.73	103.56	115.04	107.61	111.92	107.25	115.06	120.81	111.6	109.99	108.03	114.78	105.61	110.9	109.18	110.78	114.9	113.24	112.59	113.12	113.06	111.52	111.6	117.12	111.2	111.57	105.45	113.61	114.33	110.86	119.67	116.13	113.34
110.59	103.73	107.61	101.34	107.15	109.99	106.86	108.91	109.07	108.92	105.7	107.17	105.24	104.44	108.57	101.61	105.68	105.96	107.47	104.41	102.42	99.97	100.99	107.44	111.52	110.19	101.72	105.42	104.48	109.49	101.71	105.9	103.63	105.2	106.14	106.59	107.09	100.33	105.57	103.75	104.67	103.56	100.29	108.68	104.45	109.66	105.43	103.34	102.48	105.52
113.82	111.27	111.79	113.06	105.98	115.62	112.52	112.3	114.15	115.5	115	113.81	111.2	110.12	113.46	112.63	111.95	111.04	105.34	111.78	105.22	114.31	117.15	110.9	113.85	114.3	116.96	112.47	105.73	113.05	109.24	111.6	116.89	108.85	112.97	109.54	112.87	118.38	113.44	110.37	111.74	112.72	112.82	117.38	110.38	107.26	113.9	109.89	107.8	113.59
106.99	110.23	105.99	109.32	111.6	111.8	109.64	112.02	106.5	105.42	107.21	113.66	105.91	108.55	110.72	115.09	110.06	113.13	100.23	109.03	105.81	110.39	120.06	107.59	103.13	108.7	116.7	108.54	108.78	113.47	106.4	109.55	104.54	110.35	113.68	114.46	104.97	109.9	106.23	107.84	113.94	107.54	102.29	110.92	112.65	113.98	106.25	111.83	106.64	114.78
105.05	101.36	96.826	96.548	97.847	106.94	98.691	104.44	101.36	102.11	101.71	103.18	104.91	101.89	105.27	103.54	93.072	97.354	104.35	96.993	98.127	97.115	99.452	105.79	104.52	100.79	94.829	105.95	99.954	100.15	98.556	100.62	103.01	97.078	102.89	104.75	95.987	100.5	98.718	101.91	93.28	99.871	103.4	107.13	97.477	102.85	101.53	102.73	104.31	102.9
105.69	103.6	106.03	103	106.42	102.45	107.72	100.02	108.27	104.03	107.1	109.26	107.57	115	106.18	103.12	102.89	107.64	102.15	111.93	107.55	97.519	107.35	106.67	102.94	104.38	105.62	99.808	106.95	115.27	106.8	106.07	101.08	110.92	104.81	109.34	102.94	105.92	107.55	100.42	106	103.93	114.04	108.23	108.1	103.92	99.013	103.49	107.12	101.82
113.46	113.45	113.54	113.18	112.07	116.35	105.84	110.52	109.53	109.62	111.78	111.75	107.77	111.95	113.46	108.93	109.82	109.25	109.75	115.09	116.41	104.79	105.89	106.82	109.76	107.18	114.94	112.17	106.4	114.06	108.1	108.62	111.09	112.27	113	116.3	112.29	113.29	116.65	109.35	113.89	114.86	115.5	119.03	117.67	117.83	110.76	112.7	109.36	115.36
111.57	99.686	107.41	109.59	109.83	108.62	106.57	104.32	107.53	107.63	105.61	106.44	112.78	110.24	109.75	108.46	107.54	108.15	105.38	112.45	110.95	110.46	112.09	107.81	111.49	113.03	107.8	110.77	109.76	105.1	109.39	110.33	106.53	106.74	104.41	103.62	108.31	103.94	110.71	114.48	106.18	109.08	108.25	104.55	110.23	101.64	106.47	107.07	108.49	109.41
98.53	105.53	95.533	103.38	100.82	98.531	97.715	105.29	98.008	100.01	100.79	99.439	101.85	101.38	97.142	100.91	105.2	100.98	102.01	97.97	101.62	96.024	105.02	101.94	92.1	101.01	97.428	103.23	99.221	94.224	99.565	98.904	93.1	97.319	102.04	99.508	103.83	98.997	92.647	100.54	96.488	101.47	98.322	95.747	99.39	92.656	97.317	104.09	93.505	101.43
101.54	107.57	104.2	102.2	106.25	106.82	101.68	109.43	105.88	111.88	101.84	104.39	100.43	109.03	104.34	108.14	103.71	106.72	106.56	104.96	107.42	100.83	103.13	105.16	103.36	107.23	104.33	103.28	105.28	102.69	95.248	106.5	107.17	103.73	101.04	100.29	101.9	107.97	104.12	100.5	101.46	110.04	105.09	109.62	111.31	102.85	105.78	104.18	101.1	98.124
105.94	111.53	105.5	102.28	106.99	105.08	111.76	107.87	106.19	110.27	106.97	111.16	107.38	100.96	100.88	99.729	103.08	101.09	106.68	107.61	102.99	109.59	105.6	104.28	107.73	110.63	99.851	109.3	109.69	112.2	99.177	106.03	106.07	106.83	108.82	105.88	106.23	108.36	103.72	105.23	104.49	100.27	105.27	107.06	109.46	110.57	111.38	111.4	105.75	106.99
117.77	114.4	111.63	109.21	119.4	114.99	109.6	124.03	114.76	109.73	109.86	110.18	115.12	115.88	104.12	108.59	117.38	114.11	118.75	107.74	115.77	112.97	113.29	118.97	117.39	113.16	111.97	112.55	118.26	115.52	118.86	111.63	114.84	114.02	113.61	107.74	109.64	118.61	106.24	109.34	119.89	115.67	111.15	113.86	106.9	119.45	107.99	111.84	112.02	116.41
94.191	103.28	100.07	96.555	91.211	89.207	105.86	101.03	94.733	100.63	95.641	102.76	97.905	100.8	98.272	94.936	96.105	97.327	99.929	95.43	105.7	100.25	94.08	99.443	96.615	93.236	98.967	99.033	97.497	93.79	99.644	101.43	95.088	96.391	94.465	93.947	93.624	99.332	103.9	95.41	98.888	101.69	104.33	100.41	99.447	98.838	105.34	97.152	100.03	107.03
107.28	105.8	111.59	106.93	107.28	104.18	101.59	107.38	107.29	101.8	106.63	108.38	107.99	105.04	109.27	105.6	108.37	105.26	109.88	106.77	107.2	103.41	104.21	102.22	106.25	99.305	109.98	104.33	110.92	102.47	117.17	103.98	106.48	111.24	107.7	107.84	106.74	106.39	103.3	109.01	103.36	110.34	104.47	108.01	100.39	100.53	109.32	104.43	107.1	103.98
109.6	102.29	110.19	112.04	102.45	113.12	106.34	107.91	104.29	109.77	105.69	109.24	104.15	102.39	105.83	108.39	103.43	106.96	101.28	105.76	102.25	111.44	114.35	107.71	113.03	109.13	114.04	105.32	101.7	110.26	104.36	99.736	108.41	106.5	106.59	103.03	104.72	102.8	112.8	106.54	108.22	98.852	105.09	107.6	107.88	104.17	106.9	109.82	103.27	109.43
107.86	103.39	105.56	101.8	99.145	109.22	109.64	107.49	102.71	110.55	102.19	104.07	103.82	104.85	100.56	103.8	110.99	107	103.72	103.75	108.86	109.17	102.92	101.18	107.84	109.27	101.62	106.46	105.04	107.1	105.74	108.21	101.39	110.19	103.37	114.78	110.59	106.04	109.69	99.803	110.25	106.45	109.83	105.37	106.98	100.28	110.47	101.81	100.37	100.31
98.33	99.784	94.411	100.46	100.85	100.15	98.299	97.395	101.24	92.436	98.528	100.86	96.117	97.701	94.681	100.08	96.617	99.55	99.901	99.661	98.604	93.345	99.562	99.093	96.631	100.38	94.312	96.625	98.175	102.99	101.02	104.86	102.45	95.741	101.72	96.756	101.17	95.447	99.203	93.753	105.39	99.549	102.69	101.25	95.615	90.283	98.594	111.24	99.173	93.317
114.46	106.94	111.82	113.94	112.55	110.46	112.84	109.87	112.45	112.74	108.75	108.53	105.95	109.08	110.07	108.91	112.32	106.73	109.13	108.55	108.12	110.64	110.49	111.7	110.52	110.2	111.21	107.62	109.63	113.55	100.72	111.88	107.01	106.3	107.84	114.36	111.8	113.41	108.56	111.51	111.42	108.51	108.26	104.99	104.61	110.41	109.43	114.2	111.76	115.61
104.81	103.24	111.61	114.03	111.28	105.89	104.38	102.52	103.78	104.81	106.79	101.69	102.55	108.57	107.59	105.68	106.96	109.83	104.1	102.66	104.39	106.55	106.88	102.8	104.05	103.41	103.7	104.97	104.94	106.25	105.21	104.14	106.2	105.38	104.02	103.93	108.27	103.97	108.1	102.16	105.34	107.87	105.44	107.67	105.88	109.34	98.784	100.4	101.49	107.09
120.37	108.62	114.13	110.26	107.74	111.03	105.09	111.18	115.51	120.55	110.03	107.17	107.44	113.85	118.16	109.77	111.3	108.37	114.31	109.05	110.28	105.47	101.93	109.38	115.31	109.64	110.67	106.51	103.32	111.2	110.56	107.55	111.6	111.24	112.64	114.75	106.79	112.97	112.42	109.64	110.64	110.25	110.87	111.57	114.39	107.19	105.93	111.28	115.5	109.97
109.83	109.58	111.95	110.98	109	114.57	109.64	118.13	109.01	117.84	109.08	108.6	123.77	109.72	118.82	113.1	116.58	117.57	110.36	113.88	112.44	114.34	110.49	113.49	106.59	106.44	111.36	117.63	116.21	109.53	110.89	114.53	118.76	111.55	113.87	114.82	114.25	113.45	111.51	115.34	112.57	108.1	114.84	115.04	112.75	112.16	115.25	115.6	108.41	112.67
107.93	105.76	102.98	111.13	109.4	103.47	110.97	105.82	110.07	105.12	106.9	108.62	101.49	105.36	104.1	103.67	105.08	105.27	107.02	110.39	108.11	102.46	106.42	109.29	106.74	101.59	107.74	110.6	104.98	103.96	107.59	106.26	105.45	105.57	107.48	103.6	106.39	108.31	108.55	113.37	112.48	114.16	105.61	111.32	108.8	104.43	107.01	109.26	103.53	104.17
110.55	106.92	100.99	104.11	109.55	106.52	109.33	105.08	105.42	110.83	106.26	105.13	112.33	111.99	103.37	103.8	102.68	102.77	106.18	112.12	108.66	107.61	103.67	106.56	104.71	109.02	108.41	112.59	105.1	111.13	101.2	103.34	108.75	108.06	108.54	109.69	101.19	106.02	110.1	110.07	110.96	106.76	105.29	103.18	104.46	109.55	111.7	104.78	104.28	103.42
107.91	105.43	105.01	105.8	104.78	108.06	111.45	102.21	103.24	102.53	104.19	107.19	101.96	105.69	101.66	107.3	106.47	108.37	106.45	105.5	106.35	102.74	106.43	103.49	99.123	104.06	105.34	107.07	105.25	101.3	102.09	97.876	107.25	107.54	107.75	101.59	99.859	96.759	107.78	101.76	101.8	99.458	108.39	107.63	100.53	99.897	99.239	103.52	102.93	104.51
111.56	110.65	113.82	111.56	112.8	107.73	105.29	114.22	111.25	109.94	112.68	111.4	112.69	114.23	108.91	114.82	108.97	108.1	116.06	106.43	120.67	108.6	112.08	115.61	108.27	111.41	106.22	108.64	106.94	114.41	113.42	109.24	113.59	105.19	118.03	114.13	114.45	107.87	113.21	112.42	112.19	112.23	112.95	110.6	107.68	113.73	115.7	111.32	115.52	112.63
99.218	97.146	106.72	106.47	108.32	104.57	108.17	108.12	109	98.373	105.13	112.9	106.5	105.77	108.36	100.46	103.12	106.85	99.902	106.63	105.81	114.09	102.9	108	104.85	104.59	113.09	106.1	102.91	108.19	103.3	102.22	96.16	107.03	108.14	104.32	109.24	104.71	105.24	102.76	103.66	110.07	101.46	104.62	109.95	102.45	106.19	105.46	106.33	105.87
119.07	112.77	115.05	116.15	116.85	114.79	114.44	116.75	115.44	117.81	113.54	121	114.07	117.45	116.39	124.15	119.13	122.94	117.07	122.22	114.01	118.69	122.36	118.09	119.18	116.23	108.36	128.31	116.74	118.01	114.29	117.93	116.12	122.05	118.98	123.25	116.85	116.57	118.16	123.9	117.39	119.25	122.27	118.43	117.69	114.41	120.64	122.04	117.47	115.53
114.1	104.5	115.02	110.42	112.56	104.92	117.54	111.73	116	108.78	113.55	109.98	109.4	108.14	112.03	116.49	117.64	108.68	116.76	109.95	117.49	119.47	108.37	111.93	115.87	112.78	105.27	116.02	110.79	104.8	112.41	112.83	111.33	113.15	110.37	108.76	107.23	104.66	112.03	114.96	111.93	113.23	113.27	108.19	108	109.94	107.47	114.23	110.81	108.65
113.88	112.23	112.73	115.08	104.54	112.7	114.59	110.55	111.13	113.32	114.81	116.08	113.32	120.02	112.5	113.71	116.96	111.76	113.51	109.39	116.27	112.47	110.8	113.6	114.94	114.35	101.65	110.65	117.59	114.95	111	105.13	119.06	111.85	108.41	109.42	110.02	114.87	113.53	107.29	111.59	109.94	111.71	114.53	111.66	114.89	103.03	110.67	108.6	102.72
110.58	109.76	109.83	104.78	109.99	110.86	115.28	105.95	105.18	104.22	109.47	104.82	110.26	98.001	104.2	103.97	108.42	105.87	106.05	109.56	109.35	116.05	102.74	108.86	104.42	105.68	103.64	111.22	104.03	107.31	103.9	102.26	104.36	99.68	115.33	104.53	104.58	103.18	112.55	107.45	106.2	107.78	103.97	102.23	105.43	103.24	105.46	113.34	107.69	105.24
115.77	115.46	112.04	109.94	108.09	105.74	108.74	112.18	107.02	114.84	114.93	106.16	111.19	115.13	111.2	112.32	107.78	101.22	115.25	112.47	106.78	109.78	105.93	114.89	113.84	103.42	113.41	109.06	110.35	113.48	105.68	115.26	106.99	118.39	111.46	115.69	111.77	114.33	112.48	109.71	111.65	111.58	115.88	115.43	110.94	111.94	111.64	113.92	112.44	108.52
102.15	95.536	96.923	95.103	98.806	103.41	102.4	103.54	100.23	99.705	94.569	98.939	101.78	106.15	100.59	102.24	92.034	99.408	97.195	103.57	104.1	94.269	98.263	97.507	94.635	100.98	102.79	101.68	103.18	93.544	103.53	103.01	96.302	95.38	104	94.366	99.704	103.82	97.803	99.552	100.93	95.72	101.37	94.742	104.54	102.24	97.068	101.09	103.95	102.45
115.12	111.47	108.32	108.29	111.86	118.67	109.34	117.32	110.36	107.3	110.7	105.64	112.12	110.76	111.3	114.77	110.7	108.87	121.01	112.43	112.59	114.99	112.45	116.36	105.71	113.15	111.03	111.41	102.99	106.31	110.36	109.81	107.64	108.8	114.22	110.18	109.13	111.9	111.71	112.01	108.8	111.67	107.64	115.84	107.32	106.12	105.87	110.22	107.57	109.61
115.97	103.53	115.96	115.2	116.87	113.3	111.73	108.55	110.76	107.9	113.46	111.5	111.46	111.56	113.08	113.54	111.33	111.36	112.15	110.59	112.62	112.09	114.07	114.34	112.84	115.82	113.8	114.59	107.38	104.49	109.85	112.13	115.3	112.16	108.24	106.43	111.09	113.26	102.16	114	113.36	111.42	115.82	113.75	107.98	115.8	115.84	110.03	109.62	114.41
103.82	103.22	105.85	108.34	102.36	107.75	110.86	105.32	106.06	105.43	107.84	110.56	108.5	102.76	108.66	105.72	104.4	106.39	108.66	110.48	103.65	105.95	104.94	108.91	106.83	105.91	109.25	106.47	106.49	104.81	102.37	105.09	106.48	103.32	104.94	107.59	109.09	110.73	107.53	106.03	104.26	108.83	108.08	105.12	104.06	102.92	111.78	109.03	109.58	109.05
108.3	113.87	111.32	110.93	115.75	111.98	109.92	116.6	111.94	112.94	115.95	112.12	111.46	109.19	111	110.84	110.58	115.11	100.17	112.5	112.53	115.16	117.21	112.96	108.44	114.57	114.74	114.25	115.02	111.59	107.68	109.75	107.69	114.19	111.44	107.37	109.4	108.09	111.19	106.8	110.38	111.89	110.83	115.47	115.4	104.95	111.37	108.73	108.03	109.49
103.98	97.847	104.43	104.32	97.859	100.46	105.47	104.62	111.89	102.17	103.41	97.842	104.48	107.44	109.62	106.5	107.52	105.51	102.18	106.03	105.92	108.39	110.28	105.63	103.64	103.51	103.5	107.54	106.73	109.46	104.54	110.47	96.412	104.96	112.28	98.794	107.77	101.07	104.11	110.22	105.56	104.66	109.8	108.93	103.86	112.3	107.66	108.95	100.72	98.334
113.83	103.33	115.35	111.84	113.24	119.4	113.9	106.16	112.28	113.2	118.1	112.01	118.6	110.71	117.64	112.51	111.54	109.88	110.93	111.98	108.14	110.21	112.41	116.13	114.45	110.5	114.28	116.22	110.64	114.62	116.55	110.4	110.7	117.24	114.58	107.99	109.36	112.16	119.9	110.23	106.08	106.81	115.58	118.51	108.87	107.58	110.71	112.89	117.03	111.62
102.1	112.86	102.47	103.14	103.56	103.87	102.54	106.6	107.9	111.27	98.573	107.34	102.81	101.02	106.89	104.08	105.13	105.98	98.206	104.62	106.41	103.15	106.06	105.97	108.63	101.58	102.63	104.5	104.76	101.31	111.78	112.95	110.98	107.75	103.47	100.21	106.8	103.84	103.76	103.79	107.13	96.058	109.8	109.56	100.74	106.57	107.79	105.99	108.99	109.28
114.02	110.7	113.27	117.4	104.68	111.13	111.7	112.72	109.03	110.74	109.65	109.92	110.92	112.62	116.61	108.62	111.81	113.87	111.74	110	109.91	105.91	112.79	109.98	110.47	110.3	117.44	108.86	110.27	108.09	115.23	112.53	107.74	112.86	110.25	107.62	116.13	112.09	107.19	116.45	115.81	109.64	113.92	107.06	115.5	113.16	114.45	108.4	107.4	111.88
108.17	102.87	102.26	104.12	101.77	104.95	106.63	108.78	102.98	107.02	101.42	101.82	102.5	115.89	111.14	108.87	99.597	106.61	106.06	104.82	110.14	100.16	105	103.55	100.73	104.78	108.92	105.22	108.62	102.7	107.21	101.16	107.66	105.4	100.49	106.41	110.1	107.48	104.58	105.92	100.32	104.88	107.49	106.12	107.35	99.922	104.74	107.83	102.26	101.55
108.05	108.19	104.12	96.279	100.96	99.033	101.06	100.57	105.9	100.96	110.3	102.58	113.82	108.51	102.82	102.37	108.09	105.64	102.64	102.9	111.14	104.12	104.39	102.72	105.19	105.83	111.04	112.47	104.41	102.53	109.48	102.52	108.83	101.93	106.49	105.22	104.86	110.07	106.43	110.88	105.42	108.29	101.3	110.03	105.89	109.9	111.17	106.64	103.37	103.05
103.41	101.13	100.32	101.97	102.11	97.572	102.33	98.674	103.08	107.76	104.87	105.22	97.25	107.08	105.09	98.396	105.48	100.12	99.488	98.889	101.27	98.765	101.59	101.67	99.958	101.37	103.58	100.14	97.532	100.08	98.906	99.649	100.93	104.36	99.964	103.91	107.85	103.89	102.46	101.14	101.93	102.17	102.37	99.614	109.52	102.16	99.4	94.063	105.37	102.94
108.95	113.96	113.19	110.33	109.47	109.27	112.39	112.18	110.14	107.17	110.8	113.44	100.26	110.36	112.89	117.2	109.09	109.75	110.32	110.06	111.37	108.74	113	117.73	118.51	114.64	116.56	113	111.51	113.93	115.04	111.68	110.47	112.47	111.21	115.88	113.67	120.75	107.26	112.62	113.68	113.22	106.76	114.7	114.8	110.44	110.07	105.94	110.98	115.71
98.841	99.137	102.9	97.048	102.6	98.141	98.781	90.154	100.46	110.01	106.48	99.499	104.11	97.495	94.618	99.949	96.225	92.067	95.746	98.377	101.18	102.83	90.704	101.44	96.555	97.869	102.24	101.55	94.08	97.17	103.59	99.652	98.432	96.283	95.871	102.19	100.11	92.738	98.74	100.39	95.969	97.106	98.809	104.91	105.75	100.19	99.606	93.822	100.7	96.786
110.75	103.42	102.19	108.27	110.64	107.49	101.86	108.1	104.92	105.51	102.17	108.16	109.82	104.47	107.17	110.61	109.31	111.55	97.64	103.76	101.81	104.61	105.86	101.75	97.804	102.9	101.71	104.97	110.24	106.46	102.43	102.63	105.35	105.4	104.21	106.96	109.7	105.28	100.74	100.63	108.47	103.95	103.05	107.28	98.271	104.61	104.43	104.03	111.02	102.16
112.79	104.18	114.51	104.02	108.69	103.8	112.64	114.29	116.94	106.13	105.73	114.76	113.09	110.49	113.23	107.55	107.73	108.08	107.73	105.04	106.04	103.07	106.13	108.71	108.32	107.95	105.64	105	108.1	114.34	114.33	106.84	107.43	109.82	112.42	112.03	115.02	111.86	113.87	106.35	104.62	108.81	106.78	110.52	107.55	104.46	105.58	110.4	107.43	108.39
121.36	113.91	114.61	117.04	115.71	112.96	116.31	114.03	118.06	110	117.53	111.34	114.58	112.22	117.41	119.11	117.51	115.9	113.57	116.97	119.99	117.23	123.28	115.73	120.86	120.22	114.7	122.09	121.64	116.3	116.87	111.42	112.28	118.49	115.14	113.76	110.66	115.12	115.89	109.7	115.56	112.74	114.52	113.15	118.37	118.14	116.1	116.14	118.62	123.66
112.15	111.23	112.96	115.26	117.96	114.56	115.9	110.56	111.55	111.54	119.73	112.69	110.21	104.27	114.63	114.32	113.82	114.14	109.82	111.79	118.49	114.86	112.46	113.84	108.87	109.75	118.03	110.78	114.66	115.27	114.33	115.05	108.86	111.9	106.65	110.55	114.48	111.3	119.35	109.18	108.16	115.95	113.47	114.95	115.75	105.22	106.36	114.46	111.01	112.78
107.89	107.04	106.16	105.89	101.71	108.29	109.5	105.45	109.73	104.35	100.08	102.42	110.63	104.85	106.1	101.55	103.15	104.42	113.78	113.43	105.94	105.86	110	101.87	100.84	101.12	105.66	101.61	107.27	104.07	107.53	108.67	109.06	115.52	111.45	103.6	105.07	110.73	106.01	100.74	105.39	104.77	103.11	112.3	105.63	110.44	106.42	108.62	106.04	102.55
118.22	116.84	111.89	110	108.64	114.12	104.85	113.16	109.69	108.31	119.22	112.8	117.13	112.89	111.84	119.52	108.83	110.54	117.38	108.69	114.12	110.26	113.63	111.04	115.22	120.18	108.39	110.95	103.88	105.73	106.91	111.38	116.2	116.79	107.48	112.06	117.31	110.45	107.65	114.71	111.69	111.83	105.36	113.47	113.5	108.17	120.79	112.26	107.42	116.73
104.97	106.56	101.1	105.78	107.63	105.79	105.4	103.11	109.59	106.17	112.66	106.68	108.67	105.54	106.08	104.69	109.3	104.32	108.09	103.86	106.51	109.2	108.33	102.41	105.17	108.24	107.26	110.59	110.42	101.23	102.19	107.61	103.81	106.71	106.88	99.668	100.23	110.31	103.73	110.57	109.81	100.6	103.82	110.6	107.3	109.64	106.35	102.48	103.46	105.96
102.37	101.86	95.983	92.666	99.538	92.18	101.33	96.271	98.65	97.097	92.959	94.395	105.79	104.84	99.993	99.975	100.02	98.592	103.6	98.792	98.736	101.73	97.358	94.645	98.601	102.74	97.874	98.523	103.69	111.27	96.552	93.542	104.68	102.58	105.44	97.464	101.1	103.44	97.741	96.467	94.655	101.69	104.16	100.89	101.1	99.614	98.41	100.58	103.98	102.58
116.76	114.57	104.67	112.92	113.39	109.4	114.29	117.2	106.17	104.18	109.08	109.44	106.38	118.79	111.22	112.85	111.59	113.82	109.5	112.38	109.32	112.89	111.43	110.5	113.67	114.33	109.28	112	112.12	112.88	108.04	112.38	112.85	115.84	108.13	109.76	114.62	111.9	113.04	115.75	110.86	115.15	115.18	109.17	110.3	111.6	112.83	102.74	114.47	115.48
97.388	98.515	96.608	100.64	100.5	96.804	99.236	106.49	100.82	94.168	92.069	98.896	104.82	100.39	103.56	101.99	99.456	98.922	98.657	100.17	99.299	93.906	103.19	105.17	96.097	100.42	102.06	97.261	99.257	97.555	103.57	107.77	96.408	102.81	102.25	98.484	103.53	98.134	96.899	102.86	101.33	98.195	103.32	107.82	106.03	100.65	97.067	104.87	99.465	96.275
105.65	107.23	105.42	110.29	102.66	101.39	107.09	112.15	102.04	108.05	108.02	105.71	107.57	102.04	99.083	101.64	112.09	110.5	112.22	103.93	108.26	108.77	100.61	109.17	102.22	105.13	105.71	101.41	99.951	105.16	108.83	103.6	103.52	104.44	110.94	109.22	105.36	103.33	105.59	101.63	102.99	107.33	105.49	112.11	107.66	102.48	103.62	104.05	105.65	109.62
107.29	110.44	109.16	112.3	114.1	112.97	116.86	110.2	118.58	117.33	120.42	111.55	116.1	111.79	118.65	111.97	107.88	113.19	114.14	111.08	108.56	102.28	110.56	110.99	109.79	111.89	114.29	112.93	108.69	114.14	108.15	117.61	111.65	119.78	116.98	112.75	107.93	110.63	112.19	112.75	120.17	109.06	115.13	107.73	109.45	107.51	117.3	114.57	111.74	111.32
110.06	111.31	111.48	110.89	104.98	112.88	104.44	100.9	106	101.21	101.84	108.3	101.59	111.09	104.24	104.22	109.24	108.53	106.03	106.6	111.28	104.11	104.7	103.86	108.17	105.48	103.76	102.83	109.92	101.23	100.33	103.62	104.51	106.06	109.94	99.612	109.93	105.23	107.47	103.31	103.87	105.01	108.04	102.39	109	102.29	99.814	108.24	103.11	103.58
113.05	115.91	118.72	115.49	126.99	123.28	110.67	112.01	118.74	120.75	113.64	119.59	121.23	119.57	121.4	108.88	117.38	117.9	127.93	115.25	120.57	113.48	125.11	115.74	113.25	116.71	119.71	118.92	116.7	116.67	117.52	116.2	114.45	117.66	123.09	114.27	121.81	115.3	120.02	117.28	114.92	112.79	116.11	119.13	123.11	116	118.6	119.49	123.49	117.32
101.21	105.28	105.98	102.56	102.46	105.73	110.05	109.08	108.22	105.54	105.93	100.95	100.82	104.6	100.9	102.82	107.08	106.33	106.78	96.234	105.68	105.8	105.58	105.85	107.06	105.23	102.36	96.408	107.8	103.89	103.25	104	104.26	103.75	102.47	108.42	110.16	101.98	113.17	108.76	106.68	97.653	101.67	103.3	103.97	109.63	102.54	103.49	99.999	105.52
111.64	113.07	116.04	113.77	119.36	116.34	116.9	113.53	113.32	108.71	113.19	110.99	116.79	116.44	108.94	120.7	108.55	109.38	113.52	114.11	113.87	110.2	109.16	115.45	119.64	106.03	110.55	112.75	106.79	111.31	106.55	108.68	115.9	109.49	112.06	114.97	111.49	111.75	113.76	114.98	114.68	117.89	116.05	107.35	114.33	118.97	106.36	107.58	113.02	111.81
104.76	107.4	109.95	109	108.07	106.85	108.36	102.67	104.01	105.53	102.98	111.91	102.9	98.952	104.36	104.51	107.73	104.47	101.39	103.83	104.49	107.66	98.893	107.6	104.09	112.74	103.98	107.95	109.25	108.97	105.85	105.02	98.914	98.795	100.38	102.6	108.23	108.38	109.1	106.14	105.36	101.49	110.64	107.25	103.42	100.7	108.05	105.14	108	108.71
116.68	110.72	111.67	113.69	120.49	110.72	117.91	114.11	117.51	119.44	115.38	116.69	117.05	123.09	117.88	124.06	121.88	120.55	112.43	112.43	110.31	115.1	118.03	120.53	116.57	118.1	114.49	121.95	129.42	122.64	121.39	121.94	115.53	120.18	117.45	117.53	119.7	113.03	120.27	113.87	117.98	117.47	121.85	118.13	119.54	113.98	116.56	123.46	122.72	114.01
117.66	118.77	112.24	116.03	115.78	124.37	115.85	114.86	112.75	116.17	111.3	121.33	110.2	118.97	115.01	115.12	121.56	116.52	126.05	117.65	116.57	119.71	120.41	124.93	115.76	120.63	114.53	121.44	119.23	119.64	119.64	117.52	126.21	115.58	118.25	118.92	113.21	107.67	121.71	113.82	117.68	121.86	118.13	115.24	116.87	115.36	123.44	115.54	116.92	112.28
112.04	114.43	117.14	107.55	110.5	111.67	114.97	109.18	110.83	113.99	114.98	110.37	110.07	103.44	108.86	103.7	113.66	111.25	107.59	110.6	111.13	111.92	105.08	112.46	108.84	110.62	106.79	105.09	115.78	112.78	118.4	110.88	113.7	109.93	109.29	110.9	114.93	115.73	111.39	106.57	106.33	114.17	117.15	110.47	109.81	118.35	115.57	109.89	110.5	110.89
106.52	103.65	107.06	101.07	101.55	106.27	113.49	103.95	101.52	103.31	106.81	103.16	107.68	106.59	106.14	107.76	105.05	110.64	104.84	108.26	101.8	110.32	108.43	106.02	102.39	103.22	110.47	105.92	107.01	106.15	106.3	105.71	105.05	111.71	107.33	110.99	107.71	105.55	105.4	100.27	98.512	101.7	101.21	106.31	107.52	108.96	115.93	106.13	106.66	104.46
111.05	119.21	113.72	115.28	109.14	113.79	108.51	107.87	114.18	107.37	113.92	112.32	112.55	109.55	111.57	113.63	116.04	111.94	111.37	114.61	110.24	109.67	111.12	115.54	118.25	116.96	112.71	112.96	110.49	113.46	113.99	111.17	108.97	116.92	113.53	108.59	114.55	110.64	115.25	111.78	112.13	107.75	111.22	114.8	115.32	107.34	106.2	107.33	110.14	114.03
104.83	107.09	104.85	105.13	107.9	107.83	106.8	105.65	107.11	103.44	100.85	106.9	106.96	113.37	99.278	105.04	103.99	110.26	108.45	106.59	112.63	106.38	107.56	103.49	100.4	109.65	103.31	103.44	105.78	109.33	108.77	109.49	103.55	105.02	107.46	108.87	105.22	110.64	107.57	106.79	107.82	108.34	105.95	111.85	99.741	101.06	102.79	97.16	108.7	99.173
94.911	100.18	100.35	103.37	97.756	94.114	94.178	97.561	98.742	108.6	107.16	102.92	98.948	104.61	99.674	94.329	97.776	104.03	99.93	96.651	105.97	90.973	98.566	100.78	102.67	101.77	100.61	99.668	101.7	98.804	108.08	99.651	91.451	100.69	99.453	99.664	99.096	95.433	98.98	96.874	96.719	94.27	102.22	96.939	103.28	98.8	95.261	102.53	97.52	95.634
111.62	110.95	112.21	104.05	107.19	111.31	108.45	114.29	107.4	111.49	110.87	111.19	111.15	113.41	106.82	113.04	105.82	107.45	110.91	111.35	110.87	116.05	109.76	110.59	110.26	108.78	107.77	108.45	107.89	113.75	114.09	108.97	109.44	112.24	109.55	103.37	107.73	112.99	105.1	110.74	110.4	108.01	113.03	113.71	107.96	114.47	110.92	113.95	111.82	105.22
108.61	112.91	112.28	108.54	108.39	110.97	109.49	110.17	114.19	111.12	111.57	114.99	111.95	107.6	112.61	111.56	111.75	111.63	111.14	105.67	114.8	114.14	110.24	110.81	117.04	104.37	109.05	114.08	102.1	103.68	112.98	111.74	117.76	108.78	112.69	113.14	117.75	112.49	115.89	116.57	111.5	108.34	110.07	113.77	110.71	110.37	105.11	114.52	108.59	108.76
115.2	116.57	118.05	110.61	115.02	110.69	114.25	109.2	106.26	118.22	109.1	102.98	119.52	116.04	114.17	113.77	112.09	108.84	110.19	112.53	116.78	113.3	110.54	118.42	107.78	114.28	113.95	113.18	112.42	109.22	116.7	115.15	104.44	107.54	117.96	105.13	108.23	110.59	108	110.81	115.04	105.87	102.05	111.12	109.98	115.25	116.69	115.44	110.59	110.91
104.98	101.83	107.43	104.68	97.992	101.85	103.53	104.11	107.84	105.31	103.31	109.95	104.33	106.97	98.805	102.35	104.77	100.33	103.77	107.04	111.48	103.19	103.59	108.86	99.15	100.81	105.39	103.69	97.432	98.711	103.37	109.33	110.21	100.48	105.86	102.83	102.44	104.21	105.16	106.1	103.53	105	105.99	101.6	99.291	104.06	109.92	107.6	108.25	105.47
98.593	98.717	101.02	99.123	99.265	99.34	96.45	105.03	101.47	104.45	99.712	104.06	100.29	98.407	100.11	105.7	95.915	98.433	101.08	102.16	97.404	96.084	102.74	97.398	98.257	102.57	98.396	99.26	96.66	102.01	103.96	103.74	98.569	99.091	100.68	97.854	98.693	101.8	99.191	95.23	103.27	104.34	97.194	95.429	100.34	99.812	107.02	100.13	97.515	99.584
112.38	110.98	110.13	116.5	110.85	116.04	112.26	110.14	112.14	117.73	109.92	114.52	113.54	110.69	118.63	113.58	106.49	105.92	112.21	119.58	110.38	115.05	112.55	110.7	111.77	106.18	115.2	108.37	110.42	110.5	108.97	110.68	107.83	114.78	112.02	107.06	106.88	109.2	107.81	108.99	114.65	109.07	106.11	111.6	111.59	109.23	109.39	115.41	113.64	104.71
121.48	119.59	119.68	117.53	115.37	116.33	118.23	118.51	116.25	118.45	123.75	119.1	114.85	117.57	120.13	110.78	113.39	119.15	120.57	118.79	117.68	118.47	118.1	115.7	117.4	117.86	120.59	118.82	118.51	123.92	118.19	113.5	118.84	114.99	113.11	121.43	114.07	118.83	108.61	113.61	117.98	116.12	119.67	111.99	117.89	114.03	119.12	112.8	124.84	120.79
111.73	118.97	113.2	119.57	112.15	111.5	112.54	117.77	109.38	117.37	115.3	117.24	114.09	119.23	115.67	116.02	109.81	113.92	113.34	110	116.76	119.54	112.8	119.21	110.84	117.22	112.12	118.19	112.11	111.29	118.49	118.62	124.16	115.48	117.13	116.34	114.94	113.33	114.04	117.59	118.39	117.59	117.96	115.4	119.21	115.94	114.95	111.38	109.95	114.87
107.27	109.49	109.8	118.54	111.46	111.27	106.8	111.63	107.31	117.28	105.87	110.5	110.36	116.31	106.67	114.54	112.16	113.65	114.96	115	107.03	116.4	105.03	111.79	112.57	117.9	115.55	110.59	104.48	117.14	109.96	110.24	118.44	109.63	106.95	111.07	110.04	115.1	117.48	112.97	113.63	106.79	114.31	108.48	115.41	114.56	112.48	114	110.49	110.5
99.981	98.827	99.818	92.901	101.44	101.9	100.01	106.3	98.767	99.508	103.46	104.93	96.476	97.251	101.03	102.74	100.37	102.21	103.74	93.3	104.55	102.24	94.43	103.6	102.56	103.62	99.422	94.987	99.65	102.34	99.476	97.074	95.243	100.78	102.06	101.31	101.12	100.27	95.874	103.38	98.516	98.295	100.18	95.26	99.745	102.32	100.92	94.026	104.48	98.195
104.77	106.7	105.42	103.9	100.56	105.79	102.87	109.19	103.32	103.35	103	107.22	105.36	100.46	103.36	106.41	105.86	108.9	100.42	102.08	102.55	105.18	110.73	108.34	103.45	109.73	101.35	97.525	106.54	108.79	108.53	103.29	100.42	104.21	106.34	98.542	99.212	102.06	98.331	105.07	102.09	106.48	108.79	108.47	100.42	99.923	100.4	108.62	107.6	100.86
100.75	97.76	96.345	96.581	101.91	95.718	99.012	106.19	97.895	97.55	97.561	98.087	101.56	102.24	99.185	100.9	97.536	102.09	98.451	102.14	100.75	98.297	97.779	97.747	98.297	95.025	104.42	103.39	99.157	100.3	101.91	101.92	96.703	100.85	97.191	99.084	95.767	96.879	101.97	102.26	97.529	101.4	101.95	100.49	98.612	102.18	97.148	97.492	98.964	103.49
102.73	110.85	108.27	107.21	107.77	105.81	105.06	106	109.39	111.87	102.73	108.72	110.18	100.94	107.06	107.61	111.18	109.97	103.13	102.34	103.79	99.377	104.91	105.56	107.26	110.35	102.64	102.78	110.56	109.84	105.51	100.63	106.62	109.28	106.34	106.99	109.06	98.282	110.51	112.43	102.68	105.68	102.12	110.17	103.13	106.01	109.6	100.99	106.55	107.28
108.71	114	110.96	110.71	108.81	107.01	107.03	110.27	112.79	109.01	122.46	112.99	112.86	109.24	118.67	112.57	111.46	114.91	103.94	114.35	109.58	115.53	113.25	107.85	115.76	104.98	109.64	116	111.08	104.46	107.43	110.51	112.38	109.28	104.28	109.37	112.3	114.37	120.9	111.45	114.72	107.3	112.71	116.34	111.18	113.72	116.09	111.7	108.33	115.1
102.03	109.43	108.6	103.06	100.23	106.7	109.83	99.635	108.76	102.41	101.28	101.87	105.28	108.14	107.33	104.31	104.94	107.86	112.84	106.68	102.64	112.76	102.16	107.91	102.57	104.69	105.31	105.9	105.57	100.82	105.25	106.17	107.88	105.93	101.65	107.68	104.05	109.77	105.24	101.19	105.2	107.66	108.24	112.81	99.077	105.01	110.27	101.39	105.83	102.92
107.62	101.94	105.19	108.08	108.49	106.68	100.49	109.2	110.22	108.83	112.5	104.71	109.1	105.92	110.18	106.67	109.71	101.46	103.31	106.71	111.15	103.27	110.41	106.4	103.21	106.92	103.69	109.09	102.87	109.15	110.96	102.38	109.25	108.18	110.12	107.41	108.77	112.59	99.943	111.42	109.67	106.79	104.58	107.55	109.33	106.78	99.029	106.66	103.85	103.97
102.41	105.14	102.23	109.41	101.09	106.7	100.88	99.621	101.02	105.99	92.968	106.11	102.77	105.76	104.09	104.79	103.43	105.12	103.54	106.77	107.43	106.67	101.64	99.339	110.15	104.42	105.76	106.14	103.78	109.56	102.78	109.34	103.17	106.74	104.72	103.18	108.22	108.44	98.019	106.05	113.02	103.83	99.96	104.83	106.84	98.294	102.88	100.64	109.82	103.61
115.85	112.74	121.13	123.84	119.49	117.68	117.49	117.98	119.32	125.34	109.6	118.96	118.48	120.98	114.85	119.01	113.58	118.09	119.65	119.84	119.93	122.94	120.51	123.28	119.28	115.77	114.54	120.73	112.2	122.66	107.12	116.25	117.72	117.82	115.83	113.74	125.67	122.91	119.43	116.61	113.77	123.62	113.88	117.21	115.84	116	120.33	122.75	118.96	112.46
112.45	115.47	116.42	112.01	110.12	111.41	116.05	113.79	108.54	112.13	116.08	106.95	109.83	111.1	110.43	112.27	109.02	110.57	111.62	109.09	111.75	113.17	116.81	109.26	109.85	111.41	117.61	111.38	108.81	110.87	116.68	119.94	115.71	109.99	110.41	114.4	109.45	112.53	111.94	109.41	114.2	111.65	108.05	112.25	111.88	112.92	114.89	107.52	113.57	112.01
108.09	99.846	111	106.59	106.27	104.27	105.91	102.74	109.1	109.64	105.04	108.52	102.61	107.02	103.04	106.71	99.933	110.32	106.18	103.06	110.56	102.32	108.08	104.71	107.44	105.26	100.67	105.53	105.59	104.09	100.43	105.17	107.79	104.45	109.85	109.18	106.84	108.82	109.31	110.46	109.71	111.41	105.61	113.81	108.44	99.408	102.33	99.985	110.59	107.43
108.49	111.77	111.73	110.7	114.99	107.27	113.91	113.41	107.24	116.82	111.49	115.31	112.65	117.25	110.28	116.56	108.58	113.68	114.23	109.39	115.21	113.62	112.03	114.66	103.59	115.41	108.73	113.84	115.15	109.07	106.3	116.2	108.73	115.33	112.66	116.84	111.43	116.25	112.97	111.96	110.25	108.12	115.21	115.89	108.86	112.28	111.81	111.26	113.09	114.4
107.37	106.96	108.87	117.25	107.2	115.63	113.91	105.45	112.46	113.16	115.92	102.8	109.01	113.71	113.25	111.13	109.75	116.48	118.43	115.7	112.71	116.17	115.21	111.21	114.64	105.43	119.28	112.45	109.2	118.57	113.15	119.73	110.68	111.66	107.56	111.09	113.51	110.9	112.49	105.51	110.48	115.31	116.51	111.39	109.82	109.22	110.35	110.1	112.42	115.51
112.9	108.54	112.12	110.89	111.72	111.08	106.08	115.05	113.95	112.92	114.29	107.57	110.4	112.18	110.36	111.74	110.92	113.03	112.07	109.36	116.89	112.02	112.12	110.38	110.48	113.45	115.38	109.53	108.89	108.3	114.17	112.66	110.61	109.34	117.84	107.07	111.51	115.43	113.58	110.74	113.86	111.52	110.48	120.12	115.08	104.55	113.7	110.8	108.29	110.13
102.78	98.629	102.09	101.58	103.78	103.97	89.674	99.732	103.04	101.84	101.55	98.374	102.85	100.25	110.71	94.29	96.63	100.43	99.318	96.621	96.104	103.81	95.524	100.5	101.85	95.927	97.648	98.087	104.31	103.56	100.72	103.38	99.357	99.013	96.328	92.967	94.062	95.352	97.355	98.853	93.03	93.638	101.47	98.897	99.552	97.66	105.68	102.38	93.66	96.983
102.02	102.86	103.47	108.73	98.269	97.369	101.79	97.138	96.157	98.875	97.981	106.8	97.282	104.42	96.809	98.127	100.21	100.13	97.267	103.11	97.593	100.74	103.81	108.73	97.073	110.64	99.85	100.43	95.133	104.59	94.06	94.694	104.02	105.11	93.847	95.807	104.66	99.134	99.38	97.104	100.06	94.88	97.818	98.865	108.18	101.27	98.301	95.237	101.67	107.8
109.43	109.58	102.21	109.87	105.91	106.33	111.42	112.58	105.97	107.85	108.13	105.51	106.66	100.24	108.63	112.22	113.46	104.99	102.58	105.33	110.04	108.82	111.95	104.49	106.89	108.34	110.76	104.35	109.09	108.02	103.94	104.96	112.78	103.31	102.76	106.02	104.4	106.92	107.06	107.63	101.74	102.36	108.12	98.679	108.99	106.41	106.88	105.5	107.15	111.12
110.04	113.28	114.31	109.85	112.9	113.79	109.99	117.17	115.03	109.64	112.26	112.33	112.63	117.61	109.99	110.75	112.22	110.23	114.84	118.31	110.76	109.46	114.52	117	112.25	114.82	117.9	113.42	118.33	117.84	112.39	114.23	114.39	107.27	108.14	114.77	112.03	113.54	113.88	109.21	114.22	118.82	112.43	113.71	105.24	117.66	112.97	114.39	110.27	109.58
111.66	115.06	107.13	111.09	114.58	114.89	108.98	107.85	109.11	118.51	115.51	107.81	107.36	109.8	112.54	111.8	112.1	112.62	116.42	119.97	109.78	105.91	110.39	112.51	116.31	119.9	112.79	115.31	113.89	117.05	111.71	112.07	108.2	111.93	107.63	111.71	112.96	108.54	112.43	115.58	112.72	114.12	99.151	108.5	108.5	107.53	109.49	112.69	111.96	105.16
107.8	103.32	100.97	99.885	103.12	106.37	101.81	105.89	99.356	105.97	107.58	105.02	104.86	99.208	106.13	107.41	106.72	99.304	102.68	106.83	105.26	108.14	103.08	103.13	107.7	107.39	100.56	103.46	106.95	101.82	106.2	100.52	109.32	104.86	109.55	104.53	104.57	100.08	104.92	105.09	106.3	103.92	104.7	97.883	99.633	106.6	105.15	107.81	102.56	111.18
116.25	111.42	115.48	109.34	109.23	114.78	114.03	112.51	111.86	103.77	110.44	110.71	113.58	107.03	108.79	106.47	106.92	113.58	103.22	113.29	109.67	113.79	112.51	104.72	113.53	109.32	106.61	113.19	110.66	116.01	111.02	115.91	110.19	111.37	112.4	106.43	106.07	114.7	107.08	108.94	114.43	111.88	102.39	111.79	108.35	109.55	112.67	114.4	108.65	115.54
116.53	104.62	112.3	111.74	109.88	109.24	111.34	111.35	107.96	107.4	114.14	109.1	107.03	109.45	112.62	112.26	108.79	110.71	106.2	103.3	106.71	111.97	105.62	100.03	114.82	106.85	104.23	108.01	113.96	105.37	105.56	109.96	112.44	110.36	107.96	104	108.15	109.46	115.04	109.63	98.816	106.03	109.98	109.25	109.54	109.51	110.52	105.57	102.81	113.13
105.59	104.23	106.75	108.21	102.18	107.5	107.09	101.25	94.667	104.05	104.64	102.31	99.904	107.82	106.22	108.64	104.56	104.87	106.53	103.09	107.97	101.6	110.46	105.89	109.1	110.49	107	109.82	100.93	104.88	109.76	109.07	102.07	108.45	106.31	106.41	104.44	109.55	111.55	105.95	105.95	107.64	104.15	110.97	104.55	107.77	101.5	106.99	108.28	109.98
112.69	103.09	109.66	102.32	108.7	108.11	103.56	107.05	103.08	107.67	105.34	104.26	107.41	104.36	106.46	101.12	104.37	106.86	108.3	106.92	104.72	110.16	104.44	103.21	97.804	105.32	102.11	111.69	108.61	112.23	100.3	100.38	106.56	103.11	99.087	100.38	102.62	97.05	111.58	108.14	103.43	109.23	109.1	98.798	102.6	105.18	105.99	99.498	106.82	109.9
110.21	104.43	104.33	102.26	105.01	115.55	109.61	105.56	100.17	108.16	100.39	106.78	105.74	107.5	107.88	105.36	108.99	108.38	99.136	105.88	103.69	115.7	105.85	107.7	101.23	105.82	108.83	102.36	106.22	106.97	107.76	100.56	106.09	106.56	99.786	97.395	102.64	99.845	106.31	102.24	112.72	106.83	101.1	104.71	103.39	108.04	105.13	108.55	110.63	103.62
108.75	113.14	112.49	108.23	116.93	109.87	109.8	112.71	109.92	116.13	112.9	116.56	109.01	112.42	112.53	111.48	112.5	111.43	111.02	103.34	114.31	111.42	111.56	117.9	108.58	110.71	112.7	113.26	112.44	115.48	109.46	110.66	111.65	115.4	106.5	108.62	113.28	110.44	107.53	112.11	119.74	107.25	118.02	109.94	109.02	113.36	111.85	109.5	110.7	113.69
107.02	104.68	109.36	101.29	111.22	105.84	106.69	102.11	103.04	103.81	107.95	108.28	103.67	108.04	109.92	106.34	108.11	106.25	102.01	102.54	108.4	105.97	104.76	105.44	96.241	108.68	110.69	107.24	104.36	107.79	100.25	102.46	107.42	107.86	100.72	107.27	106.62	103.01	109.44	105.03	98.766	107.54	106.78	106.78	105	102.3	106.83	115.35	113.32	105.45
105.71	106	106.14	103.59	108.19	108.13	110.01	110.07	109.56	115.06	100.67	104.74	107.46	108.67	113.21	99.408	105.01	106.53	109.21	105.55	113.52	107.62	115.41	103.13	110.3	97.564	109.16	107.84	104.48	103.99	107.35	110.04	110.78	101.94	112.83	108.76	104.55	109.11	106.08	110.61	102.38	108.17	109.44	105.8	105.91	106.67	102.56	111.06	109.18	101.64
106.54	114.55	107.17	107.34	110.71	104.42	107.11	108.12	103.71	107.94	100.99	108.39	102.34	104.79	108.23	107.42	108.27	103.72	109.96	100.98	107.61	102.25	108.99	104.98	110.84	111.76	112.97	108.57	104.18	111.2	106.49	103.18	109.3	102.55	103.05	108.48	105.18	108.92	108.14	105.52	105	108.51	106.21	100.09	100.23	106.92	103.99	105.02	102.89	102.21
113.06	106.69	117.54	112.72	109.51	111.27	110.25	113.12	102.72	112.61	110.96	110.77	110.45	119.08	100.64	111.18	109.06	111.16	112.62	106.16	106.38	110.56	114.4	110.71	105.5	111.36	113.18	105.82	114.98	103.23	115.54	112.85	106.86	116.62	112.87	110.39	108.23	110.11	114.78	105.95	107.84	111.26	113.83	113.44	114.45	112.06	109.78	117.44	111.99	107.81
108.11	106.97	100.26	101.1	105.96	100.74	104.33	106.95	108.45	104.49	99.407	104.53	102.6	107.05	99.753	111.25	103.05	105.82	104.84	109.23	103.83	103.57	108.63	106.71	103.13	105.75	104.13	109.55	105.74	98.36	108.2	105.18	101.8	103.75	104.37	105.48	104.62	106.36	105.86	105.28	103.79	101.54	102.58	110.85	106.54	98.314	103.61	106.77	102.61	100.8
114.85	110.64	108.31	110.34	111.45	108.19	115.06	108.92	111.51	109.86	112.1	113.87	111.96	115.01	112.46	115.72	108.88	113.14	110.69	113.86	115.06	116.66	112.42	111.64	110.57	111.01	115.89	109.58	117.51	103.19	109.29	109.71	110.59	110.33	107.81	105.85	111.04	112.32	114.26	114.79	107.07	108.48	114.18	112.28	112.42	106.02	113.99	108.66	113.66	111.84
111.96	109.81	100.62	107.02	109.96	108.49	112.04	105.7	107.11	107.44	105.1	105.94	107.04	96.607	102.19	104.17	104.34	98.336	101.52	107.56	110.81	108.02	104.77	108.3	97.553	107.97	105.55	105.81	103.2	105.97	108.81	107.92	111.66	106.63	116.63	107.98	108.78	107.74	108.4	102.53	107.63	109.43	108.8	103.98	109.16	109.29	100.01	109.78	110.77	105.91
110.57	106.71	103.13	101.58	104.93	102.89	106.14	106.66	110.89	106.27	105	103.52	104.94	111.38	102.42	101.4	112.05	103.51	107.73	105.19	102.58	110.25	106.14	100.58	103.38	108.65	97.247	111.79	103.83	108.96	115.47	104.4	106.69	107.19	110.05	107.24	107.44	108.1	106.87	108.43	101.45	104.51	106.04	106.92	105.38	103.63	109.6	105.95	97.035	105.3
111.96	114.71	117.35	106.84	107.22	115.92	111.59	114.07	113.46	115.2	107.76	112.36	109.21	110.61	114.48	107	105.3	111.37	111.82	113.27	110.47	109.29	104.5	109.95	114.69	115.91	114.26	117.03	109.97	105.87	108.8	113.3	116.25	111.63	112.45	114.36	115.35	113.79	110.33	112.71	110.76	114.24	106.79	120.58	117.9	105.87	107.72	113.11	116.32	107.63
111.67	102.47	111.9	107.34	107.82	100.94	99.184	108.59	108.07	110.21	104.94	103.64	105.53	113.52	105.74	108.63	103.72	107.26	108.04	112.2	112.04	105.83	108.29	103.58	106.71	105.33	108.38	103.34	106.3	108.33	100.18	103.13	100.22	105.76	107.77	102.29	102.25	107.39	105.36	104.2	107.78	111.65	108.42	107.63	102.47	103.06	104.25	107.18	107.39	105.03
107.11	113.09	114.99	107.01	108.11	109.24	106.24	114.34	114.93	110.33	108.1	109.8	115.87	113.16	113.07	116.21	117.72	111.79	112	108.88	106.77	119.45	106.46	109.31	110.07	111.85	110.7	113.74	109.98	109.56	110.95	117.75	115.52	110.91	112.81	112.28	105.91	115.57	121.9	119.54	109.52	114.37	112.31	111.74	111.93	108.64	117.25	117.3	113.76	115.71
101.83	97.817	97.56	98.089	95.236	90.56	102.45	101.11	101.79	103.73	99.856	103.38	100.29	99.977	97.542	100.61	103.32	100.97	104.28	94.761	99.843	99.071	100.04	106.53	103.33	106.15	99.105	106.34	93.874	105.1	104.16	98.71	99.993	103.03	100.72	99.333	101.46	102.24	96.048	99.024	95.107	100.59	103.29	101.57	96.68	100.15	98.701	102.15	101.92	93.639
109.92	107.95	108.95	102.84	94.272	108.29	109.31	108.03	103.56	111.85	107.27	108.34	107	115.03	104.29	99.511	104.46	103.79	104.87	102.64	103.15	104.85	107.43	106.15	108.4	108.06	108.25	102.1	109.8	103.25	110.21	102.37	105.65	104.87	104.02	102.28	104.19	104.18	107.39	99.906	112.21	107.18	97.37	107.63	113.34	107.11	103.7	97.558	100.09	103.32
104.46	103.85	107.43	106.01	105.84	106.79	109.02	106.74	101.12	110.07	109.51	106.12	106.38	104.73	107.39	107.05	106.25	106.86	98.956	109.84	104.63	104.21	102.27	107.82	102.77	108.41	101.37	106.9	106.7	104.39	101.54	103.08	104.29	108.32	103.93	107.09	107.27	105.27	111.37	104.68	109.52	98.598	106.57	111.84	105.84	100.08	104.57	109.22	108.96	112.61
106.15	111.14	104.12	108.48	104.86	108.17	106.72	111.67	108.29	109.84	107.59	102.89	112.78	104.82	104.05	107.04	101.29	100.54	108.3	105	103.72	104.51	106.23	109.58	108.06	106.13	107.44	115.93	102.94	98.409	105.04	107.95	104.94	107.76	109.32	109.51	106.78	109.79	105.41	103.19	110.65	102.26	107.87	114.3	108.91	109.75	101.7	105.68	107.94	110.09
108.64	98.726	108.05	104.2	105.36	103.64	106.38	103.08	108.88	99.041	102.2	105.82	103.89	105.09	106.66	106.43	106.18	107.03	107.85	102.37	107.58	109.98	102.94	108.27	110.7	95.73	105.77	99.911	107.85	109.31	101.44	102.32	102.25	105.98	107.52	103.05	103.12	109.76	99.995	111.11	106.54	107.63	102.43	106.5	104.26	106.05	105.58	100.65	106.81	102.22
106.51	108.24	103.77	110.12	102.91	107.54	98.064	110.06	110.68	102.55	110.81	111.48	107.48	105.26	104.79	108.08	108.22	103.75	103.66	111.62	108.99	100.4	102.67	109.98	107.47	114.46	111.92	106.59	107.65	108.06	106.31	100.66	112.6	106.59	102.09	106.36	106.03	111.14	107.99	106.74	101.36	103.47	108.4	104.05	106.27	102.87	112.28	104.92	99.318	103.45
108.62	111.45	112.08	106.7	112.33	111.14	109.43	106.28	115.12	118	111.6	113.89	111.86	111.94	117.4	102.28	112.76	112.62	112.83	109.39	109.17	114.9	107.7	107.87	117.58	112.64	108.66	106.9	114.8	110.68	110.14	117.78	113.6	118.9	107.79	101.4	104.49	112.96	108.7	112.15	106.42	114.17	114.13	114.08	103.56	112.13	112.81	110.84	116.65	115.57
96.374	105.61	102.03	97.066	98.307	102.68	95.949	101.78	102.83	100.32	102.64	109.91	94.504	89.656	101.07	97.221	94.143	93.808	98.571	101.07	98.337	102.41	103.95	107.03	104.01	98.853	98.339	103.36	97.756	106.93	97.63	93.345	97.331	99.28	91.951	103.12	99.908	95.859	100.66	101.35	100.69	98.06	96.659	108.1	98.316	102.36	100.97	101.07	98.253	102.94
102.48	98.042	106.92	108.14	112.28	100.15	110.7	104.13	100.76	104.78	109.53	101.32	107.95	112.84	104.77	105.72	109.28	103.25	111.2	105.46	105.67	105.92	101.86	109.17	104.76	104.62	104.76	107.32	106.95	101.95	107.68	104.51	104.35	107.28	102.31	109.19	101.3	100.39	103.2	98.639	104.86	101.97	93.208	107.24	112.59	108.36	104.25	99.637	104.68	103.99
109.56	103.25	100.3	103.11	106.4	103.98	107.45	103.13	105.47	105.3	100.15	102.54	103.83	103.75	96.96	111.25	104.64	96.704	104.68	103.05	102.53	103.55	104.35	105.07	98.201	102.8	104.77	104.86	104.65	110.38	101.89	101.52	106.1	105.18	106.23	101.17	109.29	106.24	102.2	98.996	98.243	105.34	105.17	106.44	96.613	100.75	106.65	103.45	108.6	103.86
98.371	105.91	107.51	102.47	102.16	107.33	105.33	102.76	99.083	108.47	104.34	99.271	100.5	108.02	108.64	98.653	111.17	109.74	96.792	101.59	107.08	103.43	107.93	108.15	100.64	106.2	112.81	110.17	111.97	110.42	101.06	107.06	109.32	106.53	97.72	102.23	107.61	106.01	106.74	110.82	109.74	102.46	106.01	110.17	103.75	100.47	106.97	107.5	107.07	110.87
115.98	109.21	107.96	107.61	109.48	108.63	114.18	106.71	111.91	114.67	108.9	110.96	108.49	113.78	116.59	111.96	107.95	106.49	107.98	109.12	107.22	110.52	112.11	111.93	105.82	109.21	109.88	104.24	104.17	106.7	112.97	110.54	107.22	107.86	118.86	106.96	108.57	105.23	106.69	113.17	112.39	109.76	106.89	115.29	108.97	114.13	107.94	110.29	114.84	113
122.16	117.66	110.3	119.37	113.71	111.21	118.71	116.25	110.98	112.54	113.77	113.53	114.07	116.92	126.37	120.45	119.74	118.03	112.48	116.6	113.22	119.85	115.89	115.85	118.43	117.28	119.33	115.72	116.22	117.86	118.63	112.22	109.88	109.81	120.98	120.02	119.92	110.5	114.43	114.95	115.37	116.77	116.5	114.86	119.64	110.15	117.37	112.34	112.36	119.75
116.31	114.91	111.22	105.19	115.65	116.2	112.3	107.99	115.89	112.45	114.6	107.17	109.54	112.55	111.92	107.12	113.79	116.16	111.21	116.11	116.11	111.63	109.93	109.71	108.08	114.19	108.49	113.72	112.93	114.29	115.79	115.45	110.22	112.04	113.58	113.95	116.12	111.27	113.55	110.68	114.69	109.5	107.1	113.17	111.2	108.13	110.92	115.19	107.4	110.78
99.672	105.05	105.71	96.435	99.963	101.83	103.29	98.961	99.943	99.248	100.77	105.17	99.429	95.189	99.249	100.17	91.21	99.32	102.51	109.15	98.402	102.93	96.845	97.635	96.667	99.13	103.76	96.089	102.28	99.68	102.25	96.548	97.673	94.84	101.03	102.48	102.28	103.61	95.719	101.04	101.09	100.15	100.42	97.048	96.103	102.99	94.22	97.798	102.66	104.76
96.952	108.93	113	108	110.58	109.66	113.61	112.58	116.27	109.62	108.85	111.21	106.86	110.98	111.26	108.08	109.17	115.01	111.54	107.22	116.82	112.37	103.9	119.35	107.86	114.02	109.7	107.22	109.16	114.56	116.07	110.91	111.64	115.35	110.47	112.19	108.93	111.44	106.11	113.36	110.99	109.95	116.18	107.34	107.53	112.22	108.58	115.2	106.39	117.36
106.82	110.67	113.18	111.49	109.12	116.85	118.09	110.17	107.67	105.11	108.25	111.31	113.04	107.34	114.9	110.05	104.24	108.92	110.33	110.97	113.96	111.22	117.06	114.61	113.11	105.98	107.84	112.14	107.88	107.26	116.35	108.52	112.43	107.37	106.92	108.39	106.23	115.45	107.1	116.95	109.79	109.84	104.85	110.26	113.28	112.75	116.17	112.6	106.86	108.47
111.57	107.67	109.28	112.2	116.62	107.22	109.47	108.66	114.76	107.63	114.24	109.97	105.57	111.09	107.34	109.18	112.91	119.47	112.97	113.88	107.32	106.73	112.49	116.07	114.92	109.62	109.96	113.15	109.35	120.48	111.54	102.08	110.68	111.46	112.53	123.13	112.42	110.04	111.62	110.69	104.59	110.1	111.2	114.75	116.25	107.07	108.41	107.74	105.75	114.74
97.188	101.37	104.29	97.001	100.82	106.08	97.96	94.756	93.582	98.621	100.34	98.134	105.78	103.04	94.303	99.422	99.27	99.267	97.742	96.983	100.47	97.656	92.924	99.885	101	103.73	98.358	103.61	96.371	100.16	97.905	94.135	101.77	102.56	90.941	104.69	103.04	95.569	98.715	99.206	102.99	105.1	104.53	95.078	102.25	98.53	101.58	103.98	107.64	96.744
109.24	108.46	109.11	106.22	109.61	112.73	107.05	113.49	109.39	110.63	111.59	108.36	106.07	109.96	109.13	99.159	115.74	106.17	112.07	109.6	109.74	112.04	116.36	107.46	114.79	110.08	104.13	108.02	108.37	109.48	108.31	107.16	115.05	108.58	109.19	111.66	119.77	115.03	105.99	113.85	110.66	115.16	117.38	111.35	111.02	106.31	113.31	113.12	111.35	107.55
111.03	103.06	100.76	97.897	97.035	103.39	101.68	104.76	103.66	105.97	100.88	103.52	105.14	109.96	107.76	109.05	102.34	106.21	114.5	101.14	107.5	107.07	109.82	107.07	103.83	102.58	103.37	103.33	99.288	105.77	109.03	102.99	110.44	108.85	105.76	107.59	114.05	108.62	106.24	104.6	106.04	103.71	107.34	106.14	103.2	107.5	108.29	105.36	104.76	110.43
108.02	100.85	111.27	104.24	110.43	97.565	98.745	105.51	106.22	100.94	105.15	107.64	101.62	98.718	112.32	105.83	103.97	105.97	106.8	110.75	103.37	106.71	103.01	108.35	107.25	103.66	104.19	108.02	102.24	107.11	108.23	108.9	100.25	105.92	106.46	108.55	104.54	107.05	97.74	107.81	103.28	112.45	107.31	104.77	103.52	111.47	99.829	106.39	105.12	98.617
102.06	106.95	106.71	102.04	110.54	106.75	102.14	111.31	105.92	106.75	106.97	102.59	107.79	103.55	104.45	109.53	105.89	104.87	104.47	99.768	106.75	100.77	108.7	108.61	106.8	104.68	106.4	109.64	106.51	111.78	101.54	106.91	107.3	104.94	108.5	112.31	104.81	110.4	103.56	105.1	105.56	107.83	111.6	110.2	103.91	99.205	94.949	101.9	108.09	107.82
113.16	104.1	106.59	109.26	103.04	111.53	113.24	108.18	105.53	109.74	106.55	106.93	106.36	107.22	103.62	104.17	105.93	102.13	102.18	108.64	111.89	109.89	108.55	102.93	105.71	105.16	103.88	107.41	109.92	105	108.55	105.06	107.4	104.89	105.9	107.58	106.72	107.92	108.83	102.23	111.82	103.44	106.5	107.22	110.42	99.262	106.78	105.16	106.35	104.56
109.38	108.41	109.97	113.29	104.85	111.5	112.7	112.74	109.88	115.26	108.07	110.38	104.7	109.05	112.63	111.1	109.58	116.2	107.59	110.5	105.35	111.03	112.38	102.69	109.73	115.04	108.92	117.88	111.58	109.21	109.79	114.18	111.09	112.39	112.49	113.96	116.59	114.79	107.61	110.71	103.88	108.71	107.7	108.7	118.25	112.15	112.18	109.98	115.64	110.1
100.78	107.41	110.85	102.09	102.59	108.61	106.43	104.07	104.18	104.09	101.77	101.9	108.58	106.02	99.66	99.871	98.355	109.07	104.13	107.12	106.17	105.99	102.48	101.77	104.93	108.89	106.87	106.34	108.89	110.46	102.21	105.22	103.8	103.98	101.04	107	110.81	102.12	106.02	109.18	103.76	107.72	98.301	108.97	108.79	101.01	103.18	108.39	111.54	105.87
99.624	101.61	98.67	100.61	103.02	105.45	102.07	96.78	106.16	102.74	98.145	99.635	98.483	94.916	94.723	101.74	98.632	101.42	108.03	100.82	101.67	108.55	101.18	98.598	97.748	95.96	101.57	95.134	98.528	94.399	98.256	99.869	97.311	100.33	98.492	97.928	96.987	99.488	99.938	96.42	103.83	99.414	98.486	100.01	101.59	101.43	96.977	103.34	99.26	97.035
108.68	113.15	112.14	108.57	113.3	110.8	114.1	116.13	113.04	107.69	111.52	111.69	109.54	110.79	105.83	111.62	114.44	109.85	109.85	117.06	113.06	112.13	111.62	109.26	110.77	111.5	112	113.28	108.72	111.11	114.97	116.12	113.92	108.67	113.92	114.48	113.49	113.21	115.77	107.01	114.41	109.43	109.31	117.55	108.43	109.19	104.02	104.89	100.59	111.87
117.87	110.83	114.75	111.86	106.91	112.27	111.57	113.78	111.63	116.13	110.25	115.2	110.12	108.6	110.98	112.12	109.5	110.34	109.72	121.57	108.94	110.64	109.58	112.26	106.05	111.15	108.14	111.45	113.88	108.67	115.54	114.48	106.08	116.06	115.69	112.1	107	108.07	106.99	107.02	109.21	117.39	115.73	108.06	110.38	118.44	105.81	113.17	115.68	109.94
104.77	103.35	101.79	109.2	107.81	111.01	102.84	108.01	113.74	106.32	109.3	104.29	106.42	104.49	109.43	106.9	106.37	101.72	107.69	106.97	100.11	106.08	104.17	104	111.23	109.31	105.68	110.79	108.36	108.07	103.22	107.24	109.81	102.95	110.98	103.68	105.51	108.17	107.33	106.81	106.08	108.49	110.33	108.75	104.51	102.94	104.93	109.81	104.38	105.82
107.59	108.16	109.99	115.06	112.68	114.18	117.48	109.19	116.92	110.33	108.72	109.48	99.608	111.1	114.02	118.09	108.52	112.15	112.46	115.1	112.89	113.7	114.1	114.49	112.44	116.43	110.61	112.24	113.02	106.76	111.8	113.08	112.37	116.08	113.35	109.45	116.65	110.94	111.47	110.19	117.2	111.73	112.52	113.18	115.15	106.29	113.49	105.99	108.75	119.53
103.35	108.48	111.1	104.39	105.38	100.93	104.98	103.15	98.855	105.32	98.824	111.27	110.77	101.66	100.92	107.1	106.33	103.01	112.72	107.48	101.9	108.07	98.621	103.54	116.72	107.33	107.9	104.18	105.44	111.16	104.23	106.87	104.4	101.66	116.88	108.67	106.15	102.86	110.93	103.02	108.74	102.15	109.2	97.816	100.69	104.72	106.09	108.9	113.29	107.32
101.72	103.4	105.69	106.87	106.43	104.07	107.11	107.7	111.29	104.82	108.29	110.95	102.72	106.09	107.71	105.35	102.23	108.58	108.47	112.62	106.39	106.06	110.05	106.91	106.63	106.06	104.68	104.77	105	109.79	107.72	100.41	103.44	103.72	109.1	107.71	103.92	109.13	107.51	107.12	105.3	106.33	101.18	111.25	110.94	107.55	105.4	102.66	107.48	106.94
106.55	104.85	107.9	106.09	109.55	100.99	108.21	103.17	106.42	109.12	102.06	107.83	102.01	106.84	104.82	104.41	108.44	107.4	104.29	109.15	107.95	108.31	104.95	105.17	103.65	105	105.27	109.32	106.26	111.95	109.11	106.65	99.087	106.14	105.14	102.73	107.92	105.17	103.8	103.73	105.45	102.86	108.13	102.99	110.22	108.28	102.58	104.59	109.55	105.4
105.82	107.46	106.28	113.07	110.46	105.44	107.23	101.1	105.34	102.83	101.07	107.06	107.84	113.15	104.9	105.9	101.84	114.99	106.17	101.65	104.82	104.63	103.11	105.2	106.66	106.85	99.816	99.187	105.43	102.88	105.1	107.18	109.77	104.58	108.67	106.51	111.63	109.54	99.887	106.32	107.97	109.97	104.73	107.4	108.91	107.35	104.75	105.19	106.95	105.66
106.96	104.34	106.23	104.06	108.35	109.33	103.24	109.53	103.2	109.58	100.3	106.14	101.85	103.56	103.96	111.76	105.74	100.77	112.54	105.16	108.87	102.1	110.54	100.41	110.37	106.83	107.39	110.59	102.19	104.99	108.47	107.66	104.43	105.24	99.615	109.66	109.76	106.01	105.05	104.89	102.84	106.1	104.82	107.07	108.5	103.89	106.06	106.62	101.12	103.39
101.02	113.14	101.87	103.92	103.14	111.04	101.73	104.96	114.96	114.69	101.98	108.23	105.45	104.85	101.24	105.88	105.18	110.89	100.29	102.1	104.4	102.78	104.75	102.2	103.79	107.23	107.7	102.7	105.68	102.7	101.12	110.46	106.33	99.665	99.67	106.84	109.62	108.15	110.68	109.82	107.91	108.28	108.65	104.1	102.74	102.8	106.61	101.86	109.9	104.44
110.32	110.8	105.79	109.99	105.92	109.92	104.66	101.11	110.3	107.69	103.96	110.25	105.68	110.07	101.67	104.77	104.64	107.19	105.02	99.097	107.35	104.55	108.35	100.67	108.5	99.423	106.37	108.56	106.31	106.79	106.03	101.33	104.9	107.56	100.63	111.68	104.74	107.83	102.87	110.39	102.33	101.93	110.3	105.22	99.961	103.98	108.87	105.52	104.87	107.52
104.91	107.63	106.25	110.73	104.64	108.33	104.92	106.34	110.18	103.9	97.802	105.63	110.4	106.86	109.71	106.27	106.6	102	101.63	106.01	110.44	98.131	106.43	100.08	105.95	106.23	105.6	107.1	107.1	113.95	103.49	105.61	103.1	103.74	108.08	104.78	100.17	106.45	109.57	109.45	97.782	104.75	105.33	98.693	104.14	107.05	100.24	102.86	104.36	103.62
117.91	113.43	117.18	121.19	117.06	121.2	113.3	121.46	122.28	117.81	116.17	116.77	122.59	119.42	115.4	120.81	117.05	121.86	122.62	119.33	115.78	116.26	118.91	120.77	116.83	116.9	118.23	114.76	116.58	120.56	120.16	118.62	113.94	114.59	115.53	119.58	116.96	113.55	115.21	116.71	119.89	120.49	114.79	113.28	119.42	128.1	118.33	121.99	118.97	120.89
100	110.33	105.01	100.66	103.09	99.004	101.24	107.3	102.29	108.99	106.66	105.79	108.02	104.61	108.15	107.92	106.48	109.92	105.94	108.12	103.18	116.11	105.59	108.66	101.09	106.36	107.6	96.938	110.46	104.97	107.38	106.78	104.74	108.48	104.65	104.12	108.16	105.83	105.66	106.41	105.02	107.82	106.19	105.85	109.56	108.03	106.47	109.02	107.83	103.85
113.69	101.05	108.76	105.64	104.16	109.84	103.65	105.01	105.24	108.69	105.7	107.9	114.52	107.19	108.21	107.7	100.61	109.31	111.27	107.4	97.808	104.6	106.59	110.08	98.985	107.2	106.57	107.44	105.13	106.46	109.28	101.07	105.67	101.36	110.16	113.52	106.15	106.32	103.05	103.97	99.46	104.28	111.63	103.01	106.82	105.21	100.73	107.45	98.304	111.84
107.58	112.03	111.06	106.47	107.97	112.82	109.4	112.8	114.61	112.97	110.56	108.09	114.24	107.79	106.14	110.36	107.15	108.37	107.06	112.41	104.75	108.92	109.69	109.42	108.54	112.64	112.3	111.76	115.29	116.8	107.05	110	102.18	104.45	110.69	108.8	108.33	108.82	113.17	110.1	106.9	116.25	114.5	110.47	105.33	111.29	114.37	117.63	116.9	114.83
103.2	105.1	107.69	108.06	105.74	100.37	105.26	108.72	107.35	107.16	105.55	108.05	100.53	99.551	100.07	107.32	97.453	99.343	98.22	103.83	103.48	100.31	101.07	99.242	101.28	98.165	103.14	105.78	103.45	103.04	99.06	100.1	104.41	105.15	102.68	100.87	99.367	96.839	103.55	101.93	103.35	98.868	101.52	103.94	105.97	110.99	104.28	105.98	104.86	102.53
107.48	113.56	112.23	113.06	115.16	118.47	110.14	117.97	110.08	111.05	109.07	100.02	111.8	109.69	105.6	118.77	113.54	117.13	110.25	106.8	109	113.73	101.46	114.26	112.25	108.19	107.37	108.09	113.33	109.62	115.34	108.15	115.43	114.75	100.01	111.5	111.25	113.25	108.01	110.92	109.24	107.97	108.64	111.45	117.48	109.13	106.43	116.7	111.66	105.25
105.78	108.49	106.05	105.57	104.17	104.79	103.49	113.54	104.28	105.82	103.79	105.31	104.06	111.24	107.35	107.58	110.24	107.32	109.25	108.71	110.92	103.89	103.7	100.59	100.25	109.25	102.57	108.11	105.76	109.06	103.78	107.59	107.37	106.29	103.4	109.97	99.497	103.82	106.99	104.12	106.99	104.15	101.91	105.49	105.76	109.22	103.5	106.31	106.18	107.32
109.4	115.5	114.85	110.25	113.18	105.05	115.97	113.01	106.82	112.8	109.27	114.83	109.49	113.77	112.04	110.09	113.6	114.96	115.78	111.98	110.34	114.09	106	119.52	114.86	111.11	110.24	109.6	112.88	107.65	108.19	113.23	111.79	110.72	114.16	110.87	108.05	115.54	117.51	109.26	109.51	111.47	114.58	111	113.76	107.8	106.3	109.27	112.15	112.66
108.29	105.35	104	105.16	103.66	99.408	105.8	108.85	107.27	101.83	99.051	104.17	106.71	100.31	104.97	99.52	103.29	109.74	106.82	104.83	105.07	105.39	103.67	106.01	101.46	106.33	101.76	103.59	102.67	103.63	103.99	112.86	97.147	105.85	104.56	103.6	99.943	105.37	104.51	106.82	106.38	103.16	99.036	100.21	104.82	107.59	102.89	105.87	102.26	99.387
106.69	104.21	101.56	100.49	113.03	103.62	106.27	103.68	114.26	105.68	97.882	112.6	95.839	103.97	101.61	104.78	106.24	106.7	109.04	101.17	97.281	107.16	102.77	99.081	107.09	100.83	104.39	106.45	109.42	106.39	104.65	102.49	98.4	100.06	106.48	101.33	99.859	111.99	103.58	105.7	103.63	105.29	108.62	105.58	102.88	99.649	108.47	103.82	99.456	106.62
108.74	109.02	110.59	106.53	106.74	109.82	107.04	110.72	104.32	116.46	110.85	111.29	110.96	115.12	114.73	107.19	109.91	113.84	113.08	105.64	116.18	109.43	116.56	112.81	116.62	110.63	115.11	107.97	113.86	116.39	109.48	105.21	115.37	117.26	108.33	117.84	107.75	111.51	114.82	117.51	107.79	111.6	108.93	110.65	112.03	115.95	110.07	110.81	114.27	109.36
106.52	108.77	110.83	102.61	102.32	105.18	110.49	105.24	109.64	110.95	105.49	103.82	105.2	108.47	103.39	105.91	104.82	111.35	107.5	108.71	109.44	106.4	101.26	104.59	108.25	108.3	99.953	101.12	110.93	109.7	106.41	106.71	110.26	108.46	111.83	108.15	108.92	110.95	111.17	109.2	106.94	108.1	106.41	107.65	104.19	108.63	106	111.64	108.47	110.88
105.74	110.44	105.91	103.76	99.103	104.58	105.65	107.11	107.73	102.8	105.52	109.28	105.81	102.83	105.86	110.29	109.81	112.17	106.47	106.97	104.38	105.56	102.48	105.83	96.819	104.7	106.37	101.92	105.21	105.88	107.3	105.33	109.65	108.98	103.99	101.63	104.91	108.52	105.78	109.34	106.58	113.1	103.13	104.68	110.19	104.3	109.06	108.05	111.73	108.54
107.16	113.3	106.21	108.21	101.76	106.45	112.49	108.3	111.35	109.31	112.86	112.23	104.46	105.22	116.36	102.89	105.23	110.22	107.66	112.28	104.39	107.01	107.68	109.23	107.99	109.21	108.38	109.52	106.48	107.62	112.92	109.74	108.94	101.99	105.46	102.94	108.11	111.05	112.13	105.09	105.91	106.77	101.24	109.89	100.15	104.18	112.88	110.66	105.67	104.44
93.959	100.11	101.5	94.995	97.846	96.37	94.796	106.14	99.663	104.75	102.81	95.604	102.68	98.659	104.24	96.321	92.729	99.466	97.991	97.414	104.81	100.77	97.622	105.04	100.89	95.66	101.36	99.229	96.665	100.39	100.39	97.175	95.878	95.789	95.865	98.558	105.85	99.459	91.698	95.962	104.56	97.576	92.886	100.14	96.418	108.21	95.604	103.13	96.016	101.73
104.67	103.8	103.35	107.36	104.01	96.84	101.09	107.13	101.09	98.316	101.2	99.608	106.42	102.26	102.72	102.58	103.58	107.5	109.97	106.42	101.96	106.51	103.69	104.34	100.99	107.04	108.13	96.512	104.56	105.36	101.19	99.005	103.98	101.54	96.775	106.81	101.78	105.12	104.47	106.96	105.21	106.58	101.91	97.575	106.07	107.57	105.36	109.82	102.95	110.47
108.5	114.15	114.23	106.61	112.57	112.06	104.69	110.72	107.35	107.9	108.04	111.3	112.6	114.79	105.75	106.54	109.59	112.03	106.48	103.82	104.73	111.03	113.21	108.13	107.94	105.26	110.9	109.37	108.47	106.37	111.39	105.11	111.74	109.5	107.71	107.96	103.88	106.75	114.46	111.06	109.5	113.03	116.27	112.03	110.8	103.6	103.93	115.17	105.19	111.85
108.39	115.36	112.13	107.74	109.77	108.97	109.91	116.79	110.77	116.32	118.77	106.6	106.49	114.47	113.29	104.75	107.86	113.08	112.58	115.23	113.58	114.31	111.06	106.32	105.35	107.4	108.8	110.68	116.69	110.84	111.69	109.93	110.21	111.12	111.92	105.49	105.75	109.54	110.56	115.24	110.08	109.9	104.26	108.04	106.94	106.98	108.86	110.55	115.93	115.71
97.148	105.94	105.74	108.75	109.95	102.71	103.01	103.26	106.84	98.791	107.82	105.68	109.57	101.96	102.3	109.96	103.27	107.94	104.28	115.56	109.43	100.53	102.19	108.88	104.95	100.22	104.51	109.19	105.52	105.92	108.01	103.23	115.09	115.87	107.6	107.11	107.54	106.72	103.42	110	109.88	108.36	108.1	103.45	104.86	113.71	105.6	112.27	102.78	108.08
109.69	102.19	102.51	111.23	111.26	107.08	104.17	109.29	106.37	103.16	102.74	101.51	106.39	106.67	102.11	108.18	107.6	106.95	106.61	101.05	106.95	103.43	104.21	106.93	103.18	102.86	100.67	106.42	105.57	109.25	105.96	109.1	107	107.56	102.45	107.98	104.99	105.62	101.46	109.39	108.6	101.49	99.182	101.16	103.57	113.45	106.08	102.58	106.87	106.34
106.53	105.73	111.04	110.98	107.55	111.71	116.55	113.06	110.06	107.08	106.66	111.44	110.29	117.2	110.51	106.37	112.93	115.03	110.81	117.12	113.44	108.32	110.85	112.81	114.48	107.65	113.55	110.19	107.22	110.91	110.88	107.43	106.96	108.12	113.65	116.36	106.4	111.46	112.28	112.7	109.58	111.74	112.63	115.35	104.57	106.05	109.65	109.31	113.12	112.01
108.19	114.77	111.09	115.3	113.24	114.32	110.2	111.4	115.2	112.9	105.72	111.37	112.39	114.79	106.56	108	109.38	111.61	116.23	105.09	112.3	110.74	111.47	117.23	114.94	110.82	111.91	115.85	113.12	112.12	112.26	105.12	113.78	113.08	115.2	107.44	112.67	107.41	107.59	110.52	108.13	111.6	109.33	103.68	108.34	110.95	109.39	113.17	115.13	111.55
107.44	102.42	104.6	108.34	106.99	102.24	114.12	104.63	106.99	103.24	103.62	99.903	104.09	104.06	105.51	101.09	107.39	106.89	100.58	105.52	100.24	101.22	102.68	108.24	102.93	109.67	102.43	99.736	99.065	109.47	106.42	100.67	102.61	107.67	101.64	105.09	101.67	107.46	103.5	106.11	105.01	103.35	106.67	109.89	107.78	98.714	102.33	98.903	98.18	103.01
106.06	100.59	105.16	105.23	110	104.07	109.89	106.29	106.69	110.91	105.18	108.66	103.75	103.37	111.25	102.46	98.662	103.84	105.59	108.48	105.17	107.29	109.54	110.47	104.07	106.66	107.18	106.45	109.35	104.45	105.6	111.33	107.37	106.3	103.41	102.42	105.2	105.13	104.62	103.48	103.51	112.55	105.75	108.67	104.21	111.39	112.01	102.42	105.78	107.8
116.28	112.62	112.82	111.82	113.06	118.43	111.18	113.23	110.93	117.13	116.25	109.74	114.5	118.48	114.17	107.61	113.38	106.04	110.29	109.55	116.2	114.17	114.29	113.18	118.14	111.21	109.57	117.48	107.22	109.6	106.41	110.12	110.53	112.27	111.04	112.62	109.55	109.96	110.82	111.62	114.02	111.78	111.85	113.76	108.02	108.95	109.62	113.31	114.84	111.87
103.15	108.16	102.94	108.32	102.93	112.45	111.62	105	104.57	101.14	102.99	106.67	105.22	106.66	104.1	100.21	105.1	108.89	107.5	105.75	103.25	105.38	111.62	103.46	101.29	107.02	107.32	105.09	108.21	112.79	101.64	104.67	103.21	103.32	103.94	109.04	111.99	101.57	106.91	115.37	106.16	101.1	104.87	99.895	106.76	104.96	103.78	104.93	108.09	105.1
112.96	109	96.176	104.8	109.84	106.06	100.42	100.67	105.26	106.95	105.5	106.71	105.34	110.26	101.45	107.18	103.05	112.69	106.1	106.35	102.49	111.07	104.65	105.16	107.94	102.99	105.94	104.49	107.82	109.07	102.92	109.16	105.09	115.69	105.92	106.87	107.61	97.017	103.84	108.6	107.35	108.23	106.35	106.86	113.09	111.94	111.09	109.46	104.57	101.04
105.52	105.45	106.69	111.96	115.12	111.4	112.76	117.5	112.25	109.13	107.9	113.65	111.87	110.62	109.14	111.17	109.75	108.66	116.15	109.33	111.84	103.73	115.21	110.14	111.99	113.03	103.98	107.8	110.98	106.38	105.41	108.58	111.63	110.18	112.61	111.85	116.58	108.75	108.48	116.52	106.6	105.79	102.81	104.64	107.62	113.25	100.68	107.12	107.2	113.26
115.01	106.92	113.32	105.49	108.9	106.73	106.71	107.53	104.08	106.97	105.46	112.07	110.52	113.4	105.52	110.48	105.87	105.93	106.21	111.23	106.87	104.68	104.61	109.87	109.59	110.35	105.58	111.07	110.35	112.77	102.37	106.69	108.87	109.41	106.2	106.94	102.72	100.98	104.81	105.13	104.65	117.2	104.04	103.24	108.27	113.72	104.3	105.99	106.33	100.8
103.04	109.47	108.78	105.81	105.72	102.38	106.77	102.45	103.72	106.03	104.17	103.31	105.94	108.35	104.86	106.75	96.955	103.22	106.5	100.94	104.94	99.232	106.9	104.62	108.06	103.14	103.54	104.93	102.69	108.63	109.23	102.98	100.24	100.66	100.17	105.02	98.414	103.8	101.21	97.442	103	104.12	97.723	106.45	107	99.723	100.39	104.04	99.658	99.016
97.428	98.419	106.91	103.77	101.03	99.863	98.984	96.667	99.723	98.453	97.01	98.979	93.03	93.47	99.953	105.13	95.061	105.31	97.657	95.524	93.662	94.733	106.93	98.26	97.72	99.574	101.57	99.008	100.7	99.018	94.704	103.43	98.618	104.19	102.53	100.79	99.257	95.839	98.562	97.801	100.57	100.8	105.65	96.991	101.43	97.417	99.319	99.932	99.306	100.94
113.65	111.73	111.68	108.92	110.85	113.01	108.84	104.97	101.53	109.67	111.34	110.86	116.04	108.41	116.79	110	108.49	115.08	115.77	116.82	116.79	114	113.12	107.48	116.8	112.23	108.15	109.46	109.11	110.85	113.9	112.91	104.58	110.45	107.09	112.03	108.47	115.7	121.15	114.47	105.37	107.72	116.53	107.43	110.92	115.62	113.72	107.39	112.72	110.94
102.55	105.74	108.22	105.36	107.72	107.62	100.65	107.39	108.47	102.3	100.08	101.88	104.36	107.68	103.84	103.93	106.45	99.131	101.23	103.69	101.11	101.61	104.29	109.46	102.72	104.86	106.14	105.87	105.28	108.41	106.32	106.47	104.3	107.78	104.48	104.23	102.45	102.96	103.39	105.61	102.97	112.6	106.59	104.55	102.95	104.88	104.33	104.1	102.12	104.72
114.59	110.21	103.46	111.47	111.09	105.37	114.15	112	112.84	111.67	111.16	107.17	113.3	104.55	108.21	112.12	107.93	108.42	108.04	108.52	113.05	110.86	107.3	103.35	109.51	112.13	109.3	115.47	110.7	112.75	112	116.51	113.13	107.62	119.63	111.69	103.79	116.74	110.96	115.82	106.09	108.28	109.69	109.9	102.92	106.33	105.97	110.82	101.5	112.62
118.1	114.49	113.36	113.76	121.15	107.82	120.17	114.64	111.65	113.21	111.35	113.21	114.12	114.58	111.7	114.8	116.44	105.92	108.11	119.01	109.46	120.1	115.11	111.14	110.32	106.07	115.7	112.92	107.07	114.49	110.46	110.77	110.41	114.24	112.65	118.64	109.37	117.41	112.03	115.56	112.73	117.3	112.67	115.33	109.91	106.54	113.29	113.39	112.91	112.79
107.14	96.632	101.2	98.946	99.663	98.319	95.198	103.8	95.386	102.96	100.28	98.302	99.746	106.63	102.4	107.49	101.04	96.992	107.48	105.66	97.64	101.36	96.361	99.831	100.83	100.72	97.3	100.25	96.652	100.53	100.95	103.77	97.69	101	97.061	100.98	101.15	98.753	97.765	98.772	102.53	101.72	102.53	95.306	98.67	102.36	98.847	102.61	101.12	103.69
110.28	109.95	113.11	113.7	114.62	112.93	109.17	105.86	112.74	103.65	107.73	105.56	106.91	115.93	107.91	112.86	113.64	106.07	106.96	114.31	112.87	109.61	118.37	108.51	107.44	106.84	110.87	106.87	113.52	103.98	113.38	110.25	110.11	116.31	111.46	112.32	114.55	114.27	109.22	109.73	105.88	109.15	116.1	113.99	108.36	108.01	107.9	111.36	116.01	117.96
107.21	105.45	110.53	109.94	110.61	112.53	105.6	107.22	110.75	111.63	111.9	102.56	112.44	112.68	111.84	115.59	116.02	115.44	110.47	111.31	114.02	109.31	109.39	112.16	112.98	109.67	121.37	113.17	116.41	111.93	114.24	108.15	109.82	106.69	116.34	106.11	112.77	108.49	112.92	108.31	117.8	110.82	103.88	109.5	118.35	107.01	110.55	112.98	114.71	117.82
114.47	111.45	113.69	111.47	115.33	111.74	112.14	115.77	110.53	112.49	114.46	104.71	109.01	110.32	117.38	115.73	111.52	111.33	110.99	109.07	114.6	108.72	108.9	112.06	108.46	113.63	109.46	111.4	111.95	105.15	109.43	114.16	107.93	110.31	113.98	107.79	107.45	107.78	114.08	117.65	112.86	109.05	111.09	112.15	114.15	103.11	111	113.14	114.64	107.84
105.33	115.43	113.57	106.77	107.55	105.28	107.73	112.34	109.67	111.46	103.64	114.73	112.14	118.08	106.95	106.55	111.99	107.32	109.85	108.86	114.58	108.59	104.03	111	105.53	111.95	111.08	109.81	118.78	110.35	111.94	112.73	112.59	111.93	112.19	117.81	111.84	108.81	113.97	106.62	107.28	110.04	108.57	111.73	109.34	114.92	113.97	113.53	112.69	107.12
109.09	101.49	104.68	105.69	109.54	108.93	110.2	103.71	103.69	105.21	104.02	105.95	107.11	107.51	103.99	103.54	103.94	105.03	102.62	102.81	107.96	107.19	103.11	99.017	113.32	105.73	108.46	102.78	98.729	100.95	103.93	101.66	103.9	102.54	101.79	108.92	104.5	109.88	106.29	108.52	106.26	102.43	106.09	106.01	105.81	112.11	102.97	110.63	109.5	106.28
99.003	103.15	106.73	110.29	107.36	106.3	108.55	97.366	104.17	102.01	106.73	111.26	100.35	104.24	102.37	101.24	104.62	103.48	106.84	95.545	103.21	107.22	104.95	107.98	108.13	103.76	106.1	104.15	101.93	107.51	106.29	105.29	110.14	100.24	102.01	104.4	102.39	101.39	101.21	103.89	102.06	104.22	103.47	102.09	109.05	105.4	103.24	103.99	105.41	99.911
103.95	100.43	102.11	104.89	108.74	110.68	106.91	102.58	108.64	111.37	106.47	110.08	106.03	110.18	112.86	108.53	104.07	107.2	109.17	106.99	108.57	109.59	104.16	106.31	110.35	103.36	104.55	105.2	104.45	105.64	103.49	104.43	108.39	107.02	107.56	101.03	106.71	104.58	107.99	105.98	103.9	109.62	110.94	102.24	102.73	107.96	107.47	102.92	101.62	105.8
114.03	109.92	106.04	104.61	101.88	107.26	108.74	107.31	102.21	104.61	109.92	109.74	98.408	108.79	101.77	103.1	108.75	112.21	106.31	100.95	111.06	107.12	104.66	110.18	108.77	107.39	105.44	104.56	101.81	108.4	108.33	102.34	110.84	104.96	103.2	101.07	104.04	103.1	107.37	103.72	103.31	105.14	106.23	104.25	113.19	105	103.93	106.99	103.96	106.67
106.72	112.61	115.34	115.99	114.16	114.8	109.27	113.09	109.51	111.53	114.53	107.87	111.51	109.87	118.54	107.11	109.97	108.68	111.91	111.91	112.63	114.54	115.43	108.04	111.25	112.79	112.98	108.23	112.32	109.67	112.2	109.74	111.58	107.99	112.46	103.64	111.65	110.22	112.4	117.3	117.89	114.39	114.93	110.85	114.67	111.36	112.15	107.49	115.18	109.05
104.67	114.38	105.85	104.17	101.16	102.38	107.59	102.68	104.17	105.64	107	104.2	106.28	101.68	98.288	105.06	105.89	106.6	105.35	108.68	102.52	105.12	104.25	106.22	107.34	105.76	105.8	106.83	103.27	107.77	109.83	102.17	104.09	99.478	105.43	104.69	107.08	103.33	104.25	105.49	101.92	107.23	108.46	104.39	106.27	105.42	103.43	96.612	111.94	106.72
117.62	114.68	105.42	113.75	118.75	104.94	109.13	113.12	110.3	117.55	113.25	108.09	110.95	108.14	111.05	114.06	106.37	110.66	111.68	111.33	116.68	111.52	110.42	116.51	112.95	112.13	107.83	106.49	116.71	114.29	106.76	110.57	107.7	109.05	112.4	107.22	107.33	108.37	112.52	115.03	110.38	114.45	110.2	115.09	107.58	111.94	109.53	110.98	109.72	109.95
103.39	110.02	101.58	98.221	102.57	105.49	110	109.7	105.43	110.32	102.04	98.57	104.53	102.08	106.5	112.04	106.81	105.01	106.58	106.36	107.98	106.4	101.75	103.86	101.22	103.11	112.65	102.17	103.07	108.38	101.48	106.51	104.2	114.68	107.78	107.7	99.246	104.66	108.07	103.17	105.77	107.98	109.02	103.4	106.76	109.26	112.99	105.03	99.786	105.33
106.92	99.939	103.7	103.81	102.76	105.46	105.67	109	106.71	107.88	109	107.4	104.86	101.06	110.83	105.6	106.53	110.01	96.74	98.071	108.15	111	101.47	104.88	102.19	106.28	107.19	103.56	107.26	110.32	105.31	106.58	102.49	113.12	102.78	106.52	101.18	107.85	104.18	104.36	106.1	103.85	107.18	106.09	101.84	104.09	107.42	104.8	109.15	103.69
109.92	108.31	102.47	107.89	104.46	111.83	103.89	105.32	108.85	102.74	106.64	108.9	100.05	108.2	105.81	110.44	106.99	103.18	111.25	110.18	104.57	107.41	106.51	113.23	107.22	97.585	101.67	104.53	113.41	104.84	106.89	105.84	114.63	106.94	109.61	111.24	101.14	104.88	107.84	105.19	101.71	108.52	105.05	106.83	100.42	104.12	101.56	104.66	106.46	102.15
101.82	104.88	110.64	104.53	111.08	102.46	106.42	102.04	107.88	99.457	98.843	107.93	99.932	103.41	98.634	100.21	106.27	104.28	97.926	106.82	111.49	105.41	111.8	104.73	106.52	103.28	104.59	102.91	104.84	113.2	103.78	106.78	103.5	100.27	103.46	99.7	103.88	101.67	97.319	111.9	103.17	107.46	112.22	111.16	110.2	108.69	107.55	109.38	99.297	104.86
96.548	100.73	92.859	102.04	104.74	101.29	101.18	96.702	99.982	99.368	97.902	105.21	97.476	93.826	100.64	99.348	101.95	93.825	102.4	98.447	97.113	93.259	96.351	102.66	94.075	100.94	103.79	108.15	96.32	95.446	106.52	98.742	95.81	101.61	102.4	97.586	101.04	92.783	97.255	104.34	97.388	100.6	98.014	98.426	96.699	101.44	105.5	98.607	98.577	100.44
100.81	110.64	108.2	102.93	104.83	110.15	110.19	108.95	109.69	98.525	104.26	109.15	104.08	104.81	103.62	105.49	107.14	109.21	109.25	116.53	110.96	106.74	104.49	111.68	108.98	113	104.05	104.38	104.73	103.75	109.74	107.66	107.42	109.67	98.207	106.69	106.84	108.12	105.02	110.25	108.36	105.43	101.31	106.23	103.38	105.11	112.52	107.35	110.53	105.46
109.96	101.27	105.59	99.386	105.55	106.3	104.25	104.61	99.638	99.418	100.4	99.004	98.386	102.53	97.878	101.42	103.15	99.615	107.54	104.92	100.53	104.76	105.51	99.121	102.83	101.42	109.93	109.45	109.82	99.487	104.18	104.26	107.46	102.24	100.49	99.155	96.841	104.05	105.46	97.995	99.743	100.29	106.94	99.059	104.9	111.22	107.32	105.01	101.61	100.82
97.184	100.73	95.858	95.248	101.05	99.964	99.717	99.959	101.09	98.236	95.729	94.048	103.7	94.158	102.29	108.04	103.24	95.438	101.17	96.261	102.52	100.51	99.492	93.605	104.92	97.59	102.33	106.51	90.872	104.49	102.02	101.41	103.76	102.1	107.47	93.204	96.945	94.81	99.599	97.937	98.547	99.992	105.72	98.532	99.102	103.49	104.57	92.112	100.01	102.26
107.91	106.1	105.84	110.7	106.68	112.85	106.84	109.46	103.15	104.29	111.51	106.15	102.12	108.14	109.62	105.39	100.49	103.38	108.17	104.71	98.332	105.28	112.04	105.88	109.91	112.17	103.86	109.69	111.7	109.61	104.09	111.78	108.78	106.46	105.77	102.05	110.09	104.42	103.64	102.8	108.61	102.71	106.64	106.69	104.9	104.66	108.84	108.37	103.46	103.47
101.69	102.15	101.73	105	96.694	97.379	105.42	100.71	105.55	98.495	98.912	100.67	98.494	100.42	98.958	103.15	100.98	98.158	93.5	101.74	98.763	102.94	106.57	98.067	98.488	91.236	103.92	99.856	95.838	107.7	99.205	103.2	99.446	103.71	96.617	100.3	98.617	104.36	99.898	103.8	99.651	97.351	103	100.62	102.6	104.12	102.46	99.553	101.46	105.65
95.693	101.39	97.02	101.8	97.897	104.92	102.47	99.027	105.76	104.14	104.59	102.16	105.33	106.34	100.08	107.82	97.801	107.96	106.61	99.327	100.6	106.26	100.59	99.789	107.52	102.64	100.42	98.637	101.85	97.355	104.81	99.468	98.503	104.36	102.8	103.41	97.446	94.372	96.849	101.24	98.972	93.608	100.11	92.069	104.95	103.8	100.23	99.358	100.54	95.59
119.5	117.47	103.07	113.6	118.79	112.54	111.56	112.55	121.46	110.53	111.41	111.05	112.65	108.49	111.24	113.59	113.12	108.43	113.19	104.92	107.21	110.2	115.16	108.96	103.06	106.98	113.55	112.31	111.01	110.11	116.73	106.44	111.1	106.38	111.07	108.88	107.93	109.39	112.03	113.28	112.47	108.69	107.12	112.51	106.37	113.57	113.54	111.21	108.1	109.95
103.39	99.144	106.15	104.4	106.36	108.27	105.43	105.68	103.32	108.97	103.43	105.32	106.91	104.59	108.63	105.66	109.97	106.91	103.7	106.23	101.2	109.09	104.22	102.53	104.83	104.12	108.03	111.47	106.81	103.9	107.38	109.69	106.51	105.26	106.95	102.89	101.45	104.41	104.03	100.58	104.21	107.15	112.65	108.63	107.78	104.42	106.4	103.94	103.04	107.32
114.57	110.91	121.23	112.28	115.32	118.27	114.76	115.79	110.01	120.92	116.11	108.68	115.82	120.12	111.9	113.19	108.86	111.87	112.86	114.69	113.98	117.64	121.38	113.61	114.74	106.8	113.33	114.23	117.63	117.52	114	119.74	117.82	113.11	112.24	118.07	111.52	115.08	117.87	119.58	119.97	117.71	115.78	113.09	116.85	113.8	121.22	119.64	122.01	122.61
107.68	109.72	117.08	111.25	113.34	111.63	103.37	117.54	107.82	110.47	113.77	115.64	104.55	106.66	113.9	107.38	114.49	116.38	106.58	113.49	111.39	108.77	117.4	114.78	108.4	118.46	114.67	112.31	112.16	110.1	110.36	109.83	108.69	107.4	108.63	117.22	110.38	112.11	109.94	113.55	105.86	115.85	106.61	114.68	107.49	110.13	111.78	115.02	116.84	112.77
113.64	114.66	114.71	114.92	113.59	112.6	115.76	113.88	112.01	111.04	114.73	106.23	112.07	112.17	111.77	107.57	122.5	107.96	116.31	116.6	110.56	111.92	112.7	115.59	115.37	116.67	112.66	112.43	113.67	114.34	118.67	119.64	104.77	112.87	111.32	110.19	109.31	112.62	113.94	118.02	109.23	112.52	110.62	109.98	113.22	115.97	111.61	113.02	115.11	116.21
105.92	108.93	102.6	108.42	105.07	107.16	103.03	107.02	107.56	104.88	107.32	105.07	106.42	112.62	109.53	110.19	105.35	103.12	112.53	103.49	105.3	105.85	103.04	110.8	112.57	105.21	111.89	101.85	101.1	106.51	101.59	104.56	107.1	100.4	105.73	104.96	101.56	109.51	104.54	100.98	101.02	104.06	108.56	103.2	106.01	103.72	101.88	102.33	104.03	100.39
106.84	113.02	117.75	118.01	115.76	113.25	107.94	107.2	110.96	108.46	106.56	106.92	106.63	111.72	111.88	112.85	109.43	108.34	113.21	111.03	103.3	110.26	112.92	111.09	101.79	104.75	112.57	112.11	108.12	109.39	103.09	109.56	114.52	105.17	116.59	113.44	112.58	112.12	113.77	111.49	111.23	115.34	106.01	109.76	111.62	115.08	114.59	115.28	114.37	108.17
100.46	108.33	103.36	108.75	101.93	112.17	106.74	106.82	105.73	112.72	102.48	109.37	105.62	105.74	103.79	107.07	115.19	110.23	102.59	109.39	101.13	106.11	96.79	112.55	103.35	105.54	108.03	106.47	116.2	108.64	101.32	110.38	109.4	111.11	112.58	101.16	106.36	103.83	104.45	106.08	107.32	103.17	107.2	102.7	108.38	105.74	111.19	111.09	107.87	109.38
107.84	109.3	101.16	104.54	104.67	109.66	106.97	114.66	102.31	102.26	106.44	108.7	103.67	106.56	106.3	97.602	107.94	104.32	109.56	111.57	105.59	107.14	105.2	102.99	106.41	110.87	104.95	106	104.1	118.16	100.77	106.29	100.22	104.84	112.1	107	105.01	108.29	109.59	112.39	109.16	104.38	108.16	108.85	108.76	103.05	105.14	104.71	103.78	107.85
115.12	108.67	114.54	115.95	115.41	114.48	112.31	115.95	115.41	107.46	110.25	108.48	115.22	109.47	111.07	110.79	105.24	111.31	112.25	116.63	117.78	116.2	117.34	111.18	113.55	114.94	112.02	118.78	114.67	114.2	117.34	110.7	116.08	113.58	111.08	108.69	113.77	110.86	113.8	113.82	106.99	113.44	112.87	110.24	120.12	113.77	112.42	121.23	111.05	115.12
107.46	99.699	107.93	105.47	108.54	106.57	106.04	114	112.54	107.38	107.56	112.32	107.96	103.6	106.45	107.84	107.18	102.27	101.31	102.69	107.27	96.481	110.39	115.26	101.69	104.86	108.18	109.45	106.55	108.55	107.16	111.05	105.13	104.06	100.71	110.25	111.3	105.39	106.3	107.51	113.09	110.16	107.3	108.56	110.3	109.34	109.21	111.59	102.28	102.28
104.52	102.89	106.12	106.14	109.52	103.37	105.87	105.25	105.21	105.77	108.56	101	105.87	102.49	101.32	103.59	104.62	109.04	108.47	107.19	105.49	108.66	105.83	116.77	105.53	103.04	105.43	106.88	105.12	112.33	101.96	103.43	99.472	103.67	111.25	104.85	107.49	102.8	98.047	103.18	102.49	102.16	101.53	111.71	106.68	109.94	107.47	106.23	106.34	105.65
102.54	104.97	105.85	103.18	108.92	115.09	104.13	99.496	106.48	107.26	106.47	107.46	100.75	104.83	104.54	98.141	113.22	100.04	106.86	114.24	110.28	108.88	103.69	106.35	98.628	104.22	104.66	111.39	100.99	105.09	104.07	109.32	105.69	101.91	102.57	104.76	99.479	109.82	109.5	104.06	103.58	104.13	107.34	103.51	106.15	102.16	105.5	110.55	102.67	99.689
103.17	109.9	108.97	103.46	104.48	105.93	105.13	104.34	106.77	103.56	103.14	100.14	105.15	105.53	111.65	106.57	105.46	103.57	106.69	105.67	104.69	108.44	101.05	105.8	108.63	105.37	110.42	114.36	108.05	105.69	107.06	98.089	103.14	104.04	104.92	101.69	100.63	111.17	108.62	104.95	103.27	104.61	105.23	105.74	102.73	108.05	113.19	106.86	109.84	109.08
101.79	105.7	107.2	108.54	102.39	103.35	99.003	108.54	108.36	103.82	102.99	112.88	105.99	105.03	103.93	103.13	105.22	102.61	104.53	111.65	108.76	104.2	104.54	109.12	101.49	102.05	104.64	103.45	104.89	104.1	98.472	98.514	101.38	102.81	109.23	105.62	106.29	110.02	105.39	106.33	101.55	103.02	107.05	110.58	102.08	104.24	104.67	102.92	104.23	108.67
102.91	95.648	97.268	100.24	91.983	103.07	104.38	100.1	96.427	104.48	100.63	99.917	98.56	98.477	98.209	98.568	106.68	101.28	105.47	92.895	96.96	103.74	103.81	99.015	96.724	99.959	101.93	103.01	98.444	100.99	99.912	101.15	99.629	100.77	100.5	92.68	106.01	93.263	103.89	105.41	102.18	102.95	105.1	101.98	101.13	98.122	103.79	99.972	102.76	105.84
101.34	100.93	104.12	109.11	118.81	103.38	100.97	103.94	97.628	107	104.95	106.5	104.24	110.91	107.22	109.37	110.37	99.269	107.43	103.75	102.51	106.8	113.96	105.71	109.34	108.67	101.21	105.11	104.89	109.34	109.38	109.47	112.92	111.75	105.14	102.56	108.32	113.21	105.73	107.6	112.03	111.43	100.05	101.79	103.53	104.48	102.18	108.53	103.15	113.93
101.88	100.96	97.004	104.36	100.74	99.141	99.614	103.04	99.355	101.45	100.66	104.4	103.51	98.898	97.903	105.07	102	105.1	98.534	101.63	105.56	101.91	103.96	97.916	103.72	95.723	100.77	105.71	104.73	102.88	94.93	95.192	99.799	103.71	96.522	101.11	100.78	101.55	96.322	103.32	99.654	104.26	99.286	105.06	100.37	105.07	95.045	93.426	104.93	100.22
113.84	113.37	113.52	116.64	110.28	113.14	116.46	103.71	109.62	118.05	103.65	105.09	114.87	111.71	106.85	111.03	106.71	105.21	106.95	112.28	100.8	112.6	113	112.89	108.95	106.3	108.05	110.44	109	106.48	112.11	111.24	112.93	112.76	112.82	117.74	105.47	104.79	105.79	111.1	105.36	107.55	113.39	108.01	115.39	107.62	107.49	107.07	112.68	116.47
97.316	101.8	96.82	101.82	101.19	96.977	98.319	96.773	102.26	97.959	93.055	93.89	100.85	97.807	95.866	102.9	104.26	97.155	100.84	99.268	96.165	90.368	97.548	102.01	98.307	98.966	102.33	97.514	99.842	102.46	101.62	99.387	96.228	95.365	99.314	98.306	99.775	98.442	107.69	99.254	104.57	104.23	97.928	97.155	100.54	102.64	96.967	104.62	99.115	99.099
111.96	109.24	110.49	114.04	105.23	109.43	113.48	110.45	111.3	109.4	111.07	112.15	106.46	113.27	115.47	111.83	111.41	112.97	109.5	106.81	109.19	110.42	107.63	109.7	109.59	116.33	115.68	116.05	111.05	115.88	109.71	115.86	106.73	111.02	112.03	112.64	114.72	111.69	109.76	116.98	109.61	109.24	115.08	107.74	106.8	114.93	106.37	109.98	116.04	112.57
109.66	110.16	107.3	103.72	106.17	105.12	105.13	108.68	104.65	108.39	102.29	101.04	103.74	105.11	105.93	103.95	105.24	109.22	106.06	106.79	111.37	103.4	106.56	106.78	107.72	98.469	104.1	104.77	104.94	103.79	103.83	103.12	108.79	109.18	110.2	109.17	100.9	108.32	104.8	96.236	101.25	113.18	107.93	107.53	103.7	103.53	105.69	105.31	104.27	107.37
111.4	104.33	104.85	106.31	104.86	102.41	99.67	102.51	104.7	101.34	96.214	105.03	104.25	103.7	102.35	105.34	109.97	101.87	101.71	106.04	109.8	105.17	104.67	103.65	101.81	107.26	102.33	104.57	105.07	106.85	105.64	105.06	103.4	108.35	109.25	98.912	102.2	104.81	103.16	110.33	103.92	101.45	103.53	100.56	101.65	103.81	98.922	111.6	105.76	106.18
104.89	96.516	99.342	108.21	102.67	106.38	103.82	107.41	103.95	106.29	101.08	98.406	108.95	106.65	104.29	105.07	106.37	99.048	108.1	103.23	105.94	101.65	106.78	104.42	98.269	102.87	108.01	102.31	102.89	109.16	99.336	106.21	107.52	104.62	104.79	103.01	105.69	107.49	109.95	106.09	102.05	105.39	106.15	104.9	101.28	103.41	112.15	104.9	101.69	107.48
107.76	104.47	106.94	106.24	105.13	106.2	109.46	105.25	101.82	112.14	109.51	102.32	111.85	109.25	103.43	105.65	104.39	99.289	99.728	101.73	110.64	102.55	109.67	106.56	102.78	103.48	104.37	99.739	107.13	102.1	104.84	105.3	105.34	112.57	105.48	103.63	104.43	108.21	103.47	107.9	101.56	100.35	104.54	107.84	104.15	100.59	99.784	107.75	102.54	105.08
96.392	104.87	97.503	89.294	98.622	101.53	103.68	105.1	105.28	103.83	105.05	103.95	103.15	100.1	98.579	102.35	95.959	95.774	97.01	97.527	94.672	102.26	104.84	96.294	104.21	101.47	95.816	96.081	100.22	89.959	100.55	101.24	96.605	98.974	98.539	101.02	98.405	99.045	95.853	102.88	93.387	101.5	105.78	103.43	98.038	105.59	102.87	105.99	103.6	100.09
105.16	105.59	110.97	105.21	109.25	108.71	102.12	107.5	104.43	105.26	103.09	111	105.52	105.13	107.34	100.93	104.86	106.24	99.377	107.03	104.66	105.82	110.62	108.38	111.02	112.43	108.82	98.832	107.97	102.35	101.18	102.08	105.96	98.062	99.459	99.735	104.17	105.29	108	109.29	113.44	111.74	103.09	103.67	100.59	109.97	103.63	111.73	106.23	104.4
103.27	106.47	108.51	105.34	107.63	104.68	107.24	108.57	96.936	105.9	101.11	102	110.19	108.77	103.68	107.24	99.567	108.97	102.35	103.72	103.84	99.243	101.62	105.08	104.7	101.93	104.17	108.22	100.76	108.61	99.718	105.54	108.2	104.58	103.84	106.22	101.98	105.2	110.05	109.41	103.93	103.76	105.34	110.43	101.61	108.23	105.98	99.981	106.99	110.91
111.91	106.61	109.12	109.65	108.05	110.21	108.88	117.28	112.72	104.81	110.78	115.17	106.55	104.98	107.6	108.46	107.79	104.73	104.44	104.57	111.63	105.66	108.57	105.45	106.46	102.88	112.96	106.78	105.12	105.6	107.72	110.63	111.14	113.22	104.98	114.5	110.8	110.78	108.66	111.35	106.87	107.17	117.81	110.72	111.27	108.4	112.01	110.3	114.03	112.28
108.52	105.18	101.33	110.14	102.23	112.12	107.17	108.46	102.3	104.7	105.64	111.05	108.16	103.56	113.13	110.15	109.85	108.2	106.11	104.07	106.3	111.93	102.97	105.75	107.72	104.69	111.87	103.07	108.51	109.19	111.37	104.77	106.94	105.68	108.6	105.5	101.07	101.78	101.46	104.64	102.08	105.81	101.98	110.6	108.36	104.67	96.98	108.28	107.21	102.28
113.18	108.07	116.03	115.76	114.24	114.49	108.05	115.59	108.67	119.25	115.12	116.42	118.55	111.75	113.62	110.6	115.74	110.23	112	106.24	114.52	118.13	106.64	108.73	112.52	111.39	119.44	116.28	114.74	108.82	112.21	116.72	114.14	107.08	118.52	109.86	108.79	109.11	110.41	117.31	112.75	105.95	112.3	108.79	106.54	109.96	113.49	109.23	113.02	114.05
107.05	107.45	107.58	107.81	105.13	107.06	105.22	112.79	103.72	106.35	104.29	106.21	108.63	103.45	106.18	110.52	109.12	105.54	111.17	109.01	105.39	98.037	107.73	104.17	101.17	102.8	113.46	103.1	106.76	103.9	99.336	106.43	98.042	113.65	101.95	107.12	106.92	107.28	106.56	112.07	108.44	104.89	105.4	104.06	103.73	110.76	105.84	107.26	106.97	106.86
105.72	102.34	104.14	105.49	103.89	107.73	97.96	108.23	106.4	106.18	103.73	104.19	108.46	104.79	101.62	103.15	104.71	105.54	99.576	107.54	100	109.7	106.35	106.97	102.05	101.61	108.49	104.09	107.5	104.9	106.54	107.06	95.391	108.44	104.96	100.89	101.43	104.38	107.56	104.73	103.46	95.462	100.96	105.35	112.57	98.391	106.85	104.84	105.27	98.805
103.43	98.311	110.02	104.38	103.78	108.57	107.37	111.79	104.38	104.45	109.46	108.84	103.43	99.709	105.25	105.99	105.05	100.63	106.05	108.71	103.01	109.55	100.57	102.65	103.82	110.19	104.99	105.54	107.76	106.83	107.02	102.11	101.07	101.9	109.04	103.22	105.07	108.5	107.68	100.97	102.96	105.88	105.58	105.4	99.891	106.15	103.45	104.76	103.93	106.01
117.86	108.2	109.38	113.51	112.63	108.92	112.26	114	111.38	109.94	112.58	106.91	110.64	113.58	115.16	115.71	112.39	112.44	109.31	111.24	114.61	114.91	114.38	109.64	112.1	113.79	111.1	117.8	106.09	107.75	110.98	110.72	109.63	113.62	115	111.76	109.99	111.78	114.61	118.4	116.91	112.09	101.69	107.16	116.48	112.24	113.77	116.6	108.36	108.6
106.17	105.76	105.86	101.4	99.676	103.52	103.58	109.63	107.51	109.78	97.372	107.42	98.157	98.875	100.75	106.85	108.44	105.45	106.3	102.42	104.67	106.79	105.56	105.71	101.46	104.3	109.04	101.72	108.71	101.27	102.3	109.42	107.56	106.11	106.44	96.921	104.63	100.35	106.76	106.56	105.4	103.18	104.81	105.82	112.27	105.78	104.04	103.8	107.34	99.654
109.03	106.58	104.46	102.43	102.19	96.497	103.26	105.14	108.04	106.17	102.34	103.16	101.12	109.8	110.71	108.39	104.34	100.09	108.96	104.92	113.65	101.98	100.59	105.13	109.64	108.76	105.92	102.24	106.11	98.393	99.302	102.49	107.48	102.57	106.45	106.28	108.39	99.241	108	109.95	105.72	106.78	105.01	108.33	101.6	105.31	113.45	102.58	101.38	107.7
103.04	103.55	93.202	103.4	97.111	104.84	94.53	105.4	99.555	104.46	101.4	100.81	100.01	100.59	95.064	93.343	100.52	98.272	99.21	105.05	102.25	101.06	99.456	92.969	102.29	100.17	106.1	102.94	101.35	101.88	98.122	105.79	105.76	106.54	100.72	103.35	98.162	99.79	97.96	100.41	99.466	99.28	101.03	99.9	99.353	93.637	92.382	101.28	97.737	100.44
103.83	103.88	108.37	101.41	105.44	105.05	105.16	102.53	109.58	103.11	107.62	108.44	110.26	105.2	107.82	99.787	113.8	106.25	105.27	106.25	103.33	115.05	105.62	104.75	105.78	100.07	101.47	102.59	102.14	105.74	104.02	103.36	106.22	107.91	108.97	108.62	98.982	101.16	108.55	104.61	106.14	104.74	109.93	107.53	107.37	104.04	105.99	107.48	104.14	104.09
108.54	110.24	105.34	111.76	101.27	104.44	94.981	104.8	105.59	105.17	110.26	106.94	104.97	112.28	108.12	108.86	105.8	107.27	105.59	104.13	105.14	99.588	104.88	99.93	111.56	103.46	102.64	106.54	104.36	106.85	106.25	109.17	110.73	105.4	108.84	105.12	105.92	105.52	112.76	103.82	104.11	100.35	115.3	98.332	106.71	107.17	110.84	100.34	110.05	106.95
114.45	114.72	109.14	111.44	114.14	115.52	108.64	109.78	111.69	115.02	112	109.9	111.12	109.17	112.67	102.82	115.49	113.5	111.13	113.4	109.38	109.24	110.17	110.6	106.07	114.73	109.92	109.77	109.55	105.69	109.84	107.59	111.9	108.49	109.56	107.26	108.76	103.42	110.02	112.58	115.24	109.47	112.52	109.79	107.31	105.09	115.14	112.96	108.91	110.71
108.13	103.82	101.85	103.69	106.23	109.25	112.61	99.773	105.01	103.58	103.44	114.38	107.58	105.51	100.18	109.65	108.1	106.08	102.23	109.09	101.37	101.02	102.08	111.51	109.88	102.11	101.46	102.66	97.591	103.72	103.94	103.89	107.65	104.19	104.14	108.83	110.65	108.67	108.31	110.06	108.43	107.36	107.04	105.57	106.82	105.28	107.81	100.81	100.21	102.58
103.79	107.49	105.16	107.17	105.89	99.01	112.39	101.93	109.7	104.4	105.89	103.74	102.62	110.72	111.08	111.31	106.17	102.59	102.38	100.98	104.71	102.98	103.74	108.7	106.36	101.06	103.46	105.55	103.79	105.54	110.54	108.96	108.11	104.17	106.11	111.64	108.94	100.12	107.36	111.64	98.958	105.64	107.32	104.96	104.6	106.01	99.643	107.7	108.54	102.59
106.25	106.2	115.23	120.09	107.94	109.71	115.16	111.42	108.24	112.47	109.85	113.75	114.23	109.17	110.54	109.07	114.87	112.94	116.8	110.25	113.75	109.88	117.96	115.79	113.18	108.43	117.81	112.92	112.72	109.43	109.86	108.36	113	113.38	113.93	110.35	113.83	111.24	110.69	108.27	115.53	108.15	111.74	110.22	115.13	110.04	110.66	112.02	109.8	114.33
105.86	105.69	104.84	106.76	109.55	101.37	108.21	103.68	108.71	105.62	105.54	104.09	105.34	107.54	100.88	108.58	104.59	108.17	102.52	104.23	113.05	102.49	103.88	101.65	101.83	106.36	105.72	102.15	106.94	111.62	105.4	107.75	106.98	102.22	103.81	105.98	110.71	105.3	111.87	113.01	110.8	101.82	108.76	103.22	107.5	103.89	108.77	106.24	104.2	104.21
101.95	107.55	107.78	107.22	107.21	105.1	105.76	105.23	104.42	102	105.18	111.72	106.87	98.739	106.12	109.17	100.1	100.74	103.32	98.215	105.78	104.54	97.02	104.12	101.49	104.46	105.72	102.49	100.78	113.65	102.52	103.7	98.099	106.69	108.88	105.15	108.95	97.65	102.32	102.41	106.08	105.83	104.98	102.29	109.21	107.16	102.87	100.45	104.17	107.96
111.95	108.1	104.59	105.2	101.11	104.34	111.07	106.51	108.64	108.48	111.08	104.98	112.81	102.68	106.75	105.07	112.42	104.4	109.9	112.62	107.65	108.75	108.86	108.26	98.574	109.01	102.43	104.65	108.91	108.36	106.51	110.51	103.87	105.35	104.47	104.59	106.92	104.71	105.12	106.1	107.05	108.86	109.11	102.56	104.66	105.47	107.46	108.58	112.94	108.82
106.35	110.2	108.12	113.26	108.96	106.48	108.47	112.92	106.12	115.37	109.3	116.3	108.1	109.45	112.03	109.95	111.26	108.05	109.37	108.38	113.29	108.27	110.76	113.08	106.67	113.87	107.48	113.15	106.73	112.68	110.11	112.57	109.59	108.94	108.89	112.61	112.13	110.51	108.47	107.84	108.33	116.53	110.22	116.85	105.09	113.66	112.24	110.88	106.33	117.26
93.312	101.57	104.92	105.26	94.913	94.408	93.853	88.907	97.326	94.383	105.5	98.573	100.86	98.393	101.61	106.02	99.422	96.64	96.555	101.6	100.07	100.42	92.97	103.33	101.78	101.71	106.23	104.19	97.297	101.9	94.293	105.52	101.6	102.21	102.22	101.32	99.769	93.008	104.54	95.003	99.663	98.011	101.31	104.29	102.04	100.67	100.56	101.01	103.02	101.39
113.74	108.27	106.27	113.51	114.19	115.19	112.02	111.42	105.44	106.98	113.51	115.88	107	105.79	111.13	114.68	107.06	114.91	107.13	116.3	111.21	103.99	108.22	113.26	112.72	105.18	108.83	109.5	107.95	110.71	111.01	111.46	111.77	107.52	113.4	110.73	108.33	114.65	107.27	110.91	107.25	112.5	110.88	106.72	114.88	112.63	113.37	112.91	105.93	112.8
109.7	115.53	111.96	105.78	107.97	112.77	114.94	115.4	107.07	116.48	111.01	119.61	117.18	103.14	111.39	101.03	107.82	117.59	109.8	110.19	113.72	114.02	111.33	111.89	113.41	110.92	114.4	117.03	111.23	111.31	112.04	116.38	106.99	107.77	105.54	107.7	117.44	106.73	115.38	109.04	113.84	107.77	114.45	111.53	113.08	112.66	110.71	113	113.12	115.34
97.739	102.14	98.634	102.76	101.26	98.777	100.99	102.28	99.825	101.87	106.07	104	97.671	104.24	98.138	101.51	97.745	95.096	95.979	103.38	108.77	101.2	100.39	105.06	100.2	103.49	94.788	100.56	97.511	94.758	97.974	96.565	92.343	100.02	97.197	104.91	102	102.17	97.791	97.329	98.226	99.251	94.55	108.63	99.572	100.81	95.51	96.369	108.61	99.482
111.33	111.7	114.17	110.19	115.64	110.85	110.4	117.06	115.94	111.41	118.76	104.63	114.25	112.3	115.16	114.18	111.06	113.71	107.06	107.01	112.83	109.1	113.03	112.95	110.36	110.74	108.22	113.61	109.24	111.95	112.97	114.39	112.18	113.95	110.65	114.27	107.15	116	113.2	108.4	114.95	113.64	105.35	113.19	116.47	106.9	117.36	112.44	112.88	108.51
105.43	110.32	112	114.66	108.34	105.5	100.91	111.41	103.92	105.38	107.51	114.04	109.08	101.97	111.53	107.05	108.17	98.991	105.17	112.59	103.23	109.76	102.2	113.73	104.34	103.09	103.84	106.3	108.52	101.54	104.24	96.204	111.92	101.57	104.9	105.85	107.96	106.48	103.5	109.18	108.42	104.64	112.67	110.51	110.42	102.83	103.97	95.313	110.9	96.873
108.43	100.88	108.35	105.31	110.17	100.22	105.03	104.36	106.5	103.2	111.26	110.68	104.81	96.712	110.03	105.44	105.69	107	104.95	107.74	108.69	103.69	111.16	100.79	106.5	104.12	105.67	107.92	103.89	101.13	106.65	101.4	106.41	109.07	105.85	107.99	100.12	107.2	100.62	101.7	105.96	102.34	105.31	102.53	105.75	112.07	112.06	100.7	108.59	103.07
115.77	106.26	113.53	116.08	123.24	108.88	111	105.85	110.74	110.5	114.65	114.72	112.25	115.61	112.43	114.52	113.69	107.72	107.22	108.42	112.33	116.42	110.86	106.64	112.66	109.66	112.14	114.19	118.64	113.12	110.76	114.96	111.79	110	114.74	110.32	113.05	108.21	111.78	106.17	116.62	112.36	107.55	110.84	112.48	113.69	110.67	103.7	110.36	115.27
106.51	114.94	106.53	114.15	112.64	102.26	105.34	107.61	112.54	107.82	111.88	105.72	106.6	108.22	108.22	107.99	115.45	110.17	109.5	111.65	109.89	111.38	104.48	105.95	113.84	111.57	111.98	104.34	109.49	110.42	105.8	103.16	108.61	111.72	116.12	103.02	109.7	104.81	107.49	113.3	114.16	112.42	110.2	110.82	105.18	104.49	107.64	113.81	106.19	107.88
116.4	109.02	108.45	116.39	111.7	110.35	111.4	107.65	111.28	112.25	114.93	114.09	116.85	108.65	113.47	120.87	110.2	113.95	110	102	112.04	111.95	111.6	108.15	117.35	112.73	109.44	109.55	111.79	113.52	111.16	106	114.98	102.81	118.01	113.03	111.41	110.68	109.28	109.22	112.24	109.72	108.47	109.91	106.88	117.17	105.24	110.86	110.79	107.59
105.11	105.42	109.31	111.47	110.52	105.6	98.526	111	104.69	106.8	104.3	106.64	106.07	101.63	106.68	107.57	106.72	106.3	99.693	111.07	102.27	104.24	108.42	103.1	111.8	109.38	111.09	103.7	105.68	107.73	107.66	103.94	107.03	106.08	103.64	108.5	104.91	110.48	103.49	100.54	105.72	111.75	108.55	107.21	104.07	101.07	110.41	109.63	107.7	109.14
106.92	98.648	104.83	103.95	105.03	108.75	97.442	102.86	109.62	103.02	106.79	105.88	102.12	103.26	111.04	105.38	107.46	103.21	105.52	113.55	103.15	107.16	103.01	109.67	103.02	106.16	105.12	103.96	111.24	104.21	101.71	104.31	108.75	110.56	109.45	105.29	103.06	107.44	106.39	103.1	99.889	109.09	104.82	103.54	106.41	105.13	104.41	104.37	102.45	103.6
104.68	105.58	108.39	106.89	104.88	106.95	102.54	108.46	100.54	103.33	106.37	101.22	102.39	103.93	103.9	98.761	104.93	106.68	105.89	97.352	104.46	108.39	108.53	103.86	104.62	104.32	106.11	102.25	105.07	98.144	111.11	108.12	103.43	107.99	100.62	101.17	108	110.11	101.74	101.03	108.59	110.9	107.19	104.29	104.94	104.71	100.07	97.521	104.07	107.41
121.84	116.91	115.19	119.76	107.59	122.38	116.1	115.58	117.58	114.95	114.44	121.84	115.24	116.11	115.62	120.35	113.63	112.81	116.56	120.99	120.4	113.79	115.74	112.19	114.95	120.57	117.13	114.06	118.02	112.98	114.39	112.76	119.74	121.19	114.49	119.62	111.47	119.41	116.7	114.85	115.6	116.3	114.22	117.26	110.69	113.86	119.15	118.46	123.12	117.51
109.57	106.2	105.87	110.84	104.87	104.3	99.504	100.03	100.81	103.7	103.81	102.3	109.78	111.1	110.79	107.36	107.14	111.75	109.79	113.73	104.81	103.54	101.85	106.88	106.09	106.86	103.4	104.41	104.82	103.03	108.24	104.47	105.23	106.46	103.57	105.62	113.79	111.08	103.29	107.28	101.66	106.71	105.43	102.31	108.94	108.42	105.38	105.86	108.34	109.34
108.12	103.12	114.32	103.87	107.74	103.02	107.94	104.3	106.82	113.4	107.48	106.4	105.23	106.01	105.53	106.92	105.57	111.35	110.45	106.6	109.55	102.99	103.34	108.35	108.77	110.16	109.55	108.27	111.19	108.42	104.67	103.38	105.46	107.84	108.09	107.38	108.48	110.48	101.7	98.839	103.46	99.821	107.15	108.38	103.36	106.55	107.26	113.52	104.58	106.47
102.53	107.95	107.82	108.14	112.28	106.1	102.28	106.59	116.78	106.36	106.84	110.08	101.07	104.34	105.55	106.42	103.14	107.16	108.68	100.16	105.49	111.17	105.48	107.3	111.98	106.68	105.53	107.88	110.16	105.93	106.46	109.7	102.17	104.08	108.92	103.09	107.23	104.56	98.863	106.32	102.27	97.466	106.73	109.39	104.08	103.12	102.87	103.52	103.97	103.1
110.66	110.3	106.23	100.7	105.26	102.47	107.33	107.55	105.89	105.08	106.25	107.33	102.7	107.66	106.41	103.68	105.25	104.1	106.82	105.38	96.128	100.58	105.68	108.6	107.74	104.3	105.83	107.92	107.83	104.59	100.32	99.685	107.78	105.92	101.46	96.202	105.79	112.31	110.42	106.81	103.35	110.79	103.28	104.32	113.42	104.62	108.28	99.901	110.11	108.2
113.85	111.38	118.46	109.99	111.08	108.69	113.38	112.44	117.07	109.36	109.9	113.13	108.77	117.06	113.88	113.74	118.92	104.65	114.31	118.9	107.5	113.11	108.74	103.35	111.24	113.84	112.16	112.95	112.53	107.16	109.84	112.02	107.59	112.95	111.93	111.9	113.92	114.13	117.99	114.39	112.92	111.77	114.99	115.51	110.14	112.19	110.91	114.83	112.4	110.51
100.65	104.18	101.73	104.36	95.16	97.463	96.224	96.828	99.469	99	101.62	92.426	94.883	98.741	108.2	98.718	105.07	97.463	99.965	105.79	97.825	96.217	99.481	102.31	104.8	107.61	100.6	102.06	100.34	106.03	98.534	97.189	101.12	97.692	104.87	96.886	101.57	95.94	103.4	103.5	96.477	101.16	99.308	97.149	94.783	99.978	103.06	101.28	102.93	98.271
110.95	119.37	107.11	112.51	112.67	117.05	106.83	117.36	112.53	116.47	109.45	111.95	111.02	114.24	111.42	115.7	114.57	111.75	104.06	110.85	106.7	116.82	114.82	112.2	116.04	113.73	108.47	108.92	114.87	120.88	111.08	110.88	111.93	115.03	113.32	109.29	107.73	112.02	114.59	116.89	110.61	113.68	101.46	118.82	112.78	111.48	112.98	108.4	114.76	115.35
99.186	106.73	104.98	102.92	101.1	100.73	111.65	95.807	105.33	105.15	99.705	103.48	97.694	104.65	107.21	100.94	105.13	102.54	102.09	98.138	103.76	105.32	101.14	102.5	102.02	94.288	100.43	98.957	95.928	97.399	105.62	103.92	100.04	98.454	103.33	101.49	100.16	103.11	96.485	107.1	103.26	102.77	101.73	101.11	97.844	96.389	101.17	103.27	95.553	98.002
101.86	101.63	106.88	105.68	99.84	98.845	101.6	93.65	96.634	105.61	100.98	108.14	102.41	100.87	95.627	103.11	98.61	103.05	98.438	101.56	90.991	101.42	99.458	101.78	98.206	101.81	97.29	102.85	97.589	93.598	105.82	107.83	101.54	100.42	97.34	106.91	98.021	101.24	103.04	101.14	101	95.19	100.12	99.725	98.119	103.77	105.07	93.341	105.42	101.87
103.21	100.34	104.8	103.78	102.98	107.18	104.7	109.78	98.84	98.731	106.01	110.32	111.22	104.58	104.56	107.34	104.2	101.77	105.72	100.95	106.23	99.304	107.82	103.91	108.73	101.25	109.21	102.56	103.14	100.51	103.9	103.97	108.34	107.6	106.41	101.35	103.39	107.05	111.73	99.502	112.39	105.48	105.51	107.38	101.74	106.03	105.35	113.02	104.13	103.63
112.19	116.45	110.94	112.55	111.29	111.42	112.75	110.73	111.17	111.66	116.19	110.1	109.74	113.93	116.67	115.21	117.83	103.83	108.39	105.31	115.29	105.54	106.45	110.67	114.91	114.96	114.66	115.11	106.81	115.24	109.43	111.18	113.57	109.88	112.02	112.44	115.13	115.07	110.06	104.96	106.82	110.77	113.33	113.44	104.4	112.94	114.44	113.7	107.83	113
107.31	112.7	115.79	110.48	111.93	105.82	113.37	106.43	112.56	113.87	111.44	109.03	98.201	113.31	108.15	105.27	104.78	109.64	100.17	113.01	111.61	106.54	113.9	112.8	113.49	107.24	103.7	108.16	107.07	102.42	106.47	111.06	109.09	103.5	112.28	110.33	110.29	106.01	107.1	111.21	108.57	110.19	112.84	109.5	114.63	102.51	113.86	108.96	109.72	108.86
100.36	102.84	107.65	110.29	104.61	110.66	112.22	102.87	105.23	103.75	106.49	111.08	113.36	109.69	110.34	100.37	106.08	102.07	108.41	102.57	104.72	106.92	104.61	104.6	104.42	107.06	101.38	113.19	112.1	111.09	107.2	108.46	101.99	110.37	104.4	100.48	102.77	109.64	100.62	111.27	104.95	110.54	105.24	108.76	103.77	111.33	106.97	101.48	104.62	108.48
111.65	108.84	112.4	107.56	106.97	101.54	108.45	110.28	109.22	107.5	104.34	115.29	109.64	106.34	106.47	107.14	108.76	100.1	101.58	107.64	103.03	107.98	106.76	109.74	108.04	104.33	111.28	109.3	103.01	105.98	106.98	109.44	115.71	108.5	108.02	105.49	106.93	108.02	104.97	107.58	110.93	103.18	106.58	107.12	109.06	105.8	102.88	102.31	108.19	102.2
102.15	97.83	101.95	105.97	100.35	106.68	103.59	103.45	101.98	104.47	100.81	100.48	105.38	105.66	100.04	104.42	97.277	97.158	103.39	99.873	101.17	102.91	100.52	103.06	107.84	100.29	95.664	106.58	98.714	98.06	105.26	95.603	95.611	96.562	97.353	102.35	97.933	100.74	102.12	98.67	99.096	104.59	96.623	93.109	93.438	98.673	99.589	103.91	97.613	102.04
116.94	112.66	110.95	111.48	119.83	111.11	118.09	109.88	115.53	116.87	108.88	112.53	109.72	107.71	111.18	110.71	107.01	111.78	103.74	109.01	105.14	109.55	110.55	110.36	117.27	114.76	110.69	114.2	111.85	116.42	112.02	109.38	116.87	115.16	112.69	113.67	118.9	113.7	113.93	112.91	109.48	116.24	114.6	108.55	113.44	106.05	113.41	109.27	110.28	116.19
105.98	99.858	101.15	109.45	106.27	101.46	110.12	110.53	105.52	107.4	106.7	104.78	105.39	109.23	103.82	106.18	110.78	105.11	103.19	111.49	111.53	100.11	106.8	108.58	105.09	104.46	104.68	97.656	104.91	96.419	100.57	100.05	99.694	98.727	113.26	102.49	109.56	109.32	104.07	102.2	109.27	101.82	116.1	98.416	101.9	102.95	103.45	111.2	103.87	104.42
111.07	110.52	107.91	116.07	109.8	109.77	115.29	105.95	118.1	113.43	109.13	105.48	108.88	106.23	112.72	111.83	117.36	111.39	109.01	109.11	111.59	116.56	109.27	111.11	104.54	108.8	106.82	109.43	105.59	109.03	113.82	112.47	104.41	104.18	113.55	116.91	110.04	107.69	117.98	106.38	107.04	104.53	112.93	109.3	112.58	105.94	109.87	108.39	111.77	115.75
96.384	107.4	106.48	106.65	105.46	109.64	109.14	102.93	106.96	108.7	100.79	104.54	103.17	101.24	110.42	105.43	107.66	100.13	109.95	110.29	97.909	102.22	108.98	101.16	108.13	108.03	108.61	104.3	105.06	108.11	99.868	119.09	104.63	104.04	102.49	101.06	101.04	112.99	98.125	110.31	100.89	106.56	100.94	106.03	111.79	106.91	108.75	109.29	113.08	105.34
97.322	99.127	104.4	96.066	99.889	102.82	106.6	106.77	101.18	97.307	101.21	97.194	105.38	96.618	95.946	103.18	96.007	97.949	97.883	98.247	94.341	104.8	108.52	104.5	100.83	97.808	93.055	101.25	99.238	103.38	107.27	105.13	99.613	104.37	102.06	109.35	99.304	98.501	102.58	97.997	101.39	97.595	99.792	108.41	103.14	99.416	106.35	97.362	98.784	95.03
100.67	106.13	105.36	105.48	110.32	100.25	105.72	112.45	112.42	106.16	101.73	105.83	110.68	96.843	105.18	102.79	102.71	102.93	100.29	100.82	109.82	102.14	106.18	102.13	99.763	107.95	107.35	99.778	101.21	104.02	98.958	100.11	102.94	107.22	98.949	106.82	107.13	100.12	106.38	100.71	101.26	102.83	102.35	98.914	104.02	100.55	99.737	103.48	104.14	101.66
105.62	116.09	111.7	108.57	112.02	113.56	109.02	110.18	110.53	110.43	111.36	103.41	114.68	116.98	116.97	113.54	111.14	109.74	111.77	112.13	113.39	114.34	104.96	116.06	111.1	111.03	104.24	114.89	116.32	104.98	116.04	111.29	111.85	111.3	111.2	113.17	106.06	110.32	113.14	110.32	109.84	119.37	115.84	117.17	112.74	108.38	112.48	115.43	114.43	110.66
107.12	102.8	109.19	103.15	109.13	104.8	109.41	109.84	103.62	106.19	100.39	109.73	112.72	108.81	100.81	107.36	106.53	101.37	105.75	108.99	117.49	97.708	106.38	108.13	107.26	110.11	110.26	108.46	107.69	105.32	109.86	97.799	108.98	113.06	111.17	106.93	108.72	106.39	108.33	110.86	96.717	106.83	102.13	111.09	102.11	103.67	108.64	104.75	105.31	102.61
106.82	101.1	111.51	108.37	108.23	111.75	102.09	103.13	108.97	100.32	101.52	103.52	100.02	108.81	107.02	103.55	110.43	104.01	102.63	105.69	108.08	106.94	106.79	103.84	104.62	113.89	106.21	104.01	98.639	105.83	103.1	101.29	103.45	106.22	105.36	113.1	103.96	103.77	107.75	103.56	103.27	105.94	102.38	110.97	107.65	103.56	99.809	112.27	106.07	104.61
105	115.52	108.22	102.37	105.62	106.75	103.8	99.067	110.4	107.42	114.3	96.602	103.17	104.58	106.08	104.84	104.72	105.28	105.24	105.69	108.94	109.1	107.26	109.42	108.73	109.99	104.54	108.67	105.93	107.33	105.79	105.78	103.07	109.39	109.14	112.53	106.52	101.72	105.56	105.61	103.73	111.28	106.38	103.97	108.51	102.62	108.77	97.689	103.46	104.66
101.05	105.54	103.38	105.14	106.4	104.96	101.41	105.46	110.21	102.62	105.69	104.54	98.373	109.26	99.209	104.69	104.75	108.73	103.7	109.2	101.83	107.5	110.41	102.94	98.054	112.69	102.25	102	102.65	104.11	110.9	104.19	106.57	103.57	108.7	106.23	104.35	101.85	103.98	103.56	99.412	103.23	106.26	99.284	100.85	107.01	109.65	106.32	105.76	102.49
108.23	102.7	105.82	103.56	104.14	102.74	100.81	107.83	109.73	104.11	104.04	107.16	108.75	107.94	101.98	104.34	94.722	102.27	111.13	105.06	104.26	105.25	102.88	105.6	109.14	100.13	107.54	107.06	104.92	101.49	105.5	104.91	103.46	101.42	102.77	101.46	99.86	103.73	101.72	107.11	103.14	101.45	106.75	106.62	100.71	110.94	101.7	101.79	101.5	107.93
115.81	112.82	114.24	112.12	116.66	117.65	112.32	115.12	112.26	119.01	113.3	112.86	114.83	113.98	112.1	116.21	116.54	119.39	114.56	113.04	108.38	110.09	114.61	116.64	110.75	112.98	110.49	116.84	114.36	106.52	112.34	121.95	111.09	115.08	122.11	115.3	116.34	111.01	119.11	111.3	109.54	110.57	108.68	115.99	103.52	115.11	113.82	110.15	112.67	117.57
104.32	115.08	106.27	108.51	113.36	109.31	108.8	108.77	107.13	110.81	107.83	102.89	107.74	102.45	100.23	105.36	106.05	100.96	108.19	106.7	108.87	100.83	101.15	105.77	103.42	109.06	109.16	107.19	109.47	100.07	111.28	110.89	106.14	108.79	105.94	107.67	101.37	102.47	110.41	105.97	107.67	108.15	103.66	104.22	103.77	108.48	104.75	107.88	104.46	100.74
104.25	105.74	108.84	109.59	106.13	107.85	109.1	102.55	110.2	107.74	104.62	102.73	108.66	105.06	109.71	100.5	105.06	109.1	107.85	109.04	99.187	103.08	102.24	101.1	109.98	108.38	102.92	108.29	109.48	108.21	103.59	99.779	109.09	110.35	102.33	108.49	103.85	104.98	103.59	110.52	105.57	109.05	101	109.12	100.8	103.03	105.42	111.17	108.78	111.45
103.03	106.31	100.03	101.18	101.87	108.33	109.77	108.28	105.35	104.08	107.83	101.98	106.62	109.41	103.5	106.63	103.33	108.4	104.33	111.06	104.07	109.26	110.49	104.73	109.05	105.2	109.54	98.311	103.75	104.17	109.44	106.87	105.39	106.78	106.28	104.98	105.47	111.81	111.26	102.51	108.07	105.87	106.2	112.37	111.4	106.15	104.59	103.42	102.62	109.19
93.966	97.071	99.725	105.6	104.19	101.99	100.61	98.831	100.12	92.659	95.217	102.29	99.919	102.87	98.934	100.81	97.779	100.96	98.128	99.949	99.424	102.42	102.77	100.73	106.62	100.76	101.09	97.09	92.614	99.891	100.5	100.41	96.511	96.017	96.85	95.604	102.81	102	98.905	99.117	101.37	104.48	93.726	100.31	96.851	105.76	99.924	96.454	106.3	101.69
109.2	116.59	124.46	116.19	116.75	118.3	118.91	125.61	117.3	113.69	117.57	119.43	122.38	111.55	116.34	119.15	116.76	114.08	117.92	115.64	124.14	116.62	113.26	113.2	114.89	118.39	113.99	117.95	117.41	115.48	115.63	122.26	120.02	116.33	117.45	114.12	119.02	118.62	118.28	115.7	117.35	111.86	122.12	113.81	118.45	120.41	111.06	117.2	125.53	114.04
105.52	101.57	106.38	103.78	101.03	104.69	103.79	101.58	95.7	101	99.928	101.76	101.65	106.09	100.13	97.311	100.24	101.39	98.386	97.08	102.18	102.59	97.51	99.871	94.161	99.44	103.75	103.9	97.943	100.07	99.046	100.17	99.713	101.06	99.656	98.823	94.44	105.28	105.2	103.53	96.099	94.753	95.493	100.2	101.2	91.56	99.672	102.39	98.049	95.088
113.72	122.38	109.28	124.43	118.24	117.04	117.7	112.34	113.36	114.08	119.64	114.65	115.05	117.7	111.84	109.54	115.15	120.27	118.56	118.36	114.54	117.68	113.73	111.47	114.45	109.73	114.07	116.69	119.52	113.22	117.68	114.43	114.09	121.16	115.99	112.82	121.36	112.47	125.13	119.17	115.85	114.83	118.33	113.78	114.61	123.44	113.75	118.03	117.49	120.78
117.77	118.53	118.7	119.8	116.59	118.29	112.78	122.16	113.73	113.46	119.13	110.84	117.7	115.73	117.71	116.29	115.62	112.32	128.56	109.48	118.2	119.51	113.03	117.31	119.47	114.21	121.03	117.34	125.13	116.42	118.44	116.35	116.44	116.42	120.14	115.71	122.43	116.96	120.31	114.38	121.02	118.81	121.64	119.5	117.7	119.22	115.41	118.28	117.41	120.91
111.71	108.36	112.06	110.67	110.7	110.5	111.86	107.82	113.39	114.91	109.34	116.1	114.09	106.98	118.78	112.07	111	115.59	117.87	108.75	116.75	112.37	111.84	112.23	109.11	110.94	113.51	118.59	113.59	118.02	106.97	105.54	108.76	115.62	119.57	109.84	117.85	113.79	118.25	110.26	106.93	108.28	111.28	112.35	111.66	104.68	114.09	117.12	116.52	112.65
103.5	106.15	106.05	109.93	101.65	106.3	104.17	108.06	104	107.43	103.47	111.35	100.6	98.422	111.19	108.05	102.38	105.44	103.33	116.29	108.85	104.64	107.37	97.74	108.32	103.19	104.64	100.04	102.77	108.71	106.79	106.11	110.07	108.96	111.18	99.838	114.41	108.41	109.12	102.86	99.507	109.15	103.72	107.19	109.08	105.06	110.53	106.65	104.58	101.62
118.48	120.27	122.84	113.43	112.15	114.24	119.68	118.66	122.46	114.12	116.74	118.58	118.16	114.04	118.05	112.28	116.12	118.48	120.64	117.78	121.84	115.8	116.44	119.91	116.36	119.4	116.44	120.76	121.66	117.99	117.36	116.54	120.42	107.87	112.53	114.58	116.44	118.46	118.41	112.74	117.76	113.52	116.86	117.04	123.42	111.89	109.58	127.91	119.8	115.71
110.24	106.3	111.48	103.28	105.33	108.34	104.59	105.17	108.69	108.46	103.39	107.53	111.51	107.57	105.92	105.47	109.83	113	102.7	104.6	111.64	101.61	109.72	109.73	103.24	105.46	104.83	104.29	111.52	102	107.57	104.67	107.83	103.22	104.93	110.85	108.99	102.92	110.59	105.47	106.04	104.24	100.85	101.46	102.83	107.52	101.81	107.61	102.29	100.48
103.88	101.36	100.98	103.95	101.72	107.85	100.55	107.65	105.37	102.27	104.26	107.12	103.19	110.34	102.73	101.19	107.86	102.09	107.28	109.62	105.53	111.02	101.18	104.16	104.9	104.16	105.59	107.82	104.21	111.34	102.94	109.72	103.46	105.26	109.48	99.032	105.03	105.71	98.137	108.25	110.61	108.99	107.66	103.86	106.59	99.237	100.59	104.33	98.149	100.43
109.07	106.02	101.05	112.37	109.45	102.96	105.55	104.6	101.03	106.84	106.75	105.17	107.36	111.27	101.46	104.79	99.879	106.39	105.84	113.01	103.54	107.91	106.82	113.2	107.31	107.51	106.38	106.97	113.33	108.57	105.18	110.81	103.61	101.88	103.57	111.3	108.94	102.77	106.08	107.62	107.27	111.95	111.82	108.2	109.2	106.58	104.06	109.54	104.52	113.17
108.29	108.67	111.72	117.53	111.82	116.42	112.32	119.19	111.65	109.5	113.34	111.6	113.96	111.87	108.74	116.97	114.07	117.59	108.73	112.37	106.44	113.49	114.94	108.49	111.24	117.79	114.69	110.48	110.33	112.45	107.26	109.37	109.57	116.32	108.56	115.02	113.46	112.36	115.79	112.76	109.68	114.36	111.83	115.94	105.83	113.02	115.46	112.65	113.63	107.83
112.98	121.71	117.82	114.97	115.76	119.88	121.52	117.29	118.74	118.22	118.34	112.8	118.91	118.92	113.09	119.24	118.74	123.88	118.56	114.44	121.5	121.89	120.87	115.9	113.01	115.25	113.64	117.28	119.3	118.63	114.66	115.97	117.99	118.71	119.11	125.06	119.15	119.41	119.74	118.73	115.24	120.66	120.16	113.52	108.85	112.59	121.16	116.88	120.48	115.93
105.86	101.71	107.71	104.36	107.15	104.27	109.7	110.85	105.04	105.36	105.78	101.15	111.72	102.01	103.14	100.75	105.72	100.27	101.07	104.28	109.05	101.25	107.5	97.425	110.98	101.51	102.49	99.303	104.99	103.65	101.1	106.15	106.1	104.79	106.71	105.99	104.11	108.59	106.41	103.62	96.939	109.69	105.24	100.93	108.86	110.89	101.42	105.91	109.38	99.212
98.75	101.6	105.35	96.727	96.43	105.27	101.04	100.89	103.19	107.09	100.3	96.687	100.47	106.49	100.3	101.35	104.65	100.19	99.061	103.22	92.675	94.695	105.09	102.45	99.74	97.277	103.05	96.212	96.927	104.43	103.52	100.03	100.05	99.217	99.233	106.15	95.801	106.39	102.67	102.31	100.51	101.82	101.75	96.898	101.47	99.246	97.324	104.8	101.84	105.09
116.5	109.27	108.42	115.27	116.06	113.07	116.45	111.64	119.43	105.88	108.29	107	111.59	117.73	112.71	108.63	116.74	105.95	112.6	116.37	110.76	114.61	112.5	113.41	109.11	114.69	112.83	119.92	118.03	113.25	110.36	116.9	106.65	113.87	112.38	104.47	111.88	111.21	115.44	111.66	116.31	111.06	116.75	113.47	110.26	113.39	111.84	113.37	110.02	112.72
111.53	109.78	114.8	115.72	106.69	113.23	106.25	115.43	114.14	105.2	111.69	112.08	114.73	109.56	107.46	106.24	109.86	106.99	108.53	114.4	109.48	112.45	114.61	109.16	111.04	103.21	120.62	116.45	119.26	110.04	111.18	108.27	113.39	111.39	119.49	113.61	115.04	114.68	112.47	110.59	111.05	115.92	111.07	104.87	112.64	111.51	115.75	111.6	115.36	110.53
105.97	107.34	102.85	104.39	109.89	111.05	104.45	102.28	100.11	109.84	104.78	106.97	103.46	106.47	105.13	104.05	106.9	103.29	102.06	101.91	106.96	101.24	110.43	106.47	99.421	101.72	105.13	111.97	108.61	107.21	101.17	109.84	102.34	102.51	111.74	102.07	107.52	105.2	106.89	100.75	103.88	109.87	107.18	107.48	99.22	102.99	109.94	99.548	106.33	108.84
113.39	100.51	101.11	104.52	108.6	106.07	111.87	107.67	104.24	107.66	98.853	107.59	111.75	108.99	107.12	106.68	104.44	103.1	105.8	100.59	103.12	104.04	102.36	106.95	111.65	102.06	108.53	104.35	108.68	112.04	110.29	105.99	105.34	105.28	105.31	111.63	106.04	105.39	106.04	111.62	106.47	102.73	103.61	103.73	109.32	102.92	101.16	111.61	101.42	105.7
97.271	109.03	108.9	106.35	108.84	108.02	101.14	103.86	106.67	107.88	104.47	107.85	98.016	103.29	112.21	108.65	105.61	108.18	102.6	113.48	102.44	104.67	98.261	105.34	100.06	106.99	103.63	112.99	107.64	104.26	99.733	108.52	109.72	102.32	104.28	106.47	103.02	109.49	106.66	108	97.247	104.77	111.96	105.54	113.54	98.922	107.68	103.52	104.95	102.93
111.38	115.23	113.47	110.48	115.6	110.58	113.66	106.89	116.44	109.56	111.19	113.87	108.28	103.02	111.28	104.86	107.34	112.17	109.8	105.6	109.36	113.28	110.37	106.53	107.43	108.54	112.53	113.54	114.28	106.73	112.65	106.24	112.7	108.99	110.16	117.27	116.32	110.26	112.77	110.79	108.64	112.59	107.8	103.5	111.31	110.68	112.23	110.89	112.32	112.07
103.92	100.71	109.91	98.971	112.74	106.46	105.17	106.63	112.66	107.14	104.32	106.69	106.53	105.86	108.85	110.18	103.99	107.13	104.45	106.87	104.28	107.28	110.88	103.12	106.38	106.11	105.91	107.97	106.61	101.64	99.834	106.32	111.1	106.81	109.57	105.39	109.22	107.84	104.22	102.02	110.77	104.33	108.73	109.23	106.28	107.03	108.22	109.52	105.78	105.71
107.91	100.2	108.36	105.56	115.23	97.014	106.29	108.63	108.99	107.75	108.85	104.53	108.71	104.22	103.26	102.32	106.99	105.93	104.2	110.62	103.17	106.76	97.156	104.98	104.05	108.39	107.08	109.38	106.91	111.46	101.01	107.7	106.62	110.34	105.76	108.11	102.79	97.966	106.43	107.95	100.65	102.24	101.27	108.97	104.33	110.29	105.45	105.37	107.62	105.81
117.17	109.94	115.68	111.55	108.62	113.46	113.45	113.87	112.71	114.76	117	111.04	109.14	114.96	110.3	108.95	117.11	112.54	110.46	115.84	109.76	108.22	111.07	112.62	112.95	113.99	113.56	114.45	105.49	118.58	110.61	109.22	118.26	108.83	107.58	117.88	112.88	106.87	103.65	110.68	107.91	104.73	105.71	111.2	113.09	114.9	104.06	109.96	105.43	115.47
108.99	102.73	107.78	103.22	116.51	114.74	113.78	106.05	115.46	110.2	108.88	110.51	113.15	113.81	113.79	112.1	110.03	110.56	104	109.85	112.82	109.83	102.17	109.72	115.23	111.69	109.5	107.22	106.54	112.01	109.18	109.87	97.881	118.12	113.08	107.43	114.46	109.63	104.69	108.61	110.01	115.41	111	110.65	114.57	109.19	114.1	109	104.29	99.696
109.28	100.8	100.77	107.45	106.82	110.52	102.37	102.06	103.3	106.84	107.4	105.13	109.9	108.36	99.165	107.88	103.9	110.59	105.07	106.13	108.9	106.59	101.25	102.4	100.37	106.24	107.77	100.43	102.76	105.62	111.73	104.99	111.27	109.13	101.11	105.32	111.29	113.18	112.79	107.04	105.9	109.45	106.19	104.96	109.47	100.07	99.306	115.82	104.84	105.06
98.37	103.16	103.86	104.93	109.15	99.058	109.08	103.16	100.5	105.16	99.026	100.47	105.76	105.54	94.661	100.77	100.29	107.56	100.61	101.91	102.57	100.84	107.53	95.982	98.382	94.051	104.89	102.46	94.651	95.403	99.114	99.814	102.25	96.258	105.79	100.34	106.12	93.004	91.557	101.16	94.808	104.26	100.95	102.61	99.002	96.276	102.27	107.08	105.86	102.36
100.57	102.66	99.894	103.35	98.35	102.03	100.71	95.512	101.16	99.294	99.397	97.446	101.19	104.49	98.907	100.84	93.778	101.66	98.563	101.56	96.481	95.789	98.165	95.124	96.383	98.903	101.48	97.735	103.12	96.093	104.73	102.38	98.847	95.526	99.526	101.44	97.688	104	101.45	102.96	106.9	100.81	100.6	97.793	104.41	100.05	97.674	101.8	100.02	99.862
104.38	108.77	105.44	112.37	106.83	102.58	106.66	109.25	105.93	103.72	106.7	99.866	105.98	105.82	101.33	113.15	107.58	105.88	99.675	103.41	103.98	108.78	102.89	105.99	103.07	106	103.37	112.19	108.59	102.16	102.55	103.47	109.46	110.79	105.29	106.94	103.37	100.83	104.7	109.39	110.05	113	103.23	104.75	110.69	104.23	104.2	107.9	108.02	103.74
97.779	104.18	104.52	103.92	106.66	108.17	101.08	101.99	108.91	102.75	105.31	101.42	105.22	102.2	103.82	108.58	103.95	101.64	104.33	105.37	108.83	104.93	105.01	107.58	111.29	104.51	100.85	106.1	103.54	108.7	111.26	105.4	105.17	102.71	107.04	101.61	100.78	102.35	102.9	107.29	105	104.28	101.28	102.72	96.211	101.14	99.78	107.4	101.6	104.23
102.81	107.43	107.45	109.13	105.62	109.58	104.42	107.57	104.48	110.24	108.32	99.738	112.64	108.24	106.18	100.69	104.99	102.12	109.1	102.59	103.37	110.26	111.92	109.74	105.75	103.78	110.26	100.16	108.32	99.911	105.18	107.68	97.738	100.63	108.38	111.45	102.86	109.28	102.7	110.85	104.61	110.65	105.02	108.99	102.19	109.1	106.75	107.49	103.42	106.51
100.7	96.591	102.26	97.419	106.34	104.92	97.549	102.37	95.26	104.46	102.56	94.612	98.685	100.14	104.76	100.86	102.37	101.63	105.36	98.173	96.906	103.16	101.23	99.57	101.16	101.83	101.63	100.67	102.15	95.981	106.41	100.92	103.49	97.242	101.74	101.5	102.01	104.57	101.58	102.55	105.4	101.45	103.43	100.13	103.15	98.313	102.5	102.34	104.58	100.43
100.8	106.35	102.14	104.98	108.23	103.11	101.56	110.09	104.37	104.21	110.36	108.63	107.84	104.23	105.34	107.91	105.45	102.33	101.73	103.6	101.09	110.6	108.87	108.58	104.49	110.09	108.89	106.44	104.27	109.18	108.03	106.44	109.67	102.41	108.5	106.07	96.101	108.97	103.85	101.85	110.84	105.51	99.68	109.37	100.28	103.51	103.56	102.8	109.22	104.07
108.17	111.65	105.6	101.51	102.71	106.16	106.98	109.13	104.25	99.608	108.12	112.59	109.9	105.2	110.04	113.33	110.7	109.99	112.54	112.46	109.85	104.26	101.79	109.4	113.06	108.08	113.08	108.4	116.33	107.77	107.72	104.78	115.14	109.71	110.01	111.23	112.15	111.2	110.84	111.33	120.43	110.74	108.3	112.48	107.03	112.91	113.56	110.56	110.35	108.08
110.8	112.28	110.16	113.64	109.97	112.66	109.6	115.91	110.56	113.12	111.2	104.11	110.63	112.15	109.46	104.82	109.35	115.2	117.2	108.17	113.85	104.24	104.25	115.49	116.45	107.78	110.17	116.83	111	108.31	116.03	113.96	111.7	111.32	105.38	104.56	112.5	111.24	111.1	106.67	105.94	107.48	109.08	110.15	108.28	109.86	112.2	113.36	109.97	110.59
104.91	112.34	106.57	112.07	105.28	108.42	112.53	110.72	106.04	108.6	103.68	102.19	108.17	105.69	106.16	108.85	108.59	104.81	106.57	103.55	104.25	105.25	105.08	103.03	109.66	103.72	104.29	102.7	102.28	101.25	111.65	109.87	107.4	106.61	105.58	108.06	108.27	105.87	98.769	101.9	105.54	101.6	108.71	96.569	101.76	111.08	110.8	100.87	107.66	103.22
102.54	104.8	107	102.16	109.59	110.61	108.39	101.78	108.28	102.36	100.38	103.86	101.66	104.73	101.77	101.63	104.94	104.95	104.25	104.66	104.21	106.76	97.233	99.078	102.9	104.31	100.88	101.92	109.95	100.7	108.04	99.521	102.82	105.34	108.05	106.25	103.34	105.21	106.68	106.16	101.35	102.53	106.62	104.39	108.55	106.88	102.27	107.25	100.81	100.01
105.9	100.69	102.27	102.96	106.01	108.71	96.545	110.58	105.65	101.97	106.05	109.99	103.46	106.78	101.85	103.43	107.3	105.77	106.66	105.2	105.75	110.48	97.499	104.76	98.482	104.37	100.93	105.37	104.82	104.98	104.1	107.09	99.868	103.07	104.19	107.1	99.012	105.81	102.31	106.93	105.5	101.13	102.05	107.25	100.64	104.44	104.92	104.77	104.19	105.6
111.1	113.44	117.34	119.14	109.55	109.29	111.07	106.25	114.21	106.68	111.22	106.73	109.54	109.11	106.88	111.79	114.77	111.59	115.42	105.16	113.79	111.75	115.76	107.32	106.88	108.1	108.66	107.39	107.18	113.6	111.13	117.14	115.6	104.52	110.71	109.69	110.99	117.37	108.55	108.09	116.16	111.36	111.74	111.73	111.8	113.29	108.9	107.62	108.4	109.06
100.95	107.53	105.87	104.62	105.89	104.43	109.03	107.93	105.64	105.82	109.08	104.35	105.37	95.663	106.83	108.09	101.86	105.41	107.29	104.39	107.18	104.5	115.81	114.05	102.62	103.45	107.48	104.24	99.727	103.51	107.91	106.89	106.91	110.4	110.65	99.319	105.31	106.8	105.67	103.33	106.13	110.55	107.93	102.79	103.45	110.18	108.56	107.99	109.18	101.1
101.97	107.02	107.08	105.77	101.74	105.66	107.09	107.22	106.12	106.97	106.16	112.19	106.53	104.51	106.22	108.74	106.17	109.49	105.77	109.37	107.03	106.56	109.6	110.56	100.21	108.07	102.18	106.24	106.76	110.17	111.98	103.3	106.86	108.4	106.85	106.97	103.09	103.91	113.35	102.06	108.45	106.64	109.93	117.57	101.78	100.66	108.93	103.6	102.01	103.34
104.56	106.12	108.98	109.3	112.22	113.52	103.77	110.34	100.42	112.47	110.69	113.43	111.94	105.17	105.52	113.48	114.8	114.38	110.16	112.87	111.35	111.57	105.89	106.98	107.76	113.59	111.33	113.55	112.17	106.93	112.81	117.11	114.63	107.88	108.43	108.49	105.01	109.76	111.6	106.61	110.05	106.51	110.46	109.14	109.67	109.12	104.63	105.97	105.51	111.19
99.066	103.2	102.93	94.447	102.93	99.109	100.69	100.02	103.76	99.645	95.728	97.188	99.63	111.81	105.03	101.52	97.719	104.27	100.69	101.53	104.44	97.759	101.01	100.88	101.16	99.376	104.8	97.654	98.448	97.173	101.98	104.02	102.12	95.53	93.786	106.29	105.03	95.803	101.51	106.39	97.953	98.353	94.545	104.6	102.57	98.87	98.449	104.57	100.25	102.56
108.82	105.55	97.018	101.43	103.89	111.89	105.53	108.69	101.22	95.59	104.88	103.99	111.56	101.64	102.87	102.16	104.34	106.77	108.47	96.966	99.759	105.22	101.6	98.259	102.56	103.09	108.68	102.32	101.7	102.18	102.69	100.52	106.75	106.64	100.45	101.79	111.03	106.08	98.148	99.329	97.144	108.64	102.51	97.65	103.07	104.66	104.61	100.6	100.22	103.87
103.42	101.77	98.477	98.11	101.25	101.19	104.98	105.7	96.504	93.54	100.87	99.576	97.102	102.35	102.5	95.094	99.204	97.333	103.94	99.235	100.34	104.04	101.99	103.51	97.197	108.43	101.93	102.29	98.865	98.085	102.86	98.799	95.341	102.64	98.36	100.09	96.278	104.14	106.52	100.13	98.744	107.84	105.28	101.06	104.45	105.79	102.18	98.481	101.38	104.68
113.3	114.44	107.17	106.77	117.43	111.93	106.26	110.91	109.76	111.87	107.72	109.4	115.69	110.83	109.4	109.43	113.05	112.72	112.18	110.79	114.66	114.45	122.07	109.5	105.32	109.42	113.97	119.87	111.5	115.56	112.45	111.57	111.55	107.6	115.03	113.79	114.59	114.01	116.5	109.83	106.67	114.05	116.09	112.9	115.5	118.64	105.1	113.09	106.66	111.91
102.64	96.229	95.792	101.89	97.822	99.728	106.48	97.951	99.676	99.394	101.56	95.781	96.286	97.871	97.427	104.72	102.85	98.206	99.396	94.499	95.569	96.606	99.985	101.1	95.005	98.768	97.017	96.463	95.488	98.675	97.037	97.11	102.15	98.245	100.34	99.752	100.24	101.82	91.478	99.379	97.331	100.58	93.719	98.637	97.683	96.839	98.691	99.426	103.96	100.16
111.81	119.19	116.4	111.17	109.52	113.93	105.45	116.54	109.12	116.17	114.54	122.07	111.21	114.25	108.48	114.92	109.45	110.69	110.89	110.45	111.45	114.45	108.16	114.12	108.96	107.5	106.47	111.45	118.73	111.2	107.32	119.45	110.91	108.88	110.03	106.76	107.62	109.84	109.09	113.95	113.19	110.11	107.72	109.77	117.01	117.37	112.31	107.2	104.78	112.03
103.64	101.8	100.24	96.957	95.477	95.654	94.068	101.88	99.978	100.22	96.671	100.1	94.744	98.761	101.56	99.335	96.66	104.96	100.71	104.81	100.55	98.044	98.527	104.89	98.66	97.711	90.183	97.12	103.72	93.918	99.653	105.28	96.307	101.47	106.93	96.399	95.307	100.35	100.74	106.37	105.4	104.87	102.07	97.451	96.468	99.846	95.194	101.62	100.57	101.08
104.73	106.41	102.23	107.38	97.98	103.97	106.79	108.3	102.9	107.73	101.1	97.546	105.98	105.58	103.12	108.84	103.97	97.262	99.999	100.39	100.07	100.81	110.12	107.73	104.4	105.47	101.4	102.19	102.63	101.26	111.85	100.89	99.055	105.73	101.6	103.38	99.382	107.64	106.01	103.16	96.913	109.79	108.36	102.75	107.09	107.51	98.894	106.4	105.68	100.76
101.98	106.07	104.51	103.12	108.69	109.21	103.81	106.6	102.78	104.76	108.92	111.06	107.98	106.93	112.4	108.42	106.67	107.27	101.8	108.4	97.663	102.09	104.13	104.88	107.92	108.01	104.8	106.01	103.83	102.03	105.61	104.66	108.2	105.99	110.34	99.816	101.97	107.61	103.4	101.64	106.89	106.64	108.89	107.82	104.73	103.25	102.93	105.42	105.57	103.8
109.95	117.39	117.88	113.63	109.68	113	114.59	112.25	105.17	109.31	114.43	106.86	119.37	108.96	113.69	109.03	109.18	110.34	104.76	108.74	110	107.93	111.05	117.57	108.05	115.48	113.64	114.38	108.65	111.28	104.54	106.55	109.86	106.16	119.62	116.52	108.84	108.98	110.52	108.75	111.73	113.64	107.44	108.13	112.74	112.85	119.22	116.64	117.13	108.55
107.96	104.47	106.43	104.76	107.8	103.13	108.7	102.24	105.47	107.28	101.1	112.39	104.72	106.22	102.09	106.29	104.66	100.48	104.01	103.68	104.3	105.95	105.23	105.1	107.7	105.3	107.66	95.005	103.3	102.29	104.37	106.4	102.5	102.57	104.38	106.88	105.96	109.24	107.05	109.83	111.36	112.29	106.01	105.57	110.56	112.41	111.43	105.01	114.4	103.55
109.06	104.88	104.87	106.12	106.79	104.18	99.882	107.45	109.63	106.72	109.77	109.85	107.25	100.98	103.44	107.98	104.36	101.15	110.42	105.26	111.05	113.68	108.88	103.93	106.9	99.394	102.71	108.75	109.91	108.67	110.36	108.46	105.1	105.96	104.28	109.71	113.6	104.02	100.65	108.21	111.81	101.31	107.41	108.04	100.27	102.19	108.3	105.63	104.15	109.04
100.38	96.958	95.078	106.62	102.68	95.005	102.94	100.46	102.4	100.72	100.42	98.793	95.44	99.37	100.29	93.65	101.18	97.345	96.864	99.731	95.744	99.172	105.51	89.695	96.918	98.403	96.756	96.619	101.87	100.01	95.657	105.85	98.7	103.84	100.83	95.615	94.696	94.988	96.369	102.71	94.338	103.27	99.367	104.9	95.916	101.12	100.34	96.653	94.971	99.407
105.55	106.31	110.33	104.17	108.31	112.63	100.23	104.33	103.98	112.08	103.21	107.5	104.23	106.31	107.05	105.72	107.5	108.25	106.51	109.95	108.13	103.73	102.96	110.92	104.66	106.23	107.97	113.25	106.33	109.35	103.48	106.7	108.5	108.62	110.51	109.33	108.62	111	106.07	104.3	105.77	109.85	103.42	105.09	107.61	98.969	108.98	103.42	108.51	108.78
102.36	114.82	101.4	107.01	105.61	112.12	108.84	106.65	105.96	105.24	109.06	107.24	105.95	103.53	101.06	104.17	104.84	106.3	104.81	99.64	108.21	107.06	99.074	107.28	111.45	103.89	103.1	99.252	104.88	106.21	110.47	105.6	102.36	112.01	110.02	107.47	111.56	108.75	101.48	103.54	93.549	113.48	107.71	106.35	103.94	104.09	102.94	101.76	108.23	104.43
104.2	103.29	104.6	101.26	103.57	102.74	106.22	103.8	103.61	104.28	108.4	109.23	105.52	99.862	106.59	101.28	97.973	104.43	105.35	102.97	109.65	100.35	106.1	111.13	108.91	104.49	102.55	96.68	105.88	113.81	104.35	107.87	106.89	102.44	101.65	108.88	94.678	109.44	102.38	102.25	115.42	105.85	108.05	106.33	100.45	100.65	103.68	106.9	99.722	109.34
101.97	102.73	97.842	99.237	95.212	97.022	100.24	102.01	96.528	94.864	96.844	102.43	101.86	99.119	103.03	98.09	96.66	101.1	102.46	95.508	98.039	101.38	104.86	100.21	93.897	98.998	101.58	96.139	96.76	100.81	100.16	104.39	100.71	105.85	100.37	99.954	98.88	101.14	107.73	106.82	97.492	98.083	96.97	99.118	102.21	99.426	101.13	100.5	101.78	97.307
106.62	104.6	103.87	105.16	107.61	115.68	101.14	107.29	103.98	106.32	103.85	108.77	102.51	108.49	105.36	106.86	100.47	101.35	104.73	110.12	104.68	107.14	107.32	106.64	104.3	107.01	108.68	105.64	105.92	101.08	106.51	107.57	104.36	104.51	105.24	108.23	108.36	108.55	102.81	105.67	106.58	107	103.53	97.468	102.11	108.84	111.67	105.38	107.43	109.25
101.21	112.1	105.16	105.18	106.3	103.84	106.69	107.18	100.21	105.47	103.58	99.605	111.79	113.66	109.61	105.8	108.87	102.09	95.619	112.52	107.52	101.63	101.34	105.98	103.38	110.18	105.57	107.55	107.2	111.32	107.65	108.86	104.73	106.97	103.09	112.31	106.64	106.18	104.3	104.18	102.34	104.05	102.36	103.77	103.3	104.34	105.07	109.14	109.07	105.87
106.53	111.57	103.97	112.37	104.97	108.3	110.03	106.15	103.72	114.86	114.68	105.76	110.08	108.95	112.81	106.2	103.9	102.42	113.89	109.17	112.81	104.99	102.91	115.7	113.42	106.84	111.75	110.29	108.18	102.67	104.63	119.48	107.6	110.22	111.46	104.56	110.76	110.71	109	108.9	110.91	111.63	113.51	105.2	109.59	106.43	114.96	113.85	108.7	114.69
114.89	115.34	111.81	110.26	110.36	110.23	110.73	104.64	115.49	105.53	116.34	107.28	114.47	112.23	116.05	113.56	109.84	111.86	112.19	108.4	112.93	111.3	111.01	114.18	115.64	113.8	108.14	111.22	113.77	113.2	113.94	114.05	111.11	108.83	109.22	116.92	110.32	109.16	107.33	112.98	114.45	108.66	112.54	107.2	111.44	111.74	113.36	105.47	104.77	114.13
114.69	102.86	105.66	101.69	98.434	112.55	103.71	105.95	101.55	106.11	105.08	107.15	105.17	112.42	102.27	105.53	100.59	104.57	102.13	107.31	104.84	105.54	109.33	111.56	104.39	109	103.02	100.1	105.99	105.73	111.88	105.36	114.62	108.58	107.87	108.05	111.08	106.09	100.35	103.75	106.63	111.47	105.09	105.52	109.62	102.39	107.47	105.22	105.9	107.62
97.131	100.93	100.6	104.73	103.71	99.425	100.01	93.902	105.03	98.633	103.63	103.74	98.159	102.4	93.967	102.69	104.01	101.56	101.27	98.627	103.63	106.16	100.71	103.58	102.32	104.61	99.183	100.46	99.6	96.501	94.789	101	98.697	103.64	94.801	103.74	100.08	97.472	98.218	101.49	102.17	94.774	102.11	98.702	100.53	104.59	101.29	102.4	103.61	104.93
108.66	111.14	113.13	114.55	109.5	119.77	116.58	112.19	109.25	107.97	107.46	113.08	111.83	111.33	115.29	110.4	105.64	115.35	123.51	115.32	117	112.32	114.02	109.79	111.16	108.35	117.05	113.58	110.02	112.33	112.46	118.49	108.6	112.33	115.83	110.4	109.68	114.22	112.61	119.12	111.27	112.22	112.52	113.16	117.56	111.9	112.24	115.43	113.63	118.04
116.09	118.85	124.1	122.84	119.12	124.7	115.69	114.92	113.19	122.84	118.38	120.22	110.87	122.34	118.61	120.44	120.34	124.63	117.28	121.9	110.63	114.27	121.07	115.83	119.08	125.01	115.18	114.68	115.8	117.91	112.7	116.58	111.66	120.48	117.78	117.66	119.64	116.9	120.36	112.28	114.83	115.47	115.44	118.01	120.3	115.84	120.27	115.14	110.71	119.41
105.11	109.74	100.95	107.27	114.97	107.07	108.99	109.39	103.49	105.08	104.62	110.45	102.49	102.37	105.89	110.63	103.87	108.39	109.28	110.57	106.83	110.52	112.99	100.8	104.66	109.54	108.95	101.82	105.28	102.47	104.86	104.75	101.3	111.38	108.43	105.87	106.13	104.82	117.72	102.7	104.5	111.39	105.85	111.47	98.569	110.24	107.59	106.16	99.638	117.63
99.799	112.64	101.3	103.54	101.58	106.41	104.86	109.94	102.53	106.81	105.11	106.6	104.29	100.72	102.35	111.14	103.05	104.17	101.52	101.58	112.83	106.67	106.02	103.17	103.75	98.146	106.89	106.48	107.23	106.6	106	103.8	103.96	104.94	104.48	111.01	105.45	106.87	111.13	105.82	103.77	101.57	102.47	106.52	112.99	106.92	97.971	108.49	105.89	100.71
108.7	116.23	110.64	108.75	112.98	114.15	105.98	106.39	112.33	119.35	111.83	105.04	111.38	111.26	115.88	116.34	107.01	109.25	102.57	113.2	117.73	113.41	110.18	110.94	115.39	111.6	108.34	111.62	114.18	111.29	112.39	114.02	111.01	107.2	111.39	109.64	109.57	114.94	115.31	109.27	104.96	109.07	115.23	112.33	110.76	116.3	109.7	110.82	113.47	120.16
113	106.11	114.76	111.65	115.75	110.73	110.55	108.59	114.19	115.89	109	106.09	109.09	104.76	112.7	110.07	112.92	107.5	107.66	111.2	112.96	113.41	107.57	110.59	118.52	106.97	111.42	111.64	111.5	107.11	106.76	107.8	108.85	103.79	113.6	115.33	103.41	110.82	113.75	112.31	115.11	106.3	111.26	108.17	109.57	108.68	112.57	113.33	115.03	109.18
113.09	113.65	101.51	113.33	107.7	107.05	111.19	109.7	111.19	112.77	111.5	109.13	110.34	110.41	108.14	110.09	114.95	117.55	110.28	112.56	108.67	112.68	112.28	115.33	113.07	115.43	102.19	108.24	109.24	110.8	116.19	104.81	108.96	106.87	109.67	115.46	107.35	107.56	107.3	110.42	111.53	112.03	106.74	114.22	107.71	110.24	110.83	116.91	115.37	115.54
105.64	93.484	97.297	98.917	107.76	99.232	101.46	99.751	103.58	105.44	102.86	96.836	101.99	98.259	102.44	103.08	100.95	101.61	96.781	97.641	98.001	93.195	94.775	94.048	103.72	97.54	100.53	99.77	100.05	97.876	97.729	99.566	99.033	102.9	100.23	102.93	99.523	100.79	97.074	105.7	100.3	100.13	100.57	101.28	103.36	105.82	101.01	99.012	100.07	91.532
110.55	105.72	106.09	112.99	105.88	95.88	103.18	102.46	105.24	104	114.31	104.28	100.4	101.95	105.76	109.95	102.98	112.14	105.24	107.51	102.17	108.71	104.52	111.22	112.87	107.81	101.57	107.32	101.87	111.45	107.8	102.46	103.66	103.87	96.214	101.94	113.7	109.02	107.02	111.99	103.56	103.9	110.71	99.918	107.14	107.66	107.66	104.93	102.27	104.35
103.09	103.36	110.25	100.71	103.42	108.86	105.21	104.96	101.67	106.19	105.75	107.41	102.69	107.79	106.53	106.04	107.91	109.47	103.35	101.81	106.67	112.56	101.37	104.69	112.07	102.68	99.179	103.11	111.99	109.88	108.02	104.95	103.69	104.57	102.09	101.81	109.85	110.23	108.97	111.01	102.73	104.72	112.42	101.8	106.58	105.21	110.97	102.51	107.55	108.76
103.58	103.51	108.48	103.89	106.32	105.8	103.99	109.05	107.38	106.91	104.61	104.96	108.23	108.14	110.83	110.15	107.58	101.44	110.26	104.57	106.96	99.515	98.964	110.03	99.424	103.65	104.64	106.78	102.81	102.59	109.26	105.69	106.32	100.43	105.41	105.84	99.351	102.08	101.48	105.55	106.24	106.08	104.37	103.17	104.55	99.594	109.55	110.05	103.6	104.92
117.18	118.02	118.4	117.26	121.3	115.28	121.84	123.51	116.81	115.57	116.72	122.23	113.79	119.5	119.63	111.93	113.49	114.38	117.91	110.56	116.52	119.88	116.86	115.17	121.21	115.4	120.59	115.36	122.94	111.63	116.31	109.92	124.68	123.35	116.84	127.7	115.71	112.44	122.76	113.51	114.67	118.1	118.31	115.74	114.09	120.82	119.41	112.06	117.1	122.9
104.65	103.06	103.92	108.35	101.95	105.24	105.64	103.73	108.8	110.86	110.19	106.86	101.45	107.5	108.9	108.35	101.72	103.13	106.92	106.78	104.85	109	104.28	107.76	103.25	111.89	99.527	102.45	99.99	109.24	103.43	109.12	104.32	111.04	110.54	104.15	115.17	103.44	111.09	103.87	105.87	103.55	105.42	107.47	111.3	108.75	107.98	108.4	106.64	107.18
108.23	102.6	106.02	112.69	108.38	104.77	101.48	105.86	110.44	107.93	107.77	100.22	103.07	115.16	110.92	104.14	102.28	102.85	108.85	107.35	111.42	103.16	108.17	107.33	109.13	102.67	108.52	93.765	102.86	107.92	101.84	104.59	110.62	101.42	97.848	101.5	102.97	102.35	113.1	106.28	108.25	106.41	110.25	102.76	108.31	109.18	104.41	110.49	102.26	109
107.63	111.34	107.16	106.75	107.86	105.38	110.23	98.958	104.37	97.452	104.18	106.88	99.912	108.43	100.72	109.19	105.57	97.846	103.08	100.65	109.35	104.05	107.97	103.07	105.76	102.83	103.57	105.67	109.74	106.96	97.752	110.18	107.1	102.92	99.864	98.018	99.078	106.52	109.26	105.08	108.1	108.47	103	103.78	105.72	104.25	101.85	100.59	109.43	103.03
102.38	105.29	100.7	96.517	97.893	97.813	100.18	99.046	104.43	101.9	104.52	101.37	99.858	99.931	100.64	101.87	98.637	94.547	99.99	95.37	100.51	102.46	98.507	102.23	101.21	102.24	102.79	101.38	102.09	98.777	104.06	106.29	104.24	101.46	95.031	96.045	96.346	100.66	97.774	101.07	101.62	103.93	95.814	101.46	99.195	100.6	103.61	100.73	100.78	102.63
109.46	116.73	106.59	112.62	115.32	114.6	109.68	118.85	105.89	112.32	119.94	115.38	105.55	112.47	114.38	115.15	110.41	111.37	106.52	110.6	112.05	113.04	112.92	115.96	111.13	110.23	110.4	105.2	110.2	110.46	112.86	114.72	105.86	108.62	107.44	111.58	116.02	107.87	110.9	111.69	115.39	108.22	108.69	113.36	106.63	108.95	119.31	113.31	113.26	108.79
98.883	104.61	105.56	109.03	104.54	106	103.59	107.14	106.77	103.01	100.13	103.93	109.65	106.24	105.15	101.5	103.13	104.18	109.19	108.22	105.23	104.82	108.83	106.22	104.17	106.94	104.57	108.89	109.78	104.48	110.54	106.44	106.74	105.37	107.14	106.5	102.86	104.64	100.13	110.11	113.44	112.86	104.07	97.621	112.45	105.1	102.81	100.89	106.2	108.25
102.21	105.37	102.69	106.12	104.8	110.01	106.55	103.25	110.63	100.95	110.63	108.94	101.17	109.05	103.86	104.41	110.12	103.06	111.42	109.44	107.1	101.5	105.42	105.34	104.16	106.18	107.55	107.36	104.51	103.89	107.25	108.84	102.35	102.03	105.01	110.74	107.71	110.99	107.12	110.27	107.02	102.9	104.91	102.73	103.76	102.11	105.69	99.885	98.472	104.21
105.23	103.6	103.41	112.8	101.83	96.311	103.39	104.66	102.84	106.84	106.43	107.26	109.43	106.68	99.155	104.35	110.95	103.19	104.76	107.59	101.27	100.18	106.36	102.25	105.59	103.9	108.1	109.81	107.97	101.31	110.34	101.34	106.25	104.7	101.2	107.86	106.42	107.76	110.96	108.04	104.98	105.83	102.75	112.69	101.2	106.17	104.99	104.96	107.68	114.85
103.32	108.06	103.71	109.38	107.33	105.46	101.02	103.28	109.69	101.96	100.56	106.47	104.23	106.56	106.55	108.23	103.53	104.1	108.86	105.7	107.83	115.47	102.78	100.81	93.892	104.46	101.2	106.17	101.47	105.4	107.17	105.22	104.92	112.31	102.54	101.23	106.67	110.17	109.6	106.74	111.62	107.65	106.83	106.83	110.35	103.31	106.75	105	107.7	96.656
113.38	106.65	116.51	113.7	112.49	114.52	114.84	109.75	119.43	114.66	117.48	118.72	112.08	116.79	118.53	118.36	117.58	122.4	112.24	112.08	117.09	121.58	119.48	118.78	119.42	119.13	109.97	121.08	111.12	123.28	115.56	109.81	118.55	112.99	114.24	117.93	113.34	112.37	114.37	116.15	113.46	117.81	115.49	113.25	120.15	119.11	117.27	115.8	105.99	115.04
114.65	119.72	119.4	114.4	115.87	110.52	118.87	115.5	114.74	114.47	108.92	114.24	122.35	114.74	114.7	114.83	113.88	109.55	116.21	119.37	118.63	118.73	114.4	121.31	119.73	113.15	112.84	117.12	117.55	122.26	118.32	112.42	115.57	115.32	115.94	113.67	114.32	119.81	116.9	119.14	123.4	117.24	110.69	118.66	113.23	119.65	113.7	118.24	114.49	115.41
109.34	105.12	105.43	103.01	108.8	99.418	104.69	105.1	103.5	109.85	105.78	107.52	102.85	108.74	103.56	109.19	103.54	104.22	111.32	107.34	103.25	112.6	104.08	102.82	105.12	103.67	111.73	106.89	109.06	101.01	104.68	107.14	112.61	104.17	101.51	106.27	108.44	108.95	106.42	108.04	106.38	105.74	103.58	105.24	104.31	107.95	108.56	105.13	111.75	109.12
112.18	113.94	113.5	112.7	103.46	116	108.69	110.18	106.4	108.94	103.79	109.27	108.85	117.15	103.87	106.59	111.91	109.5	110.51	102.19	111.37	107.63	113.37	105.77	111.92	112.71	111.63	108.64	112.66	107.48	111.53	111.93	115.48	107.62	110.99	110.33	111.37	111.22	112.69	112.21	103.92	110.21	105.28	110.11	105.41	114.46	109.84	107.5	110.4	114.49
98.432	105.23	104.75	104.72	108.47	109.66	104.58	101.31	106.36	102.21	106.3	106.13	106.04	108.98	101.01	97.657	107.38	102.54	103.25	108.62	105.5	108.9	103.6	106.69	104.57	105.69	100.03	107.66	103.35	100.48	107.19	104.37	105.65	104.15	103.08	106.84	111.25	109.09	102.9	108.21	103.04	105.39	100.93	102.99	103.81	109.31	105.95	108.36	104.24	105.91
109.53	107.59	104.63	118.5	113.94	112.12	110.92	111.6	114.11	111.15	112.93	110.68	110.2	111.49	103.19	112.75	115.33	109.55	113.71	118.2	109.91	115.7	110.53	113.39	106.1	106.89	112.4	112.17	108.49	109.95	109.19	102.58	110.98	110.59	113	109.31	117.14	111.91	113.55	111.66	105.51	109.24	113.74	111.97	111.75	103.27	107.16	110.25	114.15	108.69
107.75	105.03	101.78	111.2	102.57	104.36	105.45	107.18	109.34	107.32	104.32	102.68	105.11	109.43	109.74	111.18	113.31	109.9	106.84	108.72	110.89	110.39	107.46	103.89	106.57	106.18	105.98	102.83	105.19	109.5	107.11	105.81	104.85	106.96	102.53	109.57	110.38	104.44	101.17	109.99	101.49	108.74	107.2	108.17	104.45	107.62	99.866	103.31	99.265	101.83
113.93	109.2	114.47	107.21	114.58	113.3	113.3	116.9	109.64	105.92	111.87	109.8	108.47	107	110.74	117.54	109.25	106.59	111.71	113.21	105.21	109.06	110.9	115.81	111.88	109.22	111.48	109.62	115.31	112.81	108.36	107.41	112.61	112.78	111.62	113.57	111.15	108.61	108.98	108.04	108.68	114.4	117.11	109.75	112.46	108.23	104.38	108.14	109.4	107.2
114.48	111.6	115.65	119.22	115.08	115.03	111.96	113.28	106.88	110.47	109.99	111.3	108.84	111.73	118.41	102.14	112.94	114.06	109.96	111.6	112.3	116.69	113.29	118.18	111.24	111	111.11	122.07	116.48	113.54	116.29	110.79	107.83	113.75	112.51	111.97	108.13	117.34	115.74	113.41	109.9	120	115.56	116.51	105.98	117.16	113.82	109.65	112.89	113.17
108.5	108.89	111.68	105.42	107.06	113.15	111.91	122.79	112.33	113.05	107.15	114.53	118.48	108.26	113.23	108.8	114.76	106.97	111.53	114.43	109.26	115.34	113.39	111.36	116.95	112.73	106.11	113.88	116.34	109.59	119.43	110.8	104.31	116.39	110.04	108.88	108.34	112.81	111.95	107.75	113.88	109.01	110.84	111.72	110.78	107.42	114.17	111.87	108.2	106.9
99.278	108.26	108.24	108.35	102.3	111.41	103.07	103.83	108.7	100.74	104.65	103.25	99.636	97.658	107.48	105.66	104.36	101.82	109.65	109.19	113.78	109.06	110.13	99.206	106.49	108.53	105.29	109.39	105	98.154	109.29	104.12	107.07	99.314	104.85	103.19	106.32	102.89	104.16	108.82	108.01	107.63	106.18	108.96	103.77	97.952	99.284	107.97	101.87	101.95
112.5	108.97	105.66	112.97	110.43	110.24	110.63	112.3	107.37	108.79	109.91	111.08	110.36	112.07	105.27	112.14	110.96	114.55	104.16	111.27	110.69	113.97	113.4	115.66	110.34	117.18	111.19	111.84	115.27	106.68	113.26	109.24	109.63	113.1	109.25	107.51	113.5	116.09	112.96	113.86	112.05	112.27	103.11	107.58	114.35	110.22	111.17	113.5	111.54	111.32
114.04	117.87	106.79	113.02	107.84	113.81	109.03	116.85	113.19	111.16	111.86	112.08	105	119.54	114.43	116.61	108.35	108.73	112.5	106.61	114.59	109.47	110.38	109.46	120.27	109.43	107.46	114.03	110.6	111.51	112.56	115.46	114.64	115.59	115.68	113.52	113.69	107.83	113.79	115.08	112.52	108.09	111.61	109.87	111.11	114.51	115.27	111.75	115.33	115.87
114.47	117.54	109.77	109.36	110.2	111.8	112.25	107.94	109.58	112.15	105.27	112.14	114.72	111.5	113.54	105.97	111.16	109.62	115.77	109.79	107.64	115.17	116.45	112.68	106.76	112.13	110.62	117.59	108.75	109.32	110.93	108.95	114.13	106.27	114.51	108.86	112.03	112.43	111.09	115.09	113.52	109.77	119.5	112.98	123.47	118.02	105.56	113.56	106.91	113.19
104.37	102.62	98.733	105.04	102.61	105.03	109.07	107.82	98.653	102.48	104	98.629	104.87	100.74	103.41	105.06	102.96	97.737	101.21	110.6	110.86	101.15	107.65	107.5	104.19	99.896	106.37	105.33	101.84	104.25	103.14	105.22	110	101.92	104.33	103.02	105.44	99.788	105.59	109	104.6	103.89	105.38	97.371	100.81	104.19	105.42	103.85	107.38	107.85
103.77	98.398	104.43	102.85	103.84	110.24	102.63	104.85	111.27	100.9	105.39	102.65	104	107.91	112.98	101.54	103.84	109.46	104.17	103.82	106.72	108.45	105.6	100.86	104.68	106.84	102.58	104.91	104.71	109.65	102.95	111.7	107.6	107.02	97.068	110.71	99.746	106.92	110.24	102.1	99.198	104.56	109.87	102.36	102.51	105.21	106.53	104.03	104.33	109.19
120.2	118.76	116.77	115.67	111.72	109.88	114.29	118.11	124.05	115.33	121.8	117.22	119.93	112.53	119.62	115.26	114.76	115.62	117.14	115.92	114.08	119.94	118.03	112.93	117.97	124.19	119.17	116.06	119.26	113.81	118.98	117.43	117.34	116.46	117.84	118.96	115.65	124.52	117.3	118.31	117.47	109.2	119.5	121.48	113.54	124.63	114.54	123	120.43	117.06
109.66	108.88	111.8	117.71	112.25	108.71	115.02	116.12	111.22	113.22	117.3	109.14	112.76	106.97	110.01	112.57	108.68	107.14	116.4	111	112.72	113.39	115.2	111.12	108.53	106.33	107.59	109.88	112.17	113.84	112.78	115.06	108.48	114.84	114.17	107.5	113.61	104	111.02	111.26	116.48	109.11	114.2	112.9	108.83	114.9	111.11	112.79	112.77	109.63
104.88	109.21	100.03	109.64	104.59	102.5	112.3	112.43	105.16	111.83	109.95	106.49	104.23	108.14	105.99	103.73	110.2	112.63	113.86	106.66	103.2	106.69	107.89	108.41	111.89	108.8	106.01	114.56	105.82	108.56	108.4	103.95	101.03	106.87	109.34	113.7	102.46	109.95	107.81	110.41	105.99	103.49	107.72	104.68	107.53	109.62	110.82	109.84	105.88	108.85
109.66	100.57	99.561	105.17	106.44	99.097	111.16	101.63	103.55	105.44	107.61	104.07	111.37	106.77	102.98	109.88	104.37	103.7	108.23	101.6	107.04	106.92	97.461	103.26	99.418	100.46	104.85	107.98	105.23	106.93	95.023	108.15	102.56	110	105.19	105.63	110.3	101.38	107.84	102.33	101.83	107.26	104.89	102.18	103.64	105.07	102.26	105.09	100.59	99.028
111.82	107.16	111.37	111.27	110.43	113.31	107.41	111.73	111.36	110.87	115.68	122.09	103.09	114.78	109.89	114.72	105.8	113.86	109.53	108.18	112.88	112.75	105.78	109.96	112.63	112.24	121.68	110.28	108.09	112.65	109.77	111.79	120.67	114.04	118.28	111.22	110.14	111.05	117.55	114.33	111.77	111.51	108.04	107.94	112.3	116.18	109.17	114.74	111.08	111.95
103.09	105.53	102.89	102.09	106.16	107.28	106.83	102.49	109.6	102.99	104.41	105.32	105.8	106.54	107.81	107.74	105.42	108.92	103.46	109.65	106.57	106.64	107.97	102.87	100.38	108.72	106.71	106.83	105.45	109.13	108.47	105.78	111.68	102.17	110.2	113.41	104.2	106.38	106.4	109.09	111.03	102.81	111.14	106.4	104.45	109.06	105.09	103.63	107.82	102.31
102.88	101.17	92.337	99.6	104.13	98.614	100.28	103.88	102.13	97.813	102.5	100.97	105.08	97.167	103.92	101.59	101.62	106.46	102.54	103.15	99.766	102.85	97.541	101.42	101.81	96.098	100.9	100.63	97.574	104.7	101.74	101.27	102.36	101.44	94.874	92.512	101.93	100.92	97.582	106.16	98.78	100.96	101.12	100.3	97.438	104.32	98.306	98.059	103.77	101.09
106.69	108.54	105.58	107.92	110.59	111.33	102.39	111.28	104.94	111.09	107.86	102.26	104.64	100.7	108.12	113.64	102.44	104.58	107.84	113.51	110.69	106.16	109.05	108.87	104.52	105	100.28	109.03	104.37	107.93	109.64	111.19	108.91	108.67	99.29	110.3	106.23	112.35	110.47	109.77	106.49	106.26	108.48	107.07	111.19	103.16	108.76	105.11	108.14	107.77
101.05	100.06	103.28	99.221	98.637	98.978	97.395	105.36	99.937	96.978	96.338	102.9	100.39	103.36	104.46	98.591	95.816	97.662	89.442	100.37	109.32	102.04	94.631	103.82	101.49	98.511	103.35	101.37	96.418	97.554	96.341	103.52	97.15	96.614	97.678	96.474	99.589	102.65	100.86	97.744	101.07	89.948	101.34	111.61	97.442	107.7	97.315	100.76	104.83	98.501
110.64	109.74	105.97	105.92	107.93	106.63	105.87	97.742	103.84	98.676	95.61	99.043	106.27	106.65	106.98	108.65	102.76	104.45	103.42	106.71	110.7	110.72	100.87	101.73	97.869	104.09	106.07	103.65	101.81	109.29	98.571	104.46	110.11	110.52	101.13	104.42	102.51	105.01	99.388	108.19	102.95	105.55	103.72	103.87	103.34	102.56	105.36	107.59	99.684	104.05
121.42	110.31	117.87	114.13	117.18	117.55	125.13	113.9	122.51	111.96	116.07	116.99	118.03	115.79	118.38	112.26	115.66	118.68	118.66	118	115.45	113.27	116.67	110.7	121.75	117.31	115.86	118.18	116.66	117.5	117.68	106.67	118.3	117.71	119.16	107.02	114.71	120.65	115.19	119.87	116.71	117.44	112.75	111.8	109.71	113.88	118.25	119.66	112.44	104.78
113.71	113.27	113.88	116.4	118.3	115.59	108.08	112.22	110.46	113.45	115.75	116.76	113.29	111.06	116.57	111.62	107.56	114.27	107.97	110.14	109.33	115.32	112.62	109.19	112.9	118.21	108.48	113.74	110.43	106.63	107.83	110.97	111.82	113.9	116.04	108.69	118.17	105.7	107.33	108.18	114.68	112.07	115.21	112.35	105.29	113.15	113	111.83	115.09	105.88
113.92	100.32	109.1	103.66	106.43	101.21	100.34	107.62	104.4	101.38	99.795	105.22	102.72	101.57	95.198	100.88	104.44	102.73	105.34	106.53	104.47	106.33	106.43	109.75	112.87	108	100.24	97.563	105.9	106	104.4	107.09	103.76	103.04	103.67	109.63	105.87	101.8	106.65	103.32	103.89	100.02	106.31	107.11	111.2	109.39	104.35	105.99	103.69	103.99
105.65	106.83	102.59	107.02	102.35	110.28	100.38	106.19	109.67	99.46	106.52	108.86	108.61	100.14	105.29	104.33	108.43	107.5	110.87	98.614	100.95	100.17	108.16	106.59	104.32	111.15	105.91	102.04	110.4	112.47	105.16	101.29	104.33	106.85	102.3	106.37	111.39	103.45	103.68	106.86	105.59	103.42	101.46	108.06	108.55	103.83	112.74	105.9	97.643	106.2
114.2	121.14	110.55	109.53	114.62	116.96	117.82	115.29	117.11	113.41	112.75	114.9	107.16	109.38	113.07	114.41	105.78	113.2	110.06	115.85	114.16	111.66	108.17	115.72	117.07	122.75	107.84	114.96	108.87	110.15	119.85	107.87	110.53	110.17	114	112.64	108.52	115.43	109.61	109.56	114.85	114.27	110.23	115.65	111.48	110.65	108.73	109.9	119.66	114.1
103.9	109.78	105.57	106.77	105.8	111.75	109.39	101.99	107.94	105.48	101.92	103.94	105.48	100.95	103.37	99.976	102.24	109.17	105.97	106.4	105.84	103.02	109.74	100.15	103.78	110.4	108.7	108.97	104.43	101.19	108.75	105.34	101.4	108.76	111.43	103.32	107.77	113.81	106.69	107.22	108.39	105.74	100.8	106.64	110.11	107.36	101.61	102.37	113.93	108.45
107.91	103.26	112.24	110.94	105.89	104.73	107.06	101.79	103.87	105.62	106.62	100.94	103.7	110.15	108.42	105.35	109.68	106.54	107.65	109.84	103.71	106.79	101.18	103.02	109.2	98.127	107.8	107.67	106.55	104.55	103.26	106.03	109.99	109.31	110.87	102.04	106	112.05	108.03	103.51	105.77	103.56	106.69	104.35	110.12	105.99	102.74	108.83	106.7	108.09
101.35	107.66	105.5	105.93	110.91	106.25	107.37	102.71	112.21	109.88	101.78	104.46	108.92	102.07	109.5	111.57	106.23	102.7	107.47	102.19	98.306	107.02	110.35	102.67	100.86	101.46	105.48	109.64	98.927	108.77	104.54	110.6	109.52	105.97	110.39	101.05	105.21	110.36	103.44	104.16	106.47	106.77	102.9	111.49	110.67	101.2	114.21	105.6	108.09	108.67
108.17	104.57	108.03	108.97	106.71	107.98	106.21	104.29	104.04	107.91	107.11	107.21	104.88	103.6	107.17	107.16	103.71	106	107.54	109.02	114.12	106.01	100.09	110.89	109.79	105.97	109.98	103.6	104.53	104.68	107.44	109.13	110.56	102.39	101.83	103.51	103.15	111.68	99.303	106.17	109.37	105.59	102.85	107.37	103.77	109.94	102.91	97.571	100.79	102.92
110.7	113.69	106.84	106.92	111.82	117.14	105.9	111.47	106.93	106.55	110.4	107.85	104.06	100.4	103.62	103.93	104.4	110.29	105.1	108.96	104.96	102.13	110.38	118.54	107.19	99.94	106.45	106.06	94.565	113.51	106.18	103.45	103.33	110.05	106.85	100.99	109.69	106.09	107.44	105.24	105.25	107	107.09	106.65	104.28	104.98	109.47	105.38	107.14	111.36
104.12	104.06	105.94	109.12	102.02	105.55	106.16	109.77	103.92	111.32	111.06	102.58	106.34	105.01	96.577	100.13	99.884	103.23	108.79	99.347	109.42	107.44	100.37	109.42	107.56	106.73	103.79	109.21	107.24	105.35	109.56	103.11	99.021	101.76	100.47	101.96	110.07	108.03	102.54	109.89	106.84	103.88	104.42	103.65	98.266	100.12	104.49	106.36	103.92	108.2
104.07	100.51	102.4	100.15	112.22	107.53	108.96	105.58	105.72	104.08	100.3	105.49	97.406	109.91	103.79	106.46	109.1	104.28	105.28	108.72	106.73	101.13	107.87	106.33	99.955	109.03	106.46	110.34	102.74	107.28	103.67	104.4	108.12	103.9	103.44	106.91	105.57	109.11	105.46	109.13	98.375	104.05	102.22	106.28	104.35	104.93	106.05	103.66	109.43	105.55
107.06	108.02	106.16	112.58	103.05	107.3	113.34	108.45	113.43	113.16	104.57	109.2	98.774	107.05	105.49	98.961	108.55	104.7	107.76	105.6	102.83	109.82	105.69	105.97	101.14	107.59	106.8	112.58	104.78	101.52	109.28	104.66	109.15	110.69	103.27	105.37	104.75	115.15	105.2	102.61	105.33	107.26	109.61	109	105.38	107.83	104.63	106.37	101.35	104.55
102.68	104.51	105.73	109.17	106.19	107.95	105.45	106.25	109.85	108.09	102.77	106.01	99.511	105.82	110.92	105.62	103.39	103.1	105.76	105.19	107.21	106.84	107.66	108.6	105.77	106.61	108.23	106.57	107.93	104.22	110.91	105.85	107.46	110.83	104.95	105.59	109.47	101.25	112.83	105.03	106.72	105.34	109.73	100.45	102.7	100.85	104.77	108.57	103.01	107.89
104.95	109.62	104.59	104.63	107.15	107.07	102.83	107.11	111.47	105.68	108.42	104.03	108.23	105.16	106.51	111.08	104.08	102.06	108.98	98.89	102.87	109.89	106.73	96.725	104.33	96.512	106.92	111.19	106.08	105.83	99.731	110.32	108.54	110.06	99.354	98.817	100.92	106.53	105.97	107.87	104.86	110.83	105	98.758	106.48	105.47	107.94	98.669	103.15	106.24
105.64	107.94	97.718	107.1	104.45	102.2	98.411	102.32	108.2	106.4	99.98	103.18	100.04	106.66	100.6	110.36	105.81	112.43	98.732	102.15	109.08	107.73	102.92	104.01	101.72	107.07	102.99	105.53	105.8	100.13	100.35	107.19	108.93	109.9	105.49	105.74	103.54	106.41	109.94	102.64	98.704	98.741	105.03	101.54	106.94	100.12	99.616	106.07	106.72	101.46
109.62	113.2	113	116.75	116.46	108.43	114.14	113.68	113.62	110.55	110.28	111.32	115.07	110.49	109.94	120.5	107.84	107.14	114.9	114.89	114.26	114.95	117.02	115.22	111.66	113.46	111.24	111.07	114.83	109.44	115.98	112.32	115.33	109.75	113.89	112.34	108.65	111.58	110.14	109.45	114.43	113.17	110.18	117.1	117.27	116.49	106.92	117.1	111.12	112.8
104.15	105.96	113.78	105.69	107.79	111.12	104.31	108.66	99.668	109.35	103.54	104.01	102.96	103.55	108.78	112.83	101.6	101.24	106.69	103.83	103	99.45	105.33	110.67	107.44	106.85	110.74	105.3	107.99	106.15	104.98	105.94	108.63	106.42	112.06	98.292	106.31	100.82	107.51	110.76	104.3	106.19	103.61	108.64	107.41	105.51	103.31	103.59	99.17	103.09
108.32	102.43	111.53	97.728	104.21	109.96	105.15	103.06	102.61	106.32	108.55	100.81	99.185	101.77	104.72	106.91	105.8	107.28	109.71	103.87	110.54	100.88	106.67	104.31	107.39	104.94	105.53	109.19	105.22	102	107.48	110.07	105.89	106.31	106.92	100.88	106.66	110.65	108.67	108.22	103.61	109.18	101.13	110.66	102.56	104.93	107.34	94.497	102.1	114.27
113.63	109.66	111.72	112.47	105.94	110.56	106.7	109.19	112.1	106.17	113.36	107.41	110.77	113.29	112.61	112.01	116.81	111.44	107.05	112.76	112.4	112.4	110.27	109.23	111.72	110.03	115.02	116.3	104.12	115.05	112.08	107.57	107.9	110.68	114.51	113.26	112.8	106.01	107.53	115.32	108.15	117.81	120.38	118.68	106.96	117.01	111.09	110.43	110.1	108.7
103.13	107.1	103.94	108.31	106.09	110.24	106.96	112.59	103.64	108.24	102.91	107.61	104.24	108.04	105.42	104.12	110.39	110.63	106.51	108.34	112.13	105.55	107.4	103.36	103.93	99.734	110.75	101.96	103.48	102.62	107.46	107.31	107.54	105.3	100.9	105.5	105.45	108.36	109.88	108.85	106.89	119.9	106.81	110.41	103.88	105.51	107.05	104.08	106.77	95.017
111.86	110.91	103.44	103.91	101.43	106.27	108.59	113.7	100.5	102.55	108.57	104.54	100.17	109.41	110.51	109.48	102.64	106.51	112.07	104.46	109.33	102.54	102.51	103.15	106.06	106.64	106.6	104.89	106.21	108.32	107.44	101.68	110.46	100.96	105.21	103.02	110.3	106.64	106.34	104.68	104.49	110.13	102.27	104.2	107.26	108.15	106.68	105.1	107.36	100.42
102.14	101.03	95.142	107.8	100.95	99.54	98.811	96.882	96.936	99.503	96.399	104.25	104.17	99.579	107.17	99.895	101.42	97.273	107.71	107.16	97.689	99.917	106.39	96.872	100.54	103.21	98.806	111.42	96.14	99.484	97.954	100.46	108.28	99.235	103.89	102.72	100.92	95.243	103.2	101.3	105.99	105.69	98.839	100.94	100.35	98.605	104.82	101.94	104.14	101.92
114.76	113.05	115.36	112.76	109.23	105.25	111.03	106.75	110.27	108.82	106.74	117.01	107.01	111.16	111.55	115.39	112.2	110.91	112.7	113.09	110.77	112.52	115.66	105.44	112.27	106.47	113.66	111.38	115.81	110.28	114.46	109.62	113.84	115.36	114.14	114.89	121.98	104.18	109.49	105.36	113.88	111.26	108.73	106.67	110.23	112.19	115.07	109.5	105.07	112.08
103.04	108.33	108.01	100.58	109.54	101.48	105.08	100.61	103.15	111.44	105.31	109.24	106.88	99.933	108.1	105.37	105.98	108.13	103.22	108.81	112.93	106.65	103.73	111.77	104.56	108.66	107.33	106.03	96.205	105.86	106.46	105.09	104.12	105.97	101.46	109.92	111.12	102.03	104.3	106.6	112.39	106	104.5	104.21	107.12	109.93	103.37	104.69	107.3	107.59
107.79	108.9	111.45	112.83	111.09	108.47	111.46	110.42	106.74	112.56	113.55	112.69	107.65	112.07	104.5	105.73	114.52	114.26	110.41	119.73	116.23	107.96	115.91	108.53	105.89	110.94	110.77	110.26	114.86	120.09	109.77	113.6	113.42	109.1	114.12	112.05	119.85	106.74	109.86	123.56	110.71	113.46	115.36	115.88	108.49	110.52	109.67	111.32	114.55	105.05
102.46	108.28	107.07	104.89	101.1	106.34	110.31	108.65	108.82	111.6	105.15	101.47	105.52	104.92	104.76	105.18	110.95	109.23	104.09	102.27	106.23	100.61	105.41	103.57	104.16	109.97	106.92	104.85	104.25	110.8	105.01	104.66	105.19	100.82	103.06	106.68	107.77	108.4	110.45	107.63	110.77	104.64	105.7	103.52	113.34	110.67	107.46	100.41	102.19	103.41
102.31	104.42	100.88	100.22	102.22	94.972	99.577	102.59	96.513	101.36	106.62	101.75	98.981	98.809	94.544	102.81	99.688	97.113	101.26	97.951	98.163	103.92	97.715	93.709	97.203	92.115	99.914	98.602	97.401	98.528	98.854	98.346	99.175	101.24	98.556	103.78	96.274	101.44	99.397	102.06	107.96	105.23	107.85	101.7	100.94	100.74	101.84	105.43	103.65	93.888
118.67	113.15	118.81	108.32	118.81	114.6	110.31	111.88	111.17	111.88	108.11	113.57	110.26	111.36	112.51	107.42	110.53	110.72	113	109.61	107.31	104.93	107.14	115.15	115.64	108.34	107.3	113.89	110.53	112.63	112.68	103.61	107.23	111.41	113.7	112.48	108.69	110.09	116.37	104.29	110.73	109.04	109.07	107.95	109.46	110.35	111.7	112.74	115.05	110.93
106.03	100.52	107.74	109.28	97.951	109.75	104.65	102.84	105.13	105.63	99.081	102.36	100.68	111.24	105.93	104.57	112.11	107.62	102.88	105.84	102.4	111.79	104.56	98.1	106.65	107.56	106.84	110.18	104.67	106.2	104.24	99.563	100.05	109.07	110.37	107.31	103	110.9	110.16	104.87	106.3	108.16	107.69	105.92	108.41	107.58	103.17	109.99	102.03	108.25
100.2	103.68	106.02	102.76	104.06	107.77	109.13	106.72	105.18	98.945	103.43	106.58	102.7	107.09	107.82	109.56	106.47	106.8	104.81	101.05	107.28	104.44	106.37	101.82	103.41	100.37	103.04	105.48	103.15	98.553	102.08	105.67	111.45	100.19	98.956	99.053	109.18	99.609	108.65	103.62	112.4	105.98	103.14	99.057	109.2	103.7	99.676	103.06	102.13	110.16
108.99	114.72	112.41	113.15	110.19	113.28	107.08	119.7	105.72	110.7	109.6	107.61	112.74	114.02	109.43	112.88	111.45	112.69	111.12	112.1	110.7	109.76	108.68	110.84	109.03	112.19	115.48	114.61	105.68	114.76	111.42	109.23	113.97	114.8	111.54	112.48	113.54	111.4	112.67	112.41	114.41	106.33	107.82	115.7	109.45	117.19	108.84	112.79	105.31	111.95
117.24	115.36	105.84	119.88	112.41	116.87	116.06	122.97	109.12	120.57	117.5	118	116.09	127.51	114	111.88	122.61	117.08	110.72	118.08	116.57	117.28	112.56	120.07	113.84	114.56	118.25	121.05	112.81	120.73	117	118.86	125.86	117.58	116.96	119.55	115.44	118.19	117.02	109.73	114.88	118.3	119.33	113.2	115.79	113.3	115.39	117.39	119.93	117.44
110.48	109.04	111.37	105	110.55	108.25	110.28	106.68	107.41	101.93	103.78	110.19	103.15	106.18	108.22	111.35	106.09	103.99	104.44	106.95	104.38	108.36	107.88	105.01	106.93	101.72	99.499	107.65	109.57	108.9	102.13	102.38	100.14	107.6	109.01	106.25	107.64	102.48	106.47	104.39	105.11	108.42	103.81	106.7	99.112	111.83	107.61	98.391	104.27	102.81
99.436	103.38	97.93	97.903	99.76	99.731	102.72	99.355	98.282	94.703	102.16	108.3	108.39	103.65	95.824	99.348	97.2	99.727	107.17	103.13	101.3	102.2	101.64	95.106	100.1	100.94	103.3	98.239	95.602	101.68	99.492	103.23	105.49	100.86	101.16	100.17	96.5	99.493	103.27	100.64	108.1	100.07	103.42	98.868	102.65	103.68	101.63	103.52	92.88	96.591
99.891	102.92	100.28	92.623	99.73	97.363	95.206	98.579	101.54	102.88	105.18	104.07	98.164	104.73	102.6	105.58	99.786	105.1	103.93	99.329	99.77	99.034	105.44	98.614	108.67	99.332	107.96	103.35	98.59	99.932	104.52	99.103	102.23	96.178	96.086	101.03	102.38	101.34	103.97	99.625	98.302	100.51	105.08	99.914	102.2	99.976	104.59	100.08	104.27	99.381
116.15	107.95	109.05	117.11	114.1	116.89	116.32	111.61	114.89	114.05	106.34	110.69	117	114.16	109.92	111.75	118.55	109.51	112.47	108.36	111.15	112.65	105.86	122.86	111.43	108.68	115.87	111.98	112.85	113.08	112.37	112.22	108.86	114.5	106.19	104.77	112.64	105.91	111.89	107.36	112.1	115.61	110.99	112.68	110.93	110.23	106.62	114.76	111.89	110.73
107.3	110.23	117.64	111.65	109.2	106.35	114.08	111.12	112.37	117.68	114.8	108.1	109.42	109.44	111.61	109.78	107.84	108.36	107.11	108.55	100.37	109.11	106.4	116.1	103.55	109.37	106.89	110.4	105.72	108.88	112.59	112.61	106.06	107.42	110.38	105.6	113.14	107.94	109.16	105.12	104.23	112.55	109.14	105	114.08	108.86	117.52	106.53	107.74	104.61
109.24	110.47	115.55	109.11	117.33	107.46	110.07	114.95	112.87	107.87	114.75	112.94	112.12	112.46	112.7	112.59	115.07	111.2	107.6	111.68	110.13	110.57	105.95	108.54	113.79	113.79	112.36	115.94	114.53	113.59	117.78	112.81	112.24	114.02	110.52	110.66	112.53	114.58	112.67	108.99	110.27	108.02	114.91	113.95	108.87	120.05	103.38	111.13	112.66	109.69
102.27	103.72	107.49	110.53	107.58	106.09	102.41	108.9	100.78	102.99	97.903	103.19	100.05	103.02	103.78	100.68	99.404	100.15	104.61	103.65	96.906	106.57	103.13	101.87	104.76	102.52	108.28	108.89	97.858	104.7	101.07	101.87	107.56	112.4	103.39	100.07	107.52	108.2	101.59	103.17	102.04	107.2	101.51	104.04	104.81	106.06	100.91	102.79	101.22	103.71
108.91	104.43	103.04	104.72	109.43	99.11	102.52	110.82	107.34	103.47	103.14	101.25	100.31	101.27	99.506	104.62	107.29	100.52	109.66	109.28	102.09	103.53	99.568	111.24	108.68	105.84	109.83	107.56	101.97	100.22	104.45	106.07	101.95	105.74	103.9	101.62	101.21	107.01	108.01	103.25	112.67	103.77	101.27	103.62	108.52	107.36	103.33	98.219	112.83	103.35
105.12	111.41	101.99	106.36	105.41	101.8	108.62	100.16	104.03	108.49	104.86	103.24	98.737	106.8	102.16	98.125	108.21	99.86	103.6	108.1	112.05	101.75	96.224	105.98	106.49	104.63	102.79	110.28	110.39	103.53	104.21	107.22	102.33	107.67	100.86	104.11	104.14	108.16	106.51	105.47	103.55	102.44	108.53	106.09	110.37	98.662	97.544	104.21	101.31	109.34
110.88	110.1	107.75	108.07	110.95	105.7	109.65	105.49	113.62	102.17	103.41	117.71	106.49	116.55	111.07	113.08	113.34	109.11	111.89	105.95	110.57	106.88	107.68	108.89	111.44	112.12	113.92	108.12	111.04	113.73	106.58	110.35	107.87	109.85	114.42	112.31	106.14	113.75	111.84	107.52	106.83	114.8	109.77	108.84	108.64	101.66	110.24	111.28	110.33	110.77
105.24	102.96	104.27	96.55	103	107.79	106.49	101.9	99.932	103.63	100.89	100.5	104.68	105.25	107.16	100.26	103.68	102.75	107.76	112.12	107.75	96.244	109.04	110.32	110.1	107	105.27	98.573	106.09	102.69	106.76	103.11	105.38	102.12	100.44	110.63	104	97.678	103.5	105.43	101.51	100.36	105.22	109.18	104.43	100.8	105.06	98.895	108.09	104.64
106.88	109.85	101.48	110.15	105.61	105.38	104.08	100.46	107.42	104.46	102.87	108.04	103.7	107.75	105.63	108.62	106.73	102.48	103.6	103.71	107.15	104.09	104.77	103.56	100.97	105.58	108.19	100.75	113.17	107.92	104.8	112.6	107.78	104.27	109.77	102.05	104.27	114.25	109.86	107.34	101.59	105.92	110.18	102.77	106.88	105.34	104.05	111.53	101.24	101.98
105.47	112.46	106.88	101.72	110.6	105	110.64	108.41	103.32	106.76	106.22	110.91	102.65	103.33	106.62	109.48	102.78	99.374	103.51	107.82	104.83	110.04	101.23	102.7	106.36	103.47	97.924	104.96	100.22	107.4	106.83	108.79	109.62	101.82	106.49	109.31	98.691	104.38	103.23	109.27	102.99	107.52	100.59	109.57	100.77	99.079	102.54	104.73	107.45	107.53
94.38	97.083	99.533	102.78	96.713	97.81	92.372	101.54	103.18	99.199	105.29	103.55	100.88	95.802	98.479	100.53	100.07	99.456	99.655	102.95	93.87	99.164	100.92	102.67	94.906	105.68	93.386	96.615	103.72	101.06	98.241	96.337	101.04	94.336	103.36	96.338	103.84	99.178	101.7	99.001	98.125	93.914	102.3	104.79	99.253	104.07	101.73	101.22	96.622	109.67
115.54	115.74	117	110.55	114.68	106.69	110.02	111.96	107.52	113.28	111.59	110.45	113.09	106.41	117.75	109.4	106.58	109.2	106.59	108.8	111.52	112.42	106.94	110.73	109.64	113.45	110.87	105.33	108.99	115.7	111.06	109.05	108.71	114.44	112.86	108.43	104.9	110.04	112.74	107.56	105.24	110.11	109.08	106.91	116.86	107.87	111.5	114.71	108.2	112.09
108.94	107.97	111.87	105.51	113.66	108.67	111.7	112.62	118.27	113.27	117.7	114.59	123.84	112.06	114.59	110.09	116.61	107.29	114.04	107.16	109.98	108.31	115.36	110.31	110.59	112.57	111.91	119.01	112.31	116.71	115.69	114.6	112.68	115.74	111.33	114.54	104.92	117.16	108.39	113.62	111.13	114.46	113.79	113.68	112.29	112.28	112.25	111.98	103.77	104.02
116.58	108.5	106.91	109.81	109.77	101.01	106.51	108.86	111.6	114.6	107.85	106.2	108.35	108.24	106.25	99.537	104.27	103.5	104.65	103.07	110.51	101.79	110.96	107.75	106.92	106.85	105.57	104.57	113.67	104.04	102.11	103.72	105.12	107.38	110.3	107.51	108.8	103.33	109.17	110.14	112.35	107.37	109.88	106.78	110.38	107.29	103.62	105.97	111.77	104.59
115.4	111.11	117.05	113.42	110.13	113.44	110.64	114.79	109.12	109.98	114.88	109.16	111.93	113.54	121.49	108.44	108.63	116.25	117.17	111.35	113.23	117.47	112.69	109.62	111.26	116.66	115.27	115.54	106.8	115.36	117.72	121.84	114.49	105.61	108.75	104.98	120.34	110.26	113.8	108.64	115.41	111.55	111.96	110.83	109.04	111.73	108.77	114.88	112.01	117.85
106.36	96.54	114.29	109.24	114.02	108.21	103.44	105.57	107.24	107.42	105.62	106.32	108.98	109.43	113.44	97.825	106.54	107.24	102.36	105.08	104.96	106.28	103.01	112.98	109.44	111.39	102.66	98.055	105.09	105.66	110.46	109.75	103.82	112.08	109.19	108.6	108.93	108.7	100.91	108.22	104.39	110.39	108.41	101.75	100.47	105.28	107.37	107.25	105	108.13
109.58	109.86	117.5	107.89	104.88	113.47	111.91	109.57	105.47	113.88	115.03	110.79	116.54	110.93	115.59	108.58	111.22	113.16	109.26	114.34	112.37	113.07	104.14	108.39	116.06	109.42	106.04	114.53	110.39	114.11	112.99	109.87	104.67	111.09	112.03	107.11	120.66	113.6	110.01	107.63	118.68	119.93	114.41	116.02	115.25	113.54	111.59	112.53	109.31	108.78
108.29	110.25	112.81	119.9	112.98	111.73	118.58	109.27	112.86	111.25	108.77	109.62	115.58	115.09	110.98	111.56	113.37	111.34	112.73	106.98	115.85	109.18	106.33	106.75	107.8	106.8	115.79	113.27	107.95	112.45	111.97	116.65	110.81	108.38	112.99	118.31	115.26	107.69	108.64	114.28	113.08	110	114.97	112.06	105.66	121.32	111.13	113.41	109.18	119.74
109.33	105.79	107.2	111	105.56	103.46	110.34	107.69	108.94	116.55	108.87	113.92	113.58	112.39	113.14	112.49	113.31	111.33	112.15	112.61	108.19	109.01	105.75	110.06	108.05	113.82	114.61	117.53	114.35	108.75	109.96	107.88	108.61	117.3	114.66	111.56	111.44	110.53	117.82	113.16	106.05	107	112.95	107.53	115.98	107.98	115.95	106.36	108.76	107.05
106.71	104.96	101.09	103.23	106.98	99.162	107.67	104.67	102.75	105.7	98.202	106.87	109.83	108.82	106.19	104.89	99.894	105.8	102.43	102.69	103.39	105.15	112.18	105.19	105.15	98.392	104.9	104.17	113.07	104.8	101.53	105.95	108.61	100.28	105.69	106.03	105.46	99.086	110.21	106.65	108.14	106.86	108.02	108.27	105.58	100.24	101.97	106.29	113.17	103.6
105.68	116.28	115.53	116.8	117.39	110.25	114.18	114.09	111.99	116.6	113.05	108.92	105.63	113.96	106.36	114.59	112.38	112.47	112.2	110.05	110.84	114.16	118.31	108.76	111.33	111.26	107.18	111.3	108.81	117.24	112.24	116.66	108.59	113.86	111.62	110.77	113.14	120.04	122.34	112.45	112.52	116.09	110.86	108.04	112.1	109.92	116.34	113.53	110.72	114.27
102.27	100.84	110.52	108.36	108.2	105.71	108.14	101.74	108.76	108.12	102.66	104.78	107.77	109.69	112.46	103.59	104.52	107.45	112.12	107.73	103.11	102.65	101.63	107.09	106.88	111.9	102.07	110.05	108.51	106.32	102.22	98.374	105.57	107.1	109.74	106.6	105.01	110.7	105.17	107.69	99.504	108.21	109.81	102.57	111.68	106.16	111.07	105.3	101.73	106.82
112.83	113.28	109.07	118.56	106.95	112.46	109.36	111.3	111.8	110.34	116.61	109.4	109.04	111	109.73	107.59	111.63	118.23	118.43	107.14	117.96	108.82	113.54	113.37	108.46	104.13	110.14	115.44	107.07	114.16	110.94	111.84	109.26	112.29	113.9	110.57	119.51	114.22	115.17	112.99	111.6	113.99	111.79	114.5	113.19	109.1	114.27	119.03	108.91	112.63
107.2	108.47	110.97	106.8	104.02	111.71	100.85	106.3	109.63	108.36	99.898	99.049	101.37	109.74	106.64	100.22	106.91	111.08	99.698	106.93	108.03	105.05	102.62	103.4	108.05	102.96	106.41	106.77	111.92	106.46	114.04	104.02	109.91	99.902	104.06	104.83	108.27	107.94	112.49	109.66	100.57	106.27	104.66	104.84	107.4	101.6	108.4	101.69	106.76	109.7
109.93	108.55	115.65	112.38	105.5	118.34	109.28	110.5	107	111.45	112.81	112.99	117.14	111.18	112.3	111.9	112.27	106.66	111.85	112.97	110.65	117.98	112.03	113.07	108.55	109.76	114.64	107.69	112.27	113.86	112.62	108.47	116.07	105.01	113.51	110.95	113.14	105.83	112.07	113.19	104.83	110.83	115.68	112.02	114.19	114.84	113.62	105.36	106.37	117.02
111.51	111.13	111	112.79	114.03	103.36	112.34	114.38	113.22	115.93	109.21	104.71	108.98	112.32	116.02	111.42	110.96	113.33	117.07	119.3	107.4	110.01	120.86	112.44	114.93	112.44	106.08	105.99	114.25	109.33	107.15	108.06	108.47	112.89	110.72	125.18	113.1	114.45	108.2	107.05	110.89	114.44	106.61	112.99	107.96	111.52	103.53	113.2	112.52	108.17
105.69	104.09	109.15	103.91	104.25	107.97	110.6	103.3	107.86	106.23	102.46	102.98	111.63	108.94	109.03	97.317	107.84	107.67	108.68	108.11	110.86	104.78	108.09	106.6	102.25	103.07	105.72	99.31	100.57	104.92	96.267	109.06	116.49	94.656	114.57	104.89	105.23	102.91	110.97	105.65	107.09	104.14	109.21	105.93	108.56	111.47	104.91	108.21	105.39	107.18
107.97	103.81	109.94	106.6	107.54	106.8	108.67	104.67	102.95	102.48	106.49	98.727	103.96	106.44	102.41	103.57	109.2	102.81	102.58	109.6	110.03	111.27	99.846	104.85	102.37	106.53	109.51	98.32	104.77	103.74	110.45	104.54	103.78	109.1	97.895	104.69	106.2	107.16	104.18	105.15	106.47	104.5	99.012	100.69	103.4	108.39	107.91	108.7	103.01	102.99
99.675	105.23	98.83	102.98	102.45	100.8	105.2	105.41	98.148	102.65	101.52	96.932	106.05	106.51	104.23	100.5	95.937	97.288	99.129	100.5	100.86	101.63	104.49	104	100.75	102.02	98.193	97.644	96.263	96.379	98.424	97.021	93.94	99.162	105.51	94.726	96.629	99.346	98.201	100.84	103.33	103.6	96.648	100.39	101.8	108.77	102.39	100.59	97.694	95.329
97.405	101.31	109.18	101.64	101.47	102.98	99.849	101.6	109.24	107.58	103.62	108.89	105.7	103.51	108.04	104.51	108.36	113.64	108.21	104.62	103.18	99.907	109.51	99.437	102.64	106.25	106.72	106.37	102.11	101.33	103.53	105.31	108.07	104.07	111.58	106.25	101.59	102.94	110.39	100.34	102.99	107.67	99.886	103.31	98.687	105.43	105.1	100.74	99.442	103.58
99.092	103.43	104.22	100.56	99.735	102.14	104.06	103.21	98.547	112.63	107.95	103.94	110.71	111.75	109.51	105.23	103.72	105.84	105.97	106.64	104.55	102.63	98.544	107.3	105.07	108.15	107.51	110.01	98.478	97.02	101.02	111.02	103.77	100.77	107.65	91.282	100.11	103.7	101.15	102.16	103.02	99.67	107.56	104.63	102.89	102.38	106.09	104.99	106.83	99.411
105.22	103.2	107.51	104.59	104.65	103.66	108.11	106.38	99.276	103.56	100.59	112.96	103.74	106.15	110.6	107.52	106.88	102.09	100.27	105.48	108.9	99.513	107.7	102.34	103.9	103.63	112.91	109.95	108.65	104.81	104	106.23	105.72	103.65	103.73	106.46	110.2	105.98	110.02	108.31	102.26	98.269	99.657	112.26	105.39	102.03	110.1	106.39	110.93	99.917
103.61	107.49	104.98	100.22	102.09	104.69	104.08	114.56	104.09	106.8	105.97	101.4	104.4	105.42	104.83	103.26	100.06	100.49	103.69	110.43	106.91	102.42	105.5	102.2	105.18	110.43	107.45	107.82	105.29	105.24	103.28	106.96	103.67	101.7	101.23	106.63	108.57	102.97	102.02	105.76	114.88	107.51	110.75	98.417	113.76	95.158	102.32	105.53	106.95	110.2
108.2	106.25	104.89	106.94	102.69	102.22	107.41	113.09	102.37	105.01	100.86	104.87	95.036	105.65	106.09	108.97	106.18	103.41	102.05	108.23	100.86	99.769	104.97	100.62	104.85	103.84	103.9	107.36	100.76	107.19	104.21	105.91	103.72	103.18	108.97	107.91	97.761	106.17	103.5	105.28	112.61	109.31	106.86	105.52	104.5	101.86	105.58	104.45	108.6	107.86
99.817	99.372	98.648	99.242	99.371	99.542	97.758	104.24	103.9	101.23	96.801	102.89	100.03	101.95	97.485	102.08	102.03	104.96	101.56	94.509	99.918	101.42	100.21	106.99	92.495	104.48	106.91	100.88	93.031	97.808	95.61	99.384	100.48	99.354	102.69	103.04	106.17	104.07	99.186	99.504	108.04	96.475	94.185	92.156	91.221	101.23	98.392	99.354	101.55	101.41
103.85	105.97	106.87	101.63	106	103.65	112.48	106.44	110.55	109.8	103.79	106.54	99.411	105.59	103.24	105.36	103.84	105.07	104.22	110.66	107.66	96.446	101.3	100.18	102.41	106.32	107.7	104.98	104.77	105.3	106.1	102.07	102.96	100.7	98.158	107.44	105.05	108.77	104.12	103.05	105.11	107.48	109.15	104.86	108.89	107.21	97.098	110.03	111.78	99.192
105.09	99.957	102.45	113.19	109.53	103.15	105.83	107.96	113.78	101.31	110.28	106.89	106.36	103.55	108.99	107.08	109.41	105.87	108.14	102.21	102.38	110.06	114.18	111.41	108.82	113.29	106.82	110.36	101.77	111.87	104.42	105.76	110.19	105.44	103	99.23	108.48	104.73	108.46	102.48	104.58	105.47	100.44	103.1	103.92	100.78	113.4	105.37	108.37	102.82
107.12	108.13	112.08	105.4	107.89	100.88	109.15	101.39	106.93	111.76	106.99	104.97	103.02	103.6	102.63	107.61	109.58	106.73	106.6	111.39	107.95	108.35	110.4	107.93	102.54	103.43	104.64	109.53	110.54	108.42	103.34	102.71	103.01	109.46	103.64	106.23	104.07	105.37	110.16	108.23	107.26	105.15	111.45	102.93	111.22	101.05	105.72	103.02	107.63	103.47
104.46	107.4	102.88	110.71	109.62	103.49	108.49	109.41	105.64	104.99	109.17	106.44	105.04	107.62	103.95	107.15	114.11	106.64	103.92	102.72	105.2	107.01	106.07	102.76	113.37	106.17	106.04	110.03	105.26	111.72	100.22	100.27	104.5	106.57	105.96	112.7	104.72	101.41	112.22	97.813	109.06	108.3	98.95	100.88	111.31	111.15	105.09	106.3	107.45	109.57
104.32	106.42	105.67	107.74	109.32	105.44	108.1	104.68	104.99	105.86	104.62	106.62	109.39	105.37	103.48	106.14	104	101.59	104.08	109.03	101.14	107.98	110.3	112.03	108.05	103.23	106.71	107.56	109.5	110.24	108.55	102.76	102.46	110.11	100.81	105.67	103.03	108.67	106.8	103.06	107.85	110.27	99.652	105.69	110.58	96.525	109.48	105.72	102.41	99.92
95.736	103.47	105.4	98.466	105.91	105.22	101.19	98.337	102.41	98.542	99.465	96.168	98.871	101.09	106.21	96.065	97.628	95.736	106.51	101.95	106.46	98.954	103.49	98.397	107	105.02	102.04	105.45	98.604	96.077	99.295	103.14	104.83	104	99.735	103.78	99.69	103.4	107.5	101.24	94.659	101	101.45	100.25	99.275	98.129	98.141	102.09	99.562	99.905
96.024	99.968	102.21	104.52	101.53	100.73	94.152	96.561	100.95	97.115	101.42	94.811	105.6	99.151	95.238	98.077	100.36	101.9	101.87	101.71	100.08	99.829	102.6	96.079	95.474	97.414	106.87	96.871	97.828	96.784	102.79	89.442	104.87	94.088	100.75	95.43	102.9	97.573	96.906	96.426	98.73	100.9	110.63	104.88	99.649	100.38	102.91	99.561	96.967	96.379
96.988	101.85	98.303	105.77	99.409	95.618	91.32	96.791	99.034	97.758	100.29	98.589	97.778	96.668	99.982	94.451	101.19	104.18	103.7	99.659	101.44	99.959	98.413	101.07	98.83	100.44	100.53	92.941	100.72	107.11	102.45	96.822	98.938	101.07	99.444	97.081	99.788	104.48	98.143	103.5	99.035	97.586	101.75	98.982	103.55	103.04	102.24	103.53	101.41	98.35
96.549	99.274	101.45	102.69	104.56	100.4	102.71	98.627	96.389	95.547	97.696	107.74	101.58	92.772	104.8	99.963	99.278	100.47	98.226	98.031	99.709	100.76	97.151	100.93	95.814	102.15	98.952	98.856	93.545	90.795	93.452	94.923	97.62	97.595	99.459	99.156	99.423	94.659	101.78	94.258	93.907	102.94	106.45	95.35	100.64	99.042	100.54	106.28	99.221	101.01
108.93	103.15	104.47	114.32	101.68	101.37	102.87	106.98	102.42	109.04	106.85	108.1	109.22	113.35	106.53	103.29	102.35	107.58	108.16	105.75	106.77	108.92	111.37	104.11	99.241	106.2	108.36	107.3	111.54	102.42	112.67	106.22	111.85	102.87	110.51	106.39	106.87	107.56	106.05	107.51	105.2	105.87	101.02	102.82	106.72	106.67	104.39	103.82	103.65	102.28
94.974	108.19	98.656	101.14	97.536	97.904	97.757	105.24	96.832	106.36	104.77	98.021	106	101.77	100.01	100.96	107.37	99.52	102.81	100.95	97.513	103	95.841	102.88	98.415	104.96	94.959	101.35	102.05	101.19	99.29	98.269	102.32	99.15	106.8	97.245	101.67	102.08	99.631	100.82	97.657	99.461	101.65	102.66	98.22	99.291	98.539	104.14	92.797	99.016
109.26	108.04	102.63	100.05	102.44	103.28	99.845	100.58	95.671	103.21	100.18	100.35	108.86	103.7	103.31	104.45	108.13	110.89	102.1	102.9	105.11	105.77	107.23	100.87	109.98	107.34	103.47	108.63	104.89	105.57	99.593	103.02	109.31	108.21	104.58	104.78	112.3	100.63	100.9	109.58	101.68	108.04	98.527	104.61	104.73	99.852	105.52	111.5	105.91	101.03
104.58	109.15	103.3	109.4	105.99	102.46	107.72	104.51	105.65	103.3	105.52	99.346	103.6	110.21	110.86	109.96	106.21	109.17	108.28	102.83	101.1	98.972	108.26	106.1	109.85	113.12	107.76	106.3	104.93	107.47	112.02	101.42	105.99	108.19	106.37	105.56	103.75	106.3	106.81	106.61	107.67	110.04	99.854	104	111.82	104.57	108.07	105.32	104.98	105.32
112.31	115.89	109.89	113.55	113.98	113.5	109	114.73	115.25	104.66	115.59	108.47	108.52	111.01	113.92	114.55	112.31	113.8	110.15	116.36	112.94	111.71	114.06	115.26	110.9	105.48	118.18	113.03	112.64	109.62	115.48	107.2	105.75	114.29	113.25	109.05	114.43	112.48	105.9	110.96	116.78	114.36	110.8	115.92	106.02	114.92	111.3	112.69	116.52	108.02
98.544	107.74	99.689	99.01	100.43	100.27	107.68	102.87	103.03	100.54	103.56	108.94	104.7	103.13	107.5	102.77	101.33	103.63	109.58	109.56	105.51	106.77	104.02	106.31	104.46	109.17	100.7	100.2	102.8	104.26	102.52	98.557	99.796	96.002	105.04	104.23	108.7	106.85	100.2	101.88	107.43	109.4	106.69	110.04	103.76	101.47	104.73	96.91	101.23	105.63
112.88	111.47	115.73	109.22	111.21	114.69	106.62	117.06	113.06	123.27	113.16	116.8	112.89	114.02	118.93	111.96	112.94	111.93	108.08	109.74	108.98	105.52	112.22	111.54	116.65	109.82	112.39	113.01	121.05	117.95	112.06	113.38	110.47	117.47	107.15	104.79	110.77	114.12	108.58	108.57	113	109	118.08	103.89	110.18	116.62	110.21	108.86	109.17	111.61
98.863	95.813	101.38	97.471	100.72	99.874	102.34	102.53	96.731	100.38	98.335	100.43	97.871	100.66	97.475	95.574	96.62	105.09	97.666	99.267	99.339	100.75	103.38	98.513	97.421	97.844	100.76	103.88	103.18	100.7	102.3	104.92	94.63	104.12	106.05	103.13	100.27	101.81	103.93	92.864	103.32	101.09	103.34	98.306	102.83	108.94	94.749	99.411	99.995	106.09
106.32	111.18	98.269	107.36	104.04	106.56	105.96	107.46	105.37	99.719	98.331	106.62	109.37	99.191	106.43	109.4	103.82	105.95	102.35	105.09	104.97	107.06	111.38	102.24	107.26	99.463	106.15	106.33	108.15	103.14	100.39	97.987	100.24	102.54	113.74	102.53	105.62	102.16	110.07	101.96	103.8	104.05	103.04	102.36	109.23	102.31	104.02	100.78	104.63	99.07
106.81	104.9	104.47	102.54	104.91	109.91	99.879	104.84	106.06	98.727	105.38	105.73	105.29	105.61	103.56	102.97	103.38	103.31	104.59	107.61	99.843	103.63	101.83	99.323	106.26	112.43	108.2	108.45	100.51	99.992	106.42	107.98	105.14	108.4	103.25	107.82	105.76	103.41	103.67	102.7	108.73	104.36	102.54	103.99	102.67	99.794	103.25	110.93	101.84	102.2
116.59	114.63	123.08	109.54	108.89	122.5	118.31	117.81	110.92	114.21	116.9	117.09	115.72	117.16	114.62	118.55	112.1	116.63	115.28	115.74	116.05	121.52	114.02	121.48	114.36	108.12	118.16	118.22	115.75	113.91	116.13	112.76	123.06	115.11	115.41	121.43	109.68	111.52	113.35	112.94	111.79	107.89	117.53	121.27	116.97	116.79	115.41	115.15	116.16	124.95
106.15	110.69	108.84	98.006	97.834	109.86	105.99	105.01	106.08	99.171	104.35	102.5	101.2	107.56	103.93	107.18	105.63	106.74	108.04	110.41	100.04	105.37	98.02	106	105.05	106.31	109.36	106.95	109.23	100.08	108.67	103.79	102.68	106.33	107.61	108.23	108.79	113.47	100.3	96.715	113.22	104.7	100.82	109.9	107.85	111.23	108.21	107.64	108.49	106.72
114.04	103.15	102.1	111.27	105.03	104.81	107.16	108.14	111.44	108.35	103.65	100.53	109.37	107.66	100.56	105.67	104.24	109.37	106.67	100.22	105.28	100.77	110.06	103.17	112.14	110.55	108.2	99.575	106.19	107.88	100.79	99.525	102.39	103.74	108.84	103.62	105.23	108.89	106.51	105.54	102.84	106.73	110.43	109.75	105.72	113.78	110.96	110.32	101.16	109.62
107.26	103.19	106.76	103.38	111.69	103.27	97.38	105.99	106.6	110.45	103.63	100.73	103.65	102.13	109.78	104.97	108.24	106.29	100.54	97.168	103.56	108.68	105.52	105.56	98.394	111.61	102.03	101.62	105.66	104.76	102.4	101.23	104.07	110.54	101.85	101.47	105.64	107.75	100.01	106.32	105.84	103.06	106.09	112.11	106.06	103.09	103.55	109.33	107.41	100.17
109.79	101.92	105.48	105.79	103.79	110.82	104.7	109.02	104.2	104.91	107.3	100.09	107.65	113.13	102.74	109.51	108.37	101.07	100.19	103.69	114.47	105.7	105.34	101.27	102.11	100.06	104.35	103.76	103.35	104.51	108.11	100.95	113.17	108.27	111.04	104.72	102.78	104.93	106.36	102.26	104.63	103.47	99.781	100.27	112	110.44	106.39	102.17	100.49	108.6
103.47	103.44	107.54	106.3	106.19	105.07	98.371	110.68	105.95	103.37	102.97	102.16	109.24	101.33	105.82	105.86	106.33	106.55	105.12	102.87	98.007	106.7	105.42	108.08	104.08	106.91	105.01	104.25	107.66	101.17	108.22	97.061	109.21	108.87	105.85	107.03	109.63	107.59	104.83	110.17	109.01	101.36	101.5	105.04	103.85	102.14	105.72	105.27	103.53	104.06
97.55	98.76	100.84	106.77	100.66	98.323	103.6	102.34	99.517	100.47	95.58	98.012	96.764	94.793	99.253	96.377	99.552	102.26	96.009	100.62	98.834	98.717	100.22	98.207	96.563	96.005	95.144	102.16	98.263	99.309	102.18	97.34	97.035	101.32	105.39	102.35	101.22	99.786	96.577	97.456	101.59	98.426	102.8	95.301	103.42	104.01	98.657	95.699	94.115	94.978
107.58	107.05	105.27	104.99	105.05	98.955	105.99	105.21	106.3	101.11	107.87	111.41	100.2	107.92	108.95	108.21	104.41	107.76	103.25	106.15	104.91	108.5	100.42	106.96	102.16	112.75	104.56	107.27	111.07	105.72	105.69	106.31	104.06	104.2	108.54	107.15	105.72	101.31	104.75	109.17	108.47	112.12	104.14	108.93	106.17	105.52	107	103.57	106.2	106.97
106.67	107.91	106.34	103.19	111.06	104.58	108.05	106.54	103.76	105.45	102.33	105.83	112.27	104.06	110.22	109.09	104.06	112.05	106.79	109.87	106.91	107.95	105.43	106.24	108.44	102.43	104.39	101.88	106.89	100.36	111.25	101.23	107.26	106.33	108.42	109.72	107.66	106.26	105.99	102.81	107.39	104.44	107.57	97.01	102.06	105.09	102.4	103.26	111.28	107.97
104.24	107.35	100.22	104.3	97.675	101.19	99.998	97.492	97.838	100.44	102.24	96.35	104.06	101.06	95.511	100.53	100.73	98.427	102.66	97.404	97.394	97.34	107.21	93.103	98.441	96.347	99.622	104.9	102.8	96.578	103.26	99.145	103.34	103.28	105	103.28	96.652	107.19	108.3	106.61	92.436	98.946	94.064	94.801	102.99	101.87	101.5	104.08	97.593	98.829
111.8	105.76	108.53	102.93	103.72	100.46	99.006	99.81	108.35	112.56	106.42	102.45	107.42	108.82	105.56	107.35	103.5	106.61	104.83	106.26	108.12	103.35	107.16	108.74	103.36	108.28	100.67	106.21	104.98	104.75	107.3	103.48	107.24	114.37	101.86	106.17	102.75	108.34	107.14	103.65	107.7	101.64	108.01	105.34	107.27	102.33	101.46	109.09	107.84	107.41
104.15	104.37	100.55	110.71	103.1	105.75	109.51	101.23	111.37	103.76	108.42	106.22	105.94	104.72	98.336	104.52	113.9	106.64	105.64	113.6	102.58	103.29	104.96	109.84	101.27	102.92	105.61	105.96	102.76	105.47	106.39	110.21	101.16	101.2	108.01	106.08	99.449	102.06	101.43	105.03	107.42	103.65	107.74	100.52	108.04	108.68	105.57	105.61	103.16	101.14
117.02	112.82	119.54	109.89	112.37	115.91	114.4	108.68	109.87	108.34	113	116.11	104.24	115.96	109.73	106.89	114.84	109.55	116.33	118.92	110.39	105.68	114.65	109.61	106.87	106.12	116.43	110.7	117.24	116.25	112.29	116.98	116.27	108.8	105.95	101.91	111.54	109.46	108.23	105.29	112.66	115.38	110.54	111.64	111.06	103.55	111.99	114.1	105.23	105.9
111.52	106.37	108.18	113.74	109.75	111.3	112.29	114.37	106.61	108.99	108.63	106.03	113.38	106.78	104.76	116.31	109.81	105.76	110.94	107.77	111.1	105.98	104.68	103.55	109.05	107.06	112.56	106.21	116.48	108.3	108.43	114.01	107.97	102.02	108.73	105.63	111.5	109.62	108.29	114.84	109.8	114.01	108.07	110.28	113.98	114.56	113.37	102.89	108.79	106.27
113.31	118.4	108.25	105.89	118.17	110.68	104.41	118.38	113.89	112.4	115.72	118.21	111.88	116.87	114.65	113.42	111.55	116.98	108.35	113.33	112.52	116.83	117.02	109.15	114.83	110.2	117.67	121.37	113.81	115.86	115.07	110.66	112.25	115.17	110.27	112.82	116.58	118.2	107.41	111.18	112.16	110.91	109.06	112.77	116.98	116.55	112.84	111.97	114.74	113.23
111.18	104.05	104.71	106.65	104.41	98.841	105.93	104.32	111.55	103.04	102.78	105.6	103.22	105.29	103.55	106.06	99.361	103.49	110.72	103.65	106.8	108.11	106.94	101.17	103.83	110.61	104.15	103.99	102.35	100.88	107.88	107.45	102.49	102.76	101.98	110.8	104.19	106.84	109.26	102.24	112.28	104.04	106.25	111.07	104.54	107.58	111.76	108.92	107.8	109.64
106.91	107.19	102.71	105.57	102.07	109.88	110.33	107.94	101.66	106.78	110.39	115.66	101.73	102.78	111.64	106.99	105.8	103.21	109.14	109.91	111.96	111.6	98.967	99.399	106.03	103.39	108.98	105.01	105.81	111.18	108.12	107.14	104.25	106.72	104.75	111.84	106.86	107.67	102.26	110.43	107.9	100.73	108.84	104.05	99.554	108.4	105.09	109.4	105.23	106.15
114.34	104.92	104.1	106.99	106.54	109.52	104.58	98.485	103.57	108.45	103.58	106.65	106.15	101.08	105.23	105.04	108.09	107.26	104.99	104.24	107.31	110.53	107.81	100.19	108.33	110.91	106.77	101.45	113.94	112.47	104.36	104.53	105.6	104.22	102.95	113.46	101.15	108.38	109.05	113.3	103.54	106.09	110.63	106.88	100.65	100.87	111.18	106.67	105.82	106.12
104.14	108.61	101.85	105.49	103.6	106.19	100.22	103.37	106.89	104.61	108.53	108.25	108.88	111.27	103.93	105.86	105.43	99.95	107.18	109.55	107.85	108.96	100.11	107.78	103.39	101.47	105.12	105.13	104.67	111.58	104.3	106.78	107.19	103.54	105.39	104.02	103.73	105.25	108.6	102.5	106.96	105.41	105.36	108	100.49	100.43	113.66	109.78	107.58	104.25
116.27	112.92	106.2	113.61	98.605	107.46	111.99	106.33	104.36	111.37	107.89	109.73	109.2	110.52	103.53	105.09	115.73	106.79	109.72	115.54	108.82	113.4	108.65	111.35	108.06	103.89	110.69	110.92	112.76	113.89	114.61	109.35	103.22	113.22	109.85	106.17	114.73	105.49	108.34	112.86	112.32	108.74	106.13	111.15	112.84	108.32	113.13	111.19	112.67	106.79
111.4	102.76	103.1	106.49	105.71	105.77	99.379	102.99	102.47	100.4	105.1	105.14	104.83	104.85	105.21	104.52	97.309	104.83	104.03	110.52	99.666	105.76	107.57	102.83	105.93	102.25	106.34	105.46	99.842	106.38	97.197	99.984	105.25	98.684	101.29	96.999	105.3	104.19	105.89	103.41	104.43	104.47	102.84	108.42	107.19	104.3	104.06	99.072	105.05	105.08
106.68	109.09	113.63	106	100.24	108.53	105.52	111.66	108.63	98.362	103.35	105.81	102.76	109.55	110.22	107.82	107.07	104	111.64	107.08	106.56	107.55	99.753	103.92	110.5	108.92	105.58	108.53	110.31	109.51	109.45	109.54	106.2	98.203	105.48	107.48	108.7	103.09	109.8	112.04	106.18	104.75	109.21	103.78	105.08	103.58	108.65	111.94	111.16	110.85
100.66	96.662	97.599	105.61	100.68	105.24	104.96	104.9	98.504	94.018	99.883	103.62	108.24	101.88	98.788	104.33	101.31	99.204	100.57	100.22	100.93	98.901	96.042	102.19	102.18	98.795	98.282	104.01	95.917	102.08	97.25	98.942	100.84	102.04	104.22	95.043	104.6	102.8	98.929	98.599	102.69	101.86	101.06	105.01	99.201	96.767	103.48	99.98	105.27	101.28
97.489	96.808	99.6	98.884	98.839	107.69	98.967	102.77	96.799	93.359	100.96	101.93	99.496	97.332	98.494	99.49	107.57	103.56	102.2	98.189	98.232	104.25	99.181	97.568	94.276	102.09	94.745	99.374	103.45	98.319	102.91	98.868	103.91	102.83	99.965	103.07	103.4	99.719	98.717	104.09	100.56	97.477	97.954	100.84	101.28	100.84	96.095	103.13	98.615	104.92
100.73	99.433	102.34	103.29	94.818	94.595	102.79	103.17	97.47	100.93	98.284	99.095	100.4	94.275	101.58	103.84	94.274	107.17	106.01	103.05	95.282	92.246	102.41	98.203	101.06	98.898	104.8	98.307	103.89	99.685	104.09	99.907	99.185	89.925	97.472	101.55	101.82	99.477	102.79	95.229	101.94	98.098	101.78	100.48	99.564	93.061	103.65	99.022	92.501	96.647
103.98	106.24	105.36	106.74	106.41	106.82	105.65	106.31	103.6	110.05	116.38	108.61	108.19	103	108.44	109.33	105.22	106.28	104.39	102.99	111.27	108.24	101.19	102.64	102.47	112.42	106.61	107.08	104.3	111	102.34	106.39	105.12	100.63	106.18	113	107.26	106.36	109.95	96.22	103.66	98.241	105.98	103.42	106.15	98.535	106.79	106.22	101.84	112.13
106.59	105.45	111.21	105.64	105.07	108.83	107.61	102.83	108.63	106.8	103.88	110.63	105.91	112.6	98.509	108.16	105.78	107.11	103.73	113.23	105.91	105.89	103.07	106.94	102.76	105.83	111.15	106.69	104.75	105.92	101.99	104.49	105.47	106.22	105.89	98.078	107.93	106.5	107.81	109.66	106.75	106.5	110.1	104.15	105.19	106.35	108.13	103.75	109.08	105.96
100.08	100.54	105.8	103.03	100.85	112.24	107.18	105.85	108.77	112.57	112.33	104.69	102.08	100.98	103.09	104.51	107.86	109.66	106.04	114.3	103.75	109.1	105.56	105.78	108.86	103.71	108.18	104.89	106.39	107.1	104.77	106.85	104.02	106.15	112.19	104.16	107.7	101.56	102.96	102.25	110.08	102.85	101.52	102.03	105.38	104.21	107.9	104.65	109.87	103.44
111.48	111.54	110.03	108.74	115.06	109.9	117.77	113.88	111.27	113.23	101.57	105.12	112.51	111.77	106.72	113.62	114.11	110.29	107.34	107.69	108.92	115.63	110.34	115.64	112.7	114.54	109.95	106.15	108.6	109.14	111.92	120.54	110.14	107.56	109.14	110.29	104.84	107.94	109.51	112.04	115.14	110.55	110.92	107.34	114.89	108.85	110.07	116.13	110.24	111.07
95.684	97.498	95.085	98.479	97.959	96.069	99.587	103.32	98.259	103.03	101.08	95.838	107.52	96.861	104.31	97.578	104.6	96.613	104.05	104.03	98.376	103.46	100.09	104.82	94.452	100.93	105.11	97.338	106.91	98.573	97.574	103.39	105.41	94.647	94.209	102.43	107.23	94.22	101.36	101.69	98.291	104.1	106.34	97.35	99.189	104.57	106.67	98.41	102.23	99.473
109.47	108.38	113.02	114.74	124.28	112.52	118	114.45	113.15	112.24	112.68	104.15	116.41	111.59	110.39	115.26	118.36	112.28	110.9	114.54	118.72	114.56	114.07	115.78	105.49	113.68	113.48	111.94	115.61	118.07	108.32	107.54	109.34	113.14	111.99	111.81	112.97	113	106.81	118.4	106.5	103.25	111.39	107.53	118.61	110.21	111.89	115.79	116.47	111.03
109.54	104.77	102.54	106.66	101.43	104.58	108.13	105.16	99.212	106.99	108.87	101.76	103.47	106.37	100.08	101.63	108.01	100.06	110.62	107.46	101.05	108.18	103.11	106.4	105.69	101.45	102.58	106.66	109.46	109.33	108.37	103.69	109.13	108.49	109.7	101.13	101.74	101.82	104.98	107.49	108.02	111.29	101.04	105.3	105.25	108.98	110.45	111.26	98.636	105.73
108.96	106.24	112.87	114.06	110.74	105.29	113.68	109.94	113.77	108.46	112.49	115.15	110.1	110.6	112.2	111.74	111.61	106.95	113.35	116.02	107.6	111.86	103.05	113.6	110.77	109.93	111.24	111.77	110.31	109.71	108.59	114.54	110.55	114.35	107.21	109.39	111.81	111.46	110.86	117.58	113.25	112.45	118.67	112.83	113.18	108.47	108.23	115.89	115.4	110
105.43	107.83	104.14	105.35	103.2	109.56	107.93	107.9	105.68	104.95	100.86	102.05	111.45	109.48	108.4	108.55	107.7	106.92	107.73	102.92	105.72	106.91	110.88	104.99	107.93	104.47	106.91	107.26	105.92	111.83	110.93	111.22	107.25	103.24	108.24	103.72	104.25	111.03	105.38	111.77	105.09	107.73	107.09	103.47	109.56	100.95	103.91	102.84	110.87	111.17
108.29	112.2	115.06	111.28	109.19	107.74	115.08	113.7	110.64	111.12	105.86	105.98	113.82	118.45	104.52	115.21	110.88	116.27	109.91	103.95	123.31	105.42	111.25	110.7	113.29	107.91	113.2	111.12	107.55	112.72	109.69	109.61	117.54	109.2	110.26	109.07	112.67	116.27	109.92	106.5	107.73	112.6	106.39	114.35	111.57	108.18	112.41	109.11	115	116.28
113.26	110.1	110.86	110.86	118.17	108.98	108.67	113.1	106.75	112.22	117.98	110.53	109.71	111.73	116.57	113.43	115.89	112.9	112.02	111.58	112.91	110.16	118.32	117.43	116.71	110.48	116.76	115.85	116.26	112.01	112.68	111.77	115.17	119.81	114.33	114.84	112.18	114.28	112.53	111.01	111.67	108.65	112.39	114.28	104.57	118.77	110.17	116.68	110.43	107.33
112.25	105.18	97.727	103.56	107.72	104.06	112.55	105.93	107.07	105.14	106.82	106.85	103.16	101.22	100.64	104.86	104.82	103.53	106.1	106.03	103.82	102.02	111.01	102.08	105.78	111.62	102.6	109.43	110.85	106.97	102.77	111.66	108.1	104.42	110.49	102.23	108.45	103.17	101.94	99.608	103.95	100.53	109	103.02	104.84	106.93	103.05	102.68	103.66	109.45
118.42	112.34	109.88	113.98	117.88	109.79	116.99	112.33	110.89	112.95	110.28	111.25	111.16	119.29	112.78	110.99	109.62	116.12	107.57	112.18	112.53	105.12	113.78	111.03	113.85	109.14	108.97	113.46	110.15	113.26	113.15	109.85	110.22	111.64	114.15	108.41	111.28	113.66	117.27	113.24	108.31	112.64	109.78	109.26	114.39	108.51	114.11	107.35	109.76	109.93
99.122	99.372	97.977	104.52	103.87	102.81	103.32	105.16	105.33	102.03	96.142	98.916	102.62	104.72	109.01	94.985	102.23	95.121	103.26	99.722	103.11	103.44	100.83	97.211	103.37	103.94	102.53	102.68	96.489	101.12	99.182	107.85	95.811	99.906	101.45	104.86	96.672	96.96	96.285	98.542	105.66	106.23	105.53	104.73	105.5	104.46	98.227	107.84	97.618	103.41
107.29	103.24	111.18	110.1	105.97	109.67	107.5	101.36	101.03	104.93	110.4	107.76	104.86	106.84	107.19	103.63	104.46	104.24	110.76	102.61	113.29	96.131	115.14	102.88	111.84	111.38	106.27	109.1	107.47	111.66	103.02	104.14	109.45	115.34	102.75	103.32	104.97	101.95	103.18	107.05	96.477	104.08	103.52	104.24	108.89	101.55	101.52	107.35	103.04	105.34
111.06	117.4	116.58	109.34	118.7	116.02	110.04	114.26	112.29	110.93	108.74	108.59	111.92	112.72	112.81	110.38	112.61	110.07	116.87	109.18	110.66	108.97	111.52	108.38	111.07	112.76	114.28	105.93	116.78	108.14	111.69	106.91	111.43	107.54	116.49	119.79	109.69	107.68	110.94	112.34	106.29	116.15	107.86	104.92	103.51	107.58	110.64	115.02	117.81	109.73
110.72	105.86	105.51	113.98	101.19	108.84	106	101.61	109.63	102.12	109.57	102.15	105.58	107.81	104.22	110.05	98.577	106	109.19	109.74	109.91	98.689	102.44	102.29	108.22	102.92	103.38	111.68	107.47	102.04	107.56	102.84	111.23	99.306	109.99	104.68	104.73	108.37	101	102.09	102.8	106.19	105.33	108.26	112.6	110.64	105.53	104.8	104.14	107.76
106.67	104.02	111.47	104.17	106.16	102.42	104.65	110.67	103.88	105.26	101.46	103.13	109.6	104.7	110.94	112.51	107.82	101.71	97.14	105.28	106	112.08	104.05	105.94	108.53	107.17	103.72	106.82	107.43	114.99	112.51	105.54	106.56	112.51	104.41	106.34	105.7	109.61	106.85	100.87	112.95	109.24	105.53	107.61	106.7	101.6	107.28	112.51	106.82	110.31
113.84	105.75	111.62	114.01	111.57	117.67	113.64	113.54	111.59	110.26	109.75	108.65	106.57	111.18	110.88	116.84	113.51	112.48	113.07	113.7	108.29	110.01	105.69	114.37	119.05	114.96	107.74	114.27	114.98	113.01	109.3	114.48	112.91	111.52	114.93	107.81	117.76	109.83	109.89	110.46	117.06	113.89	109.02	116.37	111.38	113.06	118.75	114.72	112.02	114.86
102.66	102.26	101.19	106.41	112.21	101.8	104.62	107.25	103.91	101.94	106.12	105.72	107.73	101.38	99.156	109.14	106.42	104.57	105.49	102.16	111.76	102.97	109.3	109.47	105.21	105.7	102.01	104.67	110.84	109.54	105.94	106.8	107.92	107.58	108.54	109.38	112.25	99.822	101.44	110.62	103.59	108.92	111.22	106.36	111.08	101.45	103.09	110.41	105.7	105.91
104.94	105.65	101.54	110.35	101.22	101.86	103.69	106.33	99.576	105.64	102.79	109.11	99.354	101.07	104.07	108.45	107.88	106.35	102.28	102.45	104.68	102.84	103.07	111.6	105.45	103.96	103.44	105.77	109.74	111.26	106.4	109.47	101.72	103.64	105.66	105.22	103.67	105.18	98.706	99.217	102.79	107.79	110.32	106.43	106.8	100.34	104.61	93.581	103.86	104.18
116.37	108.36	106.01	109.9	113.6	111.77	110.57	111.36	107.34	112.26	107.45	114.45	110.46	110.07	119.83	111.8	113.49	111.73	112.58	113.95	113.3	113.97	113.87	117.87	115.85	113.84	109.91	105.74	114.65	107.05	118.96	114.91	119.68	115.41	111.99	116.21	105.86	119.89	107.63	115.46	113.9	110.68	114.26	114.5	110.78	111.76	114.97	115.88	113.39	111.05
112.15	108.09	110.86	113.55	111.86	107.34	107.05	112.78	116.06	113.28	111.56	110.02	114.46	108.38	120	108.26	112.69	111.89	105.39	107.17	113.4	110.64	104.03	112	115.97	104.06	106.26	115.98	110.33	108.23	117.62	109.05	109.79	105.94	110.61	111.87	111.17	114.88	113	112.66	115.46	114.5	109.77	117.74	113.67	107.31	112.03	108.43	110.09	107.58
117.3	114.06	115.85	114.33	109.64	110.51	113.91	112.3	112.11	109.78	113.75	117.77	108.24	109.76	108.44	105.46	113.31	119.41	103.29	113.84	119.74	113.82	112.21	109.02	108.03	117.94	108.59	117	109.43	114.98	106.32	108.39	115.99	109.01	112.67	112.89	114.58	113.65	114.06	106.03	109.69	112.66	115.24	109.78	111.74	111.33	109	108.41	108.93	109.58
104.17	107.09	100.74	111.08	110.46	108.5	99.747	103.57	110.97	106.52	103.47	101.54	110.22	106.64	112.44	107.48	109.14	105.52	100.05	106.06	107.7	104.27	109.86	104	106.33	112.63	107.02	108.98	104.2	103	104.82	112.27	107.64	106.07	103.87	104.4	110.17	109.45	101.71	109.73	108.53	104.7	105.26	109.7	108.9	103.78	108.03	107.57	99.972	100.47
106.02	105.68	106.29	107.59	101.99	102.92	104.5	103.61	112.24	102.55	106.35	109.51	107.42	99.779	102.05	105.54	103.56	112.13	109.52	110.08	103.21	100.34	109.18	109.38	109.47	107.87	103.1	107.63	106.55	104.94	111.66	112.52	104.33	107.59	101.51	109.81	106.42	107.04	111.97	104.34	105.76	102.46	109.84	106.86	104.67	109.14	109.72	112.91	108.83	102.99
114.21	111.5	117.04	112.32	111.89	103.41	110.73	110.88	105.83	114.02	113.81	106.72	111.7	112.27	117.22	108.22	113.77	117.91	115.24	108.82	111.97	111.31	117.07	112.7	113.31	109.71	109	109.69	113.44	112.73	111	118.83	114.54	112.78	114.1	115.04	117.34	104.83	112.3	111.49	112.25	110.54	111.55	113.9	109.95	110.66	110.03	111.16	113.49	116.25
107.5	112.75	118.67	111.03	112.04	113.04	114.52	104.85	111.82	113.57	113.57	109.99	105.9	115.65	110.3	113.44	110.34	111.82	111.28	107.12	112.59	116.35	112.25	107.64	107.79	110.75	109.49	109.48	111.41	112.95	108.04	111.86	111.69	109.55	110.82	107.9	106.38	112.35	112.93	110.93	113.02	109.95	112.4	117.95	116.16	119.68	103.55	111.05	108.08	116.69
110.96	106.35	102.64	103.41	103.44	105.72	105.89	106.74	99.504	106.24	104.92	109.67	103.74	107.73	106.28	108.61	104.13	107.18	106.65	102.15	107.37	110.17	110.57	106.08	101.9	103.56	110.37	108.57	106.23	110.8	102.34	105.95	110.86	108.34	101.32	108.38	104.33	101.98	107.97	112.26	108.06	100.78	107.02	109.88	105.8	101.88	111.57	106.03	105.15	102.04
111.58	108.38	110.73	117.27	107.2	109.72	110.22	109.51	105.67	115.58	112.35	104.1	99.2	111.47	111.78	112.58	105.11	108.43	110.4	109.45	115.76	107.65	104.19	118.83	113.39	108	113.04	107.04	111.11	110.44	113.7	108.42	116.15	113.42	108.03	108.26	105.49	116.8	112.49	109.94	107.84	107.36	112.51	108.46	113.07	113.99	109.59	105.45	109.15	107.95
105.18	103.45	105.84	106.43	104.06	100.6	100.62	102.56	102.99	100.71	106.38	106.75	107.68	105.62	105.35	108.35	101.98	105.62	106.35	104.91	102.02	101.66	106.64	100.85	104.88	108.2	105.27	103.91	96.002	108.95	100.98	102.26	101.7	104.27	105.49	102.46	105.94	103.71	100.11	109.57	99.265	103.34	102.9	113.31	100.31	105.34	109.68	101.42	110.5	101.87
[truncated: 399 more rows]
[truncated: 150 more columns]
