# Supplementary material for: Genetic dissection of main and epistatic effects of QTL based on augmented triple test cross design
Source: PLoS One. 2017 Dec 14;12(12):e0189054. doi: 10.1371/journal.pone.0189054 (PMC5730204; doi:10.1371/journal.pone.0189054)
Supplement: S8 Supporting Information — (ZIP) [file pone.0189054.s008.zip › z4_1550_0.2_5.csv]

104.59	108.93	105.62	108.52	108.66	108.95	114.31	91.353	106.23	99.135	101.86	106.74	97.435	110.38	112.18	106.39	106.54	98.969	101.88	108.07	110.01	112.56	111.51	108.15	122.48	101.21	107	107.85	106.2	109.14	98.401	107.07	114.7	104.98	103.36	98.9	103.93	104.18	101.35	101.38	108.31	107.96	109.39	97.897	104.32	105.7	111.47	110.12	101.12	100.44
108.13	110.17	112.73	110.6	113.49	110.57	108.99	108.46	109.21	109.57	103.47	109.15	102.77	111.05	113.97	109.84	111.98	116.28	115.17	106.7	112.25	103.71	96.108	102.86	111.89	110.7	112.54	112.58	111.81	115.07	104.16	110.19	109.29	116.15	105.08	109.91	117.4	114.03	107.46	106.87	114.15	106.7	103.67	108	100.65	113.41	107.83	107.73	113.28	112.34
100.47	107.18	93.426	99.647	109.13	96.451	99.62	99.612	92.954	94.662	95.96	103.05	99.806	99.49	106.22	98.981	97.771	97.952	106.55	103.73	102.22	108.9	99.371	101.61	106.88	98.266	94.487	103.27	106.87	103.14	102.3	91.43	99.759	101.14	97.848	98.987	99.02	103.52	97.291	104.75	98.794	97.587	101.79	96.132	102.22	103.68	92.511	102.76	99.785	102.34
108.99	106.77	114.01	108.36	108.44	111.18	103.83	109.28	95.865	105.13	102.52	111.67	105.18	112.35	98.842	98.015	107.62	108.56	104.66	107.61	111.13	115.43	115.76	102.32	111.05	108.79	113.01	100.41	112.73	107.53	103.36	108.53	106.13	107.08	104.38	107.17	109.24	106.36	106.74	103.04	103.22	104.8	112.02	101.26	94.667	99.542	111.73	110.22	103.26	118.99
97.827	106.28	104.37	110.34	114.05	104.14	108.97	98.833	101.69	107.34	100.9	104.88	104.24	108.98	106.93	105.04	109.76	97.046	107.52	112.89	113.54	112.21	105.31	110.57	103.45	107.53	102.46	110.29	111.1	104.47	107.71	100.5	108.39	100.2	110.31	110.82	102.02	104.6	99.227	111.09	110.94	106.19	106.22	101.81	102.62	101.21	105.33	109.17	102.74	96.982
111.1	111.26	117	99.063	96.088	105.25	98.724	105.22	97.985	105.64	104.02	99.697	106.05	106.34	99.746	103.85	106.64	106.44	101.97	105.22	98.906	95.475	109.14	110.64	109.09	109.86	111.49	103.26	100.94	103.17	98.725	113.23	112.74	102.32	114.38	108.69	101.21	106.34	110.68	103.13	106.69	95.297	100.68	103.25	100.15	95.791	92.431	107.69	102.98	103.77
100.57	110.11	99.995	111.22	107.59	105.78	103.72	96.538	103.2	111.39	101.89	100.75	107.84	102.2	99.209	112.47	102.12	100.56	106.02	102.67	96.818	111.05	111.92	105.83	101.07	104.95	108.59	106.45	104.78	103.1	104.24	100.18	109.19	107.62	106.16	103.03	103.34	102.96	106.42	104.86	104.45	97.656	105.56	108.44	105.74	107.63	107.13	100.07	102.22	106.8
113.07	101.3	110.94	114.25	104.29	120.63	114.16	109.45	117.52	104.44	115.58	106.24	115.8	114.67	114.02	102.62	116.78	114.42	111.13	106.65	116.69	106.56	109.17	107.24	107.88	117.2	114.13	117.02	118.63	112.85	118.27	112.66	106.39	113.81	113.02	122.72	110.09	113.4	116.53	112.84	108.31	121.04	118.31	116.99	110.32	115.1	117.67	111.97	116.1	120.69
100.14	101.82	102.3	108.52	101.23	104.64	104.22	112.39	102.08	108.26	104.18	105.9	111.46	109.05	110.47	109.24	103.4	110.97	106.16	108.65	102.83	103.27	102.26	105.84	103.18	113.67	114.88	111.48	108.61	114.02	108.89	108.44	103.23	109.98	103.54	107.61	99.772	109.01	108.44	97.106	101.83	105.11	108.93	105.02	106.84	106.05	107.52	109.36	101.81	113.36
114.18	99.193	104.27	104.08	108.9	107.49	104.67	103.54	119.69	104.76	105.94	106.49	106.23	104.98	110.38	107.9	95.082	100.31	100.21	112.96	106.74	102.77	108.51	105.37	104.92	94.533	97.407	104.12	107.62	103.42	109.79	107.32	113.42	107.78	96.807	104.43	104.9	102.18	102.8	105.01	100.73	111.13	110.42	114.87	101.38	107.24	105.07	109.14	105.93	113.88
100.21	103.39	104.51	100.27	104.64	108.47	98.266	110.57	107.21	105.55	99.604	99.093	105.78	106.71	111.13	109.5	108.39	112.6	113.93	105.62	101.29	116.25	101.26	107.09	102.1	107.15	105.06	114.25	108.16	117.43	106.15	103.16	110.49	113.36	117.94	109.84	105.48	104.55	105.87	106.4	109.48	107.45	103.89	106.02	109.78	102.59	96.814	111.09	105.77	110.29
101.65	111.5	106.4	97.785	101.57	96.386	107.68	106.79	105.92	110.09	106.73	100.33	111.76	109.01	109.82	98.285	105.51	114.69	107.28	101.76	112.47	108.09	112.12	106.76	100.23	105.35	102.95	100.36	112.59	105.15	98.985	114.05	102.49	106.7	105.25	99.046	106.69	101.13	107.47	100.56	104.98	105.49	106.23	103.98	101.24	107.91	97.407	105.13	101.48	105.7
111.15	121.68	110.37	111.65	109.12	115.92	120.33	105.72	111.24	111.61	115.47	110.01	116.31	114.8	113.27	120.93	117.21	104.73	114.87	110.67	110.86	118.47	110.54	113.89	115	107.19	109.92	111.52	109.87	120.26	113.29	111.17	113.66	115.8	114.19	104.28	116.24	104.68	115.86	100.65	117.62	114	116.11	122.72	106.24	114.27	117.16	114.27	113.6	106.26
99.892	100.87	104.79	99.485	95.704	99.004	98.975	99.297	97.463	98.664	101.17	102.58	102.29	96.594	99.655	91.746	102.44	95.189	90.323	98.038	100.23	98.445	101.39	98.137	96.531	100.98	105.74	99.093	97.956	99.492	103.01	98.829	96.363	111.71	100.99	101.43	100.28	94.798	96.209	97.971	105.87	102.62	91.565	99.166	99.795	102.3	99.637	92.726	97.334	101.32
103.48	93.388	98.844	109.27	96.667	104.16	99.869	99.574	99.978	104.6	105.51	90.6	102.7	101.96	109.9	102.94	109.22	109.83	99.794	95.426	105.63	106.17	101.18	96.055	103.51	99.065	91.506	103.51	97.145	94.654	100.71	95.444	110.53	102.51	104.01	101.15	102.27	94.877	100.22	100.77	96.025	100.15	99.666	102.12	105.05	106.67	93.967	110.17	94.646	102.35
103.64	105.71	97.183	115.5	102.72	103.95	106.03	122.39	117.98	116.23	106.9	106.73	106.01	104.8	106.6	103.01	99.912	117.16	97.681	116.4	97.999	108.02	116.59	103.2	112.98	117.77	100.25	107.58	113.93	101.47	96.966	111.4	111.77	105.45	104	105.28	103.82	105.63	109.49	109.03	110.36	114.62	104.45	105.16	98.013	102.59	109.2	106.67	109.65	111.36
103.77	100.36	100.73	101.47	99.27	105.12	100.61	104.2	91.465	97.518	98.709	98.545	96.395	102.62	100.13	96.704	93.299	95.393	99.259	102.92	101.97	91.832	92.527	97.199	94.515	93.264	96.904	106.54	96.371	94.829	104.14	102.97	97.609	101.83	94.902	104.98	104.19	91.954	108.45	99.657	104.6	101.86	96.186	97.89	104.37	98.912	98.119	97.701	106.04	102.05
107.74	106.58	104.02	106.29	106.35	106.02	104.38	106.14	99.025	109.67	107.78	97.313	113.15	106.3	100.77	111.7	105.79	108.37	103.98	103.66	111.42	111.36	107.47	103.08	108.08	106.69	108.46	118.94	118.65	115.69	111.15	95.77	101.61	109.47	103.17	100.22	106.4	105.99	107.85	112.17	97.157	112.45	110.93	110.89	112.84	104.05	107.29	105.14	116.51	99.857
99.191	104.77	112.84	103.38	107.15	110.66	108.16	107.64	115.17	110.33	103.77	104.33	105.08	99.799	101.2	101.81	109.35	108.07	98.792	99.072	99.992	104.75	104.93	104.57	96.49	97.769	101.34	111.08	111.65	111.83	99.017	106.7	106.06	104.71	100.17	111.33	110.44	106.14	110.07	105.42	107.97	103.13	99.774	104.1	103.33	104.74	103.36	104.62	97.12	106.16
120.11	112.83	108.96	106.55	113.06	101.26	114.15	119.23	113.07	114.73	112.17	122.93	107.6	110.94	109.58	107.14	107.43	105.8	108.69	112.99	101.47	99.558	108.95	108	108.81	116.36	110.48	111.75	108.77	111.8	114.99	111.81	100.82	108.94	110.63	105.93	111.51	105.37	115.02	112.06	121.98	107.86	107.17	111.6	103.32	113.55	121.62	107.23	102.94	115.29
112.73	111.23	115.14	112.31	115.46	113.9	104.78	113	107.86	111.49	107.64	108.68	111.02	115.79	117.32	107.46	111.66	112.34	106.66	115.42	112.19	121.44	118.38	101.58	117.68	115.21	108.67	108.83	108.72	116.84	109.81	101.98	112.43	115	108.15	111.34	110.16	105.51	109.11	115.71	114.37	110.68	112.71	108.33	118.64	105.82	102.39	108.99	113.5	110.34
95.022	101.85	104.31	109.32	114.24	111.42	107.46	101.03	107.38	104.47	104.19	121.36	115.59	106.73	102.47	99.732	106.39	108.76	111.09	111.65	100.42	98.878	106.23	109.63	102.44	103.03	99.76	106.32	102.88	108.29	107.45	104.4	110.08	114.47	104.21	102.4	116.26	109.68	116	105.19	103.43	103.88	103.79	106.29	106.59	115.38	105.94	106.2	103.23	109.98
97.684	101.9	105.34	101.23	96.76	102.28	110.69	103.72	106.48	100.49	100.92	93.72	103.96	104.74	100.89	106.29	104.37	108.9	113.67	98.71	101.61	94.002	100.79	100.29	102.91	103.36	94.075	113.63	101.73	104.74	104.94	103.34	108.18	97.582	109.82	99.859	103.57	104.22	95.761	108	103.89	98.432	100.87	109.14	115.06	97.211	102.51	102.84	106.98	98.114
101.89	100.36	103.59	109.12	103.1	98.174	103.15	103.51	108.07	108.22	94.548	100.19	95.189	103.53	97.84	96.634	111.4	114.67	108.64	95.952	109.93	92.442	106.62	96.927	93.785	100.17	97.137	93.735	106.29	91.693	105.57	96.03	101.07	107.54	92.287	105.15	102.96	108.51	110.36	99.057	97.419	112.13	101.12	96.864	91.241	95.988	95.888	98.228	101.35	105.56
100.77	101.45	97.901	95.959	109.88	112.78	109.09	107.6	102.36	101.83	96.905	107.72	101.11	98.1	107.57	105.01	110.33	97.802	102.46	110.97	96.254	106.15	109.98	106.51	109.15	103.67	97.578	107.06	98.906	105.77	101.25	102.18	100.79	110.04	110.5	109.76	95.508	109.61	104.63	103.95	100.45	109.35	113.07	106.46	101.59	102.83	107.32	107.79	99.16	109.17
113.07	107.51	104.15	102.36	109.39	107.69	102.62	103.23	115.03	108	108.22	113.62	118.31	115.71	98.311	118.17	117.61	105.48	107.32	118.63	99.89	111.28	110.95	104.39	116.14	105.25	120.28	113.22	119.67	106.23	109.94	116.18	96.707	110.53	112.06	118.17	113.77	106.05	114.74	116.39	118.17	106.53	111.38	115.33	114.42	115.75	107.23	103.19	108.88	110.14
107.67	105.27	115.49	97.478	100.82	104.16	103.86	114.15	110.72	96.961	103.63	105.56	114.21	105.08	105.7	109.99	100.26	97.378	103.21	102.69	98.797	106.25	107.05	105.71	102.47	107.68	108.19	102.99	110.37	108.61	109.12	101.75	99.683	114.3	103.23	100.24	105.52	104.3	109.78	107.06	105.98	106.55	107.72	111.62	109.49	106.38	109.09	96.646	108.27	103.52
105.96	99.737	115.66	112.85	112.47	107.52	107.95	101.19	111.01	101.78	99.144	102.18	101.46	106.78	106.38	116.48	111.81	105.75	109.22	113.74	100.88	108.04	100.92	104.07	107.88	109.23	99.868	107.72	114.56	100.82	102.95	103.75	114.11	107.51	111.1	106.82	112.92	106.69	107.41	99.779	102.07	116.04	109.37	108.67	105.89	106.19	96.55	111.43	105.66	108.72
111.74	100.99	114.03	105.13	102.81	104.93	104.54	116.19	102.68	113.46	106.43	106.69	101.01	110.56	106.71	113.05	112.07	107.12	108.62	100.47	101.38	108.62	104.93	98.642	102.34	110.53	100.22	99.423	113.3	104.74	100.02	105.17	109.27	101.49	111.9	110.46	103.26	102.38	101.72	106.77	108.99	107.11	106.24	107.2	112.53	102.52	101.7	99.079	96.226	110.62
103.09	106.2	107.02	107.26	101.63	102.3	110.88	105.94	102.1	98.984	108.59	107.06	97.79	99.821	106.32	107.8	103.68	106.09	98.7	102.31	111.23	108.71	98.96	115.96	101.66	99.827	104.9	102.38	116.22	103.36	103.78	107	98.476	103.36	104.28	109.16	106.12	108.17	110.36	109.12	107.75	104.95	98.722	92.557	102.68	99.846	99.968	102.07	104.69	107.85
114.33	98.392	104.19	97.613	100.34	98.48	110.74	101.8	104.48	109.7	102.2	105.14	112.72	106.73	104.62	101.24	102.48	96.349	106.96	102.23	106.84	102.23	104.22	104.16	105.01	105.11	110.56	106.27	103.62	102.68	103.21	105.4	102.55	105.77	102.71	107.41	98.851	117.11	99.653	107.37	105.9	100.88	114.07	106.22	103.71	105.07	102.57	103.79	109.11	105.32
109.42	106.4	95.325	104.93	101.24	97.942	103.76	92.822	98.812	96.458	98.146	104.29	99.323	97.333	98.589	98.91	96.641	91.588	96.829	99.743	103.88	100.74	101.25	108.24	99.537	101.16	95.155	96.654	100.12	98.304	100.74	103.49	94.647	104.37	104.45	108.6	103.38	100.5	99.118	97.563	109.81	102.44	99.128	98.685	103.72	105.2	93.915	112.61	99.976	103.81
115.98	112.04	110.62	107.62	111.25	113.89	113.99	113.91	102.73	113.19	109.71	107.93	109.53	112.18	100.96	108.58	114.1	109.48	113.18	107.79	109.02	105.18	113.67	113.76	114.68	110.05	115.22	110.36	111.72	111.92	112.25	118.41	105.42	111.69	113.12	115.3	104.85	114.14	115.59	116.14	111.41	116.43	117.62	110.65	111.57	111.78	106.5	109.44	99.166	108.54
104.66	113.45	109.31	102.06	99.819	116.64	110.25	103.62	102.97	98.118	103.09	116.77	97.586	104.81	107.99	114.11	110.47	101.29	103.87	96.08	110.47	108.14	110.27	100.61	109.48	108.44	110.97	110.71	100.99	106.65	106.33	109.88	110.29	109.76	108.81	109.24	99.112	108.69	100.68	100.46	108.96	100.05	108.84	114.17	110.55	103.77	101.33	107.85	100.98	108.2
103.89	99.713	109.01	103.19	101.21	104.02	109.83	99.824	100.72	94.625	103.51	97.952	102.29	105.49	97.526	107.61	96.173	102.04	98.467	107.25	101.76	100.28	110.5	93.211	98.494	106.8	109.51	102.27	113.38	100.85	104.96	104.42	99.213	97.199	106.07	110.47	108.51	102.17	97.268	113.74	103.59	96.765	100.07	103.56	107.66	103.05	106.86	88.412	94.713	103.72
114.63	111.5	119.95	95.685	109.15	111.99	110.98	115.17	113.02	107.57	111.07	114.86	105.8	113.66	100.97	112.31	114.06	108.5	116.37	106.83	110.55	108.34	112.44	108.46	106.41	108.65	117.96	113.61	114.54	113.04	120.43	114.31	105.39	115.24	108.64	106.9	106.99	106.12	111.87	114.61	110.67	116.87	122.15	115.24	111.52	112.6	111.94	113.62	111.97	118.85
104.61	108.87	102.62	102.86	109.65	97.393	95.071	100.53	101.11	101.4	100.7	96.542	106.27	108.74	94.525	98.119	104.68	95.284	102.71	99.847	105.12	92.057	100.67	98.051	104.18	99.468	107.58	102.79	97.321	100.14	103.6	105.35	94.158	106.36	100.86	100.59	105.99	98.386	97.854	98.827	96.348	98.993	99.225	95.242	98.575	104.8	101.62	103.29	102.44	89.518
124	121.15	112.73	118.33	109.71	120.52	114.75	117.5	121.92	110.18	117.95	113.21	112.4	116.92	118.3	124.76	117.34	116.7	119.62	114.25	117.19	118.63	113.21	122.14	115.08	113.77	121.45	113.62	118.07	118	124.82	118.04	113.08	121.33	109.71	117.88	123.13	120.37	112.8	120.37	120.11	119.41	119.12	121.34	116.35	122.86	108.76	125.7	121.34	107.1
101.18	102.53	101.65	104.08	109.14	109.98	105.03	112.87	104.96	101.87	104.3	99.64	101.13	101.06	108.31	104.6	106.06	110.64	101.62	105.35	110.38	110.46	109.1	106.27	103.39	103.94	101.34	108.07	102.39	108.84	100.07	106.48	100.68	111.76	109.4	105.14	106.88	108.02	102.23	98.476	111.62	104.21	109.73	106.35	103.1	108.95	103.26	106.2	109.45	106.08
115.13	122.93	103.82	119.65	112.6	103.54	117.91	115.7	114.78	112.54	109.94	115.89	106.99	108	113.78	105.48	119.57	115.42	118.13	119.69	104.6	106.72	108.28	113.12	106.3	105.37	110.93	107.66	121.54	103.51	122.07	113.6	110.44	115.13	111.75	105.36	106.26	108.3	108.79	111.68	109.74	116.53	111.41	107.87	112.78	111.87	106.1	114.52	113.01	107.2
109.1	105.81	101.9	100.61	104.31	102.94	106.89	102.38	101.03	111.22	90.648	101.56	111.44	107.93	111.3	104.84	103.37	105.59	106.86	98.748	101.14	110.41	94.915	102.02	109.71	116.95	98.856	104.53	102.25	104.86	109.46	101.69	95.985	103.73	102.67	104.82	109.2	100.85	109.29	104.35	97.279	111.16	106.32	107.57	108.97	98.262	110.22	91.498	106.72	108.33
115.48	118.11	110.05	112.79	114.04	107.67	107.61	107.51	116.18	106.94	104.93	112.92	106.85	112.84	109.37	115.68	120.11	106.91	109.66	105.3	107.06	119.36	112.79	110.14	121.89	120.65	108.94	108.72	116.37	114.93	117.72	114.77	109.44	114.14	101.3	115.34	115.56	117.5	113.52	113.33	111.92	110.21	107.39	108.37	107.27	108.85	118.26	117.03	110.66	94.813
106.15	111.91	104.63	106.51	102.85	111	107.15	109.67	105.77	94.531	105.9	110.97	106.95	104.27	113.57	106.84	106.67	112.23	105.93	103.18	100.01	102.98	100.91	108.85	103.61	100.37	105.12	105.1	105.45	104.62	106.74	111.33	103.28	108.2	104.58	103.41	106.42	107.54	102.63	108.38	105.72	109.44	106.42	106.83	111.97	109.59	102.46	110.95	106.17	109.02
114.65	111.45	108.92	119.29	110.33	108.03	101.22	119.2	111.04	103.09	107.81	113.21	113.67	107.05	107.68	114.13	117.2	110.05	109.45	115.95	120.17	104.9	121.88	119.09	105.6	105.48	108.28	109.41	107.96	112.21	113.45	113.06	112.47	116.34	111.88	117.18	109.18	116.32	110.04	108.21	117.13	113.03	111.01	116.23	110.94	117.26	106.68	108.53	107.83	106.87
103.1	108.46	105.23	105.95	103.78	105.38	97.552	106.55	106.65	104.77	106.95	100.78	104.39	105.02	108.43	107.97	109.34	108.46	101.47	102.5	112.95	106.09	104.23	113.68	101.87	111.82	93.861	105.95	107.12	105.23	103.66	103.78	110.35	110.81	109.56	99.983	112.01	109.19	114.34	108.1	104.39	112.57	109.35	111.49	108.42	108.11	111.99	106.39	114.16	102.35
105.89	105.85	114.72	109	103.12	103.98	102.51	105.87	100.81	97.21	118.33	105.13	100.24	107.08	112.49	107.97	100.49	105.36	101.39	100.83	105.89	108.41	113.46	109.44	110.99	102.92	104.57	101.8	112.97	111.07	110.03	105.19	111.38	100.06	95.417	104.64	103.1	103.5	104.35	111.01	96.554	108.37	104.85	112.87	110.18	108.96	107.64	106.88	103.5	99.313
99.921	100.3	107.36	115.82	110.34	106.08	106.78	115.24	107.4	116.9	107.65	106.76	98.11	110.61	117.85	105.23	104.94	106.56	113.91	107.9	111.64	112.69	113.21	107.92	107.1	105.04	114.03	109.81	105.36	110.83	115.56	102.38	107.77	103.56	117.24	102.85	112	105.4	107.6	104.67	117.22	103.38	105.6	98.844	106.38	96.783	106.71	104.87	100.58	105.81
111.43	113.25	112.32	104.77	123.38	111.59	114.76	113.93	112.54	119.31	125.47	107.77	118.76	105.57	111.81	109.04	123.95	108.87	113.98	107.97	116.92	114.92	113.74	113.74	110.61	116.05	118.52	107.09	108.31	108.47	116.82	114.08	114.16	117.73	115.86	115.75	110.18	102.47	117.46	118.87	104.36	115.1	115.24	115.32	107.88	109.92	111.45	110.22	118.79	109.85
113.27	117.72	112.71	118.09	119.82	107.69	122.08	123.6	116.34	119.65	114.76	121.87	111.52	124.22	118.18	115.08	112.78	110.88	115.48	113.88	119.87	112.78	113.13	123.92	119.95	123.12	120.54	110.52	112.46	122.48	123.72	110.15	118.28	131.06	117.87	118	115.43	112.14	122.16	116.24	115.66	108.89	119.48	124.74	116.75	118.33	116.28	121.06	114.46	111.09
94.569	109.16	107.44	98.189	92.508	102.12	97.861	101.58	104.08	92.147	99.307	103.98	110.43	97.112	101.03	93.961	104.97	97.709	89.887	105.72	99.585	108.76	104.23	96.475	98.518	102.48	98.474	99.602	106.13	100.69	99.547	98.573	100.45	97.627	94.834	105.06	101.89	96.522	102.71	106.51	103.95	88.158	101.99	105.12	99.829	94.472	96.069	109.77	96.882	101.02
109.01	91.335	112.51	105.68	100.73	106.09	103.17	96.731	103.09	108.73	109.51	107.63	106.98	104.79	108.56	112.29	111.19	112.17	104.88	104.02	114.55	102.7	110.99	104.39	103.03	111.12	101.58	113.44	101.45	109.6	104.68	104.26	107.35	94.665	106.02	105.75	100.17	109.92	101.52	96.685	103.85	104.9	111.6	99.869	100.23	101.36	110.59	104.64	95.471	109.36
114.45	96.903	122.02	103.06	103.03	108.14	102.45	117.31	96.057	104.75	108.01	106.23	110.6	106.23	109.47	103.07	106.89	108.37	102.02	104.68	98.697	105.98	100.39	106.58	110.11	107.63	108.12	108.05	100.66	107.1	109.23	109.1	110.78	104.38	98.569	106.91	101.34	106.97	113.11	94.939	108.66	105.95	104.56	108.39	98.347	94.696	106.26	99.294	109.48	103.88
97.007	91.906	105.91	97.133	107.4	98.195	94.889	96.966	101.84	97.862	92.724	94.801	94.297	103.46	93.38	88.92	107.6	98.755	99.498	96.937	106.77	88.462	99.513	94.195	105.26	95.965	103.01	102.11	95.633	104.43	105.08	97.543	101.67	103.65	100.86	92.536	98.262	101.77	101.34	95.469	101.11	104.56	97.913	96.975	94.9	106.25	104.65	98.54	90.569	104.71
114.82	109.96	111.49	116.09	105.04	115.49	108.7	111.67	117.63	111.36	118.59	113.29	113.68	112.81	105.46	103.16	104.36	112.86	113.73	107.57	106.11	112.78	114.13	113.66	108.89	116.03	114.88	123.13	117.12	109.25	115.43	118.51	110.07	112.19	121.34	120.5	112.16	114.71	110.74	122.33	120.37	108.84	112.52	113.8	104.34	112.93	119.5	116.36	109.11	111.68
122.3	102.36	115.35	114.16	106.51	114.86	107.17	115.23	112.87	112.99	109.06	118.88	114.93	114.5	108.19	112.82	114.31	108.76	120.7	111.29	114.21	101.39	111.08	115.4	109.65	110.32	109.94	106.02	119.05	105.92	109.32	103.45	109.99	103.59	105.46	109.28	108.56	114.91	106.07	123.22	110.88	105.39	111.15	113.8	116.92	110.05	121.28	115.25	116.51	103.53
113.72	124.22	118.11	123.68	117.02	122.73	117.07	111.02	123.59	116.08	109.07	112.33	117.56	120.15	120	109.06	109.85	110.67	115.83	110.38	117.9	114.48	115.78	120.11	120.94	111.67	118.5	122.65	116.75	117.01	113.89	109.99	114.39	106.89	117.15	119.24	118.73	121.85	115.76	118.95	107.47	116.24	114.21	110.96	107.07	113.65	120.88	110.05	113.9	106.58
105.95	99.675	101.16	107.58	101.41	91.916	107.32	109.46	109.26	113.72	108.59	104.14	108.5	100.98	106.19	111.89	101.87	105.01	106.53	107.86	103.65	106.36	99.834	109.38	106.39	107.73	107.87	110.45	112.38	103.76	104.17	103.84	108.33	105.1	97.875	113.57	106.53	106.75	98.07	99.093	110.82	104.23	110.12	100.52	105.87	99.117	109.05	109.75	102	105.43
92.626	100.13	103.65	113.75	105.37	107.13	97.823	102.26	107.47	100.69	108.15	95.13	109.26	110.84	102.4	100.09	107.46	107.09	102.56	107.44	100.81	113.86	112.84	99.21	113.95	118.85	99.998	104.67	116.66	111.96	110.93	105.35	102.73	111.19	104.02	109.33	115.46	107.3	103.7	102.81	102.32	107.01	108.78	115.76	105.53	108.51	107.89	104.61	104.33	101.64
123.27	115.37	122.8	121.15	114.36	129.22	117.53	118.46	128.31	115.47	122.67	118.39	115.21	118.95	119.87	117.08	114.33	115.6	123.75	119.1	123.59	110.3	121.16	117.06	116.58	114.69	125.05	114.83	115.97	119.22	119.11	117.41	110.28	118.38	118.75	125.26	106.61	113.61	123.45	120.57	113.73	128.82	118.89	112.08	122.45	116.44	116.27	116	120.74	117.35
105.44	107.18	95.678	104.92	110.65	100.29	101.15	111.24	112.09	104.06	109.36	108	102.81	102.05	101.13	108.6	109.75	105.64	110.9	99.495	106.36	99.576	111.32	111.25	106.84	110.49	109.94	117.59	114.34	99.752	108.18	100.29	104.11	109.5	103.05	110.23	104.73	107.54	109.08	108.07	99.864	110.86	109.53	111.22	109.87	111.15	103.5	98.953	104.91	98.531
110.28	98.461	113.43	102.28	109.18	99.613	99.032	99.063	104.85	94.664	102.11	114.91	102.42	100.28	96.575	110.06	100.59	103.1	110.92	106.48	101.75	105.28	109.43	109.71	109.04	106.76	101.66	106.48	109.05	103.33	97.929	103.09	107.03	101.83	96.061	111.13	104.9	102.2	108.25	102.23	99.929	103.32	101.48	108.46	105.46	95.203	104.14	102.79	110.03	109.59
109.3	106.3	112.39	104.83	99.212	107.72	90.713	100.98	106.99	106.26	97.408	109.3	105.55	112.09	101.55	101.87	97.609	110.81	102.06	107.1	103.22	102.83	108.67	116.36	103.95	104.03	107.49	103.11	105.68	98.471	105.38	105.66	99.788	105.34	110.04	105.94	105.85	102.69	112.6	109.8	109.31	98.279	101.91	106.74	106.58	97.405	112.32	100.55	113.28	98.952
100.39	116.61	113.43	115.68	121.71	115	120.8	114.16	116.76	124.18	120.21	114.51	110.15	116.39	117.78	117.43	111.32	109.84	115.54	111.13	116.5	102.38	102.72	114.69	115.67	111.11	115.07	103.78	117.34	110.11	106.82	106.66	118.54	113	109.41	108.51	112.44	113.27	104.35	105.22	102.99	111.79	107.9	109.98	107.89	104.78	120.39	112.06	115.11	106.59
122.91	118.95	119.45	118.18	104.12	117.8	123.8	107.52	129.39	124.42	116.68	115.18	130.57	119.97	122.92	110.04	109.69	122.93	114.11	116.27	114.95	116.01	118.24	121.69	121.89	112.25	114.98	124.03	113.9	117.84	114.19	115.42	118.96	116.36	111.31	110.74	114.28	116.37	122.89	114.95	116.42	112.97	107.3	115.41	109.37	117.02	113.99	114.17	115.82	120.63
108.72	101.71	100.72	101.51	104.07	94.714	96.797	93.588	97.107	96.959	103.98	101.5	105.67	97.722	94.153	104.28	114.07	101.77	107.39	98.008	101.72	113.99	103.06	97.175	103.76	106.84	111.59	104.17	99.239	106.65	109.48	104.59	107.88	100.38	94.687	94.836	111.16	103.85	104.78	98.628	97.499	97.134	96.604	102.71	103.34	107.76	101.57	99.953	101.41	104.79
111.42	107.74	104.25	106.4	104.76	101.06	106.86	100.13	114.22	107.66	102.69	104.94	107.56	111.47	105.47	109.33	99.631	121.89	100.88	97.987	98.885	97.903	104.03	112.83	101.55	104.15	106.08	103.78	109.9	101.19	105.08	105.48	105.7	109.48	104.98	92.781	114.93	104.98	102.9	103.35	107.78	101.74	104.64	102.22	111.33	106.04	113.86	104.5	107.2	103.3
98.578	105.45	102.07	104.63	105.99	108.02	118.61	95.297	96.449	98.248	106.98	108.27	111.37	112.08	105.44	106.32	107.34	111.6	89.875	93.48	107.69	107.35	102.35	109.44	99.703	101.69	106.89	112.88	114.53	109.74	104.84	98.554	103.15	106.77	110.62	106.38	109.92	102.36	97.572	109.87	103.33	102.91	115.63	105.03	108.98	99.762	105.54	102.6	107.99	103.44
100.96	111.2	108.04	111.42	111.91	111.1	108.46	117.42	111.96	111.24	108.37	113.29	98.83	105.18	99.651	103.97	105.12	102.8	111.39	105.58	115.09	101.48	111.66	107.43	98.771	108.91	107.12	108.67	106.79	96.461	102.29	110.35	114.22	101.43	114.15	103.19	110.12	105.82	116.07	99.714	109.41	109.08	103.67	106.36	109.09	104.98	100.72	102.82	106.52	105.08
113.32	121.93	116.37	109.89	111.69	114.16	111.31	111.53	113.47	111.45	116.37	107.47	116.57	113.51	113.88	115.19	110.43	111.62	115.75	114.31	114.97	115.95	112.99	105.79	108.03	107.01	110.99	110.17	109.08	112.56	114.65	109.13	111.09	115.51	109.91	105.64	102.48	109.4	107.32	111.14	109.07	104.74	111.98	114.11	110.4	112.73	118.27	115.28	119.29	108.84
115.55	116.75	107.38	117.69	109.73	108.17	112.6	110.85	108.53	112.28	102.86	114.67	117.85	107.05	111.68	107.32	113.42	107.12	115.73	114.84	112.14	115.38	106.76	110.63	116.32	108.49	108.09	110.72	113.97	114.64	113.55	107.28	114.21	111.56	111.01	118.32	116.15	118.24	118.41	116.17	113.16	107.05	104.76	115.22	106.2	111.34	107.49	108.75	115.26	114.63
102.12	118.86	113.11	122.02	117.11	108.25	109.18	118.07	117.48	96.017	111.77	108.61	110.45	110.44	112.5	116.97	108.35	103.24	102.67	110.3	116.05	107.34	112.38	100.61	105.11	115.89	107.31	110.17	112.34	113.83	116.23	122.05	113.54	105.55	103.21	117.83	117.86	106.55	106.08	104.33	114.03	114	109.99	116	103.56	108.37	105.22	110.68	108.14	112.73
104.74	106.72	102.88	107.81	101.31	100.45	98.314	106.67	101.23	107.79	102.68	108.65	105.6	105.57	103.46	104.3	100.76	106.05	99.327	105.47	97.536	106.11	108.78	106.09	103.03	109.65	97.281	104.2	107.64	106.44	113.07	108.17	99.689	104.94	107.67	93.86	99.796	103.03	99.179	106.94	99.866	108.36	111.57	104	97.709	104.48	110.92	103.71	111.21	107.01
115.49	119.49	124.03	120.49	112.39	118.66	111.12	122.57	119.23	122.19	117.62	112.04	116.14	119.8	129	113.54	112.37	123.72	118.24	119.77	111.87	105.68	116.35	108.56	116.62	118.09	114.73	122.46	123.8	114.88	113.96	116.04	123.84	109.57	116.75	117.21	118.7	115.83	116.47	118.07	115.07	118.84	106.57	104.63	106.61	113.18	112.95	116.5	114.75	117.54
107.4	105.65	111.81	108.65	112.88	100.56	109.07	105.55	110.75	108.74	104.07	113.31	107.23	102.73	113.95	103.51	106.36	110.34	93.272	101.73	98.579	111.39	103.3	104.03	95.623	97.504	108.57	106.99	104.84	111.27	100.59	107.33	107.37	106	105.64	111.78	103.12	103.34	112.58	110.09	105.85	111.62	106.07	112.45	113.02	107.84	113.66	101.7	107.48	108.72
100.29	106.8	101.51	105.92	103.61	105.84	108.59	103.11	111.96	102.22	109.56	108.6	107.8	104.64	105.17	115.18	105.57	105.83	104.28	112.13	102.35	109.38	104.98	102.73	106.4	105.41	106.56	97.886	106.73	109.58	100.81	110.7	105.05	98.596	99.297	99.201	104.63	103.08	100.36	107.05	102.46	115.6	94.442	100.19	115	97.962	105.95	104.18	114.2	94.505
99.106	104.55	107.85	106.7	106.27	105.95	110.53	103.72	100.94	98.238	104.2	106.78	112.76	103.39	104.98	110.03	103.48	103.85	104.34	103.21	110.23	103.58	101.57	105.87	101.49	111.36	108.43	108.32	108.8	94.805	111.14	110.86	100.94	103.85	103.73	108.81	114.25	91.033	109.64	100.71	107.48	112.66	103.33	108.51	100.17	106.45	114.65	106.5	108.04	106.99
108.84	111.72	105.96	103.11	103.67	111.59	98.718	110.22	114.63	105.35	106.44	110.92	107.2	100.24	105.62	109.61	107.99	102.28	96.575	103.37	103.55	108.56	110.1	103.45	111.07	102.97	99.934	110.59	98.719	111.16	114.24	102.52	106.49	113.28	110.71	109.23	104.47	109.3	115.56	101.65	101.51	106.84	110.47	104.96	102.51	102.57	105.94	104.88	109.42	102.41
105.61	111.17	108.37	100.72	101.72	105.48	102.07	96.326	107.96	113	101.65	104.66	107.48	100	105.66	104.98	113.48	95.882	99.861	102.28	108.84	97.85	103.59	105.22	109.35	98.144	96.989	100.53	104.67	106.89	110.72	113.24	109.32	103.36	109.39	106.85	99.884	103.17	104.9	95.91	109.71	100.25	112.96	106.67	106.49	107.36	105.84	109.05	92.457	114.17
108.71	106.48	104.26	109.12	110.6	114.94	113.2	100.81	114.34	112.84	118.23	117.24	111	107.75	105.63	114.14	116.58	109.55	114.55	104.06	111.93	112.65	104.82	101.53	114.69	105.89	113.61	107.31	114.93	109.4	112.77	114.98	111.08	117.62	117.47	112.4	110.52	112.4	107.97	112.2	102.45	112.66	110.13	104.31	105.42	98.518	112.95	112.9	116.25	113.41
120.22	118.1	108.74	100.41	103.97	111.95	98.343	102.79	101.73	102.8	114.72	103.21	111.23	103.73	106.87	118.36	96.199	103.48	103.36	116.12	111.75	103.99	96.79	104.03	107.29	108.75	113.73	107.02	117.5	101.33	105.51	103.11	114.9	101.46	104.01	100.04	105.09	111.33	112.23	104.87	112.22	108.26	103.36	106.69	104.38	108.34	99.961	98.237	103.67	107.45
116.69	98.891	114.85	116.7	108.54	117.16	116.86	108.22	120.4	120.65	115.72	110.06	115.67	114.3	108.77	112.49	113.64	107.89	113.62	111.81	115.67	113.66	122.43	119.73	113.23	113.89	118.07	104.95	119.73	114.17	109.26	123.98	123.35	108	113.58	106.57	114.52	117.85	106.78	110.56	109.38	123.9	115.39	112.36	108.81	119.18	116.94	114.78	111.08	113.55
117.91	115.04	110.99	123.24	116.4	121.06	120.42	114.39	124.31	116.18	111.15	109.5	115.83	117.03	118.19	117.93	118.29	114.87	117.64	114.14	122.48	117.6	115.01	118.03	124.15	112.73	111.94	119.64	118.8	123.08	115.28	116.88	118.75	114.3	116.71	115.8	116.96	118.91	115.03	113.41	112.49	117.53	109.76	119.52	99.661	119.92	111.9	109.88	122.29	111.21
99.665	103.26	104.1	102.62	98.208	99.54	95.451	99.541	102.57	104.98	103.62	100.27	100.52	105.86	102.23	100.1	100.59	113.95	100.26	107.18	90.922	97.391	97.134	93.831	98.729	104.48	88.617	96.179	107.24	102.39	102.62	107.3	88.698	90.328	107.55	108	100.98	104.56	96.784	99.101	108.96	98.221	101.22	99.502	104.32	97.62	98.713	96.273	110.34	100.13
111.79	104.76	108.81	113.34	96.207	105.48	106.53	99.499	105.72	109.49	111.25	105.38	104.39	103.91	105.99	114.85	107.27	106.46	109.73	102.19	107.42	108.13	106.28	101.84	106.42	107.04	106.57	109.44	103.5	108.51	101.73	104.29	100.38	111.57	106.39	106.36	110.21	113.53	101.85	106.67	108.78	101.88	109.07	112.77	106.52	101.3	112.7	99.75	94.575	109.05
101.86	104.39	103.28	109.49	108.15	103.59	102.09	109.4	95.987	98.286	104.41	103.71	104.71	101.69	104.33	102.78	108.59	106.44	106.61	103.38	107.97	98.727	110.11	107.01	112.08	92.196	111.3	106.57	105.83	108.53	91.759	98.718	115.69	107.83	117.86	112.27	109.48	104.62	100.74	105.2	107.79	102.76	101.94	99.574	102.66	103.47	102.71	105.65	110.12	99.385
102.59	100.25	106.59	110.37	94.834	105	104.29	106.64	98.753	101.43	99.475	103.66	93.302	110.05	106.16	99.048	96.469	99.821	102.43	105.87	104.97	103.08	105.4	102.44	99.872	97.229	101.14	105.83	103.9	91.47	97.053	108.35	106.96	95.765	97.527	104.46	105.78	104.08	98.512	94.863	99.295	99.599	102.13	93.312	103.74	99.154	98.839	99.053	98.783	87.212
107.04	93.661	110.75	108.3	104.38	96.31	106.79	102.57	111.72	114.73	108.68	99.251	105.48	109	99.206	99.487	108.04	106.89	105.44	106.86	103.31	105.38	107.67	112.53	107.46	100.42	103.01	107.88	103.22	99.178	104.47	101.57	102.55	101.48	108.23	107.79	106.88	111.23	104.02	94.907	111.27	113.01	106.93	111.91	106.23	98.167	111.57	103.05	100.99	104.31
122.41	122.22	109.59	119.51	113.02	118.87	115.15	111.7	132.48	116.02	114.53	111.27	117.34	118.92	121.3	113.77	125	120	116.54	126.76	115.77	121.72	124.6	111.38	106.73	123.11	109.32	113.42	120.72	117.06	120.06	115.02	111.79	124.67	124.84	115.79	129.74	113.08	116.59	121.82	118.83	123.74	115.12	116.27	124.68	113.49	123.73	115.12	112.58	112.07
119.08	116.63	113.2	118.72	108.59	118.7	121.22	108.9	113.21	101.12	113.66	120.17	118.12	113.6	118.11	118.92	113.71	112.15	116.98	117.57	115.2	114.66	109.66	109.18	124.42	120.07	120.38	115.19	117.57	115.64	120.51	123.32	129.51	114.58	117.07	112.23	113.85	116.94	112.28	120.42	116.73	119.4	122.71	108.98	117.59	119.09	119.66	110.85	111.3	113.3
106.98	94.325	102.51	111.43	92.194	109.32	115.36	106.56	102.91	109.05	105.17	106.78	112.92	113.35	110.65	97.591	107.21	115.77	108.33	97.504	99.764	107.69	119.23	96.403	102.85	111.66	108.66	103.32	102.91	116.15	112.4	100.47	99.135	103.88	103.82	104.96	120.1	112.92	113.48	105.7	113.3	94.881	108.59	102.96	102.86	103.36	110.13	100.79	105.04	104.05
104.56	111.34	109.76	104.33	98.989	113.77	100.38	99.933	101.88	111.7	108.33	113.5	115.07	110.94	109.04	102.74	109.83	107.3	111.87	106.21	102.93	108.78	106.63	110.75	113.82	105.84	110.83	110.42	105.8	104.77	113.55	105.04	105.99	108	103.05	107.55	102.49	107.07	107.88	116.38	101.31	103.1	114.96	102.63	106.75	104.78	112.82	101.51	102.48	110.67
111.56	105.14	105.48	103.23	107.5	104.62	110.12	107.77	106.48	117.14	106.42	98.513	115.09	105.44	108.83	109.06	103.16	109.62	110.37	102.02	100.93	109.14	107.68	99.079	106.46	107.5	100.55	103.82	98.711	111.16	102.69	104.63	102.13	104.08	105.37	105.91	107.33	114.05	115.05	107.31	106.06	107.2	112.51	108.79	110.2	104.92	100.21	105.36	111.04	101
108.2	118.35	117.46	107.39	109.88	112.11	110.45	123.66	104.83	114.29	110.09	112.01	118.02	108.05	107.82	101.7	117.04	112.7	108.34	110.21	117.86	107.19	118.4	106.32	106.4	116.52	106.52	111.36	114.28	119.24	111.81	122.82	114.86	106.63	112.27	114.87	119.35	118.31	106.66	112.95	109.51	106.49	108.5	113.26	106.25	111.1	112.22	113.41	116.4	112.53
99.594	103.77	103.72	101.68	90.996	110.66	100.69	100.45	104.19	100.78	100.83	96.743	95.152	112.54	105.15	94.253	100.69	90.904	104.93	96.849	97.18	103.52	89.562	90.962	99.984	98.995	99.557	97.388	96.592	90.228	100.61	100.13	106.26	98.903	97.718	98.14	105.34	97.901	99.387	92.572	108.65	102.55	92.581	106.13	107.29	107.34	99.808	100.15	99.037	106.69
103.73	102.13	102.2	100.19	101.17	103.93	107.26	97.75	110.54	105.3	104.5	112.16	105.73	104.25	105.34	107.43	107.63	104.26	106.76	102.39	98.66	107.6	102.29	100.43	104.29	101.57	112.85	104.5	93.586	97.692	96.241	107.32	92.762	112.12	100.41	107.6	100.53	112.04	102.7	110.41	103.45	97.416	107.56	107.46	103.38	108.89	109.93	107.06	103.85	104.43
98.466	92.913	98.507	96.418	97.423	107.47	92.754	92.97	97.324	97.961	98.213	100.28	102.81	108.99	90.917	97.508	102.28	104.81	103.03	108.1	106.26	102.37	105.63	98.737	104.92	107.53	98.469	99.579	95.976	98.452	94.611	97.66	114.87	91.948	103.52	105.29	97.493	100.86	97.71	97.26	103.02	97.383	96.008	93.415	95.852	97.977	104.02	101.74	92.808	95.479
115.18	100.6	96.334	102.28	103.3	106.94	100.98	105.52	111.7	101.76	113.54	108.35	98.552	101.62	110.85	111.43	103.85	103.59	97.565	116.23	99.961	108.6	111.66	106.53	111.58	111.38	109.44	98.087	99.592	112.22	107.33	113.52	114.21	106.67	104.96	105.84	108.33	104.17	109.08	111.12	112.48	105.71	101.48	98.924	106.57	100.51	108.63	105.54	106.54	104.81
108.81	107.94	101.36	103.45	108.31	102.78	103.76	107.74	98.232	104.52	105.83	105.55	115.71	105.19	106.05	103.82	96.078	99.189	100.66	103.14	112.25	105.2	100.8	118.87	116.22	97.118	100.58	100.5	103.09	106.3	108.17	98.084	108.78	103.49	111.86	104.03	108.28	108.52	93.019	109.44	101.3	108.62	106.83	99.697	100.69	108.23	106.03	106.55	92.088	106.13
111.83	93.26	99.357	102.01	104.65	102.81	102.77	96.822	106.44	95.022	94.238	98.649	100.69	104.1	100.4	100.99	99.687	95.197	100.89	105.9	103.18	93.071	102.35	94.497	103.49	96.091	102.65	97.74	105.67	105.56	103.22	100.18	99.279	104.37	101.47	99.828	109.36	92.455	101.87	102.32	95.644	96.626	100.47	97.2	99.286	102.45	101.58	104.66	108.34	102.66
102.24	104.77	110.76	110.38	111.93	107.48	103.19	110.72	111.41	106.95	94.331	103.61	102.38	103.02	106.31	100.97	113.19	107.27	99.311	104.02	92.154	118.16	94.1	107.39	102.88	110.18	102.11	94.325	102.35	110.99	105.64	111.75	105.02	97.422	106.94	102.77	111.34	98.456	98.798	114.18	101.44	107.33	103	109.49	105.82	102.3	101.37	103.37	110.54	105.74
106.97	107.31	107.38	106.74	113.36	115.48	102.19	100.54	108.4	104.53	106.55	110.4	111.98	98.788	102.85	109.53	103.7	93.56	106.35	104.38	106.71	109.67	99.223	105.76	109.11	105.14	105.26	111.62	105.55	104.3	101.84	110.27	95.407	103.1	109.04	97.716	104.18	107.44	106.05	107.2	99.874	103.88	104.84	110.61	107.48	101.97	111.2	105.85	103.89	106.76
101.54	110.38	105.4	107.93	101.26	113.1	110.46	101.32	105.39	103.62	107.02	102.1	103.77	107.77	111.33	103.74	96.28	105.24	96.54	107.07	94.796	101.04	111.66	103.56	110.44	108.08	107.4	111.81	112.5	107.55	114.9	105	98.184	109.79	107.18	105.78	107.4	100.69	100.28	102.69	111.03	111.62	110.4	98.892	112.73	116.87	106.32	110.43	108.72	106.51
108.03	110.8	105.75	108.39	104.96	116.79	113.79	108.82	105.44	102.05	112.4	110.18	110.81	101.04	110.37	111.94	96.137	117.54	107.45	102.07	107	112.83	100.26	101.54	105.42	110.05	104.44	103.92	106.96	95.632	104.99	106.21	106.66	105.33	110.38	104.18	113.87	110.8	109.89	103.05	101.84	101.18	107.94	99.572	115.27	111.03	97.131	111.56	98.316	97.072
108.69	104.66	96.547	101.57	109.91	98.704	106.05	102.7	109.96	114.52	101.51	103	102.43	106.43	112.5	107.64	102.55	103.74	107.5	110.45	92.691	108.8	105.74	111.55	107.68	98.826	107.74	99.292	120.81	97.445	104.4	102.28	98.177	96.834	94.156	107.3	101.35	98.491	112.39	109.96	112.2	97.271	99.897	100.3	106.73	114.35	104.89	107.86	106.34	93.366
109.74	106.54	110.89	110.68	107.11	108.31	111.47	96.997	98.397	106.37	102.35	100.95	103.22	104.12	105.59	102.16	96.63	98.547	111.97	112.02	108.55	101.56	109.13	111.02	108.64	102.8	102.35	101.9	97.14	110.27	101.08	107.8	103.65	110.23	105.64	109.78	106.52	99.2	98.576	97.919	110.76	107.99	110.3	107.48	111.75	104.96	100.58	113.78	95.837	104.98
109.95	110.68	114.49	105.31	111.12	117.76	116.71	109.84	114.67	106.63	106.44	111.54	106.23	112.79	120.12	115.78	106.29	110.73	108.98	108.5	113.29	105.52	107.87	106	100.69	107.95	109.38	110.54	116.52	110.08	112.96	102.82	110.45	109	119.05	113.04	114.87	115.52	110.48	116.91	107.37	112.84	114.61	105.77	111.32	98.448	107.45	106.11	112.6	101.21
102.66	100.68	103.73	103.6	106.83	105.57	108.33	113.37	99.649	106.49	103.69	104.92	106.87	107.9	108.58	101.06	104.3	108.62	102.15	102.31	101.1	104.84	106.83	108.75	107.74	112.33	108.41	106.27	104.51	106.18	110.24	103.33	105.1	107.24	115.5	100.45	114.6	102.2	100.66	108.69	111.7	106.51	109.74	100.76	109.2	93.048	105.14	115.68	106.29	116.32
106.79	109.39	100.79	110.87	99.821	100.17	114.27	110.89	99.477	109.1	106.88	106.94	107.08	106.24	111.31	101.2	102.31	100.06	103.4	107.99	101.46	108.41	111.13	108.45	98.385	110	97.075	109.6	101.62	109.33	109.03	99.869	95.631	106.93	108.79	106.58	103.39	106.61	107.7	112.49	105.96	109.97	106.95	101.36	102.8	108.5	101.8	111.67	104.06	105.68
109.31	101.28	103.01	107.97	108.75	102.76	101.72	96.211	93.746	107.1	112.48	110.08	99.03	109.31	105.04	109.69	104.04	104.84	100.07	103.45	108.35	106	103.19	116.16	102.76	109.97	104.06	109.91	105.26	95.756	104.48	101.25	102.15	102.94	110.91	103.58	115.16	105.24	98.473	110.88	112.3	103.28	106.24	109.05	117.32	97.8	105.29	108.15	108.04	97.354
111.85	111.07	104.83	110.96	111.33	118.29	114.7	111.6	118.87	110.99	118.97	112.09	110.69	108.73	117	103.22	122.48	108.39	113.86	109.17	114.5	109.1	119.33	103.73	109.49	113.73	106.44	108.59	114	102	112.99	111.62	112.68	108.99	115.13	114.88	102.47	107.52	106.49	114.43	101.85	99.885	108.35	118.5	106.64	115.72	109.59	117.5	105.4	106.13
111.96	111.69	106.03	101.03	104.33	106.46	102.21	108.7	93.975	101.63	103.48	111.15	104.82	103.54	109.83	104.44	108.71	111.86	106.25	107.84	100.2	110.84	103.85	106.73	101.98	107.06	104.43	100.39	105.88	97.118	106.11	107.73	104.62	103.6	101.5	103.94	108.98	105	98.735	105.86	101.88	102.05	107.99	108.44	108.63	107.92	106.23	110.37	112.48	99.95
115.67	109.27	106.14	116.96	99.312	112.34	97.471	111.59	117.64	107.79	109.85	109.56	111.1	109.84	123.99	119.37	110.9	111.77	110.44	105.19	109.62	113.87	114.53	115.93	108.21	110.43	112.5	105.48	119.52	105.58	108.32	106.82	118.44	113.83	114	107.33	113.2	108.46	109.5	105.99	122.57	118.37	115.53	116.6	116.76	106.12	108.25	107.73	116.51	117.36
111.47	109.41	105.45	110.91	108.51	115.97	118.66	105.3	113.25	117.46	105.59	110.19	118.7	113.67	109.16	98.991	117.21	118.15	107.04	115.28	111.59	104.93	100.89	114.04	110.92	117.62	110.6	117.06	114.81	116.92	110.88	106.89	120.56	104.75	115.32	104.08	107.86	112.88	111	100.88	107.41	110.87	113.55	114.81	110.83	107.11	113.21	114.51	116.08	103.56
94.046	103.7	104.87	111.93	104.89	103.7	106.24	108.21	104.17	103.95	97.366	116.81	93.617	105.4	105.59	101.61	100.08	102.98	103.8	99.792	101.5	106.34	111.25	108.41	111.6	109.15	106.92	99.315	96.682	101.17	101.7	100.01	101.5	100.21	99.059	94.855	102.87	106.91	103.03	105.33	102.36	109.85	109.1	105.43	98.595	103.96	108.97	104.9	102.84	100.15
112.98	114.12	103.1	111.3	109.06	105.29	108.36	112.07	106.53	101.8	115.14	117.12	107.99	122.14	108.4	105.5	110.2	110.03	117.37	118.62	111.77	113.01	108.28	114.2	111.69	108.81	119.81	114.35	110.42	108.57	114.35	117.41	115.67	111.64	113.55	118.74	114.19	116.96	107.06	106.06	112.49	112.78	109.37	116.88	106.9	106.79	106.79	114.89	114.95	108.44
105.74	105.8	97.825	105.93	115.74	105.63	95.89	110.26	106.5	116.75	109.48	98.742	110.64	110.36	104.52	105.86	97.702	102.81	100.82	103.57	109.88	122.85	109.72	101.01	104.06	113.12	113.45	112.01	108.41	105.11	109.88	115.05	98.904	106.55	113.32	104.11	110.47	110.45	105.48	103.23	100.47	100.9	112.95	102.02	98.442	104.97	97.138	105.69	105.93	108.72
111.21	116.11	116.83	118.14	117.95	119.32	111.07	120.8	117.02	115.11	115.25	123.3	121.74	114.21	114.69	117.11	117.74	117	118.09	121.81	112.42	117.13	120.27	113.03	114.08	115.75	109.56	110.84	126.15	116.01	119.82	121.41	112.45	118.51	109.95	113.62	115.25	111.51	116.87	108.5	117.46	119.07	117.57	118.14	119.33	112.8	112.78	113.26	111.03	101.81
106.61	108.67	104.26	100.79	111	99.602	107.57	108.84	108.64	103.31	113.33	104.07	111.69	102.09	109.71	106.06	99.879	102.85	113.52	110.06	111.21	98.859	109.05	112.66	99.572	110.25	106.91	119.59	101.28	109.49	101.39	99.879	108.81	105.5	107.49	115.1	105.65	108.28	107.4	112.52	106.43	104.95	108.44	99.988	98.752	108.95	107.13	97.129	103.68	112.54
112.54	104.17	100.28	98.896	98.557	98.419	107.95	111.89	102.99	103.49	103.36	103.65	103.6	104.31	101.26	101.81	101.17	101.78	105.63	100.56	106.32	97.454	113.23	97.649	105.82	109.22	104.85	107.74	99.894	108.23	105.49	111.72	98.363	105.08	108.51	93.422	108.16	108.03	107.39	103.53	110.5	102.01	114.1	96.203	102.81	100.22	110.09	105.42	102.64	105.36
112.99	112.46	118.47	110.74	114	118.54	122.42	116.7	114.19	106.06	107.14	117.22	120.4	112.56	121.28	123.05	115.58	113.84	117.84	112.55	118.64	119.51	122.59	125.12	105.89	107.38	117.3	117.51	121.84	115.55	114.41	116.36	127.97	114.87	118.96	111.74	118.24	114.23	112.56	119.52	122.6	115.15	112.62	117.06	114.22	117.64	126.49	115.22	109.8	116.53
111.74	102.52	107.75	101.18	105.03	106.06	102.31	97.258	102.17	108.83	97.252	104.19	109.78	109.39	103.15	100.89	110.53	96.095	99.461	101.89	102.68	106.25	100.08	109.67	98.311	99.799	99.864	96.056	106.06	100.86	97.614	108.4	104.23	99.74	107.52	98.677	97.263	112.31	103.45	97.025	107.16	98.366	111.22	108.15	99.975	105.98	108.82	101.29	108.18	97.119
104.4	101.58	99.622	98.506	104.24	97.898	99.67	99.072	92.602	106.66	109.43	92.238	102.74	102.14	98.454	96.253	104.29	95.048	100.25	96.805	102.07	96.851	96.76	104.12	92.916	106.88	105.63	100.57	98.753	94.374	105.43	101.39	94.021	96.246	101.52	102.42	108.85	105.06	113.69	96.832	101.53	97.416	100.3	93.947	104.53	100.14	93.994	98.863	99.063	92.738
105.53	119.02	105.52	111.6	112.58	105.92	105.25	105.91	112.72	109.1	112.88	108.89	105.76	104.71	106.29	110.98	104.06	105.05	108.61	115.51	107.59	105.67	115.81	107.46	105.66	97.816	101.95	107.87	110.25	114.12	106.66	110.87	113.64	108.02	110.72	109.41	101.95	108.14	121.14	107.85	109.1	106.91	108.77	108.53	111.21	111.5	109.45	111.3	105.56	104.81
97.12	88.127	96.209	102.55	104.62	101.22	100.73	94.808	98.875	97.869	91.138	95.686	104.11	98.824	96.353	91.545	100.73	102.19	96.322	109.79	105.46	101.12	103.95	101.74	95.058	95.896	102.39	110.39	95.719	98.185	107.4	101.43	106.81	96.626	95.732	92.921	97.483	100.18	92.077	99.717	108.7	107.42	98.143	98.513	103.22	100.26	98.357	91.689	97.03	98.73
101.43	110.46	111.45	112.42	112.56	113.13	103.61	109.24	104.8	109.55	105.22	110.04	108.75	114.34	114.37	105.14	108.38	97.199	115.71	110.55	111.69	108.81	108.86	104.71	111.38	110.25	112.91	105.03	107.84	107	100.6	102.22	103.69	109.97	93.83	98.709	111.81	102.27	110.88	106.21	107.05	108.34	106.12	92.85	111.4	105.33	104.46	110.06	102.95	109.22
113.96	108.5	109.91	106.92	105.74	117.18	111.6	105.81	112.11	115.24	109.9	108.87	109.57	111.15	109.96	114.69	113.73	105.79	109.39	102.86	102.45	112.61	112.33	107.46	106.38	114.43	118.53	116.62	111.53	113.82	102.79	114.45	117.89	103.87	113.14	106.3	104.19	110.24	112.78	103.39	112.81	106.39	118.61	106.91	114.92	108.06	110.86	110.88	113.17	110.72
112.97	113.49	117.3	113.8	106.76	112.37	109.88	116.5	98.442	112.44	117.23	117.61	114.44	114.21	118.02	112.63	106.51	117.02	121.22	114.77	113.19	104.94	112.71	106.94	120.67	102.26	107.28	108.06	108.5	120.6	113.07	120.23	107.15	106.98	120.53	116.77	112.97	109.83	115.41	109.66	120.44	111.76	112.58	109.41	109.7	115.93	113.7	109.69	104.82	122.39
101.14	96.334	104.56	97.287	109.24	98.577	104.88	99.64	104.87	98.763	92.596	95.247	104.27	106.51	102.2	94.763	100.14	101.93	104.32	106.34	106.63	99.203	96.585	97.461	102.83	108.04	101.08	101.01	100.04	100.27	104.15	95.411	99.603	94.792	92.054	102.34	111.91	98.477	90.006	102.88	96.589	100.17	97.129	93.652	100.02	95.327	101.16	96.959	94.515	99.008
100.3	105.4	107.65	115.1	101.49	108.75	105.8	109.9	108.48	101.5	111.26	99.319	106.44	103.44	98.485	92.734	110.07	98.908	103.53	101.98	102.21	97.28	106	104.81	108.64	106.44	95.054	98.759	104.44	101.49	107.4	103.6	105.18	102.36	99.685	116.21	108.21	100.54	103.88	104.18	103.54	103.04	107.14	106.72	103.96	98.959	103.96	111.25	109.9	113.93
105.61	107.32	110.27	103.45	108.17	107.19	104.81	107.23	101.5	101.08	101.6	113.7	97.076	108.79	100.02	106.46	103.32	110.07	106.61	105.4	108.65	108.25	99.94	104.98	109.29	115.08	101.01	106.42	109.86	104.74	107.56	108.58	113.43	102.14	109.34	104.11	107.71	110.47	108	104.45	107.5	102.13	100.31	112.5	106.55	109.76	104.16	103.68	107.89	103.51
112.91	104.72	107.94	117.58	110.36	111.42	94.997	105.23	98.46	107.47	102.76	99.832	108.74	99.061	107.32	118.15	105.15	114.02	109.63	99.77	100.24	105.82	97.152	114.71	100.24	100.65	107.96	111.55	107.93	98.995	113.3	110.27	105.58	103.06	99.364	98.464	96.333	97.902	108.03	108.69	100.8	99.646	116.76	96.549	96.713	101.18	111.24	108.17	105.8	104.62
110.17	114.19	114.56	111.85	122.51	105.46	110.85	115.3	110.37	102.83	106.65	110.43	113.03	110.25	115.67	114.61	110.52	110.34	104.7	111.66	115.61	106.93	111.29	102.83	113.64	113.64	115.02	110.42	116.67	112	111.27	107.04	103.84	114.41	112.13	109.63	106.89	110.96	98.063	115.83	112.26	102.88	108.62	96.432	109.25	109.85	107.28	117.38	106.9	109.25
100.17	100.76	109.48	108.32	107.96	101.57	107.98	103.95	105.82	102.68	105.14	106.05	105.84	104.86	108.43	112.78	103.35	105.18	115.7	104.28	110.26	100.18	113.89	109.52	110.22	106.42	93.521	96.341	108.23	105.66	110.82	100.7	113.4	107.11	105.74	114.57	108.83	105.14	98.424	108.04	111.7	104.83	105.47	112.78	102.56	109.3	108.29	108.01	113.79	111.05
103.76	110.03	118.37	108.48	103.72	101.67	113.33	101.49	108.32	107.77	104.67	116.57	106.7	100.53	110.12	96.888	113.2	108.72	112.19	98.65	106.12	102.78	105.5	100.8	107.1	102.58	104.6	106.56	112.43	101.03	110.27	111.26	101.9	102.67	101.66	104.86	98.065	104.76	102.67	107.59	102.18	108.13	101.75	112.91	110.98	108.36	111.49	100.34	109	112.64
110.94	106.46	103.74	104.91	106.24	103.3	98.08	104.46	108.82	104.21	105.89	96.629	109.42	107.79	99.483	116.68	102.01	107.2	100.1	110.91	97.331	109.78	108.87	102.04	99.356	105.72	105.59	95.418	110.31	102.35	104.39	103.28	108.64	98.494	102.87	106.24	103.2	104.28	102.47	107.91	102.18	101.98	103.87	98.088	97.291	107.23	107.55	107.54	113.45	107.85
100.88	98.452	111.36	101.41	105.02	97.656	100.02	107.62	107.52	110.64	102.99	101.07	98.858	107.95	107.03	104.19	107.11	99.452	103.4	104.52	102.44	102.54	107.47	110.97	109.53	96.398	101.51	100.93	96.75	105.08	109.09	109.58	98.269	104.28	102.09	103.79	98.91	104.8	105.18	110.63	99.433	105.25	99.361	101.84	100.75	115.05	98.037	95.77	104.43	102.25
98.322	95.292	104.07	96.2	92.337	91.309	97.986	97.661	106.83	98.435	97.117	101.88	100.3	99.467	94.527	99.428	99.512	95.94	90.304	101.93	93.943	92.938	101.24	103.12	94.427	95.954	108.77	95.593	103.77	93.684	101.92	90.665	104.13	100.98	97.892	104.21	104.66	108.91	102.77	95.484	97.919	97.704	103.93	95.495	99.67	101.47	101.9	109.13	103.03	101.1
108.42	102.33	119.41	108.13	112.15	111.02	103.64	101.84	104.92	108.24	115.17	96.744	97.473	107.8	111.26	103.48	104.69	107.62	101.74	112.57	108.83	105.68	111.03	114.76	99.855	101.8	115.08	111.29	101.6	104.99	109.12	102.72	116.38	111.1	102.98	101.97	107.4	108.65	98.56	105.18	103.69	97.446	105.31	100.22	100.22	99.453	108.43	105.33	107.86	105.68
110.34	108.39	108.95	113.24	110.33	111.93	105.54	103.25	116.62	111.38	112.16	116.7	117.88	116.18	108.48	113.28	109.23	109.35	113.85	111.25	113.62	115.67	116.26	110.71	111.24	109.23	108.82	121.34	111.67	121	114.06	103.49	105.74	112.6	107.4	110.09	115.64	105.62	111.97	112.23	110.81	119.72	114.05	112.99	110.93	117.23	112.25	112.11	108.4	105.06
94.685	102.93	105.06	93.158	99.647	100.46	98.914	105.62	90.559	97.103	94.536	94.059	97.2	104.9	96.635	113.03	100.3	99.249	102.36	98.091	96.21	97.046	96.571	107.13	96.134	93.037	104.19	98.628	102.14	102.4	105.68	103.79	99.493	103.77	109.33	94.824	101.94	107.06	93.394	103.91	109.39	97.961	94.047	101.37	110.22	95.329	101.95	95.754	107.35	95.093
104.45	104.49	103.35	110.61	108.87	118.57	104.93	107.4	115.79	103.04	113.9	114.28	112.41	107.1	110.07	114.23	110.72	116.94	110.72	108.53	118.54	108.8	103.62	111.52	111	113.5	99.324	107.67	109.42	108.12	117.18	106.88	94.265	112.06	115.27	109.93	109.78	105.8	103.66	105.81	113.69	111.87	112.81	107.71	108.47	116.36	112.58	104.22	113.76	108.99
106.76	105.22	97.848	106.18	112.01	110.67	104.78	99.787	107.38	107.88	114.56	102.88	110.3	108.78	101.35	101.55	111.33	110.43	103.93	109.52	101.51	99.331	107.5	99.643	106.98	106.64	105.13	109.73	99.42	101.92	110.63	100.18	96.728	105.06	110.71	107.53	105.97	108.93	108.53	104.89	108.18	97.354	108.27	98.423	103.56	113.33	99.897	107.76	111.91	100.71
113.97	106.5	106.23	105	106.06	106.06	113.42	115.61	106.75	98.063	110.97	100.53	110.38	101.56	104.82	107.54	98.811	104.84	112.16	105.77	104.48	105.79	105.66	111.53	102.72	106.34	113.4	105.64	106.33	103.09	110.47	104.91	107.71	102.56	100.41	101.44	96.889	104.4	110.48	112.5	96.351	109.27	110.72	109.22	103.37	108.46	115.41	104.64	107.99	103.5
116.34	112.28	114.19	109.74	116.01	109.38	114.32	116.17	112.16	115.27	107.77	118.49	111.99	114.29	107.3	109.17	107.21	111.06	111.84	118.39	105.28	108.64	114.22	115.76	116.5	116.36	110.59	108.32	111.9	111.62	117.61	105.7	109.77	113.21	117.48	108.92	98.284	114.24	112.21	115.11	115.05	116.45	114.04	114.97	115.38	114.06	106.58	117.56	106.82	110.35
104.71	109.8	111.32	102.43	106.18	107.99	109.11	107.21	107.46	104.63	99.146	101.93	106.11	105.38	104.96	103.59	108.36	114.65	117.55	102.49	100.94	111.88	103.51	104.16	106.81	97.15	97.063	103.04	108.02	112.72	98.733	105.7	105.7	110.41	113.05	102.13	101.37	107.14	107.58	113.39	104.51	107.05	97.86	100.48	108.1	105.88	104.13	100.95	108.84	106.73
114.15	112.94	119.79	112.67	118.66	112.75	125.54	118.12	115.72	117.24	117.71	127.21	112.02	114.17	122.83	124.82	114.11	117.74	117.41	119.17	113.63	116.49	119.04	118.14	121.07	122.86	121.44	117.61	115.08	120.01	128.32	110.22	115.13	123.69	117.54	116.58	113.03	117.3	120.16	111.7	127.01	121.01	116.14	125.36	112.7	105.99	110.33	111.78	116.72	121.69
115.89	105.56	119.98	121.51	123.59	127.56	121.08	111.19	115.32	111.54	120.43	107.71	117.96	116.97	122.13	121.95	108.53	112.52	110.22	114.55	115.49	113.17	114.77	120.74	120.6	121.76	120.99	123.37	124.24	115.13	115.14	115.69	116.65	124.22	118.72	113.1	122.56	111.9	118.28	115.73	120.74	120.61	115.48	111.19	111.94	119.68	117.64	117.45	115.09	117.42
107.3	106.5	107.29	102.11	95.839	101.84	105.05	104.85	99.622	109.32	111.73	105.39	106.01	105.51	100.36	104.01	91.952	105.05	98.905	103.19	104.36	105.44	103.81	105.79	111.66	112.25	108.12	103	96.805	106.38	108.04	105.71	101.78	117.65	104.37	97.228	103.76	95.612	103.05	115.58	102.38	106.48	104.72	96.5	100.26	104.11	121.68	105.53	102.74	113.12
115.63	101.31	112.73	110.54	106.37	106.43	99.394	111.29	109.66	104.36	99.698	96.108	104.94	99.14	107.2	98.322	106.16	107.74	109.49	107.34	116.19	101.5	103.44	103.79	107.82	100.43	105.8	105.27	99.795	105.87	104.39	105.16	102.8	101.89	112.43	102.79	110.01	102	106.41	100.21	101.88	104.31	98.686	99.517	104.62	109.54	102.24	104.61	109.64	110.69
108.4	99.266	110.44	110.51	105.12	111.74	104.83	105.68	97.193	104.9	99.423	102.42	104.2	99.072	112.89	115.93	120.96	106.27	108.54	104.08	108	103.61	114.55	97.767	111.22	110.67	111.98	108.77	113.68	104.05	113.29	105.93	107.51	109.39	118	104.93	103.16	106.45	113.03	104.76	107.86	104.99	107.23	111.55	102.21	101.99	102.44	108.87	107.46	104.41
104.64	106.18	119.17	101.82	110.52	103.55	113.97	109.99	99.816	106.51	105.94	106.17	99.298	113.75	94.019	108.58	103.14	107.45	105.08	107.71	111.02	103.35	98.559	112.79	97.908	107.25	109.39	108.58	103.5	104.46	110.4	105.28	117.17	108.5	109.07	100.67	104.16	110.69	104.65	102.15	114.01	105.96	99.404	111.04	107.17	101.48	109.16	97.95	104.29	104.98
90.292	105.13	98.854	97.272	109.34	90.857	95.201	94.536	100.96	97.358	95.241	97.366	97.253	104.94	104.3	104.39	96.21	96.693	102.69	103.88	95.226	100.97	99.423	94.052	95.259	103.67	97.876	94.919	98.121	106.47	95.584	99.829	98.104	102.6	100.19	99.752	102.93	101.95	95.862	103	96.54	101.88	103.99	97.891	102.35	103.4	100.26	101.38	108.7	111.2
109.73	115.17	104.27	119.12	116.91	105.37	108.5	108.41	106.89	112.31	104.34	115.22	121.77	111.5	108.46	119.35	115.29	109.86	115.98	110.66	112.39	114.13	106.11	110.95	107.28	118.19	105.84	112.59	111.06	110.72	117.92	106.4	107.34	109.36	110.41	94.426	108.99	116.99	112.25	117.34	114.49	113.12	123.91	117.81	105.54	115.47	115.44	112.52	114.52	107.89
116.87	111.55	104.66	107.66	102.67	107.86	108.23	105.37	109.08	102.79	110.5	118.4	103.94	100.49	109.02	100.9	106.95	112.93	113.19	107.27	109.56	107.45	107.15	107.58	106.21	106.3	99.078	106.22	108.34	102.63	105.52	102.98	107.63	108.05	112.94	102.6	103.05	110.29	112.96	94.346	99.453	105.87	99.811	111.95	108.59	103.19	111.62	106.11	108.63	102.34
116.9	112.83	113.31	127.2	114.07	119.4	117.62	112.34	118.37	110.92	122.58	119.76	112.36	123.07	119.53	115.1	114.44	114.59	116.39	112.26	114.96	111.81	112.6	121.93	112.57	119.42	124.3	119.2	116.31	117.89	120.39	121.46	118.52	112.75	121.12	125.77	118.64	119.03	119.76	113.94	107.82	114.29	114.87	120.28	123.96	117.78	131.58	114.69	119.63	112.29
102.66	102.2	104.91	104.64	102.07	94.996	108.54	104.14	93.876	101.44	92.942	96.73	92.966	101.34	96.069	112.9	98.471	100.71	98.212	103.46	99.576	100.58	94.184	101.01	98.123	89.061	95.246	94.848	101.61	92.142	102.54	97.849	91.95	100.84	98.802	97.893	92.891	103.89	104.08	106.98	97.194	100.25	99.779	89.973	91.486	99.458	99.23	87.735	96.294	93.944
96.219	92.18	92.694	93.854	103.18	88.119	101	101.57	108.89	95.307	96.212	106.29	104.65	100.2	97.82	103.87	100	96.872	97.277	99.566	105.69	112.84	103.14	96.788	96.828	104.9	99.581	99.069	100.43	99.608	104.71	98.834	93.903	95.704	98.529	99.845	108.99	96.557	96.576	98.387	99.07	100.76	95.823	101.9	106.84	94.095	98.001	95.985	105.37	106.73
114.79	107.97	99.884	108.08	100.19	110.85	99.313	108.92	103.89	102.8	103.76	102.63	109.75	109.44	101.35	104.03	110.82	102.24	96.143	112.57	99.246	103.31	110.65	104.94	111.59	105.34	111.91	101.56	108.98	101.99	112.75	106.85	103.6	101.16	109.3	107.75	99.683	96.878	103.82	110.16	102.01	115.37	105.8	102.85	93.723	104.9	108.72	104.24	103.06	102.96
108.01	104.63	119.71	114.99	113.65	111.43	104.86	104.26	113.89	106.26	104.29	108.09	115.9	104.74	110.19	120.56	106.33	116.84	114.11	104.97	108.75	114.28	105.81	111.6	109.67	112.82	108.52	107.38	113.05	108.64	120.73	118.97	106.06	112.17	118.33	109.32	118.14	100.27	109.29	123.34	120.1	114.77	115.07	113.51	109.85	111.95	108.16	113.85	120.65	123.53
106.05	113.43	109.21	111.21	117.13	127.93	114.64	108.04	116.14	116.04	109.58	115.29	119.93	111.19	113.23	107.7	115.2	120.13	114.12	116.92	118.26	111.88	115.88	113.66	108.37	113.6	120.43	121.63	117.41	118.79	120.61	118.13	118.89	114.08	117.93	114.12	121.36	114.67	103.5	116.65	112.44	115.17	113.96	119.76	116.88	116.64	113.12	111.85	117.96	122.61
110.12	106.47	113.67	108.44	106.99	118.99	107.15	115.92	101	114.41	107.11	113.58	111.81	116.56	111.56	108.89	116.67	111.56	122.57	113.92	108.71	119.72	108.61	113.13	117.59	103.62	102.62	114.11	105.48	112.22	113.3	110.42	119.95	110.01	114.7	109.27	118.63	110.24	104.96	107.67	103.86	117.89	110.92	112.37	112.33	109.72	113.19	112.91	108.66	116.88
104.68	104.93	106.8	101.51	111.87	109.53	106.81	103.25	112.69	100.79	110.74	103.28	109.35	106.64	109.8	103.21	104.64	107.93	109.02	103.69	106.48	101.58	106.06	112.37	111.26	108.21	107.51	102.1	104.14	117.71	105.73	102.83	113.1	108.53	105.02	104.39	104.69	102.28	105.37	106.23	108.68	112.14	102.35	104.2	110.41	111.4	100.48	112.1	91.76	102.24
120.32	124.26	120.17	115.03	127.51	123.87	118.16	115.69	119.03	115.3	125.88	122.56	113.34	113.77	115.45	109.83	112.44	113.23	112.8	115.19	121.07	116.27	122.43	114.65	116.23	117.49	120.87	114.04	123.91	125.06	118.07	117.68	126.04	121.41	108.3	123.73	107.38	107.24	114.87	121.36	118.89	117.15	129.13	122.96	116.94	120.44	117.89	115.37	120.89	115.3
114.59	124.61	118.9	119.87	113.21	116.63	116.79	116.72	118.56	115.84	110.35	119.15	120.59	120.29	125.26	121.86	116.6	116.45	115.83	122.93	109.39	120.86	124.08	124.84	126.97	123.79	116.16	117.87	125.23	120.74	122.28	120.72	113.72	121.61	119.58	111.16	112.51	110.99	112.2	119.52	110.4	117.24	121.03	116.34	109.78	121.42	119.85	111.46	126.61	125.29
101.69	99.234	109.17	98.314	101.94	102.68	109.8	104.62	107.52	106.81	109.3	98.48	105.54	109.57	104.9	101.93	108.44	115.57	109.04	106.76	108.44	108.07	111.39	108.81	113.81	105.78	110.82	103.33	104.23	103.77	109.61	101.68	103.57	106.31	108.39	102.4	103.58	106.56	102.01	106.3	101.67	97.708	110.5	104.39	96.576	97.914	105.31	109.94	107.49	106.13
108.52	111.2	106.05	112.54	105.84	109.98	104.24	107.04	115.08	113.06	114.98	107.92	115.46	100.83	109.67	107	114.13	110.79	111.07	114.65	112.02	117.82	108.74	108.94	99.379	118.17	105.04	112.46	113.31	115.26	112.26	113.86	102.25	104.84	101.93	120.28	108	108.44	116.52	104.9	108.29	120.85	104.58	116.08	107.11	108.87	110.26	108.5	112.64	102.34
111.62	109.41	101.25	109	109.14	99.685	100.53	100.77	98.407	105.42	110	98.171	119.01	114.95	102.51	103.54	97.655	109.92	105.82	103.09	101.75	113.05	101.73	100.3	100.32	94.718	105.84	107.59	105.43	107.08	99.47	99.674	105.82	105.73	102.75	98.898	105.62	101.08	100.62	95.956	106.93	101.67	107.16	99.105	96.786	98.427	106.96	108.36	108.6	108.68
102.68	104.48	105.22	103.94	100.01	105.22	98.898	107.68	106.72	105.53	110.79	100.88	102	107.17	101.93	112.96	97.549	97.122	96.418	109.28	100.72	102.28	97.656	115.73	105.72	111.18	106.3	119.89	104.38	105.73	94.646	109.08	109.07	102.72	101.41	96.313	109.22	110.73	102.75	107.22	103.84	100.52	102.47	110.52	106.9	106.48	103.81	116.37	105.14	101.02
106.2	103.6	103.69	103.94	103.86	103.85	110.53	101.13	105.7	108.73	102.91	110.01	107.44	101.75	102.14	94.793	97.873	104.75	107.05	101.02	108.92	109.57	110.46	111.35	106.82	114.08	105.63	103.73	110.1	101.46	107.83	101.8	110.2	104.49	108.97	115.95	109.41	109.36	114.8	111.28	100.65	107.82	105.41	104.89	105.06	101.13	109.42	98.844	103.9	116.01
109.18	104.61	103.98	100.86	101.6	100.09	116.03	116.06	108.19	100.41	115.85	101.27	103.83	112.14	110.63	111.07	107.54	110.06	104.9	97.485	101.66	106.01	103.97	101.89	110.2	111.33	108.33	104.1	104.28	107.24	101.08	100.29	107.87	110.54	109.11	95.126	106.21	100.1	100.6	103.13	101.87	106.02	109.92	106.41	108.86	108.91	105.54	100.73	105.61	100.79
97.494	98.323	114.13	100.78	106.15	101.44	103.04	98.977	108.79	116.49	101.66	100.85	104.15	107.95	108.66	104.28	99.579	101.37	110.45	96.321	103.28	102.52	103.32	109.99	97.637	114.88	102.76	107.48	103	116.21	101.03	108.18	111.36	103.38	101.1	102.51	108.26	104.44	95.824	104.61	115.48	104.72	108	99.796	101.05	106.65	109.78	110.41	106.58	101.33
110.33	116.91	112.18	113.49	111.85	114.49	115.81	115	116.27	106.63	116.04	112.29	110.13	112.32	109.46	110.33	117.57	107.83	112.84	115.9	109.25	112.35	112.59	109.4	113.48	104.27	110.34	110.13	114.19	117.41	105.62	116.48	114.25	117.34	111.36	103.58	107.01	122.13	107.88	112.89	111.73	108.5	111.47	118.61	107.06	120.46	112.82	105.92	114.34	115.36
112.1	112.31	114.42	103.78	108.42	99.17	113.43	102.72	101.04	112.32	106.84	100.85	106.76	104.19	104.09	103.15	114.59	104.46	105.4	108.21	103.21	107.31	114.37	105.41	102.04	111.65	116.01	103.06	94.157	104.68	106.54	99.196	105.48	103.68	107.82	105.92	108.71	104.3	105.37	109.5	109.12	107.07	109.21	104.48	112.25	115.32	107.05	107.14	103.78	103.62
104.13	106.47	108.53	96.496	101.14	107.35	103.97	109.85	107.19	99.278	97.323	111.7	103.77	106.79	109.55	106.72	99.537	99.443	105.39	109.73	103.59	95.325	111.26	101.34	103.37	110.08	101.21	104.82	100.47	104.96	103.49	108.98	105.1	100.7	108.03	118.68	98.001	105.99	105.76	112.61	104.27	100.52	111.63	106.37	95.733	104.35	103.67	111.18	102.09	102.11
122.11	115.74	105.79	117.06	117.59	109.26	107.19	97.896	115.8	110.49	110.71	104.79	114.37	107.22	114.54	111.7	112.54	111.06	104.59	111.53	111.68	103.14	111.67	105.08	111.93	116.91	111.76	106.77	107.44	112.94	119.05	119.93	121.43	116.54	110.53	111.25	111.43	114.2	119.26	109.28	115.23	109.82	109.08	122.99	105.61	123.88	110.6	111.41	115.31	116.89
115.21	114.36	119.1	122.08	123.23	120.89	112.2	115.18	127.42	112.53	118.63	112.3	120.4	120.88	112.52	112.63	126.23	124.93	124.12	111.54	117.57	109.77	113.89	117.33	116.4	110.09	110.19	114.87	111.93	120.34	118.7	115.49	111.06	128.95	117.13	123.55	112.73	107.82	119.55	112.87	121.5	112.96	115.93	120.37	116.45	114.49	115.65	120.34	117.68	116.5
104.78	115.97	100.09	105.07	107.35	103.19	104.4	110.39	105.48	100.86	97.421	102.52	99.785	115.6	98.552	101.72	97.876	112.3	105.55	119.01	102.15	107.8	107.58	94.145	100.08	112.36	101.9	112.19	108.08	99.169	111.61	93.314	99	107.47	105.96	113.71	99.693	105.92	101.96	103	104.51	113.65	112.89	107.62	98.064	103.98	113.89	99.323	104.57	98.394
106.73	112.08	105.62	108	107.36	112.6	100.12	101.7	96.239	97.735	105.23	102.36	115.54	104.53	108.13	103.65	99.375	101.18	104.05	104.34	103.16	103.49	103.29	100.69	95.151	99.866	98.526	107.37	102.22	112.13	111.03	102.47	99.232	107.55	99.87	102.73	108.04	109.07	105.46	113.25	107.51	100.66	99.943	104.42	103.33	98.272	102.35	98.367	113.72	107.32
108.05	109.26	108.49	116.87	108.64	103.38	107.07	113.78	109.62	105.92	106.37	109.66	103.95	106.45	108.98	100.3	91.297	105.56	99.176	108.77	107.19	102.78	112.6	114.67	107.12	109.67	110.75	103.02	99.94	106.93	108.96	108.78	106.49	110.7	107.23	108.31	104.18	98.797	108.83	100.22	101.77	101.24	91.722	109.85	101.68	95.949	102.57	103.77	96.617	105.16
122.89	117.28	107.57	114.03	112.64	115.33	117.57	110.2	111.07	107.53	106.71	110.6	113.07	119.02	107.34	107.45	107.33	110.29	112.3	105.99	109.75	103.7	116.03	119.81	114.25	112.33	113.76	117.52	120.57	109.79	108.76	110.99	113.84	113.57	107.85	112.41	108.58	108.12	106.73	109.61	102.7	119.4	108.48	109.75	109.29	106.27	110.43	113.94	111.34	107.29
113.24	100.56	102.31	114.35	112.15	110.66	102.78	101.76	103.46	112.26	98.26	101.24	104.56	114.33	106.03	112.73	109.05	101.89	111.28	107.04	103.37	98.869	107.97	104.6	107.49	118.33	107.05	109.5	106.18	95.055	97.07	97.804	105.72	99.448	100.28	107.48	106.78	115.19	117.76	93.479	101.84	104.76	106.1	115.97	108.15	95.183	107.2	117.25	99.806	107.5
100.12	102.11	103.29	102	106.46	110.93	112	113.68	106.44	110.31	102.58	99.77	103.7	109.4	106.74	103.75	110.8	104.24	107.47	111.74	107.93	110.1	104.45	105.49	106.41	99.541	104.97	103.09	103.49	107.94	92.381	119.06	111.59	97.832	100.9	107.41	111.62	95.598	109.4	105.65	100.07	97.023	106.85	105.14	102.82	104.81	112.79	96.698	99.853	102.97
103.89	104.28	103.68	104.96	101.75	102.17	107.62	107.54	116.58	113.27	101.92	102.32	115.63	103.6	107.49	116.08	107.27	108.01	108.33	105.87	107.86	100.18	94.831	100.02	102.59	99.824	104.91	104.41	99.427	103.48	107.35	99.272	108.06	102.45	105.53	105.11	102.08	101.71	104.2	109.53	109.12	93.729	100.81	107.5	108.84	99.918	97.207	102.55	102.22	102.6
105.67	100.75	98.855	97.121	97.256	93.631	98.036	99.895	93.298	107.06	104.95	104.49	102.88	102.89	96.445	96.802	100.24	98.732	96.934	90.481	102.68	104.56	104.6	96.318	93.092	99.696	102.15	99.644	101.09	96.279	103.45	105.88	101.67	99.642	103.38	100.11	101.94	104.08	95.012	97.835	94.238	104.52	101.04	96.887	95.787	102.59	88.886	106.33	104.35	102.04
108.67	109.19	103.2	108.7	105.52	99.054	102.55	103.15	101.07	102.77	99.583	102.04	100.24	104.44	112.58	104.59	107.39	107.84	104.38	99.415	104.14	103.68	112.47	103.95	102.69	102.46	104.33	110.74	99.538	110.31	104.39	108.98	99.969	103.76	111.45	104.79	111.47	100.89	109.04	98.065	102.52	111.07	105.85	109.4	109.18	107.23	95.613	105.21	99.878	103.54
118.48	118.37	114.8	112.1	117.43	118.71	120.42	117.15	117.56	120.62	120.07	125.29	119.58	109.01	119.79	110.87	118.07	115.77	113.61	120.51	112.93	115.13	116.89	112.53	118.88	120.74	122.58	118.12	111.75	107.47	112.29	125.27	107.94	107.42	120.52	121.52	104.09	111.61	118.07	114.54	118.2	117.74	116.29	114.91	114.31	113.33	121.76	114.71	123.36	125.86
111.67	112.19	106.81	103.65	113.98	104.37	112.35	97.881	108.27	105.96	107.28	101.1	99.82	109.77	109.34	106.53	107.62	99.697	108.03	111.68	108.77	110.08	104.34	92.825	114.84	106.31	106.64	107.65	104.09	98.958	104.24	109.5	115.39	108.02	104.38	105.83	93.604	102.7	106.9	114.41	104.13	104.61	104.69	100.73	102.97	107.71	106.08	106.74	114.42	99.804
105.43	107.01	106.67	106.96	110.31	107.43	108.32	105.12	107.12	103.55	96.154	102.68	106.5	97.722	106.03	112.71	100.31	99.903	99.447	114.68	114.06	113.75	110.83	105.75	107.78	104.92	112.81	104.9	102.26	107.2	104.39	110.82	108.01	104.49	106.12	110.19	100.81	107.65	103.41	109.08	106.58	116.75	108.94	118.11	95.228	101.33	105.42	101.75	111.7	114.5
93.874	120.24	104.81	111.64	104.72	106.23	102.84	104.82	105.16	99.227	103.69	107.91	98.82	100.39	108.22	111.04	101.56	111.06	103.43	103.75	114.87	109.81	104.25	94.83	112.01	103.45	103.96	99.971	103.47	105.85	102.24	112.84	104.43	106.41	110.74	108	118.13	103.55	109.47	100.96	97.631	109.51	110.06	98.361	107.76	102.6	110.05	100.01	110.96	106.93
112.25	114.52	112.57	118.86	110.58	103.3	112.09	112.67	113.74	110.21	116.19	105.53	110.63	106.96	111.2	114.66	118.92	114.88	113.04	116.95	115.11	119.49	117.24	103.81	116.3	115.67	116.62	114.42	114.4	105.86	113.55	113.13	110.45	110.97	113.25	111.84	109.42	104.84	108.61	118.78	109.46	108.07	106.2	105.29	107.68	113.11	105.91	110.56	109.78	109.09
114.49	112.42	117.77	114.15	110.94	116.72	117.55	113.81	119.68	108.22	112.22	112.48	116.77	114.78	108.92	114.3	109.11	118.64	115.81	113.84	113.65	108.21	106.66	104.98	106.35	117.32	108.27	114.54	115.03	115.79	107.41	115.21	112.67	113.77	111.3	113.04	110.47	106.58	118.3	113.51	103.82	109.55	113.87	109.84	114.9	103.89	112.14	101.23	112.27	99.637
113.53	122.33	123.39	115.11	124.02	119.83	115.19	112.85	116.9	122.65	117.52	112.01	115.62	118.67	117.11	127.03	116.05	119.46	112.2	115.23	122.22	117.42	123.9	118.37	108.47	117.03	116.08	109.6	123.53	114.5	120.97	121.47	117.1	111.07	108.42	124.46	128.67	129.28	112.63	109.08	118.03	108.49	119.69	115.83	113.45	118.75	109.49	111.92	110.76	111.43
101.19	101.01	109.55	105.3	104.9	104.46	103.83	109.92	105.38	102.59	95.074	106.52	108.42	107.6	105.7	111.44	109.22	100.67	95.233	107.94	105.96	111.32	101.83	103.52	106.03	104.2	101.81	106.5	97.922	98.051	112.95	104.62	103.29	102.8	98.407	104.21	109.37	107.19	112.13	107.76	106.74	103.2	112.55	107.46	96.601	109.85	106.62	106.27	106.39	102.94
94.885	100.65	103.34	95.729	101.03	107.18	104.39	104.88	102.19	101.06	96.533	108.62	113.95	103.27	102.2	105.22	103.8	103.93	101.19	101.49	108.14	105.91	102.04	107.57	100.37	100.6	100.25	96.541	121.76	108.61	98.759	107.18	110.13	105.98	105.88	104.47	104.87	113.48	102.82	112.32	106.38	103.91	110.37	108.49	106.42	103.27	106.05	105.27	106.91	101.57
112.49	109.35	105.93	103.81	115.62	110.89	110.91	101.24	102.5	108.27	108.96	100.18	112.62	99.462	113.09	106.84	104.94	105.74	105.75	108.3	107.97	105.01	107.71	99.096	108.45	104.94	109.65	109.03	107.79	112.67	105.58	108.92	101.19	106.41	105.26	110.77	106.69	108.35	106.77	112.2	100.64	107.47	111.76	105.48	105.73	108.38	108.61	105.16	110.25	106.41
99.611	105.42	104.69	98.784	101.26	106.74	100.7	108.9	105.76	98.868	107.92	99.397	109.55	91.577	105.67	105.66	103.81	105.71	101.02	105.57	104.75	99.255	104.5	112.39	94.604	104.34	110.39	108.58	103.06	103.41	104.79	102.22	105.92	110.25	101.83	96.852	101.66	111.84	108	103.94	106.22	112.97	99.838	99.24	100.81	106.19	106.75	110.11	111.16	108.64
107.72	112.2	114.3	107.73	102.77	105.29	113.16	115.04	115.08	115.02	113.69	111.79	115.29	110.48	109.35	106.16	112.23	107.12	101.78	114.68	104.67	106.62	116.97	115.08	102.42	111.33	110.91	112.53	110.27	112.26	106.29	110	109.86	109.85	114.78	111.84	113.32	110.59	107.27	120.29	108.46	116.47	109.7	115.33	110.62	107.98	104.71	118.65	112.14	111.36
95.843	113.9	111.63	118.04	105.83	104.69	106.13	101.41	114.98	112.58	103.05	109.25	96.23	101.64	110.22	97.445	111.42	111.41	106.94	103.92	96.897	103.94	103.53	104.48	105.64	106.11	109.05	106.89	112.38	110.32	110.33	108.15	103.8	105.12	107.57	110.99	106.06	106.55	100.58	102.33	113.65	91.995	99.425	101.52	111.25	103.45	104.13	107.61	109.78	99.167
108.63	113.68	115.39	120.49	118.38	110.59	112.38	119.06	116.07	110.44	115.54	112	109.38	111.88	99.081	110.97	105.82	108.7	117	106.73	107.77	110.34	111.31	114.54	121.97	117.38	109.07	110.79	116.52	109.07	113.38	111.2	116.06	107.86	107.38	114.98	105.1	105.48	107.33	107.1	112.74	115.34	111.67	105.07	112.54	105.47	109.54	106.44	108.43	97.858
113.72	108.95	115.76	110.01	106.6	112.66	95.871	109.96	105.73	105.08	111.31	110.91	106.27	109.04	105.89	110.25	112.27	104.77	100.7	96.494	101.35	101.7	98.229	104.58	100.8	101.99	108.72	107.48	100.75	116.96	115.96	105.59	101.9	112.69	109.3	106.43	110.01	112.01	102.3	107.91	101.69	102.61	105.31	101.27	115.39	101.06	99.8	108.85	103.17	107.07
93.317	105.67	101.57	98.947	105.61	106.67	116.31	115.24	100.99	105.15	116.19	104.06	104.34	111.53	103.45	109.55	97.714	109.18	104.18	105.88	114.9	110.98	106.6	112.37	103.16	110.25	108.61	101.29	108.92	106.6	99.711	106.51	110.46	104.24	109.58	101.56	104.95	97.104	102.77	107.85	106.68	105.62	104.16	101.96	100.63	97.199	109.16	100.84	106.09	103.49
100.75	98.057	98.225	103.33	88.754	99.985	97.52	98.091	100.69	106.05	102.44	97.735	104.05	95.73	97.176	110.03	107.72	88.846	103.11	101.23	102.32	102.91	102.37	97.117	98.601	91.146	98.74	99.568	106.57	99.085	99.516	101.24	107.98	100.59	97.586	96.578	105.16	89.34	101.45	107.34	101.73	105.07	95.866	99.903	100.52	94.886	101.31	97.514	100.95	102.36
115.82	111.74	108.87	107.22	112.46	110.36	104.94	118.95	113.61	107.08	107.41	123.67	109.77	98.891	107.96	108.54	110.91	112.05	119.32	113.03	106.36	106.38	113.88	109.82	111.09	113.14	110.61	117.94	104.5	107.08	111.64	114.95	108.58	115.55	101.21	99.952	110.3	106.62	115.7	101.93	112.24	114.89	107.82	107	109.7	112.22	106.77	109.49	115.88	115.63
127.76	112.62	109.5	109.02	105.09	118.54	103.6	119.47	115.12	106.29	108.17	109.97	121.34	110.09	110.7	100.78	120.72	109.74	108.95	107.81	103.9	113.11	108.1	101.18	101.78	111.67	116.61	110.56	112.06	113.43	109.94	105.98	117.04	110.49	105.66	107.39	107.22	113.37	102.82	117.32	116.86	109.17	115.05	106.44	103.81	113.43	112.44	115.53	112.02	116.78
104.67	101.84	110.27	108.12	106.14	102.31	99.555	108.75	105.2	111.5	99.202	95.154	102.57	108.84	111.14	112.35	102.68	106.41	106.07	109.22	103.65	108.13	112.44	99.702	114.93	103.36	105.94	101.73	114.31	113.11	102.93	97.284	101.89	106.08	103.09	103.84	105.8	102.98	109.32	113.57	91.91	111.82	94.759	111.43	104.36	106.76	91.556	111.46	113.1	110.53
109.31	110.61	112.4	110.27	117.53	114.98	117.87	113.36	111.37	110.24	114.8	111.84	112.93	109.04	113.67	115.17	111.19	111.83	113.94	109.89	117.41	108.54	116.5	115.26	115.09	109.05	117.87	110.41	119.76	108.11	107.05	109.45	114.05	110.75	116.73	116.13	110.75	104.39	111.29	113.15	102.08	108.29	112.79	118.13	114.73	110.81	102.17	110.84	119.04	117.38
103.86	110.58	112.3	98.251	111.9	101.5	105.36	99.448	103.2	103.88	105.36	94.787	101.71	103.74	107.06	103.44	93.653	103	118.33	95.998	114.91	115.44	105.47	111.07	103.46	110.71	100.24	103.92	104.31	104.86	98.112	104.67	101.5	102.29	97.063	98.818	102.7	98.515	104.82	108.81	107.96	102.43	111.3	99.644	108.73	106.23	103.2	105.98	108.86	114.06
105.92	106.75	102.49	102.85	108.36	103.78	96.889	112.27	108.19	106.23	96.625	101.52	109.2	94.421	110.62	100.8	107.48	106.69	110.1	102.34	106.64	109.2	102.73	100.26	99.198	105.06	100.7	108.52	106.64	95.77	101.97	96.5	101.2	98.681	103.28	101.71	96.291	99.787	93.357	97.892	106.99	104.73	96.47	113.58	100.15	100.11	104.86	106.6	103.8	90.971
92.868	113	107.76	108.25	109.38	108.42	103.94	103.01	107.68	107.89	101.75	104.47	109	107.53	103.64	108.74	104.22	106.87	107.65	117.77	104.93	98.026	107.45	103.9	105.95	97.482	106.36	97.828	100.58	103.21	109.03	106.41	108.25	102.86	115.51	107.77	105.46	108.16	100.64	102.51	112.16	102.72	103.16	109.6	106.41	103.14	103.36	106.75	101.63	105.81
101.3	114.32	102.25	104.66	103.7	108.42	105.76	110.42	110.18	100.45	113.04	114.32	112.52	107.67	103.3	102.93	109.37	108.2	110.16	105.2	115.67	114.9	99.987	107.82	107.92	104.95	119.42	107.65	104.81	106.84	110.25	104.9	99.918	106.39	108.01	105.68	100.83	105.95	101.1	104.5	104.78	109.17	111.32	110.65	110.13	109.85	104.79	103.46	108.78	105.98
111.35	106.67	123.33	114	105.32	111.72	110.68	115.85	114.48	119.13	122.25	110.8	112.22	121.02	106.71	105.08	114.1	113.08	117.64	118.38	112.44	108.63	114.09	113.98	111.22	121.11	111.99	124.24	118.1	112.03	112.28	107.85	109.09	112.68	106.25	107.33	109.6	106.95	111.31	117.94	117.76	110.83	110.07	116.92	108.79	114.37	108	113.22	114.14	111.75
102.9	111.79	105.38	109.84	104.15	114.77	114.33	111.41	117.28	116.5	109.6	112.55	107.41	104.1	109.33	119.94	107.61	110.24	107.51	108.35	111.28	105.9	119.27	111.74	113.07	115.88	108.9	115.81	109.33	113.53	110.94	121.13	112.13	118.3	116.99	104.4	112.73	106.72	117.13	112.09	104.9	116.66	113.98	113.29	123.84	120.37	113.84	112.81	108.2	118.05
111.11	109.15	111.09	115.87	118	118.59	111.77	115.19	118.78	111.88	112.48	115.48	118.15	112.38	112.67	122.38	113.69	117.43	114.53	106.05	111.2	121.74	114.22	112.3	109.64	108.15	119.33	113.65	117.73	116.2	122.15	124.61	112.75	119.71	118.21	126.64	117.92	116.96	121.07	118.95	123.45	121.59	118.04	115.68	109.69	116.6	112.53	114.81	125.33	114.81
96.33	107.85	102.85	115.48	111.7	106.59	111.63	111.05	106.18	104.68	109.11	115.79	106.34	110.44	105.02	113.06	106.5	107.39	108.39	91.643	117.73	97.139	110.24	110.58	110.22	106.05	112.07	102.21	109.53	111.22	112.06	113.5	107.4	110.63	113.32	113.87	105.91	114.44	103.36	112.26	98.939	115.06	119.05	107.91	111.5	99.434	115.53	119.96	111.58	116.84
101.19	104.4	106.25	98.47	111.85	110	104	107.4	104.65	103.49	107.11	112.52	105.99	105.76	104.94	104.32	93.76	102.81	104.41	101.96	102.94	104.93	107.93	101.95	108.34	96.92	101.87	103.63	107.24	91.708	104.91	112.22	107.41	108.26	112.56	99.558	100.41	104.43	106.59	101.05	106.03	105.31	103.69	104.16	96.274	96.7	106.02	106.21	96	106.24
107.53	97.175	114.65	111.78	110.22	107.15	105.02	103.68	105.6	104.44	105.06	95.96	112.17	104.16	100.66	107.96	102.88	106.27	105.53	97.842	107.4	104.75	114.49	110.59	107.69	104.15	113.23	103.77	96.404	108.55	101.19	101.35	109.6	115.5	105.8	111.43	109.08	112.71	104.98	99.382	101.17	103.46	103.4	104.86	99.303	99.042	104.58	111.2	108.78	112.17
114.24	105.13	95.784	111.69	98.42	106.23	101.08	110.04	112.45	106.85	96.653	117.81	112.68	112.89	108.96	103.43	105.53	102.64	106.25	102.82	101.83	111.64	110.67	98.913	108.03	103.08	115.95	103.46	105.24	111.07	95.37	102.14	115.32	100.53	110.81	105.63	100.55	105.24	107.76	112.99	97.512	105.2	110.15	103.27	114.61	118.73	95.302	101.42	101.2	108.52
106.01	112.82	102.82	102.42	102.09	107.83	97.607	106.14	99.586	104.01	109.29	108.28	100.55	100.2	101.3	111.15	105.97	101.89	102.35	105.36	102.36	100.68	107.01	111.89	107.49	108.26	101.95	105.02	98.365	103.73	100.53	109.71	112.66	105.23	111.51	109.89	107.39	100.77	105.65	104.52	104.59	106.58	105.25	97.531	101.98	97.159	106.73	108.84	102.62	93.315
115.66	112.07	114.33	110.18	110.2	110.51	103.63	109.94	113.27	112.36	104.31	111.72	112.32	111.69	108.62	106.79	116.32	108.03	107.19	109.09	102.91	119.42	116.31	109.35	111.61	112.42	114.21	107.4	110.82	119.65	108.46	116.04	112.06	113.82	109.7	107.98	116.74	109.73	107.62	108.05	122.52	106.17	110.82	118.49	117.48	114.72	106.05	111.44	119.3	112.09
106.55	117.63	111.7	115	116.05	113.48	101.39	111.82	116.47	111.54	110.62	104.45	107.94	106	115	105.19	108.81	120.64	111.25	110.23	115.75	115.86	102.31	113.29	111.51	111.87	112.78	108.07	110.18	112.84	103.83	101.58	112.5	106.41	108.74	117.73	112.08	115.83	117.77	101.55	113.69	117.78	120.05	116.4	104.95	104.03	113.6	110.83	101.72	115.11
108.53	103.24	102.7	104.02	105.33	109.37	101.76	100.56	103.67	105.31	105.74	113.17	115.49	109.03	104.09	105.32	109.62	100.53	106.03	105.93	112.23	108.8	108.24	111.79	111.8	105.21	101.88	113.14	107.39	111.72	105.75	97.56	108.47	107.45	102.21	101.46	102.83	107.39	115.99	101.98	107.86	110.69	105.95	93.994	112.12	114.42	110.11	103.31	95.827	114.14
102.25	108.84	105.12	101.11	114.4	103.48	111.43	109.73	104.88	105.1	106.82	113.07	101.66	109.38	100.32	98.952	99.234	117.9	108.14	105.36	102.57	103.97	105.45	103.05	110.03	102.18	100.89	106.09	103.81	104.92	98.14	110.22	116.58	104.96	107.17	111.61	102.29	99.911	106.15	112.04	106.04	102.76	104.52	106.24	114.7	110.96	115.98	106.87	112.41	112.56
109.81	105.41	100.21	110.8	102.92	104.78	102.91	92.55	109.66	106.53	101.44	104.43	105.22	103.51	103.2	107.37	99.599	102.66	104.47	110.22	112.24	96.819	106.44	102.61	104.83	104.32	109.12	101.61	104.38	100.82	95.585	102.06	102.55	97.24	103.73	104.75	106.55	106.23	106.75	102.49	110.47	110.2	115.41	103.84	113.07	97.865	105.24	108.43	100.27	101.77
95.696	93.734	104.88	89.679	100.85	96.516	93.254	95.056	106.34	102.36	97.735	107.92	102.95	102.84	99.059	102.75	103.34	92.357	96.758	88.918	91.119	94.004	95.946	98.99	100.43	97.662	111.18	94.608	97.774	107.1	100.3	109.4	96.099	97.236	95.927	107.13	95.831	102.36	94.206	97.467	90.93	96.947	111.78	98.938	102.99	92.692	87.424	97.52	102.53	96.923
101.26	107.45	106.74	116.24	96.958	104.85	109.51	107.71	105.59	107.32	105.55	100.69	95.437	100.17	101.77	112.96	113.25	105.19	103.09	109.77	105.44	108.33	104.94	100.43	113.1	108.41	104.55	110.36	110.71	100.13	115.56	101.77	107.22	105.47	109.54	98.65	108.41	98.312	103.17	100.05	101.47	110.23	101.64	101.95	113.23	100.21	103.08	99.496	109.67	105.32
105.84	112.15	105.9	108.74	99.076	108.95	116.8	106.64	107.21	105.62	105.45	100.55	107.19	91.302	107.49	112.75	109.93	111.42	106.03	107.53	106.24	104.38	112.06	102.74	113.04	106.42	101.36	108.32	107.22	104.96	97.576	114.39	99.876	105.43	93.048	113.68	100.51	101.56	108.23	105.83	112.2	100.13	108.76	109.71	112.18	110.42	102.92	108.85	101.89	106.23
109.38	106.36	113.94	106.04	102.03	113.99	98.879	113.98	106.81	112.88	109.98	114.5	112.84	109.37	115.56	120.02	113.62	110.79	117.01	101.54	112.64	115.23	103.73	110.37	111.43	106.99	110.2	105.56	113.56	119.13	112.16	110.75	107.87	102.24	109.41	104.63	104.48	113.5	105.54	100.38	106.15	101.19	111.02	108.05	113.69	111.21	113.42	106.46	112.08	110.23
108.58	99.999	99.958	100.33	101.33	96.457	106.5	108.78	98.478	100.74	106.44	97.943	96.983	100.94	100.64	100.27	106.25	91.137	95.863	98.241	99.028	96.094	102.23	96.845	92.723	95.134	103.01	99.13	96.576	104.36	98.497	100.22	94.812	101.25	102.04	98.64	109.89	101.64	103.67	101.84	97.154	99.322	100.54	105.64	94.244	106.62	102.25	99.394	97.979	99.441
105.73	107.35	107.31	109.65	100.34	102.51	109.19	113.19	104.71	109.43	110.4	105.69	97.888	107.91	103.97	96.95	103.75	107.08	102.33	107.66	106.5	104.85	109.83	100.58	98.688	110.16	113.11	110.42	107.15	96.283	105.37	103.07	101.71	101.55	103.64	102.65	107.2	103.94	105.98	113.44	109.06	104.39	110.78	101.44	115.53	107.16	105.01	105	104.64	98.056
112.31	111.35	106.45	114.8	107.08	120.9	111.77	105.87	112.6	109.29	111.24	106.03	113.91	121.71	110.28	105.04	107.49	114.87	109.61	108.68	110.34	116.17	108.49	115.43	116.69	121.58	108.59	106.23	117.39	104.71	112.37	110.22	115.44	115.62	115.26	114.85	110.44	113.74	98.913	114.75	114.94	111.34	113.28	106.39	115.42	110.49	109.15	112.81	103.57	107.49
110.35	109.39	112.95	97.533	100.68	108.81	97.68	110.17	114.35	104.39	106.68	101.59	104.93	116	105.48	101.47	100.5	103.68	109.79	111.8	108.36	105.14	108.57	102.43	103.58	105.2	97.553	101.57	102.26	109.5	109.52	113.64	96.005	103.7	104.26	104.98	108.03	97.183	104.16	106.39	103.49	100.98	115.05	106.63	100.06	101.63	110.55	109.22	96.807	108.52
104.86	115.98	107.95	108.06	107.46	116.83	112.9	101.84	112.98	106.38	117.51	111.28	104.94	109.83	110.56	103.98	108.99	120.16	125.47	118.88	109.67	115.57	115.59	115.37	115.94	123.3	115.82	106.62	105.7	116.25	107.29	99.755	105.77	105.42	113.87	110.71	115.92	106.94	111.62	111.16	111.18	106.45	111.37	119.45	113.91	111.82	116.16	104.76	110.37	120.77
115.26	104.96	105.25	109.51	116.51	112.77	106.46	106.7	113.57	110.13	109.22	103.07	106.22	109.15	108.75	107.37	104.46	102.21	110.4	100.83	100.45	97.125	108.25	104.23	105.71	108.53	104.35	113.68	107.06	112.68	107.78	107.82	100.71	104.27	94.248	105.14	102.52	107.18	100.94	100.34	106.89	112.58	105.8	103.24	111.66	107.94	103.11	106.13	100.54	101.1
112.33	123.34	111.44	120.57	119.38	119.23	114.04	114.94	109.89	117.57	108.6	118.56	115.72	117.52	117.2	120.91	117.24	117.66	117.47	122.15	119.66	120.61	118.04	112.78	106.97	121.01	122.4	113.78	122.33	116.1	117.81	117.3	109.98	107.39	105.83	109.78	123.43	112.82	119.96	122.17	118.66	116.14	109.58	118.06	122.04	113.87	119.48	118.84	114.17	110.57
115.99	115.2	99.855	110.54	106.71	112.34	115.19	107.65	103.81	99.74	119.01	111.65	115.71	114.63	106.14	107.02	113.48	118.09	115.92	116.27	110.39	106.89	118.08	101.72	98.746	102.52	116.91	114.64	105.52	115.72	115.52	115.7	110.33	113.76	111.93	108.52	108.58	118.01	109.01	109.08	106.26	108.81	107.7	108.94	110.7	106.89	111.18	112.22	108.27	108.07
116.83	112.91	104.62	111.95	107.05	104.12	107.28	112.9	108.19	117.69	124.41	115.92	102.4	111.88	114.38	118.57	105.76	103.27	105.53	114.2	104.11	114.71	119.48	108.28	106.56	115.68	110.39	107.95	111.76	114.03	109.62	104.75	112.36	107.54	110.71	96.885	105.38	104.54	99.274	101.31	115.63	112.67	114.11	110.8	104.5	118.84	110.98	111.56	115.96	109.39
105.13	100.88	104.68	101.88	104.7	103.63	103.74	107.7	104.54	98.041	113.76	109.8	101.66	106.91	113.43	106.08	100.52	110.78	106.84	107.48	100.7	104.83	105.23	102.87	105.59	96.097	97.019	105.98	113.21	106.44	105.97	103.62	108.43	102.08	104.66	91.2	109.74	99.367	97.574	103.59	106.14	103.98	106.4	101.35	106.39	109.62	99.416	97.357	105.33	103.94
113.77	104.1	110.23	111.57	119.62	113.11	123.04	109.33	116.44	115	112.48	121.18	115.24	114.75	114.14	109.6	107.74	112.17	108.17	108.78	122.47	114.18	109.17	110.79	106.47	108.07	116.4	111.16	115.13	106.5	110.19	122.31	113.11	109.63	114.35	116.41	110.35	104	125	105.08	113.79	109.58	111.25	107.67	112.63	112.67	114.56	112.59	104.84	113.2
106.83	109.26	105.88	101.5	105.21	96.472	100.89	109.83	102.44	101.17	112.53	102.08	108.92	110	107.46	106.84	101.14	102.63	101.81	102.57	105.99	109.05	106.48	103.52	103.37	107.74	113.61	104.45	104.38	107.39	104.78	99.826	110.83	105.32	103.27	113.66	101.52	98.713	100.91	114.38	107.11	109.62	109.77	103.37	117.23	105.57	97.712	104.42	103.33	103.14
108.31	105.49	99.271	112.85	111.82	98.933	109.1	102.14	98.27	99.302	96.458	101.41	96.663	99.85	101.29	100.33	110.81	101.43	102.93	103.19	107.67	109.79	98.045	99.952	109.45	105.7	105.34	111.19	106.14	100.48	106.49	102.79	100.99	100.72	108.87	104.55	108.27	106.92	102.95	108.42	106.55	96.166	101.09	104.51	111.8	106.14	102.61	103.68	106.84	109.48
105.34	96.959	111.2	107.95	104.9	108.69	111.48	98.795	106.26	103.58	102.45	107.53	103.49	104.39	101.88	107.37	117.04	106.94	95.427	99.58	97.048	100.87	103.37	110.68	110.34	99.351	97.954	106.81	105.54	113.13	94.508	102.37	106.23	107.41	111	111.76	107.9	105	107.75	102.63	114.66	104.97	99.939	104.59	99.074	106.78	107.12	103.64	103.13	100.15
100.1	105.74	104.19	102.57	103.77	102.54	105.59	104.8	109.1	107.67	104.33	109.01	107.66	112.51	106.31	114.85	111.93	100.18	106.52	104.1	98.075	112.07	99.337	98.046	109.35	110.46	113.24	101.32	115.11	112.07	101.83	97.84	111.71	97.342	91.848	97.64	95.133	109.94	110.25	113.79	100.64	109.74	103.88	103.46	97.741	98.121	109.45	100.03	104.13	104.98
98.935	106.56	99.551	103.77	108.15	102.63	99.722	102.98	96.787	104.35	96.023	100.22	109.05	95.61	105.03	100.08	103.37	99.166	101.06	102.17	105.27	103.95	103.89	100.3	107.11	103.11	94.729	96.944	89.794	103.89	91.768	102.24	93.212	105.48	105.7	103.71	100.25	110.14	95.081	95.068	98.65	94.284	98.528	103.66	109.03	100.33	95.825	108	99.981	97.9
123.06	118.91	118.61	113.59	118.42	115.11	115.93	120.75	110.74	112.7	111.91	121.86	120.39	119.12	120.59	118.51	113.88	116.61	117.38	118.47	109.49	109.59	119.21	117.63	111.67	114.86	115.22	125.22	122.11	118	111.95	115.59	114.34	118.29	119.69	118.06	119.6	117.03	116.77	121.23	112.59	117.78	113.49	124.17	116.55	122.22	112.53	114.67	112.83	111.36
112.46	106.01	114.43	111.83	110.89	113.88	117.23	107.78	107.75	112.14	100.06	106.14	108.88	102.2	110.06	116.04	109.18	113.01	107.84	105.77	112.96	103.67	107.29	100.5	107.01	116.81	126.44	121.79	115.51	118.66	112.37	111.26	113.36	109.46	108.92	110.5	111.69	106.95	115.08	108.58	103.97	112.87	105.81	113.35	111.07	102.71	110.82	115.09	110.39	114.63
119.33	111.75	110.22	118.36	112.29	113.43	105.27	111.7	109.57	112.03	106.16	113.94	117.62	106.46	103.07	108.89	111.93	121.99	102.94	112.84	117.16	105.92	116.61	114.05	106.68	105.95	107.57	116.34	108.14	120.36	124.84	116.98	116.21	107.48	111.85	115.57	114.64	119.87	119.05	114.26	113.22	108.02	108.21	110.36	109.32	102.82	107.52	114.07	108.35	108.24
95.52	108.03	112.61	105.74	106.53	115.5	117.88	109.16	113.22	104.27	105.23	114.12	103.49	110.65	111.79	100.69	111.6	105.88	115.13	103.2	110.72	106.49	104.31	101.49	107.05	106.76	111.21	110.64	111.47	110.4	110.28	112.49	114.39	103.56	101.55	118.83	104.39	107.8	111.62	119.24	109.82	104.62	114.49	98.544	112.92	108.27	116.83	111.85	116.65	108.67
105.21	103.22	102.28	100.3	111.39	106.5	110.69	108.91	107.61	106.45	112.31	109.62	111.21	102.92	107.43	104.2	103.07	106.64	109.41	106.21	99.514	101.71	104.88	108.92	109.26	108.65	99.003	108.86	106.89	106.45	106.74	107.25	100.7	107.94	107.12	97.673	100.6	107.2	105.69	102.2	118.08	102.11	109.43	106.98	108.2	111.61	106.27	105.7	107.96	103.11
105.15	105.92	103.51	103.78	111.75	105.88	101.08	104.24	101.3	108.4	105.21	107.59	103.07	101.89	109.85	111.94	98.472	107.8	98.601	103.84	107.64	119.16	116.39	109.03	97.927	107.7	95.376	99.549	107.93	102.6	105.8	114.39	105.78	98.934	105.96	98.494	107.97	109.67	98.56	109.64	106.03	114.81	110.81	103.81	103.98	105.49	109.15	107.05	105.23	113.13
111.38	106.29	105.62	96.024	108.98	106.99	107.67	100.21	112.24	110.46	107.41	109	114.64	103.4	108.76	104.01	99.167	98.898	105.05	97.335	107.79	99.947	112.66	110.8	111.65	107.99	99.364	100.2	104.69	107.12	103.48	106.53	96.217	112.38	109.24	97.032	107.05	98.795	113.27	101.26	106.74	98.786	114.5	110.68	103.34	99.253	101.12	108.2	107.95	104.74
105.36	99.917	102.69	110.26	96.842	98.533	106.58	90.551	106.29	98.657	95.638	100.07	100.27	97.004	107.52	109.8	96.981	92.524	101.14	100.84	92.504	94.475	114.67	104.61	106.56	93.159	102.31	102.44	100.92	95.557	105.76	98.37	101.83	102.11	106.42	104.22	101.8	108.28	92.92	100.58	102.68	96.181	103.15	95.563	99.3	103.36	102.73	101.13	94.564	102.64
100.07	113	98.612	101.04	103.81	97.962	104.83	106.49	104.62	119	109.39	108.27	99.508	110.03	112.19	103.68	99.025	103.69	105.54	106.71	106.87	108.87	101.09	102.03	99.432	100.84	101.75	107.6	99.294	106.67	97.656	106.7	101.55	110.03	107.76	98.615	111.94	103.73	110.46	102.87	97.378	107.51	105	109.38	103.43	109.14	114.63	108.6	105.48	107.43
107.93	94.466	96.197	108.23	115.19	109.32	104.5	103.27	111.07	105.67	103.95	110.07	101.24	104.38	100.09	118.49	111.62	109.4	110.63	110.11	112.21	107.22	106.76	108.64	104.97	112.13	110.42	103.01	104.68	114.86	109.36	109.45	106.94	106.77	113.26	96.524	103.64	113.09	99.88	108.07	99.041	99.642	105.75	104.14	111.1	113.51	102.69	110.2	104.12	98.292
108.92	113.16	113.85	115.23	106.74	114.59	99.649	118.07	121.8	113.85	113.39	113.09	119.39	103.01	112.91	124.8	108.26	105.02	104.66	108.98	105.83	104.78	104.48	110.39	110.32	115.08	110.83	115.23	106.88	119.27	104.86	112.87	114.15	104.32	109.14	107.58	109.75	116.34	112.88	110.98	105.71	107.21	111.28	118.4	112.2	113.3	107.79	109.17	119.64	113.48
107.42	97.236	112.48	101.47	106.23	111.86	105.69	115.14	103.51	104.21	98.461	100.91	101.69	106.3	99.758	95.179	108.86	111.8	109.27	100.52	107.5	100.82	107.02	110.62	109.98	104.09	109.1	101.08	104.56	104.7	116.92	113.11	112.77	114.31	103.6	110.12	107.2	108.25	113.65	98.03	98.035	101.93	101.31	97.699	110.18	109.99	98.429	102.79	92.403	105.26
113.9	114.91	117.72	106.94	109.87	105.44	110.06	111.67	111.34	95.319	116.85	116.56	112.13	99.299	105.62	104.62	108.67	115.09	105.41	107.27	108.69	110.08	120.7	114.16	114.38	115.27	114.32	100.4	110.56	98.986	112.13	113.51	111.02	114.16	108.47	111.49	114.52	107.77	111.32	114.39	108.92	119.51	99.667	107.5	106.27	117.16	105.87	109.43	109.52	104.92
106.62	107.4	105.97	108.12	93.428	99.217	108.95	105.95	99.895	105.13	104.68	103.36	101.69	113.17	109.42	105.04	109.68	101.11	104.42	102.82	109.85	102.91	106.48	104.07	99.166	104.2	111.89	104.64	107.44	101.72	97.619	99.412	104.16	112.08	103.26	102.8	100.44	101.34	93.153	104.84	103.34	98.753	95.104	100.56	106.36	99.863	108.79	105.88	96.54	106.78
109.36	113.36	108.42	111.1	115.04	116.31	113.54	113.38	107.41	114.07	114.57	108.03	108.22	115.52	115.12	97.885	108.61	112.5	100.76	113.87	106.16	110.92	111.95	127.33	107.91	109.42	111.92	105.99	112.06	109.12	114.21	110.63	118.52	120.05	115.71	103.17	108.04	112.13	104.17	108.71	108.12	110.24	114.97	109.66	103.53	115.88	108.82	109.37	109.76	120.42
103.94	108.3	107.82	103.64	106.59	105.78	109.19	101.48	108.68	104.41	105.99	104.56	110.12	98.092	102.48	111.94	108.66	105.17	105.71	103.21	104.55	111.65	106.35	108.88	108.03	106.96	107.25	105.82	112.62	106.04	108.67	106.64	106.22	111.91	106.15	95.151	107.98	101.05	105.67	110.36	105.17	115.64	114.45	93.712	109.27	100.96	111.45	107.12	102.81	110.68
106.03	105.7	95.995	103.04	110.67	106.34	101.1	113.79	102.32	113.4	107.25	98.631	100.54	102.3	108.39	103.5	105.5	102.39	107.99	109.22	107.32	101.22	98.747	103.47	105.07	112.69	104.21	105.09	109.75	109.57	96.728	106.87	110.61	99.778	106.04	105.4	109.49	106.77	104.12	112.93	106.48	103.08	104.06	107.52	108.53	101.18	102.86	105.65	95.508	106.92
120.61	126.87	121.41	111.78	116.44	114.52	114.85	111.58	116.27	109.3	119.76	116.76	115.36	110.96	120.65	103.33	113.68	113.72	124.11	113.53	120.4	115.51	116.15	110.74	120.15	116.61	121.55	118.14	125.35	111.88	123.78	112.23	107.45	116.31	118.08	117.49	121.7	116.86	119.68	111.81	118.81	118.92	126.73	114.81	112.69	117.76	112.1	116.25	122.64	117.14
112.58	109.17	106.72	104.2	115.62	117.1	114.53	101.87	111.99	123.25	112.44	116.72	116.09	106.56	115.11	121.22	116.87	116.68	109.88	105.3	102.2	115.98	104.44	111.2	116.13	120.39	115.48	105.85	103.45	117.32	104.56	113.94	112.77	113.55	115.42	115.59	112.99	114.93	114.99	113.59	113.78	119.98	125.41	111	114.53	117.02	117.55	113.75	115.12	111.28
105.67	113.68	116.15	106	104.75	111.86	110.24	114.32	116.5	106.03	98.25	113.38	107.43	111.29	121.62	102.23	112.49	102.71	102.72	104.3	116.27	118.25	110.55	112.48	106.42	104.28	112.08	103.34	111.77	105.21	110.88	110.57	113.87	113.2	114.22	111.07	114.35	114.95	117.47	116.27	107.48	108.48	108.06	107.95	104.59	112.68	117.75	109.01	109.06	110.51
102.09	110.6	109.72	114.03	119.99	112.31	116.42	113.9	112.88	111.1	109.02	112.43	104.44	111.28	112.39	106.23	114.59	109.17	102.61	115.76	105.98	101.7	107.22	112.09	110.73	110.3	114.97	108.75	116.29	105.7	116.7	109.66	113.14	113.03	112.82	113.42	114.06	109.66	106.97	118.39	112.61	101.03	114.87	113.91	108.76	118.85	109.98	114.01	112.73	109.25
116.99	108.42	117.68	110.14	118.49	98.735	116.22	112.9	118.42	116.07	108.69	109.84	111.46	113.41	106.59	114.76	119.53	107.39	116.97	109.24	118.58	108.5	108.73	109.5	113.63	111.1	113.19	109.07	108.15	122.61	110.98	101.72	118.17	113.3	117.01	118.43	119.33	101.62	110.88	112.69	102.39	110.1	110.21	111.03	117.48	109.8	112.59	110.53	117.38	117.58
102.57	102.59	106.29	100.01	114.76	106.96	103.86	113.09	104.45	100.32	112.77	101.11	101.32	109.48	101.38	107.37	107.28	117.31	111.92	118.43	107.11	100.24	112.28	97.522	101.5	107.08	101.06	109.97	96.205	109.21	97.482	99.46	100.33	107.64	112.36	106.34	100.2	105.35	100.18	110.6	96.738	105.79	107.93	110.91	110.24	96.577	111.84	106.67	108.5	103.3
119.8	105.28	108.26	120.8	123.65	111.44	119.52	125.75	113.63	115.31	119.57	118.29	123.2	121.13	109.03	116.02	121.91	115.97	108.44	117.18	112.04	118.31	126.15	114.95	120.38	119.09	120.38	118.38	123.07	123.06	114.84	115.1	117.42	110.88	113.3	118.52	117.19	116.89	117.84	116.52	123.07	116.39	108.41	119.66	118.88	115.31	117.32	117.43	123.13	113.16
102.89	100.39	96.837	99.195	95.386	98.411	106.14	98.006	90.109	95.38	99.134	85.587	102.51	102.11	95.906	109.63	91.409	113.49	98.646	105.12	102.75	91.781	97.613	104.67	93.484	102.15	101.62	104.63	101.36	105.14	106.23	104.36	95.959	102.4	100.94	93.943	94.069	104.47	97.538	100.53	101.9	105.01	102.25	101.01	93.08	110.75	90.201	101.85	100.22	107.11
110.91	111.84	99.884	113.3	111.35	113.36	117.63	118.44	109.88	113.88	106.19	110.33	104.5	124.4	117.49	109.42	110.85	112.6	120.58	108.87	106.75	111.08	105.96	107.27	114.53	110.62	114.88	118.93	108.37	101.63	111.48	112.99	110.89	110.55	103.9	103.86	112.1	106.67	109.34	107.91	107.38	112.38	119.23	110.66	115.75	111.02	122.16	107.82	115.61	107.48
114.99	109.24	116.22	111.69	111.71	105.41	120.67	102.38	103.35	105.36	113.03	111.85	113.46	104.48	120.88	110.09	119.32	102.7	100.66	124.15	106.49	120.91	109.45	116.32	114.73	111.84	113.5	120.73	119.83	110.99	102.75	112.7	115.29	113.71	112.19	110.18	108.89	113.23	116.32	112.32	114.29	117.07	114.83	109.55	120.72	119.27	122.69	122.72	110.14	111.31
104.27	106.31	103.09	107.93	103.45	102.52	114.95	104.75	103.8	107.6	105.97	109.38	99.546	106.42	97.926	108.1	110.06	110.45	108.29	97.805	105.35	116.16	95.676	106.01	107.02	107.44	95.325	101.85	112.47	100.98	110.72	107.69	98.33	106.96	100.64	112.99	104.18	100.96	104.81	106.51	97.367	114.66	107.31	108.47	98.936	106.02	112.9	104.59	105.7	101.54
103.29	103.17	100.31	108.42	107	112.64	101.13	108.51	102.54	107.26	107.87	104.15	103.21	104.16	106.69	105.19	106.04	110.44	99.865	98.545	99.415	106.8	104.64	112.27	106.37	108.38	107.66	97.561	104.77	101.54	108.54	109.83	97.766	100.07	104.02	107.74	90.956	101.06	97.577	111.65	110.78	104.62	115.16	107.17	108.49	103.73	103.2	109.85	106.81	98.98
113.79	115.6	118.82	123.29	106.25	111.48	120.31	104.13	110.5	112.22	116.68	116.68	123.5	108.28	116.51	119.49	120.62	115.09	108.05	109.03	118.53	110.89	115.07	109.32	106.22	108.59	111.82	113.95	110.35	115.77	113.34	111.94	106.4	112.44	108.36	117.24	108.58	104.73	115.63	111	112.9	110.87	114.11	114.08	114.82	117.96	120.93	121.77	120.34	111.58
107.86	106.94	106.89	101.51	105.79	102.32	112.17	102.76	105.56	112.45	103.99	96.219	103.08	92.492	104.34	109.08	106.1	114.13	94.923	101.47	102.6	107.46	101.16	99.995	103.81	99.632	96.697	106.93	103.14	101.81	102.48	95.384	109.52	111.05	100.49	106.01	109.65	103.53	119.72	97.513	108.11	111.27	104.04	101.88	102.39	100.06	106.74	99.589	102.45	105.02
109.76	115.59	108.91	108.16	101.09	103.77	119.84	105.71	105.29	104.86	108.36	106.61	110.29	107.99	107.95	99.004	101.09	105.64	98.334	111.42	106.05	101.74	103.17	107.54	103.16	103.37	94.021	96.065	109.38	104.6	114.52	101.16	106.04	111.27	102.08	103.44	101.36	104.36	115.92	112.8	108.71	109.05	108.46	102.8	103.29	110.3	107.43	99.921	100.65	107.38
109.72	119.82	114.17	103.72	112.06	113.35	111.67	116.93	109.57	107.33	107.54	107.67	112.95	104.47	107.92	112.22	112.84	114.21	107.96	110.48	103.92	110.33	113.84	116.38	117.07	114.35	112.14	104.21	106.33	109	121.94	117.18	119.54	116.22	111.45	119.17	117.2	120.43	115.9	115.63	112.94	108.34	108.47	110.48	116.99	106.05	113.51	113.47	99.339	115.25
111.04	102.78	108.31	100.92	105.4	104.29	113.92	102	108.79	105.37	102.45	108.36	115.01	103.33	105.34	101.94	118.74	103.24	104.68	111.16	108.74	109.25	107.89	107	105.42	103.47	109.92	108.34	104.76	100.53	108.06	105.26	107.6	105.27	100.93	115.57	106.34	100.26	106.58	109.63	104.98	104.41	102.77	110.59	102.88	102.22	113.53	113.03	96.891	101.62
98.185	105.72	96.168	110.86	105.54	105.31	103.89	111.75	107.41	111.79	110.63	103.03	108.76	103.26	113.46	107	108	104.46	103.34	115.14	111.12	106.44	101.61	105.27	116.44	104.94	109.88	107.49	97.667	106.35	108.27	106.55	110.26	101.16	106.44	108.45	103.31	99.552	113.71	104.46	110.33	110.31	115.79	107.89	112.56	106.36	113.33	112.29	104.63	104.57
109.13	103.14	109.52	113.05	104.59	113.05	123.13	106.65	104.38	102.65	108.86	113.08	109.69	120.87	112.46	111.81	114.71	110.49	110.22	100.11	110.85	109.15	108.39	107.12	118.18	96.84	111.88	104.71	106.89	120.58	107.72	104.7	107.79	107.67	109.03	107.93	112.82	105.69	112.84	119.73	98.996	99.5	111.23	118.36	112.62	109.95	103.74	102.58	113.78	116.15
101.24	107.84	113.32	105.45	116.02	101.94	106.56	104.51	103.96	107.18	105.91	104.86	106.71	103.92	103.85	103.72	107.4	102.58	101.13	106.18	109.4	104.12	107.18	99.461	107.81	98.263	98.858	103.54	94.806	113.36	101.27	107.61	93.632	113.09	103.86	109.61	102.86	96.635	102.65	103.11	102.92	101.98	105.94	102.29	108.76	105.46	105.6	103.88	98.2	109.59
100.2	104.14	99.57	99.116	102.09	107.6	92.329	96.675	92.942	95.438	103.59	104	104.26	94.279	98.319	99.785	100.36	100.33	98.226	102.36	101.21	101.13	103.01	103.26	92.324	109.94	96.124	104.55	93.895	98.275	94.295	91.555	106.91	100.14	108.28	104.02	102.3	95.403	95.698	90.639	99.833	111.68	105.14	102.89	93.202	97.518	95.657	106.01	99.961	101.98
108.34	101.4	108.58	110.03	106.2	104.79	117.19	107.18	107.5	103.15	103.81	111.19	110.69	103.05	117.78	122.12	108.49	119.55	109.27	112.39	114.73	105	103.2	107.27	112.38	110.11	106.73	111.99	108.19	111.5	107.97	109.58	112.54	112.83	106.87	124.99	115.47	112.21	118.82	105.65	109.22	112.29	103.98	98.651	103.54	116.55	114.89	109.78	109.66	113.38
113.81	111.58	103.25	109.31	108.74	97.972	110.41	103.75	100.72	100.93	99.902	114.08	104.31	102.1	110.05	103.41	108.39	102.1	103.51	112.52	95.713	98.038	110.21	113.11	103.15	106.12	102.07	103.87	109.85	103.32	103.88	107.68	105.99	104.38	105.72	105.97	109.22	118.22	111.77	102.75	108.93	114.37	101.88	111.5	98.64	110.36	106.1	106.52	115.77	102.47
121.04	116.52	111.31	116.67	112.76	114.59	116.61	108.16	111.12	112.89	110.23	107.02	114.21	116.07	106.32	112.33	107.54	118.51	102.28	107.16	112.36	107.12	113.4	111.23	108.07	116.45	115.15	120.95	113.73	112.19	114.26	114.36	116.06	111.6	112.39	119.21	105.43	116.01	113.1	106.61	114.27	106.64	108.78	115.15	123.2	113.62	120	114.53	111.67	115.76
93.659	104.81	107.83	103.65	104.73	95.09	109.65	112.01	100.7	104.61	96.622	96.776	104.81	103.94	101.02	102.15	97.483	91.076	95.018	101.39	110.75	102.19	105.07	98.476	102.68	109.41	107.21	102.9	100.29	102.81	95.781	99.01	87.306	100.74	101.73	95.839	100.96	97.236	98.935	96.738	97.547	97.817	102.24	99.517	97.684	99.115	98.413	108.39	96.046	97.218
117.5	112.9	115.41	111.59	108.62	107.62	113.68	110.85	107.17	108.38	117.58	113.23	110.59	115.92	106.74	118.38	108.32	117.33	104.56	106.9	112.31	113.16	116.43	112.8	109.67	120.45	110.06	115.92	110.76	112.9	111.21	105.18	109.53	110.97	114.08	120.28	111.1	115.77	100.44	116.07	108.31	111.89	122.91	107.37	115.65	111.6	119.08	114.78	106.21	120.75
106.43	111.72	111.15	106.17	109.27	110.26	108.09	103.59	110.78	111.71	114.51	121.45	109.7	124.07	110.73	114.7	113.42	109.78	104	110.1	103.01	109.07	114.08	107.44	119.07	106.63	111.31	117.36	115.75	102.82	112.55	117.02	107.79	114.82	112.81	114.88	115.53	106.91	115.16	106.65	112.26	112.35	112.01	111.36	101.4	111.44	114.31	114.82	105.39	100.03
106.71	102.24	111.83	97.81	105.74	99.38	101.23	103.45	100.26	104.82	107.09	102.93	106.29	110.24	104.48	90.7	105.8	107.8	96.786	107.35	99.461	111.31	110.89	108.72	105.94	111.88	93.46	100.36	113.25	103.12	106.34	103.15	105.21	107.52	111.24	100.4	106.99	101.56	105.3	105.2	99.844	98.81	107.57	102.3	110.06	103.51	104.21	92.659	107.69	101.13
102.96	106.34	101.61	104.55	108.85	105.38	107.48	108.32	100.54	95.113	96.121	98.397	109.3	97.99	101.39	102.15	102.09	111.91	106.81	118.15	99.503	109.55	102.94	93.907	102.04	106.63	108.02	103.62	107.66	104.15	103.32	106.19	114.68	107.58	111.23	107.81	102.39	97.563	100.9	107.21	114.78	99.399	109.93	106.14	102.36	98.677	105.3	101.11	99.924	100.84
100.91	95.969	102.05	99.624	105.52	95.059	100.53	105.86	103.02	106.05	93.909	97.132	106.81	99.114	103.16	102.39	110.1	99.003	100.63	102.15	100.57	93.412	97.319	109.05	101.19	99.169	96.681	94.289	97.91	94.066	96.177	102.56	95.352	99.922	111.55	95.341	99.168	107.66	94.573	103.83	96.187	107.75	111.31	107.2	103.44	96.688	100.79	98.53	103.26	94.468
108.61	106.52	110.01	102.87	106.01	106.13	107.85	106.57	103.93	105.91	104.65	99.925	105.53	109.99	97.941	99.843	112.95	104.66	105.14	100.87	112.47	111.28	110.9	101.6	108.4	106.69	120.36	101.66	111.65	106.77	114.08	111.73	107.01	101.31	110.32	103.13	99.891	116.48	107.8	108.36	112.18	101.75	114.3	107.73	108.48	104.47	106.73	104.73	105.12	100.46
99.267	99.74	98.088	102.86	90.618	111.2	96.776	96.776	96.708	96.678	102.43	94.498	109.84	100.11	107.12	98.171	104.01	98.666	99.334	95.186	101.97	104.71	108.58	98.327	101.55	104.03	99.121	101	98.499	104.18	92.889	101.24	102.67	97.404	99.962	104.64	105.28	104.04	97.508	93.064	103.37	99.214	103.75	94.206	101.96	104.95	101.69	90.709	99.016	92.295
119.5	110.65	121.79	103.13	106.19	107.34	116.27	116.5	117.78	113.78	108.02	113.33	107.92	112	112	121.04	111.41	115.07	121.27	112.05	112.34	114.18	115.2	113.19	99.64	112.84	119.54	112.29	118.79	112.53	117.07	109.95	106.27	111.39	106.65	110.37	110.32	114.2	114.51	112.96	117.55	114.31	111.04	125.3	113.97	113.35	118.39	112.24	113.76	116.3
114.45	114.89	112.36	107.15	106.2	110.48	109.78	116.24	114.6	115.79	114.51	108.72	108.92	108.28	106.14	116.34	112.95	110.18	113.86	114.06	115.46	115.09	117.98	109.12	111.45	119.1	103.34	104.64	119.16	112.64	115.17	110.22	115.28	116.58	112.15	96.742	112.16	110.27	114.45	112.34	111.51	109.91	109.18	119.63	107.02	112.7	109.43	108.87	109.89	109.25
109.21	107.44	113.67	96.066	109.52	104.84	100.19	101.36	106.15	108.03	109.4	105.02	103.1	115.3	108.27	109.87	93.729	114.44	102.64	108.48	101.19	103.62	107.03	116.89	115.05	103.03	105.59	99.927	108.33	111.01	107.28	104.34	103.23	103.45	109.59	105.03	95.919	101.36	105.23	107.71	105.56	113.53	104.62	115.64	108.63	105.01	107.25	112.5	118.8	108.11
100.4	103.1	101.24	105	93.97	93.921	105.62	103.58	100.54	99.239	98.03	100.02	102.28	102.43	102.41	95.974	104.16	100.81	102.05	104.33	103.24	104.78	111.21	95.833	88.26	94.15	95.63	94.768	95.579	104.46	104.23	100.15	96.41	101.89	95.467	101.99	105.35	106.15	103.07	106.97	107.19	91.888	99.222	97.317	94.212	106.9	92.668	105.79	100.19	98.808
100.51	101.49	108.64	98.119	101.12	94.535	100.75	86.75	102.73	104.89	93.388	103.31	94.09	93.054	95.061	105.97	97.389	97.145	91.6	105.14	100.89	106.52	103.84	88.559	103.3	105.85	99.6	103.3	106.44	100.21	99.836	100.65	94.528	97.757	94.96	108.55	98.949	92.771	97.275	98.821	98.57	102.98	104.44	97.577	92.725	88.732	101.97	99.547	97.182	103.23
102.35	108.11	109.19	100.22	119.75	117.13	115.68	112.46	112.98	109.72	112.05	109.28	106.13	111.49	113	109.54	126.31	116.1	109.59	113.81	106.66	114.96	114.65	112.13	121.15	114.03	131.47	111.05	119.46	112.57	117.95	112.87	112.15	113.52	112.45	115.22	109.63	113.55	113.95	107.8	113.45	116.14	118.11	107.03	108.09	109.61	110.32	121.79	109.43	113.26
100.92	105.38	100.08	90.662	95.145	108.31	103.72	106.05	93.31	100.77	96.589	108.12	89.701	95.891	98.886	102.52	97.378	97.01	102.8	101.98	105.1	98.978	98.437	91.024	97.728	107.72	99.935	101.32	99.519	103.05	93.249	102.39	105.47	94.529	96.722	97.462	97.974	98.062	106.72	105.12	107.48	98.057	103.07	103.23	105.2	100.24	95.366	90.905	100.89	103.83
113.11	111.04	106.45	117.96	105.63	102.01	113.31	105	111.18	102.67	113.37	112.47	106.61	111.69	111.61	116.43	116.12	115.44	118.38	113.85	121.73	111.31	117.31	119.72	113.68	110.78	107.57	100.03	107.06	114.83	108.62	114.04	112.29	109.82	109.57	103.26	112.32	111.31	120.37	99.132	110.35	107.55	103.14	107.44	105.21	118.49	106.21	116.31	110.38	107.75
110.54	116.76	112.98	105.5	109.9	104.61	115.98	116.88	118.7	111.89	108.86	112.63	114.56	118.97	108.75	98.867	109.7	111.24	118.6	112.12	106.77	112.37	105.33	116.62	107.26	112.26	105.96	110.56	115.04	108.55	109.39	106.51	119.62	112.46	111.02	118.19	107.86	113.85	110.55	117.28	108.99	107.26	108.6	109.53	109.58	117.53	115.46	109.42	107.46	114.4
109.32	103.28	96.901	99.286	92.797	92.694	108.63	98.171	101.45	102.18	113.05	94.53	105.66	106.49	96.977	102.07	102.57	99.032	105.45	99.889	100.86	89.425	95.84	89.961	103.4	107.71	101.96	96.461	97.093	96.678	107.75	103.21	100.46	106.52	95.754	95.769	103.29	100.38	98.598	95.819	98.366	97.916	98.881	99.314	105.86	95.546	93.549	102.28	89.893	93.785
107.14	98.404	110.9	109.99	103.8	105.95	102.86	103.98	101.69	101.15	99.612	106.26	106.54	107.72	97.761	101.7	96.861	107.94	110.05	108.99	103.31	103.38	115.41	101.55	102.44	99.059	106.1	104.36	114.73	98.16	110.04	109.39	105.36	110.53	105.89	99.397	102	107.43	100.4	107.48	102.36	112.19	104.61	112.8	108.98	106.18	107.61	103.67	99.859	103
100.5	111.52	101.19	105.9	105.58	109.09	104.63	100.15	105.09	98.945	107.06	110.09	100.32	107.98	99.275	110.97	103.67	112.71	105.21	103.67	106	114.88	101.16	113.75	103.17	102.87	102.33	104.61	98.409	98.053	100.79	108.97	110.2	114.99	98.145	102.91	102.81	104.43	111.89	98.787	110.75	92.605	115.2	104.85	110.71	109.21	107.2	109.03	97.189	115.76
113.75	109.52	102.29	105.02	103.85	104.87	109.35	97.965	106.18	112.5	103.83	115.9	107.82	97.106	92.81	107.89	102.3	109.29	110.65	100.79	107.24	104.28	106.98	107.02	108.08	98.268	118.12	107.36	99.439	103.4	106.86	90.012	117.37	100.85	103.61	108.61	112.41	111.41	110.23	109.55	100.19	100.18	110.05	100.37	110.27	104.09	111.1	104.65	104.2	106.87
114.81	108.84	112.99	103.82	109.93	98.038	104.88	109.24	101.01	106.58	111.61	109.94	101.7	111.57	109.39	104.02	104.61	103.21	111.07	104.33	108.79	101.07	114.06	98.244	108.48	100.32	96.609	100.05	106.03	102.92	109.92	100.08	109.56	107.67	102.02	106.68	112.63	109.07	102.93	105.57	105.52	105.24	102.76	112.72	105.38	115.2	105.02	104.73	112.82	104.39
107.58	105.81	100.84	111.21	111.69	107.19	116.1	118.88	114.3	109.14	114.67	120.27	106.91	113.74	107.16	109.34	115.09	109.78	110.15	114.02	110.64	107.89	108.19	114.2	111.32	112.72	116.87	116.74	108.64	104.19	110.46	104.13	113.05	110.69	114.33	115.54	112.45	112.98	125.21	110.31	118.12	112.03	111.25	100.63	107.73	115.89	107.74	115.84	102.54	110.46
100.25	99.432	101.64	96.156	94.353	99.718	107.65	97.168	99.154	91.958	101.77	102.12	100.86	94.466	96.317	99.21	100.12	97.862	102.68	97.44	102.39	97.68	94.659	88.254	103.59	96.376	95.132	94.653	101.25	96.62	95.028	99.438	98.09	101.28	90.688	102.05	99.848	99.024	96.579	103.84	95.706	96.506	98.734	101.94	107.41	106.31	96.298	94.634	105.58	108.71
110.78	114.57	120.92	98.865	107.91	117.9	108.04	109.31	106.91	115.45	106.51	122.1	113.08	111.02	118.12	112.21	108.02	113.18	105.54	107.77	104.51	115	101.33	106.55	117.11	113.64	111.61	113.45	117.82	118.79	102.13	114.4	101.47	108.09	102.22	114.5	107.93	115.62	110.66	109.48	108.25	114.17	112.35	116.6	105.81	107.51	104.39	105.24	108.89	113.75
98.624	102.67	100.83	103.1	90.529	98.776	96.059	88.828	99.002	105.93	99.773	99.331	107.18	106.83	98.348	100.95	97.856	104.09	99.823	100.2	90.233	99.565	105.96	102.93	82.993	99.238	91.676	95.859	91.728	108.17	107.64	98.333	99.016	98.809	99.49	97.537	93.209	94.901	102.19	95.453	96.077	104.77	103.69	95.756	102.9	94.357	95.158	103.71	104.53	97.966
114.25	103.41	96.622	103.1	104.39	106.99	104.58	103.79	97.361	104.87	115.4	101.25	102.37	112.2	111.85	97.752	105.93	105.97	104.04	104.56	102.1	106.63	115.08	104.5	115.01	109.69	105.04	105.2	105.5	101.64	109.94	99.675	106.75	97.127	99.16	100.37	94.104	109.65	97.191	112.69	96.311	106.55	102.98	103.99	106.01	110.53	100.24	117.1	113.54	101.39
103.41	109.83	113.67	98.463	109.95	108.05	106.22	99.724	104.22	104.58	100.81	103.28	110.07	99.577	103.52	107.93	109.66	111.05	101.33	98.778	101.09	114.27	104.77	108.73	105.01	105.02	114.37	101.01	106.66	100.93	108.51	101.72	112.61	120.46	111.38	109.12	109.96	109.81	113.35	102.78	100.97	106.63	96.695	103.6	104.98	103.84	108.63	107.72	113.7	104.24
119.93	104.36	103.57	111.36	109.43	104.47	110.91	99.683	104.86	111.77	99.029	110.26	102.63	104.82	108.17	112.91	98.521	103.4	112.53	112.13	112.1	117.02	100.33	101.9	113.63	106.44	110.45	110.17	117.04	103.33	100.05	107.55	110.37	98.574	105.05	108.8	111.81	110.96	107.12	102.14	100.24	113.45	106.27	106.16	111.58	105.02	105.06	104.03	105.61	97.949
101.04	96.816	95.945	91.903	101.3	103.29	101.67	92.416	101.26	95.52	85.125	105.83	100.01	93.87	102.07	97.383	105.5	105.72	106.02	96.629	101.93	102.09	102.51	97.678	108.99	95.236	101.1	91.387	103	103.06	100.81	96.595	98.483	99.87	100.81	101.65	95.927	101.79	98.845	101.78	107.45	98.477	102.72	98.429	96.42	100.62	107.24	103.24	102.98	96.213
112.38	101.75	105.75	114.24	110.9	114.65	107.67	108.17	114.21	109.36	106.41	108.94	114.03	105.4	118.94	110.88	117.05	113.52	114.01	110.5	114.7	105.58	108.07	106.56	112.08	112.87	109.08	114.01	112.87	106.16	99.595	115.76	100.36	108.92	115.01	101.21	119.98	113.34	104.98	102.84	109.17	113.33	105.26	110.57	105.02	113.84	106.55	111.2	111.96	120.63
109.66	113.56	114.97	110.48	113.93	108.55	109.15	103.36	103.88	128	108.87	109.56	110.72	115.33	108.31	114	109.35	108.42	115.06	109.73	112.09	108.71	112.44	119.85	110.63	111.17	116.25	109.28	93.041	115.33	114.89	109.91	115.06	116.76	102.88	113.21	107.64	109.67	108.13	105.96	115.73	98.458	114	104.59	116.31	111.58	103.6	115.96	111	118.6
103.79	106.31	105.29	105.95	105.83	100.25	106.78	97.446	106.32	104.61	108.72	106.94	102.65	102.32	110.53	101.82	105.11	104.19	101.38	109.24	110.11	106.08	109.9	114.65	102.87	110.4	107.42	104.78	106.42	113.64	104.92	109.64	109.2	103.47	101.85	109.2	104.01	102.89	97.055	101.5	98.268	105.57	99.669	104.9	101.79	103.34	105.7	109.63	110.71	104.85
111.72	109.04	103.61	109.19	124.32	118.64	113.42	114.66	111.03	112.09	112.83	114.45	111.5	111.29	107.44	113.56	106.18	107.41	106	108.55	110.47	110.37	114.1	112.56	114.63	115.05	115.55	117.76	118.13	108.88	115.99	117.16	108.68	107.47	111.15	119.3	111.48	114.43	111.07	102.96	110.95	115.84	113.35	116.45	120.5	113.27	115.56	120.51	108.55	111.82
124.47	114.6	113.6	120.81	118.61	120.46	118.42	123.85	131.56	121.26	116.16	112.11	126.03	125.93	117.36	119.91	123.93	120.51	119.59	113.52	117.38	118.63	124.74	119.27	113.53	121.37	120.23	121.61	125.48	114.77	111.66	116.3	115.19	113.06	115.37	113.43	122.73	112.7	125.85	113.9	125.53	113.95	108.92	122.79	113.93	118.98	112.75	119.8	114.28	112.34
109.51	97.789	105.95	101.83	112.7	103.83	100.86	102.79	105.52	110.22	107.21	99.49	107.78	101.99	106.07	105.24	118.16	104.56	100.03	97.949	110.12	97.163	117.15	110.46	94.679	102.84	104.25	103.95	96.177	107.14	96.095	115.14	103.95	105.47	106.04	111.38	108.28	111.24	104.45	103.34	111.46	106	108.81	111.24	108.95	102.25	114.42	103.94	104.75	100.77
102.76	103.71	99.461	105.74	110.02	110.22	104.2	104.38	106.48	100.09	101.45	109.3	107.25	105.71	116.72	102.88	102.55	107.63	107.89	105.33	101.28	105.08	106.65	90.434	112.16	102.81	99.399	106.13	99.652	111.94	104.23	95.084	104.6	96.927	117.15	107.17	106.72	104.71	102.76	113.16	111.53	97.639	109.4	98.994	108.35	104.54	108.87	109.29	111.39	107.64
103.2	105.25	105.5	109.36	108.83	107.12	110.74	117.85	110.91	107.62	106.73	92.401	110.93	103.91	104.77	109.68	107.52	106.5	97.413	107.93	105.58	106.01	107.6	97.889	111.81	96.046	97.27	107.22	110.01	103.19	105.33	103.57	101.19	106.14	106.15	111.02	121.83	107.03	105.86	91.148	113.44	111.92	105.58	108.29	104.62	101.44	102.81	104.51	107.26	102.21
106.79	108.28	118.97	113.6	115	121.14	118.07	110.08	109.28	102.48	115.18	104.47	119.82	110.9	110.32	109.18	106.4	109.63	108.08	120.13	115.3	119.93	111.32	109.75	110.22	111.99	117.91	113.33	110.29	112.05	108.62	123.64	109.34	105.35	110.4	113.63	110.19	109.72	112.86	109.71	105.65	118.51	106.56	113.23	115.99	105.15	115.23	107.43	112.11	121.48
125.09	116.63	120.35	112.66	112.25	119.98	118.94	122	114.08	114.39	108.5	112.81	118.93	107.58	112.49	115.82	113.46	114.52	107.61	114.54	114.86	113.39	122.02	124.5	112.73	111.37	115.44	113.18	116.92	120.64	115.55	115.12	112.46	114.07	111.98	118.72	118.79	124.85	122.36	115.02	117.79	120.09	111.02	121.61	118.15	113.49	123.53	114.01	114.21	123.98
112.44	114.42	115.31	115.8	109.25	107.24	104.75	117.7	113.54	108.81	110.86	114.53	116.29	109.79	115.19	105.9	103.99	113.52	113.4	115.17	117.17	117.76	109.8	116.04	113.95	115.25	111.58	117.87	109.45	109.8	107.98	109.28	109.53	115.69	117.59	116.1	114.06	115.71	109.14	113.39	113.57	122.06	110.89	112.34	105.29	114.79	115.65	111.53	112.14	120.01
105.7	102.92	114.25	106.57	116.72	109.91	107.5	114.96	107.6	109.45	112.54	102.56	116.14	120.66	105.15	124.93	113.46	110.46	116.54	117.4	112.36	115.31	107.31	105.69	107.95	108.21	118.08	113.9	105.89	107.65	114.88	106.6	108.72	110.86	120.12	107.48	99.716	106.81	115.96	102.86	109.93	112.87	116.58	104.59	102.44	116.72	109.98	110.23	98.843	105.14
105.76	103.36	100.1	95.831	109.5	105.49	115.15	103.15	109.08	105.03	103.71	112.86	106.12	111.53	116.25	105.71	107.22	99.753	106.35	104.44	103.54	109.31	110.76	101.25	111.88	103.78	106.63	105.38	115.3	102.84	105.43	112.12	105.71	108.51	94.346	116.91	103.13	113.38	104.05	106.96	105.93	105.31	105.44	97.605	98.556	106.66	110.7	107.78	100.95	99.676
109.51	123.03	127.1	121.46	123.39	128.17	120.52	120.94	122.39	119.96	103.79	110.45	111.06	120.45	118.78	118.35	115.68	121.98	121.13	109.42	122.3	121.53	118.03	121.87	117.69	115.4	120.35	114.3	121.14	114.8	121.19	113.61	106.78	116.41	124.37	126.44	118.26	114.35	115.19	111.55	116.5	119.49	119.45	108.17	118.31	119.13	113.75	114.11	126.67	113.42
115.57	105.68	110.73	110.86	103.42	113.25	115.42	106.7	107.28	116.56	111.68	120.18	100.56	109.28	115.68	111.28	119.69	108.2	111.7	109.19	106.4	105.25	104.28	102.7	110.9	115.94	111.7	106.78	106.76	95.408	110.77	110.77	100.29	110.99	112.87	112.7	113.35	113.91	114.59	109.12	111.04	113.02	110.01	118.24	108.01	120.06	110.67	108.6	113	104.69
120.34	106.79	113.28	106.98	108.7	104	112.11	117.75	115.96	113.21	111.58	117.3	114.87	110.29	109.09	114.42	107.79	114.59	109.37	106.55	102.74	108.8	116.73	114.64	105.24	117.41	116.18	119.91	108.6	111.1	106.4	115.11	108.99	114.7	108.18	114.98	113.31	111.77	112.96	116.65	113.63	119.53	110.77	114.32	108.3	108.5	113.61	110.37	113.25	106.09
114.03	106.77	104.98	119.01	108.07	97.382	102.97	106.18	102.96	107.16	95.586	118.48	116.18	98.853	96.247	105.36	105.91	106.17	105.78	102.4	106.18	105.3	107.91	99.101	105.58	110.91	103.35	104.73	104.33	104.68	112.62	111.23	108.42	108.19	106.7	111.96	101.79	104.22	104.96	107.14	116.16	100.8	104.16	107.27	99.479	99.492	106.4	105.97	101.4	105.98
100.7	100.93	107.82	103.2	106.86	96.941	105.44	105.26	108.76	95.991	104.3	112.12	107.2	108.21	99.638	112.36	105.63	103.45	103.81	101.54	106.67	103.35	102.16	108.1	98.59	94.128	91.966	105.95	100.25	102.67	111.18	112.89	97.989	117.03	109.89	103.17	113.52	100.59	100.36	110.33	104.72	113.49	106.16	102.12	97.967	98.441	107.24	115.51	101.98	110.37
116.08	107.02	111.54	103.44	106.1	103	107.64	102.66	102.83	104.39	103.46	109.38	105.52	99.985	108.01	111.86	107.45	112.08	95.382	105.1	103.39	106.43	107.74	104.85	109.48	100.21	109.65	104.4	104.85	97.657	91.793	90.789	99.724	98.464	113.67	95.927	108.78	111.2	117.53	104.41	109.22	106.32	100.48	109.18	94.26	107.64	105.04	100.07	102.68	105.73
111.06	111.41	112.5	107.91	108.22	103.3	106.45	105.6	100.16	110.06	101.06	96.551	103.82	107.49	107.79	103.1	105.2	99.165	116.14	107.99	108.15	105.19	107.07	94.983	114.76	103.62	103.94	103.76	105.79	107.68	109.32	107.88	107.3	114.6	112.94	108.5	104.63	103.53	102.45	107.72	110.3	104.09	111.88	115.86	103.78	109.8	100.92	104.05	114.74	100.42
108.09	99.875	119.54	113.68	106.14	105.49	106.48	104.79	104.17	111.55	107.47	111.04	116.17	107.05	108.04	109.54	112.39	99.394	99.241	104.96	101.49	114.82	102.4	98.096	108.64	103.15	106.12	105.7	112.82	108.2	109.1	100.67	120.26	105.82	110.41	101.46	108.79	109.42	102.8	104	103.03	100.95	110.65	117.96	102.36	105.57	113.23	107.7	107.15	116.03
126.09	113.88	115.68	116.62	113.25	104.67	102.76	116.86	112.24	104.43	111.34	112.37	119.39	109.42	111.74	112.42	111.07	113.88	110.39	114.31	117.62	109.39	108.41	114.64	117.11	107.16	107.43	104.55	110.69	110.14	112.76	116.7	108.33	116.46	109.89	106.16	105.72	112.06	111.81	110.2	115.04	110.34	110.5	120.82	116.12	106.69	109.94	111.2	104.08	109.81
101.37	104.99	104.84	101.17	94.602	100.6	103.22	102.62	101.71	100.78	100.37	103.23	106.18	100.03	99.177	106.34	103.46	97.614	99.986	94.707	98.63	102.56	100.08	95.99	92.87	95.056	108.67	104.36	99.735	100.92	98.587	92.209	96.958	104.62	99.136	89.995	105.76	97.323	105.1	94.963	103.4	93.244	94.687	86.965	100.09	99.74	99.521	99.482	100.54	91.305
100.54	107.13	93.921	110.86	117.12	111.45	110.03	108.54	108.04	110.86	105.2	110.41	100.29	108.86	105.41	109.09	107.83	109.91	100.93	96.647	117.93	111.11	107.75	107.3	103.01	112.14	109.63	100.51	108.93	106.91	105.14	106.96	107.06	108.74	102.71	96.993	95.156	107.26	104.36	101.07	103.51	107.58	112.73	110.13	109.81	112.94	109.65	105.55	110.88	102.75
110.47	111.29	100.17	101.95	109.72	106.28	117.62	117.18	107.4	117.57	112.58	110.07	110.05	105.58	95.929	106.4	106.48	111.48	106.98	105.59	112.95	121.64	114.48	114.09	102.84	112.9	107.91	110.66	107.41	108.69	105.25	104.2	116.84	108.14	114.39	111.14	112.06	106.19	100.03	100.88	113.42	109.18	112.95	104.14	108.2	109.02	119.99	109.14	99.275	107.4
108.59	107.94	109.45	119.3	103.92	108.49	109.57	106.5	108.52	115.53	115.17	119.22	110.28	115.38	112.62	102.2	111.58	116.78	109.93	108.92	121.88	103.25	105.39	105.51	110.9	117.62	101.58	108.99	118.62	112.15	108.52	102.43	109.73	111.04	108.39	114.22	117.89	102.69	111.52	111.51	100.76	112.7	108.48	107.9	113.67	102.89	114.89	105.46	105.48	114.97
116.88	119.65	116.68	116.66	102.33	112.83	114.05	110.77	107.42	105.17	112.09	109.87	108.25	108.82	109.09	113.05	110.38	113.34	120.9	118.73	111.14	120.87	110.12	113.15	116.65	105.82	110.64	116.7	113.96	112.06	112.37	114.16	112.93	116.59	109.4	119.97	108.82	104.76	112.99	119.47	105.79	112.91	110.43	106.65	109.18	105.49	104.88	117.07	111.18	113.26
115.48	114.38	112.43	120.86	128.11	109.59	103.37	112.12	110.06	110.76	109.66	111.61	117.56	116.12	113.86	113.14	121.51	113.95	113.87	103.81	114.22	108.62	108.39	119.45	109.69	109.59	111.62	117.63	121.87	115.18	119.06	107.88	113.88	110.66	122.19	113.06	109.85	108.59	111.49	119.92	107.82	115.81	110.14	115.58	112.73	120.28	108.99	122.7	104.18	106.73
109.06	97.72	111.15	101.65	110.8	99.941	103.76	109.31	100.22	110.81	102.1	99.091	101.12	111.81	109.89	111.86	106.61	104.83	105.67	105.37	101.95	106.51	99.81	103.99	102.8	97.039	94.687	102.65	99.056	98.682	102.11	103.87	106.86	102.07	107.69	107.77	100.31	115.3	107.72	107.6	103.63	107.21	99.951	93.381	101.92	102.42	110.28	89.946	105	107.82
107.85	120.7	113.55	109.02	105.2	108.79	99.007	116.08	107.85	116.06	118.77	109.9	110.62	108.18	109.99	102.87	115.76	113.62	104.49	114.55	111.47	98.732	115.84	114.59	114.38	111.12	104.85	105.63	110.98	115.58	110.3	108.02	117.18	102.71	111.1	108.99	119.61	110.95	113.07	99.82	117.47	113.82	107.17	116.42	104.09	115.44	108.31	107.49	112.43	114.35
101.72	117.71	112.04	114.35	97.945	115.22	111.76	114.58	110.98	115.36	110.23	109.59	108.5	116.13	112.43	109.23	115.02	103.69	112.19	116.28	117	114.75	98.481	106.56	114.21	109.94	100.41	112.01	107.09	118.94	118.28	106.03	114.08	109.9	103.07	103.74	116.39	108	109.69	105.88	117.17	114.91	110.28	113.7	103.26	108.14	104.94	110.01	112.54	119.25
111.15	108.03	107.09	113.56	105.89	118.16	100.07	114.4	97.798	117.18	112.82	114.18	108.01	116.47	109	116.27	117.47	111.96	108.17	112.75	111.26	107.25	112	115.79	110.97	107.03	116.87	122.07	108.58	106.29	105.97	119.42	116.8	101.71	99.323	108.44	108.95	119.87	110.44	115.36	114.12	114.86	120.85	107.37	108.66	104.57	114.58	108.14	101.81	110.75
97.307	110.32	112.74	110.57	103.47	104.58	103.57	106.62	103.66	105.3	101.75	102.26	108.22	106.86	105.74	97.099	115.41	100.38	109.82	98.215	106.48	110.6	111.06	99.539	94.511	102.27	102.65	112.87	102.95	106.56	101.26	105.71	114.52	101.93	106.87	105.79	104.04	106.91	103.12	105.59	104.85	109.91	106.75	115.23	100.96	109.65	105.98	110.17	100.54	108.02
103.4	94.878	98.659	109.07	102.24	93.106	98.339	109.68	103.86	94.779	105.64	108.7	92.452	101.17	96.445	96.062	99.857	94.136	95.822	102.75	104.91	103.11	95.258	106.52	97.582	106.43	103.67	108.85	101.27	94.565	103.99	104.89	100.59	92.071	95.04	96.181	93.055	101.99	98.348	95.552	94.85	93.641	100.73	97.943	107.38	96.626	102.15	99.164	101.02	106.71
118.63	113.68	122.86	114.99	123.6	127.14	113.59	112.55	110.26	108.39	111.05	119.38	124.98	118.36	123.94	118.62	116.89	122.31	109.25	121.84	116.12	107.87	121.58	127.77	124.35	124.74	119.9	118.65	118.65	120.12	115.4	114.32	119.39	118.34	118.18	120.02	119.68	123.49	105.94	119.13	119.03	115.72	112.69	120.31	116.39	116.06	119.3	112.08	127.41	107.35
99.343	102.46	107.44	101.77	97.363	99.901	95.169	100.87	95.725	102.1	97.092	96.845	98.114	105.03	103.45	95.828	106.29	103.01	101.34	107.71	108.96	96.457	103.55	96.55	92.433	97.162	96.617	94.836	105.07	102.53	94.699	103.71	96.685	96.113	102.36	96.439	100.09	99.927	100.94	94.572	93.991	92.623	93.994	94.995	96.109	100.03	94.795	105.41	107.72	97.471
112.63	113.51	109.87	106.17	118.06	114.41	110.09	119.37	114.86	105.41	109.82	106.52	109.29	116.25	113.89	113.66	108.99	106.6	108.53	112.33	116.97	105.78	111.73	122.99	114.32	107.64	118.23	106.59	118.27	112.82	111.14	114.57	107.83	115.19	102.75	109.4	103.57	108.35	121.9	118.3	109.56	117.97	104.47	101.55	107.52	98.838	111.15	112.75	108.46	109.67
110.97	112.53	120.69	115.47	107.56	117.25	111.55	105.29	111.45	113.76	101.73	113.96	110.6	108.77	117.94	108.96	112.18	114.79	115.24	116.6	110.58	107.66	111	111.89	111.28	105.45	122.11	117.74	106.62	104.33	102.41	111.11	111.23	123.37	108.23	101.7	105.39	102.98	111.51	110.4	106.37	111.26	116.62	109.55	111.69	110.35	115.47	120.03	116.31	108.6
113.19	111.05	113.34	111.71	108.43	113.45	114.29	115.69	109.53	108.69	111.69	114.98	102.83	111	110.55	109.74	108.28	121.38	105.97	115.11	116.19	99.452	102.22	113.15	117.16	112.5	112.55	106.79	116.3	111.08	108.65	104.85	108.98	117.98	108.72	120.2	110.72	115.23	114.27	113.39	116.81	114.49	112.85	109.66	106.21	108.29	109.86	114.86	110.57	110.96
99.895	107.49	102.02	105.72	104.29	95.07	112.49	111.41	110.36	102.84	110.25	97.055	108.04	109.25	99.597	105.38	97.18	96.263	110.43	105.32	99.232	111.62	103.8	99.561	101.38	108.57	96.146	97.997	99.591	102.22	103.07	101.1	112.35	108.11	104.58	114.05	109.88	110.79	104.24	103.63	106.52	113.13	111.71	100.99	98.771	106.2	105.72	104.15	105.1	100.59
104.35	106.18	101.34	99.797	97.576	103.6	100.07	101.47	105.57	100.29	98.8	99.2	92.703	98.978	98.911	105.14	97.816	98.293	97.751	99.604	107.48	97.316	99.626	104.69	104.6	105.74	93.507	99.089	102.56	100.92	94.908	102.34	104.73	111.11	97.89	93.056	89.821	93.633	107.8	99.844	104.57	97.739	100.76	96.741	107.63	99.682	101.68	108.93	100.55	102.67
105.04	106.53	126.48	104.87	111.26	109.52	109.66	118.23	117.89	109.04	104.55	109.5	117.36	112.58	115.38	105.25	121.4	114.61	111.13	112.79	111.18	113.13	113.92	116.26	115.5	117.83	109.6	119.9	116.03	115.48	115.33	117.03	103.99	105.19	118.27	109.92	102.08	114.5	109.12	119.87	106.43	114.85	115.68	111.27	111.88	103.4	110.23	113.75	107.45	109.34
112.49	107.32	99.601	117.03	108.21	104.81	103.79	111.72	101.97	108.73	100.43	99.907	99.342	104.12	105.72	106.08	108.3	107.36	103.72	112.93	104.29	99.511	103.13	108.68	102.38	116.05	118.45	109.98	105.36	108.83	97.996	99.464	101.21	107.27	112.23	100.74	109.46	109.62	109.73	109.97	103.31	111.39	108.59	101.07	105.92	104.68	107.31	104.21	102.56	107.57
108.95	102.69	109.11	104.63	102.66	103.03	106.46	113.45	105.53	95.14	101.6	102.39	107.91	100.83	103.45	101.57	115.43	107.59	100.65	111.31	107.79	101.64	102.37	100.48	103.98	99.361	108.52	99.39	98.394	105.09	110.02	105.6	98.832	112.4	110.62	96.871	103.7	105.24	99.159	112.4	107.25	99.019	106.62	111.17	108.47	102.92	99.777	99.834	95.966	105.27
119.96	112.37	111.34	116.29	112.72	115.57	117.46	112.77	118.68	108.72	115.18	116.81	113.94	120.88	113.76	115.67	118.59	110.87	109.79	119.16	108.85	109.92	110.29	117.09	107.03	116.28	112.89	113.94	105.66	106.52	114.78	108.91	110.33	106.5	103.96	116.3	123.75	118.87	119.23	116.24	110.54	105.18	114.65	113.09	115.69	110.37	101.29	112.79	108.45	113.43
107.93	106.25	102.36	111.22	115.9	118.41	119.31	109.23	107.64	115.66	108.46	115.1	117.95	110.64	110.35	111.58	113.37	106.19	104.28	103.28	105.38	106.4	120.29	101.85	116.69	111.78	124.21	110.54	106.3	114.69	105.24	114.8	115.71	111.42	105.4	103.85	107.88	115.72	109.26	102.29	104.74	118.51	110.85	123.4	113.89	115.56	105.88	108.07	110.06	107.67
105.61	103.7	109.09	110.54	104.38	110.19	104.5	107.28	98.74	104.88	103.12	100.36	103.1	113.77	104.52	105.84	106.84	104.47	106.32	116.9	119.33	114.22	114.3	98.556	103.99	113.59	107.89	106.54	102.35	106.99	105.1	107.2	102.47	107.69	109.86	108.42	102.58	108.21	101.93	109.42	110.47	100.24	107.82	97.808	117.03	104.18	102.24	105.49	107.1	104.7
116.14	111.9	114.76	111.96	106.53	119.33	114.06	112.67	105.58	108.37	115.21	108.9	101.92	124.43	109.9	120.28	109.3	116.04	117.94	111.9	114.41	108.83	102.81	105.84	112.76	110.84	112.27	103.92	107.5	109.63	112.27	113.48	108.97	115.99	110.93	106.81	111.98	102.07	100.55	113.11	115.15	112.77	107.98	108.12	118.01	109.81	116.52	113.09	105.34	105.14
101.02	113.49	107.9	108.06	112.22	102.71	114.62	104.81	111.1	99.614	107.33	100.28	112.06	106.56	98.022	102.93	98.682	108.04	99.597	108.93	102.54	101.74	111.51	110.49	105.46	101.86	105.2	109.63	106.02	96.196	105.74	108.37	101.23	103.48	100.04	104.08	103.9	106.26	108.75	109.73	105.19	109.7	102.67	105.19	112.2	102	110.7	109.56	107.92	107.29
110.03	117.19	103.93	109.46	109.88	116.78	109.66	106.24	109.48	108.37	110.47	122.48	107.2	106.92	109.26	115.22	115.03	107.06	111.87	114.29	109.94	106.23	112.95	114.27	107.7	120.08	113.42	119.94	107.65	109.2	112.21	114.17	121.35	119.36	114.33	107.2	113.16	112.12	114.29	111.06	104.78	117.56	112.09	120.7	122.84	113.43	112.64	106.48	111.82	108.33
105.59	110.11	97.329	98.074	108.42	100.71	105.13	109.15	110.4	108.76	108.8	110.49	104.46	110.9	103.95	109.56	104.53	97.527	107.03	103.44	109.16	104.65	110.88	107.76	107.33	112.29	108.39	97.907	102.75	108.02	95.779	109.46	110.52	106	111.85	97.685	106.36	102.45	104.22	91.412	109.9	105.5	110.69	98.8	103.7	94.383	110.95	105.26	102.73	112.21
96.169	107.6	100.37	111.9	100.6	103.18	116	107.06	102.32	99.523	105.51	106.81	109.82	91.31	100.35	108.71	106.03	98.11	109.77	94.977	101.35	107.19	99.093	99.714	109.29	104.53	111.69	108	112.1	101.83	108.07	105.47	111.85	105.83	103.04	107.82	103.83	103.43	108.33	103.95	92.981	105.72	93.177	103.82	112.39	114.42	105.64	106.99	101.06	99.468
110.23	114.12	110.07	111.55	118.54	118.77	109.85	113.96	114.42	105.96	105.5	108.99	114.34	105.62	106.67	114.52	105.34	112.35	109.21	113.8	115.43	111.22	110.61	111.44	100.44	118.92	110.32	113.86	113.6	113.31	113.57	108.48	114.93	104.74	108.81	115.27	110.18	114.37	118.43	116.41	113.2	111.33	107.52	105.83	112.31	112.01	111.76	107.72	111.44	106.41
116.08	116.02	115.67	104.86	106.82	114.34	101.55	114.01	105.15	114.37	106.53	106.08	114.09	111.84	114	106.35	107.32	102.73	104.82	119.35	102.48	110.16	100.63	113.29	107.45	113.93	110.23	109.44	109.29	114.68	113.15	112.25	110.74	106.84	106.23	105.07	110.85	102.74	111.89	117.96	111.57	115.89	112.49	114.22	115.17	111.13	111.5	106.03	110.78	111.23
102.09	101.44	101.76	97.546	93.767	94.568	94.463	94.166	100.26	98.94	97.493	91.556	95.255	95.326	106.66	110.09	100.07	101.45	102.34	100.98	102.98	104.5	93.092	103.44	99.775	109.25	97.397	108.02	94.028	101.86	102.71	106.5	93.529	95.979	96.772	110.35	98.359	94.707	97.129	98.906	103.23	94.914	101.28	97.62	95.767	98.381	101.98	98.924	98.873	103.06
111.88	114.46	106.57	97.418	102.23	116.21	108.17	95.403	97.126	99.89	108.74	97.297	105.93	102.69	104.92	102.97	115.84	102.37	110.83	103.89	110.46	104.04	113.34	101.42	96.951	108.88	110.19	115.24	110.02	106.27	106.27	107.74	105.79	106.83	108.61	104.7	95.983	95.834	106.65	100.49	107.66	114.13	108.55	111.56	112.13	104.95	109.03	103.43	93.946	103.43
108.25	103.05	100.59	102.66	93.073	100.76	99.313	105.03	104.73	101.69	96.277	110.08	98.646	102.97	108.78	111.09	106.68	98.154	110.59	98.705	100.14	102.25	107.33	109.85	97.574	109.42	115.6	105.3	103.74	107.49	96.865	103.15	106.78	105.96	109.6	105.32	113.89	104.46	97.361	108.62	111.49	105.69	87.491	113.74	105.36	105.7	103.38	105.44	102.3	107.59
105.76	103.69	106.8	108.21	101.16	108.51	101.3	105.51	102.14	106.73	100.81	96.673	98.548	101.49	117.05	109.23	95.506	103.37	108.61	100.74	97.162	114.08	100.7	111.99	107.93	101.46	109.1	104.38	107.59	109.04	105.61	104.7	100.12	107.16	101.98	100.21	105.47	107.53	111.26	104.92	100.2	109.02	102.48	111.09	101.45	104.08	105.49	111.78	102.36	109.57
116.61	106.3	108.43	107.63	109.07	115.51	113.27	112.63	107.19	105.13	116.57	112.56	107.9	113.43	108.89	107.69	117.4	104.12	107.78	115.64	107.2	111.18	118.94	120.75	119.72	108.91	116.1	115.89	109.26	99.719	110.77	111.25	119.84	107.23	110.58	116.21	111.07	117.34	116	108.81	124.6	113.74	108.58	119.94	109.11	108.77	107.33	102.06	115.42	119.55
102.15	89.935	110.02	102.84	103.33	105.62	104.94	105.05	108.22	102.44	106.78	108.46	105.81	103.84	99.154	116.47	111.18	110.16	108.92	114.38	107.9	108.38	109.48	106.53	101.62	107.22	104.86	105.96	113.9	106.01	96.93	109.37	104.06	114.89	109.78	108.12	109.27	108.96	107.96	102.95	101.09	104	106.68	106.82	113.13	101.56	108.08	101.07	101.44	110.85
110.05	114.3	107.25	113.28	104.91	108.05	107.81	107.36	113.32	117.02	108.16	108.33	105.7	112.08	110.85	117.1	110.62	110.18	113.74	107.28	114.04	103.07	112.8	103.71	106.02	108.82	106.41	104.67	106.61	106.38	109.68	108.14	112.48	104.57	107.92	109.58	104.4	111.57	112.49	101.4	119.35	111.47	112.73	109.92	107.35	102.46	104.05	106.02	102.4	119.03
117.78	128.36	113.7	109.44	114.06	112.38	123.05	122.49	118.15	123.18	118.97	127.31	116.17	112.55	115.01	117.44	107.38	115.04	114.8	111.64	109.14	109.72	111.31	110.52	114.31	116.07	122.25	113.96	123.16	126.71	117.14	121.81	119.15	119.27	120.28	120.22	111.28	115.83	112.52	117.22	123.37	117.27	115.18	114.66	122.14	123.44	119.52	117.79	117.39	118.21
102.95	111.02	112.78	104.8	107.95	108.38	108.68	108.78	111.95	106.88	115.4	109.42	104.24	110.81	107.07	108.44	108.76	111.26	112.19	112.11	100.9	103.87	94.286	100.15	101.82	106.43	108.23	113.16	108.95	98.688	109.22	108.45	109.17	107.44	93.719	102.59	109.63	106.48	103.96	100.41	106.36	103.04	100.51	106.04	102.11	110.51	105.03	105.06	104.64	102.53
108.14	103.78	99.831	112.34	101.65	98.864	100.81	104.7	107.61	108.83	102.35	110.68	105.51	110.05	107.11	107.47	109.56	99.224	102.42	107.83	110.41	99.135	107.86	110.88	103.73	97.564	105.04	112.99	108.63	110.63	101.93	107.51	110.85	99.855	101.69	103.06	104.96	92.802	103	102.81	108.03	96.208	105.2	110.11	106.32	111.26	110.24	110.72	104.21	107.98
111.3	114.36	103.82	111.49	99.221	107.4	103.44	102.91	97.719	105.12	106.12	114.43	112.1	104	104.77	113.66	104.83	109.81	102.27	111.22	111.19	102.95	106.23	107.13	104.03	114.46	108.46	103.68	110.18	108.82	105.16	103.19	99.46	107.61	106.56	107.04	108.78	112.62	100.54	107.3	107.48	91.896	111.67	98.85	104.14	105.45	111.97	105.38	103.9	102.63
115.03	111.33	114.17	104.43	104.33	98.814	117.12	115.84	112.69	111.83	109.08	118.29	114.01	108.68	111.63	106.52	106.88	109.19	106.73	108.28	115.85	108.94	116.95	111.92	114.17	109.63	122.72	111.84	112.04	117.3	112.35	113.68	106.76	110.53	109	110.55	115.6	122.69	107.23	100.3	115.8	117.34	114.15	108.55	107.99	117.33	110.44	106.39	115.21	111.97
107.01	109.11	97.568	100.2	109.83	105.83	107.75	111.07	97.057	99.472	109.05	106.46	108.54	107.32	108.24	107.99	104.13	105.92	100.69	105.28	109.91	105.14	117.21	102.08	104.34	102.93	100.81	104.77	101.84	110.01	106.9	108.96	109.95	105.95	108.49	101.67	101.47	96.262	112.16	106.6	112.4	109.78	101.21	108.46	102.29	108.39	110.62	112.02	109.43	108.21
112.91	114.96	103.72	118.38	115.74	116.36	115.3	108.98	113.23	109.49	115.23	105.97	116.63	105.92	110.75	112.35	111.9	106.61	107.33	113.87	110.47	115.47	119.3	101.44	112.8	119.93	117.29	113.3	107.89	118.84	119.85	108.47	107.41	115.39	111.8	105.49	109.62	94.984	118.38	104.83	111.49	107.27	107.64	124.56	114.86	105.72	120.97	115.77	116.57	103.29
96.246	93.448	98.323	99.208	95.197	104.14	99.32	109.11	96.208	99.043	103.76	105.91	91.097	108.14	105.33	95.999	106.74	94.434	97.9	104.01	101.5	97.698	103.48	99.606	101.35	102.99	98.114	95.224	94.105	98.525	100.54	96.999	98.952	97.92	102.71	101.84	103.96	96.856	102.5	93.568	89.097	100.49	102.11	102.14	100.91	107.1	105.57	99.712	98.743	110.18
102.46	103.7	103.82	107.39	105.13	99.556	111.73	101.12	102.08	104.38	101.35	107.5	105.87	101.56	97.955	108.03	103.81	98.731	99.463	97.937	111.59	101.48	101.45	103.61	100.69	106.42	100.6	95.617	102.54	104.61	105.77	116.62	109.07	109.9	109.52	96.728	104.35	101.91	117.97	99.531	102.37	116.28	102.83	104.11	111.45	101.33	103.18	109.53	104.65	105.34
94.212	95.271	102.18	101.24	98.689	97.44	93.395	99.102	95.901	92.893	113.35	104.24	100.44	101.31	104.53	108.64	88.644	97.219	102.22	95.297	101.05	88.769	99.989	102.4	92.939	101.47	104.42	103.09	95.968	109.09	99.302	100.45	98.962	101.84	100.31	101.5	103.26	107.06	84.448	98.28	99.362	96.941	104.66	102.33	94.551	97.653	102.52	102.69	98.72	104.02
111.88	108.19	119.1	109.94	119.62	114.61	107.58	114.86	111.76	111.98	113.36	109.11	112.46	121.66	112.7	113.61	113.05	119.13	120.33	113.97	106.76	119.34	111.31	113.97	117.4	115.18	113.1	115.85	112.69	110.98	115.5	102.88	103.8	107.93	111.67	110.78	110.25	115.13	105.11	119.89	116.38	114.55	107.33	110.26	111.71	116.84	110.82	111.81	108.9	127.45
111	107.72	105.33	103.28	108.63	98.236	103.89	112.77	99.664	116.15	107.27	104.8	107.82	105.72	97.933	106.39	99.529	101.21	98.105	108.2	101.88	109.77	103.75	101.01	102.02	102.47	106.68	105.53	110.89	106.73	101.9	108.74	108.63	99.662	110.27	97.763	107.65	107.22	98.492	111.27	107.16	106.22	116.47	103.43	108.91	99.019	100.55	113.66	100.11	108.26
108.84	108.38	105.08	100.53	104.47	104.5	105.61	107.73	98.957	96.998	109.77	107.99	104.52	108.91	105.69	117.95	109.44	108.6	107.31	98.974	102.45	106.73	98.832	100.81	101.86	105.69	103.72	113.46	110.7	105.55	108.26	112.26	103.89	104.35	111.04	110.07	106.33	109.02	107.36	109.35	94.313	111.72	97.017	97.807	115.14	99.659	107.06	109.55	116.55	104.88
109.6	100.9	98.725	107.67	109.41	101.55	102.69	110.65	106.65	109.71	104.19	115.06	98.773	104.99	105.59	104.35	100.34	108.61	94.563	117.23	101.69	99.459	107.96	102.25	109.22	102.14	94.627	109.25	107.39	100.69	110.77	108.12	107.97	103.51	108.38	111.94	109.8	92.024	116.38	103.63	106.17	109.54	105.95	97.876	108.61	109.25	107.16	109.12	109.02	103.48
118.37	109.96	105.65	113.76	113.14	107.12	111.09	112.87	109.52	113.58	111.26	115.58	112.32	116.37	112.86	108.26	109.94	109.15	111.61	115.1	108.64	107.26	110.68	106.68	108.4	105.21	115.42	112.61	103.69	104.99	117.33	104.43	112.91	114.27	120.59	104.19	105.89	115.72	113.74	114.13	110.38	109.45	117.42	107.84	118.51	117.49	115.92	114.06	107.4	104.9
109.55	113.8	110.66	119.95	110.17	115.55	116.51	121.69	121.28	119.34	116.07	112.21	107.52	107.57	119.75	116.81	109.6	124.56	111.29	114.28	113.06	107.56	106.53	110.87	118.17	125.49	116.86	115.97	110.64	130.52	127.95	118.9	114.86	104.82	117.29	125.59	118.07	108.75	116.07	113.89	107.68	117.67	115.73	110.89	114.2	110.71	111.02	127.85	106.02	116.66
98.556	95.619	108.4	104.87	102.6	100.18	103.85	94.527	101.7	110.95	103.25	98.141	102.95	91.664	100.83	97.007	103.56	106.55	104.43	104.99	96.617	101.07	105.62	103.51	111.54	97.369	106.13	95.66	96.669	105.8	103.51	104.54	103.65	107.42	101.55	92.762	102.53	92.386	99.232	99.014	109.57	109.14	102	103.42	99.632	108.68	95.057	105.29	97.948	99.83
99.752	102.91	108.92	97.915	95.189	99.489	110.5	109.93	103.28	99.943	98.801	106.51	107.47	103.83	106.74	106.71	97.868	102.49	104.75	103.75	93.69	95.5	109.89	106.38	104.37	97.19	97.959	106.28	99.224	104.49	107.42	110.91	110.87	109.48	109.95	104.44	103.52	95.697	105.27	101.56	100.25	104.73	104.95	111.63	108.98	108.15	99.823	101.68	100.81	114.17
116.27	124.08	116.58	116.28	117.23	118.69	111.46	118.46	123.22	107.19	118.97	120	113.02	117.66	120.77	114.32	113.65	112.99	122.77	119.96	115.48	113.05	111.3	114.89	119.05	114.75	123.45	116.7	123.5	107.17	120.08	121.8	110.96	122.93	118.63	122.78	117.06	121.08	107.05	116.06	115.75	116.51	120.27	116.19	119.1	112.45	116.34	119.3	114.47	117.87
103.77	107.72	97.983	107.49	110.79	107.73	108	108.47	99.421	108.76	100.08	104.45	106.5	106.52	98.958	105.66	103.2	121.1	99.66	114.51	107.51	98.275	104.26	108.34	111.23	99.794	102.66	100.72	109.08	109.07	113.41	106.05	101.26	101.02	100.32	112.84	110.63	97.949	102.98	106.5	105.6	103.52	105.47	105	110.53	110.03	108.29	108.88	113.27	98.476
111.74	94.771	108.07	101.38	107.46	101.03	103.1	105.02	104.79	101.64	110.12	103.81	97.766	101.34	102.75	101.83	107.75	108.24	101.54	99.048	110.91	98.952	100.77	103.63	110.54	103.01	99.392	107.31	96.413	95.102	103.87	98.216	102.32	100.88	120.43	92.716	103.52	112.05	108.66	106.05	105.74	100.6	104.1	102.75	103.78	110.85	106.57	100.99	102.3	103.46
105.17	98	97.195	98.107	94.096	106.04	94.054	101.86	95.443	102.12	97.738	99.279	102.16	100.7	107.36	101.56	100.77	104.36	98.429	98.485	93.384	101.4	100.68	99.053	100.16	101.06	96.493	100.97	92.83	95.982	100.39	108.61	107.74	103.45	96.202	108.11	105.38	95.399	101.32	102.5	100.23	92.518	99.241	98.951	100.62	93.058	106.68	103.86	97.107	95.836
102.55	100.32	95.397	107.62	103.88	109.74	110.48	98.847	104.87	100.7	107.96	101.26	104.43	86.108	105.11	100.46	104.03	102.56	104.06	101.17	105.4	94.224	100.7	100.34	97.573	100.38	95.974	106.58	103.95	102.46	101.75	96.177	101.09	104.27	98.426	102.98	111.4	109.19	96.857	90.936	105.57	92.489	106.03	96.495	102.04	95.713	97.542	105.31	96.285	97.944
104.88	107.93	110.89	114.89	107.9	105.5	95.053	112.95	104.22	98.101	103.17	101.66	103.95	101.99	108.29	109.97	104.41	102.78	102.26	104.75	104.17	106.32	108.49	102.25	107.54	110.79	107.2	103.38	99.219	103.98	95.967	95.717	111.41	111.26	105.36	109.16	107.42	107.3	113.92	117.05	104.5	107.25	98.17	108	116.2	101.35	96.631	110.15	99.138	111.64
94.772	103.94	104.61	99.071	92.483	91.852	104.76	96.807	100.98	101.87	95.307	100.09	100.54	103.3	96.676	97.697	98.775	102.68	100.2	101.19	106.64	102.46	97.046	99.83	99.089	104.86	99.151	97.318	102.2	97.605	101.03	104.92	101.93	98.025	97.282	102.68	99.619	92.78	104.24	97.984	90.651	103.47	98.825	99.67	97.182	101.46	98.422	88.353	93.454	100.36
112.23	115.35	117.33	123.65	111.93	109.77	107	118.92	114.82	103.58	115.09	112.41	122.94	113.24	108.82	116.17	108.63	104.84	118.68	124.42	108.47	109.8	115.71	119.93	111.44	110.9	114.87	112.52	116.43	118.28	110.51	112.95	113.62	119.34	108.89	109.2	114.03	113.8	114.96	118.76	115.52	122.91	114.06	116.49	110.06	108.17	115.67	121.35	107.47	106.02
113.4	114.2	115.61	107.67	108.69	103.4	114.23	112.64	110.22	113.56	109.75	109.3	107.16	109.79	111.81	118.15	103.95	111.03	111.09	114.58	109.33	106.3	116.21	116.32	114.14	105.14	105.47	102.93	113.76	113.57	122.02	109.44	115.5	106.35	110.05	117.93	111.54	112.04	109.2	114.97	100.6	105.87	106.84	105.23	101.6	112.17	101.76	110.12	111.48	102.91
115.02	117.53	117.13	117.48	122.81	105.57	113.07	117.93	126.85	115.84	117.28	112.32	120.97	108.71	112.01	112.04	107.15	109.45	112.36	121.22	131.42	121.68	113.86	118.84	111.59	119.69	113.02	119.91	108.84	120.94	111.64	112.99	117.05	113.97	117	115.71	116.27	118.05	117.38	111.65	118.36	119.67	114.95	123.72	112.8	120.56	113.95	113.33	112.51	124.12
108.7	107.64	104.71	99.523	108.71	110.31	109.43	108.33	110.09	103.75	98.182	109.72	120.26	93.662	103.27	110.57	104.19	110.48	104.93	106.42	105.2	117.07	108.83	107.19	107.64	106.81	104.56	106.35	105.56	106.53	99.958	93.727	98.869	105.06	99.471	97.187	104.72	98.346	101.58	113.5	108.35	106.15	114	117.42	112.66	104.38	106.94	109.64	108.95	101.7
107.94	106.19	105.34	105.89	113.12	103.82	104.22	98.967	114.73	108	104	98.43	115.43	107.36	99.241	111.89	110.93	103.95	103.18	106.99	101.72	98.687	109.29	99.357	102.36	114.51	109.34	101.37	108.29	98.433	102.21	99.778	96.611	100.67	103.24	97.856	98.621	95.636	115.36	100.22	104.42	102.51	98.153	109.81	111.93	102.99	107.91	106.83	103.76	106.58
108.94	111.33	110.44	111.63	110.67	109.12	105.96	104.19	116.3	106.73	120.97	112.1	116.02	109.3	106.58	117.24	106.71	107.09	110.42	114.25	113.6	108.73	106.21	109.93	97.913	109.89	101.24	111.05	106.76	97.854	114.78	111.16	102.8	110.24	114.35	112.25	119.3	114.7	110.17	115.42	95.452	108.76	113.94	112.71	110.08	121.88	105.35	119.3	108.69	110.87
99.882	101.57	107.21	105.08	106.1	108.32	106.43	108.22	102.21	115.55	113.1	100.28	112.69	109.92	109.45	111.35	101.03	101.84	111.76	115.79	113.55	101.3	107.9	101.64	110.2	101.93	113.7	101.65	105.98	105.96	97.138	107.05	101.08	105.03	98.09	102.69	101.78	103.9	113.5	105.57	103.94	107.42	105.26	99.161	103.45	109.58	107.46	112.97	99.838	99.417
105.73	110.9	107.19	106.24	101.77	117.56	112.61	105.08	106.5	107.33	109.02	111.93	105.8	110.53	119.53	101.45	107.71	107.13	100.37	103.93	104.64	106.04	119.42	102.1	113.37	112.1	105.28	106.2	110.88	114.25	100.04	98.623	108.39	105.69	102.32	105.03	106.67	110.23	118.73	107.66	108	103.82	100.62	104.65	108.52	106.38	106.82	105.92	109.11	108.21
110.96	113.23	107.05	114.22	118.79	111.08	116.62	110.93	116.01	105.15	115.42	111.42	105.49	116.01	112.83	107.77	109.49	107.46	112.22	111.98	105.77	113.05	113.42	105.31	111.45	112.43	115.64	120.57	116.85	107.31	109.15	115.83	106.09	109.35	105.41	114.76	107.05	104.98	113.09	109.54	114.56	114.77	112.27	112.18	109.78	109.66	110	113.17	105.18	108.39
101.9	104.16	109.69	102.29	105.34	107.57	102.33	104.41	109.99	109.57	106.26	104.91	107.92	102.98	105.51	95.367	98.263	112.92	101.43	105.14	109.19	105.18	113.45	101.75	104.52	105.59	103.92	109.89	112.59	113.16	104.92	101.87	112.14	108.12	105.9	100.19	107.12	112.25	92.798	104.39	103.9	112.43	102.37	102.85	101.7	99.384	101.28	109.24	102.27	106.93
96.807	106.03	101.15	96.668	109.39	114.39	102.26	112.09	111.5	106.38	119.23	111.38	106.7	112.56	100.19	106.29	104.98	112.1	110.25	112.74	90.794	108.13	107.56	108.3	108.22	108.2	113.77	108.32	102.87	101.11	114.01	99.1	106.97	107.8	99.427	110.82	104.49	106.31	110.75	102.39	107.04	115.04	104.68	102.31	110.66	103.09	110.84	108.53	107.2	112.97
108.81	110.99	116.9	109.38	104.17	104.27	101.15	103.67	100.95	99.321	97.24	106.32	103.62	111.48	113.61	105.58	111.04	106.55	104.34	105	103.28	111.15	102.32	107.31	105.74	107.41	108.1	102.98	103.53	100.2	107.44	101.56	103.1	99.92	101.05	116.7	103.04	103.49	105.42	114.54	109.96	102.4	113.79	101.97	108.89	105.21	105.86	103.14	101.4	103.69
106.59	101.65	114.18	104.4	108.99	102.86	96.462	95.785	114.5	110.28	112.65	96.434	109.67	109.42	107.68	109.01	105.17	102.58	112.48	108.86	101.2	107.73	105.65	103.87	107.35	110.81	103.9	106.19	111.29	112.1	100.02	102.44	106.44	106.6	100.07	108.69	98.61	115.12	103.1	105.51	100.12	103.01	114.11	107.95	108.03	99.687	100.87	102.25	104.06	104.32
100.66	99.361	95.181	109.72	104.22	107.97	109.08	99.287	88.057	104.11	109.32	107.97	105.85	107.27	106.72	100.72	100.88	108.63	106.77	110.3	107.83	109.94	103.63	108.18	104.48	107.78	104.02	102.95	107.35	107.85	104.49	102.45	114.47	107.27	106.27	103.61	104.9	97.69	103.31	89.42	98.544	111.32	100.14	108.44	101.21	106.11	110.81	104.48	98.201	112.4
104.16	103.24	111.8	110.03	108.89	111.19	101.82	108.43	102.47	103.48	105.57	101.79	103.98	98.619	92.549	93.785	102.92	111.02	104.84	111.93	110.09	102.37	103.15	102.83	100.06	108.7	108.65	100.08	102.42	100.73	98.153	104.88	102.87	110.02	108.15	103.3	104.13	105.33	107.8	110.82	97.615	101.83	99.724	107.54	99.417	100.28	107.16	99.09	104.72	106.33
110.02	107.79	113.85	104.07	106.11	111.32	102.23	106.93	100.56	106.87	99.103	97.982	114.28	101.62	112.1	107.28	107.26	111.11	105.32	110.87	109.34	105.75	114.74	102.42	99.69	100.02	105.77	114.7	95.18	102.49	114.36	97.378	103.28	100.87	116.67	103.31	111.21	111.83	112.56	94.384	113.15	94.514	104.68	99.06	102.51	111.58	103.01	105.43	106.51	109.75
109.63	105.28	96.828	97.407	104.95	106.42	113.13	100.59	97.672	116.09	107.01	109.19	103.25	105.75	101.37	116.05	107.28	98.842	105.58	105.08	107.76	108.94	95.707	110.23	102.35	108.07	101.16	97.592	107.88	105.43	107.79	102.09	107.31	99.934	102.91	104.35	109.14	108.12	101.27	99.656	105.44	102.6	107.46	114.23	105.78	112.16	108.04	110.12	108.25	103.26
99.543	97.155	98.457	103.26	103.19	108.68	114.54	109.79	101.95	103.81	109.15	111.14	109.3	97.221	116.09	105.73	105.89	111.5	109.57	100.18	109.11	98.151	116.44	116.26	93.299	102.87	106.04	110.81	106.86	114.32	106.63	106.57	107.13	116.34	101.49	101.84	98.341	102.27	108.81	104.43	95.833	110.35	109	116.86	112.48	112.95	108.41	107.89	99.252	101.12
102.51	105.79	105.77	92.569	105.2	94.17	93.943	98.662	101.45	88.079	98.961	103.12	102.76	96.286	105.91	98.293	100.09	90.557	95.564	89.874	101.45	100.8	93.08	87.858	99.741	109.32	94.632	98.807	93.733	101.06	96.698	101.19	106.17	98.537	94.266	92.928	101.38	95.701	102.27	102.19	110.26	94.85	97.344	95.323	95.868	99.984	94.716	100.09	100.71	100.63
112.88	110.44	116.69	113.69	109.95	108.12	114.62	112.93	111.26	102.8	112.57	110.56	114.62	114.88	107.76	113.53	115.14	119.79	119.08	109.01	114.04	108.13	113.87	117.12	117.11	115.83	115.52	110.17	112.65	106.57	108.88	113.01	117.92	114.21	117.88	120.09	114.85	111.47	113.21	110.09	112.1	106.61	115.32	119.06	107.77	112.23	112.24	118.65	113.81	113.43
118.51	119.87	122.21	110.87	118.34	116.18	120.09	120.72	120.19	112.48	117.73	121.3	120.17	119.09	117.74	106.84	112.83	118.33	121.14	115.66	115.97	121.56	117.32	117.69	112.97	121.02	108.93	113.47	118.69	123.63	114.46	108.73	105.54	115.46	111.53	114.59	109.49	113.55	111.64	109.94	113.98	113.59	113.58	112.79	117.79	115.64	113.51	114.16	114.95	121.34
95.874	101.96	98.837	103.81	94.117	102.53	103.96	105.73	94.646	98.989	98.548	97.83	98.297	99.395	97.755	100.73	88.741	103.14	102.48	97.727	101.62	106.19	99.213	107.12	112.53	101.93	102	104.45	108.48	108.16	94.903	90.519	97.507	97.66	98.662	106.76	98.078	104.4	101.78	99.857	103.41	96.547	94.864	102.9	93.582	96.744	107.11	101.09	91.931	100.48
102.46	110.45	107.58	101.82	108.87	105.58	114.4	91.416	105.55	102.74	95.219	101.89	93.522	104.62	106.18	101.01	109.97	95.899	103.9	104.79	100.8	101.71	105.68	105.63	102.63	99.283	103.8	109.21	107.73	104.59	107.19	108.4	113.3	108.26	97.403	102.56	98.258	114.28	106.4	97.73	105.67	110.11	99.458	102.36	107.07	108.13	110.23	104.57	112.55	110.79
107.4	104.54	101.72	113.25	106.69	104.6	108.61	102.81	112.59	110.85	105.82	97.91	107.35	98.345	102.51	105.52	97.982	110.88	107.85	90.166	104.78	97.736	110.23	107.66	109.56	103.97	103.08	102.12	107.75	112.54	97.709	118.66	108.86	106.91	103.21	108.3	108.83	107.34	107.47	91.384	104.07	105.06	112.57	110.24	103.54	117.21	107.44	108.17	103.84	114.3
95.323	102.02	97.61	106.47	100.69	97.978	105.25	97.975	103.28	98.12	92.935	92.662	103.51	102.89	98.865	105.47	95.07	108.74	102.54	99.644	100.13	104.46	97.076	95.268	102.94	99.39	98.486	97.103	101.96	101.02	92.313	101.35	106.9	98.254	107.95	99.182	98.378	91.474	108.35	94.281	106.35	106.99	98.508	99.485	100.22	101.48	96.051	100.09	93.705	90.121
126.17	118.09	123.67	115.32	121.7	112.53	118.13	115.85	112.48	127.95	122.09	110.62	104.36	126.18	121.99	115.05	112.72	118.7	121.16	117.5	112.11	125.33	119.52	125.29	111.51	126.94	114.67	121.09	113.17	125.94	116.24	117.35	126.39	116.95	114.94	118.68	121.87	119.47	115.21	114.46	124.21	118.75	118.72	114.05	109.89	107.61	121.76	117.87	128.77	119.94
117.67	119.38	117.72	111.54	102.72	112.58	113.8	111.61	117.06	114.71	115.44	118.32	114.63	104.99	113.17	114.92	111.03	111.49	115.87	115.61	115.72	120.09	98.674	108.28	109.42	105.62	115.66	114.62	115.6	111.26	113.29	111.16	110.57	112.46	112.54	106.75	116.72	108.16	110	116.34	105.03	117.43	111.8	117.43	107.56	113	113.46	104.09	111.27	108.65
103.78	91.281	106.37	105.86	110.35	95.908	104.74	94.824	104.35	90.21	105.44	105.8	101.52	89.358	99.6	92.075	107.66	99.392	93.759	98.939	104.36	95.387	98.79	111.56	106.43	99.732	94.16	98.584	100.21	101.29	92.135	98.349	94.022	99.553	98.698	100.12	99.761	95.129	110.05	100.64	96.309	101.71	94.963	100.19	93.32	100.98	84.638	92.974	104.07	99.299
107.76	99.641	105.74	111.97	95.692	112.46	109.58	106.87	99.023	109.15	106.36	108.7	104.14	103.92	103.38	100.16	102.93	97.645	107.24	108.98	107.32	104.45	89.685	100.76	95.724	102.8	109.99	115.38	102.07	117.51	106.85	103.89	109.52	100.94	113.31	103.47	112.82	111.14	99.103	107.91	99.061	102.42	99.932	110.98	110.33	110.3	110.14	107.92	102.31	101.66
113.37	111.27	113.04	122.33	105.24	116.24	113.06	115.31	119.51	119.54	105.12	114.01	111.1	112.03	114.69	113.86	118.15	111.33	106.03	103.92	118.98	110.12	119.95	113.34	112.75	105.79	110.45	109.4	112.95	114.8	107.27	114.44	103.29	106.54	106.23	114.01	116.79	112.15	106.76	115.08	104.81	99.999	106.42	105.26	113.34	111.32	110.7	107.38	110.39	105.09
102.34	105.02	99.163	103.76	104.14	96.48	102.81	93.544	108.81	102.64	98.359	94.3	110.59	104.4	103.3	103.58	105.98	107.04	93.757	104.06	105.32	95.981	103.83	107.91	105.02	102.51	107.26	109.09	97.759	106.58	104.38	108.01	108.32	103.81	93.352	99.647	101.07	91.53	99.073	106.13	109.9	99.131	107.59	101.03	95.034	106.09	103.2	103.48	97.762	100.78
113.85	108.11	100.07	112.94	106.28	109.7	110.36	113.63	104.28	98.752	115.68	118.54	115.59	111.15	113.64	110.38	104.76	113.14	111	107.78	103.07	108.42	113.27	106.09	118.89	114.8	110.64	105.1	111.42	114.54	108.1	105.59	103.05	111.09	107.49	119.12	108.59	109.1	106.87	115.75	113.76	108.11	101.79	114.62	113.88	109.75	114.81	117.63	112.79	104.95
100.31	103.16	99.009	105.21	108.82	104.9	104.58	102.43	112.25	104.88	100.51	112.69	110.36	102.31	103.23	107.68	101.37	103.64	103.29	95.509	105.1	107.83	106.88	107.51	105.65	98.036	102.32	108.46	101.87	106.1	94.806	96.63	100.98	102.52	110.58	110.75	115.67	99.039	103.25	108.19	106.1	103.81	110.61	101.28	107.46	106.63	103.87	101.62	108.18	105.06
110.85	108.84	104.59	109.36	115.54	118.74	111.7	109.87	122.86	116.71	106.52	114.41	110.72	114.55	104.62	109.19	110.01	108.49	113.93	109.07	113.63	107.31	113.06	104.96	106.13	121.35	108.35	104.84	111.16	122.07	109.97	121.28	115.59	114.98	111.23	115.61	114.27	112.16	112.46	111.83	127.83	108.95	110.73	115.95	111.74	111.61	107.75	116.07	117.6	108.59
114.22	112.36	101.28	103.36	104.93	110.42	103.8	103.83	107.53	105.45	108.55	108.77	102.12	104.6	112.09	102.43	102.51	102.67	99.07	102.81	110.01	98.695	107.55	103.66	101.15	112.72	105.85	100.32	110.99	100.31	110.17	117.62	99.003	105.83	102.29	110.88	106.19	112.74	105.65	105.01	100.93	116.41	102.98	102.45	102.18	103	103	112.51	106.8	110.11
103.62	103.89	105.33	105.62	106.81	105.26	99.8	103.21	101.83	96.627	107.59	108.07	105.92	98.217	100.53	100.04	103.14	95.98	104.59	104.98	102.86	98.712	100.42	104.93	96.884	97.716	97.065	108.08	103.43	108.29	104.01	105.68	107.11	105.13	108.71	103.16	101.15	104.04	101.53	105.7	105.02	110.16	108.21	101.95	102.03	95.112	104.68	111.5	108.67	100.88
110.85	106.99	108.39	111.24	105.3	105.87	102.5	108.79	113.23	109.81	120.4	101.57	109.81	105.64	115.02	114.22	103.1	114.25	113.24	115.74	113.46	114.24	113.13	114.29	115.06	111.48	108.62	109.98	116.52	111.03	112.86	106.15	115.56	104.32	108.94	102.74	99.454	107.48	106.1	126.09	101.93	106.63	111.24	110.74	116.13	104.04	98.732	104.99	113.3	105.97
109.12	100.59	107.41	98.8	101.08	107.36	105.31	113.04	105.16	100.39	110.59	104.18	109.1	96.069	94.784	99.668	105.04	104.94	103	104.55	106.09	102.53	107.15	107.42	110.04	101.62	99.525	107.96	106.26	104.09	109.03	101.47	112.91	105.11	106.13	101.73	108.65	102.06	97.672	123.42	107.82	102.55	93.929	104.63	105.63	107.16	102.47	107.14	102.43	109.85
106.52	108.39	109.6	106.02	97.693	110.53	103.24	101.82	94.843	104.05	109.17	100.88	106.23	99.153	101.54	109.31	109.44	105.37	98.5	101.21	102.92	113.11	114.14	109.21	107.49	99.973	105.54	110.23	94.005	100.15	99.757	107.09	102.88	109.99	110.45	105.57	114.95	105.6	102.03	111.13	109.16	94.521	113.56	102.19	108.58	104.59	107.4	112.47	105.68	103.42
106.49	106.16	107.78	100.71	107.46	107.9	101.91	102.38	109.14	104.51	101.45	105.05	99.874	102.3	105.05	102.06	102.95	105.26	99.738	105.64	104.22	105.77	106.51	114.75	113.48	107.83	101.48	109.59	112.47	110.34	101.59	98.008	106.47	99.89	102.57	110.49	109.51	102.08	97.472	102.45	106.45	107.19	111.35	95.952	114.05	102.73	102.76	96.85	102.5	113.74
113.22	101.12	121.22	104.07	106.41	105.92	122.72	115.91	120.96	113.65	105.95	111.92	115.57	107.37	115.6	105.33	112.91	110.22	109.83	115.05	118.67	114.51	110.38	113.15	119.77	110.74	110.66	116.83	111.65	106.98	107.57	114.05	111.58	111.66	107.87	114.82	115.75	112.18	110.12	119.49	106.28	112.38	116.25	102.69	115.91	110.93	105.73	102.5	112.28	108.4
118.07	105.79	102.79	110.27	111.04	99.117	103.61	104.21	99.729	104.63	106.81	100.81	109.76	95.669	95.902	107.56	96.112	111.35	97.266	109.79	96.418	99.227	108.06	98.573	102.43	98.522	104.21	112.07	95.426	101.7	100.56	102.52	106.72	103.43	101.54	102.26	99.905	105.34	97.269	102.33	108.01	102.31	106.34	100.43	103.35	108.09	102.46	102.57	107.56	99.678
95.726	98.502	97.891	98.475	104.17	98.282	107.05	89.509	88.128	93.789	99.843	102.36	99.802	98.007	100.2	103.3	103.26	98.646	101.47	98.158	109.9	97.363	93.314	94.6	105.66	97.976	99.823	106.5	92.51	97.324	101.36	108.82	96.339	96.749	101.63	91.968	99.14	100.02	101.73	100.78	104.22	101.32	99.668	108.07	97.397	92.051	106.95	90.648	104.86	98.964
100.22	102.53	113.13	107.2	101	107.04	113.71	110.48	112.82	113.2	101.6	106.56	103.69	100.92	103.96	102.91	107.23	99.71	103.44	109.21	105.72	111.1	99.103	106.14	103.33	105.36	111.96	107.53	108.89	96.262	110	110.82	107.48	107.52	107.62	103.01	104.39	118.18	105.69	104.98	109.6	102.17	109.95	97.708	104.54	101.09	104.87	112.35	112.33	113.89
105.61	110.28	116.97	109.3	115.89	103.77	104.98	118.77	113.18	108.45	115.01	102.92	113.48	106.38	117.8	103.77	112.17	113.46	117.35	114.27	116.23	113.24	113.87	101.49	118.15	108.54	110.04	111.51	105.93	116.69	110.39	111.68	98.711	114.67	117.79	114.66	112.8	108.62	113.31	115.63	103.9	111.53	110.89	113.81	109.85	105.11	102.83	117.46	111.67	117.57
108.65	103.67	110.86	106.29	112.93	100.15	105.72	105.88	103.98	101.08	102.72	101.51	106.33	102.31	105.52	108.53	105.5	100.68	108.44	107.21	110.02	106.12	99.316	102.34	103.63	98.113	107.99	111.51	106.3	104.41	111.42	102.05	111.15	109.12	106.52	101.06	102.42	108.44	95.518	112.61	109.56	100.51	110.76	99.717	102.59	101.55	97.906	99.904	108.56	101.15
101.7	105.18	102.61	97.79	107.58	115.95	113.06	99.374	108.82	104.95	104.57	105.14	100.74	108.95	116.36	100.88	113.3	108.43	99.15	104.79	109.54	106.9	104.59	95.169	111.13	108.73	110.47	108.76	116.63	103.75	106.79	109.84	110.88	105.18	111.53	116.23	104.48	103.44	105	101.74	106.71	110.32	100.16	103.6	117.22	111.03	101.33	102.91	112.14	95.045
103.5	103.73	109.19	102.26	109.74	103.28	104.92	103.14	105.43	109.11	105.95	108.71	100.4	100.56	104.92	101.31	102.48	95.314	109.89	111.5	98.782	102.03	108.43	104.61	112.12	104.28	104.48	97.999	108.51	100.32	105.84	107.2	99.93	110.04	105.68	106.32	112.98	110.43	105.06	98.092	102.16	105.03	111.69	98.962	102.82	104.63	100.79	94.085	98.465	100.79
104.7	101.87	112.87	102.16	101.94	102.62	110.01	98.275	113	102.54	106.16	100.7	107.68	116.6	104.09	106.2	103.92	107.06	116.86	102.81	95.137	106.82	97.804	111.41	100.32	98.732	113.23	107.55	113.24	100.81	96.438	104.15	100.43	110.1	104.96	104.24	106.7	108.08	106.55	105.47	104.07	105.87	101.11	94.866	107.68	110.78	108.28	98.461	108.75	103.72
104.22	105.24	96.222	106.14	108.91	103.57	97.983	104.95	108.1	102.29	106.99	95.426	105.78	110.22	109.61	105.93	110.18	114.1	102.98	108.03	105.86	110.99	104.77	115.43	109.93	106.95	101.77	102.88	107.63	110.73	112.29	102.32	105.2	105.13	113.01	109.52	105.9	102.24	114.83	120.13	106.96	104.8	111.92	103.62	101.98	111.82	98.36	103.91	95.082	106.2
103.94	104.48	107.63	105.56	118.16	103.91	104.13	105.41	105.55	97.468	110.33	114.12	111.11	104.37	105.47	111.38	106.73	110.03	115.33	114.35	106.98	95.865	115.18	105.08	99.221	104.29	106.83	104.15	109.03	106.79	106.94	103.39	93.02	104.6	108.3	107.62	111.82	105.21	102.15	117.1	114.78	97.801	107.81	99.091	109.93	102.24	110.63	98.029	95.699	105.97
97.4	96.619	101.81	93.68	97.162	93.149	103.39	98.815	107.59	101.41	100.91	106.58	100.53	99.621	107.73	102.39	101.09	101.98	102.42	103.4	100.97	106.09	95.262	105.34	104.05	102.84	101.36	92.892	100.8	95.91	98.915	108.93	103.99	102.42	98.803	104.61	95.606	91.79	102.2	96.773	100.48	100.76	99.951	95.794	86.514	107.13	97.541	91.956	98.304	104.99
118.96	108.33	115.61	115	107.93	106.31	110.48	106.39	115.7	112.54	118.48	106.58	112.03	111.32	107.11	115.33	111.83	111.03	101.55	125.04	104.71	118.9	117.28	109.79	102.72	114.07	106.61	107.49	112.93	115.76	113.14	121.54	107.62	115.53	109.22	108.07	119.92	105.7	111.02	117.05	113.91	107.08	107.88	109.24	113.75	108.84	117.2	122.65	104.16	110.8
95.457	110.84	104.62	106.98	107.43	104.94	103.24	107.26	93.55	100.1	104.4	99.179	111.66	102.58	95.703	112.15	97.983	101.31	104.74	98.117	103.39	101.24	105.23	100.34	105.52	95.647	104.44	109.29	106.24	99.566	99.543	101.08	102.41	112.89	95.36	109.21	101.39	95.821	97.204	101.21	103.39	112.68	104.84	102.15	115.89	101.09	102.33	93.608	99.21	104.81
109.34	96.415	99.454	109.41	94.244	102.28	104.66	95.784	105.3	103.19	104.44	106.2	100.28	101.12	109.71	108.72	104.14	106.36	109.49	108.05	105.5	106.15	102.7	106.16	98.002	102.34	103.55	97.283	100.02	111.2	102.43	106.73	97.088	107.57	98.432	102.26	107.64	103.52	100.08	98.788	100.31	99.121	107.14	101.55	93.557	107.54	109.69	99.925	100.72	109.98
105.28	104.59	110.09	105.13	108.73	108.62	110.94	110.12	115.48	105.03	116.55	110.87	103.48	99.459	107.5	106.58	104.54	109.31	108.18	109.91	100.82	107.02	100.93	113.53	104.21	108.91	102.93	110.28	113.52	97.985	94.027	98.759	107.82	103.63	106.95	103.66	113.93	96.499	103.26	111.19	103.11	113.84	103.61	105.54	100.09	102.63	101.93	105.65	103.79	115.59
115.6	125.27	116.96	120.64	113.91	114.34	113.55	117.14	115.72	126.58	115.99	115.38	112.6	122.07	121.11	124.69	121.29	111.58	112.02	121.54	117.47	108.18	122.79	108.33	107.84	122.07	124.31	123.26	119.44	115.76	116.5	126.13	115.6	121.22	130.82	113.14	116.56	117.65	115.49	120.93	112.53	120.69	121.03	113.17	116.21	110	118.38	122.3	122.78	113.4
109.61	106.21	105.17	101.86	105.37	106.98	97.984	107.52	108.7	100.36	112.42	101.77	111.58	111	104.96	97.798	101.68	107.38	107.68	109.75	105.32	104.32	106.88	110.16	105.06	104.47	102.71	106.29	109.85	105.54	107.69	104.62	99.859	98.306	100.37	105.63	102.1	106.06	97.269	109.55	103.81	106.42	108.1	97.707	97.074	107.63	107.27	107.32	119.33	108.36
100.07	109.36	99.622	100.55	113.13	109.02	112.38	117.02	104.13	107.46	110.25	111.41	102.39	119.55	106.74	107.88	100.05	110.11	106.32	108.84	103.08	98.446	111.07	97.605	100.9	98.246	108.25	103.12	96.592	109.6	104.24	107.28	109.95	99.339	106.13	111.66	102.56	103.51	110.77	103.54	104.53	116.52	118.59	102.06	107.98	104.94	106.22	113.25	103.68	107.68
116.4	107.57	107.3	108.64	113.27	110.61	117.13	110.32	112.86	106.75	118.49	99.814	112	115	110.53	111.18	102.98	110.63	119.38	113.84	114.5	110.99	107.4	108.43	121.96	108.44	109.22	107.27	117.67	116.51	112.61	105.38	104.07	117.14	105.58	113.13	115.83	110.74	113.74	111.05	109.64	111.72	112.88	117.1	114.85	108.65	112.21	107.64	118.61	112.74
112.75	104.9	109.87	108.06	102.52	95.128	105.6	102.26	102.74	95.197	109.38	104.89	97.662	105.38	99.474	104.86	107.77	98.339	106.09	108.15	91.767	102.71	112.02	105.77	103.45	99.404	105.12	113.4	106.2	108.19	98.171	101.63	113.13	106.83	110.67	102.84	101.75	118.09	91.551	104.9	107.7	102.26	113.4	115.18	103.9	93.982	116.89	97.551	108.29	111.6
118.22	117.3	111.76	119.12	104.65	103.03	105.52	110.09	114.1	104.72	109.47	104.96	118.14	114.41	120.06	109.39	107.6	107.12	111.88	116.05	112.81	111.58	111.95	109.56	110.68	111.22	112.41	116.8	106.47	108.85	111.39	114.43	113.21	114.92	101.91	112.07	103.43	104.41	109.23	112.08	111.54	115.96	117.25	114.55	107.87	110.13	108.97	113.54	101.04	117.65
106.65	111.39	104.38	106.51	100.87	106.8	103.7	113.65	116.99	103.43	103.78	100.98	110	112.31	102.26	109.27	111.3	104	101.77	100	107.02	102.14	103.79	112.48	106.22	101.77	104.73	112.7	100.32	102.53	117.09	101.38	113.43	106.85	103.23	106.27	106.7	105.71	100.47	109.38	108.6	103.72	112.38	105.82	114.3	114.9	101.65	105.75	104.73	114.63
109.14	103.39	106.91	114.75	98.202	105.95	113.9	105.05	104.74	110.85	108.11	107.74	104.52	92.309	101.88	100.25	111.79	101.72	115.3	98.897	98.868	109.66	105.05	102.29	104.62	111.56	108.52	100.38	110.91	104.74	99.889	110.93	109.44	112.06	109.89	104.47	110.07	102.94	97.358	107.07	105.95	99.846	104.67	113.16	106.33	105.38	100.55	102.94	92.4	111.52
104.51	106.1	96.776	99.501	101.22	102.81	104.94	113.48	114.53	113.77	108.41	106.56	105.52	107.88	94.375	105.92	106.91	103.72	112.3	105.11	106.46	115.95	112.44	99.884	109.54	105.72	115.41	103.67	100.69	106.46	103.99	116.08	105.06	106.91	107.83	106.56	108.01	109.54	101.08	96.99	105.25	108.43	112.9	103.1	100.75	113.29	103.21	104.25	107.74	112.85
107.6	107.48	106.41	95.811	106.71	106.15	105.62	99.405	106.08	108.43	104.02	104.68	108.68	105.15	112.99	108.49	109.86	106.29	101.9	101.62	110.56	104.17	110.85	100.17	106.68	100.9	99.882	102.88	105.39	106.88	98.512	111.27	105.87	102.35	110.78	111.1	108.74	117.35	102.63	105.47	105.89	116.95	102.47	110.89	101.25	105.28	111.4	108.19	107.4	99.382
106.37	119.69	107.97	110.64	103.86	108.16	110.81	111.58	109.33	112.68	105.69	110.38	117.68	107.13	104.88	115.45	107.2	109.41	110.99	114.06	107.37	114.35	115.69	115.43	124.85	105.73	112.65	121.48	105.93	113	108.31	105.96	106.39	105.21	103.09	100.84	110.86	112.48	107.9	107.5	106.59	102.19	106	107.99	107.62	109.88	108.66	118.01	117.86	112.25
107.41	104.35	102.52	116.07	105.36	100.88	94.609	110.95	103.04	103.39	110.52	110.04	106.89	99.376	103.99	104.11	105.39	103.85	102.06	95.364	104.03	99.97	101.69	111.47	91.359	108.69	110.48	107.48	110.99	109.44	97.742	109	98.93	110.44	100.32	100.18	108.75	108.56	104.51	112.92	105.42	103.2	109.55	106.5	112.68	111.14	110.71	109.95	104.35	111.39
104.77	103.07	113.76	116.17	103.36	95.463	92.967	115.75	112.09	112.19	114.44	110.17	112.74	111.31	122.99	110.22	105.84	104.62	105.12	106.7	113.58	107.42	112.26	100.32	116.91	114.02	111.81	112.99	114.07	108.41	103.71	112.36	115.05	107	111.03	106.67	110.55	112.44	106.93	107.78	108.96	113.51	102.79	113.33	110.96	110.54	116.05	117.86	112.55	109.85
94.845	98.816	93.579	99.464	104.71	89.263	100.55	97.177	97.224	92.123	94.076	100.14	102.05	105.02	92.72	95.081	105.65	92.656	99.725	95.77	105.2	101.12	106.01	94.6	98.554	92.607	102.08	97.829	103.52	108.39	97.884	94.399	101.81	93.796	94.747	103.45	105.64	100.81	94.973	95.842	95.833	94.184	97.848	101.3	103.51	106.34	93.635	94.04	95.182	97.655
94.162	106.66	102.97	104.1	106.45	98.579	109.18	109.01	107.55	103.93	105.93	105.28	99.936	98.947	93.574	112.86	97.025	111.65	112.92	108.53	110.69	105.73	108.22	101.28	95.004	103	103.36	104.99	109.27	102.71	111.98	100.57	106.91	110.87	99.552	109.02	102.78	102.78	110.04	108.44	111.38	108.47	109.73	100.05	106.63	114.1	112.25	105.5	98.447	111.74
100.67	110.69	105.46	103.53	102.75	102.25	104.27	92.903	103.02	102.66	105.61	99.818	99.106	103.31	101.56	96.817	111.3	107.53	109.56	115.85	111.4	105.01	101.73	106.3	110.98	104.66	107.19	113.22	96.384	111.35	108.44	106.36	109.76	102.82	103.67	107.28	108.02	98.277	110.49	106.59	106.38	115.87	101.45	107.17	111.8	106.61	102.38	97.987	105.6	105.97
100.11	105.45	116.93	110.98	100.41	99.16	94.618	107.79	107.58	110.06	107.68	103.3	115.31	101.92	95.406	107.17	107.76	110.22	100.25	114.17	104.02	103.68	101.4	104.37	106.1	104.66	109.23	95.026	106.49	108.6	105.46	108.81	109.43	111.12	101.72	108.56	110.12	111.12	105.35	105.07	106.11	103.84	98.64	106	101.49	110	100.23	98.807	106.83	105.48
133.15	122.24	128.42	124.89	123.21	115	117.23	116.6	121.11	118.38	120.55	124.81	123.7	107.36	118.34	116.86	118.82	123.94	124.83	114.07	124.29	118.04	127.09	108	113.73	126.14	121.35	117.36	108.69	109.44	118.35	126.9	114.26	118.39	111.8	117.27	104.54	114.35	125.21	117.18	119.61	114.91	119.03	116.45	111.34	112.69	119.04	121.03	126.86	111.65
115.23	103.01	113.12	115.61	100.39	117.06	114.81	114.55	120.83	109.13	106.03	112.04	99.841	110.59	110.48	111.27	111.32	104.34	108.79	116.98	109.82	104.88	107.1	113.54	110.3	115.72	112.45	112.71	120.02	117.15	114.73	109.71	109.21	114.58	115.47	118.07	109.52	117.01	121.3	105.09	108.01	109.64	121.15	107.47	114.54	109.47	119.34	111.86	102.48	106.14
106.6	104.92	104.56	107.12	108	101.61	109.28	103.68	111.09	105.84	104.27	108.54	108.07	103.97	106.83	105.89	106.62	101.35	103.67	109.87	98.294	103.28	108.84	103.44	95.853	107.55	104.4	104.52	101.68	107.25	103.6	108.17	105	112.66	111.66	112.95	106.73	110.13	110.17	108.63	104.81	100.98	104.51	97.928	107	112.16	100.1	99.742	107.92	106.66
101.63	107.48	97.411	106.11	98.228	107.48	112.61	115.3	115.02	108.52	107.9	107.5	100.69	110.19	107.83	109.46	107.28	107.85	108.89	103.78	103.6	106.17	108.73	99.994	102.31	110.11	108.65	108.6	107.38	116.69	111.73	117.58	111.31	111.4	108.45	104.75	100.61	104.4	107.02	110.13	112.42	110.25	99.513	115.36	103.41	113.18	105.77	111.77	103.24	113.04
111.18	117.29	113.71	119.35	107.7	105.04	116.78	117.64	116.94	115.59	115.93	104.59	108.33	107.64	115.07	112.67	122.08	112.07	113.5	107.72	113.98	110.58	107.69	116.54	120.87	114.52	112.98	112.71	105.16	113.14	120.01	107.9	112.66	112.36	111.03	113.52	113.3	112.17	101.87	108.75	111.81	108.72	105.69	113.09	111.06	106.05	121.82	100.38	107.8	119.85
93.544	105.89	112.95	102.36	98.478	106.39	106.15	101.96	103.04	107.12	112.23	104.93	105.78	94.877	104.22	112.93	107.16	103.57	111.09	104.67	112.88	100.8	108.12	102.67	106.74	109.67	106.77	113.03	93.821	105	108.03	111.03	105.94	110.46	100.8	101.46	100.94	106.43	104.64	117.39	106.18	107.6	107.48	102.43	99.483	110.8	99.503	103.3	110.14	110.41
116.57	117.26	119.74	119.85	112.01	107.52	110.29	113.73	109.23	107.77	104.37	107.88	109.71	105.1	114.02	113.06	114.18	121.82	104.77	111.76	109.74	113.44	104.07	107.56	108.85	111.74	100.76	105.88	114.34	111.53	113.36	117.17	108.94	107.43	111.84	106.77	110.07	108.3	119.3	113.81	117.72	111.59	113.52	108.82	116.57	107.92	112.37	109.58	109.85	111.59
114.56	109.8	100.79	104.12	104.15	95.466	100.99	107.54	118.48	100.54	102.3	101.21	109.71	107.41	105.6	111.62	109.36	104.25	103.39	103.88	111.94	120.22	103.62	108.87	107.65	96.358	113.74	107.95	106	104.19	104.65	103.86	104.63	96.584	107.64	100.57	96.042	101.95	102.8	109.23	108.33	109.32	101.34	101.04	108.48	101.22	107.14	101.31	110.2	102.27
104.58	100.9	101.66	107.37	97.287	105.43	103.47	96.102	103.8	107.05	104.64	110.2	106.07	112.77	101.89	90.164	105.88	98.644	103.59	99.483	97.476	109.08	105.16	107.38	103.53	98.589	101.98	97.563	98.337	98.757	108.2	112.78	110.92	96.743	113.64	108.84	100.81	97.816	104.38	103.51	98.06	101.12	105.31	99.817	108.14	108.77	105.04	113.79	113.87	94.753
116.06	101.73	112.18	107.17	111.11	101.52	108.55	102.41	102.36	106.15	112.49	114.59	114.63	101.42	108.58	106.49	103.44	99.894	107.13	110.3	102.21	108.87	104.71	113.72	99.509	107.08	108.28	108.36	98.97	103.8	108.73	107.3	106.09	110.75	110.36	103.23	111.07	111.36	98.745	103.6	98.154	103.23	109.2	106.9	102.25	106.64	104.08	113.9	99.46	93.976
96.231	113.34	105.38	103.38	106.02	98.479	103.5	106.62	111.34	104.8	103.34	107.35	110.13	103.77	109.09	105.58	104.89	95.892	113.21	104.87	108.16	105.21	107.3	107.31	103.13	101.41	99.247	114.45	105.62	105.17	104.79	106.74	107.66	108.19	106.28	105.11	114.85	103.21	102.86	105.51	103.82	102.32	112.5	107.36	100.26	99.511	102.19	115.59	100.75	115.3
112.96	112.78	108.96	114.25	109.75	111.73	115.34	110.47	100.71	123.67	103.39	106.7	112.75	109.8	102.94	109.77	108.86	110.15	115.35	113.84	117.89	103.3	111.24	112.48	119.09	113.48	106.83	114.21	105.61	109.21	113.64	109.16	111.6	110.54	106.87	115.77	107.12	114.15	106.75	104.14	113.38	104.65	100.98	112.09	110.31	113.19	110.45	111.93	109.36	112.67
98.886	111.58	96.799	102.43	90.471	101.12	95.146	102.32	101.74	105.93	101.61	103.49	101.42	96.823	102.41	99.573	108.75	97.655	96.471	94.696	98.769	104.48	107.41	104.47	95.568	97.722	105.65	100.64	98.983	101.29	92.895	101.21	97.377	94.282	102.7	103.5	100.94	107.83	102.04	94.643	101.92	97.302	101.42	101.39	97.055	92.386	92.071	100.18	100.14	98.63
113.15	106.34	114.2	108.24	107	111.41	109.62	100.54	108.69	111.84	112.98	115.36	120.18	105.07	112.15	107.65	97.296	113.09	112.23	112.3	108.12	109.61	100.61	109.79	106.61	112.08	119.09	108.47	110.67	112.3	112.4	116.84	106.31	107.96	100.06	111.94	96.69	106.22	104.27	114.23	113.58	119.52	120.53	115.01	99.872	104.84	106.74	103.54	111.8	118.68
112.38	102.15	106.99	103.45	105.14	103.55	106.84	105.76	103.02	106.98	102.5	112.17	98.939	109.34	108.03	105.48	105.94	116.9	107.26	108.32	106.99	103.22	103.96	117.24	106.9	108.78	108.15	102.94	105.34	110.3	105.48	101.3	99.946	110.62	107.16	99.041	98.504	101.62	103.16	100.36	97.757	107.74	103.84	103.18	110.53	115.03	106.64	106.41	107.76	104.41
114.97	108.91	103.81	112.13	108.02	115.21	114.21	116.97	114.52	107.37	105	111.16	109.43	105.43	112.78	107.36	105.42	116.5	105.67	105.15	105.24	111.38	112.22	115.25	104.96	108	110.13	108.23	116.13	106.83	112.49	109.15	111.72	109.75	108.32	110.85	115.78	126.54	108.63	103.61	103.08	107.63	103.71	110.76	110.92	116.48	109.02	113.09	110.15	119.58
116.34	112.97	112.34	108.95	116.41	107.83	120.78	112.36	116.98	109.19	110.24	112.34	116.82	114.86	116.63	104.41	106.33	111.76	113.67	109.93	110.06	109.19	118.05	111.28	110.4	106.46	107.27	112.96	114.42	108.6	105.95	116.09	114.86	118	108.38	114.45	110.23	105.6	112.36	114.09	117.02	110.68	113.93	111.6	105.87	105.61	113.07	111.91	109.05	117.61
100.41	96.336	101.92	107.83	96.578	104.16	106.21	109.91	105.66	116.11	108.32	106.22	105.26	98.188	96.281	104.47	101.23	110.35	106.54	105.75	102.86	105.64	112.7	99.027	109.58	103	105.92	105.86	101.8	104.46	103	115	98.591	107.58	109.94	106.45	106.72	107.32	102.96	99.116	109.75	108.41	111.07	101.59	110.03	107.58	102.57	104.21	104.51	108.11
111.58	112.35	122.31	116.99	114.31	115.71	114.34	119.17	121.67	117.68	124.69	116.34	116.82	120.03	103.91	111.57	117.26	120.72	116.23	123.87	117.38	121.03	118.83	117.21	115.33	119.88	116.66	118.94	121.32	118.57	108.09	119.33	122.4	121.53	115.56	110.51	114.06	122.1	124.77	120.41	109.88	111.11	111.72	109.61	108.13	120.6	111.11	111.66	120.28	117.81
93.05	96.877	93.101	102.65	96.773	86.992	96.702	102.9	98.09	104.12	96.381	101.06	101.44	101.64	100.18	97.07	94.229	102.58	100.18	91.36	94.856	108.72	95.919	88.921	87.867	97.635	103.32	96.866	93.018	96.565	93.597	94.694	97.509	106.56	101.52	93.643	97.386	100.64	105.35	92.809	104.38	103.56	94.858	93.357	98.453	93.805	95.906	97.009	109.81	97.646
91.962	98.137	86.83	94.576	104.33	102.99	104.55	103.42	97.998	95.792	108.28	102.52	96.95	99.233	97.619	103.07	102.79	109.4	97.066	90.727	96.73	102.35	102.8	99.676	103.1	98.348	99.116	105.16	100.31	96.282	104.15	100.36	90.499	95.559	103.44	102.78	96.941	102.93	100.2	109.97	97.332	106.05	103.24	96.959	87.865	93.718	98.724	105.76	93.278	111.84
107.33	109.16	95.161	102.13	105.75	102.56	107.23	105.89	105.6	106.12	94.392	99.287	105.65	105.75	110.31	110.39	111.43	106.16	108.8	108.16	110.77	104.23	111.08	106.21	102.41	105.32	113.61	104.43	107.7	106.01	102.65	94.996	112.88	110.08	102.32	101.3	104.05	112.61	107.91	102.8	102.81	104.1	102.53	105.54	107.84	105.92	100.88	110.28	106.61	97.47
108.4	101.89	103.09	107.68	110.18	104.96	104	105.69	97.841	102.21	105.54	105.18	103.77	111.34	111.1	102.89	100.19	103.71	105.19	111.71	108.2	114.84	112.43	104.11	114.09	106.87	103.11	104.88	106.72	103.66	98.775	103.32	105.15	112.15	108.76	104.31	113.22	115.72	104.71	109.48	113.32	105.99	112.01	104.46	104.22	100.76	102.68	107.3	101.56	101.45
107.3	107.51	109.75	101.48	104.02	115.81	111.43	96.883	106.46	96.702	111.47	105.06	106.77	106.54	115.75	106.56	107.79	101.2	109.69	103.11	113.05	97.315	106.77	103.97	114.54	100.57	103.98	110.74	99.845	99.939	104.37	111.05	99.992	109.4	107.48	108.07	104.62	105.93	103.26	104.01	109.35	113.05	104.61	105.22	114.65	101.93	103.88	106.07	107.01	105.57
93.643	104.61	103.71	110.56	107.6	109.17	105.8	104.5	105.18	103.02	112.87	115.17	108.44	97.809	109.13	104.86	101.04	101.96	103.69	103.5	97.04	101.19	104.3	109.19	103.43	108.42	103.29	96.172	108.82	112.98	120.66	108.22	111.76	108.39	109.7	113.04	106.28	104.79	112.17	105.32	100.94	109.31	99.171	110.74	115.63	105.9	116.25	101.66	106.75	104.93
111.64	112.83	117.84	102.01	109.41	110.51	111.43	115.31	113.87	107.05	109.44	104.64	105.04	112.47	111.55	107.34	119.07	115.97	103	105.34	114.82	115.12	106.46	117.06	106.73	111.82	118.09	101.03	109.32	113.18	119.84	108.89	100.37	116.73	110.88	112.54	111.46	122.27	103.88	119.06	112.83	115.23	114.21	114.72	102.97	113.71	101.53	112.89	115.47	107.21
103.83	107	91.105	94.464	101.84	106.16	105.24	104.92	98.479	107.43	100.23	106.25	106.61	105.47	100.07	88.247	107.27	97.077	98.969	100.78	98.713	101.73	103.08	104.53	108.79	100.88	100.96	108.17	101.41	95.973	106.32	104.97	100.27	97.201	102.34	100.58	102.17	101.26	103.86	92.943	90.732	103.92	107.49	97.416	102.53	104.5	94.319	96.655	98.144	101.81
98.191	103.04	101.53	106.06	103.96	102.25	100.22	93.275	100.43	108.48	100.34	93.755	100.99	101.42	98.328	105.63	96.438	100.52	102.91	100.48	103.65	104.35	103.01	96.005	97.199	106.86	103.25	100.38	97.83	97.185	105.45	98.687	106.39	102.26	96.278	89.419	97.858	100.73	96.032	102.32	104.98	100.09	102.64	96.996	97.739	102.62	103.01	101.64	105.22	103.95
108.68	97.518	96.425	104.77	111.68	98.641	108.59	105.14	104.06	100.51	96.52	107	108.66	96.623	106.46	90.298	96.971	92.65	97.534	100.99	94.073	95.279	102.12	96.297	95.786	103.59	105.65	102.86	97.852	102.46	103.86	105.23	101.58	93.671	98.451	94.676	86.618	99.768	105.68	97.326	96.253	97.037	98.516	94.849	96.153	103.7	111.31	107.82	93.953	102.38
100.59	103.83	101.61	105.93	107.45	102.22	106.9	103.1	109.33	107.46	101.65	111.08	108.42	108.84	111	117.9	107.8	105.48	105.4	102.01	105.62	109.77	104.06	114.86	107.74	98.887	103.37	104.35	103.89	106.95	104.84	99.982	119.39	103.97	110.44	99.387	117.7	101.32	107.31	110.35	111.76	106.49	111.8	96.065	105.44	104.36	115.31	103.71	111.33	107.66
120.61	110.48	112.59	101.32	115.93	113.79	113.95	122.37	115.62	109.65	113.29	108.86	111.72	117.48	116.29	116.25	109.61	116.84	101.65	115.92	111.56	119.19	113.2	106.06	114.33	108.05	102.51	112.78	119.09	112.59	115.8	117.16	109.23	116.9	104.91	117.37	114.81	114.86	109.09	120.87	115.91	114.14	108.35	113.14	108.5	122.37	113.8	116.06	113.16	114.43
101.68	94.662	104.9	103.91	93.113	98.029	101.5	99.02	101.02	103.35	92.058	98.532	106.6	107.95	103.29	100.47	98.306	101.34	96.292	102.55	98.886	101.81	97.084	105.68	95.338	101.32	101.81	102.15	102.87	100.6	99.752	95.856	106	91.984	101.69	95.564	103.08	99.229	99.652	104.18	102.1	100.71	106.35	115.44	97.649	93.894	101.75	93.896	95.435	100.61
102.42	116.18	105.68	99.88	104.77	103.1	108.51	116.48	113.87	100.4	101.85	94.774	95.827	102.09	100.74	103.04	107.77	98.034	105.66	98.611	97.027	100.08	105.22	103.73	110.43	98.981	101.01	103.46	103.75	106.83	109.77	107.7	96.283	100.27	106.16	101.93	94.73	101.19	102.8	100.48	108.34	108.69	103.11	106.07	102.48	110.67	99.662	103.88	106.2	105.65
95.626	104.89	98.827	100.92	100.22	100.87	99.796	95.149	99.708	101.6	100.7	100.54	102.11	105.8	100.16	85.417	96.383	92.018	105.5	101.55	97.712	101.57	99.14	103.74	104.1	96.638	104.53	99.352	107.65	106.44	93.566	101.76	101.8	102.2	97.537	100.77	94.312	93.575	98.933	97.483	108.63	103	95.718	100.11	92.434	95.131	95.87	102.76	98.522	97.779
122.13	109.18	111.01	115.23	118.82	114.94	118.41	115.11	115.74	113.19	101.18	105.2	105.08	121.81	117.32	118.97	116.51	111.33	106.17	119.54	117.26	118.93	116.6	115.08	111.14	119.83	112.55	120.96	114.63	121.08	106.85	114.13	112.06	112.84	118.22	105.48	119.77	120.62	105.53	112.93	106.69	113.23	115.54	114.37	115.24	114.84	113.73	111.49	111.43	123.9
101.83	105.11	100.57	97.547	100.72	105.52	100.86	112.17	111.67	111.41	105.63	104.28	112.04	106.59	100.32	111.6	100.46	109.62	96.523	106.79	97.967	103.13	111.89	109.7	103.61	107.04	108.05	109.44	108.85	108.87	102.44	112.6	96.641	107.12	104.67	100.67	106.02	110.24	102.11	99.294	104.28	112.83	105.39	104.21	103.86	95.223	108.47	95.481	100.26	108.87
104.14	107.44	105.63	99.355	98.568	108.25	109.34	104.03	109.99	105.23	96.624	106.18	108.36	101.64	104.31	104.09	105.34	100.62	106.65	102.13	103.26	100.43	106.9	105.78	105.28	110.25	107.34	112.46	99.753	107.96	103.6	104.75	109.06	114.24	94.032	103.59	104.99	108.31	99.339	98.883	116.32	101.98	106.39	100.52	99.72	96.571	105.11	108.56	96.778	100.77
109.1	105.2	108.33	102.59	106.76	111.06	103.34	110.69	98.995	112.02	107.94	105.02	101.16	105.67	102.02	104.2	99.862	95.823	110.21	108.96	105.58	108.46	107.84	113.46	115.27	101.91	100.76	99.845	107.85	112.12	107.74	106.1	108.2	116.36	99.56	98.736	111.26	102.84	113.08	107.4	112.57	106.93	99.413	105.81	102.64	112.54	110.11	97.374	107.06	106.17
112.91	98.168	109.91	109.66	108.63	106.52	99.907	96.139	96.426	100.98	95.253	103.38	103.25	103.24	104.79	103.44	100.14	110.75	107.43	114.9	99.769	100.79	102.89	106.72	101.65	97.717	101.33	117.22	101.2	101.95	105.07	97.255	103.21	102.09	99.82	112.92	106.97	103.83	97.778	100.94	113.99	110.58	100.99	99.794	107.8	99.449	102.22	108.76	97.117	106.52
110.72	113.01	106.73	104.12	113.07	105.1	114.03	110.18	112.68	109.25	105.95	109.25	107.03	111.54	108.13	113.98	112.66	110.15	107.74	104.92	115.33	112.07	112.49	110.92	112.78	102.96	120.09	117.09	103.38	105.32	111.73	109.81	106.17	116.39	109.24	112.44	117.29	110.61	100.73	107.93	115.23	105.03	110.58	109.28	112.36	110.48	108.84	112.67	107.64	104.65
105.75	98.54	100.49	109.44	111.23	106.73	106.42	105.62	100.5	102.5	102.63	100.94	102.43	109.4	109.88	100.01	104.7	105.02	105.46	100.67	106	103.71	107.8	101.33	99.512	93.328	105.5	99.203	108.22	101.91	106.8	94.198	104.92	103.53	95.604	104.37	107.76	101.19	109.74	109.61	109.81	102.45	105.48	112.36	103.16	97.433	104.14	100.21	106.02	107.8
105.54	115.26	115.11	125.23	105.92	109.7	107.39	117.35	110.54	114.16	110.5	110.9	110.34	113.35	117.98	114.77	112.23	117.6	123.02	115.65	108.58	111.76	114.57	124.82	103.99	107.96	107.25	114.19	110.69	111.73	110.05	112.57	117.18	114.52	116.31	106.56	115.5	117.94	112.2	108.43	108.05	109.7	114.33	106.14	105.15	113.31	105.31	112.44	107.19	115.59
102.69	114.1	101.6	116.52	113.41	103.55	109.55	119.61	120.25	116.86	107.84	116.89	111.58	107.08	110.28	122.08	105.8	109.06	97.4	112.95	117.32	100.18	114.33	111.46	117.86	108.96	112.01	113.03	109.22	116.33	113.1	116.34	111.94	110.36	119.34	115.64	114.09	116.46	107.67	113.13	120.62	116.45	109.38	109.05	108.6	111.33	108.34	108.88	121.83	109.67
112.41	107.29	108.48	109.39	125.95	110.63	116.53	108.85	110.48	112.49	109.72	118.64	113.85	109.7	109.17	110.17	114.7	109.11	115.75	118.87	110.68	110.61	108.56	118.22	113.41	114.09	115.46	111.67	107.57	107.19	109.13	105.77	115.31	108.09	103.47	115.16	109.24	106.43	111.57	114.22	97.823	121.36	110.93	111.09	106.35	107.08	112.7	115.99	119.37	117.05
106.18	104.42	115.71	122.4	122.63	108.61	106.64	112.56	107.28	114.9	112.52	103.47	108.52	108.44	100.45	114.65	119.19	110.02	123.05	111.16	111.82	113.56	103.76	111.93	103.73	112.55	113.98	112.9	111.83	118.23	103.55	115.97	116.8	104.24	115.14	125.97	119.57	117.26	112.06	113.35	118.33	118.24	108.13	108.8	110.04	108.19	101.95	115.09	113.7	110.94
108.94	109.7	109.64	110.67	105.54	112.75	104.82	111.84	105.94	106.57	101.21	96.704	98.442	96.612	111.03	110.49	107.51	107.19	101.51	98.318	107.07	104.31	112.83	108.18	103.96	97.395	107.26	109.35	102.11	110.12	104.36	106.73	97.704	111.22	106.23	114.29	107.43	108.84	109.2	109.2	108.83	106.57	106.05	96.485	108.71	106.44	109.11	110.38	96.736	103.76
109.71	106.24	109.67	114.63	102.37	100.49	99.208	96.444	113.65	101.76	103.75	104.6	107.79	100.23	102.74	102.28	106.79	100.93	104.91	105.67	112.43	104.84	105.77	103.93	103.35	109.43	101.75	101.35	109.73	100.06	98.101	113.48	101.99	108.68	109.79	98.036	105.8	99.606	107.63	106.12	104.83	106.77	97.571	110.69	106.27	104.76	108.66	104.5	108.79	108.51
119.65	100.99	100.98	110.41	114.49	114.77	115.47	112.3	116.25	108.29	111.99	113.51	116.4	120.94	115.17	106.64	115.39	109.48	113.47	108.47	113.09	106.39	114.48	113.72	109.25	124.19	111.21	104.51	113.73	107.56	113.46	110.63	111.75	106.22	113.13	114.9	117.33	104.64	106.06	108.98	116.51	97.828	107.37	114.54	111.82	121.23	106.99	114.58	109.51	116.73
103.66	105.79	105.46	107.72	100.52	104.85	108.42	104.99	102.84	108.51	107.78	108.63	111.51	111.85	115.56	110.8	113.11	113.28	112.76	108.43	105.84	109.89	108.66	114.86	109.59	101.66	112.09	111.32	113.03	114.26	110.14	112.73	104.8	113.54	110.47	100.64	106.97	113.26	106.6	111.84	111.37	114.45	101.59	109.87	109.28	114.94	108.94	107.83	106.77	115.76
100.94	107.76	108.91	112.68	115.86	98.571	120.58	105.8	100.88	106.96	101.28	113.2	110.08	103.92	111.35	109.35	108.51	102.59	106.92	106.95	107.39	107.24	104.68	98.653	98.669	111.64	107.5	110.82	110.23	100.6	97.593	110.01	119.79	96.844	106.67	104.58	95.453	102.94	98.066	109.94	109.97	113.32	106.48	107.46	102.54	107.55	108.07	106.2	108.86	100.66
105.27	108.14	107.72	98.518	105.7	114.54	102.57	114.19	106.49	112.87	99.775	115.89	104.89	110.3	119.24	107.2	110.69	114.03	108.82	115.42	105.73	106.22	90.11	98.454	108.28	101.93	108.56	103.15	105.64	110.2	104.89	105.16	102.11	105.57	107.52	111.27	111.06	103.44	97.867	111.95	109.58	104.39	112.35	100.35	98.503	103.93	103.84	111.5	102.16	112.24
104.66	110.7	100.72	106.9	104.5	106.53	113.72	101.23	107.71	106.22	111.02	102.26	101.5	112.83	103.5	112.61	101.04	109.3	103.38	95.95	118.82	98.448	100.97	98.828	103.72	106.94	108.27	108.1	112.46	114.9	107.71	109.74	106.65	103.03	107.35	118.42	106.88	119.41	106.05	102.17	114.13	106.92	95.721	105.15	103.82	120.19	114.75	111.32	110.24	110.43
108.07	102.95	108.74	105.97	112.14	108.24	99.897	99.029	108.32	98.281	100.46	106.53	112.03	112.26	107.48	106.6	110.08	109.46	112.98	98.799	105.93	112.58	108.04	115.66	104.94	101.98	102.66	108.9	100.48	97.023	99.301	97.315	102.23	107.68	102.46	105.32	101.66	111.23	107.7	98.053	102.08	102.62	103.73	107.1	114.68	99.483	102.74	94.503	107.33	102.39
107.55	105.36	109.36	106.25	97.669	107.52	104.18	104.68	109.03	111.45	101.7	108.85	100.39	111.84	103.73	110.17	107.14	107.3	100.62	103.68	109.36	112.98	110.12	102.66	102.5	106.82	109.26	103.54	109.36	94.98	119.76	105.25	98.653	104.28	102.83	103.09	103.44	109.39	104.89	108.66	94.016	112.1	108.81	109.57	106.89	109.31	110.17	110.28	115.37	117.83
98.37	106.81	104.17	105.72	102.89	116.66	109.58	106.69	113.46	105.64	101.67	107.11	98.353	110.47	102.01	110.61	110.96	100.13	102.81	104.97	102.61	101.26	116.25	113.03	110.16	105.44	111.62	105.95	109.23	110.59	98.226	97.144	112.53	105.02	112.06	109.02	107.14	112.79	108.35	99.793	105	112.61	109.83	106.78	110.37	100.26	101.93	106.09	106.79	109.43
104.88	107.06	110.41	104.44	104.9	110.1	100.27	108.25	104.27	107.52	104.84	101.99	117.75	109.34	105.01	103.22	106.7	104.36	101.25	99.804	103.68	112.46	99.296	114.86	113.65	106.57	107.73	105.89	103.02	113.52	106.39	100.51	102.97	107.37	99.432	103.18	105.61	96.562	102.26	102.87	101.07	100.87	102.89	100.95	103.9	112.2	106.54	96.301	99.717	104.71
105.74	91.687	101.1	94.398	101.66	108.24	110.21	107.93	101.15	102.82	109.9	106.16	112.13	112.81	106.44	112.48	106.11	106.3	109.48	98.632	102.23	101.24	103.55	106.1	115.46	112.16	103.89	106.97	103.58	102.72	102.86	104.36	109.82	101.15	104.96	97.966	105.13	100.21	109.93	103.45	101.82	99.276	97.979	110.7	102.16	108.19	109.41	103.42	103.81	97.631
97.59	102.52	104.89	96.26	97.088	96.477	103.16	97.81	94.536	93.27	106.3	96.134	96.739	99.003	102.95	107.6	105.76	104.08	94.481	97.056	101.49	89.515	97.862	99.683	102.93	111.75	93.471	94.805	101.08	99.029	99.663	108.13	107.99	97.32	92.154	103.98	103.31	94.28	89.703	96.94	85.581	93.724	104.43	102	94.415	108.58	95.089	91.026	99.621	104.75
93.857	96.246	102.69	98.853	101.18	102.52	96.739	93.116	99.215	105.14	90.871	98.046	106.63	99.546	102.49	90.954	108.48	102.33	97.768	108.01	91.886	111.64	97.792	99.541	103.78	106.2	96.489	102.05	100.33	103.3	97.398	101.78	97.665	91.972	104.52	101.8	94.033	105.05	103.18	99.464	98.349	97.726	97.977	97.748	99.256	96.637	100.52	92.16	97.168	96.481
113.33	113.34	111.05	109.35	112.23	117.51	110.74	108.86	112.91	106.03	115.54	111.4	102.49	117.56	112.28	113.62	108.86	102.86	109.14	111.05	110.83	105.1	112.57	105.07	117.26	112.47	115.31	110.01	106.53	104.54	105.52	102.49	107.75	103.63	117.12	112.29	105.13	106.01	113.07	112.59	104.94	111.72	105.87	107.29	110.11	120.95	105.58	105.88	109.55	116.21
103.07	109.7	97.223	109.67	103.21	105.64	108.76	94.108	112.38	112.41	103.09	103.13	105.94	99.916	110.4	109.62	111.26	102.35	98.682	102.72	114.08	98.867	102.94	109.2	101.86	99.115	103.82	103.94	108.15	108.44	103.89	99.536	106.15	103.87	103.5	104.14	108.1	92.284	94.512	105.52	102.88	101.32	101.27	95.706	104.75	109.49	107.1	105.9	112.69	111.9
110.45	118.34	115.77	111.93	118.89	120.73	101.98	120.13	112.59	120.01	118.9	115.69	117.4	123.54	107.35	117.83	121	116.04	111.35	112.08	109.81	108.08	119.83	112.86	118.63	100.29	112.92	118.48	115.51	116.08	113.97	122.21	114.5	115.47	123.79	115.57	117.89	117.11	114.53	120.09	113.32	121.81	120.18	118.76	118.21	117.13	120.76	116.56	124.19	120.03
114.2	105.54	103.29	111.58	104.87	108.82	100.66	106.15	112.87	109.13	106.52	106.5	111.27	104.24	108.51	113.88	114.36	105.43	111.51	109.12	100.68	101.9	103.78	106.09	100.69	111.14	114.69	102.12	111.87	106.51	105.66	114.53	113.64	106.84	112.75	96.721	105.5	113.35	112.31	109.64	108.08	104.58	99.039	114.56	107.89	87.396	113.49	107.01	107.91	104.17
101.22	101.92	101.89	110.03	100.47	113.86	103.7	108.6	112.93	100.56	106.6	113.48	109.49	106.59	108.61	105.05	99.522	104.9	107.05	109.8	107.49	108.34	103.12	99.65	106.67	103.26	106.14	105.17	101.14	100.17	103.62	112.76	105.88	102.51	103.44	107.01	110.18	103.01	101.01	101.72	105.64	99.495	99.43	105.16	113.55	103.5	106.75	107.67	105.23	110.57
93.379	105.48	103.65	108.57	114.17	110.88	105.25	106.98	107.9	105.14	104.49	98.306	101.51	104.96	100.06	104.39	101.62	107.31	108.11	103	108.97	110.2	105.91	110.01	106.25	102.82	101.5	100.88	111.38	100.62	112.08	112.21	110.03	103.25	99.211	110.61	104.68	100.54	95.517	102.64	105.61	114.56	108	106.7	104.89	108.81	102.61	98.663	96.595	106.6
112.68	112.56	101.83	109.35	104.91	99.449	107.68	110.39	111.89	118.68	102.73	103.14	103.37	113.01	111.64	109.19	104.68	105.37	112.54	104.95	101.98	101.7	106.89	110.38	105.89	110.69	103.84	103.34	107.54	109.67	99.729	104.11	109.47	104.26	101.34	101.94	113.11	112.74	110.35	106.33	102.6	107.36	96.171	104.59	104.27	104.02	108.03	105.82	111.45	103.39
108.78	116.03	111.5	105.28	106.96	112.04	109.44	115.02	113.56	109.6	124.18	100.76	114.14	106.98	106.25	116.02	119.79	114.52	118.42	111.34	107.28	120.86	97.534	102.41	111.92	109.55	119.02	105.21	107.13	111.65	109.6	102	119.73	112.08	114.21	105.76	114.65	109.71	109.97	115.81	113.71	113.86	105.83	109.75	111.18	114.04	113.68	114.34	112.31	108.04
91.996	107.54	106.39	101.18	101.68	104.31	109.82	109.62	100.31	102.85	115.3	102.59	108.29	107.7	112.95	97.284	108.66	101.55	98.893	111.62	104.09	107.62	100.98	110.56	104.76	107.58	104.48	108	106.89	113.01	103.77	98.785	97.376	110.11	101.89	95.209	115.06	103.9	101.77	109.79	106.5	96.617	97.636	105.43	110.12	107.35	97.569	104.7	104.92	101.4
105.32	102.35	101.57	102.46	103.49	107.97	103.28	104.9	104.69	96.062	95.496	105.27	103.72	99.404	93.858	92.3	104.01	103.39	93.941	100.97	90.25	100.39	97.168	106.26	101.29	101.58	104.62	94.54	99.139	102.51	95.472	102.79	106.52	101.72	95.213	99.496	95.223	103.21	98.34	103.64	103.59	93.818	98.942	89.435	100.91	92.459	98.755	101.46	95.268	99.987
107.19	106.38	99.427	106.92	104.05	115.82	107.78	103.52	102.63	115.82	102.88	103.96	103.94	106.61	105.3	106.01	109.86	89.705	101.5	105.91	111.15	107.39	98.796	105.84	102.01	101.89	103.53	105.48	102.61	94.492	104.6	114.76	99.17	103.32	112.24	102.34	109.37	93.749	106.64	103.74	102.44	110.72	96.3	106.92	105.57	98.647	111.56	99.319	103.15	101.17
110.01	102.16	101.53	108.45	97.98	107.27	104.12	100.48	97.64	108.26	108.93	102.62	104.88	108.99	105.48	104.01	97.028	107.12	103.82	114.78	110.83	106.68	106.61	100.04	99.297	106.27	105.46	108	111.31	107.77	101.9	109.37	109.07	109.24	104.11	98.587	114.45	104.43	108.84	106.75	105.87	101.02	105.79	107.16	108.64	96.331	103.51	103.14	107.72	99.999
107.71	103.87	106.91	105.82	115.9	104.65	113.69	114.78	117.4	100.62	109.46	114.54	107.63	104.64	110.1	116.14	105.55	106.93	115.99	110.82	109.84	115.49	110.57	102.92	115.61	107.34	109.38	106.14	108.11	116.27	114.76	120.67	125.99	104.89	113.03	117.19	119.13	117.48	115.21	108.62	117.95	109.72	114.57	114.06	111.63	105.02	113.66	109.26	115.07	122.81
112.44	96.705	106	106.95	96.059	106.76	109.65	100.9	102.83	106.97	96.788	95.768	106.71	103.94	101.29	100.13	108.49	110.56	95.203	107.91	102.72	100.31	97.614	104.49	105.03	110.56	104.39	101.67	113.11	108.72	103.84	102.25	104.86	107.85	106.35	109.49	102.86	102.85	102.47	104.77	100.38	100.52	102.75	114.69	95.726	104.47	104.54	108.24	101.88	103.85
104.14	91.348	103.29	101.67	104.96	100.98	95.402	99.072	107.34	109.34	94.999	101.92	107.46	98.966	104.29	102.55	102.3	97.785	95.99	103.47	96.391	107.29	103.62	95.355	104.46	106.36	102.09	101.61	104.23	103.39	115.58	97.519	98.328	97.679	102.47	101.22	99.91	100.92	96.775	116.15	94.196	98.631	97.359	97.618	113.59	103.36	105.76	97.354	99.205	107.4
88.265	105.89	90.629	95.536	93.538	92.588	100.99	97.463	101.3	92.143	88.13	99.905	107.45	90.238	97.895	114.4	98.623	107.52	102.67	98.27	100.73	97.15	91.113	106.41	90.761	97.399	96.698	98.804	98.035	104.36	94.542	97.797	97.873	104.15	94.617	94.363	99.287	93.986	103.91	90.504	112.33	91.609	92.258	95.038	104.48	104.66	101.99	93.877	91.573	102.56
111.58	99.127	106.15	93.134	102.59	101.32	111.45	101.86	95.203	102.55	112.6	103.62	97.006	109.17	104.52	98.585	110	101.53	111.13	108.4	105.42	100.23	100.57	113.82	107.42	101.58	111.46	102.71	106.48	104.85	103.31	118.6	104.5	108.64	101.44	108.25	100.03	106.38	113.36	96.77	101.23	105.58	101.98	106.12	103.87	103.49	103.22	114.86	104.38	117.11
104.16	117	108.26	104.37	103.38	102.81	109.04	107.33	114.76	109.77	104.45	99.904	107.44	110.4	103.54	103.24	107.18	104.47	109.95	106.19	105.35	102.85	104.83	110.08	113.79	114.29	107.5	117.08	111.94	104.04	110.96	109.43	96.943	106.53	107.5	99.003	115	118.37	106.91	96.83	105.37	109.65	110.69	109.24	104.48	108.56	113.9	105.68	108.46	102.55
115.79	107.02	89.281	101.78	113.83	104.7	112.23	111.24	106.16	102.69	103.49	104.5	101.96	104.97	103.71	105.43	98.457	106.07	117.23	102.58	112.93	105.03	106.21	112.25	97.832	103.93	105.36	98.948	99.389	102.64	102.88	107.28	108.92	111.76	106.98	104.14	102.22	99.024	102.83	103.76	107.14	104.64	102.78	113.73	109.27	100.13	118.18	100.43	112.17	106.09
99.692	101.15	100.29	108.28	108.47	108.71	107.53	96.549	104.76	117.67	105.14	109.32	99.19	104.89	109.9	108.97	104.6	102.16	102.24	104.91	106.44	110.41	105.43	112.04	117.52	108.85	106.46	104.31	101.07	102.82	100.33	108.92	102.24	103.58	110.35	110.65	111.66	113.25	112.22	115.44	103.04	111.26	110.36	105.22	108.36	109.41	117.62	107.37	103.67	106.69
103.03	96.1	108.18	91.992	105.97	101.9	108.38	113.53	111.19	101.97	109.57	111.72	106.23	104.94	103.32	95.695	98.633	100.44	98.794	97.87	102.62	102.08	102.58	109.39	112.23	109.6	105.97	108.71	102.89	106.12	100.81	112.25	101.43	103.35	104.3	102.97	107.51	105.15	110.49	102.28	106.99	87.729	113.22	100.99	110.4	105.97	108.68	107.47	102.02	112.19
105.76	100.36	101.68	103.27	104.3	101.05	109.71	105.84	106.17	101.16	105.13	107.99	110.38	109.94	107.39	111.48	95.767	110.93	110.28	111.99	105.13	107.79	109.87	113.08	103.74	101.65	106.41	104.39	101.43	102.42	111.31	108.3	108.03	104.33	109.19	108.7	106.59	105.02	104.51	114.34	110.83	99.29	113.1	102.99	111.08	104.48	108.66	103.99	105.73	104.75
99.416	100.66	98.671	104.49	98.277	99.847	101.29	96.847	98.168	94.96	103.93	104.67	98.426	94.685	101.02	102.24	96.527	100.61	95.236	95.454	94.179	102.07	96.38	98.303	111.51	101.33	97.897	104.2	95.333	97.085	94.42	106.11	101.21	106.4	100.04	91.62	106.5	100.23	101.07	99.937	96.448	96.917	98.081	95.887	105.81	97.971	92.406	106	100.88	95.245
101.57	107.55	102.16	111.73	107.69	102.47	107.08	102.36	109.78	107.84	105.49	97.11	98.3	105.3	105.52	109.37	114.86	105.3	99.641	102.44	104.9	96.636	105.35	100.84	93.395	99.352	108.73	101.97	109.23	102.76	112.8	111.59	103.72	103.41	103.47	100.35	100.26	101.5	102.56	101.33	103.23	100.54	107.58	108.32	114.29	101	106.26	105.34	105.66	95.376
108.18	112.51	120.08	108.45	118.97	107.68	106.5	116.15	118.74	114.05	111.08	115.44	112.78	111.67	110.97	111.09	115.98	112.79	118.71	106.57	110.38	117.2	119.88	113.9	114.27	116.29	116.59	118.3	110.68	112.5	121.18	119.81	112.69	113.67	102.62	108.29	107.64	112.59	112.03	110.15	106.76	120.05	107.99	115.64	119.38	122.86	104.26	115.46	112.02	113.47
100.37	114.2	110.51	109.13	104.43	99.811	109.5	113.33	106.4	105.49	107.16	107.27	108.4	113.19	105.91	107.32	104.72	104.51	106.04	101.02	106.26	102.84	115.51	108.6	97.907	96.963	106.93	113.73	100.18	101.21	106.52	102.86	107.89	106.99	109.21	118.16	109.01	106.17	101.82	118.2	101.16	102	99.439	100.41	107.69	103.83	110.2	109.18	107.63	110.36
110.16	107.5	105.15	104.67	104.52	109.24	110.73	102.32	100.91	106.27	97.901	108.97	105.44	111.55	104.19	102.04	100.85	100.63	104.85	107.72	100.93	97.946	106.64	110.6	109.76	100.46	96.651	100.24	114.93	102.51	99.719	99.179	106.78	102.25	96.469	101.04	103.59	111.47	105.21	100.86	107.63	99.543	103.26	106.73	106.6	104.7	109.87	109.84	101.42	114.25
114.16	104.53	105.15	115.1	109.28	109.21	102.91	110.76	113.62	108.3	115.23	106.52	105.79	114.5	103.87	117.43	105.09	99.302	105.22	109.95	106.03	113.46	118.28	99.535	109.67	118.8	114	115.23	120.12	116.52	113.27	108.85	108.43	115.47	110.89	116.2	110.99	99.892	110.35	107.8	107.68	109.49	114.82	107.59	118.89	103.93	109.68	120.95	123.75	115.79
105.79	105.08	114.6	121.3	100.63	116.72	111.31	110.89	112.52	120.78	109.03	117.44	110.87	111.8	115.18	108.97	106.64	111.56	114.9	113.01	109.57	105.48	119.46	115.89	110.08	112.41	102.45	107.63	111.25	106.76	118.95	112.5	111.76	108.44	108.74	115.14	114.39	114.88	112.07	114	118.63	115.44	106.58	109.04	118.98	112.64	116.09	117.44	112.65	105.68
112.23	113.43	103.13	104.12	107.49	111.22	96.834	100.76	107.73	105.7	105.79	116.6	118.21	100.16	105.85	112.68	102.78	109.19	106.46	102.85	96.046	104.82	109.7	105.35	100.44	98.463	106.86	105.1	92.812	113.91	111.56	103.76	104.74	111.12	101.34	115.34	104.35	104.03	102.93	105.28	102.48	106.03	110.39	111.26	103.37	114.07	102.38	114.49	110.51	102.06
110.72	117.59	107.59	114.79	105.25	114.94	106.52	108.12	113.61	114.56	109.71	112.91	121	119.06	119.61	108.35	109.25	110.36	113.49	110.85	110.87	105.75	108.18	105.68	110.17	117.99	111.13	114.96	108.65	114.01	100.82	113.41	115.2	108.84	114.2	110.32	113.7	110.8	111.14	117.7	111.27	120.27	111.31	114.87	110.9	115.7	103.71	115.93	116.65	106.22
102.71	106.63	103.62	105.48	97.002	100.72	97.62	99.041	103.3	95.556	104.92	101.64	99.614	95.786	95.405	105.29	101.12	108.71	103.46	92.318	96.219	98.018	94.96	95.985	100.33	97.898	92.907	95.408	104.42	99.138	108.38	93.59	102.1	94.615	97.059	101.67	101.71	103.38	98.714	105.59	105.77	105.07	97.022	101.7	109.63	108.45	92.946	96.639	98.269	95.81
104.09	105.71	116	116.8	116.99	110	119.93	113.51	107.45	101.67	115.04	105.67	112.1	104.28	108.32	102.23	112.73	111.35	104.97	115.85	114.88	118.1	116.24	106.14	122.83	111.1	109.33	120.12	114.37	111.02	99.921	108.59	106.42	113.59	107.84	113.38	107.98	104.32	105.1	114.02	105.17	115.67	115.26	113.07	104.94	113.63	113.99	113.67	100.94	103.67
96.781	101.75	104.88	96.846	100.1	101.16	96.932	105.85	99.134	104.5	101.17	96.005	106.48	94.508	100.55	101.5	102.93	98.582	105.49	95.098	99.325	102.69	98.492	95.102	98.344	97.932	96.999	100.85	95.113	97.874	91.229	99.805	102.61	98.073	93.641	106.31	95.656	84.215	105.7	99.503	99.621	99.441	100.89	100.02	93.942	93.902	101.17	104.51	100.97	101.53
107.8	107.22	97.962	103.96	112.81	108.07	105.56	104.93	104.32	103.1	100.39	104.09	105.28	106.43	91.77	118.58	104.95	98.19	98.618	106.99	99.113	106.37	111.6	106.85	97.235	112.21	109.89	98.996	114.67	110.14	106.25	96.742	108.02	91.475	113.76	108.4	104.83	108.17	116.07	104.19	106.25	105.17	118.45	106.08	98.769	101.31	109.38	113.6	102.62	102.86
101.56	113.41	103.25	101.96	97.649	99.931	109.59	104.32	104.19	103.47	95.626	102.77	97.39	107.19	94.416	106.94	99.466	101.14	100.68	105.24	107.25	98.841	108.94	89.807	99.729	100.2	111.26	100.8	110.68	105.19	99.568	105.76	103.15	106.41	97.899	107.64	100.98	108.03	108.97	107.97	100.98	109.42	106.66	104.06	103.43	106.26	102.82	98.722	114.98	114.02
101.5	106.38	107.74	106.46	102.94	110.5	98.692	109.6	99.448	112.99	112.24	105	97.535	104.31	99.858	103.6	105.3	118.13	103.84	106.53	114.1	113.93	103.75	104.52	111.72	102.2	106.37	107.84	112.07	100.74	106.7	105.19	99.318	106.82	112.98	112.46	100.67	107.04	103.69	108.42	122.06	107.93	100.31	113.29	101.45	109.27	110.5	107.12	102.08	113.53
121.66	117.29	106.45	105.76	106.22	112.61	111.51	110.59	114.98	106.61	114.97	109.04	117.92	112.46	113.86	110.56	97.542	99.913	110.23	104.24	107.38	107.87	119.21	113.55	116.13	112.37	103.91	104.23	108.96	111.71	106.39	108.8	102.46	109.95	104.34	110.74	115.35	109.71	115.6	120.77	114.95	112.69	115.04	109.44	102.44	107.23	103.34	122.58	100.44	116.03
107.18	101.62	106.75	105.21	112.63	108.5	99.393	109.98	100.81	104.5	101.37	102.26	113.96	105.71	99.676	102.47	97.73	106.63	102.23	96.443	107.15	113.09	106.54	115.1	112.36	107.76	102.01	106.29	100.36	109.33	100.1	110.61	107.33	99.028	106.39	110.85	105.83	101.74	105.41	105.28	108.61	100.95	104.98	100.53	104.39	105.2	98.365	103.16	103.55	103.83
102.02	107.45	106.89	112.03	105.11	101.62	106.44	105.92	99.528	114.69	104.11	96.893	107.86	97.196	96.585	105.76	105.64	111.85	105.72	99.965	105.57	101.96	108.34	99.792	102.45	107.7	97.419	101	98.935	103.64	101.86	101.42	101.99	106.4	109.66	106.48	112.6	108.3	99.691	117.52	102.38	102.94	108.77	103.51	102.61	108.78	106.01	98.456	100.29	103.2
97.899	109.68	113.58	104.29	112.16	101.41	104.48	102.16	101.09	106.81	102.38	110.26	104.88	101.11	106.28	114.75	98.641	104.5	105.91	98.057	107.74	107.69	94.238	106.91	104.27	94.037	106.08	111.16	108.7	102.24	112.1	107.84	103.72	112.59	107.87	104.27	100.49	100.87	101.9	111.1	105.93	104.24	103.44	108.58	101.16	99.38	103.05	104.95	102.77	100.45
112.85	110.35	107.2	113.64	108.01	111.14	107.7	105.32	114.29	110.5	105.92	109.51	108.2	105.08	113.95	119.5	107.04	112.61	107.13	99.605	118.17	106.9	115.6	107.93	114.75	100.47	110.26	113.03	116.04	108.43	117.01	116.6	104.15	105.92	107.29	115.09	106.21	113.21	106.12	112.79	112.18	115.9	107.35	106.31	112.74	105.73	107.22	120.39	113.85	105.89
107.34	110.13	108.76	100.94	97.996	103.36	113.96	103.92	105.32	100.6	102.87	99.194	115.07	108.5	110.4	107.11	98.639	116.25	109.13	116.1	109.55	108.64	107.07	104.74	106.4	87.856	111.43	96.932	110.65	110.61	100.09	110.06	98.809	110.38	103	112.57	97.775	103.44	104.75	97.634	107.92	110.66	111.84	108.21	105.53	107.58	109.94	108.35	101.09	108.61
112.92	108.81	116.76	106.03	110.51	114.96	112.41	107.78	112.75	109.3	115.24	112.29	103.01	110.23	118.64	108.55	112.75	110.47	103.34	114.08	114.08	115.47	116.62	110.7	105.16	116.84	110.73	106.64	113.58	118.77	107.72	104.95	111.18	106.47	108.47	103.23	123.08	111.27	104.96	116.12	107.23	99.387	116.67	111.16	108.85	107.61	107.86	103.74	116.32	111.06
103.92	103.51	107.26	100.65	100.82	97.78	93.789	100.21	103.64	92.954	94.941	99.997	100.25	99.509	97.728	89.869	96.927	97.703	96	99.067	97.798	100.31	98.395	101.78	102.11	99.372	100.25	106.49	97.263	98.653	96.779	106.55	100.28	96.053	108.16	106.5	94.283	98.536	94.546	96.548	106.48	96.944	98.943	98.547	102.02	103.15	104.74	97.236	112.23	103.54
104.38	109.15	117.72	102.31	107.99	102.41	110.6	101.03	107.13	107.57	102.48	104.15	110.51	105.58	109.57	106.57	104.37	100.02	103.73	105.52	104.16	111.56	99.971	107.33	106.28	109.5	105.29	100.91	103.97	99.286	108.37	102.16	103.2	103.27	104.64	115.08	101.54	105.28	114.87	102.69	99.588	113.61	102.64	110.46	110.47	105.72	101.06	92.662	115.78	104.07
121.54	109.62	118.69	125.45	115.25	118.1	113.71	107.81	108.39	125.6	119.71	114.9	126.76	118.28	116.24	111.82	111.87	121.19	110.07	118.45	121.06	110.07	110.96	109.46	113.34	114.29	117.9	118.62	115.51	115.98	106.88	116.62	122.67	120.09	115.54	110.37	110.21	113.18	123.85	107.3	113.11	117.23	122.54	113.58	116.23	115.84	121.05	117.19	116.36	112.48
99.412	101.68	96.647	112.4	108.2	108.74	117.15	100.11	99.185	105.86	103.75	95.205	114.48	104.28	96.931	108.23	100.33	111.08	104.81	106.7	111.98	97.709	102.3	110.71	113.19	103.68	100.58	104.21	104.26	102.23	106.31	97.721	100.55	111.87	113.56	98.446	97.736	92.996	110.21	98.735	110.2	101.29	97.355	107.02	104.9	117.88	102.18	102.82	107.37	112.33
109.39	112.02	99.731	107.98	106.66	114.41	110.08	105.24	113.46	118.57	114.23	120.69	107.58	108.08	116.45	103.33	108.68	108.58	114.04	107.43	109.59	104.22	100.01	106.92	111.16	110.37	108.54	104.7	113.51	112.62	111.65	107.27	106.71	112.75	113.29	115.93	103.99	106.34	113.18	114.37	111.98	101.57	117.9	112.41	107.68	112.75	114.36	113.31	103.52	111.42
109.29	111.85	104.26	104.68	118.55	116.9	119.33	110.96	109.77	111.67	110.79	116.16	108.71	109.73	111.83	110.31	111.73	114.9	112.89	111.59	114.75	109.89	107.25	107.37	101.78	100.07	104.98	111.87	116.62	106.95	110.32	98.636	108.84	115.57	109.12	110.62	102.52	111.44	117.98	107.29	101.96	101.65	102.7	106.07	109.95	94.408	110.2	109.02	110.34	111.18
107.5	100.42	107.76	110.68	93.868	110.47	101.61	111.76	107.38	100.02	106.29	110.82	109.07	117.26	103.61	111.97	107.18	102.64	101.62	101.57	113.82	104.66	103.83	109.36	103.53	106.35	109.93	102.1	93.358	103.75	104.18	99.399	107.96	100.4	109.65	105.55	106.08	107.21	112.84	99.742	102.04	108.86	101.8	106.27	108.35	100.55	104.48	101.62	105.93	101.7
109.33	111.54	113.66	109.04	100.28	103.78	107.69	113.8	107.42	102.8	107.84	103.79	114.43	103.52	121.32	112.71	119.14	110.91	127.15	114.74	110.07	107.69	107.59	112.2	106.14	118.17	110.46	103.12	108.36	114.79	113.54	109.15	104.85	112.09	116.37	109.26	108.78	105.56	110.4	118.19	106.35	106.18	115.47	106.17	101.94	101.12	107.84	115.29	112.97	110.43
104.63	106.58	114.76	112.27	108.11	110.46	105.91	109.18	110.81	107.93	99.387	111.77	109.64	104.67	114.24	102.71	104.65	106.72	102.89	113.71	115.87	112.49	105.79	101.99	101.72	114.11	102.11	101.29	110.85	108.93	100.63	118	107.77	107.53	104.29	109.68	112.2	101.48	103.93	107.66	99.465	107.82	111.43	108.47	102.55	112.34	110.22	109.78	115.05	112.9
109.55	101.35	104.5	104.87	108.32	97.874	110.41	104.81	101.37	107.56	104.86	102.58	100.75	101.83	107.3	101.32	112.24	105.7	107.71	94.469	105.8	111.4	104.52	101.47	105.34	103.77	100.02	99.351	101.56	111.47	97.963	98.193	103.76	104.09	106.04	108.32	98.296	100.35	103.89	108.01	103.85	99.628	104.85	110.76	110.62	105.68	101.18	110.32	106.06	100.72
98.958	102.3	102.34	117.57	97.428	104.17	96.779	86.504	101.51	102.64	99.441	96.53	93.998	99.593	102.21	96.814	101.15	104.66	102.02	102.96	104.71	93.038	96.417	95.507	99.634	96.314	104.36	99.82	95.237	95.002	98.532	105.05	100.61	104.46	106.77	97.994	95.765	99.321	98.78	90.6	105.27	100.58	104.19	108.02	103.04	97.368	108.45	94.667	95.847	95.052
96.577	105.08	106.51	102.93	105.36	93.374	103.77	101.58	93.573	98.1	103.22	105	97.032	98.676	92.612	97.505	96.059	94.711	102.47	96.092	106.43	85.251	101.47	98.209	100.42	97.568	99.287	103.16	98.499	106.07	103.55	100.87	100.42	102.76	96.748	102.82	101.42	106.7	85.979	94.343	98.676	99.14	96.11	99.917	110.18	93.773	94.598	102.82	99.375	102.02
104.84	106.34	108.59	117.08	107.24	105.34	112.74	105.2	107.03	112.4	101.98	106.42	103.27	107.64	104.65	110.45	110.55	96.686	106.39	102.46	108.33	113.51	103.42	107.44	105.86	106.85	105.5	108.15	101.98	102.97	99.681	104.21	104.1	107.77	112.19	105.37	101.76	102.25	100.77	101.25	105.42	93.392	111.64	101.99	108.94	105.33	103.28	111.12	103.36	106.14
118.27	110.46	109.25	107.99	112.5	108.22	114.36	110.39	103.27	111.58	106.03	104.47	114.02	109.5	109.52	107.05	116.72	109.47	109.48	113.75	114.69	102.19	114.43	124.79	111.46	105.69	104.76	115.98	108.61	112.65	105.7	110.39	110.45	106.78	105.66	110.33	113.93	109.43	108.16	113.78	103.71	116.37	113.96	109.75	106.71	107.7	119.14	99.572	107.42	101.12
107.75	110.86	112.37	112.15	104	111.24	111.52	101.9	105.9	116.68	114.5	105.86	112.04	106.8	110.33	112.72	108.39	116.02	106.15	108.57	112.77	101	101.2	112.91	110.79	110.5	109.57	111.44	106.67	109.83	124.67	111.97	108.12	106.92	111.33	108.16	114.77	105.64	113.53	107.02	112.21	110.54	112.51	118.26	121.12	111.44	114.75	104.56	109.93	109.79
123.92	125.64	118.01	119.78	118.41	118.81	111.37	115.61	109.07	121.11	110.9	115.1	118.19	119.57	119.24	110.66	116.75	120.95	111.97	110.56	118.84	119.21	116.19	121.93	115.69	113.98	119.42	112.16	116.9	120.25	130.77	113.76	114.1	118.33	116.34	114.72	127.13	112.36	119.2	111.83	115.48	119.95	116.56	108.94	123.8	114.08	120.12	116.12	115.45	115.33
106.23	110.05	107.67	110.24	97.742	111.8	108.31	105.75	97.6	108.53	111.04	98.082	112.17	100.52	104.7	104.29	108.6	100.21	117.14	109.14	98.422	105.31	109.77	105.31	111.25	109.89	101.15	113.11	108.39	107.95	105.66	107.96	108.64	112.7	114.7	105.85	115.67	107.39	102.59	96.717	108.88	100.53	104.07	109.62	112.85	114.65	103.05	114.65	111.41	106.09
106.64	107.03	104.86	109.1	106.86	110.13	104.45	107.32	111.74	108.94	115.1	107.64	103.52	104.01	115	99.594	102.2	103.99	101.15	106.71	101.37	104.8	99.677	109.86	109.84	110.03	108.51	105.59	99.771	115.47	111.61	107.76	109.49	108.71	104.24	99.341	105.68	105.11	104.71	109.62	104.89	108.63	98.524	108.11	99.994	107.18	99.941	107.89	106.68	104.44
108.01	117.29	103.39	105	103.71	109.18	106.68	112.74	104.57	112.7	107.38	114.85	107.6	99.968	107.79	104.33	100.72	98.253	108.14	104.68	109.2	99.487	102.62	102.94	110.03	108.06	103.62	103.82	105.76	98.971	102.04	112.18	96.351	103.64	102.89	100.8	113.21	106.47	100.46	110.38	103.98	101.52	109.94	107.16	106.15	106.86	103.01	111.19	101.51	117.76
102.95	101.63	100.66	100.78	99.403	99.109	101.74	109.01	91.2	91.948	99.644	99.646	104.4	94.18	100.43	105.56	91.388	108.87	93.62	99.252	92.179	94.968	90.356	93.329	99.547	101.7	96.2	106.69	100.09	101.94	101.52	97.634	106.47	100.49	101.19	100.85	100.67	92.672	98.986	101.56	109.73	107.95	98.445	84.628	96.677	96.899	99.4	92.72	100.87	100.52
101.93	107.32	107.95	105.14	101.3	102.69	109.03	109.43	106.12	87.193	116.48	106.01	99.687	103.72	104.47	112.97	102.14	102.47	99.965	101.66	109.19	114.84	103.18	107	110.01	110.7	111.66	109.84	105.2	109.82	108.1	104.06	109.09	103.81	114.61	101.78	104.35	98.909	98.706	103.39	106.14	104.96	101.04	102.59	99.021	101.67	107.31	104.8	102.87	116.7
110.13	102.42	106.23	107.83	112.47	104.79	104.99	112.33	114.24	104.16	106.46	108.84	95.841	104.83	107.63	104.26	104.55	97.09	100.22	116.16	100.63	106.34	109.29	113.83	109.96	106.38	101.88	104.63	101.43	113.4	95.86	98.832	98.555	110.1	106.31	101.6	103.75	108.68	98.121	105.57	103.37	108.64	108.17	107.18	112.01	102.18	104.75	108.18	99.25	104.44
101.75	107.14	111.72	101.18	108.31	105.08	100.62	99.458	104.95	95.677	105.16	100.85	107.15	107.28	98.395	110.13	113.17	107.44	107.77	92.347	112.8	106.48	111.69	107.03	109.47	104.19	99.207	95.577	107.53	102	102.81	104.71	104.95	107.83	115.58	106.17	98.55	104.87	99.426	109.36	95.681	103.22	99.215	100.96	104.03	101.71	107.24	101.44	112.08	100.4
98.728	98.509	110.98	116.58	110.85	95.893	98.86	94.103	105.63	93.876	101.21	92.461	91.219	96.859	102.84	104.99	97.627	97.331	90.062	102.55	102.8	97.899	94.374	99.522	96.462	99.796	102.65	96.542	91.723	102.15	98.683	102.77	95.185	90.202	101.06	103.74	93.752	101.5	98.043	93.111	107.53	99.513	110.5	105.74	97.785	91.926	98.878	99.414	97.145	97.276
109.79	106.91	104.49	99.557	104.86	98.012	101.2	112.48	110.1	112.99	105.53	94.103	108.02	106.65	105.82	106.39	114.28	107.99	94.529	105	97.304	102.08	103.01	108.03	104	115.79	102.77	112.95	104.8	114.22	111.33	107.54	99.414	97.231	98.43	102.66	105.13	104.55	99.078	100.34	105.81	110.62	118	100.74	100.25	105.9	109.68	94.461	104.18	108.37
101.52	115.48	107.06	102.28	114.95	113.77	116.79	95.138	103.9	109.33	115.18	109.88	102.15	108.51	109.83	107.7	111.76	115.85	104.8	115.69	110.74	112.66	104.15	103.76	108.47	111.49	111.08	104.27	105.95	114.48	102.07	101.01	114.68	121.55	109.94	110.38	104.71	110.38	113.51	110.76	112.55	105.81	113.42	115.26	111.5	102.06	109.63	101.11	109.86	115.35
115.61	104.74	104.89	98.077	111.07	104.15	107.26	105.45	105.46	108.51	106.73	108.76	104.9	103.4	113.84	106.82	100.74	98.125	104.02	105.16	102.64	100.08	105.6	109.08	104.69	103.14	102.54	104.07	107.23	110.62	101.77	104.95	116.2	102.69	99.06	107.5	108.1	100.04	112.33	110.05	99.676	109.34	112.86	102.23	101.53	102.43	101.4	108.85	99.659	104.08
116.31	105.99	102.5	105.33	107.94	105.65	115.46	108.71	98.538	115.27	104.3	111.22	115.89	109.73	113.93	111.74	110.2	104.88	117.03	111.71	109.77	105.44	110.55	108.17	101.44	114.46	107.3	107.53	117.52	120.06	105.7	114.51	110.95	114.48	109.32	111.27	109.91	107.79	115.81	106.4	115.44	104.38	115.13	115.24	115.75	110.21	117.24	119.32	112.62	110.96
103.61	102.63	104.79	109.3	106.57	105.2	103.46	102.37	109.16	104.86	104.63	104.21	109.07	108.51	99.048	102.3	100.57	104.79	108.19	107.29	107.25	103.17	101.76	104.98	106.08	112.17	98.535	95.892	104.93	101.81	107.05	109.42	112.38	110.86	104.71	104.56	93.729	108.68	99.802	108.21	112.41	105.14	109.21	102.88	105.32	104.08	105.76	106.03	104.86	96.114
113.43	102.82	105.6	99.913	107.83	110.17	106.64	105.63	102.5	97.716	110.84	114.7	99.786	110.01	102.56	92.633	112.7	110.56	97.824	107.03	99.721	101.56	114.39	106.56	105.06	100.44	108.83	103.44	103.33	99.846	102.57	104.11	106.08	102.65	106.38	103.73	109	104.37	107.37	103.31	107.56	111.19	109.02	102.06	102.99	105.71	99.289	108.7	103.85	107.84
105.47	104.71	104	98.858	98.652	102.58	107.59	104.52	100.15	106.39	107.92	95.733	105.11	101.89	97.927	107.5	111.51	104.23	107.75	108.08	101.69	100.25	104.6	103.09	105.55	106.46	103.38	97.748	105.15	105.47	102.48	104.88	100.93	109.09	102.06	106.12	100.66	112.62	103.01	105.35	113.78	90.24	108.05	107.07	108.56	103.21	106.75	105.52	100.67	105.23
110.61	101	105.65	111.62	106.78	105.4	108.31	102.56	101.18	109.48	110.34	111.17	112.82	109.42	97.463	106.01	105.24	114.12	110.22	94.567	107.71	108.56	114.01	112.07	101.64	107.71	110.02	104.25	101.54	104.91	114.62	102.35	104.48	113.26	110.67	103.49	96.619	97.635	108.86	97.557	107.53	107.92	112.03	103.34	104.15	117.89	104.77	111.13	115.65	111.86
114.94	106.61	98.143	99.722	108.27	112.19	105.14	102.96	95.178	109.23	104.68	104.87	104.77	104.28	105.76	101.17	111.92	102.78	103.94	109.84	104.19	108.06	112.25	106.86	106.72	114.25	107.26	107.7	97.362	106.01	107.33	104.36	110.25	110.39	108.74	100.81	112.64	100.99	107.16	101.53	103.02	113.22	105.54	99.95	102.82	113.17	100.61	103.06	110.91	102.04
103.7	106.64	102.37	110.06	111.15	108.6	105.24	104.17	108.85	112.55	115.4	105.49	107.75	105.18	96.923	111.57	103.84	106.49	98.574	108.03	103.98	95.512	113.95	104.23	105.08	106.7	100.99	108.64	110.41	106.38	104.25	102.59	108.42	97.648	108.25	99.918	108.99	100.93	102.45	104.02	106.52	107.14	103.81	110.03	105.1	103.03	104.31	105.59	104.03	108.4
110.63	113.88	103.43	113.79	121.53	105.77	122.08	98.287	107.34	111.91	116.6	107.12	112.62	106.47	105.8	119.12	110.06	115.31	116.52	101.31	117.07	102.88	101.1	120.06	112.22	111.13	112.31	113.6	118.47	106.13	114.91	109.73	114.49	119.18	108.63	109.05	113.57	111.22	107.49	97.951	103.13	112.76	115.64	112.29	113.81	110.44	119.57	107.82	111.24	113.3
113.07	116.43	121.97	117.89	120.18	122.02	112.78	123.84	109.16	112.62	111.56	114.38	120.25	104.15	126.57	117.32	126.38	122.57	119.17	119.68	121.21	124.72	107.45	116.52	115.73	110.05	120.2	119.53	118.04	122.25	118.72	118.2	116.56	117.78	110.61	110.73	108.21	115.05	118.52	113.27	124.52	112.88	124.24	111.38	116.53	109.13	115.87	119.63	119.06	119.45
107.82	102.98	114.37	120.66	107.36	112.67	116.54	108.05	115.14	114.89	118.23	112.72	109.96	109.76	117.07	109.34	104.26	111.43	115.26	113.92	108.19	105.35	111.77	118.25	107.03	111.62	121.1	110.84	120.69	108.51	113.13	116.1	111.56	107.98	111.05	115.11	104.78	110.69	121.13	108.18	112.79	104.7	121.52	110.88	112.52	113.76	105.34	111.95	106.8	110.1
106.35	104.65	102.76	102.52	111.05	101.32	106.63	106.34	100.23	110.1	97.341	112.02	104.94	97.331	99.652	104.65	103.55	116.23	99.385	96.196	111.37	94.085	105.24	114.27	101.5	106.32	111.29	112.42	102.29	101.23	101.08	103.06	104.42	103.34	96.802	100.78	109.34	107.46	108.74	106.79	102.59	102.59	102.61	107.23	95.056	102.73	98.58	111.67	102.89	106.21
111.29	108.41	102	110.81	111.33	110.41	113.09	106.37	113.15	102.6	99.892	99.452	105.07	108.27	107.66	116.94	98.963	112.38	109.51	116.7	110.24	105.99	101.73	105.47	110.97	102.4	108.91	100.21	99.264	103.87	108.41	114.21	100.08	110.23	101.35	106.48	108.79	108.87	105.87	107.95	111.35	113.07	108.7	103.18	106.42	104.38	97.337	110.95	110.13	108.42
98.122	99.242	104.85	107.11	111.97	105.61	104.01	100.64	97.062	107.87	105.04	110.19	104.17	106.16	107.92	98.485	109.93	104.29	102.37	102.66	103.32	109.22	98.889	96.857	103.54	110.22	108.52	111.92	108.18	110.83	103.32	113.53	107.78	100.2	112.37	98.102	90.248	109	109.87	107.36	107.47	112.29	102.73	98.796	110.8	101.63	95.998	98.631	98.931	108.84
110.28	114.8	104.07	106.3	106.38	116.18	109.42	102.68	107.83	110.04	108.56	106.24	112.06	103.92	106.33	109.87	108.4	119.33	111.71	112.02	111.27	108.1	113.56	105.99	119.51	103.95	109.15	105.18	113.17	112.79	108.2	115.11	104.96	107.77	112.36	106.21	111.74	115.07	105.84	115.84	115.7	110.41	103.79	112.98	113.19	103.15	100.83	105.49	107.13	112.34
110.8	117.7	109.82	116.01	108.55	115.26	122.63	117.28	115.13	119.4	110.77	102.49	114.5	119.93	114.45	105.34	115.22	119.7	120.69	116.15	104.14	110.45	107.17	105.1	124.76	107.08	113.6	120.65	111.77	111.41	113.38	101.62	108.92	117.36	114.5	116.84	115.49	116.04	117.44	104.58	111.65	111.11	114.04	116.6	110.62	113.63	120.43	115.09	112.48	105.76
106.2	110.46	110.92	108.08	103.76	100.37	107.17	105.96	102.86	97.175	111.49	103.75	104.18	104.11	98.743	105.83	113.3	108.07	98.086	100.72	101.48	106.9	107.45	98.821	102.68	99.663	102.43	109.4	95.865	96.983	109.83	107.56	114.88	99.295	98.577	102.01	113.6	104.41	104.97	110.17	103.77	101.23	103.49	106.91	110.24	99.513	107.98	107.37	103.61	108.35
95.42	103.95	115.75	101.44	114.92	100.49	105.24	105.18	115.89	110.44	110.11	110.38	99.158	110.59	111.78	104.47	108.07	108.14	107.81	105.44	108.05	112.94	110.32	105.49	112.66	102.61	106.11	108.95	99.648	114.16	104.4	99.689	104.37	102.32	107.4	102.8	107.69	108.56	113.16	111.76	112.85	110.38	111.48	105.75	100.7	104.77	107.76	106.27	105.49	111.44
110.02	106.66	104.65	106.8	116.23	104.71	113.45	106.47	109.33	107.98	115.26	105.28	106.42	96.903	96.743	110.3	107.83	103.84	106.8	107.6	111.06	115.51	109.42	104.94	110.49	108.49	105.93	104.22	106.73	99.021	104.41	116.6	103.94	105.18	109.87	114.85	103.95	111.23	108.76	107.41	106.23	106.27	109.4	102.85	116.28	104.69	105.1	111.1	104.63	111.18
95.637	96.875	101.13	100.32	101.38	100.02	98.628	97.88	103	98.155	102.13	107.51	98.265	94.224	95.649	99.021	99.261	101.41	98.199	97.449	96.45	96.44	102	107.62	102.05	98.097	98.083	96.304	89.949	98.39	98.933	92.464	96.742	89.566	103.85	103.76	106.46	98.322	101.61	93.885	99.925	108.09	103.78	99.205	86.578	94.998	97.6	91.338	95.699	99.19
100.65	109	100.67	99.682	110.76	95.181	102.05	113.77	105.03	98.465	110	98.464	99.802	111.12	106.69	109.81	108.87	100.61	97.987	108.89	106.4	107.05	107.01	111.73	106.25	104.4	117.83	100.45	104.36	100.4	118.52	103.35	102.63	102.23	112.16	109.2	105.52	106.22	103.8	100.12	101.71	96.549	102.86	102.69	106.86	98.083	104.55	101.55	104.72	103.85
111.98	110.12	112.58	103.3	104.06	116.01	100.1	105.9	101.95	99.613	106.69	104.8	102.73	102.22	106.16	101.49	111.51	106.15	108.35	105.99	101.25	98.372	106.14	105.38	107.88	109.91	110.7	106.78	107.59	112.19	111.32	103.7	102.68	99.63	103.99	103.93	101.55	102.4	105.58	110.9	115.38	98.049	103.23	104.88	106.82	105.73	103.27	107.75	113.58	100.89
111.48	103.15	101.27	102.52	110.24	103.34	104.05	107.96	119.11	116.72	113.39	114.54	107.49	107.97	115.79	109.33	105.35	110.83	114.88	115.19	102.65	115.45	110.68	113.09	109.25	117.41	112.69	110.78	105.43	121.56	117.38	107.36	116.92	120.84	108.5	107.02	101.27	95.458	113.04	101.25	114.35	112.94	111.31	111.09	110.51	111.91	115.3	111.64	118.51	108.36
104.64	99.74	108.46	101.01	107.25	109.87	108.39	99.753	109.14	97.547	102.81	104.34	108.45	111.81	103.52	108.27	111.37	111.87	111.75	110.63	98.863	101.16	99.251	96.225	95.519	108.57	94.407	107.99	107.63	94.851	107.63	102.67	110.17	110.47	102.14	104.42	106.84	103.68	105.85	109.05	113.92	108.81	96.225	99.111	98.515	100.78	115.59	104.79	106.89	104.11
109.68	99.313	111.84	95.74	109.23	103.15	107.9	117.75	115	107.09	112.79	101.16	99.85	108.64	107.42	104.41	107.31	104.15	106.89	109.51	113.59	101.64	108.12	112.6	108.95	103.63	114.99	110.08	105.09	93.817	102.62	102.79	100.85	114.63	105.64	114.89	110.65	111.07	106.67	95.911	122.56	97.598	106.86	101.64	104.37	105.33	107.96	116.88	99.123	108.22
107.4	111.4	112.02	109.63	105.1	108.4	104.64	116.95	110.27	114.13	117.02	108.49	108.14	112.07	103.4	110.05	117.21	106.13	115.09	104.84	113.55	116.9	115.6	111.98	104.86	105.79	118.13	108.39	113.63	110.91	113.85	107.09	108.36	106.66	112.19	104.87	110.44	117.24	99.757	114.5	114.88	105.99	110.67	114.87	111.98	109.32	110.85	115.72	116.81	118.81
105.73	96.9	106.03	109.75	103.52	111.07	105.89	103.13	109.12	108.51	108.02	97.793	110.42	111.35	113.11	113.25	107.32	107.69	104.17	113.46	100.37	109.5	104.21	103.27	111.24	115.06	101.99	103.06	106.88	109.24	108.57	104.66	100.01	118.77	100.71	110.59	108.68	111.35	102.65	102.59	112.93	101.86	101.88	105.52	101.96	98.228	104.39	110	106.25	96.944
112.55	104.22	109.3	107.75	115.22	109.76	106.41	104.56	112.83	103.01	112.15	110.39	110.65	100.15	111.09	110.4	112.03	106.47	102.68	108.17	116.13	110.29	105.35	117.18	102.8	103.59	112.11	110.71	108.65	106.23	107.88	107.2	112.93	110.98	108.67	111.29	105.91	108.89	106.58	109.69	114.21	115.94	117.68	104.23	105.83	110.07	111.42	112.93	105.15	103.47
104.19	103.75	103.34	106.29	102.26	105.92	97.751	104.97	89.026	100.6	108.67	102.1	92.04	98.641	93.265	95.19	96.199	92.649	100.1	96.04	107.36	97.885	95.786	100.77	103.72	100.18	100.06	96.704	97.325	100.65	103.73	108.13	101.83	101.04	104.51	99.368	93.705	106.69	98.031	104.21	100.33	96.936	98.652	103.19	104.6	103.71	105.62	105	99.572	92.323
114.17	114.14	111.24	105.36	112.23	110.59	112.87	108.33	120.3	117.8	115.16	113.83	109.01	103.23	121.82	115.39	117.32	113.3	109.74	110.61	117.85	111.72	111.02	110.96	110.32	115.06	119.31	118.19	114.67	106.02	111.05	106.05	108.4	113.97	107.9	103.36	106.48	109.29	113.82	106.44	108.68	123.02	112.92	114.34	118.72	119.23	110.07	110.45	113.94	113.56
113.86	108.67	117.28	107.83	118.99	108.08	110.73	107.02	111.3	108.31	106.12	100.53	119.94	123.4	104.92	108.1	106.28	108.48	106.87	101.51	112.25	117.9	106.14	115.19	116.16	120.74	104.06	116.94	104.52	116.04	112.26	112.87	105	109.19	106.4	113.25	113.01	116.5	114.87	117.91	119.65	107.63	111.31	107.13	116.86	111.83	107.33	119.58	109.14	111.23
104.4	112.61	106.89	110.68	109.57	105.75	120.22	109.71	117.88	110.27	109.68	110.31	111.13	114.63	101.95	98.958	109.65	115.99	108.19	107.71	104.73	112.26	111.61	120.59	112.38	115.73	103.83	110.1	109	113.74	107.6	107.09	115.19	107.54	108.88	115.82	109.18	114.21	109.1	114.01	119.76	105.27	103.19	113.24	109.86	111.65	104.26	106.1	110.42	108.37
100.61	103.81	102.4	100.71	111.15	102.99	97.921	109.97	101.69	108.66	112.02	106.69	102.34	104.94	107.03	110.51	102.46	103.15	110.41	106.82	106.45	100.3	111.21	102.29	108.01	101.63	107.82	105.03	113.14	102.44	101.67	107.61	114.6	102.64	97.42	107.74	100.71	109.18	98.509	99.32	105.97	101.17	106.86	102.47	105.65	102.69	100.89	109.43	97.483	107.94
116.98	108.74	111.92	117.56	117.19	109.66	117.75	111.02	112.81	123.83	109.73	116.54	103.96	111.08	113.64	112	121.26	107.73	113.35	112.05	113.05	114.94	105.54	109.72	109.77	106.34	108.31	103.39	115.42	108.03	110.29	110.72	118.33	127.49	115.76	105.8	109.23	109.24	115.62	116.34	113.15	119.28	107.03	111.74	101.3	99.717	118.23	119.21	116.58	107.92
112.72	116.29	113.8	114.19	102.35	117.79	115.42	110.41	114.06	103.05	118.92	116.84	106.51	111.47	106.67	115.07	109.08	110.2	119.1	113.68	116.19	107.24	106.5	114.26	112.82	117.17	108.35	115.81	112.77	112.59	114.36	116.85	106.51	113.58	112.35	108.38	109.42	117.11	107.89	106.37	106.17	113.06	116.16	114.52	110.93	101.41	109.45	105.73	115.71	109.8
121.58	120.71	111.58	113.34	111.85	121.25	117.82	119.51	118.04	106.57	110.51	119.72	118.16	123.07	113.36	123.42	122.69	115.49	114.81	113.91	122.52	111.99	121.4	115.95	112.53	123.07	123.88	114.68	125.32	114.92	121.61	117.13	109.63	118.58	115.11	116.03	118.19	126	122.6	118.27	114.69	119.53	114.71	115.56	115.84	115.84	129.81	124.56	119.33	114.82
100.97	102.11	100.33	109.05	104.99	112.6	105.58	99.841	100.73	99.743	105.38	115.39	98.672	99.449	104.05	107.66	107.69	100.43	108.73	110.05	111.72	104.16	103.11	107.21	104.8	111.93	95.895	104.42	112.52	102.63	112.63	110.94	109.79	107.54	106.3	95.447	103.56	104.13	103.42	106.76	101.24	106.36	110.51	93.071	97.29	105.96	98.37	105.14	100.74	107.53
107.41	105.11	110.86	98.811	105.02	91.71	103.22	104.91	108.35	110.49	102.83	105.55	107.3	106.25	95.476	102.96	105.45	100.75	100.1	109.96	106.61	99.256	104.32	106.25	98.407	104.7	111.34	98.744	102.83	99.351	99.408	107.17	106.77	105.36	100.13	107.02	104.07	117.78	112.4	104.23	107.76	105.78	110.66	113.57	101.37	102.59	101.9	97.743	99.179	105.11
103.63	111.57	101.54	119.15	112.02	95.278	110.94	108.56	106.38	112.86	101.69	101.94	104.9	101.93	107.18	102.64	116.86	101.56	98.54	106.52	112.63	101.28	107.13	109.87	111.87	111.49	103.7	103.79	108.36	102.12	104.65	102.94	106.48	104.11	107.94	105.07	104.86	106.27	108.71	107.76	93.982	105.41	103.63	100.1	102.69	107.19	103.8	104.64	105.95	110.06
109.79	107.53	113.93	110.12	113.72	113.41	117.45	113.18	109.68	112.3	122.5	110.71	112.56	109.58	113.55	110.04	115.32	116.44	112.2	115.13	112.31	111.95	116.09	114.87	111.27	112.91	111.36	105.13	103.02	117.95	104.2	121.61	109.25	109.34	118.63	111.5	108.97	103.98	115.9	108.07	117.03	102.91	118.3	103.81	116.3	114.59	112.73	104.66	116.73	117.2
107.13	105.22	112.51	108.19	108.29	102.71	107.58	103.46	107.98	112.48	111.26	107.75	101.53	113.8	103.93	111.66	104.2	104.98	115.14	108.04	99.542	102.42	117.42	114.59	108.88	114.31	108.04	100.92	109.71	110.29	99.77	107.21	99.849	102.02	109.59	105.4	105.42	99.426	102.45	98.709	117.01	103.05	121.02	97.052	108.55	102.62	101.53	99.955	107.12	109.13
105.15	113.56	97.31	105.35	106.83	111.25	102.75	104.97	100.47	102.56	104.78	112.43	103.82	102.57	110.82	113.4	109.23	106.73	96.505	106.57	106.07	107.53	102.21	102.73	100.89	111.04	103.56	104.7	106.86	101.9	110.72	98.069	96.826	105.52	111.53	108.78	104.82	96.192	102.95	101.98	104.66	108.47	109.64	105.42	109.89	107.03	102.91	100.06	104.13	103.95
115.98	112.92	112.56	111.3	108.11	118.03	116.13	119.89	113.13	119.73	106.18	113.58	107.66	111.94	106.83	106.59	116.71	110.53	115.68	113.12	111.25	104.61	110.35	114.97	110.21	100.42	114.11	107.03	104.02	115.16	113.64	106.14	102.64	109.26	111.05	112.74	106.96	110.51	111.35	118.45	120.56	109	115.23	119.24	112.86	120.33	108.03	115.76	112.21	114.23
107.95	109.65	112.59	104.5	96.682	105.62	98.227	109.03	108.14	102.09	100.18	105	115.25	113.42	100.76	104.65	104.7	104.27	109.92	107.93	103.97	101.79	100.83	110.14	104.43	103.19	101.36	109.32	102.51	110.4	100.76	104.39	106.88	96.032	107.92	97.136	109.24	111.73	99.263	105.38	104.32	114.09	105.48	105.29	111.3	103.08	112.39	100.78	104.87	106.52
105.49	107.47	106.23	114.72	110.6	99.972	105.06	107.1	106.12	109.69	100.19	112.68	108.19	106.13	106.81	100.54	107.12	104.99	114.81	105.3	121.34	108.29	105.08	102.12	110.44	108.99	106.19	104.51	114.03	108.52	102.19	114.2	98.81	100.07	106.87	108.94	106.75	107.85	108.9	106.9	98.653	106.94	106.39	110.41	102.92	104.37	103.48	107.09	112.8	101.28
107.39	112.55	109.82	114.87	108.54	114.97	109.17	113.99	106.78	111.5	116.65	110.23	114.28	108.36	115.16	118.57	112.89	113.83	111.62	120.86	110.6	105.92	106.91	114.97	112.61	104.41	114.41	111.32	120.28	113.62	113.59	109.96	108.61	108.69	119.79	117.1	111.84	111.04	112.25	110.25	113.13	114.17	118.91	111.07	111.08	123.31	116.87	109.28	111.62	109.38
108.82	105.52	113.48	102.72	102.64	106.98	104.76	97.982	105.69	111.25	98.011	109.96	101.01	96.342	114.53	114.47	110.54	106.86	104.84	100.28	100.04	111.57	102.42	106.06	110.08	116.02	108.13	101.7	104.83	104.61	100.24	112.81	99.922	111.03	96.348	105.22	105.08	104.61	97.689	100.98	108.43	108.14	104.65	98.714	107.41	102.73	110.3	98.674	95.823	97.926
104.8	106.68	106.27	97.979	107.28	102.31	110.72	106.39	103.37	109.41	102.06	110.24	107.46	111.44	102.66	101.26	105.38	108.56	97.806	96.384	101.85	112.36	100.24	107.92	105.63	114.76	96.431	98.921	113.37	104.57	113.28	97.399	109.74	108.4	106.26	103.67	105.8	96.13	111.28	102.05	102.42	99.37	106.38	112.64	103.17	102.4	106.63	108.77	104.56	101.65
104.25	113.27	102.28	107.96	111.48	110.25	105.83	108.3	115.21	109.75	99.467	102.33	107.47	108.73	115.92	108.67	109.44	108.83	110.59	104.75	109.72	107.78	97.491	118.03	105.83	104.95	105.98	108.43	111.2	105.78	108.84	101.79	99.516	108.92	101.07	103	103.01	103.93	109.39	108.19	98.088	105.13	107.49	105.66	101.92	98.106	97.297	109.01	102.59	114.58
103.38	112.96	110.71	104.96	114.96	115.92	109.06	111.93	114.66	108.71	118.77	115.21	113.88	113.78	105.57	107.91	114.95	113.55	111.32	111.23	111.68	118.31	119.88	108.13	113.38	110.05	110.3	109.34	106.83	111.11	113.49	112.58	112.88	108.24	120.87	117.26	117.52	111.14	121.48	117.3	110.78	103.68	111.81	109.78	112.58	113.83	121.55	109.18	112.36	118.82
112.26	109.02	103.05	105.86	108.77	108.36	104.11	105.83	106.98	107.88	109.19	107.71	108.14	103.96	111.27	113.54	105.19	102.79	104.63	112.65	115.55	106.94	106.32	103.42	113.56	109.68	101.74	92.478	97.814	118.76	90.943	96.471	106.78	100.59	112.65	100.51	101	104.53	101.63	108.82	104.04	111.3	111.97	103.22	98.943	108.59	109.42	105.6	106.2	100.63
115.8	112.91	114.99	103.55	112.26	115.24	113.68	121.21	107.64	116.18	100.19	113.3	105.59	115.47	107.18	113.93	105.65	114.39	107.38	119.93	106.57	116.31	109.65	115.82	110.62	107.95	102.14	109.4	123.33	118.24	114.72	111.82	107.69	108.3	112.5	107.48	108.64	112.59	107.66	108.7	103.25	117.1	108.66	104.44	106.06	111.76	107.21	115	115.38	113.55
101.37	112.19	112.01	96.64	105.08	104.97	104.24	109.14	102.12	107.86	100.37	105.65	96.002	96.147	111.15	103.98	118.54	109.76	111.28	99.509	100.82	102.41	96.561	93.883	108.98	106.61	112.64	101.89	104.77	101.22	105.23	104.36	103.74	110.51	105.91	103.88	104.71	100.44	100.76	110.12	105.77	103.5	103.56	105.3	108.53	108.11	107.25	105.95	98.957	104.33
100.77	96.938	100.16	96.356	92.55	96.841	89.429	100.36	89.059	95.973	100.1	94.588	98.732	97.728	93.84	99.681	97.028	102.93	106.61	101.39	85.301	98.795	96.537	96.393	100.43	104.66	100.17	98.515	101.54	104.76	98.98	108.46	100.23	96.858	97.57	99.691	109.05	101.59	102.41	97.181	93.34	102.85	104.89	102.7	99.045	107.81	100.93	108.18	107.56	93.75
102.92	103.25	102.85	112.78	102.32	97.318	107.13	108.25	100.7	102.58	104.22	102.46	106.06	105.66	97.095	98.827	107.07	92.086	103.81	106.59	102.18	105.64	104.06	100.01	113.16	104.62	108.04	103.13	94.556	100.43	106.16	106.85	98.244	114.05	104.79	103.56	112	111.51	97.625	112.99	108.76	103.94	102.55	109.79	101.94	102.75	101.46	101.55	104.09	108.24
112.72	115.43	109.49	109.05	117.46	114.14	119.36	103	99.716	101.49	109.96	105.74	109.72	122.49	105.33	115.14	105.98	110.59	116.56	113.06	108.79	111.73	116.58	116.41	113.45	105.24	122.89	107.68	110.3	102.76	114.61	108.49	106.69	108.61	112.11	109.8	101.95	113.58	119.77	106.13	116.3	112.38	109.46	120.39	115.32	113.8	106.5	107.48	113.08	111.92
109.75	110.64	107.34	99.196	103.86	106.06	108.18	103.02	103.99	103.6	101.42	109.57	101.23	93.032	107.12	103.75	108.52	105.27	111.41	106.33	107.01	111.44	107.43	104.77	107.44	104	107.82	106.47	109.39	99.214	105.91	106.81	101.22	106	106.87	110.89	110.67	97.922	102.67	105.68	100.84	105.14	108.91	102.21	101.58	107.36	107.47	103.59	106.23	96.931
113.75	108.73	119.96	119.76	118.98	112.13	109.84	111.84	102.08	116.46	105.33	108.75	111.13	115.03	110.7	107.03	102.63	110.91	105.54	107.73	106.23	106.46	116.43	114.84	115.55	115.66	109.35	109.73	108.24	107.67	105.92	105.64	120.16	109.68	109.71	112.76	108.79	112.01	104.93	104.72	103.36	121.92	108.85	114.92	107.24	114.85	111.24	116.13	120.06	115.27
105.89	107.26	114.12	98.278	111.76	106.18	106.33	102.96	98.114	95.445	100.4	106.99	108.26	103	113.23	109.16	114.99	99.137	97.479	115.73	103.45	96.04	102.57	103.27	101.94	110.42	95.861	113.71	101.8	105.91	108.93	103.62	113.57	105.39	107.76	99.777	94.988	103.9	109.01	104.59	99.993	109.26	107.78	100.27	99.003	108.87	101.37	112.51	104.79	98.245
110.62	111.91	105.26	108.02	117.44	114.43	111.83	116.59	104.69	116.16	103.57	110.57	120.83	107.71	107	120.75	121.05	113.1	113.04	113.44	113.74	108.16	113.95	114.55	109.42	106.04	99.988	111.19	115.18	117.5	113.51	108.8	109.66	112.1	109.73	117.15	115.5	112.81	114.09	112.44	108.83	123.35	114.17	115.81	119.67	113.24	112.02	112.87	114.04	114.27
109.32	103.44	101.54	109.95	106.37	107.75	108.52	99.756	104.06	110.25	112.66	96.845	103.88	103.46	109.17	112.2	96.564	110.03	102.19	104.04	109.53	98.592	113.27	108.47	109.37	103.68	107.11	105.35	108.06	102.93	98.148	100.94	111.19	113.71	115.9	113.14	105.18	109.63	105.54	105.88	100.58	108.6	102.33	114.09	106.04	93.691	110.64	110	101.23	104.8
101.14	109.77	95.806	103.35	111.47	111.8	95.96	101.16	104.58	112.34	103.5	98.638	109.37	111.21	109.96	104.11	108.94	109.66	101.35	111.73	109.45	113.4	106.75	109.81	103.58	106.42	108.42	110.32	106.26	113.62	107.43	105.24	100.34	102.9	106.01	98.105	101.18	103.7	106.51	112.44	105.94	105.25	99.875	113.14	108.1	95.426	107.15	112.1	99.68	91.382
98.563	106.1	103.15	105.09	104.2	107.28	97.157	96.14	107.7	101.25	106.59	95.687	102.78	99.452	98.871	97.77	114.48	104	104.54	107.5	101.31	95.844	103.96	98.017	93.952	104.19	101.65	103.25	100.98	102.35	104.35	103.92	98.861	94.502	106.64	105.83	102.1	110.79	108.12	104.26	109.76	102.82	108.73	108.29	103.3	103.53	109.57	104.13	96.397	105.88
112.2	100.29	104.21	101.65	104.37	107.36	105.11	96.777	98.001	115.07	109.76	105.14	107.9	108.44	97.513	107.86	114.13	100.64	113.13	107.66	107.18	109.73	96.856	107.71	119.68	101	97.921	99.995	100.04	112.37	104	103.75	104.03	103.8	113.32	102.54	103.46	109.82	108.82	106.72	105.59	110.53	111.82	104.62	103.73	95.952	113.55	104.65	107.3	109.43
108.65	107.63	100.53	97.138	102.76	109.71	107.11	102.63	99.767	105.21	104.49	98.624	114.7	101.99	108.49	111.78	102.48	104.22	106.72	101.29	105.19	103.49	104.98	116.65	99.526	108.74	112.25	109.2	113.09	102.12	105.45	107.89	111.46	105.69	100.5	106.37	100.39	107.19	113.77	96.313	102.98	94.372	115.91	111.6	99.422	108.04	112.23	110.2	102.03	110.02
108.24	110.06	123.12	120.03	108.44	112.8	116.85	111.2	116.08	108.75	115.41	111.53	112.39	112.37	109.62	106.89	112.33	113.44	111.56	106.39	110.56	102.81	117.29	116.68	113.08	112.64	120.13	107.74	115.39	115.9	103.08	107.34	113.96	114.55	117.68	111.41	108.37	105.83	113.89	108.41	116.63	105.32	112.26	107.54	110.72	114.46	109.65	112.11	112.11	113.45
93.308	106.35	113.4	95.084	101.71	99.139	103.99	113.28	111.08	98.522	107.34	109.05	106.42	101.41	110.88	96.23	113.46	106.43	92.221	102.84	99.566	106.2	112.33	100.2	101.09	98.287	106.96	106.32	110.48	101.48	100.43	105.36	99.103	101.59	101.37	92.403	104.64	101.43	101.7	105.01	117.39	103.7	104.56	109.75	104.78	102.92	109.85	86.798	103.68	110.58
114.21	104.84	100.74	109.48	101.13	101.82	101.4	103.46	106.29	110.09	110.14	101.57	108.78	109.95	101.47	105.18	102.96	105.67	107.44	108.92	111.26	103.79	110.78	114.23	112.03	113.47	105.06	95.282	106.63	96.855	101.4	111.58	102.27	112.56	99.906	104.02	99.679	100.75	105.33	103.72	102.18	102.87	104.54	111.78	107.58	101.57	106.02	104.91	108.77	102.56
101.64	105.55	112.65	110.51	104.93	110.99	107.94	95.811	107.24	98.911	100.91	108.8	110.31	103.21	106.52	102.65	98.389	109.64	111.23	109.18	109.11	99.5	95.471	104.93	111.15	99.899	112.46	111.16	101.96	105.71	110.29	105.92	96.817	111.55	106.12	107.94	106.99	114.1	103.34	117.55	110.21	103.59	103.25	104.31	111.58	110.55	107.56	103.59	103.15	104.61
99.711	99.118	90.774	97.9	98.831	87.607	101.05	99.032	100.29	98.451	98.986	102.17	98.626	97.206	105.33	99.331	104.17	85.104	104.38	99.674	96.904	94.275	105.29	100.14	94.1	103.69	98.533	87.368	96.816	96.62	96.127	99.061	115.12	101.91	94.4	99.131	107.73	98.464	97.054	98.732	98.577	101.6	108.42	100.1	101.18	105.97	94.772	95.207	98.481	98.517
107	107.38	114.04	111.97	112.25	105.63	114.31	103.77	108.62	122.14	110.75	105.28	109.26	102.27	110.16	113.03	117.17	109.41	107.85	108.88	121.13	110.04	103.42	111.74	115.42	98.136	103.18	105.52	122.5	103.66	117.53	101.66	113.82	113.14	114.21	123.71	106.93	111.42	113.92	108.57	105.13	104.67	107.84	103.09	101.95	101.07	102.76	109.97	108.08	114.9
103.44	99.714	106.43	101.03	107.69	107.02	102.02	106.58	104.47	103.07	99.31	99.047	110.64	107.78	106.43	106.13	98.797	100.35	97.052	113.67	100.31	100.63	101.67	107.77	102.85	108.54	100.92	103.58	110.9	96.716	96.036	104.79	106.46	106.73	110.31	99.893	104.81	97.572	108.92	102.5	98.98	100.63	94.315	108.92	105.93	103.39	103.53	106.43	109.71	106.74
101.31	112.9	109.97	117.54	114.85	107.29	101.13	115.45	100.03	110.51	110.31	113.09	105.17	114.51	116.11	111.11	111.59	119.08	117.73	114.41	111.79	109.77	109.4	109.77	110.37	120.4	106.77	103.47	112.16	110.99	118.48	108.61	116.5	113.5	117.74	114.13	115.55	107.65	108.67	107.32	115.72	109.08	106.85	112.83	105.13	111.58	108.21	105.33	111.7	107.27
104.4	102.83	107.86	103.4	101.34	107.11	102.05	107.17	110.51	105.59	104.97	100.03	104	96.06	104.3	98.665	104.64	109.74	106.1	108.59	103.84	102.91	110.15	109.37	111.63	104.96	112.73	105.9	98.126	102.65	107.49	117.03	106.3	103.2	102.14	110.46	104.32	101.23	106.18	94.558	109.6	109.83	90.771	104.68	104.64	111.64	106.14	111.1	111.83	104.04
109.78	116.31	107.87	112.46	121.52	107.67	100.48	111.81	107.64	109.21	117.89	104.08	119.1	113.67	113.87	109.7	114.99	116.53	106.47	108.29	114.57	106.81	113.6	118.47	103.05	120.31	118.23	105.16	111.31	116.86	120.63	102.96	105.1	108.52	103.32	109.41	111.87	116.63	108.14	106.97	110.75	107.73	114.62	117.91	109.74	120.6	114.44	122.54	101.36	116.11
91.971	93.126	107.65	96.132	105.43	97.868	93.387	97.856	94.501	98.99	95.484	101.41	90.259	96.838	102.74	105.09	108.64	98.952	99.446	96.117	105.85	101.01	98.643	95.013	95.878	107.94	97.526	103.01	108.87	102.72	108.71	97.844	95.665	95.741	104.76	100.26	99.009	97.747	104.97	110.1	103.25	106.79	99.808	95.843	102.61	101.68	93.197	102.83	102.72	98.287
101.92	99.729	106.33	105.13	105.34	95.851	114.19	106.49	96.948	114.3	104.47	112.34	107.41	107.42	106.75	105.94	116.65	103.48	98.257	110.89	111.69	111.05	105.92	113.6	101.09	105.35	110.91	106.23	110.28	103.57	114.81	106.75	101.84	101.02	104.03	106.34	96.57	102.54	113.33	108.32	105.32	98.333	104.95	99.281	111.14	101.86	112.08	101.77	102.48	98.839
113.89	115.03	103.69	119.01	118.3	117.84	109.67	109.11	117.29	121.37	107.68	113.52	120.9	114.52	111.44	111.71	104.33	112.6	108.99	110.03	115.49	111.25	108.6	113.72	113.65	110.2	115.28	116.13	109.66	113.01	113.04	107.52	110.85	113.68	110.32	109.53	112.66	119.06	115.27	108.73	105.59	118.05	107.48	112.8	110.33	114.4	109.33	105.27	109.69	112.01
114.59	118.43	106.55	118.2	112.14	117.34	110.21	116.18	111.72	115.41	121.57	109.68	116.46	107.25	121.21	112.31	110.72	123.28	123.59	117.95	106.82	120.03	118.06	117.74	114.12	120.81	111.76	120.43	107.67	111.11	126.83	121.06	114.64	108.59	123.85	116.02	111.36	117.62	113.35	114.31	116.39	116.03	111.91	119.43	124.53	125.56	121.58	117.14	115.36	113.25
109.92	109.34	113.93	104.45	114.13	107.81	101.04	112.27	115.17	102.67	102.74	110.9	112.04	105.35	109.9	106.13	108.65	94.701	102.32	113.24	106.05	104.56	111.28	108.67	107.91	100.28	108.54	109.28	106.89	117.42	108.41	114.74	103.91	117.13	105.12	105.53	112.83	109.58	104.24	113.34	106.32	106.77	107.34	95.466	109.2	104.29	115.55	111.19	102.91	111.74
97.867	108.49	93.147	106.3	100.45	98.27	89.433	113.78	104.93	96.518	89.982	103.05	93.747	99.286	97.621	98.776	99.894	98.409	97.151	103.2	93.105	104.6	97.096	97.598	108.34	97.059	101.24	86.28	98.427	94.454	91.583	100.88	102.92	98.847	99.325	89.908	99.699	104.63	107.49	102.12	96.957	91.363	99.06	94.164	98.426	95.431	88.876	99.775	97.879	88.646
106.9	105.24	104.7	101	96.158	104.66	100.06	101.3	104.9	115.48	109.45	108.74	100.73	100.04	99.904	110.13	104.03	95.711	106.74	111.34	103.45	103.88	111.09	106.99	100.68	110.09	99.527	105.15	106.4	98.865	106.45	101.03	104.38	105.96	102.52	109.06	105.74	104.16	97.211	102.47	104.86	100.74	101.06	109.52	108.08	103.66	100.56	104.95	93.987	102.13
96.789	96.851	106.76	98.689	110	104.22	102.84	96.073	99.354	99.693	106.86	113.68	104.33	112.33	112.53	114.94	109.14	91.838	103.31	99.824	108.67	93.873	94.309	106.61	101.02	107.94	108.53	112.02	96.776	101.04	96.438	95.92	96.266	100.95	103.37	107.65	102.79	101.32	115.67	106.71	101.92	97.14	100.83	97.426	105.91	97.583	105.15	106.97	106.23	104.95
99.351	100.87	98.181	101.82	89.683	90.148	100.74	104.42	106.06	97.247	108.09	100.88	97.726	91.423	104.29	99.845	102.51	84.023	102.43	99.979	98.727	100.19	94.398	99.865	101.4	99.039	96.444	105.33	93.229	101.59	94.822	103.09	100.21	96.256	109.66	104.61	102.83	97.903	98.833	102.39	104.57	97.111	98.245	101.34	108.42	101.65	97.679	98.453	105.67	104.11
111.1	102.34	102.82	106.43	98.98	100.75	116.87	106.87	113.84	115.9	102.19	109.44	102.99	105.76	107.15	102.15	110.36	111.22	100.11	102.61	115.42	108.61	110.86	111.33	109.39	105.41	105.79	96.46	108.86	105.87	109.01	104.82	108.3	112.65	101.85	109.64	107.82	106.13	108.46	99.141	117.61	97.674	108.57	107.51	114.75	108.81	109.58	106.88	102.49	112.22
112.45	104.26	110.55	122.31	111.52	114.47	114.65	114.04	106.74	104.43	115.62	124.43	116.26	110.84	105.24	118.59	107.91	111.88	112.68	112.81	109.42	113.4	109.59	111.02	100.59	113.45	110.6	112.35	110.18	111.46	118.53	110.92	111.18	117.07	108.26	105.31	107.12	108.34	110.26	112.26	114.21	107.65	109.93	117.73	110.26	110.47	116.1	109.06	105.64	108.07
114.06	110.15	115.83	124.82	118.19	116.57	110.77	112.95	112.38	113.04	114.99	120.17	121.2	115.98	114.35	121.51	123.83	115.09	114.57	116.91	110	115.98	115.85	117.45	125.73	115.56	120.55	117.61	119.86	119.55	122.61	110.52	118.4	116.86	107.59	108.75	114.51	107.87	122.04	113.35	122.27	118.32	115.37	118.84	116.65	111.58	119.03	110.25	117.51	112.27
103.32	100.42	100.26	102.83	107.6	110.18	108.48	105.11	97.218	105.48	103.1	102.68	102.6	94.522	99.349	98.964	103.78	104.01	108.35	108.83	106.36	103.19	98.263	111.34	104.4	104.22	107.49	105.6	90.697	96.24	101.38	102.18	104.01	93.942	107.59	101.54	115.24	94.959	103.2	102.38	106.68	99.95	102.22	103.66	108.27	104.24	97.472	96.64	102.77	103.51
104.79	96.205	102.28	99.816	105.82	93.979	94.107	100.44	107.41	97.951	102.58	98.043	105.32	95.224	108.16	93.754	105.22	105.84	99.035	102.65	98.737	100.25	98.028	95.876	99.54	95.425	96.623	110.04	97.729	97.781	95.79	95.477	99.78	110.76	101.35	106.94	104.83	91.955	93.324	103.05	92.761	101.17	96.668	115.39	103.94	98.683	96.329	98.331	96.985	95.508
114.58	105.89	105.11	112.26	115.49	100.89	106.49	87.468	105.24	107.14	107.93	109.3	105.27	95.744	110.74	105.84	110.54	95.595	100.04	112.99	109.77	114.7	104.99	112.28	106.05	113.78	105.54	101.63	101.43	106.82	107.2	101.05	103.59	108.85	105.62	108.72	104.24	104.35	108.26	107.92	107.7	98.214	111.53	106.07	106.07	104.44	101.27	104.76	101.58	110.39
110.6	115.54	109.34	110.11	108.06	107.81	110.06	113.33	114.32	113.66	106.42	105.72	112.17	109.82	115.9	112.8	109.72	114.32	124.12	108.21	116.81	110.19	113.18	108.42	108.65	107.02	109.22	107.6	110.46	109.11	102.8	112.08	111.41	115.02	111.53	114.49	118.26	108.49	113	105.9	114.18	114.21	108.89	114.38	113.03	113.04	111.73	105.49	107.12	104.27
115.82	122.29	115.57	118.19	107.96	119.44	121.67	122.85	116.79	120.65	113.96	121.11	124.95	119.43	119.94	121.35	121.89	122.66	112.93	111.88	123.14	116.12	118.29	112.04	117.46	120.62	121.55	120.18	110.46	113.87	111.82	120.39	109.34	115.4	111.7	119.65	114.3	116.54	117.35	119.99	117.63	122.19	116.05	115.67	117.98	119.85	123.72	121.14	114.04	120.01
111.15	104.63	112.86	103.79	101.38	112.88	114.83	106.84	103.3	111	118.14	107.46	118.71	102.11	99.079	116.09	105.64	111.47	94.472	118.31	110.31	110.1	110.1	114.13	100.98	113.42	112.61	108.44	113.93	112.52	110.93	106.66	110.29	114.46	118.81	109.83	112.93	119.8	106.07	106.74	117.86	110.21	109.55	114.76	103.01	110.28	107.56	113.34	108.53	115.2
108.28	106.33	107.48	105.97	107.03	96.967	107.87	112.33	106.27	106.72	102.31	118.84	101.97	110.41	113.11	105.11	99.237	100.68	105.4	105.03	104.29	112.56	108.33	103.86	106.57	104.37	106.34	109.74	102.02	105.67	100.27	115.79	113.36	99.178	101.07	110.43	105.64	100.47	111.07	107.42	103.58	105.38	107.96	98.551	106.04	99.066	112.12	107.01	113.59	109.55
117.38	105.69	112.83	110.24	122.69	111.25	100.83	111.07	98.296	120.55	106.68	114.68	112.51	110.32	108.9	109.7	110.53	115	119.4	112.72	113	117.26	117.92	118.47	107.01	115.56	106.21	104.9	115.1	103.2	110.65	108.97	104.22	111.58	110.33	114.38	115.67	105.35	119.96	102.95	107.78	103.46	114.02	109.43	119.85	111.68	116.46	104.27	112.65	102.29
109.16	104.1	109.86	104.62	102.41	112.72	106.72	104.26	111.57	96.349	103.84	112.37	106.07	105.15	108.92	103.7	99.418	107.55	113.42	101.03	101.99	108.13	109.02	104.63	102.84	106.12	105.03	112.94	105.3	101.81	114.86	99.034	106.62	96.171	107.11	92.627	114.02	104.23	110.93	101.12	96.048	108.62	115.73	99.852	104.04	94.717	110.44	97.771	105.85	101.24
105.37	104.64	100.33	97.045	110.21	101.78	108.12	104.91	114.66	105.66	103.59	100.27	105.67	110.25	110.14	116.84	106.77	105.99	107.05	97.501	98.562	109.65	99.422	98.598	106.28	103.63	108.21	107.74	103.73	101.85	112.16	97.355	100.47	109.75	101.37	97.366	102.59	109.88	99.202	96.072	96.921	102.98	103.67	111.34	111.19	104.21	106.47	101.89	104.28	110.43
104.16	111.16	98.785	97.871	100.58	106.13	102.72	95.902	96.424	90.805	96.337	100.59	98.277	102.01	96.718	106.13	89.619	102.02	98.7	96.633	97.816	97.659	101.8	108.83	102.79	101.48	104.29	105.57	101.07	100	104.25	103.77	98.333	100.73	99.981	101.56	93.626	93.918	111.64	108.06	101.47	98.004	102.07	99.288	93.625	100.38	99.33	105.82	100.58	96.151
109.95	106.23	100.41	114.11	109.36	111.83	103.81	119.41	122.78	112.51	112.47	111.73	117.99	117.74	120.49	111.71	107.4	109.44	109.52	115.34	115.97	102.66	112.01	115.93	110.92	107.58	116.69	117.01	112.03	115.06	115.68	111.37	105.14	104.55	111.67	107.57	107.41	109.38	111.3	109.06	116.2	112.49	115.25	108.14	109.37	109.89	106.53	114.47	112.41	107.5
117.92	118.81	101.31	118.86	107.69	112.02	113.3	113.6	115.33	116.6	111.93	105.28	105	117.06	110.13	113.91	117.07	109.07	108.3	118.31	116.51	110.72	113.93	109.21	109.65	110.78	106.79	113.52	109.65	112.97	117.27	112.64	112.95	106.67	117.93	111.99	111.94	107.48	117.81	115.19	113.98	107.89	110.59	109.18	114.54	116	104.51	109.18	106.72	113.12
102.71	99.615	104.92	106.33	98.397	92.424	99.114	92.357	96.55	98.511	100.61	96.174	87.52	93.368	100.67	98.91	96.228	100.09	97.301	104.1	96.014	105.81	101.83	99.132	99.621	102.2	96.316	102.65	103.05	109.09	94.131	111.6	104.86	94.151	110.42	99.51	101.41	101.16	102.88	101.43	99.833	101.61	98.308	94.279	102.3	97.314	95.876	97.613	97.734	96.439
122.17	109.84	115.74	112.06	114.68	112.42	106.18	117.97	107.8	105.23	115.09	113.3	126.21	110.31	114.56	116.52	110.8	111.93	114.91	110.33	110.61	119.07	113.4	110.71	114.73	115.11	113.85	116.42	113.08	116.23	122.63	112.53	103.46	121.7	110.22	111.88	115.4	111.03	112.62	113	106.1	115.71	118.41	100.41	113.51	106.15	117.88	111.54	110.93	104.87
118.63	109.51	118.77	109.05	106.36	115.63	115.56	116.74	102.91	112.79	121.22	111.64	112.24	125.74	98.948	108.46	113.98	114.43	115.14	112.48	111.85	101.34	114.94	111.46	110.81	100.18	115.34	114.31	106.01	116.04	114.62	107.16	110.6	100.94	106.62	103.45	108.89	112.05	125.1	113.89	117.96	114.23	112.11	111.71	106.84	104.7	103.72	109.62	116.35	115.64
114	114.46	116.82	115.18	106.43	109.98	104.87	116.35	108.56	104.86	105.01	118.56	107.83	111.71	118.93	111.3	114.45	117.56	102.64	114.04	120.02	109.45	110.28	120.35	108.09	114.54	115.64	115.4	108.73	114.71	113.89	106.94	108.71	110.82	115.43	118.23	120.73	114.39	104.21	110.24	108.16	117.39	107.37	114.78	107.49	106.23	103.56	108.54	100.93	115.47
106.39	96.784	103.98	102.23	102.54	100.62	112.27	109.64	116.24	101.05	108.7	110.93	108.73	97.356	111.57	109.31	100.41	108.36	96.815	106	105.54	101.57	98.144	108.33	105.62	107.5	112.47	108.38	98.968	106.14	102.85	112.68	108.13	97.096	105.06	106.22	112.48	99.975	107.38	109.65	113.69	109.18	104.29	109.38	108.89	109.01	106.78	104.25	95.952	105.79
113.92	122.99	111.76	99.485	112.41	111.53	107.03	109.83	107.29	102.32	104.7	108.66	114.15	116.32	115.15	119.45	117.29	118.97	100.9	114.94	102.64	109.33	121.24	114.8	104.07	109.88	113.77	102.86	109.69	102.04	109.99	111.52	114.12	115.28	103.44	114.98	121.85	120.03	113.13	112.25	119.49	116.59	110.43	117.14	113.21	104.38	111.12	116.87	109.56	110.36
104.25	106.85	107.65	103.28	108.89	112.4	100.41	100.84	98.04	112.32	110.13	95.748	93.513	102.47	105.73	113.83	104.84	107.93	99.96	104.5	112.66	108.13	110.04	103.2	112.08	100.46	113.23	113.17	106.28	106.55	93.995	106.85	98.277	108.32	106.1	109.82	114.21	99.296	112.03	107.69	102.35	102.88	110.17	104.85	100.1	108.29	105	112.67	101.48	116.4
105.41	103.15	108.98	100.66	116.88	102.54	117.16	98.439	109.21	100.3	99.837	99.414	105.79	100.61	100.58	97.628	105.38	101.42	97.983	106.4	106.42	107.27	103.8	106.6	104.84	107.24	108.27	107.75	105.78	105.41	99.323	102.92	100.02	98.787	94.178	107.1	103.52	104.56	103.95	108.41	105.19	100.34	104.85	109.3	111.97	101.78	98.147	106.47	108.73	103.75
109.71	115.83	114.64	113.75	110.56	108.11	116.97	112.95	107.36	110.7	112.37	108.28	112.98	117.69	114.64	110.9	118.59	108.87	109.92	119.71	110.14	113	108.42	102.14	114.53	110.67	113.81	99.606	107.97	108.9	108.76	105.24	113.93	106.82	112.36	112.95	123.09	107.02	113.41	99.966	114.67	110.24	112.63	112.74	109.28	115.33	112.1	108.22	117.37	107.35
107.57	100.44	97.269	101.66	109.84	94.781	111.52	103.52	94.714	111.16	99.509	102.7	106.61	102.43	99.589	111.26	113.82	103.68	113.11	107.22	95.864	112.8	96.256	101.73	111.3	109.73	105.22	107.01	101.46	106.36	99.515	106.4	108.73	103.72	107.25	100.3	97.392	104.93	99.554	106.15	102.79	105.08	108.1	93.186	107.15	104.47	108.29	112.55	103.63	104.8
96.513	102.92	102.42	108.35	101.96	104.76	102.12	102.89	92.909	96.658	103.65	104.01	103.83	100.92	104.14	104.79	96.357	100.84	95.59	95.836	103.58	92.895	99.615	103.28	99.919	106.5	105.31	98.083	93.911	99.759	89.457	102.77	109.16	99.613	104.21	99.655	98.65	107.28	96.762	105.44	97.923	105.17	102.78	98.309	95.706	99.293	106.04	96.799	93.185	93.772
103.56	109.18	100.87	99.678	99.226	91.671	99.444	110.58	90.916	102.48	104.41	103.48	93.409	106.89	94.967	100.47	111.82	109.03	103.58	100.85	95.829	102.8	96.999	106.25	98.019	101.76	99.599	102.16	90.431	92.962	95.314	102.05	94.966	96.365	101.46	92.627	96.054	101.54	97.258	110.04	97.921	99.788	103.3	97.291	102.51	98.595	98.917	103.64	103.3	97.418
103.95	107.96	115.87	104.15	111.92	104.17	108.66	107.55	115.21	113.48	112.76	111.64	114.84	111.24	121.03	115.74	113.27	112.7	109.27	111.41	115.64	110.89	103.62	113.57	107.73	118.13	111.04	106.56	110.8	118.76	105.9	112.08	116.81	114.83	108.93	112.56	109.33	108.38	114.36	108.18	114.21	123.75	109.11	108.78	111.82	112.57	109.02	113.79	111.78	109.48
112.34	114.3	116.54	108.66	112.06	111.73	109.66	110.34	105.58	108.11	109.36	105.38	115.54	102	118.27	115.53	110.93	107.77	112.2	114.83	111.31	105.12	118.87	113.67	113.35	111.71	114.02	109.39	116.35	119.26	110.45	109.07	114.04	110.87	109.15	119.17	118.94	115.9	114.26	109.21	103.7	119.3	111.92	111.42	110.47	120.89	108.04	103.64	109.45	113.07
101.08	105.96	102.01	108.76	111.08	110	104.37	108.71	115.3	103.01	107.09	101.59	97.947	114.51	105.2	106.89	116.1	102.58	102.97	116.63	98.904	105.14	109.14	111.91	104.87	109.67	103.67	110.99	104.91	105.08	109.52	109.16	103.96	112.45	99.196	105.63	108.61	104.68	102.35	101.33	104.06	99.777	103.04	109.61	114.37	108.7	106.41	109.29	109.81	106.67
109.08	104.26	111.79	119.77	108.77	113.92	115.87	107.57	110.37	110.03	111.14	120.46	120.77	114.81	107.61	113.02	116.53	106.51	100.27	110.93	115.92	117.59	103.97	120.94	113.12	110.04	105.67	114.24	114.4	103.13	111.22	112.52	111.11	110.31	112.96	104.36	101.67	117.42	110.12	105.69	116.1	117.34	105.31	108.01	123.96	108.61	113.48	109.89	118.49	106.86
125.63	109.87	116.24	107.35	112.31	104.5	115.55	117.06	108.78	122.75	104.77	108.28	112.27	111.87	112.39	102.37	112.84	107.74	108.22	115.8	106.76	116.85	114.49	111	116.81	116.9	114.24	105.83	114.07	113.15	109.66	109.92	113.5	109.72	113.61	102.21	99.086	104.62	113.47	103.51	113.39	121.42	106.52	111.09	103.96	109.9	112.61	115.7	111.98	111.15
113.69	117.63	114.41	116.8	122.59	109.93	115.63	112.28	106.87	112.95	101.73	113.31	116.56	114.75	116.24	111.63	113.51	114.35	103.53	116.1	110.26	110.71	117.01	117.11	111.81	107.49	107	107.07	110.28	112.18	105.32	114.41	103.8	128.04	111.06	117.26	112.99	122.51	118.62	111.47	102.38	119.52	111.59	113.28	107.03	105.12	115.33	120.47	114.55	105.62
123.4	114.77	117.54	113.49	120.03	108.32	114.36	116.2	119.88	117.62	115.44	117.63	117.94	116.42	126.42	115.34	111.39	116.13	112.07	109.84	121.83	123.54	132.92	116.34	109.19	116.45	126.84	117.73	111.85	119.9	121.3	108.16	125.58	120.06	105.29	121.7	119.65	116.43	111.05	114.49	124.21	114.16	117.58	104.23	120.3	118.67	112.12	123.1	114.56	120.05
98.551	105.73	96.424	100.71	108.05	104.17	101.14	113.3	113.98	108.07	101.54	111.51	113.92	107.24	100.29	106.11	113.68	108.64	99.606	102.94	114.7	109.75	103.33	101.24	96.179	97.343	102.56	102.41	105.08	102.36	118.67	113.85	103.56	101.31	105.6	113.48	114.32	100.06	110.07	102.35	95.924	104.27	100.25	102.28	111.2	97.569	106.77	106.08	103.03	103.38
123.36	118.13	123.38	119.13	120.57	120.37	116.83	124.61	117.07	117.98	117.47	117.9	120.69	117.63	114.14	124.55	110.15	113.67	115.53	114.87	116.82	111.1	110.74	110.32	118.04	124.56	119.5	115.11	111.89	116.87	109.65	120.72	119.1	121.9	112.94	116.39	118.06	110.13	122.67	117.54	118.22	114.41	112.16	116.88	123.48	111.07	119.59	115.89	113.53	118.77
113.65	100.55	113.71	114.54	115.06	114.93	114.58	111.54	105.39	113.3	111.7	111.43	105.55	108.98	108.96	115.52	115.69	119.79	111.07	105.68	112.81	106.83	118.67	113.28	116.25	112.89	109.7	118.65	115.29	111.29	109.65	109.03	121.66	103.58	114.94	114.22	110.97	104.98	108.83	106.6	112.8	112.01	118.3	107.42	107.81	111.63	117.38	120.85	111.01	112.83
105.98	111.33	102.42	111.12	114.39	100.82	110.14	110.9	114.35	107.7	107.76	103.21	101.41	111.96	103.92	102.24	105.49	107.15	97.011	105.28	105.14	106.8	115.04	107.38	108.63	113.15	92.809	110.61	104.76	109.52	120.11	101.1	100.06	107.84	95.544	107.16	104.54	108.8	107.13	103.28	110.61	103.51	98.866	106.72	110.87	106.49	111.99	102.89	101.05	100.59
103.07	105.84	104.88	94.722	110.96	95.279	113.33	110.96	110.07	108.84	102.29	105.49	113.1	103.9	104.59	100.59	106.22	105.33	101.04	111.92	104.09	104.22	118.9	103.81	107.65	104.14	109.56	116.42	107.62	103.1	101.66	102.67	110.9	107.46	99.637	95.55	103.91	103.62	106.63	99.701	100.39	101.81	101.1	112.01	103.59	98.592	107.22	99.988	107.94	102.95
110.51	104.97	106.96	113.8	105.59	117.85	104.73	108.56	109.86	118.28	118.92	119.83	113.6	110.66	110.73	119.35	114.39	116.52	115.7	114.29	109.7	118.16	122.77	115.56	109.85	112	115.7	113.63	106.54	114.25	115.63	121.28	110.15	110.09	117.1	100.64	110.12	96.737	109.38	111.59	116.15	113.3	110.21	110.04	113.26	110.35	118.86	113.39	113.12	119.08
107.39	107.13	107.2	107.86	93.828	107.16	104.85	105.79	104.23	106.1	110.81	101.35	97.307	105.34	105.98	105.94	100.03	107.53	102.17	106.06	104.52	105.46	113.08	96.222	100.94	106.81	106.53	105.96	101.47	100.58	107.8	104.95	106.06	108.43	117.03	108.74	112.81	102.3	105.63	101.31	105.03	108.28	102.98	103.17	110.99	106.84	111.5	98.827	106.01	103.6
103.75	108.75	105.48	105.19	109.98	100.63	106.62	99.917	106.51	106.6	97.998	103.38	101.18	98.834	98.37	96.889	108.05	106.69	107.39	100.14	106.64	109.87	99.784	112.72	107.77	102.83	104.63	106.36	106	107.41	103.43	103.5	114.47	104.49	103.8	105.58	114.21	97.139	109.79	107.3	103.47	103.28	108.08	98.298	100.23	104.91	101.7	97.943	104.77	94.508
101.9	98.604	101.92	99.96	105.41	105.36	110.33	105.22	105.08	99.334	112.02	104.18	105.14	111.46	103.36	102.52	107.37	103.54	101.63	109.01	115.91	109.68	99.453	111.28	103.08	105.33	98.183	101.5	102.75	103.66	103.44	108.31	102.42	111.8	103.48	107.27	106.23	101.54	103.99	108.71	97.778	99.281	101.37	102.85	109.79	105.42	94.112	116.88	106.33	99.74
100.09	97.143	97.17	107.14	102.98	98.358	100.39	94.766	93.321	91.462	93.455	99.024	106.75	100.47	101.86	99.95	98.486	88.605	93.133	92.97	99.409	99.991	103.22	105.93	105.15	105.54	99.692	96.177	98.453	102.53	95.499	94.468	98.931	101.51	106.47	105.74	98.489	110.05	97.385	99.753	105.7	94.292	95.249	102.88	101.71	100.71	105.51	101.61	104.22	100.56
108.35	109.33	112.93	99.942	101.43	100.73	98.575	108.78	99.659	107.16	109.86	104.5	112.7	108.19	109.15	105.17	109.86	112.5	114.4	102.18	105.37	105.69	100.33	109.65	106.04	105.16	98.968	106.47	105.8	114.01	109.94	108.86	98.744	98.949	106.43	111.45	104.67	106.45	108.02	101.29	108.31	108.03	104.51	108.4	109.78	116.3	100.6	105.12	106.99	107.83
104.29	109.78	103.96	108.21	100.11	100.71	101.03	110.49	109.1	97.465	112.67	97.981	100.93	108.29	98.508	105.19	99.442	112.1	106.7	103.96	106.72	115.71	101.84	108.96	98.386	94.755	107.14	108.19	112.99	104.7	107.15	101.32	102.87	99.875	103.22	110.89	112.72	101.32	101.21	109.6	99.508	103.39	107.01	99.607	98.675	101.55	103.65	105.77	106.21	111.38
105.41	110.37	109.26	101.45	113.46	109.08	101.13	115.46	100.11	103.38	101.15	110.07	107.23	105.31	105.14	94.725	104.75	103.62	101.76	103.13	107.98	111.81	103.52	111.32	108	107.57	106.05	115.03	110.92	114.98	100.85	111.52	105.24	105.02	99.777	112.94	101.87	116.36	114.31	105.5	112.36	106.68	109.06	106.59	110.32	105.53	111.64	106.17	109.05	111.52
90.356	100.4	90.45	100.61	94.886	99.019	101.73	97.24	98.721	97.256	101.31	102.26	94.961	96.834	96.133	106.07	98.806	98.388	109.2	105.51	104.77	99.868	101.97	100.4	93.034	98.96	105.78	97.459	101.36	98.827	92.898	96.09	102.01	101.76	102.59	93.56	103.59	97.321	93.357	102.66	91.711	95.294	100.74	106.55	100.96	86.852	103.69	100.44	101.66	101.75
122.36	117.52	113.54	120.24	108.8	108.08	126.51	111.04	117.45	123.29	124.07	116.19	109.89	124.43	117.09	118.84	120.53	123.9	113.3	113.25	106.49	111.5	123.03	119.25	121.26	125.27	115.4	121.32	116.97	116.84	118.94	119.01	112.5	111.05	119.09	117.85	116.88	114.05	114.22	111.08	118.49	125.94	114.94	122.1	122.94	119.19	118.36	116.41	113.35	115.92
109.72	106.04	108.59	115.41	107.88	103.93	112.89	107.17	102.27	109.6	115.6	108.01	115.1	113.37	103.4	113.55	109.61	113.1	98.995	117.1	115.41	110.63	115.88	116.52	110.92	115.73	112.32	107.55	108.31	102.57	109.46	116.02	102.5	112.39	109.02	113.22	115.82	113.44	102.6	116.71	120.99	115.74	111.32	107	113.25	112.19	103.25	105.98	112.29	117.07
101.57	105.94	108.07	106.31	101.28	105.85	106.91	107	104.04	104.29	106.33	98.975	115.84	101.94	104.71	102.97	113.69	105.73	105.36	102.35	104.67	105.2	103.17	102.79	104.27	102.53	108.09	105.56	104.3	116.96	110.12	101.24	106.43	104.99	108.02	109.27	117.11	101.6	113.25	109.55	111.5	99.591	103.65	105.93	112.66	102.49	109.57	97.528	105.08	106.6
98.565	101.75	100.05	109.77	107.43	105.65	110.46	109.65	104.72	100.56	106.13	106.04	109.13	107.07	97.089	106.44	116.42	110.48	107.39	106.66	104.72	114.2	109.14	100.48	109.61	108.37	99.423	114.86	109.65	101.55	107.68	107.2	105.79	108.48	105.5	104.26	114.16	101.76	118.05	107.96	108.4	100.46	104.3	109.4	110.23	107.45	104.72	109.76	103.41	108.04
107.55	107.33	119.89	105.19	101.86	104.79	102.48	104.82	102.68	110.25	100.04	112.63	108.5	112.06	106.92	111.46	97.925	101.56	100.13	94.082	109.79	108.1	105.82	105.82	105.64	106.23	104.82	112.81	107.41	110.45	106.82	114.56	104.97	100.94	106.95	111.3	103.76	116.01	107.75	103.88	119.78	105.97	105.09	111.35	108.07	108.85	101.61	108.88	105.86	106.99
118.17	111.36	111.69	113.15	101.94	120.2	114.04	111.79	108.81	104.05	110.62	101.54	110.1	112.36	113.31	111.56	115.27	114.03	106.42	118.82	102.43	99.489	101.7	109.38	109.79	113.68	107.77	108.31	109.64	111.14	101.97	119.44	111.62	111.27	112.43	103.84	106.93	113.72	114.03	111.77	117.96	114.64	110.3	104.11	111.34	109.62	110.9	110.34	117.34	110.84
108.97	97.644	108.14	111.96	106.05	116.37	113.98	123.12	108.71	109.55	109.86	109.71	106.63	110.85	122.02	110.82	105.53	98.34	112.27	108.62	110.42	101.7	107.9	116.1	109.68	111.63	110.25	109.11	113.63	105.88	118.52	108.19	99.204	113.72	102.62	107.38	108.6	111.77	117.37	103.51	117.08	108.56	102.79	105.21	107.18	109.9	113.29	103.52	107.97	108.3
107.95	112.76	100.05	118.25	110.06	114.96	107.37	108.18	110.92	107.46	109.28	114.28	112.67	117.79	103.53	115.07	119.14	109.06	103.3	109.27	109.14	108.06	110.12	120.08	104.7	110.03	118.3	109.45	115.73	109.37	108.04	112.43	110.98	108.02	117.51	108.84	112.8	106.76	111.49	105.36	115.58	111.17	116.49	112.78	116.48	110.67	111.22	103.47	117.12	113.28
109.53	112.49	111.29	104.64	103.09	108.63	107	105.89	107.46	111.53	99.07	100.49	110.45	106.37	104.74	111.96	117.03	107.14	105.99	105.1	105.72	109.41	107.41	109.36	105.93	106.79	104.72	102.02	108.92	114.25	107.22	100.59	104.3	101.46	102.22	97.314	105.89	113.68	109.58	94.897	106.48	105.98	107.22	102.82	106.83	107.91	108.05	110.05	98.63	107.73
111.33	96.671	112.1	109.26	108.4	105.94	107.32	107.68	104.57	110.86	105.61	98.313	106.38	101.69	101.24	111.67	107.51	97.865	105.67	106.1	110.78	116.93	108.03	110.14	109.28	112.63	99.469	104.04	111.15	106.99	108.01	106.07	105.81	106.16	105.83	103.79	107.81	104.89	111.77	107.42	102.11	115.41	107.5	106.42	104.68	103.32	105.93	105.71	108.1	98.149
106.14	100.83	107.26	98.771	104.58	102.37	93.559	103.93	98.896	96.09	105.65	106.02	106.89	101.08	97.103	109.62	121.2	103.39	107.37	103.26	107.03	101.35	97.209	113.35	103.07	101.86	101.52	101.9	107.97	108.33	104.43	96.331	106.73	104.11	114.95	105.3	109.62	110.05	106.61	111.45	113.28	109.61	106.59	111.09	108.02	103.54	103.72	111.61	104.81	102.5
96.476	105.98	106	107.26	92.471	106.18	92.196	101.69	95.19	93.287	101.85	99.836	106.49	99.833	107.23	97.449	95.466	99.082	98.856	102.82	94.909	101.89	96.477	95.595	100.76	91.908	98.473	98.711	100.66	99.579	94.176	89.214	103.83	104.39	102.53	106.21	100.36	92.755	96.34	107.46	104.31	105.27	98.831	93.699	102.81	97.28	99.379	96.158	101.65	105.81
108.43	109.87	92.939	99.176	106.5	114.13	103.64	105.33	106.72	108.39	104.84	113.49	101.34	114.78	101.37	112.91	100.11	99.778	111.34	106.23	105.61	103.34	114.25	100.38	101.3	108.89	104.7	104.36	115.71	104.72	112.01	108.25	113.68	103.48	101.34	106.81	108.31	108.47	97.329	104.12	99.555	110.85	109.33	105.38	109.95	107.77	95.66	99.44	104.39	104.3
102.68	109.46	108.51	116.25	116.67	112.32	120.6	111.95	113.45	102.46	109.97	115.62	103.02	112.73	110.08	113.87	100.95	107.26	116.25	107.21	109.98	102.56	102.93	115.03	111.8	109.93	112.97	110.8	102.18	123.95	111.05	123.03	118.17	125.73	105.49	111.53	115.52	103.08	122.35	117.6	113.99	116.33	109.09	109.1	114.51	109.95	109.83	109.79	114.8	110.28
110.88	106.82	108.98	109.75	113.36	104.63	114.41	112.89	109.16	108.12	106.32	103.67	98.156	114.82	106.3	110.9	116.57	111.6	108.25	110.91	112.08	108.66	114.64	111.33	104	110.51	106.08	110.97	110.83	104.06	108.49	109.6	110.21	107.08	113.14	100.68	109.21	111	104.44	98.844	111.81	107.09	108.34	108.64	109.27	109.98	116.18	117.79	108.84	117.57
110.61	105.39	103.31	117.44	107.32	113.3	108.52	102.14	111.72	105.52	115.99	116.98	114.93	107.33	111.92	109.07	108.25	112.34	118.16	105.22	115.29	105.39	116.48	115.79	105.28	107.21	108.58	112.11	105.98	105.29	110.12	109.83	111.96	97.408	115.29	112.25	112.79	112.44	113.99	103.6	105.74	104.24	113.03	105.66	113.3	112.98	103.23	112.69	109.65	114.46
103.83	97.392	97.847	102.21	100.7	102.29	104.75	95.118	91.926	105.35	101.68	103.7	97.116	97.708	95.934	101.84	100.83	104.66	100.33	104.04	102.35	103.91	93.441	105.22	102.82	94.054	93.759	104.25	102.72	95.935	106.99	98.707	99.477	100.91	98.998	92.659	95.071	100.25	108.82	99.111	94.941	111.76	101.57	101.16	96.801	103.68	99.813	102.98	101.66	92.211
109.08	104.47	101.83	103.56	107.62	110.58	110.28	111.88	104.29	114.62	107.16	113.04	107.26	111.94	106.57	108.23	111.17	113.09	106.55	105.86	101.94	106.7	101.51	106.18	105.48	109.01	107.84	106.7	105.72	100.09	104.62	105.13	110.49	112.16	104.88	100.73	109.13	115.1	110.02	104.82	106.25	107.77	98.821	102.7	106.37	107.6	114.41	110.76	108.64	113.05
101.06	112.54	109.62	115.49	112.84	107.81	112.13	106.42	106.63	116.58	108.3	115	113.85	117.3	109.3	95.192	107.94	105.21	112.23	107.5	110.33	118.9	103.62	110.38	116.94	113.85	107.16	112.46	109.52	118.56	105.79	111.79	110.65	117.22	115.4	117.16	110.66	115	107.96	101.93	112.08	108.38	104.52	107.33	112.9	117.72	113.53	116	115.11	109.53
108.27	110.03	109.28	116.99	98.348	119.56	112.71	116.2	105.94	106.66	111.84	109.54	100.75	109.39	106.77	103.97	103.68	114.55	110.1	113.46	101.75	115.81	103.78	103.32	126	110.49	114.66	105.36	111.28	122.85	105.16	107.35	110.59	117.39	112.69	113.8	105.94	106.01	110.65	107.63	106.77	100.89	103.76	117.02	111.54	114.93	108.02	113.55	110.79	109.49
111.76	98.89	95.381	109.1	105.09	105.06	101.74	93.84	104.13	113.78	109.25	105.67	101.6	103.07	109.1	107.62	102.09	92.458	101.28	90.997	106.62	105.08	104.58	105.11	107.62	99.623	107.61	109.98	101.04	106.45	111.56	98.418	105.43	113.82	104.73	98.899	104.66	101.93	104.59	103.2	109.2	101.43	104.09	102.73	100.49	104.94	101.09	99.382	103.41	100.42
111.55	109.74	106.4	109.98	115.6	115.75	101.61	101.35	105.87	98.439	110.59	100.94	103.2	99.949	102.77	111.66	104.51	102	95.794	104.03	113	102.31	108.92	102.72	115.97	110.72	108.45	113.5	110.46	109.02	105.84	107.37	110.4	105.33	108.15	106.14	100.77	107.16	111.03	113.35	112.95	105.54	103.04	104.99	107.32	96.092	109.13	110.81	103.6	104.81
118.31	112.02	104.05	109.28	112.72	109.63	110.85	103.05	102.75	102.96	106.41	112.98	106.34	106.58	106.59	102.88	114.75	102.94	109.87	101.05	110.56	104.78	105.91	108.33	114.14	106.45	113.63	104.77	104.84	104.99	112.07	90.119	102.08	91.011	103.9	110.73	99.351	102.37	114.6	113.89	110.99	100.23	110.46	101.59	107.88	108.46	102.25	104.76	100.26	118.09
112.5	106.68	111.34	120.95	112.58	112.73	112.78	107.56	107.64	115.68	119.6	115.28	121.42	117.12	106.22	112.16	104.62	115.65	103.84	106.03	113.13	109.57	118.87	113.46	115.57	123.9	116.55	114.39	102.06	114.61	107.66	114.51	109.54	106.9	100.8	100.58	106.17	116.93	116.07	107.24	104.59	114.66	108.16	116.72	116.66	106.46	117.9	108.15	114.17	115.52
105.34	108.95	111.98	104.22	102.48	108.28	107.54	101.04	104.74	99.651	103.67	108.11	107.68	95.699	110.37	107.02	103.87	100.51	103.88	103.34	101.87	105.64	109.26	110.41	96.585	112.46	107.6	102.95	108.47	106.49	106.41	100.62	98.022	102.42	102.65	107.37	112.45	105.62	114.9	109.16	106.66	102.15	119.84	98.12	90.323	108.71	99.997	107.76	118.85	108.39
108.81	116.17	110.15	115.21	110.7	115.29	114.75	107.92	117.65	111.78	119.11	120.91	105.41	105.02	106.32	108.96	104.1	105.43	114.49	109.34	109.78	109.23	114.84	119.49	103.81	115.83	114.68	109.85	116.78	113.67	107.38	120.37	106.38	120.02	110.03	118.9	110.2	119.85	115.01	113.83	120.38	116.81	112.37	108.77	101.92	120.15	116.51	111.94	110.34	112.96
99.273	106.42	109.95	101.11	115.38	103.36	111.22	110.47	106.36	110.2	105.15	108.36	110.11	110.78	113.4	101.04	112.32	108.34	106.08	105.5	109.38	98.65	100.42	109.55	108.97	112.03	109.49	113.4	109.16	103.29	112.68	101.24	114.88	102.82	107.24	103.17	107.93	110.65	106.25	100.33	111.77	104.19	101.59	110.09	109.07	112.4	108.56	108.18	110.63	109.9
96.275	113.08	112.48	109.98	106.65	101.42	105.35	107.27	105.59	102.36	103.55	110.76	110.39	106.47	98.908	110.37	111.48	105.64	106.3	103.15	106.84	104.81	103.24	109.43	96.712	106.73	105.09	104.83	108.54	108.04	99.108	101.96	99.918	109.03	97.943	109.84	106.64	115.52	106.69	113.66	106.31	109.43	107.04	101.1	99.326	108.76	98.38	101.46	101.06	100.38
102.65	112.03	110.12	114.07	104.2	100.94	102.12	106.26	104.23	105.39	95.621	103.62	108.13	112.85	105.76	106.15	108.64	106.65	103.86	103.86	95.235	108.29	111.19	103.99	98.122	103.24	99.457	105.29	110	106.74	107.51	111.3	101.71	100.88	107.89	101.44	100.78	107.63	101.03	97.277	115.54	108.4	106.65	108.14	110.41	106.96	112.69	100.86	105.83	112.19
95.743	107.39	113.08	100.86	96.889	98.203	104.69	101.44	101.43	104.43	107.01	95.646	98.661	93.471	91.378	91.608	104.42	105.6	100.62	103.87	103.21	102.25	100.76	96.09	106.41	108.37	95.673	94.752	94.515	107.93	99.912	99.738	100.2	98.825	96.355	100.09	102.55	98.816	101.32	95.955	97.063	104.79	103.85	105.03	103.99	95.497	97.247	92.263	101.08	102.36
93.003	110.78	98.321	109.25	103.24	109.06	111.09	110.53	103.87	99.933	106.56	98.338	103.75	106.47	105.02	102.9	109.92	101.96	111.9	99.628	101.53	107.78	103.99	102.6	101.14	104.11	113.33	101.48	108.81	110.23	107.76	104.38	111.6	101.64	93.897	105.58	103.07	104.32	110.65	116.26	109.35	93.566	103.45	105.94	105.87	112.22	104.94	107.91	108.01	106.39
116.61	98.115	119.89	108.96	108.76	99.413	107.35	108.15	109.77	115.09	109.32	103.93	109.93	102	105.26	103.98	103.85	107.98	93.905	102.94	96.178	109.96	100.13	104.01	104.47	103.17	106.1	107.89	105.6	110.48	102.55	108.07	100.28	105.22	105.46	108.15	100.89	106.93	104.56	105.78	109.21	105.87	101.03	106.73	105.1	108.12	104	98.393	103.28	97.453
110.15	119.03	105.16	113.27	107.13	103.82	118.54	108.84	112.17	113.74	110.09	104.65	103.69	109.1	107.9	111.9	109.5	105.09	108.78	104.8	111.46	114.74	115.42	111.87	107.7	106.45	115.14	108.36	102.51	108.3	113.59	107.07	96.813	112.15	117.79	108.11	117.45	106.71	126.81	118.45	106.55	107.03	107.26	114.06	112.93	109.25	120.97	105.97	108.37	106.87
106.34	108.1	99.882	109.3	120.43	105.86	112.83	97.866	108.13	111.68	108.1	103.83	111.13	105.08	94.7	118.24	103.34	102.9	109.18	109.99	104.4	102.05	105.35	94.656	105.14	102.47	99.767	103.46	102.74	104.53	114.09	109.59	98.875	104.89	101.01	112.97	113.24	121.51	104.52	107.95	109.51	113.24	99.452	102.03	114.66	113.5	106.66	99.681	99.298	102.42
107.27	112.96	107.17	97.769	107.61	99.412	104.34	104.95	107.92	98.422	102.95	101.75	103.75	99.845	108.73	101.28	104.21	109.77	100.27	112.4	100.61	103.1	93.122	104	107.16	106.42	104.99	101.07	111.95	103.64	108.71	112.62	109.58	105.57	101.91	104.35	108.89	104.6	100.61	105.38	110.15	102.88	108.2	104.25	108	108.05	103.78	97.373	107.13	104.9
107.84	98.507	101.14	108.39	101.74	113.29	102.6	106.81	110.17	104.98	104.25	100.23	110.01	105.88	113.06	93.454	102.64	116.09	98.109	106.45	100.86	107.47	105.22	109.75	101.27	111.44	97.737	102.88	107.62	105.83	103.5	102.45	107.41	103.06	97.01	106.41	101.54	108	107.9	100.35	106.89	97.646	101.47	104.05	103.34	98.743	97.692	106.82	104.74	108.51
115.29	116.3	113.95	114.38	115.8	118.05	114.74	118.6	113.17	111.32	97.713	114.17	112.81	106.82	111.94	105	110.7	115.54	125.86	109.77	109.59	109.2	105.89	116.98	113.62	102.59	105.34	111.24	119.59	116.91	110.61	108.17	115.19	114.17	112.75	106.69	118.89	110.06	112.53	106.94	106.19	106.98	104.16	115.3	104.56	98.364	110	106.56	109.19	110.7
109.63	112.91	97.393	106.59	112.32	107.72	102.11	102.07	97.575	106.88	99.228	109.91	107.87	105.68	102.28	104.42	115.59	105.25	109.38	110.26	111.03	105.34	105.26	108.85	100.41	103.59	110.7	105.78	106.96	113.82	104.04	110.01	104.6	99.301	102.02	108.32	109.89	104.76	106.63	114.37	110.56	109.88	107.62	107.78	101.46	101.5	98.692	104.79	109.91	104.06
114.73	106.71	103.43	105.96	111.2	99.226	103.54	116.65	114.01	110.35	101.05	106.35	110.34	109.43	111.83	104.86	115.95	108.69	108.05	107.72	105.06	102.06	100.62	110.07	108.35	101.71	114.76	113.19	106.79	106.82	104.17	112.29	107.37	109.02	96.278	97.732	101.44	100.23	102.24	108.2	104.85	103.89	107.23	115.46	107.59	107.6	100.47	106.51	102.27	116.07
120.76	118.03	117.29	120.26	105.05	108.69	120.34	111.28	115.91	103.97	105.2	105.48	113.09	107.67	114.61	113.58	110.73	113.08	112.84	109.45	105.8	108.21	109.77	113.98	115.1	111.53	108.2	105.26	117.63	110.35	101.17	105.46	108.33	111.73	109.78	110.93	112.68	111.86	115.17	111.27	108.99	112.99	104	103.17	110.42	115.76	115.64	114.82	103.89	102.45
102.58	101.18	105.65	102.75	107.95	107.08	105.25	101.03	102.17	104.56	102.4	103.52	105.95	102.31	109.74	104.5	103.41	116.34	109.65	108.17	105.78	114.29	99.575	98.543	103.9	111.35	99.518	109.73	112.25	106.98	105.27	106.7	103.35	108.91	108.18	103.7	101.6	107.51	102	101.8	108.02	110.25	111.97	108.31	106.94	100.55	105.2	107.38	97.203	100.95
101.98	103.98	102.94	105.91	98.941	106.25	107.46	105.64	101.48	97.948	103.49	102.91	116.5	109.65	104.14	109.57	110.79	111.76	107.02	106.5	110.65	96.043	103.97	96.112	102.46	104.59	96.83	110.09	108.01	96.084	99.529	104.01	114.51	105.84	102.82	104.54	111.2	102.92	101.94	108.45	97.858	109.95	107.33	106.7	99.966	107.77	107.4	100.17	109.18	102.45
111.64	109.87	113.83	114.6	115.76	108.62	114.09	114.94	111.43	119.94	108.43	118.72	114.22	104.33	110.32	107.41	114.67	113.56	115.59	111.12	116.14	106.81	113.64	105.03	110.01	113.09	111.94	108.43	110.82	107.17	119.68	119.06	118.81	110.42	114.08	112.74	114.93	103.97	107.47	120.53	111.52	109.47	111.17	113.39	109.75	108.14	115.28	110.55	114.97	104.31
93.9	86.883	98.28	98.057	93.72	113.61	100.25	103.58	111.84	103.1	92.746	101.44	95.164	111.49	107.22	93.124	97.379	100.37	98.122	95.575	104.05	103.51	99.967	94.26	99.473	102.15	101.49	99.179	106.52	101.39	102.69	99.697	99.258	107.15	100.11	92.69	95.768	101.76	95.559	100.9	102.9	106.23	95.149	100.98	102.42	96.398	96.749	99.191	103.95	106.9
106.68	112.47	106.33	108.71	104.68	110	99.219	108.44	106.63	102.02	97.879	114.32	104.61	105.8	105.25	116.42	101.59	107.81	107.17	100.55	113.12	102.19	105.79	108.64	100.7	107.67	103.14	99.89	105.97	116.36	104.41	103.81	110.83	107.33	108.39	111.64	117.89	112.99	107.91	105.22	104.02	109.79	106.39	99.999	106.99	104.18	95.303	106.76	101.8	108.77
104.11	114.36	107.07	117.19	108.64	109.74	110.41	105.82	106.79	106.46	104.63	108.33	114.87	105.56	108.15	114.71	122.86	114.23	107.54	109.91	105.29	113.18	111.92	112.47	114.02	109.42	118.69	110.26	116.47	108.17	117.27	107.64	105.56	107.63	108.54	115.46	114.44	102.55	110.19	107.7	123.31	111.92	111.64	115.33	108.35	111.34	105.21	109.98	108.14	105.22
105.63	111.68	106.06	111.54	113.85	113.01	121.24	113.77	110.3	114.62	115.68	112.78	109.96	106.96	111.96	108.15	107.82	113.28	107.44	106.12	105.15	116.49	116.91	111	119.74	105.23	109.22	112.08	113.52	116.18	109.76	107.09	104.74	114.41	113.34	115.21	116.63	113.89	116.44	112.76	115.81	112.9	107.05	110.66	116.52	110.5	113.33	115.58	107.63	108.11
117.28	111.88	110.23	113.46	108.07	104.43	108.89	115.79	112.72	114.92	111.87	116.31	118.94	105.45	109.64	106.71	109.89	105.29	114.31	103.96	108.97	106.86	114.28	108.83	111.61	112.86	109.61	111.17	112.51	109.36	94.93	110.3	114.67	93.752	110.02	102.41	106.49	110.55	108.4	104.58	119.44	108.76	115.2	115.89	106.52	105.77	106.62	111.63	120.2	102.64
109.12	108.66	113.8	110.8	113.76	113.98	104.41	123.41	121	112.46	109.3	121.67	106.97	111.17	115.38	116.55	109.65	109.63	115.1	110.96	115.91	117.24	111.72	119.33	106.36	113.9	109.87	110.87	116.8	111.24	111.55	108.69	123.67	105.35	107.87	117.48	103.02	115.26	114.59	114.48	115.21	117.56	116.33	110.87	113.88	114.95	120.34	114.77	111.56	110.33
109.69	115.3	106.25	119.69	109.45	109.17	108.39	106.71	105.13	104.99	117.43	103.52	108.27	117.49	117.89	111.11	118.66	109.24	116.72	113.43	109.54	117.11	114.62	114.57	113.31	110.82	120.71	109.59	110.18	110.13	118.75	110.26	115.46	104.21	112	111.55	112.72	108.93	109.43	116.2	121.6	117.84	104.87	105.62	107.46	107.7	114.33	119.44	114.25	116.71
110.15	107.06	101.78	100.84	105.01	113.04	104.97	97.507	111.63	104.48	101.93	96.061	104.06	99.942	108.43	104.23	98.962	100.58	114.55	107.08	99.685	105.95	113.64	111.36	108.9	109.85	108.79	105.13	108.98	102.28	104.53	99.1	107.89	112.38	114.84	109.61	106.44	100.17	100.54	102.56	101.92	100.2	102.25	98.537	106.08	97.803	115.17	96.93	103.69	102.17
106.85	109.61	108.6	111.07	109.58	120.83	109.73	103.05	111.66	117.71	121.58	110.4	108.38	110.74	109.38	115.13	111.24	111.86	101.42	111.1	117.38	118.72	112.63	114.09	106.1	109.43	116.53	108.58	115	121.32	116.72	112.96	113.56	98.514	107.96	107.13	107.79	113.76	106.42	111.1	112.82	117.78	110.75	114.04	105.43	120.68	109.42	109.88	117.43	109.6
99.713	103.02	99.215	99.718	101.35	107.06	101.67	100.88	109.31	100.35	102.11	101.35	109.68	103.1	99.179	103.44	100.64	106.74	97.13	96.245	95.364	110.74	110.49	102.75	97.639	102.92	100.05	107.21	107.45	104.21	106.42	101.27	102.01	97.564	98.946	96.841	115.87	103.01	105.79	101.09	100.65	100.01	107.72	104.15	113.76	115.66	101.19	105.39	104.28	108.09
105.92	112.76	106.26	108.18	105.26	97.659	105.02	109.6	95.888	95.125	106.33	110.56	94.698	106.76	114.09	105.54	109.14	89.838	107.58	107.09	102.9	114.94	101.35	104.55	108.4	103.47	107.5	108.73	113.11	105.75	111.46	115.79	102.9	110.96	115.23	100.93	104.18	113.89	112.55	104.24	118.47	106.54	105.32	105.46	113.95	111.1	112.33	103.44	106.57	109.01
108.56	108.97	105.49	104.24	110.22	104.45	110.09	98.845	101.22	100.99	106.75	104.55	115.87	114.68	93.804	100.75	114.61	111.11	97.205	109.14	107.33	108.52	99.254	105.81	108.82	107.72	105.77	106.95	111.26	104.94	101.08	105.78	95.187	109.49	111.18	106.35	112.34	110.04	104.31	107.49	107.4	99.46	105.25	105.78	104.5	95.624	107.69	112.05	103.08	108.98
110.33	102.52	103.38	114.87	105.86	105.62	107.75	104.72	115.67	100.79	97.927	99.559	106.7	96.201	101.24	101.43	112.72	106.6	113.33	99.426	110.18	111.52	113.27	109.69	105.8	99.719	110.02	99.224	101.6	106.18	106.43	102.9	112.61	116.56	116.63	95.237	108.35	116.8	101.66	103.98	110.8	110.44	98.855	99.812	106.36	110.5	106.19	108.76	102.09	95.801
101.57	110.79	101.86	116.64	116.67	102.93	110.44	114.74	112.22	100.11	103.87	111.9	106.52	106.39	105.57	101.63	108.17	109.5	113.07	110.3	113.69	106.38	115.13	115.89	112.8	116.92	103.47	112.38	112.63	107.51	108.61	110.03	111.01	103.88	113.43	129.54	100.71	103.86	109.25	101.29	105.44	111.34	117.4	112.32	113.19	115.89	115.33	113.59	103.09	114.1
104.26	105.53	100.08	109.68	97.858	107.61	107.53	104.28	102.91	95.961	102.81	117.28	106.29	109.71	107.77	111.64	104.88	103.21	97.373	100.67	100.06	103.65	104.74	99.354	104.33	104.99	105.07	109.64	108.54	116.28	110.94	106.39	102.46	106.59	111.78	110.96	101.05	101.28	112.25	102.39	105.1	107.9	104.74	110.02	108.36	104.22	101.44	104.9	108.79	107.17
103.97	107.6	113.31	112.48	112.35	108.4	100.21	100.52	102.12	105.24	111.82	106.08	110.02	112.24	104.81	98.077	111.53	100.81	105.64	104.05	97.981	98.225	119.17	100.79	104.63	105.8	115.58	106.29	105.05	106.5	106.83	102.02	115.55	107.99	99.462	110.31	111.23	113.19	100.98	104.88	105.3	106.15	108.51	97.108	109.91	104.28	110.26	105.11	100.11	110.69
92.887	104.73	102.17	102.93	104.19	110.52	106.14	95.276	111.92	112	100.83	105.85	104.38	104.83	101.6	105.36	107.35	97.345	103.56	100.37	108	102.54	97.314	118.39	111.46	111.69	111.94	103.26	110.21	104.07	100.75	106	94.663	99.071	109.64	108.8	104.94	108.82	111.02	113.89	101.66	112.16	105.73	111.81	111.04	107.18	108.86	100.92	111.9	108.26
103.6	106.14	105.61	94.203	97.248	99.338	102.56	98.394	101.95	95.509	104.34	88.28	100.76	98.878	92.972	100.13	96.956	101.11	97.951	99.796	102.17	91.524	96.524	102.44	105.15	99.653	100.55	96.11	95.647	103.39	103.56	92.395	99.568	94.662	102.4	99.88	92.766	106.03	98.379	112.57	89.701	108.01	100.56	101.28	94.252	95.774	100.44	95.787	104.53	108.93
109.83	106.41	104.46	101.93	111.23	110.11	112.19	109.33	112.2	105.95	110.89	111.82	112.21	115.66	121.44	108.82	113.02	104.7	116.44	114.06	109.93	110.84	108.88	107.7	107.1	106.58	108.25	103.19	113.51	105.41	115	108.64	103.12	111.45	119.43	106.68	108.01	113.78	112.15	111.4	113.34	109.26	99.221	103.79	109.9	104.94	116.98	109.83	108.03	117.69
116.3	107.41	124	117.06	117.04	114.8	119.52	110.29	116.02	112.71	119.36	105.49	100.71	112.4	115.18	109.39	111.32	116.69	122.69	113.34	110.95	115.15	112.29	111.61	124.16	114.3	109.58	110.1	122.61	107.55	116.67	112.72	116.64	119.4	114.17	111.64	121.21	119.86	121.94	113.54	126.03	116.51	114.05	118.48	111.46	111.46	114.08	109.22	110.81	105.23
101.2	108.47	105.36	101.65	91.507	108.34	107.4	107.67	106.9	108.32	103.15	107.39	101.33	105.17	104.77	108.19	106.04	111.6	118.84	102.48	101.72	104.22	93.692	106.85	106.72	102.15	109.36	103.06	114.99	105.11	106.03	107.88	102.2	106.14	100.71	102.48	102.11	105.96	114.61	104.29	103.03	110.64	112.68	98.833	110.56	108.99	104.85	105.59	106.29	99.308
113.63	109.61	114.1	99.719	103.94	111.25	117.37	117.35	119.84	106.48	113.59	106.75	113.53	105.69	120.73	112.97	114.87	105.52	105.88	108.98	112.53	105.37	108.25	117.83	107.81	115.64	108.88	97.166	107.89	102.83	109.79	113.25	110.06	111.63	107.81	106.51	109.26	112.31	116.27	112.63	120.73	111.38	103.16	106.42	110.63	112.46	111.74	116.06	115.41	115.53
107.6	109.37	105.97	107.85	110.29	105.75	108.61	108.74	107.35	110.29	110.4	115.07	109.17	103.75	97.193	113.39	111.13	109.17	113.7	112.8	112.71	116.69	109.03	109.61	98.236	105.24	99.377	113.24	103.25	97.485	106.84	102.31	106.83	104.62	108.75	105.88	107.99	111.07	102.12	112.54	108.36	100.57	97.216	103.5	104.55	106.43	105.56	106.84	96.21	107.29
103.53	106.61	110	105.95	109.14	101.79	99.928	104.27	106.26	101.7	97.897	97.497	95.409	110.19	112.75	103.77	98.954	101.53	103.04	107.08	104.07	112.6	109.96	105.58	109.01	109.04	101.18	98.489	103.14	105.83	104.48	112.42	103.18	105.62	107.48	99.874	111.89	106.24	109.93	107.27	99.931	106.33	95.104	113.79	114.62	111.61	110.84	96.607	113	101.58
93.812	104.79	109.78	106.84	112.67	106.58	111.09	105.81	107.15	102.52	112.37	112.48	102.85	116.78	98.768	98.685	104.78	113.41	104.29	98.551	107.82	105.85	102.76	106.56	100.03	105.66	105.7	98.038	108.39	106.62	107.85	109.05	114.02	106.86	103.63	98.422	108.99	101.71	93.33	112.17	106.97	109.5	118.39	101.98	99.896	111.1	112.79	101.69	114.41	108.74
102.49	102.96	102.9	101.44	105.23	99.955	107.45	103.37	111.76	109.44	101.25	99.472	100.03	104.94	106.4	105.5	107.89	103.02	94.464	103.95	97.633	106.96	107.91	108.36	108.86	100.3	100.56	106.35	111.55	96.821	104.24	112.05	109.17	97.871	106.38	115.36	109.03	110.66	105.06	97.19	99.487	106.03	98.454	101.18	105	97.143	106.84	105.62	102.93	100.49
109.12	103.21	109.64	107.46	107.7	107.34	102.26	98.212	107.79	106.87	110.07	99.12	106.67	101.08	108.08	111.08	107.15	106.03	105.22	115.27	107.61	104	105.01	108.51	105.04	116.55	108.37	106.85	108.34	105.1	99.557	100.4	102.58	108.02	106.63	106.22	111.83	111.04	100.08	115.64	93.796	102.3	101.31	105.54	104.5	106.47	106.11	104.75	108.23	101.34
108.21	112.34	105.69	120.66	109.52	110.01	111.97	121.1	110.53	113.16	109.01	109.37	112.98	115.68	113.92	113.58	107.85	111.87	114.07	114.23	115.29	108.68	116.1	108.51	114.86	111.51	112.3	113.48	108.75	107.74	109.95	109.67	107.17	118.97	108.39	114.33	109.93	107.7	111.68	112.97	105.47	115	116.39	111.55	120.46	108.04	109.51	120.84	115.49	110.2
110.44	105.85	103.43	101.14	107.82	104.25	101.96	99.165	108.07	102.01	109.74	101.78	103.05	106.54	105.74	99.801	100.96	102.69	99.857	102.01	99.274	112.96	102.08	112.21	113.15	106.53	104.46	110.42	110.1	100.76	101.8	114.2	114.24	110.21	108.34	108.63	102.78	104.37	98.612	98.412	98.744	99.465	109.78	98.945	106.19	108.4	108.39	104.77	111.14	106.8
100.61	105.59	100.82	104.08	99.486	107.49	100.2	118.59	96.958	100.16	103.31	115.7	109.37	114.81	96.2	109.3	101.78	102.15	101.53	102.6	107.14	104.36	104.68	107.34	108.38	106.85	96.927	101.15	90.041	107.41	112.62	91.332	108.67	106.74	100.09	99.113	99.126	107.28	108.4	104	109.52	96.995	104.4	109.15	102.19	109.86	98.056	101.27	100.02	97.431
119.05	123.67	120.7	115.85	122.95	110.84	110.77	126.3	122.67	126.48	121.18	103.92	119.4	116.51	120.88	111.64	120.38	117.63	113.86	121.36	111.15	118.7	128.35	113.75	117.9	112.13	113.94	120.68	125.17	119.66	124.3	122.5	121.22	115.49	129.25	119.22	127.63	121.03	119.23	117.52	118.01	115.19	116.11	115.02	120.53	124.43	116.84	117.29	112.63	120.78
123.72	117.86	120.49	115.53	117.32	121.7	114.89	126.05	120.96	112.77	109.28	122.77	118.77	112.04	123.2	119.89	114.73	115.3	118.47	114.97	112	121.13	128.47	116.38	118.79	111.95	125.96	123.06	113.95	112.1	109.25	121.78	118.87	122.16	114.68	120.33	126.54	117.57	124.3	118.8	114.76	123.96	111.93	131.94	122.75	123.32	120.19	119.75	111.71	112.05
107.15	104.34	107.74	109.69	117.38	108.5	113.23	111.79	110.48	110.4	111.03	111.43	108.32	107.75	112.29	98.138	115.63	114.92	105.58	111.55	109.73	118.74	109.51	112.21	106.72	105.42	110.55	110.27	104.03	106.62	101.23	115.95	111.29	110.13	101.49	104.81	106.92	107.11	117.51	118.99	113.34	113.12	113.72	107.88	114.41	110.62	111.92	107.63	103.45	107.29
101.68	105.45	107.37	105.74	95.851	111.47	115.36	109.5	106.47	109.29	111.87	103.81	110.34	109	110.65	105.14	103.88	111.43	101.91	110.65	104.76	105.53	107.59	100.06	106.28	109.59	111.32	108.66	102.92	101.31	104.43	105.09	105.16	96.58	118.26	112.13	106.58	110.32	114.79	108.33	101.68	114.96	109.04	101.78	107.61	106.8	93.825	111.12	105.38	106.07
105.28	89.497	100.79	97.453	100	96.174	105.49	104.58	103.42	88.336	89.054	97.176	103.53	103.25	104.8	95.841	93.98	96.218	105.4	98.241	96.145	99.64	103.22	104.21	103.78	100.14	103.13	102.68	105.6	97.584	100.83	97.55	92.213	107.59	104.56	104.59	101.85	100.81	102.5	99.437	97.679	97.776	100.96	94.414	100.19	100.62	98.936	101.51	92.726	97.404
103.79	100.7	102.05	111.42	105.53	101.32	104.2	100.26	108.71	102.86	104.85	101.74	106.97	101.22	118.27	114.39	107.68	104.2	106.57	113.59	105.37	105.29	114.19	105.11	103.44	109.56	111.37	98.539	98.119	108.55	106.17	95.499	108.03	103.01	102.45	95.652	99.083	106.16	104.06	100.06	103.51	99.394	100.26	110.95	105.86	103.15	101.59	115.58	97.051	105.51
110.86	107.72	114.35	112.24	109.99	107.88	113.24	114.93	117.97	110.07	111.63	114.47	115.56	108.17	110.03	109.54	111.24	112.91	103.19	109.94	113.74	103.31	113.78	108.4	108.94	117.01	109.07	102.47	110.53	105.97	109.82	112.84	110.56	111.87	115.28	121.9	103.35	114.93	108.97	113.28	104.24	110.26	114.87	100.77	110.21	107.92	112.42	114.24	109.29	120.04
100.37	100.04	93.951	100.45	102.1	109.02	97.298	102.84	106.98	106.68	100.73	111.78	103.98	108.66	104.75	107.31	108.21	101.67	107.33	97.15	108.74	107.38	109.51	112.2	102.1	103.77	113.05	108.96	110.32	109.95	99.074	102.58	97.395	101.44	105.06	100.83	112.49	96.415	101.55	108.85	106.63	105.89	99.279	101.2	113.75	113.5	108.34	102.9	104.04	105.69
103.59	100.81	100.02	104.7	110.22	97.734	102.92	103.01	118.68	109.24	106.57	106.03	110.93	106.85	106.95	99.999	101.89	103.99	115.24	111.11	107.18	105.96	112.98	98.922	94.528	110.79	106.86	104.24	99.931	103.65	103.64	112.51	110.34	108.37	102.22	109.59	110.09	108.11	102.66	105.17	114.65	114.25	107.34	102.85	110.32	108.68	105.96	110.54	104.56	113.28
110	111.16	114.18	106.17	110.62	108.21	103.01	112.73	93.459	114.12	109.1	114.41	113.17	100.37	105.2	100.12	106.8	115.28	106.27	99.328	104.47	110.47	105.91	117.5	99.882	101.23	99.959	107.08	101.91	111.68	104.3	109.12	105.15	105.69	108.66	108.75	105.18	107.44	102.39	103.13	106.44	108.46	101.86	97.31	106.44	108.57	102.04	104.19	103.07	101.88
110.44	100.97	101.02	104.82	98.443	100.79	103.64	104.71	97.524	106.86	95.407	101.78	95.914	99.331	100.69	93.28	93.485	108.36	101.05	95.507	108.37	94.928	97.278	97.155	104.43	106.1	104.6	101.27	96.469	99.372	100.37	102.79	98.669	102.03	107.02	105.77	95.6	105.97	106.46	93.294	103.71	92.725	103.64	100.85	95.21	106.68	104.19	97.512	112.38	103.2
109.8	117.79	118.3	121.3	113	110.15	107.66	115.94	108.98	106.72	108.95	115.59	108.94	118.11	110.76	103.36	106.63	110.17	115.68	109.79	100.4	111.87	101.41	103.03	110.25	109.76	108.46	119.87	105.23	116.02	109.86	117.71	110.64	108.13	109.69	119.06	113.85	116.88	105.04	108.71	112.28	117.9	110.35	108.49	114.37	112.02	112.04	107.63	111.06	112.03
102.77	109.97	107.86	110.41	113.59	108.43	107.52	106.19	108.83	120.75	116.41	119.19	110.97	110.43	105.41	118.31	101.65	107	118.44	109.09	108.58	108.83	120.71	107.63	115.76	109.11	106.99	116.14	117.52	114.35	108.74	112.42	111.89	111.7	114.35	114.87	116.69	108.63	110.74	112.66	113.81	117.34	117.01	109.86	111.7	108.77	104.93	107.05	122.6	114.8
94.974	89.378	98.087	96.248	96.835	109.37	95.208	100.34	114.33	97.557	99.653	98.556	94.833	97.517	95.945	98.124	105.69	100.8	95.28	104.13	97.633	95.531	105.32	98.676	94.515	91.718	105.28	97.775	101.98	93.966	102.95	99.296	102.08	108.41	98.501	105.19	92.683	105.6	103.31	104.33	92.923	105.77	97.001	99.033	95.677	92.692	98.01	94.955	99.508	105.75
110.37	109.83	110.94	104.56	107.63	110.92	115.22	105.86	110.47	115.09	120.72	106.46	108.25	107.82	111.73	106.09	100.97	117.46	107.89	103.46	108.32	110.23	101.48	111.28	111.26	107.93	117.98	110.18	114.57	111.94	107.87	110.42	114.75	114.55	113.39	100.44	96.015	116.24	113.23	103.83	109.31	108.33	107.82	104.19	112.65	115.35	112.18	108.56	103.22	111.6
110.11	108.46	112.62	116.73	111.04	117.23	103.31	115.68	110.66	99.867	116.19	108.74	109.8	116.45	113.81	105.13	110.06	113.85	116.88	109.66	112.28	106.62	111.64	114.51	111.03	121.16	114.12	109.65	112.04	111.15	116.09	105.52	106.01	110.05	118.69	111.95	104.5	121.01	111.82	114.26	107.96	102.84	113.86	113.09	112.49	109.1	110.03	112.6	105.33	119.81
102.1	110.81	108.98	112.16	118.63	109.38	116.4	112.06	111.85	114.01	113.54	109.02	107.32	121.54	101.28	108.85	118.59	116.13	110.83	105.81	120.27	98.591	116.76	102.8	107.84	111.82	111.47	115.34	113.42	108.12	104.9	112.62	106.49	104.06	110.72	104.69	113.79	111.62	109.3	110.96	116.01	102.35	105.16	121.24	101.99	110.57	111.02	111.8	118.28	120.54
105.61	102.79	105.49	115.13	113.81	104.26	104.91	110.38	110.23	105.75	110.57	96.889	101.72	103.2	116.49	103.55	112.47	106.94	105.77	114.71	110.58	109.42	96.013	106.14	99.443	104.95	104.97	112.2	101.56	113.1	111.38	117.22	98.848	100.57	111.02	100.83	107.27	110.94	107	104.59	112.34	105.5	108.52	106.41	107.83	102.58	110.59	107.73	107.41	101.57
98.017	98.01	96.069	97.44	93.795	98.461	110.23	97.237	97.846	104.6	111.3	90.462	101.51	97.099	102.54	95.12	102.81	103.91	93.907	105.13	102.66	108.83	89.127	93.627	107.01	101.13	111.53	95.791	111.56	97.393	99.964	98.981	95.621	93.954	90.01	101.58	97.612	100.86	93.154	89.5	102.11	106.44	107.47	106.13	110.13	99.199	100.99	92.677	107.55	96.48
105.46	110.84	111.75	112.14	112.58	102.37	106.39	110.67	121.66	120.75	117.15	101.74	114.52	99.82	112.4	102.38	112.83	107.05	106.34	118.55	112.79	105.89	117.43	112.87	110.62	110.16	111.92	114.99	106.33	108.47	106.74	107.75	112.75	107.86	117.71	121.54	105.25	113.87	107.22	112.84	110.48	109.45	112.69	104.73	117.63	108.32	112.74	106.7	116.33	110.24
91.657	103.2	107.89	100.08	102.1	100.79	108.3	101.63	96.526	93.197	105.53	104.2	97.165	99.265	102.1	106.97	103.09	100.74	91.793	98.161	99.901	91.442	92.376	98.557	90.977	99.844	105.56	97.58	99.682	92.885	111.7	98.389	100.24	104.7	103.82	101.55	93.314	92.725	109.84	103.24	97.612	99.014	95.841	108.2	103.21	98.112	99.45	95.662	96.308	101.96
116.99	103.18	111.51	106.07	108.71	110.72	103.27	100.81	104.91	105.91	107.3	102.85	109.22	111.21	106.69	112.25	104.9	109.4	110.7	100.61	103.67	105.82	115.04	106.59	119.1	111.42	111.6	107.07	99.446	109.99	94.477	104.25	106.13	106.98	105.43	108.86	107.98	113.02	118.8	92.781	107.49	99.472	101.78	99.899	99.243	100.58	107.88	101.71	107.78	112.11
115.5	112.74	107.36	121.89	118.92	113.53	115.79	123.01	114.32	113.62	127.47	114.78	115.63	113.29	119.45	116.3	120.43	124.84	120.55	122.46	108.39	120.8	114.21	116.5	108.77	107.63	114.58	113.59	118.91	118.49	122.55	112.57	120.36	113.5	120.47	115.65	111.79	114.68	114.41	122.94	116.54	113.14	115.36	122.27	118.89	119.89	126.54	115.98	110.49	118.01
110.16	96.945	107.92	103.18	106.62	108.05	101.43	108.74	103.91	117.1	104.25	104.94	111.03	109.2	99.073	117.36	107.19	103.31	104.39	102.91	105.36	113.6	102.77	115.5	102.32	102.55	104.9	105.26	107.05	93.933	109.38	111.13	102.23	111	106.26	111.87	109.74	105.7	109.88	109.03	106.01	102.95	104.86	107.76	113	117.02	112.95	97.377	105.87	100.01
106.91	112.34	109.26	108.5	113.59	112.32	117.91	111.16	113.76	117.74	109.27	112.17	108.8	117.42	119.39	114.77	112.03	113.54	111.3	110.97	106.86	103.69	112.73	103	110.92	119.61	113.29	111.91	124.74	121.53	115.21	109.87	114.37	109.29	116.13	110	116.51	107.52	108.41	111.25	118.6	116.28	110.94	110.94	111.64	109.28	110.29	117.55	110.68	112.39
109.76	106.01	94.927	108.99	119.14	109.55	106.43	111.71	100.76	108.78	102.43	97.527	107.29	110.68	104.69	112.72	113.76	107.35	104.97	109.32	99.87	102.41	96.781	111.53	105.29	110.17	98.517	108.73	99.946	104.43	105.37	98.778	100.6	102.7	113.22	113.67	97.229	109.03	102.16	105.23	108.82	109.49	92.82	99.316	105.48	104.49	104.82	114.43	112.27	95.713
100.83	114.5	100.36	99.635	104.97	104.12	105.58	105.92	107.34	111.61	111.03	109.78	105.59	99.285	101.04	101.25	109.61	103.49	100.11	110.99	102.98	109.19	107.92	105.76	100.89	105.59	109.57	99.927	108.93	105.2	100.94	104.42	102.9	107.87	104.18	108.38	111.84	112.29	106.44	108.14	115.43	103.9	106.7	103.35	107.28	107.45	101.79	114.36	103.6	99.872
103.58	107.83	112.54	113.57	101.14	104.4	99.24	116	109.42	109.05	105.48	114.07	107.97	105.64	113.8	109.75	107.33	111.67	104.96	101.52	113.59	102.59	96.151	108.06	105.26	119.55	113.4	110.04	108.38	95.557	108.51	109.64	101.89	105.88	113.96	102.81	100.25	108.15	100.11	102.9	105.1	108.81	107.4	106.91	116.64	105.61	106.65	108.98	100.52	109.73
85.975	99.525	112.66	100.4	97.87	91.121	105.05	99.455	104.32	100.06	92.348	104.79	99.254	96.752	99.513	105.06	96.083	104.07	102.28	92.201	103.23	103.3	97.903	98.418	97.415	98.452	93.931	99.103	101.84	98.655	107.54	108.67	97.963	100.15	97.739	88.638	109.01	103.53	105.26	97.623	103.01	100.96	101.92	102.65	97.906	93.167	101.46	109.22	93.253	97.377
108.24	113.15	113.15	114.82	100.23	109.18	108.38	106.67	110.78	102.21	111.5	101.28	103.62	104.12	110.01	102.92	105.71	117.28	106.34	114.45	109.29	107.45	100.57	102.53	96.334	115.73	109.88	115.77	109.93	104.37	107.93	102.5	107.03	107.5	102.42	100.23	104.02	104.61	107.36	107.78	106.26	104.5	110.04	110.05	115.08	107.81	113.2	101.59	110.71	101.65
112.59	102.85	114.42	110.38	111.24	110.55	123.63	107.77	115.24	107.29	105.91	117.79	110.26	117.19	113.41	108.52	102.09	110.71	114.34	122.34	115.73	109.85	113.02	109.28	116.8	106.86	109.37	104.58	100.65	112.56	116.87	114.95	109.68	113.3	112.08	110.88	108.4	113.15	112.91	104.79	108.9	112.18	115.84	110.69	113.93	113.01	108.79	111.27	115.98	108.46
117.72	109.49	108.54	112.42	110.83	108.69	101.33	120.79	112.88	108.28	112.42	112.89	121.1	110.22	115.82	108.65	122.64	116.9	110.94	112.18	113.07	108.16	117.06	110.78	110.97	106.52	118.05	116.71	112.93	112.48	113.6	107.23	110.28	109.16	108.02	109.27	104.84	112.13	110.49	103.69	120.58	107.84	112.46	108.51	112.04	113.12	118.36	114.32	112.95	116.69
102.93	108.17	106.38	110.1	101.61	111.98	104.75	105.57	106.68	114.83	105.98	110.18	103.7	110.8	118.34	107.75	103.06	117.64	105.86	104.82	109.44	106.24	107.41	117.59	109.55	104.81	106.07	108.17	112.14	104.65	108.63	108.76	109.52	103.5	96.444	110.83	103.43	112.19	108.55	107.53	114.02	112.21	114.61	107.43	116.29	105.84	109.9	105.02	115.75	111.25
95.275	91.721	103.04	94.234	96.889	107.97	96.677	94.826	99.002	102.45	105.09	96.187	98.927	92.302	107.26	112.38	92.427	103.38	103.02	97.896	100.94	109.93	100.3	96.667	92.503	102.17	100.59	90.729	87.765	94.766	99.95	92.615	95.05	95.178	91.756	102.88	91.655	93.591	104.03	93.005	94.957	103.94	103.94	93.063	96.9	96.128	96.35	96.607	95.905	97.76
98.541	108.17	107.6	100.68	104.41	107.88	96.539	106.9	103.49	97.866	105.66	102.31	101.21	101.96	104.15	103.79	98.066	108.25	107.44	104.3	97.615	115.86	104.16	109.26	101.68	107.22	106.46	103.27	120.98	104.22	104.39	104.43	97.097	102.77	100.34	108.79	100.52	93.55	96.292	96.888	108.28	102.48	95.372	100.74	107.04	100.17	106.8	104.93	100.09	101.53
110.29	108.33	102.01	102.68	99.842	100.86	112.18	108.11	105.7	105.95	108.5	100.94	111.01	110.99	108.61	106.35	107.7	106.82	101.75	97.98	113	107.18	101.25	110.55	105.35	106.37	101.95	111.19	111.15	101.97	112.31	108.95	108.59	98.595	98.98	107.95	99.764	99.948	110.05	102.17	102.4	101.89	103.54	104.22	114.26	103.24	108.41	107.28	105.05	102.7
106.62	112.66	114.94	117.15	115.91	114.45	107.96	117.97	109.38	106.59	111.14	111.73	118.65	103.86	104.28	102.37	116.94	118.38	112.92	104.6	115.21	118.46	115.52	113.98	112.49	116.12	105.75	116.93	107.96	108.59	109.36	114.74	104.01	115.38	102.46	117.93	107.45	111.25	105.19	109.24	106.69	114.56	99.119	113.88	111.36	119.01	112.32	104.81	117.89	113.41
116.11	105.06	119.76	108.42	114.44	107.78	102.29	105.27	111.04	115.51	113.8	105.38	112.82	113.75	108.52	110.51	101.52	109.5	116.86	103.57	108.1	105.97	113.93	118.96	118.7	109.13	115.47	108.54	115.46	106.67	110.53	111.74	114.88	121.02	104.71	111.46	112.81	108.42	112.32	109.29	120.82	104.51	113.42	113.24	113.11	110.18	109.63	109.58	116.19	107.94
102.34	104.37	108.75	98.443	109.34	111.63	97.051	98.751	102.35	116.63	101.32	101	102.97	112.76	110.64	108.41	107.94	110.79	101.77	101.71	105.16	99.902	103.56	104.18	109.72	111.13	108.51	106.15	96.856	103.18	102.57	100.22	107.74	105.09	99.312	99.97	94.577	103.55	107.51	109.21	101.56	103.38	108.4	100.62	99.827	107.7	111.51	115.54	101.85	103.63
109.91	108.01	114.11	122.32	113.6	108.73	118.5	108.36	122.22	114.05	111.38	110.04	102.65	104.83	110.03	104.88	117.81	118.56	121.97	119.42	110.91	106.95	110.64	113.64	118.78	105.3	115.11	115.16	111.39	110.68	109.53	110.61	113.5	114.16	111.13	112.36	108.15	111.83	114.89	117.3	107.55	113.65	117.77	110.26	110.52	107.34	112.11	116.86	113.66	113.02
99.011	111.77	101.93	111.63	110.63	109.53	98.858	113.04	112.55	105.68	101.08	104.21	114.48	104.39	104.62	101.13	100.6	104.04	104.93	105.18	123.15	112.85	103.71	105.38	101.77	114.52	109.27	93.074	103.21	104.75	102.51	108.36	109.76	101.57	106.64	103.93	109.58	112.38	103.83	100.6	95.516	100.12	107.75	106.81	113.43	104.76	101.12	105.21	107.23	107.08
113.73	98.249	91.906	95.133	102.62	97.55	98.084	103.44	102.02	103.63	86.827	95.389	96.911	102.71	96.642	91.977	97.259	89.625	97.25	111.18	96.153	98.357	98.855	104.68	100.28	97.432	101.32	96.561	100.45	108.73	98.5	92.21	104.2	97.261	97.624	100.76	96.554	108.31	98.376	99.476	100.25	95.619	88.017	93.011	101.16	98.238	92.739	109.5	103.54	101.88
108.81	114.66	112.5	105.51	112.03	116.84	105.44	111	103.94	110.49	105.01	109.79	124.8	113.99	117.19	112.3	115.5	109.56	116.23	110.45	109.68	115.85	107.86	101.38	110.48	105.96	110.01	122.21	117.13	116.85	106.51	120.25	114.83	112.46	109.92	110.43	108.63	108.71	113.92	110.01	120.65	117.03	97.978	116.7	109.26	113.85	111.01	108.49	106.91	110.09
108.46	112.47	104.22	101.9	116.92	103.19	104.48	109.33	109.77	111.15	103.26	108.87	98.104	108.42	105.69	104.55	105.91	111.41	105.8	101.6	108.09	105.08	102.75	102.32	100.84	113.78	108.21	105.92	110.38	110.03	116.39	108.25	106.44	101.29	108.17	109.68	103.18	108.92	101.36	107.62	108.29	100.86	96.836	114.8	113.73	101.8	94.876	107.51	109.73	108.14
103.68	102.75	98.884	104.29	101.4	98.978	108.55	99.716	105.72	94.747	107.37	106.47	95.335	105.71	106.96	111.26	94.501	98.603	105.22	101.15	101.81	105.71	113.91	100.99	102.88	100.13	101.46	109	102.78	106.57	108.93	108.12	108.1	108.24	102.58	91.765	98.084	98.199	96.169	102.66	101.79	97.806	101.51	96.282	107.35	101.95	103.52	106.26	109.87	104.76
105.38	96.124	107.88	94.747	94.609	98.122	100	98.704	95.539	102.51	99.208	94.947	96.221	97.82	101	105.31	108.4	98.142	100.73	100.87	90.13	106	106.7	103.35	107.87	102.64	102.85	107.36	99.639	99.383	101.15	93.522	98.994	103.91	94.41	94.074	102.12	102.92	105.14	107.87	101.63	101.17	103.43	100.34	110.22	106.83	105.41	101.79	106.31	104.29
101.27	101.92	111.12	95.77	117.59	105.47	108.43	108.03	109.04	104.71	93.613	100.93	105.16	102.17	111.9	105.32	108.52	104.57	104.19	105.78	104.13	102.33	106.34	104.7	105.42	110.14	94.279	103.98	102.29	100.92	107.38	101.86	107.23	107.5	108.96	99.835	109.03	108.24	108.14	108.33	111.61	105.86	112.74	105.91	114.5	110.49	104.5	101.85	104.55	106.37
94.627	113.17	104.28	99.892	103.79	108.64	99.507	111.12	109.44	105.77	102.81	101.2	113.21	105.76	105.77	99.708	98.917	103.46	101.95	105.24	108.82	107.21	104.85	98.831	95.609	113.76	118.84	113.73	99.647	106.98	105.79	99.988	104.89	108.05	104.8	98.196	94.02	114.31	110.61	97.503	100.87	107.25	114.54	109.49	106.41	112.24	105.97	94.35	112.1	104.34
109.72	112.98	111.36	110.91	109.27	103.23	109.44	108.41	109.87	108.63	106.14	112.16	105.07	116.36	111.53	111.52	109.45	107.47	113.6	108.2	114.28	116.9	111.42	106.74	112.07	114.4	117.16	109.31	118.33	105.51	118.25	118.35	112.05	107.59	115.74	104.38	108.06	109.47	107.43	110.26	108.77	113.1	99.621	108.62	110.6	102.63	117.17	108.89	117.87	111.78
106.08	113.87	126.76	113.22	125.74	108.27	119.12	125.48	111.44	112.83	113.49	112.65	111.07	112.39	107.36	108.4	105.15	103.98	124.28	118.76	115.78	117.87	114.48	115.81	118.55	110.71	121.12	113.56	115.62	116.89	104.75	122.86	117.09	122.39	107.57	111.54	104.65	110.21	103.38	114.18	104.44	120.89	110.14	103.04	115.16	108.76	118.89	113.15	111.27	114.27
101.27	96.288	98.583	98.198	100.69	109.15	105.36	98.356	95.844	95.503	99.856	104.94	104.48	95.419	105.57	98.291	87.067	99.278	100.2	96.844	97.085	106.05	99.302	106.67	100.8	99.873	103.92	97.782	101.61	94.878	89.458	94.015	98.781	101.96	104.47	102.3	92.216	95.956	111.07	93.789	95.281	107.02	104.97	106.28	103.24	95.948	95.048	84.259	107.3	102.91
108.46	110.14	93.773	102.29	117.35	97.868	101.29	104.76	101.87	99.652	98.356	104.15	98.758	101.87	107.31	105.1	106.66	102.12	97.675	100.76	102.62	97.044	98.181	100.22	99.45	102.7	113.38	105.43	104.89	110.01	98.705	99.365	100.98	94.824	109.12	106.45	102.07	107.76	107.04	117.53	106.53	101.76	98.324	111.74	102.35	110.42	104.01	91.767	110.95	103.19
111.11	116.19	111.47	99.683	110.76	106.6	115.51	120.89	109.3	114.13	112.78	116.92	111.52	116.08	119.19	108.47	114.18	109.65	120.73	114.48	109.33	112.76	116.53	115.55	121.71	115.16	113.09	102.26	103.92	117.56	117.65	117.77	109.38	116.47	109.76	105.66	112.72	109.83	109.63	109.09	114.12	109.64	113.22	111.77	121.41	112.1	102.78	114.72	105.75	113.36
108.12	111.98	103.88	96.809	94.148	106.51	110.21	97.381	102.86	107.13	111.89	99.952	104.16	104.32	109.5	103.89	107.26	111.71	97.158	100.66	105.18	103.81	116.17	102.1	112.36	105.16	104.77	107.89	105.17	104.93	108.77	112.15	114.11	105.28	94.621	113.26	102.43	106.72	109.18	106.53	108.47	110.78	113.66	105.36	98.786	117.83	102.31	104.41	109.28	110.88
120.2	106.99	102.22	108.56	112.49	113.18	115.86	112.46	120.65	110.67	115.55	120.77	106.45	108.97	109.29	113.12	107.72	108.35	106.52	102.43	104.03	110.34	118.04	105.95	104.31	106.25	115.83	110.07	96.854	106.39	110.08	113.9	114.85	105.7	106.53	112.87	108.49	111.77	109.95	113.01	107.57	95.131	107.5	108	118.47	112.66	108.91	114.01	113.08	113.94
102.21	103.76	113.01	102.18	108.24	106.76	98.511	113.86	104.17	109.9	102.58	113.71	108.82	103.42	112.26	102.15	112.67	104.07	105.7	104.07	101.77	107.18	116.61	116.25	111.77	106.94	103.2	101.24	102.3	106.67	112.37	102.65	112.67	106.98	109.54	101.27	100.26	99.797	109.03	106.75	113.41	106.6	104.48	104.08	105.49	105.51	109.39	102.78	101.89	106.91
113.49	111.61	120.58	104.34	107.77	119.67	109.74	115.49	113.93	115.14	114.58	114.87	101.15	117.13	110.89	108.12	105.91	108.03	120.29	120.7	111.67	108.23	107.61	109.83	116.24	105.01	109.54	107.7	106.99	111.95	110.22	114.31	116.51	111.64	117.96	113.85	116.92	112.07	119.89	118.45	106.54	107.5	114.43	115.31	117.75	116.3	106.52	104.72	109.88	110.59
100.85	97.232	97.178	110.76	105.43	98.317	106.46	102.89	99.504	104.52	104.37	108.7	98.936	98.489	104.7	93.729	104.7	101.22	102.28	104.26	97.055	102.01	110.91	106.05	99.509	96.204	103.05	105.71	101.93	101.24	100.6	98.036	105.29	101.58	102.88	98.427	93.393	89.789	102.97	88.336	97.463	101.83	102.62	96.777	95.178	107.49	103.1	98.6	93.095	103.2
110.59	94.838	103.8	108.92	104.02	106.44	105.82	112.73	110.12	110.2	104.79	111.58	110.87	109.82	112.56	98.941	112.13	104.35	107.37	107.54	102.47	104.95	99.343	108.45	102.19	111.42	103.4	106.11	109.12	101.55	109.82	112.32	105.9	109.66	102.86	113.64	103.43	107.96	103.49	108.72	110.21	119.42	106.8	96.688	104.67	101.15	110.5	107.25	108.22	114.69
102.04	107.44	100.29	101.35	105.47	102.64	99.102	108.37	92.95	104.36	109.85	106.75	94.579	102.58	100.8	108.8	106.27	102.9	108.13	102.57	98.646	112.02	105.83	97.548	100.34	113.47	99.782	110.98	114.09	97.347	99.306	104.73	106.91	106.01	104.81	109.74	103.71	111.6	108.36	113.1	103.19	103.75	109.4	101.28	110.96	110.41	104.91	99.926	107.12	105.84
119.92	107.29	109.43	120.87	110.83	109.7	105.42	114.67	114.17	100.78	98.31	117.85	108.33	109.99	105.87	115.42	108.93	104.69	105.92	108.77	111.54	105.76	108.88	101.32	106.9	114.25	110.16	109.41	108.36	109.65	117.24	113.84	111.32	103.94	109.71	99.292	104.68	114.06	114.2	118.37	103.56	116.31	102.29	111.24	111.1	108.6	104.14	105.12	111.4	111.98
110.01	105.31	98.871	100.5	100.53	111.6	106.6	100.72	112.63	113.67	113.12	108.87	113.24	102.8	111.97	109.55	115.41	99.152	102.79	104.11	97.915	105.09	103.77	109.89	106.04	103.26	105.45	103.98	111.2	113.16	100.95	117.09	107.47	95.235	112.74	108.03	99.2	101.23	111.67	101.94	97.646	100.6	103.38	108.63	112.27	96.677	104.44	110.91	101.95	106.6
96.13	95.063	101.07	103.64	116.15	101.41	98.875	106.97	108.67	102.62	100.68	108.14	104.75	109.5	102.31	100.7	104.14	107.06	96.806	99.984	108.01	102.39	106.01	107.22	97.438	104.2	111.34	103.17	106.14	99.662	108.12	96.358	100.77	107.41	100.87	106.37	95.442	96.928	104.28	106.47	107.2	96.965	98.756	99.711	107.59	100.44	106.77	112.21	104.18	112.31
96.953	96.984	110.53	90.026	104.94	100.79	97.278	100.71	104.17	102.56	106.95	109.42	100.9	98.859	97.593	104.54	102.41	104.25	112.6	96.044	101.73	98.228	99.39	98.613	88.447	101.59	101.32	103.03	102.75	104.69	101.37	100.25	105.09	98.655	97.292	99.121	93.206	97.212	107.41	103.45	96.639	104.98	103.04	102.1	88.344	99.089	103.49	102.21	90.68	107.01
99.931	108.13	105.6	102.62	104.39	111.22	110.26	99.512	101.53	109.27	104.95	105.8	104.83	100.67	98.477	102.31	107.01	111.39	106.28	95.059	98.395	111.75	109.62	106.23	97.634	106.56	102.62	101.35	103.87	103.74	112.15	104.66	104.02	107.37	103.13	104.19	103.21	111.37	109.58	103.87	108.53	100.23	108.47	110.14	100.07	111.94	108.23	112.85	100.45	114.34
109.39	110.77	100.16	111.74	109.64	105.43	111.56	109.24	103.39	103.41	102.36	102.19	106.05	110.11	103.9	105.72	112.69	106.13	105.26	94.263	106.87	114.38	99.507	101.59	105.19	109.7	107.49	113.36	109.39	108.28	105.48	106.53	103.25	111.79	97.435	99.48	110.32	96.476	108.44	104.78	112.85	103.12	103.84	101.82	106.26	108.48	113.52	108.21	108.09	105.51
101.55	99.45	101.86	99.296	99.258	95.356	106.46	99.221	98.123	96.367	102.89	99.023	97.149	100.1	94.907	102.8	102.85	100.15	104.4	109.81	95.053	102.97	99.339	102.37	95.945	102.94	99.984	103.37	94.726	95.829	96.35	95.527	98.753	93.232	106.07	92.185	96.963	105.3	102.71	97.937	103.48	95.855	92.888	99.935	109.8	100.63	101.77	92.655	107.64	97.405
106.24	115.08	107.77	115.62	120.86	120.1	118.98	117.43	117.1	114.06	110.84	105.63	106.6	116.37	112.89	111.63	112.32	110.39	115.64	115.06	101.95	116.72	116.67	114.66	117.53	105.51	109.53	112.57	115	100.84	108.61	113.34	111.27	119.99	100.48	107.85	109.33	110.06	113.14	114.59	112.08	106.24	109.32	107.23	106.15	101.96	111.64	109.97	111.3	108.02
113.37	99.422	109.82	96.52	101.68	102.38	114.32	109.9	103.94	109.27	109.07	105.69	109.36	108.56	109.61	101.45	106.16	103.24	100.22	98.845	100.68	107.49	103.24	107.35	107.19	105.59	113.13	109.41	112.05	111.47	113.62	109.26	105.11	111.74	102.42	106.86	100.84	97.825	93.801	103.45	104.16	107.4	111.15	100.52	118.08	108.49	110.13	108.53	102.2	109.57
109.98	102.74	108.59	108.09	96.977	107.66	99.452	105.21	113.98	110.94	95.692	112.66	96.784	106.78	109.29	111.82	98.886	110.93	103.54	108.26	101.74	101.76	106.48	103.55	111.44	97.626	100.64	111.08	108.26	99.635	97.738	108.08	113.52	107.21	104.39	113.33	110.14	113.04	94.903	108.26	106.88	105.02	105.02	105.91	116.76	102.01	109.92	103.76	99.5	106.48
104.21	104.05	97.654	101.13	101.04	95.592	99.307	102.67	91.923	99.195	102.3	96.465	94.982	99.139	103.1	95.794	92.417	105.02	97.482	98.128	96.998	95.335	105.8	104.94	96.091	104.57	96.686	101.68	96.878	105.5	103.87	101.37	99.854	98.081	106.53	108.68	93.757	97.726	94.763	99.098	95.829	109.89	101.96	96.49	90.974	95.911	94.327	100.96	106.79	101.15
106.09	110.48	118.31	112.41	115.65	108.31	112.84	110.34	113.53	111.94	116.54	112.8	109.6	110.98	106.71	111.23	113.08	110.04	107.67	111.26	108.88	112.23	103.92	105.71	107.03	117.35	114.13	110.4	114.34	118.24	107.14	107.45	108.6	110.32	109.17	115.15	105.61	106.79	111.56	113.74	117.06	115.09	101.6	105.74	116.89	119.44	116.49	112.43	111.55	110.02
115.65	112.66	108.62	105.78	113.28	110.72	100.33	106.72	107.83	113.9	110.02	110.59	111.6	108.93	107.56	110.34	113.01	116.19	102.58	108.71	107.09	105.38	109.09	109.45	118.24	117.22	107.76	110.79	108.05	98.443	114.01	109.28	111.83	114.08	104.65	104.75	110.53	116.13	108.69	111.39	104.37	113.3	113.76	107.19	107.02	103.5	113.59	99.241	107.57	119.85
94.883	95.554	98.059	100.33	103.29	95.598	98.737	100.39	92.527	92.494	105.44	104.39	105.89	98.782	107.25	105.42	96.607	95.329	99.364	102.46	100.95	101.58	101.47	97.552	94.64	105.48	97.13	95.794	95.148	101.23	95.47	109.57	100.34	95.044	115.03	99.725	104.75	98.676	93.997	91.571	97.108	98.281	99.399	99.289	99.235	99.047	103.11	97.144	96.255	103.46
107.74	111	107.65	108.14	103.94	108.44	110.99	97.108	109.29	107.4	104.14	100.22	99.454	115.44	104.34	112.69	109.57	98.327	108.69	102.29	106.1	104.64	110.01	101.01	103.5	96.889	107.68	103.89	106.76	108.12	99.089	100.86	106.97	107.22	112.29	108.47	114.77	112.6	104.71	106.21	110.34	106.94	106.05	105.98	108.06	108.32	112.2	105.96	104.88	110.58
112.57	115.46	100.28	107.42	97.547	107.19	100.58	105.3	102.02	102.73	94.617	108.33	103.98	108.51	109.51	101.53	110.69	110.55	104.54	103.66	107.4	112.38	102.52	110.05	106.57	108.08	105.14	107.9	100.1	108.19	106.96	111.76	106.57	110.49	105.11	104.13	111.33	102.49	116.79	109.81	100.21	104.62	103.12	107.78	105.06	95.415	116.4	107.81	100.06	98.557
101.12	100.2	108.28	113.35	95.671	107.36	105.19	99.518	104.99	107.68	105.87	108.53	102.91	105.48	109.63	98.578	108.09	104.64	108.34	104.99	107.43	102.48	109.54	110.33	104.39	103.63	105.37	97.916	110.25	102.2	108.09	104.95	116.95	109.05	111.9	105.16	104.2	117.66	104.46	108.59	110.58	107.71	105.07	106.33	108.34	107.51	108.91	97.145	111.68	105.1
110.31	103.85	108.08	111.31	109.89	109.48	106.81	114.74	113.51	105.41	106.29	99.087	101.14	113.8	109.1	104.8	104.21	107.96	106.1	107.43	100.93	99.782	104.52	107.08	107.35	104.5	98.161	102.86	102.99	107.23	108.22	102.77	103.47	107.95	100.98	106.87	98.794	101.34	107.97	105.5	100.86	103.84	106.18	98.014	99.433	114.49	105.02	108.52	109.49	105.36
99.981	110.71	101.72	102.9	111.97	115.22	107.74	96.64	109.88	109.06	107.16	111.31	104.87	104.92	101.26	102.4	106.94	98.209	102.51	102.42	101.23	104.97	100.37	103.89	107.58	109.28	100.74	103.83	107.84	106.88	101.19	98.871	100.02	104.39	102.3	104.52	106.32	109.48	111.49	108.89	98.064	103.07	100.31	94.948	111.34	95.012	100.64	107.64	99.962	102
117.35	104.57	117.25	111.35	111.87	109.83	109.81	108.47	101.89	113.95	104.57	102.76	115.09	110.69	111.53	111.99	104.43	109.12	102.44	104.1	108.13	111.65	119.45	104.46	105.75	105.36	118.57	111.41	112	108.81	108.48	110.88	110.87	113.11	109.83	114.12	113.84	109.48	116.09	110.42	108.93	107.09	114.66	112.9	104.13	113.94	117.3	108.59	111.14	122.92
104.48	111.96	112.97	111.5	109.63	103.61	110.27	110.7	111.51	121.79	113.65	110.28	107.45	114.33	119.35	111.42	112.18	112.64	111.27	108.77	117.17	107.73	106.25	108.49	122.04	104.13	110.42	107.93	115.52	115.57	106.4	110.99	116.27	112.93	103.76	106.22	108.1	107.19	104.23	104.32	117.18	102.12	107.98	116.63	115.03	105.57	108.39	109.85	112.66	102.22
110.12	106.82	119.52	108.89	120.23	113.37	109.78	111.43	107.69	127.9	110.67	111.89	111.66	111.31	109.36	119.83	103.29	108.19	113.45	102.75	109.69	105.95	118.36	107.67	112.22	119	108.94	113.66	109.08	109.99	119.36	110.36	106.56	110.7	114.2	109.13	118.78	104.4	116.66	110.31	116.37	111.78	117.48	116.6	109.19	113.27	111.89	107.63	113.63	111.85
101.42	108.59	108.96	107.96	109.73	103.18	105.5	96.208	107.23	119.73	119.17	104	106.27	98.46	100.31	109.87	109.12	111.37	96.447	107	96.405	103.53	107.89	100.44	90.665	108.36	102.28	111.93	110.37	111.07	110.58	100.02	109.7	109.77	114.77	109.58	108.05	111.04	113.16	106.38	110.14	99.066	109.46	105.96	111.2	102.24	114.58	107.76	106.1	102.2
112.15	117.11	104.62	115.48	113.96	115.2	115.53	111.42	110.57	114.23	119.42	111.23	114.33	109.54	114.15	114.64	120.31	126.13	106.65	105.4	98.183	110.01	112.27	107.65	115.89	103.25	107.63	112.62	109.18	115.82	92.493	108.67	111.04	116.16	116.68	101.13	115.25	98.512	114.69	111.62	109.5	112.96	119.72	111.39	115.19	108.77	115.18	113.35	112.73	115.14
96.355	112.17	100.03	108.35	114.48	107.33	103.84	121.5	109.68	100.17	107.04	112.48	105.06	103.54	102.28	110	97.325	99.674	103.3	96.772	102.72	100.38	102.85	100.07	99.957	101.32	99.355	107.55	91.399	97.638	98.182	99.251	104.7	105.71	102.25	106.97	104.4	111	104.45	106.75	106.39	98.248	105.02	107.7	103.25	109.66	106.76	97.277	106.62	104.19
109	100.77	111.54	105.11	106.91	98.841	99.067	108.12	95.737	116.99	105.26	107.47	99.919	99.246	103.72	106.01	102.39	108.75	106.22	96.928	113.14	107.52	105.31	101.37	105.57	98.669	109.98	110.29	110.57	104.7	105.74	101.97	102.47	105.5	103.59	104.91	96.785	103.12	103.77	115.9	110.13	103.68	112.69	101.41	100.49	92.501	98.96	104.67	109.79	101.78
106.4	107.23	100.08	100.6	102.22	90.419	100.67	99.866	101.23	104.22	105.9	108.74	98.694	101.21	112.01	107.48	109.47	100.5	102.08	100.98	100.1	109.6	111.34	105.78	105.55	89.275	107.63	107.84	109.11	114.29	100.82	111.45	107.03	99.696	100.59	101.35	104.65	112.33	101.16	107.3	108.66	109.73	101.95	101.73	106.39	107.16	102.67	103.48	100.95	99.072
106.65	118.98	110.82	111.15	111.9	114.11	113.24	108.46	119.23	118.73	119.38	113.22	116.27	115.4	116.18	118.32	116.5	117.75	111.44	113.16	115.44	107.17	105.27	109.43	117.52	112.77	113.69	116.93	102.71	113.43	114.17	117.91	112.78	114.88	114.49	113.3	115.61	111.06	103.35	104.84	104.29	116.78	107.77	112.37	108.77	108.84	105.25	123.23	107.47	115.63
111.24	102.71	105.88	100.65	99.238	113.82	104.21	113.67	104.26	104.92	104.71	99.371	117.31	120.29	98.838	104.24	105.1	103.44	105.84	107.25	103.94	99.78	107.32	110.15	103.43	97.032	109.07	104.67	107.52	99.176	111.44	107.19	108.73	103.1	108.67	113.59	105.07	109.91	108.29	106.31	111.13	105.99	106.34	112.36	103.17	110.19	104.38	99.888	107.71	105.17
100.14	104.3	96.652	107.04	103.21	109.26	103.06	102.98	108.8	102.52	103.26	105.01	105.25	98.877	109.92	103.53	109.18	105.48	105.64	110.42	105.9	102.54	106.36	114.1	104	99.032	97.881	104.15	95.251	106.41	103.93	101.45	103.8	106.4	101.59	104.06	105.01	110.57	108.79	106.5	110.99	110.59	100.5	109.72	112.17	102.17	108.63	101.2	104.9	106.39
96.777	99.398	103.21	97.139	98.882	100.76	101.21	99.931	104.72	95.886	102.96	93.561	104.35	91.662	105.27	94.847	92.873	105.45	94.886	90.059	101.72	99.563	106.23	101.71	108.8	97.493	100.24	103.62	95.357	97.908	103.76	108.15	94.678	102.03	98.356	97.073	87.967	95.448	98.74	105.41	104.24	105.65	87.263	94.936	102.55	99.465	98.473	106.26	104.06	98.891
88.046	100.45	103.14	99.664	100.49	110.54	107.44	93.712	115.3	108.93	90.793	99.972	102.24	103.71	104.78	101.85	102.37	98.776	96.663	83.103	101.92	88.135	107.99	95.008	98.77	100.81	99.709	108.36	102.12	98.664	110.83	102.77	105.15	110.53	105.01	105.92	92.185	101.02	106.81	102.51	99.558	101.62	102.35	97.753	99.231	102.82	95.908	103.1	105.42	103.53
104.65	117.99	108.41	113.85	114.59	108.29	111.19	107.94	123.01	117.71	112.02	116.55	110.42	115.73	113.26	112.4	121.31	112.27	117.26	109.17	108.28	121.12	107.45	117.97	106.78	114.03	113.11	111.17	104.23	110.39	114.58	114.14	103.66	108	110.96	103.96	116.55	107.97	99.912	110.96	111.74	121.92	114.17	117.2	106.96	118.12	109.5	112.03	113.56	109.06
116.24	126.9	116.61	109.17	112.77	118.24	118.17	123.77	114.76	113.8	108.67	120.18	116.08	120.61	117.2	115.43	120.95	122.16	123.05	111.94	125.57	111.95	115.54	122.5	116.44	116.56	114.84	121.07	121.96	119.63	120.78	123.5	116.18	110.65	107.23	117.82	128.64	118.37	116.59	120.46	122.43	122.44	116.55	111.07	115.25	127.31	117.44	115.88	113.64	127.53
105.85	112.08	102.08	109.11	107.34	114.14	103.14	111.32	97.195	101.67	101.93	111.89	103.54	106.57	111.68	108.06	103.1	106.5	111.99	106.28	114.38	108.72	102.08	104.57	107.53	109.84	108.58	101.59	104.31	108.43	112.18	98.24	101.2	114.16	99.878	105.29	103.47	117.57	107.37	104.71	105.67	99.194	110.68	111.18	104.93	98.31	103.68	106.48	109.74	116.89
100.5	98.139	93.981	98.078	97.866	100.98	104.68	101.36	96.182	98.772	98.662	99.587	103.48	101.27	93.168	112.65	105.92	93.841	95.364	94.513	97.342	106.74	96.374	95.016	98.728	99.056	101.7	102	101.95	104.23	96.978	95.131	99.311	107.11	102.9	97.439	98.582	93.329	104.42	97.026	94.476	94.642	94.185	92.393	103.26	99.239	100.82	98.533	103.14	97.139
104.6	117.94	109.91	115.08	108.43	113.31	108.58	121.68	120.98	107.97	104.55	112.26	122.66	109.14	125.18	113.44	104.99	113.3	107.14	116.45	112.6	115.45	105.3	112.49	114.63	109.03	106.22	119.77	120.15	113.59	113.91	115.51	109.77	114.4	112.09	109.61	111.81	121.5	115.31	105.49	119.23	117.35	116.33	109.53	108.21	109.73	105.38	108.96	113.85	112.85
100.34	111.01	115.16	117.06	109.91	117.58	120.78	111.92	122.18	109.99	108.05	111.39	118.92	109.2	117.97	98.719	111.34	117.93	114.52	111.31	114.76	114.62	113.62	120.55	112.26	116.58	102.13	117.71	114.87	115.31	118.25	112.31	110.53	109.97	114.13	125.01	118.85	108.33	112.45	120.06	113.35	120.59	108.79	114.48	111.46	111.36	112.87	113.36	116.2	121.86
119.58	115.75	105.58	100.14	116.26	112.34	110.94	105.87	110.25	108.8	108.04	111.08	112.65	107.44	105.36	114.27	113.16	112.73	108.36	119.14	117.8	105.51	115.13	118.11	112.42	108.93	107.5	110.24	104.42	111.2	109.84	109.56	116.44	115.14	109.5	105.03	105.61	102.32	107.4	118.1	104.82	110.9	109.38	110.33	117.55	107.97	112.41	107.35	106.94	113.24
100.62	103.75	103.24	105.58	103.74	112.68	102.36	105.59	104.32	100.39	102.97	110.21	102.22	101.61	102.91	101.44	110.54	107.82	100.64	111.54	101.99	106.27	102.28	112.34	104.23	110.02	103.22	110.96	101.34	112.01	111.84	100.99	92.794	100.78	105.89	107.45	98.201	105.47	105.2	99.141	100.43	103.94	100.95	105.22	101.73	110.56	98.179	102.19	105.54	105.89
107.65	106.07	110.89	106.51	109.2	103.8	102.78	105.1	100.21	95.404	102.31	117.11	102.29	100.08	112.61	97.818	106.66	111.17	108.16	104.76	107.71	101.11	106.73	107.96	95.441	108.32	112.71	105.03	103.82	107.05	104.39	93.98	98.646	105.5	100.72	106.31	104.09	101.57	102.07	107.24	111.64	98.313	103.12	109.58	112.3	106.73	105.83	105.38	107.3	99.344
99.342	101.9	94.113	99.501	99.521	104.96	104.96	94.388	105.49	100.96	99.492	95.896	101.44	103.71	97.91	104.23	106.73	105.16	99.476	103.68	92.465	99.097	101.41	100.28	101.42	101.28	97.97	102.44	100.08	97.133	90.754	98.318	98.801	92.181	98.749	95.601	102.42	98.24	105.89	102.17	101.32	101.03	94.82	100.62	109.16	105.5	106.07	97.14	101.31	105.84
118.75	120.46	119.87	108.41	103.72	114.87	114.76	112.48	126.06	113.99	121.95	114.63	112.69	113.09	100.45	114.66	114.34	115.06	111.8	107.7	110.97	119.05	110.72	113.5	111.64	100.59	110.21	110.21	107.24	104.57	108.18	118.34	112.71	116.45	110.39	112.31	110.06	117.52	103.64	110.94	108.15	123.41	111.47	111.49	111.26	104.47	111.88	114.18	102.41	107.21
105.43	107.65	100.73	101.78	106.02	111.4	106.01	96.295	103.74	100.16	108.93	106.29	102.46	108.57	105.52	102.7	104.8	99.416	100.49	104.9	104.13	113.21	102.22	97.838	104.36	97.149	100.48	108.64	92.6	107.37	104.68	110.88	96.434	95.463	102.25	109.48	98.698	109.66	100.86	106.23	106.84	104.97	110.05	102.17	108.72	115.31	108.63	111.74	109.01	110.82
113	114.49	107.09	105.71	104.5	108.9	101.65	117.86	112.57	104.32	119.82	104.5	111.28	98.543	101.44	98.189	105.19	111.06	109.4	117.66	114.76	110.2	111.4	115.96	111.95	102.01	120.74	109.91	117.7	114.21	105.34	115.88	119.28	111.65	116.48	106.03	112.02	114.63	108.16	107.85	111.42	118.51	107.86	111.66	108.09	106.91	113.83	114.71	114.69	110.37
99.543	97.825	97.464	105.12	96.926	102.2	105.25	97.727	100.34	97.315	94.492	94.795	96.099	96.772	104.03	105.22	95.733	99.121	103.18	98.717	112.18	97.403	103.81	99.849	93.602	100.56	99.669	105.86	103.07	102.63	93.851	100.6	94.935	105.09	101.24	98.42	113.16	96.75	99.351	94.457	93.041	100.47	101.8	102.26	98.53	103.37	101.26	99.875	107.22	107.04
120.63	119.71	118.94	114.13	114.17	119.19	117.47	124.18	115.05	110.89	120.68	119.48	117.94	112.22	120.04	117.21	124.68	115.95	114.23	115.15	114.33	106.34	116.33	114.38	127.86	118.81	127.4	121.43	120.73	123.92	125.09	119.09	115.52	111.15	120.79	117.23	115.17	124.88	125.02	114.05	110.84	110.01	110.89	116.34	116.67	109.38	113.29	118.93	120.8	111.18
109.32	121.12	108.1	107.61	108.12	106.95	112.35	113.07	109.99	117.5	112.09	121.21	116.17	121.76	109.5	109.51	99.319	117.11	119.21	115.96	115.09	119.12	107.7	106.4	117.58	109.63	113.37	115.81	120.19	106.02	108.48	115.73	110.54	118.69	110.63	104.57	106.97	100.14	106.56	109.16	104.11	112.97	112.32	106.77	106.22	120.15	113.43	114.43	109.59	117.55
102.63	109.13	94.576	106.27	102.75	102.4	99.908	109.58	108.22	102.73	111.35	98.858	101.72	111.09	106.45	103.68	109.75	100.29	102.05	110.28	101.61	98.692	97.455	117.29	109.31	98.591	100.84	102.59	110.04	94.044	103.2	107.5	104.6	103.91	105.77	103.93	104.74	106.07	107.33	95.577	111.78	102.22	103.95	117.42	105.52	109.36	98.443	104.07	105.5	112.92
103.37	112.97	97.983	98.92	103.79	112.19	92.485	108.99	108.36	103.06	107.23	103.09	99.349	111.02	97.407	109.61	112.23	105.36	103.68	108.08	100.97	107.8	108.21	104.24	104.75	112.83	110.05	100.28	109.03	104.09	99.306	103.86	108.57	89.71	103.37	108.32	110.97	106.25	94.331	101.76	100.76	101.74	114.41	104.19	106.8	92.621	109.31	103.78	101.36	111.23
107.73	95.497	100.87	104.96	101.55	100.84	104.93	104.97	109.16	104.29	104.02	101.57	105.11	111.01	115.32	109.88	107.74	106.51	110.53	97.995	110.15	113.29	100.8	104.96	110.08	106.75	107.35	103.54	103.16	104.23	106.83	106.27	100.72	107.09	98.441	107.25	107.77	97.235	101.92	101.64	103.62	105.8	99.892	102.58	111.91	103.21	104.21	84.082	111.57	103.63
104.71	112.8	102.76	110.53	112.32	112.48	106.84	111.49	116.5	107.2	110.61	105.87	111.45	105.42	101.9	106.14	107.92	114.49	107.98	106.12	105.59	104.68	114.16	103.47	112.9	113.43	103.02	105.76	105.57	111.85	116.26	104.66	104.04	111.31	110.81	102.63	105.78	109.99	111.22	105.21	117.51	113.92	109.19	112.02	114.62	109.92	112.04	113.43	108.13	112.94
103.89	107.96	105.08	99.78	97.834	108.13	100.94	104.78	102.83	102.33	103.4	105.49	105.3	105.95	101.78	116.66	110.84	95.828	99.318	107.18	113.94	91.228	103.94	101.68	110.69	100.99	94.529	94.941	106.99	103.93	110.54	97.979	97.876	111.9	102.92	105.68	110.59	102.26	105.61	107.35	110.45	105.42	98.695	99.282	100.81	104.84	106.86	106.79	100.92	105.64
108.98	99.659	102.76	97.785	112.15	101.85	108.16	107.53	102.87	107.39	113.91	110.86	111.11	103.64	112.89	96.815	98.143	115.84	105.89	104.96	106.24	106.34	113.89	107.04	106.96	108.57	108.89	103.24	110.76	115.03	101.75	97.212	102.33	105.51	102.34	111.98	115.04	102.61	108.97	105.33	103.52	102.07	103.09	104.39	103.61	98.014	107.53	106.86	106.02	106.98
113.98	109.82	109.65	104.9	104.81	117.19	114.54	119.55	111.98	109.87	107.99	104.88	104.82	112.73	112.95	109.5	115.69	118.8	106.02	112.91	108.79	112.23	108.33	98.97	109.76	105.21	121.82	103.74	112.99	107.28	116.05	112.65	125.68	115.82	111.36	107.5	118.04	121.01	117.25	107.02	108.29	108.63	117.74	106.85	107.59	106.14	104.2	116.48	109.82	109.31
101.3	109.51	105.4	102.04	105.11	104.45	101.12	97.02	99.603	107.83	102.07	104.45	104.04	108.22	101.36	105.55	101.43	100.42	107.62	98.814	95.079	105.87	105.27	111.21	101.16	107.01	108.1	109.99	107.46	106.4	99.731	115.84	110.93	99.212	100.43	100.52	97.614	114.35	98.127	101.59	98.248	105.24	98.159	103.05	111.5	109.04	105.4	103.56	104.22	105.88
102.7	109.01	105.08	97.19	107.35	116.48	110.85	108.12	104.03	112.34	103.15	109.76	104.74	105.09	102.92	106.29	104.2	110.05	96.729	100.64	108.39	104.21	105.03	94.256	110.23	98.477	113.77	103.39	99.638	103.26	101.34	96.519	99.23	103.3	103.15	116.03	113.23	106.4	111.04	96.406	104.93	110.64	111.12	110.2	99.09	110.31	115.72	112.66	105.93	108.45
115.95	106.74	108.09	104.18	108.82	107.8	106.31	106.37	104.77	108.9	120.64	109.79	111.15	104.74	111.25	104.93	107.25	107.52	117.8	110.21	104.32	108.32	106.28	107.74	110.73	108.48	110.36	107.46	110.39	111.4	113.88	115.17	103.05	112.94	102.8	107.94	113.2	110.9	118.29	107.5	99.027	110.73	114.49	105.89	113.37	113.79	112.2	109.59	112.2	104.12
103.8	116.58	108.96	104.44	99.434	110.39	95.056	97.561	110.15	100.1	100.9	103.29	107.33	99.63	113.56	102.89	108.72	107.94	105.04	98.453	109.42	105.92	113	109.55	107.01	113.05	112.34	108.03	113.23	103.19	107.3	103.98	108.86	111.63	106.6	106.99	101.14	109.23	107.5	101.41	103.13	110.68	97.276	110.08	108.26	113.72	99.47	95.298	106.48	102.82
96.505	106.02	102.52	99.844	103.03	102.7	94.937	95.366	97.903	89.894	93.955	93.621	100.89	100.35	95.672	104.06	106.42	97.486	98.273	96.071	95.951	98.878	93.592	95.594	94.965	105.3	99.48	92.675	100.56	94.69	103.21	103.7	94.683	104.99	95.73	96.017	96.48	96.68	102.61	95.151	102.44	101.82	100.03	106.49	104.17	94.777	90.978	97.778	97.569	96.748
95.634	103.96	92.03	97.679	101.56	100.34	104.57	98.123	99.877	96.75	102.09	98.539	101.5	106.6	112.03	102.36	100.37	89.466	105.92	103.76	95.355	96.484	95.602	95.553	102.28	95.788	99.568	99.642	106.17	98.941	92.334	105.89	105.82	98.454	104.57	105.32	108.35	99.635	92.979	108.97	90.731	96.096	107.99	88.821	100.43	111.32	98.047	102.81	109.91	104.98
108.56	112.58	101.94	107.32	111.58	111.53	99.433	103.52	111.08	95.701	103.13	96.099	107.85	106.59	105.6	105.18	108.41	112.79	95.79	101.22	102.45	105.67	103.1	97.28	99.859	99.503	114.64	109.1	104.41	100.36	101.89	110.01	100.39	112.96	100.24	107.22	106.82	103.37	104.09	100.75	103.27	101.09	105.38	102.75	111.17	112.88	92.356	107.1	113.96	112.31
112.67	108.81	106.67	114.82	96.86	104.78	103.39	98.036	103.75	109.4	111.56	116.54	107.69	99.967	105.22	119.79	110.09	107.19	102.99	103.41	102.64	100.26	103.7	110.68	101.51	104.28	107.02	108.25	98.057	104.59	110.6	111.53	111.24	104.06	115.37	102.48	107.78	106.86	96.273	105.31	104.61	110.04	109.75	106.98	103.82	98.977	117.78	109.7	102.29	108.83
114.72	115.37	106.42	99.197	107.32	104.53	101.51	116.94	104.11	113.44	103.53	111.99	106.64	109.39	99.382	99.124	107.26	107.25	108.35	109.31	104.29	111.22	105.41	105.94	103.65	107.22	95.728	110.17	110.96	107.76	97.864	109.15	107.83	109.37	102.63	99.849	111.28	99.444	95.109	112.41	119.1	109.64	100.31	95.477	108.41	104.79	109.17	104.37	111.71	102.08
104.02	101	100.24	101.47	111.88	110.12	104.81	107.68	108.67	109.44	105.08	109.23	94.8	109.47	106.41	107.65	102.35	101.82	103.5	99.947	106.12	104.77	103.09	106.31	104.42	115.35	107.73	98.382	106.62	107.82	113.63	102.08	108.64	104.37	107.12	94.496	108.9	100.96	100.28	104.82	111.77	104.49	107.17	108.57	112.41	98.255	109.55	108.6	105.21	103.43
103.99	105.1	102.68	98.422	109.43	109.02	109.29	106.38	100.08	103.49	114.94	104.82	105.94	101.75	106	101.83	106.14	108.84	103.16	108.07	98.574	93.69	108.38	110.24	107.45	106.71	106.19	94.541	105.05	101.37	103.43	101.15	97.308	101.18	105	99.359	106.76	109.24	105.72	98.106	102.2	114.72	102.17	107.03	106.09	104.13	104.04	102.82	105.09	102.5
100.16	100.49	102.37	93.543	97.004	99.286	98.641	110.6	100.76	100.47	102.87	100.23	95.639	98.674	100.34	99.19	94.212	99.283	104.42	90.442	101.73	100.96	110.28	96.601	103.79	105.61	92.479	111.26	94.558	102.66	100.28	102.71	103.7	94.479	101.75	103.12	95.714	101.53	93.265	96.304	108.83	103.52	101.54	94.03	94.694	94.157	97.812	98.918	105.32	101.43
94.997	95.207	94.025	107.44	93.393	106.89	103.86	104.09	105.46	103.35	103.68	96.104	96.439	103.02	103.38	102.82	97.333	91.617	101.84	100.97	103.15	89.751	108.52	99.318	101.59	97.398	97.588	105.06	103.09	84.723	107.72	101.32	105.08	91.942	102.05	106.04	96.875	100.43	99.501	100.66	94.272	101.17	94.035	93.599	99.69	106.78	96.956	102.36	103.19	100.42
125.61	122.24	121.41	116.94	119.43	117.13	121.1	115.04	115.62	115.78	116.07	119.13	116.65	125.93	116.28	112.85	119.14	110.2	114.4	114.46	108.47	116.56	117.06	129.6	125.23	117.29	113.38	114.76	117.17	113.78	112.36	117.36	115.39	115.24	111.77	117.45	115.43	118.36	123.89	118.3	123.12	112.69	113.15	115.88	112.41	121.28	120.86	121.63	118.91	120.25
91.717	100.32	97.352	95.294	100.97	98.08	98.219	108.74	96.359	90.564	96.062	104.1	107.72	88.103	97.056	105.76	104.16	104.23	94.444	98.014	96.192	97.9	92.966	93.686	93.89	98.373	103.98	100.68	98.909	104.71	95.569	95.32	99.528	94.709	100.3	98.68	100.72	103.33	96.259	94.323	100.77	101.86	99.008	95.163	94.68	95.972	92.751	97.457	89.499	93.958
99.019	105.53	106.42	98.513	111.63	100.15	113.61	105.63	103.85	106.7	101.22	103.92	107.71	107.04	101.69	101.43	102.12	102.16	104.39	110.07	97.264	109.84	107.07	107.74	104.97	97.375	108.77	102.97	99.192	107.11	107.77	106.16	104.07	107.61	114.49	105.76	99.713	106.31	112.46	108.94	102.7	109.81	107.86	101.87	109.24	110	104.6	109.81	107.07	106.39
117.1	114.85	117.99	113.21	107.59	112.11	114.57	119.7	107.27	114.78	114.08	116.63	105.92	119.95	113.49	113.41	115.57	108.75	103.62	115.86	100.45	110.75	110.97	110.69	119.76	121.94	112.67	112.1	115.83	108.27	115.59	110.19	110.56	112.71	111.84	105.09	112.48	105.36	112.77	117.72	105.96	122.95	109.55	104.87	106.18	113.28	100.78	111.75	111.48	107.94
109.12	105.55	108.01	111.41	116.27	105.07	109.11	108.06	114.47	115.29	113.07	108.04	105.48	119.63	112.38	114.7	102.52	109.14	104.97	103.11	102.4	116.53	116.09	125.64	113.42	116.68	110.62	111.92	111.4	105.33	111.32	114.07	113.73	109.4	114.91	111	114.5	114.01	108.55	113.7	102.88	106.86	103.88	115.01	105.53	118.27	103.12	111.07	109.81	107.8
127.22	114.01	130.39	119.03	113.33	111.92	124.51	114.21	114.54	123.25	111.83	116.28	113.69	126.54	124.04	119.49	117.6	119.07	116.84	127.82	115.04	107.3	118.86	122.43	121.57	120.09	123.61	119.13	116.79	125.07	116.55	116.02	123.95	124.54	117.66	118.33	113.36	115.01	115.46	114.83	111.37	122.2	114.58	119.16	115.32	115.85	110.98	120.68	121.37	112.89
105.79	109.76	114.47	102.16	117.34	104.74	120.07	107.4	112.61	115.62	102.12	107.17	115.03	104.41	103.25	107.66	113.1	110.23	104.15	111.47	116.46	104.69	111.07	107.69	109.5	103.47	105.59	111.93	107.42	112.48	107.35	105.29	112.31	113.06	107.35	103.49	109.39	100.96	113.55	111.85	106.65	109.85	121.23	100.11	111.98	107.27	106.25	109.53	110.86	111.8
114.77	106.65	115.6	107.23	111.93	112.91	108.04	109.73	106.99	108.76	109.87	104.18	108.13	108.5	105.6	103.26	112.48	105.53	115.91	113.55	105.29	110.83	106.53	106.55	107.48	115.52	104.79	116.3	116.61	107.09	117.04	111.09	111.64	99.33	114.84	105.74	119.55	109.49	111.09	119.89	118.02	104.67	109.31	116.37	111.09	112.39	107.79	106.41	114.43	107.47
121.34	112.15	108.96	117.16	110.18	116.44	110.16	111.51	110.81	104.67	121.83	109.4	114.61	111.36	108.15	116.27	115.03	110.73	113.57	110.58	108.71	118.47	106.2	109.79	119.36	96.394	114.93	109.58	115.97	115.28	117.3	102.81	106.43	111.4	103.09	103.81	112.74	111.54	110.96	109.98	108.67	118.7	119.12	110.66	103.7	111.53	114.9	111.89	110.34	111.66
112.57	114.19	127.2	119.05	113.08	118.31	119.77	122.01	122.29	117.3	108.36	122.77	112.81	123.34	118.73	121.15	124.03	118.39	113.71	120.4	125.23	116.94	118.14	113.76	121.89	120.13	130.09	115.98	113.5	113.19	118.4	112.61	108.45	122.98	117.28	119.89	123.23	119.23	122.39	114.47	118.14	116.42	121.71	113.31	115.89	109.61	111.58	115.53	122.37	114.38
111.86	99.351	99.917	99.575	98.453	112.85	105.83	107.66	104.29	111.29	102.69	102.73	103.32	104.1	104.33	109.6	105.33	108.73	107.84	104.17	95.975	108.74	105.5	107.58	98.719	107.35	99.54	105.28	110.02	111.19	102.54	108.13	113.24	111.16	103.68	111.83	106.79	103.15	102.53	100.54	101.45	99.993	97.008	111.4	104.73	107.64	112.83	110.55	100.58	100.37
103.11	104.58	106.68	101.16	106.62	110.65	109.08	112.66	109.8	109.81	101.4	107.79	106.71	99.452	110.58	102.84	101.79	105.8	108.39	105.5	109.94	109.12	112.73	108.57	104.67	107.28	105.27	103.92	106.02	114.57	107.46	110.78	109.07	108.64	113.04	107.14	107.31	105.89	110.34	105.69	103.95	100.01	108.66	98.552	102.72	104.82	102.99	109.56	103.77	105.85
95.885	101.92	97.656	109.17	113.11	99.392	113.36	106.66	97.826	99.083	102.71	95.894	104	89.104	105.5	102.57	105.13	104.3	104.09	101.13	90.394	100.8	113.34	93.704	104.42	104.47	110.71	95.76	93.19	98.793	96.531	92.803	95.783	98.336	99.304	100.37	103.71	105.75	96.326	96.635	101.35	101.12	101.07	100.21	87.732	100.34	104.42	101.44	96.471	100.61
108.84	108.97	113.71	106.5	102.22	96.714	104.23	109.52	113.04	102.07	107.31	109.51	120.36	110.92	104.43	103.83	100.11	105.9	104.29	112.08	105.47	99.553	100.8	109	104.28	100.12	107	110.58	99.039	101.41	113.92	112.45	109.46	115.04	102.86	104.6	103.61	112.59	105.23	100.15	106.81	101.43	102.39	111.26	99.639	105.78	108.29	101.95	100.75	109.05
110.79	123.27	108.96	93.186	107.03	107.65	109.45	101.13	102.09	107.4	103.32	103.68	112.14	106.46	100.3	107.85	106.71	96.72	109.74	106.68	105.79	101.81	110.62	99.816	109.55	102.36	103.35	104.51	105.72	93.163	98.848	106.58	102.16	111.45	109.55	104.32	108.9	99.591	111.14	104.33	108.97	115.32	98.631	106.15	113.64	103.24	109.88	99.36	109.88	95.712
110.79	109.26	102.76	104.08	107.69	107.09	103.67	111.74	103.92	109.04	110.36	108.92	102.48	111.58	108.34	97.096	112.75	117.73	115.23	113.57	112.96	104.83	110.06	110.09	106.51	105.07	112.07	109.59	106.29	103.81	97.45	120.13	111.35	109.33	109.11	110.51	104.48	99.25	112.05	105.4	102.72	99.682	110.25	100.19	107.98	104.92	107.52	95.364	109.67	109.22
103.46	109.47	110.73	108.91	111.23	106.08	103.64	106.33	99.899	110.35	108.69	106.17	104.91	107.89	105.24	112.46	103.14	102.23	102.8	108.92	103.81	101.28	107.66	103.11	107.66	103.06	99.605	105.35	99.926	99.519	104.34	108.53	105.17	106.86	105.85	108.58	98.169	101.47	101.53	100.59	112.11	98.386	100.7	101.27	110.91	103.99	108.37	98.923	107.97	111.59
106.52	107.84	106.92	100.19	98.906	106.49	105.34	107.34	104.5	107.49	103.71	107.53	105.92	102.37	103.87	106.32	102.25	101.91	110.43	98.632	108.51	111.28	105.41	107.99	106.72	104.66	110.37	107.4	110.46	110.55	95.924	103.94	100.68	119.43	107.24	104.76	101.79	111.38	107.34	110.56	100.53	112.82	102.32	98.281	108.27	110.73	101.28	98.708	112.72	105.22
120.33	112.58	112.3	125.92	114.8	119.14	114.6	110.87	111.41	117.76	113.7	111.89	114.02	120.53	115.43	119.27	123.67	122.86	122.72	121.42	119.16	122.12	123.32	118.74	113.54	121.51	117.86	110.5	109.61	115.64	119.36	114.33	114.52	115.1	122.21	119.25	107.95	114.5	115.89	115.82	121.21	124.86	117.59	124.16	118.93	117.95	109.1	120.94	116.34	123.99
106.07	109.82	102.22	112.31	102.35	110.84	106.54	98.012	109.41	105.83	99.611	112.38	123.22	106.89	111.36	106.34	103.35	114.01	110.8	108.04	103.91	105.99	110.02	109.48	105.86	105.29	107.69	107.1	105.8	109.92	112.63	108.6	117.1	101.92	95.546	111.23	112.85	99.707	107.86	106.19	115.02	106.56	102.95	103.85	110.77	110.1	100.81	107.3	100.94	106.03
106	118.03	109.66	108.62	113.34	104.69	107.79	101.67	115.35	112.7	115.48	122.51	99.96	116.28	117.47	116.47	104.74	107.25	107.29	113.51	118.06	108.67	121.54	119.06	116.03	116.03	113.62	109.16	104.87	117.92	109.76	108.32	110.51	114.6	105.76	109.16	112.17	117.87	113.5	104.3	106.51	108.57	113.26	111.22	116.85	114.43	112.39	113.51	111.14	111.89
103.69	109.43	106.51	111.74	105.29	106.02	102.24	105.22	106.41	103.83	102.46	107.22	104.65	101.35	100.54	104.9	97.383	95.035	114.14	92.503	102.53	110.37	105.51	101.02	109.75	104.31	105.51	98.318	107.03	94.823	108.11	104.32	103.74	98.498	93.916	110.78	104.4	105.7	100.25	100.26	98.154	105.77	99.573	103.11	107.95	106.02	112.06	107.07	109.92	106.7
105.24	101.38	109.88	108.58	100.88	107.78	103.41	109.4	93.746	103.87	98.308	111.59	106.89	102.54	105.53	107.64	110.21	109.89	104.74	106.96	101.81	111.76	111.68	105.25	112.83	98.75	100.82	105	100.79	102.79	109.91	110.18	100.64	110.29	100.48	108.76	112.74	113.19	108.57	101.5	98.217	95.632	95.865	105.42	97.533	112.66	104.01	98.092	98.314	106.97
110.45	102.57	102.6	104.18	112.13	105.1	100.22	110.08	108.7	105.73	99.322	104.5	108.81	102.92	105.42	109.33	95.706	105.3	106.22	103.16	100.92	113.89	109.17	103.79	107.83	103.36	96.967	112.01	96.901	97.636	103.05	115.98	102.52	114.47	101.43	96.231	110.08	106.82	113.53	104.15	111.08	108.28	107.89	104.1	113.29	108.04	110.63	105.53	113.19	102.22
116.05	119.36	109.6	112.64	115.74	106.51	100.22	108.86	108.94	108.18	101.35	103.84	108.45	105.43	103.11	112	109.53	101.06	109.95	112.9	115.15	114.71	113.04	107.57	108.02	108.74	108.72	113.33	104.21	111.54	112.99	107.7	111.4	105.32	119.81	104.76	118.18	106.56	112.46	104.1	108.99	110.16	116.45	110.44	116.19	112.75	109.01	108.01	112.83	109.88
110.31	99.211	105.29	104.13	108.69	110.99	111.14	112.2	105.74	106.89	106.64	110.56	115.95	111.22	105.93	100.24	109.69	105.01	101.19	105.02	108.74	113.8	105.85	111.23	109.35	97.988	105.47	110.03	112.65	104.7	104.61	101.09	104.16	108.59	108.37	106.2	104.82	111.78	106.28	106.34	114.63	109.98	111.41	111.55	111.01	108.6	109.47	109.69	108.72	106.8
104.05	97.962	118.3	100.32	101.87	111.61	104.84	116.24	112.6	113.53	109.47	115.52	112.44	105.03	110.17	101.95	104.39	103.72	104.2	94.94	97.805	107.85	107.08	85.621	104.66	112.24	108.61	105.33	99.757	100.63	103.44	106.94	102.8	111.69	114.06	103.87	107.69	114.95	99.794	105.86	105.87	110.39	102.42	102.01	95.625	104.96	102.7	102.38	104.73	106.32
111.4	109.46	102.3	106.48	103.98	109.86	99.299	104.31	93.147	102.71	102.31	101.62	104.68	98.625	108.44	104.95	106.58	105.21	112.36	104.88	97.862	108.97	112.78	102.13	104.48	108.48	102.92	107.33	100.14	110.26	99.793	112.05	107.31	101.85	113.26	106.06	100.21	98.947	119.34	108.32	106.7	106.98	115.23	104.51	99.504	112.39	103.7	98.05	113.8	109.19
110.98	110.42	109.14	116.84	100.64	107.15	102.19	107.81	105.09	106.73	99.081	102.07	102.43	114.36	94.155	106.82	113.38	108.2	101.73	99.664	107.86	99.877	107.5	103.23	110.6	107.08	103.63	111.84	109.52	115.72	110.02	110.07	109.17	98.188	114.43	105.54	102.45	106.73	109.11	103.73	113.47	101.24	101.41	110.31	110.39	104.7	108.77	105.02	99.649	109.93
101.9	108.95	100.65	93.567	97.464	102.24	104.11	96.61	103.78	95.79	104.91	104.5	101.56	100.13	95.842	94.346	103.32	102.89	104.58	95.578	96.77	98.661	112.94	98.8	106.8	95.959	94.302	93.591	100.14	100.49	99.901	105.42	104.45	98.096	105.43	98.146	101.53	98.084	97.666	109.24	96.57	101.8	93.656	99.301	102.45	103.14	91.08	96.292	111.4	98.383
110.19	102.36	110.51	110.8	99.901	108.3	103.29	101.13	107.79	112.53	104.97	101.59	107.8	106.3	104.3	100.09	104.87	103.64	102.34	106.39	111.6	111.81	107.48	105.08	102.05	108.26	111.69	104.64	105.49	108.74	99.598	105.72	104.56	110.8	101.08	108.6	103.5	100.37	105.13	105.65	111.06	100.92	111.84	101.07	105.15	98.153	99.201	112.47	100.47	97.959
93.42	102.37	110.03	93.669	103.77	100.83	98.612	97.851	107.71	91.564	97.559	99.237	98.346	95.561	104.83	106.63	101.67	100.69	98.551	104.37	107.77	106.88	96.732	107.23	98.561	95.595	99.757	95.902	98.441	100.38	102.68	99.109	105.73	101.61	104.23	105.32	93.689	99.358	102.19	96.993	108.39	100.97	105.48	94.678	104.7	96.331	98.225	100.5	96.711	103.11
106.48	106.76	96.159	110.12	98.833	110.56	102.7	102.09	107.49	103.6	100.45	104.1	105.2	103.94	100.98	101.25	109.24	104.83	100.65	111.34	103.81	108.62	103.56	102.71	101.74	96.895	103.16	107.62	101.88	112.87	104.88	103.63	116.86	100.84	103.97	113.27	108.44	100.4	102.8	106.73	97.697	109.02	106.37	111.58	107.57	99.763	103.76	96.481	102.81	104.89
122.08	113.46	112.9	115.36	112.74	115.58	106.02	111.21	111.78	111.67	106.39	113.78	110.92	118.7	113.72	112.96	119.83	112.17	119.42	115.76	104.35	100.3	116.61	107.58	114.77	111.47	114.21	116.83	116.6	114.84	111.26	114.23	106.99	116.6	113.06	113.01	118.2	107.79	114.39	114.36	121.8	116.35	106.48	108.61	113.99	107.62	115.49	121.7	118.01	114.24
99.847	113.77	95.484	107.76	112.08	98.427	103.44	98.011	114.3	101.51	103.57	98.011	108.29	115.87	103.41	112.59	109.66	119.59	98.052	97.747	104.37	108.57	106.88	111.41	103.02	108.46	108.75	107.26	109.92	100.28	105.79	105.45	105.03	104.59	105.93	105.11	114.94	111.23	103.23	99.797	99.967	110.43	99.004	112.3	105.83	102.48	96.741	104.82	100.19	107.44
115.66	120.81	115.44	116.36	113.73	111.98	114.72	111.87	122.5	108.94	123.6	109.12	115.5	117.36	112.71	114.83	110.69	116.31	113.21	106.96	109.83	113.29	109.45	113.95	113.84	105.6	111.54	114.38	118.97	122.3	118.37	116.87	119.62	111.96	111.55	109.9	120.66	111.06	114.41	105.68	116.31	110.31	116.08	115.41	106.55	107.94	122.35	117.46	103.52	109.08
106.67	112.87	98.842	103.04	95.148	103.19	101.22	100.1	100.86	97.6	103.06	98.497	102.33	103.36	99.569	92.402	101.59	101.7	99.036	96.997	87.734	97.379	92.753	108.28	94.257	100.62	100.41	100.4	103.85	98.015	98.393	87.273	107.16	100.95	94.925	94.246	96.789	95.126	100.36	97.011	95.028	103.95	98.249	101.89	100.59	102.01	97.264	97.334	97.671	90.576
105.99	98.519	104.97	98.461	103.48	90.552	108.22	105.47	101.96	98.422	100.86	92.57	106.2	104.7	106.75	106.57	95.956	94.504	100.44	98.421	104.51	108.53	97.243	100.46	104.78	106.75	106.56	105.64	106.78	104.86	90.35	107.65	95.646	97.767	93.629	102.84	109.27	99.752	105.81	95.917	95.291	101.13	98.73	98.287	96.163	99.354	100.9	94.173	97.136	102
102.17	92.628	94.53	99.849	97.498	104.51	95.189	100.66	101.11	101.87	95.472	102.76	91.916	97.834	95.916	113.25	94.665	100.45	101.46	98.929	94.645	107.54	105.5	105.65	92.798	103.17	98.928	103.09	100.23	95.963	101.88	100.93	94.539	101.02	100.55	95.849	89.317	98.575	92.015	98.819	107.75	92.167	90.833	109.17	92.26	101.17	100.99	103.44	93.119	104.75
100.53	101.26	115.87	111	107.89	103.32	102.02	108.37	104.61	99.95	106.68	104.3	105.41	110.68	100.19	107.2	117.15	97.815	104.91	104.64	108.38	109.66	110.63	101.17	112.02	119.09	104.24	102.21	99.831	107.15	110.9	102.87	103.64	109.91	110.61	102.67	109.02	112.67	96.896	93.358	97.658	91.054	103.33	104.48	99.151	109.64	94.58	102.2	103	102.86
108.62	104.82	110.17	109.29	103.14	109.34	108.99	108.8	108.73	103.95	116.54	111.64	106.32	110.56	108.78	110.61	104.03	122.51	114.38	111.77	113.68	110.94	109.16	107.25	107.71	111.14	112.43	107.97	111.85	110.54	109.14	111.62	107.59	107.9	118.79	120.34	113.39	114.35	110.75	112.38	105.99	112.04	111.02	113.37	108.59	113.07	114.29	110.71	116.35	118.68
113.96	120.79	114.39	116.97	118.05	127.27	114.07	116.31	120.09	116.95	117.09	118.13	112.04	113.06	111.89	117.52	117.21	112.6	117.49	115.94	121.52	116.35	115.29	116.23	126.16	114.02	121.88	118.32	120.78	113.75	127.99	115.53	121.08	119.27	115.79	121.8	123.28	119.48	121.77	126.06	119.03	119.34	114.27	121.91	116.84	114.14	123.54	126.52	121.45	121.77
109.89	105.81	108.01	94.531	108.16	104.36	108.94	103.81	102.91	102.34	105.57	97.378	111.03	103.79	100.02	113.09	108.25	109.05	111.43	105.33	104.93	101.7	103.48	96.881	105.77	104.59	109.31	110.61	106.29	100.85	106.32	108.32	105.25	107.42	104.95	106.49	108.76	102.04	102.75	105.76	110.15	115.1	95.916	100.69	110.2	107.89	100.96	100.63	110.13	99.755
104.2	107.23	104.75	101.75	103.75	103.64	101.28	104.27	108.23	112.34	113.04	111.23	104.47	112.44	108.25	107.4	111.7	103.51	100.89	97.074	111.55	102.13	106.27	103.1	100.51	113.33	98.778	103.22	105.26	106.78	109.59	96.699	95.737	108.29	103.31	113.93	106.52	102.4	105	101.19	113.45	106.76	103.33	105.6	110.2	109.83	97.411	106.52	98.71	107.19
114.47	107.11	104.49	101.78	104.42	106.02	112.89	104.09	104.03	108.55	104.3	106.29	107.89	95.631	100.89	101.51	98.254	103.4	99.357	100.62	113.25	100.82	99.06	94.311	111.98	107.61	105.9	108.16	107.59	95.269	105.07	93.777	114.7	109.15	110.44	102.35	110.59	102.07	109.96	104.62	106.99	112.13	111.45	111.41	111.34	109.83	104.43	103.96	108.66	106.14
104.71	111.31	111.51	107.77	102.51	112.44	111.22	104.51	97.447	101.38	102.35	96.156	97.061	111.51	100.5	112.87	101.05	100.14	113.12	107.93	102.94	106.39	100.18	106.42	96.702	108.72	106.1	113.45	101.43	109.83	106.11	97.901	111.61	102.8	109.78	102.2	114.51	111.93	102.63	103.84	106.27	101.34	102.03	97.265	110.62	101.18	103.53	101.38	111.07	108.78
117.02	111.29	109.71	108.65	118.64	119.28	108.76	115.14	116.22	103.21	112.18	118.13	113.71	110.79	107.4	117.65	102.55	117.07	113.62	105.22	111.03	105.53	107.62	114.55	101.54	120.74	111.62	113.89	111.98	114.35	95.792	114.46	111.04	117.95	111.31	115.99	96.267	117.61	113.23	110.69	110.4	116.51	114.05	110.44	120.37	119.6	119.82	109.08	114.18	100.46
101.85	108.49	104.74	107.35	100.18	109.55	103.84	106.81	108.88	102.52	105.96	102.53	104.04	104.57	96.595	109.54	109.75	106.13	108.45	110.65	103.76	104	109.05	102.09	103.25	103.02	105.06	106.24	107.09	115.52	114.86	105.6	102.7	106.61	109.2	110.64	104.08	107.58	106.85	106.2	102.91	104.64	104.39	110.8	108.65	108.84	105.82	113.31	106.5	100.17
111.89	102.69	112.28	112.06	112.87	120.91	109.79	111.73	116.72	110.88	106.02	112.52	113.03	104.61	106.59	106.87	110.86	113.2	103.61	120.11	108.36	115.53	108.14	104.54	99.908	110.97	103.4	110.9	116.77	113.01	106.96	107.3	116.34	120.76	113.05	107.13	117.68	109.79	114.08	106.54	104.44	108.52	99.777	108.77	104.46	111.68	117.35	110.42	113.91	102.37
110.95	109.01	113.19	105.88	97.721	112.51	104.5	100.2	112.64	105.27	107.82	96.465	106.04	99.98	105.32	104.86	106.68	95.247	104.28	107.17	105.98	107.04	111.5	104.76	99.462	103.79	108.78	110.99	111.18	103.16	102.23	114.85	103.98	96.84	104.38	100.66	107.9	109.91	116.17	114.93	110.97	103.8	106.34	108.47	100.61	106.33	100.46	111.67	110.51	111.87
105.5	108.57	105.99	107.93	104.12	96.057	99.857	101.58	108.02	101.77	110.34	106.87	113.32	114.41	110.7	108.28	102.44	104.14	93.95	104.84	113.6	105.4	109.28	115.18	101.5	109.45	101.69	112.36	111.11	105.58	110.28	106.92	103.92	104.44	102.54	102.3	98.53	100.49	108.73	115.82	103.72	99.619	100.43	107.12	104.7	105.79	104.63	107.46	110.95	107.56
99.675	105.53	100.43	111.23	105.73	112.71	105.76	105.23	107.49	108.44	100.2	106.82	103.94	100.03	111.8	106.7	108.63	103.69	110.25	103.09	96.843	108.35	106	98.514	106.84	104.87	96.91	102.42	108.72	96.415	101.34	100.9	105.23	109.56	94.748	109.61	102.15	107.76	99.966	111.22	112.75	97.265	107.87	109.49	108.44	109.9	104.42	103.78	109.52	108.15
108.22	116.83	114.95	107.53	115.12	109.98	103.19	105.41	114.33	107.45	113.7	120.51	110.52	116.03	109.86	106.05	114.92	112.66	109.58	116.86	112.45	109.15	112.44	117.8	100.69	111.77	107.77	110.38	109.74	102.21	110.43	114.87	105.8	110.34	101.8	109.87	116.89	109.88	109.78	106.9	104.06	111.87	103.42	111.38	113.59	108.66	106.2	105.96	107.01	113.35
103.54	111.87	104.65	107.18	104.19	107.07	105.61	105.63	110.77	118.21	108.64	111.16	118.37	109.05	103.34	106.94	106.67	101.57	112.49	95.64	112.07	107.38	114.69	105.1	101.24	104.69	99.516	105.31	102.04	98.22	105.36	103.16	114.97	109.13	107.91	107.13	110.25	111.1	113.84	101.87	107.6	100.21	100.72	99.181	105.53	106.39	105.51	99.526	104.15	109.8
103.39	106.5	105.69	100.75	105.59	109.79	100.94	105.19	105.19	106.37	109.52	107.85	100.21	108.26	98.991	94.177	110.18	105.92	103.81	114.4	108.98	98.634	98.683	103.63	109.28	100.24	105.57	116.78	104.4	109.94	106.26	106.37	101.39	106.89	113.55	107.13	102.37	105.56	106.77	107.55	111.71	111.78	105.62	102.56	99.147	92.886	107.69	94.014	104.04	100.65
105.68	100.85	105.67	99.676	108.96	110.37	111.3	100.64	108.08	109.69	103.13	104.44	106.64	110.84	98.767	102.14	108.77	103.9	106	105.62	106.37	111.79	105.77	102.07	108.24	108.35	107.17	119.11	106.12	98.118	101.68	101.31	95.043	112.96	104.81	101.73	104.05	107.96	102.15	96.163	106.88	103.18	111.48	102.9	102.72	108.85	109.77	102.48	105.66	92.187
111.92	98.601	111.77	100.75	106.25	104.17	106.18	105.46	117.87	108.98	107.07	100.64	110.9	94.698	107.48	96.897	106.04	101.47	106.43	106.82	117.11	116.26	101.09	108.35	107.13	104.34	102.05	107.5	109.3	103.09	107.05	98.67	100.21	104.32	104.91	105.93	106.18	116.82	109.48	101.66	112.15	102.69	103.39	105.72	98.609	105.81	109.91	104.33	106.03	110.39
120.82	112.68	108.82	110.52	102.66	105.62	101.38	110.37	116.19	106.25	99.732	101.81	102.27	104.45	93.344	95.702	107.11	112.12	110.12	99.017	105.54	101.66	101.89	102.04	108.6	99.44	100.06	110.45	97.575	115.11	105.55	106.12	106.21	107.41	109.15	105.53	104.95	109.92	106.67	107.2	109.22	109.11	105.41	111.15	104.17	94.345	106.57	103.11	97.608	112.04
105.69	112.5	112.57	109.41	107.17	118.75	117.52	112.1	114.01	118.83	117.4	111.87	112.99	107.02	111.94	115.27	109.06	104.96	108.89	112.34	113.38	113.77	115.53	113.17	122.08	111.29	113.97	107.33	117.37	112.39	113.07	111.07	109.42	112.14	120.81	122.08	113.29	110.45	119.37	113.5	117.94	105.09	117.12	113.32	107.1	112.48	107.45	111.23	104.8	120.3
104.11	111.49	112.41	114.02	115.43	122.5	119.95	113.92	116.16	110.02	120.46	109.99	114.02	122.26	108.03	118.7	115.32	112.18	108.16	108.58	109.95	116.9	108.77	109.35	108.26	111.98	117.61	110.05	111.57	111.07	111.83	111.49	111.54	108.38	105.98	114.61	110.68	113.72	111.9	119.06	114.61	111.83	104.91	107.37	107.98	112.78	112.99	116.33	113.33	112.21
103.38	97.647	109.44	99.683	100.06	91.292	93.818	98.336	98.505	110.99	96.863	102.54	98.097	97.834	98.765	96.893	97.656	94.916	99.172	87.016	99.118	97.735	98.973	100.62	100	101.37	93.839	101.5	95.386	100.26	101.62	101.2	99.548	104.84	102.16	93.341	105.34	108.47	95.369	90.661	103.18	99.191	98.505	103.84	100.95	91.859	98.548	102.12	95.921	110.86
95.783	114.7	106.12	107.57	100.9	106.13	95.487	107.58	108.92	107.46	107.46	103.14	112.31	100.49	99.866	99.261	110.88	101.52	98.982	109.09	95.942	110.1	109.55	113.72	104.8	99.404	104.62	108.95	106.76	112.88	99.885	107.6	105.9	109.77	102.63	118.27	112.8	113.99	104.21	117.32	110.9	105.42	104.45	104.18	108.26	106.4	109.78	113.34	102.49	105.38
103.66	106.75	105.98	102.56	106.9	104.97	103.1	103.15	109.96	106.31	108.57	105.09	99.426	110.8	94.48	107.21	113.33	103.98	106.7	116.84	107.08	110.66	108.21	94.258	105.1	106.83	113.31	105.66	114.02	100.52	96.269	97.85	107.75	107.19	112.57	100.85	104.1	109.09	109.16	111.22	105.86	107.58	105.98	111.17	104.81	105.17	106.71	107.59	110.92	112.08
110.01	103.82	103.22	108.7	106.3	106.99	115.23	113.81	108.25	106.06	113.56	117.48	108.53	107.74	114.85	115.25	107.5	100.08	115.42	101.98	106.19	112.04	107.86	101.75	108.09	109.65	102.6	119.49	107.57	99.732	111.93	108.54	105.34	100.15	110.49	113.18	108.64	117.57	105.26	103.34	113.1	104.35	106.95	110.09	117.01	111.89	101.14	112.67	110.16	108.76
104.26	102.43	97.964	104	99.156	94.079	105.68	104.36	105.92	105.26	113.69	112.58	111.95	107.48	97.462	105.74	109.52	101.15	106.46	108.64	95.725	104.27	98.568	103.02	104.26	100.14	108.58	102.07	114.24	95.323	100.77	107.32	99.518	102.93	103.62	106.66	107.03	100.25	109.01	103.04	109.14	112.15	97.971	108.7	97.659	102.51	113.81	106.41	92.551	104.27
94.637	98.318	98.855	101.23	94.096	105.02	101.36	103.22	90.767	101.75	102.53	91.6	105.52	90.532	100.97	104.04	91.948	100.47	93.511	97.496	94.527	102.78	104.76	106.46	102.45	106.4	101.31	89.006	95.939	99.826	109.51	100.47	99.328	98.568	94.208	93.048	98.549	112.7	102.17	102.26	94.627	104.98	101.58	103.78	100.04	102.82	103.93	103.3	98.715	99.338
106.3	103.95	110.25	107.13	111.8	102.08	106.87	111.39	107.11	107.87	108.23	105.9	109.14	102.95	110.91	103.43	104.81	99.63	98.91	102.46	109	102.6	109.94	99.278	112.64	101.25	94.661	95.619	103.38	99.621	101.25	106.04	106	96.557	109.05	100.09	112.23	102.04	96.435	110.72	110.2	106.72	105.68	104.34	107.91	106.06	113.87	107.65	107.87	99.507
107.7	114.38	111.27	103.92	115.82	113.91	115.29	117.7	103.47	106.69	116.33	105.73	110.97	108.9	107.77	116.32	118.31	109.87	100.84	113.29	107.97	109.93	102.58	110.71	106.98	103.76	117.44	107.41	108.4	110.83	115.9	110.15	116.72	118.55	113.35	118.56	120.8	114.76	116.73	110.91	107.13	108.57	106.54	113.2	116.48	113.1	118.66	117.8	115.67	112.95
108.84	111.46	108.93	110.7	105.46	106.83	101.42	99.122	107.2	108.16	98.284	99.941	98.342	102.65	101.75	105.32	102.06	103.65	106.7	102.75	107.68	107.23	101.71	92.573	102.13	119	108.48	101.39	101.34	113.32	97.63	99.986	105.31	105.89	101.97	100.5	108.83	103.05	108.93	108.4	98.781	110.63	102.3	102.44	107.35	111.64	98.225	108.6	106.21	106.16
101.22	98.55	107.8	95.951	112.42	109.2	99.527	103.76	107.94	106.77	110.32	112.56	106.57	116.27	100.03	112.48	105.66	110.77	105.09	103.91	99.093	101.56	107.66	107.33	104.23	96.954	97.919	107.33	111.13	106.23	105.91	102.66	105.79	113.24	103.31	106.41	97.034	107.67	106.31	110.16	102.32	121.63	101.85	99.362	110.71	100.19	114.78	101.38	105.43	108.72
109.54	101.67	105.92	104.41	107.62	107.93	107.29	107.17	95.906	105.53	110.11	97.177	104.93	105.35	101.67	100.13	101.25	97.291	105.07	110.32	112.19	110.31	102.73	111.8	98.957	98.652	105.99	104.48	107.48	109.36	94.083	104.03	105.34	100.94	104.44	99.825	105.46	104.32	107.34	112.18	98.634	109.4	103.83	100.47	102.73	94.039	103.46	108.86	103.51	104.24
100.47	103.92	103.41	105.69	102.81	106.1	101.35	109.23	112.46	107.44	100.33	96.354	102.05	98.627	118.34	102.73	108.99	111.02	100.43	101.6	104.33	106.44	98.023	103.51	103.91	108.28	97.486	110.16	111.84	106.84	106.31	108.67	99.569	93.518	97.845	101.19	107.54	109.57	115.68	105.91	106.36	102.37	93.394	105.5	110.04	105.37	104.35	99.138	109.84	104.39
95.84	100.97	94.824	106.86	100.22	104.91	103.07	102.89	90.272	90.481	90.389	98.343	88.094	105.49	98.261	100.15	105.22	96.758	108.09	104.94	99.108	97.053	100.29	101.91	99.787	104.62	96.233	101.4	102.5	89.005	97.515	105.52	103.11	103.17	97.817	96.831	108.82	102.99	100.48	99.602	106.7	98.741	96.71	96.981	94.765	98.911	109.29	99.301	94.927	95.321
111.31	115.49	113.79	118.7	116.7	110.91	104.75	110.58	119.19	106.61	112.2	108.71	113.81	119.92	111.63	105.43	112.66	117.1	113.11	114.86	111.05	113.94	119.03	105.35	111.81	107.92	108.79	112.52	109.06	108.43	111.57	114.27	106.46	122.32	109.46	116.24	109.29	112.49	114.68	113.99	107.08	110.38	108	112.18	105.82	113.38	103.75	115.64	101.15	106.51
121.27	112.24	119.01	114.27	107.99	115.26	110.24	106.73	103.12	111.66	105.81	106.99	119.15	105.69	104.88	117.6	112.24	110.65	103.3	108.1	119.92	106.54	110.47	112.61	113.24	115.6	106.44	109.56	109.87	114.53	102.94	122.42	113.29	111.29	116.54	112.56	112.7	112.14	107.27	114.71	114.04	117.51	117.67	111.57	114.28	120.28	109.23	115.47	113.48	117.33
97.616	104.9	100.8	101.38	91.859	102.65	94.775	106.23	94.64	92.529	106.46	94.638	101.99	98.494	103.94	101.29	95.595	100.91	101.26	101.38	110.21	84.118	102.55	97.496	103.04	96.432	107.97	105.94	97.294	104.67	100.17	90.887	104.48	97.691	101.57	94.517	93.469	103.21	104.09	100.95	100.28	97.036	97.422	105.09	100.57	113	100.59	102.24	97.534	104.02
104.85	110.05	112.52	110.76	113.98	100.54	99.669	110	109.24	92.617	107.8	100.51	106.82	111.01	98.731	101.4	109.18	104.65	97.654	100.45	107.83	108.72	106.27	108.75	107.48	102.13	103.36	98.787	106.65	106.1	110.21	99.477	105.09	107	109.01	98.558	104.02	111.8	111.51	103.5	106.1	103.79	108.53	109.97	104.12	102.27	102.14	107.76	91.439	104.1
101.87	104.2	110.02	117.54	113.1	112.69	105.71	105.02	111.28	107.83	102.86	99.767	110.58	110.17	102.87	110.91	104.1	104.13	95.821	108.5	106.21	95.556	108.09	98.314	99.251	103.25	96.24	107.63	100.99	103.4	115.01	106.2	99.973	98.101	106.46	104.4	103.61	104.3	93.727	105.96	99.869	103.37	103.43	100.11	105.16	108.08	101.47	104.8	109.69	106.88
113.87	122	112.28	103.87	101.94	112.34	118.18	122.14	116.02	109.2	108	114.15	108.77	118.11	112.24	116.12	107.38	108.29	108.48	115.63	118.26	117.24	114.5	109.34	102.46	110.29	116.52	110.96	114.87	111.81	110.87	120.1	110.7	106.52	113.58	108.7	111.42	111.17	106.24	116.03	104.65	112.11	118.42	108.99	120.03	102.27	118.96	111.93	111.58	114.35
107.06	110.69	115.88	101.93	104.86	106.18	102.9	113.7	110.15	111.34	115.97	105.99	110.24	112.23	116.1	114.51	121.51	105.33	109.54	109.61	102	103.92	121.27	110.13	113.03	111.95	120.16	105.81	108.95	113.57	111.71	107.9	103.58	104.45	108.67	108.57	103.77	115.87	112.95	125.09	113.13	107.72	106.33	116.24	113.54	111.77	112.48	108.89	113.1	111.99
118.54	112.51	114.74	120.8	109.8	113.04	107.68	107.43	117.77	114.3	123.21	113.09	117.7	128.26	112.78	121.78	118.07	124.86	113.85	116.38	118.22	115.93	114.74	112.23	120.87	118.34	116.29	113.24	112.93	110.39	122.95	107.51	114.96	120.14	118.14	118.7	108.35	119.12	114.96	104.15	112.67	118.43	119.47	121.81	123.9	118.91	111.33	114.51	121.34	116.56
100.55	102.29	117.22	107.19	105.14	106.67	102.75	105.29	115.93	111.53	106.27	107.44	101.44	106.85	105.92	104.14	102.7	102.49	105.08	105.87	109.85	106.42	107.59	112.34	104.73	110.98	100.43	111.89	107.72	103.72	103.01	102.28	105.58	108.18	108.83	102.42	107.18	100.39	102.33	109.76	113.18	112.18	104.69	109.53	108.61	100.72	102.47	102.78	104.68	102.91
105.34	103.63	104.26	109.23	109.26	107.71	110.21	108.65	107.04	97.069	101.98	101.72	106.99	103.4	100.17	103.68	113.43	98.773	110.79	97.786	101.43	106.77	109.08	116.12	101.45	98.408	102.89	113.73	96.866	100.8	98.997	112.02	106.56	105.67	106.74	108.1	98.424	106.99	101.85	107.93	105.26	108.31	107.6	106.09	115.34	102.96	114.99	97.878	106.99	106.94
99.345	109	100.81	100.89	103.48	102.97	94.197	104.94	106.2	100.41	98.445	105.08	100.78	104.06	110.91	106.85	113.45	102.37	112.23	96.691	106.28	101.48	109.47	105.85	105.81	106.48	102.67	108.68	107.73	103.67	110.09	105.84	101.89	99.737	102.45	106.17	95.527	107.72	102.48	113.48	103.38	104.97	107.35	106.5	101.61	108.2	106.28	107.06	101.11	108.94
107.04	109.01	106.27	104.71	110.67	105.36	109.74	109.07	102.34	99.015	106.23	108.83	101.49	111.46	101.36	105.88	114.94	109.71	95.869	110.36	107.35	99.882	107.19	100.31	103.78	115.23	106.35	112.95	100.81	104.27	109.89	96.765	104.55	103.5	107.49	104.8	111.79	113.61	113.84	111.43	106.55	93.262	107.55	101.84	106.88	108.24	107.44	114.77	110.97	105.78
120.57	121.91	112.37	111.21	117.6	118.25	124.53	119.77	121.1	117.22	115.05	109.99	118.99	113.13	122.53	115.75	115.61	120.11	113.75	114.21	123.69	124.12	116.83	118.76	121.36	112.56	120.02	121.02	124.24	105.53	125.39	111.26	116.19	115.06	120.17	117.97	124.95	117.78	116.49	122.78	115.62	114.18	111.56	115.68	117.3	107.03	117.91	117.06	115.15	117.79
104.18	102.98	110.22	102.81	102.64	107.69	101.62	103.63	109.58	113.5	98.439	107.53	102.98	101.8	97.629	106.89	103.51	110.03	102.98	110.02	102.16	111.71	100.42	103.81	106.82	108	99.604	96.085	106.13	107.49	104.93	99.05	100.84	107.12	98.604	107.9	111.69	96.846	99.418	104.61	99.462	107.86	100.57	102.45	98.315	105.55	112.9	114.53	94.886	107.59
103.68	115.03	95.514	95.261	102.15	106.89	104.41	100.09	100.1	110.47	113.88	103.73	102.35	106.75	98.486	105.23	109.11	109.63	99.081	106.22	104.08	106.6	113.64	107.88	107.13	97.316	100.39	87.875	104.68	106.58	105.37	100.73	106.8	103.63	110.57	107.94	112.84	104.09	107.12	112.91	95.519	111.33	103.3	98.298	103.09	104.79	96.838	104.99	100.44	104.85
110.82	109.79	111.49	117.8	110.05	121.64	119.68	122.46	117.97	116.96	121.56	117.11	115.49	120.74	113.44	115.8	119.55	124.62	115.93	118.15	119.13	120.15	115.28	117.95	123.35	123.15	116.86	112.69	121.84	119.57	128.33	128.71	114.03	109.52	110.96	115.89	122.92	116.12	120.21	121.98	118	121.6	122.25	114.85	111.22	114.29	121.69	122.33	122.2	118.45
112.45	105.55	113	104.04	100.72	108.47	109.76	102.93	104.16	111.18	105.57	107.29	104	109.34	103.32	103.11	102.98	100.88	98.44	105.79	102.57	110.2	106.07	102.08	110.16	108.21	100.98	108.97	110.66	108.84	111.71	117.84	105.71	103.15	105.75	102.27	105.86	105.67	105.61	112.45	105.81	102.34	109.8	110.04	106.42	105.87	106.93	101.51	103.86	109.3
99.347	106.49	100.78	99.053	96.578	99.742	99.506	109.11	97.038	97.187	104.26	101.69	104.97	93.791	95.317	101.07	108.12	103.87	104.18	99.162	97.441	94.573	104.72	107.64	105.73	100.18	98.267	100.58	97.492	102.57	99.847	100.23	107.99	89.43	94.086	105.52	100.3	98.224	97.876	97.214	101.23	103.58	98.632	89.298	93.895	103.44	88.534	106.23	101.38	100.78
99.49	102.15	106.06	98.955	104.89	102.12	105.39	98.445	105.71	104.46	92.615	111.1	102.11	104.25	95.815	101.04	102.33	95.88	101.87	98.129	109.61	110.91	97.238	98.652	103.11	103.43	98.901	105.55	100.14	112.79	109.96	95.337	102.34	99.374	109	100.01	102.22	100.03	100.5	100.42	101.34	106.6	108.89	101.96	96.113	97.991	104.51	107.28	104.4	103.55
111.09	116.84	110.87	110.85	110.76	112.25	112.91	105.17	98.562	114.19	106.01	110.12	119.86	108.57	119.43	104.48	113.64	111.27	113.48	108.48	112.71	108.35	112.4	114.3	112.62	106.33	114.3	112.62	112.66	112.94	109.39	110.93	110.35	107.94	111.67	115.78	105.06	104.01	118.57	110.54	112.39	115.3	108.65	111.13	116.03	113.63	109.01	113.09	101.28	117.75
105.48	112.01	104.55	108.08	107.02	104.67	105.48	104.94	110.53	106.8	114.09	111.36	105.84	99.803	117.48	103.65	100.3	96.101	103.88	109.96	95.96	108.8	112.13	110.7	108.65	110.63	105.6	106.96	113.53	104.16	100.73	109.21	104.84	119.58	102.49	112.25	103.25	108.53	112.42	99.192	104.8	110.89	102.88	95.998	108.3	124.34	106.03	106.6	112.21	107.06
92.195	103.29	103.21	102.53	102.57	93.629	101.59	115.07	91.254	96.892	100.44	103.71	112.04	100.18	101.14	102.82	97.87	101.44	91.379	103.07	106.06	105.53	98.686	95.51	103.04	102.32	102.77	91.95	95.786	95.91	103.42	99.637	98.585	102.52	105.12	103	98.946	99.842	104.13	106.82	97.082	102.55	100.79	106.08	98.091	110.87	104.53	101.61	100.61	95.575
99.515	109.7	107.85	104.55	107.27	100.97	105.67	107.78	101.69	104.43	111.52	109.65	101.98	101.65	111.08	103.81	95.679	110.14	107.23	102.8	110.22	107.68	107.29	107.3	110.15	99.137	110.56	110.06	102.61	101.75	104.19	109.63	107.95	101.91	107.53	96.534	106.44	108.52	106.38	108.26	100.42	104.65	107.95	110.4	104.85	109.71	100.79	112.45	112.92	109.8
105.63	112.6	111.4	107.35	97.514	105.27	108.37	103.01	99.845	103.7	119.17	104.55	100.06	108.14	99.783	108.14	104.55	112.81	112.84	98.744	105.03	101.71	100.22	99.165	100.76	100.72	102.22	98.178	100.3	93.9	97.521	106.26	93.862	98.393	95.605	103.14	102.25	97.947	101.13	97.162	105.76	102.33	112.52	100.35	107.18	109.07	107.46	93.028	99.306	105.69
119.84	112.87	105.83	104.94	108.76	104.63	108.73	116.32	113.25	112.23	116.34	108.51	114.53	120.6	113.65	106.52	108	112	117.78	104.55	112.44	111.96	107.7	107.52	110.99	116.53	113.66	114.71	116.15	110.97	118.21	111.09	115.76	110.71	111.07	111.36	109.59	115.93	114.55	114.06	111.82	100.43	107.97	106.5	107.02	121.44	106.7	116.61	119.59	104.72
100.02	109.99	115.46	101.07	102.86	104.35	108.87	101.3	98.002	104.47	94.505	103.69	100.03	105.61	106.05	106.47	96.728	103.91	99.557	90.706	107.05	106.97	106.74	107.96	102.75	105.31	102.25	103.6	104.35	102.55	104.1	105.03	101.37	112.73	110.33	106.85	104.34	107.02	103.75	107.72	107.38	95.832	112.85	102.01	99.16	101.41	97.647	100.41	102.22	107.44
104.89	97.445	95.768	106.84	106.62	101.17	103.12	102.09	100.53	99.014	115.9	94.266	103.91	108.99	106.39	103.15	104.74	109.39	102.45	107.59	107.47	98.125	104.49	102.8	95.289	115.37	102.55	104.12	101.91	108.05	101.64	96.571	97.249	101.39	98.118	101.97	108.84	98.757	107.3	107.31	107.36	104.79	108.47	101.18	109.14	100.44	104.61	104.99	116.5	95.469
104.68	100.09	100.55	98.987	98.174	105.08	101.26	107.67	102.07	90.052	109.35	101.05	106.32	94.608	104.62	105.63	114.97	100.88	110.95	110.24	98.986	107.99	107.34	99.987	104.65	106.95	109.41	107.3	107.45	102.86	94.781	121.37	98.857	97.097	108.83	98.243	110.65	102.16	107.28	112.05	97.531	107.95	103.24	106.63	100.6	97.268	101.96	110.64	104.78	99.006
106.8	109.34	96.828	97.723	110.22	117.57	103.21	105.52	107.74	98.581	115.46	106.67	109.93	109.9	105.95	110.6	103.78	115.88	104.3	107.54	107.66	109.21	91.786	113.32	112.12	109.16	104.71	112.08	114.87	107.49	110.71	105.81	103.49	110.9	114.65	103.29	107.19	107.93	110.83	109.44	104.15	102.71	106.72	112.43	110.42	112.93	109.88	108.21	108.78	99.199
114.29	108.62	106.78	104.87	99.871	101.34	102.3	108.17	108	110.55	103.24	106.02	107.48	114.85	107.61	103.04	112.32	103.79	102.49	96.453	113.86	107.75	109.15	97.733	102.03	103.57	106.3	109.17	96.614	110.21	112.43	101.13	99.577	99.438	101.44	100.43	113.43	107.16	105.64	105.18	108.75	100.13	108.89	97.433	104.98	106.4	107.75	97.026	104.27	104.49
105	110.9	109.59	114.05	112.34	112.08	123.72	112.75	109.14	116.85	114.27	120.13	117.62	106.71	111.75	107.73	111.16	113.01	111.09	108.23	100.81	116.45	121.3	114.62	102.48	104.4	113.1	118.65	113.43	112.69	108.34	113.45	111.15	119.38	109.02	107.08	112.62	110.19	117.76	114.23	117.78	114.75	114	109.02	109.79	108.42	112.89	110.06	118.14	108.29
105.48	108.27	107.43	101.69	106.13	104.08	104.46	105.89	108.91	108.83	110.92	101.43	102	106.45	98.931	106.42	106.95	107.93	112.23	106.28	100.11	112.58	97.645	107.78	114.99	106.1	111	113.11	104.06	105.79	101.49	115.2	103.34	102.22	104.57	105.35	102.26	96.977	112.07	113.41	104.36	109.43	104.54	107.03	102.01	104.36	94.66	106.51	112.49	109.82
110.31	102.69	114.01	110.31	110.97	113.75	108.94	101.27	112.92	108.93	110.68	114.46	106.86	108.64	117.45	107.38	103.22	110.58	109.83	108.45	110.35	113.19	118.2	105.91	116.21	109.6	113.6	119.02	111.57	116.89	114.78	114.97	122.26	110.22	116.78	111.55	103.06	113.62	115.98	113.51	106.4	102.56	112.78	114.03	111.13	103.54	115.76	115.57	122.03	111.63
108.64	105.91	105.02	101.22	111.06	114.26	106.45	115.47	104.2	108.59	100.88	108.02	99.307	102.25	110.43	110.9	106.99	108.12	100.9	107.09	106.98	109.46	101.65	105.23	106.44	118.4	106.64	107.11	116.33	109.78	113.47	110.58	103.81	98.934	110.02	103.34	104.45	101.82	118.69	102.79	110.3	104.16	113.9	104.69	118.99	107.85	108.36	108.48	112.29	102.92
107.73	108.37	102.96	105.08	106.11	116.22	104.41	106.45	106.85	101.52	110.6	106.06	107.46	111.03	100.06	99.009	107.79	106.97	100.65	105.77	111.58	98.533	104.84	112.51	106.27	103.13	106.27	104.35	104.42	106.82	104.48	106.73	100.38	98.659	107.6	111.22	114.61	103.09	101.57	96.468	101.1	106.67	105.08	100.61	109.53	109.74	102.06	109.36	112.02	94.486
101.06	116.53	103.33	113.54	103.72	107.28	95.143	104.65	101.87	104.96	102.27	111.38	104.92	105.05	116.25	113.77	108.98	113.1	107.31	108.62	109.96	116.69	109.19	104.91	101.71	104.03	114.57	100.13	108.23	102.27	102.68	103.67	112.91	108.17	102.82	101.83	105.26	107.66	109.57	104.84	104.35	103.9	108.31	84.653	102.5	99.681	113.77	111.07	107.14	104.3
104.52	99.703	114.29	99.134	97.044	116.52	106.41	107.2	113.31	98.668	104.55	96.999	113.34	98.436	94.674	99.405	107.92	104.06	107.4	101.65	107.89	109.05	97.565	107.52	102.47	100.49	103.83	103.99	99.831	102.36	101.22	105.19	103.95	116.33	109.2	115.46	102.93	102.48	108.05	102.14	103.51	105.79	108.98	100.27	105.69	110.43	108.84	101.89	106.31	110.74
103.1	111.99	105.54	108.05	97.306	106.18	97.672	107.86	105.78	106.73	98.116	110.01	102.83	107.27	103.72	108.46	105.71	101.62	98.346	101.12	109.93	96.651	105.59	109.46	107.65	107.45	103.92	109.25	105.71	110.55	97.402	104.01	104.71	91.751	102.56	103.06	103.65	102.36	107.09	90.814	104.69	110.06	107.5	107.97	107.47	101.83	99.155	107.03	100.75	105.72
116.36	116.34	119.53	118.08	121.56	114.72	123.95	121.86	123.31	118.39	117.94	115.44	118.21	111.56	124.68	119.74	111.61	117.52	116.37	117.11	112.79	120.84	127.48	110.38	117.64	121.41	116.88	114.7	120.95	116.23	119.45	106.47	121.75	115.04	112.9	109.24	132.9	114.54	116.12	118.65	125	109.13	120.36	115.5	114.14	121.02	120.26	116.36	122.43	119.86
102.75	105.36	102.36	100.69	109.69	105.79	106.48	109.32	107.63	111.47	111.19	107.73	115.82	96.143	109.65	101.07	98.341	102.72	108.37	101.69	108.18	112.82	99.876	104.72	99.703	98.855	109.97	105.31	113.14	99.973	111.44	100.74	107.39	108.31	109.66	110.59	98.442	104.93	104.18	106.68	98.171	113.16	103.9	103.15	110.12	111.43	102.89	98.914	109.06	102.05
108.56	111.56	105.56	107.02	113.41	109.28	113.77	103.45	108.98	111.03	105.85	115.43	110.27	100.38	116.77	112.61	110.61	117.53	114.25	117.75	119.51	112.75	110.01	116.64	110.81	107.32	114.15	123.02	110.12	105.98	117.46	106.57	109.25	106.54	115.01	118.03	108.42	103.63	104.37	112.35	108.4	120.17	115.29	118.22	117.96	112.9	105.48	107.04	110.97	107.11
111.2	104.56	95.739	110.55	106.97	116.55	100.49	111.3	115.63	116.62	112.7	109.84	111.83	107.81	107.41	113.88	114.74	113.66	120.14	117.34	114.23	114.47	103.68	110.04	113.71	107.03	112.8	113	109.31	115.08	118.41	108.36	113.12	105.4	112.24	113.8	116.91	100.92	104.27	113.59	106.16	114.52	99.541	113.59	110.16	100.88	105.43	115.06	114.03	104.09
117.99	114.44	110.34	114.34	107.58	113.11	111.73	119.62	106.04	114.35	108.5	111.86	112.69	114.96	111.64	110.25	107.93	100.5	108.6	116.11	109.46	127.56	118.5	109.32	113.94	114.56	107.77	112.07	113.61	107.66	116.13	111.38	102.05	119.13	112.85	112.62	110.73	115.09	108.81	105.32	111.27	122.44	100.4	111.5	114.06	120.61	116.98	108.74	106.2	118.23
113.74	113.61	110.84	108.33	102.09	111.24	117.32	125.54	111.34	114.78	117.09	107.5	109.38	106.61	108.82	115.93	110.71	107.34	108.17	102	102.33	112.17	108.88	106.2	114.83	110.48	110.25	116.17	114.71	120.23	116.81	106.47	113.76	112.81	119.46	116.16	115.74	113.23	109.91	104.33	110.41	113.01	112.36	110.89	112.11	114.14	109.78	110.79	107.33	110.24
104.82	101.51	94.112	100.42	109.52	92.988	97.389	110.17	96.207	105.5	97.759	105.46	109.29	101.34	99.253	97.719	96.827	105.34	100.82	100.59	101.17	92.2	96.891	99.588	108.64	100.6	105.75	100.37	103.83	85.919	95.038	97.259	103.93	101.71	85.933	96.564	101.06	114.14	95.982	104.41	104.5	105.45	96.229	103.6	100.1	100.63	99.016	94.053	95.836	92.197
110.1	108.83	105.99	96.21	116.28	103.87	106.4	116.76	99.8	105.87	99.518	104.77	103.01	100.54	106.6	104.1	103.9	102.01	108.83	116.61	108.34	94.82	119.05	103.69	107.6	108.01	99.623	106.45	102.74	100.37	103.27	101.88	94.295	106.77	103.83	105.81	98.733	108.4	103.07	108.12	98.571	112.82	97.98	108.14	102.1	104.79	101.85	104.37	117.24	102.9
100	112.83	106.5	97.166	94.596	104.56	99.619	103.83	102.8	96.389	96.215	100.18	103.84	107.67	98.456	105.92	104.87	103.22	108.53	111.26	98.137	90.256	101.76	98.433	107.41	104.01	99.207	93.823	104.96	103.39	113.05	107.34	113.84	107.61	101.24	96.693	108.86	109.27	99.017	96.059	100.8	115.74	103.88	98.307	108.89	108.91	104.73	108.03	109.08	104.54
109.4	105.54	95.794	98.98	110.99	113.89	106.58	114.12	104.23	107.76	105.07	106.42	103.37	105.51	98.378	94.893	103.82	102.54	108.74	108.67	96.326	107.42	102.9	102.74	112.75	102.8	112.42	106.11	106.66	98.02	98.284	102.66	94.851	102.24	104.3	97.619	100.28	117.91	107.14	104.98	108.25	106.68	96.269	110.01	102.84	103.93	102.96	109.05	96.414	108.35
101.06	103.95	90.285	104.09	93.194	102.52	105.55	94.872	103.28	98.24	96.612	102.95	92.283	106.71	99.346	106.33	106.66	95.556	97.115	97.764	107.83	100.66	103.29	94.553	109.75	95.414	100.66	115.82	100.84	98.529	105.03	92.412	105.33	96.376	102.1	104.42	103.25	103.26	102.24	106.74	104.87	103.35	104.81	100.34	99.44	94.636	102.31	105.21	95.588	102.41
108.28	117.82	115.32	114.04	113.93	110.73	109.79	109.91	108.52	110.27	107.97	111.85	114.47	106.5	114.9	113.72	113.16	112.7	109.08	121.7	105.89	117.68	106.56	114.56	110.54	102.57	116.19	111.76	111.63	114.07	118.49	105.44	112.95	102.96	121.77	116.19	103.19	105.79	111.44	115.42	110.33	116.4	117.25	113.58	116.34	112.84	116.76	113.15	107.62	116.81
109.41	106.93	114.49	113.73	99.314	105.21	100.97	111.12	100.8	105.42	105.71	109.49	99.673	102.49	108.84	103.31	110.27	109.81	115.75	101.77	108.4	111.47	109.71	100.63	107.28	106.87	100.76	105.2	93.068	110.85	110.15	106.31	99.078	96.072	105.05	101.65	103.95	104	110.15	107.73	95.196	103.04	99.245	112.45	107.55	101.03	108.92	108.07	104.77	106.71
106.88	103.23	101.19	101.84	100.2	101.18	98.377	108.68	111.62	101.09	108.93	94.506	109.97	105.12	101.01	98.953	113.94	102.68	99.964	99.393	98.742	113.16	105.15	95.094	110.3	92.745	102.21	108.5	97.349	101.03	109.14	103.88	108.88	102.08	105.59	110.67	102.19	99.375	101.37	107.5	105.23	115.13	108.5	99.405	103.13	104.4	96.063	106.56	108.41	105.71
105.58	104.89	106.34	110.81	105.6	106.82	114.66	103.22	106.2	110.54	109.98	111.59	104.45	110.89	116.04	103.62	98.349	96.834	102.59	113.89	106.48	106.49	113.03	113.73	108.94	112.26	105.63	116.47	107.21	107.8	103.12	111.83	109.85	107.09	109.94	102.13	107.42	108.29	104.25	105.06	101.61	105.85	103.38	110.45	107.71	114.84	107.16	112.65	104.96	110.63
114.81	109.39	111.88	111.74	110.32	104.5	109.48	108.62	113.23	109.99	111.24	113.13	114.35	115.18	118.81	111.18	110.36	112.91	119.44	115.27	104.6	115.36	117.98	105.26	116.73	115.51	115.26	108.37	118.52	114.63	114.91	110.16	108.79	108.09	109.11	117.87	120.68	116	108.33	102.12	104.62	119.07	107.45	103.52	111.66	113.37	108.76	107.83	111.24	121.22
108.43	101.84	116.86	108.43	106.55	105.18	111.86	107.6	103.22	113.55	113.23	110.42	114.07	103.89	109.67	113.9	106.31	118.63	105.45	111.27	111.44	111	108.96	112.87	105.14	107.83	107.56	104.47	119.45	112.14	114.64	113.96	104.58	115.86	110.92	108.46	110.71	101.61	117.1	108.71	113.86	113.56	111.86	108.03	114.21	114.05	104.33	109.37	114.87	116.43
113.01	103.7	100.76	96.352	93.336	105.34	99.724	111.07	104.36	108.13	107.78	108.83	93.423	106.87	108.54	113.08	106.15	91.082	104.47	110.65	95.567	109.58	98.031	101.1	107.28	97.783	117.35	92.757	96.569	104.8	104.17	103.37	109.65	98.875	116.67	113.34	97.877	93.89	104.24	106.73	106.91	95.243	111.31	104.94	99.328	105.26	101.97	109.47	106.86	102.63
108.94	109.67	113	109.74	115.76	123.45	112.87	113.87	120.2	113.96	116.13	112.25	109.65	105.19	113.42	107.67	107.69	115.05	109.42	111.38	117.13	116.63	111.87	110.02	108.3	100.52	105.43	108.01	108.49	113.47	106.99	112.18	111.87	113.01	110.99	110.44	105.56	110.05	110.3	109.75	115.24	116.5	110.06	114.66	116.06	109.07	108.58	110.83	109.44	109.53
110.76	102.82	111.87	111.33	104.37	109.06	116.62	110.33	105.29	109.26	110.46	110.72	101.01	94.274	104.42	105.69	108.15	111.62	101.28	103.45	118.27	108.43	103.96	104.96	108.45	110.56	106.79	96.292	104.06	110.62	103.69	115.9	101.59	105.13	109.75	103.9	103.37	100.18	105.38	107.15	103.01	108.16	105.02	97.41	116.69	111.9	107.3	101.18	101.13	111.23
113.76	115.19	103.97	109.72	116.11	116.95	106.46	109.21	111.17	119.05	107.09	103.51	118.57	123.04	114.11	113.83	109.11	107.26	114.36	104.77	105.32	103.4	108.71	120.58	110.89	111.92	107.88	114.67	118.27	106.46	118.05	106.06	104.4	109.83	114.85	112.34	106.48	111.21	115.62	116.42	110.61	113.58	111.1	101.96	112.2	115.27	111.05	112.84	109.58	105.66
100.89	108.64	112.4	102.58	111.8	109.12	102.04	110.04	105.79	98.248	94.226	104.78	105.08	106.89	107.61	100.6	102.38	96.075	109.07	97.558	101.83	103.03	109.8	110.67	101.62	99.425	109.78	110.11	97.007	108.52	106.12	106.3	103.11	105.22	101.18	107.82	112.92	113.26	104.98	107.07	108.26	111.02	99.516	108.6	115.76	107.11	99.416	109.78	114.07	97.527
101.8	108.89	96.915	102.27	99.211	105.66	100.02	114.03	104.96	105.7	110.53	102.3	106.21	107.73	107.26	103.7	107.92	107.22	91.51	108.1	108.64	98.422	107.23	105.72	114.42	106.5	108.93	105.42	106.21	110.4	107.49	103.31	100.9	103.86	99.259	108.17	94.901	106.02	108.2	110.07	104.1	101.48	101.7	106.62	105.15	109.16	104.45	110.87	97.845	107.29
113.77	116.87	114.99	108.47	109.51	117.01	110.01	106.3	115.57	111.29	107.26	109.77	109.22	115.36	105.91	107.83	114.11	112.5	117.12	113.85	107.15	112.79	108.2	103.78	111.7	120.78	117.54	114.2	115.23	116.22	116.2	111.71	112.07	108.08	105.76	112.33	110.25	115.27	107.28	108.18	114.23	110.11	113.97	113.87	126.32	107.02	105.2	106.88	113.98	117.46
107.62	100.1	98.359	103.56	112.03	100.39	113.25	105.8	104.52	108.12	109.71	99.709	102.22	104.3	113.23	106.08	104	103.91	104	114.3	99.529	115.47	106.55	106.69	99.801	110.52	104.43	110.29	99.032	106.09	112.4	102.91	108.91	107.72	104.48	97.504	121.23	102.04	96.209	107.74	106.7	113.43	109.62	102.27	99.977	107.4	105.93	107.66	108.64	103.86
106.06	110.78	105.11	106.62	107.46	109.98	104.1	106.28	102.94	101.88	104.57	107.68	106.43	119.11	108.07	104.01	107.64	114.69	104.96	103.11	102.26	104.25	109.33	117.98	101.26	97.455	114.21	98.144	102.86	106.95	106.14	104.93	113.53	112.87	103.76	112.05	107.25	98.224	101.4	105.37	109.38	106.77	100.51	105.57	102.95	108.78	100.98	106.29	103.42	101.96
108.55	106.3	115.61	103.51	110.71	101.99	107.4	106.92	95.864	104.75	103.69	109.05	103.41	102.21	101.96	105.42	100.25	105.09	111.83	115.25	102.73	105.56	111.53	103.9	107.14	101.61	109.61	102.84	103.98	112.77	103.07	103.54	112.18	102.96	116.05	105.99	107.47	104.51	101.29	107.6	97.382	101.7	106.2	108.57	110.82	103.17	106.02	106.38	108.97	110.1
111.3	103.25	104.14	100.8	105.14	97.913	104.97	112.97	111.12	100.78	106.38	103.84	98.088	108.08	92.963	104.57	102.06	110.03	114.72	105.29	105.71	112.41	101.11	107.96	110.18	104.43	97.881	109.13	109.07	96.218	103.71	117.56	107.59	108.13	106.89	102.06	112.04	105.83	101.44	102.11	105.85	112.46	97.554	109.25	98.64	102.48	97.124	105.16	113.57	114.54
107.78	104.66	115.86	102.45	112.3	115.01	108.35	112.79	108.95	108.89	121.2	116.69	110.58	113.19	107.42	111.88	102.42	108.91	110.03	109.13	103	107.54	114.78	119.47	111.68	108.93	107.16	112.45	109.17	113.78	109.55	107.37	105.27	115.85	101.7	114.83	109.25	111.13	114.35	112.15	101.17	102.64	110.72	106.73	102.4	110.84	103.24	107.69	108.45	104.93
102.86	105.65	103.72	94.454	111.31	104.41	113.41	106.19	108.73	104.74	109.08	101.83	105.63	106.07	108.03	103.82	104.79	93.955	112.6	101.53	107.91	109.54	103.78	98.866	103.08	111.61	109.87	97.821	112.95	104.44	100.98	105.47	105.9	111.79	107.19	100.02	97.694	101.5	110.23	105.15	111.05	102.04	101.41	104.13	109.24	96.256	109.93	103.38	106.24	113.46
102.37	113.8	113.19	109.09	111.98	106.73	104.19	104.37	107.93	102.43	112.22	110.44	105.35	101.87	105.15	110.55	105.41	98.827	100.24	110.13	104.57	109.74	114.97	95.766	117.78	101.81	101.37	109.15	110.04	106.68	113.22	112	101.92	97.148	104.54	99.936	105.81	103.78	101.59	84.455	105.69	106.74	106.22	107.81	97.661	99.184	110.47	109.12	100.45	120.65
106.29	106.89	102.75	107.38	109.9	103.13	105.29	95.357	106.67	91.241	110.79	104.46	111.26	104.99	109.43	107.37	101.22	102.96	105.59	106.76	104.25	102.89	104.7	117.93	104.41	106.74	113.25	99.317	106.01	103.44	107.1	99.661	95.525	107.75	101.68	105.6	111.67	96.338	112.13	102.7	113.87	96.911	105.27	105.01	104.36	98.601	107.89	99.599	106.56	105.05
103.01	113.04	106.25	107.86	113.8	112.46	113.48	116.19	105.57	114.13	117.46	112.19	108.25	110.68	120.16	115.51	105.39	116.34	100.49	109.11	112.02	110.62	122.98	111.49	109.31	116.51	109.15	110.59	114.22	107.38	116.01	117.25	106.64	124.86	120	110.44	111.38	110.23	115.06	110.18	112.74	104.95	107.99	108.83	110.12	113.47	111.22	105.44	108.74	113.25
109.5	108.15	103.53	95.963	100.24	101.18	105.5	107.2	114.15	105.42	99.576	97.834	104.05	114.14	107.02	110.22	102.91	105.44	109.96	104.98	112.73	103.71	108.55	99.19	104.16	97.693	111.23	101.89	104.69	103.55	106.61	102.4	99.131	110.9	110.33	105.78	109.02	101.09	116.03	105.37	104.99	105.46	102.07	104.8	100.08	113.49	99.588	97.981	97.643	114.21
116.92	112.31	117.28	106.32	107.08	114.15	110.45	123.92	107.67	111.95	107.93	105.68	114.86	107.37	109.13	110.77	109.03	110.51	122.1	112.18	115.79	112.51	112.37	117.73	115.83	102.75	113.35	106.05	106.76	117.86	114.84	108.91	108.03	108.44	103.55	109.05	111.73	117.06	112.31	114.07	115.57	105.24	115.36	108.22	111.72	117.49	109.71	112.35	116.99	113.64
91.451	108.49	107.62	101.24	101.09	96.216	94.894	100.68	101.72	101.26	104.39	103.99	103.07	94.176	111.83	105.68	100.32	103.9	100.57	102.08	93.714	95.653	103.27	94.439	97.958	89.093	101.97	110.19	101.5	102.18	101.73	96.05	91.334	101.77	104.31	95.327	91.433	109.44	97.643	98.074	105.23	98.22	101.2	102.39	103.25	93.789	110.39	92.439	87.881	102.39
104.21	109.43	93.786	104.31	107.59	104.5	105.37	105.34	103.85	108.56	102.7	102.13	105.23	110.63	112.72	100.3	108.4	102.76	103.99	106.04	100.6	111.38	108.68	103.96	106.03	111.01	104.48	104.49	101.13	110.63	106.16	98.841	114.25	102.95	103.6	105.65	99.211	98.647	103.44	106.93	106.6	102.48	99.581	99.304	102.4	106.8	102.27	116.19	98.079	104.71
106.84	108.02	103.35	111.72	103.93	107.16	114.36	108.23	106.15	112.61	106.48	108.49	104.2	105.26	104.96	110.3	103.84	100.47	103.04	105.59	109.5	100.69	114.52	106.01	107.62	104.5	105.75	115.03	109.93	110.09	92.338	106.51	108.02	110.39	108.8	104.23	97.296	106.85	101.85	99.365	109.52	102.13	119.43	99.534	105.33	112.36	108.9	101.69	103.61	109.2
100.31	107.15	103.9	103.01	103.66	108.92	100.82	104.37	103.61	105.67	98.065	109.57	97.696	100.09	111.13	104.04	105.39	108.81	108.72	105.84	106.96	102.42	109.89	101.75	100.88	98.238	101.15	103.8	102.56	116.25	105.48	98.739	97.408	106.72	109.06	105.35	100.06	101.34	98.575	93.354	102.49	105.99	102.29	98.867	102.69	96.642	98.333	101.74	103.49	104.34
108.92	109.86	110.72	107.25	120.54	113.6	124.88	99.747	105.83	101.55	121.64	117.45	103.04	111.89	108.27	121.11	120.98	109.21	112.68	119.53	119.45	113.86	112	116.75	115.07	105.47	106.68	104.83	109.35	118.41	110.42	118.39	105.41	111.71	114.83	116.05	106.81	118.44	104.18	116.89	115.98	109	116.15	109.38	126.58	111.02	107.53	109.4	112.76	107.34
101.44	103.44	106.86	106.02	110.73	101.6	113.15	108.42	98.222	99.978	102.06	99.719	110.65	105.36	101.92	103.06	102.37	101.96	100.63	103.65	107.22	104.92	104.86	103.62	97.503	96.191	103.01	105.42	96.665	98.302	110.17	100.52	99.289	110.86	107.73	115.19	101.15	111.01	106.61	98.639	108.02	107.35	108.06	97.5	108.46	108.24	110.63	99.622	105.66	96.611
116.37	125.78	119.96	117.95	118.17	114.66	121.6	117.23	126.66	117.49	121.04	117.16	120.87	110.71	121.82	116.64	117.76	121.64	123.85	112.64	115.49	115.43	116.14	115.59	119.2	114.39	118.54	116.78	119.09	118.3	125.96	112.92	117.16	117.66	116.13	117.4	115.4	105.83	120.28	118.14	122.82	114.72	118.01	110.09	117.57	117.55	118.71	121.77	121.95	118.68
112.69	113.34	114.41	102.49	107.73	106.27	118.5	100.95	104.92	110.66	108.77	104.78	106.82	109.28	111.91	111.64	110.19	116.69	104.39	115.3	108.46	109.36	110.8	114.8	118.39	105.48	102.03	105.89	104.2	109.84	108.36	111.76	111.89	105.17	118.13	110.74	109.4	109.36	118.19	120.76	111.93	104.58	105.71	113.66	108.82	111.97	109.19	117.14	115.04	103.15
107.58	105.89	102.24	116.78	93.484	105.98	104.04	114.1	107.92	109.46	113.77	108.61	113.45	103.07	101.22	104.13	108.4	107.07	113.43	108.62	94.643	108.19	101.1	112.98	101.44	106.18	110.77	110.5	97.107	111.72	108.8	113.54	105.53	102.18	110.95	103.99	107.7	98.612	95.424	107.36	100.86	100.5	107.77	106.97	100.74	112.92	105.04	95.766	113.84	106
108.21	106.21	111.72	110.43	110.8	108.69	102.77	107.99	109.54	105.11	109.15	107.01	109.17	107.05	109.17	104.02	107.31	101.72	110.17	104.25	105.24	107.11	109.61	103.06	101.71	107.8	98.961	105.71	100.46	109.87	96.37	105.39	104.75	95.948	105.62	102.27	107.04	99.82	101.75	108.09	112.09	103.73	113.11	107.92	107.32	110.46	104.85	96.715	107.89	101.74
94.188	104.02	103.45	96.692	100.19	98.04	96.261	99.544	90.393	107.49	99.234	100.15	104.01	100.15	103.49	93.355	99.148	97.211	90.722	109.34	95.427	104.76	99.02	97.822	98.395	113.87	97.972	105.03	93.726	87.193	92.053	97.23	93.199	99.106	98.904	101.79	92.508	97.917	102.1	98.144	103.55	97.357	101.73	106.24	94.7	91.725	97.269	95.771	103.24	101.02
110.91	105.47	116.36	109.66	113.53	107.26	106.54	108.1	104.3	110.05	106.01	99.39	115.89	106.35	102.07	106.42	106.37	110.14	100.4	104.24	115.83	101.1	99.839	106.67	104.11	97.131	107.74	100.29	108.54	102.72	110.16	105.3	99.85	106.13	100.43	109.08	105.31	108.52	101.3	102.15	107.08	107.17	106.46	107.46	103.34	106.54	103.04	102.12	104.25	109.33
104.42	100.25	82.377	90.381	108.69	106.76	108.51	100.99	97.365	94.857	100.43	104.42	102.16	95.366	105.5	93.506	103.21	99.748	100.79	89.968	100.4	92.489	105.65	94.534	98.472	109.61	102.29	100.14	101.39	99.001	107.86	97.73	102.73	106.72	103.65	96.504	98.927	98.237	101.5	106.16	100.91	105.38	108.99	107.68	101.16	101.7	99.853	93.633	110.39	98.492
96.581	96.006	98.39	104.28	106.28	96.353	107.8	99.965	95.696	104.46	98.584	95.257	107.53	101.53	100.5	97.75	97.421	105.27	102.72	99.082	98.172	104.05	102.32	94.79	106.5	105.8	100.9	100.49	100.29	102.05	110.38	104.23	109.71	91.55	101.93	114.42	97.583	105.62	100.09	98.673	103.71	101.83	106.63	107.54	102.06	103.09	107.92	111.08	97.318	101.85
95.444	99.89	100.71	97.815	92.175	101.56	91.546	99.22	95.971	96.099	106.89	113.82	108.48	103.43	105.13	107.42	102.98	93.384	103.65	102.36	105.57	98.194	95.682	100.44	100.23	96.428	92.108	100.11	100.28	105.31	104	102.68	98.464	97.684	96.159	95.932	94.727	99.976	106.92	98.414	98.77	98.515	100.76	97.91	104.68	92.246	112.37	84.529	95.653	84.73
107.31	102	96.792	109.53	103.38	108.27	109.46	103.17	100.78	102.28	113.78	100.93	106.8	101.14	97.683	104.5	115.88	113.85	109.96	105.75	113.01	102.17	115.95	105.6	108.91	105.91	99.853	103.67	101.17	104.57	110.61	111.57	111.92	100.43	98.879	96.868	104.47	107.71	103.61	106.09	100.16	109.15	102.76	99.839	103.06	102.88	109.98	113.03	102.14	113.88
103.05	104.19	97.119	106	108.21	113.09	107.1	101.96	104.55	114.29	108.26	108.24	111.9	104.86	109.16	107.41	112.44	110.86	105.92	100.98	108.68	101.23	102.65	118.71	113.67	115.59	110	93.76	102.75	109.34	110.15	111.06	101.61	112.75	108.66	110.95	109.15	99.331	109.28	115.69	106.94	105.56	108.77	106.61	108.66	101.65	103.09	104.73	105.01	99.755
112.29	101.18	127.98	123.55	108.3	113.39	115.43	117.53	112.35	117.59	105.62	105.43	111.12	116.6	106.86	112.05	105.33	110.65	117.24	107.91	112.21	108.58	106.44	118.64	110.08	117.84	105.27	106.93	121.48	111.28	114.63	114.81	106.27	113.04	113.86	109.58	108.5	111.74	110.21	108.6	117.25	117.59	117.37	107.1	114.88	97.077	106.39	103.98	110.77	110.14
108.28	115.87	114.14	109.94	118.23	113.44	111.57	117.85	125.96	110.52	109.95	119.16	113.1	116.1	109.02	109.4	117.61	115.91	111.85	117.48	113.82	116.13	109.87	123.29	114.13	111.61	117.54	115.56	108.84	118.1	106.83	115.3	109.3	113.3	115.12	116.28	116.64	121.75	112.35	110.58	115.66	114.25	113.54	109.95	116.92	114.87	114.19	113.75	118.92	111.43
99.141	97.46	98.473	106.71	110.5	109.33	109.08	98.62	102.98	107.94	100.39	98.431	101.9	112.89	106.22	105.83	108.65	111.97	112.21	110.11	114.82	97.738	102.67	112.31	100.74	112.75	97.663	110.51	104.78	106.26	117.5	110.38	104.45	99.665	113.76	105.69	107.78	102.05	108.85	104.62	107.34	112.18	100.78	113.99	101.44	109.23	106.36	109.16	107.37	109.05
104.55	97.269	111.39	115.72	111.63	106.51	98.109	104.02	102.98	102.49	111.21	104.69	107.9	110.38	103.64	108.89	111.92	99.937	114.78	105.82	101.62	110.83	107.29	112.04	108.12	101.03	113.53	99.657	96.222	105.64	99.389	98.466	106.88	111.12	96.716	105.69	108.3	111.72	102.23	97.66	102.49	109.32	105.66	103.28	98.387	104.82	107.56	102.35	105.11	99.588
111.78	116.92	114.71	118.26	115.21	121.54	112.53	116.53	112.78	115.55	111.86	114.78	117.93	113.55	112.79	117.26	121.03	113.83	109.15	110.78	117.17	112.57	116.35	111.73	117.71	117.85	117.87	119.81	115.15	121.42	114.08	121.64	114.9	118.23	112.94	118.85	113.14	116.91	116.67	114.02	115.12	109.38	106.2	109.11	120.32	117.69	110.76	121.66	116.26	121.71
102.73	90.207	103.66	97.89	103.66	101.48	106.2	103.27	103.92	95.189	96.655	92.43	106.47	100.38	93.581	98.695	104.18	92.105	102.38	105.59	99.13	97.994	97.929	94.556	94.236	95.738	95.459	96.63	107.57	100.89	103.85	104.4	105.54	105.52	106.08	97.877	98.035	104.67	100.16	106.31	111.4	97.923	104.08	97.814	99.891	94.926	102.55	97.287	92.378	106.32
99	108.06	105.2	103.88	99.347	108.03	99.72	103.84	100.63	100.23	98.47	105.74	114.02	104.59	98.509	113.74	101.94	99.778	114.41	112.35	99.095	102.32	111.64	101.74	95.407	107.65	106.6	106.18	102.53	102.25	108.72	100.27	111.51	102.66	100.18	103.4	103.59	113.16	114.71	102.31	107.84	113.24	111.4	105.47	119.29	107.34	111.78	106.43	113.71	109.45
101.74	92.917	104.43	101.67	93.967	100.55	101.21	105.1	106.06	105.89	104.79	95.11	101.08	101.17	101.92	104.33	100.45	100.71	105.29	97.415	102.64	96.689	105.33	94.801	103.57	97.178	100.14	108.09	96.225	101.96	102.18	92.182	99.794	98.14	103.2	95.041	99.609	107.02	93.315	95.341	99.141	108.78	104.07	102.53	107.54	91.198	99.216	101.82	102.66	101.8
112.33	109.86	112.79	103.69	102.34	106.7	106.91	107.13	113.25	101.54	104.09	106.42	100.37	94.579	96.417	96.628	104.64	106.62	103.45	115.88	108.65	110.2	103.57	98.15	98.935	113.91	110.25	101.17	100.37	105.81	117.02	106.05	103.9	106.94	103.11	107.23	108.1	96.7	89.672	107.43	103.19	107.94	104.12	96.475	105.66	91.532	103.64	106.04	104.64	104.57
112.27	112.19	120.73	112.38	108.93	116.8	110.26	111.34	115.82	108.13	112.96	119.22	106.23	113.95	104.29	107.19	107.29	102.94	107.86	110.75	113.1	109	109.69	115.93	117.2	112.48	112.09	112.12	111.57	119.6	108.75	112.85	115.56	119.34	113.59	115.91	117.63	116.56	105.91	116.69	112.39	110.4	113.68	110.91	110.1	113.13	108.77	102.8	113.28	114.61
106.69	99.934	99.165	102.36	105.94	107.41	100.74	106.56	103.82	100.37	97.995	104.36	100.73	103.99	110.97	104.73	94.097	104.44	111.32	100.11	107.45	101.23	99.902	103.07	105.15	96.379	103.22	105.12	108.79	112.76	95.864	108.87	109.96	90.887	109.94	105.4	102.12	109.32	98.867	103.63	102.08	101.19	102.19	102.88	95.053	116.08	103.9	106.28	103.54	111.41
110.52	105.94	101.71	105.99	109.83	111.9	100.16	105.94	93.478	100.37	107.59	102.47	101.23	108.03	98.847	105.88	102.49	103.69	100.55	105.63	104.64	106.89	102.57	108.25	104.32	111.36	103.55	107.74	104.78	113.45	99.126	110.92	99.07	108.08	110.18	95.975	109.08	97.564	109.41	103.4	114.94	108.29	106.59	100.58	105.4	110.98	100.98	114.1	108.41	106.48
105.59	113.24	119.65	105.16	109.24	108.5	110.69	118.24	115.37	113.83	111.92	102.47	102.64	103.22	114.7	109.9	110.98	110.19	110.36	103.75	112.88	107.2	111.31	106.96	111.08	111.84	108.47	109.87	111.43	107.59	115.49	110.97	98.198	108.54	107.74	107.65	104.74	113.33	119.64	111.95	109	118.51	108.5	109.79	115.73	108	118.45	108.77	115.46	109.37
118.05	106.72	109.31	113.37	113.11	110.98	110.07	110.24	118.83	109.86	108.2	113.84	114.5	111.53	103.2	106.42	117.55	107.01	110.69	116.62	109.29	104.9	105.69	111.23	108.35	109.53	108.74	100.23	114.11	109.54	112.19	117.02	108.29	108.27	112.44	113.18	114.01	116.81	113.28	112.71	109.71	114.35	111.67	113.88	112.38	105.63	105.34	117.56	111.82	108.39
96.781	110.57	106.44	105.84	107.47	111.24	101.91	102.57	112.74	100.56	100.84	112.48	103.76	105.1	110.48	109.76	107.59	107.29	104.23	101.16	108.33	95.444	104.08	109.63	108.33	103.18	108.93	102.36	104.6	107.09	100.31	102.66	94.283	102.02	103.13	104.87	106.75	101.02	103.78	106.86	111.66	107.47	106.99	106.44	106.34	101.44	102.41	100.59	101.92	100.46
107.6	100.05	102.93	102.8	110.8	100.79	103.95	106.37	105.29	108.59	105.52	106.45	102.27	98.254	107.77	105.99	99.1	92.609	91.736	94.237	97.35	95.331	101.09	94.733	101.49	89.311	99.209	108.03	100.99	104.68	106.91	100.82	103.26	101.04	100.44	103.05	110.09	94.874	101.82	98.395	94.741	99.755	103.69	100.01	102.22	106.56	98.126	100.44	103.91	111.5
110.42	97.627	102.06	99.218	99.415	107.39	111.74	104.17	97.44	108.08	98.13	101.54	105.26	102.19	98.865	105.08	101.28	99.348	104.17	104.36	96.087	106	101.43	102.69	98.167	101.52	101.6	105.79	111.8	103.1	95.006	95.186	104.97	100.67	100.04	98.683	111.38	104.09	98.788	99.204	103.11	101.92	103.52	102.17	96.641	100.48	103.44	103.39	98.802	107.89
99.334	110.22	113.09	110.26	112.8	106.56	108.34	110.12	100.69	111.27	108.24	102.96	107.61	111.56	119.05	114.25	109.32	112.73	112.85	101.3	112.31	109.27	108.13	101.4	121.07	102.27	111.19	111.19	103.84	104.34	114.02	115	108.03	113.88	108.59	116.01	109.99	109.03	111.86	116.85	110.28	111.67	99.834	118.03	110.87	108.9	101.39	110.61	112.42	106.7
111.77	112.59	109.15	103.96	115.98	109.51	107.18	117.9	102.75	109.88	112.89	106.8	107.11	100.02	98.95	110.37	113.6	100.1	117.72	110.08	106.27	112.41	112.24	113.34	115.15	107.38	107.23	110.22	116.23	117.56	112.32	115.96	114.4	114.05	108.73	112.62	106.21	106.71	117.91	116.28	106.47	100.61	110.76	109.98	110.37	113.81	111.21	103.39	106.37	110.92
100.38	111.67	105.47	110.41	107.75	106.49	111.8	109.21	97.563	107.61	115.97	107.55	114.45	109.4	100.33	101.41	100.66	107.46	105.83	103.81	102.19	108.27	105.38	114	102.75	99.364	107.21	114.66	102.18	104.16	100.73	107.42	99.741	111.49	104.19	108.78	102.1	112.37	99.68	102.51	94.793	107.61	103.13	111.03	111.33	108.02	102.14	120.59	104.13	100.96
122.27	112.66	108.28	110.75	118.17	119.32	118.76	114.83	109.4	109.72	120.61	112.83	109.82	107.65	114.95	113.05	113.76	122.42	113.43	102.09	109.43	99.592	101.34	104.32	111.14	114.98	110.11	114.45	115.03	118.48	107.57	119.72	118.21	100.5	113.62	102.39	99.085	116.03	109.21	109.56	106.97	116.93	98.727	114.63	112.92	112.62	113.18	100.11	111.82	124.7
96.757	99.64	101	106.02	104.54	103.7	108.93	100.59	95.231	103.28	97.832	99.771	101.16	91.426	90.226	97.513	101.63	101.76	100.98	101.14	99.664	102.57	103.21	107.03	96.821	95.209	106.61	94.327	97.156	105.1	101.85	95.16	112.2	101.03	97.485	109.5	92.736	108.02	99.835	95.019	90.148	101.09	103.53	102.3	102.99	96.942	96.117	94.626	88.971	98.377
101.22	111.27	103.16	115.17	113.4	93.223	105.36	106.74	107.32	94.635	104.12	104.09	101.44	101.77	106.49	100.87	104.1	111.29	104.08	109.47	105.19	99.963	99.59	108.82	106.58	110.27	110.32	107.52	111.24	102.27	108.25	107.26	113.22	104.34	108.79	101.86	107.09	110.5	108.27	104.84	102.35	113.44	104.58	103.2	104.19	111.18	100.34	101.07	109.46	107.36
102.73	106.62	104.93	100.96	101.44	98.659	102.53	111.92	102.67	106.42	103.29	105.16	106.19	101.91	111.12	104.45	111.63	98.128	102.69	96.868	105.12	106.7	107.23	114.64	103.5	98.551	98.387	98.112	109.21	107.18	108.95	113.83	93.201	109.67	100.29	103.8	107.8	105.37	103.88	100.82	103.48	106.24	111.33	104.75	114.55	112.34	107.15	98.336	105.77	100.31
93.702	109.18	99.294	103.3	109.75	103.18	99.095	107.62	103.55	99.134	102.85	106.88	106.9	101.16	101.01	99.194	107.82	100.96	100.46	99.799	97.929	99.854	105.34	108.39	108.6	104.37	109.14	110.37	101.25	102.99	111.69	103.34	100.79	113.8	97.935	104.3	104.67	99.586	103.42	102.49	97.519	105.15	104.59	99.509	106.55	98.294	102.62	94.86	103.89	107.76
105.54	96.976	102.7	103.47	101.9	107.7	106.31	103.75	100.41	108.13	108.65	104.39	96.21	101.71	110.86	114.74	102.72	107.68	104.06	104.72	99.622	107.2	107.41	107.12	105.71	116.23	107.88	100.77	97.314	104.01	111.69	109.17	106.53	110.78	101.88	94.851	115.14	115.74	99.849	103.02	110.22	111.03	108.65	111.63	100.45	100.33	102.04	112.13	115.95	106.42
103.7	106.8	105.4	107.24	107.02	119.04	105.1	114.43	103.91	104.22	109.33	111.38	105.04	111.35	112.7	105.72	112.46	99.521	103.73	90.759	111.8	106.09	99.532	101.42	105	102.32	110.59	101.79	111.66	111.17	107.78	110.38	101.89	94.981	111.81	107.52	106.97	106.01	114.71	107.08	106.78	96.635	100.65	110.91	101.72	108.25	98.806	102.44	102.19	101.65
104.54	105.14	111.38	111.63	101.06	106.28	111.46	102.91	103.36	114.24	106.88	108.02	103.59	109.99	107.68	108.4	106.41	110.95	107.92	117.3	118.69	108.89	104.63	108.2	104.55	108.74	107.75	107.83	110.47	111.93	104.44	98.006	109.52	110.15	103.79	112.85	111.32	109.23	112.12	104.24	109.4	117.61	111.72	106.94	114.39	103.69	111.73	111.35	110.07	112.01
116.66	118.98	104.86	109.98	103.32	113.49	109.63	108.17	110.59	105.37	115.75	110.55	109.62	114.48	105.21	111.05	102.63	107.76	108.27	105.81	116.72	106.94	108.36	115.47	111.36	109	110.66	116.24	105.13	109.56	112.7	112.11	101.29	104.78	114.35	118.68	108.99	111.09	109.05	124.99	117.12	106.8	108.86	107.9	110.98	108.08	103.97	106.67	111.31	104.49
111.79	107.44	106.86	115.82	110.9	106.32	113.98	115.99	111.34	104.88	111.86	104.87	113.99	112.8	116.86	106.8	100.42	110.94	114.81	110.68	111.98	106.13	109.82	109.35	114.72	114	113.27	113.89	110.46	113.38	107.69	104.01	106.58	114.68	111.93	106.16	106.49	112.45	107.3	114.47	106.13	112.6	105.13	110.09	113.17	101.77	122.51	116	105.09	112.65
99.888	116.88	104.1	103.71	98.114	100.47	100.8	104.32	101.14	103.29	104.35	106.61	101.55	105.32	110.79	95.419	108.42	109.9	99.381	107.24	98.276	104.06	105.09	106.41	101.42	104.07	101.38	101.05	107.64	105.74	102.6	105.06	100.42	101.8	100.72	99.685	108.48	111.44	112.18	105.78	107.41	108.29	106.36	109.11	108.19	103.94	103.51	119.02	100.17	94.854
106.36	113.73	111.61	112.88	122.23	109.95	112.89	108.6	113.55	115.8	109.11	109.25	112.59	111.65	108.31	115.41	106.41	106.62	120.23	110.09	116	122.3	114.49	113.3	107.05	106.68	103.08	111.59	109.91	107.23	112.1	109.88	109.26	102.94	114.72	112.32	111.09	111.15	112.34	113.18	114.3	106.5	109.03	110.37	109.55	111.61	119.41	114.86	115.03	105.54
112.4	106.89	116.65	114.35	107.51	110.05	108.3	111.43	105.89	116.06	95.492	104.13	113.89	104.32	104.14	108.98	104.63	108.04	112.61	108.62	104.61	108.79	110.86	122.95	99.848	113.34	108.39	114.25	110.83	111.93	109.79	108.01	105.63	110.37	101.97	107.17	111.15	110.14	109.32	107.28	106.29	109.42	111.54	98.325	113.78	101.24	106.56	108.41	104.74	109.08
117.19	117.86	103.86	108.88	105.54	117.62	115.04	118.74	112.69	119.38	102.11	103.9	113.6	113.83	113.45	119.87	114.26	104.8	109.8	104.61	109.43	117.29	115.3	108.22	120.87	104.54	109.74	108.97	120.1	110.48	108.27	117.45	110.55	110.13	110.82	114.96	102.01	112.23	109.62	113.6	107.91	103.08	111.86	110.06	108.44	110.84	111.67	118	105.5	111.08
103.75	103.68	101.84	93.773	91.335	94.407	101.22	95.359	103.58	105.99	97.707	101.78	107.22	101.74	93.915	100.07	98.9	105.67	101.61	101.11	99.946	102.5	92.449	91.391	99.382	94.876	100.4	95.283	103.85	99.451	102.19	105.48	102.12	111.64	101.56	105.85	97.343	102.98	99.978	100.26	99.164	104.99	102.39	103.07	92.834	104.21	101.44	95.778	101.7	103.45
112.12	114.58	114.56	114.77	119.35	112.6	112.85	122.05	128.17	120.69	113.03	124.72	123.43	118	117.37	116.69	114.62	117.44	115.07	118.4	121.34	117.57	120.38	117.51	121.69	104.74	120.75	119.74	116.71	111.19	118.52	120.71	122.99	122.21	115.92	115.22	115.63	117.99	120.81	116.46	119.82	113.43	122.6	117.12	119.74	115.41	108.04	120.16	119.55	126.14
107.35	105	102.04	105.44	102.61	111.77	111.24	104.07	109.01	109.77	102.28	101.67	99.228	111.13	110.52	103.53	106.66	104.08	99.98	102.38	110.71	106.12	103.79	101.22	96.486	106.93	113.29	101.9	114.73	103.79	108.21	107.35	98.349	103.24	98.741	101.4	104.8	102.27	110.06	93.078	99.459	103.42	101.06	113.09	109.12	100.19	104.69	106.02	112.74	107.15
101.71	97.341	100.61	103.23	109.64	109.93	99.852	109.27	112.27	107.98	107.53	99.642	107.77	94.937	105.32	97.781	99.463	105.25	109.64	99.825	110.63	107.83	108.89	103.05	109.82	111.45	107.31	108.18	102	109.84	108.9	109.87	102.09	113.72	108.79	108.69	103.2	109.3	104.78	107.75	104.98	103.9	102.22	109.92	103.99	99.646	109.72	104.74	101.62	108.68
106.95	109.72	104.19	121.32	113.6	107.22	114.17	115.56	109.66	109.94	104.31	110.7	103.68	108.67	106.51	111.59	106.11	113.77	112.25	109.42	98.737	107.79	117.41	119.42	113.79	104.31	107.76	107.18	112.15	108.84	105.47	113.23	114.46	110.28	106.35	119.23	117.29	117.97	108.96	115.55	104.63	110.69	104.4	108.97	121.17	113.43	114.48	111.17	102.14	114.16
121.29	102.75	101.39	115.9	115.2	113.64	111.81	112.01	110.65	111.09	109.34	108.2	109.27	106.39	115.36	102.8	122.05	111.23	106.65	112.01	106.83	113.94	112.21	114.65	121.06	116.13	110.24	110	120.52	111.82	108.04	115.04	105.27	111.23	111.14	112.58	111.78	108.41	102.43	102.75	109.77	116.87	107.34	115.66	110.75	117.15	110.92	110.6	105.25	103.41
105.56	99.765	105.44	103.5	99.259	99.811	98.296	100.43	94.562	100.76	94.417	99.782	94.213	105.45	92.534	98.804	94.68	104.74	94.395	102.22	98.203	99.014	99.935	101.36	100.24	91.669	102.28	91.148	97.835	99.432	86.588	104.13	112.51	102.33	95.544	96.655	104.91	97.717	102.02	100.99	98.177	101.12	99.84	104.35	99.221	94.098	95.886	101.32	90.914	99.864
113.4	108.38	99.766	109.02	102.2	105.57	98.512	112.78	100.26	102.95	108.28	99.72	90.56	95.767	104.91	100.57	118.31	100.62	96.13	105.69	93.286	96.633	102.17	103.62	102.57	115.44	105.45	107.32	103.51	92.824	99.111	100.95	100.63	102.11	99.847	107.21	97.597	105.86	112.91	102.71	114.4	104.22	103.38	107	106.03	99.549	111.92	100.92	94.121	103.5
106.15	113.7	104.45	115.81	103.06	113.83	108.07	116.69	109.07	115.04	112.06	109.8	110.15	106.68	117.49	110.82	112.52	118.62	120.96	106.56	110.79	101.27	98.066	107.76	102.65	110.55	108.89	109.68	121.06	112.84	110.31	105.5	115.85	96.586	108.21	109.11	112.8	110.71	106.35	109.27	104.52	113.35	110.89	115.92	119.81	105.6	112.66	107.05	110.16	113.64
110.54	118.48	117.18	127.23	104.75	110.54	115.84	109.74	118.82	117.69	112.74	116.28	114.15	123.93	117.23	116.58	125.61	112.48	121.18	123.01	111.18	112.64	121.07	114.37	121.14	118.46	125.14	120.51	107.55	122.67	122.68	116.11	116.67	118.9	109.23	116.67	113.74	117.97	110.05	111.86	115.8	114.77	126.64	118.45	118.67	113.87	120.85	112.82	118.29	127.48
106.13	118.56	117.32	105.92	108.78	111.52	114.24	118.67	118.82	107.05	104.58	120.73	118.26	105.61	120.54	111.49	113.08	107.72	123.01	112.18	112.64	112.81	105.55	106.18	112.65	116.07	105.38	114.2	104.68	108.53	119.3	121.41	107.26	106.11	111.74	105.94	106.62	113.64	113.13	107.51	108.92	112	109.03	111.51	118.85	109.75	111.75	108.1	113.58	101.27
107.16	99.879	100.43	98.027	108.81	94.323	104.49	98.883	107.05	95.485	91.308	95.33	100.33	107.18	104.7	105.76	102.71	97.26	93.404	93.097	97.975	93.61	100.9	97.922	106.86	102.91	105.57	101.98	101.57	102.33	108.4	102.97	101.04	105.42	110.07	95.493	101.42	97.032	107.1	102.82	99.71	89.631	96.315	100.7	104.09	99.666	103.19	99.176	108.66	99.571
102.41	112.1	113.81	100.68	107.77	108.5	104.82	102.43	105.34	104.86	106.79	102.14	108.14	113.25	100.36	111.11	109.84	102	100.96	99.682	112.29	105.07	103.79	104.14	106.27	105.73	107.8	103.63	101.47	107.83	105.51	110.76	98.252	107.04	114.02	108.53	107.8	112.99	108.39	111.13	106.53	100.98	96.06	104.91	100.53	112.47	102.74	116.58	103.33	109.89
111.25	110.86	103.66	103.43	116.34	111.68	115.65	102.1	113.94	109.48	105.95	103.01	108.86	99.399	108.42	116.06	112.67	106.22	112.02	115.99	110.11	114.16	118.34	106.12	110.92	114.58	105.49	108.41	107	108.52	108.91	108.25	109.45	107.56	104.65	104.49	110.78	113.75	102.45	100.25	111.18	106.26	116.22	100.01	118.66	109.22	113.12	108.61	99.094	109.03
109.3	109.57	104.73	104.66	110.44	103.44	105.71	95.911	109.96	106.86	98.275	105.88	103.43	98.274	108.28	108.29	106.38	104.52	109.06	107.42	104.21	103.8	110.8	112.45	110.61	109.82	110.21	110.51	110.04	97.646	103.13	99.255	113.2	104.96	105	109.29	104.32	102.07	102.12	107.49	108.69	114.22	105.38	107.2	102.83	108.47	108.98	113.53	109.16	107.27
102.54	103.63	103.82	111.5	115.74	106.47	99.882	106.06	104.62	103.78	97.215	104.93	101.47	118.88	111.35	101.03	104.98	112.36	114.92	111.18	105.52	110.55	103.81	103.41	99.181	107.72	105.99	112.79	99.851	105.32	108.87	116.4	107.82	107.2	104.17	100.43	111.54	94.978	105.15	110.86	109.41	109.04	106.54	106.16	100.68	104.73	110.39	113.72	108.02	113.82
101.63	105.98	93.24	106.32	111.11	104.28	102.53	95.237	106.65	105.14	99.348	104.12	107.29	103.62	104.93	106.21	109.27	104.95	105.77	112.14	105.59	108.29	118.32	102.16	111.47	111.98	99.992	114.47	103.9	109.48	104.83	105.73	99.974	111.15	109.69	105.01	107.48	110.73	114.31	100.26	105	109.1	107.16	104.82	101.65	112.43	103.2	105.16	106.01	110.32
[truncated: 400 more rows]
[truncated: 150 more columns]
