# Supplementary material for: Genetic dissection of main and epistatic effects of QTL based on augmented triple test cross design
Source: PLoS One. 2017 Dec 14;12(12):e0189054. doi: 10.1371/journal.pone.0189054 (PMC5730204; doi:10.1371/journal.pone.0189054)
Supplement: S8 Supporting Information — (ZIP) [file pone.0189054.s008.zip › z4_1550_0.5_10.csv]

105.36	101.47	101.52	104.17	103.99	101.8	104.72	102.27	103.95	105	107.27	103.88	107.46	101.01	103.75	102.59	103.41	106.58	101.69	103.67	105.02	100.94	106.8	103.95	101.73	103.03	104.25	103.79	105.64	103.75	104.74	107.38	105.52	103.79	104.36	104.15	104.27	109.02	102.76	100.81	105.56	103.57	102.88	106.02	104.23	103.27	100.89	107.03	103.99	109.35
103.63	105.28	106	106.64	102.14	106.24	106.21	105.42	103.97	104.69	106.62	105.01	108.23	102.77	103.46	105.51	106.35	103.82	104.35	108.33	102.88	106.48	105.17	103.9	107.46	107.5	104.08	106.73	103.82	102.1	104.59	106.35	105.07	102.97	106.23	102.28	105.51	107.23	107.4	103.92	105.05	104.84	105.91	104.81	104.77	107.2	106.93	105.31	103.61	101.27
105.65	108.97	104.85	106.65	107.11	105.95	104.97	105.18	104.66	107.47	107.62	106.47	102.61	108.2	109.92	107.39	104.27	109.19	107.34	106.33	109.22	107.67	107.63	107.73	105.95	106.33	107.29	106.26	110.02	105.41	106.34	107.2	107.25	106.16	107.18	104.76	107.77	107.39	107.22	107.26	103.21	107.52	109.21	106.83	109.34	105.94	104.33	106.02	107.96	102.25
102.72	107.38	108.04	107.51	104.94	105.32	107.48	107.34	104.11	104.3	103.76	106.08	103.86	106.68	105.5	107.62	107.5	105.11	103.68	101.57	104.79	105.54	102.95	107.55	102.97	105.07	106.9	105.44	108.67	104.31	105.01	108.58	105.77	105.42	104.95	101.21	103.35	106.5	108.13	107.94	107.19	107.47	107.54	105.86	106.99	105.37	103.63	104.83	104.45	103.87
111.99	109.5	113.56	108.89	107.25	112.71	111.11	108.86	109.89	113.68	112.8	109.78	108.81	111.37	108.75	110.15	110.64	112.12	111.39	108.84	110.43	109.77	109.64	110.55	109.76	113.23	111.43	110.28	111.53	111.41	107.11	108.18	107.9	110.25	108.96	111.4	108.28	108.02	108.26	108.35	112.33	107.62	112.22	110.99	110.25	109.25	112.21	111.74	112.37	108.61
112.75	113.12	108.67	113.09	112.53	113.62	114.29	110.8	113.99	110.41	109.26	112.83	112.1	111.98	110.8	111.67	108.75	110.08	111.38	112.37	111.77	111.46	110.04	111.7	110.5	112.76	109.82	114.61	111.5	113.32	114.04	109.24	110.62	112.02	110.92	110.88	110.68	113.18	114.53	111.22	110.55	112.43	114.33	113.32	114.61	114.25	110.34	112.54	113.17	115.52
112.13	112.75	112.67	110.06	110.48	109.46	111.14	116.28	109.97	108.93	110.88	110.18	108.25	107.28	110.09	111.75	110.21	107.39	108.66	111.94	111	110.81	111.62	109.65	112.88	110.52	110.56	107.89	110.56	107.07	107.13	110.41	108.3	112.04	110.77	109.06	107.83	109.85	110.76	110.03	107.71	110.04	107.74	108.88	115.05	109.23	110.23	111.42	109.92	108.84
103.53	107.19	109.3	105.15	104.17	105.22	110.37	105.04	105.04	105.8	106.66	104.05	104.6	104.07	103.49	107.57	104.7	103.8	106.12	104.6	107.33	103.44	105.76	105.65	105.34	103.96	107.76	105.61	109.24	103.29	107.6	105.09	107.61	107.07	107.28	107.04	105.59	105.91	102.84	106.72	104.73	107.67	106.77	108.2	104.1	107.28	106.53	106.59	106.43	109.1
99.148	105.59	100.65	99.921	97.494	102.69	100.76	102.16	101.43	98.462	98.601	103.04	100	102.12	101.49	101.59	101.28	101.82	103.11	100.67	101.22	102.55	101.55	99.493	102.52	101.07	96.503	100.91	99.255	97.871	99.721	99.296	101.6	101.26	101.06	100.2	102.86	99.607	99.458	102.75	100.41	100.74	99.124	97.406	103.71	99.409	101.96	103.16	101.06	99.834
103.32	106.54	107.07	101.62	106.49	106.64	105.7	105.87	102.76	104.3	107.94	106.15	104.08	105.58	100.9	105.94	106.61	106.05	107.28	104.34	107.24	105.96	108.09	102.99	106.48	108.14	104.33	104.79	105.65	106.39	105.94	106.99	106.14	103.49	104.99	105.59	106.61	103.4	105.07	108.08	103.77	107	107.36	103.39	106.3	104.05	105.75	107.16	108.08	108.02
122.31	118.79	120.25	114.09	118.21	118.32	118.13	116.95	116.96	117.12	115.41	116.37	117.97	118.41	115.59	116.07	115.9	113.85	117.37	118.19	117.22	116.44	118.21	118.34	118.69	118.05	116.57	116.86	114.73	114.74	119.94	116.14	120.05	117.35	117.42	117.85	115.61	115.79	117.04	119.88	114.25	119.12	117.8	117.73	116.73	115.48	120.63	117.1	117.26	118.34
111.19	108	111.53	107.9	111.79	111.49	110.57	111.82	111.26	111.32	114.57	111.49	113.8	110.71	113.25	109.79	112.2	108.72	109.62	110.64	108.66	110.11	108.75	113.4	110.14	111.68	112.41	111.85	112.98	110.54	112.12	111.61	110.38	111.14	110.1	114.57	112.26	110.06	111.39	111.1	112.76	111.61	109.96	111.59	110.75	110.8	110.57	109.66	110.64	112.56
113.69	111.78	112.43	111.05	110.18	113.07	113.19	112.05	109.6	113.24	107.74	108.81	107.93	108.15	109.3	111.58	109.25	108.08	110.43	111.6	111.83	109.97	109.64	109.35	114.96	108.05	110.64	106.63	109.79	108.82	110.15	109.58	110.17	113.1	106.81	108.55	106.94	113.76	108.43	108.97	111.25	110.42	108.23	111.24	110.19	112.57	109.62	109.41	111.84	109.13
111.82	113.22	112.47	114.42	113.37	109.6	111.17	110.74	114.32	111.65	112.58	113.93	110.25	111.17	111.74	110.07	115.92	113.55	110.17	109.47	112.81	110.97	114.2	113.99	114.41	112.2	110.5	110.34	110.07	112.34	112.84	110.94	111.6	112.27	112.39	112.55	110.43	111.03	112.95	111.91	111.75	113.25	111.88	109.45	111.93	112.77	112.79	111.43	112.89	112.23
110.86	111.06	110.14	111.97	111.63	110.95	109.17	111.03	109.92	113.27	111.09	110.37	112.68	109.9	110.06	110.15	109.72	110.85	111.27	109.23	108.42	110.67	111.9	108.11	114.34	112.77	113.61	111.93	112.17	110.92	107.57	114.77	112.65	111.26	111.06	112.65	113.05	111.21	112.79	112.88	109.44	113.1	109.96	106.02	114.41	110.11	110.23	109.06	113.65	111.03
112.65	112.77	112.74	111.68	107.78	110.88	111.68	111.35	110.73	114.94	110.63	111.57	112.74	109.86	112.16	113.07	111.73	111.5	111.77	112.24	111.8	111.16	112.54	114.87	112.94	108.74	111.4	107.89	109.24	111.88	109.58	109.75	110.09	111	110.07	113.47	112.48	112.52	111.16	111.75	111.08	109.75	108.3	110.19	111.37	111.7	112.34	109.37	111.3	108.67
112.16	113.08	110.13	109.45	110.91	109.47	109.58	110.07	110.73	109.95	110.85	108.59	107.7	109.66	108.89	107.54	108.27	109.98	106.94	110.54	110.7	110.89	107.67	107.57	109.16	111.05	111.17	111.41	109.36	110.42	109.04	112.02	107.96	108.9	105.61	110.14	110.59	108.47	109.09	108.81	109.74	110.3	110	110.62	107.65	109.26	108.99	111.13	107.8	108.87
108.02	107.59	106.4	104.96	104.54	105.91	105.53	104.98	103.91	100.94	107.51	104.11	105.1	106.85	107.37	105.95	105.51	104.48	106.26	105.39	106.51	102.88	108.3	104.48	103.81	104.63	109.46	105.07	105.81	103.88	107.5	105.22	104.29	102.02	105.48	105.66	106.18	103.94	104.81	106.34	106.57	105.19	107.06	102.24	104.68	105.49	105.36	108.55	103.45	105.02
106.35	107.73	107	107.37	107.55	103.39	106.61	105.87	109.81	104.93	103.9	104.18	106.44	109.01	106.66	107.65	107.62	105.3	104.39	106.7	106.37	106.51	108.74	107.3	103.4	108.8	108.34	104.89	106.62	106.61	107.46	109.49	102.42	106.97	106.12	106.11	107.76	108.82	102.78	102.71	104.47	105.85	106.82	108.35	102.69	106.42	106.92	107.32	109.05	104.85
105.74	106.29	106.36	106.52	107.1	106.43	107.14	104.72	106.15	109.67	103.97	107.36	106.07	102.54	108.42	108.48	105.23	107.46	105.04	106.2	106.34	108.6	105.77	106.3	105.32	102.91	105.46	107.2	105.18	105.54	104.37	101.56	105.16	108.07	105.31	103.55	108.24	107.28	105.88	106.24	104.97	108.19	107.77	103.97	106.89	104.03	109.61	105.51	102.69	108.21
107.56	103.92	109.38	106.61	106.72	104.18	108.51	109.79	104.16	106.8	106.08	108.8	104.02	104.92	107.18	103.63	103.02	106.53	105.58	107.89	102.85	107.44	103.34	104.51	108.53	106.86	106.81	105.32	105.24	107.61	104.61	104.03	105.82	106.05	105.41	105.98	106.78	104.83	106.46	107.08	105.67	112.31	105.03	105.65	106.75	102.72	108.85	104.97	105.82	103.74
121.43	112.79	113.8	116.07	115.11	114.84	114.68	114.93	116.22	116.46	114.15	116.39	115.41	113.01	116.01	113.55	112.27	115.56	113.2	119.02	114.2	117.43	116.83	116.79	114.9	116.84	114.99	114.95	115.1	111.09	115.9	119.04	116.03	118.48	120.01	115.94	116.55	116.82	115.83	114.65	114.33	116.47	117.58	114.82	118.87	114.79	119.49	117.41	114.86	118.83
113.16	111.56	110.87	116.13	112.76	112.16	110.65	110.2	108.2	109.23	112.25	109.19	111.62	110.63	112.24	109.37	110.67	112.53	109.88	108.83	111.17	110.61	107.58	109.82	111.77	111.37	110.46	110.23	110.2	109.19	111.57	111.44	112.34	109.41	109.99	109.4	112.72	111.49	109.23	111.49	111.77	112.18	110.22	113	113.02	112.76	109.94	110.23	110.27	110.53
107.89	105.27	105.66	107.84	105.06	103.84	108.48	108.26	107.39	104.12	104.3	105.48	104.28	106.99	106.01	107.26	108.09	109.04	106.29	104.77	105.83	105.3	107.31	106.41	102.93	106.99	107.32	109.47	105.23	104.05	109.09	107	105.84	105.98	107.79	105.38	104.77	105.4	104.17	106.17	106.51	108.84	106.78	104.04	107.87	106.2	106.51	107.85	103.61	105.84
111.3	109.56	108.89	112	105.8	112.04	109.83	112.16	111.94	110.15	112.28	108.98	113.46	109.81	107.8	111.39	109.67	109.54	112.05	112.15	112.37	108.66	110.27	112.22	111.61	108.92	110.55	110.18	112.58	111.83	111.06	113.33	112.4	113.87	112.99	111.09	109.98	110.57	110.07	111.03	112.46	112.42	113.88	111.67	111.58	109.96	110.44	110.87	111.2	109.56
102.36	102.93	104.14	102.17	105.54	102.24	105.4	108.12	103.73	106.68	103.89	105.39	104.23	106.65	104.22	103.46	104.64	105.83	106.84	99.861	105.63	105.89	105.71	106.16	102.23	104.65	105.29	104.35	104.53	105.97	103.91	103.34	106.18	101.94	101.86	103.69	103.31	104.76	106.44	106.9	104.06	106.19	104.87	104.33	104.18	102.2	105.34	104.73	104.63	104
114.06	109.93	114.15	107.77	110.98	110.25	109.53	111.74	109.73	111.15	108.83	111.65	112.08	111.8	107.49	109.3	110.66	112.11	109.44	111.33	107.72	111.29	112.12	111.43	114.36	109.18	106.7	109.52	106.99	111.9	110.42	111.17	112.42	110.14	108.82	112.16	109.75	111.2	111.95	112.32	109.4	112.18	107.91	112.41	110.31	109.52	109.64	113.27	111.16	112.37
109.3	112.36	112.3	108.64	110.13	110.89	112.65	110.65	111.47	113.62	111.91	111.62	114.58	113.04	111.46	109.94	110.86	109.73	111.38	112.49	111.24	113.15	113.7	110.11	111.07	108.57	110.52	110.97	112.34	108.53	113.81	110.53	112.24	109.81	110.7	111.56	112.01	112.96	110.31	111.58	113.98	110.79	110.97	115.11	112.64	110.69	112.09	108.81	113.52	112.15
111.2	110.58	109.35	109.83	105.93	111.29	113.01	109.52	111.84	110.97	111.29	111.07	106.1	109.7	111.18	111.45	111.64	108.4	108.2	112.49	110.31	105	110.5	108.37	109.93	110.51	110.4	110.75	108.68	111.13	107.99	112.2	109.75	111.49	111.56	110.26	110.99	107.9	109.5	110.43	107.7	109.32	109.58	108.66	111.45	107.28	109.22	107.83	109.08	107.24
107.81	106.19	108.95	106.2	107.96	105.86	107.6	108.92	106.94	104.44	105.09	108.53	104.89	104.52	102.31	106.49	104.44	104.71	105.18	106.38	102.76	107.82	110.11	105.66	106.39	107.41	107.29	103.92	109.01	106.81	110	106.89	106.48	103.74	106.64	105.26	108.31	105.5	110.65	106.73	105.58	109.34	105.05	104.2	105.9	104.67	109.04	106.44	109.34	108.22
112.58	111.86	110.84	110.27	111.62	112.2	112.81	113.26	112.75	111.78	112.51	109.54	112.52	110.23	112.79	112.48	109.4	112.48	111.32	114.59	113.12	112.91	112.55	111.68	111.16	111.74	111.36	109.61	112.15	109.25	111.66	109.51	111.17	110.52	108.97	112.12	109.14	109.3	110.32	111.72	109.84	110.82	113.04	112	110.87	110.52	109.93	108.07	110.77	111.54
106.9	105.08	104.01	104.54	109.69	103.96	104.62	107.51	106.75	104.79	106.22	103.46	107.13	106.23	107.26	106.19	107.84	104.12	106.34	107.8	105.88	105.82	105.8	104.56	107.88	106.3	104.51	108.64	105.05	106.6	106.56	107.02	107	109.11	106.52	111.04	102.29	106.93	105.26	107.22	104.35	105.09	105.42	107.01	105.45	108.68	108.93	108.08	109.06	102.54
114.74	118.29	117.52	118.58	115.47	116.79	114.5	116.46	114.08	114.5	116.6	115.12	115.17	114.44	116.47	116.57	120.29	117.78	115.44	116.53	114.2	116.98	116.37	116.37	115.79	115.55	115.56	114.95	113.58	118.29	116.62	119.78	113.4	115.79	115.56	116.52	114.15	114.32	117.36	116.96	118.21	116.57	116.62	117.14	118.26	120.28	116.33	114.13	117.84	117.24
103.76	98.286	101.99	99.878	99.91	97.761	95.633	99.833	100.61	98.693	96.503	99.738	103.68	102.69	99.352	99.989	103.47	101.02	102.46	97.812	100.04	98.928	98.426	102.56	99.216	102.12	100.26	99.361	100.79	101.49	100.08	99.608	99.538	103.02	101.44	101.6	96.681	99.722	98.507	103.9	101.53	103.06	100.84	102.12	100.05	101.8	99.376	102.55	101.16	99.522
106.5	105.75	104.12	103.28	102.87	102.71	105.95	104.1	105.27	105.61	103.9	108.73	105.2	103.37	110.29	102.12	105.05	103.17	105.69	105.2	101.99	104.61	104.29	104.68	105.49	103.52	101.9	101.93	109.67	102.79	104.5	106.86	104.35	104.51	104.92	103.01	103.85	102.54	102.99	104.83	102.17	105.61	102.24	105.8	104.41	104.75	104.76	101.15	105.89	105.17
116.3	115.12	117.98	114.33	118.37	114.75	116.7	115.93	116.42	114.74	117.9	117.31	116.84	116.78	116.99	115.79	118.39	116.71	118.31	119.44	115.56	111.47	117.13	118.53	118.83	116.83	118.18	116.87	115.45	115.24	116.92	116.56	118.43	114.45	120.6	115.08	116.87	119.37	116.67	119.93	117.64	116.86	117.55	119.78	117.5	115.62	115.79	119.02	118.2	117.91
105.84	104.12	105.82	105.14	103.03	106.07	104.13	106.11	101.24	105.66	105.89	104.97	104.22	106.08	107.31	107.06	104.2	107.64	103.86	106.82	103.8	108.56	107.85	107.02	107.38	106.56	106.37	106.96	106.76	108.68	104.61	103.69	104.45	102.79	106.31	105.79	105.62	108.15	106.4	105.98	105.42	105.93	105.8	104.02	106.48	105.01	104.22	106.15	104.85	104.52
111.7	112.12	112.38	110.38	110.18	112.43	111.04	111.76	112.66	112.06	112.43	109.94	109.46	111.13	109.81	112.62	113.34	111.28	111.11	109.22	113.42	112.67	110.03	109.75	112.42	109.29	110.82	110.23	112.53	110.48	108.25	110.83	114.08	111.07	110.46	111.88	111.32	110.86	110.05	111.77	111.24	110.5	110.88	109.33	108.93	111.66	109.01	114.86	109.77	110.74
105.87	106.35	106.42	106.11	105.87	105.93	106.65	105.57	106.07	106.21	107.9	110.48	104.55	106.85	105.78	107.07	106	102.32	109.41	104.6	109.16	105.75	105.9	108.15	104.48	107.62	103.07	106.17	104.9	105.2	104.46	105.08	106.68	108.89	108.17	107.2	106.99	104.46	104.73	103.44	106.05	105.41	105.75	105.73	101.92	104.82	103.09	107.37	109.39	106.75
105.42	108.08	108.5	109.01	106.19	107.56	108.94	108.58	108.58	107.53	107.31	110.3	104.21	107.07	103.94	106.91	103.72	106.66	102.7	105.81	108.81	109.02	105.47	106.75	109.5	104.53	106.58	106.8	107.5	103.68	106.66	105.5	107.5	105.51	108.1	107.56	105.95	107.57	111.22	106.75	106.39	105.99	105.61	107.66	106	107.57	105.21	107.26	107.55	107.15
106.25	105.4	106.95	105.67	108.87	106.31	103.82	104.88	106.3	104.3	101.59	106.13	107.95	104.52	103.22	104.51	108.16	110.03	106.38	105.8	105.88	106.01	105.62	104.12	103.33	107.04	104.81	103	102.56	104.1	107.28	106.28	104.13	105.5	107.35	105.92	105.49	105.28	107.67	105.59	107.19	106.77	105.07	106.36	104.31	104.7	106.08	105.55	105.81	104.23
112.07	108.48	110.49	110.93	110.39	110.19	109.76	113.57	110.99	111.14	110.59	112.14	114.54	114.87	111.04	109.65	110.11	108.95	112.99	107.74	113.2	110.82	111.21	112.82	111.52	111.42	111.05	109.73	112.87	112.76	111.33	111.76	109.51	110.37	109.34	112.02	110.39	111.94	111.09	109.69	113.09	112.09	112.67	111.15	107.55	113.76	110.25	108.29	110.51	111.02
112.62	111.08	111.79	114.59	112.62	111.18	112.86	112.37	112.71	108.45	111.48	112.34	109.53	111.21	111.79	111.63	111.78	112.79	112.78	110.02	111.95	111.26	116.7	110.49	113.21	112.06	110.49	113	112.14	113.2	111.05	109.36	111	109.55	108.8	109.31	116.44	110.93	109.97	112.56	109.95	110.95	112.05	114.11	115.54	112.32	112.86	111.89	111.34	107.86
105.54	106.29	105.48	111.98	108.86	106.69	106.07	103.72	104.9	105.09	106.47	108.04	105.96	106.39	106.74	105.96	105.52	106.2	106.83	105.57	107.82	103.49	106.87	111.46	103.53	104.42	105.47	102.83	107.67	105.21	106.67	105.53	104.32	107.27	102.7	108.4	106.84	108.13	105.03	107.42	107.75	106.51	110.4	109.19	106.89	107.57	107.82	104.92	107.76	106.62
111.3	112.67	112.82	109.9	112.33	112.39	109.41	109.16	111.83	112.88	107.48	111.93	113.84	109.71	110.56	112.52	112	111.19	111.42	108.18	111.37	109.21	111.63	112.47	110.59	110.1	113.42	110.71	114.62	106.82	111.93	108.83	108.26	112.75	112.55	110.02	110.48	108.89	110.43	111.14	109.06	106.79	110.61	112.99	111.39	113.14	110.34	111.87	110.59	108.72
104.48	105.08	107.42	106.53	109.13	102.84	107.34	104.26	105.98	103.59	105.51	106.63	105.2	103.4	107.07	106.95	107.39	106.05	106.1	106.49	104.08	104.81	106.93	108.23	108.17	103.61	106.44	108.37	106.88	105.14	106.34	106.28	106.15	104.36	102.8	103.15	106.33	106.71	104.27	103.96	106.79	104.03	107.91	107.74	106.86	105.57	106.14	105.67	105.15	105.12
112.07	113.22	112.42	110.87	111.81	113.05	110.63	110.6	114.67	112.23	109.81	111.35	113.01	111.08	113.79	112.08	111.21	112.18	112.26	110.08	110.18	111.76	107.42	109.62	112.06	115.22	112.64	114.39	112.95	114.6	107.9	110.68	112.68	110.13	107.35	112.58	112.82	113.02	111.61	113.01	111.53	110.12	113.95	111.15	111.57	110.61	109.46	111.41	110.13	113.06
109.31	103.67	107.65	106.92	107.99	107.37	104.39	107.04	106.86	107.1	106.1	109.08	108.04	109.84	105.45	108.47	107.71	105.58	111.35	109.3	104.29	107.1	107.15	106.39	106.95	108.98	104	104.02	104.59	107.87	107.6	108.56	105.34	109.93	107.06	107.16	109.84	106.82	108.63	104.92	106.39	104.28	108.8	106.8	109.6	105.14	105.7	106.77	105.68	105.65
101.93	101.55	99.361	102.48	100.23	98.236	100.55	98.673	102.49	99.52	99.513	99.957	102.14	102.22	99.924	100.39	97.956	99.723	98.155	100.71	101.46	98.842	96.843	100.35	98.075	100.34	100.86	99.32	103.95	98.507	99.67	99.501	98.782	99.998	100.39	99.023	96.643	100.4	97.417	98.849	99.883	100.77	101.01	99.691	100.61	100.56	98.101	100.57	102.03	100.25
110.1	112.59	112.32	111.11	111.68	109.1	114.36	112.18	114.48	111.76	112.05	111.73	111.71	109.92	109.36	111.14	109.77	109.39	109.33	115.51	114.51	113.31	113.31	112.4	112.04	114.53	111.62	111.37	110.8	114.13	113.97	113.39	111.69	111.82	114.47	109.44	111.7	110.86	113.38	112.78	113.57	114.64	112	112.42	110.16	109.36	112.07	110.64	110.19	111.26
104.75	106.13	103.61	104.95	105.64	101.35	106.27	104.66	103.58	105.74	103.89	106.51	105.76	107.46	107.27	105.58	105.26	106.28	104.62	104.91	106.62	104.49	104.99	106.31	107.49	105.36	105.16	103.86	106.55	105.23	108.15	104.14	105.44	106.19	107.56	107.26	106.58	104.19	106.89	105.05	103.71	107.47	103.98	105.66	102.61	103.84	104.49	106.35	109.42	106.18
107.72	109.83	110.39	106.36	111.38	110.26	106.73	109.89	108.66	108.21	110.04	110.24	109.24	106.69	111.51	107.33	109.5	109.54	111.02	110.18	110.66	110.86	110.72	110.73	109.43	112.17	109.96	111.78	109.71	109.49	108.73	109.38	111.14	107.55	108.35	109.54	109.01	109.95	108.98	105.98	107.87	111.11	109.65	109.62	107.04	109.86	110.02	110.69	108.63	111.48
108.2	116.12	115.73	113.47	113.08	111.39	116.13	111.74	113	110.89	112.59	113.17	116.12	111.2	114.04	112.28	111.54	113.47	112.56	113.22	112.76	113.16	111.6	112.87	111.8	113.64	111.38	116.8	112.82	113.93	111.08	112.45	115.54	113.8	114.47	111.52	113.8	110.64	114.18	114.84	114.6	111.53	110.26	112.39	111.41	109.32	112.62	113.47	111.46	111.32
102.49	106.65	106.58	105.49	105.47	104.73	105.66	102.37	104.11	101.38	106.98	107.72	106.77	106.47	108.1	103.84	103.41	103.72	103.4	107.33	106.23	105.52	104.74	104.98	106.05	106.28	105.61	103.1	103.12	105.19	104.86	104.97	104.32	103.81	107.97	106.48	104.46	106.19	104.26	103.55	105.66	106.3	106.12	102.93	109.04	102.41	106.43	105.96	102.82	104.3
108.24	113.69	114.37	112.41	112.37	113.11	110.66	108.92	111.5	111.95	109.43	111.37	109.75	112.48	108.28	109.9	109.93	111.62	107.29	112.67	108.52	113.03	109.67	109.43	111.76	110.22	115.47	112.3	112.81	111.36	114.31	115.19	109.42	110.92	112.44	109.79	111.29	110.15	110.73	111.27	112.82	113.32	112.71	109.6	110.91	111.9	112.28	113.9	112.24	108.37
105.59	101.73	106.65	105	104.21	103.78	105.86	104.97	106.59	105.18	105.9	105.43	102.86	105.33	105.43	102.78	103.47	102.71	104.69	101.91	104.34	103.06	106.02	107.07	104.06	104.22	106.4	104.07	100.76	106.88	104.9	105.1	104.65	101.34	106.71	103.97	104.09	104.09	105.2	107.39	102.6	103.48	103.44	105.87	102.11	106.5	103.21	105.94	104.14	105.38
108.33	107.84	112.08	110.12	111.87	109.15	111.29	111.29	110.09	108.54	110.46	109.89	109.46	111.39	111.22	112.5	111.23	113.28	110.03	109.93	107.46	110.9	107.16	109.44	109.87	110.2	107.31	109.13	109.21	112.42	107.11	108.29	106.72	108.48	110.25	110.49	111.26	109.71	114.07	110.77	108.64	111.29	113.09	110.15	110.23	108.99	109.87	109.22	109.79	109.02
99.4	97.873	101.84	100.34	98.349	99.722	99.41	98.45	98.164	99.12	101.57	99.387	98.986	101.83	99.646	100.54	97.478	100.22	99.981	103.09	97.727	101.96	98.728	95.074	99.335	99.263	99.955	98.951	100.54	99.412	97.5	98.393	99.46	99.851	99.092	97.438	98.522	100.46	100.96	102.19	97.266	98.016	99.258	99.688	100.95	101.23	98.97	101.2	99.523	100.15
112.94	113.43	112.13	110.79	110.28	112.94	111.56	111.05	113.41	109.1	116.07	111.47	111.62	115.25	110.31	114.6	114.37	109.99	111.87	110.95	112.12	111.62	111.12	110.72	112.47	112.6	111.78	112.66	116.08	111.99	114.27	113.11	109.05	112.36	112.27	112.77	112.58	110.48	112.88	111.79	114.63	112.76	112.79	112.54	109.54	109.51	110.67	110.33	113.29	116.22
109.25	112.17	113.63	109.65	108.84	112.27	112.26	111.11	112.4	113.18	109.88	111.24	110.45	111.85	111.72	110.56	111.5	112.3	108.25	109.43	113.88	113	110.99	115.16	112.23	108.12	111.85	109.47	112.16	111.43	112.03	109.76	107.97	114.43	113.14	112.65	112.36	113.02	110.91	113.14	112.07	114.99	112.45	109.01	111.37	110.05	110.03	111.76	111.54	111.43
115.15	113.14	111.6	111.12	114.59	114.13	113.68	114.06	113.18	111.54	111.79	112.11	110.02	113.08	110.95	114.31	114.62	108.51	111.57	113.42	114.26	111.12	108.55	109.25	113.53	114.39	117.26	109.17	109.04	112.06	111.48	110.5	112.07	110.77	112.81	111.11	113.34	110.31	109.14	112.07	111.94	110.9	113.25	113.23	110.21	113.86	109.74	110.24	111.3	114.44
112.34	112.08	112.69	111.21	111.57	110.29	113.11	113.03	109.54	108.16	110.11	112.05	112.14	112.05	111.88	114.73	109.42	110.12	113.17	112.01	113.21	111.16	110.11	114.76	111.51	112.62	110.21	112.55	112.4	112.52	110.05	113.08	114.57	110.64	111.26	114.04	112.35	112.35	114.8	113.7	110.42	109.92	110.07	108.82	109.11	112.35	111.9	113.1	113.96	112.07
107.28	103.49	101.15	102.22	104.61	105.02	107.44	104.87	107.07	106.21	102.58	102.49	105.13	103.11	104.84	106.15	104.08	105.59	103.95	106.96	107.03	105.53	104.59	101.84	102.14	99.911	105.25	100.94	105.99	101.4	104.64	101.24	105.09	107.69	105.55	104.19	102.6	106.96	106.23	104.24	104.33	101.65	105.45	105.03	105.34	104.53	106.07	106.11	104.55	104.43
105.06	108.38	108.84	107.61	104.63	105.11	103.88	104.55	104.5	104.78	104.64	105.73	111.19	102.8	105.17	104.22	107.72	106.38	106.84	104.49	104.2	107.31	107.6	105.22	106.59	108.4	105.88	103.19	105.79	104.61	108.52	104.81	104.65	107.28	106.45	107.01	104.36	103.73	105.23	105.07	102.7	104.83	101.13	109.07	104.61	105.61	107.72	107.15	104.27	109.29
104.16	105.7	104.71	102.57	105.01	101.87	103.95	102.65	104.54	106.13	103.9	103.02	105.29	105.27	104.71	102.97	103.44	100.04	106.12	107.17	102.62	106.11	103.63	105.46	102.41	104.24	105.13	100.38	104.27	104.93	106.98	101.83	108.28	103.73	106.16	105.34	104.1	105.24	103.23	102.74	104.33	102.08	105	105.21	104.24	104.73	102.48	104.92	103.23	105.08
107.46	109.22	110.1	113.39	112.87	111.6	109.41	113.07	111.76	110.9	112.13	112.42	111.92	114.34	110.36	109.31	109.89	110.15	114.16	108.97	108.84	112.09	111.52	110.3	113.45	111.38	111.35	110.79	109.97	109.32	113.14	107.74	109.95	109.58	111.07	113	109.44	114.57	111.17	112.26	111.62	113.12	110.23	109.76	112.21	108.85	112.36	110.09	111.23	112.33
101.79	101.87	101	100.94	98.391	99.2	98.939	99.633	100.12	101.32	100.89	99.21	101.24	102.12	99.36	97.679	100.32	100.64	100.13	98.846	96.801	102.32	99.82	101.39	98.998	100.7	98.958	101.7	100.21	99.327	99.098	99.213	99.125	96.679	101.57	100.77	98.452	100.28	100.9	97.881	100.07	98.693	101.68	96.747	102.07	100.97	99.43	102.64	98.596	101.51
114.97	115.65	117.98	115.92	116.1	117.1	117.97	114.94	116.79	116.42	116.21	118.67	114.8	113.99	116	113.77	116.26	114.28	117.71	114.22	117.64	119.04	115.75	114.83	115.17	117.39	113.83	115.53	115.08	114.1	115.03	114.17	116.97	116.93	117.72	114.57	114.36	116.27	116.29	114.35	118.28	114.8	119.09	115.65	115.77	117.48	113.9	119.36	115.63	117.2
115.44	119.42	116.42	119.35	120.52	114.48	115.54	117	114.2	118.39	116.9	113.61	114.94	117.51	115.62	114.61	120.93	119.81	117.13	116.66	118.38	117.5	115.16	118.11	119.25	117.98	117.57	117.25	116.91	120.52	121.5	114.82	120.3	119.19	115.05	117.98	116.12	114.88	112.99	117.53	118.47	117.29	117.61	114.67	115.21	119.01	118.6	118.59	117.85	116.81
96.431	99.496	102.49	101.6	100.34	99.381	99.008	98.807	102.71	99.068	99.437	99.117	101.2	101.62	101.3	99.857	101.84	100.71	100.34	105.47	101.56	97.16	96.982	104.25	105.95	103.26	97.35	100.85	102.12	101.05	100.86	100.33	103.34	100.75	99.595	101.67	98.861	97.385	100.53	101.95	98.879	101.88	99.023	102.59	103.9	101.88	96.854	102.97	99.768	97.347
110.38	112.32	116.67	113.51	111.33	113.83	116.62	113.65	109.46	112.2	111.75	110.12	114.61	113.46	112.86	113.65	114.63	111.77	112.64	115.04	112.19	111.81	111.68	112.28	109.1	111.57	112.51	110.8	111.95	112.1	111.63	113.15	111.79	112.04	116.53	112.14	114.2	113.51	114.05	116.72	115.67	111.98	111.51	111.98	110.57	116.8	112.6	112.14	116.31	114.18
98.671	95.637	99.442	98.973	99.991	101.56	99.52	97.402	99.277	102.18	100.49	104.03	100.27	104.37	100.48	101.63	99.165	100.19	103.6	101.13	101.91	98.983	102.11	98.583	102.29	101.9	102.34	99.763	100.74	105.1	100.63	101.42	101.99	100.34	99.755	102.28	98.647	100.21	99.509	103.85	102.97	100.33	98.55	102.78	98.747	102.87	98.199	101.48	99.871	100.96
98.308	100.75	101.72	99.738	98.698	100.6	105.05	99.701	97.828	99.523	97.222	103.93	99.618	98.581	101.23	101.16	98.169	99.683	100.25	97.718	99.198	102.16	100.29	98.203	98.798	99.929	101.56	101.02	100.44	100.07	97.897	100.78	100.08	102.7	97.582	99.659	104.91	99.454	99.846	97.153	97.608	103.81	100.23	99.654	101.16	100.78	101.05	102.56	102.26	101.43
103.8	107.01	105.09	107.46	106.59	103.38	104.53	101.89	106.11	105.67	102.9	104.84	101.92	103.78	106.77	106.41	106.93	105.81	105.03	106.9	104.59	107.51	103.44	107.27	103.02	108.08	105.26	105.39	105.96	105.52	108.95	106.84	101.73	103.04	107.3	106.48	108.54	103.96	109.37	105.61	105.96	104.28	107.36	104.91	105.01	104.07	101.58	107.29	104.16	107.79
118.21	118.86	114.37	117.31	114.9	117.72	117.2	115.79	114.96	114.48	113.88	115	112.86	114.89	118.05	112.66	117.03	115.84	116.7	114.24	116.43	116.9	117.52	114.77	116.91	117.1	115.21	117.53	114.18	116.88	117.37	113.09	112.96	118.12	113.38	115.82	116.48	115.22	119.48	116.91	114.36	114.8	116.23	116.88	116.88	117.42	117.26	117.78	113.16	113.82
106.55	105.29	107.74	105.86	107.62	105.63	107.14	105.2	101.77	107.78	101.83	106.88	104.61	105.9	106.27	106.65	105.34	102.11	109.98	106.13	104.66	106.14	105.1	104.73	109.47	105.28	106.43	102.58	105.8	105.66	103.23	107.98	106.37	107.49	103.34	108.52	103.95	103.9	105.06	108.45	104.82	101.74	107.43	105.65	104.39	101.31	105.13	105.51	107.13	103.6
107.56	104.64	106.95	107.43	103.72	105.52	107.53	104.99	105.29	106.86	106.72	105.6	102.77	106.31	106.63	103.66	105.91	105.68	110.5	107.61	101.24	108	107.56	105.21	106.46	104.52	107.68	107.98	103.14	106.18	104.56	107.3	106.49	104.58	103.19	109.27	106.11	108.03	106.09	103.83	106.43	106.6	106.62	107.66	105.84	106.59	106.68	104.13	107.43	106.8
103.61	108.05	108.39	103.84	106.33	108.26	104.46	105.46	109.37	106.34	104.08	108.06	107.2	109.72	104.98	106.39	106.82	109.85	107.89	107.18	105.48	104.64	105.42	105.9	104.52	107.81	107.29	105.77	104.48	108.2	105.63	105.87	106.43	106.71	104.95	103.71	104.56	106.26	103.95	107.56	106.49	107.14	104.99	104.99	107.37	107.96	108.2	105.51	105.73	106.53
115.84	117.57	115.43	115.53	114.85	115.69	117.73	116.99	118.1	114.21	116.37	114.86	115.95	117.54	119.14	117.4	118.4	116.71	117.66	115.35	115.79	112.45	116	114.12	116.7	114.01	115.69	116.69	114.98	116.8	116.87	118.34	118.99	114.31	115.88	115.99	115.37	113.56	113.57	121.56	113.68	114.85	116.59	116.35	115.3	116.57	118.29	115.77	118.96	118.29
112.93	112.05	112.19	110.88	107.65	112.56	111.12	111.99	111.52	111.01	111.12	107.89	112.54	113.07	111.37	110.58	111.7	112.36	114.98	111.41	113.37	113.99	110.12	110.84	112.94	107.75	110.07	112.72	110.18	108.73	111.75	109.57	110.39	110.34	110.5	111.97	109.7	108.51	110.72	109.6	112.28	111.16	112.26	108.44	111.26	106.48	110.71	109.6	109.5	114.82
110.28	111.82	111.43	110.06	110.64	115.59	109.62	113.53	112.23	110.97	114.76	110.34	112.37	112.84	108.3	110.11	113.91	111.81	113.37	113.11	109.06	113.05	114.04	110.18	111.4	112.5	112.84	113.27	113.76	110.91	110.21	112.75	109.58	113.38	107.49	111.24	110.11	111.48	114.25	109.25	111.71	112.21	112.54	111.11	108.42	112.51	112.16	113.49	113.79	112.05
108.41	106.79	106.73	105.36	108.89	107.41	107.28	106.6	103.34	108.04	104.23	109.04	107.49	104.99	103.38	106.36	109.41	105.53	106.77	107.01	107.94	105.18	108.66	104.76	106.3	106.95	104.72	104.33	104.19	108.73	105.89	107.5	106.45	107.4	106.08	106.66	105.9	106.09	106.88	105.78	106.11	104.33	107.02	105.27	106.6	107.85	105.64	107.89	110.22	107.44
104.69	101.86	102.61	105.72	105.69	105.99	103.15	104.99	106.83	105.22	104.77	104.72	106.67	104.64	107.97	103.64	106.25	107.6	103.91	109.11	106.45	107.01	105.36	105.34	106.03	107.55	104.95	105.04	105.06	106.4	104.35	105.91	104	105.17	107.66	103.45	107.64	106.52	103.95	102.79	105.29	107.17	104.4	103.96	103.62	106.85	104.16	108.1	109.04	103.94
105.48	104.92	105.12	106.22	104.76	104.53	106.42	107.03	106.02	105.7	102.6	103.47	105.8	104.36	105.27	108.71	108.9	106.9	109.3	103.32	105.57	106.18	104.3	105.04	105.12	104.83	103.67	104.79	106.74	103.82	107.48	106.25	106.29	104.47	107.6	104.44	105.92	105.06	104.86	106.41	104.03	105.85	107.77	102.52	104.03	101.79	107.55	106.19	105.22	106.41
104.06	106.25	103.26	106.52	106.17	105.44	106.51	106.75	105.08	105.3	106.09	104.97	103.94	106.79	107.15	104.63	105.69	103.43	107.88	104.02	106.07	107.57	104.14	108.3	105.37	106.87	105.46	104	103.29	100.79	105.32	103.63	104.02	108.38	106.62	104.78	106.71	105.23	105.88	105.99	101.14	105.37	105.74	103.83	103.66	105.73	105.63	104.88	102.36	105.97
110.59	109.31	108.29	108.53	112.66	110.26	109.39	111.86	110.2	111.54	111.3	113.21	112.37	109.85	110.74	110.94	113.97	114.2	110.74	111.68	108.93	109.15	110.7	110.1	110.94	113.63	112.62	112.43	111.62	110.51	112.24	111.35	109.96	112.35	112.67	113.65	110.61	109.32	114.41	109.88	111.23	111.79	114.61	114.24	110.42	109.33	110.08	110.55	112.84	112.12
100.39	101.67	103.88	100.06	102.53	98.574	101.78	101.43	104.55	99.475	99.487	103.72	99.965	100.18	100.39	101.35	102.76	101.69	100.53	99.626	97.953	98.226	101.68	101.75	100.1	104.02	100.54	99.819	98.531	99.752	99.887	100.42	100.74	100.26	100.94	98.572	99.611	100.8	101.33	101.23	103.03	104.91	100.01	102.58	98.962	101.91	101.05	101.49	100.95	99.645
100.03	100.41	100.74	99.829	99.822	100.22	101.6	100.63	104.66	99.889	101.93	99.163	99.424	99.508	98.673	98.739	100.14	101.14	98.314	99.381	98.013	100.47	101.08	100.93	99.816	98.746	98.958	103.3	98.704	102.87	99.391	98.902	101.75	102.68	101.12	102.52	99.882	99.035	98.259	96.36	99.297	100.32	95.396	100.67	99.696	99.874	101.55	100.58	96.644	98.81
102.16	101.28	99.04	100.99	101.49	102.65	97.959	99.351	100.12	99.808	97.459	100.89	98.221	101.54	100.42	101.65	102.37	99.538	102.7	98.444	100.53	100.66	100.37	99.612	99.32	101.08	100.22	101.12	96.013	99.857	98.105	101.14	97.194	100.87	99.479	97.141	98.654	104.7	98.823	103.4	102.07	100.14	103.26	101.84	99.319	100.48	99.507	100.27	101.58	99.551
116.25	118.54	115.5	117.56	118.71	118.01	118.11	117.17	119.95	116.2	118.54	119.12	118.72	115.79	118.13	119.75	115.32	119.34	117.08	114.46	116.27	118.08	118.2	121.84	117.49	119.53	117.34	116.88	115.89	118.67	116	116.97	116.22	118.9	120.62	116.87	121.29	115.95	120.35	117.92	119.54	116.45	117.03	114.45	118.73	118.09	117.37	114.11	118.89	118.91
118.53	116.08	115.18	119.15	119.43	116.23	118.46	121.81	117.73	117.02	117.76	116.24	117.38	119.61	118.92	116.09	115.71	116.59	116.35	118.59	119.1	118.4	116.96	115.64	116.87	116.23	118.11	115.73	116.95	122.24	115.65	116.31	116.32	117.7	118.27	115.39	113.72	114.94	115.75	116.36	117.41	114.9	114.83	118.04	116.25	118.12	117.96	116.9	116.36	118.09
104.38	101.98	106.36	103.48	103.56	104.63	106.29	103.07	103.68	101.25	103.23	101.64	103.01	102.76	104.34	107.51	103.06	106.18	105.86	103.07	102.59	106.46	100.19	105.77	105.2	104.6	104.73	103.79	103.5	103.73	105.33	103.31	102.38	108.46	104.03	103.28	105.62	105.66	103.75	101.65	105.06	101.82	102.43	103.27	100.95	105.32	102.22	103.65	103.92	102.01
107.62	106.12	107.95	106.79	105.16	107.05	107.26	105.52	102.56	106.12	109.65	106	105.81	106.29	106.53	106.21	108.25	101.58	104.91	104.62	107.55	109.22	104.28	105.94	104.6	106.99	108.08	104.49	108.81	104.28	107.76	106.41	103.13	108.2	105.17	103.93	106.88	106.34	104.99	107.25	104.9	107.38	105.89	108.25	105.49	105.4	108.43	105.4	104.65	106.96
117.61	116.04	117.04	117.62	117.97	114.56	116.21	116.37	118.09	115.59	116.74	114.76	117.78	116.99	116.44	117.01	115.67	116.83	118.77	116.93	114.77	118.59	119.27	118.22	114.78	117.72	116.48	115.85	117.26	120.91	119.32	119.87	118.86	119.17	119.57	118.4	114.73	117.15	115	115.09	117.99	118.23	118.1	119.44	116.72	120.57	118.33	115.91	120.49	116.95
114.15	116.68	116.59	114.4	114.58	113.89	118.89	115.05	117.04	115.59	118.65	115.53	115.54	121.81	116.59	115.61	114.31	114.9	115.82	116.55	113.55	115.38	116.31	116.32	118.26	118.33	116.65	117.38	117.92	117.23	114.09	114.05	117.57	114	115.29	116.59	118.23	115.33	115.55	116.6	118.33	115.53	116.53	116.91	114.44	116.94	115.55	116.76	118.83	118.69
104.78	105.33	105.57	105.73	107.6	106.01	105.9	102.65	104.77	106.38	105.65	104.58	103.65	105.92	107.6	101.47	105.5	104.67	107.49	106.6	108.42	103.17	105.41	106.2	105.92	106.14	105.54	108.29	108.36	105.17	102.48	108.46	106.26	108.16	108.17	106.63	105.93	106.13	106.86	102.76	107.1	106.7	104.04	104.22	109.09	110.82	102.45	103.73	106.89	105.27
104.4	109.07	109.07	108.07	107.3	109.62	105.79	106.62	107.59	107.21	104.53	106.1	108.53	109.02	106.82	108.26	107.96	107.73	105.96	107.01	106.5	104.96	106.6	104.49	108.6	106.33	107.09	107.52	105.04	108.61	106.93	106.92	108.86	108.67	108.53	105.5	105.01	105.63	108.26	106.32	107.8	106.76	106.46	105.64	106.94	110.4	108.14	105.81	105.02	105.79
105.81	105.88	107.58	101.51	107.18	104.07	108.31	105.82	106.16	106.34	106.59	107.76	106.29	106.83	104.16	102.02	106.11	107.99	104.69	108.76	105.59	106.36	106.28	106.84	105.05	107.06	106.02	105.4	105.27	105.17	110.79	107.21	110.5	105.8	109.8	107.89	106.7	104.48	106.26	106.8	107.16	102.2	105.71	104.83	105.61	102.6	105.08	105.84	105.14	105.66
109.79	110.59	111.38	111.76	110.33	112.82	113.35	112.6	111.74	110.71	113.17	111.7	111.78	110.83	111.45	116.11	110.92	114.21	112.96	109.88	110.1	110.78	111.69	111.06	111.23	113.2	112.83	113.97	109.31	116.54	112.08	112.58	109.8	111.7	118.29	111.51	111.5	110.81	111.95	113.37	111.19	112.56	110.94	109.51	110.23	110.35	113.41	110.61	109.8	111.64
109.68	107.26	107.38	106.98	111.03	108.1	108.1	104.83	106.59	106.51	107.02	106.47	105.37	104	106.62	106.4	107.49	107.55	105.81	104.55	107.45	106.96	105.77	105.25	102.71	105.93	107.41	108.67	108.85	110.5	107.59	106.24	104.28	104.03	108.17	107.47	104.04	106.07	109.29	107.67	104.71	107.49	108	108.51	105.07	109.49	107.2	105.99	105.57	106.24
103.92	105.54	105.57	103.11	105.28	102.35	106.42	104.62	104.37	105.13	104.94	104.53	105.39	105.97	104.57	102.26	104.55	102.86	103.84	103.53	103.61	102.34	104.2	105.07	104.98	106.42	105.64	105.43	101.35	105.35	105.6	102.05	105.24	103.61	104.32	103.93	104.9	104.07	106.56	106.41	105.44	103.63	104.33	103.16	105.63	106.33	105.61	105.15	104.75	104.44
99.727	98.966	101.83	100.17	100.81	100.43	98.419	99.376	98.201	101.33	97.972	101.8	100.71	101.5	96.157	100.6	99.053	98.943	98.551	99.111	98.395	98.838	98.062	96.175	98.498	100.6	101.72	97.83	100.5	100.19	99.772	99.009	97.812	101.54	103.29	99.032	99.351	101.6	101.99	99.171	101.19	102.62	98.379	97.209	100.02	95.418	99.828	101.45	99.52	99.313
101.74	101.05	98.162	100.88	101.28	102.39	100.78	100.22	99.28	100.46	97.374	104.35	100.34	100.24	100.03	98.773	101.2	100.45	99.178	100.89	97.388	98.096	97.54	98.627	97.205	100.72	100.51	101.85	101.77	98.636	102.75	101.62	102.68	100.46	103.56	102.07	100.94	100.26	99.99	101.12	101.23	98.926	101.58	102.51	102.31	100.71	98.462	97.492	99.947	98.796
104.27	108.44	103.1	103.5	104.86	105.7	104.37	103.75	104.56	105.37	107.56	104.22	103.86	103.11	104.78	103.84	105.17	102.08	103.2	104.97	103.6	107.36	103.96	101.25	105.65	105.46	103.22	101.61	105.87	101.63	102.77	105.22	101.49	101.83	107.09	101.99	106.05	103.7	106.61	106.01	104.09	104.68	105.02	103.22	103.68	100.45	104.05	103.14	105.01	103.31
111.31	110.32	111.06	110.39	112.55	110.21	109.91	110.39	113.12	110.03	109.73	110.39	109.03	113.83	109.84	112.41	108.09	110.8	110.44	111.2	110.44	110.41	108.64	109.33	108.82	110.35	112.43	111.07	109.65	109.21	108.84	114.41	108.71	110.64	110.23	111.31	107.97	108.74	109.89	107.98	110.44	108.47	109.87	111.48	108.64	111.18	108.93	107.98	109.29	113.59
105.24	106.7	106.26	103.4	106.38	104.65	103.99	105.06	103.68	106.68	105.25	104.78	106.08	102.93	100.7	106.43	104.08	104.43	106.76	104.74	105.62	104.98	105.77	104.06	103.68	102.08	102.58	104.46	105.54	107.28	110.14	105.04	105.7	103.26	103.79	107.06	107.67	105.27	104.59	104.21	103.37	105.2	104.52	104.04	107.17	106.15	106.11	104.31	104.17	105.86
110.57	108.69	107.73	112.24	111.83	111.29	107.93	110.47	109.41	109.12	111.94	110.09	108.23	108.91	110.03	110.05	113.01	110.08	112.99	108.76	111.84	111.62	113	111.49	113.66	109.65	108.05	110.98	111.78	110.45	111.14	111.85	110.28	111.04	110.47	110.89	109.14	114.72	110.45	112.53	115.51	111.12	110.7	108.13	111.69	111.39	109.01	111.67	111.81	109.06
106.07	103.56	103.26	106	103.2	103.33	106.15	104.69	103.63	105.83	105.46	102.46	105.89	106.27	106.61	105.01	104.41	104.19	105.32	106.55	105.81	106.29	104.92	102.85	104.73	102.32	104.05	103.7	103.65	105.17	103.46	101.51	105.18	103.52	105.35	106.44	104.95	103.29	101.98	105.94	103.71	102.7	103.29	100.86	103.5	103.56	103.34	104.51	104.12	106.75
111.65	113.01	111.54	109.74	116.8	113.67	113.68	113.87	113.58	113.2	113.62	112.89	114.51	111.83	114.76	113.68	109.25	111.37	111.41	112.43	111.72	114.28	111.37	114.74	114.97	111.99	113.73	114.39	112.68	110.66	112.85	114.8	113.23	113.54	113.72	111.31	113.51	111.99	114.02	110.39	114.65	112.32	113.93	113.89	108.55	113.02	111.99	113.15	112.18	113.57
108.12	104.83	108.15	103.95	108.69	105.67	109.04	106.03	108.78	106.07	107.41	106.38	103.7	104.43	104.59	106.7	106.32	105.01	103.95	104.58	106.87	105.01	105.7	105.02	106.7	105.6	106.47	107.11	107.56	105.74	108.39	106.76	104.93	105.51	106.98	105.48	106.58	108.39	107.36	103.8	106.74	105.57	104.47	108.24	103.19	105.26	104.54	105.11	106.45	103.41
109.46	106.79	112.31	110.79	109.53	110.85	108.69	111.61	112.81	109.94	108.15	111.55	113.99	110.44	112.98	108.13	107.74	110.12	112.83	110.9	112.78	111.81	109.51	108.93	109.11	108.38	108.95	109.1	110.9	107.54	112.55	110.66	111.39	108.94	110.51	111.76	113.94	109.08	112.37	109.94	111.7	112.12	111.43	109.84	109.27	111.45	108.58	109.41	110.45	108.06
103.54	107	106.12	105.13	105.53	105.69	104.61	106.02	104.17	104	108.77	102.83	105.89	111.43	104.11	106.77	107.3	107.76	107.72	100.46	106.36	104.05	104.05	106.28	104.62	104.72	104.85	108.52	104.41	104.75	105.1	102.27	105.01	106.43	104	106.91	103.38	104.47	103.36	106.94	107.25	106.19	107.46	106.06	103.13	105.38	107.81	103.49	106.44	108.23
103.39	105	102.26	106.21	102.59	103.72	102.2	103.4	103.75	103.48	101.89	104.9	102.68	101.37	106.06	104.74	105.59	104.72	104.51	104.42	105.81	103.29	103.59	103.83	106.03	105.16	104.56	105.92	103.35	105.38	105.96	105.25	103.03	102.36	105.24	105.68	108.32	106.99	106	103.29	107.16	103.9	102.58	107.18	104.22	102.52	103.89	101.89	105.9	103.52
99.306	100.14	98.537	97.506	101.17	101.58	100.67	99.735	101.68	101.75	102.93	102.76	103.19	99.07	98.901	99.731	98.596	97.525	101.08	99.431	99.958	99.447	101.09	99.896	97.601	101.07	98.694	101.94	100.53	98.888	100.23	99.427	96.73	97.731	100.68	99.236	99.581	101.53	101.72	98.75	100.92	100.84	99.15	101.5	98.894	98.765	99.904	101.24	100.02	101.59
100.42	98.204	100.39	102.73	98.67	100.38	98.905	99.853	96.86	101.32	99.01	99.159	97.726	100.6	97.47	101.13	96.854	101.72	103.83	99.58	99.969	102.55	96.392	100.72	98.088	99.897	99.674	98.93	100.11	99.656	101.73	103.34	99.196	101.28	96.82	100.38	99.158	98.277	101.99	98.943	100.15	99.419	101.42	102.99	102.42	99.527	98.475	99.907	98.18	99.71
108.21	106.3	105.93	105.25	103.42	107.28	105.1	106.15	103.19	107.84	106.59	108.81	105.49	105.47	107.94	105.78	106.89	106.99	105.68	108.35	105.73	106.61	107.66	105.21	109.44	105.15	105.86	102.68	106.34	103.46	103.91	105.05	103.93	108.24	105.01	106.1	108.91	104.75	105.11	103.72	107.42	105.43	104.86	107.44	108.07	105.51	106.41	104.21	107.38	106.16
104.39	106.22	105.76	105.2	105.02	106.88	107.63	106.61	106.53	104.55	103.51	105.26	105.87	106.74	106.57	107.12	105.44	107.16	106.95	106.32	104.52	107.56	105.82	105.85	106.91	103.02	105.87	103.96	108.03	105.78	104.71	107.01	107.51	105.9	106.57	107.43	105.4	102.41	102.4	106.68	107.74	106.33	106.07	103.46	107.03	106.41	103.1	105.49	104.52	103.52
111.96	112.12	115.28	110.43	111.1	110.29	110.22	110.27	112.61	111.16	111.14	112.49	114.14	113.7	111.46	112.91	111.54	112.27	112.23	110.7	109.23	110.65	111.43	114.12	109.99	111.12	114.04	111.29	113.24	108.49	112.12	112.87	112.47	112.21	113	116.13	111.34	111.19	114.87	110.02	111.06	113.71	111.26	112.46	112.01	115.97	113.07	112.83	113.95	112.18
103.48	99.316	101.45	98.851	98.216	99.589	98.456	100.93	102.34	99.881	101.66	97.467	99.178	100.59	101.14	99.232	98.26	100.51	100.87	100.58	100.09	100.09	104.44	101.36	98.27	102.44	95.535	101.6	98.575	101.06	99.675	99.98	100.8	101.63	99.711	101.91	102.58	99.932	98.216	96.421	102.17	103.1	100.03	102.85	99.679	102.16	100.84	99.347	101.25	99.248
107.54	106.21	106.08	104.02	104.28	108.35	101.64	104.05	105.88	101.93	105.67	100.57	105.82	105.8	106.16	104.58	106.61	104.56	104.79	102.9	102.55	104.9	105.87	104.12	107.12	101.47	107.07	105.15	103.71	105.5	101.87	103.46	104.75	106.65	104.34	106.93	105.1	102.79	105.95	104.65	101.56	102.05	105.21	105.79	103.82	102.27	105.02	104.82	104.53	103.02
101.7	102.9	103.4	105.6	106.01	103.25	102.88	103.25	104.48	105.21	104.47	109.28	103.38	102.7	103.61	103.05	105.46	102.52	102.08	99.26	107.45	102.34	102.26	105.74	104.16	104.68	104.21	105.23	100.9	102.09	106.61	102.67	103.52	103.44	105.08	105.94	103.95	101.8	102.71	104.42	103.79	101.71	107.41	102.78	103.81	104.64	106.89	106.09	106.03	103.93
111.23	107.91	111.78	107.88	110.38	106.67	112.92	108.8	109.83	111.06	109.68	109.1	112.61	108.91	109.03	109.39	108.79	109.55	109.33	110.04	109.63	108.76	112.57	109.92	109.57	110.73	108.17	110.89	108.77	112.01	109.41	109.68	110.67	108.73	111.45	109.29	107.68	110.27	107.88	108.05	109.62	111.02	110.81	111.23	111.55	108.69	110.48	111.34	110.44	110.47
101.44	96.774	98.376	100.69	99.225	99.436	99.885	96.848	98.849	96.429	99.982	99.866	100.68	99.714	102.37	102.26	98.443	98.619	99.764	95.823	97.359	96.964	99.932	98.19	100.58	99.679	100.66	100.94	100.61	101.21	101.51	98.398	101.1	99.224	99.175	99.431	99.417	98.984	96.78	97.202	98.896	100.77	99.546	100.94	99.976	99.628	101.77	101.99	99.724	97.515
107.23	106.86	106.15	102.78	105.49	106.08	104.29	105.36	104.54	104.4	105.28	107.16	105.21	105.9	102.9	105.76	105.38	103.85	107.85	105.12	104.78	107.31	104.92	109.26	105.46	101.49	106.06	104.48	106.52	105.44	103.35	106.18	105.82	102.16	106.61	102.48	108.95	106.03	106.99	107.06	105.53	104.52	105.02	103.6	106.49	106.64	105.37	103.49	106.72	106.65
104.95	109.83	105.24	107.51	106.89	103.07	107.85	105.87	104.09	107.53	103.63	104.93	106.62	102.43	102.15	106.8	103.18	108.66	102.72	106.44	104.89	105.79	108.1	104.27	107.41	105.68	103.82	103.16	106.21	106.91	104.22	107.97	107.21	104.72	104.54	107.64	107.66	104.67	106.68	107.23	104.01	107.64	104.44	103.77	105.02	104.99	105.38	103.67	106.76	104.59
106.79	104.15	104.93	104.53	107.1	105.45	102.38	102.48	103.46	104.39	104.13	105.58	104.77	101.43	104.26	102.84	103.03	103.1	104.29	105.45	102.9	103.03	108.52	105.61	104.38	104.75	106.54	105.66	104.37	106	104.34	104.81	104.31	105.18	104.93	106.4	104.67	105.57	106.12	104.92	104.18	104.89	104.9	102.65	101.36	104.82	102.82	107.44	104.81	101.44
97.722	100.05	100.06	99.577	102.15	99.624	98.142	101.43	99.864	99.18	99.55	100.62	102.38	96.621	100.6	97.57	98.101	99.651	99.154	101.32	99.317	100.23	100.97	99.79	99.39	99.938	100.72	97.901	102.67	99.037	98.599	99.187	98.438	99.088	97.066	98.34	97.95	98.393	99.988	98.793	99.322	97.827	100.53	101.21	100.21	100.53	99.704	98.64	98.319	103.6
110.16	110.06	110.95	111.09	112.41	111.4	110.77	113.86	113.08	114.03	112.72	113.92	108.9	112.89	110.59	113.53	111.34	110.41	112.02	111.68	114.48	115.76	110.17	111.33	114.83	109.59	109.56	109.19	110.67	108.37	110.74	110.89	111.39	113.09	112.73	114.34	113.53	110.93	107.36	110.03	112.94	110.52	108.36	111.02	112.98	114.58	108.67	111.68	110.68	112.57
107.38	106.72	103.35	106.14	104.33	105.3	102.18	105.88	107.91	104.95	107.12	105.58	105.52	106.36	107.77	107.82	102.63	107.71	107.59	105.28	105.54	103.55	106.22	103.37	107.66	108.47	106.49	106.6	105.32	108.04	106.76	108.52	106.68	105.57	107.66	103.36	106.18	107.7	104.16	104.78	106.57	102.09	101.08	106.45	108.54	107.5	107.54	104.97	103.9	106.65
97.912	99.21	102.8	104.49	100.59	100.86	102.04	102.46	101.46	103.3	100.46	99.48	102.29	97.513	100.04	97.886	100.21	100.13	103.27	101.04	98.627	101.07	98.481	98.142	101.22	100.01	102.79	99.507	99.348	102.02	100.19	99.843	102.87	99.935	95.869	99.073	100.59	101	96.944	102.75	101.29	96.323	99.858	99.389	97.635	100.6	98	104.33	101.42	102.4
120.95	115.88	117.28	117.39	121.82	114.94	117.25	118.32	118.9	117.27	120.52	117.1	115.45	115.85	119.25	117.78	116.26	115.04	117.67	121.67	118.42	115.74	117.06	119.71	117.33	116.28	118.87	116.03	118.88	118.59	117.31	117.78	116.65	117.84	117.88	114.06	117.74	119.42	117.75	117.46	116.87	118.55	116.27	120	116.74	119.44	116.33	118.16	119.26	121.71
114.24	113.6	113.78	113.4	108.18	113.91	113.67	111.68	113.62	112.6	112.48	113.13	110.84	110.28	114.12	109.6	111.99	110.82	113.82	110.21	112.64	109.61	109.5	109.94	111.07	111.88	110.2	110.74	111.91	111.5	109.44	110.55	108.8	111.99	111.79	111.35	112.87	114.88	113.05	110.72	109.1	112.56	111.12	111.19	110.33	111.07	114.44	112.82	111.71	113.36
105.24	102.39	104.9	100.76	102.31	104.94	101.89	103.91	103.68	104.05	105.87	104.07	106.08	103.54	105.21	101.95	103.16	107.82	105.12	99.755	102.87	106.13	103.42	104.09	104.87	103.92	106.07	104.24	105.28	103.92	100.16	104.99	101.86	101.65	103.67	102.92	105.76	105.69	106.82	106.45	109.55	103.06	107.06	101.38	104.02	105.09	107.05	103.71	105.93	104.25
111.44	108.33	111.7	111.71	109.54	112.43	110.91	112.35	110.06	106.09	110.24	111.05	109.9	113.39	107.41	109.55	114.45	107.23	109.04	110.91	111.77	109.99	112.37	107.56	111.09	111.81	111.19	111.77	109.86	110.97	115.26	109.31	109	112.49	109.23	111.28	110.72	109.51	111.55	110.33	108.69	111.39	110.65	109.03	109.44	111	110.23	110.26	109.52	110.27
102.88	106.72	106.87	108.13	104.46	107.67	105.41	106.29	108.78	103.59	103.69	105.48	107.27	102.93	104.79	103.68	107.23	106.1	104.75	105.35	107.28	107.5	111.58	106.89	104.49	104.43	103.22	104.59	103.64	104.53	103.71	105.29	105.79	103.98	108.13	105.03	105.99	105.63	103.26	105.59	106.62	104.18	107.65	101.25	105.31	105.96	106.66	108.42	102.56	102.41
109	107.06	107.66	106.28	107.83	104.25	109.53	104.02	103.87	106.17	106.95	107.17	106.47	105.55	106.27	105.92	104.28	103.32	102.51	105.84	107.27	105.73	101.77	107.13	107.65	106.37	105.55	105.78	107.73	107.64	105.24	104.88	105.18	102.7	106.55	105.7	107.9	107.39	107.72	106.93	106.37	108.8	104.68	108.9	106.37	107.79	107.07	106.52	110.29	105.29
103.94	104.29	105.33	102.15	106.16	102.35	106.88	104.69	104.56	105.27	106.02	106.15	106.21	103.06	104.59	107.9	105.14	104.18	106.65	99.477	105.94	101.52	103.89	104.97	106.05	104.88	105.84	102.98	103.29	102.6	106.66	104.86	103.08	101.68	104.97	102.41	104.17	104.67	102.24	102.21	102.03	103.45	99.802	102.7	101.15	103.51	101.36	103.83	106.07	103.41
109.57	114.47	110.93	112.94	109.63	112.36	111.5	107.43	109.93	113.35	110.4	109.76	109.56	111.43	107.74	111.04	112.47	110.6	111.23	111	110.17	112.79	109.86	109.24	110.94	110.48	112.81	110.79	112.85	111.88	112.59	110.62	110.96	111.69	111.14	110.95	112.05	109.69	110.5	108.7	109.5	111.96	111.52	111.22	109.09	109.29	109.87	111.22	114.96	110.78
102.57	99.623	104.43	103.17	106.7	105.24	102.2	104.56	108.84	107.3	102.74	101.69	102.05	105.24	102.64	104.54	104.22	102.8	104.1	106.03	103.85	104.25	104.21	105.57	100.3	104.73	104.99	105.09	101.16	104.57	106.84	102.77	106.59	103.84	107.23	107.29	103.37	103.5	103.92	104.73	102.87	103.19	105.78	106.12	102.29	102.59	102.71	103.35	104.68	101.06
117.9	121.88	117.74	120.46	117.43	119.54	116.91	118.67	114.89	117.93	116.76	119.85	116.73	116.45	113.46	116.29	119.24	116.24	117.68	114.98	117.72	118.05	118.02	114.07	119.19	118.02	120.36	116.86	117.78	116.38	115.7	116.88	117.66	118.81	119.58	115.35	116.96	115.89	118.62	115.68	119.4	119.58	115.43	114.93	118.42	113.83	118.03	114.24	119.6	118.15
102.55	99.126	99.093	103.59	97.026	100.55	102.61	99.638	103.61	101.36	98.703	100.33	97.503	100.01	101.23	102.84	100.97	95.169	101.48	100.9	101.19	99.354	101.21	98.06	104.6	102.62	101.59	101.37	100.73	99.252	100.22	102.43	99.789	100.44	101.25	98.862	102.76	96.475	98.693	101.54	101.09	103.15	99.057	101.14	97.413	100.3	99.696	100.71	99.587	100.01
114.93	110.21	111.39	112.29	111.86	112.03	112.39	114.57	114.27	110.3	112.7	113.41	114.81	111.68	110.55	112.34	112.21	110.73	111.26	113.66	112.39	113.63	109.8	108.63	113.74	113.45	112.65	110.33	110.95	114.18	109.69	109.17	111.27	107.64	108.88	111.44	111.28	112.6	109.11	111.73	114.4	110.19	112.21	113.02	114.36	111.61	110.22	111.3	112.26	112.66
104.43	102.56	104.66	105.75	106.23	103.11	101.39	104.16	103.19	105.23	104.14	102.47	103.68	106.73	105.98	102.73	101.04	103.67	106.38	104.76	103.14	106.32	101.68	103.08	101.97	102.11	105.17	104.83	103.45	106.36	102.09	107.37	104.12	104.44	104.91	103.05	104.7	103.72	106.14	105.5	103.67	105.14	104.42	102.81	104.74	103.33	104.76	103.11	103.32	101.1
107.77	106.69	106.21	104.02	105.49	105.06	107.8	104.75	105.69	107.93	109.11	106.5	107.69	105.03	108.56	106.12	102.9	107.92	105.31	104.53	106.03	105.86	105.26	105.91	106.81	107.37	107.46	107.69	105.94	105.3	105.31	106.24	102.78	108.11	110.06	108.45	107.91	107.36	103.71	109.65	106.1	106.52	104.8	104.19	106.57	104.04	108.53	106.59	105.19	109.27
116.5	115.77	119.1	118.16	118.24	114.56	118.04	118.96	119.21	117.57	117.88	121.43	118.18	117.23	117.42	117.22	117.54	118.08	120.5	116.84	117.07	118.62	119.32	117.11	117.55	116.19	117.69	117.72	119.43	120.82	117.61	119.68	118.37	114.96	120.32	114.5	118.22	118.68	118.4	116.87	120	117.42	119.42	119.09	114.69	118.57	117.58	117.47	118.04	115.86
114.12	112.81	110.37	110.16	113.65	111.15	110.63	109.63	109.31	110.71	114.84	111.15	107.45	111.17	110.48	110.3	110.96	115.39	111.78	110.61	109.48	113.91	110.84	111.06	111.2	112.59	111.93	110.57	110.7	110.61	109.23	110.97	107.57	107.92	114.17	110.92	114.09	111.06	111.75	110.54	110.66	111.43	109.69	111.32	109.77	110.9	109.31	109.07	112.05	113.77
109.52	111.67	110.45	111.68	107.34	113.16	114.71	109.35	112.45	113.3	112.27	110.14	109.1	109.75	111.29	110.05	110.65	114.17	110.6	112.06	112.64	112.02	112.53	113.39	110.57	109.31	110.74	108.73	112.5	111.9	108.7	111.7	111.85	113.53	108.48	110.46	112.1	108.11	111.67	109.48	112.32	109.85	113.97	112.69	114.44	113.74	114.8	110.24	113.5	111.34
104.55	109.3	108.18	109.15	105.84	102.75	107.58	106.86	104.61	107.93	107.2	107.46	108.44	109.47	104.7	107.64	107.3	105.57	105.75	109.19	106.3	107.73	109	104.95	106.46	107.19	108.72	106.25	107.46	104.31	103.21	105.96	104.64	106.43	106.84	105.17	108.8	108.22	103.93	107.38	103.58	104.88	108.1	105.29	106.27	105.26	107.75	103.76	106.37	103.89
110.5	109.73	111.72	111.28	109.85	108.44	109.87	114.07	112.91	111.3	111.18	112.75	110.93	108.36	109.35	108.04	110.54	110.41	111.53	112.38	112.49	110	112.34	111.82	109.14	108.79	109.62	111.34	111.27	111.15	109.63	111.76	113.2	110.66	111.23	110.06	113.02	109.35	110.12	112.15	112.86	108.7	111.68	112.72	107.06	109.67	111.11	109.76	112.99	109.65
107.56	106.97	109.83	107.37	107.41	106.42	103.42	109.04	106.24	107.48	105.84	108.21	105.6	107.08	105.01	108	110.26	108.59	107.56	106.2	108.34	107.06	104.02	104.45	109.32	109.19	107.53	106.44	108.47	108	105.38	104.02	106.29	105.67	107.61	107.94	105.82	108.23	103.73	106.26	109.52	107.18	106.19	107.55	103.01	106.36	106.11	109.27	106.13	107.06
115.99	117.39	117.1	118.55	112.49	117.26	115.95	115.58	116.51	118.02	117.33	117.49	118.43	118.06	115.31	115.73	118.65	111.3	116.32	118.15	115.47	116.26	115.52	112.8	116.11	115	115.22	115.5	119.74	115.28	115.72	114.05	113.44	115.16	113.94	117.18	116.27	117.22	112.55	114.55	112.5	116.37	116	116.87	116.51	116.91	116.03	116.92	114.32	115.81
114	114.84	113.73	112.07	110.44	112.1	111.59	114.6	109.26	109.75	113.36	111.13	113.33	111.34	113.87	111.66	111.33	112.3	113.05	112.41	113.16	111.78	113.15	112.42	114.64	111.81	114.37	110.41	113.04	114.04	114.72	112.26	114.59	112.64	112.38	111.62	112.98	113.65	115.11	115.34	112.46	113.79	111.99	112.55	114.73	113.24	112.82	112.98	113.09	113.8
108.1	109.15	108.31	112.09	112.02	111.8	110.86	112.25	112.05	109.46	109.24	111.01	112.05	108.02	109.99	114.55	111.39	110.96	108.85	114.57	112.51	115.02	111.41	113.27	109.01	110.21	108	107.91	112.05	113.61	111.43	106.97	108.51	110.92	110.9	111.12	109.99	108.59	109.38	109.31	113.07	110.72	107.94	109.81	109.63	110.54	112.37	109.35	111.72	109.81
118.71	118.6	115.36	117.61	117.82	116.2	117.29	118.74	116.59	116.79	116.53	117.57	116.39	120.37	117.32	117.38	116.52	116.57	115.49	118.23	116.32	120.9	115.03	119.9	117.21	117.83	115.96	116.26	117.65	118.27	119.55	115.8	118.63	114.23	118.48	116.41	119.87	118.08	117.76	117.98	119.97	113.93	116.72	120.96	117.92	115.33	115.15	118.71	119.97	120.07
99.288	101.35	101.24	99.561	100.8	103.55	102.71	98.045	98.703	97.903	103.08	102.81	101.63	100.92	97.515	97.234	99.643	102.13	98.381	102.77	99.807	99.122	99.114	98.611	102.13	98.022	98.177	100.77	101.84	99.486	96.225	97.153	98.185	98.087	100.81	101.07	100.95	102.44	103.96	101.36	102.52	101.18	101.12	98.511	97.586	101.35	98.12	99.231	97.238	99.897
107.04	104.69	105.82	105.04	103.89	105.99	107.13	108.97	105.17	108.47	109.42	106.49	104.06	105.24	107.95	105.68	106.44	104.67	104.89	106.72	106.55	103.17	106.19	108.08	105.99	108.1	105.73	109.36	110.26	105.46	105.26	105.87	107.73	106.28	103.47	108.02	107.64	106.37	108.91	107.9	106.84	106.45	106.5	102.76	104.77	103.76	107.56	103.79	104.85	108.74
105.33	106.77	106.74	106.39	108.21	105.5	105.72	105.18	105.89	105.41	106.68	108.44	106.62	107.75	107.03	102.93	107.05	106.07	106.5	107.39	106.4	108.74	106.34	102.53	105.7	107.02	104.73	107.3	108.4	107.33	106.88	105.13	105.56	107.72	105.07	107.1	105.53	107.86	103.55	106.09	104.05	109.63	109.17	106.07	103.44	102.87	104.83	107.78	106.82	103.77
103.68	103.76	105.79	106.41	105.33	106.14	103.91	105.64	105.72	105.59	109.19	105.31	105.6	107.12	105.47	108.51	106.07	106.4	103.69	108.29	109.7	107.04	108.5	104.42	106.89	107.75	106.52	106.93	105.96	105.44	108.07	105.72	106.47	106.82	106.28	105.42	104.71	106.11	106.53	108.42	106.53	105.05	107.13	109.78	105.83	104.9	103	104.26	106.12	105.13
109.37	109.8	110.26	108.57	110.73	108.89	109.75	109.83	112.07	109.21	108.32	110.91	108.59	106.49	109.56	108.13	107.03	111.02	108.15	112.77	109.38	110.55	108.54	112.87	111.73	107.3	107.03	111.57	112.01	107.41	110.25	110.5	111.17	110.41	110.85	109.84	112.26	109.78	112.9	110.28	112.6	109.45	109.86	109.45	108.32	110.72	112.35	112.35	107.44	109.95
116.94	113.5	116.46	118.3	113.21	116.21	115.59	118.42	116.79	117.97	117.67	115.16	119.22	116.36	115	116.38	114.49	115.62	117.02	111.18	116.81	114.28	118.21	112.3	117.08	118.87	116.91	113.92	118.32	116.51	115.36	117.2	116.22	117.17	117.19	117.48	115.5	114.52	117.87	116.27	114.53	119.92	113.04	118.59	118.74	118.86	116.22	116.55	118.29	117.53
99.773	99.81	97.991	100.28	100.17	99.382	96.88	99.855	99.427	100.3	98.719	98.569	100	97.078	100.86	102.91	102.72	102.71	97.775	100.63	100.02	101.02	100.67	98.054	98.834	102.42	101	103.25	99.036	100.51	100.82	97.625	96.731	102.34	100.16	100.99	98.378	99.871	96.486	100.39	99.338	100.68	101.53	99.415	100.47	101.38	99.208	100.81	97.706	98.426
108.63	111.1	111.53	111.07	112.05	110.02	109.36	112.87	109.58	111.48	110.29	112.26	110.44	108.17	112.86	110.64	111.15	110.36	110.85	106.59	109.13	113.29	108.75	112.34	111.8	111.23	109.42	110.41	112.72	111.3	111.93	111.17	111.23	111.66	110.64	111.75	111.27	110.04	109.27	109.68	113.25	110.5	111.05	109.59	112.49	112.18	113.78	112.56	112.86	111.44
104.12	103.67	106.82	106.05	103.16	105.2	104.59	105.42	105.64	105.3	104	105.78	107.57	106.5	104.55	105.22	107.21	106.23	102.2	104.59	105.86	103.52	105.3	102.57	103.47	106.74	102.07	105.09	103.22	101.92	104.16	103.55	107.12	102.85	103.52	105.06	106.92	104.58	104.62	103.92	104.55	106.87	102.65	103.99	102.12	105.99	105.75	101.22	102.8	103.92
107.44	107.09	103.81	105.84	107.06	103.28	105.31	103.71	106.14	105.87	104.76	104.66	106.49	106.85	104.81	104.91	104.13	107.74	107.49	108.4	103.6	102.76	108.3	107.47	105.47	106.94	109.87	108.94	103.28	107.85	107.06	106.59	108.06	106.14	106.2	104.03	105.74	109.45	105.87	104.45	107	107.7	108	106.72	107.3	105.28	106.73	106.72	108.05	107.67
106.66	107.98	108.46	112.8	112.82	113.09	113.53	114.91	110.13	111.52	109.84	112.04	112.66	110.88	113.4	110.69	112.1	108.87	110.22	111.33	110.7	113.67	112.17	112.28	111.79	109.99	113.95	112.14	111	108.66	115.03	110.9	111	112.66	109.94	107.83	113.75	109.57	111.7	113.55	112.29	112.15	111.71	108.83	110.48	112.01	108.61	109.61	111.3	111.33
99.29	96.647	98.475	100.74	96.194	103.78	101.46	101.19	99.535	101.29	98.278	100.71	99.591	99.562	99.462	102.74	99.829	101	100.13	97.937	102.14	97.696	103.4	99.598	100.62	101.49	101.08	99.502	96.829	101.43	101.4	100.61	99.583	101.95	97.935	100.97	101.54	98.11	100.39	102	98.791	101.68	99.74	102.06	100.08	96.26	100.59	102.46	99.975	97.385
113.38	112.52	113.43	111.96	111.01	112.76	112.95	112.9	114.39	111.34	112	111.36	114.06	113.61	110.47	114.59	114.89	114.53	111.49	110.68	109.31	113.3	109.57	114.44	110.09	116.23	113.76	113.61	109.8	111.34	113.96	109.01	111.08	109.17	113	109.72	116.77	112.58	111.53	112.22	112.89	111.6	112.64	112.31	111.74	114.32	110.32	114.53	107.49	110.62
100.89	98.08	103.38	100.19	101.67	100.35	98.988	95.813	99.29	99.527	105.77	98.526	99.808	103.1	96.292	96.728	99.202	103.03	100.6	98.671	100.78	101.12	100.13	97.792	97.096	98.917	98.747	101.68	103.37	97.84	102.08	100.6	98.09	97.848	101.43	97.023	98.736	98.448	98.089	98.751	98.072	101.19	96.465	99.908	99.753	100.69	99.931	100.73	100.93	97.836
105.54	105.92	103.18	105.06	107.62	105.84	105.58	105.46	105.75	103.9	104.52	104.68	107.11	107.31	103.3	105.76	106.6	105.45	105.25	107.39	106.23	105.1	106.17	106.27	106.21	103.2	106.43	105.07	105.23	108.03	106.15	108	106.7	101.56	104.31	109.23	106.27	107.1	104.89	101.99	104.44	104.87	105.07	103.65	107.34	106.29	102.94	107.33	104.5	102.24
103.12	107.18	104.38	104.22	103.85	101.85	104.09	107.37	104.65	103.81	104.42	104.25	107.39	103.4	102.55	106	102.15	107.07	106.13	104.89	104.84	106.81	106.78	104.33	101.47	104.14	104.82	103.22	105.88	104.51	104.2	105.55	103.55	106.16	102.98	101.6	106.65	104.56	105.05	104.86	103.94	104.11	104.98	102.59	103.94	103.69	105.97	104.36	106.96	103.96
101.18	98.573	100.45	98.322	99.316	99.573	98.77	98.245	99.868	99.391	96.257	103.25	102.08	101.76	98.865	100.26	99.067	97.834	97.888	101.94	100.65	97.583	100.59	100.54	101.38	102.5	98.597	97.602	100.99	100.16	101.23	100.85	101.04	101.39	104	99.429	100.19	100.6	97.67	99.896	98.549	101.61	101.06	99.58	98.48	96.586	100.98	99.754	98.083	100.79
101.21	102.1	102.16	104.36	102.64	103.55	104.82	105.95	105.21	108.49	103.02	103.65	103.87	105.08	102.48	104.45	103.57	105.15	106.82	100.85	105.77	105.15	102.05	104.38	107.94	104.94	104.28	103.17	104	105	105.13	102.48	103.53	107.54	106.49	104.07	105.4	105.91	105.01	103.72	104.55	100.59	103.41	104.28	105.21	105.51	104.41	102.23	106.83	105.64
99.694	101.02	100.94	100.22	99.994	97.925	98.135	98.762	98.748	101.27	95.182	99.44	99.855	99.942	99.145	97.832	98.588	104.14	99.96	98.891	101.31	101.41	99.477	97.108	99.266	99.386	97.867	102.83	101.92	103.53	96.454	99.683	101.91	97.228	100.38	98.433	100.33	102.22	101.56	100.51	102.28	98.543	101.45	100.76	96.399	97.659	95.467	97.58	99.874	98.691
113.23	110.3	109.38	114.35	110.1	112.63	112.84	112.86	113.8	111.57	110.77	111.81	110.52	111.45	112.63	110.07	113.75	111.85	114.6	109.92	112.19	110.77	112.53	113.19	110.99	111.19	113.45	110.68	112.93	111.2	112.16	112.32	113.47	109.58	112.83	111.61	113.95	111.93	111.99	110.78	112.65	112.48	111.51	112.83	111.51	109.7	115.03	115.74	110.81	110.32
110.98	112.81	114.03	114.8	114.08	111.86	110.32	110.5	113.01	110.47	113.21	114.12	113.67	115	114.11	110.85	110.24	113.57	112.32	111.03	109.26	112.33	112.62	114.97	113.78	112.45	113.75	111.55	111.64	111.22	113.48	112.66	111.82	112.72	114.84	114.26	114	110.94	113.05	112.96	114.04	116.08	110.43	112.3	113	114.1	113.57	113.29	115.33	111.34
100.16	99.84	100.18	99.761	101.24	98.711	101.72	100.62	99.328	100.68	98.919	99.615	101.64	100.93	101.55	99.905	99.803	98.976	100.43	101.41	99.385	98.862	100.72	99.552	98.584	101.05	102.35	100.84	98.877	102.18	96.03	99.575	100.2	100.88	100.99	99.236	97.444	102.81	100.66	99.439	100.56	99.63	98.784	103.57	97.057	98.736	101.1	101.42	100.08	96.407
103.65	105.53	107.6	106.39	107.01	107.73	106.8	106.31	106.48	109.15	105.03	108	105.16	105.37	105.28	108.09	103.46	106.2	107.27	105.9	106.67	104.61	105.21	107.03	107.58	108.98	105.46	108.77	107.14	107.46	104.73	105.55	105.8	106.09	106.2	105.21	106.63	104.13	104.96	105.39	106.24	102.09	105.84	104.65	105.73	107.81	107.29	103.46	105.13	107.79
111.3	115.16	112.6	111.49	110.07	112.24	112.4	111.18	112.62	113.92	112.84	114.26	111.19	111.21	111.76	114.74	109.69	112.02	110.31	111.53	110.29	111.38	110.14	115.05	114	110.21	108.61	113.29	111.05	116.03	113.07	111.84	110.21	110.11	111.56	108.91	111.5	112.3	110.44	113.98	112.69	112.3	112.68	114.94	110.68	110.21	113.12	111.36	112.66	110.26
115.65	114.5	114.28	114.05	112.78	115.42	113.53	114.48	113.27	116	109.43	108.61	110.78	110.69	111.86	109.83	112.24	112.39	110.54	110.29	111.45	110.05	110.5	111.48	110.98	113.61	112.91	111.1	112.51	111.17	111.07	115.48	110.87	114.7	114.78	114.12	113.99	111.41	113.92	114.85	116.46	112.54	113.34	109.44	114.53	111.14	113.4	113.55	111.03	112.43
109.18	102.74	106	104.35	107.02	106.15	108.62	108.44	109.15	104.6	108.89	103.53	104.27	106.38	108.14	105.27	105.24	104.57	106.66	107.83	106.05	105.95	110.6	106.73	108.39	107.86	105.65	109.37	106.88	103.62	104.86	106.17	107.82	105.11	105.25	106.32	107.32	107.03	109.85	106.18	110.29	106.51	107.44	104.69	105.07	108.5	105.49	103.64	106.64	108.14
107.03	106.63	105.41	106.28	106.74	104.92	105.75	106.29	107.65	107.61	107.02	108.13	106.94	103.59	105.98	109.27	107.76	105.77	104.37	111.49	106.23	108.12	107.2	106.92	106.6	108.72	105.29	105.57	104.95	106.1	105.13	106.97	106.53	104.3	103.36	108.38	105.54	107.29	107.7	109.05	106.58	106.52	103.85	101.84	109.86	105.66	108.11	106.42	108.52	105.05
98.297	101.87	99.435	100.52	98.861	98.202	97.113	100.06	101.14	101.39	98.63	99.002	99.365	102.91	97.411	98.946	97.752	98.521	101.01	99.748	101.16	103.06	101.12	102.16	98.36	97.794	96.19	97.761	102.42	98.949	101.9	101.12	96.412	99.43	98.234	97.263	101.35	97.679	101.84	102.95	100.84	99.465	97.723	98.825	101.19	99.834	100.07	101.91	98.177	98.054
98.695	99.381	103.93	96.461	102.58	101.6	103.87	101.9	100.6	102.5	99.847	101.36	101.46	99.399	101.08	99.722	100.26	103.46	100.83	100.12	103.13	101.23	101.96	104.98	100.25	102.31	100.56	101.01	102.71	101.59	99.236	97.93	99.596	100.53	99.365	99.39	98.413	102.85	101.61	99.439	101.97	99.259	96.988	102.26	100.64	98.952	102.48	99.104	100.1	102.22
119.45	118.83	118.05	115.98	117.24	115.37	117.11	118.95	116.49	114.91	116.76	116.78	116.25	118.87	116.59	115.73	118.26	119.1	118.26	113.85	119.85	118.58	111.25	115.63	116.45	116.31	118.49	116.43	117.9	115.8	120.49	115.84	116.89	117.18	116.59	118.2	118.37	117.23	118.96	119.25	119.4	117.51	118.11	118.92	116.71	117.21	118.44	116.8	120.56	116.83
106.38	101.51	102.26	104.02	104.86	106.68	104.62	101.42	105.15	105.26	103.29	105.39	105.29	105.92	105.46	107.38	105.32	102.53	104.45	105.44	107.35	102.81	100.96	103.92	103.46	104.23	108.57	105.05	103.59	103.9	104.49	105.51	105.29	102.33	106.23	101.01	104.82	103.19	103.78	107.26	106.81	106.09	105.36	106.23	101.91	106.79	108.91	101.72	103.96	101.3
110.29	108.26	105.26	105.98	106.56	107.06	105.62	104.84	104.42	102.75	105.95	107.56	107.18	103.77	106.29	104.82	106.99	106.75	105.86	105.59	106.85	105.86	104	106.62	104.16	102.98	104.85	107.56	102.71	104.66	108.12	107.05	104.66	108.61	106.89	106.74	106.46	105.92	110.17	105.52	110.01	106.65	107.22	102.56	109.31	108.28	106.52	104.32	105.65	106.21
111.78	108.72	112.4	108.39	107.23	111.13	112.58	109.93	111.14	113.19	108.39	110.35	112.54	112.93	111.29	109.19	111.41	109.91	110.57	109.93	109.77	111.17	110.93	111.55	107.77	110.45	110.86	113.14	108.26	108.11	111.14	107.78	108.48	109.37	113.76	110.12	110.01	110.48	110.97	110.48	111.71	111.57	108.62	112.92	106.69	109.98	108.75	113.86	112.6	110.84
113.67	112.29	110.23	111.86	110.5	110.86	110.97	112.62	112.75	114.82	112.75	114.19	112.34	109.93	116.11	114.76	112.07	111.81	113.25	112.99	111.74	115.28	112.68	113.21	110.57	110.38	110.76	111.1	110.88	111.77	112.09	113.14	112.36	110.27	110.75	112.51	111.63	114.37	110.53	110.44	112.3	114.14	111.25	114.76	111.93	113.57	109.51	111.03	110.42	112.39
110.77	112.71	110.96	110.24	108.68	112.49	108.8	108.85	113.83	110.25	115.03	111.08	112.43	110.78	110.46	113.97	108.51	111.11	111.59	114.15	111.83	108.05	111.74	109.92	109.54	113.28	112.49	109.34	111.8	108.4	112.99	112.11	111.31	111.81	110.07	111.59	112.56	115.06	107.72	108.86	109.51	111.03	111.72	112.38	113.12	109.87	112.87	112	107.81	106.51
103.8	105.48	105.72	106.69	108.26	106.6	103.05	106.4	106.03	106.23	109.83	103.97	104.85	104.43	105.51	104.76	103.13	104.6	106.86	107.75	108.05	108.57	101.47	105.39	105.9	105.84	104.64	105.08	107.95	102.68	107.8	108.45	107.18	104.25	108.44	105.13	105.19	107.09	101.9	106.61	108.94	104.41	106.39	109.3	106.37	106.64	107.4	104.26	104.56	106.06
103.07	104.53	105.79	103.98	106.36	104.71	102.48	105.62	104.63	103.65	104.02	102.08	101.45	103.08	101.15	105.91	102.64	105.58	103.89	106.74	105.65	108.12	103.29	103.41	105.73	105.36	102.7	104.75	105.28	104.52	103.63	108.11	105.6	104.88	108.76	103.61	103	100.88	101.78	103.86	107.5	105.98	104.67	105.69	103.8	103.1	104.56	105.86	103.37	103.7
101.73	99.792	102.6	98.31	98.16	100.79	98.958	97.81	101.93	99.141	100.19	99.728	102.65	98.56	102.04	98.003	97.101	97.587	98.301	97.903	99.349	99.7	99.886	103.43	99.009	96.628	100.1	98.294	102.29	98.019	101.74	101.84	98.032	97.865	100.98	102.27	101.26	101.08	100.09	100.65	99.337	101.33	98.938	99.241	99.307	101.55	100.13	100.27	99.971	99.534
108.11	106.29	102.49	105.01	104.72	102.82	106.55	104.22	105.81	102.85	109.94	103.46	106.38	105.26	107.51	105.81	106.71	105.61	103.35	105.46	110.19	107.8	107.04	105.25	111.39	107.75	104.83	105	103.45	106.33	109.64	107.33	105.23	106.49	106.54	110.37	106.59	106.83	105.1	106.91	106.93	106.66	107.41	104.07	107.73	104.69	105.16	104.61	105.11	108.01
108.05	111.66	108.21	108.67	110.94	109.95	113.09	111.25	110.94	108.41	111.27	109.74	110.07	109.1	109.43	110.28	110.72	109.77	108.3	109.53	106.22	110.29	110.6	111.68	109.82	108.52	108.66	110.09	111.45	110.71	106.33	105.71	110.51	110.82	112.06	109.9	113.54	111.45	109.1	109.6	110.7	113.48	110.33	108.14	110.58	107.82	107.85	111.32	111.88	107.98
104.64	104.12	107.49	105.18	106.67	106.2	107.51	106.69	105.38	107.24	107.8	105.1	102.77	105.83	106.03	103.9	105.3	106.14	106.23	106.4	105.88	103.7	104.39	107.42	106.82	104.81	104.28	107.57	108.07	106.76	102.61	103.89	107.48	107.86	105.34	103.78	105.66	108.19	101.04	104.26	107.04	104.62	105.43	105.71	102.39	103.32	104.75	106.55	106.21	105.94
105.34	104.76	102.4	103.56	105.51	108.05	105.23	102.43	104.44	105.49	106.43	104.76	105.72	105.04	104.76	103.73	106.42	106.07	106.01	104.51	103.16	105.69	103.22	105.21	103.35	106.64	104.68	104.74	104.46	107.28	104.57	102.71	103.55	106.02	107.27	104.35	101.08	105.5	105.09	106.29	105.64	104.92	109.2	103.68	101.69	104.63	102.85	106.27	107.55	103.72
107.73	104.64	106.37	105.88	109.04	106.24	105.85	105.37	106.21	105.98	107.55	105.89	107.59	107.63	106.38	105.02	108.87	108.16	105.39	105.51	107.12	107.22	107.66	105.31	108.01	101.56	104.84	105.59	106.74	105.98	106.91	108.63	107.57	109.51	107.39	106.36	107.24	107.98	103.69	106.19	104.73	104.4	106.83	106.48	107.88	105.33	103.55	108.08	107.23	110.94
99.717	97.904	98.385	100.52	94.451	96.07	98.968	97.34	98.955	102.03	97.209	100.29	102.45	102.42	101.13	95.275	101.92	99.619	97.098	102.08	97.925	98.889	101.66	97.129	101.49	99.678	100.09	99.972	101.17	94.984	102.18	100.61	98.074	98.835	100.26	97.72	95.392	101.04	99.024	98.915	97.466	98.299	95.936	98.426	98.775	99.814	97.458	98.588	99.306	99.533
112.63	110.68	112.47	113.73	113.98	111.64	110.09	112.88	110.68	113.56	113.27	111.71	109.95	110.58	110.66	111.71	111	111.29	110.12	111.15	110.11	114.96	109.5	114.9	112.44	110.97	112.18	114.18	111.22	113.59	110.36	110.64	111.54	111.39	110.06	113.5	113.18	110.27	110.46	114.18	111.81	111	111.75	111.46	114.74	114.4	110.8	108.21	109.82	113.89
110.27	112.6	111.15	112.36	110.36	111.2	110.42	111.06	113.02	111.35	110.25	112.56	112.5	114.58	111.61	112.89	113.29	111.8	114.33	114.89	109.65	111.45	113.05	111.91	109.64	112.8	111.38	113.02	114.56	111.87	112.16	110.98	116.46	115.29	109.73	114.96	111.58	110.49	111	114.48	112.29	110.82	113.37	111.59	112.97	112.8	111.88	112.91	114.77	111.67
101.25	105.45	106.23	104.16	104.75	105.6	105.62	101.21	106.57	104.4	106.12	107.01	106.81	102.81	102.4	104.48	105.13	107.36	103.43	105.53	104.08	104.67	103.55	102.31	102.59	104.12	103.21	104.78	104.36	104.41	103.33	104.94	104.68	106.36	107.84	105.19	105.74	104.96	100.38	105.34	104.99	107.82	104.08	105.49	104.26	104.78	107.44	103.17	103.7	103.65
100.49	99.1	102.51	99.841	95.42	100.94	99.195	98.762	98.847	99.257	102.04	100.81	98.495	100.47	97.721	100.24	102.37	98.697	99.341	101.17	101.41	100.81	102.23	99.185	96.048	102.88	99.189	102.99	102.91	100.65	99.798	101.33	98.557	101.86	96.847	98.479	99.246	99.67	96.374	97.704	100.23	101.39	101.57	99.589	102.07	100.13	97.605	99.572	98.596	100.8
104.9	107.8	103.34	107.23	106.35	108.33	108.45	105.25	109.91	104.45	107.54	106.93	107.09	106.53	107.23	106.1	109.55	102.98	107.08	107.6	104.93	107.15	103.16	105.52	105.91	105.04	108.21	107.62	105.81	104.97	106.59	110.81	109.09	108.33	108.35	104.5	109.47	108.87	106.19	102.11	108.67	106.32	106.42	105.08	106.51	104.57	107.23	105.23	105	106.23
104.46	106.21	107.59	102.82	107.93	104.97	108.66	106.71	104.8	104.21	104.88	103.77	105.41	103.82	103.7	106.38	104.72	107.07	108.93	103.97	104.29	103.48	104.71	103.87	105.03	107.27	105.19	105.61	106.49	105.52	106.91	108.76	102.81	106.42	104.85	105.14	107.8	104.49	106.52	108.31	103.2	106.62	107.18	103.72	101.44	104.33	107.71	102.65	106.48	103.86
107.32	107.1	102.73	104.55	104.48	105.92	106.91	104.52	104.2	104.25	107.57	107.91	105.96	108.91	106	106.08	106.51	102.16	106.02	108.46	105.14	102.13	103.63	101.5	107.7	107.56	102.89	106.7	106.25	105.89	103.85	104.51	103.82	106.8	104.26	106.83	104.64	101.53	104.69	108.98	105.79	104.91	106.3	108.48	106.62	105.67	107.73	106.87	104.43	105.72
111.58	112.83	111.38	111.8	111	113.61	114.63	111.4	113.58	112.04	113.19	111.19	112.86	113.04	111.03	110.02	110.17	114.26	110.18	111.82	112.26	111.28	112.76	117.3	113.86	115.56	113.27	112.58	111.74	111.72	114.2	112.29	110.7	112.06	111.39	110.78	113.75	113.56	113.75	114.23	110.02	110.78	109.49	109.41	115.89	110.19	110.84	114.58	109.52	112.03
97.728	97.571	103.33	99.579	101.04	99.697	98.847	96.516	98.945	100.25	101.89	95.479	96.779	101.26	100.47	99.642	101.95	99.921	95.63	101.75	101.21	99.142	101.43	101.76	97.254	100.14	98.367	101.57	99.693	98.003	103.6	98.84	101.37	100.88	99.566	102.85	99.722	101.95	98.91	99.192	101.95	98.949	99.254	99.911	99.057	99.703	99.839	100.3	98.245	98.247
106.28	105.07	106.47	112.07	108.1	106.57	103.76	106.88	105.24	106.36	107.32	106.84	105.83	107	104.12	106	108.67	109.63	105.83	107.17	103.54	106.24	110.86	108.56	106.95	104.73	106.53	106.87	107.89	106.6	105.05	106.45	105.21	105.74	103.6	104.8	105.11	107.56	108.47	111.14	105.46	105.11	106.25	106.29	103.87	108.07	106.08	106.53	107.06	104.13
111.73	114.62	113.22	112.25	110.99	114.02	110.52	111.95	110.83	110.64	111.09	112.41	111.79	113.74	112.56	115.72	111.19	110.86	114.38	111.3	112	111.32	112.65	111.55	110.5	109.69	114.2	111.14	111.32	112.95	113.22	112.71	112.85	114.21	111.86	112.92	110.51	111.22	111.75	114.07	111.91	109.88	108	113.85	110.68	111.16	113.16	110.57	108.87	113.45
104.87	102.96	107.21	105.59	106.45	107.81	106.9	104.53	106.34	106.63	105.66	106.41	106.04	105.83	105.68	104.12	101.76	106.86	106.76	106.19	105.39	109.13	106.23	105.83	108.12	108.83	104.77	104.28	110.71	108.67	103.39	109.02	109.95	106.5	105.43	105.07	105.85	106.81	103.23	103.21	107.43	109.48	107.05	105.13	105.35	103.89	106.19	105.09	106.14	109.83
106.84	105.32	104.93	106.15	107.04	105.98	108.64	105.16	106.4	108.06	106.4	107.59	108.21	107.8	102.92	103.23	105.11	105.49	103.37	106.49	104.07	108.78	106.42	105.84	105.32	103.69	104.23	107.62	104.8	106.25	104.98	106.28	104.59	109.29	105.65	104.83	109.1	105.17	104.77	105.3	104.3	105.8	107.04	105.04	105.14	105.21	103.82	106.81	105.2	104.92
106.78	104.88	106.48	108.33	103.26	108.44	103.23	107.37	104.99	107.76	104.93	108.79	106.76	107.12	107.95	106.91	109.1	109.71	103.69	106.5	106.32	109.58	104.82	108.47	104.16	103.85	107.18	107.8	105.88	107.06	107	103.52	106.25	106.68	106.17	108.1	106.09	107.76	106.84	103.92	105.5	108.68	108.95	107.16	107.38	103.8	105.68	106.98	105.83	107.56
102.07	101.01	100.51	103.04	102.35	101.26	102.41	100.84	102.01	100.46	99.277	98.554	102.6	102.14	102.08	100.75	101.87	97.024	99.684	100.17	97.633	101.83	102.84	99.205	99.855	102.32	103.93	99.694	99.839	98.497	100.26	102.56	99.932	99.444	103.94	103.07	98.839	98.961	102.77	100.52	100.01	101.76	98.244	102.26	99.455	99.632	101.49	99.794	101.55	101.88
103.77	102.01	104.33	102.85	105.5	105.13	107.7	104.27	104.03	102.06	104.87	105.1	105.46	101.6	103.54	102.94	107	106.45	102.6	104.63	103.87	104.97	104.11	104.63	105.49	104.34	105.21	101.17	106.04	102.99	103.55	104.1	106.66	105.36	105.39	104.54	105.45	106.08	104.49	101.73	104.62	102.65	102.77	104.4	103.68	104.04	102.83	106.42	106.3	104.34
99.697	97.326	100.44	99.462	99.902	100.66	101.41	100.38	99.851	101.38	99.577	101.58	98.616	101.25	97.077	101.07	99.102	101.62	101.35	98.995	101.4	101.95	96.652	96.824	98.613	100.85	99.673	99.534	103.34	99.835	101.85	99.153	98.5	99.155	95.812	99.524	98.732	99.583	103.37	101.84	102.01	102.84	99.459	98.605	102.03	100.62	98.078	98.98	101	99.932
101.34	98.992	102.87	101.54	99.628	100.32	98.572	103	100.5	97.664	100.87	100.45	99.387	99.651	99.834	96.965	96.336	100.19	99.191	100.04	100.3	98.005	101.23	102.28	100.21	98.369	97.131	101.8	97.84	101.03	102.49	99.948	99.838	101.07	99.84	98.316	99.602	98.89	102.02	101.13	101.08	99.276	101.96	102.73	99.411	101.02	100.36	97.671	102.18	101.4
110.64	109.86	110.03	110.03	111.9	109.28	111.46	111.8	109.92	113.24	111.53	110.29	112.24	110.84	109.73	111	110.85	110.76	113.37	112.47	113.11	111.21	110.2	108.32	110.66	109.38	107.22	109.19	111.18	115.65	110.88	111.39	110.16	109.57	109.6	109.5	111.08	111.86	110.59	112.04	110.38	111.93	111.91	110.35	110.47	112.94	108.76	107.25	109.12	110.6
111.74	109.42	112.77	110.16	112.01	112.8	112.46	110.46	111.82	111.53	112.16	109.99	112.67	113.95	113.2	109.46	111.78	111.48	112.21	109.55	109.08	111.65	111.38	113.93	112.33	112.46	111.64	113.54	109.62	109.31	112.11	114.17	108.83	113.06	110.42	109.64	111.97	111.46	112.94	114.69	111.39	112.05	111.79	113.24	111.73	113.43	110.07	111.54	112.07	109.48
112.31	108.31	116.03	110.34	114.03	109.2	113.01	114.51	114.69	111.43	111.72	114.16	111.45	113.06	111.12	111.46	113.03	113.04	113.06	114.32	108.93	108.69	109.63	114.59	113.6	115.23	111.05	112.81	115.08	111.11	110.06	111.4	115.47	114.86	115.8	113.21	112.62	113.89	114.84	110.46	110.38	112.32	111.64	112.22	111.86	112.01	111.96	114.37	111.89	111.08
105.32	108.02	107.82	107.09	110.37	106.92	107.38	106.7	107.7	107.56	108.55	107.35	106.73	107.26	106.92	105.26	104.95	107.96	107.57	108.93	108.99	107.69	109.07	106.64	106.64	108.64	110.17	106.45	109.68	107.05	106.96	106.54	108.36	105.57	105.84	108.17	105.94	103.68	103.99	109.28	105.43	108.13	103.99	106.83	108.77	106.26	108.34	105.43	107.6	104.92
106.81	104.87	104.46	104.75	105.96	106.56	105.45	106.43	104.74	103.04	105.35	106.52	103.15	104.91	106.07	102.86	107.54	106.15	104.7	106.42	104.58	107.61	106.97	103.73	106.74	105.36	101.51	106.43	105.86	104.36	103.45	105.73	106.88	104.79	104.98	103.37	106.47	104.28	110.09	105.8	102.27	105.03	104.47	106.77	108.31	105.64	105.8	105.5	106.53	103.15
106.7	106.93	105.77	108.57	106.4	105.48	106.4	107.2	105.33	106.61	104.9	106.87	107.73	108.44	107.66	107.69	108.58	106.77	106.63	107.16	105.48	107.74	107.92	106.03	104.36	103.79	105.03	105.17	105.65	105.6	103.45	105.44	107.03	106.93	106.85	108	104.71	106.1	106.31	106.28	105.75	107.48	107.17	105.88	105.7	105.01	106.17	106.87	108.88	104.11
117.12	115.93	119.29	115.97	119.04	115.91	118.57	115.09	117.1	117.47	119.5	116.43	117.08	119.38	116.52	117.52	119.16	117.81	121.44	116.37	117.67	120.71	118	117.22	119.31	118.65	119.06	114.24	119.58	118.51	118.29	115.73	117.87	113.69	117.05	117.85	118.79	119.38	113.9	117.13	116.96	116.43	116.78	122.65	117.54	119.66	119.5	117.67	117.7	118.74
110.49	111.14	112.37	113.32	111.87	112.97	111.25	113.6	111.19	113.03	110.21	112.78	109.69	111.27	110.31	114.39	109.77	111.38	112.97	109.58	112.26	109.95	109.93	106.64	109.78	111.28	110.88	112.28	108.79	113.01	112.31	113.41	110.42	111.8	109.13	111.35	112.67	110.83	109.74	112.01	109.17	109.63	111.36	112.39	109.45	110.71	111.12	112.33	113.83	109.58
105.41	108.97	105.35	106.31	106.79	103.99	105.3	108.8	106.82	109.27	107.86	106.23	104.33	108.88	104.6	107.05	107.64	105.19	108.65	108.69	106.44	109.19	107.81	106.24	103.5	107.42	105.27	109.01	104.03	105.63	102.93	106.87	106.62	108.88	105.66	107.69	106.46	107.35	107.44	108.64	105.67	108.48	106.84	107.91	106.71	107.69	106.01	108.81	103.9	107.98
104.97	106.1	105.6	107.57	106.84	104.73	104.98	109.99	104.67	106.66	107.63	104.81	107.51	104.43	101.23	108.13	106.85	105.75	107.76	107.14	105.78	105.32	107.54	106.66	105.07	105.66	105.37	106.2	103.01	108.11	106.96	102.78	108.46	108.9	105.1	105.69	103.65	108.09	103.85	104.79	106.26	105.08	105.44	107.46	106.26	107.27	102.67	105.56	107.31	104.65
104.71	104.67	106.68	106.73	102.54	106.26	108.02	103.94	102.41	105.3	108.09	104.21	103.59	104.45	102.23	105.13	103.47	107.14	105.58	102.38	104.16	105.16	106.57	101.89	106.63	103.75	104.29	106.32	101.38	104.6	103.42	103.85	103.92	104.55	104.54	105.21	107.38	103.39	105.42	106.57	105.5	103.85	106.67	102.21	102.3	103.82	103.72	104.71	104.51	104.65
107.82	110.52	108.15	104.8	107.23	108.73	108.89	107.81	107.38	108.33	104.05	103.91	110.52	106.75	106.23	106.83	110.27	105.4	107.77	110.15	105.86	105.46	106.89	105.69	107.78	107.57	110.15	104.59	104.76	105.76	107.85	107.16	108.7	105.11	107.26	107.48	106.16	106.43	108.01	107.21	106.23	106.28	106.39	106.94	107.96	107.5	110.2	104.47	109.94	109.15
106.77	106.62	106.44	105.17	108.27	110.68	105.96	102.49	105.41	104.79	106.5	108.08	105.41	108.48	107.36	102.9	106.67	104.97	103.58	104.08	103.65	105.27	103.48	104.19	106.04	104.59	103.39	104.57	106.11	106.66	106.25	105.24	105.73	106.38	106.3	105.7	105.39	106.72	104.12	106.21	104.81	105.82	105.57	106.59	106.33	105.62	105.18	103.62	106.02	102.97
99.302	99.406	97.812	100.05	99.629	101.03	98.945	100.45	100.66	98.995	98.196	101.21	102.69	99.703	100.27	102.12	102.82	100.56	99.463	101.51	102.02	102.24	100.93	98.672	99.315	100.05	99.537	99.125	102.97	100.65	99.535	99.587	101.51	103.46	100.45	101.42	99.133	100.51	102.67	100.34	99.916	97.901	98.996	100.42	101.86	99.878	101.57	102.24	100.54	106.06
106.1	105.2	107.81	104.48	106.4	107.41	103.87	106.87	107.14	105.48	107.27	108.33	108.23	105.98	104.84	106.4	108.67	109.84	107	106.63	106.87	106.88	104.29	105.25	105.5	105.36	108.55	107.22	109.75	107.25	105.55	106.12	106.68	105.39	106.31	103.91	106.2	104.4	105.65	105.54	102.92	103.95	106.24	107.67	105.69	107.54	105.66	103.59	105.6	105.7
105.28	105.05	105.2	105.85	105.25	104.96	109.7	106.87	106.32	103.7	104.64	105.58	104.01	104.82	107.14	103.38	105.57	106.73	106.76	105.12	103.59	105.09	105.39	104.45	104.52	108.28	104.37	101.98	101.75	104.78	103.85	107.54	102.59	104.37	109.14	106.72	105.2	104.38	105.63	107.13	103.77	109	108.31	108.29	105.55	100.85	104.74	101.29	105.28	106.1
104.44	105.9	107.18	102.65	104.9	105.78	104.82	103.86	104.15	105.7	103.37	104.19	102.82	102.74	105.99	104.61	104.96	104.87	103.09	105.88	104.3	105.51	104.47	105.06	103.55	105.82	101.84	101.55	103.66	104.26	102.06	104.92	103.63	106.34	105.06	103.83	105.22	105.22	103.79	104.47	101.38	105.45	103.24	102.36	103.55	105.04	106.42	105.32	105.21	105.28
112.4	112.19	107.03	112.81	110.4	113.38	109.36	112.72	112.84	114.31	111.86	112.49	113.17	113.37	112.7	110.93	113.84	113.4	113.91	112.74	111.29	109.93	112.92	112.91	114.06	112.11	115.32	113.67	108.66	114.21	112.89	111.82	111.01	112.38	112.72	112.71	113.66	111.52	110.29	110.64	109.98	114.3	109.62	113.81	110.6	111.8	111.57	114.6	111.67	112.71
103.21	105.28	104.74	106.15	103.47	103.09	103.38	106.92	105.58	103.94	102.07	105.86	104.24	104.87	102.06	101.38	106.1	101.07	104.46	103.82	102.73	107.1	106.38	107.34	104.72	103.82	104.65	105.73	106.17	104.23	103.47	102.83	107.31	104.92	104.3	102.61	101.95	104.12	102.93	105.09	101.27	104.22	103.13	103.16	106.81	105.54	104.91	103.72	104.77	106.02
114.18	111.58	113.55	113.02	112.06	112.85	114.05	113.67	114.25	113.91	115.01	112.81	111.95	111.69	113.78	112.84	112.74	113.03	113.57	110.19	111.81	114.96	113.85	110.59	112.3	110.72	114.68	113.01	109.87	116.54	111.4	113.69	113.64	111.15	114.44	116.37	110.83	113.28	114.6	113.82	112.47	112.56	115.06	114.25	107.43	114.05	113.16	112.72	114.07	114.91
103.19	107.07	105.24	104.71	102.33	104.83	102.57	107.95	104.08	103.75	108.65	102.92	105.18	107.28	104.22	104.66	106.65	104.13	103.85	107.49	102.03	103.89	103.05	103.44	101.68	103.79	104.05	105.51	107.15	106.83	103.63	102.16	104	104.24	104.77	104.25	104.07	105.56	108.14	105.63	105.2	103.52	104.01	105.98	108.05	104.92	106.14	106.36	102.64	105.83
104.34	106.46	107.36	104.38	107.44	104.08	108.43	105.61	104.97	108.09	103.48	104.29	103.41	106.03	106.83	105.63	107.53	106.04	103.49	104.03	107.64	106.55	108.32	105.79	106.46	106.36	104	107.81	106.44	106.61	106	107.31	105.6	108.05	105.12	106.5	108.4	104.48	108.36	105.52	104.76	105.97	104.83	107.12	107.32	105.2	108.13	106.23	105.36	107.62
104.67	105.34	106.69	104.13	104.55	105.49	105.36	102.79	109.31	103.71	100.18	104.75	104.46	105	104.09	104.38	104.08	103.23	101.78	101.94	102.33	104.71	103.31	104.79	99.981	104.38	106.24	106.44	103.8	107.83	106.13	101.16	102.5	104.41	104.7	103.58	101.73	102.9	101.53	103.41	103.98	107.23	104.12	101.33	103.87	106.11	105.16	103.9	106.52	105.94
105.46	107.2	105.07	107.4	103.97	105.45	104.5	106.09	105.16	106.35	107.45	108.57	107.37	109.38	108.06	103.64	106.23	108.63	103.92	101.95	109.12	106.52	108.52	106.58	107.45	107.49	104.14	106.21	103.91	104.83	105.45	107.33	103.55	104.52	104.69	104.8	103.28	106.15	102.13	105.65	104.01	106.67	106.7	104.82	108.33	106.11	105.42	106.48	105.27	107.51
102.89	103.63	102.49	105.54	103.05	104.41	106.01	103.21	104.52	108.75	108.28	105.63	104.52	104.51	106.55	106.77	103.34	104.17	108.47	102.88	106.75	106.22	102.75	107.29	105.1	106.28	108.02	104.41	103.72	105.09	106.23	105.31	102.73	104.69	106.44	107.84	106.9	107.33	107.62	103.59	105.61	103.65	107.45	106.92	107.5	105.58	108.3	104.55	104.3	107.18
104.82	105.81	106.78	108.42	107.43	110.81	105.99	108.07	105.88	105.32	105.22	110.48	105.04	112.38	108.31	107.19	108.9	106.43	106.35	106.6	106.65	104.99	106.06	104.02	106.02	105.08	107.81	109.45	107.81	107.73	109.24	106.17	104.91	106.58	108.64	109.28	105.1	106.43	103.94	104.68	105.5	107.89	106.02	107.5	104.78	108.61	107.73	105.88	109.8	107.66
101.29	98.2	100.38	100.41	97.762	98.44	97.858	99.359	99.493	98.938	98.65	98.223	99.903	98.5	99.731	99.985	100.8	97.44	99.909	100.59	101.71	100.67	102.97	99.449	99.128	101.6	101.9	97.47	99.747	102.64	102.18	100.51	100.05	97.335	98.597	100.54	102.48	99.702	99.854	98.438	102.55	99.731	98.954	97.293	101.68	98.919	98.227	96.452	101.57	100.78
107.26	112.54	110.21	109.8	110.26	108.37	109.59	110.63	111.41	112.22	112.88	109.92	111.15	110.7	112.08	111.14	109.56	111.51	111.76	112.14	108.4	106.22	109.52	110.56	107.91	110.93	109.57	113.5	112.82	112.75	113.32	110.31	112.64	113.39	110.28	111.42	110.45	110.1	109.93	108.94	112.56	110.69	108.96	110.29	113.29	111.29	113.55	108.61	108.72	108.78
112.83	112.52	110.6	108.92	112.84	111.1	110.61	109.3	106.81	108.44	109.44	111.64	110.99	112.72	111.78	110.31	110.9	110.55	109.49	113.89	107.91	110.66	112.79	109.16	112.46	111.91	112.52	110.99	111.4	114.89	112.16	114.59	111.78	111.54	110.38	111.78	110.71	110.64	111.9	111.97	110.3	112.73	110.71	111.26	107.26	110.34	109.04	110.27	113.35	108.83
104.7	103.47	102.65	104.67	103.79	107.57	106.57	105.89	101.25	103.61	101.54	101.57	106.73	105.18	104.2	101.63	105.06	103.7	104.82	106.71	104.54	103.58	104.73	103.93	105.74	105.15	103.08	102.62	105.42	105.39	104.14	105.7	105.83	105.29	105.6	100.31	107.68	109.3	105.26	106.87	105.13	104.83	105.91	102.83	103.65	102.38	105.08	103.99	103.22	102.59
104.88	104.61	104.69	104.58	107.74	105.23	108.94	108.31	108.56	107.27	104.11	107.59	109.46	106.12	107.39	106.22	105.18	105.45	106.22	104.5	104.82	103.73	105.63	108.18	104.2	103.6	105.45	108.52	101.72	109.18	101.99	105.44	106.49	106.37	104.01	108.51	105.03	106.19	104.35	105.53	103.41	102.27	105.33	106.54	106.95	109.5	109.13	103.51	104.78	107.59
102.94	107.19	101.72	103.39	103.07	104.04	104.87	105.58	104.27	104.94	107.96	107.82	107.76	100.81	103.74	105.69	102.73	101.06	102.25	105.79	104.71	105.79	106.08	103.85	103.13	103.21	104.03	103.96	101.38	103.2	105.48	102.89	101.95	103.49	103.41	103.37	104.89	101.72	106.07	104.29	104.99	104.07	104.49	105.75	101.32	107.8	104.38	99.854	105.11	103.25
105.08	106.61	105.53	102.13	103.8	103.12	103.53	106.37	105.58	102.48	104.61	106.63	103.39	102.32	105.23	107.69	108.03	106.86	106.72	104.11	107.88	105.52	105.32	106.11	104.82	105.63	104.19	104.63	106.25	107.02	107.42	104.62	108.16	108.08	102.35	106.54	104.04	106.49	103.06	106.98	103.59	104.2	102.46	103.49	103.8	105.93	104.45	105.03	107.07	102.91
108.82	108.97	108.44	110.38	111.34	109.13	110.82	112.46	113.96	110.23	109.32	110.72	110.4	107.28	110.77	111.46	112.15	110.07	111.76	110.31	111.84	110.21	111.04	112.47	108.93	110.44	110.14	109.58	109.69	111.06	111.5	111.47	109.84	110.95	111.3	110.64	106.7	112.68	106.6	111.22	109.98	111.01	113.86	112.23	109.61	109.51	110.72	112.97	107.43	110.79
111.01	111.7	111.56	110.58	109.06	111.7	111.65	110.2	111.5	112.32	112.41	111.33	115.4	111.85	108.93	112.59	110.32	111.53	110.82	109.76	111.15	113.47	114.21	112.17	112.82	113.19	110.74	112.41	112.11	108.86	110.27	110.58	111.16	114.37	111.89	110.93	114.57	109.68	109.68	111.45	113.02	111.95	109.65	111.72	110.06	109.19	109.73	108.23	113.15	113.66
113.32	114.06	112.65	114.33	112.89	111.89	113.89	114.29	110.77	110.46	114.29	111.89	113.51	111.41	114.52	112.36	109.52	114.01	108.49	115.59	116.29	115.91	114.19	113.76	113.54	112.21	111.35	114.51	112.84	112.12	112.1	117.06	109.38	113.74	112.29	112.11	112.06	114.06	109.99	112.45	111.54	111.48	111.16	113.54	112.83	112.96	113.98	109.84	112.53	112.06
103.33	105.79	105.49	106.23	106.17	104.59	107.76	105.14	103.65	107.03	104.6	100.83	106.08	104.03	105.32	105.27	103.86	106.28	105.13	103.24	105.47	103.54	103.62	105.6	105.92	103.55	107.43	106.4	104.47	106.59	106.38	106.26	105.34	104.32	102.81	104.08	104.46	104.46	106.3	108.87	106.82	104.64	104.09	102.84	106.68	105.74	107.19	107.93	106	102.79
100.42	98.663	98.478	98.748	102.23	97.879	101.58	101.16	100.2	97.979	97.779	101.71	98.748	100.13	102.29	99.831	100.6	96.52	97.711	97.213	102.85	102.03	101.07	97.277	100.64	99.776	100.14	98.834	101.89	101.06	100.58	100.54	99.704	96.304	103.23	100.28	100.51	101.8	103.72	103.98	102.29	99.348	101.78	98.328	99.741	101.03	99.253	99.715	97.205	98.447
114.92	110.66	112.4	113.45	111.58	112.31	109.47	108.62	110.84	112.11	111.89	110.06	111.99	112.29	108.36	114.41	111.2	111.62	110.89	110.03	110.77	110.74	111.14	115.82	113.87	111.21	111.35	111.24	112.55	113.46	112.72	109.62	115.25	107.34	110.95	108.6	113.03	111.52	110.53	111.13	111.97	113.9	113.83	109.39	110.71	110.98	107.84	112.76	112.23	112.22
103.96	104.73	105.69	103.11	106.56	104.43	103.99	102.84	103.08	107.14	104.54	104.28	104.7	102.94	107.34	104.97	105.39	105.44	106.59	104.53	105.29	106.34	105.49	102.27	102.94	100.16	102.58	108.13	106.52	106.28	103.92	103.71	106.35	106.44	108.45	105.31	107.98	105.2	106.48	106.52	105.36	106.25	107.29	107.86	103.91	105.48	105.22	107.37	104.2	104.47
109.8	110.01	106.23	110.78	111.67	112.94	109.55	110.6	106.95	106.92	110.26	110.51	111.49	110.23	106.87	112.7	107.84	108.09	109.43	106.35	110.04	110.29	109.8	110.88	109.03	108.73	109.29	111.68	108.37	107.88	111.65	109.82	112.08	112.06	108.48	108.37	106.52	113.9	108.83	109.05	109.18	109.13	112.29	108.37	109.14	107.96	110.59	110.52	109.04	108.06
101.24	100.06	97.614	97.228	101.14	101.95	98.346	100.64	101.09	99.036	100.65	97.203	100.3	97.56	103.27	99.249	99.66	96.57	100.66	99.836	100.67	99.707	100.56	99.994	102.5	99.283	101.67	101.7	104.08	101.06	102.22	101.34	99.02	99.513	100.23	100.1	98.47	100.75	100.37	99.378	99.009	102.58	99.663	101.44	96.741	99.326	98.602	102.69	99	101.24
108.59	104.64	104.74	106.66	105.27	104.94	105.72	106.38	107.23	108.39	105.21	106.29	103.8	107.24	107.37	105.66	106.56	104.57	106.12	105.56	102.34	108.11	105.07	104.02	109.05	104.41	107.25	105.81	105.17	107.11	107.32	104.12	106.09	104.94	107.43	108.3	106.63	106.58	109.27	107.05	109.73	109.4	103.44	108.44	105.07	104.8	108.73	106.56	109.95	108.82
107.2	105.13	103.08	105.27	100.21	106.55	104.21	102.91	101.3	103.41	101.87	104.49	103.22	101.8	102.93	104.15	106.43	104.99	102.71	105.48	107.87	100.72	104.66	105.58	102.15	103.86	102.9	104.17	103.88	105	103.11	105.32	102.93	103.1	108.35	101.6	104.11	105.55	105.32	102.87	103.89	103.35	104.39	106.32	106.37	104.72	106.36	104.84	102.26	102.74
104.78	105.3	103.49	105.03	106.14	105.85	105.79	102.93	107.15	107.48	108.04	103.62	106.91	103.7	104.23	106.4	107.07	106.14	104.69	105.18	103.15	104.74	103.21	103.68	106.33	105.27	106.25	104.17	104.82	103.33	103.7	104.53	104.59	106.45	106.54	104.77	105.95	105.44	104.48	102.54	104.31	103.05	104.16	105.83	103.8	104.09	104.65	105.28	107.21	103.25
110.96	110.89	111.83	110.72	112.61	110.86	114.99	112.43	112.34	109.68	108.58	110.08	111.75	113.42	115.2	114.18	111.16	108.49	113.53	111.01	114.38	110.91	113.52	110.55	108.87	111.65	113.92	111.58	108.97	110.66	111.64	111.66	112.05	112.55	114.7	115.42	112.17	112.08	111.34	109.31	111.48	110.39	112.67	112.31	115.21	112.81	112.88	112.03	111.39	110.37
108.92	106.26	104	106.06	107.66	104.55	102.22	106.22	106.89	105.15	104.85	105.33	106.12	107.21	108.83	102.19	103.31	104.26	102.78	101.93	106.2	103.56	104.63	106.14	107.86	105.14	108.5	104.21	105.91	103.73	106.23	103.57	104.11	102.25	104.73	107.25	106.29	102.09	106.14	104.23	103.65	109.66	105.1	104.69	106.07	107.63	105.13	107.78	105.78	106.38
107.69	107.42	102.07	106.68	105.16	104.54	107.28	104.2	105.52	106.35	102.7	105.53	106.22	102.79	107.16	107.53	108.02	105.64	104.51	105.09	107.14	109.19	107.42	105.83	108.93	108.05	107.98	107.57	104.31	108.78	105.93	106.4	103.83	110.34	103.4	106.77	105.84	104.22	102.76	101.99	108.41	107.3	107.79	104.71	103.65	104.88	101.89	106.75	104.59	105.06
104.89	107.04	108.13	106.25	101.1	107.97	104.23	104.56	105.46	107.02	106.56	105.86	107.64	107.15	105.47	105.71	106.86	106.37	106.99	109.02	106.28	104.3	104.47	104.91	106.8	103.17	102.77	108.35	105.68	104.92	106.17	107.7	103.64	106.15	103.96	105.43	104.76	107.67	105.71	106.48	104.49	108.15	104.16	103.77	104.49	105.66	109.66	104.01	103.97	108.95
105.91	104.08	102.91	105.58	107.69	106.84	106.73	107.48	102.14	104.34	103.1	102.25	108.13	108.54	105.4	104.27	108.68	106.61	104.32	104.38	106.79	105.71	106.56	99.627	106.3	106.06	103.87	105.71	105.89	106.44	104.85	105.76	102.28	102.91	106.05	104.54	105.56	105.34	104.68	105.69	106.49	104.15	103.11	106.33	108.21	103.97	103.22	105.43	105.83	106.52
105.5	107.55	109.87	104.85	104.95	104.54	109.99	106.7	102.14	108.42	106.58	105.35	105.81	108.05	106.04	103.71	106.19	105.12	105.9	107.35	106.51	104.33	110.29	104.13	106.2	106.84	109.43	107.87	105.12	106.42	107.76	105.73	105.03	105.99	106.78	106.59	102	103.58	105.88	105.75	107.06	102.66	105.49	105.77	110.57	106.86	103.39	102.33	106.49	107.21
110.44	113.23	110.15	113.02	109.17	114.74	112.05	111.44	115.94	112.39	110.85	106.68	109.35	110.58	110.99	115.29	110.81	115.51	110.73	110.63	114.69	107.62	112.89	109.78	113.01	111.72	112.08	109.2	110.05	113.83	111.11	111.64	114.16	111.45	114.28	114.31	111.21	112.1	112.29	113.83	111.14	113.52	113.62	107	111.3	111.01	115.79	110.84	111.13	113.4
108.23	105.74	105.77	108.1	108.23	109.67	104.69	107.85	107.14	102.91	107.29	108.18	104.5	106.19	105.19	104.66	107.02	106.02	110.61	107.19	110.55	108.54	107.89	104.95	104.6	102.95	105.06	105.63	106.68	104.18	108.07	106.2	105.1	105.11	111.01	108.43	101.19	106.23	106.65	103.47	104.57	106.36	108.82	110.6	106.83	104.96	107.67	106.79	105.14	108.24
106.89	105.39	107.25	105.39	108.06	108.82	103.01	106.46	106.47	106.74	105.2	107.49	108.31	102.38	105.56	104.58	107.75	105.5	104.76	106.44	105.45	108.19	107.26	105.4	106.23	105.33	104.83	109.1	105.68	104.41	103.03	106.12	106.16	104.6	106.67	104.87	107.32	105.51	105.77	107.78	102.28	108.11	103.91	105.97	107.46	105.85	105.62	104.66	102.62	102.46
111.81	109.37	111.1	110.92	108.59	111.6	114.44	109.21	111.55	111.78	108.47	109.29	112.23	113.06	110.31	112.44	113.33	112.7	107.72	110.78	109.74	111.25	110.13	112.82	107.34	111.8	108.99	110.42	109.09	109.72	111.97	109.68	109.33	113.9	114.19	111.96	111.65	114.26	111.46	112.13	107.34	113.31	108.95	113.46	110.46	110.02	112.04	111.52	112.56	112.14
113.39	109.84	110.14	112.06	109.44	109.84	110.52	111.31	110.74	113.27	112.45	112.94	110.43	108.98	109.84	111.41	110.41	112.8	108.97	111.21	108.91	113.83	113.72	113.09	110.47	111.12	115.78	108.39	109.97	114.04	110.55	113.57	110.08	110.69	112.22	111.23	110.69	111.3	110.94	110.44	112.3	110.17	112.3	109.46	112.4	112.45	113.01	110.42	109.56	111.91
112.4	108.3	114.22	108.4	108.78	109.13	114.04	110.96	110.2	108.2	110.56	110.46	110.1	112.81	109.31	106.79	112.36	108.71	108.93	111.4	106.65	109.45	110.47	109.32	111.56	110.05	111.08	109.32	109.07	110.12	108.73	106.95	111.08	111.17	111.34	111.44	108.7	111.45	109.44	110.87	111.39	108.71	109.5	110.72	106.57	109.43	108.37	109.32	111.75	109.49
107.17	106.97	102.57	104.51	104.06	103.5	104.93	107.24	103.43	105.04	103.7	105.08	107.37	106.64	103.23	101.62	106.31	105.59	108.15	104.34	104.63	108.07	105.99	103.92	108.23	105.41	106.77	107.73	104.43	105.98	108.55	109.35	104.8	104.29	105.33	104.55	100.24	107.4	102.06	102.86	109.69	107.68	105.96	102.03	104.18	106.52	101.56	104.27	107.03	106.39
97.867	100.49	100.8	100.91	99.312	98.614	100.13	100.33	100.48	97.556	99.824	99.067	102.46	100.37	99.568	100.22	100.61	101.11	100.39	99.346	98.219	97.065	96.53	99.497	102.03	99.47	100.59	97.427	100.6	97.497	100.74	98.65	100.02	100.85	100.6	100.57	101.64	101.62	98.403	98.456	99.135	101.56	103.87	96.75	96.747	97.988	100.89	100.17	101.54	99.298
115.67	116.95	114.87	116.64	117.11	115.09	114.4	114.89	114.48	113.25	117.47	115.58	113.17	115.31	117.95	115.76	115.55	115.54	118.08	119.36	118.54	116.1	117.79	118.22	119.82	115.96	118.69	115.8	118.81	115.14	115.12	117.81	117	113.98	119.63	117.16	117.21	113.91	115.48	117.83	112.62	115.72	113.97	116.56	118.02	120.34	116.1	116.2	112.3	114.58
103.16	107.51	104.38	107.32	103.61	107.38	107.72	100.97	102.58	107.61	102.73	102.77	102.03	106.06	104.15	105.29	102.35	105.01	104.85	103.81	104.31	104.81	104.94	105.3	103.28	104.87	103.07	108.03	105.36	105.26	104.36	106.33	107.19	107.53	103.28	103.88	106.11	105.19	106	102.25	104.07	104.86	102.91	102.3	106.05	102.3	107.88	105.73	103.7	102.82
107.56	104.87	105.94	105.6	106.37	102.8	106.32	105.52	105.66	104.92	102.18	105.4	104.62	107.32	109.52	106.37	104.83	104.39	106.33	102.79	103.63	104.08	106.36	104.71	104.86	102.8	104.77	107.04	106.1	105.56	105.53	102.27	107.94	103.96	102.45	107.53	103.15	103.17	103.71	108.18	104.57	106.65	102.04	106.66	104.73	102.83	105.71	105.49	105.12	105.39
102.95	105.33	109.47	105.27	104.98	106.34	108.02	107.02	104.87	105.52	105.47	109.02	106.18	107.62	102.31	106.15	108.21	104.6	104.37	108.82	105.01	108.94	107.17	106.09	109.33	108.53	105.25	106.54	106.65	106.03	107.51	106.33	112.93	108.56	104.89	102.29	105.01	107.21	107.74	106.93	102.83	109.33	107.12	106.6	106.87	104.21	106.51	106.28	103.46	106.63
104.44	105.88	109.48	107.67	105.36	104.42	105.24	104.24	103.61	106.21	104.43	104.72	107.23	103.21	108.53	104.55	105.98	104.66	100.89	103.41	105.15	106.18	105.32	109.29	105.42	102.25	107.07	106.95	106.36	104.61	104.7	103.66	103.4	102.55	106.55	106.24	107.33	105.9	105.02	105.07	106.04	105.84	104.9	108.82	106.85	108.63	103.98	103.37	103.67	107.87
106.97	103.6	103.35	103.38	102.63	108.32	105.31	104.55	105.87	101.68	105.34	107.03	107.19	106.29	105.42	101.68	106.82	100.39	105.15	104.48	102.06	104	105.19	105.27	106.16	106.45	102.7	104.78	102.64	103.56	106.08	110.89	101.77	102.53	104.52	104.87	104.58	105.1	104.45	104.76	103.63	108.31	104.87	105.24	107.37	105.01	102.27	101.82	101.18	100.65
112.78	106.45	107.75	111.04	108.89	110.85	110.66	111.39	107.99	108.64	110.75	110.09	109.65	113.62	108.67	109.77	110.09	111.43	111.16	111.37	108.57	108.64	107.84	111.67	108.61	109.98	112.12	112.55	113.35	109.98	110.72	107.2	110.75	112.96	112.27	111.71	111.29	109.81	112.32	109.91	111.43	109.08	113.2	108.56	111.14	110.64	113.46	108.7	110.13	114.98
114.34	113.06	110.46	106.66	109.21	111.19	111.5	107.17	108.07	112.34	110.97	111.27	112.76	109.36	110.31	110.79	109.8	110.22	109.71	110.24	109.07	111.48	110.3	108.3	111.31	113.25	112.45	109.55	111.92	111.6	112.76	110.68	111.25	110.06	109.73	113.42	113.11	108.59	107.92	112.59	113.24	110.83	109.2	109.87	111.53	111.17	108.36	108.8	110.42	110.54
108.09	111.42	109.22	109.51	109.97	113.21	114	109.37	110.13	112.27	113.29	111.25	108.3	109	110.46	112.48	115.13	112.02	113.26	112.2	112.22	111.67	109.6	110.85	110.33	110.98	111.05	115.46	111.82	109.94	110.31	110.15	109.96	110.39	111.71	110.95	113.4	113.11	111.84	112.01	113.92	111.53	107.73	108.83	111.42	107.32	111.36	112.6	110.98	110.8
110.19	112.05	109.11	109.9	108.72	107.98	110.59	112.61	112.94	110.81	110.79	111.55	111.72	114.64	109.38	113.31	109.4	112.59	113.18	113.23	111.3	109.6	110.25	111.01	111.24	110.18	115.16	109.48	110.99	112.15	110.6	113.14	111.59	110.32	111.12	108.74	113.9	112.59	111.12	111.64	111.51	109.61	108.16	111.15	108.68	110.02	108	110.47	108.41	110.2
99.316	100.39	101.68	101.67	101.07	100.45	101.75	102.39	102.45	101.64	100.11	97.453	98.203	99.981	97.131	102.05	102.57	99.69	100.23	99.252	100.38	99.626	102.59	103.6	99.375	98.819	101.97	101.35	103.12	101.05	102.92	97.978	99.85	99.167	99.269	102.46	101.89	100.88	100.53	100.12	99.168	103	102.15	98.362	97.375	100.29	102.47	100.68	102.23	100.17
107.61	107.45	105.79	104.86	106.46	104.12	104.28	105.69	107.27	108.01	106.02	104.6	109.43	108.66	104.19	107.93	104	103.55	102.85	104.59	106.74	107.23	103.81	103.73	109.09	107.07	108.48	106.61	106.18	109.61	106.02	105.59	109.2	107.38	105.33	106.08	103.63	106.11	106.82	107.48	106.52	104.18	107.83	107.7	107.05	108.3	106.41	104.6	107.21	107.16
114.63	110.3	114.34	112.89	114.2	115.9	111.88	110.84	109.91	109.43	112.76	113.11	112.38	114.73	113.7	110.48	113.08	110.32	115.39	110.75	113.61	111.82	111.86	111.72	112.26	111.96	111.51	114.53	113.67	113.73	112.62	112.33	111.59	113.46	112.8	111.18	113.1	110.36	112.04	113.76	114.48	113.73	110.29	112.93	111.18	112.41	112.07	109.03	113.32	111.88
103.39	105.88	107.86	104.2	105.62	106.97	103.14	106.32	104.78	103.6	104.1	107.04	105.89	106.37	106.13	105.83	108.14	104.59	102.83	105.87	105.34	106.91	106.12	103.38	105.7	109.52	100.36	111.11	105.58	100.04	104.85	104.91	107.24	105.78	101.94	104.25	106.04	104.86	106.01	106.77	107.2	107.01	107.95	106.17	105.04	107.58	106.47	105.87	105.89	101.84
110.43	112.14	113.56	110.85	107.75	112.21	112.2	112.92	112.68	111.54	114.19	114.04	111.5	111.82	108.58	113.19	113.21	113.07	113.28	110.58	110.18	110.97	108.74	110.43	111.54	113.36	115.12	109.44	109.43	111.18	110.98	112.76	112.04	112.01	108.9	113.87	111.93	113.07	112.36	113.26	113.04	114.54	111.78	112.86	112.37	109.56	108.51	109.68	109.85	108.27
100.11	100.11	96.56	100.29	98.418	99.055	99.275	99.674	99.644	98.844	98.455	98.327	97.331	96.959	98.692	99.168	98.885	98.76	100.6	102.09	101.52	100.55	101.69	99.375	96.755	98.879	98.94	98.914	97.896	99.821	101.48	101.47	99.538	100.79	100.35	99.508	99.098	98.546	96.087	99.962	99.357	100.49	97.782	98.417	104.88	100.93	100.59	101.33	101.94	99.183
98.781	100.36	101.96	101.86	100.18	101.9	97.977	99.047	99.643	100.32	100.44	96.523	98.704	98.945	94.299	101.78	99.429	96.804	98.314	102.75	101.99	100.8	102.22	99.233	101.24	100.09	98.219	100.07	102.77	102.01	101.19	99.826	100.43	100.84	99.177	101.44	97.715	99.884	97.07	99.18	98.132	97.716	104.46	98.149	103.18	96.912	96.521	100.01	99.223	100.18
102.2	101.07	99.785	100.17	101.02	100.57	101.03	100.4	100.11	104.59	99.199	102.88	104.08	100.49	101.96	101.16	101.97	101.53	100.72	100.29	101.66	101.91	102.08	101.49	102.32	99.551	102.44	102.13	96.199	103.07	99.511	101.53	98.764	99.573	100.45	103.46	100.16	99.891	102.61	101.28	101.56	102.46	101.51	96.128	101.28	100.88	101.59	99.85	100.73	99.981
108.41	109.17	107.39	107.4	105.74	107.19	106.75	109.1	106.7	105	104.77	109.26	103.14	104.53	103.15	107.64	103.41	107.66	103.07	106.33	104.66	107.25	110.03	109.09	106.7	107.56	105.59	106.31	107.14	109.46	102.74	107.45	103.27	107.33	107.61	106.46	108.55	103.26	103.89	107.35	104.94	106.04	107.08	105.22	104.85	107.89	105.4	108.05	107.63	107.56
103.49	105.55	107.82	104.88	106.59	104.88	106.02	104.7	104.25	105.9	106.32	107.08	103.19	105.44	104.81	104.51	105.71	103.35	105.4	105.26	104.15	105.17	105.52	106.3	105.61	101.16	105.4	105.65	105.34	104.26	104.44	105.62	107.55	105.79	104.02	104.87	106.56	103.21	102.13	103.76	103.77	103.34	104.44	103.07	104.47	102.32	103.13	103.2	106.31	107.84
112.23	108.95	111.5	107.88	110.64	109.09	107.09	111.57	109.59	110.53	110.34	111.85	111.08	114.87	110.29	111.23	112.56	112.48	111.49	107.32	107.72	112.81	115.67	109.02	114.04	114.66	108.64	110.77	112.46	111.95	110.75	113.72	111.33	114.71	114.11	109.48	112.51	112.4	114.21	115.7	112.79	111.29	111.41	109.19	111.06	108.53	112.6	109.33	110.4	111.56
101.46	98.957	96.821	100.11	100.9	100.49	100.43	97.299	96.779	97.727	99.223	100.92	97.759	100.29	99.072	99.682	97.18	100.64	98.389	98.747	100.33	98.367	100.39	100.84	102.13	100.79	98.054	101.67	100.92	99.084	98.739	99.807	100.58	98.067	102.38	100.83	97.491	100.08	101.88	98.602	100.44	94.423	97.574	98.821	100.18	100.9	96.441	101.78	99.71	98.11
107.25	106.89	104.14	104.37	107.48	102.25	107.84	105.62	103.88	106.22	104.73	104.63	106.48	106.02	106.06	104.77	107.64	104.23	105.28	104.83	106.13	103.66	104.6	104.21	105.19	106.94	102.6	102.78	106.66	105.6	105.78	103.49	103.66	105.07	102.45	102.94	105.52	104.18	109.11	105.73	104.92	104.06	105.71	105.16	105.89	105.66	106.21	104.34	103.28	107.15
111.58	113.44	111.51	114.04	111.33	110.77	114.42	110.56	115.32	110.3	111.67	111.39	110.34	108.12	110.32	111.58	113.32	108.33	112.97	110.29	111.07	109.84	111.09	111.06	110.18	113.27	108.69	112.42	113.9	111.49	114.08	112.77	111.53	113.18	109.89	111.56	111.64	110.72	110.28	113.53	110.92	111.25	110.02	110.37	111.2	112.36	112.47	111.88	114.34	112.7
112.42	112.31	112.77	108.29	109.68	111.28	109.4	111.51	110	110.97	110.92	110.38	111.02	112.81	111.34	110.04	109.97	111.79	115.04	111.85	112.83	110.68	109.17	112.86	112.66	107.56	113.64	110.98	111.02	109.67	113.49	109.56	110.74	112.18	110.15	112.36	106.19	110.56	109.85	113.95	111.05	110.38	108.28	114.6	110.34	111.61	112.32	112.15	109.62	112.53
112.39	113.6	109.86	113.28	109.85	110.1	108.94	107.43	111.55	111.41	113.28	109.26	109.91	109.01	109.38	111.28	110.16	113.7	109.82	111.56	109.73	110.66	111.37	112.83	112.34	113.09	110.35	111.21	112.31	109.93	107.43	112.06	109.72	110.76	109.09	113.07	111.98	112.7	109.9	110.58	110.71	111.1	110.86	112.64	109.39	112.66	108.72	110.71	109.26	111.12
102.05	105.84	102.98	105.19	103.38	103.57	99.279	104.08	104.61	105.57	105.54	105.18	101.58	103.67	106.3	103.17	103.68	104.64	105.77	103.63	103.67	103.84	102.58	104.13	104.99	105.6	101.62	102.53	106.47	102.86	102.16	102.41	106.3	103.51	102.38	102.65	104.05	104.21	103.66	104.36	105.15	100.67	103.12	107.49	105.46	104.5	105.99	105.89	103.58	103.95
105.17	101.74	103.48	104.07	103.41	105.88	103.19	104.06	106.5	105.34	106.3	103.52	104.41	102.26	107.78	106.42	104.63	104.65	104.34	105.5	101.14	103.5	105.73	105.31	105.27	103.27	103.61	103.53	104.29	104.15	104.13	101.89	104.51	106.23	101.75	107.19	108.37	104.57	104.6	102.36	104.86	103.69	103.86	105.05	105.14	106.63	107.71	104.91	104.38	102.75
100.45	100.43	100.77	97.351	102.19	97.996	100.18	101.53	103.35	100.95	100.35	99.366	98.679	100.33	99.745	102.46	100.81	104.03	101.33	103.99	99.066	101.53	103.42	98.553	100.42	98.036	99.146	98.3	100.16	100.52	101.33	99.357	100.82	98.426	102.91	101.51	99.586	100.66	102.37	100.28	104.78	101.32	99.991	100.55	98.479	101.12	102.91	101.35	105.13	99.69
107.41	105.7	107.89	103.85	106.41	107.04	106.82	105.84	102.69	109.73	105.56	101.71	107.93	105.15	107.51	105.81	105.34	104.54	107.52	105.13	105.98	106.46	103.56	104.81	108.79	104.19	104.99	108.72	104.04	109.73	104.67	108.26	104.27	108.52	107.51	104.93	106.21	106.98	104.36	109.3	103.42	109.41	105.94	108.93	104.02	102.37	106.44	106.11	104.09	104.11
110.99	112.39	105.19	112.79	112.19	110.66	110.44	112.13	111.91	111.99	111.33	109.95	106.53	113.54	115.82	114.29	113.52	114.3	111.35	112.66	113.39	111.65	114.91	112.17	112.09	111.88	109.23	112.32	110.78	113.42	112.71	111.63	110.93	110.5	111.23	114.08	109.04	112.91	111.06	111.76	110.73	108.85	107.16	111.44	111.24	112.13	111.82	111.24	111.99	109.96
117.46	119.88	116.68	117.79	114.42	119.37	118.8	119.29	118.11	116.6	120.72	117.04	116.02	118.55	118.49	115.28	119.58	118.95	119.03	115.89	119.44	117.96	119.3	116.71	117.56	117.17	117.86	118.03	117.71	115.57	118.73	114.79	120.34	113.05	119.65	117.66	118.97	117.39	118.09	114.48	114.95	119.51	117.63	115.97	117.57	119.05	117.97	119.87	116.83	119.14
111.77	113.56	114.93	110.78	110.63	112.15	111.85	110.58	113.45	114.03	109.8	111.17	111.95	110.76	113.69	110.02	112.06	113.96	111.15	109.44	111.94	114.32	111	109.43	112.64	110.14	110.92	110.44	113.21	110.96	110.86	109.26	110.59	111.66	110.06	113.17	109.87	108.44	112.87	109.56	114.5	113.38	111.03	111.64	111.18	108.88	111.74	111.76	108.31	111.55
106.83	104.81	106.26	107.2	106.5	104.06	103.56	104.32	106.21	107.61	107.4	107.31	107.43	105.28	109.53	108.63	106.62	105.35	104.21	105.82	104.44	106.92	106.04	103.03	106.86	104.84	107.27	106.14	108.81	106.76	108.76	105.85	107.05	108.62	104.1	108.2	104.94	105.55	107.41	105.66	104.93	106.28	105.86	106.81	108.1	104.12	105.53	107.6	105.23	106.33
108.78	109.2	110.72	110.8	112.15	112.73	111.34	109.53	111.48	113.32	111.28	112.96	110.39	109.81	111.43	112.39	110.84	109.92	111.23	108.62	114.53	108.59	112.23	111.33	114.08	110.95	111.28	108.99	112.72	112.53	111.48	109.34	109.81	109.68	110.16	107.29	109.74	109.7	109.28	111.21	113.7	111.41	110.44	111.75	109.26	110.78	111.61	110.25	110.45	110.66
105.04	106.77	106.48	106.56	105.28	106.49	103.28	105.36	104.57	107.14	108.77	104.34	107.18	102.63	106.84	103.98	107.79	103.48	105.74	108.11	105.82	104.65	104.23	106.06	103.25	101.97	106.54	108.86	104.95	104.01	104.96	106.47	105.92	107.62	106.04	105.04	104.47	107.09	108.77	105.25	104.36	105.77	106.62	105.22	106.01	104.99	104.78	104.1	105.14	106.91
108.03	104.62	105.65	104.55	107.83	107.61	108.36	104.49	107.04	104.54	104.35	105.19	103.8	103.06	106.85	104.25	105.32	105.7	104.5	108.46	105.61	106.11	102.86	108.17	108.91	107.11	102.72	104.98	104.65	107.4	108.93	107.02	107.45	105.58	107.07	107.54	107.92	104	107.73	105.64	106.38	107.13	106.16	107.52	105.88	106.7	104.9	107.39	105.33	103.48
102.03	100.79	99.455	99.508	98.171	96.572	101.08	98.3	100.43	100.49	97.561	100.77	98.036	98.3	99.373	99.277	99.766	99.991	102.65	98.171	100.08	102.68	100.92	99.003	98.628	102.31	98.735	103.62	99.729	98.077	100.65	101.35	97.655	99.998	100.13	99.131	100.08	99.792	97.958	98.155	102.26	101.89	101.43	100.31	100.28	98.254	100.27	99.826	100.89	99.552
113.54	110.83	115.25	110.2	113.43	113.11	111.9	113.32	113.95	110.27	111.01	112.03	112.28	110.42	111.67	113.77	112.76	112.02	111.54	110.4	112.68	113.42	113.02	113.01	114.84	109.59	110.39	110.21	110.78	112.29	110.2	109.11	111.88	111.42	110.07	111.39	113.38	115.88	111.84	113.25	110.29	113.34	115.24	113.25	114.37	113.01	113.11	112.26	109.76	110.58
109.07	109.59	108.69	114.33	114.24	110.96	112.79	111.58	111.07	112.5	114.31	113.85	108.54	110.43	111.88	111.38	109.23	111.23	111.11	113.24	112.13	113.42	113.04	112.02	113.04	113.73	111.62	111.25	111.58	112.55	108.3	110.34	110.85	108.73	110.25	110.5	113.78	114.05	112.65	109.71	108	111.44	110.12	110.9	108.74	109.65	108.66	113.87	114.87	108.49
119.34	118.49	114.72	116.88	117.78	115.87	114.84	114.34	117.26	118.24	116.12	115.52	114.16	121.23	119.13	117.05	116.07	115.72	118.65	117.1	117.3	117.7	118.27	120.15	118.84	118.92	119.87	117.56	117.42	117.87	118.26	116.31	119.56	115.9	118.51	118.2	117.61	118.27	118.87	117.58	115.39	115.15	120.32	119.99	114.16	119	116.6	117.66	118.31	120.16
105.14	108.18	107.16	106.81	105.93	105.35	104.79	109.23	104.11	107.77	106.56	105.24	105.64	105.78	107.14	105.95	100.67	106.42	105.93	106.19	106.35	108.41	108.04	107.55	106.13	108.58	105.08	108.73	108.71	107.4	105.96	104.01	108.17	102.77	104.87	106.69	106.65	105.12	106.07	102.77	107.58	105.12	104.78	106.66	102.69	106.89	110.4	110.41	105.9	103.96
114.66	115.4	114.12	110.76	111.47	112.41	114.27	111.37	115.68	112.16	108.5	111.26	112.39	111.95	111.75	112.86	110.18	111.8	108.69	111.01	113.51	112.93	114.74	109.71	112.36	111.76	113.27	113.12	109.29	108.49	116.57	111.31	113.11	112.92	109.66	112.3	114.6	110.55	113.19	111.99	112.95	114.06	112.38	109.52	110.32	107.82	112.43	114.12	112.86	112.07
104.52	106.12	107.6	106.28	105.2	107.51	107.58	108.76	107.18	105.67	101.78	105.72	108.11	106.17	104.9	105.22	105.57	103.54	106.88	105.24	105.66	106.27	104.36	107.89	105.27	107.71	105.53	102.58	105.73	107.12	104.67	103.93	107.95	104.87	107.15	105.91	107.73	108.13	107.07	104.94	107.52	106.64	105.88	106.32	105.67	107.41	104.73	103.97	104.32	104.69
106.04	108.21	103.83	108.9	106.18	106.96	110.76	107.17	106.16	106.74	105.85	106.61	100.9	105.51	105.5	106.1	105.07	110.45	104.48	107.39	105.96	105.97	107.26	107.36	105.39	108.64	106.69	102.75	102.26	106.49	104.42	106.45	105.13	103.61	104.21	106.88	105.16	105.26	103.42	103.96	105.97	105.38	104.46	104.07	101.32	104.44	105.37	102.8	105.17	104.9
108.33	107.84	112.82	106.87	112.09	109.51	108.74	111.76	112.49	109.54	112.46	110.83	110.21	110.57	112.64	111.31	112.06	112.53	110.72	111.63	110.3	108.49	110.99	111.15	109.94	107	109.3	111.24	109.6	113.25	109.35	111.56	111.24	108.76	109.22	109.4	113.57	110.23	113.16	110.5	110.06	111.03	111.14	108.8	112.66	110.32	116.28	109.37	113.69	109.81
97.688	103.27	99.399	98.868	96.231	99.21	99.689	99.204	100.91	99.159	98.604	100.66	95.977	94.73	97.019	101.08	99.488	97.422	103.78	99.602	98.772	100.87	99.869	100.48	101.08	99.812	98.757	100.46	99.88	99.531	101.64	98.636	99.45	99.524	101.61	99.748	103.26	98.959	102.11	101.98	100.41	101.09	102.72	99.894	99.945	100.36	101.38	97.025	95.414	101.71
104.07	103.32	107.73	107.02	104.94	104.21	106.56	106.41	104.53	105.6	105.77	107.81	106.07	104.08	102.78	102.73	107.14	107.2	104.43	106.83	102.02	105.37	104.86	104.93	106.41	105.1	105.17	103.48	107.44	101.43	104.42	106.78	105.38	105.54	102.71	107.62	103.68	105.1	106.66	103.11	106.22	102.7	104.21	103.55	105.7	105.02	106.24	103.12	104.01	102.59
116.77	119.26	117.93	115.12	116.63	115.82	113.35	115.82	118.72	114.91	117.87	117.2	116.12	117.81	119.04	116.69	117.8	117.08	116.13	118.55	117.74	116.72	116.75	116.34	116.58	115.53	117.63	116.29	118.82	118.62	118.43	116.39	120.19	117.65	115.27	117.91	115.43	117.73	115.24	116.49	119.62	116.34	119.06	118.4	115.15	118.03	118.08	118.72	118.45	115.7
102.65	106.92	104.85	107.17	106.94	106.92	106.36	102.32	103.76	102.58	103.7	106.54	104.16	100.55	105.41	104.6	104.84	101.62	99.96	102.94	105.76	105.36	102.62	101.43	104.66	104.18	106.28	103.94	104.42	102.67	99.756	106.38	104.79	104.68	101.9	102.63	104.48	103.49	106.05	104.93	103.37	104.48	104.75	105.83	101.99	105.4	105.51	105.2	101.94	107.02
107.98	106.15	108.62	101.89	106.26	105.91	105.08	105.95	103.93	105.9	103.85	105.31	105.63	104.98	104.58	106.37	105.37	102.4	103.66	106.56	104.34	104.01	104.32	105.28	102.88	107.21	105.04	105.3	102.82	108.1	104.89	105.18	105.53	103.62	105.58	104.08	104.27	105.51	103.54	104.43	104.97	103.45	105.66	103.26	103.59	102.73	103.75	105.67	105.06	106.26
99.246	101.08	101.69	103.03	103.95	98.031	101.52	99.717	101.23	101.59	102.19	99.672	99.836	100.78	103.26	102.02	99.66	104.09	100.29	100.75	98.424	103.62	100.37	99.937	96.912	102.24	99.889	100.72	100.74	103.71	100.3	98.928	99.554	102.05	102.36	100.02	98.121	98.371	102.72	99.121	102.5	100.48	101.85	98.668	96.683	98.673	100.5	99.639	102.65	99.456
105.48	106.8	106.84	103.27	104.83	105.8	105.26	105.46	107.31	107.06	106.25	108.3	108.52	106.59	105.83	105.03	106.18	105.78	106.1	106.44	106.63	107.59	107.6	106.77	108.69	109.69	105.73	107.52	106.21	107.84	107.62	103.78	105.6	105.85	104.14	106.36	107.09	103.36	108.73	109.26	107.2	104.26	108.01	102.68	108.77	108.45	107.52	107.15	106.98	108.47
102.77	104.36	111.72	104.29	106.59	103.27	105.12	104.39	107	107.77	105.66	103.23	105.26	104.79	106.77	104.65	105.06	108.14	105.47	106.16	104.71	109.7	105.6	106.95	101.53	106.07	102.11	106.69	105.04	103.07	104.46	107.19	103.89	104.39	106.71	108.04	104.5	105.39	101.92	107.11	106.3	104.89	106.11	105.48	104.64	104.22	104.89	106.74	104.69	106.52
102.76	107.04	105.18	105.3	103.59	105.98	108.55	105.91	106.08	103.81	105.28	108.76	103.86	104.27	105.17	104.64	104.83	105.75	104.54	105.53	105.07	103.01	103.33	106.14	103.47	102.66	100.32	106.61	104.87	104.62	105.45	107.88	103.82	106.97	108.49	105.8	104.92	103	106.59	103.86	107.06	106.37	104.44	105.91	105.21	101.66	103.96	106.2	104.23	104.68
96.961	99.372	100.09	101.16	101.68	96.273	102.73	101.62	101.29	98.599	100.48	100.55	98.036	97.933	99.515	99.183	103.14	99.261	103.15	100.21	101.98	102.41	103.31	97.345	96.969	99.606	102.31	97.726	102.67	102.38	100.15	102.14	99.538	99.373	98.794	100.3	100.02	98.645	100.49	98.291	101.7	100.77	100.95	100.33	100.38	102.39	98.339	98.906	98.36	101.2
104.61	103.29	105.45	106.35	102.97	103.52	103.77	102.49	99.251	104.19	105.14	106.69	101.11	105.83	104.83	105.73	100.44	103.04	104.34	106.26	103.58	104.45	103.76	104.47	104.1	105.62	106.2	103.3	106.17	104.59	103.54	99.765	107.13	104.23	103.05	103.97	102.15	103.81	107.7	102.34	105.22	109.15	103.61	104.79	104.86	104.16	104.03	106.11	105.1	102.86
111.55	108.95	111.69	114.24	113.42	112.57	112.06	112.98	113.7	109.96	113.96	114.44	109.82	110.84	114.62	112.78	113.42	113.9	113.46	112.33	107.14	109.99	111.85	111.03	112.26	111.29	110.83	112.79	110.66	111.77	111.87	116.73	111.31	111.97	109.59	113.8	108.61	109.81	114.7	109.2	112.47	110.43	108.72	112.97	111.23	111.52	113.13	110.96	112.96	112.32
108.94	107.69	106.23	106.99	105.45	103.91	104.45	105.41	105.57	107.42	105.49	107.69	108.38	108.78	105.02	105.35	107.76	104.95	107.24	107.14	107.32	100.8	106.41	108.63	107.14	105.6	105.46	103.5	100.88	104.89	104.86	106.41	109.2	109.61	107.73	103.16	105.11	106.96	103.44	104.26	101.51	106.65	102.43	104.64	107.31	105.27	104.79	106.41	107.59	103.05
107.76	108.48	102.69	105.07	103.5	104.15	107.05	103.8	104.45	104.12	104.45	103.41	104.37	103.91	104.98	105.4	107.1	105.04	107.44	105.43	101.12	107.71	103.41	105.28	107.01	105.72	107.77	106.75	104.64	108	105.37	104.91	108.43	108.6	107.72	103.28	107.79	106.32	105.67	104.62	105.16	104.35	107.8	105.99	107.81	105.27	106.91	105.41	107.66	107.43
109.86	109.65	108.66	111.89	112.51	111.63	111.41	106.98	108.48	110.17	113.5	110.29	110.62	108.39	109.99	111.54	113.16	108.51	108.88	112.44	112.06	108.86	111.75	109.83	112.24	109.75	111.33	110.39	112.4	113.82	112.46	109.23	110.14	112.36	113.71	109.99	111.09	109.88	110.79	111.11	114.26	114.08	113.46	111.14	110.96	109.91	111.77	111.46	110.02	109.98
110.77	110.76	112.87	109.45	110.56	110.82	113.1	110.04	111.99	113.36	109.94	110.89	110.72	114.2	112.09	113.01	113.31	112.41	113.15	112.2	111.63	109.88	112.63	108.54	110.94	111.7	111.94	112.53	111.81	110.44	109.62	113.17	113.33	112.2	109.26	112.96	110.66	113.27	111.55	109.05	114.14	112.44	109.11	112.93	114.71	113.3	114.59	110.71	109.61	111.24
106.3	101.7	107.29	100.84	104.77	106.95	109.2	104.88	109.82	106.23	104.43	107.83	103.88	106.39	106.96	105	104.97	108.63	106.1	108.21	107.69	105.51	108.04	106.77	105.37	106.11	107.33	106.05	108.21	105.03	107.46	104.81	104.5	107.27	108.43	107.23	106.98	106.76	105.89	107.97	101.45	108.11	107.73	108.5	105.71	106.52	105.39	104.59	107.51	106.11
114.17	117.01	112.54	113.06	112.65	114.6	112.97	116.6	110.76	116.65	111.72	111.96	112.25	112.26	113.22	112.01	113.31	112.69	108.24	114.09	114.01	112.49	112.44	109.42	114.51	111.98	114.84	115.55	114.33	110.07	115.92	113.22	111.61	117.22	112.39	114.3	111.22	114.46	111.39	116.22	113.87	111.92	113.75	111.97	115.56	112.33	112.93	113.97	110.96	112.54
113.14	113.29	112.94	108.35	109.53	109.63	112.88	110.21	111.06	109.78	114.09	110.37	110.02	110.13	116.3	111.91	114.94	112.29	112.59	111.33	111.5	109.58	112.47	112.35	114.3	111.97	110.64	111.65	111.89	110.84	110.5	112.22	112.1	110.75	113.92	110.86	110.49	110.51	113.57	111.67	113.23	113.19	110.28	112.27	109.12	108.04	114.55	112.05	111.42	111.43
102.73	105.5	104.54	104.11	104.71	104.2	104.93	104.93	102.98	102.75	107.08	100.2	106.71	101.54	103.49	103.99	103.7	105.59	102.66	106.01	101.67	102.72	104.26	106.66	103.12	102.32	104.06	101.65	103.29	107.51	105.49	106.01	107.5	104.84	101.98	101.15	103.23	102.82	105.31	103.46	103.95	105.56	105.64	103.75	102.13	106.5	104.39	104.51	102.66	103.68
104.13	104.69	105.12	108.33	106.27	104.02	106.96	105.25	109.32	102.53	104.81	108.06	107.3	107.21	108.17	106.68	103.28	104.91	107.59	107.86	106.96	108.07	106.1	103.92	105.81	105.53	103.25	105.81	107.45	105.25	107.4	106.7	104.56	103.88	103.51	104.92	105.8	104.8	105.22	105.45	103.45	106.15	102.92	102.01	110.09	107.84	108.7	107.09	107.76	104.42
107.65	111.41	111.98	111.29	109.99	107.88	108.2	111.2	108.74	107.35	109.65	111.94	108.71	111.03	108.17	109.49	107.22	109.73	107.86	108.76	109.88	111.44	110.48	112.61	110.34	106.52	108.85	111.34	111.21	108.61	108.29	109.32	111.43	108.93	112.94	109.59	111.97	108.36	108.79	110.8	112.3	109.48	110.82	106.93	108.28	108.61	108.91	107.67	109.81	109.55
115.75	117.92	115.53	114.14	116.75	117.05	117.85	114.32	116.04	117.75	115.67	115.22	116.59	115.39	116.78	117.43	115.95	116.38	112.95	116.41	114.71	118.23	115.27	118.57	114.58	117.17	117.34	118.3	115.15	115.76	114.52	115.38	117.39	116.27	115.81	116.37	116.78	114.69	118.39	116.99	118.06	118.07	113.83	115.24	120.28	114.92	116.92	114.76	117.89	119.13
104.64	104.92	103.89	105.75	103.82	104.85	106.64	100.97	106.93	105.73	103.75	105.07	107.53	105.58	106.52	105.9	103.36	107.27	103.58	103.4	106.71	104.53	106.05	105.86	104.6	104.12	105.55	107.25	108.03	105.33	105.68	101.45	103.49	104.16	107.06	103.97	103.89	105.12	107.03	108.12	104.96	105.79	104.39	104.39	103.53	104.4	103.95	104.8	102.05	107.04
109.51	108.03	107.01	106.23	105.05	107.03	107.29	108.83	106.24	104.53	106.18	103.42	105.48	105.49	107.26	107.65	105.27	105.98	106.33	104.24	105.66	107.34	104.17	103.42	106.82	104.99	104.46	105.64	106.72	106.77	102.53	108.09	107.47	107.82	106.62	107.65	102.43	106.35	103.93	106.67	102.81	105.07	104.97	107.77	106.27	110.26	104.73	106.11	103.45	106.85
113.1	111.95	110.57	109.11	110.04	113	110.91	112.92	107.1	114.5	109.32	110.19	109.89	113	113.3	114.46	107.71	109.66	112.31	113.69	109.17	110.4	112.78	113.26	112.18	109.27	113.3	112.05	109.23	109.63	111.45	111.02	112.99	114.15	109.94	110.99	114.62	110.47	111.97	110.2	111.36	109.93	112.48	111.31	112.14	111.77	112.59	108.81	113.04	109.5
116.05	112.24	111.28	110.69	113.58	111.14	110.95	113.28	108.21	113.32	109.76	109.15	113.63	113.6	109.79	108.33	109.43	111.9	112.29	112.2	109.81	112.02	112.94	113.1	111.43	111.91	111.16	111.35	111.66	112.64	112.82	109.14	113.44	112.08	110.78	109.34	111.15	111.62	111.34	111.96	112.4	112.49	113.79	114.64	112	114.3	111.3	112.47	113.86	112.39
105.19	107.03	105.23	105.23	105.9	105.16	105.24	108.06	106.35	104.25	106.96	104.97	103.99	106.21	105.35	104.85	105.17	105.75	106.1	106.58	104.44	106.37	104.56	105.82	112.18	106.06	107	105.9	104.35	104.1	103.95	103.21	105.96	104.82	107.71	103.95	107.14	105.02	107.9	102.72	106.61	104.35	105.78	107.67	106.75	105.37	102.32	103.5	105.03	104.91
105.66	106.97	102.72	103.2	107.03	104.92	108.79	106.21	104.63	105.02	105.2	106.1	105.24	105.57	108.72	105.04	104.79	103.27	106.64	104.38	105.87	106.75	103.85	104.28	105.69	104.11	105.05	102.23	105.42	104.02	104.8	107.37	106.51	104.81	102.93	106.25	100.12	104.4	106.28	103.88	105.31	105.73	105.12	102.78	101.97	103.9	103.92	106.74	102.89	101.68
95.712	99.615	101.7	103.91	100.74	99.366	102.08	101.76	101.04	97.555	100.78	96.357	102.22	101.68	100.84	102.83	97.67	99.163	99.301	101.11	102.69	104.27	99.282	100.3	98.615	97.423	100.45	98.419	103.38	102.58	99.996	102.77	99.623	99.347	101.15	99.2	100.42	100.15	99.259	96.95	97.178	100.96	100.14	100.09	103.04	102.48	98.804	101.97	98.561	99.293
105.03	105.27	104.69	105.98	105.74	106.37	106.33	104.04	105.86	104.27	104.05	101.89	109.66	105.47	102.43	104.02	105.83	105.63	107.34	105.77	104.02	104.93	103.64	104.35	106.35	101.26	107.21	106.61	105.72	105.71	106.03	108.28	105.71	103.43	101.53	103.99	106.66	104.79	105.27	106.06	108.83	103.89	105.49	105.24	106.1	104.55	103.83	102.92	103.46	105.81
111.2	113.8	110	110.19	114.06	110.28	112.07	110.65	112.1	109.88	112.61	112.21	112.46	112.6	111.91	112.75	113.32	109.4	113.74	113.96	111.95	112.41	113.82	108.35	113.85	112.57	109.25	113.04	110.13	112.77	112.52	112.34	109.4	111.54	107.32	109.54	109.72	111.58	113.33	111.16	114.78	112.36	114.81	110.32	112.02	108.97	109.23	107.93	110.93	112.93
101.01	100.01	103.29	103.03	99.019	100.09	103.62	101.66	105.33	101.73	98.953	100.65	102.7	102.45	98.812	99.778	103.17	101.54	100.98	100.71	101.38	101.17	100.45	99.614	100.94	101.35	102.76	100.42	101.45	101.11	102.29	99.633	102.8	100.41	100.09	99.681	100.21	98.541	100.59	103.23	99.103	101.91	98.505	102.53	98.742	98.867	102.91	103.2	101.08	101.4
106.28	105.14	105.84	105.75	107.01	103.04	106.55	108.08	103.47	104.91	104.8	107.06	102.89	103	107.22	105.66	105.9	108.3	107.04	102.66	103.79	104.7	107.91	108.73	105.68	102.45	103.63	105.3	106.48	104.08	104.14	104.52	106.88	103.75	104.86	104.29	104.53	105.95	104.34	104.97	108.73	107.05	105.39	106.94	103.88	104.95	105.81	107.46	105.78	107.51
102.95	101.6	98.877	101.84	99.953	101.01	99.767	97.896	99.915	99.93	101.44	103.47	100.91	99.864	99.802	102.57	99.519	100.49	100.13	98.04	100.99	97.992	99.19	102.37	99.304	101.37	102.95	100.76	102.88	101.12	98.485	96.889	101.18	98.991	104.6	98.691	102.48	100.55	100.68	100.07	100.99	100.41	103.6	97.766	99.506	102.73	99.702	103.21	102.9	102.49
105.5	106.94	105.74	105.91	105.6	107.78	104.09	106.55	108.74	105.17	105.38	103.14	106.02	106.02	108.37	107.25	105.48	104.51	103.43	107.66	108.52	105.14	108.46	104.68	107.53	105.12	106.1	103.96	105.55	105.29	106.88	108.23	107.21	103.73	105.46	108.14	106.61	101.35	103.91	105.23	104.35	105.35	105.11	104.63	103.23	102.86	107.1	105.91	104.57	108.99
101.18	101.19	98.509	99.015	102.12	99.624	98.532	95.896	100.94	100.71	102.95	99.466	96.964	100.08	101.54	99.574	103.8	100.44	99.244	97.889	101.61	97.584	102.94	97.476	102.93	101.07	101.03	103.12	99.814	102.3	98.02	99.169	102.04	101.66	101.27	100.17	97.063	101.87	102.17	99.252	103.83	102.88	99.513	100.02	100.36	99.404	99.486	100.98	100.15	99.67
106.97	107.67	107.41	104.61	104.9	108.93	105.18	108.33	106.55	107.72	104.69	105.07	107.49	106.08	109.3	107.25	108.56	103.87	104.47	106.29	109.1	106.87	106.85	105.38	107.24	105.79	103.88	105.93	103.02	108.05	107.08	106.37	109.95	107.83	108.43	107.73	107.44	105.41	105.13	106.07	104.96	108.06	110.03	107.18	104.32	103.57	105.56	105.22	110.41	106.68
111.64	113.87	110.79	112.7	112.04	113.5	108.95	112.2	112.58	109.65	115.53	111.73	111.73	110.19	112.57	109.3	109.51	112.32	112.25	113.27	112.53	109.01	110.38	112	109.36	110.85	110.9	113.7	109.41	111.35	111.02	112.61	110.45	115.34	111.19	110.68	113.55	112.72	110.65	111.95	112.92	113.62	111.85	116.68	111.15	111.27	109.69	111.13	111.47	111.36
104.63	109.12	104.56	103.94	106.58	105.15	106.55	103.49	107.2	105.04	107.11	107.46	105.82	106.73	105.76	108.45	104.4	100.64	107.08	105.69	107.72	104.18	105.49	108.62	106.99	108.57	108.65	107.75	105.52	106.9	103.8	107.73	105.86	104.8	104.27	105.2	108.43	104.43	104.65	103.57	108.03	110.66	102.96	109.27	106.14	106.42	105.77	106.73	106.98	104.94
104.6	109.81	102.53	105.96	107.97	102.98	104.67	103.91	103.77	102.6	107.14	105.65	102.36	104.79	106.23	106.01	107.55	105.11	106.68	104.93	109.02	105.46	106.95	105.11	105.75	107.41	107	105.98	103.08	107.86	108.66	103.99	104.27	105.63	103.33	105.43	107.04	105.35	105.31	108.41	105.79	104.83	106.54	105.1	106.79	104.46	106.26	103.9	104.61	102.38
109.52	112.75	111.99	113.39	114.93	112.97	113.61	112.96	110.14	110.04	115.95	113.03	110.42	112.62	113.58	112.58	113.92	112.96	112.41	110.33	113.09	113.9	116.94	115.05	113.12	109.34	112.38	110.91	111.15	111.42	113.84	115.01	114.49	111.62	113.09	111.85	110.83	112.1	111.63	111.96	114.14	110.68	113.45	112.35	111.33	114.05	113.96	109.34	113.72	111.42
98.329	101.77	100.78	99.188	99.762	100.56	101.84	100.52	100.87	100.75	102.72	103.02	98.769	101.31	101.1	102.4	102	101.13	101.15	101.42	100.93	98.616	99.861	101.33	102.2	100.74	100.23	102.61	98.531	100.23	103.19	102.35	102.75	98.594	100.7	100.74	101.51	99.882	101.26	99.883	104.87	102.52	100.29	103.37	99.1	100.4	99.217	98.371	103.3	100.4
102.03	105.78	103.89	108.48	104.56	102.09	104.38	106.03	101.15	104.6	106.65	105.52	102.95	103.21	104.14	101.88	103.58	107.13	100.87	104.48	106.08	104.76	107.8	105.79	107.93	105.51	104.15	106.61	105.9	101.78	108.15	104.28	106.19	104.05	107.05	104.31	103.14	107.6	101.04	104.36	106.3	104.57	102.93	105.28	104.05	102.07	105.39	103.77	102.34	101.44
106.57	103.14	106.68	105.29	106.88	105.17	105.4	109.07	107.82	102.85	109.05	107.06	104.42	105.33	104.52	105.95	107.8	104.48	103.66	104.76	106.93	107.98	108.29	108.73	106.21	106.76	107.48	106.45	107.03	107.93	108.01	108.29	105.89	108.18	107.63	109.56	105.67	106.09	109.05	109.42	104.48	102.67	104.43	104.63	106.4	107.04	105.11	104.97	106.39	107.54
111.71	107.45	112.09	108.45	109.34	108	109.67	112.31	104.77	107.77	114.25	112.18	107.76	109.31	107.67	109.3	110.92	112.02	111.29	109.53	108.37	110.28	108.9	111.49	107.63	108.72	109.5	109.68	111.72	110.64	108.36	107.66	110.64	109.97	114.04	108.07	109.56	108.32	112.03	109.93	108.92	107.78	110.88	111.78	111.25	108.37	110.42	108.45	108.38	107.7
105.3	107.14	107.13	106.03	107.02	106.11	105.33	106.1	104.08	103	105.45	104.97	108.57	106.77	105.11	106.3	109.63	105.69	109.43	106.26	108.88	106.62	107.4	109.42	105.54	102.84	104.45	107.58	107.85	107.09	103.04	107.2	106.61	106.34	106.5	105.84	108.41	105.87	104.28	106.05	105.05	105.57	106.57	103.32	102.13	105.9	104.72	107.48	105.26	104.05
101.92	101.19	102.18	101.62	102.02	102.48	101.88	99.976	102.75	100.98	100.23	101.72	100.51	100.52	100.71	100.77	101.41	96.204	102.04	99.648	103.34	102.06	101.94	102.79	98.437	101.24	104.04	101.62	100.85	102.88	102.76	98.834	101.03	102.13	101.02	104.49	100.72	98.239	100.21	100.76	102.02	101.36	97.524	101.75	99.562	105.04	100.76	101.29	101.61	101.22
106.87	104.55	108.14	104.59	106.85	109.96	104.41	104.4	105.98	103.85	107.24	106.86	104.23	108.42	105.9	105.32	105.39	104.57	109.38	105.06	103.62	107.14	103.28	104.14	105.42	105.06	106.11	107.92	105.4	105.03	109.26	107.39	105.01	103.22	107.25	106.2	104.54	105.93	105.39	105.21	105.94	105.59	102.64	107.51	105.91	102.47	102.58	107.67	109.66	106.87
98.311	100.68	102.04	99.438	96.814	102.78	96.776	99.991	97.575	99.474	99.256	102.39	99.808	98.574	100.49	97.487	102.14	102.08	97.919	95.818	98.129	98.058	97.696	102.51	101.62	102.56	101.55	101.2	98.632	98.497	100.48	96.024	98.897	101.86	98.734	96.704	98.206	100.32	100.18	97.98	96.573	98.892	100.39	100.91	100.89	100.32	100.14	100.45	99.502	98.083
118.22	113.13	114.45	113.43	115.51	115.1	117.89	117.77	114.94	115.37	116.88	114.2	116.39	114.91	116.71	114.73	119.2	116.41	115.96	117.83	115.69	115.54	115.15	112.44	117.35	115.68	117.22	117.83	120.95	114.4	116.34	116.99	116.88	117.87	119.07	113.65	116.01	111.59	116.88	116.6	115.84	113.57	115.66	121.77	117.34	115.22	113.52	115.3	116.39	119.68
113.05	112.75	112.5	111.12	111.72	114.51	110.82	111.13	113.63	109.48	111.39	114.7	112.89	112.82	113.46	112.9	110.86	111.5	113.65	109.03	109.85	110.18	114.87	113.45	111.71	111.27	111.17	109.57	113.97	112.66	108.63	108.08	115.73	111.2	112.53	113.9	112.72	108.42	112.18	111.11	110.64	111.84	110.69	114.06	109.84	114.19	112.19	111.75	111.33	113.46
118.97	115.15	116.17	116.59	115.38	115.09	119.53	120.62	118.86	117.01	119.02	120.27	120.8	119.32	115.53	118.98	117.5	115.36	118.57	116.86	118.35	119.86	115.53	119.71	113.75	117.67	117.46	116.36	120.87	115.55	116.11	115.73	121.66	119.12	119.43	119	116.09	115.52	117.81	117.93	118.44	117.39	117.81	116.63	120.19	114.72	120.09	116.21	116.87	115.37
112.46	112.49	113.7	113.71	111.52	111.21	113.41	110.7	110.86	113.77	111.14	112.22	115.77	111.53	114.58	111.93	113.4	112.32	111.2	116.75	113.06	109.33	112.87	111.94	114.69	113.26	114.74	110.64	108.74	112.86	112.51	112.54	112.34	111.4	112.12	112.3	111.8	113.08	113.51	109.6	110.9	114.37	112.95	115.71	110.55	114.12	110.88	111.89	111.28	109.17
110.51	111.13	111.81	109.96	113.73	111.45	114.25	107.84	114	114.19	110.41	116.66	112.07	113.57	111.8	111.69	112.37	110.91	109.93	110.4	113.59	110.74	113.47	110.87	114.43	107.62	110.88	112.96	111.64	110.67	111.53	111.32	109.4	111.96	111.67	111.47	111.02	111.34	111.58	110.3	111.41	115	112.52	111.15	111.51	109.39	110.29	110.87	112.13	110.48
106.75	106.67	108.24	107.44	107.57	104.43	105.43	104.73	104.67	106.12	103.67	105.67	107.5	112.71	108.29	108.09	105.79	107.97	106.48	107.87	102.65	104.66	108.96	107.88	104.49	106.62	106.32	104.61	104.46	108.1	112.27	105.4	109.8	108.16	106.7	105.1	107.98	108.28	109.43	103.9	107.93	105.67	106.59	104.25	104.56	107.54	108.06	103.7	107.87	104.91
99.683	100.81	99.483	98.232	101.13	100.02	101.72	98.594	100.22	99.05	99.54	99.515	100.11	100.08	98.637	98.324	99.342	98.011	99.04	100.67	102.06	99.914	100.82	98.801	96.986	100.14	98.514	100.59	98.8	97.622	98.539	100.58	97.338	101.68	98.591	99.678	102.99	98.71	98.792	99.721	99.038	101.74	98.646	99.44	94.729	99.114	101.6	100.24	101.59	95.413
117.91	114.76	117.56	119.05	118.16	121.26	119.21	116.95	119.46	116.98	116.59	120.17	116.88	115.03	119.78	117.72	117.48	118.45	118.53	116.27	118.14	120.32	116.48	120.28	119.28	115.69	116.33	115.96	114.87	117.07	119.38	116.09	117.38	111.69	119.02	115.26	118.64	119.87	119.4	119.24	121.63	115.34	115.55	119.45	120.27	117.48	114.69	120.15	117.07	117.53
111.44	109.92	108.32	109.91	108.52	110.31	110.82	109.24	108.42	110.52	108.9	110.03	109.15	112.36	109.88	110.82	108.02	111.58	109.69	111.7	110.23	111.15	110.27	112.37	110.69	111.41	112.61	110.6	108.25	111.57	109.95	109.51	110.35	107.63	109.38	108.7	109.68	113.27	108.27	112.44	110.22	113.35	109.46	113.33	112.78	106.92	109.3	109.5	110.43	112.1
110.32	116.24	110.45	114.47	110.53	113.73	113.89	113.03	111.43	110.33	112.22	107.22	112.11	112.26	113.44	114.04	112.73	109.93	112.37	112.98	111.61	110.36	110.53	110.91	112.78	108.86	110	110.84	111.99	112.99	110.16	112.09	113.75	110.35	109.69	111.36	110.76	112.68	112.57	110.34	113.69	109.68	116.5	110.5	109.5	112.72	109.38	112.2	113.42	110.42
104.57	104.71	104.91	103.76	106.72	100.4	104.45	104.59	106.15	104.42	106.6	103.67	104.16	104.66	104.95	106.36	107.37	104.88	105.05	104.25	106.05	103.63	104.05	105.84	99.609	102.33	106.83	99.308	102.82	103.91	105.84	105.35	104.6	106.25	105.85	103.98	105.21	106.86	105.36	103.23	105.38	105.7	109.97	106.99	106.85	105.94	102.88	103.86	104.14	103.44
108.3	106.14	105.46	105.31	108.74	107.96	102.5	108.13	108.06	109.38	104.8	103.61	107.26	107.65	105.73	109.54	108.98	107.82	104.65	106.1	106.57	107.37	104.09	106.79	107.05	107.1	106.67	106.75	108.29	107.63	107.31	106.14	104.77	105.18	104.26	104.15	106.46	106.07	106.01	107.13	107.66	106.45	107.09	107.62	104.86	106.66	105.93	106.51	104.49	107.14
106.09	105.42	105.87	106.15	105.71	106.38	107.24	102.62	105.78	106.57	106.39	103.1	105.47	106.7	103.14	105.95	107.45	105.19	104	103.81	105.57	108.07	105.9	103.28	110.18	103.69	103.83	106.82	105.35	104.55	104.41	106.03	105.37	107.71	104.8	102.92	103.39	104.72	106.47	102.66	106.67	106.81	103.73	106.34	105.48	106.75	105.78	105.11	107.18	105.7
103.38	105.98	104.8	103.89	103.77	103.73	102.61	103.68	106.09	104.85	105.1	104.17	102	106.48	102.42	105.77	101.95	101.85	104.9	104.32	104.97	105.93	102.91	107.62	106.31	102.76	107.22	104.07	103.81	104.18	105.22	104.77	103.69	101.82	101.84	105.57	104.44	104.49	103.41	105.85	106.77	103.26	104.97	105.27	105.69	105.7	100.6	103.65	105.19	104.93
107.93	105.08	104.87	105.63	100.8	105.07	104.27	104.31	101.91	107.49	102.93	100.43	107.15	103.44	104.8	104.61	101.4	104.19	104.72	103.08	103.57	102.3	100.37	103.9	100.7	106.19	103.26	106.79	103.29	105.91	103.95	104.79	106.01	103.76	102.11	104.74	105.19	104.95	104.14	107.61	105.24	103.12	106.26	106.26	104.54	103.83	105.02	107.3	106.05	105.19
107.13	107.75	108.62	105.97	103.61	102.05	107.98	107.88	103.75	107.53	108.36	102.93	103.21	107.03	106.97	106.86	103.9	105.12	105.62	104.43	105.16	106.03	106.07	109.12	104.96	105.91	106.11	107.16	107.41	105.98	109.12	102.84	106.18	107.22	108.59	106.26	105.8	107.52	106.37	104.58	106.44	105.06	106.78	103.77	108.59	107.18	102.57	104.94	108.98	107.32
107.17	108.18	105.01	106.23	105.64	103.51	106.78	110.01	106.6	105.6	107.38	106.77	106.86	101.83	106.49	106.89	103.12	106.58	105.52	107.09	106.67	107.68	105.59	106.6	104.43	106.31	107.86	106.48	107.41	106.9	107.65	107.42	106.49	104.42	109.6	106.19	105.73	106.9	108.14	108.08	106.5	106.61	105.53	107.82	108.26	106.53	105.96	101.58	105.86	106
105.26	110.01	104.22	103.24	105.95	107.44	104.79	103.59	104.04	102.97	104.88	107.82	103.41	102.97	104.31	102.98	105.53	104.76	102.21	104.7	105.97	106.19	105.59	106.19	110.01	105.25	106.34	103.53	108.37	104.26	106.78	104.74	103.86	106.38	102.92	104.79	106.03	104.55	104.93	106.74	105.64	102.41	106.79	107.01	105.48	104.3	102.62	106.75	103.67	104.22
119.53	117.18	117.23	122.04	118.58	117.15	112.89	117.17	118.73	119.48	118.4	117.98	115.31	118.49	120.29	119.19	116.92	116.43	115.07	119.49	120.06	119.93	115.21	120.24	119.49	115.67	117.75	116.72	116.86	118.61	113.22	119.83	117.74	117.93	115.86	119.38	114.43	118.8	119.31	119.22	115.73	116.61	118.19	115.04	115.3	118.49	115.52	119.94	118.36	118.13
105.66	106.31	107.96	106.03	106.05	105.32	105.42	107.81	106.52	107.46	104.62	107.35	104.41	106.64	106.09	110.26	107.78	104.97	108.19	109.31	107.33	104.93	107.86	105.41	107.24	107.2	109.38	103.1	103.6	107.74	106.53	105.28	102.4	104.59	103.5	104.32	104.49	106.97	104.24	107.82	106.91	108.21	105.81	108.2	107.59	104.64	107.6	110.28	107.65	108.12
101.82	101.37	101.57	100.11	99.501	103.52	100.09	101.23	101.62	99.73	98.751	100.2	103.43	100.32	102.88	101.51	101.91	100.63	100.99	103.36	100.69	101.78	97.218	104.61	101.86	100.28	100.3	101.24	100.41	102.88	103.63	104.03	100.48	104.11	96.151	102.13	102.04	98.359	100.68	100.09	101.85	99.397	99.042	98.502	100.16	103.43	102.53	99.563	99.985	102.1
104.57	102.68	107.66	105.09	105.28	107.09	105.79	106.57	105.67	104.27	106	103.26	103.7	103.04	100.72	104.73	103.53	101.07	104.73	104.59	102.7	105.22	102.42	107.58	103.77	105.68	104.59	104.13	104.75	103.08	103.03	105.05	105.03	107.17	104.86	102.78	105.96	102.01	105.62	104.71	105.55	100.9	107.27	104.6	106.66	104.88	103.72	102.75	104.66	102.11
105.69	108.21	108.1	104.59	106.42	108.36	106.08	104.13	105.13	105.25	103.01	104.83	107.37	101.29	107.02	107.47	105.46	106.06	102.55	105.23	105.19	107.27	104.58	108.66	103.99	105.92	108.84	104.11	104.36	105.71	106.79	102	107.93	106.66	108.26	104.87	103.74	105.1	106.7	107.64	107.51	104.61	106.99	103.91	105.03	104.52	106.93	108.28	109.88	104.16
110.53	113.66	111.4	109.58	109.82	110.2	112.67	108.96	109.08	110.83	108.62	107.68	110.41	112.97	108.19	109.86	110.87	109.49	109.57	110.29	113.57	110.19	107.82	112.57	109.94	115.25	109.06	109.69	108.33	107.52	109.33	110.06	107.68	107.88	109.15	109	110.98	109.3	110.83	108.23	107.3	113.52	110.12	106.97	111.29	107.67	109.99	109.98	109.6	108.34
107.94	106.54	105.97	107.19	108.77	109.33	108.03	103.28	106.54	108.14	107.31	107.64	106.34	105.72	108.65	104.35	104.23	105.31	105.71	105.15	108.32	109.63	105.48	105.57	107.17	106.95	108.85	106.63	107.58	107.77	105.14	106.47	107.1	106.14	107.93	110.19	110.14	106.13	106.8	105.84	107.54	109.03	109.3	105.95	104.64	105.31	107.48	107.45	108.91	108
103.79	103.39	104.22	107.86	103.45	100.49	104.93	104.29	103.89	104.25	104.71	104.52	105.29	103.75	103.38	105.42	102.76	103.58	104.52	105.73	102.28	102.94	106.09	106.32	107.48	103.24	102.46	106.52	104.07	101.38	103.18	103.99	103.18	103.46	103.43	104.32	105.79	102.32	101.41	105.78	103.94	105.61	106.31	104.71	103.59	105.36	103.94	104.07	107.3	107.23
102.52	101.8	105.12	102.58	100.01	98.953	102.7	95.228	102.42	102.09	99.418	100.68	102.57	102.99	99.813	101.48	99.867	102	101.17	99.662	100.59	101.95	101.06	101.53	99.516	101.73	102.86	101.98	100.79	99.433	100.27	103.08	99.072	97.971	103.44	99.317	101.84	100.25	102.48	100.84	101.74	100.27	100.43	100.93	103	98.572	102.4	100.87	100.39	99.91
112.8	113.16	111.09	113.5	113.48	112.42	112.78	111.62	110.91	113.37	108.89	112.73	112.37	114.4	109.94	111.24	113.74	109.92	108.99	111.55	108.82	110.79	111.52	109.41	111.22	112.16	112.26	113.29	112.79	113.25	110.22	109.21	111.33	111	114.46	108.15	113.9	112.06	108.32	109.41	111.04	109.4	112.65	111.99	110.4	112.72	111.4	113.28	112.09	111.5
106.29	107.73	102.24	105.75	106.51	106.41	108	104.28	104.17	104.18	107.18	102.14	105.88	108.22	106.88	103.14	106.71	102.26	101.93	109.61	105.21	106.65	108.8	105.19	105.16	105.53	107.13	109.34	108.1	106.32	103.62	107.48	105.17	108.25	107.46	107.66	106.47	104.34	106.49	105.63	104.81	104.6	102.84	105.46	104.1	106.22	104.45	105.96	106.33	106.56
112.95	111.37	110.17	110.74	110.87	109.3	109.48	110.69	110.91	112.23	109.59	109.49	108.82	110.11	111.29	109.74	113.78	109.53	108.82	109.14	110.72	108.54	109.91	110.55	109.92	107.72	109.8	112.93	111.86	109.53	108.13	110.29	111.53	110.59	110.96	108.66	110.39	113.31	112.71	109.21	112.97	110.54	111.11	110.15	109.22	108.86	106.31	110.1	108.55	110.43
112.03	111.45	108.95	110.24	112.45	110.97	112.22	110.1	109.15	111.42	110.82	109.96	112.23	109.99	112.11	106.63	108.87	109.58	111.95	108.89	109.1	111.21	110.81	108.64	108.88	110.15	108.33	113.62	112.3	111.8	113	110.28	109.69	112.63	111.18	113.96	112.84	110.45	109.66	108.24	111.63	110.1	113.08	112.64	112.09	111.72	112.44	109	109.49	112.13
103.15	102.41	107.01	103.4	105.97	106.41	104.82	106.71	107.63	109.78	108.19	102.46	106.26	104.78	103.17	105.15	105.06	105.99	103.92	104.28	104.87	105.18	102.52	104.06	103.31	104.58	104.15	102.24	105.18	101.91	104.04	100.55	104.93	105.26	102.53	105.17	102.39	103.57	104.22	102.39	103.9	105.57	104.94	106.15	104.35	102.77	103.18	106.58	103.24	104.58
104.03	103.29	101.78	103.79	103.07	103.14	100.91	106.07	103.93	103.11	105.03	107.2	104.04	105.57	105.12	105.3	103.83	102.92	103.93	103.02	106.07	107.87	103.46	102.93	102.56	102.87	105.34	105.06	107.01	106.08	105.15	99.631	105.64	104.57	108.01	107.75	109.04	105.93	105.98	104.01	106.24	103.12	106.76	104.5	105.71	104.87	106.28	105.82	104.81	104.81
108.83	110.82	112.09	116.1	112.83	112.91	116.08	113.18	112.47	113.16	111.34	113.62	114.58	112.21	113.68	112.5	112.43	112.41	111.26	111.51	110.18	112.51	113.43	112.88	114.66	114.4	115.39	115.12	110.57	110.62	114.42	111.96	110.16	113.98	114.87	109.55	114.54	112.44	114.62	114.95	113.3	115.39	113.9	112.67	113.67	111.24	112.81	113.43	114.46	111.82
103.11	104.77	104.64	103.79	105.31	106.23	103.46	104.91	104.98	104.01	107.72	103.13	106.55	106.98	104.41	103.08	106.62	103.97	105.42	105.41	106.67	101.71	102.78	104.39	103.64	105.2	106.14	103.52	105.97	107.11	105.52	106.86	105.07	106.22	108.28	105.61	107.11	103.54	104.99	106.43	105.79	105.41	107.19	105.26	103.01	107.29	103.75	104.43	103.65	105.63
107.4	107.68	106.87	104.52	108.23	109.16	107.57	104.83	106.31	103.62	107.09	106.75	104.85	106.71	107.11	107.05	107.22	106.5	106.2	108.95	106.58	108.71	108.74	107.52	105.75	109.8	106.25	105.44	108.66	108.81	105.16	108.34	106.92	104.44	107.09	107.33	108.87	107.02	107.84	104.8	107.58	106.53	108.49	105.98	107.45	106.76	105.48	105.27	108.36	108.34
111.61	114.56	115.66	110.72	111.92	110.91	108.94	109.91	110.15	110.39	113.44	111.75	113.98	110.04	110.8	112.14	110.82	110.73	116.31	112.15	113.42	110.95	112.74	113.83	111.88	113.46	109.42	107.43	110.93	110.15	113.23	110.59	107.68	114.34	113.47	112.47	117.32	111.04	110.74	110.2	111.18	111.32	109.29	112.92	113.11	113.67	111.96	112.33	114.26	113.19
109.86	110.11	109.54	105.92	112.22	111.06	110.57	111.48	108.31	112.49	108.9	113.75	108.44	111.54	108.04	109.48	111.9	111.34	111.29	107.67	106.71	110.48	108.49	111.24	110.78	107.77	110	108.02	111.17	113.89	110.68	105.89	108.38	111.19	112.86	109.5	111.51	109.18	109.8	110.26	107.69	110.18	109.2	109.24	109.9	111.6	110.43	106.57	111.2	112.27
113.29	109.39	110.33	110.17	112.28	108.07	110.83	109.8	110.9	111.52	106.18	111.36	108.15	111.66	109.64	109.25	112.07	107.58	109.38	107.31	112.42	112.81	109.95	110.79	112.57	111.82	110.72	109.52	112.51	110.27	112.78	111.89	109.3	112.48	110.73	114.55	109.24	109.68	109.06	108.64	108.91	110.95	106.57	111.47	113.69	112.61	109.85	111.16	108.67	112.21
113.24	112.24	115.68	110.86	111.72	110.45	114.41	114.24	113.75	113.34	115.34	115.83	109.36	114.32	114.41	112.16	111.23	111.45	110.32	111.44	112.19	113.85	114.24	111.6	113.71	109.74	112.67	111.36	110.12	112.29	111.36	113.7	114.35	113.99	112.66	110.26	110.37	112.44	114.03	114.57	115.37	114.72	113.14	113.92	113	115.02	112.67	114.24	114.74	112.08
113.46	113.66	113.44	113.8	109.69	112.25	108.96	114.23	111.38	110.24	111.88	111.59	113.43	110.6	110.16	109.26	112.36	110.15	113.78	110.97	114.31	113.06	113.78	111.86	114.9	115.06	114.25	109.23	112.01	112.86	110.25	112.48	109.75	111.24	112.98	113.29	113.54	114.42	111.19	110.59	108.78	109.38	111.35	112.38	113.64	113.18	110.88	111.85	111.27	113.02
102.26	100.92	99.649	103.69	99.866	101.21	102.33	103.51	102.35	99.096	99.626	103.13	97.662	99.119	99.305	101.29	100.34	100.12	98.942	101.96	103.81	102.31	103.37	98.393	98.478	99.04	100.17	101.58	104.7	102.02	96.647	101.07	99.044	98.806	99.778	99.353	98.305	99.788	102.39	100.02	99.43	99.793	100.15	101.32	100.72	99.394	101.62	99.273	99.743	97.776
111.4	108.38	113.29	109.27	107.26	108.49	110.71	110.53	109.26	110.69	111.48	110.86	116.06	112.5	110.66	111.04	109.07	111.34	113.19	110.3	110.44	110.47	111.6	112.53	109.93	110.14	111.69	111.58	108.44	113.55	109.27	113.04	111.78	108.67	112.12	113.29	110.44	109.97	112.03	112.22	113.19	111.12	110.04	113.18	111.56	111.22	109.11	109.25	110.26	111.83
104.03	103.52	107.03	102.29	103.11	108.09	105.22	101.31	102.64	103.61	102.84	103.29	106.65	105.88	103.45	105.89	105.35	104.51	104.05	101.43	102.27	105.11	105.13	102.96	104.16	103.51	104.55	103.9	103.8	104.85	101.43	102.91	105	103.63	106.32	103.6	102.11	103.57	106.17	103.64	107.37	105.84	103.59	102.7	104.6	103.92	106.88	104.45	105.99	105.4
110.98	111.26	114.53	112.52	109.23	111.62	111.73	111.45	112.31	112.53	110.83	114.52	112.52	110.97	112.46	112.96	111.26	112.67	113.24	113.61	111.93	113.65	111.68	110.92	113.08	114.38	111.6	109.7	111.18	109.72	112.68	111.65	110.87	112.72	112.84	110.09	113.05	112.25	113.41	110.04	112.06	110.37	114.45	113.3	109.92	110.82	112.55	109.59	113.03	112.07
107.2	116.26	111.42	111.58	114.84	113.57	113.21	111.43	112.18	115.9	112.55	112.76	112.19	111.72	117.11	113.61	114.9	114.17	111.71	113.41	112.11	116.78	114.47	110.07	114.02	109.7	109.79	110.71	113.1	114.02	111.28	113.45	116.5	113.55	112.38	114.29	112.97	111.35	113.77	115.09	113.69	111.1	110.85	114.03	116.22	112.89	112.08	112.53	114.72	115.44
102.02	105.94	107.01	104.35	106.26	103.15	103.85	102.68	102.56	104.35	107.95	105.55	106.45	105.28	107.61	107.25	106.83	104.4	105.86	106.71	105.2	106.63	105.32	102.63	105.17	103.32	102.96	103.2	103.87	108.97	107.61	105.59	106.27	106.13	109.65	107.18	109	106.59	102.91	103.37	108.43	102.64	105.76	107.32	105.62	109.68	108.53	105.29	105.12	108.52
107.53	104.38	103.36	109.26	106.72	106.63	108.95	107.55	107.27	108.99	103.21	103.88	107.5	107.36	104.22	104.53	105	104.74	106.84	106.2	107.62	107.91	107.4	103.51	104	103.05	107.29	104.49	107.23	102.47	106.81	105.15	106.03	103.13	101.86	106.67	106.21	104.54	103.81	105.95	104.77	107.2	106.41	104.39	104.96	102.87	105.94	106.59	106.41	105.86
108.67	105.15	103.51	104.13	104.38	105.17	104.22	106.81	103.75	106.65	108.44	106.63	105.55	105.41	106.61	107.93	105.08	106.99	106.93	106.07	105.63	106.94	107.66	109.12	104.07	105.25	106.04	105.7	105.19	105.44	103.2	104.94	105.69	105.15	107.03	105.37	106.15	104.87	107.17	105.37	108.88	104.34	105.6	105.41	104.87	105.17	105.75	108.42	104.37	107.34
107.71	102.54	104.63	107.57	103.75	104.83	104.14	104.41	106.02	108.24	107.53	103.04	101.94	102.85	103.31	106.55	105.64	107.08	102.94	103.59	104.83	105.81	106.3	105.69	102.64	104.91	105.75	102.1	103.72	104.47	102.01	107.72	107.22	106.25	102.97	105.84	100.59	107.05	107.5	103.51	106.26	105.85	104.71	103.03	103.27	105.29	104.57	105.09	104.29	103.31
107.04	106.65	107.32	106.49	105.96	106.82	107.13	108	105.27	107.42	109.54	105.71	108.81	108.11	108.2	106.86	106.79	106.22	108.18	108.47	108.11	109.05	106.78	106.88	105.77	109.62	106.74	108.04	105.78	107.08	107.67	107.3	105.84	108.08	104.91	107.65	105.35	108.6	107.1	104.86	107.35	108.02	107.07	108.8	106.31	105.75	106.35	108.61	102.37	105.48
112.22	109.87	110.43	112.7	109.62	108.49	111.31	108.62	110.27	112.11	109.86	112.6	109.46	110.18	110.88	110.53	111.64	112.77	110.79	113.47	112.64	110.21	110.72	114.36	112.48	113.24	113.07	108.86	113.7	106.41	112.84	111.13	113.62	112.13	112.91	109.5	112.02	112.23	112.84	112.3	112.39	111.33	113.46	111.15	113.37	112.2	113.84	110.48	114.06	115.2
98.927	102.38	97.856	97.699	100.56	100.11	100.71	99.476	101.5	99.535	101.91	101.86	97.005	102.74	100.44	101.8	99.482	98.895	100.46	99.497	99.982	103.27	102.28	100.22	98.305	98.456	96.676	101.38	102.46	99.811	99.11	98.824	99.017	101.08	102.88	101.08	97.655	100.33	101.99	100.12	101.88	99.555	99.986	102.73	101.9	101.01	101.4	101.53	98.707	98.862
105.11	102.28	104.41	106.47	104.72	101.35	105.91	104.09	101.9	106.36	103.21	102.4	106.18	103.23	105.87	100.6	102.93	108.95	103.67	105.61	105.39	104.22	105.23	103.41	101.64	104.29	103.07	104.87	103.37	103.75	104.05	105.69	101.88	104.29	101.94	106.17	107.95	105.48	104.23	105.32	105.6	107.89	102.43	102.07	106.49	108.37	104.87	107.75	105.76	104.62
111.27	112.68	113.76	114.29	111.98	113.26	112.17	110.54	118.3	113.36	113.08	114.58	111.88	113.02	112.42	110.82	113.21	112.44	110.37	111.39	112.63	113.79	112.21	111.02	111.08	111.47	110.83	112.93	113.23	112.77	114.11	109.55	112.38	111.78	114.13	113.61	109.53	115.92	116.43	112.69	115.41	111.06	113.46	112.96	111.32	111.09	114.64	114.49	112.21	113.22
106.54	105.67	109.91	107.02	106.6	109.53	104	106.07	105.84	105.63	105.63	108.13	105.63	106.11	105.99	106.01	110.08	105.78	106.67	107.04	107.47	110.33	106.21	106.82	102.36	108.4	108.51	105.71	105.19	108.26	105.92	108.08	106.34	106.45	106.19	108.31	105.24	106.37	105.06	109.1	108.46	105.5	106.55	107.91	107.84	107.58	107.35	106.28	107.95	103.44
107.31	106.74	106.17	107.46	107.59	105.41	105.93	109.64	107.1	108.64	104.35	109.47	109.7	104.35	107.47	108.4	107.53	107.31	105.24	105.22	109.58	106.99	107.48	106.66	106	104.34	108.81	107.46	107.13	108.23	108.69	105.19	104.07	106.64	107.99	107.12	107.04	106.48	106.76	108.01	105.85	105.34	109.37	105	106.85	105.84	107.11	107.58	105.07	108.18
112.68	113.8	109.12	109.96	111.52	114.69	110.02	111.66	111.01	114.48	109.12	111.29	112.9	107.52	112.54	110.91	110.69	112.51	110.13	112.49	110.53	112.96	113.93	116.85	111.95	112.72	110.65	113.25	110.08	111.55	110.39	110.19	113.2	111.7	112.19	111.71	112.35	112.43	108.61	112.12	111.45	113	109.29	111.05	110.51	113.07	111.69	112.81	109.38	111.58
114.84	111.77	112.03	113.16	113.8	116.01	114.41	111.52	115.02	111.49	110.02	112.17	114.5	112.89	113.03	111.1	112.93	114.45	111.44	112.4	110.63	112.55	110.19	114.66	113.24	116.08	116.27	113.58	112.98	111.92	114.93	112.48	117.49	113.02	112.35	116.17	114.3	112.11	109.55	111.9	112.1	113.96	114.04	113.08	113.16	112.95	111.27	112.12	112.46	112.99
107.77	104.77	107.84	107.13	108.02	106.84	104.42	108.19	105.75	107.26	107.4	105.69	104.35	105.55	103.54	108.86	109.49	107.03	105.15	109.04	104.26	108.11	107.71	110.51	107.51	106.2	106.68	107.01	105.75	106.59	103.8	108.29	106.25	106.02	108.49	110.65	107.33	105.66	107.93	105.87	104.1	108.72	108.25	110.7	109.7	104.32	109.2	108.49	105	104.93
103.83	108.11	102.97	106.36	104.38	104.51	107.25	104.76	107.09	101.62	104.35	109.09	106.7	101.67	104.33	103.01	108.51	104.55	106.52	105.68	106	106.68	106.62	104.6	104.44	102.96	104.74	104.43	105.69	104.54	105.11	104.45	105.16	104.31	105.43	104.52	104.08	104	106.81	108.13	106.13	103.34	104.47	107.89	105.01	105.69	107.55	104.83	106.43	106.77
109.57	110.81	113.44	110.87	109.98	112.85	111.59	107.38	110.51	108.27	109.73	112.16	107.48	109.89	108.68	108.99	107.16	110.81	108.79	112.47	110.2	112.87	109.07	108.67	108.09	109.05	112.92	109.02	110.1	109.37	109.79	112.1	112.43	111.51	110.51	110.21	111.56	111.45	114.26	108.45	109.83	109.79	111.79	111.58	110.34	110.82	111.43	110.72	112.82	108.83
100.79	101.04	101.03	102.3	100.89	101.52	101.33	101.15	101.01	96.732	98.944	102.53	99.252	100.9	97.96	98.186	98.672	100.75	101.38	103	98.889	100.1	99.5	100.43	97.626	101.32	100.08	101.86	99.556	98.399	102.98	98.179	99.918	97.644	100.31	99.377	97.417	100.95	99.926	103.28	99.619	98.828	97.534	101.94	99.322	100.27	97.723	102.33	98.633	98.382
107.76	107.34	107.23	106.38	106.09	107.37	106.96	107.36	103.82	107.82	108.14	105.78	104.6	106.21	107.57	104.75	106.74	107.48	102.84	107.06	105.52	108.04	104.12	105.98	103.98	105.06	103.37	108.09	105.73	105.3	107.14	105.07	105.88	108.56	106.24	106.01	104.43	106.6	106.1	104.99	104.73	106.69	108.23	107.16	106.76	103.23	104.07	106.86	108.47	104.15
110.56	110.85	111.04	113.67	112.7	110.52	113.13	110.85	117.07	109.64	114.2	111.72	110.69	112.61	110.77	109.8	111.79	109.15	111.81	109.59	113.65	110.97	114.27	109.42	111.36	112.44	108.72	112.04	112.14	113.66	110.1	109.28	113.19	113.23	112.14	112.46	106.86	111.62	111.44	110.73	111.43	111.43	113	110.28	115.21	112.04	109.97	112.86	111.66	111.74
108.12	106.9	106.4	106.24	109.1	105.77	108.36	110.08	106.23	108.19	105.22	105.17	105.21	107.45	107.77	105.17	104.47	103.13	104.56	106.42	106.99	105.24	106.95	108.12	105.75	105.31	107.08	105.44	107.43	104.93	106.98	106.58	103.97	108.97	106.18	105.63	108.87	109.39	108.79	108.48	103.46	104.94	107.11	105.93	106.85	105.09	104.93	105.93	105.31	108.71
103.79	102.81	103.41	105.46	104.49	105.31	103.1	105.75	104.86	104.56	101.18	105.56	106.39	103.75	106.62	103.82	106.32	107.73	106.6	105.99	105.13	104.69	103.42	109.46	101.33	108	106.32	105.09	103.72	106.8	106.98	104.05	107.01	106.55	108.02	104.16	107.74	104.38	105.98	100.86	103.56	106.78	103.95	104.66	107.06	101.94	105.93	106.19	106.78	102.36
110.06	111.03	111.73	108.8	111.22	110.42	113.2	111.78	115.14	112.14	111.11	107.86	111.2	112.56	115.5	110.19	110.34	113.22	113.34	111.65	112.64	111.52	111.15	111.11	110.9	112.16	112.04	109.86	111.23	114.69	112.57	109.95	113.66	111.25	109.8	112.92	109.16	112.39	112.78	111.12	115.19	111.09	113.13	109.53	113.61	112.63	112.77	111.27	110.28	110.17
104.56	102.7	105.41	104.46	105.71	107.05	106.97	103.83	106.28	106.17	108.7	103.95	105.43	106.58	106.33	105.56	106.85	104.21	105.28	107.87	104.82	103.58	105.43	103.8	103.87	106.8	106.13	105.26	106.31	102.74	103.97	105.9	106.32	104.99	105.75	105.32	106.18	106.16	107.01	104.73	105.42	105.8	105.59	105.76	105.79	105.84	106.16	106.84	107.67	103.63
103.03	108.25	104.03	103.63	105.75	108.53	105.86	106.38	103.96	105.84	107.75	105.97	108.61	104.78	107.48	108.09	107.02	103.99	105.45	104.02	105.64	106.89	106.96	107.35	110.34	107.36	106.58	108.13	105.73	106.38	109.17	104.6	106.74	105.36	110.05	106.4	102.94	106.52	108.5	107.85	105.42	104.7	105.51	104.02	107.61	105.82	103.72	105.8	105.68	104.52
106.92	104.36	103.72	104.89	104	102.83	105.14	103.28	106.45	102.98	101.88	104.48	105.18	104.65	99.841	103.78	103.51	101.18	104.06	102.91	104.62	102.68	104.51	103.79	103.41	103.87	105.06	106.85	105.64	104.43	104.04	103.19	106.19	106.56	103.69	105.38	106.22	106.35	102.28	104.63	104.76	105.12	104.16	104.54	103.49	103.71	106.85	105.58	107.37	104.91
105.1	107.22	105.07	107.99	107.67	105.59	102.35	109.28	105.76	103.96	107.06	103.87	106.61	103.08	106.33	102.5	107.37	105.53	105.67	104.05	103.94	103.47	107.23	106.81	104.23	104.63	105.51	103.15	107.3	107.34	106.82	106.81	105.9	107.62	102.99	103.05	103.96	103.1	105.44	107.27	106.4	104.65	109.02	102.14	105.1	107.91	102.96	104.06	104.32	103.81
98.92	99.346	102.97	100.66	99.947	101.56	99.651	99.165	101.06	100.17	103.02	100.51	101.37	102.87	105.42	98.701	104.85	100.4	101.61	101.44	100.36	99.022	103.36	103.01	100.78	101.11	97.307	101.6	102.86	100.9	101.5	100.47	103.54	97.228	101.9	99.887	101.11	98.577	101.73	103.01	100.09	102.66	99.167	100.25	100.33	99.681	100.44	99.746	101.72	99.75
106.06	103.56	103.08	107.56	104.72	101.57	105.37	106.61	101.32	106.53	102.38	103.21	104.45	105.22	104.15	105.31	103.95	106.03	104.18	105.18	104.32	103.99	106.17	108.96	104.81	104.41	102.8	105.9	104.12	108.27	104.83	106.54	106.17	106.37	104.59	101.75	103.96	102.44	103.8	104.62	107.37	106.24	107.8	106.51	103.7	102.93	107.58	105.27	105.94	103.98
96.373	97.552	97.652	101.18	98.179	101.29	98.735	97.655	99.613	100.3	98.986	98.465	98.652	101.15	103.11	101.37	97.817	99.103	98.751	98.348	98.368	100.6	103.24	99.805	100.57	100.18	97.374	101.56	99.492	97.773	97.228	98.881	100.89	100.35	97.208	99.762	99.629	101.18	101.29	98.751	97.631	99.194	102.31	97.636	98.614	100.17	100.48	101.8	97.825	98.883
106.82	108.34	105.68	105.4	108.17	106.44	108.04	105.8	109.4	105.52	106.16	105.29	106.84	107.44	106.87	105.26	105.46	107.21	103.98	103.79	105.84	109.27	107.71	106.18	105.11	107.29	108.42	108.38	106.55	104.59	109.13	110.38	104.73	108.11	105.81	107.5	109.15	105.48	108.41	106.1	104.89	103.37	108.54	105.39	103.91	106.17	105.8	103.48	108.67	105.76
108.49	108.86	112.16	110.14	111.52	113.65	114.86	111.74	111.96	109.18	111.14	113.13	113.62	110.91	109.82	110.54	110.66	112.04	111.57	110.23	112.75	111.02	109.29	111.84	113.17	113.53	111.79	112.76	112.92	110.41	109.71	111.39	109.89	108.97	110.51	112.72	107.67	111.7	111.82	110.11	112.81	110.53	111.67	109.83	111.66	108.28	111.22	113.37	111.65	109.8
97.911	101.05	99.676	99.013	99.596	98.58	101.78	99.674	98.014	99.082	101.43	100.28	97.657	101.79	104.22	99.31	100.91	103.43	103.59	99.237	101.54	100.81	99.797	98.869	99.814	103.81	99.027	100.21	100.88	99.933	100.7	98.31	99.762	100.69	101.39	97.58	101.62	96.881	100.11	102.71	100.45	99.41	103.8	100.22	98.239	101.07	98.304	96.819	102.7	101.37
107.32	109.42	112.38	110.47	111.13	109.76	112.32	108.38	108.52	110.41	111.73	112.6	112.43	111.37	107.22	108.57	108.87	111.48	110.7	108.82	112.17	107.15	107.83	107.81	106.75	109.41	109.19	109.28	110.9	109.75	108.78	111.6	109.17	109.99	110.86	110.88	105.36	107.29	110.2	110.07	108.96	107.44	109.41	110.73	112.21	109.13	114.2	111.25	105.63	110.54
107.96	104.16	107.32	106.85	105.31	102.96	105.5	103.44	106.88	106.51	106.31	108.31	105.52	110.64	107.72	105.48	104.94	104.03	103.51	105.45	105.58	104.25	103.35	107.72	107	105.51	105.28	107.47	105.24	102.25	108.02	106.44	104.04	104.54	104.4	102.47	105.67	104.66	105.94	105.28	105.75	103.29	108.57	104.34	104.39	110.98	109.9	103.98	106.86	106.23
106.56	105.63	107.55	105.81	107.28	107.22	107.7	104.75	107.94	107.01	107.14	109.21	108.37	107.21	107.65	104.58	106.15	105.79	109.73	110.64	103.53	105.77	109.61	103.59	106.84	107.15	109.49	106.96	107.38	107.64	109.75	108.82	105.41	106.79	105.01	106.79	105.61	105.8	104.58	105.51	107.31	105.27	109.34	107.74	106.63	108.38	106.64	108.23	106.27	106.29
112.42	116.48	109.73	106.6	110.48	109.59	110.83	110.03	111.57	111.23	111.03	113.16	109.52	108.81	109.14	110.68	110.34	111.47	109.4	110.01	110.19	108.44	108.39	111.33	109.36	109.95	107.96	112.62	112.15	111.11	111.81	109.93	111.19	110.99	111.14	109.88	109.35	111.33	107.2	111.26	110.34	111.9	111.59	111.08	109.28	110.14	112.11	109.99	113.77	111.53
98.479	97.763	102.48	98.392	97.769	100.15	100.99	104.64	99.87	96.878	101.39	100.73	100.34	102.54	98.392	101.7	99.982	100.71	102.43	101.41	97.989	98.105	100.27	98.332	100.62	101.8	97.641	99.775	98.708	99.32	100.19	99.561	98.181	98.923	100.85	99.193	98.514	100.24	96.591	100.01	100.67	99.687	98.206	98.895	99.634	102.7	101.87	99.844	97.417	97.894
104.06	109.13	107.87	106.45	108.11	105.6	106.65	108.28	104.39	106.02	106.18	108.15	103.15	104.75	106.97	106.8	105.88	106.75	107.1	107.14	108.06	109.35	106.21	106.49	106.76	109.46	108.73	106.06	109.37	107.51	104.69	108.43	107.58	107.51	106.59	104.33	107.73	103.5	105.55	106.53	106.98	106.53	108.82	104.53	105.89	109.15	106.77	107.6	107.06	107.69
105.21	103.57	106.84	109.75	107.43	108.37	107.54	105.84	108.31	106.7	108.21	106.75	107.83	107.26	105.96	106.51	109.75	106.85	108.85	107.21	106.21	107.63	108.41	107.92	109.48	110.03	107.38	104.19	105.81	107.38	107.24	106.55	106.65	106.32	106.23	104.14	108.1	106.2	108.73	108.05	106.25	106.3	105.36	107.51	106.18	106.04	105.02	106.23	105.03	105.8
106.69	107.31	106.72	108.04	107.59	104.99	105.31	106.22	105.5	104.91	108.49	106.29	107.35	106.98	106.35	105.67	111.23	110.05	104.82	107.64	108.5	104.46	108.13	107.48	105.22	102.28	102.49	106.75	104.86	106.66	108.81	107.94	103.97	105.59	106.95	105.93	106.71	109.13	106.17	107.37	106.82	105.64	105.1	104.59	106.93	106.08	107.06	106.99	108.14	108.14
101.96	99.269	97.755	100.53	103.68	97.402	102.2	98.419	97.489	98.514	97.589	99.802	99.543	100.56	99.002	99.104	103.25	100.28	100.58	100.27	97.128	100.59	98.692	97.578	95.633	97.666	100.44	100.67	99.67	98.456	103.12	96.906	101.61	99.742	99.596	99.653	98.749	101.67	100.26	101.23	97.215	97.329	101.51	98.023	95.439	101.23	98.549	97.667	101.76	100.54
110.47	110.37	109.74	110.37	110.31	109.6	110.05	108.15	108.43	111.03	109.96	110.25	111.28	108.29	108.04	108.23	110.31	108.57	109.42	114.05	109.7	107.67	111.55	112.09	109.74	109.25	111.08	113.07	106.79	109.92	111.07	111.74	109.18	106.97	109.6	110.62	110.52	111.04	112.27	108.96	109.74	109.17	108.24	112.14	109.07	111.63	109.91	109.68	109.81	111.43
103.48	105.79	103.17	102.78	105.51	104.9	102.57	102.62	103.87	105.01	104.53	103.29	104.44	104.65	106.72	107.14	104.5	103.8	106.35	104.22	103.76	105.45	106.44	103.68	106.44	102.08	103.66	104.86	105.5	105.55	102.53	105.44	105.51	103.6	106.86	103.85	105.2	104.47	105.84	104.28	103.21	108.36	104.03	105.27	105.32	103.86	106.31	105.43	103.82	106.91
108.51	103.94	106.79	103.55	108.97	106.18	107.37	100.42	106.75	106.46	105.34	102.62	107.86	106.48	106.48	106.65	109.49	108.04	108.15	104.64	109.03	105.37	102.02	106.23	109.14	106.44	108.4	104.98	107.69	111.18	109.42	104.6	106.68	105.9	107.24	103.38	105.55	106.29	107.89	104.75	109.27	104.73	106.27	105.43	102.41	105.9	106.72	106.49	107.6	110.4
104.4	109.56	101.94	106.72	105.72	103.24	105.32	107.7	104.19	103.01	106.06	106.78	107.45	104.86	107.04	105.24	102.34	106.66	105.63	107.56	106.21	106	109.74	104.36	105.08	105.18	105.21	106.14	106.09	108.16	101.87	105.79	104.54	105.53	105.05	110.12	107.43	103.53	104.39	102.78	103.55	105.51	104.77	105.9	110.33	102.35	107.79	107.76	107.38	108.87
105.83	105.03	102.77	108.05	103.97	108.55	104.02	103.23	104.54	105.01	105.29	105.18	106.83	104.96	107.88	103.96	105.19	104.44	105.79	106.06	106.25	109.44	106.54	105.16	104.46	105.7	105.69	104.61	105.9	103.92	105.21	104.73	103.68	105.89	104.53	107.8	106.7	108.95	107.51	103.83	105.11	107.6	104.11	107.73	106.48	106.75	106.77	105.03	103.01	106.44
98.43	104.26	100.75	98.926	102.72	99.559	103.91	97.799	97.955	97.491	103.37	99.784	101.09	97.937	100.34	102.31	103.66	100.54	103.89	99.864	102.58	99.836	103.22	99.397	99.209	99.678	100.62	97.389	98.705	99.618	101.89	100.03	101.26	99.308	99.178	101.58	100.5	98.831	99.618	99.106	100.17	99.089	98.308	99.155	99.88	99.702	103.01	99.205	101.31	101.69
109.15	106.75	106.71	104.54	101.7	107.07	104.85	106.77	105.76	104.36	108.76	106.33	104.05	103.25	104.62	107.77	106.04	107.8	106.22	104.78	103.81	106.64	108.36	107.04	108.15	104.1	110.09	104.87	105.86	106.86	104.85	104.78	104.71	105.99	106.99	103.51	106.14	104.82	106.02	104.55	108.53	106.82	104.73	105.38	106.91	105.71	104.5	105.9	106.04	106.21
103.03	105.22	105.27	102.29	102.22	102.6	102.13	103.31	105.95	103.76	101.24	102.82	105.31	101.72	105.97	107.75	103.09	103.71	103.06	101.84	105.19	103.46	103.56	102.97	100.6	105.79	101.83	106.93	101.63	103.59	104.59	103.04	104.99	102.44	102.22	104.73	103.5	107.22	106.48	106.5	105.82	103.14	106.81	102.03	104.82	102.73	104.92	103.74	105	105.95
106.03	104.64	103.82	104.59	103.69	104.98	104.05	105.1	109.13	103.74	107.47	105.55	104.32	103.91	106.19	106.67	107.89	104.19	107.65	105.96	105.95	108.45	103.57	105.23	104.62	108.43	102.43	107.21	109.57	102.83	104.99	105.08	105.56	105.52	104.51	104.29	106.1	105	104.18	104.92	104.3	104.94	107.22	102.75	104.83	104.99	107.35	105.22	104.26	106.81
107.27	102.5	105.46	105.39	103.04	107.59	104.01	105	107.12	104.38	105.81	103.88	106.03	104.2	107.52	105.67	103.01	103.01	103.4	106.62	106.82	104.75	108.16	103.46	107.91	103.82	105.48	105.87	105.81	104.96	106.76	106.5	105.4	106.11	102.74	101.05	105.72	105.69	105.01	106.11	107.19	107.42	104.89	107.26	106.25	104.97	107.92	103.86	105.95	107.29
102.54	106	106.05	101.27	102.16	101.64	102.97	106.5	101.65	103.24	102.57	106.18	106.91	105.27	101.36	102.82	107.82	104.62	104.44	105.83	103.05	104.65	104.68	102.56	106.91	105.04	105.71	105.36	104.6	106.12	104.98	108.04	102.62	107.76	104.18	103.39	103.03	103.28	104.86	105.02	101.96	103.29	104.47	103.39	103.98	104.28	102.77	102.63	105.18	103.62
110.6	111.67	109.39	110.42	109.82	111.6	112.01	112.4	110.59	110.47	111.17	114.8	111.75	109.59	110.88	108.48	112.16	111.98	111.39	111.51	110.72	109.64	109.76	111.68	111.24	109.75	113.16	112.09	113.31	113.56	111.61	109.94	114.03	113.77	111.98	112.25	110.71	112.33	111.38	111.96	112.03	114.66	112.21	110.44	110.69	115.33	110.64	108.4	110.89	113.76
101.81	100.9	98.823	102.18	101.29	98.44	99.499	100.63	100.01	101.3	100.47	101.93	100.09	101.35	99.506	99.408	99.584	100.57	101.92	100.55	98.898	100.36	100.12	100.21	99.787	99.599	101.87	99.369	100.6	100.53	99.342	103.22	100.31	101.62	100.76	99.528	101.39	100.8	102.02	98.687	99.958	98.242	97.991	95.912	97.171	98.993	100.9	102.28	98.904	98.196
107.37	106.23	110.31	110.88	108.7	110.87	108.44	112.78	110.45	112.4	109.39	109.25	110.17	110.35	108.99	109.56	113.15	114.38	111.3	111.34	109.93	111.57	109.61	111.34	112.23	112.75	110.63	105.18	111.22	110.77	114.23	109.1	111	110.71	107.93	111.95	109.24	108.11	109.55	107.93	111.25	109.38	110.21	110.73	107.63	111.78	110.12	109.2	114.63	107.88
103.42	106.54	108.47	102.82	103.69	105.27	103.48	105.97	104.97	102.6	102.25	102.92	103.31	107.87	107.7	106.42	106.73	105.25	107.79	104.57	105.08	103.56	104.9	103.82	103.02	105.31	108.33	103.9	106.56	104.93	105.52	106.14	101.98	104.08	105.61	104.4	106.18	107.05	103.86	104.58	105	109.07	108.89	106.63	103.74	107.06	107.4	103.92	104.42	107.27
110.63	113.49	110.8	110.83	113.3	113.21	110.87	114.78	111.28	113.11	111.63	109.9	109.56	108.18	109.23	107.23	112.33	112.25	111.94	110.8	113.19	111.59	106.6	112.24	112.74	110.76	112.59	114.39	109.16	111.53	113.67	113.64	113.37	114.22	111.04	114.07	112.11	112.17	110.78	112.16	110.76	111.19	110.82	113.54	113.34	109.07	109.88	111.48	109.35	113.76
102.75	103.14	103.68	105.52	104.16	104.1	103.26	104.26	104	106.22	108.47	106.65	106.68	106.43	109.56	107.6	103.66	104.27	105.44	106.13	104.74	104.19	106.92	101.83	106.19	107.59	107.42	105.49	102.67	103.09	108.71	104.62	106.14	106.93	106.68	106.8	106.34	104.66	106.98	103.51	101.85	106.8	105.22	104.07	107.91	105.54	104.9	105.41	104.39	104.8
103.45	105.28	109.26	106.54	110.59	107.15	106.33	106.42	102.96	104.21	108.6	107.76	108.74	104.81	105.75	103.07	106.83	106.01	103.89	104.64	104.51	107.15	105.2	105.75	105.56	106.08	105.27	106.14	104.69	106.69	106.87	106.05	104.32	109.29	106.44	105.42	106.56	102.74	108	105.28	108.89	105.8	107.21	104.26	103.8	107.62	105.58	106.68	105.91	108.4
110.6	109.6	110.49	111.76	105.82	111.17	112.77	114.38	112.18	108.52	112.27	110.71	114.8	111.25	112.34	109.51	111.4	107.89	111.26	113.11	112.38	111.27	110.29	110.35	110.42	113.59	111.08	112.92	111.27	115	113.04	112.73	109.82	110.78	112.68	113.04	112.22	108.01	112.33	112.38	108.42	115.1	111.21	112.5	110.26	108.06	108.04	110.3	111.41	110.77
110.5	109.14	112.13	110.53	112.36	111.13	109.82	110.26	112.07	111.28	109.02	109.1	112.42	112.73	108.81	109.81	111.66	109.42	111.9	107.5	113.71	108.39	109.92	110.62	109.73	112.34	112.31	108.38	110.09	110.87	111.83	109.96	114.17	110.31	110.95	110.53	108.42	110.25	110.1	111.08	108.96	109.51	111.66	110.5	108.4	111.82	109.95	105.45	111.02	112.04
108.5	109.76	112.89	110.64	112.01	109.9	112.69	109.47	113.96	112.75	110.46	114.2	111.81	113.8	112.78	112.98	112.66	112.59	112.52	111.6	113.12	110.48	113.22	113.34	110.93	113.17	110.89	110.45	110.99	114.49	111.38	108.28	110.64	112.73	116.16	112.8	112.13	112.33	112.6	113.21	112.52	109.52	113.98	113.38	112.4	112.47	117.18	114.62	110.8	113.09
102.67	104.53	105.48	105.16	106.5	107.34	105.86	106.26	104.72	107.24	107.27	108.13	103.77	105.32	107.44	106.46	105.43	103.73	105	104.19	106.08	107.86	103.75	106.03	106.38	105.27	104.08	104.31	103.11	104.03	106.64	105.79	103.83	106.33	104.73	103.95	107.11	106.24	106.92	103.92	106.33	104.3	104.57	108.64	104.99	108.7	104.67	103.98	105.83	105.53
112.32	113.82	109.8	111.14	114.92	111.87	111.22	110.98	114.08	113.01	110.38	109.51	108.85	110.55	112.47	113.14	113.24	111.22	112.56	111.16	113.41	110.63	111.85	111.79	110.38	107.86	110.34	108.54	112.8	111.23	110.82	111.28	110.66	113.2	108.71	110.39	109.4	113.08	113.32	109.85	112.24	110.96	108.47	111.29	110.16	108.93	112.67	111.23	111.49	110.41
105.71	103.85	104.7	103.95	104.01	104.15	103.11	109.13	105.58	103.21	101.23	103.2	104.6	103	103.85	106.67	103.18	104.16	104.9	106.85	102.39	107.08	103.77	105.95	103.67	105.35	104.06	103.76	104.05	106.6	102.83	106.67	110.83	104.7	106.54	103.55	101.93	106.21	107.96	105.74	104.35	104.82	104.07	107.51	103.92	103.88	105.69	104.72	107.45	107.08
104.36	105.84	104.34	105.66	107.95	107.37	103.08	104.08	106.08	107.47	104.89	101.46	106.24	103.98	105.9	103.89	103.59	104.82	104.31	106.28	103.13	105.31	103.63	107.15	104.62	106.7	108.32	106.8	108.43	106.91	105.95	107.41	104.73	107.31	107.21	107.23	106.35	104.42	109.23	107.43	104.85	107.64	103.46	105	106.19	106.14	103.88	104.33	106.15	107.8
104.55	105.99	109.06	109.54	106.63	104.5	105.35	107.16	109	106.13	107.53	103.7	107.47	106.97	105.76	102.11	105.72	111.43	104.55	109.01	105.38	105.27	107.3	107.76	104.7	104.78	105.96	103.7	107.26	106.77	107.27	104.7	107.11	106.73	107.05	107.92	106.13	104.78	106.48	103.87	108.72	105.19	103.78	106.16	105.34	102.12	105.39	107.38	111	103.5
100.33	98.231	97.06	101.58	97.794	101.71	98.636	102.27	100.64	100.61	99.814	101.17	102.43	100.6	96.861	98.621	98.511	100.46	100.71	101.5	97.43	99.311	100.88	99.981	102.8	101.7	102.11	101.65	100.29	97.742	100.36	102.51	100.48	100.76	101.08	99.109	101.22	100.92	102.2	100.65	100.95	100.48	99.966	98.466	100.79	101.51	102.26	100.44	103.57	103.23
101.76	108.16	106	108.46	107.18	104.87	108.01	105.07	107.47	104.38	110.04	104.12	104.28	104.34	106.6	106.93	105.62	102.42	107.66	105.3	106.73	107.12	105.96	105.86	102.72	104.85	106.52	107.35	108.46	107.36	105.39	106.32	103.85	105.61	103.36	109.87	103.77	107.56	108.5	103.69	107.34	107.18	108.12	108.65	108.46	104.05	104.64	104.07	107.05	105.44
112.09	112.2	110.11	111.87	113.78	113.19	112.08	111.79	114.11	112.85	112.58	111.65	112.42	112.28	111.97	113.33	112.02	112.44	111.82	108.83	110.44	111.35	115.24	113.19	111.06	110.52	115.59	111.52	113.58	114.07	116.42	110.67	113.09	111.64	111.82	113.69	114.01	112.69	113.22	111.97	111.88	113.15	115.38	110.36	113.36	112.35	111.35	110.36	112.12	111.19
104.29	106.38	104.35	106.62	102.22	106.08	103.69	105.22	107.75	102.37	105.58	103.37	106.45	106.27	105.62	106.01	104.52	106.16	106.63	102.69	107.74	104.64	106.01	107.67	105.08	104.5	105.47	105.41	105.58	104.18	105.14	107.32	104.36	102.7	105.17	106.12	105.11	103.5	103.11	104.27	103.69	107.12	106.37	109	105.71	103.65	107.97	102.38	107.9	103.53
104.09	108.6	106.4	104.73	104.01	105.7	105.41	106.09	107.94	106.45	106.17	104.02	104.4	107.14	105.62	104.12	105.51	105.93	105.2	104.66	107.26	105.78	103.89	107.84	104	108	105.11	106.33	106.4	106.7	105.14	104.4	104.87	105.27	108	108.07	105.56	106.42	106.09	108.19	106.07	104.08	108.72	106.89	107	104.38	104.6	104.73	104.22	109.28
104.06	104.85	104.19	107.57	104.44	104.55	105.32	105.07	108	107.97	107.63	104.38	104.79	104.02	107.85	105.74	106.12	105.54	104.12	104.34	106.68	104.88	105.69	107.71	106.93	102.15	106.59	104.37	106.99	106.27	106.7	109.33	107.97	103.62	109.03	105.71	103.49	106.13	107.06	105.46	106.53	106.79	106.43	103.4	105.85	109.04	104.3	105.04	106.3	106.33
110.12	112.11	110.61	111.7	111.89	111.7	111.88	112.72	109.57	113.38	112.05	112.19	108.94	110.29	108.11	111.58	111.64	109.5	113.07	111.58	110.98	109.13	111.13	112.49	111.07	112.14	114.91	111.76	112.16	110.65	111.91	109.6	112.16	110.42	111	110.57	111.56	109.88	111.87	109.67	112.19	110.78	110.31	110.9	109.9	110.72	110.96	114.06	108.88	111.61
99.994	100.54	98.46	100.61	101.08	102.1	100.93	99.026	101.14	100.19	100.02	100.64	98.772	99.717	99.511	98.78	100.79	100.12	101.64	100.41	96.061	102.53	98.613	99.104	101.16	98.43	99.669	102.88	99.486	99.811	96.355	101.27	101.19	102.28	96.847	99.556	101.8	99.573	102.42	97.269	99.903	99.548	99.65	98.188	101.21	96.441	99.456	98.647	99.006	99.968
100.9	103.61	109.41	103	108.16	107.47	102.24	108.74	108.1	103.27	104.02	103.26	110.61	104.74	108.42	108.3	106.94	104.82	108.24	106.83	105.56	104.98	108.59	102.24	104.62	104.09	107.43	105.19	105.98	108.8	107.61	106	105.37	105.3	104.41	104.14	103.56	107.54	105.72	105.8	109.24	106.73	104.9	107.39	105.76	106.28	104.03	101.63	104.69	105.57
107.85	102.98	107.9	103.77	105.17	106.75	105.27	105.29	105.71	106.21	108.85	107.27	105.45	104.8	106.65	105.51	102.94	105.62	105.04	106.01	107.46	102.8	105.92	105.88	109.79	104.68	107.59	107.61	103.12	106.4	106.58	105.79	103.41	105.4	104.52	106.1	104.33	107.06	108.21	103.31	104.26	107.03	107.28	104.28	105.47	108.73	103.45	105.15	106.64	104.62
103.2	105.87	104.59	102.49	108.57	105.99	106.27	105.44	106.84	106.13	103.67	104.47	105.74	104.34	107.62	108.75	106.25	106.91	105.56	108.42	105.7	109.84	104.95	103.13	107.61	104.59	105.45	108.02	107.65	106.11	104.79	105.66	105.22	106.98	103.74	104.77	104.51	107.12	106.16	104.22	104.35	105.27	105.39	106.4	102.64	105.15	107.19	106.4	104.47	104.75
112.91	110.74	112.58	111.54	113.49	110.77	110.74	113.32	109.19	112.12	111.18	112.43	111.27	112.29	112.46	111.32	109.83	109.45	107.98	108.82	113.64	113.56	112.07	110.54	112.78	112.66	110.09	110.78	112.04	109.39	109.81	113.23	110.47	108.76	110.42	110.98	111.6	109.73	108.66	113.48	110.91	111.77	112.74	112.29	111.78	111.99	109.98	115.39	111.78	113.14
109.38	111.31	108.5	114.22	106.62	112.77	110.1	106.21	107.18	111.52	111.61	110.66	111.96	112.74	110.57	111.74	110.28	112.18	110.88	111.01	110.95	111.54	109.12	107.33	112.32	110.16	112.23	111.67	110.72	111.98	110.49	112.49	109.1	112.7	111.69	109.92	113.84	108.55	111.85	107.99	109.06	107.62	108.57	110.5	108.7	105.36	110.02	113.48	108.95	109.6
112.37	112.77	112.95	113.53	110.3	111.48	113.07	113.11	115.39	111.46	115.46	109.94	111.76	112.32	114.3	114.15	113.4	112.46	110.57	109.87	115.07	112.81	105.9	111.65	112.82	112.46	112.26	113.25	111.46	111.72	111.79	113.54	113.74	112.21	114.51	112.68	112.12	114.65	112.56	111.68	116.34	112.77	115.25	111.53	113.74	111.94	110.83	110.84	113.46	112.12
103.96	104.32	107.83	107.67	102.9	103.88	103.4	106.05	102.64	103.48	104.9	103.08	105.74	100.87	103.55	104.86	104.93	105.87	105.59	105.12	104.87	103.67	104.23	104.28	104.14	104.9	105.1	106.76	107.77	105.73	108.48	105.15	103.62	108.03	104.47	105.97	104.47	104.34	104.14	99.057	104.31	103.53	103.88	102.56	101.81	103.52	105.28	105.95	107.03	101.95
96.966	98.456	100.84	103.14	101.56	101.47	101.13	102.03	98.982	100.58	97.945	98.812	101.12	98.154	103.99	99.376	101.25	100.3	101.65	100.77	98.929	99.696	99.351	101.87	100.95	97.875	100.59	96.934	98.712	99.45	99.931	99.185	101.46	99.26	100.48	102.94	101.53	99.916	101.66	103.32	100.21	101.8	100.31	98.331	99.082	102.24	97.259	101.84	101.9	100.11
108.55	113.31	110.16	113.89	112.61	111.33	112.19	109.15	109.39	112.93	109.37	109.66	111.08	109.81	111.38	110.13	112.51	109.69	109.88	113.03	112.52	110.49	111.01	111.42	112.26	108.01	111.99	113.25	110.86	112.59	108.52	111.52	114.45	107.5	112.32	110.66	110.73	109.51	108.64	110.37	108.5	106.42	111.44	113.19	112.63	112.66	108.83	108.87	112.6	113.59
109.9	109.33	112.75	110.65	111.28	110.67	110.98	111.57	110.31	114.88	113.5	109.59	112.13	111.71	111.3	109.83	109.79	110.44	106.57	109.36	111.37	110.76	113.1	110.26	112.5	108.47	114.89	112.6	112.42	111.93	112.78	111.52	109.24	111.15	110.21	108.92	108.66	111.05	108.71	114.57	114.66	110.03	111.23	112.16	109.75	111.07	110.24	115.32	107.97	111.35
103.14	101.47	102.32	101.08	99.331	101.37	105.6	99.599	104.66	99.216	100.9	100.34	97.164	102.11	98.343	100.78	100.84	100.47	101.52	100.9	98.675	101.85	101.31	104	100.67	98.964	98.571	99.728	100.06	99.458	101.08	102.85	99.99	100.6	99.794	100.98	103.22	101.47	103.48	100.06	102.12	98.033	98.901	102.25	99.94	97.877	100.44	100.16	101.39	99.633
107.4	105.21	107.93	109.7	105.41	102.4	106.06	104.82	106.19	107.39	102.88	106.97	108.34	104.83	103.99	105.89	104.21	108.81	105.17	103.95	105.42	104.38	107.48	105.43	106.71	102.56	108.1	104.53	107.9	105.08	105.91	104.39	104.53	107.74	106.55	106.65	104.05	107.14	109.56	105.11	110.24	108.13	106.93	109.27	104.89	105.62	111.17	104.04	105.08	106.19
110.41	112.87	111.96	111.68	112.65	110.93	108.57	114.01	113.2	111.53	110.5	109.96	108.94	111.12	112.31	109.08	111.87	110.69	112.96	110.94	109.01	110.58	110.16	111.61	108.6	112.15	112.87	110.34	112.31	110.5	113.16	111.33	109.32	110.92	109.9	114.81	113.92	111.05	112.35	113.65	111.33	111.74	113.36	109.55	106.81	113.2	110.33	112.26	110.66	112.31
99.896	100.43	95.124	99.677	99.742	99.598	100.55	99.203	99.883	100.31	101.01	102.63	103.13	101.19	99.935	98.935	98.133	97.309	102.95	100.38	100.43	98.319	99.758	99.96	100.4	101.22	99.543	100.48	102.83	98.91	97.36	99.836	96.158	101.49	98.671	100.22	100	99.457	100.22	100.19	100.26	98.145	98.799	100.53	101.54	99.485	98.268	97.92	100.14	99.895
100.05	100.85	101.63	99.815	99.897	101.71	99.311	100.91	103.25	101.9	101.53	101.44	100.85	102.53	101.15	98.04	99.738	102.53	101.67	102.89	102.28	102.01	98.738	100.64	101.28	101.87	101.14	98.356	101.09	101.24	102.78	101.9	102.45	102.02	99.59	103.55	101.56	101.79	100.44	101	98.699	100.86	102.16	101.42	100.91	99.199	98.523	101.47	103.27	103.06
105.92	105.65	106.97	107.13	106.14	105.18	107.46	107.86	111.41	102.34	103.81	107.12	104.11	106.74	105.76	106.51	106.95	108.98	106.18	104.05	108.95	104.24	108.67	106.78	106.24	106.32	107	110.03	106.42	106.35	103.98	104.74	109.14	106.79	108.11	106.14	106.97	107.25	109.99	104.64	106.26	108.89	104.51	106.42	107.78	105.06	105.44	109	107.96	106.13
103.99	102.14	105.71	104.83	102.91	106.45	105.55	104.2	104.1	106.07	107.97	104.51	102.88	106.99	106.57	103.94	103.58	104.99	103.61	105.9	107.17	103.45	104.6	101.26	101.37	104.21	103.1	104.57	103.86	105.91	104.3	105.34	104.44	102.99	102.16	103.98	104.83	102.37	102.1	103.41	101.85	103.05	106.21	104.02	106.83	103.55	103.86	106.6	103.42	103.38
114.62	114.27	113.31	110.3	112.22	110.98	111.82	113.11	112.92	115.24	113.45	112.39	112.76	112.84	112.9	115.07	113.55	111.7	111.8	113.82	110.22	114.24	110.88	114.43	113.2	115.62	112.71	110.39	114.43	112.31	112.1	111.5	109.8	114.52	111.38	111.59	111.77	110.97	111.83	109.67	109.54	116.62	110.47	115.66	111.03	114.13	111.97	112.17	110.44	111.69
110.34	114.63	110.84	113.89	113.68	109.97	112.15	111.23	112.72	109.21	110.93	111.1	110	110.27	113.37	112.16	115.14	114.35	112.63	113.12	111.41	113.38	112.41	111.58	115.9	113.21	112.76	114.23	110.25	114.58	111.61	109.5	114.96	110.81	114.77	111.69	111.08	110.02	111.54	113.9	111.54	111.69	109.34	110.87	112.11	111.66	113.54	111.92	113.12	110.58
104.63	103.19	106.89	105.32	105.34	106.44	104.55	105.3	105.65	104.04	105.97	109.03	104.9	103.33	103.77	105.08	104.9	104.71	106.75	104.32	104.12	104.13	104.32	105.15	107.03	102.4	101.44	104.5	107.96	105.82	103.75	106.62	106.8	104.84	104.34	102.52	105.38	107.3	104.11	107.34	104.92	104.25	102.48	105.58	103.75	105.07	105.6	104.75	107.31	107.04
118.53	117.46	114.55	120.1	118.26	115.5	116.72	117.58	116.17	115.77	119.39	115.5	119.12	116.58	114.78	118.84	118.18	116.07	122.2	116.43	114.88	115.78	115.63	115.13	115.77	120	116.2	117.97	118.81	116.62	111.59	114.85	115.75	119.08	118.44	116.88	117.69	117.07	117.84	117.52	118.22	118.66	119.14	119.14	119.2	118.73	117.1	117.43	117.25	119.42
116.1	115.66	114.85	119.29	115.95	118.76	115.46	117.31	114.75	116.43	118.82	114.79	114.68	117.52	116.72	114.73	118.49	115.96	115.78	117.27	112.69	115.46	115.6	115.45	115.13	116.01	117.86	118.09	118.72	115.14	115.57	113.53	115.68	115.07	117.08	120.1	117.29	114.02	114.33	114.76	116.81	113.7	119.04	116.46	118.29	115.14	115.18	116.84	115.84	117.42
107.9	110.01	101.85	107.33	106.15	104.29	107.74	104.2	105.41	103.78	105.74	104.06	105.92	106.02	107.22	105.15	106.84	104.92	106.2	106.57	105.47	107.9	106.23	103.46	105.04	106.18	106.41	105.03	107.01	108.23	107.39	109.09	106.9	104.69	105.78	110.3	104.57	106.73	106.19	106.62	106.29	105.1	105.36	104.25	106.51	105.79	105.72	104.68	107.44	107.08
115.73	113.18	113.26	113.06	112.42	115.02	111.59	111.94	113.45	111.24	113.91	110.71	112.52	110.88	112.38	109.85	115.75	115.88	111.63	108.76	111.61	113.05	113.08	112.02	114.91	110.92	112.23	114.23	113.57	111.71	113.09	107.91	111.29	114.93	112.52	113.9	115.23	113.29	113.92	114.78	115.79	113.04	112.43	113.3	113.25	111.55	113.25	113	113.04	112.72
112.94	113.12	112.53	108.95	108.3	111.57	111.97	111.39	112.11	111.91	112.04	114.02	112.76	110.68	112.09	111.87	113.45	112.32	113.81	110.88	111.35	111.61	111.79	112.49	109.43	113.78	110.56	112.32	110.6	107.87	111.44	110.73	110.02	110.91	110.9	109.95	111.82	113.54	111.33	110.68	108.02	112.66	110.92	109.81	112.03	112.69	113.7	109.62	108.46	110.83
103.46	104.04	100.61	101.84	98.954	99.451	98.857	100.76	102.12	100.33	102.69	98.953	105.93	103.44	98.406	99.867	99.507	99.871	100.22	101.53	101.79	102.52	98.867	99.043	102.3	99.07	102.82	102.7	99.224	103.11	102.37	102.46	99.666	102.46	101.79	101.02	101.15	100.33	98.051	102.25	103.88	98.55	100.63	100.72	100.54	99.305	100.03	102.38	99.513	101.08
107.4	104.71	104.6	108.79	106.92	107.79	104.5	105.59	105.77	105.35	107.82	106.27	108.01	105.94	105.99	106.2	109.21	109.15	109.29	100.94	110.77	105.82	105.66	101.36	102.7	106.26	105.9	104.14	106.63	105.28	104.81	104.84	104.78	102.98	104.3	104.95	107.57	107.37	105.07	104.23	105.37	105.43	104.16	103.55	108.71	104.36	105.67	103.39	106.28	105.41
102.61	109.73	107.58	105.79	108.17	108.17	110.06	106.72	104.46	108.15	105.18	105.78	106.86	106.45	105.76	105.55	106.23	103.91	107.25	108.27	110.32	105.63	104.88	107.54	107.79	107.49	105.67	105.44	108.77	108.73	106.33	110.99	106.15	104.31	107.05	105.9	107.71	107.5	105.83	104.59	106.34	106.77	103.98	105.12	109.31	104.36	106.1	107.69	107.66	104.39
105.08	104.35	106.99	105.3	105.69	108.32	104.11	106.19	108.32	104.88	104.59	104.72	109.72	105.48	105.33	106.06	105.39	101.37	104.64	105.27	104.23	103.32	106.36	105.71	106.45	104.53	103.35	103.92	102.32	103.45	105.93	105.88	104.54	101.53	104.29	108.79	105.87	105.33	102.94	102.42	104.93	107.4	106.43	105.92	108.36	104.22	105.64	105.81	105.94	102.79
107.63	107.49	107.94	107.95	107.13	107	106.53	105.54	105.29	106.37	105.35	107.64	107.68	109.28	105.96	104.06	104.88	104.27	105.65	105.98	104.99	105.71	107.34	106.33	105.81	105.29	107.8	106.56	107.89	106.49	105.06	106.24	103.71	101.85	106.95	102.89	106.23	106	104.33	104.92	107.04	106.56	104.89	104.58	106.95	105.11	106.75	109.28	103.35	108.38
105.07	106.53	106.03	108.34	105.2	106.5	108.77	106.33	107	106.93	103.19	105.76	107.04	104.05	106.21	104.22	106.78	105.34	102.88	102.19	107.37	110.09	105.24	103.54	104.37	104.99	105.26	107.15	106.31	106.55	107.75	109.51	103.18	106.45	106.3	105.67	109.25	103.56	102.34	105.66	103.73	107.09	107.99	103.01	108.97	106.88	106.12	104.77	107.42	102.66
104.81	105.31	102.49	102.11	103.85	104.86	104.26	105.85	105.86	102.15	100.69	106.03	101.79	105.35	103.03	106.79	104.41	103.26	102.81	101.84	104.22	100.09	106.66	100.7	104.52	106.09	104.9	107.76	104.3	102.47	105.82	105.89	103.52	103.64	101.38	106.41	105.81	102.6	106.87	103.02	101.29	105.32	107.49	103.75	107.54	100.35	105.4	105.03	104.24	104.64
105.42	107.21	105.76	104.03	104.45	104.94	104.92	107.27	104.73	105.73	106.01	108.66	107.56	103.02	104.52	106.61	104.29	106.42	104.26	105.69	106.42	108.05	103.01	106.06	105.29	107.45	106.04	104.89	105.23	102.88	101	104.53	102.53	105.54	105.59	107.49	104.09	104.35	108.05	107.82	103.53	108.51	103.96	104.97	105.82	107.08	105.02	105.55	105.06	105.07
110.02	112.08	112.87	115.89	113.29	112.14	111.28	112.67	110.3	109.5	112.61	109.63	110.81	109.97	112.37	113.65	112.4	113.63	111.49	113.51	109.46	112.72	112.89	109.14	115.65	111.14	113.18	111.92	112.36	114.23	112.09	112.11	111.69	110.82	112.11	111.75	111.21	114.66	112.79	110.17	112.52	108.19	113.63	110.93	112.26	110.52	111.66	108.39	109.94	110.7
103.18	106.04	103.9	107.61	102.97	101.87	105.61	104.18	103.52	104.09	106.41	104.48	102.11	103.79	103.77	103.2	106.76	103.96	103.9	107.95	105.05	104.26	105.39	106.77	104.43	107.45	106.94	104.32	106.55	103.34	102	105.42	100.75	103.79	103.66	103.54	104.86	100.64	106.25	101.06	103.33	103.17	104.06	104.27	103	104.11	107.33	107.74	103.47	102.66
105.59	104.33	105.56	107.23	104.53	106.73	107.57	109.84	107.32	106.45	103.24	107.96	105.35	105.05	101.98	104.36	105.87	105.3	108.43	106.38	104.89	106.58	108.05	107.17	107.29	109.13	106.29	108.67	105.76	109.06	105.92	105.82	108.39	101.91	106.7	104.47	106.18	108.95	105.1	105.04	106.57	107.52	106.36	106.46	106.77	109.41	105.22	105.84	106.84	107.65
105.21	103.29	103.51	105.24	101.76	102.47	102.85	107.92	104.59	104.85	105.18	103.59	101.05	107.08	104.13	106.3	105.43	105.32	104.94	104.03	106.42	102.82	105.36	103.25	106.49	102.74	102.15	102.64	102.3	105.06	105.24	102.05	105.2	105.66	102.14	105.26	100.77	105.17	104.76	105.24	104.46	103.48	104.91	105.65	105.98	104.38	109.68	103.81	105.34	103.37
110.65	110.4	109.81	107.65	110.97	108.22	111.23	110.35	108.15	109.1	105.15	111.37	107.52	107.77	108.28	110.58	109.22	107.6	111.6	108.86	110.3	109.24	112.83	110.61	109.73	109.45	107.95	109.61	109.07	113.42	111.96	111.72	108.86	110.94	111.84	109.4	109	109.22	108.95	108.11	110.2	110.17	108.7	109.58	109.92	108.42	110.06	110.18	108.99	111.63
97.834	100.92	99.211	99.426	96.733	99.15	99.604	99.645	95.752	101.05	98.254	102.24	99.589	99.966	97.864	97.153	100.76	100.05	99.279	98.145	98.396	99.347	101.14	99.428	102.34	100.28	98.498	99.096	101.04	100.02	99.488	104.24	98.525	99.634	98.875	99.16	98.543	99.841	97.927	98.286	98.01	102.69	100.84	100.93	99.411	99.946	102.5	99.381	96.969	98.895
108.68	110.77	112.48	112.35	110.54	111.34	109.49	110.97	111.88	110.64	112.28	109.64	112.46	108.46	109.92	112.7	109.09	109.05	113.35	110.49	111.97	112.13	112.58	109.99	111.37	113.17	109.01	111.84	110.79	111.23	108.21	109.19	108.01	107.25	113	110.2	111.99	111.22	111.85	110	108.86	111.94	113.51	111.35	109.01	111.1	109.38	113.02	111.1	111.46
119.25	113.57	115.13	115.72	115.35	112.77	115.71	114.42	114.93	115.78	119.15	115.57	117.25	118.56	113.09	117.17	117.31	118.1	115.75	114.6	116.04	122.1	115.47	115.53	114.42	114.69	115.31	116.04	114.31	113.71	116.34	116.79	115.73	116.73	117.83	116.2	114.03	115.15	118.97	116.33	116.29	114.5	116.13	114.74	115.45	115.03	116.01	115.68	118.19	118.65
104.71	106.81	107.24	104.12	105.7	105.46	105.62	105.27	107.68	104.35	103.94	107.71	103.85	104.86	107.37	104.56	104.12	107.34	105.95	103.7	106.39	106.34	104.88	103.92	105.01	105.35	104.97	106.53	104.41	105.36	106.7	106.55	105.23	103.39	107.46	103.86	106.56	105.05	103.19	102.21	103.78	106.02	102.72	107.12	108.3	103.83	105.08	106.97	106.62	107.69
106.69	107.98	103.48	107.07	103.56	107.57	103.94	104.45	101.74	109.19	104.62	105.9	105.39	102.88	104.26	106.54	103.28	104.57	103.81	105.83	105.05	107.61	106.13	104.22	104.79	107.86	104.5	102.93	101.46	107.88	108.02	104.53	104.11	104.68	106.11	107.82	105.78	106.77	103.19	105.27	103.96	108.63	106.56	108.53	106.34	102.98	106.29	105.25	103.43	106.99
115.24	110.98	112.83	113.85	112.89	110.32	113.55	112.46	112.87	108.97	111.28	110.24	112.32	109.76	115.35	110.28	110.2	113.4	111.16	109.77	112.7	112.2	113.15	112.82	111.7	110.84	111.38	109.15	111.14	112.02	110.52	113.19	111.39	112.31	113.13	113.08	110.46	113.1	112.08	112.31	111.91	111.14	112.27	110.32	110.43	111.6	109.58	113.09	110.69	110.46
106.05	106.38	106.11	107.19	108.72	106.11	104.67	104.9	104.99	106.17	106.25	108.49	106.95	105.82	108.4	107.74	106.13	106.97	104.41	106.21	109.04	106.95	105.4	108.7	107.95	104.98	105.46	105.51	105.22	107.71	107.73	105.85	106.9	106.12	103.66	106.06	108.53	108.71	109.51	102.92	107.16	105.2	105.37	108.09	105.34	108.92	108.07	104.61	107.54	107.69
107.33	103.21	104.56	105.74	106.78	103.02	105.61	105.8	105.37	102.25	105.84	107.36	103.56	105	103.95	101.9	105.57	105.68	105.85	106.99	103.99	105.81	103.01	105.96	105.36	103.61	101.95	104.9	101.95	103.75	107.08	105.94	105.54	106.39	109.02	105.35	106.9	104.61	106.31	103.44	106.91	103.53	105.33	105.08	107.68	106.53	105.28	102.74	104.78	106.39
101.22	101.34	101.81	99.923	101.92	95.836	103.09	101.28	102.8	97.134	101.75	96.575	100.02	102.96	100.29	101.46	98.698	102.1	97.67	100.71	101.92	96.849	102.67	99.004	100.58	101.05	101.64	98.885	99.147	98.603	99.849	99.443	101.56	101.88	99.98	98.513	102.24	102.47	98.815	99.903	100.61	100.77	104.07	99.978	101.56	102.43	101.73	98.721	101.19	100.53
100.04	98.35	96.553	101.13	99.107	102.29	100.57	98.185	101.47	102.09	101.01	100.64	102.07	101.23	99.136	101.56	97.949	99.061	99.163	98.054	101.35	99.559	99.351	102.19	97.646	98.706	97.566	97.026	98.711	98.698	102.25	98.308	100.53	98.26	97.964	96.647	101.77	99.35	97.062	100.23	98.767	98.23	99.736	100.4	100.47	99.077	99.46	99.127	103.36	99.216
103.29	108.02	105.08	105.18	105.6	104.88	105.52	107.44	104.34	107.51	107.99	103.55	103.08	104.6	103	109.24	105.37	106.81	104.86	103.2	106.89	108.71	105.09	108.59	100.49	103.4	109.71	107.62	106.98	104.57	107.26	101.02	103.44	104.99	107.78	104.42	106.45	109.89	105.35	105.74	106.65	106.54	103.83	104.89	107.42	105.79	107.01	104.65	105.5	103.36
105.92	107.91	104.51	103.75	103.36	107.66	103.52	106.15	106.22	101.85	106.2	108.56	106.15	105.72	106.76	105.37	107.08	105.94	104	106.11	104.89	104.51	102.63	108.33	105.73	104.88	103.08	106.57	105.82	104.95	109.3	103.24	103.17	106.98	107.28	105.44	107.44	106.21	103.99	103.26	106.18	104.85	108.52	104.99	104.18	103.38	106.37	103.37	104.71	104.28
102.63	108.32	106.5	105.15	104.05	104.42	103.98	101.49	102.69	101.73	105.92	104.95	102.71	102.45	104.4	102.13	101.65	105.73	104.81	106.3	104.74	105	104.72	104.83	104.23	103.62	104.42	104.83	104.72	107.11	106.52	103.13	105.88	100.58	104.6	105.02	102.36	104.79	103.6	101.81	103.93	100.44	102.46	104.16	105	104.17	105.96	105.42	102.95	103.04
100.67	101.99	100.42	98.99	100.16	99.747	99.833	101.58	102.1	102.38	99.977	100.39	104.89	101.22	101.77	98.278	98.519	101.63	100.06	99.847	99.987	101.96	101.52	97.12	100.62	102	98.118	99.729	98.067	100.82	101.72	101.54	98.257	98.883	98.469	99.892	102.03	101.13	101.09	102.57	101.69	102.3	98.354	102.54	98.796	98.362	100.91	100.01	96.525	101
107.06	108.16	109.05	105.67	106.61	107.64	106.31	104.14	106.24	106.97	106.6	102.95	107.86	104.77	104.4	106.94	104.25	104.32	107.14	106.37	105.93	106.51	108.47	104.39	103.45	103.78	103.59	107.27	107.02	105.93	105.87	106.92	108.29	107.17	106.25	106.34	104.14	107.8	107.67	104.23	104.6	108.45	104.83	108.01	104.45	104.24	106.91	107.18	103.35	103.4
103.56	104.69	106.32	106.35	108.83	108.32	108.36	103.95	104.75	105.97	107.52	104.96	103.15	109.67	108.31	108.06	106.26	108.67	109.09	105.53	108.54	106.04	105.55	106.28	109.42	105.01	105.76	105.8	103.32	110.75	105.62	105.94	108.48	104.41	108.13	105.23	107.95	106.78	105.72	107.7	106.5	109.95	106.23	105.37	106.01	106.28	103.19	108.77	108.03	103.87
110.73	108.69	110.47	113.22	112.65	110.38	112.91	110.33	111.5	112.11	110.97	109.73	112.11	112.92	111.55	112.52	110.68	111.7	113.21	111.77	114.37	109.09	111.59	113.27	112.92	112.89	111.18	111.54	113.19	114.1	110.27	111.06	110.82	109.24	109.47	110.61	111.81	113.63	110.89	111.45	111.25	110.54	112.8	111.68	110.37	110.56	111.43	111.06	109.31	114.13
109.68	113.22	111.27	112.65	112.43	111.48	112.36	110.37	111.55	112.37	114.4	114.66	107.84	112.74	109.14	112.94	112.24	112.58	112.67	112.65	112.25	110.78	113.94	116.16	114.93	113.56	111.52	113.2	112.14	110.12	113.64	109.74	114.13	110.13	112.31	112.06	112.15	111.19	111.86	111.77	112.24	110.45	114.45	113.65	112.95	112.35	110.47	114.04	109.83	113.43
111.7	109.56	109.55	111.92	111.22	111.74	108.78	112.65	110.26	109.61	109.13	112.79	111.4	112.88	110.94	110.97	110.67	110.74	113.44	111.7	111.7	112.61	115.62	115.81	110.65	112.27	111.17	113.67	112.52	113.09	111	109.2	110.82	106.68	113.17	108.54	112.16	112.59	112.55	108.29	111.66	109.96	109.76	111.07	111.61	112.27	112.2	109.71	111.82	111.46
99.568	101.81	100.87	100.79	98.222	100.4	102.49	104.74	98.656	101.27	98.844	99.463	98.414	96.845	96.563	102.13	99.921	101.81	97.364	100.14	97.366	96.51	99.784	99.001	98.652	99.441	101.97	97.586	96.223	99.164	97.135	100.35	100.1	98.704	96.755	102.05	97.173	101.99	99.418	96.447	96.912	100.62	101.15	98.469	99.673	98.037	101.12	101.75	99.623	97.474
109.26	104.96	102.76	104.6	105.95	109.96	103.64	104.78	105.09	107.34	106.44	103.86	103.17	103.77	105.45	104.18	106.57	104.22	106.53	111.02	105.45	104.66	105.82	106.5	110.38	103.13	106.01	103.7	105.96	104.61	108.32	106.62	106.32	105.06	109.69	107.36	106.38	107.06	105.51	108.02	105.27	106.07	106.81	105.75	106.11	105.73	103.22	106.02	105.25	105.49
113.3	108.81	112.95	106.33	112.18	109.87	111.67	111.5	110.8	112.82	111.88	109.96	112.12	112.34	112.64	111.59	112.2	113.05	113.11	112.27	113.27	116.77	110.54	112.18	112.32	110.91	113.65	111.89	110.94	109.85	112.21	108.65	111.48	112.6	110.75	113.6	112.02	109.03	109.81	112.03	112.19	113.01	110.65	113.51	110.34	114.66	112.82	113.87	113.96	111.75
112.75	109.37	108.25	113.44	111.56	114.86	110.2	109.97	110.62	114.02	114.07	109.61	112.82	112.03	109.55	107.99	109.83	112.1	109.4	112.15	112.37	111.89	113.44	110.67	110.69	110.37	113.94	113.19	109.98	111.29	111.99	112.04	112.76	112.83	112.76	112.8	109.81	114.51	109.85	109.33	113.22	113.05	110.68	109.52	114.49	113.38	110.33	109.35	109.65	111.3
111.36	110.55	112.13	111.93	116.31	114.42	109.69	112.92	113.5	115.44	113.27	112.44	111.28	115.13	113.56	108.98	111.62	108.16	111.65	111.64	111.14	111.85	112.9	111.1	113.8	112.68	112.69	114.39	112.28	112.85	112.93	109.76	110.3	112.05	109.71	110.65	111.64	112.87	110.4	111.41	110.56	111.36	114.1	111.39	111.7	110.51	115.95	112.07	110.46	114.11
110.95	112.28	112.06	111.2	108.6	111.5	110.81	107.62	112.05	115.57	110.03	112.2	113.79	111.12	113.61	114.25	109.55	112.38	113.91	110.43	113.39	112.63	111.13	111.16	110.14	112.29	112.2	112.83	110.81	112.83	110.25	107.16	113.98	110.03	112.88	112.12	114.83	109.22	111.33	110.3	110.02	112.16	113.64	112.01	109.53	111.77	109.51	109.84	111.22	111.14
111.83	113.97	109.92	112.23	111.88	108.49	109.75	115.8	112.2	112.54	111.91	113.92	110.77	109.99	108.97	110.19	110.99	110.89	112.94	111	112.4	111.24	110.86	112	112.58	114.62	111.28	112.61	111.7	111.56	110.99	112.06	110.49	109.28	109.33	112.45	113.49	111.19	110.9	110.4	113.83	110.47	109.86	108.86	110.41	108.98	114.2	111.7	111.87	112.65
101.16	101.75	98.794	99.657	100.15	100.31	100.95	98.154	101.21	100.8	97.992	99.781	102.94	97.547	98.859	103.09	101.72	98.048	98.3	101.37	101.4	97.598	102.23	98.285	99.46	98.622	97.283	101.5	100.61	97.102	101.84	98.716	98.13	101.43	99.277	99.392	97.206	102.44	101.72	98.672	101.36	97.864	99.267	100.77	99.724	97.45	98.425	99.97	100.76	98.97
99.764	99.764	104.03	97.596	99.368	100.01	100.92	96.279	98.843	98.593	101.16	98.844	96.725	99.462	100.82	98.673	99.513	99.484	103.24	99.853	100.48	97.605	98.079	98.814	99.041	101.83	100.95	100.91	103.37	100.06	100.64	97.953	100.79	100.49	98.187	100.13	100.88	101.62	101.72	98.3	99.825	100.88	98.653	99.934	98.908	97.505	102.92	105.28	101.38	99.44
107.9	104.95	105.9	105.17	103.44	104.47	104.55	107.71	106.07	108.21	103.22	103.19	102.85	105.01	106.3	102.86	107.93	104.33	106.85	105.71	104.81	101.39	103.07	105.04	106.29	105.41	105.13	105.2	104.95	107.2	107.28	106.81	106.48	101.61	107.26	107.59	105.41	105.48	106.62	105.02	106.14	105.72	101.83	106.1	105.87	105.89	108.92	100.8	108.08	105.92
101.2	99.599	102.46	100.53	99.647	98.164	99.972	102.49	98.073	99.367	99.191	97.828	101.96	99.052	102.29	100.46	98.113	104.04	98.331	99.326	99.081	96.749	98.715	101.61	99.24	101.53	101.95	100.89	97.199	98.723	99.506	98.611	98.543	100.48	100.25	99.463	102.4	99.929	99.793	94.669	99.801	103.6	98.319	98.632	98.329	101.55	100.29	96.923	99.067	103.78
111.47	111.8	108.86	109.39	112.1	111.41	111.41	113.03	112.15	114.92	110.87	113.63	112.72	110.4	109.22	111.05	110.31	114.77	113.9	112.16	112.65	111.13	114.16	113.06	112.56	112.63	110.7	109.06	112.09	111.76	112.25	111.51	109.99	112.61	111.08	114.5	114	110.29	112.35	112.19	109.51	111.58	110.6	112.36	108.14	109.72	114.37	114.69	111.74	111.7
111.1	113.79	114.05	111.74	111.69	114.84	111.12	112.03	110.74	107.53	111.36	109.35	111.09	108.8	112.64	111.69	112.15	110.04	108.94	112.58	111.37	114.9	111.41	109.05	111.1	113.23	112.28	108.81	111.44	113.53	112.46	113.42	108.65	109.63	112.81	110.09	113.07	114.25	110.97	111.81	112.3	111.23	109.46	112.25	109.67	113.93	114.78	108.66	108.21	111.23
106.1	105.97	109.76	104.77	106.75	105.64	105.69	106.15	104.75	106.06	102.81	107.94	105.9	103.76	106.86	105.7	106.21	108.61	105.89	103.28	105.57	105.5	106.99	107.7	105.55	107.02	107.26	105.08	104.83	106.58	108.11	105.09	101.93	106.36	106.96	104.47	104.49	105.14	106.28	103.59	106.52	105.84	104.92	104.65	105.47	104.65	106.47	106.02	105.15	106.17
100.66	99.961	101.21	102.35	99.495	101.47	103.77	105.11	99.506	100.93	98.205	95.832	95.827	102.22	100.08	102.29	98.632	101.76	101.13	103.24	99.853	102.01	99.879	101.98	103.67	102.58	101.65	100.26	101.3	101.91	101.56	100.91	101.68	101.28	100.97	103.53	101.75	103.02	102.02	101.66	99.315	100.32	99.528	99.714	100.78	102.51	100.79	101.28	99.122	100.65
109.87	110.31	110.03	112.3	112.17	108.48	112.77	109.85	111.02	107.21	109.59	111.97	111.51	108.28	110.62	108.08	111.38	110.39	109.34	110.42	109.76	108.53	110.08	109.92	108.79	107.31	108.52	106.68	109.4	108.82	107.28	107.94	110.91	110.03	109.31	110.07	110.7	112.15	106.9	110.29	111.33	110.69	110.9	110.37	112.55	110.6	112.02	108.75	110.89	109.81
107.97	109.05	111.74	108.32	110.48	109.4	109.51	113.55	111.13	109.52	108.48	109.61	107.13	109.5	108.56	109.22	109.88	108.19	110.76	114.46	110.58	110.51	111.22	110.26	107.31	109.14	110.53	110.05	108.48	108.91	109.58	110.49	111.56	110.76	109.81	107.25	112.32	107.2	108.3	110.12	109.56	110.35	111.02	112.35	109.13	107.41	110.24	108.32	107.7	112.34
107.24	107.85	105.2	105.27	102.94	107.42	105.18	101.86	105.07	105.99	106.12	106.09	105.3	107.26	105.16	107.03	106.47	107.71	103.4	108.31	106.4	106.82	108.48	105.97	107.23	105.82	104.21	105.67	108.22	101.89	104.8	107.71	107.35	107.37	106.71	107.52	104.61	109.11	103.55	104.06	103.65	104.99	106.13	106.27	104.32	107.76	106.93	105.7	106.93	105.5
105.42	102.1	103.45	104.35	103.73	103.79	105.67	105.12	105.74	104.19	104.75	101.47	102.76	106.99	104.22	104.55	105.24	100.93	105.97	104.6	101.65	107.55	104.07	104.62	104.84	102.38	107.19	100.81	103.17	105.01	105	103.32	104.23	104.25	103.73	103.44	102.55	102.85	103.87	104.55	104.88	106.2	103.93	103.02	104.89	103.4	106.02	106.95	103.18	104.78
103.1	104.52	107.83	104.41	106.19	104.82	102.58	102.17	106.14	105.73	103.98	108.28	103.86	103.3	105.29	105.64	104.83	101.2	106.13	105.55	104.18	103.07	106.72	105.36	107.39	106.4	107.38	104.76	105.13	106.41	105.6	106.26	101.84	105.63	105.11	104.99	105.84	104.22	104.05	103.83	104.31	105.1	106.17	105.57	107.13	108.35	107.2	104.28	102.35	106.52
108.07	103.91	108.25	107.48	107.08	106.32	108.1	108.09	109.93	107.94	110.14	108.78	107.07	106.6	104.97	107.65	105.54	104.59	105.67	110.12	105.2	105.75	105.87	105.91	107.74	105.28	107.93	108.44	106.67	109.42	106.93	108.63	106.53	107.23	104.49	107.21	105.21	104.65	109.83	106.98	108.87	109.52	106.05	107.99	107.84	105.91	109.69	107.37	109.51	105.43
114.77	114.53	112.66	114.6	113.92	115.27	112.96	111.98	111.94	114.34	112.81	113.63	114.19	111.34	113.82	113.15	115.22	114.84	113.32	111.37	112.58	113.93	111	112.97	112.42	112.66	115.4	113.7	115.41	112.37	112.03	114.92	111.93	111.45	113.16	112.74	116.24	116.18	109.57	114.54	112.86	110.24	114.95	111.35	110.88	113.16	112	114.73	111.54	113.22
112.07	111.35	111.27	110.45	109.73	111.83	111.74	110.72	111	108.45	112.6	112.4	112.94	111.74	112.28	113.32	111.31	115.41	116.45	110.26	109.36	111.13	112.76	109.33	111.72	109.3	112	111.83	113.51	112.19	112.85	111.01	111.99	111.41	113.92	111.14	114.24	111.02	106.96	111.7	110.78	112.52	112.42	110.92	113.1	109.06	112.08	110.19	113.49	113.35
111.11	110.7	113.06	112.43	110.8	109.67	112.1	110.25	113.4	111.59	110.08	110.83	111.39	109.52	112.33	110.52	112.56	110.93	113.18	107.77	112.43	113.65	110.31	115.13	109.95	113.53	114.82	111.01	110.18	109.43	111.08	110.97	111.25	112.06	111.84	112.83	113.74	112.26	111.97	110.72	109.44	115.96	112.54	109.42	113.03	109.94	113.06	108.74	113.25	108.71
105.68	103	103.89	105.47	105.55	105.36	107.29	106.07	104.27	104.88	102	103.59	106.33	106.28	103.47	103.96	106.08	105.21	105.69	104.63	107.54	105.55	105.13	104.31	107.13	105.04	103.29	103.4	102.2	105.7	105.36	106.7	105.1	106.4	104.71	106.91	102.96	106.89	103.76	104.54	105.34	104.69	106.24	108.07	106.68	106.4	105.25	109.27	103.53	103.85
105.62	107.27	108.63	104.56	107.79	106.33	103.88	107.38	105.1	102.76	108.1	104.58	106.91	106.36	106.65	104.81	103.95	103.95	106.59	104.08	108.25	104.38	107.43	106.41	103.63	104.23	105.54	106.97	106.48	103.69	105.31	103.63	105.84	104.5	104.9	107.78	103.84	104.64	105.05	106.82	107.6	105.85	105.53	103.64	105.66	105.35	103.89	104.34	104.31	105.55
109.84	108.54	109.78	109.77	110.1	107.99	110.75	107.36	109.18	110.52	112.42	112.24	109.51	108.82	113.34	110.15	110.6	109.01	109.54	109.1	108.12	108.61	109.25	108.99	113.13	108.52	107.3	107.41	110.1	111.27	109.08	111.96	108.72	109.5	110.03	111.68	107.51	108.25	108.01	110.87	108.72	107.32	108.82	110.79	109.58	110.51	107.64	109.64	109.7	109.26
118.41	116.36	115.17	116.9	118.44	114.5	119.61	120.55	116.96	120.51	118.12	121.79	117.01	115.85	116.87	114.97	120.02	120.41	119.42	119.56	119.17	118.48	116.91	118.13	117.84	116.24	117.32	116.87	118.87	118.66	116.37	115.92	117.89	119.35	116.84	121.6	117.25	117.52	120.25	117.62	117.08	118.01	116.38	116.87	117.75	120.79	116.2	117.83	117.12	116.14
105.15	102.69	106.14	106.72	105.69	104.5	102.92	104.78	106.17	101.93	102.11	102.87	105.06	108.98	106.25	102.03	104.16	103.46	104.73	105.34	103.5	103.52	103.19	103.02	99.903	104.67	105.63	105.13	104.89	104.61	105.73	107.1	106.62	102.85	105.18	104.71	103.77	108.8	105.58	106.89	106.15	105.43	106.5	106.03	101.5	103.86	105.89	104	105.55	106.69
101.52	105.63	104.42	103.83	105.92	102.8	106.51	105.85	106.23	106.48	108.27	104.53	107.88	107.53	106.96	106.54	106.24	105.41	105.21	106.97	105.6	104.84	104.42	107.58	103.4	105.16	106.43	105.11	105.63	105.35	104.8	105.34	105.95	103.57	108.73	105	105.6	104.34	105.97	104.36	105.36	108.17	109.55	104	104.28	104.35	106.6	104.71	104.95	102.9
111.3	109.89	112.1	106.63	109.13	111.28	109.65	112.78	110.31	110.19	109.85	111.42	112.89	112.27	109.51	110.39	112.82	108.92	110.59	113.12	111.44	114.45	109.95	108.41	107.9	113.09	108.65	112.69	110.58	108.93	108.07	109.04	109.98	111.3	114.04	110.99	111.6	109.9	113.39	111.57	113.79	110.12	112.79	109.28	110.55	112.74	108.04	112.07	112.37	110.81
108.15	104.63	111.11	107.43	103.68	105.85	104.3	104.98	107.87	105.19	104.89	105.52	103.62	107.23	108.2	106.71	107.66	108.16	107.92	106.25	108.77	103.87	105.44	108.62	110.14	104.9	102.36	103.74	106.06	108.77	106.44	107.48	104.67	103.9	105.56	107.52	103.71	105.19	107.33	103.36	107.58	105.65	102.75	104.09	103.31	107.23	104.77	105.21	106.01	105.49
105.6	107.21	107.29	103.58	107.52	105.65	106.8	104.24	102.91	104.53	105.36	103.83	106.31	106.77	106.71	103.07	105.18	106.07	103.36	108.67	104.98	106.85	107.57	107.75	102.51	106.28	108.01	107.5	104.18	107.3	105.12	105.82	106.34	108.38	104.79	105.66	107.34	103.43	102.16	103.84	103.67	106.7	105.47	104.21	103.27	105.72	101.57	106.79	108.1	103.74
109.93	110.28	112.02	108.78	108.91	109.6	111.96	110.83	113.28	109.42	112.92	112.61	110.19	112.76	110.09	111.26	111.2	110.73	115.12	111.39	109.74	111.31	114.97	109.92	113.3	111.92	109.71	113.01	109.56	110.06	113.2	109.12	110.63	111.6	112.58	113.65	110.34	111.7	112.64	112.4	112.19	110.6	111.3	113.18	114.91	111.52	111.25	111.95	110.96	109.86
110.46	110.54	111.45	113.12	114.48	110.93	112.38	111.95	113.66	113.41	107.9	112.33	111.92	111.41	111.72	109.72	111.25	110.71	112.23	110.76	111.11	110.84	113.03	114.71	110.16	113.55	108.95	112.94	108.09	114.4	112.56	112.08	111.09	109.83	111.89	114.6	108.77	112.39	109.77	112.18	110.6	108.72	112.78	112.43	113.81	113.55	107.57	110.68	110.24	109.43
115.81	116.67	117.73	115.5	114.56	115.87	118.03	115.5	115.14	113.09	116.49	117.62	116.6	117.23	119.71	116.11	117.9	115.46	116.91	116.47	116.93	117.24	115.5	116.26	116.82	113.44	114.89	117.16	116.08	115.41	117.42	114.65	116.96	116.86	115.94	117.66	115.19	117.39	115.26	118.98	117.09	115.94	116.82	116.28	115.08	114.59	113.6	114.64	116.97	115.34
108.82	111.2	109.59	109.98	110.35	110.32	112.93	110.77	111.27	109.54	109.86	108.29	114.36	109.52	108.86	112.61	113.93	111.83	114.07	110.64	114.19	109.89	112.14	111.98	109.18	110.88	112.12	111.38	111.36	111.99	112.6	111.45	109.38	111.47	111.33	111.26	109.33	111.12	111.13	109.43	113.43	109.67	109.11	112.49	109.51	110.21	110.28	111.56	112.3	105.64
105.64	104.62	104.09	107.78	104.6	107.95	104.78	104.44	106.73	103.99	106.12	104.33	107.87	106.25	104.6	105.86	104.89	105.05	104.18	104.94	104.33	106.97	105.14	103.94	103.09	102.73	108.77	106.13	105.79	103.56	104.39	103.18	105.27	104.46	108.38	105.25	105.74	105.92	104	105.85	101.91	105.81	105.42	103.53	103.01	108.31	104.07	102.96	105.72	107.83
107.11	102.67	103.18	105.06	106.28	105.33	106.67	104.48	106.11	103.94	106.31	103.42	106.83	108.26	105.1	106.8	103.26	105.21	102.53	100.44	103.8	104.18	106.12	108.47	106.49	103.8	104.18	106.36	105.63	106.61	103.32	106.03	105.18	105.94	105.6	102.79	106.01	107.11	104.29	103.98	104.7	105.61	103.98	104.55	103.6	105.64	102.83	102.28	105.49	108.72
103.09	109.52	101.72	105.92	106.48	105.69	105.5	105.78	105.22	104.59	106.36	107.01	103.96	104.97	104.68	106.76	105.55	103.97	104.69	106.14	106.47	108.01	102.74	102.53	106.38	107.88	105	106.24	103.79	106.92	106.83	104.32	104.36	106.53	106.55	106.22	105.12	105.18	103.1	103.77	104.98	107.48	103.19	106.81	105.94	104.21	104.96	105.31	107.02	104.33
110.36	112.64	110.74	112.87	111.72	112.41	108.69	110.39	108.71	106.92	107.37	109.56	109.81	107.27	108.41	110.36	106.6	111.35	110.36	107.73	109.2	110.55	110.54	111.24	109.83	111.58	107.83	108.04	111.07	111.31	108.92	112.72	109.99	109.47	110.23	112.14	113.44	109.91	109.09	108.8	107.79	108.47	111.92	109.08	111.13	106.05	109.26	110.71	109.99	108.54
105.06	103.74	99.914	104.68	102.72	107.45	104.34	104.19	108.78	103.08	103.89	101.92	105.19	103.28	106.58	105.53	104.9	104.07	103.88	104.73	103.06	104.26	107.05	105.23	102.74	106.14	105.71	105.93	104.18	103.66	102.19	106.06	106.06	104.37	106.91	105.21	104.52	102.84	102.45	103.97	106.45	106.26	106.92	106.5	104.56	106.15	107.11	104.72	103.71	100.5
105.37	105.97	105.54	104.35	107.54	104.97	106.07	104.42	106.13	106.11	106.77	105.72	107.54	105.99	107.67	104.16	103.67	105.55	106.06	106.46	106.29	106.65	104.45	105.97	106.19	104.47	105.38	109.84	105.18	109.2	104.67	108.24	104.6	105.56	106.56	106.44	104.03	105.03	104.27	109.57	101.78	107.19	105.18	104.74	106.58	106.4	107.39	107.9	105.17	107.66
104.1	107.01	104.92	106.88	109.6	103.81	106.79	104.22	107.18	106.49	105.26	105.83	105	108.62	103.7	103.61	105.02	105.13	105.58	104.76	104.24	106.39	105.37	107.67	104.49	105.51	105.75	106.68	104.75	104.54	107.84	105.58	106.91	106.3	108.03	107.25	104.33	106.04	107.16	103.5	104.88	107.62	106.61	103.58	107.76	105.48	105.48	107.63	107.92	106.27
103.97	107.36	106.83	108.12	104.05	106.65	107.92	104.04	105.12	103.21	103.24	106.27	102.13	104.75	105.08	106.1	103.85	107.36	103.89	104.84	105.63	109.19	106.57	106.55	106.46	110.1	104.41	102.07	104.77	107.17	106.55	102.49	105.38	105.14	104.42	105.56	103.43	105.25	106.01	105.07	103.79	106.57	106.66	103.28	104.59	105.39	104.92	102.46	103.34	103.65
108.47	105.32	107.05	108.46	105.59	105.22	107.59	109.49	105.06	107.16	105.85	106.38	105.04	105.7	104.65	105.57	104.34	109.05	108.16	105.03	105.61	106.71	105.97	105.89	107.31	104.69	107.53	104.12	105.06	106.15	105.36	103.24	105.26	101.74	101.18	105.96	107.44	110.03	106.25	106.14	104.2	104.16	105.27	104.34	106.21	106.07	107.2	105.99	107.27	106.14
103.51	107.74	105.74	105.26	104.14	107.28	104.55	104.9	102.77	105.27	103.9	108.29	105.29	104.48	104.56	108.61	106.43	104.93	106.25	104.82	109.07	107.72	106.59	105.67	107.25	106.48	107.8	105.82	102.76	106.76	103.69	104.39	107.24	107.37	105.09	104.95	104.71	105.28	104.84	105.6	107.22	106.06	105.88	102.56	105.12	102.43	106.27	105.04	105.78	106.33
111.78	112.69	114.94	112.95	113.58	111.44	111.58	113.91	113.3	108.38	110.56	111.83	110.03	112.77	108.82	113.36	112.14	115.72	112.76	109.34	113.44	112.35	112.06	110.91	113.75	108.81	110.15	112.4	112.73	111	113.17	110.49	109.34	113.45	112.9	111.51	110.68	112.64	111.29	111.12	111.96	109.45	110.4	112.01	108.98	113.33	111.65	112.01	111.52	114.5
113.98	116.44	113.63	113.16	116.46	116.91	115.91	115.2	115.05	118.27	116.98	116.65	118.29	114.07	119.12	116.09	117.26	116.38	116.3	115.14	119	121.28	113.35	114.99	116.94	115.23	117.85	116.64	115.99	115.46	116.45	115.8	119.57	115.45	116.48	116.25	116.73	118.13	118.02	117.26	115.86	115.84	115.9	114.63	117.8	115.29	120.81	115.81	114.14	115.07
104.77	106.84	108.07	105.39	106.25	108.4	106.99	106.84	106.78	104.46	107	103.75	104.3	106.7	105.26	104.56	101.29	102.99	106.92	106.09	106.09	100.61	105.43	106	104.71	105.18	103.95	106.71	105.51	105.03	105.53	107.4	105.61	106.15	105.49	104.13	105.05	106.55	104.98	104.05	103.15	103.84	105.17	106.17	108.37	107.59	105.9	105.68	106.53	104.63
108.9	109.4	113.64	108.92	110.77	110.77	110.64	111.38	110.43	113.65	111.9	111.76	113.64	108.44	108.73	113.77	113.25	111.62	113.03	113.63	110.93	111.15	111.19	108.08	113.25	110.7	112.53	110.31	115.13	111.13	109.5	110.81	110.18	112.35	111.03	114.95	109.21	113.34	115.31	117.4	112	111.48	111.93	109.62	109.8	111.27	114.16	113.59	110.93	112.77
104.95	104.99	102.04	103.1	105.85	103.57	109.69	108.09	104.25	103.59	108.74	103.5	103.78	107.57	104.32	106	106.99	104.35	104.78	105.69	108.71	106.21	107.09	104.72	107.32	105.81	105.38	100.94	106.9	104.11	104	106.95	106.5	107.1	104.98	105.99	105.25	103.47	108.05	104.22	104.38	104.45	109.31	107.01	104.25	107.81	103.92	106.15	104.88	105.47
108.04	108.05	104.89	108.56	105.75	108.57	104.56	107.85	106.82	108.51	105.3	106.87	105.72	107.95	107.3	106.21	107.88	109.69	104.6	106.2	106.97	107.59	104.84	103.95	105.78	106.64	107.27	108.96	104.74	108.19	106.63	102.44	106.11	107.14	105.3	106.96	104.85	105.23	107.37	105.74	108.77	107.25	107.38	108.66	108.43	108.32	107.3	107.1	105.48	108.83
103.52	101.57	106.07	104.07	105.81	103.6	106.78	101.95	102.46	102.33	103.4	103.55	104.72	100.77	101.69	103.74	105.26	102.53	104.92	100.92	104.02	104.15	105.48	104.94	104.02	102.81	105.01	105.42	104.53	108.48	102.93	106.77	102.64	105.61	103.37	101.44	104.17	105.18	103.34	101.47	104.92	101.95	103.6	106.47	104.23	106.14	102.95	101.47	104.22	106.75
118.2	114.91	116.88	113.47	117.05	116.57	113.72	116.54	114.96	116.72	113.65	115.03	114.4	113.4	113.61	115.4	115.71	116.09	115.35	116.52	115.83	116.3	118.8	116.29	113.64	117.19	114.46	117.69	117.2	112.45	116.57	117.82	115.83	117.25	114.92	114.18	114.53	112.57	118.62	116.05	116.55	115.18	116.7	115.84	112.32	117.48	118.5	114.61	113.24	116.15
101.47	100.74	100.95	101.36	99.582	98.174	100.7	101.21	99.539	100.77	102.53	99.437	100.09	100.49	100.84	98.842	100.53	102.84	99.269	100.38	98.291	98.143	98.153	100.38	99.385	100.48	102.27	96.319	97.98	101.98	99.051	101.11	98.083	99.156	100.93	101.49	101.51	103.62	95.95	99.402	100.05	101.16	100.68	100.52	100.2	101.23	98.422	99.327	100.85	101.27
101.58	97.082	101.86	98.922	96.821	99.454	94.498	98.755	96.81	101.86	101.18	98.345	100.57	96.59	99.285	100.54	99.894	99.434	99.452	102.84	99.402	99.911	99.789	101.68	97.648	102.77	100.2	99.46	101.01	100.53	97.921	100.41	98.849	98.255	103.03	97.734	97.758	99.661	101.96	99.94	101.37	99.539	100.69	98.401	97.284	96.535	102.63	97.345	97.726	97.344
110.7	112.1	111.5	111.77	111.07	109.01	107.8	112.83	112.33	112.33	108.98	112.04	110.37	108.52	112.61	111.82	107.91	112.28	108.69	109.54	112.96	110.94	109.94	110.18	109.84	111.67	107.07	110.65	111.87	110.79	109	111.58	109.97	111.2	111.12	110.01	110.59	110.03	109.25	111.2	110.33	110.47	106.5	111.08	109.85	108.4	109.04	109.45	111.18	110.89
100.18	100.15	95.258	103.66	97.855	100.61	97.737	99.402	101.56	101.14	99.388	103.03	101.19	101.71	103.03	101.34	101.98	101.29	99.261	100.08	97.956	97.912	100.25	100.31	98.666	97.703	99.699	97.068	101.95	99.605	101.15	98.456	97.886	103.93	101.31	102.03	100.61	103.36	98.338	102.55	99.931	98.847	101.68	99.087	101.05	102.79	100.95	102.18	99.48	100.37
104.71	105.58	104.26	105.96	104.31	104.27	103.45	102.21	103.42	104.56	104.65	105.78	102.5	105.57	102.36	106.49	103.14	108.34	104.73	105.44	106.8	105.17	104.71	104.19	103.04	103.7	105.78	104.17	107.47	103.98	106.88	105.25	103.99	104.5	102.94	105.77	107.41	101.02	101.75	104.93	103.98	103.44	104.27	102.4	105.64	105.74	104.77	105.46	103.41	106.33
110.83	114.16	112.89	113.14	113.77	108.56	112.27	111.83	113.3	114.24	113.3	111.56	112.05	112.09	111.08	112.92	115.05	113.12	111.21	111.96	110.76	110.76	110.76	112.59	110.81	113.48	116.58	111.56	111.78	112.59	112.75	113.88	111.04	114.92	109.38	114.11	117.03	112.67	111.7	113.03	113.43	115.49	115.37	113.06	112.39	115.01	114.23	116.58	111.21	114.24
99.925	101.59	99.34	99.896	99.308	99.515	98.665	98.554	102.14	103.11	102.8	98.076	99.649	99.604	98.919	101.34	100.52	97.485	101.47	97.799	98.237	101.96	96.439	99.144	99.503	101.19	99.136	100.48	96.762	99.731	99.174	104.36	99.588	100.01	99.548	101.5	96.835	102.7	101.71	99.843	98.78	101.44	98.734	99.283	99.209	99.822	101.09	99.895	99.663	99.341
114.04	110.79	113.43	116.26	111.09	111.43	112.97	112.51	113.46	111.58	111.97	112.34	113.8	109.66	111.47	110.92	113.68	111.85	111.8	111.78	113.98	113.2	113.03	114.16	112.99	115.41	112.37	112.4	116.91	110.79	114.05	113.03	112.36	110.77	113.42	114.39	113.15	112.54	110.92	113.53	115.03	113.78	110.05	113.21	115.43	113.25	112.48	113.2	115.7	110.76
104.92	104.77	106.04	109.07	106.04	109.03	105.86	106.55	104.22	104.99	105.53	109.32	105.35	104.28	103.58	105.33	106.04	110.41	104.94	105.84	105.39	103.43	104.02	106.54	102.26	106.12	104.93	107.76	108.32	108.02	107.06	107.01	103.64	109.05	107.12	109.68	107.59	106.48	102.99	110.09	106.45	105.23	106.36	106.35	105.64	108.04	108.65	105.25	105.67	109.37
106.15	106.48	105.71	105.44	106.22	103.92	106.53	106.04	104.99	103.39	106.59	105.25	105.79	107.62	104.33	105.87	105.62	107.16	104.57	104.73	105.25	105.47	106.72	104.55	107.6	103.67	104.22	105.48	105.5	105.54	106.12	105.92	102.56	102.77	105.31	104.74	107.87	103.61	103.35	106.13	104.63	107.03	109.03	107.36	106.35	105.71	103.42	107.22	101.05	105.88
105.51	103.32	104.08	103.12	105.3	103.81	103.71	105.45	105.87	104.46	106.18	109.87	104.93	105.84	102.59	105.46	102.33	106.97	106.87	105.66	103.28	105.33	105.72	105.29	107.92	104.65	105.1	105.27	105.96	105.71	108.94	106.55	105.22	106.04	103.18	104.81	104.97	103.42	101.77	102.88	105.53	106.62	106.14	106.19	107.54	105.75	107.25	103.58	103.81	106.67
110.88	111.4	108.31	109	110.18	112.51	113.33	111.16	111.91	110.1	110.98	108.43	112.74	114.31	113.38	113.37	113.18	108.34	111.36	112.67	112.64	112.54	112.77	110.8	110.14	114.06	111.22	113.33	112.49	113.55	113.11	116.11	108.44	110.67	112.55	109.17	112.2	112.11	113.06	110.24	108.3	110.19	112.44	110.63	113.3	109.31	114.17	112.8	108.96	110.08
100.36	96.963	101.17	101.24	99.581	97.363	98.614	100.09	98.118	101.42	99.989	98.104	101.14	99.771	99.295	100.4	102	98.973	101.25	104.26	98.32	100.61	100.27	101.04	99.417	100.51	102.65	101.14	97.117	98.583	98.107	100.95	99.499	99.804	97.79	101.17	99.65	101.4	99.735	98.43	101.04	96.591	99.873	97.59	99.313	100.42	99.342	101.88	101.47	97.426
105.59	103.66	106.38	101.91	103.25	103.87	102.45	102.86	105.97	105.95	102.5	103.69	101	105.03	104.66	104.07	103.72	103.11	101.35	105	107.38	104.18	102.51	105.67	103.03	104.08	103.15	105.16	102.74	102.46	102.39	101.51	102.03	102.56	103.95	104.9	107.07	108.29	102.5	100.88	102.38	104	104.85	103.04	102.39	104.67	103.22	102.72	104.8	100.96
113.74	112.14	113.35	109.93	111.29	110.34	110.43	113.11	113.84	108.3	109.8	112.09	110.53	112.71	111.47	111.68	108.77	111.24	110.82	111.21	110.97	110.83	110.67	111.64	112.45	110.54	112.11	113.59	112.23	108.98	109.69	110.52	111.88	112.6	110.93	111.05	110.93	113.32	111.93	112.22	110.42	110.04	115.4	110.43	111.75	110.84	113.48	109.05	108.36	112.68
100.54	101.9	102.9	100.2	100.72	100.94	102.42	101.8	103.1	101.28	100.98	101.91	100.31	98.286	99.889	102.95	98.996	98.978	99.974	102.6	100.87	98.461	102.29	99.982	100.01	98.548	103.48	100.71	98.873	100.7	102.34	99.795	102.69	101.99	98.622	101.85	98.627	101.25	101.33	101.39	101.39	101.66	101.9	100.46	102.17	101.61	102.95	104.03	99.118	104.18
107.9	105.64	107.76	104.93	106.03	106.72	108.29	106.23	108.44	107.43	104.61	108.58	107.46	107.41	105.69	103.59	107.36	106.92	106.68	106.26	104.22	107.86	104.64	104.96	107.71	106.75	107.86	105.32	105.68	107.39	106.92	106.64	108.03	106.78	105.33	105.63	105.02	104.01	109.96	105.71	104.91	106.44	105.19	103.81	105.3	106	105.79	106.78	108.49	108.78
107	110.89	105.7	104.58	107.35	107.94	107.62	105.03	105.84	104.31	107.46	107.59	105.52	108.58	104.88	105.11	104.68	106.88	102.1	104.39	108.12	106.54	108.3	106.6	106.37	110.55	107.37	105.46	104.85	107.03	106	107.26	103.6	107.7	107.83	108.54	107.85	106.94	103.65	109.03	105.29	106.74	107.04	107.47	105.88	104.49	107.73	105.37	106.49	106.44
109.48	110.8	111.93	112.67	111.42	111.98	113.88	111.62	111.59	111.26	112.39	113.45	108.81	112.73	111.47	111.46	115.2	112.36	109.59	110.54	111.94	112.88	111.86	114.36	112.59	111.28	112.33	111.36	111.82	112.01	113.39	111.7	110.8	112.12	110.82	111.86	112.25	114.08	109.26	113.79	113.83	109.28	111.55	114.15	113.6	112.46	110.18	112.46	108.18	109.1
98.917	99.005	97.901	100.52	100.54	98.924	97.785	99.382	100.06	100.55	98.616	98.891	97.705	98.618	101.91	103.69	102.3	96.651	100.73	100.05	99.477	99.38	98.359	99.026	102.54	96.712	97.799	99.564	98.395	101.47	105.81	103.47	100.53	99.176	98.529	99.997	98.115	99.94	98.88	99.995	100.08	100.88	98.088	98.52	101.6	99.665	100.75	96.804	100.05	99.4
109.54	112.88	111.25	112.05	108.94	109.3	107.57	110.62	109.49	108.77	110.2	109.26	110.1	107.62	109.12	110.45	111.16	113.67	110.82	109.46	109.53	109.11	106.16	108.77	110.72	111.12	108.41	109.73	109.84	108.39	109.28	111.83	113.83	108.89	110.27	108.99	110.75	112.1	111.64	110.76	112.99	112.34	112.6	109.35	114.45	109.36	111.73	110.45	110.92	111.74
105.58	103.67	102.32	102.83	105.56	106.13	103.67	103.81	105.97	105.34	104.58	105.73	107.15	103.1	103.46	104.96	104.15	104.37	104.58	106.19	105.13	101.78	100.64	102.29	103.87	103	102.32	101.23	104.15	104.11	103.74	99.701	101.6	104.55	104.25	103.11	102.97	102.87	104.6	104.19	102.94	106.33	101.01	102.13	105.1	103.94	101.77	104.03	103.97	106.05
103.59	105.63	108.28	102.94	105.04	101.69	103.96	103.74	102.92	102.49	105.11	105.19	104.63	104.8	106.75	103.3	105.83	104.94	102.74	109.25	106.27	107.13	105.87	103.56	106.41	106.83	103.73	106.24	101.33	107.17	104.39	108.04	103.67	104.41	106.64	106.1	108.29	106.38	105.71	105.1	103.44	105.33	104.65	107.89	106.45	107.82	105.83	105.78	106.96	102.82
106.23	106.36	100.67	105.67	107.67	108.83	106.67	105.43	106.93	105.93	108.25	106.08	106.79	106.9	106.46	105.78	106.73	107	103.89	107.3	102.71	104.59	105.23	102.6	106.78	105.81	105.88	108.12	107.73	105.11	106.69	109.35	108.22	103.88	108.26	104.19	110.31	103.45	107.87	105.93	105.79	107.23	106.78	106.56	107.18	103.99	106.94	105.98	104.34	106.69
112.99	111.11	108.28	111.61	110.55	111.35	112.24	110.57	108.91	111.52	109.17	112.56	110.25	112.99	108.99	109.3	108.94	110.46	110.88	110.93	109.71	111.5	109.68	110.86	113.82	110.58	115.37	111.47	113.52	114.59	111.81	108.65	112.39	109.85	115.1	110.97	108.96	111.51	111.96	111.55	111.23	111.36	111.73	112.99	109.3	113.07	111.77	110.65	110.47	110.76
107.46	106.92	107.01	105.57	104.55	106.11	104.7	108.57	107.08	108.04	107.32	107.45	104.44	104.8	106.46	103.83	108.36	107.21	105.74	104.36	104.48	106.9	107.7	106.44	105.93	108.69	106.22	103.73	107.26	105.5	107.47	105.7	107.94	105.9	102.5	105.19	108.17	108.95	105.17	102.49	109.28	106.15	102.84	107.12	107.92	104.95	102.77	106.05	101.54	105.42
108.09	107.44	106.13	108.39	107.69	109.57	106.09	108.06	106.43	106.59	108.39	107.21	105.98	106.17	105.62	105.69	105.58	105.35	109.26	109.17	104.87	107.51	104.04	105.04	105.99	107.85	108.32	105.53	106.81	103.68	103.02	109.26	105.3	107.16	107.6	104.18	105.57	105.58	107.23	105.42	101.76	109.42	107.35	103.19	106.18	104.67	107.11	107.33	106.43	103.98
106.29	106.5	107.5	105.43	107	105.34	107.63	104.45	101.63	108.44	105.03	107.03	108.17	106.18	105.95	101.33	107.05	105.49	107.38	104.74	106.24	106.75	105.82	107.49	107.68	109.77	106.66	104.56	106.77	105.98	106.18	105.94	106.16	103.71	105.81	106.11	105.31	108.03	105.04	103.4	103.56	105	103.26	106.21	105.2	107.36	105.94	105.35	108.55	103.25
105.18	105.53	105.77	103.72	107.42	106.57	103.67	105.51	104.82	106.76	104.58	104.03	106.65	106.62	107.05	107.98	108.97	108	107.47	101.94	106.67	109.86	104.62	107.68	104.76	106.14	103.49	105.79	104.74	105.58	105.59	106.16	107.31	105.69	106.14	109.38	108.01	104.24	102.45	105.25	103.5	106.23	106.3	105.55	104.04	104.83	104.2	107.85	110.26	105.15
106.25	106.84	105.3	108.38	106.66	106.98	105.53	107.81	105.01	105.35	105.81	104.13	106.31	107.9	103.65	107.52	104.88	104.11	107.16	105.47	108.5	106.41	107.19	109.15	106.52	105.12	109.24	105.58	103.43	103.63	105.59	108.69	106.05	106.47	105.42	109.34	106.07	104.79	107.73	107.32	108.59	104.35	102.49	103.4	106.38	103.52	107.29	106.93	105.36	103.34
99.409	99.027	103.63	105.76	101.14	100.61	100.84	100.8	96.142	100.29	97.501	100.81	99.213	100.27	98.341	99.388	100.96	102.12	98.961	101.57	101.75	103.75	98.174	100.62	98.51	102.51	99.229	100.35	100.7	98.355	100.19	101.18	101.58	101.28	99.708	99.736	100.77	98.696	100.48	98.128	99.939	100.54	104.06	99.689	102.15	98.552	97.174	100.7	94.101	100.5
105.87	103.91	102.77	106.11	104.95	106.34	106.78	106.25	104.8	106.07	104.01	108.7	106.83	105.96	106	103.91	107.13	107.26	106.55	105.94	104.13	106.09	102.93	106.3	106.78	105.93	107.77	106.7	105.18	108.04	105.03	106.31	106	105.37	107.45	105.91	103.25	105.06	103.63	103.88	101.59	105.63	105.9	102.57	105.47	102.48	104.76	105.87	105.01	104.1
112.41	109.84	111.58	111.33	114.6	109.7	109.74	110.38	111.06	112.94	112.52	112.43	111.77	113.19	109.23	110.23	111.21	112.96	110.41	113.79	112.01	108.78	113.26	111.4	112.34	112.06	112.41	110.13	112	107.75	110.56	110.49	111.56	109.09	113.37	112.27	111.23	110.84	112.82	114.42	106.78	109.28	112.15	110.76	110.84	111.34	112.37	110.49	109.15	110.21
107.91	103.61	107.41	106.04	109.49	106.77	106.6	105.92	108	108.18	107.55	105.25	105.02	105.01	104.72	107.79	107.4	103.68	107.36	105.61	107.31	108.15	105.07	103.29	107.87	107.86	104.5	108.51	107.22	106.05	108.45	108.64	108.59	107.65	107.1	104.42	107.18	106.38	107.64	107.27	107.64	106.48	104.6	107.3	105.47	109.42	109.33	110.38	104.16	109.65
105.53	106.98	106.79	108.9	107.88	108.85	106.89	109.15	104.38	104.08	109	106.67	105.76	106.58	105.19	107.01	108.99	107.54	112.17	104.29	109.34	110.07	104.84	107.7	108.62	106.12	105.94	108.34	108.24	106.94	103.96	110.47	108.51	108.5	106.06	106.94	109.26	107.19	106.25	105.05	106.93	108.67	108	108.52	105.95	107.51	106.21	107.84	108.32	107.66
106.06	106.12	105.43	105.79	106.63	104.72	107.03	105.49	108.97	107.33	108.59	107.51	104.24	106.77	108.16	106.15	104.69	102.51	102.32	106.68	107.12	108.03	106.65	106.86	107.87	102.74	107.33	108.02	106.22	108.7	104.07	105.63	104.65	106.02	105.27	104.71	107.77	107.07	104.03	103.44	104.34	106.99	105.04	106.9	104.02	108.57	103.61	108.93	105.53	108.38
103.25	104.11	104.7	102.85	106.09	107.44	103.9	105.03	106.2	104.93	104.98	102.2	105.44	104.13	105.94	105.62	104.5	105.56	103.36	108.54	106.07	106.65	103.82	103.7	104.12	104.07	105.46	105.72	104.02	107.86	105.48	105.15	104.51	106.08	104.38	105.63	105.13	107.69	106.89	104.26	104.2	106.28	104.87	107.01	102.88	105.13	108.47	103.73	105.25	106.64
106.21	104.55	103.54	102.94	103.51	101.79	105.55	104.11	108.91	105.12	104.99	105.44	104.16	110.22	105.1	104.87	106.45	106.24	105.44	105.95	103.05	102.09	103.01	106.3	104.37	104.28	104.94	108.7	107.69	106.22	105.37	107.32	106.41	107.77	106.37	103.94	106.44	106.76	103.98	106.53	106.02	103.16	105.15	104.04	105.59	106.04	106.93	106.57	105.72	104.05
98.836	99.629	99.137	98.89	99.121	98.271	101.5	99.089	97.99	99.816	101.08	98.427	100.39	99.723	100.26	100.2	101.13	98.173	100.75	100.32	99.031	101.81	99.269	98.055	101.69	98.308	98.786	97.741	97.933	100.09	100.69	101.76	98.502	99.483	101.32	103.01	98.79	101.41	102.69	99.264	99.533	99.893	99.734	102.05	99.398	99.379	99.423	97.062	98.655	97.873
103.61	104.01	107.33	103.4	105.7	105.52	102.5	104.02	104.53	102.43	102.14	105.16	101.32	104.9	102.11	101.73	102.29	105.72	105.67	106.7	101.53	106.56	108.47	103.88	104.3	101.1	106.08	101.79	104.97	102.28	102.35	104.49	106.71	104.17	105.96	104.74	104.41	101.98	107	104.32	103.92	103.11	103.63	104.31	102.79	101.23	106.69	102.87	106.28	103.27
109.96	112.36	108.65	111.4	111.21	109.38	112.62	111.8	111.8	114.01	111.37	111.99	112.09	113.72	113.59	111.51	112.99	111.24	109.01	112.34	113.32	113.6	114.63	110.44	110.97	111.42	109.5	112.91	112.23	110.85	113.85	112.2	112.28	111.49	112.12	112.22	109.75	111.04	111.99	111.72	111.07	111.55	115.55	112.15	110.93	112.45	114.36	113.04	114.03	110.91
112.65	110.57	113.03	114.5	114.39	113.1	113.77	114.88	114.55	113.72	110.91	110.91	112.07	113.16	113.02	112.91	110.82	116.1	113.71	107.92	113.45	115.06	112.35	114.97	111.91	110.54	109.82	114.39	113.56	110.35	112.69	113.2	112.68	112.51	112.48	112.09	112.36	113.79	108.95	113.88	113.16	111.08	111.75	112.81	111.44	114.19	113.75	113.64	112.86	112.77
109.33	110.02	106.4	110.29	109.35	111.62	106.23	110.81	110.86	108.47	108.6	109.94	116.38	113.42	108.62	107.61	113.27	109.91	110.87	107.88	109.89	109.9	110.44	112.81	112.82	110.3	109.73	111.3	108.85	111.48	111.27	108.85	110.81	110.11	111.22	109.46	112.15	110.31	107.83	108.54	110.11	109.35	109.2	107.39	109.64	108.68	110.28	109.32	107.3	110.08
111.89	109.02	111.08	110.65	111.26	113.29	110.76	114.6	111.08	111.53	111.23	113.35	113.17	111.56	111.36	113.37	112.88	108.34	113.44	112.87	110.05	113.65	108.62	112.61	111.84	109.46	110.3	113.02	112.94	110.87	114.65	110.11	116.04	110.74	110.24	108.91	113.03	112.12	112.8	114.71	112	110.9	111.05	113.82	109.37	109.31	109	113.15	113.59	107.88
108.6	100.97	102.9	107.59	103.64	105.94	105.07	109.32	109.64	104.15	104.97	105.35	108.5	102.11	105.33	104.74	105.56	106.46	104.69	106	105.8	103.4	109.16	104.31	106.97	108.86	106.57	107.09	104.92	104.34	108.35	105.94	105.2	100.68	105.83	105.15	106.31	107.18	105.79	106.62	105.6	106.54	103.73	109.06	104.16	104.38	105.98	103.66	102.73	107.05
109.14	110.11	107.58	111.34	111.81	108.82	112.07	108.8	115.59	110.53	109.7	107.93	107.79	114.8	110.39	112.42	111.49	111.73	111.38	111.94	107.94	106.85	109.62	112.64	110.6	112.12	111.24	110.27	112.3	110.25	113.53	112.83	105.68	109.06	108.91	110.38	111.02	111.21	113.84	111.81	111.18	110.33	110.94	110.96	112.26	110.12	113.49	110.23	109.31	112.16
105.09	109.58	104.53	104.93	104.78	108.49	105.32	107.1	104.42	105.12	104.32	106.83	105.72	104.72	101.66	104.57	105.06	104.18	107.65	104.66	103.66	105.65	104.24	105.68	105.7	105.76	104.75	105.74	108.34	104.38	106.33	106.67	106.01	106.94	103.36	105.4	108.35	105.2	104.7	104.12	103.19	108.43	101.84	100.57	106.8	102.34	106.16	106.97	104.23	108.24
111.84	111.91	112.17	111.29	112.22	109.08	110.57	110.31	110.58	113.65	112.67	109.65	108.07	111.16	111.11	111.67	111.54	111.67	111.09	113.59	112.53	111.9	109.92	108.67	111.28	108.8	108.6	111.81	115.14	110.99	108.32	111.49	112.16	111.45	110.74	111.77	109.39	112.89	111.7	108.5	113.25	109.61	110.77	111.57	109.13	110.24	110.52	110.36	111.8	112.51
121.48	117.79	118.43	118.52	115.79	118.95	117.03	114.73	116.29	117.12	119.5	118.73	115.68	121.82	117.85	118.71	119.07	117.94	115.5	117.12	118.71	119.99	115.71	117.4	116.04	115.43	116.87	119.57	118.15	119.34	117.89	116.62	118.94	113.79	116.15	116.9	117.12	117.4	117.05	116.95	116.67	117.6	119.43	117.51	121.49	114.97	119.88	116.39	119.51	118.75
106.38	105.25	105.48	109.6	105.65	105.32	107.51	105.6	106.83	105.68	106.09	104.95	102.92	105.37	106.17	104.36	106.12	106.26	106.33	106.39	105.33	104.34	106.84	106.07	104.5	104.38	106.59	104.78	106.24	106.88	105.86	103.74	105.31	105.98	105.15	104.75	106.36	107.96	104.41	107.44	104.79	106.87	102.63	102.62	103.64	107.51	103.51	102.47	105.34	106.36
115.42	111.55	119.03	115.18	119.02	118.19	113.93	115.28	115.35	115.45	114.94	116.35	118.96	115.67	114.84	114.92	118.14	116.88	117.29	114.46	114.08	114.47	116.91	115.89	119.25	118.16	115.5	113.6	114.76	117.45	113.18	117.42	115.53	116.98	115.77	113.12	116.58	113.29	115.14	117.77	114.72	115.31	119.55	115.08	118.96	117.2	116.08	117.76	117.26	115.8
108.78	106.64	106.84	107.14	107.12	108.47	108.06	105.59	104.84	106.3	105.67	107.23	104.07	107.37	106.28	107.65	107.52	103.23	107.73	107.18	104.53	106.85	108.61	104.84	108.3	107.79	108.41	104.2	105.76	111.07	106.47	105.24	106.24	105.49	106.12	106.19	108.31	106.69	107.73	105.96	107.71	105.6	105.92	106.98	106.96	108.27	108.6	103.47	107.58	103.44
105.11	104.81	108.68	106.92	107.47	105.42	108.39	109.34	107.34	104.86	104	106.64	106.65	104.46	104.26	104.33	103.99	106.23	104.83	106.17	103.83	105.06	106.22	106.14	103.97	106.33	105.65	105	105.9	104.5	105.94	103.55	106.12	103.1	107.42	104.8	104.36	106.34	100.66	107.39	107.66	105.29	105.2	105.01	104.88	108.06	107.28	102.46	104.82	105.11
108.12	110.73	111.5	110.79	112.79	111.98	109.6	109.18	109.68	107.88	107.68	112.22	110.55	109.05	109.38	110.65	110.4	111.37	107.44	111.06	107.87	110.64	111.33	111.89	110.83	109.57	113.45	111.73	109.58	107.47	108.33	109.57	108.31	111.05	109.09	110.87	109.87	109.36	108.15	111.93	109.59	110.16	107.51	110.94	111.92	112.58	110.77	107.27	109.74	110.37
107.26	104.62	104.68	107.46	108.32	106.29	110.09	108.08	105.83	104.69	104.44	105.56	105.34	104.07	101.5	106.19	108.07	104.55	106.89	105.44	102.38	107.41	103.08	104.49	106.26	107.3	105.09	104.75	102.93	107.66	106.23	106.45	105.11	105.47	103.91	104	105.58	105.89	102.22	106.35	105.33	105.01	106.28	103.92	105.85	105.05	103.17	103.82	105.59	105.79
109.95	112.3	112.13	112.33	111.58	111.16	109.79	113.24	114.48	109.99	111.84	113.14	110.41	111.55	112.88	112.49	113.31	114.19	110.71	113.26	113.6	113.76	112.79	108.43	111.74	110.99	111.01	111.7	112.68	109.59	112.39	113.67	112.06	110.99	111.4	115.45	112.88	113.7	112.29	110.7	114.53	111.48	108.68	114.94	111.36	110.53	109.87	108.88	111.07	110.03
107.05	104.55	103.92	102.68	101.98	106.06	102.51	104.17	105.28	100.89	106	101.72	104.12	104.26	104.24	105.83	105.31	103.07	103.92	103.04	105.83	103.72	101.45	103.88	101.53	103.95	104.57	104.22	102.2	102.95	105.9	102.52	100.87	103.85	102.46	103.87	101.51	102.99	101.44	102.6	105.41	103.17	104.64	103.54	106.09	104.73	106.54	104.96	105.74	105.16
106.53	106.5	102.42	104.88	105.85	107.19	103.95	107.37	106.04	107.17	104.21	107.09	106.05	105.66	106.18	107.69	107.08	109.34	104.79	105.47	109.36	107.21	104.81	104	106.17	104.13	104.24	103.9	109.62	101.17	107.07	102.8	107.76	103.03	103.31	108.58	104.59	102.89	105.16	103.3	109.02	102.42	103.68	107.98	107.96	104.93	104.93	109.91	105.9	107.2
97.983	99.029	101.49	102.91	101.69	100.11	102.28	100.06	102.05	98.905	100.07	99.48	99.984	101.43	99.153	100.81	100.34	99.941	102.74	99.724	98.493	101.18	99.696	99.655	99.348	102	101.09	100.44	101.57	96.957	98.699	98.079	101.43	101.59	105.42	101.09	102.25	98.491	99.186	99.015	101.42	101.84	104.07	102.57	102.3	99.843	106.41	101.52	101.18	98.499
104.12	104.3	105.73	108.49	106.56	106.29	104.46	103.43	104.62	104.6	105.88	105.87	107.92	102.52	102.97	105.26	103.15	102.96	104.44	105.24	108.04	104.92	104.57	107.45	105.14	106.22	106.93	107.3	105.6	106.77	109.79	106.63	102.99	107.26	103.91	105.32	106.26	109.77	102.25	102.31	106.5	103.2	105.34	103.63	106.41	103.1	105.57	104.14	105.84	104.88
112	110.93	111.98	110.47	111.73	116.53	111.4	115.06	108.55	111	109.54	112.64	113.32	115.74	112.02	111.29	112.85	111.57	112.72	112.75	112.79	108.57	109.98	108.78	110.64	111.99	111.62	111.83	108.12	111.48	110.28	109.56	111.67	112.27	113.64	110.09	109.77	110.54	109.28	112.39	113.85	114.73	109.96	113	112.28	113.43	110.07	116.26	111.47	112.69
105.47	101.7	106.22	106.42	108.96	106.85	105.05	98.665	104.75	106.18	108.26	106.83	103.8	106.11	103.5	105.57	103.26	107.43	102.21	105.7	106.76	106.82	105.84	107.22	106.21	105.39	109.1	107.26	104.97	105.86	106.75	109.72	107.44	104.38	103.75	106.62	106.11	106.88	106.31	100.98	108.25	103.84	107.16	105.35	105.67	109.24	106.37	106.21	105.98	105.65
109.53	112.79	108.18	111.46	112.46	109.22	110.55	111.17	110.53	110.2	108.11	112.45	111.2	111.78	109.68	110.22	111.25	111.19	116.02	112.47	113.12	113.91	110.26	112.33	112.87	112.52	111.82	111.06	109.92	107.75	109.14	110.45	111.34	111.3	109.89	112.14	111.71	111.3	112.04	111.13	113.09	113	110.63	109.41	112.22	112.71	109.96	112.32	109.95	114.91
110.32	108.04	107.31	110.71	108.18	109.2	110.37	110.74	111.68	107.58	109.73	110.41	108.19	109.03	108.97	108.7	112.48	107.08	108.24	109.54	109.95	108.99	109.16	110.7	112.2	108.78	110.97	108.34	110.13	110.17	109.57	108.13	112.51	109.75	112.92	108.51	109.69	110.33	109.18	107.14	109.41	110.68	111.63	112.17	109.43	111.73	111.95	111.26	111.14	111.38
108.67	111.11	110.03	111.19	113.26	113.93	112.4	110.31	109.1	108.67	110.79	113.15	111.67	112.55	114.33	111.14	111.61	114.42	113.27	110.42	114.44	112.32	113.84	111.42	109.45	110.98	109.56	113.91	112.68	108.69	112.55	109.65	112.28	112.52	110.88	111.82	110.09	114.56	112.53	111.94	114.11	111.65	111.09	115.53	110.74	111.53	108.51	109.73	113.74	112.3
111.08	110.02	110.43	108.68	110.52	113.74	110.35	112.58	112.92	112.09	110.54	112.74	111.31	111.84	112.01	108.75	110.77	112.56	109.5	111.51	110.83	110.55	111.2	111.67	112.7	111.49	110.75	112.88	113.59	114.52	111.71	107.95	111.16	114.57	111.38	111.94	109.8	112.92	108.74	111.99	112.12	108.23	113.14	113.88	111.57	110.62	113.68	113.65	111.69	111.14
111.71	111.41	112.48	109.95	110.85	109.76	110.69	111.05	110.32	114.9	111.26	112.66	112.03	110.11	111.9	112.79	113.46	115.2	111.76	109.92	111.73	110.14	114.09	114.52	114.44	110.33	112.01	112.35	108.83	110.9	113.52	111.56	113.95	109.18	112.17	111.42	110.52	109.36	110.56	109.66	111.12	109.63	110.41	112.37	115.28	111.02	113.15	108.81	112.21	111.46
112.68	112.5	111.42	109.27	112.38	109.63	112.93	108.28	111.37	112.76	114.29	114.15	113.43	111.07	112.77	113.05	111.12	112.12	111.46	113.72	112.66	111.91	113.18	115.05	111.78	110.5	114.13	110.39	112.95	110.12	110.45	110.9	112.88	114.09	110.25	109.95	114.47	107.66	110.49	117	109.67	112.57	112.2	112.08	112.5	112.27	113.13	115.14	111.12	112.43
104.91	106.83	104.5	105.72	104.18	106.15	104.22	102.2	102.95	105.32	106.77	104.91	106.69	103.85	105.73	105.21	103.58	105.83	104.81	102.03	103.7	106.09	103.79	103.63	103.16	103.87	104.4	104.08	103.7	105.84	103.67	105.77	104.95	103.91	100.79	104.19	105.89	104.77	100.93	104.48	103.44	106.89	103.25	104.47	103.33	105.53	103.49	104.37	104.25	104.7
105.59	106.29	104.73	107.94	103.98	103.9	106.9	104.26	101.88	105.67	103.47	104.04	107.25	107.3	106.27	104.64	102.26	102.1	103.1	105.32	106.41	105.22	105.46	104.14	105.02	104	103.52	104.26	103.6	104.79	104.78	103.14	101.3	102.69	105.39	101.66	104.03	104.54	104.65	104.6	106	102.57	106.07	105.8	105.38	104.67	103.42	105.65	104.96	104.99
109.92	114.37	111.93	113.79	114.13	109.54	110.96	109.07	108.18	112.32	111.74	114.15	113.82	113.05	109.26	113.28	113.78	111.44	112.09	115.18	111.28	112.43	111.13	110.53	113.51	109.26	112.9	111.57	111.17	115.95	111.4	111.79	114.54	110.15	107.89	112.57	109.91	111.16	112.8	113.22	111.5	113.58	110.2	112.12	113.43	109.76	110.69	109.61	112.55	110.38
106.32	107.94	107.71	108.64	106.48	106.67	104.81	103.78	104.5	102.38	108	106.42	101.3	109.83	106.43	105.59	103.24	104.85	104.36	105.88	106.19	108.89	102.75	103.64	105.81	104.05	104.74	102.66	106.18	103.51	104.58	104.03	105.08	107.81	105.77	100.43	107.9	103.4	103.5	105.39	107.67	105.53	107.31	106.41	105.04	105.55	104.29	108.81	104.44	104.07
107.03	103.8	104.8	105.09	104.38	110.42	104.84	105.62	105.03	107.54	102.81	105.42	104.48	104.78	104.84	103.45	103.04	105.36	107.74	103.17	107.48	103.71	103.23	108.83	107.48	107.54	103.77	107.37	106.21	104.43	107.54	106.67	107.2	107.19	106.67	106.22	107.01	103.97	106.3	106.52	106.24	103.62	105.65	108.34	103.64	108.06	105.83	104	102.08	106.68
106.01	104.96	105.79	106.08	105.51	104.55	106.2	103.71	106.04	104	106.25	104.01	102.95	104.19	102.26	104.29	106.97	106.64	105.97	102.46	103.3	103.11	101.38	104.34	100.94	105.53	103.09	107.83	105.94	103.65	105.2	105.83	103.17	104.43	105.88	107.24	106.27	102.82	103.88	106.54	106.71	105.94	103.79	101.59	101.12	102.07	104.53	104.67	104.19	104.12
109.69	105.13	103.51	106.28	106.9	104.55	105.04	106.83	102.76	102.76	106.69	106.87	102.98	107.25	104.97	106.36	106.94	103.21	108.98	107.92	102.77	104.9	107.66	104.84	107.17	106.97	108.2	106.76	105.91	109.23	106.45	105.81	102.68	107.88	106.04	102.51	106.13	103.93	106.41	103.96	103.96	104.76	104.46	106	105.15	106.46	105.07	107.25	107.33	107.52
112.68	112.4	110.01	113.29	114.49	113.61	113.35	108.64	110.83	112.75	111.51	108.42	113.04	112.13	112.18	110.68	112.58	109.95	113.12	113.58	112.96	111.87	111.9	111.7	111.51	108.84	111.11	110.37	111.48	113.15	111.4	112.01	113.17	108.66	111.39	112.27	113.49	110.38	110.16	107.91	113.8	112.17	111.87	112.78	109.46	112.44	112.88	111.06	111.9	110.54
110.38	111.91	111.27	110.13	109.17	109.66	111.1	109.81	112.93	110.65	109.27	112.3	113	111.43	110.47	109.79	112.07	111.27	109.25	109.58	112.54	108.93	112.75	110.21	113.18	108.75	109.87	113.45	110.39	112.11	111.6	107.98	111.74	113.13	110.12	110.91	110.1	111.84	108.5	110.6	110.2	112.31	110.68	112.37	107.73	110.66	111.88	111.23	110.65	109.51
105.19	106.78	104.49	104.62	105.09	104.35	101.09	102.61	102.52	105.11	104.04	103.18	105.38	106.65	104.45	108.46	102.56	104.79	100.47	104.48	102.26	102.29	104.97	105.26	106.4	104.96	104.77	103.32	103	102.11	103.29	103.36	108.19	106.52	104.62	105.02	102.74	104.85	105.29	102.28	102.12	105.07	104.8	106.3	104.2	103.36	105.09	103.59	105.96	100.63
104.69	106.7	107.28	108.29	104.07	108.66	107.93	105.09	108.44	108.11	107.88	105.6	105.63	106.67	106.34	104.98	109.66	102.3	106.15	105.41	108.09	106.34	108.33	110.6	105.35	105.15	106.76	106.41	104.15	106.65	107.96	106.38	108.3	109.37	107.71	105.79	107.25	104.42	105.92	105.14	103.89	103.79	105.97	107.39	106.85	107.9	108.49	106.96	107.68	106.3
108.5	102.71	104.94	106.16	105.69	102.47	107.53	105.99	103.16	108.36	106.2	105.27	103.93	104.51	109.72	105.67	104.41	104.51	106.21	106.08	108.09	103.67	108.03	107.3	104.27	104.5	101.63	107.99	105.86	108.69	106.84	104.86	111.16	105.41	103.47	108.73	104.07	106.35	103.35	108.92	105.92	106.23	107.04	105.23	104.26	106.81	107.29	106.66	104.17	108
101.72	107.58	104	107.71	103.55	106.2	105.95	102.6	103.32	106.46	105.74	109.3	107.53	106.93	107.81	105.91	105.42	109.38	107.04	110.5	104.57	105.07	109.07	105.84	103.91	109.88	103.02	106.54	108.53	108.89	106.08	104.97	103.5	109.9	104.39	105.18	105.81	110.09	106.85	105.15	105.42	106.55	102.85	103.68	107.13	103.89	108.37	107.83	106.78	105.85
107.76	111.61	107.5	110.28	109.55	108.62	111.94	108.98	112.02	111.27	108.77	107.8	109.61	110	108.95	109.15	112.64	111.99	110.61	110.34	106.75	112.67	108.74	110.23	111.26	109.48	108.88	110.9	107.71	111.12	109.78	108.21	109.67	108.7	109.96	112.59	109.09	110.67	112.03	109.15	109.56	110.1	110.58	110.99	110.18	109.08	108.89	109.1	109.62	110.57
115.49	120.3	116.11	117.77	116.65	115.57	118.24	118.62	119.18	120	117.47	117.26	119.64	116.24	116.73	116.74	116.92	118.21	121.08	119.94	116.64	118.91	116.54	116.91	116.56	116.57	119.75	116.18	115.74	117.35	117.17	119.36	119.04	116.53	117.75	117.51	116.26	115.84	117.37	116.64	115.74	118.37	117.32	118.34	116.77	118.6	118.49	115.89	115.51	121.39
111.83	115.1	110.04	106.32	108.59	109.53	108.65	109	111.23	107.2	109.65	111.45	108.52	110.97	110.54	107.44	111.17	109.47	108.68	108.03	108.77	108.04	111.22	109.29	109.05	111.35	112.96	107.4	109.88	111.07	110.85	108.39	111.95	111.72	110.79	107.11	108.29	111.59	110.34	110.31	107.56	114.46	107.67	109.08	108.77	108.26	113.39	110.69	111.66	112.63
104.55	105.26	105.87	106.24	103.19	105.75	107.88	108.02	108.73	108.82	106.84	105.94	105.37	107.03	108.61	103.9	105.38	108.14	105.27	104.43	107.28	104.41	108.63	104.54	105.99	106.11	108.35	105.21	105.25	109.1	105.39	108.41	106.58	106.39	107.05	106.46	108.56	104.98	105.65	106.24	105.17	104.88	106.89	105.41	104.6	105.28	102.84	108.15	105.08	105.1
108.82	104.06	106.42	105.73	105.33	102.93	104.02	106.75	107.37	106.37	106.76	105.69	106.35	103.16	105.76	103.36	105.18	106	102.97	103.2	109.07	110.57	100.37	105.75	106.6	105.75	106.71	102.65	104.53	106.35	106.73	103.58	103.85	104.65	108.77	106.9	103.04	107.05	104.9	107.37	107.42	106.37	104.19	107.53	107.11	108.65	109.19	103.12	107.28	101.83
104.82	106.6	103.25	102.9	104.53	106.88	103.85	104.64	105.43	101.59	106.52	105.47	102.91	107.04	106.35	102.08	107.49	104.33	105.73	104.03	104.44	100.61	104.14	106.29	102.42	105.53	103.82	108.69	106.69	103.41	105.26	102.87	105.97	105.7	102.6	104.95	106.85	107.51	103.98	100.95	100.17	105.3	100.4	102.91	102.36	101.8	105.78	107.75	103.04	105.37
98.389	100.55	98.169	98.52	100.74	101.35	101.91	99.831	97.236	100	99.231	97.952	101.39	99.458	98.064	98.118	101.15	98.473	99.184	102.67	100.74	99.786	99.019	97.526	99.39	99.032	98.777	97.693	98.22	101.46	97.552	99.885	101.82	97.365	102.25	98.084	99.866	99.853	100.61	103.45	99.224	99.614	100.87	101.29	100.48	99.416	101.18	103.15	98.035	98.399
103.23	106.44	104.66	106.22	106.5	105.32	104.45	105.91	104.57	105.29	105.65	104.84	105.45	105.61	106.57	103.4	105.06	103.65	103.67	109.25	106.49	101.57	108.22	105.31	106.39	103.97	105.1	107.07	105.46	102.99	104.97	105.8	104.12	106.06	103.79	106.38	104.38	106.52	105.82	105.85	106.4	104.64	104.19	107.25	106.93	110.02	108.99	104.44	104.98	102.85
105.17	105.29	104.13	101.35	106.01	100.48	102.48	102.02	101.56	103.35	106.19	102	104.03	105.44	105.83	105.68	102.51	102.18	102.39	103.2	102.23	104.25	102.3	103.46	104.6	103.41	102.16	107.53	103.68	102.49	102.37	103.52	103.38	105.5	102.95	103.81	103.84	105.13	106.12	103.03	102.16	104.34	102.46	102.92	105.48	103.98	105.09	107.74	105.55	103.49
105.99	105.74	105.17	107.2	104.25	104.91	105.14	109.03	108.9	106.08	107.64	106.83	104.11	105.03	107.34	103.28	104.84	107.2	107.36	107.44	105.59	103.11	106.86	106.59	110.08	101.34	107.98	105.4	104.92	106.08	103.88	105.9	104.13	106.31	109.05	106.91	108.52	108.56	106.34	105.88	107.34	105.32	104.32	103.3	105.91	105.67	106.42	106.5	104.75	108.06
111.81	109.99	108.29	109.65	112.69	112.4	109.22	110	111.84	111.52	109.73	110.37	108.65	108.6	107.76	108.89	110.95	110.01	107.72	104.13	109.98	107.16	108.78	112.15	110.61	108.66	110.94	110.29	109.15	110.71	111.64	108.15	110.62	111.65	109.76	110.55	109.6	109.91	108.64	109.83	113.39	112.19	110.52	106.58	112.35	107.57	105.63	109.38	112.06	108.93
102.71	106.53	106.43	107.48	107.01	106.4	103.82	108.67	106.43	105.76	105.66	105.57	104.55	106.56	108.23	109.32	106.54	106.96	103.31	108.44	108.26	102.28	105.54	105.82	106.78	107.59	105.6	105.23	105.61	105.65	106.46	109.09	105.93	106.07	104.49	101.84	104.66	104.07	103.41	103.53	108.43	104.58	106.97	104.92	106.13	107.47	109.86	105.58	107.45	105.93
105.21	104.27	106.32	105.42	108.99	106.99	108.31	107.82	108.75	105.38	102.89	109.03	105.31	103.79	109.15	103.72	107.47	104.29	105.35	105.89	108.42	107.31	103.85	104.98	103.49	103.81	105.18	106.99	106.06	103.65	103.39	105.19	106.15	105.71	107.67	107.61	104.69	105.69	102.34	107.15	107.73	106.54	107.91	106.89	105.41	106.67	103.74	102.12	105.13	106.35
105.18	101.94	100.44	100.75	102	100.13	102.19	102.5	99.318	98.484	99.937	98.872	97.644	98.934	99.767	96.602	101.35	101.49	100.13	101.61	101.49	101.79	103.21	101.8	102.04	100.13	99.925	101.95	98.666	99.061	103.39	101.61	103.56	97.197	101.25	96.547	102.54	100.74	99.061	101.37	97.873	101.42	98.938	99.327	99.938	103.18	97.506	99.52	99.287	100.15
111.67	109.09	111.51	109.85	110.55	111.91	112.83	110.2	109.57	111.17	114.34	109.95	114.5	113.91	109.86	112.32	113.17	111.34	109.22	108.57	108.42	109.85	112.4	109.85	111.28	111.08	110.46	113.5	113.52	111.38	111.6	112.08	110.63	112.15	113.49	111.52	111.44	111.75	113.56	108.05	110.45	111.97	112.25	110.88	111.84	111.06	111	111.35	110.14	113.73
112.26	108.79	110.6	112.1	108.11	111.76	109.53	109.51	113.9	109.42	108.35	111.44	112.45	110.85	112.51	106.29	110.77	110.54	111.12	111.06	108.05	113.73	110.46	113.04	110.8	111.01	112.05	112.38	111.44	113.96	112.45	109.57	114.57	113.84	111.2	111.94	113.07	115.11	111.36	112.97	110.83	112.17	113.68	111.74	110.18	113.1	110.48	110.6	114.03	111.34
110.06	108.56	109.28	109.57	108.46	110.46	108.85	111.68	108.69	111.76	111.81	106.54	107.32	110.75	106.62	110.14	110.43	111.64	109.27	108.84	109.36	109.98	111.99	109.51	109.32	111.06	108.54	108.85	108.84	111.9	111.59	109.94	111.37	107.6	112.93	108.63	110.58	109.93	107.69	110.72	107.26	110.95	110.58	111.6	107.83	109.94	110.32	110.86	107.97	112.11
113.23	111.9	111.09	108.23	113.35	113.01	110.94	111.85	112.98	110.75	110.15	108.01	109.35	113.3	114.81	113.23	109.9	110.6	113.68	109.87	110.62	110.96	111.95	111.91	115.27	110.53	112.67	111.16	110.32	115.01	110.6	109.03	111.5	111.42	112.61	114.03	110.81	113.3	105.38	111.46	111.48	113.76	109.9	114.09	108.05	111.15	110.88	112.8	112.42	108.61
102.74	107.87	105.49	105.84	107.34	103.04	103.16	105.67	105.81	103.92	103.81	103.75	105.01	104.65	105.58	106.37	106.9	105.45	109.23	104.62	105.43	102.34	107.66	104.31	99.615	103.92	106.82	105.27	108.72	108.91	104.27	107.37	106.41	107	106.75	104.06	106.72	106.92	104.01	107.22	105.54	105.61	106.95	107.44	107.66	105.87	103.2	103.92	104.84	109.89
104.99	106.51	108.49	105.98	107.15	102.63	103.31	103.68	105.14	105.6	104.77	106.08	104.86	106.39	105.96	105.29	107.35	104.87	106.61	107.25	104.68	106.19	106.01	101.11	105.84	105.73	107.62	102.54	104.62	105.63	105.37	103.86	106.12	106.93	105.6	107.11	107.35	106.22	103.76	107.35	108.6	102.86	103.21	105.59	103.99	104.75	105.79	102.08	103.38	103.77
106.61	107.47	103.92	107.77	102.55	106.73	108.28	104.78	107.99	104.53	105.24	105.03	106.12	107.27	108	103.98	105.7	107.81	109.81	108.04	104.6	108.33	103.31	105.92	107.3	105.56	106.46	102.47	103.46	102.73	108.41	106.04	107.65	104.96	105.48	104.52	105.84	107.03	103.68	107.71	107.65	106.36	107.48	101.74	105.84	111.16	106.63	106.22	104.67	111.56
106.32	103.86	105.96	102.35	106.97	105.38	105.41	107.55	103.88	107.16	107.4	107.06	102.86	105.82	110.22	104.99	105.73	105.38	108.95	107.06	103.8	109.94	104.3	104.47	106.66	106.9	106.16	106.49	105.01	106.59	106.36	104.16	104.52	106.63	107.02	105.68	104.21	104.57	105.01	104.42	107.21	107.89	107.54	106.88	104.77	105.55	103.72	107.27	103.22	104.53
109.31	109.56	112.32	109.72	107.95	113.05	112.33	111.72	110.19	109.14	110.84	109.99	110	114.47	111.14	111.82	111.73	108.05	108.7	110.87	111.38	112.64	113.24	106.33	111.78	110.7	110.56	109.13	111.41	112.29	110.51	111.37	112.57	111.77	111.21	111.7	112.51	112.49	112.26	112.53	113.41	109.16	110.34	113.61	109.83	110.66	110.38	112.46	108.95	110.21
109.71	111.68	111.78	113.54	111.03	111.65	113.62	110.92	115.38	111.9	110.42	113.93	113.31	115.68	111.11	112.58	107.33	111.48	110.67	111.92	110.52	113.91	113.17	107.12	111.47	114.41	112.76	110.55	110.76	111.3	111.34	110.75	110.13	114.68	112.73	109.79	112.47	107.93	107.85	114.06	110.84	111.42	110.23	114.59	112.06	108.76	110.64	110.41	110.63	111
104.82	105.69	106.23	101.72	104.83	103.11	105.09	108.04	99.833	104.03	104.25	109.16	103.89	105.63	100.96	106.88	104.59	104.46	101.23	103.67	106.4	107.37	104.43	102.39	104.59	105.11	105.12	104.61	104.08	105.59	106.19	107.08	104.57	101.1	108.01	105.29	105.74	104.69	106.82	106.2	104.56	101.95	103.98	106.93	100.91	105.63	104.39	102.8	102.89	106.28
106.13	105.58	107.77	103.94	108.92	107.3	107.69	104.3	103.71	105.76	104.2	107.7	108.69	107.67	105.94	106.26	107	106.02	104.79	105.66	103.76	101.62	104.52	106.57	104.09	107.78	103.2	105.5	106.98	106.72	105.48	105.04	108.7	108.44	105.48	103.72	101.66	105.31	108.7	106.78	106.27	106.03	104.4	106.95	105.69	104.94	106.59	106.13	102.88	105.66
109.67	113.03	111.74	114.19	111.84	114.63	112.75	112.28	113.6	112.87	108.28	112.15	111.24	110.13	114.67	113.86	113.93	111.36	107.01	113.95	109.87	109.74	111.54	111.48	108.26	109.28	111.32	113.87	113.33	113.38	108.44	115.29	112.14	109.03	113	111.63	113.11	109.53	111.3	112.02	110.44	109.88	112.65	110.51	106.85	108.73	114.1	110.8	111.37	112.25
110.94	112.98	115.24	111.36	112.72	110.54	111.95	113.3	113.12	108.68	113.03	113.74	111.46	112.75	111.7	111.37	113.49	110.06	109.13	112.21	110.75	111.49	112.36	111.43	110.67	114.67	110.72	112.45	112.07	110.45	110.76	112.05	112.08	111.3	113.32	110.27	113.05	111.8	111.31	109.23	111.02	113.04	113.24	111.29	109.78	110.81	112.13	110.27	111.81	108.91
111.94	113.19	110.26	113.88	111.52	114.62	110.21	111.11	112.5	110.96	110.26	109.07	113.91	112.48	110.76	112.73	112.84	111.07	113.46	113.14	112.37	110.64	113.69	114.05	114.32	112.42	111.38	112.64	110.9	111.24	113.14	107.63	109.04	112.23	110.64	110.56	114.6	108.8	110.18	109.8	112.77	115.43	111.73	111.74	112.44	109.17	113.61	112.68	110.15	108.76
108.52	105.24	106.39	105.59	110.36	108.38	106.01	108.22	105.9	107.69	102.87	106.51	105.49	106.09	109.45	107.8	108.87	106.93	105.56	105.4	106.71	104.49	105.91	109.04	107.86	107.06	106.55	108	104.15	106.07	104.82	106.14	109.47	104.77	110.09	105.99	108.71	103.09	107.59	105.17	111.28	105.48	106.95	104.5	109.07	106.09	108.09	106.32	109.36	109.33
106.73	105.07	109.55	108.6	107.71	106.6	105.58	104.15	107.87	109.17	106.26	107.41	108.94	104.61	107.1	106.76	108.73	108.73	108.28	107.23	105.86	108.5	106.36	104.79	105.09	110.65	107.23	106.37	105.64	108.07	108.14	106.07	107.71	105.66	104.15	105.78	106.68	105.15	108.15	107.42	107.64	104.22	106.33	104.08	109.45	102.2	106.51	108	107.54	109.51
107.04	105.64	106.34	108	104.78	106.58	105.63	105.32	107.38	105.95	107.57	105.02	109.58	103.46	101.48	107.6	105.68	104.8	104.98	104.79	103.95	109.8	106.91	109.65	108.51	107.68	107.77	104.3	106.9	106.02	108.55	108.2	106.03	108.14	106.05	106.97	108.83	106.03	105.9	105.53	106.78	106.04	105.75	108.31	108.47	107.2	103.7	103.7	105.92	108.35
106.51	102.82	104.89	107.27	106.94	107.34	106.98	102.52	106.65	106.14	103.83	105.22	104.95	105.89	105.06	108.1	107.9	105.86	107.01	105.08	104.98	108.59	106.11	104.19	101.71	107.73	106.76	105.22	105.67	105.67	107.35	103.28	107.45	105.5	106.76	106.95	102.98	105.43	104.91	106	104.17	103.86	108.03	106.7	102.3	107.47	105.65	107.88	106.08	106.56
104.89	103.64	103.07	105.03	104.77	104.73	105.41	104.05	104.36	105.61	104.93	104.79	103.71	103.89	104.81	103.36	103.73	107.86	105.64	104.72	102.1	103.72	106.92	102.14	105.96	103.81	104.09	103.73	106.19	104.69	105.55	104.89	104.57	105.87	102.54	104.76	101.76	107.45	106.95	104.03	102.82	102.59	104.73	100.86	106.98	100.6	102.68	103.93	102.49	105.54
106.35	106.89	105.35	103.83	107.62	105.86	108.03	107.03	108.4	106.57	103.01	108.05	104.97	105.98	103.99	107.06	106.74	109.74	107.67	109.2	107.21	102.77	108.04	106.54	106.24	109.84	105.37	105.86	106.98	106.34	106.48	108.57	105.82	104.8	107.02	106.3	108.62	106.86	105.43	103.68	107.48	107.32	106.7	106.26	107.84	104.98	108.6	103.39	108.72	105.28
112.37	111.73	111.62	112.46	111.4	111.54	112.4	110.01	111.73	111.76	112.88	110.84	114.73	112.61	113	114.83	112.78	108.43	110.46	110.77	109.95	112	112.7	110.57	112.26	113.08	113.83	109.54	112.01	112.56	110.16	111.04	111.22	112.66	112.29	110.99	110.72	110.89	110.02	113.89	111.35	109.75	111.71	111.53	110.59	113.16	113.07	111.48	111.43	113.2
111.1	106.67	112.89	109.81	109.05	109.83	109.07	107.48	109.07	109.32	111.4	108.68	112.22	108.45	109.16	108.4	108.12	111.63	109.57	110.2	111.75	110.77	108.4	109.61	110.44	112.04	112.24	107.84	111.37	109.53	109.82	108.06	109.88	109.86	109.94	111.92	108.83	111.29	108.68	110.03	107.45	108.85	109.18	108.37	108.89	110.43	110.16	109.36	111.34	110.56
107.39	109.85	106.83	103.51	103.88	107.68	102.92	102.94	107.69	103.88	106.38	107.03	105.04	103.56	107.91	108.47	105.93	106.81	104.98	106.99	108.62	103.98	106.63	103.66	104.71	104.81	105.12	105.94	104.51	106.83	104.42	106.21	106.54	106.88	108.41	108.08	103.78	104.71	105.85	103.66	105.99	104.86	105.5	105.21	107.39	103.67	105.63	105.36	106.58	104.69
100.35	98.045	102.84	99.907	99.577	102.98	99.903	102.04	97.445	97.4	97.665	101.74	101.72	100.48	101.73	97.187	98.94	100.5	97.349	97.983	100.07	100.14	103.04	100.61	100.17	98.297	97.563	99.905	97.899	96.969	95.921	99.589	100.09	101.24	104.76	101.08	96.01	99.387	98.676	100.2	98.97	101	103.14	97.122	99.432	99.26	100.44	100.23	102.44	99.815
105.5	106.61	108.4	103.98	107.06	104.71	106.87	104.47	105.68	105.17	105.56	105.64	106.28	106.06	106.71	105.65	107.06	106.19	108.82	106.65	103.89	106.7	106.04	107.2	107.33	106.85	106.35	106.14	107.8	103.76	107.31	105.35	105.24	105.69	105.3	106.47	107.1	103.44	105.63	106.37	106.08	110.78	109.09	105.15	107.93	106.99	106.62	105.92	108.6	106.47
103.14	104.39	105	107	105.02	103.1	105.28	106.27	105.71	104.33	106.16	105.72	105.24	109.41	105.3	104.17	107.72	107.32	104.65	104.37	107.06	106.14	106.51	105.44	105.22	106.34	103.77	104.72	105.54	109.45	106.72	105.64	106.95	105.23	102.8	105	108.58	103.03	104.84	104.48	102.66	106.91	107.89	107.27	109.13	108.4	105.02	104.9	103.54	104.68
110.85	112.08	107.41	106.51	110.11	108.46	111.41	107.31	111.08	111.13	110.27	108.05	109.46	110.57	109.89	109.75	110.7	112.09	110.51	112.65	107.48	108.91	111.74	110.72	110.94	107.07	108.04	106.63	110.52	110.35	110.47	110.84	111.07	111.19	109.8	112.16	114.29	110.24	109.92	110.45	106.94	111.73	111.73	106.87	110.57	106.06	109.5	107.74	111	111.35
112.24	111.92	111.47	109.94	111.57	107.44	112.8	109.11	110.22	109.46	113.24	114.19	111.11	111.71	111.48	109.67	110.93	112.94	113.97	110.57	110.56	113.42	110.09	111.69	113.31	112.76	114.13	113.74	112.72	113.44	112.53	111.12	112.01	114.3	109.91	110.42	114.17	109.95	111.64	115.31	111.96	110.95	109.48	111.11	112.11	113.74	108.87	111.38	111.14	113.6
111.67	114.77	109.09	111.47	113.91	111.18	113.53	109.05	112.62	112.35	112.92	113.22	112.09	113.16	113.25	111.26	113.77	114.48	109.99	114.09	108.29	111.85	112.1	108.36	113.29	111.89	112.29	114.96	109.79	114.3	110.61	112.7	112.61	111.63	110.71	110.96	114.95	114.12	112.02	112.58	110.39	112.4	111.07	112.55	115.74	112.24	111.53	110.98	111.13	113.03
109.93	106.32	110.34	109.33	104.64	108.71	105.3	104.62	107.7	107.29	105.01	105.34	105.96	108.38	109.08	105.78	108.3	109.75	104.86	104.78	105.84	105.15	110.6	105	105.78	106.34	106.52	105.23	106.01	107.07	110.23	106.29	106.47	105.2	107.04	108.43	104.92	107.89	106.19	106.13	105.73	106.03	108.57	108.91	105.04	107.83	106.93	102.17	106.5	107.88
104.25	105.86	101.02	106.57	105.12	103.85	103.93	101.83	105.88	103.73	100.94	105.52	101.74	102.52	102.14	105.46	107.7	103.61	102.9	102.05	103.37	103.97	105.32	103.35	105.15	105.69	101.92	106.99	104.17	104.01	107.61	106.53	106.07	105.19	101.8	107.9	103.96	107.66	104.34	104.53	106.57	105.51	107.15	104.16	104.64	102.86	102.59	106.7	102.83	105.19
104.2	103.68	107.69	107.84	104.31	103.31	107.92	106.15	105.21	107.07	108.63	103.67	104.99	103.76	105.33	105.3	107.19	104.26	103.5	104.23	104.23	104.18	103.81	108.08	106.76	102.63	106.67	105.95	106.31	107.45	104.43	106.54	106.01	102.36	105.12	108.88	107.75	106.16	103.41	105.37	106.6	107.86	106.37	104.5	104.15	105.79	105.62	102.97	105.36	106.02
110.73	110.08	110.23	110.64	111.22	114.08	109.62	112.24	109.97	111.51	110.88	109.6	110.27	113.53	109.39	108.39	106.82	110.55	109.73	111.67	110.89	109.85	114.52	110.67	112.78	109.04	112.89	112.88	112.42	113.02	112.17	110.37	112.16	109.22	113.09	110.83	112.34	111.69	110.5	110.06	113.86	110.83	115.38	111.48	112.66	110.38	112.79	112.1	111.3	112.96
107.75	108.66	108.34	107.25	105.64	111.9	108.47	104.91	106.92	106.36	108.12	107.41	105.59	106.17	109.65	107.4	106.16	109.39	103.1	105.13	104.91	111.69	110.07	106.93	106.2	104.36	107.54	104.54	107.47	107	107.43	107.43	106.12	106.29	105.25	108.18	106.15	107.42	105.9	109.76	107.88	106.78	109.72	106.6	107.01	104.54	103.71	107.07	106.19	106.83
112.95	109.22	109.88	115.08	111.55	109.67	114.32	113.44	108.24	111.18	111.03	111.72	110.87	109.89	113.87	110.03	109.5	113.46	111.04	110.67	112.09	108.32	112.68	112.66	111.78	114.36	111.26	109.69	110.72	110.94	113.54	112.49	115.66	110.25	109.77	110.09	115.48	111.76	112.88	111.5	115.97	115.01	112.31	109.91	113.91	108.95	110.39	111.82	109.57	111.04
110.72	108.85	108.28	111.29	112.48	111.5	113.12	110.9	111.15	111.04	110.77	113.42	112.32	109.5	114.15	112.31	112.3	112.46	110.3	110.97	113.04	112.14	112.05	111.87	113.22	108.58	112.28	111.38	108.34	111.19	113.62	112.88	110.88	114.26	112.07	113.2	113.94	111.2	111.07	109.26	111.57	109.69	110.01	113.53	110.22	112.91	111.71	111.49	113.4	112.31
98.341	100.02	98.726	101.61	104.07	99.787	98.882	101.38	102.85	97.212	99.582	103.34	101.57	103.07	100.12	101.44	101.62	97.711	100.4	100.81	102.53	102.99	99.147	102.13	100.57	99.448	102.27	101.15	100.38	101.8	99.347	102.8	100.11	103.51	102.2	101.35	99.867	100.28	100.16	99.407	97.834	102.21	101.32	102.62	103.75	101.06	103.33	99.5	99.778	100.09
108.2	107.16	106.08	105.76	104.16	105.1	105.85	108.05	108.78	104.42	102.82	105.93	103.97	105.62	107.09	109.49	102.36	105.35	104.97	105.76	105.21	102.57	102.98	101.79	105.69	103.6	103.68	106.24	102.15	103.38	104.08	107.91	103.42	104.33	108.88	109.16	104.97	106.76	105.01	103.92	107.9	104.2	101.83	102.47	107.25	106.59	110.8	106.47	106.75	106.12
110.38	111.86	110.62	113.25	113.37	110.47	113.57	112.73	112.09	113.08	110.68	111.79	112.12	113.9	114.02	112.77	114.11	110.82	111.21	109.26	115.06	110.68	113.22	110.43	113.4	110.97	108.86	113.84	110.32	108.24	112.94	112.16	110.6	111.24	113.14	110.25	114.53	111.42	110.58	109.51	111.02	116.35	113.48	111.79	113.31	112.48	113.45	109.55	112.61	112.91
108.13	101.96	107.22	106.02	105.27	105.47	106	107.18	104.03	106.4	105.57	102.63	104.19	105.58	106.01	104.38	105.85	107.39	106.88	106.58	104.44	104.98	106.77	103.69	107.58	105.65	105.62	103.95	105.67	106.36	106.26	103.38	105.05	103.43	106.78	106.11	104.83	107.33	103.41	106.84	104.74	106.38	104.5	106.44	104.38	103.95	108.22	103.69	106.98	105.56
106.74	105.26	104.89	109.31	104.52	103.82	106.09	109.79	103.9	106.08	104.8	107.14	106.56	104.64	107.04	107.02	105.42	106.71	106.73	109.46	106.44	107.56	106.54	105.42	104.53	109.08	103.86	111.19	104.87	105.99	102.95	106.24	101.94	104.75	105.09	106.1	104.14	107.51	102.78	105.52	106.3	105.65	105.45	104.57	104.27	106.13	104.62	108.76	109.75	108.98
105.5	104.76	108.38	107.75	105.94	108.6	105.96	104.93	106.34	107	105.74	106.3	103.77	106.26	105.22	106.77	104.27	103.04	102.47	103.27	108.92	106.32	108.16	105.76	108.08	107.28	103.61	107.37	104.21	106.32	106.21	106.9	106.71	108.51	106.43	105.18	106.15	108.64	108.93	106.37	103.97	104.71	103.58	104.48	105.07	107.44	106.6	106.47	106.48	107.12
103.9	106.43	107.55	102.17	104.67	106.09	104.38	104.07	108.05	105.95	107.46	107.69	104.87	104.34	106.05	106.68	105.18	105.22	106.45	106.08	106.72	103.42	108.34	103.89	105.36	108.64	105.87	103.45	104.03	105.6	105.15	103.78	105.59	101.99	106.41	106.17	103.8	104.83	107.2	103.41	105.14	105.14	104.39	108.37	106.24	107.3	107.29	103.64	104.25	106.14
106.49	105.03	104.34	105.48	106.55	102.92	108.26	106.93	107.38	109.82	107.55	103.72	106.14	104.23	107.2	107.87	107.37	104.27	105.34	109.56	110.76	106.67	109.19	105.86	106.34	107.96	106.14	108.05	105.89	109.67	108.13	106.42	107.64	108.94	109.1	104.36	107.45	107.97	107.79	104.82	107.96	104.92	104.62	106.14	105.06	107.55	108.25	105.63	105.38	105.14
109.54	107.95	105.05	106.09	108.66	105.48	105.44	106.96	106.4	107.5	106.94	106.19	104.3	106.35	106.16	107.16	105.62	102.55	106.65	103.78	109.18	106.32	105.57	107.32	105.77	102.4	107.25	106.92	107.4	104.1	107.14	108.31	105.34	102.46	106.84	103.9	103.57	108.42	107.13	108.49	106.22	106.75	106.92	107.54	106.98	104.92	105.72	104.12	108.22	106.41
118.58	116.39	118.43	115.37	116.27	116.7	117.54	118.24	122.11	117.23	117.07	121.12	118.55	116.75	114.79	116.76	116.45	117.06	118.89	119.43	117.62	115.05	114.74	115.47	116.9	115.7	117.67	121.25	114.45	115.16	116.42	118.32	118.54	116.47	117.39	117.85	117.29	117.52	119.34	119.33	117.32	116.18	115.51	117.09	114.35	114.84	117.23	114.91	116.61	119.35
104.15	105.87	104.65	105.48	107.66	106.07	103.92	108.25	104.1	103.41	107.43	109.03	109.08	105.6	108.73	105.34	107.2	106.05	103.69	105.27	100.64	106.77	108.4	104.66	108.47	108.24	108.07	106.06	101.77	104.78	105.56	105.46	103.38	105.19	104.69	104.02	107.4	104.83	105.82	106.3	103.16	105.63	104.43	106.25	106.83	105.81	105.33	104.74	106.36	106.93
107.17	108.34	106.83	104.71	106.58	105.44	107.59	105.26	108.2	105.19	104.77	102.19	103.07	106.67	106.13	104.91	107.36	104.28	110.69	108.05	104.78	105.2	104.28	106.54	104.9	106.08	106.89	103.92	108.16	105.18	105.98	107.67	104.21	105.5	107.89	103.96	104.74	104.6	104.27	100.97	104.14	106.02	107.41	103.84	101.87	105.8	106.29	105.58	103.32	105.14
97.783	100.97	100.89	100.39	100.19	96.812	100.02	101.09	101.11	100.5	97.823	98.909	96.334	102.64	99.755	99.941	97.15	98.164	101.6	99.961	102.21	96.563	98.991	98.677	102.39	100.96	98.347	98.535	97.125	99.738	100.46	97.397	100.69	99.795	101.81	100.06	101.05	99.616	97.771	101.82	100.89	102.95	102.42	100.98	98.111	100.21	100.22	101.85	98.099	98.558
112.31	112.29	111.78	112.66	111.17	106.27	109.58	111.01	113.11	113.48	111.39	114.82	111.87	112.42	109.25	112.02	110.53	110.03	114.22	114.51	111.4	109.59	111.8	111.62	112.33	114.6	110.61	112.69	109.43	111.41	110.25	110.9	112.61	110.56	113.11	111.61	111.2	113.02	111.47	112.05	113.05	108.37	113.12	110.63	111.78	109.76	114.38	111.25	114.28	111.54
100.46	101.15	98.535	100.66	98.062	96.575	100.08	99.794	96.716	100.38	99.491	102.35	98.417	99.151	102.45	99.019	99.831	103.01	98.656	100.47	100.72	101.75	101.46	97.857	100.19	99.77	102.76	101.63	98.086	100.31	99.638	98.721	99.382	96.024	99.677	100.3	100.97	95.962	101	101.17	96.059	99.325	98.912	99.744	97.631	101.77	99.254	99.8	98.501	98.887
105.21	103.9	105.92	103.88	108.14	104.53	103.16	106.02	106.93	104.84	108.75	104.16	105.05	106.24	106.62	105.13	109.55	108.2	107.9	101.09	107.18	101.39	105.38	106.44	105.58	106.92	107.26	105.65	105.5	108.41	104.31	107.04	103.84	106.21	108.64	107.48	109.15	108.7	105.32	107.29	105.07	106.92	107.13	108.33	105.54	105.44	106.94	102.72	107.93	106.46
106.5	103.8	105.3	106.22	104.2	104.97	103.72	104.96	107.78	107.89	107.05	103.46	103.7	107.14	104.17	104.75	103	105.46	102.45	104.15	106.6	104.26	104.54	105.84	106.93	106.92	103.04	105.38	104.83	105.64	103.16	105.79	100.79	107.41	109.02	105.08	107.71	104.74	106.73	102.88	105.21	102.92	106.66	105.63	105.53	103.32	106.24	106.59	105.55	106.31
102.48	101.82	97.858	99.669	99.741	99.278	101.41	101.26	101.27	97.192	100.98	98.744	97.764	98.555	97.49	98.553	98.071	98.754	100.08	101.79	100.83	101.35	97.655	103.42	98.099	101.87	100.65	100.36	101.57	99.861	97.991	101.51	99.256	99.904	101.75	99.175	99.27	100.67	96.789	102.85	101.08	101.2	96.534	101.34	98.079	103.31	100.65	102.06	101.33	100.45
108.09	100.74	101.66	107.33	103.69	107.34	104.64	103.12	105.97	104.73	106.29	106.73	106.66	100.06	105.61	105.16	108.28	103.75	105.01	108.84	106.81	102.73	106.37	103.07	107.74	105.83	105.15	102.51	109.31	105.91	106.46	108.42	107.65	106.15	105.67	104.13	104.79	107.76	104.77	106.4	105.27	103.92	104.91	107.54	107.38	108.16	105.59	104.04	104.95	106.77
99.053	104.22	98.041	98.493	100.54	102.02	103.42	100.32	98.399	99.189	96.658	102.47	98.343	100.92	99.707	101.66	100.93	98.438	100.74	97.986	98.542	99.864	100.75	99.853	97.665	100.46	99.361	101.93	98.866	100.36	98.672	100.98	103.3	97.388	100.63	99.915	100.67	99.68	100.25	98.723	98.793	99.512	97.137	99.953	101.23	98.81	97.663	101.82	100.94	99.81
105.13	102.63	105.51	102.48	102.34	102.94	104.39	98.372	104.7	105.97	104.64	101.91	103.4	104.96	105.04	103.22	104.14	102.86	107.17	105.35	103.8	100.26	104.54	101.64	102.68	101.47	107.08	101.13	103.22	106.94	105.28	108.38	100.95	104.12	102.67	102.58	102.4	103	103.47	103.49	104.91	104.02	101.23	104.48	100.12	105.57	102.66	103.18	104.94	106.8
113.85	109.66	111.7	111.53	113.43	111.05	112.27	110.18	109.51	109.59	109.88	113.63	114.99	110.57	110.07	113.15	112.07	106.78	111.53	113.54	110.71	109.46	110.17	106.85	112.07	108.06	111.96	111.57	111.68	111.82	111.87	109.61	110.24	110.93	111.57	109.09	109.95	108.08	106.49	110.2	110.86	109.39	111.37	112.91	110.99	111.83	109.01	110.51	112.21	109.09
113.47	111.42	111.34	112.32	111.09	110.84	111.82	111.8	113.67	114.57	111.63	112.99	115.06	111.68	112.22	112.93	112.02	115.08	114.43	112.35	110.87	108.53	112.27	109.89	111.83	113.66	113.46	111.83	110.98	112.75	111.45	113.16	114.21	115.12	113.07	112.51	112.02	112.69	115.97	116.82	111.02	114.48	111.8	110.85	115.39	111.26	112.6	114.18	111.63	111.41
111.42	109.29	113.29	111.17	107.87	107.78	107.99	109.64	112.87	106.92	110.94	108.94	108.19	108.99	105.62	109.9	108.4	111.32	109.1	108.11	110.2	108.21	110.61	109.7	113.31	109.66	109.54	108.4	107.74	110.31	112.01	110.87	109.82	110.92	107.75	109.6	112.96	109	109.86	108.63	107.99	108.94	112.11	110.26	106.21	109.09	109.46	107.64	109.29	108.59
108.68	104.18	105.21	101.75	105.37	107.31	105.96	106.14	104.25	105.01	105.64	104.2	103.58	102.77	103.98	105.02	104.41	107.5	103.24	103.14	105.19	110.11	107.41	104.87	104.05	103.6	106.75	103.47	101.84	104.33	101.88	105.1	105.18	102.39	106.45	109.26	105.53	105.19	105.18	102	106.02	106.13	103.94	104.96	109.45	106.07	108.47	105.68	105.66	105.5
113.35	114.54	112.15	114.8	110.95	112.81	115.19	113.5	112.12	116.04	114.42	111.91	114.73	111.97	113.26	111.61	110.68	109.81	110.06	114.26	110.83	111.14	112.66	112.58	113.64	110.98	109.1	112.77	112.68	108.59	113.89	110.99	110.51	112.83	112.85	110.04	110.82	110.27	112.15	110.54	110.31	115.74	112.62	109.4	111.84	113.9	110.73	112.83	114.75	113.96
107.12	107.85	107.01	109.03	105.05	104.64	105.63	105.67	106.47	107.35	107.07	107.14	107.02	104.74	105.93	105.4	108.18	110.12	108.39	104.02	108.28	105.84	107.08	107.21	109.73	106.29	107.3	106.73	106.9	107.17	110.57	104.98	105.49	104.66	106.98	107.92	105.35	105.14	107.72	104.04	105.99	106.41	106.8	107.31	106.91	104.63	107.18	103.13	106.72	105.99
108.37	108.25	107.13	106.23	105.17	107.52	109.8	107.48	106.97	105.73	105.3	109.98	107.08	109.06	108.52	109.7	108.24	106.11	107.79	109.1	108.39	107.39	106.59	108.06	109.62	106.69	109.31	110.52	106.66	106.52	107.16	104.36	109	105.73	108.44	105.85	107.52	104.63	106.58	107.25	108.01	108.43	109.13	108.37	105.09	106.59	107.13	108.56	103.81	106.17
110.63	109.45	107.39	109.12	109.24	112.2	110.36	111.71	111.01	113.11	113.29	108.43	109.57	108.24	110.95	113.14	111.14	111.48	112.52	111.1	115.2	110.99	109.28	112.52	112.02	113.72	110.02	109.95	112.19	112.63	116.15	110.53	112.88	112.82	111.23	110.63	110.02	108.39	111.35	113.77	113.89	112.24	112.66	111.32	109.96	111.86	109.53	109.81	113.44	111.24
107.2	104.2	107.62	106.06	107.35	108.04	106.8	105.21	106.34	105.67	104.56	107.18	106.43	105.6	106.54	105.92	104.6	104.07	101.66	103.58	105.26	104.62	104.76	106.22	103.94	106.39	105.75	104.41	105.64	104.41	105.62	104.19	107.23	107.99	104.61	105.56	104.07	104.6	106.47	106.11	104.8	106.28	102.17	103.12	103.25	108.71	107.62	103.69	104.48	104.57
111.89	113.45	110.32	111.11	114.05	112.17	110.45	112.34	109.24	115.02	112.26	110.12	110.74	113.27	110.47	115.28	112.99	113.36	109.55	111.47	111.09	111.98	112.14	113.79	112.69	114.27	114.33	111	109.94	112.92	110.95	113.05	108.63	111.02	112.85	110.68	110.98	111.21	111.09	113.92	112.5	112.67	113.08	110.24	111.48	112.69	114.65	111.56	114.04	111.69
98.722	100.11	100.41	95.064	99.916	104.58	101.88	99.855	98.813	99.333	101.65	99.694	101.59	100.33	99.184	99.815	103.83	99.587	98.236	102.31	101.29	102.26	99.496	100.15	101.61	102.16	100.17	96.643	100.1	98.812	101.09	101.05	98.783	99.218	99.815	99.077	99.481	98.916	96.057	99.147	99.818	99.07	97.903	102.35	100.91	99.946	100.85	104.45	99.753	100.49
105.57	108.7	105.59	107.64	106.59	105.57	106.65	109.99	103.7	105.71	107.33	107.51	106.99	103.95	107.82	104.06	107.83	102.64	103.27	103.18	104.91	102.95	105.09	107.35	107.76	107.75	105.69	107.85	106.45	104.32	105.27	104.44	104.81	105.67	107.74	106.27	103.8	105.98	102.43	101.92	104.85	102.05	104.45	104.22	102.22	103.38	106.03	105.4	105.44	104.97
105.24	104.51	106.12	107.08	104.17	103.29	101.38	109.57	105.48	106.88	105.83	105.28	103.67	105.52	106.48	102.12	105.64	103.85	108	105.89	107.54	103.38	106.33	106.1	107.45	106.22	105.32	106.02	106.39	106.34	107.26	105.49	102.04	109.04	105.24	102.51	105.43	106.78	104.19	104.66	104.14	104.24	107.44	104.55	105.51	100.02	104.95	104.95	104.43	104.46
114.63	113.9	109.43	113.09	109.06	112.2	112.42	110.31	111.3	108.32	111.43	111.8	108.54	106.35	112.36	110.48	112.12	113.07	112.67	111.77	109.09	111.34	111.32	110.31	114.16	111.31	110.21	109.66	108.33	110.77	110.03	113.22	110.94	115.77	111.76	110.77	113.27	108.41	110.05	114.94	110.77	111.09	113.92	112.07	111.24	114.95	114.06	109.8	112.54	109.85
107.12	107.48	104.32	108.39	106.92	105.24	106.57	109.26	105.14	104.99	104.84	109.78	110.83	107.8	106.1	108.27	109.09	105.59	105.05	106.65	104.19	107.22	109.33	105.61	106.17	103.43	107.46	106.08	105.84	110.68	106.12	108.21	107.26	107.8	105.15	107.08	102.54	105.3	108.19	107.02	105.15	107.11	104.32	108.28	106.43	108.43	107.76	110.34	108.52	103.48
111.19	114.43	111.32	111.9	113.01	113.95	109.96	113.97	111.33	112.04	114.15	115.79	111.22	111.76	113.81	112.57	112.28	114.41	111.32	111.86	113.4	113.72	109.75	114.44	114.35	112.37	109.75	114.45	113.39	113.14	111.87	114.77	116.72	112.12	112.05	111.52	110.4	113.66	109.32	111.38	115.42	111.67	112.67	114.14	114.99	113.35	114.3	111.88	110.81	112.36
105.57	104.44	103.89	105.93	100.84	102.89	104.1	104.43	104.54	104.96	101.12	105.5	104.85	104.58	104.65	101.09	104.21	101.66	102.77	104.78	104.13	104.7	106.41	103.02	101.73	102.01	105.55	103.62	102.18	105.96	107.18	104.41	104.45	105.58	105.49	102.6	104.7	103.89	105.15	106.25	106.42	103.75	103.72	103.92	101.62	101.87	106.77	100.84	104.2	105.93
97.159	99.437	98.307	98.787	98.232	101.15	98.253	101.08	101.63	97.657	97.083	102.57	100.96	99.505	97.893	101.06	97.951	99.461	99.455	100.51	101.68	97.732	101.07	101.27	100.93	100.41	100.69	99.763	101.09	99.215	97.899	99.334	98.644	101.12	99.405	101.72	98.789	103.94	100.17	102.31	97.486	100.05	98.318	101.26	99.576	97.506	97.955	100.85	101.44	104.24
110.99	111.72	111.75	113.59	112.17	107.86	111.24	111	110.14	112.66	110.87	109.91	110.19	109.83	109.07	109.78	113.36	112.98	112.23	111.56	109.5	106.3	113.56	109.01	111.24	109.6	108.09	109.92	110.79	111.67	113.56	109.73	112.65	110.23	109.82	109.6	110.07	111.72	108.94	111.06	111.36	110.74	111.74	106.77	112.97	108.05	110.89	112.88	112.08	112.13
101.97	102.82	107.04	108.57	108.54	106.27	106.81	106.21	103.5	103.23	103.55	105.05	107.11	104.62	105	110.35	105.32	106.99	103.65	105	106.28	106.84	107.2	104.84	106.07	105.24	104.74	102.92	105.48	107.35	105.74	104.56	107.21	107.54	108.21	104.55	108.15	105.3	104.98	104.91	104.35	104.19	105.86	106.96	105.41	105.3	106.43	103.96	109.69	103.96
108.05	106.23	106.17	104.91	109.54	108.34	107.91	106.65	104.83	105.99	106.69	106.06	107.34	108.06	108.1	105.78	105.15	110.37	102.53	103.74	105.79	106.42	104.11	105.44	105.37	106.4	106.65	107.01	107.68	106.55	105.35	105.73	107.27	109.28	106.65	104.97	108.51	108.84	107.65	106.69	108.7	106.34	101.56	104.6	106.87	107.5	105.73	106.17	104.18	103.57
110.13	105.3	107.48	103.39	103.73	108.39	106.5	105.31	105.13	107.11	107.16	106.95	108.16	107.26	104.87	104.04	105.8	108.5	104.65	105.66	103.44	103.85	102.3	107.6	104.37	106.17	107.22	101.84	107.04	103.62	105.95	104.08	107.8	104.74	105.55	103.9	104.3	107.43	104.05	106.02	105.7	108.83	105.86	107.41	104.05	103.85	104.44	106.02	106.06	106.79
116.94	118.87	118.5	119.13	118.62	117.03	117.11	115.42	114.98	117.66	117.81	115.71	120.1	120.18	112.95	116.62	121.01	118.57	117.38	117.26	120.1	119.31	116.52	121.65	117.74	116.47	117.31	114.83	116.71	119.5	117.07	114.72	116.32	114.99	116.53	116.65	116.35	114.79	116.65	118.47	119.87	116.39	115.07	119.71	115.45	118.33	117.29	118.53	118.05	118.01
103.45	109.33	108.9	102.99	106.26	107.15	105.62	102.99	104.11	107.21	104.95	109.04	107.34	110.02	104.94	105.94	108.7	103.76	107.71	107.42	106.2	104.75	105.63	106.31	106.75	105.29	106.54	107.21	105.97	106.43	106.03	106.78	104.96	106.09	104.95	106.94	105.53	106.92	107.88	107.55	107.35	106.7	107.99	106.23	106.32	108.28	105.13	106.58	106.92	103.99
103.12	107.52	110.01	104.45	107.16	107.78	108.71	103.16	106.58	106.03	106.82	105.32	103.28	106.18	106.31	106.31	105.48	104.12	108.68	106.4	107.37	105.08	105.79	107.42	109.51	105.15	108.11	105.38	103.57	103.61	105.45	105.21	104.54	107.94	104.42	106.31	102.68	104.59	104.26	104.48	104.19	106.24	103.64	104.59	107.44	106.45	105.9	106.51	104.62	102.51
103.98	105.27	106.39	104.39	106.37	105.41	104.24	103.22	108.97	105.38	104.88	109.03	106.47	108.18	106.41	106.01	104.63	109.04	104.82	106.01	108.48	103.74	103.75	105.25	107.82	104.45	108.08	107.82	103.53	103.25	103.49	104.18	109.72	108.01	106.43	103.91	103.93	107.41	103.65	102.48	105.54	104.58	103.69	107.99	105.97	104.63	106.34	107.17	107.08	105.5
97.7	101.69	98.529	101.8	101.55	101.08	103.14	101.67	99.784	101.81	100.1	97.428	102.98	99.933	101.49	100.42	100.02	103.83	101.98	100.54	100.4	99.385	99.794	100.02	103.1	101.12	99.363	99.661	97.913	103.49	100.53	102.72	101.4	101.72	101.3	100.37	99.796	100.43	100.78	103.1	101.06	101.3	99.404	101.74	100.7	103.79	98.92	103.45	101.29	100.07
110.73	108	109.87	109.26	111.66	109.74	111.64	109.59	109.69	109.44	109.99	110.15	112.33	109.01	109.7	110.9	108.35	111.08	110.56	110.52	105.9	106.26	111.32	107.3	109.94	107.49	111.21	109.37	109.13	108.7	107.66	108.49	109.33	110.65	108.81	109.86	109.45	107.93	109.51	111.48	110.06	109.93	107.13	110.82	108.45	108.9	108.13	110.78	107.66	110.65
102.85	95.459	101.98	98.055	101.47	99.953	102.21	99.377	98.917	100.46	97.907	100.45	98.282	97.731	98.273	99.768	97.73	97.356	99.178	98.93	100.28	99.758	98.838	98.566	100.67	97.162	102.72	99.457	99.747	98.854	99.438	97.9	99.802	102.76	99.252	99.233	101.66	99.292	101.48	101.99	99.713	101.01	98.504	98.336	100.38	98.304	98.453	100.15	99.72	99.652
101.39	101.33	99.068	99.999	98.536	103.67	104.64	101.28	101.82	99.658	100.09	97.803	101.06	99.37	98.137	103.55	99.893	99.107	99.168	99.991	102.95	102.13	100.97	101.69	96.11	99.24	103.62	106.39	102.07	99.577	100.33	101.06	100.63	101.98	103.4	101.29	101.42	99.992	101.09	102.84	101.29	99.769	100.12	99.115	95.639	101.5	97.912	100.37	103.8	104.59
113.08	114.73	112.21	111.56	113.14	114.93	115.29	115.19	111.23	114.66	110.69	115.64	110.68	114.1	108.92	111.59	114.67	110.39	113.2	112.12	111.83	113.4	113.91	110.86	111.49	110.94	113.06	111.65	112.62	112.15	114.95	113.46	110.56	117.31	112.96	109.42	109.13	109.43	110.51	111.92	111.23	112.83	112.48	112.82	110.68	113.03	111.75	113.4	109.66	111.64
103.25	106.51	102.34	105.76	105.52	103.63	101.76	104.95	104.06	105.99	105.74	107.49	106.68	105.85	104.65	102.57	103.79	99.585	103.03	103.64	103.88	103.34	103.96	103.37	102.67	105.93	103.47	106.8	104.08	102.93	101.27	104.48	104.93	106.14	105.97	101.99	103.42	106.55	106.6	104.35	103.83	103.27	105.78	103.61	105.48	105.71	105.82	105.83	103.06	103.93
106.15	106.51	104.92	104.01	106.06	106.64	105.41	106.8	105.51	105.69	107.16	105.91	105.3	102.79	106.12	104.21	105.64	105.29	103.91	107.14	105.35	102.54	106.82	105.16	108.47	104.88	104.95	105.3	104.05	103.08	105.26	107.34	105.36	106.9	105.42	107.61	102.35	105.72	107.08	106.06	107.39	104.54	104.48	104.41	105.17	104.48	104.1	106.04	107.26	104.82
107.18	104.07	102.26	105.99	107.03	108.92	105.67	103.94	108.15	105.24	104.95	105.44	106.52	107.24	106.1	103.99	106.02	106.03	106.94	105.45	105.55	105.62	106.63	107.39	106.11	106.8	111.64	107.38	106.62	105.67	106.41	103.21	102.24	105.4	103.57	106.05	105.83	109.52	103.47	109.07	108.36	102.66	106.35	106.89	104.74	105.03	107.71	106.86	103.14	105.49
111.27	112.54	109.81	108.88	107.36	107.39	113	109.09	109.59	112.12	109.2	108.47	109.19	109.94	106.75	111.17	111.33	114.24	107.6	109.5	113.57	108.28	107.33	111.07	107.77	108.03	109.64	110.62	107.27	111.56	109.14	109.17	110.28	110.02	107.87	109.79	109.88	109.8	107.86	109.06	111.64	110.63	110.53	109.63	109.88	111.27	109.63	107.28	109.12	109.36
105.72	104.55	104.87	105.22	107.84	103.9	105.82	103.7	104.7	103.44	102.26	103.79	103.95	102.88	103.53	105.02	105.27	104.06	103.65	106.34	107.19	105.22	104.92	105.7	108.2	107.09	105.01	101.83	104.7	102.44	105.02	103.78	103.01	106.28	105.02	103.88	109.03	103.96	102.59	102.35	105.88	107.15	107.66	102.08	105.36	101.19	103.35	105.49	105.86	101.75
109.9	112.95	111.77	107.55	111.16	111.32	112.62	112	111.83	111	111.47	110.38	111.23	110.04	111.86	108.4	110.92	112.2	112.12	110.14	111.04	110.47	112.94	109.55	111.83	111.79	111.11	108.4	112.8	108.3	112.59	111.13	109.25	109.3	108.73	108.72	109.46	108.97	111.13	107.11	108.67	110.5	110.56	111.91	114.9	110.59	115.08	108.39	112.67	108.67
102.02	100.28	102.82	100.15	100.84	99.85	99.353	102.19	98.029	97.548	100.85	97.553	101.33	100.02	100.03	98.744	102.42	99.702	99.567	100.62	100.5	102.42	97.984	96.671	97.603	98.63	101.5	98.131	102.39	95.787	98.351	101.95	99.42	99.14	102.33	96.693	99.965	99.476	98.704	100.79	100.98	98.312	99.027	99.026	101.83	98.868	98.721	97.33	102.03	100.08
100.64	100.36	99.635	98.967	98.17	99.88	99.299	98.603	100.54	99.823	101.66	101.27	99.356	103.44	97.605	100.68	100.84	94.944	97.578	103.22	100.57	97.598	98.714	97.859	101.73	99.851	100.97	99.97	99.811	98.794	98.723	98.774	96.559	99.696	103.34	99.562	97.482	101.84	100.53	100.3	99.719	97.69	96.955	99.976	100.26	98.031	95.605	100.12	101.07	101.33
107.85	107.33	103.58	103.33	107.53	105.72	106.2	107.99	104.76	107	103.81	107.03	105.24	106.57	104.08	104.76	104.19	102.13	107.41	104	105.01	105.5	107.18	108.44	105.64	104	103.97	102.72	105.55	106.26	107.39	104.66	107.51	105.97	107.1	105.64	102.41	103.88	104.59	105.14	106.34	106.65	104.82	104.71	106.85	105.8	106.99	107.84	106.22	108.55
106.26	108.95	106.75	106.44	104.56	106.74	106.69	107.28	103.96	104.69	105.28	103.68	106.27	107.15	100.94	105.84	103.59	104.12	103.35	110.53	103.76	106.96	107.43	103.38	103.51	108.7	107.33	107.08	108.26	104.15	102.55	105.47	108.26	104.97	104.41	107.91	104.61	106.49	107.99	102.76	105.52	105.08	104.9	103.47	106.42	105.34	104.78	106.19	105.82	106.3
106.31	104.64	106.64	106.23	108.44	107.89	102.8	106.9	107.75	108.01	104.09	107.56	105.49	110.34	108.79	104.54	104.89	106.37	108.54	107.3	108.68	105.05	107.24	106.56	107.46	105.85	105.21	106.05	108.5	107.43	106.38	109.08	106.96	104.78	107.47	105.23	107.44	108.35	106.8	105.17	107.63	108.29	106.15	106.56	108.34	106.04	108.26	105.28	108.11	106.23
106.9	106.53	106.36	105.91	106.4	108.15	107.28	106.04	107.2	109.24	106.54	107.97	104.49	105.54	109.41	108.07	104.89	109.04	105.19	108.34	104.42	109.27	106.28	108.75	108.76	105.38	104.44	108.24	107.78	110.13	106.32	107.26	102.82	107.98	107.32	106.77	108.16	107.89	102.96	106.44	108.76	108.5	106.94	112.21	108.82	103.93	106.68	106.39	104.01	107.79
109.09	111.79	112.69	113.26	113.64	108.51	111.98	109.46	111.88	109.78	111.06	110.6	113.04	110.32	113.02	111.6	111.01	114.4	113.33	112.49	110.19	109.57	113.65	112.97	110.14	114.32	111.52	114.45	111.33	112.98	112.09	110.53	114.98	111.45	111.58	108.62	112.24	112.73	110.93	108.55	114.51	111.22	110.95	112.68	109.71	114.1	112.56	111.99	110.9	109.91
102.92	103.72	104.53	106.93	103.53	104.32	107.25	103.08	106.02	104.56	106.45	103.74	105.42	103.89	106.17	103.59	105.04	101.66	103.96	104.01	108.2	105.17	105.91	106.42	105.81	102.54	103.27	105.99	105.61	104.02	105.02	101.81	101.85	106.13	103.15	105.82	102.95	104.7	104.06	102.36	104.37	107.57	103.97	106.46	106.68	104.27	102.36	104.74	102.28	106.22
107.04	104.72	102.73	109.01	105.5	107.19	106.8	105.72	106.21	104.97	107.67	107.25	102.61	104.07	104.67	103.16	104.73	105.26	103.81	107.3	103.74	107.43	106.43	107.25	104.74	108.56	103.26	105.14	104.6	106.19	105.33	104.18	102.78	104.54	106.95	105.77	100.42	106.01	106.98	103.83	107.12	104.52	105.24	104.89	104.63	109.25	106.51	105.38	105.2	108.92
104.97	107.43	106.28	107.21	106.62	105.16	107.16	107.4	106.16	104.82	104.99	105.3	106.89	105.42	108.08	106.6	107.67	105.18	106.2	105.02	106.23	104.5	106.75	105.14	108.12	108.83	104.5	105.9	107.55	107.66	105.08	105.12	107.44	105.87	105.09	108.82	106.13	105.75	106.15	105.72	106.17	110.62	110.21	107.01	106.54	107.61	111.12	104.69	107.32	106.35
114.38	118.74	120.16	117.12	120.1	115.85	118.2	119.09	114.73	118.38	118.58	118.75	116.72	114.52	117.76	117.58	114.01	119.1	113.85	118.73	113.84	118.6	118.53	116.25	118.96	115.82	116.68	117.45	117.15	117.74	114.16	120.37	117.65	118.72	120.08	120.24	116.47	118.16	117.11	115.6	118.09	117.53	115.6	116.51	118.09	119.47	117.09	115.29	118.28	116.5
110.81	108.32	112.27	113.1	113.55	111.69	111.89	110.36	110.88	113.72	112.46	109.63	112.99	109.65	113.68	113.01	113.09	111.24	112.32	113.16	107.75	111.81	113.11	109.18	114.9	112.53	112.76	113.1	112.4	113.99	115.94	112.62	110.07	112.82	112.98	111.8	113.12	111.15	111.58	114.51	111.56	111.43	112.72	112.48	112.76	112.43	109.27	112.84	111.25	110.6
104.35	102.45	106.85	106.68	108.85	105.96	104.99	104.02	106.37	105.45	102.22	109.09	107.46	105.49	102.27	105.25	107.36	107.98	106.26	103.83	106.37	104.16	104.84	107.01	105.45	104.74	106.37	108.12	106.89	107.95	108.49	104.14	104.03	108.83	105.28	107.19	105.86	110.39	102.31	105	103.09	104.5	105.43	103.67	105.4	105.16	107.73	106.88	102.5	105.42
108.9	109.99	106.96	110.05	112.52	107.76	107.94	113.72	110	109.17	109.96	111.02	113.48	114.53	112.66	108.53	108.9	110.38	109.04	110.2	108.54	108.83	109.33	111.2	110.36	109.47	109.34	107.6	109.23	107.35	107.99	110.16	108.26	106.17	112.76	109.79	109.49	109.13	108.05	113.11	105.31	112.54	110.1	111.35	106.33	110.28	110.78	110.11	114.42	109.37
113.15	111.93	109.54	114.86	111.34	110.89	111.27	110.09	108.05	112.12	113.53	112.91	110.06	109.07	113.08	114.76	111.97	111.24	111.52	114.77	111.3	111.99	110.05	111.45	114.55	112.96	110.45	111.8	110.99	110.49	110.88	110.55	115.29	113.63	112.19	110.17	110.56	111.45	113.56	114.35	112.51	113.93	109.47	113.31	112.39	111.17	113.02	107.27	109.72	110.24
117.35	115.75	115.79	117.7	117.68	117.68	117.19	121.25	115.95	117.17	115.08	116.76	119.39	116.63	119.5	120.42	115.88	117.21	113.45	117.64	115.13	118.46	116.18	117.13	117.66	117.96	120.6	116.12	117.95	115.84	118	119.47	119.92	118.07	120.4	113.65	120.62	117.58	119.21	117.48	115.97	118.56	115.92	117.88	117.22	117.87	116.39	118.31	118.9	117.5
107.06	103.48	105.71	103.99	105.41	103.78	106.47	103.28	104.74	103.17	107.59	106.6	107.24	105.3	104.59	109.38	104.26	101.74	103.77	104.52	104.5	102.75	106.83	106.41	103.87	104.29	106.07	106.82	107.28	105.1	106.49	100.55	104.99	104.39	107.39	108.77	107.01	103.85	104.55	106.65	104.68	103.48	107.72	106.33	106.36	103.2	104.27	106.09	104.17	106.19
108.35	104.72	106.47	106.81	104.25	105.83	105.76	106.09	103.19	105.55	106.61	106.85	106.8	108.41	107.71	108	109.69	106.45	105.51	105.23	104.18	104.86	106.18	103.76	108.56	107.21	105.99	104.77	105.6	101.48	106.04	104.1	108.51	108.73	107.85	105.01	106.11	105.21	105	105.38	109.49	107.37	103.18	108.68	107.09	104.33	108.55	107.2	106.2	102.9
100.46	100.57	103.59	99.213	100.66	100.56	101.87	100.33	98.273	102.8	97.062	99.263	99.527	99.606	101.37	103.41	99.272	101.59	101.34	100.76	101.44	101.76	101.24	98.836	102.94	98.361	97.35	100.37	102	100.11	102.06	99.597	99.671	104.98	100.63	102.64	101.32	96.399	98.194	101.66	100.49	100.91	100.51	99.828	100.78	100.8	101.02	101.61	98.878	97.701
111.36	113.51	118.24	112.27	112.48	114.4	112.31	112.13	115.18	115.52	113.71	116.07	114.14	111.94	112.88	112.78	110.66	114.47	113.54	110.73	113.67	112.77	113.81	109.65	114.44	113.5	115.65	114.44	111.74	113.76	110.44	111.84	113.27	113.68	117	111.27	111.22	113.96	113.06	112.26	111.93	113.67	112.13	110.58	111.1	112.29	112.03	112.02	111.52	112.48
105.94	109.69	104.92	105.23	105.3	111.41	103.52	105.09	102.2	104.16	105.79	103.84	106.78	106.35	101.1	105.87	106.1	105.33	104.11	107.77	101.38	107.23	107.03	106.74	103.83	104.67	106.6	106.66	106.08	108.71	105.18	106.33	108.54	108.36	104.18	107.95	104.05	102.28	105.34	105.87	105.18	103.89	107.23	106.62	103.82	104.7	107.37	106.46	109.44	102.91
112.19	110.79	108.9	109.79	112.4	108.18	110.59	111.34	113.19	111.51	112.72	110.94	111.98	111.17	113.23	109.92	113.01	109.1	110.99	111.54	112.32	109.35	112.09	111.81	112.1	110.22	110.22	113.15	113.99	110.76	114.75	110.92	112.07	112.28	109.88	114.6	108.61	110.74	109.24	111.59	111.79	110.15	112.49	115.16	109.84	109	106.84	111.43	111.55	108.55
109.76	111.35	114.85	110.99	111.42	111.47	114.7	109.38	107.91	112.33	110.38	111.82	113.85	111.07	108.91	113.82	110.54	109.8	114.17	110.47	108.95	112.03	115.32	110.45	109.98	113.3	110.07	109.05	109.27	111.05	110.8	113.37	114.88	111.08	112.7	110.14	112.45	111.67	114.21	113.88	111	109.36	110.08	109.71	108.66	113.39	111.53	114.32	110.64	109.18
115.04	110.05	111.96	109.62	110	112.56	110.73	109.63	111.23	110.59	111.63	110	112.11	108.15	108.73	109.16	111.31	110.72	109.19	108.33	110.97	110.32	109.45	110.6	109.36	111.2	109.4	112.63	106.91	111.33	109.84	110.37	112.45	108.41	109.01	107.75	109.96	110.87	111.21	111.1	108.89	108.81	112.03	111.61	113.05	110.36	109.43	108.76	112.15	111.62
106.2	103.79	106.2	108.16	105.26	105.81	104.49	105.74	106.09	107.83	104.3	107.58	105.16	105.73	106.76	105.75	105.65	104.97	104.08	106.18	104.08	103.91	105.08	104.9	109.77	104.5	107.17	102.98	105.15	106.88	105	105.49	108.79	104.71	107.95	107.46	104.09	108	106.95	103.82	103.84	106.19	103.51	103.81	104.03	106.24	107.39	105.14	107.78	107.52
120.41	116.64	117.46	114.83	113.67	116.43	111.73	114.99	117.48	113.83	117.76	116.82	115.78	116.78	115.33	113.87	117.49	118.34	117.98	115.44	113.82	113.41	116.43	113.73	116.57	116.48	115.71	113.16	115.35	119.33	115.69	114.62	118.29	116.72	117.94	116.65	115.44	115.6	116.97	114.12	110.29	117.23	117.57	115.55	118.94	115.52	119.11	118.47	115.16	113.7
98.566	97.473	99.446	101.63	99.725	104.08	97.625	99.228	98.501	98.581	101.2	98.581	99.035	98.516	101.99	98.02	97.711	98.202	100.22	100.99	97.745	99.195	98.119	102.28	101.47	98.504	100.86	102.33	97.738	100.59	98.927	100.37	98.587	98.592	100.76	97.396	100.65	103.8	101.86	98.729	100.89	99.098	99.345	101.07	100.91	96.605	99.09	100.46	99.97	100.56
99.159	97.059	100.41	106.75	97.544	100.48	100.1	99.91	99.975	101.57	100.07	100.58	99.213	101.49	98.157	102	96.31	97.48	100.39	101.41	102.74	101.43	100.07	100.62	102.06	102.39	102.95	100.98	101.27	101.57	101.55	102.22	100.3	97.732	103.44	99.074	102.32	100.63	101.35	97.848	98.756	100.85	100.51	100.55	100.48	101.7	100.39	101.92	100.24	97.325
100.88	100.26	103.84	100.97	99.12	98.841	99.298	100.03	99.319	103.51	97.929	100.63	100.55	100.05	103.03	100.13	102.7	99.854	100.66	99.524	97.44	99.916	100.14	101.54	101.06	101	101.05	97.961	99.987	101.15	99.082	100.97	100.66	101.88	101.83	100.99	100.89	101.74	99.224	99.42	99.437	102.15	99.855	99.166	101.62	101.13	102.1	100.93	99.106	103.02
111.77	111.16	112.25	113.95	113.4	111.79	110.42	112.97	113.19	112.26	110.35	114.55	109.82	111.65	113.72	114.68	111.88	109.92	111.96	111.81	113.79	113.9	113.35	113.53	110.02	110.3	112.75	111.28	113.99	110.93	111.58	111.54	111.89	112.89	113.38	109.92	112.52	115.06	110.84	111.95	110.58	111.62	112.38	112.25	107.85	114.2	110.05	112.21	111.57	111.27
105.52	105.16	104.34	104.38	104.16	103.41	107.76	99.992	106.11	106.74	107.68	103.6	105.4	103.97	102.47	102.77	104.63	103.96	105.95	103.58	103.99	101.3	103.14	106.38	106.78	106.79	104.55	105.38	104.88	102.61	103.38	104.37	103.53	106.43	106.15	105.15	102.78	105.64	104.94	105.29	105.14	103.02	104.62	104.76	102.63	104.23	107.14	103.72	104.62	102.99
103.44	100.45	101.77	102.47	99.166	102.13	98.785	100.64	99.276	100.17	101.87	99.501	102.25	100.4	99.635	97.835	102.09	98.278	100.54	100.31	102.71	100.71	99.848	97.492	98.594	102.69	99.034	99.301	98.467	102.65	101.61	101.37	100.99	102.56	101.3	101.08	99.378	100.7	102.6	100.18	99.271	101.48	101.01	98.961	99.867	100.48	103.5	100.41	98.623	103.09
113.31	109.71	108.63	106.88	111.33	108.31	112.31	110.21	111.3	109.98	110.39	112.78	111.99	109.65	108.22	112.3	109.17	110.78	111.05	111.9	108.27	111.85	113.55	107.77	113.01	112.25	110.77	109.32	111.51	107.11	110.41	110.84	110.34	113.71	110.51	109.86	109.36	109.76	110.82	112.74	110.32	109.56	110.85	109.04	112.57	112.65	107.68	108.29	109.12	107.05
101.95	102.97	101.7	96.706	98.072	102.08	99.367	99.715	102.65	99.91	101.98	101.04	100.35	99.625	103.11	104.66	100.55	99.898	100.78	100.68	101.3	97.109	99.535	98.691	99.31	99.375	99.725	100.7	100.29	100.12	99.365	99.217	99.308	100.94	103.45	100.24	101.25	97.605	101.35	100.46	98.617	103.32	99.611	100.52	103.1	99.741	100.02	98.466	101.17	99.295
103.47	106.88	102.83	104.95	103.98	103.53	105.23	102.91	104.78	103.48	101.14	105.48	102.13	103.76	106.99	102.44	109.25	102.63	103.68	104.77	103.89	100.42	104.07	102.98	100.18	108.9	103.66	105.74	106.48	105.13	107.1	105.8	103.87	104.45	105.93	104.4	101.45	102.48	103.29	103.7	107.46	105.81	103.97	100.29	103.04	104.79	102.48	102.2	105.65	105.06
105.25	105.29	106.35	105.95	104.55	106.76	106.37	103.14	109.13	103.04	105.53	107.66	106.98	102.84	105.72	107.61	104.52	107.99	105.19	111.15	103.79	106.7	104.95	104.66	104.8	109.02	105.06	104.35	108.15	103.86	107.12	107.84	104.75	108.29	107.59	107.61	105.43	108.31	106.51	106.61	110.4	106.1	107.91	110.01	105.81	106.93	103.25	108.17	106.78	107.8
104.95	102.93	105.24	107.43	101.42	106.34	102.43	102.94	105.34	104.16	107.22	104.5	106.24	105.08	100.29	102.83	106.1	104.45	105.57	106.19	103.58	105.36	102.06	104.89	104.17	104.96	103.19	106.34	106.45	103.22	106.7	105.37	105.99	104.45	105.48	104.77	103.58	105	102.47	105.51	104.5	102.93	104.34	107.14	105.97	100.97	105.56	102.75	103.63	104.65
100.98	103.21	98.854	101.03	100.62	100.23	101.73	101.81	101.85	98.637	100.31	99	96.863	102.8	99.972	98.224	100.57	101.69	99.451	102.29	100.09	98.922	99.327	99.857	99.804	99.142	101.74	99.612	101.03	99.207	97.168	101.1	101.15	99.582	101.88	98.287	98.49	100.47	100.31	102.52	102.32	99.279	100.18	102.25	100.49	98.717	102.03	101.68	102.06	96.841
102.98	105.33	106.72	104.2	104.88	103.04	105.05	104.5	104.58	105.99	104.62	106.36	108.15	105.82	106.92	104.41	107.7	104.52	106.42	105.14	105.33	103.44	105.75	107.45	107.57	104.81	105.86	101.88	104.73	104.35	106.13	104.47	107.33	106.29	104.94	108.53	108.87	104.37	106.64	103.98	107.17	104.68	103.39	107.12	106.4	105.69	105.25	105.62	108.31	106.93
101.91	99.097	100.43	101.81	99.191	103.85	98.652	98.139	98.547	101.99	100.11	99.093	99.103	103.33	100.88	101.3	101.66	98.323	98.572	98.972	99.316	99.088	98.399	96.381	100.15	99.475	99.628	97.15	101.26	97.583	99.581	101.85	100.63	99.794	102.04	99.282	100.17	98.608	98.903	103.26	102.49	99.879	99.655	101.67	102.52	102.17	99.147	99.429	96.853	102.24
111.41	112.44	110.09	111.67	113.09	110.53	112.1	112.78	110.18	112.34	115	111.37	113.12	115.84	111.31	111.65	112.1	111.59	113.74	110.72	109.24	113.65	112.52	110.54	112.35	113.82	111.02	113.75	109.87	110.52	113.48	113.04	113.74	114.53	112.37	110.77	110.15	115.75	109.5	113.08	114.71	112.89	113.97	111.65	115.16	112.05	113.82	112.12	110.46	116.75
118.35	117.42	117.63	119.27	117.57	117.1	119.44	118.53	112.9	119.54	117.1	119.23	121.37	119.01	117.74	117.3	118.83	119.08	114.73	118.41	116.14	116.99	119.07	114.63	117.79	116.52	114.11	117.77	117.48	117.7	116.05	120.07	118.01	118.23	117.72	116.56	118.12	119.17	112.77	119.1	115.82	119.07	119.48	119.01	117.67	116.15	116.98	118.93	118.43	116.96
105.53	107.23	105.64	103.43	107.48	110.21	105	104.8	108.63	104.78	108.6	103	101.85	103.11	104.62	108.27	107.24	107.68	104.57	100.81	102.4	104.75	103.79	107.19	106.92	103.71	105.67	104.57	104.53	106.64	108	107.1	103.5	103.85	103.54	107.87	106.17	104.74	106.03	104.89	104.56	104.66	105.66	102.6	106.25	104.71	107.81	104.02	104.34	104.05
105.78	104.75	106.15	106.94	101.31	106.81	105.19	103.66	105.66	106.14	103.53	105.82	101.69	105.75	106.32	103.33	106.55	105.05	103.92	104.91	102.84	106.58	104.92	103.84	104.09	103.9	103.54	107.86	104.69	104.56	104.24	105.62	103.41	102.71	103.66	105.54	108.69	109.15	107.49	106.45	104	105.23	104	108.07	100.33	106.58	103.47	103.46	104.35	101.32
107.18	105.42	108.61	106.52	104.71	108.52	103.45	104.8	108.41	108.2	107.07	105.7	107.7	102.56	106.9	108.1	107.02	108.63	106.18	107.08	106.63	110.01	107.49	103.95	106.37	107.64	108.28	104.82	105.27	106.75	106.98	107.07	109.09	105.63	109.35	107.64	104.9	108.69	107.55	109.44	107.2	105.39	104.41	105.27	107.23	107.75	107.51	103.6	106.89	106.49
105.62	103.66	106.27	103.1	102.53	102.41	103.44	103.83	104.02	105.55	104.14	103.55	99.907	103.05	104.17	102.8	102.15	103.41	104.76	103.62	103.79	102.51	104.08	106.84	102.53	101.22	101.73	101.79	104.34	103.47	103.83	103.48	104.54	103.71	106.32	105.32	102.86	103.2	102.14	102.69	103.53	101.87	103.88	104.08	102.13	104.56	102.86	104.47	106.36	102.92
109.43	115.37	110.3	107.83	111.73	114.01	110.52	111.42	110.13	112.02	112.22	111.4	109.69	110.16	115.3	111.62	112.33	111.92	113.24	111.36	110.78	113.72	111.48	110.39	108.79	109.36	112.58	109.57	111.3	111.92	111.66	111.18	110.19	113.7	109.51	111.93	108.7	112.86	112.61	112.96	109.89	109.98	111.86	110.66	112.1	112.7	112.04	111.39	111.37	109.83
105.06	104.11	104.91	103.55	107.58	103.19	104.43	101.94	106.15	103.95	108.5	104.11	104.33	103.52	104.19	105.43	104.66	103.56	104.92	103.09	104.66	101.81	105.32	103.35	103.93	103.96	104.29	103.54	105.56	106.3	104.97	105.76	106.69	106.33	104.72	103.62	102.36	102.79	103.59	103.84	104.53	102.35	104.63	102.64	104.62	103.36	103.2	104.27	105.08	104.35
105.56	103.2	104.33	104.54	103.44	104.38	103.62	103.92	105	108.26	106.22	103.4	106.03	104.52	104.55	103.24	103.2	104.07	104.13	104.87	105.45	105.27	107.63	104.07	106	103.58	103.11	102.87	103.61	105.04	103.3	106.01	103.52	106.3	101.76	101.79	104.33	107.27	104.92	103.2	100.74	105.03	105.25	104.64	102.53	104.2	104.5	103.72	105.26	106.26
110.85	111.26	111.81	113.67	111.73	111.19	107.62	109.7	109.84	109.96	111.86	110.72	108.99	111.34	113.74	111.15	113.55	110.94	111.86	111.42	110.89	111.18	108.77	111.82	112.71	112.51	110.85	109.58	108.12	113.49	113.53	110.1	111.13	111.58	110.11	110.01	113.15	111.05	108.04	108.63	110.55	107.23	112.89	108.2	110.76	111.76	112.89	111.36	112.44	109.19
112.94	111.67	113.1	114.93	113.77	114.13	111.83	112.74	112.18	111.81	113.67	114.7	110.75	113.72	111.19	114.12	113.19	112.66	110.96	112.57	112.32	114.69	113.34	114.55	108.22	115.33	113.41	117.03	114.09	109.35	113.8	113.77	110.17	111.61	111.51	113.71	113.65	111.78	113.24	112.04	115.15	108.82	114.31	113.47	114.17	113.1	113.87	110.66	111.1	110.95
102.36	103.34	107.06	106.36	105.43	104.13	105.51	102.3	105.89	104.16	108.57	103.29	108.72	108.98	105.63	106.02	107.65	104.06	103.52	104.17	105.78	105.64	107.93	104.54	107.05	103.03	108.9	107.22	105.28	105.84	104.97	105.22	102.7	104.51	103.8	105.12	106.61	106.21	105.97	103.7	102.98	104.08	104.52	103.28	104.63	104.18	102.62	109.66	105.74	101.38
110.25	107.73	104.58	107.04	106.94	105.91	104.81	103.59	107.63	103.89	107.02	103.93	104	107.84	104.07	105.79	104.43	101.54	105.29	103.01	103.43	104.47	107.26	104.68	106.82	104.29	105.3	105.83	108.69	103.73	103.52	103.03	105.17	107.24	106.99	102.31	107.54	105.21	105.73	106.24	107.27	104.74	107.28	101.81	105.98	107.02	106.56	105.36	106.26	105.5
102.47	103.12	101.05	101.83	101.4	100.43	101.1	99.869	102.56	102.45	102.81	101.04	104.12	99.608	98.548	103.05	102.07	103.27	102	98.236	103.95	102.36	101.94	96.237	100.71	101.08	98.563	99.763	99.037	99.539	98.679	102.83	100.53	96.439	97.799	100.92	99.464	98.296	101.98	99.938	102.4	99.796	104.15	99.883	103.43	100.81	101.75	103.27	99.929	102.19
105.21	102.69	104.7	105.67	105.53	106.29	105.47	103.56	106.72	107.17	105.12	103.8	102.88	103.86	104.47	103.1	105.78	104.62	106.74	105.61	104.79	107.08	103.55	105.86	102.52	104.86	106.11	105.2	106.31	101.09	105.15	105.4	104.45	106.55	105.81	106.61	107.1	106.52	103.19	104.06	109.58	104.88	106.16	105.58	104.62	103.85	101.71	104.88	102.11	104.42
102.59	107.19	104.88	104.14	107.04	106.42	104.14	107.41	105.76	105.46	107.68	107.1	107	105.44	107.45	106.05	106.05	105.37	106.73	105.71	105.58	106.19	106.46	104.33	107.34	106.04	100.68	103.18	105.11	108.41	103.2	105.9	107.06	109.75	105.25	105.53	104.54	103.21	106.9	107.44	106.1	103.3	105.65	105.84	105.69	106.43	107.15	103.85	102.03	102.01
104.03	109.43	106.52	105.28	105.79	105.73	107.47	108.21	104.52	102.84	109.16	108.42	105.14	104.34	105.86	104.78	107.74	105.15	103.97	103.86	103.67	106.38	106.69	106.45	106.24	105.24	107.34	105.45	107.4	106.44	105.76	107.77	104.95	105.55	105.1	104.69	102.44	107.01	103.01	108.7	104.61	107.74	105	107.61	107.8	107.26	104.05	103.63	105.57	107.98
105.48	104.21	104.71	105.93	102.31	105.66	103.57	102.28	108.62	104.17	102.53	104.14	106.61	105.01	102.57	103.61	101.12	107.08	105.67	102.56	102.99	104.68	103.06	108.58	106.52	104.56	106.02	105.01	104.62	105.88	108.4	106.04	105.22	107.27	103.97	105.02	102.51	107.34	106.04	105.49	105.38	105.92	103.47	104.24	103.41	102.72	102.92	104.22	104.17	105.21
108.28	108.14	107.33	104.11	106.69	106	105.11	105.88	107.39	105.53	105.48	105.24	105.44	105.45	104.48	104.81	103.89	104.22	108.01	106.11	105.79	103.23	104.63	106.19	110.62	105.58	108.59	103.42	106.45	101.94	104.89	105.71	105.14	104.03	109.35	103.28	103.08	105.91	105.03	103.31	102.69	108.83	104.54	108.29	103.9	107.48	103.25	107.71	104.01	104.85
103.36	104.57	102.99	101.97	103.44	103.59	104.35	104.21	103.48	102.47	107.36	102.39	105.49	104.36	102.33	104.64	104.45	104.69	105.44	103.56	102.77	104.21	105.71	105.78	103.48	101.72	103.7	104.01	101.52	101.15	101.05	103.52	102.98	105.26	102.12	102.5	103.6	105.24	105.46	105.12	106.01	101.08	101.83	104.73	104.75	104.64	104.8	104.64	106.19	103.7
107.96	103.74	107.49	101.58	107.28	106.44	105.04	108.52	106.26	106.57	104.95	106.22	104.26	103.41	108.04	108.89	107.96	105.4	107.1	104.57	100.79	106.46	103.59	104.77	106.98	105.87	105.5	106.88	107.42	103.4	105.71	106.07	110.16	108.74	105.46	106.18	105.68	104.27	106.81	105.9	104.93	102.7	106.11	103.29	104.11	106.82	106.39	107.73	106.97	103.64
104.11	105.7	109.38	103.36	104.84	104.67	104.51	106.73	106.27	107.25	105.14	105.51	105.45	104.33	106.47	107.53	106.46	106.51	103.42	103.69	107.99	111.08	103.31	106.46	105.14	105.87	108.52	105.26	108.16	106.64	106.68	106.67	106.04	105.68	107.82	103.68	106.5	108.36	107.24	105.31	107.48	104.86	105.01	103.98	107.78	103.55	106.05	107.94	105.27	106.93
110.36	112.09	110.4	113.16	111.79	113.39	112.31	112.42	113.81	111.71	110.05	109.3	111.78	113.27	111.07	114.07	111.89	111.19	114.88	112.09	113.79	109.7	109.94	114.74	112.94	113.5	109.38	113.59	112.8	110.38	111.18	114.69	111.91	110.41	112.31	114.56	110.49	110.2	110.14	109.01	112.48	110.96	112.32	117.02	113.04	114.22	109.36	112.4	112.23	112.31
110.79	107.18	109.95	112.77	109.17	114.07	111.85	108.67	109.86	113.91	111.75	113.92	112.4	110.15	111.76	111.03	110.54	108.71	114.42	111.97	112.76	112.72	109.76	110.03	109.89	112.98	113.25	113.06	111.41	111.74	112.86	112.44	111.57	111.69	112.76	111.65	111.66	111.14	112.74	109.41	112.92	107.6	112.45	111.5	108.37	110.94	112.72	110.56	110.61	113.73
109.02	109.67	111.02	109.42	109.97	111.51	109.05	109.99	108.81	107.7	108.53	108.77	107.32	110.71	110.34	109.99	107.68	110.7	108.78	107.57	107.95	107.54	113.18	110.15	109.16	109.93	108.8	108.21	107.78	110.06	111.92	110.09	108.47	111.34	108.85	109.26	110.21	111.44	107.99	107.55	108.6	110.63	109.76	109.59	109.31	108.79	107.35	108.07	107.75	107.99
106.89	103.6	105.86	104.15	105.48	105.36	106.16	106.83	105.3	105.31	104.17	103.9	103.73	106.78	106.51	106.67	104.13	102.78	105.09	101.39	105.96	104.22	105.02	105.27	103.65	101.38	105.97	105.56	105.66	103.82	107.12	105.18	106.99	103.7	102.65	102.75	103.66	104.64	100.77	101.35	104.78	103.43	105.57	105.75	105.07	102.24	101.86	105.59	105.52	104.43
105.08	103.78	110.48	106.54	106.94	104.75	102.94	103.71	105.07	104.38	106.17	105.6	108.42	104.36	106.75	107.08	107.76	104.81	107.42	107.65	106.68	105.91	106.41	107.51	107.97	104.99	108.94	108.01	106.17	109.21	106	105.39	107.03	107.14	108.39	105.29	104.94	106.45	106.5	104.7	109.36	105.43	105.09	107.96	104.69	105.69	102.84	102.78	107.37	106.34
106.01	104.35	105.06	104.7	105.37	106.02	106.66	102.72	106.33	106.1	106.03	104.7	104.81	104.99	110.1	108.5	108.26	105.82	103.12	106.3	106.44	103.54	104.59	106.26	108.13	106.57	107.87	106.76	103.6	106.62	107.32	107.59	108.36	103.45	105.51	104.05	107.55	106.63	106.79	104.88	105.32	106.59	106.31	109.37	105.06	107.25	107.79	107.27	105.84	105.23
101.56	99.918	100.81	100.65	96.82	101.48	98.239	100.9	99.53	99.123	100.38	97.079	99.388	102.81	98.851	99.355	98.269	98.001	103.06	99.301	100.72	99.501	100.22	95.931	100.29	98.261	100.67	99.226	94.962	99.335	99.842	101.6	100.61	96.969	99.08	97.43	99.049	103.69	102.5	98.317	99.844	98.209	100.46	96.963	100.49	103.12	99.552	100.19	98.595	100.43
112.43	112.42	112.41	112.15	112.63	112.54	109.04	115.11	109.15	112.08	111.03	112.32	112.01	112.6	111.3	111.53	109.29	113.24	109.7	112.35	111.03	110.13	113.08	111.35	110.18	110.91	109.75	113.25	110.64	111.44	111.9	110.71	111.42	113.17	113.49	113.95	113.57	110.97	110.49	115.21	111.59	113.86	110.38	113.15	110.58	113.64	114.96	111.01	113.61	110.61
103.64	104.49	106.33	106.08	105.43	102.16	106.07	103.97	106.63	107.18	106.12	106.41	103.54	102.39	104.24	104.74	104.84	108.24	106.58	106.01	105.23	105.99	106.17	103.9	102.32	103.92	105.78	106.07	105.8	105.95	106.55	106.03	104.26	107.93	100.27	104.85	107.67	104.52	103.61	106.3	102.69	107.17	107.44	106.65	105.95	107.95	105.6	103.39	105.8	107.16
105.5	107.58	105.19	106.38	104.79	103.88	104.68	104.95	105.06	104.52	104.26	106.2	107.36	102.4	103.16	104.09	105.31	103.8	105.95	105.93	106.08	103.69	105.3	103.61	104.99	102.83	102.06	107.26	105.84	103.23	106.69	104.74	103.04	107.13	104.86	105.91	104.45	102.55	104.89	101.78	106.65	104.6	105.47	108.11	105.87	104.31	104.42	106.11	105.83	104.59
104.31	108.84	105.57	104.49	106.12	104.61	100.7	105.69	107.35	105.63	108.47	106.6	108.07	107.43	106.48	105.6	108.97	105.82	108.62	107.64	106.94	109.58	108.52	105.11	106.19	105.9	109.35	104.12	103.57	107.25	109.52	105.83	107.4	107.28	105.4	103.82	106.5	105.87	105.18	107.51	104.5	109.16	110.16	105.52	107.13	107.04	107.65	103.71	106.58	106.21
109.37	111.3	106.95	110.41	108.18	111.11	109.91	107.52	108.9	110.46	110.96	107.84	108.63	109.87	109.55	110.73	109.86	108.24	113.25	108.7	109.37	113.15	112.69	109.68	113.55	108.11	108.55	111.26	112.02	112.28	107.72	108.34	111.4	110.01	113.2	112	109.17	108.6	109.91	110.83	111.15	109.39	109.58	112.02	111.87	107.86	110.57	107.64	109.97	109.25
104.9	103.82	105.82	105.84	105.77	106.31	102.76	103.3	106.5	105.17	103.38	107.07	105.44	103.87	105.08	104.48	106.46	104.03	103.58	106.38	107.4	105.75	107.88	104.26	106.22	105.98	101.43	106.21	108.92	106.09	104.78	105.6	106.3	104.61	109.55	106.03	104.13	107.28	106.05	107.79	102.92	108.29	108.84	102.04	105.08	103.61	106.13	102.99	104.11	103.22
117.91	119.2	115.23	115.93	117.32	119.62	120.72	119.4	121.96	117.3	117.43	118.68	118.25	120.19	118.81	118.23	116.45	115.85	117.36	119.21	118.35	118.15	118.77	117.51	117.24	117.72	118.2	117.93	114.81	117.06	119.05	118.91	115.74	120.92	118.96	117.49	118.07	115.66	116.14	119.1	119.47	116.55	117.61	117.78	117.42	115.79	117.84	119.31	116.18	119.42
115.74	110.9	109.71	113.23	112.96	113.02	112.11	112.74	112.77	110.14	114.12	113.3	111.65	111.47	111.7	110.6	109.72	111.45	114.41	112.71	115.42	108.09	113.45	111.49	110.32	112.08	108.64	113.4	112.5	112.27	111.36	111.23	108.78	112.96	116.97	108.9	111.68	113.33	109.76	113.03	111.76	114.31	112.22	110.63	109.44	109.94	110.42	111.48	110.56	113.18
101.92	99.429	98.251	99.722	98.404	100.48	100.97	99.646	97.079	96.556	101.8	100.82	102.58	96.285	100.04	101.78	101.29	101.42	102	100.08	102.68	101.86	100.45	100.48	101.34	100.33	99.627	102.04	101.23	100.06	100.94	103.95	101.15	99.939	102.1	102.18	98.086	100.76	102.58	102.51	95.571	102.09	101.39	100.53	102.51	100.71	99.701	102.49	100.01	99.604
112.28	110.66	112.5	108.89	111.62	113.69	113.95	112.21	112.5	113.56	111.82	109.76	112.39	111.3	112.62	109.5	111.68	110.47	113.79	109.41	111.2	107.84	109.46	112.51	110.21	110.4	110.32	111.1	113.91	109.16	109.21	112.35	111.67	110.2	111.38	113.86	110.75	112.2	108.77	109.87	111.96	110.67	110.64	109.32	109.73	107.77	106.74	112.9	113.24	108.77
107.17	106.28	105.13	106.63	102.87	106.36	105.89	104	102.98	104.1	105.14	110.01	110.23	104.51	107.2	107.24	107.41	106.88	107.03	105.13	103.5	106.55	105.43	103.83	105.39	105.58	105.12	105.66	106.2	106.8	102.9	108.19	107.97	104.54	107.3	109.43	108.75	106.5	106.22	106.28	106.88	106.45	106.14	104.16	106.6	104.99	103.52	104.52	106.81	105.93
102.65	96.504	99.738	101.49	98.805	99.775	99.731	99.386	103.15	101.17	98.181	99.675	104.1	100.43	100.04	100.1	99.509	97.161	101.11	99.203	98.37	100.06	98.096	100.56	99.327	100.66	99.372	101.54	101.98	100.98	99.157	101.55	102.38	102.97	101.03	104.78	98.83	100.04	100.4	102.3	103.43	100.32	102.87	99.966	100.69	102.81	101.55	102.86	98.384	99.277
103.33	104.82	105.29	105.94	102.82	103.71	104.76	105.94	104.94	104.73	103.08	103.71	103.33	101.49	104.66	102.56	104.44	104.87	105.85	100.47	105.12	103.15	102.03	104.49	102.86	105.26	103.22	103.51	102.41	103.45	101.74	105.03	105.95	104.9	103.51	102.5	103.73	103.71	105.17	103.81	103.32	99.955	103.39	103.55	105.48	105.9	103.24	103.5	100.26	104.82
100.24	100.07	102.71	102.21	100.25	99.075	97.838	98.533	98.441	97.914	97.614	98.618	99.93	99.665	100.23	97.366	97.016	101.08	99.873	100.93	98.327	100.26	101.27	100.74	97.017	98.547	101.8	100.73	99.164	99.37	97.162	103.64	100.1	100.34	98.79	100.84	98.985	101.01	102.27	99.654	97.85	98.689	97.042	99.563	101.38	101.07	101.31	99.977	100.27	101.28
110.79	114.32	111.58	110.87	114.45	110.03	109.68	111.56	112.59	112.48	112.04	108.5	112.74	111.73	113.3	111.75	110.84	112.17	113.03	110.7	113.67	110.81	111.38	113.74	110.68	106.95	110.11	113.12	111.17	113	114.51	114.97	116.13	113.41	111.4	111.49	109.89	111.17	112.54	113.98	109.86	113.02	110.82	111.76	113.35	109.6	110.49	112.31	113.99	114.53
107.24	102.55	103.87	109.51	106.96	106.04	103.86	103.72	101.94	106.23	101.07	104.35	105.52	101.82	105.43	106.01	99.628	104.88	102.1	105.04	104.05	104.3	102.37	106.35	107.15	105.13	103.86	106.4	109.3	106.46	106.91	107.53	104.84	103.88	105.67	105.57	102.93	104.53	105.82	102.55	104.9	106.9	104.47	104.77	104.84	104.2	102.79	106.43	110.96	105.56
97.696	99.184	100.45	101.84	99.58	99.4	103.32	100.79	98.094	97.347	100.66	98.268	101.25	99.398	96.902	97.894	100.95	100.12	100.97	103.37	100.93	101.57	98.267	99.589	97.932	96.527	98.373	99.855	98.932	100.44	99.358	100.33	99.434	97.011	98.253	103.12	97.288	98.883	100.44	98.304	98.843	100.69	98.845	99.845	98.555	96.897	98.452	95.179	100.47	97.951
119.41	117.45	117.63	116.49	116.8	119.31	118.98	120.33	117.16	119.55	115	117.96	118.01	116.96	118.56	120.31	120.14	114.41	116.98	113.24	119.48	118.85	117.39	120.24	115.11	117.05	117.95	116.47	116.44	116.11	118.79	119.16	115.69	117.59	118.6	115.3	117.85	119.44	118.46	119.2	117.93	119.78	117.61	118.87	117.59	119.17	116.72	114.76	118.72	115.03
110.75	111.49	113.88	113.01	112.75	112.45	113.03	113.45	112.26	111.84	114.58	111.29	111.42	109.72	112.38	111.32	109.24	112.74	110.93	112.44	110.36	112.44	108.51	107.97	111.67	109.22	111.11	113.9	110.24	109.53	110.79	113.98	110.93	113.82	111.57	111.71	111.33	113.46	110.14	111.06	110.81	111.37	110.13	113.64	111.16	112.03	114.42	110.63	109.47	111.56
113.21	114.48	111.89	110.03	111.61	116.64	108.56	111.58	111.88	112.09	110.14	110.82	113.33	111.95	111.2	109.65	113	114.48	109.22	112.88	114.11	112.05	111.96	111.94	111.34	110.68	110.69	112.99	113.03	110.19	110.86	111.8	107.65	114.24	110.08	113.59	114.3	112.93	115.02	109.13	112.31	111.46	114.25	110.18	109.63	111.39	112.62	112.92	113.29	113.67
108.69	109	111.85	108.23	112.85	111.38	110.14	110.94	108.05	112.53	112.44	107.79	110.27	113.44	108.66	113.13	113.6	112.27	111.1	111.67	110.98	114.31	114.51	110.34	109.81	111.95	111.36	112.5	109.38	112.45	111.61	111.42	111.41	109.35	112.69	110.86	107.59	111.49	111.14	111.47	114.47	114.98	113.02	107.68	112.31	111.5	112.95	111.87	110.4	110.5
107.73	106.38	105.57	102.63	107.76	108.03	104.73	105.64	105.57	107.47	106.09	109.39	102.96	106.81	105.67	106.06	108.75	109.01	108.36	105.91	107.3	108.21	106.18	106.82	107.73	105.5	107.2	110.38	106.4	108.57	108.16	105.68	109.57	106.9	106.05	105.64	104.3	106.9	107.04	105.93	107.56	111.98	105.58	107.11	109.69	106.56	107.51	106.7	105.29	105.34
109.88	112.87	109.26	109.2	110.03	108.61	108.5	109.12	108.54	110.49	110.7	111.84	110.52	108.98	111.45	109.48	113.06	110.1	110.48	111.64	108.7	112.95	110.19	109.88	108.37	108.75	107.94	110.26	113.09	110.06	109.05	108.49	108.43	110.87	108.37	109.62	112.35	107.13	109.01	110.25	109.03	109.94	109.32	111.63	107.93	111.56	108.45	113.34	109.07	110.64
102.47	107.53	109.37	108.6	107.66	105.75	105.27	108.67	104.29	107.71	105.94	109.32	104.46	106.71	103.5	106.57	108.87	105.62	107.4	105.78	104.46	106.81	107.73	106.17	107.66	105.89	106.76	105.79	107.35	107.5	108.54	105.38	107.97	106.6	103.84	108.01	106.64	104.56	104.28	107.44	109	106.52	105.6	107.15	110.18	108.32	107.59	108.27	107.09	110.31
115.2	115.79	115.17	115.57	118.79	120.36	117.55	117.93	118.9	115.34	117.57	116.84	115.25	117.01	117.77	116.1	115.19	115.68	115.82	116	116.76	119.34	116.06	118.49	117.56	119.68	118.02	113.51	116.08	112.49	117.17	113.33	119.01	114.31	116.01	114	113.66	117.6	117.29	113.53	113.86	114.74	115.69	115.05	115	116.19	118.42	116.35	112.88	114.73
110.2	109.32	112.01	110.92	113.15	112.75	112	109.45	112.47	111.34	110.44	111.45	111.55	111.89	114.22	109.49	113.28	111.45	113.12	110.8	108.99	110.63	111.04	109.42	111.1	115.08	112.32	112.81	110.76	109.81	110.73	111.88	111.38	111.06	113.93	109.27	113.53	109.86	111.78	113.75	112.06	110.61	110.61	112.11	111.54	112.28	110.98	113.36	107.97	114.93
111.24	111.79	108.54	111.48	109.56	111.95	114.94	113.21	109.31	114.88	115.32	113.14	114.81	111.95	112.09	108.55	111.91	114.67	109.76	111.21	110.8	115.51	109.78	114.33	110.66	114.56	111.44	116.87	111.93	113.88	109.12	111.51	111.18	113.76	110.03	112.47	111.72	109.53	111.07	110.12	110.2	110.38	111.15	115.33	112.96	112.66	112.4	107.84	108.75	113.92
106.52	103.28	108.23	104.37	107.77	106.86	107.03	104.68	104.9	102.64	105.28	102.6	105.94	106.32	106.73	107.24	105.26	105.61	106.08	104.86	105.78	103.62	107.8	106.91	104.01	106.33	104.27	103.73	105.03	105.34	100.08	103.61	108.09	108.08	106.96	104.54	103.18	106.4	104.92	107.47	105.03	105.76	105.75	105.26	104.45	102.63	107.38	106.5	103.67	106.82
105.32	104.03	108.77	105.79	105.64	103.95	105	106.2	103.43	106.35	104.45	106.88	105.39	104.84	108.72	105.38	104.24	104.55	105.59	108.93	101.9	105.14	107.23	104.73	104.78	104.27	103.75	107.97	104.31	106.78	104.25	105.58	100.93	105.71	106.32	104.09	107.36	105.3	106.1	106.25	104.96	104.9	105.97	105.01	106.95	107.51	105.97	105.07	104.64	106.31
98.831	98.668	100.15	97.037	100.25	100.57	98.804	100.79	101.31	100.82	96.81	102.36	99.345	98.256	97.302	97.987	97.534	103.41	101.52	99.558	95.822	99.289	99.588	102.72	99.907	100.84	100.86	99.85	100.86	97.902	100.57	97.915	101.71	98.229	100.5	101.78	98.367	99.218	98.393	101.19	99.148	98.331	99.916	101.73	100.19	101.5	99.025	100.35	99.971	101.46
100.86	100.87	101.88	99.823	99.955	102.03	103.61	97.529	96.035	99.069	101.23	102.64	102.27	99.29	103.04	100.89	100.22	98.863	98.99	102.33	103.41	103.17	98.271	100.55	97.849	98.286	99.21	99.019	101.62	99.918	97.286	99.01	100.6	103.25	96.447	100.67	96.317	100.03	101.82	97.489	98.878	98.149	97.417	100.1	102.21	99.91	98.141	103.84	101.66	100.74
103.28	100.11	103.07	101.35	99.886	101.12	100.16	100.32	98.78	99.075	99.463	101.1	99.315	101.01	103.29	101.51	98.065	100.6	100.26	100.57	100.62	100.63	100.24	99.843	101.89	100.96	102.75	98.912	99.663	101.57	100.25	99.732	103.44	102.36	97.764	100.58	100.61	102.2	103.03	99.215	100.15	100.8	101.54	98.319	102.02	102.3	101.06	100.3	99.367	98.873
110.09	111.06	113	111.93	110.85	113.1	111.79	108.38	111.27	115.22	111.03	110.9	116.18	108.94	111.62	113.87	112.96	110.69	110.08	113.29	110.86	109.54	115.33	113.37	112.72	112.28	114.45	112.4	110.02	112.37	111.84	109.41	113.08	111.81	110.49	112.78	112.77	112.55	113.12	108.1	113.86	112.37	112.8	111.16	113.58	112.2	110.45	110.4	114.57	111.24
113.7	114.74	114.31	112.37	111.38	111.58	109.58	111.67	111.03	108.62	110.95	110.9	113.3	107.2	112.32	113.68	113.89	111.04	115.96	115.43	111.67	111.58	112.35	111.42	112.38	112.62	114.62	110.26	112.81	111.95	111.17	111.12	109.85	111.39	111.57	112.07	112.1	112.84	114.11	111.35	112.95	111.68	112.93	111.5	113.25	112.55	111.29	109.85	111.91	112.17
102.37	101.26	98.58	98.388	102.52	104.73	101.57	101.94	99.961	101.15	99.019	99.768	101.5	99.543	99.489	100.88	100.29	98.272	99.184	102.08	101.26	99.224	100.56	98.976	97.41	101.45	102.48	100.37	101.55	100.18	96.638	100.92	98.291	99.122	100.71	99.639	99.101	98.954	99.413	101.13	97.795	101.96	103.19	99.984	97.903	102.86	98.074	99.526	101.08	100.55
105.88	105.39	104.57	107.03	108.94	108.95	106.32	107.92	103.82	104.37	103.46	104.73	106.39	104.89	104.59	106.25	103.56	105.51	104.65	102.96	106.65	104.91	107.89	103.12	109.35	104.06	102.57	105.65	107.74	106.03	106.3	106.88	106.45	110.76	103.91	104.85	105.68	104.3	106.93	104.86	108.37	107.85	106.32	108.1	103.8	105.9	104.06	104.22	104.22	106.11
104.78	108.71	103.69	106.44	105.72	104.01	103.9	108.34	109.51	104.82	104.5	102.02	107.69	105.84	108.07	106.44	107.74	107.42	102.31	103.21	106.46	104.21	106.28	104.23	103.35	103.64	105.04	104.24	105.15	104.51	106.65	103.47	106.19	105.54	105.49	101.55	107.62	107.03	107.76	105.39	105.14	108.96	106.45	102.78	104.9	105.13	106.9	106.87	105.58	106.88
112.35	110.38	110.9	111.83	111.86	110.86	114.76	110.89	112.16	110.98	106.06	112.46	113.07	111.39	111.09	114.44	112.85	111.59	114.13	112.16	111.96	111.93	110.42	111.2	111.09	111.06	114.14	112.02	109.76	112.78	111.99	109.51	109.48	108.78	111.26	112.29	110.9	109.22	109.95	111.7	110.89	112.73	112.91	110.37	110.85	114.12	110.85	110.8	110.11	113.12
105.98	103.97	105.29	105.24	106.83	105.49	107.49	104.88	104.66	106.72	104.87	101.75	104.25	101.75	106.11	107.25	103.86	107.61	104.69	106.52	104.42	102.68	104.21	106.93	108.02	108.42	107.63	106.11	108.33	104.6	107.19	108.13	109.04	102.98	102.44	108.9	107.59	106.53	105.68	105.2	108.85	108.66	106.26	106.4	106.66	105.49	104.21	104.74	104.79	103.84
108.89	108.98	106.33	106.96	107.15	108.88	107.39	105.78	108.87	104.02	107.04	104.87	105.23	103.69	108.03	109.97	105.2	107.43	105.63	104.55	107.36	108.27	108.36	102.58	106.07	105.98	106.76	105.56	109.93	105.66	106.13	104.85	107.05	104.72	104.58	106.16	105.45	104.95	106.38	104.38	106.23	106.36	106.84	105.45	105.11	106.21	105.63	106.9	103.78	106.74
104.02	102.77	103.74	105.31	108.08	106.27	103.58	103.83	105.26	105.92	103.03	102.58	103.82	106.46	102.91	102.56	103.87	106.53	105.42	105.06	103.63	106	106.76	105.18	105.79	104.61	104.03	103.76	104.92	102.61	105.11	103.86	103.25	105.17	106.2	102.2	105.2	105.41	102.39	104.24	102.36	102.16	104.38	105.82	104.51	101.81	103.86	105.57	107.69	103.39
104.27	97.855	99.725	101.03	100.83	98.367	98.2	101.72	100.96	96.193	101.05	101.57	100.76	98.604	101.91	99.261	99.797	100.29	101.16	102.43	102.03	100.92	97.179	100.58	100.79	99.819	100.48	103.07	100.49	99.077	97.874	100.54	97.838	101.82	98.927	103.83	102.78	102.14	101.65	99.073	101.77	99.65	101.07	100.01	99.61	99.06	101.49	102.23	99.091	100.36
106.48	107.33	105.48	105.25	104.2	107.04	108.8	104.91	109.04	105.8	104.71	110.89	106.52	102.94	106.01	105.15	106.05	105.88	106.9	106.65	108.32	105.4	106.8	108.8	106.94	109.38	106.39	107.11	107.26	107.49	107.27	106.85	106.93	108.52	107.4	104.39	108.98	104.25	106.81	105.84	104.12	107.47	103.73	104.83	104.29	109.46	108.1	107.73	106.32	104.94
105.01	103.83	104.97	105.56	105.29	104.1	107.26	105.44	106.58	104.85	105.63	105.05	106.72	109.55	102.05	105.08	105.49	105.38	107.2	105	105.13	106.04	105.2	106.56	106.02	105.94	106.76	104.34	104.58	104.56	108.2	104.37	103.1	105.34	104.76	105.63	104.48	105.37	103.39	101.69	108.68	102.85	104.41	105.13	105.67	105.39	106.18	109.33	102	105.43
105.13	103.27	105.72	108.7	105.63	105.64	103.29	104.84	108.24	106.95	106.51	104.68	106.13	103.28	104.61	101.68	104.53	106.41	103.98	106.76	107.86	107.98	103.66	103.89	106.79	105.87	104.53	106.14	104.52	106.26	104.88	105.97	106.73	106.54	104.17	105.99	108.84	106.45	106.44	107.6	103.88	105.34	103.55	104.65	102.58	106.19	104.65	107.98	104.56	106.5
108.04	108.63	105.02	103.95	105.77	106.01	103.12	103.55	107.85	106.01	103.67	105.79	106.61	106.55	105.27	108.54	108.61	106.05	107.75	104.42	106.53	106.23	107.32	104.63	105.72	104.39	108.34	108.07	106.3	104.19	107.58	105.02	106.82	107.43	105.25	107.97	101.6	104.75	108.68	109.17	103.88	107.19	105.15	106.29	101.04	107.22	105.63	100.82	102.76	106.09
99.434	98.474	98.886	97.634	99.167	101.58	101.62	98.427	99.058	97.597	102.38	101.42	96.936	97.642	100.47	101.3	100.43	102.73	101.16	98.849	100.72	100.66	100.87	102.66	99.822	98.423	99.679	100.7	101.62	99.889	97.959	98.888	102.63	99.91	99.313	96.967	100.98	101.69	100.37	98.333	100.55	102.07	100.97	101.34	102.07	98.207	103.85	96.763	99.78	99.941
108.83	107.76	104.63	105.87	108.43	101.89	105.47	107.42	108.63	103.11	106.71	106.33	106.54	109.85	104.41	104.28	105.35	106.85	105.78	103.31	106	106.17	105.37	105.27	105.64	103.6	107.62	107.71	105.67	104.31	105.75	108.63	108.66	103.88	106.7	107.52	103.49	107.25	108.12	102.25	106.26	104.66	107.61	106.09	101.34	104.77	105.58	105.74	103.64	105.24
104.37	105.26	105.01	104.11	106.18	104.57	106.51	107	110.32	105.66	103.2	106.17	102.96	107.31	107.22	103.93	106.1	105.87	101.82	105.24	107.01	104.52	104.69	105.78	107.03	104.82	103.9	106.1	107.13	107.38	104.59	105.82	103.85	107.54	104.89	107.15	104.19	102.68	106.19	106.83	107.03	105.5	107.62	106.24	105.64	105.48	105.75	106.84	105.61	106.84
105.07	103.66	103.77	103.38	102.9	104.74	102.87	104.52	105.59	104.77	101.82	106.49	103.7	104.46	101.49	104.73	106.65	105.79	102.45	102.47	105.38	105.37	103.55	103.69	105.92	104.89	105.51	106.47	104.09	103.72	102.24	104.98	101.61	103.65	105.06	105.77	103.97	104.36	101.59	102.84	105.11	104.72	103.01	103.03	105	103.8	104.61	105.64	104.03	107.43
112.19	111.29	112.55	115.41	111.15	111.92	110.1	111.18	110.89	114.41	113.95	113.84	114.04	110.89	111.06	111.44	110.52	111.46	111.44	112.57	108.87	111.29	112	112.04	112.18	110.81	107.59	110.02	112.55	112.29	112.42	111.57	115.7	111.93	109.05	114.04	108.87	112.21	114.1	112.26	109.9	115.1	112.59	114.14	110.64	114.27	113.16	111.47	112.36	112.34
112.71	109.1	110.82	113.44	111.8	112.4	111.36	113.33	115.42	114.18	115.01	115.3	109.92	113.39	112.84	112.7	113.45	113.56	114.63	113.61	111.31	111.99	114.19	111.41	111.91	112.85	114.48	111.21	114.42	112.74	114.95	111.19	112.67	112.77	113.16	112.89	112.35	111.4	111.35	113.04	114.51	112.01	110.04	114.62	112.8	117.32	116.61	110.66	109.83	108.38
104.55	105.1	106.75	103.86	105.37	102.91	106.87	103.03	105.76	109.68	103.7	106.01	105.41	107.5	104.93	104.2	105.25	107.08	107.13	104.59	109.03	106.39	106.94	106.1	105.35	107.75	104.88	102.97	104.07	107.17	109.43	106.89	106.79	107.7	106.57	107.17	106.51	108.26	104.02	103.05	105.69	106.93	109.53	109.46	103.62	107.59	105.36	105.65	106.46	106.02
112.23	111.04	111.89	109.42	110.94	110.68	111.48	109.83	110.32	112.43	111.3	107.59	112.13	115.79	111.21	108.18	113.56	109.28	111.1	113.23	108.73	112.9	107.28	110.61	109.72	110.2	109.35	112.34	112.68	108.68	106.92	112.87	109.25	110.99	110.38	111.58	111.07	106.75	111.63	114.7	111.82	108.85	110.68	111.98	111.48	107.27	109.77	110.31	112.24	110.82
105.59	105.26	107.41	109.88	104.37	106.64	102.3	106.2	106.26	108.13	105.11	104.58	104.87	106.82	106.59	107.88	106.68	105.54	107.03	103.26	108.52	107.32	104.74	106.32	106.57	106.79	106.74	109.37	111.12	105.91	107.8	104.99	106.85	106.32	106.46	104.11	106.56	102.37	105.24	106.24	106.82	108.8	105.42	104.86	106.85	105.84	108.88	110.2	107.81	107.75
114.22	115.44	107.41	111.87	113.06	112.16	110.71	111.11	109.86	108.27	110.89	113.14	111.22	109.51	114.04	111.7	113.07	110.46	108.99	108.25	112.88	112.51	111.98	113.94	111.59	116.28	110.32	114.6	112.49	112.35	110.18	109.79	112.82	110	109.43	112.7	112.87	112.05	111.26	111.95	110.95	112.93	110.03	112.59	113.3	113.03	112.73	115.2	112.32	112.13
107	103.21	101.87	104.82	103.89	104.43	105.94	101.81	104.54	103.62	105.78	109.08	102.97	103.13	101.97	103.84	104.84	100.96	105.88	103.33	104.91	101.93	101.44	108.29	104.67	104.58	102.87	103.2	105.02	106.11	106.79	101.4	106.32	103.86	103.95	104.7	105.91	101.84	103.69	104.62	107.14	101.45	105.27	101.81	103.1	102.2	104.45	104.76	104.48	102.83
105.99	103.23	107.6	106.29	108.43	105.17	107.76	105.3	106.76	111.55	104.56	106.57	106.74	104.49	105.99	105.79	107.81	107.95	106.19	104.45	106.05	108.54	104.01	103.06	102.35	102.85	108.38	107.78	106.27	103.59	102.36	108.36	105.58	105.04	107.01	108.19	108.45	107.56	105.63	106.52	106.82	105.37	108.08	103.68	105.85	108.36	104.66	105.8	107.9	105.08
115.14	116.25	117.67	117.94	116.01	118.61	114.93	116.26	115.32	117.3	116.5	119.47	118.82	114.65	118.75	114.83	118.96	114.99	117.43	119.58	117.34	115.71	119.65	116.46	117.58	118.19	114.29	115.13	114.93	117.06	116.9	114.81	116.48	115.34	117.88	119.01	118.47	117.46	118.24	115.18	117.07	116.08	116.67	121.3	121.42	118.86	119.13	117.27	119.31	116.46
103.74	104.89	104.18	102.26	105.35	106.17	103.71	105.89	104.67	105.34	106.02	104.87	109.18	105.44	104.74	107.31	106.11	104.94	106.83	103.73	104.72	105.73	104.69	101.93	108.41	104.62	102.95	106.13	105.23	108.85	107.53	104.43	102.27	103.58	106.13	103.28	107.47	103.09	102.99	107.39	104.49	104.84	103.98	105.78	106.59	104.75	106.74	105.32	109.88	103.29
106.23	108.71	105.59	108.34	105.71	104.36	105.69	107.86	105.25	105.07	106.54	104.63	105.55	107.18	103.86	106.36	105.77	106.8	105	102.09	105.35	105.6	106.22	105.7	105.15	105.56	104.91	107.14	107.01	107.73	111.81	105.33	104.09	103.01	103.53	105.71	108.23	103.72	105.04	105.06	106.72	108.32	105.54	104.06	108.3	108.13	106.32	105.47	103.18	105.17
99.45	99.216	99.991	100.49	100.12	99.881	99.702	99.679	101.12	103.52	99.469	99.496	101.84	98.143	100.63	97.38	99.974	98.346	99.184	102.62	101.49	98.235	98.812	97.608	99.055	98.971	98.926	99.876	102.79	103.42	100.16	102.76	99.397	100.14	98.274	97.069	98.501	100.41	98.912	98.465	103.09	102.11	98.605	97.96	101.12	98.41	99.113	100.87	100.06	100.32
101.14	100.17	99.703	99.327	102.15	100.86	98.484	99.648	99.287	100.18	101.21	100.18	99.97	99.849	97.633	97.301	101.46	100.71	101.83	101.19	98.178	99.068	100.09	97.57	100.01	99.829	102.05	102.15	99.161	98.244	99.334	100.53	98.439	102.38	99.049	101.36	101	100.76	98.765	98.95	99.616	99.978	101.26	100.79	102.38	99.883	101.08	99.559	100.24	98.167
103.6	107.33	105.02	107.9	106.53	106.28	106.13	106.54	101.26	109.47	105.36	105.77	106.04	104.04	106.13	107.38	108.95	106.39	104.23	111.05	105.57	108.28	104.12	105.81	102.96	108.33	105.77	108.06	103.05	106.93	107.19	103.85	106.61	103.36	106.85	106.07	107.28	110.33	106.08	105.84	101.69	103.28	105.12	106.87	106.52	107.02	106.5	107.42	106.86	107.55
99.563	98.761	98.939	98.11	99.503	101.08	94.163	95.716	95.904	101.7	97.939	99.837	98.511	100.02	98.548	100.18	100.61	101.9	100.58	99.592	101.53	102.83	102.9	102.64	101.15	98.149	102.62	101.39	99.103	98.289	98.454	99.612	99.563	101.86	99.622	102.18	100.03	100.72	101.84	96.938	100.98	97.482	102.2	96.121	101.52	99.647	102.17	99.311	98.155	99.659
104.65	105.43	104.74	104.94	105.85	105.34	103.61	106.32	105.19	104.67	105.74	105.14	106.93	106	103.64	105.22	104.77	105.51	103.86	106.25	106.09	108.37	104.62	105.24	106.17	102.32	105.97	106.41	104.4	105.96	106.26	104.92	103.1	106.29	105.5	101.54	104.22	106.11	104.38	105.68	108.98	102.38	104.47	102.23	106.86	106.05	106.2	108.18	102.37	106.65
111.69	111.13	111.28	112.38	112.02	112.85	113.07	113.02	114.45	112.38	113.69	112.21	112.32	113.25	115.75	110.27	111.42	110.42	111.96	112.82	110.29	110.12	111.18	110.26	111.37	107.53	112.39	109.1	110.45	110.79	111.58	114.62	114.25	114.94	115.52	111.06	109.53	110.22	112.5	112.39	113.34	111.72	111.32	114.33	113.16	112.73	113.72	112.7	114.31	110.45
104.17	105.77	104.25	105.17	106.89	104.74	104.51	105.88	105.95	104.59	111.51	103.35	106.25	104.02	103.56	103.33	101.6	105.43	105.07	105.19	103.99	106.59	104.75	106.15	106.53	103.83	107.04	105.75	105.09	104.66	102.99	107.27	106.35	107.62	105.77	106.14	106.41	110.3	106.38	101.03	103.73	107.86	106.5	103.63	108.28	106.05	106.93	106.92	110.82	103.37
114.91	113.57	113.44	113.3	110.87	112.84	113.45	110.07	114.09	111.93	115.79	111.75	114.42	113.23	115.11	114.46	109.36	114.08	111.8	111.12	111.07	110.89	112.85	112.96	114.47	114.13	116.29	112.51	110.99	114.07	112.32	115	113.44	113.39	114.69	109.91	113.53	110.62	113.54	115.59	114.4	114.3	114.76	111.63	114.7	110.97	113.07	111.7	114.45	111.89
115.26	114.72	112.19	110.67	114.7	111.44	112.54	112.42	108	114.3	111.28	114.83	111.6	111.5	114.21	114.34	112.61	110.89	111.06	111.27	114.53	114.85	109.71	114.05	112.07	113.5	110.54	109.6	110.64	109.76	113.86	112	109.07	108.68	114.21	108.06	112.42	112.99	116.65	111.41	106.74	112.87	112.54	112.91	112.3	114.33	110.5	111.42	111.39	112.25
102.66	106.43	105.28	107.03	105.25	105.95	104.72	102.93	105.19	105.62	105.92	106.16	104.96	108.15	102.85	103.37	105.96	104.43	104.94	104.23	105.34	104.2	106.02	108.05	110.3	102.38	107.63	105.38	102.97	104.73	108.65	100.64	103.11	106.27	104.2	104.24	105.07	107.23	105.98	106.08	106.71	105.34	104.18	104.62	103.84	107.21	104	104.2	107.63	103.57
111.62	110.57	111.52	109.42	111.33	112.55	110.13	111.94	110.77	108.66	107.08	111.38	111.65	108.83	112.54	110.23	111.26	110.7	111.22	109.07	107.75	108.65	109.46	110.1	112.47	106.98	108.3	110.14	108.99	110.5	109.37	110.79	108.6	109.89	109.91	109.8	107.88	106.64	109.41	110.64	109.1	109.76	106.75	112.32	107.5	110.74	109.42	107.32	109.54	109.54
103.09	104.75	101.19	106.67	101.5	106.1	104.23	105.84	107	105.54	106.26	104.6	107.62	105.97	104.86	106.53	105.18	104.14	102.79	102.6	103.18	104.61	105.84	105.16	105.89	104.16	105.18	104.08	104.08	103.82	107.65	105.02	104.32	103.44	105.01	102.62	103.94	103.33	102.59	106.85	106.06	108.7	103.67	104.41	105.36	102.42	104.5	105.24	101.64	104.92
100.19	99.87	103.38	99.242	100.33	101.21	103.86	101.47	99.756	102.28	98.17	98.489	98.517	100.14	99.716	101.37	103.12	100.17	102.04	103.13	100.43	97.429	100.86	102.54	100.35	101.38	101.57	99.661	99.784	100.22	97.873	100.08	102.65	101.79	104.35	101.08	97.772	95.872	100.53	100.75	100.21	97.651	99.476	100.35	100.26	101.08	102.28	98.027	102.97	97.712
109.7	113.7	112.29	112.07	111.49	111.96	110.8	115.52	113.37	113.26	110.63	111.59	110.25	110.13	111.97	111.19	113.05	111.14	114.4	109.09	109.79	112.5	109.27	111.54	112.16	112.84	112.45	110.84	112.11	112.52	111.84	111.58	107.56	112.46	114.52	111.32	110.66	112.75	113.23	110.78	115.38	111.56	112.69	110.35	107.22	113	109.78	115.74	108.21	112.78
107.43	106.28	104.18	105.42	108.43	106.61	107.33	106.12	102.75	104.6	105.45	103.09	102.16	106.25	104.01	103.01	107.99	108.44	105.73	104.17	105.36	105.63	107.09	105.67	106.05	102.97	103.45	108.07	105.12	105.89	104.89	105.07	103.64	103.61	107.23	105.54	103.74	105.35	103.39	106.61	104.49	106.07	103.88	106.69	105.02	103.24	105.58	103.23	103.46	106.66
105.99	101.09	105.58	107.06	105.51	104.74	105.97	106.34	104.87	108.98	105.75	105.47	107.16	105.13	107.9	104.78	107.39	106.07	108.62	105.01	108.73	107.29	105.09	106.13	105.06	104.17	106.58	109.91	105.83	105.09	108.34	106.41	104.75	108.45	104.56	107.57	105.87	105.71	108.03	106.97	111.19	108.27	102.08	107.8	107.83	106.9	103.26	109.56	102.35	105.34
110.91	111.07	107.9	111.62	112.37	111.62	114.35	112.65	112.75	110.69	111.07	112.49	108	111.07	107.33	109.92	109.27	113.91	110.86	111.77	109.34	109.88	111.95	113.56	111.32	112.54	110.36	113.59	110.19	112.16	115.06	111.56	111.16	113.05	112.51	112.03	111.78	110.92	112.91	110.04	111.06	110.48	111.26	109.83	110.6	109.93	109.03	109.34	112.78	110.83
105.69	107	105.12	106.12	107.96	108.27	107.4	105.26	108.24	107.94	105.93	110	110.07	105.43	109.01	106.95	107.27	108.94	107.32	106.07	108.82	107.07	105.48	105.86	106.56	106.83	106.57	109.31	108.84	106.25	105.71	107.37	103.76	106.07	104.78	103.58	105.39	105.78	109.82	111.56	107.29	103.63	106.54	106.11	106.49	106.23	103.99	109.29	106.09	106.69
117.22	117.88	115.56	116.42	118.84	114.24	119.22	118.81	117.53	115.99	119.59	116.36	117.68	117.8	117.59	117.59	114.85	116.52	119.53	117.37	116.92	121.01	118.72	115.77	117.2	115.24	114.71	119.77	119.49	116.18	121.17	117.76	117.43	116.05	118.69	119.36	118.51	116.63	113.27	117.98	116.63	120.36	117.98	116.92	118.29	119.18	119.03	115.72	119.25	115.98
112.64	113.47	112.81	110.68	113.15	110.04	111.14	113.22	110.26	110.59	111.04	112.36	114.6	111.09	108.87	111.11	112.86	110.92	111.38	113.03	117.12	113.82	115.32	109.9	113.12	111.45	113.12	110.77	110.95	113.31	111.3	111.63	110.41	109.53	112.09	109.58	111.03	110.01	114.5	108.65	110.09	108.43	107.03	109.73	111.31	112.57	111.28	110.24	107.36	110.32
102.5	105.9	104.66	104.8	105.62	104.14	106.2	105.82	105.9	101.89	104.31	104.19	102.92	108.02	104.55	106.05	103.05	102.84	104.76	104.3	105.95	101.6	103.73	104.45	105.92	102.19	103.14	103.76	104.78	103.55	105	107.13	104.77	104.76	106.65	102.14	102.84	102.45	104.05	104.39	102.46	103.27	105.95	104.52	103	101.91	104	107.77	103.86	106.18
110.46	109.68	111.32	108.75	110.1	113.2	110.74	111.57	114.18	113.12	114.13	111.91	114.26	113.26	112.96	114.54	114.23	111.81	110.47	111.1	111.85	111	114.36	109.02	110.21	112.62	113.85	113.88	113.21	112.29	112.44	111.34	109.69	112.64	113.35	113.36	115.05	112.64	111.46	113.43	110.98	113.18	110.69	112.21	110.47	113.74	112.9	115.12	111.62	111.12
106.01	111.27	105.86	105.34	107.64	106.45	108.01	105.52	104.37	107.07	103.19	105.77	104.8	104.75	104.11	103.59	105.74	106.86	103.82	106.83	105.95	104.63	107.22	106.06	105.02	105	104.35	107.17	105.28	105.45	106.51	104.53	103.17	108.25	107.06	106.37	103.69	106.4	106.91	107.8	105.65	105.61	106.43	104.85	108.2	104.14	104.27	105.76	103.32	112.04
107.73	104.81	106.91	102.33	107.52	106.25	103.68	106.81	105.29	106.06	108.94	107.1	107.64	107.06	101.75	105.93	104.78	106.33	108.39	105.69	106.35	105.46	107.35	104.41	103.32	106.35	103.6	105.52	106.34	106.47	104.02	101.49	105.91	106.51	106.23	106.38	106.65	108.59	104.6	104.89	109.76	105.52	103.89	107.09	108.92	105.19	105.83	108.02	105.58	104.07
101.28	98.222	101.65	99.138	102.67	99.776	100.59	102.56	102.93	102.15	102.38	103.32	101.27	100.16	101.29	102.24	99.763	100.32	100.74	101.52	98.849	102.86	98.841	98.991	99.039	103.32	98.385	102.72	101.44	101.01	102.92	100.91	104.02	101.74	101.54	100.84	98.986	101.83	103.09	101.15	99.768	102.29	98.36	104.1	101.98	100.98	100.39	101.29	106.02	98.409
102.12	99.763	98.125	99.532	102.42	101.52	99.001	99.181	100.16	99.075	97.737	99.27	99.933	100.22	96.875	101.22	96.404	100.32	98.694	100.32	99.969	100.34	95.997	98.659	99.443	103.14	97.812	99.463	103.07	101.44	97.09	99.06	101.44	100.94	100.71	96.775	101.65	97.798	101.14	101.71	100.68	96.639	101.86	100.4	100.36	102.99	98.63	99.736	101.79	98.835
105.14	102.73	103.41	104.74	104.62	101.94	105.09	104.14	101.24	105.05	103.49	104.2	107.41	103.81	103.51	106.24	102.85	105.73	105.31	106.41	105.99	104.33	103.6	104.08	103	104.61	101.38	105.62	104.2	103.97	103.42	104.88	106.32	104.21	104.96	100.41	108.18	101.83	104.47	104	102.61	107.56	107.28	103.18	103.68	103	108.58	100.84	104.12	106.44
111.05	110.37	113.46	112.95	111.89	111.14	110.91	111.63	112.13	109.4	110.17	109.33	112.52	108.46	112.39	112.32	113.92	110.36	109.65	109.21	110.84	109.38	108.91	110.68	114.3	109.33	112.4	111.68	111.95	110.19	108.81	111.3	110.96	109.78	113.48	113.01	114.07	111.52	110.99	114.77	111.33	112.62	110.5	111.62	107.69	111.46	110.75	112.21	114.14	109.72
105.77	104.38	102.92	108.2	105.74	104.42	103.45	102.31	103.94	105.65	106.51	106.4	105.31	105.46	102.59	105.35	104.45	106.74	103.61	102.56	101.59	102.37	101.61	104.65	103.74	105.64	100.34	104.84	99.678	106.59	105.06	105.94	101.98	104.4	105.19	102.95	103.73	106	104.02	104.9	104.38	106.32	108.51	106.38	105.77	105.84	104.4	106.27	102.31	105.04
108.92	108.77	112.75	109.81	112.1	110.67	110.34	111.62	109.61	110.44	110.37	113.08	107.84	111.7	110.04	111.46	111.18	111.47	113.22	112.04	108.49	109.34	111.55	109.55	111.8	107.35	110.79	105.57	107.86	108.76	109.89	113.28	110.47	111.91	108.1	109.16	111.39	112.96	116.74	111.71	113.12	113.81	110.09	111.98	110.01	107.44	110.46	109.56	110.49	116.33
106.75	105.41	107.26	105.09	107.23	107.34	109.92	106.16	104.66	101.93	107.35	105.99	105.67	103.48	104.79	104.15	104.26	108.69	106.18	101.64	106.46	103.53	104.59	103.45	106.65	104.76	105.99	103.09	107.38	105.86	105.92	107.03	104.53	107.75	107.51	106.36	102.94	107.22	103.34	105.27	106.01	104.69	108.47	105.77	105.94	109.32	106.8	101.95	106.82	107.75
103.37	103.89	105.78	109.47	104.94	106.23	107.37	105.52	104.93	104.63	104.98	107.17	108.81	104.61	104.06	105	105.86	107.35	104.13	109.18	104.82	104.92	106.85	104.98	107.71	105.81	106.81	105.07	105.14	106.64	106.73	104.43	104.37	107.33	102.28	105.82	106.36	105.08	108.69	103.87	106.52	105.41	104.96	106.7	106.43	103.87	107.06	107.09	107.36	103.64
107.44	104.22	102.76	105.8	107.46	104.32	107.83	106.92	112.28	106.69	104.83	107.82	105.25	104.83	107.33	104.09	105.44	104.62	104.89	106.84	105.24	106.35	104.1	103.43	105.43	108.41	106.15	105.02	103.61	105.84	105.14	102.73	104.44	104.92	103.54	108.81	107.4	106.4	105.77	101.67	108.46	104.93	107.51	104.83	106.18	104.98	109	107.7	106.05	104.83
106.58	108.06	103.67	107.15	106.22	104.32	104.12	107.09	106.75	106.34	105.75	107.45	105.04	106.65	106.15	106.72	106.58	108.21	105.96	106.6	107.75	103.86	106.52	105.68	104.33	108.26	108.6	107.69	101.53	107.97	109.23	104.3	105.2	105.13	101.64	106.86	104.7	101.8	109.33	104.34	107.75	103.04	108.2	106.42	105.93	103.69	107.68	108.21	107.35	107.98
109.09	110.07	113.13	110.41	111.41	112	111.76	110.05	110.13	111.23	110.22	109.72	110.61	109.4	112.8	110.63	108.3	112.94	109.66	108.72	112.55	110.31	112.1	109.67	110.39	111.09	108.41	110.09	111.09	113.75	111.84	112.09	108.55	111.04	111.86	111.13	110.81	113.37	110.97	111.17	114.38	111.93	110.52	109.7	112.18	112.9	111.99	112	108.46	114.67
110.49	107.79	111.15	111.99	110.55	106.17	106.59	111.44	109.57	108.44	105.16	106.91	109.06	108.65	110.98	108.88	108.44	110.92	109.81	113.27	109.7	107.43	112.21	110.54	113.47	110.35	110.91	111.61	106.7	108.46	108.88	107.42	109.8	111.92	110.48	109.96	108.59	111.02	111.34	109.28	110.29	110.31	108.18	107.7	107.74	110.8	108.25	107.16	107.78	111.37
112.2	108.8	111.37	111.96	110.6	110.94	111.58	111.94	111.52	111.53	110.95	112.38	113.28	110.94	112.24	108.79	113.64	111.16	111.18	112.2	108.54	108.78	111.96	114.69	110.28	112.46	109.25	108.64	110.6	107.85	112.46	113.46	109.88	112.83	109.81	113.7	109.4	112.55	110.97	110.29	112.22	113.66	114.65	110.98	112.26	111.25	109.09	111.09	109.36	113.55
112.26	113.13	113.78	112.61	111.83	110.55	116.86	114.3	109.55	113.07	113.49	111.78	111.92	111.28	113.09	111.79	116.72	114.52	111.89	111.31	111.74	115.65	117.11	112.4	114.59	113.24	111.39	116.11	113.75	114.05	112.85	112.53	109.72	115.03	109.81	113.07	110.99	114.75	111.44	114.11	112.33	108.8	114.27	112.94	115.91	112.26	113.29	115.13	113.72	114.62
111.53	113.11	113.95	110.27	111.28	111.64	108.88	111.8	110.33	110.21	110.49	109.9	115.79	109.58	112.37	113.62	112.25	111.89	108.9	110.17	114.61	111.47	113.37	111.64	113.39	110.16	111.9	112.32	112.45	112.84	113.71	113.55	110.72	111.36	111.83	111.16	111.28	113.87	108.74	115.14	114.14	113.25	111.04	111.08	114.01	112.08	113.45	110.6	112.11	113.19
100.05	100.82	101.45	100.85	102.45	101.65	101.81	98.976	102.51	95.525	97.522	102.16	101.29	103.12	101.12	97.658	98.688	100.95	101.05	99.413	101.19	100.57	101.01	98.114	98.959	99.045	98.624	100.94	99.276	100.08	99.151	98.794	100.26	98.26	99.706	99.4	101.21	99.415	97.319	99.771	100.69	98.296	102.37	99.574	96.613	99.691	99.935	98.84	99.739	99.106
109.88	112.97	109.99	109.88	112.08	110.37	109.02	109.9	110.54	109.21	114.02	110.8	110.47	113.74	112.8	109.22	111.21	108.76	111.02	113.12	112.92	111.24	107.98	112.49	105.4	108.38	111.15	111.39	111.73	114.32	108.18	112.75	110.23	111.67	107.13	111.92	111.27	112.95	108.93	108.7	110.99	110.06	109.34	112	107.91	112.07	109.61	112.66	112.34	111.19
111.13	110.1	108.61	111.75	111.33	110.64	107.06	111.41	103.91	106.98	110.53	109.86	111.46	104.11	107.09	107.83	110.51	108.61	111.82	111.61	110.34	111.94	112.19	109.33	108.53	112.55	105.34	109.64	111.71	110.86	110.62	111.52	111.4	111.56	108.88	107.07	107.03	110.12	109.06	112.41	111.74	109.6	111.23	108.73	111.45	109.33	111.09	106.8	108.49	109.89
104.16	103.36	106.36	104.47	104.92	104.64	107.74	106.22	108.77	106.57	106.15	107.58	107.73	105.38	106	106.12	108.18	104.77	108.93	106.5	107.4	107.96	101.97	105.45	107.63	105.34	102.28	107.79	108.5	108.46	105.73	112.32	105.05	105.86	106	109.81	106.13	107.84	106.78	106.43	104.02	105.12	105.28	106.72	108.7	111.29	106.04	105.57	107.32	104.67
109.27	113.38	111.04	114	113.19	111.49	114.6	113.48	112.25	111.57	112.31	110	110.83	110.54	115.21	111.24	110.19	109.35	113.02	112.98	110.8	111.19	111.74	113.79	110.78	109.43	111.77	109.81	113.23	109.05	110.88	109.9	109.4	116.12	111.97	110.62	112.75	111.17	111.82	111.02	112.14	108.83	111.85	112.81	111.76	112.73	109.94	109.96	111.72	109.24
103.97	107.52	108.51	106.26	107.29	104.53	102.08	104.76	104.16	105.84	109.8	107.13	108.21	106.92	106.1	104.69	103.14	105.17	106.09	104.55	106.73	104.89	105.54	106.37	108.55	105.27	105.91	106.05	106.63	103.94	100.69	104.21	106.34	104.9	105.99	105.46	107.23	102.68	104.9	106.15	104.4	103.84	106.54	108.42	105.4	107.93	107.43	104.95	106.21	107.66
100.78	100.8	102.03	97.63	102.43	100.72	99.831	102.28	101.92	100	102.03	99.116	96.467	98.131	101.06	100.24	102.08	102.97	102.63	99.729	99.989	98.538	98.742	100.85	99.634	104.36	101.35	98.729	100.79	98.219	100.55	97.897	99.535	101.03	101.11	102.24	100.69	95.069	102.38	101.83	100.16	95.474	100.49	100.93	102.57	99.445	99.887	101.54	99.628	98.065
106.8	105.33	106.68	103.12	104.8	107.59	104.82	105.76	105.98	104.83	106.47	103.61	106.59	104.49	107.35	109.77	102.85	104.95	106.5	108.8	106.49	107.85	108	108.64	103	107.72	107.06	104.53	105.18	104.78	105.6	105.41	105.22	104.88	104.38	102.66	105.04	105.03	108.53	106.33	105.18	103.55	104.53	101.94	106.11	106.85	105.3	107.87	106.41	108.21
106.19	105.68	109.67	107.96	106.25	108.49	108.46	106.02	107.24	106.69	108.17	105.52	107.94	106.11	109.36	105.48	107.78	107.63	105.2	108.08	105.71	106.37	108.76	106.87	105.68	109.14	105.66	108.5	102.26	107.53	106.4	108.4	107.81	106.75	105.3	107.9	105.83	106.97	106.75	106.86	107.61	105.95	105.94	107.23	106.9	105.31	103.01	106.86	106.79	105.9
116.77	117.54	116.55	119.93	117.38	117.53	116.95	120	119.73	120.94	116.09	117.29	114.93	117.51	117.58	116.92	116.7	115.56	119.44	116	118.5	116.76	117.3	116.8	113.23	117.1	118.66	115.78	119.29	115.36	114.23	115.8	115.84	120.42	116.83	115.87	117.46	117.64	117.4	120.91	115.08	116.17	120.97	119.98	118.22	114.9	120.39	117.87	116.25	118.72
112.09	110.83	112.45	113.82	110.97	111.1	110.21	110.6	113.6	113.61	108.04	113.32	110.95	112.67	112.66	108.58	112.37	110.47	111.95	110.03	112.48	110.59	112.47	114.24	111.66	114.97	115.3	113.58	114.08	111.23	111.6	113.5	113.74	114.47	112.97	112.65	107.92	113.61	111.32	111.45	110.51	114.72	114.2	112.52	112.1	111.3	111.37	112.06	113.12	111.24
105.87	106.1	102.62	105.26	104.68	107.17	104.59	107.31	106.87	104.17	105.21	104.08	106.34	108.44	104.64	107.89	104.7	105.08	107.5	104.94	102.96	103.74	106.28	106.52	105.28	102.83	104.79	106.06	102.27	103.76	105.48	106.31	104.54	107.05	104.7	104.01	105.59	105.99	102.93	105.4	103.23	104.35	104.81	107.19	103.23	106.14	107.39	106.47	105	106.2
106.69	105.34	102.93	103.38	102.39	105.6	105.45	108.01	104.68	106.1	105.85	105.21	104.92	109.08	105.93	105.26	106.11	108.21	102.28	105.61	105.44	104.72	104.36	101.13	105.31	104.92	105.25	104.44	105.11	106.89	103.7	101.44	104.58	110.94	104.71	105.68	104.72	105.5	103.15	103.73	105.6	105.58	105.24	107.16	106.41	102.35	107.42	106.3	104.86	104.89
109.26	111.15	111.26	111.5	116.1	111.65	110.15	109.64	108.02	113.91	111.01	111.83	109.92	111.93	112.3	108.9	108.71	110.64	109.71	110.98	111.78	111.94	110.03	109.27	111.9	113.09	106.43	112.23	111.49	113.64	112.88	109.82	111.03	110.02	112.39	112.92	109.72	110.19	113.93	108.1	110.29	111.75	111.04	111.8	109.55	108.61	110.85	108.74	111.52	112.7
105.67	103.47	102.39	103.72	104.57	105.28	106.4	104.62	103.35	106.5	107.4	102.88	103.06	103.52	103.67	103.98	102.55	107.11	103.85	105.62	102.11	106.27	109.61	107.03	103.72	106.92	103.75	105.36	105.8	104.9	101.82	105.47	103.79	102.89	105.89	102.96	101.94	104.32	103.17	105.59	105.16	104.7	103.83	103.63	104.86	106.27	106.84	106.67	103.16	104.66
110.69	111.04	109.07	109.61	110.7	111.25	110.64	110.13	112.4	112.15	113.32	113.33	109.44	109.77	111.99	108.38	111.55	111.72	111.88	112.29	111.64	109.31	110.16	109.03	115.38	112.52	109.64	111.16	111.42	111.39	111.79	112.01	110.42	110.69	110.67	112.99	110.26	111.83	113.74	109.5	110.61	111.53	112.94	110.64	109.28	108.97	112.92	112.45	110.42	112.55
109.53	109.55	108.79	114.53	111.53	109.31	108.93	110.94	110.5	109.07	111.08	109.04	109.15	108.19	111.91	110.27	110.92	108.68	111.09	110.7	108.76	113.35	110.97	110.95	113.24	109.66	112.75	112.21	111.16	112.47	114.23	112.58	113.96	110.15	111.53	112.83	108.96	110.09	108.37	111.44	110.97	110.37	108.54	112.7	109.62	108.68	108.06	107.6	108.57	111.89
115.96	116.89	115.03	113.52	115.22	115.77	117.63	116.47	119.72	114.85	114.42	115.19	118.88	116.52	116.68	113.58	114.24	114.36	113.62	114.85	113.25	119.18	115.97	115.37	113.25	117.77	112.95	116.4	117.53	112.63	115.44	115.26	116.82	116.48	116.9	116.98	116.74	114.98	117.09	116.44	112.91	114.11	117.84	114.06	114.32	119.72	116.54	115.15	116.2	116.28
108.18	102.15	104.08	104.08	102.97	107.48	106.92	106.72	103.95	105.52	104.73	105.26	104.37	104.51	107.64	107.38	104.45	106.04	107.86	105.63	106.25	106.51	103.54	103.87	107.92	107.06	104.32	105.86	105.77	103.65	103.23	108.15	106.34	104.4	111.11	103.96	108.65	103.09	104.04	105.68	107.81	104.17	106.29	105.38	104.11	107.29	105.87	105.2	106.55	104.04
105.9	104.17	104.58	104.67	105.43	107.47	105.78	104.95	107.79	104.68	105.96	106.7	108.69	106.7	106.05	106.49	108.8	108.27	105.97	108.12	108.54	105.74	110.27	107.58	106.93	104.47	107.78	107.8	106.86	105.62	108.23	106.2	106.45	104.51	107.08	104.65	105.12	107.31	108.36	107.92	106.07	103.85	106.07	106.91	106.64	105.49	105.63	107.54	107.58	105.87
98.035	98.832	98.63	102.97	99.65	101.87	98.954	98.873	98.104	99.355	102.69	99.638	98.586	100.91	101.85	99.385	99.467	101.61	99.085	102.13	97.251	100.82	98.71	100.53	98.991	99.299	98.593	98.982	103.21	101.71	101.31	101.52	96.229	98.86	101.15	98.663	100.8	98.07	100.94	99.828	99.388	99.827	97.041	96.985	98.985	99.97	100.05	104.61	98.299	98.401
114.19	109.57	112.85	112.56	107.92	111.48	108.24	111.66	109.54	112.23	109.25	112.75	110.11	110.85	110.47	112.22	110.33	113.69	113.86	113.2	110.98	113.73	110.77	113.12	111.57	114.12	107.31	111.61	113.69	112.73	113.56	111.33	112.76	112.55	112.95	113.65	113.33	110.29	111.37	114.39	109.92	110.88	109.64	109.52	110.47	111.41	115.17	110.43	114.43	112.6
110.16	109.84	109.41	115.43	111.61	112.65	115.23	114.94	111.36	114.09	112.09	110	113.67	114.23	113.52	111.96	109.4	111.13	111.59	111.07	106.06	115.66	112.41	110.05	113.38	114.35	112.52	115.06	111.4	114.59	112.42	111.74	112.76	109.28	113.97	110.44	112.02	112.61	111.3	111.55	112.16	111.65	110.65	113.9	112.2	110.42	114.05	114.73	114.51	110.98
102.59	105.68	105.84	105.63	108.83	104.05	105.19	104.82	105.04	107.79	102.59	104.61	103.18	105.38	105.67	103.48	106.3	104.35	100.36	103.61	103.03	103.37	102.22	104.46	105.6	104.64	105.37	104.56	107.71	104.08	105.25	105.13	104.58	105.71	103.13	109.13	104.09	105.53	106.25	102.4	103.44	105.88	107.83	102.77	107.9	105.58	103.23	109.11	105.24	104.78
111.93	113.09	111.81	113.69	112.64	111.38	113.26	109.22	112.89	108.83	112.89	113.52	113.06	112.21	111.16	111.78	111.81	110.81	114.59	113.98	115.08	111.42	113.39	111.33	112.23	111.31	112.17	109.87	114.09	111.55	112.39	112.62	110.02	110.43	111.49	110.77	110.69	113.8	111.46	116.3	110.49	111.54	112.24	113.84	109.21	112.75	109.04	110.2	111.47	111.83
113.25	112.16	111.14	112.81	110.86	108.31	111.88	115.06	111.43	109.79	108.63	108.3	111.52	112.44	112.35	112.51	113.06	115.05	109.19	110.06	113.12	111.52	111.15	109.44	110.73	111.91	107.57	110.53	112.19	109.82	113.77	112.76	113.81	114.24	111.42	110.67	111.2	115.5	109.45	110.02	113.11	113.28	110.95	111.17	111.66	110.23	115.06	110.87	112.76	113.36
107.47	104.8	104.68	103.25	102.95	106.71	104.69	107.47	102.71	104.83	103.63	105.57	104.1	107.48	104.77	106.48	105.42	102.7	105.81	103.88	105.52	102.16	106.79	105.14	108.62	106.73	105.63	105.18	107.31	107.23	104.03	104.51	106.43	104.35	104.45	102.8	105.11	106.53	109.02	103.12	104.39	105.01	103.7	103.09	100.21	108.04	105.33	105.49	103.76	106.47
111.84	109.62	109.04	108.44	109.64	111	110.49	111.71	111.5	109.14	110.72	109.27	110.38	113.33	107.22	111.19	112.07	106.99	114.6	110.77	110.05	111.25	110.08	109.14	108.24	110.08	112.17	111.97	108.82	109.21	109.7	109.34	110.86	108.3	110.33	107.32	111.03	111.88	113.14	110.65	108.99	111.16	109.53	111.38	108.48	112.06	109.29	107.73	109.11	110.36
102.91	95.596	101	101.02	102.11	100.89	99.457	99.584	100.5	98.4	100.02	103.58	99.296	100.78	102.05	99.496	99.06	100.49	101.74	98.959	102.3	101.67	99.708	102.13	104.09	99.471	103.42	101.13	100.35	99.652	101.7	102.69	105.19	100.16	104.8	100.56	103.3	99.518	100.74	100.51	99.905	101.23	99.808	99.178	101.11	101.04	99.278	102.05	100.41	102.1
106.67	105.69	106.89	107.77	109.36	105.84	104.45	107.53	107.89	107.12	106.82	104.19	107.07	104.92	107.18	105.11	106.02	103.96	106.36	110.22	106.45	105.97	109.27	110.55	105.12	107.36	107.29	106.32	109.11	107.67	107.8	106.79	104.61	103.98	107.57	104.91	107.28	105.01	108.86	106.03	106.59	107.23	108.01	105.42	104.06	104.21	107.52	107.37	109.66	104.03
107.17	107.15	105.13	103.77	107.92	106.14	104.37	103.37	102.43	105.08	106.91	104.45	102.51	107.83	103.93	103.06	103.35	107.37	104.24	108.4	104.46	109.53	107.77	107.58	104.67	105.55	103.98	102.67	104.48	106.39	103.29	109.66	104.23	105.46	103.6	106.15	104.67	102.97	103.36	104.59	105.26	104.19	101.92	105.99	103.57	108.56	105.62	104.35	104.1	104.65
100.52	97.947	99.387	97.973	100.08	100	100.84	99.182	101.76	99.352	99.643	102.11	101.06	98.188	97.42	99.472	100.62	98.77	102.41	98.5	102.98	102.59	104.25	100.31	98.708	100.05	100.08	101.43	98.018	98.992	100.05	98.121	100.18	100.72	103.21	100.59	98.154	97.454	101.22	100.04	99.045	101.92	101.31	99.117	98.724	101.14	100.72	99.818	100.75	100.71
99.063	100.54	95.687	99.373	100.93	100.87	98.777	100.26	101.08	101.1	99.088	99.471	100.7	98.635	100.89	96.71	101.84	102.89	95.591	100.35	97.622	102.82	102.08	100.26	97.273	102.11	101.79	100.25	99.06	99.77	97.472	99.51	101.35	102.99	96.761	98.058	100.02	100.95	100.31	99.222	100.51	102.16	100.08	99.074	98.193	99.606	99.766	98.305	102.52	99.749
100.61	98.948	101.67	99.497	100.04	100.61	98.67	97.343	99.881	101.42	98.87	103.11	99.506	96.502	100.5	100.5	101.66	99.956	98.404	103.29	102.18	100.36	101.26	98.005	103.13	102.13	100.09	100.6	99.112	100.67	98.873	101.53	100.8	100.11	102.22	101.43	99.579	101.07	102.62	99.396	102.07	102.16	98.319	101.1	100.6	98.896	100.53	98.551	99.405	98.304
103.43	106.47	104.49	105.14	105.95	107.61	106.81	105.24	106.35	106.16	105.44	103.18	106.16	102.84	103.35	104.03	103.75	105.01	104.24	104.44	106.01	106.24	106.68	106.95	104.73	107.05	103.62	104.93	103.04	104.76	102.95	103.29	104.52	104.63	104.69	103.07	102.49	105.43	105.83	104.43	103.99	102.3	109.72	105.82	102.65	104.78	103.84	104.34	106.77	104.51
110.32	111.3	112.9	109.97	109.42	110.77	110.02	110.72	110.84	108.72	108.6	112.89	110.52	110	113.58	112.64	112.97	110.39	109.73	109.48	108.38	109.11	110.86	110.89	107.57	112.26	111.14	109.43	111.34	110.81	112.29	109.04	110.1	107.25	112.8	108.88	109.64	111.18	112.44	110.71	110.33	109.48	111.08	112.39	110.39	110.97	107.7	110.88	112.32	112.53
108.52	111.48	108.5	108.8	109.34	110.18	108.81	109.04	110.4	106.61	112.93	107.93	110.95	107.83	110.6	108.25	109.68	107.86	110.11	108.86	108.21	113.99	111.61	107.98	109.7	109.39	113.07	109.86	109.68	108.53	110.11	110.53	110.44	114.24	108.45	108.97	110.27	109.65	109.3	111.76	110.54	112.3	108.55	113.15	106.57	109.52	110.38	108.14	109.2	111.84
108.2	103.42	106.3	107.5	105.79	104.86	105.35	106.54	105.52	109.21	104.48	109.22	109.57	104.82	106.72	107.99	107.96	105.06	105.66	106.12	108.11	106.84	106.7	106.72	106.1	110.12	106.26	106.31	108.17	107.65	107.8	106.83	107.24	107.63	107	108.25	102.43	102.79	104.72	104.54	101.54	107.39	108.15	104.72	105.23	106.06	106.38	107.57	107.61	107.67
111.79	112.02	110.65	112.42	111.35	112.02	110.93	110.96	109.32	114.77	109.03	108.31	110.38	106.81	110.36	112.38	111.45	108.38	110.88	111.87	112.94	108.94	108.55	110.8	108.86	109.54	110.18	110.57	112.98	108.55	112.09	109.58	109.96	113.61	109.96	111.31	104.76	110.56	109.88	109.14	108.93	112.31	109.04	110.01	109.52	110	110.1	110.87	109.23	110.27
104.83	105.16	106.46	108.74	107	104.3	106.86	107.12	106.96	105.03	108.07	104.65	105.44	108.51	107.7	105.12	103.81	105.01	103.25	105.26	105.68	106.14	108.21	106.23	104.77	108.15	105.89	103.35	108.31	105.49	105.07	105.96	108.8	103.54	104.79	106.74	104.52	105.54	101.99	106.11	105.55	105.98	108.57	108.34	106.59	106.46	104.81	108.26	104.96	103.98
107.21	103.96	105.84	104.86	105.66	106.21	106.05	107	107.7	106.71	106.25	108.98	106.7	106.78	107.99	105.69	108.1	109.8	108.68	110	106.84	104.02	106.55	106.49	104.5	106.72	107.47	108.28	109.81	106.84	107.12	103.1	107.06	104.02	108.72	106.28	105.33	106.01	108.5	104.82	105	106.95	106.02	110.44	106.6	104.48	104.98	107.63	106.02	105.91
105.22	106.67	105.53	108.38	109.72	106.65	108.1	105.23	107.13	104.83	109.07	105.66	105.91	107.89	105.31	106.9	104.72	106.09	104.06	106.61	106.05	108.32	105.34	106.93	106.05	105.07	105.32	103.84	106.25	104.57	106.56	107.34	107.71	102.87	107.09	109.62	111.99	108.04	106.45	102.74	105.68	104.96	103.72	110.01	109.03	105.19	108.02	106.97	108.62	108.65
117.84	113.56	114.95	116.04	118.92	113.4	114.85	115.26	116.5	115.26	116.84	115.73	117.46	117.59	114.2	116.05	117.43	120.38	113.19	115.51	114.82	115.21	115.12	117.14	116.87	117.98	120.14	117.74	117.68	116.25	116.48	118.02	115.69	117.63	117.82	115.87	116.69	119.08	115.19	115.4	114.36	119.46	113.57	117.13	116.44	115.04	118.21	116.68	118.56	115.54
105.78	105.45	103.66	104.51	108.64	103.57	104.31	106.73	108.56	106.66	103.96	102.59	102.3	106.13	104.09	104.68	104.31	106.88	104.17	104	106.12	102.28	105.36	102.55	105.72	102.86	103.04	103.74	106.76	106.04	105.59	106.13	107.79	103.74	103.98	103.25	103.91	102.83	104.3	104.91	104.51	104.34	104.67	102.77	105.28	102.47	104.43	101.69	103.08	107.86
102.97	105.06	107.93	107.54	109.72	102.13	107.31	106.35	106.53	106.82	104.26	106.28	104.76	104.33	107.58	104.88	101.96	108.9	106.09	104.45	108.71	104.98	108.42	104.98	103.23	104.51	106.15	103.75	104.92	105.14	103.49	105.83	106.77	101.11	105.82	104.6	105.04	108.01	106.99	103.76	106.48	106.07	106.64	106.12	100.63	106.77	107.11	106.57	107.3	105.6
107.37	105.21	101.92	107.2	104.94	103.85	104.53	105.8	105.28	106.3	104.32	103	107.1	105.82	104.36	104.36	105.17	105.7	105.78	104.96	105.84	104.24	103.76	101.04	102.59	106.12	107.06	105.43	104.93	108.17	107.25	104.2	106.85	103.38	105.31	107.28	106.24	108.89	103.25	103.91	105.93	107.96	105.03	104.16	104.35	105.62	107.15	106.9	104.54	103.85
99.962	99.823	98.227	101.93	98.138	98.733	103.79	101.49	100.47	100.79	100.87	103.54	102.52	103.06	100.26	97.378	100.62	101.07	102.24	100.62	102.57	99.04	99.881	97.991	101.19	100.85	100.41	100.92	103.25	100.24	99.268	100.57	96.272	100.07	99.013	100.05	101.09	97.677	102.92	101.53	95.545	100.2	101.51	100.38	101.21	101.75	100.56	100.74	99.628	101.55
106.38	105.17	106.59	107.2	105.25	104.16	105.5	107.26	105.16	106.34	107.36	105.73	106.65	106.41	105.61	103.32	102.47	103.87	108.34	107.48	110.27	104.37	106.2	105.2	105.99	103.59	105.62	106.38	105.69	108.19	107.58	104.12	106.32	105.8	103.33	104.62	102.57	107.55	105.1	104.48	102.92	106.03	105.12	103.58	104.77	104.86	104.1	106.24	105.87	108.99
104.09	106.19	102.83	103.14	103.56	105.52	105.31	103.84	106.81	104.24	102.92	102.36	104.08	104.8	100.72	103.56	103.74	107.79	101.41	101.74	101.63	105.46	104.74	104.08	105.58	102.41	100.24	102.82	104.62	104.06	106.91	105.71	101.73	104.06	104.54	104.68	103.06	107.62	101.01	102.5	105.13	104.13	103.92	105.12	100.55	106.28	101.5	103.28	105.79	106.59
104.09	104.18	104.85	103.59	104.94	104.33	104.5	105.72	107.69	106.48	105.95	102.99	104.28	103.4	105.67	103.49	103.12	106.44	108.03	105.44	104.51	107.51	104.91	103.42	102.72	103.66	103.16	106.27	103.65	104.7	102.42	103.83	99.719	105.45	104.06	108.07	102.95	105.9	106.29	103.64	107.01	104.35	103.76	105.72	104.06	103.53	103.49	105.92	104	102.27
109.66	108.24	110.67	107.99	109.54	108.42	107.19	111.45	109.68	104.99	109.64	110.5	108.19	108.68	111.94	108.98	107.85	109.14	111.34	107.09	110.78	110.77	106.16	112.18	110.51	110.53	107.49	109.49	109.07	112.16	110.57	110.26	112.05	107.98	107.11	109.64	109.53	110.7	108.23	108.82	112.01	110.22	109.28	109.53	109.15	109.82	107.27	107.72	106.93	108.92
105.39	104.04	104.89	107.54	104.94	107.66	106.46	105.33	105.92	105.81	101.75	104.98	101.55	107.79	106.36	103.9	104.51	106.46	103.62	104.16	105.47	105.2	109.81	105.08	106.75	105	106.82	105.17	103.6	105.25	106.2	107.06	108.07	103.81	106.46	107.17	104.82	106.95	105.53	104.33	106.04	105.11	104.23	105.33	106.67	105.75	104.7	103.97	104.13	102.12
109.09	110.2	106.82	110.86	108.71	110.97	112.81	113.02	110.2	112.61	109.17	110.99	112.39	112.06	111.52	106.66	112.43	112.46	112.37	111.33	109.36	111.89	110.11	112.33	112.73	108.09	109.51	109.9	111.65	109.49	112.56	112.79	109.91	113.1	110.88	114.54	111.62	111.69	109.6	113.49	110.14	112.31	110.65	108.37	113.2	114.48	113.89	111.25	112.71	110.45
103.72	103.69	101.87	107.19	100.17	101.39	104.55	105.3	102.17	102.48	106.75	107.4	106.48	103.01	103.17	107.02	105.89	103.67	104.57	103	103.87	99.094	105.47	105.11	104.31	106.12	101.94	106.52	105.23	105.17	101.76	105.38	104.4	105.42	104.29	105.21	99.793	103.43	103.02	103	104.3	103.15	100.85	106.26	104.23	104.91	104.27	107.26	106.7	103.06
108.23	105.77	106.21	108.42	104.94	108.69	104.77	104.81	105.6	104.21	107.85	104.49	106.02	106.6	107.35	109.68	106.81	108.04	105.98	104.92	106.19	106.23	106.87	104.91	104.79	106.6	108.04	103.73	105.93	107.11	107.96	108.08	106.36	107.75	106.43	106.95	108.88	107.29	106.49	107.54	109.08	105.06	106.74	102.58	105.21	105.87	105.23	107.36	110.9	105.81
106.58	103.13	105.31	107.56	109.07	105.39	108.01	103.64	105.21	104.8	104.91	106.17	103.12	106.54	105.78	105.39	105.96	108.91	107.4	103.78	106.13	106.37	107.96	104.17	104.04	107.35	105	109.78	106.2	105.25	105.79	105.09	105.65	104.13	103	104.72	106.88	100.89	102.21	106.76	102.79	104.27	104.52	105.05	104.45	106.74	106.5	103.15	104.8	103.69
105.69	104.63	107.17	108.6	103.2	103.37	108.49	102.36	106.67	106.45	104.59	105.54	104.8	107.05	105.09	105.6	105.97	106.2	103.64	104.13	108.68	101.94	106.6	102.57	102.63	104.92	105.41	104.99	106.48	107.71	107.7	104.63	104.63	106.39	106.11	105.23	106.09	107.38	105.94	105.95	104.69	106.54	103.87	103.37	106.17	106.37	107.18	106.2	103.07	105.29
106.45	109.04	107.31	103.23	106.93	109.06	104	108.19	109.56	106.12	106.73	106.27	105.47	105.05	106.5	106.19	107.28	105.09	109.45	107.02	109.61	109.76	108.88	105.47	108.92	103.44	109.01	107.15	107.21	105.84	110.94	105.8	105.25	108.06	106.59	107.46	109.61	104.62	105.91	104.06	108.86	109.15	104.72	109.28	104.94	108.87	106.48	107.8	104.08	107.16
112.55	110.04	108.48	110.89	108.26	113.64	111.96	110.49	109.3	111.62	108.36	107.07	112.18	107.12	112.91	108.78	109.74	111.48	110.54	112.42	106.55	113.27	111.76	112.66	109.97	109.86	111.85	108.14	107.62	108.26	109.58	107.98	109.63	108.88	110.63	107.81	109.3	109.54	108.4	109.24	110.01	108.56	109.98	111.22	111.72	109.81	110.74	111.72	109.52	109.77
97.58	99.708	99.667	100.04	100.22	98.227	98.172	98.457	98.496	97.36	100.74	101.85	100.23	101.64	102.03	98.057	101.7	101.63	100.85	100.81	99.228	103.43	97.764	99.786	99.36	97.709	100.03	99.653	98.147	101.74	99.698	100.16	101.02	103.18	97.899	98.967	100.11	102.94	101.6	98.38	101.98	100.71	100.24	104.87	100.35	101.66	99	100.28	98.205	97.653
103.54	102.64	102.36	108.78	104.23	105.38	103.23	104.92	105.35	103.51	101.88	104.76	101.1	104.6	102.06	103.14	105.16	103.21	108.18	105.64	101.75	105.61	105.47	105.13	102.17	104.35	103.42	105.53	104.19	106.29	105.51	102.81	103.27	103	106.62	103.33	103.98	103.17	104.06	105.57	103.66	106.85	102.9	101.12	103.11	106.5	104.99	106.47	101.85	103.46
104.03	106.57	105.14	105.46	104.8	103.3	104.99	105.48	104.74	102.91	104.65	104.25	105.51	104.82	103.91	108.3	102.65	104.32	99.216	104.83	107.1	103.44	103.79	102.96	103.08	104.59	105.34	101.78	104.75	103.6	103.85	102.94	104.38	102.26	102.31	104.5	102.79	105.99	103.77	103.26	103.96	105.54	101.63	101.33	103.25	102.61	102.13	102.26	104.51	101.88
105.02	106.12	104.18	105.65	106.53	106.3	109.53	107.92	104.75	106.24	105.46	106.59	105.75	108.49	110.26	106.14	108.54	106.7	106.85	107.96	108.21	105.62	107.19	105.39	106.25	104.61	110.17	106.68	107.26	105.65	102.47	105.29	106.43	104.95	106.29	106.52	107.6	107.55	108.96	105.49	106.24	102.72	104.16	105.91	105.37	105.08	104.99	107.91	106.65	104.38
106.48	106.2	104.42	107.4	104.94	107.63	109.16	105.83	106.84	108.66	104.4	105.16	107.05	101.33	107.29	104.31	105.94	107.9	106.5	107.14	105.2	104.65	103.4	104.91	105.05	108.9	105.6	104.61	105	104.89	104.78	103.86	104.94	111.85	110.32	104.99	107.85	106.09	104.43	105.9	106.5	105.92	107.48	106.05	105.4	109.51	108.54	107.31	106.31	107.25
103.09	107.33	106.93	106.64	106.1	107.48	105.72	106.93	108.27	106.18	105.28	106.9	109.13	108.25	106.9	108.25	104.58	106.19	103.44	107.19	104.48	106.55	106.18	109.01	107.3	108.33	108.24	108.06	105.85	106.08	106.87	105.06	105.76	108.16	106.09	107.2	102.92	110.44	107.34	107.72	105.72	107.85	109.39	108.7	106.02	109.51	105.44	108.22	105.06	108.21
100.23	100.82	100.42	100.18	102.82	102.46	99.097	98.161	98.071	99.529	98.706	101.09	103.42	98.696	103.41	102.6	98.471	102.62	100.66	101.23	100.97	97.986	100.38	102.16	100.28	104.73	101.83	98.955	99.4	100.79	100.98	99.372	97.794	97.328	101.12	99.83	99.535	101.22	99.513	101.68	102.42	100.05	99.95	100.45	100.14	100.84	102.56	101.46	100.21	99.692
99.345	99.69	101.03	102.44	100.25	96.606	101.59	100.45	99.487	96.242	100.07	100.47	99.094	99.518	102.36	100.43	97.772	98.246	100.87	98.335	102.05	100.91	100.84	99.864	100.03	97.241	98.064	99.034	97.457	98.859	101.65	99.006	99.053	99.452	103.61	99.064	100.43	98.414	101	102.27	99.402	101.03	99.821	101.07	100.28	102.03	97.208	99.735	98.144	97.615
103.94	104.76	103.47	106.88	105.41	106.55	105.37	104.43	109.04	109.48	107.32	105.52	104.26	108.54	106.16	107.81	103.24	104.66	106.64	104.97	111.42	104.79	103.87	108.38	105.28	109.34	103.04	108.17	105.11	108.63	105.18	107.5	106.7	109.19	106.9	102.95	108.51	105.14	105.88	106.11	106.59	107.62	106.36	106.85	109.32	108.65	107.32	105.46	106.41	101.21
104	101.96	103.56	104.92	101.89	102.75	105.14	103.26	103.41	107.74	101.15	104.74	108.22	104.14	103.07	104.02	105.73	101.39	106.99	102.86	102.38	104.94	103.45	106.15	107.99	105.41	104.11	104.95	103.35	104.02	101.94	105.06	104.45	101.98	103.16	104.38	102.56	104.47	103.15	102.5	102.92	104.91	107.59	104.23	105.08	102.68	105.42	105.78	99.926	103.79
99.213	102.14	100.81	99.675	96.23	100.38	100.91	101.77	103.47	100.6	98.986	100.79	99.952	99.507	101.5	99.541	103.96	96.389	99.298	99.843	98.01	96.842	100.36	102.22	99.015	101.71	99.346	98.945	102.1	98.79	100.13	100.55	98.53	100.76	99.287	97.532	99.536	97.832	97.968	98.447	99.367	101.56	96.863	99.199	99.025	100.25	99.944	102.69	100.1	99.279
106.37	108.16	104.37	104.72	105	107.05	107.61	104.55	106.08	101.99	107.29	104.33	105.54	104.98	108.54	108.7	103.84	105.28	108.36	108.74	106	107.93	105.17	106.84	106.67	104.11	105.13	104.59	109.83	103.88	103.56	106.36	106.75	106.18	101.96	104.81	109.42	105.24	106.51	106.82	107.57	106.75	102.89	107.56	107.64	105.07	103.56	105.26	108.4	106.76
109.55	109.63	111.9	113.34	114.95	111.96	110.22	108.63	110.27	112.69	110.64	111.39	107.89	110.06	109.1	110.75	109.29	110.2	109.29	110.54	110.32	110.59	110.72	108.98	108.4	109.3	109.67	111.41	110.46	113.67	111.3	111.27	110.8	111.1	112.36	109.98	110.43	109.14	109.35	109.24	110.39	108.77	114.67	108.37	112.02	111	109	107.77	113.51	110.66
102.47	100.52	98.511	97.172	99.927	99.736	101.88	96.031	99.771	95.577	101.43	98.631	101.41	99.274	96.804	99.001	100.57	99.357	99.41	97.681	98.442	100.83	101.17	100.5	98.99	98.148	97.455	100.47	97.758	99.691	96.519	99.369	100.21	97.388	100.16	101.16	99.22	96.855	96.801	99.306	99.386	100.77	104.01	100.63	99.654	101.53	98.174	97.851	100.97	98.63
106.45	110.44	104.8	105.18	108.92	109.47	107.26	104.89	106.39	106.59	107.43	107.78	106.89	110.97	108.3	108.08	107.53	107.62	109.95	107.1	107.58	105.23	103.56	107.02	104.53	105.56	107.27	105.81	108.89	104.91	105.16	105.11	106.88	108.72	105.41	106.06	109.1	104.75	108.76	109.25	104.74	110.42	105.32	106.32	107.66	109.01	105.72	105.63	106.06	107.42
107.52	108.43	107.34	105.3	104.27	103.67	106.55	105.91	104.57	103.68	105.8	108.62	106.83	105.89	107.01	106.77	112.21	104.21	108.68	106.99	105.16	107.46	106.65	105.19	107.92	109.83	106.68	111.63	108.01	101.96	106.07	107.99	108.7	108.36	106.4	105.36	104.2	103.09	105.51	106.9	105.73	105.32	102.04	108.43	107.28	109.43	104.31	105.31	105.37	108.39
101.17	97.546	102.29	96.91	99.488	98.049	99.021	99.725	101.62	99.605	97.954	100.59	102.8	98.766	99.116	100.6	103.07	101.92	96.396	98.737	102.81	99.118	101.13	97.177	103.33	98.824	100.29	98.022	100.08	98.978	101.73	101.29	101.46	101.29	100.38	97.855	99.59	97.288	101.1	102.72	100.73	99.607	97.486	98.981	103.57	98.502	98.547	99.403	100.14	101.79
118.05	115.72	118.29	118.43	114.89	117.26	115.76	116.63	118.14	121.62	114.75	115.5	119.24	118.65	115.57	119.09	119.7	119.81	115.38	116.94	116.38	117.84	116.11	118.14	117.96	118.95	116.11	116.51	117.52	116.88	119.73	120.18	118.82	117.46	118.19	120.59	118.36	113.69	119.44	118.67	116.29	118.9	116.49	118.34	117.37	116.68	118.64	118.26	120.27	117.39
104.07	101.17	107.82	103.37	108.14	105.45	106.24	105.88	104.01	102.35	106.23	106.6	104.95	107.94	105.16	106.48	103.57	109.81	103.77	105.81	104.1	105.15	106.58	105.02	104.22	106.28	104.4	105.07	104.26	105.91	104.65	107.74	104.45	103.78	102.94	103.68	103.76	102.75	104.92	105.77	105.06	105.08	104.39	103.31	104.35	107.24	105.15	105.71	103.41	106.44
103.61	104.49	102.82	104.6	103.93	106.67	104.02	106.61	100.39	102.55	105.41	101.62	105.92	105.32	107.16	104.1	104.61	103.89	103.11	104.48	106.34	107.42	103.57	99.907	104.49	106.23	104.25	106.34	104.69	106.44	101.3	104.54	105.13	103.16	106.14	104.02	108.15	106.05	103.54	100.51	105.75	105.11	106.09	103.13	103.86	103.15	105.9	103.84	106.55	101.75
108.02	110.27	109.2	114.48	113.07	108.73	110.8	112.04	109.92	114.36	110.55	110.18	111.51	110.6	112.49	110.45	111.6	108.3	110.13	110.99	112.5	112.22	111.92	110.37	113.09	109.11	108.08	112.3	111.66	113.39	110.08	112.14	113.38	112.4	112.43	109.94	111.45	112.99	110.43	113.1	110.81	110.36	108.83	111.02	110.16	115.94	111.78	111.13	111.68	112.99
108.25	107.98	104.05	106.73	106.25	105.91	106.04	107.27	107.58	104.1	105.9	104.73	105.62	105.93	106.55	104.26	104.69	104.83	104.28	106.24	107.53	106.73	107.03	104.45	102.67	104.58	106.23	108.21	106.39	104.25	105.05	104.34	102.3	107.09	103.65	108.33	105.57	104.88	105.38	105.02	105.9	104.87	105.52	106.17	107.43	105.3	105.22	109.44	105.72	104.82
105.81	103.53	105.36	106.7	104.56	107.68	103.47	104.62	103.96	103.53	103.21	105.36	107.24	105.58	102.85	103.49	105.62	107.14	105.22	102.2	102.47	107.2	102.75	106.24	105.68	106.29	104.57	103.22	109.55	106.99	104.77	105.45	102.84	102.66	104.21	106.01	104.79	106.72	107.07	104.6	104.41	105.82	103.95	104.94	105.49	105.01	105.82	103.72	106.41	102.42
109.5	112.14	114.93	113.43	112.28	112.47	112.48	112.67	113.8	111.26	110.37	112.3	114.22	110.25	109.4	115.27	111.78	110.88	112.29	108.51	111.32	111.54	109.46	112.82	114.95	113.91	112.87	111.95	109.92	112.9	111.52	111.21	112.46	113.78	112.5	111.66	112.14	114.66	107.7	111.71	115.7	109.95	110.65	110.44	109.96	112.49	113.44	113.1	109.53	112.55
107.87	105.05	106.45	109.56	106.61	105.6	106.8	107.41	107.67	108.35	106.85	107.74	108.37	108.73	105.88	105.79	104.42	108.33	109.22	105	110.79	106.92	107.77	107.62	107.38	108.29	104.11	104.45	105.3	108.04	105.08	106.61	106.29	107.52	106.35	105.77	105.8	109.7	105.37	108.31	109.44	107.52	106.15	106.57	106.11	104.49	108.25	105.72	109.8	104.71
101.34	101.79	106.29	103.44	104.7	103.26	102.81	104.72	102.07	107.35	100.84	105.64	101.19	105.52	104.15	102.51	106.28	108.49	103.9	106.78	103.97	103.19	105.02	105.88	103.07	104.64	105.71	105.96	104.44	108.12	106.38	104.95	105.33	101.85	104.69	103.63	103.45	102.86	103.53	101.86	101.15	104.38	105.86	102.8	106.11	106.36	104.06	103.7	100.89	102.49
115.29	115.42	116.61	115.07	117.84	118.83	117.53	113.26	120.68	120.13	116.56	115.33	117.58	118.18	116.21	115.54	118.16	114.74	117.95	116.58	118.86	112.83	119.61	117.54	117.74	116.61	116.18	115.12	117.07	114.11	116.04	116.03	116.3	114.84	119.53	116.43	118.5	116.45	117.67	115.41	120.12	114.9	116.92	115.18	118.06	115.86	113.96	114.97	115.75	113.17
105.63	106.99	106.11	103.64	105.51	106.72	107.72	103.39	103.93	105.1	100.71	104.75	106.38	104.54	106.09	107.76	106.11	104.48	108.48	107.93	103.69	107.66	104.55	103.56	109.01	106.87	105.47	103.78	107.38	102.37	103.57	106.89	106.04	103.33	105.18	106.02	108.85	101	107.1	107.74	101.95	106.27	103.91	105.91	106.26	108.31	107.04	106.72	107.08	106.74
108.87	110.26	109.23	109.6	111.41	110.58	109.99	112.51	108.11	110.76	106.43	109.95	108.4	107.1	111.57	110.19	111.17	112.88	110.59	112.3	110.36	111.61	107.9	111.89	107.98	111.69	111.22	109	111.31	107.06	108	109.87	108.77	108.66	107.13	111.18	111.98	112.34	110.93	108.74	108.77	111.14	110.18	111.13	109.56	114.11	110	110.54	111.82	112.5
105.55	107.23	106.68	108.73	106.17	106.57	105.52	106.95	105.89	107.41	103.81	110.84	108.54	106.13	103.94	106.32	109	106.89	107.17	108.74	105.61	107.58	106.52	106.36	109.34	107.87	106.5	104.9	104.58	105.41	106.86	104.57	104.03	107.6	106.22	104.87	103.14	108.88	106.87	105.14	107.5	103.79	107.35	107.28	104.97	105.29	108.8	106.38	108.2	109.41
107.6	106.17	110.14	104.1	107.17	109.38	107.79	103.54	107.4	109.97	106.44	107.89	106.97	106.47	106.57	107.53	104.96	106.59	107.55	106.95	107.51	108.74	107.22	104.97	110.08	108.32	103.59	105.58	106.21	109.2	106.05	108.02	107.41	107.28	108.59	108.97	110.16	107.07	108.42	107.53	108.39	104.88	103.64	103.61	106.49	106.81	108.84	105.48	109.13	107.78
100.97	101.89	99.082	102.19	100.8	98.725	99.562	99.828	97.775	99.172	95.988	99.723	103.48	102.16	101.09	100.15	97.578	99.807	98.995	98.646	101.23	98.52	100.58	99.605	100.55	101.79	97.608	102.82	100.23	99.295	97.68	101.58	102	99.121	98.335	98.018	99.031	99.135	100.7	100.84	98.638	102.91	101.11	98.143	97.767	97.167	99.322	101.94	99.357	100.69
105.96	103.06	104.78	108.81	107.94	105.95	105.62	104.28	104.3	107.9	105.44	105.24	105.94	103.1	104.56	107.45	106.14	105.25	104.89	106.52	106.66	103.35	104.05	106.74	105.1	108.79	103.38	106.78	105.56	104.96	107.46	106.08	103.32	106.65	104.06	104.59	103.54	108.28	104.5	106.53	102.64	105.14	104.56	108.69	105.19	106.49	109.3	102.94	102.71	104.07
105.62	105.52	103.45	104.9	105.65	105.57	105.15	106.84	103.35	106.53	105.74	103.83	105.93	106.43	102.52	106.31	101.2	101.07	107.15	105.49	107.71	107.2	106.84	102.79	106.92	105.99	105.99	107.43	105.67	102.67	105.38	106.59	106.11	105.32	106.14	107.49	107.54	106.1	108.37	106.39	102.84	103.27	111	105.67	105.36	106.71	103.39	106.06	103.99	105.7
99.491	102.72	97.854	100.15	104.32	100.08	101.24	102.44	97.327	97.23	99.897	100.28	99.256	101.59	98.014	99.721	100.49	99.619	98.041	100.34	97.427	99.788	97.702	99.288	99.83	98.038	98.03	100.96	100.49	103.17	101.28	99.622	97.839	101.81	101.36	99.356	101.17	100.69	100.18	98.887	97.367	102.79	97.673	99.839	99.036	97.486	101.7	100.08	101.19	101.7
110.74	110.46	112.13	111.43	113.48	112.1	111.02	111.66	111.07	111.45	109.82	112.09	112.19	111.84	108.59	111.35	113.21	111.55	113.11	111.51	110	109.8	111.28	109.08	115.82	112.96	112.18	114.47	112.3	113.22	113.3	110.58	112.23	111.04	111.81	113.35	110.36	114.05	110.73	113.08	112.51	110.02	108.2	114.29	111.72	114.83	113.04	113.31	112.6	113.57
102.14	103.01	103.4	105.38	105.5	105.75	102.34	104.93	103.28	102.88	105.49	103.3	107.96	99.934	104.19	104.15	105.62	105.05	105.01	104.44	104.26	105.08	102.71	103.48	103.3	104.71	104.68	106.38	105.75	101.57	104.02	104.15	105.12	103.91	103.77	102.27	104.9	106.27	106.92	106.99	103.94	103.26	105.84	101.69	102.63	105.31	105.42	101.72	103.72	102.48
109.78	107.13	105.77	106.98	104.81	108.77	104.43	103.88	104.79	106.96	105.99	104.39	104.07	104.73	106.35	108.79	103.45	107.1	107.91	106.1	105.07	105.55	106.95	106.22	106.72	104.02	106.1	104.3	105.09	108.5	103.3	103.64	101.48	103.86	107.36	107.22	107.95	106.54	107.42	104.98	105.96	103.47	102.79	105.4	104.35	106.28	102.58	102.98	107.86	108.96
102.58	98.772	102.15	98.57	99.584	98.02	101.54	98.916	99.488	102.86	98.466	101.37	101.3	99.776	103.32	97.835	101.19	95.397	97.185	100.65	100.61	99.326	101.53	100.92	101.73	103.45	100.71	101.95	98.658	100.21	101.4	102.24	100.74	102.52	100.64	97.879	100.51	100.28	101.93	97.933	103.2	98.738	97.804	99.809	98.801	98.896	100.26	100.63	102.68	100.51
113.75	111.53	111.12	111.25	112.2	114.04	113.53	111.53	113.32	115.88	112.42	112.86	112.92	111.64	110.34	112.28	114.04	110.68	110.38	113.16	111.93	111.62	113.2	114.91	114.6	112.64	110.39	110.67	114.16	112.65	111.63	115.47	111.58	114.7	111.98	114.2	111.49	112.4	113.75	110.75	110.4	111.72	113.68	112.78	111.66	113.61	111.7	112.72	110.67	114.35
112.33	108.84	108.85	109.32	108.51	113.64	113.39	112.51	114.41	112.49	109.3	109.64	111.58	110.15	111.15	109.74	109.09	110.02	112.98	113.76	111.81	111.33	111.34	111.71	111.59	111.2	110.55	109.17	111.58	114.66	109.49	109.13	110.43	111.47	112.61	109.52	109.33	109.23	109.97	111.16	109.86	110	113.08	111.86	110.16	113.06	111.63	112.93	111.91	109.79
106.42	109.76	108.42	104.29	107.7	107.56	106.9	106.47	103.36	108.26	105.8	105.6	105.07	109.15	105.9	105.95	103.03	105.46	105.79	104.74	104.98	107.54	104.31	103.05	109.09	109.63	107.77	107.34	104.32	105.54	106.18	108.71	109.19	103.41	107.32	107.1	105.21	108.4	102.73	103.37	104.03	105.68	107.38	108.08	105.87	105.13	106.63	105.71	106.79	107.08
110.55	110.04	111.44	111.53	111.54	111.77	112.52	112.32	110.56	111.19	110.78	109.99	111.73	112	113.17	113.06	111.75	114.78	114.96	114.61	114.05	112.3	111.63	112.62	112.89	109.04	114.4	114.88	114.64	113.63	111.27	113.63	112.36	110.17	111.86	115.83	108.46	112.54	114.2	115.43	112.77	115.16	111.73	111.41	110.1	111.1	114.2	113.46	112.61	109.87
106.51	104.71	109.34	106.05	107.42	104.69	108.25	104.82	106.24	108.56	104.23	105.04	106.29	106.54	103.4	107.06	107.73	106.32	102.55	105.19	106.7	106.14	105.18	104.47	107.7	106.05	107.92	107.01	105.28	105.91	107.78	108.06	104.76	107.92	105.77	103.3	106.6	107.59	107.51	102.95	106.55	106.95	107.42	108.57	106.52	105.33	105.06	106.14	104.29	103.11
108.32	106.96	107.09	106.95	105.24	104.18	106.47	110.33	107.34	107.22	110	104.18	106.21	107.64	107.34	108.55	105.24	109.23	104.27	103.14	103.89	106.36	109.68	108.72	106.63	108.03	105.4	107.3	106.38	105.78	102.85	108.65	108.11	106.81	110.03	106.25	107.07	107.11	108.93	106.28	107.91	107.35	107.51	106.56	104.17	106.07	103.96	104.42	104.82	107.25
107.2	106.51	103.69	106.23	105.7	104.41	106.32	105.01	106.83	102.36	106.46	106.71	105.95	107.34	106.25	105.7	106.17	108.26	105	108.32	105.2	104.18	103.52	104.75	107.5	106.56	107.1	104.98	104.13	105.4	105.87	107.51	105.6	102.43	104.1	105.23	102.27	103.64	105.11	105.03	105.59	105.74	107.6	104.53	106.3	105.74	104.59	106.63	103.21	102.61
111.05	112.07	110.08	112.73	112.83	112.22	114.45	110.14	111.58	113.04	111.45	110.45	109.4	111.42	110.17	111.8	112.71	108.96	111.15	113.07	110.46	113.66	109.26	111.51	112.07	110.85	109.74	111.05	114.2	114.28	110.66	110.36	113.37	112.04	111.2	109.99	112.9	115.32	113.88	111.85	113.07	111.1	113.76	111.51	110.06	114.84	112.6	115.16	114.13	108.16
105.99	104.79	103.3	107.35	103.97	103.78	105.5	108.29	103.88	103.96	104.6	105.82	106.92	105.71	108.25	105.23	105.13	102.24	105.73	106.23	106.52	106.96	104.94	105.19	105.78	105.71	101.11	107.11	106.66	106.73	104.23	106.7	106.83	106.71	107.96	104.44	103.49	105.22	104.41	104.14	110.83	105.47	104.37	105.75	105.95	106.81	102.59	106.08	105.38	103.22
107.25	106.9	105.09	107.08	104.43	107.6	106.4	109.65	105.03	108.02	103.55	108.24	105.1	108	107.52	107.08	109.77	106.83	107.39	108	106.8	107.3	106.81	105.92	110.06	105.54	107.71	106.88	103.48	104.59	104.24	107.73	105.52	105.14	105.49	105.96	103.78	104.4	106.36	102.93	103.58	106.43	105.43	104.27	106.86	104.11	107.65	104.9	108.24	106.87
107.21	107.44	108.05	103.39	107.89	104.52	103.69	106.48	109.28	106.01	106.98	107.79	103.7	109.69	102.41	106.39	105.49	103.94	103.24	106.75	105.11	105.33	106.26	105.89	105.97	105.92	103.86	106.01	105.7	103.1	104.27	105.48	102.16	107.2	107.59	107.62	104.85	105.7	106.07	106.18	106.08	106.44	103.65	107.12	106.18	105.52	104.21	105.62	106.72	104.55
105.45	102.71	102.69	103.87	102.55	106.58	102.82	103.91	101.58	98.453	103.73	106.48	104.36	104.03	104.08	102.16	101.57	102.76	106.23	102.43	104.53	106.71	102.6	103.13	107.98	102.09	103.07	105.74	104.24	103.24	104.34	100.65	106.8	106.56	103.75	104.78	104.86	103.56	106.31	102	101.52	102.72	107.43	104.75	102.36	104.82	103.44	102.25	104.58	105.08
106.06	104.12	102.54	105.98	106.1	109.06	107.48	107.13	102.95	105.27	105.02	106.33	109.75	104.81	104.31	106.5	105.14	106.17	106.16	104.72	105.85	103.79	107.56	104.19	106.89	106.65	106.67	105.78	103.16	106.37	106.52	107.69	105.77	104.34	106.92	104.23	105.55	105.85	105.32	106.81	106.31	103.74	110.06	101.96	109.06	109.26	106.63	105.86	106.47	107.4
111.16	110.84	111.13	112.14	108.93	114.03	111.65	112.51	111.44	111.37	113.61	112.66	110.77	110.34	110.7	108.95	113.31	110.43	112.26	110.72	109.17	110.11	112.09	111.62	110.85	110.9	111.56	109.16	109.57	107.97	112.3	110.26	110.68	110.41	115.02	110.79	108.26	109.31	111.2	109.61	107.22	111.37	110.9	110.74	114.34	112.79	111.12	110.36	112.95	113.14
107.27	108.71	106.55	104.69	107.1	105.95	108.14	104.43	106.27	104.17	103.15	108.8	103.86	107.09	106.81	105.68	104.94	107.1	107.9	110	108.44	105.92	102.73	104.73	105.91	108.04	104.52	106.57	105.79	107.52	109.18	107.54	105.67	103.23	102.52	104.91	107.96	105.88	105.03	104.46	107.71	103.66	104.81	106.54	104.1	109.34	106.27	102.95	106.79	107.46
108.33	106.85	107.98	105.3	104.3	105.49	107.06	105.58	107.34	106.45	103.57	107.25	109.7	104.76	107.07	106.13	107.5	107.73	107.78	108.02	108.61	105.12	108.54	103.9	107.01	108.54	106.05	104.07	106.43	106.82	105.17	104.1	106.52	103.66	104.58	102.99	105.63	106.72	104.22	105.57	105.94	106.32	108.25	106.49	106.29	107.94	102.83	107.72	102.97	105.38
111.28	112.5	111.02	114.69	113.41	118.4	112.29	115.51	113.23	113.81	110.93	111.81	114.36	110.49	110.25	110.98	112.28	111.91	116.72	109.78	112.1	113.04	113.16	110.86	111.38	113.14	113.98	111.43	110.72	112.58	114.01	111.4	113.29	111.49	110.08	110.76	111.41	109.18	109.55	110.91	111.76	110.56	110.03	111.87	110.69	111.04	113.41	108.58	111.24	113.2
110.39	110.37	108.68	108.03	113	108.9	111.3	111.81	112.84	109.92	111.71	109.06	110.42	110.3	114.32	111.91	109.01	111.07	109.74	108.76	114.26	110.16	110.35	110.54	112.33	110.09	112.37	110.89	110.49	111.07	110.97	108.66	110.56	113.68	109.91	111.95	108.4	110.73	109.98	111.21	112.25	110.75	108.82	111.88	112.89	109.16	111.67	111.02	108.18	110.27
99.346	100.8	100.19	98.883	102.28	99.857	101.33	101.03	100.43	97.383	100.01	98.897	98.228	102.55	99.801	99.697	101.92	103.74	98.912	99.888	102.1	99.779	103.34	100.57	101.18	103.17	98.538	100.6	97.147	99.819	99.256	101.53	98.769	99.02	101.08	99.879	100.63	101.24	101.45	99.764	101.11	102.56	99.719	100.07	98.641	99.551	97.699	99.186	104.48	100.12
108.35	109.31	108.75	110.91	108.76	110.53	106.56	111.18	110.14	110.66	110.92	106.04	110.73	109.9	107.94	113.41	111.31	108.16	110.07	108.9	110.36	110.47	112.7	111.31	113.9	110.04	110.73	108.8	110.2	112.28	108.61	111.01	109.47	110.29	109.74	110.98	108.39	112.81	113.11	111.03	109.05	113.08	110.4	112.04	109.61	108.9	114.17	108.14	108.84	109.1
108.74	105.52	107.91	107.19	109.41	106.06	105.9	105.11	106.21	104.91	106.57	102.56	105.99	106.2	106.67	105.03	107.72	105.98	104.86	105.55	103.71	103.97	107.37	104.65	106.24	106.84	106.43	106.13	106.34	103.69	103.27	107.52	101.95	104.53	105.21	105.1	106.47	108.16	106.39	106.62	104.64	103.25	107.05	104.87	105.22	105.15	105.79	106.44	103.65	105.88
105.73	107.68	107.48	104.97	105.69	105.8	110	105.53	107.94	104.44	104.71	103.2	109.79	105.74	108.33	108.29	105.89	108.81	105.32	107.17	108.72	107.34	104.04	102.92	109.3	105.51	106.02	108.43	110.19	107.61	106.68	107.61	104.79	106.79	104.64	105.24	105.65	103.58	103.23	104.53	104.06	105.43	105.89	104.89	106.1	103.14	106.25	105.99	107.54	105.38
117.18	116.88	115.04	119.43	115.09	118.9	116.18	117.02	117.74	119.06	118.11	120.36	118.84	117.39	117.07	114.9	116.12	118.8	119.49	118.65	117.23	117.05	115.49	114.65	119.17	117.43	114.8	118.13	120.2	119.28	117.9	117.89	116.47	119.48	113.78	116.31	119.67	116.2	116.45	116.21	116.21	117.16	118.21	117.72	117.55	115.38	115.83	116.35	118.44	116.01
104.51	105.3	106.7	107.32	104.61	105.39	104.47	103.04	106.52	105.96	105.93	105.36	105.75	106.54	104.72	107.89	105.61	105.61	104.55	107.43	107.92	103	107.68	107.14	106.29	103.89	104.55	100.39	106.7	104.7	105.84	106.75	105.09	104.69	107.34	103.15	103.34	107.3	104.22	105.55	107.93	105.08	102.37	104.64	106.11	105.52	107.16	107.7	107.53	105.81
103.83	105.5	104.61	104.24	105.89	105.84	104.08	102.68	104.27	105.81	104.88	108.51	105.51	104.59	106.09	106.2	104.59	102.66	106.17	105.22	103.12	102.3	104.71	104.77	105.08	103.64	107.05	107.15	108.07	105.59	100.29	107.23	104.01	104.08	105.34	106.95	106.81	104.13	104.14	105.67	105.08	104.29	103.25	105.3	105.01	107.69	104.4	104.49	104.28	103.23
112.96	110.1	113.76	111.86	109.51	112.84	113.6	112.71	111.07	110.69	108.53	109.7	111.39	110.85	111.62	112.77	110.81	109.23	111.81	112.31	112.6	111.78	113.21	114.76	113.52	108.43	112.93	111.13	111.69	111.3	110.94	109.54	112.4	109.64	109.99	112.98	111	110.27	109.83	111.14	111.26	109.18	112.01	112.23	110.73	110.09	113.26	110.83	111.13	111.16
104.64	105.83	105.32	103.84	106.68	105.7	105.35	106.64	106.06	105.05	102.71	107.58	105.47	103.13	103.63	106.21	104.79	108.67	104.48	104.14	106.14	104.35	104.68	104.22	104.93	105.02	104.37	106.25	104.3	103.49	103.13	105.44	103.76	106.91	104.64	106.11	106	104.7	106.96	106.77	102.47	104.65	103.42	105.62	105.39	103.34	104.74	107.17	108.71	104.71
103.51	105.5	104.06	106.18	103.89	106.93	106.18	103.06	103.12	104.77	106.25	106.33	103.82	108.9	103.32	104.43	107.05	104.9	105.13	106.37	103.76	105.03	105.83	103.68	104.49	105.35	106.06	105.34	104.86	105.36	103.85	104.39	106.84	103.88	104.49	106.79	104.72	106.46	104.84	104.18	103.96	108.88	109.79	104.54	106.56	104.13	108.87	105.82	105.76	103.82
103.7	102.11	104.82	105.82	104.86	103.21	102.17	105.11	105.89	102.61	102.29	104.77	103.17	105.6	105.52	101.94	105.57	103.06	106.19	104.45	104.43	106.06	106.82	106.23	102.83	106.72	103.16	103.92	105.52	106.3	104.67	104.79	103.92	104.39	106.29	106.48	102.39	104.68	104.34	104.74	104.74	104.49	107.23	106.49	103.67	102.94	106.18	101.51	102.71	107.12
103.84	104.97	109.13	103.92	106.41	106.84	103.03	108.38	105.07	107.53	104.5	103.19	106.42	106.66	107.43	106.48	104.69	110.08	106.97	103.51	104.09	105.81	104.02	106.08	103.53	104.65	106.26	107.02	101.78	107.5	100.4	106.7	104.81	104.73	105.35	103.56	107.49	107.17	109.89	106.14	106.02	103.19	106.23	104.94	107.73	108.35	107.54	103.78	106.6	106.74
102.87	101.38	99.59	100.03	97.184	96.79	100.75	99.382	99.569	100.93	97.188	101.26	103.65	102.09	99.488	101.04	99.529	98.496	100.81	103.39	101.37	99.941	99.196	104.58	100.98	102.08	97.575	101.21	103.12	100.69	98.792	102.11	100.04	101.6	101.15	101.47	99.996	97.189	99.943	99.219	103.08	97.962	98.852	100.08	99.432	102.62	99.299	103.31	101.48	97.446
106.86	106.7	105.53	102.76	107.99	104.63	105.26	106.98	107.96	107.41	104.63	105.39	106.09	104.69	106.66	105	105.01	104.95	104.03	104.06	105.76	102.11	105.62	104.08	107.73	105.5	103.7	105.72	104.91	105.12	105.46	104.29	104.8	102.33	107.77	105.25	106.43	104.92	103.84	106.96	104.77	106.95	107.79	105.3	104.44	106.37	104.58	105.8	107.63	104.64
104.6	104.63	104.45	106.91	105.18	103.59	108.04	105.75	107.69	109.13	107.9	106.6	104.27	107.02	107.14	105.15	106.92	105.53	106.46	103.78	105.14	104.73	106.43	105.92	106.16	106.56	106.83	106.84	105.06	104.84	106.43	105.28	107.42	102.46	104.67	107.17	104.43	104.69	105.77	104.45	107.06	105.13	107.28	106.21	104.97	105.55	104.68	105.36	104.66	105.12
110.61	112.47	110.98	109.85	110.58	112.54	111.59	112.11	113.12	109.97	112.06	110.88	110.99	112.06	113.41	111.54	110.73	111.08	111.99	111.17	112.81	110.88	111.01	111.15	110.73	109.73	109.65	111.95	110.08	112.39	112.11	112.37	107.66	112.8	111.14	109.97	110.35	109.99	106.55	105.59	111.49	110.36	112.99	111.01	112.02	109.32	108.7	109.77	111.84	112.79
112.59	112.78	111.36	108.98	108.81	111.66	110.24	110.74	111.15	110.51	115.24	111.11	113.1	108.21	112.4	109.86	115.72	111.4	110.45	114.27	110.51	112.11	110.08	114.27	111.34	111.62	109.7	111.42	108.68	114.54	109.07	113.34	111.75	110.84	110.41	111.93	111.73	110.11	114.35	110.39	110.13	109.92	110.79	110.06	110.69	111.71	112.21	112.46	109.67	111.16
105.08	108.55	105.32	106.03	105.18	111.14	108.09	103.83	107.76	105.47	104.05	105.45	108.84	105.14	104.2	109.32	104.01	105.2	105.2	106.47	107.15	106.14	105.91	103.91	107.93	106.49	104.26	108.62	106.09	109.18	106.49	103.12	107.51	105.85	106.18	108.45	106.11	107.93	107.99	109.69	106.28	107.09	108.23	108.25	104.96	108.96	109.22	105.77	105.84	105.98
104.24	105.96	105.9	108.15	107.78	103.79	106.35	106.79	110.15	107.06	108.87	107.03	104.28	108.82	107.31	102.84	103.79	104.46	102.66	106.21	106.1	102.52	105.26	106.01	106.53	103.74	107.44	106.95	107.21	108.92	104.15	105.88	104.33	107.6	106.45	106.28	106.23	108.04	109.85	107.57	107.21	105.15	105.03	105.2	108.33	109.28	104.88	108.43	106.57	106.23
105.57	106.39	107.02	106.04	110.88	104.52	105.62	104.67	105.87	105.77	106.58	102.65	109.87	106.99	107.34	104.52	104.55	104.48	103.53	103.59	104.62	105.04	105.52	105.19	103.17	105.08	106.76	106.82	107.36	108.28	105.77	106.1	106.56	109.84	106.05	105.37	104.67	105.58	105.62	103.79	107.13	104.23	106.93	106.57	107.42	105.22	106.57	105.65	106.85	106.3
112.05	110.64	114.92	110.15	111.08	109.03	111.35	110.93	107.97	109.07	114.45	112.55	112.3	111.17	110.86	114.44	112.14	107.45	112.61	108.71	111.17	111.46	113.39	108.72	110.15	110.39	112.66	112.41	108.96	113.7	111.48	110.74	113.57	110.85	113.12	109.59	107.71	111.14	113.31	109.92	111.21	112.95	113.86	109.47	114.37	113.95	110.45	109.58	112.56	107.57
109.72	112.58	113.27	111.38	111.46	115.05	112.37	111.17	112.33	114.72	108.31	110.62	109.08	114.03	112.74	112.05	112.48	115	112.41	111.3	111.84	108.75	112.84	111.54	113.26	111.53	113.88	111.62	109.7	114.32	109.94	117.03	112.02	114.29	110.54	114.62	111.81	114.35	112.35	111.71	111.19	112.19	112.77	113.04	113.68	112.52	111.43	112.87	108.92	110.46
102.61	104.54	106.97	105.63	102.19	103.59	105.21	105.31	104.32	108.28	105.07	102.96	106.33	103.69	104.21	106.88	104.49	105.74	102.4	102.49	103.36	105.62	104.39	108.18	103	105.11	104.87	105.29	106.72	107.14	105.58	106.66	106.22	106.58	107.06	106.45	106.17	108	104.29	104	104.18	102.99	105.3	102.47	103.61	102.15	105.58	102.13	107.33	105.5
113.33	109.74	111.17	110.03	114.47	113.26	109.71	109.31	111.64	109.72	109.68	115.26	111.24	110.17	111.08	114.19	111.03	113.65	110.96	110.62	108.69	112.69	113.8	115.93	109.83	110.81	111.13	111.58	111.55	114.22	113.05	111.91	113.47	108.3	112.05	111.56	110.57	110.53	111.49	110.65	111.54	113	109.61	111.8	109.17	110.69	110.18	111.61	109.99	109.84
98.052	99.768	99.738	98.262	99.853	101.48	99.051	100.77	104.39	97.845	100.19	96.053	100.86	99.442	100.14	102.85	102.68	100.77	101.7	101.71	100.03	99.54	101.07	101.59	100.56	99.544	99.669	98.156	100	100.49	101.23	97.953	103.6	100.9	101.55	97.159	99.097	100.51	101.7	100.79	99.893	100.65	98.182	101.04	100.31	99.218	101.93	102.98	100.63	100.79
107.68	110.17	111.79	112.2	111.47	110.18	111.07	110.65	113.52	111.46	112.78	112.54	112.55	110.29	112.49	110.82	111.33	110.18	110.27	110.23	112.24	110.88	115.44	111.65	111.55	110.82	115.7	113.82	111.88	113.08	111.29	113.25	112.33	111.97	109.59	110.96	115.37	114.39	112.63	112.81	112.28	111.36	109.93	113.35	109.62	110.8	110.67	110.96	112.8	111.92
118.58	116.89	120.35	118.9	116.79	117.43	115.2	117.92	116.51	114.63	117.79	117.07	117.76	117.94	118.69	117.54	118.16	118.01	115.13	115.35	119.4	114.59	117.92	115.1	117.82	117.69	117.22	119.07	117.31	118.34	118.86	119.06	117.69	116.76	118.53	119.44	116.81	118.55	120.22	119.44	120.04	117.79	118.06	122.03	114.87	116.63	114.45	117.3	116.29	117.3
105.18	101.28	106.64	101.28	106.27	103.86	103.55	103.87	101.6	104.8	103.44	104.14	104.74	105.05	99.486	104.91	107.51	103.53	105.55	104.07	107.84	106.08	104.67	102.88	100.4	105.54	106.81	105.08	103.8	105.04	105.2	102.55	102.69	102.42	105.24	103.47	105.05	107.98	103.26	104.92	101.75	102.55	104.32	102.79	103.37	101.97	102.85	104.39	101.14	102.77
106.5	102.82	104.82	107.66	101.37	105.34	101.13	104.78	106.45	105.8	102.55	108.84	107.84	106.56	106.65	106.1	105.69	105.28	106.24	106.56	107.33	104.24	106.9	107.14	108.29	108.65	106.22	106.83	105.42	106.29	106.89	104.15	103.49	108.24	109.07	108.05	106.27	104.33	103.75	106.48	108.57	104.22	103.35	105.71	104.77	109.39	106.08	108.67	105.03	101.67
113.97	109.82	108.35	110.49	110.25	112.5	108.94	110.5	111.81	110.02	111.24	113.61	107.98	110.77	107.23	108.2	111.21	109.49	110.3	110.36	113.36	108.98	109.47	111.32	109.51	110.21	108.13	109.84	110.98	108.75	111.82	110.1	109.16	109.51	112.56	113.55	109.52	112.09	113.09	111.78	109.72	111.08	112.18	109.12	113.02	110.44	111.42	113.93	110.59	111.69
104.16	106.49	103.55	107.19	106.02	106.66	104.33	104.04	105.45	106.97	109.07	104.83	106.78	104.31	104.27	105.4	103.92	107.95	106.92	107.96	108.5	105.17	106.1	105.14	106.03	106.06	107.95	105.55	105.3	105.63	105.78	106.96	104.36	107.93	106.66	107.26	104.26	103.8	106.42	103.61	103.85	105.22	104.24	107.64	107.18	106.23	101.19	104.65	104.5	105.24
105.92	106.95	106.63	106.4	105.36	107.25	103.46	106.26	109.31	106.64	108.8	103.82	107.56	109.98	105.81	106.54	105.43	106.28	105.15	105.89	108.42	102.26	109.26	105.63	104.61	107.16	106.65	108.96	106.09	107.44	107.92	108.6	105.01	110.5	105.6	107.14	105.13	109.24	106.48	109.32	108.89	105.08	106.28	108.67	106.55	108.08	105.4	108.43	107.99	108.75
110.71	111.67	112.01	111.23	110.92	110.86	109.48	109.13	111.43	110.36	107.34	111.61	111.49	107.58	106.07	110.77	110	110.69	110.63	113.1	108.93	107.66	114.25	110.77	110.71	111.46	110.34	111.46	107.38	107.78	109.18	108.83	110.53	110.4	110.62	113.57	104.87	110.55	110.21	108.21	105.47	108.63	110.44	105.4	112.37	108.11	109.04	110.6	112.06	108.22
115.21	113.97	111.73	112.73	111.44	110.98	112.15	110.58	112.62	110.27	111.09	113.26	110.5	110.38	109.62	112.47	110.64	112.3	109.44	111.82	111.9	110.73	111.31	107.37	111.25	109.94	111.69	110.53	111.48	110.46	107.34	113.74	112.07	111.41	110.97	109.53	112.8	109.03	110.33	111.24	112.18	113.2	108.84	112.84	110.74	108.71	107.58	112.07	112.68	113.22
104.55	104.44	105.05	105.67	105.3	102.12	102.65	107.61	104.26	105.6	105.37	105.69	105.47	105.04	106.59	105.12	103.65	103.87	103.31	105	106.33	107.51	105.57	108.35	103.41	107.42	101.94	108.31	106.43	105.86	104.46	105.73	105.31	104.88	104.09	109.21	105.7	105.06	108.44	105.02	104.71	106.62	104.92	105.65	102.49	106.63	107.21	106.55	107.17	106.8
113.88	109.27	110.79	111.39	109.33	110.57	112.7	112.51	112.36	111.77	111.88	111.41	110.64	111.15	111.44	110.57	112.82	110.38	112.59	111.43	111.77	112.25	111.68	111.69	107.85	110.32	112.91	112.89	110.92	112.6	112.79	110.11	111.54	109.8	111.31	109.5	112.34	113.71	111.92	111.29	112.66	110.71	112.08	112.19	109.22	111.51	110.71	113.27	113.17	109.63
106.97	103.78	108.21	104.8	104.41	106.26	105.22	106.55	103.74	106.78	105.87	106.57	108.15	106.27	105.72	103.55	107.74	107.38	107.42	109.65	105.19	107.15	107.03	103.29	106.68	105.32	106.47	105.66	104.95	107.56	105.17	104.83	107.87	107.23	105.54	104.25	107.86	101.35	103.97	106.51	102.99	105.22	105.69	103.73	109.08	107.87	104.96	105.88	108.1	107.63
106.48	105.85	103.43	109.27	106.13	104.93	106.09	104.93	104.04	103.68	106.27	102.66	103.64	104.7	104.22	104.84	104.99	104.08	105.95	106.43	106.91	103.74	105.36	105.29	101.93	106.43	107.8	104.21	106.31	105.92	106.14	107.03	107.22	105.61	106.34	108.34	105.01	107.41	102.54	107.4	103.22	103.96	106.26	104.88	101.46	107.16	103.51	103.59	107.86	106.29
104.94	105.42	102.61	103.51	107.51	105.29	103.96	107.42	104.25	104.97	106.09	105.32	104.74	106.43	103.64	105.59	106.22	104.13	106.26	105.63	106.67	107.04	105.79	105.1	103.87	108.12	106.15	105.97	105.68	105.82	105.84	105.82	106.76	107.17	107	105.49	105.99	107.14	105.4	105.13	107.21	107.45	102.89	104.54	108.15	104.69	105.41	107.93	109.18	105.71
111.83	109.69	113.04	113.79	112.82	114.08	111	110.44	112.74	112.19	112.97	112.63	112.62	111.97	110.44	110.55	109.11	109	109.03	114.29	110.7	116.13	115.32	109.13	110.51	110.08	110.71	112.56	114.09	112.4	114.28	111.75	110.91	114.99	114.11	114.88	112.4	109.72	114.36	111.84	112.21	113.78	109.85	113.72	111.95	112.74	111.85	115.25	110.8	111.95
106.01	104.9	103.56	106.83	104.47	107.79	105.79	105.24	104.94	104.63	106.59	101.25	104.13	102.89	108.18	104.78	106.71	101.51	105.64	104.7	105.24	105.25	105.78	104.34	103.7	107.72	104.2	103.43	105.87	100.73	105.19	104.35	104.74	105.67	107.45	107.97	103.8	104.69	104.59	101.7	107.46	105.64	106.98	103.98	104.95	103.83	103.97	105.47	104.78	107
104.65	103.78	104.53	102.6	103	106.16	102.14	103.29	104.73	101.25	107.19	104.42	105.31	105.03	103.56	106.16	105.38	104.92	102.78	107.06	103.51	102.52	102.87	107.74	101.73	101.49	103.9	104.59	102.83	103.84	104.47	105.05	103.97	104.35	104.99	104.43	105.11	103.21	103.06	101.95	107.44	104.18	102.37	104.28	101.46	104.59	106.82	102.01	101.81	104.85
98.393	101.69	98.773	96.764	97.867	101.39	105.62	100.54	101.41	97.115	100.02	99.427	99.934	97.938	99.209	101.37	101.42	104.83	102.34	99.599	97.111	97.754	96.961	100.6	99.137	100.96	100.47	101.01	103.1	100.84	100.84	100.3	97.467	96.946	99.254	96.781	99.817	102.02	99.007	103.39	101.67	101.5	102.48	101.32	102.93	101.59	101.91	101.43	104.45	99.357
109.8	111.94	110.47	108.2	112.75	112.06	111.72	109.72	112	109.9	110.05	111.41	110.3	114.27	112.24	110.53	112.28	109.17	111.2	110.86	109.64	109.83	111.4	110.34	110.21	111.48	107.98	109.08	113.8	110.08	112.04	113.24	110.57	111	109.04	109.4	109.5	111.55	107.36	110.25	113.52	109.82	110.1	108.65	111.23	111.09	108.72	109.27	109.78	110.45
112.82	110.93	110.53	113.18	113.03	111.37	111.92	112.53	110.37	111.83	110.24	113.56	114.84	111.48	111.27	111.53	114.72	112.17	110.66	107.52	113.24	111.56	109.95	109.16	110.89	110.88	110.13	111.17	110.61	111.79	112.22	113.26	110.87	109.99	111.55	110.11	113.26	113.31	111.08	110.81	111.57	108.98	110.02	111.77	113.88	110.07	109.75	112.48	110.85	109.9
98.183	100.52	101.67	100.65	98.885	99.163	103.7	100.52	101.28	99.63	100.06	100.95	100.57	99.961	103.37	102.35	101.28	98.035	99.218	99.301	96.784	97.379	100.77	103.38	102.43	102.52	101.86	103.65	100.9	98.816	101.26	98.852	100.14	97.392	98.605	98.5	101.29	101.6	99.196	104.16	101.51	102.13	102.6	100.65	103.23	97.254	101.1	100.03	99.7	102.3
98.771	99.851	99.41	100.47	101.12	101.01	102.12	98.242	102.17	102.35	101.11	101.38	104.24	100.47	100.46	101.92	104.97	100.42	103.33	102.04	103.06	98.014	101.96	103.3	98.866	104.73	102.89	101.6	97.866	103.94	97.869	101.48	99.393	101.29	100.76	100.37	98.501	99.917	98.275	99.753	98.661	102.88	101.04	96.921	100.31	98.587	103.11	96.835	100.29	101.1
98.697	99.197	102.3	100.3	100.55	103.49	101.04	99.317	104.73	99.675	100.05	97.3	100.43	100.77	103.33	98.614	101.03	101.43	100.45	101.59	99.324	99.377	103.81	102.54	99.867	100.32	100.92	101.06	101.32	102.09	100.22	100.94	100.35	100.58	98.447	98.198	100.75	101.08	101.67	102.13	102.75	101.12	103.72	102.36	101.2	101.72	101.96	98.66	100.51	101.67
113	110.4	114.98	120.04	115.59	116.96	119.14	117.61	116.64	117.54	117.98	114.55	115.53	113.67	116.65	116.03	114.3	117.45	117.55	116.48	114.56	116.42	117.28	116.19	117.1	116.12	118.42	113.85	116.31	115.35	117.2	117.7	118.19	114.43	116.91	116.78	114.92	117.27	116.81	117.23	117.67	115.86	115.97	118.13	119.31	115.62	113.82	118.46	117.8	114.95
104.2	100.62	105.37	103.45	100.09	102.26	97.122	98.85	100.87	102.51	101.7	101.06	104.18	95.247	99.094	100.22	98.976	100.33	100.08	101.76	102.35	100.82	100.51	101.01	98.428	97.803	101.21	101.55	98.22	99.777	102.07	100.51	100.46	99.132	102.43	105.16	100.78	101.42	101.11	101.45	101.94	100.1	99.791	97.167	101.28	101.55	102.98	101.96	100.23	100.07
108.24	105.31	106.66	108.04	104.94	105.03	107.6	107.36	105.08	106.64	103.7	103.01	103.49	106.29	104.41	107.29	106.69	101.03	104.69	106.4	106.59	106.88	106.18	105.15	106.46	104.76	105.54	106.91	104.56	106.11	108.14	107.43	104.22	107.53	106.81	102.77	103.78	105.22	107.49	111.16	106.43	107.93	103.93	107.59	104.84	103.14	106.22	106.51	110.62	105.38
112.77	110.9	111.49	111.08	112.73	111.53	113.02	114.12	110.46	111.94	111.92	114.86	113.2	111.04	113.6	114.28	112.43	112.41	109.74	115.49	113.73	115.09	111.9	113.95	115.3	113.41	113.27	111.37	114.05	113.1	114.52	111.06	113.16	114.3	111.92	116.8	112.81	111.11	114.22	114.95	111.71	110.66	111.79	114.19	114.79	112.01	113.38	112.32	110.46	111.29
100.58	104.44	104	104.46	106.1	107.89	103.57	102.67	106.29	108.15	105.43	106.13	106.64	105.76	103.54	105.65	107.57	101.4	103.8	106.16	106.79	105.6	104.35	106.25	102.03	105.82	107.01	108.64	103.78	105.39	106.66	107.13	105.82	110.06	105.39	106.44	106.66	106.27	106.06	104.07	107.12	108.03	103.76	104.91	102.58	108.64	105.21	105.76	101.87	107.15
102.78	105.06	106.29	101.28	103.33	102.83	106.52	105.8	106.36	106.47	102.63	104.42	103.37	104.1	102.15	103.79	103.62	108.34	105.46	104.32	104.73	105.16	107.03	104.45	103.01	107.29	106.01	104.12	106.02	107.17	103.99	106.06	107.24	103.59	104.32	105.78	103.53	103.78	104.09	106.19	104.73	106.07	100.87	107.37	102.44	105.63	107.43	104.96	105.05	102.66
100.39	101.52	98.287	101.64	102.13	98.394	98.4	98.959	98.905	99.751	100.81	100.09	98.733	99.801	102.11	100.57	100.62	101.19	100.15	103.44	101.36	98.651	101.82	101.95	98.641	101.07	95.971	99.92	103.14	99.467	99.95	99.274	100.23	100.4	97.129	99.838	98.993	98.233	100.28	99.761	102.25	97.16	99.266	99.13	102.44	104.13	102.04	100.29	96.698	98.477
104.43	103.2	103.6	104	105.58	106.04	107.89	104.06	107.82	103.88	107.69	107.67	108.16	102.5	107.83	104.23	106.47	105.29	101.48	107.62	102.82	106.23	103.06	104.43	102.09	102.76	104.35	105.09	106.67	104.34	107.57	104.23	106.5	105.69	105.69	104.53	106.64	103.86	105.06	108.4	107.02	104.45	104.9	102.7	106.57	110.1	106.82	108.34	106.92	104.97
101.2	98.777	99.21	98.818	101.47	98.805	99.558	100.94	96.729	101.27	99.305	100.54	98.439	98.955	99.253	100.25	101.02	101.17	102.17	98.136	99.818	100.32	102.61	99.984	101	95.889	99.412	97.961	97.963	97.766	96.345	99.425	97.834	96.973	101.21	97.959	99.7	98.302	98.582	98.326	99.991	100.58	100.75	97.539	100.54	96.937	102.23	102.01	98.426	98.706
112.62	109.08	113.26	112.31	112.62	111.78	111.06	113.23	109.31	110.71	114.14	109.86	111.35	110.74	111.98	112.11	112.21	111.43	110.03	111.34	112.38	113.73	110.78	113.46	115.07	108.36	112.82	110.17	111.59	111.42	111.24	114.19	111.85	110.67	110.22	111.52	112.71	111.11	108.22	111.43	113.22	111.88	110.29	113.89	113.6	111.31	112.97	112.84	113.75	112.84
104.49	105.67	106.23	106.26	103.98	104	104.25	105.87	105.54	105.48	104.97	105.68	102.93	104.04	103.97	103.17	104.29	103.24	104.07	104.34	102.54	104.01	105.62	105.22	102.11	102.85	104.69	102.28	107.29	104.01	103.75	106.36	103.58	104.12	106.19	105.71	107.05	101.44	105.44	104.75	102.61	107.92	105.17	105.1	104.46	102.96	105.41	107.17	103.44	106.32
102.83	106.63	104.99	104.18	110.29	105.06	104.96	103.38	107.22	105.49	108.24	104.84	105.4	106.05	105.55	102.63	104.99	105.26	102.31	104.38	106.13	106.05	104.59	103.04	107.42	105.69	103.2	106.04	105.57	103.26	102.55	108	105.07	110.63	108.24	106.78	104.39	103.92	105.31	107.18	105.23	101.38	104.56	106.3	102.7	109.95	105.57	107.86	105.26	105.69
118.9	119.92	113.31	120.5	118.86	116.25	119.01	117.68	119.46	118.62	119.01	118.26	117.62	117.11	119.36	115.81	116.94	116.14	119.62	118.24	118.31	115.39	118.46	118.73	119.5	117.22	117.77	118.14	118.85	118.46	118.27	116.51	116.54	119.49	120.11	118.16	117.14	116.1	119.05	117.84	118.5	117.47	118.43	119.28	119.34	117.75	117.71	117.39	118.4	115.69
114.38	112.16	112.27	108.65	111.71	110.41	112.83	113.21	112.06	108.71	111.74	111.61	113.06	111.21	108.45	114.7	109.61	110.29	113.27	109.75	108.71	111.35	111.28	112.2	109.75	108.76	110.44	110.74	112.34	112.26	111.19	111.79	109.06	111.68	109.26	115.23	114.7	111.44	112.64	111.44	111.33	111.16	111.49	109.51	112.33	113.4	110.89	109.43	111.49	111.79
106.27	106.68	107.01	102.86	103.6	103.64	107.98	104.73	108.68	101.24	103.25	103.22	106.56	108.05	105.58	105.96	104.81	104.8	102.86	105.28	102.84	109.69	104.67	102.37	108.88	105.02	105.46	107.23	106.47	104.63	104.96	106.36	105.09	105.53	103.66	107.12	105.5	102.89	103.34	104.8	105.4	106.46	106.7	104.47	102.29	101.42	104.14	109.07	106.91	107.11
105.67	105.01	103.02	108.49	109.69	106.58	107.44	105.4	104.94	106.21	105.55	105.16	104.04	105.46	104.82	106.22	106.48	105.65	106.98	103.87	103.1	108.89	108.88	105.51	105.52	104.67	109.1	105.88	104.73	107.11	102.03	104.86	106.55	107.97	106.59	104.83	103.11	106.12	105.61	104.77	106.73	101.32	105.29	107.92	104.75	106.56	106.71	104.28	102.51	105.62
105.65	108.72	107.41	103.27	104.57	108.51	108.14	108.2	101.11	105.63	109.32	105.46	103.7	105.19	105.65	106.32	109.49	107.35	104.32	105.86	105.81	107.81	104.69	107.61	110.3	108.57	106.65	107.05	107.78	106.33	107.13	107.89	103.95	106.7	108.13	108.85	106.67	107.58	103.18	104.83	106.75	107.31	106.78	108.25	108.97	106.68	107.41	104.96	109.07	105.58
105.56	105.28	106.38	105.55	105.06	102.76	107.13	106.54	108.14	103.39	107.87	105.43	104.9	104.06	108.01	105.5	105.24	105.46	105.79	107.03	105.68	104.41	104.66	106.97	107.95	104.9	109.57	106.96	105.66	104.78	106.89	102.79	104.08	105.75	108.68	105.83	110.14	106.35	106.72	103.52	105.1	105.64	105.95	103.38	105.15	104.19	105.05	103.94	109.37	103.9
107.7	106.08	104.6	107.1	105.5	101	106.93	103.25	106.85	105.73	106.9	103.93	105.52	103.94	108.04	105.52	104.1	105.27	102.9	109.04	101.98	108.17	105.36	104.55	105.95	105.06	103.72	106.41	104.99	104.29	103.14	106.85	105.36	106.5	107.85	108.27	107.86	105.88	102.34	104.51	105.76	106.52	101.81	105.94	109.18	104.85	107.18	106.42	105.5	107.82
114.07	111.92	115.58	111.29	112.01	113.56	111.41	111.81	116.07	114.62	109.37	110.42	113.67	113.54	110.72	115.04	112.82	116.25	109.48	111.14	112.33	113.86	113.85	111.65	111.27	111.91	112.42	111.95	111.84	112.76	113.51	110.76	111.38	111.86	114.96	111.95	111.1	111.57	114.49	112.91	116.59	108.42	113.25	109.64	111.22	113.47	112.41	110.46	113.99	112.89
109.12	104.99	104.62	107.63	104.98	106.21	107.52	104.98	105.8	107.36	106.83	109.38	109.32	110.38	108.32	107.68	108.5	107.61	106.93	108.21	107.22	107.05	104.3	107.42	104.42	103.4	105.49	107.49	106.14	108.97	109.24	106.7	105.19	104.73	108.86	106.56	109.62	107.01	107.48	105.31	106.57	108.49	109.8	107.97	107.7	106.87	107.58	106.9	112.24	108.58
107.18	109.89	108.62	111.87	110.36	111.47	110.41	109.78	109.89	109.74	109.7	111.56	111.28	110.8	109.64	110.74	112.71	110.04	108.11	111.83	107.62	109.55	110.58	112	109.66	107.46	108.54	109.27	109.71	114.6	109.03	110.57	110.49	104.97	106.94	110.45	107.9	108.95	108.62	108.89	110.62	112.76	110.32	111.23	107.62	112.79	107.12	111.36	114.21	110.22
97.869	100.02	103.4	100.61	99.584	99.57	102.44	99.343	99.461	102.21	103.37	100.3	98.628	99.069	101.42	99.135	99.809	101.25	100.42	99.711	100.22	96.859	100.81	102.87	100.43	100.61	100.92	101.28	100.28	102.11	97.919	101.22	98.834	99.067	100.17	98.898	100.01	101.86	96.066	100.27	99.435	99.516	102.84	100.79	100.42	101.12	100.42	101.65	100.94	99.663
[truncated: 400 more rows]
[truncated: 150 more columns]
