# Supplementary material for: Genetic dissection of main and epistatic effects of QTL based on augmented triple test cross design
Source: PLoS One. 2017 Dec 14;12(12):e0189054. doi: 10.1371/journal.pone.0189054 (PMC5730204; doi:10.1371/journal.pone.0189054)
Supplement: S8 Supporting Information — (ZIP) [file pone.0189054.s008.zip › z4_1550_0.5_5.csv]

108.16	112.33	117.28	105.73	110.36	109.07	112.66	116.3	112.12	114.34	106.86	112.02	108.87	110.11	112	108.08	113.9	109.09	114.43	112.24	112.07	111.67	114.12	115.26	112.09	111.24	111.86	113.39	112.59	110.26	108.22	111.66	111.14	111.17	109.16	113.78	112.37	109.77	115.61	108.37	116.29	110.67	114.6	107.93	115.47	109.69	108.52	111.98	111.62	111.41
112.03	110.14	110.97	108.35	111.92	110.62	112.29	109.95	110.47	110.14	115.35	106.42	112.15	112.47	112.59	107.57	112.75	110.39	108.02	111.65	115.61	112.93	107.81	111.67	111.6	110.61	116.51	116.22	115.83	108.47	109.09	114.75	113.13	110.85	110.46	110.14	113.03	111.56	110.92	113.17	110.27	111.21	113.57	112.97	113.01	110.07	106.8	109.9	111.43	109.5
101.93	104.7	104.65	106.09	106.04	105.62	105.1	110.23	102.93	104.19	104.31	106.32	109.61	102.73	105.74	106.67	101.71	104.53	105.34	98.338	103.71	103.92	103.15	108.39	100.12	103.57	105.05	105.15	103.23	107.57	108.81	102.8	101.78	102.97	102.98	105.25	106.45	104.7	109.15	104.23	103.33	105.97	102.55	107.14	104.79	109.67	104.71	100.12	104.39	101.75
113.99	113.32	109.76	108.72	109.81	115.14	115.41	114.41	110.23	109.49	108.5	114.88	114.52	114.19	112.61	115.05	111.97	112.27	111.47	112.53	110.34	114.22	112.05	113.21	109.14	107.48	111.59	108.02	109.38	107.99	106.77	108.67	111.56	111.27	108.4	107.9	109.32	113.17	116.85	111.19	107.15	115.06	109.66	108.26	113.68	112.29	116.76	110.24	112.47	113.39
107.76	104.69	106.11	106.52	107.51	101.86	102.11	102.07	107.28	105	104.19	105.99	104.88	106.91	108.51	101.22	105.37	109.66	101.81	106.48	104.42	107.63	106.98	107.73	105.77	103.95	103.59	105.74	105.17	103.46	101.57	104.21	104.59	105.87	106.04	103.2	102.28	103.33	104.89	104.87	108.37	107.69	105.23	105.25	109.1	105.02	105.22	107.99	104.51	104.49
103.59	110.18	104.59	107.59	103.68	109.76	107.62	107.19	106.85	105.59	110.27	104.73	105.53	104.37	103.57	108.5	105.74	107.32	103.61	108.49	102.35	109.16	105.82	104.44	112.72	104.14	104.3	108.74	103.86	108.76	105.74	104.94	108.42	107.6	103.84	107.8	106.85	104.28	101.85	107.77	109.49	107.72	105.01	109.19	107.68	105.83	107.05	101.85	109.39	108.23
110.47	105.62	111.11	110.2	111.43	115.53	111.7	106.16	108.75	108.97	111	107.05	109.09	111.03	106.3	111.33	109.35	113.78	113.46	114.23	112.07	111.53	109.77	108.08	108.95	111.21	106.06	107.05	107.56	110.49	109.16	107.79	107.57	108.51	109.57	109.25	112.23	108.31	110.83	109.7	111.32	106.51	109.94	111.07	108.29	111.48	106.56	107.22	111.39	104.42
95.537	97.478	104.75	102.8	101.15	101.71	101.56	102.91	105.16	96.057	103.58	102.79	101.42	99.64	102.98	99.306	101.95	101.83	100.35	102.17	99.966	102.42	103.9	100.38	100.2	102.52	92.808	99.375	98.67	102.42	99.771	97.62	99.053	97.62	99.564	102.6	97.217	100.93	98.649	95.522	101.45	97.555	98.54	101.34	105.89	99.918	98.902	103.76	98.574	100.93
111.75	108.48	108.64	106.22	109.61	103.74	104.32	107.61	102.4	105.58	106.22	110.85	111.41	104.77	106.75	106.46	107.38	106.44	101.01	102.72	103.53	103.69	106.21	104.96	108.71	105.92	105.28	102.61	110.83	107.63	103.13	104.78	107.89	108.03	109.77	104.25	105.82	104.5	109.53	106.88	104.29	102.56	103.63	105.31	103.43	105.23	102.65	103.02	106.47	102.44
101.72	99.18	103.28	98.853	98.529	100.9	101.5	97.078	100.69	102.74	99.756	104.83	101.34	101.42	100.6	101.1	104.42	100.25	101.07	99.544	97.816	96.224	96.411	96.711	100.19	103.3	96.923	101.98	100.79	101.36	97.003	97.7	99.802	101.44	100.2	100.76	101.13	99.65	101.44	101.05	99.962	98.764	99.291	99.95	101.87	103.64	100.83	95.863	100.18	100.71
102.85	97.84	102.31	103.19	100.09	102.41	102.54	102.49	100.14	100.58	98.68	100.66	103	96.939	97.845	97.539	98.177	98.74	101.23	96.057	104.5	97.814	96.564	97.626	100.27	105.49	100.75	99.265	99.842	100.87	99.389	97.774	97.074	97.02	100.23	100.34	102.9	97.825	100.13	95.659	100.01	104.77	100.18	97.21	103.49	93.309	99.23	101.23	99.298	97.454
113.31	106.86	111.53	108.85	108.76	106.08	111.78	105.96	108.7	111.78	111.12	109.21	108.16	108.74	109.25	111.09	110.63	114.74	109.94	109.66	112.93	108.11	107.25	103.45	111.4	107.9	111.66	110.5	110.02	114.99	109.15	109.25	110.28	112.48	107.03	113.92	103.23	107.02	103.64	105.43	105.77	110.44	110.13	112.59	111.2	112.09	106.18	110.19	107.65	110.99
107.32	104.68	100.76	114.64	104.51	105.38	108.15	101.15	105.1	104.08	108.38	103.1	104.86	102.67	108.62	110.72	107.18	107.7	107.86	103.94	107.01	105.54	104.91	106.63	98.118	106.45	109.56	107.07	108.21	105.91	105.13	101.27	102.96	108.85	99.841	106.34	105.47	102.61	105.26	106.43	105.92	105.58	106.59	104.79	102.72	104.92	104.54	104.98	107.23	108.46
105.11	104.52	102.42	101.26	102.01	104.22	104.22	100.79	104.57	106.11	102.61	103.77	103.04	102.67	109.3	105.71	103.67	104.05	102.01	104.05	105.52	99.88	105.66	106.16	105.09	107.65	104.13	100.84	103.86	104.32	105.04	100.85	102.27	102.03	100.79	101.46	103.24	102.17	102.23	103.27	106.87	101.34	103.09	103.02	102.79	100.35	107.32	102.8	101.69	106.02
104.48	95.28	101.36	101.3	101.05	101.97	97.352	98.018	96.807	98.676	98.944	99.532	96.775	103.73	99.09	99.554	103.07	97.713	100.49	101.13	99.854	98.188	101.41	103.16	101.67	103.72	99.987	96.269	101.33	99.775	99.698	102.59	98.637	103.02	97.616	103.08	106.44	100.32	99.148	96.729	98.607	99.37	95.431	98.971	100.59	101.23	99.107	102.86	102.59	98.75
111.91	115.62	114.25	116.09	113.39	112.91	111.91	115.67	107.79	111.72	110.8	115.26	109.75	113.67	111.5	110.74	113.04	115.92	117.74	114.47	110.24	111.99	112.55	112.65	112.21	111.72	114.87	107.05	110.85	112.58	114.04	109.88	112.57	114.78	114.82	114.31	114.34	111.79	117.87	115.79	114.65	114.82	106.03	113.43	113.91	116.37	110.28	115.18	114.9	110.62
107.51	102.41	101.82	106.59	104.08	101.15	105.2	109.93	105.63	107.03	108.37	109.91	107.49	109.3	106.67	106.89	107.66	109.83	107	102.25	107.47	110.12	105.84	105.14	104.58	106.68	113.35	106.84	106.81	103.04	106.85	108.68	106.55	107.53	104.5	106.46	101.31	107.09	105.46	106.96	106.25	105.73	106.13	103.83	105.82	111.72	109.96	111.81	104.03	106.04
107.85	111.96	107.81	110.09	111.43	107.44	112.29	105.36	108.34	110.24	107.4	110.24	108.21	110.33	108.93	112.26	109.47	111.58	110.82	110.33	109.08	111.99	108.72	109.74	111.83	108.6	108.86	107.81	107.43	107.61	109.94	112.6	105.54	104.96	111.83	109.05	109.46	109.31	107.16	107.04	109.62	113.89	108.08	109.84	108.8	111.84	108.79	110.35	108.71	110.29
109.87	105.75	104.97	106.87	105.11	109.12	108.35	102.25	106.37	102.02	104.94	104.52	104.84	104.89	102.13	101.91	106.45	107.91	108.11	105.92	105.57	104.71	107.1	107.24	105.7	104.56	103.16	107.76	106.11	108.4	105.92	105.76	105.2	106.13	102.56	109.52	100.94	105.99	109.41	107.01	105.48	106.77	108.2	108.1	108.76	108.38	106.44	103.26	110.48	106.17
101.65	99.573	98.606	102.11	94.259	101.58	101.13	101.5	98.051	97.596	102.33	97.604	100.91	99.86	96.358	100.87	100.22	98.542	97.29	98.607	100.99	101.65	98.616	98.806	100.23	103.53	98.684	99.724	99.522	99.948	102.58	99.098	102.45	99.437	101.03	99.196	99.111	98.131	101.26	100.09	96.76	97.773	99.23	97.18	100.08	96.518	94.949	101.45	98.246	92.389
112.4	108.73	112.34	114.59	111.32	109.03	112.77	113.54	111.46	110.99	108.03	113.14	108.98	113.77	112.31	114.44	113.01	111.94	111.28	106.6	109.52	115.61	107.99	111.25	109.1	111.03	110.06	117.52	113.8	116.76	110.19	112.02	114.25	110.64	109.6	108.74	108.35	111.11	117.37	112.99	110.4	108.27	111.25	108.9	107.06	113.95	108.08	108.72	110.83	111.53
112.06	109.71	114.28	113.6	113.08	110.56	111.64	109.18	111.72	113.13	113.4	112.92	113.12	111.04	113.69	110.7	111.52	114.9	110.09	107.32	113.38	113.89	112.81	111.55	114.3	108.21	112.28	113	115	111.94	110.89	108.88	108.85	110.05	114.73	109.14	110.81	110.75	109.65	113.3	112.1	113.19	111.69	113.03	113.92	108.1	110.96	108.41	109.87	108.53
114.81	119.23	116.94	115.55	116.82	118.41	116.47	116.28	120.08	122.84	119.1	119.92	117.79	116.43	119.33	121.85	119.92	121.35	117.35	120.14	115.73	116.63	120.5	114.31	119.1	118.66	116.73	117.16	113.36	119.27	116.45	118.93	117.78	118.01	117.02	118.43	120.17	117.85	117.02	117.14	116.8	115.02	115.87	115.09	118.1	117.43	119.49	119.11	119.41	116.13
111.95	117.36	114.75	111.77	112.83	115.77	108.1	112.99	113.97	116.27	114.1	114.96	109.38	117.26	112.77	108.98	113	112.58	106.47	113.69	112.69	113.03	111.1	113.53	113.81	110.08	113.72	113.01	113.09	114.7	116.7	111.83	110.31	114.06	111.85	114.64	110.52	109.58	117.31	113.87	108.15	107.08	113.48	114.08	112.7	111.55	114.85	112.6	113.6	112.11
108.5	104.8	104.11	109.72	105.84	112.6	104.57	110.44	103.42	105.04	103.07	111.88	107.08	106.21	106.8	106.62	104.26	112.23	109.7	106.9	106.41	104.96	108.1	106.89	109.39	105.53	105.78	110.38	104.72	106.97	109.64	104.24	107.79	103.9	108.6	101.59	107.8	107.9	104.43	108.4	105.31	108.47	108.87	102.46	105.35	103.64	107.87	104.81	107.27	103.01
114.78	116.37	119.53	117.04	114.04	116.54	111.12	120.2	116.99	111.65	122.58	114.02	114.42	115.52	114.86	110.63	113.42	120.45	121.17	116.58	114.43	112.71	115.74	115.24	112.52	119.36	112.25	118.31	117.98	113.17	115.27	115.08	118.61	115.95	112.56	116.85	119.86	117.16	110.58	117.5	115.03	113.99	115.37	120.75	120.18	119.06	119.04	111.92	114.72	117.49
111.68	110.44	111.61	115.58	110.49	113.3	112.19	109.23	109.57	114.14	109.02	112.02	111.35	112.48	107.07	109.02	106.18	115.41	111.79	107.84	110.25	106.88	108.2	111.31	110.98	110.81	114.87	114.16	111.55	108.42	108.47	110.46	109.01	108.45	111.39	109.76	111.27	110.1	107.63	112.2	108.96	110.01	112.81	113.84	105.9	109.5	112.51	111.96	110.51	115.9
114.38	115.22	110.99	120.46	118.33	123.15	117.15	117.25	116.72	114.4	111.32	116.19	115.94	112.82	116.31	117.01	115.9	117.92	118.38	114.02	115.94	119.96	113.54	112.43	116.14	120.51	117.4	116.23	115.23	114.23	113.57	115.82	112.15	115.71	119.91	116.87	120.58	112.81	117.9	113.94	118.29	115.19	114.43	119.09	118.03	114.53	116.25	116.47	119.9	115.99
108.51	102.81	102.06	104.68	106.4	108.05	104.54	104.56	106.91	108.59	103.1	106.25	104.76	100.91	103.53	103.87	101.91	105.05	104.45	105.16	107.52	105.11	99.956	101.51	107.28	104.89	104.64	104.66	108.05	108.84	105.19	103.12	103.59	106.63	107.12	108.15	102.61	107.45	108.87	102.1	101.09	108.14	102.94	101.75	102.19	101.77	104.75	105.28	101.93	103.24
100.14	104.52	108.46	106.27	102.51	104.17	104.9	104.11	106.9	103.06	103.97	105.05	104.93	106.22	104.57	106.07	108.23	101.89	104.53	104.35	105.78	104.75	105.04	104.99	105.43	101.77	97.222	100.79	103.45	101.99	102.97	109.03	105.38	105.74	106.25	106.03	105.28	100.77	108.11	107.23	107.86	105.08	101.07	108.76	102.69	103.9	103.75	103.03	102.22	103.01
111.36	110.64	115.83	112.85	110.58	109.72	111.9	108.5	108.72	116.32	106.85	113.41	106.12	113.23	113.91	112.21	113.54	105.67	113.83	113.45	117.25	119.14	117.74	114.97	113.97	109.75	106.36	109.6	111.62	103.48	114	116.02	113.9	111.15	111.2	109.4	112.12	110.49	113.11	107.82	108.84	112.6	112.14	109.62	111.55	109.37	110.25	109.64	110.56	114.17
105.16	104.82	103.52	102.46	109.11	109.4	99.457	105.13	104.52	100	101.28	107.18	106.9	103.14	110.35	108.37	104.14	105.7	103.19	107.55	102.44	105.05	106.05	106.45	108.51	106.4	106.72	103.42	106.28	103.22	106.23	106.59	105.53	107.38	104.67	102.51	105.62	103.87	112.23	102.14	106.78	103.55	106.77	107.82	105.34	105.55	104.96	106.81	108.47	99.398
105.45	104.26	103.08	103	105.57	104.74	106.24	105.96	105.38	105.4	105.57	104.48	109.87	106.87	104.79	104.64	102.46	106.75	108.05	99.728	108.02	109.4	106.57	100.26	105.67	101.74	107.69	103.66	106.17	105.88	102.11	106.85	103.55	106.15	106.96	103.25	104.15	102.71	106.78	105.6	112.41	106.24	104.89	107.3	103.64	101.44	106.69	105.64	104.58	107.22
101.91	110.07	104.89	106.76	103.86	107.86	100.26	110.13	107.67	105.79	106.2	104.61	106.72	104.73	107.6	109.9	101.37	111.87	106.04	104.72	107.23	108.2	105.53	104.29	107.47	105.72	106.31	109.24	108.63	108.45	106.12	107.04	103.73	109.69	107.04	106.15	107.74	104.88	104.8	110.42	106.06	104.64	103.98	106.31	104.8	103.68	100.78	103.63	104.08	108.1
116.76	119.86	120.49	116.46	118.57	117.26	117.94	117.1	119.16	118.42	115.4	117.93	117.84	118.4	118.82	117.75	118.15	114.5	116.07	116.54	115.95	117.79	117.85	119.76	115.56	117.79	116.48	116.37	114.13	113.38	116.58	116.82	115.01	120.62	118.7	120.13	118.29	114.4	117.48	120.58	117.63	119.03	117.72	116.17	117.01	118.8	115.13	118.21	121.78	121.05
100.83	107.61	108.32	101.4	103.52	110.99	107.19	109.42	105.36	105.58	104.87	103.14	103.15	107.13	105.57	109.98	105.32	107.53	108.57	106.08	105.75	107.66	109.72	111.44	104.38	108.25	109.13	104.08	106.36	107.68	107.81	104.33	105.81	106.86	104.89	109.6	105.67	109.87	109.19	109.93	104.02	107.79	109.8	108.37	109.67	109.07	107.49	104.95	108.89	106.55
101.37	101.65	102.91	99.432	99.947	99.275	94.877	100.78	96.916	102.68	99.557	102.65	100.42	99.904	96.74	95.331	97.122	96.824	97.98	96.329	94.776	94.477	102.16	102.91	101.85	99.925	100.25	92.556	98.706	101.14	103.09	103.31	105.69	100.02	98.186	99.109	99.25	99.059	100.84	98.667	104.3	95.557	97.404	101.6	102.22	95.852	98.439	101.34	101.62	100.75
102.91	107.83	108.56	105.5	104.3	105.61	105.25	111.16	106.5	105.58	106.92	107.26	108.13	106.34	107.71	111.16	109.65	107.39	111.89	104.28	107.17	104.07	107.47	108.32	107.79	107.12	104.11	107.75	109.14	108.63	107.92	106.84	108.08	103.6	109.59	109.36	109.04	109.32	102.09	104.43	104.66	106.47	105.01	106.81	106.15	107.35	107.47	106.46	105.33	108.91
102.18	103.08	105.9	105.64	104.46	103.7	106.36	107.02	105.68	104.48	105.37	104.93	105.7	107.13	99.581	106.11	105.69	103.54	109.47	106.16	104.85	104.21	105.95	103.94	101.08	106.2	103.83	103.87	100.84	105.13	106.55	106.34	104.32	101.98	106.08	103.17	105.02	107.14	107.81	102.99	107.45	100.97	106.29	99.053	105.84	102.08	101.12	97.867	102	106.53
102.78	96.504	101.44	101.31	101.17	103.06	101.07	101.93	103.44	100.35	100.08	103.37	104.43	98.896	105.34	101.47	105.02	96.63	103.51	102.25	104.04	97.207	99.653	98.584	105.25	103.37	100.17	97.246	99.403	101.13	103.66	96.875	101.69	104.86	103.82	100.63	103.28	102.36	101.76	99.572	100.87	100.91	98.515	101.93	101.74	99.217	100.65	105.94	101.01	97.6
110.59	109.07	108.94	108.82	110.93	112.08	107.66	110.68	109.01	110.78	112.49	110.19	112.64	108.44	107.84	102.35	109.72	110.29	112.1	109.22	115.53	113.65	111.06	117.41	111.3	111.38	106.56	109.77	116.16	108.3	111.87	108.14	111.92	108.97	105.09	111.43	115.48	109.33	107.86	108.85	109.2	107.15	107.77	108.51	111.47	109.86	112.16	104.88	105.96	110.13
116.21	115.35	113.31	120.86	115.76	117.14	114.16	120.5	118.35	117.25	117.94	114.12	112.4	113.31	111.26	116.54	114.7	115.78	118.91	118.92	115.43	116.76	118.5	115.09	121.26	116.12	116.18	114.34	117.51	116.67	116.17	115.08	115.44	114.23	113.14	119.57	120.15	118.76	112.51	118.76	116.27	116.75	114.51	115.44	116.33	119.43	119.1	114.43	116.52	118.46
107.15	111.77	111.57	113.41	107.86	112.53	110.89	110.7	108.89	112.16	108.79	108.37	109.44	114.45	112.77	112.09	111.25	108.86	111.25	108.97	111.54	108.19	113.58	111.55	106.94	110.82	112.23	104.89	110.39	110.82	112.47	110.5	109.67	111.93	109.06	115.08	111.86	111.89	112.39	107.98	115.17	108.4	109.92	114.23	109.02	110.87	113.25	108.53	113.69	113.15
114.07	112.72	111.11	123.82	117.17	114.75	119.48	115.68	114.03	117.42	118.41	114.86	120.45	116.27	114.55	113.78	118.57	120.7	115.08	117.49	116.09	115.92	114.75	111.36	117.38	114.52	117.37	114.49	113.34	117.37	117.09	113.37	112.28	115.22	113.65	112.6	115.01	118.37	115.13	112.4	119.83	120.05	111.17	113.23	118.77	117.24	113.44	118.35	118.07	113.38
99.34	100.43	104.48	99.728	103.12	99.286	98.226	99.608	97.129	104.33	97.427	99.618	99.533	100.82	97.677	99.229	101.22	99.034	102.22	100.21	99.824	101.92	100.92	103.28	99.291	94.319	99.348	99.281	98.592	98.541	98.988	97.276	99.327	98.182	100.14	98.018	102.89	101.23	99.496	98.684	101.97	99.549	103.14	101.17	102.72	104.56	101.59	96.439	99.966	102.89
107.23	113.81	106.14	113.63	114.94	111.01	112.69	115.71	112.81	111.96	113.08	118.41	112.42	112.39	115.61	113.15	110.93	109.27	115.96	111.64	111.69	111.22	110.24	114.2	107.56	107.74	115.83	111.28	111.96	113.7	110.67	110.24	113.41	111.64	114.45	116.39	115.17	116.55	112.87	111.29	111.76	114.79	113.57	114.06	111.2	112.77	114.35	115.26	112.2	114
105.71	106.91	108.26	104.5	111.79	106.76	105.41	106.8	109.8	105.26	107.2	109.25	105.01	104.43	108.4	108.07	107.94	109.1	108.42	110.48	103.02	106.64	108.78	104.4	108.95	115.07	106.42	105.03	103.34	101.72	112.19	102.27	107.92	106.12	106.07	104.35	108.35	107.49	102.39	105.18	108.94	105.54	108.05	106.89	108.57	105.86	106.29	104.59	107.72	107.3
95.598	98.079	99.337	98.875	100.04	102.75	99.669	100.34	100.98	97.296	105.05	98.117	104.43	99.009	105.1	101.97	99.03	100.14	99.998	101.14	104.41	101.83	100.88	100.49	97.689	101.43	100.43	102.89	99.891	102.51	97.54	102.03	102.28	99.888	100.81	95.275	102.61	99.008	98.698	103.07	100.85	99.126	103.78	101.15	97.865	97.711	99.577	100.42	101.95	101.8
104.67	112.3	111.57	108.09	103.02	106.5	109.84	103.61	105.48	104.92	108.12	109.05	105.51	105.92	104.97	107.9	105.93	105.32	107.69	108.29	105.28	103.13	107.57	106.09	109.14	110.77	107.47	105.02	105.48	109.05	105.93	105.06	103.01	104.41	104.33	108.02	104.94	109.44	107.62	109.03	107.24	109.36	109.32	107.02	107.12	108.93	111.47	107.21	110.3	108.25
119.16	114.68	116.96	115.68	117.76	115.29	116.09	113.47	116.34	121.71	119.25	117.55	111.61	114.96	114.44	115.52	117.79	113.09	115.17	114.33	117.39	115.98	115.89	115.24	114.85	115.35	118.62	114.53	116.21	117.74	117.29	116.78	116.28	117.99	116.34	116.08	114.75	116.59	114.14	118.02	113.69	119.97	114.66	110.58	115.96	116.18	115.49	114.4	113.74	116.27
109.31	113.61	117.38	107.13	109.38	111.69	108.62	107.95	113.83	112.18	114.79	110.54	113.33	116.85	114.75	114.72	109.06	113.05	112.76	111.1	110.45	114.79	111.06	108.89	112.95	111.89	111.62	116.37	111.94	111.73	112.56	113.43	114.22	112.62	113.72	112.67	112.54	108.54	117.76	110.52	115.81	116.21	106.66	113.78	113.44	111.02	109.97	116.29	113.34	113.48
98.242	96.777	100.32	100.23	99.088	98.597	96.179	101.6	99.113	101.15	104.31	103.5	101.23	100.5	97.993	103.17	101.2	96.028	99.58	100.56	100.51	96.233	105.85	100.23	99.2	98.835	101.48	101.51	99.39	98.609	98.416	105.33	97.494	99.64	100.08	102.65	99.379	100	99.597	102.18	95.935	101.21	100.55	100.6	102.57	100.22	101.99	102.91	98.178	99.122
107.57	100.85	104.32	101.83	102.99	106.13	106.28	104.94	103.79	104.02	104.59	109.24	105.03	104.21	107.51	103.95	105.77	102.32	113.28	103.87	108.22	102.83	107.22	104.99	104.77	107.7	104.99	109.27	106.08	101.59	108.77	106.42	106.18	108.29	107.61	106.35	104.73	106.36	105.46	106	108.17	103.74	104.12	103.29	104.09	107.78	109.94	106.57	109.36	103.23
108.79	112.48	112.05	114.26	113.53	112.83	113.03	113.61	113.69	110.55	104.69	108.37	113.34	114.04	111.88	110.89	111.38	113.02	111.92	109.63	110.13	111.04	112.86	109.45	110.87	114.5	110.29	116.71	111.64	111.41	109.12	109.03	108.81	108.97	110.45	111.35	109.24	112.86	114.65	112.24	113.85	118.24	112.04	115.68	114.62	108.57	110.26	115.79	112.4	113.45
105.39	107.54	104.4	105.1	105.33	105.35	106.54	104.37	106.88	103.22	105.14	104.91	107.85	107.41	103.02	106.79	100.04	103.1	108.81	106.8	98.685	106.02	100.67	108.1	103.29	103.36	104.75	103.6	107.3	105.32	106.63	105.97	107.5	107.51	101.47	103.41	108.93	105.15	109.1	111.23	105.95	103.09	109.45	100.62	102.99	105.55	101.89	100.92	105.92	108.11
107.41	108.32	112.5	105.64	108.05	111.59	110.6	105.99	106.65	109.36	106.11	103.88	106.85	105.58	105.56	99.124	105.44	105.35	104.79	103.65	103.93	106.74	102.91	103.39	100.75	103.08	110.44	107.89	100.39	103.23	104.86	106.06	110.39	104.22	108	100	105.7	109.22	104.84	106.82	101.85	106.92	106.43	103.29	107.98	108.41	108.14	106.28	109.22	111.68
104.49	107.05	105.21	109.22	106.68	110.94	108.09	100.48	107.92	110.29	106.74	103.37	106.08	103.96	111.34	107.08	106.3	106.37	104.68	102.85	110.66	103.35	100.91	104.46	101.3	106.98	105.42	105.13	105.49	104.99	108.56	107.82	105.21	104.98	103.7	106.46	107.36	106.13	102.52	107.79	107.52	102.53	103.5	103.44	106.39	105.84	106.3	108.23	103.75	107.81
107.48	106.28	107.48	109.49	107.1	105.78	106.38	103.58	110.12	107.86	108.74	103.55	103.76	101.76	105.05	110.17	109.11	109.27	104.94	105.36	107.97	110.49	109.74	113.88	108.32	109.43	104.04	102.44	109.21	103.6	107.15	103.8	103.41	104.89	107.67	109.38	105.67	107.37	108.36	106.6	108.83	109.63	104.54	111.82	110.52	105.12	103.58	107.64	111.17	106.28
118.53	119.17	118.62	115.98	120.62	114.54	116.73	116.75	122.71	122.11	119.08	115.69	119.23	115.73	117.88	114.46	119.99	120.09	120.62	116.65	118.31	118.92	114.72	117.7	119.37	118.67	116.76	117.07	119.06	117.32	116.25	116.94	119.45	115.56	122.24	118.09	114.69	117.85	115.59	112.91	118.48	118.76	115.6	117.76	117.52	115.28	116.81	122.51	118.74	115.75
109.14	105.33	107.48	107.23	106.57	107.35	104.52	111.53	107.85	108.55	104.72	104.07	107.84	105.64	104.95	105.9	109.17	109.85	106.88	104.21	106.05	104.33	109.55	106.26	106.25	106.19	105.2	106.79	113.1	101.99	104.67	109.35	106.95	105.38	107.94	106.82	111.95	109.02	103.75	105.66	106.35	106.57	107.27	104.66	104.19	108.72	108.14	109.91	105.93	110.45
110.27	104.64	104.51	105.01	104.91	102.94	106.52	104.8	107.03	104.37	99.903	107.08	106.55	105.2	108.41	102.97	106.64	100.92	105.51	105.17	108.14	103.09	103.2	107.24	107.05	110.25	108.7	101.47	106.96	104.96	109.04	101.29	108.67	98.759	105.32	103.24	102.13	105.85	106.53	107.74	102.86	105.78	105.57	104.61	102.43	107.44	109.94	109.19	105.73	113.18
106.18	104.98	103.47	108.15	103.35	107.01	106.43	102.13	105.67	102.06	108.09	102.04	107.77	108.09	101.26	107.95	107.8	103.08	105.87	104.5	106.73	106.11	105.35	103.34	108.29	104.44	107.71	110.23	107.46	104.05	101.76	106.4	102.33	102.51	103.48	104.35	103.41	104.85	107.12	102.79	105.65	104.29	103.87	102.86	106.16	106.53	112.43	107.6	106.6	105.28
109.43	105.05	103.56	109.81	103.74	104.65	104.71	101.75	102.08	102.22	104.73	102.2	100.35	101.89	100.27	102.97	98.303	104.02	102.07	102.94	106.2	103.05	105.29	99.309	105.49	107.31	106.25	108.24	99.273	107.56	106.28	103.5	105.21	106.74	105.69	102.12	104.71	108.17	109.43	101.86	104.65	101.24	102.99	103.84	106.04	96.494	106.21	101.67	105.05	103.5
103.06	107.93	110.82	102.58	103.14	110.16	106.5	107.51	108.26	102.3	107.22	105.77	107.86	109.69	106.02	103.28	110.92	105.79	106.54	103.73	103.85	106.54	109.05	108.86	108.44	105.99	109.1	107.44	107.87	110.28	105.28	104.38	103.98	104.89	103.67	105.66	103.1	105.95	105.92	104.68	103.63	105	103.47	105.29	111.03	107.49	109.27	102.4	109.5	107.71
103.31	107.82	103.52	104.87	103.76	100.97	103.35	102.94	107.29	108.51	107.84	104.12	105.71	107.08	103.39	106.38	103.74	104.41	111.31	106.58	109.69	106.14	105.01	110.16	105.28	103.03	107.03	107.51	106.22	105.87	108.63	111.03	108.65	106.05	105.51	109.21	104.87	105.82	105.17	101.8	105.62	107.84	102.27	104.99	111.82	107.51	106.85	107.24	106.08	109.48
106.99	109.02	101.83	110.35	110.3	111.27	112.08	104.54	104.79	102.35	104.97	106.5	105.91	105.48	106.49	105.98	110.75	106.16	102.55	103.29	103.29	104.27	105.94	104.8	103.46	110.06	107.71	104.67	102.31	108.81	106.36	109.15	102.68	106.01	102.6	108.6	109.92	105.87	106.43	106.65	105.3	104.31	101.98	109.46	105.07	111.7	106.56	106.22	109.83	105.92
116.96	117.99	117.21	117.27	118.51	119.9	111.18	121.38	116.39	115.87	117.49	119.14	113.82	118.52	117.27	114.43	117.08	119.43	121.07	116.77	123.08	119.62	116.83	117.58	118.07	116.17	115.44	119.38	116.39	115.59	113.83	114.67	117.98	115.05	122.22	119.22	117.46	115.8	116.52	117.44	116.17	115.79	120.4	120.46	120.13	114.39	116.24	115.24	117.63	117.22
104.34	104.48	110.6	109.89	106.12	106.55	104	104.53	106.6	107.89	110.87	105.59	108.17	105.84	105.32	106.44	102.97	105.08	108.98	106.88	101.47	106.87	103.71	102.51	105.27	101.36	104.21	101.72	103.71	106.28	103.19	103.72	105.85	105.05	105.53	105.53	103.65	109.5	102.99	110.07	104.03	106.3	105.19	108.39	108.33	108.31	103.55	103.53	109.96	107.01
105.2	105.31	103.43	104.82	100.92	102.58	105.49	104.29	106.03	105.31	102.82	108.8	112.13	104.32	101.83	105.32	104.58	101.47	107.55	101.62	103.86	99.702	105.26	103.93	102.98	105.55	97.359	104.38	102.01	103.07	104.31	105.7	100.2	104.32	105.03	108.24	106.19	103.53	99.764	99.094	101.66	106.07	104.94	102.74	106.68	107.19	103.72	104.84	101.61	107.84
103.66	104.08	106.88	108.32	106.52	102.83	104.11	104.79	102.95	104.98	105.29	106.94	103.53	102.67	105.22	101.68	114.76	101.07	105.24	105.81	105.8	105.94	101.5	102.47	105.23	110.76	109.41	101.34	103.06	103.51	106.04	104.89	107.07	104.73	106.83	103.17	103.73	106.63	102.79	102.19	104.02	104.71	103.73	103.41	108.41	101.35	104.7	101.59	105.42	98.989
108.88	111.43	107.59	112.64	111	112.1	112.39	111.86	109.82	115.57	109.67	112.03	115.78	113.17	113.02	110.49	109.17	112.05	114.33	113.3	117.23	110.99	111.02	112.42	115.57	111.66	115.37	113.96	113.42	117.42	111.74	112.66	117.3	112.51	113.64	108.09	109.92	112.21	110.08	108.57	113.12	112.03	115.63	112.3	111.95	112.61	107.89	112.53	111.54	111.33
106.99	105.65	104.88	102.86	108.04	104.85	109.82	105.36	107.61	104.31	105.6	108.1	110.56	108.09	104.02	105.42	103.84	105.19	103	111.1	104.97	107.62	104.88	106.15	105.32	105.27	107.92	103.92	104.99	103.13	102.39	106	105.18	100.88	106.15	103.71	106.95	105.49	108.7	104.54	109.86	103.45	107.28	104.12	102.99	108.14	101.9	104.03	104.41	107.06
102.06	106.74	100.97	99.999	108.48	104.8	109.06	109.68	106.33	106.43	101.74	106.57	104.53	109.99	106.76	108.03	108.6	103.56	103.77	111.95	108.14	109.15	105.11	105.72	109.49	103.21	104.13	104.57	107.01	106.28	105.64	109.89	105.09	105.71	107.65	106.32	105.66	109.51	109.88	111.58	108.73	104.54	105.72	104.59	103.56	109.85	102.15	108.07	103.94	105.73
105.19	108.23	107.63	111.87	107.8	108.91	109.64	109.24	118.51	114.86	110.97	108.44	112.9	112.89	109.27	109.03	109.45	108.63	106.55	109.07	109.33	106.97	105.99	111.57	109.92	109.2	105.9	112.48	106.12	107.39	109.11	106.77	110.48	112.32	114.35	105.21	101.67	109.2	110.56	108.59	111.71	111.28	105.48	110.72	105.91	106.59	114.03	109.14	109.72	110.5
106.85	105.5	106.31	106.18	102.92	102.17	105.92	105.05	106.07	106.23	104.14	101.8	106.41	101.67	101.78	107.12	103.32	105.6	107.32	105.05	103.79	105.57	108.03	101.75	106.51	102.72	100.59	105.81	104.37	103.93	103.32	100.87	106.27	105.56	104.48	103.61	105.73	105.37	104.67	103.42	103.34	108.45	104.66	105.01	105.92	106.41	104.68	101.64	100.92	107.96
110.02	104.52	110.32	104.27	106.45	107.14	107.63	106.92	108.33	106.03	106.76	105.3	108.43	110.17	108.18	108.64	107.56	106.81	106.93	103.96	106.78	104.71	108.02	107.23	104.42	108.2	109.31	107.78	110.9	102.69	107.41	107.54	113.76	104.89	104.96	104.06	111.29	108.16	107.49	103.33	110.72	105.83	105.31	103.86	106.4	103.42	109.71	108.88	107.67	108.54
119.26	114.06	115.77	117.9	120.44	118.76	119.02	114.62	112.73	117.32	118.88	115.37	114.04	117.66	116.79	117.93	119.53	121.57	117.23	120.63	116.04	115.79	119.12	119.05	117.25	121.75	119.38	118.73	121.8	117.68	119.3	118.35	117.61	114.75	123.48	119.75	110.16	118.99	120.23	117.84	119.54	118.28	116.39	115.23	122.61	116.9	119.13	120.95	120.9	118.82
100.21	101.29	97.376	93.055	99.017	101.52	97.511	96.943	106.19	100.15	104.4	101.08	98.442	101.45	98.889	100.85	99.423	100.33	106.98	100.69	102.42	99.909	97.95	97.613	99.607	101.84	99.958	104.78	101.03	101.51	98.981	98.81	100.75	99.822	101.54	98.867	100.02	100.08	101.45	101.07	102.61	104.32	99.025	99.41	96.823	101.05	105.21	101.76	100.72	98.356
121.73	120.1	120.71	116.54	120	115.95	114.82	115.51	121.06	116.07	115.25	118.74	116.34	119.41	116.49	115.07	120.94	117.35	118.39	121.05	120.01	116.22	115.68	116.81	117.16	120.54	121.22	118.83	120.37	116.52	121.55	115.91	121.71	119.04	118.55	115.01	118.52	118.47	115.11	118.74	119.22	121.71	118.03	115.94	118.21	118.88	117.74	114.33	118.67	116.03
110	113.15	115.53	110.8	109.46	110.71	113.48	109.05	110.04	114.11	112.22	113.46	114.88	110.79	109.05	109.56	111.96	110.25	114.17	108.61	111.69	104.69	112.15	115.13	115.15	110.83	108.82	106.1	112.04	107.89	111.83	114.6	110.58	117.41	111.95	111.21	107.29	109.23	110.19	110.02	110.38	109.14	114.89	117.35	108.95	111.85	113.82	112.31	115.08	112.98
104.31	100.43	102.97	109.05	103.39	107.12	106.69	103.68	107.6	103.06	104.09	105.36	103.61	105.38	104.17	102.49	110.25	105.95	106	103.95	108.34	105.86	108.03	105.78	105.58	104.68	105.42	103.57	107.1	109.36	105.3	104.9	110.6	106.19	103.97	103.05	102.08	105.62	105.39	105.11	102.98	105.55	106.28	104.39	108.15	106.05	108.26	108.85	109.83	100.11
104.73	103.74	105.99	101.94	106.25	107.49	105.86	106.85	105.66	103.98	105.48	105.94	105.21	106.72	110.55	108.84	105.38	111.07	100.83	106.26	103.96	107.69	107.86	103.95	105.89	106.6	107.23	100.84	109.26	107.03	106	106.97	104.09	103.46	103.21	108.76	100.32	105.12	110.68	106.9	109.74	104.76	102.45	109.01	106.45	106.55	104.91	108.65	106.78	103.61
106.23	105.14	108.18	104.87	111.2	111.11	108.17	104.87	105.91	108.81	105.62	105.58	107.88	109.09	109.58	109.11	106.99	107.64	107.85	107.95	105.64	110.4	104.48	106.61	107.63	106.96	109.09	102.67	102.35	101.59	104.1	103.52	105.14	108.7	108.49	105.01	109.18	106.76	106.46	110.07	109.49	105.02	109.44	108.62	108.4	108.36	107.07	109.52	106.7	108.33
116.75	119.59	118.89	117.63	117.36	114.04	118.31	117.53	118.94	119.6	118.45	113.39	119.11	123.46	119.29	123.04	118.53	114.36	117.53	119.68	117.58	116.41	117.09	116.1	121.02	109.69	112.72	119.9	118.57	114.6	116.99	119.87	118.01	116.31	118.91	123.11	115.9	118.35	117.97	119.69	117	117.21	116.26	121.92	117.9	120.15	114.7	118.81	120.25	116.72
101.76	106.5	108.41	107.15	107.65	99.065	103.72	102.08	105.29	101.48	100.44	108.17	102.34	104.12	104.18	105.26	102.72	109.55	103.97	105.69	104.01	106.76	103.12	102.62	103.35	105.57	103.21	100.62	103.95	102.62	101.35	105.07	106.04	104.18	103.56	102.3	107.2	103.82	103.29	105.37	110.44	102.11	104.79	105.68	102.24	102.54	102.34	103.42	105.44	103.45
109.32	111.71	111.64	108.33	110.51	113.5	111.77	112.17	110.43	110.15	114.68	111	107.63	111.68	110.68	109.27	111.28	113.94	110.81	110.38	110.15	108.32	111.15	108	112.09	108.09	111.6	111.2	110.9	111.64	105.62	110.76	109.3	111.26	113.65	107.45	115.59	115	108.01	114.05	112.34	112.26	112.56	112.83	113.11	111.39	113.25	110.88	111.75	110.42
107.43	105.88	105.74	106.01	106.76	107.16	110.59	107.95	96.711	102.93	101.6	104.23	105.53	98.624	105.31	106.1	104.2	105.14	109.24	102.8	109.43	108.46	110.07	105.54	101.31	102.96	105.64	109.83	106.24	105.48	106.1	103.77	105.85	106.53	107.06	102.33	104.55	104.87	101.48	109.76	101.61	106.39	107.59	103.71	107.08	104.81	105.09	103.36	107.89	101.92
99.339	102.47	100.67	97.406	104.23	99.724	100.39	99.996	100.41	101.6	102	101.85	98.715	99.085	102.03	100.72	101.27	100.75	100.05	100.37	101.73	100.44	101.58	103.9	101.15	98.608	95.099	98.606	101.5	96.194	97.604	96.639	96.368	102.69	96.281	101.65	101.77	96.718	98.139	97.124	102.44	101.31	98.551	99.318	100.87	104.64	101.26	101.54	96.884	100.16
114.71	110.97	111.19	109.8	109.25	111.62	111.37	105.42	109.98	109.82	111.09	110.13	106.79	110.33	110.56	111.09	110.97	111.34	114.33	109.68	110.33	105.22	111.21	108.31	112.23	111.49	109.99	110.23	109.18	115.62	108.11	106.07	110.64	110.98	112.66	111.9	106.97	113.52	110.88	114	111.2	110.96	109.61	113.48	109.05	112.85	110.32	109.89	104.47	110.4
106	108.91	105.48	110.1	104.06	112.91	106.91	106.1	107.17	108.5	106.42	101.71	103.77	105.07	105.71	106.17	103.72	102.09	106.46	106.36	106.88	109.34	111.4	106.96	101.45	104.31	109.66	108.42	105.26	105.24	103.19	103.37	110.49	107.72	108.28	102.38	104.36	109.8	109.04	111.11	107.25	103.46	108.43	103.43	101.71	107.36	104.06	105.14	107.14	104.22
107.57	107.26	110.13	103.56	103.9	110.66	108.24	107.14	100.36	104.01	106.63	106.45	102.8	108.62	111.82	105.87	103.65	106.32	107.25	105.38	109.04	104.52	108.08	105.14	107.48	107.67	104.21	107.94	104.35	104.71	106	104.2	104.22	105.12	105.74	105.58	110.07	105.91	109.58	104.95	104.32	104.1	107.32	103.53	103.75	105.91	108.62	111.06	105.83	104.66
105.66	107.42	108.04	104.4	108.88	110.06	108.92	104.71	103.92	106.88	103.77	110.87	101.98	101.64	101.51	103.94	103.26	106.13	103.35	106.48	107.26	107.66	102.71	104.2	105.37	98.622	106.29	108.37	109.31	107.17	105.11	100.1	108.15	108.06	109.26	105.89	107.65	104.22	104.87	107.71	106.2	106.65	107.85	113.65	103.73	104.83	105.86	103.08	106.93	105.26
99.325	104.58	110.46	100.56	106.65	104.53	107.18	104.88	105.32	105.47	106.67	106.86	107.04	105.54	106.56	106.06	104.98	105.91	102.81	106.29	104.48	107.15	100.03	105.95	105.86	103.48	104.18	104.58	102.68	108.93	105.31	102.71	104.09	102.46	105.88	105.17	106.83	105.74	106.38	106.93	105.43	104.73	106.79	99.965	103.18	104.73	105.01	107.24	106.55	104.76
109.78	105.18	103.9	105.81	107.42	108.09	105.28	103.52	107.4	104.05	103.74	104.81	104.9	104.98	107.33	106.62	102.78	106.35	104.22	101.01	107.86	111.22	105.2	104.14	105.69	108.06	108.98	106.41	102.25	103.09	105.63	106.74	105.47	104.62	103.58	113.62	105.67	108.23	101.56	106.58	106.05	110.28	103.8	104.26	106.08	99.028	106.86	105.61	104.89	106.42
106.69	109.67	102.19	103.22	102.43	109.78	107.2	105.79	106.43	106.32	110.11	103.58	101.05	108.01	102.19	106.44	107.59	98.348	107.53	106.82	104.42	101.6	106.45	106.79	106.36	107.3	104.67	103.94	108.7	104.88	103.2	104.83	104.99	106.26	108.51	105.07	106.68	107.95	107.16	105.15	107.57	110.83	103.76	105.92	107.25	106.85	107.49	101.57	108.27	108.75
104.28	105.07	104.12	102.62	99.74	104.12	102.77	102.25	102.84	103.01	102.09	103.43	102.87	101.93	100.25	108	101.53	102.83	106.58	105.08	102.67	107.24	105.11	102.21	103.45	103.58	105.45	105.66	106.14	105.1	105.68	104.05	104.68	104.38	105.29	102.72	103.06	108.22	109.79	99.846	103.79	104.94	106.59	102.46	101.24	101.71	105.35	104.4	108.15	106.22
106.95	108.21	107.09	106.18	108.07	105.56	107.4	108.71	106.97	106.69	109.49	104.53	107.95	107.91	104.22	104.27	105.82	102.7	109.81	105.29	103.4	103.55	103.63	105.48	105.17	105.1	109.3	109.39	104.42	108.43	109.1	106.81	107.61	105.88	103.24	110.31	103.25	103.4	100.96	106.36	109.09	109.4	101.53	108.74	104.91	105.78	109.07	107.03	102.9	105.1
111.44	108.51	111.94	114.39	110.19	112.84	110.57	108.78	111.95	110.71	107.49	107.78	113.75	111.49	114.43	116.31	111.71	110.44	113.01	113.81	115.33	112.07	111.84	111.16	112.85	115.08	108.08	109.66	115.87	115.01	110.11	110.07	113.38	112.92	110.65	111.5	111.67	112.84	110.39	115.82	109.49	111.79	110.1	109.97	110.31	109.98	112.38	110.04	110.93	110.48
116.34	122.3	118.28	122.81	115.83	117.34	116.42	117.41	120.38	115.37	114.25	115.51	118.57	121.04	121.66	115.42	117.32	120.84	121.19	117.78	118.12	117.08	112.39	119.69	113.43	119.69	117.26	120.23	117.38	117.53	117.36	115.93	111.68	118.5	118.49	114.65	121.97	117.35	118.57	116.16	116.57	123.21	114.52	118.61	114.55	118.4	119.85	111.94	120.58	117.14
104.82	102.66	105.48	108.85	104.82	102.75	102.56	106.26	104.6	107.54	103.81	106.24	105.09	107.58	105.38	109.01	107.64	108.67	101.7	101.61	108.47	106.93	105.75	107.53	108.44	102.03	106.69	102.84	107.85	104.72	107.02	108.71	104.02	104.93	104.02	105.14	108.11	105.42	105.59	113.2	107.36	105.85	105.12	104.7	106.01	106.54	106.64	101.36	104.85	103.74
99.635	100.59	97.532	100.63	102.29	99.166	96.254	101.79	103.36	102.28	101.24	101.32	97.733	102.3	100.26	98.685	104.85	100.21	106.33	101.56	103.39	104.55	97.89	103.59	98.827	100.12	95.131	100.94	99.352	101.85	97.082	101.41	105.57	96.629	101.6	98.924	101.75	101.39	99.742	101.1	103.86	99.927	100.28	102.93	95.654	99.398	98.997	99.778	99.271	100.25
110.64	108.19	114.41	113.09	113.24	112.27	114.23	113.7	110	113.04	110.52	108.85	107.67	112.02	110.31	109.81	114.63	108.66	108.5	113.32	113.97	118.26	107.1	109.66	110.66	110.02	114.91	111.38	113.78	109.73	113.52	112.47	108.71	111.87	110.17	110.24	111.44	111.18	112.72	113.58	111.64	112.6	112.39	111.86	113.76	110.25	112.17	112.03	114.03	110.5
112	110.9	108.46	113.29	111.08	113.69	107.1	111.33	106.67	113.05	110.04	111.44	106.59	107.02	108.4	113.22	114.51	112.26	113.1	108.51	112.23	108.82	114.56	114.52	110.25	109.17	108.15	113.74	112.22	111.51	107.49	109.89	113.87	112.31	107.17	112.94	110.99	114.4	113.08	108.95	112.31	108.46	109.37	114.55	109.87	110.39	113.29	107.18	110.04	111
100.64	103.05	103.53	100.93	105.64	105.02	103.75	105.79	99.684	104.32	105.24	105.05	99.996	104.11	103.86	98.923	107.14	104.27	102.79	98.75	102.14	108.1	102.66	105.24	109.39	106.18	100.81	105.07	106.86	106.98	105.14	102.37	102.5	101.03	104.67	108.96	102.86	102.01	104.73	105.4	100.62	100.67	106.34	99.931	100.56	105.31	105.08	104.79	103.36	101.44
103.17	102.79	104.25	102.68	110.03	108.42	106.06	102.83	105.66	104.95	107.17	105.15	106.14	101.65	101.92	97.566	101.24	105.53	108.91	99.396	105.54	105.25	104.48	100.6	104.02	106.11	106.57	106.61	105.9	103.7	103.34	102.85	108.36	105.27	107.15	100.27	100.15	106.39	102.83	106.18	109.65	99.24	104.3	104.54	105.79	104.37	107.58	106.22	104.2	105.29
101	98.169	99.873	98.799	95.33	102.23	98.43	101.38	95.986	102.71	102.1	104.99	103.3	95.585	99.281	99.758	100.67	101.83	95.059	100.43	98.3	100.66	101.04	100.77	99.196	99.817	100.02	99.089	99.454	104.51	96.559	100.6	97.493	96.314	97.828	96.886	100.19	101.53	98.625	100.7	99.236	99.16	99.076	100.53	104.15	101.8	104.57	102.34	102.6	96.495
102.55	106.19	105.17	104.01	104.26	103.3	108.88	102.27	107.86	109.85	104.24	106.02	103.35	104.65	106.07	103.88	107.08	106.56	103.27	99.105	106.88	104.2	100.17	108.15	102.67	106.94	104.1	107.57	105.47	108.91	104.91	100.1	103.69	103.38	104.19	103.37	105.87	103.15	104.47	102.65	106.96	107.33	109.31	110.36	107.95	100.56	103.35	101.96	102.99	105.53
106.76	106.71	102.44	102.86	104.06	108.7	104.76	107.08	103.17	103.53	102.9	104.91	104.69	102.53	102.69	103.34	103.89	106.21	99.798	105.85	110.09	107.14	105.3	106.3	106.93	105.72	107.32	108.45	99.331	106.2	101.73	104.77	106.86	107.61	110.23	102.83	101.71	104.49	105.39	107	104.59	108.97	105.71	106.64	109.66	108.53	109.48	105.53	105.13	106.07
110.46	111.68	113.97	114.13	115.55	110.9	112.09	105.89	112.6	106.76	110.79	110.11	110.56	109.74	109.29	112.37	108.08	108.98	107.23	111.42	110.73	111.66	111.95	105.64	112.53	108.8	112.94	107.86	110.67	109.73	113.65	111.82	110.93	113.43	107.19	110.71	108.23	109.62	106.49	112.84	112.88	106.79	113.93	105.22	107.3	106.49	110.18	110.11	111.34	111.24
97.745	97.222	94.362	98.235	101.04	102.29	97.931	95.088	101.71	104.74	108.07	99.538	97.226	99.802	98.431	99.418	99.989	104.99	96.01	100.99	96.703	95.688	96.985	101.86	98.658	98.746	99.33	99.744	101.18	100.24	97.437	107.66	103.21	100.2	99.883	103.35	102.95	102.96	95.785	103.2	100.07	93.489	102.04	97.099	100.19	101.27	102.88	98.751	99.288	98.142
104.27	103.92	109.46	111.64	104.64	109.59	113.57	110.73	112.13	112.06	109.55	105.46	108.73	110.99	110.14	110.44	111.05	110.37	110.09	107.92	110.81	109.4	108.71	108.29	105.26	111.78	104.71	109.07	106.45	111	113.63	107.14	110.11	114.65	111.01	109.23	109.11	108.64	110.5	106.83	110.84	110.51	111.46	112.43	111.35	108.03	110.29	112.15	113.67	112.49
103.15	99.64	102.97	99.941	101.27	98.79	98.241	104.35	101.15	100.1	98.479	100.34	102.36	100.95	100.67	96.796	100.39	99.086	98.374	99.905	104.82	101.3	107.68	102.47	102.49	100.91	101.31	98.582	101.78	101.61	97.287	102.36	101.23	99.97	98.294	100.94	100.46	105.92	101.46	103.51	103.85	100.99	100.81	100.68	98.191	103.86	101.63	98.649	101.03	98.587
101.96	105.99	107.59	103.25	106.41	107.75	107.65	105.48	109.66	105.51	107.44	109.83	106.16	104.9	103.68	103.45	104.42	102.5	103.95	105.8	104.41	103.77	107.97	103.15	104.05	102.65	103	106.07	107.88	107.69	103.33	103.94	105.73	108.59	104.76	106.1	106.38	107.83	105.12	105.12	103.97	109.8	108.52	103.29	102.89	104.43	105.07	105.4	106.6	107.24
108.32	104.32	104.14	106.76	101.96	113.16	108.58	109.38	105.2	107.89	108.24	110.48	104.34	101.18	106.36	101.76	109.48	110.37	106.91	106.44	107.33	107.71	109.02	105.15	106.15	103.22	109.17	110.32	106.78	105.61	105.46	103.71	109.45	110.48	105.34	104.04	108.74	106.24	110.12	103.83	105.69	105.56	101.76	109.87	104.49	102.1	105.56	109.76	105.65	108.09
100.8	106.73	102.2	104.08	94.89	101.02	100.54	101.84	101.07	99.468	98.343	101.32	103.62	103.69	97.405	100.49	98.58	101.8	100.22	98.932	98.981	93.734	100.38	102.82	97.734	104.56	104.14	99.861	99.066	94.801	101.17	104.24	102.16	101.35	100.25	103.32	96.133	101.49	104.43	96.384	102.61	99.937	98.692	102.53	98.471	102.35	100.37	100.79	101.21	102.3
111.72	112.64	110.15	112.92	108.96	111.46	111.58	113.1	112.06	117.24	112.77	116.67	114.67	115.58	108.35	113	112.5	113.5	110.06	111.26	118.11	110.13	110.47	113.58	115.51	114.92	112.06	113.61	110.67	111.43	110.76	112.87	111.91	110.6	113.61	116.07	112.43	111.95	114.54	108.98	116.62	113.98	110.54	110.23	118.53	114.12	111.49	111.15	109.48	110.37
104.01	107.72	107.48	108.61	102.6	104.08	107.31	104.02	105.62	107.02	104.26	103.75	102.78	103.87	104.06	103.63	105.36	105.31	106.43	107.66	103.32	105.06	106.81	104.96	109.27	105.28	107.85	104.79	107.25	107.98	104.02	107.87	106.68	109.46	102.89	105.08	103.9	103.96	105.04	101.11	109.86	108.84	104.14	101.98	111.35	107.64	104.54	103.83	104.42	104.18
100.17	96.625	103.06	100.21	96.41	97.966	96.958	101.25	99.222	94.726	102.23	100.51	95.222	96.863	102.96	99.197	103.41	100.36	97.811	97.004	99.656	102.9	100.49	97.266	99.455	102.65	94.088	97.783	98.65	97.548	94.916	98.288	100.66	98.467	99.852	103.71	97.205	96.733	96.817	100.38	100.07	103.7	101.03	100.76	99.301	98.537	99.758	101.26	96.654	108.14
107.87	102.7	106.61	105.71	108.48	108.17	111.02	106.74	104.62	106.49	109.21	110.62	105.85	107.36	107.42	107.85	106.96	104.69	99.815	103.72	105.71	104.81	103.18	110.29	105.07	99.865	107.07	107.9	103.41	107.61	109.76	107	104.73	106.13	106.71	107.11	107.22	107.97	111.03	107.61	103.52	105.59	104.97	106.34	107.55	105.5	106.25	108.21	104.03	107.81
99.2	97.49	98.478	103.46	100.18	102.81	102.1	99.853	101.7	99.269	97.452	100.24	99.089	99.4	100.39	94.341	98.169	101.26	102.65	99.24	97.66	99.091	104.55	98.901	97.742	96.842	97.89	98.854	98.871	98.944	98.381	98.329	100.85	101.05	98.405	95.414	100.64	104.18	100.46	95.987	103.89	101.08	102.85	105.34	102.94	98.39	103.68	103.38	100.41	99.78
100.94	105.64	103.98	107.23	106.73	110.94	101.19	104.17	106.63	104.47	102.89	100.99	103.42	104.05	100.75	105.33	104.81	103.36	102.94	104.26	106.55	108.87	104.87	97.424	103.63	102.31	109.65	105.32	108.46	105.47	102.67	104.24	107.3	104.52	105.76	102.73	103.03	104.07	100.03	101.73	104.66	106.78	106.62	99.666	107.63	104.29	106.01	101.13	103.71	105.36
96.294	99.213	100.1	98.127	99.616	101.13	97.584	102.03	97.457	103.32	93.638	97.447	98.953	102.86	105.67	98.943	98.36	102.58	99.79	101.49	100.38	103.15	102.55	99.087	97.324	98.925	99.231	98.922	102.74	97.239	97.464	100.04	98.694	97.54	102.83	101.24	99.764	98.683	98.515	94.938	100.99	98.582	96.398	99.779	96.321	98.448	101.29	102.51	98.024	97.925
102.07	99.733	101.34	98.703	98.822	99.832	104	96.032	102.39	100.39	102.85	97.016	99.118	102.89	94.485	99.327	100.76	102.9	100.47	96.438	104.42	98.999	101.9	100.95	102.97	100.51	94.798	96.107	95.726	99.097	103.61	100.48	99.093	100.58	100.69	102.76	99.257	100.47	102.82	102.62	102.92	102.55	97.765	100.55	97.427	99.448	99.084	98.223	101.99	100.49
110.13	119.14	110.63	114.9	115.18	114.81	112.95	107.86	114.82	111.35	114.79	113.41	114.18	111.09	112.8	111.24	111.29	112.06	111.72	111.44	110.18	113.18	114.04	111.93	113.43	110.09	112.64	108.53	110.48	108.93	109.41	111.71	106.32	112.38	110.98	111.41	110.4	112.23	113.81	109.65	112.84	113.72	112.22	115.12	109.24	108.91	113.4	110.75	109.04	116.86
98.614	100.85	100.47	97.896	99.808	102	102.07	99.951	101.37	102.12	100.1	99.24	102.96	100.07	98.241	97.884	100.15	101.56	103.85	100.06	101.7	100.18	101.59	98.965	102.14	98.928	100.11	99.778	99.048	100.93	99.33	100.93	104.65	104.78	103.14	97.412	102.48	103.64	104.38	100.81	102.86	102.13	101.17	101.43	98.952	100.45	103.39	102.19	102.23	100.21
109.94	104.05	108.86	100.21	107.51	107.67	107.61	105.78	105.45	103.21	106.89	102.75	105.77	106.05	102.89	101.14	105.01	102.22	104.42	103.32	106.8	104.67	110.04	104.53	105.1	105.01	104.5	103.75	105.86	105.61	106.56	106.77	103.56	108.57	106.5	103.92	105.25	108.17	106.14	108.43	105.58	107.54	104.51	103.72	105.68	107.33	104.26	104.6	105.86	104.57
103.58	105.91	107.65	103.12	104	101.78	102.21	105.34	109.61	111.29	106.09	104.68	105.97	105.57	108.2	107.14	103.7	108.06	106.55	104.35	107.62	101.94	101.54	103.93	104.48	104.2	111.77	100.34	105.88	104.82	110.62	107.68	105.67	100.8	108.37	106.48	104.3	108.49	111.52	112.3	103.98	104.54	109.31	104.66	109.3	104.31	103.63	107.66	105.68	103.75
108.44	108.05	106.07	100.65	101.03	103.54	98.916	109.23	104.15	105.14	103.42	108.69	104.81	106.35	108.96	102.93	103.04	107.45	101.83	102.86	104.21	104.54	106.11	105.13	108.9	106.08	106.02	110.5	108.72	104.93	109.56	106.96	100.36	109	99.482	105.14	104.71	106.71	104.85	101.67	105.01	101.46	106.26	104.45	106.25	105.81	104.21	105.7	110.28	105.6
112.01	111.82	111.3	112.17	112.3	110.9	108.23	112.07	110.43	109.13	114.2	113.3	104.28	112.63	106.98	110.45	109.91	117.11	110.55	115.27	108.06	116.11	107.72	108.61	107.87	115.03	112.5	109.63	109.86	110.22	110.64	110.16	111.6	110.65	116.08	110.6	109.21	114.37	111.82	113.14	109.25	112.1	113.12	110.92	113.33	113.2	109.88	109.04	112.88	110.37
105.25	105.18	106.45	105.02	104.51	107.98	105.6	105.42	102.67	102.42	101.58	107.36	107.48	103.3	106.66	103.69	107.01	102.12	106.34	100.36	106.1	105.29	108.91	107.25	106.14	106.04	101.63	107.47	104.47	107.16	109.33	102.59	106.16	101.99	103.27	106.4	103.83	102.5	106.28	100.98	104.33	101.3	107.74	105.23	106.36	107.07	107.95	104.3	102.15	103.62
104.97	106.01	109.86	103.88	107.67	103.05	104.19	106.3	108.4	106.12	108.28	104.35	103.78	104.53	104.21	106.41	106.97	102.64	108.56	103.61	107.52	108.92	108.91	106.27	105.66	104.29	104.89	108.53	110.16	106.6	103.63	109.5	107.29	105.97	105.95	106.7	103.58	107.47	105.08	102.63	106.63	103	110.54	103.61	108.37	104.54	105.79	108.2	103.99	109.35
104.04	108.42	105.85	106.7	106.86	103.29	106.63	104.41	105.58	103.38	109.57	104.22	108.3	111.63	107.74	108	107.89	108.29	106.4	103.27	107.01	106.01	107.88	105.96	109.47	108.04	108.71	105.3	105.19	106.76	103.67	104.02	107.34	101.73	103.95	103.94	108.59	108.9	104.8	104.17	104.93	109.57	105.55	105.98	103.44	106.94	109.07	101.83	105.64	106.91
112.31	113.6	113.07	109.59	109.65	109.82	110.76	109.9	109.72	109.97	111.22	114.81	108.74	113.03	107.01	108.96	110.38	109.85	113.56	111.38	111.37	114.5	116.15	112.57	113.63	110.92	111.8	110.78	108.18	112.12	108.61	110.78	113.87	106.2	111.94	110.45	114.29	109.64	112.36	108.28	108.47	110.43	109.95	110.55	109.72	113.99	110.01	111.1	111	116.64
105.34	105.48	105.85	102.2	102.68	105.65	104.62	102.68	104.51	107.21	103.96	108.61	104.89	108.54	104.92	103.95	105.57	104.22	100.34	105.44	106.79	101.82	106.1	102.56	112.11	102.64	103.6	105.32	103.88	105.9	106.17	104.01	104.45	105.64	106.55	106.96	104.87	106.13	104.69	104.08	107.6	107.19	103.78	107.2	105.33	105.07	104.32	105.85	107.09	104.61
106.98	103.67	102.9	111.51	107.28	106.32	101.34	106.6	101.15	105.13	102.61	105.92	102.33	106.84	104.4	104.3	103.78	104.73	101.55	105.37	104.82	103.25	111.76	107.94	105.36	106.36	107.32	106.78	103.61	105.71	106.14	102.74	105.07	101.17	103.24	105.88	103.2	107.9	105.21	103.17	104	108.11	104.19	107.03	102.36	106.5	102.36	105.23	102.49	105.2
110.71	115.17	107.6	112.44	112.68	112.06	116.59	108.68	112.9	112.61	109.16	110.72	110.02	111.5	110.28	108.45	114.6	109.86	110.4	111.74	110.6	114.33	111.92	115.76	109.75	113.24	110.82	111.8	109.03	111.06	110.89	114.82	109.33	109.63	114.79	112.38	111.62	113.09	111.76	114.12	113.28	109.25	107.39	111.64	110.98	109.72	113.57	112.01	115.49	105.9
107.99	107.9	108.52	102.51	103.15	102.77	104.79	107.48	106.39	107.81	101.66	101.76	103.15	109.42	105.63	104.97	108.21	105.72	105.55	103.49	105.69	108.25	106.59	108.99	104.37	103.03	109.37	106.72	106.16	102.62	108.49	106.22	108.88	103.47	108.06	105.27	103.51	104.72	102.68	103.73	106.32	103.08	106.94	105.1	101.34	105.74	103.92	101.76	107.28	101.94
106.64	101.26	100.04	99.908	97.477	100.72	100.73	99.83	101.26	101.51	99.401	100.99	98.299	100.13	102.51	101.18	104.95	103.01	97.441	100.03	100.72	104.47	102.73	100.94	99.453	99.617	94.9	103.01	102.41	100.52	97.076	100.57	102.46	103.01	94.938	98.793	99.992	100.66	98.64	94.79	101.7	101.42	100.77	100.21	100.83	97.003	102.89	96.268	99.851	101.04
103.27	105.56	102.95	104.57	101.26	105.09	109.03	108.07	103.79	108.51	105.42	108.3	104.61	108.25	103.73	104.59	107.93	104.92	105.55	106.25	105.06	106.22	107.33	103.02	108.49	106.83	106.7	104.93	104.67	109.52	106.96	104.24	107.47	104.17	107.89	111.24	108.08	102.54	104.95	108.68	103.89	103.63	104.8	108.34	104.63	106.78	103.64	106.95	100.99	105.7
108.33	103.96	104.15	102.17	106.74	107.92	98.745	101.3	100.45	107.46	102.44	103.61	103.91	106.77	103.68	105.05	102.92	101.72	106.86	109.85	102.11	107.37	101.41	106.99	105.24	105.99	108.39	103.55	108.09	100.21	104.19	101.35	106.88	102.1	107.65	106.05	103.63	107.07	106.52	103.56	105.95	102.66	103.88	103.75	107.68	104.46	104.98	104.48	101.25	101.83
107.72	110.09	102.59	105.76	106.87	104.12	108.46	105.47	105.49	107.71	107.63	107.89	104.79	104.34	102.66	105.51	106.65	112.46	104.47	106.72	105.81	109.62	110.3	103.39	109.97	106.42	108.16	104.69	105.29	105.19	107.11	105.76	114.6	107.77	104.03	110.7	104.71	106.74	105.93	104.72	104.35	111.69	104.76	111.29	108.72	106.31	110.66	109.7	106.83	104.19
103.88	101.25	98.097	102.37	101.65	102.46	102.63	98.818	96.347	102.5	97.12	97.933	98.788	96.969	98.617	100.87	100.49	98.786	98.255	97.558	100.37	103.3	99.453	99.78	99.932	100.02	99.839	99.695	98.55	101.64	104.41	99.242	101.99	101.66	104.17	97.63	98.816	104.53	101.8	97.689	97.477	99.885	99.128	100.39	97.548	97.016	102.24	100.93	101.43	99.95
109.81	110.71	103.68	107.8	106.65	104.57	105.79	105.2	108.63	106.96	105.67	105	98.569	111.21	102.24	107.75	105.86	105.95	106.05	107.53	109.01	106.88	108.1	105.14	110.27	99.968	104.29	107.05	105.41	106.86	103.92	109.93	107.89	106.69	105.17	103.3	107.67	102.64	102.66	104.52	103.96	109.32	106.24	103.95	105.25	110.89	110.76	105.6	102.76	106.24
104.55	105.44	105	104.37	109.79	104.1	103.17	107.41	111.26	111.21	105.51	104.73	106.09	106.14	101.46	98.818	102.95	103.58	105.85	106.66	105.25	107.54	110.91	110.32	106.09	107.15	106.18	105.28	105.9	106.81	105.45	105.08	103.79	107.62	108.78	107.2	107.11	103.65	104.58	108.11	104.88	107.87	102.5	104.47	106.65	104.85	107.08	104.84	108.31	108.31
113.67	110.6	108.98	110.75	109.13	116.44	112.89	115.78	109	112.16	112.74	109.92	111.89	115.61	107.17	110.38	114.33	114.63	111.54	108.4	111.92	107.34	111.04	110.52	112.92	108.14	112.46	113.25	105.45	110.47	109.1	113.56	106.03	111.51	109.5	112.99	111.09	109.71	111.4	111.05	109.14	111.81	109.21	114.19	111.62	112.32	110.58	106.33	110.64	108.08
109.46	101.19	108.4	108.08	111.41	108.75	107.88	102.62	106.24	104.06	110.76	106.4	105.94	110.41	102.43	107.77	106.19	105.35	112.52	104.9	104.93	106.64	105.01	111.35	105.69	104.56	109.48	110.12	110.82	111.51	103.54	106.49	111.51	104.18	111.46	108.79	106.98	104.41	106.09	103.98	106.53	106.6	106.81	104.11	105.2	106.76	107.49	109.84	109.21	101.35
108.83	113.02	111.15	109.55	111.48	112.36	112.92	109.97	108.85	110.24	107.91	108.59	115.14	112.08	116.26	107.67	112.87	109.52	111.49	106.63	106.9	114.37	109.34	111.51	110.68	108.15	109.25	111.98	112.82	111.12	111.21	114.32	110.42	115.21	110.74	107.9	111.18	108.91	111.93	114.9	113.4	108.4	116.4	107.8	112.6	115.48	111.35	110.3	108.96	114.27
111.19	109.43	105.41	111.03	111.63	109.27	112.63	107.51	110.24	110.16	111.61	110.22	112.85	106.82	109.61	106.58	108.22	110.3	107.06	113.34	110.74	112.11	112.97	107.7	108.84	110.1	115.94	114.2	106.67	107.73	112.96	110.54	110.48	111.03	111.32	108.73	107.89	110.12	113.87	112.7	113.38	113.42	104.81	109.94	109.08	110.5	105.39	109.76	112.09	112.62
106.62	105.19	108.15	108.59	106.94	111.38	103.75	108.23	105.4	107.8	105.82	108.99	105.86	106.59	106.39	106.59	106.07	108.25	108.06	107.49	105.08	104.76	106.63	106.99	106.54	107.01	105.61	108.5	105.59	108.12	102.9	102.9	107.42	106.62	107.62	107.57	105.97	106.64	107.98	108.98	109.94	104.04	105.82	103.84	109.89	106.95	104.33	105.99	106.77	108.83
104.76	102.69	106.08	106.99	103.83	105.98	110.45	108.16	105.15	109.59	106.32	106.42	106.28	103.41	102.57	108.15	107.1	101.61	107.78	108.28	110.02	99.6	100.54	103.23	108.74	102.67	108.44	103.82	102.87	107.39	100.43	106.55	103.47	101.83	101.57	103.4	104.3	106.2	104.35	108.49	108.96	108.29	101.78	106.6	108.99	104.77	105.22	105.78	109.28	107.64
104.51	105.92	106.45	103.9	106.5	109.75	106.88	106.98	107.97	106.35	106.49	109.49	101.72	107.25	106.94	106.4	105.86	109.42	104.47	106.35	113.08	108.21	106.19	108.1	104.79	101.29	100.88	105.99	104.71	107.75	111.11	100.42	107.11	110.11	107.16	110.05	106.84	110.12	106.52	106.63	111.23	108.01	108.69	108.8	114.6	107.81	105.38	109.67	108.17	108.09
113.93	118.98	111.49	111.61	109.73	110.35	109.29	108.83	110.31	113.39	113.67	114.37	110.07	114.5	111.79	115	115.91	111.5	111.31	108.11	112.19	110.05	114.49	110.14	108.64	114.57	113.58	114.45	109.8	115.35	107.46	117.2	114.2	109.38	113.61	112.95	114	113.37	113.02	113.52	114.64	111.45	104.28	112.16	109.4	110.21	117.02	111.34	112.27	109.17
104.18	103.87	105.59	104.6	105.62	101.94	105.6	108	105.24	107.39	103.7	106.4	104.6	103.91	103.09	105.89	106.81	104.85	107.33	105.57	100.78	106.81	106.05	105.28	106.14	108.77	110.07	103.86	108.77	102.82	104.31	104.41	101.61	110.37	108.09	104.6	105.61	109.1	109.13	105.25	109.95	104.2	102.2	107.36	101.93	107.59	109.7	106.65	103.06	109.2
102.89	104.41	101.12	105.05	108.47	109.33	105.15	106.21	108.4	103.79	103.24	103.63	104.85	105.42	104.78	104.59	106.19	100.38	109.04	107.08	105.39	101.73	103.49	106.96	99.492	107.07	105.36	103.55	104.7	99.576	100.57	107.42	107.01	110.83	102.56	103.5	108.66	109.61	109.12	101.73	106.71	106.58	106.84	105.47	104.22	106.14	103.5	104.91	109.6	103.12
102.44	104.64	110.72	98.354	103.09	109.8	104.89	104.14	104.22	107.44	105.97	102	101.18	102.64	104.48	100.97	109.26	106.87	106.2	108.17	102.38	102.61	105.43	103.75	101.48	105.54	108.69	103.19	103.71	103.75	103.83	104.04	105.4	99.905	104	105.37	101.9	104.76	110.64	107.7	108.37	104.56	101.04	103.96	101.4	104.45	107.53	102.05	103.71	105.31
100.92	101.15	97.703	98.732	96.833	99.365	101.75	101.09	97.547	97.264	100.05	100.49	101.1	99.989	97.246	100.32	99.885	101.23	101.45	97.955	99.831	96.793	98.032	101.11	100.55	100.78	95.812	99.69	97.392	102.76	102.57	100.99	97.42	101.66	100.78	98.828	98.369	99.919	99.528	104.44	99.765	96.352	99.614	101.01	95.278	99.122	100.24	99.813	98.214	103.72
104.47	104.8	108.42	102.84	101.96	104.86	102.53	104.94	107.63	105.3	106.88	103.99	106.03	103.97	104.91	107.4	105.27	104.65	104.94	108.09	104.53	105.02	107.88	105.53	106.82	103.4	108.2	105.12	109.84	105.67	109.23	104.64	105.01	101.6	103.9	111.34	107.18	107.59	111.11	109.61	102.37	103.44	106.38	107.82	105.6	106.24	107.81	101.93	105.45	105.69
98.937	103.54	102.06	99.707	99.652	103.64	100.31	101.15	99.681	102.1	99.261	98.163	96.359	95.991	95.155	103.99	96.025	105.42	104.41	99.426	101	98.94	101.58	97.814	97.297	98.7	103.04	107.18	97.449	104.1	97.356	99.183	99.759	99.336	100.19	98.853	97.961	98.495	99.829	96.428	101.5	101.06	102.63	99.308	97.983	100.74	100.29	101.87	97.114	103.31
110.69	105.66	112.61	110.46	113.57	114.18	111.03	113.48	109.03	110.95	109.24	109.54	110.32	110.16	112.57	109.72	112.92	105.09	112.19	114.36	112.52	108.24	116.65	110.22	109.3	109.76	111.71	109.36	111.68	114.24	115.6	109.29	108.47	114.09	113.03	111.46	111.08	109.56	108.98	110.1	114.01	116.87	111.11	109.61	109.92	110.36	112.42	107.71	110.8	112.31
109.64	105.64	109.98	105.21	103.41	109.84	102.69	106.27	107.58	109.62	106.67	108.09	104.74	102.77	105.15	110.27	107.45	103.42	108.32	110.78	106.89	103.19	103.31	107.92	109.35	103.25	107.24	104.79	107.91	101.09	109.74	103.31	109.15	108.32	105.2	103.04	109.43	98.797	110.1	107.49	103.93	107.74	101.46	104.4	105.93	109.35	106.3	103.01	108.05	105.11
102.2	107.47	102.57	104.23	110.15	110.23	106.86	107.71	105.15	102.35	103.35	111.06	107.16	105.99	106.21	106.78	105.8	106.54	105.8	112.29	106.71	106.18	106.03	105.08	103.55	102.88	107.32	107.23	102.13	105.15	107.09	104.65	106.12	105.28	104.18	105.01	103.22	106.81	104.13	106.17	104.13	106.47	105.79	106.66	106.09	106.11	102.57	104.81	108.65	106.12
107.96	107.15	105.12	107.56	100.17	104.83	104.94	99.978	105.41	102.46	105.76	108.67	103.94	105.54	109.07	100.16	103.98	105.87	105.3	107.78	106.95	109.81	107.51	109.02	103.68	111.01	106.65	105.28	103.34	102.64	107.65	107.08	105.77	102.35	105.17	100.62	107.86	107.86	106.12	109.96	105.67	107.09	104.44	105.28	106.45	102.78	105.13	106.68	107.9	105.97
115.01	123.33	113.97	119.18	116.53	114.8	119.17	122.63	118.03	116.34	119.56	116.15	118.06	118.78	120.23	117.1	116.79	115.13	118.38	113.44	118.19	122.38	118.13	117.3	117.45	119.47	119.36	117.66	118.31	119.27	115.75	116.34	118.73	117.19	122.13	119.32	116.42	116.41	118.77	120.08	120.09	118.04	121.31	119.42	121.92	116.46	117.3	119.5	119.14	117.85
107.7	109.79	109.22	107.27	107.81	105.38	106.68	102.41	106.34	106.77	106.12	108.51	107.14	104.81	108.23	104.38	107.6	105.07	105.41	106.11	104.51	101.21	107.42	107.19	106.64	108.38	109.59	100.64	104.79	106.03	112.38	109.86	107.49	105.03	103.07	111.94	107.42	105.67	109.24	105.92	110.22	104.71	107.67	106.52	109.03	107.53	107.33	106.72	109.39	104.23
106.6	108.96	106.2	111.04	107.52	103.61	105.63	104.08	102.15	104	102.89	108.57	107.21	111.23	104.21	106.71	108.98	103.72	108.48	105	106.87	102.29	102.71	108.59	104.39	107.4	105.41	104.04	103.03	105.41	107.78	108.7	102.18	107.49	102.32	103.92	107.14	104.03	108.7	106.65	109.13	108.86	107.82	106.05	104.87	107.31	107.62	100.95	107.58	108.23
117.41	115.33	116.01	114.41	111.05	112.96	115.56	108.54	111.55	115.55	107.76	111.8	113.52	112.09	114.44	109.26	109.6	114.27	111.56	112.71	113.71	107.8	112.52	113.16	108.86	111.38	115.58	111.43	114.32	111.59	116.47	109.98	110.86	115.26	111.98	114.48	110.92	110.9	108.59	106.81	112.58	106.79	110.56	118.41	109.67	113.56	112.99	115.66	111.47	110.94
111.42	104.01	113.13	104.91	102.39	110.82	105.59	106.55	109.16	110.73	109.6	104.61	111.69	103.15	107.18	106.92	102.27	108.48	105.48	104.37	103.83	106.77	108.27	107.6	107.78	107.12	110.23	104.39	110.37	103.01	109.47	102.25	108.12	106.07	104.18	107.65	108.86	110.63	106.95	108.26	103.36	110.9	107.34	111.75	106.69	109.69	106.32	104.08	106.41	106.64
104.03	99.087	100.99	105.93	107.77	101.89	104.79	109.52	103.87	100.82	103.07	101.41	107.05	107.81	109.38	103.31	104.19	105.73	104.76	108.32	106.47	104.72	102.89	102.67	103.66	104.82	102.97	104	101.02	103	100.85	103.64	106.09	107.33	104.67	104.61	104.37	100.92	106.38	102.63	102.23	104.24	103.32	106.82	104.95	107.09	105.56	108.25	104.32	104.17
103.87	106.91	106.67	104.1	108.99	106.8	107.22	105.36	105.97	104.94	105.49	110.63	106.44	109.41	102.54	106.35	111.25	104.26	106.75	101.56	102.88	105.92	104.87	102.79	107.78	105.56	108.15	106.82	103.74	107.37	104.05	105.11	108.6	98.203	110.17	105	107.77	109.3	105.77	105.76	107.42	102.61	106.65	106.37	109.21	108.36	101.58	107.83	102.67	104.58
110.85	114.71	112.95	112.39	110.82	112.11	108.34	115.04	117.24	115.07	111.25	112.2	111.41	114.59	113.16	113.56	116.15	108.16	111.35	110.1	109.25	112.6	110.14	113.03	111.02	109.38	112.03	112.73	113.46	110.45	109.26	111.62	111.46	113.32	113.37	107.87	110.15	107.31	114.88	110.78	108.98	109.46	111.85	111.13	111.6	108.4	113.5	110.76	113.48	109.5
109.78	102.88	105.69	105.72	108.53	106.03	103.69	106.14	104.59	111.08	106.2	108.43	107.52	105.9	104.18	105.04	108.72	106.69	109.96	107.6	108.23	104.92	102.82	107.51	106.92	107.83	109.25	101.93	105.88	110.17	104.19	105.56	107.48	104.66	103.49	104.72	108.21	108.27	109.01	102.7	107.35	107.28	106.9	104.27	105.43	103.72	106.29	109.54	107.32	104.48
103.79	98.095	98.234	100.23	101.66	101.51	98.609	101.6	101.92	102.48	101.14	102.43	103.92	104.8	96.882	105.53	99.196	98.689	103.64	99.389	101.56	99.595	100.53	95.02	103.92	103.14	105.64	100.98	99.091	99.885	100.77	100.68	98.301	100.64	100.13	101.7	102.03	101.95	103.5	103.94	99.451	101.15	100.03	99.873	105.39	100.41	94.612	97.933	103.06	96.262
109.79	110.16	108.62	109.25	111.83	108.71	114.34	112.95	113	110.75	115.03	110.29	111.02	112.87	113.82	110.87	109.71	109.79	112.19	110.54	110.32	106.8	112.66	108.38	114.53	107.24	115.04	113.32	107	112.14	111.19	112.54	107.71	110.8	113.19	105.85	112.14	108.46	110.98	106.77	113.92	110.2	110.47	111.68	110.23	110.55	111.61	113.92	109.88	112.8
107.43	108.35	105.17	107.46	105.62	106.59	100.44	104.7	101.59	104.36	105.65	107.61	103.49	107.52	107.2	109.47	103.96	104.51	106.14	104.48	110.55	105.01	108.05	106.55	105.96	106.54	105.22	102.39	106.09	108.49	106.35	105.33	105.44	106.32	106.54	103.71	101.11	104.63	109.15	103.62	105.14	103.43	102.77	106.36	104.97	101.92	108.34	102.23	106.73	106.09
102.41	101.77	107.46	105.35	102.2	101.8	106.65	104.97	104.65	103.89	104.09	101.16	104.4	106.44	104.4	106.45	104.2	102.69	108.79	103.04	104.53	101.74	101.88	105.42	108.8	101.39	105.28	107.14	105.99	103.01	100.76	104.01	102.82	104.96	103.52	101.33	104.2	105.29	103.74	104.34	102.77	105.5	104.68	106.06	104.63	109.11	104.7	106	107.27	102.14
105.91	109.92	102.11	106.73	104.11	104.96	106.48	107.23	107.13	99.142	109.66	105.59	99.977	107.55	110.14	106.34	104.88	101.17	100.31	103.85	110.17	110.78	104.48	106.93	103.84	106.67	108.66	106.86	101.92	106.85	105.13	108.37	108.81	107.43	106.12	109.41	102.53	107.95	107.81	105.95	107.95	103.84	108.18	105.25	99.298	110.37	100.88	104.42	106.67	106.4
112.21	107.81	109.14	109.51	110.04	108.99	107.88	105.63	106.04	103.27	107.05	106.67	105.53	104.13	106.42	107.45	107.93	111.8	107.22	106.35	100.2	106.21	107.8	101.6	108.01	108.81	110.76	106.26	104.7	107	105.01	106.88	107.26	108.74	109.57	106.92	109.73	106.8	104.52	108.23	101.38	102.2	99.237	107.79	108.92	103.99	103.12	107.26	107.21	101.74
110.25	109.1	115.35	106.27	109.92	110.77	109.16	114.95	113.23	110.67	107.71	110.42	113.8	111.96	111.43	112.1	105.69	112.93	108.54	108.12	110.53	116.14	110.26	111.82	107.9	111.4	115.3	109.15	110.02	107.87	110.22	112.11	105.63	110.31	108.99	107.55	109.74	109.76	114.5	113.81	109.43	109.06	111.24	110.1	108.58	114.71	109.31	106.37	107.4	104.8
94.939	100.45	103.65	99.909	95.601	94.696	96.8	102.48	97.657	100.24	99.469	98.635	103.93	100.76	99.556	100.64	105.64	99.285	102.04	102.73	98.08	100.47	98.794	100.53	98.17	105.17	101.1	102.16	98.075	97.204	101.06	99.089	95.013	103.44	96.501	99.971	99.695	99.747	96.615	97.466	100.63	95.332	99.326	101.41	101.19	102.68	98.556	101.54	99.783	94.872
107.22	107.08	108.56	101.86	101.18	103.86	104.14	102.95	109.32	104.96	104.57	112.4	110.07	109.12	106	100.55	104.72	105.15	105.42	107.2	110.72	104.46	102.39	106.57	103.49	103.26	109.92	109.55	110.68	105.04	107.94	108.94	105.29	104.73	104.72	111.4	105.61	104.94	105.73	106.04	107.59	106.52	109.71	108.2	103.47	112.27	104.71	109.58	102.18	102.71
102.34	101.94	102.96	95.962	101.36	99.923	101.93	101.72	98.541	100.2	105.54	99.738	104.12	100.07	99.835	98.443	99.875	101.6	101.57	98.32	97.324	105.22	103.57	101.81	99.576	96.787	101.82	103.26	99.602	99.732	100.49	103.78	105.96	103.45	98.217	104.85	99.677	101.12	97.996	102.58	97.913	102.36	93.347	100.3	99.48	98.709	102.48	99.969	101.49	103.42
111.56	111.7	107.92	110.92	109.76	108.56	112.18	113.83	113	115.1	111.31	109.11	110.52	111.59	112.95	112.19	109.37	109.75	111.36	110.98	110.17	107.66	110.07	114.46	105.92	113.4	107.22	109.87	112.44	109.08	113.21	106.61	113.56	111.41	113.69	108.2	110.52	111.34	112.99	110	111.85	110.25	111.48	114.62	112.93	114.2	109.25	111.53	112.77	109.45
108.04	111.4	112.33	115.63	112.13	110.05	110.37	114.13	105.07	111.64	114.94	111.76	113.93	106.49	113.95	107.05	112.94	111.87	109.69	107.47	112.41	111.25	107.47	108.67	111.71	110.41	113.11	109.36	113.44	112.77	110.52	107.48	111.54	109.01	113.82	113.82	111.73	115.48	108.59	110.97	110.42	107.38	109.12	110.63	112.66	110.42	110.21	110.31	110.49	109.91
102.54	104.24	106.79	106.4	108.09	103.01	102.27	103.16	100.28	104.16	103.73	105.06	105.33	105.51	102.3	109.25	104.45	106.95	106.69	105.56	108.05	108.03	103.52	107.5	106.24	105.62	103.42	104.9	102.95	104.23	106.03	110.14	103.64	106.65	105.12	106.64	106.33	106.2	107.31	106.22	109.78	101.28	104.49	106.6	104.72	106.82	103.91	104.39	105.75	102.33
97.577	101.77	100.28	98.23	97.133	100.6	101.93	99.326	100.83	97.94	102.12	94.733	101.38	97.49	101.43	101.46	105.78	100.08	100.63	105.47	104.86	100.18	99.651	100.16	99.953	101.82	100.11	104.78	102.25	101.61	101.27	102.89	100.84	101.39	104.66	100.66	99.091	100.23	100.41	100.05	99.372	105.4	102.54	106.68	101.86	103.13	101.05	96.288	102.65	101.9
119.32	123.91	111.26	116.48	119.21	117.29	117.35	117.66	113.15	120.86	116.12	111.93	118.17	113.96	111.03	117.08	115.5	122.67	116.58	119.32	116.53	118.77	115.9	123.22	121.43	121.81	116.5	115.44	114.41	113.79	120.1	114.69	114.53	121.54	119.46	121.66	117.48	113.13	113.29	118.07	117.58	118.31	115.96	118.54	115.38	116.87	118.36	112.5	116.13	116.16
106.65	110.08	102.64	103.42	111.08	103.03	107.16	104.26	108.85	106.23	102.07	103.36	104.59	104.53	103.92	106.61	108.59	105.45	101.32	102.61	108.08	110.34	102.61	98.843	107.35	104.08	105.52	105.42	108.15	105.38	102.62	109.75	108.1	104.55	107.36	109.24	109.03	107.05	108.03	104.16	107.7	107.13	102.65	105.94	102.87	107.43	105.04	105.13	103.99	100.25
103.97	101.96	104.28	108.3	110.56	104.97	104.32	106.18	104.2	107.92	104.72	103.13	99.68	103.43	110.81	109.03	108.76	107.2	104.6	104.59	103.07	101.4	106.89	105.76	104.54	101.27	104.08	106.83	106.98	111.77	103.08	105.05	103.41	110.06	108.09	102.22	103.64	112.63	104.47	104.07	104.26	110.88	100.78	104.65	104.07	106.57	101.33	101.29	104.18	105.76
105.83	107.29	109.99	104.06	105.16	103.79	108.41	105.27	104.18	102.86	106.89	106.24	105.91	102.1	110.76	111.75	105.17	99.004	106.79	102.93	106.04	105.92	106.57	102.49	105.3	106.59	104.65	105.74	107.63	108.3	110.16	102.9	106.29	107.99	105.14	106.39	107.74	110.8	108.08	106.6	105.27	105.87	107.15	105.84	105.2	101.76	104.1	107.99	103.39	105.55
110.93	111.37	114.26	114.38	109.58	108.59	110.2	112.4	109.64	108.83	112.97	111.29	114.18	107.87	110.61	110.88	110.1	118.19	107.7	114.28	108.03	108.73	111.44	110.08	109.63	109.36	111.95	113.48	108.84	110.08	109.47	110.68	110.75	113.45	113.16	111.03	108.71	110.32	110.56	113	105.7	112.11	110.98	111.52	110.31	108.15	110.74	106.82	112.02	111.07
105.92	109.55	106.81	105.94	102.92	107.79	100.59	105.98	103.53	103.5	102.78	107.34	102.83	109.45	104.02	104.22	103.72	106.54	103.91	103.27	101.93	109.41	105.86	105.48	101.69	104.94	105.44	107.29	103.18	104.82	102.85	103.17	103.77	107.11	104.48	107.23	103.83	109.27	107.51	104	106.08	101.91	107.64	107.28	104.93	103.39	105.46	105.85	108.86	104.05
109.76	105.85	103.13	105.7	105.46	107.5	103.49	105.29	110.02	110.23	101.06	106.4	107.45	104.71	109	100.83	108.22	105.08	109.47	107.4	104.66	107.28	103.34	105.91	106.98	105.1	105.6	111.01	105.18	108.26	101.37	109.84	109.16	104.81	105.56	102.82	109.66	107	106.27	105.72	103.18	108.31	106.62	102.74	103.67	104.98	106.42	108.56	108.61	109.5
103.79	98.428	102.72	101.88	97.036	101.36	100.01	100.51	99.947	95.901	97.315	100.97	99.373	97.683	101.23	97.39	100.81	101.49	105.81	98.627	102.97	99.388	101.21	101.92	98.683	99.928	103.35	100.79	101.76	100.6	97.722	98.181	100.36	101.41	96.304	96.013	101.92	100.49	103.35	101.49	102.46	99.886	96.907	95.519	100.52	99.963	104.5	101.17	100.32	103
104.44	107	106.55	104.13	103.34	108.7	106.06	108.16	107.08	104.21	104.68	107.76	105.32	110.34	108.45	108.3	110.64	105.45	107.95	107.62	107.83	107.19	108.69	105.11	102.64	105.12	108.87	109.92	107.87	107.04	106.72	105.04	108.04	108.62	107.2	106.87	103.02	103.31	106.32	108.34	105.97	109.9	110.61	107.09	103.66	106.45	105.38	109.18	108.48	103.9
103.29	102.81	108.17	106.36	106.35	105.6	103.68	105.08	107.29	104.29	107.78	107.25	102.31	107.74	108.58	102.47	104.96	105.43	105.71	107.3	104.8	98.446	101.87	103.2	103.27	109.42	103.06	105.99	106.32	105.66	100.86	103.56	102.62	105.35	103.27	103	104.03	106.27	111.62	107.95	102.83	108.36	108	104.22	107.17	108.9	102.3	102.6	109.02	106.7
101.47	106.1	105.2	104.5	103.87	111.2	109.69	101.05	104.04	105.97	102.56	109.9	99.088	102.7	100.1	107.19	109.29	101.86	100.4	107.03	103.62	108.61	109.83	107.37	108.64	108.97	108.58	108.72	108.21	106.19	106.19	105.6	100.49	102.84	107.18	105.66	106.8	105.65	105.78	107.19	99.338	105.45	102.85	103.25	108.28	104.96	108.77	106.32	102.78	108.77
106.03	103.8	105.3	103.93	113.28	101.13	106.22	104.01	103.48	106.56	106.11	107.09	107.41	101.75	108.87	105.81	104.47	109.16	101.62	105.98	106.94	104.25	104.6	102.54	107.53	109.88	108.28	106.19	105.39	106.22	105.35	105.32	108.75	107.01	103.79	105.63	106.41	101.08	108.69	108.69	107.47	103.29	106.51	112.62	104.41	105.99	107.97	108.64	105.79	109.4
104.12	104.28	97.142	100.91	107.72	105.86	106.31	110.04	109.53	106.66	109	109.94	110.07	106.96	108.35	106.85	104.52	106.74	104.86	104.93	106.98	107.3	104.29	104.94	104.86	104.36	106.2	106.02	104.14	108	103.71	105.09	106.65	104.2	104.88	107.92	105.31	107.45	101.56	101.01	106.59	108.83	104.44	107.64	111.28	104.38	106.73	103.99	108.62	104.69
111.17	116.88	117.99	116.7	118.82	117.75	120.26	118.24	117.86	119.21	119.97	117.53	118.1	114.72	115.53	117.93	123.03	121.64	115.25	116.03	120.95	121.69	113.1	119.09	113.9	114.97	117.83	118.35	115.17	115.06	116.47	115.68	120.14	118.96	116.99	120.19	118.03	120.2	114.01	115.54	116.03	114.04	124.7	113.2	112.56	111.3	114.4	117.98	120.61	119.21
104.74	106.7	106.88	101.85	104.66	103.52	105.96	105.57	108.59	103.67	107.59	108.54	105.1	106.36	108.93	109.71	105.02	103.17	104.13	106.5	102.08	103.41	106.63	103.14	109.13	107.05	105.02	103.08	102.91	100.91	107.85	102.21	104	104.92	104.37	105.58	106.42	104.96	108.97	107.44	104.48	107.67	98.846	106.28	107.78	105.6	104.09	104.06	100.92	103.96
100.21	99.126	100.8	102.84	99.711	103.94	96.866	97.425	100.19	100.9	96.015	103.16	99.711	100.62	99.668	99.828	97.976	98.706	102.34	107.12	102.23	97.276	97.146	98.857	99.093	100.39	98.709	104.7	103.02	99.096	99.206	97.498	101.64	101.35	100.37	101.38	98.649	105.77	99.389	100.47	98.825	99.226	102.53	100.71	98.609	100.19	97.107	104.36	98.512	97.487
111	109.78	108.77	109.38	111	110.74	108.21	108.49	107.44	112.76	112.02	107.92	110.03	108.06	110.09	107.94	108.2	105.47	110.54	106.95	108.63	107.6	105.47	111.51	107.68	107.84	109.58	108.63	108.98	112	109.22	105	108.38	107.5	106.09	107.42	108.61	114.13	107.55	104.89	111.98	111.08	109.66	111.1	104.73	110.87	111.06	110.47	112.96	108.14
109.11	111.05	104.3	112.42	106.64	110.72	108.43	109.97	112.06	108.98	116.18	114.1	110.99	105.18	109.3	107.51	109.02	108.23	107.94	108.34	107.73	110.25	112.26	102.04	108.35	109.6	106.94	111.17	111.74	109.32	107.63	110.94	111.21	108.14	110.73	108.25	109.42	110.72	111.53	106.73	107.79	105.12	110.21	109.06	109.81	112.91	112.18	115.51	111.05	111.08
102.55	105.6	105.6	103.14	105.14	106.94	106.09	104.11	103.04	106.9	109.24	105.34	107.08	102.75	103.24	100.83	109.37	108.54	106.94	105.49	106.13	107.56	104.61	107.51	107.88	103.05	108.89	102.67	101.74	106.79	108.04	104.37	103.79	107.76	101.48	109.21	108.58	107.64	109.14	107.89	108.6	107.07	106.84	105.95	103.18	102.4	100.82	105.37	104.65	104.2
104.76	104.6	107.66	107.59	107.96	112.85	109.69	105.82	107.56	108.52	106.09	107.89	108.18	106.27	109.02	105.41	104.13	106.85	105.85	108.22	108.49	104.72	106.55	104.68	109.21	108.13	106.07	109.6	104.89	103.49	103.58	106.65	108.17	107.97	111.07	102.82	106.27	107.99	109.67	107.43	107.9	110.49	103.16	105.48	104.86	108.82	101.71	105.84	107.75	104.16
108.2	109.15	103.14	105.69	107.65	104.41	107.08	103.1	107.86	108.1	106.11	106.61	108.36	104.42	109.56	102.98	107.7	109.08	106.19	102.78	108.83	106.55	106.47	101.29	110.79	108.64	108.8	107.67	107.4	104.69	106.62	104.28	108.54	108.74	110.36	104.79	106.1	105.47	109.55	106.74	107.87	104.01	105.08	104.11	108.99	105.59	106.18	104.65	103.04	103.53
103.38	105.71	108.56	102.21	104.33	102.67	104.84	108.48	106.37	105.95	106.32	106.76	105.34	103.7	107.63	107.64	104.72	106.07	103.63	109.31	108.13	108.08	101.86	110.09	106.63	105.12	104.73	101.93	109.28	107.86	106.03	107.06	103.37	108.11	104.17	105.16	108.73	108.33	103.71	105.83	109.31	105.81	104.46	104.65	108.12	107.03	106.29	106.02	108.75	101.29
104.7	105.85	106.05	107.96	105.62	104.82	105.92	106.08	108.36	105.81	100.67	104.87	101.74	103.46	105.15	107.06	105.28	104.08	107.43	107.85	104.65	102.32	106.01	105.84	110.6	106.96	105.61	106.8	107.38	105.99	106.38	101.86	106.38	105.82	106.56	101.22	108.48	109.1	104.97	107.95	105.23	103.25	106.24	102.54	106.45	105.24	102.21	105.95	107.16	105.67
110.45	113.92	116.03	107.84	114.62	111.5	113.66	110.53	115.61	110.09	112.2	111.24	107.48	109.52	112.74	111.49	111.27	111.33	108.87	109.75	112.63	111.32	115.57	111.69	115.69	107.94	113	110.68	109.27	113.44	116.42	110.86	109.97	112.07	111.88	110.1	111.44	108.69	110.75	111.88	109.77	111.63	113.81	112.7	115.17	112.49	110.17	111.52	112.35	114.54
105.73	107.44	108.41	106.42	101.21	106.28	105.38	100.29	101.05	104.4	106.57	106.81	105.84	104.57	101.84	106.52	108.18	103.87	101.25	104.2	103.96	101.05	103.67	103.92	104.16	106.69	103.43	105.75	106.14	109.76	105.27	103.27	107.87	105.34	103.45	102.92	101.22	105.26	104.17	102.02	106.78	105.37	104.23	104.07	106.05	104.73	105.17	99.98	104.61	100.7
112.71	109.03	112.46	109.52	111.4	111.42	106.92	114.24	114.06	109.59	113.12	112.95	111.37	110.01	114.17	110.72	108.49	114.09	104.89	113.9	113.84	114.61	108.73	107.92	111.54	113.74	115.13	105.87	109.34	112.72	113.21	103.79	108.55	115.64	111.66	110.75	115.27	107.82	111.77	117.71	110.81	107.04	112.74	110.52	109.44	111.34	117.82	112.97	115.79	113.06
116.74	114.67	109.42	110.11	112.68	115.54	111.91	112.37	115.01	108.87	112.66	107.11	111.89	108.9	107.83	106.86	110.12	110.13	111.45	111.05	113.29	111.16	108.91	112.77	113.96	110.07	107.66	108.04	111.99	110.98	113.28	113.39	112.6	116.51	112.27	111.14	113.41	110.08	103.36	110.96	109.23	115.26	111.66	116.1	110.7	112.71	110.59	111.25	107.94	113.36
110.21	104.58	105.26	104.91	105.71	110.16	106.5	103.12	102.5	109.58	104.82	109.27	104.4	107.17	107.59	109.99	107.19	105.48	103.04	101.44	103.46	108.24	100.76	105.65	103.13	105.26	102.6	107.38	107.05	107.44	104.77	105.49	107.87	105.07	103.3	107.09	110.49	110.22	112.22	101.94	106.92	102.06	105.55	107.22	104.7	105.28	102.77	104.55	107.99	106.67
101.11	105.35	104.31	107.35	106.49	106.91	110.78	105.48	106.1	107.81	107.97	105.79	107.28	102.91	107.49	108.81	105.81	106.36	107.01	108.67	105.25	106.31	107.45	105.11	107.91	101.72	107.89	104.41	108.21	108.54	103.86	104.95	102.68	105.54	99.952	101.59	101.24	99.229	102.59	105.81	110.08	101.75	106.65	104.98	105.18	108.27	107.89	107.67	106.24	106.13
103.79	100.31	104.65	105.22	102.29	103.8	105.21	105.12	103.45	102.29	103.88	106.17	103.99	102.2	104.96	101.28	104	103.57	101.24	103.82	103.18	106.7	102.52	102.6	99.498	103.48	102.12	101.6	102.39	103.33	103.4	104.09	106.13	98.999	100.7	100.72	102.7	104.02	104.93	102.35	106.59	106.65	102.1	100.49	107.43	104.56	99.669	101.02	102.81	105.88
112.76	111.73	110.61	109.29	106.97	114.49	108.05	109.66	108.87	113.99	114.6	106.15	112.24	111.41	108.21	109.83	109.14	110.17	111.18	111.53	110.38	107.91	114.46	113.01	108.56	109.63	109.64	111.47	108.43	108.64	111.38	108.85	114.5	107.23	109.43	112.85	112.93	112	107.82	109.72	109.83	110.16	109.78	114.39	113.04	109	115.19	112.45	109.76	111.8
103.09	105.79	105.25	108.01	106.31	101.49	105.4	104.03	101.84	110.04	104.07	104.39	103.69	106.97	103.05	107.41	109.6	106.75	105.48	110.16	105.57	107.63	103.12	108.41	109.28	104.55	108.4	100.96	107.18	109.64	107.45	102.29	107.34	103.47	107.13	106.26	109.11	102.98	105.64	108.8	105.46	104.85	106.72	109.42	103.81	107.77	108.82	104.71	105.57	102.53
100.76	105.88	106.32	105.76	106.36	103.49	100.61	106.77	103.82	104.81	101.12	107.07	104.96	102.41	104.92	106.82	102.47	104.26	106.76	103.8	102.04	97.669	99.453	104.26	107.08	105.32	100.82	101.97	101.57	104.98	103.39	106.57	100.6	106.65	105.82	107.47	104.39	100.02	105.65	106.86	102.36	101.03	104.41	101.17	103.71	106.98	104.39	106.33	105.41	107.96
100.51	100.56	104.2	103.35	99.995	100.14	105.59	99.925	101.1	100.67	100.81	96.113	100.04	95.102	94.621	100.29	101.63	97.682	100.89	99.216	103.07	102.02	99.103	100.69	99.543	95.233	98.572	96.863	99.515	97.822	98.033	101.62	99.603	100.22	100.44	97.413	96.521	96.725	98.859	101.63	99.505	102.36	101.51	98.702	100.46	101.74	97.969	103.09	97.371	102.23
108.48	110.08	108.4	105.49	110.66	106.56	109.54	104.88	111.94	109.54	107.88	103.78	105.99	104.97	107.34	107.29	109.69	105.51	101.29	108.44	110.3	109.71	109.22	99.977	108.92	110.12	103.26	104.41	109.72	108.08	107.83	103.86	99.954	108	109.84	110.86	101.88	100.85	106.5	104.96	109.78	114.15	105.41	105.55	108.96	108.29	105.16	103.8	105.44	106.44
100.76	103.49	98.193	104.32	100.64	99.641	99.536	102.34	101.14	97.514	104.47	95.192	99.597	98.05	97.3	103.46	97.748	96.987	102.51	100.54	100.03	100.89	105.21	98.282	104.45	104.26	99.884	101.64	102.49	100.09	100.84	97.308	103.16	103.73	102.11	105.42	100.68	96.88	102.18	96.075	94.535	103.71	100.87	98.473	105.38	98.986	95.462	101.73	104.03	103.56
111.63	109.71	113.37	113.37	112.38	112.5	112.96	108.26	108.66	111.56	112.94	110.16	109.76	109.72	113.12	111.45	114.97	109.76	107.69	111.2	104.6	112.12	111.32	110.93	108.27	111.27	113.27	110.35	112.2	104.38	116.68	110.47	111.22	108.93	112.56	106.14	110.27	110.28	112.01	107.89	113.07	111.37	112.65	111.02	112.07	113.78	105.65	110.54	111.27	114.19
110.2	104.78	98.898	104.91	106.21	103.66	101.98	107.11	106.01	103.77	104.52	108.2	104.12	105	105.06	100.96	100.73	107.3	106.96	102.06	102.88	106.08	99.11	102.83	109.47	107.3	104.8	101.89	105.36	101.87	107.72	102.21	108.16	102.7	106.12	106.31	101.95	108.45	106.72	110.04	104.56	106.62	105.11	105.73	106.49	103.41	98.67	102.94	105.39	105.45
103.46	105.59	106.35	107.42	104.4	104.05	103.44	105.2	106.11	106.55	102.29	109.04	104.96	111.15	109.28	108.7	107.16	108.93	106.41	112.28	101.75	106.56	105.67	105.36	106.32	107.33	109.09	103.19	104.9	106.28	107.72	108.09	105.93	110.52	102.71	105.35	111.1	107.23	105.54	106.09	106.28	107.81	109.26	104.75	108.3	104.84	102.76	108.83	107.16	106.67
109.22	104.88	108.43	103.86	103.94	110.44	111.17	103.51	102.91	107.79	104.66	106.22	105.03	108	110.47	106.48	105.08	108.17	111.91	105.21	105.16	108.55	105.52	106.22	105.48	107.64	104.85	108.12	102.6	108.78	110	105.47	106.75	109.12	108.03	105.95	103.56	104.63	108.05	102.47	106.96	108.49	110.13	108.38	107.25	105.37	107.68	107.43	102.35	105
105.71	107.35	100.69	103.48	100.52	105.83	101.21	103.79	102.73	106.96	104.48	102.53	104.16	107	106.21	106.42	97.348	103.62	106.53	111.5	102.11	109.81	103.22	105.97	98.392	102.51	107.33	103.16	96.669	110.11	104.9	102.29	104.54	101.01	107.04	107.31	102.34	105.46	107.75	110.71	103.5	108.43	104	101.58	103.1	102.95	105.68	107.6	103.9	102.92
108.28	108.5	110.58	113.81	108.46	109.08	109.73	114.17	108.87	110.15	108.11	107.37	106.93	107.71	112.56	110.58	112.43	114.22	109	108.04	110.93	106.34	108.55	111.71	103.96	107.85	110.97	108.94	109.41	110.35	111.96	110.76	109.43	109.99	106.75	111.55	111.57	110.47	109.87	109.1	110.21	112.22	114.38	110.18	104.31	111.5	111.88	110.07	110.36	113.55
103.93	102.33	106.07	104.43	100	102.52	103.29	104.72	101.01	103.52	103.55	109.45	102.61	102.57	106.73	108.65	106.03	103.26	104.1	107.76	98.747	104.75	105.35	104.19	100.61	103.07	105.41	103.05	104.08	104.48	105	103.86	106.84	100.51	106.48	107.01	103.15	101.54	107.4	107.68	96.763	101.4	106.13	105.89	104.67	104.02	101.78	103.72	100.05	107.83
114.26	104.72	111.89	112.03	112.95	112.46	112.71	112.17	113.34	110.6	115.62	109.79	112.96	113.7	112.41	110.55	111.78	111.95	112.28	112.68	110.74	109.4	109.1	111.38	112.3	112.13	113.21	110.86	111.34	110.88	108.86	107.95	112.66	109.65	109.56	109.61	110.17	112.82	112.23	113.99	112.96	116.48	113.98	114.19	112.94	112.65	113.76	112.17	110.85	109.6
103.02	102.39	109.43	103.56	101.88	103.51	102.63	104.27	103.47	108.35	106.14	108.76	105.66	106.23	103.22	104.84	106.11	105.41	105.55	103.79	107.78	105.48	105.2	109.58	103.14	106.93	105.76	105.51	102.46	104.66	103.31	103.64	98.418	106.26	102.13	105.5	103.93	105.54	105.46	108.88	106.83	103.48	101.42	105.48	106.47	106.5	106.77	107.47	101.67	104.63
108.94	107.2	106.11	106.05	105.32	102.31	108.04	108.88	107.63	107.2	104.96	106.71	103.23	106.63	108.78	103.45	103.63	102.58	107.66	105.41	105.55	108.42	106.86	103.24	105.37	104.22	106.24	106.44	100.16	102.7	107.01	106.27	101.56	105.2	107	107.73	106.99	106.39	107.91	104.25	104.75	105.87	106.02	103.81	106.4	105.13	99.316	107.53	105.99	107.97
103.14	106.96	105.55	105.59	104.82	104.74	104.06	103.3	103.09	104.16	104.77	105.13	101.24	99.174	104.23	104.89	102.83	101.7	101.92	107.73	110.08	105.61	101.31	98.918	103.26	105.66	105.38	104.35	104.44	106.32	108.78	103.99	108.7	103.21	103.23	103.73	107.91	110.93	104.08	101.49	106.63	103.98	98.962	104.26	106.92	107.49	103.55	106.74	106.24	106.75
107.82	106.7	109.71	105.63	108.61	108.9	103.84	109.09	106.8	108	102.58	107.47	106.39	107.4	108.38	106.14	105.22	109.31	106.17	107.83	107.17	107.45	108.26	107.84	107.74	110.23	109.97	106.83	105.34	106.97	106.95	104.11	109.02	101.96	107.18	103.86	110.43	104.26	107.05	106.87	107.22	106.31	104.79	109.57	105.64	109.13	105.8	108.38	106.39	110.06
109.06	113.49	112.92	117.99	112.23	113.87	107.78	112.83	112.02	110.96	109.99	110.87	112.02	112.43	111.64	111.16	110.4	113.75	110.95	114.33	112.83	111.32	110.19	107.26	110.04	109.67	111.24	112.03	114.13	112.14	115.36	111.72	112.28	113.12	112.66	113.85	113.21	114.71	108.77	112.74	109.77	110.31	108.82	107.09	108.6	115.41	109.74	111.74	109.67	111.74
104.4	104.82	104.32	106.56	102.07	104.31	106.74	102.1	109.46	103.47	105.85	105.17	107.6	105.94	105.56	103.45	97.744	106.28	104.68	105.85	102.61	102.78	101.67	102.01	106.28	108.05	108.81	102.38	102.58	103.27	107.37	100.31	101.43	101.01	106.07	104.53	104.99	103.34	107.7	102.03	100.27	104.37	104.68	103.79	104.28	103.11	102.91	104.99	105.08	104.13
96.913	97.063	99.385	99.533	100.21	97.334	99.842	102.17	99.383	99.568	98.002	97.035	99.83	102.64	96.965	97.244	101.75	100.6	105.11	101.08	95.909	97.421	101.64	98.371	100.1	102.41	94.916	99.422	101.16	99.554	102.18	104.04	98.15	96.745	104.46	104.15	100.47	103.39	99.447	95.083	104.31	98.791	101.47	100.47	93.539	103.88	97.049	97.965	102.39	99.287
113.27	111.46	111.84	113.76	111.23	112.51	114.02	113.35	111.71	107.36	110.13	111.13	111.29	112.76	114.56	111.84	111.63	108.07	118.2	114.75	113.86	113.14	116.59	113.51	111.81	113.84	114.43	111.77	110.21	114.15	107.94	110.39	110.81	111.94	106.54	112.85	113.32	114.75	113.29	112.53	110	111.53	112.32	109.39	115.09	113.85	111.52	112.34	113.93	115.05
99.696	104.83	103.99	105.07	103.55	100.95	107.51	98.662	97.447	98.311	97.443	104.89	101.93	100.98	101.2	96.93	101.92	98.993	97.56	101.34	101.89	97.823	97.09	98.559	102.64	94.918	102.97	99.101	100.62	97.805	100.04	101.31	104.1	102.16	99.838	100.93	100.19	102.93	98.698	100.04	103.28	103.21	96.334	100.59	100.89	104.59	98.22	99.291	98.515	102.54
103.31	100.93	103.36	105.28	107.56	107.22	105.43	101.32	106.34	105.57	106.34	104.84	104.11	107.23	99.644	104.9	101.34	108.41	102.39	104.76	104.63	106.85	108.09	103.8	103.68	102.95	101.97	105.74	100.39	107.68	103.13	108.56	105.8	108.17	105.59	110.62	109.23	105.41	105.12	106.07	104.51	103.12	104.39	102.58	109.02	101.01	104.88	105.04	103.68	104.87
107.94	111.73	112.71	108.83	114.15	111.16	111.35	112.59	114.09	114.86	110.31	110.03	107.53	106.48	103.37	108.59	113.59	107.57	111.34	107.16	109.93	107.66	111.46	107.1	115.46	108.32	109.16	109.49	111.45	110.99	108.08	107.51	107.61	107.39	111.84	107.74	112.98	116.21	112.09	108.2	117.33	112.02	112.53	113.8	107	104.93	110.66	110.43	114.35	109.74
108.92	109.35	106.91	105.02	108.03	102.54	107.13	107.53	108.39	104.8	103.99	107.07	106.48	107.53	101.36	103.34	106.2	109.65	102.3	103.18	108.96	105.44	103.74	104.69	102.94	101.24	104.14	102.03	109.13	104.65	105.24	105.95	106.63	104.8	106.4	105.09	106.93	110.3	102.93	107.11	107.57	104.91	103.85	103.69	105.32	104.86	103.31	102.87	108.32	108.7
100.09	102.24	101.82	100.89	102.24	101.71	99.466	104.28	100.14	97.276	100.34	102.58	99.876	100.86	104.48	102.41	95.778	102.14	96.538	98.592	102.47	98.929	100.5	102.85	100.98	97.775	105.78	100.11	94.903	99.456	100.6	103.17	103.47	100.85	97.235	101.47	102.22	104.38	100.6	101.22	101.62	100.51	98.83	103.08	98.14	101.33	97.225	99.338	98.149	97.085
106.3	107.17	109.15	114.67	110.18	108.47	109.67	106.27	112.55	109.01	111.5	112.06	109.07	106.12	111.62	112.47	111.6	110.38	107.24	112.19	113.42	108.65	110.39	108.07	110.3	113.91	111.5	111.54	108.98	108.28	114.06	111.46	110.49	106.43	114.63	108.93	108.97	110.05	106.94	112.87	110.13	104.73	108.07	116.34	114.27	107.67	109.36	111.66	112.06	110.1
109.88	113.38	111.09	104.38	110.57	111.42	115.03	112.49	113.45	108.44	109.44	107.76	112.8	112.77	112.05	111.1	111.81	115.59	112.92	109.75	111.48	112.69	110.53	113.1	109.89	109.28	109.81	111.26	112.89	116.06	109.46	110.99	112.03	110.23	111.24	111.46	113.77	111.28	113.43	112.99	115.09	112.27	112.13	113.35	111.27	110.53	111.08	110.55	112.6	111.9
110.98	110.78	107.23	113.36	110.22	111.07	110.1	108.7	112.68	109.73	114.48	115.22	112.96	110.58	108.08	107.82	111.19	113.33	111.55	108.81	115.93	109.48	112.5	106.91	110.4	112.04	114.74	110.83	111.06	114.32	109.35	118.14	108.82	109.36	107.72	108.76	112.32	111.12	106.47	119.52	111.12	110.59	109.1	114.6	109.14	110.05	107.8	111.34	111.17	114.92
98.175	105.81	97.448	99.015	96.289	101.44	101.32	96.127	100.98	100.03	99.325	97.658	103.55	97.248	95.659	101.55	100.86	98.851	98.377	102.65	102.05	96.688	98.236	103.96	98.133	98.373	100.18	102.86	101.26	99.779	97.577	98.501	99.859	93.701	102.61	101.12	97.083	101	99.263	102.54	97.84	98.098	100.53	98.105	101.32	96.261	101.41	98.999	103.79	96.237
108.12	111.28	107.15	107.28	111.74	112.54	111.06	110.94	112.9	109.42	109.24	112.1	111.51	110.93	109.08	113.47	108.79	111.61	109.32	112.74	108.56	109.95	113.7	110.01	110.82	104.49	109.17	106.87	111.01	110.34	112.46	114.34	109.58	109.4	107.46	110.76	103.83	108.82	112.7	111.72	111.05	105.99	111.61	107.19	111.14	108.36	113.84	106.79	107.15	108.6
103.9	104.51	106.86	103.93	101.92	106.76	104.19	104.49	105.76	100.1	102.36	102.99	99.274	104.75	105.3	104.27	106.75	104.67	97.46	104.82	102.47	104.94	102.91	104.7	107.71	108.03	104.78	101.69	102.67	102.88	101.74	104.44	102.2	105.89	104.68	103.5	104.47	103.52	104.35	102.98	100.83	108.24	105.81	107.17	98.497	105.89	100.57	103.04	104.81	107.51
103.89	107.44	103.15	106.25	103.82	104.69	106.24	107.66	105.66	105.46	103.86	103.47	108.19	105.37	103.96	106.64	108.55	104.34	104.42	109.67	106.27	104.86	105.09	108.43	102.77	104.87	104.5	108.84	104.78	105.33	104.8	104.4	108	102.88	108.53	102.71	107.64	109.19	106.38	106.11	111.68	106.55	103.41	106.26	104.36	107.04	103.56	105.3	111.04	106.82
112.79	114.67	112.08	113.89	111.53	116.18	107.65	114.16	108.07	112.95	109.12	112.55	110.05	111.66	111.68	112.49	113.04	108.83	109.31	111.57	110.88	109.61	111.12	110.85	106.32	109.6	104.95	110.01	109.62	110.13	111.31	110.96	112.45	113.52	106.3	112.23	111.06	107.96	112.14	113.01	108.89	108.86	112.99	114.52	110.19	113.52	115.59	109.46	110.76	113.05
107.55	109.2	110.09	106.43	109.12	107.3	108.23	114.71	111.77	111.14	105.85	106.74	109.94	108.08	113.57	110.1	106.69	111.65	112.23	114.35	112.04	110.25	111.69	109.88	111.51	105.71	108.5	109.82	106.3	113.37	110.51	111.97	112.02	114.99	108.72	115	110.86	110.02	109.05	107.61	110.93	110.85	110.73	111.64	107.07	109.03	107.12	111.97	111.08	111.39
103.95	103.4	102.16	108.02	105.72	106.75	107.56	104.36	105.62	104.96	102.13	106.38	108.97	106.14	103.94	107.08	106.21	108.18	104.74	108.18	100.5	102.95	105.51	109.05	104.96	106.03	106.87	107.29	104.35	106.52	109.91	106.97	106.68	103.66	109.74	101.24	106.23	106.59	106.24	108.6	103.52	109.86	104.56	106.45	103.82	102.7	104.73	109.72	102.29	104.23
110.63	108.76	111.46	108.39	113.74	112.79	111.86	112.05	111.14	108.62	116.03	111.18	114.25	107.91	110.58	115.13	111.96	113.22	110.61	114.93	112.78	109.29	110.95	112.02	112.52	114.07	111.88	116.64	109.45	113.03	112.98	110.51	112.4	110.86	113.86	114.51	111.31	109.47	110.08	115.5	113	109.2	113.3	112.28	115.83	114.59	110.52	112.56	110.18	115.3
106.17	108.69	103.27	105.69	102.84	101.05	104.96	103.83	105.16	106.3	104.31	109.14	108.53	105.68	107.15	99.983	103.89	107.08	105.24	106.39	102.76	103	100.09	104.35	106.31	103.56	107.22	101.53	107.25	101.23	104.14	104.72	107.13	101.18	102.57	102.65	101.84	106.03	102.55	102.16	100.18	104.13	105.72	105.88	102.17	102.5	105.82	100.38	103.28	105.6
109.13	105.59	108.19	104.19	107.52	106.26	101.22	103.19	106.78	103.66	108.41	106.95	104.11	104.46	106.41	104.04	104.72	101.7	105.84	102.4	104.76	104.29	105	108.21	105.91	106.06	103.05	102.85	108.91	106.95	106.56	104.71	105.07	112.22	110.36	103.12	106.74	108.48	106.52	104.65	105.22	103.52	111	105.92	101.55	105.65	102.63	102.1	107.34	107.24
96.061	100.35	97.173	99.898	101.2	103.86	95.904	102.79	103.65	99.292	99.816	101.76	96.237	101.3	100.84	97.791	100.54	101.61	97.551	96.445	98.796	98.312	99.124	99.597	99.173	100.03	100.33	102.48	96.86	98.759	100.17	99.283	102.56	98.552	102.26	98.201	100.93	99.303	100.55	97.975	99.814	103.02	102.85	99.425	97.607	101.57	99.816	99.738	95.834	101.67
110.53	106.2	106.53	107.63	108.87	109.37	109.86	103.04	113.02	105.02	104.48	106.52	104.04	109.41	102.53	104.42	114.49	103.84	106.47	102.08	108.84	105.62	105.89	104.98	111.74	111.88	110.18	102.82	106.82	112.1	107.83	109.48	105.76	102.01	106.89	113.06	102.61	109.68	108.54	107.48	103.09	109.69	110.07	104.42	110.37	102.07	104.32	109.67	108.27	100.8
112.09	110.4	114.16	113.44	112.24	111.93	113.85	114.6	107.42	111.54	111.87	107.47	111.63	111.01	114.61	112.59	109.78	115.38	112.45	112.82	115.23	113.45	106.66	107.94	115.3	114.83	108.38	112.11	113.53	108.03	109.27	113.04	107.78	109.95	112.61	115.3	110.12	110.78	106.27	110.64	115.12	112.33	111.9	113.12	110.82	113.36	111.73	108.85	112.48	110.21
115.48	114.08	116.02	108.81	114.62	112.39	109.04	114.42	109.48	112.6	112.53	111.23	114.62	111.41	114.52	112.64	110.92	111.58	112.27	116.3	112.98	112.39	110.08	109.62	109	115.24	112.91	113.93	110.28	110.14	115.3	113.37	110.25	113.01	116.94	110.85	112.89	109.74	107.59	111.21	113.41	113.02	112.58	111.3	113.09	109.85	113.21	114.07	114.77	112.41
105.16	106.72	102.98	104.14	105.63	105.53	104.82	100.75	105.93	104.4	102.55	104.32	104.65	108.64	106.95	105.03	106.33	105.41	102.9	105.15	106.57	102.52	107.34	100.97	108.63	106.11	102.94	107.95	104.28	103.55	105.83	103.43	107.07	103.95	104.15	102.43	105.75	110.65	105.12	107.02	103.97	105.92	105.74	104.66	106.62	106.74	105.07	103.13	110.81	100.99
103.4	103.34	107.03	105.76	109.79	105.28	106.74	108.4	99.059	103.74	110.33	107.2	108.63	105.09	108.84	105.41	104.54	109.28	98.872	109.5	110.12	107.11	106.17	103.78	108.48	106.76	104.57	100.59	100.96	102.08	108.11	104.21	104.33	102.29	109.77	106.23	108.9	100.88	103.68	103.38	106.54	103.9	105.75	108.19	106.72	104.91	100.46	103.3	104.69	110.89
105.32	104.58	106.06	106.22	102.2	105.83	102.25	105.58	102.48	102.39	105.13	109.89	105.2	106.98	104.49	106.36	104.21	106.17	104.07	105.18	106.5	109.09	111.12	107.88	105.2	106.41	106.19	102.13	109.61	104.32	102.67	108.65	107.66	108.74	102.17	105.61	100.27	107.98	106.72	109.07	107.47	101.86	106.52	102.9	101.87	105.92	100.13	105.44	110.73	106.68
100.9	108.24	108.22	107.27	103.62	106.85	104.31	104.47	100.02	108.13	102.81	106.34	103.71	104.33	107.77	104.25	110.11	107.37	106.57	103.84	108.89	105.62	106.95	103.19	106.15	108.57	109.19	107.17	105.43	106.89	102.88	105.23	105.2	105.7	106.8	102.57	104.19	106.54	104.1	109.44	105.84	103.23	104.13	107.9	104.65	105	103.12	104.63	102	102.76
100.2	104.7	100.56	102.03	103.44	103.11	103.68	99.867	100.64	98.589	104.22	100.64	102.54	99.583	101.18	101.02	98.64	98.332	102.51	103.76	98.518	101.89	102.68	103.45	98.768	105.32	100.92	99.996	101.8	99.231	100.03	98.073	102.65	104.14	94.772	99.316	101.18	101.65	96.377	99.246	96.435	106.01	102.18	97.755	104.32	96.211	98.632	99.228	98.902	101.7
109.21	98.283	105.85	104.27	102.67	102.43	110.41	100.67	101.63	104.64	104.1	103.48	109.22	106.04	106.69	104.94	102.39	105.24	105.06	103.23	107.44	103.79	104.45	106.97	101.96	102.09	102.51	104.23	108.36	104.54	103.49	104.39	103.93	106.1	106.94	99.935	105.01	105.56	101.64	99.179	110.15	104.21	104.19	98.708	108	106.81	104.91	104.34	101.07	105.81
111.79	112.09	110.21	116.09	108.24	110.11	107.81	111.65	110.24	112.79	111.65	110.63	110.9	115.12	112.35	114.01	111.71	113.96	112.65	111.82	109.18	109.94	109.95	113.51	115.16	110.93	113.07	113.27	111.43	110.69	111.13	110.18	115.27	108.18	115.92	113.17	107.21	114.91	115.62	108.89	112	113.29	108.36	111.33	114.04	114.8	113.9	113.15	110.69	106.91
101.98	106.77	105.3	106.12	105.73	101.67	100.86	107.88	109.76	103.75	106.64	105.52	107.19	110.2	107.33	108.08	105.8	106.03	102.97	103.74	98.356	103.71	105.48	100.91	102.64	104.33	104.95	105.38	103.97	108.02	101.16	109.52	105.49	107.92	102.37	100.43	105.11	104.59	102.47	102.86	103.56	107.2	103.17	107.63	102	109.81	103	105.87	105.06	102.62
113.25	115.95	109.89	108.93	109.62	111.21	106.76	111.99	110.33	110.93	112.92	111.73	116.18	108.96	112.39	114.23	117.53	110.95	113.21	112.17	111.11	112.95	111.49	113.29	109.98	108.55	111.05	109.11	113.95	113.02	111.77	107.02	112.99	115.69	112.67	107.84	114.3	111.5	110.4	112.46	112.27	112.88	113.92	114.21	111.46	111.53	111.4	114.83	111.33	118.66
107.75	108.08	111.26	115.57	109.46	111.79	113.12	110.76	114.25	110.6	109.68	107.29	111.97	105.65	103.52	109.18	109.73	109.79	103.37	110.18	110.55	112.01	111.54	110.24	108.72	111.25	112.85	112.35	107.85	108.44	111.12	108.03	113.24	111.82	111.32	113.55	112.07	109.47	110.69	110.13	111.46	109.2	112.39	109.18	110.48	110.86	109.08	111.74	109.94	112.67
106.93	107.12	109.86	105.59	98.567	107.41	108.9	106.32	109.37	108.18	107.92	104.61	106.29	106.38	102.13	110.54	102.12	104.92	105.41	110.12	108.02	106.91	106.32	110.5	108.67	109.27	107.87	107.28	104.24	103.63	108.43	105.73	108.11	103.2	108.9	103.12	103.69	107.15	103.8	109.92	106.89	103.03	105.56	109.35	105.99	104.16	102.44	103.6	108.55	109.3
109.77	108.25	113.35	112.62	111.98	111.11	112.63	106.38	108.57	110.97	110.95	110.08	112.75	113.28	119.73	114.85	110.35	112.45	113.33	110.66	107.94	111.89	111.35	109.22	112.91	114.33	107	108.22	110.31	105.4	112.32	110.7	112.81	111.44	112.5	112.86	105.17	109.18	111.2	113.69	111.49	111.38	111.16	108.39	111.05	108.18	114.86	109.02	108.65	110.46
102.74	101.81	105.82	105.73	109.22	108.44	105.93	100.28	107.9	104.28	106.6	106.08	106.06	103.67	106.44	104.85	101.77	108.93	103.82	103.69	107.4	107.26	100.29	104.45	106.53	103.03	103.95	107.64	107.3	103.93	105.4	110.36	103.66	104.37	101.31	105.87	105.69	108.81	100.3	101.27	105.39	103.24	100.03	106.75	102.92	106.73	102.38	107.61	108.17	106.11
115.37	112.22	113.42	110.55	112.77	113.68	112.25	115.63	114.05	115.89	114.26	114.16	116.08	113.7	118.58	119.44	118.65	117	114.34	113.94	115.43	119.37	113.96	117.32	117.73	117.94	119.9	114.8	112.67	116.15	116.51	116.03	115.3	122.49	112.66	115.12	116.14	111.07	119.86	117.51	113.58	115.37	118.83	119.13	114.73	117.23	119.3	120.83	115.1	118.72
103.74	103.11	107.67	103.29	100.02	100.94	103.43	104.31	102.14	104.89	102.26	101.15	102.1	103.05	105.66	104.25	106.54	103.7	102.04	104.75	105.69	107.06	103.31	106.28	104.65	105.46	100.58	101.44	104.16	99.899	106.68	99.422	104.96	101.1	106.67	98.253	103.68	102.98	102.29	106.71	104.34	106.69	102.45	104.6	109.04	108.64	102.82	102.08	98.953	100.47
107.77	103.17	106.23	106.17	108.07	108.32	108.6	109.43	100.53	99.591	102.21	108.15	109.84	103.17	100.95	105.93	105	106.62	104.41	107.71	102.52	105.71	103.87	105.98	104.98	104.2	108.93	103.12	104.4	105.18	106.52	101.72	109.86	100.94	102.03	101.09	106.52	110.4	102.35	102.17	105.5	104.62	107.41	105.14	103.29	101.51	105.3	104.3	104.89	105.88
106.41	101.71	100.84	104.62	105.44	106.78	100.8	110.1	103.08	108.11	106.83	101.24	108.26	107.89	105.41	104.38	103.14	102.52	110.61	107.64	104.22	105.63	102.51	106.52	107.06	102.93	108.52	101.82	107.36	109.05	108.02	105.24	107.59	104.17	106.64	106.66	103.08	104.91	104.88	101.35	101.34	104.83	106.47	105.09	101.54	108.35	104.37	102.12	102.74	103.08
105.75	105.54	101.68	107.38	104.95	108.13	107.79	106.22	106.77	102.75	106.04	105.73	103.39	103.96	107.07	108.19	105.81	107.7	106.14	103.92	105.09	106.23	109.65	110.82	106.4	100.22	105.82	101.98	105.71	102.56	111.47	100.84	111.26	106.13	105.42	105.91	104.23	102.56	109.18	103.86	108.79	108.93	101.35	109.86	100.66	108.77	107.31	104.2	103.06	105.34
103.47	106.3	105.34	109.98	108.99	106.25	105.39	104.62	107.93	107.11	111.67	105.23	106.38	106.4	110.68	102.65	104.67	101.17	106.6	106.95	105.01	103.37	103.98	106.69	110.48	105.88	104.73	106.95	107.64	104.13	102.81	104.62	109.23	106.36	105.45	105.32	108.37	107.98	102.15	107.71	105.2	109.77	106.5	102.37	105.75	108.91	103.62	106.57	108.02	107.11
118.29	110.5	105.92	115.52	110.88	103.8	109.49	117.04	110.09	112.21	111.5	109.37	109.77	120.04	115.35	110	113.48	112.35	113.93	110.08	114.69	110.59	117.69	111.64	113.49	112.04	111.14	110.4	113.68	112.32	116.02	113.09	114.94	111.02	111.33	112.2	113.24	112.1	112.82	118.89	115.91	111.09	111.3	113.23	110.38	114.32	110.66	113.95	111.15	114.8
97.389	98.298	102.5	95.754	96.236	98.154	102.41	96.751	98.722	103.92	101.53	102.28	97.532	100.3	94.37	98.862	101.9	99.706	98.481	98.678	102.69	95.981	98.801	98.38	94.467	97.841	97.209	100.46	101.19	96.319	99.494	99.08	99.441	96.092	100.69	99.557	100.54	102.81	95.975	97.725	98.494	97.017	100.68	100.27	102.41	98.847	99.91	96.874	97.736	98.326
108.97	108.46	103.14	102.98	104.55	102.76	110.68	99.298	105.92	103.37	100.35	100.74	100.78	100.97	107.47	102.23	104.95	101.69	99.203	99.08	102.41	107.26	109.6	105.16	107.58	102.7	109.89	106.96	106.49	105.59	105.54	104.87	102.14	103.03	106.61	103.33	102.97	102.2	104.32	104.49	100.11	100.29	104.74	101.67	104.87	102.6	104.19	99.267	107.69	105.64
115.47	113.84	109.48	111.65	111.49	109.92	108.76	110.95	112.27	105.76	110.12	111.43	112.25	112.88	109.4	111.16	113.47	108.14	112.7	116.38	109.37	111.73	113.01	111.05	105.83	112.61	112.92	112.81	111.25	109.6	110.52	111.59	112.15	113.22	109.11	115.28	111.2	113.26	112.24	110.82	109.9	108.87	111.32	108.72	112.47	109.17	111.74	108.41	107.49	112.48
102.88	113.83	107.95	104.21	105.19	103.82	103.09	98.529	107.44	106.39	105	109.08	107.75	107.69	103.06	106.63	105.53	104.05	107.42	107.84	107.73	102.82	103.59	105.23	107.43	107.06	106.61	106.68	108.37	109.12	105.56	106.84	104.98	104.49	106.01	107.58	104.94	104.38	109.51	104.19	107.94	107.15	107.42	102.97	104.97	105.23	105.96	102.25	104.51	109.05
97.967	96.086	100.19	103.7	98.187	99.093	94.589	100.25	99.651	97.296	93.375	102.4	103.38	100.79	100.97	103.72	97.287	99.528	100.98	98.548	102.18	103.95	97.472	99.127	99.399	100.18	95.779	98.003	98.217	94.359	95.228	97.919	99.487	96.816	102.04	101.86	95.444	99.713	100.7	98.468	99.949	102.49	96.369	99.156	98.194	102.76	100.42	98.014	99.968	102.11
107.12	108.64	102.86	108.41	108.21	107.08	109.38	105.52	106.95	110.23	108.23	105.66	102.76	113.29	108.11	104.19	106.97	103.87	106.71	105.42	100.93	97.146	109.13	102.13	106.09	106.5	105.43	102.42	106.68	101.14	108.61	106.47	105.21	108.44	104.36	104.47	107.57	104.27	104.26	105.4	107.76	107.71	105.96	103.46	107.89	107.24	106.04	110	109.2	106.92
104.74	114.66	107.51	106.53	103.2	104.55	110.5	105.62	109.62	104.45	108.8	104.33	102.94	103.08	104.82	107.49	107.61	107.31	104.2	106.29	108.2	106.34	106.57	108.08	107.04	112.11	103.53	107.26	105.7	109.22	107.02	103.36	111.33	104.99	103.42	102.98	107	103.12	108.15	104.82	105.56	108.11	110.66	107.45	105.17	104.58	107.75	105.67	107.79	103.05
105.1	102.16	105.92	107.14	112.71	108.23	107.82	107.55	104.42	109.83	106.1	105.29	106.43	104.56	107.35	107	110.07	99.227	106.99	106.42	111.79	110.37	103.47	108.47	107.81	107.51	105.64	104.91	107.73	105.5	105.97	105.02	104.25	106.91	101.78	105.2	107.89	107.31	103.61	105.1	106.77	109.54	110.42	104.96	107.37	105.55	105.57	106.35	106.67	109.05
105.43	100.88	99.49	106.64	108.48	104.9	101.87	103.46	103.91	101.79	102.35	106.28	103.33	106.74	104.88	105.77	102.64	107.53	98.282	102.79	107.85	103.49	107.52	102.94	103.86	106.64	104.86	105.44	107.28	103.11	101.88	106.26	110.88	105.29	104.55	106.7	102.36	104.76	100.46	101.82	104.38	99.977	99.917	104.77	105.33	107.5	104.33	102.33	102.94	105.24
105.11	106.35	104.93	103.87	106.74	108.84	105.96	107.9	107.79	107.17	109.36	108.55	102.07	106.4	105.23	105.33	102.38	107	109.85	107.65	106.26	102.54	105.29	104.8	104.62	107.51	105.69	106.99	108.62	105.35	104.83	108.5	104.43	102.17	106.67	107.22	106.38	104.26	105.03	106.2	105.89	104.09	105.33	100.3	106.56	106.87	104.96	105.92	111.26	107.11
106.6	103.4	101.87	103.96	105.32	106.73	104.29	108.99	108.17	105.62	102.28	107.46	108.46	103.34	106.54	108.41	106.8	105.64	106.83	107.58	108.59	106.64	105.51	108.07	106.53	106.23	108.53	109.08	103.68	109.23	106.7	104.93	106.31	105.62	102.93	102.85	102.5	108.18	104.29	102.75	108.52	108.67	104.99	104.25	102.32	103.63	106.74	102.48	105.7	105.38
109.8	110.91	111.4	116.97	107.79	114.74	115.65	109.04	108.1	112.8	113.81	111.28	111.58	113.87	114.13	114.05	112.01	111.5	111.47	109.91	112.12	110.67	113.87	115.39	110.86	114.6	114.29	111.04	112.06	111.42	109.63	111.71	116.77	110.23	108.42	113.91	116.05	109.57	109.43	109.76	112.49	108.94	108.77	113.27	116.81	112.29	113.76	110.51	116.66	114.13
102.4	105.75	105.4	101.71	103.1	104.1	106.52	107.1	102.85	105.04	107.7	106.07	104.04	106.02	103.53	107.41	102.75	104.37	102.9	101.05	104.93	103.49	105.8	109.59	103.67	106.28	105.52	103.44	104.08	107.63	101.59	102.84	104.24	104.94	102.18	105.46	107.12	103.2	103.09	105.47	107.1	101.86	102.79	105.03	103.03	105.99	105.48	103.59	103.85	104.11
97.371	96.477	99.932	99.681	97.553	99.473	102.91	103.72	99.656	98.079	101.23	100.22	103.85	99.091	97.38	98.703	101.18	102.61	102.82	102.01	99.531	99.81	98.48	104.09	104.32	100.01	101.2	100.76	101.72	101.23	103.66	100.43	99.724	104.26	96.668	98.083	99.517	101.1	99.168	96.826	101.7	104.22	101.15	97.68	100.77	103.03	96.479	98.555	103.89	99.947
101.41	106.94	108.12	98.305	104.23	104.77	101.62	104.56	103.81	105.93	106.01	105.48	105.28	100.65	101.82	103.02	106.82	106.1	100.36	100.37	105.57	109.39	103.58	107.23	104.47	100.23	105.12	101.75	105.94	102.76	103.5	103.55	106.28	105.19	101.82	104.76	98.232	101.63	107.82	106.3	107.18	102.71	105.46	102.83	101.83	106.05	103.82	103.6	105.59	101.13
107.05	110.96	111.15	106.52	111.93	103.52	108.28	106.96	111.08	109.57	115.37	107.68	110.21	103.87	107.36	107.23	110.57	107.27	113.86	110.4	112.29	108.8	106.7	108.24	108.75	105.33	108.03	111.64	104.98	105.01	110.57	105.21	106	108.07	110.76	111.9	110.01	111.77	116.22	108.54	108.5	108.47	109.94	108.77	110.64	114.07	106.83	110.53	111.33	106.74
116.57	107.24	113.87	110.68	112.78	113.58	108.81	106.59	113.45	117.22	112.92	112.47	107.83	111.64	111.76	110.33	110.72	115.14	111.13	111.3	114.14	112.16	114.06	113.27	107	115.46	114.18	109.57	111.94	112.76	113.68	108.94	111.04	110.16	114.67	110.14	111.7	109.88	112.35	112	110.49	110.21	115.33	113.44	110.66	110.87	114.35	114.08	116.21	108.11
112.39	112.8	107.79	113.13	108.02	111.58	111.96	111.41	111.59	115.42	105.05	108.32	109.04	108.72	110.64	116	107.88	110.45	109.38	108.62	111.52	110.03	109.78	112.72	107.11	110.72	110.22	117.2	107.65	111.85	110.5	107.33	109.29	106.91	107.35	109.38	110.62	108.38	116.36	113.17	110.45	109.16	107.17	115.74	110.75	111.17	107.56	112.55	108.46	110.27
104.64	101.96	107.77	104.94	103.81	103.37	106.17	104.42	103.08	105.85	99.851	103.56	102.75	109.4	106.21	105.98	105.03	103.16	104	105.4	104.16	106.16	105.97	103.38	96.242	110.41	108.75	103.69	105.91	98.618	104.87	104.28	108.93	107.17	101.8	106.43	103.3	104	108.2	106.64	103.91	101.14	104.04	106.35	104.15	104.91	105.43	109.66	106.63	103.72
108.27	106.29	106.17	107.96	101.57	107.2	109.19	105.8	109.57	106.14	105.99	106.17	105.29	108.7	104.55	105.41	103.75	103.51	108.33	105.54	101.12	110.6	104.01	104.76	105.3	100.6	108.3	106.23	102.51	108.3	102.43	105.19	102.91	109.2	102.27	106.11	105.23	107.39	101.94	102.64	100.44	102.53	104.14	101.17	111.59	103.28	106.39	101.09	108.21	106.99
116	116.01	117.49	122.92	115.69	120.1	119.49	120.6	119.42	112.99	120.85	121.41	116.86	118.16	118.04	118.01	114.71	117.02	118.3	112.93	118.32	118.36	119.37	112.69	117.97	121.95	112.51	120.59	115.26	116.5	119.86	118.92	115.46	116.91	115.49	112.88	117.95	119.25	114.07	115	118.46	119.02	117.6	122.71	117.88	115.87	116.53	112.78	117.24	117.36
99.093	103.18	102.25	97.605	97.867	104.44	102.16	105.03	101.47	100.66	103.5	98.143	98.48	99.88	103.46	96.822	94.766	102.43	107.04	100.95	102.59	104.88	100.55	100.84	99.318	103.43	101.75	102.04	102.78	98.661	104.24	97.731	100.8	103.05	102.68	100.3	101.12	99.348	99.162	97.91	98.96	100.45	100.42	100.25	96.318	95.27	106.12	99.496	99.926	101.62
97.078	103.81	100.01	98.948	101.58	92.82	95.954	103.67	99.659	97.836	103.44	96.935	100.73	102.78	97.703	99.463	99.388	97.497	98.099	99.401	100.31	99.707	101.49	98.258	98.203	100.09	101.97	100.52	103.79	98.722	98.846	98.1	104.02	101.13	99.613	103.58	102.02	94.911	101.73	94.896	97.892	104.46	102.68	103.19	97.389	99.998	99.314	101.09	100.73	103.19
120.1	117.3	118.63	115.45	114.59	117.48	118.98	114.95	118.09	116.11	115.8	119.3	113.68	119.96	114.4	119.22	118.27	113.47	118.86	118.14	118.04	111.01	116.13	122.49	115.17	117.77	118.49	117.41	119.2	117.88	119.16	117.36	115.07	119.59	119.03	122.28	115.55	118.07	117.97	118.23	119.72	118.24	113.97	118.37	112.74	118.33	119.99	119.02	116.69	120.36
112.82	117.86	116.44	116.27	116.88	117.46	117.39	121.91	118.8	119.81	113.16	118.73	117.92	120.62	114.26	112.99	118.72	116.87	120.22	120.57	117.15	118.81	118.54	115.6	120.97	119.28	114.44	117.76	119.42	118.57	118.9	112.5	115.96	121.74	123.73	115.21	120.89	120.95	119.98	113.63	118.81	120.09	118.5	120.9	113.79	114.27	123.13	120.39	118.24	117.42
105.72	104.09	102.99	105.18	108.54	102.8	104.22	109.52	104.25	108.39	109.87	103.16	110.43	104.13	108.01	106.56	105.89	106.63	109.99	109.46	105.38	103.7	100.19	110.52	105.13	106.94	111.22	103.54	109.89	103.45	107.71	107.36	104	108.26	103.95	106.54	105.36	105.28	107.87	107.22	106.06	107.13	100.28	104.06	104.11	106.13	107.33	106.27	106.61	108.9
100.77	101.92	105.86	99.974	101.74	100	102.69	101.6	96.311	102.8	100.72	98.069	105.93	97.585	102.98	103.47	100.9	97.358	95.686	104.56	100.73	99.557	102.4	105.16	102.06	97.547	102.81	99.259	99.623	101.21	99.794	100.61	96.401	100.11	99.092	102.98	101.51	105.2	102.27	100.3	101.26	98.484	101.34	100.02	97.324	107.59	102.81	101.89	100.75	100.01
103.54	100.62	94.528	102.96	99.202	102.87	103.1	96.472	105.24	96.975	99.768	96.8	102.42	101.01	98.812	103.38	97.37	98.519	100.4	100.41	103.46	100.28	96.72	101.3	95.807	103.38	103.01	105.7	101.1	94.999	103.43	99.028	102.38	98.455	102.78	99.557	100.53	100.77	98.136	102.66	102.58	99.959	99.148	94.121	102.37	97.009	99.972	103.61	99.755	93.25
114.4	113.64	113.67	113.38	113.53	113.42	117.95	117.31	117.98	112.48	115.54	116.03	116.14	117.54	114.11	115.95	116.82	117.54	114.62	114.17	113.22	116.44	115.76	117.46	111.92	116.59	116.72	116.7	120.57	114.1	117.65	117.63	117.7	120.27	115.34	118.09	115.79	120.78	115.88	112.29	115.15	116.67	121.17	118.79	116.22	120.37	115.86	116.54	112.26	117.24
106.51	102.2	108.83	108.28	106.4	99.383	106.28	105.2	100.82	105.1	105.42	105.86	109.73	107.16	103.53	105.97	108.9	109.29	105.49	106.55	103.3	100.97	107.52	103.31	107.8	101.47	107.79	106.03	108.73	105.37	105.75	107.2	103.71	107.8	107.85	104.73	105.92	109.29	104.43	107	103.56	105.33	105.04	104.19	104.95	103.19	105.35	99.942	105.69	106.35
108.41	110.56	111.2	112.77	114.19	110.73	110.43	108.61	107.03	112.48	109.52	110.18	114.42	109.51	110.43	113.22	110.41	112.42	108.56	110.69	111.78	108.04	104.89	110.97	112.09	115.48	117.05	107.92	111.56	112.64	113.71	109.23	113.22	117.27	109.74	110.08	113.69	113.7	116.05	115.75	109.59	110.93	105.52	112.27	110.74	115.55	112.35	112.35	110.37	110.5
101.96	100	103.03	102.71	104.95	100.15	104.97	104.84	106.07	105.55	104.53	107.85	107.06	103.37	103.59	100.27	102.75	104.59	104.22	108.82	104.2	104.4	107.02	104.35	102.26	102.52	104.33	105.32	106.37	101.3	99.586	105.62	105.95	106.7	102.81	103.25	102.34	105.28	104.52	104.79	105.89	105	104.4	110.3	103.89	105.03	101.44	107.74	100.67	101.61
111.61	113.51	110.8	110.85	114.72	116.76	114.13	113.44	113.75	111	108.97	110.04	113.86	111.7	114.81	112.23	114.13	111.61	113.78	110.14	113.16	115.75	111.83	111.06	111.81	110.49	115.93	112.11	110.3	108.63	113.07	113.05	114.02	116.7	112.07	112.39	112.31	109.58	112	112.53	112.2	112.33	112.22	110.16	113.48	110.14	112.62	112.93	118.56	113.01
100.71	99.19	99.394	101.85	99.276	97.464	97.677	99.112	102.8	103.74	98.581	100.04	101.1	99.751	101.95	103.31	103.03	100.32	98.74	102.94	93.833	98.636	96.644	99.228	101.64	100.88	101	103.43	97.23	101.56	103.52	97.618	102.31	96.522	95.49	102.71	100.03	99.485	94.2	97.051	101.33	99.853	101.15	100.63	101.12	102.62	104.93	99.026	99.376	97.552
106.8	105.72	102.48	106.88	109.35	103.64	103.22	105.35	108.88	107.3	105.45	106.21	104.73	104.66	106.83	103.3	106.11	106.22	103.64	104.29	104.06	106.31	105.94	106	105.98	103.87	103.71	105.67	102.59	105.47	107.21	104.81	105.66	100.09	106.25	107.16	106.43	108.64	105.27	108.79	108.05	106.79	104.69	105.24	102.59	102.35	103.61	103.4	105.32	107.13
103.57	105.08	105.8	105.41	109.78	103.92	106.64	106.89	107.12	103.3	104.49	106.64	107.43	105.77	110.48	103.6	103.1	100.81	105.22	105.61	107.28	103.09	106.98	103.07	109.27	102.99	101.45	106.31	105.96	109.36	105.05	108.28	104.39	107.55	100.98	103.24	106.13	105.67	97.801	101.55	106.77	106.91	106.68	106.67	106.8	99.845	108.77	109.56	107.67	100.2
102.29	103.25	106.29	110.53	106.63	109.04	105.56	110.36	106.58	104.15	107.87	100.54	105.42	104.32	103.82	103.09	105.88	101.26	106.82	108.11	106.16	102.65	105.34	108.16	107.81	106.25	107.12	101.43	108.1	105.94	112.46	107.46	107.44	108.19	108.26	100.31	104.36	107.8	103.7	101.27	109.1	103.55	104.97	108.26	104.34	107.42	105.78	104.35	104.45	108.58
102.08	101.89	102.01	105.83	99.203	107	105.71	103.71	109.21	103.57	105.42	105.33	105	106.88	105.88	102.78	107.1	100.1	105.66	108.58	104.72	101.34	102.78	106.38	103.75	106.98	107.71	103.9	104.24	107.18	105.17	105.39	100.95	102.69	104.27	104.84	104.51	101.11	105.89	105.23	102.01	108.79	99.956	101.67	102.55	105.78	106.55	109.38	104.91	100.43
94.753	102.27	100.07	95.171	101.89	95.391	100.79	100.15	104.59	98.179	99.449	99.469	100.09	101.44	101.6	96.54	98.204	102.9	100.92	97.275	99.732	100.06	96.896	103.47	99.628	101.51	99.644	100.84	103.7	95.121	102.57	97.488	101.08	97.529	98.937	103.71	96.916	102.78	98.401	97.902	101.31	103.39	99.085	99.077	100.7	100.54	100.19	101.83	99.184	99.198
97.433	100.23	98.569	100.12	98.161	100.13	102.91	102.35	99.685	101.07	97.832	102.83	101.52	98.178	98.502	94.827	99.526	99.246	100.64	102.25	104	97.706	104.85	101.68	99.073	99.774	101.67	98.46	101.1	103.3	97.323	94.996	103.55	100.57	95.253	96.686	100.24	102.67	97.524	98.073	97.32	100.52	99.89	94.204	98.673	97.362	103.22	102.29	94.588	99.473
107.44	113.4	117.39	112.99	115.17	113.5	114.18	113.21	113.01	111.63	114.45	107.75	115.39	112.52	117.39	115.87	107.49	111.39	109.48	112.43	107.41	113.79	112.84	107.53	113.47	107.32	115.48	112.24	110.78	108.3	111.47	110.84	109.34	112.59	111.41	111.69	110.23	111.79	115.43	116.46	108.95	114.95	112.57	113.07	113.88	109.77	113.5	110.95	108.62	110.42
104.27	103.05	106.09	107.77	100.6	107.28	106.16	102.79	109.62	109.28	110.46	112.11	110.57	102.66	106.82	107.94	106.73	107.09	110.5	106.16	109.25	106.02	108.93	107.21	108.9	109.34	102.61	104.23	106.56	105.07	105.51	105.03	107.79	106.76	106.54	108.55	110.56	104.83	109.77	107.92	101.54	107.8	109.82	104.02	104.44	108.71	105.82	106.83	104.65	109.95
103.91	106.84	109.02	104.68	105.97	104.26	106.13	106.48	104.33	111.12	109.67	108.67	107.57	106.37	106.91	104.56	106.84	106.47	107.51	108.58	109.45	101.32	100.75	111.24	105.48	112.88	108.92	106.44	108.2	105.02	104.93	103.49	103.31	110.89	104.8	106.26	104.9	104.46	103.91	108.82	105.98	106.07	103.31	105.02	109.55	111.36	105.93	104.15	105.15	101.52
112.12	102.43	107.67	106.16	113.35	106.58	110.96	111.9	104.76	109.82	109.72	108.88	109.44	113.51	110.52	109.15	110.56	112.8	113.15	113.39	106.76	108.6	109.43	108.21	111.7	112.45	111.21	108.86	111.58	113.04	111.19	109.84	109.25	113.78	109.61	108.44	110.12	106.55	109.91	111	111.47	107.02	110.77	109.16	112.42	106	110.25	110.69	110.04	109.37
110.4	113.85	114.21	112.31	107.48	109.77	115.66	110.32	112.24	110.55	112.45	109.26	111.66	110.92	112.48	114.67	113.48	113.55	112.83	106.22	115.73	108.95	115.07	112.39	113.28	111.82	110.89	106.49	113.18	112.97	114.26	113.44	114.74	109.24	112.12	111.22	109.57	109.61	112.84	113.58	112.53	108.8	111.18	114.48	114.08	114.28	111.78	111.21	110.29	110.3
106.32	101.62	103.26	99.917	104.25	102.52	100.16	101.75	105.62	101.86	100.56	96.514	98.781	103.74	100.52	99.058	100.43	102.22	100.29	102.77	104.05	101.93	101.92	97.914	104.76	102.27	95.01	102.75	98.168	99.631	99.399	100.87	101.95	99.13	99.959	100.41	101.59	99.927	103.71	101.01	100.41	100.61	96.775	103.15	98.922	97.242	100.69	102.65	99.026	102.21
114.67	114.23	109.71	111.65	111.35	111.21	111.46	113.16	110.61	107.9	114.4	111.66	114.54	111.56	110.65	110.1	111.88	111.41	116.19	111	106.56	113.65	109.21	108.55	115.64	114.96	111.1	108.5	112.23	113.03	111.76	109.86	106.62	112.05	112.11	114.68	111.74	113.22	112.05	108.54	110.15	110.93	113.86	111.98	111.5	109.03	113.03	110.48	111.59	110.71
107.83	108.39	107.77	104.03	107	103.24	107.05	109.37	104.21	104.36	108.79	109.84	103.79	96.913	110	105.09	109.87	105.14	105.8	108.82	109.62	104.65	107.29	106.42	108.46	105.03	107.38	104.61	105.32	109.71	105.79	111.34	106.52	108.76	108.71	105.52	103.75	101.48	103.51	106.48	107.81	105.48	103.98	105.73	102.06	106.12	103.91	106.34	109.01	105.86
114.41	117.08	116.32	116.09	117.32	116.84	121.77	114.97	119.52	113.38	115.43	118.89	116.7	119.66	115.9	113.68	116.34	115.15	116.68	118.1	114.03	116.62	113.18	116.4	118.32	114.9	113.95	113.74	116.82	118.18	115.27	114.5	120.41	121.38	116.49	113.4	114.22	115.51	116.64	115.44	114.32	116.96	121.04	119.83	113.37	114.93	115.14	119.12	118.46	118.19
111.73	109.64	106.97	106.21	108.74	107.29	104.69	113.58	111.23	114.47	110.64	110.59	113.23	111.48	105.26	108.46	111.36	109.66	112.91	108.18	113.83	111.93	110.49	109.8	106.39	111.44	112.8	108.38	113.03	108.02	112.9	109.92	112.3	102.95	111.56	111.29	111.45	110.24	110.28	110.64	110.96	110.51	107.17	108.38	110.86	111.25	108.38	114.82	107.63	111.92
107.92	108.76	110.66	106.7	112.09	109.61	108.47	112.84	109	108.63	107.48	111.54	109.97	108.7	113.42	110.4	111.07	110.58	112.19	109.46	108.2	111.73	110.36	114.93	113.27	114.42	112.84	109.6	112.01	110.41	105.22	110.77	110.45	110.22	106.92	110.6	105.61	105.2	110.75	106.35	108.18	115.87	109.7	108.98	111.87	108.28	111.21	108.19	111.49	107.66
102.37	107.55	108.16	107.94	104.74	107.54	107.78	104.85	105.85	105.42	107.53	105.2	108.17	101.67	103.75	112.61	103.96	104.94	106.26	108.29	104	105.83	110.27	106.33	106.64	105.43	103.69	104.81	109.18	100.98	105.4	104.33	104.28	105.46	103.8	103.79	111.4	106.88	107.48	103.07	107.93	105.52	106.08	108.37	106.03	106.71	104.04	104.8	105.53	99.15
102.13	103.28	106.96	107.54	111.53	105.44	103	107.99	108.36	106.71	106.58	106.68	104.76	106.96	106.96	108.55	106.62	108.5	106.36	109.15	105.32	104.87	107.95	105.24	110.51	102.79	104.15	106.15	104.23	106.53	109	110.08	106.19	106.37	106.59	104.4	103.85	104.01	104.59	107.07	107.44	104.57	103.8	110.12	103.33	107.77	107.16	102.54	107.35	111.76
105.01	107.92	102.88	103.11	107.57	109.49	103.19	107.19	107.67	104.43	106.1	106.28	108.96	107.53	104.45	105.5	106.01	104.21	103.23	105.29	100.74	101.97	102.3	107.2	101.5	105.32	102.17	110.98	102.17	107.49	108.16	101.6	105.09	106.59	101.47	106.3	102.55	106	104.62	105.13	103.2	106.89	102.89	107.2	106.87	105.92	106.25	103.09	100.66	102.27
105.51	109.24	107.06	101.26	108.6	107.56	108.52	100.76	103.57	103.87	108.14	104.59	109.13	104.66	108.87	105.84	107.19	108.62	104.77	101.68	106.8	104.59	108.06	105.27	104.57	108.28	103.85	107.09	105.62	106.06	109.55	108.23	106.22	103.87	106.78	106.34	108.77	105.93	104.83	104.26	109.85	106.77	99.958	99.529	105.53	107.29	107.19	109.02	104.1	107.95
104.62	107.58	103.85	106.27	106.69	98.078	104.62	110.55	103.9	106.52	105.77	105.63	102.2	105.64	104.1	102.39	103.95	104.87	107.48	108.06	107.41	107.66	105.9	107.62	108.15	97.822	103.23	104.11	107.64	104.59	100.95	107.54	104.55	107.1	107.28	107.52	106.26	107.36	109.31	105.83	111.19	107.92	106.42	109.66	103.85	105.26	108.2	108.11	104.8	105.77
105.94	106.68	102.13	107.59	103.92	107.02	104.26	109.48	109.56	104.19	107.59	105.9	109.8	101.69	104.53	106.94	106.18	105.52	105.21	108.04	104.61	108.2	105.27	101.01	111.75	104.86	109.2	108.2	102.5	107.05	101.96	106.82	106.41	107.12	103.94	106.88	110.18	106.47	110.78	105.95	103.97	104.17	110.35	109.16	102.84	100.25	103.94	100.18	107.58	105.38
109.59	110.33	107.05	114.07	113	105.99	107.89	110.74	111.23	112.61	112.48	114.88	113.97	111.7	110.84	113.06	111.26	118.27	113.17	112.1	114.99	108.65	107.06	110.43	107.65	111.26	105.8	112.49	114.17	109.62	114.09	110.22	115.19	113.64	109.58	108.31	112.4	114.7	109.96	109.96	107.29	113.23	110.19	114.87	115.23	109.92	111.11	108.01	110.24	109
106.46	113.85	111.93	107.3	111.32	113.17	110.34	110.84	108.23	113.74	114.55	112.83	112.52	106.57	109.87	110.1	112.41	106.47	113.12	107.03	111.27	112	114.93	107.61	110.46	111.83	112.13	108.8	118.28	106.58	114.02	109.26	116.1	113.37	111.25	112.27	108.94	113.76	107.56	112.97	115.34	114.36	106.46	109.8	113.17	113.62	111.1	109.87	108.87	114.56
106.64	105.44	106.4	107.64	102.02	100.89	104.73	102.39	106.14	102.59	103.77	105.85	107.77	105.01	105.17	101.44	104.8	106.58	103.21	109.39	106.09	103.31	105.22	102.19	104.73	97.843	105.77	104.9	103.61	102.66	101.96	99.004	106.42	102.15	102	100.2	108.87	105.41	103.13	102.71	103.94	103.62	103.49	105.81	102.43	104.38	103.55	101.99	100.48	105.94
109	104.61	102.33	106.52	105.58	105.8	104.37	103.32	103.21	103.08	102.64	104.73	105.64	101.93	106.22	103.85	105.01	102.02	103.83	107.91	105.43	104.57	103	103.98	103.57	103.78	103.14	109.75	101.92	102.32	104.98	102.89	101.33	104.75	97.125	101.21	105.96	106.85	106.67	100.73	104.37	103.2	103.05	107.41	110.53	104.69	107.96	102.47	108.36	106.15
93.894	98.817	104.78	98.391	102.48	97.234	99.164	96.084	107.59	102.48	94.887	97.636	102.57	100.56	99.467	102.82	96.157	97.317	97.103	101.11	101.43	97.481	102.34	101.09	103.54	97.644	96.337	99.769	100.58	98.139	100.7	96.152	100.29	98.33	101.77	99.238	96.463	103.62	101.02	98.455	99.08	97.196	101.9	100.97	98.392	101.17	103.49	99.932	101.37	101.43
113.84	114.57	107.51	110.78	112.91	110.92	109.82	109.95	109.9	113.3	111.07	112.87	110.76	109.95	111.67	112.66	112.31	112.76	112.88	114.73	108.32	112.5	116.03	116.8	113.75	113.17	111.53	113.28	110.55	110.49	110.5	113.38	109.68	113.06	111.33	116.36	111.55	114.46	112.05	109.88	110.36	110.19	110.65	111.68	111.02	113.43	109.17	112.44	114.59	107.46
106.11	107.63	106.02	104.43	104.98	102.51	105.8	103.9	103.87	108.52	106.76	106.64	106.94	105.58	103.14	108.99	105	103.85	109.88	102.19	109.8	103.65	107.43	107.65	110.03	110.32	106.92	105.7	104.03	108.14	104.59	104.17	102.52	104.53	109.9	104.39	107.38	109.95	105.37	103.42	108.68	108.23	107.14	109.65	106.13	106.41	105.44	107.46	103.72	109.01
106.63	104.52	107.29	102.59	104.64	108.11	105.66	109.4	105.27	100.5	105.14	102.11	105.62	102.71	109.37	109.02	104	108.62	107.45	103.63	107.6	103.49	104.97	104.94	103.69	103.99	104.18	104.56	109.96	106.31	108.86	105.06	103.31	102.11	102.52	108.71	104.78	101.45	109.78	106.89	103.39	101.64	104.59	102.19	105.63	104.53	103.33	106.65	108.1	102.02
104.02	105.87	108.17	105.96	103.41	105.94	103.85	101.21	104.37	102.3	105.21	110.68	108	104.44	99.456	107.58	104.32	102.4	102.97	103.49	106.3	102.72	106.04	108.01	105.36	103.78	105.08	102.87	105.31	103.24	106.93	101.37	105.17	103.34	105.42	102.27	102.75	109.81	102.08	102.72	101.91	104.32	107.59	102.61	109.49	99.144	103.3	104.28	107.33	101.96
94.286	104.73	97.184	104.16	100.2	98.904	97.112	97.118	97.11	97.701	102.7	97.973	97.203	100.39	95.259	97.49	99.999	98.589	101.28	102.33	95.728	97.999	100.31	99.435	101.54	99.141	99.059	98.264	102.53	92.985	99.619	99.335	97.688	98.941	103.91	96.916	101.08	100.66	99.415	95.148	102.31	102.28	99.198	99.612	96.239	100.65	100.7	98.256	102.25	94.631
104.63	106.17	111.29	106.58	102.56	103.2	103.36	106.96	106.22	103.29	106.56	108.56	107.81	105.09	101.43	104.12	109.04	103.07	105.4	100.04	98.391	103.37	106.8	103.57	104.92	104.63	107.98	110.84	107.48	106.3	106.97	106.53	107.23	106.59	104.11	107.86	105.24	105.32	110.21	107.43	103.11	110.04	102.31	103.41	101.82	106.92	105.34	102.21	107.61	106.69
101.25	109.56	107.5	106.01	100.89	103.55	105.87	110.9	103.43	105.24	103.01	105.93	103.31	106.18	102.07	103.62	106.44	104.07	102.12	100.48	104.22	106.18	105.91	106.55	105.8	102.42	101.11	106.16	107.13	102.37	103.33	104.17	105.12	103.68	104.42	103.64	103.78	107.4	106.68	107.92	104.15	104.25	102.49	105.87	100.24	102.59	104.45	103.63	99.712	104.41
117.11	113.26	112.85	111.76	107.2	110.75	109.37	111.26	113.54	113.84	111.05	109.88	114.97	116.11	108.97	114.81	114.46	113.85	111.85	111.28	108.64	112.1	113.37	116.35	115.57	114.29	113.34	111.39	110.58	110.35	113.78	107.93	109.14	113.57	112.1	113.68	113.72	109.76	112.43	111.97	109.98	116.6	110.16	109.91	109.65	111.51	111.1	117.72	110.35	112.97
104.81	106.43	101.51	102.8	104.76	106.89	101.72	107.96	108.28	105.43	106.2	107.26	103.83	102.42	110.89	106.05	107.78	105.64	107.08	106.12	105.04	102.83	105.57	103.27	104.53	106.47	106.24	105.37	105	105.34	104.29	105.05	109.41	105.38	102.71	104.59	104.82	100.54	103.32	104.17	104.68	107.33	107.98	106.13	109.66	103.29	110.65	105.49	101.9	108.38
106.05	106.81	105.36	107	104.76	105.62	103.65	105.37	104.31	113.76	105.17	108.87	108.39	106.76	111.71	106.27	111.94	107.42	111.11	105.66	108.91	110.21	104.49	107.94	105.02	106.6	105.24	106.72	105.27	105.11	106.52	108.63	108.78	103.96	106.15	102.15	111.59	107.26	108.69	108.53	107.22	99.481	110.72	109.12	107.36	107.89	103.92	106.81	105.33	109.2
106.97	107.27	109.62	98.399	105.33	106.62	105.51	103.56	104.96	104.11	110.08	103.54	107.01	108.8	107.48	107.25	108.76	101.14	103.14	105.44	105.89	104.83	107.96	104.94	105.75	103.08	103.06	105.44	105.85	105	107.5	99.016	104.3	101.25	105.1	103.4	108.05	106.61	105.48	109.69	104.46	104.22	104.65	104.52	104.4	103.18	103.22	108.15	104.31	102.52
102.57	101.56	106.37	105.72	101.33	102.46	102.87	107.1	107.9	107.63	106.49	106.66	104.25	103.87	101.7	105.2	105.59	103.79	100.21	102.27	111.12	105.46	105.88	101.08	101.17	104.79	102.07	107.57	104.67	102.35	105.71	103.97	100.45	109.44	105.9	105.34	105.4	108.65	105.69	107.8	104.68	102.35	105.19	104.51	108.86	99.413	110.61	106.41	107.85	107.15
101.77	100.96	97.363	98.588	99.367	94.898	99.712	96.98	100.2	100.4	99.603	102.13	99.736	102.46	100.98	97.776	97.513	103.04	102.28	101.64	100.48	98.467	97.556	99.401	99.628	98.236	99.184	101.72	105.46	95.169	102.54	100.96	101.81	95.985	98.498	96.464	96.728	96.534	97.647	102.04	103.84	98.489	98.76	99.129	99.43	98.273	96.558	99.929	95.204	101.64
100.93	102.82	98.523	98.398	98.336	98.132	102.97	98.595	94.989	98.298	99.944	103.3	103.77	106.8	100.79	99.533	99.291	100.61	98.756	97.819	100.17	101.79	101.36	101.45	96.96	95.841	95.291	99.984	101.64	103.13	97.759	99.682	97.218	100.45	100.49	99.163	104.34	98.384	98.214	101.1	103.43	95.2	99.608	98.606	100.1	95.254	99.724	99.213	104.81	100.37
98.351	103.24	103.62	103.06	104.17	102.91	103.05	105.65	105.03	102.42	102.52	103.6	108.31	105.2	104.09	101.42	105.28	105.55	101.54	105.83	102.68	102.16	109.76	103.64	98.184	99.331	106.09	106.59	102.99	103.06	104.94	102.39	100.27	101.41	104.93	99.057	107.43	108.13	107.09	105.92	102.6	104.27	105.7	104.32	104.27	103.5	107.46	105.42	105.44	103.23
115.8	109.35	109.78	113.9	111.61	110.27	112.91	115.24	109.36	115.53	109.71	115	112.92	112.12	114.97	114.01	107.01	113.57	108.93	113.68	115.33	111.31	107.74	112.32	111.36	108.9	110.25	112.52	112.41	108.27	106.52	111.79	109.26	114.8	107.67	110.46	107.27	112.88	112.77	109.61	114.03	109.87	111.93	112.7	111.05	110.44	111.23	109.47	110.31	109.5
111.25	111.23	115.4	113.78	108.21	107.79	112.99	111.92	112.82	116.01	109.91	112.6	106.4	107.69	113.77	109.83	109.95	112.57	112.73	116.33	107.22	115.23	108.66	112.85	112.75	108.61	112.57	117.62	112.32	111.62	112.35	111.83	115.09	113.19	109.12	111.4	108.97	109.41	113.47	112.09	111.38	105.52	110.22	111.01	109.58	112.72	108.5	111.33	113.07	111.24
109.05	107.39	112.68	110.7	112.93	119.69	113.63	115.73	112.5	116.32	113.89	108.68	109.92	112.44	114.45	110.61	113.55	113.15	113.6	111.89	111.29	112.72	107.05	117.9	105.81	114.28	113.26	114.89	107.31	113.39	109.4	112.72	110.57	114.03	106.43	112.44	115.83	111.79	115.49	113.98	109.94	116.35	115.37	113.93	112.16	112.46	112.53	114.57	109.37	112.9
107.33	103.82	103.85	102.57	109.81	106.5	104.05	104.69	106.56	105.41	105.13	104.47	102.5	107.3	108.14	106.18	108.45	105.33	110.44	109.11	107.3	107.58	107.27	105.84	101.54	106.12	105.02	111.54	110.27	108.43	105.56	105.86	104.9	100.83	101.61	105.87	106.16	107.22	108.2	106.01	105.42	106.12	105.01	105.71	107.63	105.32	105.19	104.61	108.76	105.43
104.56	105.09	107.61	104.75	105.66	106.71	103.78	111.43	107.19	104.79	109.72	104.01	100.15	103.29	106.98	104.83	103.26	111	103.97	106.43	101.16	106.65	110.09	104.78	105.96	102.89	107.29	108.28	101.71	107.66	105.46	104.37	110.18	103.37	102.98	107.71	106.22	105.79	105.65	106.75	108.29	101.79	104.4	105.57	106.52	105.34	105.28	106.92	108.36	107.63
101.95	105.17	102.52	99.821	100.55	101.67	101.71	103.34	94.802	99.308	98.1	100.61	100.11	99.314	101.17	100.59	96.88	96.689	97.55	100.07	102.78	100.15	100.01	96.324	104.74	102.39	100.6	99.746	100.79	100.36	97.707	103.66	103.42	99.832	102.66	102.42	98.659	102.47	99.311	100.09	97.832	99.178	104.66	98.016	98.119	100.54	102.13	107.64	98.455	97.794
102.19	99.768	104.27	98.021	101.07	99.113	99.864	96.223	101.42	100.9	98.211	100.1	101.69	98.581	99.646	95.849	99.807	98.606	101.22	105.63	101.27	102.06	102.74	98.131	105.41	99.879	100.22	102.06	94.422	99.768	96.632	98.424	100.25	101	97.367	96.605	101.53	101.37	102.91	106.1	102.72	105.19	98.845	100.15	101.42	99.217	101.5	100.68	98.173	102.9
109.8	105.8	107.53	107.18	104.06	105.74	103.23	107.66	108.12	111.37	112.24	107.81	103.15	102.82	109.34	102.77	106.86	109.62	109.41	107.67	107.88	109.29	108.73	106.02	110.58	106.38	106.02	104.97	103.05	108.51	107.68	104.96	109.61	105.79	111.01	103.88	102.33	107.4	104.22	110.08	107.68	108	109.5	108.06	111.83	107.73	107.12	103.46	104.28	109.27
100.67	105.51	105.52	108.12	105.52	99.087	99.703	108.49	106.72	109.17	104.64	110.11	106.34	109.53	98.824	100.08	103.16	111.05	102.06	107.92	107.9	99.354	107.93	107.08	109.07	104.5	105.42	107.31	105.56	105.29	101.26	102.1	106.81	108.4	103.4	105.9	108.92	106.74	108.28	103.82	106.09	105.35	105.71	105.13	103.5	106.84	101.86	103.63	103.69	102.85
102.77	107.24	106.77	104.23	101.43	99.295	105.24	105.43	104.59	109.64	105.05	108.55	105.58	105.68	108.19	106.43	106.03	105.99	104.85	101.01	103.36	105.29	107.6	108.18	104.63	105.65	108.45	104.76	102.2	102.54	108.9	106.8	105.36	106.53	106.52	102.68	107.24	105.96	110.23	107.11	106.07	107.94	103.76	101.51	106.65	106.29	107.39	101.17	103.63	111.59
105.23	102.27	105.13	107.17	104.36	108.16	110.34	104.25	109.09	104.91	107.82	104.4	109.8	106.12	106.54	108.49	105.11	103.78	104.02	104.48	107.63	103.8	102.76	105.68	103.62	105.86	107.67	105.9	102.38	103.52	108.11	102.14	104.1	107.7	110.3	105.69	108.84	109.3	104.58	100.61	105.08	105.08	105.7	104.69	106.11	106.21	106.87	105	107.89	108.64
108.42	112.42	109.96	108.38	112.08	113.03	110.32	105.87	108.23	111.1	109.87	109.94	113.55	109.58	112.36	111.06	113.12	109.89	108.67	108.14	110.67	108.8	109.85	105.92	108.09	111.74	110.77	107.14	109.15	115.57	113.49	109.58	106.03	107.99	111.89	108.02	108.94	108.87	109.55	111.12	110.95	111.46	108.4	112.01	107.65	112.6	108.06	108.52	109.13	111.47
106.47	109.94	106.19	107.02	105.59	108.05	102.6	105.6	108.61	109.16	104.09	106.95	104.96	104.4	104.6	108.59	107.88	101.22	104.85	106.85	106.34	105.35	108.98	103.95	107.38	104.45	102.2	105.96	104.36	108.88	109.38	108.44	104.74	104.98	107.33	103.37	103.54	107.28	107.19	105.42	105.95	104.96	102.94	106.23	106.44	107.15	100.63	108.36	101.81	109.11
104.54	99.615	108.09	99.365	104.28	99.887	101.42	101.46	102.59	101.87	99.933	100.88	104.72	104.33	102.68	103.82	104.05	100.95	102.6	105.81	106.56	104.31	103.69	104.84	104.64	105.59	100.1	105.28	104.05	104.53	98.856	103.52	102.26	108.08	99.075	103.66	105.22	104.66	104.13	104.99	106.21	106.26	102.44	105.62	102.94	102.19	103.96	104.83	107.22	106.16
107.84	112.43	108.18	111.06	113.16	105.88	105.86	112.95	109.49	111.74	105.98	107.83	115.27	113.44	113.07	114.23	110.95	107.66	112.47	109.61	110.98	112.06	108.36	110.94	110.8	110.4	111.93	110.56	112.78	114.03	109.14	114.46	110.59	114.4	113.74	115.41	108.12	109.87	113.19	107.73	109.17	112.78	109.44	110.14	107.98	111.74	113.5	108.98	109.57	108.29
107.73	108.97	103.37	104.68	108.6	100.6	98.908	105.07	103.85	108.13	104.37	104.65	109.02	106.63	103.47	106.44	107.39	107.51	101.28	105.48	104.1	107.23	103.86	103.05	103.14	102.27	108.68	103.5	102.38	108.32	105.4	103.84	105.43	102.87	101.9	105.9	104.25	108.85	107.52	108.34	105.91	105.89	107.69	105.91	108.35	107.23	108.9	106.18	106.81	103.08
110.34	109.18	104.75	105.15	104.09	105.07	106.98	111.83	107.75	104.56	105.16	103.58	107.53	105.14	102.98	105.26	102.36	103.99	107.43	107.76	111.09	101.68	109.29	107.9	107.85	104.34	105.1	104.11	105.31	106.87	106.33	109.93	107.25	104.34	109.04	107.19	106.62	105.46	105.16	108.13	107.03	101.62	109.69	105.7	107.75	103.19	110.25	104.24	106.66	104.36
116.33	110.07	115.85	115.04	108.13	112.16	111.43	110.35	106.85	116.7	116.52	111.07	110.75	109.27	113.78	112.16	112.93	110.26	109.82	109.5	108.34	110.42	114.98	111.3	115.29	113.55	112.02	113.52	108.07	112.75	114.23	113.31	110.07	106.41	112.87	108.71	115.88	115.09	110.43	112.66	113.2	113.36	109.51	114.11	112.56	112.14	109.4	115.3	110.12	113.69
103	105.67	108.36	111.23	104.77	105.88	107.07	107.85	102.08	106.31	107.42	108.37	102.89	110.19	105.66	103.42	105	105.36	106.46	111.96	103.14	106.11	108.71	106.06	104.42	106.17	108.88	104.88	106.18	109.29	101.96	107.19	107.33	108.32	104.24	103.56	103.96	104.61	103.24	104.34	107.77	111.83	107.61	106.19	103.66	105.17	108.39	108.05	107.5	109.53
109.57	102.55	107.95	98.965	104.92	104.27	100.94	106.46	105.43	105.85	106.28	109.9	105.24	104.74	100.74	106.75	106.46	104.71	107.59	104.74	107.65	106.05	105.64	103.48	100.76	109.53	102.89	102.8	106.86	104.45	102.92	106.33	103.41	104.03	105.26	105.89	101.07	103.19	102.03	106.56	104.87	107.15	108.13	101.13	106.85	102.4	105	106.26	105.63	109.4
116.81	122.8	119.11	113.53	115.26	114.02	119.09	115.74	118.48	120.66	119.08	120.19	113.03	120.37	116.09	115.59	116.5	116.1	112.08	117.9	121.2	119	114.74	124.23	117.73	119.95	116.35	118.33	116.72	117.8	118.26	115.95	114.69	115.76	118.59	116.1	116.7	116.98	115.96	117.53	115.79	120.39	117.23	117.54	110.77	120.98	118.76	118.82	115.28	120.61
106.63	104.64	105.88	103.53	99.452	104.92	103.41	104.82	105.98	104.37	107.51	110.05	106.78	106.24	100.64	106.94	106.64	108.14	105.98	100.88	101.77	105.01	106.88	106.29	99.109	105.75	104.08	109.81	103.97	108.29	108.75	108.01	103.43	106.55	101.81	105.32	107.45	107.3	106.39	104.45	107.02	103.51	105.83	106.96	102.22	100.91	102.37	108.48	105.24	106.73
114.99	109.78	111.78	111.95	112.9	110.35	110.47	111.06	106.8	110.49	114.97	108.93	108.66	113.88	110.3	112.84	115.65	112.32	114.18	106.86	115.07	108.56	112.7	111.84	110.55	111.61	111.84	107.28	112.29	105.96	112.13	107.93	110.66	110.16	113.18	109.86	107	109.36	110.31	114.69	108.73	112.99	112.37	113.82	112.46	112.24	112.28	113.91	110.37	111.53
104.15	106.29	107.23	107.45	104.8	104.98	100.36	103.4	107.82	103.57	103.03	105.53	102.53	106.3	106.93	103.29	105.37	101.06	102.06	105.25	106.45	105.35	102.64	104.29	99.253	101.89	104.9	102.39	103.53	105.41	106.37	102.73	105.99	104.29	104.64	103.71	105.26	104.54	108.23	107.76	102.45	102.03	102.03	104.73	102.75	107.66	104.57	104.16	104.83	103.3
110.63	112.72	111.08	106.42	113.04	110.48	110.62	105.5	109.19	111.52	109.94	112.53	106.15	108.96	113.68	107.69	106.85	109.25	112.91	104.79	106.26	110.69	111.67	107.77	107.87	114.4	112.25	112.32	108.79	114.21	107.53	109.35	105.43	108.32	112.51	109.19	108.05	106.72	107.77	111.03	109.88	108.24	112.99	113.07	105.19	107.97	109.31	111.82	107.93	106.2
107.43	104.83	105.54	103.84	104.23	106.72	111.18	105.37	107.1	109.21	100.23	102.81	105	106.32	102.99	102.38	108.12	104.51	103.29	100.84	106.23	106.93	106.83	106.71	106.49	104.33	103.27	105.99	106.36	106.67	106.77	106.24	105.15	108.86	106.8	109.9	107.9	104.85	103.55	107.84	105.39	106.76	102.92	104.44	105.45	106.82	103.35	103.44	101.52	108.94
100.64	98.815	99.29	100.74	99.75	96.452	97.804	96.875	95.176	101.83	99.359	101.68	100.42	97.268	102.78	100.57	97.504	101.09	97.937	101.68	102.25	100.58	101.75	100.88	104.64	99.104	102.68	99.941	101.63	99.78	103.93	100.11	102.26	100.9	101.12	99.559	96.008	99.534	102.8	99.873	101.07	99.726	103.34	97.574	101.8	98.984	101.88	98.237	97.432	96.915
110.96	104.93	105.43	106.98	103.68	103.52	107.11	109.02	107.91	104.83	103.24	101.76	103.98	103.45	105.04	104.17	106.24	105.72	105.37	106.41	99.844	106.5	105.54	101.26	107.46	106.77	105.45	102.67	105.3	105.8	108.62	101.89	103.52	105.08	102.54	103.93	109.54	107.63	104.3	106.9	107.75	103.87	102.75	104.83	104.07	104.37	106.38	104.92	108.64	103.16
110.87	107.3	112.6	113.52	112.66	117.88	110.32	112.7	105.72	111.39	111.55	106.18	112.12	107.62	114.66	113.06	110.36	108.38	109.9	112.44	107.31	113.21	111.46	110.66	108.56	107.32	110.69	111.63	110.3	113.4	108.76	113.79	110.27	111.41	110.71	110.75	109.62	110.47	112.07	110.61	111.59	110.78	106.04	110.87	111.47	112.33	113.91	111.25	111.89	114.09
104.75	105.99	105.81	112.81	100.95	109.32	104.83	106.14	103.56	106.6	103.19	109.19	106.26	106.91	104.74	105.84	108.62	104.97	107.89	109.67	105.44	106.08	103.49	108.66	102.35	104.16	105.36	103.78	104.71	102.41	104.52	107.65	101.75	105.1	106.51	104.09	103.65	108.84	100.07	107.84	108.18	107.2	106.37	106.03	107.98	106.48	105.64	105.58	109.77	104.08
107.23	106.44	107.95	109.2	106.78	105.28	106.38	110.97	106.66	106.88	110.69	109.41	106.96	105.93	104.7	108.28	101.65	103.41	105.81	104.11	107.53	108.29	102.95	104.37	103.18	105.64	106.15	103.15	105.47	104.32	103.73	106.77	105.5	104.07	112.47	104.95	104.73	109.75	108.3	104.55	104.93	108.82	100.66	106.94	102.9	107.67	109.16	108.83	104.79	103.66
104.83	103.33	106.13	102.28	106.49	106.6	107.28	105.2	99.942	101.93	104.84	104.69	106.09	106.43	100.41	110.09	103.83	105.44	107	105.71	105.4	108.34	106.27	105.01	104.69	107.71	103.61	106.04	105.73	107.95	100.24	107.89	106.37	103.74	109.04	103.45	107.68	106.57	107.95	102.87	103.88	107.85	101.35	109.93	105.7	105.12	105.37	106.3	111.23	101.45
110.32	110.48	108.85	111.35	108.84	109.73	111.24	110.28	112.85	110.7	108.87	112.29	109.93	112.57	110.81	114.48	114.74	112.79	111.43	112.68	109.64	110.06	111.12	111.88	112.11	109.18	113.27	105.32	106.12	113.01	114.52	112.26	114.49	115.97	111.16	112.61	111.6	110.23	110.52	107.46	113.54	113.25	110.17	110.29	111.32	111.44	116.26	108.22	111.86	113.24
106.85	109.86	117.3	110.68	110.1	113.92	110.58	114.12	107.46	107.7	111.65	112.6	108.8	110.25	112.34	114.11	113.84	110.15	114.46	108.27	115.85	112.3	111.26	111.42	108.38	109.39	114.31	113.38	111.97	113.88	115.32	113.07	113.96	111.77	116.69	111.33	113.55	113.59	117.93	111.44	112.54	111.35	111.29	110.89	114.05	112.31	117.73	115.52	110.04	115.68
100.29	106.81	107.31	106.61	110.24	104.22	116.51	109.1	110.15	111.08	105.15	104.73	104.95	105.89	106.41	101.16	107.48	107.44	105.06	106.7	106.89	103.64	102.73	108.32	106.62	103.2	104.89	105.7	105.14	104.57	108.11	104.33	107.97	106.76	105.87	104.3	105.73	107.49	108.23	104.78	101.56	103.91	101.34	103.68	103.83	103.81	106.08	103.48	108.05	110.14
106.38	104.23	109	102.85	102.86	106.29	103.95	103.96	101.58	111.16	102.93	104.45	105.92	100.77	105.47	109.61	104.14	108.69	102.56	106.54	102.85	106.18	103.47	102.55	104.8	103.68	106.27	104.85	102.35	102.83	103.34	103.12	100.91	100.79	106.6	106.35	98.01	103.7	104.7	103.11	102.51	102.87	102.97	101.7	106.76	100.64	106.07	107.9	104.91	105.27
99.39	103.69	109.55	106.99	108.84	104.91	109.56	109.53	104.41	103.98	104.6	108.67	108.87	108.58	107.25	101.64	101.24	106.07	98.422	106.8	103.04	105.68	103.62	102.92	106.24	108.78	107.11	107.27	105.64	103.23	107.17	103.56	103.79	107.77	106.14	109.44	103.16	101.25	101.23	109.56	108.27	107.78	107.14	102.42	103.43	101.85	105.77	104.11	107.49	101.06
105.42	106.42	108.77	103.7	102.81	108.99	107.7	109.14	105.53	105.88	103.47	105.16	112.56	107.4	103.53	107.27	106.37	108.19	106.73	105.67	105.07	98.717	105.06	104.19	108.11	106.78	103.97	107.19	108.58	108.24	109.48	102.13	104.7	110.31	107.96	101.53	104.55	105.35	106.68	102.44	103.78	106.13	100.27	105.97	108.48	104	99.023	105.85	102.47	106.69
115.5	117.96	121.59	119.52	118.92	113.88	117.9	119.8	118.63	118.06	116.06	118.68	115.08	115.84	115.57	115.9	115.88	114.49	115.2	116.85	117.04	117.05	110.06	121.07	115.89	113.95	115.94	119.85	117.5	118.4	121.72	116.97	116.06	118.33	115.34	119.95	115.13	117.77	117.81	115.27	120.17	119.36	112.66	116.56	117.8	114.37	118.75	117.95	117.51	123.96
109.89	115.49	117.02	110.93	110.99	115.13	110.23	114.4	111.87	118.58	107.63	114.05	115.51	110.97	114.81	115.26	116.66	111.13	109.59	112.16	110.17	111.55	109.32	112.87	113.99	116.43	114.43	107.11	115.9	116.02	112.44	110.05	112.57	114.21	112.47	112.75	113.11	114.27	112.81	111.07	117.08	114.08	110.49	113.39	114.62	119.23	113.19	114.18	117.7	112.87
114.72	113.93	112.44	114.22	114.76	114.29	110.81	112.16	111.58	115.43	110.16	108.19	112.31	112.74	115.58	111.53	112.87	113.89	113.42	106	107.74	111.85	110.29	113.04	112.12	112.25	111.65	108.35	113.07	115.3	108.91	111.81	112.57	112.56	105.45	111.71	112.5	116.88	106.78	112.31	110.56	112.25	109.28	118.63	110.06	114.24	111.16	112.79	111.63	115.13
105.01	103.74	106.27	105.29	108.05	103.62	108.88	102.2	108.06	105.9	107.43	108.99	108.62	105.73	108.89	103.74	102.76	108.1	104.48	107.27	110.26	104.81	106.57	101.65	107.29	106.96	106.35	106.38	107.17	108.2	107.66	103.79	107.51	108.1	104.57	108.95	107.28	105.96	99.475	104.32	105.28	107.78	106.85	106.54	107.71	105.06	106.07	108.24	106.93	108.29
102.71	105.31	111.17	109.74	107.55	102.51	111.68	103.07	107.05	112.11	106.42	98.741	108.06	99.344	104.73	109.24	107.25	105.5	106.64	106.2	102.56	105.39	105.96	110.73	110.07	105.98	104.12	101.59	103.28	104.21	105.68	106.52	103.7	105.06	107.83	109.19	104.48	103.63	103.96	106.84	106.22	104.82	108.74	102.76	104.52	107.33	104.78	109.17	106.98	107.35
104.56	101.33	113.44	105.82	107.82	106.02	102.4	107.31	109.99	106.75	105.82	106.04	111.45	107.99	102.77	104.71	109.02	108.45	104.97	107.59	106.69	103.47	108.62	108.78	103.78	105.82	106.45	103.64	112.13	111.71	109.87	102.82	106.65	107.03	107.14	109.84	105.96	105.52	100.09	106.78	105.08	104.54	105.68	104.81	104.59	109.38	104.14	106.51	104.58	105.12
106.48	108.21	107.73	106.75	104.28	107.76	112.8	105.87	105.95	105.94	104.17	108.3	106.42	108.09	107.58	109.65	109.53	107.61	102.54	107.7	104.9	103.94	104.77	110.99	105.94	108.88	103.44	105.05	108.04	103.89	105.17	106.32	107.72	105.75	101.85	104.96	106.31	106.97	107.27	105.32	107.26	105.12	108.75	109.42	102.47	103.79	99.25	105.37	104.64	104.35
104.82	109.62	109.12	110.4	114.85	109.45	110.21	114.23	112.32	106.24	114.13	109.26	109.07	111.32	112.9	110	109.74	108.04	106.17	106.89	113.16	114.63	115.29	112.89	108.32	112.11	111.07	109.47	109.13	110.95	108.23	110.67	110.56	112.32	108.76	113.31	110	114.22	108.73	110.4	112.93	108.79	110.24	111.57	110.88	108.51	112.41	107.63	110.44	117.19
100.95	103.49	98.334	97.104	95.614	98.814	103.6	99.868	102.15	96.004	101.43	103.89	104.09	104.76	101.72	97.686	102.02	102.75	103	103.79	100.07	102.36	95.996	100.46	102.65	93.116	103.65	96.472	103.86	101.17	95.697	99.56	97.438	100.03	99.538	96.101	98.574	99.771	100.61	98.767	100.3	98.673	98.29	98.555	99.81	99.446	98.024	102.31	99.059	102.13
101.3	101.4	99.043	102.91	105.38	98.839	106.36	98.134	101.84	96.409	100.78	98.589	103.62	100.03	101.66	103.21	102.08	95.696	102.6	103.64	100.76	103.23	98.707	100.75	96.439	99.289	98.837	100.03	98.455	98.616	96.404	97.566	101.2	100.09	99.585	99.072	99.391	101.38	98.759	97.15	99.792	101.61	105.09	100.56	98.548	96.824	104.23	102.28	101.47	102.6
110.59	112.79	111.96	115.04	109.21	113.82	111.18	111.49	110.26	111.01	109.79	111.49	107.99	114.07	113.24	115.47	111.67	114.32	105.64	112.26	110.95	114.55	106.99	112.65	112.07	114.33	111.86	107.98	112.64	113.28	108.28	111.82	114.86	114.03	109.52	115.37	109.02	114.32	115.7	110	114.27	112.35	113.32	112.12	111.01	109.01	109.36	106.58	112.13	110
104.39	103.8	103.22	103.46	100.77	101.1	106.85	108.82	98.774	104.31	105.12	103.79	103.7	105.93	101.67	102.65	103.83	106.12	103.51	101.97	107.06	108.04	103.1	109.55	108.62	104.66	102.13	108.61	104.86	103.15	110.56	106.9	106.92	109.2	106.54	99.712	102.45	104.36	100.06	99.736	102.79	102.11	104.98	104	102.07	102.05	106.18	106.13	99.839	103.21
97.662	97.585	103.25	102.24	100.35	96.991	98.617	100.67	104.48	102.7	102.2	103.68	102.83	101.73	104.13	99.558	103.37	100.31	97.34	101.38	105.54	99.933	100.62	106.44	104.1	101.71	98.147	97.984	99.698	95.699	100.24	103.13	99.933	102.78	98.095	102.75	99.675	99.734	102.89	98.661	95.939	104.83	102.18	98.927	101.59	99.079	97.894	103.2	101.57	99.22
116.06	114.83	109.85	111.9	108.55	106.84	110.78	112.05	113.2	109.69	113.05	109.27	111.91	116.34	116.37	113.1	112.08	105.55	111.8	110.59	110.19	111.73	114.32	110.66	113.04	115.74	113.54	112.14	114.44	113.96	117.94	108.34	112.28	111.74	112.17	109.56	106.82	107.5	110.93	111.74	108.02	111.42	109.74	108.1	112.76	110.93	111.73	113.19	111.01	111.77
106.7	104.74	103.94	107.89	99.735	103.96	103.17	104.9	109.19	107.73	103.92	106.45	104.97	102.59	107.25	106.05	106.62	105.25	106.98	106.22	105.21	104.43	99.325	101.25	108.81	104.45	105.35	108.62	105.72	106.56	103.24	109.06	105.66	102.48	106.01	102.68	103.13	107.87	102.49	103.86	102.75	104.77	106.07	106.22	106.47	103.77	106.03	106.56	103.45	102.29
101.44	98.135	99.054	102.43	99.752	99.905	103.89	96.761	98.329	99.394	98.896	99.038	93.446	91.771	99.818	101.5	101.3	102.03	101.79	97.329	99.481	100.03	100.07	98.813	99.859	100.86	96.359	100.22	98.57	101.83	101.82	98.452	99.621	99.443	96.247	99.966	100.92	100.3	99.255	93.183	101.09	99.892	102.2	98.606	98.66	95.398	99.063	100.9	98.645	98.716
107.05	110.48	102.41	105.01	106.44	107.79	106.61	106.81	104.54	110.89	103.65	106.94	109.36	105.12	107.71	103.17	107.66	111.31	106.52	110.82	100.55	103.71	104.07	110.93	105.26	111.13	107.05	112.07	105.87	104.39	104.2	103.79	101.08	110.39	104.84	103.7	106.03	106.36	103.41	109.48	106.7	112.11	105.98	107.63	107.99	103.51	105.01	110.74	109.48	105.18
106.53	107.75	109.4	106.8	105.63	106.57	103.66	102.86	102.71	105.8	111.16	104.42	101.94	106.85	105.68	106.75	104	107.89	107.83	107.17	104.85	105.85	110.48	104.04	106.32	107.93	104.71	105.48	107.53	107.11	104.69	107.54	107.72	106.02	107.67	103.72	106.26	109.17	101.82	106.02	105.77	100.52	103.49	105.78	107.04	107.26	107.71	106.91	103.83	110.85
107.2	107.65	111.32	107.81	106.2	110.62	109.42	116.73	113.09	111.79	109.14	108.9	114.23	108.71	108.56	111.7	110.79	115.11	108.37	109.36	108.73	112.95	107.68	113.72	109.83	110.58	108.66	114.22	111.49	112.88	111.43	111.58	112.91	110.63	109.58	113.71	112.23	110.79	109.72	113.11	110.75	109.1	109.08	111.84	110.73	111.18	110.58	108.72	110.12	105.05
104.99	102.2	99.884	110.01	105.17	108.47	106.01	105.02	104.6	107.14	106.3	107.08	101.11	101.78	108.7	107.02	106.1	104.82	108.88	104.02	101.83	102.01	108.78	109.21	103.49	105.17	105.48	110.58	104.36	109.34	103.29	106.95	107.93	102.78	102.19	106.15	108.05	101.83	104.51	102.06	99.274	105.4	106	106.99	104.75	104.68	103.91	103.71	101.55	101.03
103.68	106.72	105.73	103.05	106.88	104.6	104.61	103.75	105.59	106.05	106.34	105.25	104.49	105.21	100.85	102.58	104.95	105.52	107.73	104.34	104.92	105.07	106.09	104.98	105.16	103.03	103.63	103.77	103.76	101.6	105.12	102.15	104.2	101.17	102.83	102.8	106.17	106.59	105.29	101.38	104.71	106.12	104.99	106.38	111.51	101.93	103.64	103.72	108.4	106.23
99.408	104.6	100.18	99.527	102.49	97.467	94.625	101.23	104.32	101.04	100.95	102.74	103.22	101.87	98.019	102.71	99.169	98.738	100.88	106.21	108.14	100.97	98.869	97.293	102.5	103.55	98.251	98.565	101.7	98.755	103.76	103.8	97.646	98.481	99.941	98.176	98.863	98.302	101.3	99.33	101.15	97.551	102.44	99.856	101.17	100.98	100.99	99.593	101.67	99.534
109.74	109.61	103	104.96	104.52	102.69	106.84	101.85	104.18	105.61	105.67	105.65	104.68	102.83	105.73	104.32	102.55	104.69	104.23	106.96	102.76	107.92	106.3	103.8	105.94	103.77	108.66	109.87	103.34	106.53	104.19	111.75	106.27	100.85	103.8	106.99	107.09	105.78	104.42	97.807	105.12	105.09	102.65	102.2	105.32	103.98	105.91	102.9	104.84	104.63
114.06	116.45	117.61	118.9	115.4	118.41	114.31	118.23	118.47	116.91	116.67	115.89	110.53	111.94	114.93	113.8	117.62	114.88	118.77	116.71	120.27	111.27	109.89	119.59	117.25	116.39	118.35	116.75	115.8	117.14	115.21	116.92	120.97	117	123.19	118.5	118.63	115.49	115.18	118.66	118.57	115.49	114.07	110.41	115.7	115.34	114.67	116.1	113.79	114.34
106.55	108.98	106.29	104.3	102.8	103.94	109.03	106.58	105.61	107.02	108.51	112.33	105.52	97.6	104.92	105.05	106.44	107.84	99.877	107.08	105.41	104.46	106.57	104.71	108.15	108.05	107.62	106.65	104.49	103.08	104.09	104.07	106.18	105.8	105.37	104.07	108.49	109.71	103.82	105.3	108.03	110.03	102.93	108.81	102.58	112.48	107.84	104.78	106.71	104.64
105.37	114.44	110.76	110.7	109.74	113.48	115.07	106.31	112.29	107.48	112.03	110.4	115.24	109.4	113.33	111.37	110.45	109.45	111.45	109.01	111.16	107.62	110.05	113.99	107.61	110.59	115.59	109.64	110.8	113.06	109.82	111.13	109.69	117.19	113.67	114.28	113.73	114.99	111.35	106.28	110.43	112.94	109.21	109.55	108.24	112.8	106.35	111.02	111.79	113.51
99.632	97.918	99.095	105.69	105.69	99.432	100.75	102.23	104.95	102.86	101.64	104.07	101.45	103.06	101.94	98.7	101.13	99.099	99.021	97.626	97.598	100.32	102.67	100.93	100.58	101.07	102.33	94.772	99.53	102.75	106.43	98.39	95.686	100.74	103.16	100.13	99.664	101.94	102.72	97.522	103.97	100.21	98.17	98.648	101.84	102.26	98.116	100.82	96.216	99.164
107.52	103.16	105.01	103.98	101.73	100.47	100.8	101.36	101.88	103.96	103.91	102.57	106.1	102.02	103.26	107.52	107.04	104.75	103.75	105.32	104.46	107.42	101.58	104.96	102.8	102.4	105.33	105.97	104.51	100.36	104.71	104.85	102.72	105.77	106	102.09	104.38	106.2	102.71	108.26	105.85	105.99	101.62	107.14	101.76	103.06	103.46	105.89	105.55	101.72
112.5	101.32	104.21	108.19	107.47	106.47	105.97	107.3	106.38	105.44	101.72	107.42	109.54	107.12	104.27	106.07	104.85	102.11	104.22	107.77	105.55	104.38	107.91	107.3	105.13	105.39	108.27	103.93	110.11	109.19	105.86	108.91	104.82	103.02	108.78	109.34	104.26	109.52	108.68	103.07	104.52	107.18	100.39	105.22	110.33	102.98	110.27	105.03	104.34	105.8
109.96	111.77	111.55	112.86	112.19	108.95	111.79	108.11	112.17	111.74	110.8	111.67	109.98	106.2	109.06	113.45	108.9	111.33	112.92	112.86	111.98	113.37	108.94	112.25	108	115.71	110.63	105.61	107.46	115.18	111.36	109.91	111.54	109.33	115.35	109.3	110.26	115.47	113.45	108.67	114.25	112.41	112.08	116.42	113.35	113.17	115.14	108.81	113.23	111.05
105.41	102.71	107.53	104.07	104.18	105.45	106.71	104.78	105.61	109.42	107.9	111.53	105.9	101.74	104.35	111.12	101.1	104.55	110.05	105.65	111.26	106	104.45	104.8	105.77	103.66	103.57	106.27	107.1	107.41	107.24	104.14	101.4	108.52	106.57	110.65	103.2	106.6	103.84	105.27	108.52	107.66	103.71	103.5	105.55	107.1	105.12	104.95	107	105.3
105.85	106.11	101.19	104.57	108.8	104.32	105.25	100.98	103.16	100.16	104.89	105.51	105.32	103.13	104.22	110.59	106.02	102.34	106.5	105.91	105.62	101.85	102.16	105.26	102.19	108.82	105.73	107.15	105.87	99.553	105.14	110.56	108.29	105.15	107.81	102.57	102.66	105.16	104.27	102.86	107.19	106.89	106.76	103.27	104.52	105.09	105.46	104.48	103.55	106.37
113.25	115.24	113.34	110.88	111.03	109.53	107.91	111.85	111.51	105.26	106.66	110.44	114.1	107.66	109.85	112.25	113.19	108.86	109.1	108.41	108.64	110.61	112.17	109.46	109.22	117.64	110.58	114.67	116.74	112.48	113.89	106.81	112.35	110.56	113.09	114.83	107.42	111.02	110.42	104.03	110.81	109.69	111.51	111.83	115.18	109.43	111.48	108.6	111.11	115.02
98.842	98.395	100.13	104.22	98.408	104.83	101.21	100.32	100.1	98.148	97.909	103.79	103.58	101.2	98.676	103.51	100.17	101.33	102.37	98.098	95.754	95.779	104.63	101.21	101.6	97.441	100.12	99.415	102.32	101.53	101.32	98.649	105.07	100.18	97.617	97.824	98.128	98.328	100.71	100.08	102.77	103.86	97.736	104.69	100.08	98.835	100.04	101.69	102.64	102.22
104.45	104.31	105.11	103.75	109.43	103	107.13	103.19	105.82	107.56	104.57	106.14	105.17	104.06	105.33	108.8	105.29	102.84	101.48	106.63	107.39	106.34	108.24	105.74	105.55	105.86	105.31	105.89	106.98	103.7	105.78	103.05	104.71	102.95	103.01	105.54	99.139	105.47	103.82	104.95	107.24	106.02	105.78	108.27	105.04	105.01	101.57	102.63	103.67	108.58
112.13	110.59	110.41	106.19	114.42	114.11	115.34	112.66	110.59	110.01	111.86	109.5	110.63	110.85	114.29	109.27	114.97	112.04	114.39	110.93	112.29	110.95	110.95	115.54	113.57	106.45	109.82	110.26	107.72	111.31	112.94	110.77	112.59	107.8	114.25	107.27	112.54	108.2	112.86	112.05	108.3	108.3	113.62	112.19	112.06	109.96	112.23	111.31	110	113.58
113.73	113.84	109.44	113.72	112.34	111.02	116.08	114.97	112.53	113.04	113.71	108.68	109.16	109.41	111.57	113.23	113.12	112.65	110.3	109.15	112.66	114.19	116.29	112.53	108.2	113.61	108.97	112.36	112.03	106.37	106.03	112.28	110.66	115.42	114.13	112.35	112.53	110.85	112	115.24	109.91	118.83	109.58	109.94	115.08	111.79	111.97	110.77	109.62	112.95
105.01	105.84	104.67	105.74	105.73	104.98	106.56	107.26	104.08	103.73	106.57	107.51	103.75	106.65	104.7	105.86	106.65	108.26	103.89	106.29	106.54	103.66	105.89	108.83	104.1	101.92	103.19	105.94	105.88	107.42	102.65	106.54	103.38	107.08	107.03	105.92	100.74	106.76	102.76	101.16	106.27	105.42	103.43	109.81	104.38	107.29	106.94	102.1	107.28	105
108.02	113.69	113.82	113.59	109.18	108.48	116.55	112.07	111.25	110.89	112.33	111.47	106.06	111.69	113.34	115.72	110.82	112.01	116.57	111.3	110.85	107.65	115.85	110.5	109.96	111.8	107.52	110.98	109.67	115.08	108.18	109.01	112.1	111.72	113.71	116.58	111.79	111.99	111.01	108.25	108.51	113.88	110.79	109.67	112.09	108.35	113.68	112.13	110.07	112.29
111.93	111.85	112.1	111.31	108.75	108.68	112.04	112.25	108.81	111.54	110.9	111.21	112.51	113.56	112.57	111.56	114	115.38	114.23	111.69	113.13	121.11	113.78	108.2	117.79	113.88	114.58	110.59	113.25	111.3	110.41	110.12	113.8	109.25	111.08	108.02	112.59	113.87	109.48	112.1	109.19	115.67	110.51	115.94	108.87	114.86	111.33	114.96	109.34	113.22
107.78	112.48	105.05	111.4	108.12	110.4	103.59	111.33	109.57	114.91	107.02	105.46	110.1	113.11	108.6	111.37	107.65	110.17	106.8	112.71	112	111.53	112.96	113.86	108.52	108.84	107.71	108.94	111.97	107.72	107.42	112.24	108.75	109.75	107.12	111.86	109.12	106.96	107.89	108.24	109.78	111.79	106.48	108.38	107.08	109.99	111.5	110.99	109.41	107.31
111.78	115.61	112.19	116.25	110.55	117.12	112.83	110	114.58	109.35	112.14	112.65	110.73	115.84	115.84	118.67	109.61	113.98	115.6	108.65	111.75	111	116.28	112.29	111.99	110.43	108.93	111.89	110.93	114.66	112.29	112.64	115.76	113.84	116.67	114.81	108.23	111.3	110.97	116.14	112.8	112.29	109.06	116.05	111.63	114.57	107.28	114.18	113.93	113.18
97.984	100.84	100.39	96.491	98.737	100.3	99.536	96.242	101.53	102.9	95.815	100.14	99.748	100.9	100.42	100.85	97.182	95.667	101.57	102.5	99.59	101.24	99.363	104.4	98.76	95.905	97.152	99.862	100.64	98.409	100.84	98.511	99.044	99.551	99.018	93.83	100.69	103.24	104.84	101.34	103.24	102.72	102.46	95.068	95.572	98.267	96.305	98.957	101.51	95.342
99.047	103.25	99.31	98.234	97.791	102.75	101.77	101.73	101.4	101.41	100.27	99.851	99.306	101.04	97.2	96.736	103.24	103.36	100.69	103.05	99.878	100.15	99.955	99.914	102.15	94.534	102.11	98.703	103.32	98.042	99.082	101.25	97.482	96.843	99.978	101.5	101.46	95.821	104.62	96.587	101.53	97.858	102.69	100.75	96.699	99.618	98.656	99.653	102.46	100.64
111.66	109.39	114.87	116.78	111.23	108.42	111.68	113.39	109.09	107.48	111.23	114.72	111.71	108.17	112.66	110.48	107.26	111.67	110.47	108.14	111.75	112.04	109.46	110.19	108.37	112.79	114.2	112.95	112.91	113.68	112.37	110.26	107.02	108.15	111.22	112.62	111.49	109.89	108.21	111.27	111.44	112.44	109.81	107.49	114.64	108.42	112.72	106.46	105.59	113.63
110.22	111.95	106.13	110.09	110.52	114.49	110.68	111.69	108.86	111.83	114.88	113.22	107.36	114.31	110.76	113.74	113.21	112.67	109.39	108.99	119.28	112.6	114.07	113.84	112.89	112.1	109.33	106.21	115.26	111.35	112.41	112.46	113.41	109.77	114.02	113.54	114.06	110.91	111.15	111.25	112.16	113.62	112.74	112.45	112.94	113.91	112.92	112.15	112.95	113.53
118.57	111.05	118.43	114.22	116.2	116.75	112.49	115.35	117.78	114.92	120.81	118.76	116.39	121.84	117.66	118.43	114.74	120.41	120.34	120.86	119.09	120.51	115.62	121.53	120.37	120.39	117.77	117.45	117.33	120.47	114.63	118.33	121.38	113.28	119	118.24	114.6	113.6	115.99	117.78	115.76	115.57	120.04	117.69	116.46	118.23	118.26	120.4	117.25	119.87
110.98	100.95	108.49	103.79	103.76	106.77	104.07	101.52	106.07	106.27	110.4	109.35	109.27	107.05	101.89	106.99	107.48	105.68	106.71	101.57	106.37	104.79	107.08	106.91	102.64	103.3	107.11	109.29	107.11	105.4	104.53	110.66	108.52	108	105.22	110.13	101.37	102.85	109.89	103.74	103.77	102.39	101.59	106.2	106.68	106.21	106.71	106.23	108.35	104.69
117.37	109.72	106.87	108.72	113.77	111.35	114.01	113.26	113.19	116.64	112.15	114.74	113.97	110.47	116.95	114.21	109.87	114.8	110.09	116.13	112.47	108.63	117.9	108.15	112.54	112.7	114.01	110.34	112.8	112.62	112.89	110.38	109.56	116.48	115.86	113.12	111.95	113.82	109.79	113.71	109.54	114.21	114.25	109.46	113.09	112.38	115.91	112.09	111.25	113.36
105.72	103.22	105.15	104.64	107.03	106.14	106.62	104.94	101.77	106.5	107.6	105.28	105.33	109.51	105.11	102.76	106.41	102.08	101.33	102.5	105.64	106.24	107.88	106.68	106.15	105.96	107.66	101.31	103.11	103.73	107.74	106.37	108.37	106.9	106.51	112.12	106.09	104.68	105.4	107.33	101.71	101.85	107.44	102.87	106.27	105.79	102.33	101.3	106.79	107.93
113.62	108.31	108.1	111.67	111.76	108.75	113.83	108.05	110.76	114.27	113.93	111.68	105.05	110.55	105.33	109.54	107.08	105.14	112.16	107.05	111.23	108.8	109.23	107.18	111.88	112.93	109.06	111.62	110.69	110.2	111.2	112.12	110.34	110.91	112.62	110.77	110.36	108.51	111.72	112.26	109.48	110.88	110.41	111.2	110.63	108.19	105.08	111.79	111.59	111.91
108.85	110.89	111.47	118.04	109.16	111.59	112.38	110.32	110.27	112.5	112.23	113.27	109.05	110.78	113.82	108.87	105.47	114.71	114.16	110.7	112.98	109.88	108.92	112.13	112.21	108.07	113.31	109.54	111.15	117.68	114.1	115.24	112.63	111.25	114.21	110.99	111.08	109.78	113.21	109.37	114.38	110.93	112.97	106.53	113.16	111.92	113.06	114.4	113.24	109.56
116.16	114.86	116.04	117.18	115.64	111.15	117.96	114.46	116.32	116.81	114.42	116.28	114.22	119.23	114.27	114.37	116.3	118.94	115.48	115.19	117.94	115.64	117.74	118.33	120.01	117.1	117.85	117.27	111.41	117.12	116.19	115.38	118.17	113.48	116.96	119.98	118.21	114.15	120.25	116.19	115.67	118.62	117.05	116.73	115.1	119.19	114.78	115.52	117.09	119.63
112.39	113.21	108.11	114.71	115.04	114.22	111.7	109.36	112.47	107.68	111.47	111.51	111.54	109.51	114.66	110.77	110.88	111.22	109.61	112.95	113.39	108.51	109.97	111.91	112.93	114.01	110.86	110.43	112.92	107.41	110.53	111.86	115.21	114.45	112	111.33	111.01	110.8	111.8	108.92	113.76	113.64	107.87	111.65	109.78	113.68	113.66	109.88	108.71	109.57
121.75	117.57	119.41	115.53	117.54	116.31	119.55	121.07	119.06	118.85	116.54	110.39	118.5	117.94	119.5	117.05	115.36	118.83	120.98	113.77	121.73	119.05	120.38	118.22	116.01	117.66	117	119.24	120.58	115.61	116.83	117.09	123.05	119.55	113.32	114.4	117.84	116.07	117.91	113.3	116.45	117.03	121.93	116.06	118.99	114.36	122.77	113.02	120.03	118.34
102.24	101.01	101.69	96.909	95.654	98.377	101.44	100.96	102.39	95.676	102.37	99.393	102.46	100.2	100.81	103.12	101.69	101.04	102.78	101.3	99.31	92.798	96.533	99.021	98.826	98.472	95.804	98.444	95.686	101.53	96.156	100.94	98.782	101.52	94.198	100.43	100.63	101.85	99.712	100.83	100.71	100.27	101.78	97.697	99.933	94.828	103.68	99.608	99.55	94.605
103.78	107.4	102.07	109.04	102.86	107.74	106.9	104.39	106.09	107	107.61	105.65	103.2	107.46	106.89	105.62	110.17	101.57	102.61	107.04	105.22	102.78	102.73	102.7	105.99	102.02	111.33	105.97	109	103.22	107.67	107.8	106.3	104.54	107.55	103.45	104.84	104.22	102.88	103.74	108.28	101.72	106.97	108.62	106.48	112.59	106.22	101.01	106.26	105.94
99.73	102.29	102.94	103.88	109.58	108.54	102.22	104.02	104.68	107.65	102.72	103.74	106.3	103.8	103.74	104.08	102.69	110.15	102.22	105.93	103.35	107.43	106.8	103.88	105.22	104.66	105.01	103.8	105.55	102.35	103.37	106.95	105.48	106.77	107.4	108.31	105.14	104.7	107.67	108.11	105.3	100.88	99.646	107.21	106.31	101.92	106.29	104.08	105.75	105.51
95.228	97.53	96.363	97.942	104.73	102.38	99.538	99.959	101.14	103.84	94.998	103.44	98.623	100.91	98.105	97.361	103.83	99.187	103.65	105.13	98.255	95.394	100.4	97.269	98.351	102.22	99.401	103.36	99.039	100.93	96.971	99.929	102.63	98.849	101.16	97.378	102.86	103.71	100.41	94.635	102.01	97.026	98.617	107.13	98.882	99.531	101.31	103.84	99.176	99.551
111.07	115.47	104.51	113.24	107.9	110.21	110.73	110.49	112.51	108.55	116.59	111.28	111.11	111.03	117.59	111.52	105.16	114.36	106.54	106.28	111.91	112	110.56	106.29	110.84	110.01	108.6	111.77	111.81	110.44	112.02	109.53	108.44	116.81	112.2	109.55	111.14	111.6	108.57	112.12	108.95	113.44	109.33	111.28	111.77	111.13	111.4	110.75	112.51	111.59
107.59	103.99	106.68	108.24	105.11	105.51	103.97	106.84	108.09	108.05	104.04	105.75	100.15	110.35	108.88	106.83	110.19	106.68	106.61	109.49	103.85	99.882	108.22	104.19	107.18	103.9	108.42	104.16	103.94	109.15	106.97	109.77	106.62	102.93	103.33	110.53	106.59	108.92	107	110.2	113.27	105.96	106.84	108.36	102.17	109.89	106.83	102.73	103.24	104.47
104.84	104.08	101.09	107.24	101.78	103.23	109.27	105.24	103.42	105.49	105.9	106.34	105.5	105.87	105.1	102.04	101.87	107.25	109.55	105.83	104.77	102.78	108.97	99.924	100.01	104.1	100.64	101.15	103.95	103.24	103.9	104.45	103.08	102.7	106.35	104.52	103.58	103.38	102.34	104.52	97.578	105.12	100.45	98.706	101.13	104.72	103.84	108.69	106.44	102.17
102	108.15	107.01	107.34	107.31	101.68	108.21	105.08	106.96	107.55	103.58	106	105.99	110.15	105.49	106.79	103.84	107.03	102.53	107.58	104.25	105.1	105.32	106.38	101.14	108.51	102.81	102.09	109.7	102.45	104.05	106.44	104.17	100.81	108.52	103.03	106.45	109.43	109.09	102.51	106.5	108.11	108.58	103.42	105.96	108.08	101.73	101.62	104.63	101.79
104.46	106.75	103.81	106.69	103.34	105.86	102.78	104.9	107.62	104.26	104.14	105.41	102.9	108.9	105.59	108.68	105.77	106.54	101.36	99.332	109.71	104.41	107.19	106.46	104.69	108.35	103.31	106.18	105.89	106.1	102.51	103.02	106.29	103.48	103.48	106.56	105.3	104.25	103.02	104.36	106.07	104.72	106.62	103.55	104.76	105	110.56	107.33	100.85	106.31
107.98	104.36	103.47	102.78	105.24	103.56	104.11	104.42	102.52	103.65	105.69	102.19	101.81	101.53	102.3	106.62	103.12	101.6	108.74	103.52	104.03	106.47	104.39	108.99	107.5	102.57	105.08	107.34	108.13	108.19	103.94	107.68	103.73	100.2	102.49	102.14	108.11	106.69	101.99	107.15	98.429	104.44	107.42	104.79	101.89	105.45	102.58	100.93	104.2	102.85
98.039	93.858	102.29	99.55	100.2	99.841	99.301	100.88	104.74	98.028	102.71	99.452	100.64	101.52	102.77	98.329	105.58	98.964	100.55	100.42	98.354	102.77	100.38	100.76	101.68	97.525	103.42	100.24	97.832	105.38	99.157	97.35	98.593	98.593	100.89	100.15	99.617	103.47	99.427	96.933	103.75	98.828	99.567	99.564	99.6	97.384	98.462	99.585	99.758	103.9
108.66	111.57	108.39	112.61	108.53	110.1	109.53	108.33	116.09	104.45	107.82	109.01	109.45	109.9	109.19	113.06	112.09	111.3	110.03	112.75	111.78	111.66	106.27	114.38	108.25	111.35	109.12	110.14	107.74	112.84	109.22	106.43	112.73	116.41	107.57	112.35	113.12	110.13	111.57	109.7	108.06	109.8	112.02	110.04	106.91	108.71	110.9	107.6	108.22	106.56
103.23	107.64	105.14	108.62	107.43	109.12	102.69	108.5	106.45	105.84	106.13	108.03	106.84	103.41	105.53	106.74	109.74	109.18	106.47	107.88	105.81	101.82	106.07	108.67	101.79	102.03	106.85	104.91	108.12	108.27	104.15	104.31	104.58	102.43	102.95	105.89	107.29	104.07	109.14	104.41	104.94	105.14	106.15	104.66	105.09	104.85	99.884	106.89	108.56	105.52
97.702	99.53	102.39	103.93	102.91	101.78	102.44	97.528	98.79	99.316	104.17	99.88	95.602	103.23	100.05	99.279	102.63	99.952	100.15	97.79	98.382	103.25	104.17	99.766	100.52	99.782	96.203	101.32	94.415	95.565	99.243	95.292	101.49	99.948	100.38	102.27	97.655	103.12	100.5	100.09	104.02	97.467	100.62	98.724	102.2	99.431	96.113	100.75	103.45	97.787
103.41	112.49	100.97	109.85	107.2	105.39	105.1	105.96	109.23	108.69	107.53	110.7	106.05	108.4	105.14	102.7	100.36	110.95	107.28	105.08	105.84	102.69	101.65	106.66	102.46	109.16	107.98	107.27	109.71	102.45	106.8	106.14	102.84	110.72	107.44	106.64	104.63	108.31	103.16	105.95	104.99	103.8	104.04	110.37	104.3	107.53	107.28	107.03	109.55	107.31
112.51	112.13	107.93	111.52	109.69	108.09	109.64	108.64	108.74	115.13	107.1	108	110.93	111.19	115.64	112.19	105.85	104.28	110.84	109.18	107.57	109.72	112.49	110.87	110.95	113.4	108.51	110.2	107.84	106.47	106.82	107.56	110	107.71	108.14	102.47	106.23	112.23	114.13	107.62	107.9	112	108.69	111.99	106.86	106.56	110.37	112.99	113.12	107.72
108.23	106.49	103.5	100.58	105.59	102.68	100.56	106.23	109.74	106.03	106.1	102.38	105.37	105.2	106.05	110.14	105.54	102.48	106.06	103.76	102.82	105.86	107.93	105.86	103.12	107.45	108.08	102.73	107.56	103.66	104.4	101.85	102.99	102.46	108.25	104.65	109.93	104.64	104.17	107.37	103.89	106.38	107.63	102.92	109.64	105.32	106.25	105.82	103.78	106.26
106.08	102.62	101.08	108.18	100.08	106.4	101.86	102.94	100.66	106.09	105.97	107.73	106.66	98.27	102.26	106.61	105.97	103.15	104	99.146	107.67	102.86	106.07	106.25	103.82	102.54	104.63	105.14	101.1	103.61	103.08	106.59	104.82	104.33	102.99	106.74	102.66	104.43	104.08	103.9	102.26	103.18	102.88	102.68	104.8	101.62	109.99	99.373	106.11	102.7
111.7	111.88	115.93	108.07	109.05	110.19	113.21	112.19	115.63	115.32	113.75	114.46	107.98	110.97	110.43	115.05	111.35	114.7	113.34	113.42	109.5	115.49	113.5	114.79	113.48	112.81	113.81	107.46	113.19	111.22	109.31	111.48	113.45	108.83	111	107.34	107.35	116.42	113.27	112.28	110.3	105.37	110.45	110.24	109.66	106.87	113.28	110.44	114.8	113.85
107.73	111.16	109.31	112.34	114.7	113.94	108.76	114.09	112	112.69	109.82	115.42	114.38	108.85	113.91	113.33	112.51	111.73	111.76	111.3	116.13	109.95	110.3	113.42	115.3	111.71	113.2	108.23	111.94	114.54	111.39	113.04	110.35	110.81	114.77	110.7	113.46	107.8	110.25	111.56	114.46	109.98	109.46	108.89	111.04	109.33	112.39	112.47	111.01	108.38
98.15	103.39	98.457	101.69	99.03	104.04	98.261	103.92	96.833	101.1	99.031	101.34	101.27	101.88	95.633	95.876	98.569	99.96	95.254	103.34	99.109	97.521	97.788	100.79	100.84	101.11	98.905	98.181	103.79	100.47	101.59	103.19	102.68	98.553	94.117	97.036	100.49	101.61	98.191	101.49	102.7	99.711	101.88	99.589	99.209	99.132	101.28	100.83	98.715	97.331
101.44	97.178	97.713	99.675	100.58	99.632	101.35	101.59	101.05	98.671	96.797	97.264	92.781	100.39	101.14	96.942	102.41	100.92	100.14	98.662	96.237	98.282	103.88	100.07	97.006	104.94	99.837	102.17	99.379	100.23	101.12	100.35	95.626	99.389	101.76	102.63	102.09	100.07	103.05	99.335	98.993	100.36	98.283	97.813	98.909	102.29	94.374	103.16	94.827	98.342
105.78	104.8	106.1	108.11	102.95	108.07	106.57	103.41	106.08	100.12	107.43	105.37	106.83	102.68	104.4	107.47	108.52	104.95	109.28	104.69	105.88	104.3	103.37	104.39	103.42	103.72	104.9	106.05	108.09	105.51	103	107.13	107.66	104.88	106.14	106.15	105.49	106.8	105.53	103.47	106.29	107.09	102.61	106.89	102.74	104.24	109.83	103.25	106.29	103.74
104.94	112.11	106.18	104.95	104.04	105.73	106.68	107.47	105.06	105.48	101.46	103.48	103.86	108.09	109.17	104.78	103.41	104.34	104.1	102.17	105.85	103.74	104.81	106.55	107.91	108.24	106.77	105.17	106.53	107.11	110.36	105.31	103.46	110.34	104.97	102.67	110.4	107.47	106	102.07	104.61	105.9	109.16	101.76	103.14	107.38	104.34	105.72	101.73	100.83
106.93	104.25	104.16	101.97	107.6	108.13	103.4	101.72	106.31	103.57	109.16	107.53	104.22	106.34	105.92	101.84	108.17	104.49	103.82	110.02	104.21	104.2	107.89	105.21	104.23	109.75	103.67	102.17	107.66	106.39	109.08	107.31	103.5	105.79	105.93	100.16	102.71	104.28	104.11	104.93	108.93	106.03	97.834	112.7	103.66	103.93	105.4	105.69	106.17	99.431
119.66	117.9	119.61	117.81	116.5	119.49	122.73	118.41	121.28	115.77	115.32	117.86	117.02	117.91	116.15	118.16	116.09	119.42	116.47	116.77	113.07	115.93	118.73	116.69	115.94	120.84	116.98	121.9	115.15	119.59	113.31	117.36	116.02	117.18	118.51	116	120.77	118.28	116.32	116.66	120.79	120.91	116.37	122.2	119.1	117.12	115.98	113.23	122.49	117.03
103.15	108.29	100.74	105.16	106.87	102.95	106.45	102.03	101.89	100.31	101.5	105.5	99.979	107.78	101.98	102.69	106.32	106.89	103.76	105.2	103.77	104.22	107.18	106.02	105.08	101.24	107.04	102.97	106.8	98.899	104.63	107.07	103.47	106.47	105.57	108.5	100.96	101.44	104.41	105.8	105	106.4	105.11	106.18	104.62	104.44	104.67	110.57	106.81	106.02
109.93	110.31	109.88	113.3	108.49	109.98	112.66	109.97	110.98	113.85	109.07	112.86	110.28	113.91	110.78	111.55	111.43	115.88	110.34	115.67	114.02	109.08	108.1	107.98	108.33	105.39	113.98	108.56	111.69	112.86	113.72	109.78	117.26	107.95	113.54	113.58	113.76	110.1	113.32	109.53	109.21	117.06	107.57	111.65	109.68	110.43	109.83	111.23	108.66	110.33
110.77	112.47	107.34	107.64	111.09	108.72	112.2	107.71	111	109.56	105.78	114.55	110.19	111.58	108.16	110.13	109.97	110.53	108.23	110.31	107.85	110.29	113.05	110.99	113.43	112.76	112.03	110.45	110.43	114.91	107.1	113.52	107.97	108.93	111.45	110.01	107.86	114.11	109.28	106.78	108.36	112.76	104.82	113.45	111.32	112.35	107.61	109.99	112.05	107.03
111.26	114.69	112.99	114.91	111.81	113.44	112.53	111.74	107.78	108.97	111.44	110.44	112.84	112.86	109.96	108.19	112.06	112.31	109.83	110.51	111.58	114.42	110.01	108.66	110.89	112.28	108.63	111.21	111.1	111.53	110.93	113.27	108.76	112.46	112.46	110.14	115.03	112.97	108.09	113.27	108.91	114.64	109.73	109.26	113.66	113.11	110.02	114.42	109.52	109.37
106.75	108.61	112.12	106.28	112.37	110.21	108.91	109.71	114.17	110.36	112.32	104.84	110.15	111.86	106.66	115.15	110.99	111.44	109.92	112.09	107.47	111.42	111.51	107.75	111.23	108.68	113.92	113.4	105.83	103.05	107.35	109.75	105.62	113.4	106.08	114.17	110.83	108.35	112.5	107.62	110.62	110.04	107.21	111.26	108.11	107.16	107	113.01	110.13	107.05
102.5	105.34	103.87	107.11	103.78	109.75	108.47	103.85	104.32	111.9	107.25	109.02	104.01	105.54	107.65	105.92	110.5	107.74	105.49	102.46	104.61	103.02	104.75	98.779	104.57	102.16	109.42	102.39	104.66	105.98	103.97	103.03	107.64	103.52	101.41	108.16	109.29	106.84	105.54	110.04	107.61	104.78	103.01	104.48	109.06	104.91	108.38	105.36	108	107.44
102.02	103.13	104.65	103.63	106.83	104.67	105.75	105.97	105.87	104.21	105.83	107.06	108.3	107.24	104.06	106.62	105.55	105.74	102.78	104.5	103.74	105.97	110.32	108.42	104.97	105.55	104.53	107.97	104.18	106.07	100.54	100.56	105.14	107.45	106.2	103.18	103.59	107.49	106.44	103.26	104.86	107.4	103.48	105.09	100.26	105.44	109.59	102.97	102.79	106.85
117.52	121.82	116.31	114.54	116.5	117.37	117.42	113.32	117.39	113.01	118.55	114.35	115.9	116.88	114.05	115.48	119.2	113.82	118.91	116.94	119.18	116.18	110.75	117.6	117.37	114.47	116.68	112.1	114.39	117.89	116.53	115.03	114.44	117.63	111.98	119.8	116.28	116.26	112.63	120.1	117.87	113.91	112.6	116.41	118.75	120.46	113.95	119.01	115.47	115.23
108.87	113.97	111.2	111.62	109.38	115.36	112.34	106.46	106.34	111.21	110.5	106.92	114.57	107.85	113.9	113.12	108.42	111.82	113.97	113.37	114.99	108.72	106.94	109.22	112.34	111.72	111.69	106.69	111.43	113.27	112.78	109.94	112.35	112.8	116.14	115.06	109.38	110.77	110.3	108.33	108.53	112.18	115.14	110.45	112.1	114.74	113.71	114.15	110.28	111.79
111.07	111.4	118.97	110.61	111.75	111.93	112.45	111.54	113.14	111.36	114.73	108.42	113.05	115.14	116.31	110.77	111.3	114.34	109.19	110.65	114.17	110.66	112.61	111.54	110.65	112.23	109.88	115.87	109.43	112.22	112.93	116.16	111.91	108.3	108.87	110.17	109.2	111.5	110.38	109.32	111.89	112.26	109.72	114.32	112.38	109.09	109.67	111.05	111.32	111.98
110.06	114.2	110.74	109.62	110.55	109.99	110.78	108.91	117.84	115.75	111.21	113.38	114.48	112.2	110.97	114.85	113.83	108.77	112.99	113.65	112.37	112.39	114.21	114.3	111.27	112.66	115.95	111.6	107.34	111.14	113.83	115.1	115.03	110.64	110.98	112.72	110.79	110.12	109.23	110.88	114.78	104.97	108.29	111.27	112.6	110.95	114.6	112.71	113.56	111.56
103.59	102.71	102.2	106.11	105.88	105.48	105.76	108.31	108.02	103.61	108.91	106.42	108.24	103.77	104.83	104.67	106.82	105.84	106.5	107.6	105.73	107.81	106.3	102.75	103.51	110.61	107.36	105.81	108.47	105.21	102.05	111.16	109.15	102.53	108.35	105.33	106.71	106.17	106.56	103.22	106.1	106.27	109.85	104.32	107.39	102.88	98.387	103.71	105.19	105.58
102.86	109.71	108.36	104.35	106.68	103.48	104.32	104.52	102.79	107.8	102.48	103.08	106.11	102.77	102.67	106.36	106.25	102.52	106.39	105.02	98.703	108.39	104.82	107.68	102.9	105.82	104.36	103.4	107.12	102.02	100.64	106.84	106.67	105.34	108.66	107.44	104.79	106.92	103.32	105.65	104.54	108.19	108.45	104.12	104.65	104.2	104.43	108.99	100.31	103.21
106.25	104.65	108.83	103.4	100.68	105.36	103.03	106.02	105.87	104.71	105.81	105.05	108.32	108.61	100.12	105.85	104.51	104.15	105.6	107.77	109.04	105.97	99.842	103.75	105.35	104.34	103.94	104.18	104.73	105.71	108.09	106.49	105.97	105.91	110.38	102.78	102.6	109.8	104.38	107.9	107.47	102.72	103.84	99.493	110.06	106.55	105.96	100.57	108.54	102.74
103.89	105.05	99.79	106.39	103.7	97.685	102.06	100.32	100.84	102.18	104.61	100.59	99.363	99.687	99.73	99.418	102.02	104.11	104.57	100.54	101.69	101.59	100.79	96.428	102.78	100.56	97.92	98.283	97.969	100.6	98.716	101.03	101.68	96.454	99.279	99.749	100.6	100.62	100.86	101.13	104.47	100.74	96.799	99.633	101.24	98.734	97.57	100.69	103.19	97.785
107.84	113.37	110.45	109.96	112.02	106.4	112.81	110.01	111.04	110.72	109.63	115.1	113	108.57	112.36	112.14	103.38	115.62	113.16	113.4	115.45	112.76	107.3	111.27	107.89	115.58	106.63	113.51	111.19	111.83	113.9	110.55	112.79	113.23	111.67	112.49	109.98	113.06	106.55	109.68	107.34	110.92	114.67	113.71	109.43	110.74	109.47	114.39	111.69	110.45
98.512	97.945	102.26	102.17	99.955	96.63	99.5	100.28	98.463	101.95	100.49	102.38	104.78	103.81	98.756	102.96	98.074	101.75	102.76	98.288	104.98	104.9	99.414	96.471	107.27	98.066	100.46	99.005	104.08	105.18	101.16	101.76	99.4	97.689	99.849	103.95	99.642	102.86	97.524	98.053	101.64	99.156	99.884	95.565	102.11	95.221	98.154	98.156	97.749	101.93
106.86	105.82	104.51	106.26	105.4	103.66	103.23	105.07	107.57	108.42	105.61	104.89	106.6	103.78	105.56	102.33	107.32	105	105.11	108.89	103.58	104.1	107.14	111.32	104.84	103.3	107.17	106.62	108.52	102.62	107.97	106.94	106.09	106.79	110.8	107.86	102.44	104.47	102.98	106.51	111.29	100.13	108.27	107.8	104.6	100.99	107.74	111.43	103.35	110.99
106.47	102.25	107.62	111.03	104.72	98.799	105.52	105.76	106.96	98.533	108.12	103.92	105.24	104.38	106.11	106.64	108.45	107.15	105.12	107.72	104.48	107.52	102.91	106.24	105.16	107.53	104.34	106.76	108.69	105.65	106.97	110.65	108.93	106.61	105.85	108.14	100.44	104.99	106.05	105.84	102.53	106.15	101.03	104.26	103.41	110.54	106.44	103.83	103.79	106.48
105.02	103.23	102.67	101.96	106.15	109.54	98.728	101.34	105.06	108.56	106.28	101.85	106.09	105.41	105.87	103.8	103.11	100.17	97.478	100.37	107.52	106.97	102.88	102.09	105.21	103.56	105.58	102.91	106.37	103.1	103.8	101.9	107.76	107.36	103.6	105.59	103.82	102.02	102.62	102.07	105.26	106.06	107.15	104.28	104.21	102.48	104.98	110.77	104.21	108.31
102.68	100.8	105.64	110.23	105.94	104.36	107.97	104.13	107.64	106.19	104.34	103.68	106.83	106.68	105.24	100.82	105.31	102.63	101.5	106.01	103.18	105.34	101.11	104.42	105.88	105.41	107	102.65	108.21	101.76	109.4	106.41	98.824	101.31	109.64	102.48	102.5	105.86	104.92	106.89	105.05	104.47	106.07	103.37	100.23	107.54	104.64	110.8	104.62	100.63
110.64	105.63	104.67	109.1	101.67	108.67	110.83	106.55	101.41	108.58	102.01	108.79	109.08	105.96	109.36	107.34	105.18	107.68	107.12	106.29	111.79	104.77	104.29	104.34	106.41	104.28	103.99	104.47	106.72	107.45	107.57	101.98	106.69	105.78	103.64	112.09	110.3	107.97	106.03	105.85	102.61	102.18	108.75	108.83	105.01	108.75	109.42	109.36	107.02	104.57
103.81	103.68	100.91	103.48	102.22	106.86	103.39	103.89	107.56	102.64	108.65	102.86	104	110.17	107.06	105.42	105.23	105.03	107.07	105.45	101.01	107.88	106.24	104.74	111.83	107.82	107.55	106.84	107.76	102.75	108.8	107.9	103.01	99.947	110.16	110.63	103.18	106.74	106.29	105.99	104.67	105.34	106.93	107.44	101.24	104	102.82	112.02	104.28	104.58
109.47	114.66	112.21	114.83	108.89	113.41	110.55	108.23	111.41	112.46	109.96	111.66	106.71	110.18	108.28	111.58	110.39	109.82	110.73	115.07	114.84	113.94	112.67	111.16	116.1	114.8	111.83	110.11	108.17	109.47	110.94	110.45	108.35	114.84	108.72	114.05	115.1	108.39	113.77	111.54	111.64	109.85	108.05	111.76	108.37	108.24	112.11	108.97	108.16	110.25
109.38	110.66	109.53	109.08	109.67	112	109.87	110.14	111.38	110.25	107.54	112.18	110.51	110.36	112.71	106.9	109.44	108.19	112.05	108.44	108.84	105.07	108.07	111.88	104.15	107.68	106.28	112.46	107.83	106.87	106.56	110.66	109.85	109.53	109.39	109.56	108.31	111.64	104.8	108.19	114.2	108.07	110.27	110.82	106.44	112.56	109.79	104.14	110.79	108.39
109.77	103.59	110.39	102.58	104.31	109.95	107.37	110.3	104.29	106.11	104.19	104.08	112.19	103.37	104.29	104.31	106.13	105.03	105.87	105.46	110.01	106.4	106.84	106.89	105.75	104.29	101.69	109.62	108.08	108.54	104.33	104.29	109.06	105.34	106.11	108.37	107.51	106.49	105.91	105.86	104.99	107.78	108.49	104.09	109.42	104.16	108.11	104.94	103.81	100.14
112.86	112.75	108.85	109.55	115.44	111.42	113.7	111.27	110.62	109.11	110.14	115.16	108.1	115.2	113.03	113.6	110.9	110.43	110.11	113.54	110.25	112.15	114.74	113.49	115.06	116.02	108.08	108.41	112.15	114.99	111.03	114.55	112.95	117.65	114.86	110.08	110.9	107.77	111.07	108.99	109.52	111.35	115.89	111.48	115.27	110.16	114.87	111.94	110.63	116.46
104.28	109.46	108.69	109.15	102.3	106.59	107.21	108.61	107.54	105.84	108.71	106.43	107.17	106.91	107.46	107.06	108.08	104.93	106.21	108.79	102.95	108.39	111.83	108.32	101.84	110.68	106.66	102.89	102.89	104.69	108.27	109.75	105.72	108.73	106.49	105.09	108.85	104.75	110.75	105.83	108.88	100.99	106.13	109.34	104.73	106.59	104.48	108.9	108.17	104.91
104.08	104.74	107.61	105.02	107.13	107.61	106.64	105.43	105.68	107.49	105.61	100.09	108.72	104.8	105.49	110.4	105.06	108.21	104.97	107.38	104.99	102.69	104.13	104.35	102.8	102.89	110.14	104.42	105.85	103.76	106.39	103.62	106.88	105.85	107.06	104.41	103.73	104.4	109.97	106.26	109.83	104.13	108.44	104.47	103.09	107.43	107.62	101.35	106.18	103.96
105.72	110.39	101.26	108.29	105.34	105.01	107.42	100.7	106.76	101.67	101.08	104.4	102.07	104.57	108.61	102.72	105.18	101.43	105.59	108.43	101.07	102.83	107.21	108.72	100.9	99.395	106.01	103.76	109.15	107	104.17	103.74	104.15	108.35	99.568	105.92	108.68	102.84	107	108.23	108.32	103.96	108.57	107.56	108.52	105.73	107.35	106.37	109.17	107.39
109.57	109.93	111.26	107.92	112	111.75	112.05	112.17	108.89	110.08	109.57	109.46	108.94	107.81	106.86	111.49	112.02	112.55	115.15	109.27	109.45	113.11	106.64	109.37	109.62	107.88	110.53	111.59	110.64	111.06	107.53	115.7	110.02	112.74	109.92	108.31	107.57	110.37	111.8	111.86	110.73	112.65	111.7	106.87	112.08	108.55	113.6	109.16	110.86	107.6
108.48	106.6	101.62	105.38	107.86	105.54	100.22	110.6	101.6	107.96	111.42	106.41	104.34	106.67	104.18	101.12	107.24	100.23	103.16	107.04	106.65	105.67	104.28	110	105.04	99.191	107.29	103.81	103.52	106.3	104.74	109.22	106.79	104.66	109.1	105.47	106.74	109.66	108.56	102.67	102.3	105.88	105.45	100.67	103.01	107.53	104.14	106.99	106.62	103.11
115.82	120.36	119.51	118.78	118.72	120.44	117.97	115.11	122.87	117.8	117.64	113.36	119.41	115.65	116.5	117.56	119.49	119.07	124.74	118.66	112.79	115.37	122.62	115.69	119.27	113.93	117.45	117.52	117.11	114.56	108.94	113.15	117.9	119.53	118.65	117.66	114.43	119.43	119.02	116.75	123.23	116.21	112.57	115.81	118.34	120.45	120.28	117.75	118.32	117.97
107.84	108.04	108.45	107.2	105.28	103.85	108.1	110.13	104.93	104.53	101.23	105.36	108.14	106.59	101.54	104.31	109.65	106.26	107.09	109.96	102.4	100.85	105.39	102.5	105.13	101.94	108.77	105.88	106.51	110.34	106.96	102.54	103.99	113.55	105.25	106.34	105.24	108.01	104.55	106.43	106.93	106.75	106.74	103.45	108.15	107.01	107.83	108.02	108.13	102.08
101.61	106.14	104.98	108.43	105.93	105.69	107.01	105.23	105.45	101.47	104.12	100.39	106.07	104.28	103.71	98.86	101.03	110.61	102.4	104.67	105.9	102.24	103.39	105.25	106.39	103.09	102.66	102.32	102.41	105.34	107.34	104.01	108.6	105.71	103.72	103.5	101.11	102.6	105.63	98.538	108.1	106.4	98.786	102.58	101.69	101.07	103.12	102.6	102.46	105.35
99.442	100.65	101.39	102.29	102.11	99.518	98.726	100.74	101.31	99.436	100.03	99.969	98.939	102.02	100.26	101.52	100.2	100.21	96.701	101.73	99.966	99.318	99.119	101.23	104.76	97.617	103.2	99.644	102.14	102	100.55	98.393	101.89	104.82	103.25	96.226	98.623	99.241	101.48	106.09	101.23	105.56	101.49	100.79	105.62	97.711	101.35	104.12	105.26	101.05
106.87	106.01	103.35	108.98	106.46	105.1	108.85	104.45	107.85	105.79	108.02	109.31	102.52	108.04	100.47	104.05	106.58	103.98	109.12	106.49	104.98	103.74	104.72	104.18	108.45	104.85	104.45	106.54	107.4	105.95	109.8	108.02	103.76	102.77	105.3	103.36	107.46	105.17	108.17	111.78	105.98	106.32	105.89	103.4	105.96	104.76	109.66	107.89	101.76	101.45
105.56	111.11	103.9	99.504	107.58	106.87	107.86	102.66	104.99	106.76	105.11	104.07	106.75	100.98	102.93	107.15	108.55	110.4	106.5	108.34	105.21	108.11	105.64	105.58	104.95	106.22	106.68	108.66	105.63	102.69	106.51	105.83	107.64	102.21	105.44	106.5	108.35	107.19	107.75	107.23	107.5	106.48	109.26	107.67	105.42	102.56	103.77	101.75	104.29	108.7
108.62	112.91	110.07	110.83	107.32	106.8	108.3	107.44	105.56	102.71	105.77	102.39	102.89	105.72	102.89	102.09	104.67	103.21	106.51	108.75	107.74	109.64	104.11	106.74	106.11	107.98	106.93	106.8	105.39	103.12	109.75	109.29	103.47	103.99	109.01	105.5	107.38	107.36	102.98	103.97	106.96	105.99	100.04	107.1	108.46	109.53	106.91	104.09	107.45	103.27
109.51	110.5	115.1	115.31	110.71	107.44	110.81	109.88	110.55	114.32	113.47	107.3	109.21	112.35	115.04	110.25	112.83	114.38	112.6	107.59	110.35	112.76	112	117.33	114.87	110	114.18	113.53	115.25	112.91	112.62	112.38	112.08	110.76	112.16	110.21	111.34	114.95	111.65	114.77	113.13	112.28	111.66	112.45	109.17	111.6	113.47	113.53	111.31	112.45
108.46	109.08	108.16	107.2	106.27	106.14	105.94	104.16	103	104.36	103.11	105.25	107.83	109.88	106.93	102.15	103.59	102.36	103.3	104.99	102.18	105.19	106.91	105.66	105.49	104.91	104.51	109.55	106.83	108.9	102.47	99.756	106.88	106.26	106.24	109.35	101.82	102.77	101.55	101.88	106.09	106.43	104.84	104.73	106.11	107.48	106.77	105.3	110.19	103.67
110.96	111.02	109.82	112.24	111.71	111.48	111.63	115.23	115.5	111.4	113.35	114	106.48	111.36	111.83	109.58	111.55	117.28	113.67	112.2	109.35	116.74	110.49	111.94	113.55	113.24	113.66	107.72	112.17	110.47	110.47	113.78	111.77	109.5	115.3	110.8	109.61	106.6	113.96	113.42	109.96	111.07	118.13	109.94	111.8	111.59	111.71	114.71	110.51	113.28
102.77	107.14	108.53	108.67	105.37	104.15	110.14	107.63	109.2	108.57	108.64	108.39	107.59	109.14	102.69	108.92	106.78	102.06	110.18	105.88	106.55	111.08	108.22	107.6	111.56	107.32	113.49	108.39	100.9	105.02	105.48	103.83	110.43	106.83	102.2	101.48	105.91	107.03	107.64	104.85	108.97	106.16	109.25	109.6	106.28	102.82	104.13	105.3	108.21	107.49
105.58	102.7	104.73	105.33	99.826	103.14	106.55	104.54	102.97	105.04	102.29	105.37	104.06	104.11	105.69	99.128	103.79	103.96	107.51	104.19	105.53	103.58	105.44	101.71	104.39	105.21	102.49	106.84	101.02	105.67	108.23	108.66	111.36	106.48	103.53	107.82	103.91	105.3	104.59	105.41	105.94	106.78	102.8	107.06	108	103.53	105.66	103.01	105.98	106.18
103.75	100.94	103.14	105.6	99.856	105.02	104.27	102.14	103.75	104.42	102.86	107.81	107.49	103.81	104.73	99.977	109.44	103.58	104.27	104.7	105.55	102.64	98.793	103.87	103.39	104.96	105.39	108.12	108.15	106.07	106.02	102.12	104.92	109.43	106.11	105.98	108.92	106.38	105.52	106.52	107.48	104.82	101.76	105.77	105.74	105.99	101.66	103.18	104.52	104.87
106.58	110.08	112.79	113.42	114.31	111.87	111.34	109.05	113.8	110.33	107.51	110.79	113.74	115.36	109.17	111.25	111.63	109.18	111.54	114.93	113.66	115.38	114.19	111.56	115.16	113.84	111.79	114.41	115.04	114.11	111.52	112.66	116.2	110.65	114.53	110.05	114.42	110.53	111.18	112.08	112.61	111.16	106.66	111.42	109.85	105.85	113.44	112.73	110.39	110.06
113.41	109.17	111.77	112.63	112.71	112.21	114.14	112.65	114.68	115.71	112.98	113.15	113.78	116.49	112.11	110.47	117.73	111.94	111.7	108.81	113.17	105.64	113.33	113.23	109.58	110.62	118.49	114.72	112.16	109.61	110.13	113.44	114.72	112.61	113.09	114.3	113.76	109.37	110.29	112.95	110.55	109.7	110.72	113.95	113.37	107.77	112.09	114.24	111.21	109.54
108.58	110.7	108.51	104.98	111.15	110.15	109.94	111.46	113.56	110.81	115.13	113.09	110.49	108.41	107.07	110.67	110.85	115.46	113.02	114.13	113.81	116.03	112.88	109.95	109.66	112.75	109.03	111.45	115.15	113.25	112.24	112.59	113.83	106.93	113.01	114.28	111.74	116.64	111.76	108.78	112.29	109.48	110.16	109.62	112.12	110.07	110.52	113.66	111.2	110.68
102.91	103.25	102.42	104	104.26	106.26	106.32	103.57	103.35	106.06	104.42	106.78	108.21	104.03	106.05	107.44	103.99	107.98	111.8	105.79	109.32	109.06	105.38	104.9	105.05	106.94	106.17	104.04	105.72	108.9	101.44	106.62	105.4	102.52	97.885	106.04	106.03	100.56	101.9	105.92	102.45	110.17	100.18	101.97	103.24	111.42	108.94	104.7	102.65	102.23
108.13	105.77	107.38	104.54	109.9	111.38	103.32	105.17	106.21	104.09	105.02	102.6	104.86	106.08	104.54	108.6	108.98	109.64	106.98	106.92	103.7	101.92	109.29	104.32	111.63	105.78	107.54	103.57	109.52	110.38	106.91	105.91	102.35	108.33	102.43	105.95	108.19	105.94	108.96	105.2	101.87	104.79	108.32	108.69	107.91	100.48	104.74	106.5	105.68	105.79
104.35	102.64	101.93	106.38	95.789	101.33	99.736	100.99	101.61	99.208	96.979	101.78	101.79	102.27	102	101.22	102.77	99.695	100.38	99.138	100.05	102.94	100.8	101.46	98.645	100.02	103.62	98.806	94.983	99.499	105.26	99.283	101.43	99.874	100.39	104.54	98.826	97.705	103.91	99.113	103.76	98.354	102.23	94.864	100.32	97.432	100.83	99.132	100.61	101.7
108.67	108.4	110.91	113.95	116.25	112.12	108.21	114.55	114.61	111.54	112.7	115.83	110.37	113.1	113.83	109.97	110.33	113.9	109.91	109.9	111.56	115.11	115.16	111.59	113.54	109.86	111.56	112.48	110.04	110.13	109.21	108.98	110.84	107.57	111.96	109.65	114.95	114.28	112.47	106.92	109.64	109.14	114.12	111.57	110.41	114.6	115.05	116.55	110.52	115.71
100.15	102.23	103.49	102.71	101.47	103.2	102.5	105.82	106.71	106.41	107.36	108.48	106.97	105.92	103.07	103.1	104.97	107.05	109.33	106.19	99.983	107.79	105.2	103.08	105.63	100.2	104.21	108.34	104.87	104.09	99.514	106.04	103.11	109.43	104.3	102.56	102.63	109.91	103.36	107.58	100.74	103.69	104.88	105.75	107.94	105.13	103.04	99.828	109.61	110.77
107.96	98.338	101.97	100.1	100.83	97.733	99.984	97.575	102.99	101.71	98.603	103.67	101.01	98.549	99.012	96.674	101.14	100.67	101.16	97.723	98.779	97.909	96.546	100.25	100.4	101.47	103.07	99.206	100.02	103.36	102.22	100.21	100.87	101.03	94.605	96.934	96.444	104.58	103.2	97.161	96.897	98.771	99.108	96.556	100.43	99.759	97.733	97.788	100.7	97.811
114.78	110.59	114.03	110.51	109.68	115.68	114.52	112.34	110.01	113.85	110.43	112.86	113.84	112.91	107.99	111.72	115.83	109.44	111.6	110.24	109.93	114.08	111.52	111.84	115.7	113.24	113.12	110.31	110.41	114.77	112.32	115.69	109.02	106.71	112.52	112.18	112.19	114.11	111.09	114.85	110.64	107.17	113.63	116.31	113.12	114.62	115.81	116	113.02	111.23
105.22	105.64	109.38	103.4	101.23	107.54	108.17	108.16	103.84	105.32	105.04	108.14	106.92	108.26	101.01	107.3	109.68	103.21	104.71	106.43	109.46	106.83	105.45	102.67	112.62	104.45	105.89	108.21	104.12	107.02	105.58	107.63	104.42	107.82	107.33	101.88	107.78	104.73	108.53	107.63	107.9	107.22	104.28	104.41	107.56	108.29	100.97	101.17	103.54	109.23
105.32	106.93	107.02	103.62	108.29	104.88	105.78	108.54	110.49	112.51	108.92	108.76	105.42	104.57	109.95	106.27	105.82	107.71	106.61	110.9	108.44	108.99	106.49	105.78	106.7	105.72	105.04	105.87	107.1	106.97	110.61	104.74	109.36	103.65	108.86	110.1	106.66	106.14	109.13	104.41	104.4	105.87	108.64	109.89	104.99	107.71	100.38	104.04	107.14	108.22
107.23	107.06	107.91	106.57	107.88	107.78	108.73	106.08	105.17	107.43	107.29	105.6	103.44	107.84	106.72	106.93	108.11	111.07	109.81	107.06	109.34	103.43	108.22	108.84	105.35	109.08	106.73	109.59	103.95	106.73	106.92	106.03	106.16	107.79	109.49	107.82	105.85	109.03	107.73	105.25	106.49	105.42	106.45	110.14	109.22	108.02	107.8	107.92	106.29	106.17
94.174	101.5	96.447	100.94	103.04	101.6	99.216	100.36	100.98	93.997	99.302	100.52	99.282	100.2	104.05	103.81	104.12	102.91	101.11	98.782	100.64	98.025	95.158	102.57	96.711	99.211	100.64	101.16	101.9	99.229	98.311	101.5	98.967	99.069	102.52	103.42	104.69	100.45	102.91	100.87	96.546	103.92	99.532	100.25	93.754	94.221	100.72	102.74	98.231	103.24
115.24	113.02	110.31	110.18	108.26	111.41	109.91	113.36	111.59	110.57	105.59	104.51	110.08	111.81	107.67	110.04	112.21	114.75	110.48	108.09	109.98	111.99	107.45	111.6	107.13	110.56	108.77	111.04	107	109.18	111.28	109.94	108.85	110.48	112.39	113.22	107.6	111.42	106.57	109.42	108.62	112.02	111.68	108.98	110.34	111.92	114.22	108.19	111.67	107.54
99.071	99.483	105.79	96.51	101.51	98.254	99.787	99.34	101.81	101.99	98.049	104.66	99.99	100.8	97.743	98.818	103.06	99.945	102.71	101.36	97.948	100.98	102.46	99.304	95.7	98.993	101.16	104.15	100.95	95.75	100.23	100.51	98.858	102.35	101.21	97.58	99.12	100.03	97.353	99.664	101.22	97.124	98.679	97.061	95.721	100.72	100.94	99.996	104.37	101.42
100.36	104.78	99.836	98.445	96.875	103.95	97.329	100.17	98.55	98.999	103.93	102.25	101.75	101.81	99.221	98.504	99.033	100.78	99.403	99.008	96.085	102.76	103.07	100.37	97.297	101.34	100.36	98.83	97.721	102	98.532	99.116	97.034	99.179	99.838	100.1	101.48	101.77	101.22	100.04	97.05	101.51	96.066	98.814	98.161	98.865	102.44	98.552	103.14	99.348
109.84	108.1	106.41	100.9	108.5	111.15	104.7	109.11	107.11	108.69	106.49	107.05	106.24	107.1	107.96	105.35	104.31	104.06	104.74	109.39	105.8	102.02	100.21	106.35	108.11	103.69	105.11	104.44	107.42	104.48	106.64	108.34	106.32	107.57	103.26	109.59	108.25	106.65	107.46	106.63	108.24	104	102.32	102.04	106.92	105.42	107.65	107.33	108.55	105.49
114.78	112.71	108.63	110.94	110.29	113.26	109.2	111.64	113.16	115.9	115.02	113.96	109.7	111.02	114.64	110.83	111.19	113	111.66	112.09	110.95	114.98	113.22	110.26	110.4	107.82	110.37	108.29	114.24	110.89	111.23	111.69	113.06	107.94	112.46	114.11	112.36	112.99	112.86	116.6	113.78	111.19	117.64	114.19	112.8	114.56	110.33	115.86	118.34	110.96
107.78	105.08	103.47	107.59	102.22	102.88	100.75	105.6	111.65	103.11	107.83	107.97	107.02	104.78	105.62	102.11	110.4	109.55	104.61	105.04	107.79	106.35	103.3	104.51	106.87	105.69	101.1	104.15	103.68	107.02	100.98	103.09	104.78	106.63	106.09	108.71	105.23	101.33	101.4	107.83	104.12	109.69	106.69	104.52	103.5	103.74	103.66	104.25	103.64	110.53
105.54	107.6	104.23	106.63	103.45	102.22	105.62	104.84	108.42	108.84	108.06	107.51	106.67	106.14	104.8	113.63	108.8	105.17	104.48	105.19	104.86	106.95	105.72	109.51	103.79	106.84	103.48	108.52	104.47	108.86	103.62	104.85	105.15	109.78	110.29	109.67	102.21	107.73	107.4	102.66	107.08	105.86	102.26	103.09	106.89	114.07	104.94	103.92	108.43	100.84
110.48	111.04	107.36	114.96	113.26	113.8	112.8	108.6	107.9	112.11	105.15	108.46	108.96	110.18	108.09	112.39	108.12	111.67	113.24	106.84	113.91	109.03	110.13	111.55	113.55	110.1	105.13	113.03	109.13	110.42	112.87	112.74	113.14	109.43	114.79	109.61	108.64	107.5	111.57	108.44	110.59	109.54	110	111.72	111.2	110.92	111.29	110.56	110.21	109.8
104.22	105.31	104.13	104.45	102.34	103.46	107.98	105.06	104.81	111.75	105.69	105.86	107.07	108.29	109.29	104.73	110.64	103.46	103.85	104.79	105.9	102.85	101.02	103.91	102.78	105.03	101.54	107.7	104.94	108.77	103.31	105.74	108.32	102.73	105.63	108.41	101.76	104.49	104.94	107.03	106.02	106.57	104.43	104.81	105.11	104.06	105.62	103.12	101.19	102.99
106.02	106.72	105.29	108.21	109.34	107.26	109.54	108.86	102.19	105.3	107.86	102.95	108.56	103.1	105.71	108.38	105.93	105.02	106.12	106.73	108.51	104.52	109.14	107.63	103.59	106.73	104.16	107.43	106.82	107.27	107.14	107.23	106.85	106.98	106.89	107.84	102.96	107.38	105.75	100.44	103.5	108.92	106.93	106.59	103.72	108	106.14	106.82	107.13	110.21
113.38	111.48	112.64	111.65	116.71	115.74	110.95	110.52	114.05	110.55	112.95	108.11	110.9	108.07	106.8	113.58	110.87	109.24	109.35	113.18	105.83	112.52	111.25	110.54	112.23	116.35	109.65	107.44	109.1	112.22	114.22	109.44	110.73	113.9	113.56	111.62	108.69	113.26	107.22	111.05	106.93	112.01	112.96	107.71	112.17	112.57	113.11	115.31	115.44	112.72
103.59	99.209	100.28	103.93	104.85	98.078	98.523	101.32	99.023	97.823	99.452	99.308	103.42	100.31	99.747	98.187	96.559	98.702	98.028	99.912	100.55	100.18	94.384	98.178	95.808	99.446	103.06	100.22	101.84	103.48	100.26	97.517	95.352	98.282	99.404	95.512	96.976	98.249	99.504	99.703	98.032	103.25	97.504	100.86	99.734	100.77	99.455	98.59	101.24	96.626
104.45	106.76	109.74	102.24	104.12	105	109.99	103.55	107.25	107.02	105.08	110.14	104.26	105.3	106.88	107.55	99.489	108.56	106.19	109.18	109.72	107.8	108.19	105.37	108.55	105.18	104.16	105	108.72	104.77	105.3	105.93	105.95	107.86	104.04	110.44	101.99	104.1	113.02	105.24	105.93	102.22	107.95	108.08	107.61	103.82	106.23	107.35	106.68	110.36
101.95	104.42	105.59	104.86	109.05	103.19	111.7	105.61	107	107.06	107.92	108.16	104.38	111.41	103.3	107.52	106.66	106.52	107.61	106.75	109.6	102.81	105.19	108.34	108.55	106.4	105.68	109.19	110.75	105.93	105.82	104.46	106.15	104.84	108.87	106.81	109.73	102.62	102.56	104.64	104.88	102.37	105.01	107.58	105.81	106.61	106.49	105.35	104.06	105.9
106.96	103.3	110.25	103.63	104.36	107.08	102.71	103.59	107.55	105.39	100.48	106.82	106.24	107.41	104.86	107.99	106.63	108.26	102.19	107.81	107.3	107.32	103.42	107.08	102.72	103.47	106.96	103.78	104.83	106.09	104.06	110.85	101.72	107.66	109.69	102.26	109.39	108.26	106.82	104.8	105.45	106.63	104.09	103.74	109.15	104.3	109.19	104.46	102.77	104.89
105.27	100.21	98.525	97.593	102.53	102.91	97.717	96.544	101.67	97.751	100.05	100.87	98.658	103.23	98.006	99.559	104.51	99.27	103.17	102.22	98.644	99.848	102.63	98.869	102.69	103.16	99.709	100.65	101.15	100.54	102.59	97.573	100.94	104.1	104.47	99.258	102.41	97.9	99.846	95.549	96.218	102.28	97.417	107.25	101.96	99.269	102.53	101.75	99.991	103.34
104.58	109.05	110.63	107.89	107.66	107.7	106.38	113.42	106.99	107.11	108.02	109.37	109.71	103.06	106.6	106.48	107.22	105.83	106.16	109.99	112.13	107.28	110.3	106.2	107.03	106.31	106.72	102.32	108.07	105.33	106.56	111.41	105.47	107.87	106.8	102.89	104.42	104.75	107.75	106.49	102.79	107.41	105.69	104.34	103.99	105.75	106.96	106.23	104.76	104.65
98.818	98.226	101.15	95.852	93.825	99.474	103.71	99.979	101.09	99.72	102.18	99.537	97.637	100.07	99.339	99.357	102.84	101.1	96.464	100.2	101.68	96.836	100.58	99.871	104.84	101.31	95.735	102.6	96.622	100.02	97.83	102.65	101.04	96.859	100.35	97.05	98.969	105	102.29	100.29	93.914	103.03	99.914	100.24	98.553	102.3	100.12	102.37	100.21	100.95
111.97	113.97	110.28	112.63	115.93	111.22	112.52	112.52	109.99	112.18	112.42	110.63	115.29	114.01	110.75	112.36	113.51	107.33	113.25	109.16	111.17	110.87	108.53	110.21	113.2	111.61	113.83	112.69	115.71	114.57	112.62	111.21	110.02	109.95	115.18	112.02	112.5	113.93	111.71	115.93	114.05	109	111.26	106.72	110.97	113.54	114.23	114.34	113.59	109.38
109.11	102.33	105.24	106.51	104.14	103	108.3	103.17	105.55	102.37	106.47	106.5	106.93	107.33	107.98	104.46	106.85	103.41	107.15	107.41	103.5	104.37	104.3	106.92	104.02	109.35	106.58	104.56	105.78	108.75	107.83	105.01	105.58	104.12	106.27	107.93	108.63	102.07	106.52	108.8	106.12	108.68	105.45	106	110.47	101.42	106.35	103.11	107.92	106.18
111.78	109.56	107.92	110.86	110.28	108.91	112.39	110.89	109.84	113.89	111.92	110.95	111.12	111.93	110.87	112.06	113.89	110.94	111.31	108.22	113.29	112.84	112.47	108.92	109.19	106.89	107.74	112.49	114.62	113.25	108.84	109.44	108.08	109.53	116.06	114.52	109.36	108.69	110.18	114.44	112.72	112.22	109.63	109.91	106.98	110.01	106.99	110.47	112.41	108.95
114.67	111.33	108.83	109.84	106.82	111.91	109.38	110.66	110.79	111.92	111.3	109.46	111.85	113.95	111.87	113.36	113.19	108.82	114.06	110.21	108.74	110.16	113.42	112.09	112.35	113.93	109.66	109.9	106.05	114.85	112.38	110.75	114.41	113.86	113.44	111.42	113.47	109.83	111.75	111.55	106.69	113.41	113.97	114.13	111.71	117.1	110.38	105.59	116.84	110.17
106.85	110.97	106.33	106.51	104.87	109.85	101.51	104.04	103.9	106.64	105.45	104.42	108.18	106.62	105.48	105.57	103.07	106.27	103.39	110.21	104.83	107.43	107.66	105.5	103.7	106.32	106.57	106.59	107.19	105.13	108.08	104.2	109.53	107.89	107.08	106.27	105	104.37	108.09	107.51	107	104.58	105.95	107.94	109.51	104.04	104.13	104.58	97.472	104.23
113.67	114.27	116.92	112.53	114.86	123.98	120.77	115.71	117.52	115.33	119.25	111.98	113.52	114.39	116.56	114.01	113.23	117.72	116.94	118.91	112.94	117.58	119.25	120.25	110.38	117.15	113.96	114.67	114.13	116.55	117.81	116.84	118.13	114.01	119.35	113.56	117.22	113.15	118.1	119.92	117.3	112.86	117.96	117.62	113.09	120.62	117.26	114.12	114.98	114.38
106.73	105.47	108.64	108.13	104.29	105.16	103.22	104.16	112.65	107.99	101.66	104.67	104.75	103.42	105.61	104.89	106.4	110.31	104.86	105.64	106.14	102.95	101.99	108.21	102.21	108.29	107.04	107.22	110.69	102.11	105.42	109.17	106.44	107.35	103.01	105.2	103.51	105.88	104.65	106.49	105.97	105.01	105.98	105.63	101.2	101.47	110.33	106.13	103.55	106.3
105.89	102.63	107.29	102.64	104.66	108.68	105.7	103.42	104.24	103.89	107.03	109.29	102.65	106.24	104.94	103.16	101.32	104.58	107.45	105.35	108.25	100.52	105.21	102.24	101.3	104.65	98.33	107.27	106.36	105.57	102.74	104.21	101.6	107.07	106.44	107.44	103.09	108.84	106.36	105.79	108.89	106.08	107.19	105.08	104.53	106.87	103.7	105.64	102.72	104.96
107.51	107.23	110.54	110.77	111.7	109.34	114.2	107.27	111.58	110.41	106.69	111.12	112.03	113.46	106.79	110.38	116.68	109.23	111.62	109.9	109.03	106.87	108.12	109.26	109.94	110.29	113.77	113.02	106.5	107.92	107.34	108.84	111.97	113.35	106.84	110.76	111.54	107.61	114.15	111.98	108.76	114.63	108.87	106.15	109.96	112.15	110.13	115.07	113.34	110.95
107.32	108.77	105.97	105.89	107.94	108.29	106.59	112.34	104.97	105.21	106.66	104.9	106.1	109.1	108.76	106.88	102.95	108.52	106.42	109.95	107.03	109.93	105.16	105.87	109.3	105.65	106.77	108.38	109.34	103.27	110.92	105.76	103.18	106.53	110.29	106.92	105.48	111.01	108.1	107.83	102.95	101.94	104.51	106.16	106.44	106.09	110.7	106.11	108.84	103.84
111.86	108.33	100.6	104.4	102.86	105.84	104.48	112.59	104.04	103.23	108.19	102.7	107.89	107.8	107.87	104.12	108.26	108.55	109.44	101.7	105.56	105.56	106.12	104.72	104.36	106.56	104.13	107.13	105.1	105.61	107.23	104.27	108.59	104.94	103.69	102.86	102.67	101.86	108.76	103.49	110.43	107.05	107.09	105.78	105.28	105.45	102.99	107.85	105.66	108.02
101.02	104.84	105.23	106.22	108.3	101.34	108.36	108.73	101.4	100.65	103.48	103.39	106.23	105.64	103.84	104.86	105.02	103.57	103.18	103.62	106.82	107.49	106.02	105.13	106.49	106.9	100.79	103.5	106.39	104.97	104.3	105.71	104.84	110.49	104.84	104.8	106.61	104.74	106.91	101.92	105.62	108.06	104.6	107.32	108.89	106.9	99.371	100.77	103.69	105.97
102.17	96.611	97.6	99.137	94.85	99.044	103.56	93.418	99.954	99.992	99.995	98.482	102.77	98.67	99.587	97.181	103.41	96.651	99.41	100.11	99.571	99.24	95.716	102.31	99.284	100.58	95.995	102.66	101.09	104.26	98.651	95.479	98.541	101.79	100.07	99.141	101.31	98.78	98.31	102.83	97.557	99.608	98.48	101.31	99.753	101.82	98.206	96.077	101.52	99.213
97.411	102.17	96.704	101.94	99.028	97.047	99.049	102.14	100.96	99.167	100.39	96.152	97.05	98.687	103.04	99.932	99.737	99.226	95.64	99.042	102.6	95.797	96.892	102.25	94.032	101.33	101.18	103.87	97.482	104.46	101.41	101.08	99.418	101.38	97.911	99.967	101.21	102.74	95.89	103.53	101.28	102.31	99.845	97.655	103.07	102.65	98.992	98.117	98.271	95.703
99.474	102.88	97.587	99.021	101.93	98.42	102.92	101.68	100.41	101.66	98.832	104.48	97.297	102.97	104.29	95.712	100.53	94.692	100.89	105.01	104.93	95.992	105.9	100.37	103.54	102.27	102.99	106.65	96.865	101.6	100.98	104.41	102.85	96.6	101.61	95.966	102.45	99.431	96.47	100.86	101.46	98.296	102.97	100.04	97.704	102.37	98.742	98.119	104.05	103.31
106.13	105.31	104.58	102.6	105.9	104.71	107.65	106.1	105.9	105.09	103.86	107.87	102.05	100.42	104.57	103.44	107.25	101.78	103.6	106.66	104.6	105.32	108.32	108.21	105.87	104.71	105	103.68	104.14	107.38	108.02	101.84	104.53	104.7	101.1	106.03	103.35	106.48	104.87	104.26	99.758	103.37	103.65	103.07	103.89	104.48	103.52	107.85	102.44	106.97
106.22	105.49	104.4	106.26	108.25	112.59	108.07	100.05	104.63	105.42	100.94	108.92	106.65	109.59	107.12	109.14	105.71	106.33	104.66	107.07	105.76	104.62	107.31	103.04	106.61	102.47	104.89	105.78	110.32	108.56	104.89	103.2	104.03	111.32	105.61	105.5	103.4	103.27	104.86	104.36	104.81	110.77	104.67	107.95	104.25	107.64	102.08	104.15	104.32	108.36
113.63	110.63	114.37	118.3	113.11	114.23	118.5	113.82	114.09	112.47	115.98	115.2	111.66	111.3	117.06	112.2	111.62	115.16	114.52	111.58	107.25	108.13	111.72	118.13	111.22	112.9	112.32	113.93	110.24	117.22	109.78	108.54	108.87	111.37	110.5	108.86	113.33	114.67	114.66	112.09	112.81	111.18	112.7	117.06	111.76	113.42	111.63	108.38	113.73	111.63
109.81	107.28	108.17	113.23	111.85	105.59	113.11	112.41	111.36	109.68	106.65	111.81	111.08	108.11	111.47	116.34	108.54	107.45	112.32	109.4	112.07	106.73	113.68	105.76	113.03	112.84	111.93	110.96	109.65	108.58	107.21	113.49	110.35	108.42	109.34	109.42	109.24	106.84	106.83	108	112	108.34	109.78	106.09	106.66	110.66	111.35	109.45	108.87	107.78
97.687	99.618	98.257	95.216	97.823	100.48	97.229	96.524	100.75	97.867	101.97	99.508	103.92	100.38	99.99	99.314	98.618	101.43	100.81	103.86	98.844	96.181	98.578	98.484	103.65	100.79	99.967	103.03	105.24	97.703	100.45	100.59	101.33	101.59	100.59	98.636	100.39	98.256	103.14	99.036	100.67	101.69	100.61	99.701	95.873	102.03	102.7	94.76	99.825	97.948
108.27	110.84	105.31	107.75	107.36	103.72	109.14	102.86	105.13	106.04	106.08	103.99	107.86	106.65	107.94	104.57	100.96	103.69	109.01	106.4	104.68	108.06	106.57	107.19	106.27	103.59	110.41	109.63	105.04	109.38	105.53	108.68	100.11	105.78	105.6	108.92	105.02	106.15	111.58	110.66	107.86	111.3	102.07	102.59	107.93	104.93	105.75	105.23	102.21	108.78
110.64	112.43	112.65	112.37	109.97	112.11	110.83	112.13	111.15	109.43	116	107.24	115.83	114.11	112.2	112.15	111.05	107.34	110.43	111.47	113.62	113.01	113.11	110.37	109.74	112.38	109.69	112.2	108.34	110.53	111.52	110.66	113.31	109.68	108.26	107.8	106.93	109.59	108.73	111.7	108.92	109.09	110.72	111.7	110.68	105.77	107.92	112.57	110.27	113.46
102.34	102.07	104.48	104.3	102.22	106.22	104.64	106.14	108.08	104.69	104.08	108.42	104.1	107.94	105.1	105.36	104.68	107.81	107.31	106.46	104.37	109.84	101.53	102.92	104.42	105.68	107.86	103.23	104.13	108.1	103.93	104.64	107.43	108.17	105.21	106.43	106.36	101.91	104.94	105.63	104.96	105.19	105.56	107.66	109.5	105.85	105.93	103.1	108.44	104
106.41	103.49	107.39	105.28	107.74	111.15	106.04	109.23	102.33	107.68	106.22	105.84	108.12	103.67	104.57	107.24	107.14	104.78	109.32	107.66	108.65	106.24	104.72	108.55	107.31	110.55	101.58	104.52	110.78	105.56	103.37	106.97	109.83	105.96	103.55	107.95	104.98	107.39	109.19	111.63	104.75	105.71	110.87	106.08	105.72	107.22	106.9	108.44	106.12	107.7
103.93	108.12	104.39	106.3	102.98	106.76	107.58	107.67	102.46	108.35	106.38	105.25	107.46	105.34	108.93	107.49	103.65	105.99	107.11	103.3	103.78	108.94	103.98	103.73	107.58	107.44	106.32	108.45	103.05	107.88	106.85	108.97	108.42	106.12	105.07	106.54	109.9	108.41	106.19	102.51	102.84	105.06	104.55	104.94	106.02	106.17	105.43	105.76	109.27	104.22
106.82	103.88	107.27	104.27	104.99	104.33	104.87	102.97	107.12	102.96	103.5	103	107.46	103.59	105.19	105.98	106.15	104.21	108.71	106.65	104.9	107.77	103.79	103.92	103.65	105.92	106.42	104.94	105.29	106.32	102.99	107.51	106.14	106.28	108.22	105.73	106.57	106.6	107.96	103.99	107.16	106.24	105.57	101.17	103.2	107.02	106.55	109.1	105.37	104.08
112.63	112.34	114.5	104.36	110.64	110.84	110.49	105.21	112.38	113.05	110.76	108.92	111.42	115.35	112.25	107.49	108.88	111.18	109.05	114.2	107.2	110.56	111.71	112.34	114.16	111.7	107.2	114.07	107.08	111.06	112.19	109.63	108.93	110.22	108.73	112.58	108.98	111.44	110.93	107.44	113.26	108.88	107.1	113.32	107.98	110.97	111.88	110.86	110.07	111.04
102.89	102.91	104.94	102.22	103.41	102.18	103.23	103.98	103.62	104.45	108.9	103.07	105.56	100.77	103.73	103.78	105.63	101.65	108.28	106.41	102.28	103.57	107.14	104.92	102.68	99.863	107.7	106.09	108.09	103.35	99.877	106.27	106.36	98.585	108.5	104.48	102.88	103.07	101.68	103.58	107.66	102.05	107.5	106.65	103.91	103.17	103.21	108.7	101.26	108.25
106.47	105.45	106.85	106.12	106.21	108.25	105.58	108.56	103.39	109.07	106.66	109.56	104.37	106.18	104.15	107.69	106.24	110.24	106.84	105.51	103.38	102.87	105.51	104.95	107.77	103.51	103.11	107.92	106.15	108.48	104.64	103.21	104.07	103.44	107.24	109.01	104.5	102.96	107.63	106.65	110.73	103.61	105.96	106.91	103.1	108.9	106.01	102.17	111.71	104.71
108.75	110.47	113.55	115.39	108.85	111.52	112.81	112.06	102.9	109.43	110.52	108.81	112.42	110.76	114.99	110.07	112.3	112.2	108.77	112.47	116.72	114.06	113.32	112.05	114.7	111.44	111.54	108.84	116.62	108.89	105.88	110.28	115.35	111.53	114.96	111.45	112.2	109.14	115.41	112.13	115.45	113.06	109.31	114.33	114.64	110.86	111.02	112.06	112.42	112.4
112.18	107.45	115.33	113.32	111.41	111.69	114.61	112.53	117.28	112.35	113.05	113.74	110.86	117.2	113.85	115.35	108.66	115.5	115.6	114.92	112.86	113.81	115.7	110.39	112.98	112.1	111.76	113.04	116.64	113.18	111.83	107.02	112.47	114.45	112.06	113.49	116.67	114.94	115.17	107.4	110.44	114.6	109.74	112.63	115.1	112.91	109.24	113.36	111.76	113.41
102.06	100.42	105.31	96.418	96.848	100.53	97.828	100.24	100.74	97.461	97.699	99.026	96.363	96.978	106.13	97.899	100.93	103.24	102.6	100.98	97.734	95.655	98.259	102.92	96.236	98.571	105.38	101.24	95.667	102.36	98.585	100.49	95.852	93.192	97.071	97.243	98.841	98.398	103.26	99.783	95.292	101.04	104.24	97.543	108.08	96.149	100.72	98.82	99.284	99.808
110.52	111.28	112.7	114.04	109.93	113.71	114.41	109.21	110.23	112.87	111.99	111.31	108.9	111.51	110.34	109.34	112.43	109.95	110.03	110.57	110.36	110.37	111.61	112.35	107.66	111.4	118.18	115.3	111.04	107.89	112.57	111.36	107.74	111.26	113.93	115.62	115.04	109.87	108.61	114.22	109.47	109.11	111.93	112.05	114.06	108.2	113.96	116.65	109.45	113.09
112.32	109.19	114.42	108.9	109.25	110.31	112.02	114.12	111.89	113.02	114.68	112.32	107.82	110.6	111.92	113.97	111.83	109.05	111.84	111.64	111.99	110.75	112.24	112.87	116.67	110.44	112.8	113.12	116.35	111.61	111.12	112.81	110.85	114.18	114.82	112.16	112.85	111.91	114.66	110.93	113.06	115.3	112.8	110.23	110.41	108.08	114.49	108.46	111.82	113.79
93.022	98.198	96.54	104.25	101.41	105.88	101.6	99.291	99.79	98.923	106.56	103.72	100.17	105.17	100.16	99.82	98.527	103.59	99.631	102.48	96.346	100.08	102.46	98.163	102.68	95.387	99.081	103.59	105.57	101.89	102.02	98.667	100.76	100.28	101.59	99.299	101.77	101.61	99.338	100.21	99.134	103.37	103.03	99.27	97.718	100.96	100.04	102.76	99.891	102.9
108.29	109.61	110.35	107.24	112.1	106.54	110.05	110.57	111.17	110.2	110.4	109.61	108.35	108.8	108.11	110.97	109.83	106.36	106.95	107.42	107.4	106.06	112.85	107.85	111.88	112.6	107.97	111.98	110.98	109.93	111.25	110.62	115.4	111.38	112.4	109.5	107.23	110.98	108.42	113.93	111.54	110.68	109.46	109.2	106.97	111.18	109.62	108.88	111.29	110.91
107.8	105.36	103.11	101.03	106.24	103.59	104.78	103.12	98.748	104.2	107.79	108.39	104.08	106.09	101.95	105.69	105.91	107.73	103.89	110.06	107.66	104.93	105.66	102.54	103.36	107.94	104.62	103.35	104.7	101.98	103.11	101.25	102.19	104.37	103.56	105.02	101.82	104.4	104.84	108.16	104.55	105.05	96.505	104.67	97.702	105.01	101.99	107.18	101.82	107.21
112.09	112.87	112.59	112.39	111.36	113.15	115.52	111.78	110.61	112.99	111.81	109.13	112.54	110.91	112.4	110.44	109.04	114.2	109.75	115.31	113.92	108.07	114.32	109.5	109.54	112.74	113.97	110.33	107.96	111	113.56	111.07	108.66	111.2	115.27	114.46	112.44	116.53	114.37	109.5	111.76	107.34	112.64	113.41	115.73	111.61	114.18	115.3	112.04	108.19
102.9	111.04	103.37	107.51	107.83	108.74	107.36	106.93	110.97	107.1	108.86	108	107.71	108.74	110.17	109.61	103.97	107.3	104.53	112.02	103.55	106.37	103.89	101.93	104.28	102.88	109.86	108.04	109.33	106.09	108.02	105.83	104.75	101.4	106.57	108.82	104.73	110.03	108.07	102.24	106.37	109.21	101.26	105.26	107.31	108.67	107.58	107.67	105.15	104.92
108.19	112.03	107.3	111.84	111	111.76	113.56	111.57	112.72	107.4	112.98	112.82	112.63	109.79	112.15	108.4	111.09	105.69	108.85	107.51	109.82	106.56	105.73	108.79	109.44	111.05	108.38	111.5	107.57	113.9	108.29	113.36	110.26	110.19	114.33	107.52	107.48	112.34	111.25	108.96	113.56	109.64	110.9	109.6	111.17	108.66	112.18	114.13	109.05	109.61
107.83	110.14	104.48	104.83	102.33	104.8	107.26	105.25	104.56	104.55	108.63	109.1	109.18	102.53	108.31	103.98	105.49	107.76	110.56	100.36	107.37	105.15	102.52	104.39	108.08	106.5	106.37	102.94	108.55	111.03	109.03	109.58	103.23	108.01	108.2	108.72	105.9	103.03	111.56	104.47	105.55	110.51	110.28	111.23	104.61	104.86	105.58	100.77	109.88	103.07
103.59	109.2	108.4	105.09	100.35	105.89	102.81	108.25	104.73	107.08	105	108.15	102.74	106.51	110.32	109.18	108.28	109.16	103.2	109.21	100.37	107.16	106.02	107.12	108.71	104.33	103.98	110.89	105.26	102.83	106.86	105.16	107.94	106.04	105	113.48	104.91	107.66	105.9	106.45	104.09	103.82	104.52	106.1	106.7	102.97	107.38	105.5	106.79	108.27
103.52	104.6	105.43	102.36	107.55	102.96	106.01	100.3	104.81	104.59	104.83	110.29	108.23	104.32	106.35	100.54	107.24	107.04	106.5	105.62	104.66	106.15	106.57	105.71	105.07	107.52	106.41	106.66	101.13	105.14	101	104.55	105.47	107.91	106.02	102.44	103.74	101.88	105.95	102.45	104.72	105.48	101.56	106.89	108.18	106.34	103.86	107.1	106.94	105.82
112.72	113.15	113.21	114.53	112.35	111.34	111.13	113.84	110.91	111.67	113.23	110.9	111.8	113.86	113.38	110.15	111.07	112.43	110.35	117.64	111.02	114	112.15	110.37	111.75	113.92	114.09	114.58	108.56	109.85	116.18	115.36	115.49	108.28	115.47	109.69	115.09	114.9	112.79	109.94	108.99	111.93	113.42	108.18	107.33	112.08	114.31	113.05	112.16	112.79
104.47	106.08	102.59	104.19	106.32	105.35	105.96	105.41	103.54	104.61	106.49	103.64	104.5	104.13	102.09	107.36	108.76	105.24	104.6	103.49	104.41	104.27	106.81	106.11	107.7	102.44	106.9	106.84	104.58	110.27	107.37	104.3	106.89	103.41	109.25	105.2	106.96	105.05	104.1	98.341	103.83	104.42	104.88	112.19	104.58	105.53	105.89	102.93	105.91	104.77
112.54	105.5	113.11	109.3	113.55	113.82	108.3	114.98	109.56	105.5	111.8	109.44	113.02	113.49	112.71	110.02	111.22	111.54	114.28	111.79	115.62	111.12	108.82	109.94	108.24	113.78	114.87	110.32	107.58	117	110.17	112.16	108.8	109.92	109.51	109.32	112.24	113.12	110.04	111.78	107.92	106.9	111.86	104.84	106.56	115.33	115.25	109.57	108.21	108.41
110.63	111.92	116.11	107.92	113.02	110.92	112.26	117.44	109.59	110.78	114.63	113.23	114.12	112.86	111.85	114.05	112.42	113.58	108.32	109.84	114.83	108.3	112.27	113.77	116.11	112.43	115.82	115.95	111.89	107.24	111.29	111.62	109.45	112.18	113.46	109.48	112.44	110.25	114.18	108.45	109.06	112.73	111.87	113.9	114.7	111.41	111.83	110.21	112.15	114.86
114.97	109.41	113.6	108.94	104.13	112.71	108.5	111.8	108.9	111.7	111.75	108.48	110.56	110.46	105.6	113.07	109.34	114.5	109.08	108.01	110	110.85	108.46	110.04	108.67	110.6	109.43	111.35	111.57	111.71	111.23	116.93	111.96	106.93	111.67	107.44	112.26	112.72	109.35	107.44	111.23	109.76	111.45	110.2	113.64	118.11	110.05	111.08	115.69	107.14
106.4	101.55	102.08	98.843	99.545	98.1	101.7	102.32	98.712	99.013	99.768	103.13	101.76	104.67	99.75	102.19	102.9	100.98	98.498	99.839	98.929	102.03	98.963	95.942	100.29	101.04	97.151	103.77	99.675	95.791	99.21	98.489	98.441	101.02	95.449	98.708	105.29	102.76	98.821	96.316	99.787	100.11	102.07	97.568	97.415	98.634	100.83	97.898	94.402	95.241
115.97	112.41	111.99	113.57	115.86	107.2	113.09	107.81	114.96	108.12	114.42	110.78	110.37	111.78	113.06	107.91	114.79	111.98	110.7	107.2	107.76	111	116.39	103.2	108.95	110.05	111.23	111.79	114.52	113.3	114.24	115.38	111.49	113.84	109.95	108.63	115.76	111.74	114.41	115.02	109.01	113.29	107.89	110.53	110.35	115.9	110.1	108.1	113.08	110.78
109.22	106	106.53	105.08	106.73	110.34	106.62	108.83	103.6	104.45	107.68	105.58	107.92	108.31	106.23	109.04	104.65	106.34	105.88	109.67	106.71	104.92	108.58	105.87	108.93	106.11	102.44	107.55	110.74	107.4	110.44	104.56	106.73	103.07	109.36	109.34	105.96	105.09	105.77	106.63	108.53	103.25	109.3	105.9	107.32	106.61	109.11	107.24	106.64	104.89
104.85	104.82	105.15	106.04	105.78	104.3	102.59	105.24	106.6	104.2	103.03	109.03	103.72	105.23	108.1	107.71	103.22	107.9	104.82	103.08	104.74	105.67	107.43	105.11	106.2	104.1	110.3	105.24	101.3	108.66	102.36	102.05	104.64	103.33	109.13	107.02	106.32	100.98	103.66	106.72	101.81	104.3	102.6	103.13	102.45	105.1	100.45	102.56	104.32	101.28
109.96	110	112.67	107.86	114.65	109.8	109.36	112.58	111.44	114.6	115.27	110.15	109.61	110.08	106.6	114.45	117.69	111.14	113.29	113.49	110.23	110.71	106.91	111.32	111.45	117.91	113.09	108.64	112.32	111.15	108.07	112.58	109.9	113.99	110.9	110.86	111.86	114.43	111.08	108.2	110.75	110.07	112.06	116.02	113.44	114.51	108.46	108.99	116.31	113.4
100.25	101.2	99.713	96.697	100.56	96.876	102.9	98.926	101.83	101.39	100.89	100.24	99.351	100.74	100.87	97.456	98.436	101.36	103.56	98.078	101.81	104.21	97.635	98.747	97.093	102.49	101.04	103.36	94.123	103.78	98.655	95.429	98.771	100.29	99.344	96.838	99.353	104.27	97.591	100.01	101.31	99.374	100.27	99.618	98.07	97.748	99.644	101.78	105.29	99.215
111.01	103.83	102.37	108.96	103.12	106.99	109.24	105.2	107.37	108.55	108.9	104.77	107.58	107.32	107.76	106.4	110.48	110.1	103.38	110.75	108.03	110.98	107.85	109.91	106.17	112.47	111.22	108.12	106.62	100.65	106.5	109.46	104.68	107.16	105.99	109.13	103.25	110.1	105.95	104.76	106.51	107.27	104.93	107.24	108.47	108.21	105.99	109.93	109.32	106.78
99.273	100.94	99.112	101.82	103.25	97.745	100.46	100.55	98.083	96.098	100.06	98.017	96.834	101.65	98.844	99.195	99.308	99.074	99.449	100.02	102.55	102	99.638	100.57	104.55	99.331	102.24	103.6	97.231	102.07	102	101.85	102.56	101.7	99.743	101.04	97.483	101.43	103.04	100.72	101.38	99.771	101.66	98.451	98.938	98.264	98.572	96.669	97.935	100.83
103.77	96.965	100.52	102.35	97.538	101.98	102.6	104.7	100.06	103.18	95.86	103.69	97.735	101.57	106.06	96.865	99.123	101.74	100.6	98.348	102.65	101.41	99.763	102.63	103.28	101.65	97.808	99.174	99.868	99.669	97.339	103.26	99.808	98.663	100.25	100.12	100.39	106.85	103.26	97.854	100.66	100.56	98.425	98.905	101.6	96.891	102.67	99.294	104.5	100.47
115.26	109.11	112.63	111.27	112.8	111.9	107.87	105.65	109.34	109.9	110.71	111.6	109.25	109.07	107.96	110.78	112.26	109.1	109.25	103.83	109.27	109.36	109.33	109.34	108.66	108.51	110.84	105.89	108.98	110.01	110.79	110.15	107.08	106.75	106.8	110.48	104.62	108.71	107.61	108.06	111.99	111.46	112.08	113.32	109.7	113	108.46	109.48	108.75	105.93
110.93	110.51	113.45	109.75	111.27	108.47	108.95	111.75	113.11	112.33	113.79	110.37	104.94	111.41	110	111.66	108.22	108.31	105.11	112	111.26	112.94	108.74	113.78	108.67	109.96	110.74	113.55	109.98	106.04	112.11	106.88	108.91	103.88	108.31	108.94	113.64	110.76	107.59	112.6	107.94	108.64	108.45	113.17	108.89	108.61	111.09	109.04	107.27	112.89
119.16	115.9	117.9	119.25	114.04	118.73	120.79	115.88	117.3	113.67	115.85	118.24	119.32	118.84	111.17	122.72	118.62	118.77	121.63	114.66	119.45	120.78	121.37	119.66	120.35	119.98	116.38	116.58	116.53	121.63	114.76	115.43	120.4	121.67	117.9	116.87	118.95	116.13	118.1	115.68	115.26	117.17	118.55	119.44	119.59	111.69	120.14	119.98	119.85	117.54
101.74	97.697	99.744	103.73	101.97	98.428	98.225	97.615	100.61	101.94	100.36	99.967	93.47	100.66	99.276	100.86	99.484	97.844	101.83	97.806	100.47	97.878	94.788	102.43	96.546	99.153	95.581	100.09	103.63	98.554	100.62	95.34	102.34	102.53	99.179	100.66	97.329	100.97	101.58	101.18	97.443	102.01	101.16	97.734	102.49	100.67	100.31	104.31	97.47	96.469
110.35	110.8	109.51	107.21	110.75	108.5	110.47	106.05	107.77	111.55	109.58	115.24	112.77	111.92	111.45	110.51	108.38	111.07	109.57	109.51	106.89	108.74	107.84	106.3	110.29	110.32	107.92	108.77	110.3	107.01	115.9	108.86	111.2	111.9	110.21	108.27	110.53	111.56	111.75	108.61	112.87	109.48	105.99	109.77	104.77	113.76	109.16	111.22	113.53	109.27
111.61	115.11	113.41	109.93	111.71	114.06	107.95	111.61	112.33	108.91	110.05	109.22	111.24	110.14	108.7	113.66	114.04	114.83	108.43	109.02	113.12	112.31	110.35	117.32	113.95	113.24	111.95	112.96	110.14	116.46	112.53	110.41	108.11	111.03	113.11	108.09	111.82	111.96	110.92	108.11	113.17	111.19	110.57	107.42	109.54	111.82	108.68	112.74	112.29	111.05
102.92	103.48	106.54	103.9	105.91	106.41	106.82	106.17	109.39	105.66	102.73	105.28	104.26	104.85	106.73	103.13	108.21	107.91	105.33	105.49	106.75	107.6	104.74	105.77	102.75	104.37	103.33	109.71	104.25	106.24	104.03	105.49	101.89	103.7	102.25	106.47	107.75	108.77	106.06	102.69	101.56	109.41	105.84	103.73	106.14	105.28	103.94	102.4	105.27	104.65
97.444	102.86	98.778	98.568	96.764	103.08	101.03	99.42	99.857	98.605	101.75	96.327	103.23	97.498	101.14	101.45	95.323	95.742	103.14	99.719	98.901	98.348	98.683	97.218	99.688	99.558	100.24	101.98	102.5	100.85	101.69	99.345	102.39	101.45	101.34	95.894	100.79	101.21	99.986	102.4	100.9	100.29	101.49	96.822	104.7	97.608	99.232	101.61	102.09	101.36
102.09	103.52	102.78	109.26	104.12	106.95	108.01	103.72	102.64	103.01	105.47	104.76	108.22	101.29	102.11	105.72	107.21	103.29	101.53	102.87	102.36	103.48	105.41	106.73	107.7	101.46	102.55	104.89	105.07	106.77	100.61	104.44	107.1	102.57	104.68	107.74	102.83	106.64	105.06	104.02	107.29	102.9	104.79	105.26	100.44	105.75	106.5	99.63	102.05	107.61
114.4	111.47	111.05	115.74	110.52	111.89	111.44	110.24	112.48	111.92	108.83	111.54	110.67	112.11	112.5	113.08	112.48	113.85	111.31	110.93	113.73	110.15	114.43	113.31	109.36	112.01	110.47	113.29	114.87	104.1	111.44	113.99	114.52	111.23	116.49	111.64	116.92	109.85	107.62	109.79	109.62	112.22	111.6	114.26	111.32	112.22	112.42	111.43	111.44	118.48
107.68	107.24	104.53	110.95	101.09	105.54	110.72	108.76	102.92	104.72	110.21	107.57	109.02	106.61	108.52	106.21	107.38	110.45	107.43	107.59	108.92	106.1	104.73	104.22	102.73	109.81	111.6	106.9	107.95	106.92	108.58	107.29	108.44	107.24	103.7	109.1	107.37	109.47	102.16	102.59	110.3	103.57	105.25	107.33	109.64	103.32	106.66	105.16	105.91	110.17
106.37	105.11	105.53	105.85	105.41	108.83	106.52	103.46	105.79	106.63	105.89	106.01	103.87	104.03	104.32	103.12	103.55	103.56	104.22	106.7	105.45	106.07	106.76	107.82	104.96	106.15	108.08	105.27	104.29	104.56	100.79	103.66	104.39	104.4	108.9	102.27	106.13	102.6	106.78	104.48	109.42	106.26	111.15	105.26	109.25	106.47	106.71	102.98	106.33	107.36
103.88	106.33	105.94	106.81	112.03	106.58	104.64	108.82	100.29	106.64	110.16	110.84	110.9	101.37	105.81	101.18	102.65	106.67	101.91	103.11	107.26	102.76	108.52	105.23	104.01	104.4	105.28	107.74	104.39	104.03	104.64	108.98	106.38	104.12	104.86	108.47	102.85	101.78	104.38	105.12	107.58	108.12	106.79	105.7	101.91	104.87	107.02	102.66	105.43	109.43
111.57	111.6	112.51	111.45	114.4	108.21	113.36	109.3	107.49	109.27	111.85	113.26	111.57	109.86	117.05	111.19	110.24	112.34	110.48	112.09	108.27	110.85	109.32	113.07	110.84	109.85	107.83	109.3	110.6	112.56	115.25	112.08	114.04	103.92	112.54	114.14	112.78	112.22	113.48	111.65	112.77	111.27	112.39	112.59	110.97	110.33	110.78	110.93	111.22	106.96
108.54	112.43	106.74	109.22	111.81	109.06	106.8	113.13	109.16	112.26	110.8	109.8	110.05	107.02	113.37	109.9	107.7	109.41	113.54	106.19	107.46	113.96	106.73	109.6	113.61	108.75	109.9	112.03	111.36	107.88	109.45	108.09	109.17	110.01	111.36	109.16	105.6	110.13	112.06	109.2	109.14	114.99	109.45	109.69	106.7	117.27	108.03	107.03	107.14	107.25
105.79	102.31	108.23	102.64	104.33	105.41	105.46	104.08	101.58	105.02	104.79	104.48	105.12	104.64	106.91	106.35	107.37	108.46	106.75	107.83	102.49	102.7	107.24	102.95	102.45	101.55	108.25	104.78	101.99	101.96	109.1	108.65	102.92	102.45	102.88	104.15	103.17	105.49	103.95	101.69	107.4	109.04	105.04	108.2	106.64	107.52	102.75	104.8	103.01	108.03
105.26	108.29	107.37	106.26	103.33	102.06	102.11	105.1	108.48	107.2	107.23	105.21	106.04	107.1	104.52	107.89	109.4	108.74	106.01	105.1	105.72	107.19	106.01	104.66	106.06	105.01	108.21	102.59	104.18	108.03	106.22	101.52	101.57	106.74	106.36	102.84	107.05	107.05	107.84	104.87	108.37	104.38	106.83	110.23	105.66	102.49	106.13	106.71	104.32	104.51
107.53	105.4	105.1	110.61	102.03	104.63	105.89	102.37	110.74	103.38	101.25	106.7	105.37	107.58	106.68	106.76	107	106.81	103.74	107.17	105.68	100.92	105.6	107.88	106.08	104.77	103.4	102.25	103.71	110.06	102.69	102.21	103.93	106.83	108.61	101.81	105.05	102.91	108.9	106.16	111.75	106.6	107.04	104.12	103.02	109.48	108.15	107.05	103.81	107.37
100.35	104.47	106.32	106.37	111.35	107.05	110.23	106.06	112.72	109.6	108.49	101.96	110.07	110.91	105.62	107.4	107.85	108.12	105.77	107.48	104.26	108.09	111.62	105.11	107.39	107.86	106.64	109.2	109.23	106.27	109.04	108.05	106.91	109.86	105.61	105.08	107.78	108.25	106.99	107.68	106.92	105.7	108.11	107.43	107.01	106.42	107.02	105.09	106.43	107.82
110.85	113.38	110.86	112.34	108.05	112.2	111.42	110.44	117.31	111.41	111.99	113.08	110.05	110.06	112.63	112.55	108.59	114.24	111.59	109.21	109.88	112.52	112.89	107.72	113.83	110.71	115.11	109.72	108.7	115.41	108.47	109.07	106.71	110.23	114	111.08	108.56	112.48	112.9	112.67	107.91	114.27	113.13	112.59	113.86	108.35	111.36	115.04	110.15	104.62
102.95	111	107.13	106.47	107.36	105.82	103.49	105.85	102.4	103.76	102.93	104.08	108.53	102.73	109.16	108.86	106.92	106.37	105.09	100.16	106.5	105.94	105.8	108.61	100.5	108.11	102.72	104.58	103.57	109.92	106.72	103.35	107	111.09	105.19	103.47	103.08	103.02	106.73	104.49	105.34	110.27	106.3	104.52	109.12	108.6	108.12	103.41	103	108.33
109.3	107.17	101.53	114.19	106.79	107.71	112.73	109.61	110.18	107.01	109.47	106.25	110.09	106.79	106.77	110.23	106.57	107.49	113.51	113.02	108.07	108.49	104.23	106.4	110.42	111.09	114.48	107.64	106.19	108.42	109.12	109.56	109.84	106.38	106.67	105.8	109.16	108.94	107.74	107.37	115.13	112.65	113.97	110.79	108.45	113.63	108.23	112.5	110.3	109.94
115.74	114.5	110.29	111.59	117.77	113.5	110.37	110.88	109.69	110.66	112.26	105.64	114.44	108.98	110.47	113.79	111.77	112.37	106.43	110.06	107.68	111.21	113.51	112.82	113.49	112.38	108.3	109.89	109.46	113.59	110.7	107.8	114.73	110.57	112.05	111.47	110.39	109.18	114.49	111.36	110.89	111.63	114.75	113.17	112.22	113.91	111.75	111.78	112.75	108.11
114.98	110.76	109.06	106.84	111.39	109.87	109.5	109.67	112.41	111.25	107.82	107.86	111.15	110.57	111.31	109.93	114.03	111.6	110.19	113.46	111.91	114.8	111.42	109.93	107.48	113.63	112.7	111.62	103.48	111.65	115.7	114.56	110.12	107.14	112.61	108.23	115.88	116.12	111.81	108.63	110.72	116.55	111.7	111.55	111.49	109.26	109.14	112.24	110.04	111.21
104.72	103.69	102.15	111.04	107.13	108.58	106.72	105.17	106.07	106.89	107.83	105.41	109.37	106.1	106.9	108.97	106.3	104.45	102.89	107.8	104.7	108.3	106.49	105.86	108.03	104.26	105.92	105.98	105.75	104.94	108.43	103.55	108.63	107.34	100.82	113.06	105.44	105.59	107.39	108.45	111.26	105.89	107.31	110.43	109.05	103.7	105.46	106.21	106.2	105.37
102.69	104.2	107.02	105.23	106.84	103.98	106.82	109.19	104.22	107.14	106.6	106.69	105.54	104.3	104.93	108.79	107.65	106.36	107.05	103.3	104.77	102.91	101.32	105.39	101.22	103.4	105.97	106.2	103.62	107.56	106.22	108.25	108.06	106.93	105.65	102.55	105.71	106	105.69	110.2	107.53	103.18	102.72	107.97	108.85	103.91	109.53	110.58	103.77	108.85
112.7	112.25	111.01	111.56	110.11	114.49	111.97	114.73	108.8	110.89	115.26	112.41	110.23	111.55	112.83	108.83	107.74	111.13	111.35	110.09	114.81	114.01	115.25	107.36	109.19	112.47	107.36	108.94	109.27	112.02	112.27	113.56	114.35	112.11	109.02	109.56	111.05	114.91	112.09	109.59	114.98	103.46	112.83	111.89	107.01	113.42	109.8	112.73	113.71	113.64
105	107.44	107.49	106.98	105.68	102.92	107.22	109.56	102.81	105.26	107.43	102.3	109.12	106.56	106.39	108.34	101.51	105.15	104.98	103.07	106.12	105.65	105.56	106.24	105.52	107.31	107.31	104.49	100.38	103.33	105.06	105.81	102.73	106.08	103.85	103.09	102.86	106.85	101.49	101.41	105.85	107.88	100.73	103.98	103.92	101.14	103.94	100.89	108.22	106
117.44	112.69	110.93	112.81	113.57	110.55	110.72	111.23	109.72	108.4	110.37	108.38	113.22	113.14	106.34	118.24	109.58	110.76	110.35	111.7	113.09	110.09	113.14	106.94	112.23	109.58	112.64	113.22	110.87	114.53	111.78	111.87	110.29	114.15	111.38	109.19	115.42	112.71	109.2	112.32	108.44	112.11	112.44	112.02	114.6	113.85	109.48	110.85	113.17	114.13
103.78	107.62	105.09	102.52	109.06	103.62	104.55	107.93	105.46	103.32	104.56	102.54	107.86	104.34	105.24	104.16	104.8	107.83	103.94	101.16	105.53	103.07	104.51	105.5	102.96	107.5	105.51	104.09	104.58	101.49	104.64	102.78	105.42	107.04	107.64	103.31	109.58	104.14	106.68	105.27	102.3	107.94	104.82	106.74	105.91	105.8	101.49	104.72	101.63	100.65
97.559	97.808	99.845	95.539	103.06	97.173	96.117	99.991	100.14	98.972	97.292	100.09	102.62	103.84	96.404	99.609	104.5	102.01	100.88	94.88	99.065	102	102.53	100.04	103.33	98.208	97.447	99.617	102.64	94.795	100.55	98.593	96.596	99.524	99.562	95.914	101.16	94.138	102.26	98.13	101.39	97.764	97.292	104.35	100.63	100.79	95.778	98.009	101.51	97.917
113.79	110.32	108.52	115.18	108.46	110.97	109.63	110.53	106.85	110.53	108.08	105.92	110.21	109.62	106.34	110.7	107.12	106.84	106.82	110.9	105.67	108.78	110.75	108.12	109.49	105.6	109.42	108.76	105.53	112.76	107.1	107.31	109.53	111.3	111.72	109.71	106.93	110.84	111.9	109.56	112.54	113.59	109.71	112.57	112.07	108.87	106.54	110.22	110.93	106.5
107.32	104.01	106.24	109.09	109.05	105.9	104.99	107.21	104.56	109.93	103.04	106.1	106.69	105.01	107.07	105.94	105.87	107.48	105.62	102.96	105.06	106.92	101.74	102.82	106.86	109.46	108.97	104.83	100.69	108.21	108.55	107.56	103.14	102.61	108.13	108.18	102.93	103.17	106.8	103.51	105.41	105.61	102.59	104	106.22	108	109.14	109.67	106.32	110.43
108.63	116.03	121.07	113.81	117.66	114.99	116.61	115.28	116.19	117.77	116.79	118.61	114.55	117.14	116.55	120.96	117.21	114.77	119.8	116.41	116.16	116.32	114.75	118.12	115.82	117.24	115.71	120.37	112.3	117.23	119.22	112.91	116.59	118.33	122.24	114.75	116.08	116.87	120.38	117.92	113.33	113.62	120.33	114.39	119.08	115.9	114.57	114.71	111.12	119.31
110.33	114.18	114.57	111.81	110.69	110.55	112.82	112.62	114.18	110.28	108.84	113.37	111.23	110.37	110.96	111.83	111.91	109.33	115.6	110.75	115.64	112.59	112.3	112.86	108.38	110.02	111.26	114.8	116.25	111.67	111.33	114.22	111.5	113.9	113.85	111.83	114.65	110.41	110.79	110.01	111.33	110.58	114.92	115.55	106.28	111.41	114.99	116.28	115.57	113.75
110.76	110.75	110.44	109.99	113.46	111.72	109.03	103.68	110.1	107.48	113.51	109.19	110.78	110.97	109.29	110.41	107.83	114.03	111.93	113.15	107.83	107.54	111.2	107.86	113.54	110.83	109.76	107.16	113.1	110.65	108.69	111.18	109.84	106.57	112.25	106.19	109.38	110.73	110.37	108.49	114.84	107.66	113.38	114.45	112.97	112.03	107.73	109.88	109.92	114.73
98.57	102.36	103.54	107.2	101.79	98.517	104.78	103.09	103.37	100.44	99.585	101.44	100.43	102.54	96.948	103.29	102.39	99.122	103.14	99.91	100.69	95.829	102.1	100.07	100.81	96.293	103.78	104.19	102.17	103.06	104.91	101.13	102.43	97.542	100.93	101.81	103.24	99.267	99.074	100.56	104.36	98.335	99.679	98.965	101.25	97.843	105.19	101.27	109.43	99.86
111.47	112.88	112.85	107	114.22	111	112.23	112.39	111.08	116.41	109.01	112.72	109.38	116	111.05	113.79	115.31	115.71	110.46	112.68	112.74	111.31	111.65	112.08	111.99	113.92	112.74	109.19	114.04	111.53	115.54	114.28	112.87	116.41	114.08	114.1	110.54	111.3	109.15	116	111.96	118.19	114.85	114.46	110.33	110.51	116.01	111.62	115.51	112.31
109.03	105.44	105.96	107.71	103.12	108.4	105.95	104.05	108.15	107.37	109.51	107.56	109.98	103.21	103.36	106.01	105.82	108.37	111.53	104.58	105.13	106.25	107.52	108.74	105.52	106	108.05	103.51	110.55	106.11	106.4	109.23	111.59	107.18	108.98	107.05	103.9	109.17	108.13	107.85	106.47	110.01	107.45	102.43	105.37	108.94	109.03	108.72	109.62	107.14
109.94	107.51	109.44	109.56	107.23	105.87	101.9	105.87	108.58	108.57	110.97	107.07	107.31	108	105.42	107.38	105.91	104.83	109.21	106.75	103.22	108.38	105.23	109.23	110.94	103.79	101.84	107.38	111.63	107.83	103.04	109.74	104.67	109.02	106.41	108.94	107.48	107.87	110.42	109.29	108.73	106.76	107.3	105.96	104.7	106.41	102.3	109.34	104.92	106.63
107.98	103.79	102.68	104.41	102.32	106.71	106.5	103.3	103.97	99.924	105.94	103.4	102.21	105.77	103.93	101.08	104.87	105.99	103.56	106.06	103.3	106.16	101.31	104.24	107.47	105.82	104.51	109.78	104.17	104.11	101.87	104.8	103.02	103.8	106.09	104.93	107.31	105.56	109.09	106.83	106.45	106.75	106.44	103.96	109.93	106.48	102.43	104.37	100.1	104.5
108.37	110.11	105.21	106.4	107.82	106.08	107.72	105.73	111.25	106.98	107.49	101	104.52	106.34	102.56	107.48	106.73	107.66	104.79	103.76	107.93	106.93	103.13	108.49	107.33	108.64	106.7	106.23	106.13	101.2	102.99	104.53	104.6	103.6	107.26	104.09	102.38	102.62	108.81	107.33	106.15	104.29	106.1	104.96	101.2	102.02	105.71	107	107.58	103.94
112.84	113.49	114.16	112.22	116.49	114.83	108.53	112.87	114.09	110.22	110.12	111.14	114.61	113.8	112.25	112.34	107.47	114.8	114.96	109.8	112.95	114.8	115.48	112.83	115.44	111.15	114.4	115.39	114.02	112.78	112.48	111.65	117.15	110.14	112.76	116.18	112.34	114.01	111.64	112.97	112.57	113.33	109.82	113.11	110.11	112.27	113.51	117.82	108.09	112.28
111.29	112.87	114.32	109.23	107.46	109.76	104.65	108.82	108.34	110.81	111.81	111.04	106.44	108.37	108.23	109.72	111.93	110.41	110.31	108.79	109.3	108.58	112.26	109.38	115.08	107	111	111.85	103.8	108.34	112.35	112.8	109.53	108.94	106.32	112.89	110.43	106.25	108.03	112.13	106.32	105.68	110.94	109.88	113.25	107.23	114.09	110	111.05	108.28
111.49	114.52	114.13	111.31	111.77	109.13	114.18	108.84	112.8	114.29	111.38	110.36	110.88	109.61	110.16	111.37	109.92	109.45	114.62	109.74	113.49	107.7	114.54	111.43	109.9	112.95	110.91	111.04	111.76	111.21	111.9	113.77	107.11	112.68	116.3	112.48	113.73	110.23	109.59	110.93	111.07	109.56	114.23	110.04	107.66	106.55	113.48	108.52	108.68	113.73
117.86	111.64	110.97	109.61	111.21	114.69	114.13	117	114.58	112.97	114.39	114.47	110.75	115.55	109.75	115.34	112.75	108.29	110.19	114.16	115.12	111.27	111.33	112.29	111.43	113.93	113.13	113.76	115.3	111.56	114.45	115.86	110.15	114.73	112.35	113.27	113.38	110.88	113.41	114.45	110.95	111.34	115.3	112.2	111	117.3	110.75	112.98	110.7	113.77
111.19	114.72	109.75	106.06	113.54	109.69	112.87	111.4	117.16	113.11	109.29	112.52	115.6	109.35	113.03	112.27	109.02	110.6	110.36	111.07	110.4	108.57	110.97	110.21	109.18	110.15	108.24	113.44	103.56	113.61	111.87	115.25	108.49	109.59	107.51	112.92	110.18	112.81	110.19	108.02	108.79	115.55	108	110.59	113.28	108.6	108.54	109.71	112.18	108.83
115.92	114.39	115.77	113.95	118.08	118.76	118.38	122.54	115.81	118.2	114.53	118.02	117.5	120.04	120.26	123.8	118.85	120.95	117.6	115.87	119.28	125.13	116.66	114.44	119.37	117.42	117.85	117.14	113.18	116.18	120.29	116.36	115.35	119.7	119.18	118.67	119.62	116.6	118.27	116.21	118.68	113.37	118.29	118.93	119.2	117.02	112.88	118.19	116.81	115.84
97.912	102.93	107.81	104.74	105.82	105.67	107.35	103.78	102.77	102.89	103.62	103.94	98.671	104.21	108.62	102.52	107.4	102.1	98.86	106	103.91	104.32	105.07	104.41	104.73	106.58	103.27	102.29	102.01	102.11	109.03	104.13	95.828	106.18	98.948	104.29	102.83	102.88	102.54	104.47	104.7	105.59	105.69	107.74	107.63	107.79	103.74	106.02	106.57	105.78
100.22	97.735	101.14	99.483	99.899	101.68	101.86	101.91	98.619	100.83	97.365	100.77	100.21	100.95	100.62	101.88	99.442	97.301	101.17	101.63	102.13	103.57	100.1	103.21	99.483	102.12	104.33	98.562	102.14	101.51	96.931	100.81	100.09	104.51	110.24	104.8	98.99	96.143	100.21	99.572	102.3	105.57	100.61	97.982	101.02	99.449	97.583	99.945	99.662	99.894
108.83	114.66	111.28	111.4	114.5	115.23	114.1	111.54	114.11	113.8	113.87	109.64	114.07	111.64	114.09	108.31	112.84	105.07	113.81	110.35	110.16	107.58	110.84	111.12	107.68	119.34	106.57	112.74	112.13	113.08	111.98	112.31	111.12	112.46	111.7	110.48	111.18	110.85	113.33	109.45	113.54	111.8	110.03	109.46	109.07	112.18	113.1	113.38	111.58	112.34
103.9	103.41	104.59	104.65	103.16	105.9	101.64	100.31	104.99	102.13	106.01	104.53	101.72	102.46	100.66	104.66	102.53	103.28	98.806	108.38	102	105	105.91	108.24	103.63	110.48	106.79	106.64	101.73	106.47	107.7	103.51	106.54	104.89	102.81	97.834	102.44	107.92	105.04	102.16	106.11	101.8	103.97	102.02	105.87	101.19	104.8	101.42	104.65	106.56
95.946	99.968	95.043	96.065	102.51	97.49	98.392	99.167	94.71	101.97	94.45	103.45	101.28	104.79	95.761	97.384	95.241	97.983	98.554	99.67	98.545	98.391	101.38	99.071	101.56	102.07	99.736	97.657	102.71	102.76	101.99	97.128	102.66	101.24	101.09	99.489	101.02	98.131	102.19	103.63	97.837	98.534	98.502	101.92	97.947	100.83	98.262	97.948	99.872	97.254
110.95	102.41	111.06	109.29	110.16	109.68	110.64	111.79	112.4	106.69	113.94	118.05	110.32	109.1	110.89	110.13	111.67	111.07	106.12	110.96	108.64	107.02	114.31	112.76	113.24	112.85	111.75	113.26	108.52	115.63	112.93	114.27	106.97	112.01	113.22	113.98	112.52	110.52	111.02	111.87	111.48	118.04	108.56	112.69	111.32	112.82	110.75	114.71	113.89	111.61
103.95	107.15	104.93	107.26	102.46	106.57	106.35	98.923	107.04	103.89	106.25	108.01	105.84	101.72	108.6	108.01	101.92	107.58	105.06	106.4	103	111.94	105.66	105.89	105.11	104.75	107.82	106.36	109.56	101.67	107.92	101.17	105.15	103.27	108.48	102.16	110.79	108.44	108.4	107.25	109.59	106.04	104.86	106.44	103.26	105.61	105.56	105.86	104.67	107.88
116.63	112.31	112.1	109.58	113.27	107.93	113.78	113.8	108.55	110.21	109.34	113.24	108.78	118.63	111.89	107.42	111.39	116.44	111.81	118.51	109.18	113.36	109.15	113.91	109.53	115.53	115.26	106.79	112.54	111.88	115.35	112.48	111.72	109.32	110.46	110.16	107.73	114.18	113.66	114.05	112.31	113.47	109.66	111.56	110.29	108.32	110.1	112.29	113.33	111.62
107.62	104.47	101.74	108.01	105.66	107	101.4	106.2	107.71	109.36	101.08	108.99	108.39	108.08	109.33	108.27	108.55	110.84	103.18	107.01	108.56	105.72	113.45	105.67	104.17	104.59	106.01	103.2	101.54	106.5	103.04	105.67	107.92	108.64	103.68	108.44	109.61	106.42	107.73	106.18	105.94	104.16	106.41	107.79	106.38	108.36	104.25	106.21	105.64	107.5
111.37	111.38	112.74	110.71	108.77	108.97	111.29	114.44	110.09	112.85	114.58	113.4	109.05	111.15	108.1	104.64	112.14	111.19	108.55	110.84	108.65	110.41	114.75	108.36	109.9	113.32	115.73	111.12	116.88	111.6	108.89	113.44	113.33	111.21	115.24	113.29	113.39	115.64	109.77	109.62	110.45	111.11	111.25	109.83	108.71	113.61	108.56	107.65	109.56	112.2
105.76	107.64	107.46	103.43	111.28	105.75	110.27	107.08	107.97	107.12	106.59	105.57	107.14	107.22	106.97	106.96	100.48	100.98	105.14	102.12	110.92	104.72	106.62	103.52	106.93	106.65	108.53	104.68	107.71	105.33	107.17	103	110.04	107.69	104.78	108.33	107.17	104.96	106.15	102.46	106.46	106.08	107.6	105.21	102.77	105.06	105.87	108.02	103.89	103.01
118.81	115.64	117.18	119.47	115.21	118.08	118.69	114.34	119.71	114.4	115.55	118.14	120.33	115.75	120.73	113.09	122.34	113.43	116.19	121.47	115.23	115.61	114.18	118.2	120.81	117.99	119.59	116.54	115.72	120.77	118.08	116.41	116.1	117.07	117.06	118.86	122.16	114.58	117.55	117.61	124.55	115.35	115.05	117.36	120.18	114.82	113.61	118.24	117.23	116.52
107.32	103.98	109.25	110.6	110.85	104.04	110.15	111.9	106.98	108.99	105.99	108.49	105.54	108.83	107.74	105.9	107.3	106.75	105.27	104.56	108.99	111.33	101.44	107.08	106.54	106.08	105.12	107.53	107.16	109.05	106.89	105.75	105.84	105.22	104.8	103.95	103.95	106.72	109.28	110.85	103.88	106.71	105.02	108.7	105.61	105.85	109.56	110.62	107.91	102.43
112.37	109.27	110.56	108.58	111.71	112.11	113.11	112.29	104.34	107.26	106.38	104.73	111.61	110.86	108.68	107.96	113.37	111.98	108.29	107.31	108.55	111.47	112.79	116.27	110.57	110.84	107.59	107.47	108.75	110.23	112.84	109.15	111.81	110.49	111.99	110.8	110.41	107.8	109.42	108.15	110.27	108.79	113.36	106.67	111.72	105.56	105.01	104.1	115.39	105.9
105.36	104.7	105.65	106.14	106.32	104.04	103.57	108.33	103.23	107.63	107.2	108.8	105.89	104.83	103.13	106.71	108.96	103.52	105	108.04	107.53	104.54	104.26	103.79	108.24	105.26	110.12	107.14	105.81	111.54	108.07	101.79	106.68	102.7	105.84	108.32	107.93	102.4	105.28	106.85	109.67	102.8	107.35	104.57	108.77	110.26	109.81	108.89	108.16	106.28
100.49	109.57	103.31	103.69	104.38	107.2	102.33	106.14	105.43	103.79	105.91	101.63	108.38	102.13	108.97	110.03	102.49	107.61	105.28	101.74	102.85	101.14	106.73	105	104.89	106.15	103.23	104.58	106.43	103.99	105.52	105.52	104.19	103.62	101	102.59	107.97	105.12	103.84	105.49	103.79	106.3	102.15	104.99	106	105.71	105.88	102.01	105.88	109.53
112.66	109.43	109.91	110.32	108.31	112.38	111.34	109.29	111.02	105.76	113.27	113.43	112.64	109.39	111.57	108.93	107.81	113.17	113.91	110.58	110.29	112.17	111.36	112.68	111.42	112.05	108.95	112.96	112.11	110.74	116.64	109.02	110.01	110.38	108.34	107.74	112.12	109.39	109.69	109.32	117.45	108.79	105.55	113.91	109.09	111.56	108.72	112.32	115.66	111.24
100.09	99.333	104.31	102.3	98.105	102.74	102.11	99.769	104.95	103.61	102.66	104.13	101.2	100.36	104.01	103.5	101.6	101.05	102.75	105.02	98.582	97.104	97.912	102.61	101.84	100.11	101.59	102.17	102.01	97.808	98.125	100.3	102.74	105.33	102.23	98.74	102.78	99.043	97.165	99.939	97.159	100.68	104.15	99.012	99.275	102.2	107.11	101.09	101.68	102.35
102.36	104.37	101.8	103.54	102.81	105.13	102.43	106.49	104.74	109.3	106.36	110.88	103.32	102.39	104.61	101.65	107.7	106.75	112.89	102.71	107.07	110.82	105.6	106.44	106.91	105.92	103.97	104.56	110.84	101.91	106.76	101.93	103.6	104.16	109.12	105.85	105.39	107.3	113.93	106.08	103.98	104.84	102.71	101.75	101.22	103.81	104.69	108.68	101.66	106.92
106	110.71	116.04	112.45	111.13	110.63	116.28	116.68	113.35	113.43	107.61	112.86	122.13	109.55	107.8	114.62	110.53	114.02	113.35	108.74	108.27	108.61	115.31	109.43	112.88	113.67	110.17	112.36	113.48	109.76	112.67	113.08	110.7	110.3	113.73	109.94	116.05	112.35	108.97	112.97	108.6	111.14	112.42	115.39	112.51	114.07	112.1	113.28	112.22	106.55
103.93	105.05	105.26	103.48	100.59	107.9	102.91	101.94	105.36	104.1	104.42	105.87	111.35	103.39	105.41	107.76	106.94	103.59	102.55	106	105.64	109.07	107.23	108.54	106.97	106.08	103.53	104.25	111.56	104.59	107.02	100.89	107.14	103.89	105.65	102.71	106.01	105.85	107.01	104.22	108.7	108.65	104.58	107.81	103.81	105.88	107.07	108.18	102.65	105.66
109.1	109.73	109.98	109.45	114.57	112.1	110.22	116.48	113.7	113.79	108.58	111.57	109.52	109.64	112.85	106.47	113.3	109.71	107.98	110.8	111	106.39	113.41	110.2	109.6	108.67	112.66	112.9	108.59	114.99	109.78	115.19	114.23	106.36	116.23	113.27	115.11	108.16	112.39	112.9	107.36	115.61	113.06	108.83	113.93	110.17	109.66	112.54	109.7	116.59
102.43	105.02	103.87	103.51	106	101.97	101.3	109.85	106.3	105.89	106.82	107.1	108.67	110.5	107.88	108.88	105.89	108.96	106.93	104.57	107.45	102.72	105.2	108.51	101.21	104.59	104.16	107.18	103.5	108.36	107.58	107.82	106.89	105.9	108.09	106.47	105.52	107.77	106.43	104.33	107.81	103.3	106.96	104.81	105.11	105.64	108.15	104.76	104.94	103.73
102.85	105.44	107.24	106.54	107.53	109.92	107.93	106.19	108.07	104.07	107.96	103.13	105.21	102.49	104.05	103.04	106.54	109.67	102.38	107.06	104.96	102.99	107.54	108.31	102.97	102.94	104.34	106.62	102.02	103.84	106.38	108.14	104.08	106.63	102.11	103.6	107.47	104.06	105.39	105.95	105.92	100.35	106.66	104.47	105.64	107	109.25	104.41	108.82	103.65
104.35	99.354	100.76	100.68	101.77	98.088	96.351	100.63	97.567	97.584	95.649	104.5	101.03	101.57	103.28	103.71	101.99	97.716	100.22	96.478	100.86	104.13	102.91	99.615	98.223	102.49	99.983	103.54	100.54	102.66	100.22	97.341	100.91	101.77	98.805	100.5	102.39	100.8	101.9	102.66	96.942	98.118	102.95	101.74	100.53	100.71	98.191	102.09	98.147	104.57
103.31	105.06	109.36	108.92	110.3	103.91	104.87	107.57	103.84	107.97	106.83	106.77	108.36	108.46	108.52	106.2	102.52	104.87	107.44	107.56	106.39	108.69	107.44	106.09	109.37	103.14	100.48	110.15	103.57	107.16	107.99	104.48	101.48	104.08	106.79	105.71	108.66	102.61	105.28	102.02	105.36	102.97	105.83	101.82	107.15	104.83	105.25	108.85	106.68	102.83
98.343	101.06	97.852	99.339	101.95	99.153	94.673	98.158	96.45	100.82	98.226	101.69	94.423	100.18	98.082	104.81	102.53	98.565	100.01	100.63	103.92	99.23	101.62	103.58	102.53	92.57	104.41	100.76	101.21	96.622	96.122	101.05	104.84	101.8	96.817	103.12	101.27	102.73	98.469	104.54	98.852	103.28	102.67	103.65	103.51	97.515	101.63	98.196	97.463	102.43
103.39	107.6	101.41	102.23	102.66	105.92	108.59	105.52	103.3	105.25	106.99	102.68	104.87	101.92	103.34	104.6	107.04	103.43	101.82	99.443	101.26	106.76	103.4	103.29	108.47	101	105.04	102.04	106.02	101.85	104.6	106.75	106.15	102.91	107.81	99.474	108.11	104.5	100.65	106.19	98.079	104.1	105.84	106.44	103.85	103.45	105.1	103.93	98.324	104.46
107	104.24	100.66	108.79	106.05	102.57	108.79	100.81	103.83	102.49	104.52	103.48	105.96	106.46	107.07	100.96	107.1	105.8	110.91	107.75	106.9	104.61	108.93	99.178	105.54	104.69	107.74	105.84	104.47	104.65	102.99	104.5	102.64	106.32	102.33	109.31	106.63	103.46	108.14	104	105.25	110.32	109.26	102.91	104.23	105.38	104.75	104.24	103.32	101.89
100.51	98.495	100.18	100.63	98.348	101.81	98.851	107.88	101.84	100.6	98.317	95.583	107.15	98.211	101.48	103.23	100.96	99.209	100.54	102.46	100.75	100.4	103.25	98.758	103.58	99.652	101.55	102.51	99.381	96.339	101.36	102.96	99.638	97.841	99.316	99.247	95.511	100.39	96.421	99.582	102.6	100.51	102.98	99.14	100.46	99.484	99.523	101.5	102.2	99.196
111.57	114.09	107.53	114.76	109.04	112.47	109.67	111.71	110.41	112.24	107.14	115.42	108.27	114.97	106.44	108.72	108.65	112.14	113.17	112.3	109.39	109.13	111.05	109.63	113.02	116.6	109.03	112.24	111.66	110.64	107.2	109.21	107.38	112.01	108.02	107.09	110.03	112.69	112.48	108.23	110.79	113.41	110.57	110.74	115.75	111.61	113.68	112.88	110.75	110.93
109.46	98.015	104.54	107.25	106.83	104.25	104.88	103.83	103.36	103.32	107.55	105.76	106.52	100.77	109.98	102.38	100.38	107.21	108.91	108.28	106.17	105.58	102.57	103.46	100.31	107.29	104.37	104.42	104.77	101.31	107.03	106.23	106.56	104.46	105.54	99.231	102.49	107.15	105.45	105.66	105.35	104.24	105.3	103.64	104.09	99.02	103.7	105.11	104.61	103.06
103.54	109.48	105.1	103.46	108.01	105.56	106.75	104.67	103.84	105.54	106.72	103.88	106.02	105.04	110.09	108.11	104.08	107.71	104.75	107.07	110.04	105.47	101.32	109.95	104.35	103.63	103.65	104	101.75	108.03	104.04	105.59	106.45	104.62	107.39	108.29	106.48	105.97	103.72	105.41	107.65	105.83	107.11	104.83	107.86	110.05	103.72	107.36	111.57	104.91
106.79	101.98	106.35	106.42	108.06	104.08	103.57	100.97	103.32	109.22	101.82	99.778	104.92	105.41	102.58	104.63	97.615	109.73	106.72	107.87	100.97	105.68	104.76	100.82	105.42	104.54	105.85	103.93	106.18	104.58	101.92	103.42	106.32	103.77	100.27	104.56	104.26	107.54	108.97	103.19	108.57	103.99	104.31	102.69	101.59	99.601	103.03	103.17	106.96	102.34
113.27	111.61	111.16	112.05	110.54	109.2	107.56	113.35	111.84	112.45	115.57	116.42	109.5	111.44	112.08	109.51	109.73	111.61	108.3	109.73	111.14	112.02	113.73	116.23	113.54	113.45	113.09	114.69	112.44	113.4	112.6	108.51	114.45	113.17	111.01	113.06	112.2	110.35	111.08	110.78	114.83	112.32	111.49	114.85	114.65	110.74	110.31	111.39	117.42	113.01
114.92	109.58	109.02	110.4	109.06	116.07	109.87	112.54	111.78	108.52	108.87	114.56	109.82	109.39	113.93	111.78	112.15	102.99	112.7	112.53	110.56	113.45	111.3	110.27	108.29	108.06	110.42	109.54	115.25	113.35	111.01	112.03	116.05	108.54	107.2	110.19	111.58	115.48	111.79	112.63	111.09	114.38	111.78	111.41	113.32	113.77	111.89	108.9	114.68	110.69
103.15	108.34	100.33	105.42	103.73	102.32	109.1	110.11	103.34	106.97	102.99	103.11	108.46	103.77	108.69	108.05	105.73	106.43	105.18	105.07	106.73	101.73	107.78	112.49	102.91	104.18	101.39	105.84	105.94	109.67	108.52	100.37	102.29	99.51	99.256	101.87	110.3	110.28	104.85	104.23	102.11	101.6	103.09	103.93	102.69	103.03	108.4	106.41	107.85	106.21
102.12	104.72	104.3	103.91	106.55	107.02	104.11	102.26	104.16	106.34	105.07	105.89	104.59	100.91	102.24	103.37	102.25	104.35	105.01	106.8	104.05	102.67	105.12	106.5	103.13	107.69	107	104.44	104.2	106.65	108.99	106.84	106.41	106	109.39	103.28	102.02	103.81	100.93	105.95	105.99	107.02	101.02	105.76	101.72	105.24	105.99	106.89	106.3	100.75
106.93	110.21	111.03	112.29	109.6	112.31	112.8	113.8	110.41	114.93	113.47	113.79	107.03	108.83	113.41	111.94	107.61	114.61	111.74	111.11	111.62	112.99	110.19	113.95	111.86	112.62	118.2	114.53	114.46	114.18	113.29	112.13	112.99	110.59	114.59	113.46	106.55	109.86	115.45	107.54	114.09	112.81	113.49	112.9	110.78	113.64	113.88	113.73	109.16	111.14
105.37	101.97	104.98	106.92	99.105	107.98	99.856	104.79	108.58	107.45	103.49	100.81	104.92	105	107.6	104.82	104.43	108.42	103.42	105.12	105.38	100.06	105.44	100.78	102.64	103.27	104.75	104.69	102.93	104.45	101.93	104.09	106.32	104.53	102.15	101.84	100.94	106.92	104.59	103.99	102.67	105.06	105.28	108.34	103.92	102.96	101.13	101.48	101.2	104.17
101.97	106.93	100.21	107.71	108.06	107.11	103.06	106.2	104.99	105.46	103.17	106.03	105.64	109.14	108.12	106.12	107.23	105.43	101.08	103.76	108.76	106.14	106.17	110.75	102.76	107.77	100.81	110.38	108.34	107.02	107.6	106.28	103.93	105.5	106.31	103.36	103.9	106.78	105.25	106.12	101.74	103.58	102.71	104.63	106	104.4	101.21	105.17	104.75	102.41
118.31	114.4	115.34	120.31	120.08	117.19	119.6	117.47	120.22	124.47	119.77	121.52	119.73	119.05	117.06	120.21	122.69	117.23	117.03	120.04	122.85	116.29	118.93	116.66	119.33	120.06	117	114.17	116.59	117.85	116.28	116.2	115.07	120.86	113.97	121.36	119.74	116.34	115.38	122.6	119.36	118.74	118.36	117.99	116.09	118	119.44	117.08	115.57	119.66
111.27	113.28	112.52	112.63	113.59	107.8	110.88	112.36	113.2	107.21	107.86	106.61	106.3	108.14	111.93	110.79	107.78	109.85	106.79	109.11	110.75	109.88	111.25	112.5	111.28	112.04	108.72	110.73	110.73	107.97	105.49	114.08	109.14	109.72	110.35	106.92	105.78	111.88	112.7	112.11	112.28	109.93	107.37	109.44	112.87	110.58	109.04	112.31	112.56	111.67
104.54	100.78	104.93	106.77	104.42	103.76	107.91	108.43	107.73	105.8	103.46	105.44	109.29	104.56	107.71	106.05	102.62	108.81	104.55	107.19	108.31	109.14	102.9	105.77	103.46	102.82	107.71	108.78	103.33	109.7	106.88	107.52	104.56	104.4	104.28	112.87	107.23	105.71	107.64	103.69	107.94	107.44	105.05	104.12	104.55	104.42	102.57	108.04	108.32	106
105.54	106.62	103.7	103.24	106.14	107.05	104.3	105.96	103.95	106.63	102.84	101	106	104.99	109.05	99.503	103.8	103.11	102.89	104.64	103.25	103.39	107.67	101.42	108.02	104.6	105.94	104.07	104.43	103.28	103.2	104.94	106.56	106.8	105.43	105.7	102.83	107.06	103.2	103.12	98.72	101.22	99.111	98.698	105.5	103.84	103.95	101.96	103.29	101.4
97.549	102.76	100.56	96.799	100.41	101.26	98.573	102.01	98.649	100.27	101.35	99.775	106.37	97.865	100.06	95.602	100.53	100.2	99.98	98.286	94.319	101.49	99.486	96.15	99.279	102.21	101.19	103.34	99.481	98.858	103.37	99.015	101.28	97.74	98.793	100.24	100.38	101.41	97.664	102.35	102.15	102.84	95.461	102.41	104.14	98.664	100.32	96.612	104.61	96.842
105.32	103.95	102.25	106.44	107.88	110.18	100.07	105.32	103.77	106.72	105.76	103.07	102.87	105.19	104.86	106.28	102.81	109.93	107.39	101.12	104.96	109.15	102.92	102.69	102.15	102.95	106.38	107.05	106.25	102.75	104.23	100.74	107.79	106.75	101.62	100.71	105.21	101.67	104.39	103.32	103.07	104.85	105	101.46	108.59	105.75	105.37	105.51	103.61	100.43
105.79	103.21	104.16	100.63	108.12	112.83	108.05	105.52	101.79	104.44	105.1	104.21	104.6	105.28	104.85	103.28	103.55	105.35	107.26	107.14	105.21	105.36	108.41	104.06	105.22	106.16	100.32	105.25	106.1	109.13	108.21	106.94	106.12	105.15	106.16	108.81	108.31	109.35	107.23	105.18	103.57	105.81	104.42	108.2	106.87	101.17	105.74	108.07	107.87	104.92
110.57	113.23	111.23	114.92	115.3	113.18	115.51	109.44	116.49	114.03	111.18	114.14	111.65	115.23	112.52	110.34	114.76	112.68	113.13	111.14	107.42	112.17	108.3	107.22	114.65	113.02	114.64	108.33	112.88	110.85	109.53	114.04	115.77	110.35	113.86	110.42	112.25	109.13	108.83	116.21	112.2	112.58	106.97	114.05	107.77	111.72	109.97	109.93	110.64	112.56
104.51	105.19	109.25	106.72	107.01	109.88	111.23	108.96	106.35	106.2	109.55	107.04	102.41	102.11	111.27	110.39	104	100.67	104.07	108.18	106.83	105.99	106.29	107.43	102.57	108.4	107.98	105.04	105.9	102.78	107.42	107.4	104.64	109.51	109.78	103.67	107.91	104.79	102.97	105.28	105.41	103.67	104.09	102.38	109.22	110.11	105.73	105.8	106.4	105.8
104.91	102.47	103.91	103.37	104.33	105.46	105.57	106.92	106.27	106.91	107.03	104.73	108.33	105.9	106.51	106.35	106.22	110.55	107.47	105.3	104.29	109.59	104.35	103.38	101.64	107.36	111.15	100.98	108.09	106.85	102.81	105.72	104.24	106.67	101.96	107.57	104.97	101.56	106.82	105.99	104.3	103	107.13	103.48	105	104.28	105.02	105.33	101.58	104.72
111.9	109.33	112.2	111.1	111.85	114.27	111.68	108.56	114.34	113.15	112.07	114.9	114.97	109.76	114.67	107.5	112.57	110.76	112.44	112.14	112.29	109.65	117.15	114.09	114.76	111.58	110.35	110.28	113.32	112.65	111.07	112.13	111.83	112.16	111.34	109.74	110.06	112.89	112.51	110.83	113.64	106.96	117.94	114.79	108.77	110.66	116.39	112.76	112.23	115.05
103.73	103.93	106.29	100.91	106.96	106.66	100.68	105.15	102.58	104.63	104.42	103.81	108.32	103.78	105.68	108.39	101.18	102.09	101.74	106.3	99.739	104.43	101.95	104.1	105.49	101.59	107.29	107.48	101.02	108.74	99.211	105.49	105.82	106.92	104.49	104.02	107.83	106.8	104.15	102.22	105.37	107.16	102.23	107.34	101.91	105.74	106.02	103.97	105.53	104.07
107.45	109.59	113.16	108.57	106.13	109.57	110.63	114.23	112.59	112.09	111.24	108.33	113.25	114.76	115.62	113.68	111.54	114.58	112.77	112.31	116.32	113.42	108.3	111.82	111.78	111.94	116.44	107.36	109.45	113.47	107.84	115.24	110.53	112.14	115.17	105.94	113.92	115.36	109	110.59	114.91	107.75	112.25	109.86	106.92	113.51	109.93	109.59	113.72	111.96
104.84	106.39	101.17	106.68	110.61	103.76	107.11	107.04	106.01	107.11	106.78	107.31	102	102.01	104.8	106.97	108.31	105.69	106.98	109.46	107.54	105.36	105.83	104.01	108.92	104.02	103.11	108.86	110.09	107.73	108.75	109.74	107.36	101.38	112.16	108.14	105.71	108.69	107.68	105.41	109.85	107.95	108.19	102.05	105.73	104.69	108.17	108.23	106.95	103.3
118.36	115.74	120.96	117.6	116.97	119.45	117.61	117.36	115.6	116.51	118.51	116.32	112.97	120.09	116.65	122.15	116.01	112.56	117.95	115.37	119.68	119.31	119.05	121.17	121.1	119.46	120.08	119.48	119.71	120.2	118.64	118.85	117.82	118.74	114.41	112.93	114.22	115.9	121.53	113.72	119.03	114.38	116.72	113.89	122.86	120.63	115.32	115.25	118.72	115.57
109.36	107.24	106.09	108.3	108.91	109.09	106.59	101.19	106.09	109.19	109.88	104.43	106.3	108.37	103.72	108.38	106.15	106.43	110.7	103.64	108	107.33	106.45	107.8	103.44	104.35	108.65	105.2	100.09	106.82	108.42	103.93	103.67	109.39	106.09	105.15	105.45	108.69	108.27	110.3	108.24	105.02	108.13	105.56	105.27	104.39	104.89	104.29	104.14	104.39
112.38	113.87	116.64	114	114.65	115.9	111.84	114	110.73	109.97	111.05	108.43	112.44	115.88	109.77	110.14	108.47	112.72	108.53	112.25	113.52	113.08	111.58	109.97	110.67	111.86	109.04	111.03	110.55	108.6	113.39	112.12	111.6	114.01	110.89	116.63	112.36	117.25	111.3	108.57	110.03	112.21	110.32	110.26	115.63	118.54	108.8	112.84	113.51	113.59
110	109.78	105.97	111.27	110.98	112.37	103.66	112.87	110.3	110.65	108.85	109.26	108.06	108.17	116.15	105.59	109.98	108.05	108.35	115.2	113.02	109.2	113.4	110.74	110.74	114.04	106.13	110.37	112.14	110.73	109.98	111.85	108.57	107.07	108.86	111	110.14	110.92	111.18	111.15	107.63	108.15	112.26	109.24	110.63	106.48	112.82	107.14	110	110.86
110.58	111.04	111.11	106.62	109.53	110.62	109.2	112.67	109.24	106.65	113.61	112.99	108	107.41	109.44	109.65	111.98	107.1	111.21	108.4	109.62	107.82	110.97	111	107.04	109.42	111.44	113.23	109.44	107.76	112.28	114.57	113.52	109.48	104.13	109.41	113.51	110.81	114.08	112.33	111.65	112.46	112.59	107.92	110.93	110.32	109.79	112.81	108.93	113.21
106.35	103.37	103.59	101.65	104.13	106.24	103.36	107.07	104.92	106.01	108.43	105	101.05	104.77	110.35	104.32	108.42	108.26	112.07	105.81	107.68	107.49	107.64	104.48	106.47	107.53	105.69	104.12	104.57	99.831	106.71	106.11	105.45	105.71	106.31	102.45	103.46	107.87	102.56	104.89	104.6	100.83	106.42	107.14	102.05	108.5	105.93	101.34	109.53	105.62
112.79	111.03	108.86	110.73	109.01	112.92	107.76	107	105.86	112.37	109.48	106.15	115.19	109.9	110.51	112.35	113.6	116.44	110.09	106.7	108.12	113.3	111.14	110.49	111.63	109.61	113.68	107.9	106.89	113.78	118.75	113.26	111.24	112.34	108.75	109.59	109.28	111.41	108.81	113.58	113.66	115.45	112.02	113.44	109.23	111.73	112.84	112.86	113.54	105.42
105.12	107.78	107.7	107.25	103.08	105.39	109.43	106.2	106.6	106.11	107.13	111.14	105.22	104.46	105.29	109.67	103.67	108.68	106.89	104.07	108.04	104.71	109.06	106.3	108.56	110.94	107.92	101.84	104.47	105.16	106.02	110.18	104.03	104.39	106.13	106.66	103.9	103.95	111.17	108.74	107.43	113.59	112.39	107.16	103.93	105.86	111.25	109.11	105.42	105.63
107.33	106.82	106.65	107	108.03	106.3	106.85	106.11	106.7	108.15	105.59	105	106.36	103.75	107.92	107.25	107.11	102.97	105.42	107.64	108.12	106.39	107.39	104.49	107.32	105.68	105.75	102.54	107.7	106.31	107.54	104.7	105.8	104.51	109.44	110.63	103.85	105.26	108.19	105.28	101.65	106.92	104.88	106.29	108.46	101.72	109.17	111.71	105.29	104.07
109.83	107.36	110.24	106.32	110.59	109.68	105.31	109.27	107.57	109.81	100.62	109.49	107.04	111.32	106.26	107.31	108.18	107.82	112.16	108.11	108.72	107.81	104.09	106.3	106.48	110.24	104.09	102.59	109.53	104.69	105.18	107.84	108.3	108.98	105.99	104.96	105.15	111.27	106.72	103.2	109.14	103.54	106.97	109.15	104.62	106.93	108.47	111.7	109.34	104.33
113.11	114.62	116.25	105.86	113.22	111.96	108.72	109.66	117.37	112.93	112.64	111.39	112.51	110.59	108	107.01	110.9	113.39	116.13	109.91	113.15	110.05	104	108.39	115.17	112.95	117.27	112.2	110.77	110.69	114.75	112.26	109.46	108.82	107.78	110.37	108.63	110.95	116.59	111.12	110.69	111.96	110.64	113.23	111.93	117.88	108.64	111.82	112.27	111.73
114.36	109.05	113.62	110.11	114.49	115.38	118.86	109.69	112.24	114.19	110.17	115.46	109.02	113.85	115.7	115.1	109	113.43	113.55	112.78	109.16	117.15	111.52	117.52	111.54	114.38	110.26	110.11	112.34	112.35	109.65	109.42	114.13	109.18	111.18	117.05	114.87	116.51	111.75	110.37	113.25	115.09	116.05	112.4	112.57	111.83	109.02	114.37	112.62	111.59
107.38	105.53	104.37	104.23	104.42	101.54	102.04	106.85	104.4	106.34	106.17	107	104.56	99.669	105.67	106.29	105.44	105.77	102.74	105.54	103.08	104.4	107.2	103.26	104.24	103.64	100.99	108.79	102.23	108.71	104.16	108.93	106.9	105.1	103.09	107.47	103.33	104.1	106.75	106.38	107.8	104.84	109.3	110.8	109.12	105.43	104.03	104.15	107.72	102.55
100.52	98.627	99.782	100.31	102.09	107.17	101.28	96.837	100.8	101.3	105.18	96.048	101.03	101.6	98.371	102.84	106.84	96.85	98.723	99.512	103.08	103.27	100.91	103.51	98.696	99.524	100.12	102.24	99.407	100.8	99.942	99.056	101.99	98.955	101.23	103.08	102.23	100.84	97.727	105.64	100.46	99.483	102.32	98.433	105.24	98.159	95.824	100.39	100.12	100.54
108.66	104.37	105.7	108.51	111.38	106.06	106.48	105.42	98.156	108.5	105.44	100	107.5	103.14	105.86	108.57	108	104.24	104.54	109.39	108.66	101.95	100.04	105.84	101.62	104.79	105.26	104.39	104.28	105.4	106.68	108.72	105.51	105.54	108.5	103.65	108.53	107.64	105.36	104.57	105.42	103.46	109.34	106.24	100.98	101.05	106.96	104.4	102.82	106.65
103.66	108.61	105.31	111.8	106.88	100.11	110.78	108.01	107.68	99.494	102.14	105.85	103.88	105.87	109.03	104.45	103.65	102.66	103.57	109.39	100.29	104.08	104.18	100.59	106.38	104.63	107.95	106.19	106.8	103.54	106.46	109.05	101.35	106.42	104.79	105.12	109.87	101.78	105.46	105.91	102.33	102.49	107.16	101.47	107.89	106.73	104.77	106.88	100.85	106.54
106	109.87	111.22	108.68	102.68	111.07	99.125	110.64	109.6	105.27	103.53	103.26	106.47	106.72	104.45	105.17	108.41	107.41	109.39	107.05	103.8	108.1	111.15	104.51	104.69	109.75	109.44	101.56	109.52	104.52	100.4	105.83	107.21	113.05	106.3	106.31	106.26	109.41	110.29	106.16	108.34	107.15	103.75	105.97	111.24	106.41	104.96	106.5	110.86	103.74
98.7	100.06	103.29	101.12	97.672	103.02	99.237	93.253	101.43	105.2	104.93	101.25	101.37	95.517	104.42	99.875	101.64	101.63	100.48	98.896	98.768	101.02	101.28	97.512	100.8	94.872	101.97	97.158	99.634	98.713	99.464	104.24	101.34	97.189	100.86	97.192	97.245	99.572	101.65	98.766	98.791	103.01	102.81	101.55	99.175	103.72	97.486	101.17	102.16	101.31
108.7	112.45	110.93	107.8	111.49	108.03	109.92	113.82	107.75	104.32	111.02	109.5	112.1	110.16	114.27	109.53	111.7	111.89	107.58	109.66	109.89	107.01	108.9	111.56	112.18	106.51	111.65	107.65	110.05	110.28	111.67	112.13	103.78	105.47	110.1	109.3	107.57	108.12	111.69	111	108.91	114.56	111.62	109.2	114.21	106.76	111.11	106.68	112.12	110.19
94.438	99.212	101.45	97.378	97.625	97.038	98.555	97.98	98.776	96.847	99.501	99.541	99.988	99.617	98.725	102.45	99.956	96.201	101.15	101.93	100.94	103.06	98.194	97.698	95.236	102.68	104.43	101.74	100.41	100.6	100.57	99.557	101.34	103.57	105.74	103.68	97.293	96.864	101.57	96.112	99.778	99.257	103.57	96.799	96.11	97.004	98.561	98.776	100.94	99.432
106.12	103.97	100.08	107.58	99.413	104	105.83	98.33	102.15	104.64	106.91	103.38	104.96	105.99	106.11	103.97	104.69	102.47	104.19	104.47	105.13	102	108.79	105.29	106.78	101.8	110.27	101.96	105.29	104.87	103.88	103.44	102.65	101.33	106.21	102.31	101.88	103.02	107.72	97.819	105	103.5	107.14	101.51	106.3	103.54	103.53	101.94	100.03	102.46
107.2	104.84	106.72	100.68	105.72	104.23	107.22	103.56	103.48	108.81	104.56	104.34	102.82	104.7	101.83	107.41	103.63	101.11	106.48	100.98	103.36	102.5	107.88	104.84	106.04	107.76	106.36	103.53	104.75	107.45	102.17	103.81	104.32	102.64	101.56	110.07	105.56	107.84	101.76	100.98	106.77	105.51	104.58	103.68	105.88	102.64	105.81	106.12	105.74	102.19
112.84	108.67	111.4	109.51	114.31	107.26	112.86	108.16	111.34	107.86	111.64	108.46	114.21	114.31	115.02	108.58	113.14	111.69	117.23	110.79	109.47	113.67	109.93	110.1	110.02	107.79	112.98	116.62	111.36	109.68	117.14	113.59	113.95	116.68	108.3	110.5	113.27	114.28	111.28	112.99	111.67	111.36	114.28	104.43	110.47	114.51	110.05	114.24	108.13	114.65
100.72	103.85	104.15	105	109.29	107.11	104.24	105.48	105.7	106.74	108.93	110.12	104.64	102.61	104.57	101.79	105.97	106.53	106.39	104.39	110.73	106.93	103.93	109.82	107.53	107.91	107.85	100.85	109.39	108.45	105.13	103.92	111.14	105.07	110.24	100.25	105.36	104.84	107.93	105.61	100.74	104.95	110.11	107.03	101.91	109.18	101.63	104.59	105.16	106.65
108.59	105.64	105.13	105.24	101.28	105.7	108.44	105.12	103.24	100.86	106.34	109.69	105.28	104.92	106.01	103.44	104.96	103.09	107.89	104.42	103.16	102.02	102.76	102.29	98.264	100.02	105.36	103.44	103.42	104.86	104.25	106.58	102.03	101.02	104.56	105.7	99.639	107.6	102.62	105.57	102.51	109.32	108.23	104.55	104.52	105.99	104.43	103.47	107.75	101.24
106.78	116.42	109.81	112.6	110.89	111.14	112.44	117.17	109.61	111.55	109.66	112.61	113.37	116.58	111.55	113.21	110.26	113.02	110.8	116.98	109.69	112.76	113.48	111.96	107.89	108.5	113.95	114.48	113.65	111.97	111.63	109.11	111.57	111.5	110.59	115.65	117.01	113.01	112.24	114.73	114.06	109.29	115.57	111.05	110.75	111.78	111.18	112.67	115.66	110.73
106.78	102.84	104.64	105.6	108.62	107.5	108.55	102.83	107.77	108.8	107.74	104.45	106.46	103.75	103.4	105.22	106.9	98.514	108.12	108.93	106.94	107.55	109.96	107.12	107.78	101.68	108.12	108.64	103.5	106.63	106.52	99.509	100.22	105.76	106.22	105.67	104.64	100.89	107.47	104.09	108.39	100.87	104.99	100.28	102.24	109.17	102.45	109.48	103.96	108.07
108.3	105.38	105.49	104.48	108.11	103.77	106.49	104.74	102.92	101.01	109	104.84	108.48	105.08	103.63	106.45	106.53	111.75	106.79	104.16	105.71	104.76	104.32	105.29	110.85	105.44	109.26	108.43	102.38	104.69	104.91	107.98	105.09	101.85	106.12	106.06	106.45	108.55	103.35	107.17	103.97	100.56	105.41	105.64	101.66	109.74	106.65	109.52	103.34	103.79
108.04	110.61	114.79	109.98	113.93	112.27	111.06	111.18	113.07	110.59	109.85	113.04	110.92	107.95	104.33	111.63	109.65	112.68	114.56	114.11	110.72	107.74	113.38	111.45	113.21	113.11	110.88	114.4	112.81	114	108.34	110.21	111.13	113.98	112.27	111.78	109.63	111.29	117.95	112.8	114.4	109.26	112.44	106.4	115.84	111.7	110.78	111.55	111.19	118.07
107.14	106.53	105.68	106.94	108.08	109.4	107.72	105.65	105.22	108.26	107.39	107.24	106.74	107	106.44	108.1	105.13	105.2	106.98	103.93	106.6	105.66	109.47	108.24	106.49	103.9	103.39	105.17	104.93	104.22	106	108.18	108.92	106.55	105.81	104.66	104.79	107.85	106.54	105.52	107.37	112.88	105.49	107.48	99.981	109.29	103.91	103.11	112.36	111.06
97.586	97.001	101.14	97.883	99.663	103.33	103.34	102.06	100.14	99.627	96.594	103.84	100.8	106.35	102.36	103.12	98.644	104.34	97.781	96.417	99.624	99.066	100.25	98.015	101.54	100.67	98.169	101.07	102.52	99.661	103.55	100.75	105.93	100.82	100.35	101.66	103.1	101.69	99.984	102.33	102.03	99.813	102.41	103.03	101.77	100.46	97.517	101.6	97.641	100.98
112.64	117.37	113.55	111.73	112.05	110.95	109.94	114.03	113.12	111.37	111.18	114.34	114.99	114.77	111.78	107.01	110.79	113.84	113.41	113.01	118.18	113.44	111.12	111.45	114.15	112.02	112.1	113.73	113.4	110.67	107.37	112.43	111.49	114.68	114.62	113.89	114.08	112.43	110.5	113.61	109.82	113.73	114.1	110.23	112.13	114.07	113.57	113.62	112.14	113.18
108.32	109.13	104.81	103.94	106.71	103.83	106.85	105.47	103.92	106.23	104.55	103.62	104.2	106.51	104.9	104.14	104.84	107.21	105.93	105.19	109.42	103.39	106.47	108.23	103.09	105.52	104.48	102.94	104.57	105.88	106.4	105.22	104.78	102.85	107.79	107.13	105.64	105.93	104.18	107.97	103.29	103.16	106.57	102.33	107.8	106.59	108.22	105.86	106.92	106.83
105.72	103.02	103.72	103.25	102.33	108.63	106.74	104.57	104.03	103.37	108.64	109.13	104.01	106.42	101.59	103.15	108.38	106.99	107.81	110.25	103.07	106.17	103.88	104.79	107.84	107.73	105.91	106.76	106.19	106.68	108.24	105.39	104.06	105.24	110.29	106.86	106.37	107.01	111.21	99.229	106.73	109.06	105.23	106.79	102.36	103.14	102.46	112.09	107.54	103.57
114.24	113.17	108.69	115.85	114.45	117.05	115.39	114.58	109.58	113.91	114.6	111.7	110.8	108.74	108.64	112.55	115.66	113.2	109.91	113.69	118.13	117.72	115.88	115.85	115.37	112.7	110.3	113.23	111.04	111.72	112.74	110.66	112.1	116.83	109.29	113	108.66	113.11	114.72	112.6	112.24	111.42	115.38	117.12	111.67	109.31	111.03	113.52	116.03	112.25
107.67	104.22	110.22	106.58	104.83	103.4	106.17	106.1	105.28	103.89	106.21	106.66	106.58	105.4	109.32	104.02	101.77	102.54	99.969	108.67	104.56	105.5	110.7	106.66	103.57	101.86	102.12	108.05	100.57	105.78	104.84	107.05	106.96	106.52	105.12	100.49	104.35	107.78	109.96	107.45	103.34	108.55	108.09	106.38	104.8	106.64	104.5	104.78	104.7	103.95
108.84	104.52	109.89	105.31	110.15	105.72	104.72	106.76	107.91	106.11	101.31	105.83	109.38	108.84	111.57	106.11	101.25	107.14	106.34	106.33	106.04	108.92	105.18	108.27	107.58	109	107.64	104.57	109.36	105.04	106.78	112.51	107.13	104.77	107.13	103.39	105.3	106.59	104.51	107.96	109.99	104.6	109.46	105.47	107.59	104.66	106.13	105.85	105.86	108.6
104.7	108.42	103.74	107.48	104.29	103.61	108.13	104.31	108.35	106.46	107.33	107.63	109.78	107.75	103.82	105.41	106.28	109.98	103.33	110.97	109.91	108.46	102.87	104.49	105.31	107.46	106.35	113.33	105.67	110.97	105.7	108.45	105.94	106.9	104.33	106.91	107.41	108.57	109.88	107.53	106.87	104.63	109.01	107.67	103.43	106.34	107.35	105.72	102.04	109.94
104.23	106.02	104.55	106.59	106.57	103.95	101.54	108.91	104.18	102.53	106.12	102.83	103.37	110.04	104.91	106.93	100.43	105.1	107.26	106.72	103.86	96.262	109.7	106.38	115.05	107.71	109.14	107.39	107.38	106.62	101.77	107.34	109.85	101.76	109.97	106.3	102.06	107.44	101.73	104.43	108.54	110.25	107.13	103.37	107.06	107.29	104.99	111.53	105.73	104.82
110.25	105.45	108.01	107.6	107.72	104.55	105.01	104.36	109.84	106.05	110.09	105.63	106.8	108.42	105.39	105.64	107.35	108.09	108.07	102.89	107.64	107.52	107.31	103.08	111.2	108.01	108.37	106.93	103.98	104.94	106.66	108.2	106.26	109.09	109.24	107.32	107.21	104.02	106.73	103.27	110.05	107.99	107.1	110.87	103.49	105.61	105.32	105.54	106.65	105.31
109.73	108.75	107.8	110.73	104.01	103.06	107.68	105.95	105.64	107.22	108.19	101.58	100.7	107.48	104.69	102.86	106.77	108.27	105.12	105.8	104.12	102.53	107.97	107.59	106.51	105.47	104.54	105.63	109.78	102	105.85	107.93	109.14	108.29	102.75	103.03	104.69	111.08	105.9	108.9	110.16	106.4	107.83	107.98	106.51	108.28	105.13	110.92	104.76	106.61
109.22	102.94	104.59	104.12	104.39	104.91	102.04	103.92	103.63	110.43	108.57	108.79	108.03	108.41	103.88	108.85	107.15	101.8	110.16	103.59	103.04	109.12	105.98	107.61	106.49	103.26	104.52	107.53	106.85	110.45	106.71	103.59	103.48	107.07	102.72	107.34	101.65	108.93	107.96	104.22	103.53	107.08	102.49	103.65	102.96	108.01	105.7	105.52	106.84	106.34
105.04	105.35	102.53	100.57	106.4	106.47	106.61	107.77	106.03	103.64	105.69	108.88	103.21	105.26	101.8	98.596	107.05	106.35	107.84	110.16	105.53	101.58	103.89	104.25	104.73	106.32	106.9	107.65	103.33	106.18	107.39	107.81	104.39	102.93	105.09	103.41	104.9	106.55	104.02	102.51	102.6	101.43	104.3	104.77	106.2	107.32	103.42	107.34	103.68	107.75
103.23	106.46	102.83	103.15	106.97	99.988	105.26	107.03	104.46	107.25	103.2	106.19	103.81	105.15	103.16	106.59	105.97	104.06	103.25	103.27	107.21	103.74	101.72	104.93	104.86	101.58	104.87	103.39	107.46	99.889	107.41	110.46	107.62	106.47	105.5	105.15	103.04	101.69	105.13	103.38	100.59	106.07	105.03	106.18	102.49	106.33	105.3	108.13	104.88	105.08
104.25	105.17	104.82	103.39	102.95	103.89	104.66	103.39	101.81	103.39	103.3	106.39	110.93	102.65	101.63	108.76	108.31	101.98	108.33	107.13	104.87	102.84	101.69	107.31	103.96	107.76	104.83	106.96	102.67	106.24	106.33	110.28	104.76	105.63	102.53	110.76	106.04	106.21	103.38	110.02	103.82	105.92	106.73	104.89	105.29	106.15	102.74	106.61	103.53	107.63
102.62	103.82	99.121	98.096	101.67	101.29	98.021	99.602	96.855	100.25	103	97.616	101.33	105.13	99.09	95.474	101.81	100.09	97.662	102.31	100.23	104.55	101.09	100.71	96.222	99.213	98.755	98.112	100.13	102.12	101.57	99.796	100.11	97.655	100.5	102.2	96.774	99.61	99.281	94.383	101.5	97.984	99.78	97.843	96.514	101.58	98.89	100.46	99.483	104.11
107.14	115.85	110.79	109.93	105.93	116.46	110.09	110.57	109.26	112.55	111.95	112.12	112.54	109.57	111.42	111.75	106.8	113.63	110.18	109.22	110.46	115.88	110.99	113.93	111.76	115.15	118.64	112.32	110.53	107.19	112.9	111.59	114.38	112.69	111.57	113.68	109.25	110.82	114.17	111.7	109.81	113.55	111.11	114.44	112.54	111.25	113.37	109.59	107.55	110.37
108.69	109.66	108.81	103.53	103.22	108.05	104.21	104.04	104.98	109.21	107.42	102.31	107.06	105.66	103.91	104.3	109.19	109.83	106.79	109.8	103.33	105.31	109.12	104.51	106.84	107.97	104.79	103.28	102.64	109.52	103.77	105.84	105.45	109.95	107.9	103.62	105.71	99.904	104.34	108.07	108.32	107.42	104.25	105.53	109.09	105.14	111.4	106.79	106.88	104.02
109.85	101.45	109.14	108.64	105.55	104.55	110.64	105.25	109.04	105.71	108.82	106.9	103.89	105.2	104.9	106.1	109.94	106.68	100.19	107.98	104.59	104.32	105.93	103.2	104.87	105.81	103.77	99.98	106.72	104.61	108.67	104.52	103.58	107.1	105.94	103.35	106.98	107.44	107.06	110.13	99.613	104.87	105.36	105.74	106.16	104.7	107.26	107.3	101.67	107.29
102.61	98.277	99.592	101.84	99.421	100.94	101.56	101.61	103.09	96.465	98.589	97.114	99.968	103.42	102.12	95.589	99.479	100.48	99.683	100.01	104.08	96.593	102.69	99.944	98.406	101.96	99.973	100.33	102.82	98.926	99.478	101.14	99.059	100.11	100.33	100.06	101.59	98.857	99.71	97.761	103.67	98.66	99.904	105.7	100.79	99.85	99.931	99.174	101.11	100.31
108.12	109.95	107.59	106.56	105.98	108.37	107.42	107.81	104.44	105.28	109.43	103.5	105.35	107.07	108.8	111.12	108.05	102.97	109.16	111.94	103.54	107.99	107.51	107.89	104.68	105.49	107.45	108.65	106.26	111.48	102.32	106.11	106.25	109.16	106.6	111.73	106.33	103.16	104.96	110.46	106.28	109.91	106.45	107.7	106.17	106.68	111.76	105.65	109.8	102.38
111.43	106.99	108.11	101.66	108.18	105.61	108.04	106.07	107.44	106.67	106.33	105.25	104.06	109.18	108.66	108.13	108.3	110.14	109.87	108.43	107.34	105.94	110.52	107.47	103.22	107.85	108.56	100.72	106.81	105.9	104.75	100.86	110.87	106.02	109.91	106	104.61	108.5	108.11	105.32	103.15	108.33	102.27	106.24	105.62	108.55	105.12	108.82	104.86	107.98
106.39	105.75	109.54	108.92	108.16	104.57	109.7	112.75	109.44	110.89	105.17	109.49	110.74	105.64	110.18	108.36	109.93	107.14	115.58	111.29	106.77	113.94	108.13	110.74	106.11	111.71	107.97	108.54	106.81	113.55	110.69	109.04	108.73	113.67	117.53	110.51	105.4	109.22	108.59	108.91	108.31	110.74	113.35	111.01	108.38	107.87	106.29	106.77	113.23	111.27
101.52	105.36	105.33	102.88	106.5	103.69	103.67	103.72	101.26	108.95	106.65	105.43	106.57	100.54	106.2	107.99	101.1	101.9	98.997	105.38	110.4	104.3	107.62	99.928	102.75	107.27	103.98	106.69	101.13	104.59	106.13	104.76	99.32	104.55	98.86	103.46	106.9	107.62	104.85	103.34	110.19	105.45	99.28	105.78	102.24	105.14	104.33	105.59	101.53	101.04
105.54	105.95	106.52	105.6	104.68	103.02	103.46	107.64	100.79	104.87	104.12	103.23	100.02	106.01	104.6	102.95	109.81	103.13	106.46	102.94	108.05	99.751	103.63	106.94	100.71	105.36	109.44	103.82	104.38	104.62	106.26	107.4	106.11	100.68	107.16	102.1	106.73	104.11	105.66	101.71	105.82	104.61	100.34	103.44	102.2	107.42	106.19	108.25	107.15	106.16
111.96	108.17	109.65	110.95	114.07	104.36	109.31	113.06	110.31	110.11	109.33	113.69	110.32	110.34	107.52	109.94	110.02	113.01	107.68	112.02	114.49	113.18	107.5	109.09	117.6	111.87	114.18	109.29	112.71	111.66	112.91	109.42	107.38	109.56	112.11	111.84	109.33	112.92	114.31	113.81	108.93	110.74	112.24	114.06	112.69	112.59	110.49	111.58	110.25	110.51
110.5	106.93	111.91	111.18	111.36	112.87	111.94	107.52	111.72	109.07	109.37	109.45	110.76	114.91	111.02	113.78	111.21	111.8	112.52	107.75	107.04	113.92	110.97	114.66	108.08	109.72	108.92	111.81	114.94	110.88	109.27	110.66	116.13	112.6	107.86	108.95	112.82	110.92	103.57	113.69	109.14	113.17	114.78	114.93	111.28	109.58	108.92	111.44	109.88	106.27
99.062	101.4	97.132	101.49	100.89	98.696	101.85	99.224	101.91	95.706	104.77	100.67	99.383	102.72	96.752	98.851	101.62	99.262	97.431	103.36	97.295	103.99	100.81	100.26	99.501	102.98	100.18	100.03	98.169	101.54	96.47	99.472	98.346	100.46	102.51	98.837	101.52	98.879	98.745	99.771	98.97	99.89	101.63	98.648	99.877	96.786	99.42	102.09	102.32	101.01
111.48	109.61	109.06	110.13	110.32	110.17	113.03	111.58	110.03	107.98	111.02	104.78	114.38	111.15	111.97	113.16	107.63	106.57	108.42	111.72	113.53	106.76	113.95	114.55	108	112.68	108.2	114.03	113.15	113.94	110.02	111.1	108.98	111.02	113.1	114.76	109.67	109.9	112.98	112.65	106.46	108.1	111	114.78	108.97	110.98	107.84	107.43	108.33	112.04
104.67	106.52	99.744	105.25	107.3	104.07	103.61	106.55	102.05	105.75	107.81	103.22	103.96	101.66	102.02	104.96	105.33	106.46	104.14	102.62	105.85	101.53	102.95	105.36	106.22	107.05	107.02	103.85	105.97	108.53	103.77	103.79	102.18	105.73	102.02	107.33	106.72	100.96	98.756	110.01	104.45	105.25	105	108.88	106	108.55	102.47	104.25	105.08	102.4
105.05	102.26	107.22	105.43	107.7	102.15	103.98	100.64	103.08	101.32	105.62	103.08	105.84	105.75	105.07	102	105.53	107.83	104.89	97.072	101.12	99.71	104.95	102.69	105.16	100.11	108.9	103.44	111.02	102.28	102.03	104.43	108.22	102.8	103.94	107.47	107.06	102.35	106.5	106.29	105.05	105.72	108.07	101.85	103.88	102.88	105.01	100.08	106.64	98.559
99.012	101.71	99.405	102.07	99.823	98.956	101.31	96.443	101.86	97.971	99.255	96.813	99.872	99.771	100.75	95.978	98.297	99.694	99.025	97.502	103.91	98.679	101.49	101.35	101.95	97.086	101.16	98.17	100.26	102.01	98.895	102.62	96.817	101.93	99.824	96.039	96.507	102.05	99.483	99.064	97.275	100.31	97.2	99.563	106.21	98.721	101	97.369	101.81	101.2
103	103.39	103.86	101.94	105.05	104.27	103.66	104.07	104.5	105.52	106.3	104.28	103.82	108.04	105.28	103.95	110.34	102.59	101.91	107.52	105.58	101.72	105.24	108.67	104.69	102.28	101.13	109.91	106.92	105.82	106.17	101.19	106.28	107.48	106.57	104.65	105.56	108.97	104.21	110.31	105.21	108.3	103.41	102.64	108.72	105.2	100.19	105.4	101.14	104.05
105.12	102.03	104.74	103.67	105.29	104.11	105.69	102.91	109.5	108.07	106.38	107.25	106.87	104.05	106.26	107.75	106.45	107.62	109.65	105.53	104.02	106.32	104.32	102.18	109.69	105.87	106.33	104.3	107.41	106.77	104.95	104.37	106.14	109.99	105.34	101.76	110.44	107.64	105.63	105.2	103.64	107.26	107.83	105.33	108.85	106.4	108.26	105.83	105.91	109.42
103.79	106.09	109.34	104.38	104.99	108.12	112.49	98.923	106.44	108.31	102.91	108.96	101.42	104.6	103.98	106.16	111.02	107.11	107.14	109.84	106.21	109.22	107.87	105.59	109.35	111.78	109.33	110.62	108.94	104.62	104.17	101.04	106.19	106.94	103.61	105.16	105.3	111.09	106.29	107.86	106.59	107.95	105.98	104.02	105.01	108.52	102.12	102.87	100.77	108.71
110.31	110.26	112.42	107.36	111.36	112.08	109.13	108.74	112.72	108.84	113.1	110.16	112.88	115.53	111.61	111.7	110.31	109.31	113.96	111.03	112.95	111.56	114.72	113.23	112.57	111.16	109.3	110.59	110.05	111.01	109.64	111.61	110.31	107.49	112.02	112.89	113.33	110.89	107.17	112.54	112.52	109.59	111.46	110.59	107.63	112.02	110.12	110.58	108.83	112.55
103.05	103.6	108.64	102.87	107.83	104.01	101.45	103.53	108.85	104.36	103.84	104.17	106.56	107.42	104.86	105.69	105.38	106.17	106.38	108.13	106.05	100.16	100.97	104.15	105.97	112.61	107.88	102.5	108.53	107.45	107.92	106.33	108.72	108.37	106.12	105.18	105.59	108.4	102.3	109.79	101.88	108.25	102.37	103.38	108.02	113.87	106.63	105.98	105.31	106.42
105.21	108.65	106.39	106.56	102.45	108.54	106.76	109.53	105.49	107.11	109.78	102.54	108.77	105.39	104.18	105.49	109.49	108.36	108.71	106.4	104.2	107.26	105.52	105.1	107.01	104.69	106.15	104.92	108.99	109.29	106.47	107.92	103.88	107.7	104.19	104.47	103.08	106.33	106.9	102.5	104.38	108.03	105.59	109.49	105.74	106.56	110.2	106.36	102.58	104.53
105.24	101.69	107.2	100.87	108.37	103.57	105.98	105.35	105.84	103.19	106.13	104.9	101.72	102.81	104.34	104.89	101.58	103.28	103.03	105.67	102.26	100.12	103.72	104.07	104.45	106.47	99.976	103.92	103.07	106.5	104.47	103.94	102.5	100.2	102.7	104.25	105.23	104.65	105.79	102.82	106.81	104.55	104.85	104.25	106.7	105.9	103	98.189	102.57	104.61
105.48	105.84	110.52	104.51	105.64	108.38	103.78	103.73	100.77	106.11	102.1	107.93	103.12	105.02	103.5	102.84	108.31	107.88	109.53	105.19	105.4	101.46	105.33	104.9	105.96	106.79	105.62	107.4	102.48	106.25	103.08	104.97	108.01	108.53	102.78	107.54	109.77	105.68	104	106.53	101.91	103.81	107.81	106.17	112.64	106.92	102.85	104.77	110.08	104.33
102.65	103.69	112.09	102.84	105.64	104.26	106.88	104.09	105.97	104.11	109.17	103.18	104.12	103.69	109.34	110.06	104.76	109.64	106.77	108.45	107.51	104.67	104.38	107.94	105.36	107.07	104.1	105.05	103.93	105.61	105.55	101.43	109.95	112.97	106.04	108.04	104.73	103.62	105.63	110.82	106.54	107.98	105.4	101.8	102.61	109.36	104.08	109.12	101.65	108.93
108.44	109.87	107.92	106.59	105.6	107.76	107.65	107.67	107.77	104.01	112.93	111.3	112.13	110.12	109.78	104.32	109.41	113.41	109.06	107.1	111.89	109.59	113.46	108.04	111.35	114.63	107.71	108.26	109.92	111.27	109.37	110.66	108.29	113.79	111.49	110.84	106.39	110.99	108.72	107.62	106.36	108.58	105.45	108.35	110.91	113.04	113.08	104.87	114.8	107.98
115.43	115.14	112.96	115.44	113.33	108.91	112.5	112.81	108.68	110.37	114.67	108.76	112.15	111.84	114.92	110.92	108.5	113.26	111.06	113.38	114.67	110.58	109.63	110.07	114.32	113.85	114.68	110.81	104.48	114.31	112.37	114.46	113.36	109.43	114.56	111.5	110.87	107.06	111.81	110.17	110.76	111.14	109.59	108.45	114.45	113.51	116.17	114.19	110.6	112.73
123.82	117.2	115.44	109.18	121.42	116.26	119.19	116.08	115.68	118.47	112.07	120.48	117.1	116.87	115.42	118.96	119.39	119.12	120.44	112.65	115.23	116.27	119.38	115.39	119.68	122.88	116.5	114.83	117.52	111.56	114.28	117.01	119.99	119.09	116.69	118.17	121.05	124.35	117	116.02	115.54	116.51	117.99	116.09	117.03	119.74	123.1	118.87	119.03	113.25
106.79	106.28	103.32	106.36	103.28	107.77	108.94	104.35	100.25	105.51	101.26	105.65	106.41	108.49	107.36	105.19	106.04	102.47	108.89	104.98	103.78	105.4	106.75	108.37	108.77	108.33	105.53	102.11	106.43	105.5	114.42	103.19	105.94	110.24	108.36	107.63	107.53	104.2	105.51	110.85	104.56	104.54	100.83	105	106.08	105.77	108.15	106.66	110.34	106.75
110.48	108.22	112.27	111.1	109.89	113.48	116.08	111.58	106.62	114.45	112.04	109.66	110.95	113.62	109.58	110.3	116.86	108.24	114.42	111.34	114.07	112.39	117.52	114.61	115.39	114.76	118.3	113.82	110.58	111.84	113.48	112.73	110.98	109.18	111.65	110.19	110.81	115.86	113.56	109.84	111.99	109.29	108.27	107.84	108.82	115.63	113.27	110.6	108.81	113.64
102.3	99.567	107	99.165	98.839	100.6	98.724	101.07	102.09	100.83	99.811	106.31	101.78	96.734	101.01	103	102.57	100.01	100.48	103.28	106.85	101.46	101.03	101.15	105.43	102.64	101.97	101.5	103.75	100.97	99.437	98.522	97.479	105.17	99.468	100.93	101.68	105.62	95.295	101.27	101.49	99.879	100.06	103.63	104.22	102.99	103.36	96.457	99.183	102.4
109.88	108.62	103.35	104.57	110.84	104.21	109.39	107.14	110.49	104.3	111.58	109.03	103.5	107.03	101.2	112.22	104.28	107.75	107.67	107.31	107.78	107.18	105.05	107.29	106.23	110.45	108.43	106.45	105.44	106.73	109.37	113.13	102.07	105.5	109.78	106.69	105.22	104.01	107.49	104.09	109.84	105.04	109.26	108.57	110.9	107.14	105.19	103.42	109.18	110.67
105.15	108.51	106.18	102.35	104.37	99.405	108.35	109.7	108.57	108.56	109.45	104.29	107.3	103.31	102.15	100.62	106.38	106.88	107.33	110.97	102.24	106.45	106.86	104.06	105.75	104.83	107.3	110.76	107.52	103.93	105.46	105.67	106.54	105.97	107.07	109.75	106.25	104.64	108.38	106.55	105.57	106	103.48	108.62	109.04	108.25	102.08	101.55	106.27	107.2
104.87	108.5	105.15	98.426	105.19	103.69	106.88	108.9	102.06	101.65	106.5	101.25	102.57	101.73	102.33	110.99	108.34	103.07	103.29	103.21	110.78	101.81	100.96	110.34	104.13	105.3	99.613	105.71	102.68	107.43	107.47	104.14	103.59	104.49	106.64	105.85	104.07	105.2	105.33	104.95	103.18	104.4	101.76	108.07	106.61	101.22	106.87	107.32	104.53	106.15
106.98	102.56	105.18	102.72	108.93	102.92	104.5	102.76	98.745	104.94	101.87	107.47	109.24	106.2	104.54	102.78	104.8	102.35	103.3	104.35	105.31	102.46	104.13	106.62	101.92	105.57	106.64	108.23	99.664	101.21	104.81	101.06	103.65	104.46	103.86	105.65	105.82	101.55	103.44	107.43	106.43	109.73	103.85	102.17	100.27	103.53	109.79	107.06	106.82	105.91
105.05	109.66	106.88	112.46	108.55	106	111.7	108.45	105.21	108.5	108.01	103.6	105.72	106.73	114.61	108.39	106.74	109.04	102.66	103.94	107.72	103.27	107.36	105.04	110.42	104.59	108.01	104.76	107.59	109.04	107.97	107.84	104.62	108.07	110.38	108.05	106.08	101.31	100.74	99.6	107.99	108.65	104.7	104.85	106.01	106.65	106.66	109.09	107.25	101.54
102.72	106.74	99.627	105.64	108.98	104.17	109.56	103.95	103.93	104.68	104.05	106.04	104.06	105.99	106.82	104.71	107.37	103.71	106.36	110.15	103.81	102.63	105.61	101.86	106.13	105.91	108.81	104.29	107.6	105.08	102.73	104.82	110.86	106.12	106.16	109.13	108.25	107.82	108.11	105.57	106.31	106.62	109.09	104.34	106.91	107.37	108.21	106.53	102.81	102.04
114.32	107.15	110.93	102.55	109.49	109.54	105.78	113.67	110.68	108.74	108.54	108.52	111.59	115.11	109.11	109.6	109.97	107.68	113.65	107.37	110.69	110.92	112.8	111.94	111.26	109.82	109.82	109.67	113.03	110.35	110.66	114.38	108.23	109.32	111.49	105.45	109.13	111.07	108.93	109.18	114.76	110.25	112.78	108.88	111.49	108.37	110.04	111.01	107.36	110.22
104.83	106.96	113.18	109.6	107.5	108.25	101.96	103.91	109.42	104.32	104.65	103.76	105.63	105.71	104.23	103.13	106.82	104.72	106.13	102.86	107.07	101.42	109.19	108.07	110.11	106.41	108.32	104.62	105.14	106.4	107.36	107.8	102.2	108.45	106.11	104.1	107.41	107.52	108.63	108.43	104.43	107.27	108.23	102.2	105.43	106.88	110.01	107.2	105.95	104.61
103.44	102.46	106.95	106.78	104.33	104.82	105.48	102.34	103.38	104.17	110.2	103.49	102.42	108.75	106.03	103.59	102.77	102.08	103.32	104.85	107.22	104.21	106.53	102.69	105.87	105.08	101.43	107.62	103.49	105.16	106.51	109.39	107.86	105.03	108.58	107.22	110.33	105.34	105.43	107.64	108.29	105.16	108.56	103.89	100	100.77	103.39	102.31	100.89	104.61
110.02	107.18	106.14	106.39	106.06	104.41	102.12	100.35	105.69	102.06	105.34	108.12	105.06	100.5	105.3	102.73	105.78	101.95	106.83	106.07	100.38	104.89	102.24	103.21	103.77	101.43	107.62	105.78	105.32	106.56	107.7	109.93	107.94	106.54	102.54	104.41	108.47	102.49	107.88	105.07	110.77	102.57	103.41	107.9	108.01	101.27	110.8	107.82	107.1	107.5
109.71	112.97	109.34	110.94	118.64	112.64	110.68	108.48	111.39	109.4	111.02	108.89	106.68	114.22	113.17	106.53	112.55	111.05	111.11	111.32	111.47	115.69	108.11	116.22	111.23	110.42	109	111.88	109.11	116.2	108.58	114.47	110.88	114.43	112.87	116.59	109.29	112.38	115.43	113.43	114.39	105.95	116.85	110.49	110.58	110.78	107.9	112.67	112.87	108.82
114.08	108.12	113.18	114.96	112.35	112.22	113.84	113.5	109.06	108.41	114.79	115.3	109.47	113.87	113.86	107.87	110.93	112.48	113.68	109.96	117.05	112.34	115.01	111.46	110.99	112.11	111.94	115.67	116.1	110.51	110.09	111.21	112.44	109	113.89	111.06	111.38	107.67	113.54	113.64	111.66	107.63	114.32	113.22	108.41	112.26	108.07	109.1	112.14	115.76
107.78	103.57	104.76	102.41	107.97	106.33	105.35	107.33	102.33	102.97	101.52	105.6	105.26	100.62	98.775	105.35	104.09	102.32	105.9	108.38	101.89	104.22	101.73	103.85	103.05	102.69	104.74	107.23	105.66	106.44	104.88	107.09	105.23	106.22	108.8	102.18	103.28	104.61	103.33	105.17	101.34	107.02	107.38	104.07	102.85	105.63	103.42	100.87	100.82	103.53
111.97	115.31	108.2	112.27	110.22	112.12	115.34	105.19	111.25	114.1	107.81	111.94	111.32	113.22	111.84	117.55	116.06	112.04	111.04	111.37	112.41	113.18	110.37	109.94	111.18	113.65	109.35	115.24	112.49	109.82	108.09	111.96	110.6	114.44	113.24	107.66	117.84	111.88	113.88	110.78	110.03	112.33	114.49	114.03	109.68	115.67	112.23	107.65	113.6	112.13
120.35	114.87	116.63	119.02	113.05	117.4	118.52	116.26	113.91	116	117.06	117.63	117.84	114.92	117.07	120.45	119.37	111.96	117.16	117.25	116.18	117.06	113.87	116.9	117.08	118.52	121.34	120.99	115.75	118.45	114.75	117.01	118.76	117.87	112.25	122.38	114.73	117.49	115.69	114.66	120.23	121.46	114.07	118.6	117.3	121.89	114.19	122.54	117.98	114.56
102.87	102.02	101.62	96.586	102.74	96.254	103.22	101.18	104.03	103.76	96.352	103.04	101.31	102.34	98.088	98.177	104.94	104.62	99.934	101.04	102.2	100.43	99.198	99.62	100.8	98.867	97.109	100.15	96.876	100.42	96.865	100.22	96.352	100.22	100.62	101.55	96.817	95.933	100.2	102.21	98.187	99.996	99.013	95.719	106.99	103.18	96.402	98.753	103.08	103
105.03	105.26	102.71	105.35	107.67	107.65	103.78	109.59	98.763	105.5	99.826	105.16	102.37	100.88	103.61	104.97	110.5	98.326	101.52	109.54	104.81	103.82	106.78	106.58	100.75	104.88	103.73	105.63	102.21	104.93	105.3	102.36	106.1	103.7	107.01	106.37	104.18	105.57	102.89	104.78	107.02	103.38	107.27	102	103.94	103.2	106.49	105.2	106.27	101.14
106.86	105.92	105.12	106.34	105.5	103.95	105.94	106.3	107.07	103.29	105.35	105.51	114.21	104.48	109.68	101.47	104.84	108.15	103.93	110.49	105.66	105.74	106.58	107.2	107.05	104.25	104.74	102.91	106.43	104.13	102.04	106.59	101.84	103.06	101.8	106.63	104.53	108	104.36	106.91	106.14	102.95	109.17	106.11	105.92	103.85	100.09	105.37	105.13	106.02
104.29	105.32	105.58	102.11	108.06	105.23	108.21	104.1	105.08	105.45	101.26	105.28	105.24	104.78	104.91	108.17	101.74	104.79	104.45	102.33	105.22	102.35	107.6	104.39	106.68	106.08	109.58	103.67	108.89	105.41	104.51	109.11	105.35	107.11	108.57	107.61	106.02	109.49	105.7	104.2	105.82	104.03	104.33	106.81	104.53	106.63	105.89	110.73	108.83	104.59
111	110.27	111.13	110.34	112.25	112.42	107.69	112.9	112.58	112.31	115.75	110.52	110.21	108.31	108.74	111.57	110.21	110.31	108.76	112.32	112.46	108.1	109.83	110.36	112.48	115.92	113.11	107.82	111.53	110.15	114.4	108.86	107.21	110.73	112.28	107.58	109.96	110.19	109.73	112.53	109.25	112.47	110.54	114.19	111.56	112.01	112.94	112.05	112.04	111.74
111.12	103.09	106.43	108.25	108.78	105.36	110.78	106.44	110.17	105.09	104.56	106.11	106.63	102.65	105.88	105.15	102.43	103.18	104.99	110.53	104.98	112.91	106.52	105.85	109.58	109.4	107.1	101.88	105.11	109.67	103.58	106.66	108.25	102.5	106.41	101.59	111.95	108.24	107.44	102.05	107.04	107.15	110.08	108.3	106.64	109.29	105.32	106.46	103.9	104.43
111.39	105.98	111.62	110.98	108.48	110.16	104.5	110.38	108.47	109.24	111.88	113.25	110.84	109.3	109.95	109.65	110.08	114.94	106.35	110.14	111.51	109.54	110.26	110.97	110.6	107.5	108.82	108.21	107.82	109.35	107.85	110.52	109.2	103.29	106.93	107.05	109.25	107.99	108.4	110.45	110.54	110.83	108.14	108.91	109.65	114.21	109.46	111.5	108.67	110.23
108.08	100.98	104.66	108.9	106.91	106.61	108.24	110.04	105.67	104.04	103.35	106.04	109.02	104.07	107.53	103.52	105.2	108.95	104.83	104.06	104.23	107.2	105.35	104.86	112.24	107.96	105.56	104.89	102.65	105.1	104.92	106.37	106.63	103.28	105.07	108.24	109.67	103.33	102.43	104.79	104.74	106.38	105.78	110.93	108.42	106.33	103.2	107.47	112.26	104.13
106.69	106.42	103.95	108.04	102.22	100.66	105.18	104.76	104.69	102.75	110.64	101.11	107.11	104.44	101.28	102.29	103.16	102.86	106.28	97.579	107.19	102.7	103.78	107.69	104.39	107.28	103.03	107.29	108.56	102.7	102.39	106.94	99.998	102.34	103.11	102.2	105.17	105.11	104.08	101.6	101.86	108.68	104.31	106.34	110.09	104.93	104.68	101.63	104.22	107.28
107.68	106.61	103.68	107.41	105.16	111.44	104.45	105.64	109.88	106.83	109.87	111.1	107.87	105.85	105.35	105.77	108.45	107.34	108.2	108.05	104.11	106.57	101.72	109.33	108.89	107.59	107.97	105.73	105.45	105	104.44	106.35	108.92	104.38	108.1	106.64	108.38	108.82	105.26	105.79	103.52	108.94	107.55	107.42	109.27	100.81	103.24	110.06	107.79	104.67
104.12	105.38	105.68	107.79	103.08	105.83	104.36	104.26	107.25	102.66	110.46	106.19	103.98	104.59	110.34	108.36	105.49	110.91	109.97	104.75	103.76	105.29	100.52	106.14	107.64	107.46	106.85	108.87	106.68	108.9	102.9	108.16	105.98	103.57	106.46	104.79	107.91	111.92	104.75	111.92	107.84	108.44	105.42	110.5	106.95	105.28	100.87	107.73	102.97	107.05
110.44	114.92	112.19	111.13	114.38	114.29	112.28	113.7	116.22	109.33	113.84	112.98	117.77	110.01	118.46	112.21	117.96	112.11	115.58	117.7	111.86	113.55	108.28	111.78	118.94	111.16	117.36	111.11	117.61	107.82	106.64	114.91	108.06	112.88	114.23	114.17	113.07	111.08	111.68	110.72	113.97	114.68	113.02	114.48	110.68	112.68	110.26	116.06	113.45	111.92
97.835	104.79	104.69	105.84	105.74	105.55	106.23	104.58	102.68	104.55	100.89	108.01	105.29	105.17	109.07	105.6	102.68	104.76	104.8	100.61	104.99	107.03	102.97	101.18	107.49	101.57	105.59	107.88	104.76	105.83	103.1	108.76	106.35	106.41	99.177	105.92	100.32	101.64	105.65	101.21	107.9	104.04	101.87	102.22	105.5	105.66	102.06	103.28	104.05	105.4
112.95	112.43	103.84	108.3	109.73	112	107.31	113.58	113.69	114.32	113.23	115.38	113.08	113.74	110.9	112.32	115.24	109.6	113.18	110.16	114.09	108.79	112.74	110.87	110.54	112.38	112.5	111.14	112.16	112.63	109.42	115.45	113.14	115.66	110.98	112.96	108.71	113.45	112.38	109.09	114.18	112.88	116.47	110.21	114.17	111.14	112.49	113.24	118.06	110.68
111.23	111.81	111.61	109.9	111.89	113.74	114.8	113.35	112.07	111.39	113.41	113.45	107.55	109.09	111.28	107.08	111.48	111.29	113	108.88	114.58	114.5	109.56	108.38	110.98	113.42	112.73	113.5	107.48	108.89	108.06	107.4	108.85	114.13	107.63	114.75	111.96	110.56	110.93	112.21	110.82	112.34	110.84	111.38	112.75	110.32	113.12	109.03	109.7	112.06
108.33	112.45	111.9	114.82	113.98	110.93	113.05	111.16	110.15	109.95	111.96	111.87	112.05	111.94	114.79	112.32	113.78	114.79	113.68	115.38	116.52	108.5	108.16	108.54	112.57	108.89	114.81	113.75	107.05	111.52	111	109.71	109.81	109.87	109.99	110.64	110.1	109.48	111.9	110.58	111.08	112.33	112.22	110.88	110.81	114.38	114.8	111.09	112.57	112.66
111.28	111.17	110.99	112.2	113.82	112.37	109.74	110.19	110.55	110.45	111.25	109.27	111.97	115.05	107.66	111.94	115.51	112.22	109.44	114.14	109.46	114.15	116.88	109.8	111.33	109.27	108.71	114.89	111.97	117.21	109.35	109.33	112.14	110.51	107.32	112.41	110.58	115.1	114.78	109.98	112.27	109.86	113.05	114.46	115.27	110.09	110.56	112.81	116.32	113.12
103.9	106.15	104.8	106.11	106.47	105.84	101.35	103.35	102.65	109.42	110.64	109.52	108.02	103.03	107.51	106.42	106.01	104.94	108.51	106.02	104.35	108.67	108.18	101.35	106.49	106.88	104.22	107.06	104.94	105.44	106.84	106.61	107.11	107.19	108.19	104.9	108.72	104.46	106.14	105.97	105.63	106.2	101.48	110.04	108.29	106.5	106.82	105.44	109.09	106.42
109.16	109.36	114.95	107.55	110.68	113.77	107.95	110.42	115.68	108.32	113.75	111.6	111.9	112.04	110.14	109.09	109.61	111.01	116.78	112.07	108.59	109.09	109.96	114.95	113.79	110.03	108.76	110.29	106.42	112.63	109.88	114.07	110.26	112.73	112.09	106.43	108.15	111	108.21	112.04	113.71	114.73	110.43	114.97	111.9	112.29	111.66	108.94	110.14	116.39
119.45	119.98	116.48	120.86	114.28	116.42	114.36	119.8	114.23	118.64	117.67	117.88	121.07	114.36	117.82	116.46	119.73	116.84	112.95	116.33	122.57	113.86	119.32	112.56	116.29	117.35	116.67	121.11	110.74	115.95	116.44	119.49	116.5	115.63	121.82	117.85	118.08	115.67	116.23	112.95	116.9	118.77	119.18	115.45	118.01	118.62	121.42	113.94	120.49	117.66
104.89	103.99	101.91	106.96	104	103.56	105.4	105.67	106.35	109.82	103.19	98.992	106.58	103.57	103.69	106.66	100.4	101.71	109.56	101.37	108.56	104.08	101.63	109.07	102.42	107.67	104.27	109.44	109.37	104.5	102.12	105.06	104.03	108.47	104.03	103.55	106.29	107.36	103.6	102.39	108.4	107.97	108.79	103.19	105.96	105.78	105.72	101.64	107.59	107.05
109.82	107.83	114.27	110.32	110.74	107.13	111.01	110	108.92	110.02	114.2	111.07	110.49	110.35	110.91	110.63	111.38	108.73	110.47	112.06	113.72	108.73	111.09	112.42	112.12	110.69	110.94	114.17	107.29	108.93	109.32	107.18	111.94	114.33	112.86	108.78	113.57	111.5	108.03	108.88	111.47	107.77	111.85	111.95	109.59	114.45	108.95	112.68	108.08	110.15
105.24	104.66	104.43	106.84	103.75	108.17	106.67	107.46	109.2	107.25	102.51	106.99	107.4	102.84	103.52	104.48	106.96	102.44	107.23	103.44	104.11	109.61	105.73	103.98	105.78	107.84	101.2	108.43	106.16	108.95	109.04	104.38	103.04	107.52	107.97	107.68	111.3	100.81	108.51	102.47	105.93	103.11	103.71	108.77	108.26	105.19	107.21	104.22	105.55	106.01
112.96	111.45	106	112.55	113.46	114.54	112.95	110.37	109.86	111.89	108.09	115.12	109.55	106.81	112.05	109.91	113.24	110.52	116.21	112.65	107.86	113.09	113.33	109.69	113.06	112.19	105.93	111.87	112.73	112.3	117.47	113.96	112.47	106.8	107.91	112.45	112.66	107.12	116.3	112.8	110.51	109.2	112.76	114.9	110.23	110.56	109.61	115.65	108.03	107.72
103.81	106.57	109.15	107.21	103.65	109.33	108.87	109.64	104.71	104.38	107.13	109.03	107.59	103.16	107.37	107.36	105.03	109.49	109.14	102.84	106.75	108.08	105.28	109.73	104.69	105.84	102.64	105.72	103.53	105.68	101.31	106.67	106.18	104.94	103.26	103.99	106.15	106.38	107.36	108.07	106.33	102.76	102.43	107.53	107.19	107.52	109.64	109.04	105.34	105.32
104.04	103.01	108.08	110.21	104.82	106.45	103.85	107.22	106.45	107.03	103.63	107.12	103	102.36	107.42	107.62	105.55	105.94	109.73	101.18	103.43	104.36	103.59	105.26	107.37	106.27	106.25	109.22	107.2	106.74	111.82	106.29	109.19	99.747	110.85	106	106.55	104.03	101.12	111.1	110.03	110.44	106.59	110.36	101.98	105.53	108.03	105.13	105.04	105.5
106.64	108.81	109.48	104.59	103.65	108.78	104.6	105.19	106	110.24	103.9	105.44	111.21	107.08	106.65	106.65	107.3	106.59	105.94	103.47	105.33	107.68	105.28	105.08	107.67	106.16	102.17	104.61	102.64	103.77	106.74	105.49	112.72	104.99	103.7	103.79	106.62	104.27	107.53	105.05	107.14	104.46	107.76	110.16	104.6	106.9	106.12	105.09	106.34	106.13
109.98	107.92	104.34	106.78	105.23	106.47	106.1	107.36	105.53	107.13	106.63	103.9	104.78	109.47	106.12	111.8	111.11	104.69	106.07	112.45	104.46	102.81	108.15	109.07	109.85	105.64	105.16	102.49	107.34	101.93	106.82	105.09	105.77	105.69	109.01	108.9	105.65	110.64	105.55	106.2	107.66	106.41	103.83	102.11	108.06	109.14	104.13	108.09	105.33	108.67
102.14	106.22	106.07	109.33	107.28	104.05	110.97	108.13	103.38	104.83	110.58	101.92	102.23	102.37	106.21	101.16	107.45	106.6	104.76	109.37	106.52	100.3	106.98	108.9	109.5	107.67	106.69	104.71	106.37	103.84	105.62	104.21	102.96	105.86	107.1	106.7	104.72	104.88	106.41	104.14	101.07	106.15	101.86	103.99	103.72	99.62	107.91	100.77	106.69	101.6
102.68	107.86	102.31	102.69	101.51	108.27	108.02	106.21	104.77	106.22	102.36	101.97	104.41	99.406	104.81	104.1	102.29	106.72	108.31	101.81	106.72	100.56	105.51	103.69	105.84	104.45	101.27	107.51	108.88	102.93	103.58	103.27	102.8	106.56	103.75	103.8	103.27	107.02	103.62	99.159	107.14	107.87	104.98	103.4	103.53	107.12	100.56	102.17	105.85	106.65
101.7	108.26	99.804	102.06	98.706	102.74	105.9	102.05	109.64	105.27	104.33	107.65	98.206	101.71	99.665	103.96	105.71	102.59	101.41	106.34	103.94	104.41	104.31	103.34	105.14	104.82	106.97	104.93	107.87	109.93	105.24	99.931	105.37	106.23	100.3	105.3	105.39	102.21	107.54	107.62	105.16	106.08	103.65	106.39	105.43	104.95	106.95	101.85	101.24	104.14
113.23	110.32	111.41	112.3	113.31	113.75	111.54	110.69	114.24	113.89	115.99	114.67	109.78	112.65	113.01	109.25	108.92	114.99	110.88	112.28	113.58	112.41	111.01	114.22	107.66	114.83	112.54	113.22	112.24	114.32	108.54	113.18	110.83	116.7	114.63	111.61	108.22	116.82	111.71	115.2	113.13	110.39	116.09	115.09	116.14	112.08	114.66	112.7	112.57	108.66
106.54	106.19	104.29	106.34	102.38	104.4	109.42	105.25	103.94	108.73	102.91	104.27	113.12	106	104.49	109.18	107.06	102.58	108.12	106	105.03	103.87	107.15	109.53	108.57	105.38	98.186	105.54	105.53	106.6	108.02	106.37	100.31	106.68	101.58	108.65	105.36	109.26	103.26	105.2	102.05	105.85	105.05	106.88	105.59	109.67	105.23	104.87	108.77	104.65
103.97	106.04	109.21	105.85	109.03	102.57	106.53	106.72	110.48	105.45	109.34	106.25	108.26	102.44	104.78	110.29	103.77	106.97	104.8	104.37	107.22	109.48	102.4	103.8	107.14	104.19	106.37	107.06	108.92	106.96	104.22	105.24	104.31	110.58	106.16	106.83	105.4	105.31	102.27	103.96	107.36	108.63	104.14	107.34	106.2	105.63	102.56	110.23	103.84	106.33
105.41	113.31	110.76	111.27	111.23	108.29	111.83	118.07	111.42	110.63	111.18	108.54	112.75	112.68	109.9	111.76	110.12	108.44	110.49	108.6	111.69	106.77	104.97	114.63	111.37	111.43	112.41	113.29	113.83	109.99	110.51	110.08	112.22	111.13	105.2	112.71	106.3	115.6	110.98	113.54	113.16	109.96	107.32	113.58	114.88	112.68	111.22	115.21	108.81	113.53
114.69	114.07	111.2	110.84	119.57	113.13	110.65	108.42	113.33	110.32	109.34	106.05	108.02	109.67	117.25	111.35	114.48	118.48	114.69	110.34	111.79	111.8	115.33	112.64	111.9	110.91	110.97	113.08	113.94	108.14	111.66	111.74	115.84	111.59	117.14	109.83	112.89	113.02	112.76	110.92	115.41	110.93	115.02	113.86	117.51	111.01	114.77	114.32	110.49	110.26
110.94	111.14	111.23	114.06	115.28	110.31	108.8	111.81	113	112.7	110.25	110.8	107.15	109.28	105.45	111.13	113.41	112.29	114.51	112.87	111.74	116.66	112.85	112.53	112.29	112.07	114.23	109.34	114.95	114.6	111.35	109.79	113.74	106.23	113.03	109.48	114.5	112.3	110.57	112.81	106.11	109.05	111.92	112.96	111.91	113.1	110.21	112.65	111.25	112.8
103.23	108.05	104.31	104.67	105.72	110.11	102.35	107.49	106.53	110.66	100.45	110.14	107.49	99.463	108.05	106.23	105.67	101.44	106.09	105.64	106.08	107.77	106.02	108.37	106.03	109.36	104.49	105.3	106.73	109.61	105.83	104.64	105.38	108.51	104.36	107.6	104.46	107.61	111.25	101.08	100.13	106.66	103.14	104.54	108.25	106.39	105.33	106.19	103.98	104.75
104.87	108.93	109.25	108.75	109.15	107.77	108.49	102.82	109.17	106.49	102.91	105.64	108.02	106.24	105.46	104.98	103.7	108.32	104.58	103.29	112.55	102.68	108.54	108.15	107.21	105.2	103.01	108.55	108.23	109.52	103.86	106.95	104.69	106.19	106.19	107.53	103.91	103.25	105.53	105.6	102.91	101.2	106.55	107.71	104.91	102.54	106.81	110.22	108.85	107.51
112	113.24	111.17	112.97	112.68	111.23	109.58	116.36	113.89	110.04	113.97	112.75	110.06	113.58	110.57	117.79	111.99	110.39	112.45	112.38	117.09	115.64	109.4	117.36	111.66	114.69	118.64	115.5	113.8	109.62	111.68	115.43	114.16	115.8	110.12	113.92	110.57	115.18	112.54	112.85	112.39	116.54	113.47	111.2	114.28	112.88	111.75	109.55	112.66	105.19
104.5	107.21	103.99	103.58	109.04	106.98	109.43	106.26	108.23	103.87	106.52	107.84	104.22	101.69	103.64	106.15	104.19	108.9	105.51	102.96	104.41	103.44	103.58	107.23	106.06	102.71	107.6	105.52	107.15	105.21	106.2	108.45	112.43	104.65	102	108.28	107.25	100.66	104.86	104.12	102.25	104.26	105.58	104.42	107.92	101.89	105.61	103.45	107.89	104.05
116.79	113.53	112.91	111.02	110.78	110.21	113.13	109.78	109.76	114.11	117.19	114.85	112.59	112.82	113.95	111.23	111.91	107.71	112.78	111.96	114.88	112.99	112.18	113.75	112.01	106.41	111.54	111.82	110.75	109.65	110.16	108.74	112.44	112.48	111.57	111.48	110.46	108.9	111.73	110.49	112.63	112.64	111.59	112.02	105.26	112.73	109.49	110.77	117.16	116.5
104.36	107.24	104.45	106.66	106.56	102.09	109.29	100.83	105.39	108.57	104.49	110.58	102.87	108.73	109.64	108.51	105.25	106.42	105.28	108.01	107.15	103.81	109.57	105.13	104.07	107.31	104.69	103.65	106.79	105.64	105.62	102.66	106.3	104.42	106.62	104.61	107.94	108.45	106.4	108.02	104.5	101.82	107.86	108.02	106.09	106.32	109.81	104.9	104.25	109.42
107.55	104.25	106.93	105.68	105.61	106.39	107.12	105.53	105.01	100.87	108.17	106.89	108.64	108.06	108.41	106.81	108.85	103.28	103.93	106.53	105.94	100.57	107.16	107.04	107.61	108.74	109.07	106.45	103.28	106.49	104.27	106.72	101.32	103.14	104.98	106.33	105.86	110.68	106.9	106.48	106.51	110.93	104.77	102.92	107.68	102.46	104.98	111.47	107.06	100.82
109.83	108.22	105.08	103.95	104.84	102.64	103.84	102.94	105.95	104.22	107.9	105.46	104.35	106.14	98.287	104.36	108.94	110.74	100.45	104.71	109.29	110.41	100.8	98.416	103.78	106.23	103.2	105.3	108.04	102.52	106.66	106.69	110.69	108.9	103.36	104.38	103.05	107.92	105.71	107.37	107.66	106.8	104.34	104.11	102.25	101.32	102.59	108.92	103.1	103.13
109.81	113.62	112.53	114.8	110.15	111.97	111.4	112.32	107.68	111.19	111.88	111.15	113.41	111.53	110.94	111.33	110.17	107.63	110.55	109.92	111.02	115.16	113.27	112.77	112.73	114.88	109.81	114.24	108.63	114	107.35	114.94	113.11	111.44	112.09	113.57	113.02	113.75	110.4	110.7	113.38	116.27	111.59	113.72	108.69	111.3	110.37	110.1	110.67	112.7
111.19	105.66	104.74	102.4	108.82	102.02	111.24	102.13	105.49	106.48	110.15	107.73	107.18	102.65	107.51	103.86	107.34	101.4	106.52	104.98	103.7	103.44	106.36	106.3	101.32	109.31	107.08	105.08	103.75	100.42	105.27	108.49	105.89	105.88	108.46	106.28	101.23	104.71	107.98	107.79	105.4	108.04	107.9	107.9	107.79	102.07	108.81	101.47	109.67	103.17
105.64	101.65	105.3	107.04	104.31	107.33	103.93	104.99	107.87	106.26	104.68	104.68	104.58	106.68	102.59	107.07	104.67	107.12	100.72	108.93	101.62	108.3	107.46	107.02	102.94	105.39	105.45	104.81	103.28	106.86	106.98	104.55	104.85	102.96	104.76	105.92	106.05	108.02	110.79	101.9	104.49	107.55	106.82	105.26	106.48	110.32	104.47	103.74	108.02	103.47
112.66	115.58	114.98	110.8	114.1	111.87	111.34	107.7	110.13	114	109.88	114.25	113.62	114.51	115.34	112.47	115.84	111.14	107.57	110.71	112.87	114.66	110.05	110.62	108.86	109.39	109.44	114.82	109.2	114.2	112.2	110.76	109.41	112.4	111.13	114.83	109.6	110.2	112.96	108.6	112.12	114.92	108.64	111.61	108.47	113.85	110.16	110.71	115.98	109.85
104.91	106.71	108.24	106.95	104.38	105.14	106.84	102.52	102.65	103.08	105.23	101.55	105.27	106.45	100	105.82	105.32	106.35	108.86	106.54	102.81	103.03	105.56	104.11	105.38	104.25	105.34	103.58	105.7	105.47	103.97	108.08	102.04	105.18	105.5	105.42	105.08	106.36	104.35	99.217	104.35	106.44	103.35	101.99	104.73	103.38	106.84	105.7	102.68	107.16
103.57	105.98	104.77	103.27	102.85	107.81	112.46	109.83	102.65	102.61	105.7	108.96	106.9	103.54	109.32	105.15	106.15	105.35	108.59	106.78	106.22	106.38	105.52	107.18	108.42	104.07	102.53	107.31	106.14	106.76	107.34	107.24	108.42	105.24	108.2	108.09	110.27	105.95	100.24	106.58	108.74	105.73	106.14	103.52	107.76	106.07	105.06	104.66	103.87	105.21
100.02	96.578	98.171	96.908	106	99.871	101.52	96.379	97.242	101.64	102.12	95.787	99.374	101.34	100.03	98.237	101.77	103.96	93.032	102.07	101.86	99.19	94.753	96.152	100.9	93.846	98.648	100.39	98.938	102.74	102.07	102.51	104.71	101.15	93.787	95.931	99.084	103.5	98.372	98.229	101.05	99.177	97.788	105.56	107.2	104.2	100.89	97.254	97.583	98.613
100.83	107.04	106.04	107.1	109.39	106.37	104.68	107.13	104.31	105.43	104.23	106.18	101.66	101.28	105.83	106.21	106.69	105.12	98.591	107.61	105.25	102.28	107.95	102.86	104.59	105.78	103.98	108.17	106.21	107.48	105.11	108.3	107.21	105.94	105.6	109.17	106.26	103.3	106.74	109.11	103.22	106.91	104.97	106.76	104.55	107.59	102.85	106.42	103.68	103.98
117.42	115.51	110.34	109.87	107.72	114.72	109.52	109.89	112.53	113.58	114.81	111.97	112.05	111.64	111.77	111.63	110.56	111.72	114.84	112.21	107.5	110.77	111.15	107.82	106.09	110.62	111.81	112.09	107.77	113.49	110.49	113.25	109.37	109	112.57	108.46	111.58	111.99	109.98	108.07	112.38	112.22	108.63	109.63	109.53	109.91	107.49	110.95	116.09	112.13
100.65	97.321	99.854	104.69	97.644	102.07	100.86	101.32	103.01	101.36	101.45	100.12	101.54	96.659	100.62	101	96.427	98.4	97.364	101.76	104	98.925	97.795	100.36	100.95	100.61	98.838	101.41	98.615	97.239	93.235	100.59	94.026	94.326	101.52	100.95	100.33	98.402	98.387	94.404	98.897	103.55	98.573	97.72	100.61	102.77	101.4	103.69	100.12	102.86
105.07	110.76	105.41	107.05	106.62	109.81	105.38	106.53	103.47	109.48	105.53	102.81	105.31	103.25	101.92	109.66	105.1	108.68	105.13	106.16	105.43	104.13	109.43	108.77	106.06	107.09	106.94	111.3	99.893	102.77	105.87	105.36	107.21	106.25	104.4	108.38	102.58	107.2	109.67	100.26	108.87	102.46	105.91	105.14	109.73	106	105.45	100.51	103.31	102.11
105.6	108.52	102.28	103.88	103.74	109.45	104.33	108	103.69	105.98	103.97	103.37	109.48	109.47	103.4	100.06	102.81	103.48	106.92	103.94	104.38	106.78	103.04	110.49	105.69	107.06	104.01	108.31	104.4	103.86	110.24	104.46	108.61	108.7	104.08	106.69	103.89	104.33	108.39	103.57	105.55	108.02	104.54	106.7	103.3	102.58	97.617	99.846	102.66	105.62
99.57	99.678	98.056	98.949	94.34	103.85	100.75	101.13	100.04	100.92	102.11	98.076	99.733	103.93	102.21	100.88	101.92	103.06	99.021	99.271	102.93	101.79	105.13	102.08	99.027	107.12	99.319	103.82	100.84	102.66	103	98.557	99.269	98.703	103.35	99.584	103.48	101.31	101.61	98.387	103.4	101.8	98.356	102.81	103.32	102.03	102.49	104.12	100.46	100.75
100.1	97.617	98.931	102.41	100.48	99.673	95.144	96.688	100.56	101.23	101.09	106.04	97.454	104.46	100.01	99.389	98.535	103.32	103.93	107.09	100.94	102.13	99.74	103.59	100.52	98.342	105.43	102.34	99.537	101.34	104.74	102.03	101.24	101.38	97.413	101.04	107.31	97.432	102.9	103.94	102.55	98.478	103.25	104.48	100.85	99.381	102.1	103.39	99.259	100.19
108.73	110.54	113.71	110.28	111.79	110.92	109.14	112.55	108.18	112.59	107.83	115.03	111.62	107.65	110.67	111.06	113.94	109.63	115.38	110.84	113.09	105.88	110.29	111.92	108.7	106.47	109.81	114.74	111.97	109.36	107.44	109.01	112.26	108.84	110.44	111.99	113.85	114.96	107.56	110.29	111.45	108.23	113.06	108.98	109.18	110.41	105.93	109.32	109.1	111.63
111.78	114.27	105.55	110.47	106.84	112.78	114.06	111.31	110.25	109.57	107.3	110.42	111.21	104.28	108.97	108.72	115.62	113.41	109.28	110.31	109.54	106.65	113.16	108.6	111.55	111.59	106.65	111.86	106.03	112.73	111.35	112.55	105.42	109.94	113.42	109.02	110.45	106.82	113.22	111.54	106.61	106.38	109.86	107.32	109.59	114.33	107.42	107.41	115.14	107.8
117.45	117.24	115.56	117.13	118.56	122.99	119.7	118.22	113.41	120.54	114.14	116.19	118.91	115.51	117.34	116.01	116.08	117.06	112.33	120.03	123.18	115.65	118.14	117.47	119.65	121.93	114.52	115.63	121.12	115.29	117.95	122.96	117.88	120.96	117.94	119.43	122.18	117.35	117.42	120.05	116.49	117.15	118.49	114.32	115.24	118.2	115.4	113.88	118.95	118.68
105.5	107.08	101.04	107.29	110.93	104.58	104.89	103.78	104.67	102.52	105.82	104.14	103.65	102.97	108.01	104.37	103.81	103.11	101.67	101.88	103.72	104.03	106.69	103.88	106.53	104.74	106.64	105.36	104.06	108.29	109.81	104.61	106.3	107.19	103.98	109.07	104.35	104.85	103.45	104.22	102.23	103.99	105.83	106.36	104.03	104.86	104.36	101	104.01	100.67
109.17	110.74	112.84	108.87	107.56	110	116.54	111.87	112.6	106.98	112.76	110.1	113.11	109.76	112.33	106.82	104.44	107.4	106.12	111.91	113.28	112.04	116.48	114.18	109.16	112.79	110.04	113.98	111.91	108.54	114.39	114.45	108.48	110.8	113.35	113.72	116.52	110.15	110.65	110.3	109.97	106.72	113.08	110.68	111.09	107.52	111.14	115.26	111.15	113.69
114.38	113.29	111.83	114.34	116.72	114.13	116.7	114.63	116.48	109.78	115.66	113.3	114.29	114.4	116.79	110.63	112.51	113.53	108.61	114.82	114.39	115.8	110.87	113.82	114.1	116.28	114.45	114.58	113.8	110.16	110.99	111.73	115.24	109.29	108.46	113.5	113.59	112.96	110.7	115.44	113.23	112.65	112.36	112.92	115.5	113.21	111.77	114.04	111.08	114.58
97.998	101.49	102.32	98.794	98.392	103.2	97.666	100.81	96.484	96.281	96.008	99.356	98.033	92.618	103.94	101.46	101.64	99.282	99.657	101.01	100.45	99.3	100.11	94.894	100.93	102.14	99.604	100.8	100.3	104.63	103.53	102.84	99.196	101.41	99.92	95.684	101.18	98.999	99.535	100.4	96.293	96.921	97.218	97.598	94.825	101.63	98.342	97.987	99.498	98.473
109.74	110.38	113.46	109.76	112.23	111.66	113.36	112.19	109.48	111.45	111.99	106.92	108.37	110.04	106.74	116.47	110.67	111.56	108.62	110.92	110.47	112.11	114.84	112.4	114.95	111.77	107.88	110.69	111.62	109.82	112.94	115	110.43	110.57	113.67	111.38	107.53	113.04	109.59	114.31	112.25	114.69	112.58	109.27	112.06	108.94	111.12	112.2	113.01	114.58
109.38	103.8	108.75	107.79	109.15	105.68	101.77	108.02	109.2	109.13	102.28	104.22	107.65	106.2	110.42	108.49	109.67	105.23	106.68	101.92	108.95	105.34	108.13	104.09	104.09	99.382	101.72	101.51	106.21	101.87	106.42	104.84	109.69	102.88	107.28	107.11	108.49	104.9	106.85	108.11	102.66	105.42	106.66	109.97	105.4	107.5	103.47	104.53	105.01	104.2
103.86	104.61	101.55	107.65	105.89	107.22	107.89	103.18	110.58	106.54	104.14	106.07	104.69	107.21	102.63	101.92	105.54	111.86	106.8	107.33	101.3	107.2	106.65	106.22	101.47	105.33	102.3	105.27	103.72	104.62	104.58	104.4	109.06	109.09	108.92	102.62	103.75	104.83	107.31	105.72	108.74	105.27	104.23	108.09	106.47	107.22	107.15	108.48	104.26	105.68
102.45	103.84	106.62	109.99	109.28	104.87	97.467	106.09	101.47	106.53	106.29	105.61	103.06	106.08	103.92	105.32	101.98	101.93	103.57	100.88	109.36	99.464	103.22	101.29	103.4	104.33	102.77	104.51	103.75	102.9	103.49	112.28	105.61	105.08	103.7	103.94	100.64	106.03	104.86	103.72	107.86	107.78	101.34	103.16	99.84	105.47	104.51	103.4	102.13	104.21
107.25	110.49	108.86	111.32	110.2	111.14	106.68	108.74	108.37	110.37	109.09	114.38	108.93	109.06	111.02	112.15	105.58	110.83	112.3	114.91	110.47	107.67	108.62	107.76	113.43	112.2	113.12	106.01	112.44	105.63	110.97	111.33	109.9	104.52	111.85	112.67	114.13	110.37	106.05	111.3	105.37	115.99	106.64	106.26	109.78	109.45	109.96	113.59	109.84	111.05
107.05	104.59	103.07	104.03	104.04	109.07	103.42	106.57	102.72	108.9	109.34	110.46	101.9	104.25	102.95	108	107.92	100.07	100.65	107.01	100.85	104.43	105.34	105.08	101.2	104.26	112.64	101.54	103.02	107.07	104.03	109.63	109.36	106.35	99.228	104.57	102.93	101.58	105.03	104.83	105.55	104.7	101.25	104.24	108.34	101.15	108.02	110.07	105.13	106.68
108.56	101.9	106.36	101.33	107.12	108.65	107.7	108.42	105.82	104.83	104.08	108.75	109.17	110.55	103.04	102.54	107.8	103.27	109.9	108.63	107.33	108.03	106.9	105.88	105.41	107.29	103.92	103.49	102.19	106.42	103.98	114.25	107.37	105.03	100.4	107.65	106.09	105.5	107.33	105.36	106.93	106.65	104.3	109.68	106.48	108.21	102.95	110.03	103.83	107.4
102.36	108.71	111.72	106.38	108.53	105.98	105.72	109.47	105.48	104.87	105.27	107.36	109.85	105.04	107.26	108.05	107.11	108.56	104.3	112.68	108.39	112.1	107	107.47	105.3	100.56	102.57	107.84	106.39	108.83	108.02	106.34	105.18	110.33	108.31	108.71	105.78	104.31	105.99	103.44	103.61	107.56	105.34	110.19	106.69	105.48	110.55	107.09	109.78	105.57
108	96.827	106.54	106.7	106.35	100.06	103.83	108.49	104.12	107.96	102.02	104.6	103.39	102.69	103.96	102.13	104.85	105.38	110.75	101.9	97.801	107.32	104.5	105.89	105.13	104.46	103.29	105.14	107.84	106.41	105.06	103.56	103.17	106.11	103.63	105.43	103.81	109.36	102.77	104.13	105.32	101.99	101.44	105.1	105.73	104.82	103.68	106.74	104.62	106.35
114.69	109.78	110.53	113.27	113.64	113.5	111.97	111.64	110.56	108.54	111.21	112.96	109.34	111.72	112.13	112.33	110.55	109.01	112.15	114.39	115.93	108.78	112.43	109.13	109.24	111.58	115.84	113.22	110.37	110.75	112.05	111.63	110.61	109.62	111.27	108.34	110.95	113.89	112.83	112.1	107.11	111.5	112.92	105.57	110.98	112.01	108.04	112.44	114.18	114.91
106.63	104.27	105.44	101.91	108.38	107.61	107.64	101.19	103.65	103.28	101.76	104.78	103.64	103.9	109.05	106.53	104.61	107.69	102.2	103.85	107.89	104.91	107.17	107.5	107.51	106.76	103.83	108.84	106.65	105.21	104.75	103.26	109.2	112.4	111.07	101.76	103.1	105.54	105.26	108.1	104.77	104.42	107.31	107.2	107.86	105.28	105.89	108.92	102.91	106.65
104.8	107.03	102.98	102.79	108.27	107.72	103.32	106.14	107.58	105.8	106.25	105.58	105.61	106.55	108.91	107.6	107.65	106.04	104.66	107.79	104.89	110.03	110.33	105.24	109.69	109.82	103.89	109.31	103.36	103.86	107.28	111.22	103.3	102.35	104.28	103.5	108.32	105.41	104.96	107.2	102.97	107.63	101.59	104.03	107.12	107.72	108.14	110.58	107.43	103.23
109.92	107.9	106.18	104.74	105.02	105.53	104.2	105.39	106.94	107.41	102.45	110.31	114.7	102.71	104.11	108.58	106.55	101.73	106.28	107.75	106.69	107.96	108.93	106.48	105.91	107.15	104.72	105.41	106.46	102.37	108.75	111.28	103.52	109.21	107.3	104.01	106.58	102.37	106.78	102.92	103.36	108.32	105.8	108.15	105.83	106.62	107.02	109.46	110.45	106.98
113.58	109.27	111.42	109.2	108.99	116.01	113.49	110.94	109.36	110.67	111.17	105.66	110.49	110.06	112.73	113.81	110.8	114.3	112.44	112.36	110.03	113.29	111.78	109.86	114.15	113.45	109.1	112.43	111.37	112.48	114.26	109.61	115.6	106.15	114.81	113.1	110.44	111.99	111.85	113.89	109.72	111.95	112.76	115.98	113.77	111.41	112.78	111.2	109.37	114.27
109.76	110.4	111.72	113.68	113.39	109.23	112.59	111.45	111.54	112.59	111.34	106.76	108.89	110.25	113.13	111.97	107.23	105.68	109.69	115	112.15	115.11	113.93	106.8	112.51	111.43	109.49	112.51	111.41	107.85	112.12	110.11	111.61	111.06	108.9	111.07	108.22	108.62	109.85	111.6	111.08	114.06	108.8	111.16	109.1	111.98	113.96	110.34	108.11	110.89
106.98	108.62	107.2	102.13	110.96	108.92	109.08	106.85	110.11	104.97	111.63	106.3	106.73	105.54	108.68	102.77	105.3	106.52	105.79	108.87	108.54	104.59	106.37	107.09	102.44	104.75	104.25	106.13	109.12	107.15	106.24	106.7	102.49	107.08	109.99	106.55	106.3	106.64	106.4	108.23	108.13	106.45	107.69	105.75	109.62	107.73	107.77	114.78	109.05	102.53
107.66	111.13	112.06	116.81	115.31	117.5	108.31	111.41	110.81	113.81	109.97	111.97	110.91	108.52	112.79	111.21	114.42	112.76	114.63	115.53	111.19	114.47	114.06	111.42	114.27	111.86	112.4	111.43	108.57	110.72	110.17	112.71	107.68	107.59	114.17	115.97	110.84	108.8	110.7	107.23	112.67	112.44	116.56	112.12	114.04	114.2	113.37	109.88	110.25	114.76
101.09	105.43	100.23	104.75	106.42	104.47	106.98	101.66	103.41	106.84	108.83	107.28	103.69	105.36	105.64	106.15	101.09	103.51	105.1	102.62	100.76	108.21	99.871	108.8	106.29	109.26	110.19	102.89	100.63	102.6	104.99	104.31	105.87	103.62	103.01	99.479	103.21	103.41	103.58	103.14	106.14	101.14	103.48	103.62	107.87	104.04	104.11	99.024	107.23	103.59
106.9	103.29	101.69	102.12	101.95	101.32	99.093	99.943	98.135	103.1	103.48	102.35	99.303	99.335	99.218	98.898	99.401	103.18	102.16	102.18	102.45	98.861	102.09	106.01	101.88	100.99	101.49	101.54	98.867	100.21	100.43	100.81	104.34	106.03	101.2	100.36	103.41	100.88	101.66	103.42	101.14	105.17	101.12	102.77	100.39	100.65	99.072	98.577	99.822	103.87
106.19	104.71	107.33	104.96	105.46	105.67	105.45	106.34	98.908	110.52	106.72	103.56	106.38	103.2	105.88	105.94	101.1	107.99	107.81	110.33	100.46	102.95	107.88	109.91	102.2	104.43	106.24	104.73	107.42	104.22	101.35	108.33	105.78	108.91	113.39	104.51	109.36	104.26	105.56	105.48	103.04	104.23	105.86	106.91	106.23	109.67	107.99	107.32	106.35	102.77
109.68	111.71	112.81	112.7	114.67	110.13	111.28	112.14	108.81	113.06	109.48	106.32	116.35	111.9	114.48	112.12	111.8	114.91	112.73	108.14	110.93	109.22	111.38	110.07	105.39	109.57	116	110	113.3	111.07	109.61	112.35	109.76	109.53	108.58	111.48	113.6	107.39	109.56	113.41	111.61	107.07	112.82	107.58	107.49	111.02	114.51	112.4	111.35	115.81
107.9	107.06	103.3	105.32	106.83	110.07	108.75	110.27	104.63	102.21	106.02	106.31	106.27	104.03	107.5	104.63	105.27	109.15	108.11	107.55	110.4	103.82	105.52	109.84	102.17	100.6	107.14	104.43	104.26	105.9	110.42	105.3	106.03	106.44	110.63	99.32	103.66	106.48	103.43	105	110.73	106.88	105.82	106.2	106.41	107.33	105.06	106.5	109.58	104.96
106.89	106.95	105.09	107.75	104.6	107.58	102.34	107.2	109.09	102.57	106.84	102.41	112.2	106.97	107.71	106.1	102.71	106.67	109.11	104.18	103.84	107.86	110.19	103.49	108.99	106.32	102.1	105.6	104.78	108.63	103.99	105.99	107.99	106.05	109.94	106	103.4	104.37	107.81	104.36	103.28	107.01	106.59	107.74	107.2	109.88	105.53	108.28	107.3	105.54
104.75	101.71	99.237	101.85	103.02	101.79	107.03	107.82	105.56	104.89	103.89	105.6	106.35	108.54	107.49	101.75	106.6	104.59	106.29	104.64	99.301	106.61	100.57	104.32	100.58	102.67	104.88	105.15	101.96	103.08	105.06	103.21	103.08	107.52	107.52	100.93	107.12	102.3	104.49	102.68	104	101.24	103.21	103.17	103.89	105.5	101.11	98.29	99.348	106.32
109.73	112.51	112.19	116.96	114.87	108.49	113.17	114.55	110.52	107.33	106.11	113.51	113.83	115.85	109.64	109.21	111.2	114.55	108.94	108.78	108.51	112.36	111.48	104.77	106.17	110.65	106.67	113.52	109.77	110.06	110.91	111.83	111.98	108.22	109.96	112.71	111.73	110.02	111	110.11	112.14	108.71	108.73	113.45	110.59	109.57	110.32	111.41	112.39	108.66
109.52	110.01	114.89	113.52	107.87	103.33	113.96	109.73	113.12	111.63	111.49	111.11	114.01	110.53	111.28	115.48	108.77	109.41	111.69	110	107.31	114.38	111.39	112.87	108.31	110.65	109.6	115.3	110.34	109.85	108.24	109.49	106.95	114.21	109.53	109.5	109.95	106.12	104.32	110.93	113.01	112	111.12	114.71	110.25	109.02	110.34	108.36	110.94	110.93
110.37	111.58	109.84	108.35	114.06	110.65	110.89	113.31	114.2	111.33	107.97	109.25	108.47	108.65	110.58	107.24	107.68	111.96	112.93	113.41	114.96	115.12	110.56	110.35	108.87	113.33	108.01	111.05	115.78	114.27	108.73	110.53	111.92	116.82	107.64	111.9	110.3	112.9	112.37	108.5	113.53	112.94	108.41	113.83	106.93	111.27	112.51	111.69	107.72	108.29
107.88	107.37	112.65	107.93	111.36	113.14	113.13	109.27	114.48	110.01	110.38	111.36	112.52	112.06	107.94	108.09	109.11	111.23	109.06	111.41	112.83	112.14	112.37	112.4	111.76	110.03	111.83	114.81	112.72	111.46	114.89	110.47	107.59	112.25	112.47	112.42	109.19	106.63	108.34	109.23	112.13	109.29	112.39	114.23	111.1	110.16	111.19	111.91	108.56	108.86
114.72	109.57	112.95	111.85	111.68	111.79	112.12	113.22	112.73	106.51	108.69	117.64	113.68	109.92	114.88	113.62	111.8	117.58	111.69	111.34	113.1	116.21	112.96	112.09	112.16	111.84	115.09	110.45	111.71	109.08	107.19	114.85	112.74	109.82	112.31	110.4	106.82	110.88	112.53	114.12	110.93	113.16	111.25	112.24	113.23	112.38	115.81	115.06	110.27	106.89
105.55	108.32	103.57	105.41	101.86	103.66	105.71	102.37	106.56	103.12	110.07	103.27	99.012	103.17	102.04	101.86	102.76	104.95	102.55	102.5	107.65	102.34	109.84	103.65	100.67	103.86	105.71	104.02	103.66	106.04	100.71	106.23	103.88	103.61	104.89	108.25	108.71	105.49	107.37	105.4	104.98	108.89	104.64	102.61	107.22	99.867	102.94	104.77	104.44	108.27
104.03	99.938	102.48	103.69	113.18	108.68	106.75	106.26	104.7	103.44	105.93	105.73	108.42	105.17	110.27	102.28	107.62	108.76	103.79	108.2	100.94	101.89	102.67	106.06	106.71	109.9	106.68	101.03	104.76	105.93	106.08	105.27	105.87	105.34	109.07	104.27	106.14	98.584	106.84	105.7	101.81	107.87	103.4	107.35	105.02	105.89	106.02	103.26	104.08	107.34
107.44	108.13	106.82	105.76	107.54	105.83	100.35	102.01	108.22	106.42	101.86	102.67	106.79	103.52	105.29	103.52	106.33	108.3	107.17	106.43	107.29	108.41	103.37	107.33	109.45	109.68	103.57	109.5	102.72	101.46	103.05	103.14	106.02	105.82	108.11	107.87	103.75	104.91	107.18	99.378	105.57	105.12	103.47	103.49	105.9	107.93	104.86	108.68	103.89	108.66
108.38	105.86	103.31	106	102.69	102.79	99.2	105.01	104.3	107	105.21	102.04	104.66	102.91	105.18	104.85	105.63	101.41	100.47	101.49	105.24	102.31	104.51	102.46	107.41	104.48	102.66	107.68	106.21	106.12	103.09	105.34	106.33	104.3	105.54	103.47	108.93	105	104.9	108.94	102.67	104.8	101.97	100.03	104.91	103.1	109.75	106.55	104.77	101.66
105.02	113.17	110.87	110.3	115.99	106.61	111.57	110.29	111.54	109.06	110.37	103.53	107.38	107.96	109.6	109.44	110.08	108.33	108.92	106.41	112.42	110.89	109.43	109.36	110.44	110.52	107.17	111.16	108.04	108.93	107.6	110.08	109.3	106.16	110.8	110.77	108.91	111.34	112.42	104.78	109.3	106.56	108.43	113.05	111.5	109.79	108.85	109.68	109.61	113.85
108.04	109.47	110.43	108.81	112.1	108.97	113.27	111.68	110.07	113.45	111.88	113.03	109.94	112.65	113.82	110.94	109.99	110.98	110.06	114.79	112.18	110.24	113.73	110.41	116.68	113.62	109.84	116.88	112.33	108.49	115.09	110.78	109.92	107.78	109.19	112.1	110.36	110.45	106.53	106.1	111.81	111.23	112.55	111.48	112.74	108.42	111.24	106.94	112.55	110.16
106.12	104.38	106.83	106.24	101.65	105.43	105.27	101.44	101.75	104.8	106.72	107.96	106.69	107.54	102.38	102.47	102.51	106.07	103.6	104.09	107.32	103.69	106.65	101.03	108.31	107.3	105.48	99.796	103.75	104.41	101.61	100.69	104.29	103.02	102.16	102.73	103.76	103.32	106.27	101.89	100.23	106.38	102.61	108	106.61	104.42	109.37	101.9	99.323	103.7
104.51	104.33	107.22	102.56	109.43	105.22	110.28	109.11	109.11	105.85	107.18	106.06	104.56	108.22	106.67	111.67	105.44	106.95	112.24	103.99	106.08	105.15	108.5	106.91	109.86	102.47	104.85	109.45	108.53	103.59	106.3	108.54	106.62	109.76	102.44	107.9	108.65	105.71	105.55	104.1	106.18	106.52	106.36	102.77	109.58	107.78	109.44	108.87	107.66	104.33
105.2	105.05	104.22	104.08	104.75	105.65	107.84	103.9	104.97	107.04	101.57	104.47	103.54	109.91	108.51	106.39	107.55	107.24	108.7	108.37	114.23	109.7	109.16	105.56	110.08	104.12	102.22	105.79	103.67	103.73	110.42	101.86	107.3	108.96	107.48	109.7	108.02	107.43	100.55	102.74	100.71	104.98	107.64	102.33	106.64	104.13	109.29	107.34	106.7	104.34
111.29	110.97	114.35	110.19	115.01	106.73	113.79	111.79	109.92	109.14	111.11	116.51	114.09	106.75	113.42	114.13	107.78	111.36	114.49	109.88	112.33	111.66	114.37	113.08	112.79	108.85	109.84	108.51	111.35	114.89	114.07	113.69	115.01	109.96	113.5	112.62	111.81	110.12	114.32	116.82	110.06	114.45	110.37	112.91	111.39	111.12	111.28	115.29	105.45	109.03
103.34	107.99	104.77	106.49	100.92	105.67	106.12	109	106.99	105.45	103.13	106.24	107.43	102.73	102.98	107.37	108.81	102.24	105.58	105.34	102.29	101.6	105.42	99.608	101.06	107.89	101.85	104.06	101.03	107.11	101.3	107.78	103.6	105.13	105.45	107.31	104.22	107.12	103.58	99.577	104.28	105.2	102.72	99.121	102.58	107.27	103.18	107.04	107.38	107.56
103.22	104.93	104.54	104.6	104.28	103.75	104.04	106.41	107.03	102.46	105.42	105.5	101.04	105.61	104.42	109.01	100.24	108.69	108.43	106.83	103.99	101.48	105.1	102.41	108.63	105.57	109.97	103.95	105.6	105.85	104.25	108.08	104.37	104.86	103.24	107.63	101.79	102.67	106.53	106.7	103.24	106.19	104.46	106.52	104.69	99.62	104.43	105.86	98.968	111.52
106.15	103.09	106.58	105.22	100.07	105.55	106.41	103.49	107.23	106.66	103.95	106.72	104.63	104.49	105.99	105.19	106.92	101.82	100.24	106.05	104.29	104.96	101.23	104.71	99.888	99.949	105.77	107.28	110.37	106.65	102.29	104.79	106.96	104.88	107.6	105.45	103.2	109.12	101.96	102.7	106.42	103.89	99.97	102.19	102.23	102.45	103.94	103.94	101.89	100.28
111.28	112.68	114.07	115.31	112.41	110.63	117.43	114.36	113.91	113.72	114.03	117.87	112.54	115.22	109.4	110.95	113.02	117.04	115.97	112.75	113.67	113.65	108.46	117.54	113.5	115.45	116.11	112.76	111.73	111.25	110.54	115.81	114.36	111.16	112.29	113.04	114.72	110.38	111.62	113.6	106.94	112.46	111.37	113.57	116.9	114.4	107.67	113.29	109.92	111.4
105.19	103.58	108.34	103.32	104.56	102.35	106.89	104.96	105.77	108	104.46	106.33	109.4	104.45	103.5	103.53	106.37	106.98	106.87	104.13	105.31	101.89	105.54	103.92	103.85	101.8	107.84	105.66	105.44	102.02	104.58	106.3	105.2	102.31	103.51	104.65	110.61	109.95	103.35	104.12	104.59	105.04	105.97	109.6	107.02	109.2	102.83	107.57	107.44	104.65
105.46	102.3	105.49	106.87	104.91	106.57	106.12	107.23	108.34	102.11	105.22	105.49	106.24	110.95	108.14	103.45	108.83	97.68	109.08	106.12	107.8	101.83	106.2	111.48	112.61	102.78	104.15	104.77	105.71	105.05	109.88	105.47	108.18	103.49	108.52	102.1	107.87	107.86	106.22	106.16	105.21	101.56	109.03	108.98	101.85	108.18	103.38	106.35	105.23	104.83
107.88	103.48	101.43	104.01	103.96	103.01	105.83	103.23	103.61	108.03	105.56	103.49	101.29	105.56	103.76	105.8	98.8	102.09	105.25	104.13	107.2	108.11	105.79	108.87	105.27	105.65	106.17	101.53	98.686	105.15	105.18	105.3	104.35	100.41	104.42	105.91	103.63	109.05	107.14	107.99	102.82	103.3	104.5	104.75	99.28	101.62	103.9	103.98	104.7	103.69
108	104.04	107.53	105.99	104.22	106.62	102.77	105.6	100.97	104.51	105.14	103.83	106.53	111.76	106.06	106.5	107.17	102.8	102.99	103.19	103.71	106.46	102.98	105.68	102.91	107.28	105.38	103.6	105.2	109.94	107.21	104.74	108.76	105.62	105.22	104.02	105.31	108.47	105.67	107.67	103.57	96.373	103.4	104.4	106.77	107.17	105.06	103.33	103.15	109.36
105.47	110.44	103.88	112.59	105.64	103.38	107.47	110.2	103.35	107.97	105.31	110.17	109.06	112.62	108.88	107.57	109.14	105.05	106.77	110.16	110.35	108.5	104.29	106.55	107.21	106.43	108.88	105.24	108.69	102.52	104.99	105.56	104.78	104.25	102.3	110.22	102.05	104.74	109.52	107.43	104.43	102.13	106.67	106.2	104.75	100.04	106.16	106.85	108.26	104.33
101.93	108.26	108.81	103.94	105.94	100.63	101.43	104.77	101.44	104.45	106.97	107.67	102.66	100.48	107.14	102.35	101.03	103.55	101.82	104.67	102.24	105.03	100.63	105.1	103.16	102.51	100.5	99.337	103.67	108.26	99.57	109.71	106.12	102.37	103.93	106.45	103.34	103.11	97.293	102.88	106.7	101.02	103.55	108.66	105.71	100.72	105.06	107.32	103.14	106.2
116.58	119.99	113	119.54	115.51	118.89	117.96	115.03	112.91	118.08	114.41	119.89	118.12	118.15	117.96	116.03	115.11	118.03	117.72	116.06	116.95	114.96	117.74	116.66	116.16	118.61	117.38	122.4	116.99	118.19	118.93	116.58	120.72	117.39	112.84	116.17	119.95	119.98	116.82	115.41	119.79	114.47	117.15	116.12	116.16	118.26	121.69	115.12	115.54	119.81
107.46	104.45	104.46	109.37	108.73	109.31	104.03	104.83	104.45	111.58	104.55	103.4	105.87	110.21	104.71	104.17	107.15	107.78	104.52	109.31	103.97	102.25	102.16	104.68	105.18	105.73	105.12	107.68	108.38	108.38	109.2	106.38	104.25	107.3	105.93	105.03	107.32	103.24	106.93	107.84	104.46	107.55	106.6	107.36	104.66	104.63	107.93	104.43	107.3	106.92
103.66	100.97	107.93	99.309	106.36	109.24	104.1	102.26	108.33	110.85	107.54	103.06	105.1	103.32	105.86	108.21	104.98	104.27	106.87	108.76	106.19	107.83	108.93	107.62	102.54	98.733	108.2	104.42	107.19	108.84	104.89	107.57	104.01	108.99	106.13	105.52	107.8	100.23	101.99	108.56	104.39	103.21	107.15	109.62	100.38	103.81	102.37	105.19	109.49	106.8
111.99	112.73	110.68	112.95	113.42	111.14	114.07	108.87	111.4	114.16	110.57	118.35	112.77	110.82	111.13	113.03	108.16	107.64	110.16	114.79	104.59	107.41	108.06	115.74	115.55	115.15	115.39	115.41	114.05	114.35	111.54	111.62	109.7	113.43	111.89	114.89	110.24	113.63	111.37	115.53	108.71	109.26	114.35	115.4	112.84	112.92	113.17	113.08	114.03	108.23
107.06	101.2	105.96	105.33	108.73	101.41	108.24	101.41	100.74	106.45	105.59	105.7	105.05	110.12	104.24	109.3	108.84	107.69	102.64	110.12	104.73	102.55	103.67	106.82	100.66	103.13	104.19	106.73	105.16	105.5	106.15	109.34	104.96	108.4	105.66	102.43	106.55	106.91	110.24	102.76	103.18	105.72	101.72	105.18	107.17	102.07	102.78	102.5	105.78	104.93
114.74	114.91	115.15	114.94	115.21	111.31	111.52	111.46	111.17	112.22	113.68	113.18	108.34	112.47	112.87	112.92	110.47	110.64	114.09	113	107.36	114.36	111.29	106.87	116.19	114.5	111.55	113.1	109.03	110.8	109.48	112.06	115	113.11	110.72	112.81	113.24	115.22	110.37	109.28	113.92	108.25	117.24	108.24	113.16	110.36	111.43	112.26	114.4	108.22
106.54	102.96	101.71	111.84	102.46	105.72	99.929	103.34	108.24	104.35	106.16	103.96	105.01	111.43	106.61	106.5	107.07	102.4	104.95	102.92	105.78	98.908	106.47	108.44	108.72	106.69	105.45	105.25	103.6	102.22	102.17	107.9	108.58	108.07	108.53	104.89	109.11	102.93	105.18	105.27	105.57	106.46	109.51	103.8	108.4	107.41	105.08	107.78	107.57	114.15
102.64	103.29	106.26	103.78	103.08	103.8	104.42	102.91	106.46	104.25	104.98	104.59	105.85	100.93	104.25	104.83	107.67	104.63	101.83	105.36	104.62	104.84	103.38	107.46	104.04	105.88	102.59	101.04	103.95	103.95	103.56	106.71	102.34	105.61	106.32	107.05	104.81	105.47	103.68	103.22	105.21	102.07	104.68	101.3	102.44	103.82	106.63	103.38	103.97	102.28
108.76	104.39	109.17	106.24	101.31	108.56	108.49	105.44	103.72	105.72	111.83	107.34	110.77	106.28	104.45	106.62	101.69	108.5	108.45	101.78	101.95	105.36	106.64	104.75	107.19	107.81	110.35	101	108.64	103.61	106.78	105.59	106.56	103.71	109.54	102.7	104.08	109.44	104.73	104.37	109.44	101.99	108.38	103	105.7	100.2	102.7	108.14	105.61	103.78
102.84	102.8	97.938	105.41	100.12	102.56	105.67	104.16	106.48	103.57	106.95	105.5	102.23	106.59	101.15	105	102.56	103.94	107.78	103.96	105.21	107.34	104.72	103.74	106.5	100.25	104.36	104.88	106.47	108.17	100.63	107.35	107.46	109.88	102.36	105.55	103.85	108.96	104.89	102.26	106.44	99.838	105.17	102.75	102.04	104.27	104.03	104.03	103.51	103.98
98.817	99.253	99.56	100.62	105.6	104.44	101.33	100.96	100.11	100.93	100.52	104.39	102.62	103.26	101.44	104.11	102.28	100.19	103.53	95.538	96.55	97.956	98.764	98.933	98.209	99.375	103.1	96.722	100.09	104.81	102.19	97.405	97.533	102.54	101.49	99.259	100.61	101.26	99.604	99.941	100.26	95.68	102.02	101.32	101.59	100.71	101.46	100.27	102.55	101.16
107.61	107.93	107.45	108.56	110.24	105.42	110.25	103.13	104.48	107.56	107.67	105.2	108.24	108.21	103.64	103.91	103.58	107.36	105.53	104.8	108.12	104.82	99.44	106.58	104.34	100.82	107.02	105.16	106.04	112.32	106.07	110.65	108.79	105.63	106.03	109.26	105.56	106.38	106.07	110.75	110.43	102.99	107.58	106.12	108.35	107.63	101.96	108.75	105.99	109.14
113.76	114.04	110.49	109.43	108.12	108.51	111.04	113.52	118.16	110.76	108.98	109.59	113.18	114.22	106.78	112.14	111.35	112.32	103.73	107.81	111.83	111.8	106.5	116.02	112.53	111.12	113.07	111.46	111.71	105.58	114.06	110.48	110.53	109.15	112.08	106.98	109.89	112.96	107.44	110.97	114.39	107.45	112.87	114.29	111.69	112.45	112.04	110.54	109.15	115.45
112.24	106.99	114.24	114.35	114.77	114.22	114.56	116.95	112.49	110.21	111.99	111.64	113.27	109.32	114.25	111.78	111.56	111.62	110.65	111.81	119.24	112.84	108.94	112.49	110.35	114.15	110.76	110.87	113.2	112.07	114.11	114.31	111.59	114.95	111.32	109.21	108.38	113.37	108.39	113.16	113.12	111.89	112.22	115.74	112.8	115.16	112.49	115.29	111.43	111.22
106.07	103.93	103.56	107.33	106.84	105.85	108.84	107.33	108.54	107.15	107.2	110.84	101.88	106.38	103.49	104.37	107.56	106.69	104.02	110.33	108.21	104.63	107.42	101.76	107.98	108.09	105.89	105.46	104.43	103.65	103.9	105.33	105.71	103.66	105.33	106.97	105.22	108.65	107.05	105.92	107.23	103.48	101.88	104.66	101.47	107.68	108.41	107.34	102.54	108
108.93	100.87	104.34	105.82	108.78	104.81	101.7	102.41	105.69	105.54	108.15	101.66	106.47	106.56	104.55	105.27	105.97	107.72	103.22	106.79	101.92	111.69	102.2	107.4	102.85	105.39	106.4	104.68	103.28	106.8	104.47	104.82	105.23	103.42	104.15	105.54	101.94	104.9	107.14	104.75	107.6	105.53	105.63	105.52	108.42	105.23	105.62	108.37	104.93	100.01
109.5	107.07	109.72	107.03	109.09	102.27	109.67	110.07	104.89	106.75	108.29	106.56	103.27	111.58	101.66	105.14	109.7	104.87	105.25	103.6	109.4	107.74	105.36	110.66	104.27	101.21	105.54	110.97	107.84	103.63	108.48	106.77	110.22	104.55	108.42	108.45	108.46	107.61	104.86	107.04	106.69	106.8	111.72	109.75	109.93	103.89	103.63	109.18	106.62	110.27
114.99	109.29	106.94	110.36	109.61	109.03	109.89	112.65	104.13	109.57	107.83	110.54	110.74	111.32	113.06	107.31	112.86	108.26	106.39	106.85	108.24	110.03	114.4	109.74	108.85	108.1	105.41	105.89	111.43	110.78	112.26	108.29	108.84	109.87	107.23	108.76	115.4	109.16	114.67	111.12	107.59	112.29	109.43	106.9	107.19	111.53	110.85	107.58	108.77	111.57
105.3	104.84	107.68	102.97	106.27	109.35	110.73	107.23	105.86	108.57	106.84	106.51	107.43	107.18	105.4	104.15	102.35	103.47	110.76	107.32	106.45	105.02	108.29	106.33	104.49	107.31	111.17	107.75	110.28	105.19	105.65	107.84	104.49	109.29	107.76	106.96	105.46	108.88	103.52	109.17	106.47	103.42	106.72	104.87	105.3	110.65	108.55	106.16	109.98	105.36
111.44	106.22	112.27	111.3	111.58	110.25	113.65	105.75	115.62	108.45	110.14	109.55	110.36	111.65	109.16	111.15	111.24	110.61	109.46	112.99	103.74	116.46	110.37	114.65	108.88	110.61	113.63	114.44	109.42	112.4	109.29	111.76	114.97	114.01	111.12	109.92	110.98	111.97	111.11	111.94	110.03	112.26	108.78	110.09	111.81	112.85	109.35	113.51	113.07	113.71
115.84	114.61	110.74	113.31	108.69	110.92	110.32	110.13	108.76	110.86	110.43	115.85	111.17	114.28	111.42	112.88	110.89	111.32	112.52	114.17	112.54	114.05	111.85	106.88	109.82	110.88	114.12	106.96	110.84	108.89	113.08	114.41	114.46	109.09	111.65	115.87	110.59	112.27	110.05	116.35	109.98	114.63	112.48	111.42	112.79	109.85	110.78	110.54	114.5	109.48
103.68	97.925	103.29	95.928	100.44	104.36	103.82	99.416	99.399	98.838	103.01	101.38	100.86	101.37	104.14	99.457	97.983	97.603	101.3	99.148	102.03	98.108	96.334	99.549	102.3	96.117	101.38	102.18	97.036	96.968	99.353	93.505	99.661	104.26	101.07	104.98	98.075	94.977	98.718	100.78	100.88	100.19	101.7	103.97	100.28	102.01	98.372	97.967	102.77	98.544
103.41	107.88	105.85	105.41	108.45	104.62	105.28	104.41	107.53	106.95	108.69	107.1	106.96	107.9	108.67	109.79	104.21	106.95	103.4	107.14	103.62	104.3	108.67	103.96	109.11	109.68	106.72	103.28	108.72	106.47	111.94	106.66	101.84	104.12	107.32	106.84	108.9	110.06	103.74	106.51	104.83	111.86	109.37	107.2	105	110.58	110.71	103.99	106.85	102.08
101.62	102.13	101.81	100.05	105.31	101.9	103.63	100.8	102.75	100.88	96.738	100.57	103.42	100.05	99.939	100.69	96.436	100.38	99.767	101.97	104.33	99.946	102.97	97.318	100.39	102.9	99.435	99	99.318	99.519	101.19	98.917	100.58	99.348	101.67	101.51	101.53	97.838	101.53	99.349	96.565	104.63	101.96	97.925	97.9	97.67	98.517	102.65	98.008	98.058
98.72	103.47	101.06	100.65	103.28	103.54	102.53	99.622	98.034	101.5	101.86	99.452	99.807	101.14	99.812	98.255	103.15	96.067	98.437	98.163	96.318	102.82	101.05	99.176	100.49	99.234	100.15	99.046	104.31	101.11	97.884	107.54	104.34	102.12	101.54	97.395	101.5	101.33	100.02	99.89	95.616	101.74	106.13	99.18	99.573	103.89	97.923	101.61	103.41	100.73
112.25	110.85	113	111.42	109.61	112.17	108.4	110.11	110.51	112.87	113.08	110.39	110.26	114.06	112.79	113.81	110.18	106.83	114.01	108.32	111.08	108.75	111.16	110.47	111.09	109.13	113.26	109.13	114.95	108.73	107.44	106.25	113.68	109.13	109.81	109.32	115.94	111.37	109.04	112.27	108.1	112.56	112.98	110.18	113.4	113.58	112.23	113.38	108.89	111.22
102.94	98.424	99.118	100.87	103.17	97.122	100.81	99.983	98.939	104.85	97.003	100.33	96.189	99.988	102.95	99.469	101.14	99.263	101.09	100.81	99.909	96.339	100.97	98.739	98.336	99.123	99.619	95.267	100.53	100.37	97.39	98.17	100.7	98.797	100.29	100.52	97.852	99.549	102.41	102.86	103.44	98.862	101.15	100.4	103.19	100.87	102.92	102.28	100	99.032
106.01	105.98	107.52	104.75	108.6	108.01	104.48	106.79	103.32	104.79	101.31	103.28	103.62	107.31	104.92	109.75	105.34	104.81	102.49	105.4	103.64	107.96	106.49	105.42	109.07	104.61	106.11	102.31	106.62	104.99	106.73	104.7	100.2	103.47	102.71	102.92	109.04	101.1	107.55	100.53	105.96	106.89	108.54	107.24	107.4	105.44	104.02	109.78	101.74	105.66
102.41	103.21	110.26	108.79	101.41	105.72	104.39	102.06	103.24	103.64	105.88	105.35	103.23	108.84	104.55	109.17	107.48	109.14	104.63	106.77	102.12	108.86	106.26	104.64	105.92	107.38	101.18	106.26	104.06	106.04	104.93	104.05	101.65	104.17	107.26	106.31	104.66	106.9	104.41	105.25	105.82	104.53	105.48	104.53	108.3	108.59	107.4	106.19	107.89	101.68
103.91	106.76	106.21	105.01	101.22	103.9	107.12	102.14	101.68	104.24	105.62	105.17	103.5	103.34	104.32	107.08	109.61	110.35	101.39	108.79	103.29	109.94	106.26	104.8	103.01	107.17	100.05	103.77	108.61	104.39	106.1	102.6	105.17	105.17	103.57	109.95	108.82	108.85	105.43	107.51	106.34	103.63	105.32	101.41	107.83	108.96	103.44	104.82	102.87	102.34
108.65	104.02	104.18	107.47	109.17	105.31	102.89	107.65	105.47	102.36	107.23	107.2	106.22	108.38	103.15	103.55	107.34	102.57	109.12	104.06	104.37	106.85	105.13	109.07	106.23	101.61	102.81	107.76	104.39	103.39	106.18	100.35	106.95	108.18	108.56	105.05	102.02	104.52	104.03	105.34	104.61	100.19	101.24	104.38	105.58	110.54	104.92	103.53	103.18	108.51
105.48	102.77	104.65	108.61	105.39	107.53	106.19	105.93	104.36	103.79	109.34	107.99	98.575	105.32	105.43	109.12	106.44	105.63	104.67	104.14	103.81	107.39	107.36	107.94	105.62	107.2	107.21	110.12	105.05	109.87	107.44	105.29	109.17	103.62	109.16	104.15	103.3	109.43	109.39	107.37	108.38	110.03	110.69	106.11	107.27	104.64	110.65	105.24	105.99	105.71
103.21	109.52	109.92	102.89	108.96	103.88	107.06	109.63	106.12	106.84	110.51	105.64	108.33	104.46	104.09	105.1	102.48	105.3	109.65	100.72	108.16	109.52	107.27	105.41	109.7	104.74	107.32	106.18	103.31	103.96	106.91	106.9	106.58	105.46	110.75	108.26	106.61	107.06	110.12	100.55	105.53	108.33	106.61	104.25	105.85	107.77	105.46	110.32	106.99	105.56
111.97	109.95	105.1	105.49	103.11	107.94	103.83	105.42	107.96	107.35	106.9	105.35	103.59	103.45	102.57	101.97	106.07	103.23	105.14	103.53	105.13	105.66	104.8	107.12	105.36	106.65	108.64	107.68	101.16	109.53	105.14	104.84	104.04	106.45	108.02	105.46	106.07	107.23	105.38	107.61	111.57	105.82	106.07	106.13	105.75	109.01	104.54	106.05	107.09	106.72
98.043	100.34	98.894	102.99	102.24	98.376	98.84	102.31	101.5	100.31	94.937	96.529	98.035	101.04	99.399	96.907	98.547	101.08	100.66	101.63	101	99.723	99.181	96.52	99.464	102.26	98.63	97.921	104.02	103.89	99.225	99.187	101.3	100.91	101.17	104.34	100.37	97.976	101.32	100.45	99.37	100.57	100.44	97.537	100.75	97.711	96.949	99.493	100.18	100.96
104.49	103.37	107.48	103.87	101.74	105.14	102.9	104.48	106.55	105.77	104.75	102.49	104.95	105.39	109.79	102.96	102.08	101.7	105.66	105.05	107.23	109.78	106.1	103.93	104.08	104.77	104.46	110.07	110.03	101.22	108.79	111.08	101.49	107.66	102.78	105.59	107.23	107.04	107.33	108.27	102.58	106.87	109.12	100.95	105.2	105.51	106.16	104.6	106.72	104.43
113.74	109.73	113.25	107.11	110.21	108.3	108.12	113.38	107.39	111.79	115.11	110.36	107.96	113.99	110.45	110.78	111.03	108.57	111.13	111.26	110.97	111.31	110.21	112.55	116.36	108.68	111.53	114.43	113.04	113.73	109.39	113.57	115.03	116.91	108.54	114.8	115.04	110.59	110.7	112.35	107.83	109.79	112.79	109.74	110.61	117.82	111.96	111.67	112.93	111.7
109.62	108.94	109.87	110.16	108.33	112.49	108.72	110.17	112.48	114.02	113.45	110.58	107.89	112.79	113.93	109.67	117.14	114.49	116.81	111.1	107.87	115.1	113.02	113.35	114.06	108.48	114.52	111.76	111.49	115.3	110.88	109.99	111.58	111.04	110.88	110.1	112.27	114.35	117.96	108.97	111.05	108.67	111.32	114.47	110.94	112.15	105.4	110.7	112.96	111.86
105.9	108.65	105.87	109.12	107.39	107.26	105.93	109.03	106.46	108.63	104.55	106.35	107.44	107.28	108.9	101.94	103.45	104.71	104.59	102.52	98.565	102.26	105.43	102.55	101.95	105.27	106.24	105.05	103.43	105.71	109.09	101.28	102.96	104.64	105.21	106.87	106.78	102.05	106.31	106.5	111.25	100.17	106.91	105.06	105.03	112.78	107.92	107.23	103.61	104.92
99.897	100.56	100.94	98.162	97.93	100.82	99.785	100.11	103.43	100.85	98.017	99.638	101.85	100.31	100.79	96.8	96.766	98.897	103.02	100.96	99.282	100.69	98.081	102.38	100.84	101.31	94.765	103.31	101.85	99.852	99.623	97.906	100.82	98.35	98.57	102.1	104.14	103.83	102.23	97.959	100.66	99.604	99.357	103.36	97.415	100.26	101.22	101.25	99.894	99.135
105.93	103.57	103.93	105.8	103.76	106	105.14	107.28	104.13	107.25	104.83	108.83	105.12	106.86	106.95	100.32	104.89	105.76	103.46	104.8	106.89	108.6	107.37	106.6	107.75	105.72	102.53	107.88	106.51	104.3	103.4	103.39	99.963	107.85	105.99	110.11	107.13	105.12	100.66	107.46	102.75	107.24	108.07	108.94	104.22	105.71	106.56	106.09	104.56	109.29
109.41	110.41	104.26	107.05	108.72	104.65	105.85	107.97	105.32	108.12	105.72	106.84	106.31	100.94	111.18	107.87	101.59	105.15	102.55	107.05	105.72	108.63	106.26	107.87	110.93	102.59	106.42	105.06	110.85	107.56	106.16	103.36	104.29	105.57	108.16	102.68	101.31	107.35	109.03	108.62	107.28	107.65	106.96	108.43	113.7	105.84	106.36	108.44	102.73	106.81
106.52	104.76	106.7	103.89	104.01	108.53	104.95	105.85	106.85	102.36	108.03	106.43	105.53	106.56	103.46	107.07	106.08	106.01	103.66	105.64	104.05	109.82	101.75	103.53	104.13	112.35	104.13	109.04	104.58	100.45	104.94	103.38	105.79	106.34	102.03	101.52	105.45	108.55	104.99	103.57	102.35	107.04	105.19	106.63	104.53	106.96	107.69	107.82	107.01	107.34
98.394	100.61	100.42	101.04	100.17	98.633	98.098	100.07	98.324	99.463	101.32	104.93	101.05	101.03	95.515	93.446	98.318	96.886	99.883	100.71	96.737	98.725	98.529	97.932	102.29	102.15	97.966	96.808	99.32	100.65	99.416	98.821	96.708	98.629	98.431	97.594	101.08	99.165	100.73	102.28	98.059	99.302	98.255	97.117	101.68	99.809	100.5	98.658	100.57	100.9
105.2	107.11	102.01	103.91	106.42	105.6	103.41	107.48	100.12	103.65	106.46	107.74	103.98	106.51	106.77	105.28	105.35	105.66	104.76	107.81	105.16	110.2	101.81	105.6	101.07	101.72	104.35	105.82	105.05	112.17	105.35	108.48	107.06	100.51	101.09	109.86	108.52	100.46	105.16	101	104.6	105.01	105.1	101.35	101.88	106.2	107.03	103.33	105.43	104.13
106.47	105.52	110.76	106.19	109.92	108.63	104.62	107.35	108.77	106.7	106.67	102.89	102.78	104.1	105.52	108.27	108.44	103.89	104.06	105.21	109.25	103.2	104.12	101.49	102.01	105.94	108.09	105.15	105.36	105.57	103.48	103.94	108.69	106.96	106.43	108.07	107.19	105.93	104.5	106.01	107.9	108.9	106.13	103.5	101.57	102.68	106.37	106.99	109.74	109.05
98.666	102.16	99.127	96.796	104.66	100.4	102.11	97.926	100.03	100.59	98.228	97.666	103.77	104.47	100.27	99.484	96.888	101.82	93.447	97.44	98.798	99.551	98.214	101.9	97.71	100.46	96.993	99.79	104.82	100.1	104.08	96.453	100.08	101.26	98.613	99.457	101.33	100.83	104.28	103.49	101.04	101.31	101.75	99.807	100.59	101.05	98.36	102.26	100.35	101.57
109.55	111.7	109.19	111.48	110.19	112.35	111.88	108.47	111.17	110.74	112.09	112.01	109.41	109.1	109.31	112.04	115.2	109.57	112.01	109.47	111.98	107.88	115.51	104.67	112.27	111.34	108.26	108.7	108.24	113.01	113.65	111.99	112.89	106.95	114.33	106.78	109.92	109.44	111.76	111.41	108.66	115.87	111.24	110.44	111.99	110.23	112.26	112.02	106.73	112.83
108.88	105.58	105.39	103.4	103.47	112.2	107.1	101.97	104.53	104.52	99.121	103.84	100.85	107.31	111.91	100.19	103.03	105.32	108.01	109.55	102.66	102.38	108.04	107.74	100.07	106.22	109.2	104.5	104.82	103.57	105.12	103.66	106.29	105.88	105.73	104.22	106.92	102.77	101.35	105.77	104.02	103.45	101.42	108.41	109.31	105.12	104.16	107.29	101.41	107.91
114.05	109.43	114.79	110.9	114.07	111.17	112.87	113.6	112.41	116.73	108.09	110.27	112.42	114.86	114.54	114.21	112.82	110.99	114.49	109.54	111.18	114.11	107.27	113.15	108.33	108.82	111.81	115.09	109.28	113.74	110.78	114.45	108.64	109.48	110.59	111.12	110.55	114.33	109.81	108.48	111.24	107.57	113.79	113.06	112.69	110.94	109.38	108.89	109.92	111.81
108.53	105.27	106.3	104.29	106.45	108.68	105.45	106.2	105.47	107.78	102.17	102.63	106.93	107.15	105.48	110.94	102.34	106.03	103.19	106.54	107.72	106.08	102.31	103.82	103.62	103.75	104.45	103.37	103.68	103.49	104.57	102.31	103.9	107.76	111.42	103.12	104.42	105.63	106.91	108.16	104.31	102.93	106.25	107.12	101.34	108	102.54	102.65	108.92	102.4
107.27	109.9	105.44	104.8	106.15	104.01	103.61	103.2	109.01	106.47	104.2	106.81	107.01	104.61	106.21	105.4	103.31	108.38	108.52	106.66	106.42	109.29	103.91	108.1	101.17	106.68	109.56	107.9	110.45	103.89	106.28	108.25	103.96	107.11	105.16	109.6	106.29	107.57	104.46	106.37	108.21	101.83	105.5	111.29	105.74	105.78	105.51	107.43	108.82	102.79
104.06	106.59	110	104.29	109.28	105.09	107.93	103.58	107.42	102.15	99.189	99.778	111.68	105.23	108.45	102.85	106.87	104.73	102.94	103.44	104.52	104.64	107.12	105.08	103.06	108.57	106.85	108.87	104.76	104.97	108.1	106.01	104.2	111.37	106.88	101.57	105.77	105.18	103.43	105.5	106.13	105.6	98.236	106.76	112.09	105.19	105.15	111.91	105.31	102.93
105.8	102.33	106.35	102.56	106.15	106.22	105.09	107.67	106.26	104.89	110.4	101.74	108.09	107.92	106.5	106.41	107.44	108.53	107.49	104.31	100.59	105.61	106.93	104.48	109.67	105.01	107.36	109.84	104.16	106.16	108.48	104.32	105.32	105.66	107.62	104.93	109.25	108.78	103.26	105.78	102.27	109.58	109.18	107.7	105.05	106.37	108.29	110.74	104.57	106.3
109.74	112.28	103.03	101.22	103.84	105.09	105.78	105.22	105.5	105.97	108.41	107.04	108.68	105.94	106.57	104.74	105.88	109.03	103.74	103.23	104.18	100.81	106.77	105.03	108.38	103.98	102.59	107.87	103.78	102.41	105.07	107.61	104.99	108.39	106.76	101.82	104.55	109.07	108.67	107.16	107.3	106.34	104.51	104.95	103.06	104.03	102.66	108.5	108.14	107.68
101.03	109.53	106.28	106.23	103.92	103.58	107.84	104.69	104.71	100.82	102.9	109.26	104.55	106.57	98.415	101.37	103.28	105.85	104.87	109.26	102.32	111.49	105.84	104.66	102.39	102.78	102.3	103.71	103.09	105.84	104.16	106.45	108.56	107.51	103.02	105.15	101.85	100.82	106.89	104.32	105.17	106.69	102.92	103.93	103.46	105.68	106.65	107.81	102.92	103.03
102.45	107.84	108.01	109.15	105.25	106.09	110.25	108.8	107.42	110.14	105.06	105.83	103.26	107.11	104.2	105.23	106.87	104	104.66	104.07	104.54	102.4	101.15	104.69	107.45	109.5	105.65	104.11	103.55	105.7	104.63	103.36	110.11	102.98	102.17	106.38	105.07	109.39	103.28	105.42	103.64	107.17	107.19	103.44	104.96	105.71	107.84	105.85	110.39	109.56
109.89	106.29	102.53	102.71	104.38	105.9	106.56	104.92	105.66	108.73	103.89	104.9	104.17	109.15	104.37	105.28	105.83	105.77	104.26	107.97	107.23	104.34	103.46	103.69	107.8	107.36	105.62	106.13	106.4	105.75	108.48	105.97	106.98	103.02	104.63	104.88	103.71	105.75	105.98	102.79	105.67	108.73	105.79	102.85	105.14	105.18	105.08	108.12	107.98	109.11
108.78	110.25	113.33	113.12	109.92	112.6	110.01	114.71	111.41	113.06	112.63	114.04	109.14	115.82	108.58	113.04	111.83	106.64	113.35	114.12	112.28	115.39	110.19	107.68	111.46	108.17	110.23	107.97	111.87	112.17	109.82	109.26	115.76	113.53	106.59	108.54	106.44	112.12	109.24	112.62	110.88	107.13	111.63	112.44	110.59	112.28	113.04	112.75	112.44	114.34
110.1	111.07	106.14	103.92	107.84	103.72	105.07	109.06	109.25	106.31	107.74	102.55	104.86	108.7	106.87	99.906	104.2	108.41	105.25	105.98	104.93	104.85	105.53	103.29	107.55	105.06	107.52	105.68	110.3	108.84	103.51	107.13	106.37	105.76	107.59	107.26	104.36	107.39	107.3	108.35	107.94	108.74	103.23	109.54	109.79	106.81	107.22	107.92	108.9	107.89
108.73	103.09	107.85	102.88	104.35	104.92	113.18	106.46	101.47	107.72	104.85	104.05	105.81	107.43	108.13	102.29	107.41	105	103.96	108.37	104.84	101.27	104.77	107.18	106.7	104.67	103.92	107.58	104.86	102.92	106.38	104.29	105.07	105.82	105.08	104.99	106.48	104.68	105.01	101.21	102.13	106.72	102.66	101.04	106.74	111.16	104.6	106.44	104.37	111
110.53	109.33	111.82	111.24	108.95	110.7	113.22	108.55	107.04	114.01	115.38	109.23	112.76	109.11	112.03	109.53	115.16	107.52	109.08	110.39	115.3	108.9	109.09	109.87	108.81	111.15	106.84	109.96	110.67	106.29	106.86	111.73	112.74	114.08	109.44	112.2	114.75	108.04	115.23	110.02	111.8	108.01	111.09	106.22	113.26	110.37	118.37	114.75	110.97	109.6
113.25	111.78	106.74	112.99	111.58	115.22	115.05	108.8	112.29	113.31	114.73	114.38	112.03	112.35	108.95	108.01	111.41	107.91	110.89	109.88	112.06	113.38	110.58	108.9	111.56	112.35	116.57	107.79	112.04	112.45	109.35	117.15	114.55	112.58	110.38	113.79	115.57	110.51	112.17	115.41	116.12	108.34	109.79	113.08	113.44	111.86	113.1	113.92	113.42	112.09
104.52	104.28	112.6	108.45	103.96	107.29	109.98	105.86	107.56	103.8	102.03	111.82	105.97	103.96	109.21	110.23	105.56	108.09	101.97	106.54	103.56	105.31	105.57	105.18	103.48	106.29	100.47	105.09	104.23	105.23	108.88	103.52	108.35	101.21	104.24	98.604	103.77	105.42	109.19	105.63	103.49	102.13	104.9	105.05	102.56	107.92	104.25	107.57	104.73	104.07
106.43	105.51	106.9	106.33	109.61	102.92	105.04	104.64	106.62	104.47	107.55	107.04	98.54	102.74	105.59	106.36	105.19	103.59	109.36	108.89	103.31	104.16	105.54	105.25	102.07	106.86	101.75	102.09	106.2	103.73	102.02	104.69	109.8	105.57	109.69	105.87	103.72	108.63	106.93	104.85	105.76	103.38	106.34	109.65	107.57	103.96	103.73	106.83	108.42	105.1
102.63	108.05	103.23	102.16	102.57	111.23	108.49	106.78	105.42	108.46	105.85	104.93	105.89	108.16	104.4	104.73	104.78	104.57	102.18	102.84	103.02	109.54	106.54	103.53	104.51	101.6	105.77	104.22	99.075	103.73	103.76	106.13	105.46	104.66	104.92	104.04	110.47	103.34	98.58	108.45	104.21	105.85	104.29	102.54	105.57	105.25	106.34	110.31	104.16	102.69
111.79	108.4	110.93	109.41	109.9	112.54	108.96	111.74	115.76	116.3	109.2	109.75	110.92	113.73	108.3	113.4	111.69	114.44	112.51	112.38	111.14	112.15	109.09	106.02	112.95	111.74	113.17	112.4	114.55	111.26	106.27	110.61	112.85	111.29	114.39	109.31	112.48	106.88	110.06	110.78	107.27	113.39	115.39	109.7	107.95	113.63	111.02	108.31	105.31	113.92
103.9	102.11	103.21	106.6	106.61	108.7	106.06	111.81	106.91	105.58	107.86	108.58	109.05	107.27	105.25	107.54	101.38	109.88	107.66	102.87	107.14	107.17	110.79	106.36	105.52	106.26	105.65	107.54	111.59	104.42	101.78	106.13	104.36	103.76	105.61	106.66	106.16	100.45	104.97	105.34	107.4	102.55	108.64	108.24	105.65	106.81	107.66	105.46	103.19	109.99
111.15	105.12	108.04	107.63	108.05	102.34	106.83	105.84	103.33	109.06	103.36	105.99	107.38	105.97	107.68	108.5	100.67	107.19	104.51	109.83	106.51	105.16	105.2	107.85	105.82	103.71	105.62	103.35	106.32	103.95	107.12	106.07	104.24	108.05	104.17	105.64	108.35	105.21	105.07	105.53	106.17	108.76	106.25	103.85	102.76	102.43	102.79	104.98	103.89	106.14
104.37	104.41	102.18	105.69	104.84	103.29	103.42	104.39	98.767	106.31	103.98	107.28	100.82	102.09	104.19	103.87	103.47	105.53	107.35	102.6	103.59	109.65	106.72	106.07	107.77	100.18	101.26	106.66	104.11	106.38	109.93	110.08	104.82	100.53	102.26	107.36	103.86	106.55	109.22	110.24	104.31	103.02	102.69	108.5	103.58	102.83	102.31	106.35	102.47	105.5
103.87	102.87	111.18	104.4	105.32	101.7	105.17	103.59	109.34	100.7	105.5	107.93	102.98	103.29	100.73	107.98	101.2	99.978	105.37	106.29	105.96	108.61	108.58	104.35	107.27	106.73	104.17	102.79	100.85	107.87	104.72	101.81	100.23	102.13	99.622	107.1	104.72	105.34	102.78	107.14	100.66	105.07	103.56	107.37	107.56	109.99	103.81	103.35	103.57	103.98
109.33	107.54	111.25	108.25	108.07	113.26	110.78	110.71	111.85	108.32	115.65	109.32	106.18	109.56	108.69	111.34	113.18	107.53	111.19	110.1	106.15	112.58	109.25	110.36	102.57	112.09	112.3	113.57	109.13	108.18	109.01	112.53	113	106.82	113.74	111.19	107.38	110.25	113.98	108.29	111.33	107.64	110.53	109.05	110.77	110.34	107.91	109.78	108.5	108.85
114.89	109.93	110.25	113.25	110.44	109.58	109.76	113.61	113.07	108.16	117.38	111.67	109.23	113.91	103.57	112.47	112.11	111.23	111.25	114.56	115.19	114.96	112.04	110.16	113.82	112	108.8	109.17	108.57	110.87	111.99	107.86	109.99	112.89	110.58	112.6	109.59	107.63	109.5	105.03	114.54	114.97	105.89	112.09	114.08	115.27	110.65	112.13	106.19	111.71
113.52	112.59	110.93	107.93	115.87	114.17	115.23	113.28	112.52	112.61	110.55	112.21	115.56	114.85	112.78	113.25	111.68	114.43	112.71	113.02	111.9	114.01	115.53	113.1	111.49	113.85	115.34	115.94	108.46	111.26	112.42	114.47	108.54	112.1	111.64	115.11	115.58	110.74	112.94	114.92	116.6	116.35	107.37	116.51	109.07	110.91	112.7	109.69	110.38	112.49
113.46	110.44	112.89	112.39	114.21	114.61	113.91	110.42	112.09	109.69	110.35	112.91	118.13	117.03	110.2	111.67	111.27	109.39	115.49	115.77	113.09	112.24	111.37	112.24	114.48	113.65	110.31	114.57	108.85	112.11	112.29	112.32	115.26	112.03	110.41	108.73	113.84	116.08	116.2	110.87	112.48	109.64	117.21	112.08	112.4	116.55	112.05	113.1	111.97	116.8
108.63	101.07	108.76	103.26	105.26	105.81	103.99	104.35	104.98	105.58	104.53	108.39	106.24	103.48	102.81	104.7	106.55	106.12	98.506	102.7	104.23	102.98	103.72	103.1	101.88	104.46	101.86	105.62	104.72	105.84	101.84	102.61	99.811	106.89	104.3	104.25	105.18	104.8	103.38	106.77	108.22	106.18	102.47	105.99	104.6	110.55	108.61	106.47	105.68	106.33
104.1	104.5	106.58	108.27	101.91	107.28	104.96	106.05	104.5	108.5	104.8	109.67	102.98	102.99	105.08	103.15	103.48	108.27	112.4	109.18	101.48	104.88	103.23	101.65	106.82	105.11	108.04	103.78	104.5	103.99	105.21	106.32	112.18	108.31	103.49	104.03	104.65	105.6	107.81	105.18	100.42	103.25	108.07	106.87	103.35	105.96	102.72	102.36	106.07	101.41
107.87	107.56	109.83	111.89	103.13	108.43	109.21	113.14	110.21	110.01	110.74	109.34	109.56	111.34	109.25	109.65	107.26	109.59	107.91	112.9	111.7	112.02	113.68	110.84	109.19	108.59	108.88	112.86	109.69	112.65	106.39	107.93	107.17	106.39	112.05	110.01	111.67	108.73	110.47	115.03	104.48	111.37	115	113.29	111.82	110.6	106.47	114.12	113.61	114.09
107.38	106.4	104.09	104.33	107.16	102.52	103.12	102.88	103.14	106.92	104.96	108.23	105.94	104.45	105.51	104.19	104.76	104.25	101.31	106.69	101.37	103.32	105.53	107.16	106.19	109.27	105.01	107.5	101.23	107.18	106.28	101.93	109.56	104.83	107.65	105.01	101.81	103.65	100.01	106.82	104.85	105.82	102.17	105.63	105.27	105.92	107.05	103.96	105.7	103.03
106.65	109.5	101.15	111.21	110.45	109.51	105.32	109.72	110.2	112.02	110.67	109.52	111.83	108	110.71	109.29	104.12	110.29	113.83	115.24	108.27	109.04	108.01	113.36	110.12	109.54	106.58	109.16	111.9	108.44	112.31	111.18	106.62	106.73	109.06	109.26	109.45	105.2	108.39	111.48	104.01	113.47	110.64	109.7	109.78	112.02	111.29	106.68	110.44	111.54
108.36	109.72	109.59	107.89	108.42	106.81	109.38	104.31	106.48	102.22	102.5	104.77	106.91	101.25	107.52	104.38	101.58	99.882	106.42	101.75	104.57	103.64	106.56	105.6	111.32	105.04	106.46	110.64	105.8	103.85	107.21	107.96	107.29	105.02	100.05	107.46	104.56	105.94	111.13	110.15	104.38	102.35	106.02	107.6	111.35	105.86	106.08	109.76	104.81	107.06
103.33	100.45	99.707	105.55	99.93	102.76	106.1	98.047	96.925	103.81	99.056	95.371	98.835	98.753	99.151	105	100.98	99.761	103.9	99.662	98.968	103.15	102.62	98.476	104.46	99.542	104.82	104.34	97.293	106.09	99.45	102.75	103.91	102.4	99.701	97.375	98.453	96.463	101.19	100.59	97.552	104.64	102.6	108.11	97.258	103.52	101.19	105.43	98.833	103.3
106.69	107.4	105.55	106.66	104.8	102.16	106.9	104.95	101.08	101.84	106.93	109.56	102.7	107.9	107.4	112.28	105.37	106.39	101.88	104.67	107.62	105.72	108.3	105.51	105.58	109.68	109.25	104.85	104.51	107.8	106.6	105.01	105.45	104.14	111.32	109.09	105.3	109.74	110.45	109.23	106.84	110.13	104.45	103.58	107.01	107.02	101.02	107.23	104.63	106.82
114.17	106.6	115.78	111.85	111.32	113.17	108.7	108.85	113.86	111.16	112.94	110.56	109.9	110.3	112.45	111.87	107.86	111.66	115.77	109.08	107.42	107.69	107.52	114.21	112.71	116.35	108.24	111.25	108.68	114.66	109.72	112.58	111.08	117.54	107.18	111.21	109.16	110.83	109.76	113.23	112.53	109.76	113.99	113.19	110.24	112.03	112.57	112.25	110.15	107.17
108.27	106.95	105.48	109.17	109.24	107.15	109.39	104.9	106.03	107.13	106.85	106.92	101.7	109.66	104.52	108.59	108.69	109.21	106.05	108.31	103.04	107.07	100.9	106.25	110.33	110.76	103.76	104.94	107.34	107.66	104.1	102.6	103.82	104.12	100.36	105.34	105.96	107.96	106.04	105.43	97.826	105.48	102.4	106.29	112.19	104.17	103.94	102.47	101.22	106.24
108.2	108.49	107.08	102.63	107.66	104.91	110.78	106.92	106.75	108.96	110.28	102.63	105.83	104.47	101.21	104.96	107.16	106.51	107.49	111.16	104.62	105.66	107.35	104.14	107.71	107.56	102.27	104.12	106.02	105.83	107.28	110.99	106.7	101.2	112.43	109.79	107.13	103.8	110.63	102.59	105.84	109.11	105.76	104.22	104.21	112.02	102.81	113.57	107.63	106.43
115.26	109.97	113.22	108.41	114.52	105.04	108.33	110	112.99	112.05	109.46	110.04	111.71	110.32	107.26	115.04	112.54	112	114.95	113.33	111.47	115.1	112.75	113.67	112.34	109.71	108.86	112.08	111.05	111.32	107.68	110.4	115.07	109.57	109.24	112.66	111.76	107.43	109.22	107.86	110.2	112.64	112.06	111.82	107.47	112.66	107.38	108.11	109.67	109.65
112.29	110.16	110.78	113.97	112.21	113.35	116.5	113.87	111.46	112.84	110.64	111.51	115.15	108.84	106.95	113.11	113.55	108.56	108.75	109.61	111.82	111.17	116.77	107.86	108.85	111.03	111.54	110.42	110.93	109.74	111.83	109.01	111.63	111.14	107.94	116.16	112.55	112.09	110.79	112.09	112.58	107.68	111.9	109.02	109.66	109.97	112.08	107.69	111.02	110.6
99.466	101.65	102.28	100.67	103.64	101.25	105.63	98.879	100.08	104.78	99.798	100.25	99.62	99.987	98.418	98.522	102.7	97.164	97.718	99.79	99.122	100.6	103.79	100.96	101.8	100.3	101.44	99.598	101.39	102.36	99.457	96.13	100.49	100.07	99.899	98.437	101.82	99.081	98.617	94.847	102.16	97.463	100	95.163	96.421	98.06	95.09	102.36	99.457	100.46
113.07	114.06	110.14	108.73	112.59	110.36	109.84	107.17	111.61	114.67	110.8	106.95	111.47	114.01	110.3	110.4	110.28	111.06	113.12	115.31	112.68	112.47	108.93	107.75	109.59	111.77	112.45	109.51	112.47	110.49	117.18	114.14	109.06	112.21	108.45	110.6	108.47	109.23	109.18	115.37	113.64	107.77	111.32	110.97	111.85	110.74	113.25	113.04	111.56	110.78
109.85	109.12	104.78	108.18	108.81	107.85	107.67	104.35	111.02	107.4	105.45	102.97	105.43	106.44	103.56	105.08	108.63	105.48	110.2	109.44	108.54	109.69	106.11	101.44	104.56	107.92	103.58	107.31	107.35	108.35	106.02	106.98	104.83	110.56	104.09	110.05	107.31	106.5	110.28	105.72	111.51	108.48	111.69	105.82	104.51	106.95	104.28	107.25	106.36	109.9
107.49	104.17	106.29	101.03	103.42	105.28	108.7	103.88	101.98	103.78	104.47	106.04	105	106.74	105.74	107.41	106.69	109.87	113.7	109.06	105.4	106.11	106.75	104.04	106.1	108.48	103.67	110.12	100.66	105.12	107.35	103.85	107.91	105.02	102.69	105.25	104.55	108.93	104.63	103.38	108.15	108.44	103.97	107.47	107.48	105.27	106.59	104.03	107.4	104.57
99.955	98.571	98.339	103.48	98.508	96.813	98.077	101.62	100.83	102.1	101.28	103.04	99.9	98.564	103.08	99.393	101.73	93.468	96.662	97.131	101.99	102.59	95.938	96.581	99.305	101.67	100.87	98.208	101.19	99.207	98.711	104.61	102.12	101.73	100.59	103.7	100.66	98.061	103.48	98.799	100.88	96.839	102.22	99.391	99.883	104.39	98.271	97.654	101.42	100.4
109.46	100.09	104.4	106.5	109.29	101.07	106.52	104.12	102.38	104.6	107.43	103.7	106.17	101.17	103.63	105.53	102.13	107.32	108.61	104.24	104.8	102.89	103.93	105.57	103.81	103.32	102.27	104.24	105.61	108.72	105.37	104.01	107.58	109.4	105.25	104.58	103.34	104.4	104.71	101.65	103.62	107.28	102.26	101.64	107.37	103.94	104.35	101.04	105.63	107.2
117.93	115.79	113.3	117.06	118.16	116.2	116.44	115.01	114.83	120.14	115.11	117.84	118.43	114.47	119.09	120.04	116.82	114.14	117.56	120.33	116.58	117.24	119.71	115.19	119.14	116.43	123.5	119.3	120.08	114.74	117.64	114.65	119.33	115.94	114.19	114.09	118.01	116.39	121.16	122.11	114.69	120.3	118.9	115.92	119.07	118.21	116.26	119.52	117.97	118.86
103.34	105.11	101.36	105.97	110.86	105.94	109.32	108.97	103.46	105.76	105.43	107.1	104.5	101.33	106.56	104.66	104.47	103.06	107.64	108.4	105.92	107.46	106.92	109.98	103.18	101.84	105.19	106.06	104.14	109.21	106.56	102.73	109.03	105.05	105.3	103.64	110.11	104.24	106.77	110.3	103.89	107.54	104.94	110.43	109.47	105.8	108.3	106.19	110.98	104.23
109.28	104.09	107.08	107.54	104.36	105.55	109.75	100.83	109.59	104.3	108.21	107.2	104.49	106.32	109.82	104.58	107	107.62	110.51	110.38	106.41	110.84	107.03	106.4	102.52	106.23	108.52	109.26	103.42	106.48	105.37	108.07	104.66	106.83	113.09	106.6	108.68	105.36	104.61	109.49	110.25	105.98	101.9	106.51	106.72	108.45	105.77	108.99	111.34	106.52
113.03	111.83	111.69	112.22	111.67	108.94	117.31	112.06	107.28	111.26	112.01	112.28	112.63	111.07	108.69	115	110.82	114.13	106.57	112.9	110.93	111.06	112.85	114.21	106.7	107.71	109.86	109.72	110.19	105.4	108.96	115.45	108.87	111.06	113.07	109.9	107.11	111.95	113.4	109.5	113.53	114.21	108.08	111.87	111.88	111.57	113.33	110.3	110.18	112.98
119.96	119.29	121.51	115.15	119.39	122.13	121.93	122.86	118.06	115.25	116.63	115.08	120.66	114.25	120.76	115.75	115.38	117.68	116.99	116.67	117.55	116.4	115.14	120.19	114.71	121.48	119.28	120.7	109.98	117.32	121.25	116.57	119.12	117.69	122.25	115.73	115.58	113.76	115.52	121.04	116.98	113.1	121.99	116.8	121.73	121.86	117.13	112.73	125.05	119.41
106.71	105.65	102.73	103.68	105.21	106.35	110.81	109.88	109.83	105.88	107.6	108.48	105.27	104.12	103.31	105.76	109.28	106.95	104.45	105.4	110.66	109.5	106.49	104.74	109.22	107.31	103.13	105.44	106.63	107.3	106.84	107.97	106.67	104.48	102.55	107.13	108.19	103.74	105.56	103.62	108.26	105.44	107.6	105.77	104.87	106.61	106.42	109.23	104.94	106.82
101.79	107.76	106.69	110.62	106.35	109.17	107.22	104.15	109.12	101.84	110.33	102.29	105.81	98.388	105.95	106.41	107.27	101.29	109.09	102.78	106.35	104.87	106.96	100.03	103.91	99.937	107.91	106.52	103.77	102.53	106.32	104.33	104.26	104.41	105.86	106.27	109.06	102.47	103.6	106.56	103.91	105.93	110.4	107.82	104.97	102.36	104.61	109.22	110.68	106.78
105.92	107.96	105.72	103.65	103.44	101.56	104.79	101.44	102.02	101.28	100.56	104.04	101.21	100.99	108.44	105.13	103.97	102.44	106.8	103.62	107.75	105.12	108.37	103.8	106.27	103.75	105.63	99.905	103.48	104.57	105.5	101.94	104.2	104.52	103.87	104.82	110.46	101.98	104.61	107.75	104.91	99.514	107.4	105.47	103.4	103.97	103.97	106.96	102.78	105.6
108.42	107.49	103.63	105.83	105.95	107.42	108.61	106.21	111.63	101.02	106.52	109.5	104.66	104.54	106.31	103.43	106.18	103.25	109.25	110.67	107.92	106.6	100.16	106.65	105.3	106.24	105.43	102.56	108.3	107.19	107.66	106.03	103.42	104.41	105.44	105.52	109.8	109.25	104.52	104.85	105.2	103.43	106.46	109.08	104	107.76	106.55	108.32	111.02	107.93
99.179	99.758	100.31	101.53	98.538	95.794	101.01	101.42	94.38	102.16	99.077	102.47	100.89	98.248	99.842	99.162	104.12	102.09	94.601	97.559	98.328	98.949	99.254	97.71	100.38	101.46	97.729	96.626	101.97	99.689	98.936	98.104	94.604	101.7	100.71	100.22	98.768	98.641	97.142	103	99.817	98.673	98.395	99.04	100.16	105.1	97.37	98.136	99.755	98.892
105.54	108.19	103.29	106.17	103.47	108.91	106.81	104.5	105.1	105.35	104.96	103.76	109.17	105.7	107.05	102.09	106.83	107.02	108.59	107.95	106.89	106.42	99.292	107.3	105.96	105.19	99.197	103.9	102.82	107.94	104.64	107.77	102.52	105.03	99.876	106	100.47	100.53	109.15	104.83	104.42	107.85	108.53	104.18	108.06	103.64	105.67	107.28	110.19	108.65
100.46	107.2	102.39	101.41	105.59	103.67	102.4	104.98	103.29	107.01	110.38	100.81	100.09	100.75	103.97	103.02	107.05	105.32	107.17	104.59	105	103.34	107.1	104.56	100.77	101.37	99.803	104.64	106.6	103.34	104.94	105.32	100.92	101.36	105.58	104.35	107.78	105.88	107.21	102.25	104.83	103.68	101.9	104.61	107.91	104.42	102.98	102.99	106.6	110.42
102.55	102.55	105.43	108.89	107.68	106.3	101.44	105.34	109.13	101.93	102.77	108.22	103.16	103.75	105.02	106.62	105.1	107.02	105.35	103.6	105.39	100.6	107.33	103.13	103.67	102.5	104.21	106.15	107.43	103.99	105.45	108.11	106.35	104.68	104.49	106.41	99.971	101.72	106.43	105.38	107.33	104.48	106.96	108.21	106.08	104.62	104.04	103.74	108.12	101.61
101.78	110.2	105.63	104.15	108.92	106.86	106.33	107.79	104.15	105.34	109.39	108.16	110.19	106.6	108.09	103.49	109.48	105.56	103.23	106.61	105.94	108.3	106.44	107.08	105.14	105.66	107.73	107.4	107.27	104.8	107.73	109.66	105.92	106.91	105.44	104.46	112.29	106.57	108.12	106.81	110.18	105.14	107.72	106.5	105.14	111.02	108.21	105.96	105.18	103.11
112.03	109.7	109.22	114.8	111.12	112.42	116.52	112.9	113.38	112.76	106.11	109.45	110.08	110.9	112.3	109.95	110.18	112.83	116.23	116.09	117.51	111.87	116.12	111.46	109.03	109.49	113.45	109.54	108.7	112.12	113.12	111.64	110.53	112.64	108.96	113.91	111.04	113.44	116.08	113.52	108.1	111.58	108.44	110.55	112.33	115.59	109.22	111.43	114.68	111.65
104.81	105.02	107.83	104.98	101.25	106.6	107.4	105.36	107.99	104.83	111.96	110.51	107.41	100.63	105.61	107.06	101.76	106.18	105.37	108	109.08	106.43	104.49	104.98	103.98	105.4	99.638	104.47	105.75	109.32	103.92	102.78	103.23	110.95	103.7	105.77	107.3	106.04	105.16	107.75	105.02	110.83	105.72	103.72	108.84	104.14	104.88	106.38	103.3	107.23
103.61	108.62	109.52	105.53	104.79	104.34	103.68	102.58	100.89	106.6	106.4	112.17	106.1	110.55	103.52	105.6	103.61	105.48	108.81	104.26	108.33	109.05	107.48	105.27	106.84	106.32	104.8	108.63	107.95	106.11	101.61	105.09	104.5	103.11	104.19	105.17	107.16	109.42	103.43	104.69	104.68	104.8	111.79	104.42	106.48	106.44	109.71	108.78	107.39	105.62
108.61	103.98	107.27	106.42	106.74	104.96	106.62	107.33	105.3	111.4	106.63	107.56	105.46	108.46	100.51	101.79	109.49	103.46	107.23	106.98	109.63	109.51	103.64	108.68	101.69	105.02	105.24	105	106.77	100.99	105.43	108.54	108.34	107.83	110.8	104.97	104.84	106.34	112.58	105.66	105.45	102.42	106.51	106.44	104.31	109.06	103.62	110.63	105.2	108.54
110.15	111.49	112.16	109.66	112.17	110.84	111.7	109.84	109.57	111.36	111.47	114.82	110.72	111.2	112.55	112.02	116.32	106.81	116.37	113.59	114.8	111.78	113.25	109.51	111.46	112.65	110.44	113.13	116.37	111.06	111.77	110.64	111.19	110.08	111.29	109.98	113.85	111.03	112.32	117.27	112.58	113.25	111.15	114.93	111.27	114.02	115.09	109.48	109.52	112.3
109.17	103.89	107.34	106.02	105.64	104.5	102.85	102.6	105.2	110.35	106.93	103.71	103.77	107.37	103.54	103.36	106.75	100.89	106.74	104.96	105.84	107.17	106.2	102.9	101.84	106.7	104.74	107.31	100.93	104.63	101.39	101.46	103.62	104.92	106.47	102.35	102.62	103.69	102.02	103.23	106.41	104.57	105.8	104.92	105.49	106.62	105.85	105.87	99.578	107.88
104	105.16	105.04	105.56	106.3	106.65	108.04	105.4	108.79	108.71	100.98	108.61	105.04	106.77	108.56	103.21	105.45	103.59	105.66	105.96	111.4	105.95	104.88	106.44	108.76	106.63	108.97	108.15	108.3	102.39	109.61	105.38	107.09	109.46	110.31	103.26	111.67	107.49	104.48	104.97	105.26	105.04	106.26	111.36	104.25	106.58	110.02	107.12	107.84	107.63
108.47	108.03	104.57	109.71	106.08	105.64	107.96	105.77	102.7	105.76	104.07	103.71	103.22	101.47	106.69	104.6	107.03	105.3	110.23	104.25	105.76	108.75	102.83	99.985	105.07	108.28	108.89	104.92	105.8	107.19	106.8	105.39	108.23	103.17	103.48	108.07	103.47	105.43	106.61	107.89	102.46	104.62	106.37	104.53	109.32	104.95	105.17	105.64	104.84	106.53
108.43	106.22	100.72	103.68	104.85	104.72	108.21	105.91	106.85	107.23	108.45	104.12	106.48	101.27	103.33	107.98	106.02	111.29	106.6	104.61	110.21	107.63	108.48	106.18	110.1	102.6	104.03	108.32	109.54	106.92	107.79	105.25	103.21	105.69	102.1	107.75	109.53	107.68	105.47	107.42	103.35	104.47	107.52	104.84	104.85	102.61	103.93	105.76	106.95	102.3
95.592	100.61	97.484	100.56	101.81	104.59	99.325	95.521	102.29	98.107	96.889	99.43	99.433	95.544	98.81	100.97	101.37	99.764	100.15	98.129	99.708	100.65	97.767	98.129	100.72	98.097	99.852	97.855	97.536	103.11	99.368	97.607	101.27	100.62	102.05	98.37	99.668	96.871	95.106	97.023	101.16	99.306	101.05	99.559	101.62	97.238	102.95	98.737	100.05	100.05
96.956	98.497	103.7	100.23	99.443	100.44	104.78	98.559	105.37	99.71	102.15	102.45	95.297	100.71	99.748	94.794	102.84	99.65	98.058	98.592	101.81	98.045	99.256	100.59	100.31	99.333	98.986	101.5	102.58	99.633	95.521	100.08	100.62	103.2	100.02	101.28	98.295	98.353	93.455	103.79	98.973	101.31	98.856	98.916	101.54	99.992	100.39	101.54	101.06	101.31
106.72	101.93	107.77	106.38	106.32	106.06	102.22	102.43	106.74	108.27	110	107.14	107.23	104.53	109.36	102.25	104.31	103.89	107.25	107.72	105.34	106.08	108.05	109.75	106.33	109.06	104.24	107.6	102.95	109.57	107.95	104.76	105.51	105.45	110.69	109.71	106.36	105.7	109.54	105.5	105.97	109.73	105.82	110.14	110.77	102.73	105.85	109.58	107.39	107.79
112.61	117.14	113.54	113.79	113.52	110.64	112.37	112.5	115.41	115.64	113.02	113.73	112.24	107	113.6	112.5	112.52	114.9	113.59	115.22	115.36	112.09	113.97	109.69	111.92	113.83	109.93	111.42	111.65	109.95	114.53	113.84	116.5	113.98	111.21	111.26	113.02	112.42	113.32	108.97	113.82	110.71	116.02	112.6	111.21	114.79	112.11	110.42	110.94	115.16
106.6	110.56	108.22	114.12	108.13	105.64	108.76	107.05	114.04	108.84	110.01	107.38	112.15	107.43	109.89	114.36	111.41	106.84	111.03	111.05	112.01	108.49	113.72	109.08	112.44	109.97	111.79	116.39	113.6	111.39	113.47	110.28	109.64	116.16	108.2	112.15	111.93	109.71	111.35	110.68	108.69	112.76	104.38	111.03	107.55	107.98	112.03	108.83	113.12	111.62
101.77	101.42	106.8	110.73	103.68	106.96	106.6	107.29	105.42	101.61	103.55	104.85	103.27	106.79	101.95	106.54	110.6	106.57	100.36	104.31	107.24	106.61	104.08	104.42	103.13	106.39	102.57	101.88	102.28	105.72	110.53	104.91	107.51	109.71	102.66	107.38	102.96	107.68	104.89	105.58	106.68	109.7	109.43	104.65	103.46	102.63	111.78	106.27	104.69	106.78
107.32	115.2	107.31	114.07	110.99	112.14	113.76	111.96	112.78	109.95	103.08	111.76	110.37	108.91	109.91	115.24	112.32	113.82	107.08	113.23	108.45	109.19	111.82	114.7	114.22	108.2	112.94	108.34	110.38	110.31	115.48	112.23	113.52	110.34	109.24	111.59	110.25	113.4	111.75	114.87	111.33	108.16	111.97	112.65	110.56	106.78	112.81	110.13	115.56	111.8
102.51	104.79	110.31	110.2	101.44	108.14	108.92	107.62	106.98	104.99	107.4	113.72	105.04	104.46	105.07	102.2	100.02	102.44	106.41	107.19	97.487	103.57	108.4	105.89	103.81	106.72	105.51	107.01	107.36	104.15	106.27	108.5	103.38	104.7	107.1	106.26	104.69	105.63	99.571	105.8	103.25	104.43	102.27	106.53	109.53	102.13	108.24	101.68	103.67	107.7
103.63	107.64	105.51	107.04	106.47	106.71	109.32	107.31	104.9	112.01	105.75	108.4	110.74	107.33	106.53	107.57	103.6	108.76	107.46	105.8	110.31	109.39	106.01	108.89	106.18	104.59	104.33	109.81	107.01	110.67	104	105.48	102.92	106.28	102.29	109.07	107.34	105.87	109.99	107.73	109.48	107.07	108.99	107.54	103.83	110.7	107.7	107.7	103.56	108.38
104.53	104.14	105.68	104.7	106.08	107.54	106.22	102.08	102.44	104.78	105.1	103.95	106.46	107.48	102.75	106.69	104.89	108.24	108.46	105.97	105.57	102.59	108.48	109.83	108.17	105.19	105.7	104.1	109.54	106.85	108.03	110.12	110.23	101.85	107.75	104.32	103.93	107.36	103.56	109.27	103.81	100.97	105.54	107.54	107.48	105.46	101.19	103.79	106.67	107.49
102.33	97.823	101.81	100.85	100.23	100.87	101.57	99.907	105.04	100.54	98.795	106.02	99.175	99.866	102.01	96.194	96.781	100.82	101.32	97.599	102.87	96.283	100.94	104.08	102.68	100.46	100.36	100.43	99.322	99.81	96.827	100.22	102.59	100.48	97.53	98.765	100.6	98.809	99.068	99.957	99.113	98.62	97.447	100.22	98.975	101.28	104.51	100.9	97.737	97.759
111.27	108.23	111.83	112.9	112.01	112.22	111.79	108.71	113.84	106.1	113.26	115.78	111.44	107.92	109.91	107.63	108.62	112.35	111.84	112.13	115.22	114.66	110.96	111.46	118.75	111.51	114.17	112.94	108.19	113.59	108.07	111.54	110.46	111.75	106.96	110.83	108.91	108.54	108.38	110.39	113.98	111.88	109.73	114.88	109.21	113.23	117.24	108.52	108.84	110.78
110.63	102.96	104.78	107.08	102.84	103.37	108.22	107.07	105.27	107.14	105.13	111.96	104.21	108.07	110.99	106.78	104.74	104.09	102.88	104.17	105.35	106.36	106.05	108.73	107.04	107.46	105.45	107.34	109.25	104.93	104.33	103.68	106.34	105.51	108.44	107.98	102.74	110.47	106.1	103.9	104.63	111.43	107.34	107.15	108.39	104.19	107.14	105.97	108.59	106.66
115.51	120.87	114.33	115.49	117.45	114.07	113.23	117.3	116.69	117.04	114.58	116.24	116.64	113.9	113.73	115.44	119.81	117.9	110.15	115.85	117.49	113.79	116.14	120.61	114.78	115.34	114.34	117.9	113.21	116.91	118.59	117.79	117.05	114.13	115.12	114.89	115.9	121.23	113.58	113.93	116.82	110.53	115.42	114.62	113.23	115.96	118.17	114.4	119.06	116.27
101.23	109.76	103.21	105.22	107.85	99.455	101.57	105.17	101.87	106.06	105.14	106.26	106.79	102.24	103.52	105.21	107.57	107.35	106.61	104.75	103.96	98.014	104.26	103.76	104.89	102.8	103.22	99.3	104.06	102.94	102.81	103.02	99.08	99.772	107.48	107.47	103.38	105.89	99.115	107.25	102.49	104.46	102.68	104.02	107.12	106.75	106.35	103.71	103.45	102.52
102.32	106.94	103.5	107.07	105.26	107.64	105.82	108.44	110.18	101.33	105.68	110.28	106.76	104.38	103.37	107.43	105.33	105.82	104.34	106.14	106.52	110.43	104.91	105.73	106.35	103.41	109.25	106.8	106.58	109.95	110.42	102.38	107.65	105.01	105.59	105.06	109.43	108.5	105.74	106.43	104.21	107.91	113	101.79	107.56	107.1	109.28	112.24	102.36	107.25
110.11	106.21	110.62	107.62	103.67	106.78	106.34	107.73	101.51	106.25	104.64	107.26	104.28	105.12	110.18	102.59	106.87	107.62	102.97	110.19	106.16	104.46	109.89	109.05	103.82	104.35	104.51	104.22	105.02	106.66	104.88	107.91	106.22	105.17	108.43	103.24	108.61	105.05	108.41	106.85	104.45	103.56	107.29	105.91	108.16	109.63	105.32	110.07	104.61	104.82
110.41	104.48	108.53	105.13	108.65	101.64	107.56	106.26	104.58	108.91	105.11	107.61	105.59	101.92	99.9	104.92	105.9	106.44	103.91	104.24	105.61	108.46	108.6	105.19	104.74	105.02	106.98	107.14	101.19	103.12	108.96	106.52	107.28	106.57	107.96	100.92	107.62	105.94	105.53	107.37	106.12	106.74	108.38	111.76	106.56	107.78	102.68	107.02	106.28	108.46
100.98	103.97	109.57	104.26	106.33	106.94	104.92	106.58	101.88	108.88	100.12	106.17	105.69	107.25	105.22	104.04	109.1	104.51	103.92	99.313	106.14	103.05	102.89	100.82	106.48	108.06	104.29	101.98	104.63	107.27	103.64	105.01	103.63	106.78	102.86	107.01	107.3	101.03	105.89	101.33	103.66	106.8	105.88	107.05	99.56	104.66	101.86	102.09	105.77	106.34
98.082	103.43	103.58	97.282	97.775	99.571	99.422	101.2	102.21	99.152	101.73	95.141	94.962	102.28	102.76	98.762	103.43	99.213	101.69	98.089	104.21	97.516	96.727	97.883	107.84	101.6	100.14	101.34	95.18	96.432	101.13	97.148	97.869	99.696	102.67	102.4	99.068	98.594	100.02	98.267	99.984	99.673	99.277	102.27	100.35	95.692	95.064	100.14	98.536	102.48
110.33	111.8	111.05	114.12	107.96	111.48	111.27	113.59	108.61	114.15	114.33	110.21	113.99	111.4	116.32	110.43	113.44	112.39	109.78	114.62	111.84	108.1	113.31	113.41	109.47	108.91	110.31	109.06	115.59	112.79	110.63	109.01	107.77	114.89	113.14	106.43	113.07	111.67	108.97	110.98	112.69	114.58	111.47	109.27	111.36	111.45	110.84	114.96	109.49	112.08
110.9	108.44	112.33	110.22	111.75	114.72	114.11	111.45	110.86	112.04	113.55	113.53	116.1	112.25	113.04	112.53	112.76	111.37	111.98	110.79	106.99	113.7	113.86	111.43	110.83	112.41	112.72	111.12	110.55	113.1	112.04	110.6	113.72	111.02	110.37	109.47	113.24	108.03	116.39	113.49	109.61	110.85	114.48	113.52	112.65	111.67	112.64	112.16	109.46	111.91
115.2	110.18	110.76	112.16	112.12	114.02	108.97	112.97	115.47	113.3	109.8	111.82	116.5	112.77	113	106.37	110.85	113.77	112.05	111.25	116.32	110.87	110.19	113.87	113.58	108.46	112.81	111.35	111.88	112.86	115.87	107.53	110.63	114.14	113.29	112.17	110.26	114.97	108.33	113.44	117.22	109.54	109.59	112.11	112.06	112.07	110.08	109.48	113.2	107.78
110.78	108.06	102.62	103.57	101.01	109.86	100.09	102.96	105	106.6	106.9	109.33	103.48	109.51	111.62	99.999	107.72	111.11	108.59	108.83	106.81	104.45	106.02	109.1	106.8	104.16	106.16	106.8	99.284	102.8	106.33	102.6	104.11	108.84	107.79	106.64	102.21	101.03	102.18	106.33	103.32	104.5	106.17	105.45	109.6	104.04	106.15	103.12	104.07	107.63
105.09	110.27	104.27	105.98	106.26	105.54	103.12	106.14	106.13	105.37	102.14	107.69	109.41	109.07	107.16	106.21	106.78	102.04	102.84	107.75	110.22	109.45	104.44	107.18	105.32	106.2	106.68	108.05	105.98	106.41	105.86	105.94	109.16	108.2	106.16	105.7	104.52	107.95	104.57	102.59	109.02	108.18	107.99	107.51	107.25	106.7	106.5	105.05	107.59	108.19
105.39	104.42	107.63	109.92	104.49	109.06	108.98	103.36	105.24	104.77	108.36	106.15	102.85	106.65	106.73	103.33	105.04	107.98	104.99	111.39	102.84	102.18	105.8	104.89	107.22	103.23	103.58	103.24	106.48	106.12	103.05	102.4	106.73	114.73	102.28	110.17	105.95	105.49	105.84	102.89	105.75	109.95	106.33	108.96	108.2	109.03	110.34	102.83	104.56	105.73
102.61	103.45	104.91	109.79	99.152	104.11	102.49	105.09	107.47	104.27	100.86	98.446	107.57	104.66	106.66	103.34	104.86	100.57	101.55	106.74	103.11	100.15	101.77	108.5	104.22	105.13	110.68	103.15	101.5	103.66	101	104.28	101.49	102.71	109.01	103.47	102.16	107.04	103.48	105.43	104.52	101.44	105.16	109.22	102.77	110.45	103.66	105.41	108.77	106.12
107.24	108.69	102.94	107.09	108.99	104.97	110.42	104.9	102.05	105.62	107.58	105.78	105.77	100.93	108.02	107.2	106.11	102.53	104.49	111.87	101.94	106.23	104.67	103.55	102.05	103.35	102.49	110.51	106.86	103.51	108.99	97.691	102.38	107.26	106.96	103.58	109.09	106	105	105.51	109.38	104.79	104.39	103.57	103.07	104.23	104.43	104.28	106.48	106.17
101.95	103.04	106.58	104.69	104.04	99.598	103.74	108.2	111.73	107.5	104.86	103.42	104.62	109.58	106.14	105.98	106.17	101.04	107.47	106.27	105	106.3	103.75	110.25	102.04	105.7	104.94	109.91	104.34	103.52	104.14	106.51	105.63	104.59	106.6	108.68	106.06	108.68	107.21	104.42	105.93	101.42	109.11	103.81	107.32	102.75	104.7	107.48	105.67	101.76
112.68	112.88	115.2	110.15	112.14	111.35	114.85	109.97	109.16	110.72	108.59	113.63	115.24	108.92	117.46	111.65	113.88	113.35	111.42	106.43	111.8	113.57	116.44	111.56	112.65	107.38	114.58	112.44	115.68	114.05	107.31	110.55	110.28	113.92	111.53	112.35	112.59	111.16	112.49	113.79	110.76	111.95	112.92	108.5	115.84	109.76	109.09	114.52	110.22	113
101.53	100.6	98.059	99.066	97.956	100.41	101.19	97.184	96.677	96.015	104.69	96.893	101.23	97.559	97.987	102.4	94.789	99.172	99.576	98.89	100.49	99.755	101.63	101.15	98.313	102.4	101.35	101.09	96.489	98.093	99.487	101.53	96.036	101.17	100.21	103.56	101.22	100.84	100.69	100.82	104.9	98.716	99.637	97.512	102.77	104.44	100.77	99.75	99.832	98.518
105.59	105.37	105.26	105.26	105.95	102.19	105.38	108.51	107.22	106.89	104.33	104.94	108.53	107.55	105.99	106.72	105.89	102.06	101.06	110.58	102.6	104.38	105.26	105.65	104.01	105.19	109.96	106.66	104.25	103.73	108.5	103.18	105.67	106.48	102.38	106.05	102.63	106.88	105.02	105.5	106.93	110.7	108.08	104.46	106.09	110.85	101.77	104.48	105.61	107.52
107.44	111.21	105.12	103.37	100.46	107.72	107.88	110.69	103.54	105.43	106.12	104.29	103.38	107.01	107.75	101.92	107.41	106.32	103.09	105.36	104.53	109	106.99	108.8	105.79	107.2	106.36	105.93	103.79	110.34	106.09	100.12	105.67	103.55	105.75	105.95	105.93	106.78	104.57	106.63	104.38	105.1	108.62	105.22	108.49	110	106.63	104.92	110.06	106.69
106.43	110.08	107.65	105.13	107.59	107.68	103.93	103.18	105.47	110.17	105.18	105.84	106.06	106.25	109.48	108.62	103.18	106	105.73	105.24	107.58	104.5	107.84	109.74	103.98	104.66	103.06	106.71	105.94	103.75	101.18	107.88	105.11	104.78	110.72	104.43	103.33	110.56	102.04	104.29	102.47	104.6	103.48	103.68	105.3	107.11	108.45	110.52	100.43	105.81
104.41	100.15	107.41	103.48	107.4	103.34	102.31	102.89	107.14	108.36	106.42	101.39	106.69	109.17	104.01	104.11	103.59	99.826	101.62	102.47	103.84	109.28	102.61	108.3	106.33	108.13	109.29	103.47	107.81	103.2	101.34	102.17	102.33	105.03	105.15	102.99	108.25	106.57	107.3	102.27	104.19	104.48	105.89	107.74	106.6	108.75	106.46	100.47	107.11	105.91
102.31	107.67	103.91	105.71	100.09	104.77	107.62	103	104.37	103.04	107.73	107.14	105.82	107.02	109.52	105.29	109.15	106.97	103.86	106.38	108.42	108.62	101.66	102.42	105.08	106.9	106.39	106.57	102.98	105.49	105.23	104.08	103.16	106.09	108.17	101.98	106.24	109.96	106.56	103.66	105.06	103.07	105.25	105.59	104.78	105.37	103.99	104.87	107.52	109.55
106.78	108.01	106.33	103.26	103.59	105.67	104.94	106.74	108.32	109.59	101.28	104.81	105.7	105.66	108.87	104.95	103.79	107.76	104.21	104.83	104.48	106.04	102.38	109.52	101.66	109.7	104.79	102.85	105.49	108.47	108.94	105.18	104.89	104.99	102.25	105.72	110.9	102.05	108.23	102.3	104.62	103.88	104.59	104.22	103.4	106	107.69	100.4	105.83	106.05
116.98	110.7	111.57	108.58	112.17	107.18	110.35	114.06	113.13	112.47	112.24	112.34	114.72	115.22	111.44	113.35	112.22	114.09	114.08	118.46	114.73	109.83	114.58	108.95	112.94	112.02	112.06	109.64	113.83	111.7	112.51	111.92	110.29	113.55	110.41	114.9	111.88	114.15	112.2	113.32	109.23	114.5	116.1	106.98	115.05	113.52	112.48	114.85	114.91	111.19
107.73	106.68	108.52	106.02	104.62	105.46	108.17	104.93	108.94	104.19	106.07	105.45	103.23	108.07	110.77	105.39	106.25	108.42	106.99	105.05	105.5	103.9	104.09	105.32	102.67	106.07	107.93	106.56	104.16	103.38	104.92	106.55	107.02	108.8	104.47	104.34	106.68	102.69	104.02	102.9	107.64	106.28	107.22	101.74	106.69	104.9	108.07	104.52	107.15	111.21
100.4	104.68	102.12	105.51	102.85	106.24	102.13	103.87	104.32	101.52	105	101.27	103.65	104.61	101.72	105.32	99.588	101.35	101.24	101.26	100.09	104.12	101.92	104.36	104.97	107.41	105.51	100.93	106.21	98.936	105.43	103.09	105.72	103.22	99.54	105.81	103.78	103.38	105.95	108.1	103.17	105.37	105.09	103.31	103.4	105.33	100.32	103	108.17	104.56
102.44	110.55	107.01	104.06	104.7	105.92	108.34	107.42	105.32	109.3	104.37	106.16	109.88	106.72	108.98	109.06	107.55	108.9	103.03	106.51	109.79	106.7	105.99	107.87	107.81	107.02	104.22	105.21	107.16	108.77	106.45	108.96	109	109.01	107.22	112.3	107.27	108.36	106.51	103.97	105.8	108.77	109.79	105.74	107.37	107.18	108.77	109.08	105.99	109.06
111.44	112.8	109.69	108.92	113.88	114.98	114.21	112.18	110.67	113.8	112.57	118.87	112.02	112.51	110.97	113.54	111.56	112.63	110.2	116.06	111.49	115.44	111.55	112.92	112.5	112.28	112.32	110.17	110.8	109.53	111.27	111.66	113.44	108.92	116.07	112.45	111.58	114.72	114.23	110.24	113.37	110.75	114.82	111.6	113.32	114.1	113.94	112.59	111.74	111.2
104.76	104.06	100.22	105.87	105.16	107.15	106.42	106.73	102.62	100.02	99.365	101.56	105.5	103.45	105.55	101.67	103.99	102.98	103.73	101.69	104.68	103.9	100.3	104.33	105.99	102.49	104.65	104.8	102.08	110.54	108.71	102.33	106.9	106.7	102.13	103.72	102.23	100.77	103.11	102.68	100.63	103.88	106.28	107.52	104.4	103.54	105.6	111.26	104.66	106.22
110.64	108.45	106.25	108.51	103.43	108.74	105.36	109.97	105.87	106.62	110.93	103.67	104.27	101.7	106.47	105.62	104.89	107.63	107.92	105.67	106.12	105.09	107.95	107.09	103.26	107.55	103.44	108.14	104	107.12	109.57	104.12	105.56	113.3	109	107.38	103.17	110.47	104.7	109	106.9	102.64	108	101.84	106.25	110.5	108.98	105.25	105.26	106.62
108.62	105.02	101.07	106.84	106.29	105.14	106.6	103.53	103.68	104.35	106.27	113.32	105.37	104.59	112.29	108.65	104.8	101.9	103.37	108.75	108.05	105.04	109.74	108.55	107.51	105.96	105.7	103.03	108.5	106.73	105.92	106.68	103.51	103.83	104.41	108.41	104.05	104.79	100.94	106.86	108.01	105.12	107.36	105.72	104.64	105.2	105.32	103.72	107.05	105.74
101.6	106.31	110.34	106.61	104.75	107.08	105.06	114.48	105.22	104.93	107.65	103.1	103.83	108.26	103.84	101.28	107.05	106.31	103.94	100.47	105.07	107.72	105.09	106.62	105	106.54	107.04	105.15	103.42	107.91	105.42	103.3	108.09	103.71	104.8	104.75	104.05	108.68	104.56	108.41	103.74	108.31	100.1	106.2	109.31	106.3	106.88	106.52	104.54	106.13
101.27	110.06	103.22	104.86	106.37	107.38	106.21	107.23	105.96	107.4	104.86	108.61	103.89	102	104.18	102.19	104.76	103.2	105.21	104.09	104.27	106.07	108.01	109.39	107.68	104.8	106.05	101.7	104.99	109.5	104.95	108.78	105.73	107.29	104.2	106.39	110.58	107.4	102.65	105.26	106.96	103.43	105.7	102.45	99.143	106.1	108.73	100.91	105.14	102.24
104.81	109.3	102.58	102.3	107.51	106.09	107.97	108.12	106.17	105.04	104.72	101.1	105.59	104.72	107.61	106.2	105.46	102.24	103.95	103.46	105.51	106.79	99.584	107.64	106.02	104.52	108.52	103.55	102.9	101.54	105.86	102.67	113.43	106.3	105.83	105.45	102.57	103.56	109.73	102.89	104.56	105.93	108.67	106.19	106.17	104.59	103.87	107.25	104.42	109.22
99.7	103.45	104.32	110.53	100.25	105.8	103.89	105.59	106.23	102.66	107.91	108.64	105.78	102.31	106.52	103.19	107.13	101.96	102.48	107.6	105.52	104.26	104.75	100.69	107.92	102.5	104.78	106.16	103.19	105.59	103.18	107.63	104.09	105.03	102.16	105.11	108.86	110.99	106.83	103.86	104.04	108.14	105.06	108.08	106.83	108.86	101.25	103.97	100.23	102.75
110.31	108.59	105.96	105.78	105.6	107.62	101.84	110.7	109.97	112.22	105.17	104.39	105.19	114.14	105.26	105.18	106.14	104.87	106.83	102.69	105.86	111.18	103.52	109.76	106.71	107.24	102.61	104.51	101.81	106.52	106.88	112.45	106.84	107.98	108.77	110.16	110.9	103.57	106.55	112.27	104.63	106.92	111.55	109.15	106.61	103.32	109.17	107.44	108.85	109.28
94.58	100.12	93.475	99.741	98.267	99.909	96.101	95.291	101.93	104.07	95.358	100.65	93.735	100.81	98.564	100.08	96.434	100.61	102.57	101.49	101.16	104.76	104.06	98.064	103.57	102.32	100.61	99.92	99.595	96.448	97.837	101.33	98.667	100.66	101.36	103.59	100.92	102.93	100.9	95.015	97.482	96.148	100.2	104.46	101.26	97.559	101.6	96.614	97.519	98.834
112.59	116.83	113.34	110.02	110.19	115.72	109.45	111.17	111.29	114.95	111.42	118.18	113.74	111.12	112.13	113.72	112.96	114.13	113.48	108.14	111.35	109.61	111.31	118.11	110.89	111.5	114.47	107.77	112.96	110.02	109.2	110.41	111.01	113.14	107.21	110.4	111.92	111.34	110.44	117.29	111.8	113.05	115.37	107.52	110.41	107.63	109.93	112.4	110.04	113.66
112.55	114.81	112.97	112.88	111.13	112.66	111.31	113.67	113.55	113.37	114.63	109.08	108.61	113.76	110.9	111.72	110.24	109.29	105.9	111.85	110.43	112.73	113.47	114.77	110.3	110.55	114.53	113.47	110.22	110.03	111.64	109.38	112.71	111.74	114.51	115.01	109.64	112.8	115.46	112.1	111.33	111.51	115.63	111.21	109.16	108.29	103.92	110.31	107.87	106.88
99.573	104.73	105.24	103.03	108.81	105.6	102.45	103.29	106.72	108.51	107.47	103.03	106.12	104.82	101.45	105.59	104.6	104.17	105.07	102.65	103.08	104.95	109	103.58	105.08	105.27	107.24	105.02	100.97	107.7	106.31	112.73	108.45	104.35	109.85	107.03	104.8	106.75	110.13	103.9	109.03	110.54	104.8	106.12	106.09	112.3	109.45	104.83	105.59	103.24
109.24	105.04	114.72	111.91	109.79	108.83	111.34	109.5	108.51	104.91	111.84	105.01	106.66	107.36	112.47	114.01	110.22	110.35	111.63	106	105.32	109.5	108.42	108.08	111.41	112.81	106.42	113.17	108.05	112.36	111.51	112.25	111.2	109.4	112.81	110.27	110.63	113.5	109.24	109.4	110.95	110.59	111.08	108.76	109.73	112.15	108.11	114.02	105.39	109.66
116.47	117.13	113.42	119	114.45	118.88	115.19	118.22	120.76	119.04	116.03	122.21	118	115.79	114.86	117.89	113	119.4	116.96	118.39	115.81	124.32	118.25	116.94	115.56	117.49	116.19	116.03	121.58	116.11	116.35	114.65	118.81	111.97	120.23	117.34	117.51	110.97	118.99	118.66	117.79	117.34	114.02	124.21	121.08	117.16	117.12	120.03	117.89	116.84
107.1	107.19	105.68	101.5	108.54	107.56	103.39	104.57	106.87	111.03	107.56	103.87	109.69	107.31	107.15	104.75	109.69	105.59	106.45	108.4	107.52	102.82	102.27	107.12	105.13	107.27	106.22	104.06	105.9	104.57	107.56	105.65	108.58	107.25	101.23	104.32	109.4	107.85	105.86	112.4	104.1	108.97	107.19	113.58	106.75	107.11	107.53	106.7	102.51	106.43
103.18	105.12	109.6	106.13	109.88	108.22	106.66	106.3	108.07	112.43	106.14	110.85	109.86	109.93	105.23	110.85	107.59	110.61	108.46	108.12	108.26	102.97	107.51	107.82	108.07	108.04	106.06	108.11	111.63	108.85	106.33	110.03	107.33	107.13	105.58	107.28	105.36	106.42	108.11	109.26	108.56	104.26	109.42	101.87	103.46	104.97	105.06	106.12	107.2	110.05
104.73	103.97	102.97	106.63	107.64	106.29	106.18	104.7	109.54	106.38	110.55	109.91	102.97	107.22	106.04	104.25	109.97	106.82	102.47	107.75	104.49	102.52	109.36	108.34	106.31	109.73	105.18	104.11	101.92	108.78	110.11	108.52	109.24	107.65	101.05	106.12	111.86	107.54	106.93	110.61	104.92	106.88	106.97	102.2	105.17	106.81	107.01	103.58	110.21	104.44
108.44	106.84	112.66	106.18	111.83	111.35	109.55	112.41	112.81	109.29	113.2	106.83	108.62	111.2	111.33	108.23	110.98	107.38	111.95	109.92	108.45	113.53	114.31	109.01	108.12	108.65	107.26	114.98	111.42	109.43	110.97	109.38	108.9	109.45	109.48	110.25	110.3	111.19	104.32	104.84	112.01	106.77	107.39	108.47	108.51	113.79	106.2	110.39	111	106.97
113.93	108.58	113.27	109.56	115.77	109.09	113.22	115.16	114.34	113.47	110.14	110.79	113.09	113.58	113.98	116.21	113.85	117.75	111.72	114.21	112.23	112.69	105.75	111.3	108.76	118.05	115.92	109.7	115.32	108.14	111.88	114.46	112.51	111.01	113.43	116.64	113.2	113.73	116.64	114.18	112.1	113.07	110.4	109.95	113.39	114.81	113.92	111.39	115.64	116.84
107.37	108.61	106.58	103.09	107.4	105.27	104.54	106.71	109.51	105.89	102.5	106.31	103.49	101.82	104.2	101.19	103.04	107.74	105.47	107.9	108.24	104.25	104.22	109.6	105.85	107.81	104.66	105.56	105.78	103.86	107.09	108.79	106.8	105.8	109.22	108.51	109.25	107.45	103.36	100.88	106.34	107.87	105.34	108.8	107.42	102.3	101.24	107.12	110.69	100.8
110.19	107.02	106.73	102.27	104.05	108.08	106.83	103.61	101.48	107.32	107.89	102.1	106.61	107.57	110.31	109.35	106.39	104.23	102.78	106.43	98.819	106.05	104.9	100.23	108.09	101.83	103.08	102.37	104.13	107.23	103.94	102.33	102.43	101.92	105.78	104.91	102.05	101.34	104.93	102.36	106.12	105.74	106.89	105.77	102.32	104.36	103.3	98.479	103.38	105.79
101.8	105.33	102.81	105.09	102.51	107.55	100.22	103.92	105.88	108.24	104.5	106.61	104.54	107.64	101.71	105.31	106.2	104.6	107.59	107.15	111.34	103.75	106.41	104.62	105.87	105.84	107.02	102.52	103.27	109.14	107.58	102.38	105.09	103.46	107.55	103.23	105.48	106.01	102.78	103.74	102.31	104.56	102.85	102.37	105.14	101.89	98.168	102.67	102.8	100.67
110.28	111.95	110.05	110.1	113.86	111.74	110.15	112.44	111.62	113.54	113.93	112.23	113	112.3	104.88	112.88	111.73	111.26	111.24	110.5	110.73	112.67	106.71	108.76	108.34	111.88	112.17	113.05	112.6	116.57	115.03	107.16	108.38	112.36	108.61	110.97	114.46	107.1	113.98	113.4	107.44	111.5	111.39	108.99	108.05	110.55	111.08	111.8	109.88	112.03
111.12	111.64	109.73	112.24	107.29	113.67	112.27	111.78	114.5	112.48	111.03	109.4	112.93	110.04	108.08	114.35	110.57	114.87	112.73	112.43	111.41	110.84	113.56	111.53	113.53	114.35	111.82	112.17	105.22	111.81	112.21	110.65	110.54	109.91	108.59	109.6	110.5	113.53	110.74	110.97	112.83	111.3	109.21	117.38	107.63	108.96	116.46	110.1	109.93	108.62
110.88	111.43	114.14	113.31	113.17	111	112.97	112.83	110.32	108.26	115.14	113.23	115.64	111.38	111.96	111.98	106.69	108.24	110.55	110.38	111.78	112.58	115.5	111.93	112.63	111.49	116.67	112.79	109.54	115.28	111.99	109.93	115.15	114.83	112.31	114.57	111.43	116.02	111.03	112.75	107.12	112.55	113.98	108.54	110.36	108.77	116.76	111.75	107.29	112.37
101.31	100.98	100.28	101.26	100.21	95.656	101.77	99.365	105.63	99.044	101.55	100.25	100.69	102.76	99.407	101.03	104.43	97.802	95.647	106.14	100.02	97.257	102.27	102.03	95.803	100.44	101.43	102.88	101.87	103.12	100.11	100.28	101.29	100.91	99.448	102.11	100.02	102.67	100.52	97.785	98.992	98.405	98.912	99.389	100.46	103.4	101.76	98.79	98.382	103.88
104.31	108.61	109.93	105.58	109.16	108.81	107.38	108.04	109.2	107.97	109.4	107.85	106.7	103.16	107.32	108.72	102.81	105.03	105.61	104.24	108.84	105.76	101.53	101.32	103.42	106.09	108.49	107.64	110.91	106.03	111.09	104.82	108.46	106.05	110.04	106.33	107.22	107.73	107.85	111.99	107.49	102.72	111.21	108.56	106.6	107.95	103.93	106.59	105.39	105.77
103.58	102.01	99.598	107.5	105.8	106.12	108.62	101.5	106.47	104.32	106.4	106.19	107.63	106.45	104.53	106.16	104.61	105.39	105.93	101.79	107.79	109.55	109.29	107.16	109.98	108.18	105.2	106.55	100.82	110.69	108.73	107.85	106.8	111.61	102.89	106.4	106.61	106.4	106.29	107.09	106.61	103.06	107.54	109.14	103.96	107.96	108.87	105.72	100.39	106.21
111.09	111.28	108.08	111.89	113.17	111.39	108.88	110.37	112.04	106.95	107.7	113.45	109.6	113.02	110.92	111.22	106.66	110.7	110.79	110.62	116.31	110.22	111.45	113.25	110.33	109.54	109.28	111.9	106.76	111.6	109.97	109.26	109.88	114.51	108.58	110.2	112.73	112.98	109.04	113.84	114.02	107.1	109.1	113.43	116.14	110.26	106.47	113.13	113.01	112.44
110.82	110.53	110.57	111.68	108.67	108.55	107.13	108.21	104.74	110.34	113.94	107.12	110.99	109.55	111.71	110.96	112.51	109.21	108.83	105.05	104.91	110.45	104.67	108.56	111.64	109.58	104.7	108.36	110.9	112.14	112.22	112.88	109.6	106.33	113.3	110.33	112.84	108.39	112.32	112.23	110.82	108.49	108.64	105.55	108.09	109.47	108.29	113.16	109.69	108.99
104.07	106.6	104.67	105.25	106.84	97.983	107.48	103.53	101.58	105.98	102.74	103.11	105.41	99.028	104.66	102.65	107.55	103.44	103.09	103.03	103.42	102.5	104.13	105.51	105.37	102.72	104.82	104.03	103.97	101.29	102.12	102.4	104.09	102.86	105.57	103.29	105.24	111.49	106.1	100.41	108.46	105.88	107.86	104.71	104.81	107.06	101.79	105.66	108.03	103.33
112.38	111.9	109.54	113.97	112.93	113.83	108.86	109.86	112.56	109.08	112.74	112.17	117.33	114.64	113.51	114.36	109.25	114.08	114.54	103.7	114.25	113.26	112.81	113.22	112.79	116.41	110.44	111.88	109.57	109.44	113.82	114.64	112.64	109.65	114.06	111.7	113.52	113.07	111.28	110.96	110.94	113.66	110.08	113.4	112.42	105.62	109.75	109.03	113.97	112.33
107.14	107.46	106.6	110.11	110.32	107.15	109.51	115.85	110.43	108.15	110.26	112.55	111.1	111.87	108.7	113.92	113.49	113.87	109.8	108.73	112.79	109.21	111.08	113.2	107.06	109.89	112.91	105.45	113.47	108.86	114.74	108.68	114.44	110.66	112.9	110.11	111.96	112.61	109.58	108.04	108.14	110.94	112.04	112.24	110.77	108.69	108.99	114.03	116.74	110.9
102.13	101.54	106.63	107.63	106.33	107.91	104.46	103.97	106.26	106.82	105.02	104.54	108.17	109.24	105.8	106.65	103.56	106.9	103.82	103.93	106.33	104.25	108.52	103.17	105.91	104.97	102.94	106.37	102.25	104.77	106.68	103.34	107.61	103.82	108.63	108.63	104.33	108.82	107.62	107.18	104.14	103.78	106.78	101.74	108.75	103.72	105.17	104.67	109.23	103.85
105.67	108.15	105.63	108.36	102.19	104.84	106.49	110.34	106.76	109.08	103.99	106.63	107.78	102.96	106.45	104.43	106.54	106.89	105.65	104.76	103.51	108.82	102.73	107.51	105.63	102.9	108.55	102.93	98.088	105.48	107.55	107.48	104.68	102.48	104.24	107.44	106.42	105.52	108.66	105.54	109.22	108.11	107.74	105.52	103	104.24	109.09	103.21	110.21	102.62
103.81	98.773	92.988	102.53	96.898	100.11	98.341	101.9	99.598	93.931	101.02	100.31	102.31	102.92	95.386	99.326	97.375	101.66	103.5	100.33	96.514	102.36	100.03	103.36	100.27	99.079	99.463	95.116	100.93	96.925	99.006	98.801	101.85	101.24	98.919	98.813	106.52	102.45	99.415	100.37	96.472	97.97	99.144	99.114	101.16	99.981	96.037	98.656	99.76	99.501
98.119	96.766	98.928	100.75	101.77	100.05	97.134	99.818	101.59	96.277	96.646	102.73	100.79	101.25	100.09	98.916	101.15	105.15	101.3	101.57	97.699	100.7	104.5	99.333	96.798	98.617	98.743	97.124	96.906	99.766	102.77	100.28	104.09	98.971	100.25	98.647	104.87	100.02	99.661	94.386	100.31	96.748	102.04	100.21	101.24	98.472	106.45	98.02	102.45	98.774
101.52	101.15	99.844	100.39	101.89	104.12	99.694	97.59	99.946	98.3	99.674	98.55	99.447	97.89	100.63	102.58	104.53	102.1	101.95	101.14	102.01	104.02	105.07	99.662	97.665	98.584	97.392	99.348	96.151	98.39	97.228	103.57	96.71	98.16	102.49	101.82	101.87	98.855	97.916	98.158	101.33	98.809	98.061	99.472	97.26	100.88	98.002	98.573	98.022	100.38
98.376	103.49	94.627	98.009	103.52	98.911	101.19	97.877	101.44	98.939	103.41	100.59	101.35	98.934	100.65	102.75	94.89	97.385	96.319	99.919	98.906	103.57	100.64	101.32	99.262	97.347	97.215	100.8	95.061	98.851	99.532	98.126	96.075	100.45	106.53	102.86	97.48	102.62	99.249	97.559	99.596	101.05	99.721	100.7	100.77	97.932	102.09	102.13	100.64	101.75
104.23	109.62	102.62	101.2	104.05	107.32	108.18	106.4	111.58	102.63	107.67	108.02	106.49	107.64	103.97	108.32	108.88	105.73	102.9	104.31	108.33	106.16	107.16	107.38	106.53	107.34	99.678	105.09	107.65	108.9	103.51	107.08	103.95	106.82	108.09	105.45	104.28	104.55	105.75	107.89	103.06	107.24	107.23	103.67	107.3	104.53	110.56	105.48	102.94	107.72
115.27	109.85	117.18	113.27	113.62	113.45	113.63	111.87	112.29	114.39	112.76	105.91	110.95	112.34	109.99	110.71	113.45	113.79	111.14	113.36	107.41	109.06	109.5	112.62	116.81	111.47	114.78	110.02	112.75	112.82	108.08	111.83	113.34	113.27	107.23	113.07	111.11	111.23	107.49	111.42	107.79	109.5	112.06	114.85	114.55	113.71	109.81	115.94	111.89	113.82
103.2	104.51	98.852	102.96	100.92	100.18	98.783	101.36	91.718	103.24	96.626	94.945	98.469	100.83	100.07	102.55	101.59	101.82	98.996	97.749	102.14	98.062	100.9	96.181	104.49	99.696	97.245	103.7	100.48	96.799	98.055	103.06	103.38	98.295	104.56	103.13	99.574	102.52	102.04	98.535	104.03	100.29	98.676	96.776	106.89	101.57	97.276	97.434	101.89	99.116
109.4	110.11	109.34	108.57	108.06	110.19	114.93	109.69	114.58	109.22	106.8	107.58	110.53	114.52	107.42	109.5	109.15	109.33	106.19	112.73	115.97	109.42	114.11	113.95	115.71	110	109.39	110.32	107.37	114.44	107.49	109.6	110.7	113.28	112.24	107.92	117.06	114.9	108.21	114.51	106.96	113.36	112.28	110.52	108.62	109.41	107.32	113.22	105.95	108.94
100.78	98.262	98.812	98.537	98.908	100.33	98.468	101.2	97.802	100.58	100.58	99.914	98.966	105.78	96.413	104.08	103.57	102.64	97.565	99.305	102.62	98.908	95.903	101.01	101.78	95.831	104.25	98.18	99.404	99.898	96.967	98.002	95.787	102.44	95.097	102.6	99.128	96.639	101.04	100.91	99.511	96.561	92.188	102.72	99.98	96.257	99.688	98.753	97.922	96.722
106.53	104.54	104.7	106.23	108.3	106.38	105.34	105.58	108.18	104.97	105.45	106.53	103.87	108.05	104.95	105.68	106.99	104.87	104.95	106.56	109.97	103.99	101.51	106.13	105.98	103.69	107.87	107.5	105.32	105.55	101.46	104.72	106.45	102.08	106.6	104.15	104.53	109.18	106.47	108.15	110.01	99.355	105.94	106.78	106.62	109.63	105.01	110.18	105.54	106.48
106.17	109.99	105.66	101.15	104.26	106.78	104.16	103.86	104.38	108.53	107.99	111.25	106.02	105.98	107.08	106.53	108.54	108.48	103.99	101.55	106.15	103.1	109.29	102.79	106.02	109.18	106.86	106.21	106.73	108.98	102.63	105.14	108.21	106.38	105.73	108.6	99.887	102.76	107.99	103.52	104.68	105.94	107.11	105.48	107.78	108.02	106.21	109.25	103	107.72
110.71	114.61	111.56	111.74	111.45	110	115.34	115.51	111.12	110.15	107.53	111.43	113.38	108.78	108.84	112.88	111.86	114.4	111.43	109.52	113	109.84	111.89	114.33	106.45	112.98	113.66	115.13	112.57	114.63	114.2	112.97	110.63	109.42	116.54	114.66	113.32	112.22	110.17	109.99	110.4	110.88	115.76	110.55	110.64	112.35	110.21	110.45	107.86	113.55
113.2	110.05	107.69	110.23	112.85	108.61	107.09	110.22	111.86	114.36	113.42	107.97	114.74	112.11	111.1	106.14	115.53	106.99	111.43	109.73	106.15	111.88	111.4	108.21	109.51	113.73	112.25	112.58	107.33	107.43	107.95	109.68	111.21	116.64	111.61	115.84	108.58	110.67	108.31	113.9	113.46	115.17	114.72	112.19	111.52	108.64	111.44	110.13	107.88	110.04
110.09	109.68	112.58	110.08	112.69	111.9	112.67	106.78	111.19	116.31	114.3	112.05	113.68	112.56	110.04	108.65	113.33	109.44	110.97	111.67	113.03	109.19	111.64	114.09	116.95	116.53	109.53	111.76	111.1	109.28	115.7	113.3	110.46	114.75	113.42	115.37	112.66	111.14	111.69	111.51	111.95	109.52	114.03	112.83	110.64	109.44	111.88	111.16	108.6	118.35
100.05	100.28	101.43	96.714	97.046	103.99	102.64	98.181	106.09	102.62	99.85	96.544	100	99.01	98.141	98.417	98.007	105.97	97.497	97.378	97.396	99.679	96.442	97.03	105.56	98.409	101.16	100.65	102.64	100.86	97.62	99.916	97.394	99.573	97.42	99.081	100.76	98.155	99.795	104.89	101.78	95.98	99.293	102.75	103.13	103.11	101.62	102	99.297	97.623
108.45	107.63	106.72	101.2	107.76	107.98	108.5	106.42	105.33	102	107.67	103.77	104.07	106.75	108.1	103.56	101.92	107.36	109.03	103.36	104.35	101	103.72	104.49	105.56	101.42	105.32	101.77	104.37	104.84	104.96	105.22	106.15	105.14	102.91	105.05	107.58	103.41	103.4	102.5	102.59	105.25	110.39	101.14	107.37	106.01	102.68	104.43	104.24	103.86
105.12	103.53	106.43	108.81	103.23	102.04	105.21	106.36	104.21	106.47	108.42	103.84	106.99	110.47	104.45	104.29	107.99	104.83	104.64	104.98	104.76	102.72	107.96	103.72	106.01	99.759	108.17	102.49	104.7	102.72	97.876	105.48	106.01	109.47	101.93	109.56	103.77	106.03	107.21	104.76	107.27	106.3	108.49	103.55	106.21	111.32	104.33	106.89	106.16	106.29
116.38	115.16	112.38	113.14	109.09	110.41	109.07	120.28	114.99	114.21	116.91	117.39	113.81	114.88	112.06	108.38	115.85	112.41	108.44	113.56	113.88	110.37	113.6	111.56	113.94	113.52	115.56	113.43	114.92	112.56	111.32	115.57	112.85	105.83	114.49	111.93	112.54	113.27	113.83	115.59	115.6	114.14	110.4	111.35	112.58	117.49	115.73	108.69	109.44	114.01
97.078	98.023	101.01	100.54	105.18	99.202	101.43	98.531	99.697	99.03	98.346	99.609	98.741	98.835	100.48	96.033	96.218	97.301	100.17	101.85	98.066	100.31	99.909	97.619	101.67	101.39	101.29	97.359	95.647	101.01	97.435	97.678	98.578	101.21	96.758	100.08	102.02	97.095	99.16	101.23	98.528	98.777	96.787	99.871	100.63	100.62	101.5	96.854	99.48	98.835
107.63	103.09	98.416	101.78	102.93	98.965	102.93	100.24	102.29	98.04	101.76	97.696	101.44	99.928	96.431	105.19	101.06	96.19	104.23	102.66	101.41	102.91	98.768	98.211	104.49	101.16	103.15	100.08	98.741	103.99	102.21	98.723	102.88	100.67	100.43	97.979	98.998	104.66	101.47	99.832	97.335	103.64	101.38	98.069	102.73	97.451	99.305	102.62	97.555	100.47
117.24	110.28	112.12	115.59	113.16	111.31	114.43	111.96	111.93	113.68	114.24	114.33	112.42	116.86	111.79	112.57	114.72	112.06	111.77	115.63	111.59	109.43	112.56	107.7	110.54	117.78	115.09	114.21	114.39	108.69	110.6	110.01	115.84	110.61	113.2	113.19	111.3	111.16	108.38	113.49	110.4	111.01	113.44	110.9	115.95	109.8	114.1	113.72	105.77	110.84
106.42	104.78	102.94	105.29	110.24	105.3	104.61	107.63	110.01	110.12	99.91	102.89	103.88	108.77	104.46	105.68	106.49	104.06	102.3	102.83	107.56	105.91	104.58	102	108.34	108.33	103.26	106.22	104.75	106.05	106.59	107.39	105.75	107.89	105.91	105.85	105.03	103.15	103.84	106.85	106	102.79	105.54	106.15	103.06	106.1	103.1	109.79	107.45	101.88
101.15	105.97	107.69	109.25	108.63	104.61	109.59	106.29	106.11	106.27	100.97	107.16	113.74	105.44	107.23	105.48	106.8	100.71	106.17	106.53	102.74	102.49	106.46	104.16	102.82	106.42	103.4	103.39	107.73	102.94	103.19	106.64	107.94	104.52	102.45	106.33	106.62	106.42	106.47	106.17	105.28	107.3	109.16	109.15	106.63	108.07	107.1	102.23	108.04	105.23
107.92	108.69	106.98	104.18	106.87	102.45	104.34	108.48	106.87	105.55	99.015	110.46	107.93	103.72	106.14	100.57	100.24	104.35	103.64	106.51	107.36	104.18	105.1	106.1	105.34	104.19	102.99	108.76	100.82	104.66	107.5	107.94	105.42	105.06	104.54	110.8	108.65	106.94	108.74	103.19	105.69	99.068	106.31	104.09	103.64	103.35	106.92	107.55	105.74	104.22
107.42	107.43	101.04	110.94	103.18	105.76	107.07	106.76	110.47	106.01	106.68	101.83	105.24	110.28	105.36	108.62	104.03	109.47	104.46	107.92	109.88	106.37	102.7	107.1	107.63	107.56	105.75	106.08	100.71	104.37	108.01	103.37	106.33	98.624	111.91	107.57	104.88	105.1	105.72	105.75	104.16	112.19	113.56	105.38	108.63	108.62	103.74	104.89	102.75	109.64
113.03	108.09	111.33	110.16	114.85	110.79	109.02	112.08	112.5	112.2	113.64	112.47	111.34	113.18	110.52	111.18	109.42	115.19	115.93	114.63	110.93	110.24	112.84	110.51	110.6	110.09	116.1	109.14	106.95	106.67	115.13	111.08	114.49	110.59	110.77	115.44	109.71	109.25	110.31	112.95	109.89	111.02	115.41	110.13	113.5	112.34	112.61	107.26	111.25	116.72
105.83	107.47	104.8	105.19	106.73	105.93	106.43	107.87	108.15	107.68	108.68	107.65	108.58	110.04	109.21	106.98	105.95	107.2	105.49	107.77	104.44	102.55	101.08	105.91	105.86	108.08	101.15	103.27	107.01	107.59	108.7	107.63	105.48	106.16	103.28	109.75	109.28	107.29	105.17	107.22	104.22	105.47	103.93	104.48	107.24	101.18	107.41	107.16	105.36	101.45
116.66	121.33	115.05	111.38	119.66	114.97	117.53	116.09	115.52	116.29	119.98	114.59	118.91	118.24	121.37	114.95	116.03	121.11	120.72	116.96	115.82	118.43	120.62	111.66	116.95	119.32	117.77	115.19	116.62	124.01	119.01	118.57	119.77	116.86	118.7	120.36	117.59	114.98	115.23	118.24	116.78	117.81	120.43	119.56	114.58	120.67	114.84	114.96	114.79	115.4
99.146	104.55	106.81	104.05	100.68	106.19	95.836	102.98	95.934	102.09	97.227	99.444	102.69	101.54	101.51	100.85	99.273	104.34	99.409	102.75	100.44	103.79	98.625	99.276	102.28	106.59	98.999	99.983	105.76	99.702	104.26	98.906	103.47	99.247	97.021	98.747	103.06	101.5	99.199	99.555	94.112	99.444	96.524	101.87	101.89	101.81	103.02	101.89	103.13	101.54
98.224	99.342	103.28	101.43	101.98	98.865	103.16	98.051	98.986	98.853	100.35	97.902	97.718	97.128	102.99	100.15	96.7	101.87	99.899	99.459	98.698	101.63	99.916	97.054	95.428	102.31	101.24	102.81	104.83	99.424	103.15	102.69	104.05	101.22	98.902	103.74	103.49	105.73	98.045	101.22	102.11	101.45	103.44	95.255	100.29	100.96	100.3	101.14	102	97.506
104.32	104.71	102.76	105.88	107.19	107.56	112.06	109.51	107.61	103.04	106.54	100.62	107.72	109.91	105.37	104.41	104.46	103.7	104.58	105.86	106.17	106.93	104.48	103.63	105.15	107.88	104.63	108.35	107	106.78	105.41	102.54	108.42	108.53	102.63	103.91	107.91	102.17	107.11	107	109.18	102.46	111.39	107.38	107.12	104.39	104.43	104.58	108.05	107.27
106.15	105.2	106.44	101.07	107.25	102.72	102.72	110.57	108.37	105.82	110.67	111.47	105.24	103.36	109.41	105.46	110.65	107.86	105.1	104.84	108.07	107.48	107.26	104.05	107.78	105.46	109.69	106.37	105.06	103.33	108.26	104.34	103.73	105.71	104.83	105.97	104.26	109.19	106.59	104.24	107.48	105.77	106.73	107.77	104.53	108.03	106.9	107.17	105.64	108.24
102.7	111.3	103.9	101.99	103.86	106.26	104.62	102.6	101.83	104.29	108.36	105.51	105.12	102.03	103.84	108.48	106.05	108.12	104.84	101.24	101.29	101.34	101.91	103.9	101.68	107.35	107.91	103.47	99.978	103.97	109.72	102.93	104.85	109.07	102.1	108.26	108.27	101.89	100.3	100.29	103.52	106.86	105.37	105.79	102.84	99.872	107.83	102.54	104.99	102.28
101.62	104.46	104.62	105.13	106.75	105.3	106.01	106.08	101.16	109.9	101.49	103.66	106.06	102.13	106.57	106.36	109.75	104.28	103.38	104.27	103.14	105.81	108.46	103.33	102.72	105.15	103.51	102.65	105.31	101.94	105.12	101.28	104.7	102.57	101.16	101.4	104.29	102.22	104.91	104.51	103.71	108.08	102.7	107.35	104.77	106.24	109.21	107.43	105.11	106.32
104.84	105.25	111.52	108.4	108.05	104.7	110.26	108.01	104.81	106.84	110.53	103.15	104.24	102.05	106.72	103.62	107.09	102.72	106.96	106.04	106.5	98.682	104.06	104.57	106.98	105.35	106.47	101.81	106.39	105.19	110.2	101.53	106.73	107.7	104.14	105.93	101.06	104.85	107.3	106.1	106.27	103.12	105.29	105.96	106.13	110.54	102.1	107.16	105.29	109.38
103.13	101.91	102.17	103.74	100.61	95.093	97.893	100.47	99.229	98.999	105.56	100.67	98.963	100.4	100.32	100.74	102.12	99.646	102.04	100.79	98.59	105.17	96.513	100.77	99.99	98.275	99.437	96.992	98.234	102.05	101.11	100.46	100.76	97.615	103.42	102.02	102.45	97.775	104.16	101.12	100.87	93.395	97.786	100.52	97.313	104.26	93.181	97.643	99.035	100.13
104.85	104.21	107.4	108.53	104.19	102.69	105.1	106.14	103.2	107.22	102.23	103.63	105.72	101.7	101.43	106.81	105.49	100.69	103.95	102.81	105.92	104.59	106.66	99.806	102.71	109.83	101.07	102.63	105.45	103.22	102.95	105.98	103.16	108.95	105.36	105.33	104.75	107.5	99.782	102.91	106.04	106.39	101.07	108.4	103.46	107.08	104.48	101.24	106.02	103.43
[truncated: 400 more rows]
[truncated: 150 more columns]
